# Supplementary material for: Benchmarking Inverse Statistical Approaches for Protein Structure and Design with Exactly Solvable Models
Source: PLoS Comput Biol. 2016 May 13;12(5):e1004889. doi: 10.1371/journal.pcbi.1004889 (PMC4866778; doi:10.1371/journal.pcbi.1004889)
Supplement: S1 Code — See readme.txt file. (ZIP) [file pcbi.1004889.s002.zip]

Archive with 40 entries (37 files):
- CodeS1/
- CodeS1/.DS_Store
- __MACOSX/
- __MACOSX/CodeS1/
- __MACOSX/CodeS1/._.DS_Store
- CodeS1/align_A.msa
- __MACOSX/CodeS1/._align_A.msa
- CodeS1/align_B.msa
- __MACOSX/CodeS1/._align_B.msa
- CodeS1/align_C.msa
- __MACOSX/CodeS1/._align_C.msa
- CodeS1/align_D.msa
- __MACOSX/CodeS1/._align_D.msa
- CodeS1/calc_pnat.m
- __MACOSX/CodeS1/._calc_pnat.m
- CodeS1/contact_maps_10000.dat
- __MACOSX/CodeS1/._contact_maps_10000.dat
- CodeS1/couplings_ACE_A.j
- __MACOSX/CodeS1/._couplings_ACE_A.j
- CodeS1/couplings_ACE_B.j
- __MACOSX/CodeS1/._couplings_ACE_B.j
- CodeS1/couplings_ACE_C.j
- __MACOSX/CodeS1/._couplings_ACE_C.j
- CodeS1/couplings_ACE_D.j
- __MACOSX/CodeS1/._couplings_ACE_D.j
- CodeS1/couplings_plm_A.j
- __MACOSX/CodeS1/._couplings_plm_A.j
- CodeS1/couplings_plm_B.j
- __MACOSX/CodeS1/._couplings_plm_B.j
- CodeS1/couplings_plm_C.j
- __MACOSX/CodeS1/._couplings_plm_C.j
- CodeS1/couplings_plm_D.j
- __MACOSX/CodeS1/._couplings_plm_D.j
- CodeS1/energies.dat
- __MACOSX/CodeS1/._energies.dat
- CodeS1/MC_code.f90
- __MACOSX/CodeS1/._MC_code.f90
- CodeS1/README
- __MACOSX/CodeS1/._README
- __MACOSX/._CodeS1
