# Supplementary material for: Benchmarking Inverse Statistical Approaches for Protein Structure and Design with Exactly Solvable Models
Source: PLoS Comput Biol. 2016 May 13;12(5):e1004889. doi: 10.1371/journal.pcbi.1004889 (PMC4866778; doi:10.1371/journal.pcbi.1004889)
Supplement: S1 Code — See readme.txt file. (ZIP) [file pcbi.1004889.s002.zip › CodeS1/align_A.msa]

   1000.0000000000000       0.99463333079199023           EKAMPAMDPDMAHEHKKKIRAWMFEGE
   1000.0000000000000       0.99281733038613029           EKALNPVDTECWKEYKKKMRPVMLDAR
   1000.0000000000000       0.99389849032076505           EKQFPCMDEDCCKFRRKRCRGCWIDRE
   1000.0000000000000       0.99703976277681750           DKGLACCESDCENQRRKRYSKCFLDCR
   1000.0000000000000       0.99370497387717582           DSAPGWLMQYMEGEFRKRRNKAHLEVE
   1000.0000000000000       0.99460491020565200           EKSYHVIAAQFEKDIRKRRKKHVLEKD
   1000.0000000000000       0.99221142650514882           DKREPEFSQCMETDFKRKWKRWEFETE
   1000.0000000000000       0.99337306726879337           DKGIRHCAPAWDTYLKEKMNRDLFECE
   1000.0000000000000       0.99632833115535968           EKGIKCCRGQWERGIRPKYHKDYLECE
   1000.0000000000000       0.99440650106246198           EYSVKRLVEAYESYLREKMWREMLECG
   1000.0000000000000       0.99590645156381885           EKAPKGLVGYLEKWLRQKVRKEYLELE
   1000.0000000000000       0.99708003129902423           EKKPPHWPTAIEAQVKKKFKKWYIEEQ
   1000.0000000000000       0.99408672284535327           DRKQDCICGIWEAWVRPRVRKQYLEEA
   1000.0000000000000       0.99500066345165672           ERKQKMWGPAVENWCRARFRKEDLEEP
   1000.0000000000000       0.99646028760671557           ERCCKHCKESLYSTLKAKFRPEILECE
   1000.0000000000000       0.99630834409209135           EKSLSWCKPDFERIIKPKFKKCLLDCE
   1000.0000000000000       0.99580346505042139           ERTMCACRGCFEPDMRKRRKKCYFESE
   1000.0000000000000       0.99656584327705877           DRRWPVWPTVIDNDMKKKRRKVPFEAD
   1000.0000000000000       0.99771539501890727           DKRVGALCRWFDRDMKKRHRKVFFEFD
   1000.0000000000000       0.99626681879977907           DRPARCCACNCEKMMKTRMKRDYLDCT
   1000.0000000000000       0.99483045426680083           DPKLACIIDCCEKDIKKKTGKCFLEFE
   1000.0000000000000       0.99753019893281603           EKKIQCLKCMCDKALKSKVMRCMLEED
   1000.0000000000000       0.99889652258689454           DKKICPMKQVCDKMIRRKFKKCMLDDD
   1000.0000000000000       0.99482362775261191           KREVCCICCICPAELRKDVEACLLERQ
   1000.0000000000000       0.99500389676888445           KREVPCLKCDCARTYRPNCEPVCLDRE
   1000.0000000000000       0.99602681314969232           KSDLPVLRQEVCKNYKKNCPHVMFDRE
   1000.0000000000000       0.99267709015073846           KDRWKRVKEEYCSCYKGDCETELFNGE
   1000.0000000000000       0.99175484804553282           KTTLTGLKEEMCKCFRQDCTCAFFEPE
   1000.0000000000000       0.99271670581963534           KEKMEIYKADVCTCVDGDCEGRMFRDE
   1000.0000000000000       0.99669759211556930           RESIGKLKDMWCACIETDCDCKRLRKE
   1000.0000000000000       0.99630457664462768           KEELKHVKSECCGCYRTDCTCTILRKE
   1000.0000000000000       0.99586685492408344           RADARDYKKEHCKQYREDCACEIFFKD
   1000.0000000000000       0.99659006769092473           KRGPNPFKHEVCKWLKEDCDCGLIEGE
   1000.0000000000000       0.98985972323796378           REDVSGFRDWMCPQMKEDCECYLFNTD
   1000.0000000000000       0.98936069071836830           KDNAQWLRNECCSVLRGDCECSFIRTE
   1000.0000000000000       0.99303757082599731           KEPADVLRQRFCDWFEQECECQWLKYR
   1000.0000000000000       0.99775890213684870           KDAIEVLYTHLCDWMEPDCDQKYLRLR
   1000.0000000000000       0.99240721650945829           KEDRAVFMPVVSKWLRPDIDGPRLRKE
   1000.0000000000000       0.99464599838379064           KEDLPRLIEAWREVLEAEIDENRFRRS
   1000.0000000000000       0.99594831253547056           REELPRVGDIWGAPFEHELEGPIFKKG
   1000.0000000000000       0.99367829168891131           KEEHPNLDDWFCPCLEQDCEGFMIKKR
   1000.0000000000000       0.99551301446584073           KEDVGWIEMNVCQCMEADCEPVYLRRK
   1000.0000000000000       0.99039630735592510           KYDFGKFPYGVCTTWEDDCDTAFLRRK
   1000.0000000000000       0.99418170807812800           KEDKAHLMKWVHPCLEGECDNPYIKKK
   1000.0000000000000       0.98930161352442125           KEDMPRIIELFHVPLNHEMDHQFLRRT
   1000.0000000000000       0.99271102042474169           KEDFSRLQNWIRPVLEPDLHDLFLKKK
   1000.0000000000000       0.99700227272634956           RDEMPKVMDVLAACFEPEMETWHIRKK
   1000.0000000000000       0.99771901974326282           KDEIRKICDCYKPVFEGDIEGTRLRKK
   1000.0000000000000       0.99447401905754140           REEHEKFCDCLDGTCDNEVERQTFKRS
   1000.0000000000000       0.99468438729056585           KDDLKMIRHCLPASCENEFPGECFKRD
   1000.0000000000000       0.99617548024784430           KWECQHCKDACWGQLRPELEPCCFRKE
   1000.0000000000000       0.99779835701091679           KDEICCLRCYCEDVWNTDFSRCLFRRD
   1000.0000000000000       0.99557107480106499           KEQVCCLKPLCERVFHPEVNRCWFRKD
   1000.0000000000000       0.99583255804576432           KPNIACLRCNCEDGWRSDMERCFFRTD
   1000.0000000000000       0.99453595324577637           KTNAHCVRGQCEPDYRRERENCGIYAE
   1000.0000000000000       0.99659039202672894           KRPPPMMGCPLDTDVRKEREKMEFDWD
   1000.0000000000000       0.99579088516157266           KAPIPCFRPPCDSTWKEDTEKCIFECD
   1000.0000000000000       0.99649142862750584           REAFGCFYPACENKFRDDYEKCVIRVD
   1000.0000000000000       0.99647751620493175           RYKVCCIRCRCNDRWKEDYDDCVIYWE
   1000.0000000000000       0.99488314437576997           KAPWCCFRCECAKGFKDEVDGCLVFIE
   1000.0000000000000       0.99672384417581761           RDEMDCFKCACRNKITEEFDECWFKSE
   1000.0000000000000       0.99688363582831541           KWPLPPLKPKCVEKYEDEFEQCMLKVN
   1000.0000000000000       0.99717757280107788           KDEINVFRARCADMYEAEWDGCHLRKD
   1000.0000000000000       0.99546058451701513           KEECPCLREKCAEWGRPELAACMIRKD
   1000.0000000000000       0.99613505822126192           KEDMTCLRSCCCPMYNAEFEDSRLKKD
   1000.0000000000000       0.99741746008462573           KDDQSRYKECFVCCVEHEFEAVHLRKE
   1000.0000000000000       0.99309313863388815           KDDMDYVVQILYTCLDNELEGKRLRRK
   1000.0000000000000       0.99638529524985875           KDECDRMEECYAPCCDQEMESHHIRKK
   1000.0000000000000       0.99712943531858778           KEEVEHFANAWGGHLEEEWEPKRFKKR
   1000.0000000000000       0.99215553053614602           SDACDHLWDQYCEVFDPECACKCLRIR
   1000.0000000000000       0.99356944898541022           RDAANALEMRFCDCWDGELECKYLRIH
   1000.0000000000000       0.99459186257976850           RESVERFMDKLCGAFDPELYCKILRGK
   1000.0000000000000       0.99559848600904821           KDDCYKMHEALAVAFEDELDAACLRRS
   1000.0000000000000       0.99333502313508204           KDDCHRFVEVWTYQLDEEIDPHCVRRS
   1000.0000000000000       0.99409018978937069           RDEDRGYAGFMKKPLDDDWDDLRLRKK
   1000.0000000000000       0.99748806464922457           KEESHALYAHYRPCFECEMEDRRLKKK
   1000.0000000000000       0.99592892528248766           KDDISPISRCWKSKCDEDYEDPILKRA
   1000.0000000000000       0.99659102968702518           KEEIPQIPRCFRAPCDHDIEDMIFKKG
   1000.0000000000000       0.99575475925347423           KEEMDYICTCMRQGCDSELVEHIFKLS
   1000.0000000000000       0.99670358238953538           KNEISKFCECLKQTCPDEIEDGILKKP
   1000.0000000000000       0.99187694537628279           KARAKTLCACMKHKCWEEYNEQVLRPG
   1000.0000000000000       0.99415192699930144           KTDCNRMCDCLKPRCEDDVEEKCLRTP
   1000.0000000000000       0.99610499260414975           KEQYQMICACFKSKCHEDVEDSYFRKP
   1000.0000000000000       0.99602204343704748           KDNADVFCALLKCKCEQEIEERHFREH
   1000.0000000000000       0.99607921180545644           KEPMNMLVGWFKNKLGEEEEEHWFRMQ
   1000.0000000000000       0.99573523523398155           KMSFESVCTCWKPSCDDEYTDKMLRAH
   1000.0000000000000       0.99393134330874988           KDEWKMFPACFKCNLENEYDTVRLKKS
   1000.0000000000000       0.99433826534917991           REDKDKICSCIAHTCEHDLDARMLRRK
   1000.0000000000000       0.99304614391155199           RDDMTPLCGGFRGYMDPDFEQSWFRKC
   1000.0000000000000       0.99510072896159985           KESIDMMVGGMRRELCKEYEDRYFRCC
   1000.0000000000000       0.99269875336301761           KIKFDEFLKWMRMELCRDYEDRWLCTC
   1000.0000000000000       0.99714210101322687           KCEETEFWRAFKGDLCSDYDEMLMCRC
   1000.0000000000000       0.99514648376903059           RMEMTFFWSILRAKICDDYEDFFLCKC
   1000.0000000000000       0.99296186805857256           KNEFGGVCGALRGKICDEWEEWLFYRC
   1000.0000000000000       0.99835594493860380           REECSCICGCIKHRCEEDLDESLFRKR
   1000.0000000000000       0.99711542182763224           KDEYEFLCDCVSQWCDGDMEEKRLRRA
   1000.0000000000000       0.99617927681103313           KEDMERICSCYRPVCEQDLEGKWFRWR
   1000.0000000000000       0.99473280503607253           KEKIEKFCDQDRNVCDSEIEDRTFRAH
   1000.0000000000000       0.99245849240735007           KEPARKCCEPYKAMCHADIAERFFRCC
   1000.0000000000000       0.99637855013752896           KEPFKCVYCHCKTKFDEEWDETWFRAQ
   1000.0000000000000       0.99409608614505018           KEGVCCFMSQCKPTIEPEIDECFLKYA
   1000.0000000000000       0.99423455476600420           REPMCQIKKWCKGIVDAELTDCLFRTD
   1000.0000000000000       0.99398237988404281           KYPVCCFGQRCRDVFERELEECVIREK
   1000.0000000000000       0.99590170562633484           KERWCCWRAFCKKMLDPEMEDCYFKED
   1000.0000000000000       0.99426276076300069           KDPVSCIRCACGGDVRQEYNPGAFRYE
   1000.0000000000000       0.99335838875157323           KEDVTCIRTVCSEYIEGEIWNCFLRRE
   1000.0000000000000       0.99760529263956532           KEDMCWFRMAIKPRIESELDECFFKRE
   1000.0000000000000       0.99655561224944045           REDVGSLCTVMKAALDADLEEPVFKKK
   1000.0000000000000       0.99608414316415939           REDEQKVMEMLHTCFEGDCDEARIRAK
   1000.0000000000000       0.99664172250141625           RDDSKAFPPIFCACLDDECDGWHLRRK
   1000.0000000000000       0.99351399715115518           DDERPFWIALFCACVEPECKQWYIRRK
   1000.0000000000000       0.99695585575460355           KCDCDKWLDLECGCMESECYSRCLRRK
   1000.0000000000000       0.99606992809857431           KEELEKLVDEYGKCLCCEVQGRMFRRG
   1000.0000000000000       0.99199026020147640           KQDMDKFCQVYWSVCDDELDPKWLKYS
   1000.0000000000000       0.99704679053444345           KQPKEIMCKCLKCPCEGEFEEKTLRMS
   1000.0000000000000       0.99801028386986423           KEGKERMCECFKGWCEADLEEKIFKGR
   1000.0000000000000       0.99671328253052116           RENADKCMEAWKGVIEGEVEEHWFRCP
   1000.0000000000000       0.99415762128937502           RDGIPVCSHKFKDKMETDFDDMRLRCP
   1000.0000000000000       0.98939954739623526           KDDFKHFVTLLKGWLEAEFDDTWLRQK
   1000.0000000000000       0.99776288545683356           KDEKKCICPVCKTKLDDEFDEAHFRRN
   1000.0000000000000       0.99629652753094777           KEGGACICPCFKNKCCEEYEERKFRPA
   1000.0000000000000       0.99339926731081629           KWPLPALCASLKGKCSEELEDRMIRRA
   1000.0000000000000       0.99270186656724779           KEEWDGMCSHIKHHCTDDWEDTMFKKG
   1000.0000000000000       0.99265730331834978           KENTEVIQPHVSDHMEDEFDGKTIRAK
   1000.0000000000000       0.99236417414997946           KEECEALEGRLYEPWDDEMDERFVKHK
   1000.0000000000000       0.99888623538924837           KEEVTTLEEKVCEAWEAEIECGMMRKK
   1000.0000000000000       0.99793794932788227           KEECHHLAPRWCECVNTECECPYFKKA
   1000.0000000000000       0.99721081198968720           REEMRSFRAVVCPCFDAECACEWFKKE
   1000.0000000000000       0.99395697097782831           RDEYGMFRTPLCDWYDEECDCQRLRHD
   1000.0000000000000       0.99535367661716267           RDECRYIRNEVCKMFDGDLECAMLRKE
   1000.0000000000000       0.99343922766540504           KEEHQYFCETWYTCCDGECDPPYFKKG
   1000.0000000000000       0.99254002586936263           KSQVDCLCHCLTGKCEEEIEAKYFKCH
   1000.0000000000000       0.99470269613702489           KREWKYFCPCMAACCHTEFDGYYIDKT
   1000.0000000000000       0.99083201602644855           KEDEKIFMACIACHCRDELDTSKFDNE
   1000.0000000000000       0.99482389811873473           KESGAKCIECIKCNCEDEMEDLRFRAT
   1000.0000000000000       0.99566745926466393           KEEVQRIWECWRSRIEEEEEERLIKWK
   1000.0000000000000       0.99630679316185611           KEDEKKIGDCFRCPCDEEWDERKLKKN
   1000.0000000000000       0.99241346862083024           REEMGEFCKGYHAAIENELDHGYLKKQ
   1000.0000000000000       0.99585674918836564           KDEMQCLRCRCKDRIDKDYAEAFLKKD
   1000.0000000000000       0.99602860002974092           KDEWPCVACHVKECFEHELDEGRLKHS
   1000.0000000000000       0.99356809429806581           KREVEMFFPILRACFEAEWEEKFFRTR
   1000.0000000000000       0.99635450776394996           RDECGHIADVFKAGIDNELEDGCMRRQ
   1000.0000000000000       0.99669685263627350           RDDCEACVAIIRTKLEEEYGDRCIRKP
   1000.0000000000000       0.99212723574496664           KTDCGMLMKVYKGALDGEMYEKCLKRK
   1000.0000000000000       0.99683000209859285           KNEMKRFAQCFKAKIDSEYEEYLLKHK
   1000.0000000000000       0.99030164821757438           KEEWACFRCHVKSKWEKDYQEGLIKKQ
   1000.0000000000000       0.99295640643972960           KNEAGSMEGHCRRHFEEEVDDCAFKRK
   1000.0000000000000       0.99690430809320929           KDDFECFMGECKKVFDADFDEKHLKKQ
   1000.0000000000000       0.99622261028681414           REDYGVINAALKPCLDGDVEEIRIRKK
   1000.0000000000000       0.99306468961921135           KEAHHMIVPGIKDCIECDIEERRFRGK
   1000.0000000000000       0.99227507808030224           RDCSEPFANWFKPKMEEDQDERRFRCH
   1000.0000000000000       0.99327906453866321           KDCAERMQTRFYECLESEMEHRFLKCK
   1000.0000000000000       0.99516438466581425           RECWPHFDSKFVEHFEDEFQAPMLKCK
   1000.0000000000000       0.99733236634248379           RDCCEKISEKFCEPFDEELACKVLRCH
   1000.0000000000000       0.99679650123272012           KECIEMLNTRFCETIESDIECRFLRAK
   1000.0000000000000       0.99405119417083221           KTGHEVLDQRLCDHWEKDMQCKFFRFK
   1000.0000000000000       0.99653440027678786           NDACEPLEYKLCEHWETDMKCRFLRLR
   1000.0000000000000       0.99501256473434574           KECCEACSTQLQDRYEQEVEDRHLKCS
   1000.0000000000000       0.99562419187896201           KEPCRGCITNLRDKIDDEYDEYILKCH
   1000.0000000000000       0.99672891275260178           KDGVGCIHCCIKCKVDDDYSEALLKMR
   1000.0000000000000       0.99444748297682461           KDPPSFIWKCFRAGCEDEYEEYYFKVK
   1000.0000000000000       0.99771435380726148           KEEPDKWPGCIACAFDKEIESKRMRRR
   1000.0000000000000       0.99459252600301218           KDDPQALECCIRCPLDGEWDGERLRKK
   1000.0000000000000       0.99573283025479009           KDEVCCLKHGCKDIWPPEMDTCFLRKE
   1000.0000000000000       0.99444181744758142           KDSLPCMKRCCRGRFKDEWENVRFRTD
   1000.0000000000000       0.99412379380503091           REKFPCMRSACQTMFKHEFENWIFKEE
   1000.0000000000000       0.99746855415064528           KEEICCLRGNCATYDDKDFEGCMFKRD
   1000.0000000000000       0.99662136002550661           KEQLHCLKPNCSDAMDNELEACFLRRD
   1000.0000000000000       0.99312154737364378           RDEVECLACMCPSWLHGEMEGCVFRRE
   1000.0000000000000       0.99700802525129584           KDEICCLYHMCGSWFDPDMEPCIIRRT
   1000.0000000000000       0.99794404536914971           KEEMAHFTDKCYEHVENDMEGCYLRRK
   1000.0000000000000       0.99500564258421154           KEEVSHLPKPCAQVFDGDLESCRFKKR
   1000.0000000000000       0.99600315785029214           KDDEDKFYECFPPAFEAELEQGRIRHR
   1000.0000000000000       0.99626884703448870           KDDQRRWGDVLCPWLDPEMEGIRFRKH
   1000.0000000000000       0.99495938276025297           KDEGDLFPGCFCCTFETEMEQRRFRRK
   1000.0000000000000       0.99705079678983699           TEEIAKLEEMICTCFEGDCVPMVFRKK
   1000.0000000000000       0.99119494785696216           DEEWKHMANLHCPCVESECRCEPFKKK
   1000.0000000000000       0.99733512276407010           DEPMGHFTNACCTALDGRLKCCYLRMR
   1000.0000000000000       0.99241907834468368           EEEVTKIEQWVCPMFDQKFKCCYFRRR
   1000.0000000000000       0.99392133931565518           EERMNAFNETICPIFEGKCKCAVFRER
   1000.0000000000000       0.99543709211843279           ERRLEGFFTMMCKCIEPKCRCKYFDDK
   1000.0000000000000       0.99291464373295979           EKRWPAIPPELCKCVNERCHCMELDEN
   1000.0000000000000       0.99527498703511530           DKKLPWCDPEFCRPYKSRCACYFFDED
   1000.0000000000000       0.99604478599474855           DGKMKEIRQGRCNTVRNKLHCDFLEED
   1000.0000000000000       0.99646705392390256           ESKIDDFGHMFEHCLKPKCKKDVLEED
   1000.0000000000000       0.99589915154604125           EHKLRWLVSAMCSCIRAKCKQDYLDDD
   1000.0000000000000       0.99665202907618666           EKKIDQWARLYGSCIRGKCRGKFLDER
   1000.0000000000000       0.99354125727741038           EKRGAEMHKCVYSCCNGKCRRAYIEEK
   1000.0000000000000       0.99480891476435229           DQKIAPMCDNLENGCKSRWAKLLLEEE
   1000.0000000000000       0.99291471758183458           DRKMGSLKDPMERYWKAKMKKYLVEEE
   1000.0000000000000       0.99446095701284476           ERKWKMVCGIFMKICKTKIKPTYLDEN
   1000.0000000000000       0.99484077944093396           ERKWEAWCRCLHHPCKGKWKHYIFEEQ
   1000.0000000000000       0.99511783758910177           DRKTAEFCRCLYACCRSRFHKCDLDES
   1000.0000000000000       0.99403154789337522           ERKHPAICKCFTCDCRKKIKRWDLEHS
   1000.0000000000000       0.99396519558558272           EKKYPVMIACCQQIFEKKVKRCDFDER
   1000.0000000000000       0.99485400473936170           ESKMTCIAHICPSILNRKWKQCMLDEK
   1000.0000000000000       0.99457952604702127           DRGVPCFMHECPKFLNHKMKGCFLDGG
   1000.0000000000000       0.99390290535416681           ENRPHCIETVCAKVFRSKLRSCFIDER
   1000.0000000000000       0.99639740449506919           ERPWGCLEPICQAPMDNKFKRCILDHK
   1000.0000000000000       0.99217386692139287           ERDVDCVVGVCETNFDEKFHKCYLEVK
   1000.0000000000000       0.99490309710355851           EKEVHCIDSLCEAGFDPKWSKCLLDSR
   1000.0000000000000       0.99725939792661100           DRRVPCMADACDKVIKRKYKKCFLELE
   1000.0000000000000       0.99773157778453714           EKPIDCLMPMCDKMFRSKLKRDYLEVQ
   1000.0000000000000       0.99617998088766513           DKRFPCICCMFAAQCKKRIRTMMLDEN
   1000.0000000000000       0.98940100953380317           DKRWPCVVSECMKMWKWRFKPGEFEQE
   1000.0000000000000       0.99287162843595878           QKRHSAYRPVCSAVLKTKFYKCMLEDE
   1000.0000000000000       0.99708560657401857           ERKLSVIRSDCLKAYKQKVSQCMLEEE
   1000.0000000000000       0.99721300480311836           EKKCRCMRGDCAKDIKPKIKGDFIDEE
   1000.0000000000000       0.99386250361427952           EKPPDCLHTPCWNTWKGKMKRSYLEVE
   1000.0000000000000       0.99458050741425352           EKGLDCVTAMFEGDVKRKTKKYYLEAD
   1000.0000000000000       0.99242787146433853           EKAVHCIGPCFEADIKNKKRRHFIEID
   1000.0000000000000       0.99287091481847001           EKAMKPIRKYFCKCMKPKCHRMIIEVD
   1000.0000000000000       0.99502796874286925           EKKADVLSRELCKCYRSRCKSHDIDFD
   1000.0000000000000       0.99411472973954784           DKRPQILHKELCRCYRRKCRHMWLDME
   1000.0000000000000       0.99395240451764966           EKKIAIIKCEMYKVYKSKIASFFLEED
   1000.0000000000000       0.99445244849614522           DRRVKLFKRECCKWFKHRLKPCYFDDE
   1000.0000000000000       0.99444831594508032           EKKVHYFRNECIKVWRKRFSMCCLDEE
   1000.0000000000000       0.99724846136313028           EKKYAGFKTECLKVIRGRVRRCDLDEE
   1000.0000000000000       0.99286802438246158           EKKHHMHRAVCMPVVKPRVRSCYLEDD
   1000.0000000000000       0.99291936109071099           EKKCHCMDGECMRIYKPKLRSPLLDEN
   1000.0000000000000       0.99763164011383865           ERNMSCMETVCAPCIDHKFKACLFDEK
   1000.0000000000000       0.99443629469645578           EKRMACLEDRCDDGWGGKYRRCEFEDK
   1000.0000000000000       0.99650392206485516           ERKHRCMIGCCMAVVEGRVKKCDFEYK
   1000.0000000000000       0.99611856378461028           DKPLGCMECQCRAPLESRINDCYFDYK
   1000.0000000000000       0.99681762915398264           DKRMCCWDHRCVERYEQKLKGCYLEQK
   1000.0000000000000       0.99411637675237552           EKAVKIVYAGLCNVMDSRIKCDYLEIK
   1000.0000000000000       0.99324559989000039           DKAVDVFDRALCTTYDQKFRCKWLELR
   1000.0000000000000       0.99860506360875045           ERGMHPFEGKVCECYEQKCKCPLLEMK
   1000.0000000000000       0.99590884359472376           ERPISKFYEDCCKPWDGKWRCCWFEWK
   1000.0000000000000       0.99639519588649195           EEPMKRMEDGFCKCMDNRCKCGFFREK
   1000.0000000000000       0.99272264194550985           EEEFRKLEDTMCKGIDKRCKIEWFRRK
   1000.0000000000000       0.99705143436747035           KDGLDVISGKWCECYEKECWCKMFRTK
   1000.0000000000000       0.99473099194882875           REASDIFPDALCGCMDTECDQRRIKMK
   1000.0000000000000       0.99432750363296285           KDEIASVWQHFCDCIDQDCQQMLFKKK
   1000.0000000000000       0.99765236373227417           KEDFARLIDRFCDCLEPECQSAMFRRA
   1000.0000000000000       0.99383102852958705           KEDQSRYVEPWCSCLTQDCDSKKLKRG
   1000.0000000000000       0.99639016212957376           KDDWQKFVPLWCCCLEHECDDRRLRKT
   1000.0000000000000       0.99663512044095537           KEECNKLYEVLCAMVDAELDQKYLRRR
   1000.0000000000000       0.99267153178766732           REEPGCFKPPFCEGLDCDMECSLFKRE
   1000.0000000000000       0.99629039340369885           KEDISVWKRPFCGMFDPECECLRLRKD
   1000.0000000000000       0.99158704183848134           KEQCKKLSDVVCNWFDPEMECEHLRGD
   1000.0000000000000       0.99515412560705441           REDVYKIAQNICDALDAELECMLLRKG
   1000.0000000000000       0.99257949857097549           KEEIHKIVERICNCLGRDCWCALIRRT
   1000.0000000000000       0.99657725360778981           REGDDKLLDTYCDCMGDDCDCKRIRVA
   1000.0000000000000       0.99466031026733104           NVNMDRMVESDCKCVEDDCPGKLLREK
   1000.0000000000000       0.99474839465686227           RDPMERMHELVAAGFDNDIDGKYFRMR
   1000.0000000000000       0.99628885337086814           KDDHEKMGEVLCACLPRECEQKYFRHT
   1000.0000000000000       0.99593273215225653           KDEWQKYADYFCPCFDPDCDQPCFRRK
   1000.0000000000000       0.99619734741091048           RPERDPLSRKICDHYDDDCPCKLLRKR
   1000.0000000000000       0.99281118786478362           PPDVEAFDSKWCEGFEGDCTCKIVRKK
   1000.0000000000000       0.99442029225356476           NDDMAHWDHRVCEHYEGEFACAFIRRR
   1000.0000000000000       0.99773472071561908           KEEIRVFDGRVCDCFEAECEAYWLKRN
   1000.0000000000000       0.99565641767946866           KEPCTALKARLCECVESECSCSWLRTD
   1000.0000000000000       0.99702918012041508           KDEKGAVRDICCATLDSECEAGYLKKD
   1000.0000000000000       0.99378323078432451           KEDLQIIRAHVAPCYYGECENLYLRRD
   1000.0000000000000       0.99684994540627636           KEEVAMLKESLCACIDQECWGMLLRKD
   1000.0000000000000       0.99589899318689956           KDEGDCVRPACANVMRSEFECKRLRRE
   1000.0000000000000       0.99763772541472817           KEEVSCVKEGCCNIFKAECDGARLRRE
   1000.0000000000000       0.99456305318175575           KDDGKWLKAYMCTCFEQDCQCDGFRKE
   1000.0000000000000       0.99713266096632858           RDEDSHFKDPFCSCVEPDCEPTKLRKK
   1000.0000000000000       0.99774711244133296           KEEHAKWYEMWCGVFDGECEGRRFKRK
   1000.0000000000000       0.99681745165241675           KDCCERCLEVVYPRFDDDLEPPYLRCK
   1000.0000000000000       0.99420094561510752           KDPGDGCAGMWRDKIDEELWDKMFRCA
   1000.0000000000000       0.99581663797185349           KDAMDKLMDHYCTYMDQEMEDRHFRVH
   1000.0000000000000       0.99237259549388090           KDAWDRFYEVWYPVFDDEFDQRHFKIH
   1000.0000000000000       0.99445680418906335           KEPIDRMMSCYADCIEPDVESRRLKWK
   1000.0000000000000       0.99511800277892648           KDELSWIWECCACALEPDLEGCRFRHK
   1000.0000000000000       0.99601010534472345           KDPLGKFAGCLGCKCEDEYDGWIFRMK
   1000.0000000000000       0.99396934610278276           KDEPDKMSECFWSVCDSEMEDRRFRTR
   1000.0000000000000       0.99443788731115501           KDENQRYCTCLRCPCEREWYDKILRKS
   1000.0000000000000       0.99781805553866809           KEEMEYLCACLHGDCDKELWDRFFRRS
   1000.0000000000000       0.99520200755241806           KEQFDRVCSCYMKLCDEEMAARYFRVK
   1000.0000000000000       0.99567700317915808           RQPLDKLFECYKSGMEKEYAERLFRCK
   1000.0000000000000       0.99572068734932639           KDGVNPVMPVVRGRFEDEYQEKVLRCK
   1000.0000000000000       0.99290565118195573           KYTVDGIHTCLKCGCDSEFHDKMLRVN
   1000.0000000000000       0.99564341854109972           KTSKEKIADCFRCKCDEEYEEYFFRYA
   1000.0000000000000       0.99563251944078934           KIQAKHFCGCFRAKCDEDLEDTVIRPC
   1000.0000000000000       0.99607967067529357           RDDRQFFCACVRQCCEHDLDERYLRST
   1000.0000000000000       0.99536424328479189           KSEFNALCQCVAASCDEEIDESFFKRH
   1000.0000000000000       0.99730209357905897           DEEIKWLCKCMKGKCDEDYRDAVFRKT
   1000.0000000000000       0.99681723422099666           RRDFKWVCACFREKCGDDWEEYIFRKG
   1000.0000000000000       0.99304788703256763           KYEFGCVWCHLKDRCSDEIEEKMFRRA
   1000.0000000000000       0.99251675988064458           KEEMKMIGACLAGGMDEEMEAAMFRKR
   1000.0000000000000       0.99734711587926617           KDEFTKMRECLCCTLNKEIDAIHLRRE
   1000.0000000000000       0.99325635321531025           KEEACGFRYRAVDAYEKEFYACVLKKE
   1000.0000000000000       0.99617122217288201           KDDVPMLKFKFEDHVEEELDKHHLRKK
   1000.0000000000000       0.99481746942493421           KDDWDIFCAMVEAPFDREWEKHHFRRS
   1000.0000000000000       0.98887369996460461           KDTVACFRSLLEVGFRGEWESIILRHD
   1000.0000000000000       0.99290943763148343           KEQFPCLCSCLATRCRNEIDPRKLRRE
   1000.0000000000000       0.99263488628815577           KDDPCMFHEWIGEFFDQDLEDCWLRRD
   1000.0000000000000       0.99716753542052228           KDEDDCMCCACRNWVDPDLEDRKLRRD
   1000.0000000000000       0.99496197361807848           KDERKALKAGFRDKFEDELEAHRFKKE
   1000.0000000000000       0.99296977883098392           KDDMKYFKEMFAWCLDADLESDMFKKE
   1000.0000000000000       0.99252817882420707           KEDVRPFMTKVKECLDHEFDDYIFKRQ
   1000.0000000000000       0.99637835643905859           KDEVKILMPFFKEGFDPDMDEEFFRRS
   1000.0000000000000       0.99771097442968659           KEEEPIYAPVIKACLDNDLEECRIRKN
   1000.0000000000000       0.99810397674530527           KEDPPCLTMQCKPRFEEEYEDCIMRRK
   1000.0000000000000       0.99758238403134536           REGVTCVWCQCKNMFDAEFEECLLRPK
   1000.0000000000000       0.98506503836087655           RGECGCMVSNCKKHLEDDFEEVLFKRR
   1000.0000000000000       0.99654883893837143           KNDACKMWEVLKMKIDPDYDECVFRKK
   1000.0000000000000       0.99496924668643261           SEEVCKFEEWLTPTLEEDVEGCIIKKK
   1000.0000000000000       0.99718270190826863           RDECCRFTDAFGACFEQDMPGCFLRKK
   1000.0000000000000       0.99551687345721507           KDEFSKFEQIVGACVDRDCEATMLRKK
   1000.0000000000000       0.99340652334068613           KDEVAKIVEKFGEWFEPDVDAFGFRKG
   1000.0000000000000       0.99656609383987005           KDEGGPIAPHCCDYMNGELDCCRLRRG
   1000.0000000000000       0.99700974428828115           KDEVPCFAGVCQSPLDEDFDTCFFRKK
   1000.0000000000000       0.99699044819858773           KEDKPCIWCVCHEWLQTEFEDCYLRRP
   1000.0000000000000       0.99762508284399587           KEDQSCVAGKCKDMLNGEIDNCRIKRN
   1000.0000000000000       0.99214009667920233           KDDLSCFKYPCTGQFQPEFEATRFKRE
   1000.0000000000000       0.99361128871206039           KEELCCLMRTCCSRFGEECDSCRLRRE
   1000.0000000000000       0.99846318060754047           KDEPEHWRTFMCACLDQDCDCWRFRKD
   1000.0000000000000       0.99214235693632657           KDEFEQISRQLCSCFEPDICCRIFKRK
   1000.0000000000000       0.99214126592108032           RDEIAKLSDAVCGHWEDDIECHILRKG
   1000.0000000000000       0.99500385204560393           RDDCGSLQEKCFEMFDNDLEPPWLRKK
   1000.0000000000000       0.99467427152226162           REDLPMIEGKFADSLERECDGWVIRKK
   1000.0000000000000       0.99688231595345134           RDELPKINECLPCAFENDIDQWYLRKT
   1000.0000000000000       0.99544492920594907           KEEFAKIWEIVPCRFGDEYDSIYLRRG
   1000.0000000000000       0.99585491664476800           REEMSILCECLGARCTEEYEDGRFKRP
   1000.0000000000000       0.99249394267076196           RDESEFFGMAFRNCLSNDLEERRLKKD
   1000.0000000000000       0.99480303869212372           KEEAHAICGMVHEQLEDEFEDCIIKKH
   1000.0000000000000       0.99260874795441367           KEELGTVLDAMGGRVDEELEDGWFRKP
   1000.0000000000000       0.99596579185675194           REEWACFSCHIKGSLEPEFEEIYLKRR
   1000.0000000000000       0.99788271458695188           KDEVDKMWPIFKGVFEAELEERHFRRR
   1000.0000000000000       0.99189778186430555           KEECCDFERALKVPLEYEFNEMLMRRR
   1000.0000000000000       0.99456314197030282           RNEIGAICPCCKDKCDRDYQECVIRKN
   1000.0000000000000       0.99648570605254150           REDAAALCGCVKCHCDKDYREAIFKKG
   1000.0000000000000       0.99410674973977931           DEPLHVFQKCFRNKCEETEREHYLRWK
   1000.0000000000000       0.99756048370690875           REECEPVFPVYKAKLEQDWDDKMLRKK
   1000.0000000000000       0.99625783828834324           KEDGPRLMGMLKPCLDCDCEELMFRKG
   1000.0000000000000       0.99636661568034102           KEEHSVMAAILKQMIDGDLEDMRLKRK
   1000.0000000000000       0.99684936510157107           KEAAELFNPCIKCSMEPDFEDKMLRGK
   1000.0000000000000       0.99261232414985545           KDDMEKLVPLFRCGLDADFPEKILRGR
   1000.0000000000000       0.99788110944783659           KDAMDTFCKCVKNTCDKEFAERYFRIS
   1000.0000000000000       0.99474223823898422           KDEPDQFCNCMHAVCHGDFEPQRLRRC
   1000.0000000000000       0.99846230752226983           REDFEKFCECWKPSCTDEYEERYMRGA
   1000.0000000000000       0.99677842549662055           KEPLGMFCACLKMKCEEEFMDALLRYK
   1000.0000000000000       0.99331222897154448           KEDQNMFIPCLTCCCDQDVEEFKFRRS
   1000.0000000000000       0.99569099566753438           KYDFPPLDRCIKCQCDKDLPDPMFRKK
   1000.0000000000000       0.99612418266934821           RGELAHLEKCIKCRIERDYPEMVFRRK
   1000.0000000000000       0.99603911370056941           KEDMPAYMACVKAPFDQDFEEFMLRRG
   1000.0000000000000       0.99742483762073519           KEPVDHWCPCWKSCCDSEFEDRLMKPN
   1000.0000000000000       0.99103095345530612           KEQGRRICECLKCECSEDFENERLRRH
   1000.0000000000000       0.99625255652713363           KEDQKRLCDCYWNCCTNEIEPQNLRRP
   1000.0000000000000       0.99740592099295178           KEEEDVFCGCLFQFCEPELEQFRFRRE
   1000.0000000000000       0.99399592743003962           KEELEKWCNIFCNCCPKECEAHRLRKP
   1000.0000000000000       0.99141106119405353           KDDIERLMDLYTTCIQCECDTKAFRYG
   1000.0000000000000       0.99454556455856424           RDEEDIYVPIYKTMLDCDMEEKKFRKA
   1000.0000000000000       0.99409912262583644           REEINCYGACCVGRIEEDWEPGRLKKN
   1000.0000000000000       0.99206223733362275           KECINMLAARFREVVENDLEEHVLKST
   1000.0000000000000       0.99008250659403330           KETLNCLVCLFRQIVDADFEDSWLRQT
   1000.0000000000000       0.99242188547608257           KEACSCFKCRMNEALDGELEGCTFKCK
   1000.0000000000000       0.99126713879770889           KEAWKCLGCNLRAKMDADIEEDMFKVT
   1000.0000000000000       0.99525615136012457           KEALKMFNPKMKDSVEGEYDEQYFKCK
   1000.0000000000000       0.99347548810429198           KEPLDVFKACIKPDFYNDYDDYYIRCD
   1000.0000000000000       0.99570381467983693           KEPIRAFKYNCREKWDDEYEDCRIRWN
   1000.0000000000000       0.99418277743754591           RGGLTCLKNHCRDWYDEDMEECWIRGE
   1000.0000000000000       0.99640210276169772           KDSHPCMAPKCKDKLNEEVEDHKFKGS
   1000.0000000000000       0.99307623677447743           KEGKSCFVCCLKDAMDNEIEEGYIRAT
   1000.0000000000000       0.99651629310283829           KDEKNCFCCWMRPRMEDDYEYWYFRRK
   1000.0000000000000       0.99465975613457625           REHTGCIQCKCHEYVDPDMDEKRLRHR
   1000.0000000000000       0.99438712179688027           RDSMKCLPCRCRDPFENDLDDNSLRKK
   1000.0000000000000       0.99741725892579736           KDEFTHMNDKMCERAEEDCEPMIFRRK
   1000.0000000000000       0.99513991960563863           KDETKRWKEIIVAIVSGEIDPARLRRE
   1000.0000000000000       0.99563754969200369           RDECEIYKNMMCGCFNCECEGYCLRKE
   1000.0000000000000       0.99603540142209124           KDNCPMLVTKFCECLSAECEGGHFRRN
   1000.0000000000000       0.99628363024410860           KDRMDCIKCALNNAIRADFETKWFRWE
   1000.0000000000000       0.99378783765401768           KKEVMCIKCCVGPLFKTDIEGCFLDRE
   1000.0000000000000       0.99407087571062103           KKPFDCLGSMCVGLVKPELEQCYLDWD
   1000.0000000000000       0.99225588814072285           RKNCRCVRGPCPPMFKPEWDPCYLEAD
   1000.0000000000000       0.99662882765449468           RDGCHCCAAACKKMFEPEMDECWFRCT
   1000.0000000000000       0.99336869799100469           EDGVCCVEYSCKDMMENRWKECLFRQK
   1000.0000000000000       0.98956587693798914           EGGCSCVESCCRNKTDEEERECIFRIK
   1000.0000000000000       0.99721610014903639           DTPVHCIEAHCKQRFEDKYKECFFDYK
   1000.0000000000000       0.99324706796615780           DPELACLDCRCHDKMDQKYKHCMLNKR
   1000.0000000000000       0.99022212072806037           DQDMACWVQYCREWVERHISDCFLRRK
   1000.0000000000000       0.99449405921282186           DDTIECFEHKCAEAFDSHLRGCLIRDR
   1000.0000000000000       0.99326959433584339           EYPMSCMQHKCGHMYDKRIRGCFLRYK
   1000.0000000000000       0.99313762340478617           EEAICCFECMCGQRLEPKFTGCIFRHK
   1000.0000000000000       0.99416119826875315           ETKIGCLHGCCEKRFEERYQKCILKEK
   1000.0000000000000       0.99532520976678307           DKKVGCLVKHCMTNFKPKFRTCLLEEQ
   1000.0000000000000       0.99251580134574424           ERKPKEIGKCCKKTCKGRIRQCEFEEN
   1000.0000000000000       0.99559112733024835           EKKLKWMCKCIMSQCGKHLKSEYLDEG
   1000.0000000000000       0.99670762731305507           EKKCGFLCGCLYAACNSKIKKFWLDES
   1000.0000000000000       0.98957622683141488           EKKPNLCCHVMMKQCRKKIKRWYLDEG
   1000.0000000000000       0.99098034486566566           EKKPRDCCSEHYKICHQRWKSEEFEDP
   1000.0000000000000       0.99589772285385003           EKDMRDFCKCKIGWCRNKLKKEWLESP
   1000.0000000000000       0.99695078045304786           EKSGKEMCKQRCACLRPRCKREDLESE
   1000.0000000000000       0.99284274118165183           EKGFREICKMRDKMMTHKIRREWFEGG
   1000.0000000000000       0.99241806397859256           ERPFKEMAKGHWSVVKRRMRPEFFECT
   1000.0000000000000       0.99472693657842903           ERPFKMCPAPLEGTLKDKIEKEPFECE
   1000.0000000000000       0.99796604590372395           ERKMKLVCGCLCGCCKKKCRKDHLETE
   1000.0000000000000       0.99246072647003158           DRKPGPWRKEFAKQWKHKCKAVCIEED
   1000.0000000000000       0.99214449600170840           PRKQAAYKGEVLKPWRNKVCAILLDED
   1000.0000000000000       0.99610649200425117           ERKVQYLMKDMVKYFRQKMKAPLLDEP
   1000.0000000000000       0.99511882258356033           EKKVPCFGPECIKWCRERIKAHIFEEP
   1000.0000000000000       0.99006109177076873           SHKACQFRKDCAKAYRQRLMSCIIEEE
   1000.0000000000000       0.99214747040545714           KRQLACFKGDCVRYYKKDFCECVLEYE
   1000.0000000000000       0.99484049850135847           NKKVCCWKCACENMIKTKLKRCWLDKE
   1000.0000000000000       0.99809572564974924           ERKACCIPCNCYKEFKHKFKRCLIDDT
   1000.0000000000000       0.99254330437129035           DKKCEAWESWCGPQMDRRVKGCCIEDR
   1000.0000000000000       0.99532439481261203           EKKLTGLWKMCPTVIDKRFKQCVIDER
   1000.0000000000000       0.99363280052645786           EKKFCCVWCTCEQNIRSRYHNCLFDEP
   1000.0000000000000       0.99530070859754904           ERKVGCLAPSCERVFKAKMRRYYLEYG
   1000.0000000000000       0.99284052806587042           EYSAKMLACVFEARLKDKMKKDMLESQ
   1000.0000000000000       0.99176183524360839           DKKSEAMHGCFEACFKAKMRKRGIEYE
   1000.0000000000000       0.99413498395118771           ERKWEGISNCMENECKKKLSKHILEDE
   1000.0000000000000       0.99610706920671044           ERKVPWLSADIEKPFKSRMRRDVLDEE
   1000.0000000000000       0.99203726455282049           EKKIHWFPGMCDKILKDKMKKCFLDDS
   1000.0000000000000       0.99338449312391308           ERKVGCVLGICEKFLKARLRRGDFDDN
   1000.0000000000000       0.99865130129833779           ERKYGQFRNDCEKGIKGKFKKCFLEEE
   1000.0000000000000       0.99722984911941837           DRKWRQFWNIFEACMKCRCRKDYIDEE
   1000.0000000000000       0.99448258555791380           DRKVHTFVSEVERCLKAKIKKHVLEDP
   1000.0000000000000       0.99585098069201961           ERRMQCIKKDCGREYKRKVKQGYIEYE
   1000.0000000000000       0.99255893799313211           ERSLTCVQAECTRVYKARFKDCWFDLN
   1000.0000000000000       0.98828895855304266           ERGIQCVWNECAKFMHPRLRQCDFDID
   1000.0000000000000       0.99725858418010505           EKPYRCLGCQCDKVFKTRFKKEEFEYP
   1000.0000000000000       0.99257228764522820           ERSVKCFNSVCPTPLKQKWKHCHLDAE
   1000.0000000000000       0.99551181653220933           ERGINCLEPCCGSIIEDKMEGCYFEVK
   1000.0000000000000       0.99662470703073536           EREMNCFMTFCEKELRKRMRKCFFDWD
   1000.0000000000000       0.99663657238301684           EKQPGMFYRCFEAECKKKRNKVVLESD
   1000.0000000000000       0.99567344332557028           ERAMQWLVAMCEADMRKKRKKMYIDVE
   1000.0000000000000       0.99839508194893556           EKEIPMLCQCLDPDCHRKRKRHFIEKG
   1000.0000000000000       0.99666676384980124           EKEKEMVCCCIEAECCKRMKKSEFEKA
   1000.0000000000000       0.99686179084256010           DKGVEAFCAAFESDCHSKRTKHLLEVC
   1000.0000000000000       0.99435466069878153           EKGCKIVCPCIEGECRNKRTQEALEAS
   1000.0000000000000       0.99781019772846424           DRGMRSMCDCWEPECKKKWKREWFESP
   1000.0000000000000       0.99639913581478157           EKAAPEIKKCMSCEWKKKFRRFILEAE
   1000.0000000000000       0.99686458773134023           EKEPKDYCNCRWPMCKSRFQKEEFEKG
   1000.0000000000000       0.99743299178636480           EKTLRDFCPVYERECKRKWKREYFEVE
   1000.0000000000000       0.99579929808577616           ERACCAFCQELEKGCKQKYKKCIFELP
   1000.0000000000000       0.99838301039044908           ERPFKWFCPCMETRCADKYDREYFEAA
   1000.0000000000000       0.99190385823591343           ERALREFCNCMDGQCKQRMKKVVIEMG
   1000.0000000000000       0.99585380286805381           DKSIPTVRHAVESDVRKKKKKCVLECD
   1000.0000000000000       0.99283003213937671           DRPWKVIMAMCDGECKSRYEKEYLDWE
   1000.0000000000000       0.99438216337890828           ENSFSNICECYEPGCKQRFTKELLEAE
   1000.0000000000000       0.98887437343329387           ERSINPIHMCFECNFKDKLVKSLLEGE
   1000.0000000000000       0.99562246907244689           DKGLCCIMAYLEKEFKKRWKKMYFDLD
   1000.0000000000000       0.99016090250514044           DRAMSWLCRCMERPCKSRHPKGWFDAA
   1000.0000000000000       0.99422780127721355           EGKIHALCTCFEQWCKQKYRKMWFDVN
   1000.0000000000000       0.99247226329944949           DKAVHCLAYCCDKLCKARIKKPYLEIQ
   1000.0000000000000       0.99035289690809858           DRSCRCWRACVERPFKKRWKRVFLEGE
   1000.0000000000000       0.99448267103049548           EKPLACIRGFMDPEIRKKHSKLLLEMD
   1000.0000000000000       0.99401831089215187           EKGMNVFCTHMETDCRRRRKRYMLDTS
   1000.0000000000000       0.99751800890737907           DKDKKFIMSLVECELHKRRRKEELDRH
   1000.0000000000000       0.99479764840702867           EKGVGMIVAMFEGEFKRRRPKPYIDVE
   1000.0000000000000       0.99166189349560552           DKNMAYIMRFLEADCKKKRDKVMLDKD
   1000.0000000000000       0.99602363701498120           DKEDSCFCCVLDPDLSKKRTKGYFEKP
   1000.0000000000000       0.99557191689524938           EKEWRHICCLFERDICRKRRKDMLVKC
   1000.0000000000000       0.99334102306560779           EKRMTNFCGVVDGDCHRKYRRCFLEDA
   1000.0000000000000       0.99873648477621924           EKNMGWVCRCLEKDCKKKRRKGWLDVS
   1000.0000000000000       0.99591364235294078           EKGVKNMCECYEDMCHEKFIREVFEAH
   1000.0000000000000       0.99790599946191327           ERKGKSICPCYEHYCKDKVKREYFEEP
   1000.0000000000000       0.99346973534491234           EGKGDMICACIENNCCNRMKKDLLYEC
   1000.0000000000000       0.99536657576799659           EKSMQCFCCAWEHEMKKKKKKAYFEFD
   1000.0000000000000       0.99422188797294508           EKSVQCFCCHMERACNNKIKREILESK
   1000.0000000000000       0.99741363212670797           ERAMRCFHCEFLKAMKGKMKPEYFECD
   1000.0000000000000       0.99420631901527201           DKACAAMESVFEAEFKKRMRKWEFDWE
   1000.0000000000000       0.99648258221094888           DRNWGWFVPAMESEIKKKRDKMYFDWE
   1000.0000000000000       0.99491262697292848           DRGVPMVPNSVDEDCRKRRHKMCLDAE
   1000.0000000000000       0.99652090741201838           DKNWTVIVGVIETDVRKKRHKCMLDTT
   1000.0000000000000       0.99769678330711353           ETTCPICAAQIDKEMKKRRRKMHFDCE
   1000.0000000000000       0.99144545764572367           ERACDCCWQAWETAFKAKWKRKNLDCE
   1000.0000000000000       0.99647518599960028           ERKNSCCAHVLDKGVRRKYKKVDLDCD
   1000.0000000000000       0.99381203090712689           ERTMAMIFRCMDSDCHKKRKKGYFESH
   1000.0000000000000       0.99301452671706214           EPRMEKVCECYDPQCQKKYKRRWFSWA
   1000.0000000000000       0.99095310328820396           EKDLNNWCTCYGGYCEKKMRNDEFEPR
   1000.0000000000000       0.99171721551514636           EKAVRWIMSCIHGPCEKKWRPQYIDVK
   1000.0000000000000       0.99722970621788365           ERGMGCLCGACESECPKRRRKVLLDVQ
   1000.0000000000000       0.99407937098512111           ERPFPVLWKAWDGEVSKKRRKHYLEMP
   1000.0000000000000       0.99294763695421573           EKPCGLMKACFDSDIKRKRRTCVIEHE
   1000.0000000000000       0.99633627425898108           EHAVACLCQCCDSECKEKYHNCFLEAD
   1000.0000000000000       0.99490932247028108           ERRLRVLCHCVTHWCKKRMKNDYIDYQ
   1000.0000000000000       0.99627128297244705           EERIKFFCSCLRCTCKAKLRDEMLEEG
   1000.0000000000000       0.99697798595120413           ERKLAQLCKCFAPECRKKIKGYYWEEP
   1000.0000000000000       0.99757734806112730           ERRVPPFCNCFAAACKQKLKSVVFEES
   1000.0000000000000       0.99254233935589620           ERTESEIWRVICACLKSKCKSHEIEVE
   1000.0000000000000       0.99526295337616866           DRKKPMYVKIMVTCVKTKFKRWDFDDD
   1000.0000000000000       0.99470540555740838           ERKMCCFMHICAQVVKQKLRQCFLDWE
   1000.0000000000000       0.99564474950368753           DRKMCCFGMWLEHHFKSKFHRCFFEEG
   1000.0000000000000       0.99555654583594511           DKRWCPMKTECEREWKEKMWKCLMEED
   1000.0000000000000       0.99694499342517640           DKKMAAFCAPIEKECSQRWKKVVIEEG
   1000.0000000000000       0.99653139130626511           ERKIRPMCNCIETCCKEKMYKDIFDES
   1000.0000000000000       0.99316525628817387           ENKYGMMCGCVVSCCRSRIKKSTFDED
   1000.0000000000000       0.99493487869432218           EKPYSVIAACIEGECKKKMTKAFLEIE
   1000.0000000000000       0.99460579035643237           EIKLPMFCPCMEPECHKRRCKAIFDYH
   1000.0000000000000       0.99563263199327778           EAKVPSVCDCFYGCCSHKIKKMIFDES
   1000.0000000000000       0.99331187012890743           ERRMEGMDGCCEDMCDKRFHKVFLDDK
   1000.0000000000000       0.99071682454998244           DSAFEALSGCLEHRCEDKLRKAFFDVK
   1000.0000000000000       0.99467198758602637           EKPEKGICGCVTPQCKPKLNKDYLEAQ
   1000.0000000000000       0.99682787967057918           ERKDGPFCQCMQGVCRAKMKKPWFEDD
   1000.0000000000000       0.99090477743087058           DRRLSYWCNCWEQCCDKKVKKFMLDEK
   1000.0000000000000       0.99595973994935783           ERPLPIFDTCFECPCHPKFRKFIFDHR
   1000.0000000000000       0.99740295045536187           ERNMKYLCSGMENRCRDKWKKEWIESC
   1000.0000000000000       0.99655250348203461           EKMFKCFCAAFEKCFKPRIKKEIFEMG
   1000.0000000000000       0.99651376584829165           EKTSSVFWACFECEMRKRMKKGYLEMS
   1000.0000000000000       0.99220905456952457           DKRVKWVRACMDCPCRERWTHEILEEE
   1000.0000000000000       0.98972944237530258           DKKVKVIRTCFKCCFRDRIKDDAFDDE
   1000.0000000000000       0.99114621341563114           DRRMKCICCWLKKHIKEKIREEFLDLA
   1000.0000000000000       0.99572563587353546           DQRLRELCKCFKHDCKRKYKEDLIDQC
   1000.0000000000000       0.99636267356384700           DLSCKECCKCWKKDCVKRTREEYFICA
   1000.0000000000000       0.99684884000505580           EPGDKECCKNYEDWCVSKMRREYFVCC
   1000.0000000000000       0.99442608169038749           DIWLKNICKEYDKECTKKRRREIFVMC
   1000.0000000000000       0.99127609107126979           DSELKEFMNKRDEHMCPHHKRELFCLP
   1000.0000000000000       0.99614051751105015           EWALKEFCKSREGDFCRKYKSEYLCVC
   1000.0000000000000       0.99485227052612690           DLSLRKMCESYDGKLCDNYYRDLLCVC
   1000.0000000000000       0.99037868177941346           DCHYSKLCSWVDARLCDKYKKGMFCVC
   1000.0000000000000       0.99662139636347447           DGKLKKIVEVFEYRICDKYRKELFCYC
   1000.0000000000000       0.99240433695811603           DSHKTKIVEFWEQKLCSKYRKEYFCWC
   1000.0000000000000       0.99517600831648256           EWQYKRFVDEYEKGICRQWRKELMCCC
   1000.0000000000000       0.99197057271211997           EHALRKIWEAIERQLCKRMRKDFMCGC
   1000.0000000000000       0.99247214740711354           EVALEKMMERYERDLCDKRKRKFFWMC
   1000.0000000000000       0.99223059714685036           DLDRSKICPQVDKDCCSRYRKIIILKC
   1000.0000000000000       0.99652035887484414           DKSLEEMCGAMEQECCKRYRKYILEEC
   1000.0000000000000       0.99738145214031160           ERTVPNICDCFEPRCNQKYKKWVLDAC
   1000.0000000000000       0.99809847816018682           ECGIQWLCPQMEKDCCRRRKKYLLCIC
   1000.0000000000000       0.99201610188545797           DMTMQNFLNFWEAEFCRKRKKMIFCPC
   1000.0000000000000       0.99311934577247796           EHPYRPMFREFDRELCKKRRREMLCWC
   1000.0000000000000       0.99537040206033467           ECKLRKLMDKYEERFCQKMPRDWVCEC
   1000.0000000000000       0.99523342149864225           NCPMRKMCEKYDDGLCGNWQRDILCYC
   1000.0000000000000       0.99398058563917402           ECRGKKVAERYDDKWCQRYKRNCICVC
   1000.0000000000000       0.99244474124205984           DPTMNKLVNMYDATFCERHRREWICVC
   1000.0000000000000       0.99644411998297355           DIAVKDLCSEHEKQCMEKMRKELIFMC
   1000.0000000000000       0.99349924578469140           ELAYKEMVRDRNSRCCEKYKDDLFIMC
   1000.0000000000000       0.99562920340217353           DWRMKEFCTEREKECFKRRKRDFLMAC
   1000.0000000000000       0.99553921251333155           DLDIKEMCTKRDDECVKKYKKDFLIMC
   1000.0000000000000       0.99694364330898655           DHPIKDVCQKREEKLCSKYKRDMFWWC
   1000.0000000000000       0.99786565705220742           EMTAKDICQKRDEDLCRKRRTDFFLAC
   1000.0000000000000       0.99644144166497295           ELRVGEFCQKHEENCCSKYRRDFFCDC
   1000.0000000000000       0.99657648072952687           EHKLDRICEIFEVPICGNWKRRVLCEC
   1000.0000000000000       0.99488598514832993           EEKMERFMDELDKPLCPNWKRTMLCEC
   1000.0000000000000       0.99457518843268633           DDNKDRMVDEYDKWVCANIKRKYFCYC
   1000.0000000000000       0.99554334081138252           DEGEERLMPEYQKEFCPKIEKKRLCAC
   1000.0000000000000       0.99800030361461678           EDKEERMCDDYEKIMCGKVNKRHICEC
   1000.0000000000000       0.99581390676634651           DYKAEKYCQEYERRCCDKISKRGLFEC
   1000.0000000000000       0.99375685747659370           DERTEKLMEVYEAGFCNRWKKKTLHWC
   1000.0000000000000       0.99512640653085871           ECDVDKMMDRYEHVLCAHMKKKLLCHC
   1000.0000000000000       0.99765364574132298           EDRLEKIYDEYDRIMCAKIRKKILCDC
   1000.0000000000000       0.99419971390654360           DCHLNRMVEEYYKVICGKVRRNCLCWC
   1000.0000000000000       0.99445965173684825           DDSYEKMLEQYEKALCSRVKKRRICCC
   1000.0000000000000       0.99300185636271776           EDDQKKFCEYWSKAFCPRFNNERLCKC
   1000.0000000000000       0.99551829572753847           DDKEKRMCEPYMPVCCPKFGYERLYDC
   1000.0000000000000       0.99590332946445015           DRRRKMLCASIENKCCQKYRNEEFYYC
   1000.0000000000000       0.99393874789147385           DGQPKEFCTKWDDDFCRRHRRELIFVC
   1000.0000000000000       0.99603569326155050           EMDTDFFCRKFESECCKRRKKYLLFHC
   1000.0000000000000       0.99626022758196475           DQPVDGLCKAMDTDCCKRRKKKLLMLC
   1000.0000000000000       0.99510412535817794           ECQAQRVIDFMEAEMCKRKRKFVFCCA
   1000.0000000000000       0.99333203820556115           EKGNRRCMERWEEEMWKKYKKEDFACC
   1000.0000000000000       0.99696192649620496           DKPKRDVCKDYERCICPRLRKDDFLGC
   1000.0000000000000       0.99561566207734709           DRDKDMLCNDLERECCRRWRRRDLWNC
   1000.0000000000000       0.99572959691573504           DFDWGKFCDPWDKECCKKRRRIVLISC
   1000.0000000000000       0.99328670407895303           DMKWQIICQGFDRDCCKKRRRYILVWC
   1000.0000000000000       0.99231109040631527           DWDDTLLCQKFEDDFCRKRKKMMFWRC
   1000.0000000000000       0.99218473555923792           DGDFGWFMAWMENDMCNKRRRWMLCRC
   1000.0000000000000       0.99411354857001821           DPNYKHLWPKFEQEFCKRRKKEQFLAC
   1000.0000000000000       0.99546607567311307           ERENSVICGGIDGDVCKMRRRTEFFTC
   1000.0000000000000       0.99595069141758719           ERGLNALCHVLEQHCKRKWKKVYLEAP
   1000.0000000000000       0.99851564107773705           EKAAKPLCHGWESYCKKRFKREYFEIQ
   1000.0000000000000       0.99469831107454509           ERRLKGFCKTWEAACNSRMRKEYFEEC
   1000.0000000000000       0.99712908606680462           EKKVGMLCACFESACQNRMRKPYLELN
   1000.0000000000000       0.99628600723645255           EKDIKYLCKCLDCECNRRRYRDFFDAG
   1000.0000000000000       0.99112453748598917           EAEPGNVCRMMENELCKKRRRHWFVKC
   1000.0000000000000       0.99494223698717477           EHGMYKFCECFEQECCKRIKKAFIYSC
   1000.0000000000000       0.99666882791601286           EHTRAWLCAGFDPECCKRYRKYDFVAC
   1000.0000000000000       0.99447422005841779           NKPRETICTPYDPECCKNRRRKDFVCC
   1000.0000000000000       0.99651214353424633           DIAMNKLCSDYEKECCQHYRKKILMMC
   1000.0000000000000       0.99650025072925108           EDREPAICTYIERRCCEKMSKYRLCEC
   1000.0000000000000       0.99319565034858659           EEPTKLICPYIEPKCCERYDRERLPMC
   1000.0000000000000       0.99644310818083803           DRDMAKFCDCMEPECCRKYNKTMIDSC
   1000.0000000000000       0.99522647331134562           EPQIGKLCPRFEDECCKKRRSYLLCYC
   1000.0000000000000       0.99695345005164682           DRPTKQLCQAIEKECCKRRHKAMLEVC
   1000.0000000000000       0.99003826080151613           EFEKNSYCGDMERDCCKKIKRNIIWRC
   1000.0000000000000       0.99745519217567413           EVAFKRICQTFDKDCCGRYKRELICAC
   1000.0000000000000       0.99534276965509694           EFEFTKFCDEYDRDCCKKYHKTFWMYC
   1000.0000000000000       0.99437347911903917           DFKAGDVCQDYERSCCGNYRRGFLMEC
   1000.0000000000000       0.99540122939828091           EVKLTYVCKEMQRACCGKMKRNLFCEC
   1000.0000000000000       0.99315399572571739           EPRKAEWCKEFKKELCQKLRQGWMCDC
   1000.0000000000000       0.99477344886748276           EDKFTEFMKMLKHRLCEKYREVCICEC
   1000.0000000000000       0.99388997752746899           DCRLYELAKDMKRNFCDGYKEIVMCDC
   1000.0000000000000       0.99574237616092154           DFQSHEFCKDFKRECCKHYKEYYMCPC
   1000.0000000000000       0.99123727802992867           DINPKEMCKAMRGDCCRDYKEFFFLPC
   1000.0000000000000       0.99465098816468833           KMQMPELCRWWREDCCKERDDAMFCAC
   1000.0000000000000       0.99667911675466792           KSDPDEVCKSYKGWCCTEMDEKHFCRC
   1000.0000000000000       0.99585498133347505           KHDRGMVCGHIRDECCKPYDEFYLCRC
   1000.0000000000000       0.99547483681404159           KCAIRKFCTYIKKDMCKDYEDRVFCCC
   1000.0000000000000       0.99794174327040053           KCSLENVCADYKKTCCTEYEEKFFCCC
   1000.0000000000000       0.99574458534881782           KIGYENMCPTYKELCCGEIEEKLLCPC
   1000.0000000000000       0.99658955119852455           KFGVYKLCERYKDRCCDEYEDDVMLAC
   1000.0000000000000       0.99307981558349379           RVDFAGWCSFVKGKCCEEYDEIVWIKC
   1000.0000000000000       0.99349902589430661           KDDVQHICEVWKARCCEEYEECYLRNC
   1000.0000000000000       0.99396449600323833           KESFDSMCNDVKRTCDGDLYDRFLRHC
   1000.0000000000000       0.99703384978616727           KEEMDKFCNVIINMCDGDLDGRRLRKG
   1000.0000000000000       0.99663100256857495           REAPERICECWYPYCEQDMDGRWIKIK
   1000.0000000000000       0.99490547284227804           RDDMECFCKCCVEVCEEELEPSRVRKP
   1000.0000000000000       0.99156733482197890           KDEAEPWWRCLVEYCDPEFEAYRLRKE
   1000.0000000000000       0.99734480542007198           KEEPNPISGMFKPCFDAECEDTRVRKK
   1000.0000000000000       0.99739199352735741           KEEPECVPVALKAVIDGDIDEKYFRRK
   1000.0000000000000       0.99592988746389544           RDEVELIAAIYTPCLDTELEDKRFRKG
   1000.0000000000000       0.99244024595051472           RWEMSCYYGACAGYFDSEVENCILRKQ
   1000.0000000000000       0.99689110194871233           KEEWPCLRSCCPKVFRQEVEPCFFRRE
   1000.0000000000000       0.99689480370463801           KDDLQCFIPICCTYVNEEVDGCYLRKD
   1000.0000000000000       0.99771298697115451           KDELGPVKSWCIPLMNQELEACRIRKD
   1000.0000000000000       0.99400279650745516           KEEPPMWMTVWAAVVETEIEGHRFRKP
   1000.0000000000000       0.99575444674590186           KEERAKLAECFAPTLDDEFEDVRFKTK
   1000.0000000000000       0.99624408449478874           KEDTEKLMDMVSARFGEEFEPRRLRKA
   1000.0000000000000       0.99293144932204491           KEEQQCLACCMDSHVTEEFENPRIKKP
   1000.0000000000000       0.99416634375112189           KDEIPCFKCWISAQVRPEIDALHLRKE
   1000.0000000000000       0.99454243720403435           RDPQTCVNCRCHDHIDDDWEECRMRPK
   1000.0000000000000       0.99169502509159624           KDQCGCVYPACRTKMEEDFDQAHLRPK
   1000.0000000000000       0.99307457342412020           KPGWECLLPIWRTCLEEEIEEKHLRGK
   1000.0000000000000       0.99593484338532146           KDPFDWLVKMFRCPLDKDMNERLFRCK
   1000.0000000000000       0.99702923010941480           REPCEVWTACLKCTMDADLDERYLRPR
   1000.0000000000000       0.99675838611379841           KDGWQVFACKVKEAIDGEWEEFRLRTS
   1000.0000000000000       0.99561733781214834           KDKIEVFGCRFKEHIEDDIEERKFRGK
   1000.0000000000000       0.98780630936680047           KDGPDCMAMHMTDALEQDLDDYRLRWK
   1000.0000000000000       0.99567958236553644           KEDITCFKCKIGEIYEPDLESLHLRHN
   1000.0000000000000       0.99588321250998479           KGNMACLRCKVGDMYRNEWEGAILRKE
   1000.0000000000000       0.99451178488102110           RDPLCCFKHKCVQVYEADFNQCILRYN
   1000.0000000000000       0.99686031317979129           RDEWSCVKCKCNEIFRDELEQCRFRHD
   1000.0000000000000       0.99635252482339021           KETLAKFAEKMCDCFDSECEPWMFRGN
   1000.0000000000000       0.99420728533880021           KDQMHTFYEKWCEHLDNDCYCAWLRKK
   1000.0000000000000       0.99732833328633674           KDELQFIVSKMGDCIDQDCEGKRLRRQ
   1000.0000000000000       0.99800540754681388           KEEIEMLFNCYCACVDPDCEPKRLRFK
   1000.0000000000000       0.99515303271670830           KDTNTCLKCALKSIIRPDVEDMYLRFE
   1000.0000000000000       0.99535949692548586           KDALPCFRCAFKGMVETEIDDPIFRWE
   1000.0000000000000       0.99243151053541856           RNGIGCFKCHVKEDFRGEYDEVWFRTE
   1000.0000000000000       0.99573825367034718           RYEFPCFKCRLPDVYSGEWEPGMLRKE
   1000.0000000000000       0.99613760964218723           KSEIRCLRCRMADAYEPDWEPWFLRKE
   1000.0000000000000       0.99232006427145791           KDAITCIRSPCWQIYRADIEAAVLRTE
   1000.0000000000000       0.99479885289837522           KDENPCFRCPCASSWRSELEAWILHRE
   1000.0000000000000       0.99310930818610010           KEEAKIIKQMVKPIFNGELWEGILRRD
   1000.0000000000000       0.99530488429110808           KKEMDELCRPYATICCKDLEQRYLYKC
   1000.0000000000000       0.99509773234786825           KGDIEDICKRYKEYFCREFEDRFLTKC
   1000.0000000000000       0.99697618733711091           KDEWEEVCRPYKDALCGEIDDNRLCKC
   1000.0000000000000       0.99121075313060669           KEENPMVCTVFKRMVDEDIEEYRIRRG
   1000.0000000000000       0.99100943154519061           KEGLETLMSILKARFDDDTEERRIRMH
   1000.0000000000000       0.99527838222338727           KEKVDWICCGLRAAIDAEFEERWFREH
   1000.0000000000000       0.99750922024069266           KERCENLCKCLKCPCDHELHEKMLKDG
   1000.0000000000000       0.99855594508617640           KEPCEKCCECVKGPCYPEWEDKAFRHP
   1000.0000000000000       0.99782078636778426           KDSIERFCECYVKACWQEVEEKYLRTP
   1000.0000000000000       0.99561368473440726           KEDWTALHGAFHGRCEEEFDGMRLKKK
   1000.0000000000000       0.99393433585492597           REETDKIAEMIAYSCENDFDSHRFRKK
   1000.0000000000000       0.99471704669686623           KEEIDKWIDMYSACMDHEMEGRCFRRA
   1000.0000000000000       0.99657919143917484           KEDNDCMWCICSGWIEPEMEEKRLRKR
   1000.0000000000000       0.99573071373492827           REEFGCFAHVCKQKIADEYYEGMIRKQ
   1000.0000000000000       0.99562499230860846           KEEVSSLCRALKQGCDQEMEDKMIKKG
   1000.0000000000000       0.99699895981735631           REEVKFLCPSFAERCDEEIEGSWLKKH
   1000.0000000000000       0.99505080707061244           KDEMTGLGDCLACSCDKEIEDTILRKD
   1000.0000000000000       0.99816531218028526           RDDVCKLCECFACKCDKDFQTCFFRRH
   1000.0000000000000       0.99373344782322948           RDEKNKWCDCFYDKLEEEFDPQYFRRC
   1000.0000000000000       0.99615612219764482           KDEQKMYAPCLKCWFEAEFDEETFRKK
   1000.0000000000000       0.99552817089182399           KDEYDMFTACFKCPCESEYDSHRLKIK
   1000.0000000000000       0.99501958079342268           KDGFEMICTAWKQICEDEWEEKHLKIK
   1000.0000000000000       0.99775195334884448           KECVEWIAPPMKSRLENEIEDKMLRCA
   1000.0000000000000       0.99318194726692000           KDDQERVCACWKNFVGQDLEDKRLRRG
   1000.0000000000000       0.99741850069246030           REELHTFCSIMRQCCEPDIDDHRFRKK
   1000.0000000000000       0.99489147476627948           KEEYRALASCMVPGCDDDIEPYRIRKP
   1000.0000000000000       0.99665090012526791           KEEQEMFCHCCAHCCKHEMEGCRFRKE
   1000.0000000000000       0.99288157157938517           KDENTKFCEVVMGRCDPELEPQHFKKS
   1000.0000000000000       0.99526727812394811           RQECEKCANPWKQHIEKDIQDRCLKKK
   1000.0000000000000       0.99483354465422713           RDDPAKLQKMLKGHFETDMREVHLKKK
   1000.0000000000000       0.99490112039358702           REECEKMANMVRAALETQLDDRWFKKK
   1000.0000000000000       0.99383581064140003           KEEKDVVVACLKHTFEGEFEDQYLRLQ
   1000.0000000000000       0.99519606795780624           KEEPGKWGQMFRPFFEAEMDDIWFRRK
   1000.0000000000000       0.99433939059765653           KDDHEAICKIVSAPVDQELEEKHLRRH
   1000.0000000000000       0.99513820861506963           RDEEGCLHCKCAYRFDGEIEACYLKKH
   1000.0000000000000       0.99434304624380854           KDELRALHQCIVSCCKPEFEGLRFYRE
   1000.0000000000000       0.99372199053734545           RDECRMLCQCIGSRCNDEWEALHLKRE
   1000.0000000000000       0.99535154474602139           KEDMQGFCKCMRTHCDTEWDEVWFKMS
   1000.0000000000000       0.99319962200922651           RQACEALCGCVRCHCSAEWYEKMLKAA
   1000.0000000000000       0.99551025107611679           RQPMDNFCDCLKCPCGGEVDDKYFKHP
   1000.0000000000000       0.99466378115646081           KYAFKALCRCIRCGCDTEWNEHMLKVN
   1000.0000000000000       0.99471660086083913           KQDITSFCKCLRCECNKDYGEIIFNKA
   1000.0000000000000       0.99541665949596292           KDGLEPLCKCWRDQCDPDIDEKRVRYN
   1000.0000000000000       0.99585139159746783           KDAKEWFCKCYKHPCDPEWDEKDFRNR
   1000.0000000000000       0.99485225330209015           KDNADDFCKCLKQTCNQEYDERRLRCG
   1000.0000000000000       0.99603099363583458           RDSFELMCACLRDACSHELSEKHLRAG
   1000.0000000000000       0.99754372384624135           KEACESLCSCVKDHCEDEIEESRLKCN
   1000.0000000000000       0.99728141242573631           RAAIDFLCSCFKPKCGEEEDEKFLYVG
   1000.0000000000000       0.99613712786799558           KVDIKLLCKCIKSKCPEEEDEEFIWSG
   1000.0000000000000       0.99679605364659518           KEPCSYLCRCFKEKCCEEEEEALLKIG
   1000.0000000000000       0.99640901194195353           REEAAPLCPCLKAKCEEEVQEWYLKFK
   1000.0000000000000       0.99362925372862843           KECAAWLEWGFKSRLDYDLEEHRLRCK
   1000.0000000000000       0.99643029919450921           RDPGEMCVHHFKEIVGPDIEEKYLRCG
   1000.0000000000000       0.99672229754144581           KDAVEVIQKCVKPMCEQDINEKRLRIR
   1000.0000000000000       0.99509256629217857           RDDARCLCSHWREGCGGELDEPRIRKG
   1000.0000000000000       0.99510992805052423           RDSAEEFCKAYKTWCPKDFDEKSLRPG
   1000.0000000000000       0.99192702511279740           KENVGWICPCFKCECDPEWYDRIFKHA
   1000.0000000000000       0.99628001194640581           KDSWPKLCQCLKGHCGDEEEEAHIRAG
   1000.0000000000000       0.99397634482651898           KQDMAWWCRQVRRRCCEEFYEVMLRRC
   1000.0000000000000       0.99635722997180409           KEEHCKIGTCLRCHCEDDFEECRLKHR
   1000.0000000000000       0.99411524099169968           KECAAVLVQCLRPKVEDEIDDYYLKCT
   1000.0000000000000       0.99428063979440451           KECVAGCKTYMRYRFDEDIDEFRLRCQ
   1000.0000000000000       0.99330332045521652           REPCAVVFGGMKNRFDDDESEMCLRVR
   1000.0000000000000       0.99321697614525728           KEAMGILSMKLREAVEDDFDDYYFRCN
   1000.0000000000000       0.99131878231404658           KNQCEWCDSALKAKIETEFDDHCFRCR
   1000.0000000000000       0.99510171039325868           KEACNTCGRKFREMFETEVEDPMCRCR
   1000.0000000000000       0.98862103383711630           KEACSFCCHWFKERFEPEYEEQFLRLN
   1000.0000000000000       0.99740710958144574           KDAMDALWPCLKPRLDEELQERFVKIK
   1000.0000000000000       0.99681904323040282           KEAVNAFHNCCKARWDDEWEDCMLRVK
   1000.0000000000000       0.99216501595213524           KDPVDGFYGNVKPRMDDDYDERHFRMS
   1000.0000000000000       0.99310481772225534           KDPCEPCMNIFRAEFQRDYDEAFFRCP
   1000.0000000000000       0.99527425257575963           KDCGERCVEAIRSPLYEDWQEKRLRCQ
   1000.0000000000000       0.99541508857117478           KDPQQICVPVVRAKIDDEIEDSHLRCA
   1000.0000000000000       0.99627486438975177           KEAGEMMVPCLRCQCDPEMEDKFFRMG
   1000.0000000000000       0.99573192411733202           KQEMEAMCQCMYAKCDEEMDEKFFRKK
   1000.0000000000000       0.99488826700596411           KDDSSVFCTCVYAQCDQELEDMYFRKN
   1000.0000000000000       0.99705815372917950           KEEVASICKWFKGHCENEWQEMLFRKS
   1000.0000000000000       0.99315246173853977           KEEFGGICHHYRDHCDEDYAEGFFRRQ
   1000.0000000000000       0.99425177739455550           KDEIDYMCKPVRNACDSEIEESILKYG
   1000.0000000000000       0.99748948435306473           KEDDDVYCGVLRVPCYEEWEDHRFRKG
   1000.0000000000000       0.99573916134222185           KGTVDALCTCFHQRCDEDWDDKYLRFP
   1000.0000000000000       0.99536176451194613           KHAVNAICKVLKSKCDDEEQERFFRIS
   1000.0000000000000       0.99613160194438677           KEPSPCIACMMRTRVEPEYEEWRLRYR
   1000.0000000000000       0.99195544051699647           KEDVTTFMGPLRDKWEDDEGDAMMRRK
   1000.0000000000000       0.99402570205905616           RDDGCQFMGMMKENFDSDYEECWLRKR
   1000.0000000000000       0.98980012857187183           KTEIECICGFWKTTMDRDIVEKIFRRP
   1000.0000000000000       0.99220213217206166           KDECPAFYQVMKTVFDVELEEFYFRHH
   1000.0000000000000       0.99654671617210622           KDGKACWKCCFKCAFEAEFEEPHIRNE
   1000.0000000000000       0.99477130341410147           KDPFPCMQNRIMELYENDLEAVYLRWK
   1000.0000000000000       0.99748920411884168           KEEFGGMKNKCCDAYEPECEHCHIRYE
   1000.0000000000000       0.99498606655682986           NEEFAILEAKVSECYETNCNDVMIRKK
   1000.0000000000000       0.99498297281414194           REEMAWVETKLREWLEQELEDAFFKRK
   1000.0000000000000       0.99791002282551022           KNEMTKIYDRCVEAWENELEACHLRRK
   1000.0000000000000       0.99621033168392714           KEEKDRLYECFAAKMDEDVEPQRFRKR
   1000.0000000000000       0.99519765345717981           RDDDPRWGDKLWDGIDSDLEPWKFRRR
   1000.0000000000000       0.99415771968289168           KEEAGVVREPVNECMDTECEQAIFKRD
   1000.0000000000000       0.99533659697993304           KSDCKALHNFFRACMDCELEENCIRRD
   1000.0000000000000       0.99352963675974149           KGEVTCLKCYFMEGMDTEMEQCVFRRD
   1000.0000000000000       0.99552283996324209           KDPKPCIKCALNGPVKQDFEDCYFKME
   1000.0000000000000       0.99249465966042405           RDEYPCLKCYWTDVWEPDVEEPTLRKD
   1000.0000000000000       0.99259545672642224           REECHYLDAHMREQIDKELPEHLLKKR
   1000.0000000000000       0.99621653009126743           KDDVHCLMCKFKDWLECDLEDEFLRKA
   1000.0000000000000       0.99708667898561232           KDDMQCFRCHCEEHISDDFEKSWFRKE
   1000.0000000000000       0.99719853116910984           RESHGCYRSPCCGWYNPECETCRLRRE
   1000.0000000000000       0.99810270524907474           KDGGCCFRNRCKDIYKAEVEECRLRIE
   1000.0000000000000       0.99749382767752193           KDPFSCLRCRCKDSLQGDYEDCHLKWP
   1000.0000000000000       0.99391491104199847           KNELNCFPSRCKEIMNQEYEECFFRKP
   1000.0000000000000       0.99607425664921734           REEKACIACKLKEGVSGELEDIHLKRD
   1000.0000000000000       0.99126211475318415           KEEMPCCKTECQRMWKPEVERHRLRRE
   1000.0000000000000       0.99658808440221491           KEDTGAYRNCCMEAVKNEMEPCRFRKE
   1000.0000000000000       0.99528475728967203           KEDANCIMHVCRPMFTADFDECRFRHN
   1000.0000000000000       0.99645954154428473           KEECQIVAVWLKPCLDAELDERWLKKQ
   1000.0000000000000       0.99472464835328389           KNEKSWLAMAMKAPIDQEFDQGYLRRR
   1000.0000000000000       0.99421118436209177           KEEMHAIAGKVCTMFEQDCECYFLRKS
   1000.0000000000000       0.99355356325744859           EHARDAIDKRVCDTYEGDLKCRELRTK
   1000.0000000000000       0.99417314038584648           DDQHQMLEQKLCECYDASCHAGHLRWK
   1000.0000000000000       0.99686819283543726           DDTLGGLDSKLCNCYDGECRCAVLRIK
   1000.0000000000000       0.99479613432602609           EKDVRALDGNVCKCWKHRCKCPIIESN
   1000.0000000000000       0.99339777871927637           EHKMDYYEQAFCPFINGKCRCKIFDER
   1000.0000000000000       0.99656397633639870           ERKHQALWAVVCPCFDGRCKPEEFDER
   1000.0000000000000       0.99510739079895849           ERKIPVFATLICRCLTTKCKSYMLEES
   1000.0000000000000       0.99726671592751437           EKKIDDIDRMWCKPLKRKLKCRVLEEN
   1000.0000000000000       0.99360693911168618           DKRVPEVKKMMCTAWKAKIKCYYIDDD
   1000.0000000000000       0.99571843892323431           DRKLPQLDQVCCAMLKSKIRCCWFDES
   1000.0000000000000       0.99137630684233502           ERKMKDWHRCIEQSFKDKIRKIWFDDE
   1000.0000000000000       0.99465032851514068           DKKIRMWCKMYAGVCKSKIKKEYFDQD
   1000.0000000000000       0.99762546336289193           EKKISPVCGCYDPCCRAKIKKKYLEAS
   1000.0000000000000       0.99388042414418254           EKKMTKLVEKYEGCLGGKCKKLLLDEG
   1000.0000000000000       0.99297125685416032           DRKANCLCACMPKDCRKKYRHQIIEAS
   1000.0000000000000       0.99692876003409470           EKKMREYCKCIVSPCRKRIRGLVLDED
   1000.0000000000000       0.99695386111903084           DKKLRNLCNCFMHSCKSRLKKWYLEEQ
   1000.0000000000000       0.99525096696706483           DKKSNDFMRCLECCIRTKVKRGLLEEE
   1000.0000000000000       0.99368873793656376           DKRGNQLCTCHYKWCKAKFKPDEFEED
   1000.0000000000000       0.99358223997325712           DKRPKVVCSCIVAICKARVKGPWIEEQ
   1000.0000000000000       0.99825467230325016           DKKARDFCPCIEGTCCGKFKKDILEEC
   1000.0000000000000       0.99346232294457926           ERKPPVYCSIVMGMCQKKVRRMDLEEK
   1000.0000000000000       0.99629364165959777           DRKDQEHCKTVANVCKPKFKAVDLEEE
   1000.0000000000000       0.98668016743178411           DKPMPECCRCVTQECRNRLRKLEFDPQ
   1000.0000000000000       0.99588914221990155           EKKMQVLPACLDRCCRSRCKRPFFDSR
   1000.0000000000000       0.99601258984979035           DKKMGALWGCFECWCRHHLRKAWIEEE
   1000.0000000000000       0.99480286309751886           ERKWGEMHKCFGCDMRSKCKDCYFEEE
   1000.0000000000000       0.99251955074470555           DKKLSDMKPCIECHFRHRIRPAFLEEE
   1000.0000000000000       0.99488590382396314           EKKPQHWPECFWGGCRKKLKPWELDEE
   1000.0000000000000       0.99894062732998401           DKRVKMMCGCWVPACKRKLKKDDLEEN
   1000.0000000000000       0.99793970576282098           EKKLDELCKELIKSCKDKFRAKIFENC
   1000.0000000000000       0.99506136068923801           DKKRTEVCKEFVKEMRKKFRTMDFEEA
   1000.0000000000000       0.99518314338272573           DKKFSTFWRECMRWMKRRFKGAVLEEE
   1000.0000000000000       0.99486269952129425           DRRIKWFSTDFCKAYKRRIKCEYFEME
   1000.0000000000000       0.99084431360226610           ERACKEFRSGRCSTMKNKFQCELFDMD
   1000.0000000000000       0.99494935904787873           ERDPRDLPKTRCPYMKEKIPCEWLEQE
   1000.0000000000000       0.99453611381525775           EKRINPVEPVCCKPLKARMKCDVLDEK
   1000.0000000000000       0.99829810062902280           ERRMGMFEQVLCAVLDQKLHCCWFDER
   1000.0000000000000       0.99440496684572521           ERRVDSMETVMCKGIKSKVKCRWFDDK
   1000.0000000000000       0.99074371038667153           DRKMGMWQGVFCKPVDRRCTGAFIDEK
   1000.0000000000000       0.99480949233010274           EHKIPVLWQEICKLLRNKLACCFFDEE
   1000.0000000000000       0.99354440652480258           EGKLNCFMQDCAKAIRSRLKSSILDEG
   1000.0000000000000       0.99705934437634558           EPKVSWLGRELCKCMRSKFKCGLLEEE
   1000.0000000000000       0.99185695390682871           ENKFQTLPSGFCPSFRHKFKCPLIEER
   1000.0000000000000       0.99181249672188132           ERKEDAWWPMVCAPLRQKCKAPWIEEP
   1000.0000000000000       0.99581224170536098           DKRGEDWSKVWCKALKRKIRCKMLEDS
   1000.0000000000000       0.99440386054804364           EKRMGDFWKCYVPWMRKKIKQGELEQE
   1000.0000000000000       0.99490709735321803           EKKLDEICKIIDKGLKGKFRRNMFEDT
   1000.0000000000000       0.99523998038784445           DKRLDEVCRMLDAWCRAKLKRAVLEEC
   1000.0000000000000       0.99755203736621156           DKGQAVWCECLEKECKRRYRKMDFEMQ
   1000.0000000000000       0.99408501999051413           DKKVECVCHCIDQPIRGKYRKFLFEEP
   1000.0000000000000       0.99385771991563532           DRGMAVLDPCLDNSCDDKVHKIWLELK
   1000.0000000000000       0.99248416233380210           EFGCEILCDCVEPECERKYKKTLLYGK
   1000.0000000000000       0.99550427745912606           DRTMGGMCGCMEAKCKNKYRKAWIDVN
   1000.0000000000000       0.99620739698371674           EKKVDYMCPCMETACSNRWRKIYLDVS
   1000.0000000000000       0.99568425476307587           DKGIKVIHPCLDGPCKSKWRKVMFDCD
   1000.0000000000000       0.99750124508970717           DRPVPAFCPCLDCQCKKRYKKCFFEIE
   1000.0000000000000       0.99135064538840534           ERNNRMMCASFDNECKKKKRKVSFDKS
   1000.0000000000000       0.99524084742033203           DAKFEKFCQCLEPCCHNKLSKRLLDDC
   1000.0000000000000       0.99563798984540663           DYPCRGFCPCLECACQGKFKKELLEYC
   1000.0000000000000       0.99253218368824714           DRKMNDLCNYMMPWCKSKMRHMWFEED
   1000.0000000000000       0.99454701261359091           EKRMPELSQCIEVDCNKKFKRWFLEEP
   1000.0000000000000       0.99226336853359387           DKGAKFMCPCMDPQCGGKLKRDWFDSG
   1000.0000000000000       0.99313395824581863           DKAMKMFCSCLCSICKSKVSADYIEME
   1000.0000000000000       0.99246700835720514           DKSSELLCPCLEAGCDSKFSKWELEMK
   1000.0000000000000       0.99864134748695732           DKKKPEYCKCFYPGCTGKLKKMEIDEH
   1000.0000000000000       0.99310281172049242           EKPVAVFCKCLSCPCDHKFKSVFIESS
   1000.0000000000000       0.99383757998521682           EKRMRPMCKCLHAACTGRIRDVELDYK
   1000.0000000000000       0.99637939808179421           EYKFDMFCECIAHMCDHRFKKAMLDDK
   1000.0000000000000       0.99473566902033794           EKHYAWICHCMGACCRHKCKGFELEMT
   1000.0000000000000       0.99731668498542581           EKKKDTMCKCFITACKGKIKAHELEEN
   1000.0000000000000       0.99504611606983095           EKRRSCIKCMIERCFKPKWKKEWLEEE
   1000.0000000000000       0.99568790200610180           EKRVPWFKRCMCGGMKAKLKGCLFEEE
   1000.0000000000000       0.99496338813202700           EKKFREYEKPLCRPMRRKCKAILLEES
   1000.0000000000000       0.99451530384373454           ERKIDYIMPMMCGCFHPKCRAQWFEEE
   1000.0000000000000       0.99356965845925060           ERKHSYYVKAVCKLLNRKIKCLELDER
   1000.0000000000000       0.99915161712439793           EKKVPVLEADLCKCYKTKCSPMFLEEN
   1000.0000000000000       0.99385983634744246           SKKVADFRKDFCRCWKTRCGAVMFEEQ
   1000.0000000000000       0.99646645861404193           NKKVQWVRKEWCKCYKPRCMGFFLEEE
   1000.0000000000000       0.99351495771729714           DKRLSGWRPECVRCWKSKCKATLIDDD
   1000.0000000000000       0.99307066690567602           EKKFAQIPEMFWPCWKHKCKKYFFEES
   1000.0000000000000       0.99207767108442801           DKKKHCLVSLFWMCVNARCKKYELDDK
   1000.0000000000000       0.99576017271900608           DRRYRMMASMMTPCVRARCRSEDFDED
   1000.0000000000000       0.99354123984764153           ERRFKEFWKKVCDCWKGKCKCMLFDER
   1000.0000000000000       0.99067334636440929           EKKVQWLDDAICHVWNARVRCTWLEDK
   1000.0000000000000       0.99724465823585895           ERKIDQIERAFCGYMDRKIRCNILEEK
   1000.0000000000000       0.99423031551678964           ENKTNVLEPPVCNCWRAKCRAYTFEER
   1000.0000000000000       0.99237625003121699           DKPMGYLERSMCKCIQGKCKCPLFDDR
   1000.0000000000000       0.99486038736772897           EKDLDPFAPAWCTCIDKKCKCKWFNNK
   1000.0000000000000       0.98980271477587034           GSELKMLYKVLCPCIDGKCSCPFIDKR
   1000.0000000000000       0.99618289718171549           ERSVPEVERIMCPCMDTRCKCQVFDKK
   1000.0000000000000       0.99439302887907244           EKKFDGMEDYLCDCLQCKCSGSLLEEK
   1000.0000000000000       0.99665527313454771           ERAFKLFEVAICNCLRNKCKCDYLEIQ
   1000.0000000000000       0.99597027679039629           EKRLKVFCRHICRCMKGRCKAEWLEPD
   1000.0000000000000       0.99175471529626003           DKPLSPLVRFWCRCIKQKCKCHILERQ
   1000.0000000000000       0.99565913547661555           NEARDKIWKAYCGCFDGDCKCKDLRVS
   1000.0000000000000       0.99351336704569726           NEGAEKIIEWYCQCFEHYCTGRILRAR
   1000.0000000000000       0.99596985841993235           TDAMEKMVEAYCNCIESDCQQRILKFK
   1000.0000000000000       0.99439306370838743           GEELQKFDDAICSCFETGCSCKFFRNR
   1000.0000000000000       0.99310393828520616           KDEVEGVWGALCHCIDCDCRCKFLRKP
   1000.0000000000000       0.99438683291766372           KDNPEKLWDMWCAQFEQDCNPKHLRQR
   1000.0000000000000       0.99362798061019253           KPDWEPWMRIMHACLESECDDKYLRRR
   1000.0000000000000       0.99744872600913881           RDEMARFAEMWCPCIEQECHDMFLKKR
   1000.0000000000000       0.99605144251436484           REECAVIAPRICGCFEAECDPTYFRKK
   1000.0000000000000       0.99560465312351321           KEEIGALNAKLCDQFERECTASILRKR
   1000.0000000000000       0.99318063143866009           RDDMKGIMAIMCPKLDDDVECYIFRKW
   1000.0000000000000       0.99382964475931368           RDDVEVLKGNFCKCFEHECDAALIRKE
   1000.0000000000000       0.99562921529563220           RDERPAVKSVMPACLDSDIDQWHFRKD
   1000.0000000000000       0.99581402698119625           REGPSVYRAACKGMLETDLEECWFRSD
   1000.0000000000000       0.99281780303536915           KYEFCNFCQCWKGDCEKDHPECMLRKP
   1000.0000000000000       0.99305675269459948           KDDGAIICRCLRCPCEEEWNETTLRKN
   1000.0000000000000       0.99503775393278793           KEPAEIFAACWKCNCDTELGEKHLRAS
   1000.0000000000000       0.99560711816212888           RDPCEALANCVKADCDKEWWEKYLRWK
   1000.0000000000000       0.99360584133643326           GERVEPLCACYKGCCEPGLHSRFLKEK
   1000.0000000000000       0.99344734953837399           GDKLEHVCPCFQCKCEEGITTRALREK
   1000.0000000000000       0.99326423420753751           GERLECICCCFNTWCEPGLGNRFFRDK
   1000.0000000000000       0.99314715103583995           GDKREIICVCLMPMCEKGLKQRYLKDK
   1000.0000000000000       0.99412370313745102           KEDLPCFHCMVVGILDCELDAPILRRD
   1000.0000000000000       0.99375685589465623           KWECKFIRSQMVECFESDCDAYCFRRD
   1000.0000000000000       0.99497403656949779           RDEDDMFRNQFCQCLECECPCHRIRKD
   1000.0000000000000       0.99701248910351936           RNEMSRLKDALCAVLDYDVECSLLKKE
   1000.0000000000000       0.99448059346823670           RNDVTHIKDPMCGKLNEDMECALFKKE
   1000.0000000000000       0.99611263164232255           REDMAEFKKNCCDFMEPEFACCCLRRD
   1000.0000000000000       0.99429418914117229           KEDMSGWKDMMCMVFRKDIVCAFLRRE
   1000.0000000000000       0.99830075935634266           KEDWPVFKKVICTKFDEEMECCRLRKE
   1000.0000000000000       0.99714491790668780           KEESDCLWKMCVAFFDPEVDAHRLRRR
   1000.0000000000000       0.99382612393651737           KDEFPHIVSMWRNWIECEFDDCHIRKK
   1000.0000000000000       0.99506576278982206           KDDVQKVCECIKTPLDHEYDEVYLRRK
   1000.0000000000000       0.99378857748532146           KTPVNCMPRCCKHRVDEEMYECFLRWK
   1000.0000000000000       0.99407842476812192           KEPFPCMIPACRDFVNGDLDDCIFRFE
   1000.0000000000000       0.99304947514664710           KDETACITCACSAPLQDDMEPAHIRRE
   1000.0000000000000       0.99438540737277303           RDENPCIKCVFGRNLTDDMENGKLRKE
   1000.0000000000000       0.99398642162514228           RDPPECVKCPFYSAWDSDIEAKRLRRD
   1000.0000000000000       0.99553274367821021           KDESEVIHYGLRNHLDDEMEEKRFKKK
   1000.0000000000000       0.99527713409196561           KDHISVLGTIIKGKCDEEEDEKYLRMR
   1000.0000000000000       0.99722851665034962           KEENGCWAANCKDQLDGEVEECFFKRG
   1000.0000000000000       0.99236570448233341           KDECGCYNPVCDWAFSEELERCHFRKE
   1000.0000000000000       0.99709874432815881           REDWSCMVSQCKEKLSDELDDCRFKKE
   1000.0000000000000       0.99429993408976547           KDEIHRFTECWWPYCEDDMEPPFCRKS
   1000.0000000000000       0.99231284570800804           REEFKKMCDTICDPCEGEWYAAMLRRH
   1000.0000000000000       0.99755605343272624           KEEMKCLCPSMADWCEPELDAEFFKKS
   1000.0000000000000       0.99484867174220104           KNEFPCVPGQCREWFDNEMEDVILKKG
   1000.0000000000000       0.99446742539741728           KGELKHMGGKFREAVESELEEWVLKKG
   1000.0000000000000       0.99309415575560278           KEECSACCTPLRPHIDNEYEEYHLKRN
   1000.0000000000000       0.99590831084893483           KEEVNGICPCWSPWCHQEIEESRLRRE
   1000.0000000000000       0.99609301884700574           KENFEYFCACIDCHCCDEYERKKLYHC
   1000.0000000000000       0.99739993758695711           KFDWSTFCGDLRRDCCKEYEPVMIFKC
   1000.0000000000000       0.99351362698444312           RRRVDEFCKAMKGQLCKDYAERLLHHC
   1000.0000000000000       0.99229022932864464           RAATDNCCTKYKDYCCRQWDERFLCCC
   1000.0000000000000       0.99446413768724162           RFGWEECCTGYKEECCHDYPEKFLLCC
   1000.0000000000000       0.99687293742588912           KYKYDKMCPNYKDMCCQEFEEKRFMPC
   1000.0000000000000       0.99527966639780585           KDEDEMICANYKPMLCSDLEEKRIHTC
   1000.0000000000000       0.99418062421907150           KCEPEKIVQEFKRNICPDWEETIFCRC
   1000.0000000000000       0.99598025797084866           KFENQALCPDYKKHCCDEYEDNWLVKC
   1000.0000000000000       0.99531141238804011           KTEYKKFGPKWKETVCHDLDEDMLCRC
   1000.0000000000000       0.99132670037298376           KAEISVFPQYLKEDLCGDWEESVICKC
   1000.0000000000000       0.99558022666349599           KKEVPELVKEFKKSMCNDWDEMILCKC
   1000.0000000000000       0.99494887155846201           KCEIARFMGWIKVELCKEYEECVLCKC
   1000.0000000000000       0.99383389199106842           KEEEGHWCNQMPPPCCKEWDPARIIRC
   1000.0000000000000       0.99183634786461894           SEEERKLCEYMATGCCDTIDSEKIIKC
   1000.0000000000000       0.99873734964063099           KEDRDDFCKGYRPHCCNEWEEKKLIRC
   1000.0000000000000       0.99798349775360184           KDDEDRLCDKYYDVCCGDLDQNRFWRC
   1000.0000000000000       0.99650877092675572           KDDFQRFCDRMREVCCGDLDETRIHSC
   1000.0000000000000       0.99617587042317102           REGQDRICGEYKKLCCTELDDKRFIKC
   1000.0000000000000       0.99609393256862355           KDTHTEICKKYKDMCCAEMEDDRFCVC
   1000.0000000000000       0.99734397141773135           KEEDQRLCDCFDCSCCKDIESNKLMKC
   1000.0000000000000       0.99511721929494656           KVNKKRFCDCLKCECLREWEEEVFVHC
   1000.0000000000000       0.99758223702202409           KEEHQPFCQCYKGPCEGEYEEVTIRRS
   1000.0000000000000       0.99140460399091002           KHSMKHICPCMKGACESDYYETFLRLN
   1000.0000000000000       0.99460025331267365           KDAVQHVCGCFKDECEREYFEPFLKAN
   1000.0000000000000       0.99716782257795789           RDTREALTTCIKCPCEREFEEKWLKSR
   1000.0000000000000       0.98902232845082394           KTRLDKWCSCLRGRCCEDLNEKAIHPC
   1000.0000000000000       0.99408702076878641           REEETWYCPCFSDYCTEDIEEHRFRKG
   1000.0000000000000       0.99530161045899979           KEDLAHFSELCWGVFNSELEPCIFKKD
   1000.0000000000000       0.99417944479071152           KEESGKFAEICHRRFQEEMEHCRFKKQ
   1000.0000000000000       0.99437997413441370           KDEIASVWDHCVDMMENELEECYIKTK
   1000.0000000000000       0.99469929258200696           KEEHGPFTAMFRACFDNDCDDGFLRRR
   1000.0000000000000       0.99104333550019819           KREVNWIYPIIKAKLDGEWEESMFRRH
   1000.0000000000000       0.99618813438877618           KDEVDWFACMMRGAMDADIEDYWFRKS
   1000.0000000000000       0.99226606054731714           KDDHHVFKPFIDGGMRNDWEKVRLHRE
   1000.0000000000000       0.99086399632557498           KDESPLLRMHLGTSLREDCDSMSLRRE
   1000.0000000000000       0.99353910849912686           KSECGHWAPVMKDMLDAEFDNGCFRKN
   1000.0000000000000       0.99402091117545444           KDNPNCLKHKIGECWQGECESGRFKRE
   1000.0000000000000       0.99158953361952573           KEEFKGLKGRCCEGWDDECQADFIKSD
   1000.0000000000000       0.99295189229417369           KDAAPCVKSPCCEMWNEEFEAVKFKVD
   1000.0000000000000       0.99575233920321526           KDAMDCLTCRVGETMEDDVEGHLLRVN
   1000.0000000000000       0.99339288422718497           KDCVEQFKGRLCDYYDDDFECRILKWK
   1000.0000000000000       0.99549110432461951           KRDVESLPNKLCEQYEKDCSCKLFRNK
   1000.0000000000000       0.99526333824606239           KYESEAIDTKLCEGYEKELTCKMFRYK
   1000.0000000000000       0.99308564311616210           REEWEKIGDRLAEAFDNDINAKKFRRR
   1000.0000000000000       0.99441743187614406           KENIKKLIEKFCDCINGELDCDLLKTV
   1000.0000000000000       0.99214311250872544           KDDMHKFVENVCNGFDPECHCGLIRRR
   1000.0000000000000       0.99765993528025387           KDEYQKLDTKICECVEQDCDCQVIRRK
   1000.0000000000000       0.99803218987079811           KEEYGTFPSKFWEMWEADFDPVRLRKK
   1000.0000000000000       0.99013370597115569           REEFSCFHQFCRSMMDDEIPEGWLRKS
   1000.0000000000000       0.99537488816738606           RDEIGALRMACQPRLDDEIEDCKLRKD
   1000.0000000000000       0.99715779155127959           KDDIGCLAGHCCEAFEEEIEGCWLRTS
   1000.0000000000000       0.99174885533111379           REEKASYWEVCTPYVEGELEACYFRRP
   1000.0000000000000       0.99784700960704087           KEDDACYKGGCIKYVKKEVEPCRFRKD
   1000.0000000000000       0.99521651438186354           KDETHCVPPACTGVLNQDFDSCRLKRD
   1000.0000000000000       0.99592113705953733           RDELGCWRPECGKVYTEEVDACVFRRE
   1000.0000000000000       0.99769577917608843           RTDGCCIKPECIKIMNADLEACMFRRE
   1000.0000000000000       0.99604276768911604           KEEQNCIPAACKGSVHPDFEECRFRKS
   1000.0000000000000       0.99847465043120431           KEELCCIAEKCHDAIDDDLEHCVFRKK
   1000.0000000000000       0.99186894335784226           KDGCPCCKHKMMEKIDEDFEGGHIRAN
   1000.0000000000000       0.99599902679230301           KDEFKKWCEKCADVIETEMDACHLRRS
   1000.0000000000000       0.99397687104570420           HDDLKKLGEKMWEAIDNDLEPQRLRKK
   1000.0000000000000       0.99450304244304455           REGHNKIIEIVCECLDQECEATKLRGR
   1000.0000000000000       0.99423673069029361           KDDVTIMHAFFCSCMEGDCEALRFRKS
   1000.0000000000000       0.99491960830110415           REDPPRVKDMMVSCFHHECEPMRLRKE
   1000.0000000000000       0.99281338322304025           REKGKCFKERMCDCMRRECDNFKLRYE
   1000.0000000000000       0.99375328843615840           KQSMHYFKDRCVDMYDGDIEPCWFRFD
   1000.0000000000000       0.99415655139239656           KQAWCAMKARCCETYDNEVDGCFFRVN
   1000.0000000000000       0.99628126743885870           KEVRCCLITRCHEKLDDEWDSCWFRLK
   1000.0000000000000       0.99077823062698311           REAMQCMYGCCKAAFEDEWWNCWFRCK
   1000.0000000000000       0.99679669005785643           KDNVKCFRCCIRPRWDDEWDEWILKSS
   1000.0000000000000       0.99323078609738780           KEGVACVRCRCAEGMKADVDACILTAE
   1000.0000000000000       0.99423205872769649           KHTLNCLRWRCYEKWKEELEPCIFYVE
   1000.0000000000000       0.99646286002761031           KETTCCIKGDCMRHFRSEFEACMLRGE
   1000.0000000000000       0.99295540735852750           KDGSTCFHHPCRPKWHDEMEDCSFRVE
   1000.0000000000000       0.99721402145868732           RYECCCVTCKCRSKFDDEYDNCMLKKK
   1000.0000000000000       0.99810720278846277           KEEASCMNCACKNRFDGELEECIFRWN
   1000.0000000000000       0.99377406115256262           REGAECLAQCCRKVLDTDFRECYIRAR
   1000.0000000000000       0.99329342960142109           KDGVCQLDPMMRMKIDNDYRECLFRGR
   1000.0000000000000       0.99323342254260172           REDMHKLMTQVKARFEEDYDECFIRRQ
   1000.0000000000000       0.99311234946460281           KEPVNGINANCKKKMEDDDDDCALRMK
   1000.0000000000000       0.99505372039724871           KEQIDCVDSMICGCMEPDCEGKYLRFR
   1000.0000000000000       0.99702552107317333           RWEIERYWDAYCPFMDKDCYCKFFRKR
   1000.0000000000000       0.99550327037376263           REEVEHICQRLCECVAEDCENKKLRKA
   1000.0000000000000       0.98894105317627279           KEEFPLWACIICACLDGECDGGMLKKT
   1000.0000000000000       0.99742757326186726           KEEHRAWKSVICACLSGECTGIRFRRE
   1000.0000000000000       0.99747400621269733           KEEAEGMAPKLCECIRAECETRKFRKE
   1000.0000000000000       0.99282842715501651           KEEAGLLISSVCECLEADCEGGCLRKN
   1000.0000000000000       0.99464822625324090           RDEDQHLANRLCDGVGGDLECNRLRKG
   1000.0000000000000       0.99340773217613232           RDEYKIIKDGCCSMFRCEFDCVRLRKE
   1000.0000000000000       0.99703373366927828           RDDEDVICALIKNKCDDEYEDYRLRHS
   1000.0000000000000       0.99393402389041430           RFKVPVVCACMKQKCMEEYEDLMFREQ
   1000.0000000000000       0.99414611674062214           REKVPAFCHVLKNKLEEEELDILLRDK
   1000.0000000000000       0.99683521346501691           RDEMAVFQQVLKPKCEEEEWEVFFRHK
   1000.0000000000000       0.99489825380987051           RDQMPCFKCPCRGKIREEEHDAILRAE
   1000.0000000000000       0.99706313050907625           KQPWCCLRCKCEKEWRNERQRCFLYIE
   1000.0000000000000       0.99749027506108678           KPSWACLVCCCERELKKDRDKCYLYRE
   1000.0000000000000       0.99649276550797872           KMNMCCFKCTCDSEVWREREDCFFLLE
   1000.0000000000000       0.99187184498770720           KTNTCCFRCMCPPHWRDEWQPCLMYTD
   1000.0000000000000       0.99648436837043131           KEDYCCFKWKCGERLEDDMYPCMLRHE
   1000.0000000000000       0.99691332870342508           KDQVACIRTLCKNVLEADLEECMLRGE
   1000.0000000000000       0.99634263853980010           KEELKCVKGECHKVWTADFYDCVLRRD
   1000.0000000000000       0.99438666807218556           KDNSGCFRSTCATAIRTEVNACNLRPD
   1000.0000000000000       0.99569130631172265           KQEVCPLRPVCGGMFDEELYSCFLRRD
   1000.0000000000000       0.99029432096375181           KDEPQALHKRCRPVFEEEVDDCTIKRD
   1000.0000000000000       0.99445350981046987           RDEKGAIEAKMKECLEGDLQDPWVRKK
   1000.0000000000000       0.99540633012654223           RREFAHFQHKFKECIEAEIDECVMRKK
   1000.0000000000000       0.99458303296551942           KEQSGCLEQRCMEKWDDEFEHCTMRAR
   1000.0000000000000       0.99776954639100124           KDEEPCWRGPCASPLEGDVEACRIRKD
   1000.0000000000000       0.99134028212483238           KDDTPCIFQICGAVIKATMEQCRFDRE
   1000.0000000000000       0.99590103997278767           KEDWSCWRQVCETQVKDEYEKCRISRD
   1000.0000000000000       0.99501252574612309           KMECCCIRHVCGGDIKKEMMPCLIYKE
   1000.0000000000000       0.99313743759082174           KNEYKCFKCTCGQMLRPELEGWILKRE
   1000.0000000000000       0.99533563464779840           KEECNCIANMLRNHLDSEWEEAMFKRT
   1000.0000000000000       0.99381231506512946           KQELKKLLEAFRARIDPEFDEALFRRA
   1000.0000000000000       0.99585652851194228           KEEVKKFEGCFKAAIDTDVDEMWLKKR
   1000.0000000000000       0.99461337166877650           KDEVGPLAGVIHCCFDQEFEDCMLRRS
   1000.0000000000000       0.99698442700530610           KDDVDCIKSKCCDIWDPEIEDCIIRRE
   1000.0000000000000       0.99658116408209685           KEEGDIITAWCKPRMEEEYDDCHFRVK
   1000.0000000000000       0.99602002206067353           REPIKGFANAWKAKLDEDEEEPWIRHH
   1000.0000000000000       0.99816240164130454           REGCHRFYDVMKCRLEDDVEEHFLKGK
   1000.0000000000000       0.99541739490370262           KDPPQVWHAWLRPKFDQEIEDYWLRMH
   1000.0000000000000       0.99743230192868448           KDPCQALPGRCKPRWENEYNDCCFKWK
   1000.0000000000000       0.99421307913045787           REELNAYVAAVHQKIEEEWEDARLKKP
   1000.0000000000000       0.99387338435406902           KDEKDCVCPCLRAYLEKELDPKTIRKS
   1000.0000000000000       0.99450044052489406           KDDIDICMAILRAFMEGEVEDKRLRRT
   1000.0000000000000       0.99504798437464226           KDDCERLGQVYNPTVEEEVEGKCLKRG
   1000.0000000000000       0.99306867721262615           KDAPTKWRETFASWLDPEIEAWRFRAD
   1000.0000000000000       0.99743039840683478           KEDWESLCECLSCSCNNEFESFRFRRQ
   1000.0000000000000       0.99550198246457244           KDEIQAVCKCLKNLCDTDITEKILRRP
   1000.0000000000000       0.99022237699384541           KDELEELMKCWKTHCDSDIEDRILKWN
   1000.0000000000000       0.99642039293387152           KDDIEMMCKCFHKGCESEMDDRTLRYK
   1000.0000000000000       0.99612203549116485           KEEKEIICCCLTTTCDDDMEDKWLKMH
   1000.0000000000000       0.99513827925814413           KEEPDTIWPCIRCYCERDVDDSRLKKP
   1000.0000000000000       0.99510785986617323           KEEPDHFCTVVRACCQTEVDDSRFKKD
   1000.0000000000000       0.99842156266092363           KEDWDRFCEAWRAKCQDEYEERKLRHP
   1000.0000000000000       0.99718136587312578           KEEVQCLPAQCRNEVDKEYEPCFLKKS
   1000.0000000000000       0.99518389793156814           KEDACCWKAMCRPEVDHEIYDCIFRKD
   1000.0000000000000       0.99331330356073932           KEKFGCVRHGCKQKWEQDWEECLIRVE
   1000.0000000000000       0.99672211710884107           KEAYDCLHCQCYEAFEGELEECMFKID
   1000.0000000000000       0.99486125923738433           KEACQICKPKVKDYYEEELEEFILRAN
   1000.0000000000000       0.99635925218942500           KDPWERCVDMVKARVESDLDDKKLRGK
   1000.0000000000000       0.99374934934323123           KEPRPIMTATFREKVDEEEDEMHFKCG
   1000.0000000000000       0.99614212370652411           KDGHDVCANVFKVSLDHEVEERHIRCG
   1000.0000000000000       0.99438402078266763           KDTCDILVACIKAPLAKDWEEKYLRVP
   1000.0000000000000       0.99439037472025926           KECVSALTTTLKDHVDEEWEEKFFRCD
   1000.0000000000000       0.99554433215462079           RDCIDMIDPYLKPRLEEDVDENMLRCR
   1000.0000000000000       0.99627592903112072           RECCDACNARIMEGYEADIDAPMFKCK
   1000.0000000000000       0.99823262766862852           RDACEMCDPRLKESFEEEIEDRCIKCR
   1000.0000000000000       0.99198245061239609           KDACTRCQKKFMECYEPELPPSWFKCK
   1000.0000000000000       0.99453419627430328           KYCAKRFSDKIPEKFDGDWEGKMMRCK
   1000.0000000000000       0.99134830959648923           KQCMNKLYERWGEPLDNECESKVLKVK
   1000.0000000000000       0.99210224872642250           KDQKNPISSMFCECFEHECDSRELRRK
   1000.0000000000000       0.99789971819895162           KDEMDWLIRVMCACIEPECNSRYVRKK
   1000.0000000000000       0.99613764810873695           KEERHCIASGLCGCMEEDCDQRHLRKK
   1000.0000000000000       0.99299376836490483           KDDMKRLMEFMCACMTEDCNTEYFKKG
   1000.0000000000000       0.99375100749949097           RDDIKGLLSAWCPCIDGDVECNYLRRE
   1000.0000000000000       0.99516269459350526           RDEKDRLVPMMCAFLYPEIECRYLRKA
   1000.0000000000000       0.99691988565744760           RDDMEKLCEFYCGCIEPEVDGKYVRKP
   1000.0000000000000       0.99238182485697490           RDDMDKLCAIMGSSCDDDFENKHLRKK
   1000.0000000000000       0.99442243409234476           KEQVEHLEDMWCDCFEPDFDCRLFRCK
   1000.0000000000000       0.99470603299908467           KGEIECIQERWCECFENECYARYFKKK
   1000.0000000000000       0.99483497445278857           KEEMSSVVGIFHAMFEVEFEDMYLRKK
   1000.0000000000000       0.98887665159990323           KESCNCFVPFCKPVLDPNVDDWHLRAR
   1000.0000000000000       0.99300780523887877           RDDGNCMVPVCRGAFDDDIDDKRLRNQ
   1000.0000000000000       0.99672035525095704           KDGKECFHCACRPAIDEDVEEGYIRAN
   1000.0000000000000       0.99206538570241298           KDDICKMLDACVCQLDKELEGCLFRNR
   1000.0000000000000       0.99368172085726236           KGDCHRIVERVPDMIDDEFEGPMFRKA
   1000.0000000000000       0.99423800700502496           KDECTVIGQALCPCIHAECENCRFRRD
   1000.0000000000000       0.99425279073443174           KDEGKTYHNGICTCFDCDCECTRLRRQ
   1000.0000000000000       0.99682572173149209           KDEMAKIGEAICAPMDTDLECGMLRKK
   1000.0000000000000       0.99443200798465781           RDEMKPFFGIYCPWVDPECETDRFRKS
   1000.0000000000000       0.99417276824396716           KDDESMWRTPMCDCFDAECEQAKIRKE
   1000.0000000000000       0.99482264455061198           RETFDMLKQWLCDCLDQECDPAHFRGD
   1000.0000000000000       0.99333727130947647           KEGCPTFRQVVCTCLSDECECYMFRTD
   1000.0000000000000       0.99789481228721488           KDQMKCFKPWMGPCFRAECDGQALRKE
   1000.0000000000000       0.99333719831914957           KEDPRCFKCCFRQKCSEEMSDIILRKE
   1000.0000000000000       0.99363390715107502           KEERSCFRVKCEEWFNREIEKVKFRKE
   1000.0000000000000       0.99490546800027468           KEPYPCVKIGCQKKVKEDLEKCRLNWE
   1000.0000000000000       0.99497179774658773           KDEYTCVKACCCKQIDKELQACRFRRD
   1000.0000000000000       0.99498009191190795           KDEDRCFKHCCAAKMSEEMDVARLRRE
   1000.0000000000000       0.98955355186915883           KDEFHQLKGRCWEQYDKDLDMHHLRKG
   1000.0000000000000       0.99261491426532034           KDELKVMCNRFKEIMEAEMQDDYLRRT
   1000.0000000000000       0.99332318977975798           RDDAPYICMCLECHCDDEMDKYMLRRQ
   1000.0000000000000       0.99518364929928971           RDHMGTFCPCLRCRCDHDLEDARFRAK
   1000.0000000000000       0.99295278295238099           REEMNCLGCPLKMGLETDVEDARLKKG
   1000.0000000000000       0.99744593846577956           KEEWPCVPCPFRHPWDGDWEDWYIKKS
   1000.0000000000000       0.99789047248395890           RDERECWNCAFKGCLEGDMEEFRFKKK
   1000.0000000000000       0.99819371700098403           KDEQPCMNCKLVEYFEPEFEGSRIRKK
   1000.0000000000000       0.99579309074578259           RDDYNCIHAKFCPCYEGDCEAFRLRRR
   1000.0000000000000       0.99072105468719318           KEEINHWPNRIWDCWDEDCGPACMRKR
   1000.0000000000000       0.99204422826863370           RDEMHCMASKICDCVDEECWSRYLRKK
   1000.0000000000000       0.99392408578466973           RENMERFTDCYCPGLEDECECRYIKQS
   1000.0000000000000       0.99551086032577485           KERVERLMEWDCGCVYNDCEGRRLKWP
   1000.0000000000000       0.99420840824493661           REDIEVIRQYFCQCIDWECECRMLRNE
   1000.0000000000000       0.99791055857599076           KEEVSLLKMEFCPCYNGECECNILRRD
   1000.0000000000000       0.99624983476200557           RDEYPKLEEPMGQGMEGDVEGFKLKRK
   1000.0000000000000       0.99085492895816452           RDENGSFMEALGSVLDCEVDDVKLRKN
   1000.0000000000000       0.99809653135112908           REDLSCVTCKCKERIDTEVEEARLRRK
   1000.0000000000000       0.99628844411229678           RDDVGWLRHPVKPRWDEELEDCALRKD
   1000.0000000000000       0.99418514867477348           KDNWPVMRATVKECLDPDLDEIYFRND
   1000.0000000000000       0.99761357571615750           KEDLPKIHDMCHPMFEQEFDDCRLRKD
   1000.0000000000000       0.99565557057979992           KHDVPVLHCALKGMFDAEMEEWCFRRE
   1000.0000000000000       0.99272837812148562           KNEIECFCHCWRHPIDSEYEERALRKA
   1000.0000000000000       0.99415308135901537           KDEFESFATVVVGPIECELEERHIRRK
   1000.0000000000000       0.99278413795687515           KEEWTRLCEGMGPAIDAEVEGTHIKRQ
   1000.0000000000000       0.99522556713967247           KEEKKKLKECIKCTCDPELDEFNIRRK
   1000.0000000000000       0.99761583369608708           KEDMARLTECVPCHCDNEWEDIYLKRD
   1000.0000000000000       0.99592112060695381           KDDEAWYCNCFVGYCQHELEAFRLRKG
   1000.0000000000000       0.99218106979087017           KDTKCAIYPKCCEKMDEDVENCNFRPK
   1000.0000000000000       0.99524739752725422           KDTIPVLKTRCWDADEGDLEPCYLRIE
   1000.0000000000000       0.99521090319288763           KDDCAALWVWIRPTMDGEMDDCILRRP
   1000.0000000000000       0.99664892466403410           KNELSMIPACLKCKLDQEIDETIFRRH
   1000.0000000000000       0.99738611574326674           KSEISGIGACLRCTLEPELDDRLLKKK
   1000.0000000000000       0.99614570225363552           KDEIKWFAMTMHDRLEEEFEEDLLKKK
   1000.0000000000000       0.99205387667115508           RDECNCVQMECRKMMDPELDESCFRKT
   1000.0000000000000       0.99267909734956272           KDEVECFTCCCCQAVDKDIYEHLLRKK
   1000.0000000000000       0.99773424347736406           KEQMTCLKGMCQAKFREEIEDCWLRRD
   1000.0000000000000       0.99353984693696484           KEDICVLRPRCNDHLDGDFDHCFLRRD
   1000.0000000000000       0.99489749329468424           REPCPCLIGLCRAQFDSELEDCWLRMN
   1000.0000000000000       0.99520254837985711           RDNVPCLATSCRDNFEDEYEDCWLKCP
   1000.0000000000000       0.99350310732677261           KEKYCCLKNNCCDGLDKEMDPCRLRAD
   1000.0000000000000       0.99582585877103191           KEDICCFHHTCREFFYYELENCLLRRD
   1000.0000000000000       0.99633885048644177           RDDCCCWRAMCWPLIDSDLDHCFFRKD
   1000.0000000000000       0.99452622886388087           KDENNCVEQVCSTHLEDDMTGCHLRKK
   1000.0000000000000       0.99630725544766208           DRDCCCLEQHCMHKMEGRFHACFFYKK
   1000.0000000000000       0.99473671300887023           EMNLCCFENNCATIMETRLKVCFFYDR
   1000.0000000000000       0.99467460084941184           DRNFRCIATWCPPVMDKKLKNCYLEQK
   1000.0000000000000       0.99110273206652078           ENGAGCITGDCDKYVKPKLKKGLLELT
   1000.0000000000000       0.99552324358496691           ERKPCCMDSCCHGAHDSKFKGCQFEEK
   1000.0000000000000       0.99827032923426473           ERKQTCWACACDNELRKRFRRCYFEDT
   1000.0000000000000       0.99762828103412615           EKKLCCVECECTRPLEPKVHTCILEEK
   1000.0000000000000       0.99805134740823742           EKRYQCMEHDCVKAYHAKIKSCYIEEK
   1000.0000000000000       0.99035595478869631           EKKINVIQGGCKSFCDKKMRECEFEEK
   1000.0000000000000       0.99429605294955747           ERESGCFEACCSTECEKRMRNSDFEQK
   1000.0000000000000       0.99216874376741648           EKQMGCVDACCMPYCDPRLKPWYFDCK
   1000.0000000000000       0.99346632423102699           EKAASWLCKCVAGPCRRRVKTMYIDVG
   1000.0000000000000       0.99533187108041199           EKAIKMLCACLDHQCNKRFPKECLDIS
   1000.0000000000000       0.99423153976049694           DKGISVLQRCIEGDCKKKYRRCFFDLN
   1000.0000000000000       0.99790753330278725           DKKMGMFCHCFEPVCNSKFKRAYLEDA
   1000.0000000000000       0.98869013897224600           DRKMPCMCEVIMKACRNKMRQVFIDED
   1000.0000000000000       0.99429619674843350           EKRMSVFCKDIRKACRGKIRPGILDEG
   1000.0000000000000       0.99399718312172225           EKGNHIFCTCLECPCNNKWKRFYLDLP
   1000.0000000000000       0.99280397652835073           DKGYNVFEGCLESCCEAKYKRAYFETK
   1000.0000000000000       0.99307121566926293           ERNMKFWVTALCACVNGKCRHCYLDGK
   1000.0000000000000       0.99558037963539736           DKRLQWLPKEMCRCVKKRCKGIYLETE
   1000.0000000000000       0.99510801602753807           EKPAKWIIQVYCGCVKSKCHPEDLDVQ
   1000.0000000000000       0.99331615067756618           ERELPCVPCEICRCYSNKCRGIIFDKN
   1000.0000000000000       0.99774844477979030           EREVQCVECGCDTMWEAKFSRPLFEKK
   1000.0000000000000       0.99540791724606448           EKHSPCIDCPCETALDHKMKKMEFEDR
   1000.0000000000000       0.99751353493639627           EKGMNCLECHVDPAMDAKFKRCLFEGR
   1000.0000000000000       0.99648036676211604           EKCVGCLECALDTGMDGKFDRGVFEIR
   1000.0000000000000       0.99359925846080122           EKKLGCWECECDKVYDSKLPRGVLDYK
   1000.0000000000000       0.99438194910775912           EKPCGMMEQDLANQRNKRIRAATFEPK
   1000.0000000000000       0.99573784373037288           EKPMPCMDNDCPKEREKRFTNPLIECK
   1000.0000000000000       0.99532091255020638           EKSCSKLEDEYVKQRNKKFKGADFDTK
   1000.0000000000000       0.99727897021421175           DRKICCIEDECQKTHEDKIKTCMFDEK
   1000.0000000000000       0.99501176892220933           ERPCSCVEADCAKTRKKRVRACYLESN
   1000.0000000000000       0.99408564309083969           ETGWPCMECDCQRGYDTKLKQWMLEYK
   1000.0000000000000       0.99667311895158583           DKAIACMEPPCYGEYDKKMHPCCLEIK
   1000.0000000000000       0.99377443586231118           ETALDCLEAPCHKEYRRRLKHCFLEVK
   1000.0000000000000       0.99637614029353583           DRGLGCLEHPCTKAMSRRIKSCYLEAK
   1000.0000000000000       0.99351675145586416           DRQLGDFMKLCAPELRRKLRKCYFDLP
   1000.0000000000000       0.99348105360272787           ERKLCGLRRCCYSYVKSKMKKCWLDGD
   1000.0000000000000       0.99580134183272651           ERDICVFKACIECAWKSKFKRCIFENE
   1000.0000000000000       0.99413919850332388           ERRCCQLGNWVEKLIKTKMRKCMFEDD
   1000.0000000000000       0.99400429939117263           DQKCCPLIGVMEPEVKRRYRRWVLEEE
   1000.0000000000000       0.99429002449092940           DKAMHVFSAVIEPEMKRKKHKCFFEKE
   1000.0000000000000       0.99627462137175615           DKRKKCFAGCFEEIIRARVRKEELEDD
   1000.0000000000000       0.99199957741057043           ENKIKMICRLMCAPVREKFKHEWLEED
   1000.0000000000000       0.99659740331331115           ERGVKAWWNCCEPECRKKRKKTQIDPE
   1000.0000000000000       0.99799524483901814           DKKIQVLWPVVESEVRRKRKKMYLDVN
   1000.0000000000000       0.99480027819282946           DKGHACLYSPCERDVRSRIKKCYLEWE
   1000.0000000000000       0.99438774696949139           EKAVPCIACTCEDAMKDKLQKWMFEVT
   1000.0000000000000       0.99306338292724627           EGSMKCIGCACEGPLRDKWYKEVFEAG
   1000.0000000000000       0.99768425006372252           DKGVSCIPCYLEKEMRRKRKKQYFDCE
   1000.0000000000000       0.99443785313097355           EKPVHVVCAPMDSDCHKKHRKHMFDLT
   1000.0000000000000       0.99435421689146664           EKEDKVYCPCLDRDCGKKHSKNYVDKA
   1000.0000000000000       0.99792363544890772           DKEMGVFCQGVEKECNKRRSKGWLDRQ
   1000.0000000000000       0.98805710406998448           ERTMKCVWGCCEQNWRKKRKKCFMDGP
   1000.0000000000000       0.99708441244066370           ERCVKKCVQTVESDMNKRRKKEMLDCA
   1000.0000000000000       0.99487280505955167           DRCPGVLMTYIEKIFRHRIKKSYLECP
   1000.0000000000000       0.99357683846426315           DNGVPPCYDVFEKMLKPKWHKMLFDCD
   1000.0000000000000       0.99631614783828215           DRPVRCCVEGCEKIIRHKMRKDYFECP
   1000.0000000000000       0.99284794944742649           ERPFGVCVGIIDHPVDEKYKKTYLDCR
   1000.0000000000000       0.98941782990692062           EPGCGWFCPWMEPVCDAKLRKGFLDYR
   1000.0000000000000       0.99440575318960323           ESTLDVICGDIEKMCHWRLRKHFLDGC
   1000.0000000000000       0.99370134565612644           EKSMKFMCSHMENHCHSRIKKYYLDYC
   1000.0000000000000       0.99711188223507685           EKRSKWMIPVFEAAVGSRMKKDELDDT
   1000.0000000000000       0.99550700266186609           DKPLKFVCQAVQSSCKSRFRREYLEWD
   1000.0000000000000       0.99473301744591014           DKNINWMNACIECDCRRKYKRAEFEQE
   1000.0000000000000       0.99153857340147777           DKRNQMVRNCFACPMKHKVRGDDFEEE
   1000.0000000000000       0.99470663573098250           ERRMQAYRGCFACGIKKKLKAHYFEEE
   1000.0000000000000       0.99673459327678293           ERKVGDIHSCLPCGCKSKWHQGLVEDE
   1000.0000000000000       0.99644781590458109           EKKVGEIHKCWPAYCRSRIKKCLIEDD
   1000.0000000000000       0.99356654149050549           EKRFKYWASCIGHDCKKRWKTEYIEES
   1000.0000000000000       0.99297505772070316           DKRIQFVGPCLYCACNRKIKRFWLEET
   1000.0000000000000       0.98844732936188107           DRKMGWFEPMLDGKMHEKIHKIILDDK
   1000.0000000000000       0.99598711912824545           EKKFGCIAPFLDAKFKDKWKRTLFEDG
   1000.0000000000000       0.99504753913928567           EKKFPDMCDPHEPECKRKWQKWFLEEE
   1000.0000000000000       0.99829551975306996           EKKCGVMHAWLEPEMKKKRGKGCWEED
   1000.0000000000000       0.99501264656353128           ERQVCGMGGAFDPEIKKKRQKCLLEDD
   1000.0000000000000       0.99640042898379833           ERKSDAWCRCLDSECKKKRKKVSIEAN
   1000.0000000000000       0.99464926201241610           ERPVNVVCGCLEPECAKRRRKCYIEWE
   1000.0000000000000       0.99824505846879052           DKEIGMICACWEAECHRRYKKPFFEKC
   1000.0000000000000       0.99333935555565578           ERGISWWCPPMDQDCHKKRRREVIEMC
   1000.0000000000000       0.99762049996967817           QKACTMCKPMIDAEVRRKRIKAVLECE
   1000.0000000000000       0.99638768232810060           NKRWNVMRPVVEHEIKKKRQKVILDYE
   1000.0000000000000       0.99745750125048360           DRNYKPCIGAWESELRRKRRKEDIDCE
   1000.0000000000000       0.99461116948707717           ERPIPAVISTLEQDLDKKRRKYYLEIK
   1000.0000000000000       0.99653642774784412           ERTVTMLDECFECDCKSKLRKMLFDAD
   1000.0000000000000       0.99538698880635113           ERKVRPLCGPLEKCCKHKMRKLMLEAD
   1000.0000000000000       0.99865776055579136           DRKLGCICQCVEGPCKGKFRRTFLEEA
   1000.0000000000000       0.99520343929858168           EDRVKILCVCLHCTCRRKFRPDLLEEP
   1000.0000000000000       0.99619235838828735           EKEIRLFCKCLECYCGKRIKKEVLDKC
   1000.0000000000000       0.99863755828165268           ERKCKDFCKCMDAPCRGRFKKEDLDES
   1000.0000000000000       0.99723646725434900           EKSMPSICQCCEGVCKQRLRKCYIEDQ
   1000.0000000000000       0.99552002494154612           DRPVPMMCTRMEEDCCKKSKKWVFDYC
   1000.0000000000000       0.99392533958638385           DKAFRYLCNHMEEECCKRRHRYILQMC
   1000.0000000000000       0.99563199515296041           ELPGGGLCKMFETECCKKRKRPIIVVC
   1000.0000000000000       0.99363042315287664           EMEFEEFIRFLDHELCKKHKKGFICRC
   1000.0000000000000       0.99283105526275461           EASYKILVARMDEEVCSRRRREMLCWC
   1000.0000000000000       0.99417965800240327           EIACKKFVEVYEAEFCKKRHKEVIWCA
   1000.0000000000000       0.99563311175886349           EMSPRRCCEMLDPEICKKTRKEIIMCC
   1000.0000000000000       0.99652862371833539           ELETSMFCKGFDGECCKRRRRELFLKC
   1000.0000000000000       0.99582704781340137           RRDMSHFCDQLDPDCCKDREKHWLQKC
   1000.0000000000000       0.99634085063069344           KADMGYICGGFEGECCKNREKTFIGRC
   1000.0000000000000       0.99630995696392000           ESECNPFWTCWEGECYKRRKKPFLERP
   1000.0000000000000       0.99436403516374761           DRHQEEMCQCIEAECKKRRDKRSLEHG
   1000.0000000000000       0.99743228984543109           ERGVRFLCAILDKDCRKRRRKYLFDVS
   1000.0000000000000       0.99521254402395465           EKQVEIIPQCMDPECGKRRHRWFFDIG
   1000.0000000000000       0.99665259704142795           ERQEKHLCGTFEPDCVKKRRKEYFLMA
   1000.0000000000000       0.99466806654964812           ERKKSVFMRLMDSELRRKRRKTELDME
   1000.0000000000000       0.99702098310728182           EKQDPCFRACFDGELRKKRDKMHLEQD
   1000.0000000000000       0.99658985774852138           DKTDEWICPCMDTDCRKKHTKRYFELQ
   1000.0000000000000       0.99890218081278503           DKGFGCLPGCCEGPFKKRYRRCYFEVE
   1000.0000000000000       0.99304076300320876           NKRMCCFKDGCAGSYKERFSHCFIEED
   1000.0000000000000       0.99611825192355508           RKRPGCYKGFCQMALKKDFPTCWLEDE
   1000.0000000000000       0.99017341222467714           RKKMHCYKNDCMNQYKDRIYGCWFEED
   1000.0000000000000       0.99444592352811001           QYKMACFKAECVKEWKGKLYACLLESE
   1000.0000000000000       0.99585004670425392           KREPSCVVCECYKCFRGEIEPCWLEKE
   1000.0000000000000       0.99251973277932981           RRAYKAFRSPICNCWKPDCENDPLDLE
   1000.0000000000000       0.99566302573235732           RKTIREIKRNMCGCMKPRCECQMFEME
   1000.0000000000000       0.99524009214006082           KRDMCSLRKEMCKEMKNDCECQLLDRE
   1000.0000000000000       0.99498004549526253           RKAFQDFKSEYCKSLKRECTCPMLEVE
   1000.0000000000000       0.99405442851409131           SYKISMFKGEVCKCYRNTCCHALLDDD
   1000.0000000000000       0.99043731986542483           DRKIKVMRAEMCKGIKPNCPDEIFEEE
   1000.0000000000000       0.99388458790209555           DKHMRPLNHEYMKCYKPRCGPEYLEIE
   1000.0000000000000       0.99254697354636068           ERHLNRFQYEFCKCMKAKCKAEFLDLE
   1000.0000000000000       0.99734817352228011           DKKTREAKKVVCACMKNKCRSPDFEEE
   1000.0000000000000       0.99453602553051301           EKKIGQLHPVLRAEFKRRMKDCVFEDE
   1000.0000000000000       0.99579439967115468           EKKINCIGADICKCITPKCKSSLLEEG
   1000.0000000000000       0.99714457749619156           EKKMAELWRLLCHYLRRKLKCVWLDDP
   1000.0000000000000       0.99632326763860535           ERRHPAFKPEFCREFKRKCKGAYLEDD
   1000.0000000000000       0.99362554707075534           EKRPEGFCGEWYKDCHKKFKRRCFEDC
   1000.0000000000000       0.99690715821605580           EKKWEELCKAMEAACRDKVQKHMFEEG
   1000.0000000000000       0.99775237760891478           DERVEEMCKCYAGVCEKKLRAKMFNER
   1000.0000000000000       0.99684530656391157           EDKIEMLCHCYFQLCDSRIRSKILRER
   1000.0000000000000       0.99630297081211139           EEKLDKICDVYDTACEARMKRKYIRDK
   1000.0000000000000       0.99588748018112039           EDAVRPICGCWNPMCEKRLRKPFLRLK
   1000.0000000000000       0.99251272494308473           ERSAGYVCKCFAHTCNKRIKGMYVDTN
   1000.0000000000000       0.99606640897516829           EKNWRMICTCITCACKKKFKRVELDTQ
   1000.0000000000000       0.99574102927327734           EQKIPEWCRCMVKDCKKRIKACVIEDE
   1000.0000000000000       0.99523122059461377           EKKFRELCHCLGSHCKTRFKSMFLEED
   1000.0000000000000       0.99243840810116679           ERRPEGFCNPMEGGLKRKFKKIWLEDE
   1000.0000000000000       0.99249395544950725           ERRMAYFCPTFYRVCHAKLKKHWLEQC
   1000.0000000000000       0.99347256471858769           DRRISVLMAWLEPGCNGKCRKVWLEDN
   1000.0000000000000       0.99473831182109695           ERRPEVLCVAIEPSCSKRMKKNWLDDG
   1000.0000000000000       0.99437188852272085           ERKSSCMPACCEGRCQNRYHRCDFEER
   1000.0000000000000       0.99579190254275174           EKPCHCMVGCLEMELRSKHKKAWFEWE
   1000.0000000000000       0.99679771350145041           DKGVKFIPGHWERDCKKRRTKEVLEAQ
   1000.0000000000000       0.99593679062908647           DKGFKFVAPMIEKDVKRRRRKEFLEWG
   1000.0000000000000       0.99563118627555713           RRNVTVLVTMCEHDIKKRKEKCYLEAE
   1000.0000000000000       0.99486421196630925           QRAIGVFKQICEKEVRRKKPKCWLDFE
   1000.0000000000000       0.99622331278238163           DKPVTPMCPMFERDCKKKRRRAYFDMH
   1000.0000000000000       0.99501210639834270           EHKFNILGAALEREMKKKRHKFHLEMN
   1000.0000000000000       0.99354342536230000           ERRPTAWHPVLDPELRKKYKKCLFEYD
   1000.0000000000000       0.99672100110799899           DKKVNPLKWECDRPFRPKVKRCLIEDD
   1000.0000000000000       0.99513311616217515           EKTWYCLTCVCDHEFRKKYKRCMLEYD
   1000.0000000000000       0.99380857117844468           DKSMCAIQNACDPPVKKKYSRCYLEFD
   1000.0000000000000       0.99474940197900918           DKKVCGFIHCCDSEVWRKYKRCLLEER
   1000.0000000000000       0.99712101840173162           DKSCKCIVGVCDHDLKKKRRKNLLETE
   1000.0000000000000       0.99269820702194467           DKAVKVLPDPFDQDMHKKYRRQILEIH
   1000.0000000000000       0.99673156603648216           EKPFTGMCGCFEAPCRSKFKRQWLEEP
   1000.0000000000000       0.99259336004089371           EKRIEYFCSCIMSGCKAKFKMRVLEER
   1000.0000000000000       0.99312933438598860           EKKFEPWHHEYCKHIKHRCYPRLLEDE
   1000.0000000000000       0.99718943616559230           EQKLQEWKHDICKSYRGRCHCAFIEEE
   1000.0000000000000       0.99284151359414141           DRRIGEFKRSLCGCMKERCSCGMMEDE
   1000.0000000000000       0.99298602613922038           DKKLPLMRPSMCKCVKQRCRCVYLYED
   1000.0000000000000       0.99166964742858732           DKRFRAIYSTYCKCIKDKCKCDTLEEG
   1000.0000000000000       0.99635744709078955           DKAFTYFEKQFCKCVSAKCKCNYLDLK
   1000.0000000000000       0.99580388810212339           DDKCETWEPWCCPCFDPKCRCACLNEK
   1000.0000000000000       0.99641163457218251           DKKFGEIAKVLQACCKSRCRQMWLEED
   1000.0000000000000       0.99712482556809978           ERRMGWFGKDFCKAFKNRIKCAWIEEG
   1000.0000000000000       0.99723868197031262           EPKIPSLPAEFCKCFKTRCRCPWFEES
   1000.0000000000000       0.99763133449662866           ERKKTCLYAWICSCMRSKCKHAEFEER
   1000.0000000000000       0.99782271183845839           EKKVKWWKPDVCKCYKKRCKAMLLDDE
   1000.0000000000000       0.99680865467399848           EKKMAEFRKELCKQYKRKMRCYVIDDE
   1000.0000000000000       0.98968528443729986           ERPHKLMVAILCKVFKTKCRCEWLEAE
   1000.0000000000000       0.99096180558621949           NRRHKVVAPEMCKCVKGRCKSDEFEVD
   1000.0000000000000       0.99352627426935669           KRKSKEMRKIRCASLKSPCECEYLDNE
   1000.0000000000000       0.99612083557720177           ERKLKPMTTCYCPCIKSHCKPEYLDYE
   1000.0000000000000       0.99840854474035068           ERKLNDFSREMCRCFRPKCRCEVFEEA
   1000.0000000000000       0.99598288159742521           DKKLSDHIKWMCQCMRARCRSFEFEDE
   1000.0000000000000       0.99442565189010979           DKPFKALLRLFCGGIKKRCKAEWFEWQ
   1000.0000000000000       0.99661430062087430           EKPIKVIGAVFDACIKCKCKKENLEVN
   1000.0000000000000       0.99744766353766012           EKKVKIIAGYMCPCFRNKCKSEVFEEH
   1000.0000000000000       0.99500679795446245           EKKIHELCRVHVNCCRAKLKGDQFEEE
   1000.0000000000000       0.98945604294147049           EKPVKEMCKPMYAGCTPKCRGDLFEPC
   1000.0000000000000       0.99558574433313962           EKEWKPFCCCYEKFCNPKMRRDYLESA
   1000.0000000000000       0.99582989293639290           EKRTKEHCRAHETACPSKFRKDEMEEP
   1000.0000000000000       0.99150964901777883           ETKWKILCRCFVTVCRKRVRKMPLEEN
   1000.0000000000000       0.99314064589613860           EKQMRYMCDCIESCCRNKMWRDLFDYT
   1000.0000000000000       0.99336997106557556           EKRWQAVCTCWEHSCKRKYKKWFIDEQ
   1000.0000000000000       0.99671367182501125           DRGFRAFCNCIPNDCKKKYHRWWIEVD
   1000.0000000000000       0.99635360500222037           EKRVPNFCECCEPECRKKWTRVVLDDS
   1000.0000000000000       0.99680157631533173           EKKLSQVCKCYTNVCNSKLRRDYLEES
   1000.0000000000000       0.99312647736992010           DKPLSEIPRCMDCDFKTKWRRYVLEVD
   1000.0000000000000       0.99408793688261399           ERTVSCFGGKFEEEWKRKMKKFYLEVD
   1000.0000000000000       0.99464266672822255           DKGSGMCMKIWYTMLKPKMKKPDFECN
   1000.0000000000000       0.99481847951718672           EKCCKECPKVVNRVLDKKLRTPWIECR
   1000.0000000000000       0.99202085313541410           EKCCAQCENFFRREVRKKYYDIMLECD
   1000.0000000000000       0.99218171818028533           ECCCRPCDAIFDQRMEKKYRKDCIICK
   1000.0000000000000       0.99486561962251363           DICVSIIDADFDRKREERWSKPIIWCK
   1000.0000000000000       0.98919620630592098           DFCLAMLDCELDRQHEKRFHKVMLMCK
   1000.0000000000000       0.99135967082645693           ELCWPLLEVELHRKYEDRVKEPFFLCK
   1000.0000000000000       0.99601844654461924           ELCVDMLECDFNNNREKRWRNRMLLCK
   1000.0000000000000       0.99566342183851808           DMCVEQCEQDFGKERENRVKGKLVWCK
   1000.0000000000000       0.99530331406396422           ENPVDMLENEIAKARDPRLRNKPLDCK
   1000.0000000000000       0.99547876625787579           ESPLTVIEAPLGQPYDGRWRGVLLDYK
   1000.0000000000000       0.99421476515012108           EHPIGCLECRCTEDLDRKWKPCFITHK
   1000.0000000000000       0.99247928151632281           EEREQRLEDRCCDVIDERLQCCKIYEK
   1000.0000000000000       0.99513981608723323           EKKFSDIDTRFCEELDRKCRCTVLDEK
   1000.0000000000000       0.99449073150723211           DRKFPMMETVFCTVYSPRCRPAMLDEK
   1000.0000000000000       0.99506779322308281           DRKFAIMEPPCCQAWEARCKGFFFDEK
   1000.0000000000000       0.99374808925312841           EESMPCMERHCVAAYESRIRPCILRTK
   1000.0000000000000       0.99481015522836702           EEPSCCIECACRKPIEKRFKDCVFHTK
   1000.0000000000000       0.99668993113637083           EEGRGCWACACRKHLETRFKNCYFRPK
   1000.0000000000000       0.99640283410013275           EENMDCFISWCCPWMENRWRCCLLRDK
   1000.0000000000000       0.99656907709527043           ERRTTCFWPYCCKIMKSRVKCCYLEDQ
   1000.0000000000000       0.99435881133337556           ERAVSCMEHECCRWMSQKCRCSWFDLK
   1000.0000000000000       0.99664072160897832           EKQMPCIECACPNVLEPKLKNCVFEPK
   1000.0000000000000       0.99294674210117739           DKGYGCIECDCTSNHENKVRDCIFEAR
   1000.0000000000000       0.99911547905065579           EKKFPCMECACPSVFDNKLRPCWLEDK
   1000.0000000000000       0.99336419134531850           EKTATCFDRNCDKEHKKKRKRHMFDAK
   1000.0000000000000       0.99816169843292690           EKPRKCIIQMCEQDMTKKRKKCELEAG
   1000.0000000000000       0.99669844115849437           EKPCDICVQPVDKDLTRKRKKNDFECK
   1000.0000000000000       0.99451933928673308           EKQVGFCHRFFDREMKDKRRRCLFECE
   1000.0000000000000       0.99700577295637605           EKGYGMMYNAFEGDFRKKRKKLDLECD
   1000.0000000000000       0.99497193357967684           EKRARCCCKMFDRDFKRKRGRSGLECP
   1000.0000000000000       0.99442397412469030           EKPARYCIPFMEPDCKKKRQKILFECE
   1000.0000000000000       0.99381624573803606           EKKIDWLVPFCEGCMKTRLRRNYFEEE
   1000.0000000000000       0.99022888564517275           ERKLAFMPVEMWKDYKRRLRKTVFDED
   1000.0000000000000       0.99703312713985137           EKKLDWFKTEMCKPYKDKCKCQALDED
   1000.0000000000000       0.99378417919365902           ERKIPELPKVMCPTIRVKLKCTFIEEP
   1000.0000000000000       0.99238164342863533           ERRMNEFVKHICGCVRPRMRCPFIEEA
   1000.0000000000000       0.99712699149071238           EKKMPVIPGSCEKVIKGKMRKCFFEDS
   1000.0000000000000       0.99009356541141202           EKKPESWKHMCDPVVKAKLNKCDFEEE
   1000.0000000000000       0.99805015719707435           ERPVACVAEKCEEDLKKRRHKCWFEMS
   1000.0000000000000       0.99464395129080330           DRKLNCVWPCMEAECKKKRCRCWFDWD
   1000.0000000000000       0.99476106203840209           EKKAQYWAQALEGDFKKKYKRYALEED
   1000.0000000000000       0.99317049535442969           DERPGGWKGCCEGYVKEHFAKCFLDEE
   1000.0000000000000       0.99304036397470341           ERKFTCFRCSVEAYLRSRMKKIFLDQD
   1000.0000000000000       0.99693140611774755           ENKMGCFDCCCVSQVRRKIKSGFLEER
   1000.0000000000000       0.99826376810443462           EKGMHCLECCCTASIENKFRGCFLDDR
   1000.0000000000000       0.99364105483047593           ERKVKVIAQCCNQHLDRKWKECEFEEK
   1000.0000000000000       0.99638013173667983           EKKVACVAGVCETWINTRIRRCFLEDK
   1000.0000000000000       0.99550816507069062           DKNWHCLMGYCEKMMRARLKKCWFELD
   1000.0000000000000       0.99447542244953657           EKAWTCMVKCCHPAINKRIRRCELDPK
   1000.0000000000000       0.99358621007864545           DKQKEALESGCAGAREKRLRPHEFDLK
   1000.0000000000000       0.99373190925663124           DKPTSVFPAHCGDPFERRFKGCDFDLK
   1000.0000000000000       0.99360649032746107           EKSYTPFEQPCAGCWDNRLKACEFESK
   1000.0000000000000       0.98627053381785135           EKGIPRIDDMMCSIIDPKMRPWVFDPK
   1000.0000000000000       0.99279507449118165           EKRLRALCKTWCKLCNRKCKCEWFDQA
   1000.0000000000000       0.99466989192768229           DKKIKDVPRGYCRAWRDKIHCELLDEP
   1000.0000000000000       0.99661632756092688           DKRWKDICKQYCSPLKARLKCELLEDE
   1000.0000000000000       0.99476352237682208           DRKFAVLMKLLCTEFKKKIHGVWLDDE
   1000.0000000000000       0.99563430968640165           EKKMPDFFKACCPEIRQRVRGCIFDEE
   1000.0000000000000       0.99333525857695060           ERKMAAICGCVARECKKRFKSIYVDLE
   1000.0000000000000       0.99416275363570672           DKRVSDFCRCLISPCKERMKAVLFEEP
   1000.0000000000000       0.99282258182147887           DKRIGEICKNFHQGCKPRFKHTIIEDS
   1000.0000000000000       0.99196318453504451           EKHVDELCREWHRDLKAKFKHRLMDMC
   1000.0000000000000       0.99761448589120616           ERHCDECVKVYMKILDPRFKRREFDCR
   1000.0000000000000       0.99471192605802594           DKSIDDCWKWYYSYMRKRMKKRFFDCE
   1000.0000000000000       0.99155342884378428           DHCVNECWRYWAGVMRSKIKTNFFECD
   1000.0000000000000       0.99541978413491561           EKCPREMLKILTPYFKGKFRPEYLECA
   1000.0000000000000       0.99382528057540498           DRKIPIIIGTVCHCFKQKCRCHWLEEA
   1000.0000000000000       0.99551387524669521           DDKLPWIYPQLCRCLKQRCKPAWLDEE
   1000.0000000000000       0.99284721932164044           EDKYHGFTKCLCACFKCRCRAMRLEEE
   1000.0000000000000       0.99401614943919236           DRKIGGFPSEVPNCMRPKCRNALFEEE
   1000.0000000000000       0.98996291760726429           DYKVAPIYQGFWGCIDNKCKPMVFEER
   1000.0000000000000       0.99544111390449219           DKKFEMIDTCMWHACDGKIRPKFFNER
   1000.0000000000000       0.99175370820331998           EQKMEDICSCYFSICDGKIRTKYLDES
   1000.0000000000000       0.98860158149114086           EKKPKDMLRIRGGLLEAKLKNEDLDER
   1000.0000000000000       0.99526333395035871           ERGARECVHERWKAIRARFRHEYLECS
   1000.0000000000000       0.99538112328746664           EKSYRDIVKERMKCVQSRFRKDDLEAE
   1000.0000000000000       0.99497508609078000           EKGTRDIMKERVKCMAKRCRGDDLEPT
   1000.0000000000000       0.99515315038533014           ERSCKDLAKMRLKVIGSKVKSEDLDMG
   1000.0000000000000       0.99114399769098804           ERGHQELFKEHAKCWHAKLKGEDFEVH
   1000.0000000000000       0.99419290467637900           ERSLKDFVKQHCRKMKDKFKCEILEFP
   1000.0000000000000       0.99722849802386027           EKKQKEFARDYCRYIKPKCKCEYLEQD
   1000.0000000000000       0.99120145802841664           EKPAKDIRNLKCGGMKTKFSCEVFEYE
   1000.0000000000000       0.99646887572323861           RKHWKLLKSDMCKCYKHNCECQVLDAE
   1000.0000000000000       0.99647092887101363           GRSFRMMKEEFCKAYKSKCPCEFLDRE
   1000.0000000000000       0.99337258844390575           GHPYRMIKAELCKGYKDNLGCECLDRE
   1000.0000000000000       0.99299924322556254           KTKVGGFRSEACKGYKDNFGCAILDHE
   1000.0000000000000       0.99477218194692540           KRESKWLRKEMCRVYKRNCGCEDFDRE
   1000.0000000000000       0.99084296620524581           DNPLKEIADERCKRFKPKFRCEWIDWA
   1000.0000000000000       0.99067397284106329           DSKIKDLRKTRVKGMRGKLHHECLEDE
   1000.0000000000000       0.99454409623633344           EKKLREIVKYLYAALHGKIRPEVFEDC
   1000.0000000000000       0.99471463381241643           EKKARPFITYWPKCLRCKVKKEFLEEQ
   1000.0000000000000       0.99540254872928879           DKKVREMWRYMCQVMRGRCKCECFDEP
   1000.0000000000000       0.99599609804547218           DKKLRDMIKVYCPGVRRKVKCDWFDEG
   1000.0000000000000       0.99568934102992590           DKKFTQFRKDCCPCMKGKCHCDFIEED
   1000.0000000000000       0.99685654184008654           DRRLRDVVKWHCPAIKQKCKQEYFESD
   1000.0000000000000       0.99218750447280279           EGEWKEYHRVRCKCMHQKCISELFDRD
   1000.0000000000000       0.99176552942401319           DRSTKELYKCRMPCCKKRMGNDRFEVE
   1000.0000000000000       0.99622857007617827           DRPLKEMCKCRCTACKEKVHTDELDWN
   1000.0000000000000       0.99334578151834363           EKAYQELCKCWAASCDKKIRTKFFNLR
   1000.0000000000000       0.99610787514135368           ERSFEYFCKCIPAPCKKKWRSFYLEFS
   1000.0000000000000       0.99700918929739135           EKAVEYICRCFAPYCKPKIRAHYLEFN
   1000.0000000000000       0.99601403555600632           EKAAKEVYKCWVPVCKSKLRRESLEVP
   1000.0000000000000       0.99303539648832873           DNTFKEVWNWREPCMRQKCRKDLLDPD
   1000.0000000000000       0.99461285619967743           DREFKVIPPVMEKMVRGRMRKEDLDRD
   1000.0000000000000       0.99608272505424733           DRKCKMVCPCFEGVCKKKISKEDFEPT
   1000.0000000000000       0.99569951585631966           DRRMHIFCQLVERECKKKWRKFWLEMT
   1000.0000000000000       0.99407525819117304           DKPMEAFAECVERGCKGKMDKRYLEVN
   1000.0000000000000       0.99712011499890074           EKKQNALCASLERDCKDKRKKAYLEFG
   1000.0000000000000       0.99363745228551159           DKEGDVFNGCIDPEVKRRRGKCNLEKD
   1000.0000000000000       0.99654496385495528           DKDVKLFCTCFESCCRGKCRKYHLERQ
   1000.0000000000000       0.99308279414026335           EKKCDRFCEGIEGLCKHKIKKQFLEPG
   1000.0000000000000       0.99358707689328984           EKACQACCKFVEHHMSTRWKKAELDCG
   1000.0000000000000       0.99544521621269189           ERCCGLCEAQFRTVFNCKIRDMCLDCR
   1000.0000000000000       0.99700985295697631           ERACTVCEQWLAPCREGKVKSAYLDCK
   1000.0000000000000       0.99321929370171036           ERSWQVCEETLPPHYENRWKPMELDCK
   1000.0000000000000       0.99649644793084069           EHCAKVLGAEMEKHWRQKIKRDVFECG
   1000.0000000000000       0.99287017726307558           EGCVEALVNEVEKMVTPKFKRKVLECP
   1000.0000000000000       0.99265427930574557           EKAYSIFSMCLDCALKGKVKREYLETN
   1000.0000000000000       0.99409584949550067           DKCMGTFMPWFEPVFKARLKKYWLEVY
   1000.0000000000000       0.99581922653353472           DRCVSALMKMLETPFRRKWRKAMFECD
   1000.0000000000000       0.99608645912103644           EKQTACMHCGIEEEVKKKRKKVDFDAE
   1000.0000000000000       0.99435494350112530           ERAMHALISCWDRQCKKRYKKHYLELN
   1000.0000000000000       0.99310376103897269           GKRNHCVRCACYKWFKRKMKKCEFEHD
   1000.0000000000000       0.99674702155517514           DKRLACLQMELDRELKRKYKRCLFEGE
   1000.0000000000000       0.99815319811348369           DKAVGCIAPVCEKELKKRVRRCWIEFT
   1000.0000000000000       0.99524492870650294           DKKMPGFRKQCWKVFKAKVHRCMCEEE
   1000.0000000000000       0.99587232528708503           EKRCCDIGRDCCKQIKNKFKPCLFDEP
   1000.0000000000000       0.99508129928862543           EKKGQCIYPVCAPDLTRKWKKCMLEER
   1000.0000000000000       0.99553746800842724           DKRLQCIETCCSHVIKAKLKHCIFEER
   1000.0000000000000       0.99644213606121879           DKGLGCFRQECIKHLKKKFKACWFESD
   1000.0000000000000       0.99574958371987021           DKKFCCFRTTCPSYFRKRMNHCMFEEE
   1000.0000000000000       0.99776561008764464           EKKASGIDQDCWRQYDKKMKPCDLEDK
   1000.0000000000000       0.99584267396398218           ERKKNCLISMCENRLCERYKKCEFLGC
   1000.0000000000000       0.99613277915064513           ERKRMALCGWLEYHFCARWRKIEFIEC
   1000.0000000000000       0.99694507525115605           EHKKAVFCAQLEQKLCGHYKRVDLWEC
   1000.0000000000000       0.99608804783779581           EKRREYLCTHWEDICCSTLKKREFCEC
   1000.0000000000000       0.99130041966536808           EIKVEHICKKWEDSCCPRYKKTWICEC
   1000.0000000000000       0.99481908100018335           EVKPEYWCPCMETNCCHRVKKYILLEC
   1000.0000000000000       0.99321330272222830           EGKKEKFCNCYETECCKKYKKREINEC
   1000.0000000000000       0.99463395585744185           EFKMSNWCTCFEEECCKRRKKMFFHEA
   1000.0000000000000       0.99368318401108735           EKKMQMFCQLVEAECPKRRKKVDLDNR
   1000.0000000000000       0.99670773223063558           ERNLRVLCGHMENDCGKKRKKWVIDQQ
   1000.0000000000000       0.98980752073040967           EHQFKFFCGCLERDCTRKRNKQFFDSP
   1000.0000000000000       0.99264525391352532           DRNVTVLYQVWERDVRKKRRKAWIEND
   1000.0000000000000       0.99818906273622698           DRQQRMLCTCLDGDLKKKRKKYELECE
   1000.0000000000000       0.99337328225680588           ERAGHMLAAAMDTDVKKKHKRPYLEYA
   1000.0000000000000       0.99720925244852721           DRTLQILWAILEQEFKKRYHKVYLEVE
   1000.0000000000000       0.99605193027860495           DRKEPVWCKVVDSDIRKKRRKVYFEGP
   1000.0000000000000       0.99697341214857804           DKKAAYVHQCLEGDMRKKRRKVWFDND
   1000.0000000000000       0.99563351051627746           ERSVSCFHPGFEPEVKRKRKKVLFEND
   1000.0000000000000       0.99778893412561886           DKNKNCYMGCCEKEVHKRRNKCDLEKT
   1000.0000000000000       0.99673225146052091           PKPLRCMKPCCEQDLRKRRFKCLIEYE
   1000.0000000000000       0.99524303928486102           DKSMNWCKAQVEKEIKRKRNKHYIECD
   1000.0000000000000       0.99570069551428819           EKNRKCILCACDRDVKKRYRKGDLEWD
   1000.0000000000000       0.99690276433516678           DKPMECFPPFCDREIRKKYSKWYLEVD
   1000.0000000000000       0.99448694592998954           ENHFGCLQCECDKQLKKRYRKWMLEYN
   1000.0000000000000       0.99549015072602454           ERKCHPFIGICNREVKKKYKSCDLEEE
   1000.0000000000000       0.99371127148252902           EGKAPCMRQECCRPMKDKMKDCLLEDE
   1000.0000000000000       0.99496183788614534           ERKERCYYAACTPVMSSKIRQCYLDER
   1000.0000000000000       0.99587404174971084           EHKMCCISSDCTKIYRKKLMGCVLEEE
   1000.0000000000000       0.99492280241066300           QKRNPNWKNDCVRIYKARFKACELEEE
   1000.0000000000000       0.99539184856767626           DNKVGPLRPECMKILRVRLKTCMLDED
   1000.0000000000000       0.99376546457147608           DKPFGFFEADCPKKREDRLTACFFEGK
   1000.0000000000000       0.99415626652456623           DRPITDFDRSVCKCFKGRCKCHMLEMR
   1000.0000000000000       0.98776777618141942           EKTEDVIMRSICRCFYARCKGHYLELK
   1000.0000000000000       0.98712542134349557           DYAMEMFEDPLCTCYDGHCNQYMFDVR
   1000.0000000000000       0.99346681165391881           DSACKYFEKKLCEKYEQNCRCTMLTIK
   1000.0000000000000       0.99671030685908779           DEEMPLIETKMCTCWDARCRCWCFRKK
   1000.0000000000000       0.99395200354501201           EEDMNKWDGAICGCFEGRCSCQLFREK
   1000.0000000000000       0.99522797002663344           DEPLNCLESSICQCLEQKCRCPVLRWK
   1000.0000000000000       0.99475216984352122           EESHKMFWPWMCPCMEQKCKCYWLKNK
   1000.0000000000000       0.99401997396254138           EEELDCLDDKMCQCWEPRCKCHLFRCR
   1000.0000000000000       0.99372466222738109           EEDLPLVEDRMCECWDPKCKAYMLNRR
   1000.0000000000000       0.99786264144493986           EKDLHCYEGAFCGCLEAKCKCYYFDRR
   1000.0000000000000       0.99066573888191634           QDEIKKYEDKYCDCIEGYCACHVIRRR
   1000.0000000000000       0.99341727288593773           KDDHATLDEKVPDAFDEDMEGVCFKRK
   1000.0000000000000       0.99656961526538523           KEERAWVIPRVGDKIEEDYDGVRFRKK
   1000.0000000000000       0.99427787668947687           KGEHACWECKCVEYLEKELQCCHLRRR
   1000.0000000000000       0.99054282687611683           KEDYPCLPCRCKEGYNGEIDGIRFRNS
   1000.0000000000000       0.99538006632987763           KEGEPCFKCSCMNLLDAEVEGCRLKRN
   1000.0000000000000       0.99550896483055007           KEECPPVRPCCDPHVRKDHDKCRLRKE
   1000.0000000000000       0.99222378344590356           KEKVHCLKPSCRAAWNPELEYCWLREE
   1000.0000000000000       0.99631464923451174           KDKMACMHCCCRPIIKSDLIECMLRED
   1000.0000000000000       0.99733475336203192           RDPQPCMHGCCKDVWDNELEDCKLRWD
   1000.0000000000000       0.99738343898633064           KDKPCCLPPMCKKAFEAEVEDCYIREK
   1000.0000000000000       0.99354468349991809           KDDGNCIVPWLRDKMEEDEDQCHFKCK
   1000.0000000000000       0.99668420494521492           KDAPVCLSCKLVERFEDEIDAFHLKVK
   1000.0000000000000       0.99706311829350014           KEPIGCIPCRFKDRTDEEFEEPRLRVS
   1000.0000000000000       0.99611123330565543           KEGCPICPKMIKNRIPEEEDDACLRCS
   1000.0000000000000       0.99540046723680764           KNCCDGLYKIFKARFEEEIGENCFKVK
   1000.0000000000000       0.99219691391090659           RDCCDACTVYLKDWLEHDFMETFLRCH
   1000.0000000000000       0.98994003850243928           REPCGICHAMMKAPFRHEIMEYFLRCD
   1000.0000000000000       0.99456218990631784           KGCCQKCKNTFKVRIDQDFDEICFRCR
   1000.0000000000000       0.99395551682272987           KDEMKYCWKWLRARFDDEYDEKYFRCR
   1000.0000000000000       0.99696019523549384           KDKIRWFCPCMRQRCTEEFEETRLRTH
   1000.0000000000000       0.99447198515980928           REGLTCLCKCIRDKCEEDYEDWALKIN
   1000.0000000000000       0.99558287756810282           KDHVDVVCACFRMGCDPELDERYLRRR
   1000.0000000000000       0.99659965153787589           KTCWDMFEPKFRDPVDGDFEEKLFRCR
   1000.0000000000000       0.99630713313126806           RDPCQFCDSKFVEWVEDDLDGKHLRCK
   1000.0000000000000       0.99560019085122686           RECCASCDGKMYERYEADIDTGCLKCK
   1000.0000000000000       0.99654310029926219           KYDCGCCQCRCYERYEEEMGKCLFKCR
   1000.0000000000000       0.99013453292968501           KDTHECFPCPCTGHIEPEFDARNIKSK
   1000.0000000000000       0.99532361754848075           KEAEKCIPCKLKTNFDRDFDENKLKCK
   1000.0000000000000       0.99611457716197671           KDAFQCLYCAFKDKLDDGFDERWLRLK
   1000.0000000000000       0.99224483706958222           REPADMCMKVWRSYFEDDFDDKRFRWT
   1000.0000000000000       0.99772121679932058           KEANDIFAAKMKEPIDGEWDERRLRTK
   1000.0000000000000       0.99629747951905356           REATCAFQARCRERFDKELEECRLKGN
   1000.0000000000000       0.99643128031829353           KDDLCCFPASCSNQFENELVGCLLRKK
   1000.0000000000000       0.99731709709202498           KEESGPMRQCCAARCEEELDGCTFKKN
   1000.0000000000000       0.99468057579122526           KEDREMYCNCFWDWCDDEVEPSELRKS
   1000.0000000000000       0.99550184559941257           REEMRQLCDCFHCRCKEDWDDMRLRKN
   1000.0000000000000       0.99775460363080037           RDEKEFLCACLQSMCEGEIDNKYLKKH
   1000.0000000000000       0.99836445559564713           KEELDVVCPCMRGACNNDWDDKRLRRP
   1000.0000000000000       0.99713880788639941           KEELGWLAPWCKPAIDAELEERLIKKK
   1000.0000000000000       0.99699248116223305           REPMPILCACVRARCDDEWEELHIRFH
   1000.0000000000000       0.99514627813843737           KDDISWICECFYPACEGELENYIIKRH
   1000.0000000000000       0.99646277779791048           KDEPHAFCSCFSTRCTEEYDDARFKRE
   1000.0000000000000       0.99291636760994417           KEECSFWCQCIRPGCDPEIYDCIIRRR
   1000.0000000000000       0.99196473666460638           KDDWDLVCCMVRPICDGDLEDIRFRKS
   1000.0000000000000       0.99206968466908863           KNEHGCWRCAIRPKIDDDWDDWQLKKK
   1000.0000000000000       0.99682768496937280           KDDSPCYPCKIEEPFENDMDKVRFRRK
   1000.0000000000000       0.99330838318479575           KDDSNCMGCKLKEHLDSDFDPSRLHRK
   1000.0000000000000       0.99722666606485733           KDDLTCFATRCPEMVDHELMGCFLRRN
   1000.0000000000000       0.99750555112414907           KEEFCCLMRRCREGFDGELDGCLLKKH
   1000.0000000000000       0.99637521761326642           KYSWCCIWCRCKERMEDEWNNCFFKTR
   1000.0000000000000       0.99584559298271225           RTPCTCMECQCRNRIEEELAECIFKWK
   1000.0000000000000       0.99518175016816701           KETPQCFTAACRETIEAEFEDCFLKGS
   1000.0000000000000       0.99403304086929001           EEAHPCMGCGCRQSVDSKYRECYFKIR
   1000.0000000000000       0.99207061952573339           EDALNCITGYCKPKLEEEDKERILRIK
   1000.0000000000000       0.99514191882212943           KDQCDYLMKMWRADFDKEYDERHLRTT
   1000.0000000000000       0.99538797167923998           KEGCDCCLDMCIEIVESEFEDKRLRCP
   1000.0000000000000       0.99648187758598161           KDCIDKLMEAVPDYIDPDLDGKYIRCH
   1000.0000000000000       0.99300284022770835           KECCSMCYEAFHNAIEVDIDDCWLRCK
   1000.0000000000000       0.99840451371239236           RECCAVCHQRFKDKIDEDYEDAWLKCN
   1000.0000000000000       0.99434965981069412           RQCCKKCYQMLKGKFTQDYDDGCFRCQ
   1000.0000000000000       0.99679583719465381           REPCDPCGNQLKEKMEEDDPDPCLRCK
   1000.0000000000000       0.99495593162634433           KETCAALPQHVKEKWEDDEEDACIKNK
   1000.0000000000000       0.99562438940202314           KDPPPCLNTPCRGKMEDDEEQCHLRQK
   1000.0000000000000       0.99116096993139802           KDPVPWFKHKCKERIDGDVEECYCRTK
   1000.0000000000000       0.99243041457603842           REDFCCIGCQCKGAFEVDIGDCIFRNK
   1000.0000000000000       0.99530066776096682           KEDVGCFRHVCPPPIEDDFEAAILRKE
   1000.0000000000000       0.99314460196366250           KDEMCVIRRPCGKAMDPDLETCMLRRE
   1000.0000000000000       0.99776776814739732           KEEICCLKHECCHKWRSEFACCIFRKE
   1000.0000000000000       0.99429082927296175           RDKLQKLKEEMCKPFRGELCCPIFREE
   1000.0000000000000       0.99272317625515683           KEKLMRIKEVFCKFLRHECTCMMLREE
   1000.0000000000000       0.99392831618152588           KENMPVVKAEWCRCWKHDCEGPWLRSE
   1000.0000000000000       0.99400508475267024           KDACPWCKDLFCACYSGDCQPMWFRCE
   1000.0000000000000       0.99329966397675273           KDNCTVWRSILWPTLRSDFCPLCLRRE
   1000.0000000000000       0.99462051753202119           RDPCKVFKEMIGHCFEGELDGECIRHD
   1000.0000000000000       0.99537877135575126           KDPCKKCREVMGVHFRDEMEPYCFRND
   1000.0000000000000       0.99365602527420471           KECCSKFTEPIGAKFDDEIENTIMKCH
   1000.0000000000000       0.99542681480752437           KEGMSVIRPKVCDWWESEFECAFLKQD
   1000.0000000000000       0.99168653822817487           KEQIQALKAHICEPYNDEVEPIRFKIE
   1000.0000000000000       0.99516544586705691           KESGAVIREKVGEHYNDEMETCRFKMD
   1000.0000000000000       0.99463801160697785           KDEPPMIRERLGEMLDCEFESYCFKKD
   1000.0000000000000       0.99486436607589046           RDDCRRFMDAFAACLECEMDQMWFRKK
   1000.0000000000000       0.99133972913607193           KTDHNRWRDKCGEAVDGEIEACCLKKG
   1000.0000000000000       0.99442517093430727           KDDCAKWAEKFCNCWERECSHISLRRK
   1000.0000000000000       0.99652247971596608           KDGVGKVCQCMKEKCEEEIEERVIRAR
   1000.0000000000000       0.99753270523162085           KNSVEKLCECCRPKCEDDYEDRHIRVK
   1000.0000000000000       0.98943036768603432           KPQFPQFCKKLRERCDDEYEDGWVRPT
   1000.0000000000000       0.99587023757103554           KEECKGFCDKLHEMLDGEWEPEVLKKA
   1000.0000000000000       0.99209811336290721           KEDIRHVHDRLPERFEEEWEGEYLKKK
   1000.0000000000000       0.99666335009921103           KEECARLLDIVNGHIEPEFEDVMLKKK
   1000.0000000000000       0.99535702694849271           REEFERICNAYRGGIDPDLEEKLLKAR
   1000.0000000000000       0.99668198006317110           KDEMTALPMKIKDRLEDDYDEAWLRRN
   1000.0000000000000       0.99599093790720705           RDGIPHLWPVFKGRFEPDFEECWLRAK
   1000.0000000000000       0.99438383347508563           KDEKSCMSCCVNGIMDAEMDKVNFRKN
   1000.0000000000000       0.99786693891642153           REEIRGLCDCLRQMCEADFEDYLLKKS
   1000.0000000000000       0.99662934383136359           RDECDALCSCFKEPIETEFDDRRLKRS
   1000.0000000000000       0.99456870465743474           KDNLEGVVPMCRGVIERELEDRYLKNK
   1000.0000000000000       0.99560914064060446           KDACQPFEQCLKMRLDSEYDEPFIRCR
   1000.0000000000000       0.99420382400914864           KDDVGPIQQAFKCRMDPEIDEGYFRRR
   1000.0000000000000       0.99487087564502397           KDEVAQLPQCLACCCEEEVEEHVLRKK
   1000.0000000000000       0.99555723849789490           KEEPTGWRPCLCPCLDPDCDTMWIRKD
   1000.0000000000000       0.99521525433552727           RDEMRHLKDMFCECVTRECEGMHIRRD
   1000.0000000000000       0.99571308921668766           KDEGHVLMPAFVQCLDPDCEAHRLRRK
   1000.0000000000000       0.99416930037479423           RDEAPYIERHCKDSFEADLEEILLKKK
   1000.0000000000000       0.99164725860231051           HEDVHHIAPFFKCDLDRDWNEMLLRKT
   1000.0000000000000       0.99479525160022808           SDDLTCLMATCRNEVEKDYADCLLRKN
   1000.0000000000000       0.99636784449501226           KENIGCFVTPCKDKVDTDYWECILRYK
   1000.0000000000000       0.99248364022305013           RDASGCLYSHVKEKLEEEEDENMLRVR
   1000.0000000000000       0.99702067786146831           KDEPGCMVPIMKHKLEEEEEEMYFREK
   1000.0000000000000       0.99425497469341817           KEPQSCIKIRCRDKLNQEIEESKLKGE
   1000.0000000000000       0.99674532953511719           KESKGCVKCALQAYIRHEFEKHRFRRE
   1000.0000000000000       0.99577942836728284           KEGCAVLRVPLNNKWKDDLEGVHFRTE
   1000.0000000000000       0.99427687797452546           KEGIPCIRVPFRYRWREEYEQAVLRGE
   1000.0000000000000       0.99379097004400152           KDTMGCMRCKIAETWYEEVDTAWIRHE
   1000.0000000000000       0.99287131553722641           RDTISCLRCGIRDWINADLEDMLLRIE
   1000.0000000000000       0.98640315051777683           RDASVCFKCEIKRGLDREFEELIFRCN
   1000.0000000000000       0.99282118954840437           KEPFKCFKCGCRASIDNEWDEDFIKYS
   1000.0000000000000       0.99680858953979778           KDNIGCLKCECKPKYESEYEECLFRMG
   1000.0000000000000       0.99327325360190077           KPPMCCFACLCRPKVDDDVKECLLRRS
   1000.0000000000000       0.98979581441758835           KKEMCNFGRLCRAVVDPDLNECYFHKG
   1000.0000000000000       0.99464370556551285           RDDMCCMEWACHSMIEPEMEPCMFRKR
   1000.0000000000000       0.99514123649669894           KNDVSCIYPHCCPVIETDMEPCIFRKK
   1000.0000000000000       0.99643995805372054           KENISCLPPKCMERYDDELENCFMRAN
   1000.0000000000000       0.99428367215588709           KEPFECFKCPCAPNYDQEVEGHMIKFN
   1000.0000000000000       0.99228358886206680           RDTMHCLKSSCKSGFESELLECFLRMK
   1000.0000000000000       0.99663652811251913           KDPMACLRCVVKSRVKEDWEEPYLRCE
   1000.0000000000000       0.99493361595235807           KEPRQVLRAMLKWRIDEEFDDCYLKRD
   1000.0000000000000       0.99450041638954956           KDPASAIHGCIRAHCDPEMDEVAIRKS
   1000.0000000000000       0.99572057367717615           KDDCQPLGTCWRSTFEAELDEPVLRRK
   1000.0000000000000       0.99401705818175712           KEQGPHWGECLQARCEEEFDEVNLKKK
   1000.0000000000000       0.99495683938221813           RECVEYFLKCWRSRFEDDYDDSWLRCK
   1000.0000000000000       0.99478302172723543           KECAEYFAQWFNHRVDDEYESRYLKCT
   1000.0000000000000       0.99626420481660549           KECAEKCCERWEQKMNEDFDRRIFKCP
   1000.0000000000000       0.99485646502115044           KDQCPYCYTAFKDDFDNEYEEIYFRCG
   1000.0000000000000       0.99695831572108840           RDPCDPCWPAVKDKLEEDYSEKYVRCR
   1000.0000000000000       0.99509009730233111           KECCESCCTTIKQAIDYDLGERVIRCK
   1000.0000000000000       0.99323451741942614           REECDRCCSAMKSACTPEVDERRIRCS
   1000.0000000000000       0.99654093554581269           REEMGKCCECLKPPCEPDYYEVHFRKH
   1000.0000000000000       0.99278451640425824           KEECARCCDHFHDHCEDDCDDAVFKWK
   1000.0000000000000       0.99240761498486829           KDGIETCCEFLHSRCEEEYDDRKLKCS
   1000.0000000000000       0.99437256821945053           KEEANKLFEFYAQAFDEEIEEGRLKVK
   1000.0000000000000       0.99547312869030535           KEEHDCYCPCVCSMFDADIDGSRLKKT
   1000.0000000000000       0.99620265795231000           KEEVSYFCECVTPRCDDEIDGAMIKRR
   1000.0000000000000       0.99344670031505478           NETFDSMCSCVKPKCEPEYSEKILRVK
   1000.0000000000000       0.99295584132444625           KWDFRSFCGCLKSHCCDEYYEMLIHHC
   1000.0000000000000       0.99776876529606229           REDMSAFCGCLKKNCCSDFWETFFRKC
   1000.0000000000000       0.99569910235691106           RAEFAWYCPCFKARCAEDYPDVLLRKA
   1000.0000000000000       0.99502486414097013           RTQCCYLAPCLKGKCEEEYEDIWLRFK
   1000.0000000000000       0.99698425697928161           KEPHDAMCGCLKCTCPKDLGERWIRWP
   1000.0000000000000       0.99497840281688521           KEDEQRMCPCLKVKCSTEYDEWKLKHP
   1000.0000000000000       0.99698052119095038           KEALPPMCGCMRPKCEDDMEDWWLKCK
   1000.0000000000000       0.99438257687318243           KHPCNYCVGGLRGRVEEDYDEACLKWA
   1000.0000000000000       0.99644272781598942           KYAIKMLDWKIREKWEDEWDDWMFRVK
   1000.0000000000000       0.99785051111152812           REPCCCINAWCRPRFEQEYDECILKVR
   1000.0000000000000       0.99320068548786355           KEPFAMLRVKVRESFETELEDYVLRWD
   1000.0000000000000       0.99719556774315521           KEGASVCKPGLKAEFDQDYEDVMLRCD
   1000.0000000000000       0.99273657345770927           KEGDDCCRCQIRQYYYPDFEERRLRAE
   1000.0000000000000       0.99029189374857574           KESHECCYAALRVALESEFEEKYLKRS
   1000.0000000000000       0.99368593975863462           KDEHDAFWGCIRCTLPSDLEDKHMKRP
   1000.0000000000000       0.99730436376214393           KDEKHKFGEVFRCRLDDEMEDCYLRHG
   1000.0000000000000       0.99251636788582531           RDGVPGWCRCCKNVCEQDIAECILRAK
   1000.0000000000000       0.99553808491437368           KNKVNPICACVKPCCDSDFDEKLLKDG
   1000.0000000000000       0.99471207137765993           RDEFQSWCDCVKCRLQDDYEEMRLRKP
   1000.0000000000000       0.99776258347223357           KDEIPHLCESFKENCDDEMEDWLIRKG
   1000.0000000000000       0.99680765107791403           KEACQKLSECIRCKCEEEFEDRVLKQA
   1000.0000000000000       0.99524773391505872           REALGHLSHCFYAKCDEDLDPAILRIK
   1000.0000000000000       0.99783410647531190           KDQVEMLCQCYRQRCDDEMEERFFKSK
   1000.0000000000000       0.99695244562294394           KEEHDVVCQAFKTRCSEEYEEHRFKCG
   1000.0000000000000       0.99588345772246134           KESVDKFCECMQPTCESEVETRYFRHC
   1000.0000000000000       0.99605018995148342           KEPVPALCACVKGRCKDEYPDALFRVD
   1000.0000000000000       0.99854764547761954           KDEVERFCQAFRGHCDEEFEDRLVKRG
   1000.0000000000000       0.99709232558658778           KDNHEKCCDCYVQRCEPEIDEKRLKAK
   1000.0000000000000       0.99469582725466998           RDGAEVICGCYHPYCNEEFDPRYLRGP
   1000.0000000000000       0.99199632809940119           KDNFELVCCCMNPRCSPEYEESHLRAG
   1000.0000000000000       0.99643564909884841           RQPCAALCGCFKTRCTEEYDDMVLKYP
   1000.0000000000000       0.99681460349428863           RDDLRSLCHCFTCKCEEEFYSHMLKKK
   1000.0000000000000       0.99759290705015258           RDEWPTLQEKVVECLEADCDPQHLKKK
   1000.0000000000000       0.99425692165584179           RNEVAHIMSRFCDHLEEECQQMFLKKK
   1000.0000000000000       0.99499667408343206           KEEHSRIGTRVAEMCEPEIDGGHIKRK
   1000.0000000000000       0.99573301556105598           KEPCPVIKGRLCECYEADCENWLIKRK
   1000.0000000000000       0.99495196339677294           REECGCCEGKLVDNYETELEAVPLRNK
   1000.0000000000000       0.99490487200484090           KEELPGLESKCMDECEKEFQGCMFRRK
   1000.0000000000000       0.99602594948874612           KEEHACMASCCGGRFDEDVEGCHIKKS
   1000.0000000000000       0.99718832686305703           KEDRECIACVCHAHLEEEWDDCHIKRG
   1000.0000000000000       0.99597525064745773           KDECTAWESICYPKMEPDMDPCHFRKK
   1000.0000000000000       0.99523678224428558           KEEFQAMCSCCRNMIDPDFDEGRFRRK
   1000.0000000000000       0.99244547889133805           KEEKGCFVAVCRPAFHQEVDEPRLKKG
   1000.0000000000000       0.99413078926286413           KSKMCCLRCSCRNTFKDDYDECLITDE
   1000.0000000000000       0.99432632272164545           KLAASCFKCCCNQWWKQEMEECLMYVE
   1000.0000000000000       0.99675459946498723           KDKVPCIKCQCKNNYRGDWNDCGLRAD
   1000.0000000000000       0.99547955290205004           KEPKTCFHHPCRPVFETEIDDCRLKIN
   1000.0000000000000       0.99617591996176769           KEDVPCMNCMCRGKVNEEVDECILRHQ
   1000.0000000000000       0.99639874163963327           EDEHPCFVPSCRNALEGRLKDCQFRHK
   1000.0000000000000       0.99350429225797543           EHGLQCLDCSCKNTIEDRLKDCMIRDK
   1000.0000000000000       0.99305850557940323           EENWGCMERCCKRRWEGQDKECMFREK
   1000.0000000000000       0.99578755389136830           KEQCGTIISVCKGKIDEDEKDCHLRIK
   1000.0000000000000       0.99705442767293262           KEKWCGMMPICKQKFEEDEHECLLREK
   1000.0000000000000       0.99627359902669899           DEKRGCWNACCRAKIDEHLKECYWREK
   1000.0000000000000       0.99694494635942488           EEPACCMECACSPRLDEKLRDCWIKPK
   1000.0000000000000       0.99555783372787798           EQGLGCLECECYKIFERRMKDCIIYVK
   1000.0000000000000       0.99899836244064399           EKPMPCFECQCYKYYKRRLKKCFFECK
   1000.0000000000000       0.99520619937428423           ERAVHAIEARIDDEFNKKMRKVILEIK
   1000.0000000000000       0.99624059516090924           DKNISPVMRVCEGDIKKKRHRCYLETG
   1000.0000000000000       0.99899924796975748           DRGIQCLAQMFEKEMRKKRRKCYLECD
   1000.0000000000000       0.99706745158582055           EKKFKHFCSAFEGELKRKRKKYMIDCG
   1000.0000000000000       0.99437550269790020           DKTWRTMCPCAEPECKKKRRKLSFEME
   1000.0000000000000       0.99479966155404043           NKPWPAMREVIEPEWKKDRDKVCLDLE
   1000.0000000000000       0.99430597344139215           EKKNQPFGACMEHDCRKKRRKYSIEYP
   1000.0000000000000       0.99539445945755156           EKSANYMCGCMEGECKKKRAKSIMETD
   1000.0000000000000       0.99730032963166337           DRPLQVLCACLESECRNRIRKQFFDSG
   1000.0000000000000       0.99613531656009191           DRAYDMICQCMKGECNKRIREHDLDMG
   1000.0000000000000       0.99230155244542340           ERGVKMVCTDYKKTCNRRYRDDYFDAG
   1000.0000000000000       0.99025441401292091           DRRLKMLCYEYAKCMGARLRKEYLDIG
   1000.0000000000000       0.99772464125556681           DKTVKCFWCVCDRDFRKRYRKVYFEID
   1000.0000000000000       0.99276850983424469           DKKLGIICAPFEKIWRQKWKKMYFEIP
   1000.0000000000000       0.99348473214741861           EKKIGPLKPECVKLMKKKITCGGLEED
   1000.0000000000000       0.98926839742412664           DSKFPCLRRECGKYYRNSMWPCFFEED
   1000.0000000000000       0.99434184825791305           KNRLSAIREDCCKAYKKNCPGCYFDLE
   1000.0000000000000       0.99434170447655423           KDKLHCIRSTCVDMFKGDLVACLLEDE
   1000.0000000000000       0.99748130265194124           KAKVPCFKVECSKEWKKEVESCLLDDE
   1000.0000000000000       0.99670631424642997           ENKIQCMRTDCIKQWKERMKGCMLDEE
   1000.0000000000000       0.99352681006177590           GRKICCLYCYCHKLFRSGVTQCLLDED
   1000.0000000000000       0.99798539814637188           GQKIACLKQECVKWWKQGIGACMFDEE
   1000.0000000000000       0.99360312782920412           RDKACGFKGVCQAYMRPDFDTCIFDEE
   1000.0000000000000       0.99611331595423347           PNKLPCIKCPCQTTWKDKVWRCLFDED
   1000.0000000000000       0.99323965436499351           EHSLAGFKPECEKYVRERWMKCFIDGE
   1000.0000000000000       0.99536554084067053           NKGMPCFRSECERFIKSKMERCYFENE
   1000.0000000000000       0.99311495991570686           QKRSQCVKGVCEAELKHKMSRGYLEEE
   1000.0000000000000       0.98978230910809029           EKNMDAIVSMIEPWLKPKWKRTILEVN
   1000.0000000000000       0.99420625186655098           EHKCTAIKNDFWRLYKTKLKSCFFEEE
   1000.0000000000000       0.99460924233068848           EKHPHPVNKECQKWLKAKFRKCELECD
   1000.0000000000000       0.99295804442251479           EKTYPPLGKECGKVLNAKLRGCELEAS
   1000.0000000000000       0.99717812006081996           EKRSHCFRQWCYKVMKAKVKKCDFEPD
   1000.0000000000000       0.99599940949751253           EKDFGCVETCCESTVHRRMKKCYFERR
   1000.0000000000000       0.99290378017535275           EDEWSCVECECERGFTPRYRKCFLERK
   1000.0000000000000       0.99063983458703442           KDEKGCMEAACTPKMEEEIDRCNIRYR
   1000.0000000000000       0.99772044473585608           KDETKCVACKCRDRVDEDWEDYMIRRQ
   1000.0000000000000       0.99392192740705576           KDEAACLRRYCQEMLTQEFEDCNLRKD
   1000.0000000000000       0.99643909434941980           KDDYHCLAHACQDAMHSEFDPCRLRKE
   1000.0000000000000       0.99280637727256704           RDDRGCWSPCMKAAWDGEIEDPRLRRK
   1000.0000000000000       0.99205448349920866           RDDIDMWQMVLKMCVDGEFDDRHLRKK
   1000.0000000000000       0.99025442580952405           RHECNPIRSVVVAMIEQEFDSVHLRKD
   1000.0000000000000       0.99321881695578584           RDECKSFWTCLHPWLECDLDDECFKKP
   1000.0000000000000       0.99141844554719638           KWECHQFGPRFRQVLDTEVDESCLKKG
   1000.0000000000000       0.98846602248470494           KEDRGKLNDMVKHHWEQECDDHRIKRK
   1000.0000000000000       0.99372692357757320           KDETEMWAHGWKWCVDGEFEDKRLRRA
   1000.0000000000000       0.99128796997147806           KEDGDPIVACMKPHLQGDMEENRFRRR
   1000.0000000000000       0.99527787438263549           KEDVPWLWKIVHARIDDEWEEVLFRRR
   1000.0000000000000       0.98972865091945017           KDEAKVMTANWKTRVDEEFEEDFIKKG
   1000.0000000000000       0.99505155051826588           KECCSCFNCRFKEWFEGEIEDPFFRMS
   1000.0000000000000       0.99688041257850324           KDEIQCVRGFCKEMLDEELEEGCLRKE
   1000.0000000000000       0.99772421228054931           REDPACLACMCHPRLEDELDDTYIRKK
   1000.0000000000000       0.99290600957469832           REEAKILHGVCKPRFTGDYEECILRRD
   1000.0000000000000       0.99250573595509139           KDDHCCLRAKCRNGVTDDMYDCYLKRE
   1000.0000000000000       0.99545724128669888           KFAWCCIKGLCKAEVRREWEECFLQLD
   1000.0000000000000       0.99332801471493115           REPISCIKTQCKQAYKQDWQECMLKIE
   1000.0000000000000       0.99503651401962900           RPPYCCIKCVCRARLERELEECWLKRN
   1000.0000000000000       0.99753260810319611           REDAGGVPQRCKEKMEEDLDDCKFRKT
   1000.0000000000000       0.99592498988881417           REETHCIATACQAKIDQEMDGCRLRRR
   1000.0000000000000       0.99714599624599665           KNPVGCFHARCKEAWDDELEDCLMRSR
   1000.0000000000000       0.99376299575751381           KESFPCLRGHCRDPIDADWEDPFFRCD
   1000.0000000000000       0.99542205497888347           KEPMNILPGCLKTKMEDEYEEDHLRAK
   1000.0000000000000       0.99239770425008766           KEGWTCMAGCCKNKVEEEMEEKYIRST
   1000.0000000000000       0.99496207978815365           RDPLQCLYCSLKEKLEEEFDENLFRMK
   1000.0000000000000       0.99584201708184317           RDPMQCLAATIRDRLEHDLEERYLRMK
   1000.0000000000000       0.99550864771301228           KQEREDLCKCLRHGCDSDLDERWCRKT
   1000.0000000000000       0.99466930255931185           REEIEVLCCCFHSLCDHELQDKMLRNS
   1000.0000000000000       0.99430084207380531           RDCVNECCKCFRCPCDQEWSEAFFRCA
   1000.0000000000000       0.99768906124308732           RECKEVCPTRMRDKWEDEIEDKYMRCR
   1000.0000000000000       0.99747120927904487           KECLASLNPCIRCKCDEDWEDKMLRCK
   1000.0000000000000       0.99494350358199202           KYDFGWWRQCLKCMCSREFQEVMLRRD
   1000.0000000000000       0.99575123807999322           RDDAAALCGCLTGWCRHEIEPFKLRRD
   1000.0000000000000       0.99348353391333566           KDDIQGYHEIVCSFMDPECEGMWLRKD
   1000.0000000000000       0.99867727947688167           KDEEERLAEAVCGCVDDECEGIKFRRK
   1000.0000000000000       0.99686001604167962           RDEMRIWRRRICECYDGECESVMIRKE
   1000.0000000000000       0.99028970698088903           KNDMPMITHRFCDCFDHECAQLMIRKR
   1000.0000000000000       0.99540128193289967           RDELGGLSKHLCECMENECEGIILRKT
   1000.0000000000000       0.99512916261055984           KNEFGMYMERLCDCWERECAGACLRKK
   1000.0000000000000       0.99017598992954992           KEECCCMDTMLSEWFDPDLSSCMLRKK
   1000.0000000000000       0.99645517249965987           KEECPKCAESCGNRIDEDIEGCCIRKR
   1000.0000000000000       0.99571835614553561           KEECCRFVEVCMQKIDDDIYPCCFRRN
   1000.0000000000000       0.99430306647607170           RHEFGCFACCLKPCLEADYDEIMLRRN
   1000.0000000000000       0.99064930319070421           KEHIKCFNCALKAPVTGEYDEAHLRFD
   1000.0000000000000       0.99687014472976010           KEEVCCFMACLKHKMDDEEGDCFFRKK
   1000.0000000000000       0.99604940016061116           KDPMDILERNLKDKWEDDYDETWFRYK
   1000.0000000000000       0.99448991551876420           RDETHVFNVPIKPKMDAEWEEAHFRKK
   1000.0000000000000       0.99250699974963563           RDEAPVLMEKIGEAFDTEFEAIMLRKP
   1000.0000000000000       0.99832720915765638           KEELAVLVTKLHECLEQECESMYFRKK
   1000.0000000000000       0.99730089737103877           KEEEDKLFEVFKPVFEAEFEDCKFKKK
   1000.0000000000000       0.99607612808952040           KDDWRVIVSLMRPCLDGEMDEQHFRKR
   1000.0000000000000       0.99639289943965659           KDEMACIGAVCSTMLDAEFEGGFFRRN
   1000.0000000000000       0.99681193084372066           RDEHCCMWTMLRNRFDDEWEDCWFRKR
   1000.0000000000000       0.99188905096476609           RQEVCHLYSPCITKLETDIEGCFFRKK
   1000.0000000000000       0.99741491715195030           REALPCFNAKCKEKLETDFQECWLKIR
   1000.0000000000000       0.99783545888414815           KFAFPCIRDRCKEKYDDDYDECMIHVR
   1000.0000000000000       0.99331677530085738           KEGFGCFEGGCNSHYEDEMYECLFRGR
   1000.0000000000000       0.99535650679934928           REAMCCWACTCQKMLEADFDPCYFRRK
   1000.0000000000000       0.99449395555283282           KEEMCCFTCKCCEMFDHDFSCPIFRKD
   1000.0000000000000       0.99159859399954120           KENLPCLKWSCCETFEPEIEAHHFRKN
   1000.0000000000000       0.99552148525190964           KEDTEGFVNVWWEMVDNEMDERRLRKK
   1000.0000000000000       0.99677172259007574           RDDCESVVDVLRAALECEIEDRCLRKS
   1000.0000000000000       0.99042569046751505           RDDKHMWEKVFKTVFDQDFDDFWLRKK
   1000.0000000000000       0.99480392282695329           KDDIKAVYACFKSPFEHDLEECLLRKR
   1000.0000000000000       0.99580506591422469           RDDVNVVPAMLKGTLDPDLEEKTLRKR
   1000.0000000000000       0.99111055814408022           KDEVSYLCQFIRCHLDDEIEDLIFKKT
   1000.0000000000000       0.99615875331767378           KDDFAVLCPCIKHVCESDMQDAVLRKS
   1000.0000000000000       0.99532707052609226           REEFPYLCPCMKDDCPKDYSEWAIRRP
   1000.0000000000000       0.99347860360664264           RDEMSPLCSCLRCGCSDDWPDCFLKRP
   1000.0000000000000       0.99494919296410533           KEDLDHICPPIKPHCDADFEDHFFKKQ
   1000.0000000000000       0.99591707385440453           RGDINHWCRCMKAKCEEDYEDCIIRRG
   1000.0000000000000       0.99188023648780654           KHEPKHYCPCCRCACDKEFTEHMLRKK
   1000.0000000000000       0.99347401325691787           KEQLNAIHSCIRHACDGEVWEGFLKMH
   1000.0000000000000       0.99667884979007670           KENRECLPCCLRCTVDGDLEERMIKSS
   1000.0000000000000       0.99884070552490833           KEAPQCLQVACRGRFDDEYEEHYLRIK
   1000.0000000000000       0.99510534716454491           TEQFGWFDRSCKDRYDEDYVECVFRYK
   1000.0000000000000       0.99494477906922218           KDTCPCCAPHCKTKFEDDVEECQIRTK
   1000.0000000000000       0.99436798182010866           KDDLSCISHKCKNIIEAQWEECRFKRK
   1000.0000000000000       0.99833424541178284           KEGGPCIPCACRQMVEGEIEDWRLKGK
   1000.0000000000000       0.99449495428002121           KEGVGCFACRCADNIEQDIEPAILRMR
   1000.0000000000000       0.99648322463094763           KDSHDCFRCRCVEALNEDIEPSYLKHE
   1000.0000000000000       0.99401770857771576           KEEENCFMSICVTLLNEELETCRIHRE
   1000.0000000000000       0.98919746883027782           KEREGCMTSMCWTVLKPELDQCRFKPE
   1000.0000000000000       0.99735179322082146           RERANCFKPVCCAGLKPDIECGWLKEE
   1000.0000000000000       0.99536108086581110           KDHMGCFKSQCADQYESEMEQCFFKWE
   1000.0000000000000       0.99320959936486364           KEEARAMKSALKPSLESEFDEGMLKKE
   1000.0000000000000       0.99611159602379551           KDEHDCYKCAINGWIEHELEQRNLRKN
   1000.0000000000000       0.99668715435344213           REDAGCLTCCCAGYLEQDIDAGTFRRK
   1000.0000000000000       0.99553480904570579           KEPWECMACCVKSKLDTEDDEHRLRWK
   1000.0000000000000       0.99348906663767433           KDGMPGIYPVCKARLDNDWSEMHLRCK
   1000.0000000000000       0.99708264052879869           KECCEAIVTSLKQRFEDEWEESYLRCK
   1000.0000000000000       0.99258387982359175           RECAELLRNSVKEVFDPDLEESIFRCD
   1000.0000000000000       0.99236894629120120           KDDLPVFCPQLKRDCSEEYEEGWLKSP
   1000.0000000000000       0.99673888100390773           KEDAGKFTECYRPSCEDEVEDNIIKRS
   1000.0000000000000       0.99488237910360955           KDQLGHIYECLKCCFDSECEDAVLRRK
   1000.0000000000000       0.99194238972941218           KEGAPVICACFTCTCDHEIDDQFIRTT
   1000.0000000000000       0.99636399588979352           REPFPMLCSCLKGPCDREYDEWMFKSS
   1000.0000000000000       0.99828291620648957           REEYTAFCTCVRAKCEEEWDGKRFKKS
   1000.0000000000000       0.99636932247233034           REECDKLCACWVPRCDTELEEKFLKKR
   1000.0000000000000       0.99411195527974727           KDEVDKLVEIYEEYLANDMENRHLRKA
   1000.0000000000000       0.99588166287048896           KEEHKKFQDCCVPVIDADFDECKFRRK
   1000.0000000000000       0.99465560974408418           KSDCCRLIERMYDVLEHEIEKCHLRRK
   1000.0000000000000       0.99714404584569061           KEDLCCFGSKCYERLDGEFPQCLFRRN
   1000.0000000000000       0.99566285253595810           KFELERIVSKYCDGFEQEMCCRLLRKK
   1000.0000000000000       0.99611506058058774           KEEFPGMDDILCAAWESDCQCYMFRRR
   1000.0000000000000       0.99504019611574013           KDDFEKVGECYCACFEADCDSRRFRGH
   1000.0000000000000       0.99756127188872779           KEDGEKVWNVYCATVDDEFEGKRLKRK
   1000.0000000000000       0.99519658900840668           KEQAEKCGDHFAQYCEDEFEGKWLKCR
   1000.0000000000000       0.99479603942479522           KECCEQCKNKWAEQYEEEFTAPLFRCS
   1000.0000000000000       0.99671850474433799           RECCRNCVDKYRAAVDGDMDEECLRCA
   1000.0000000000000       0.99459691826853713           KEGCDQCCNVMRSDCETEIQDRYLRCT
   1000.0000000000000       0.99652420090490013           REDCSIFCSCFKTRCEEEIEEHRLRQN
   1000.0000000000000       0.99126883683992784           KDNAEIWCRCVKAYCNKEVDEVHLRPS
   1000.0000000000000       0.99626624526960628           KDRANCLCPCFKNRCNDELDEMHFKMQ
   1000.0000000000000       0.99652256452599419           KRELDFLCACLKGWCDPEFDEGLFRRK
   1000.0000000000000       0.99497916197750913           KEECKGWKPMFKPCWEPEVEECFIRRD
   1000.0000000000000       0.99263913665407699           KEERACVSRCIKSCIEYDIDEARFRKK
   1000.0000000000000       0.99688733623885917           KDAGCCIACACYGWLDPDLEECYIRTN
   1000.0000000000000       0.99384098088841499           KDAISCFKTPCVPNMEEEVEACILRHN
   1000.0000000000000       0.99330229935254544           KEEFGRFRDEFVKIIEAELYGWMIKRN
   1000.0000000000000       0.99534948591216033           KGELPKMKEECVKAYDGEIQVCLFRRE
   1000.0000000000000       0.99348044415977066           KDSMCVVKAECPKDYRNEWEGCCMYTD
   1000.0000000000000       0.98986467720136084           KKRCCMLHYELLKVYRTDLEACMLDDE
   1000.0000000000000       0.99467690153430899           KKELGVIRAEMGKDWRKECPGVYLERD
   1000.0000000000000       0.99281154309165631           RSDCRVMKSEMIKVWKGDLWPYCLDRE
   1000.0000000000000       0.99153092663628117           RKGCAVCKHEVQKTYRDDVESVWFDAE
   1000.0000000000000       0.99732079320323230           RKCCPRCKEEMAKVYREDIDHWMLDCE
   1000.0000000000000       0.99607296889837982           RHCCEVCRREMAKVWKEEVETWCLDCE
   1000.0000000000000       0.99535030097568455           KECCDACKGEVYKAIRGELEHRCITCD
   1000.0000000000000       0.99337515909305840           RSCCARCREDMHHAYRTDFEDWVFRCE
   1000.0000000000000       0.99333141034175687           RDCCGECKRPITQMLKEDLPSCCLRCE
   1000.0000000000000       0.99559810141030647           KDCCDDCRKAWWSIIQEELDPNHFRCE
   1000.0000000000000       0.99719210349969201           KDCCSKCCEVIKQGLDREMTDKFLRCC
   1000.0000000000000       0.99320671530902105           KEHCEKCCEKIRDNVEDDVWQKLFRCK
   1000.0000000000000       0.99363136168146682           REPAEGCIQYIRNCLDADMEEKILRCK
   1000.0000000000000       0.99786469591262605           KDEWEAVCQPWKNVVDPELEEKRIRKG
   1000.0000000000000       0.99646459716413349           RDEMEVFPVCLGCNVEDDWESKYIRKQ
   1000.0000000000000       0.99662135183608158           RNEKNMLCQCIPCCCDHDVERKDLRKK
   1000.0000000000000       0.99131359517973383           KQEITGFPKCFKCACDTEIENAICRRN
   1000.0000000000000       0.99841214829959679           KQEAGCIYSRCKDKFEEDLEDCLMRRR
   1000.0000000000000       0.99580327185069872           RQEVQCIWQACHPIIDAEFEECILRKK
   1000.0000000000000       0.99693376043766546           KPEFSCLTSPCMPVMDEEVEACMLRKD
   1000.0000000000000       0.99724510434028746           REDEACWKCWCWTDINTEFEPCRLRRE
   1000.0000000000000       0.99114372833202913           KEQCNCFKPVCKGKLRDEWGEPYIRPD
   1000.0000000000000       0.99369723048797454           RDRCPCIKGKCHESYESEFHPCGFRDE
   1000.0000000000000       0.99390110066346027           RSRACCFKCRCQEPYSTDFESCFLKDD
   1000.0000000000000       0.99841974220649410           KDPLCCMKQKCAERWREEIDACHFRRE
   1000.0000000000000       0.99416950683180361           KDRMSCMKCCLPEKFGEEYEQIRLRAD
   1000.0000000000000       0.99308367685891785           KDDDGIIFEIFPHCLEAEWEQSRLRKR
   1000.0000000000000       0.99498793727613266           REDMRSIRNRVCEGLERDCACPFIRKS
   1000.0000000000000       0.99374251092872312           REEAACFKCPCSQVITAEFECSIFRKE
   1000.0000000000000       0.99313152027119345           RTETCCIMAKCKEKFEPEWQTCLLRKS
   1000.0000000000000       0.99738779606979411           KDDICGLPKVIKACIDSEFDECFIRRK
   1000.0000000000000       0.99685938716123190           KDECCCLDPGCKPSFDKEICDCLLRKR
   1000.0000000000000       0.99551763682507477           REPGACMAASCRELVDADLEECKFRND
   1000.0000000000000       0.99319560583121880           KRKLACMEGACRGAFDRDLEECVFRDK
   1000.0000000000000       0.99113454478469398           KDTIACVRRACKEQINGDYDECAIRSD
   1000.0000000000000       0.99697586175848374           KEEVCCIAGACAAGFDRELEQCLLKKQ
   1000.0000000000000       0.99580776638758517           KEEVGSIVNKCLDLLDGDFEGCRLRKS
   1000.0000000000000       0.99710543429655873           KEEMDCFAAKWCEWIDPDMESRTIRRK
   1000.0000000000000       0.99610611090447487           KEDWQCWDQRVTDKYDEDIEDIKLKKK
   1000.0000000000000       0.99703324631082180           KEDYRCYRAPLCGHLDEEFECSRLRKE
   1000.0000000000000       0.99736459373619124           KEDWQVFKTIFRQCVDHECEEVHLRRD
   1000.0000000000000       0.99479372872789906           KDDWPCIKGILGQAWKSEVEGCRFRRE
   1000.0000000000000       0.99474782150394792           KDSAECIKSGCCQNYKQDCDPKRLRRD
   1000.0000000000000       0.99479135471441993           KEEVKIIPACICQWWRGECEGIWLRKE
   1000.0000000000000       0.99042571639082078           KEEAGVMRHKFCEREKEECAAVCLRKE
   1000.0000000000000       0.99165480522049376           KYNLHNIRQKCCESYDDDCDACWLRKE
   1000.0000000000000       0.99766304640271708           KDEVPCWKSKCWEVYGAEINPSHLRRD
   1000.0000000000000       0.99619638537268418           KEDIPCLKCWCEPMWHKEWENWIFRRD
   1000.0000000000000       0.99538799947649936           KREHPCWKPVCVAAWSPELDKCYFRRD
   1000.0000000000000       0.99577617278490893           SDEQCCMKCRCEDVMDPEMYKCLFRRD
   1000.0000000000000       0.99573504281806924           KEDFGIVRACCEAVFDEDFEKCWFKRE
   1000.0000000000000       0.99538415313826867           RENLQCISPGCKSRFDQEYEECWIRCN
   1000.0000000000000       0.99074274846186794           KEGFNWFIPVCASVLDAEVERCWLRMK
   1000.0000000000000       0.99127608950527879           KDKMPQFRNKCPERLRDEYDPCWIRMD
   1000.0000000000000       0.99090045002137084           KEDAKSWRPKCVGVWRPDIQACILRKE
   1000.0000000000000       0.99738902970959931           RDEAHCLKHNCVDIYQAELMACCLRKE
   1000.0000000000000       0.99626014996459300           KDDLRCITGMCWEILNAELEPDIFRRD
   1000.0000000000000       0.99162285953053275           KEDYACFRPLCITHLRTEIEPCLFRKD
   1000.0000000000000       0.99585438068309295           KEGVQCLKSGCHGRVREDLYDCCLRGE
   1000.0000000000000       0.99322725735412931           RDGFHCMRTVCGGKLREDWQRCYLRGE
   1000.0000000000000       0.99174423905976394           RKQCACFKCQCDHRFKEEIGRCWLDVE
   1000.0000000000000       0.99061554859734102           KNTPCCLKCCCDSWLKPPLNKCFLDSE
   1000.0000000000000       0.99206973036896107           KDKHQCWKAQCLEMIRKDFQACHLRSE
   1000.0000000000000       0.99636688456887379           KESLPCCRCPCEQWVRPEMEKWMLRPD
   1000.0000000000000       0.99773802888721519           KDEPACLKGECKKYVGAEVEECHFKRD
   1000.0000000000000       0.99584461040380812           KDEYPCMHQCCACMMNDELEPGRLRKD
   1000.0000000000000       0.99791799905265710           KEDGTLYKSCCVGMCDAEFEACRFRRD
   1000.0000000000000       0.99563873254526369           KESINRVCDCWYAACEDEMDPRTLKGH
   1000.0000000000000       0.99510352107927080           RDPAEPLCPCWNGTCDEEVENRRFKTD
   1000.0000000000000       0.99491071654770025           REPKDCINCWLKCKMDEEFDEKFLRCR
   1000.0000000000000       0.99528645725317944           KDRRDCFWCGCRSMFDGEFEERHFRNK
   1000.0000000000000       0.99743301334118384           KDEQRCLCCCLKCPVDSEFDEQRFRTP
   1000.0000000000000       0.99552877505924897           REDLECLCHGMKGGCDNDIEEKVCRKS
   1000.0000000000000       0.99387601625111155           KEGHEYCCACCRPQCDPEFYEKFCRGH
   1000.0000000000000       0.99643322251415956           KEAMDYFCEWFKCRCDEEWDEWLFRVS
   1000.0000000000000       0.99498360728709090           KDEHEWLWPCIHQIIEHDFDQRHLKKK
   1000.0000000000000       0.99439294086427854           RDERHSWSGRFKEKVEEEYDDVRVRKK
   1000.0000000000000       0.99339783800657189           KEEKCALNHRVKDILDNDVYDCMLKRK
   1000.0000000000000       0.99059350168628557           KESRKACQSTMKASFETELDEGHIKCK
   1000.0000000000000       0.99748294773959711           KEQAACLKCCLRCPVSAEMEECRFRKE
   1000.0000000000000       0.99088839877794155           KEENRCLRCTFDDAIKGEVEGHRFYRD
   1000.0000000000000       0.99745144528209928           KEEYACLRCHIEEKFQNDMDKLRFKRE
   1000.0000000000000       0.99436018197536669           KDQCPCWKCRLETSFKADFEKYRFKRE
   1000.0000000000000       0.99239414988116703           KEEFKWMPGCINNRCDDEVEEDRLRKN
   1000.0000000000000       0.99352375883999977           RDEVDPFCNCFSDTCDDEVEQKKIRRK
   1000.0000000000000       0.99785597872237941           KDSFETLCSCLKCRCESDFQEKYFRHT
   1000.0000000000000       0.99682310845225930           RDEFCYLCKVFKPRCSEEYPDCWLRKG
   1000.0000000000000       0.99593852091127777           REDEEAWCACLKQHCGEQFDDKRFKKN
   1000.0000000000000       0.99474005216810102           KEASEPVCSCWGGRCEEEVESKYFKIC
   1000.0000000000000       0.99264773456301958           KIAFERFCDCMASRCEDEVDERYFRMK
   1000.0000000000000       0.99647984337746143           KHQCDKICPCYMPMCEAEFEGKMLRAR
   1000.0000000000000       0.99768145393589835           KPEIQSICNCLKCECDKEYEENMFRTP
   1000.0000000000000       0.99648808418591672           KEDANMFTMCLRCAVDADIEDYYLRHR
   1000.0000000000000       0.99716810946742329           KDTCESICSCLRPRCTEEYEENHIRTA
   1000.0000000000000       0.99747582001234181           KEQQDMLCHCIKGWCDDELDEYYFRMG
   1000.0000000000000       0.99512637104178148           KENMHCFCCCWNDKCWEEYESAYLRRP
   1000.0000000000000       0.99558913302199237           RESAKILCHCIRPPCEGDWEDKMLRKH
   1000.0000000000000       0.99157923545961435           KEDPQYLCDCFHWHCDNDMADMWFKKS
   1000.0000000000000       0.99405682318335953           KDGWDHLCDCFKTHCNGEMEEPLLKGA
   1000.0000000000000       0.99527338984900515           KYECTNLGNCFRCECDKDVEDGILKRN
   1000.0000000000000       0.99774095736266266           KEEPARWCDCLKSVCEGEMAEVMFKRQ
   1000.0000000000000       0.99614292836815233           KYNIDKMCECLKCHCYKDWEEKLLRHK
   1000.0000000000000       0.99485657458396459           REYPDEFCRGYKANCEHDFPEKWLRMC
   1000.0000000000000       0.99434578925564610           KDEFDHMWHGYTGVCEPEFETKYLRKP
   1000.0000000000000       0.99501417053334185           KDENESWCANYYGHCDEEFDPKRLRRT
   1000.0000000000000       0.99260955020248420           KEEIEMFCPEFYKIFDGELSPKFLKKG
   1000.0000000000000       0.99440960912741860           KDEMDCLKCGIKCYWDGEMEDRYLRKQ
   1000.0000000000000       0.99596655857248750           KEDCKACLGCIRDVVDAEIEDQWLRCT
   1000.0000000000000       0.99448053369942158           KDDHEWCAPILKDHLDHEFNDKHIRHS
   1000.0000000000000       0.99660202462328329           KEEVEPFCYCWKAGCEDDVDEKIFKQR
   1000.0000000000000       0.99730370259126588           REEWGMLRGCVRCACKSELEDLMLKKE
   1000.0000000000000       0.99578201282975343           RDELCCVKCGFHDIIDEELDHCIIRRE
   1000.0000000000000       0.99638179078244893           KEEEQCIECKLPNKYDEEIEGHRMRRR
   1000.0000000000000       0.99669956526785630           KEENGCVCCRIAEKMDTELEPRRLRRK
   1000.0000000000000       0.99873151158662576           KEEHPKYCEAFCGCAEGECEPARLRKK
   1000.0000000000000       0.99446202747327506           REDMPTFCDYVWPTCDDELDPPFLKKS
   1000.0000000000000       0.99590494875757740           KDDITIICRCLRPKCGEEYDDARLKMD
   1000.0000000000000       0.99185364324649794           RDQVKVLCGCMKDNCSEDQDEHRFRLS
   1000.0000000000000       0.99528288175856128           RDQHEAVCGVLKRRIDEDLDDRHFKKH
   1000.0000000000000       0.99412641787353928           KDEWDALIPPLHTWVEGDFEDKMLKKK
   1000.0000000000000       0.99620000990446211           KDEMNWLCPVVKACVDCECQERRLRKQ
   1000.0000000000000       0.99178901843524048           KEEFQMIGPMIREKLEEDFGDRMLKKP
   1000.0000000000000       0.99753759277496468           RNEQCKLDDCFKCHIEGEFEEWLLRKK
   1000.0000000000000       0.99516692715524147           KEDAGGLAPAYKNTFEQEIDEHRFKRK
   1000.0000000000000       0.99561549327917331           KEEPKAIGTGLKNKLEEDEGEAWFKCK
   1000.0000000000000       0.99562796274865883           REEIKMFCQMLKPCCEADLGDAVIRKK
   1000.0000000000000       0.99573322924726748           KDEACHWQSQCKSALESELQDCCMRKK
   1000.0000000000000       0.99426645026697946           KDPAEKFVDFIGACLESEVDGRAFRKK
   1000.0000000000000       0.99544651844936571           KDACNCCTCKFMDKYEEEFDPRHLRVA
   1000.0000000000000       0.99555188823728080           KDAIKCLRQCFRCKVEGDYEDYHLRID
   1000.0000000000000       0.99154926704456348           KQGFGWLWGVLKTKLDHEYEEGYIRVH
   1000.0000000000000       0.99684479401802895           KDGCDKICNCYKSKCPEEFEERWFRTV
   1000.0000000000000       0.99517132065938529           KEPQKRLVEIWKGVFNGEIEEEKFRCG
   1000.0000000000000       0.98953862290194505           RESLCKLWEMFKAVFEADVEDYLFKNR
   1000.0000000000000       0.99819174517904985           KEDITQFESKCCEVWEQDLYCCVFRRK
   1000.0000000000000       0.99394210343315215           RETIKCLETKCCERLDEELQCWYLRRR
   1000.0000000000000       0.99576676898965366           RETFTAFKTGVCGGYRGDCGCAWFRHE
   1000.0000000000000       0.99656048972440292           KTEACCLKVNCGDKYDGEVEGCILRHE
   1000.0000000000000       0.99379799360625143           KDEGPHVKHGCMPALQNEIECPRFRKE
   1000.0000000000000       0.99230136924683365           KDEYHAYKKCFVPVLEAEVEAMNFKKE
   1000.0000000000000       0.99457412467764728           KDEHQWLQKGMKDKFEEDYEEWCLKRR
   1000.0000000000000       0.99448600178138546           KDGPCKFWNCVKCKLDSEYAECIFKPK
   1000.0000000000000       0.99554797467909384           KDARRCFSCAFRGPLNGEWEDAYFKFE
   1000.0000000000000       0.99417508800391485           KEWADVFQATIKDEIDKDFEERILKMT
   1000.0000000000000       0.99341824654312494           KDSFEGLWRWFKPKMDDDYEERWIKLH
   1000.0000000000000       0.99031959023148375           KDCVQNLTGKYKDPFDTDFDERFLKCP
   1000.0000000000000       0.99545843061433514           KECCGKCFERFKPQMETDYDNALFKCP
   1000.0000000000000       0.99632593895090282           KDAHNYCCKRFKEACENEFEDGHLRCK
   1000.0000000000000       0.99308761826177350           KDCMTAFINCFKGKCEEDWDEMYMRCK
   1000.0000000000000       0.98993754122135369           RDARENVEDCMVHAMDDEIEPHYLRVK
   1000.0000000000000       0.99708590127799435           KEGMDVIKNCIKCHCRSELEDRRIRVD
   1000.0000000000000       0.99763958695800847           KEQVERLCPEYKNCCDGEIDDKRFRPG
   1000.0000000000000       0.99541705730590158           KEECPRCNTIIKAALETDIEEQMIRRK
   1000.0000000000000       0.99145626210342996           KDECPRWMEFMAAQLGNEMESHHIRRP
   1000.0000000000000       0.99769514423090000           KDEMDKFCECYVNGCDRELCPKILRWR
   1000.0000000000000       0.99799997210843350           DEKSDKICECEFPACDNRFRPKRLRVK
   1000.0000000000000       0.99424789754231191           EDKIEKVCNCEKRLCDQDLKEKYLRQK
   1000.0000000000000       0.99399309423893134           DRKKENMAECYLSVCEPRLKPKELREK
   1000.0000000000000       0.99636026047597948           ERKFEMICSCFASCCDTRVRSPWLDES
   1000.0000000000000       0.99040198735031648           EKKGHAFCGGFNSACCPRLKKMELEDP
   1000.0000000000000       0.99445650930791996           DRKMNWFCEIFAVACRNKIRGMFFEES
   1000.0000000000000       0.99327874326708676           EKPVGGCAAYCDTELRSKYRRGICECE
   1000.0000000000000       0.99651762399444055           DRCVNELQKLMEAGFKGRYKKLFFECD
   1000.0000000000000       0.99260065863503333           DKCWAACECGLESEIKNKMRRLFLECN
   1000.0000000000000       0.99576610883033478           DKASRIWCCCMESVCKKKFRREELEVT
   1000.0000000000000       0.99289823703834779           ENGINELAKMYEQHFKPKWRRDGFEAA
   1000.0000000000000       0.99587321231151171           DKAPAMFRNAFESGIKRKYRKLYLEVE
   1000.0000000000000       0.99448393123847278           DKCIKFFQAYLDAEMKKKRHREFFELE
   1000.0000000000000       0.99654388399467797           ERCCAGCNGGMDSDVRKKIRRVLFECH
   1000.0000000000000       0.99750544839297217           EKHCSVCCQVIEQSVRKKRKKAFLECP
   1000.0000000000000       0.99316485129926457           ERKVKTLCNWIEKHCRSKIKRPWLDAS
   1000.0000000000000       0.99531215613043911           ERTMHELCNCWESCCRPKLKKIELDAE
   1000.0000000000000       0.99380084349462394           ERAMRALWSCMPTPCNQRWKGEYIDIP
   1000.0000000000000       0.99421523474217133           EKQMKWFACALEAPLRGRLKREWIEVS
   1000.0000000000000       0.99517408507031246           DKACRMVAPAMDTDIKRRYRREILEFG
   1000.0000000000000       0.99733011863364396           EKGMRMCVGAFQNEVNKKYKRDYLDCP
   1000.0000000000000       0.99471323526100897           ERTCDAFVGCVEQEVWKKRKRPLLEFA
   1000.0000000000000       0.99629857006474698           EKPLDCLMDAMERECKKKRKKRWFEIQ
   1000.0000000000000       0.99670274997848740           DRKFTQMLKMCERDVRKRRRKCVIEMP
   1000.0000000000000       0.99404899400608482           DRGVPVICNCLQGDCRKRRGKCVFDPD
   1000.0000000000000       0.99681747458050263           ERTITEVCSCFEPDCKRRWKKGLIEVQ
   1000.0000000000000       0.99497176099458928           DRPIRELCRCYYPACKKKLKTTEIEWG
   1000.0000000000000       0.99467458074628279           DKHKAALCTCVMQWCKKRFRRIDLEWE
   1000.0000000000000       0.99792209312112401           EKKSDEMCKCLEHPCRGRWHKRSLEEG
   1000.0000000000000       0.99601805202079263           ERKFSPICHCVETGCRRRVRKGYLDVD
   1000.0000000000000       0.99545419406113589           DKRYPPWCQCLTSECYKRLKKVEFEEP
   1000.0000000000000       0.99678890391091590           KRSIGVMACCLECDCKKNREKMWLEAD
   1000.0000000000000       0.99392721858979871           DKKQKWLRGVCEGDLKKRRTKMWFEQE
   1000.0000000000000       0.99565687463483543           DKRMHQFREPIECDLKKKRRKMWIEPD
   1000.0000000000000       0.99555455187174868           ERPVPGLHAEIDREFKKRREKVLLEVD
   1000.0000000000000       0.99770319722262979           ERPVTPVHPCMDQEVKKKRRKTLLEWE
   1000.0000000000000       0.99544435702105072           EKNIGWFRPECDKEYRRRRHNCLIEFD
   1000.0000000000000       0.99662033947892725           EKPFGMFRTVCEAEFKTKRYRCLFEWE
   1000.0000000000000       0.99111300518582868           DRKHGALTGYIDRELKNRRHNCMLEVD
   1000.0000000000000       0.99655211588238879           EKGISVFKNFLEKEFRKRRNKCYLEYD
   1000.0000000000000       0.99128419321308703           EGAYPYLKGGCDADLRKKRRKCLIEID
   1000.0000000000000       0.99719641542586446           DKGMNCMKPACEAEIKKRRKNDYLEVD
   1000.0000000000000       0.99475261756311062           DTKLPCLWPPCEQPIRKKVKKCLFEEQ
   1000.0000000000000       0.99882398899516078           ERKICCIRGLCVTMLKPKLRACYLEED
   1000.0000000000000       0.99696303613637449           EGHVACFTCYCGKEFKKKMRSCIFDDD
   1000.0000000000000       0.99491868479651790           ERKPGCFNCVCYKHIKDKFRTCFLDDD
   1000.0000000000000       0.99652293071561482           DKKFPEICRCHMGACRQKFHACLFEEP
   1000.0000000000000       0.99297521913517528           DKQFKPLCQCISPECRKRRRNVELDPP
   1000.0000000000000       0.99586767069628113           ERPVKVFAACWDNQCRKKMKKYYLEMG
   1000.0000000000000       0.99667512911256673           ERKVQVICGYLEKHCGNKYKKMFFDAG
   1000.0000000000000       0.99369787289587086           EHTVNPICGPYEQECHKRYRKQMLDFH
   1000.0000000000000       0.99610069248961708           DNPYNEVCKCYETDCRKKRRKNLIECE
   1000.0000000000000       0.99562947924013834           DKRVPCIRCELEQEVKKRRKKLVFEED
   1000.0000000000000       0.99372935881357738           EKEWKCVPCCFDKDCKKRRMKWPFERD
   1000.0000000000000       0.99507997488032907           EKQSDWICNCCETECTRRRRKSEFDVG
   1000.0000000000000       0.99819547912629403           EKKLPCMCCCIEHECKRRLRKEILEWG
   1000.0000000000000       0.99537762510341721           EKKMKEFPKFIEHDFKKKHRKETLETE
   1000.0000000000000       0.99375750670816654           DKKLSVIVKCCEDECRKRWSKCLFEAE
   1000.0000000000000       0.99043224607414582           EREVDGLVSFMDQEINKRRRRPELDWQ
   1000.0000000000000       0.99399848408612757           DKKASQFCDCFDTELVKKRKRADLEEA
   1000.0000000000000       0.99199654990409014           EKDPGAWVDIIDRDMMKRRQKMYFEHA
   1000.0000000000000       0.99625041974072881           EKETPCLACALENEFARKRKRSEMEKA
   1000.0000000000000       0.99604055435689509           EKEIRVLCCCIDCEMCKKHKRGYFEKP
   1000.0000000000000       0.99449627802309537           DKPLSQLWKAWEAEMKKKRARCVFEPE
   1000.0000000000000       0.99423484427831443           EKNATCLPNGCEGEWHKKRTKIAFEWD
   1000.0000000000000       0.99672937334352518           DKKMTALAAKVEEEFKKKIRKEWFEEG
   1000.0000000000000       0.99759937878915084           EKDVQGFCTWLEPECKKKRKKAVIENG
   1000.0000000000000       0.99371109537954205           EKKIAPCKQAIEVGLRKRMRKMIWEDE
   1000.0000000000000       0.99380812918193273           ERRVGAVPRDLERDYKKKRSRAWFEFE
   1000.0000000000000       0.99463236870767446           EKPMGIFEACIDCDCKRKCKRYYMEWN
   1000.0000000000000       0.99730149959418968           ERKLKALCGCIPACCRPKCKKSIFEYS
   1000.0000000000000       0.99512399512500427           ERTGKEVSKCIECACRQRFRREMIESD
   1000.0000000000000       0.99430127834357007           ERKFGTLRAVCCCTIRQKIRCNFFEED
   1000.0000000000000       0.99396827352028716           ERKIRQLRPCMCGHVRSKFKCEIIEDD
   1000.0000000000000       0.99438840718851895           ERKETHYKDVWCPVLRGRCECEWLEEE
   1000.0000000000000       0.99610117422394784           EKKIKELVSLFCPCIRTKCRGELFEVG
   1000.0000000000000       0.99652680603753574           EKTTREVAKERCSAIGAKIKCDYLDAG
   1000.0000000000000       0.99571281398582434           DRAMSELVKEMCKWFDRRFRCTLFDAG
   1000.0000000000000       0.98869229239021528           DNSVDELMREVCRWFNRRLRCPMFDGA
   1000.0000000000000       0.99794473143271956           DKKARELVKEMCKVLKGKVRCQLLDED
   1000.0000000000000       0.99354398092577489           DRKCREWARARVGYMRKRLTADYIEEE
   1000.0000000000000       0.99205503516213012           GNKFNDMKKWHAPGLKDKIPADILDEE
   1000.0000000000000       0.99401510448274411           DRKIRELYKHHMNAVKSRFRGDILDEE
   1000.0000000000000       0.99242705918955321           DRKDRDYVKRRCEVVKARFTPEYIDEE
   1000.0000000000000       0.99547552526618988           EKKTKDLKRKHCNGWRTKFRCDLFDEE
   1000.0000000000000       0.99579308554026136           EQKLEPLREEMGRCWRQKCHGRMFEED
   1000.0000000000000       0.99417640714937905           ERHSSCFCCAVETYCRNKLRKYYLEHS
   1000.0000000000000       0.99725809282839617           DKKCQCIACCVDSDVKRKRRKFILEQE
   1000.0000000000000       0.99747493948867083           ERSPSPCQHAWEADIKKRRKKPELDCE
   1000.0000000000000       0.99481467319331696           DKACPACRADFYKAYRSKMRKLIMECE
   1000.0000000000000       0.99712067511638314           EKPCKICQVAIDQAFKKRIRKAWLECE
   1000.0000000000000       0.99702693991398283           EKAPKYCAPAWEDAVKKRFRKEWFECD
   1000.0000000000000       0.99245122679686826           EKACKHMKHGFDSPIKHRYKRQVFECE
   1000.0000000000000       0.99418386211399135           EKCLSALPWSLEKELRKKMRKNFIECC
   1000.0000000000000       0.99808260982253649           ENCLKCLPCPIEPPIKHKLKKDILECA
   1000.0000000000000       0.99535759169737570           DRCFKPFGQPMEAEVKKKMTRELIECG
   1000.0000000000000       0.99672252317541776           DKCCKVFMAVMETDFRRKLRKEIIDCG
   1000.0000000000000       0.99412873553604997           EKPIKVIVPCIDRDCARKYKRTWLDCH
   1000.0000000000000       0.99411042001055738           ERKICVLQNCCEHECNRKYRRCVLEAN
   1000.0000000000000       0.99584151205249738           DKTFTWIWPVFEQELCKKRRKGYLDCP
   1000.0000000000000       0.99534408723819012           DRHMSHFAECVDGEMKKKRYKAYFDME
   1000.0000000000000       0.99403686880145270           ERSGGWYYPIMEKDMRKKRKKASFEAQ
   1000.0000000000000       0.99533664586139048           ERSMNYIIKCLECTCRNRYRKQYIDAT
   1000.0000000000000       0.99211703930354189           ERHLAYFQPCLEQDCSRKYKKYMIEMT
   1000.0000000000000       0.99574607274179638           DSAIKNLWPHIEHECRKKYKKEILDVG
   1000.0000000000000       0.99294780837082730           DDHWKGMCSCYEQSCKDKMRKEYIEMG
   1000.0000000000000       0.99744989653294236           DRPQKFLCACWEKACKTKVRKEYIEIN
   1000.0000000000000       0.99517802697965818           EYPGKMICGCMEHQCRKRYRKERLEWQ
   1000.0000000000000       0.99806357509327404           EKPCKTFCPCAEHDCKKKRKREEIEMQ
   1000.0000000000000       0.99254258755821700           ERRMKSLVSCHEHQCDKKLKRDDFDAR
   1000.0000000000000       0.99371119333507607           EKAVGMVESCVEHHCDRKFKKHYLEFK
   1000.0000000000000       0.99596690463657078           ERGFPGFDSCFESGCEKKYKKYMFDVK
   1000.0000000000000       0.99389775660748436           EKHARWVCQCMESECRTNWKKEELDWE
   1000.0000000000000       0.99535718317837585           DTRKDCLCACMEPECRKRMKRKELDVD
   1000.0000000000000       0.99706218499817545           DKALRQLCSCLETECTKKRNKELLETP
   1000.0000000000000       0.99395204718545660           DSDCAVVVQCFEAECRKKRYKVFFDRN
   1000.0000000000000       0.98976624777576516           DKGYKYLGAAVDTEFRKRRHKAWFECT
   1000.0000000000000       0.99466844766774754           DKPTNALVGVYEEEVNKRRKKGELDCG
   1000.0000000000000       0.99548808243306841           ERSSACVMPWCDKELRKRLKKCDIDFQ
   1000.0000000000000       0.99565297835225264           DHKIPCLYGCCEPDFSKRRKKCIIDKR
   1000.0000000000000       0.99701105072021912           ERPVEALLSVFDTEVHKRRKRHWLDVA
   1000.0000000000000       0.99690683119002776           EKQCGECYKIYDPELKRKRQKQELECD
   1000.0000000000000       0.99327969254833748           EKACRCCVGVIEREFTPRRRKSYLDCG
   1000.0000000000000       0.99236669764545926           EKEVRILLCCFEGECHKKRRKWVLDPN
   1000.0000000000000       0.99721899953967730           ERCVSRICDDYEKECNQRIKKNLLDAC
   1000.0000000000000       0.99469493419414046           EKSIPPLCACFEGMCKTRFRKPIFECT
   1000.0000000000000       0.99591836168044834           DKAMKAMCACIPRECRKRIKPEYCEWG
   1000.0000000000000       0.99608757657813862           DKHPHPFCSCYEQGCRGKYRKEYLEID
   1000.0000000000000       0.99646817859249326           DGPLKPVCACFESECRKRRHKWFFDCE
   1000.0000000000000       0.99072101053228612           ERTCADCCRCMEQGCYKKWRRMYIECA
   1000.0000000000000       0.99360547249773590           ERCCNACKHQIDNEYKNKYVKAILDCE
   1000.0000000000000       0.99787207345973117           DKGCPCCDCPLEYDFRKKYRKVWIECS
   1000.0000000000000       0.99616856798115916           EKCIGQLKDWFDPPIRNKWKKDLLECD
   1000.0000000000000       0.99416536758332619           EHGCAGCRSELDKGYKPRIRKMCLEGE
   1000.0000000000000       0.99214312413104111           ERACKVCERDIVKIHRAKFRSVPLEIK
   1000.0000000000000       0.99465553838815246           DKGCSQCENDMEKNRSDKWPKWLFECR
   1000.0000000000000       0.99642003245994215           EKCCKTCASAIEGSFRGKWKKMCLECR
   1000.0000000000000       0.99766032348509237           DKPCAGCRRDYEKDIKKKRRKPLVECD
   1000.0000000000000       0.99552050226444766           EKNCQTMHKCAERECRKKRKKIAFEKD
   1000.0000000000000       0.99573395228593775           EKKWTGWCNCCDRDIRKKRRRCWLEDD
   1000.0000000000000       0.99582458313296840           EHKLHMIRRPIDREYKRKRRKMILEAD
   1000.0000000000000       0.99640971383366195           ERKVPTLKHAVESEWKKRRKKAFIDGD
   1000.0000000000000       0.99603338434815969           DRKWGMFSSCVDQDCRKRRKNVVLEPD
   1000.0000000000000       0.99590921410564404           DRSGPVVKTPIDTEWKKRRRNCWLDVE
   1000.0000000000000       0.99458354312122121           ERKLNIFNPWLDRDWKKKRRRAFLDSN
   1000.0000000000000       0.99646857537254241           EKKIQQLCPPFENECNKKRKRVIIDQS
   1000.0000000000000       0.99487813053251850           ERPMGVVPAYLEQEVKKKRRKANFDAD
   1000.0000000000000       0.99746800700328397           DKKPKVLAGCIEADVKKKYKRQEFEAE
   1000.0000000000000       0.99646024038111503           DKCFKMLPCAIEPDVKKKIRRWLFECD
   1000.0000000000000       0.99626038288678387           EKAIQVIQTCCDTEMKKKRRRNYFEAN
   1000.0000000000000       0.99660273756075912           EKAVDPIMSMWDKDVKKKRKKRIFEPQ
   1000.0000000000000       0.99560045983522649           EKHPHMFKTVFDTEIKKKRKKCFIEVD
   1000.0000000000000       0.99657503625076083           EKNIGGFRPCCDGDLRKKRIKCYLDKD
   1000.0000000000000       0.99413999878536408           DRQWNVMKGMIEADFKKKRNKIPFDSE
   1000.0000000000000       0.99457157927861883           DRHVGCFKHACESQLKKKFKRSYLDHE
   1000.0000000000000       0.99660670866521794           RRPVGCIKCGCEGDLKSSHENGWFEIE
   1000.0000000000000       0.99487356415537087           KKAFACFRCAINVHFKADFEQIYLEIE
   1000.0000000000000       0.99521133338838297           EKKVCCFPCALERIVKHRLKKCFIEHN
   1000.0000000000000       0.99451437500963591           DKTICCLFGDCEKMYKKKWRRCFFESH
   1000.0000000000000       0.99406380336718447           ERKVPCWAKQCEQWVNPRMKKCFFDDG
   1000.0000000000000       0.99844721988412521           ERKICGFHPICDKAFRKKMRKCILDDE
   1000.0000000000000       0.99621237409790997           EEKMGCYEACCNATLDNKMKGCWLDER
   1000.0000000000000       0.99362607801335701           EEKINCLVAWCYPFMEPKIKQPWFREK
   1000.0000000000000       0.99122487277078086           EYKMTCVRSKCWEVYEKGLRPCLLREK
   1000.0000000000000       0.99530292069950432           EKQVRCLERMCCRYWDRKLKSAELDMK
   1000.0000000000000       0.99334827356026578           EHDPGMMEACCRQECEKKWKPCMLDRK
   1000.0000000000000       0.99331466325542572           DKPNAVWCHCIEPDCKKKTRRMQLEPP
   1000.0000000000000       0.99686583799102468           ERQLKMLCECFEQECSKRVAKDLLEVS
   1000.0000000000000       0.99536667686081126           ERTLPALCDCIEPECNKKRSRTILEQR
   1000.0000000000000       0.99688392088457700           EKTIKALCTCFDPYCSKKYRKIDLEAS
   1000.0000000000000       0.99845751235101265           DKRMNIFCECIESPCKRKWRKTWLEMN
   1000.0000000000000       0.99265850641133513           ERKFKNLCDCIDAMCKSRLKRELVEPE
   1000.0000000000000       0.99576030097669233           EKMARKICEEWYKECKKKMKRPWLEWC
   1000.0000000000000       0.99700993692683071           EKHFKKFIDVIEGELKRKIRKEFLECC
   1000.0000000000000       0.99283508487866379           EKHWKKCMDAYEEAIRTRWWKEMLDCH
   1000.0000000000000       0.99549822474777616           DRAMKNCVETHEPVIDARMRKEYFDCR
   1000.0000000000000       0.99564255839942450           DRCPGIFEAVLMPQIDPRFRAAWLDCK
   1000.0000000000000       0.99674319913779175           DKAIEMLDACFETECNKRVAKKIIDLK
   1000.0000000000000       0.99179267120110848           EDGFGMWEECFESDCDRKYRKVHFEGK
   1000.0000000000000       0.99570187794796339           ENGVEWFCPCIEAGCRKKYKKVHFDVE
   1000.0000000000000       0.99406926737836443           EYNIDVFCACVEKDCKNKFRRYFLEED
   1000.0000000000000       0.99377302259287092           EHKVQEVCKCLNCDCPSKIKNPLLEDP
   1000.0000000000000       0.99337788247048986           EKKWCELCRDCVGWCKRKVHSCMLEEQ
   1000.0000000000000       0.99686116827063453           EHKLNELCKCVEPMCREKWHRNFIDED
   1000.0000000000000       0.99421830917979803           DKKCKDVCKTYPRVCKARLNGEDLDED
   1000.0000000000000       0.99302138350269176           EQEIKPWCACYETECRSKFMKELMEKE
   1000.0000000000000       0.99709343589668953           EKKMKMIPCCFHCSCRGKIKPEWLEDP
   1000.0000000000000       0.99538334183812960           EKHGNCMACEIENAIKGKIKKQDFEAG
   1000.0000000000000       0.98701367936280493           EKAASAINGMVEHYLKNKFRNEDLEVD
   1000.0000000000000       0.99589918069701411           QKRMQCFAHVCETKVREKYDKCYLDWD
   1000.0000000000000       0.99607487819944296           DKKIGCFVCYCENKFSDKYKKCWMDEK
   1000.0000000000000       0.99570859333625605           EQKVCDIVPFCEAKLGEKWKKCFLEEG
   1000.0000000000000       0.99600667379724050           ETRVPCMIGCCEQALKTKYRKCLFEEA
   1000.0000000000000       0.99630346877754272           EHKFPGFVQDCPHEIKRKVKPCMLEEE
   1000.0000000000000       0.99527051873499650           EKKSHDMCKCCDNQCKKKLRRCEIEVG
   1000.0000000000000       0.99434203629338425           ERHVGCVAPPCDRNFKQKMKKGWLEFS
   1000.0000000000000       0.99079246204387139           EKSPRGFAGECHKVLRSRLKHGYLECD
   1000.0000000000000       0.99733410269922229           EKAVSQLEKPCCAGFNGKMRCCLFDVK
   1000.0000000000000       0.99045419420855951           DRALSEIEKFYGACMNRKFKGPYFECR
   1000.0000000000000       0.99164788964602468           DKHVGPFQQLCCRCLKGKCRPAVLEMN
   1000.0000000000000       0.99731801944597698           EKKMNAYWKMLCKCIRRKCKSFEFDDP
   1000.0000000000000       0.99563446851164161           ERKMNIMMNDMCKCFESKCRPGFIDEK
   1000.0000000000000       0.99660222201022763           ERKKKCYFTIFCKCIHPKCRKAEFDER
   1000.0000000000000       0.99520805982937177           DHKMAEVCRCISACCRERWRTVFLDEE
   1000.0000000000000       0.99480650554033900           EKKYKMFCKCLPAACKGRIRRGTLDED
   1000.0000000000000       0.99300786041656885           EQKWAAMEQCLECAVNPKVQKMLLDEK
   1000.0000000000000       0.99599236873523800           ERHMGMLCPCFEPNCNKKIKKVILEGK
   1000.0000000000000       0.99459393414337738           EKDICGLVQWCERQCKKRLKKCYLEHE
   1000.0000000000000       0.98912981725965432           DEEMCAIMPFIEAVLKAKFHRCLFERE
   1000.0000000000000       0.99304410275712818           DREVCALMEFCDKYMRRKMSRCLLERE
   1000.0000000000000       0.99456784071454230           ERDLALICACLDKDCTNKHRRIMLERT
   1000.0000000000000       0.99529125861994361           EKAIPPFCQCFTPDCDKKLKNIVFELK
   1000.0000000000000       0.99601672870058466           ERKMGHLCPCCQPDCKKKIKTMILDED
   1000.0000000000000       0.99540348401262180           ERKFQCIKQECCKQWKKRIEGCFIDDE
   1000.0000000000000       0.99245601817333406           EHKADIWAAQCWKFLKHKVKPCWLEEN
   1000.0000000000000       0.99337720334051616           EKEFQCWEDCCWNIMEKRMHPCWFEHK
   1000.0000000000000       0.99693055967661648           ERRVPCFECECQKMMNSRFRSCIFELK
   1000.0000000000000       0.99303362658246774           DRKYSRVEDDCIKMHNQKIKACYFEWK
   1000.0000000000000       0.99706843645061949           EKKCCHLDEECAKYRYDKMRTCFIEEK
   1000.0000000000000       0.99536814248175032           DKPMCTLEPDCTNDRDNRLTQCLLEMK
   1000.0000000000000       0.99161038674147062           EQSVGCIECDCANTYSNRVKKCMLEHK
   1000.0000000000000       0.99415354325859773           ERPMECLECVCDKDVEKRYKAPFLEEK
   1000.0000000000000       0.99636233886160208           DRACKCVDCEFAKTYDGRLRSWIFDVK
   1000.0000000000000       0.99404800061169929           ERPCRCIACACGPQLEKKLKGAIFEYK
   1000.0000000000000       0.99721823178148961           DDKAGCLPCECTKTWKSKIKRGLLEEQ
   1000.0000000000000       0.99680860352833134           ERKESCYKGCCDGYLKDKMNKCYLDDD
   1000.0000000000000       0.99451207200614256           ERKCEAIRTELVREMKKKMKPCPLEEE
   1000.0000000000000       0.99462437195922404           DRKIGVLWNCLDCPCHEKMRKGFFDEP
   1000.0000000000000       0.99261554120273898           EKKINQMLKVCDSDLNKKHVRCMFDET
   1000.0000000000000       0.99236319587421540           EKKVCEFIKTCMGHLNRKFKRCWLEYA
   1000.0000000000000       0.99796876876236162           ERKCGCIYPVCVKILKSKMRSCWFEED
   1000.0000000000000       0.99596770118715983           EHKMAEMPRAFCACVRGKVRGCFFEED
   1000.0000000000000       0.99700659930381985           EKKARCIHPGICGCVRSRCKAEFVEED
   1000.0000000000000       0.99639927265428230           ERKYRDMAKERCRGIKTKCSTELLEEQ
   1000.0000000000000       0.99477960757901829           EKKFDPWAQEYCKAVRAKCRAQFFEDP
   1000.0000000000000       0.99494549028570745           EKKHKDWVKERWKYMKRKMKHDELDCG
   1000.0000000000000       0.99539811686729285           EKDKKDCFRFREPPVRRKFKKEEFEGD
   1000.0000000000000       0.99850576601592744           EKPRRECCKDRERHWCARMKKEDLVCC
   1000.0000000000000       0.99209112194161753           EKKDNEHCRDLPSRCCDRIKTYDFVDC
   1000.0000000000000       0.99186009375252437           ERKHCDIAKKMEERMCKRWKRCDFLEC
   1000.0000000000000       0.99817701882719756           DMTFDELCKKYPDECCKRYHHKFFCVC
   1000.0000000000000       0.99512305962270631           DCAIEEICRRIEEMLCQTWKKKILCVC
   1000.0000000000000       0.98972167006066036           RMKVDNIPERTEEDVCKPRYKKLLCVC
   1000.0000000000000       0.99453639820633755           NMQWDDIMKKYDDEMCKRRSKKFFCMC
   1000.0000000000000       0.99528672331553703           GWPIEYCCNKYDEDFCKGRYRKMICCC
   1000.0000000000000       0.99657250783977369           ECKFKKLCERWDENLCQRYWKEVLCSC
   1000.0000000000000       0.99807526091263976           DCHFDKFCDKYEDDCCQRHRKRWLCCC
   1000.0000000000000       0.99508181698414933           DQALRKLVDKYDDELCKGRRHDMLCLC
   1000.0000000000000       0.99784127315337501           DCRFKKLMQVYETDICKKRRKDLLCIC
   1000.0000000000000       0.99653428269695743           ECQTERIVDMYEQDLCSNRRRRIFCCA
   1000.0000000000000       0.99493657510017619           EYEVSRIVEFFEAELCRKYRRNVLCRC
   1000.0000000000000       0.99644906549477608           EKKVTLLCCCMESDCCKRRRKDLLDGC
   1000.0000000000000       0.99363896009423425           EESGKECCRCYENYCCPRFRKEYFYNC
   1000.0000000000000       0.99356891062448416           ENQFRRMCECVDKPCCPRYRKEMFQTC
   1000.0000000000000       0.99482630994780130           EIAIHMLCICMDSDCCKKHKRHLFISC
   1000.0000000000000       0.99761936589284550           EVETQKLCDWVEPECCKRRKKPFFIAC
   1000.0000000000000       0.99364846081110003           DNNDEIFCACLEHECCKSRNKRRLMTC
   1000.0000000000000       0.99402413005537471           ELRQRRVCQRMDSDCCRKHKRYFFLVC
   1000.0000000000000       0.99654073803532806           EFSLELICSCVEGDCCKKHRRRFFAAC
   1000.0000000000000       0.99482379690126277           EWTIDFLCHFWDHDCCRRRRRRMFCAC
   1000.0000000000000       0.99466618683778496           EIPVGTICNAVESECCRKRKRFLIIYC
   1000.0000000000000       0.99562708944277223           EIKYTNLVTYMEKRLCDKYKKNFICEC
   1000.0000000000000       0.99202123881623760           EIKMDHWCHDWDKACCGKTKDRIICEC
   1000.0000000000000       0.99703760364210736           EVKKNRYCQAMEGRCCNKYRKQLVCEC
   1000.0000000000000       0.99526746956078704           ENRMGKLCEEIDKMLCPKFTKSFFCEC
   1000.0000000000000       0.99416962511404094           EFRVQRLCEEFDKHCCGKMHHMFFIEC
   1000.0000000000000       0.99546415067134619           ETRTTKLADYMEPRICEKWKKDDFCEC
   1000.0000000000000       0.99561364507527439           EYKRAGICPHVEHPFCHKIKKPELCEC
   1000.0000000000000       0.99215896629381650           DKRQGRFWPEFEKRFCCKLKKNEFLEC
   1000.0000000000000       0.99500272646388543           EHTNKPLCPNYEKPVCGKYKKEEFFPC
   1000.0000000000000       0.99185549865371248           ERRKKYLFPYIEPRLCHKWKKEEIWGC
   1000.0000000000000       0.99383187316104937           ENPKSDYCKWREPVMCRKIKRDDLVQC
   1000.0000000000000       0.98884604018946154           DNEHRDVCKMYAPYICKKIKSDDLQAC
   1000.0000000000000       0.99075879587491511           EKKKHRFCPDIQKLFCPRVKKDDMLDC
   1000.0000000000000       0.99608734199634186           DKRRNKICDDYERICCHRIRKPDLYWC
   1000.0000000000000       0.99620368576103124           ERKHARMAEDYEREICSKMKKEDFIEC
   1000.0000000000000       0.99830750977192451           ENKKKTFCAYWERRCCDRYKKDDFWEC
   1000.0000000000000       0.99315213334222519           EKRKYKLCGTMQKRCCERYKKFEFWYC
   1000.0000000000000       0.98973453400741174           DKRNPGLCRDLKDKCCEHYHDYDLIDC
   1000.0000000000000       0.99729945359953576           ERRRKFLCKCFKCKCCERLRNDDIVEC
   1000.0000000000000       0.99675491688692064           ERRSGGICPWFEQDCCRKIKRHEFWEC
   1000.0000000000000       0.98666221572354662           EGKHQQICQKLDDHLCSKMKKPWIAEC
   1000.0000000000000       0.99384646536604981           EKKFDYICACMPPMCTTKWKPHALDDS
   1000.0000000000000       0.99548562008886754           EKRHEVMGSCIVSPCDQKMKTVEFEER
   1000.0000000000000       0.99583993702492790           EKKLPHMVPCWHPACEARFKHGEFDEK
   1000.0000000000000       0.99390613118530180           DKPREPLEPCWPCVCERKIKRNELYMK
   1000.0000000000000       0.99666706877232714           ERTRKILCTCLECTCRKKFRKNDLDRE
   1000.0000000000000       0.99557277915613840           EKSADKVCEMYEHECRRKRWKRMIEVD
   1000.0000000000000       0.99525192415962604           EKGFGYLCPILDTECNRKHKKCVFDAP
   1000.0000000000000       0.99383042084128159           DKKQTAICTAIESECKDKRNKALFEEQ
   1000.0000000000000       0.99639227590712354           DKTMKMICSAMDKDIGKRRKRYELEAG
   1000.0000000000000       0.99464938049228557           ERSLKCMMPLCDAPFWNKWKKEWLEHP
   1000.0000000000000       0.99112096146881157           ERTIPGLYPQCDSVLRAKVRKCYFDQE
   1000.0000000000000       0.99627110045389511           DRRMRIFAAEFCKCFRTKCRHYWLDIP
   1000.0000000000000       0.99600829408032332           DKKVKQVCKMYPKCIRQKCKKESLDEP
   1000.0000000000000       0.99691199020710619           DRKLSYMCRCLAHCCRPRVRKEYIDES
   1000.0000000000000       0.99707015690998779           DKKPKDLCHCYPTCCRQRCGKEYLEED
   1000.0000000000000       0.99804347706093666           ERGFKLFCPCIDRDCRSRIRKELLECG
   1000.0000000000000       0.99344077853267598           ERPFTNFCSCYERECKKRRNRVILDYN
   1000.0000000000000       0.99553875050103768           ERSFPVICNCIEHECTKRYPRTYLDDG
   1000.0000000000000       0.99433870151277060           EKNMNMVCECFERDCNKRHKRNLIEGG
   1000.0000000000000       0.99456488299104018           ESPCDMWCPCVEDDCGRRRVKACLDMP
   1000.0000000000000       0.99370150784896094           DKDLSNMCTCWDADCKKRHKKHLLEQE
   1000.0000000000000       0.99508194717879062           DKPWDPLCKCFESDCKKKRKKKCLYMT
   1000.0000000000000       0.99496029441323053           ERPVDGICSCIETDCSRKIKRTVVDWP
   1000.0000000000000       0.99698117089962490           ERRFSELCSGIEGECKNKYKKLILEYE
   1000.0000000000000       0.99267570295628049           ERKKGMLHAFWETVFRARIRKNDLEES
   1000.0000000000000       0.99651006249221463           EKKVTPFVSCWECCCNAKCRKYYFEET
   1000.0000000000000       0.99808649400489713           DKKRTAFCACFYSCCRGKLRRKELEED
   1000.0000000000000       0.99618142449437108           EKKTKDCCNHWESCCHCKLKKEELEDC
   1000.0000000000000       0.99588665138262966           DKRMKALGSCLACYCKNKLRRYFIEEE
   1000.0000000000000       0.99466552294862831           EWKIAGFPPVCEKHWKPRWKKCFLEEE
   1000.0000000000000       0.99464822649925944           DRRRPCLWQHCWQYMDHKLRPCELNEK
   1000.0000000000000       0.99168223956517709           DNKRACWVQHCPAAMDAKLRTCDFEEK
   1000.0000000000000       0.99726436894912307           ETKKNCYESTCCGMIEQKVRCCDLTEK
   1000.0000000000000       0.99350574369656008           ERRYAPMETICYCAIDAKLRRCWFEER
   1000.0000000000000       0.99553067619294699           DRKRHQFENVICAPVESDCKCCEFRER
   1000.0000000000000       0.99080951466598255           DKKNGVLLGMVCPLLEPKCRAVDLNER
   1000.0000000000000       0.99425023899561837           DKKPKAYQKMICKMFKRRCKGGNLDEN
   1000.0000000000000       0.99604764544667057           ERSIKDIPRVYCKSFKNRCKHEYLDAD
   1000.0000000000000       0.99538714542267492           DKDVRQLYPFICKCFKAKCTCEIFERD
   1000.0000000000000       0.99615457466435120           EKTEKWWCAVYEGCIKAKCKKEEFEEG
   1000.0000000000000       0.99808903283192785           DRPFHCMCPCLEQDCRRKRKKMYFEAP
   1000.0000000000000       0.99523828897017164           EKKIPPIEYAFERDITKKYKKCVIEER
   1000.0000000000000       0.99478896908274494           EKSFNAICTCVEAYCRKKWKKKLLEMN
   1000.0000000000000       0.99658145896905737           EKHCHCFPAGLEGEFKKKHRKMYLEFN
   1000.0000000000000       0.99609349379234113           EKGGDWCCRYMEKLIRSKIKKSYFECS
   1000.0000000000000       0.99527544890435593           EKHVKECTRVVGCGIRSKMKKAIFECE
   1000.0000000000000       0.99637514513153025           ERCCAQCTREFDKGIRAKWRKWLFECG
   1000.0000000000000       0.99309763308374432           DKKCGGCVGEVWKDFRTKMRPPWLECA
   1000.0000000000000       0.98525268735915550           DKRMPWFFKELYKVCKTKVKGIWFDED
   1000.0000000000000       0.99315616724496047           EKKFAEMARYIWPWMKTRMKRVWLEDD
   1000.0000000000000       0.99681655874869968           ERKFPWVERHFCKLWKPRIKCPFLEEK
   1000.0000000000000       0.99084054574061331           EKKVAMLPRSYCSCFKTKCMCVLLDDE
   1000.0000000000000       0.99286350948501512           ERRVSPLTRYCCKCLKSKCPCAMVEYD
   1000.0000000000000       0.99583765936445190           ENKPDQLVKVMCRCIKTKCKKSEFDEE
   1000.0000000000000       0.99396743657670328           EHKPGGVAPCCGHMLKQKLRSCWFEED
   1000.0000000000000       0.98913094042801797           ERKWCHIGPACIPYCNTKLKACEFEES
   1000.0000000000000       0.99902740788865718           EKRACCMWPECDRMLKRKFRRCWFEEP
   1000.0000000000000       0.99665434461314684           EHRCSGWRRDLCRCLKQKCKGELLEED
   1000.0000000000000       0.99360927760586026           DKSARVISEVVCACVKAKCHCEWLDTD
   1000.0000000000000       0.99376382775275973           EKKWQWWRPPMCQHFKGKCKCNWFEEE
   1000.0000000000000       0.99428089892255755           ERKLDEIGKCMCGVVRRKIRTPLFEEQ
   1000.0000000000000       0.99524490345655503           ERKLNVLCSVVEAPCTSKWRRQMLEYG
   1000.0000000000000       0.99646254649458499           ERGAECLCCCLEEDCHKRWKKHYLDFS
   1000.0000000000000       0.99458090248873865           ESAFPSMNPCIECPCKERWKKWILDVD
   1000.0000000000000       0.99639183589752678           DKNMGPFCPCLECCCKHKWKKQMFEQD
   1000.0000000000000       0.99682314532776395           NKKVAAFCRCVEGECKKKREKFMFDHD
   1000.0000000000000       0.99543045936114205           DRPVACIFSPFDNDLKKKRKRCWLDMD
   1000.0000000000000       0.99406623549645201           DRPICCLHCHCDHDVRKKMKKCYIEVT
   1000.0000000000000       0.99697598799695764           DRPMGCMECTCDDDVSRKIRKCFLDWT
   1000.0000000000000       0.99692168824855631           DKPACCIEVACDKMMKGKLRKCWFDVK
   1000.0000000000000       0.99670390009292220           EKKLECMKSYCCNMFRHKFRSCILEED
   1000.0000000000000       0.99617358575170956           ENKMPCFRHCCEPNVKTKIQRCFLDDE
   1000.0000000000000       0.99708291580578390           DKKMAPWRETCEPYLKRRFRRCYIEEE
   1000.0000000000000       0.99481524186398829           EKKAPCIRHWLGMQLKSKLRGCLIEDE
   1000.0000000000000       0.99578931512665514           DRKITCIKGEMERQYRNRMRRCIIEED
   1000.0000000000000       0.99526793394442548           DRKMSCYWPVCCAGMHKRARGCYLEEP
   1000.0000000000000       0.99154629788229998           EHKAACIQPFCCKAMHNRVKACYFDEP
   1000.0000000000000       0.99790515012069714           DRAFGCMECECGKVYNARIKACWFDWN
   1000.0000000000000       0.99311023989139124           EKKRSLMWHNCDKAMDKKLKRCEFEEK
   1000.0000000000000       0.99321615970203192           EKKWPCYMCCCRSQIDNKLKECEFEDR
   1000.0000000000000       0.99584992879767475           EKKLGTYESCCYAVWKAKLRHCVFDEK
   1000.0000000000000       0.99677722541120717           EKKMSEFHKDCAKIYRKKVKGCYIEQD
   1000.0000000000000       0.99620254763118166           DNKMGAYKKECVKAWRQKLNACFMEDE
   1000.0000000000000       0.99767426127583758           EKKLCCFHCYCYKPLKGKWSRCIFDEE
   1000.0000000000000       0.99310941004080677           DRPMRCFISECDKDIHNRHKKQLLEFA
   1000.0000000000000       0.99736080843547947           DRGLPAFSGVIEHDCRKKRSKMFLDCD
   1000.0000000000000       0.99511624558155343           EHGMPALSPCVEPECKKRTPKMWLDID
   1000.0000000000000       0.99651225709380031           DHKVGELHRCIDAECRKRVKKFALDEE
   1000.0000000000000       0.99641497242837174           DKKMPVWCECLMKICDTRFRGLYLDEN
   1000.0000000000000       0.99406254102232949           EKKCTECCKIIPANCRDRFKDVMLDDS
   1000.0000000000000       0.99234455236989805           EHNMPELCKEMEKDFKKRYRKFPLEAG
   1000.0000000000000       0.99217742824967126           DKPMRTFKNELEKRMKEKYGKEWFDME
   1000.0000000000000       0.99635501976842344           DRKICEVKRIFETEVKKRRRKWWLEAE
   1000.0000000000000       0.99566176365577796           ERGDKLCFNYIDRDVRKRRRKMDLECP
   1000.0000000000000       0.99678281576719463           EKGCEWCARMLEPDVKKRRYKIVFECQ
   1000.0000000000000       0.99680860930861170           DKCCKDCGRVLYAGMKRKWRHYWLECD
   1000.0000000000000       0.99130294540386366           ERCCKECMKWMAQRLRRRFRTTFIECS
   1000.0000000000000       0.99259893125113563           EKHCKECCKEYPQGIKRRLRKQEIECE
   1000.0000000000000       0.99779362094725932           ERCCKTCSKVISKDMRRKRRKEWFECD
   1000.0000000000000       0.99225160084163189           EKPVKCFTPCWESCLKQRLWKEVIELD
   1000.0000000000000       0.99645873525144391           DKCMKIFYSVLDQNIKNRMKKEYLDCE
   1000.0000000000000       0.98977844551166505           DKRIKDLKKARDSCLRNRFTRDMFEME
   1000.0000000000000       0.99126548023238592           DKPPTELKKGRCSAFRPKLRKEHFEWE
   1000.0000000000000       0.99542796280565760           NKTYKEMRRDRWKAYKGKIKHDYLEIE
   1000.0000000000000       0.99387996646628807           EKGQKELARERMKQWKSKLRCDYLDCG
   1000.0000000000000       0.99668782637965925           DRAFKEFVKEREKHMSKKWHKEWFDFG
   1000.0000000000000       0.99507761269463735           EKSMKQCWDEREKAMKPKLWKEFFETD
   1000.0000000000000       0.99716732603625347           EKPCASCRGAIEKQMRRKYKKLFLDCE
   1000.0000000000000       0.99596855845062893           EKGAAGCRGPLEWGFRGRYNKIMLECE
   1000.0000000000000       0.99578575728736529           ERKLNCWPCTCEPPMRHRWRKAIFDEP
   1000.0000000000000       0.99548356337323929           EKDLKCMCACCECYCNPKIMRDWFEKP
   1000.0000000000000       0.98964194215241308           ESDEKDWHKCRMSCCNPKIKAEWLEKQ
   1000.0000000000000       0.99379786673474935           EKEIRDVCGQRPKHCSRKMKRDELEKK
   1000.0000000000000       0.99756868677227328           EKEPREYCKIRVGTVKHKLRKEELEKE
   1000.0000000000000       0.99297803716212640           DREVKDVCKMRAHWCRQRMKKEYIEKD
   1000.0000000000000       0.99517414366870305           DHDMKEQCKMRIPVCDGRIRSDWLDKK
   1000.0000000000000       0.99325499493530323           EKEMREICKDRGRGCHNRCAAEILDKE
   1000.0000000000000       0.99295741885175248           EKEMKEWCTARYSCIRQRFKKDILDRN
   1000.0000000000000       0.99628202435392954           EKDHRELFKIRPAMFGAKFKGDEFEKG
   1000.0000000000000       0.99255330913809359           EKTAKECVRYKQKMLKDKFRPDDFECN
   1000.0000000000000       0.99065952666397217           EKHCNICMRVIWNMLKPKFRPVWFDCH
   1000.0000000000000       0.99186773106596582           EKRCKLLRAAIYNPFKAKLCKDCLEDE
   1000.0000000000000       0.99582267115367618           EHCIKHVRSYYDKCLKNKLKKEWLECD
   1000.0000000000000       0.99117443044424147           EKCWKVFDVGFWTTLEPKLQPDMFECK
   1000.0000000000000       0.98592379511233752           ERGYKGCWSGMQDQMDKKFKKIEFDCK
   1000.0000000000000       0.99544066216423843           EQCCKECEKYYMSAYDRKFKADIFECR
   1000.0000000000000       0.99651117565426883           EKPCKPCEHQWYRGMDPKLKPDMLECR
   1000.0000000000000       0.99570966353113355           EKCCKACNNPIVSCYKGKMKGDFLECD
   1000.0000000000000       0.99493149973788753           EKCVPECNKFVPQPFRKRWRPYLLECD
   1000.0000000000000       0.99641469790152193           EKRTRCCACSFERAFKHKIKKDNLEHE
   1000.0000000000000       0.99780009579428308           EKTVGMFHACCEAEWKRKYRRCLLEIE
   1000.0000000000000       0.99227848875379210           EKGEHCIACACSSALRSRFKKCELEAY
   1000.0000000000000       0.99708314396745501           ERKKTCWFSVCVSPMERRIKRCELDDK
   1000.0000000000000       0.99472736772217996           EDRGQMFGQKICDRFDDRLKCCYLRDK
   1000.0000000000000       0.99417004218716454           EDGVKCFQPKCCERFEERVPCHVLRNK
   1000.0000000000000       0.98991500682710143           EDAPNIIETKLCEWVEHRIQCAHLRIK
   1000.0000000000000       0.99216027713905741           DDALPWIETRFCECYEKEIKCSWFRVR
   1000.0000000000000       0.99601969153858194           DRPKACWEGKFCEVYENTCRPVEFRVK
   1000.0000000000000       0.99641906143741699           DDRKACWDPKVAEGYDKNLRGIEFREK
   1000.0000000000000       0.99121162499137061           EDRAPMVEPKFTETYESNVKGYCLRER
   1000.0000000000000       0.99325357350935939           NDCCAACEAKLFEKYEDDLNPAYFRMK
   1000.0000000000000       0.99335237004046018           RSAIGVFKMKCCEKYEEEFECGLIRPQ
   1000.0000000000000       0.99496774714550162           KEQHAGLKERCCEGYDGDVDCCWLRPQ
   1000.0000000000000       0.99542991172607465           KDDAAAWKARLCQCYDGDCYCVVLHKN
   1000.0000000000000       0.99593083713152408           KGDYRPLKSTMCPCYKGDCECYMFHRE
   1000.0000000000000       0.99694346582740612           RDELKWFKNAMCGGLRTDCDCWKFYKE
   1000.0000000000000       0.99594183592150376           REDGSCFKDRLCECYGADCEAFKLKKE
   1000.0000000000000       0.99674211684683289           KEEERWFKPFICAELRHECECYRFYKD
   1000.0000000000000       0.99579710243197850           KEELEGFKDFFCPVFRPDCDCGIIRKE
   1000.0000000000000       0.99638683120173077           KDELKAFRSCLCASFDSDMECSMFRKE
   1000.0000000000000       0.99754642790241677           RDDLSKLGEVVCAMMDEDMDPVRFRKK
   1000.0000000000000       0.99623774109896257           KEEPAKICEHIQGPCNQEWEAYRLKKA
   1000.0000000000000       0.99478967361583481           KDEFKLMCPCVKGDCGNDYYDSIFRRT
   1000.0000000000000       0.99686796177697068           KEDPKKFCNCWRPCCQSDIDDPRVRRT
   1000.0000000000000       0.99868770446699606           KEDLAHFCDCIRHKCDQEWEEVIFRKS
   1000.0000000000000       0.99547915446294033           KEEKNAFCSCLNCYCEEEFDNGRLKRA
   1000.0000000000000       0.99555089051607493           KEDLPVICTTLTDMCDPEMEDMYLRHS
   1000.0000000000000       0.99294870848668215           KDHLDMFCGCWKPYLDNDLDEGYLRHH
   1000.0000000000000       0.99357140418674961           KDDSDAMVPVWRQWFDDEIEERRLRPS
   1000.0000000000000       0.99732519708409717           KEQCESCTEKFRDHVEEEWEERWLRCK
   1000.0000000000000       0.99489617756185866           KDGCDGCAKKIKEHLDPEIYDRFIKGK
   1000.0000000000000       0.99182584978588118           KEACQRCANKLKASIEGELEDRLMRCH
   1000.0000000000000       0.99181479720467902           KDDCDNCAQGYKNSLDREMEDKYIKCR
   1000.0000000000000       0.99272200228556251           RDQIGKLVDVYRRCFDADIEDRYLKTK
   1000.0000000000000       0.99449024584271495           RDEWGKIVEWMHEMIDAEIDDFHFRKT
   1000.0000000000000       0.99574901488147460           KDDIGKLMEMVHTLFDSELEHGILRKH
   1000.0000000000000       0.99469073075291004           KDDIDKIKECWHAPVEGEFEGHHLRKD
   1000.0000000000000       0.99788091404331014           KEDMHGFRHVCGAALDAEVEDCYLKRE
   1000.0000000000000       0.99421305864367848           KDDDQAMVAFCHQFLQPEMEECRFRRD
   1000.0000000000000       0.99451545585553247           KDDMKCMMGVVCPCWEDECESVAFRRK
   1000.0000000000000       0.99354767219694184           KEEIDCLKPCCNAVIDNEIDQNKLRRE
   1000.0000000000000       0.99499176460815864           KDDYQCLACKCADIFEQEMEMCFLRRN
   1000.0000000000000       0.99535086225462788           KDDQPCIHQRCCEGWDGNIEGWRLKKK
   1000.0000000000000       0.99797588055447717           KDEHPCVKCTCHEYFQTEMDGCHFRRE
   1000.0000000000000       0.99359252315437441           KDQCSCCKTKCADQYRDEMPPCWLKIE
   1000.0000000000000       0.99407718709254789           REDSSCFRCRCTDHWDHEWEGSTLKKQ
   1000.0000000000000       0.99565844814610349           KEEDNCYSGPWRQAFDAEWEECRLKKD
   1000.0000000000000       0.99378451012822844           KDDCEWIPPPIHNCVDGEFEHKRFKRQ
   1000.0000000000000       0.99734774189867537           KEELEKLCEVFPGKCEDDMEPKMFKHK
   1000.0000000000000       0.99604704943416211           KWDFEKFCEVVVAVCETDIEQKMIRKH
   1000.0000000000000       0.99600261802524270           KDEIEKICDAFAPRCEQEIECRHLRKR
   1000.0000000000000       0.99566477013682231           KDSANKVCECYYPAFDTEVERRRLRCR
   1000.0000000000000       0.99725366036279217           KECMELFDPAVRDKCENELDDKWLRCR
   1000.0000000000000       0.99470373250351618           KGCMECFHCYIRDHVESEVEDRLLKCH
   1000.0000000000000       0.99501630664006768           KDEFACWPPRLKDRFEDDIDETLIRRK
   1000.0000000000000       0.99561521115756491           KDELNALPVRLHERYDDDFDDTCFRRS
   1000.0000000000000       0.99657551327341709           KDDLECVNKKICDPWEEELDARRLKRK
   1000.0000000000000       0.99145269885192311           RPPATMFGACLKCRCESEWDDAGLRAK
   1000.0000000000000       0.99553595383718374           RDGLEAVTARWREWFEDDLDDRRLKAN
   1000.0000000000000       0.99680543831171020           RDDDNVIQVKLKERMDDEIDDSRLKAK
   1000.0000000000000       0.99544423843453600           RDEPQAFQAAVKGKMDEDWEEVHMRQR
   1000.0000000000000       0.99523741749455452           KEEKKMFHMTVRERMDEDLDEDYFRRR
   1000.0000000000000       0.99630082052661573           KDEIHWIANFMKGKFEEEEEEPWLRYK
   1000.0000000000000       0.99621844069171173           KDQCSTFVKCCKDRFEEDEDECRLRMS
   1000.0000000000000       0.99181135021675138           RDEMKLFTPCFKCKCDEDNDEVWFRHS
   1000.0000000000000       0.99614321000955208           KDDLTNLCSCFRCTCDPDFDDNYFRNA
   1000.0000000000000       0.99682858576166611           KEKFPMIPACLKQKCDDEYEECHLREN
   1000.0000000000000       0.99748262493887074           KEAHPIMCAIVKAKCDEELEEQYFRGG
   1000.0000000000000       0.99255991782936515           KDGPEALPCPIRDWWEPEFDDKNFRTA
   1000.0000000000000       0.99568489805269444           KDPVEFFMKIIKTSVDAEFEEKRLRCH
   1000.0000000000000       0.99134678865565273           RDAIEQLLQMWRACFDPDWEDKYLRLE
   1000.0000000000000       0.99646397068733850           KEPMHCLIGMCKEFLHGEIDECHFRMD
   1000.0000000000000       0.99348861152934642           KFGVGCLHGVCKHKFWEEYEECYFRCG
   1000.0000000000000       0.99435285505996085           KDETQAFRACVKHGMDGEWEEHKLKRD
   1000.0000000000000       0.99252092880862719           KEEYRFFMHVIVGGIDSELEADRFRKK
   1000.0000000000000       0.99652757659395397           RDDVGRLLELIYPSLEEDFEGARLRKK
   1000.0000000000000       0.99523980753872554           REENNRFCEHIVDHFDEELDGCKFRKK
   1000.0000000000000       0.99393919706601164           KEDLSTIIGCLKMACEHELEERWLKKA
   1000.0000000000000       0.99636339661859519           REDLKKMCTQYKEVCEAEIDDDYLKKG
   1000.0000000000000       0.99352148718926869           KPECTPLCRHWRDWIDKELDEPIFKKS
   1000.0000000000000       0.99588432932857029           KEDMNRVCDPYKSMLCQEFEEHFFKKC
   1000.0000000000000       0.99527814856217256           KHDAKWWVHTMKDKLCEDYEEQWLWKC
   1000.0000000000000       0.99411311069046515           RMEEKMWWPYFKRTLCDDYDEEKFCKC
   1000.0000000000000       0.99512531014715777           KTEEKTWCGQFKDNMCQDLEDHRFCKC
   1000.0000000000000       0.99194089678065145           KCDKKDYCTMIKWSFCKEMIEDVLCKC
   1000.0000000000000       0.99411452470879691           KHDRTTICSKYKEYLCKDYKEKDLCRC
   1000.0000000000000       0.99600034596219911           KSEYSALCDKIKDEVCTDIEDDRFCKC
   1000.0000000000000       0.99561654435603419           KDDREYVCQKMPEVVCPEWENRRFCRC
   1000.0000000000000       0.99488421898388846           KNDVQRLCDKIREWCCPELDPKHFFRC
   1000.0000000000000       0.99603195753436136           REEQEALCSVMKPMLDQELDDHYFRKK
   1000.0000000000000       0.99650812667195576           REEFQQYKNCFVSVCHGDLDGCRLRKD
   1000.0000000000000       0.99299853728906640           RHEQSVIEACLKAGIDQDMDDKYLRRR
   1000.0000000000000       0.99705173008905423           KEEQAVLSAILKCRLDEELEDCRFRRR
   1000.0000000000000       0.99229195565154849           KEDTNMITVPFKTCFDCEVEEMSFRRT
   1000.0000000000000       0.99294383362412098           KEDYDCMRARMTEPIDYELEGWRFKKD
   1000.0000000000000       0.99686676403472052           RDEWKCCKCKLAEMLEEEIEAERFKKN
   1000.0000000000000       0.99507788774063377           KDEPQCCACKFPEHMDPEMEEFRLRCS
   1000.0000000000000       0.99279594590032572           KEGITILAKCLRHKLESEYWDCYIRAK
   1000.0000000000000       0.99747229884359168           KDEREMMCGCFTGACNGEMEESHLKKD
   1000.0000000000000       0.99573393356601103           KDGYRVVCPCFRARCCDEWNDGHLRAC
   1000.0000000000000       0.99706438201097924           KESVEAICSMLRYRCDSEWEERYLRSC
   1000.0000000000000       0.99636537587647966           KEPTEIFCCCLKGQCETELESRKLRMP
   1000.0000000000000       0.99677065702512102           KEGYQVMCCSLKAKCDEEWDDIWLRWS
   1000.0000000000000       0.99384880638498674           KDHTSEFCKQYKECCNPECEEDRLRMT
   1000.0000000000000       0.99341864748398390           KEQVDELVRCYKNHVSAEWDEKHLRPA
   1000.0000000000000       0.99726734413644380           KDTVERICECYHPACEHEFEQKYFRAP
   1000.0000000000000       0.99195568186062233           KDECKFICTLFKAYCDPEYAETCLRKQ
   1000.0000000000000       0.99479348351115204           RENADCLGRGLKGKFEDEEDERGFRWK
   1000.0000000000000       0.99281420321217018           KDKIGCLPCHCKNKMVDDEQPCIIRET
   1000.0000000000000       0.99696760012544960           KEDCGCIWHCFKDSFEGEYEEAILRRK
   1000.0000000000000       0.99301349078433188           KEECDKFNTCIRCKMDQDIKDKLMRRK
   1000.0000000000000       0.99782492449089977           RDDFDTMEECIKCRLEDEIEEKIFKRK
   1000.0000000000000       0.99191927720053141           RNEISKLVQVLKACIDGEMEDWVFKKR
   1000.0000000000000       0.99698805787339406           KEECNVFAPMVRPPMDPEYEEKHFKKG
   1000.0000000000000       0.99676511075151464           KEEHDGITAWIKPCIEPEFDENHLKKR
   1000.0000000000000       0.99664733312616571           RDEFRCFVPFCKPRFDEDVDEQILRRQ
   1000.0000000000000       0.99633590998029764           REDMACFYHMCQPMFDHDFNDCYFRRK
   1000.0000000000000       0.99287939373360679           GDDFCCVEGKCRDQWDEYLADCLLRGK
   1000.0000000000000       0.99336506218432286           DVEYCCMECNCQKKYDDNYKKCILTWR
   1000.0000000000000       0.99625566600477233           ESPMCCIPCECEKALTTKLKKCMLDSS
   1000.0000000000000       0.99809415090236320           DKHMACIKGECLRIYKPKLRKCWLEMD
   1000.0000000000000       0.99456073637891584           DKPCPDCKRECMRGYKPRVRQCCLDME
   1000.0000000000000       0.99400292122068878           EHKMDQFRREAIKCWRARFRCGWLDEE
   1000.0000000000000       0.99538195595132628           DKKHHDMKNEICKVFRSKLRCDDMEEE
   1000.0000000000000       0.99554620034420183           DRKPAQIIRKLCECLKCKCRCWYLDES
   1000.0000000000000       0.99194880522921458           DNKLAVFEGMFGPHLDGRMKGMWLDDK
   1000.0000000000000       0.99349897869094306           EKRVSCYEGHCWPMHDARMSSCLFDDK
   1000.0000000000000       0.99380928440394734           EKKAGMMDKDCHSERNKKWMRCILEER
   1000.0000000000000       0.99494674588650589           DKQWGCFESVCEQDITKRRHRCYFDLK
   1000.0000000000000       0.99803427326697747           ERKFSCLIRFCEREISKRRKKCVFDAA
   1000.0000000000000       0.99667223492797596           EKKMPCLIDCCDTDVNKKRSKCFLDSN
   1000.0000000000000       0.99579016137796794           DREVSCWVSALEKEIRKKRRKFYLERA
   1000.0000000000000       0.99509500414712770           DRSGSCIVNCCERDIKKRRKKGDLDHN
   1000.0000000000000       0.99115379587888175           DKDIAWLCAHIDNDCKKRRDKIFLDPS
   1000.0000000000000       0.99230293092762067           DKKMSQLPKMLENEIRRRRRKCYIDGD
   1000.0000000000000       0.99503928868497693           DKKAAQLRTGMERDFRRKRRKCIVESD
   1000.0000000000000       0.99662235139162991           DKKCNIFHSSVEQEFKKKRKKCVLEED
   1000.0000000000000       0.99680538700953802           ERKWQCVKNTCDNELRKRRRKWMIDQE
   1000.0000000000000       0.99572071073613200           DRPPKAFVTMVDPEMAKKRRKPDFDCA
   1000.0000000000000       0.98897578856426493           DKPMHVLVTMMEPDFPRKYKKNWLEIA
   1000.0000000000000       0.98944982759623323           DSSCHWFWKMVEPDFKRRHKKACLDID
   1000.0000000000000       0.99564515508713691           RNAADAIRAAFDCDVKKERDKHVLEVE
   1000.0000000000000       0.99663423302929677           KKQWTIFPCCIDHDMRKNREKAYLDME
   1000.0000000000000       0.99329843023888331           KHEVQFVRESFEGDYKKEREKFVLDKE
   1000.0000000000000       0.99596399171674788           RKNFSCIHGCVEGECKRRRDKPNLEWE
   1000.0000000000000       0.99278402317832626           NKGAKFLPQCIDCECKKKHTRVIFETD
   1000.0000000000000       0.99614805539407214           DKKHKIHGACIENQCKNRMKKAELDEG
   1000.0000000000000       0.99651750442332387           EKKIRGICKEWGRWCRNKMRGEYFEYD
   1000.0000000000000       0.99228311641105560           DRKCKPCCDCWYRPCKTRIKKEECDCQ
   1000.0000000000000       0.99672720873450704           DRRIKALCGCVEGHCRHKIRREHLDWA
   1000.0000000000000       0.99573896178295018           EKAARPFCACFKPECDSRYKEDDFDVA
   1000.0000000000000       0.99499639988931543           ERKMKLVCGCFRHPCTQRYKEMWLDWP
   1000.0000000000000       0.99591181692348874           EKQLNDLCHCFDTDCNKKWRRAFLDLP
   1000.0000000000000       0.99774676533381923           ERKYDMFCPCMEPSCDRKLKKHEFDWK
   1000.0000000000000       0.99452311751518119           DRKDNVYCKCFETDCKRKMRKMFFEET
   1000.0000000000000       0.99384870212653409           ERKIEGVCKCYMGCCRNKMRKTDIEAE
   1000.0000000000000       0.99533300334240060           EYKMSEYRRCFNCQFRRKFKKGFFEED
   1000.0000000000000       0.99612016185194308           ERKVKELPRCLGCHWKPKMKKNLIEEQ
   1000.0000000000000       0.99739316169414027           EKKLGAIYKVICACLKQRCRPHIFEEE
   1000.0000000000000       0.99477732465190905           DKKIGCLVGYWTKCIRGKCKGGYIEEK
   1000.0000000000000       0.99567327716862453           ERKLGELMRCYCTCVRGRCKHGYIEEN
   1000.0000000000000       0.99532860134622836           ERRAGCIRKFCCHCMRGKCRPVFCEED
   1000.0000000000000       0.98324239582280737           DKRCKWMIRVVQGMLKPKMRQCYLDEE
   1000.0000000000000       0.99529385841468376           ERPYGCIGACWDHDCRKKIKKQEFEWD
   1000.0000000000000       0.99712771329335259           ERKMKALCACIGCPCNKKLKKCFLDDP
   1000.0000000000000       0.99508332446679726           DKKCGQWGNCLECECKEKFKKVWLDEG
   1000.0000000000000       0.99492453322779251           ERKRSFWCRVMWQACDSRLRKLDLDEK
   1000.0000000000000       0.99481483734353482           EKKETGHCPCVVPECNKKLKDVDFDDD
   1000.0000000000000       0.99570430355063766           ERPVDAIGSCLECTCRDKYKKQIFDVG
   1000.0000000000000       0.99571432002958005           ERGKGMFCACWENPCSRKVKRPEFDGG
   1000.0000000000000       0.99288177554266133           EKTHKLFCGCIEAACSPRVRTEDFDNG
   1000.0000000000000       0.99674746545025461           EKKWPVICSCIDPECKAKLKKTILEED
   1000.0000000000000       0.99342620742447174           ERKFPEVSRMMEAPFDGRWKKLVLEEK
   1000.0000000000000       0.99442058496256391           EKKYDCFMAMCDPVWTPKIKKHEFDDA
   1000.0000000000000       0.99538708485229122           EKKLANIWPCIEAHCKKRWRKAWFEED
   1000.0000000000000       0.99824367247927226           ERKVDYICGCMESPCNNKWKKWILEDP
   1000.0000000000000       0.99528710605289283           DKPVTVICGCLEKECPRKYAKCMLDVQ
   1000.0000000000000       0.99498791209768167           EKSLGHICHCYEGQCRNRMKKWLLEAA
   1000.0000000000000       0.99546225433051228           ERKTRYMCHCFDSMCKPRLKKVDLEEG
   1000.0000000000000       0.99541156132472386           DKSLKGICRCFEHKCNERYNRWFLEVT
   1000.0000000000000       0.99588748392453919           EKAWQELCKCCESSCPPKYKKCELDVS
   1000.0000000000000       0.99362952359473766           EKKFHAIIAQIDKPCKPRWRKTWLEDQ
   1000.0000000000000       0.99801275247876853           DKKMACLAAECDRMIKPRWRRCYLDLE
   1000.0000000000000       0.99659936386151660           EKKMCELMRVCVTMLKRKLHRCIFDEE
   1000.0000000000000       0.98896692983722834           DKKLPCLVAVYNSCLKHKFKKIYLEEK
   1000.0000000000000       0.99578383482777955           EKKIGCMACACTGDIRHKVKADFFEEP
   1000.0000000000000       0.99483767583941018           DKKIPVLCQCFKATCEPRIKECIINEK
   1000.0000000000000       0.99280871755386224           EDKCPMLCACLTTYCENRFRNGWFKEK
   1000.0000000000000       0.99230233622341657           ENKKKCMPACIPCRCENNFKPKDLKEK
   1000.0000000000000       0.99402832295433485           DKKRRMMGQCFACQCDKELKATDFRES
   1000.0000000000000       0.99352518971165460           DHKKSFYCKCLAGSCDKNFRGADLREN
   1000.0000000000000       0.99417445438307639           EKKVKEWCRCMTQPCDRKMKRIELEET
   1000.0000000000000       0.99640584784973185           DKKFRPFCTAFYSVCKARLKRDEFDEE
   1000.0000000000000       0.99640635899876628           EKKVAELCKQMDNGCGGKFRRAVLDYC
   1000.0000000000000       0.99535437142542049           EKKVTAFCGHIEDWCHPRIRQQIIEEC
   1000.0000000000000       0.99782965177755956           ERKIKGFCGCMDGACRRKIRRGIFEEC
   1000.0000000000000       0.99376842319877401           EHSLPQICQCLEHPCKQKVKKAWIDSD
   1000.0000000000000       0.99668515070744312           DRPCPCCVGMCGTELRRKYHGCWFECE
   1000.0000000000000       0.99672501621604870           DKGCSCCLSVMEGDLMKKRPKAYFECG
   1000.0000000000000       0.99473064061319805           EKAASWLKGMFETEYKDKRKKGLLECE
   1000.0000000000000       0.99547170779900107           ERCMRHIAPVWEKDLRRKYNKEWFDCN
   1000.0000000000000       0.99794383979319601           EKAVCCIKGFCDEEFKKKRRNCYLEIE
   1000.0000000000000       0.99735623531918494           EKPPSVFMNTCENEFSRRRKKCYLEMS
   1000.0000000000000       0.99552304942377534           EKHCACLAGYVEQELSKKYKRVYLEVS
   1000.0000000000000       0.99232151446912997           EKCCPYCPRYVENEFSKKMHRAYFECT
   1000.0000000000000       0.99209043740810121           DECCNGCWPTFESCMKPKFKREILECD
   1000.0000000000000       0.99588732743704600           DKHCKMCRPPLECQWKNKLRRDWFECE
   1000.0000000000000       0.99355181894238276           ESCWREIMREWAKDVKRRIRGDLFDCE
   1000.0000000000000       0.99578170222453788           EKGWAVLEQEIGKERKRKVKGAIFDAN
   1000.0000000000000       0.99580605680731149           DKCCPVIEWSLQKEWRKKFKPYWFECR
   1000.0000000000000       0.99425579666755559           DKCCKFCGPPLERNVRQKLKKTGFECP
   1000.0000000000000       0.99408057485331780           ERPCKECVKIHVQVIENKMKNEGFECK
   1000.0000000000000       0.99003341034668357           EKSCKEFMNSYEAPFSNKWRRDFLEAA
   1000.0000000000000       0.99513992092005477           EKGCKECCKIWEATCRPQMRREEFDCQ
   1000.0000000000000       0.99574666385530364           EKSVKECFKLWLPCVRSKMRKDELDCD
   1000.0000000000000       0.99651972884571016           DKRGAEFKKMMCATFKTKCKSVYLDED
   1000.0000000000000       0.99610336933045984           DRKMPGMRSTCCQCFKTRCRTCWIEEE
   1000.0000000000000       0.99486435065570977           ERKMGRFADQFCRHLRAKMKCGLFDES
   1000.0000000000000       0.99402180139705310           DRKLSMMWDIFCACLDSRCNPMYLEEK
   1000.0000000000000       0.99446170169744152           EKKMPKMEEDCCNVLEHRIHCCWLDER
   1000.0000000000000       0.99715130977789468           EKKIDKMYDYFCQVFNPKCKCSFFDEK
   1000.0000000000000       0.99155574217491527           ETKMPDHVRVYCKCIRGKCKTHFFDEK
   1000.0000000000000       0.99675526575167450           ERKIHWIYGEMCRCMRQKCKAVVFDES
   1000.0000000000000       0.99350523220378395           ERKMDAIFAIICCGMEHRCKCKFLDEK
   1000.0000000000000       0.99688726912923376           EKALKKLTDHYCPCMDSRCRADWFDIR
   1000.0000000000000       0.99487039980349545           ETAVKKIEDYYCPCYDNKCKHDVFRVR
   1000.0000000000000       0.99361313488345882           EKCIAGMEGYCCPPLDRKWKCCLLDCR
   1000.0000000000000       0.99452886486671221           EREFTPVEKGCCGHMEHRLRCCVFDQK
   1000.0000000000000       0.99143093629205981           ERKLKWFWPRCCPVYDKRMKCCIFNEK
   1000.0000000000000       0.99696924614654447           DKKFCCLPPQCDKMLHAKFHNCLFEEH
   1000.0000000000000       0.99405318339048010           DPRMCCIACACEPKFPERVRKCLLHDA
   1000.0000000000000       0.99368952802785349           DHKIACFMCWCEPMFGQRVRKCLLDNG
   1000.0000000000000       0.99583383478079857           ENKMPWLIPCCDGELARRHKKCYIDAA
   1000.0000000000000       0.99713642628518717           DRPCNGLGPCMENDCKKKRAKCHLEME
   1000.0000000000000       0.99439426027995670           ERKMNNFCRVMDPDIKKRHRKVMFDME
   1000.0000000000000       0.99481081250476167           DHKFNWVPGGIDGECRKRRRKMMIDMD
   1000.0000000000000       0.99410928506507645           KKEMAWWRGCIECDVKKKREKAWIEYE
   1000.0000000000000       0.99420289454626809           RKPCRVMKTPLEKEWKSERDKCFLEME
   1000.0000000000000       0.99663464657927203           KPGHACFRCTVDPEIRREREKIWVYKE
   1000.0000000000000       0.99617077463903037           RLPITCLRPVCDGEVRQDRDKCLIWWE
   1000.0000000000000       0.99181172966112141           KCEFSCLWCSCEDWLMPDRDKCMIWKP
   1000.0000000000000       0.99703097763080972           RKEACCLISTCDPDVKKERERCIIEKN
   1000.0000000000000       0.99438887511170515           KRSINCFMAVCYTCIKPEIESCYLEHE
   1000.0000000000000       0.99218414251227205           KKHWNCFKQECWKYFRGDFQECMLEHE
   1000.0000000000000       0.99262574449055019           KRKAACIMGWCEGMLRSHIEKCYFDQE
   1000.0000000000000       0.99436515756484090           KDDEQCIWDCCGSTMKGEMETCRFEHE
   1000.0000000000000       0.99470680459498628           KDGMTCVRNFCWDWVEEDMDPCYFRME
   1000.0000000000000       0.99286647543128403           RSEISCLTCRCMDWVDKDLTVCVLRRR
   1000.0000000000000       0.99078533405655678           KEDINCFNHRCPDQYPNDVETCILRRD
   1000.0000000000000       0.99277007214471724           KEDMGKFWECFPAALQAEIDAVRIRRK
   1000.0000000000000       0.99438578097626806           KNEMAKFTEVIWPTLEDEMEHAMFRRR
   1000.0000000000000       0.99691509849202942           KDPCPKFGEVLKARFDDEYEDAIFRIR
   1000.0000000000000       0.99361760373178032           KYCIAAFWGFLKSRMDEEYEEILFRSH
   1000.0000000000000       0.99712314364598253           KECFDCFSCKCKERYDDEIDESYFKIN
   1000.0000000000000       0.99291565648853664           RDPRPGFCAMVRGCCDADIEDGRLRMK
   1000.0000000000000       0.99502462632944422           KEDIQHICPCWMAVCDHEFDDKWLRRG
   1000.0000000000000       0.99387386795340804           KDWCDYLCGCWKGVCDGEVEERNFRYG
   1000.0000000000000       0.99493015782201000           KEKLGWVCKCMRQFCTPEWDEIRLRVG
   1000.0000000000000       0.99642864317279389           KEGPEIICQCIRGWCERELHEKHLRMG
   1000.0000000000000       0.99573264218561475           KQGAEMVCPAFKSNLENEFEEKIFKGP
   1000.0000000000000       0.99536906594012509           KDPFDKLWEAIRAQVEPELEEKIIKHH
   1000.0000000000000       0.99383808372476390           KEEIEKLPDPYCQCVEPDCDNRNFKHK
   1000.0000000000000       0.99439687450413150           KDKHEIMRNCMCGCIREECEGKKFKVE
   1000.0000000000000       0.99676398009340217           KETADCIRGPLCPCYEEECEPRNFRAE
   1000.0000000000000       0.99200649899460047           KEEVGVMYSHLCHCFSPECENIRLKRD
   1000.0000000000000       0.99669851028141865           KEDIPTFRRKVCDHWEEECDCWIIRKE
   1000.0000000000000       0.99695461440328226           RDEEGVYTAHWCDVMDQDMDCCRFRKE
   1000.0000000000000       0.99714220840244028           RDEPACYRSMICASWKEDCESARFNKE
   1000.0000000000000       0.99543616944608027           KKDWGVMVEVLEADLKPEHDKCHFERE
   1000.0000000000000       0.99684109389655107           KKDVKGLAGACDCDIKTDHERGLFERE
   1000.0000000000000       0.99695299320381592           RKDIACIKAHCETEYKKNHERCLWEKE
   1000.0000000000000       0.99480719082472024           RRQLAAFSGCCEHYCKEQFERCLLEKE
   1000.0000000000000       0.99272147847510095           KNAISAIPACCETEIKKDWEKCWLDAE
   1000.0000000000000       0.99613332404870292           KHAMNVLRACFECGIKDNYERMFLDPE
   1000.0000000000000       0.99098229388249248           KDELNMIRPRFEEKIQDEMERRRLRKD
   1000.0000000000000       0.99634110951673016           KEERECLACSMETHFTGEFDRRRFRRG
   1000.0000000000000       0.99380981885609798           RDNVPMVCHRLKERLDEDFEELRIRGG
   1000.0000000000000       0.99609288847766653           RDACPMMAAAFRDKVTEEYEEMCFRCP
   1000.0000000000000       0.99673792026376895           RDGMPQLCRCLKERCHEDWDESWFRAC
   1000.0000000000000       0.99753750053259482           KESYEWLCPCMKQRCHEELEEPKLRNS
   1000.0000000000000       0.99654007270783473           KETTRRFCEPLKAGCGGDVEEYRFRAC
   1000.0000000000000       0.99678885398820183           KDDLAAVPPCVKSRCDEDMEEARFRRD
   1000.0000000000000       0.99728515333812728           KEEWPHMCQCWRAKCGTEYEDGHFKKA
   1000.0000000000000       0.99536393306885684           KEEISGLWQVVREKIDDEYEDSFIKRN
   1000.0000000000000       0.99555740195412545           KEEIQAICAALRACCESEFHEAFIRKN
   1000.0000000000000       0.99415007929161880           KYPLSAICSCVRENCQDEWEDAWLRSP
   1000.0000000000000       0.99593086477300596           KYNIEWLCQCLKHDCDKEFVERIFKQG
   1000.0000000000000       0.99743272552647844           KGQCDQLCQCYKQKCEEEYQERTFRVK
   1000.0000000000000       0.99715328555556892           KRSCDYLCKCMRGKCDNEYPERWIRIS
   1000.0000000000000       0.99762864793219586           KDEFEWLCNCLPCACDADWERRKFRKS
   1000.0000000000000       0.99666899723730240           REDVKHLPTCLACKCEEEIDPEQLKRR
   1000.0000000000000       0.99436767252176239           REEFEKLAQCFECGCEDEWDNYHLKKP
   1000.0000000000000       0.99735902329850623           RDEVEKIQDKWKDVFEAELDEKRLKKT
   1000.0000000000000       0.99680975780017189           REEFGTFEHRFRECFEQDCEEAFMKKR
   1000.0000000000000       0.99635491859997238           KEDHGSMVGLFRACIECELDDCYIKRK
   1000.0000000000000       0.99678436213906030           KDDKSRICDHLRGACEAEMEEQYFKRS
   1000.0000000000000       0.99425110256711480           KLEISRLCECLKPQCDNDFDEPILKHT
   1000.0000000000000       0.99438316851668784           KEECDMMGDCLHCGCDADLEDRWLKRD
   1000.0000000000000       0.99566934148376529           KDSAYRLSDCFRCPFEKEWEDMYIRMK
   1000.0000000000000       0.99585290100626001           RSDMTRWQECLRCALEPDITEVILRRK
   1000.0000000000000       0.99826019316811665           RYEVRELVKCFRCKCDEDYEEAVFKKK
   1000.0000000000000       0.99433563209595788           RDENDHVAGALRASIENDIDDSKLKKK
   1000.0000000000000       0.99620969848695873           RVEVCHIEGACKPKFDEDWYECMLRKR
   1000.0000000000000       0.99609256787305656           KGDGTKFPECLKCQFDKEYDEPVLRRH
   1000.0000000000000       0.99620432619577659           KDDFNRFWDCIACPMEKEFDNTYMRRK
   1000.0000000000000       0.99666920181459917           REEVAHLTCAMKGVLEAEIDEMVLKKK
   1000.0000000000000       0.99692946283349426           KEEMEVIPAYFKDCMDRECEDKRFRKG
   1000.0000000000000       0.99730244095094989           KEPMEHFCAWFRAVCEPEIEEKYFKTS
   1000.0000000000000       0.99555458240290140           KEPPSCVQCALKAYLDADLEEGHIRPN
   1000.0000000000000       0.99223889818482103           KEKMNRFIEVYKSVLDAEVGEKMLRMR
   1000.0000000000000       0.99582497836093575           KDDLDCYCSCLKSVCDTEVEERNIRKD
   1000.0000000000000       0.99699982195230485           REDGNCLANVLKAKFDEEVEEKHFRKK
   1000.0000000000000       0.99645229792162859           KDEFKYFVRAFREKIEEEIDENIFKRR
   1000.0000000000000       0.99189833832734031           KEEIGILTKAVGDGIETECEGAILRKR
   1000.0000000000000       0.99837203915352735           RDEHKVFPMKLGECIEADCDSWHIRKK
   1000.0000000000000       0.99394664508695896           KDEQPAIDCRFVECWEHECDGWHLKRK
   1000.0000000000000       0.98968777099365857           KDEAWAIRAHLMDHWEEEWCGVCLRKD
   1000.0000000000000       0.98850611972903657           RDDLQIVPPIVAACMEGDCEAQRLRRT
   1000.0000000000000       0.99611981839168318           KEEMRNLINFWCPCLYAECECGILKKA
   1000.0000000000000       0.99486785819728141           KEKKGKLKDAVCNCIKSECDGFRFRWD
   1000.0000000000000       0.99334852718955735           KTPWGMMKGALCSCYKQDCEKMRLNFE
   1000.0000000000000       0.99718812945575819           KDNVTCWKGGVCPCYDGECEAAILRHE
   1000.0000000000000       0.99795671272996533           KEQINRFKDGFCGCMENECECRIFKME
   1000.0000000000000       0.99493392658283730           KEDWDYLNQGFCGGYEEECSCRFFRKK
   1000.0000000000000       0.99797061427996314           REDMAKLEDKCCEKLDKEMHCCVFKKK
   1000.0000000000000       0.99235669590444398           REDFGVVESKCAEVYDNDVIPCLLKNK
   1000.0000000000000       0.99564365493697538           KNEKNCFKAKCPEQMDEEFEDCYLRKD
   1000.0000000000000       0.99534895501646348           KREVCCIQESCHDMFEPEFENCWLRKD
   1000.0000000000000       0.99321365685916230           KEDMCHFKCAIRVRIDNEVNECMIKRN
   1000.0000000000000       0.99772833780748782           KDEVCRWEPHIKVHMDDDFDECLFRRK
   1000.0000000000000       0.99536697408598585           KDDMCSLEGALIGTMEEEIEACYFRKR
   1000.0000000000000       0.99210461795099603           KDEMCIMRGKLFEAWDDDIESCCFRRE
   1000.0000000000000       0.99338107059477898           KDDIKMIGWRWMEYMDEDFEHEWLRRG
   1000.0000000000000       0.99414658744234385           REECPIYRDQMIPMFDAEFDAWCFRKE
   1000.0000000000000       0.99536754107480174           REDPGVWVQVCCQMVNHEMDHCRLRKD
   1000.0000000000000       0.99759420277892874           RDDPACVTCHCADVVDAELEPCKLRKE
   1000.0000000000000       0.99558558445798406           KDHKELFACKFHEVMDNEMEDKYFRCK
   1000.0000000000000       0.99429578144744457           KECVEPFAPKFNNKVEEEIEERFLRCA
   1000.0000000000000       0.99593006061160438           KDSCSACKPAIRGNFSQEYDDAHLKCQ
   1000.0000000000000       0.99709438391812555           RDGCEYCPPVMKPNLDPEYNEKWFKCR
   1000.0000000000000       0.99620483521530911           RDPCDMCWKMLKGNLDTDLYDRMIRCP
   1000.0000000000000       0.99496213301846748           KEECEICARHLKHTWDGDVEERWFKCQ
   1000.0000000000000       0.99215763289461167           KEECAACKSILHRMINTDFEEIMLRKE
   1000.0000000000000       0.99495327204067763           KDEKQRVGQCFKCVIEQELEDTYLKKR
   1000.0000000000000       0.99721357929607790           KDEQPCLCCCVGPMCQPDWDGRRLRKS
   1000.0000000000000       0.99614006702412183           KDDLSMFCSCLAPHCDEDMDTGILRKG
   1000.0000000000000       0.99544539262733034           REEMDAVGPHLVEACEGDLDAKHLRKT
   1000.0000000000000       0.99666630133482048           KEELDRFCSCCKTVCDGEVEDQRLRKP
   1000.0000000000000       0.99251173081759203           KEEKEWFCPMIKVRCDDEMTDKYLRTK
   1000.0000000000000       0.99528037440743800           KEETDSVCDTFPRPLCEEWDQRRFWKC
   1000.0000000000000       0.99356543135687880           KDQLDNICKEYKRSVCAEFDEKMFHTC
   1000.0000000000000       0.99646528754760033           RCAHEKMCQEYKRGFCRGYDERFLCVC
   1000.0000000000000       0.99175451853987062           RMALDQVCQDYKKLVCTEMDEKFFCCC
   1000.0000000000000       0.99612474944189655           KKRYPRFCECLKCRCCEDYDEWYLWTC
   1000.0000000000000       0.99439891754709231           RRRIEEMCKMYKYTFCKDIEEKVLHCC
   1000.0000000000000       0.99328863885971774           KTGGEDCCKEYKKNCCQEFWDKYMCCC
   1000.0000000000000       0.99458810609707926           KVQVGKICDDDDKEMCSDREKKLFMCC
   1000.0000000000000       0.99297674247111811           KMCCEKICECYDEDCGKEREGRFLMIG
   1000.0000000000000       0.99832769318523618           KYTVEKLCDCYDHECCRDRERRLIMVC
   1000.0000000000000       0.99368490238445650           KKNLKVFCGILDTELRKEREREYLDMC
   1000.0000000000000       0.99468868527619725           KKAMPAIHGVCDPEFKKEHDRCWFDRD
   1000.0000000000000       0.99458335450953828           KKELEVVHAMLECTFKQELERMILERE
   1000.0000000000000       0.99173792227516555           KRDFSLLTAVLDVRLREEYERVMFEKE
   1000.0000000000000       0.99195117469914218           KRELPVIWSVLDSPLRPNWDRLWLDKE
   1000.0000000000000       0.99821635588972046           KGECTVFRGAIDPELKKERERAAFDKE
   1000.0000000000000       0.99666185223430537           KNEFPMVTVMFDPDLKKDRDKMVLDKE
   1000.0000000000000       0.99495989785726846           KKDMQVFMPAVEAELKQGREKVYLDKD
   1000.0000000000000       0.99537789523741682           KRGCPVFNGGLEGEFKKDHEKQWFEKE
   1000.0000000000000       0.99181225108889426           KKPWRCFNCPFEDDFRNERERAIIEWD
   1000.0000000000000       0.99519245473347073           TKNVPWIKDCIEGELRKRRDKAALEKD
   1000.0000000000000       0.99339966525320800           DKPDKICSAALEKECRKRRYKINFEYD
   1000.0000000000000       0.99523639294174304           DRSQAVMREALEAEIRKRRNKCMLDGD
   1000.0000000000000       0.99357302172739481           DRDCGAMMGAIEKEMHKRRGKVYLDWH
   1000.0000000000000       0.99691157500449057           EKAVDWLCGCLEGDCEQKYRKTWFDIT
   1000.0000000000000       0.99595922812540993           ERAATTLCPCVDGDCKRKCRKAWFETE
   1000.0000000000000       0.99151081976324984           DKAMKWLCQCMTHQCKERLMSEWLDVC
   1000.0000000000000       0.99454181369383698           DRNIKELMRCWPCGCKKRMRREYFDMA
   1000.0000000000000       0.99359320987759270           DKKIKEFRRCIPCEWRQKMRDELVEDD
   1000.0000000000000       0.99585111863775966           EKKLSCIHCGLRTPFRSRWKDVVIEED
   1000.0000000000000       0.99479560622763896           EKRITVFCSCFARYCKAKIRRAYFEQN
   1000.0000000000000       0.99611390972225866           EKNYKFMCACVENSCDGKFRRDYLEQR
   1000.0000000000000       0.99579258010322436           EKRIDEWDKCIAPVCQAKIRVSILEDK
   1000.0000000000000       0.99136209232077555           EKRPEMLEWCFTCHFDGKLNQHWFEEK
   1000.0000000000000       0.99370803174708233           EKKPARFSHCLACPFEKKLKGTELEEK
   1000.0000000000000       0.99717953976922147           EKKPKVMCRCMGTPCRAKMRSDYFEES
   1000.0000000000000       0.99766806895105653           EKRYEGMCQPYESCCHHKVKKRELEEH
   1000.0000000000000       0.99426364325155303           DRTESCLIAWFEKEMKKKWRKTTFEIE
   1000.0000000000000       0.99608964699470415           EKREPMICPCFPAECRKKYKKVRIDQD
   1000.0000000000000       0.99345822031552311           ESAGKVVVQVLDADFRKKRPKETFECE
   1000.0000000000000       0.99668473584510864           EKSMKGLCPMMERDVSKKRKKCFFDAP
   1000.0000000000000       0.98944132937254126           EKGMDAMFGAWENEFRKRRKKVLIDCE
   1000.0000000000000       0.99590922244193592           EKSGTCCLNMVERELRRKRRRMYIDCE
   1000.0000000000000       0.99665688476467251           DRRCPMIVKFWDQEIRKRRHRMCLDVD
   1000.0000000000000       0.99199473623336076           DRQCSLIMRVIEHELNKKRRRMCLDIG
   1000.0000000000000       0.99626903565134239           EKRIKVFWKLVEKDMRRKRKKVYFETQ
   1000.0000000000000       0.99218384754643951           DRNPGMLHQAFDSEMRRKRPRGYLEIE
   1000.0000000000000       0.99633561487847455           DRDMKVLFGMIDGDFTKKRKKWWFERK
   1000.0000000000000       0.99506467537627830           ERDHPCLPPSCEDDLDKKRRKCEMEAR
   1000.0000000000000       0.99566440993783190           EKRASCLTCTCEQDVRRKRKKAVLDPQ
   1000.0000000000000       0.99586470003296867           ERKMPQLFSACEGEMRKKRKKCELDCP
   1000.0000000000000       0.99626425822652087           EKDVGCWWGQCENEFRKKRKRCLFENN
   1000.0000000000000       0.99431764709499681           ERQVGVLPGCCENELRKKRVKAMLEVE
   1000.0000000000000       0.99352100061180182           EKSCGTIFSFMDREFKRKRSKACFEYQ
   1000.0000000000000       0.99124067093917434           EKAARALHCALDHSLKNKFPRYYFEVD
   1000.0000000000000       0.99371892655085359           EKPFKMFNMPFENDFKRKRKKELVEHN
   1000.0000000000000       0.99491605586356957           DKSCDCCEQACDKELSKKRKRSVIDPR
   1000.0000000000000       0.99354696405744980           EKNLPGFMTALEKEVRKKWRKAYFDWE
   1000.0000000000000       0.99217302413546060           DRSWHCMMHPMDNDFQKRRRRCYFDIP
   1000.0000000000000       0.99550173869760217           ERGSGPIHQCFECEFRKRKRNAELEAD
   1000.0000000000000       0.99583522075889019           DKNQKCLMSCLDSEIRKKRKKDNFEWD
   1000.0000000000000       0.99690536366198079           EKQMQAFHAAIEREMHKRRRKWELDVD
   1000.0000000000000       0.99659523117097348           DKKTRALWGFFEAEFKKHRRKEELEAE
   1000.0000000000000       0.99737823471946863           DKDLSMMGGTIENECKKRRHKVLLEHD
   1000.0000000000000       0.99764773564799170           ERNCAAIRGMIDRDWKRKRKKMYFECE
   1000.0000000000000       0.99437857208338187           DKKLSPMCQCVERGCKSRYRRSFFEDN
   1000.0000000000000       0.99797126108038714           DRQFKFICECIEHECRKKWRKQILEFG
   1000.0000000000000       0.99517967400869989           DRQIKWFCCCFGCSCRDKFRAELFEMA
   1000.0000000000000       0.99644564650814693           EKSVKCVCQMIDPDCAKRHRKGYLDAA
   1000.0000000000000       0.99491147416746362           EKGTPGIQSAMEHDFKKKRKKPHLETE
   1000.0000000000000       0.99549803815961324           NNGVGVLNPCVEHDCKKKRERPRFEPD
   1000.0000000000000       0.99204124011895944           DRAMPCITPAMDADFKRKRETYYLDVD
   1000.0000000000000       0.99354339341364561           DRALTHFPHWFEQDMTKRYRKVYLEVT
   1000.0000000000000       0.99466062736281768           EKQINYLCDCLENECKRKRSRHVLESS
   1000.0000000000000       0.99310502184468774           DKRCAPIFKMWEKDMRKKRKKPALDTS
   1000.0000000000000       0.99505153927675560           EKPLKALWGIIETSMNSRIKKEYFDCG
   1000.0000000000000       0.99432699702296035           EKCIKGISAGMEKPLREKWGKWLLECE
   1000.0000000000000       0.99378174464919977           DRCFKIVASMMEKELKQKIKREFIECG
   1000.0000000000000       0.99781305400134379           ERPVNDCMKVRVPVFGGKIKKDEFDCG
   1000.0000000000000       0.99588814304887963           ERKGRECMKWLAPLFRAKIRTEDFDED
   1000.0000000000000       0.99000848385992046           EKESKEAVKQRCPVMSKRLRKDEFDPG
   1000.0000000000000       0.99749531121043500           ERPGREMCKCREDQCKEKMWKEYLEVG
   1000.0000000000000       0.99284591060111904           ERDYREWCKARENMCYEKVRKEEIEKG
   1000.0000000000000       0.99228722707200623           DKKCKECIKFKLPMLKRRLKPDEIENG
   1000.0000000000000       0.99239220395318783           DKTVRQCCKLIAKQFKKKLKRYELECQ
   1000.0000000000000       0.99527341144543513           DRRCRDCAKLYPRAVKKKWKPNYLECD
   1000.0000000000000       0.99671123630042213           ERKCPECVRMMAAMMRTKFRGWVFEDD
   1000.0000000000000       0.99379585172491369           DSKWPEWRKAMMGMWKKKIKHWILEED
   1000.0000000000000       0.99137373647570048           EKKVPFLRTECWKVYKSRLHNLFFEED
   1000.0000000000000       0.99115517054923497           ERKLNPWAQDWGKGFRKKWHGDFFEEE
   1000.0000000000000       0.99392003697699605           ESKCTCMVPVFCACFRQKCKAPVFEER
   1000.0000000000000       0.99142050483169541           EKRFEYLEDEMCACLRSRCSCALFDED
   1000.0000000000000       0.99337283522209185           EKKINAIEGCCCGCFRRRCKGVTLDER
   1000.0000000000000       0.99688841083610658           EKRISDFQRTVCRCFNNKCKCVLLEEK
   1000.0000000000000       0.99532324510172465           ERPVDVMEEDFCKCYDTRCNCTEFDYR
   1000.0000000000000       0.99326197588825382           DKKAKEMERLICPNMNKRCRCDIFDEK
   1000.0000000000000       0.99662220013174485           EKRAGRMETECCKQYKGKCKCAALEER
   1000.0000000000000       0.99608883096348588           ERGVCAIEDNCCKYYDDKIMCCFLDWR
   1000.0000000000000       0.99451595289209649           EKDWDHLETECCKDYKKKCRCQLLEWN
   1000.0000000000000       0.99703071457892745           DRDFSMLENELCKNRKKKCRCMVFDRD
   1000.0000000000000       0.99631385280500739           EKHLPMVERQICKCYNTRCKPAWLEFK
   1000.0000000000000       0.99587898771986250           EHGCEVIEAEVCRCYEPKCRDKVLDIK
   1000.0000000000000       0.99631749688745075           ENPLRCIEKDMCKCRNTKCKPMFLDVK
   1000.0000000000000       0.99427476454019303           EKECEVFEGPVCPCWESKCQTWIIEKK
   1000.0000000000000       0.99423037474524689           EKGMTMLVEDFCKCLDPRCHGAFLDVR
   1000.0000000000000       0.99668855448708005           DRGWDPVEPDWCKCLEAKCHCHFLDTK
   1000.0000000000000       0.99063464558427450           DKGGEMLEHKFCPCLERKCRCNWIYLR
   1000.0000000000000       0.99230076254863142           DRAMDILDRVMCPVIHPKFKCHFLDIR
   1000.0000000000000       0.99758462853699259           ERKWRVFKREFCKEYRRRIKCHIFDQE
   1000.0000000000000       0.99411472240033238           DKTLRILRTDFCKDYKNRIKCPLIDVE
   1000.0000000000000       0.99402796106994418           DKGMQGLKKECCKRYKDKFKCPWVDGD
   1000.0000000000000       0.99307745964935146           NKQVGTFEKECCRGWKRKCACPVFEKE
   1000.0000000000000       0.99572260638779686           EKKCGTLTREICRHYRNRCKCALLEYE
   1000.0000000000000       0.99759455901334415           ERGIRDLMKVHCGVIKNKLKCDYFEAG
   1000.0000000000000       0.99601864206166579           ENGMREFGKLHCACIRRKCKHDVFDSD
   1000.0000000000000       0.99451324876314118           EKKARDFPSYYCKGMKGRCKCDVMDDN
   1000.0000000000000       0.99670266808459052           EKNIQELVKDYCKCIKTRCTCGIFEEA
   1000.0000000000000       0.99582682171513182           DRALNEMSKEWCKCLKGRCRCMWFEWA
   1000.0000000000000       0.99303210409291387           DKPLENLADEYCRCVKRRCTCKMLESA
   1000.0000000000000       0.99358173081542955           ERRIHWFAQAVCKCFKNRCKCGYLDDE
   1000.0000000000000       0.99827962310575902           ERKMAVLEYELCRSYKEKCRSVFLEER
   1000.0000000000000       0.99412593711586605           EKKLHCWYTVICGCLNSKIKSMYLEEK
   1000.0000000000000       0.99502838920029468           ERKMHHIAPMHCAAINPKLKCHFLEDK
   1000.0000000000000       0.99528139604389498           ERKVHMFQQLLCKLLRPKIRCHLLDEK
   1000.0000000000000       0.99596241942575015           EKKMDWFDRVCCAQLRARIKCSILDER
   1000.0000000000000       0.99197595744031553           DESFACIVSWCCGRLEQKIRGCWIRDK
   1000.0000000000000       0.99332350847126405           DDKKSCFYAICCGSIDTNFRQCYLKEK
   1000.0000000000000       0.99645203403769567           EDKFACLSCYCSKKFEERNKDCFLRER
   1000.0000000000000       0.99399493383306947           EKKICCLEQGCHNKFQDKMYNCWLEER
   1000.0000000000000       0.99517641309318094           QRKFDCMKGECAKLLRPTVPGCFFDED
   1000.0000000000000       0.99366054269642845           DRRDCCFKVDCDKMLRARISGCMFEDD
   1000.0000000000000       0.99393976181224064           DRKMNCIPPICEGAFKNRVRKWYLESE
   1000.0000000000000       0.99718190824029707           EKALKRFHDVYEAEFKKKWKRDVFDIE
   1000.0000000000000       0.99670725981239561           EKAMKCIKPAFDQDYRRRHRKEEFEVD
   1000.0000000000000       0.99106565959389781           DNPFKCVCSMLDPEFKRKYKSEWFDCG
   1000.0000000000000       0.99717978400972007           EKGMNYFAECMEQMCKKKWRKAYFEVD
   1000.0000000000000       0.99604973115409667           EKHQGVIHAGVEGVMKAKIKKVELEAE
   1000.0000000000000       0.99416812035639657           EKSWTAVCAAMESEISKKWRKEELETA
   1000.0000000000000       0.98914761624403136           EKGPKMMCPQFGRDIKRRHRKEELEGT
   1000.0000000000000       0.99365829768365899           DKALKSMRAPFDNEVRKKHKKYIIECE
   1000.0000000000000       0.99793090655788252           DKCCKTCNEAIESDCKKKRSKELVECE
   1000.0000000000000       0.99667693968634763           DKGIPECCKIYDSDFKKRRKKLIFECN
   1000.0000000000000       0.98404943740229256           ENPAAELPKFVGSEMKKKWRTVPFDCD
   1000.0000000000000       0.99623673041340233           DKKPSFWCPCMDHEIKKKRPKLYFEGD
   1000.0000000000000       0.99410895059792426           EKSFQCLHRCCDQDLRKKRSRPMFEQD
   1000.0000000000000       0.99727762774522000           EKSYGHFRECCENDLKKRRRRCYFEVE
   1000.0000000000000       0.99803127732203301           DKRCKPLVEPREQELKKKRCKECLEID
   1000.0000000000000       0.99554115730346404           DKHCRVFPSVLEADMKKKRRRACLERS
   1000.0000000000000       0.99755754926321560           ERGMEAVSPCLESECKKRRRNPWLDAE
   1000.0000000000000       0.99431493613805011           ERGAVTLYGCLEPEIKRRWKKFMLEAE
   1000.0000000000000       0.99720141998046663           EKANKVFGCAWDGEIRKKRKKEYLECT
   1000.0000000000000       0.99503551260182765           ERPVQSICNMIDPEFRKKRHKRLFECP
   1000.0000000000000       0.99632537659958365           DKNASCIQPFCEKELRKHHKKCDFDAD
   1000.0000000000000       0.99538349421230077           DKKIGILQTMIEKDCKRRRYKVVFEFE
   1000.0000000000000       0.99686578480385823           KHKLAYVKKCMECECRKDREKAFFDQE
   1000.0000000000000       0.99434807522085633           RRDFELFCQCMEPDCRREREKRMLDAE
   1000.0000000000000       0.99320992303429745           KHDMRCLACPFRQGIKGEVEDVMLDRD
   1000.0000000000000       0.99082488016887871           KRDVACFHCVINEQMRSELENIMFDKD
   1000.0000000000000       0.99447201971621169           KRDIKCIWQWLCPGMKAEVDCPFFEKE
   1000.0000000000000       0.99683102274853641           KRDCRELPKFHCPCVKADWECDLLERE
   1000.0000000000000       0.99789432208553042           KKEPTVLTPVVCAYLKDECDCGYLEKE
   1000.0000000000000       0.99326619942560546           KQDMDWFSGDICKCWKSDCDCALLNRD
   1000.0000000000000       0.99572222866254190           KDSVEYVRRRLCECLKGECDCRHFNFD
   1000.0000000000000       0.99224072669890628           KDHQDTIRPVICVCVRQDCDPNRLRHD
   1000.0000000000000       0.99300106810726607           KDGVQRIKNKYCEWYKQECDCNRFHGE
   1000.0000000000000       0.99352932988709652           KKDWKCFTTVCCECIKPDCEGDMIETE
   1000.0000000000000       0.99759420001976129           RKKQAAFRGYICKCFKQDCECVVLDDE
   1000.0000000000000       0.99420740441194033           HKKFNWFKAPLCPEWKKDCCCAVIEED
   1000.0000000000000       0.98720891107447539           QRKCGYCRQMIQTIFKANLWKVCLDDD
   1000.0000000000000       0.99297653878260650           DRRCQWCRGVIERFLKTSMHKCCLEDE
   1000.0000000000000       0.99526212087826538           PKKCEGMISVWERALKPHLCKRCFEDE
   1000.0000000000000       0.99404124679905637           PKKVEPIKDVYEPYLKENMWKKMLEEE
   1000.0000000000000       0.99146204240471125           QKRMQKFAEWYERWVKGKMCKKWFDDG
   1000.0000000000000       0.99653080689625917           DRCVRHCCPHFETWFRPRMKKYLLDCC
   1000.0000000000000       0.99553805529090655           EECVKVLKNAFEGALRARMKKDRFDCE
   1000.0000000000000       0.99692552450784555           DRACKDCYNYIEPPMKQKWKRYVFECD
   1000.0000000000000       0.99494854494637042           ERCCRGCIKIFPMKFREKFKREIFECY
   1000.0000000000000       0.99589011211012546           EKHCKACNCEMDRPFKRKWKREWIEAE
   1000.0000000000000       0.99094180001946497           EKCAKVCNAVFTAEMKRKFKNELLECY
   1000.0000000000000       0.99576075984563295           DKRVQAIHGAYEGDFKKKRRKGFFEPE
   1000.0000000000000       0.99665175635956693           EKNYSIIHTVVDPEVKKKRHKCHLEQE
   1000.0000000000000       0.99413235265268440           EKKIDTLMPWIDKPLKRKFKRGYFEQE
   1000.0000000000000       0.99668530917705755           DRPPPFIMQCVDKEIKNRRRKVDLEVE
   1000.0000000000000       0.99154425320540418           SSGIQCLKHGCEHDLKHKRFKCMLDLE
   1000.0000000000000       0.99442936351894462           EFRCNCVKPACEPDLKKRYTKCMLEAE
   1000.0000000000000       0.99262508168470753           DERVCCLAYPCESRLKERFYRCLFDEA
   1000.0000000000000       0.99315035386896378           ERKLHCLGTWCMPTFSKRFKGCVFDER
   1000.0000000000000       0.99679027432719347           EKKRPCVGPCCDAWLNSKFRRCDLDEK
   1000.0000000000000       0.99299414969714372           EKKVQCFFKECRKVMYNKIAECILEER
   1000.0000000000000       0.99749395394410656           EKKMCCLWCDCKKDFKKRYRQFFFEEE
   1000.0000000000000       0.99675705171727502           PKRVAMLKCECDKRLRDKLYKCLFEEE
   1000.0000000000000       0.99611180836519986           DKKMNIFVDWCESDIKKKRQRCMLEYE
   1000.0000000000000       0.99643827365586080           STGACCVRCVCEAEWKKKMSRCFLEKE
   1000.0000000000000       0.99673985907050633           KKPYCCVRCPCDQTWRGNFDRCYFERE
   1000.0000000000000       0.99691162504885278           KYKFGCFRCACEDHWRDYWEKCILEDD
   1000.0000000000000       0.99664881125726201           KVGICCLKCCCDGAVKGDYEKCILIFE
   1000.0000000000000       0.99652709430436681           KIEFCCLRCPCENSYRNPFEKCLIMKD
   1000.0000000000000       0.99656851004331759           KKEYCPMRGACETEVRRQKEKCELEKE
   1000.0000000000000       0.99714619181411901           DKPDRFFCPAVDTELKKKRRKVDFEWE
   1000.0000000000000       0.99596781237472909           ERRFAPLEWEFDKEIKKRMKKAFFEDE
   1000.0000000000000       0.99528634394102866           ERKADAICPCFEAWFKHKMRKTWIEDA
   1000.0000000000000       0.99401524822750276           ERRHDACVPCLESCIKCKFKKREIEED
   1000.0000000000000       0.99083975629755794           ERAFNCLPQCFECCFKGKMGKSLFECE
   1000.0000000000000       0.99710444269314646           ERALRAVTPCFECHCKDRMPKDFLDAE
   1000.0000000000000       0.99416148977505059           DRGIKTFSSCVEREFKKRRKRPYIDWE
   1000.0000000000000       0.99750020631675240           DKGCPILVPAMDREVKKRRKRMYFDVT
   1000.0000000000000       0.99486021567471072           DKPVGVMCRMLDRDLKNKRSRWTLEWD
   1000.0000000000000       0.99340521485216815           DRRCAVMTDALDADLKNKHKKCCFEYQ
   1000.0000000000000       0.99075050508474027           DPPCDILMAGVDKDMKKKHARPCFEFE
   1000.0000000000000       0.99532899317744183           EPACQPIDGDVDKDHRKKHRKACLEMN
   1000.0000000000000       0.99299523003152512           EKGLGFMPQEMDKEWRKRQKKALFEGE
   1000.0000000000000       0.99402212970489823           EKRHTVLACGLEKEVRKRRKRVCFEES
   1000.0000000000000       0.99844564595234608           EKKVGIFCECLYSWCHPRMKKVIFEEH
   1000.0000000000000       0.99583773419607269           ETKLDMWATCLESWCRPKVKKYVLDEN
   1000.0000000000000       0.99648303525154136           ERKCEGMCACYERHCRNRFRKKYIDEQ
   1000.0000000000000       0.99412624870147093           ERKMPILCGHLERVCKNKFRKYILESS
   1000.0000000000000       0.99425688242245447           DKKKAMVCACFPGRCEERWKQLDFEDR
   1000.0000000000000       0.99683257089605914           DKKTSVIDACMEACCNARIKRHEIEEK
   1000.0000000000000       0.99662643314103583           EKTIQVLCNCLYHSCRGKFKKTYLDVT
   1000.0000000000000       0.99649462429539459           EKKMHHLSCCMDAVCKGKIRHHWLEED
   1000.0000000000000       0.99755261976365506           EKKAACIGCCLANECKKKIRSIVIEEN
   1000.0000000000000       0.99683912177322753           DKKLGCMHHCMEGDCKKRKKKGYIEID
   1000.0000000000000       0.99833704626071984           EKPVECLVGTHDKEFKKKRKKHWLEVE
   1000.0000000000000       0.99122636363687910           ERKVSYIAEPMERDFKRRRQRGYFEVS
   1000.0000000000000       0.99439602079218137           ERCPAYMKGAMEGEMRRKRRKVYIDCD
   1000.0000000000000       0.99227166458655680           DKSVPMIKCCLEGDLRKKWNRVLIDDE
   1000.0000000000000       0.99579753416681427           ERQCSAIHSRVERDWRKRRNKCCIDMD
   1000.0000000000000       0.99677287944208581           EHKVEMICGGLDHDCRKKRRKPHLEAE
   1000.0000000000000       0.99700185934957608           EREINKVCAMLETECCKRRKKHFLDRC
   1000.0000000000000       0.99632615836740313           EKKITMFCSCFEKDCEKRRRKAFFDVS
   1000.0000000000000       0.99619249224461115           EKHVHRLCECIDHDCRKKRKKGVLDMC
   1000.0000000000000       0.99771040520289389           ERRNTEFCKRLEDRCCEKWKKCDLWEC
   1000.0000000000000       0.99568096734062783           DLKEEKFCNCYEGMCCGRFYRRILVDC
   1000.0000000000000       0.98869073023523835           EDKVDNICTEYDEACCGRVKKHILWDC
   1000.0000000000000       0.99421255282568854           EGREEIMCQCIEPPCCGKLKRKWIVEC
   1000.0000000000000       0.99519854887092274           EHPVERLCDNYESSCCPKFSKKVIWAC
   1000.0000000000000       0.99612112166097311           EVKVSRVCDHYEPACCTRWKKDFLLAC
   1000.0000000000000       0.99036058337797961           EEKIRALCPSYESICCPKWKKEPLCEC
   1000.0000000000000       0.99629467947753625           EKRKEWFCNDVEKNFCGKLRKRDLLEC
   1000.0000000000000       0.99773614504669106           EPRMGELCKCLEATCCGKIKKGYFVEC
   1000.0000000000000       0.99591134788959590           ERKSATFCQYLDRKCCEKYKKSYFYQC
   1000.0000000000000       0.99393182793495949           EKPVGVVDTCLDCPCENKYWRWLLDLR
   1000.0000000000000       0.99683673164938136           DKGVPPLDGCWECACDRKIKKRVFEYK
   1000.0000000000000       0.99578158302673925           DRPVAPLTPCFACECDKRLRKAWLDMK
   1000.0000000000000       0.99131373746738805           ESCAKFIESAFNAPIDPRFRNELFDCK
   1000.0000000000000       0.99070679678597706           EKCVRWLEGIFAPALEAKFHTQFFDCK
   1000.0000000000000       0.99189259496279270           DRCIAVFEAPFGDVMEGRFKGCVFDCK
   1000.0000000000000       0.99524318121525335           DREVQAFEADLCRSYDNRVRCCFFDKK
   1000.0000000000000       0.99623513811956044           DRDLCHIERNFCQPYEGRCKCCVLDRK
   1000.0000000000000       0.99347484815757414           EKDPDAMEKEACACMEQKCRCRWFDRK
   1000.0000000000000       0.99298692288754775           EKECGCLASWFCPCLDHRCKHGFIEKR
   1000.0000000000000       0.99676857981861888           EKPIAVLDSCLCCCWTTKCKAAYLEFR
   1000.0000000000000       0.99541445972893894           EKTMSDFMKWACKCVRSRCRGAYIDME
   1000.0000000000000       0.99147367504308237           DKRFAVFMNVIATCFKPKCKGYLLDEH
   1000.0000000000000       0.99354929625742772           DKKFEPMMGYVCKGLKKRCKSHLIEEA
   1000.0000000000000       0.99517234213486527           EKKMECLHQELCKCIKQRCHGQMFDYE
   1000.0000000000000       0.99132262720645048           ERPYTCFKKDLCKGIKAKLTCVLLEWE
   1000.0000000000000       0.99546810744493375           DRKWCGFSNECCKNLKDKLACCILEDR
   1000.0000000000000       0.99184697596365179           EDRACAFKAELCKYIRSKFYCCFMDDD
   1000.0000000000000       0.98872188868581801           ENGIACLEHGCEAVYRKRVMKCFFDWE
   1000.0000000000000       0.99492649063896410           ENGIQCMWSDCERGYRSKWKKCLIDGP
   1000.0000000000000       0.99732044486758809           EKGVACVEPMCENHLEHKFRKCELETR
   1000.0000000000000       0.99103208280320998           EKAVDCMYCGCDPDMRKKRRNCPLEVD
   1000.0000000000000       0.99402829037555662           NKSVQCLRPECDKEWKNKRDSVHLECE
   1000.0000000000000       0.99716431158201113           KRNVPCFKPWCDTDMKQKREKCVLEWD
   1000.0000000000000       0.99185694907822530           DRGAHCIISMMEGDMRRKRGKMLIEAE
   1000.0000000000000       0.99642154056411547           DTKMCGYKSGCESMIKERIKKCIFEED
   1000.0000000000000       0.99229183397617926           EKARGCFESEFEKEIKQRMKKMDFEVS
   1000.0000000000000       0.99184678700403495           EKAFKCIPCDMDKYWNYKLKREMFEGP
   1000.0000000000000       0.99603078776245557           DRCPKAFRREMLKCWKPKCRTEYFEFE
   1000.0000000000000       0.99433835706110141           EKKPKWLRTQMETCFRGRCRRENLEED
   1000.0000000000000       0.99356386299812405           QKKMAEMTRCMDCPLKHRWVKCILEED
   1000.0000000000000       0.99208271716199548           DHKMCEFRRCIPCGIKSKWNRCLIEEQ
   1000.0000000000000       0.99339592635175888           EKKRQDMKKCCTGAFKGRMRPLEFEEE
   1000.0000000000000       0.99690515516531497           EKRLKSMARFYCKCFKKRCRNEVLEEE
   1000.0000000000000       0.99597316655827561           DKGPQCLHSECCKTWRQRCKGTYLEVD
   1000.0000000000000       0.99606995708579826           NKKLEHFKEDWCREYKKRCTCHFFDQE
   1000.0000000000000       0.99607308886520862           EKAMKIVKPEICKCYRSRCNQEYLDYE
   1000.0000000000000       0.99726665226735423           KHDVKCLRGALCSCIRAECEVEILDRE
   1000.0000000000000       0.99554986845415927           KENLAQFKNALCGPIDPECECAVFRTD
   1000.0000000000000       0.99543487726282454           REWAQKIKDRVCDNLDDELDCGLLRMQ
   1000.0000000000000       0.99685115270545066           REEVRPFSQCLCPICDQEIECEVLRKE
   1000.0000000000000       0.99215088784997219           KTEFRKFLECWTCVIDGDVEHELLRKG
   1000.0000000000000       0.99523751958232498           RDECNKVVQFYHAPLEQDFQSKIFRKK
   1000.0000000000000       0.99758977106955304           REEVAKLQDKICEVFDEDFSCVVIRRK
   1000.0000000000000       0.99117215323906038           KNDLHVLIPKLCDCFSAECEPQILRRT
   1000.0000000000000       0.99528024743402943           KDAWEKLVYYYCPCFEAECEDKMFRVH
   1000.0000000000000       0.99704122950652219           KDEHEHLPAMMCTCFEPECDCARLRKR
   1000.0000000000000       0.99530753646582293           REDQNAFIPIIKACLSGDCEDSRFKKP
   1000.0000000000000       0.99755904809303808           RDDMPKLVNKMKDVLEADLEEQKLRHK
   1000.0000000000000       0.99467490702751171           KSEICCFRPACRPFLDQDWQECWLRRE
   1000.0000000000000       0.99535920299220659           KNEISPITQACKAKFDEEIEECQFRKS
   1000.0000000000000       0.99781540540412450           KDGPNCFEVKCKEHFEEEVEEPYLKYK
   1000.0000000000000       0.99410423398441239           KDGAACFAPTCRDYIDEDFEEPIFRPK
   1000.0000000000000       0.99500598482867542           KDNIEHMPPCWKQKLEEEYDERVLKMR
   1000.0000000000000       0.99409686381523266           RDPADEIAKAVKCKVEEEYEEKHLRTQ
   1000.0000000000000       0.99600354991864803           KEDMQKFCECFKAECNKEYEQARFKGC
   1000.0000000000000       0.99716387077334612           KEAGPCFGCCLRCRCEEELDEFKLKYK
   1000.0000000000000       0.99654896195760034           KDPYPCMYTILKVKLDDEWEEMRFRWP
   1000.0000000000000       0.99818379454507300           KDCVEWLSKCLRVRFDPELEDRYLRCN
   1000.0000000000000       0.99429916710877742           KDCMDAFASKIKDRLGGDFDDCHLRCG
   1000.0000000000000       0.99198895273742616           KDGMDCIRCKMTEKWNEEFERKFLKIA
   1000.0000000000000       0.99770197311122177           KEPAECIKCKLMEWYDAEFEQKYFKWN
   1000.0000000000000       0.99437147938860504           KPCMEIFPDKLGEPFDGEMETKYIRCK
   1000.0000000000000       0.99513473804408115           KEPSEILCCHLYDKFEEDVDERHLRMK
   1000.0000000000000       0.99483112946624430           REACTVLYAHVKEGFEGEYDGCHLRVR
   1000.0000000000000       0.99717064624128071           KEARSALWARIKEPMQGEWEERWLKIP
   1000.0000000000000       0.99718581124675831           KDASEWLEPCMKGMIEREFEDRRFKVK
   1000.0000000000000       0.99563486295109271           RNDLGHLSHCFRCSLENEFEEWFIKKK
   1000.0000000000000       0.99707833579596150           KDDPKVIHPCLKVCCEPELDEQKLRRR
   1000.0000000000000       0.99721747665742710           KDEFPMIAPCFRPGCDGDMEDYFMRRS
   1000.0000000000000       0.99272758263926564           KRDTKCVCSCMKQCIDAEMDEDELRKS
   1000.0000000000000       0.99575143818582812           RNEIKHICECLRARCHEEYTEALIRKP
   1000.0000000000000       0.99747322627016233           KDKRAMFTPCMRGRCEDDWDEWRFKSK
   1000.0000000000000       0.99501110637046697           RDGCQAFFTCFKCKCEEDYGEMVLRRK
   1000.0000000000000       0.99685712591483366           REEWDSMVSVWKNCVDPECEERHLRKQ
   1000.0000000000000       0.99620510522591088           REDVEGLVKMLHTCFECECDDRYFKRR
   1000.0000000000000       0.99433451142828178           KDKTDMLTVVFRGCLDGECSERHFREK
   1000.0000000000000       0.99536678620376873           KDEAEMCIGMWRPHIEDDWVERIFRCK
   1000.0000000000000       0.99547699713257620           KEEMGCIMGDCKKWLDPDYEECWFRQQ
   1000.0000000000000       0.99794449785257855           KDPVCCVRPVCKSWLRTDMEECLLRME
   1000.0000000000000       0.99444781233016966           KDATCCFKDKCFEPYDPDMQPCWFKID
   1000.0000000000000       0.99170086980792360           KECCKWIRPKYKDAYKEEIEDYHFRCE
   1000.0000000000000       0.99660481989741478           RDCVGMLKGKFWEGYNPEMDAAVFKCE
   1000.0000000000000       0.99545104126389095           RDCCKPLKYKFTEYLDKELDGSAFKCE
   1000.0000000000000       0.99463367784867096           KDCPQAFDVKLKDRVEGDWDNAHLKCK
   1000.0000000000000       0.99442695467150521           RDCMKQLDPRFPDKLEQDWDPYHFRCK
   1000.0000000000000       0.99525251579281648           RDCMDAFEGRIEEWLEEEVDKAWLRCK
   1000.0000000000000       0.99637634765777383           KDCSECFGCAIRCTLEKDLDDTYLRCK
   1000.0000000000000       0.99657055315559584           KEPFDCMKCCIRGPWEQDLEEPLFKWE
   1000.0000000000000       0.99349526859619053           KDREHCYKGCCVAQFKKELEPYRFKNE
   1000.0000000000000       0.99859548089623840           KDDGTCIACWCKEVMPPDLEDCRLRKD
   1000.0000000000000       0.99425842139900433           KEEHCSIWGGFKCHLEQDVEECFLRRK
   1000.0000000000000       0.99294036045179546           RDRLACLKAACREAVNPDYEDVWLREE
   1000.0000000000000       0.99688669010993325           KEQIGCLRCACPAGFDGELEKCMLKVE
   1000.0000000000000       0.99202567881199477           GDKICCLRCGCGGPYNDEFIQCLLREE
   1000.0000000000000       0.99238965299888071           DDSACCMKCRCEDVLEVDFGPCLLREE
   1000.0000000000000       0.99585367875409447           ADRFCCLKCKCKEGVYGEIADCVFRED
   1000.0000000000000       0.99260866098722078           DDKLCCLKSGCHNPLNNDLKECWLKEE
   1000.0000000000000       0.99600937270896683           RPPMNCLKAVCRAHLTDEYEECWLKIE
   1000.0000000000000       0.99208352288498125           RENFQGLKDPCRDEWDKEWEECMLKGE
   1000.0000000000000       0.99713634530433803           KEPCCCLKTRCPEEERSEMEDCFFRAE
   1000.0000000000000       0.99432559876013427           KDKSPWFKRKCAEKVREEIDTCHIRPD
   1000.0000000000000       0.99718445646520204           KDAVACMKDRCVEPDEDEIEQCRFRVD
   1000.0000000000000       0.99150030734091843           KDQMPCFNNKCAEMWRPDFDAWHVRKD
   1000.0000000000000       0.99646496117739591           KEDNGCIRCKVAEAYENEFEPSRLRKS
   1000.0000000000000       0.99220465908482169           KDECDAFTSKFWEVVDCEFDGHPLRKQ
   1000.0000000000000       0.99391000049893885           KDEMECLSCKWTDVIDNEIEANWIRKG
   1000.0000000000000       0.99535722013183581           REDCECCKGACVAVYQPELEACAFRKD
   1000.0000000000000       0.99629015978133328           KDDMCCIKPACAPRMDDDLETCFLRKY
   1000.0000000000000       0.99673429154426385           KDDRSVLWNCFRPVCDADLEERQFRKK
   1000.0000000000000       0.99593067390553836           KEPIRWICKCFKARCTDEWYDHLIRLG
   1000.0000000000000       0.99637335014056938           KDDHAAFCPCMKGKCNEEYEDIWFTRG
   1000.0000000000000       0.99330846083731905           KENGACLGTMLRVKFDEEWEEPRLRTK
   1000.0000000000000       0.99633631635914788           KDGLDCLHPCLKPKMDEEEEDVLFKCR
   1000.0000000000000       0.99484715997139639           KDTWKLFCNKVRDKVDEEYEEGRLKAQ
   1000.0000000000000       0.99482909780782325           KDAAPHCTSALKAPLDSEYEEYYIKCT
   1000.0000000000000       0.99444477307581802           KDGIQSCVGAMRTKIENEYDETYVRCK
   1000.0000000000000       0.99416967694858860           RESSNICWHAVRGKLEPDFEEKYLRCK
   1000.0000000000000       0.99681810963847539           KEPLEVIEGALKDRMEDEDEDIFLRWR
   1000.0000000000000       0.99489116384167664           KDNMPPFCNCYKRWCEPDFEDRAFRKK
   1000.0000000000000       0.99559100302311565           KEPIEWLWRCIRACCETDMDEKMFKAK
   1000.0000000000000       0.99195242852142129           RWAMDIFCQWVKHHCDDEFEDKMFRCR
   1000.0000000000000       0.99627051885944395           KENCERCFECLRCKMEEEYGEALLKGR
   1000.0000000000000       0.99613832521741330           KEEFQYLCHCFKQRCNQEYDEAHFRRE
   1000.0000000000000       0.99534921774859686           KNDMRGWCPCIKSECDKEYYNWLLRRC
   1000.0000000000000       0.99179025885188132           RQDAEDLCRAFKSTCSREFQERMLRRC
   1000.0000000000000       0.99622369472515127           KTDVPDLCRPFKGKCCEELEEWIFRGC
   1000.0000000000000       0.99710196608559576           RVEYYEICRNFKPKCCEEYEEPVMCKC
   1000.0000000000000       0.99598950381414486           KFKFNEWMKMLREKFCEEDDEVMFCPP
   1000.0000000000000       0.99413803111250509           KCDKRDLMKLYRAKFCDEWEEGCFCKA
   1000.0000000000000       0.99514311933871946           KCEHNYWAKLFKQRMCDDEEEVCFCRG
   1000.0000000000000       0.99587104629571677           RCGLAMIIHIFKPKLCDDEDEMCLCLS
   1000.0000000000000       0.99003084348397707           KVAANEIIRVMKVKLPEEEEDHIFWVQ
   1000.0000000000000       0.98980482505283052           KMQLNVIVSWMKPKVPEEEEEQFLWIP
   1000.0000000000000       0.99574427513290209           KEPAKVLACAIRNKIPEDEEEQWLRFP
   1000.0000000000000       0.99331500971919362           KDGRDIFKTCIRSKMEDDFEEKRLKMN
   1000.0000000000000       0.99702210390675150           KYPIDTMCRCVKHRCDDEITEKFFRPC
   1000.0000000000000       0.99332294403221122           KEKCTKFCTCLKVPCEGDIYDKMFRPK
   1000.0000000000000       0.99532011626737582           KDGMNYLCECYPGACEGEFENRYFKWK
   1000.0000000000000       0.99511971388833287           KDDKQMLCACIKGSCEEEYEELHIRWN
   1000.0000000000000       0.99708939888864989           KDNMDRICDCYNGHCTDDWEKRYLKAQ
   1000.0000000000000       0.99603543910724879           KEDMKVLCCCLKGHCCSEMEEYRLRNG
   1000.0000000000000       0.99621538614134320           KERFDKFCSCIKPACGNEYEERFLKRC
   1000.0000000000000       0.99354972607578207           KENVGLIGACFRSQCDQDFEDGYLRAN
   1000.0000000000000       0.99607251976011157           REHSDRFCECFKPCCDPEFEERWFRWT
   1000.0000000000000       0.99756016952865811           RDDPEKVCEDYKKGCMPELEEKRLRKG
   1000.0000000000000       0.99619213085022362           RDHLEILCPCFKSMCCGEMEERWFRPC
   1000.0000000000000       0.99683573009048787           KDDVNKLCNKVREIFDYELEDLRLRRS
   1000.0000000000000       0.99624291834947154           RDAFKCMPSKIRERFDQDMDEQRLKVK
   1000.0000000000000       0.99515911609340413           RDESEVMEMRIHEVLEADIEEKRLRHK
   1000.0000000000000       0.99216178924906240           KEDMSGLWAKWKEAIEVDFEDALFKKR
   1000.0000000000000       0.99425353158967889           RETMCCLRAMCKPTFAGEVDDCFLRAE
   1000.0000000000000       0.99785175365776513           NDACCCFKVACKAELDRDWNECCIRLE
   1000.0000000000000       0.98840806544954085           KDPWPCFRSQCKPTFDEDMEELVLRFE
   1000.0000000000000       0.99372018922109540           KEDEECFFCAWREKFNEELEDKHLKRP
   1000.0000000000000       0.99681119387841177           KEECKCCVQKFRDRVDSEWEDSLLKKG
   1000.0000000000000       0.99698137959535893           KDEWSVLCTRLKEKCSDEWENIRLKKG
   1000.0000000000000       0.99443124029864782           KDEVACMRSKFPNAYSNELEQMRLKKD
   1000.0000000000000       0.99155396821433606           KDEPKCFRHYCWPAIQKEVDPQTLKKD
   1000.0000000000000       0.99632200761182865           SEEICCIKCACSERWEDEIYGCLLRKD
   1000.0000000000000       0.99571627354377179           REDPCCLYCQCYTMFEQEFEDCWLKSD
   1000.0000000000000       0.99618135729847046           KDPTAALKNRCPEGYDSEFEQCHLKWE
   1000.0000000000000       0.99388182031018146           KDDIHCVYNICIETIEDELATCYLRRK
   1000.0000000000000       0.99876008294551322           KEERCCLACTCQQKFDEDMENCWFRKP
   1000.0000000000000       0.99814195143520212           KDEEACFMCVCCPCFECECESPRLRKR
   1000.0000000000000       0.99732678327282409           KEEPKCYKACCTPHIRHELEQCWIRKE
   1000.0000000000000       0.99310950425896960           KEESQCWAAACRGRVTTEWEEVTIRKS
   1000.0000000000000       0.99872165070368113           KDEEDCYGCCMKCQLGPDIEEHRLRRG
   1000.0000000000000       0.99372677018195588           KDAPTCFTCKFYEKVNEDLESRRLKCS
   1000.0000000000000       0.99799260248771315           REAWQCLQCKCRDNMEDEWEQSRFKVK
   1000.0000000000000       0.99424394455387821           KEEVGALEIHLRWQFEADFEDAMLKRK
   1000.0000000000000       0.99402272780573941           KEEEQMMVARLPDPIETDWERTRFKKK
   1000.0000000000000       0.99708775841708264           KEQMACIPPKCCDVYEGEFQGCFFRPR
   1000.0000000000000       0.99564736979018476           RDEDEAIEERICDHIDNECEAYRLKRK
   1000.0000000000000       0.99213255564009817           KDEMAGIQEKFCDSLEQECYTAFIKKR
   1000.0000000000000       0.99449709275088383           HEAHEKWPEAICACVEADCDGKKLKPR
   1000.0000000000000       0.99159973906107279           DEKKEIMARCLPPCCEPECRDKDLKLK
   1000.0000000000000       0.99622428882116398           RSQTEKMCDCFRCKCDSEWEDKVFKTH
   1000.0000000000000       0.99126498119565165           KDRGEFVCYQFKPRCQDDEEDKRLRFP
   1000.0000000000000       0.99678050299281284           KKELEILCMCLRPECPKEYGDRYLYIG
   1000.0000000000000       0.99496057778238223           KFAATCFCCCWKAECIKEYEDNYLLMA
   1000.0000000000000       0.99629970051505201           RDKREGMCGCWKNKCSDDYTERRLKAT
   1000.0000000000000       0.98903861052770725           KEPAPHICDCIHQMCDEDLEPTRLRPK
   1000.0000000000000       0.99706959105974891           KEEARYLCSCFHGFCDQDFEDMYLRKH
   1000.0000000000000       0.99307295193602929           KYERRHYSSCVRSYCDREFYEVLLKKK
   1000.0000000000000       0.99529233932875427           KEDICNLVKYCHHNLDEEFNDCFFRRR
   1000.0000000000000       0.99352446803537997           KEDAHPLSNRWREALEQEFADCCIKKK
   1000.0000000000000       0.99040857360306100           KDEPPCMQTRLKDSIDKEFEDRRLRGK
   1000.0000000000000       0.99637976123017147           KEELDIMAQKVRDFFDTEIEDKRLRHG
   1000.0000000000000       0.99520122718750115           KESCDVCMPILRGSMESEYEDRMLKGN
   1000.0000000000000       0.99637356501481789           KEGADVCVSGLRAKVEDDEQDKYLKCP
   1000.0000000000000       0.99576436537805912           KDPITPICHCLKDGCEGDFEEAFFRFS
   1000.0000000000000       0.99284836331485904           KDDCKVLKVCLRPHIESDFTEGILRHE
   1000.0000000000000       0.99421764850261640           KEAVTCIRCHFRAAWDDEWDDVVIRAD
   1000.0000000000000       0.99642870411152129           KEDFACLRHMCKGTIDREYDDCRFRRD
   1000.0000000000000       0.99864628627496854           KDEDACWRCPCDNILRAEIDTCRFRRD
   1000.0000000000000       0.99356320957213884           KEQGCCLQCTCHTRIDPEMDTCIFRRN
   1000.0000000000000       0.99589007390305806           KDAAACFRAECKRGLKHEFDGCRFKVE
   1000.0000000000000       0.99575169495592097           KENFSCMRCPCVKMYRNEFPSCYFRYD
   1000.0000000000000       0.99481440817699818           KENQTCFKQCCYSEIRKEMEDCYLRRE
   1000.0000000000000       0.99713340300114806           KDEIGCMKCQCVDRYDDEWDPAYLRWD
   1000.0000000000000       0.99268887295050967           KDEMDVLKVHLGHCFRQDCEDKYFKKE
   1000.0000000000000       0.99554961554723520           REEHQAWEQCIKDGIEDELEEKHFRKK
   1000.0000000000000       0.99589312601322011           RDATEGIPGKFKPGWENEVDEKRLRVR
   1000.0000000000000       0.99426149234948191           RDSPTAVCGCLKPNCDGDYDETKLRVN
   1000.0000000000000       0.99552846625055802           KEAMRVWCPCIRGACDGELEEQIIRHS
   1000.0000000000000       0.99604049471265377           KDDFKRLGGCLRCECEQELEEDIIKRT
   1000.0000000000000       0.99686021249556289           KGGVAGLCGCLKCECERELEEHLLKPH
   1000.0000000000000       0.99521258556801873           KHGCEKFAECLKCDIPNEIEEKMLRCA
   1000.0000000000000       0.99318481172348483           KDGMEKIIEYYNRAVDGECEHRHLRGA
   1000.0000000000000       0.99479036495461304           RENRQKFPEKFAGCWDAEVEAKRFRHR
   1000.0000000000000       0.99615742955634945           RDENAKMYEICCTAIEAEFEGCRFRTK
   1000.0000000000000       0.99689175894665061           KDKMCKFRNIVKARLDDDFEECMFRYN
   1000.0000000000000       0.99197957609563225           KQAIHWLVPCMKCYIDEDLEECFLRLS
   1000.0000000000000       0.99641633284470876           GDCVEPLETCFKCRIEEEYNERCLRMK
   1000.0000000000000       0.99697192316573535           SQAVPCLECPCKERYEEGYAECVMRAK
   1000.0000000000000       0.99614769262911673           RNCMDCLECAVKTHWDDDFDERYLNCK
   1000.0000000000000       0.99296229160354876           RSCLKCLKHYFKPMLDSDFEECLFRCE
   1000.0000000000000       0.99688698219615013           RDPCKAMKSMIKAKFEEDYEEAFFRCD
   1000.0000000000000       0.99183638646945471           RDCAPKCKQVMRGHLEEDMDDWLIRCE
   1000.0000000000000       0.99068641720062600           KDAMQHFWPWLKASVDDEVEERWIRCT
   1000.0000000000000       0.99710173048069950           KECMEWLGRHMKQYMDPDIEEKHFRCG
   1000.0000000000000       0.99714453499200151           KPSVEGCVGMVKATLDEEMEEKLLRCK
   1000.0000000000000       0.99733420732949807           REAVDLCMACWKDKMDDDLEEKIFRCH
   1000.0000000000000       0.99731842383436320           RECFEQCNKNFREKFDNDLEERVFRCK
   1000.0000000000000       0.99728835554303619           KECPEVIAAHFRPNMEEDFEEKMFKCG
   1000.0000000000000       0.99726770626138239           KECVEMIGHKMKEGLGPELDERRLRCP
   1000.0000000000000       0.99635521315296682           KECVQKCRDRIRAKVDEDFEEKIFRCP
   1000.0000000000000       0.99283663444558989           KEPGPCVRAAFRWPFDAEMEEYKFRAE
   1000.0000000000000       0.99588918712784424           KTPIRCIRHNCKQKPREEYEECVFRYE
   1000.0000000000000       0.99723475319600230           REAAACLRCGCKAGIHPEWEDCWLKVE
   1000.0000000000000       0.99733789270655993           REPYPCLKPRCCECYNEEIETCRLKTD
   1000.0000000000000       0.99133673534219446           RDPIPHFAKACKQKLDEEYDEVNLKYP
   1000.0000000000000       0.99229024862145476           KDACTSVRGPVKTHWRPDFEEMHLRID
   1000.0000000000000       0.99322344193296108           KESPCCWKAWCNDEYKKEYESCRFTTE
   1000.0000000000000       0.99461208450497451           KEPDQCWKCAFMPGFRSEMENARLRRE
   1000.0000000000000       0.99669710383559718           KDEHKRFVEVVCACLQRECESLKLRKG
   1000.0000000000000       0.99439607607852831           REDFDGIVKMICQCLEHECENKRFRKP
   1000.0000000000000       0.99026952332988516           RDETNAFYGMIAQSFYDECESVRLRKD
   1000.0000000000000       0.99821201816025473           KDEPDKWLEVFAAWVYPEIEGRRFRKP
   1000.0000000000000       0.99129036283551353           REEIDRVWEFWCSVFGNECEHKMIRKP
   1000.0000000000000       0.99065819988762938           KEDAQKLLEKWMTCVPPDCEAKLLRKP
   1000.0000000000000       0.99176393475610203           KEDVPRVFDNLCDWVEPECVGVFIRRK
   1000.0000000000000       0.99719222360569659           KDEMPGFQTRCCDKWEDECDGVWFRKR
   1000.0000000000000       0.99577595450624135           KEEWEPIHRGWCGCIETECWCRIIRKS
   1000.0000000000000       0.99225669791177851           KYELDHWVTAYCGHLTDECYCRMLRKP
   1000.0000000000000       0.99049268889217124           KDDPKVIEAMICQRMDEECQCRWFRRR
   1000.0000000000000       0.99809432668091191           KDETSHFADTCCEMVEAELDCCTLRKK
   1000.0000000000000       0.99149609665419558           KDEMKCVEDMCRAVYDGDWDDCHLRYK
   1000.0000000000000       0.99396548975168075           RDPVCCCRPKCVEVFDPDVDQCLLRCQ
   1000.0000000000000       0.99579307637276715           KDPQNCVGQKCRESIDTELDEQRFRLK
   1000.0000000000000       0.99719163933646493           KNDVPCCPCKCKEKWEEEIGDCLFRCR
   1000.0000000000000       0.99648835380516354           KEPADCLAQTCREIIEAEFEECNLRPG
   1000.0000000000000       0.99753344452400206           TEETGCLESRCVEKYEESFDPCRIRYK
   1000.0000000000000       0.99560889163916055           KEDEQCLPYPCSPKWEEQFDACRFKKK
   1000.0000000000000       0.99751979378158540           KDGSPMFAAKLRDPVEGEFEDCRFRYK
   1000.0000000000000       0.99671712287335101           RDDWVALDACFKCKFDEDYDDVLFKSR
   1000.0000000000000       0.98787027135517247           REGASQVCPCFKPMCQEEFEDYYIKAQ
   1000.0000000000000       0.99266461750884427           KVGLGTLCECIRCKCYEEYSDPFFRAA
   1000.0000000000000       0.99740267856494091           RETADDLCKCYKAACDGDINEKSIRAA
   1000.0000000000000       0.99604544013545326           REDIDRVCQCYKSACQKEFPERWFKHT
   1000.0000000000000       0.99711960883865769           KEEMEKFANCVKSACGGEIEDKKLRRQ
   1000.0000000000000       0.99682072621029782           KEQIDKICENLRQKCEDEFEERLLRAW
   1000.0000000000000       0.99364610387650620           RDAADCICTCVKQRFDEEWDDNALRCP
   1000.0000000000000       0.99554575707050974           KEEYNCIGHACKGDMESEYEDCWLKKD
   1000.0000000000000       0.99706239386380391           KDDQGCFGQVCMTAVDPDFEGCRFRRS
   1000.0000000000000       0.99063079509264240           KETINCVGDKCVEPWDNEMETTRFKAR
   1000.0000000000000       0.99414611921042406           KDDWECVECKFSDKLEEECDDKYVKSK
   1000.0000000000000       0.99345574039175644           KEDSECCACPVRARLEEEMDDWRFKGR
   1000.0000000000000       0.99243285067870046           KDDMPFLHVCIRCQCEKDLEPTWLRKQ
   1000.0000000000000       0.99505562331369757           KEEYGRMQECWQCHCDDEMDNMAFRRG
   1000.0000000000000       0.99532728067978993           KEEMRNMCACFWARCDDEMDPGRFRRT
   1000.0000000000000       0.99572645178992680           KNECEKFMDLIAVHFEKDFDAKCFRRP
   1000.0000000000000       0.99585086601708095           RDGMDKVVDWYVPALEHDLEHHRLRCK
   1000.0000000000000       0.99407429477543308           KDSCDKVVDRFCPTVEDEFDSKCLKRK
   1000.0000000000000       0.99366711215198944           KDESNKIEDKEKETMERELDERCLRRR
   1000.0000000000000       0.99727255772564538           KEGAACLEWKCRETFEEEFDQCYVRGK
   1000.0000000000000       0.99463515701091465           KEELPCFWGRCRDWLDEELEEHLLRNG
   1000.0000000000000       0.99036828454448544           KDDCSCIRCALRSHLDDEFEGKYLKCE
   1000.0000000000000       0.99702075258176270           RDAFDCLYCHWKDTFDSDLEEKFLKFQ
   1000.0000000000000       0.99318782582869147           RDQCEFVCAVMKAYINPDFDEKSLRAQ
   1000.0000000000000       0.99342386673314997           KDRHTKVVDAIKAKINEEYEESRLRTP
   1000.0000000000000       0.99442191258003265           KDVCGTLFPYLKYKFDEELDEKCFRVG
   1000.0000000000000       0.99297453947909275           KEDCARIQHWFKAKCEEEVNDIWLRKR
   1000.0000000000000       0.99442471281376243           KNDFQMICGCFRGCLEGEVDEMYFRHS
   1000.0000000000000       0.99563320728387783           KEPFSVVHACIKETCDGEIEDAYFRHE
   1000.0000000000000       0.99720897418864696           KDNCAHLCNHMKDKCEEEETECCFRVR
   1000.0000000000000       0.99818172729973442           KEQMRHFCGCFRSKCEEDDEEHYFKWK
   1000.0000000000000       0.99642137344304726           KEGLDRICEPYCQMCDGEWDGRRIKAG
   1000.0000000000000       0.99743797175028492           REEVEMVCPVYREVCNADLEEKKIRRQ
   1000.0000000000000       0.99685563877553385           KEEMEVMCRCIISACGEDLDAKYLRRP
   1000.0000000000000       0.99400816883072607           REAGNKVCECITQQCTDEIEDYRLKVA
   1000.0000000000000       0.99857144801183140           KDEAEKMCESYHQCCEEEFDERRLKKS
   1000.0000000000000       0.99716519951980320           KEEVPKWCDCWHSACEDEMDGARLKRN
   1000.0000000000000       0.99423126613329904           KEECHPLNGCWKCPLDPDFEQRLMRRK
   1000.0000000000000       0.99556236114866714           KEKFTMFCACLKQKCAEDEEEKVLKMA
   1000.0000000000000       0.99527080126243850           KDPIPFFCHCFKSNCTDEYEDMYFHWE
   1000.0000000000000       0.99331023570841626           KGACEKLCTCWPPKCDEDYTTRVLKVA
   1000.0000000000000       0.99660880081799985           RDPFETLCDCYRSCCEADWEERSFKWQ
   1000.0000000000000       0.99713569416124215           RDGVDKFCDSWKPRFDEDLEERMFKGC
   1000.0000000000000       0.99532360872704895           KENLDSLCRMVRHRCEEEWEERFLKMC
   1000.0000000000000       0.99383246010264037           KEDHNMVCKVFKVPLQEEYDEVRLRRP
   1000.0000000000000       0.99460327556904105           KSGAEAFCSCIKSKCHDEYWEPILRGC
   1000.0000000000000       0.99471401523482494           KDDHRAICTCMKSKCDQDYDETWIRYR
   1000.0000000000000       0.99422955010500680           KEENDVLCCCIRQNCDNEVDDKPLRNS
   1000.0000000000000       0.99711667522296621           REDMELLCPSVKGKCDNDYEEVFLRRP
   1000.0000000000000       0.99710606064457341           REDRSAFCKHLKPHCNDEFDETKLKKP
   1000.0000000000000       0.99486480989795389           KQSCPVCCPFLKTKCDDDYDEVCIRVT
   1000.0000000000000       0.99586748121208257           KDAPQWFDPGMKDKVEDDEQEGCFRIK
   1000.0000000000000       0.99547135800117603           KNAMKPIQGGCRPKFEDEEEEAILRVK
   1000.0000000000000       0.99507158487429792           KDGWNPLENPCRNKWEEDEVECMIRMK
   1000.0000000000000       0.99592882293891027           EDAGGMIEPHFKGKMEEDDREVCFRVK
   1000.0000000000000       0.99258266461858091           KEGCKPMAAAWKPVIEGDFEEDPFKGP
   1000.0000000000000       0.99467169915176867           KWDCKKWAELFKVPFERDWNSVCFRRK
   1000.0000000000000       0.99738560987869596           KDCCEGCSGAMKEALDQELESKIIRCS
   1000.0000000000000       0.99292082371182266           RGCWENFQDAMKACFEDDFEEKLLRCR
   1000.0000000000000       0.99573400711498961           RDCADAVNPWLREALDAEVDEKVLRCK
   1000.0000000000000       0.99344766333864243           KNCCEIFAAYMRPKFQPEYEEKCLRCS
   1000.0000000000000       0.99790861641196449           RGCCDHCAKVWKGKLEPDVNDRCLRCK
   1000.0000000000000       0.99689253966469193           KECCDPCPGPFKQKVDDDYAESFLKCT
   1000.0000000000000       0.99696566946048559           KDACEVCGIAFKASIDEDVEERWIRCQ
   1000.0000000000000       0.99620600102051293           KEDDGCCCCKVKDRIHEDFEDPRFRKG
   1000.0000000000000       0.99655338886900524           KEYCACLTGRCKEAFDQEYEDCFIRVR
   1000.0000000000000       0.99208233721563210           KDDMKWICDHLKNPLEPEWDDEHFKRA
   1000.0000000000000       0.99582889234592065           KPELRCWCPCVKQSCDGDLEEHWLRKG
   1000.0000000000000       0.99878226582323038           KDDYDCICACIKNKCADEYDDRRFKRP
   1000.0000000000000       0.99520985449548871           KDDPSYWCGALKAKCCDDYEQIRFHKP
   1000.0000000000000       0.99630236899951119           KDERPAFCKKIRECCNNEFDDYRIKRQ
   1000.0000000000000       0.99404145779306075           KDECNAMADVIRPWLEPDMDDCIFRRT
   1000.0000000000000       0.99493037839929643           KEDMKYICECICGCCQNECEGYYITKT
   1000.0000000000000       0.99298119875406154           KKELEKLCDGYVSCCWGECEVKLCWKP
   1000.0000000000000       0.99554309152557330           RIEIESFCADYKRWCWAEMDEKFFMKC
   1000.0000000000000       0.99472936486493468           KDDPGVFCACLRGECCREYESWNLFKC
   1000.0000000000000       0.99131980480450088           KWAPEFLMPLLKLQFCKEYDEKYLCCC
   1000.0000000000000       0.99491985601599364           KNDIDKIAEEVKRELCREMAEKVICKC
   1000.0000000000000       0.99613758783712136           RCDIDQLLNEIKREFCREYEESLFCRC
   1000.0000000000000       0.99517295098686365           KTDMTEFCRSMKTPLCQDYEEKIWCRC
   1000.0000000000000       0.99639667826578882           RSEEGELCKKWKETFCSDLEDMMFCRC
   1000.0000000000000       0.99529531424747308           KDEENYFWTVVKTRLCDDYEDIRICKC
   1000.0000000000000       0.99458940184724931           KDNEQEMHRALRGKFCDDWEEVKICQC
   1000.0000000000000       0.99565228867815236           KSDDPDWVKYYKGYFCQDMEEHRLCRC
   1000.0000000000000       0.99410170341420634           KDEEANYAGKFRKPICKEMDEMKFCRC
   1000.0000000000000       0.99409941563107329           RTEEGKFCEKFNERFCESWEEIRFCRC
   1000.0000000000000       0.99355590343198430           RMEQRQVCDAFRAKLCEEYDEYFLCRC
   1000.0000000000000       0.99699089268791008           KNEEGTLCKEIKRKICEEFDETRLIRC
   1000.0000000000000       0.99594768023605251           KDGAEWVCPALKEALQAEVEDKRIRAC
   1000.0000000000000       0.99358476614132230           RDEADALASTYKKFIEGDLWEKWLRKR
   1000.0000000000000       0.99565655032954625           RDEIETIATMIKWGFDADLEERCFRKC
   1000.0000000000000       0.99539562835783235           KEEIDPVGGMWVTLIEGEFEGRRLRKS
   1000.0000000000000       0.99706761328214133           KEEWACWMCVCRGRFEQDIEEVMLRRK
   1000.0000000000000       0.99443460348705337           KDDMQVVCPWMYGWCDNEMDEMHFKKD
   1000.0000000000000       0.99251368608872270           KVGCKEWCKCWKDHCEEEYEEIMLKMT
   1000.0000000000000       0.99608914353270228           KDACDVCLKVIKGHLEEEYYDYLLRCK
   1000.0000000000000       0.99214478093406444           EECCSTCYEVLRAKLDDDWWDGLLKCK
   1000.0000000000000       0.99431966536809657           RECCPFCAVTFKTWLDHDWDEWILRCR
   1000.0000000000000       0.99516118634548667           RCACHAFWPAVKGRFEEDYNESCFRLK
   1000.0000000000000       0.99667688082259598           RDEVPKMGEMWKCTFDNDMEEPTFRRK
   1000.0000000000000       0.99691175184012459           KEECAKFMEFIKGCFECDVEECFFKKS
   1000.0000000000000       0.99173520248353020           RDDANCIVCMFHGRFEDEFEEPLLKKA
   1000.0000000000000       0.99710125729397514           RDELDYIPDPICGCVEPECECQILRKA
   1000.0000000000000       0.99610176286946872           RHEGNSLNKRLCDCYDSDCECAIFRKN
   1000.0000000000000       0.99644501327210611           RDDIEVLNRRVCDHWDPECDAKQLRRK
   1000.0000000000000       0.99462055411621053           KEEMGPLECRYCERYDRECECGFIKKK
   1000.0000000000000       0.99420937806129717           KDEKTYLERRICEPMDDDFPCMMLRRK
   1000.0000000000000       0.99628495804646866           KERIRRLRDKLCQTYDPECECRLLRER
   1000.0000000000000       0.99609795933630563           KDGKGAFEGRLCDYLEKECECKHLRKK
   1000.0000000000000       0.99518326959590553           KDQWGCLDSRMCDCWETDCNCAWIRRK
   1000.0000000000000       0.99425050073511323           KDDMTVYQGRVCGALEPDCDSVRLRKK
   1000.0000000000000       0.99429646375454128           KDDNPAMAGVFKWAVEHDWDEYKLRKK
   1000.0000000000000       0.98972631567616498           KDMCDIFRMEFKKTYDQDVEEGCFRFE
   1000.0000000000000       0.99631830669952837           KDCVGHLRDCCKCYCRPEMEECILRME
   1000.0000000000000       0.99528508751146572           KNDCKRVMQVVRGQIDNEMEEGCLKRQ
   1000.0000000000000       0.99029612941566691           KDSYNVLRGVVHPMLNNEFEHMHLRTD
   1000.0000000000000       0.99061359449397546           KDDMKVMKEALCPPIKAECDPNPFRHE
   1000.0000000000000       0.99821484755544077           KEPFKCFKCCLPCTLRNELDGEYFRME
   1000.0000000000000       0.99705969982932574           REEICCIRWTCFPGLDAELEACMFRKE
   1000.0000000000000       0.99595580228214020           KEEWKCFWDFCMPKMEPEFDHCYLRKK
   1000.0000000000000       0.99555070842183746           RDDVCCLTPPCTDRLEEEFLNCFLRKK
   1000.0000000000000       0.99628300613970167           KDDVCTLTSFCHSWVDPDFEECWLRRG
   1000.0000000000000       0.99491052488554033           KEDVCCIYPGCKGMVHHDFMECLFRRH
   1000.0000000000000       0.99634483957806341           KEDACQLKHGCKNVFEGDIDECRIRRE
   1000.0000000000000       0.99752542294743918           KEDCTTLEQRVWEQWDNEMEPSCFRRR
   1000.0000000000000       0.99412940957506701           KEDWPWLMDRMTEMWDAEWEGWHLKKG
   1000.0000000000000       0.99299826849540385           KDDQKCLAHRVADYLDEEVEPDHIKRG
   1000.0000000000000       0.99582756227821367           REEVGCLMGSCTELFEPDLEAGIFKRQ
   1000.0000000000000       0.99673998047324985           KENFSCLRCKCQQGFEGEMEDCFFKKE
   1000.0000000000000       0.99294524451813948           KDEFSILKAKCQDQYKQEYENCRFKYE
   1000.0000000000000       0.99567048361106514           KEAVECCRQQFKERYQEEIEDTRFKCE
   1000.0000000000000       0.99544941338665349           REPSGVCPAWLKPPVDDDLEDVRFRCN
   1000.0000000000000       0.99253510426038416           KDPFSILNITLRDHMDDDYDDAYFKVK
   1000.0000000000000       0.99667866073881217           KEPCQVMIPIIKRKLDDEVEDKWIRWR
   1000.0000000000000       0.99280356128840108           KEDRDRYFDWYYDCLDPEFEQKHFRKS
   1000.0000000000000       0.99325287061263423           KDEIKKLCDTMRNCCDQDWEEMIIKRP
   1000.0000000000000       0.99244932946967124           REDMDHITHCCKGYCEAEMEEKLIKKE
   1000.0000000000000       0.99630098134560263           KEGMEIFMACLKGKCESELGEKVFRGP
   1000.0000000000000       0.99673060420438819           KDCVEPITQRVRSHFDTEFEERYFKCK
   1000.0000000000000       0.99664533040458003           RDCVDYLHHPFKHAFDTEVQERFLKCH
   1000.0000000000000       0.99447031943610276           KNQMEKMPDREKDNWDKEFQEKWLKWR
   1000.0000000000000       0.99667367799015039           KEGMERCCEAYRQMIEGEVYDKWFKCP
   1000.0000000000000       0.99436418860511100           KEGFEVLCYHFRDVCCGELYDRMFRTC
   1000.0000000000000       0.99061450460894496           KESLESVCPVYRAGMDKEIEDRWLRSC
   1000.0000000000000       0.99379190966635922           KETCERCVEIERSHLDDEMADRFFKAS
   1000.0000000000000       0.99579234566155794           REACDNCYRTIRARMESDWQEKCLKCR
   1000.0000000000000       0.99746297086130942           KDCCEFCAQMMGPILDPDLEDRCLRCA
   1000.0000000000000       0.99221795353690201           KDGCGWCKEMVVERFETDWDAWHFRCN
   1000.0000000000000       0.99246921206056560           KYDVDIWENPWCACYEEECTGKIFRRK
   1000.0000000000000       0.99209726148693034           KDEPTMYCPIVRSFCDNELDEVRFRKA
   1000.0000000000000       0.99467702998810748           KDKIDIIARRVRERMEEDWEEKRFRGK
   1000.0000000000000       0.99254068097504988           RDPVEKMVPWWKAAMDSDVDEHRFRCS
   1000.0000000000000       0.99664794804840373           RESTECIAGSMKEKLEEDEDEKQFKCR
   1000.0000000000000       0.99718787899015793           KETCAGCKSWMKHKIKPEYEEIHLRCE
   1000.0000000000000       0.99385581866719330           KDSCELCRKAVKSWLEREYNDRALRCD
   1000.0000000000000       0.99775059898373464           RDCCPPCKPAVRAEMDKDYDDWCLKCN
   1000.0000000000000       0.99472736477167123           KTALEKCMEMYRAAMDGDLEDTLLRCH
   1000.0000000000000       0.99685065229449932           KEPNQCFTGCVKQKMEEELEEKKIRCK
   1000.0000000000000       0.99713704681446080           KDDPACLICMMHPRLDEEFEEFRFRKE
   1000.0000000000000       0.99201904341465286           KYEIERWTDKVADMVDSEVDAKCFRRK
   1000.0000000000000       0.99266385360269183           KDDCKYLGVKLPEHVDDDIDHQCIRRN
   1000.0000000000000       0.99802717750497350           KDDCEWMCPGFKEACDAEFDERYFRHT
   1000.0000000000000       0.99516459578667615           KEDEAMLAAFFKAVIDCDMDECKLRRN
   1000.0000000000000       0.99731063879866577           KEELQMLGQWLKPCCEPECEEHRIKRK
   1000.0000000000000       0.99276377379078073           RDEIKSFMESFCECFGVDCDQYLLRKT
   1000.0000000000000       0.99601361853428694           RDNCPMLKVPLDTCMKPDCDKCCFKKE
   1000.0000000000000       0.99504624062813751           REDLPVLRAVLDQCMRNDCEKWKFHRE
   1000.0000000000000       0.98833281451458010           RDECSMLIAGMKGCLDVDVEEQVIRKQ
   1000.0000000000000       0.99260459501772202           KDECDGFIKMFKCALGCDFDQHHLRKA
   1000.0000000000000       0.99654790877070420           KDELCVLGAPVKPYWDDEMDDCIIRKD
   1000.0000000000000       0.99666560775307400           KGEVCHLITVMRPRIDDEYEECCLKKS
   1000.0000000000000       0.99632703840391601           KQDYCKLEGCLKCQMDEEIEEMILRRK
   1000.0000000000000       0.99656981666726485           KEEIGQFHGCIAGCCEGECEQAAFRRR
   1000.0000000000000       0.99159357591106745           KEPCNVLKDALMASVKEEFDASRLRWE
   1000.0000000000000       0.98629545734355506           KEQAQCFKCGCPKELDHEMETCYFKEE
   1000.0000000000000       0.99504357577992009           KTKVCCLRPRCADHLRADIKGCILREE
   1000.0000000000000       0.99587164515480397           KPDVGCMHAMCAQAWDPEVESCWLRKD
   1000.0000000000000       0.99629179235081411           KDNFSCMRHPCIQVIRGEIDACFLRSE
   1000.0000000000000       0.99297144661773684           REDICNLLKKCGEFISAELDPCWFRKG
   1000.0000000000000       0.99560944688508812           KEEMSELIKACPAVLRADFENCRLNRE
   1000.0000000000000       0.98989756562758058           KRDIKWIKGVCGPWLKPEIFGCFLEKE
   1000.0000000000000       0.99237386348223433           KRNMSCLIPLCETSFRNEVEKCYLEMD
   1000.0000000000000       0.99530453472344138           KKEMSCIAQMCPANMRSDMEHCYFERD
   1000.0000000000000       0.99442547295574912           KREEGCYTGKCTEAYKTDFDGCRFDRE
   1000.0000000000000       0.99037591666930358           KPDMACWRHFCCKELKQDWQPCLIYKE
   1000.0000000000000       0.99496818824831035           KKGCPCLKQVCEPYFKKDWDKWLLDGE
   1000.0000000000000       0.99632961560026656           QKTMPCFKSHCEREWKRKRGRCAIERD
   1000.0000000000000       0.99752594435571140           EAGLNCFDSECEKEKKKRYKKCFLEVD
   1000.0000000000000       0.99533255275085597           EKSWACIKSSCENEVRKRRSKVPFDGE
   1000.0000000000000       0.99430579257575802           EKACTCCQNTVDGEVKRKRRKWQLECN
   1000.0000000000000       0.99663389524432822           ERQLSGVCQCLEHECKRRYSKVIIETD
   1000.0000000000000       0.99213176422719118           EKRWPCLCDEIEKQVRPKWRKILIEEG
   1000.0000000000000       0.99065886041445606           EKKMEWITAEVEKNIKTRIRKPCLEDD
   1000.0000000000000       0.99558448026636848           DKRICCFRCVIEPVFKGKMGRMFLDDD
   1000.0000000000000       0.99202131362563795           EKRPDCWMAMCEGAMKHKMKNCYLDEG
   1000.0000000000000       0.99610991637109403           EKKIAAIYQECQKFMRTKLKRCYLDEH
   1000.0000000000000       0.99332952411460818           DKRWPCFLAWCIRVIKRKFKACYLEYS
   1000.0000000000000       0.99734509312587616           EKALGCIECGIHGEMEKRFRPAWLDMK
   1000.0000000000000       0.99509977629826674           EKSAPHLEPCLDCELERKYKRWCIEVK
   1000.0000000000000       0.99662255879080741           DKGTKKVMEFYDPCIETKCRREDLEAK
   1000.0000000000000       0.99384999803797924           DKKLKPFCHPWDRGCNQKFRREIIEDP
   1000.0000000000000       0.99476671635118941           EKKMNMWPASFESDCKRKMKKNLMEEE
   1000.0000000000000       0.99600967054515410           EKRPRWICRCIECSCRKKIKKVYVEPS
   1000.0000000000000       0.99633066317701979           EKKMREICRCISQDCRKKWKPYYFEDG
   1000.0000000000000       0.99719847871911871           EKKCKEMMKWRVKALRNRIKADCFEQG
   1000.0000000000000       0.99448291108389741           EKPFKSLQDCIDGCVKSKVRREWFEWE
   1000.0000000000000       0.99683941747872862           ERTPQLFWACFEHECRKKRKRVWIEAE
   1000.0000000000000       0.99197238240062968           EKNVPTCCARFEEDCRKKKRKWWLDAG
   1000.0000000000000       0.99769611738334074           EKTFSAFCPCVECDCRRKRKRKFLDVP
   1000.0000000000000       0.99782282327197980           EKPLPAFCPCCEKVCRKKWKKVYLELN
   1000.0000000000000       0.99427774346382247           DEKIAYMCEHVEQCCRGRWRKAYLEEE
   1000.0000000000000       0.99455789334026934           EKKMDSMCPCFEVACENRLMKHMLEEK
   1000.0000000000000       0.99647281534725729           EKKWSAFCGCVYPMCSTKFKRAYFEGH
   1000.0000000000000       0.99301894357819853           EKKFKWFGKCMPCPCKQKVKHMILEQG
   1000.0000000000000       0.99153102562957907           EKRFKCLTCCFARELRKKMKADFLEAD
   1000.0000000000000       0.99658342622141949           DRCLGCLYGMFEGDLKRRFRRGWLECE
   1000.0000000000000       0.99149102261999922           EHAISFCRGVLEADLRSRHRRAFFECD
   1000.0000000000000       0.99376093394993192           EKQCNGCAGYMEQRFADRYRRYYFDCG
   1000.0000000000000       0.99372237399934504           ESRHPGLAGTCETHLKTKFRRCWLEED
   1000.0000000000000       0.99464781052799223           DKKEGGYNGSCEAEMKSRWRKCSFEEE
   1000.0000000000000       0.99510346338526168           ERKVCAIVAGCDSPFGGRWRKCLMDDG
   1000.0000000000000       0.99618583779896697           EKKICCVPCACPRFVKRKFMQCLLEER
   1000.0000000000000       0.99298533911258091           DRKLGGFATEFDRGMKAKVSRMLLEED
   1000.0000000000000       0.99624040658363366           ESKLSCLRNHCETELRKKRYKVILEYE
   1000.0000000000000       0.99505919895074724           NKNCRACSTVVDKDARKKRNKMWFECD
   1000.0000000000000       0.99688170483030847           ERQCGACMQGIDVEIKKKRKKAMIECE
   1000.0000000000000       0.99548699152325659           EKSMKFVMTTVDSEMKKKRHKVWLDCS
   1000.0000000000000       0.99664429767943197           ETKLQCMTSVCESEVKKKRVKMVFDWD
   1000.0000000000000       0.99763240999379821           NKSVPAICACIEHECRKRRPKYWLEMD
   1000.0000000000000       0.99867419684437697           EKKIKVICPCMEPECKKRKKKEYVEME
   1000.0000000000000       0.99671539370470463           EKTMKPLCQCYDGHCTKRYPKEYFELG
   1000.0000000000000       0.99409956875380401           EKRQRELCTCYPSNCRKKFKPDYFDWD
   1000.0000000000000       0.99649588616574136           EKGINWLCSCMYKMCRTKFRKFYFDFD
   1000.0000000000000       0.99471701624288955           EKTQRAVCKCMNPVCRSRVKKEYLDAD
   1000.0000000000000       0.99814693008555067           DKKVNVLCQCFDHCCRQKWRKTYLEWD
   1000.0000000000000       0.99821533118296268           EKAVTKLCDCMEGECNKKRRRHAIEAP
   1000.0000000000000       0.99267601237326042           EHTCQDFCNCYDGDCKNKRQKMHLEVS
   1000.0000000000000       0.99385962586252130           GNEIAWLCPCLEGECGKKISKLFLDKC
   1000.0000000000000       0.99291776487346528           EKNVPMFTHCCEAACKSKFRKMVFDQD
   1000.0000000000000       0.99441950459207518           DKGITGFTPCLECCIRSKFRKVIFESE
   1000.0000000000000       0.99283704890518654           ANKMSKIKECIDCQIKDKFCRAMLDEE
   1000.0000000000000       0.99581236055844713           DKRCCVIRPGLEGVLKPKLKRCFLDDE
   1000.0000000000000       0.99536760094687926           DHKGCTWKSACYQYLKPRLRRCFIEEE
   1000.0000000000000       0.99715894238638902           DKKLPCIKCECGREWRGRCRTSLLEEE
   1000.0000000000000       0.99368307339020934           SRKWNCMRHECYKFIKATLKACFLEEE
   1000.0000000000000       0.99686731946647111           EKRASCIRRELCKCWKPKIHCSWLEED
   1000.0000000000000       0.99222806729279744           DNRMHDIYKECCKMYKSKIRCCMLDVD
   1000.0000000000000       0.99659578284027817           GRKIGELRKPCCNPFKSNFGCCMFEED
   1000.0000000000000       0.99338252295464380           ENKPKWVRPEVCRRYKEKLSCQVLDEE
   1000.0000000000000       0.99451390410178864           DKKIQQFRRGLCAHWRNKLRCELFEEE
   1000.0000000000000       0.99502870781768993           DRKLGGWRKMICQWFKARLHCTMLDEE
   1000.0000000000000       0.99568123432932654           DGKWGCFKPCCCGGFRGRVRQCLLEEE
   1000.0000000000000       0.99745125349831265           DRRLACLFTWCFKLMKKKMRKCLLEEQ
   1000.0000000000000       0.99736922720562793           DKPLHCLLDYCEKMFKAKFRKCLLEQT
   1000.0000000000000       0.99343044416962301           DKHRPVLMACIEHCCRSKVRKTDLDVH
   1000.0000000000000       0.99272961021387918           EKGYECFEGCLACNVDQKLKDRELDPK
   1000.0000000000000       0.99472187795192679           DKDFHCLECQCHAAIDKKIKTCVIDRR
   1000.0000000000000       0.99601840790200413           EKAPCCMEGVCHQPVDQKMKDCFLEMK
   1000.0000000000000       0.98965041310366897           DKRVPCLECWCTPAVEGRIKTQFFEAK
   1000.0000000000000       0.99415241737321147           EKKMNCLACMLPPHIDSKWKPQYLDVK
   1000.0000000000000       0.99254785527080014           DGSMPCLEAECARKYTDKLPGCLFDGK
   1000.0000000000000       0.99562643504280524           DRRCCCIENDCGKEHKKKWKACYFEQT
   1000.0000000000000       0.99692606109096360           DKGVCCLPTECCKEYRKKFTGCIIETQ
   1000.0000000000000       0.99037720268976004           DRQIECILDICDDMFDHRWNRCYLDLK
   1000.0000000000000       0.99299478791606344           ETKVHCIEHQCGKWYSARIAGCLIDEK
   1000.0000000000000       0.99424436264512372           DKKMSGIEDECPKGRDNKMRGGEFDYR
   1000.0000000000000       0.99611939073198719           DKRCGMCENDFAPERDRKIKPVILDDK
   1000.0000000000000       0.99367034744095550           DKHTDVVEAEMVKCRDSKLKPRALECK
   1000.0000000000000       0.99744678734100711           EKNVPCIEDECDKLHDKRMRKCDFDQK
   1000.0000000000000       0.99706572299487695           DRRVCCLRRECARVLRGKIRGCILEEQ
   1000.0000000000000       0.99452046401192618           ESKARCLKRECARGFKDRCKPEVIDEE
   1000.0000000000000       0.99519272358991584           EHRFEKLPDDMCKGWKYKLKCRFFEEP
   1000.0000000000000       0.98580421052568035           ENRVKPLHEDWCKMYKERCHPGHLEVD
   1000.0000000000000       0.99614024971041848           ERAAGFVEAAMCKCMEPKCRCNWFEIR
   1000.0000000000000       0.99433255390179154           EKPPKRFEDEYCKGRENKCRHSFFYMK
   1000.0000000000000       0.99711038502360727           EPETEMIERDMCKCRDKRCKAKQLYKK
   1000.0000000000000       0.99613279698835866           EKGFHWLERELPKERDRKVKNMILDIK
   1000.0000000000000       0.99168207986587942           EKKLPMMDDDWPKERKKKMCGHVFEYK
   1000.0000000000000       0.99104836255747863           EKKAPCVDSPCPQEGDKKLRGWPFEDK
   1000.0000000000000       0.99229535611076458           EPKLQCIQHCCIQIMERKMKQCLFYEK
   1000.0000000000000       0.99585314978976991           ERKAACVRHGCWSMMRKKLRPCYFEGD
   1000.0000000000000       0.99088696743598093           EYPCAGLDKMVEHDFERKHKRCFFEVR
   1000.0000000000000       0.99646913244958624           DKNIDVIVSCFEGECPKRRRKTVFDVA
   1000.0000000000000       0.99301041904343734           DKSTKWMAQCCDSEFAKRRKKEEIETA
   1000.0000000000000       0.99328010818910772           EKGVKPCNNAFESDVKKRRKRTVLEAD
   1000.0000000000000       0.98814571155388509           ERKCRVFISVIRPCINRKFKDADLDYK
   1000.0000000000000       0.99183309988228485           DKKREIYMCCIETPMDGKMKKWDLEDK
   1000.0000000000000       0.99473463943984086           DRKDRCFCACFNKECKTKMREDDLEEE
   1000.0000000000000       0.99656110161147915           EKKLNQLCNCMDGHCSPKFKRTYMEEC
   1000.0000000000000       0.99673216717590762           DRKHKEFPKVIVGHMKPKFKSEDLEEE
   1000.0000000000000       0.99699302977853388           DRKMAELFKFFVACFRARCRAVFIEED
   1000.0000000000000       0.99494189030696445           EKKAQVLIPELCPCFRHKCRGNYLEEA
   1000.0000000000000       0.99670175342714695           DRKGRGLQTDLCNCMRQKCSCEVLEEE
   1000.0000000000000       0.99496973646818143           EKKIQPLESWLCPCLRQRCKAMYLEEE
   1000.0000000000000       0.99737789024567081           DKKVPAYPNDLVKCYRNRCKPMELDED
   1000.0000000000000       0.98999576840048409           DRRMCCFVCQCVNMMTSRLKRCYIEEN
   1000.0000000000000       0.99816634013661709           ERKCPCITGWCYKEMKRKMKKCWIEVD
   1000.0000000000000       0.99481037479208678           NKKVCCFNGTCERTVKKKIRKCLLEQN
   1000.0000000000000       0.99650890246713641           DKNKTCYYCCCEHALDSKVKRGELEQR
   1000.0000000000000       0.99606624035618674           EKEMPCLECMCYKEMDKRLKEPLFDSR
   1000.0000000000000       0.99456669791828245           EKNIGCLDCGCGGWMDRKVKNGLLDNK
   1000.0000000000000       0.99261656457723146           DKSWCALEACLDHYFDKRMKKCFLDTR
   1000.0000000000000       0.99555515033649211           EKKKTVFCRCLQPSCGEKYKKVEFDQG
   1000.0000000000000       0.99720799522669745           EKKFNVLCGPFEPGCKGKYKKSYFEMP
   1000.0000000000000       0.99048492234845043           ERNKGTFCTCIEAQCNNRFKKHEFDNG
   1000.0000000000000       0.99597603091655518           DKSCACLCACCEKGCRPRFKKCYLDYQ
   1000.0000000000000       0.99619034350409374           EKGLRDMCKILDCELKKKFRKGLIEPC
   1000.0000000000000       0.99456859759209981           EKDMRDFVRYRDRALGAKIKRDMLDNG
   1000.0000000000000       0.99171472623132229           EKRFRDLCKCRATACNHKIGREFFEHP
   1000.0000000000000       0.99419558977303490           ERNMTDVCKCRHKPCKQKMKPEYIETT
   1000.0000000000000       0.99556779528101791           EKEIKYICKVRAPICRQKVKGEDLDKD
   1000.0000000000000       0.99107354442725371           ERTGSDCWKMRCGCMRKRCKRESFEVE
   1000.0000000000000       0.99577189388243748           ENRVKYIAPAWCDCMKDKCQCEFFEEE
   1000.0000000000000       0.99691601204295099           DRGVKECAKLYHASLKGKFKPEWLECQ
   1000.0000000000000       0.99613701416443634           ERGFKDLVKMRVPVCKTRLKQEDLEAE
   1000.0000000000000       0.99584417786453627           ERKNRDYLKAHVRCLKTRLKTDDLDEE
   1000.0000000000000       0.99789535109083127           DRKLKEMVKARCAPFKPRMHCDYLEEN
   1000.0000000000000       0.99682468601201357           EQKVKEWWKLYCPCIKKKCVPECFEEE
   1000.0000000000000       0.99483984248744972           ERRGYEVGKDFCRALKRKCKQMDLEED
   1000.0000000000000       0.99726137166967987           EARFREYCKQRCKCCRERCRGEFLEED
   1000.0000000000000       0.99550787703460164           EKKLKDLAKERCKCLDHKCHKEEFDGK
   1000.0000000000000       0.98834574879675641           ERQAKDVMKMRCKCMTGRMRGEQLDVE
   1000.0000000000000       0.99326868975755889           DRSARDFMKDRCSCFYPKCRPDFFEDP
   1000.0000000000000       0.99402169944826646           ERGLRCFANACCPCLRAKCKHAMLDGD
   1000.0000000000000       0.99240187372161970           ERQVKGVATYYQKCIRPKCKRDDFDAE
   1000.0000000000000       0.99243091672121031           DANAKPWIKYHCKCLKKKCKPDMFEKE
   1000.0000000000000       0.99583777834823495           DSDIKDIMKWRCAQIKRRCQCELLERQ
   1000.0000000000000       0.99100910690692712           NKEMKDFYNDRFKCLKTRMVREFFERE
   1000.0000000000000       0.99540041351533148           DKDFKDFPKCRFGGWKGKFTHEMLERE
   1000.0000000000000       0.99535560295901993           QKEVRDFPRNRFQCWKDKMAAELLEKE
   1000.0000000000000       0.99795857818113931           EKAMKEFCKPRQKPCKPRFRREYFEVT
   1000.0000000000000       0.99411197120749539           EKPIKEMCRGYTGVMTPKLKKELFEFC
   1000.0000000000000       0.99523477689133633           EKCFKDFCKEYDRFCMTKFKKEYLYCC
   1000.0000000000000       0.99535640391759983           EKCFKFLFAVLDAGLKKRFRREFLECV
   1000.0000000000000       0.99439005535699143           DKTCKMCMQIYEAYLSKKFTKEWLDCP
   1000.0000000000000       0.99732180002572390           DKACKGCRCALEHAFKTKISRELLECE
   1000.0000000000000       0.99776534271078732           DRGCRMCVAVFEPEVRQKYHREMLECT
   1000.0000000000000       0.99265745877551226           ERVFKKLWDQFDKMFKAKLRRDLLDVD
   1000.0000000000000       0.99622405300402306           DKKIAVLRRELPTEYRKKCRGVLIDED
   1000.0000000000000       0.99767806384613889           EKKVAEWHKSLPGCFRAKCKKVICDED
   1000.0000000000000       0.99523543300310591           ENTVPWLKNVFEKDIRKKYKKMCLDTD
   1000.0000000000000       0.99437301925731170           EHPAQAIPAMLEHEFRKRRKKQYLETD
   1000.0000000000000       0.99727160351536093           EKKLECIFACFERDCNKKRKKKLFDDP
   1000.0000000000000       0.99657045962791879           DKAIESLCDCLEKECPNRRRKKYIDVP
   1000.0000000000000       0.99485892369104501           EIGVEPCCRLWDGECIKKKKKRFFLCG
   1000.0000000000000       0.99711486342782485           EISIEKICECYNGECMKRKKKRLIFCA
   1000.0000000000000       0.99325382967596221           EPGWEPFCANFDDECCKRHKKKIFECC
   1000.0000000000000       0.99281212693204901           EAATDCFCCACDKDMCRKHKKRFLWIC
   1000.0000000000000       0.99699348114835573           ESAIDKLIQYYEKELCRKKKKSLLCIC
   1000.0000000000000       0.99588398586147064           DIAMDQLCGCMEAECCRHKKKRLICAC
   1000.0000000000000       0.99605785469211683           ECDWPNICRKFEDECCRSRRKWIFCAC
   1000.0000000000000       0.99709183186267392           DLKMKELCRRYDERFCRRHRKDIFLIC
   1000.0000000000000       0.99667787041250699           DFKLKDICSRREERCADKHRKEILMIC
   1000.0000000000000       0.99847751436446130           EIAYKELCKRWEENCCKRNRKEFFCIC
   1000.0000000000000       0.99576709641669803           ERDMHQFCQWLEGDCCRKRKKMYVLRC
   1000.0000000000000       0.98948347915230783           DFEHTPICKCFDHECCKKRRRMILARS
   1000.0000000000000       0.98964820748780169           DVKANILCCCMEKDCVHRRRRRILFIA
   1000.0000000000000       0.99484074096988373           EIATESICDCFDGDCIKKHKKNLCVVA
   1000.0000000000000       0.98719187792821916           KRDHSKLCDCVDKECRKKKEKSRLYKG
   1000.0000000000000       0.99481674865527969           KLDVPLFCACMEGDCCQERENWLLCKH
   1000.0000000000000       0.99582862075166145           KKDIKMVCACFDHECHKERERGVFNRG
   1000.0000000000000       0.99493353325687772           KRQCDYIHECFEGEMKKDRDKHYLDMD
   1000.0000000000000       0.99601317844365422           RKACKCLKNGLDADFKSDRDKSWLELE
   1000.0000000000000       0.99644631299879916           KKALEVFKSAFDPDLKKERERKFLDAD
   1000.0000000000000       0.99647650905823781           AKDFKMLMQMFDGEFRKDRCKEMLDRE
   1000.0000000000000       0.99691312899719187           EKEQVALHGALEADMRKRRHKAYLEKE
   1000.0000000000000       0.99490169791381577           ERGCGICAQMLETEFHKKRNKVALDWS
   1000.0000000000000       0.99612936094719728           EKGFKVIWACIEGMCRPKIRKDDLDGR
   1000.0000000000000       0.99492931097792947           DTKLPWIHPCLECNCNSRLKKWVFDEA
   1000.0000000000000       0.99657076577280035           ERRNKMMNQCFGACCRTRCKGSELEED
   1000.0000000000000       0.99793326616935796           DRRFNVLCTCIVPVCKGKFRATYLDET
   1000.0000000000000       0.99232454274648796           ERRMKLFCRPVWPQCKRKFKKIFLDGS
   1000.0000000000000       0.99201838511010698           DRNVKLFCQCFDPLCKRKFRKEDLDAA
   1000.0000000000000       0.99379381539979339           DKRLRPFAACWRAECKKKIKSEYFEYT
   1000.0000000000000       0.99186094204107444           EKKMKWVCTILYQPCRQRLHSEYLDED
   1000.0000000000000       0.99488270923388367           EKPKDPLCGEYERGCCPSYRKEEMLAC
   1000.0000000000000       0.99561068519104623           DKDKKQLCKQVEKEVCKKRRKGEVVKC
   1000.0000000000000       0.99625472534761750           EQDRRTWMTMIEQEFCKKRKKEYLCNC
   1000.0000000000000       0.99242241227563688           EKESKKFCEHWDSDMCRKTKREYFCHC
   1000.0000000000000       0.99485001399546158           ECSFKRFLAGYEGRVCEKRKKDMICAC
   1000.0000000000000       0.99588986692038706           DWAHQKLIDKYDEKVCDRYSRDMLCIC
   1000.0000000000000       0.99394370678073163           DNGVHRVCEKYEEKICERYHRNVLCGC
   1000.0000000000000       0.99288565003383011           SSKYQRICERYEEGICEHMSKKFFCEC
   1000.0000000000000       0.99356419398566742           KDRTDRMVEPWDSRLCEQYDQRRLCPC
   1000.0000000000000       0.99664952048408095           KETMDKLMDVYKPRFCDEEDERWLHAC
   1000.0000000000000       0.99539408179881506           KGNPDNLCKKYRDAICKEVDERGFCQC
   1000.0000000000000       0.99626907994396374           KLDFEDVCNTYREICCAEYEEKVFVTC
   1000.0000000000000       0.99497730194471101           KGSKDAFCGCLKCDCCKEYKERGLINC
   1000.0000000000000       0.99277150972901473           KWGMDGFCGWLKPNFCDDYEEKFLALC
   1000.0000000000000       0.99732273996404275           KEAMEAMCGWVRERMAQEYEDKYFRCC
   1000.0000000000000       0.99699214296357463           REGMDMVAPIIKTRVEEEVEEHRLRAK
   1000.0000000000000       0.99655423409630473           KEDWDMCVNMVKNNLEEEVEDRRLRCR
   1000.0000000000000       0.98894452355477946           KDQVDVVEGKIKQVVESEYDERRIRCK
   1000.0000000000000       0.99430407832079459           KDAVAVLEAQLRDKMDNECDEVYLRAK
   1000.0000000000000       0.99188615800179103           KDSCACFMGKVRDCFECELDEIIIRHW
   1000.0000000000000       0.99606252412443319           KDCGNNFPKKVRDCLECEFDDARLRCR
   1000.0000000000000       0.99406914122589851           RDAVDALDKWMRECLEGDWDDKIFKIK
   1000.0000000000000       0.99475232104044209           KEEFPYMVKVMKARLDDEETDGVLRMR
   1000.0000000000000       0.99487266688237141           KQNCDKYVDLYKACLESDMCEHCLRPK
   1000.0000000000000       0.99476542049961547           KEEADRIWDCCRAPMDNDMEECVIRKN
   1000.0000000000000       0.99415336723123371           KEERCAFMAVVHKAVEGDVDECRLKKK
   1000.0000000000000       0.99587789266957616           KDELKAICSGLRGGFEEEIDENIFKKH
   1000.0000000000000       0.99613694845293821           KEECRRFCECLGVPCGGEWQGDLFKRP
   1000.0000000000000       0.99355339255842445           RDEMRKFGECLWPTCDQDIDYEFLRKH
   1000.0000000000000       0.99322674629838970           KHEKKKYREMVMATFEGEVEGEYFRKD
   1000.0000000000000       0.99398249223322122           RDEVAKFMEVFHGALECDLDSWRFKKN
   1000.0000000000000       0.99514179393473623           KDEYNTISNMVCPCLEPDCEGGKLRKH
   1000.0000000000000       0.99516535330212463           KDDRPVLWACINCHCEDELEPYWFKKR
   1000.0000000000000       0.99693626666500623           KEGFSSMCDCLKSPCDEEFEETMLKGR
   1000.0000000000000       0.99592351435481008           KENMSLMDTCIKSKCDEEEEQAWFRTR
   1000.0000000000000       0.99767095184270460           KEPIQWFAPMCKPKFDEEEEECVFKMH
   1000.0000000000000       0.99542525274179539           KDRHCCFKATCPGRIGDEWEACHLRND
   1000.0000000000000       0.99783290987590179           KDDSHCFSCACGDFFRPEVEGHRLRRE
   1000.0000000000000       0.99535183480938494           KEESPCMKSCCVNVFENEIEPFRLKRD
   1000.0000000000000       0.99663545303724754           RDSAPCLKPECTKVYHPEMEGCYLRKD
   1000.0000000000000       0.99292504505220958           KNSFGCIHAECARAYKGDLWACVFERE
   1000.0000000000000       0.99364342234727665           KDECCPLTTECCRDYRQDCEPCFLRKE
   1000.0000000000000       0.99170055923002753           KRTFHCIRSECWKYIKREMNRCALEHE
   1000.0000000000000       0.99344248354639131           RQPCGCCRQECSKIWKREVADCCLECD
   1000.0000000000000       0.99624629378250840           DKRSACIRHECCKMIKKRMPCCFLEPE
   1000.0000000000000       0.99566099282015741           RFAMTCLKAECCKKYKEEMDQCILLME
   1000.0000000000000       0.99321232502367029           RLGWACFKAECMKKYKEILDHCVILKE
   1000.0000000000000       0.99688910213131432           KKKCCCIKQECIKIYRSSLQACLLEME
   1000.0000000000000       0.99177974993269880           KKQMCAWRQDIMKSWKEDIECCLLERE
   1000.0000000000000       0.99705821603854905           KRDFKVFKTGLCTCMKSDCDCVGLYRE
   1000.0000000000000       0.99622638132540953           KFDIKSLKDEWCNCYRSECDCVMFYRE
   1000.0000000000000       0.99599955953315122           KDPGMAWKERICECIRADCDCARLRME
   1000.0000000000000       0.99395876143458095           GARLKDIKSWFCPCMKDDCCAEVLDDE
   1000.0000000000000       0.99515310235134202           RDPVAALKAAVCPCIRGDCEPGIFDKE
   1000.0000000000000       0.99754366676339434           RKGFKAFREYVCPCLRGDCECEWIEKE
   1000.0000000000000       0.99408764805398975           KKDCKVFKKCMCQGVKTDCECWFFERE
   1000.0000000000000       0.99216256440078954           KKNMEILPPVFCCCFKQDCECYYLDED
   1000.0000000000000       0.99344453676510303           RRRATNLKTMLCPCFKANCDCAYFDSD
   1000.0000000000000       0.99357487299560654           KRKPNVYRAWIMPCFKDDCEPYYFDNE
   1000.0000000000000       0.99164061607743892           KRKEKVWRAMFCACYRPDCDGQMIDNE
   1000.0000000000000       0.99657493122066720           RRPIRALKPVVCACVKKDCEGDYFDYE
   1000.0000000000000       0.99331572968220916           KKEEGILKTWFCKCMKNDCDHPHFDRE
   1000.0000000000000       0.99666458325963225           KRKMGWFRHVLCQCIKAECEGVMLEDD
   1000.0000000000000       0.99503297426184611           KREFRILKGCFHCCFKVDCEPSFLDRE
   1000.0000000000000       0.99157165449165685           KNAWRALKCCFECTFKSDLDTEYFDVE
   1000.0000000000000       0.99202529254247207           RECVEALSVCISCQFKREIDGRLFYCE
   1000.0000000000000       0.99357211548213575           RECCPVFKACLDCRLREELYKFLFKCD
   1000.0000000000000       0.99548439767578700           KHCANGLRDILEVELKREFEKTMFECE
   1000.0000000000000       0.99372614550061844           KPCCSSCKEHLEPWLRPDMEKELIDCE
   1000.0000000000000       0.99521994888613230           RRPCNPCKDYFEPEFKHDMEKEIMDCE
   1000.0000000000000       0.99836084321393492           DRPMKICHTALESELKKRRQKDWFDCD
   1000.0000000000000       0.99747503894350920           DRSCHMCRNVWEPELKKRKGKMWFECE
   1000.0000000000000       0.99613118103937637           RRPVGCLRPGFEMEFKHDRDKAFFEME
   1000.0000000000000       0.99574222126693368           RKKIGCIAPACEGDLKQSREKGWFEID
   1000.0000000000000       0.99517656866871007           DKPVGCMRAMFEHDFRKRRWRAILDHE
   1000.0000000000000       0.99421922458577183           DKNMSDIMKICGGEFRKRWRRCYFEVD
   1000.0000000000000       0.99327825260967351           DKAFNDILKCCEGPCKRRVRKCYIEAN
   1000.0000000000000       0.99284918846000481           EPPVQPLGHAIESDVKKRRKKTLFDWQ
   1000.0000000000000       0.99234530371583307           ERPVAWLAHALDGDVKRRRKRSVIDWD
   1000.0000000000000       0.99635067258798171           DRKMGGIWGCIDTEVRKRRHRTWLDEE
   1000.0000000000000       0.99489553002991260           DRQGSWMGHCIECELKKRYRKDYFEFD
   1000.0000000000000       0.99659544519855414           DEAIGVIWGCIECRCKDRYKKVWLDVQ
   1000.0000000000000       0.99441331035965097           ERKIKVLCTCMEDDCNRKVRKQLLEWS
   1000.0000000000000       0.99520515032764623           EKAIKLLCSWLEPNCKDKVRKNIFEMS
   1000.0000000000000       0.99823868437304464           EKAWKIMCAGLDGEICKKYKREIFEGC
   1000.0000000000000       0.99121737268774157           ERSIDPICSPLDRRCRDKYKRRYIDAH
   1000.0000000000000       0.99315021723068020           EKKIDAFWTCIEPRCHEKYTKQIIDYH
   1000.0000000000000       0.99553862890737621           ERRCKMFTECYEPPCRTKYKKEVFEED
   1000.0000000000000       0.99314887508558480           ERCVKCIEQSFAGTFNGKLKGDLIDCK
   1000.0000000000000       0.99639811657011312           ERCIKACYAAIPGRIDQKWKGDILDCK
   1000.0000000000000       0.99624841273343590           ERACPCCECGVPKAFDNKIKRPWLECR
   1000.0000000000000       0.99456656414235134           ERPCDCLECGLDAQWENKIRKSWFEIR
   1000.0000000000000       0.99398386972075570           EKQHACFECGFGPTYETRVKGVDLDYR
   1000.0000000000000       0.99389443250085985           ERPPSVCEAMLNPCMEAKCRQEWLDCK
   1000.0000000000000       0.99438087453089063           ERAMAPIEHWVCPCMDAKCTSIYFELK
   1000.0000000000000       0.99759275773591438           ERRIEILAAVICGCLNGKCKCTFFEDK
   1000.0000000000000       0.99321978939988409           DSKFDWLYNFFCGCIKSRCHCRFLDYK
   1000.0000000000000       0.99441644249505068           DKRLEQVEKMVCAGFNRRCRAHWLDEK
   1000.0000000000000       0.99525331798984740           ERKLSWWHPMFCGCWRAKCKPVVFEEP
   1000.0000000000000       0.99130606575492675           DRKMSVIIKACTGCLRKRCKSHWFDEE
   1000.0000000000000       0.99600680655220186           EKPWKIMRSIICPCLKAKCRGEQLEFE
   1000.0000000000000       0.99443995900305215           EKRWKNFRRWCCPGFKRKCKHEYLDIE
   1000.0000000000000       0.99673195731702380           ERKLECIDSPCCKCFYQKCRSCWLEDR
   1000.0000000000000       0.99629637053478937           EDKFDKYEELLCPCFDGRCPGAYIREK
   1000.0000000000000       0.99724621422313098           EKKQQWYEKMLCSCWEPRCKNIEFEEK
   1000.0000000000000       0.99408636033165554           ERPFAMFEGCLVRELDKKLRAVYLDQK
   1000.0000000000000       0.99250125026814195           DKRFPAFTVGFDGPCKGRMKRYFFDED
   1000.0000000000000       0.99144793571248646           EKRVACFGDAVESQVKEKWNKVIFEEG
   1000.0000000000000       0.99463425947970485           DKGMDPLAHCLDHECRKRYKRKILEGT
   1000.0000000000000       0.99539772788068448           EHKVGAIKAQFEKDLKNKWRKWHFDEE
   1000.0000000000000       0.99428356882862357           EKKADCMCCVIDAPVKDKIRKRWFDES
   1000.0000000000000       0.99403871346283967           ERRVPCLCSCVKADCRKKIKDAIFESH
   1000.0000000000000       0.99344131594294283           EKRMAEIVKIMPAQMKRKYKHCWFDDP
   1000.0000000000000       0.99379303497205429           EKKVCEFCKSFDHECKTKMKRCIFDDT
   1000.0000000000000       0.99604979353425005           ERGIQILCTCFAGECNNRIKQMYLDAN
   1000.0000000000000       0.99660857495022070           EKAIKMICNVFPGECRKKMRHDWIEVD
   1000.0000000000000       0.99702372098959569           EKTAPWIGPCIDAECKKKRKNCNFEAQ
   1000.0000000000000       0.99464789846604307           DRTLPALKNMLEHDLRRKRTRWLFEVE
   1000.0000000000000       0.99343072312458391           QKACPALTTCIECHIKKKWYRWLLEVE
   1000.0000000000000       0.99039025515397183           DRAVSVLVGFFEKCFRGKWKKMMFELS
   1000.0000000000000       0.99234447627757205           EKNCARFCDVIEAECASKMRKVWLDTC
   1000.0000000000000       0.99769477397954087           ERDIKMFWPCLECGCNPKFKREWFDAP
   1000.0000000000000       0.99151220835942822           ENRFKWFCPHMYNECRRKLKTEFLEDH
   1000.0000000000000       0.99379402577719522           EKPIKVVKVEITKWMKDKMRHDLLEVE
   1000.0000000000000       0.99375714518347702           EKPGKLCPQEVAREFRKKIKRQDIECD
   1000.0000000000000       0.99746462712357742           EKCCRACPPEVGKEWRRRFTGEILECQ
   1000.0000000000000       0.99386061119689018           DKCYKFLAVEFGKALRRRIKTEYLDCP
   1000.0000000000000       0.99224126319125627           DRAVNQFERPMCKIWQARLKCKEFDAK
   1000.0000000000000       0.99506725411559360           EKAINAFEKEVCKFYDCKFHCSLFEAK
   1000.0000000000000       0.99884983747789835           EREFSMFDEDLCKCRESKCRAAWLEHK
   1000.0000000000000       0.99651202823834695           ERGIGMVEQELCKGRYSKCKQGWLEPK
   1000.0000000000000       0.99436532527399668           EKGMSMVDGELEKWRDPKVKQALIDPK
   1000.0000000000000       0.99367055499572088           EKDAEAMDDDLCKVRESKIRHHDLESK
   1000.0000000000000       0.99585839624227024           EKAFGYIEPHCEQYHEKKLKKCYLEAR
   1000.0000000000000       0.99670222322749635           DKKFRVMAGALEKEFRKKRPKVMLDMP
   1000.0000000000000       0.99590132395962794           EHAADCIMAVVEKDFRKKRHKWHFEVE
   1000.0000000000000       0.99207272057759643           ERGCKFFLRLMESDCRKKRKKMILEGP
   1000.0000000000000       0.99321474525867326           EKKWGPFASWVEGDIRKRTRKMELDYD
   1000.0000000000000       0.99405149711847940           ERGISWCISMIDAELRKRRLRAVLECD
   1000.0000000000000       0.99481697414088810           DRGVPWFQRCMETEVKRKHKKCFFECD
   1000.0000000000000       0.99095585548832310           ERTMEVFPQPMEQELRKKHRKTYLDCE
   1000.0000000000000       0.99394059014234026           DRGIGCMVNICEREIRKKRSPCYLEHQ
   1000.0000000000000       0.99641729969425286           DRNLPCVQCECDSEMRKKRGKVLLEKD
   1000.0000000000000       0.99620823603401099           EKTLRMCCKFIDADIKNKRRKWWLDCQ
   1000.0000000000000       0.99559196636382774           EKKANCVTPGCDTDVRKRRKKQILDSD
   1000.0000000000000       0.99649182527775093           DKRAPALAACCDKDMKKRHKKCTIEQN
   1000.0000000000000       0.99475370876589764           DKRPGTMVQVLDRDVRKKHKKCWFEVP
   1000.0000000000000       0.99811015340615228           DKKMKVICACYHQACKPKLKHEYLEDT
   1000.0000000000000       0.99379647615261246           ERKWPDMHRCYDHQCKKKYKRQLIEND
   1000.0000000000000       0.99134674875706286           DKGAKELTKMLDADVKRKMRRPEIECD
   1000.0000000000000       0.99451437768263129           EKGQKEWHKIWATCFKHKVKGVEFEGD
   1000.0000000000000       0.99407542914419711           ERKPKILRQVITTWLKPKMKGDDIEEE
   1000.0000000000000       0.99564854916628376           ERKWKHMMEMCEGCLKCKLRRDEIEEN
   1000.0000000000000       0.99320835695402676           ERRLKPIARALCHCVKQKCKQYYIELQ
   1000.0000000000000       0.99394809034041609           EKPFEHIKNECCRGIKQKCTCQYLEYE
   1000.0000000000000       0.99003327306724864           DKHMHQIQKDICKYFKKRCRCILLEDE
   1000.0000000000000       0.99624848649653097           DKAFNYIPREACKCMRGKCRCQYFEMG
   1000.0000000000000       0.98514400389654666           DRGCKDVVKQLCHCLQGRCKPELIDAA
   1000.0000000000000       0.99672254486493195           EKSFKEFCKLRCSPMRRRCRSETLEAD
   1000.0000000000000       0.99468491151691096           EKRYKTFPSERIKCWRGRCRAEELEHS
   1000.0000000000000       0.99557495854696976           EKECRDFCRCRCPALKPKCKDEQLEYD
   1000.0000000000000       0.99663154481506167           DRDIKDLCQDRYKGCKKKIRADFFERP
   1000.0000000000000       0.99645587733026453           DEKVKDICHCYAAACYPRVKADFLDEP
   1000.0000000000000       0.99554690099378385           EDKLKYICDCFGTWCKARLKNDILDED
   1000.0000000000000       0.99683464622926432           DRKLSWFCQEMVKVCRHRVRAHYFDEH
   1000.0000000000000       0.99577876602239213           EKKQEELVKVWCRVCRRRLKHRELDEE
   1000.0000000000000       0.99039194708828049           ERKEEGFPSEFCKHFKRRIKAPDIEDE
   1000.0000000000000       0.99596075299033371           NRKICDLHKECAKAMKGRLHACWFDED
   1000.0000000000000       0.99474332028060097           DRKFCGLRPECLKGWKDKCHACCIEDD
   1000.0000000000000       0.99452615991469684           EKHLNCFSCEMVKSFKGKLRTQWLEDD
   1000.0000000000000       0.99284211316228688           ERTVGVLPTEMWRGWKTKLKPFWLEED
   1000.0000000000000       0.99511580987339687           ENKFCDLRREFVKILKPKISGMFLEED
   1000.0000000000000       0.99540654523834970           EKKAGDLYKKCCSKFRPRLKCGFFEEP
   1000.0000000000000       0.99714480105315184           EKKIKDMMKDRCQTFKNKCCCDCLEDE
   1000.0000000000000       0.99320700330366118           ERKVNPMKSETGRHIKDKCRGEVLEEE
   1000.0000000000000       0.99587275477192949           EKKGNCLRQNCCKTFKKRIKKCIIEEE
   1000.0000000000000       0.99508913222398576           EGKISTLNEECLKFYKSKFPACVFDEE
   1000.0000000000000       0.99612762529494980           EDKDAGIKGECERALRGRMRHCHLEDE
   1000.0000000000000       0.99130850269581172           ERKGCEMRKLCVHCFKTRLHHCFLDEE
   1000.0000000000000       0.99663298300044734           EQKASWIHPECCKPWRKRCKNCLLEEE
   1000.0000000000000       0.99764983079446823           EKKYDTLETNICKCMKQKCRCRVFEEN
   1000.0000000000000       0.99594874604927486           ERKLGAWWTVFCRCLDKKCKPIYFEDK
   1000.0000000000000       0.99241019799475449           ETKLEVMVGMLCTCLNHRCKAWMFEEK
   1000.0000000000000       0.99397896131245489           EKKFDWFVEVMCACCRSRCRNWMFDEE
   1000.0000000000000       0.99511202449287339           EKKLNHIIRWIERCFKSKCKKPYLEET
   1000.0000000000000       0.99748311105385923           ERKINEMMKIHEPCFKPRCRKDELDED
   1000.0000000000000       0.99591122754051553           DRKWDCMMKMWCHCFKNRCKKREIEYE
   1000.0000000000000       0.99396183773574920           DKKPRMWTHVFGACVHCKCKKYELDEP
   1000.0000000000000       0.99728657042519142           EKKPKFWLEALCSCIDHKCRHVDLDER
   1000.0000000000000       0.99116305716370767           EKKLDFIDEEMIKAYQPRLRAWFLDEN
   1000.0000000000000       0.99023255346108052           ERHMGMLDQEFCKYYDEKIPGCFLDFR
   1000.0000000000000       0.99186148929522011           ERKFGCWCCHWWNWFRPKMKRMMLEES
   1000.0000000000000       0.99154958320374853           DRKMCCLMTMCSPVFKKKIRNCLFDTH
   1000.0000000000000       0.99638141445012030           DKKICCFIPACVGNVRRRFRTCFFEEK
   1000.0000000000000       0.99600842535508183           SHKVACMKCPCTREYKKKFTGCIIEEE
   1000.0000000000000       0.99246687038455639           DDPEHAVQAGCEQPFKGKWKKCRFEGD
   1000.0000000000000       0.99464739611842090           ERKCASIAGCFEHVFKPKMTKMCFEED
   1000.0000000000000       0.99390022447676962           DRKIPHWKHAMNAEFKKKLRRWVIEED
   1000.0000000000000       0.99485554235736273           DKDVTCLMPVCEKELKSKFRRVYFETQ
   1000.0000000000000       0.99755446849615725           EKVVRCLTCDCERGIKSKLRKHLFECQ
   1000.0000000000000       0.99484618325708085           EKHVKGMAAVHEPCMRRKCKREQFEHD
   1000.0000000000000       0.99468701613910349           ERKMRVLISVWCSCIKRKCKTEIFDES
   1000.0000000000000       0.99448226252708960           EKKTTDLVRDWAPCIKSKCKAMDFEEE
   1000.0000000000000       0.99462467762777396           ERKFAHIHHCVGCAMKAKMKGVMIEEE
   1000.0000000000000       0.99087822942108628           EKKMDAIRGCMYCVMKARLKQWWFDDE
   1000.0000000000000       0.99381664040524720           DRRPQMLMKLYQKCIKSKCKKEYFEVE
   1000.0000000000000       0.99565494013529510           DKGFKTFHEEICKCWRPKCQCQFLEPH
   1000.0000000000000       0.99638171006101250           ERKMGEFWKVLCPAMNNKCRCGFFDDR
   1000.0000000000000       0.99752333966651718           ERRMNMFGSEMCKMYKAKFKCNLLEET
   1000.0000000000000       0.99388532429445076           EKRLGHMKRWCCQFIKKKITCCLLEDE
   1000.0000000000000       0.99593434902747702           ENKHRMLRGEMCKCMRSKCHCEMLDLD
   1000.0000000000000       0.99710119503933525           KKDMQIFKQEVCKPYRADCGCTLLDRE
   1000.0000000000000       0.99620817911502590           EKKLRVIKQECCKWMKHTFKCDYLEEE
   1000.0000000000000       0.99388216843954968           EKPVKIMRTDMCSPYRNRWRCEVLDWE
   1000.0000000000000       0.99647525982676455           DKAAKEIWRQYCNRLKPKLRCEWLEVG
   1000.0000000000000       0.99203785996779215           DRHIKEYVRIYGPCLKPRCKRDYLEDP
   1000.0000000000000       0.99599267553611626           DKKVKDLCKVRAGPIKPRIRCEVIEEE
   1000.0000000000000       0.99257221895045655           EKSCRELQKCLDGAFRNRLRKEYVEVD
   1000.0000000000000       0.99334120991046804           DKSCKVCWTCFETGFRSKFNKEGLDCP
   1000.0000000000000       0.99381992907004102           EKSVKECPKWRDNVMPTRIYKEVLECT
   1000.0000000000000       0.99443310392706685           EKHFKECIKRYEDHLKARLKREYLDCV
   1000.0000000000000       0.99809931871899815           DRGFRACHGGLEKGFKKKWRKEYMECE
   1000.0000000000000       0.99585551248454385           ERKVGMCRAAIEKFMKGKMRKSFFEEE
   1000.0000000000000       0.99614486353347587           DRQSEPFCGCWEGQCKKKMNRKTFEYA
   1000.0000000000000       0.99681515408064292           EKREPAMCPCIPPACKKKMKQVYIEDN
   1000.0000000000000       0.99088888988896806           EQRLDAVCSCLMSHCRPKFHGRYLEED
   1000.0000000000000       0.99551755539878117           EKKLDDIVNCWWANCKDKVHPRFLEEA
   1000.0000000000000       0.99700685281190538           EDKMARFCECVEQYCKPRWKKAWIEDG
   1000.0000000000000       0.99624133073297816           ERRIPAICPCLEQKCREKIKRCLCDEG
   1000.0000000000000       0.99649803910460555           EYCIKYLCQWMDGECARKYKKEMLECC
   1000.0000000000000       0.99719048086788598           EHHMKIFCSCMEHDCQKKYKKIYFDMA
   1000.0000000000000       0.99381318228524163           ERPVGVFCDCVEGGCKSRVYKTYLEMS
   1000.0000000000000       0.99288699380354128           EKKVRILCECIEAKCSDKYKNDYLDMQ
   1000.0000000000000       0.99462476505792752           EKKVQEWCKCFTAPCKQKWRPKYFEEQ
   1000.0000000000000       0.99825882824477286           EKHHRVMCACLEPCCHGKMRKVDLEES
   1000.0000000000000       0.99532725136819356           ERHARVLVPFLEAEIKRKMKKCYLEMS
   1000.0000000000000       0.99407051127644197           DRCFKLCRMPFEGIFKTRIRKGWLDCE
   1000.0000000000000       0.99487594381191979           DRGLPAFVSMIEKYIRKRMKKGYFEVE
   1000.0000000000000       0.99391304853846196           EKKVPQMCRCVAGMCKGKMKAAYLEGG
   1000.0000000000000       0.99401254702757225           ERRPKWLCPCLYHSCGKRIKPDDIDDG
   1000.0000000000000       0.99613656090652369           ERKFKNVCNCLEGECKKRFRKDPFECP
   1000.0000000000000       0.99666828324570533           ERGMRWLGPPMEGDWKKRRKRPYIEVE
   1000.0000000000000       0.99379158790239563           ERKGKELRKCHEPELKRRRKKQFLECE
   1000.0000000000000       0.99738753537762215           EKKMSCFKCECGKYIRQRLRKGVFDDD
   1000.0000000000000       0.99571711142657049           ERRVACLNGNCCTYVKRKFRACILEEN
   1000.0000000000000       0.99287985953443780           EKKSCWWSPMCEKLFRHKLKSCWLEED
   1000.0000000000000       0.99349742580559164           EKKIHCLAMPCDENMKRKMRKCFLEYT
   1000.0000000000000       0.99634270770239719           EKPVDALHAGWDSDCKKKRNRKVLEID
   1000.0000000000000       0.99160681340173640           DKGMTFWFQMMDGEFRKKRKKPWLEND
   1000.0000000000000       0.99408239995005010           ERNTPFIAGIFDREMHKKRKKQEFDAD
   1000.0000000000000       0.99484925224101195           EKAAKNLCDCMETPCNDKWQKQYVEVG
   1000.0000000000000       0.99638937235675074           ERRVEHICGCWDRECKKKRQKTWFECE
   1000.0000000000000       0.99640800667897500           DRKMDCFFGVCEPEMKKKRSKKYFDHE
   1000.0000000000000       0.99517203709244517           EKPIPSIMPGCDSEMKKKRQKAFFEYE
   1000.0000000000000       0.99488318403377463           EKDVSAVGPGMENEMRRRRRKPLFEKD
   1000.0000000000000       0.99575040405503568           EKACASCTEALDTEIDKKRIKVVFECK
   1000.0000000000000       0.99575443171857170           ERSCQACEGGFDPDHRKRHKKWYFECK
   1000.0000000000000       0.99221289949962277           DKPVPCMLPVFDEDVDKRRKKNWLDVR
   1000.0000000000000       0.99516312286513586           DRKSEALCANMDSECRKRRKKMYIEVP
   1000.0000000000000       0.99707406631772211           ERRFACMKCDLDRVLKNKLKKAIFEQE
   1000.0000000000000       0.99502159486068009           ERACGCFTVECYKALKGKWKKCFLDVD
   1000.0000000000000       0.99698479681707264           EKKVACVGSWCEKHFKRRMKKCYLDYS
   1000.0000000000000       0.99333151919956031           EKPAHCVESECGKAYNTKMKPCFIEIN
   1000.0000000000000       0.99647035761387204           EKNVACFYGVCNKEIHKRYKSCYLDSH
   1000.0000000000000       0.99533754914571104           DPAVCCLECACDQYIDKKLGKCWLEFK
   1000.0000000000000       0.99168783752263023           PKDFPCFECCCPRGLKKRWSRCLLEKK
   1000.0000000000000       0.99373158960619379           PKEGACIDCECMSKYEDKFEACWLEKK
   1000.0000000000000       0.99766838313524830           EKDLACWEAVCWAEYEKRMKKCAFDRK
   1000.0000000000000       0.99302260357093508           DRDFQCFERPCPPSIDSRFKQCIFDRK
   1000.0000000000000       0.99600056048337215           ERKVCCFYCACHTELSKRYKNCVLEVK
   1000.0000000000000       0.99652279561085766           ENKVRCIACGCKGQVRQRFKDDLLDDG
   1000.0000000000000       0.99420849054659255           DRKIKCFVCPIRKWLKRKLREDLIDET
   1000.0000000000000       0.99221459516257104           EKSMSCFQNECAREMRTRMRGCVMEEE
   1000.0000000000000       0.99696797535428838           DDNEACLRCACDKEFKNRLKKCYLDPE
   1000.0000000000000       0.99619993023352349           DRKGNCLTDCCDREMRKKRRKVFLDVE
   1000.0000000000000       0.99583589075397660           DKALPHVCRGWEAECRKKRRKVMLELN
   1000.0000000000000       0.99733818253701378           DKRPSALCRPMERECRKKRRKAELEMS
   1000.0000000000000       0.99775172078956198           EKAQACIAGCCDGECKKKHNKCYLDVE
   1000.0000000000000       0.99653103431837098           EREVTWLGAPMDGDWKKRHKKVLFDRE
   1000.0000000000000       0.99734895884563868           ERGPQIFAAALEGEVRKRYKKCELDMN
   1000.0000000000000       0.99173899301844093           ERKKTCCYPPMEREMVKRRKKVEFEGA
   1000.0000000000000       0.99369014488175023           EKTCRHCCGAFEGDWKKKRHRVGLECN
   1000.0000000000000       0.99220169639455902           DRGCRHCANVHWQWIRERMRPDEFECG
   1000.0000000000000       0.99227803299800021           DRHCRMCVNMFTPYFKKRVRRDNLECS
   1000.0000000000000       0.99126588906964563           EKCWPYIDKCMECEIKHKMRRHDFECS
   1000.0000000000000       0.99397684342318360           EKCMQSCMGEVEQEVKKKMKKELFECE
   1000.0000000000000       0.99202337764888515           DKPFTAFVAYCEKWFKRKLKKPWLEPQ
   1000.0000000000000       0.99427589814034312           DKHASCMMKMCEPPFRTKWKKGDFEHE
   1000.0000000000000       0.99667919427157559           EHKLPCIPDPCERQFKKKYKKWILEED
   1000.0000000000000       0.99803459731095201           EKKWECMVSVCAAALHGRLKKCDLEEK
   1000.0000000000000       0.99543974984877492           DNDMPCLIPACDGPLDQRFKRCWIDRK
   1000.0000000000000       0.99497748461941471           DKDVKCIEHKCDDTYEGRVTKCFLERK
   1000.0000000000000       0.99744854894365875           DKRRACIFPICMKLLDCRFRPCDLEEK
   1000.0000000000000       0.99297593227034664           ERKLPCLGPWCIKLMRRKVRYPWFEDS
   1000.0000000000000       0.99266559294207679           SKKFCCFQCECSRAYKKKMNACFFDDD
   1000.0000000000000       0.99511772783909636           EDKIGCFCNCCEGMFKSKYWKCFLDED
   1000.0000000000000       0.99428217983299194           DNAVGCITSCCEHTLKDKLKRCFIDFE
   1000.0000000000000       0.99504588019880658           EHGACCVKCELEKMFRQRIKRCVLEPE
   1000.0000000000000       0.99587528695758387           ERNPSCLVPWCPHEFKRKMKRCYFDME
   1000.0000000000000       0.99426150022882520           EQKFTCVTQQCAKEIRRKFKGCVIDED
   1000.0000000000000       0.99346585243849272           DKHHTCFKCECYKIIRTNFKKCDLDYE
   1000.0000000000000       0.99838544138987817           KRPVDCLKCHLETDFKSNRDKAIFEVE
   1000.0000000000000       0.99788192345066273           KKPVAIMVAGLEQDVKKDREKIWFDWE
   1000.0000000000000       0.99770201951495041           PNKVACLKCALDAEMKKNYGKVVLDEE
   1000.0000000000000       0.99499631311073011           GRKISAIRQCIECYFKKNMWKAMLEDE
   1000.0000000000000       0.99622436194502573           GKKMTMFKSCFECSLKTGMCKMIFDEE
   1000.0000000000000       0.99472760768687007           GKRMGYMNGVIEACFKGKCPKAFLDEE
   1000.0000000000000       0.99743424815539694           ERKCPAVENIFEACFRCKLKKFLLEER
   1000.0000000000000       0.99730072841926254           DKKQACLKCHCERFMKGKMKKVIFEED
   1000.0000000000000       0.99641056214967494           ERKSEVMAPLIESEIRKKRRKQEFEED
   1000.0000000000000       0.99616700172228978           ERKSEVLHACLEGNCRQKLRKKSFDED
   1000.0000000000000       0.99582680829053660           ERKVPAFRGCVECCCKQNFRKFIFDEE
   1000.0000000000000       0.99356300842001133           DKKRKDICRCVDCCCRHKCRKSDLEMP
   1000.0000000000000       0.99381406722953403           DRKVKWIACALDAAIRKKVRKEIMEEG
   1000.0000000000000       0.99523526394973671           EKRKKLYIACLYCLCKAKFRKPELEES
   1000.0000000000000       0.99066187152760954           EKKGKELHDCVMGHCKRHLKGEDFEED
   1000.0000000000000       0.99528158735131778           DKKPNGWCTCLWAPCRTRMKTTEFEEN
   1000.0000000000000       0.99250303829830921           DKKFKMMCGMVDHMCRTKVKRDWIEEG
   1000.0000000000000       0.99471013036899225           EKRMRLICSCIRAYCSRKWKDQYFEEQ
   1000.0000000000000       0.99595583525279574           EKHVKMLCPCFNEECKRKRKKWILECA
   1000.0000000000000       0.99472751053038966           EDHYKFICSYMEPRCIEKYKKEYFYCC
   1000.0000000000000       0.99206120252769414           EYEYRDICSSIENKCGEKYRKEFLDKC
   1000.0000000000000       0.99486443691291637           DRPVKEVCRWHERACASKVRKEQLEWG
   1000.0000000000000       0.99550805462957626           EKPVKEVCKCREQACKRKYIKDFLDMP
   1000.0000000000000       0.99289336263524774           ERAMRALCGQFDHECLKKHKRELIEAC
   1000.0000000000000       0.99676059813366247           ERGVKWFCHCMRGECPKRYRDEYLEPG
   1000.0000000000000       0.99335779702574190           NRRVKLLCACMNPRCKEKYKKETLEEP
   1000.0000000000000       0.99638612476079791           EKQIKCFCGCFDRECKQKFKKDEIEGN
   1000.0000000000000       0.99634520235392277           ERQVEVFCNWFDRDCCKRRTRSYFDAC
   1000.0000000000000       0.99532381474006038           EKKLDGMHSCLDHDIRKKRKKKFIDYP
   1000.0000000000000       0.99696727060481238           DKGMGIFTGWLEHEIKRRRRKLWFELD
   1000.0000000000000       0.99472116233877850           DKNCSCLCQILERDFKRRRRRMWLESD
   1000.0000000000000       0.99572446077434307           DKACPQCNTAVEADCRRKYNKFCFEVE
   1000.0000000000000       0.99563547563006716           DNACCPLDYDFERPYKDRYGRCCFELD
   1000.0000000000000       0.99333340966042483           DKPWQWFDDELEKERKKRWGKYCFDWD
   1000.0000000000000       0.99663496083382375           DKPINCMDCHCEREVRKRRRKGFFEWK
   1000.0000000000000       0.99532983575845801           DKRFEVMCGCLEGDCQKKHKSKAFEWG
   1000.0000000000000       0.99544505394657512           ERSFKVIWECFDSDCKKKHTKIFFDCE
   1000.0000000000000       0.99553448743864825           DKNLPCWTPTFDSDVRKRRRKAILEPD
   1000.0000000000000       0.99418295446800042           DRRIAIYGRCLETDCKKKRKSMWFDED
   1000.0000000000000       0.99484279223608463           ERAMSHCCNWFEPEMRRRRKRAFLDVG
   1000.0000000000000       0.99635388726289809           ERKVSMLAPCVDCDLKKRRHKIILDSE
   1000.0000000000000       0.99527192801885056           KRNIAAIRCPVDHDIKGNHEKVLLEKD
   1000.0000000000000       0.99686243438513344           RKACRYCHAPLERELKKNREKMCFECD
   1000.0000000000000       0.99276755025937824           DKPQHGCYAPFEMEFRRRFRKEYFECE
   1000.0000000000000       0.99306188064654788           KKPVQVMKAVVDNPFKPSWEKLWFEWE
   1000.0000000000000       0.99183689637155270           KREFNAVRVVIECQIKNEYEKVMLEKE
   1000.0000000000000       0.98971638976201104           KGPISALKAHIECAFKGELEKKMLRVE
   1000.0000000000000       0.99674338185112488           KDAVDCIKCHCEDYFDGELAKGLLKVE
   1000.0000000000000       0.98977841317202986           KEGINCLHCAFEAAFEEDLDKDIIKVE
   1000.0000000000000       0.98801259912569883           RECCSCFKCHFGPGFKKEVEGYMLKLE
   1000.0000000000000       0.99720563985540422           KDCMPALKQRLGDCVRADCEGMLLRCE
   1000.0000000000000       0.99676367108905151           KDCPGICKEKLWEIVETEFEPFRLRCE
   1000.0000000000000       0.99268905552158349           RDAHEMMKYRICEGYDQDWDAKRFRIN
   1000.0000000000000       0.99666712617844333           REDMPTIRQKVCECVDPDCECRLFKKR
   1000.0000000000000       0.99313985833822782           KEQCGKMKEKCCEVYDGEFPTCWFKMN
   1000.0000000000000       0.99736459633380747           REGMACLRAKVCECIRGECEAIWFRPE
   1000.0000000000000       0.99625909994865425           KDGGPVLKHHFCDCFDAECESWRLRGD
   1000.0000000000000       0.99561145109651605           KEDFNKMMDVECSVLESDMECKRFRRT
   1000.0000000000000       0.99174666594602301           KDQMPKLKDRWCDKEEEECGCAWFKFK
   1000.0000000000000       0.99836637301052389           KEDNAKLHQHLCSCFEDECDAVRFKRK
   1000.0000000000000       0.99487623903318090           RDEVDFIGDGWCGCMDDDCACRILRRG
   1000.0000000000000       0.99484567323726514           RDELPALRTVFCKCLDGECECTWFRND
   1000.0000000000000       0.99545874175607951           KDEGTWVRNMCCPGVRGDMECCYFRKE
   1000.0000000000000       0.99589656022975814           REHMTCFKHACKAMVDPDWEEIMFRME
   1000.0000000000000       0.99545803749137396           RDEFPCVRCAVTGKYDDDFEGMRFRRD
   1000.0000000000000       0.99576525572571151           REDLPILRACIWPICNAELDPNRLRKD
   1000.0000000000000       0.98914244351438307           RDSHDWLKPMLPCPCRGDLDPRRFRKD
   1000.0000000000000       0.99773997399815995           RDAQGVWKAKCCEWYRPECEGCRFRLE
   1000.0000000000000       0.99652038145988975           KEKFRCLKVACNTKVNEEFDDCMFKEE
   1000.0000000000000       0.99600431934571310           KDGPQCFSCRCDDVLDGELEGCTLRGE
   1000.0000000000000       0.99363667913917919           SIELPCWKCKCVEGYDKEIIQCLLRRE
   1000.0000000000000       0.99364229333875975           KEEEPCFKPICMAGYHSEMETVKFRRD
   1000.0000000000000       0.99388360471461534           RDEMCMFITFVWSMVNGELEPCHLRKD
   1000.0000000000000       0.99339318958998857           SDEMECLWPKWNEVIEGDFDDRHLRKP
   1000.0000000000000       0.99410576407540474           RDEFTNVEQKMMECMERDLDACCLRKK
   1000.0000000000000       0.99676013467312186           KDNYRCFRQCCKGVLRPDVEECRVRKD
   1000.0000000000000       0.99629010766228654           KDDLACFHCRCVDMWEPDLDRCIIRRS
   1000.0000000000000       0.99440397974656103           RNQTCCLRQKCYEEYDKDIHPCFFRNE
   1000.0000000000000       0.99569455038674481           KDDICCLMQWCPPIMDADVGDCILRRP
   1000.0000000000000       0.99578322723820611           KDPVACLKCWCPPELSKDVTGCFFRPE
   1000.0000000000000       0.99282194123663137           KDDMSCFKGDFWKCWDEDCDPPILRHE
   1000.0000000000000       0.99362912638505763           KDRLAMIKWEFQKFYRDEFEDIVFRED
   1000.0000000000000       0.99536708742615443           KDKICCLKTCCSGRIREELEQCRLNGE
   1000.0000000000000       0.99428365986318967           KSEPAGYKSVCMTLLKSELEPCRLYKE
   1000.0000000000000       0.99509095367645484           KEEPQCYKCACRKRIKDDFDSCPLKRE
   1000.0000000000000       0.99692158742729431           KEEHECLKCYCDAGFRTEMDKKRFKKE
   1000.0000000000000       0.99477262932654320           KEDIPCLACRCEEVVASEVESCMFRKS
   1000.0000000000000       0.99707623121921896           KDDFPCLKCHCDENLRKELERCMIRHE
   1000.0000000000000       0.99759913068692163           REEHGCFHCKCEERFDDDLESCKFRQD
   1000.0000000000000       0.99282753993345496           RDESPYFAAKCMDSLEADFEACRLKKT
   1000.0000000000000       0.99616304615539186           RNEACHISPKCRERLDQDFEPCMFRKN
   1000.0000000000000       0.99704481305691284           RDDWNKLEDKWCEAWETDLTCCPFRRK
   1000.0000000000000       0.99592037788532528           RSEFDQFEERLCDCIEQDCDCPFIYKK
   1000.0000000000000       0.99674828822752171           REDLQRLVEVYCGCLEYDCECHWLKRA
   1000.0000000000000       0.99817965425775501           RDEMDSISKRFCDCLDNDCYCKLMRKK
   1000.0000000000000       0.99456709924389630           REEMDDLNEMFCHCLDGECECKLIRKA
   1000.0000000000000       0.99668628936078030           RDEIMQIENVICCCLEEDCDSWFLRKK
   1000.0000000000000       0.99412891400597125           RWEASRLEDTYCKCVEKDCQCKMIRKR
   1000.0000000000000       0.99175602228234683           KDGFSALKNMCCNALRNDLECGMFRKD
   1000.0000000000000       0.99266920578052587           RENCDWFKPGICGTWDGECDCGLFRKE
   1000.0000000000000       0.99608901694300722           KEEAKRLHEQICSGLDNECGCYLLKRS
   1000.0000000000000       0.99234420057718975           KDDLHQFWKNLCGWMEPDCEPHRFRKK
   1000.0000000000000       0.99357190620285585           KDDPAKFEECIHMTWEEDFEAYRLRRK
   1000.0000000000000       0.99556295100402314           KDEWRRLMEMLHAGFDTELESHHIRRR
   1000.0000000000000       0.99584082159551757           KEEWGVICSCFTCQCDDELEQWTLRKN
   1000.0000000000000       0.99414014491379521           KENNARWCDCWMSVCDSEIDQMRIKKN
   1000.0000000000000       0.99699587327735473           KEEDEIFGAMLAMCCEPEIEGRRFKRK
   1000.0000000000000       0.99110901025336640           KEDFQAYRGCVHPMVDEEFEDKHFKRQ
   1000.0000000000000       0.99487649598230499           KEESECWAQCCAGKVEDEYDQCHFKHK
   1000.0000000000000       0.99555180488073003           KEGCGCMMQLCKRKVSEEENDCHFRAR
   1000.0000000000000       0.99622579676509693           KEQVGCLRPACRTVINRDIQECIFRKE
   1000.0000000000000       0.99637424590673829           KEDTGCVAPICKAMMTQEMDECTFRKD
   1000.0000000000000       0.99293876024200400           KDDCPCMKCPCCQYYDEEVEEMHLKKD
   1000.0000000000000       0.99502229210996029           KEEWEAMCGCIHCPIGDEFDEARFKKE
   1000.0000000000000       0.99036305958586190           KEDVTAVRTMIKQEMNRDIYDCMLKRD
   1000.0000000000000       0.99373281588908691           REEVAMIRPCFKCNFNHDWGDIFFRKE
   1000.0000000000000       0.99278510052045255           RDDTNALNQCFKCHLEVDLQEKYFKKK
   1000.0000000000000       0.99445684921049571           KEDCKYFVAILKARVESDWEEVHFRRS
   1000.0000000000000       0.99336732375544956           REDVTQLTRKIKECMDAEWEDALVKKK
   1000.0000000000000       0.99636746854607960           REECNALEKKVCECFDGDVDSGWLKKK
   1000.0000000000000       0.99520717904276079           REETSVWATVIKGCFECEVEDKRLRKP
   1000.0000000000000       0.99583071301178161           KDEVCKFNTMLRAQFEQELDDCIFRRS
   1000.0000000000000       0.99676763823966230           KEDFKEIRKIFRACLDCEIYEQMFRRH
   1000.0000000000000       0.98786798212939941           RDEQQAYKTHVCPFMRPECNPSKFRKE
   1000.0000000000000       0.99460597353988756           REPTQAIKPVLRPCLKPECDDGHLRAE
   1000.0000000000000       0.99624774124052839           RDDCKIFRSLICACMRCECDSQCFRKD
   1000.0000000000000       0.99082111425501485           KSEFKLVKVGFYPCWDPDCEPEVLRRD
   1000.0000000000000       0.99690243257087829           KEDLHCIMPMCRQPFQDDWEQCILRRE
   1000.0000000000000       0.99757093251485951           RSEMCGFKAKCEEKEDEEWDKCCFRRG
   1000.0000000000000       0.99333234614511090           KCHAACIKAKCADTFDEEVEGCLFRWE
   1000.0000000000000       0.99477316463311827           KDQMAVMKAWCREIMDTELDQCHFRYE
   1000.0000000000000       0.99564968837541645           KDENCKFSDKCGNKYEAEIDACHFRRR
   1000.0000000000000       0.99412045241100666           KDKMSCMHAPCAGTFKGEFEACKFKDE
   1000.0000000000000       0.99455081941760193           KEPFKCLKPHCGEWFEEECDQGMLKRE
   1000.0000000000000       0.99605194168576261           RSKEQCFRQQCCEAFRSEIECCRLDSE
   1000.0000000000000       0.99067891632602068           KDKEQCWYDACCAWVREEMEACYFKDE
   1000.0000000000000       0.99107651663448992           REKQKCMRGACVSVLRRDLEPGRVRYD
   1000.0000000000000       0.99346827358271472           KEEMPCFPGSCFSVLDYELDAWFFRKH
   1000.0000000000000       0.99691538742967067           KDEVPAINEKCCDMYDEEWETCYFKKK
   1000.0000000000000       0.99656781101995906           GDEAQGIQRKCCEKYEEDIACHIFKKK
   1000.0000000000000       0.99591245693106689           PADIEHWEAKMCDCFEKECCCKLFRRK
   1000.0000000000000       0.99412245328611948           KDEMENILNLLCACMDHDCEERKLRTK
   1000.0000000000000       0.99396356152726151           KEEVKWIQDVICAHLNDECEQVWLRKN
   1000.0000000000000       0.99456095129902045           KDEETKYKEILCTNLHPEMDTARFRKE
   1000.0000000000000       0.99769173968400637           REDRPTLENVCCVQIDEELDCCYLRKK
   1000.0000000000000       0.99395140160589734           KDEHRQFKEAFCAVLHGELDGPKIRRD
   1000.0000000000000       0.99410159489262706           KEQKTCLKCKIGECWDPECNSATLRKE
   1000.0000000000000       0.99575216804915223           REDNSCLACKLAEVLDKDVDGNRLRHK
   1000.0000000000000       0.99740106243606241           KDEKPPFEQKCAEKWEPEIECWYFRKK
   1000.0000000000000       0.99224007027092931           KNEKAPFPQKICECIDSECESVCFRRP
   1000.0000000000000       0.99218794133244370           KNDMRGMYSSICSCIDAECYCAWLRKR
   1000.0000000000000       0.99515646379866818           KDQCEKFSNKWCPTVDEDCHCRCFRMK
   1000.0000000000000       0.98912578874468093           KPQPDYFSKRMCDCIDREFPCKWFKMK
   1000.0000000000000       0.99586018096725126           REAMECFEGKICQMFDRDLECKILRIR
   1000.0000000000000       0.99594606653391526           NDAVDVFESKICEHMESDMTCKGLRVK
   1000.0000000000000       0.99506513803203089           NSPVEELEKRYCDTYEEDCQCRFITMK
   1000.0000000000000       0.99631810584579061           QQPIETLEQKFCECYEQNCRCRFLKFR
   1000.0000000000000       0.99166095064511184           KRPFDKFLNGYCNCVDSECGPRILRCK
   1000.0000000000000       0.99644612866873650           KEGGECFKCTCHDHIEEEMEEKHLRCE
   1000.0000000000000       0.99556757202667112           KEGVPVLAPPVKPRWEEEDDDAIMRCK
   1000.0000000000000       0.98788489326422169           NETVSHFLDICRQKVDEEEDDCGLRPS
   1000.0000000000000       0.99207752255744441           KEDFAVLHGMCRQKFEDDETNCYLRYR
   1000.0000000000000       0.99686706021930171           REDMTGIASACRTKIDDEYDDCRFKRG
   1000.0000000000000       0.99622712775330768           RWDFCCLIQHCRERLEEEIETCILRRR
   1000.0000000000000       0.99535174632930012           KDEVECIKCKCMDHYDNEWDTCSLRKN
   1000.0000000000000       0.99651534475240877           KDELGCLKTKCEDQYTNEWEKHHLRKD
   1000.0000000000000       0.99462982154976276           KDECACLKCQFYECFEADIDPFHVRKE
   1000.0000000000000       0.99175862037194484           KDEISWIKMECPKAYDDDFQACYLRKD
   1000.0000000000000       0.99519438304224161           KGGWCCLKGECWKNYKENFNHCWLDRE
   1000.0000000000000       0.99056892294464816           KTDIHCIKAECWKFYKEYMGNCMLPKE
   1000.0000000000000       0.99766808368865723           RDDWGCMRPACTAPLKGDMDTCKLKKE
   1000.0000000000000       0.99380418162516937           KEQSTCFKCTCAHSFRNEFEGVMFRKE
   1000.0000000000000       0.99391202178273852           KDKAGCIKCYVKPMWRAEVENVALRDD
   1000.0000000000000       0.99662836025728907           RETINCWKCCCKPAIEADLEDSYLRMD
   1000.0000000000000       0.99611387122121309           RDNMGCWKSWCKAAMEPEVEECYLRKT
   1000.0000000000000       0.99611091717359579           KETVTCCRAACRERFDDEYEEMVFKHE
   1000.0000000000000       0.99510558667527771           KDNVCCFRTHCRQHYRQEMDDCVLRTE
   1000.0000000000000       0.99381575857642623           KRRIDCIRCCCHPALKGEFERVLLEEE
   1000.0000000000000       0.99494666901076723           KEERACLRCKIPDYFKSEFERAPLKRE
   1000.0000000000000       0.99425648891577234           KTTWSCIKSKCCEGYKKEIDPCMLRTE
   1000.0000000000000       0.99625571959321702           KDEWCCIKCRCHDVYQTDLGDCCLRTE
   1000.0000000000000       0.99752826625122448           RDGYCCIRCPCDTTVKPDIEKCRFHKE
   1000.0000000000000       0.98890816331580267           KEQAGCMKPCCASPCRKEFNDCTFRCE
   1000.0000000000000       0.99711728389148602           RDEIQCFKPPCCKNYREEMDCGRLRRD
   1000.0000000000000       0.99535939250025840           KEEAPYFKPMCAQAFSPEIEACLLRRE
   1000.0000000000000       0.99632032193238829           KEDYCCFRCWCHPPMDDDWDGCVFRSD
   1000.0000000000000       0.99370833948829584           RNNLCCMRCPCGAEWDKELDTCFLRQE
   1000.0000000000000       0.99675033718256334           KEQHQCFKPACKSVIRHDVDGCKLRME
   1000.0000000000000       0.99440821721266226           REDYSCFRHTCWEYLQPEMEPQKLKKE
   1000.0000000000000       0.99549943209987701           KEEASCLRMSCCEGLDNEFNTCFLKKE
   1000.0000000000000       0.99456974029158629           KDDDSFYHPFLVEFMRHDLEGCRLRRD
   1000.0000000000000       0.99408313727159869           KDRQGCFKAGCCGNYRGEMETNRFRYD
   1000.0000000000000       0.99477898238322726           KSSLQIFKYKCCECYREECEQCFFRYE
   1000.0000000000000       0.99303268518652832           KDPLDCLKAAMRGYIRHDIEDSWLRFE
   1000.0000000000000       0.98777331253629752           KDPLDILNAGLRCDFEKDYVERFLRWT
   1000.0000000000000       0.99753647387898881           KDAKDALAACVRGKCEEDYMEHYLKVK
   1000.0000000000000       0.99713038581677738           KDAIGAVAPCVRPKVEEELEECRLRAK
   1000.0000000000000       0.99744129334807996           RECGEKCNEKFRDAFEPDFEDYWMRCK
   1000.0000000000000       0.99523393467242316           KFCCTKCHDTIKGGMEGEWEEFFFRCK
   1000.0000000000000       0.99493339410913884           KEGFDGCVDWCKHAFETEIEEHRLKCR
   1000.0000000000000       0.99554667246720363           KDDADMCAQAIRQAVDQDLEDRRLRCP
   1000.0000000000000       0.99639032100560510           RDCYETLIKWLRWKLDQDWDDKHLRCA
   1000.0000000000000       0.99442376621734663           KECCEWLWGFLTVALDADIEEKHFRCK
   1000.0000000000000       0.99206494319791239           KGGIEMLIAGFKCPMETDFEEKILRCK
   1000.0000000000000       0.99469575259703191           KRDRQCLESLCKTRMDEEYNECDFRVK
   1000.0000000000000       0.99592746881823579           KDKKGALIPIIKPKFEDEENECNIRDK
   1000.0000000000000       0.99395239435239724           KDEIDAIMTCFRPHFDDEFDDKHLKHG
   1000.0000000000000       0.99482020480864963           KEEVTKLCSCLKCRLGDDYENAIIRRH
   1000.0000000000000       0.99322860246483125           RDPAKVLSVCFKCKIDEELESNWFRCK
   1000.0000000000000       0.99744248966728177           KDSWEVLCSCIKCPCEGEVEEPRLRQH
   1000.0000000000000       0.99605078950337311           KEDCPLCCPWIRHKCEDDLEDQWLRCH
   1000.0000000000000       0.99579910189389254           KNDMQGICACYKEKCDTEIEERYLRKK
   1000.0000000000000       0.99727254423814593           KYNFEALCKCVKAKCDEEYEDHYLRFR
   1000.0000000000000       0.99574030573278738           KEQLEKLCRGYKKHCDEDYNEKWLRIR
   1000.0000000000000       0.99489702986270945           KEEQTNVTECLPCKCDDEWDTVRIRRK
   1000.0000000000000       0.99218020905052384           KEEKEHYGHCWACYCQHELTSKYLRKK
   1000.0000000000000       0.99348969753992689           RDDAQHICNCWRGNCEPDLEEGLCRKR
   1000.0000000000000       0.99435986144597421           KEESEAWCQCWAACCDANIEKKRFRKS
   1000.0000000000000       0.99641028495890782           KEDPDHFCECYAQGCDPEMEDKKLRGQ
   1000.0000000000000       0.99490721729601750           RDAMDQLCKHLKDNCDNDIEEHWLRCP
   1000.0000000000000       0.99148976428758562           RTQMDPICPPYKRPCEEDWHEKFLKAK
   1000.0000000000000       0.99819136867302427           KEGQDIFCSWMKPKCGEEYEERRIRMS
   1000.0000000000000       0.99524613813408846           KEQVEPVCPCMKTVCDKELEESYFKMK
   1000.0000000000000       0.99273413485896211           KPGREMIQPCLKCKCEDETDDTYFKMK
   1000.0000000000000       0.99634884775515953           KDDLRALAACMKQACESEFDEWFIKRT
   1000.0000000000000       0.99793317128623449           KDEFDVFCACWRSPCNGEYEERHFRVQ
   1000.0000000000000       0.99403572169950438           RETVKAICPCFKNCCSPEWDEELFRIS
   1000.0000000000000       0.99685439643001883           REDIRMLCTCIKCHCGQEFEEQWFKKG
   1000.0000000000000       0.99563683686848581           KEQMSKFGDCIGCACEPELEDTMLKGK
   1000.0000000000000       0.99589142607955128           RWQVAKLMDCIKCGCEPEFDDAIIRKR
   1000.0000000000000       0.99802459800965626           KDDVEALCPCFKSPCDRDWTERIFKKP
   1000.0000000000000       0.99542130248578309           RDEQDVVCPVLRPPCWKDWEDKNFHKP
   1000.0000000000000       0.99513075095556547           REDHDLLCAIMKACMQPDFEDKHFRRG
   1000.0000000000000       0.99677761290357925           KEDADPLDDHWCECIDQECDCHRLRTK
   1000.0000000000000       0.99406834527508803           KEEWHKLAERVCDALDRDCTHMMVRKK
   1000.0000000000000       0.99577548637778457           KDPCHWFEEKMWEMYEQELGACCLRMK
   1000.0000000000000       0.99470083985176361           RDGCHFINSKLMERYEDEFQGHCFRAK
   1000.0000000000000       0.99202346932829100           KEARTTLEGKIHDRMEGDFEPKTFKAK
   1000.0000000000000       0.99351191977138087           KDAVDVLTAKMKELYDPEIDDGYLKVN
   1000.0000000000000       0.99603212654130546           RDPLELIGGCFRPTCDGEIEDHRLKMN
   1000.0000000000000       0.99717185357932225           KDELESLFRVVRACMEPECSDKILRRR
   1000.0000000000000       0.99279438156211897           KESMEPIVTMWRAQFEADWEDKMLKAK
   1000.0000000000000       0.99715138885642651           KDGCEKLIDCYNTALEGDLEDKRLKWR
   1000.0000000000000       0.99620682592505549           REQSPKFADCVCPKIEEDLDSARLRCK
   1000.0000000000000       0.99449876271443594           RDPWEHMCPCFKWPCDNEWPERWLRMA
   1000.0000000000000       0.99441707571977644           KDALPMFSDCFTCNCEDDFEDWMFRVK
   1000.0000000000000       0.99529537602602380           KRTMECIWQWWRPHMEKEYEEKYFRCK
   1000.0000000000000       0.99789339156882118           KDGLEVIYAAVKTMMEEEFEERYIRCK
   1000.0000000000000       0.99106363673980014           KEQTDCCVPVWKQMFDREFPEKHFRIK
   1000.0000000000000       0.99341646879544387           KEKCDVCFALFRRRLDDEYNDRTLRCS
   1000.0000000000000       0.99249820339022898           KSGFDRLQNVLKAQIEQEFDEKLLKFK
   1000.0000000000000       0.99549044668773456           RDTLECIQHAVKTTFEPDIEEKNFRAK
   1000.0000000000000       0.99481376495260665           KEPCDVLVGMLRECFEGECCELCLRAK
   1000.0000000000000       0.99564528775175465           KEPMDTLVECMRSRLEEEEEEPWMRCR
   1000.0000000000000       0.99596449175102775           KEGLGWIMAMFRQKFENEDEDCFFRMK
   1000.0000000000000       0.99653734423250995           REAVKGILDRCRERLEDEYEECILRAR
   1000.0000000000000       0.99647299799412004           REAPRCLNCGFKNRLEAEFDEWYFRCK
   1000.0000000000000       0.99546243528703837           RDSTHCIYPRCKDRMETDYDDHTLKTK
   1000.0000000000000       0.99314497739808616           KEDKNMLVATFRNKCDSEIEDKMLRRR
   1000.0000000000000       0.99314646332980427           KNDVGIIDPCLRCCCDEDLEDGVLRRH
   1000.0000000000000       0.99610955913520993           RDDFSALCNCFKCALDCDLEDYYIRRG
   1000.0000000000000       0.99697609345818516           RQDEECFCCCIRAKCDEDLEEFRLRYR
   1000.0000000000000       0.99574028532643977           KEPMDYFGACFKCRFEDELEDHYFKWY
   1000.0000000000000       0.99478101905972260           KEAAAAFSPRMKEPFDSEWDEWHIKIR
   1000.0000000000000       0.99330625162139474           KEPIPYIKGMFRCCLNCEWEDPLLKFD
   1000.0000000000000       0.99499098998531965           KEDADWVIPAIHTVVDAEVEERRFKRQ
   1000.0000000000000       0.99380170290056191           KDEMTHLVDFWQPGLDAEIEERYIRKG
   1000.0000000000000       0.99446914493162231           KEEYQGVTGKMREGLEAEMDEPRFRRS
   1000.0000000000000       0.99634085489048019           KEDHKVLTKKMKDWLEQDMDEERFRRK
   1000.0000000000000       0.99582800297384744           REEAGFIDKKLCDCYEAECMGVVLRRN
   1000.0000000000000       0.99569567373435142           KEPINKLTEMVCNCWETECESKRFRMK
   1000.0000000000000       0.99752761197431250           KDPQEKWFEGYCTCLYEECEAKRFRPH
   1000.0000000000000       0.99759705847514368           KEDKDKYASIYCACVESECEDKNIRRQ
   1000.0000000000000       0.99574908906737913           KDQCEKVCDVFCPWVDEDLDPRHFRAR
   1000.0000000000000       0.98949952012631082           KDDCEKVQKSYKPAFDMELDQKCLKRG
   1000.0000000000000       0.99644077743558157           KDEADKLCENYKSVCEADIDSRRFKRP
   1000.0000000000000       0.99592116493112925           KDPMENMGDCMKCHCEGELEDRRLRPR
   1000.0000000000000       0.99808900474453699           RDAHEWICKCMRSRCEDEFEDQHLKAK
   1000.0000000000000       0.99515854079663069           RDDFEALCPCVKSYCEKEIMDKLVKRT
   1000.0000000000000       0.99036404071983120           KEDFSVFCHCLKPTCTNECEDTMCRRQ
   1000.0000000000000       0.99667064200411570           RDGWKWLCPCFKQRCTDDYEESRLHAN
   1000.0000000000000       0.99603459657372384           KEDKAAFCSGFKKKCTDEYEEVWFRHD
   1000.0000000000000       0.99435725877539949           RNKFTMFCAILKGKCCEDYGEAVLHSC
   1000.0000000000000       0.99581215629954567           KGQLRCICQCLKNKCGEEYEEYIFTMG
   1000.0000000000000       0.99494989719602278           KDNAKCICCCLKAYCEQEMEGNFFRKP
   1000.0000000000000       0.99303944067473704           KEGPTMFCECIKQTCNQEVEDWRLRPD
   1000.0000000000000       0.99439381566124341           KDPFKHFCDCMKQACKDEVDEQFFRHE
   1000.0000000000000       0.99495168391341804           KEEYNGMCQICKPKCQEEIEEGRFRKN
   1000.0000000000000       0.99566084725606185           KEDVEKFAECLSSHCDEEFEQRIFRKA
   1000.0000000000000       0.99443249097833608           KDDESKFCECLEHYCETEIEKFKFRKQ
   1000.0000000000000       0.99752296447418254           KDEVEKLCECLGVACESEVDSNIIRRN
   1000.0000000000000       0.99649689632663996           KEDWSAVGSCLVGMCDEEVEAAHLRRS
   1000.0000000000000       0.99630839770367585           KEPGEKMCDCYPRCCAPEFEPRRLKMS
   1000.0000000000000       0.99346772192997423           KEDTERVCQGYSGPCTNDIDTKRLKRQ
   1000.0000000000000       0.99511062937595107           REEYPTFCQCYENICDADVDKKRFRKG
   1000.0000000000000       0.99800930838469104           KNAKERICECYHGACNQEMESKYFKVP
   1000.0000000000000       0.99416738688505590           KEEFEKLCEIWGVPCSDDFDPKKLRKA
   1000.0000000000000       0.99625398144966959           RDEPEAWPGWIWNCFECDCDPTRFKKK
   1000.0000000000000       0.99533461602924989           KDTMDMFIACLKDCLDGDIEDKHLRVQ
   1000.0000000000000       0.99411575303117583           KDARETMIPCLHCAVDNDMDEKRFRIK
   1000.0000000000000       0.99179151776571550           RDACELVVKEYKNRMEEEEIEKHFRVK
   1000.0000000000000       0.99652144077234461           KDAMGQLISIIKAKLDEEWEECHIRAG
   1000.0000000000000       0.99585700904754371           DEQMHCFGKGCRGRIDDEERECHLRVR
   1000.0000000000000       0.99630293750816334           KDDVCCVPCWCKQRFDDNYEECYIRSR
   1000.0000000000000       0.99231699165072551           RDEIKAVQACMHCKMDEDFDSGFLRRK
   1000.0000000000000       0.99388644107158231           RTAFNHICKCWKPRCDEDWEDWYFRAK
   1000.0000000000000       0.99802586713483743           KEPWDILCPCFRENCDQEIEEKKLKWS
   1000.0000000000000       0.99481731594484135           KENLNMICHCFRGACDDYLDEKFLRKK
   1000.0000000000000       0.99677037792441281           RESMHVFCGCLKSYCDPELEEMRLRHE
   1000.0000000000000       0.99361626033037476           REEPDFLCWCVMDMCEGDLEQRRLRYK
   1000.0000000000000       0.99604962048881729           REHGEIFCTCIKAQCDEEIEEHRLKCN
   1000.0000000000000       0.99362449379111328           DEAVPWMDPCLRGKCEDELHDVWFKIK
   1000.0000000000000       0.99260496051154579           DEAFAIVEAPFKPPWEEDYHEAWLRLK
   1000.0000000000000       0.99346780446362493           DDAADCMDCPCKRKWETDYKERYVRFK
   1000.0000000000000       0.99708666537892665           DDKVPCFDQCCRPRMEDKEKDCWLRVR
   1000.0000000000000       0.99738518846705237           DDKLACFVATCRKKFDDNERECFLRWR
   1000.0000000000000       0.99080995306630582           DNKACCMEAVCNRYIEERMRKCFLQER
   1000.0000000000000       0.99515532887343106           ENKFCCIVARCNEAIDPKFKTCWLSDR
   1000.0000000000000       0.99609899334909413           EGDIQCFDNRCCDVIDDRLKCCLLDRK
   1000.0000000000000       0.99299004497631116           ESPMGCIEKRCWEVYSQRMKACFLDEK
   1000.0000000000000       0.99447662615376986           EEKWAKMENTLCGIIDTRLRCCLLTEK
   1000.0000000000000       0.99637592308474454           EKKLSCFGGACCNGYNKRCKPCYIDEK
   1000.0000000000000       0.99706727758635583           ERGYGNLERDCCKKYRERFRCCFLDVK
   1000.0000000000000       0.99779305908823845           ERTLECLEPECCKTYNSKFKCPYLDGK
   1000.0000000000000       0.99448881440949488           ERKIQCLCNCVHHWCRQRFKEVYLDEP
   1000.0000000000000       0.99210486513744112           EKRIQDMCNSYETHCKPKWRKKTFEWP
   1000.0000000000000       0.99506007227236015           DKHVATLCKCMETECEKKRNKCFFEMK
   1000.0000000000000       0.99737694597579329           DRKLKVVCPCIDHDCTRKRTRSMLEVP
   1000.0000000000000       0.99586127701535576           EKTVNPFAGDFEKDARKKHRKAFFEVE
   1000.0000000000000       0.99484532961215588           DRAFKFLCTCFESDCRKKRPDSWFDVQ
   1000.0000000000000       0.99503558639057899           DKSIGPIGQCLDAECKKKRGSVLLDLD
   1000.0000000000000       0.99718561287594576           ERQAKCFMPICEPELWKRRRKEDLDCG
   1000.0000000000000       0.99590370158930996           EKGITHILDLCEQEFKKKYRKCYFEFD
   1000.0000000000000       0.99640894285485593           EKGIPCLECKCQDYFEKRCKTCELEGK
   1000.0000000000000       0.98908480487598816           ERDANCFECHCTSVMEKKCRAALLYAK
   1000.0000000000000       0.99381743116824872           EHTMQGFEDECPKPRRKRMRPCMFDGK
   1000.0000000000000       0.99692606102267911           DKDIGCMDSECNKERDKKWRECFLDHN
   1000.0000000000000       0.99584696554444074           EKPRKCFDPDCNTEHERKFKKCELDWK
   1000.0000000000000       0.99622152165449096           DDETQCLTCSCDGRFDERYKKCQFRVK
   1000.0000000000000       0.99742699669915214           DRTLCCIECGCWGQYDKKFRCCVFYLK
   1000.0000000000000       0.99561625037222889           ERGPCCLEPECTRQYENKFRHCWFYIK
   1000.0000000000000       0.99283544856654671           EKDVDCFGCMCNHCFDHKLKKCYFDNK
   1000.0000000000000       0.99478849392689095           DRPMACMAAVCNEAIETRLHNCYFDWK
   1000.0000000000000       0.99511791542755013           ENRMASWMEQCEKFFKKRIRKCILEED
   1000.0000000000000       0.99597938075852310           DYRFCCYWPVCETVVKQRIWKCLLEEE
   1000.0000000000000       0.99578553690017280           DRRMACFDEDCAKVTDQRFRNCFIEDK
   1000.0000000000000       0.99831019425188239           ERKCPQMENDCAKNRDKKVKAGVLEEK
   1000.0000000000000       0.99340546067856761           EKKCPCWDGELLRMHSEKLCPMCFEEK
   1000.0000000000000       0.99441229853194069           DKKWCCWIHFCMPILNQRLRTCILEEK
   1000.0000000000000       0.99440207330227659           EKRMNCFCQCCANHCDHKLRSCLIDHK
   1000.0000000000000       0.99459154851182008           EKKVPCFERPCAPVMEKKLAACMFENK
   1000.0000000000000       0.99413010029324578           DRPDHAFHGALCCCMKPKCRPMYLEWE
   1000.0000000000000       0.99511369552172535           EKPMEVLVSGVCKCMKTRCRKGYFEVE
   1000.0000000000000       0.99465748930608366           EKTPDWLEKYMCNCLTHKCRCNYFEYK
   1000.0000000000000       0.99615028392848037           EKAGSGFEGGWCKCLDTKCKCPVFEYR
   1000.0000000000000       0.99436834255083484           EKCMRLFDKPFCHCYKPKCKGAIFECD
   1000.0000000000000       0.99581394600725992           EKCARQLTPAWDGTLKNKIKRDFIDCE
   1000.0000000000000       0.99238397005049050           EKASRWIGACMETPVRGKMRKDSFEVG
   1000.0000000000000       0.99439324249217831           EKNTKWLHACIQCPCKGKMKKEFIERE
   1000.0000000000000       0.99723806882100141           DKKVKAMCSCRQKVCRGRLRKEYLDPQ
   1000.0000000000000       0.99517384115978424           DKKFQEMCKCWQGACTPRFKKLYLDYT
   1000.0000000000000       0.99061829961687131           ESKFSEMCRCMPNICSSKWKKAMIEEG
   1000.0000000000000       0.99346651694886901           EKKFGAYCNCIESSCRDKIAKTLFDEP
   1000.0000000000000       0.99657423312474092           ERRFTAMCQVVEPMCAPKWKKVMFDEC
   1000.0000000000000       0.99847876454224782           DRKIAGLWGYLERCMRHKCKRVLFEEP
   1000.0000000000000       0.99579823302213399           DKKPNEWLKFICACVRGKCRSVYMDET
   1000.0000000000000       0.99505785009141157           DRKVGEYLKICCHMLKDRCRGCFLDDE
   1000.0000000000000       0.99615312203962747           ERKMCEFIKLCVEYLKKKLRNCVLDEA
   1000.0000000000000       0.99736170728041862           DRSFGMIHNAWEKECKRKRRKPYLECE
   1000.0000000000000       0.99698203573228106           DRGYCCLRPAFEGDYKKKRRKCLLEKD
   1000.0000000000000       0.99381178578790752           DREISIYQAVCDDELNKKRQRCWLDKN
   1000.0000000000000       0.99498524975481417           DKDINCIPHPCDHDWYKRRKKWIIDKG
   1000.0000000000000       0.99353631751935756           EKDCDCWVPNCDNELWKRRKRPDLDHP
   1000.0000000000000       0.99572012821511491           EKEMQGLVTCMEGDIDKKRKRNYLDRR
   1000.0000000000000       0.99394708000061538           DRSVHCVCDMCEGDFRKKRKKIYLDVH
   1000.0000000000000       0.99296174735144271           EKGMGPCMSTADRDFKDKRKKGWFECN
   1000.0000000000000       0.99451826067562776           ERHCGMCQHFLEQELKKKRRKLIFESD
   1000.0000000000000       0.99630966161995305           DRRFRMFCTCLEAECRTRYKKAVLEPG
   1000.0000000000000       0.99792225243777311           EKAWKILCQCVESECHQKLRKEILEIG
   1000.0000000000000       0.99442060199277604           DRTMEMVCPCIDPDCDKRHPRNYLDIR
   1000.0000000000000       0.98126595488877466           DNHPPCLVAPCEHPIKEKWDRCFLEAT
   1000.0000000000000       0.99479336573820965           DKKIDCINHECEKDLRKKRKKPFFEWR
   1000.0000000000000       0.99566393369194273           ERKVGCLPQPCEKEFKKKRNKVALDHQ
   1000.0000000000000       0.99626116268768150           ENNIHCLRPVCENDLKKKRRKCRLEHD
   1000.0000000000000       0.99464602108055167           EWKVKCLAGVIEREIKKRKKKALLEMD
   1000.0000000000000       0.99758735955776356           EKKMQVVCECIDQECAKRRRKVMIEGG
   1000.0000000000000       0.99521848861717488           DKPVRNISTVMDSEIKKRRKKDYIEVD
   1000.0000000000000       0.99704710899901650           DRKFEHMSPCCEADVKKRRRKCILDID
   1000.0000000000000       0.99488838844582883           DKKQCAFTVNFEKEFKRKYPKCYLEEE
   1000.0000000000000       0.99615648255523159           ERGDSICFAVIEYELKKRYRKFYFECE
   1000.0000000000000       0.99297370220965397           ERNCGAMHQQLDGDMKKRRPKVFMEWD
   1000.0000000000000       0.98959580151022764           DKDLKALVDICDRDLTKKRKRMTFDRN
   1000.0000000000000       0.99537574525297157           ERGFRCLKGHCEEDIKKKHKREFLDAE
   1000.0000000000000       0.99205282602109124           DRKICKLRDTVDGTLKDRVARCILEEE
   1000.0000000000000       0.99620177103403418           EKKIPDFRNMCDAHLRDKFDRCWLEED
   1000.0000000000000       0.99609453678333915           DKRMCQFKKECVRLMKDRLSTCMFEEE
   1000.0000000000000       0.99393289071604263           ERRIGSWPSECCRYWKPKFNCGLLEEY
   1000.0000000000000       0.99368500878927168           EKKRNRFPQVICNCLRHKCRCDELEEP
   1000.0000000000000       0.99564359083944132           EKGVSAMENDICRCFRTKCKCQYFEFK
   1000.0000000000000       0.99052939126615325           ERPFNSLEDKFCNCFEGTCKCGLFKYR
   1000.0000000000000       0.99103192881219193           EEAVTFLWKKWCECMEPRVKCAILRLK
   1000.0000000000000       0.99510182806532177           DDEFNPFVKRWCELLETSLRCPYLRFK
   1000.0000000000000       0.99372861960720937           DDPINKMEENLCGWWDPHFRCTMLHWK
   1000.0000000000000       0.99780579952363291           KEAIDIVPAKLCEPYEPEFNCRMLRVR
   1000.0000000000000       0.99320325713114455           REGYGSIKRKMCESYDAECECQYFRAQ
   1000.0000000000000       0.99285466701970182           REEMGALKERVCEGWEKDCVCVMFRYK
   1000.0000000000000       0.99578278643218232           KEEMAYLKGKFHNCVECDCEHMFFRKN
   1000.0000000000000       0.99417142628812116           KDEEKAWCGLIMPVMETDFEGIRLRKR
   1000.0000000000000       0.99524703572210249           REDGDTWCTCFKMACDKDIGERMLRRQ
   1000.0000000000000       0.99684591373394660           KEELNMLCSGIKDSCDDEYDDPFLKKS
   1000.0000000000000       0.99610606123031487           REHVGCCCGPLKGKCGDEYEEWRLKCA
   1000.0000000000000       0.99579640844830464           RDEMRCLAPPCKGMFEHELEDCLLRHD
   1000.0000000000000       0.99732306838638418           KEGVCCMKAACKNKYEDEYEQCMLKTK
   1000.0000000000000       0.99556021778835468           KEPLQCMQCCIKPAFESELDDKMFRQK
   1000.0000000000000       0.99539458729779495           KERMACFPCCMRARCDDEIDEPHFRAS
   1000.0000000000000       0.99072478948849174           KEAFEAVSNCLKGWMEGEYGERWLRIK
   1000.0000000000000       0.99551168120895517           KEETRKISQCWPATCDDEMEGHRVRKK
   1000.0000000000000       0.99491955766962126           RDDMSKLHECYRPCMETEVEEKRFKKQ
   1000.0000000000000       0.99487261082972278           RDELEKFANYWRPAMETEIDERCMKKG
   1000.0000000000000       0.99388130902703298           KESSEKFPNCFRPYFENELEDHRLRPK
   1000.0000000000000       0.99349977654172661           DDPTERMMEMYWPIFETRMHPKGLRFK
   1000.0000000000000       0.99574757441851847           EDKCDRIMERWAHAFENRVRARWLKEK
   1000.0000000000000       0.99646279803985083           EDKADKLWDAYCTMLEPRFCCRIIRER
   1000.0000000000000       0.99632955698614012           DEPIDKVEQAYCGCLDNQCRCHLLRVK
   1000.0000000000000       0.99740109789334730           EEPFRKLEEIWCACFERRCKGYIFRVK
   1000.0000000000000       0.99757217815137444           EKAVRCVEGRLCECWDHKCRTQLFEAK
   1000.0000000000000       0.99762660024192651           DRKMPTFVRQLCKCFRSRCRSAFLDEE
   1000.0000000000000       0.99283424189293512           ERRMHSMWHYCCRVMRNKFRCCYLEEN
   1000.0000000000000       0.99852313073815846           EKKCPEIQRMLCQCFKHKCKAIYLEED
   1000.0000000000000       0.99564307824796727           ERRSNQLPKALCACLRGKCRSQELEEQ
   1000.0000000000000       0.99830377928260017           EKKMHEFTKMICQCLKGRCKSMVFDED
   1000.0000000000000       0.99747899609158586           EKKLREWKKDVCKGFKRKCKAGICEEE
   1000.0000000000000       0.99773251683885500           ERKIATIKEEVCRTWKRKCKPGFIEEE
   1000.0000000000000       0.99337835093477111           GRRCPDFKRYLCPCMKDRCASICIEEE
   1000.0000000000000       0.99726855486456578           DTKLGEISREICKCFKNKCHQALLDEE
   1000.0000000000000       0.99751333971578982           DRKTKCFPDEVCKCYRPKCKPNDLEEE
   1000.0000000000000       0.99794721310085410           EKKLGCMHGWCINGMKKKLKACWLEEE
   1000.0000000000000       0.99415566371223929           EKGMACLCAVCWAALKKKFKKCYLEWP
   1000.0000000000000       0.99461141481835114           EKKWKEMADCWEHEIKKKMKKDDIEVE
   1000.0000000000000       0.99267572406210736           DRRAASIPDTCEKIIKKRMKKCMVEEN
   1000.0000000000000       0.99597532917778009           ERKVPVIRDPCEKWVRARVKKCLLEDE
   1000.0000000000000       0.99403553568219938           ERNAKGVRHWCDKDVKKKRKRCWIEYE
   1000.0000000000000       0.99623952326367360           EHPLSCLPNQCESEYGKKRKKCWLDFA
   1000.0000000000000       0.99386460250719866           EKRFECLGAMCERECRRKRKKWLLDGE
   1000.0000000000000       0.99465884821589157           KKAMTCFGCCCEPDMRRDTDRSYLEVD
   1000.0000000000000       0.99751695964021736           KKDIPCFASLCDSELRRYREKVYFEHD
   1000.0000000000000       0.99752982327403572           KKPMACFMGVCQTELKKDRENCYFDCQ
   1000.0000000000000       0.99564030014142058           KKGCACIKDECDREMKKDRYGCVFEID
   1000.0000000000000       0.99630774969987634           KKTIACFRAPCEPNWKGDREKCLMDMD
   1000.0000000000000       0.99656476828557483           RKQMACFKWAIEGEVRKNREKVWLEHD
   1000.0000000000000       0.99421614984084195           ENKPAVIRNVLDQEVRKKRHKPWLEQD
   1000.0000000000000       0.99557459428290296           DKALRPLHTVLDAEMRRRFKKDMLELE
   1000.0000000000000       0.99438457609286124           EKMCKWLEGEMDKVVKARLKKEFLEID
   1000.0000000000000       0.99423481026632987           EHTWKFCSSAFESAIKTKIKREPLECE
   1000.0000000000000       0.99347857961207131           ERGFKCMAPVWDPTLKRKVRRDDFEGA
   1000.0000000000000       0.99067576953299230           EKNESAYCRCVYGLCKPRMKKVYLEHQ
   1000.0000000000000       0.99527777118722782           EKAFKPFCPCWDPACKPKVHKPMLDIT
   1000.0000000000000       0.99435996896411294           EKGFQGMCPDLENECKKKIRKMLFEYV
   1000.0000000000000       0.99573803849651765           EKRVNSMCKCYDGACKTKMRRMYLEEG
   1000.0000000000000       0.99361065210213040           EREVKLVCHCFGGHCDSKMKKEELEYR
   1000.0000000000000       0.99576989449565612           EKPHKFMCSCLSPVCDRKIKTAEFELR
   1000.0000000000000       0.99683380975973135           DRPAREFCQGFEGECNKKWKREVIEWG
   1000.0000000000000       0.99459691432164576           EKRITVLCKCLDKVCHKKYKRIELDEK
   1000.0000000000000       0.99609072726852921           EKALKMIGNTFDDEMRKKRKRDFLDLP
   1000.0000000000000       0.99451406887695148           EKKIAALEPPLDREWSKRRRKLVIESK
   1000.0000000000000       0.99141254564644865           DRRVGCLLQVCDRWVTKRYKKCDLDGS
   1000.0000000000000       0.99603152747050205           DRNFRCMVGPCEDEIRKRHRKCWFEAD
   1000.0000000000000       0.99644285956902856           ERAVSCIAAGCEGEVKKRRQKWMIDVT
   1000.0000000000000       0.99635024321727828           DKAIPCVPCSLERDWRRKFKKCLLEVE
   1000.0000000000000       0.99589785386864671           ERPVPCCPCGVEHGWRNKYKKWLIECR
   1000.0000000000000       0.99648519847938044           DRNHRVCMAVLEGDITHKYRKYDLECQ
   1000.0000000000000       0.99475701114763992           EKGVKGCCGCMENYCKERLSRTFFECE
   1000.0000000000000       0.99573297230117042           EKPVKLICMCIASCCKQRMKREWLEVE
   1000.0000000000000       0.99637160632860489           DKRLKWICPCWRGQCKTKIKEDYMEDT
   1000.0000000000000       0.99412053536968814           EKRPGGICTCMEAVCNGKLKKQWIEEE
   1000.0000000000000       0.99437824668232955           DHKFKMICACFKRYCRRRIKEYFFDIS
   1000.0000000000000       0.99730065453037919           EKKHKAICPCISAACRSRLRSGELEES
   1000.0000000000000       0.99397305248289369           DKKLNMLCTPMDPDCDKRLRKPLLDEC
   1000.0000000000000       0.99640691196734277           DRKTQVFVAVVEAEIRKKYRRLWFEEG
   1000.0000000000000       0.98704323331154642           ERPWDIFNQVLDCEVRKKYRRIMLELE
   1000.0000000000000       0.99520684699018036           DKNCSVLMQALEPEIKRNRRKCVLDFE
   1000.0000000000000       0.99345503631769205           ERGLKMISGGFETEVRKRRSKCHLDVD
   1000.0000000000000       0.99605145482013724           ERNVSAFWQICEPEAHKKRRKCWFDAP
   1000.0000000000000       0.99228431900726199           ESAYQNFKKVCETEVKKKRKRCMLDCD
   1000.0000000000000       0.99738168696677032           EYKPTCVRQVCDKDVKKKRKKAMLEGE
   1000.0000000000000       0.99589589953738489           DKAVKCIVGYCEREMTKRFRKCFFDAP
   1000.0000000000000       0.99569190736044855           DRNAGCWPAMIEAEMRKRRRKVDLEAN
   1000.0000000000000       0.99552399282197235           DKTVRHVMHCHEPDCRRKRRKDVLDFE
   1000.0000000000000       0.99099157474721478           EKSPVPLAQCCEHECRKKYKKIYLDES
   1000.0000000000000       0.99317103437013332           EKTANCLVPMCERVFRRRFKKCYMEDP
   1000.0000000000000       0.99589742433075712           EKSVGWIVNECEKQIRRRMKKCYFETT
   1000.0000000000000       0.99526011153697502           EKKLACLQCICERPMKPKMKRSYLEYS
   1000.0000000000000       0.99606699466977588           EHRVDCVMSMCEPMLKNRMKKPLFDDE
   1000.0000000000000       0.99312116340520840           EKRVCDFSRECENVMKGKLRSCVFEEA
   1000.0000000000000       0.99263632031948246           DRKIDWLWPVCCKMFHAKFKCHYLEVK
   1000.0000000000000       0.99562354677856924           DRKFPCVRKFCCPPIKGKWRSCMLEVE
   1000.0000000000000       0.99679029075770642           ERAMHCFEPDCSNPYESKFRGCWFDAR
   1000.0000000000000       0.99515423570582218           DKEQHCIETRCVDYLENRMRVCEFYKK
   1000.0000000000000       0.99541150183486349           EKGVPCLEPTCEEEMESKYKECELELK
   1000.0000000000000       0.99118742658933456           EKKWTCFWDACDAYVNRKFKNGYLEEP
   1000.0000000000000       0.99364809418462052           DKKLGCFMTWCAPPMRQKLKADYLDEA
   1000.0000000000000       0.99576358526127995           EKTAHCLVSTCQDMLDQKMKPCYFEVR
   1000.0000000000000       0.99558183221640795           EKSPCCWESICAKYMHKRMKNCYFDER
   1000.0000000000000       0.99617300044993551           ERRLGCMNSDCHKLWKHKMTPCLFEDD
   1000.0000000000000       0.99368864728516937           ERDVSCLDPDCFKWHQEKIVSCFIERK
   1000.0000000000000       0.99683682355839864           EYEIGCIDTKCCDDYDKKFYACLFEKK
   1000.0000000000000       0.99437607584624044           DREIGCFDHECCRIIEKRCRPMYFERK
   1000.0000000000000       0.99602514884753357           DRHIDCLECKCGEYYEKKLHHCLIEHK
   1000.0000000000000       0.99809603811611114           EKKFCCLEDKCYEMYKGRIKQCILEER
   1000.0000000000000       0.99742560502753030           EKKLGCIEPMCKQLMDTKFIECVLEEK
   1000.0000000000000       0.99175635469289247           DSKVSCFFGECWKDVRKSMRRCLFDEE
   1000.0000000000000       0.99693623837408252           DRKWCCYYGVCEKMLRQRMRSCFFDDE
   1000.0000000000000       0.99721116106328622           DKKLACVAGVCERIIKSRFYKCFFEDE
   1000.0000000000000       0.99507230499711308           ESKFAQMSNMCEAPLKTRWKKCAFEEN
   1000.0000000000000       0.99238056285324894           DKKQKAWSSCFETECKRRHNKLEFDEE
   1000.0000000000000       0.99577293156639979           EKRADVMAPCVEAECRKRYRRTYFDWG
   1000.0000000000000       0.99435049021348576           DKQFRIFVSCIEPDIRKRRGKFVLDCD
   1000.0000000000000       0.99469207181159480           DKNINWICRALENECRKKRKKQAFDKS
   1000.0000000000000       0.99219634454082584           NKHAKLMCQCVEGECKKKRRNELFEHA
   1000.0000000000000       0.99208463264935776           NRQHKFFHVCMEADCKKRRHNEDFEME
   1000.0000000000000       0.99737529114028256           ERKVHAVGPCIESDCRRKRFKIMLEID
   1000.0000000000000       0.99165052729699243           DKPCACCRQRLDEDMRNKRDKMVFDVD
   1000.0000000000000       0.99661426395590857           EREHHCIVDGCESEMGKKRRKHDLEVG
   1000.0000000000000       0.99864270612830142           ERKFPCWAPLCDAEIKKKRQKCVLEGD
   1000.0000000000000       0.99585193523108773           EKRCQCCPPYCEDEIKKKRPKCVLDCS
   1000.0000000000000       0.99678891887211640           ERQIGLLKACCEAEVRKRRKRCFFETD
   1000.0000000000000       0.99417616980773660           DRTIACLVCPCDEEIRKRVKKCLLEPD
   1000.0000000000000       0.99243093469921939           RKNMPCMRGICDKDIRNEKDKCIIDRE
   1000.0000000000000       0.99491637579590975           EKPAGCIIAVCDEDLKNRRSKCWLDVE
   1000.0000000000000       0.99205378297741298           EKKIGVIFKPIDKDIKRRHRKGMFDFQ
   1000.0000000000000       0.99156179185214288           DKSGKIMFKMLEYDFKKRRRRPYFENQ
   1000.0000000000000       0.99740127560747671           EKRQKMFCQCMDRECTKKRNKPNFEAD
   1000.0000000000000       0.99330088822084039           EKQCRMLAHWFEQEIHKKRRKWMIEMD
   1000.0000000000000       0.99754757471450028           ERHVTLLGQNFDREMKKKRKKCWFECE
   1000.0000000000000       0.99517718546606160           DRSITMIAKVIEKEIKKKRHKIFLEPG
   1000.0000000000000       0.99756097184753811           DRGLAAMRPMIEKEFKKRRRRAFIEWE
   1000.0000000000000       0.99906443707162451           EKKVCCLVPKCDDEWKKKRKRCLFESD
   1000.0000000000000       0.99530564390526943           DRCIKYLAPAFDCKIRGRYRKEILDCN
   1000.0000000000000       0.99716858001053332           DKCCPYCKQMIEGWFKHRLNKLFLECE
   1000.0000000000000       0.99393922721038064           EKRVTVCYPVWENVFKTRMRKDYFECD
   1000.0000000000000       0.99667046224700218           EKALRDICSHYEDNCSTKYQKEILEVA
   1000.0000000000000       0.99326489295740017           DKSTEVMCQAMEGECRRRRKKHEFEFN
   1000.0000000000000       0.99447496717259132           DKQMGALCQCIEHDCEKKWCKVFIEMH
   1000.0000000000000       0.99649285617693228           ERKLPGLCPIVEKDCHSKYKRGVFEDP
   1000.0000000000000       0.99465543562357517           EGNCGPLAKVIEAELKKKRKKVCFEMG
   1000.0000000000000       0.99634303263588087           DRCMKGCSRNMENDFKRKRRKWLFECN
   1000.0000000000000       0.99594745783072569           QRHCRTCCQDLEKWCRPKMRKEWIECD
   1000.0000000000000       0.99720788816280603           EKSARKCAEAWESELKKKFKKDQLECP
   1000.0000000000000       0.99642990560987843           EKSVRPFCGCYSSCCDRKCKPEELEEK
   1000.0000000000000       0.98796757593575402           ERYVPVMCGCFHAECNRKFKHQLLEHC
   1000.0000000000000       0.99618177260215190           DKNWRAICPCIEATCKQRMKKQEFEVS
   1000.0000000000000       0.99651314609858577           DRGISGLCGCMESYCKQRLKKNFFDVE
   1000.0000000000000       0.99494451629311420           DKKERVMCPCLEAPCKGKYYKEELEGS
   1000.0000000000000       0.99141808611685434           EKAFGKIADCWECDCERRFWKPVFDVK
   1000.0000000000000       0.98544120320169026           DRHLEAIEGCLERLCDKRMRNKWFEWK
   1000.0000000000000       0.99723038232556038           ERALNWFDPCFPCACDERLKTPWFDVK
   1000.0000000000000       0.99426308282072773           KDAYRQFGGCIRCKCDEDVDEQIMRMK
   1000.0000000000000       0.99459380005590725           DDKPEFLCMCFRTDCEKQVRDKTLREK
   1000.0000000000000       0.99180416518025127           DERFQQICNCLYCWCDGRFKGMFIRDK
   1000.0000000000000       0.99693873210456052           EEKIQVLCTCIWHSCDGRMRKTWLREK
   1000.0000000000000       0.99314639732857479           DEKVDWVCPGIETHCDERWKKSLLREH
   1000.0000000000000       0.99621651654243548           DDKVCCLPCALERAFDGRLTKCLLRER
   1000.0000000000000       0.99532312788936483           EDRCACMQPVCKVNIDRRLHECCFRER
   1000.0000000000000       0.99584309599358911           EDKMPCLVSACRGYVEPRIKECGIRVK
   1000.0000000000000       0.99442068187587995           ETKRGCWMSMCKPTIETTIKECEFREK
   1000.0000000000000       0.99214972137320745           DTPYPGIPKCCRAKCDPEYKDCEFRVK
   1000.0000000000000       0.99737930482114323           EDPFCCFVAFCKSRMDDRIKDCLLRYK
   1000.0000000000000       0.99251076054295040           EDDACCIPCKCDEVVDPSIKKCWLKRQ
   1000.0000000000000       0.99472109319445712           RDEICCFGCRCPDALDNDLCNCMLKRK
   1000.0000000000000       0.99744866708861235           KDEHSCFAAVCKPWLDPEMENSGLRKN
   1000.0000000000000       0.99689723409673459           KEEPAKMRERCIDRIDDEIEACWLRKS
   1000.0000000000000       0.99214205928892907           RDELARIEERFWDMFDNEFPGAVFKKK
   1000.0000000000000       0.99409541637771048           KDEWQVMKAKVCEHYDDEMETKWFRWD
   1000.0000000000000       0.99508017949996819           REEMGHFMEHFCDCFDCDCECYYLHKP
   1000.0000000000000       0.99145217180000300           KNEMPVYVTALCGAIDGECEDMHLNKK
   1000.0000000000000       0.99599249539708445           KEEVEVIHSMICPCLSDDCQSKRLKKD
   1000.0000000000000       0.99692287804556567           KEEVKPYKDAICQCFEYECEAYIFRKD
   1000.0000000000000       0.99421516255841869           KTAIPVLRAKFAECYNPECEQMILRIQ
   1000.0000000000000       0.99602915567161121           KDEPPVLAARMPDAIDSDWDQWKLRRG
   1000.0000000000000       0.99232273257763826           KNAFNHLGHCFKCPVDTDLDEQLFKPR
   1000.0000000000000       0.99429314842024397           KEELGCFCACFNSMCEQELEEPRFKRH
   1000.0000000000000       0.99553183447167704           RDDQYRFCGCISTHCEDDMEDVRFRKK
   1000.0000000000000       0.99468337302840559           RDDCHKFCECWPPCCERDWEQRRLRHK
   1000.0000000000000       0.99524617023679207           REEAGRYNECLPPMFESDFEHIKFRKK
   1000.0000000000000       0.98975536298533506           KEEANRICETVGCQIEDDFETPKFRKK
   1000.0000000000000       0.99677738199776234           REGQTCWRACCRGKLEEDYEDAKFKGK
   1000.0000000000000       0.99659244377598688           RDHVDCLWNMMKNKIEEEEDDRYFRMK
   1000.0000000000000       0.99565687105060041           KECMDCIHCGLRQPLDNDVEDKWLKVK
   1000.0000000000000       0.99263426555371270           KDEKRCLQCAVRDNLENDFDEYDLKSK
   1000.0000000000000       0.99368785696043338           KDAQDGFTGKYRDQLETDMDDKKLRIK
   1000.0000000000000       0.99520973077058972           KDAMGVIMACIPCPFDPEMEPAWLRVP
   1000.0000000000000       0.99484582495636742           KDGNACLRCCFHCGVRTEMEGQYFRSE
   1000.0000000000000       0.99142262432815420           KDDAGCFKHCCGHVMRTEVEPCRVRTE
   1000.0000000000000       0.99518842276192132           KLRVQGIKNECAKKYRDELDGCVFRSE
   1000.0000000000000       0.99753168133007653           KWETACMKQKCADVLDEEIETCMLRRD
   1000.0000000000000       0.99600422193810267           RDEVCGMENKCGNAYDQEMPACLFRRK
   1000.0000000000000       0.99477947906088771           KEELKCFWDRICEGIEDDWEQPRLKKK
   1000.0000000000000       0.99558652694491767           REEVHAIPTMLKTWWEGDMEDMLFRKK
   1000.0000000000000       0.99628243314871689           KDDCRAFMSIMKPFFEAEFEDQWFRKR
   1000.0000000000000       0.99661486826704504           KDPYQCFKCALREEMNKDWDDTHLKME
   1000.0000000000000       0.99522113274850654           RDPPRCFKCHIRTCMDADLEDGYLKHE
   1000.0000000000000       0.99646213494886104           KENCGMMREKFIDCYRAECEAACLRAD
   1000.0000000000000       0.99370225544911561           REDIQVLRWKLGDSLEAECESPLLKKD
   1000.0000000000000       0.99402133846186891           KEEIACVRNIVCTCLDNELESARLKRD
   1000.0000000000000       0.99364137923111495           KDDPPVVRHPVKQRWTEEIEDPRLKRD
   1000.0000000000000       0.99602302851646329           KEEGSCVRCKFGARYDEDVETVKFRKR
   1000.0000000000000       0.99358237275632222           KEEEGMWYQIFHNCLDHDVEDCKLRRN
   1000.0000000000000       0.99089486463937426           KDEKPPIATSCWAAFDADMEAPRFRKS
   1000.0000000000000       0.99444691894186943           KDECGNMTNHFCDVIEDDCECGRFRKK
   1000.0000000000000       0.99571369143178123           REEMDCLRMNCCRPFREELECGLFRKE
   1000.0000000000000       0.99685106918947763           KEEWPGFRALLCCCLESDCNCWLFRRE
   1000.0000000000000       0.99736757719033964           KDEMAMLPPRCCDLYEQEFYCCFFRKQ
   1000.0000000000000       0.99264794705376158           KDDHQCLKTTCVPVVRCELENCWFRKE
   1000.0000000000000       0.99640420663250306           KDDVKGVKGACHQYVDQEMDHCIFRRE
   1000.0000000000000       0.99549485654614356           KDPWPAFGWRCRDRVDDEWENCRLRCK
   1000.0000000000000       0.99502901784848563           KECCEIIAGHIKEYFDGEMEDVFLRCG
   1000.0000000000000       0.99790189433491183           KDANRCLPCKIKQKYDEDLDEQRLRKR
   1000.0000000000000       0.99745952463343868           KDEVGCLAHICIETLEEEMDPCYLRKD
   1000.0000000000000       0.99737418402088129           REEVPCIPSKCVEMWEDDVQACVLKKD
   1000.0000000000000       0.99307701372532520           KDEIREFCKKWYEVCEDDLETPKLRKP
   1000.0000000000000       0.99710718518490182           KEDITKFCECVCGGCEQELDGCLLRKR
   1000.0000000000000       0.99568244495755442           KEGEPLMCACLKHPCDQEYDQYRLRHK
   1000.0000000000000       0.99373088987212321           KQCLDFLKPWLKPKCDEEYEEHILRIE
   1000.0000000000000       0.99040943430204242           KECMNPFRKWMKPPLRNEFQEEIIRCE
   1000.0000000000000       0.99418155579722400           RDCIKPLKWHFRDYIDEEFDEWMFRCE
   1000.0000000000000       0.99048798300646346           RDACTCVKATIHNQLEPEFDECWLRAD
   1000.0000000000000       0.99333785779927042           KDPRDILKMPLKSALDAEFEEKTLRPG
   1000.0000000000000       0.99666098902080591           KEDEKCLPCHIKDGVDGDLEEIKLKYK
   1000.0000000000000       0.98960621496226708           RECMPQFTECLRTDLDSDYEERLLRCH
   1000.0000000000000       0.99405328104661006           RECIESLHSPFKVGFDTELEDSLMRCR
   1000.0000000000000       0.99328979399591644           RNCYEVMEAKMSEPFEDEFEGKNFRCK
   1000.0000000000000       0.99113632443778077           KDCYPPIKSKWADGWNAEVEAWKLKCE
   1000.0000000000000       0.99611295054349991           RDCHAKCKERIAEHYDTELEASTLKCD
   1000.0000000000000       0.99838303490095215           REEMQCVKPRCTDKYEDEVEECLFRKE
   1000.0000000000000       0.99747495374341100           KDEVNCFKCVCGEAFENEVETTILKKE
   1000.0000000000000       0.99540852590256801           KEGLGCVRERCCDAYESECEAHLIKDE
   1000.0000000000000       0.99204219498369395           KESYNSIREVMCPCMSHECEAQRFKAE
   1000.0000000000000       0.99650836252954456           KEDYRKLSDMVCPCIEQECDHERFKRD
   1000.0000000000000       0.98767806604722197           KEDFRAVCTFMCGCFSADCESYRFKKP
   1000.0000000000000       0.99631874086356920           KREMARICEHIVECCENECAAIILRKK
   1000.0000000000000       0.99753179086379140           KEEVHKICECYACSCENEFEARRIRRQ
   1000.0000000000000       0.99511733603918651           KDAAEKLPEKYGDGYERECYTKFFKFR
   1000.0000000000000       0.99309062764477829           KDHFEKLAEKELGAFDKEFQAKMLRTK
   1000.0000000000000       0.99523505957226466           KDDIDKCMDPEWNVWDTDMEPRTFRCK
   1000.0000000000000       0.99136874573074740           KEPMEKLVDVWVAVFEGDCESRRLKYT
   1000.0000000000000       0.99095526534186607           KECFDTLYDKVCQWFDGEIEVKYFRCT
   1000.0000000000000       0.99503666614700381           KDAMEVLQGRLKEQFDSEINERVLRAK
   1000.0000000000000       0.99569206311463176           KEQIDVIHCPIKGVWEQEFEEKYFKTR
   1000.0000000000000       0.99174921645832281           KQDLEHVVGWMRPYMDPEWEDKVFKGT
   1000.0000000000000       0.99074113047676082           KEAIGALWGLCKQRVDGELEEAWLKYH
   1000.0000000000000       0.99359233716942408           RDCCSFIRSWIRPIIDAELEDTCLKAD
   1000.0000000000000       0.99764458477351614           KEPPACVKCCCKPQWNNEVEECYLKLD
   1000.0000000000000       0.99801316408907681           KDSNACMACCCRPGLRSEFEECRLRHE
   1000.0000000000000       0.99574065940464362           KQGVCCFTHKCKEPFPSEYEECILRSA
   1000.0000000000000       0.99737304500989987           KDEFTGLCACLRAKVDNEYEDMHFRRS
   1000.0000000000000       0.99734659213829835           KEAMSCIRCCLKCHIDDEMQDELLRID
   1000.0000000000000       0.99408861096888235           KDAINCLRPCCKHMFRPEWEDPRLHID
   1000.0000000000000       0.99528944132052322           KENFPCFRHRCKDHIDAELEECHLRVG
   1000.0000000000000       0.99581042409893250           KDAKQCMYPHCKTALETECDECYLRFK
   1000.0000000000000       0.99566169913911262           REALEMIQQCFRPKVDEEEEDGMLKVK
   1000.0000000000000       0.99549157495221530           KEAREWLTKCMKAQCEEEIDENYLKAK
   1000.0000000000000       0.99650808530733526           KEDIPTICKCFRSKCEDDYHEHWIKRS
   1000.0000000000000       0.99236096057461431           RDGQACWTCTFRGGVDTELDEMRLKGG
   1000.0000000000000       0.99784262402960366           REGSQCWGCRMKEKIEEEYEEFRFKPR
   1000.0000000000000       0.99407501510722340           KDQTKCMACWWRPRVEEEFEEDHLRSQ
   1000.0000000000000       0.98555487524092411           QDPHPCFTCSMKDGLERSWKEWHLRLK
   1000.0000000000000       0.99178695851375398           DDACACFHCCIKPWLDASLKEVYLRFK
   1000.0000000000000       0.99261824339375193           EDDMCCLAGSCRSGFDSNVHECFLRRK
   1000.0000000000000       0.99626260305492509           RESYCCIPAVCKEKFEKDYYECWLRKK
   1000.0000000000000       0.99418368601479379           HDAVSCLQCPCRGPFEHDWSEPYLRLK
   1000.0000000000000       0.99736836640078186           RDARECFCAKCKEKFEEELDENYFKVA
   1000.0000000000000       0.99364883119162029           KDASSAFEKMIRWAFDSELDEGHFRIK
   1000.0000000000000       0.99585092611276804           KEDFKVMVAIFKGRLDDEWYEECLRRN
   1000.0000000000000       0.99489227010925663           REECARLFEVIYTGLEPEIEHACLKKK
   1000.0000000000000       0.99218673432644111           REGMSKLVERWVEMLEPEVEPMHLRKK
   1000.0000000000000       0.99761156132251305           KDAMSILNYKVKERMEEEYEDTCIRVK
   1000.0000000000000       0.99584823284836987           RDEKGGVEGTVKGRMDGDFDEADIRKK
   1000.0000000000000       0.99391698467578327           KDDLGQWENCFKCNIERDIPEHVFRRK
   1000.0000000000000       0.99731160324654722           KEEMSKICEAIDGHCEDEWERALVRKH
   1000.0000000000000       0.99437167575335172           KEEHPYLCNCFHGKCEGDYEDHLFKKP
   1000.0000000000000       0.99610882658654165           KEGGDVMCACLRCKCSEEYEDESFKTG
   1000.0000000000000       0.99693853744947392           KPGVQYLCSCFKGRCDNEYEEAMIKAR
   1000.0000000000000       0.99300751799577669           KEDKKALGTCIGACCEGDCENPLFRRS
   1000.0000000000000       0.98827547602023669           KDEWQVLVGVMYQILPAEMEKVRLRKE
   1000.0000000000000       0.99452438967704970           KEDIGPVTQAWRNCLECDCEDALIKKE
   1000.0000000000000       0.99591595916859499           KENRDKMIDIMCQCLDPDCEGKWFRSR
   1000.0000000000000       0.99810686354847522           KDDCDSLWKMFKAPIENELCEKCLRRR
   1000.0000000000000       0.99656613482591083           KEETDGLPGGMKGCWEGEFEEHYLKKR
   1000.0000000000000       0.99678687833778234           KDDTKCIGCKCGERWDDELDATRLKTA
   1000.0000000000000       0.99393258416144159           KEEQPCYWAPCVTMIEQEVDPCRIRKP
   1000.0000000000000       0.99496655148085311           KEEWSCYASVCIQILTTEMESCRLKKT
   1000.0000000000000       0.99498857872176905           KQDMDKMPECYAGVCEADLEDRFFKRH
   1000.0000000000000       0.99607855997550165           REDVNKLAQMYRPCFECELAEKGLRRK
   1000.0000000000000       0.99445010561791902           KEELEFFVPRYRDVCDPDIVEKVFRKK
   1000.0000000000000       0.99877871610478186           RDEAEKFCECYPAYCDGDFDQKTFRRQ
   1000.0000000000000       0.99368703595035734           REECESICNCYPPQCDTDLENKTFKKD
   1000.0000000000000       0.99590733210816540           REEVELICKCYRQVCGSDFDDRHFRAS
   1000.0000000000000       0.99642059591410004           KEDIEIVCKCYKTACWKEFLDKILKKP
   1000.0000000000000       0.99490472078582393           NDPHELLMACMKCPCEQDWDDMHLRWK
   1000.0000000000000       0.99473940323815024           KEDDDMIVECLKVPCDADMDERKFRKA
   1000.0000000000000       0.99842116852262774           RDEKKKLCDCMASCCQGDVESQRFRRP
   1000.0000000000000       0.99420174688837937           KDNMDQVFKCIKCKMDQELEDRYFRHH
   1000.0000000000000       0.99589792524559673           KNDLNCLCRCFKPACDSELEEHVFRSD
   1000.0000000000000       0.99725486191321577           KENIEVVCGCVTQYCEEDFDEKRLKVR
   1000.0000000000000       0.99433148598038523           KEDIEALCKRWKECFDVEFEEKFLRTG
   1000.0000000000000       0.99568925906456585           KEPFDMLVQFWRPALDQEIDERYIKVA
   1000.0000000000000       0.99475452074934889           KDGLEPCWDIFKTKFDEEYDERHLKVK
   1000.0000000000000       0.99274084725426370           KDGLDVVKGMLHAKFDTDCDERRLRAD
   1000.0000000000000       0.99664549457720908           KPPPNVFPPMFRDKWEDEEEDAWLRWR
   1000.0000000000000       0.99593388365109814           KNGLKCCHSRFRDKMEDELDEKTFKCR
   1000.0000000000000       0.99586572551181318           KDPQTVFCGCVKPQCGTEMDDMRFRVG
   1000.0000000000000       0.99730931597226746           RETIGSFCACIRQKCEDDWDEGWFRSK
   1000.0000000000000       0.99531191415744258           RDQFDLLSKCFRCRCDEDLREHYFRIK
   1000.0000000000000       0.99547160122582812           RNQIAPICQCLRQRCEDDWEEIVIRSK
   1000.0000000000000       0.99349185090101688           KDECPMLCQTLRRPCDPEYDEPHLRVG
   1000.0000000000000       0.99621550645959334           KEDYELLCTCWKASCDQEMDERHIRYS
   1000.0000000000000       0.99667037866820229           RQEVENICTCFACPCEPEIDPKVIRKT
[truncated: 3,578,805 more chars]
