# Supplementary material for: Benchmarking Inverse Statistical Approaches for Protein Structure and Design with Exactly Solvable Models
Source: PLoS Comput Biol. 2016 May 13;12(5):e1004889. doi: 10.1371/journal.pcbi.1004889 (PMC4866778; doi:10.1371/journal.pcbi.1004889)
Supplement: S1 Code — See readme.txt file. (ZIP) [file pcbi.1004889.s002.zip › CodeS1/align_B.msa]

   1000.0000000000000       0.99110644734374664           RDRILVEALKQIDHLGREAEKEYKAEI
   1000.0000000000000       0.98672675809463950           PDRFIVQCLAQFEHFERDGDKDMRAEC
   1000.0000000000000       0.99183929520739689           EDRMCVDGIGPCEKLARDGEKDWRCEL
   1000.0000000000000       0.99630763323623750           ETRFECNAFKAQDKMVNDPEKDIKCEI
   1000.0000000000000       0.99646929128056638           KEHLECEKFRHKEVVPKQEWKDWKCPV
   1000.0000000000000       0.99462255192656313           GEMLECEKVKAKEYYIKWDFSSWKCGL
   1000.0000000000000       0.99773727129261081           KECLEKQTLKSKEEYPRCEVCQIKQCI
   1000.0000000000000       0.99093709478943692           KEMLEATRWKQKEDIGKHDWPYLKAGL
   1000.0000000000000       0.99150434807033738           KEVFECSRMKQKEERMRLDVNNMKAPL
   1000.0000000000000       0.99422430828374653           KVFFECARFKHRDELCGFDMKDLKCNF
   1000.0000000000000       0.99837746142507167           KEHVECDRIKPKEEVANDEDKDLKCDF
   1000.0000000000000       0.99415935586810611           KVCFDKEQCHNKEELCTCECQVIKESL
   1000.0000000000000       0.99323540003231225           KIVFERNMCKKKDEYCSCSIPWWRDPL
   1000.0000000000000       0.99350438810859099           KACLDKDQVKHRDEWVACQCRDMKELI
   1000.0000000000000       0.99218899975533470           KACLDKTSLHQKDEYTSCNCAAFKDIF
   1000.0000000000000       0.99567843505641884           RECLEQHRCKPKEEYFECECAEIKGAL
   1000.0000000000000       0.99585834411834118           KVCFDRGVCQQKEEVCGCKIGPMKEIL
   1000.0000000000000       0.99636930691741843           RELLEKGGMKATEEYFRYTVCEIKDCL
   1000.0000000000000       0.99459691970381470           KEMFESEALRCKEDTCKWALNEAKEDL
   1000.0000000000000       0.99402152730290716           RECFEVPQVACKEDWCKSPCEGYKEKI
   1000.0000000000000       0.99435939367371562           RYCMERTTCSVRQELVKCGCDEWRERI
   1000.0000000000000       0.99761438954460691           RECIEKDGCSNKDEYGTCDCKWMKEYI
   1000.0000000000000       0.99594622676095768           RMCLEKHELKAKEEWAHCKPTCFKDAV
   1000.0000000000000       0.99463542433362195           KNCFDRSECHRKDVFDPCKNKDLKDQY
   1000.0000000000000       0.99500588593501416           KTCFERADIKNRETYASCKCGEFREPH
   1000.0000000000000       0.99416586030603893           HQVLERRECPAREHFGRCKLEMWKDRY
   1000.0000000000000       0.99572542282436838           RMVLENKECTAREWFCGCKPEFMKDKY
   1000.0000000000000       0.99824440073114717           PTCFDDRDCKKKEVMVSCKDSCVKKPR
   1000.0000000000000       0.99371051771004770           PMLFEDREIRDKEVFWPVKEHWIKHTR
   1000.0000000000000       0.99466375357709580           ECVIEEDDMKQKEGCAGFREQAVKKPR
   1000.0000000000000       0.99690209263600460           CCCFEEAEVKPNEVCGHIKEPCLKKYR
   1000.0000000000000       0.99511959183586041           PFCLEDDDCKTKDFWMHCRVRCIKRQY
   1000.0000000000000       0.99833654381382342           AMCFEEKECKSRDLLCGCQDGCVKKGK
   1000.0000000000000       0.99437981415341037           AGCFEEHGCEHKEFVPGCNCKGLKRDV
   1000.0000000000000       0.99058354274668081           GPCFEEDKIKSYDVYANCDCYGIRRIY
   1000.0000000000000       0.99191004494232760           HDCFQEEKCRSRDPIGRCEQAHCKRVL
   1000.0000000000000       0.99625864081517668           CECFDEDKVKNDDCLGKCELPCCKRDL
   1000.0000000000000       0.99364293245910751           CELFDSNKMKPKTCMFRFDIRMCKTDV
   1000.0000000000000       0.99270846920356370           GELMEKRACRKKDCWCRIGMRTCKECF
   1000.0000000000000       0.99487034043029954           KDLLEKSEVKKRDDYVRVKEPQLKECM
   1000.0000000000000       0.99531449973771347           GDLLERKGLTKKECYDKVNMNMIKECW
   1000.0000000000000       0.99590383907648605           ADVLEREDLKRHEGHDKVRGSVFKETY
   1000.0000000000000       0.99114842206498033           PDLFEHADLRKDECTEKIRVPVMKPWF
   1000.0000000000000       0.99459139981500644           APVLEKKVLQSKDCYMGVHLRACKDEF
   1000.0000000000000       0.99461647104120610           PFILEKKEMKGKEGWCPWKYKWMKEEW
   1000.0000000000000       0.99693414552716098           CWMLERNEMRTKECIPPLSGRCIKEDW
   1000.0000000000000       0.99216287266612335           CMILDRRRITTKECLVPWECRCMREEV
   1000.0000000000000       0.99506308053214243           CAMFYKKKIDQMECIDAYEPRCCKEEL
   1000.0000000000000       0.99640788524523582           CEVFYKRKLSKEDCYEKIEFGCCKNGL
   1000.0000000000000       0.99268366892298709           CEFLEDDKIKPNNCWWKTDFKWCKTGI
   1000.0000000000000       0.99494244090259476           CDFFEDPRIRTRECWNRVDIPCCRRIL
   1000.0000000000000       0.99395930631646845           CAFMWDSRLPPPDCFIKYDKKMCRKDY
   1000.0000000000000       0.99663174522201614           CWLIWDGKVRKPDCMEPLDEACCRKGY
   1000.0000000000000       0.99715977659459243           CALFEEEKFKKRECMEALDPRLCKREH
   1000.0000000000000       0.99379927052862072           CCLLEDPDVYKRDCIEPIRKPWMKRSY
   1000.0000000000000       0.99449883214076118           CCCFEDTVFSRKDCWEAWPVECCKRRL
   1000.0000000000000       0.99600008551235064           AVCLEEDCCNHKDLFWRCSPECIRKKW
   1000.0000000000000       0.99588678837297540           TKFFKESKCTSDRCYCECEMTACDKDY
   1000.0000000000000       0.99516005260891294           GCCFKEKKMERETPLLPCECVGVEKLF
   1000.0000000000000       0.99419188841595740           QFCLKETKMEADKPVIACDPDPFEKHW
   1000.0000000000000       0.99473991541709217           CCMLRDPKFSQDKCCYRVQYECWDKKL
   1000.0000000000000       0.99551779739703650           CRILRENHIQRERCYQEQSFQCCEKGL
   1000.0000000000000       0.99351595835720941           CKLIKRKVFEQEKCLVEMAIPACEEYF
   1000.0000000000000       0.99530923574940933           CRLFRVSKVEKDKCYSDFSVECCDGVL
   1000.0000000000000       0.99451872615147685           CKFIRWNTLRERRCYKDVSAKCCDPYI
   1000.0000000000000       0.99343382581098849           CQIFRDDTLRENKCMKTVDPCHCDNCL
   1000.0000000000000       0.99804154352572105           CPLLRKERIEEEKCWKAQEGCCCDQCF
   1000.0000000000000       0.99753366887733408           CPLFNEDKVRPNKCLWQFEFGCCDKPI
   1000.0000000000000       0.99547007216819361           CGVFKFKKFEEDRCFKSMEQEVCDRKF
   1000.0000000000000       0.99509681785936610           CKLIRDSKMEHEKIWRDTDISCLDKGF
   1000.0000000000000       0.99104958422642364           CRIFRVRAMDEDKCYWEFDYTCCDHCM
   1000.0000000000000       0.99633125281259971           PKCLKERPMEEDKCYREFDCWCCERCC
   1000.0000000000000       0.99137561852839062           CRLIKEARLTEDKCIKECDVAHMDKNM
   1000.0000000000000       0.99465260230796038           GRLIKEGALTEDKCYKDQTVDCLEKYL
   1000.0000000000000       0.99362543949204396           HKLLKERQLEEDRPYKEMKSHQWDKCL
   1000.0000000000000       0.99443629328623806           EKIFKCKGFEGDRKVMNQGCAKFEQYC
   1000.0000000000000       0.99696784592719845           EKYFKCPCIETEKRQVEVTCPKYEKFC
   1000.0000000000000       0.99409588977770658           EKLFKTKDLESNKKVRELKCVKIDNCM
   1000.0000000000000       0.99451967155030718           EKLLKRNPFQQERKYAEVPIAKFEDFM
   1000.0000000000000       0.99562506534258821           EKVIKERNLEQERKYPELACAKFDKQI
   1000.0000000000000       0.99038204889849790           EKCLKDKTLDWDSRQADCSLPKYDRGI
   1000.0000000000000       0.99375277357676517           DSCLKLQECYPDKRFNQCKCPRFECQF
   1000.0000000000000       0.99761372393582570           DTCLRLKECERERRMNDCRCENYDGKL
   1000.0000000000000       0.99553185008048539           GKCLRYREIDTNNVYRDCRWECLEDKM
   1000.0000000000000       0.99458020522499180           AVCFRHRGLNTERIIMQCGCECFDDRM
   1000.0000000000000       0.99558129844023402           ARCLRPNSCQGYKLFCECECECIERVY
   1000.0000000000000       0.99394872324365235           NRCLRIRAMEESKQTRDCGCGGFEKII
   1000.0000000000000       0.99770552768260179           ERWFRIQCCNPEKKYCNCARAKFEVAL
   1000.0000000000000       0.99711499628281708           EKCMREGCISADKLYCDCPCDRIEKRI
   1000.0000000000000       0.99333169909310071           NRMFKEKRCETEKPMCNCNEAHVEKAY
   1000.0000000000000       0.98970818513477377           CRCIRKKEIEGFRAFHECKCPPIDETI
   1000.0000000000000       0.99518284253741873           CKFIKKKEMDREKCFWDSRCKCMEEEM
   1000.0000000000000       0.99795717281081886           DKLIRGPELDPDRCYIEIKVEKCDASI
   1000.0000000000000       0.99178958502859471           GKVIKMKDFDDDRGYRDLKADQMDCSW
   1000.0000000000000       0.99383511640203559           DKYFKWHGCEPDKKYCDCGYGPYEANL
   1000.0000000000000       0.99413024291251628           EKCLRERKMHKQKRYVEINCCKFDKAY
   1000.0000000000000       0.99452956125171310           ERIFRGKSIQGDNKHFDIRMCKCDNCF
   1000.0000000000000       0.99530309370846060           QKFLRQKCFNERKRYREYACGPLEPAC
   1000.0000000000000       0.99488473906999031           ERILREHHFWAQKKYLEVSAERYEKHF
   1000.0000000000000       0.99709804847021544           DKLIKESPIDTDKKWMETPFGKIEKVW
   1000.0000000000000       0.99661556773654103           EKLFRPKCLEEQKRYKDFGFRPYDTDC
   1000.0000000000000       0.99291834846194849           ERFFRCRCCDDERKFKEWCAPQYEKTC
   1000.0000000000000       0.99352228651722074           EKLFRPPCCNADKRYVDCTVNKADQDF
   1000.0000000000000       0.99735440150012566           EKILREKHLEAGRGMCEWGMCKCEKCF
   1000.0000000000000       0.99218680589247221           CCVLRERKVQEEKCIRPIEWPCCNKEY
   1000.0000000000000       0.99551544853924878           CAFFKNGKMWEDKCIRDMEMGCCEHSY
   1000.0000000000000       0.99319888761900843           CHLFYQARIRNPKCMKTLDLPCCDKCF
   1000.0000000000000       0.99340638515259672           CGFLKEHKFYQDKCCYAWDREGIDRRY
   1000.0000000000000       0.99563366576294587           CHFLKDRELDDERCYKDARPPWCDRAL
   1000.0000000000000       0.99622070927119544           CAFLKDDPFRTEKCIMSHPADCFEKKW
   1000.0000000000000       0.99177610864685151           CCILREEPFTEEKCGKQFGGDCCERRY
   1000.0000000000000       0.99107343154123539           CCFFRRSWLDDNKCFRGIRRECWEESY
   1000.0000000000000       0.99336991048803247           CKCFKRHVFEADKVWWEFNIECVEDKL
   1000.0000000000000       0.99317044938651611           CRFFRKKPIEADRCWFDMQEECWEENL
   1000.0000000000000       0.99204482478656375           CRVLRSDQMYGERCYTDFNVEVCEHSL
   1000.0000000000000       0.99832321197152685           CKLFRRKEFEPDRCYQEVRVRCCDQCI
   1000.0000000000000       0.99343850289332014           CRFLRRKDFEKEKCYQECNMGCWDQGI
   1000.0000000000000       0.99435575210201887           CKLIRSHPMERDKCYSDIPVDAIDPKF
   1000.0000000000000       0.99490225228959628           CPVMTEPRWDDPKCWKPFDIDCCERHL
   1000.0000000000000       0.99821846828545790           CALFKERRIDRNRCFIGMEVDCCDKKM
   1000.0000000000000       0.99580846738192108           CCIINEEKMKKCKCCNPLDRDCFERHY
   1000.0000000000000       0.99802852561102573           CPLIKEARFEEEKCIKPFDPRVCEKEW
   1000.0000000000000       0.99527832706834096           AVLIKTPRLEEEKCFKAIEMKVCEPDM
   1000.0000000000000       0.99584477045152076           CPILRREKMSTSKCMAKIEVPCCDEVF
   1000.0000000000000       0.99657204808763000           CDFFKRSRIEPDKCHTKAEGPCMEEPY
   1000.0000000000000       0.99628576097487020           CYVFRRQRLDRDRCHKRIEKDCLEDRY
   1000.0000000000000       0.99171587820983620           CGLFRKQQLKTEKCMKTVQKDCWEDKL
   1000.0000000000000       0.99267329918010849           KPLLKKQPIDEEKCWRPFDIDVCEDCL
   1000.0000000000000       0.99506463373448595           CTIIRDHRFEQAKCMRTVDKACCDRTY
   1000.0000000000000       0.99230104805661756           CKVIRHKAIEEDKCWRNFRIEKCEKKL
   1000.0000000000000       0.99485157241139022           CAVFKEEVFTQEKCIMSPALEMCDKKL
   1000.0000000000000       0.99461535167299309           CICLRETRLKDEKAIKPLDGTCFDKPW
   1000.0000000000000       0.99083063068442589           CFILREKKMEETKAIKHIDRQIFERMY
   1000.0000000000000       0.98874181324219268           AFIFKERRIEEDKMFAPLETGGIERCW
   1000.0000000000000       0.99569693470876630           NKCLKEKRWTGDKHQPECECECYEKRV
   1000.0000000000000       0.99455483946624856           ACCVHERRMEPEKVVIGCECPCLDKLI
   1000.0000000000000       0.99351024577470137           VGCLTEKRVDDHRVFKSCDPMCLDKLL
   1000.0000000000000       0.99167829818203679           AACLKEKRLNGSKVYPALECHCFERPW
   1000.0000000000000       0.99674272366559236           CVCFKDQKFPNEKLWAPWECDCFERKF
   1000.0000000000000       0.99783419846816801           CPVFKKQRLDEDRCWQPLQIECCEEKL
   1000.0000000000000       0.99722716986877036           CNFFRRQYIYPDKCYWNFKYECCEDHL
   1000.0000000000000       0.99795790248533378           CEWLRRGEIEDDKCRKRIRMECCEERM
   1000.0000000000000       0.99182498805291808           CNVFRERGFDNHKCWHDYTVEVCERRL
   1000.0000000000000       0.99456836191134224           CRILREGVMDRENCYIDVTFECCDNKW
   1000.0000000000000       0.99715320153316844           CRLFREQNLRKEKCIGDNDVTCCDKGL
   1000.0000000000000       0.99577109971535660           CRFFKDRKWNEQKCLKERESNMCDRHL
   1000.0000000000000       0.99717197776016375           CKMLKFGRIPAEKCIVDFDFECCEPQL
   1000.0000000000000       0.99616998439619220           CHFFRKNRFDDEKCYRHMAYGCCEDSW
   1000.0000000000000       0.99422107628003575           CRVFRRNMIDTEKCVLECTLGMCEDTL
   1000.0000000000000       0.99174940831603198           CDLLNRQAWSDEKCYRKINVGCCEELF
   1000.0000000000000       0.99006322747067521           CQMLSRETYKEPKCFKKQERGWCDDCI
   1000.0000000000000       0.99360417979941429           AALFRQDWYNEDRCFKEKELSCCEECM
   1000.0000000000000       0.99369690897005158           QRYLRMSDLDEDKCLKEHRDHRCDACF
   1000.0000000000000       0.99374963011009321           EKDLRQSSFTDQKCYHDSDKPKCEKCW
   1000.0000000000000       0.99654824707963718           DKVLRFKRFQPERCYCDGNVAKCERCL
   1000.0000000000000       0.99427030256337978           AVALRETRFEGEKCVMQADKTACDKRY
   1000.0000000000000       0.99743812494033690           ACLLREQRFDESKICKGIDMGTIDKTW
   1000.0000000000000       0.99481241067372039           ACMIREDKLEEQRMCRPIEYEPFERHI
   1000.0000000000000       0.99679986928121778           YCFLREPKLSDDKPCRPVEFGMCDKCV
   1000.0000000000000       0.99753182154979914           ACLLRDEKLKEDKMCRSIDMDGLEKCW
   1000.0000000000000       0.99373984803099646           TCMIRDKKYEEQRAIKPAEAPCMERVY
   1000.0000000000000       0.99642032996212593           CPWFREHKWDDERCWKGPDHAQVERAL
   1000.0000000000000       0.99659792790221080           CRFFREPKMEPERCFLEWEVPCFDRIW
   1000.0000000000000       0.99602032134077834           CKFLKYYKLDGDKCFSEIEYECVERPF
   1000.0000000000000       0.99535607338559939           DWVLRDTKMHGDKGMCPIEVCGFERCI
   1000.0000000000000       0.99396968639788985           DRVLKNRTVEHDKRWLDVTVCRMENVL
   1000.0000000000000       0.99753910418394798           DKMLREKQFYTDRRIMDYTYCRIEKCI
   1000.0000000000000       0.99771919548881993           DRIFRAGEMGGERAYMELKMCRCEGCF
   1000.0000000000000       0.99753117922051648           PKVFREDELDAENGYLEAKFCPCEKCF
   1000.0000000000000       0.99310587664524885           ETLLKETKVDANKHYCQCEHPRFDKAY
   1000.0000000000000       0.99495574627248196           AKLLRDQPLDKDRSYYEIPMEPIDRKC
   1000.0000000000000       0.99330516504418942           PIWLREECLKEDRVYKAITCPMIERRC
   1000.0000000000000       0.99516064292439765           KKMFRCKGLDDERNYKEWGCCIWDNCC
   1000.0000000000000       0.99688407234556187           YKMFRCSTMDEDRGYKEIPCEMYECKC
   1000.0000000000000       0.99730268891493001           ERFLKEGGMCRDKRYVDFGCSRWERPC
   1000.0000000000000       0.99470213619172265           NRCLRVKTLEADKSYVDCPYCPVESCL
   1000.0000000000000       0.99385956057793445           DRCMRTDQCEKEKRYPDCKFHRWDKNF
   1000.0000000000000       0.99739844557769941           GMCFREEKCQSPKPWCKCEFSCWEKPL
   1000.0000000000000       0.99288815184230139           EHFCRDTPCDQDKKWCGINHDKYEKKC
   1000.0000000000000       0.99759714898465601           EKVIRESPCDTERYYSECQLGKIDRVV
   1000.0000000000000       0.99469502824276024           ERLIKQTKCDRDKRHQSCEMAKIEKVW
   1000.0000000000000       0.99615816112888944           ECVLKDRKCEGEKRVCGSEMGCLERVF
   1000.0000000000000       0.98940263552483709           PCCLRKSHLEREKMCMPADIGALEEIW
   1000.0000000000000       0.99451386088913807           CCYLRKKRYEDDKFCKQEDEQPLEDVF
   1000.0000000000000       0.99475629493358908           ACFIRRNRIDKDKVCVPVDRQWFEDWY
   1000.0000000000000       0.99743032409415078           GCMFKDDKLDGDKVCCGFEFNFLEKHY
   1000.0000000000000       0.99249759724969810           APILKEKRLENEKVLCNYEHELFEKTY
   1000.0000000000000       0.99711531796398190           EKVFRDKKLPPDKWYTELDRGKIERCY
   1000.0000000000000       0.99474732068587013           GKILRDPGVWPDKCYIEMPFDGCERSC
   1000.0000000000000       0.98943103428190327           GKVVRDKAVDDEKMYAEVDYDAMERWI
   1000.0000000000000       0.99224728190460154           DKLIRDYQIQDDRHYKEINICNLDRII
   1000.0000000000000       0.99565952618900311           EKLFKCKSLEPEHKMGEVSSPRYDAHC
   1000.0000000000000       0.99757791376648763           ERFFKCARVERDKHYTEFPCQKFECPC
   1000.0000000000000       0.99386878716927129           EKLFRCSNLEGGGKYTEAPCKRMNCEC
   1000.0000000000000       0.99664542047403992           EKLFECKDLDNYDKYIEIRCKHYKSDC
   1000.0000000000000       0.98965303172724173           EKLICCQNFQACQKFWDYQMRRYNCEC
   1000.0000000000000       0.99342652892388916           EKVLCCGYMWKKGRYEELQIRKWAHEC
   1000.0000000000000       0.99617888928845666           EKLLRCGAIEHEARYIELAVRKWGCEL
   1000.0000000000000       0.99502393399484879           EKMLRCQEVDSKRNWCEIKFDKLDCGM
   1000.0000000000000       0.99642897359626881           EWLLHCTEVDPHKKMGKVKQERYECRC
   1000.0000000000000       0.99471748950797934           EHIIRCKGVDPAKKHPQVKVERYESKC
   1000.0000000000000       0.99351018893255927           DELFKCTPIKAEKKRMRMNVEKIECPC
   1000.0000000000000       0.99591849026248869           DEILHCNKLQGERHRKKINCERWDHKC
   1000.0000000000000       0.99117250539387713           DELFRLRGLPEERKMGKLTMEREEKKL
   1000.0000000000000       0.99248411813772119           NEVFKWDSFTSERTRHKMGVEKYEPKC
   1000.0000000000000       0.99497653388545193           KDMLRCGAIRKDKPRTKIECDWYEAKC
   1000.0000000000000       0.99276792419244164           KEWIHCDCIHRDEERYKPPCTEYSGQC
   1000.0000000000000       0.99599831066045763           KEMFDCNCLRANEDHPRFGCKEYRSYC
   1000.0000000000000       0.99655418046615130           REVFYCSCIDAFEDMMKACCEERKPTC
   1000.0000000000000       0.99428202954179334           REMLYCGMFKGLEDFAKAACEWYKSKC
   1000.0000000000000       0.99141544258329073           SDMFECQCVRGHEFRGKANCEYLKARC
   1000.0000000000000       0.99111045201582693           KYFFEKEQVKPKEDHVNINCKEFREDC
   1000.0000000000000       0.99566807176713557           CPVFEKEAIKGRDCYQSLGMKICREQI
   1000.0000000000000       0.99694058476112535           CPVLDKSKFYGRDCLWKMDFKCCREDV
   1000.0000000000000       0.99265329572953376           CGFFERKEYEYPECIPGHKQPCIKEVF
   1000.0000000000000       0.99455519937980130           CCCIEKDYFTGKECVMSCKCKCIRETV
   1000.0000000000000       0.99502936461996117           CVCLEKQEWGGKDCMVTPKAKCCKEYI
   1000.0000000000000       0.99712822799112455           AALLERDDMKNKECLGNMRRGACKECW
   1000.0000000000000       0.99454248091466402           AEFIDRHPFQDKECYAKLQLAYCKECW
   1000.0000000000000       0.99390882035400885           CEWFEWGEFKRKECWDKMKETCCKWQL
   1000.0000000000000       0.99665539097594702           CEFLDKKEFETKECWPRVKAQMCREAY
   1000.0000000000000       0.99365375757847063           CAVLEKQEFQADECMVHLKIRCCKECW
   1000.0000000000000       0.99639815663582032           CELFDKTAFDDRDCLVNADVKCCREEI
   1000.0000000000000       0.99446159010189827           CGLFEKRDLDQKECLAKGRRRCFKDGM
   1000.0000000000000       0.99630169335914098           CDMMERKYIDKRDCYEKIPWRACKDGI
   1000.0000000000000       0.99712277810107686           AEVFEKNYVDDRDCWGRFPVHACKECL
   1000.0000000000000       0.99588824699812228           CEWIEKDTFRKRDCYDKPNFGMCREVL
   1000.0000000000000       0.99757197971561962           CELFDKDGLKHEDCYARINFNCCREGI
   1000.0000000000000       0.99668463538700425           CWCFEKYEFRSKDCFDACKTRCLRERM
   1000.0000000000000       0.99658446585047467           PHCIERDECKHRDMYCPCKFECFKEKW
   1000.0000000000000       0.99308799729951058           TPCFEKGECQYRNAFHQCKCECLKERY
   1000.0000000000000       0.99381468902157188           KGCLDRTDCEGRDEINGCKCKDMKDEL
   1000.0000000000000       0.99507455127631461           KFMFDRDPCKPNEEFCACNAKIFKDEV
   1000.0000000000000       0.99543771363053779           RPCLLKEKCHRITEVYGCEKKERGDEE
   1000.0000000000000       0.99712692515837453           KEIIFKNKCSAMGEMCKCECKERKEEI
   1000.0000000000000       0.99439724343337155           KYCVWKDVCAGMKDWAPCQCRDRNDEV
   1000.0000000000000       0.99471607501198256           KVCLFKDACHSIEEMMNCGCKERRDNL
   1000.0000000000000       0.99449002053652291           KYILDWACCNPREDWCQIAIKDRRPDV
   1000.0000000000000       0.99605485978436137           KYLFECGAIGGRDEYWQAACNERRQDC
   1000.0000000000000       0.99588199183548243           KHVLYCTCVSDEEEYKELGCDERKPSC
   1000.0000000000000       0.99617163211801818           KSMLDNACFNAREEVQSMCCRERREEC
   1000.0000000000000       0.99527541598120861           KGHLETGCLQTKEEYASFPCPERKDQC
   1000.0000000000000       0.99517999091219755           RWLFDCTCINSREDMVPLGCAEYKADC
   1000.0000000000000       0.99687623450904217           RAMFEKQRLRTKEELCSFEWSWRKDDW
   1000.0000000000000       0.99611191315130243           KCFLDKEHLRACEDCVPMDGKQHKDDV
   1000.0000000000000       0.99813523189947673           KPCFEKKPLEKKDDWDNCGWKERREEM
   1000.0000000000000       0.99484381694374757           HCCILREKIKKNDDFEHCECKDRRKEI
   1000.0000000000000       0.99697148920833822           NWCLYFEKIRAGDEMVPCDCKDRKQEI
   1000.0000000000000       0.98938371135731218           KWFLDIGKIRSNEDLPPMEMKDSKSDL
   1000.0000000000000       0.99106871802320762           KIFLDCARLKPKEDIAPMEVPERRQEV
   1000.0000000000000       0.99478796061174546           KDCMECDKIKGKEEIVRWQCNERKSEC
   1000.0000000000000       0.99140823268672651           KEWLENDNIKTKDDWLSIDWKERRNEC
   1000.0000000000000       0.99715347374499330           KGCLERPRIRPPDECWGCDVKDRKPEF
   1000.0000000000000       0.99449950168113299           PMCFEYPPCKEIEMFCTCKCKCYKEEM
   1000.0000000000000       0.99539509071241428           AACFEMRRCEKKEIIAKCDCGILKTAL
   1000.0000000000000       0.99593357557197837           DCCLEEKKFERKDNVYCCECGHLKRAI
   1000.0000000000000       0.98855941360806387           AMCFEEKHCDTRDWVLQCDCEIMRRHF
   1000.0000000000000       0.99631428620900031           PLCLDESECNDKELVGACRIGCIKRMF
   1000.0000000000000       0.99702155615348886           HAWIEDHDCKAKEMICACKRKPIKKDY
   1000.0000000000000       0.99630961280290431           ALILEDNECNPRDCICAMREKIWKKSR
   1000.0000000000000       0.99536969239337814           PGFIEDDDLKPKECIHGMRDEWLRRRR
   1000.0000000000000       0.99881097970756161           ACYFEEDDMKPTDCCWPHKDKGMKKER
   1000.0000000000000       0.99248134302316848           CGVLERPNLPARECLIGVAWRCVKEDM
   1000.0000000000000       0.99451729223895324           CCILDRHEFQSPECIAPLKIKLLRDEW
   1000.0000000000000       0.99488627090017534           CVWLERDPLTGNDCLIGISEKCFKDEY
   1000.0000000000000       0.99398539634107008           AMIFDREDIHGKDMLVQVRARIWKDDY
   1000.0000000000000       0.99392604396988404           PVVFERHEMHNWDWICAWKVKVMREEY
   1000.0000000000000       0.99511784930084268           KIFLDRYEIRANENMCAVRIKEWREEL
   1000.0000000000000       0.99612131141329063           KYFLDKTEVTAREGIVPFKMKECKDDW
   1000.0000000000000       0.99578983157518330           CAWFERQEFNEVQCFTPFKPKCCKDEW
   1000.0000000000000       0.99664750946443870           CQILERPEFNPKTCYWKVRADVCKDKW
   1000.0000000000000       0.99347056510747733           CEVLERKDVDSKECYSKFNADVWRENI
   1000.0000000000000       0.99661485530811023           CTLLERRDFDASDCMLKVRVECMKEKW
   1000.0000000000000       0.99451971254935456           SNFLEKGELEAKDCWVGMKQGACRDCY
   1000.0000000000000       0.99410185377353777           KVCLERDDINSKDELCPTKEGCWREPW
   1000.0000000000000       0.99474690585292114           KDCFEKTPFTPEDNYWKCTCCTIKECW
   1000.0000000000000       0.99508186494638973           KEVFERDPFKWKDEYHNCGIAAIKEAL
   1000.0000000000000       0.99405598861363587           KDLIEKEGCNCNDEWCRCNPWELRDMV
   1000.0000000000000       0.99333318164488205           KEIFEKAGCSSKEWTDKCQAAQFKEMV
   1000.0000000000000       0.99425766686284334           KECIEREDCRKYDYLIKCKQRDFKEVW
   1000.0000000000000       0.99632731742068259           CACFERQDCGPKDMIVSCKQTCIKESY
   1000.0000000000000       0.98942056673414513           CYCLTRQDVRRYDCLENCRDRCCKDHY
   1000.0000000000000       0.99479692027000421           CEILEKQEVQGVECIAKVKNHCWREHY
   1000.0000000000000       0.99514053269282710           CNVVDKQDIRTRECLMQLKPKCVKEDY
   1000.0000000000000       0.99662575560994171           CYVLDKREVWTNECFAPGKTKCIKEEL
   1000.0000000000000       0.99484832927574629           CPILDREELSKNQCYDKFKVKCFREGF
   1000.0000000000000       0.99802558996483393           ADFLEKEEFRGKECYGKSRPSCCKETY
   1000.0000000000000       0.99490217358501642           CGIFEQNEVKPKECIVGIKLKMLKSEL
   1000.0000000000000       0.99490602079729962           CPWLDKGELTKWECVYSWKDKCIKDDY
   1000.0000000000000       0.99569658331042687           CNFIERQDINAKQCFVNFKDKCLREDY
   1000.0000000000000       0.99218684041802141           CCWFYRDEIEGADCCVGMRKKCFRSDY
   1000.0000000000000       0.99823828400238002           CDILDREEVRARECYVRVKASCLREPF
   1000.0000000000000       0.99528551439289381           CAFLERNELKRRECMMKAKLSNCKECW
   1000.0000000000000       0.99475132138105704           CGIFEFEEIHHSECVEGIKFPACKPCM
   1000.0000000000000       0.99497391368172039           CTILEEREMHEKECMPTLKVRCCRKEW
   1000.0000000000000       0.99375367243848634           CAFVEERYFECRECFCGWKLKPFKREI
   1000.0000000000000       0.98997574607243843           CVFMEETEVNDTDCLAPMKPKMMKKEW
   1000.0000000000000       0.99595848548518973           CAMFEEENMRDRECWEPWKFKLCKKEL
   1000.0000000000000       0.99619453798727930           CQILYEETFKPRECYYPVDVCVCKKCF
   1000.0000000000000       0.98957611047741778           CRMLEEDSVKSKDCYLDLSYGQCKKVF
   1000.0000000000000       0.99737410214863431           CPWFEEYRFSSKECIPPFEPRCCKKDL
   1000.0000000000000       0.99821486452873054           CEFFDEKKFSPRGCIYKMEIRMCKREL
   1000.0000000000000       0.99396355030672412           CELLEEKRFYKHDCWEKMEFECCKYHI
   1000.0000000000000       0.99617443832613928           CEILEDKGINHKDCWHKIGYEVCKRRW
   1000.0000000000000       0.99608454879171948           AELIEEKRCNSKECFCKFDVKVCRRGM
   1000.0000000000000       0.99264772643460952           GEFIEEYNMRGKECWAKCRLQVCKKCL
   1000.0000000000000       0.99372723898857307           GEMLEEPYLWGKECYASMNVGPCKKCI
   1000.0000000000000       0.99636072602264758           CEFIEDEDISPKECWAKVHQTCCKKHY
   1000.0000000000000       0.99771828053172518           CEMLEKQEFNSKDCIVKSRPHCCKDAY
   1000.0000000000000       0.99427254487951733           KELIEKKNLKHHECMVRVRVKVCKDCF
   1000.0000000000000       0.99562640228645494           SAWIDRDELRPWDCLVSYKHKCCRDEY
   1000.0000000000000       0.99727883219942604           APMLEKAEITRKDCFEGWKWRACKDDI
   1000.0000000000000       0.99123633527766852           APFFEYDEIKNKECWCQLKLKGCRHPL
   1000.0000000000000       0.99713663761587512           CAFLERKECDKKECIWSAKWNCCKDNL
   1000.0000000000000       0.99456676061826277           CEILEKEYLKCRPCLGRAQMGCCKETF
   1000.0000000000000       0.99600371161866541           CDFLERQEFRKKDCYMKIHMRACKECW
   1000.0000000000000       0.99266852857396648           GALMEREEFKKKDCVVSLKPKAIKDIW
   1000.0000000000000       0.99262623652377657           KSVLEKNECNPYEQFWTCRHAELKDVW
   1000.0000000000000       0.99681165124140592           KVCLEQNECRSREELPRCKCTEWREMM
   1000.0000000000000       0.99238543287523917           QACIDVNECGGKDPVGGCKPKPYKADI
   1000.0000000000000       0.99507211104964799           RMCIDHKECSNREMFATCKCADFKEWF
   1000.0000000000000       0.99677735944980572           KMCLEKKDFETRDEFMACNCAYWREMY
   1000.0000000000000       0.99301999756943971           GVVFEKTECKEREAICSGKLPGFREVY
   1000.0000000000000       0.99551161909450392           GMCLEKEDMSASDWFVPCRDTCMKDGY
   1000.0000000000000       0.99629271342485104           CCLLDSDELKKSDCCVPARVKCWKYEF
   1000.0000000000000       0.99820057180832600           CAMLEKTEFKTKDCVMKFREPMCKDWW
   1000.0000000000000       0.99780939681555381           CELLDREEFGADECYMQVKLGCCKDCM
   1000.0000000000000       0.99808583446084831           PGRLERKKLKKRECLQPDEEADCRECL
   1000.0000000000000       0.99552942441970704           KIRLDVEKLKKRDCMIKDEPRDCKAAV
   1000.0000000000000       0.99358918039395772           GEILEKDHWRQREAWGKPEYCECKECM
   1000.0000000000000       0.99431711785925081           CDFLEKDAIRNRECYLRFNVAGCKNVL
   1000.0000000000000       0.99275137261501623           CYFLERPELDNRECLGQRKYSSCKDGI
   1000.0000000000000       0.99909882365628266           HECLDKGEISHREIYMKCKCKCIKDVY
   1000.0000000000000       0.99582457897273391           KECIERSPCSRKDQYNKCPHKELKDAL
   1000.0000000000000       0.99789933344340742           GDVIERKECKPKDPYCRCKAAAIKDVI
   1000.0000000000000       0.99612362424692436           PECIDKQACQTRDQYGKCDCGCLKEGL
   1000.0000000000000       0.99344014091746580           RDCIEKQYCKQREHYPKCQISEMKQRI
   1000.0000000000000       0.99540909061276317           KECLDFTQCKARDQYIKCQVAGFRSML
   1000.0000000000000       0.99807951994113819           RECFEKERMRPREEHWKWECNDMREPF
   1000.0000000000000       0.99790832958311915           KECFERNGLHTRDFRVKCQCACFREMW
   1000.0000000000000       0.99709247484240915           KECLDGDKINAREDRMKCDCRDWKVPV
   1000.0000000000000       0.99584755248881474           KDCLDCGQLKERDDYMKCECTEYKGMI
   1000.0000000000000       0.99801652165173294           RECLDKTAFKHREDFWRCACAEYKDIF
   1000.0000000000000       0.99700918984315479           KEILDRHDMRHKECWFKIKMTQCKDCI
   1000.0000000000000       0.99648298848293548           PEFFYRDTIRKDECREKVNIQMCRDCA
   1000.0000000000000       0.99770591195855640           GEVLDKGQWKHDDCRMRMKLSCCKDCV
   1000.0000000000000       0.99417187783320227           SEVLERDAIKKHECMDRVKLPICRDCV
   1000.0000000000000       0.99673647897437556           HELLEIDNIKAKDEYAKLDVCEWKPCM
   1000.0000000000000       0.99386267490428293           RMLLEKTKIKGRQDLGKVDQCEWKECY
   1000.0000000000000       0.99623704972816729           RILFEFDKCRHRDEICPVEACEWKACL
   1000.0000000000000       0.99720131768520148           KPMLEMPRCTSKEEWCRCDIRERKNSL
   1000.0000000000000       0.99702088471287464           KACLLGGRCPGLAEVCACDCRDRVGEC
   1000.0000000000000       0.99522301247085398           KIIWFKTRCKTFKDMCACEVHERDEEF
   1000.0000000000000       0.99560010103543917           KACLMRQKCMGSDDFCACECKQRIEEF
   1000.0000000000000       0.99240786878798815           GPCFFWNPCKKFEDYEQCDIKGRKPEL
   1000.0000000000000       0.99499202370175199           RKCMLESGCVPLEDIWDCGCKERRREA
   1000.0000000000000       0.99407996497452888           KNCCLVKKCCEVEEVRDCEMRDRKGDF
   1000.0000000000000       0.99838531659193563           KECFERSAISQNEEVAKCACSDRKEEL
   1000.0000000000000       0.99848764351578090           RKCFEKNMCKPPQEYCECAMKERKDEM
   1000.0000000000000       0.99565072364968255           KRWFDVDCWSTYDEMADPCMKERKNEL
   1000.0000000000000       0.99666915105336151           KKFLDCTAIRMKEDEVEAACREHKPEC
   1000.0000000000000       0.99568223564777825           RRFLDCNAITRREEEEEVACPGRKGDC
   1000.0000000000000       0.99785208232511502           RRMFWCTCMPKKEEEAEITCKERKAEC
   1000.0000000000000       0.99794541608843546           RRCWLGGCFQKLDDIEESCCKDYKGEC
   1000.0000000000000       0.99664110851163445           RRWFDCSGFSHNEEQWEPGCREWKCEC
   1000.0000000000000       0.99104464506214096           KDRFECDGLSPREYYWRYTDTEYKCQC
   1000.0000000000000       0.99032731484584757           KKIFDCNRLSKKSDYMDVDLAECKHCC
   1000.0000000000000       0.99704978023474256           KEYLECEKLRKHEEFEKSECADFKAGC
   1000.0000000000000       0.99294285859539677           HWRVDLDKFRTKETFGPDEECEFRACL
   1000.0000000000000       0.99597631829442024           KVRFYCEKMKKKDAVQKPEDCDVRSCC
   1000.0000000000000       0.99517455039056035           RDHLEKEKMKDREEFFKWDCCDLKNCF
   1000.0000000000000       0.99815031220162109           KECFERDQLRGKGEYQKCRCCDIKDCV
   1000.0000000000000       0.99635319704030945           KFFFEKQDIRATDDIMQVKICECKDCW
   1000.0000000000000       0.99554251897139523           KRIFERTEFYGHEEICDIKVCECKDCL
   1000.0000000000000       0.99413585086387379           KFILDREEFSARDELGRWKTCEIKECM
   1000.0000000000000       0.99204665333564657           GECFDKEYFKDGESWHKCDSCPCKDCF
   1000.0000000000000       0.99759743736822648           AECLEKSYCKPRDMYWRCDGKIVKDDY
   1000.0000000000000       0.99018976772506229           PECFDRQQCSRRECYDKCRSSFVREAF
   1000.0000000000000       0.99493026897494419           PECLEKKYCNGRDSYVKCEYTCLREML
   1000.0000000000000       0.99571115749933359           AEVFEMDRFKTKEFYDKIEIKCMRTEF
   1000.0000000000000       0.99679393964952201           TELLERSAFRNRECNGKMKVKGCREDL
   1000.0000000000000       0.99007412277490703           GDFLDKRPVSHDDCRHRVRVKPCKDTW
   1000.0000000000000       0.99378160889339950           KEFLDKEQMKHDESRWKLTPCQCKQCC
   1000.0000000000000       0.99363360111319987           HECIDRQNLRPKEQYVKCEQGCMRETY
   1000.0000000000000       0.99570941196525298           SYCLDKNEMGGRDVMFKCKAQCLRECY
   1000.0000000000000       0.99758620514880003           RFLLDKQECRAYEYFCACKQKDIREEY
   1000.0000000000000       0.99734797418716570           RQCFDKPECRGREHFATCKCWPFKEMV
   1000.0000000000000       0.99206129059587511           KICLEKEDCKPIDALVKCKCHDVKTAY
   1000.0000000000000       0.99468754213864130           AHCMEKSECAARQAFCTCKHRCIREYY
   1000.0000000000000       0.99451131078616317           AMCCERSECHEKEGLDACKWRCCREEM
   1000.0000000000000       0.99171774486874453           AMCLIKEYCRSVDVLGTCKDRILKEEM
   1000.0000000000000       0.99541813233240117           GDCFEREKCRPKDGFCKCDMRPMKWEY
   1000.0000000000000       0.99556555274145064           KTCMEIDRCKPKEELWPCECPEMKMQW
   1000.0000000000000       0.99814484687400995           KHIIERQHCQQREDMCDCPVKEKREEM
   1000.0000000000000       0.99797173965705344           KFCFFKNKCNGLEEFCPCDVSEKKEEI
   1000.0000000000000       0.99482002865362884           KEMFFKEMCSSVEDYCKCAMSESKENF
   1000.0000000000000       0.99254772402943192           KEMIFLRWCDTMNEYCKCPWDEWAGKM
   1000.0000000000000       0.99728232169011510           KECCYCSACPAMEELVKCPCDQYKNKC
   1000.0000000000000       0.99776025913214395           KECLENSGCRRYEDMEKCPCDQYKDKF
   1000.0000000000000       0.99699459549921665           KECLDIGAWTHREEWHKMACDCYKQKV
   1000.0000000000000       0.99260739924760233           KEHLDVNVWKYHDEMPKPAHEDYRMKL
   1000.0000000000000       0.99435417529363979           REMFDCETFKHTEEYCKMPMEPYKAKM
   1000.0000000000000       0.99533071871134171           KEAIYCECLRDRDEYQKVSLEAYKTKC
   1000.0000000000000       0.99353030453703828           KELFECDCLNTREENEKYPFEDWKARC
   1000.0000000000000       0.99787092484321871           RECLECKAMEEKEEDKKMTCEDYKPKC
   1000.0000000000000       0.99872759051642079           KEFFERDGMHAKEERWKIGCNELKEAC
   1000.0000000000000       0.99511932100362221           KKLFEPDCFKSSEDFMEFAIHERKKEC
   1000.0000000000000       0.99195093338128226           KGLIDREHIRATPEGCGVPMKEYREDY
   1000.0000000000000       0.99679077716889242           KHLFYRGKFGAPEEWAGVEVRDRKDDI
   1000.0000000000000       0.98780586294604500           RYFFARPRLAASEDLVKIEFKHRRDDY
   1000.0000000000000       0.99626942494586923           KEIFWKPKCHSFEDYPKCDLRNRKDEI
   1000.0000000000000       0.99625700764823211           KEFLLKPVCWNIEDLTRCAIKDRKDEL
   1000.0000000000000       0.99394705781484127           KFILEWHTCRPREELCPAGCKYRKKEM
   1000.0000000000000       0.99811413443715069           KIIIEEQACSPKEELCQCGLKDRKREI
   1000.0000000000000       0.99682552173591377           KKIFEIGCCVGHEDWCEVGVRERKQEV
   1000.0000000000000       0.99581546730185966           RKWFDLGGCGAKSDYCECSYRERKQDV
   1000.0000000000000       0.99285121458520509           KKVFEFKMCDEREEMHECQVGIRKKDL
   1000.0000000000000       0.99467218770368560           HKCLIIENCKKLEDLGECPVRWRKTDL
   1000.0000000000000       0.99253883435173873           RTLLEADCCHSKEEWCGHPMKQRKTEL
   1000.0000000000000       0.99377789592977228           KKMLEHQPIRKKEEIIEAGSKERKGEC
   1000.0000000000000       0.99758227517039644           RKCFELDACKQKESYWECGCKDHRGEI
   1000.0000000000000       0.99721219499152536           KKCFEWKYCKQRQDEGDCEWKDHRPEM
   1000.0000000000000       0.99313771993624689           RKCFDISELSQKEDYVECRCKDRRWDM
   1000.0000000000000       0.99573503166585497           RRCIVKEECATAEPVCDCKMKEYKDDY
   1000.0000000000000       0.99548308682713760           KPCMFRGECAGMEEMCPCKPPERKEEM
   1000.0000000000000       0.99487663928882575           RVCLYKDACNPVDDLMTCRFKGRKEDI
   1000.0000000000000       0.99541263918759360           RRCFFIDTCRYMDDFPECSWKERKAEF
   1000.0000000000000       0.99537397403334937           KRCLLYTFCYGIEEICECHFKIRREEM
   1000.0000000000000       0.99230574175340425           KHLLIKGACTGIEDFCESTVKDRREEI
   1000.0000000000000       0.99661069747668896           KLLLVKEGCNHIDDLCAANVKERREDV
   1000.0000000000000       0.99580095415120962           RWCFWKPKCWPCTEFCGCECRDRGEDY
   1000.0000000000000       0.99492911939958162           KLCIIKERLRKLGDMQPCEIKERAEEY
   1000.0000000000000       0.99034120107403123           RCCFVRTKVHKGGDLESCEKNERAEEY
   1000.0000000000000       0.99421168062676291           RAMLFRDKMHRLGDIEAFEPREKGDDY
   1000.0000000000000       0.99364127759294119           RCLFMREKMQKFQDMEAVDLRERADDY
   1000.0000000000000       0.99381359061517949           GGVLDKQKLKKGDDFEPFELKARREEM
   1000.0000000000000       0.99338519602999542           KVILEHDCVRPRDDFIHIEIPERKDEC
   1000.0000000000000       0.99294202807242604           KDMFEKPHIKPNDVRMKVEHKEIREMF
   1000.0000000000000       0.99792872854682357           PECLDRSCMMKEDLREKFPCSCLKETC
   1000.0000000000000       0.99577652574448228           KMIFEKECLQTKNDLVPMCCHEHREHC
   1000.0000000000000       0.98910872856559606           KYLLEPRCIRSKDEIASLECEERKDEC
   1000.0000000000000       0.98792639716332065           QYLLECSCFKGSDKIIRPGCKVYKHDC
   1000.0000000000000       0.99140458358585470           EECLLCDWFYGIDKLFRHPCKNYWGEC
   1000.0000000000000       0.99353564833928032           EEWIMCGCMVKHGKHEKFSCDRYAPNC
   1000.0000000000000       0.99487391974586825           DEVFYCSVMSKENRREKMGVDREGGRV
   1000.0000000000000       0.99230295810901148           EDFLKISVFQKEGRREKHKVDRENPRI
   1000.0000000000000       0.99675332429245223           EECLRCPAITAERKRMKCKCNKYDNPI
   1000.0000000000000       0.99552514572890582           CECFRKPKLEQEACYRKCDQDCCEHKY
   1000.0000000000000       0.99521597565444475           CDCFRVERFRHERVRGRMDCECLEQKV
   1000.0000000000000       0.99663597281164862           GDCLRKKEVEHDKSRKKCKFECFDERW
   1000.0000000000000       0.99392111155953722           YECLKYHRCGPEKMRCKCDITAIDRAL
   1000.0000000000000       0.99647611173453488           DDCLRIPGCNADDKHCKCKIENYDPKL
   1000.0000000000000       0.99524759356617332           DPCIRVSEITAERRYKNCKWEKDDAKL
   1000.0000000000000       0.99721917730389742           EKCLKMKEMETEDKMMDCRCDKENERF
   1000.0000000000000       0.99512237645004953           DRCLKDGYFDSNKKFMECPCARLEKPM
   1000.0000000000000       0.99801636033532848           ERCLRDSGLDREKRMGEVGCTRLERVC
   1000.0000000000000       0.99627461894243996           EKVIREKGIEKDHRYYEWGPMKWDKPI
   1000.0000000000000       0.99493814877804954           DKVFRENYMGQDRKGMELKCARFDKLF
   1000.0000000000000       0.99647345795516995           EKCFRMTCLYWDKKYIEFPCEKYEPKC
   1000.0000000000000       0.99595870422669430           ERCFRPHGLEQDKRYVEITCVNWEQMC
   1000.0000000000000       0.99024888509469422           EKCLKGQHLYGEKKWSELHCACIENIM
   1000.0000000000000       0.99228733640874855           ERFFRENALEKEKRHEEMRIARWEHVL
   1000.0000000000000       0.99489541585478347           EKLLRETCLMPEKMYHEFRCNKIEKYC
   1000.0000000000000       0.99630371909709226           EKLVKEESFERDKKIAEMPCAKVDKCC
   1000.0000000000000       0.99819489944529705           DKCLRIKRIDDDKCYKECDCPKCEKGL
   1000.0000000000000       0.99525417714345288           DRAFKMKACNGEKRYCECKWDVEERRF
   1000.0000000000000       0.99638200602204097           ERWFKVQQCYQEKKVCDCKMNREETRV
   1000.0000000000000       0.99489864328438837           DKWLRDHKCEQDRKICNCQLARWEKVM
   1000.0000000000000       0.99688591437436569           QRCLRDSKCGDYKVIHDCEGKCCEKVY
   1000.0000000000000       0.99608133288146183           EKVLRVHKCQPDRKYGDCEVKRLDCNI
   1000.0000000000000       0.99781402883860804           ERCFRLGVCYNEKKWCECKISKEERRM
   1000.0000000000000       0.99548326462424241           ERCFRETHLDPEKKYMELPCEPVENMC
   1000.0000000000000       0.99159973919866606           GRCFRDKALDRQRSYTDCQGWCFDKMI
   1000.0000000000000       0.99317462257397171           ARCFRERKMNKEKAVADIERHCIDRSY
   1000.0000000000000       0.99518363679349509           AMCIRDDKITGVKVFMPCECHCMERTY
   1000.0000000000000       0.99695091847700734           AWVLKDRRMDNDKVWCPFQKEAVDKKY
   1000.0000000000000       0.99582134690241175           CTFFRDNKIGSDKVLVSLEGEIFERKY
   1000.0000000000000       0.99800617392004642           QWFLREDKCGGYRMICPCDEDKFEKRY
   1000.0000000000000       0.99672858341558079           PKCLRERKCEKDKMVMNCDTNCIEKLV
   1000.0000000000000       0.99458088601208783           ARCLREKTCTTYRVLIDCNQDCFEKSI
   1000.0000000000000       0.99298671227262991           PKLLRDRKINDDACYKDVDAASMDKVM
   1000.0000000000000       0.99658087868145651           GRCLKESKIEADKHMVQCESPGCEKCF
   1000.0000000000000       0.99329698472097916           PKCLKEKRWDHDKYYHDPNTQCFDKCV
   1000.0000000000000       0.99331184913349291           CGCLKEPHLEETKMVKRFDADCFDKRI
   1000.0000000000000       0.99642551906524490           CCVFRYYQLEEDKCCKTLSIDCIDGKF
   1000.0000000000000       0.99503774251271815           VCLLRENILNDDKLFRCFDLDILDKSF
   1000.0000000000000       0.99434289762387329           EVFFRETTFEEGKKWRQYQLERYEKKV
   1000.0000000000000       0.99229237456411756           DRLIWEKVFQHPNKWCDITFEREDKKL
   1000.0000000000000       0.99621283870280530           ERFFKFNDVDKDKRYWEVKCEQYDGKC
   1000.0000000000000       0.99772555910866401           DRVLKEPNLEHNKRYREVKMDRYEKRC
   1000.0000000000000       0.99245936799602041           EPLLKDPCIDEEKKMKHVPIHPFEKHF
   1000.0000000000000       0.99350521312814455           EKWMRERDLDPEKKVKNPKMCPLDRCF
   1000.0000000000000       0.99088253024494555           EKMLRDNCFTTPKMWRELTTVKLDKVC
   1000.0000000000000       0.99797543708573266           EKLFREKCIDSHKRFCEACAQRLDKPL
   1000.0000000000000       0.99315431189629888           DKFIREKCLDTEKQFFEPCCNHFDKMI
   1000.0000000000000       0.99801080705326106           AKCLREGFLNEEKFYRECDIDCFEKHV
   1000.0000000000000       0.99569953621623231           PRCLKKDDLEDEKPYKDVKFGCWDEAL
   1000.0000000000000       0.99410049674044743           PRLFKCECVNSDRWYREAGCPQLDAYC
   1000.0000000000000       0.99338360127554970           GRLFRDECLRKETTWEEICCQMMDRVC
   1000.0000000000000       0.99354017360784874           ERLFHDKCIESDKKYADLQGRSIEKEC
   1000.0000000000000       0.99545627300870942           ERILRENCLPKERKEEELTWKRVEKEC
   1000.0000000000000       0.99626357742324567           EKILRSGKLGDERKYKEIACCRLETWC
   1000.0000000000000       0.99747776210400629           EKAFRDKHMEKQKRFPEKPPCKLDKCC
   1000.0000000000000       0.99646505806253216           EKWIREDTFDSEKRLMEMKICGCEKCI
   1000.0000000000000       0.99616035410344594           ERVFRDNKFDSSRTYCELEFCCCEKCY
   1000.0000000000000       0.99592674082668686           EKCLRGRAFDAEKNYVEWGCCECEQCC
   1000.0000000000000       0.99609388406587873           ERVIHGREWESKKKYHEPKVCKFEGCV
   1000.0000000000000       0.99429279333800091           EKLFTCSDISGKKAYPEMKCCKVEPCC
   1000.0000000000000       0.99529915797203983           ERFFRCHALDRLNKYVDIACGKYDAGC
   1000.0000000000000       0.98991137173499721           EKILRWKPLESEKKWHEAAGERYEPNC
   1000.0000000000000       0.99506138952551526           EKIFRYVDFDCDKRLCEQKKGRWEAGF
   1000.0000000000000       0.99109327720641482           DKWFRWPQCQADKKYCDWPAFRLDRVI
   1000.0000000000000       0.99787194132164592           GKCLREENLRGDRAYAECAVPCMERWL
   1000.0000000000000       0.98976592317219703           AHCIRRDQCKDDKYWRECDCHGMEDYI
   1000.0000000000000       0.99165494901422446           ARCVYKGQVRTEKVWAECKCPCVEEGM
   1000.0000000000000       0.99586152671018546           AHCIYRTYCRCERILCGCKCEWLDDRL
   1000.0000000000000       0.99766487028553374           QMCFTKRECQCKKLFCPCKCEPFEERI
   1000.0000000000000       0.99499457249014811           DTAFKPDACEPERKHWKCGAERYEKKL
   1000.0000000000000       0.99807373159076185           EKCLKPKECEWEKKMRDCKCERLDAKF
   1000.0000000000000       0.99656568814441560           TCCLRYERFREDKKFRCCQCVHFDKAF
   1000.0000000000000       0.99710920479191956           EWCLSEEPCRQERKFRPCGCARLDKIF
   1000.0000000000000       0.99486792548091452           EWVLRDSPCSPNRKMCPSRAAKLDKVL
   1000.0000000000000       0.99363482548105431           EKWIREKVCDGERKRCQMGMGKMDKWF
   1000.0000000000000       0.99375312331808041           EKVFRDPCCESEKSFCECNFPKVDKWA
   1000.0000000000000       0.99571551320039120           GKCFREGACDRETYYQECGASCFERHI
   1000.0000000000000       0.99453919068698782           ERMLRWTQCEAQSKWCDCKWVKLENVM
   1000.0000000000000       0.99517134109908345           EKCFKLNACGDEKVYRDCSNEALEPRF
   1000.0000000000000       0.99445515550098040           PKVFKENACDYDRFYCECAVEVFEKRW
   1000.0000000000000       0.99427019090701352           HKCLRANKCEKDKPYGECEWECFGKKI
   1000.0000000000000       0.99709399649077468           CKVLKERKFDPHKCWHKVEMACCEKAF
   1000.0000000000000       0.99814980079770688           CNFFRDPRFEQDKCWTEHEWQCCEKCF
   1000.0000000000000       0.99666847938440395           CAFLREHKWESEKCLGGCEYDIIEKTL
   1000.0000000000000       0.99443969314655500           CMCLWDGACRGYKLFGHCSFDCVEKKF
   1000.0000000000000       0.99521111266079010           CACFKEHRMSNTKMIPGGECECFENKF
   1000.0000000000000       0.99143709574857919           CVCIHDHSMHEDKMFKQCPIDCLEKKF
   1000.0000000000000       0.99707540466673350           CKCMRETKWNDEKWYREWDWGCLEKFF
   1000.0000000000000       0.99475409727174857           QKCLKERRVECQRMICDCDSPCMEKLY
   1000.0000000000000       0.99491345503698991           GRCLKEKWIESDRAYPDCHPPCVERTM
   1000.0000000000000       0.99680095842054717           QKVLREHSCEAERVYAECKPEVLERRF
   1000.0000000000000       0.99335124949441211           SKLMRWKQCENEKPYAECNIDAWEAKY
   1000.0000000000000       0.99768949514831462           AECLYEQKCTARKIFMRCDCEGLERKL
   1000.0000000000000       0.99515270832719949           GKCFKEHRVECEQAYGGCDCDGFEKKV
   1000.0000000000000       0.99645320667783677           GKCLKEKYLEKEKAWTECDHAGIEKVM
   1000.0000000000000       0.99615464548250188           PRILRETRCSCEKDYCDCPVGVFEKVI
   1000.0000000000000       0.99635626878495875           ARCIREGGCDDSKIYCECGMGIVEKGW
   1000.0000000000000       0.99634924382234669           ENCIREDKCHCHKKFCPCEKEMLERKY
   1000.0000000000000       0.99437035885965275           EACFRFKKCDCDQKYCACDIGRMEAHI
   1000.0000000000000       0.99685753233588270           DICFRVGKCEGENKICTCECWHLDAVI
   1000.0000000000000       0.99532525553748397           ERVCRWERCHSDKKYCDCELDKIDRAI
   1000.0000000000000       0.99726311066117179           ERCFKDKSCEPEKKMAECPSGRIDRAY
   1000.0000000000000       0.99569765439602298           EKCIRDHGCETQKKYCNCKVVRWEKLV
   1000.0000000000000       0.99508149827017833           EIYLRNRCCDPWKKMCTLSADKDEDRC
   1000.0000000000000       0.99785404392764432           EAFIREDCCNQTKKVGACCYEKYEKKL
   1000.0000000000000       0.99185837829217960           EICCRDRKCEGERKLPGCGAMRFDKPV
   1000.0000000000000       0.99504231478712168           DMILRNERCQGEKYYCPCDVARFERFY
   1000.0000000000000       0.99779875522221095           AEMLRDNRCDPDAMRCKCDIDAMDRKY
   1000.0000000000000       0.99623593363486207           PEFLRVSKCDHERWTHKCEMEGLDARV
   1000.0000000000000       0.99452820431138056           DEWFRVGKCDTEKTRTKCDMDKYDEKL
   1000.0000000000000       0.99417814464883680           EYFLRCKCVEQNQKYPKIGADKEDQKC
   1000.0000000000000       0.99420163182494281           EGLCHVQEMGEGKKCKNFKVDKEEKRF
   1000.0000000000000       0.99591896882404174           DSFLTFSEWDECKRCRSMKMDREDPKI
   1000.0000000000000       0.99553783861837442           DCLFHMHSVHECKRCRGVKFDKEERRI
   1000.0000000000000       0.99784132553829419           ECICCEQWFQDCKKCKQLKADREDKRM
   1000.0000000000000       0.99541678356825236           DHLFCVWEFCECRKCKHLKLEGDEGRL
   1000.0000000000000       0.99252970297679399           DCIFRDGEWDGWKKCRSVRADKDERRW
   1000.0000000000000       0.99489176830252546           EMLLRDGPIEPQKKCFPLNAEKEDKKV
   1000.0000000000000       0.99280644492615988           DILFRWRCLEAEKGLMTVCYEKAEHKC
   1000.0000000000000       0.99573123537823216           DEMFHDDCMKPVKGYPKFCCDRYEKKC
   1000.0000000000000       0.99300815600873393           ERMLRQACWDDERKWKGFCCEIYERRC
   1000.0000000000000       0.99665064466701869           EKMIRWKCFNRYRKFAQFCCGKYDPRC
   1000.0000000000000       0.99593320585687151           DEWFKDKAVDPNDKMFKVPCEKEDRKC
   1000.0000000000000       0.99506511859026758           DEIFKMAPCGNEKKRPKYQVDKEEQKV
   1000.0000000000000       0.99687834339262249           EEFIRCQCIKSERKYTKVPHSKEETKC
   1000.0000000000000       0.99847231647322365           EEFCRCPPLENDKKRQKMAPEKYECKC
   1000.0000000000000       0.99726882448596899           DDILRCSCINDEKKRKPLPVPRYESWC
   1000.0000000000000       0.99528523051054707           ERVLHCGWVSDEKKYKPLPCTRVDCKC
   1000.0000000000000       0.99808313293309303           EQLLKCQDVENDKRYAKFRCPRLDCPC
   1000.0000000000000       0.99349360818652199           EKVLRFSKFEQEKRMKEMGACRLEMCF
   1000.0000000000000       0.99729875506413357           DRVFRWSQFDSERKFKDVKWCKYEPCF
   1000.0000000000000       0.99614836774109616           ERWFRPKEIDYEKKLGDVKWCKLEGCM
   1000.0000000000000       0.99637315684742389           EPMFKLRDLDGEKKWPPLRCCHLEQCI
   1000.0000000000000       0.99398711639581938           DRLFKANALSHDRRHAEVQCKKHEPEC
   1000.0000000000000       0.99394885005573952           DRMLRCGYFSPYHKWYDIACKRYDAEC
   1000.0000000000000       0.99588828273454044           ERYLRCGKLDNDKKYWEVDTPKYECSC
   1000.0000000000000       0.99765535235588021           EKFLKESGFTHNKKYHEHSVEKYEKKC
   1000.0000000000000       0.99768525885962522           ECIFKEKVFENGKKCRGFRVEKYEKKM
   1000.0000000000000       0.99513708901613596           DPLFNEKVVDDCKRLRGIKFDKDDKRM
   1000.0000000000000       0.99584302718005602           EGCFKERNLECDKYFCGCQPDRFERRM
   1000.0000000000000       0.99305047860962237           EPCLRDKGFEGEKKWTPYKCCKYDKPI
   1000.0000000000000       0.99248608377444625           ECFFRDRYIESYKRWCGWKTAKWDKCV
   1000.0000000000000       0.99550018161152909           ECLLKDSQIQCDRRCCALKAPHWDKML
   1000.0000000000000       0.99273646524936099           GKMLREGRFNNDRGIKEYDCVKIDRIF
   1000.0000000000000       0.99128069900988858           PKFFRDDWFNENRCVKEHEHEVCERCL
   1000.0000000000000       0.99708072818794691           CRFFKDHDMEDYKCWKEYKKSCCEKDY
   1000.0000000000000       0.99545230394400186           CALLRANPLGDDKCMHSVRLECCEARF
   1000.0000000000000       0.99381441165390771           GRIIRRKNMDREKCWQDWNTCACEDCF
   1000.0000000000000       0.99347258566028473           CAILRREDFHDERCFKAIQAKCCEEYY
   1000.0000000000000       0.99395187829433684           CSIFRKQPFEEDRCHKKLPMRACEEPI
   1000.0000000000000       0.99313096066752071           CCMLRKEYVQEDKCCKGLTMDVMEEYW
   1000.0000000000000       0.99595140515137526           CSFFRKQGMEEDRCYKKFPINCCEERY
   1000.0000000000000       0.99464442783658624           CTLLRRKALESDSCFARTAVEVCDEKL
   1000.0000000000000       0.99735500188174320           ADFIRKTPLDSDNCRTKMRMEVCDERM
   1000.0000000000000       0.99546074706396270           CVFFRKSYISTENCWIGMDMECCDEKM
   1000.0000000000000       0.99754320993626944           CRLIRWGRLDEDKCYREVEWSMFDKFM
   1000.0000000000000       0.99805616404676167           ARVMREENLHGEKCWAELKYPACEKCM
   1000.0000000000000       0.99507269075005889           CGFIKDSRLEDPRCMRRSEKTCCDKCL
   1000.0000000000000       0.99789082305955568           CPIFRDAKVWPEKCWHTLEKECMDRHY
   1000.0000000000000       0.99461240514455640           CMIIRDNKLSGDRCFTQIDRKVCDRYY
   1000.0000000000000       0.99464868064043965           DHFLKETKIGEYKCFKDLEKTPCERVY
   1000.0000000000000       0.99305878751365417           PIMCRDYKFEDYKCCKALEHDWCERSW
   1000.0000000000000       0.99746439599461456           CPFLRENKLDADECWIRVEVECCDKFF
   1000.0000000000000       0.99646578438432343           CAFFEDEGIYTTECVATFGERCCKKDY
   1000.0000000000000       0.99324423903076464           CGMLEDQPIYRRECYAPWPLRCCKRQF
   1000.0000000000000       0.99384441491517705           CELLDDTNLGARDCYVKVSIRCLHRDY
   1000.0000000000000       0.99733758639794623           CEMFDERAFDADDCWAKIAAECCKKRF
   1000.0000000000000       0.99287206512694293           AEMFERYPVKAKDCWVKWEASICRESL
   1000.0000000000000       0.98975972903966014           TWCFERKDLVPKEVYFKCKCKVIKDMI
   1000.0000000000000       0.99634589302560672           ACCLNKREFKKEEALQCCKCKAIKEDM
   1000.0000000000000       0.99744088524317032           KCLIDKEDFKVKEECCCPKMNELRENF
   1000.0000000000000       0.99241240540072129           WCFLDKDEFRGNEMCMGMKLNWLKETL
   1000.0000000000000       0.99439424518496633           CCMLDKKVLSHNEMCFPISWRCLKEDL
   1000.0000000000000       0.99536186280738959           CDFIEKQYLNPKDCYARCPSRHIKEDL
   1000.0000000000000       0.99580645280373392           CDFIERPGLRCRECYGKVTPKCFRDSF
   1000.0000000000000       0.99484821636329934           CECFDRAGLGPREIIPKIDERCLKEEW
   1000.0000000000000       0.99195613859500353           CEFFEKETFKGRDCVVRMNRNCCNDTF
   1000.0000000000000       0.99851363039091379           CELFETEKFRGWECIGKMELKVCKGEL
   1000.0000000000000       0.99613216555669437           CDVFDEDKMRGGECFDKVEIKLCRKDW
   1000.0000000000000       0.99547796972504932           CQLLEENVITPQECWVGLGVKCCKKDI
   1000.0000000000000       0.99338588801677319           CGLLDDQDMPHHECWDPLKIQCCKKCL
   1000.0000000000000       0.99760783018416854           CHLLEKNEMEKSECIADIKVKCCKDDF
   1000.0000000000000       0.99307680493786499           CPIFEYKEIQQKECWVNVRINCLKDPF
   1000.0000000000000       0.99123619517902628           CQIFDRPEISNNQCLWPLRAKCCRDNI
   1000.0000000000000       0.99686744462385968           CAIFERREMENRECWCGLRVACLKEGL
   1000.0000000000000       0.99577842484153167           CELFDRKPMETKECYTKHHMQCCKDAF
   1000.0000000000000       0.99135974556887629           CELFDNRVISRRECYVHVAFQCCKDYV
   1000.0000000000000       0.99079459815516768           HEMLDTQQVRSDECRQKIKAPDCRQCI
   1000.0000000000000       0.99208178437545869           HELLDEGQFPAREHLVKWRLACCKKCF
   1000.0000000000000       0.99486077738685619           DEILDEENFKANEHFMKCDVCNCKKCL
   1000.0000000000000       0.99600708069792987           EECIDEETVRPTERMPKCNCCRIKKCL
   1000.0000000000000       0.99435548594441558           GDWLDKETFSRKEWYEKMQFHACKECL
   1000.0000000000000       0.99338583464532837           SEILDKSQIDPEEGRWKMEVSAFKESL
   1000.0000000000000       0.99147795003475514           SDCFDRPCMHGDDLRFKLPMRCMREEW
   1000.0000000000000       0.99400025597606112           SEVIEKEHVREEDARKKISTKAVKEEF
   1000.0000000000000       0.99560417228219322           GDCLEKQACKRHDTRYKCPCSGFKEAC
   1000.0000000000000       0.99116584256648210           SEVFDKDWIKHEEIREKCNIGCIREGI
   1000.0000000000000       0.99616051800664418           QECLDRNDIHTREIWPKAKCAALKEVC
   1000.0000000000000       0.99647810516058200           AVCLERQDCNPNEMVMGCNCKIMKDDW
   1000.0000000000000       0.99668802809462231           RPCFEKEECRPKDAMWTCRTGDIREAV
   1000.0000000000000       0.98951056624745426           KFCFDKTECYARDIYCPCKWGEFKPMY
   1000.0000000000000       0.99597498475640278           KGCFDRDEIKGREQYMACRHCEMRDCY
   1000.0000000000000       0.99614862202440391           SSLFERKECDQKEGLCECKMCAVKDVL
   1000.0000000000000       0.99187743956800278           QVLLDRKEIRPRDCLFAFRHCCCKECM
   1000.0000000000000       0.99696624234834097           HYFLDRREVNAKECYAKVRMAWCKDMY
   1000.0000000000000       0.99495881233116978           HEILERGAVQDREWYGKATYCPCKDCF
   1000.0000000000000       0.99534951172071906           KNMLEHEAVKSREDWVEANFCECRDCF
   1000.0000000000000       0.98549470561565711           KGMFDRKRLSTRNDIWSHDWCWCKECL
   1000.0000000000000       0.99690712334405185           KCFLERHRFKGNDEVAKMDACDIKDCL
   1000.0000000000000       0.99846944617380340           REIIDRDKLKYKDGMFKLEVCECKPCL
   1000.0000000000000       0.99191879940724970           KEMFDRDPLTPNDCMMKLQFAECRDWF
   1000.0000000000000       0.98813448779111190           PGFFERNTMKNKECYGNAEVWTCKECI
   1000.0000000000000       0.99641587890837247           AEVLERESLKKKECYEHVDLTVCKEIF
   1000.0000000000000       0.99690625869238636           AMMFEKRDFDKKDCFEQFKWKVCRESV
   1000.0000000000000       0.99440573501321805           CGIIDRKEWESRECLPKDKAHVCREMF
   1000.0000000000000       0.99586152092738756           CPMFDKKDFSCKECWCKVKIPCFKETY
   1000.0000000000000       0.99767157941318396           GVMFEKEDCKSGECWCACKLRACKDDY
   1000.0000000000000       0.99632457067563984           GILLERDECRHQECWCAIKWKIYKDEY
   1000.0000000000000       0.99507156333263513           KYAFEKNECKPKEQLCNCRDREFREDT
   1000.0000000000000       0.99434942358931844           TAMFEERDCHGRETMCPCRIGVIKKGR
   1000.0000000000000       0.99398639739091199           AMMIEEDDCKSREPMCQCKEEACRSDR
   1000.0000000000000       0.99541463820479270           RACIEDDDCASREIIAQCKEKPLKRDR
   1000.0000000000000       0.99083599831413061           PVIFDEQELPEEDCIMGLKEQACKRNR
   1000.0000000000000       0.99556876575685405           PHLFEEDEIKETDCLMDCKEHACKKHR
   1000.0000000000000       0.99491624033768955           HVMLDETEFSERDMFMSMKDDCVRRRR
   1000.0000000000000       0.99707841896996463           AAVFEDEECRSLDVMCGCKDDVVRRTR
   1000.0000000000000       0.99629194588664471           PPCIEEEECHQREMFGNCKEQCLKHPR
   1000.0000000000000       0.99502202419155039           TLCFDEEDFRDREPYMQCRCKCHKKQR
   1000.0000000000000       0.99682476019174338           PELLEDQEVKKRDAYEKMRDEVVKSKR
   1000.0000000000000       0.99571273255088355           PDCFDNKDMHKEDVYEKIKCECLRDRH
   1000.0000000000000       0.99572243727933285           RECFDRQACKAKDPYPKCEIRCWKDAF
   1000.0000000000000       0.99305684097064151           KDMIERHAFTRDECRGKMDIPDCKDCM
   1000.0000000000000       0.99511754233471938           KDMFDKDAFRIREEHMKWGIKWLKDTV
   1000.0000000000000       0.98908144119925911           REIFDKDTFRTTDDTSKWDLTWWKEML
   1000.0000000000000       0.99590779933286078           REVFEHDHIKADEDHVKMDVAEFKEHM
   1000.0000000000000       0.99594811670818728           GELLERGAVDNQDCRGKAPLPACKECL
   1000.0000000000000       0.99666709803372922           PELLEHERLRHDEPRWKVEIKCWKDGF
   1000.0000000000000       0.99791971561603876           TEVIEKSELKRDECRDKFKWNCCKECY
   1000.0000000000000       0.99567911349075178           CHMFERSDLKDRECFGPWKPRCFKDWW
   1000.0000000000000       0.99396129172795278           CSLLEDDEIRKKDCYEQEKTHCCKDCF
   1000.0000000000000       0.99565935636595793           CSFFEESEMRPRECFLDYKYHCCKKQM
   1000.0000000000000       0.99656593299681862           CPMFERAELQPRDCWTNAKAHCCRDCI
   1000.0000000000000       0.99715706835351003           CQILEKSDFHTRECLVKARWTCCKDCY
   1000.0000000000000       0.99672767638911619           KEVIERQNINPKESYCKLGLAECKECM
   1000.0000000000000       0.99465371310996020           KEILERSPITAKEDWIRYELADCRDCW
   1000.0000000000000       0.99702746941707243           REIFEKDDFRHKSSLMKMRACYCKDCY
   1000.0000000000000       0.99542511576709547           APLLEKEEIKKADNLERVKICVCRDCF
   1000.0000000000000       0.99606728100335040           GELFEKEELHKEEGMDRVRPCCFKECM
   1000.0000000000000       0.99359604778992261           GDLIDKNHMDRHECWEKWPFKICKECM
   1000.0000000000000       0.99778541394235964           CEVFEKPRLKHKDCYCKLEMRACRDDI
   1000.0000000000000       0.99494481287675851           AEFFDRDNIHEKECYKKLNAKMCKDSM
   1000.0000000000000       0.99298338214184112           PCFLDRREIEKTDCFETKKLPPCKECM
   1000.0000000000000       0.99748052060984360           CILLDRDEMRKKDCYEEVKLGVCKEPY
   1000.0000000000000       0.99675324167396617           CEVFDRTEVNASECYASLRMNCCREPW
   1000.0000000000000       0.99372201825800033           GEVLDKGEIYARDCIAHTKFPCCRECY
   1000.0000000000000       0.99553494989026581           PAMIEKKDFNQRECIMRFRYTTCKECF
   1000.0000000000000       0.99355973888312754           RVLLEKDDVHSNECLCTTRFRVCKEDY
   1000.0000000000000       0.99599699392699259           CYLLEEEDFRRHECFEDYRIGICKQCL
   1000.0000000000000       0.99746098759071722           HHIIEKDELRSKECYGPVKLNCCKECL
   1000.0000000000000       0.99521010803495435           CAILDREHLKHDDCIWQAPGKCCRDEF
   1000.0000000000000       0.99473111564831229           CEMMERKTIDRKDCWAKFTLKCCKDSW
   1000.0000000000000       0.99425216543411521           PDVLERKELAPKEWYGKIKLNMMKENL
   1000.0000000000000       0.99768368521338391           CELLDKHEMESRDCYAKFKIQVFKEYF
   1000.0000000000000       0.99792343059371891           CECFEKTEIKRKECWARIHWGCCKEGM
   1000.0000000000000       0.99388811073712913           AELLEKQELNGKDCFPKITRHYCKDCV
   1000.0000000000000       0.99560417609259788           AELFHKKEFDHDRCYWKIKVGVCDEPY
   1000.0000000000000       0.99571322222314163           PRLLRRKEIEREKCWGDAKAASCEDGL
   1000.0000000000000       0.99633550302091689           ARMFKKTEMEPDKCLRDFKMAMCEEMM
   1000.0000000000000       0.99605887225778900           CHVFRRSDIDDDKCCKQRKAQCCDDCF
   1000.0000000000000       0.99494576299466952           CKFLRVTEMDTDDCYHEMRMECCDTSV
   1000.0000000000000       0.99711534516917877           CRFLRTDSLRDDKCYKEVKMNHCEQSV
   1000.0000000000000       0.99642019482725308           CKMLRRKCFGGEKCYMEMGRECCEDVL
   1000.0000000000000       0.99400811278158607           AKFFRRQMIDAEKCYFEMDLPFCEDWI
   1000.0000000000000       0.99174737186800888           GRLLRRRDIDPDRGYWEVNMWPVDEWI
   1000.0000000000000       0.99191610992429702           RKFLRKQALNAERHYVELPAMDLDEII
   1000.0000000000000       0.99330417812296801           SKVLRKCEIDQDRPYQDLKAENWDDKM
   1000.0000000000000       0.98631969824237054           AKMLKKKNCKHEKAICEHKCPVLDEVL
   1000.0000000000000       0.99257152952662864           AKCLYNRFCNGKKLYCECPMDMIDDHM
   1000.0000000000000       0.99338379493150242           GRCLRESTCDGERVWSECSDDALDQRM
   1000.0000000000000       0.99515136395533155           CKCLKDSGLDKDKAYYECGVRALEKYI
   1000.0000000000000       0.99376809872327920           AKMLRQTSLDHDRMYCECGFGIIENCF
   1000.0000000000000       0.99739373505858986           AKFLREEWFKDDRPYKELGLKIWEKEI
   1000.0000000000000       0.99757651587603480           EKCFKESNFDSERKYGGCHCGRVEKTM
   1000.0000000000000       0.99522814768445123           TRLLKRQGVNGDKIYCEINCEIFEERC
   1000.0000000000000       0.99461281992968364           CRLLRRRGFDEPKVWREVPLGVMEEGV
   1000.0000000000000       0.99312334952483883           GTLVRKEALEEDKGIKRFNACGFDECL
   1000.0000000000000       0.99416908313147523           ARWFRKPWFEEEKVFKDKPRCHCEDCM
   1000.0000000000000       0.99386880695880309           PKILRKSWFEEDRCWKAVPTCACEDCV
   1000.0000000000000       0.99709086401905223           CKFLRKETLSAEKCVCEVEAPCCDEWF
   1000.0000000000000       0.99720371330123669           CWCFRKDKFRQEKIMPPCEKSCCDEDE
   1000.0000000000000       0.99573789809769586           MYCLKKNRIDGDKVFSPCDQECLDERY
   1000.0000000000000       0.99537868014834052           AHCIRKERCQGEKAMAGCEKDGLEDSE
   1000.0000000000000       0.99201322752469556           PMCIRKEPCPTEKVLGSCQSPCLEDKY
   1000.0000000000000       0.99609213836264909           NRCIRRKDLEPEKFWCECRCASLEDAF
   1000.0000000000000       0.99511562594719305           PKCFRHTHFTKDKVWMEIDCAVLDDVC
   1000.0000000000000       0.99241741565349051           DKIFRDKTVQGHKKYCEIPIAGYEKIL
   1000.0000000000000       0.99517242536439232           DKCFREARLYPDKPYWDTDCHPWEKPW
   1000.0000000000000       0.99292942929589512           GRCLREDGMPESKMDKDCTCNCWEKGL
   1000.0000000000000       0.99346230677288705           GKCFRERMVDHNRLYKEFKCDCLERSF
   1000.0000000000000       0.99538688917696494           CALFREKRVEADRCVPAPDMDCLDKWI
   1000.0000000000000       0.99266396897514497           CKVLRDGPLTAHKCLIDVAMECCDNCF
   1000.0000000000000       0.99594954582709194           VHLFRDGKVDCEKCFCEWEADACERRL
   1000.0000000000000       0.99427250938659406           GKIVREHRFNTEKCIKEQEWPACEKAL
   1000.0000000000000       0.98987067286208930           PKAFREKYIDRNKVYTECKIPCFERCL
   1000.0000000000000       0.99357948745610125           YRLLKEKGLEQDKPHRDVSTDPWEKSI
   1000.0000000000000       0.99364293999563491           GKLLREQPLQKDKACIEVDLEVIERKW
   1000.0000000000000       0.99569463944683667           AKLFKENSISGDKAWMEVKWEIWERRM
   1000.0000000000000       0.99548237883247415           TKFLRDNKVAEERCYAEVNHEMCDRKY
   1000.0000000000000       0.99659214204755431           CSLFRKPKLDEEKHYRTIQLCCCEECL
   1000.0000000000000       0.99689097788241576           CHVFRKHGLTEDKCMRSVTAPCCDESF
   1000.0000000000000       0.99578046342725746           CWILKKGKLNAEKCIVPWDFECCEDGW
   1000.0000000000000       0.99542884557270961           CRFLKWNKVDNEKCWARMNIGCCEPGL
   1000.0000000000000       0.99611036661421826           CRFLREAKFPTDNCYRDYELPCCDHGL
   1000.0000000000000       0.99595228404966718           CHFFRFEKMRPDKCHTGMEVDCCDTHL
   1000.0000000000000       0.99446700174154878           CHMFRDKMWVEDKCWKDPKIQCCDRIF
   1000.0000000000000       0.99192661947987215           CKVFHEDVFNGERCVSGAAAEICEKKL
   1000.0000000000000       0.99750228322806189           CRVLKEARFDVERCYRDIELQCIDKTF
   1000.0000000000000       0.99107283817601088           CKLMKEERFRADKCIRSFNKGCCEKWY
   1000.0000000000000       0.99713997201010474           GTFFKEHKWEEDKCFKEEEMGHCEKGF
   1000.0000000000000       0.99518577268255837           GCFFKEQRFSEEKGMKCLEIGMFEKVV
   1000.0000000000000       0.99681397307336361           ALVFREHRLDEDKWFKGGDDDGMEKRY
   1000.0000000000000       0.99566723494908560           PKLLRDPNVTPEKFYWEINVGAMERGY
   1000.0000000000000       0.99349514332401101           AKLFRDQRLDENKWMKEIDCCKFEKPC
   1000.0000000000000       0.99435891258287334           CCCFNESKVDPEKMFRQGECPCFDKIL
   1000.0000000000000       0.99358640655708608           CCCFREKDIYEEKYYRPCNKDCVEKKW
   1000.0000000000000       0.99699734287343056           CPFLREKRLNAEKCLLPKQTDCCEKSF
   1000.0000000000000       0.99531253158336042           CDFLREQRLSPDRCWVQFELCCCDKFL
   1000.0000000000000       0.99368328445013143           CHIFRDHRLEYERCMMTSDYSCVDKTL
   1000.0000000000000       0.99691392510914245           CQLLRDNKVDWDKCLMKCDGECLEKKV
   1000.0000000000000       0.99660162709805877           CCCFRESKMDSDKACFPQEDDCIEKTF
   1000.0000000000000       0.99213119420835150           NCVFKENHFSDEKSCHGFDPEAIEKVW
   1000.0000000000000       0.99490898777090997           QCLMKEQKLGEEKYFRAIEYECIERKF
   1000.0000000000000       0.99531185193188465           CQVLKDGKLNDDRCFREVDPPVIERNY
   1000.0000000000000       0.99827614473978121           AKCFREEKLTPDKCYYEHDHACCEKCI
   1000.0000000000000       0.99788693610176193           YKCLRDPKMDNDRMYTEFECECFDKML
   1000.0000000000000       0.99795511350973476           MACLREEKFDHTKFLYGCECECLDRRV
   1000.0000000000000       0.99760598091871433           HACIRDHKCTNEKVLCPCECEIIEKRY
   1000.0000000000000       0.99678808199198310           CVCLRDDKCYTEHCFVGCECACLDRVY
   1000.0000000000000       0.99536977045175112           DQCLREDKCNSDRRWMQCEFTKIDKMM
   1000.0000000000000       0.99846528901391207           DKCIREDTIRAEKRFMECPCVRLDKLF
   1000.0000000000000       0.99613420050262880           ELIFREQKVDKERKITPLEACKLDKLL
   1000.0000000000000       0.99211847925156460           EKWLRQKPFDHTKKYMNHHHCRIDTCF
   1000.0000000000000       0.99207426273422561           DDLLREKCLTRERRHPKIHWCHIDKCL
   1000.0000000000000       0.99585558544257902           EVIVRDGRVDTERNLCSFDICRCDKCL
   1000.0000000000000       0.99417292813657843           EPFLRERRLETGRTLMPVDQCKMEKCI
   1000.0000000000000       0.99429924912234458           EPIFRYPKMNQERKWMQADGCKCEKCM
   1000.0000000000000       0.99621935567649889           EKWLRENWLNVDKYILDFHMCKLERCL
   1000.0000000000000       0.99466976426112697           DKLFRSRSIEAEKRWYECRICKFDTCL
   1000.0000000000000       0.99641856582572608           DKFFRENKFGGRKRYLEVEICKVERCM
   1000.0000000000000       0.99519496872975488           CKCFREWKLYSERMYKDCQINCLEKRI
   1000.0000000000000       0.99716110051871243           CKLIHDNKLDEDRCWKEVESGYLDKGY
   1000.0000000000000       0.99508409285981381           CKIIKENNLEEEKCYKEIPTSTLDKNW
   1000.0000000000000       0.99597281273848071           CRIIRQPKVGNEKCYKEIEVEVMERWI
   1000.0000000000000       0.99818606956337952           CYMLREEKFTAEKCMATVEFDCCERHL
   1000.0000000000000       0.99716674937788463           CKIIRDRKLEPEKCWWEYEMSACEHQF
   1000.0000000000000       0.99073543102830142           ANMLRKDILNHEKCMMNMGMPMCEDCL
   1000.0000000000000       0.99716707990825004           CDVLRKKALYPERCYAKWSMGCCEECI
   1000.0000000000000       0.98930939031473775           CHVFRRRALRSTKCMKDITYQCCDDTI
   1000.0000000000000       0.99590826569631619           CKMFRRTHLETNRCMVEIHHECLDDRM
   1000.0000000000000       0.99609487086558390           NKIFRYQMIEERRCDRDLKLGCCDKPF
   1000.0000000000000       0.99461165956856501           CKIIREQTFNPEKCYCESSLSVCDKDL
   1000.0000000000000       0.99662579226686288           QGMFKDDKMDTERTVVDFEHCPCDKCY
   1000.0000000000000       0.99654305553242750           TALFRDSKMEGTRCLCAWEHEMCEKRY
   1000.0000000000000       0.99403677712966443           PWVLRDEKFDSDKWILPVEIDQMEKKL
   1000.0000000000000       0.99551346338092850           DILFRENGCDWEKGLCACSWEWYEKKL
   1000.0000000000000       0.99634237482930521           DILFRDKPCEPEKRVMACNREHVEKKW
   1000.0000000000000       0.99144795359350346           GVCIREKACECDRMYCACGVQSLERVL
   1000.0000000000000       0.99704538063585979           VYFFNEDRCKCNKVLCPCEMDLLERRI
   1000.0000000000000       0.99772984248569152           PKCLRENKCNGEKVWYDCSADWIEKKI
   1000.0000000000000       0.99569873234383621           DRCFTEQACNSEKKIPECSCDCYERKM
   1000.0000000000000       0.99591263458410439           SKCLKRTGLYGTKRYCDCGCECYEDRI
   1000.0000000000000       0.99629184268640836           ARCLRRKMVDDHRIYRDCRCVCLEEVW
   1000.0000000000000       0.99749884657476684           DKCIHVKALETDRKYADCPCSRYEKHV
   1000.0000000000000       0.99684748307833393           EVCIRDKAVEGDKKYFACPCENYEKRI
   1000.0000000000000       0.99210820565288560           AAMFRERHYEESKIWKGFDWKIVEREH
   1000.0000000000000       0.99497471622285671           AKFIRDQHFNEDKVVKEYDYPMVDKWL
   1000.0000000000000       0.99318130832326490           HKLFRERTFEEDKSYKEFPWGMCDRGH
   1000.0000000000000       0.99710566251573363           EKCFRIAAIDPDKKYRECKLPRYEQML
   1000.0000000000000       0.99440738411331853           AKCLKERGFEGDRPYCECGCELFEYKV
   1000.0000000000000       0.99606551004657584           RKCLNKSELRSDRYYSECKCDELDEKW
   1000.0000000000000       0.98999654908106938           PSCLRVSVFPEEKMTRDCECDWWEGPV
   1000.0000000000000       0.99622149062322551           PKCIRMHGVDPDRWYVECSSECLEHRV
   1000.0000000000000       0.99374362278915329           HKCFRRSNCTKDREYQECQCEHHEERV
   1000.0000000000000       0.99443716159693729           SMCFRRDVCSGEKSWCSCNADFYEERL
   1000.0000000000000       0.99466054761349676           GFCIRYQDCEQQKMFCQCKCDCLERRW
   1000.0000000000000       0.99379782922250115           ARMLKNSSCNGEKTYCDCDWKIFESEF
   1000.0000000000000       0.99379042664444506           ARFLKSYRCTPDKMYCECDMKMMEGQF
   1000.0000000000000       0.99187111021021390           DKCIRINSCDAEKMWMDCPFDNWDVRL
   1000.0000000000000       0.99585114916369766           EGCLKVRELESNRHYCSCKCDHYDTRL
   1000.0000000000000       0.99546972233490516           DRCMRAQEMDPQRRYWEWKCGAYDAAI
   1000.0000000000000       0.99729658009974231           EKCLRFNKLEPDKRYWECTCNRFDPML
   1000.0000000000000       0.99709583052744943           DKCLRKKDCESDKKYVDCRFEHMEDYM
   1000.0000000000000       0.99779829005207599           DRVFRDNACHSDKKYCGCPLGKYERNI
   1000.0000000000000       0.99500536851735222           ERFLRDHCCDTEKRLHDCGLQMYDRMV
   1000.0000000000000       0.98868942844215812           ERCFRVCNCSCERKMCGCSAPRIDKWF
   1000.0000000000000       0.99701564967367773           QFCVREKKCDHGKMICPCECECLERKH
   1000.0000000000000       0.99626795789640610           PVCFKETRWVEEKWMKRCEGEAMERRY
   1000.0000000000000       0.99514569269190478           PMCFRDDKMWGEKWFAGCEREIMERNY
   1000.0000000000000       0.99620989618001499           GVCFREERCSPDKVLCACEVDVVENTW
   1000.0000000000000       0.99494961849757291           KWCFKDKRCDTDKDWCPCEQQSWDKRY
   1000.0000000000000       0.99415346940299576           ACFFKEQRCDGEKGVCGCQFDKYEKHL
   1000.0000000000000       0.99630855296874066           DMCFRDDKCRKDRNFCACDCPNLDRFL
   1000.0000000000000       0.99703341114817390           EICIIEGKCAPPKKLCPCECMKFERFF
   1000.0000000000000       0.99405069809067892           ETVFRDPRIEAPRHVANCEFCKCDKCW
   1000.0000000000000       0.99276424211203440           EKILRQSTFQQDRKYSDTPACRLEGCM
   1000.0000000000000       0.99598648761219177           CRLLKENNIDKEKPYADFQAECMERRW
   1000.0000000000000       0.99679947991422824           GKLLKDQRINTQKGLAELERPCMEKWY
   1000.0000000000000       0.99592164617532219           GWCIKDRRIENDKTFKECETECMEKKY
   1000.0000000000000       0.99557968349560433           PTCFKEKRCQDYKVFGGCDLDIVEKKY
   1000.0000000000000       0.99730867381227672           GGFFREQKCTAEKGLCSWEMEGWDRKY
   1000.0000000000000       0.99796900133353816           GDFFREGKLHDEKCYKKCEIEMCEKCI
   1000.0000000000000       0.99795627200968928           CPIFREEKLDTDKCIVTYELDHCEKHF
   1000.0000000000000       0.99435789650996365           CRFFKDDKLYDQKCLREIEQDLCEHKY
   1000.0000000000000       0.99483122919586142           CRCFTESSLRPDRCYAECAMNCCEKDL
   1000.0000000000000       0.99152187045346041           CRCFSEAGISRRKCFYECEMECCDKSF
   1000.0000000000000       0.99716155023904862           CAVLRDDRFDREKCWLPFEEECCEKTW
   1000.0000000000000       0.99505842155564628           GRMLREGHLRCDKHYCEWDLAHIEKVF
   1000.0000000000000       0.99529730493696100           GTYFKETKLNDEKCHRSLDRGWCEKCW
   1000.0000000000000       0.99532561441505329           DGLIKESKLEEDRHWKNVDVAQCEKGL
   1000.0000000000000       0.99603298494002834           EVCLKENRCDDERSFQACEWQWWEKPM
   1000.0000000000000       0.99387518644357808           EWWFYEDKCGAFKRMAGCDEARFEKWY
   1000.0000000000000       0.99462008610069752           PSCLRDPRCDEYRWFKTCDEGGFEKGY
   1000.0000000000000       0.99303544494007656           PCCFRDRRLEDYKGCKQLDPEMVERYW
   1000.0000000000000       0.99175375660476228           QCLFRDKKMEPDRNCHGWEMPGWERLW
   1000.0000000000000       0.99176468630884895           ERLLREHRVDNSKRYHQVDCERWDRKM
   1000.0000000000000       0.99538127897333761           DRFLRERGFDEDHKQKEMKFDPYDRRM
   1000.0000000000000       0.99392152003336209           EVLLRQKHLEEDRRYKNVSIDKYEKKF
   1000.0000000000000       0.99838076502788420           DPLLKEKYCEQEKRFASCKLDREEKKF
   1000.0000000000000       0.99189016971403987           DPAFREKHCEGARKVCNCDPDKYEKKT
   1000.0000000000000       0.99684366749347597           DMMFRDSQCDADRKCCPIRPEKEEKKH
   1000.0000000000000       0.99697765246539494           ESILREQRIEGDKKHPGIDVDKWEKKI
   1000.0000000000000       0.99650534608857999           ETLFKEPKLEHERRMCPIGMEKYEKRY
   1000.0000000000000       0.99656626655794878           ECLLRDKVINGQRKCACIPTEREEKKC
   1000.0000000000000       0.99384227265019276           ESFWRESGFDPGHKCWKMTAEKEDKKL
   1000.0000000000000       0.99782282558174173           EKLFREKGMEAPRKWMETACEKEEKKC
   1000.0000000000000       0.99628585712112838           DGILRCKDLDYDKSFIGFKFEKYECKV
   1000.0000000000000       0.99877757545213552           ELLLRCSKMDDEKKVHEYECAKLECAC
   1000.0000000000000       0.99497754743628286           DEQLKCTKIEGERHLQKKECDKIECKC
   1000.0000000000000       0.99449006283399910           DKMFKCHRLEADKPHVQMECDRMEQRC
   1000.0000000000000       0.98772712021489251           HKLFRCVEFEHEKWMGDLRPEKMECKF
   1000.0000000000000       0.99487744276603740           ERVFKAKDIDGERKMMEVRIGHIEAGV
   1000.0000000000000       0.99443965336608575           ERFLKDSGFDQWKKFFEHGVVKMDRCL
   1000.0000000000000       0.99596675228538245           ERFMRERTFEKDKRWCEWQMDKWERRW
   1000.0000000000000       0.99121380583010765           DRFIREAEMPAEKRRCDWKLEKFEKRL
   1000.0000000000000       0.99718004897677692           EKLFRWQALDTDKRGCEIKVNKYERNI
   1000.0000000000000       0.99760198095607011           EKIFRWNEIDASRRYGDLKIEKWEHRM
   1000.0000000000000       0.99785693438531264           EKFFRCKELDTEQKYRNFKMEKFDCKV
   1000.0000000000000       0.99325776837893187           DRVMRCGELHADKHHAELKFPKCECQM
   1000.0000000000000       0.99668045902905056           DKFFKCKQLEQDKKYHEIKYPTMECSC
   1000.0000000000000       0.99281156259954551           EKFFNCKDFEPNTRHWQMKCSKVECTC
   1000.0000000000000       0.99355209708734027           ERLWRCSEFDGSKKLAEYKLSRWECTM
   1000.0000000000000       0.99210538172393015           DRFINCRGLDEKKRYHEMNQHRLECTC
   1000.0000000000000       0.99532237666456991           EKGLFCACVLDMKRIREAGCKRYMPDC
   1000.0000000000000       0.99167458211680093           DKCIMCKCMLKRQKDQDCPCRDYMSDC
   1000.0000000000000       0.99467928417919982           EKCCFDKCVNTFKKYAECTCSRYWKDC
   1000.0000000000000       0.99256628312059891           ENCIITDCCRNYSKYADCGCRRYMKEC
   1000.0000000000000       0.99497641217160515           EKCCEYKTCDKKRREGECKMKKWDKEM
   1000.0000000000000       0.99215443707046569           NKCFEPAPCHSKDEEVECQVRCYKTEW
   1000.0000000000000       0.99517568617642527           PPCFDRNMCYTKDVYCTCAAKCVKDEL
   1000.0000000000000       0.99334893066181873           GECLEREVINQKDIFLKCGGQCFRDPL
   1000.0000000000000       0.99735615314397530           CACIEKEDLRQRECVPACNTKCCKDQL
   1000.0000000000000       0.99706136998021100           CMCLDKKEMAPKDCIWTFRERCCKDYY
   1000.0000000000000       0.99771528201777837           AEIFDKGEFDPRDCFWKMKFRCCKDCY
   1000.0000000000000       0.99469711132083038           PEMFEKPEFRAKDVYGKVKWRAFKEDL
   1000.0000000000000       0.99443161670638602           KCCLDKEEFTCKDHLMRCKCKGFREQI
   1000.0000000000000       0.99176733650120308           TFVLDKSECTARDHLMQCKGKQWKDEY
   1000.0000000000000       0.99631098468730606           SFLFERDELRAHEPFVAAKAKAWREEI
   1000.0000000000000       0.99597682905120100           CWLLEKGDVSGNECMIPGKIKVMKEEY
   1000.0000000000000       0.99671175083148800           CPLFDKDELKKRDCMVPQRVAACREAM
   1000.0000000000000       0.99448904031851759           CTFLDRKVVAPRDCYWGLRPRCCRDDL
   1000.0000000000000       0.99171589604268540           QDMLDRRVLPRKDCYYRVTASFCRECF
   1000.0000000000000       0.99296569788957767           PEIFEKETVRCRDWMVKLSVKPCRECL
   1000.0000000000000       0.99675915979932317           PELFERQGIRKRDCYWKAQVTWCKECM
   1000.0000000000000       0.99496351250713666           RPMWEREGIKGKDEWVKFGAHEIKEHC
   1000.0000000000000       0.99676923447410526           SCIFERDGLRAKEDYCPLSCRARKEDW
   1000.0000000000000       0.99721553657707640           RRCFEKRVMRNKDDYPRCAFKDRKEEM
   1000.0000000000000       0.99452758671668273           KHCCWYTAIAKWDEMEECGCKERKEDM
   1000.0000000000000       0.99209534913144037           KKCLFSQGIRKFPDIEETACKERHQEC
   1000.0000000000000       0.99769869711082959           RQCLEKQALTPQEEYQTCACKERRDDL
   1000.0000000000000       0.99645313774654010           KKCCMGQACNNFDEFAECSCRDRRTEF
   1000.0000000000000       0.99411037526909185           KSCLFIDMCKPPEEFGNCQGRDRKAEF
   1000.0000000000000       0.99600840957619219           RLCFFKARFLSLEDMATCECKQRREEV
   1000.0000000000000       0.99151863980107802           RIILMVTKWPNIEDFGACECKDRKGEI
   1000.0000000000000       0.98955309333932151           KQCLYMNRCYSREDYQECEVRYRRADI
   1000.0000000000000       0.99107553530083725           KCCILPEKLVHTDEVWPCEIRERKQDI
   1000.0000000000000       0.99809555331454514           KLCLFKDKWKKWEEFEACEHGERKDDF
   1000.0000000000000       0.99846632035937311           KRCFDFSHCSKKEEFMECNCRERKADM
   1000.0000000000000       0.99596535142957698           KTCFYWPKCMELEELHDCECSDRKKDI
   1000.0000000000000       0.99530392092365993           KKCCIWDMLAMVEDFMECACKDRKPDF
   1000.0000000000000       0.99606974729489728           KDCLWKGICMAIEEVCKCRCKERKDEI
   1000.0000000000000       0.99612944745845977           KKCILNGMFVTVEDYMDHPCKDRRDEL
   1000.0000000000000       0.99398028104660463           KRCLWGSGFGKPDEYYDCQCRQRRSEV
   1000.0000000000000       0.99489977202668989           RPCILKHGIVNVDDLNHCGCKERREDW
   1000.0000000000000       0.99416527012736788           RGCFMKNWCKKLQDMNGCPCKQRREDI
   1000.0000000000000       0.99525108002503448           RECCVQPMCYELEEVHKCTCRERKNEF
   1000.0000000000000       0.99417394610730314           KVCFWYNMCRPIEEICPCGMRGRKHEF
   1000.0000000000000       0.99750280132606450           KNCLVRQHCNPLEDWGNCPCKDRKDDC
   1000.0000000000000       0.99167111003705688           KCCLWVTGFGKMEDWEGCGARERKGDV
   1000.0000000000000       0.99549624351018251           KKCLWKHWFLSIDEYQELPCRDRKEDW
   1000.0000000000000       0.99631136971995260           RVMLESGCMPGKEDIAGIGCNERKRDC
   1000.0000000000000       0.99459093408739219           KKIFMKKCIHACEDPIECPCKERREEC
   1000.0000000000000       0.99687854917487251           KKCIVTDLCKPLDDIPDCTLRERKDDI
   1000.0000000000000       0.99477244138401555           KRCIQKSACNAPREYVECSCSERREDC
   1000.0000000000000       0.99238871053576050           EKCIWCNVCPKPDEIEECACSRRKPDI
   1000.0000000000000       0.99516233991985747           KKCFMEAMFCKHGEYEECSCKDRTKEF
   1000.0000000000000       0.99694663855588406           KRCFFAQMCKQLEDYWDCPCKSRKTEF
   1000.0000000000000       0.99334193200008425           KDFFDANKCKGKRDYCKCEWPQHDKVL
   1000.0000000000000       0.99575785354720048           RECFSIKKCNDKRDYGKCDVDHHDRKL
   1000.0000000000000       0.99457964623924433           KECLSGNRFNSRRDTFKCECEEYDARW
   1000.0000000000000       0.99242521763130653           RECILMPTCHPKGDYPKCQCDDHVARF
   1000.0000000000000       0.99353704183632485           KECFEVQKCTAHEDLVHCECENYKPRI
   1000.0000000000000       0.99537282334894261           KVCIELDHCRKKEELTNCDWDNYKYRF
   1000.0000000000000       0.99648725437543650           KDLLEVPKVKSKEEYTKCEAQELKVTL
   1000.0000000000000       0.99513100566170920           DDCLEEKDCQPRDRYAKCKCTKMRKMT
   1000.0000000000000       0.99355689474961328           DMVLDLGDCNQKERFCTCRAAKMKAIF
   1000.0000000000000       0.99271570605424519           DGCLEANDCRSKEKLCGCRIKDLKFEV
   1000.0000000000000       0.99272269842869409           RVWFEVTTCKAREMFCPCPHREMKVEF
   1000.0000000000000       0.99522652206303375           KWHFDIEKIRHSEEICPDETSEWKVEL
   1000.0000000000000       0.99562158358263453           KHFLDCLKIHKHEDWEPWEIKEYRCDL
   1000.0000000000000       0.99635816227371743           KVIIECEKIKKHDEMVPVDMGEIKCPL
   1000.0000000000000       0.99716968201310452           KPMFECEQLRQKDDWVQIKGGDFRCGC
   1000.0000000000000       0.98852956676043968           KPFFECRRMDPKEEVVKMDCMNIRAVC
   1000.0000000000000       0.99519129006912255           KNCLECPDVHSREEYEECRCKYMKPEC
   1000.0000000000000       0.99355118830025801           RFFFDCQHIKGKEDMVPLDCSPYKCAC
   1000.0000000000000       0.99403276202623003           RGLLEKPGLKGKEDYFNVKVPEWKEWW
   1000.0000000000000       0.99349963896430427           KDCFEKTALRTKEEMANMQCMEMKEAV
   1000.0000000000000       0.99556468082124316           KICFEKNECKAREDFFACRCGWYKDSC
   1000.0000000000000       0.99468253750488078           AECFEKNGCKHKSLYWKCKPRAIREGW
   1000.0000000000000       0.99581778375543806           AEIFEKRDCTKKEVYEKCKWRSLREAF
   1000.0000000000000       0.99546375622596439           SEVIEKAECRKRDHWDKCKEAVCKDCY
   1000.0000000000000       0.99445345823072318           RVFLEKSDLKRRDCFVQPKMAPCKDCL
   1000.0000000000000       0.99660700178570250           KCVLDRGEIRHKEECHATKACEWKDCF
   1000.0000000000000       0.99264415093489766           CCLLEKHEFQTCEPCGKLRLKCYKEEF
   1000.0000000000000       0.99346478315262976           CGILDKKEIDAGNCVIGLKVRIIKEDV
   1000.0000000000000       0.99599805224119675           HVVFEKDELKNREHIVAMRNKAWKEEW
   1000.0000000000000       0.99584419827518789           CHLFEKDEMKSKDCMWKLKESVLREGY
   1000.0000000000000       0.99067844286067996           CGWFAKPELSGQECCGGMKPRWIREEW
   1000.0000000000000       0.99356236030591605           CDFVDKTEFNENDCCKNMKMKGIREDL
   1000.0000000000000       0.99452320899318225           CECLEKRDIEHKACMHRCKGPCMKEWF
   1000.0000000000000       0.99560142737199731           ADLIEHNQCRQKEPYAKCTLKAWKDEM
   1000.0000000000000       0.99822444817855027           EDCFEPSPCRPKDKYCKCKCRHIKQVF
   1000.0000000000000       0.99660133115145100           EDCLEVQECWPREKYGRCKHAKVKAML
   1000.0000000000000       0.99431706247970575           PEILELDECKPKDHYPKCRTKWWKAMI
   1000.0000000000000       0.99830866159369747           KECFEFQECRSKEHYAKCKTCDFKPML
   1000.0000000000000       0.99567229728959006           RGIFERRECNHREPVWNCKFREWKDEI
   1000.0000000000000       0.99504149205054648           GVILEREDCNHRDGLCHCRVAMFKEII
   1000.0000000000000       0.99514202365865967           RMCLEKEECRRTQWIHACKMPDVKDWY
   1000.0000000000000       0.99802946996538533           KCCFEKSTMHGKEDMAGCPCKEHKDDM
   1000.0000000000000       0.99614794212806468           KMIFESDRIRHSEEMCRLDAKERKNEV
   1000.0000000000000       0.99512401772945080           KPCFEKNKLSKRDEWMDCERKQRKDEY
   1000.0000000000000       0.99411641950957985           KGCMERDYWNAKEDIAGCDMSERKDDL
   1000.0000000000000       0.99782869271133412           KECIDKNHFQARDDIFKCHCKDRKEDM
   1000.0000000000000       0.99623971444123471           KRCLDMEKVRPRDYWMECEFKDKRKEF
   1000.0000000000000       0.99467210552770702           KCLFVPDKIHCGEDCCPAEVKDHRPEF
   1000.0000000000000       0.99733056823721600           KVFLLFAKCVCFDEMCHMEMKERKPEM
   1000.0000000000000       0.99460355677132994           RAIMLNGKFCAIEDVWAMDMRDRKKEW
   1000.0000000000000       0.99052441625032017           RPFLLCAKFANKEDVAPLDHKDRKGEC
   1000.0000000000000       0.99419998796400799           RCVIEADRLHGSEELCGPEIKERKGEV
   1000.0000000000000       0.99262952757752265           REILEKGRLGHKDEYGKAEIKWRRNEV
   1000.0000000000000       0.99140590426260666           RTLLENGQCKQREEPCECKMKERRGEL
   1000.0000000000000       0.99371170899529315           REYFEVNNINCKEEFCKQDAEEYKWKI
   1000.0000000000000       0.99589192989138409           DDCFEINWCRGREHHAKCPVSRWKAHL
   1000.0000000000000       0.99356454485811085           KECLEFGQCHGREDYPKCGSHDFKCAI
   1000.0000000000000       0.99543253225288075           KECLINPCCMNREEYMRCGCKEYKDEI
   1000.0000000000000       0.99526320646343580           KGCFEHEPVPRYDEVWSCECKDRRDEM
   1000.0000000000000       0.99739606866437092           KLCLVSAMIFPFDEFLPCACKDRKDEF
   1000.0000000000000       0.99546193210911971           RGVLMKDDCGARDDYMGCKLKDRKEEF
   1000.0000000000000       0.99326718197656616           KLCFFTESCHGLEDLCTCEIKNRRNEI
   1000.0000000000000       0.99511169681230083           RHCMYREMFPTPEDYMEAECKDRRDEL
   1000.0000000000000       0.99188849444999050           KKCIMRGCMREGEEYWDVACRDRKDEL
   1000.0000000000000       0.99523698349924095           KSCFDKGALRNRDELQDCTCRIRKEEF
   1000.0000000000000       0.99691074397257207           RRCIEKTGVRGKPDYGECSCSERKEEV
   1000.0000000000000       0.99256077378842200           KRLFEGQGVKGKDEYADYQISERKQDC
   1000.0000000000000       0.99613992322809042           KKMFDFGGVGDREEEGEIGMKERKADL
   1000.0000000000000       0.99094077908951350           RAVFMHPCFHEMDELMQLACQERNEDC
   1000.0000000000000       0.99702810730351310           RKLLGCNCFHAPDEIVEMACKQRRSEC
   1000.0000000000000       0.99565249377576925           KKQLFCRCIDKPEELEEWGCRERRPDC
   1000.0000000000000       0.99666816454940399           KRFFDCDCLSSGEDMVEFGCKFRKTDC
   1000.0000000000000       0.99390746177897704           KPIFQKECFTAPEDWVEFGCKYRKNEC
   1000.0000000000000       0.99346753038497548           KEFLDHSGVKGPEEWPKTNCKQYKDEC
   1000.0000000000000       0.99469541723586707           KKMIYCQCMMSGGEYYEFQCKQRPDEC
   1000.0000000000000       0.99446283110950529           KRYLTCECINAANELVERPFKERHSEC
   1000.0000000000000       0.99510813957060262           KKLLFCQCWQTFEDMDDICCREKKPEC
   1000.0000000000000       0.98864231420013837           RDVLLCKCFIDVDEIKNICCSRYRSEC
   1000.0000000000000       0.99604122329421818           REVFFCQCMTEMENFSKICCREYKSEC
   1000.0000000000000       0.99446311215312866           REYLYAGCLPQEDDLIKRCCRERRGDC
   1000.0000000000000       0.99398216632696634           REILECNCLKADAERVKIPPKTLKCPC
   1000.0000000000000       0.99360344193077665           QEILNHKCIDTEDYRMKLGCKVIKSEC
   1000.0000000000000       0.99211379002069489           GEVLDHKCVYPREGRFKINVKMVRNQC
   1000.0000000000000       0.99464063675580527           REWFEAKCFDEKDYYQKFCCRMIKDEC
   1000.0000000000000       0.99755745242369176           REMLECRCVNGKEGYAKIGCRQYKNRC
   1000.0000000000000       0.99560503775734077           KELFDCGGMHDKEMYEKFPCRYLKADC
   1000.0000000000000       0.99418017155952865           KEIFDCRGFDPKDTYWRVDAKEMKCAC
   1000.0000000000000       0.99554332707312776           KEFLDCGHFRAREAHQKMDAKTLRCDC
   1000.0000000000000       0.99046340004832056           KEIFDCEHFKYGDDSIKMDLKALKCQM
   1000.0000000000000       0.99551187741987568           EEIFDCEHFKSKQKYIKVQCKKYKSDC
   1000.0000000000000       0.99454275331799868           REMFECADLKKRDDHGKIKAGDFKGAC
   1000.0000000000000       0.99756841213057557           EEVLDCHDINGKDKYWRVRVNKLKCSC
   1000.0000000000000       0.99232897303130696           EDMLECDTFKPREKYARWSYKQWRCDM
   1000.0000000000000       0.99343815631883603           RDMFECCGLKPKEEYVDFQFTEYKCDI
   1000.0000000000000       0.99699756625690672           RHLFDCRHLRRKEEYDDRNCKERKPDC
   1000.0000000000000       0.99472037918705847           KEFIEKECMKEREQLFKWCFQEIKEYC
   1000.0000000000000       0.99297739204920232           RYFFEKNCLKVKTDMIKFCMHDFKESI
   1000.0000000000000       0.99387330020533726           KEIFDRNCITEKEEMQKACMAELRESF
   1000.0000000000000       0.99513636050146803           RSMIEKRCIHPRDEIVKAGVKERKEDV
   1000.0000000000000       0.99581489659562938           KEILVCHWLSGLEDIGKVQCRERKSDC
   1000.0000000000000       0.99464855486420178           RGLFECPHLKGKEEYGKVQMKERRQQC
   1000.0000000000000       0.99772953949110099           KPLFEREECKDKEYYCNIKVKVHKDEY
   1000.0000000000000       0.99584800765637893           APIFDKNEFRDRSCWIQIKIKLCREEY
   1000.0000000000000       0.99638869179450562           TSCLDKRECQEKEVYPSCRPKCVKEVW
   1000.0000000000000       0.99696628484514627           GECFEKPWCKGKEMYPKCGVKCWKEVI
   1000.0000000000000       0.99506185423175431           KECFERAPMRGREEFRRWPCPDIKEVC
   1000.0000000000000       0.99355704797092770           KEILECQPVRAKPEIVRLPCADYKGQC
   1000.0000000000000       0.99509608571088348           KEILDCDTLKTHDYYMRIQCGELRGPC
   1000.0000000000000       0.99473886440661219           HELFDCNEIHAKDWYLRLKCSHMRCTC
   1000.0000000000000       0.99435413167152731           RAVFDCGHLYEKDDYYNVPCSEYKGEC
   1000.0000000000000       0.99489031326244592           KTILECECLQTHEEFISIGCPEYREVC
   1000.0000000000000       0.99589979779221027           KTLLECPCMKADEDRIKIGCKEIKEDC
   1000.0000000000000       0.98734774183313168           KEMLDRERFKTTEEAVKLGWQERKDSW
   1000.0000000000000       0.99114561375442112           KMLLERDPVKKREELGTVGWMQLKDCW
   1000.0000000000000       0.99593959933438225           REMFEKEPIKCREAHAKFDMKWCKDDW
   1000.0000000000000       0.99650837044745633           PEIFDRDCFKPEEARLKIGCQMLKDCC
   1000.0000000000000       0.99228128970238116           KELFVCDCLFHWDEVPKMGCEWYRARC
   1000.0000000000000       0.99670381447530265           RECMLKACLIDVDDWRKCCLEDYKERF
   1000.0000000000000       0.99648013819341308           RECLEKTCFRGKDNWTRCCCPDMKEPW
   1000.0000000000000       0.99219023413100915           RDIFERGPFKSEDEMWRMACGEMKEAC
   1000.0000000000000       0.99628607578198103           KECFDHERVKTSEEHMKLDCRTIKHQC
   1000.0000000000000       0.99427860644307842           KECFYRPHCGQEDPRTKCDCGPVRELF
   1000.0000000000000       0.99298295443389528           KMCLEEPKCEHKEEFPHCDCPTVRKAF
   1000.0000000000000       0.99032504367977403           KECFEYTTCHAKEEMARCQHYDMKKIM
   1000.0000000000000       0.99671875056997306           KECFEHTKMKPKEEVWRCDLREWKHPF
   1000.0000000000000       0.99572841348204477           KELLDCDNVKQHSEWKRLECKEIKCDC
   1000.0000000000000       0.99733427593538981           KEILDCTKIRRREEYWKWDIDYVKCRC
   1000.0000000000000       0.99518940422719959           RMLLDCQKLKHSDDFFEVDLREYKCEI
   1000.0000000000000       0.99631416742920453           RDMLDMPKVKGHEDCLKIEMREHKPEF
   1000.0000000000000       0.99776490467090551           KQCIEATKCKHKEDIHNCECRNRKPDM
   1000.0000000000000       0.99835698538889295           KPCFIIDRCSSMDEFPNCECKDRRGDI
   1000.0000000000000       0.99473232269920986           RFCLEKKDVKAMEDFMPGKCKERKEEC
   1000.0000000000000       0.99572795373750644           RECLEKRECKPKEPFCKCKTPTWKEYN
   1000.0000000000000       0.99149766289265417           KYCLDKQECTPKEMVVRSKCKEFKEDI
   1000.0000000000000       0.99693099670106855           RECLEKGCLTSNEERLRCGCGEFREGI
   1000.0000000000000       0.99489364713569450           KECLEKEAIKEQENRTRCGAPCLRELL
   1000.0000000000000       0.99678662673786711           KDILEKAPFRKKQSYERCQCCEFKECM
   1000.0000000000000       0.99504139002039294           KPFFDKDTIRCKDDWLKVSGCDWKECF
   1000.0000000000000       0.99397747372395084           KQFFDRQQFQRKEEYGKLPMCECRECI
   1000.0000000000000       0.99652604122068056           KPLLERPAFNTNEEWCQINACELRECL
   1000.0000000000000       0.99355399857977833           KDYFDREGWKPGEGIWKPNHCELRDCW
   1000.0000000000000       0.99428338174381869           KMMLERPTFRGKDDFMNMGWCGIKECV
   1000.0000000000000       0.99233540945094978           QEGFERQEMRDKEPYRKQKYCPLKECL
   1000.0000000000000       0.99351415809618160           KEIFESDDFKRRDEYMRVRMCSMKACW
   1000.0000000000000       0.99181941806374585           GHIFEQSEMKKKEWFEDSKPCACKECF
   1000.0000000000000       0.99586634409879937           CDFLDNQEIKKDDCREGMRMQMCKDPM
   1000.0000000000000       0.99513881101865731           PFMLDKDDFKTSECLVSPKINWCKDCI
   1000.0000000000000       0.99617339610107836           REFFEKNDFDYREDWMKVNWCACKECY
   1000.0000000000000       0.99736678895203967           KDMFEKADMTPRDDYMKWDYCEVKECW
   1000.0000000000000       0.99617818280466530           ADWLEKDDLKKRECYDKVKPCGCHDCY
   1000.0000000000000       0.99465982863112390           CGFLEEPEFKCRECLHSLKMDCCKDRL
   1000.0000000000000       0.98979255624122053           CELFDHREMEPKECYPQVKYGVCRPLM
   1000.0000000000000       0.99536138355781234           CEFIENEEFRQRDCVMKSRFDCCRSHL
   1000.0000000000000       0.99463495823624681           CDVFEEQKLGNKECFAKMELAVCRKVL
   1000.0000000000000       0.99267375356268617           CAWLDERKCDRQECFWNCEIHCMKKPL
   1000.0000000000000       0.99737173358727238           CEFLDENKMRADECIGRWEMHMCKKCL
   1000.0000000000000       0.99595567607637736           CWMLDDKKLKNKDCFWNCEFSCCRKCL
   1000.0000000000000       0.99409729807545055           CELLEVEGISAKECYAKMTYRACKKWL
   1000.0000000000000       0.99370038612102884           HEFIDRPDISCNEAYCKIKWEWLKDKW
   1000.0000000000000       0.99429505436733745           AECLYKEPCKKQSLRQKCNLDCIPERL
   1000.0000000000000       0.99629657570986496           KECFYREMCKKETQRDKCPVDQFMEKL
   1000.0000000000000       0.99705701932896174           KECLDKDACRKEDWRSKCEVEPMRETI
   1000.0000000000000       0.99164049981568636           GEIIEKRNCWNREHYCKCKHKWLREEF
   1000.0000000000000       0.99339565585255207           ADLFEREECVAKEVYCSCKIQGFKEYI
   1000.0000000000000       0.99643065948368337           PCCLEKKECNSKDMFCGCKWTAWKENL
   1000.0000000000000       0.99539740830814871           RSCLERSECTAQDMFCDCRMHCLKEMY
   1000.0000000000000       0.99717771234109143           GVCIERRGCDPKEAFCNCSAKGMKEEL
   1000.0000000000000       0.99471779913828384           PWIIDKETCNCKEMLCQCSGKVFKEEI
   1000.0000000000000       0.99445826083095790           PEMFEKRVCYGNEMYCSCELKGWKDEL
   1000.0000000000000       0.99618456265302902           KVVFEKEGCHRREEVYPCGVSEYKDPV
   1000.0000000000000       0.99444834007516003           REYFEMSVCKPPDEYWKCGFQEYKARF
   1000.0000000000000       0.99874386202554744           RDCLEKQACKGREEYCRCDMSEWKEDM
   1000.0000000000000       0.99703266661511758           KEMIYKESCRSNDELCRCDAVELKELL
   1000.0000000000000       0.99718025754459005           REVLDKEYCKQNDVYCKCDVPVFKDFY
   1000.0000000000000       0.99660885197468707           RVCFEKPMCNGKDHLCGCTIKEMKEEI
   1000.0000000000000       0.99550060204689272           PICFDRDECREHDVMVTCTPKCLREMY
   1000.0000000000000       0.99076492625490642           KVLLEKAACTGTEDLCNCRCKVYKDDY
   1000.0000000000000       0.99797462296632311           RECFDKGACNANEDHYKCDCKEYKETV
   1000.0000000000000       0.99807192752676865           RNCFEKDKLPKREDLDPCDCKERRDEV
   1000.0000000000000       0.99485786655876496           KQFLVKARCPSLEDYCKCDCKDRKTDW
   1000.0000000000000       0.99217570682764589           KGYFFKKRCQNFDDACRCDRKERLDED
   1000.0000000000000       0.99566877597080350           KCRLMKTKVPNFDELCPDDRKERKEEE
   1000.0000000000000       0.99491935379068286           KCMLWRQRFMTSDDCCATDRKERREED
   1000.0000000000000       0.99725998940309468           KCFLLKDKLTRCNDCMTMEAKERCDEY
   1000.0000000000000       0.99163336741038588           KCEMVRRKFYSGRECPCKERKDRDEEE
   1000.0000000000000       0.99422862473806095           KLDLMHHRIAALKEVVGRDKKDREREW
   1000.0000000000000       0.99226594509372978           KKDIICGKLAPTRDMCSKEKKDRDPEC
   1000.0000000000000       0.99590249098473649           KFDFFVAMWMDFKDMRGRGKKDREGDF
   1000.0000000000000       0.99594925881742069           KGDLICAKWVDCKDCRDREKNNREGDV
   1000.0000000000000       0.98546748302627862           KPDFMCCKMCPWADMCAKEKKNRVQDV
   1000.0000000000000       0.99396016556762068           RKDLFCDILWPARELAEREKKDRWSEL
   1000.0000000000000       0.99817475538272649           RRELWASALPAMKDMVEKGKKDREPEL
   1000.0000000000000       0.99159407542766032           ERELWVEIFRHFKDMTERQKKKRENEV
   1000.0000000000000       0.99557684237420452           ERELRIKCWPGAKKLKERPQKKYDREC
   1000.0000000000000       0.99529304466758250           ERDFHDKCFESTRPLWERCRKKLDKEF
   1000.0000000000000       0.98963532317615921           DKWLRQGVCEPWKGYCEVPMKRSEKDF
   1000.0000000000000       0.99538533037684551           DRLLKHYEVEQEKKYMDFKLKRFEHEF
   1000.0000000000000       0.99609921567047832           ERIFRCGDMEEERKWRDFKWNQVDCQI
   1000.0000000000000       0.99551148807813739           GRIFKCETLKTEKGYQEIKTERWECHC
   1000.0000000000000       0.98847348886061026           ARFLKCGCFGTQKIYLEMDWELFECKC
   1000.0000000000000       0.99372516935737221           ARILRCEFMMEDKIYKEFKCEILEPRC
   1000.0000000000000       0.99742221413554666           AKLLRDPCMQENRIVKDYHCEMMERKC
   1000.0000000000000       0.99063045231934743           RDLLYCQCLAEPRPSKKLGCEAWDQKC
   1000.0000000000000       0.99714388617770300           RKVMLCSCLGEFKDYKEVPCDERVGKC
   1000.0000000000000       0.99641031458450813           KRYFRCECYDDTKDEKEFPCDEYEHTC
   1000.0000000000000       0.99473394562711348           KKVMRCTAVEEDKEIKDLGHEEVDCHC
   1000.0000000000000       0.99251450852894330           AHVIKCDPINEEKTHKEVQVEQIECRC
   1000.0000000000000       0.99589595218341642           DRFLKCRDFETEKNWRQMRAMKIECAC
   1000.0000000000000       0.99785607163592671           EEILKCAHFSAERKRMKMNIEYIECKC
   1000.0000000000000       0.99344141563287036           EHICRCKSLEPDRKHPPLNGEYLECKC
   1000.0000000000000       0.99552319611899753           EELLKCGQVTEEKRHVKVKVDRWDPKC
   1000.0000000000000       0.99537272950700961           EDIFRCCKLGVESKYVKLDLDNWDCRF
   1000.0000000000000       0.99801723361665651           DEVLRMTACSQDRKRAKCNWEKEDKRF
   1000.0000000000000       0.99453716331519082           DEMFRLSVCYSETKHAKCQIEKEDNKV
   1000.0000000000000       0.99725969983191043           EYMIRGANCDTDKKLCKCNWEKEEKKW
   1000.0000000000000       0.99167496011097611           EWILRYDFCRCWKKFCHCHVDPYEKKL
   1000.0000000000000       0.99542291099013014           DMFLKEPPCHCERKWCACRVDKYEKNW
   1000.0000000000000       0.99592140813796060           EIVFREEQCGPYRKMCECPLDKYDKKM
   1000.0000000000000       0.99774493003416009           DKLFREGCCRGQKKIAECCADKYEKRF
   1000.0000000000000       0.99709288646516780           ERCLRMNSCDADRKYADCKVGRIDRQL
   1000.0000000000000       0.99567965238051936           ERVFRTNGCDNEKKYQQCKMCKLDKCI
   1000.0000000000000       0.99593172678434683           EKILRFGACIPDKHYCECSVNRYDANM
   1000.0000000000000       0.99719255067041102           ENMFRDNVCDGDKKFCDCGGVRWDRVL
   1000.0000000000000       0.99115026900972369           EAVFRESRLGCERKLPAREFARVDKPM
   1000.0000000000000       0.99466105404455862           ERFLREPWIYDDRKRKDLKWTKMDKGM
   1000.0000000000000       0.99698993531593938           ERIIKTPDCDQDKKMCECKVGKVDEAV
   1000.0000000000000       0.99718119054922172           ERLFRNRQCPCDKKYCDCSVVRVEKFV
   1000.0000000000000       0.99274510525102722           DRFFKLKTFEDQRKYKDCNVPKFERGL
   1000.0000000000000       0.99376878879607677           DKVFRMNTLDAEKRYMDLSTATIEQMF
   1000.0000000000000       0.99594074139349709           DKCFKEHKMEAEKRSYDCQCGRIDKTM
   1000.0000000000000       0.99269262150201765           DKCLRINCFDRERIIIEMPCGRYEKPC
   1000.0000000000000       0.99726750480578785           EQFFRCSCLYQYKKMNDLCCKKWDAEC
   1000.0000000000000       0.99700445235100421           EKMLRCSSVEAEKKIMEVKMGQYECGC
   1000.0000000000000       0.99490711448657987           EKMLKGRELDSEKKWIEGRFNHIDGCL
   1000.0000000000000       0.99528425703514378           CKFFRRSNLYQDKCYQDLNLNWCDDGL
   1000.0000000000000       0.99652973575259596           CKWFRREELKPEKCYYEMRMGSCDDCI
   1000.0000000000000       0.98627151579914929           CKLISYGDIKGNRCMGELNVGCCEKGL
   1000.0000000000000       0.99352774157822288           CKLFTDHKLHPSKCVQEAEKKCCEKSY
   1000.0000000000000       0.99780605818035084           CKFLRDAKIDQQKCMKGLDYCACEKCF
   1000.0000000000000       0.99777232952058825           CMCLRDKKFTDYKCIRQIDVACCEKVL
   1000.0000000000000       0.99232728737292863           CVILRERHLTKDKCLRQQERDCCEKGF
   1000.0000000000000       0.99482005658290296           AICLKEDKFDDEKIVHQMDHDFFEKKH
   1000.0000000000000       0.99823502986743795           AWCFREQKFNGYKCLMPCEVDCCEKQY
   1000.0000000000000       0.99585787836356088           CCCFKEKKLTEHKVMRPLDFECMDKRW
   1000.0000000000000       0.99688363651018674           CRFLREAKVDGNKCYRRIEMEVVDKKF
   1000.0000000000000       0.99566234745956228           AQLFKENHLSPEKCYWDFEYEVCEKKW
   1000.0000000000000       0.99451559621848984           CKLLRSHRCEEEKCFKECDYETCEATF
   1000.0000000000000       0.99314427990638565           CKIIRRTRLEEDRCWKDFDIEWFETYI
   1000.0000000000000       0.99447891180187553           SKVFKDAKLDAEKCFMEKDFPRCDRCL
   1000.0000000000000       0.99541227576464164           ERIIRENKIDGDQRIVDLDYCRCEKCA
   1000.0000000000000       0.99278256419494160           ERMLREKAIEASKKFYDASTARYEKCM
   1000.0000000000000       0.99588318794096775           EILWRDQGLDNDKKYRAVPCDKIERRC
   1000.0000000000000       0.99393630956533852           EVCLREKCLQVYTKIVTIHCNRYEKRC
   1000.0000000000000       0.99250216647237233           EKLLREKWLQPERCYFDVPHTKLDKSL
   1000.0000000000000       0.99584783506830210           EKFLREQQIEAQKKWVDVKIMRWEKFC
   1000.0000000000000       0.99403832994948305           DKCLHLKCLEKEKRFYEFCCANVDSIC
   1000.0000000000000       0.99539380210113737           CKLLRQPCFDKEKLIMEICCDALEERC
   1000.0000000000000       0.99587826983828120           AELLRKQCFHEYRMIRKMCVDVFEERC
   1000.0000000000000       0.99201927569767601           QNLLRGDCFQEDRPFKEGCCDYYEKKC
   1000.0000000000000       0.99300713668974805           ARIFRGDCFDEDKGYKEMCWAPYEKAC
   1000.0000000000000       0.99550672207667534           KPMLRSSCIDDERDWKGFCCELYEDRC
   1000.0000000000000       0.99462467706603275           GKVIRNDCCSGEKAYCDFSLQVFEDMC
   1000.0000000000000       0.99542496639632960           AKIFRQRHLDNEKIYQDWDCSAVEKCC
   1000.0000000000000       0.99620260029683894           AKCLRPNDVYDEKMYKECNCQCFEANC
   1000.0000000000000       0.99806942237798624           GRCLREKKCDGERIYLECEGDCCDRGY
   1000.0000000000000       0.99729354266191095           CICIRDHKIDEEKLIKAIDGPCMERGY
   1000.0000000000000       0.99397004562139357           VHFLRDTRMEPEKVFWEPEHMPLDKFI
   1000.0000000000000       0.99646045065539268           QWLLRERRLHEHRGMRPVEKCKLEKCY
   1000.0000000000000       0.99776804881858516           GIFLREDRLENEKGLIAVEMCVIDKCY
   1000.0000000000000       0.99744013889613559           DKCFKENRLQWEKVYMEWDCPRLDKWL
   1000.0000000000000       0.99789327307621312           EHCFREHKMPREKKFYEHECCRVEKCV
   1000.0000000000000       0.99803155507268082           EKMLKERTFSSDKTYPDVPCCKIEKCM
   1000.0000000000000       0.99343783992839019           AKELRFPRLRQDRCFRNRGKGRCEKCF
   1000.0000000000000       0.99650205087193389           GLEFRDRPMDDERCFRPRNRQRCEKCY
   1000.0000000000000       0.99722328148917583           ERDFREPVMENEKCLAERPKDKCERCI
   1000.0000000000000       0.99416683051832488           EREIREDAISADKSFIERPYGKCERGI
   1000.0000000000000       0.99434659763459476           AKFFREPCYDEEKQLKERGLACLEKLC
   1000.0000000000000       0.99624478004403583           GRFFKEGNFDGGRCYKELEMACCDKCW
   1000.0000000000000       0.99616717464218751           CKILKEEKFRTEDCIMEGEFSCCDKCI
   1000.0000000000000       0.99093620741600041           CRAFRKAMVDAEKCLAQTTVSCCDECL
   1000.0000000000000       0.99665922166117815           CHLFKRHTFEQDKCMRDVEFQVCEDCL
   1000.0000000000000       0.99542436224533670           CAMIRRKAWAEDKCWKSWSIDCIEEKL
   1000.0000000000000       0.99307413396557442           CHCLRRAEVEGDKCLMDAKHGCVEDVY
   1000.0000000000000       0.99604288167997035           GKYLKYSEFDDEKCMHERKIDHCEPRL
   1000.0000000000000       0.99437123722226362           CYVFRDHDLEDDKAFSPIRKEVMDKKY
   1000.0000000000000       0.99315690781632027           EFILRERDCDAEKRFCAFKFDKYEHKT
   1000.0000000000000       0.99426737718517066           DALMRIRQCDSQKKMCAMNCEKYEAKL
   1000.0000000000000       0.99765387407676798           PKWFRLRTCDPEKMYCECSPENLEMRV
   1000.0000000000000       0.99612548277956003           SRLCKESTCQPDKPWCECKMETWDKKI
   1000.0000000000000       0.99611498711591429           AKCFHERRLEEEKAYRECDNACFEDVY
   1000.0000000000000       0.99341457914472797           HHCIREGKLNDEKWLKDCECVCFNKVI
   1000.0000000000000       0.99690748397483042           AMCFREPRYPEEKVFKDAECPCFDKLW
   1000.0000000000000       0.99598974784557981           AKVLKEPKLEEDKVIRDEEHGVLERCV
   1000.0000000000000       0.99147712790188569           PPLLRERRMDDDRWCHQAEICSIEKML
   1000.0000000000000       0.99515521656804173           ASCIREQKLRDERVVRNVEDDVLEKKW
   1000.0000000000000       0.99515931397914981           CPLFREDRLRNEKMFMRMERDCMEKRY
   1000.0000000000000       0.98808274423157272           GCCFREERCSTHKGLPTCEAASMEKVY
   1000.0000000000000       0.99192225949290658           DYCFRDDKCAQEDKLCGCDYAHVEKLY
   1000.0000000000000       0.99248359544948939           ARCIRDGRVTADKLVCDCDQACFERPF
   1000.0000000000000       0.99309491901441160           DKIIREPAMWSDKHAFELSCANLEKVC
   1000.0000000000000       0.99113331542758543           DKVIRESQLDTDKKYMDLTWNSMERPL
   1000.0000000000000       0.99387330493470805           EKLLREPCLMNEKRWMDFAWAKWDKPW
   1000.0000000000000       0.99725113610807381           DHLVRENEVDEDKKHKELKVEHYDKHW
   1000.0000000000000       0.99537180914021250           ERLFRWRQCDQDKKWMECKQKKVDIDM
   1000.0000000000000       0.99564428261234295           TKCFKWRELDQERRWAEFKCPCYEAPM
   1000.0000000000000       0.99543516464397364           EPLLKCGDLTEERKYKNMSVNRYEAQC
   1000.0000000000000       0.99440519362765256           EKILRCHAMDHERKYLEIHVQAWECRC
   1000.0000000000000       0.99534308729837873           ECCLREGMFDYDRKVRCMACGKIEKKF
   1000.0000000000000       0.99231920801114393           DCIIREEKINRDRHWAQLECGWFDRCW
   1000.0000000000000       0.99564286486121412           DRCIKERKFDTDRKFCDNDHVKIEKCF
   1000.0000000000000       0.99125350736340134           DKCLKERSFEVDDRYVQCSMVHWDKCI
   1000.0000000000000       0.99533487464536008           EKVMRDPTCHTDRKYCNCGVHKYDKMY
   1000.0000000000000       0.99629771221827701           EKVLRDPPFDGQRKYCEISVPTMDRWF
   1000.0000000000000       0.99601995742686567           EKVLRDKPFNEDKQYKDMGCANVERWC
   1000.0000000000000       0.99447156440679518           DKLFKIREIDAERTYWDVKCMRIDAYV
   1000.0000000000000       0.99361326922593751           DKLFRMQELYTDKRYCDLRISWYEQDF
   1000.0000000000000       0.98967414724738667           ECVLKMRELEPETKFWGIRCSRFECSI
   1000.0000000000000       0.99760993870160930           ERMFKCCDLAEDKKFRDAKCEKVECKL
   1000.0000000000000       0.99077092257242283           AHIFKCTDVEEDKCHKEYRIETFDCRI
   1000.0000000000000       0.99504863439424474           NKILRCPEIEPDKHYMDAKMKYLECEI
   1000.0000000000000       0.99625641276954890           DRMVKCREVDQEKKYPEVKHKNIDCDW
   1000.0000000000000       0.99208705901508110           ERVLKCGHLTADRKAIELKPARMEACC
   1000.0000000000000       0.99748260236055164           DRMFREKWFEQDKKTIDMGCPRIEKWC
   1000.0000000000000       0.99685633258646367           EKMLRERAWSGDRKWPDFGWPKFERMI
   1000.0000000000000       0.99729038207892218           ERCLKEKALEGENRYMDLKVPCWDKFL
   1000.0000000000000       0.99668069081875510           DKCLRETRLSGDRKYWECHCPKLEHYM
   1000.0000000000000       0.99754284878265220           DKFFRESCLEMDRRWFEVGCGKIEKSM
   1000.0000000000000       0.99607961035793491           DKVLRVGCIEQDPKYRDVCCKKYERTC
   1000.0000000000000       0.99339355309777322           DAMFRENCYEDDKRYKPWAFGHWEKNC
   1000.0000000000000       0.99685707306183657           ESIIRDDCVTEYKHMKSVCCQKWERPC
   1000.0000000000000       0.99701082337473834           ECLFRETCFEEWRKFKPICCATIDRVC
   1000.0000000000000       0.99567280122032875           DNLLRGRCLEDDKKYRQLCQNKEEPRC
   1000.0000000000000       0.99592983420162240           EKVLRMGCFDDNRRVKDWCLKKWDHDL
   1000.0000000000000       0.99410191109396639           ERFIRPACVEGDRKYADFGCQKYEQAC
   1000.0000000000000       0.99449845184049057           EAIVRCDGLDEDRRIKDLGCHTYEQSC
   1000.0000000000000       0.99652255589330807           EEFIHCRNLHADDKAIKFGCEKYECKC
   1000.0000000000000       0.99593895907740904           DEVLNCECVGTEERRTKLPCKRWRPGC
   1000.0000000000000       0.99801758065560442           DEIFHCNCMQPDEKRQKVSVKKYKGQC
   1000.0000000000000       0.99537656496954108           DEFFDCPAIGHDEKREKVSVTNFKCAL
   1000.0000000000000       0.99250172636531420           EDLFEASGLSADEKRAKIDLHKWKKCL
   1000.0000000000000       0.98993948735243609           EDLLYCNALDRDDNRETVAVCYMKACL
   1000.0000000000000       0.99322742778456707           EEVLYINCLDDDERRNKLTPCRIKKCL
   1000.0000000000000       0.99385864560995574           EELFDPRKLEKDEARQKLECSKLKRAF
   1000.0000000000000       0.98958174935580645           EDMFEAEWVHGDEMRCKVDCRHLKNEM
   1000.0000000000000       0.99329392498216351           EEVLHGDALDKDEKRDRVGVVKFRPLV
   1000.0000000000000       0.99501540414451339           DDWLHERVCYRDERRIKCKMAKYKKIL
   1000.0000000000000       0.99198093341580895           EKCFRETAIDANKKWCPGKCTKWDKGM
   1000.0000000000000       0.99427985737823421           ECCLKEKKINTERKMSGCEFSRYDKRW
   1000.0000000000000       0.99894893941633367           DKCFREPYLYPDRKYWNCPCGRYDKAM
   1000.0000000000000       0.99453102243481428           EKILREKGWENDKKTMEAPLQHLEKIV
   1000.0000000000000       0.99566926606339312           DKMIREKGLDAGKRWVEIAAACWEKML
   1000.0000000000000       0.99915068290024811           CKVFRESALECEKCFCEWRVGCCERGF
   1000.0000000000000       0.99581898070338115           CRFLREPWINSERCWYDLRYTCCERAL
   1000.0000000000000       0.99711646891142480           CKVIREKSIEPNKCLKDGSVEACERRL
   1000.0000000000000       0.99432286715739437           CMFFRDTAIEADKCFAGLGQEAVERKC
   1000.0000000000000       0.99444296055247905           PWIFREDCLHEDRFCRPVGIEFWDKRC
   1000.0000000000000       0.99475478779964366           PILLREECFHEDRMVKPMCCAHFDRMC
   1000.0000000000000       0.99367188068000900           ERFFREGCVWEDRKWKEFGMTHYERKV
   1000.0000000000000       0.99633330664096709           ERFFKEKMVNPDRCYTEIQASKCEKCW
   1000.0000000000000       0.99589743057548796           EKLFREKCMDKRSSECDVSIPRCEKCM
   1000.0000000000000       0.99808261189191305           EKMLREKCMETRKKYWEFSLDYYEKKC
   1000.0000000000000       0.99585631587747914           EKMFHERCVEAPRKYFEQCCEKWEKRC
   1000.0000000000000       0.99169784865387722           PALFKDKCMNNEKLYRSVCCDIVDRKC
   1000.0000000000000       0.99649416398327739           DKFFHYPCFNEDKKYKEMCCKPWTKEC
   1000.0000000000000       0.99180671797890829           DKIFRARHMDDEKRYKEFGMKDYDSEV
   1000.0000000000000       0.99240796459737035           YKLIRTGGIDEEKSYKEVGVRGCDEDL
   1000.0000000000000       0.99598839567042785           CKVIREKYIEETKCFREYPVRCIEKDF
   1000.0000000000000       0.99378078663700942           CPFIKERRISKEKCWQAVEFPVIEKRL
   1000.0000000000000       0.99751716900299725           CKFLKADRMQNDKCYHEFEWDCWERRI
   1000.0000000000000       0.99827247213879344           NKCFKDRKIEADKSYVECDCVKMEKCW
   1000.0000000000000       0.99518819665508451           PRCFRESSLHDYKIYKELNCNCFERGC
   1000.0000000000000       0.99645649193919605           GRCFRTGECPSDKGWCDCKCECIDEMV
   1000.0000000000000       0.99617679677982662           CRCLKDPKLENNKPMRGCNGECWERRL
   1000.0000000000000       0.99022014902675304           GTCLKMHRFSDERWIRRGDCDCVEAKF
   1000.0000000000000       0.99203612148865172           CHCFRDNKLQTKRMMRHMDCECFENKI
   1000.0000000000000       0.99653949185910473           ACCFKEKPFDWDKMLPCCEPDWFEKKF
   1000.0000000000000       0.99552338503808213           CKFFREHPFEREKCYRSFRIEVCDHKL
   1000.0000000000000       0.99081201785585715           CKMMRCTEFDEERYWHDWRWEHLDCKI
   1000.0000000000000       0.99376300414114493           ERIIREKKVDEDRPLKDLGMASCERCF
   1000.0000000000000       0.99576375906209880           AKVLRDHKMDEEKVWKDYEVSFIDRGW
   1000.0000000000000       0.99398809396015242           CRLIKEQRVNDDKGYTQIEAEMVEKRI
   1000.0000000000000       0.99575572055671036           ARCIREEKLPEEKLLKEVDPEHIEKRY
   1000.0000000000000       0.99624951426349673           GKCLKEKAMDKDKIRFECGFECFEKRL
   1000.0000000000000       0.99723027324604041           AKCLRENHCTNMKVWWDCNSECLDKKY
   1000.0000000000000       0.99522332242991229           AKIIRENNLEDEKIYKQFDPELVEKKW
   1000.0000000000000       0.99713920599608918           GGCMRENKFEQEKGYKGCERDSCERKL
   1000.0000000000000       0.99775625556874403           GQCMREDKITTEKGMPPCEPECFEKRY
   1000.0000000000000       0.99580616072210215           GCCLKERRFDSSKMLCPCEADVFEKHW
   1000.0000000000000       0.99520508393229223           ERFLKDAKLEHEKKWPELDQGRIEKTG
   1000.0000000000000       0.99558851854304042           EAFFKDSKVTGDRNWAAMEACRFERCI
   1000.0000000000000       0.99685583850387327           GECFRDGRVWPDRAYWKCECASVDKLY
   1000.0000000000000       0.99821593482189286           ERCFRERPCHPEKRIHDCQAAKIEKVW
   1000.0000000000000       0.99705226249788403           EMIIKESTCEGEKRICNCGTARFEKLL
   1000.0000000000000       0.99718530602308519           DKMLREHTCDNNKRECEVKISRYEKIM
   1000.0000000000000       0.99850657491881889           EKLIRERWCQQQRKLCDCPIPKYDKGF
   1000.0000000000000       0.99626957605765309           ESLLREKCCECERRYCAITWDKLEKRW
   1000.0000000000000       0.99459807600740469           DGLMREKKCDCQKRACRQDVDRWDRKF
   1000.0000000000000       0.99346221067650664           DEMIRCNKCGADRKYGKVEIEYIDCKV
   1000.0000000000000       0.99584431355841274           DSMFRCKSCEGDKRHMSFTVEKEETKC
   1000.0000000000000       0.99339017941358221           EELFHEKMLDTEKKYVPMAVEREDRKF
   1000.0000000000000       0.99183062911274011           EEVFRASCMEAERKFIRAGLERYDRKL
   1000.0000000000000       0.99481065221856924           EDLFRCTVMYDDRRRKRFAFEAWDCRF
   1000.0000000000000       0.99880988003630755           DHLLKFGEVDGDKKYTEVKCERYEARM
   1000.0000000000000       0.99504976627092168           DVWFRCGELEQYKKFRGIKCNRYEATC
   1000.0000000000000       0.99652081619492461           ETVFRCGEWDEDRRIRTPKCCRFDNCC
   1000.0000000000000       0.99460700205193608           ECFMRVTAYGEDKKFKGDQACKFDRCL
   1000.0000000000000       0.99660623171645668           EAMLRDRKIDTDHRWTDWEYCKVDKCL
   1000.0000000000000       0.99648693302270575           DKVLREPRLSTDKHWHEANDCKCEKCL
   1000.0000000000000       0.99699140579894341           ERMFRERKVGPEKRIGEPSMCKLEKCL
   1000.0000000000000       0.99665865239627538           CRMVREKRMDAKKCLGDYEYCHCEKCI
   1000.0000000000000       0.99626154726457194           CKIFKFRKFENERCVKELEFDCCEQKI
   1000.0000000000000       0.99511589687625757           CRFLRDYKVENHRCYADVQFGCCDNGI
   1000.0000000000000       0.99353281729327869           GRCLREYKIDGDRSYCSMDNPCFEKWY
   1000.0000000000000       0.99487547488042394           CRFLREKRFEGDKYYCDVNWACLEKPF
   1000.0000000000000       0.99692307694927851           CRCFRQTKFDEDRCYRDIEATCCDKYI
   1000.0000000000000       0.99769833064151248           CKCFREPKLMNNKCFREAENDCCERNF
   1000.0000000000000       0.99382052479036109           CKCFSENTMEEEKAYRECEVSCIDKFI
   1000.0000000000000       0.99490629590749391           CKMLRGKKIEYDKCYRQIEFPCLENSL
   1000.0000000000000       0.99288554059008405           CKIFKEKKIESEKCYGDAGTQCMDRCW
   1000.0000000000000       0.99721613558641564           CKMLREHPLEEERCWKEFSYALCDKWW
   1000.0000000000000       0.99433632482221312           CGLLKESKFEEQKCLRGVEYDIAERRL
   1000.0000000000000       0.99622270754832687           EVCFRENRCDEEKVFVTCESACLERTY
   1000.0000000000000       0.99548008920008646           PACLKDGRCRGTRMICGCDCDCFDRYW
   1000.0000000000000       0.99636755953436373           AKCLREKKCDCETVIADSEHDAVEKRW
   1000.0000000000000       0.98621346838390100           CAFFREPKLSHYKAMCAIEMDPWERRI
   1000.0000000000000       0.99672390207531325           CGLLREQKFGRNRCVQDLDFQCCERCL
   1000.0000000000000       0.98802312306135731           CMMIRDPNMGEERCFKRFNQNCCEKNI
   1000.0000000000000       0.99677835310809548           CVFFRDNKFQPERCMWAMGIECVEKRW
   1000.0000000000000       0.99769785781073539           CMFLRESKIDDERCCKPLETDIWDRNW
   1000.0000000000000       0.99736540075954472           CCILRDQKVEPHKCMCPLDVQCMDRPY
   1000.0000000000000       0.99702214035482406           CGMLKEDRFQGDPCVGGHDWKCCDKEL
   1000.0000000000000       0.99565504401010718           CKIMRETRFEPDRCYVQANVQCCEKNI
   1000.0000000000000       0.99609225819179847           CKCVREGSLHGEKCYAQCQLPCCEKHL
   1000.0000000000000       0.99111109402576414           CKILKKHCFDNEKIMTDIAMECIEEKI
   1000.0000000000000       0.99641633034137056           AVCLRKEWLTREKFLPGVPCECLDDKM
   1000.0000000000000       0.99466543849534872           CQCLRRNEMNGEKCISPCKGDCCEDTW
   1000.0000000000000       0.99575372099100912           CHMIRDKEFDEDKCFRATRYQCCDKRW
   1000.0000000000000       0.99691167470920483           CRLFREDKMHAERCWLEAESTCIEKGY
   1000.0000000000000       0.99290263902064702           CSFLRENKLAAEKCFVESETGVLDRGL
   1000.0000000000000       0.99316511974372268           AACLKYRKLSEQKPLRQDECDCWDKRL
   1000.0000000000000       0.99715222538628412           ACCLKKKKCEDYRMCRCCEHEAIEDKF
   1000.0000000000000       0.99600169732759991           ACCFKTSYWDEEKVLKGCKCEMWESKI
   1000.0000000000000       0.99730688336649698           PRVFRESCLDDDKWYRQLNIDGMERHC
   1000.0000000000000       0.99071532408804264           CKIIKDSYFTWDKCWKELRSNCIERSF
   1000.0000000000000       0.99494197193124612           CKVIRVADLEDDKCLKDFKRGCCETAV
   1000.0000000000000       0.99320927823403582           GKFFRDPRFVENKCYRDPEFACCENCY
   1000.0000000000000       0.99829945399650588           CPIFRYQKIEEDKCWKHLELAGCDPAL
   1000.0000000000000       0.99629456433663255           CDILRYEKWNGDKCLPKMEVDVCERKL
   1000.0000000000000       0.99199342227413023           CRIFRERKFEAERCWHSLDWVCVDRAW
   1000.0000000000000       0.99665119564335802           CRCIREDYIEEEKCLKDPEKECCEKKV
   1000.0000000000000       0.99409512518202336           CACLRETFLDEDKWIRGWQYECCERRM
   1000.0000000000000       0.99666101430533915           CCLFREGKLNHDKMCVSMEIEVIERRM
   1000.0000000000000       0.99397726559217225           CGWFRTYKIDEEKCCKPLEKGCFERKY
   1000.0000000000000       0.99291379815815972           CGMLRDYKLEPSKVFWPQEMDCVDRNI
   1000.0000000000000       0.99071839382338844           CNLWRERALENEKCHQQIDIDCVEKNI
   1000.0000000000000       0.99666139738100523           CKMFKEGRLGDERCMRELDPEWLEKTI
   1000.0000000000000       0.99439577208904040           CHILKESRFGCEKCFRDWDDDGLERRY
   1000.0000000000000       0.99729447334127330           CCLFREESMSEDKLCKPIDMDILERKY
   1000.0000000000000       0.99359306428909677           IAMFRERRFDEDKMMKKMSHEVLEKKL
   1000.0000000000000       0.99536099761315622           CVLFHDRRLDDMKCMKAFDVEWFDKKW
   1000.0000000000000       0.99713232890754611           CWLFKETRLDNEKCVKPIEKQWIDKTY
   1000.0000000000000       0.99445650882097525           GKVLREKHIESERCWKEISPSCLDKVY
   1000.0000000000000       0.99289912894402588           WKCFKEPHFETEKVWRECTCPGFEKSM
   1000.0000000000000       0.99188368295501039           GRCFRGRCLDDNRAEKECACNCIERPM
   1000.0000000000000       0.99348595438974208           ARCFRSSELRKERIYVECKCGMMESGV
   1000.0000000000000       0.99510137007362254           PKLFKETRINADKMYTEVDYEWWDKML
   1000.0000000000000       0.99599247713784755           CRFLREDMVDDEKCWAEIKLDMCDSRM
   1000.0000000000000       0.99670844811072823           CAFLRGKEVDAERCIVPAKTECVDGRL
   1000.0000000000000       0.99381344873158595           CAFLRRHEMDEPRAFRPYKPDCIDERL
   1000.0000000000000       0.99741863199483549           CQMLRRNEWDSEGCLPNHKLECCDDRL
   1000.0000000000000       0.99591022062965817           CAFLRKGKFEKDKCIATFEFGHCDNGI
   1000.0000000000000       0.99297237845522057           CKLIREARIRQEKCWRNFSMDCFERKW
   1000.0000000000000       0.99579692789373830           CMLLHDHRLNEDRCVRQFDYDGCDKKL
   1000.0000000000000       0.99473717369567294           PMMLRDSKMDNNKCFMQINPECCERHY
   1000.0000000000000       0.99624371974988535           CCLLKDKKIYPDRCCVTVEMPVMDKMY
   1000.0000000000000       0.99461623486166606           GCILRDSKMHPWKWCCPFELDAMEKKL
   1000.0000000000000       0.99741534637681550           AGFLRERAFPEDKCCKSMPMPICDKCL
   1000.0000000000000       0.99474732478787931           GKCIRENRFDDYKCLIEMESGCCDKCV
   1000.0000000000000       0.98999180445642743           ERDLRENCIEREKCWWDNDKAHIEKVY
   1000.0000000000000       0.99450443698277680           DKDLTEKPFEAGRKYVERPNCRIDKAM
   1000.0000000000000       0.99679383184540982           DPLLKEKAFNTEKRYSQMKICAVEKCL
   1000.0000000000000       0.99452435700289998           EPCFKDKECNNDKRYGPCKVYTWEKPF
   1000.0000000000000       0.99698021454269592           DKCIRLKELNHDGKYHDCKCAKYEAGI
   1000.0000000000000       0.99698194781036409           DRCLRWGHMEQEKKYVEAPCKKYEPEF
   1000.0000000000000       0.99695147439934739           DRCMRVQPFNNERKYAECSCRRYDSDV
   1000.0000000000000       0.99539692824717807           GRCFRWQECRHSKKYHDCKVQAWDPRM
   1000.0000000000000       0.99301136547676516           EKWFHDPQCGNDKQYCDCDLAHFDRVF
   1000.0000000000000       0.99156798246633282           PRMIRDNKCHPDKWMWDCEEAIFERAY
   1000.0000000000000       0.99497999110918556           ARMIRDNRCDAESVWCDCPMQALDKMW
   1000.0000000000000       0.99754000128322373           PRMFKEERCRPDRGYCDCEFEWVDKSY
   1000.0000000000000       0.99601123975391548           EKFIKEKALDEERYYKDWGIATIDKVF
   1000.0000000000000       0.99711091185698675           ERLLKDKRVDSDKKYIEFPLEVYEKKY
   1000.0000000000000       0.99504208454770260           ERCFKDSNMDDERKRTECKADRWEKRF
   1000.0000000000000       0.99599078787827300           EKFFREKAIECERRTCEVEWDRYDRDM
   1000.0000000000000       0.99637518042576301           DKILRERDCQHNRKICPCKCIRFDKMI
   1000.0000000000000       0.99831834827657806           DKCFREQGLGEERKYKEINCDKMEKCC
   1000.0000000000000       0.99719759720180579           EKLLHDSPLDDEKKYKEVPCCWIEQCC
   1000.0000000000000       0.99695218196015423           DKFLREHSMEGEKKWKEIRACSMEKCL
   1000.0000000000000       0.99610680264759099           EKFIKNSELDGEKKYNEMRHCKLDQAL
   1000.0000000000000       0.99210501933204054           EKVLHFRDLECDHRWCELRYPKIDCNF
   1000.0000000000000       0.99703982052054552           EKWIKCRQLDPFRRWAEFKWEKWDCRC
   1000.0000000000000       0.99658808465276161           ERLLRNHDVDQDKKWIDFKCCKLETYC
   1000.0000000000000       0.99604433592762298           DKVMRVKAMEEDRRYKEISFRVYEAEI
   1000.0000000000000       0.99563129239627912           DKHIRVGAFETDRKYPEHACEKEDGKL
   1000.0000000000000       0.99530065586695338           EKVVRHRHCPPDKKYAECRPPKIDRAW
   1000.0000000000000       0.99389166758444181           DKCFRISWMGADKKDQECPCEKYEHHM
   1000.0000000000000       0.99800332139396530           EKFLREPPLNTERKWVEMGCCKFENCI
   1000.0000000000000       0.99564782288699372           DKLFREGGFDNEKKHQEVDQCNFDRCC
   1000.0000000000000       0.99578268350933774           AKIFRERAFESEKKYCDLSFAAVERCM
   1000.0000000000000       0.99630618756569267           GKFLRESRIDCDKGYCELHLNKLERGF
   1000.0000000000000       0.99483480867874297           EKLLREKHIDAEKKYANMARCQFDRCF
   1000.0000000000000       0.99430243920015271           EKLLRLKACPPYRKYCDCKAPKEDSHM
   1000.0000000000000       0.99686454494120003           DRCIRMRTCECDRKLCDCSADKIEHYF
   1000.0000000000000       0.99322067226497557           ERMIREHNVDPERKYKDLPYDKFEKSL
   1000.0000000000000       0.99631061973979129           EKWLRETGFQHERKITDVKMCRIDKCW
   1000.0000000000000       0.99453802188499574           DKLLKERKVDSDNKYQEISMPRYDKPV
   1000.0000000000000       0.99792244105225902           EAMLKESRCEGDKRICKCDCWKFDRMW
   1000.0000000000000       0.99652972288006214           DPCIREGRCTGEKKFCQCDCKFMDREL
   1000.0000000000000       0.99617051812159174           DCCMRENKFDYEKMFMPCECPKIDKCY
   1000.0000000000000       0.99597825948889607           DMCLREPKCSNEKQFYPCDWARIDKVI
   1000.0000000000000       0.99522966555483583           PKCFRRPRIDAEKVFADCDSPCFEDLY
   1000.0000000000000       0.99571095204636995           DCCMRDKRCSNDRKFGACEWKCWEKDY
   1000.0000000000000       0.99719028278893307           AGCFREPKVAQRKILRSCEGECMERRY
   1000.0000000000000       0.99600594069212012           YCMFREKRIDKNKFLACCEKEMMEKRY
   1000.0000000000000       0.99416555709535781           DCGLREKMFDDEKKMCCMQSEREERRL
   1000.0000000000000       0.99513949540957380           EHMLRVHDMSEEKRWRHWKLDRDEAKF
   1000.0000000000000       0.99720689704762844           ECLLKAPEFDSEKKCMPIKFDRDEKKI
   1000.0000000000000       0.99655695968912494           EGVFKCSAIEEEKRFKGWGIDREEKKC
   1000.0000000000000       0.99718735215233179           ERFLKCSGFEGDKKVCDPGCARWEHHC
   1000.0000000000000       0.99450305650616744           ERYLKITTVSGEKRWCEIGIKKWEVDF
   1000.0000000000000       0.99669390212282105           ERMFKVSPLGKDKRYCDIGVGKFEAGL
   1000.0000000000000       0.99597438376785008           DRFFRLAECDCEKRYCDCNADRYENQL
   1000.0000000000000       0.99578410690695174           DRCFRLRYMDNEKRMKDCGCAKIDGMV
   1000.0000000000000       0.99704414115353179           ERCMREERVGPEKKYNECSCPRIEKWM
   1000.0000000000000       0.99813549579036254           SCCMKERDIDEDKKWRSVKCEGEEKKH
   1000.0000000000000       0.99611925230123577           ESWLRFTEFEPDRKFWGCKPDKEEQRF
   1000.0000000000000       0.99581913233257313           EHFFRRKEIEADRRCITFKIEKEEDRY
   1000.0000000000000       0.99221165487980711           DKIFRCRQVDKDQRRYPVKCDRWDGRC
   1000.0000000000000       0.99555504027921982           EKVFRCDWMHGEQRYYEVPCGKWETMC
   1000.0000000000000       0.99542552793955885           DKFFRCSEMDGDRKMCDKRCAHFEGIC
   1000.0000000000000       0.99068866851751636           DRLMRCNHFSHERSYSDIDCDRIDPAC
   1000.0000000000000       0.99366255627340427           ERYLRDTEMQGDKKYCEWRKPKFESMF
   1000.0000000000000       0.99326400963817152           DRFFRGDMCAHDKKICDCPICKFERVL
   1000.0000000000000       0.99600802256965981           EKCFRESRCTPEKVMCECNTDKLDRGI
   1000.0000000000000       0.99286862592701797           TCVLREKVMDEDRMCKCHTIEPYDRKV
   1000.0000000000000       0.98846932792683750           RCVLRTGAYNEDRPCKGVKVDVYEEKI
   1000.0000000000000       0.99464542735420913           ACLFHEGHFTEGKWCKTIDWEVYDKKM
   1000.0000000000000       0.99801021199671236           CKFLREQKIKDQKCVRDLDKECCERMF
   1000.0000000000000       0.99702757004309528           CKMLREHALDHRKPYMEFGLECFDRRL
   1000.0000000000000       0.99031348268108388           CRFLRMPSFNNEKVWSDLRKECLEPKF
   1000.0000000000000       0.99543646420982179           ARVFRDWKFECEKAWCDLDFHAVERDY
   1000.0000000000000       0.99721363821651732           AHWLRDKKIDAEKVWASVDSDCVERRY
   1000.0000000000000       0.99154984112324762           QKMLRDKCLQAERMSVDLSAQTFERPC
   1000.0000000000000       0.99767772507838581           DKFFREPPLDGERRYKEVQCNSIEKAC
   1000.0000000000000       0.99822617163703398           DRFIRYRTCDPDKKYSECKMVKYDKVL
   1000.0000000000000       0.99344948497426455           ERMFKPTRIDCEKKYCSYDLDKFEKHM
   1000.0000000000000       0.99695566382072387           ERWMRESGITAEKRWVELQPCRWERCL
   1000.0000000000000       0.99556348954593854           EKEFRARPLEKNKGFVDRQQCKCDKCI
   1000.0000000000000       0.99584687334471356           GKDLRKREIEQDKCLMDRKKQTCEDAW
   1000.0000000000000       0.98816693103549791           HKVLRRGAIDKERCYNEMTTEVCEDWI
   1000.0000000000000       0.99716770651924347           CRFFREQQIDGDRCYMEIRWGGCDKGF
   1000.0000000000000       0.98939428612104119           CKVVRDTDFEGINCLADFKIECCDKCF
   1000.0000000000000       0.99141784833092117           CKMLRDTNFEDEHCYKPNDIPWCDKCI
   1000.0000000000000       0.99675424552665182           CEFFKDTNIEEEKCRKSVEVECCEKRY
   1000.0000000000000       0.99655554835838556           GCLLKDEKVKEDKCCRQIERTHCDKVL
   1000.0000000000000       0.99243874248047970           EVIFRDPRFTDEKTLRAFDGQRCEKCV
   1000.0000000000000       0.99557557996771084           DRLLKDNKLTYEKKWHTVEACAIERCL
   1000.0000000000000       0.99347606542321898           EACFKQNRMDREKKVIKFDCCHWEPCF
   1000.0000000000000       0.99470628850557052           DALFKLDAMDEDKRYRSWGVCKWDPCF
   1000.0000000000000       0.99490300606069637           GWFFKDRKLDEDKAFSPFESCHLDKCC
   1000.0000000000000       0.99317562643943225           DMIIKEDKFQEDKTFRAGEQCHLERCL
   1000.0000000000000       0.99612875043029703           TKCFKENHFEDEKYIRDCAPCPIEKCY
   1000.0000000000000       0.99309492832668811           EKLFKHRELEAPRRFFDVKVCSVDECV
   1000.0000000000000       0.99464446468530487           ESLLKLPEFEDEKRFCDVKVCPCDQCI
   1000.0000000000000       0.99072582542203513           NRVFRDKGFPEEKSWRDVPACPCENCM
   1000.0000000000000       0.99647250785584829           RRLFRCEALDNDKEHLEIPACECEGCC
   1000.0000000000000       0.99632117141998888           KRWLRCKSFDGDKERAEVEGGEIECTC
   1000.0000000000000       0.99637876420252947           DRMLRCQMMEQEKRYKDFAHCRMECPC
   1000.0000000000000       0.99686472917758795           EKLFFCKCIETETKYIEVQVRKYHCEC
   1000.0000000000000       0.99543181163640793           DKFIKCRPFEGGRKWVEMSIKRHEGEC
   1000.0000000000000       0.99385706531375761           DKFFRDECFKPERKYWAVPLNRLEKQC
   1000.0000000000000       0.99385104945802039           PKFFKDKGIERDRSYTELSHDCFEKKF
   1000.0000000000000       0.99095080927224488           VKVLRDDSMECDKCMCEVDMEIFDKRI
   1000.0000000000000       0.99439959714693016           CKLFKDKRMDHDKMFYDTDYDCLERSL
   1000.0000000000000       0.99621728148618693           CKLLKDWRLNGEKCMWEAEFNCIEKFL
   1000.0000000000000       0.99501634842764375           CKFFRENYLTGEKCYMDMSWRVFEKDM
   1000.0000000000000       0.99430081710275509           CAVFRYEKLKSDKCIRDFEGRVCEHEF
   1000.0000000000000       0.99067928182103104           CPFFRLEKVRGHRCFTSCEVGCCEHCF
   1000.0000000000000       0.99424328067958079           CVCFHKTKCDKLKCINGCEIHCCDDMY
   1000.0000000000000       0.99403507917901957           CVCFWRKKCWRYKCFQACEWMCCEDFL
   1000.0000000000000       0.99778446536631171           ACCIKEEKCNDEKLLKPCEWGCLERYM
   1000.0000000000000       0.99512771202816408           EGMLREQKVTGDRRCCGLEMPMVERYY
   1000.0000000000000       0.99514690850398457           DAMFREDKFNCERKYCAWDLPKVERTV
   1000.0000000000000       0.99424139539507084           EKMLRGKCFDRKKKYVDFTHAKVDKIF
   1000.0000000000000       0.99806023996007553           EKILREKCLDPFRKWLDLCVKKWDKHC
   1000.0000000000000       0.99727983206099746           EHLFRMKQLECDRKHCDVSAEKYECRM
   1000.0000000000000       0.99741362282828283           ERLLKDKTFEGGKKDGDLKAEKLERRL
   1000.0000000000000       0.99714508818366276           QKLIKEKHIEDERPYREVHCDVVDRRC
   1000.0000000000000       0.99688431936851207           AKLIRDNCLWGDKMYTELPCDWVDKRC
   1000.0000000000000       0.99713190230783355           ARVLKESHLDPDKTWREIPCAKMEKCC
   1000.0000000000000       0.99596526662596108           DKLLKEKNMDGEKHYMEMGYCPWERCV
   1000.0000000000000       0.99600865292422658           DKMFRDAEFGSDRRITDFKPCTLDKCW
   1000.0000000000000       0.99242893925076292           EKIIHERNLPTDRKMANSNMCKCDRCF
   1000.0000000000000       0.99763186231443302           EKILKETRLDNDRKYREVTQGKVDKCY
   1000.0000000000000       0.99460669259448042           ERFLRDRRVPTDNSYAEMNYCKCERCI
   1000.0000000000000       0.99492575927591953           EKLLKDQKLNQDKRLHEFECCKFDPCL
   1000.0000000000000       0.99665887456050017           EKFLRDKAFQHERRMHEIPVCKFDHCM
   1000.0000000000000       0.99155823036063861           DICLRPTKVEQEKHMVTCEWCRFEQCY
   1000.0000000000000       0.99467265684709882           ECMLREKRFEEDKWFQCYEVCKFDRCV
   1000.0000000000000       0.99780402049671624           GFCLHEKKLEPHKMFGACECCGIEKCL
   1000.0000000000000       0.99529555006506965           DIFLKENRCENDRHFHNCEGCRFERCL
   1000.0000000000000       0.99590508328953620           ECILKDSKFDANKRIMPYEMGKCERCV
   1000.0000000000000       0.99368841335023939           ASLFKEPKWEHVKCFCKVEKDACDRHY
   1000.0000000000000       0.99613878328665995           PCLLKESKIDETKWWRGCEQDIIEKHY
   1000.0000000000000       0.99552044250725280           PMVLRDRKLDDERWIREVDSEAMDRKQ
   1000.0000000000000       0.99519852966731448           GWVFREEKVYDEKPMRNADAEVFEKKF
   1000.0000000000000       0.99489542465615399           GCMIKEQRWDECKCCRGPDKEGLEKWL
   1000.0000000000000       0.99636454635677829           PLVFKERRLEDDKGVRAADPDPIDKRY
   1000.0000000000000       0.99179376070152259           AFCLKDTKIQEDKVFRPGDGAGLEKTY
   1000.0000000000000       0.99712271599058833           AMCLEEDKCKQEKLLPPCERPCIEKFY
   1000.0000000000000       0.99618315538967528           ACMFREGRFHEEKICKDIEWCTIEKCF
   1000.0000000000000       0.99603112204423583           CPCLRWSKLDYEKIYMNCEAGCIEPGF
   1000.0000000000000       0.99774311052521025           CPVIREPRIPEDKCWSSLDAKCCDKDV
   1000.0000000000000       0.99084102659682660           DGFLREERFDPQKCFCEWDYTCCDKCY
   1000.0000000000000       0.99571547780958725           GALIREDKCHSEKGFCGCEIAPLDKGL
   1000.0000000000000       0.99421918120634512           GAFIREWKFDGEKGVCGMECYTLDKIF
   1000.0000000000000       0.99571706103663715           CTILRESRFDNKKCCNDMELPICEKWF
   1000.0000000000000       0.99376776402829381           CRILRNTKIKTEKCYKEMTVGCCETIF
   1000.0000000000000       0.99462171309696346           CRVLKNQPIEDEKCWKDLGWGTCETML
   1000.0000000000000       0.99381814810308078           ERLLRDVGIDEEKRLKEKGAAYFDKVV
   1000.0000000000000       0.99315419342470856           EKLIREQQFTDDKRWAEFSTCKWDRGM
   1000.0000000000000       0.99777389506528624           ERLFREDGIDHDKRHWEIKIDKWEKRY
   1000.0000000000000       0.99036908348961772           EKLIRDGACGEEKRHMEVACRKYERNC
   1000.0000000000000       0.99422901955843712           EKCLRDQQVDTERKRRDIGCCKFEKIC
   1000.0000000000000       0.99490960293962216           EKILRFQPLSSDRKYPEVPAKKYDHGC
   1000.0000000000000       0.99847019500029255           EKCLRCKTLPNDKKYKELHCTKYEGQC
   1000.0000000000000       0.99833555880280278           DIWIRCKDFEDDKKLHAAKPDRYECKC
   1000.0000000000000       0.99397323473175925           DELFCCKCLMDHKKWKKVNIDRYENKC
   1000.0000000000000       0.99446903467378300           DEIFRQDALPEEKKHRKIACETYDRKW
   1000.0000000000000       0.99060842496279522           ENCMRPRAVEDDKKRGNCACGTYEEGI
   1000.0000000000000       0.99381134913996094           DCCFRGHTMEYEKKMIECRCEHYEGKF
   1000.0000000000000       0.99667738650986981           EKMFRWKECDNEKKPCECRSERWEPKV
   1000.0000000000000       0.99874425744148565           ERFFRWTCCEKDRKYCECQIRKYDREM
   1000.0000000000000       0.99528754871269254           DKCWRERSCDEDRKVVECHCRRLEKEC
   1000.0000000000000       0.99633108301001172           ESCLRESPCEEDKKHMGCTCASFEKMM
   1000.0000000000000       0.99401717375356768           EGCFREKGCDQKKKWHRCTQCRLEKIL
   1000.0000000000000       0.99625752397338707           ERCLRYPDCYHPRKWWDCKCPRVDKGL
   1000.0000000000000       0.99666588050333904           ERCLKIRECEQENKFHECKVPGMEAYI
   1000.0000000000000       0.99664495197202974           DRCFRGRECERKKKYPDCKADNFDCRM
   1000.0000000000000       0.99294408564028447           GGCFGEPECYEPKRWKACKCELYDRKM
   1000.0000000000000       0.99589982196160021           EVCLRYDYCREERKMKTCKCQQYEANF
   1000.0000000000000       0.99410535043468318           EKCLRWHTCDGDRKYCNCSGHAIDAWM
   1000.0000000000000       0.99392789029905648           EKCFRYEDCNQDRSYPECSCSKYEADL
   1000.0000000000000       0.99658078745693668           DRFIKITEFDGERRWPECKIQKFECGL
   1000.0000000000000       0.99553777425782797           DRMFRLNEMDCEKKYCEGRIAKLDPGL
   1000.0000000000000       0.99372409161131403           ERLFRCKCIRDDKKHREVRVGKLDCSI
   1000.0000000000000       0.99665375508416110           DRFFRCRTLYNDKRYKEFKCSKLECQL
   1000.0000000000000       0.99532652869782023           ERVLKAPELDGDKRYVQLKCSKFDCDC
   1000.0000000000000       0.99515415704851795           ETFFKKKEFEHERRWPQWKACRIDECI
   1000.0000000000000       0.99501546722363854           ERILRGYEIESDRKYGPFRCCRWDACC
   1000.0000000000000       0.99398082701346346           GACLRRKECETDRHFWQCRACACEECF
   1000.0000000000000       0.99330748701913196           RKVLYKKQCKARKPYIDCKLCTCEECI
   1000.0000000000000       0.99698177387814613           GRCLRKKECDKQRVYGDCKLTACDEAY
   1000.0000000000000       0.99227508213948235           WKIWRHQECEAERPYCECKLDMLDHTM
   1000.0000000000000       0.99049515536526989           ERMILGTECTAVRRLCECKFVKVDPFM
   1000.0000000000000       0.99355218612690976           DEWIHEKECNSERKVCKCKPVRIDKLL
   1000.0000000000000       0.99509253963771982           DWIFHEEDCKDEKKMCPCRMCKVERLL
   1000.0000000000000       0.99435268453009873           EVVLNEKKCPARRHFCACEVNKYEKDV
   1000.0000000000000       0.99471469777343391           TYCLREPKCQCHKTFCQCEMDCLDKYY
   1000.0000000000000       0.99480403653809535           PRCLRDKKCNSERVMKNCDDNCMERTY
   1000.0000000000000       0.99666474360457424           PACLRDRKCSEDRCLKNCECTCMEKIL
   1000.0000000000000       0.99169081901652378           DKCFRFDYCETEKIECECSLTCVEPAM
   1000.0000000000000       0.99313040525526275           AWCFKNKKCEEQKVFKECSSDCVEKHF
   1000.0000000000000       0.99646004210730998           ERCFKGCDLDEEKKYKNCKPANIEPVF
   1000.0000000000000       0.99286092492483446           DKCFKEKAVDGDKRYSEMKGEHIEKQV
   1000.0000000000000       0.99218463529902368           DKILRDDPIEEERPYRELGLEWCDKVW
   1000.0000000000000       0.99333035148288651           PKFLRENRIDTEHWWKEAECAPFDKVC
   1000.0000000000000       0.99535625983015497           DRFLREDWLDDEKHYREVPSYAFDKHM
   1000.0000000000000       0.99486784957128505           PRLLKETAFDDDKCPKDFSVSYCETCI
   1000.0000000000000       0.99503896549076309           NRYLKEKAFSEEKCIREHSMAHCEKIL
   1000.0000000000000       0.99006768793911626           PIEFREHKFDSDKMINQRDRNRFERTL
   1000.0000000000000       0.99054469748973095           PQELKEDKMEDDKHFHNRENGRLEKGL
   1000.0000000000000       0.99335639281930266           EFELRAKRWGPERVMWPKDKDKIERAL
   1000.0000000000000       0.99084681704779876           DADLRVKRFEGDKCFPAKDSNRVECPI
   1000.0000000000000       0.99799605676211389           PHDLREGKCSGDKCMCGHDKEKCERKY
   1000.0000000000000       0.99214786429677526           VCMLREHRFENDKCLNPHEPDIMDKRV
   1000.0000000000000       0.99692903528462118           DGILRDRKVDSDKSWCGVDLDRVERKY
   1000.0000000000000       0.99524817264968291           EGCFKDRKIEYDRYHAGVEGEKFDKKY
   1000.0000000000000       0.99463671574135304           GCLIREPKFDDEKRIHCWEVNSYERKY
   1000.0000000000000       0.99638234222294331           ECFLRDTKLECERKIACMEWQHVDKPF
   1000.0000000000000       0.99821509859117219           ECLLRESPFGCDRRCCCMPFSKIEKKW
   1000.0000000000000       0.99814864928115254           ECLLRDGRIDNHKRCGCVEAKRYDKEI
   1000.0000000000000       0.99422956210219349           DCMFHENKINVHRKCVPFEIRYYDRDV
   1000.0000000000000       0.99426516646834284           ECLFKNRRFDADRKMACVDAWKYDNEL
   1000.0000000000000       0.99387031540126347           ECMFKNRDMDGEKKCCAMRVKKYDGDM
   1000.0000000000000       0.99603335274856475           ECLLRHREMDPDKKCCAFKAGNIEDLF
   1000.0000000000000       0.99677136331896854           DPILRATEFESDKRWHPLKGCRLEGCC
   1000.0000000000000       0.99116133630915948           EKLIRDPAFRHDKRYHDSNDCHFEKCI
   1000.0000000000000       0.99379320145794159           ETLLRDRGMDPDRKLCNGQDCKIDKCF
   1000.0000000000000       0.99408968491369221           EKWLRLRAFDAGRKVLEDDMCKWDPCI
   1000.0000000000000       0.99566811731264737           EAFFRARGYDEQKKFKQKKTCKCESCI
   1000.0000000000000       0.99545155467561608           EVHLRCKCYDELKRVRPNKDARIEHVC
   1000.0000000000000       0.99420782938085750           DAVFKCADYDQTKKMKKKKCTRVECKC
   1000.0000000000000       0.99366066386244389           EMMLRCKEIENGRRLVSPKCDRLECSC
   1000.0000000000000       0.99392486426212401           ERWLHCNNFDDPKKVKERRACRIDCCC
   1000.0000000000000       0.99609420276903504           ERHLMCKDFWEWKAVREHRGCRLECCC
   1000.0000000000000       0.99587922519070982           NRVVRCKALEERKAEREVKCHGFEGAC
   1000.0000000000000       0.99604548220881528           ARLIKCNGIDREKMWKEANCEYFEHRC
   1000.0000000000000       0.99629370093394010           CRLFKEYRFEGNKAWPEHDIECFERHL
   1000.0000000000000       0.99351423578551268           ANILREKKIQDERVWRQMDKPGLDKMY
   1000.0000000000000       0.99503378953108823           EDLFRENKIPHERKHLKIDICKFERLY
   1000.0000000000000       0.99207003946729655           EPFIREGRLDREKKYADIDRARMDRMY
   1000.0000000000000       0.99661292642648969           ERVFRDHRFECDKKYCDMNGAQIDRAL
   1000.0000000000000       0.99583897745253103           DRCLRERTMDAEKKWMEVKVQCFDKPV
   1000.0000000000000       0.99753900083713409           ERLLRERRWESEKHWKDCKYCRCEKCF
   1000.0000000000000       0.99648115797620684           EPMFKDHSLEEDKKYRGFPRCRIEKCI
   1000.0000000000000       0.99595802330451522           EVVFREEALDPDKKVWAYALCKMDRCI
   1000.0000000000000       0.99538654022198247           DGFFRENYMNCDRKCVTWKMCRCDKCI
   1000.0000000000000       0.99489920040058621           EKFFREGNLGKDNKYEEMAVCQFDNCV
   1000.0000000000000       0.99475572365396392           EHCFRCKAMSAERKYCDCQCRNYECEF
   1000.0000000000000       0.99268054652670346           EPCMREQEMENDKKWPSCKCGKFDHHW
   1000.0000000000000       0.99358133487443490           DLCLRERYFEEEKKFMGGHCVRFEKCM
   1000.0000000000000       0.99170436869064404           PKCLRDKQIDNQKAYIDMNCECWEKKV
   1000.0000000000000       0.99257696411640972           NKLLRCHYFNEDKKQKEMKCRGLETPC
   1000.0000000000000       0.99353306216506376           SRMLRDECVQDEKPWKEFPVTHMEKFC
   1000.0000000000000       0.99459581605663505           VKMIRENHWDEDSAIKEHGYCALDKCL
   1000.0000000000000       0.99708449056429249           AMCLREKRMNEDKLFKALDVDCFDKNV
   1000.0000000000000       0.99613684387523449           CMLLRDKKYESHKCMPPREVAGCERIL
   1000.0000000000000       0.99281417783541692           CKLFRNRNLDGERCWIQVSETCCENSW
   1000.0000000000000       0.99661578828420538           GKVIRVNKLEDERCWRDFEVGYCERCV
   1000.0000000000000       0.99614665725487772           QKFLKASRINNDKCYTEFEFPTCEACL
   1000.0000000000000       0.99616307863292797           EKVLRYSGCEEDPRYKECNIPKYDKWL
   1000.0000000000000       0.99822570847920089           GKCFKEDRCESDKGHHECDMGCAEKGY
   1000.0000000000000       0.99215989911002544           TKCLRESVITKWREINECACECYEQKL
   1000.0000000000000       0.99418409327772528           DKCFRYKPFDRDRRYAAIPCDHYDPKL
   1000.0000000000000       0.99619572433632764           DRCFRFRYLETEKRYLEWRCQRYEACL
   1000.0000000000000       0.99819514392646735           DKCFRRDNCQREKKYWDCDCPCLEEWL
   1000.0000000000000       0.99830308662546119           EKCFRTRECDEDKAYCECRCAAIENAL
   1000.0000000000000       0.99126183378628552           EHCFRIGAFNQEKRYRECACSWFEAIF
   1000.0000000000000       0.99776750009250648           EKCFRGTTIPRERKYLECSCGRWEGGL
   1000.0000000000000       0.99555237870804081           EKCLRNKTFEYPRKVRECRCCPIEKCF
   1000.0000000000000       0.99690945810674081           EKLLRERCIERDRADHEFPCDRIDKAC
   1000.0000000000000       0.99342044837753374           EKFLREPCLDSWKSFLEMQPVKFEKVC
   1000.0000000000000       0.99585737942319841           ERLMKDNHIDPEKKLMECHTGKWDKPL
   1000.0000000000000       0.99604009227067747           DKVLKERPLPQQKRYRDIKFQKLEKCM
   1000.0000000000000       0.99532585764539450           DRILKRHDVDPDKSYCEVKCYAFDEMI
   1000.0000000000000       0.99604700219648024           AKVIRRNEFEQDRAYMEFKMAAVDEAI
   1000.0000000000000       0.99502715122204244           CKILRRTDLDEPRCWKDVRIGAYEDNF
   1000.0000000000000       0.99702140257643690           CPLFRKHDVREDKCYKDVKMEACEDRY
   1000.0000000000000       0.99390488585533954           AKIIRHQTLDPNRCYWDVPVPACETCL
   1000.0000000000000       0.99715938659409087           GMLVREARLPEEKCFKEYEVECCEKQL
   1000.0000000000000       0.99664693970349449           CEVLKDRKLDQDKCYRKMDHCQIDKCL
   1000.0000000000000       0.99633197908344906           SCFFKDSRVESDKGCAAVEQARCEKCY
   1000.0000000000000       0.99276777555196727           ACCFREGRLSKGKGMRNHECECFEKKI
   1000.0000000000000       0.99794595249667484           GTCFREDRCEQYKMLGNCDQECFEKKM
   1000.0000000000000       0.99571768355316503           PVCFREDSCDQDRLFCTCNHEVMEKKY
   1000.0000000000000       0.99621453003874605           THCLKEGPCAAQRVMCDCRCEHLERRW
   1000.0000000000000       0.99825927504948897           DRFIRERHCDQNKKMCECPPAKFEKAW
   1000.0000000000000       0.99518894009901548           DKVIRERCCDGHKHDCECNMSPLEKMV
   1000.0000000000000       0.99409439521720988           DRIIREAKCECPKCFCECGADRCEKAL
   1000.0000000000000       0.99782621224965629           AKCLRKKACEADRWYAECQSEAWEERL
   1000.0000000000000       0.99766823064292764           GICIRKKACDKDKSVPACGCECMEEKV
   1000.0000000000000       0.99535692521179830           APVFRRGHCSCERMYCGCEMEELEDRF
   1000.0000000000000       0.99535900412290212           WPWLRFKKCDADKMYCPMDADPLEMKL
   1000.0000000000000       0.99712524816861048           CDFLRFRRMDPDKCRIKFDHEVLESKL
   1000.0000000000000       0.99628746320428907           PEFLKEKKIEEEGCRKKVGKNWCDKHY
   1000.0000000000000       0.99805339432602402           CELMREPRFQEDKCYNKFDYGCCEKMF
   1000.0000000000000       0.98826746392760401           CHMLRENRLEKEKCFQNYEPDTVERKM
   1000.0000000000000       0.99806845236649055           CEFLRDNKLDGKKCWQRIEMDICEKKF
   1000.0000000000000       0.99393455337791048           CGYLRQKFYEEHKCFKSEQLDCCDNSF
   1000.0000000000000       0.99644961991360359           CKVFRMKKAEGDKCYWECNVPCCDKCL
   1000.0000000000000       0.99366763531189295           ARLFRDKCIENDRCDNEFGIEACDRPI
   1000.0000000000000       0.99371179759885120           ERFFRETGFGQDKVWCDMQAARFDKVV
   1000.0000000000000       0.99569722130573590           DKLLREKGIPPDKPYFEIHCAKFERCC
   1000.0000000000000       0.99725507454420226           EKVLRDTGMEPEKKEMDWTVPKFDKMC
   1000.0000000000000       0.99718440794643048           EKLLKDKCFDRDRRYTEICLARWDRNV
   1000.0000000000000       0.99526844506209500           DKLLRDTGFGTDKKYHEIPISSIERAM
   1000.0000000000000       0.99542847154854419           DHLFREDQIDDDKRHKPLKKPRMDKWW
   1000.0000000000000       0.99743313062493844           DKFIREKEMQPNKKYAEWRLPRCEKCI
   1000.0000000000000       0.99746502640791579           SRFVREKALEDQKCYREIPMHACDKCL
   1000.0000000000000       0.99539303255324663           GRIFREKSMDAEKCHFEFKMGVCERTW
   1000.0000000000000       0.99521196894793118           AKFFRPTKVSEDRAYREVECGCMEKGL
   1000.0000000000000       0.98879113075968605           PLFLREPKFQDERMFKKKDLACFDRVW
   1000.0000000000000       0.99548407098095859           EKCLKEKKVDEDRSMKEMDCACVERFI
   1000.0000000000000       0.99697849436668584           PKCLREAKMADERFWRETECKCIEREW
   1000.0000000000000       0.99504067747825287           MICLYEDKIRPQKFLAADECACIEKCL
   1000.0000000000000       0.99612474883248381           PCCMRENKMTDPKPLTACECACFDKVL
   1000.0000000000000       0.99689181500612445           CRCIREAKLEQGKCFRDCESNCLERIF
   1000.0000000000000       0.99739281009334424           CRFLREKPIDTTKCIIDWRWQCCDRCL
   1000.0000000000000       0.99708816186650051           ITCFRETKCEEQKAIRNCECKLIDKEL
   1000.0000000000000       0.99419906911110478           AGCLRESRCEEEKFFVDCEVPGIEKPL
   1000.0000000000000       0.99436317843874122           DYCFREQNLEADKRHVRCDACRIERCM
   1000.0000000000000       0.99619963170397297           GMCLREEKLERRKAWYGCDCCSIEKVF
   1000.0000000000000       0.99459977394844945           GCCLRQRRLEDDKGFRCCEAWPIESYF
   1000.0000000000000       0.99434700092655159           WCCFRWRKIEEDKHFKCCEHPCMDSGF
   1000.0000000000000       0.99781731669132911           MCCFRDKRMEEKKAFKCCECPMLDRQL
   1000.0000000000000       0.99674281422037359           VACIRERRVGDEKMLRPCDCNCWDKSL
   1000.0000000000000       0.99498857606902691           WACLRDGKLEQEKILPAVEGDCLDRTY
   1000.0000000000000       0.99417494195097955           CACLRENTFQEERPIKDCEWECMDKWF
   1000.0000000000000       0.99144422286986733           QMCLRDTRCDADSLIAGCESTCVERSY
   1000.0000000000000       0.99529522208424892           GACLRENKLWQERVIIGCQCNCVERQW
   1000.0000000000000       0.99502396156117368           DCCLREKRMEHERRLYQCDWAWVEKVY
   1000.0000000000000       0.99718723231773621           DRLLRDHGCWCEKRWCECSEAKFERGL
   1000.0000000000000       0.99785180744069113           PKVIKDKACETEKWWCECAFDWMEKTL
   1000.0000000000000       0.99091028297277006           PRIFNEKPCEHPKLICECQVARLEKVF
   1000.0000000000000       0.99513777703157269           DRCFREKYCEAYRKWVDCGWVNMDRVI
   1000.0000000000000       0.99196669286988504           DKCLRRPMLEPDKRYIEFQCGKWDDFV
   1000.0000000000000       0.98850249363712772           EKCLKERCVDGDRKMSACPCMHWDKPL
   1000.0000000000000       0.99747940834512649           EHCFKEAQCDCEKRMCSCKCQAWDKKI
   1000.0000000000000       0.99503050584854513           EYCFRESCWDGEKKMCQVCCDKEEQKC
   1000.0000000000000       0.99840641146316422           DEWFRAKVVDAETKWVKVACEKEEGKC
   1000.0000000000000       0.99657088886587286           EDLIRGKCIDATRKYVKWCIDKEEGKI
   1000.0000000000000       0.98959335541098092           DELLCESWLTGVKRYAKVCVEKYERRI
   1000.0000000000000       0.99633520827164535           EAMFRDSCIEGEKKWCQYSCEKEESRC
   1000.0000000000000       0.99454064605216019           DVMIRDQTFNEEKRIKGITCDHYDKRC
   1000.0000000000000       0.98865843030152345           EHLFREKGFWQNKKSVNLGVDKYDKKC
   1000.0000000000000       0.99648786972821346           ERFLRENALGCEKKHVDLGVQRWEKLI
   1000.0000000000000       0.99534789367748400           DKLLKDKAFERNKKNREMKIPRYDRRF
   1000.0000000000000       0.99729151068439614           DKFIKGTELEAERCYGDMKMPRCDGGF
   1000.0000000000000       0.99522725019550995           DKVFRLTELDEEKKYKDFKCRPWDYPL
   1000.0000000000000       0.99803877929385509           DKCFRLKDFEEDRKYKDWRCQGVECSC
   1000.0000000000000       0.99499219809340789           ERCFKYPDIEPERKIADIRCGRMEPGM
   1000.0000000000000       0.99733704130349576           EKIFKGKTCENDKRYWEWSVCRFEKCC
   1000.0000000000000       0.99773326222009306           DKAFRDRAIEADKRFAEIGVCRFDKCF
   1000.0000000000000       0.99314538621871618           DKLFKEQGFNEEKKYHEVHYPHLERPI
   1000.0000000000000       0.99736630161253026           EKMFKDNKFEADKKMIDISPCSFERCW
   1000.0000000000000       0.99441216742595773           ERLIRDRAFTPNKKYQDYPVQKYDKNL
   1000.0000000000000       0.99679908540476658           EKIIREPGLNSDKKWKDYPWCTLDKCV
   1000.0000000000000       0.99623074138884238           EKVFRCGHVDGEKRHGDVPCQKHESSC
   1000.0000000000000       0.99577734568558274           DELFSCRHMDRDARREKIACKRYNCDC
   1000.0000000000000       0.99554556959841456           DEVLDCQSFDRDEKRWKIDAKRWKCEI
   1000.0000000000000       0.99612715314121403           EELFGCRSFYDDEKHHKLSIEKYGCKC
   1000.0000000000000       0.99673192028016144           QDWFRCKCFENDKKRLRLPCDRWECRC
   1000.0000000000000       0.99685228524096847           EPIIKCKPIEDERRWRAVRAAKMECSC
   1000.0000000000000       0.99724812880638702           EKLFRCQDIPQERKYMNVRMNKLDCGM
   1000.0000000000000       0.99596298970475561           EMLFCCCDMCPMRKFYPIKMDKYDCKW
   1000.0000000000000       0.99440539725488930           EELVCCCEICTDKKLAKLRHDKWECKC
   1000.0000000000000       0.99555935173646037           DTILRCSAMGNDKRYFELSCDRYESKC
   1000.0000000000000       0.99665082310645348           DYLFCCCSICDLKKMRRLKCDKEDPKC
   1000.0000000000000       0.99527073349914907           EALFVCQDMTEMKKLHGFKCDKEYPKC
   1000.0000000000000       0.99587927215801197           EEIFCCACYYDCKRWRKQGLDKDESRC
   1000.0000000000000       0.99617923429593735           EDLLHCDAFESMKKIMRMACEKEDQRC
   1000.0000000000000       0.99040040109712479           EDVIFCRCMDRMEKIWKPCCEREGDKC
   1000.0000000000000       0.99688688854040486           EDIFWCACICEPGRHKKIACDRYMPRC
   1000.0000000000000       0.99594913837533927           ESLLKCRCIEEYRKFKEIACAAYDHHC
   1000.0000000000000       0.99520320783902183           DRAFRCKCLEVEKRFVDIAVNKMEGKC
   1000.0000000000000       0.99390183881714711           VRLFREKHFEAEKIWVEIERPVFEKYI
   1000.0000000000000       0.99534058713821083           CEILKENHIDPNKCIKNIEVCCCERCL
   1000.0000000000000       0.99574491151456335           CYMFRENKMKADKCLAGFEAECLEKYV
   1000.0000000000000       0.99498468928504114           CAFFRQNRFWEDRCWKDMEHKVCEKDM
   1000.0000000000000       0.99593417401260342           CAVLRAKKIEDYRCWKSWDLNVCEKCL
   1000.0000000000000       0.99835015725075260           CRVLRHSKLDDEKCYREIEANVCEGCC
   1000.0000000000000       0.99129158831014597           CRVINETRFPSDKCVYDCDISVCEKCF
   1000.0000000000000       0.99427632044124292           CKCIRDARLEEEKCIPEQDFKCCEHEW
   1000.0000000000000       0.99696631278170011           CKVIRDTELRADKCVMELRIPCCDGQL
   1000.0000000000000       0.99382264394933140           GKILKDPKLDREKCWKDFEQRVCEKYY
   1000.0000000000000       0.99681388557329220           CAFFRETRLNRERCIPAVEFTACEKQF
   1000.0000000000000       0.99512109554676553           DALFREKKFVPWKCIMSVEWEKCEKCM
   1000.0000000000000       0.99455680338536068           CPIFRGEKVEDEKCWKGFDVGFCEGKL
   1000.0000000000000       0.99641247047666737           HRMLRIKHMGADKCYIDFEIPWCEACL
   1000.0000000000000       0.99230580227011056           CRMLREDVFSSEKCFSDFGLGFCENTF
   1000.0000000000000       0.99740496331846651           CRFFKEQKFNEEKCYREKNYQCCDKLM
   1000.0000000000000       0.98919397031129985           CRIIREHNFEEDRCFKEWHKGHCEHGI
   1000.0000000000000       0.99690785808032290           CRFIKDATLYEDKCWHEFRKDCCERRL
   1000.0000000000000       0.99614484285582927           CQLLREKMFDDMRCIKDIDMACCEKFF
   1000.0000000000000       0.99753076086939707           CAVLKEKPFQEDKCLRSPDIDCVEKKL
   1000.0000000000000       0.99440560190706107           CTLFRDAKIHADKCIWQLDQNCFDRHY
   1000.0000000000000       0.99407264337942147           PKLLREQTIDTDKVYHEITLGKFEKCF
   1000.0000000000000       0.99216679320311651           EKCFRMAGMEKQRRIQEHGCACIDQVM
   1000.0000000000000       0.99679392225151608           EKVLRENEMEADKKQVDFKMAHYEKCW
   1000.0000000000000       0.99584275521725674           DKWVRDSGFEYEKKYMEMTASRFEKGC
   1000.0000000000000       0.99658920018147357           DKCLKETPLEQEKTYRDIACPRMERMW
   1000.0000000000000       0.99499786983024963           EKPFHEKCMDAERRWVENNWGKYDKGC
   1000.0000000000000       0.99313297773352593           EKFFRDKYMEAWRRWMDIALGKWDRCL
   1000.0000000000000       0.99710690345551323           EKILRDQCLEPETKFWEWCCVRMDKQC
   1000.0000000000000       0.99540661166851785           DKILKEHCFSAERRYGQCCVEKLDKRV
   1000.0000000000000       0.99377499396853486           DAVIRERACYPYKRLMPCPIPKWERMI
   1000.0000000000000       0.99384839393071589           DKFVREKWMDHDKRVMENPCCKFERII
   1000.0000000000000       0.99207328617143975           QKVIRESKVTCDKKYCNINAPKLDRRV
   1000.0000000000000       0.99259535308186220           GLFLKERKIDTEKMIRAIDMDMWDRHM
   1000.0000000000000       0.99555315172654912           PCFLKEPKIWSDKCCGALEIGMCEKAF
   1000.0000000000000       0.99490219469179120           DPCFKEKRFEEDKRIIGMEHHSCEKCW
   1000.0000000000000       0.99605148740110028           EACLRETNMEEEKRIYAFKSCKVDRCF
   1000.0000000000000       0.99726613903314532           EKCFRDKYCDHQKKYFQCPVPKMDRQM
   1000.0000000000000       0.99142006733095722           ERCFKIAPCTNDKKWWDCGWQKADAAM
   1000.0000000000000       0.99520569537563552           ERCIRCKQCECPKKVCDCGCRQYDHDM
   1000.0000000000000       0.99331785755336788           DKVLRQKAWDQDRKYRDISVKKWDQEM
   1000.0000000000000       0.99371968095719954           EKCFRMKGLETDKKVPDHTCHKYDAPF
   1000.0000000000000       0.99854652955103851           EKLLRCKHLEGERKIAEVKTKRYDCDM
   1000.0000000000000       0.98937882440272040           EKLFKCATLSCSRRFAEFGRKKLDCNL
   1000.0000000000000       0.99585317368600135           DRLLRCHKCERDTKYNECEVKRFECEI
   1000.0000000000000       0.99318280338136811           EACLRTNTCNGQRRMCSCDMKCYDDEL
   1000.0000000000000       0.99451919648247844           DVMLRVRECDQARKVCHPKADRYEAKI
   1000.0000000000000       0.99549446420623833           EAFLKVRELEGDRRVCGVKQEKYETKI
   1000.0000000000000       0.99665894693341739           ECWLRRKEIEPWRRMWCMKCEKYEEKL
   1000.0000000000000       0.99745765094632965           EWLLRKGEVDREKRMWPVKVERDDEKL
   1000.0000000000000       0.99256489176613127           ECMIHPKELDSQRNCVPIKWEKEDQKY
   1000.0000000000000       0.99241495465837937           DVFLRKSEIENERRIVCVKPSREDDKW
   1000.0000000000000       0.99642936785285652           DMCLRKKELDAEEKFVAIKHDGEDEKW
   1000.0000000000000       0.99531624363106097           DMCIRIKECNDDRRFKPCKGPNIDAHL
   1000.0000000000000       0.99603323409994660           DRCLRVKEMSSDKKFADCKTKGYDPEI
   1000.0000000000000       0.99662630780022587           DKCIRMSECEDPKKFGDCKYKRLEPEF
   1000.0000000000000       0.99340849704045597           PCCLRKNELDTDKSILSNKCCCFDEIL
   1000.0000000000000       0.99689692391401707           DICLRKSECDRYKKLLPCKCACMEEAV
   1000.0000000000000       0.99387660949736434           PMCIKRNDCEREKPLPSCRCQCWEEMV
   1000.0000000000000       0.99675644898952065           PRCLKSDECKHEKMICDCKCPFLETVI
   1000.0000000000000       0.99792190798322700           PRCFREPGCTQERVYSECGPECMERRY
   1000.0000000000000       0.99277388775013131           DVCLRENVCPASKLLCGCKIDCYEKRM
   1000.0000000000000       0.99567831979966537           GGCLRVKGCQHEKFYCSCKCEGMEQRL
   1000.0000000000000       0.99555697738638194           GNCLKEKKMDPDKMWWECSHECWEKRY
   1000.0000000000000       0.99593055493677263           HVCFKESRFYEEKFVKGYDHDHMEKRW
   1000.0000000000000       0.99810061574856923           EECLREKMCNGRRKWSKCPLPKDEKRF
   1000.0000000000000       0.99456199586865257           EDCIRFRGCDSWRKAHKCPVDKEDAKF
   1000.0000000000000       0.99467692825663434           DCCLRENQVAPEKKVYPCNIEREDKKF
   1000.0000000000000       0.99645362118195369           EACLKERWMECDRKLCACPCSQWDKKL
   1000.0000000000000       0.99300436269120829           ERCVREDKLDADQKYVECDASSYEKAV
   1000.0000000000000       0.99437754299414249           EACIRERKLDAERKVAACGDKKYDKGY
   1000.0000000000000       0.99434020972248316           EGWFREKVCASDNKWCSCAVAHYEKLL
   1000.0000000000000       0.99295523411694908           DACIKEAKCQSERPVRGCSCPRLEKWI
   1000.0000000000000       0.99748288559793608           GAMLREDKCPPDKMFCTCDGACVEKLY
   1000.0000000000000       0.99740469338145077           CPMFREHRMDDDKCHRQFDLTCMERAY
   1000.0000000000000       0.99658209771923334           CMCINEKTLDDEKCFRAMRHECCEKRM
   1000.0000000000000       0.99513010278596947           CRMFRDKSIQNNKCWKELKWKCVDKWF
   1000.0000000000000       0.98621258231379594           AKIFKVHAMSDEKCWKDLNTDACEARM
   1000.0000000000000       0.99441601581444627           GRLFRYDEVEDDRCWKEVKKSTCEPNM
   1000.0000000000000       0.99251074321230137           CKLFRNKEFESERCWADTKLKWCEHYM
   1000.0000000000000       0.99494988215411417           VHMFRDTKMSEDKCWREYNWECCDRRL
   1000.0000000000000       0.99634175706719341           DKMFRMKEMEAERKLYDHKHCTCDTCL
   1000.0000000000000       0.99663729164842363           DKDFRDQWWNAEKPLMDRPHAKLEKVI
   1000.0000000000000       0.99523499333598997           EKLFRRDQCRGEKKHCECRVPYVDDFI
   1000.0000000000000       0.99766382563827238           ARCLRYTECRKEKMVCDCKHECVEPRL
   1000.0000000000000       0.99519296777933297           AICMRRKACDAEKFVLKCNHECIDDKW
   1000.0000000000000       0.99543091209664947           HSCLRRKMCDCDPDYCNCPCDDYDDKL
   1000.0000000000000       0.99240934797231350           KSCFRKDYCNCYRFWCKCRLDEWDEKL
   1000.0000000000000       0.99423438797857677           RKMIRKSICDADKWLCGCAGEELEERI
   1000.0000000000000       0.99220623960344523           YPCLRRRACDNPKHYRNCALECMDERL
   1000.0000000000000       0.99701904105904415           KKCFKKGAIQKEREWSECACECVEDKM
   1000.0000000000000       0.99718627194089648           DKCLRPGTCDRERHYCECKCVAMDDLI
   1000.0000000000000       0.99078588071194751           EKCVRERDCRHHGKVWECKCKKLDKEY
   1000.0000000000000       0.99528910834252160           ECCLRESAVEPDKKAAPCKMPRIEKQF
   1000.0000000000000       0.99437279241268894           EMCMRDNTMSAEKKFFPCNCPKIEKCL
   1000.0000000000000       0.99608786998475174           EGCMREEKVDQEKKVPSCDKGKFEKSY
   1000.0000000000000       0.99251634062664884           QCCFKDKHLTQERFVMPCDHECIDRHY
   1000.0000000000000       0.99717519622662598           MACLKETKFKDEKVVSGCDCQCLDKTF
   1000.0000000000000       0.99641975115194770           CRMFRERTIENERCYQEWQMPCLDKIF
   1000.0000000000000       0.99423488743174049           EKCLKESACDEERTYKQCKTNYMERHI
   1000.0000000000000       0.99598310537767742           KKILRAYRCQHDREYCECQIHEFEGML
   1000.0000000000000       0.99270808134018129           KKMFRGDPCKGDREVCECGGMEFDTMW
   1000.0000000000000       0.99313703278180532           RKCLYASVCTHRKEECDCQCREIEQLI
   1000.0000000000000       0.99362130967788476           RKCLKARRCDPKKAEYDCECSEFDAAV
   1000.0000000000000       0.99361586930550394           EKCFRYAECAPEKKYWDCNWRHMEAPM
   1000.0000000000000       0.99664462288491229           DRFLKFKQCDGENKPCDCKVAKFDKML
   1000.0000000000000       0.99524549630665882           EKMMREKCCQQETRYCECPVHKIDKIW
   1000.0000000000000       0.98969988110026852           ERCIYEKGCGHGTKYHDCKCRRIGKYI
   1000.0000000000000       0.99729688326514376           ENCFRDTECENDKRYFECKCAHIDKAL
   1000.0000000000000       0.99647441097638756           DKCVNEDAIKDEKRYRDCPCGHYDKVI
   1000.0000000000000       0.99561638540633701           DWCLRDPRLQMDKRYLECECPKMDKWL
   1000.0000000000000       0.99462427298451705           GKMLKENCLEGDRMYVDFGLAGVEKAM
   1000.0000000000000       0.99357292238412753           CCMFHERDIDDNKVFRCTNCDCVEKKI
   1000.0000000000000       0.99775941570091686           CKFFKERRLEHDKCYWGVDSPCFEKVW
   1000.0000000000000       0.99706047954329879           SKFIREGKVYDDRCYKDMEYGCIDKAY
   1000.0000000000000       0.99623163766420941           EKCLKERGVDEDRTYQEIGCASLEKAW
   1000.0000000000000       0.99418346722600481           GRWFRENRFTKEKPYDEADCCACEKCC
   1000.0000000000000       0.99418090686105087           EKCLRLDQFDSEKHYPEANCCGMETCI
   1000.0000000000000       0.99532496761873457           ERCFKEKRCTDEKLLRDCRHARIEKVL
   1000.0000000000000       0.99265173415587526           ERFIRGSACEDDKRYCDCHMGGYEPQF
   1000.0000000000000       0.99448564004213091           ERMIREATCAGERKWCGCRWEKYDKAM
   1000.0000000000000       0.98858310430310903           ETMFKFQKCHRDREICGCELEKYDAKF
   1000.0000000000000       0.99303488917930216           ERLFRLKRIDVERHYWEVEVQKMDVEL
   1000.0000000000000       0.99579190688937447           ERVFKGTQMDADKRYGEHNVKKYEQDV
   1000.0000000000000       0.99579303513126460           EKILKEKCFNESKKVKQLCWTKWEKPF
   1000.0000000000000       0.99437429823488055           EAILKEKCLDSDKKIIAWCCCRFDRIM
   1000.0000000000000       0.99640998250366386           DKWFRESCIDQERRVMEMCRPKVERYC
   1000.0000000000000       0.99153091921811909           EKVFRDDPIDRSKNFWELGGVKIDRAW
   1000.0000000000000       0.99279508701665664           EVCFREEKCDPDKKFTAPECWHFEKHF
   1000.0000000000000       0.99584793311029707           EILLREKKFPQEKHIIQYEIQKCEKCF
   1000.0000000000000       0.99442773778625881           PPILKESKIQREKCYQGLEYGPCEKVI
   1000.0000000000000       0.99727769574556824           CRLIRDPKFYDETCWREMDLGCMERGI
   1000.0000000000000       0.99614907780629125           CPFLRDHKFDTERCFHPKNIVCCEKCI
   1000.0000000000000       0.99718631991461393           CCFLREKRMEGEKCCAPMDRYCWEKRL
   1000.0000000000000       0.99244776764913822           CKCLREERFHQPSCFIEWEGKCCDKEL
   1000.0000000000000       0.99558056196487787           AECFREANCQDEKIYSRCDWDLIERKW
   1000.0000000000000       0.99318792346036577           TVCLHEKKYDDEKLLRPGDCSILEKVY
   1000.0000000000000       0.99446137282767277           AKCFREDRCTKDRMVAQCEYQCFDRKM
   1000.0000000000000       0.99534666534701932           DSCLKYKRCEEEKKTCKCQCPRFEKIY
   1000.0000000000000       0.99520528163300681           DGFLKEDRLDTGKRFAAVEQWRFEKMY
   1000.0000000000000       0.98938259138484708           EALLKEPEWNQDRRIKGPKIPQMEKWL
   1000.0000000000000       0.99818348874738472           EDCFKEKPMESQKKHSKIPCDKEEKKI
   1000.0000000000000       0.99502978838914335           DVCLREKHMDAYKKLFKWHCWKYEKMW
   1000.0000000000000       0.99685177347641463           AWCLHERRCPAQKILVNCDPDCIEKNY
   1000.0000000000000       0.99663955483516287           PFCLRDQKCDETRYFKGCDMACLDKLV
   1000.0000000000000       0.99617931711316321           AVCFRDRHVDDDRVFKACQSDWVERKH
   1000.0000000000000       0.99325140080297192           TFCFYDEDCRGQTVMCPCNDECVENRR
   1000.0000000000000       0.99479294284979447           AVCLFDHDCMEIRIIKTCRTDCLLRKR
   1000.0000000000000       0.99554791133044196           AIILMEDECKDWDMLWGCKDDVWRRRR
   1000.0000000000000       0.99536900432635012           KVWLWRNDCHGLEALCCCKEDEIKDRH
   1000.0000000000000       0.99130452757437282           KERFWRPDFCCIEQLCKNKNNDLKDKH
   1000.0000000000000       0.99463521921171938           RERFVREFCRCADIMCRDPECDLKEMF
   1000.0000000000000       0.99638333707471805           RPKFERNKFKPREQLPDEEDCDLKECL
   1000.0000000000000       0.99650731462620901           KCRFEKKVCDTKEECCPPTERESKEDM
   1000.0000000000000       0.98588427791832223           TIRFEREACRCKEVMCAWNDRGCKEYW
   1000.0000000000000       0.99430378507611106           KIYLERKVCNHKDGLCAPSQHECKECL
   1000.0000000000000       0.99691470124622683           KLMLEKQEIKCKDCICAMKKNELREPY
   1000.0000000000000       0.99402198865744218           KVFLEKQECKSWEMLPACKKSDLKEPY
   1000.0000000000000       0.99463899932817201           AVLLEKDDFARKEVFEAFRPKVFKEAW
   1000.0000000000000       0.99373370613735923           ACILEKNEHNRADVLDGCKEKCFKDER
   1000.0000000000000       0.99338534152218050           KWCFERDDCRKKEYVGKCKTQEVREFA
   1000.0000000000000       0.99836234447384409           AECIERPYCKEDEVYTKCKCKVLKDEM
   1000.0000000000000       0.99772984537911247           RECIERPPCWQREVYCKCQVGMLKEVL
   1000.0000000000000       0.99568166594622920           KDCLDRKMCKKDQIREKCDCQEFRDMM
   1000.0000000000000       0.99315265295462429           ADCFERGAIYQEDARTKLNCAPLKDVL
   1000.0000000000000       0.99313139327896183           KELFEKEEFTRDEQIDKQKVADLKEIL
   1000.0000000000000       0.99766065489302813           KECLERDALRCRDEYLKWDCHGVKECF
   1000.0000000000000       0.99435964776281016           REMLESSCMNPKDVYPKWGCSMIKETC
   1000.0000000000000       0.99512675479036161           ADCLEKNCFRAKEAIFRMCIKGMKEDC
   1000.0000000000000       0.99714947405415155           HEVFYKECLRNPEHWKKLCCKYFKEEC
   1000.0000000000000       0.99631841869868543           KEFFEKPRLKGDEDRCKWECGDYKENC
   1000.0000000000000       0.99367656856923203           RDFLNCDKLDGTEERAKADCQYYKPKC
   1000.0000000000000       0.99384127340662087           RAVLDCDCMSPSEDFWDQPCAEYRGAC
   1000.0000000000000       0.99405956875593338           KEWIDCNCVNRKDVYVKIGHNDLRAKC
   1000.0000000000000       0.99519635920735350           KDFLECNCLKAREPFARLCRGEWKARC
   1000.0000000000000       0.99535816819864420           KDILECNCFNAWEEITKYCCGEMKPNC
   1000.0000000000000       0.99459121044920673           KDIFDINQLRAKDEHVRVPAHEFRGHM
   1000.0000000000000       0.99460595656150819           KECFYKPYLGNDDERYKFQCPDYKEPM
   1000.0000000000000       0.99557853410007957           KECLDKQCLRHDDDRYRWGCPEYKEIL
   1000.0000000000000       0.99426160891965099           KDFFEKDQLRRDEWREKVGIQAIKDAF
   1000.0000000000000       0.99450726674239120           GEVFDKGAFSKRDWHQKLGLGICRECM
   1000.0000000000000       0.99270089082985036           CGMLEKKGIYHRECMAGMREACCRECM
   1000.0000000000000       0.99445060612126945           AVLLEKDEMKGRECLTCIKPHPCKECI
   1000.0000000000000       0.98819824237850973           GTVLERKEMDYKDGLFSWKCCWVKECL
   1000.0000000000000       0.99723057182975761           GDIFEKESFTRRECYDKLDFKFCKEDL
   1000.0000000000000       0.99230186591442671           TPVLERDEFRGKECWMDIRFTQCKDAM
   1000.0000000000000       0.99588063120786718           TALFDKDDMRQRECIFKFRIRVCKEWI
   1000.0000000000000       0.99560465618749949           CGMLERSEMKQKDCFYSPRKKLIKDEY
   1000.0000000000000       0.99290275037346887           CAVFEKHQLGAKDCLINCRLHCCKDHL
   1000.0000000000000       0.99620011523258800           CGLLEKEAIRHRECWWRIRMSCCKDLF
   1000.0000000000000       0.99790895071239538           CEILEKREIQPRECLYRTKLYCCKEPI
   1000.0000000000000       0.99578137881398832           CEIVYKHRMHSWECIFKFEMKCCKEDW
   1000.0000000000000       0.99670040825130402           CALFDLDRIRSKDCIEAMEIRCCKTEI
   1000.0000000000000       0.99611214806168003           CGMLEDRDIRVKECWVGVKHKAFKREY
   1000.0000000000000       0.99450748786776566           CKIIEYESIKAKECGVDLKLKCCKPEM
   1000.0000000000000       0.99502465375359173           CVLLEDDVIKTRECLCNMTEKCCKKDY
   1000.0000000000000       0.99718658947306282           CACLEEEELRGKDCVVPCECRCCKHDW
   1000.0000000000000       0.99631074253808816           RLCFEKDEIRNRDVLVACKPTEIRDPY
   1000.0000000000000       0.99271118862874375           KCCLERDEARAKEYCFCCKLAELREMV
   1000.0000000000000       0.99786351575021071           AECFDKQECKRKEVIDRCKWKILRDFF
   1000.0000000000000       0.99762929580724835           RPVFEKHECKGREHYAPCKHKELKEEY
   1000.0000000000000       0.99619687816881619           AWMFEKPECRCNEVFCECKYKFLKEQY
   1000.0000000000000       0.99333576693303938           AMCFRRRRCSTTDIMCQCDDKCVRDDY
   1000.0000000000000       0.99548814318280621           AGCFDRKHVNARDLLWNCDGKCIREEW
   1000.0000000000000       0.99748829349907919           AECIYKECLKSEDIKHKCGCPCLKEYL
   1000.0000000000000       0.99828046919636904           KECLDRDPMREDEERTKIGCTCYKESF
   1000.0000000000000       0.99743260805645817           KEILESPKFQSREDYFKVECEDYRSKC
   1000.0000000000000       0.99720125810970595           REMLECGSIRAKEEYAKIQCNDYRWSC
   1000.0000000000000       0.99538681025820819           REIFEPESFKGNEERGKMGCQPYKPNC
   1000.0000000000000       0.99827774406811998           KECFESEKLKQKEEWYRCECGELRHAF
   1000.0000000000000       0.99164640747597166           RCCIEGERFRPREEHSPCDCRWRKNEW
   1000.0000000000000       0.99574653142626668           KQCLEVKCLYGREAYGPCHCREYKAEC
   1000.0000000000000       0.99462481347583787           RCMFEKRGFRRRDVFWPFNCRELKEEC
   1000.0000000000000       0.99606400951386131           KWCLDKQECGPREEFMACKIQWWKDRI
   1000.0000000000000       0.99604027009362373           PGFFEEDKCKPKEPMAGCDLRCFKREL
   1000.0000000000000       0.99320379097169431           KELMEHTYCKAKEHYCKCRVATWKDWM
   1000.0000000000000       0.99729896552430575           KDMFEETPCRGKEEYCKCEQAELRKAM
   1000.0000000000000       0.99436018305120399           RVIIEYNKCQGKEEICPCEFHQWKRHF
   1000.0000000000000       0.99769556872235465           RWCFDEGKCRQKEEMCACEFACVKRVF
   1000.0000000000000       0.99422590567647839           QICIRERRCDGNEKLCPCDANCYKKDY
   1000.0000000000000       0.99481352045671978           AFCFGEKRCESTNMFCACDCGCFNKTI
   1000.0000000000000       0.99283253864518195           CMCIREARIEAERCFVKCDHENFDKKF
   1000.0000000000000       0.99687519103328848           AKCLHEERIKRRKVYDECQHECFDRKY
   1000.0000000000000       0.99086882400542076           GCCIKRQRISKYKVFAGCEHDCLDRNY
   1000.0000000000000       0.99628280668010261           GKCLKEKRVDEEKMYSACQGECLERRY
   1000.0000000000000       0.99427206614008024           CCCFKEQKFEDEKVIHDWYPDCLEKHW
   1000.0000000000000       0.99758705861304353           CACFRDRRITEEKMLRVMDHDCFDRKL
   1000.0000000000000       0.99060348369066131           CPVLKDRKFDHDKMVKEAECECFEKRV
   1000.0000000000000       0.99563730784994453           CSVFREGRFKQDKCYREIEKPCLEKNF
   1000.0000000000000       0.99529849143628912           CCMIRDSQLYEDKGCKGWSKECLERRI
   1000.0000000000000       0.99003830855556940           ACIIRKNQLDKDKVCYQYNLNCIEEQF
   1000.0000000000000       0.99453203414601543           ACLLRKHPMDQDKVCKPFGLNFFEDKV
   1000.0000000000000       0.99379695711726279           NKFLKDSCLDEDKAYRGLCAEGIERYC
   1000.0000000000000       0.99394543266225155           ELCFHERYIDADKRYVPMKCEAYEKKC
   1000.0000000000000       0.99286717228915311           DMCLYEDCLKHLRKVFAFSCENYEKRC
   1000.0000000000000       0.98866618696993502           DKVFHDKYFNSEKKYFNVHCERMERRC
   1000.0000000000000       0.99919299036771703           DKLFRDTELEQDRKYIDIKCCKMDTCW
   1000.0000000000000       0.99329152850709068           DRVFRSTEMDPDNRWFDIKACAMEEIF
   1000.0000000000000       0.99251856697482910           DHIIRVKELDDDKSYKDVRQEKVEMNI
   1000.0000000000000       0.99421044267535374           EKLFKDKEVDNDKHWMELKNCWCDKCL
   1000.0000000000000       0.99464675844388306           ERFLRYPPLDPEKRYKEAGWCRLDNCI
   1000.0000000000000       0.99582530313872342           EKLLRGQACAPDKMECECEVQRWEKML
   1000.0000000000000       0.99733988049579947           ERAIRERPCDSDKRWGECRGVRIDKAV
   1000.0000000000000       0.99862419055395635           EKCLRVDACRHTKKYCQCKCAKIEKIV
   1000.0000000000000       0.99189916040513926           DKCFRMNYMHKERRWWDCPCCRMDGIF
   1000.0000000000000       0.99284655047093073           EKCLRHGELEPERKYMDWKSGQWDDVF
   1000.0000000000000       0.99748978033726010           ERLLRIRDIDGEKRWTDIKVAKWDCTF
   1000.0000000000000       0.99544275722511411           DRCLRMQGCEQEKKVASCGMAHVEPAF
   1000.0000000000000       0.99545605645987656           DKIFRQPQIETDKKYLELGMVKLETCF
   1000.0000000000000       0.99547411732400781           DRLFKERQMESEKRYLDFDACNFEHCL
   1000.0000000000000       0.99399131783471173           EKCFRERCIERNRNDPECDCEKLEKNL
   1000.0000000000000       0.99706366256636159           DKVLREKGIERYKHFAEVGLVRFEKLV
   1000.0000000000000       0.99560555007121332           EKCLKETRLETDKRWAEADCRSWDKPW
   1000.0000000000000       0.99436363350928292           PKCLQERRFSTSRYYVECEHACMEKLY
   1000.0000000000000       0.99314753617308915           VMCFYEDKMKREKFFYSCECMCLDKAI
   1000.0000000000000       0.99381076584295536           CGCIREYKIESSRWCKSVEWDCFDKKL
   1000.0000000000000       0.99621776181854094           CRLLREVKLDYDKCFIEFEICCIDRMI
   1000.0000000000000       0.99817001189579957           PKILKDQKLDEEKYYRDLDGSMFERCY
   1000.0000000000000       0.99526605884517738           CKMIRDDKMKREKCYHEFEIRMFEKGV
   1000.0000000000000       0.99183450324800948           CKMIRRKTMPHEKCYTEWDYRCLDDGF
   1000.0000000000000       0.99519089895894419           CKFFRRWAMEADKCYANWAFACVEDVF
   1000.0000000000000       0.99342879715781718           CRLLREDRFEPYKCWGDVELTSCEKSF
   1000.0000000000000       0.99265030969911938           GVVFKEHRIDESKIFRPIEKPNMDKWY
   1000.0000000000000       0.99410179524404918           AVDLRERKMDEERAVKTHDDTKLEKCF
   1000.0000000000000       0.99261606985840445           WAVIRERKIEEEKMLKHSEICPIEKAF
   1000.0000000000000       0.99357136295744852           DCFFREYRFEGTKKCMHMEVGHFERCI
   1000.0000000000000       0.99463518509492299           GCFFHDNKITRCRACMPLDKACVDRVY
   1000.0000000000000       0.99663522950355310           PCLLRDHKLDEDKGCHGADKDMLEKQY
   1000.0000000000000       0.99767372358957163           AAILRDKKFENDKIIKPFEEGCFEKGY
   1000.0000000000000       0.99367793318506104           PVCLKEGRFEGDKYLFPCDCQHIDKSW
   1000.0000000000000       0.99511835708395002           GDCLREQKMDDMRVLRACECDCIEKRY
   1000.0000000000000       0.99544413719629832           TGCFRESKVNPDKQWWACDCEQFEKKV
   1000.0000000000000       0.99439370748114231           YALLRENCLGNEKMIRGLACDKVEKKC
   1000.0000000000000       0.99314375478425510           GAFFREECCSDYKLLKQCGCDFVERKC
   1000.0000000000000       0.99563846881946816           DKFIKEKHCETEHRWQECHWEKVEKTM
   1000.0000000000000       0.99763245960552871           ERMIREHGLDPDRRYVEYPYCKVDRAL
   1000.0000000000000       0.99613806721328457           EKMFRCKCLSKETRHEEFKCARWDACC
   1000.0000000000000       0.99647358562896260           ERWFRCRCFYANRRWMEFCCAKIDSQC
   1000.0000000000000       0.99651664415487096           ERMLKCSGLNEDKRRREYKAERDEGRC
   1000.0000000000000       0.99670428222881424           EAIMRCRTFGDWKRWRSMKCEKYEGKC
   1000.0000000000000       0.99501687517889670           AHVLREQCIRDEKAYRALACQMIEKNC
   1000.0000000000000       0.99200826064600234           ALILYEKCWDDIKWIRARQCPTMEKWC
   1000.0000000000000       0.99110085426436967           EVWFRIECYRDERRMRGRGCTRWEKDC
   1000.0000000000000       0.99422198765808611           SHILKCQCLDDEKYHKELPCDFIECRC
   1000.0000000000000       0.99211042967415131           DILFKCHQWDDFRKFKSVPWDRYECKC
   1000.0000000000000       0.99473535270226709           DACLRCPKFDDYKYLRGPDCEHLESKC
   1000.0000000000000       0.99529427598080622           YPFFKCPKLQDDKWWRKMEYETMECKL
   1000.0000000000000       0.99565428105186737           RWLLKCSKIDDYKELKHCEIEDYECRM
   1000.0000000000000       0.99337562385009726           SYILRCEKVRPEREMWPLDADVYDCRC
   1000.0000000000000       0.99538849132323004           RHVLRCACFTDEREYRDLQCESREPNC
   1000.0000000000000       0.99372564270521335           KHILRCGCVEEEKEHKNVPAGELDHKC
   1000.0000000000000       0.99792605826675862           KKVLRCRCLQEEKEYKEVQSEYWDCRC
   1000.0000000000000       0.99619220131520603           DKILRCHPLRKEKKYRDFGVRKLECNC
   1000.0000000000000       0.99876370826108585           ERMIKCRGMEDDKKTRDFKVGRIECAC
   1000.0000000000000       0.99309559951973303           EKLLKEQNFDAEKKWMEANLWKIEKFW
   1000.0000000000000       0.99644589173098352           DRILKENPITGEKHYCDIPIEKFEKVY
   1000.0000000000000       0.99680817124167076           DRLLKEGPCDCEKYYCDCKCHRIEKLM
   1000.0000000000000       0.99235949756446984           DKCFKYDTCSVDKRICECGIRSWEAPL
   1000.0000000000000       0.99661988295007009           DKILKDHGCTHERRYCDCTQSRLERGF
   1000.0000000000000       0.99685454761958570           ERCLKDSTCEDEKKMCDCPMRWLEKMF
   1000.0000000000000       0.99356362371920326           PAFFYEGRCHCDRWLCPCEMAYMDKFL
   1000.0000000000000       0.99723165414947990           DRMFKEEAFDADKHYCEFAMPRCENCV
   1000.0000000000000       0.99442010776750178           ERFFRQKWFDQQKKMIEMPYCHVENCI
   1000.0000000000000       0.99607062491892329           EKVFREPMFEADRKYMNFTVDRYERKY
   1000.0000000000000       0.99570777923073539           EKFLRCRQVQWDKKYPNARMSKLECNF
   1000.0000000000000       0.99483690410400616           DKFLRCKPVENDKAYPDLNCFKIEGAC
   1000.0000000000000       0.99802971365686599           DKIIRDRGIDPERHYVDVECAHFEKMC
   1000.0000000000000       0.99678476064182953           DRVLKGSRLDSERRYYDIDCPKFEKVC
   1000.0000000000000       0.99376747308028079           DRFFKWSAWNHEKRMPDPGQCHLEHCL
   1000.0000000000000       0.99691501315130393           PTCLRENKFDPEKWIIEAQRCCCEKCY
   1000.0000000000000       0.99447516783754775           GGELIEDRLKGDKCAAGKDRAKCEKCL
   1000.0000000000000       0.99426113579661879           ESEMIERTIDDMKCLHTRDKGKCEKCL
   1000.0000000000000       0.99327408059769207           AHEFHEQEWKEIKCVRDRNKGKCERCL
   1000.0000000000000       0.99580232065223007           QHEIIESGYCEMKCFKEKRRAKCDKCV
   1000.0000000000000       0.99485527034833299           QRELIFKNMCDVRCIKERKKPKCEGCL
   1000.0000000000000       0.99331309027434245           DRELMVPELPCFRHIHDNKKPKFECPI
   1000.0000000000000       0.99382330859889179           DKDLCIAEFVACRRFMNRKSGKYEAGV
   1000.0000000000000       0.99591054880076102           EKDLCCREFPSCRRMHEKKKTRYPCPL
   1000.0000000000000       0.99533341494360605           EREFMCKELVNHRRFGERKKNKMECPI
   1000.0000000000000       0.99472886534015359           EKYLLCTEIWHFKRLTEEKTCKLYCCC
   1000.0000000000000       0.99450003105225793           ERNFLCNEYVKFAPMDEEKEDKFVCCC
   1000.0000000000000       0.99261592001852650           DKELWCHEMTQMDKLYEKKKGRWRCPC
   1000.0000000000000       0.99702577399154257           DKDFCCEEIQRPQRLEERKKRHLCCEL
   1000.0000000000000       0.99513930818417917           EKDFCARYYCSCCWVDEKKRAKMCPVL
   1000.0000000000000       0.98497718878482943           DKDFCAPMFMKICAFEERDRQRCCTMI
   1000.0000000000000       0.99538315861263826           DKEFMAPIFWKIACLEEKQKERCFSCL
   1000.0000000000000       0.99132395056163780           GKELFVTFISRLGCIEEKSKRRCMADM
   1000.0000000000000       0.99088340510149642           ERELFMDEYAKFCAFEDKKTKKCMHCW
   1000.0000000000000       0.99394994571273154           GKEFMCREYIKEACVEDKKRGRCAACM
   1000.0000000000000       0.99753568770743450           GREFFAKEYYKIACFEEKKRHSCWACM
   1000.0000000000000       0.99535176587233443           QRDLLKSEYFKQSCLEDKKRTQCCDCY
   1000.0000000000000       0.99484956343599174           SIELIRQGYLKLGCLERKDKSTCIECY
   1000.0000000000000       0.99323222882441820           GFEFFKKRYEKVACMESKDRAHCCDCD
   1000.0000000000000       0.99353291287729562           HIELCKTQYCKIGCIEKKDKRGCCEPY
   1000.0000000000000       0.99391534552343563           GEELAADRYKRWCCFERKDRHNCCNCL
   1000.0000000000000       0.99104959352942090           SEELMEARYNNQGAMDKKDKCRFSKCL
   1000.0000000000000       0.99431654487626409           DEELIEKRFDGVPIIGKREHCRFAKCW
   1000.0000000000000       0.99603677009948655           EDELMDDRLHRIGHLERNERCRCGKCI
   1000.0000000000000       0.99397966813474214           PDELLGDRYWKVSCLQKKERQNCCKCY
   1000.0000000000000       0.99637025553538983           KDELVAGKYPRVECFEKRERPDCTPCW
   1000.0000000000000       0.99522478516911228           NEELLAPRFMRVPCIDKREKKRCMACW
   1000.0000000000000       0.99357223186712418           AEEFMHNRLYKWPCMEKRDRSLCWDCF
   1000.0000000000000       0.99489978861606299           KEAFVNDKYKKMEEFERDEHCDIRDCL
   1000.0000000000000       0.99514962234868209           KERFERDACNKNDMMCKDNEGDLKDCL
   1000.0000000000000       0.99098545578831321           KERLWREMFKTKEPWPKDKESDLRDRF
   1000.0000000000000       0.99273553302586659           KEILERDAFRHTEDLMKTEWAEYREAW
   1000.0000000000000       0.99278004042894397           KDMIEKRHFRCREVYCKLDYKNVREYL
   1000.0000000000000       0.99552993294822634           QAMLEKDWLSCKEEVCTVPFKTRKEEM
   1000.0000000000000       0.99565874447550951           RMHLERDMCKCRDWFCGCEGKEVKDEY
   1000.0000000000000       0.99538690123490547           KIFLDRSVCHCYEEICTCAYGDYKDWV
   1000.0000000000000       0.99631815764382625           KSCIDRQMCKPKPDLCPCECRERKNDL
   1000.0000000000000       0.99331937486193522           RKCMDEPQCHSKEEAADCEMKDKRKEF
   1000.0000000000000       0.99512641117118872           RPFIYRNCCKQTEDMCQCGMKVRKEEI
   1000.0000000000000       0.99338197169310927           KKVMYKDMWKACEECCDFAVKERKNEV
   1000.0000000000000       0.99704150255468471           KCVFIKSLMFKCDECHPLPIKERKEDL
   1000.0000000000000       0.99493411392898345           RCFFDKTKFNGTEDCTAIEVREHKEEV
   1000.0000000000000       0.99735515759856275           KCLLCKSRMLHCEDCPCADIKERKEDI
   1000.0000000000000       0.99774609394900615           KCVMDKDKISGKEDYCPMEVKERKDDF
   1000.0000000000000       0.99635843226644250           RECLESERCKNKDEYCRCQWPEWKDHF
   1000.0000000000000       0.98925420905275407           TEFLEKDNCKRREKYYKCGVAVYKDHL
   1000.0000000000000       0.99440196860357954           PDCFERQNMNAREWYWKCTGVHLKEVL
   1000.0000000000000       0.99739243996651483           KDCLERDSFKQREPRMKCHCNEWKEGL
   1000.0000000000000       0.99471923199923362           ADVFEKTACTPKDPYERCAVHGWKEHI
   1000.0000000000000       0.99667542816093724           KDVLEAMKCKAKEEHCRCDARELKPPL
   1000.0000000000000       0.99622985437088230           KACLEVDKCKHREDLWGCETNQHKAEF
   1000.0000000000000       0.99709227950981216           RRCLEFEPCRQQDDFAECQCKYRKKEF
   1000.0000000000000       0.99517239514871636           NACFDEHGLRARDGIVTCGWKCYRKER
   1000.0000000000000       0.99755772257625108           PACLDEDPLRAHEGLVPCTDRCIKRER
   1000.0000000000000       0.99374029628554306           PAMYEETDLRQKEAMPAAKERHVKKDR
   1000.0000000000000       0.99460163475017360           GMYLDEDDCRGTEKLCGMRESMLKKHR
   1000.0000000000000       0.99621500227754056           AALFEDRDMRGNECFVQIREKMCRRER
   1000.0000000000000       0.99272646640138318           QCMFDEKELATHEALVAFKERQLRKER
   1000.0000000000000       0.99428774513717011           ACMLWEPDFLEKECWYPLKEKGCKKDR
   1000.0000000000000       0.99672293365498454           SIFLDEDECHEKDCVWPMQDKACKKER
   1000.0000000000000       0.99770006827752256           HAFLEDSDINGKDCLCAVRDKCCKRGR
   1000.0000000000000       0.99722456017641903           PMPLEEGDVKGKDCIAPYKEPWCKKGR
   1000.0000000000000       0.99271173869623242           AAFIEEHDLKGREVLVGVRTKLWKRER
   1000.0000000000000       0.99619225591018579           CICLEERRWDSRECLIQCDVRCFKKEY
   1000.0000000000000       0.99453872254986631           CACLELQACQRKEPIGECDGRCWKYEL
   1000.0000000000000       0.99437543289791508           DHMLEVTTCSAKEKYVGCSLRNYKPDL
   1000.0000000000000       0.99406096523892351           EQCLDLQRCTGKERWGKCHCKSWKAEM
   1000.0000000000000       0.99394775123075585           SDCLAIDHCSPAEEYWKCDCKDRRAEM
   1000.0000000000000       0.99516823197850068           RECVDQKKVTMKEEYAKCDCGDLKPAL
   1000.0000000000000       0.99501417672810144           RECFEKPGLNHKDEFEAMGCREMKDEC
   1000.0000000000000       0.99623901281871619           RGCIDKDECRAREIICECKMPCVKDYY
   1000.0000000000000       0.99198097919474926           RGCFDKKECTSKDMLIACRIKWWREEV
   1000.0000000000000       0.99563333044325419           AVIFDRKDCDSKQVICGCEQKLLKEEY
   1000.0000000000000       0.99292158463601932           RGMFEKDMCREKDMWCGCEWKYLKDDM
   1000.0000000000000       0.99080333045781144           RMFFDKSPCHSKDCFGGCQFKVWKEEM
   1000.0000000000000       0.99904523071050555           REMFDKTECNAREQYCKCKIAWFKEIW
   1000.0000000000000       0.99446748794732431           SEMIDRPACYAKEVYVRCSLKMIKDYL
   1000.0000000000000       0.99703062616659532           NECIEENGCTGNEKLCKCKCKGYKKEL
   1000.0000000000000       0.99324163418812972           PNCFEDNKCHQREFFVKCECTWIKKMF
   1000.0000000000000       0.99368153452325214           GEMLEDRKCENREVICKCQFHWFKKHL
   1000.0000000000000       0.99705317425932216           RDCFEINRCKCKENYCNCDCGEFKVPI
   1000.0000000000000       0.99311254124055381           HCCIEDTKLKARQEMVQCDCPHMKKWF
   1000.0000000000000       0.99588180064731346           CVCIEESKCKNKQCIHNCDTRCFKRDL
   1000.0000000000000       0.99347549133914193           QECLEFKPCYAKDEYIKCNCKCVKEEW
   1000.0000000000000       0.99660494705701763           ANCFERKWCDSKTVYMKCPCKMLRDYM
   1000.0000000000000       0.99272611333694427           KDMLEREGLTAKDDYWKIDWPGVKETM
   1000.0000000000000       0.99280842758321863           KLLLDKNALKATEEIAHIPFCQIRECF
   1000.0000000000000       0.99420669862288136           KHCLDKDPFNNNEEWADVPCCDMKELW
   1000.0000000000000       0.99330170704038023           KTFLDRQVCHAREEMVACGLGDYKEGV
   1000.0000000000000       0.99667503897357224           KECLEKDECHEKDEYQNCKPAVLRDSY
   1000.0000000000000       0.99424237952931038           PECLDLEKIKSDDCHTKCDCKHIKAEM
   1000.0000000000000       0.99666859787426576           RECFDKPAFRNPDEFWKCACAQIKEMI
   1000.0000000000000       0.99674997445174940           KELLWKGAFRAPDDYMRMGYCDFKECI
   1000.0000000000000       0.99358392430578124           KEILDRRQLWSRDWYVKLGIKLCRDCW
   1000.0000000000000       0.99447809019965949           CEVIEKPDLQGKECHQKVRASACRDSF
   1000.0000000000000       0.99106520500394191           GDCLERAYVKTRECYVRVKIRCFKDIM
   1000.0000000000000       0.99541133102891999           AECLDRGDCRQNTVIFKCRNPCIREYY
   1000.0000000000000       0.99307430631933913           KDCLDRSACKGREEQSKCHCAAVKEMI
   1000.0000000000000       0.99586840736155580           KVCLDKSQCAPNDYLMACKCPEIREWW
   1000.0000000000000       0.99554841793929605           RGCFDRNYCRAKDESCRCDCHEMKEMF
   1000.0000000000000       0.99389543717979123           AWCIERQELYDYEIMAPIKDRCMKEYY
   1000.0000000000000       0.99124798219874344           CALLEKYDLSDKECWYSIRQRYCKEAI
   1000.0000000000000       0.99562343512929430           CHLLEKQEFEGQECFFDYKIKCCKEPV
   1000.0000000000000       0.99371139887697024           CTLFEKKELDTDECMANVKCHCIKDLW
   1000.0000000000000       0.99179876375194465           CELLEKSGIDTDECWDKAGFTCVKNAL
   1000.0000000000000       0.99455433788694947           AEILEKDPVKGKEVWVKASCKCIKNEY
   1000.0000000000000       0.99606066861833320           STFLDKAELGCKEAFCAVKDRELKEEY
   1000.0000000000000       0.99466122357274978           AALFDRREMHGKEAICAIKIGIIREGY
   1000.0000000000000       0.99693862678158240           GEFFEKNEMRHRDQYLKVRVCGMKECW
   1000.0000000000000       0.99500004644485052           SECLERNMLRNKEVYWKWHWHCLKDCL
   1000.0000000000000       0.99631527811182508           RFCLDRPPCRHRDEYCACQCAIFKDMW
   1000.0000000000000       0.99629242557559927           RPCFDKDGFRDKEEWHGCGAAWFRELI
   1000.0000000000000       0.98977089529163642           KPCFDREAFHRKTEYDKCPVAQVKECL
   1000.0000000000000       0.99488615283944337           KDCLDRSYIEWKDPYVKCDCKEWKDPF
   1000.0000000000000       0.99657601836058485           HECLEKKQLAAKDMYVRCDCTSIKEGF
   1000.0000000000000       0.99517351780426588           AECFEDQTCKSKGVYCKCEVKIMKRVF
   1000.0000000000000       0.99323850664421887           TECLEAPTCWAKDYYVKCRCDVLKSKI
   1000.0000000000000       0.99721823013802480           KECLEIPNCHGREYYSKCPCSDIKVNL
   1000.0000000000000       0.99602789795366886           NECLEDERIRGKEEMLKCECPMVKKCV
   1000.0000000000000       0.99487280588705940           APCLEENRVKNHDVYARCDCGCMRRVY
   1000.0000000000000       0.99304073979180740           PICFDERACDGKDMLFQCTCGYFKRVV
   1000.0000000000000       0.99526677385263829           PECMEEKECWDKEWYSKCNCSWWKRPW
   1000.0000000000000       0.99445168320879251           MECLEHDMCSSKDPYCKCGVKCVKDWF
   1000.0000000000000       0.99649604857072416           CQMIERRRIEQKECLVSWDHKCVKDEW
   1000.0000000000000       0.99313147392787715           AGLIEKRDISKRECVGTMRAKVCREEW
   1000.0000000000000       0.99742288077362384           CACFERTDMKGRECVAKGRMSCCKESL
   1000.0000000000000       0.99482598665745647           CCVIDREELKRRECVDQYKAQCFREIL
   1000.0000000000000       0.99524593758944335           AEFLEKDALKGKEIYMKWAMKMMKDYV
   1000.0000000000000       0.99695220914331040           KEWFERDAITGKEDYAKMGHPECKDVL
   1000.0000000000000       0.99779669778683078           KECLDFPRIRTKNEYVKCEIADFKMGF
   1000.0000000000000       0.99655590778216174           KEVFDHGKIRAREDHAKMEIGYCKHGM
   1000.0000000000000       0.99528697526302967           KEMLDRQYFNPDEERPKFPWAQVKEAW
   1000.0000000000000       0.99209854158725408           HDMLEKQGIRTDDLRYKLGFSMIKEVM
   1000.0000000000000       0.99646152328419935           KDMLEKEGMSGYEERMKMPCAEWREAC
   1000.0000000000000       0.99762545978691097           KEIFEKEGVKTHDERARFNCGDVKECC
   1000.0000000000000       0.99596215914282893           KDCFEKQHFKSQEDRTSMECNEYKEGC
   1000.0000000000000       0.99593147358563849           KEVLERSCFRDEEERRKVETGDYKEGF
   1000.0000000000000       0.99741437681937328           KDWFEWETMKGKEEYGKTDCKDRKKDC
   1000.0000000000000       0.99425043732648122           KEILDDQGLKEREEYFKVGTGDVRKCV
   1000.0000000000000       0.99559916439913021           RDLLDSERFRTREEYMKIELCALKKIF
   1000.0000000000000       0.99297396224864609           RDVFDPDGLREDDDRWKVEIADLKEVL
   1000.0000000000000       0.99402198344104775           KECLEKQCFTTKDDYWNAQCPDLKEIC
   1000.0000000000000       0.99712911919614722           KECIERPAFRPHEEVVKQACPDVKEVC
   1000.0000000000000       0.99304278813432678           KECFEHATIRNTEEYMKCPCAGWRRMM
   1000.0000000000000       0.99743278180995487           KECFEYEKCKERDEICKCDLSVRKREW
   1000.0000000000000       0.99791820609565873           RMCLVRTKCGPADDFCKCNCKQRKDEY
   1000.0000000000000       0.99455492370963150           RWLWWRAKCGKGDEICPCELSERKDDF
   1000.0000000000000       0.99773150918508935           REFFEMDKCRGNEDRCRCECRERKNDI
   1000.0000000000000       0.99425903210422995           RGMIESERCKNKEDWVKCEYRGHKRDF
   1000.0000000000000       0.99708715449050667           KECLDVPNCKRKEEFDKCEIKDRRNEM
   1000.0000000000000       0.99466092554913665           KPCWERDHFRSKEEYAGFECSDKRDEM
   1000.0000000000000       0.99754436631077592           KALLEKDAVKPRDEIVGLEVSEHKEDF
   1000.0000000000000       0.99527223608354365           KQLLDKKVFECHEEICPAGIKDYREDL
   1000.0000000000000       0.99707293067497194           KELIEKDKCNSKEPWCKCEWREWKGEI
   1000.0000000000000       0.99652890342162148           GECIEISKCKDKEVWHKCEGRVLKGEF
   1000.0000000000000       0.99407302639105510           KECFEINRCKNYEQRCKCECGHMKTWM
   1000.0000000000000       0.99681266499494248           RECLDRDRFKGREEWMKFEIPQWKDPW
   1000.0000000000000       0.99251364447360146           KEICEREPCKKREPYCKHGVRMCKDCI
   1000.0000000000000       0.99432776630197928           KEWLDRPKLTDREDWSKLELAECRDCF
   1000.0000000000000       0.99411952127174252           CECLDRTDWKKDDCVEKMRCTCCKDVL
   1000.0000000000000       0.99476320686532793           CDFIERQGVRRDECRDKIPFNMCKEPF
   1000.0000000000000       0.99603240351312283           SDFIDRQQITKDECRDKFKYKACKDGF
   1000.0000000000000       0.99549003687468429           CEMFEKGTLKPRECMFKLETKECKDDM
   1000.0000000000000       0.99761857660855169           CEVFDKDAMRAKECMLKYAFRPCKEEL
   1000.0000000000000       0.99462854682775570           CELFERVDLNGTECLAKMNFKAIREEF
   1000.0000000000000       0.99426963313259942           CEFFENTEIRPRDCYCRWRLHCCRDTF
   1000.0000000000000       0.99682093734435551           CDFLEKDEIYNKECWAKARMTCIREAI
   1000.0000000000000       0.99460932394360491           RELFDKEAVRADDRRVKVGVASIRECF
   1000.0000000000000       0.98925916895986310           KDYFERSCVQPNDGYVRRKCPEMRDWC
   1000.0000000000000       0.99660856455064617           KDFLECGGIAESEEYMRLGCPEYKPEC
   1000.0000000000000       0.99148615388755301           KEYLDCRTIRPKEFLPKLPCKEMKCEC
   1000.0000000000000       0.99615285549344046           KEIFDCECMKDHEERPKLNVEELKPVC
   1000.0000000000000       0.99365535725839804           KEVLYCDCFKPDENRGKLSAPIIKQWC
   1000.0000000000000       0.99064327813088038           KEIMYCSHFWQDDYRNKFDCREVKAAC
   1000.0000000000000       0.99605038621008168           KDCIFCNCFIPIDDYLKLPCDSYKHRC
   1000.0000000000000       0.99487608577995712           KEIFYCDHLNRSDEFWKIPCDIYKTKC
   1000.0000000000000       0.99480288965530628           KEIFYRRCFHRPDDWLKMCCAEMREYC
   1000.0000000000000       0.99422910895995797           RDHFERECLRGKEWYHRVNCQDMKEKC
   1000.0000000000000       0.99492965670637312           KPFLEKPCLSCREEMMQACSAEIREVF
   1000.0000000000000       0.99301936603502072           RGCFDKNHCGHSEEMVGCDVADLKDMF
   1000.0000000000000       0.99592362487772734           KMCLEMGRLNRAEEFEACECGEYRATF
   1000.0000000000000       0.99685938638930260           KMCIERPAVTQKDELMHCPCSEYKDSV
   1000.0000000000000       0.99539521800350161           KDCIERDSFKKYEEYDKYQCAELRDVV
   1000.0000000000000       0.99602240388098251           KSCLEREVMKQDEEGMKCGCREYRDQL
   1000.0000000000000       0.99316954245725719           KEVFYRSCITHHDEMFGVCCQEMREKC
   1000.0000000000000       0.99790584783423619           KKLFECEGLKAKEEEMEFKAREKRQEC
   1000.0000000000000       0.99629424592386517           KKFFEMQCLRGKDEWVDVAYKDRRSEC
   1000.0000000000000       0.99646652890050236           KKFLECEAVKGRKEEADLPLKEKNNDI
   1000.0000000000000       0.99771092662012695           KKCFGVGGLGHRDEEMECGCKERNTEV
   1000.0000000000000       0.99554969097011958           KECFFLPGCHEREEWSNCPCKEYRAEL
   1000.0000000000000       0.99593752868338037           NECFELKYCEPKDDTCRCECKGRKADL
   1000.0000000000000       0.99010179340230453           RPCFVYSGCRTAEEIFSCGFRDRKEEI
   1000.0000000000000       0.99506157150071739           KFFLDKQNCRERDEICGCNFKWRKEEF
   1000.0000000000000       0.99487115368069401           KCMLDKNCCPAKPECAAIPFKERREEF
   1000.0000000000000       0.99641722051638271           RCVFWKERIKPNEDCWGTEVRDRKNEL
   1000.0000000000000       0.99580650673619930           RYVFEETKCKPRDDWWQCDVKSRRREY
   1000.0000000000000       0.99583964167045014           KACIERPKMTPKDEVVAWDCKDKRDDY
   1000.0000000000000       0.98778291109927985           RCCIDKSRIKNKKDLGCCQVKDRDKEV
   1000.0000000000000       0.99527821874140809           KRCLDRGWLKPRQEWLDCNCKERKGEL
   1000.0000000000000       0.99731958012243482           KDCFEMQACHTRQEYCKCDCKERRQDC
   1000.0000000000000       0.99583986473314501           KKCLQRKVCDPRDEYCDCTGTEMRDPL
   1000.0000000000000       0.99330256742863821           KRCMYAAHCVAEEEYCECDARQRREDM
   1000.0000000000000       0.99715312782128118           KHCLDKECCHGKEDYGRCSCKERRENM
   1000.0000000000000       0.99428146797842287           KFCFLRRGCDHYEEICTCPCKYYREEC
   1000.0000000000000       0.99473229036129285           SVCLDKDAVKNQDGFVACTCHCWREMI
   1000.0000000000000       0.99553494340061111           RYCLDKQDCNAKGVYCGCKCRELKEWW
   1000.0000000000000       0.99659356475898209           KDCFERGECRGKEEYCDCPITDLRDLW
   1000.0000000000000       0.99428458352670834           RELFEKNCCGPPEEHCKCKIGEWKEYL
   1000.0000000000000       0.99208254954088493           KRCLEKEGCQKREEVCECNFQALKEVV
   1000.0000000000000       0.99041375364220663           KIIFEKGPCKCKDFLCSCPIPVLKEWM
   1000.0000000000000       0.99305832219345658           PACIDGAECKHKDMLMQCRCKCFKGNF
   1000.0000000000000       0.99505820149482493           AYCFDTKDCDKKDVYNPCKCHCLKEFM
   1000.0000000000000       0.99594487672613630           KFCFEKEPCSKKEYFESCEVTDMKEVF
   1000.0000000000000       0.99297296102604127           RQCLDKNDCDKKDLYTRCKFPWLREFY
   1000.0000000000000       0.99271118943447745           ERCFDDPECSGTEKVCDCKGATWRQMY
   1000.0000000000000       0.98762837523285896           EPCIEIHDCDKRERFNTCKCSKLRASL
   1000.0000000000000       0.99277368175630976           EICFYIRECDNKDKWNGCKTGRFRVAL
   1000.0000000000000       0.99207986542029303           RGCFDFEDCKGKECYGGCRCRYMKQYL
   1000.0000000000000       0.99622994956824107           AFCFDKTRCACKEFMCTCDNKCVKEEY
   1000.0000000000000       0.98919145916363216           AYCLEKGYCQNYEALCDCHCKIFKEDY
   1000.0000000000000       0.99247752620360841           PWMLDKHACDGREPMGPCTFDLWKDKL
   1000.0000000000000       0.99606832124285116           KLLFDKGWCYCREGLCACNVEEWKDRL
   1000.0000000000000       0.99488932522111140           AECLETEACRAREGYCRCSLQMYRDRI
   1000.0000000000000       0.99629414294741614           PDCLDKDACKGHDFHCKCQAHPMKDWL
   1000.0000000000000       0.99649218365953063           SEILEHEHCKDRECRCKCEAPVCKGWF
   1000.0000000000000       0.99459289629407588           RDILEHDHLKSEEDREKLEITQCKSCM
   1000.0000000000000       0.99599175757124936           KEIFDRDRLKGDEFRIKVDMPWMKPMW
   1000.0000000000000       0.99493121046262534           RECFEFDKLKTKDEFMKCEVYTFKPPF
   1000.0000000000000       0.99685160202685652           ADCCEEPRMDKKEAWDRCECRCVKKEF
   1000.0000000000000       0.99362846756623679           CWCFENKSVDRREVIDPCTKKCLRDEF
   1000.0000000000000       0.99475886443855022           CKCLEEAHIKGKEVYGDCPCGCLKRIM
   1000.0000000000000       0.99635420247127737           GDCFDEERCAEKDVYVKCDCGCLRKIV
   1000.0000000000000       0.99351894043029687           MECLEETVCNTKEHYHRCPVNCCKKDI
   1000.0000000000000       0.99612290826505134           GICFEEPEMKDKECMVPCSQKCCKKEK
   1000.0000000000000       0.99435371045321030           SMCLEERQVKDRDMVFTCEDKCLRKER
   1000.0000000000000       0.99597233757717285           GVCFEDNDMKARDDLVPCRETAYKKDR
   1000.0000000000000       0.99717566410074487           PACLEEKDLEGREFIITCRGKCFKKQR
   1000.0000000000000       0.99351611516673377           AMCLERKECETKEWLCPCKGAVMRNIM
   1000.0000000000000       0.99304856550380127           MMCLLKQDCAPLELFCQCKPTVLKDRY
   1000.0000000000000       0.99523093706662669           NTCFEKKECRRKEGIVPCRCAGIREVW
   1000.0000000000000       0.99767020918879812           SVCLDKPECKPKEFLWACRCRSIKEMW
   1000.0000000000000       0.99441222609653257           GCIWEKDEFTKREGFEQMRIKGWKEEL
   1000.0000000000000       0.99050181654134406           HHVIEKDEFHRRDCLVTMKKRCFKEDY
   1000.0000000000000       0.99585328287223018           QLFLEKDQCRGKECLCNCRHRFCREEY
   1000.0000000000000       0.99799346788454379           AEFLEKDPIKPREGWMRFGFCVCKECW
   1000.0000000000000       0.99122202591745234           AGIFDKENYKRNEIMEGADMCACKECI
   1000.0000000000000       0.99480396187723352           SEWLDKEAVRRHDCHWKANPPGCRECI
   1000.0000000000000       0.99401176356373644           REWLDKPVLKSDEFHCKLPMRDMKEGI
   1000.0000000000000       0.99397056442140497           PDIFDRQNFKGEEPRSKMKAKWLKEYL
   1000.0000000000000       0.99421557828489804           PDIFDRKAIEQDEPRDRVGYKAWRDEM
   1000.0000000000000       0.99473625861673620           GDILERRECKEDEARHPCKLSAIKEEI
   1000.0000000000000       0.99288933159369985           GMFLERHQCQRRDVLCQCEHKCLRDEY
   1000.0000000000000       0.99625298097426163           PVCFYRKECKQKDVVCACKCKCFKDIF
   1000.0000000000000       0.99549922407801017           AYCFDREECKPAEPICPCKPPMLREYY
   1000.0000000000000       0.99498481083751544           CACLEKDDCSAYEAWWPCRIKCWRDEY
   1000.0000000000000       0.99614488206080787           CACMYEDDCRGFDCICACRAKCLRKDY
   1000.0000000000000       0.99627649662060513           ATCLNDPECHDREMICKCKGKCWKKER
   1000.0000000000000       0.99400103749622537           PICLERDDCGTQEMLCTCRHRCIRREY
   1000.0000000000000       0.99378771403965427           RVILDKHDCNGKEDFCACTHKYVKDEY
   1000.0000000000000       0.99341479830293822           HTCFEKTECRTDESLMNCKCKMFRDEM
   1000.0000000000000       0.99471091138659928           KTCLERGECTPREVIFDCKATDVREVV
   1000.0000000000000       0.99528394514194574           KMCFDKEECGGEDSFGGCKWADFREAL
   1000.0000000000000       0.99655100541222952           HPCLDRNECRHKEAVCGCKFKGFKEVY
   1000.0000000000000       0.99700648068996922           RDKLERGTVRTRERFAKQKECDIKECL
   1000.0000000000000       0.99828324763136789           KELLDKDAFKCEEEWMKLDCCEWRDCF
   1000.0000000000000       0.99806165218394849           KEMLDKDTFRARDYLCRHTWCECRECF
   1000.0000000000000       0.99497602139530639           AEMLEKSDCKPRECWVKWKRGNCKECI
   1000.0000000000000       0.99257967193245655           KIFLEAQELRAKESICKMKICELKCCV
   1000.0000000000000       0.99646515809443525           AEVLDPAPLRPKECYWKVGTCACRPCW
   1000.0000000000000       0.99682077153534943           TEILDTNKLRHKECYGKLEMAQCRSCF
   1000.0000000000000       0.99680686621390269           CEILDRAKFKAKECMYKNEIKCCKEQI
   1000.0000000000000       0.99689435216189770           CAFFERDLLGKRDCLESPKFKCCKEDL
   1000.0000000000000       0.99480976160544254           CEVFEYESMEPKDCYYRADAKCCKEEI
   1000.0000000000000       0.99809817318857363           CEFLEEERIKGAECWGKVDFACVKKVL
   1000.0000000000000       0.99427003878686460           CECLEEKHLDGKECCMKAEAKGCKKDF
   1000.0000000000000       0.99313349611354540           CELFEEDYVRAKECFAHIPFGVCRRKM
   1000.0000000000000       0.99327059040550525           CEVLEEEHFRQHNCWPKFPFTACKKAF
   1000.0000000000000       0.99702314005070114           CDLLEDQWVKWRECWMKVPYTCCKKSF
   1000.0000000000000       0.99545455277102157           AELFDKPEIDPKECWQKFNASVCREHY
   1000.0000000000000       0.99218047208740268           AGIFDKREIKPRDCWDRLKYRCCRETY
   1000.0000000000000       0.99496301993159231           CRLFEEREMNKQDCLWEFRKKCCRQEY
   1000.0000000000000       0.99718172599150101           CKVLEKKELQGKECYPEVKPKFCRGEW
   1000.0000000000000       0.99319127436658772           CPMLDRQDMKGRQCYMKYKIKVCREMI
   1000.0000000000000       0.99362968073581015           CMLIYKHEIPTKECFLSIRLKICKDQI
   1000.0000000000000       0.99547395351743806           CVLFEQGDMKPKECIWAYRIACFKEAL
   1000.0000000000000       0.99400802794449639           CPWLERKEVQSKECYSPGKLKCCKEGY
   1000.0000000000000       0.99615745914268539           CPLLERSEIRTKNCFAPARIKFCNEEL
   1000.0000000000000       0.99389087333456239           CCIFDRPEFKYRECVWPLRYRCVKEDM
   1000.0000000000000       0.99249898825355631           PCCLEKSEFKQKDMIHCDRCAAFKEVV
   1000.0000000000000       0.99551876976111531           CMCLDKDELKRRDGWMGIRCNCIRETW
   1000.0000000000000       0.99645675344636853           SWCLEKMEVYSTEMFAACKCKCFKDEY
   1000.0000000000000       0.99591849366138752           ACWFEKDEFTPNDIIWGMKSKLLREEY
   1000.0000000000000       0.99371331242457028           ANCIERRQCSNREALQQCPFKILKDEM
   1000.0000000000000       0.99219965160774504           AVCLDRDPVNARDYVVQCGEECLRDRY
   1000.0000000000000       0.99404139357160981           AVCIDRQDCNHKEAVNACKMKCVKDPY
   1000.0000000000000       0.99583438043100403           HACLDKNGCNEKEMWWKCKCKAFKEIV
   1000.0000000000000       0.99591185104046864           AVCLEKGECENSDMMCPCKNRCFKDEW
   1000.0000000000000       0.99677390477241234           KMCFEKNEIETKEDFAACKCGAFREGV
   1000.0000000000000       0.99680267338857165           SACIEKGECRNREAMNGCKDKCVREGR
   1000.0000000000000       0.99368018221365595           ADVIEKQACSPREAWGRCSMKGCREEL
   1000.0000000000000       0.99366521580500922           AEVIEKAPVKCKEIMCKVNMKHLREEW
   1000.0000000000000       0.99783576759208226           KEVFEKHGFKSHEEHMRVGCAEWKEPM
   1000.0000000000000       0.99497903127368081           KELFERECMKSDEEKVRVPCGVIREAM
   1000.0000000000000       0.99327653617585487           KDFFEKEAIKGPDWHGRVEFKDHREDI
   1000.0000000000000       0.99386140844359538           KDLFDKGCLEANEDALKLGISEYREDC
   1000.0000000000000       0.99470230465269505           RELLEKNPIRCKDDHFKIEMKAHKEDF
   1000.0000000000000       0.99118195765960471           KEWFEKEDYRGNETWAKDKCKEWKEDC
   1000.0000000000000       0.99684821294382531           KWCLERDVIRNIEDLPPCACKDHREDF
   1000.0000000000000       0.99526446559224824           KCMLQRAPFCCNEDICCWGFKEYKEEL
   1000.0000000000000       0.99680977169456997           KCLIWRAKIMNAEDCFSVDLKERKDEL
   1000.0000000000000       0.99605552303325684           KCWIMKERWREVKECRPREKKERTDDD
   1000.0000000000000       0.99245961459116727           RCLFMRERMYNCTECAAADKKPRVDED
   1000.0000000000000       0.99001209684214797           KTYFWRPKMLTCTECCHWEKRERCDEY
   1000.0000000000000       0.99586983477502955           RCSLCKDKFKACQECVPTDKKERLDEY
   1000.0000000000000       0.99847038548720424           KCDFCPGKFCGCEDCAAKERRDRHKEV
   1000.0000000000000       0.99449849286415570           KCEMVATKWVPCSDCPQREKKDRHDDF
   1000.0000000000000       0.99169304133515856           KWDFCHPRVANCTDFNEKEKKDRCSEY
   1000.0000000000000       0.99691721546018486           KYDLLCECYIDIKEVRERERKERYEDC
   1000.0000000000000       0.99580782812165358           KTGLVCPCWMEIKELRDAPCNERTDDC
   1000.0000000000000       0.99579264278627921           RKMLGCSRLSKSKEYYEMECKERYGEC
   1000.0000000000000       0.99741006114786168           KKFFIGGCMFKVEDLEESCCKDRRREC
   1000.0000000000000       0.99476707971891154           KREFMCACYINLEELREKDCKEKKDDC
   1000.0000000000000       0.99595903063055147           KKCLYCPCMKDLGDMRECACKERGTEC
   1000.0000000000000       0.98976458280576529           KKMLWTDCVHKPKEYIELGIGYRESWC
   1000.0000000000000       0.99385945224667560           RKLLMHGVIWAFKDMTELAVREREDEC
   1000.0000000000000       0.99143906161967010           KKLLMCKKMFNMKDFKEFEVTEREADC
   1000.0000000000000       0.99668533856452901           KKQLWCEHLHTLKEVAENDCRDREGEC
   1000.0000000000000       0.99624023542677098           KKFLCCVRICPRKEYWELEARDREPDC
   1000.0000000000000       0.99344681586250161           KKMIYCDWISGMREWWEVPFNERDGDC
   1000.0000000000000       0.99563012831827302           KRIIWCECIQAHKDWLEVPCRWREQDC
   1000.0000000000000       0.99521311225226816           RKCCFHGCWWEAREYKEAQCRDREDDC
   1000.0000000000000       0.99757897784607308           KKVFLCRCVDDGSDYKELGCRERPKEC
   1000.0000000000000       0.99457635623995289           KKIWLCRNLPDFKEFREAQCHERESDC
   1000.0000000000000       0.99453493261319725           KKQFICSCFKKFKEFHEKPCRKRDPDC
   1000.0000000000000       0.99366952271528841           KKYFFCNCFHPVEELCERGCRPRQNEC
   1000.0000000000000       0.99375324981711000           KRELMHHCLMALREMVDRSKKDRFNEC
   1000.0000000000000       0.99211937320387333           KRYIVAPCCVKWDEMQDRSFKERRGEC
   1000.0000000000000       0.99671141142618647           KRWICIAYWCRCEDFEDRPMKERKTEM
   1000.0000000000000       0.99585163420870981           DEEFCMGYFCGCTECCKRDKKRRCTEM
   1000.0000000000000       0.99061928038399349           RWELVCPYFAACSDMMKKPKKDRTTEV
   1000.0000000000000       0.99180026177423564           KTDLFMDKVYHIRDICDREKKNRDREF
   1000.0000000000000       0.99125968737251813           KVDLYWAKFVTPREMAPRDKKDRDPDM
   1000.0000000000000       0.99584239769702365           KVDLCMPKYCAMKELRSKEKKDRDADV
   1000.0000000000000       0.99445996977576312           KKELIWEHVCELAEMRERNKKERVPEM
   1000.0000000000000       0.99412149744552680           KKEFLMKRYMRVADLDDKDKKYRCPDF
   1000.0000000000000       0.99703888896920001           KREFCHTVYCKMAEIEDKGKRDRCSEF
   1000.0000000000000       0.99593195648243260           RREICLQVICKCHDLEERERKDRHSEL
   1000.0000000000000       0.99516126977638197           ERELCVPVLCGCDDMVEKACKKRGQEF
   1000.0000000000000       0.99654735726671517           EKELCCAIIIQCGDCTDRGRKRRCGEL
   1000.0000000000000       0.98841480984623298           EKEICQKALCGICDMPDKSRKRRCKEM
   1000.0000000000000       0.99151568583803529           RREFCCGNYGNCCTLNDKDKKEFCNEL
   1000.0000000000000       0.99084134466736851           KYELCCCTWCGCCEVPKKDRSEWCCHF
   1000.0000000000000       0.99775603556277226           DEDLCVARFGKWCAFEKRDRDRFCACF
   1000.0000000000000       0.99764983346171310           DEDFCVPDICKCCSIERRKNDNFCVKL
   1000.0000000000000       0.99493585877207047           GDEFCIKNLARCCVLERKQKDKLCPRL
   1000.0000000000000       0.99705246011851234           DDDFCGPELYKCCKIDRNRREKICPKL
   1000.0000000000000       0.99665049324489519           DEDLCVSEWRRCCKIERHRHAKLCGVL
   1000.0000000000000       0.99620120992952155           EEELCEPELGPCCAIVRRKKKKVCHEF
   1000.0000000000000       0.99862872213864662           ERELCEEGLAACCAMVEKGQKKICKEY
   1000.0000000000000       0.99642293476888710           EREFLIRNIDRFCWFDEKDRKKFCAEW
   1000.0000000000000       0.99506769745936274           DRELIVRGIEKCCRWEDRAKKKYCAQF
   1000.0000000000000       0.99695592549736345           EREFIVKCFLKWCRWEDRAYRKYCADL
   1000.0000000000000       0.99653539406643010           EKDFCAKVFNSCCRLSDKQNKKYCGDV
   1000.0000000000000       0.99657415657099124           DRFFCIMEFCQKCRLTEMKLRRYCAEF
   1000.0000000000000       0.99489158806596978           NKHFCGDEWGSICALREDKHRDVCPEM
   1000.0000000000000       0.99227601049342973           EHNFCCKEYQEFQKMREDKYAKFCGIM
   1000.0000000000000       0.99606175683174358           EKELMWKEWYSLKRLRERKKAKLDMAV
   1000.0000000000000       0.99283141268490860           AKELRSKEFEHIKLLGEKKKSKFEGAW
   1000.0000000000000       0.99674221997316803           DKDFRLSEFDAERRIAERKYCRMDAGF
   1000.0000000000000       0.99539037124816365           ERCIKGREFNSEKKFKETKCHRLDGNC
   1000.0000000000000       0.99606408914233757           EKCFRTRALDDDKKYRTAGCCRMDRWM
   1000.0000000000000       0.99516414122245578           EKCLRLAYCNKRKRYVECGCTRLEKIL
   1000.0000000000000       0.99672174995161733           EKCMYEEWCRSHKRYAECPCTKWERMF
   1000.0000000000000       0.99673489644795821           ERCLNFKTVEANKKYIDCQCQKYEAEM
   1000.0000000000000       0.99332732807275304           ESCLRGSACKDDKKVGPCRCKRYDKEI
   1000.0000000000000       0.99386965322644216           ETCFRWNRCTPDKKLMSCAVKKYDAEM
   1000.0000000000000       0.99473847230182377           DTCFRIKVCEDQKKNRKCGFKAYEADL
   1000.0000000000000       0.98836881566688106           EEVLQFKYCADNDKHCKCSMKKYKRDI
   1000.0000000000000       0.99379165046015183           EELLYCQICANDDRRPKCQMKKYKGPL
   1000.0000000000000       0.99519416681280937           EEVLYCRAFEGEEKRCKFGIKEFRCDV
   1000.0000000000000       0.99750764676350390           EEMFECGALKPDENYYKFACKKVKCEC
   1000.0000000000000       0.99307655485506363           DDILECEHFNQRQQYMKMTCCKLKACC
   1000.0000000000000       0.99793574286024134           KEVFDCGGIRSKEDYTRVECQEMRCNC
   1000.0000000000000       0.99111382122073965           KEFYWCERFKPPEEWAKFDFPDMKCEC
   1000.0000000000000       0.99709696611290655           REWFDCEVFKAHEDMMRHECKERKEEC
   1000.0000000000000       0.99310993725231145           EKFIDCKCFDPKDMYWDFQCKSWKAEC
   1000.0000000000000       0.99499668687263931           DQFCYCRCISARDKYIRMACRNYKADC
   1000.0000000000000       0.99425063238898892           DLFFYCHGFFSVEKFCAIGCRKYKHEC
   1000.0000000000000       0.99453272988331498           DNVFDCECLHANQRMVNLPCKRYRADC
   1000.0000000000000       0.99599412004997556           EVVFECECIQPTEKMVKLQCKKYKSEC
   1000.0000000000000       0.99558485247368778           EELFDCKCLNKQEKKEKVHCGAYRPSC
   1000.0000000000000       0.99487248192963151           DELLNCNSITGDDKRGRLSMPKIRCPC
   1000.0000000000000       0.99598316064396430           EDVLDCQYMSRREKYERVPSKRWRCQC
   1000.0000000000000       0.99666542547219250           DDWFVCQCLWKNAKHERMPCKKYWSEC
   1000.0000000000000       0.99397133728778853           EDFFWCKFFQKDQKRDKMGCKTYKPEC
   1000.0000000000000       0.99454667906551508           DYLFKCKCIDAERRYLQVAVPKWECDC
   1000.0000000000000       0.99507156003505348           DRLINCRCVDRGKRYVDIHCNKYDPQC
   1000.0000000000000       0.99409624708115774           DRIFKCQNFNPMKKYADWSCEKYEARC
   1000.0000000000000       0.99516627336601116           DRWLICGDLLPYPKIYEEKCEKYVCKC
   1000.0000000000000       0.99304364720662897           EECLICAEFTGWERMMKYKCHKLKCRC
   1000.0000000000000       0.99525679068573636           DIFFRCTEFEGERRMAAMKGCKLYCCC
   1000.0000000000000       0.99264144578369107           EPFIKCKYFENQKRYSPMKHVRLECCC
   1000.0000000000000       0.99513749272747254           ERWLRCKQFEDRKVLKEHNNCRLDACC
   1000.0000000000000       0.99434054500391966           PHYLRCTKLDEDRCIKRKDKCHFDCCV
   1000.0000000000000       0.99604965823167391           PALLKCKKVDEERYIRTFEHCTFECCL
   1000.0000000000000       0.99428524492207782           AKLFKEKRLDSNKTYANIDGCKIEKCV
   1000.0000000000000       0.99470713425674950           DKLFREYKLDRDQLYPDVECCKFEKCI
   1000.0000000000000       0.99513780633882665           EALLKEPCISGDRKISGVCHERLERRF
   1000.0000000000000       0.99759176072030431           EWMLREHGIEHDKKYMPVRFEKDEKKL
   1000.0000000000000       0.99837637893714393           EDVFRCQGVNDDRKHKRLRMPKYDCQC
   1000.0000000000000       0.99099374104064009           GKFMRCAQLGNEKTYRDVAAETFDCKC
   1000.0000000000000       0.99744354696997983           DRWFRCQYLYTDRKRVDVKMERYDHKC
   1000.0000000000000       0.99508887035894267           EYVLKCRDLETSRKLAPFRLEKEETKC
   1000.0000000000000       0.99791588684877786           EDVFRCRSLETHKKRWKMPCEKEEKKC
   1000.0000000000000       0.99491563219195633           DDMLNWKCLDKDQRRIKFQIEKYTRRC
   1000.0000000000000       0.99766743378530787           EELLRCGCIVKDNKKQKLACERIECRC
   1000.0000000000000       0.99679740393058291           EYMFRCPTFDKEKRRTKFKCDRWDKKC
   1000.0000000000000       0.99084341467565917           DAVLRCQPMGPSKKWWKMRCQKEDNKC
   1000.0000000000000       0.99450818945394470           NRGLRCKWIEPERKYMSRPCEKEESKC
   1000.0000000000000       0.99695803856576826           DKMFKDKCFDADKVEAEFRCDRLDRNC
   1000.0000000000000       0.99406248443366374           ERWFRDAALDCNKKFVEPAASRFDRHI
   1000.0000000000000       0.99470172292183023           ENFLKESKVGKDKRFCDLEVMRLDKLL
   1000.0000000000000       0.99344064409266564           EMLIKEARIQCDKRWVEVDWGRFEKMM
   1000.0000000000000       0.99516996782815947           EAVIKETRVDDDKKWKSVDVTRFEKTW
   1000.0000000000000       0.99628945045612516           ECIMKEERCYPQKRCCSIEMGRVEKVW
   1000.0000000000000       0.99298150067050728           SHCLKEKRCDEGKAYAGCDCGHMEKMW
   1000.0000000000000       0.99128185363437693           CKCFTETRLNGDHMYWDCDCTCLEKFW
   1000.0000000000000       0.99060244740157299           DKCLRPKHVSKERRMLECACCRWEGMF
   1000.0000000000000       0.99521977827625696           DKCLRPRGCGHERWYMECGPASIERVW
   1000.0000000000000       0.99577964038814071           EKCFRAPAMPASRKYVECKCPRLDAYV
   1000.0000000000000       0.99510920181563267           DKFFRIGGCGRRRRYCDCRVQRWERMM
   1000.0000000000000       0.99211268998788771           DKVLREGFCPPRRFYCECPVQRFDKNM
   1000.0000000000000       0.99660261658143912           QKCFREKKCSSEKPIHECSCPCFEKII
   1000.0000000000000       0.99615074943097170           DCCIREKRLDKSNHLAGCECIKLDKCL
   1000.0000000000000       0.99485715447842027           EVCLKDDKWDEERHIRAQECPKFEKCI
   1000.0000000000000       0.99450417547087211           TKFLREPRLPCDKCYCAVDYDTVDKKM
   1000.0000000000000       0.99201971713282644           QCVLREDKLGAEKLMMGLDFEHLDKKL
   1000.0000000000000       0.99432034131024682           CGIFRENKLQAETCWWNVDREFIDRKW
   1000.0000000000000       0.99525978101673640           GKVIKEPKFDTEKAYTGVEFGCLEKCY
   1000.0000000000000       0.99571306457961384           CPFLRDERWRPERCMRSMDKDCVDKKV
   1000.0000000000000       0.99511411909135450           DWFLRENKVDGEREFAPIEAESYEKRW
   1000.0000000000000       0.99366404974169931           GCIFRENRIHNEKSIRALDREVFERRW
   1000.0000000000000       0.99463159859723527           CGIFRDQKISHNKVLMPLDVEVIEKKW
   1000.0000000000000       0.99773919765885732           CCILRETKMNRDKCLIPFDMDCIEKSW
   1000.0000000000000       0.99550308522745290           CPCVREKKIDERKAFKVCDSSCLEKHL
   1000.0000000000000       0.99420608605270844           DKWFREQKMYQDKKYCNMEVACLERVM
   1000.0000000000000       0.99683142211613873           EVILRDEKCTHEKAFCTCDHYKFERMY
   1000.0000000000000       0.99553333773731267           DWIIRDSKCDHEKHLCPCEYNRWERGI
   1000.0000000000000       0.99603883036648011           AIVFRDPKCSHEKMLCACEKKAVDNDY
   1000.0000000000000       0.99472348305834035           AACLRNHKCSRTKFLCTCDKEGVEDKY
   1000.0000000000000       0.99066782891113225           QYCFFERKCLSIKPLPRCDGEGYERKY
   1000.0000000000000       0.99672039197583184           PRLFREGPCTGDRWTCECQYEYLEKKW
   1000.0000000000000       0.99348027438744979           GRCLKEWKCECEKAICQCDQAPIDKTM
   1000.0000000000000       0.99803716854359015           HVCLREEKCESEKHFCACEFQCFDKVM
   1000.0000000000000       0.99604277764847093           GWLLREKKCQTDKWFCNCEFGVVEKYY
   1000.0000000000000       0.99206421493431840           DIIFREDWCETERRFCTSGYVKIDKLM
   1000.0000000000000       0.99692749461489993           DKFFREGNFEPDRRCIEMKPCSLDRVM
   1000.0000000000000       0.99671191562991979           DKLLRSWELDPDSKVWDLKMCKCDSCW
   1000.0000000000000       0.99637038920033649           ERFLRYEEFSADKKYKDFKPCRFEPCM
   1000.0000000000000       0.99785572433399738           ERFFKDNTMESNKKLCEHSPCKLERCC
   1000.0000000000000       0.99582239299881825           ERILRLKECEKEKKTCDIKYERDEPRV
   1000.0000000000000       0.99634187687946518           EKVIRVNELDGEKKWMEVRIKKAEADV
   1000.0000000000000       0.99318156035781713           CRILRSDVITKDKCYADWTIGCCDDFI
   1000.0000000000000       0.99630894252506386           CHIFRKKGMQKDKCHMDINMSCCDEAW
   1000.0000000000000       0.99590483848519373           CAMLRDSKLEADKCVPPWSNDCLERRI
   1000.0000000000000       0.99766286005081595           CCLLREDNFQPEKCFWHIKCECIEKRF
   1000.0000000000000       0.99651676860935667           CCVIREGAFEDEKCWRSLDIEAYEKRM
   1000.0000000000000       0.99435450082078713           CAFLKQGAVEEERCFKDLDRDCCDKHF
   1000.0000000000000       0.99446076605767308           CPFLQDEKVRGNKCLIAMEMSCCDKCI
   1000.0000000000000       0.99416494380775577           HILIRKQKWDSEKCICAIEKPWLEESE
   1000.0000000000000       0.99465834439499867           GQVLRKDKCDSERAMCGIEKNAIEDME
   1000.0000000000000       0.99224855970599157           KVMFRKQKCEPQRAICPCERSEFEQRE
   1000.0000000000000       0.99639646289656869           NCVFRKSKCDGEKHVCNCDRRVIEDEE
   1000.0000000000000       0.99405871524067402           GIMLWKTKCHGRKVLCSCEKKWIDDDE
   1000.0000000000000       0.98978099043990686           RLFFKKEKCYHNKFWCTCEFEPMEDKY
   1000.0000000000000       0.99515647695523535           PKMFRRKECNPPRVYCECNWECMEEKY
   1000.0000000000000       0.99736363597160882           GKLLRKSECYHDRAICDCKMCAFEEVF
   1000.0000000000000       0.99516395794728540           ARCIRSECCEPDKVYGDCDIGCLEDAF
   1000.0000000000000       0.99696940186684035           CGWFRKKQLEEIKCIRGINDACCEDCF
   1000.0000000000000       0.99337873328995596           CRCFKMADFYAEKCLKECRAECCDQAI
   1000.0000000000000       0.99434498933954296           CKCFRKSVCTPEKIYHDCSTPCWEDHM
   1000.0000000000000       0.99052202640769327           NKILRKKHCNGRKNYMDCHMPQLEEMF
   1000.0000000000000       0.99506277975377599           PRCMRRKSCEGEKRYGDCSMKCFEEWF
   1000.0000000000000       0.99397730768659698           ARCIMHRACDDIKELRECACETYEDRM
   1000.0000000000000       0.99605085522251202           RHCFKKQACNGEKDWHECTIEEHEETL
   1000.0000000000000       0.99493472787900772           CCCFRRRIFDGPKLLMAMTFECIEEKL
   1000.0000000000000       0.99543285115198066           VCCIYKKFCDNRKIYGPCKCDCWEERF
   1000.0000000000000       0.99356547373731907           AYCIYKKVCDQTKVICPCTCDCFDESL
   1000.0000000000000       0.99451124817079939           PLCLRKSRCSPDKCICACQWDCWERRY
   1000.0000000000000       0.99665744204562090           AMCIRHKECDSDKILCGCNCDVIDNRY
   1000.0000000000000       0.99470817575128401           TCCIKKNKVERDKEWVKCEMECWEDRY
   1000.0000000000000       0.99445775718740370           NDMFRRKKIEGDKVYVTIEKDCLEDRE
   1000.0000000000000       0.99374834416909652           GWCLRHAKCSTDKMYSPCEKEPLESRY
   1000.0000000000000       0.99649498705575978           EMCLKNNKCHADKVLCKCDCERLENRI
   1000.0000000000000       0.99813165774356005           ESCIRIRECEHEKRYRGCKIGKLEAAI
   1000.0000000000000       0.99648047163185394           DVCLRYREYENQKRLKACKCGRYEQPI
   1000.0000000000000       0.99266394185103435           DRFLRCTEFEQAKRLVEWKCDMYDGRC
   1000.0000000000000       0.99840064924783378           EKFIRCRDLEAEKRMGDPKCNRLDCDC
   1000.0000000000000       0.99792703886682466           EQMIKCRDFDPERRWRNYKCENWECRC
   1000.0000000000000       0.99565173146751806           DKILKCNAVDERRRYREVKMERHECHC
   1000.0000000000000       0.99355519978409113           DRFLKLDDMEAEKKLMEMRCQRMEATC
   1000.0000000000000       0.99651113311989625           EKILKDHHLDGERKWMPVHVNKYERRC
   1000.0000000000000       0.98746308111883219           ELTFRCKCIDDWRKFKPSSTDKWDKGC
   1000.0000000000000       0.98945823742251116           EKLIKCKGIDEDKKLRKRADGKFECGM
   1000.0000000000000       0.99337564513507093           EKCFKLKAIEDEKKLVNCTHCTIEPCF
   1000.0000000000000       0.99165550520040768           ERVLKEKKIEHEKFFAASELCKFEKCF
   1000.0000000000000       0.99146807880659393           ERVIKDQPVETDNRWPNIPGCKIEKCI
   1000.0000000000000       0.99731975587558463           ELVLKYRRFEEEKKLRTGNWCRCEKCL
   1000.0000000000000       0.99373208714597350           EKCIRENTLENGRRYKEMPVCKFERPI
   1000.0000000000000       0.98947103266851499           EKYFRIGCLQCEPRYCEGCAGKYEKGL
   1000.0000000000000       0.99740319162715319           EMLIREKDMDEDRKFKALRGWKFDKMI
   1000.0000000000000       0.99272075242623248           DKLFRDGRIGEWKKYRELDCQCLERIW
   1000.0000000000000       0.99612213268145700           PKILRDKPVDSEKFYIDVPCTHVEKVC
   1000.0000000000000       0.99404706523866249           EKDLREKVLDSEKVQVDAPCNKLEKHC
   1000.0000000000000       0.99301685183760668           ERCFRESQVDEERKYCDGQCCYFDKVM
   1000.0000000000000       0.99327903085037594           ECVFREPACEEEKRIKGCSWPRIERPI
   1000.0000000000000       0.99652945800961756           DRLFRCKGCESEKKWCEQKSTRWDCNC
   1000.0000000000000       0.99622417225262694           DRILRLNACECEKRYCECGTTYWDKFF
   1000.0000000000000       0.99465646630805227           DRLIRWKWCDPEKKYVQCHVARYDCAF
   1000.0000000000000       0.99304411179737118           DKCFRWQYCSAERHYVECQYQKFEPCM
   1000.0000000000000       0.99555343160171295           DRCIKYNACPNEKRYVDCNVPRWERCM
   1000.0000000000000       0.99658546052681540           DRCCHYKDCDAEKRLCECKATRWEHEF
   1000.0000000000000       0.99393492377351755           DKCMYWRECEARARYCECKSWKFPPVF
   1000.0000000000000       0.98987885316473123           DKCFWIPAWHDKRKYKECSCAHYDTLI
   1000.0000000000000       0.99399638498897003           DKCFRLSCMTDNKKYIECGCGCYEAPI
   1000.0000000000000       0.99070340195454198           DKCFKWRGCPQEKKMTECTMRCIERYL
   1000.0000000000000       0.99427069208886032           DMCLKEKQLAEEKRMKGVNCAHWEKSM
   1000.0000000000000       0.99032566906723163           DKCMFSRGLARMRRYEEIGCMKFEKLC
   1000.0000000000000       0.99068420139247249           ERCIIENCVGSMRKFVELHCAQYEKTC
   1000.0000000000000       0.99083628623112852           EGLLRFQCFEWDRKYHSMCFSKYDRNL
   1000.0000000000000       0.99599508144742344           EKLFRCKCFGQEKKWGDLCVDKYDAGI
   1000.0000000000000       0.99388522793084788           GKIFRNKCLDPDKLYIDIQFDAYDDKC
   1000.0000000000000       0.99655719493553807           PRCIREGKMGPQKVYNEIDCDCIEKRM
   1000.0000000000000       0.99869327512914707           GKCFREQKVDGDKMYVDCEFKCLDRQY
   1000.0000000000000       0.99533374826168530           AKCCRENPCDTDKWVSECGMESWEKRW
   1000.0000000000000       0.99654650634923192           ERVLREKALGSDKKHPEMKCARMDKLL
   1000.0000000000000       0.99642108493727843           EKILRETYLWTDKKYKDLQLARCDRCF
   1000.0000000000000       0.99752280197735876           EKIIREEAINAERHYIDFPCGKCDKCC
   1000.0000000000000       0.99105259417504610           EKVFHESGLDDFHKFKECTCCSFDRCM
   1000.0000000000000       0.99504048277551871           EKLFRERAMDRDRNYPESDLCTFERCV
   1000.0000000000000       0.99674626879475314           EKFMREHKIDDDRKVTDPNCCKIDKCV
   1000.0000000000000       0.99419371335833795           EKLFREHSCHPYKKLPECKKHKLEKML
   1000.0000000000000       0.99653272705891849           DRFLRETCLDPENRYIDWCLPRIEKCI
   1000.0000000000000       0.99516022861863151           DRLLREKCIERHRGEDEMPVHKLEKCL
   1000.0000000000000       0.99490894145410946           GKCFKEEMLCEDKFYRECACEQLERSF
   1000.0000000000000       0.99306680758597210           EKVLRDEWIEDNKHYKEAHCPYWERHC
   1000.0000000000000       0.99237909242954048           DRFIRLKGVEQEKKWLDFGLQKYENEL
   1000.0000000000000       0.99447624927509592           ERDLRWRWFEGEKKICDRPSPRYEGRF
   1000.0000000000000       0.99633262012807877           DKDFRLREIEPPKNFRERKSDKLECRI
   1000.0000000000000       0.99714276374178412           DKEFKWHELNHEKHFTDKKRGRFEPCL
   1000.0000000000000       0.99213032165537984           DRYLKPRQVEQEKRMCEKKDAKWEGGL
   1000.0000000000000       0.99720814580619543           DKWLKVSEIEDEKKYVEGKMKRYDADF
   1000.0000000000000       0.99775642021534328           EKIFKCNHFEKDKHYATVHCEKYDPKC
   1000.0000000000000       0.99850746116347000           ERVFREKCFPKDKYYYDVHCPKMEKYC
   1000.0000000000000       0.99842195678088586           EKIFRCGSISHERRYTEIKCGTYECGC
   1000.0000000000000       0.99662125986487904           EKWFRSSPFDAERKHVDMRGCKIEQCV
   1000.0000000000000       0.99744566292941816           DKLFREHAINHDRRYADASVCRIDKII
   1000.0000000000000       0.99456311676352482           EKMFREHACDQDNRWMDWNVLRLDKVL
   1000.0000000000000       0.99418708366714792           ERILKEQCVDAEKLIVDVGTSRLEKGC
   1000.0000000000000       0.99546329352344387           ERFLRCSMIDKDRKYEDIALANLDCIC
   1000.0000000000000       0.99409881270861677           EKCLKYRELNHDKKYMDFKCWNFEDMC
   1000.0000000000000       0.99557744785171254           DKCFRLNGFDEERKFKECNCNSYDKHI
   1000.0000000000000       0.99581904459305315           EKCIRTSPFEGEKKYQEVHCAKWEDLC
   1000.0000000000000       0.99765390481075045           EKIFKCRSVDDVKKLKEAGCTRMECEC
   1000.0000000000000       0.99694244354997297           EHFLKCDAITEEKKMRDWTIKKYEHDC
   1000.0000000000000       0.99818869376436248           ERIFRGDCLQADKKHVEIGCGKIETWC
   1000.0000000000000       0.99653809310960806           EHLFKCSKIGQERKYAPADAPRFECSC
   1000.0000000000000       0.99132059153092200           EQVLKCGDVADERRYSQINCEPIECRC
   1000.0000000000000       0.99570969518672447           EYWLKCPELPGDRKFTPMKCERYEPRC
   1000.0000000000000       0.99728902826572208           ESCLRIPQCQPERKFNNCRCDKYECRI
   1000.0000000000000       0.99700568775182097           EPCFRIKPMNGDKKYGRCGVERYETRL
   1000.0000000000000       0.99395748933227823           EKCWRERKLEPDRRYYDSNCTKWDKIC
   1000.0000000000000       0.99808511069291916           ERILRENQLQTEKKYPEVAWCKLDKMM
   1000.0000000000000       0.99325810953159543           EKLLREAALQAPRPYSECSITKWDRCL
   1000.0000000000000       0.99503463730866792           GKMLKEESFEHDKVYMDFDICTVDKVF
   1000.0000000000000       0.99564646304083837           EKEFKVAALYPEKSYPERKRAKCEACV
   1000.0000000000000       0.99221671306111947           EKDFKIRQYDTMKCFHDNKTHRCEECI
   1000.0000000000000       0.99263806078845618           EKELKVDELHSDKWIAESKKTKFEGAF
   1000.0000000000000       0.99431340578724758           ERDLKCGGFDPEKTFTEQKKEKLDCKC
   1000.0000000000000       0.99565930725675633           DHEFKCTEWEADKYIPERKKPRMDCTL
   1000.0000000000000       0.99504189870144466           ERFIKCNTWDDEKRMRDCKTKKYECPM
   1000.0000000000000       0.99581251073539812           GREFKCKKFEEDRGWKDPEQQRVECAC
   1000.0000000000000       0.99579121603484477           ENVFRCNKMDEDKPYRQWEIGRWECPL
   1000.0000000000000       0.99580385622898338           EWCFKQNKWEEDKRIKECEHAKVEKAI
   1000.0000000000000       0.99598149282896764           EKCIKMKKCDKEKKYNHCEWARWDAPF
   1000.0000000000000       0.99322932323056556           EKCIKAHHCHHERKVGNCPWKKYDKEI
   1000.0000000000000       0.99783152414974141           EVCLRTKYCNAYKKMAACQCKKYEGEF
   1000.0000000000000       0.99630260939236504           EKCIREKNVYRARRYWECSCECYDKRM
   1000.0000000000000       0.99617630076394081           DQCIREAQCDNEKKYRKCGIDKDEKKF
   1000.0000000000000       0.99596457741741207           EVVLKETRCNQEKSIGACDHERVEKHY
   1000.0000000000000       0.99358064575023131           GMCLRDRRCENMNTFCYCDHPCVEKLY
   1000.0000000000000       0.99754027167255277           PMMFREEKCDPAKAICQCDKDMFERRE
   1000.0000000000000       0.99484667328506582           GHWLREPRCDCTKWMCNCDNERFDKKM
   1000.0000000000000       0.99618527261180179           CRCIKDRPLDHNKILGECGPECFERRF
   1000.0000000000000       0.98755957684062257           ATCFTENGCDEEKAVCECGMQCWEKPW
   1000.0000000000000       0.99372335342188978           CKIFRESWFNNDKLHKDLPARVIERDM
   1000.0000000000000       0.99352511304909230           CRCFRNQKIESEKCLPEHEYTCCENMI
   1000.0000000000000       0.99557002794160721           CKFIKEEHFRKERCLWEPHMHCCEKHI
   1000.0000000000000       0.99602788996015601           CKWLREKRFSDERCYKNIQMNPCEKGL
   1000.0000000000000       0.99251499170630775           CKTLRKDIYRPEKCWKESPLPCCDDGL
   1000.0000000000000       0.99864659286084967           CEWFRKKIFEREKCRENMAMECCEDRF
   1000.0000000000000       0.99479227240400803           CWLLRERRLHSDKCIRTVDYPWCEKVI
   1000.0000000000000       0.99653219374386548           CAVLRFQKLEPNKCIWDFDMPCCERCF
   1000.0000000000000       0.99772693135988488           CKLLKRNRLETEKCYRDIDPKCVDNDY
   1000.0000000000000       0.99230714072099868           CSVLRHQTFEETKCFKEIESPICEHCF
   1000.0000000000000       0.99382891323467870           CKVFRNAEFEAERCYKEFRKQACDPKI
   1000.0000000000000       0.99652864777178596           CRIFKIPEFQHNKCVHEMKVNACEQGL
   1000.0000000000000       0.99645948567794440           CKLLKDTRFQEEKCVREMRIELCESKF
   1000.0000000000000       0.99567247313738738           CRLFKEPMIEGEKCYARVQVECIEKKL
   1000.0000000000000       0.99676642240172886           CRCLKEEGFNAEKVYVDCSTPCFDKWY
   1000.0000000000000       0.99642928474190828           GMFIKEKKMDSSKCFCPIEDECCEKKI
   1000.0000000000000       0.99682021114260477           GKLFREKKCNAYKCYCDCQPEHVERKY
   1000.0000000000000       0.99583420897760888           PKFIRNKECEAAKFICECKTDAVEDRY
   1000.0000000000000       0.99347841504146095           CSCFYRPDCWSEKAFGNCRCVCFEEVL
   1000.0000000000000       0.99241378023926241           AKCLRKKAINAEKAWMQCGFECLDEMI
   1000.0000000000000       0.99653035085627295           AFCFRKREMEEDKAIKAARRDCIDDRY
   1000.0000000000000       0.99616917064916022           EACWKYREFEGEKKFRACKCCKFEPQM
   1000.0000000000000       0.99630682773681511           ERWFKVPELDQDKKYANCKMQRYDAHI
   1000.0000000000000       0.99324481137088938           EKLIRMKHVCNERKWKDVPVKSYDQEF
   1000.0000000000000       0.99701074158327918           DKFFRDENFDEDRRWKDHKCMKFDKLL
   1000.0000000000000       0.99815648095467580           DRIFRDNSFDHDRRWLDVRACRLDKCF
   1000.0000000000000       0.99753150433096793           DKFLKEERFDRDGGYSEFEWCRCEKCL
   1000.0000000000000       0.99559617149939661           PKILREKYLENHTCWRELKLGSCDKCV
   1000.0000000000000       0.99623289904197410           SKVFREKELDSKRCIKEIRPCGCDKCW
   1000.0000000000000       0.99800611948677964           GKIIREKHFNTDKAYMDVDMCCCERCF
   1000.0000000000000       0.99547493818631294           GRFIRDTRLYSDKCIKEWQHPMCEKCY
   1000.0000000000000       0.99204763244258509           ACLFREDKLDEDKSWKGVNRHACEKVY
   1000.0000000000000       0.99382521664244383           PVVLRDKKMDEHRQLRGVEPGACERGY
   1000.0000000000000       0.99582368179926606           TFLFKERKLDEERWCKAIEKDHLEKRY
   1000.0000000000000       0.99474514244809531           EMYFREEKVTGDKYWVSTEKGRMEKGY
   1000.0000000000000       0.99568055282374335           ACIFREEGLTEDKCIKGLDKDIMERRY
   1000.0000000000000       0.99330851698776379           CCCLKEHVLEDDRCIRACAVYCIDRTL
   1000.0000000000000       0.99576411588637781           AAIFKERKLHGDRCICGFEAEWMDKRL
   1000.0000000000000       0.99573446600717042           CMIFTEGRFNATKCFMGLDIDCWEKKY
   1000.0000000000000       0.99589053909830971           CQFLKDNRFNGDKCYVNIDQDALEKKW
   1000.0000000000000       0.99565434672146347           EPIFRETKLDPQRCLIGVDRETCEKKY
   1000.0000000000000       0.99856195538018455           CNLLKEDKLTTDKCFKEFEFSCCERGL
   1000.0000000000000       0.99354314631761265           CKMFKPNYIKGDKCYPEAKFRCVENEF
   1000.0000000000000       0.99363977686752969           CKLLKAHTLDGDKCWGDFGCDCWEVKI
   1000.0000000000000       0.99631346412692678           CKLIRRREVEGDKCWWEINWEWCEQKW
   1000.0000000000000       0.99579502875421710           VKLLREQKMEEEKMWRELDMRVFDKSL
   1000.0000000000000       0.99594344032365589           CKIMRDRSFEAERCYKDMDVQMCEKIF
   1000.0000000000000       0.99661246875210319           CWFLREAKVDDDKCIRAIEMNFCERVL
   1000.0000000000000       0.99767851602090951           GKCLKERKLDTERCLMECEPECCDKGF
   1000.0000000000000       0.99487726976570234           AKCFKEGRIHTDKIIKEAEWTCLDKIM
   1000.0000000000000       0.99455687333668519           CMCLKESHMDTDKMFIQCDCQCVEKTW
   1000.0000000000000       0.99638814439588186           EPCLREKKCNADKSYVTCELGTLERAV
   1000.0000000000000       0.99850839725515295           EMCLRESNCPGEKRFCPCKVKKIDREF
   1000.0000000000000       0.99060532410934021           CACLRENKCDHPNAICGCQPPCMDKFF
   1000.0000000000000       0.99565904016918905           AMCIREAKMEDDNAYYNCDCEVFDKRW
   1000.0000000000000       0.99664381191909912           PYCLKEHKMEAENYLVPCECVHIDKVL
   1000.0000000000000       0.99763160628239433           ARCFKESRFSEEHPYKEWECDAWDKRW
   1000.0000000000000       0.99728519316417463           PKFLRDQKIEDEKCYKEWEKTVCDRIL
   1000.0000000000000       0.99758791485887799           CCCFRKAKIEPEKCWRGCETECCEGKF
   1000.0000000000000       0.99158839634152440           CCCLKKDVFYKEKSWDCVQAECFEEKV
   1000.0000000000000       0.99457852267526925           ACCLKKPAINGEKMCMPRGIDCMEEKI
   1000.0000000000000       0.99393821283049433           GPCFRKQACESEKSWVRCELECYDERM
   1000.0000000000000       0.98860758774498303           KWFFRKGACDAEKDFLACALERHEERF
   1000.0000000000000       0.99351525034251154           KVCFRRQRCTQDKEYCKCDLESREENM
   1000.0000000000000       0.98918989580055050           KQCLWREHCRGPGEWAGCDCKCMPEEF
   1000.0000000000000       0.99773756242591216           KVCIWKEYLKRMDEMVPCNCKERREDW
   1000.0000000000000       0.99211818076660341           KPCCVWEKWVKLEEYDQCDVKEHKPEF
   1000.0000000000000       0.99574971688739211           KQCLEWSSMKGKDDYCECQCREYKHEF
   1000.0000000000000       0.99386532837256192           KTFFEGECCRSHEEFAECCCKEHKDEM
   1000.0000000000000       0.99488788179625276           REMLDAPCCRPEDERCRCSMNDWKGGM
   1000.0000000000000       0.99607280592152869           REFLYKEWVKSKEEYQKVPWPEYKEWM
   1000.0000000000000       0.99267029034237453           KDILYKDNFRSKEFYGKVKLCECKDCC
   1000.0000000000000       0.99649385810342528           KIFLEREKIKRREEIEAMEMCDAKECM
   1000.0000000000000       0.99715801004828697           KGILERDDFKPREDFWGQKMCEIKDCM
   1000.0000000000000       0.99367008562785064           TEFLEKHELYPREKYGKMRMCELKECW
   1000.0000000000000       0.99235606627735384           HQIIEKKAMKPRDHYWRLKTCPWKECV
   1000.0000000000000       0.99560487061847214           HELFEKGGFSKKECYERMACCGFRECM
   1000.0000000000000       0.99549940120683311           ADCLYRSYIDKQDVYERLQCCCVRECL
   1000.0000000000000       0.99505519396784237           ADVLYKNCYDKDEARDRMSCTVMRECC
   1000.0000000000000       0.99612755415997922           PEMFDKDCVNSEEYRGKASCRYIKDEC
   1000.0000000000000       0.99440211621667296           KDIFDKERMHADDERWRIDLKGLREEF
   1000.0000000000000       0.99663786893212358           KEFLDKDPVKGNEDRFKIGVGMIRDCW
   1000.0000000000000       0.99382042517774283           GEVFEKNGMKTRDARCKCQVKALKEEW
   1000.0000000000000       0.99515742716462352           KECIEKDSCKAKDIYWRCDGHAIKEWM
   1000.0000000000000       0.99489211110556330           RECIEKRACPPKERYQKCQMKWLKENL
   1000.0000000000000       0.99753388967306011           RHCFEKSACNAREEFGTCGAGDWREPL
   1000.0000000000000       0.99650284610595297           KTCFDKTMCNAKDEMCSCHCSDMKDVF
   1000.0000000000000       0.99327305833923984           KCCLERDECKCRYELCHCRCWDVSDAL
   1000.0000000000000       0.99813018037411239           KDCFERDECPAREERCSCKCKPFKEDF
   1000.0000000000000       0.99516101711625038           AQCLEKPDVHGKSVIWPCRPRGLKEEY
   1000.0000000000000       0.99617965503662187           KECFDRDECKQHDDYCSCKCAFHRDIW
   1000.0000000000000       0.99639233617072165           KEMFDKKWCDNREDMCKCGITWYRERL
   1000.0000000000000       0.99587423078657955           KEFLDRDNCRRREPYCRCPVAECREAF
   1000.0000000000000       0.99527944110217992           KEFLEKNHMNHKEEVHRTEGCDLKECW
   1000.0000000000000       0.99719306994247459           RELFERENLRGRDDFPRVEACQIKECL
   1000.0000000000000       0.99678898274019512           KEMILRDALSKGEDWEKVGWCEIRECV
   1000.0000000000000       0.99652081897663980           SDLLEKDGFNKEEPREKFTTCAFRECF
   1000.0000000000000       0.99257209967429638           REIFDCNCMKRDESRQKLPVNMYKDMC
   1000.0000000000000       0.99688222390727543           DELLDCKCFNTEDRRVKMNIATFKSVC
   1000.0000000000000       0.99377939898381795           EELLRCQCFHRERRRFTAAAERWDGRC
   1000.0000000000000       0.99689464200598910           DDSFRCKVWEEQRRYKKGTCERDEKRC
   1000.0000000000000       0.99590327195870632           DDLFRCDGLKEDRHHRKISVERLESKC
   1000.0000000000000       0.99759594586122102           EEAFVCNDMGEVKKWKKTRCDKEEQRC
   1000.0000000000000       0.99667913090326077           EACFRGSELREHKKLRHIKCDKYEGRC
   1000.0000000000000       0.99406160721900971           EIVFKETEMDGDRKCAAIKPGRYEKMW
   1000.0000000000000       0.99627352599162233           ECLLKEREMDHENKCHCVKRCRFEKHW
   1000.0000000000000       0.99465936631140273           ECMLREGRVDDDKKCKPVDITVMEKSF
   1000.0000000000000       0.99417982697318963           DCFFREKRVYCTRRCCGIEVATWEKVV
   1000.0000000000000       0.99551472203230573           GCVLREAKMNTEKGCMSIDKGCCEKGY
   1000.0000000000000       0.99274104179192457           EVFLREDKFDPDKKLWTIECASFEKAL
   1000.0000000000000       0.99453297199118851           YGVFREPKCHTEKMLCTCEHAAFERLY
   1000.0000000000000       0.99770078520262928           GRCIKDKKCEPDKAICNCDCVHIEKVI
   1000.0000000000000       0.99775050083249917           QKCLKERKCGANKMVCDCDSQCFEKFY
   1000.0000000000000       0.99691359174265037           EKCLKEPTCDKEKKMTECSSGKWERGA
   1000.0000000000000       0.99558215497653479           EHVFKDRPCEQEKWWCDCDVTMVEKLY
   1000.0000000000000       0.99697365459488707           ACLLKDKRLNEEKIWKQIDDDMLERGY
   1000.0000000000000       0.99597742792175792           EWELRENRLEVDRHICPKESDKCDKRF
   1000.0000000000000       0.99407829447712437           DCELRETGCDGEKPCCTRNKQKWERRV
   1000.0000000000000       0.99596760334350332           GCEFRERAFSSDKMLACRNKPKFEKQF
   1000.0000000000000       0.99306357866593997           AIEFRDHRLGKEKMIAAHEKNKFERQL
   1000.0000000000000       0.99572000240548930           AYEFREKSLGAGKCMPRRDKPKCDRCI
   1000.0000000000000       0.99249112666988082           DKEFMEQMWPSCRCCEERGKTKCEKSI
   1000.0000000000000       0.99602839326889991           EKELHDSPFHQFKCFIERPKSRCEKCI
   1000.0000000000000       0.99619001632218684           PKEFHEHGLPQWRCFSEKNKGRCEKCI
   1000.0000000000000       0.99222927607225031           GKEFHEHGLHNGKCIKNRPKTSCEKCM
   1000.0000000000000       0.99549854465457099           DKELREESLPSWKCVYEKPKSRCDKCV
   1000.0000000000000       0.98912769521844934           PCEIREKYFEDDKWCTSRDRQQCEKVI
   1000.0000000000000       0.99436925348853311           CRDLRERNLEEDKPWKDRQRQRWEKMI
   1000.0000000000000       0.99611459950881831           CGILRERKLDSDKCWVGRDKPWCEKFM
   1000.0000000000000       0.99630195617428763           DKVLREERLDSDKCCGDLDAAKCEKWL
   1000.0000000000000       0.99596045068027694           CKMMKEKNFDEEKCWMDMKFACCEKTY
   1000.0000000000000       0.99091241242284400           CKILHDPMIEPEKCMVTLHFEACDRRF
   1000.0000000000000       0.99662605549571637           CGILKEEMLTAERCVCPAHMECCDKRI
   1000.0000000000000       0.99657271145209236           CRILREKIFEPDKCWMEYRIAAIEKLI
   1000.0000000000000       0.99224897081853514           CRIFREDRMRSDRPINDMNYACCDKCL
   1000.0000000000000       0.99519005172119257           CKCFRENKFRRDKLFKEGELKCLDKGI
   1000.0000000000000       0.99634447556974726           AMCFKEKRMNNDKIVHPWDCQCIERCW
   1000.0000000000000       0.99693501881211488           AKCLYDDKCQHEKAYHECDCCCVEKII
   1000.0000000000000       0.98914728355071802           AYMLREHRMSEDKMMRENDPCGIDKVM
   1000.0000000000000       0.99233147459672788           AALLRENMFPEERFVKAPTVDILDRRF
   1000.0000000000000       0.99723034079970729           VGCFKEKECEPYKAMRGCRCEMIERRL
   1000.0000000000000       0.99645324161763771           ETCFKEGRWQEDKKYRECQCDKEEKRW
   1000.0000000000000       0.99661375530456675           DKCLHEDSMQHPKKYFECSCACVDRLF
   1000.0000000000000       0.99582186136887985           EKCFREDMIRADRMTADCQCTRFDKCV
   1000.0000000000000       0.99681633579003970           ARCLREEQIRAEKFYLDCSCRVFEKDM
   1000.0000000000000       0.99701668201726734           DRCLKLQRLEGEKRYWDCDPPCMEKFF
   1000.0000000000000       0.99543433415943805           EKCLRDTCIYREKAYAECGCYKMERWF
   1000.0000000000000       0.99568184561147954           DRCFRVDDCEEEKGYHECNCPHVEKFL
   1000.0000000000000       0.99543306889917138           DRCIHMRQCETDKRYGDCNMASIDAII
   1000.0000000000000       0.99763116457743217           DKCLRLKWCEARKKYCNCRCIRVDKLV
   1000.0000000000000       0.99269999498355166           EIVIRYSTCTGERKICECNIAKFDKFM
   1000.0000000000000       0.99417229933914342           ECLLKEDVCEHDNKHCQCGVQKYEKVI
   1000.0000000000000       0.99590396491491906           EKAFREKCCDGQKKECECTLGHYEKYW
   1000.0000000000000       0.99541202846100252           ERCFRLRGCEAEKRVMECQFNTWDAPV
   1000.0000000000000       0.99299001168861023           EPCIRFRRCNPEKHMCRCEIDCFESRL
   1000.0000000000000       0.99449456311792428           EECILIHCCVPIKKWIKCAVEREEPRV
   1000.0000000000000       0.99410437757263193           EECFFEPIVFGERKWLKCAWDKEEKRF
   1000.0000000000000       0.99666851498048092           DECMIEEMCNSFKKVCKCACESEDKRM
   1000.0000000000000       0.99507795685735156           DECVRMKPCQCDRKICKCHNDKFEAKF
   1000.0000000000000       0.99851695066440238           DECLRPKALERESKRYKCACESYETKL
   1000.0000000000000       0.99776317395320047           DEWLRFKICEKDNRRYKCTMDKYDVKF
   1000.0000000000000       0.99764376979290925           EEFLNCPPCDRDERREKCKAGKVKCGL
   1000.0000000000000       0.99590348449512556           RDFLECDCLRKDEPRLKINFRAYKDSC
   1000.0000000000000       0.99593052197147025           EEILEDPCLKKDEAREKMPADKVKHRC
   1000.0000000000000       0.99221351193521412           DEIFEWECFEKEDGRQKMECTTLKRCC
   1000.0000000000000       0.99640647053947351           DDWLECDAYTREEKRDKMECARYKCAC
   1000.0000000000000       0.99616645423092165           KDFLECKPLKADDDAAKMACEDIKCRC
   1000.0000000000000       0.99621746130977262           KELFECDSVKNDDERMKWNMGEYKGTC
   1000.0000000000000       0.99344556224236746           NDIFDCECVHGEEWRMQVGCRDIKPDC
   1000.0000000000000       0.99603061593163689           RDFCDCEALKREERREKMKCKEFKPQC
   1000.0000000000000       0.99543169705221080           KDVIDCEYVRSKDDYARLEIQEMKCQC
   1000.0000000000000       0.99656438973378891           SEWIECEKIRQKDAYAKYEARPFRCDC
   1000.0000000000000       0.99519519612761531           REMFEHNTIRGRDEYAKCELTEWRHPF
   1000.0000000000000       0.99539473766497966           REIFDAHTCQGKEEYGKCPIDVYRNKM
   1000.0000000000000       0.99277707289170769           KDMFECRSLTKREEYCRCDVEEWRWKF
   1000.0000000000000       0.99639117804780775           RDCFEYAHCTAKEDYCKCPYDDLRGRF
   1000.0000000000000       0.99608207215862321           KMCFYKELCSTQDEFGPCRCRERKEDV
   1000.0000000000000       0.99625063188390262           KTCWVKDRCKTIDELGACDWNDRRDEI
   1000.0000000000000       0.99429369407466406           KQCVVKEKCVKWDDMQQCEMPDRRDEF
   1000.0000000000000       0.99833559551355655           KWCLERDRCHRKEEMPPCDWKVKKEDW
   1000.0000000000000       0.99446637145773109           KMMFDKEDFKNCEEFCGVRIKLRKDDY
   1000.0000000000000       0.99594984293669853           RECFDRGTLRANEDLAKSECHERKDDL
   1000.0000000000000       0.99308915433312217           REMIEVGHIKPKDDPFKVDCKERKQEC
   1000.0000000000000       0.99414675326750201           RCIMERSKCTQKDEWCPVEIKERKQDW
   1000.0000000000000       0.99359107363332722           KALFDHGWCSCREEICGCPFPDRKGDI
   1000.0000000000000       0.99299160271012521           NHCFEYEMCKTREEWGTCAWSERKPDF
   1000.0000000000000       0.99613169042684935           RGMLECEACKHKEDWCGCPIKDRNQDF
   1000.0000000000000       0.99841104776582601           KHVLEKQRCNTKEEYCHCDFKDRRDEM
   1000.0000000000000       0.99539652222537744           KICLFKEYCYPWSDLCACQMKDRNEDF
   1000.0000000000000       0.99217577453578576           RYCLFKNWCTNYHEIKPCQCKERHEEV
   1000.0000000000000       0.99725172762194969           KKCMWMDICSGPPDYCDCACKDREQEL
   1000.0000000000000       0.99497600277633225           KKCFFMDFCTRRNDLDDCPLKDRKEEF
   1000.0000000000000       0.99315697341038167           KRLWLRYACPSAGDFDDCGVKERGEDL
   1000.0000000000000       0.99831649643899123           KMCIMKHRVHKVDEMVGCDCKERREDL
   1000.0000000000000       0.99624438261550174           KACLQRKACDNYEEVGTCSIKEKKDEL
   1000.0000000000000       0.99235617812848276           PCCMERSDWEKREVYEGCRCSCVKDEV
   1000.0000000000000       0.99684001372091680           CCCLERSECTHKECFMTCKRACLKDIY
   1000.0000000000000       0.99748415323650841           CGFLEKTQLNDQECMQGIRMKCCKDEL
   1000.0000000000000       0.99403833648521878           CCILEKPPMGARECCVSFSLRPIKEEF
   1000.0000000000000       0.99162333509947898           CQFFERNSIRGKECIHGAPIKCCKEEI
   1000.0000000000000       0.99430795954104689           CEFLENSGLETKDCYENVGMKAMKEEM
   1000.0000000000000       0.99489497534015459           KEVFEKDGFKVNEDYVKANYHEYREHM
   1000.0000000000000       0.99495934893943150           KDFIDKQCFRHEEARWKMSCKEMRDGI
   1000.0000000000000       0.99725680695783836           GEFLDKDCMRPDDARWKINWAAVKDVM
   1000.0000000000000       0.99032323613325701           KDVLERNAFSERDERKKLDIQGLREFF
   1000.0000000000000       0.99637652010535094           REWLEKAAWNPKEEYWKPECPEFKEYC
   1000.0000000000000       0.99556555502188526           RDCMDKKAIRGDEYRARAGCKVMKEEC
   1000.0000000000000       0.99679574416917716           NEFFERDCFKKDETRERFAIHQFKDMC
   1000.0000000000000       0.99643867580621948           KIVFDKDCLKTQDEMEAVQCPEYREDC
   1000.0000000000000       0.99328036988798618           KKCFDTSCLVGKDDYLGISCKDRREEC
   1000.0000000000000       0.99645436222166872           RRCFVADVFPAREEWFEMACKDRRDEC
   1000.0000000000000       0.99783613421731798           RPCFDKPALKPRDEIMNTDCKDRRDEC
   1000.0000000000000       0.99654559861089964           RTCCIKAHCYKFDEIWPCECKERRDDF
   1000.0000000000000       0.99787000020355332           RCCFDKPPLKKGEDMMACSCRERKDEV
   1000.0000000000000       0.99298207214739886           RQCLDKGVLKAHEEVAESAPKDRKEEF
   1000.0000000000000       0.99705357043975207           RKWFERSGIRRKSEYWEMSCKDRKEEV
   1000.0000000000000       0.99529876607369250           KKLFEKSCIKSKDDYGEVPLKMKKEEI
   1000.0000000000000       0.99361772054850583           HKLFDQPAMDGKQDYGEWGVKDRKKDL
   1000.0000000000000       0.99414237638393288           RKMLENQAINDRNDYAEVGFKIRKKDM
   1000.0000000000000       0.99364803544206226           GKMFECDAVNGREDYGEYPIRGYKCEL
   1000.0000000000000       0.99424955358231226           HKLIEGTCMRRRDEYEEAPARERKGDC
   1000.0000000000000       0.99719830975916213           KFCVVRKCLYRFEEVDHCCCRDYKEDC
   1000.0000000000000       0.99536104443998452           KKFFWTDGLPGHEEYCDMGCNERREEC
   1000.0000000000000       0.99300990233290720           RKCIFPPGCHNGEDADECGCRDRKEEC
   1000.0000000000000       0.99371220458459686           RRCFLVEKCKAMNEFWDCQCKERNEEM
   1000.0000000000000       0.99699617849484423           KSCLEKSACRTKNDWGECQVKGRKEEI
   1000.0000000000000       0.99640451123627483           NVCVIKDSCTPIDDLWPCNCRNRKEEF
   1000.0000000000000       0.99687891572402776           RVCFFKWHLFKLEDLYACNCRDRKEDF
   1000.0000000000000       0.99208570282803987           RVCLMKSKMAAMHDFWPCECTDRKEDL
   1000.0000000000000       0.99322421001855798           RVCLLKGTCHQLKDLCACDMDERQEDF
   1000.0000000000000       0.99684574100060475           KMCIWRDWCREFRDIKACPCKEYRDEV
   1000.0000000000000       0.99573252102629750           KPCCVKTKCHAIDEFYGCDCKDKREEM
   1000.0000000000000       0.99806716919973293           RQCLIRPNCMSLDEVCECDCRDRRDEW
   1000.0000000000000       0.99171371845231349           RMCFYIKLCYGREDWCSCNCNERRAQV
   1000.0000000000000       0.99292145364959128           KDCLFKEICIPIDEIPRCPWSDRKEEI
   1000.0000000000000       0.99506319506051533           RICLMKERCKNLDDFPPCDGKDKKTEI
   1000.0000000000000       0.99512070859812585           KVCIDGKRCRPKDEWPKCDARDRRSEL
   1000.0000000000000       0.99454381768100708           HACVDSQRCKPKEEIGGCEGKCRREDF
   1000.0000000000000       0.99752208234575179           GVCIDEDKCRTRETLAQCDCKCHRRDM
   1000.0000000000000       0.99414583540581158           AWCLDVNRCDRNEMWDRCDCPCMKAML
   1000.0000000000000       0.99491826968040253           PLCLDEKRCQDTDAICPCEVPCFRRMY
   1000.0000000000000       0.99624652734938723           AECLEKTHCRQTDVFCRCDCKCVKNLM
   1000.0000000000000       0.99352583313185683           AHCFDKGALMGKDIYCDCGGKCMKEEF
   1000.0000000000000       0.99450373904338252           KQCFEKDEMKSTDDVPKPRCCDIKDCV
   1000.0000000000000       0.99307953438139940           SQMFERPEMRKRETLENWRMGWCRDCW
   1000.0000000000000       0.99404236952374769           TVLLDKSEIHKKDNLEKVKMHQCRECF
   1000.0000000000000       0.99423081336837005           HWIFEKDEYKKKDHFEHWKWQCCKDCL
   1000.0000000000000       0.99362990126124406           PDFIEKNEFTKRDTFEKMKLGPCRDCV
   1000.0000000000000       0.99626461809421929           RELLERTEMRGDEDYWKWKLSEFKEML
   1000.0000000000000       0.99656433550344936           ADVIEKNEIDKHECCEKLKLRVCKEML
   1000.0000000000000       0.99507056375383163           ACCFERDDLKHRDFWWGVRDRCIKDET
   1000.0000000000000       0.99092231080236037           AWIFERSELKESDIIAAMRERALKDEW
   1000.0000000000000       0.99830634128557949           KVCFEKAECTGKDGYAACKVKEIKEEY
   1000.0000000000000       0.99696170225663783           KECLEKRPCRSKEDRCRCTCEEIKDLW
   1000.0000000000000       0.99564051683172161           RDLLDSPCLKKEEYREKLGCGPYKDRC
   1000.0000000000000       0.99508167376584822           KDCFEKDCYKKKEWRERPDCSLIKDGC
   1000.0000000000000       0.98891299785826570           KLCFEHHGFTNKEYIARITCAAFKDMC
   1000.0000000000000       0.99703824066505398           KVILEKGQLKGKDELVAHPCKEWKDDC
   1000.0000000000000       0.99279563801723392           RAVFDHPCIKAKDWIWGTPCKEMRDEC
   1000.0000000000000       0.99322463480320655           RIMLDKECLRGHEGVVPTQCREMKEDC
   1000.0000000000000       0.99263577222119792           KIRMEKQHLKPSEALGTEDDGEIKETW
   1000.0000000000000       0.99397901492383867           RCRLDKEAMKAGEYFPCERNSDLKEPL
   1000.0000000000000       0.99509438499119829           SCRLDKEELHRNEMCSAEKEKDIKEQL
   1000.0000000000000       0.99583114793190353           PCRFEKQCLKQKEALAADPERDVREDY
   1000.0000000000000       0.99157490765552447           NIRLDRSGISPREVIACEGERELKEPM
   1000.0000000000000       0.99782677978340961           KYRIECNCYKKRDYLEKESDHDMKGHC
   1000.0000000000000       0.99400590807235500           SWRLECHAYRKREALEHDKETQLKCTI
   1000.0000000000000       0.99382063806914755           GCKLEINAIKKCEPCEPEQEREWRAHL
   1000.0000000000000       0.99327053834561818           KCRLDVDVIKNREECAHEEEGEWKWPI
   1000.0000000000000       0.99360734768331771           HCRLEKPRLRGRECFACYEQGDWKEGF
   1000.0000000000000       0.99397973713236087           CARLEKRRIDATDCLTKEEDRDFKEDW
   1000.0000000000000       0.99349165007552165           KMRLDKSDIGSKEILCREKEQDLKEAW
   1000.0000000000000       0.99605702987022460           KEHLDREEFRAKEVVVRHKGNDVKEPW
   1000.0000000000000       0.99488907919437219           SDMLDRQECNNKDAYWKCKAGNFKEMI
   1000.0000000000000       0.99496789142632480           GDALDRGECKKNEPYEKCKVSPFRDPI
   1000.0000000000000       0.99174192867129263           PDCLEKECCRTNDMRINCQMNMIKDVL
   1000.0000000000000       0.99363159136049950           RELLDKETLKEDDDRKKCNPDEYRENI
   1000.0000000000000       0.99625142083628349           KDFFDRYGCKGKEEWCRCNMVAFKEVM
   1000.0000000000000       0.99433962770974860           RDWFEKYQCRCNDEACRCPWRDLKEYL
   1000.0000000000000       0.99473940565323649           KALLYHQRCCGWEELCKCEVRIRRDEY
   1000.0000000000000       0.99586942904842557           KVCILRDKCPQIDDIVGCEFNDKRDEI
   1000.0000000000000       0.99239348009793682           KFCLYKPDCAGIEELGSCGPNERREDY
   1000.0000000000000       0.99429584015596140           KMILDREKCRNFEEFCHCEQSWMKDPY
   1000.0000000000000       0.99645738908245474           KICLERNMCKCREWWCKCEAKGMKENF
   1000.0000000000000       0.99182144244104731           AECFDREVCKTRNHIQKCGCKIMKDWF
   1000.0000000000000       0.99527184403564817           TECFERRVFEHKDIYCRCDCHAFKDLL
   1000.0000000000000       0.99509410076914806           AECLDDKCIEGKELYSRFGCAWVKRFC
   1000.0000000000000       0.99268956084730131           ANCLEEKCLNKKDVYMNYCCKALRKAC
   1000.0000000000000       0.99675277976496190           REIFECKCMQPKEPYEKVACKEVKHAC
   1000.0000000000000       0.99565030727135928           QEILECKCLNPKDFYVKLAWKGLRTDC
   1000.0000000000000       0.99376740765112659           KEVFEHKCWHRREDYEKFQCTLRKEDC
   1000.0000000000000       0.99507011974863357           KEIFDHQGFDQKNEYMRMPCAEMKEIC
   1000.0000000000000       0.99412053414059898           REFIDCDALKNDDYRQKVRCNEFKNAC
   1000.0000000000000       0.99746837739484095           KELLECTQFHPKDERWKIDCTEIKPNC
   1000.0000000000000       0.99433151888718607           KDMFECDWFKPDENRMRMNCHEYKGKC
   1000.0000000000000       0.99197714316232544           KDILETNAVKSTEDRVKCGIKEYKNMI
   1000.0000000000000       0.99799644755604822           RECLESDRCTTKEDYVKCDVKERKGNV
   1000.0000000000000       0.99685065320906652           NECIEANKCRGKEMYGKCDVKPMKGTI
   1000.0000000000000       0.99712192393766985           KDCFEIHRCNHKDEYPKCDCNAMKASV
   1000.0000000000000       0.99763885285215925           KECLEKTHCSSKEEYNKCPCMELRDML
   1000.0000000000000       0.99594079345970454           REFMEKEPCRSHEDRCKCPIKDVKDWI
   1000.0000000000000       0.99410245826292465           KDLLDRDDLKPNECYARWNAAQCKECL
   1000.0000000000000       0.99697037109686126           KEYFEKEHVRANECYIKVEVPDCKDWM
   1000.0000000000000       0.99625311415039386           KEVFEREGIRRDDGRQKFDMHDCKECV
   1000.0000000000000       0.99669325007696108           AECFDRKCFNADETRVRMSCSCIKEPC
   1000.0000000000000       0.99288997252016042           KDMFDRPCVAKNEVHVRVGCPGIRDMC
   1000.0000000000000       0.98885810075773828           REYLERECVTPEEWYCRIPPADLKEPC
   1000.0000000000000       0.99711945210759556           KECMERSEIRDKGDYRKVSCCEFRECC
   1000.0000000000000       0.99746333320898628           KEFFDKDTLRCSEEVCRWNKCEIRECL
   1000.0000000000000       0.99414321191236832           KDGFLRNAIQKVEEWDKDGACDCRDCL
   1000.0000000000000       0.99426379468503279           KEYLQKDGLKPNEELGKFGECDLKDCF
   1000.0000000000000       0.99703264014152082           KDLFWRDVLKWHDEWLKVPMCDMRECF
   1000.0000000000000       0.99624041344454795           REMCFKERIKPTDDICKQEYCPCRECL
   1000.0000000000000       0.99573713768844940           REMFEKDRMRDSEDYIKFDMCMCRDCW
   1000.0000000000000       0.99548006531078581           CEWFDYEKIKGKTCLAKEDPACCNHCF
   1000.0000000000000       0.99527432508067870           CEILEKDKLKCKKCFIKIEAPCCDPCW
   1000.0000000000000       0.99523510411614668           PDFLEKHELYRRDWYEKLQMSSCRECF
   1000.0000000000000       0.99349480507547661           GECLEKREMECRDAYAKWRFQGVREAM
   1000.0000000000000       0.99546964362467738           KDCFEKDALKSSEIGVRCGLPCMKEWF
   1000.0000000000000       0.99518455935073780           AACFERRDCNAHEMMMTCKASCFREEY
   1000.0000000000000       0.99263936954148224           KICFEKTEFKPWDAMCACKCKAVKQDW
   1000.0000000000000       0.99358205641786912           KVCLDKEECRAKEAVAECKHKALKEMF
   1000.0000000000000       0.99686552255164806           SICLERGECNQRDFLMSCKCNCMRDMM
   1000.0000000000000       0.99518436579133562           KWCLERKECENREYMCHCRPPELKDQF
   1000.0000000000000       0.99061694682327150           KMCFEKRMIGSKEEYMHCPCGQMRDYI
   1000.0000000000000       0.99362923875365483           KDCLEKECIKYREEWIRCPKGDWREGV
   1000.0000000000000       0.99607602492135383           KRMLEKECCKAKDDYIQCDFKDRKTDF
   1000.0000000000000       0.99687700272771052           RECLETTSCKSKEEMCKCDAPDVKQAM
   1000.0000000000000       0.99641553484103729           KGCMVVQRCRGMEDFCTCDMKEKRGEF
   1000.0000000000000       0.99189886983706110           RHCFLQPRCIAVAEWFDCECKWKINEY
   1000.0000000000000       0.99343776218018109           KGCIFYDKCSHLREMAGCECKDRNREW
   1000.0000000000000       0.99479415504413793           KVCMLCAAIWRVDEIDTVGCKERKDEC
   1000.0000000000000       0.99777987805532675           KDHLWCECIWGMEEYGRYACKERRDEC
   1000.0000000000000       0.99649042301860158           KEVLDTPCISKRDEREKISINERKEDC
   1000.0000000000000       0.99346418553205629           KNLFMCPAIMKIDDMEDLGLRERKQDC
   1000.0000000000000       0.99155598531962974           KKGLWCSCFTSGEEWLEWGCHDRKTDC
   1000.0000000000000       0.99528257343362103           KKCIWWDILVTADEIIEIQCKERREEC
   1000.0000000000000       0.99009779903204320           QSILDCQCIRHKEDYFNLNCRTRRSDC
   1000.0000000000000       0.99645885669413237           KEYFDCTCLRENDEVMNRCCKEYRHEC
   1000.0000000000000       0.99284952523696901           KHFLLCAKMIAKDDVFPVECKDRKREC
   1000.0000000000000       0.99780159198837270           KHLFECQCFDPKDDYAQVTCKDRRGEC
   1000.0000000000000       0.99604639414680785           KSFLERGCVWSKDEYADIACKETRDDC
   1000.0000000000000       0.99583286461491194           KKAIETKGCEDKEEEPDCGVRDRKNDM
   1000.0000000000000       0.99615447577631666           RKIIEAAQCRKKDEEEDCEVKGRKAEF
   1000.0000000000000       0.99618232275573193           KHCILTPWCHKIEELDDCPFKEKKQDI
   1000.0000000000000       0.99727790093713731           KHCLMWSKCPGFEEFCHCDCNDRKNDI
   1000.0000000000000       0.99135486037787057           KSCIFMCKICPSHEFADCECKERMTEW
   1000.0000000000000       0.99631832171500745           RRCFEARMCNEKPEYKDCGCKDRRTQF
   1000.0000000000000       0.99663114152385501           KRCLFLAFCMKVQEVCDCQCKERRNDM
   1000.0000000000000       0.99157852497609933           KRCWWPHKCMAIREILDCECRDRQNDW
   1000.0000000000000       0.99588472742399370           KVCITRTRMSKDDEVEACDCKGRRDEF
   1000.0000000000000       0.99304387548696094           RDCMEADKWKDKEDWEKCEADHHRGRL
   1000.0000000000000       0.99807329565033087           KECFEREKCTGRDEHARCEVHEMRDWI
   1000.0000000000000       0.99773218239339445           KDCIDRDAVKGDDDRVQCSCPEWREHI
   1000.0000000000000       0.99621805830122756           KECLEREGFKRKEDTYKCDGRDRRDDA
   1000.0000000000000       0.99666240849040244           KERLDKSVFTQKEYMTKDGEAEVRDCL
   1000.0000000000000       0.99544504241057230           PEKLDHEGYRGAEAISKEGECEIKNCW
   1000.0000000000000       0.99152916489968657           DEKLDGSSFREKEKISKEEECELKECM
   1000.0000000000000       0.98945880289456767           KEKLWKPPFRRKDCWDRNGQCECRDCM
   1000.0000000000000       0.99324623595988826           RDRIIRTVLCSWDHMTKDATCDFRDCI
   1000.0000000000000       0.99710750816368043           GEKLLRNIFKPADALWKDTECELKECL
   1000.0000000000000       0.99335659812062294           KEKFWRPCIPVQDQIVKDTGCEFRECC
   1000.0000000000000       0.99318091701644562           REELMRERWPDIEEIGKKETCDIKECI
   1000.0000000000000       0.99595952815377964           KEEFCKQKYRRVGEFEKRDKCEWGECY
   1000.0000000000000       0.99312866494330976           RDRLFKDKHKKLQVFEREETCDCIDCI
   1000.0000000000000       0.98819558928517082           GERIFKDQYKRMPCFDRDEYCHCHECM
   1000.0000000000000       0.99724605481321371           SARLFKAKMGKLPCIETEEECDCWECW
   1000.0000000000000       0.99222880175774875           CERFFKDGFMKLPCLDKHNDCECWECL
   1000.0000000000000       0.99629995570200180           HEKFLAGKLGGMEPFAKDNECDCRSCV
   1000.0000000000000       0.99624550624819552           RERFIVNKFDGGEQMPREEDCDCKACI
   1000.0000000000000       0.99409860670389250           SYRFWANKYTDTECLNKEEEAECRGCL
   1000.0000000000000       0.99627590802365096           RDRICCQKYQDCPCIKKPEDSDCCCCI
   1000.0000000000000       0.99450167376634369           KEMMCVKKWDDCCELRKREMPWCCGVI
   1000.0000000000000       0.99354735470757416           REYMCCQKFGPCCDLTKSEPEEICGQW
   1000.0000000000000       0.99504628506941939           REWICPPKWYECCDWRKPEKMELCGVW
   1000.0000000000000       0.99067277582637125           REMICVGKLPDCCEVRRIDQTEWCVNM
   1000.0000000000000       0.99740757056823415           KDLLCLQKFMPCCDVYKVEHEEYCARM
   1000.0000000000000       0.99546872854608459           REILCNGWLCVCGEWIKIALDEWCNRM
   1000.0000000000000       0.99635516000583491           KESLMLEKLRSVCEIGKDEKDEMCCRL
   1000.0000000000000       0.99320819645699121           KDRFMAPNYRKVCAFDKDKEEEWCTRL
   1000.0000000000000       0.99632523164112918           RKKFCWSVFGNCCPFQSDKDEDWCPRI
   1000.0000000000000       0.99459577609716743           KNKMVKNDWSDVCTIRRDKNDEICEKY
   1000.0000000000000       0.99703251278598115           KKKLLKNDFTEFCYVKEEREKEICEMY
   1000.0000000000000       0.99641116693226350           TKRLCKEDFKNCQMIHEQKEDEICERY
   1000.0000000000000       0.99914067514359173           DKRLCKNDIRCCCKIMEDKDKELCEDY
   1000.0000000000000       0.99588503629908576           DKRFCPHEMPPCCAFPEDREAEICPAY
   1000.0000000000000       0.99815944239585719           DKWLCCAEFCRCCRVEEHKAPRICAVI
   1000.0000000000000       0.99600381446410313           DKLLCVVELHKCCRLDDLRTRKLCMDI
   1000.0000000000000       0.99096946884841663           EKICCMRELDKCCKWEDMKSSKICMTI
   1000.0000000000000       0.99489394451531932           DKLFCLKELEGTCKVHESKIDRYCARM
   1000.0000000000000       0.99760071430191566           EKMICCRELNGCCKLAEHRWRRWCGDV
   1000.0000000000000       0.99606822603034961           EKYICMKEFPACCKFVDFKDKQMCTEY
   1000.0000000000000       0.99633258689711446           RKRFCKHAINACPMLIDDSDKEICEEY
   1000.0000000000000       0.99599878731317393           KRKLCKAEMGDCCYFRDFKDKEFCEAT
   1000.0000000000000       0.99632894496922897           RKHFCCKEYDQCAGLKDDKDKDFCCGL
   1000.0000000000000       0.99525039709092367           SRKLLPADIPEMCCLKEDKDNDLCQNW
   1000.0000000000000       0.99099320401437507           KKNFLARDFPEACHFREEKDGDMCVGL
   1000.0000000000000       0.99448934413460055           AKRLLIEDIKRWCCFEEERDNDCCYSI
   1000.0000000000000       0.99710810472375699           QKRLFCTEYTEICALKEEREHNLCCWF
   1000.0000000000000       0.99544790695061147           KKRFLCCDFPEMCRFREDRDTDLCCQL
   1000.0000000000000       0.99366284939716176           EKDLCVQTYGKGCRFENKKRAKWCCAF
   1000.0000000000000       0.99468229930071472           YQELCGGEIHHCCAFDNRKRKRICGYL
   1000.0000000000000       0.99389405120864183           EYDLCFPEYCTCCAMDKKKKGRVCTVI
   1000.0000000000000       0.99688396265917467           EKWLCCGDISKCCYIEDTKPPKLCCYW
   1000.0000000000000       0.99527437659716611           GEILCCGYFGKCCGMDKLPVEAICCRF
   1000.0000000000000       0.99652392010478319           KEFLCCKHLGTCCEIDKFPSEEYCCRC
   1000.0000000000000       0.99529267825337375           RETLCCTKLQYCCELRKSEGENLCARI
   1000.0000000000000       0.99782621943162042           REWLCMHNLRECCEIKKNDPEEICMRF
   1000.0000000000000       0.99391530109798054           QDLMCCGVFQDCCEFRRIPVETYCCKI
   1000.0000000000000       0.99282804536001412           KGWFCCPLFEECCEMRRRALEEYCARI
   1000.0000000000000       0.99146154944195986           KDNLCPGKFGDACEIRKDEQNDVCAIM
   1000.0000000000000       0.99346169485382230           KEYIIMKRFWDACDMRKREADEYCTRL
   1000.0000000000000       0.99289038793102080           KEHMLHDAFVEIPEYKKYACEEYWPRC
   1000.0000000000000       0.99264471444012925           RECLLVPACTGFAEYQKCGCEELVGKF
   1000.0000000000000       0.99388936327489263           RNCFRRNACMKDNEYDQCSCEDVDEKL
   1000.0000000000000       0.99327032353482303           GVCVRKGNLNRDKPIVACDGECWDEKV
   1000.0000000000000       0.99461906341131945           NCCIKRRYIEAEKMLVACNHDGFEDRY
   1000.0000000000000       0.99786692154887102           SCCFREPKIDHDKACMCCEMECLDKKM
   1000.0000000000000       0.99803353549661022           GWCFREKKCDEDKVMKECEITCVDKEY
   1000.0000000000000       0.99624382341538609           PKCFRDPRLNEDRMMKEKDCVPFEKMM
   1000.0000000000000       0.99484363878259385           PMLLREERVYQEKHWCPLDLNWCEKAY
   1000.0000000000000       0.99665309982694450           DCLFRDDKLDTQKKCAPLEKCRIDKHY
   1000.0000000000000       0.99543060274037531           DCLFKDPKVDGEHQCAPLEKARLEKGY
   1000.0000000000000       0.99475125709702161           ECMLRDTRLGPSNHCIPMEKERMDKKY
   1000.0000000000000       0.99753600464789016           ECFFKEDRLRRDTRCECVEPVRLDKVW
   1000.0000000000000       0.99759046780257299           DCLFKERHLDRQRRCGCVEIPRLDKMM
   1000.0000000000000       0.99735617773435192           DCLLKEEKLQCDKNWCPVEMRRMDREL
   1000.0000000000000       0.99520761421891080           DMLLKENKIDCDKHFCVLETRHMDREY
   1000.0000000000000       0.99679465111530219           ECFIRERKIGHEKCICCMEKERLDRKL
   1000.0000000000000       0.99488487829246408           CCILKDDKLNPDKMFCAREGEVFERRI
   1000.0000000000000       0.99610039048232113           GVLLRDKRFEDDKGLRKMEDGVLEKCY
   1000.0000000000000       0.99310753731612822           GNELRESRCEEYKALKKKDRASIEKII
   1000.0000000000000       0.99579607278190085           CQEIREKHIESTKCVKKRDKGRCEKPW
   1000.0000000000000       0.99741288602516787           HCELREKKVEEDKCFPCKDKDRIEKKI
   1000.0000000000000       0.99594294147854778           CREFRDRSLEQDKCWATKGQAKCDKCF
   1000.0000000000000       0.99472057296201966           SWLLREHKVEYSKHFMPVEICRCDKCI
   1000.0000000000000       0.99705671299967269           SCVLREEKLDDPKSCKPIESPTFDKMY
   1000.0000000000000       0.99609276738823449           GGFFKEKKCDPSKMLCRCEHPHIEKAY
   1000.0000000000000       0.99617318879646299           EPWLKETRLYAEKWLIGIDHDRIEKRW
   1000.0000000000000       0.99661879512633855           AAMLREKKMDTEKIFCAWEPDGFDRKV
   1000.0000000000000       0.99594967501614295           APFFREHRFDEERCFQGSERGWCDKCL
   1000.0000000000000       0.99795381743013256           CKILRETTFGTDKCIIEMRFTCCDKSI
   1000.0000000000000       0.99317942273954740           CKVLREGTWETRKCYKEMETDCVDRAL
   1000.0000000000000       0.99551972799668220           GKCLREKICDSNKHYCDCNFTCFERWI
   1000.0000000000000       0.99612126491119202           AKCLRIRALEEDRVYKECSGYAIDMPF
   1000.0000000000000       0.99626120521384376           PKCLRKDDCNEDKVYYDCKMPCIEECW
   1000.0000000000000       0.99614282528009446           ARCMKKRDLECEKGLAECRCAGFEDAL
   1000.0000000000000       0.99543713409013457           MKVLRRHELEDDKFYKEVKQEYVEERL
   1000.0000000000000       0.99561492441800625           GEFFYKNCFDKDHCRDKLGMACCDECF
   1000.0000000000000       0.99295839417052867           TDIFYRKPFECEECYCRMTLCSCRDCF
   1000.0000000000000       0.99263658457961668           NEFFERHPLSKKECWFKWTFSYCKECF
   1000.0000000000000       0.99654831524466614           CELLEKQPLRKRECWEKATTAYCRDGL
   1000.0000000000000       0.99224222084266867           CGMFYKHDMEEPECIRAPRYKCCKEQI
   1000.0000000000000       0.99780271739565962           CALFEKHEFTGNECIAGRRFKCCKEQI
   1000.0000000000000       0.99235853603954161           CAFFEKGEVKNRECVANWKYPVFREPW
   1000.0000000000000       0.99353617109868020           CCVLDSDEVKRKEMCDPIKPKIMRGEF
   1000.0000000000000       0.99555376191372691           ACLFDEKELHGNDVVCPFKEKILKDDR
   1000.0000000000000       0.99409830543350008           CALFDRHELDGKDCFWAIKISAVRECW
   1000.0000000000000       0.99711300521662216           CQMFDKCELNARDCLVKQKYKVCKEDW
   1000.0000000000000       0.99378125911180348           CACLDRQEIKQHDCLMKTKCRVFREYW
   1000.0000000000000       0.99542352715597338           CCIFERDEVRRNDCYVSWKVKCWREDW
   1000.0000000000000       0.99458674537207792           CDVFERHEIYNQECFWRAKSKCCKDDW
   1000.0000000000000       0.99581341551454627           CNFLEKWEFHEKECLQSIKSKWCKEEF
   1000.0000000000000       0.99494028780431942           CPIFDYEEVKARECFASIKYGMCKPWI
   1000.0000000000000       0.99686726717728391           CTVFEKGELKQRECCPDIRFSCCKEAM
   1000.0000000000000       0.99858794394577310           CEMLEKDDFRRSECLVKGRYPCCKDCI
   1000.0000000000000       0.99663091340932697           SEFFERDNLKGDDCRGKMDISVCKEHV
   1000.0000000000000       0.99604424616655929           GEILETNQLRDDECRNKIDVPCCKQWF
   1000.0000000000000       0.99486317494104171           PDALDREMFKKDDCRERVESGPCKESF
   1000.0000000000000       0.99533034222502081           ADCLDRTAIRPDEFRARCDCKCLKHTL
   1000.0000000000000       0.99349580563777184           GEILDHQELREDEGRRKVKWSAAKEAC
   1000.0000000000000       0.99613426562107610           KELFDGQSFKEDEERNRLDAAEIKGVC
   1000.0000000000000       0.99258480509098534           REMFDCQTMRHDEDYTKLGMPEWRCGF
   1000.0000000000000       0.99763781984544275           REIFECTKVNRRDEYEKMDFNDWKCPL
   1000.0000000000000       0.99564529403613844           EEMFECNDITAKDKYLKLKCEWYKADC
   1000.0000000000000       0.99523255724754423           RIMLDCEDIKNREEVEAMGHNEWKCEC
   1000.0000000000000       0.99716938824692614           KWVFECENMKRKDEFWKPDLDEYRCRC
   1000.0000000000000       0.99551620737627544           KEVLDCCEIKQKDYIQRIKTCEFRCCC
   1000.0000000000000       0.99523996243610979           RERFEHNAIREKDRWAKESWCEWKDCL
   1000.0000000000000       0.99319370669805440           QIRIERQQFKPKDVLWADDDGELKDPF
   1000.0000000000000       0.99417624690990047           RERWEKEAFKSKDHYGKEEDSEFKEGV
   1000.0000000000000       0.99252291590529862           KDRFEREKLRKWDAWVKQEEPECKEPI
   1000.0000000000000       0.99362636959806661           KEKLEKDALTGKEMIPREANTEFKETM
   1000.0000000000000       0.99756171446966124           KERFDRDPLNGKEMIGKDGDGDLRDCW
   1000.0000000000000       0.99491672025509670           HMRIEKSDVRSKEHLPKQKDADCKECL
   1000.0000000000000       0.99612044950351697           GGRFEKPAISSSECVAQEDDRDCKECL
   1000.0000000000000       0.99697963159914327           GIRVEKERMKTKECLAATDEKDFKDEY
   1000.0000000000000       0.99628194432109318           AGKFERETFKDKECVTGESEKECKEHV
   1000.0000000000000       0.99344487630434830           GAKLERECMKGQDPLCGDDDREWKDEC
   1000.0000000000000       0.99654285226799899           NERLECDCCKQREKFGPEPEKEWKGEC
   1000.0000000000000       0.99697282288954248           QGRLDCERFRTKEPMVGHEEKDMKCEL
   1000.0000000000000       0.99595362969123680           RYRFDCQRFKGQEGMPKDEENDIKCGI
   1000.0000000000000       0.99719380517226752           KERFECQRIKEKEDFVKDEHKDWRCNF
   1000.0000000000000       0.99242229803650117           SEKFECAHFRAKEGMAKTENKEVRGDC
   1000.0000000000000       0.99708286733061813           KERFECDHMGGKEMYPKEKCRELRAAC
   1000.0000000000000       0.99620206680894074           TERLECDSLKHSDGLCKESDREWKCEF
   1000.0000000000000       0.99401553900722606           RSKLYCESLKPRDWLYKESDSEMKCCC
   1000.0000000000000       0.99325098928506461           KWRVYCESLKSFEGMTGDEERDFKCEC
   1000.0000000000000       0.99347979787141183           RPRFYCDHLKAHEHLVEDPDKDMKGEC
   1000.0000000000000       0.99646018660168345           HRKFCCAEIPSMEHFREEKEKDMKCEI
   1000.0000000000000       0.99522509244226720           DKRFVCREVGEIEKMKEEKQKDVKCEI
   1000.0000000000000       0.99481549528550595           EKHLLCVEFIKFRKFNDDRDPRLECWM
   1000.0000000000000       0.99695058961039762           EKDLLCHELSGLCKIADRKNHRICCPL
   1000.0000000000000       0.99158040795750690           EKELLCAEWIPMTKIADKKWAKYGCGM
   1000.0000000000000       0.99359570584275825           ESEFCCNELNQFKKMIERRYKKYCCEF
   1000.0000000000000       0.99595299033167994           ETELVCQEYNRVARVYGKKKKKFCCEF
   1000.0000000000000       0.99255086823776706           QTEFFFKEIERTCCFEERKKDRCCASI
   1000.0000000000000       0.99113367078919790           PEELCAKDYEKFCCMEKEKRGRCCVPF
   1000.0000000000000       0.99279490557138295           GFEFLLKRYYKFGCMESKDKKSCGAYL
   1000.0000000000000       0.99610262435634778           DNEFCAKKYDKWCCMDNKEKNKCCGTW
   1000.0000000000000       0.99211834998307991           DKELVFKYLGRGCAIEDKKKKRVCPYF
   1000.0000000000000       0.99288318910855611           DRDICCAEFCRQMKWEEKKKDRYGCRL
   1000.0000000000000       0.99692048602937555           DRELCCGELAGCKAFRERKDKRWDCEC
   1000.0000000000000       0.99788735026527486           EKELRCTEWDDPRHLKERKKKRMDCEL
   1000.0000000000000       0.99582062235073243           QKELRFREIEKENAFCERRRARLDAAL
   1000.0000000000000       0.99553978185267389           EKEFRCKTLDPDRQYHEKQKDRFDVRL
   1000.0000000000000       0.99156425795291137           EKEFRVPIWEKDRMITEKGKKKLDGEL
   1000.0000000000000       0.99028449202534630           EKEFRDGVFYQEKAWSETPRRRFDREW
   1000.0000000000000       0.99658318047297978           DRWVREKGCEPTKKYWECGVARWEKEF
   1000.0000000000000       0.99510162506030220           SKLFKADQFNHERPYMEIKVEEWEAKI
   1000.0000000000000       0.99572784579374296           GKCLRMKELEPPKMYRDCKPECLEQSF
   1000.0000000000000       0.99088101248865346           GKCFRFADFDPERRYVECKCENWEADC
   1000.0000000000000       0.99549194592626300           DKCLREEACKSIRWFTDCSCAKFEKMI
   1000.0000000000000       0.99771395489953996           QKCFREADCGPDKIYWECRIEIVEKKY
   1000.0000000000000       0.99171803586684792           ERLIRDNKCSMEKWWRDCDCEKFDKKL
   1000.0000000000000       0.99461707498733432           TRCLKDNKIYTDKMYKNVQCDCLERKL
   1000.0000000000000       0.99363664516484407           DKCLKERNIEYDKYALDCKCDRFERQF
   1000.0000000000000       0.99690615728409837           EKLCMERACDGMRKFCECPWCKLEKVM
   1000.0000000000000       0.99773604938897198           ERFFRDGTMNGEKRWYDHTVCKCDKCI
   1000.0000000000000       0.99434189204217616           ERCLRDRCMEESHKFKEQPCPIIDKAC
   1000.0000000000000       0.99387912803825151           EKILRESCVNHERKWPESAARKWEKEF
   1000.0000000000000       0.99207128876856143           DKVLRDSCMPMQRKFPEPCVGKYEKGL
   1000.0000000000000       0.99344908543450638           EHLFKEDCVEQEKKWPTVCYQRWEKVM
   1000.0000000000000       0.99736400224092303           EKFLRCACFVNERKTKDMSCKKGEPDC
   1000.0000000000000       0.99472124407023454           DKILMCDCMVKYKKYNDFACNRYENDC
   1000.0000000000000       0.99341704837229672           DKVFRHECIWSPREYIDLACERREDDC
   1000.0000000000000       0.99287460117839166           EKFLRENCLHEDKKMVDFPCRKMEKVC
   1000.0000000000000       0.99491906348369630           EKLLKESKLNVDRNYGDMDMARMEKMV
   1000.0000000000000       0.99674702373324009           EKVLREPWLDGDKNYCDLGYGRCEKPM
   1000.0000000000000       0.99148306624807636           DKVLRESAIKYEKKFMEMTCVKLDKCV
   1000.0000000000000       0.99565489472242841           EFCFRENRLEHDRRIMQEDCVHFDKVV
   1000.0000000000000       0.98888826814147224           EHCFRETRIKDERKLQDCDCVCVDKLW
   1000.0000000000000       0.99569091043527580           DKFFRERVCENRRKYNECSIHKVDRVI
   1000.0000000000000       0.99609064466251263           GKVMKEKKCDGDKVLPECDRGAFEKAW
   1000.0000000000000       0.99750999367266380           SVFMREEKCHPFKCLCGCDHEHLEKRY
   1000.0000000000000       0.99592532770105591           GWCIRERKWNQQKCYPPCDRECCEKWY
   1000.0000000000000       0.99500800018563662           PVVFRDHKIDCDKQICTWELCQCDKCF
   1000.0000000000000       0.99528289543477610           EAVFRENNIEGEKKLVTTGFCKWDKCM
   1000.0000000000000       0.99705917623673224           EKIFRDQAFDEQKRMREVGCARFEKIL
   1000.0000000000000       0.99605032396836801           DRLFRDKGMDSTKKMKEAGVVKWEKLC
   1000.0000000000000       0.99258198695457700           DKFLRDPCMNQDKKIPQFSCWHVEKMC
   1000.0000000000000       0.99362385946025156           ERCLRKKCIYSDRRYVSVCCQKWEDPC
   1000.0000000000000       0.99524393890675067           EKLIKEKCMDAIKRLMEQGCDRMDKTC
   1000.0000000000000       0.99049757213540146           EKCIYDTCLDRKHKMIEGCCPRWDKEC
   1000.0000000000000       0.99489553882910753           DKMFRKDCFERETRYEEYCAEKEEEKC
   1000.0000000000000       0.99611635188870706           DKIFRCKCLDPDRPFWEICADKGDSRC
   1000.0000000000000       0.99637944877139362           DKILYCKCVDTNKRYLDIHCKTHDSDC
   1000.0000000000000       0.99606437435173945           EKWLKDKCIEASRRFAECCRMRIENMI
   1000.0000000000000       0.98967571742823457           ERWFKSSCIDSEKRMVEMCTARMDDWC
   1000.0000000000000       0.99786994112621041           EKVFKDKYCDRDKKYSPCKICKWERMF
   1000.0000000000000       0.99416767696614727           DKCLKYGSCQHEKRVYECSFKKYERQV
   1000.0000000000000       0.98801900589472313           ERCLRQKYFNPDKKQVECKAKCYQKDL
   1000.0000000000000       0.99542939108650275           ERIVRWQDLESQKKWCEFKVGKYEPDL
   1000.0000000000000       0.99520066029742826           EKILRCRGLDGDKKCCEMTASHIECTV
   1000.0000000000000       0.99669889889978869           ERLLRDKAFDCDHKHQDVACTKYERDC
   1000.0000000000000       0.99580340261074318           EKLFREQGVEQNRKLAELGGVKLDRMI
   1000.0000000000000       0.99460086678939441           EKWFREQGCDKQHRYIECGMARLDRMF
   1000.0000000000000       0.99223954798772185           DRFIRSRACNMERKYVECGMPRYDRDF
   1000.0000000000000       0.99708484900868621           EKFLKCGVCDHEKKYGECKFHRVECTL
   1000.0000000000000       0.99616629515882404           EVFIKCRTLDEIKRFRPPPCEKFECKC
   1000.0000000000000       0.99313074634692244           QCFLRCKRLEQDKWLRPLECEVFECHC
   1000.0000000000000       0.99523499673211047           PPLLKCEKFGDDRAWKKAECERLECTC
   1000.0000000000000       0.99642549243822698           KNWLRCDKLTNDRTYADMDPCELECCW
   1000.0000000000000       0.99633939861760346           RAFLRCSKFQAEKEYVGWEMCELDCCF
   1000.0000000000000       0.99547489510912091           KPIFRCAKLRQERDYKEIEMKEHECEF
   1000.0000000000000       0.98738694051767140           KHVLRCNKISCDREWCESELDELECDI
   1000.0000000000000       0.99428342472093378           KNYLRCNKVDSDKECVEKDTAEIECCC
   1000.0000000000000       0.99370991796838060           KAYLWCEKWKAIKELISKENCDIECCI
   1000.0000000000000       0.99170581058397544           KWYILCSKIHTFREMTPREKGEVECCC
   1000.0000000000000       0.99380738145208147           QEEFFCPRLYRERMHERKEKGKLECAL
   1000.0000000000000       0.99192560747463576           EDDLMCGKYPPFRVIDRKERTRFECSL
   1000.0000000000000       0.99813224776803811           AMDFKCRKVDNERALKAKEKEKFDCKW
   1000.0000000000000       0.99678037068653369           EIEFRCRNLDEDKGFKKREGEKLECTC
   1000.0000000000000       0.99500792261434856           ERCFKIHEFDKEKRMYEQKPEKMECRM
   1000.0000000000000       0.99514621997988473           ERVFRFPYLDADKHHIEIPPDKWECRM
   1000.0000000000000       0.99457110085181966           EKLLKWKWFTCDKKNCDANVTRYERPF
   1000.0000000000000       0.99719367153327443           ERCIRVPCCHCRKRLCDCHCEKYEKKF
   1000.0000000000000       0.99514191106948291           EKCLRERRCSKDRKFAQCDCTWVDKMF
   1000.0000000000000       0.99507224271852202           EHCFREQKMDPEKYMHRCECCHFDKIM
   1000.0000000000000       0.99267762778194546           RHCFRYGKCNREKEVYDCDCCSMDKCL
   1000.0000000000000       0.99523138915852249           GRCFREEKFDHDHKWVDAECCGLDKVF
   1000.0000000000000       0.99559178353097222           GRLLKEHHIDDEKAYAEIHFNPLEKMF
   1000.0000000000000       0.99282152933178358           PRVMKEKKFNHEKMYAETEVPAFDKWL
   1000.0000000000000       0.99744172341833692           PRCFKEKRLEQEKPWKEADQPHFEKWI
   1000.0000000000000       0.99765878194349034           AVCLRDDKLEDEKVVRACGCPMIDRWY
   1000.0000000000000       0.99668350899469105           SCCLKENRFEEEKGIKTCENACVEHVY
   1000.0000000000000       0.99020435184111277           SRCLRDNACSEEKFIRDCDCGCMEDVF
   1000.0000000000000       0.99558693066071269           CWCIRPRKCESTKVLRPCDVGCFERML
   1000.0000000000000       0.99407627137477939           TMCIRERACDHDKDICKCQCDIYEKKM
   1000.0000000000000       0.99743597005201368           EMIFREKGCDAQKKMCQLKSDREEKRV
   1000.0000000000000       0.99196070252362145           DPMFRERKIDCDNKYVGSDFDRYDKKV
   1000.0000000000000       0.99690351740060024           PWCLREKNCEQEKMIVPCQWELIDKKY
   1000.0000000000000       0.99541165732879977           CCCIRTHRFDEYKPLKCPDWEPWEKKL
   1000.0000000000000       0.99519300913490205           CKIFSDQKFRNDRCMHEVEANCCDRTF
   1000.0000000000000       0.99389333415724546           SKVLRETTLRPDRCYCGVKVGTCDKGF
   1000.0000000000000       0.99253391034886440           EKCLKERGIHSDKQYSECDWEKFDKKI
   1000.0000000000000       0.99558212594596973           EKCLKQKEWDKDKKYASCRCAHLESLV
   1000.0000000000000       0.99552823525862100           PRCFRDKQLNSEKMYYEINCQWMERCC
   1000.0000000000000       0.99687436260103890           QKCFRHNAINSEKFYKECGCAMMEEII
   1000.0000000000000       0.99596562724406190           GRCFKRKWMHPDKMWCDCPCGCMEEAL
   1000.0000000000000       0.99656145425991072           HRCLKKRTLYPEKWYVECGCDCFEDCF
   1000.0000000000000       0.99445987115987000           VRCLKRECFKPYKALHECACQCVDEPL
   1000.0000000000000       0.99068599340324948           CHCLKKSTVEKERWHERPRAECMDDKL
   1000.0000000000000       0.99633904108450000           CDIFRRAKLSPDSCYNRIEQECFDEKY
   1000.0000000000000       0.99554989903403690           CDKFWRSRMHKPKCIGKEEDEELDERI
   1000.0000000000000       0.99366202150411198           AEKLPRQKISHMKCLPKEEDEDCDEKF
   1000.0000000000000       0.99701257586354530           CERIVKGKITRGPCMEKEEDDELGEKI
   1000.0000000000000       0.99495880415684479           PDRIVRHKMTKMPCFEKDDDDDVWDRY
   1000.0000000000000       0.99407152297919799           HEKLVKPYVVPLGCFYKEPDDECADKF
   1000.0000000000000       0.99289329436133644           KEKLCKENFKTCGCWQKEEEEECADKI
   1000.0000000000000       0.99352870388643588           NERFLKARCGPIACACRCDEEEMVDKY
   1000.0000000000000       0.99320163920612270           RATLVKKRCCPLKPACKCDKDEWQERE
   1000.0000000000000       0.99331410378537111           KGWLLRNKCDTLAWFCTCERREIVEDE
   1000.0000000000000       0.99627030648095338           KAIFFKEKCRTAGEVCHCERRDRMEEY
   1000.0000000000000       0.99501506789209770           RSCLCKPKCCAYEDICTCECRERSDEM
   1000.0000000000000       0.99264797269801786           RVCLLKENCSSATDLCSCGNRERVEEY
   1000.0000000000000       0.99469969513211365           KMCFLKEKITGYEELWACDCNERSEDY
   1000.0000000000000       0.99686764498360803           HCCFRRDRFQEARDLKACECKSRDDDW
   1000.0000000000000       0.99308244676798707           HACLIRPKCGDIKDVTGCECNDRDDDV
   1000.0000000000000       0.99062065842690283           KCCIEKDACQNAEEYAACECRWRREDI
   1000.0000000000000       0.99647400516760931           KVCFIQQRMYKMEDFEQCECRERRNDV
   1000.0000000000000       0.99597187760014383           KICFLKDCCATEEEVCGCDCKDRKDEC
   1000.0000000000000       0.99392400721479990           KMILDKDHCKHREDLGALEGKERRDDF
   1000.0000000000000       0.99219691866009874           RGCFERGPVTAKEDYVPCECPEMRDNF
   1000.0000000000000       0.99406250702885723           KICLERTYVKGSDGVAACECRDLKDEF
   1000.0000000000000       0.99728635252720832           SWCLERRECDGKDAMVPCRDHCCREDY
   1000.0000000000000       0.99692770130431108           AVCFENKEMSNKEAIQACKCACVRDAW
   1000.0000000000000       0.99739105196070643           AAHLEKEELKKKECIENPRHKPCRECL
   1000.0000000000000       0.99561305348253715           KFVLEKEEFKHKDDFMEVRRCGIKDCY
   1000.0000000000000       0.99183873643534792           PPWLEKPECKDKNYFHNCREAALKEIY
   1000.0000000000000       0.99531717057705194           KTCFEKQECRHNEGYCDCRVKYIKEEI
   1000.0000000000000       0.99494589865020167           AMCLDKDECKKKDKWGNCKDQCLKEYY
   1000.0000000000000       0.99477223620086397           CTCLDKGDCKGKDMIWTCSPGCLREAY
   1000.0000000000000       0.99471745310336057           GFWFEREKCKGSECVCHCEYKMMKEEY
   1000.0000000000000       0.98808453695723331           GVHVEKDRCRDKDTFHPCEDKDYKDEW
   1000.0000000000000       0.99686718749845227           KACFYRRRCADLKEISTCDCKDREDDL
   1000.0000000000000       0.99551721361253465           KACLIREWCKTKDEIPACPLTERREDM
   1000.0000000000000       0.99208182749623153           REFFEWANCNNREEYPRCGVHEYRPWL
   1000.0000000000000       0.99440402229976466           SECLEMPKVNSREFYARCDCADLKAQL
   1000.0000000000000       0.98470993892292613           RECLERECMRQKEWMPKKSCNGIKEAL
   1000.0000000000000       0.99541003288253416           DDCFDRQQCRSKERYCRCKAKRVRDLL
   1000.0000000000000       0.99458821110371620           KDCCDKEACRAREDVARCGANDHRDDA
   1000.0000000000000       0.99644997256893497           KPCLERRECRGKSYYHQCKIGEIREAF
   1000.0000000000000       0.99413602201152995           SSCFERKECESRELWVSCKCTSIREVW
   1000.0000000000000       0.99058462012961390           KVCLERQWCGKKEWFNACKCQNLKDPM
   1000.0000000000000       0.99651948208225205           KYCFEKNDCKPYEEMWPCKDRCFKQVY
   1000.0000000000000       0.99412010851194466           AVCLQKDECERYEMLWNCKCRIWREDY
   1000.0000000000000       0.99661469602332131           SVCLERDECNSRDSIAACKKKCMKEGY
   1000.0000000000000       0.99628897410891915           MYCLEDDDCKHKEVMPKCKSKCVKNEY
   1000.0000000000000       0.99768149417226004           HWCLEERECQTKEFICPCKFKCIKRDV
   1000.0000000000000       0.99591423901643406           CYFLEEGQIKPKECFLPFDLKCCKHDF
   1000.0000000000000       0.99313897769253445           APFLDDDKFHASELIMTMEWRVIKREY
   1000.0000000000000       0.99393532130077200           PEFIDDDRIRAHDMWVKLDMKHVKKDM
   1000.0000000000000       0.99508826620004642           CELFDEERCKPKEVLVKWDMRILKRDL
   1000.0000000000000       0.99710286900450140           GCVFEEEHCNHREVWCGCDMKIVKKEW
   1000.0000000000000       0.99565433652841318           AIFLDESHCKQRNMICQCDMKFIKKEF
   1000.0000000000000       0.99330326278519765           AACLNDDRCPHTEVFCPCEAKIMKKEI
   1000.0000000000000       0.99403820662138065           AVLLEDYKCSPKECFCTCDIKIYKKEV
   1000.0000000000000       0.99789153299626099           CTCFEDERFKGKECLGGCEGKWIRKEI
   1000.0000000000000       0.99512745805772873           AWFFDDNKCKPSDWMCPCEYKWWKREY
   1000.0000000000000       0.99506491217368442           RMCFELEKCRSREDMCQCEINQYKHTL
   1000.0000000000000       0.99531353820821822           KEWIEPNSCKVKEEMCKCNVKEYRPEF
   1000.0000000000000       0.99850479667807590           KDFLEISKCRPKEDYHRCELKERRPDF
   1000.0000000000000       0.99193956008518380           KDSLEHDCCREKTEYHNWAAKERRDEC
   1000.0000000000000       0.99571428037232268           KHFFEKAWFSYKDEIMNMPFKDRREEI
   1000.0000000000000       0.99487585636155074           KEFFVMECIKEADEMKKVCCWDWRPPC
   1000.0000000000000       0.99226324856409431           KEWFTCGCVFENDEYKKVPCHDYNGHC
   1000.0000000000000       0.99307064079221996           NEILDCPCLREDEAYYRIGCRDIKTCC
   1000.0000000000000       0.99845698272487171           KDWFDKKELNGKEHYVKVKRCPCRECY
   1000.0000000000000       0.99465631962478029           REMLERKAFQTREPYWKLDICWCRECL
   1000.0000000000000       0.99639003881596000           RDMFDKEGFRPHEYHMKMRRCECKECY
   1000.0000000000000       0.99429008698596844           KDMFDRESLRPGEEHHKADGCELREMF
   1000.0000000000000       0.99573397304738565           KEFFDKDWFKCREEACKVDFKELKEPM
   1000.0000000000000       0.99326750029851185           KDWLDKSACSGYDAHCKCDMADIRDAM
   1000.0000000000000       0.99462257810150956           KTCLELGACQEREELPHCPCDDWRVRI
   1000.0000000000000       0.99344820460210193           KGCMESKACKPREEMCPCSIEEMKEKV
   1000.0000000000000       0.99098091838501368           RAILNVQRCSHYEECCGCEWDEYKARL
   1000.0000000000000       0.99698525607765753           RECMDPSTCKPKDDYCKCDAPEYKTPM
   1000.0000000000000       0.99695992199219241           KEEFEADHCRGYEELCKHDKKNRKGEV
   1000.0000000000000       0.99555890761378696           RTEFETEAVRCREDICGKAKRDRKPEF
   1000.0000000000000       0.99452062163050203           HGFLEKKLLNCKECVCAGQLRECKDEI
   1000.0000000000000       0.99358791315816897           AEIMEKDECYDRECWTKCKIGMFREMY
   1000.0000000000000       0.99615593311962825           KECIEREEIKKKDAYLKVRMHWLKDHW
   1000.0000000000000       0.99489556286206948           REIFEKPDCTKKDAWEKCKLPVVKDWH
   1000.0000000000000       0.99665939622627642           KECFDKDHCRKDEMRPKCEMEHLRDRF
   1000.0000000000000       0.99588316005310007           RECFERSALRTKDDYIKVTAHTWKECI
   1000.0000000000000       0.99629038243473533           RECIDRDACRHNDDYHKCNMPACKEWF
   1000.0000000000000       0.99703037923471249           KEFLDWDCCRPDEERDKCPMTEFKEHV
   1000.0000000000000       0.99400848109330175           KEMFDKGQFRGREMRVKFPCKEMREQW
   1000.0000000000000       0.99615258116944050           KEFFDKGPFQKRECYMKVGFQSCRECM
   1000.0000000000000       0.99647192727243217           AEVLERQQLRPRECYWKLNQRICKENM
   1000.0000000000000       0.99082323685833373           PEFFEYDNIKQKDCYVKVDHDPCKPKF
   1000.0000000000000       0.99717065185519638           CEFFEKSQIRSKECYERITGNCCKDGL
   1000.0000000000000       0.99119017640636020           CEFLDKAAVERKECWYKMALHCCRDVV
   1000.0000000000000       0.99328658686844062           CEVLERGMMQQKECMMKLPLRVWRDDW
   1000.0000000000000       0.99117997368131716           CCFLERDAIKAHECYANFGVRMCKDYI
   1000.0000000000000       0.99276827209641361           CEILEKKHFDAKEWMVKLTCKWFRDEF
   1000.0000000000000       0.99213193793341470           VDCFEKTCFKSKEMYPKMGDKCFREQI
   1000.0000000000000       0.99471188688944412           CELLEKHGLKEKEWYSRYSYKCIRDEL
   1000.0000000000000       0.99851397217421900           GDMLERTEMRPRECYCKLRPKCCRDCY
   1000.0000000000000       0.99576895414839994           AYMLDKNYLDARECVIKFRHHCCRECF
   1000.0000000000000       0.99450303934740125           HHLFDKEAIRRRDCYDSVKLKVCKEEI
   1000.0000000000000       0.99071474474843235           CPCLDKKLIDRKDCWEALRGQCCRELF
   1000.0000000000000       0.99761708642791858           CALIERDDFKGRDCVWPMDMRCCRDEI
   1000.0000000000000       0.99640899186694631           CAILDKDQFHAHECFVSVKNRCMKEEF
   1000.0000000000000       0.99402459362985973           CDLLEKPMFRGKDCIMKIHRACIRDVY
   1000.0000000000000       0.99291263605149460           CDFFEKEVVKPLEAMLRVAMKCMKDEM
   1000.0000000000000       0.99537011778466122           CEFFETKFLWAKECWWKVPMGCCKEAF
   1000.0000000000000       0.99630893239798324           CEWFEYAAWKPKECMPKEGKPCCKPCF
   1000.0000000000000       0.99354452751013100           CECFEKKRMKKRSCYEKVDGKCCKQPY
   1000.0000000000000       0.99588728330513387           CGCIEKEALKNRECYEGCAARCVREWI
   1000.0000000000000       0.99778510453660718           CEMMEKPEFRTKECWAKGRPKCFKEDI
   1000.0000000000000       0.99654943489851777           CELFERDGLKNEECIGKNGHRCCKECF
   1000.0000000000000       0.99722003659808378           CELLEKKPFKDKECYARYTYKCCKDNM
   1000.0000000000000       0.99279563867335474           CAFLDKEELKNFECINNWRAKMCKECL
   1000.0000000000000       0.99446128233292719           CTLFEKNDLKSRQCYARIRGKWFRDEY
   1000.0000000000000       0.99367980668685429           CGWFERKECTKKECYDSAKPKWIKDQW
   1000.0000000000000       0.99276258662474082           CEMLERNEVDGKEHITKPKRKCFKDYF
   1000.0000000000000       0.99787331016050906           KVFFERSECYGKEAWCACKFREIKEVM
   1000.0000000000000       0.99724603672489442           KLCLEKSECKAREDIWKCRCPPYKDHY
   1000.0000000000000       0.99574324895353894           KMCMEREEFKNRNVYVPCKCRDIKDAY
   1000.0000000000000       0.99512569785209082           REIFEKSEIRTNEPIARRRPCECKDCL
   1000.0000000000000       0.99414696889566956           KEFLEKDECNTRDPWCRCKLTGMREGL
   1000.0000000000000       0.99277825679914300           KDCFEKSAFNYSEDYVKCVAKDYREDI
   1000.0000000000000       0.99415325158805123           KVCMDKDTFKANEEMMPMGCNDYKEQM
   1000.0000000000000       0.99716231558213053           RDCFEKNACKNKEDYHKCPFPMHKEQV
   1000.0000000000000       0.99660205656124279           RECFERRSLEPKDEYYKCAVACFKDKL
   1000.0000000000000       0.99555797002980306           TDCFEPQKLKTHDAYTKCECKCLRHDM
   1000.0000000000000       0.99511523172510474           GECFDMKKLDEHDGYHKCDCKCWRQDL
   1000.0000000000000       0.99671155539059386           PFCLDERKCRGRDLFIKCDMKVIKKDY
   1000.0000000000000       0.99718480449177860           GECFYENKCEPREYFHRCDCAGLKKIM
   1000.0000000000000       0.99479705695358656           GECLEEHHFPPKDVYYKCDFGCIRRSF
   1000.0000000000000       0.99230123286522642           GDCMEEKPVPPKEPYSKCPCAGFKRIL
   1000.0000000000000       0.99752653568585892           DDCIEEKTFEKKERYDPCGCRSYKREM
   1000.0000000000000       0.98797628317435371           ECIFDEKVIYKRDKYMSVNWRKYRRDL
   1000.0000000000000       0.99362629396733104           EEMFDETPVTRRERYEKLGCKKMRKEF
   1000.0000000000000       0.99522942923872826           DEFLDCDGVNTKDRYVSVSCKNMKSEC
   1000.0000000000000       0.98441724063435021           EWIFWCGVVGTHDRWAPIAMKRWKCDL
   1000.0000000000000       0.99417798071579644           ERMFCCDCFWKSDRYEEIAVRRYRGDC
   1000.0000000000000       0.99601619526486629           ERFIGCRCWERKNKEERMGCRKYKHDC
   1000.0000000000000       0.99218427096813111           DPFLYCNWIPAPDKWCGLACRYYKGDC
   1000.0000000000000       0.99597802988624795           ECFLECACFDKKDKLINMACRRYRNEC
   1000.0000000000000       0.99633453499253344           KIFLECKCINYKDGIVDACCKDWKCEC
   1000.0000000000000       0.99303685307218625           KDFLECGQLNAKEQEAKLQCREIKCDI
   1000.0000000000000       0.99727456322314778           RPLLECRTLSDKEQYADVACRELKCEC
   1000.0000000000000       0.99569870046217879           KRCVECSQFESRDEWYETSCKEYKCEC
   1000.0000000000000       0.98979136446959493           HRVLECSGVDGNEHYGDITVKEMRCYC
   1000.0000000000000       0.99627456243530144           KKFFECDDIKKKESLYEYHCKEMKCEC
   1000.0000000000000       0.99887033326237373           KELLDCEPLRAKEEYVSAGCRQYKGDC
   1000.0000000000000       0.99636447045811827           KHFFECDSVRKFEQMEEVGCKDWKCEC
   1000.0000000000000       0.99273636324007630           RRVLECECVQQWDNMVDVQCREYKCEC
   1000.0000000000000       0.99531454012216969           NYCFEIPCLRAKDEILKFCCRDYKDDC
   1000.0000000000000       0.99626721673784191           KKCFEKNAFKDTDEVYTCGIKERREEF
   1000.0000000000000       0.99292700584471449           KMCFMRQTVTAIEEMAACPCQERREDL
   1000.0000000000000       0.99545922558047073           KICMEKGTMKRREEVDRCSCKCRREDI
   1000.0000000000000       0.99704984352271142           KCVIDRDHFKRGEELDGADFKERRDEW
   1000.0000000000000       0.99666637739011843           KVMFDRPCIKKKDEIVELKCKERREEC
   1000.0000000000000       0.99594284144856049           RPWFECPHFNKRDEYEKPEPKDRKAEC
   1000.0000000000000       0.99592176056052539           KQLLECEQFKAREEYVDWKCKAYKTDC
   1000.0000000000000       0.99517602165961705           RWFLESPAFRARDEMVPFKCREYKEEC
   1000.0000000000000       0.99374329262324368           RWCFDCDCINAKEPFMPAGCKEVRGEC
   1000.0000000000000       0.99668627905050911           PKIFDCKGFNGRDWEVEMNCKAIRAEC
   1000.0000000000000       0.99260244452327939           PKFFDGTPLNSRDWESEFGCKAMRGEC
   1000.0000000000000       0.99690262486878267           KKFFECDGLRAREETADMGCAEWKPPC
   1000.0000000000000       0.99573811310036342           KDICDCDHMRGDEERGKFDVPQMKGPC
   1000.0000000000000       0.99420488456341050           KNLLECGALTKKEEYEQIAISEYKSGV
   1000.0000000000000       0.99418260124679880           KDMFECETFHKKDQYDKLAMHQMKCHC
   1000.0000000000000       0.99750202124164422           KEMIECYRLRSKEEFGKIDMNDVKCPC
   1000.0000000000000       0.99478750352864198           GELLECCRFKSKEALGKMDYKSVRCEL
   1000.0000000000000       0.99329224451961595           QLCIECDYIRRREVVEPWDCKTLRCEC
   1000.0000000000000       0.99607645972353753           DNFFECKVIDHRDKYPGVACKAFKCEC
   1000.0000000000000       0.99468907842921539           DDCLDCQAVKQRERYFNCPCKGFKCDV
   1000.0000000000000       0.99634666658889426           RCCFEINACNRRDNMEQCGCREYRAEL
   1000.0000000000000       0.99718971661405387           AECLDEDPCHSKDWYCQCDCRVFKKEY
   1000.0000000000000       0.99805465900745916           PMCLEERECQGYDIICPCKSRCLKREW
   1000.0000000000000       0.99503243958880172           PWCFEDEPCKNKDLLCDCRHAAVKKIW
   1000.0000000000000       0.99610677909053091           KECLESTECHTKEQYCRCSCTDFRDIV
   1000.0000000000000       0.99161893984681482           KDCFDMQACRSHDEYWKCAHGEIRAHV
   1000.0000000000000       0.99452151823727664           KECFERDAFRHRDQQFKMNCKSLKEIL
   1000.0000000000000       0.99166894444522491           HEALENDEIGAKEPYVKVKARDFRDEM
   1000.0000000000000       0.99518063907866905           PEVFERPEVKPKEQWAKLRPRCFKDEW
   1000.0000000000000       0.99435854314632577           RDMIEKWELPAKDWYVKFKAKWFKDYI
   1000.0000000000000       0.99772539570989294           KEFLEKQCFKCKEDYMKMHMKEHKENL
   1000.0000000000000       0.99172807817476016           CDLLDKRDIRPRECLAKFKHNCFKNRY
   1000.0000000000000       0.99608196757220802           GERLEKGEWGKVEALNKEKDAGVKECY
   1000.0000000000000       0.99402249985777036           RERLFRDQLRRYDALEKENQCEIRDCI
   1000.0000000000000       0.99681564781926835           REWIDKDPVKSNESICKISPCPCRECW
   1000.0000000000000       0.99546090837208345           REIIERSRLSPRDDYVKWEMCDWRECV
   1000.0000000000000       0.99875394624488656           REMLEKESFKPKDEYCKYEAAQCRECV
   1000.0000000000000       0.99461364295167620           RELLDKDPVKSKDWHCKIPLSECNECW
   1000.0000000000000       0.99260267268459201           KEVFDKQGWKSREWWPKWDCVEMKEVV
   1000.0000000000000       0.99592331979492987           KEIFEKNNLRGSEDYAKMNVPECKEAL
   1000.0000000000000       0.99468380210030694           AERIYRKMLQTREVLMKEPEHDLKEHL
   1000.0000000000000       0.99615952663105012           RERFYRSMVFAAECIIKEKPADCKECF
   1000.0000000000000       0.99543730147638487           HDRIMKEVIRACDCCVKEAWTDCRDCF
   1000.0000000000000       0.99513499850573361           RERIVRTKLWTLDPVMKEDECELKECL
   1000.0000000000000       0.99134343364330646           HDKFMKKVIGHAECFYRQPDCECKECF
   1000.0000000000000       0.99806350458428772           SERFVKEMLWALDCFIKDPRPDCKECF
   1000.0000000000000       0.99233367139911421           TERLIKNDIKSWECLFKEREGDCKDCL
   1000.0000000000000       0.99144075579153845           RERFDIEQLKQTECLPRDPPSECKQGF
   1000.0000000000000       0.99255319121544761           SERLEPEKLKHRDCIERDEPSECRTHF
   1000.0000000000000       0.99451071968210314           HERLEFPKIKKRECMARDQNKECKASL
   1000.0000000000000       0.99374134972386419           NARFEYTHMKGREPVGAEEECDCKHCF
   1000.0000000000000       0.99849317684346917           KEILEMQKFKAKEEHLKVDPCDIRPCF
   1000.0000000000000       0.99132306850679652           RDWFECTHMKTREDYFKFNCAEYKSVW
   1000.0000000000000       0.99496965372647495           RDFFECQGIPDKEYYGKMKMCDLKCCM
   1000.0000000000000       0.99736429063956222           REILECGEFKAKNEYIKVKHCDIKCCM
   1000.0000000000000       0.99668095747141638           KDMFEWDNIKPKEDYFKVAACDWRPCM
   1000.0000000000000       0.99749169158310080           KDFLEMDGLKADDDRVKFNCCSFKQCF
   1000.0000000000000       0.99409400398384651           KDMFYVDYVRSDEERGKMDCCQMKSCL
   1000.0000000000000       0.99546909051207155           KDMMDRDNFKRKEEHPKVQACNFKECM
   1000.0000000000000       0.99514594658042088           SELFDHDQLKGEDYYMKVQCCEFKDCC
   1000.0000000000000       0.99644622852135356           RPFIERESIKPKDEWMSLQSCEMKECL
   1000.0000000000000       0.98839658775723283           KEHFEREAMHSKEEYARYPQNEWREMC
   1000.0000000000000       0.99432619014280921           KDMLEKNACGKKEEYDRFPFAEVREMF
   1000.0000000000000       0.99244693443367482           KECIDRDQLRTKDAYWKVPHPCIRECM
   1000.0000000000000       0.99476374106718202           KEYLDADKLKPDDAYMRNEHCELKACF
   1000.0000000000000       0.99690527856882816           REVLEGSRFRPKEDMFKAEACPFKGCM
   1000.0000000000000       0.99574910484253698           KECLDCDRLREYQERKKCECNDYRCSV
   1000.0000000000000       0.99724734691472305           KHFLECGDFKQREIWMSFRHKELRCEC
   1000.0000000000000       0.99530679309444303           PELLECEHIRPREVTVKIDHKPIKNEC
   1000.0000000000000       0.99674440327898739           EELIECDYMNKDELREKFDVQKLKCPF
   1000.0000000000000       0.99571709020850496           EEFFHCDVINKDEQREKLALDKYKTKC
   1000.0000000000000       0.99499069657790751           NDIFRCKCFGPDEKKWKMGCKEYRAPC
   1000.0000000000000       0.99770594810786961           EELIWCNCFYRDDRRDKLKCNRYRTQC
   1000.0000000000000       0.98995193005005311           QEIMHCHPFHKDDRREKVSCKKMRGQC
   1000.0000000000000       0.99410738933676379           GEVFDHECLQKDEARYKIGGTGVKHSC
   1000.0000000000000       0.99800474772402825           DDLFDCRCIPKRERREKVPCDSLKPKC
   1000.0000000000000       0.99391941307550946           TECLEYDPMRKDEIRQKFNCACFKTMC
   1000.0000000000000       0.99794197332413559           KEFFECDELKPKEWHLKIKVKEFKGYC
   1000.0000000000000       0.99602622236712302           SEILDCDWFKQEDMRLKMEVKAWKDEC
   1000.0000000000000       0.99779374771123264           CDLFDEDKIKARECIAKVEMHPVKKFF
   1000.0000000000000       0.99689943590466046           CCILEDQKFKPKECLAGWECKLVKRDL
   1000.0000000000000       0.99155672927946270           CDWFEIEKIRWRECMARMEPKNMRAEL
   1000.0000000000000       0.99689802581287990           CHVLDRQKLNPHECFAPIEIKCIKREW
   1000.0000000000000       0.99292224830621256           CEILDLEYVQGRECWNKVQIPCCKQWL
   1000.0000000000000       0.99055804671951930           CDLFEHEAVKHHECLCRLDAKCCREAF
   1000.0000000000000       0.99768729766003095           CELLEFDKIKAKECFAKIELKCCRSYV
   1000.0000000000000       0.99723858994049386           KEILECGHVKRKDENWKIECSAWKQHC
   1000.0000000000000       0.99663777828610323           KEFLECYTVKGKEDMGKLHPVELKCAC
   1000.0000000000000       0.98973109685097704           REYMECENMKDKDSYNRFKWGDFRCGC
   1000.0000000000000       0.99503745632465224           KTLLECEPIRQKEEDGKMKIKEFKCAC
   1000.0000000000000       0.99497992947994540           KLVFECQGFKRHEEMWAMGCDAYRKRC
   1000.0000000000000       0.99497399765511996           KEFFDCDCIQKRDEWIKACMDYLRCNC
   1000.0000000000000       0.99696031249487682           KDMVYCECIKPREEYQRACCKEKRQDC
   1000.0000000000000       0.99535859869520993           KELLDCPAIRHSEENMRLDCSEYRGEC
   1000.0000000000000       0.99702732932718863           KEVFEMDQVKASDDRVKCDVGECRPCL
   1000.0000000000000       0.99286016849180103           KECLGKNMFTKEEERQKCTCKCIREQM
   1000.0000000000000       0.99392278628391229           RDCLEKQYIPQHEEHFKCACRCLREGF
   1000.0000000000000       0.99454857449139489           RWWLDKNDIKGREDMVKANPCDIRDCM
   1000.0000000000000       0.99284455608905553           ADVIEKDEMRTREPLTKFRICSCKECL
   1000.0000000000000       0.99550394638032302           CGMLDREEWRRSECFEAPKLASCKDML
   1000.0000000000000       0.99877533816914454           CPLLEKPRISPKECWAPFDIRCCKDDY
   1000.0000000000000       0.99697485383315165           CELLEDERFNRIDCMERMDFKCCRRDF
   1000.0000000000000       0.99433223171131491           CDLLENRKLYKKDCFGKIEKKWCKSEW
   1000.0000000000000       0.99834118623419743           CDIFESEDLNEKECYARIKMKCCKNCF
   1000.0000000000000       0.99049114895611301           CPCVDEAEISTRECWEKCKQRGCKKDF
   1000.0000000000000       0.99646544029928685           PVMIEKSDMHARECVAKFRPNWCKEPY
   1000.0000000000000       0.99440170403153383           CWVFEKYDVKTRECIVPIRVKVWKEPW
   1000.0000000000000       0.99511704713646820           CALLDKKYMQDKDCYYSIRVRACKDDW
   1000.0000000000000       0.99456136787941796           CDLLEKKMIDKRECYIKINYKIIREFF
   1000.0000000000000       0.99619667303387627           CDILDRKGIQDKECYHKMQIRCCREWI
   1000.0000000000000       0.99783339228884871           CAMFDREELKGRECFVGFKYTLCKEGM
   1000.0000000000000       0.99714370025843735           HEILERPEFTKKECIEKMKIGECKEML
   1000.0000000000000       0.99228505564961922           NELIDHTEISNRDKYAKIKVAPVRDVF
   1000.0000000000000       0.99697966206078725           KDVFETDEVKTKEHYMRLKCCECKDCL
   1000.0000000000000       0.99129121140097542           KELIERHELKQKEGVPKVKGKECREDG
   1000.0000000000000       0.99581239550229517           GCRLEKDEMKNRDACAQEKDYDIKERY
   1000.0000000000000       0.99587066951741743           RCKLEKTAITPKEHLPCEKNKELKEAL
   1000.0000000000000       0.99272621611071210           RCKFEKYSLRHKDPLSCEKEDDLKEQF
   1000.0000000000000       0.99735525989163798           RHFFEKEAFKNRDDYCPYGCRDRKDEI
   1000.0000000000000       0.99471039811362572           NCCFERAAIYGTEEVAACECRQRKDEV
   1000.0000000000000       0.99619448930601395           QRMFDHEACKNKEEYQDCAMKFRKEEF
   1000.0000000000000       0.99583309041094992           RQCFFIGICWHMEEFWKCPCKDRKSDV
   1000.0000000000000       0.99564189947815784           KHCIIVPKCVDMEDLKDCNCKERKSEF
   1000.0000000000000       0.99566518223063727           RRCFTTPKWPRTEEFEDCDCKERKTEF
   1000.0000000000000       0.99451748782424509           SMCFVAGRMVGVEDYMQCDCKCRKGEI
   1000.0000000000000       0.99857820767834315           KLCLFRARCIKVEDLWNCDCKIRREEW
   1000.0000000000000       0.99641298258722621           RACIVKERCIGIDEFAGCEWPERREEY
   1000.0000000000000       0.99693174729992196           RACFDDGRFRQREDLMQCECKCHKKDH
   1000.0000000000000       0.99756253522833171           KMCCDEEKLKKKEDFVQCECKCRRREL
   1000.0000000000000       0.99587807811739093           KCCLHWDKCHSKEDMPKCECKERKPEV
   1000.0000000000000       0.99506776946595832           KVLIEQNKCKSKDDVCAFDVRDHKSEW
   1000.0000000000000       0.99859498558227155           KVFLEVWRCRAKDEICACDFKEHKADL
   1000.0000000000000       0.99712886682798596           KCVIDKDHFKAHEDFCGIDPNERKEEF
   1000.0000000000000       0.99559204839866822           KWFLEKDGLKCKEEVCGMQIQSRKEDM
   1000.0000000000000       0.98988074447311858           RALLEKWGLRCKEELCGPSQGEFKEKV
   1000.0000000000000       0.99708378515666163           RVCLEKEAFKCRSETCACACKDRKEEI
   1000.0000000000000       0.99454107807845593           ALCFDKGMLQYRDIIPCCPCKCMKEEF
   1000.0000000000000       0.99129333990266699           RACVYKQVCKKLDEYYPCSCKERREYL
   1000.0000000000000       0.99711928793282623           RACIEKEQCKHRHEYHGCNCKDRHEDV
   1000.0000000000000       0.99696294828754495           RSFFDKNYCRGRDEYCNLELRDRREEL
   1000.0000000000000       0.99666444999224491           RGILEKNACPRREDYESCEIRERRDEV
   1000.0000000000000       0.99491145091100119           RECIHAQRCRGRNDYCKCEFKQRNDEL
   1000.0000000000000       0.99589809302072496           KWLFLRNKCSAKDDYCKCELKDRSDDY
   1000.0000000000000       0.99445416434352463           KFFFVKGSCCCLEDVCAPEMRDRRNEF
   1000.0000000000000       0.99324530631835439           KVLFMRTVLCHAEEVMALPAKERRDDV
   1000.0000000000000       0.99521426748425545           KPMILKACVMAVEDWAPHPWKDRKEEC
   1000.0000000000000       0.99357593145449608           KCFFCKNPIGRCDDCLGVDMKERRDNF
   1000.0000000000000       0.98993769949711163           KLFIWKQVLNNLDEVFSMPMHERREDI
   1000.0000000000000       0.99311222216859429           RAMFDRQSVRHKDEFPGVEVKERRDEM
   1000.0000000000000       0.99493846832285615           KHFLDKAGLHHHEDCMEMGWKEYKEEI
   1000.0000000000000       0.99552387850336432           RVVLEKESVKPREEWVSIPCKDYKEEW
   1000.0000000000000       0.99624259079203159           RALFQRDACTKTEEWCQCGIRERKEDL
   1000.0000000000000       0.98887817237753040           KKIFWREQMRSLDEWISFNLKERRDEM
   1000.0000000000000       0.99719446262957068           KPFVDREKLRRREDICSVDFKERKEEI
   1000.0000000000000       0.99393271476698752           KPILERGCLSAEEEYDPMPVKDYKEEL
   1000.0000000000000       0.99552528672629004           KMFFDKPVVSGKEEICPMPNKERKEEY
   1000.0000000000000       0.99393844950954269           KWCFEREMWQRKDEFPRCGCNERREQV
   1000.0000000000000       0.99247723740230320           KFCLWKERIRKYDELWPCDFRPRRTEY
   1000.0000000000000       0.99521269167396276           KMCMMDEKIMTLEEFMPCECKPRKKEC
   1000.0000000000000       0.99671183139620068           KEVFDCCHIHTNEDIARYECKERKGEC
   1000.0000000000000       0.99403691309484932           KKWLAHARWHPNEEYWEMDCKERKDEC
   1000.0000000000000       0.99501359778159526           RKLMFSKCLASAEEYVDIACKTRKDDC
   1000.0000000000000       0.99349096691121974           RMFLLCDCLRGLQDVVNMCCKDRNGDC
   1000.0000000000000       0.99537376271680145           RRWFMACCLCHFDDFLDICCKERYDDC
   1000.0000000000000       0.99561417665964169           RRMLWGSCFKSAEDMHEMGCKERRKDC
   1000.0000000000000       0.99720292146309109           KSLFLCCCFTKLEDFEKFQCKDRRDEC
   1000.0000000000000       0.99657942585539405           KEIMMRDCFAEYTEFKKICCKEHREDC
   1000.0000000000000       0.99583532233451211           KEWFICARWLEESEHKKPDCDEYTCQC
   1000.0000000000000       0.99520390908588252           RERMCCRRLHECSPVRKEDRDDLACRL
   1000.0000000000000       0.99557037037497198           KERFCCDKFSTCEWMMKEEGTDLKCNL
   1000.0000000000000       0.99139801286875640           REHILCGRLAPIDEWPKDDHYELKCQF
   1000.0000000000000       0.99519796346020706           RDRLCCNRYPNCDWIQKEENQDMHCCI
   1000.0000000000000       0.99482615499689153           KDRLLCAKWATCAYIPRDEDRELICVL
   1000.0000000000000       0.99440262572259031           KNRFICPKFGNMADITEDEDCEFGCCL
   1000.0000000000000       0.99592430290953260           KRKFICDKLKEASDCRDEEDCDFGCCF
   1000.0000000000000       0.99698606332632089           KRRLFCDKVQEPAEVREEEECDLMCCI
   1000.0000000000000       0.99652602230879372           DHRFICKKYNDWAHMKDDEDSDFVCCI
   1000.0000000000000       0.99000814858590402           KNRLIMTKYVDCGEFKDDDEPDVTCVI
   1000.0000000000000       0.99583945376533634           RRRFIMEKYRDIKYVREDDECDFQHCW
   1000.0000000000000       0.99672397808454127           DKRFGEKAYDEHKHLKEDNECRFDKCL
   1000.0000000000000       0.99035826977859309           HRRLREKAFNERKWFKDGGECEMDRCI
   1000.0000000000000       0.99623865918262355           QRRFVAHEYAEFKCLKEDKDCDLEQCV
   1000.0000000000000       0.99754862436659553           DRDLLEREFYDCKGIREYRRCKCEKCY
   1000.0000000000000       0.99672407848724576           DREMVDPCFNDVKRFRERARCKLERCL
   1000.0000000000000       0.99654404461693369           NKDFREGAFQDEKEIREKSNCKFEKCC
   1000.0000000000000       0.99587123117375875           ERDFCYREYYSCKRIQDKKYCRIDPCM
   1000.0000000000000       0.99542245189305079           DRDFKIKYWEGVKPFPDRKNERWEAPC
   1000.0000000000000       0.99430122036825253           DKDLVCREIAQVRRFQERKNMRLECGM
   1000.0000000000000       0.99597931036102694           ERELRLKEMEGEKKMSNRRKCKCECAI
   1000.0000000000000       0.99774015780622438           GRDFKFKDFETEKAISEKRRQRLEVPL
   1000.0000000000000       0.99610583926279217           EKELRMREFEKLRPFDEKRRSKVEAGF
   1000.0000000000000       0.99526516208805038           DSDLRLRYLDGTKHIAEKKKGKCECGI
   1000.0000000000000       0.99772207241730759           PKELRRREVDGDKMYGEKKRCPVDECY
   1000.0000000000000       0.99665323431138686           ERFFKLHTLDGEKRFCETKACRFERCF
   1000.0000000000000       0.98966270225654984           GKFFRPKPLDATKGLIDHQYCGCETCV
   1000.0000000000000       0.99478678736064552           ERIFRPNKISRDRKMVDCNTCKIDRCL
   1000.0000000000000       0.99578273440965293           EKCIRMEELDGEKSYAECRCTDVEVGL
   1000.0000000000000       0.99553738344105458           EKLLRDKCFDVEKRFLDLCVGKYDQKW
   1000.0000000000000       0.99453558506619422           DHVFKWGCLEPERRYMGFCGDKFEPRC
   1000.0000000000000       0.99748104385678460           NSLLRCNCLEDEKQFKNLCCEPLDCKC
   1000.0000000000000       0.99700374696697980           KEVLFHKCIREPTDWKKLDCEEYMDRC
   1000.0000000000000       0.99739243763818297           KEILYCGCIGPDDERFKVAWEDLKPRC
   1000.0000000000000       0.99405776813597135           KDFFDCKCLKQDEGRHRLKCDELRHKC
   1000.0000000000000       0.99603745342051042           KELFECPCIKRRDEWWKWACDNMKWRC
   1000.0000000000000       0.99653123972520885           KEVLLCCCIFAYEEIVKICCEEVKSRC
   1000.0000000000000       0.99520594863815315           KEIVDCSGIKGHEEYANAGPEEYRARC
   1000.0000000000000       0.99470218766637508           RDVLECACLNSRESYSRVPCPWFKCRC
   1000.0000000000000       0.99108265910431148           PEMLECGHIWTKEVYLKLPCRQLKCYC
   1000.0000000000000       0.99484649166744465           KELFECVGLKAKEDMGRPGIPEHKCSC
   1000.0000000000000       0.99359330708580995           KDFFECGGCRPEEYYTRCNFKEFKCTL
   1000.0000000000000       0.99203023612383812           KEFIDCEKVKPKDEYQACESGEIRCTI
   1000.0000000000000       0.99582838242203131           KGIFEADKCTCKEDYCGWELEEYKMKL
   1000.0000000000000       0.98882159262696911           KEIWDMGTCNQKEEYHRCQYEEHKPKL
   1000.0000000000000       0.99745195783317275           KECLDMERCRPRDEYWKCDNSPHRAAF
   1000.0000000000000       0.99211357330981931           KEIFDFEKCRRRDDTERCEVGKYKPPL
   1000.0000000000000       0.99422331108617112           KECWDRDKCRGKDEHAKCDQSEFKSRM
   1000.0000000000000       0.99394053098145352           KEILEKQHFRCKEEDCKWDMAYLRETF
   1000.0000000000000       0.99760741926249008           KDIFERSEFKADEGRVKMKFGEMKEAV
   1000.0000000000000       0.99635008075403730           REMLERTGFAGDECWGKFSFPECRECL
   1000.0000000000000       0.99324347141121727           QEVMEKKQVDERDCYCKLKLPCCRECW
   1000.0000000000000       0.99407902420036920           HYLLDREPFRKKECFDRIRRPICRECW
   1000.0000000000000       0.99027920296621152           GEFWDREQMRHNDCHTKIRWPGCKECI
   1000.0000000000000       0.99079471488894566           SDVLEKAQLRPNESRWKWQGCTIKECL
   1000.0000000000000       0.99626526599312026           KDMLEKEGFTNKDEYVKWPCTGLKECL
   1000.0000000000000       0.99734024906388208           KDIFEREKFKKHDQWDKCEVCECKDCY
   1000.0000000000000       0.99694092693019343           KEMIDRDRFSRHDDYWKLEACECKECY
   1000.0000000000000       0.99663677180994747           REIFDKGKVSAREDMVRLEIPQCKDCL
   1000.0000000000000       0.99447930413858665           KEILEKSQFCGKEDYMKFPCCTIKECW
   1000.0000000000000       0.99609343497602043           RELLECSWMNRKEYYEKLKCDDWKCHC
   1000.0000000000000       0.99520237824204272           REIFECQNLGKYEEYEKISCSEWKPNC
   1000.0000000000000       0.99450875898634283           RDLLECECLNAKEWGINVHAREMKPDC
   1000.0000000000000       0.99605500186821883           KFMLDCGDLRGKEEVPRYKCHDWKCHC
   1000.0000000000000       0.99443824791197133           KVVLECRDIDNKDAFGPFRCREIKCPC
   1000.0000000000000       0.99610128220379290           REFLECRHFRAREPWVKMDLDSWKCGC
   1000.0000000000000       0.99378330501029166           RELMECENVKGRDEWSRISWDDMKCRF
   1000.0000000000000       0.99232047737587259           AELLDCKKINRSDCFDKVELRVLKCSI
   1000.0000000000000       0.99431275727342661           PEVMECERFKSHEMYLKMDIKAFKCDL
   1000.0000000000000       0.99506659944176235           DEFWDCEPLRGEEHRAKVDCRPFKCQC
   1000.0000000000000       0.99598265697776867           EEILFCHCICKDENREKLQCKTYKDNC
   1000.0000000000000       0.99391357108117884           RDMLENECMRTEEERAKFPAAQLKGMC
   1000.0000000000000       0.99812173808598814           KELFYRECYRKEDERDKMGCADWREPC
   1000.0000000000000       0.99465456157934495           AEILDKEPCKQDDHRCKMSIGAMKEVV
   1000.0000000000000       0.99311338808321858           KEFLDRNCVNQDDGRGKISAPSLKEWC
   1000.0000000000000       0.99690733714877988           QECLERRPFNPRELYAKCQCRGIKDLL
   1000.0000000000000       0.99568217379643775           NECLEREKLRSKEVYAKCECGCWRTPW
   1000.0000000000000       0.99470842218963607           RDCFEKEMLKCKDWHCKVSANPMRDHI
   1000.0000000000000       0.99779183708416830           KDCFDRTDIKRREWYPKCKCKAMRDWH
   1000.0000000000000       0.99488344104510373           RDCVDRPACRSRDDYEKCDATDFREHF
   1000.0000000000000       0.99598150280415698           RECLEKSPCRHKEGYCSCRFRALKEQF
   1000.0000000000000       0.99246054374558146           RECLYVPACTKDDEREKCNTEELRTRL
   1000.0000000000000       0.99565155133951821           REVLERKACEEKDEYGKCSCSAMKEAI
   1000.0000000000000       0.99409703849337494           KELLEHECFKRGEEVVKAHCELYKHRC
   1000.0000000000000       0.99661042173251657           KDMVYKDCLECKDEYVRFGCHEFKEMC
   1000.0000000000000       0.99395024751544481           KDMVFRECIHQGEEYVRIQCGEMKEAC
   1000.0000000000000       0.99497762617238639           KDWFDCKCFDGRETYVRMGVKIYRQDC
   1000.0000000000000       0.99412366505229666           NEGFDIKCIEAREPYAKWACKDYKDDC
   1000.0000000000000       0.99282428690459157           GEFLECACIEEKDCYWRAQCKGIRCEC
   1000.0000000000000       0.99760313293663783           KEFFDRPCFHSREELPKICCKNRRDEC
   1000.0000000000000       0.99720947550894079           KNILLCKCLEPFDEAIEMACKERRPEC
   1000.0000000000000       0.99554066775510641           KKLLWKPCCWGPDDVCELALKDHKEDC
   1000.0000000000000       0.99485643066032536           KKIIMRTCITPSDDLVELCVRDHRDDL
   1000.0000000000000       0.99586550791119477           KKLFDPNCVKDSEDYRELCVRDRRKEF
   1000.0000000000000       0.99239001821160588           KKCFIATLCVDVSEYRECTCRSRTKDM
   1000.0000000000000       0.99805896828861473           RKLFIKEFCYQAEDLCECALKERRDEI
   1000.0000000000000       0.99571934634498804           KKFIMKKNCWKIPELDECQVRERWEDL
   1000.0000000000000       0.99684083924853206           KKCLEKQNCAGKPELCECHCKERREDF
   1000.0000000000000       0.99562989091587106           RRCIDKNQCRPRDECMECGFKYRRDEL
   1000.0000000000000       0.99373169270593276           RRIFEKGACQCKNDYCDCKWKTFKEEV
   1000.0000000000000       0.99539869852131624           REIVEKSPCKMRDELCRCPMGTLRDGF
   1000.0000000000000       0.99520104320687675           RDCFDHDHLKTRDEYVKCDWTNWKECM
   1000.0000000000000       0.99393193198324659           KDCFVREKCKSIEDFDKCEWKMHRPDL
   1000.0000000000000       0.99641912855084491           KACIEMQRCRGKQEFVGCEMNERRSDW
   1000.0000000000000       0.99371244859461172           RNCFEWEKFKGQDEYMGCDCKIRRNEC
   1000.0000000000000       0.99534776237451461           RCLFNKGKLHKSDECEAIDIKVRKDEF
   1000.0000000000000       0.99270814962558485           KCLIVSELIGTCEECPPAGMRDRKEEF
   1000.0000000000000       0.98909451722571162           KHIIMPWKFAACDDMMEMEIKERRNDC
   1000.0000000000000       0.99204528072673037           KKSLMHHVLYQWKEWMETPCRDRYDDC
   1000.0000000000000       0.99674254869310230           RKCLFCKCVSQMKEYLESGCRERESDC
   1000.0000000000000       0.99632017207386991           KKVFFCQCFMEFGEYRELACKSRRQDC
   1000.0000000000000       0.99268545233872141           KRHFFCGCMWEINEYRDYQCNDRQHDC
   1000.0000000000000       0.99258921283038626           KKFIMCNCLAQIKEVVEICCEGRETKC
   1000.0000000000000       0.99272064696984241           KRCLLDNCLKEVKEWRDWSCPDHERWC
   1000.0000000000000       0.99589431305402920           KKCFLSSCIQENPEYRECCCHEYIDPC
   1000.0000000000000       0.99762072341216768           KKCFLGGCFARRAEYEECCCEDYVDNC
   1000.0000000000000       0.99421783525540752           KRCMIHGWWAPIAEWGECGCKDRIDEC
   1000.0000000000000       0.99736699412969854           KRCLWKPVCGSPDDWSDCGIKLRRDEV
   1000.0000000000000       0.99517921576851975           KHCFDRQRMKANEDLPHCDCRERRQEV
   1000.0000000000000       0.99376902695984948           RLCLDHQNWRKKEDMDACQCKVRKDEW
   1000.0000000000000       0.99703638647422321           RCCFDKPSVRKIEDMEPCEVKERRDDF
   1000.0000000000000       0.99615436196714324           PMCFDKDKFKDKDMLACCDEKQFRDEY
   1000.0000000000000       0.99447873147763766           CACLERNSVEAKEWIAGCSQKCFKTEY
   1000.0000000000000       0.99523807595478331           PECLDKNRITDHEYYAKCEVACIKEIL
   1000.0000000000000       0.99689572482173749           KECCMKEECKPHEEMGKCKCAEWREMM
   1000.0000000000000       0.99518304692937831           KEVLNRDNCRGQEEHCKCDCYEIKEMM
   1000.0000000000000       0.99603387339443050           KEHLEIECCRDREERPKCAMDEIRYKF
   1000.0000000000000       0.99413365265808051           REMLEPQHCNGKEEWCKCHHVEIRQWF
   1000.0000000000000       0.99509713429040336           KECLEKPQCSHPEGYCKCEIHEFKDMY
   1000.0000000000000       0.99692589193444026           KECFEKETCRAYEHYMKCDAKCMREYI
   1000.0000000000000       0.99535457494849855           RVIIEKSVCDQKEWFCHCSLREMKDEI
   1000.0000000000000       0.99467230929396899           KACFDRQVCSPKEDYAPCAASDYKDDM
   1000.0000000000000       0.99379720929758542           KECLEKNPLRGENDRRRADCKDYKEQF
   1000.0000000000000       0.99670210565674044           KECLEKDALRGDDDRCKIACPTLREYL
   1000.0000000000000       0.99258242333812352           KECLEPGACKRDEERGSCECQYMKKFF
   1000.0000000000000       0.99585505017410558           KELFERSAFNPDDERTKINIKYIKDEL
   1000.0000000000000       0.99757269469593612           KDMLERSVLKQDECRQKFTMPECRECF
   1000.0000000000000       0.99775282717070135           KELLEKEPVKSEECRVRMDVGPCKECL
   1000.0000000000000       0.99371691879041857           NDLLEKYQMSTRETYMKFKVCTLKECF
   1000.0000000000000       0.99257183597485565           SPFFDKAEVNTKDGWGNIKECGLKECY
   1000.0000000000000       0.99576097319017820           KYLLDKEEIKGRDQYAKFKLAWCRECI
   1000.0000000000000       0.99683027908528465           KEMLDKTGLSPKECYQKVGWGHCRECY
   1000.0000000000000       0.99406872548031944           PDVLEKGAWTKKEGYEKTQLPQCKECL
   1000.0000000000000       0.99487480732962397           PEMIENEKWRSKECYPRYDFGMCKDCV
   1000.0000000000000       0.99535044207038736           GELFDEEKFRADDCYCKAEVDGCKKGI
   1000.0000000000000       0.99595529700051977           HNILEERKLNNKECYSDVDVQTCKKCI
   1000.0000000000000       0.99433688358837979           CRMLEEGKWRERDCYPDMEYPCCKKMI
   1000.0000000000000       0.99619159371302868           CKFFRDNKLSSEECFCEKELPCCRRCF
   1000.0000000000000       0.99313864435179366           CRMLNDTRIEKKKGYQEFEVDCVDRRL
   1000.0000000000000       0.99755575481743131           CHFVYEGKLKNKKCWHEFEMGCCDKGI
   1000.0000000000000       0.99627472365538539           CHLLRDTKWNAEKCFPRKDKDCCEKNI
   1000.0000000000000       0.99653530988646355           GCFLREWRIHQEKCCKTLEMPICEKCF
   1000.0000000000000       0.99377569142076028           DCLIRDQRLEPPKHCVPPEWAKVDKIL
   1000.0000000000000       0.99480761335060208           DCVMRDGHLAADKKCCAVPLGKVEKCF
   1000.0000000000000       0.99325073290226451           ECLLKEKQIEEKRKIRCVKLERVDKSF
   1000.0000000000000       0.99772291487390152           ECILREQKLLSDKRCAGVEKGKWDKPY
   1000.0000000000000       0.99755785330563906           ECVIREGKLPRDKWCIGVDVEKIEKKV
   1000.0000000000000       0.99654349602966186           DCLMREERINPDRRCCGMEPAHMDKCY
   1000.0000000000000       0.99800738740929440           GAVLRDNRFEEDKCLRGLEGQGCEKGY
   1000.0000000000000       0.99506586333058644           PCLLRDNKYSEERCVKELENRWCERCY
   1000.0000000000000       0.99688019208715051           CVLLHEGKFNTRKCLHAAELPMCEKCL
   1000.0000000000000       0.99418045424515633           CYRILGEKYRSWDCFEKDEEACCRDCL
   1000.0000000000000       0.99170790473092085           KDRFVKDRVRGLDGISKEEECNCRPCW
   1000.0000000000000       0.99417937728702366           KERLLFARCATVEEIAKEEQCDFRMCF
   1000.0000000000000       0.99674303566882483           KERFLKQHYKGFDEMDKDDWCEIRDCL
   1000.0000000000000       0.99461825416434801           KERLLREVLKHMDCIMREKERDCREFI
   1000.0000000000000       0.99124082710532668           HQKFLKSPIRTRECFPREGEHECRECL
   1000.0000000000000       0.99428518875495020           KIRFYREGFCHKDCLMTEPEADCRECF
   1000.0000000000000       0.99668830182262025           QTRIEREQYRNKECVPNDKERDCRDCI
   1000.0000000000000       0.99603844079426973           HDRLEKGCLKSKECWVKEQTREIKDDV
   1000.0000000000000       0.99809053586884766           GARFDKPEYYKKECVEAEKYQDCKECM
   1000.0000000000000       0.99105395001213026           AYRFLKAEWCSVNCVPPDKERTCNECY
   1000.0000000000000       0.99403891439307013           HGRLFKGEFIECHCVRPEKDRDCMDDY
   1000.0000000000000       0.99511664011055878           ACRLWRDEFKEFKIFRADKEAELEDIL
   1000.0000000000000       0.99464672252721220           GCKFYRDPYREPKCCKTEKTTDCEDGL
   1000.0000000000000       0.99326063455302827           GCKFYVETYKDHKCLKGDNYEDCENCL
   1000.0000000000000       0.98877552731781593           CCRLYKRMYQDQKCFKSDGEGCFDEMF
   1000.0000000000000       0.98934927386140503           QKRIWKPGVWEWKCFSEDGDKDCEEDF
   1000.0000000000000       0.99543785337315493           TKRLYKKICECYKCLCEGAEAECEEVI
   1000.0000000000000       0.99398621941573595           HKKLYADLFKKVKCLAEEKDCECEHCF
   1000.0000000000000       0.99407598572670142           DKRLTEEWFRAPRSLAEDGDCRCDKCL
   1000.0000000000000       0.99482648226934456           EALIRERSLDTPKRFAQWKLCKIDKCF
   1000.0000000000000       0.99410580593803888           EKVFKEAWFNHERRFMSIKWCRCEKCM
   1000.0000000000000       0.99605799732482136           EVMLKESKFGEDKKLKAHQSGRWDKPF
   1000.0000000000000       0.99637803071029507           EPVIKEKQLEDDKRYRPIRMVRVDKAF
   1000.0000000000000       0.99731081849682646           ERLFRERCLEADKKDIDFHFSKFDKDI
   1000.0000000000000       0.99852178424784577           DKMFKEKCCTRDRRYMDCSIGKWDKPM
   1000.0000000000000       0.99710628331625839           EKIFRIKACGGEKRYTECHMEKYEHKV
   1000.0000000000000       0.99732161953828735           ERMFKNRQCDGERKYCDCRFNRWDHEF
   1000.0000000000000       0.99649578113636439           DRCCRDPQIEGDKKYAPCKCNKYEKRC
   1000.0000000000000       0.99685774752418588           DKFLKEPCVWDEKKYRDMACVHFEKPC
   1000.0000000000000       0.99788706626476131           ERLLRDSRIGMDKKYLDIGVARVEKVL
   1000.0000000000000       0.99519039296846035           DKFLKEAAVDPERKWTECQWMRLEKVM
   1000.0000000000000       0.99721906315290065           EKCLKETGIPHEKKIMDPGPCHLERCL
   1000.0000000000000       0.99291228104116358           DMCFREDAMEKQKRFIQPQCACMEKII
   1000.0000000000000       0.99755374437687228           EKCLREDKVSAEKKYTECDTPHMEKFF
   1000.0000000000000       0.99721976828557346           EICLRYAACVSEKKFCACSCSKYDPGL
   1000.0000000000000       0.99736363447091581           ERCIRPKACDNNRKDNECPCRKYEPQV
   1000.0000000000000       0.99766992938446131           EKCLRIKMCGGNRKYCNCKCEKVDRYL
   1000.0000000000000       0.99096326124450296           DTCLRARIVGEEKKYRDCQCDCYDSHI
   1000.0000000000000       0.99585047000961613           ECCLRDETLQGEKKYCPCKCARIEKFF
   1000.0000000000000       0.99344907538243843           DCLVREEHCDHERRWCACDQAKYEKWF
   1000.0000000000000       0.99598586905452069           ERLLKDHHCDPQKKLCPCPHAKIEKYM
   1000.0000000000000       0.99058802884617092           DKMIKEGECEGQKRYAECKMNSTEKQY
   1000.0000000000000       0.99614110185707061           EKCLREEQCQPERKWMECQFTCFERAL
   1000.0000000000000       0.99570917013782834           EKILRWTCIQHERKYCEWSVAKYEPWF
   1000.0000000000000       0.99348167815061872           EHLFKPNPIDGSKKHCEVNVTRIEKIW
   1000.0000000000000       0.99508303299045986           DRLMRENYLPQDKKYKDLKAMKFEKII
   1000.0000000000000       0.99246769879892749           EKMFKASSFDPEKKPWEIGCETIEARC
   1000.0000000000000       0.99338256060037933           DWFFKCDALTHEKRVCNMGCEYYEAKC
   1000.0000000000000       0.99470376793336390           AKFFRCTGLDQDKVVKEMRSDMFEPRC
   1000.0000000000000       0.99706532124971536           KKLLRCAGFGNDKEYWEFPCDAYERKC
   1000.0000000000000       0.99762948324310252           EWVLKCHDIDDNKRMKHLRLEKYDCKC
   1000.0000000000000       0.99657969302648086           EDMIICPGLYDSKKYKKFSHEKWECRC
   1000.0000000000000       0.99338359663810794           ETMFKCKHFESNKRCMSFTINRWECHC
   1000.0000000000000       0.99429613043927512           DKVFKCTAIDGEKRHADANYAKYECGI
   1000.0000000000000       0.99279747817304831           GRAFKTKEVEAEKKYADVKYEPEDQKM
   1000.0000000000000       0.99378344257544926           AQMLKKDELEDDRAYREIKQDCMEERY
   1000.0000000000000       0.99496894650188061           PRLFKHKEVEADRWYADINPECFEERY
   1000.0000000000000       0.99193857269562946           AKMFRKPDFQPDRAWMEMKWPWIDEYV
   1000.0000000000000       0.99448656160526094           QKFVRRKELDGDRNLMEWRCCGVDECF
   1000.0000000000000       0.99707282291334320           DKLFRDDPLKGDKRYAEIQYCAVDNCW
   1000.0000000000000       0.99367975710538237           EKIFRGRNMDGEKTYLDFEACAMESCC
   1000.0000000000000       0.99737779607424870           NKLFRFKTLEDHKGYKEVNVCTCEKCM
   1000.0000000000000       0.99260231935278076           WKLFREGRLTAEKKFFEAEWCALDKCI
   1000.0000000000000       0.99416960086230932           ERCLKEGYMDGEQKYADIPCMKFNKMI
   1000.0000000000000       0.99674952928262039           DKCFRERDFQPPRRYPECRCSCWERVI
   1000.0000000000000       0.99597828820348511           EKMFRERDLDPDKKVKDNRFPKFERPI
   1000.0000000000000       0.99372762459674235           EKLIRDGACGNQRKICDCSSSKYDKRL
   1000.0000000000000       0.99705578555104912           EKHLRFKWCECERKFCEDKHPRIEKMF
   1000.0000000000000       0.99526376215762702           EKVLKVHHCDTERRWCNCHRPRFDKWF
   1000.0000000000000       0.99423969644897070           ERCFRQDHCYGERRHVDCHIRKVDKEM
   1000.0000000000000       0.99139649566200749           ERCLRMTECAQQRKYSDCKHSRLDGKF
   1000.0000000000000       0.99258476044573107           EKLFRKDNCGPERKMCECKCPTPDEWW
   1000.0000000000000       0.99604753240320776           PFFFRKKACECDRQVCPCPIDFFEEKL
   1000.0000000000000       0.99342881221101009           ALCFRKEVCNHDKFWCNCKIDCIDEKW
   1000.0000000000000       0.99621293652393561           PMCLRRRKCDRVKFFCSCDHGCMDHAY
   1000.0000000000000       0.99454047370736021           AHCLKSDKCEGTKVYCDCDMDWLERKY
   1000.0000000000000       0.99569014140395018           AGCLKEGKCNPNKIVCPCQHEWFENKY
   1000.0000000000000       0.99381373321542732           PACFKVSHCDPEKGFCGCDPDCFEQKF
   1000.0000000000000       0.99395039042039668           NACFKMNRCDTEKALQSCEHEVLECRW
   1000.0000000000000       0.99379630306967170           VSMFTEERCDPEKVFCHCDWELLERRY
   1000.0000000000000       0.99545993892091644           QFCLRNAKCDRSKTFCPCECEAIENKY
   1000.0000000000000       0.99345563816748150           PVCIRNGHCYTDKVFCACDLDVVEDKY
   1000.0000000000000       0.99567542309976720           MMCFREKQLEEEKWLKVCCCEMLDKKF
   1000.0000000000000       0.99661372415377680           CACFREARFEHEKHLRGCDAECLDKRF
   1000.0000000000000       0.99460942648070516           ARCIREKMCDAESLYWECKCHVLDKVW
   1000.0000000000000       0.99575107604374435           GKCIRDDSCRKRKVYSECKVDCFDRTL
   1000.0000000000000       0.99445867373985986           CSCLKREEFDQDKIFMNVKCGCVEDAY
   1000.0000000000000       0.99731023777061611           GRCMKKEECETEKVYHDCKMQGMEDKY
   1000.0000000000000       0.99841010372588368           ERCLRYPQCYAERRYCPCKCERLDGKF
   1000.0000000000000       0.99155282552397139           ECVLRCKEMEPPRRWHQFRTTKLDCNC
   1000.0000000000000       0.99136509529110284           EEFLRCPQLEPDNRRHKVPGQKWDQPM
   1000.0000000000000       0.99577090862731255           DECIRMRAFEHEKRRHKCKVDHYDPNI
   1000.0000000000000       0.99542101464024435           DVCLRQHKCDPDRKFIGCQPEKYERKW
   1000.0000000000000       0.99545433112523807           SCCLRKKKCDSDRLMCCCECEYIEYKW
   1000.0000000000000       0.99697390064785185           CVCFREKKLSSRKMIVTIECDCMEKKI
   1000.0000000000000       0.99703144680296318           CDVFKDTKFQQEKCWTKIDYDCCERCI
   1000.0000000000000       0.99581427819326274           CKFLREPSLDRERCFGDYRWNCCEKGI
   1000.0000000000000       0.98861648134480040           CRFFRPGHLGVEKCMVEMDMEPCEPMF
   1000.0000000000000       0.99864321521139587           CRFLREEWFRADRCYAEYPPGCVDKGM
   1000.0000000000000       0.99180250219254473           VKILKQKRLEHDRAYHPVDMPCLDKRF
   1000.0000000000000       0.99623093002716601           VGCFKQTKFGDEKVWRRMECDCLDKKV
   1000.0000000000000       0.99413574470221577           PCCFKESKFDAEKWWAGWDREHVERRF
   1000.0000000000000       0.99744800887432006           GWFLRDGKVTADRVFCPAEQESLERKY
   1000.0000000000000       0.99827622782993564           ARLLKEDRFSGEKCYKDLETNVCEKPL
   1000.0000000000000       0.99052090875072762           CEFLTEKKIDGENCYSKVEMENCNKNI
   1000.0000000000000       0.99627654870976678           CDIFHEDRFKPDDCYWKVEMQVCKKCF
   1000.0000000000000       0.99404213063425073           CWCFEEPKLNAKDMFLRWDVKCFKKDY
   1000.0000000000000       0.99824998154770594           CACFEEGPCYKRDMLDTCGGKCLKKEY
   1000.0000000000000       0.99345468123282288           CMCFDEKLLEPKDCLMSCRWNCLKKSM
   1000.0000000000000       0.99574375592481379           ARCLDERWCTGKTMYAECNAKCIRKDM
   1000.0000000000000       0.99442484967388911           KKCLDEKVINEKQEERECGDKWRRKEL
   1000.0000000000000       0.99326214519713307           KKCLDVPMVKEKKEEKDAALKGKDREL
   1000.0000000000000       0.99450068302554329           KKCFEVTAMREKKEDKECGMNQKEQEL
   1000.0000000000000       0.99454646025603244           AKCLHGTACEEEKVYRECGQRMVETEV
   1000.0000000000000       0.99634602278469309           GRCFKIGALDYEKTYFECACECMETPL
   1000.0000000000000       0.99321693721534088           ACCIRESRCDHEKSLMQCDGSCIEKEI
   1000.0000000000000       0.99703567160448592           CKILSEQRLEHHKCYYEIEATCCDKCL
   1000.0000000000000       0.99447504533546849           CRFFMEEKMREHKCMNEVDTCCCEKCI
   1000.0000000000000       0.99868116655069594           CRLFQETRFEGEKCWRDLEMSCCEKCL
   1000.0000000000000       0.99573980000635010           CKMLKDTRFEQDKCMMDLEGDCFETKW
   1000.0000000000000       0.99494372023287059           CKLLKEPVIDDYKCIKEFPHEVCDRKM
   1000.0000000000000       0.99497836829904196           CCLLKEPRLGNERCWGPADPECCEKNF
   1000.0000000000000       0.99343496077351690           CALFKEDRINRENCYRGLEFGCFDRGI
   1000.0000000000000       0.99659473403916832           CAMLREDKVDAWNCIVAIERTCLDRHY
   1000.0000000000000       0.99367858424768885           CCCLREKDFDNTRCLKGCRGPCVDNQY
   1000.0000000000000       0.99553241565202910           CYCFRRTQWEDYKCFKKCKMGCCEEIM
   1000.0000000000000       0.99167141794217484           CCVLREKFVEQEQCVACVQFECCDKHW
   1000.0000000000000       0.99408826225111901           CQVFRDAKMDADKCCWPYDQPCVEKTY
   1000.0000000000000       0.99329719190066434           CGILREGAMGCERCFFGMGMECLDKRI
   1000.0000000000000       0.99531610165366569           CVILRETKYDDGRCLKPLNHDCMDRHY
   1000.0000000000000       0.99414621059212005           CCMFRDDAWKQDKCVPGGNFDCMDKKL
   1000.0000000000000       0.99707127437215770           CCFIHERRIDKEKVCQPFDYDCLEKKM
   1000.0000000000000       0.99759335223621881           CCMIREGKLRKDKVCVAIELNCLEKKF
   1000.0000000000000       0.99526446328018869           CCVLRNKRLEDPKCCYAVDKDLCDSRY
   1000.0000000000000       0.99806592904039548           CPMLRERKFEKPRCIYPGESECCDKKL
   1000.0000000000000       0.99677829704429599           CCLIRETKIEQEKLCYGVEVGCIEKGI
   1000.0000000000000       0.99297835298738346           CCLFREDKLSEDRICFQLDMYCIERLF
   1000.0000000000000       0.99593180368811396           CTCIREQRLDEEKCMRQNDTEACERRL
   1000.0000000000000       0.99700705462300288           CHIIREQKFYKERCMPDYDRECFEKKL
   1000.0000000000000       0.99642196739810707           CALLREEKFHGEKCYPDMEVDCCENVI
   1000.0000000000000       0.99005101993988576           CAFFKEPKINHENCYCPWDPDCCERRL
   1000.0000000000000       0.99708451038399715           AGFLREQKFEDDRIIKAWECDGLERRW
   1000.0000000000000       0.99385969991645906           CKILRKDALRPDKCYWEFNPAVIEDVM
   1000.0000000000000       0.99694026013712544           CKLLKERNLEETKCVREWDEGCCDKWY
   1000.0000000000000       0.99672068598939512           CKLFREKSFDQEKCWKDMQTNTCEKAF
   1000.0000000000000       0.99593998028515907           SEILKERKMSEDKCYKKFEVGACDHCY
   1000.0000000000000       0.99147405258848598           TDFLRIGRMRNDSCRYKFDLGWCDQCL
   1000.0000000000000       0.99256424417978251           PDLLKCDKLSPDKCRYRVEYECCEGCY
   1000.0000000000000       0.99313610608755409           CEMFKKQAVDDEKVRKKFQSEALDDKV
   1000.0000000000000       0.99386429587187641           CEMLRKETFKGDHCYSKVTIEWWDDKI
   1000.0000000000000       0.99443079708583793           SECLRKDVFNPENCKNKMPFECCEERL
   1000.0000000000000       0.99519887295927689           CALIRKPAFEDEKCLHPMAFEMFDDKL
   1000.0000000000000       0.99617953681848870           CVMFRKTEFNADRCVGAVKVDCFDERL
   1000.0000000000000       0.99375617676633243           PRFIRKSEVDGESVYPEVKEEWLDDRY
   1000.0000000000000       0.99530697475958685           YKCFRKHECDKDKVFGECKMEMVDDVF
   1000.0000000000000       0.99417107260965842           ACCLRKSACDEEKILKNCDATVMEEHL
   1000.0000000000000       0.99557049349968352           ACCLRESRMHGDKIVFNCECGCMDRVF
   1000.0000000000000       0.99397278258871447           QACLREEKCPDERGIKGCDWDCMERPY
   1000.0000000000000       0.99397669217624218           AVCIKDRRCEDSKTIKTCDPGPMERHY
   1000.0000000000000       0.99727297903671963           DMCLREPKCESRKAFCECDMQCMERFY
   1000.0000000000000       0.99811860780435402           EMCCRDQRCECDKYFCACDCAKMERAF
   1000.0000000000000       0.99450837131456404           EKCLRDTYCETSKRVCNCPLTKWERNL
   1000.0000000000000       0.99620899240126737           DKCFRLRVCECERRYCDWATKRVEREI
   1000.0000000000000       0.99689018448982114           ERIIRAGRCQCDRKYCECDTDKFDASV
   1000.0000000000000       0.99661671246615635           PRCIRQPACGGEKMYGECSFEIWEPKL
   1000.0000000000000       0.99535057628047952           CRFLKYSNFDDDKCLREHNVGVCEEWF
   1000.0000000000000       0.99821710190296820           PRMLKVKEVEQEKCLRDMKFEYCEARV
   1000.0000000000000       0.99671787403998968           CRIFRDTEVDKEKCISDYKIECCEQKM
   1000.0000000000000       0.99684018963677501           CYMIRKGPLNRDRCYVPIQFECCEERW
   1000.0000000000000       0.99569215586341353           ICCLRKYDVEEDKAFKSCKMDCVEDRL
   1000.0000000000000       0.99170046413602153           MWCLRKGNLEQEKFFTPTTCEVLEDKW
   1000.0000000000000       0.99313130473734734           ACFLRRKWIECERFCIGMHIELFDDKM
   1000.0000000000000       0.99045760410099548           ACLLRRNVLPKERLCIHLALEMVEEKI
   1000.0000000000000       0.99249032317885766           AGVLRKQMLQGEKVCFGLHSEIVEEKF
   1000.0000000000000       0.99637227557507146           CEIFRKTALHREKCWYKVAMDCWEERM
   1000.0000000000000       0.99481253086899923           AEFIRKTKFEDDKCRAKLEPDQIDERY
   1000.0000000000000       0.99560822698192208           GEFLKKSRFNEDSLRKKMDPDGIEEKV
   1000.0000000000000       0.99401780278079599           GECIRKAALNTDRFRFKCACECLDEHY
   1000.0000000000000       0.99427073166948854           PECFRKTPLENDNGKQKCHMECLDDKY
   1000.0000000000000       0.99744606183819828           CSCFRKEEIDASKMFISCKCECMDDRL
   1000.0000000000000       0.99337194518238936           PHCLRKDPCESLKLLARCECDCLDDKY
   1000.0000000000000       0.99620854322707963           PYCLRREECRYEKLMCGCRCDYVDEKW
   1000.0000000000000       0.98801844358002733           APMLRKPGCGKEKLICDCSFPVLDEMV
   1000.0000000000000       0.99740592467505318           VPVLRKTKCDCYRVWCNCDVEALDEKF
   1000.0000000000000       0.99217973889836308           MELLRRNKCTARKIWCKCERPMVEDKY
   1000.0000000000000       0.99496148287199437           QLILRDPKLHSQKFFCAVELDMWEKRY
   1000.0000000000000       0.99540469968684686           AWVLRQSRVPDEKIMRHVEPECVEKKF
   1000.0000000000000       0.99729985303479929           VCMFREKKLDPEKVFRPVECEMLEKRL
   1000.0000000000000       0.99750016637137195           CWFLRDKKIESDKILKGWETECLERKY
   1000.0000000000000       0.99812938130995665           CWVLRDQKIDNHKCMRPFEVNCCEKGY
   1000.0000000000000       0.99295786055738400           CRFLKWHKIGREKCMKDVEVECIERHI
   1000.0000000000000       0.99709639763135804           CRCFRDDYVRGEKAYGDCEMECLERVL
   1000.0000000000000       0.99421299697431398           DNVIREEAIREDRRYKEVGFAKWERVL
   1000.0000000000000       0.99715851306444303           ERWFREKAIDANKRECELKIEHYDKTV
   1000.0000000000000       0.99698447930884859           EKVFRCKSITSEKKHTDIRCQKYETSC
   1000.0000000000000       0.99763684572331446           EKMLRCRDLEGEGKYVEWKFRQLDCDI
   1000.0000000000000       0.99507140525863558           EKFLRQSDFDMERKWFELKYCRLEPGL
   1000.0000000000000       0.99708206586884307           PRFFRENRINADKQYVEFEFCRCERCV
   1000.0000000000000       0.99724507816152408           GAFFREPRLEQPKCVVGMEMNTCEKCF
   1000.0000000000000       0.99750223167634733           CVLFRESRVDDEKCWKPVENNMIEKMY
   1000.0000000000000       0.99699225828123195           AHCFKEEKLTEEKIHRGIQAECLEKKW
   1000.0000000000000       0.99558093592108399           TWCFKERRFHRDKAFWPCEPECLDKKI
   1000.0000000000000       0.99368189963960829           ARMFKDRPIDEDKLYRESDCDALEKGW
   1000.0000000000000       0.99075015550329615           VRMFKDDAFHSEKCIPEHAFDPVEKKF
   1000.0000000000000       0.99478586028549043           TKMLKENCLPDDRAYKEIQWESMEKWM
   1000.0000000000000       0.99489500920842222           CRLVRWKKLDTDKCFKDIDMEAFDHKF
   1000.0000000000000       0.99309457609747176           CKLMRESKLSDSRCWKDYDVSPCDKGV
   1000.0000000000000       0.99670227472830009           CKLLRRPRVEEDKLYKDIDHDMIEDKW
   1000.0000000000000       0.99569982026576953           CAGLRQERWKEEKCLKAAQNPCCDKCF
   1000.0000000000000       0.99503770194996577           CYFLRDDKVEGRKCLVPMDHSCCDTCY
   1000.0000000000000       0.99503282678720273           CTFFRERWYDDNKCFRNKPVICCDRVF
   1000.0000000000000       0.99552979678322517           CQVFKFQRIDHDKCYHKIEAACCDRCL
   1000.0000000000000       0.99605680388525275           APLLRDHNLEDTKCWKAVEMGCCERCW
   1000.0000000000000       0.99483383128097758           ACFFRPHKWHDDKCCRKFEVGVCEKWF
   1000.0000000000000       0.99446991929181783           CKFFRNNQFDEDKCYKEMQPTGVDNGV
   1000.0000000000000       0.99070829694800810           CRLLRSKSIERNKCYAEIQIGCIESTV
   1000.0000000000000       0.99700271384109274           AWCLRDNKFNEEKVMRECDASCIESVY
   1000.0000000000000       0.99734699408555638           AHCVRESKLDPAKAFPDCEHSCLEKAY
   1000.0000000000000       0.99655755675253543           AKCLRESTCEADKIIMECSMQHIEKRI
   1000.0000000000000       0.99627231656667536           GKCLRERSCESEKAIGECKREHMEKYY
   1000.0000000000000       0.99704531637963734           EKLLRNRACDRRKKDHECKYGRIEKIF
   1000.0000000000000       0.99338351393200552           ERMMRERAFDKRRRDEDMGITHWERAV
   1000.0000000000000       0.99559960881020182           EKCIKEKNLNPERKLMEWPCPKWDKHM
   1000.0000000000000       0.99663756312247986           EHCIKEKHLDKEKKHWECDMERLEKRI
   1000.0000000000000       0.99340980118961530           ECFLREKCLSDDKRCKEVAIYHFEKIC
   1000.0000000000000       0.99857481148192950           PCILRERKFEEDRMCKAIEKDPLDKRL
   1000.0000000000000       0.99661187578461063           GCMLRESKFTHERACRPVEREWIDKKY
   1000.0000000000000       0.99492766810729127           HCFVRERKFETNKMCKPFEKDWIERKI
   1000.0000000000000       0.99600402419839451           DCVLREQRVPAEKGCVNIEKGKLEKPY
   1000.0000000000000       0.99473046937290666           ECCLREARLPGEQRLPCCDCGHWEKTL
   1000.0000000000000       0.99312117444350567           EVCLRMDKCSEYKKVAQCECQKLEPVL
   1000.0000000000000       0.99620828146075624           EKCFRPSWCTPEKRYCECNCAAYEEFF
   1000.0000000000000       0.99723656407621575           DKVFYFRCCEGYDKYPDCCIKRYKSEI
   1000.0000000000000       0.99667195944004050           EKLFTPKWCNASDKYCECHLKRYKGEI
   1000.0000000000000       0.99283716965064694           DKFMLVTECCCQDRLCECKFKSIKVDM
   1000.0000000000000       0.99413057877067212           EMCFFEGECITVEKLCECKPKKHRSDR
   1000.0000000000000       0.99522799697191344           DLYIWSGECAQFEKICQCKDKRYKAER
   1000.0000000000000       0.99746277598774302           GIMLEESECKGHDKMCPCKGRPLKKER
   1000.0000000000000       0.99560040348052170           AVLLEDKECHDKEYLCPCKPGGMRKTR
   1000.0000000000000       0.99515662106860969           GARIDEEECRGSEPICNCKDSNWKKPR
   1000.0000000000000       0.99388616785608430           QNVVEDDECKSKEPMCKCKTHAWKKNR
   1000.0000000000000       0.99559351863273626           PEILDESECNQKDMYCKIPERVFKKER
   1000.0000000000000       0.99663915515810619           QACFEEDDCRSTEFVATCNENCMRKHR
   1000.0000000000000       0.99204743461285039           TMCVDENECKAKEGLCPCKDETAKKPR
   1000.0000000000000       0.99590662769062865           DAIFDERECNDRERICNCKYKRIKHDR
   1000.0000000000000       0.99679184890835981           NVTLDEEGCKPHELVCACNDKGVKKER
   1000.0000000000000       0.99365252072400578           AVWLEEPTFQDKEVFAAFRDKCFKRER
   1000.0000000000000       0.99585354292149464           AGCLDEKQFRDKEYYHGCKCKMMRKEW
   1000.0000000000000       0.99805429606637663           QCCIDEGEFNPREKVWSCREKCVRKER
   1000.0000000000000       0.99790950203851592           CMCIEESDVAATDCIVACREKCLKKER
   1000.0000000000000       0.99261609936097761           AALLEDKNVSTKECIMPVQDRCVKKER
   1000.0000000000000       0.99228704334509155           CTVFEDHPLNAKECFVPVTGKPIKKDY
   1000.0000000000000       0.99320045143581781           CRFIETQEFKHKECWPGLKQKCFKGEL
   1000.0000000000000       0.99445356322645895           CAFLERDEIRKNEVIETMKFNIVKEQF
   1000.0000000000000       0.99245699472241677           PCLIDKEEFRKKEMMECCKLRHVKEWM
   1000.0000000000000       0.99720075433058619           ACCFEDDDIKARDIFMCCKHRMLKSDY
   1000.0000000000000       0.99090779627228043           HCCFEYDHFSAKDFLACMPGRCIKKEM
   1000.0000000000000       0.99298580804908554           CCCLERQKIKDKDVMHPCEPRWLRDDY
   1000.0000000000000       0.99708709117072059           GVCFDKQDLNPHDVLMACRCQCMKDYY
   1000.0000000000000       0.99436036919631521           AMCFDKEEIKNRDIWVQCRESACKEAY
   1000.0000000000000       0.99839302152999398           AACLDRDECQKKEVFDSCKSRVMKEYY
   1000.0000000000000       0.99506470421962612           GVCFEKEEFTPRDMYPQCKCRCIKETM
   1000.0000000000000       0.99680774777177461           ADCLERPCVYRREMRERCDCKCMKEFI
   1000.0000000000000       0.99717374968518824           TVCLDKPECKSKEKVAKCKCRCMREDY
   1000.0000000000000       0.99687730134611952           NACLDRKECGPRDGLLKCKGKCIKELY
   1000.0000000000000       0.99498352370987297           HCCVEKDEIRRSEHMEACKCKVVRDEL
   1000.0000000000000       0.99623562895216311           HECLDRRECSQKEFIDRCKIACFKEVW
   1000.0000000000000       0.98909947510133056           KVCIVRHECYTPEHWCSCKCPEMREWW
   1000.0000000000000       0.99682948566855145           KICFERPQCRKKEEVIACKTPCLKEMF
   1000.0000000000000       0.99703925953940653           KECLERDMCHPQEVKWKCQCKDIKEPV
   1000.0000000000000       0.99378042690988211           RICFGRPECTCAEELCPCKVTEYKDSM
   1000.0000000000000       0.99532682724430044           GYCLEKRECAAKDMWIGCKCKFLKEEM
   1000.0000000000000       0.99855039981935023           CACLERGELSSKEMVVNCKWRCLKEEM
   1000.0000000000000       0.99411001482693873           CGLLERDDITTKECYNKINLSCCREPF
   1000.0000000000000       0.99170465723170242           CEFFDKTECGASDCFGKCEASCCKESL
   1000.0000000000000       0.99483331714127010           HELFEKKPMYQKDCYVRAAIGCCRDCF
   1000.0000000000000       0.99684973068571392           CELLERGTLQQRDCFVRVSWPCCRDCM
   1000.0000000000000       0.99755497409146354           QEMLEKDAWKGDDCRPKISLKFCKDVL
   1000.0000000000000       0.99309929015178333           KDLLYMERMKTEDDRHKIECDYYKTHF
   1000.0000000000000       0.99598571853061102           RECLEMEPVKKEEERWKVGMSDYKTGF
   1000.0000000000000       0.99817504713643090           KELFECDPVRRKDEYEKMDMEDYRCRF
   1000.0000000000000       0.99609535967735507           REILESDTVRSKEDYCKCSWDEYKDKA
   1000.0000000000000       0.99726307544772042           KDCIEKEGWRKYDQKEKCPCECFKEKV
   1000.0000000000000       0.99233359211321692           KDFFDRGPVRANEDHGRVSMTDMRDGW
   1000.0000000000000       0.99649745714651206           RELLDKSALRHKDDHVRVGMKEAKEDF
   1000.0000000000000       0.99347221522482310           KQLLEKQMLKPRPDWCDCAVRERKDEL
   1000.0000000000000       0.99470425836222509           KDLLEKDCCQGTEEVAHCPFNEYREEL
   1000.0000000000000       0.99511559375994407           KECLESENMKRSDDHVKCDVKEHREDF
   1000.0000000000000       0.99158678666074918           VDCFYMQYCDKREMYEKCPGKCLKTEM
   1000.0000000000000       0.99650545106429678           CDCFENDEIKAKECYTKCKGSCVKPTW
   1000.0000000000000       0.99351878375879221           CDCLEESWCTKKETYEPCAWGCVKKAI
   1000.0000000000000       0.99647319064869677           ARCLDEPDCRGRDIVCDCRVPCMKRFY
   1000.0000000000000       0.99597363251678206           AGCLDDKDCRGREMVCSCRCACVRRVL
   1000.0000000000000       0.98938304881317995           ADFFDEQKVKGRECWGKMDYHNCRRQI
   1000.0000000000000       0.99692263216961285           PEFLDETKCQGSECLCKCEFSPCKKAM
   1000.0000000000000       0.99744734820499936           HELLEKDEFKNEEDWVKFKVCYCKECM
   1000.0000000000000       0.99662752700195856           REVLEKHGLRNRECYMKGNAGQCKECF
   1000.0000000000000       0.99663563809294831           AEILRRNVFTEEGCRHRVPLPVCDDCV
   1000.0000000000000       0.99729720184048398           SDILKKHPFEEEKCRTRVTMQACEECW
   1000.0000000000000       0.99732644147118221           PELFRREPFTTERCRMKVDHPACEECW
   1000.0000000000000       0.99504807365549097           QELLRMQKLEGDNCRMKIEYAPCDPGV
   1000.0000000000000       0.99698866035312150           KELFRFDRLRSDQDRVKVEMCQCDECM
   1000.0000000000000       0.99308614022592945           PEMLNENRLDSRNCWIKMEICYCEKCV
   1000.0000000000000       0.99598429551289369           ARVFREKPLGHRKCYHDMNIGVCDKCI
   1000.0000000000000       0.99638288637380490           THLLREPVLTDEKCHKDIKLETCEKRF
   1000.0000000000000       0.99590458803540283           DVELRSRMYDTWKCIHPKKKGRCENCI
   1000.0000000000000       0.99305699898825017           THDIRLKEVEKDKCMTQRKRDKCEKKI
   1000.0000000000000       0.99741649828842682           NKELREKPIETERCMAERSNSKCDKHM
   1000.0000000000000       0.99693797722807820           PYEFRNKRYDNIRCLRKRDRGRCDRCY
   1000.0000000000000       0.99329947259060503           QAEFRTKSFETERAVGSKERCKCEECF
   1000.0000000000000       0.99484460020977683           PMEIREESIKHEKWFHPKSKCKIEKCF
   1000.0000000000000       0.98843441720774250           EAELKESCWESVKHIAPRQHNKFEKAI
   1000.0000000000000       0.99397593463355505           ERCLRDHHLQCDRRLCPCHAAKFDRAL
   1000.0000000000000       0.99630161888540347           ELCLRERAWDSLRKFRACGCGKYEKHV
   1000.0000000000000       0.99599919416863258           ERCLREGPVDGHRRIIECACPRYDKHW
   1000.0000000000000       0.99851789966254878           EKCFRASRCDPQRKYCECGCRKLDKML
   1000.0000000000000       0.99776416785371591           DKCIREPVCYTESRYGGCPCDKYDRRL
   1000.0000000000000       0.99375298243419863           DQCLRRKMCMPEKRYPNCALNRDEDRI
   1000.0000000000000       0.99738187503752362           DKFFRVKCFERNRKYWECCCNRYDKKM
   1000.0000000000000       0.99652167089967725           DKIFRDKAMEPERNEIEVKVEKYDKKV
   1000.0000000000000       0.99715736409740785           DKWLRDKVLEWDHRYIEFAYERYDKRI
   1000.0000000000000       0.99599839384076794           EKFWREHPMECEKKYCELQQSKIEKCM
   1000.0000000000000       0.99626403520710649           GRELRENNCPCEKGLCDHERPRLEKAL
   1000.0000000000000       0.99591421435072136           TKEFREKMLQHEKCVYERATPKCEKYF
   1000.0000000000000       0.99424246809107608           DKELRDQHVGQERCIPERPRGRLDKGF
   1000.0000000000000       0.99458471665187820           EKDFKAKWVEPYRCIAEKKKKKCESDF
   1000.0000000000000       0.99322185788641337           PKDLHIKYMDPTKCLWDDKRDRCDASF
   1000.0000000000000       0.99447720595359612           TREFFIKEWTNLKCIPERKTPRCYGCV
   1000.0000000000000       0.99507109844997399           HRDFMMKELEGFHCFGERKKQKCIPCF
   1000.0000000000000       0.99580150883065188           ERDLFVKEYEKGKKFEERRRAKCFACL
   1000.0000000000000       0.99252849739665638           EREILVKLYDKVCALPDKEKHRCCQCI
   1000.0000000000000       0.99735085606490625           PKELCIRYVRKCCALEDKRKRRVCAEL
   1000.0000000000000       0.99748165453518700           DKDICYRYWQGVCKIGDKPNKKYCKEL
   1000.0000000000000       0.99441974525644339           ERDMCHGEFFKICPLEENKNKKMCPEW
   1000.0000000000000       0.99874677979894499           EKELICPELGQWCHFPERKRRKFCCDI
   1000.0000000000000       0.99209400427844052           QREIICKEFEKFPPLEESKKDKICCAW
   1000.0000000000000       0.99478846412709798           EREIMCTEIGALPRIPEKKRAKIHCAV
   1000.0000000000000       0.99582901064103568           EKELCCKEYDPGSPLYEKRKPKICCTF
   1000.0000000000000       0.99331609304434565           EQELVCADYIEACPIRKKKRGRLCCAF
   1000.0000000000000       0.99234573437378015           KGEFCCTRYPDCHGMKGRERKRLCCWI
   1000.0000000000000       0.99772982012861922           AEDFCDEKWCECPIMRKNERAGFCKLY
   1000.0000000000000       0.99362592060688693           KELICRDELCDCCEVKKYRHVGLCQVY
   1000.0000000000000       0.99566437787145756           KDIICKSMLTACCEWISVYVEEWCDKL
   1000.0000000000000       0.99353399298498046           KEVFCREWFYNCPDFDKFPLDEYCDRV
   1000.0000000000000       0.99696986481255578           KEHLCRGRFTDCCDHKKYDMDEYCDKW
   1000.0000000000000       0.99312310790507063           KFMICLSKICDCCDMRHIEYEWYCPRV
   1000.0000000000000       0.99428683336435564           REMFCACKFFEACDIKKLEVDDTCQRL
   1000.0000000000000       0.99083431152303980           KENLCVDHYGSCCEMQKDDKEDICSKW
   1000.0000000000000       0.99106173085700378           KNTICNNDMQECCALKDNRDEEMCGKY
   1000.0000000000000       0.99339375363560123           KFRLCRGPMCSCCVLGMYPDDEMCEKY
   1000.0000000000000       0.99647387443894986           KNRFCKPKICCISLFMSDEEEDLCEKY
   1000.0000000000000       0.99818198426698113           RERFCKGKFTGICWITKEEEPDICETY
   1000.0000000000000       0.99203580213260789           GEGLCKCRFCEECAWYKIDGDGVCERY
   1000.0000000000000       0.99216502881972757           PQRLCKDRFRRFGLMYKNDDDYFCEKY
   1000.0000000000000       0.99665515636777446           ADRFCRERMCSCTVLVKDDEEHFCEKY
   1000.0000000000000       0.99581275076373066           KNRFCRSDLKACCALGGSKDEELCGKY
   1000.0000000000000       0.98856394389406543           KNRICKPEVCHCAMCADNRDEEMCGKY
   1000.0000000000000       0.99465864580818353           RYRFCMRVYWECCMLKKDNREDLCPKL
   1000.0000000000000       0.99780101764032658           GDRLCKPRIQDCCAIKKDSREDVCDRY
   1000.0000000000000       0.99594452919449117           GERFCWNRFCACCAWRKDEEENVCERL
   1000.0000000000000       0.99266717608873212           HERFCMDRMHECPVFKKEEEEDIGCMF
   1000.0000000000000       0.99310047584747840           KERFCCRRYKECSIMGKDDLEEFCCRI
   1000.0000000000000       0.99619547402554154           REKFVCDRIKPVGEMYRDDEDEITCKM
   1000.0000000000000       0.99300688608081145           KDKIVCDKFSRLQPLPKEDEDELRCKC
   1000.0000000000000       0.99576613781203827           KDRFICDRLVPVAECNKEESDEWCCKF
   1000.0000000000000       0.99756048495792182           KDRLVCTKLAAICEIVKDDADDYCCRI
   1000.0000000000000       0.99741224131489870           RDKLCCAKLGKCPEMNREESEDMCCKL
   1000.0000000000000       0.99196011944397544           RDRLVCDKFFEFHGWQRQEEEDFCCKW
   1000.0000000000000       0.99563998056311287           KENLCIDKMGPCGEFWRDENEDYGVKV
   1000.0000000000000       0.99205914588183741           KEFFCCRRICRCAEYDRVEMTYICCIL
   1000.0000000000000       0.99712419538683827           KKVFCCGRIGKCCEIDEIDGAELCCPI
   1000.0000000000000       0.99714894514315833           KKMLCCDKYKHCCEVDEPDPRELCCEL
   1000.0000000000000       0.99520125731433307           RKKICADQFTQCCPMREDKEKDFCQDL
   1000.0000000000000       0.99143140626288118           RKRFCHDYWHRCCTIEEDDENDICDDM
   1000.0000000000000       0.99542374512848797           RHIFCKHKFNNGCDFQPHEIKERCDEI
   1000.0000000000000       0.99626789787744663           RRLLCGAKIGKVCEIDQIELKDRCPEV
   1000.0000000000000       0.99597154924536535           KRIFCAGKYGKCADFEEGDCKERCNDM
   1000.0000000000000       0.99198352982885296           RQFCCKDKLCKCCDCDPFDRKVWCDEW
   1000.0000000000000       0.99781916906491952           KLLLCPQRLFECCDLKQIEFKEHCAEW
   1000.0000000000000       0.99357669997545728           RQFMCRRKFNECCDFYKLEIKPRCEEI
   1000.0000000000000       0.99480145569006506           REVFCRAKMMKCCDIYKFDMNESCDNY
   1000.0000000000000       0.99678244291529694           REYLCRPKLYGCTEYAKWDKRERCDEE
   1000.0000000000000       0.98708993396401690           RPELCRRKVDAVTELVRREKKDRSEEF
   1000.0000000000000       0.99587622466387837           KCELCKKPLCKCNDCEARPRRDRNEEM
   1000.0000000000000       0.99112633283671248           RCDLVQDAIGKCADCEAKARKDRIKEF
   1000.0000000000000       0.99327561798551400           RCELCANLMHRCNDCPGKNKKDRQNEV
   1000.0000000000000       0.98968617393195168           RKEIIVGMIMGCKDCKQKPRKDREDEF
   1000.0000000000000       0.99166323286876168           RKEFMISMMASYKDLADRPRRDREADL
   1000.0000000000000       0.99136666150612240           KRDLARQCVTPMKDFTERPKKDHDEEL
   1000.0000000000000       0.99190424465110172           KKELFQHVIHCPREVCNKGRRERDKEL
   1000.0000000000000       0.99310320750420367           KGELLAARWHCLKELCTKERKERQGDF
   1000.0000000000000       0.99403737677798865           KKDLTCGCVATFKDFTERARKDREPEF
   1000.0000000000000       0.99542117142608522           KVFLCTCHCCCVEDVCECDFKDRREEM
   1000.0000000000000       0.99675523079183637           KILLFKGTCVVVEELCACSVKERRDEV
   1000.0000000000000       0.99669370393535184           KACWYQHHCPGAEEICPCGCKERKQEF
   1000.0000000000000       0.99742431397108111           KYCMFRQACKAIEEICPCECKSRKDEF
   1000.0000000000000       0.99701823450191418           RKCIYKKVCQPKDDWCDCPAKQYKEDL
   1000.0000000000000       0.99664250753436212           KVIFEKTQCKSRDEICGCDAHEHKEAI
   1000.0000000000000       0.99216502054745848           KMMLEKGCMKPNDDMCEFCANDRKEDV
   1000.0000000000000       0.99874717146018177           KCFFEHPRLKGKEECAAVEPRERKKDW
   1000.0000000000000       0.99562416259917685           KCLLVSDKLGKCEECMSLELKDRRHDL
   1000.0000000000000       0.99674723194313819           KCIICLERMKPCDECMTQDVKDRHAEL
   1000.0000000000000       0.99461620806651985           RCFMCPGKIGGCPECVNYDLKERCREF
   1000.0000000000000       0.99567710078492500           KHVICVSKMHQCCEFTEWEWRERCAEI
   1000.0000000000000       0.99426686589570112           KKFFCSEKVAPCCELPTTEMKERCKEF
   1000.0000000000000       0.99316115896722124           KTFICSDKFHGVAEVMSMEMKERCSEA
   1000.0000000000000       0.99338737281686096           RCILCISKIGNCNDCTQAEIRSRGKEL
   1000.0000000000000       0.99057645990702992           KMWICPPKISSCSDCIPPEIKERCNEY
   1000.0000000000000       0.99434544712324036           KYLFFVERCHCLEDLCEADVHDRKAEL
   1000.0000000000000       0.99512599444515770           KWVMFHQRCRAWEDCCPCDIKDRKGEW
   1000.0000000000000       0.99790243726613426           RAFLEMYKCKHKEEYCGCEFSERKEEF
   1000.0000000000000       0.99626615445097799           KQCFDEEKCKSKEMFCKCEQSGIKRAY
   1000.0000000000000       0.99701590741097146           AGCLDEEKCKQKDVITDCECQCIRKPM
   1000.0000000000000       0.99640492534265046           AECFDQSGIKKREPYENCACKCYRKEM
   1000.0000000000000       0.99627408962649810           DTCCWERECDTTERMGDCKCKKYKREF
   1000.0000000000000       0.99677732638112182           EFCLFDDMCNNFEKFCPCPCKSYRKEI
   1000.0000000000000       0.99683933983347917           EECIMAAYCWAFERLCKCPCRKYKYDI
   1000.0000000000000       0.99635132243875568           DSCFLERDCYAVDKVCDCKSKSYAKEY
   1000.0000000000000       0.99558890117283994           EHCLNYKACPNEKKYCHCSAKKYDKDL
   1000.0000000000000       0.99473939280749379           DAICKEEHCHGERRWPACPAERWEKKF
   1000.0000000000000       0.99726292589750565           DHCFKETDIVGDKRYASCKCDTEEKRI
   1000.0000000000000       0.99584476464567084           ERCFKEQACTTQNKLWECACQRYEKEI
   1000.0000000000000       0.99602599721339968           ERCFKIPDCYAERRHGPCKVEHYDPKL
   1000.0000000000000       0.99341884878968023           EICLRPSHCSAFKKMCKCDCESYDYKI
   1000.0000000000000       0.99480166660405200           DKCFRWGPCDNDRKYKDCDCQRLDYYM
   1000.0000000000000       0.99749344164558296           DRILRERCCEKERKYWDCKLAAYERMI
   1000.0000000000000       0.99532461413987638           DHCLNEKWITRQKRMIDCPCGKYDKPI
   1000.0000000000000       0.99538030711019865           ERCFKEAALEDQRREKEVGCPQYDKWL
   1000.0000000000000       0.99627208136696077           EKCFREPYLASERAYMECHCGKADKGF
   1000.0000000000000       0.99595064008411005           DMCLKERYCDGEYRLCECKCPHYERPL
   1000.0000000000000       0.99344635849777374           EKCFKERHCECVGKLCDCSHNRIEKQM
   1000.0000000000000       0.99772008250814093           EKVIREKACDNEKHECECGLPSMEKVV
   1000.0000000000000       0.99452574927171244           TKCLREHAWNDFKCYRECNCPCMERWY
   1000.0000000000000       0.99008045329483640           PRCLREKDVESQKIWSDCNCGYLEKWC
   1000.0000000000000       0.99753122886904677           CHCFRDPPCGEKKVLKDCQHKCLEKEF
   1000.0000000000000       0.99799639505841731           AACLREKKCDDEQMWKPCEWRCMEKEY
   1000.0000000000000       0.99577594621327326           PKCIKETTFDPTKYLWDCGCAHFEKII
   1000.0000000000000       0.99330474540782832           EKMLREYALGDDKSYKDMSGCNLERVL
   1000.0000000000000       0.99472473144838403           ERLLREPRLESDKEYCEWNIARMEKCW
   1000.0000000000000       0.99458165790723096           DRCFRESDFDGQKKMMENRCARMEKYL
   1000.0000000000000       0.99695059680946607           DKCLRCNEVQEDNKIKEPKCAKWEGMC
   1000.0000000000000       0.99519959858949758           EKLLKGTDLDEQKKFKEYKCEKYETHW
   1000.0000000000000       0.99721569310982594           EKFFRCQEFEEERRMKSCKVSRFDCAL
   1000.0000000000000       0.99408110865415955           ERMLKCKGVDTEKSYHDFKICKIECPI
   1000.0000000000000       0.99577196677714008           DRLLKCEGLDEDKKWRNIRCGKIEQSC
   1000.0000000000000       0.99485202269770867           DDLMRCNSIDQESKHYKVSWEKLDCSC
   1000.0000000000000       0.99522918250145753           DECLNCDPIAADKERMKFDCEGYDGKC
   1000.0000000000000       0.99613642108624478           DEIFRMQVMDPDDKKWKINVDKEEQKL
   1000.0000000000000       0.99632196103228599           EEMLKCDALEKEKKRQKVPMDTEEGKV
   1000.0000000000000       0.99542121618134771           EEFFKLNKFEGDTKRMRAEYEKYDAKM
   1000.0000000000000       0.99673868055177028           EEVFRCKAIEHEGRRQKIPVNKYDTKC
   1000.0000000000000       0.99214418361198109           EECLRFPVVITDDKRPKMPCDSYDKKL
   1000.0000000000000       0.99373076370392721           EYCIRARRCDEEQKYKPCEVDTYDSRF
   1000.0000000000000       0.99585342351258099           ERWLRHSYCEGEKKYVDCKIARIDGWM
   1000.0000000000000       0.99549860407182045           EKVFRGRGCERDNKYLDCKVSKYDRAL
   1000.0000000000000       0.99335786601492215           DKILRERTIEHDSKYMELNIGIIERGV
   1000.0000000000000       0.99664641422884148           DRVLREKALSDDKRTFEFGCAKLEKCV
   1000.0000000000000       0.99802753466954397           EKWFRDDTFDCEKKNCEFPCEKLERTC
   1000.0000000000000       0.99607995314819386           EKCIHDSQITGDKRYTEVRCGKLERWC
   1000.0000000000000       0.99324413341320161           ERFFKENTLDDRRKMKEVKQCKLDPCL
   1000.0000000000000       0.99288522595532713           ERWIRTKDFEWDRSYMDFNVCKIDQCI
   1000.0000000000000       0.99480427650051217           EPLFRENPLEADKRWLTLGACKLDRFW
   1000.0000000000000       0.99091604717214921           ERIFRDQAMDATRRYMEFAWVRIDKCW
   1000.0000000000000       0.99356006893887849           KKCLRFGPCDADREYTECPCMSIEWAF
   1000.0000000000000       0.99435528790890804           KKCLRKQVCRNEKWYHECRAYPMEEAI
   1000.0000000000000       0.99269325737957193           ETCFRFKPIEHDRRYMSCAAQKYDTRM
   1000.0000000000000       0.99317323310024241           ETCIRQKGCDADRKYGSCGNECYDNRF
   1000.0000000000000       0.99353196088666940           SKVLREHACVCYRRICECSVDAYDRKL
   1000.0000000000000       0.99468034125428761           EKLFREKAVDHIRKWCDVRACRIDRAM
   1000.0000000000000       0.99809827613322510           EKMLRQPCLSADKKYVELCIRRFEKNC
   1000.0000000000000       0.99582286231223016           EKFFRDRPMYGDRKWVEFPCNRYDKTW
   1000.0000000000000       0.99772769072142098           EKILRERALDHDRQYIEAGAYKWDKPL
   1000.0000000000000       0.98971701423860747           ENVFREKVITHDKKHCSMPIHKLEKHV
   1000.0000000000000       0.99659917918564367           DRCLHDDKCNEEKTYHECDCAKVEKIC
   1000.0000000000000       0.99738602697027212           DKFFRTAEMQTDKKYRDFKVCSWEQCI
   1000.0000000000000       0.99763342260771193           EKILKWKEFDGDRRFMEIKLVKWDGPM
   1000.0000000000000       0.99712752416619188           ERMFREKMLDDDRKMKDFSCCALDKCI
   1000.0000000000000       0.99568950809176870           DWCLREWELEEERKFRPMKVCRIERCV
   1000.0000000000000       0.99520925030225704           DKFFRSKTMSDDRKYKEFSHCAIEQCC
   1000.0000000000000       0.99310881794847772           DKFLKTSPFPCDKKCCEMRRPRIEKWI
   1000.0000000000000       0.99360060357754831           DCLLKCQPLEHDKRCCELQMAKVEAAL
   1000.0000000000000       0.99436845102938265           ECVLRDKALEVDRKCLDLHAARYERAL
   1000.0000000000000       0.99607702322966585           ECVFRDDRLQCDKKLCCPNLEKYEKHI
   1000.0000000000000       0.99288245647775153           EALLKDRAFDCERRICANGLCPWDRMI
   1000.0000000000000       0.99096944243105867           ECLFKQHRLGAERKCKGVEPMKLDRMF
   1000.0000000000000       0.99543379175606772           EVLFREGKVEGERHFIAVEIGKFDRQW
   1000.0000000000000       0.99583371440162782           PIFIREKRLDSEKWMTAMDEEPCDKKY
   1000.0000000000000       0.99350145028528658           CCLMRDSHLEEHKCFKNIDIECWDHRI
   1000.0000000000000       0.99701089027980239           CALLRNMRFDEDRCIKALECEVIDTKW
   1000.0000000000000       0.99427417933789541           CPVFKDKTLEDNKCWKSVNGQCCDSPF
   1000.0000000000000       0.99533843631605301           CPFFRDTHLGDDKCCREISFPCMDKWF
   1000.0000000000000       0.99706976918161339           CYLLRERTIDCERCLCPAHKERCDKKL
   1000.0000000000000       0.99670800291273853           AILFRENPCTTDKFICGCNKDVVERKY
   1000.0000000000000       0.99362813907344072           ALIFRETKCPQDKVVCACEFAMFERHL
   1000.0000000000000       0.99732240645657255           GFCFREKRCDRDKVMGECDCAGLERMY
   1000.0000000000000       0.99728615562589917           AHCLAETKCGTMKIFCPCDPDLVEKRY
   1000.0000000000000       0.99263349599745199           VTCLYERYCDAGKIFCPCPPEVVERKL
   1000.0000000000000       0.99090379486092683           QECCRDKRCNNSKKFGKCEGDAFEKKY
   1000.0000000000000       0.99518030285809589           AECFRDRRCEPQTYMMKCECDVMESRY
   1000.0000000000000       0.99617364232753058           MTCIKEDRCSKEKAMGRCEMECIDKKI
   1000.0000000000000       0.99715061622050405           PYCFKESRCSAEKHFCSCECEMVDKKL
   1000.0000000000000       0.99647276953855546           EICFKDRKCDCERKLCTCDNRQLDKDF
   1000.0000000000000       0.99462615888631101           ETCFRAANCEQDKKYCSCRCKKIDYEI
   1000.0000000000000       0.99570364920875976           DKLLRMHECENDKKYVEIKCGRFEACM
   1000.0000000000000       0.99782876260169984           DMCLRWTAFDAERRWMPCSCCKLDPCI
   1000.0000000000000       0.99455358208698397           DRCLRIAAIADEKRIKDVACGRWERCF
   1000.0000000000000       0.99540205744064258           DKCFRYTALEKEKREYDCSCSCFEGCM
   1000.0000000000000       0.99778175986821993           EKCLRKKDCESEKRIHECKHMKVEEYM
   1000.0000000000000       0.99276801658847214           ETCLKKKECNGDKRHPQCKAGHMDDPI
   1000.0000000000000       0.99591598444340734           ERCFRIKPCEEEKRLKDCGCNNLDTMI
   1000.0000000000000       0.99558439837103085           DDCFKIPHLTQEKRHVKMDWDRYEAKM
   1000.0000000000000       0.99306625215582400           ETIFRCRGLDARKKHGQIAVHKYECRC
   1000.0000000000000       0.99426513584993470           EKCLRAQNMQCDRRYVEWNCEKWERRL
   1000.0000000000000       0.99811448747667697           AHCLREKKCQNEKLMHDCETGCLERLI
   1000.0000000000000       0.99481249915367032           EKLLRAKKCCQDKVYCEIDIPKIEAVV
   1000.0000000000000       0.99442607658228555           ERILHESGVDTDKKYQEIGVVRFEKLY
   1000.0000000000000       0.99694319617646954           DKCLRDTSCAADKRMCDCKYAKIEKVL
   1000.0000000000000       0.99506004255171532           DRCLKDSQCEQEKKYPPCNAQGMERAI
   1000.0000000000000       0.99356844831859736           DKCLKLTPMRKDKKYYQCHCKKIEVTL
   1000.0000000000000       0.99500794046993302           DKCMRTEECKNEKKWGECRCECVEDIF
   1000.0000000000000       0.99396234083558721           ERCLRDTTCYQDKKMPQCKCCNVEKVI
   1000.0000000000000       0.99525748796028923           PRCLRTDCCWGEKLYCDCGLDMWEEKM
   1000.0000000000000       0.99734152565751644           DKCLRMNYCDHEKPYMNCDADKYEHKI
   1000.0000000000000       0.99519224267162587           DGCLKLKRCERQRRLVGCQCEGWERKI
   1000.0000000000000       0.99528265866640009           EVWIREHKCEGENVVCALEMEKLDRKM
   1000.0000000000000       0.99674619794446706           EPVLKEGTLEDEKHWNEIDVCRFEKCV
   1000.0000000000000       0.99450904207590074           DKLLREHPVDPERKWVELKSTAYEKCW
   1000.0000000000000       0.99596620203401309           DRFLRDEKIQSEKKYFEFEMPHMDKWC
   1000.0000000000000       0.99753052458063729           PKILRERALDQDHCYIEIPVSACDKGM
   1000.0000000000000       0.99740529938721656           CKFFKENRLDEQKCYRTFQIPCCDKFI
   1000.0000000000000       0.99529829859597807           APLCKERRIQEEKCCKSSDKDHCEKHL
   1000.0000000000000       0.99776297524546431           CRMLREKKFRDERCVKDLNITCCDKTL
   1000.0000000000000       0.99573478565711793           CKIWRDGQLSESKCIKEIEAKCCEKDM
   1000.0000000000000       0.99744158670973782           HKCLKENAIEEDKIYKECRCPHIERYL
   1000.0000000000000       0.99638161058761454           PKCIREKCFEEDPRERDCACQCWDKPI
   1000.0000000000000       0.99462228321312163           EKCLKQKKIEVDRKTCDCECAKVDRWV
   1000.0000000000000       0.99301646813162936           EKCLRPHRCDADKRYVGCHAENLESKM
   1000.0000000000000       0.99241636045713622           EKCLKFSTCSEEKIYKECRCRMYEQDM
   1000.0000000000000       0.99647440986463021           PRCIKENQMEDEKVYRECKCAGYEKGY
   1000.0000000000000       0.99774288765395114           QMCFKEHRCGPDKMWHPCDCDKMEKRL
   1000.0000000000000       0.99544591552133554           CCCFRENKLPSWNVIGGCECDCLERKL
   1000.0000000000000       0.99109625084188435           DLLLKEPRLYSDRKVKQMEVPHYDKPL
   1000.0000000000000       0.98760997713165510           ECLLREQKLTEDKRFVQAEMGHYDKWF
   1000.0000000000000       0.99073567909674132           PYCFREKRLERNKMLRPYDHDAVDKRW
   1000.0000000000000       0.99444257536511815           DVFLRDNDIDAFKRIIAMRWDRYEKKC
   1000.0000000000000       0.99555037143511715           EWCLKETRLDAARKIVHGEHEKYEKKY
   1000.0000000000000       0.99794402907519653           CMLLKENRIEGDRCFAPKEWDVVEKKM
   1000.0000000000000       0.99576116448145924           CALIKKNRVQKERCIVGHEVRCCEDEL
   1000.0000000000000       0.99408918633376098           CRFLRKCRWHTERCYHSPDMKCCEEEF
   1000.0000000000000       0.99580993806061824           CHVIRDKKVDTDKCCMDFEIVCCEKVF
   1000.0000000000000       0.99372574477760411           GRVLKDKKFENDKCVHDMNLTACERSV
   1000.0000000000000       0.99472774102442085           CHMLREDKCPKDKCFPEPEFEFVEKKF
   1000.0000000000000       0.99272391082933897           CGFLKERKISTEKCFFGADVHACEKHI
   1000.0000000000000       0.99777420250829740           PLFFREKRVDPDKCFMGRDLGMCEKCI
   1000.0000000000000       0.99425226858028559           NHFLKEPKMGQDKGYKDYERCACDKCY
   1000.0000000000000       0.99713706513194034           PKIIRYPRIPDDKCYKDWDVGMCEGCV
   1000.0000000000000       0.99297692877066113           DRLFRYKMLDDDKCYKELAIDGCENQF
   1000.0000000000000       0.99515709905840533           ARLLREANLSGERCWKEITVYACEKCV
   1000.0000000000000       0.99572497608310340           PVMLREKRFDCDRQICAKEYEQCDKRF
   1000.0000000000000       0.99647583440321508           EGMVREKKCEANKWICACEWEHMEKKI
   1000.0000000000000       0.99664409762994355           EMWFNEARCAGNKFFCPCEHERMEKRY
   1000.0000000000000       0.99816529401980891           EKVFKEDKCEGDKHHGDCDPAKIEKAM
   1000.0000000000000       0.99238347271942473           EKIFRNPKVRPDRKHPEVTCAKMEKFW
   1000.0000000000000       0.99376204519015177           EGFLRCHAIRTEKKYPNFQCAKYEPPC
   1000.0000000000000       0.99494563611259756           ERFLRDKCLQPDKHVCEVCCNYMDRHC
   1000.0000000000000       0.99518495098987980           EMIIRERCIESERWWKGVCCDRVEKQC
   1000.0000000000000       0.99710932537485941           DKLMRDKCIDAQQRVVDACCSRYEKHC
   1000.0000000000000       0.99447557281591237           EMVFKVRNVDDEKKFRPIGCKQYDAEL
   1000.0000000000000       0.99175010674003472           PCCLRTEKCDTYRPFTPCDCKTYDTEI
   1000.0000000000000       0.99403258671713679           EWCLYDKKCTAIKRLCPCELKSTEKEL
   1000.0000000000000       0.99841549579468669           VTCFREGRCGEDRAIKGCECKAMDREW
   1000.0000000000000       0.99293502197366557           SLCLRTTKCDEQRALKECECPCVDRCM
   1000.0000000000000       0.99676792964652716           TVCLRETKVEGEKGLWGCEKPCMERVY
   1000.0000000000000       0.99245036080161630           PMFLREPKVNSPKFLIPVDLEWWEKKY
   1000.0000000000000       0.99472089366255267           CAVFRERKWEEMKIIKKCENEVVERRY
   1000.0000000000000       0.99399648747958058           AFVFKDRPFYEEKVIRQCQRELVEKKY
   1000.0000000000000       0.99497777974221713           ACIFREKNFSEDKACRCMHKDLIENRY
   1000.0000000000000       0.99735492866295161           ACIFKDKALKDDKMCRPIALECFDKRL
   1000.0000000000000       0.99600231039416054           ECCFREKDFDDDKKFRAWRGECDEKKR
   1000.0000000000000       0.99490096480561130           PCLLRERPLQPQRCCCGFSKDKFEKKY
   1000.0000000000000       0.99556985276473986           AVDFRENKFDCDRCFWPKDREQCEKHW
   1000.0000000000000       0.99698125428952367           CGWLRTDKFDNTKCISGGEMTCCEKCF
   1000.0000000000000       0.99546116530095663           CRVIRDYQLTSEKCWSDIPYQCCEKGL
   1000.0000000000000       0.99690897950613921           EKVLKERALDGDKCSSEVRLEKCERCL
   1000.0000000000000       0.99460311001692614           EKCFRTRQCEDDKRWMECTVMRLDNVL
   1000.0000000000000       0.99735946068129389           ERVFKWPTCCPDKKYCDCDWGKWEKVM
   1000.0000000000000       0.99402808000320531           EKLIHPGQCDSDRKYCECDICKVDQVV
   1000.0000000000000       0.99852429157909173           DKMLRCPGVTPERKIAEFACKRMDCEC
   1000.0000000000000       0.99434156622323688           DKMIRCKALEGHKPYYEAGLKHWECEL
   1000.0000000000000       0.99529422377910870           DRILRCAHFYQDKKRLDLDFQKYECPC
   1000.0000000000000       0.99695420691382663           ERIFREECIGGDRSMVDVCCPKFERQC
   1000.0000000000000       0.99438068464620566           EKILRISAFYNDRRIADVGCKKWEKEC
   1000.0000000000000       0.99773884080656039           DKLLRDKELETDRRYMELRLHPCDRCW
   1000.0000000000000       0.99382591978912282           DKLLRRSKCASEKTYCECECYRMEDFV
   1000.0000000000000       0.99358053669024293           QHCFRPYKLDADKAYIDMECCPFEGCW
   1000.0000000000000       0.99662377434832083           CKWIRSKKLQSDKCYAEIELSPCESCM
   1000.0000000000000       0.99588360015968014           CRCFRDKKFKEEKCWKEQDCSCIDHDI
   1000.0000000000000       0.99217871508517730           CRFLKDNRMQQEKCWKDFHMEIIEKMW
   1000.0000000000000       0.99338058307406307           CRFLRYSRVEKNKCYGDCNLGCCDRYL
   1000.0000000000000       0.99688582286243488           CRLLKETPVQGDKCFADAANECCDKHM
   1000.0000000000000       0.99502437047890835           ATILKEGEIDGEKCYGPCKFEWCEKKW
   1000.0000000000000       0.99105850526790473           CRMLHEWKVPGDKCIIDWNWDICDKNL
   1000.0000000000000       0.99527159755833927           PRLLREQPLENDRHYMDVAFERCDKHM
   1000.0000000000000       0.99629851474225894           GKFMREKKFETDRPYCDIDTDVFEKKI
   1000.0000000000000       0.99084473219179070           CVLLREEKLRTDKILWAMDKGLLEKAF
   1000.0000000000000       0.99173937323424677           TYCLKERKWQDWRMMKRCDCPCLEKSL
   1000.0000000000000       0.99649461935920236           CKCLHEDVINTEKIYWECPMRCFEKEL
   1000.0000000000000       0.99292650541138361           AKCLREATVPGRKLYGECQKACFEKLF
   1000.0000000000000       0.99644868268919651           CKCIRERYLSDDKIYKDCTIPCVEKIF
   1000.0000000000000       0.99790248167252660           ERMLRDKQVDADKRYVDNKMAKLDKCL
   1000.0000000000000       0.99650233959596468           EKVLKEGCCVGQKKYCDIPISKYERVM
   1000.0000000000000       0.99456029689955538           DKILRESRCHGERKMCEIDTCAWEKVY
   1000.0000000000000       0.99803815268514906           EKFLRDRKLDNDKKWTEADVVHIEKII
   1000.0000000000000       0.99699084587525821           DRVCRESPCDCEKKYCDVKVPKFDKSL
   1000.0000000000000       0.99395109575411711           DRLFYLKYIEERKHYREVKLTKHDACL
   1000.0000000000000       0.99725848407568496           DRFLRVNEMEEDKRLREQKFGHIDVAL
   1000.0000000000000       0.99520306649027779           EKMLKEGDCEEEKKIKECKMCRWERAM
   1000.0000000000000       0.99446590667527124           ERFLREGNCDSDKMHCDCGWGRFDKGL
   1000.0000000000000       0.99694740816046057           EKCLREPWLDKDKKYIDVGCDCIEKGY
   1000.0000000000000       0.99535789981387868           EKCFRDQGFSEDKRHMEHGCCNLERVM
   1000.0000000000000       0.99569530208495083           ERCMKDASMEEERKFYEWRCDRYEKKC
   1000.0000000000000       0.99634850764393568           PRCLREPKIVADNVYVECECGHLDRWL
   1000.0000000000000       0.99731878789775963           AKCLRETKIQKDRIYKETECRCMDKQW
   1000.0000000000000       0.99379898563437719           AKCLRETNLSNDTAYYECPCPTFDKMF
   1000.0000000000000       0.99738379670085719           DKCIKESALSADKKYGDCDCGRFDKVF
   1000.0000000000000       0.99382002495700705           ERCLKEKRCDHNRMFLDCQGDKIERRV
   1000.0000000000000       0.99579727533596685           EVCVREKPCDQDRKFWACNCRKIDKVL
   1000.0000000000000       0.99491842379165130           DRCFRETTMEEYKKWNECKGMRFDKMM
   1000.0000000000000       0.99560890034373017           ERCFRNNPVDTDKKYCQCKCMRLEQWM
   1000.0000000000000       0.99667254765179503           EGCFKLKEFEHEKKYPDCKAQTYETPF
   1000.0000000000000       0.99296943069407284           EKCIRERYCDGNRRHMECKIAYVEKWL
   1000.0000000000000       0.99527330386758561           EICFKEDGFKDDKKLRSCNCPPWEKFM
   1000.0000000000000       0.99406494213117358           EKGFREPAWWEDKKLKDGTPPKLEKCF
   1000.0000000000000       0.99771071791499588           DKCLREKIIDRDKKGDDFACCKYEKMI
   1000.0000000000000       0.99531810448310554           DKCLRDDAWYSRKGERECSCPKIEKWF
   1000.0000000000000       0.99623092661557933           DKCFRDRGVEYDRYYFECTCWNMERMI
   1000.0000000000000       0.99673176117435847           GRCIKEHTFDKYKAMYECACECFEKRM
   1000.0000000000000       0.99554053464197967           GKCFKEERISQEKQYYDTECDCIEKGL
   1000.0000000000000       0.99623324030627425           ARCVKEDRLKKEKMYPECEPKCFEKEL
   1000.0000000000000       0.99423536101145382           AKCLRGPYCWHDKLYHECSFKMIEGGM
   1000.0000000000000       0.99357232787930549           PKCLREDMCKPDKLFNDCPCGIIDRTI
   1000.0000000000000       0.99099888997727015           QTCFRWGQCDADRMVAGCPCERFDHKL
   1000.0000000000000       0.99414052850827994           RKCFRFKEVEQDRQYKDCTCDELDVGF
   1000.0000000000000       0.99736442022792526           EKIIRAQAFDCERKYCEWAQKKFEGEI
   1000.0000000000000       0.99672989306559301           EKWLRCYALDDKRHYKEIGCRRWDCEC
   1000.0000000000000       0.99682558752874417           ERIFRGGNLDADRRWLEAQLKKYDGDM
   1000.0000000000000       0.99480817325652915           EKLIREKAVDGDKKYAECQFAWYDNAV
   1000.0000000000000       0.99626752379071337           EKWLKCKGFDREKQYMDPACDKLECNI
   1000.0000000000000       0.99350801611820327           DKMLRCRAMERDKKLYDGGGRHIDCDC
   1000.0000000000000       0.99800024465852166           DKLIKCKPLDGNKHYPKIPCDRYEAKC
   1000.0000000000000       0.99483456188366892           RAFFKCQKFNPEKDVWNMSCEEIDCRC
   1000.0000000000000       0.99446725806719094           KYELKCRHFDEYRQIRKRHRARLECAC
   1000.0000000000000       0.99207531117188752           DYELRCKTVDEHKALKARKRDRFECSV
   1000.0000000000000       0.99607985316039693           QRELRESWLDPQKFLMRRPKEKLEKKI
   1000.0000000000000       0.99668848799088783           AKELREKDWEQMRAFKEKKKGKVDKQY
   1000.0000000000000       0.99414115918680190           RRELKIKDYQDQKWFREKKRQRVETCL
   1000.0000000000000       0.99453197183412445           GKDLKVRSMDNEKVWPEKDGSRIEAAC
   1000.0000000000000       0.99185478688927431           EKDLKMTHFDQEKWLCEKTKSRMEPGV
   1000.0000000000000       0.99840112561526251           QRVLREKSCEEDKCYKECSVHVCEKCV
   1000.0000000000000       0.99804638093993836           DKMFREKACNSNKKSCECTWGKLEKVL
   1000.0000000000000       0.99491252659807994           GLCLREYRLTQERPLRGCECEGMDRKF
   1000.0000000000000       0.99655759209925077           ASCLKDQRIQQEKLFCDVEHDCFEKRY
   1000.0000000000000       0.99726264003166010           GRMFREKKMETNKCYADFQLETCDRKY
   1000.0000000000000       0.99583610930698607           CRLIRDPCINEDKCWRNIHIDCVERKM
   1000.0000000000000       0.99565710774870086           AKILRDVKLEDNPCWKDAEAAACERCL
   1000.0000000000000       0.99438223571403084           CHMFRERTFDQERCWQELTPECCDKCF
   1000.0000000000000       0.99539774972292594           GALLKNRRYDDTKCLRGHDVNHCEKCW
   1000.0000000000000       0.99673989756153525           CRIILDKRFEESKCFKDVEIMCCEKWL
   1000.0000000000000       0.99511606609732806           PKLIRTGRLGCEKCICDIEMKVCENEF
   1000.0000000000000       0.99333239265519435           CGIVRYRKFEETKCVTGFEAQCCEPCV
   1000.0000000000000       0.99459267548339614           CRWLKDQRLTKDKCRSELDMQCCDKVY
   1000.0000000000000       0.99656868978135671           CGLLRDRKLQAENCWVGVEFTSCDKNW
   1000.0000000000000       0.99536059353081863           GRLIKEPKVEKEKPWYDIEDEAIEKHY
   1000.0000000000000       0.99412624852530362           GALIKDHRINSEKCFCQIERACMEKVY
   1000.0000000000000       0.99653771351721077           CWLLKDRKLDSEKVFRKVERCPLEKCL
   1000.0000000000000       0.99545205581644480           ADVMREKKFEQEKCLMSIEADACEKKY
   1000.0000000000000       0.99553249963323531           HGLMRERKLDPDKCFCQIEKSMCDKCF
   1000.0000000000000       0.99538171800701458           PGFFREPKIDEENCWKGTEQEWCDRNL
   1000.0000000000000       0.99298477840100718           CQVFKEQMIDEEKCIKAAEHNCCDKHM
   1000.0000000000000       0.99518524697543143           CAMVRVRKMEQEKCIPKFQWECCEPKI
   1000.0000000000000       0.99463851032083372           CYIFRNSKMDTERCWTRWEKDCCDKQV
   1000.0000000000000       0.99531417942730649           CWVLHDQRISQDKCFAPADEEGLDKRW
   1000.0000000000000       0.99219474661194951           CCIFTDEKLRTAKCIKHIEKECIDKKI
   1000.0000000000000       0.99752464156676945           CHCLRDDKLEPWKIIVQCQRECLERKY
   1000.0000000000000       0.99446593295858043           GKCLRMKKWVSEKFYANCECECMDHRV
   1000.0000000000000       0.99091622433851168           PRCIREQKCTNQKPWKQCEHECYEKPY
   1000.0000000000000       0.99688334001367795           QACFRDKKCEEPKMFMSCEDDCLEKQH
   1000.0000000000000       0.99308339985026906           PVFMKEKRCDTQKDIGACDREAIERKY
   1000.0000000000000       0.99530082805355913           AMLLRNQRCSPGRCMCGCEREVLDNRY
   1000.0000000000000       0.99446674465130658           EACLRDPHCSQEKQYMPCDIEKFEKKF
   1000.0000000000000       0.99261854196610533           AMCFRAKECEDEKLMKGCKNTAVESAY
   1000.0000000000000       0.99303537436811806           TTCMRKDECRCDKALCGCRVTHFEESF
   1000.0000000000000       0.99030401635160026           KDCLFTERCPHDKDYCRCDCDHWETRV
   1000.0000000000000       0.99596638348689248           ERCFKIKSCDQNKPYPECKIEKFDKKI
   1000.0000000000000       0.99732591140778704           DRCFRLKQCDPDKRTHDCKYDSFDMKI
   1000.0000000000000       0.99697673818639088           EKCFKFKQCSEYKKHHECKCNKYDHKL
   1000.0000000000000       0.99283001542150839           EKWLRSQCCNQEKKFFDCCMRKYETLF
   1000.0000000000000       0.99702793073203833           ERILRERAIYEDKRFKDMCMKKYDREV
   1000.0000000000000       0.99592254935109903           DKVFRFDALDEHKKFRELGGKKYEPEL
   1000.0000000000000       0.99734562645389013           EKLVRDKEIDKNKKYVQVKCARLEKGC
   1000.0000000000000       0.99538166804574879           EKFIRDKNLDGDRRIREMKICHFERIV
   1000.0000000000000       0.99384293678689917           PRLLRESCVDTDKMHVDLSVEMYEKNV
   1000.0000000000000       0.99373843798615813           ARVFRDNCIEEDKAELELTCELMERMC
   1000.0000000000000       0.99505793986990332           CKVFRDQKWPPEKCYMEAEQQLCEKQY
   1000.0000000000000       0.99434199219170827           CILFRETKFDSDKCCTHFEMQVCERNW
   1000.0000000000000       0.99671365952882762           CGLLRSHKMEGERCFWGIEYECCDPRF
   1000.0000000000000       0.98843199355107625           CPVIRKRKFDGEKCWMNSEKKGCEPQI
   1000.0000000000000       0.99469835169172938           CCYLRESKYDDTKMVKNDEKACWEKMF
   1000.0000000000000       0.99733630646699356           CPLMREKRLTDPKCLKSFDIACCEKSF
   1000.0000000000000       0.99402983992689808           CSMFKEPPFNDDKCMRDHPPSCCDKPL
   1000.0000000000000       0.99071821062382548           CAFFRITRWHNEKCIKSREYDHCDAPF
   1000.0000000000000       0.99541477346928398           CPCIKDRPFDGEKCYATCQIECCENKI
   1000.0000000000000       0.99637030362587864           AGCLRFGKCEKEKILTGCESEVLEQRY
   1000.0000000000000       0.99681790019279193           CECFKKKSFDDEKCRRNCEDECLEDRY
   1000.0000000000000       0.99315965029952080           CCCIRERSIYGYKVIKAVEQDCVERRY
   1000.0000000000000       0.99534546362856258           GAMLKEYKLEDEKCWRPVEWTTIERAW
   1000.0000000000000       0.99286467144876100           DCVLKDKSLEPDKHLMQIKRCGFDRCY
   1000.0000000000000       0.99732007973596160           EKFFRDKNCDQNRKFCDCDLCHVERCL
   1000.0000000000000       0.99392120078806145           EKLFMMPCCCKDKKYGECQCKRYEPEF
   1000.0000000000000       0.99129427071143850           DRCLKTATLQHDKRTIECKCKRWEQQM
   1000.0000000000000       0.99114691703627178           DRLIRMTTCEHDRRYCECDVSRMEVPM
   1000.0000000000000       0.99525339978365313           DRVFRKKACDGDKKLCDCAAMNIEDYL
   1000.0000000000000       0.99804680258177980           ERCLRLPDCDAEKKYCHCKCGRLEGVV
   1000.0000000000000       0.99682179556370587           EACLRYKRCPSEKKLPSCECNKYEREV
   1000.0000000000000       0.99260372715891643           ETMLKDGKCEQDNRMAECECCRLDKVM
   1000.0000000000000       0.99455125311000803           ETCFRVERIQEEKKYRSCEMPHMEAGL
   1000.0000000000000       0.99601401311483795           ACCIRYRRLNDDKVWRACECQPVDKYL
   1000.0000000000000       0.99500838038590667           VCCLRRDKLNEEKVVRGCDCEMIEHHI
   1000.0000000000000       0.99409213640722549           GPCIRYKRCDGRKMWGRCDCEMLEVKF
   1000.0000000000000       0.99674774383198250           PECLRKDKCWHDKGRQRCDMECMEEKL
   1000.0000000000000       0.99521488815275938           CHCIRKSAMGEDKIHYDCTAECFDERL
   1000.0000000000000       0.99565587729693517           VCCFRRQNMQSEKAFAGCNCECMDDKW
   1000.0000000000000       0.99071048582632804           GRCLKYSPCEGDNPYMDCNDECLEPKV
   1000.0000000000000       0.99633043487742434           DECLRFPKCNTERGRTRCEVEHMDAKI
   1000.0000000000000       0.99020985845616216           DDCLKIAKCVTDKKHMKCEMDSFEVGL
   1000.0000000000000       0.99555640375741705           DECFRYKVCDHEQKRMKCSIDKYEHSF
   1000.0000000000000       0.99505010612697975           EHFFRNGELDPWKKMCDVKMDKEDGKF
   1000.0000000000000       0.99791976468717780           DKILKDSNFDNERRYPEVKMMRFDRVF
   1000.0000000000000       0.99355549182503333           ERVIKDTAFNREKREWDMGVKKWDKYV
   1000.0000000000000       0.99724564615760092           EKILRDSEVDHSRKYCDIKVPKCDKAI
   1000.0000000000000       0.99361893370294052           DKCLRDTHISKENKYWECTIPKLDKWV
   1000.0000000000000       0.99630115062749491           DRLMREPSCDAEKKYKDCSPARVDKVI
   1000.0000000000000       0.99452033290451847           EKCLGEQACRPGKHYPECQAPRMDKWL
   1000.0000000000000       0.99457318132747963           ENWIKEGWCSAEKKYCDCGYEKWEKVM
   1000.0000000000000       0.99734995474205568           ERLIRDGPMSSDKRYMDIPACKFDKMI
   1000.0000000000000       0.99087601470937314           DKMLRDKGCEMERKYCDMKLPNYDKKF
   1000.0000000000000       0.99315418538692679           DKILKFGPCQQEKKYCELGAPALEKLM
   1000.0000000000000       0.99177824938044545           EKFLREKQWEGEKKFPEDEAVCIEKLV
   1000.0000000000000       0.99435603282287932           EKLLREDRFHVEKHVMDMNMAKMDKII
   1000.0000000000000       0.99579945705978634           DKLFRECRFPEEKSYMDIEIVKLDKAL
   1000.0000000000000       0.99419499347431162           EKWLREDHLQQDRRYVQAHGCKFDRMF
   1000.0000000000000       0.99331766745520444           GKFIREDCFNSEKVYFELCCPMFERYL
   1000.0000000000000       0.99557011128705164           AKLFRESWLDPDKVYWDMNMEIVEKMV
   1000.0000000000000       0.99673206082910326           PKILKEETLDAEKHYCDISIEWMEKRF
   1000.0000000000000       0.99637947514127057           EKCIKEKACEDEKKYYGCPWGHWDKVV
   1000.0000000000000       0.98881426931518446           ERMIKGKTCEDERRLRDCDAVKWDGWL
   1000.0000000000000       0.99799714475851542           EALLRESWCEGEKKLCQCKINKEDKHV
   1000.0000000000000       0.99297231921073537           EEMLRMGELNEDKKYRKGKCDKYEVPF
   1000.0000000000000       0.99510753902493843           DKMFRCGDIDNEHKFKEAKWHRLDCTM
   1000.0000000000000       0.99285262637862715           EWVFRCSNFEHESRMVEIQGGKFDCAC
   1000.0000000000000       0.99688233498260603           ERIFKCHHLEKNNQWAEVSCERLECKC
   1000.0000000000000       0.99213497965865760           ERFIKCHSLDNEKKYKNYSIGHIEATC
   1000.0000000000000       0.99772896523346977           EHCFREKSCDSARKIGTCKCDKYDRRF
   1000.0000000000000       0.99330821008912096           DFFLREHDCEEESGLCSCKMEKVDKRR
   1000.0000000000000       0.99450842950961882           EAMLKDGRCTCQRTFCPCDMEYLERRY
   1000.0000000000000       0.99589825455198111           EDCFREPAFYGEKKHRKGGCDRDDKRV
   1000.0000000000000       0.99633346340950302           ERLIRDRHIEAERIYVEVDVEMLEKKF
   1000.0000000000000       0.99653669860489724           ASCFREHKLRGNKLFKDCEGEVIERRY
   1000.0000000000000       0.99347140033893289           PDCFTEPKCPATDMFCKCDMECVTRKY
   1000.0000000000000       0.99610417703543819           CPCIREGKFNTEKMMTRCECEWLERKI
   1000.0000000000000       0.99555761750848848           GFCFREAKFTRDKVMRACEHCPLEKCF
   1000.0000000000000       0.99611850816461422           NVCLREHKCPDYKNLKPCECGNFDRAL
   1000.0000000000000       0.99691366081089683           AVVFKERKCESDGVFCACEWELLNKRY
   1000.0000000000000       0.99495499111957231           GPVLKEKKLEGNRTWTGVDTCAIEKAY
   1000.0000000000000       0.99582850119664801           SMLLKEGRYGDERHFKEKEAGVCEKCW
   1000.0000000000000       0.98986393673823603           EPVIRENTLNEDKVWKQADLCTFEKCF
   1000.0000000000000       0.99676693119019499           ETFIKERGFDPDRRIRQMSMCKCERCL
   1000.0000000000000       0.99614033628419807           DPILKERKFEEQKRYKEMHACKMERCL
   1000.0000000000000       0.99520365814779632           DKFFRDRCLSCERRYLDMSLQKIERWC
   1000.0000000000000       0.99571113665030675           EKFLREQALPSDRKYPECGWHALDRCF
   1000.0000000000000       0.99539867679689797           DRWLREKCCYKDKKTNDWPIARFDKIV
   1000.0000000000000       0.99511270452689171           DKLLRLQTVTPDKKYWDIKCPRYDTKC
   1000.0000000000000       0.99570881769186892           ERWLKERRLECDKKWAEAGAVRYDKVL
   1000.0000000000000       0.99499811226321644           EKVIKDTNVPRDKRYTELKSCRLDRCM
   1000.0000000000000       0.99778569488250657           AKMFRDGPFSEDRVYKEMQYDVVDRAM
   1000.0000000000000       0.99097075272084734           CKILRDKRMQAPNCFYELDTACCDRTY
   1000.0000000000000       0.99493191408961934           AALLRENKFDDYKCMKGVQVGCVERCY
   1000.0000000000000       0.99692092338259908           TKLIKEKHLEEDKCYRQVNVPPCEKFF
   1000.0000000000000       0.98964669095415148           QRLFKDGHLTDEKCFREIPAKRCETEH
   1000.0000000000000       0.99678201867201843           AKVLKDRALNRDKCYMEIAMPACDKGI
   1000.0000000000000       0.99482608954748564           PKDLREHCLENAKWVSEKQRGKMEKCI
   1000.0000000000000       0.99655564768004223           EKVVRETGVDPTKRLPDVGGCKVERCC
   1000.0000000000000       0.99362854223773578           EKMFREPALSYEKRFIEVAACSIDKCC
   1000.0000000000000       0.98703685349321235           EKVIRPAPCATERKLCNCHCCKLEPIV
   1000.0000000000000       0.99800031668157152           DKLIRDQTCDQDKRYCDITMPKLEKVI
   1000.0000000000000       0.99736468259947320           EKCLRDSVCYCDRKLCKCPQCKFDRML
   1000.0000000000000       0.99876257631439358           ERFIKESGCENQKRYCECGAGRCEKGL
   1000.0000000000000       0.99522337074471179           DRCLRVSACESDKKYCSCGRGHLEGPI
   1000.0000000000000       0.99659652172125701           EKCMRERDVEEYKKLHQCKCGHEEKRI
   1000.0000000000000       0.99581282408617611           EALLRDHDLEDGKKVRQTKTEKEEKKC
   1000.0000000000000       0.99297210828251803           DTVIHQSQLGETKKVKNVKCEREEKKC
   1000.0000000000000       0.99461937830377400           EHVLRLGCLACERKYAKLGCERYEQKC
   1000.0000000000000       0.99618855625188441           EQMLHCSCIDADKKHVSLNCEHYESRC
   1000.0000000000000       0.99750826140422189           ESLLRCKCFDHGKKAMNMAVGRYDAGC
   1000.0000000000000       0.99056771053792081           PKVFKCQCVQYDRYYKQVTCDKLEHRC
   1000.0000000000000       0.99593825571629513           ERVFREKCMDDVRRFKEFHATRWDKNC
   1000.0000000000000       0.99696390937115109           DKLLKDKCIERRKKYYELSNCRIDKVC
   1000.0000000000000       0.99568818373764845           DRFMRCRHLEGDRTYAELPQPRFECYC
   1000.0000000000000       0.99698612221640948           EHIFYCRDMDDPKRYKEVKCNRMECGC
   1000.0000000000000       0.99790764495366691           EKFFKCDSLDEDKKYKECKCNHYEPPV
   1000.0000000000000       0.99800008857395184           DRIFKWKYIDCDKRWCEIKFERYDQRL
   1000.0000000000000       0.99659702148856932           DRLLKVQEIDAEKRHADVKIDHVEPAI
   1000.0000000000000       0.99568517125338429           QKMFRCSSLDAERMYVEISWGMLECAI
   1000.0000000000000       0.99432519968819055           DKFFRIRGIEEEKRYKDISFQTLEAYC
   1000.0000000000000       0.99566660475164259           DKILRKHEVHEDNKYKELKCVRFDELI
   1000.0000000000000       0.99741725809647108           ERVLKCRDLEHEKKYRELKAPKMDPWL
   1000.0000000000000       0.99745823948149182           GKLLRDNRLNDDRNWRDVDVCQCDRCF
   1000.0000000000000       0.98957199830619036           GVLLRDNKLNQERGLAQNEVMAVERCF
   1000.0000000000000       0.99090827216363386           AACLRENKLAEERMLHSIEHCHIDKCY
   1000.0000000000000       0.99788279072127217           ACCFREDKLPQEKFIAGCDEDCFERHW
   1000.0000000000000       0.99602853449146023           SNCIKDRKWEELKAWRKCEQDCLEKKY
   1000.0000000000000       0.99707122956667116           ARLFRDQKCEAETCYIDCEGEAIDKKY
   1000.0000000000000       0.99772920214123673           ERLIRDNHCDGERKYCECTLPWLERWI
   1000.0000000000000       0.99525773169008636           DMFIRERKCGNDKRWTACDHGKFEKMM
   1000.0000000000000       0.99787471516334392           PHLLKEQKCDPEKYYGECEAAWFEKMY
   1000.0000000000000       0.99436899512823862           AWLFKEPKLDDDRCLKPGERVACDKIL
   1000.0000000000000       0.99607617496005840           HCIFKEKKFEENRCMRSYEYGMCEKCL
   1000.0000000000000       0.99583551052852637           DCLFKEQAVNENKHCKGLGLPHFDKFI
   1000.0000000000000       0.99601546062306157           ECFFRERQLDAQKRCVPASMVKLDKIY
   1000.0000000000000       0.99405863184205689           EAFFKEKRFSKDKRCMPADRAKVEKFY
   1000.0000000000000       0.99671092962177821           ECCLREHRVDGEKKITACDCGVMERAW
   1000.0000000000000       0.99753586116836912           AGCLREQKCDSDHLFTGCDCECFERRY
   1000.0000000000000       0.99532912275412988           VKCLREDGFSAEKVIMECRIDCLDKAI
   1000.0000000000000       0.99630922548687506           CKCLREQKFQDERWLGECQCPCVERWF
   1000.0000000000000       0.99194720075961063           GKCFKDKRLDPDKSYMECDHNCAESPF
   1000.0000000000000       0.99333033158549189           PKCFKEDRIRDEKWMKDLDVTALERMF
   1000.0000000000000       0.99426439174777848           TKMFRFDQLKDDKCYREADMTSCDGCM
   1000.0000000000000       0.99531764605401385           ARVLRIPRLESDKCYRSVDWGTCDACL
   1000.0000000000000       0.99293770885519206           CRMFRDQRLDGDKCTSDMDCGCVEKQM
   1000.0000000000000       0.99344605816909026           CKMLKKKRIDEDKCLKTFETSHCDDAI
   1000.0000000000000       0.99450793695086948           CCVIRKNELEEDKCIRGFNVDSYEDRL
   1000.0000000000000       0.99347252227125660           CYIFHRPRINHHKCLCRMEVECCEDRL
   1000.0000000000000       0.99909095478148457           CALLRETKMNAEKCLAAIEIECCEKQF
   1000.0000000000000       0.99787724946888512           CNILKETKIEKERCWCDMEIDCCEKKI
   1000.0000000000000       0.99452018884076465           CCVFKDKKVEPDKCLCHIEFRIWEKPY
   1000.0000000000000       0.99465323300930975           CGLFRDNKIDEDRWWTGVETGHMDRGI
   1000.0000000000000       0.99507871886763222           CYFLKDKKLESERCLLKMERPMLDRPW
   1000.0000000000000       0.99576509196745366           CRVIRENKMDKRKCWYTYDIKCCDKQV
   1000.0000000000000       0.99699866004158411           CSLVREQRIRDDRCHKSVERGCCEKAF
   1000.0000000000000       0.99678450945695085           CGFFRESKFREQRCLKAAEPELCERRF
[truncated: 3,897,435 more chars]
