# Supplementary material for: Benchmarking Inverse Statistical Approaches for Protein Structure and Design with Exactly Solvable Models
Source: PLoS Comput Biol. 2016 May 13;12(5):e1004889. doi: 10.1371/journal.pcbi.1004889 (PMC4866778; doi:10.1371/journal.pcbi.1004889)
Supplement: S1 Code — See readme.txt file. (ZIP) [file pcbi.1004889.s002.zip › CodeS1/align_C.msa]

   1000.0000000000000       0.99656953909553792           LRDITLSFDDSELTFLERSFNVNQVNM
   1000.0000000000000       0.99507587127415131           FKKFPFDAEDKEFDMFENKIEQKEWNF
   1000.0000000000000       0.99546655562647968           LPELDFKCKWAPFHCLHREMQMCQIKI
   1000.0000000000000       0.99772293570349990           FMKMAVKFGENRIDHLIQEQDFSDFRF
   1000.0000000000000       0.99703465567011318           FEDMDTHPKAPGIKVLRKQLDVDVIKI
   1000.0000000000000       0.99805193799392533           LDNKDVPGNNSDLDWLRQKSDCKEIKY
   1000.0000000000000       0.99562873224007864           LDKCYVTLKWSDLRMIRHKFHKDELKL
   1000.0000000000000       0.99476037477078105           LESCNVGMRQSMIRYLRETCEVEGFNF
   1000.0000000000000       0.99765492471624651           IDKFDLDLDFQEISFFSEKIDGNACNL
   1000.0000000000000       0.99708605238995873           FTKSEIDCQSNEFQVIHNKMNISTLQF
   1000.0000000000000       0.99867443642574849           FKEVKLRVEMKRMEIIDRQVQLNHLEI
   1000.0000000000000       0.99523242058939243           LNGIKWRLDTRDLPMLSPPIEFDHFEL
   1000.0000000000000       0.99411990031853326           ICEMDADLHCPKFPSFCRDWKAEKYEF
   1000.0000000000000       0.99805120619560117           FVDYDMDGPMRHMEWFYKDFDEKRVRF
   1000.0000000000000       0.99826619918679860           CKKFNCECKHDDFRFCYTKTGCHRCQF
   1000.0000000000000       0.99440168285845676           MSKYPFERTDEGLKDLTHRVTVDKMEI
   1000.0000000000000       0.99557351755921830           FTNHNLEMAPDELRWIWRRSNQEKMNF
   1000.0000000000000       0.99550307335551336           ITDIGITWNHTSLEMLNTDTDVKHFSI
   1000.0000000000000       0.99759655836693817           LERADLPVRKSKLKLFYPEKDTGVIRW
   1000.0000000000000       0.99699396115161765           IGSGNMDVDMSRLDLLQSEMRYRYFEI
   1000.0000000000000       0.99836511337758804           FDDFDIHVPPREIDCLHKSLKLRQFDL
   1000.0000000000000       0.99761105362761915           LRRMTVDLDGSRFNFLDWEIECKQISM
   1000.0000000000000       0.99630171459781669           VAKLKVTCDFGNLGMLFEDNRIQCLEF
   1000.0000000000000       0.99770720699927073           FKQLGVNMQHRRVEIFDAPLKIKTLAI
   1000.0000000000000       0.99625731624126312           FCKDEMDDCCRGINHFCETIDREHIKM
   1000.0000000000000       0.98690223184564485           FQTWDLKYNRNRIDQLWYNCQETELRI
   1000.0000000000000       0.99822118930326864           LKEIRMGQDEARFTVLWRDERCSGIDI
   1000.0000000000000       0.99369352913775066           VKDYDLPWEGPDLWALYRDVQYPYLDF
   1000.0000000000000       0.99058260134503484           LTNMTIEWTHEDVDMIGSKSPARKLHF
   1000.0000000000000       0.99697346832557809           FPDMSIKWTKNKLDMFYREFNPKIVCF
   1000.0000000000000       0.99611355366031540           LRSVSLDFHCRRFDMIDEEVGFPYLPL
   1000.0000000000000       0.99455743535202346           FDEYRCDGRPDHLDLFRKGVRMKSIEW
   1000.0000000000000       0.99816413508425339           FADIEMDCPDRDVEIIRNQVPLSKWQL
   1000.0000000000000       0.99558828507694930           IYDDKMDHREKEMEYFRREANLAKLEF
   1000.0000000000000       0.99708446795912220           LRNVQYDVHHSDLELVHNNWQVKRMRL
   1000.0000000000000       0.99711384229418798           FEKPDIDFHHTDINVLDYRWEMQCIKF
   1000.0000000000000       0.99806571191186222           FEEPEADIKPEGLRFFSNGVDKDPVKF
   1000.0000000000000       0.99727621549939294           FPNVECKWQPTKWGHFWSEYQNTECKL
   1000.0000000000000       0.99759384086718583           INSYHLPVRSEKLRMLHGEVKCTWLEL
   1000.0000000000000       0.99561210123492005           LGQWEITMGVETFNIFGPRIDWSGIRI
   1000.0000000000000       0.99708631411616144           LKTCNVEWGQPGLSYLTTTMRVSKLDI
   1000.0000000000000       0.99499198606829975           LDQCELTVKREHMKWITNEFEAKWLKF
   1000.0000000000000       0.99466536166040220           IHSFKMDKHETDFTILRKGMRFRHFEF
   1000.0000000000000       0.99738618941843626           FEDCSFDFAGQEFPCFRRRYSMNKFHI
   1000.0000000000000       0.99819057691287982           FEEMSVGQREDKIEYLRRPYDLKALGF
   1000.0000000000000       0.99721125536815536           LPDMPIDRNENHFDWIFKPMECRGLKF
   1000.0000000000000       0.99744986794295198           IQEMSCSVDSSEVEFLERKMELQEIQL
   1000.0000000000000       0.99686138686512415           FQSIKAKFRDERMRFMYEEVHGESIDL
   1000.0000000000000       0.99825284678595561           INRWKMNADKENFRFITDSARCEEVEL
   1000.0000000000000       0.99556571823404216           LEKGQVQRKDGEFRYIQAKIGMDEFDM
   1000.0000000000000       0.99747069776155772           LEELPLDARCDDFKCLRCNVSIDTMAF
   1000.0000000000000       0.99388247139719399           FREFQFSLDVKPFEMLYREMPHHDCQF
   1000.0000000000000       0.99864573332794937           FCEVNFDMGDHNLSHFMRDAKVEDFDI
   1000.0000000000000       0.99805660073497360           FKEIDCPIDHHKVGFLYQEVRVNIMDL
   1000.0000000000000       0.99790973073463307           LREQNFEPDPKELGYLWWSVTMDRLEI
   1000.0000000000000       0.99421603236942435           FCRYKWHMGKDGIQWFCDKVKGTEFEF
   1000.0000000000000       0.99749338589813819           IKSCKIGFDMTNFELFNNNMTFRVIEF
   1000.0000000000000       0.99880649887033213           VENSDLSLQQRELEWFRDKAEMRKFKM
   1000.0000000000000       0.99683814285430838           FPKWTSNFESEDFNWLKQKLEMKPIKL
   1000.0000000000000       0.99701736217626680           LNQLKMQIEEQDWNFFRAKCRPPGWDL
   1000.0000000000000       0.99301266901627161           LNNIRVELEKDPLGMVYGQIHWKYFDM
   1000.0000000000000       0.99662781573361303           ITDHEMEEHGSPLERVCNDVDVKEIHL
   1000.0000000000000       0.99853646449790467           LTEVEFSVGITEFGCLYKRMDIQDINF
   1000.0000000000000       0.99868845568609910           FEKCQFRFRISQITWLVDKVELGGLKF
   1000.0000000000000       0.99792772567345922           LCSFEVPITPKSMEFLNEHFEVKMIKM
   1000.0000000000000       0.99447474507033484           FTEVSCQARNSSIPFLHKEFDCPCFNF
   1000.0000000000000       0.99298948184901004           FAEISIHMACQELEALLSDCKWKHFEF
   1000.0000000000000       0.99852307653767547           LDKMKAEHKCTKLNLLGDNIPMPRFSF
   1000.0000000000000       0.99611656426319584           FHNFKLEARDKDLQWLREKVPWKRLWF
   1000.0000000000000       0.99912931813804262           IPKWKMDQNKPELREIWEKTQSDKLNI
   1000.0000000000000       0.99304712373788984           LPEFENKFNHSELGLILKKGNLGNINI
   1000.0000000000000       0.99920586286473623           FNECHMKFENPQITYLDKEIKLSDMDL
   1000.0000000000000       0.99470556305276991           FQKVSVGLQDHNISLFRDDWKIGPMEI
   1000.0000000000000       0.99528827546286003           LDEFRVDHDYYEFGLLRTKFDLAELNV
   1000.0000000000000       0.99837374727416994           IGKMRIQHETESLKMLGQNIQLEYLDI
   1000.0000000000000       0.99667274371686621           MDKQDMDVTNRDLPGLRYEAQVPKIKF
   1000.0000000000000       0.99857325648007356           LRDARAGFDWYNLQMFYGQFKIAQLEF
   1000.0000000000000       0.99866377413047291           LKKMSSKVERDRFGLLDDEIKAWEIQM
   1000.0000000000000       0.99804556945632295           LKEAKPRARPDKMSLFEREYRIQGFDM
   1000.0000000000000       0.99725878029088444           LQNFKVGISTENVRLIQTNVRYHALDI
   1000.0000000000000       0.99679106557955410           LGDCKVEYSTKVMNILHKKLRCHKFDL
   1000.0000000000000       0.99788864753570072           LQETKYNAPYSKIEWLGKEFRIDQIEF
   1000.0000000000000       0.99772377176405636           LKSLDFNIEYRPFDLLENNPEWRDCSL
   1000.0000000000000       0.99892299351990765           FKDFKVKFQCGDIQMFWRNTRITYFEF
   1000.0000000000000       0.99674203069801082           LWEFRPNEPLSKITRFFREDRCNDVDM
   1000.0000000000000       0.99698612692968858           FKKLGHDWQTCPLCIFFEKAKWHRIDF
   1000.0000000000000       0.99867396662865870           FPKWDLRVEEDDIKLLRDKFYSEDFTF
   1000.0000000000000       0.99856723795766644           VDELRMEMNYVELNFLRKKLPVDKLDI
   1000.0000000000000       0.99356082331059581           FEDFQLDWTWQNWNILQQNVKMDRVEI
   1000.0000000000000       0.99681561399846852           LGKPDCGCDRSYLGWLNEEMQMTPLNL
   1000.0000000000000       0.99720005702377523           FNRAEMEHSKKHVEWLNSRCPWRRFRI
   1000.0000000000000       0.99607815528211163           INDCNINCQDSKIDFINHEYDFSQLHL
   1000.0000000000000       0.99715536090503865           LAEAPASGDDQKIDYLEKELDLKHLDF
   1000.0000000000000       0.99772427844132572           FNKVPFSTDNKKCEDLYEECTCKDVAM
   1000.0000000000000       0.99555762387584645           FGSWDVRVSEPDFTYMTTKWQGNDLKM
   1000.0000000000000       0.99544119889802762           FKRVRCQVETSEWNCFNDKPNFKTMEF
   1000.0000000000000       0.99853615994134004           LKDMPLTVPPRELELMYRKLHFRELTW
   1000.0000000000000       0.99655922773649419           FRNWRWSMDASKFDFFVGDHPWRCFEM
   1000.0000000000000       0.99411769957443807           MDKVPVGQRDERFRVMHNDWTLEAVGI
   1000.0000000000000       0.99753602916298445           LYDCKLKWEAPGFTMLPKSVKCDEFEM
   1000.0000000000000       0.99590649319417379           LPRARVDRHGAGIKDLCPRPRWQKMDC
   1000.0000000000000       0.99736159652322565           LGDARPHVGADAFKIFYRKVKHDQFEI
   1000.0000000000000       0.99627531638233779           LSEQRIKWSKDGVRFVDKDINCEYCNF
   1000.0000000000000       0.99514547807887721           LDEYPAEHGRPKIGVIEKDVKGARLPL
   1000.0000000000000       0.99490175154947247           FEEYSVTTNQGRLDFMRKEMPISGVGI
   1000.0000000000000       0.99481870441461939           FHEMGMSLDIHNFDLFYRGCQERPLTF
   1000.0000000000000       0.99570218341187289           LGDADINLPNRVLDFLAPEMDPNPLKI
   1000.0000000000000       0.99560589145784284           FEKQQHAQKPDEMKCLNTKFEAGPLRM
   1000.0000000000000       0.99941785843169961           LDEAEVKFQWGSIGYLYHQVEMKELRF
   1000.0000000000000       0.99727669340259351           IQKLEMQMKDQQLSILRHGCETGRFKI
   1000.0000000000000       0.99895262140910590           FTKVDIQCQMHEIPWFYQKLDMSRFKV
   1000.0000000000000       0.99510642675944438           FESENANHKAGDLDFIHTNFDCGTIKF
   1000.0000000000000       0.99771359474917787           FDEMKIRIEDQWLKLLRRPFNMGDVEI
   1000.0000000000000       0.99804165107548737           IGECKWKFTVERFRLLTPESRFEWIEW
   1000.0000000000000       0.99672021449979131           LKNVKVNFEYKECDHFYYDGKCASCEI
   1000.0000000000000       0.99696581491298686           FRKMKMGFDCTRVGLFTDDWRLNQVDM
   1000.0000000000000       0.99858294620294241           FHKARMKRDQQHIKYIEEKVKANTFEL
   1000.0000000000000       0.99664831512672636           LSELNLHVDGPELHFLTWEFKCDHFEM
   1000.0000000000000       0.99567388748470897           FSKYNMDADTKQFDCLSCEMRFKSLSL
   1000.0000000000000       0.99855719746496141           LNSIGIDAPFNDMDWLHEKLEFHKLRI
   1000.0000000000000       0.99750319601370230           LKKYTCSCDHGEVDFITEKGACSHCPL
   1000.0000000000000       0.99053828160941371           FQKFDVNLEHDEIGWLTYKRTMDNVHF
   1000.0000000000000       0.99382878743501923           LNDMTLQQNKDAISYLWKKCSVHEISI
   1000.0000000000000       0.99542689378246219           LPRTRAKGHHDKCKRLTSDWSADDLDL
   1000.0000000000000       0.99543863890189133           LARLRFKHQPEKMKYLTDEAKFDEVYV
   1000.0000000000000       0.99771419516094373           LHDRRVDAAPKEMGWLHCSFKIERFEF
   1000.0000000000000       0.99416280186199979           FQKLGFDRNLACVDWLCENLGIDKFPM
   1000.0000000000000       0.99730069068303040           LRKMEPGFQTRDLDLIIEKIDLKKYKI
   1000.0000000000000       0.99820987617256030           LEDCEISIEERDMHCIRHKYELQHIRI
   1000.0000000000000       0.99776878645432610           FGETNMGFGPPCLELFCSKAEAKSLKL
   1000.0000000000000       0.99801676528568639           FDRVEPEPKPNDFAGFREKMPCDGCRF
   1000.0000000000000       0.99814218770566665           LNEHEINITSKDIDILHPQFEAQTLRI
   1000.0000000000000       0.99715161543203545           LCRMEVRIQKKDLQWIHERMQINQLSF
   1000.0000000000000       0.99649810785436388           FKEVNAPLNYGEVSFIQKKARLSGINI
   1000.0000000000000       0.99768913025905970           LDKFEITKKPKHMDYFHYDWDCSTLHL
   1000.0000000000000       0.99622292132032375           LSEYEINWKRKRMEIFYQDFSMSGIHL
   1000.0000000000000       0.99452582589714933           MNKHEFKMDDKSCEMLYTNVEGKLIKI
   1000.0000000000000       0.99725418586562253           ISKVELKHKFRSLECLPSEAPLRNLRL
   1000.0000000000000       0.99824227849341729           MKKLSLEGENNELTLLRDKIGMSRLRM
   1000.0000000000000       0.99507164049542896           FQEAGVNAQTKNLEMLQKKTSFTQVGI
   1000.0000000000000       0.99868530206233497           IDDVDCQARQDDLTMIKRKIDHPSIKF
   1000.0000000000000       0.99732955374100829           LEGCALTCKPQKLKCISTDMSVEHVGI
   1000.0000000000000       0.99756621125055045           LEKAQAKFKDDSFKFLWEQCQTDILNL
   1000.0000000000000       0.99878102973669569           FYKPTISFTWENLKCFCEDVKFESLEM
   1000.0000000000000       0.99502513505282220           FTDRKHKVSMNKFNLIVREFQSKIFNM
   1000.0000000000000       0.99662834696770730           FKRWKMGFNKDSFRVVYEEFRVEHLNI
   1000.0000000000000       0.99751151440869101           LKKFHAPMDSRDFELFDDHTHMNVIDF
   1000.0000000000000       0.99208628128511411           FNKVGTGHKLSELHFLIEKPEFECIQL
   1000.0000000000000       0.99541287900289721           IDRCQCTAPKSSFSILDENWPIGAFPL
   1000.0000000000000       0.99673086912223752           IYKVDLRLEEEPFKHFMCDIKMYEFEL
   1000.0000000000000       0.99272943729065655           IRDMKWSCKIDSMKIIVQDQKFEDIEV
   1000.0000000000000       0.99735511303411939           FKEIKQRHEKGEIAMLSKSIRITAIEI
   1000.0000000000000       0.99271742214520453           WRKCEMTWNKTRIEYFEWPVPIKKWSC
   1000.0000000000000       0.99488214660864427           MRRYKPPFTNHRIDYFEESIKANRFEF
   1000.0000000000000       0.99697930108851351           ITEPACKGKSDDLKGFGRRISVENCAW
   1000.0000000000000       0.99692342219350161           VRDLKCHLEKDNIKIFYGDAKQDAIDF
   1000.0000000000000       0.99175146582698903           MDECHCEQTQKEFEIFRYGCEGRKIHF
   1000.0000000000000       0.99815018558303270           FPECKCNCSSRDIDMLHKKFDCKKVHI
   1000.0000000000000       0.99841472356788363           LNQCKVKLPHDKFRFLEGSMSTDYLEM
   1000.0000000000000       0.99866771308865210           LSKIKYRVARAKFKLIDWELHMQRFDL
   1000.0000000000000       0.99760928923680270           INEIKMSVDMEKVKILEQELPIEIFTL
   1000.0000000000000       0.99663692607506860           LEEVSFELNQTDFSILLYRICFEKFCL
   1000.0000000000000       0.99725265406163821           LTDTNLKWPGSNINFLNKEFGVQEIQL
   1000.0000000000000       0.99491329049878241           VSDCGMRVAAKNMNVLTKNLDWKYWRF
   1000.0000000000000       0.99587672486200995           FDNSQMEVRYTDMELFRNKANCDMCNF
   1000.0000000000000       0.99809434476166436           FNKVDAGMGRNRLDFCDEEIELPRFKI
   1000.0000000000000       0.99817497563636526           FGKWAMEVPCKEIECLCVDVEAKHLTL
   1000.0000000000000       0.99792130843001925           IKEIQVSIDPKAIDCFHKNMQLSCVQL
   1000.0000000000000       0.99083806963715804           FKKCSHPHEQQDLPFLTETSAWPWVAI
   1000.0000000000000       0.99668071418567161           FDRWEQACGEDTLRLVREEFDQDNWKI
   1000.0000000000000       0.99591327697229981           FEKGSFTYKISNFGFLRPDLDPQGFKF
   1000.0000000000000       0.99905784300511968           MKKISHNCNDDRLSCFYEDWKWACFDL
   1000.0000000000000       0.99646063352933367           FEEGRLNWRPQRLTVFYSDLGCPACDL
   1000.0000000000000       0.99676086701034394           VRDMPLGLDRPDLRVFETKLGWEGMNV
   1000.0000000000000       0.99410089296496773           IKNATVKIGHEYVRFIENDVACNECNF
   1000.0000000000000       0.99447875071007119           FYDCEHSPPPDGLKRFMKKQEASEMKC
   1000.0000000000000       0.99483710486651278           IAEWDMNCPEYKLDAFGNDFEIKGMKF
   1000.0000000000000       0.99487830753110729           FDEIAVKCQPTEFKFFQRKISMSTFPF
   1000.0000000000000       0.99898795885167135           LYDVTMKMKNDELKVFRRKMPVSGVKI
   1000.0000000000000       0.99514009236766299           LSHARWDAKNEDFKLITPKQQAQRLDL
   1000.0000000000000       0.99801375963187478           FQEIQHPMGGNDFEWLCNSVEYRDFKL
   1000.0000000000000       0.99332339018890559           LHECDRDQHSNELEWVHKKAPLREFQI
   1000.0000000000000       0.99481144735213900           LDGYEYGMKATNINFIYNDNDVQGLRF
   1000.0000000000000       0.99344547352819990           FGDRDCKWKKGEMPNLFPKTDVTELRI
   1000.0000000000000       0.99671794107656131           IKEPEIKWEDEQLEHLYGKFEMMEIRM
   1000.0000000000000       0.99858653357486316           LQNLDVPFPRSELELLQKRIDVNLFKL
   1000.0000000000000       0.99788895689270007           LHRFNMEFSQHSCPILRERCDCRYFKL
   1000.0000000000000       0.99483290913946165           FENMKVDQQKAPLYEIYTRYGCRRIQF
   1000.0000000000000       0.99871118865612940           LKRSKIDKEKKDFQFIVDKVKVEHFEL
   1000.0000000000000       0.99665529004743214           LNGMKMEITKRRVQFIEHSARWDWLEL
   1000.0000000000000       0.99740693566281535           LKKKNLKLDRNNINMLDKNSGVDEIDF
   1000.0000000000000       0.99405772324667974           CNKLPCRIKREEMKFIHNKSSGDSFPL
   1000.0000000000000       0.99653509195010015           LPRPDWEPQDEEFKYIASKIPSEKLGF
   1000.0000000000000       0.99690091947476123           IQKLEFSRRGKGIDDFVEGVSCRKWSI
   1000.0000000000000       0.99687575371579551           FCNCKMTNPTSRFETFLEEGKVKKLEM
   1000.0000000000000       0.99651649622556238           FPSMSHGVTDSRIKCFNDEITLECLEL
   1000.0000000000000       0.99633290644982275           LKKFGMGCDTNKIQVIIDEVGLRGLGW
   1000.0000000000000       0.99770388380226260           FRRCPIDFEKPKFEFLYPDVKYNKFDI
   1000.0000000000000       0.99366733074431235           ISDFNCKDDIEGVKLMLNGCKFESLEF
   1000.0000000000000       0.99543702224933261           INKAKFNWQREALKPFGDPISPEPLDL
   1000.0000000000000       0.99683576573591559           LSKYEWTRPDKGMEWVRENWEIQKLKF
   1000.0000000000000       0.99613835999182521           ISEVSMNGKGNTLQWFGKKWNYPHLKL
   1000.0000000000000       0.99799457216039711           LNELRFQIPSCKMSILDREGRQADLDL
   1000.0000000000000       0.99767200113850296           LHKAKFDYPDRELRPLRDNAALEKLEW
   1000.0000000000000       0.99749190082148576           ITNLKLRPAGTSLRYIDEEVNVDEFEI
   1000.0000000000000       0.99152777355968802           IDQVDHEVNQQRMTLLRTDLKWQAFDV
   1000.0000000000000       0.99759625511621430           LSNQKLRVDPDNLKMIKHQWKCEDVDF
   1000.0000000000000       0.99725946042038405           LPKFNVKVEIGRIGLMINEHDPPELNF
   1000.0000000000000       0.99673268578779584           IYNADCECARTRLNWLDQDLNFTPINF
   1000.0000000000000       0.99851130054318549           FKKADLSLEIKKLEYLEVPAKCRPLNI
   1000.0000000000000       0.99672444059981669           LNPPDLKIDDGKFGFLYKEATMHDLTF
   1000.0000000000000       0.99750384335554132           LEQSDIKQSTNRMGTLYSDYECREFKF
   1000.0000000000000       0.99445979813668084           VPKSESKLGSGDIRYLHENFEGEQFKV
   1000.0000000000000       0.99844382445915303           LDEFDATFRYEEFPLLKGRWNPGGIKF
   1000.0000000000000       0.99471407425135283           FDSVTITIKKDRCTIFDRTIKCGVLQI
   1000.0000000000000       0.99872180206067596           IKKWSCEADWGEIDYLYEDLRVSHCDI
   1000.0000000000000       0.99589384035104578           LCKINCDPPYRGFNWLGQDCKMQKFPL
   1000.0000000000000       0.99561999435130133           LDDQTCEFNDKECDVMHHECECHQLAF
   1000.0000000000000       0.99757836609836392           LEELSFNIKWERFSLLHKEQNFDQCQV
   1000.0000000000000       0.99774596413727279           FHDCSMKLDYPRISLFHGDVRCNSFDI
   1000.0000000000000       0.99513790761036525           ITRCKWATSQTKLGYLMDEKKPQKFEL
   1000.0000000000000       0.99937856422879412           FDKCEVSCRKEEIKVLNENMQMPELKI
   1000.0000000000000       0.99583296435845980           IEEISLQVRMRRIDMLSYEIASKPIGL
   1000.0000000000000       0.99391278098294245           IDKPSGGCRQNELKVLRESHNEDWITL
   1000.0000000000000       0.99679318637567993           LDNMTFKYGWGELPVLRHKLQAWSLKI
   1000.0000000000000       0.99555784212959020           LDNVDWDFQEKYLTFLRHSMPFEWLPL
   1000.0000000000000       0.99664330739098206           FNHVRCQFDEHDLKWIRDEWKFDGLEL
   1000.0000000000000       0.99719551602176271           LDGDRVDISDDEIKMIKYALELEHLEL
   1000.0000000000000       0.99503513968819379           IKKVRFQCRFCGIRLLYNKVKPERLEI
   1000.0000000000000       0.99580834102829363           LPNYKQKYGLQDLNYFFSDVKADDMEL
   1000.0000000000000       0.99678853361647923           LKDAPISLEIKSLGVLYYQMKVKCISL
   1000.0000000000000       0.99558353217845619           LEEVDIRGKKCYICWLIRESSPCDVNF
   1000.0000000000000       0.99774077096973635           LDEMGCRMKQEEFSMLRWRPNWDYCTL
   1000.0000000000000       0.99647912703107777           FYSQSMEFKKKKLQYFERDCHWTRIQF
   1000.0000000000000       0.99316821521296739           LETMNIELNPDSIGWFGAECKDQKLDL
   1000.0000000000000       0.99834812162494158           LDKAAWDLNDQECPCLRERIEHTHMHI
   1000.0000000000000       0.99719834650997374           CDKNKCQCGNTSFKMVRSGMRMECLDL
   1000.0000000000000       0.98908723692374811           LNKKKFPKDRNAITWLTYQTKAAQLEL
   1000.0000000000000       0.99754734746303675           LQPPHVRVRKDKFKCLTQEMKTGSFEF
   1000.0000000000000       0.99419359751837799           FTELKVACTMSYMNFFNKPGKCPCFEL
   1000.0000000000000       0.99512543703539147           LRDIRVGIGFGQFNFLERPLPCYGFDF
   1000.0000000000000       0.99590563684777789           LRDITMPWTRTKMDCIDHSVTMKTLPL
   1000.0000000000000       0.99685065013214458           FNDGTPKVQSSKLSYLCKDFKLQQLDL
   1000.0000000000000       0.99832951313221396           LDDMKMQINDQKVGYLQHEIKKDGFEL
   1000.0000000000000       0.99904726743824390           LREVDVKCAHRKLECFENEIPDTCLHL
   1000.0000000000000       0.99884036135575760           LERREINARGDRFKWIYDEIEFYQLKF
   1000.0000000000000       0.99363167626003757           MTELKFNTEHDRFRHLAREFGADHFDV
   1000.0000000000000       0.99724173316627707           VRKWETELDCNKVECFEDEFAVKYITW
   1000.0000000000000       0.99600341738505282           VTDIKIDGGKNNLDSLDKNCPLKRIPV
   1000.0000000000000       0.99853653611214399           FKRYPCQTEHNRLNWLEEEYQCNECAF
   1000.0000000000000       0.99510993808393788           IESCNLETKMQEIPFLNRSFKLPRLQI
   1000.0000000000000       0.99706676786266346           FDKVTMSWECEYIKIIHDSLPMDGFRL
   1000.0000000000000       0.99672698998130804           IDEWNDKCKTSKMSILTKEWGAKDFSF
   1000.0000000000000       0.99205018546921153           LEEESAGWKPDRLKYINREGSWDCIHL
   1000.0000000000000       0.99759930373568295           CQDFRCGWKWETLRFLKKSWRCDVCEY
   1000.0000000000000       0.99746911341055089           IKNARVPFTGKRLECLDDHLNVKQIDF
   1000.0000000000000       0.99473540592720333           CTNFDVKCQDANLGWIHQKVSIGQIRI
   1000.0000000000000       0.99532547278402361           IHSMDYSLSIDDFRLLMQRMKGDNLKF
   1000.0000000000000       0.99728482662342144           IEDASFNIRNPEFRLFRGKIPTGMLHL
   1000.0000000000000       0.99701412712227977           FDDAKLPCQCQELRCLRCKARCPHLPL
   1000.0000000000000       0.99656777633321791           LQNIKIDVDYKKFPLVPYDFKFHHLEL
   1000.0000000000000       0.99755701092006466           LQEFNKDIPEDDLTVLRKKMKWNKFTF
   1000.0000000000000       0.99252018756127791           LRGMGVPLEENNFNIFQIQCQFHTLGF
   1000.0000000000000       0.99448689185919337           FRNYAGDYQMKDFELIFGKLDAPKLRF
   1000.0000000000000       0.99515648222960829           LPEYRVDWRKKELSGFEKKARANGFQF
   1000.0000000000000       0.99398863781516222           LRETPFEGDNDRLRFLHRDMNCDNITL
   1000.0000000000000       0.99561561865915416           IEEMNVECPTHHLHCLYRDADCAKFQF
   1000.0000000000000       0.99872074290621449           LWDHHVNEPERKFERIWKDWEATEFRI
   1000.0000000000000       0.99654172419066811           IYNARMDCREKDFGVFRSEWQCDRLEM
   1000.0000000000000       0.99852736083131433           LKDYKARMENRSVNWLNGPVKCERIDL
   1000.0000000000000       0.99484907842127024           FRKCETRWNAEELRAWWENMEVDEVKI
   1000.0000000000000       0.99632662840724995           FEKGTMEQPKNNLKELMDGAELERFNW
   1000.0000000000000       0.99857034528204092           IDKYDWQVKGNEWRIFKESCERNYLRL
   1000.0000000000000       0.99811411772823433           CNDCECGCNKKHFEFMVKSIPKKPFRF
   1000.0000000000000       0.99398244648430256           LRSSSINDECKRLECCVSEFRCKGCNL
   1000.0000000000000       0.99776495468523863           LKEVNVRVDLADLEICCRSLKMKEVEV
   1000.0000000000000       0.99272302042255101           FCPITIPPPPQNLGWFCWKVKEKPFEF
   1000.0000000000000       0.99721660463785344           FSRQKMKMQKNGLQILDQEMRAKDVDI
   1000.0000000000000       0.99309656792698719           IRTMECKFTKSGVNIIDPRWQMRYIKF
   1000.0000000000000       0.99541498620158431           FMKPDFDTPNDEMEWLPEKMEVRNIRI
   1000.0000000000000       0.99646381115678850           LHKPKIKYNRRDLRDIYQKMTMNNISM
   1000.0000000000000       0.99471317223516820           FTKATVERKEREFRWFHEEIPREKMDL
   1000.0000000000000       0.99723003130415833           LKRWRIDLEADKFGWMYEDVSCAPCGF
   1000.0000000000000       0.99917773390304165           LKRYKFSIDHPRIRVVDDEVRLGHVEL
   1000.0000000000000       0.99325191748306407           IDRFAAHVKDPNFRFFRRQFSMAGLTI
   1000.0000000000000       0.99895411845943105           LPSVEVKMQNNELHYFREKAEVNHLKV
   1000.0000000000000       0.99664450705188112           IKRPKMEHSHTDWKFLKEKWSMERFNL
   1000.0000000000000       0.99848732726719769           LDKTDTNCKTRNLDFLQYEMDLKQLSF
   1000.0000000000000       0.99231718111943523           LKDCNAPENSQDIDKLLTKAKRSNIDI
   1000.0000000000000       0.99831347016522698           LEDLQLSQKDDELNLIRRKIDMEIIWL
   1000.0000000000000       0.99550191638878127           LWQTELTQPWKCIDRLLHSREFRNIKL
   1000.0000000000000       0.99793823379211521           LEKMDWRITRNKMDILLQDVEYREFRL
   1000.0000000000000       0.99361421970991815           FHDREKPLDPADVGFLHSNFEQPGIKF
   1000.0000000000000       0.99779918242030186           FVRFEPNMPADKLKMLIEDVGVSAFKF
   1000.0000000000000       0.99795402120497978           IREYKLKWSAKRIDILWKDIEMGTFYF
   1000.0000000000000       0.99611418064171209           LGKSEMKIPWHRIPLFMDKVEEKEIRF
   1000.0000000000000       0.99887737485241068           FAEVECQPSAKRLDRIVGEVDVKECKM
   1000.0000000000000       0.99848996750638519           LNDMDLKVDNRKLELINKQMKVHTMNW
   1000.0000000000000       0.99758749475173059           FCNAEMRMPGYDLKMLCGRVQKDDVDL
   1000.0000000000000       0.99798200488077826           LGKWEIQVGEEDIRFFHERQEWDHMNW
   1000.0000000000000       0.99701519985634746           FRKTNVEMERNRLPIFEWKCRVRWIQF
   1000.0000000000000       0.99772285054272203           FHDSKVGPTKYKLRYFEYDEKWDEIEI
   1000.0000000000000       0.99638705312225651           LKDPSMKMPAKKIHYFEKEVKMHDWSV
   1000.0000000000000       0.99861430876853252           LHDLRLELDLGRIPMLEKEIRMQMLEM
   1000.0000000000000       0.99882183562361848           IKDCKFTISYKRCQFLETEFRWKMIEV
   1000.0000000000000       0.99540680360193656           LRTHKITCEDEALKRLFSSHKTDDVEY
   1000.0000000000000       0.99819790367728189           IEDVKVRTKHNRVGHFERDVKLKQWEF
   1000.0000000000000       0.99424505478907121           LPDVKIHGRPKRMDMLHKDPSVHTVTL
   1000.0000000000000       0.99550471077202840           LQELDFTFDLDKCQFFYNECKVKIFAF
   1000.0000000000000       0.99612268299511697           FKEIEMDMTANKCEFLEKNVEHTPFRV
   1000.0000000000000       0.99638684701713920           CNKCDCPTNIGRMELLNEELELRTCNL
   1000.0000000000000       0.99751423942568507           LSDIPHKIQRSKFHYFEKDMNHHDFKL
   1000.0000000000000       0.99527850149678765           LPRYKCQFRKKKIPVIEDDFKGRHLDI
   1000.0000000000000       0.99705216328899315           LESPDFDLKGTHFKVLCNDMDIPSMKL
   1000.0000000000000       0.99660413007553494           LRECNADHDQNYVEYLNKPFKAGRLDM
   1000.0000000000000       0.98814052502935168           IKEMAYSFEKHQIPWLDSRTGCHDVSF
   1000.0000000000000       0.99750881397838931           WNDHNMKPNPNKLDHIYHECPVKDFKL
   1000.0000000000000       0.99609599027990292           FGEIDVPLKPTDFHFFGTNMNMDGLDF
   1000.0000000000000       0.99695482839737815           LRTTRIEYEVNQFKYLYGQFRLDHLEI
   1000.0000000000000       0.99675376558856688           LDRWQFECNDAELSCLHDDVQTTDLKI
   1000.0000000000000       0.99690116770138870           LSDDEISWNDHEFPWIREKVQAHDVKF
   1000.0000000000000       0.99671843825329742           LDKMSTGVADDEMNVFRGRLEREYLSF
   1000.0000000000000       0.99793310308930638           VEEADVHLNEHDFQMLNYRMDFTHLKI
   1000.0000000000000       0.99782690491749226           IEKWSYELKMECLRFVWDKWEVENIHI
   1000.0000000000000       0.99322389433886782           IKKAGWDMDDKNFDFLWWGKQIRHLTL
   1000.0000000000000       0.99502407075631738           LAKMNMPVNINKFDVFLTDIDAQQFNF
   1000.0000000000000       0.99861404615806126           FKEFENRISGKKVDFLDKEPEVRDVRM
   1000.0000000000000       0.99550371974526009           LSDINVSIEPRSFEYFWNRVRRKGFPL
   1000.0000000000000       0.99573901573633794           LGDWPLQCGGTHLSCIVRDLKLSLLEF
   1000.0000000000000       0.99567716580764054           FKNVTMHCDVNEFSMIYAKMKRGYLTI
   1000.0000000000000       0.99615114477753675           LRDCPFKEDYEAIKKFCRQQKSEEMPF
   1000.0000000000000       0.99746695888288939           IEELDFGIKEEEWNFFRSKSGPNILAL
   1000.0000000000000       0.99808048814042460           LKEHRTGFEHSRLEILYSGCKLHVIEF
   1000.0000000000000       0.99562910629295476           LRKFRVAIPTGGLGFIDENLNLECFEM
   1000.0000000000000       0.99742511065043971           FKRTKVRFNYHQLNMLDRKFKLGNIDI
   1000.0000000000000       0.99549884075603834           IESTECNVNTKKMELIYTDISCTMCEL
   1000.0000000000000       0.99825446318721012           FKKAQCKKNKQKFKNLEEHQSADDFNM
   1000.0000000000000       0.99832357590723286           FCELRFSCSYGDIECIIKKIHIRCFDF
   1000.0000000000000       0.99741378423006521           LDKLGHGIQNDNLNVFNENAGIEQMGI
   1000.0000000000000       0.99506064319298981           MDKIPWRAQHTRFQIFEEEVGLDDMHM
   1000.0000000000000       0.99405556669589978           FTKVKYDSEEGSFSMFSVNTKIDHFDL
   1000.0000000000000       0.99244733417752895           IKQWRISPDANNITFLESDYRVREVEF
   1000.0000000000000       0.99608171723835448           LDPIELHPRQKCLDLMRPTVDFKHIKF
   1000.0000000000000       0.99498118499314525           LGRMEPTATEQHLDYLWDDCEVTGMKI
   1000.0000000000000       0.99590970125877754           FIEGKCEMQAKNLEILYRELEVRSLGI
   1000.0000000000000       0.99437146805390875           FRDCNYKVAATKIDWVLKDMPVKEFGC
   1000.0000000000000       0.99710622278235150           LHKWGMQCDVRRFDCMINDQTMRCWSF
   1000.0000000000000       0.99633242811358624           LCPWDVKNSYRKLDKICHEAELREIKI
   1000.0000000000000       0.99604390998992420           LGDPQIKDANGTLDHFLKPLKFQDLEM
   1000.0000000000000       0.99556281339935926           LNECDIAINCDHFTWLHKHMDCGPMKL
   1000.0000000000000       0.99170107589928125           FENFKFGSNPQSLTWLDRQIRLARMEI
   1000.0000000000000       0.99822248828800331           LRDFNCKMERPRLNMVWHELNWSYFDF
   1000.0000000000000       0.99861531372685786           FRDESVNIDHNRIEIFDWDVAVKFLDF
   1000.0000000000000       0.99567701670990638           FCEIKQKNPANRLKKIFREVNYDEFPI
   1000.0000000000000       0.99783580011946149           FSKSRYKIQKESLNYFTGTVRLQDLEF
   1000.0000000000000       0.99572049168632404           FNEHKIGVSMAKFNFVFKDTSPPTFEI
   1000.0000000000000       0.99833522231608607           INEVKCRMNHQSWDHLDREMKHRTIEL
   1000.0000000000000       0.99233006361629683           LSDWKDKYEHSTLDWFNCEVKAQQIEL
   1000.0000000000000       0.99862045577044511           LPKQRLKTQTTKFKLFEYEHKVESIDM
   1000.0000000000000       0.99525067170282278           FRKNDCTFDRRNFPLLEERIPQEIVHI
   1000.0000000000000       0.99681416475240303           VAECRCTISGDRLRYLDKEVHYEGCPL
   1000.0000000000000       0.99457115420964337           LTEWKVKDQQGGIGRLYSECHECEIEI
   1000.0000000000000       0.99247285157616028           FAEAKCSASKSPITILHKEIRFGMFEM
   1000.0000000000000       0.99878609872281288           FYNAKLEFNKRRIRYFLHDLRWDKLEF
   1000.0000000000000       0.99662767991023515           LKEQKMTATSEKVKRLCQDARATDIEI
   1000.0000000000000       0.99785475583435346           LQNLTANIPGDDFKLFTKRLSCDELPI
   1000.0000000000000       0.99776818906154430           LETTAIDVHDTELRILRNNMGWEKVAV
   1000.0000000000000       0.99582194618378161           FDDSKFKPSSHSISAFRRTMKLNAFEF
   1000.0000000000000       0.99691986975346991           IDDYRDEVATSPLDFLSKDLSVKRFDF
   1000.0000000000000       0.99835705792649487           FNEPKMDASGNRFKCLYGELHIESLEL
   1000.0000000000000       0.98918940709308456           LPNVTQDTGNETFKVCFNSLRMDEFDL
   1000.0000000000000       0.99565868886511000           VRDMGLQLDARKLDLMWRDLDCACCDF
   1000.0000000000000       0.99639152274462972           FRRGKLNYECRTFECIMKSFKMKCFDF
   1000.0000000000000       0.99708097651324112           FKQADAKINHPKMNFIEGDFRIEEIQL
   1000.0000000000000       0.99882589449498860           IRDHQVEWEDSRCGHFDRKCKCNRVQF
   1000.0000000000000       0.99803645413820541           LRSYRADFEQQCFEMLWHPCKIKRLEL
   1000.0000000000000       0.99865572868812547           LSEMNTNITWRSLEMFIRDFRMKEIDI
   1000.0000000000000       0.99411001321325720           FNRWKCDCTPDDVRFLKETWAMEPIDM
   1000.0000000000000       0.99613679303010294           LKGQKIDWNYREMKFFDKKFNNEALEF
   1000.0000000000000       0.99627816523240942           LKDSRVEQQYEDMNMFETHIRLNHLDF
   1000.0000000000000       0.99739936231693560           LKSQKIKFSNDNIRRLMPQMRLNEVDI
   1000.0000000000000       0.99625553781048592           LRKMNCKFECQDIQIFNARINVEVIGF
   1000.0000000000000       0.99470974911121701           FDQPNMECNCGNFNFFGSDYTWPRFDF
   1000.0000000000000       0.99426038046818210           ITDRPFKMNDPGIYRLGRSANVNDMHF
   1000.0000000000000       0.99767237949386445           IADVDCSMTWRDLGFIRRKINAKCCNF
   1000.0000000000000       0.99717919793975696           LRKFSCYKEPKDVEYLDERVPVNDICL
   1000.0000000000000       0.99939521742292048           LGKLNVNMDETDCDMLKERCPCKGMRI
   1000.0000000000000       0.99802114707255818           MKDHNCDMEKKNMEHLDDKVSCTRCTF
   1000.0000000000000       0.99838283779969828           FREGDQHDQRSKVQRLEREAGCPDIDL
   1000.0000000000000       0.99599147297902946           LHSCKVRWQGSNFTGLHQEYDVSDIDL
   1000.0000000000000       0.99149962545998516           MKNFGFGIEKSHLELLEMGGQWSCLDV
   1000.0000000000000       0.99774934856005482           CTEHRCKVSAHEVRAINKKLKMDQWEI
   1000.0000000000000       0.99522385502736055           VSDHKVKLGNSGFDMICRGMEGQELEW
   1000.0000000000000       0.99740282554361859           FGELSIEATQGPLGLMYKDIGLDRLGF
   1000.0000000000000       0.99455673353571572           IKGEKFRMNPDSFKWFSGDKTWQEFDL
   1000.0000000000000       0.99817067390869618           IHEIKCKGSCNGIEHLCREFSPKELGL
   1000.0000000000000       0.99469057539712136           FCEMNFKCTFQRITLLYRRLKISDCDF
   1000.0000000000000       0.99593791220184247           LDPRDFRIKSHKFNTIWCDMSAGDLKI
   1000.0000000000000       0.99823325333459034           LDKQECKNNYGDLHVLKQRVEWRNLKI
   1000.0000000000000       0.99466044252457630           LDKQRCRARYEDFRMFYNNNECTECGL
   1000.0000000000000       0.99581363062106110           FDKAKMDEHAEYFKMFRGDVEVDSLRL
   1000.0000000000000       0.99669016205344418           LNSYKMPYSNQGIKYMTPGCRLEDLDL
   1000.0000000000000       0.99581842290679323           FKEHRMAPNTNRFEWFDQDQNYTALDL
   1000.0000000000000       0.99455042058878851           VDEQDLKGKGSNWDILYTDCECHEIRV
   1000.0000000000000       0.99778906397177158           LENVDCPIDNHHFPFLHADVEAKTIRL
   1000.0000000000000       0.99864426270990814           LHEKKQPIPCQKFNCMCKELNPEHLEI
   1000.0000000000000       0.99642920214055564           FHDIGMRNHPDKVHRLWQSVQFREISI
   1000.0000000000000       0.99306329769053869           IRQQNIGVDPRDLELLWPGCSCEFFDI
   1000.0000000000000       0.99438285304057139           IDNGACDMKDEGFRLLHCDCQMDGMGM
   1000.0000000000000       0.99431765321915710           IEKWSVAYKTEDCKFLDERASPECFQI
   1000.0000000000000       0.99544027658344092           LNKHKGTFDAERLNLLEDDHKTDFLEF
   1000.0000000000000       0.99898481503954573           LDKFPMKRNDDEWRWFRENCGVNDLAL
   1000.0000000000000       0.99639575256343449           MEDTQPNMKDENFKLLTREVGFYCIGI
   1000.0000000000000       0.99719276418155212           LGDITWSCKQSKFPCFYKNVEHRGMQL
   1000.0000000000000       0.99191727431043097           FYNMRAGCKNSYLTFLQTQCKWTRIEF
   1000.0000000000000       0.99737759397042536           FRRANAAVETAHLELLDDGFKLNSVEI
   1000.0000000000000       0.99876575228182762           LKGLKVKFEGKRVEVLDQDIDVKSIEI
   1000.0000000000000       0.99637381062220809           FKDSHVGFERENFRCLDDSMSIESLAF
   1000.0000000000000       0.99706116274649936           FNRHKAGWNDDKFSCIEDEVPMDYIEF
   1000.0000000000000       0.99619051097845490           ITSAKMNLRPPPLKYICHDFSIEYLDF
   1000.0000000000000       0.99743363724254042           IEDCNIDARSHKLPWLRDEIQTQRLNI
   1000.0000000000000       0.99637362219096870           IGKTEHRLKCCRIGILTQQLQIKDFKL
   1000.0000000000000       0.99467369448371024           FDSMECKFKRGKVDWFWQEWDARTCRC
   1000.0000000000000       0.99653935251349790           FDRKTMEVRQEDLKVFHPNTDMYHFRL
   1000.0000000000000       0.99577900181373002           LPGCQVSPQPNEMKHFWARGEIESLKI
   1000.0000000000000       0.99673977242938527           FDKLKPSWRCEDIRMFHQKFKGKYLDI
   1000.0000000000000       0.99419617344213496           FDECEVKRKLRGLPILRQHIEIGMVRV
   1000.0000000000000       0.99655973676903931           LEDCENGVKWKDLDIMRHGFHLSQFKL
   1000.0000000000000       0.99668946801034841           FQQAGCKSKDNDLKIVRKKIQMQHCGL
   1000.0000000000000       0.99733232469597788           LASAEMGARDTTLDRLWTNFETGDFKL
   1000.0000000000000       0.99608104041874623           LDSCEIQGRDPDFDYFTPAIEWREMRI
   1000.0000000000000       0.99719118590908540           LDKINIKGQTDSIRFICDKAPWPELKF
   1000.0000000000000       0.99041575264731840           LGPKPVRLGCERFNCLMVQVTMYELEL
   1000.0000000000000       0.99498111280425539           LKSMNLKVNTDGFRWIHARFKMGGFQL
   1000.0000000000000       0.99611746110008492           FCDFKNDMPCDDINCLCHRVDPPNMGF
   1000.0000000000000       0.99308104904249095           FKDIEYEFEVRKIDFVFAEFKMNMLAL
   1000.0000000000000       0.99750822451568888           FRKGDTKYDEADFSRMSDNPEHDELKI
   1000.0000000000000       0.99844063805207151           INKLDCDPQFKECEMLKNKMEIHTLRF
   1000.0000000000000       0.99822082216501884           FDEVKVGLKHDEFDCVYRKVHQKGISF
   1000.0000000000000       0.99656882565054306           FADWKLKHDNSRFEMVVADLKIKYFEM
   1000.0000000000000       0.99416693884873775           FPELDCQARPPKLELLYPEGRDKRIDF
   1000.0000000000000       0.99480395142559985           FREMGMTIRWAKLELFERDLDVGNFSV
   1000.0000000000000       0.99291273594130802           LHERRVAPTGREMDLLYKRTEYRTLTF
   1000.0000000000000       0.99585875214531716           CRNWSCDCGIDELHFIYYKYACTRCEF
   1000.0000000000000       0.99836812697385269           LNEWQVNVDGDKFDLLDYEMTPGVVGF
   1000.0000000000000       0.99472609963966352           IRDTSLPMPKQHLKFLGEDVKWSHLEI
   1000.0000000000000       0.99620482510495001           LEDIKFEHKHQEFPWFHHKCEGSIMDF
   1000.0000000000000       0.99922750697512475           LEDQDGGINPQDLECFRRRLEIKTCRI
   1000.0000000000000       0.99601063670768941           LDNAKWKWNKPGIPIFEKDIKAGEVEW
   1000.0000000000000       0.99610372905602840           LTEMSVSCGHIDLECIVSKFRAKTLDF
   1000.0000000000000       0.99445119265563087           LDDRDYPCKPTEMDFMRTKCEYANCKI
   1000.0000000000000       0.99931478994926337           IEDAEVKIHEDDFSCFKTKYEMAGLKM
   1000.0000000000000       0.99753014074315682           FEGMSMKFRDQGVPLLRNDWELGTMKF
   1000.0000000000000       0.99829362083565976           IAKFKLKLNCKRLECLCEDATVKTLQW
   1000.0000000000000       0.99803511319829707           FDKFDMSCGAQEITFFKNKGSVRPLKF
   1000.0000000000000       0.99639345315452399           FDRADANWHNTDFGVFHDKIGGDGLAL
   1000.0000000000000       0.99412953709408469           FHGTEFSMDERQIDPLRPGMNCKGMKM
   1000.0000000000000       0.99584422240891013           FGENECRGKDAYLGWMRKDYELGEVKF
   1000.0000000000000       0.99330911449412407           IGEINIRTPCCRMCGLIKQFEYHEMKL
   1000.0000000000000       0.99870516877303228           IRDITLRFDYEKFRHIMNDVSMHDLEL
   1000.0000000000000       0.99897546371945356           IEKARCERERNDIKDFYEKLDFENIGI
   1000.0000000000000       0.99631246992257549           FHRVRADHSPNDLNYIREKWTATHLDL
   1000.0000000000000       0.99485091279158722           LKDIHYSCEGSTFRFFYRKVCVEQLCI
   1000.0000000000000       0.99776779100167290           FCDHEMEGGKRRIEDLYNDCTFSKIKI
   1000.0000000000000       0.99410507987456720           IPPVSMEANFRPFDVMMWGMHLKRIGF
   1000.0000000000000       0.99786805757263886           IERAQPACHQKEFPCLKDKVGMPGLKF
   1000.0000000000000       0.99628079959378946           IRDCEWDPEPRQLPIFEKKAGVQTINL
   1000.0000000000000       0.99771616502859173           LDECDLGCHTAHFTCLHKNMDWQQISL
   1000.0000000000000       0.99467717700329816           IEEVSLQARPERVHGLYDDEKCPDIDI
   1000.0000000000000       0.99644534161322862           FKKIELHMGGKKLQMLEEEADTRSFTF
   1000.0000000000000       0.99654157914244146           LQKCRRGFQHTRFDMIECDPKMKSLDL
   1000.0000000000000       0.99706136576778903           LKDWNMTFESTKFNYFDRTQKWRGFEW
   1000.0000000000000       0.99740467747001726           FNKQDCGVSRDRFNYFDESISMPQINM
   1000.0000000000000       0.99481629425176243           FSSCQMRQAMTAIHWLVDKVNFHEFKL
   1000.0000000000000       0.99492687151216330           FGKMPMTIGVRTLRILQPDFKWEQFQF
   1000.0000000000000       0.99448056649289651           IQKMDKKMKQDQFSLLNEKCQYKLWRF
   1000.0000000000000       0.99620928947330945           IESYERTISCWDIKCFKERLDMECIKF
   1000.0000000000000       0.99737261578364511           LDDVEVDANPEDVHLFKTKQDIATMKL
   1000.0000000000000       0.99564932735396083           LEDRDAGVDNDEMQVIHWKFELEWVKL
   1000.0000000000000       0.99217251121919392           VYKNEVEVTFDPMKLLQEKFEWDPCKW
   1000.0000000000000       0.99885994197754968           IRKLETSCEGGNFGFLDDRFNVPWFRL
   1000.0000000000000       0.99024336287553094           WRENECTGQWQNIEIMQKQFECKNCRI
   1000.0000000000000       0.99805765831980275           FAKMDMSLRIKEVGFLGDKWEFSALRL
   1000.0000000000000       0.99638007747296964           LDKWQLQCGSNELKLIRGDVAFDRMNF
   1000.0000000000000       0.99664671674719174           FAQCDCEWSLSKLEMFDNEIDGKEFRF
   1000.0000000000000       0.99693507658962588           VEKHTVEIKWSDCDVITDNYNCKRLSF
   1000.0000000000000       0.99729912478667004           FEKVHFEMHGSRLNLFHDEWSADKVPL
   1000.0000000000000       0.99839953030526274           LDRWECNINDDDFTWFRMSAELTPVKI
   1000.0000000000000       0.99788605838839461           LYEIEGGLTQREFDYMIQKFDYKPLKL
   1000.0000000000000       0.99270835502392840           FKSYSRDWNKSGLQLLETSIKFRQFNI
   1000.0000000000000       0.99477426482058784           LRGIRIEYPWKDMEFIVTKWNWHKIHL
   1000.0000000000000       0.99715937424909784           LKDYGIESECADFTCIDSKMPLDNMGF
   1000.0000000000000       0.99569500414759182           FERWRCKYKDKEIKWIRPRIPSEKCEV
   1000.0000000000000       0.99557555103220319           IGPSQINLAEDEFSLLKQKMSIPKLRL
   1000.0000000000000       0.99810380186507763           LEEMKVEVSGNTVDFLGPEVNWKQLEL
   1000.0000000000000       0.99182031881690136           LKECPITMKNKQIDIIGKPCALKCMPL
   1000.0000000000000       0.99674281919935881           FEEIDMNAKDNSFSIFSVQMEAKNMRF
   1000.0000000000000       0.99710236710018063           FEDQPIRIKFDKINCFQREANAANFQF
   1000.0000000000000       0.99858903296569212           MEDREFPFKGDRIGVFNNEVELQAMKW
   1000.0000000000000       0.99505953372814171           FDKFEMERKHDWLTWFHMSVDCKIMKM
   1000.0000000000000       0.99804912999868378           FEDNQFEYKDGNLGHFRHTHQMPRFKF
   1000.0000000000000       0.99724376159270600           LKDHRYKPNMDKLGCFFHECNLTDIDL
   1000.0000000000000       0.99617787359477716           FKDMNGRFDFANFAFFYRRYQAADIHF
   1000.0000000000000       0.99547378649149931           LSEAESEHPWRELTVFKKKPDCHSLRF
   1000.0000000000000       0.99857209558697313           IPKYEMNITTPELPWFGDKVEIADLRI
   1000.0000000000000       0.99491883008127235           LEGIDMRMHDYHVPWIRCDFETSELRV
   1000.0000000000000       0.99705212750135586           LEKPDMACTDQNLNLLHPKRDLEWIRW
   1000.0000000000000       0.99768828762721573           LRQLELELNEDHIRFIHENMNLEHLKI
   1000.0000000000000       0.99677296295161999           LDECGIDNEGREFELFSRKMRCRKIAF
   1000.0000000000000       0.99538925821643087           FNECGFKIEYAGLGMFRSPCELNYFKC
   1000.0000000000000       0.99476550291220034           FPKMRVDFNIHEIHLMCGKVEYDRLNV
   1000.0000000000000       0.99578163289483634           VKNMGMDFDDKSVDILDGKANWKKLPI
   1000.0000000000000       0.99084764806473813           IIKLQVKIQVAKIGILYKDFECNDLRL
   1000.0000000000000       0.99668558259531481           FNRYDVPCSCADMSIFHHKCEGSLLKF
   1000.0000000000000       0.99683523187642176           FDKIERALNDCDFNWIRSQYESTGFKL
   1000.0000000000000       0.99478239113153966           LKKTSQKVEKRSLRYLYENKQLQDLTF
   1000.0000000000000       0.99102345947272474           LCKMSCELNFNTFHLFHDNVHVNKCAF
   1000.0000000000000       0.99475826019761282           LEKPTIEVRPQDIHWFHENPKKNRVNI
   1000.0000000000000       0.99689709819193895           ITDIKLRQSAGAFKYVWYNMRFEQFEF
   1000.0000000000000       0.99664167182421703           LGNFQRAIPHEKVRFVWDDCRAEALEL
   1000.0000000000000       0.99577727205338773           LKHPKVGLDNRPFDYFYSGFKRQNLDF
   1000.0000000000000       0.99838531573174449           LQEGSVQLAYPKLPILDQEIKIQELDF
   1000.0000000000000       0.99673303172452321           LDRMKVQCNNSHIRVFNEDAGYDAFDW
   1000.0000000000000       0.99695150838754165           LKSTRGECGQCRFKCVIEEIKMERFEL
   1000.0000000000000       0.99796126617157743           LRDIKVSVEMNPCDIFHRSCRVQFLEY
   1000.0000000000000       0.99625320360035619           LPEQKCKATGPTIPGLRRDCKQENVEL
   1000.0000000000000       0.99870878424592258           MEEYDLAIKFGNLDLFSKDVDFKAIHF
   1000.0000000000000       0.99554939636356510           LDEKRPGHRKRRCRMLEKDNRCDVMDY
   1000.0000000000000       0.99762127358814057           CDECDCNCKFNKLQVFPTEAKARTLEI
   1000.0000000000000       0.99737031046865321           IPEVRTRQYKARMGYLEKDPKITDLDM
   1000.0000000000000       0.99886151384511856           LSETEMKDDEDRLGRVYREWKFQDFNV
   1000.0000000000000       0.99812146994735274           FDDATMNYNSKRFDMLGNDVALKWFGF
   1000.0000000000000       0.99788037406572605           LYDWEIKCKMNQISFLASNFELSHIKF
   1000.0000000000000       0.99881026568554288           LGDFTLNVGCKNFEIICKDYGEKPVPL
   1000.0000000000000       0.99383230599257133           FRDQNESVENTGLEHLDHNMQYKHLDI
   1000.0000000000000       0.99719712014183692           FKHPKVGFERGAFRLIVDKVKREGLDF
   1000.0000000000000       0.99482710860710832           LNRMSVQRDEERYKYLRRDFRAEPLEF
   1000.0000000000000       0.99730210596300883           LNKIDMQNGDDDLNALRESVQCDPFHV
   1000.0000000000000       0.99678815254894204           LRDLRGNCDGNEIHCIYKHTKVRDIEL
   1000.0000000000000       0.99820418118703746           VDDFKLTIKIDNLKVMYRDFRIPGFPF
   1000.0000000000000       0.99653724201512039           LQEMQFQVQWHGFTMLGRNAKMETLEL
   1000.0000000000000       0.99708745486671790           FESVKLDAKGEGLRFMGCTNKCDPLEF
   1000.0000000000000       0.99787862540467742           LGNIKLDLDVEDMKMIWAHFRMDWLDL
   1000.0000000000000       0.99455462745037349           FYRVKFPLSQQEMKFLNEKSDFEPFTV
   1000.0000000000000       0.99636062280391557           IPKMTVQVSPDEIRYVWNEFAFEEFGF
   1000.0000000000000       0.99700820218972286           LTDWEFKMKIRCIDYILHGNEVKGLRF
   1000.0000000000000       0.99385720352325035           CGKYEWECPQTKLSCIQYDVKLNTLRF
   1000.0000000000000       0.99346655364969527           LPDLAVRKGWRMLEIIMQQCDLKRLKF
   1000.0000000000000       0.99814949449025792           IDEAECSWNPAQFGMLNRNLEYATWKL
   1000.0000000000000       0.99826839387773836           LSEVEAEVRDNEWSLMRSKWDRAQFKF
   1000.0000000000000       0.99700744261165120           LKRCDAECDYKDIDLFQHGASVKGFKF
   1000.0000000000000       0.99493646738301555           LRSTGPNLEHKQLDMFDDKLERRMLRI
   1000.0000000000000       0.99629653819280417           LVEFEIPPTMKALEYFIPDHECTGVRF
   1000.0000000000000       0.99512134922868012           LERCDPSIRPTCFKYFYAPFDLPSFKF
   1000.0000000000000       0.99460155957188057           LRKCKARPDDEGFHTFMDNMPVPSFEF
   1000.0000000000000       0.99789809288052045           FERGEMRKKCDELKMMAERVEMKEFRI
   1000.0000000000000       0.99737257987801298           LSKCDYKCHQTRMHVLDDDGEFSQLRL
   1000.0000000000000       0.99454378254869813           FCNHECSMGDDDIDILHTKCELQGWRV
   1000.0000000000000       0.99888162609533149           FKEIKIHMEKQDVGFLNSKIRPTIFDL
   1000.0000000000000       0.99263787368069123           LDKLDIEWQKESLHIFDSSYPIDKMGL
   1000.0000000000000       0.99715384546148755           FGKSEFPFSDRQVDWFKEHAEINPMKM
   1000.0000000000000       0.99927828997767498           INEWEGTFSRKDLDFLHKKVPFKTFKL
   1000.0000000000000       0.98684667920468205           FGRTEMNCKIECFHMMVAHLEYSGMKI
   1000.0000000000000       0.99909453617916189           FKEDRVKHNDDTFRHFHRGAHMEEFDI
   1000.0000000000000       0.99488573253775259           ITSCDWKINTGPLYKLVPKFDCGELKW
   1000.0000000000000       0.99429694116935119           FKDSDIDMECSHIGLLYARLGVPIFKL
   1000.0000000000000       0.99831220769236706           FEREEVPLRDPDIAVLREKASLQYVRM
   1000.0000000000000       0.99663743271877092           FGPAELEVTCSDWDCLRTNMEFPSLRF
   1000.0000000000000       0.99517360815449463           LDNAKYKSKDPELRCFYKKLTYPILEI
   1000.0000000000000       0.99877039563970627           LHRASIDWHTEDWKCLSEKYDMDSIGL
   1000.0000000000000       0.99743328042442736           LREPKGRFRVQKFRVVFRNFRAGEIEL
   1000.0000000000000       0.99680522056390664           LTGIRVSFGFKDLELIHSDWEWRQFEL
   1000.0000000000000       0.99851690462279563           LNKAQMDIEDEDLKSFHERVGIEYCGW
   1000.0000000000000       0.99767443504985664           LPNPDAKIKPNNLDTLCHELDWKDFHF
   1000.0000000000000       0.99568783357158930           MHEVGFRWHHEALDPLLNSMGLREIGL
   1000.0000000000000       0.99816296676502614           LCEYEFGYKCKNMQRFCRKFDFPDVRM
   1000.0000000000000       0.99767819444572736           LCKGRIRWSHPSLHMICTDYRINDLDV
   1000.0000000000000       0.99594157474922629           MEEAKWPCHCDRLEWLHKELGIRTFNV
   1000.0000000000000       0.99075312167969309           WQEIKVEPSLQDFRWVYNKATIDSFDF
   1000.0000000000000       0.99467345275887897           LKRVPMTIDCSNFDWVCEPIAHRSFKL
   1000.0000000000000       0.99696838895510143           LDKCELDPSPRHLPSFYEDVDCSKCSL
   1000.0000000000000       0.99814601182156837           LDKMEIAKRDDQMGLFNETWDAACFRF
   1000.0000000000000       0.99717077513371055           FDEQSWRCKSGDINMVHRKMPLRYLGF
   1000.0000000000000       0.99694090384117995           FHNPDLNIDRKPFEIIWPKITMSYLKF
   1000.0000000000000       0.99479764918600322           FYRIRVGGDSGKMRLFAEDLKFTPLEF
   1000.0000000000000       0.99658332708775410           LVGIKLGFPESHFKCFYGDPRVDVLDW
   1000.0000000000000       0.99613138025388770           IDRVNIPLKRNHFRFFHWDMAWDPMSI
   1000.0000000000000       0.99578551144770777           IPGFDLGMKAETLKVFCPKLELSSIKI
   1000.0000000000000       0.99864456821135539           FAGAPIEMRCNELKFLYDKLDFEKLRF
   1000.0000000000000       0.99344000139521671           FDKQDHEWRLTQLPIFSDDWPIERFPM
   1000.0000000000000       0.99662561731781907           FKEASWNWGMEEFHHLYRKCEWDDFKW
   1000.0000000000000       0.99623925390198786           FQEIGCKLPRNRFKAFYKEDQFDELEL
   1000.0000000000000       0.99660234616623466           LGEMQMRIPCTDLKCICPGFSTDDISF
   1000.0000000000000       0.99363815673963540           FKDPALEFDHRGFEIFMTPIDERVLSL
   1000.0000000000000       0.99551741655609860           IQELKLQINPKDFDLLGWKGHFTTIEI
   1000.0000000000000       0.99763257006891848           MSEIQFPWGLKDFKLFRKKLSKDCFAL
   1000.0000000000000       0.99627774203352293           LGNMNIPIRNQDIKILRRKQPWQQLSF
   1000.0000000000000       0.99611923887864584           LNDFDWDLPVKSFELFHWTFDPKDLKM
   1000.0000000000000       0.99614209128828124           LRDYEIKHECTNLPHMLTSAEYAEFKV
   1000.0000000000000       0.99692263846713747           LDSGEWKWQRQHLNIFYCRIEMGDFRF
   1000.0000000000000       0.99618447490931072           FPNMKCTHDHERLRHFFAEVPIRELGI
   1000.0000000000000       0.99723673683817071           FRKMEWGWDQDRFQLFTEQLDLSMVRF
   1000.0000000000000       0.99791504500675265           LRRLKIGCELDVMKFFVEPLSHDMLEL
   1000.0000000000000       0.99799588902036507           FYDIDMKEKCGPFPKLCTEWPMGDFSI
   1000.0000000000000       0.99786211092351829           LGEKRFKKKHEKFKYFSRQMKHQPLDF
   1000.0000000000000       0.99395836292801309           IKGLKVAPEHEQMKCFEQSHRFDCLEY
   1000.0000000000000       0.99610372402865821           FGGWRLRMDRNKITVLDKETPFDEIDF
   1000.0000000000000       0.99770495838829143           FENNDVSVKHDTVGCFDHNVELGSIKW
   1000.0000000000000       0.99760586777071691           LEKGECGNKDDECNKLKEKWEAATMRI
   1000.0000000000000       0.99675858332617506           FDKANLDFKTGSLTFLWCEFDLNRVNL
   1000.0000000000000       0.99885358847370043           FDDCELRLDERQMEVLRDNCQIKEVTC
   1000.0000000000000       0.99522251151685892           FGRFSADFTPDHVRFLSEGVDLETLSL
   1000.0000000000000       0.99790538568705367           FTEIKHNCTQDQLRFLDKKVTLDHFPI
   1000.0000000000000       0.99629233302752485           VRDVNMDVDVARITLFQKEVKMERWNL
   1000.0000000000000       0.99507466533426070           LKPYKWGVELGKFEVFETEFNFCTFDV
   1000.0000000000000       0.99586612052872903           FADQDLDCSHRQFDYIYGDPDLRKVHF
   1000.0000000000000       0.99138203996697205           ISDYDYDEDSQELGRIREKVSISDMRL
   1000.0000000000000       0.99514186061720566           LSDVQIEASCSDCRWCCGKMQWEHINF
   1000.0000000000000       0.99576785790007605           FIDIKVKFDHRDLEHLYKRTPPKEIQI
   1000.0000000000000       0.99714186498399537           LHDVNWPLPWQDIGMLHKHLDVGYMDL
   1000.0000000000000       0.98881153136035982           FDKWEKRWHKCKIHILYNQCNYKDFRM
   1000.0000000000000       0.99550261953727803           LEKITCGGKWTTFQPFIENRDYDGLKF
   1000.0000000000000       0.99837997460582717           LTKWEASIGDCDITLIHDNLDASKIKF
   1000.0000000000000       0.99811052001929934           FSKFNFNMNCRDIDIFGEGCDFGPMKI
   1000.0000000000000       0.99725266921678668           IGDMDWKYPWNKIDWLSSDMEQKECRW
   1000.0000000000000       0.99800151759561806           IGEFDVSCSEAEFGCFRHKAEVDCLRA
   1000.0000000000000       0.99660317337899673           IPDCGITPNPRRFETLWYGMNMKGIPF
   1000.0000000000000       0.99827034878248733           LQEVAMKCEHHEIDCIWTKAEMKCLNL
   1000.0000000000000       0.99618788914342948           IDEKTANMREPNFKWIKKTFPCEPCPM
   1000.0000000000000       0.99594118145079935           FFDLDINCSCTDLKCIHREVYIECLGI
   1000.0000000000000       0.99602376484210264           INELKAKEKPDTFSWLNTELNMDPIEF
   1000.0000000000000       0.99460608805800421           LKRMQPETDTPHLTALMENVNIERIDF
   1000.0000000000000       0.99884407115323826           FGDWRVTVSSKKLEVFTCEVHMKCFEM
   1000.0000000000000       0.99765350545936948           LKRSKAEWDNDRIHLLDDNLNSDGIDL
   1000.0000000000000       0.99759542756564179           IKEVSMDGERRPCDMFDRGIKWRKLEW
   1000.0000000000000       0.99794739148159217           LTEVRCDFPDNDFAHLHRRPNPGRLEI
   1000.0000000000000       0.99578630759607445           IRSINWTADHNEFDGLWGKYQLKTMNI
   1000.0000000000000       0.99828246658782371           VRDLRCSIEHGRLDMFERSIAQKQCDV
   1000.0000000000000       0.99657728671396817           VGDCGLKFAQTKLNMLENEIGAGQMGF
   1000.0000000000000       0.99682516458323034           VRKVDFNWEYSKFGCFYEEMKHTDMSV
   1000.0000000000000       0.99485883108410833           MKKCKITWPKRDWPVLDDKHSMKVISL
   1000.0000000000000       0.99508426344262135           MKKYNFRRQKHKIEYVEEGAKISQIDI
   1000.0000000000000       0.99631241443798979           VRKWKLSCSQAKLGCLTYDFRAGMMDI
   1000.0000000000000       0.99590458700799445           FSDCKPKSNISALSMLIHDCKMSWIEI
   1000.0000000000000       0.99847237436617586           FSDWKLGVSQQSMKIFYKTLKMDSLEL
   1000.0000000000000       0.99842510638284199           LMNIRLKVNFPHVRYLMEDWKLEEIDM
   1000.0000000000000       0.99763095249312217           VRENELPFQRHELGMLDKKIAISYVKV
   1000.0000000000000       0.99508448012145878           VTEHDIPFQSKDVEILSREFGEKGLGL
   1000.0000000000000       0.99312576467707725           FSKVDLNCKDSRMDFFYTDLKNNNLNF
   1000.0000000000000       0.99573467710219365           LSDRNVHVHYEKVRFLHRELRFPQMDW
   1000.0000000000000       0.99849980481646639           LQECKFGPSMDKFHMLYSDIRADDLEL
   1000.0000000000000       0.99706976340613951           LDEIKLDFAMYSFPCFYRNHKLTHVEF
   1000.0000000000000       0.99257835356086543           LSGLNWNCPERDFEFVRTDARCRPFDF
   1000.0000000000000       0.99523029923769279           FDDATCGLKKYKFKFLDTEVNFQEFSV
   1000.0000000000000       0.99524688259350236           IWEMSVHVRPRKFRRFWKDIKLPDLHF
   1000.0000000000000       0.99856484463884820           LPEKDVKYSTGRFWKLMKDVDYCELKV
   1000.0000000000000       0.99619734474888189           FMQFDHSLGWQRMECLLNDWNMKQFKF
   1000.0000000000000       0.99761571264370197           LSEQTVNGSWTSFDYICHNMDQKELKF
   1000.0000000000000       0.99734254225078123           FHKWDMPQDLRDWTVVCDKIEPAPIKL
   1000.0000000000000       0.99864493736136273           LRNFQIRCEPGDLGFIRNKVEPREVRF
   1000.0000000000000       0.99720227606635314           IDEYEITTRGGHLGLFNRDVDNNSVKL
   1000.0000000000000       0.99808559459487556           LKDMKLECNMKDIPHFHKQVKFDKLDV
   1000.0000000000000       0.99705839946003905           LRKLRVDKKGYNFKTLWSKCKWQKVDV
   1000.0000000000000       0.99677788368655840           IDEVNEKCKNTTFRILSRNMNLQAMRL
   1000.0000000000000       0.99600351332450821           FNDMQHPLNQIDLAFILRKCEVGQFKF
   1000.0000000000000       0.99437792365343902           FDGMEFGYSYTDVEYFKGDCEMKGMSL
   1000.0000000000000       0.99625248860792404           LDNRQAPWRQPDLRIIRSNCDGGYMRF
   1000.0000000000000       0.99737575002847023           LHDYKGDWDHEDIQWIHNRLKYARCDL
   1000.0000000000000       0.98974182257118881           IWRCTFDEKRPDLWYFIENCKWVRLEL
   1000.0000000000000       0.99566222749786637           FDKVEMGKADRECYELQDRCPCRKLRI
   1000.0000000000000       0.99859882796601540           LQKDEMDWGQKNFDVIGDDFNIKKLKF
   1000.0000000000000       0.99718767656135077           LLNQEVKWSSSNFEILWDDQEIKELRL
   1000.0000000000000       0.99597124694558603           FHDVGMGPNHKRLDHLQRKWNVNDLSL
   1000.0000000000000       0.99901626093527662           FGEHSMSWGHQDLDCVCKKYQFKDLNL
   1000.0000000000000       0.99709784439671767           LDKEPVEMNYKRLPVLTEEAGQQKIGI
   1000.0000000000000       0.99653763268602813           VDKWDGTMPNGKLDLFHDEVEMGSLNL
   1000.0000000000000       0.99675131906578296           IDSVRCPLKRANLDFLNSRCEMKRFRF
   1000.0000000000000       0.99547322045848841           LTNINLDLECKNLHFICAKDKRTRIDF
   1000.0000000000000       0.99903296376569706           LEDPKFRCKNAGLACFYKNWSVPGLDI
   1000.0000000000000       0.99457226348168570           LKDVRMKLETHYLDYLWQSWPWKDLGV
   1000.0000000000000       0.99378158291366248           IGDIKAAFRPTQLRLLGKRPELGWIKL
   1000.0000000000000       0.99403103518112212           FKQAQMDTNHWEIDVLYRKWPAKSLGL
   1000.0000000000000       0.99704356299128938           FQNMQMDKRFRYFEMLAGQVDMRKLRI
   1000.0000000000000       0.99574375376141533           LEEAETHFKHRQIELIYCNMEFRVIRI
   1000.0000000000000       0.99587992140784776           IAKQGLGYQERKLEKLLQNCEVKEIKI
   1000.0000000000000       0.99666678295379985           FRDAGCEYRHKEIEWLTSKVECATCTL
   1000.0000000000000       0.99808711331290167           VEDVKCDLHKPNVDMLNREWKCGHMEL
   1000.0000000000000       0.99650176932710410           IRRANVNIEHHRMEVIEDEINCGQCRI
   1000.0000000000000       0.99708891821794743           CRKCKCGIQEQRVPILEDSLQMGWFDI
   1000.0000000000000       0.99367935030059984           LHSIKQGMNAGDFRWMIDSHKHEKLEW
   1000.0000000000000       0.99802106678192293           FEDFQIKFNPCKFPFLWKDAEVREMSI
   1000.0000000000000       0.99562709078442380           LEKMDFKHKPSNITLFKNSPTMNDMRF
   1000.0000000000000       0.99514657573991494           LKTQAVNMESAEIGYIHEKWDCKDIRM
   1000.0000000000000       0.98843146444641272           INRVDIQVGFKYFQCFYEKCTMRPMRV
   1000.0000000000000       0.99867578436773585           LPRWDIDYAWSEMDMLWEKIECRWIRL
   1000.0000000000000       0.99174630997047131           FRRAERDNTSNDMEFIYEKYAKKTLKL
   1000.0000000000000       0.99555117884597311           FKKLQHKCENNSFEILEEPCSIHNMEF
   1000.0000000000000       0.99598946774595554           INNTRWDVESRELEILQERINFYNMEI
   1000.0000000000000       0.99311075858884756           IHQMDVNWNTEQMRMLHYRCEFNWMKF
   1000.0000000000000       0.99698519366126193           LNDVEVDVHRQELDYFTNKMEFHHLRC
   1000.0000000000000       0.99673682509425465           FKNAEMKSPWNGFHRFNNKCEWDDIKF
   1000.0000000000000       0.99804756896119606           FEDCELSEKIQNLEVLVRKMEMRAIRM
   1000.0000000000000       0.99854039756779389           FQEKSFDFQETDFEMLRSRCECKQCKF
   1000.0000000000000       0.99727444935905429           MDEWDLAGKYKELTLFQKRWTMQVLKM
   1000.0000000000000       0.99815057806036267           IDELDIDCKDKQLEWVHKQPDLKPLGM
   1000.0000000000000       0.99662174724499442           MDERPIKCKWDEMKCIRRKQHFEALEI
   1000.0000000000000       0.99759808651946569           FKEHAMKVDHKNFSYLDKEGKWTELQM
   1000.0000000000000       0.99802317427438947           LTERKFAVAMDGLKLLHNTLKLDFFEF
   1000.0000000000000       0.99724801909767735           LPNGRCKLDNPKLGVIYKEVTMGDFHF
   1000.0000000000000       0.99716228321965872           IDDFSLNHSPNSFEFLGRKMGIRMIRF
   1000.0000000000000       0.99581312090717955           LSQGDVDVSGSHLDLFCMGCDMSRLRL
   1000.0000000000000       0.99745927837862869           LRKPNYSCPHRELDILDEPVNISQLKF
   1000.0000000000000       0.99644647797346952           LWKVGVTMPWEEIRFLYEQKTHDWFGL
   1000.0000000000000       0.99767645924255322           FHNLELSSKDEHFNRLYSNVPVGEIKF
   1000.0000000000000       0.99710005738872454           FYSMAWGLSHDEIRVIIDKIGADGLAF
   1000.0000000000000       0.99811793641494861           FDEAEISWKRTEFTFLERNFEMDILRF
   1000.0000000000000       0.99546022961855751           FDDPSAKFKWKWIDYVHREISARDLAF
   1000.0000000000000       0.99845970277453600           IPEIDIPTREPKIDRIYKNTNWRSLKL
   1000.0000000000000       0.99607013738645667           LKGVDHAFQCQRIECLENPTEWKDFKL
   1000.0000000000000       0.99415274764462347           FQKVEIGPPNEAIPWFHYKMEVSNMKL
   1000.0000000000000       0.99794294982389808           LDRAELKVKPRHFECFSQDNDGRGIRF
   1000.0000000000000       0.99700919119634634           FNGVEIAIGEKEMDIIRGRVERMALKI
   1000.0000000000000       0.99642084959109523           LRDGNCRPTMRHLDWFMRKFRFSPFDL
   1000.0000000000000       0.99749470643218208           LQKAGPDFECKDLEVLFEGCEINTFNL
   1000.0000000000000       0.99859100486026697           INKFDYDVPEHDFHLIYERVESGNLKF
   1000.0000000000000       0.99836374493694402           FQDFEVQDSCDRLEHVCKDCDIKYLRV
   1000.0000000000000       0.99823726493826825           IKKVAWEVEKKNFDFFDQGLDVRELRI
   1000.0000000000000       0.99577772737202819           LKNAAIQDDDKRLECFEKDNTMQCMAL
   1000.0000000000000       0.99857445213527396           FKNQHLDIDHKDLECLYQDFNAQSIDI
   1000.0000000000000       0.99736500413057894           FWELSMGWPKNNCKFLDKGQKCEAWEV
   1000.0000000000000       0.99791254981396971           LDRAKLKCSKEQFKWMQDGCKADECEW
   1000.0000000000000       0.99663517439039007           INKMGHPVPTQDFKLLHSKAQREYFSL
   1000.0000000000000       0.99484941524786075           FRPIKFKNEHGAFSFLTSGFRIGYFEL
   1000.0000000000000       0.99582062790480264           FQEARMRHQASTLGMFTSQCKGDWFDL
   1000.0000000000000       0.99520421937777881           FGDTKEPADIEGFRVFGHEFKDEVYEF
   1000.0000000000000       0.99409288365649118           FHNSKAEREQANLPDLHHGCNAQRLEV
   1000.0000000000000       0.99732202137468806           FHESEFKFHMKRFPVLHKEWEMHELNF
   1000.0000000000000       0.99354164827885227           LTEYNMTHQEHDFNWLKKSHYMNGLKI
   1000.0000000000000       0.99480741284052643           LTPWEIRHKPWEIQFIYDKVEQNNLKF
   1000.0000000000000       0.99691209911634082           LREPKVSWNEQNLDMLRKSMPLSHFTL
   1000.0000000000000       0.99386392084257413           INGVDVRITRRALEYIYCRIEATYLRL
   1000.0000000000000       0.99753129182607769           FEKMEAKDNWSYVRHFFEGVDREEFKF
   1000.0000000000000       0.99770052922877439           LQKMGTQKGRPQLDDIWEQVPWKKLGI
   1000.0000000000000       0.99513416680171984           LDRWDVEMNCQHIDCFCPDLRVRTCEM
   1000.0000000000000       0.99667583466171761           FCDLDCTYPIMNLELFHKNVECKGFRI
   1000.0000000000000       0.99547162766894681           LGDIDVKTNANWLDYIFVKLEFNHLKL
   1000.0000000000000       0.99556078349596089           IKNTSMHMGASKIKLLYSDLRCGRIDF
   1000.0000000000000       0.98757000541574746           LEEFEMRMQYQKVDWLDRDRPCEEFNL
   1000.0000000000000       0.99719606215424794           IHKFRSSLSACRLALMWNDVKISKFEL
   1000.0000000000000       0.99852978542419790           LWEFPIQLACQSLELCCKDMRVRELEF
   1000.0000000000000       0.99455969977228764           LSEMRASISGACCTLFCRDCRGQKLDW
   1000.0000000000000       0.99689748116218235           LNDQKIKVTHTQIEAFYYEAKARGLEL
   1000.0000000000000       0.99623915176968281           LSKPRCQCNSRQLHWLDNNFRWHCIDL
   1000.0000000000000       0.99615803429285588           IQEWRVRSKLPKFSYVIKEPEFTEIRI
   1000.0000000000000       0.99680553852813603           MKDQKAKFNYKKIQFFEREHHFHYLDC
   1000.0000000000000       0.99807969376921857           LPDFPLKIPRKKCEHLWQECNCRSVDL
   1000.0000000000000       0.99072236738738439           LSQVNVNAEKKTFTIIEQGMEEKCLRL
   1000.0000000000000       0.99879116319018058           FAKLELDWGPSDLGWLRDKVNMQQIQL
   1000.0000000000000       0.99464186365411145           LNECGADKPDHELQYLTTKLDYNKIHV
   1000.0000000000000       0.99616630048708266           FEDQKARYDCPKFNFMYTEYHVGQLEL
   1000.0000000000000       0.99775740164338567           FNNSELETDVKKVELFYHDLELRALKL
   1000.0000000000000       0.99559086039806599           LRDVKIPVQMTAIAVLYREWPIQWLDI
   1000.0000000000000       0.99800920302507101           LKRWKVEIPTARIPILEHECHCPGFDC
   1000.0000000000000       0.99808063188554919           LTKITFDAPQDYFRVLRNDFKMDSMEL
   1000.0000000000000       0.99842368178848462           IKEWRVGFDEKTIDKLVKEISIKDLTL
   1000.0000000000000       0.99838100166965349           LAEFEFKMQCYDFRCFCKSMQWKDFRL
   1000.0000000000000       0.99596556852129059           IEKPPTPFKIDPFKCLKEQAPYDCCPL
   1000.0000000000000       0.99691366223761313           ISDCQVSCSNADINYIHAKFEFTQLKL
   1000.0000000000000       0.99493292751288587           FCDLDQNPGPKCIDYFCYHIELQHYKI
   1000.0000000000000       0.99746835389291932           LVNAEANIHPRPFDCFWGHWEYKCIKF
   1000.0000000000000       0.99589684928112199           LADWDCTWKLEDLRMLDKKMESEQCKV
   1000.0000000000000       0.99824596718893777           FDEHPWELNERSLQYLRRQMNVERINI
   1000.0000000000000       0.99687562864923795           FDEVQVPQRETEITMLKQTWGMDCFGF
   1000.0000000000000       0.99823544533014086           LQEPKVDLQDHNLGFLDRNLNFQHVEL
   1000.0000000000000       0.99779775363886702           FKRMKIECEYNFLGVFWDQIRVSRFEI
   1000.0000000000000       0.99748524873702837           LRSFKWGIEPCKLRCMYDDYRPECWEI
   1000.0000000000000       0.99567785398099684           LQQAKIKAKCNRFPMLWAELRIHYLPF
   1000.0000000000000       0.99795401694575325           LADGELDAGEKSFDYVLQPFDYKKLRI
   1000.0000000000000       0.99792779842527135           LYNINIRVGCRKLDFVFGEVSQKWIDL
   1000.0000000000000       0.99495311799840958           LQECKQDCREKKVNWFAKEYSCHRFQL
   1000.0000000000000       0.99331048167547487           LDDCERRCRIDYFGWFFKRFDVADYRM
   1000.0000000000000       0.99774877625293090           LVEFKFRCGWPSFNMMFRDFREKWLDL
   1000.0000000000000       0.99816500215812698           LGEVNWRIGCRDINCVHKNMDLEGLQF
   1000.0000000000000       0.99709113953064976           FHNMKPEMETQHFPILEYECNFTSLDL
   1000.0000000000000       0.99609970373067747           LYNMKMRQQWGKIGGIVRECKWGSFEC
   1000.0000000000000       0.99456090267424713           LDDTPVAASFQHLNWLWREVKSPVLEL
   1000.0000000000000       0.99731672934932691           LHEPKCQTHSAKVNYLTREIKETKLEI
   1000.0000000000000       0.99808565714590103           LKDMTISCDFKEFSMLCRKYKIKALDI
   1000.0000000000000       0.99685910213938989           LKNFGCQMDFKRIELFEKERDLRQWGV
   1000.0000000000000       0.99678301438047301           LKEWTVGMSKRTVGLFDHDMKFHAMDM
   1000.0000000000000       0.99390664847337706           LPPANYRLPQHKFDIFFSETKFRQIDV
   1000.0000000000000       0.99666494285295559           FEKWHWTVKYQKFKLIRGEWHITGMDM
   1000.0000000000000       0.99563151171291298           IDDSAIHVKKQPLGYLYYGCEISDLNF
   1000.0000000000000       0.99639512338173764           LQNHKFQHKAGRLGWVLNEFKGQYLEL
   1000.0000000000000       0.99279699026885160           FQQMKCDSSENHIGNIFNDWKTGKFEW
   1000.0000000000000       0.99725431076376181           LRGDRFHHERPRIHFLDGPFNMEHLDI
   1000.0000000000000       0.99402421287002440           LEKYKCDQGCGEFPDLYDETNIEKMEF
   1000.0000000000000       0.99863827534669725           MGDIDIPCGEAKFECLERNMNAKCFDF
   1000.0000000000000       0.99489400559602070           IHDIEFDYTMKDWEFFHNNLDPNNLGL
   1000.0000000000000       0.99744100090551469           LRNLTLKVDYKRLPLLEKNFPCQVMDF
   1000.0000000000000       0.99646768821969856           LPSCKCRLDCRKLQHFYSDFRMTGCEM
   1000.0000000000000       0.99833815355968369           FREISIKFQGRRLEWFETEVTIRALPV
   1000.0000000000000       0.99615360600099145           LPQMDMKQRMRKFDHIWTDMRQNDLSF
   1000.0000000000000       0.99603298471692625           IERWGVDCNPEKLTCLEYEMGYGSFDM
   1000.0000000000000       0.99328080636187022           FVECPWDMGVMSLPFLLKNVEAGGIRL
   1000.0000000000000       0.99739274742069861           CGEGECNARPKHLDYFCKDISMRSCKI
   1000.0000000000000       0.99571292273788514           IEDVQPEQNNNRLEDFYKNMDMKRMSI
   1000.0000000000000       0.99364737727864239           LGGWDCEIGSKDLRMFYGSMKVDMINF
   1000.0000000000000       0.99601871063821301           FEKFNFSMRNGKIPLLNYEQEFYGVNL
   1000.0000000000000       0.99354237863641193           LKRANIKQDGRSFSILEHRMDPKWLTF
   1000.0000000000000       0.99597015409142597           LDEFTFNVKTDKLKVLWNEMAWKAFTF
   1000.0000000000000       0.99874559085701586           FPDMQMRMRDEQFNRLFREFKVPEIEL
   1000.0000000000000       0.99387795484148755           LNRWRFKAQKTKLPMLDTHFRMSVIDM
   1000.0000000000000       0.99764087119518696           IKKVDYTAERSDLHLIEEKFTQHNISV
   1000.0000000000000       0.99816330057236391           LCEIEFRAAQGNLTYICWECEMSEIKL
   1000.0000000000000       0.99780087885616542           LGEMAISQSDKYMEWFSKKADLKKVKF
   1000.0000000000000       0.99436958017946986           LQQINMKFHIKKFRYLLCDWRCDWLDL
   1000.0000000000000       0.99625245154900210           FGNCRCPFKKGQLGVFDKEMRLRNMEI
   1000.0000000000000       0.99519766121885989           IRESRVNVSTAPITILDTNCNLDPIEF
   1000.0000000000000       0.99619986177092823           LQSINIKVQRDRCPILTTDMEMGYLRI
   1000.0000000000000       0.99668005337147236           FADIDIQLKYYEIEMLMYQAECKWLKL
   1000.0000000000000       0.99723717062251283           LWEQEVSFHPQTIDWMMKGPEMRDLRF
   1000.0000000000000       0.99497515733589725           VDKVQTQCHCADLAVFWENFDVNRFKL
   1000.0000000000000       0.99918203696151942           FEEFRCAVKTGDLNFLHKRANYACLDF
   1000.0000000000000       0.99398103698355622           IEKLKFEIHRNDMRLISWKFRQDCLEI
   1000.0000000000000       0.99903318908740968           LKRMNMEIDRGNCSMLEDNCGCTHIEM
   1000.0000000000000       0.99712083867012324           LKKSTLDVEFRQLDLLWETMHFRCFCF
   1000.0000000000000       0.99563437505793062           IREIPVNINNQKLEHFIREPNVKTIDW
   1000.0000000000000       0.99775093176212881           LVDLNIKFGCDTFKYILSEMKVEPCEL
   1000.0000000000000       0.99487397371216557           FMDAKYRFNATSFCMFFKGCKPGPLEL
   1000.0000000000000       0.99838420970316888           LTNMKINVKKQQLKEIGGKVQVDRLEI
   1000.0000000000000       0.99703443839775341           MDKYEHPMAGHQCQLLKDGCECNGMKL
   1000.0000000000000       0.99810189041042463           LENMDAKMKNQHIKLLYQDMETEDCSF
   1000.0000000000000       0.99602970727919415           IDPFKMRLKENDYKFLRSRMDLDIMTF
   1000.0000000000000       0.99780902417697048           FGEDSARCQIEDFRYFYKKLDSEELRL
   1000.0000000000000       0.99815685994388070           LDKVENPMKANSLRLFNEDGEWPGFRL
   1000.0000000000000       0.99835836608865081           FHEIGVSAENKNFELFDYDLSAKYIEL
   1000.0000000000000       0.99835160877606088           LQELDYDATSKTLEFFNRKWDVRQVKI
   1000.0000000000000       0.99401326798262035           IKDMRANYKGPDVPVLPRKISCKNITF
   1000.0000000000000       0.99891963553051955           FQKYRVEAPHKDFNYLHDDWNCQKLEI
   1000.0000000000000       0.99706449436514033           FPEYRWNWPREAFKYLSKNYKMDKCEV
   1000.0000000000000       0.99589441865252937           LQDAHVDQKWKKLGMIYKEFAVRRWAI
   1000.0000000000000       0.99643833287775263           IREWTMKIETRDLTLVYRSAAWGEISI
   1000.0000000000000       0.99619361849836985           LDDFEVKIKPDRLHYIIHDLPHPEIAL
   1000.0000000000000       0.99477092939460676           FEKFEIKNHWQRIQYIMTDLNMNEFQF
   1000.0000000000000       0.99520963073558233           FKETKWKNNCQRFNVLEEEAKYDHFEI
   1000.0000000000000       0.99774470705398755           LTSPRIGFKAPEIKFLDDKIKIEWIEF
   1000.0000000000000       0.99858008493153938           LDKCGFSLKYEQIKFIYEEPKLENMGC
   1000.0000000000000       0.99549158009373351           LPECSFQRRYHDFDLFHKNFNIKPLRF
   1000.0000000000000       0.99703783893362763           LTSVRFSPPWWKIRFLMKDSKVTRLDL
   1000.0000000000000       0.99292206700261898           LKSWKVTVNQRQLPMLDQDIGFGWIPL
   1000.0000000000000       0.99591282210290499           FRKMRKDMDSKEFNCVYAKFQCQTVNL
   1000.0000000000000       0.99736590702848316           FTQMEIEFGPQQFSWMYQKIDIHKMRF
   1000.0000000000000       0.99677820483416280           LERYTFEWRWPEFRLLGYSLNVEKLEL
   1000.0000000000000       0.99273663513562516           IVDLNPSVRPDDCRIIRNKCHCGVLHI
   1000.0000000000000       0.99841752689458230           LDKANVDWTTDEFKLWRDSISFEPIDI
   1000.0000000000000       0.99580753943202427           CDEIDIDLTGEDLNIFRRDIGLDKIKM
   1000.0000000000000       0.99421325719241371           INNARMKMSKKDVKLIRKKIKYGPWEV
   1000.0000000000000       0.99631128602877983           LKQVKADLNWNQLKYVIAEQKGERLEF
   1000.0000000000000       0.99603231367691547           LEGVKISQRSDCWRGICAGVRMEPLEF
   1000.0000000000000       0.99521004597253904           FWEMKEQVHSDRIKYFPSDPRIDNLEL
   1000.0000000000000       0.99536851333513299           IVRMDLTLAFNPLHMLWERFKIDAITF
   1000.0000000000000       0.99730925664208692           LNEIEMKAEDSRMDVLRQDMEVTGLSL
   1000.0000000000000       0.99493769703802326           LPNIELGIGPRRMYWLYEDQELTQLKM
   1000.0000000000000       0.99430893115306629           LGNPDFEVAGGKFDWFDENLRMTNMDM
   1000.0000000000000       0.99543917986337693           FRSLKLPIPVNEFRLIITPMHWEPIDF
   1000.0000000000000       0.98955083755018269           FKPIKDRLSTPDLRFIARSVKFERMEM
   1000.0000000000000       0.99382661978471443           FHEMKMQFTWKIFEMFEKPCQCKPISL
   1000.0000000000000       0.99655965738966934           CNKISCPPKTDGFRIFREDHDIEPLKF
   1000.0000000000000       0.99698244992301555           VDKAETNFTENKLEWVWEEIYIRNLKL
   1000.0000000000000       0.99473800479080465           LAKVGVDWGHRQVESIFWKKKVRRLTL
   1000.0000000000000       0.99602242844999267           MRKSSFSVELKNFDMVWEKVKMPGFGL
   1000.0000000000000       0.99837490231668502           LHKMEHEVESREIDWLSETANMNRWRI
   1000.0000000000000       0.99338021790066289           LHRVKCDNHWDSLRCLHNDLDMQRINL
   1000.0000000000000       0.99819291338821048           LAEFKINYNFYRFQFICKDLKMPTLDV
   1000.0000000000000       0.99398626064574491           MNDFKVDWGIQELSWIYQKYRHEKCDL
   1000.0000000000000       0.99456265699466684           CEKMPCPCKKARLDCLNDKFHIRSFHL
   1000.0000000000000       0.99382477617178300           LTGIDMPYSVKKFDMFENEWTSRMFNM
   1000.0000000000000       0.99286993578670912           FKNADCKHEQPRIPFFEREAEQDTVRI
   1000.0000000000000       0.99566032059513565           LNGQRMAAKDQKMKILTTEVRREWFDF
   1000.0000000000000       0.99701752016038847           LDKCRQEMKWMKFGMFVDECRSQKLSL
   1000.0000000000000       0.99640347726553435           IGRANVEIKHDKVNMLGNDMKINTIPF
   1000.0000000000000       0.99443873552864159           LWPFKINLPVPGLGMLICSPKTSHIEI
   1000.0000000000000       0.99785425724226307           LKPAKMQVDRNDIQWIEWNLPVSDIEF
   1000.0000000000000       0.99851487864833910           LDDNKVEWTDQHMDLFHDDLKWHRFEI
   1000.0000000000000       0.99862396404528653           IKDMSVPMECDEFNCFGRKHSVGYLGF
   1000.0000000000000       0.99541730671812267           FTNFKVNCERKGIYELWNNNRAQKVEF
   1000.0000000000000       0.99683497676791522           FNEMKIPATAADMPILNKSIKYDWWEW
   1000.0000000000000       0.99812093417331060           FRNLKMNCERREFSCLHVKCNANPIDF
   1000.0000000000000       0.99197340000476797           IHKCKHQLCCDDIKFMHDRFKSETFDI
   1000.0000000000000       0.99641792397443452           CDRVSCPCRWDCIKFIQDSIKIGWVDL
   1000.0000000000000       0.99743000306005603           IKKAEKNVDRSDMDFFKDKYSYRGIKF
   1000.0000000000000       0.99729718189698213           LGKFDLKFRWPEFKMCVEKIDIEHCRF
   1000.0000000000000       0.99521405673179852           LDKCNINQSDTSFYQFHEDMPADNLGW
   1000.0000000000000       0.99776318167889000           LDRCSVTFRNNRFNLLRTDMSSPSLNI
   1000.0000000000000       0.99566581321472247           IEDNSYTWQHDRIDWLYNDLSIKELDF
   1000.0000000000000       0.99324050786971108           LPDGKMPIDMKEWEFICSSLRAKFVEF
   1000.0000000000000       0.99744629369738491           LEKFNFRSTHNKLPMLYEDVNAGTMDL
   1000.0000000000000       0.99512535157731541           FQGCKLKANDPSLQIFDPDWNMPDIEL
   1000.0000000000000       0.99284666611269778           FYQSQVNQGVDRIRMLPKEAKIEWVDL
   1000.0000000000000       0.99838582713830060           FDKLDLEFPNEEIKWLREECKWDTIKV
   1000.0000000000000       0.99861645430763002           IEKFGGGLKVDRLKMFYDEWRFENFAF
   1000.0000000000000       0.99241231089119464           LQGMACRCCEEDFDWIRANMDITDIKL
   1000.0000000000000       0.99786213997279061           LNKCEVPGDEKGIDLLRNNCDMTTFKV
   1000.0000000000000       0.99759987440902387           FDDAKMDLRFGDLGFFSTRLQFSHFRI
   1000.0000000000000       0.99690647326288562           IDNMKLRQKQDNIRVFHGTFNIDAFDF
   1000.0000000000000       0.99296570579172938           LDQVQVKVNYEKMQRFWADPQGPEMEL
   1000.0000000000000       0.99742313363419499           LEKVHCKFRGCRINMLRNEFRMPTIEL
   1000.0000000000000       0.99701686951148916           ICESRVETPPKVFQWLCRPLRYKRFEI
   1000.0000000000000       0.99759722926008010           IDEIDARTKDKNIEFLSRQAGIKRMHI
   1000.0000000000000       0.99509611018671351           MSDLDMKLGDYDINTFHAGMDLKDFRI
   1000.0000000000000       0.99476555166829095           FKKCDATFTEKEIHWLRDNCQIDRFGC
   1000.0000000000000       0.99661984017471239           LEKHEAEFKRDNFKVLQRDMDCNTIKM
   1000.0000000000000       0.99709488322130535           FDDSDLSCRETAIQFFRTNVNVGAIKI
   1000.0000000000000       0.99812857372789621           FTDIRVACQTRRLTCIDRAIRLNCMEF
   1000.0000000000000       0.99660041069292282           IKEFKVQVDPPRMNCFQKSPHIGNFEF
   1000.0000000000000       0.99808492078428912           IEDMEYHMKHHTMDFIRNGIDYRWIKL
   1000.0000000000000       0.99787378547121985           CRNIDCNCEQGKITIFDDQITCKQCRF
   1000.0000000000000       0.99786151052169525           FRECSPDYQTGKFECFEKEMGYRNIEI
   1000.0000000000000       0.99675924504484181           LQEGDCSVNHREIEMMGKKATIKPCRF
   1000.0000000000000       0.99363885597092849           LDSVEGQVGRTEMDWFHSKMHVDPVRF
   1000.0000000000000       0.99851140542608963           LEDMNQAIRYPEFEFFRNKSDFHNIKF
   1000.0000000000000       0.99456667019979750           FRPMQFNMDVGILGWFYHKMEYKNIKF
   1000.0000000000000       0.99616599692063657           IRKVKCEFDKSQIDWVWEDMSARNCPL
   1000.0000000000000       0.99833184458647495           FREARTDCEKEYMNCLDRQVKEPCWDL
   1000.0000000000000       0.99534139741272754           LRELGCGIETDHLPLIDDNVNLEVIDL
   1000.0000000000000       0.99819352971713660           FENFDISQGDEEINFMRERWDLSPFKM
   1000.0000000000000       0.99832899389287855           LESMDIKPNEEPLQCLREDVDFTQLNI
   1000.0000000000000       0.99504334279276119           LEDCKIDFDHSQFEQIYTNMKYANLDF
   1000.0000000000000       0.99666916983251719           LKSTKWHAGSEYFKCFEDRARLDNMEI
   1000.0000000000000       0.99710456494578970           LRSWRMRVHRQNIKMIDSQQRCSDIEF
   1000.0000000000000       0.99685822895257703           LYKIKWEIKKTRIPFFEWDGKWGHMGF
   1000.0000000000000       0.99767591193127625           LADVQFKFPMENFTIMFKEQKFHDFDF
   1000.0000000000000       0.99787298985587003           IHDVKLGMNSQPIRYFHRQSRVDHIEI
   1000.0000000000000       0.99726987682411627           FESMDVTFNTREFKMFHANMTVEELSF
   1000.0000000000000       0.99520769659054509           IPRLKLGVEQANFRFLRDGSKLEPINF
   1000.0000000000000       0.99839814062911425           VKKATMDAETRDLEFLSDNYEVKKFDI
   1000.0000000000000       0.99775683146493044           FHENHPRLDDKSLELIHRDIKWRQIEI
   1000.0000000000000       0.99818325000681007           FPKFKSDMGLEHLQMIIGDMKIDHLEI
   1000.0000000000000       0.99889367883015756           IPDINLKLARRRLTIFDKEVKWNELNM
   1000.0000000000000       0.99334490066415060           IKDMTAEIEPEQLEWIVPQCKLKHIDV
   1000.0000000000000       0.99685423577010346           FAKPNYEAGYGHFPELLEDHQLRRLNF
   1000.0000000000000       0.99309771557526050           CEKWTPEHRDERIKFCRETLSKEWVKI
   1000.0000000000000       0.99598269416763541           LRKQDYELDFKHFDLFNQSLTCRILRF
   1000.0000000000000       0.99776842312796421           FEKCDLSVDYRALECFWQDVEIECFKI
   1000.0000000000000       0.99900633893883162           FEKANCKPRPDYFHFVYEKLDCDYCNL
   1000.0000000000000       0.99812840934009595           FEKSEKNKKENEMHFFKDKASWNKVRF
   1000.0000000000000       0.99512388614368286           FDENPADSKDKTLQFLRRGHEPKRITL
   1000.0000000000000       0.99547251671152159           LQDVTISTPNQKFRHFWGEGEWEDFNI
   1000.0000000000000       0.99864524408847299           LMRADIEFEIKELDYLMERVPFEKFSI
   1000.0000000000000       0.99586123489175815           LNKQKCDIHWNPLNLLIQNLKIHKIDI
   1000.0000000000000       0.99719960800774521           FRPQKFKMARDRISCFEREENIPDFDF
   1000.0000000000000       0.99749012626162648           FEDVQMEYEPGDIGWFYSNIGFGRWTI
   1000.0000000000000       0.99734974840954582           LRKWNVDMQMPEVRELYQRGKVQKIEF
   1000.0000000000000       0.99696881089760858           FKDENAPLDRHRIKWFEHPMNFGGLDF
   1000.0000000000000       0.99681582407448677           LGDPKYPVGDDKLRFLYSDKTEEWIEI
   1000.0000000000000       0.99018278869355547           FEPVDHQPRIPKLEWFYYSVEGHHIRF
   1000.0000000000000       0.99531323202960809           IAEGGTEYSAQRFDYFVREHNCKKIGL
   1000.0000000000000       0.99909657917816852           LSDQEFRMTDKSLDWLHRDLDYTEIRI
   1000.0000000000000       0.99435491368139250           FRKAPLQMDCGRIPILMEDSKIRPICF
   1000.0000000000000       0.99716925544575363           LKDYGVRCEIKELTFIYLKVRFPWLGF
   1000.0000000000000       0.99685830114820495           FKKWDYDHNTKKVDCVEHEVKFKCLEV
   1000.0000000000000       0.99395196187279589           IDKISAKWRKPRFAGFYYDAGMTEMTV
   1000.0000000000000       0.99439181693515699           IAKKEAKIHQNSFDRLSNNAEVNEFRM
   1000.0000000000000       0.99679718458019506           FQKITMNVHETDWRFIRERCRMDGLNI
   1000.0000000000000       0.99493333042763865           FESKEFKIKRAKFRVFRTQATCHAMRL
   1000.0000000000000       0.99617049006771763           LENIPVNIKMSGFKFICQELGQEVLGI
   1000.0000000000000       0.99569504433911071           LKSMKLKLDGQPFRLLPTDMPLKILNF
   1000.0000000000000       0.99525579389417229           FPTVTMEMPVARMGILVHELNEARLDL
   1000.0000000000000       0.99785996680261724           LESQKWEVKCEELRLLRNKHNIEPVRF
   1000.0000000000000       0.99502112276764354           IYECDCTVELRELDYILKRYSITPCSM
   1000.0000000000000       0.99821078732428692           FGEVQIEIGFRKCELCDNDCNCKHCSC
   1000.0000000000000       0.99697039188727532           LRRGDCRIQRAKVPYLETDCKWRPVNL
   1000.0000000000000       0.99561283465096917           FDDGRIAMRMPPIPFLHKDLNGCSIDL
   1000.0000000000000       0.99680830602173287           CQDYRCEVKAGKLDICTQDLKFHKLEL
   1000.0000000000000       0.99847923786103721           CDKSRCRCHYDYVKHLHEEINLEHVEL
   1000.0000000000000       0.99446888262992927           LFKQNFDVSVEAWKFLIEKPDPEPWHY
   1000.0000000000000       0.99595373701790602           FDKWTCQARVDGLKIMGTQCQMEMLKF
   1000.0000000000000       0.99790777186849744           LEGIEFRIKNEWLNFIRRNINIEDFKL
   1000.0000000000000       0.99879329787608429           LEKTECHMREKEFQWFRTNGDWQNMKI
   1000.0000000000000       0.99844135178822035           LDRCNVRFDFGEISILRSKFEADHFRL
   1000.0000000000000       0.99503224431053006           FGEAQHDADPRNLEGLASKMRLKHVDF
   1000.0000000000000       0.99712857615857631           FKECKPNMDCNEIKFLFKRFRANAFTL
   1000.0000000000000       0.99532614256312801           FQEMRVEFRFDEIRWWMKKVDFARIHL
   1000.0000000000000       0.99802229966349376           IQKVDAEINWSDFKYVISKCDIEKIHL
   1000.0000000000000       0.99819905478535498           FDKLNISFSEDHLKWIRERFSVEGMHV
   1000.0000000000000       0.99494075557793282           LGKTPMQSSCEQMKWIGDKCHCEPWHI
   1000.0000000000000       0.99722598435120668           LKELEWKMPSNKIDFLERKLKDKSIAL
   1000.0000000000000       0.99103433317481593           LYPLHLQMKHDYISYLIDDIKVTEIEI
   1000.0000000000000       0.99678941550652478           LRDLKLPNDNRKFSMFQTQAKCPSIEI
   1000.0000000000000       0.99301432596155659           LDRWKPNITADKLTILSEELQQTQMPF
   1000.0000000000000       0.99752113652934826           FERLPAHVNHDEFSMLRERLQVGQIPI
   1000.0000000000000       0.99644566187021033           LESSSQPFQFEEFKVIWDNMEIEWLTL
   1000.0000000000000       0.99488035421192078           LEKINIKVRGGSLPCFFFEEEMHDIKL
   1000.0000000000000       0.99713824516995198           ITDSNIKGEDRRWDWLDRDMKWTDMEM
   1000.0000000000000       0.99866246454402163           MNETRFNINKGKIGLLSKEMNIGALDL
   1000.0000000000000       0.99388626289977067           IGDINVRFSHSSFGYVCREFRFRKLPL
   1000.0000000000000       0.98863609688097676           IPKVKLKVNYDKWKLFTTDEECDCVRI
   1000.0000000000000       0.99299594492560006           FDKLSTTMTGQRLRWLTEEWPSQGMTF
   1000.0000000000000       0.99517462909915955           LQEPEVHVRPKQLRCFCKKVEIEKIKW
   1000.0000000000000       0.99636268575294551           FDSPKVDENNNELDNMRTKHKIKRLEL
   1000.0000000000000       0.99248128241650679           ISQREVEPQTWDMEWLRPKWQWKNIKI
   1000.0000000000000       0.99247692410766786           LQDVDVSIKLEWFGMIFSKWETKTWKL
   1000.0000000000000       0.99769788503421131           FSEYHMHCDKEEMKCLEKKVQQNTLDF
   1000.0000000000000       0.99396807087463168           FCRWTMKGPCRSLRLLCDKQPCEDLWL
   1000.0000000000000       0.99752756386892638           IQKLKIEVHMEGVRMFYHDAKADWLDF
   1000.0000000000000       0.99303831094745643           LTGADLSINYDWFRVFRTGMRFDALGL
   1000.0000000000000       0.99655882551431130           FPSVKVNEQDPNLTRLWGPVSMPDMDF
   1000.0000000000000       0.99653791543673931           LSDIKWECQMNHMGVLHKELQWPKMYL
   1000.0000000000000       0.99397081958449307           FEDFNWGVDPSKFDWLGRQMAINAIDL
   1000.0000000000000       0.99847431552786536           FKDYKHEMDQKSIEFFTKALKFGYIEL
   1000.0000000000000       0.99569009076411330           FKEAHIPDEEQKVQHLDQDMAVDHLEL
   1000.0000000000000       0.99676100585857985           FPQQEFENEEGEIGDLWDKQDAGRFTI
   1000.0000000000000       0.99824789610535036           IANMNLTIEVRRIDWLYYDFKMNPFEF
   1000.0000000000000       0.99825371762503246           LAEQRIRITWAKFTMFLKDFKVKMFEM
   1000.0000000000000       0.99620320563811315           LRPFRVGLDTSKFSLIMYECSYNTFEF
   1000.0000000000000       0.99413614367992609           FSGIEMNWKGRRLDTLCQEFPCKPMRL
   1000.0000000000000       0.99198744027280128           LGEFQTGLKPKHINYLCKDTRPQRFPL
   1000.0000000000000       0.99830840170067270           FEKMKQPWKIERFGIIFEDMKIDVFDF
   1000.0000000000000       0.99577001170094759           FGEIDMEMGDRHIRFLDTDANMQTLDI
   1000.0000000000000       0.99666310252765400           LKPGNFQLETSSIGVLEWECRIAWFEC
   1000.0000000000000       0.99637454421529914           FQKMEMSYNKDEFNEFADKWELARMRC
   1000.0000000000000       0.99297244609180702           LDSAEPEWRHKHLDLFHTDMYTAHMRL
   1000.0000000000000       0.99324158567111320           CREAPCRMPRNKWQYLQRDPKPKSLQI
   1000.0000000000000       0.99859092754816248           LRSFQLEIDRSGIDLLDRKWSAKRIKM
   1000.0000000000000       0.99796491042964763           MEKMRIDLKYEDCTLIKEDMQCSAISF
   1000.0000000000000       0.99683403575385665           FEQMPMSIKHDRLRILPKEISVKVVKL
   1000.0000000000000       0.99563088764073271           VDEHGIDIKDPSFAMLRNDLDFAWVGF
   1000.0000000000000       0.99756178345797597           FKSGHMKPEKNKWRNLESDVHMDEFDF
   1000.0000000000000       0.99674156731498476           LYEWNVKCKKEHFHYFMQKFNCSELPF
   1000.0000000000000       0.99564421449183016           FMRMRCKMPIEAIKLFLHEVNMDVMDF
   1000.0000000000000       0.99642430185001996           LNECKDRGNSDTLRRLGKEANPAEIDL
   1000.0000000000000       0.99628796155492327           LYDLNWKMPCDCFKIFQYSCGMEDLDL
   1000.0000000000000       0.99379756458705870           LCEKKITAGKHTFDFFENPVKCRAMEF
   1000.0000000000000       0.99663114212472170           FADVAMHFAPRKLDWMFHEKSVRGLTL
   1000.0000000000000       0.99464804343725122           FAEMQSKNARGRLNWLDKDARTHDCEW
   1000.0000000000000       0.99846185853885294           IKEWRLRLQKQRCDVLNKEFKVPGFEF
   1000.0000000000000       0.99757693268751180           FNECSCRWDPENFKILDSKAKLDECNI
   1000.0000000000000       0.99567257229031858           MSKMNCKTPNGDFRQFYDKVEWGRCKL
   1000.0000000000000       0.99692492928832799           FEKCHMGMRTQEFQMLRNHCEMSGLSL
   1000.0000000000000       0.99606332659831531           IGRASFKIHDERIHMLNEDCPAQELPL
   1000.0000000000000       0.99793951428552607           FERQKCDNNNNDIGDLKEKYRADKVQI
   1000.0000000000000       0.99791093037498535           LDNLDIEYKMSDVHFLRNRMSLDTVPI
   1000.0000000000000       0.99827632791129139           FADMKVKCRDPDINWLRHKFQLQNLRF
   1000.0000000000000       0.99904379761603046           FDKIDMPIRQSEIKMLRHNLTIGKFKL
   1000.0000000000000       0.99750575180102341           LQTTKIQWKSDKLKLLHNEFKYNHLEL
   1000.0000000000000       0.99736410452703828           FRDPKHHVDCGGLSVFWKTFKVAQFEV
   1000.0000000000000       0.99833665005028427           IPKYTMPCSDDRFKCLYNDVSWDCVNI
   1000.0000000000000       0.99695093175799188           LCSPDMECTGNNIDMLGKTLEVKKVRL
   1000.0000000000000       0.99803714401458210           LHRCSLRVHGGECDFLTERCETRQIKL
   1000.0000000000000       0.99518948063665547           FQEGPAEGSDKTIEQLRRPAQHHRIKI
   1000.0000000000000       0.99509502318566567           LYKMEFDVQGADLDYLTNSWPWNKFRM
   1000.0000000000000       0.99141969235321481           MNNFDCTWEKRPFDYFEQNLALRPCCL
   1000.0000000000000       0.99677853411901063           IEEFKMRVRQESFKLLKKKWRSSKLGM
   1000.0000000000000       0.99604722082883657           IRDLDFTNPDRDIEWFRKGYDISGLRI
   1000.0000000000000       0.99818375725870689           MRDCSFRFSNKKLDFFNKESAFRYLPC
   1000.0000000000000       0.99461488506182738           INDMTAKMKDQQLHLLTKNVNWRIFKF
   1000.0000000000000       0.99671956801106376           LEKADIPMRWTDFSEFHYDMECERLKW
   1000.0000000000000       0.99520591543394299           LHRAEVDRQEHNCEWLNHQWDCKTIKF
   1000.0000000000000       0.99460604921085238           LDKLQFEWGPQRFGMLDESCDMENIRF
   1000.0000000000000       0.99577302033289772           ITEMGIKSDSQEFKCFHKNMPYQDMSF
   1000.0000000000000       0.99718146149230613           LHGMNMELDKSELDWLRGKWHVNRVGL
   1000.0000000000000       0.99669041269299152           MKKCSLEADDPDFCMFHERLSASRLNM
   1000.0000000000000       0.99594724429646020           LKRANVRLEPKSLAFIYKDARLTPVDF
   1000.0000000000000       0.99615394385175182           LRECSLEVEEKEFTMLYLQIKLTCLEM
   1000.0000000000000       0.99872251943937740           LKELNIEMEHSEFSFLPKKVAPPQLSI
   1000.0000000000000       0.99773539683226220           LEKITIKADKGSLGLVYDEFPFQNLGL
   1000.0000000000000       0.99615788673314387           IDNQKLAVSFEDMRCLRGPFNLDTLQF
   1000.0000000000000       0.99552126265893359           LNRVEFKIDEHPFNVIREHYEISSCKF
   1000.0000000000000       0.99777361048770075           LYKSDASMKWADCSVLRNDCECNSMKF
   1000.0000000000000       0.99488117252051522           LDRGPKECRERSFQCFRMSFQAGKLKL
   1000.0000000000000       0.99687243300991857           LKKGEVGIDRDTLDVFPDQMNLSCFKL
   1000.0000000000000       0.99534172009412358           LRKLKYPLDTPTLRWLFGGCKMDRFQI
   1000.0000000000000       0.99788180062830989           LPEVEFQYSDQGIDKLGQEAEWRDWKV
   1000.0000000000000       0.99312790956174490           LASVPMEPGHNKLDYCCTNKEFKKFRV
   1000.0000000000000       0.99840157531076301           LDEADYQIREPDLNALKGKMELDEFRM
   1000.0000000000000       0.99591704813223181           IDKFNVEPHCTPFRWFSDNCHVEKLHI
   1000.0000000000000       0.99571031979687519           FEKPEIDHKARGFGFITDGFDFEGLNI
   1000.0000000000000       0.99696242217905073           IQSYRIEVECERLRCMIDDWRTDSIDF
   1000.0000000000000       0.99617115565995673           LARAEFTCRAYKVACLCNEVDLKSFRF
   1000.0000000000000       0.99573480563452776           IDRFDMQIRHWELRVLRDQTDKQKMKI
   1000.0000000000000       0.99306511925226004           IDGFEKDLRPTDFTWLMNRFDLTSLKI
   1000.0000000000000       0.99296919490566360           LAKCKWHCAFEKFQLLYPECDMRGLDC
   1000.0000000000000       0.99610199153083245           LWKGDCDFSVQELCILLCKYDCGHLRI
   1000.0000000000000       0.99872033331481125           LPNVNVKWPIDWFRCLWASLKIDDFDI
   1000.0000000000000       0.99863636826325841           FKNVKMTCENKRLDGLDADYTVQNLDI
   1000.0000000000000       0.99647776113295361           LMEVKAQVAMTDINFFLTKMKPDWLEL
   1000.0000000000000       0.99741608982650509           LIKAPAEWTGDSLRFLCENFRVESLYF
   1000.0000000000000       0.99754133705560355           LAPFEFPVPSHRVELIMQDSEFRWLKL
   1000.0000000000000       0.99729092587637913           LKDGHARAQKHKLDALEQDSSVREFPI
   1000.0000000000000       0.99598745433591107           LHEGRVKWSFPDIKVLFHRISWDEVGL
   1000.0000000000000       0.99588623346985805           LADVNMPIAIRYLDMIVMKFECSPFKI
   1000.0000000000000       0.99523115920329785           LYDPDRSWKEQEVNMLRGRMDVTYIRL
   1000.0000000000000       0.99633466592741771           LDKKSCQMNPDEMRFLHDRMSHPDFSL
   1000.0000000000000       0.99058044312630567           FSDERFGCGNAEFEWLSHRCNMGALDL
   1000.0000000000000       0.99816652899219327           LERFDFKMRMEDLNWFRGKNDAGNVRM
   1000.0000000000000       0.99774723858833192           LRDQELNPEASDFDWMLKRHTMRGFRF
   1000.0000000000000       0.99750885326258298           MKDHEAGFGGRDIEYLYRRMYFKKIKL
   1000.0000000000000       0.99674684090837462           LDQARWSFKYNKCDWLNKEASCRCVEF
   1000.0000000000000       0.99832518703391848           LEKLDPRLKWVKLKLVMGEVELDVFKL
   1000.0000000000000       0.99498500733430595           LHNAKFKCGCKDLQCFYRDVKFTILDW
   1000.0000000000000       0.99053588059968911           FANIKWNFDDDELKVFRQKWRWQWIDC
   1000.0000000000000       0.99384733131088920           LAKQRQGASKESFSEFWAKLKLGNFDF
   1000.0000000000000       0.99464739757532694           FKKGHASFPCTKWGCFDEELKTATIEM
   1000.0000000000000       0.99498433926625218           ITEWKCEQNEPELTWLRNRTSLGHFQF
   1000.0000000000000       0.99427985816050113           LEEWRQQVKNEHFKYIMKNMEWSGIRI
   1000.0000000000000       0.99596463815699221           FTKTHMDLSPNKLDVLAEEVSLHEFNF
   1000.0000000000000       0.99389443611565309           VRKWRANREKHPFHWIEDSCPYDTVEF
   1000.0000000000000       0.99677712747431091           LKDFQYGVDHSKLSLFDREVHFTMIKL
   1000.0000000000000       0.99658145031842038           LRDFHMKIGFYSIPCLLRDYKLQPLDL
   1000.0000000000000       0.99752618940410254           FNDYEPSPDHKKVEFLDPEVTGHGLKF
   1000.0000000000000       0.99796660905561485           FRRWAVKKESDDFRELYDTVGWQEVGL
   1000.0000000000000       0.99609344718733828           ICELSYNLAMNSFRIIMRDFRYEPFEL
   1000.0000000000000       0.99527540152681049           MHEWKVTIDSSRFKLFEKDIKFEDFGC
   1000.0000000000000       0.99694342179382556           LNKKNSKAGKHKLEILESDISMRSFGW
   1000.0000000000000       0.99734686865802480           IKDWEAAFDYKRIEMLTTDARVKSIKI
   1000.0000000000000       0.99693739441970175           LSDVEVEVDSRAFEVIRWRMRFKAIKL
   1000.0000000000000       0.99481336468864878           IENMGFEKSEQEFEFLKNKHPITGFGC
   1000.0000000000000       0.99497821157248523           LEGMEHGVHEHDLRILRNKWGSDKMGM
   1000.0000000000000       0.99498294889406858           IQEHECNAPDETIKRLRDPADIQDCQF
   1000.0000000000000       0.99258750450702604           FDKKQNKWKEDDIKMLRDRNEAYKVHI
   1000.0000000000000       0.98986906540573405           FEPARWNCPWGELHFLRQKLAMNEMGL
   1000.0000000000000       0.99729750551255081           LENIDIKSKQGRIGLFYGDWRFNEVHM
   1000.0000000000000       0.99854521821356323           FKKLNCDIERRGFPFFDNTGKMQNCEI
   1000.0000000000000       0.99792870740202821           CGKIQLDCKDKKFDVLRDEIGCKHIPF
   1000.0000000000000       0.99678260824485521           FRKLGVRWEWNRLHFLINDFKCRHFQL
   1000.0000000000000       0.99865254575447093           IKKFKIKIRGPKLHLLDYSIKIHWIEM
   1000.0000000000000       0.99458275287039943           LNDLKWPHKNESFTLLGKEHKPDILEM
   1000.0000000000000       0.99821874248985876           FWDVKMKVPCKKLRIFCSDTKVDSMEW
   1000.0000000000000       0.99669598153173311           LKEADIERDMRWLDWVFRPESVNKLRF
   1000.0000000000000       0.99495088891049055           LPDIGIGFHDSKVPLLYRDGKFTCVEF
   1000.0000000000000       0.99727893553038471           FFDCEFRLGVDGIRIIWYDFKIEELDF
   1000.0000000000000       0.99862677686362034           LNEATGTAQHRRIDWIEKEQKCKNVEM
   1000.0000000000000       0.99793327084053862           FWEVQIKQPYGQIRHLLKSCKWGDLEI
   1000.0000000000000       0.99771420156710178           LREVKAEYGKSHLSYLGKTVKLNELDI
   1000.0000000000000       0.99774266728906391           LTPMRLNFGNDEMKYINNKPRVDEVDF
   1000.0000000000000       0.99552941306736809           LSEVKCGWSKHKMGLMEKNAKIPQFDM
   1000.0000000000000       0.99831735928550069           FEKMSWAAKEQNLTYLHDDYDCTDFKF
   1000.0000000000000       0.99731479298588421           MKDQNLEWDRKEFEMFEQKLDPGHFNM
   1000.0000000000000       0.99810614312647361           LREANIKVEMPDIKLLQANCKADALEV
   1000.0000000000000       0.99521189672132515           LGKVRWAPGWQDLSIMTEKIKFKTLDL
   1000.0000000000000       0.99687802865859909           FDGMRIEWSSSRIKYFRSEFSFERVEV
   1000.0000000000000       0.99838646804317355           MGDVSLNCAGAKMDCLDRELRCKCWDI
   1000.0000000000000       0.99736799267893184           FASLKIQLQWGEFKIFVHKFPFEALEF
   1000.0000000000000       0.99735639713381374           LQEGKMHPRCEKMKHLAKEMRYASLEF
   1000.0000000000000       0.99710724929850902           LNDAPMKCEFQDIDCFNKGLQLREFTI
   1000.0000000000000       0.99599492099743536           FSDKNLEVDPYDLEYLRTRWQITKLEL
   1000.0000000000000       0.99629622034950382           FDKWSRSVNGDSLKMITQGWDVDHLGL
   1000.0000000000000       0.99802485115072648           IDKLRAQLSDERFKVFTEDFEAEMLTF
   1000.0000000000000       0.99484738242574711           LRSMQFPCECSRITCLESSVNKTWFTF
   1000.0000000000000       0.99816013665840619           LDDVDVSMGADHFHFFHSDLDFEDVQF
   1000.0000000000000       0.99224254680903845           FGDIRISTRCDRVSFVHKQTRLTALEL
   1000.0000000000000       0.99496792697922365           IEKHNVKLNLDHVRILAWDWTMDEIDI
   1000.0000000000000       0.99823173314861879           FGRFNLEMNHRQCDFWMDKVECKTIRL
   1000.0000000000000       0.99828249483946385           FTRAKWEKSKSDIKEMIDKIKRDKCQL
   1000.0000000000000       0.99673265835190339           IEKADCEKTLESLQYLYEKLQIARCNI
   1000.0000000000000       0.99780729950058134           LYKPEWEPPKDELNDLYETWGFGRINI
   1000.0000000000000       0.99797761960539544           FEKTQCQIRVAQLKLFFEKPNCDGCKI
   1000.0000000000000       0.99639361536412774           LDKLRHQIKHPDIGVFGERLDLYTMRL
   1000.0000000000000       0.99701669041301888           LNGVRVPFTEDPLKFFYCTMKFEFIDV
   1000.0000000000000       0.99496403939175948           LDPIKADFGFYHMSVLHHDVSAEKVDL
   1000.0000000000000       0.99534693216578429           LRSHGCDKDRNYLQEFWQAWKIPRVDM
   1000.0000000000000       0.99437173926871159           LHKYAMQIDLAEFKYMFYRARLEKLEF
   1000.0000000000000       0.99451509377430358           IPNQEASCPGDSIRGIWGRANVDGINL
   1000.0000000000000       0.99642168006385790           ISKCDLRLEMRRLHCLYQDMELQDIGF
   1000.0000000000000       0.99706492667407920           LKEINFDVTEADIECLEKNVACKTMNL
   1000.0000000000000       0.99548297402176078           IHEVTAQATVEDFNMFRRKCHIDTIPF
   1000.0000000000000       0.99590588023212701           IDQMDFSVSDTTFRCLRNDHEWTYLKW
   1000.0000000000000       0.99886705178714463           VDKMGLGMKPNEVKVLRERFTKDSFGF
   1000.0000000000000       0.99619682708969570           LTRIDHDIGGSQMTYFGDKCEMNTMKL
   1000.0000000000000       0.99845413363641189           LDDMNFKFELKHLQMLYGDMEVNELDL
   1000.0000000000000       0.99825951716040195           LHKLRFKWPKPRVNCLEPELRITDIDF
   1000.0000000000000       0.99584084990167188           LEDMPVKVQRQKCDFLDSEWNSRPLQF
   1000.0000000000000       0.99478508273389199           IEKIPVDANFMALHFLMEEVRCPRFQI
   1000.0000000000000       0.99231207029161195           FEEHSIRAQPDMFRIIWRNWKPNDLDI
   1000.0000000000000       0.99342299387942579           VNEMQVQVKDGNLQCLGRGCQVPCMDI
   1000.0000000000000       0.99854283769524610           FDKMEFNYTQEDFRFLNPKFDMWGFKI
   1000.0000000000000       0.99636663244247647           FRRCRMHHDGDNLKCIWYKWEFDHLKI
   1000.0000000000000       0.99518960627472530           ITEATAKIPHHRIDRFYTNCEISEVNC
   1000.0000000000000       0.99830145651236457           LASIEIRLQHDRFDHILKELEGRDWRL
   1000.0000000000000       0.99596693018316229           FKDAHLRLDNSRIEMFDQRVRIQELSM
   1000.0000000000000       0.99777439002468493           LTDFAWEPSHKEFPWLHHSMNMPRIGL
   1000.0000000000000       0.99678879562141298           LTEKEAPMSTSDIGVFIPKFDVGSLKF
   1000.0000000000000       0.99693546684062595           LHDPDVNSNGRGIDALMRKLKPRPFDL
   1000.0000000000000       0.99756776999846297           IRDVDPTLGQGEIGFMMRKMEISMFKF
   1000.0000000000000       0.99711159452408626           CKKMKCEHENADLAWLYESIPFGMMHI
   1000.0000000000000       0.99483434975680207           LEPLQINIKSTRLHVLFWNLSCTSLDF
   1000.0000000000000       0.99673020756653186           MDDCRGAVKDHDLRMFTRQATVEAFEM
   1000.0000000000000       0.99821183723537832           LDKADLDARCTSIDLVAEPYEMDRLKL
   1000.0000000000000       0.99822473269980772           FHKCKINCHYNELDTIHQKLEIRNLKL
   1000.0000000000000       0.99748350878962244           CDDCDMDLKHRKMEFLHKDQEGKSWRW
   1000.0000000000000       0.99604429776530790           FTKWDTSMSMECLRYICCPFDARKIRM
   1000.0000000000000       0.99635886731424061           ITPFELKCGHDNLHCLHWSIEVNQMRF
   1000.0000000000000       0.99707363010236927           FKKFEISVEKTDFRIFYGKAHFATFTF
   1000.0000000000000       0.99729002494662433           LNNPDFNCNMDEFKAFYEKMRLQELNF
   1000.0000000000000       0.99779278187919540           LEDVEIKYRHNHIKILRHTQECNDLKF
   1000.0000000000000       0.99572120014873999           LCKEEVTASMPQVEVFWERVDMRSFRF
   1000.0000000000000       0.99689267414995342           LSRMQVQVDHKRCDLIPIDCECKHWKL
   1000.0000000000000       0.99694352301481315           LKTWRLPWQRRKLDVFDTEKKVTGIDC
   1000.0000000000000       0.99600792438690888           FRTWNLKYECYGFECFMSDFNMKDFGM
   1000.0000000000000       0.99481474009897763           IKECNVDMEDKDFEYFLMKITMTNIPI
   1000.0000000000000       0.99839932141680132           ITDPECRDQHQELNHLRHKMSLKDIKL
   1000.0000000000000       0.99618464429406628           CDEHTCEVSPPDLQVMRRKVEVSQMNL
   1000.0000000000000       0.99751305919483035           LKEGNARESKKQFSYFERKPPLGDMQM
   1000.0000000000000       0.99821287480867282           FKEPRMKYDTKKVDCFEKGVRGCGWEW
   1000.0000000000000       0.99729122146831739           IKRRRMHVDKRNIRYLEQQISVSHLDM
   1000.0000000000000       0.99860417154383596           FKDATCSWDKNKFEVLENEASTKKCNF
   1000.0000000000000       0.99674893404268428           LPDIGLDCKKDKLQWLDDEIGDEPVGL
   1000.0000000000000       0.99610437566884824           LEKVKVNYKDRNLKCFKCKMKKPGLEL
   1000.0000000000000       0.99627431768314967           IHKYNCGVSAQKFEWLEGEWDFRPFQI
   1000.0000000000000       0.99541984019968288           LNRGDIQRNEQEIPWLHWRLDTQGMKI
   1000.0000000000000       0.99531382921330258           FKDVPWGSEHEDFHFIWKRVSTPSFGI
   1000.0000000000000       0.99668124830736582           FRNCSIKARSKKLQMLENDVETKEWTM
   1000.0000000000000       0.99691026302578722           IRELSIRLDQTNIKMLDTKHSVDEFDF
   1000.0000000000000       0.99874980899333399           LKRGKLRCEESQFGCIYDSLNVGGIDF
   1000.0000000000000       0.99793877920320828           LRNYQWQCNSHDLSCLKEKFDVQCIKI
   1000.0000000000000       0.99725839119462345           LRDQSFQFENKELDCLITSSGFRCFSL
   1000.0000000000000       0.99814161321942196           FRKVSMPMEHDEINFLHQKVHIDHMRV
   1000.0000000000000       0.99646553474694610           LHPADLGVSFKEINFIHWRYRLNAISF
   1000.0000000000000       0.99584841123384416           FKRFDIHFEFGQVTVLHEKLPVSRVRL
   1000.0000000000000       0.99681062578361335           ISRVGITMCEDRFKLFHEDVQVDEIPI
   1000.0000000000000       0.99860282881788198           IDDADFTWKYTEIRLMHRRVPMDIFKL
   1000.0000000000000       0.99887401615200655           LDETGISIREKRLDFFDKEVNKSSMGL
   1000.0000000000000       0.99353079068090722           WDDMELPMSTNDIDFIGRKDELDSVRV
   1000.0000000000000       0.99627503568831577           FEETGYTMKKKELTLMYRSIDCSWFSL
   1000.0000000000000       0.99677695139607658           FEKIDMEVKGDSVGCLEMDIKFSCLGF
   1000.0000000000000       0.99525125075930376           LPNANFEISNESFSFFRQNLNVTRMKL
   1000.0000000000000       0.99836523850233572           FSEVSCTCAEDDMKWLRKNISVNNISF
   1000.0000000000000       0.99779064073010937           FDEITFQMRKDRFECLYNEVGSKHFAI
   1000.0000000000000       0.99719098631698755           FKKVKVNIDRKKWEMMEKDPRHRNLPM
   1000.0000000000000       0.99777388290367086           LYEIKCEYKDDKLRYFPKSARAEHWEL
   1000.0000000000000       0.99668909470665557           CRKFPCKVDEHNIDIFDEQVGVKFFSM
   1000.0000000000000       0.99861957563749948           LDKMKLDVRVNGLKFLQSPWKLDGIEL
   1000.0000000000000       0.99611371483284816           VTKVKYQMDMQELKWFGESMRLDCWEF
   1000.0000000000000       0.99899034812000620           FKEVTIKGAKDKLRSLYKTIRIDDVDF
   1000.0000000000000       0.99475596010275780           IQNRKLGFEGENLKWVCGESKDEGIEI
   1000.0000000000000       0.99295199166160542           MTKVKPSPDCPKIQWLDHDIRFEGFEI
   1000.0000000000000       0.99827263747598738           LREMRIDLTMNEVSILQRKADAETIDF
   1000.0000000000000       0.99787185626135966           LPDVECEVGPPEIQWLKSQMDCKWCKI
   1000.0000000000000       0.99750668006966559           LARLSLEYKCQPLTIVCDKMDFRRMRL
   1000.0000000000000       0.99569276274936935           CRKADCELGLQDIDILWDKLKVPSCNL
   1000.0000000000000       0.99799883857869043           LKKKRLAIDKNHFNCIEDSFKASCLGL
   1000.0000000000000       0.99778236982826163           FDQLEFKHNMQKLDHLIKKMDWNEMKL
   1000.0000000000000       0.99894950822834405           IPKVEMKFGHKRMDFLPDDHDLHQIKL
   1000.0000000000000       0.99814869430294362           FSEMEQDFEESDLSFLRPSLDQKHLKL
   1000.0000000000000       0.99389548049039778           FSDYSIRWKCRMLEIMCKKKDRKNVKL
   1000.0000000000000       0.99784944113215956           LDRCQFDIRMHWIEILIPKWDMKKLKC
   1000.0000000000000       0.99618250551480236           LEKDEIDMSHKPVDFVPSEIQLRRIKF
   1000.0000000000000       0.99532658751911651           FDPHKPDMREQHLRLIRWPMELQKYNM
   1000.0000000000000       0.99806588745869451           FEKIEPRSKACDLSSLREKYEPEDMKL
   1000.0000000000000       0.99672501578984074           IEDVSLGMRSARCGFFRRECSPTHMKV
   1000.0000000000000       0.99681108227266335           LKKCKLSFDPERMDGFYSDPHIRGIEC
   1000.0000000000000       0.99615912474172252           FEEITWKMNYPRLRMFMREMESDGLRL
   1000.0000000000000       0.99888874530063643           VEDISIQLREDQLHILRHEVQIETMGI
   1000.0000000000000       0.99700353441110379           LEQCELPVKLDTMNLIRCESEFPQVKL
   1000.0000000000000       0.99880228579503760           IGDIKIHMNHQKIKIINRDMRMSTIEM
   1000.0000000000000       0.99498722486201174           FREWHWPCEFRSMDCLYRELGTPCVSI
   1000.0000000000000       0.99831427130978101           INDMDISVEYDELKILDSRWDMDEMDF
   1000.0000000000000       0.99730838979794711           INNHKVRAPDPKFKRICSTQKYEDLEM
   1000.0000000000000       0.99616216193155160           FGKPRAEKDCDPISIIMDKAKIDNLEL
   1000.0000000000000       0.99212696292188141           FCDQEMQLQPDELRCLWHRAEIDTLML
   1000.0000000000000       0.99733016009655218           FHDASIDVAADEIKLLDNKFEPENITI
   1000.0000000000000       0.99777852273381040           FQKYDVDFQQDDLKFFPEDQKIERISF
   1000.0000000000000       0.99710973778513823           LDQWGADLKETDFDIIRPTVSIDIVGL
   1000.0000000000000       0.99751982999154465           LNDVKVECGSNTFDCISRSFTFKVLKF
   1000.0000000000000       0.99574948911516470           IYKVGVEKHTEDFKDLHQTPDMHRFNM
   1000.0000000000000       0.99898948438726709           LEKIKFERPKNSIKEFSDPMKIQKVEC
   1000.0000000000000       0.99828137557028385           IYDIPLGVKGTEIRVLWKRYPLDGIYL
   1000.0000000000000       0.99715108743802039           LDEMEMERQQAEVTDLRTKGDWGKIRI
   1000.0000000000000       0.99617933363799349           FEQKEWPFPESPIEALNNRMEIRALKF
   1000.0000000000000       0.99523410375940136           FDNEDHPIGQKGFNALRDSIDMNGLKI
   1000.0000000000000       0.99777147203635719           LDDVEWQIRSCELEVLSDSLEDKYLKL
   1000.0000000000000       0.99494439958922309           FEQVKFKSKSTQLKVLWCPCKREFLDF
   1000.0000000000000       0.99785823143915553           LGKVNIKVSPDDCKVLHYNCRAYAVDL
   1000.0000000000000       0.99332369007861054           CAKCPCDMGDKELEMVGERPDYKTCSW
   1000.0000000000000       0.99790134063270275           ITKRDYGLSWTDLPCLHDKFEFGVVRW
   1000.0000000000000       0.99668348852377520           LQNPPVNLQDDHLRCIRDPVELAGFRL
   1000.0000000000000       0.99740373980988806           FHDPRHPMKRPHLDLFDRDLKMRQFQL
   1000.0000000000000       0.99807269754550321           LENWTVDWKQKHIDMVYTDVDSKWLPL
   1000.0000000000000       0.99549134109911785           LEQLTVSLKYTEIPMIRYGIDMCGIKI
   1000.0000000000000       0.99593027772558795           FDKWHRRAQPDELRMLRWDMGCEDLPL
   1000.0000000000000       0.99483924088807962           IEKVPGQTRYQELNMLRTNINWNPLNL
   1000.0000000000000       0.99314930556538261           FDGVTMELKCGQFQLFRHNYQIGKMPL
   1000.0000000000000       0.99580572011801538           FRKASCTPHRKGFGYLDQKVKAPEIRL
   1000.0000000000000       0.99886184432645164           LDKCGCNRDHAEIGFIRERMGLDNLTF
   1000.0000000000000       0.99794939646769198           LEKLSVPARREDLKLLEHTWGIACLNF
   1000.0000000000000       0.99463539885711538           LDKCQSEARNDCFKYLRCPMQAEQYKC
   1000.0000000000000       0.99783123083425163           FEDCDVSMKLCDIGVLIGKPEMPRLRF
   1000.0000000000000       0.99797202815728714           LEKPQYKFKNDDFKHLYERHSGEELRC
   1000.0000000000000       0.99591680535251315           IEKINIECHWSSLRIIYDNFDVPYLGL
   1000.0000000000000       0.99467908765005564           MGKYNFDIKADGLKVFGVKLDGDCMPL
   1000.0000000000000       0.99693983790318341           IGKWKPPTGSNTFRELGEQEKWDKFEI
   1000.0000000000000       0.99667230985698085           FADCPVTESCQTLTHICNDVELEDVRL
   1000.0000000000000       0.99186625680853602           IKPWSFSISSQSIKLLEWGQRADYIQF
   1000.0000000000000       0.99596083905739730           FDDQRANFQDERLEYLRTECGLNNVPF
   1000.0000000000000       0.99770465676633302           LNDHQMDFDERHMEYLDKEVRWDRIEV
   1000.0000000000000       0.99888639785211419           IDRMRFDMKDTELPWLHDKIAIEKVAV
   1000.0000000000000       0.99902384499219854           FDEWRGEVKEEDLKLFNKSIPFELIPM
   1000.0000000000000       0.99656795185730163           LKNVRLDCNCPDLQVIYERMALRSFGF
   1000.0000000000000       0.99649272534985889           IKDRRYSMEGQDLKILSKRPTFSAFQF
   1000.0000000000000       0.99821575121582629           FHNVRFGLPTKDLEGLYHKFKIKCLDL
   1000.0000000000000       0.99573213835844587           LKECRIPFDREKFSWLDARIRFVAIEF
   1000.0000000000000       0.99784081746091102           LKEVDVGIERQTFGIFDPSWNMNNFKL
   1000.0000000000000       0.99625142380747866           FSKFDLPCKHDRFGCLFKDTSESCFRF
   1000.0000000000000       0.99831454950231491           LTDMNVHVALQKIEMVIREAQCKDLKL
   1000.0000000000000       0.99793605723199175           FYDADMRCGRDRITCLDRDVRVMQFNL
   1000.0000000000000       0.99726947765006901           FGEISMEHPAHRCDLFINECKPGKFDM
   1000.0000000000000       0.99586993861619300           ITEMEPRIETNKMDVILREADPNEWNL
   1000.0000000000000       0.99454778358860674           VKDAECKCDSSEIRLIEHQVDFQELDI
   1000.0000000000000       0.99672312057081369           LQKCRPDGDEKDLGWIRDTPAFAKLDI
   1000.0000000000000       0.99733230517028948           FGDWQCSAPCKRLEALFGEVTINGINL
   1000.0000000000000       0.99330538856567074           FRDMQEEWHYHDLTMLPREISADKLEL
   1000.0000000000000       0.99748062866545828           IEDPKYEWDESSFDCLRREFRPQQLDL
   1000.0000000000000       0.99650022317843046           FTDCSHEPNRSNFEYIDHNIKFRDFEV
   1000.0000000000000       0.99580556966302158           LQEIEWEAKPRSMDALFCKYEKKRLRF
   1000.0000000000000       0.99503291110028336           CNKCGCDRQYNNLNWFNEPWPLTRCAM
   1000.0000000000000       0.99606534530305857           FGKPDCNMPHCKLGYFYEEPPINNIQF
   1000.0000000000000       0.99663174092490980           FGDFPFALETKRVEILYSDFRIHIIDL
   1000.0000000000000       0.99828209875611695           FPEVKLKYDLHKIELFIKEPRVRCFDL
   1000.0000000000000       0.99839896304709419           LREIDCKFERNDLDLIEREGRAGDIDW
   1000.0000000000000       0.99558174370284880           MKNYEIPMEAHEIEILQSKAQPQQFKI
   1000.0000000000000       0.99520720781497995           LGQLPLNWPIKGLDLFTSKMSCKTIKF
   1000.0000000000000       0.99839581967157331           FFKMDWSFEANDLEFFLSKPELRRLKF
   1000.0000000000000       0.99731745243963066           FDDPEYPIANSEFGIINQKLDVKQFRL
   1000.0000000000000       0.99727445531683911           FRRHDGACDTTNISILHEQIDWGGLKF
   1000.0000000000000       0.99524499046232506           ITKAEVERKDNEFNYLRLKYTSATLRI
   1000.0000000000000       0.99529012544675699           FDEPGFNTTKRKLDELYRNIETKKFPM
   1000.0000000000000       0.99618646817415490           FHKFKWDVDQGTFPVLTNPMKRHKLEI
   1000.0000000000000       0.99379481399723435           LKKGTGGKERPDLSMFQEKWGPTSLPF
   1000.0000000000000       0.99639126986956805           LDKFKLDVKPNPIAILQDRLPLPRINV
   1000.0000000000000       0.99709996765644393           FHKFNMQMKKTQLPEFFDKFNPQKWKI
   1000.0000000000000       0.99664338363507177           IDKIDMDFKSAEFCDFHESYDYPRIRV
   1000.0000000000000       0.99646311734491055           FRKWQCQLTCRDLEILADKATFRWVKL
   1000.0000000000000       0.99678004347801652           LHKHSFDFRPDNFKVLGDRMEWEVLNF
   1000.0000000000000       0.99203769628462846           LTGIKANCEGDYFGVFAGEWEMTNFQF
   1000.0000000000000       0.99602825712928234           LWQVRVQAKFKRYDMFFRDKNIKAFDW
   1000.0000000000000       0.99654573195576812           LGPVEVSVKCKDLEGLWVNHGVRNLKF
   1000.0000000000000       0.99614251602661275           IQELDYGFRNKHCEMFPHHCSCRWLKF
   1000.0000000000000       0.99753347484159305           LWKLNLDIDKQDLEWLNDRRTLKRIKW
   1000.0000000000000       0.99911552788977642           LYEFDFSMKSGDFPLFRSKLEMANLRV
   1000.0000000000000       0.99599973615154314           MSETDWKVSDKDMGFFKTKMQPKNLKL
   1000.0000000000000       0.99785776618552213           LNTVNIQLPNKNIDWFHQKMDLKPVRF
   1000.0000000000000       0.99491317415044145           FDEMNIRLGHWPLRLIHRRLQLHYLKI
   1000.0000000000000       0.99792755921297038           LTNYEPSMSHPDITLFSDKYELKGFRF
   1000.0000000000000       0.99686192057647049           LYNLDYNCQHADVDLFHSKVEITRFKI
   1000.0000000000000       0.99390676234764996           FHKLGMGAPGEYLKFMYAKIEAKALRL
   1000.0000000000000       0.99854134429588937           LENIEMEIRGQEFQILNMKYDCKVFKI
   1000.0000000000000       0.99647863121206282           LNRVRCTTQVNDFKIFRQRVSKDCIGL
   1000.0000000000000       0.99151900087114542           LKSIKFDPGPPSLNWFEATMRIDNMDY
   1000.0000000000000       0.99623842774658522           FKRMRWDMTKPEFQFLDSDWKLPGMDI
   1000.0000000000000       0.99394064433607665           LSELDLGFTGADMDLLNKESKWQPIDL
   1000.0000000000000       0.99904109173608191           LPDMPMDMQMSKVEILEHDLPIKDFGF
   1000.0000000000000       0.99376242404601578           LAPIRLEMEPAHIQHIFSSAKPPKIDL
   1000.0000000000000       0.99860455124990455           CRKVKMECHNQKIRMLEQEIRLNTFEI
   1000.0000000000000       0.99613308049554161           IHNCQWRIDPSNFGYFWESVKHPEIEF
   1000.0000000000000       0.99474795891712497           LGKWGPTMSVPGINFFCENIELTYLRF
   1000.0000000000000       0.99307543262918896           LMKLEWPLQCQPLRCMYAKCKFNCMKF
   1000.0000000000000       0.99636610524084046           FESCEIPFKVEVIRVLLGPVEEELFKW
   1000.0000000000000       0.99498427170496639           MDKMSPEYRDSKLNYLGENLAYQRISI
   1000.0000000000000       0.99676718968560574           CEKSPCNVKDQEFEFWHERAEANQLRL
   1000.0000000000000       0.99611707824124074           LRSVELQYQDPDIEFLGAQFDFNDLKL
   1000.0000000000000       0.99809283719336273           FDNHEWEIANNELQFFNSKVSANKLRI
   1000.0000000000000       0.99688899293044408           LTGVEMGYTNKEVGVLNDKCEMTPLRI
   1000.0000000000000       0.99432553829458359           FYPVKARHKKNVIKDFFCSIRMQNLEI
   1000.0000000000000       0.99579245164117391           IDNMECKVEHKELEFINDKLRASGWKI
   1000.0000000000000       0.99666782174370760           FKNYDIHCECKNFDCFWQSWPAACMGM
   1000.0000000000000       0.99800634160462076           LREVQITFETGKLKLFYRDIGCTGIGL
   1000.0000000000000       0.99618599922951212           INEYDMKVERHKCEFLDRDIPLPDWQM
   1000.0000000000000       0.99707002059972538           IRKWKMQAKRSDFHGLWGKVKRHRLDL
   1000.0000000000000       0.99685240124651042           CNKVEFKCRGDEVDFLNNKLQLTEMKI
   1000.0000000000000       0.99415075026048916           FDENELEWKFQEFPVLYSEPPFPTLRF
   1000.0000000000000       0.99829507553162045           INNLRLQINCGELRCMYKKLKFEPISF
   1000.0000000000000       0.99616964108456829           IEDTQVDFENDEFRHLYDKIGFDKVCF
   1000.0000000000000       0.99734537962565528           LQKADPKYKWYDLSILRDKPDHNRFKI
   1000.0000000000000       0.99513558864941920           LCKVDQESHNNELNDFWEKVENMKFNF
   1000.0000000000000       0.99889765968033917           LQKMKCDTEKQEFTELYQRMRFESCEW
   1000.0000000000000       0.99518362575091468           FKDHKCKFQRGAIRMFVCSCKCSYCDF
   1000.0000000000000       0.99397187648926599           MDDIGIPYRCGRFTFFDREQKIKMMTF
   1000.0000000000000       0.99130049040388379           IDTVEVYHRDSYLPIIRGKPEMRKLKV
   1000.0000000000000       0.99778797200886793           LHRVGVDANWNDLQMLHTSFNVAKLGI
   1000.0000000000000       0.99672937317492827           FTKKDVGISCEDFNCFIQKYRITCLKI
   1000.0000000000000       0.99153257612408419           LKSMPWRFEAYELELIYGKPEIDWCRW
   1000.0000000000000       0.99714563791133382           FADQTLRDNHDTIKYFYKEIPVDDLAL
   1000.0000000000000       0.99678394516966895           LDTQNPGVNEGDFNMMKDRCEMQSIKL
   1000.0000000000000       0.99796741208012751           FRRVEWNMNQNDLGLFDERWQAAPMRI
   1000.0000000000000       0.99432609943001204           IKKCPVDINGHEFDMMLEKREIAKLRV
   1000.0000000000000       0.99732031388867615           ISKTEVKPDITDFKWLRNRFEIEWIRM
   1000.0000000000000       0.99773991429806519           LEGASVSKRDTDLEWLKGSWEGQDLKF
   1000.0000000000000       0.99652415679961237           FNNIDADWKGKGLQMLNCNYECPRIKF
   1000.0000000000000       0.99827146109205200           LDDQEVQWKVQDFNFLGQELECDDLRF
   1000.0000000000000       0.99535708911982812           VSEINLRIRAKDFGMLTKRFDKRWLRM
   1000.0000000000000       0.99484201337751244           MHDNSFGWNHDNFRLMWHECRIDPLDF
   1000.0000000000000       0.99310420703863000           IDNFKFDYKAAKFSMIVQEVPLQYFEI
   1000.0000000000000       0.99600309101440210           VNEYNVPVDDPRFGVIERDIKCRSLEI
   1000.0000000000000       0.99726777320804383           MENIKCEWKSEKLGFIFDEAKAGQIDI
   1000.0000000000000       0.99682264452624592           LQKHRCKWKKTKFKFLYRDWKLGSIHF
   1000.0000000000000       0.99723509740087690           FREPKGDHDWKELAHLRKKMKMKRFRF
   1000.0000000000000       0.99704019374923725           LTRLEFDLHDNKFKLLAEDYDIEKITL
   1000.0000000000000       0.99617510434121226           LDQMSQSAREQQLKIFHRKFERDCLNL
   1000.0000000000000       0.99227525835020391           LNPADIKWESNGLPMFGWGIRCAQFQI
   1000.0000000000000       0.99648068979574689           LGKCPFSTPGRDLQWLSERQDVRSIKI
   1000.0000000000000       0.99691243702303778           IPKYEVKGECSRFDEFWEGPDMKELKM
   1000.0000000000000       0.99497221004982028           CSRPSFQCDDKEIDYFKESKEVNKMHY
   1000.0000000000000       0.99737685193220182           FREFDLDVESEDMGFFSQRFDLAKISF
   1000.0000000000000       0.99809558148319055           LGDYEFRMNNKGIDILRWGLDMNQIKL
   1000.0000000000000       0.99296222128218692           MEKLNMDTHHDGIDMLREGVKARHIDI
   1000.0000000000000       0.99810797176948030           LDRTETPLKKSDMSMLTDKIEQKFLKF
   1000.0000000000000       0.99555711043000650           IHEVQHEVPDRDLECLYKKMNFDILGL
   1000.0000000000000       0.99459897724739565           LKGCRLEVTEQKLTLLEPEWNHGFFDM
   1000.0000000000000       0.99450315930254085           LKDVKIGVDRKQFEGLNTDIRTTNLEW
   1000.0000000000000       0.99530828999376497           LPKAKANANCDDFEEFWPKLRFKRIDF
   1000.0000000000000       0.99821983463355046           LNKYQFDMDKDPLSFLETQLKMNPFEI
   1000.0000000000000       0.99814334856387477           IDDITVSLNNGRISILDREMTIAWVGF
   1000.0000000000000       0.99791687195609380           FKEVTVKWDCHRFELLWKEPGFNQVPL
   1000.0000000000000       0.99710853075081407           FKETKHSVQHKDIDVLQTKQRYSGLDF
   1000.0000000000000       0.99518874628676390           LKELKKSWSCGYLDCLGRGVKWKAVEM
   1000.0000000000000       0.99534979382594369           LPDPKVGAKPEHIKAMCREIDADCIDL
   1000.0000000000000       0.99587508468291552           LPNFKIKAGLQQIKIIYGSHKGESFEW
   1000.0000000000000       0.99694524660515438           FYEYNCSLKVHNIQLLMKKFTCKDCGF
   1000.0000000000000       0.99688780799943855           LNDVRVNVNRGDIGYFQRQIEFSKLDI
   1000.0000000000000       0.99511891698999211           LGDFKCHWHHDQFHMISKSAKMDGIDL
   1000.0000000000000       0.99673544966165095           FKQQRVKMSDDDLTRLYRRYEVPDFDL
   1000.0000000000000       0.99528517404519001           IRDTNVDMNDNRCEFCDKSCGCAHLNC
   1000.0000000000000       0.99665179012602101           FKKIDIPVKMKRFDVIEESFRVKWMHL
   1000.0000000000000       0.99746690815418959           LDDNRCEAKATKISAFRHEMKFSSCEW
   1000.0000000000000       0.99474648336997817           LRKVSWTVNSPKLGFVDDDEGCTHCDI
   1000.0000000000000       0.99552095527724105           FNRVKLEHDKRNLSHFDTKAPIEKWQL
   1000.0000000000000       0.99660550870896514           FHECQVNISDGNFGTLHYDAAVGDFQF
   1000.0000000000000       0.99934876235539627           FANGDWRFGKGECPFLYDKCECRELRI
   1000.0000000000000       0.99781321408175749           LDTVNLDYQDDDLDFFKESIDFNSVQL
   1000.0000000000000       0.99580406758653917           VPKLHCGLNCQRIDCLCGDVEYRCFRI
   1000.0000000000000       0.99635141452772258           LTPWEPKVHHSSLDTFVQGVQVREFKF
   1000.0000000000000       0.99686663698201239           FEDMQAAESRTRLGYFHKDIPLHDLQF
   1000.0000000000000       0.99295025658920066           ISNSKMGCGTPKFPMLTKEVPYRQFPL
   1000.0000000000000       0.99760430947919332           FRNMKLHVDRRSFHWLEMQLRTSPLEI
   1000.0000000000000       0.99911541469766330           MKKITLGWERTQMSLFEENLKIAAFEL
   1000.0000000000000       0.99726905623409090           LKKCHCAMEHRRMQWLEAEWKLNECDF
   1000.0000000000000       0.99587183698265547           IPGSDFEYPRNGFDRLYNKINMKDLRI
   1000.0000000000000       0.99705377237415749           LHKMERKMQDSHFPWIHNPVEYQELKV
   1000.0000000000000       0.99840829449248825           FNNLELKAKRSEVTMIWKKFDAAEIRF
   1000.0000000000000       0.99378260483494374           LHGPDHKWTERGFEKLYPPLELRPLRL
   1000.0000000000000       0.99237087035688809           LYEVRVTMEEYEFELLMQEVTEKCFDL
   1000.0000000000000       0.99700060389777267           LDKPDVRMSDDRLKFVTDDWAMAYLQF
   1000.0000000000000       0.99811747804836337           IKKIDCPAQTDDLPVINDKFQPTAFKL
   1000.0000000000000       0.99863546518819657           FDKAELNASNDEFKFVRPQAELEVIKC
   1000.0000000000000       0.99703154130139116           IERGSISCKCKELQFIHEKISLKNMKF
   1000.0000000000000       0.99598853866547177           LDKMDMKVNTSRFNLFGQDPQYKEWSM
   1000.0000000000000       0.99567883014119629           LHRFRCGQPLDHFKHLIDEGKLERFEF
   1000.0000000000000       0.99570182067785107           FHKMKCELENGTIGDLAWRGKMPRLEM
   1000.0000000000000       0.99709844626041888           FKKRELGMPKGTFSLIEEKCAIAALKI
   1000.0000000000000       0.99701528380260729           IVKLDAKMAWNWLDKFMYKIEWKDIRV
   1000.0000000000000       0.99594289934222868           ISEREINFGNRYLQVITTKLDIKQIKI
   1000.0000000000000       0.99694897663630133           LVEYPLKNAMEKFRWMFNEMTPQELGF
   1000.0000000000000       0.99810528868379356           FDSMKLACRPETVKCLRKECRASSFDW
   1000.0000000000000       0.99613015572490016           IKDPKVRADNRDMTVFNGKYRFDYLQM
   1000.0000000000000       0.99547549355586784           IAEIQIRGNCHKFDLFHHEWGVKSLGL
   1000.0000000000000       0.99675658913172094           LREATIQSDTQKFDCLHREGQIKDLGW
   1000.0000000000000       0.99768244230132308           LRKQNIRRQPTKLQMFYSEFQVGDLEF
   1000.0000000000000       0.99751790424200137           FRNIKTRIDPKTFSWLYDDVEFSELQL
   1000.0000000000000       0.99799798160940600           LNNQEMQMNPRPIDLMTAPIEVRYIKI
   1000.0000000000000       0.99822235418687633           LDNMECPLSSDHLDFLESDVKVDYIEF
   1000.0000000000000       0.99912567757821336           LAKDDLPCGCQKFGCLVSEHEYRWLKF
   1000.0000000000000       0.99695122584291074           LKEVRATAGDTDMNHLTKKFRCSGFDV
   1000.0000000000000       0.99798326229217915           IEDVKMSTKRKHWNNFHRECKCPQIEV
   1000.0000000000000       0.99886929919840928           IEDYEHSIEEPDFNILKKKAECTSCRI
   1000.0000000000000       0.99780004354069729           LHRYELDTDDDQLDYIRDEAELKGIHF
   1000.0000000000000       0.99786499421707564           LQKGNLKFGQGELSFLWGKCEVNQLKL
   1000.0000000000000       0.99577744639389565           LRRHDMRGTSAEFGPLTERREFGEFRF
   1000.0000000000000       0.99935240382454327           IEKLECDWKEKELEILKQKQDCEHWRV
   1000.0000000000000       0.99534114088493941           FEELSLKHKIRNLRLIWGNFGNESLGL
   1000.0000000000000       0.99663214172785453           FDEVKASLKHQDIDIIHHSAYLQYFEL
   1000.0000000000000       0.99508081138632465           LKPHKLKYDHTGLQRLVKKMNGDEWEF
   1000.0000000000000       0.98955195819790120           LKNMKVRAEKAHLRFLHSNWSIEPMTF
   1000.0000000000000       0.99666306226626400           LDNLEMSMPHEGLEWFNDPVQYRDFKV
   1000.0000000000000       0.99596703844547030           FTEKEVSCRAQHLTIVHRRIDLKSIKW
   1000.0000000000000       0.99792569488598248           LEDFSCDLRSTAFRFFRPKWELDSMKM
   1000.0000000000000       0.99642188071840809           LEDIKKGFSPHHLDMLHRGLQYGALQL
   1000.0000000000000       0.99658790584176205           FKNVEFDQESSKFPLLEGDIKASMLKL
   1000.0000000000000       0.99604319825016874           MHDVEMPCTDSDITWFNRRCGMANLRL
   1000.0000000000000       0.99651543520640629           INDWRAGFNTKEMDCLRWKIKQKGLEL
   1000.0000000000000       0.99795725307036931           LRNLEMKARYKAIEIVCAKFEVRTFKL
   1000.0000000000000       0.99573334573156869           CRKCEANWERGNFPIFEEQMEQKMIKV
   1000.0000000000000       0.99856562495385059           FREKKLHWDKTKWDNFEKDIKYPDFEF
   1000.0000000000000       0.99653846704454629           IKNLRMNIEYQKIQFIETDIQNQQWEV
   1000.0000000000000       0.99628067315792712           IEDHEIQVQGTDFDYFYERVEISAVRF
   1000.0000000000000       0.99459323312079362           IAKINCKSSPQQFDWIFKNADIRECRF
   1000.0000000000000       0.99475314931320824           FGDVAMHHPNCNLDHLGRDQNAKDFNV
   1000.0000000000000       0.99477904666506101           LQDINFSYNKRCLELICEPFDFRQFKL
   1000.0000000000000       0.99720690709807513           LPQIEWPINGRGFDVMTRAADMRPFKF
   1000.0000000000000       0.99813578311576523           FHRLEWSLGTRDVEVLHEKINCQNLRV
   1000.0000000000000       0.99912930780140286           FNKMRPEFNRGEFKLFTYKVGADRFDL
   1000.0000000000000       0.99695033570616642           LQNVDFNSGVEEFRSFIERFQQPDLKL
   1000.0000000000000       0.99680268907064529           FPSMEITCTHGEVNMFRGKVQHNTLKL
   1000.0000000000000       0.99419655012128549           LHDTAQQMACNEFDCICKKNEWRRITL
   1000.0000000000000       0.99929737235646754           LGKIKFNLDHGGIKHLTYDLKLEKVDL
   1000.0000000000000       0.99738283588011545           LNKTKIDVKQERLNFLDYPMACEQVDL
   1000.0000000000000       0.99398434457831586           LDEREMHIKTRDMTLFKMGVEEQCMKI
   1000.0000000000000       0.99764117022255439           INKLECGMEWDDYKMFRPKPSIECVTL
   1000.0000000000000       0.99854887827490102           IDKTEWDTNEDECKLCKENCDHEAITC
   1000.0000000000000       0.99732788432204844           FWKLDRSFPCCDFPCILEQFECPHLKF
   1000.0000000000000       0.99731091574674813           LDDGTIEISDRPLQMLKQEVECKYLKI
   1000.0000000000000       0.99687019285319878           FKGIEMGMDMKDLDFLNVRPKIYALEL
   1000.0000000000000       0.99768484639151234           LWRMSCDMHDDTLRYLRDDLRCGRLEV
   1000.0000000000000       0.99575620242501239           LEDCGGTYPDEDFNIFKRSAKMPKFEL
   1000.0000000000000       0.99681757411861327           FEKFSVQAKHPKVNFLRWEFGCDCCNM
   1000.0000000000000       0.99738567094245012           IYKQDLSVPQEDVKFINDSIPLDYLQF
   1000.0000000000000       0.99405050291577490           LHDIKCPPQHNRFTLCLRESKNNKCEF
   1000.0000000000000       0.99710906557065659           FNDARFGSAPHKFKCFHKEMNWSGFEL
   1000.0000000000000       0.99157373081204903           FKKLKNDWDNCEIDLIQESGKQNRFDM
   1000.0000000000000       0.99865698795171409           LREAKIDHEFGKIEIVWKNLRTKYLDF
   1000.0000000000000       0.99625826911328419           VKDPPFKCEDNNFDCLVTQFDWKCFHF
   1000.0000000000000       0.99644622784756287           LDEFGMPHSWSELEFLKRNLELRQWGI
   1000.0000000000000       0.99687441762367179           FHELRCDFNWREIRMFAYKFRIESWDL
   1000.0000000000000       0.99672149369752838           CDEGKCNLRDCDFSILKKRQPHDKFQL
   1000.0000000000000       0.99386853014307830           LHKMQFSEETKRFEYFEYQMKMRRWNF
   1000.0000000000000       0.99430977104815066           LKEINLNFEASSVDLFDRSFGYAHLEF
   1000.0000000000000       0.99357356901712068           INNMRITMQIIKFAFLWWDMKLGCFEI
   1000.0000000000000       0.99638355315718008           FHKIGFRFGSTPIPLMYEKLNVKELRL
   1000.0000000000000       0.99513717536061719           LDKVEMDCKFRRLEWVPYDVGRTGIKF
   1000.0000000000000       0.99738770036411983           LSDFKAQRGSGRVTDLVKEIKCPDCEM
   1000.0000000000000       0.99470249472851779           FSQLKWDVAKEGLNIFTMEVKAQKMEL
   1000.0000000000000       0.99743747309512076           FSDIKFEFTMKVLNMLAKSLKIDRMNI
   1000.0000000000000       0.99306068469919662           IEKTNPPFKFEYLRIIHPNTEKDVFRL
   1000.0000000000000       0.99828553163083678           LERFDMDNRDNELGLIKEQISLTTFKL
   1000.0000000000000       0.99754173898495124           LDDWEANVKTQNWRIFRNNINMETIGM
   1000.0000000000000       0.99874684919781920           FQDMEFDLKKKRLAIFYRKTEFKKMKF
   1000.0000000000000       0.99869954187492016           LGSLELHIPMDEFELLIPKADFRPIKF
   1000.0000000000000       0.99202371944216605           LQGFPIEIAHGDCDLLRDRCKHSPIEI
   1000.0000000000000       0.99572120547206844           FAKIDIKCNEEELKLFTSKWQCDCMRF
   1000.0000000000000       0.99641199786956980           FQKVSVECPDAKMRWFNNEHKIRRITF
   1000.0000000000000       0.99063309734112048           IHELNGKMDPDYLRCLMYKVGPGDYTV
   1000.0000000000000       0.99812122089934929           FPRWQLDSGKAKFVELWDDAKCEKMEL
   1000.0000000000000       0.99414713522851927           LANAGYTCTWKRFELIYREYRLQNLEF
   1000.0000000000000       0.99602310222933199           IEDLKVTVHFQPFKVIHGPYRCDQVEI
   1000.0000000000000       0.99587876879542403           LHDMKINVAHDKMRWFCKDFKAQNIEY
   1000.0000000000000       0.99737484775507212           LKDVKCRTQPNKVGAVWHEIRFSSFDF
   1000.0000000000000       0.99676916155806505           FGEWECDTEEKGLDQLNQPAEVKDLRF
   1000.0000000000000       0.99842479582030930           IDDAEMRFSGHEIDLLAHKYEMRECKI
   1000.0000000000000       0.99837385000039747           LCNVPVKLGKMHIEFICKNKEVKDLKL
   1000.0000000000000       0.99555059303658644           LPDQDIGGEKKNMEVLCRKMEMRFFRL
   1000.0000000000000       0.99623542860642389           MYDVKMSCSADDMGCLSSNYRFTCFDL
   1000.0000000000000       0.99638580801241572           LGEWQVDCGQDDVGTFRPNCEIRSIKM
   1000.0000000000000       0.99628422590764887           LTEMDINCHDEYFHWLRWKYEMGPWKF
   1000.0000000000000       0.99775154342338535           LKDRQPEMEDSEINILKRKAPCKNIHI
   1000.0000000000000       0.99712282430672383           ITKPELECSCRDFRCLRHKPNCDGLTF
   1000.0000000000000       0.99652378309226353           FNELKNDFDFNEIDFLHSRFKTRPLDL
   1000.0000000000000       0.99019414850271603           IYKPKLPKKRGDLTYFEESLKFHKIQF
   1000.0000000000000       0.99743732947751462           FHKFTCEVDDDEFSDLYEKFPVEKIQM
   1000.0000000000000       0.99533783222478989           FRSLGVEIPSRDLDFLNCPCNIHKIEC
   1000.0000000000000       0.99685932154502011           IEKCRFDMNMDDLRMIRSKYKWDYLPF
   1000.0000000000000       0.99746110347988914           LQNVEVSVEHPQMQHFWMKLDHKDIRF
   1000.0000000000000       0.99779248213251759           LNRYERKIDGSHLDYLAEGWEFQEFKL
   1000.0000000000000       0.99873995233876167           LEDKEMDLKQGDLDWFHKKWAIKCFKL
   1000.0000000000000       0.99841823250556438           IQKFNLDCPCEELRCLHYSATMDRVNF
   1000.0000000000000       0.99318628853433688           IGKGSGKMPQQEFKILKIQMRFEECEL
   1000.0000000000000       0.99448319029679211           MRDAKWDMPYEDLKILARDKKMDHLEM
   1000.0000000000000       0.99562122050931712           LEEVDINLKGGDFGCLWAKFPHETIDI
   1000.0000000000000       0.99651891697473749           LHEMDPNLCMTEIEILVKKIDCNTFKL
   1000.0000000000000       0.99531244814360120           LSKMEPQIDTSDVTAFRYKVDLNQYRW
   1000.0000000000000       0.99798147082371236           IEDSSGPCRENRLGMFRKEYNATQFDF
   1000.0000000000000       0.99711822170890485           FDEANCDCPMEDFEIFHERISIKKCNM
   1000.0000000000000       0.99159629483472811           IDNYEINDRGCDLHFLSSRHEWCTLRF
   1000.0000000000000       0.99769724633579282           LDDVDLGIDERDCDILKTQCQVEVMTI
   1000.0000000000000       0.99753121618055096           FEKTDMHFRRSDIGILRWRGDVSPVKC
   1000.0000000000000       0.99510613271389270           FDRPRVHMRTPNIRFLRVDWRFAPFEL
   1000.0000000000000       0.99811672811631524           LTDLKIRTELQDFDFITSNIKFRGFEL
   1000.0000000000000       0.99812104200074869           IRDVELGGRRTDLDVFDRKPGLKGLNI
   1000.0000000000000       0.99729835009939261           LGEFECDMNKQKCPYLERECQCHAFHI
   1000.0000000000000       0.99587475185817032           FGDQRVPTKFGKLGIFGSDLQFTHLEF
   1000.0000000000000       0.99751404078266581           LNGMRIALSPDKMRILDHDYNADVMEF
   1000.0000000000000       0.99878021189472677           ISDVECDFAEHEIEFLRNRFPKRHCNI
   1000.0000000000000       0.99738870056413043           FWKTSMEMRVDGFDFVLDDVKWEKFDI
   1000.0000000000000       0.99388859729411749           LPRFKVPMGYNWLRLVDEPMRMEYLEM
   1000.0000000000000       0.99534867156791007           IAKIKHEFPCKNLSIFCSRKRYTKFDI
   1000.0000000000000       0.99770381283697473           INEVNCQLKPTDLDCFHRKMEDKPLKM
   1000.0000000000000       0.99794744161338278           LNNCDTKMSDSEIEIFKQRISISELKI
   1000.0000000000000       0.99609188425050521           LQDMDIPIDPHELDWFNGKIEFGHLKA
   1000.0000000000000       0.99632370252930513           FNEVEMKIQDDNLQRMNHKLEIREVRV
   1000.0000000000000       0.99278353065184943           LAKAQWARTWEQLKAMIWKIEMDGFRF
   1000.0000000000000       0.99783258919168571           IEKATIEQRHECIRYLHEEADVDPLDV
   1000.0000000000000       0.99505197096519682           IDEMNFSYSCKQFEFFWRPMEKGALKF
   1000.0000000000000       0.99295006857000112           LTPPPAQLHMPPFDFIICKCELRELKL
   1000.0000000000000       0.99449454977027252           LAETGIQWPENGFDHLYSDFPYKCLGF
   1000.0000000000000       0.99743672640984427           FQEARAKQSIKCLEMICKEYKVSYFEL
   1000.0000000000000       0.99418982129398903           FQEARVTHNVDTMQIIIREFKMQSIDM
   1000.0000000000000       0.99821544047658128           FREASFRCEAREIECLQHKMRCRCCGW
   1000.0000000000000       0.99860226092850857           LKDVKMRPDRDELDYLDSQCKQQYFEL
   1000.0000000000000       0.99567116771958941           WHNSDINCKHKEIECLRQSFEIRCVRI
   1000.0000000000000       0.99650176285940506           IERVQFQIQKEDWRLLYDKCDGHGLGI
   1000.0000000000000       0.99887385177086097           LKKLRFRCDRPDFKFLEGKFKANYVPI
   1000.0000000000000       0.99591655288628156           IKDAQCNLDKKSIPVFDHGMSFRCVSL
   1000.0000000000000       0.99880175968779994           LDNAQVEIKHNKVTFLDEEVECPQLKV
   1000.0000000000000       0.99848241444072205           IKKCEYNMEYRCFDFMIEDLNMRPLRI
   1000.0000000000000       0.99878643398687927           FYKVTFEHREKELEWIRYKQDMKRCRF
   1000.0000000000000       0.99665862002944217           LDKMPMPLKLDDVRLINEDLDCSSMSI
   1000.0000000000000       0.99428926095126269           LPKSGRDQQENELKMFKEKVAPPHIPM
   1000.0000000000000       0.99963616611272021           FEKIEFKFRQKKFDFWYEDVDFRYIRL
   1000.0000000000000       0.99924981105680244           LHDLDMKVHPRKFDRLFREAKMSDINV
   1000.0000000000000       0.99659571022738536           CWEWDCGANARRFERLLTNMECKDFKI
   1000.0000000000000       0.99359756771809216           VCKCDVRYPYHKCEPFLEECQHKTMRL
   1000.0000000000000       0.99627541609049564           LRKLSFEIQCTELELFQTDVNIRRINI
   1000.0000000000000       0.99595011369086317           LDKVEPSMRADYLSIFAGEHEVTMFKF
   1000.0000000000000       0.99655831855331378           LDEPDWKVGEDSMHFLKHEVECCDLKI
   1000.0000000000000       0.99779578353190768           LGQMELKYKDNKVGHFHTEMTITDIKL
   1000.0000000000000       0.99405500184305495           IEEGPMRVTNGDFGMIHHGHDITEFKM
   1000.0000000000000       0.99726890066633267           LPDFGAPFGHARLTIIWRSLEITYLKF
   1000.0000000000000       0.99524478950458450           FHEGNWDEDCGDIDMVCYDYKVSGLDL
   1000.0000000000000       0.99679838509987706           LWDAKVKMSTETLRFLCTQVNRDMFDL
   1000.0000000000000       0.99557815494409996           ISKQKKKWSNEDWKFFRKKKRIESFEF
   1000.0000000000000       0.99954096214538157           LEDLKCKYSDNRLKHFYKDAKFEECNI
   1000.0000000000000       0.99749166510153087           FTDGDVPYNNSNLEILRKDVHFKYFKL
   1000.0000000000000       0.99235188988152145           LHPVKANVNHDKVNFCEDEVSGKMCDF
   1000.0000000000000       0.99732723885445662           IDNLKVACDQHQLSCLGSQVSINCIEF
   1000.0000000000000       0.99670855263623181           LTQWKLEYSDDDFHMLRYGWKIAPIEM
   1000.0000000000000       0.99428312725965406           LPNCNCEKSRNDFHDIYEKWKCNTWPF
   1000.0000000000000       0.99509930521907197           FKSPSMELQGKDVEVLTTGANWRKWGI
   1000.0000000000000       0.99702712940269966           ICDMRAEQPCGSLNWMCEEHKVPKLDF
   1000.0000000000000       0.99471859397175910           LQNLSCDNEEDDIHWLRSSIRYGHFDV
   1000.0000000000000       0.99723722647077129           LSDATLQITNKDCDMIYKNCTVKRFKF
   1000.0000000000000       0.99812442834588466           IAKMDVGIEMQNIEYFIQEMDLKPMKF
   1000.0000000000000       0.99107254391970434           FPTWAMTPAVKNFEMLMSKRELRRIKI
   1000.0000000000000       0.99760936904171660           FSKVQPDTPDGDLTYIHEHVHVKKVRL
   1000.0000000000000       0.99674652888717974           VNRVKLDCSDSTFKQIYDSAPAERLEF
   1000.0000000000000       0.99515436798848933           IENHKMTVTPDELNYLYNKWKCSHVEF
   1000.0000000000000       0.99901890076438304           LKEISVDAEPSEIRIITKKQRMEKLDF
   1000.0000000000000       0.99520973085178055           LKKGKCTFEDSDFDSIYYKWSVSSLEM
   1000.0000000000000       0.99840368895315035           LTSPDVDMRDKDFEYLACKGDIKHLRC
   1000.0000000000000       0.99784785571990930           MEKMTARIRYNDCGMCKDKCDMTYIRC
   1000.0000000000000       0.99355234830807970           IRRMGMDVEFQEFKLLTERKRFQWFHF
   1000.0000000000000       0.99627645227882955           IDDAEIDNQRAEIPELYHDGTVGKFKF
   1000.0000000000000       0.99501484392302797           FVDLKNEMGCWDLEFIFSDLRGEKFEI
   1000.0000000000000       0.99623298616902023           LYEVQIQVPCSKWNCLFKEGPITCLHL
   1000.0000000000000       0.99798860806909795           FEDRQVDMSADHIKLLCYDLNMDKFEL
   1000.0000000000000       0.99949058121018086           FGEMKVNFHIHRFPMLGKEIKITKLEL
   1000.0000000000000       0.99265450822779000           FRDARMEIKHEAWDMFDSELKVGQLDF
   1000.0000000000000       0.99739920116987435           FPEYKCKWNYQKFRPLIPEHKMSGLDF
   1000.0000000000000       0.99551080854692042           LEKAKYSPSENEFSCLHERAQLEHLRI
   1000.0000000000000       0.99861906513431198           LGRITVGVRCSAIECICHNMDAKTLRF
   1000.0000000000000       0.99368329122434085           LPDFDTSLERYHFEILWCTVTGKTFRF
   1000.0000000000000       0.99607394474519295           FKKIDFKFEENPLDCLYVTMSKRDFGF
   1000.0000000000000       0.99895585704941825           FKDSNVRLEASKISMLERDMNCDQVDW
   1000.0000000000000       0.99648871537859274           FGDNKAPCGPRRIPWLTPQLKFHPFEI
   1000.0000000000000       0.99706946584892131           LKDASIKDQGNQLEYINRNSHVRDLNF
   1000.0000000000000       0.99455962671334319           IGRGDVKCGHKRFNCIDSECKKDPVNF
   1000.0000000000000       0.99796560771834097           INKQSMEIENTELRYLRNKTPVHRLGF
   1000.0000000000000       0.99696216618793176           LRKVKMKEPMPNLNRLIGSLSAEEFEL
   1000.0000000000000       0.99611644105516495           VEKFAIKHAEQDFQWFHDKFAVEELAL
   1000.0000000000000       0.99526213121091900           FKNMDIEVNYRNMDLMYASEEWSTIRF
   1000.0000000000000       0.99702941571498449           LAKISIEWKPYGFDDLMEKIECHKVKL
   1000.0000000000000       0.99393469290259084           LGQITIDADCQEIPCVCYKYQRHSLGF
   1000.0000000000000       0.99779267553029005           IEKVQFQMNSPNFKFVWDKKEFENFKI
   1000.0000000000000       0.99677046692854332           IQKASCRMNADNFKMLKQNSEWDYFKF
   1000.0000000000000       0.99720409148102607           IDKTDVEPKDQEIERLREKWDKTRCNL
   1000.0000000000000       0.99458554912665054           LMKVETNFNLDALRYLVVNFNYDKFRL
   1000.0000000000000       0.99709722653203570           CEEFRCHCQGNKISIFTTEMRFPWFDI
   1000.0000000000000       0.99495558948254059           LRGVQYQWQKRQLEILEKELQIAGIEL
   1000.0000000000000       0.99678869470778630           IWEWKFQLTKTKLAIIYREINQGPFDL
   1000.0000000000000       0.99769769086470117           FDSSDMDCKQNDLGWLGSRLEAKMFRL
   1000.0000000000000       0.99788041308378594           IEKLQAETKEDPIGYLNEDMEFANIKM
   1000.0000000000000       0.99579093016041842           FEDIEHQMHPNDVNCWRNKLDIDPIRF
   1000.0000000000000       0.99049920122838575           LYNPDMSYKVKSFDLIMKGVTFQGFNL
   1000.0000000000000       0.99873857941064592           FRKMKINCESKGLDAMFQKTKLKNLDF
   1000.0000000000000       0.99702441256869745           LKRYSCQHERDKLNCFEYNISINSIDL
   1000.0000000000000       0.99552621459272905           FSDLRHPMDCTDLGLFPESIRCGVIEF
   1000.0000000000000       0.99729924118321855           VKKMRVETDYPNFRDLWNSLNVEKLEL
   1000.0000000000000       0.99834034027810004           LDRTNLPFKESKLNFLKETIERSPMKF
   1000.0000000000000       0.99489604361958306           FTKLNTKIKCTNFGFLPEQMEPTPIRI
   1000.0000000000000       0.99585966101886458           LRPPDFKPPKNYFKWFEWNMKVDDMTM
   1000.0000000000000       0.99542382038115163           FKDLPAEMDTNRISFLEHSLNHHHMQL
   1000.0000000000000       0.99500884340246121           LGRYELDMDGGSFGWFTLPWDLTKIRL
   1000.0000000000000       0.99334068266126496           LEGMPWDYKGEELTVFWGKFTCMKMNL
   1000.0000000000000       0.99464757106605095           ISNIGAKMSDDQIRMLDPDMKIETLDI
   1000.0000000000000       0.99504336005751959           LNGMKWGLGVSGMRCLCCGLRLDWLEI
   1000.0000000000000       0.99831665869586039           LKKYEMGCEQDGLKILGENAAWEGLDL
   1000.0000000000000       0.99818245793164784           FYESKMTCPSPDVRFLKKRHRLETFEF
   1000.0000000000000       0.99612351320279324           LWEVRVEIPMKKVTLIYANCKFDNMEL
   1000.0000000000000       0.99840011502248094           LNDAKLGAGNNSFNILNRDTKWDMIEL
   1000.0000000000000       0.99715828936301154           MEEYKAHGRDDQLKNFKKNPSMQDINM
   1000.0000000000000       0.99666445563239348           FCEKSLPWPCQPIPMFCKSVNLSALNF
   1000.0000000000000       0.99861753023323485           LCELRVNQDCKCFYWLCHQLRIENLDM
   1000.0000000000000       0.99506943452121865           LPPVDYSMNDTDISHFRGKCEVKDLRY
   1000.0000000000000       0.99688863617163348           MKDYRFDMSRENIEWFYKDIHCKQFDF
   1000.0000000000000       0.99443083879226113           IDEVATRCRHNTISCFSKDCEFAQFRL
   1000.0000000000000       0.99732506242839614           IKDFKLEPDIHPLDWFENQVKGKGIEW
   1000.0000000000000       0.99741588990079555           FRKFDCHLSTATFAFIYEKQNLAHFKF
   1000.0000000000000       0.99728918559390800           FSDCRVTFNHREFNWFYKDWNQGGLEF
   1000.0000000000000       0.99771468686790166           LKDRRMKCQGRKFQFIYRDAKMPTFQV
   1000.0000000000000       0.99625754442173264           IADTKFRFNKSDYTMLDRRFKQDWMEL
   1000.0000000000000       0.99575867592171385           VNDMEFPFGPHEWEILKKNCDPRVLRY
   1000.0000000000000       0.99674339237364240           FDDAKVEFKLPEIGALHHDLKHDRIQF
   1000.0000000000000       0.99721918050803260           LDGSKIDAKCHHLDTLHNDVRANRMEF
   1000.0000000000000       0.99815056522843415           FDNMKADMKSPRMAVLYHDCRFQPFEF
   1000.0000000000000       0.99857558283642189           LPEVSVGVGYDSFKLIYKEMNANGFDL
   1000.0000000000000       0.99694283540522255           IHKITFDLQWYRFEILMEDYETKSLSL
   1000.0000000000000       0.99489541492164224           LMEYEIQTREEKCHRVIPGCDCHDCKF
   1000.0000000000000       0.99670621051478747           LWEFDFREHDGGMKRLWHGVQFEEFPI
   1000.0000000000000       0.99646473788123002           LGQCKLEMDCRGFDVFHMHCSLRKLDF
   1000.0000000000000       0.99450558795913857           LHDLRCDIARYEFTFITRKYTYSRFEF
   1000.0000000000000       0.99614000270524583           LHRPEHDRKCKEIDDLWDKVTPNHLRL
   1000.0000000000000       0.99868275548010288           LDRCGMKFKEDRLRWFQHEAAMADFGC
   1000.0000000000000       0.99732484215230965           FRQHKGKVDKSSFKWFYKSFQAEDLDF
   1000.0000000000000       0.99411609203563789           CNDCDCEVHRHEVDVIHRKMRQQRMDI
   1000.0000000000000       0.99563760283272817           IEGWELNFARQDINLLRGNLEFHTFRC
   1000.0000000000000       0.99664750779117561           FDKPECQTSAEEITLFYDSFEAATFRM
   1000.0000000000000       0.99661412329701848           CKKVTCNCGMDEFRLILYKCAAEQCGI
   1000.0000000000000       0.99691892897054080           LGSQDFEMPDHEMDIFKPKVRWGKMKM
   1000.0000000000000       0.99855338057304321           LKKLEMGCDTRKFSCFDNGTNLGCLSF
   1000.0000000000000       0.99851034438109376           FKDWKISWQRHKISIFEKEPPTKALPW
   1000.0000000000000       0.99821516788383435           FSEMRIRMEWNNMQYFDKDLKARPLDL
   1000.0000000000000       0.99373397738766711           LNDPRVRYPMHALHIFLKEFDIDSLEI
   1000.0000000000000       0.99887311275129265           IQDMRVECKCANVACLWRKYKPPKFDI
   1000.0000000000000       0.99925883288904160           LPDVRSEIPKQKFQMIYREFKSKKIEL
   1000.0000000000000       0.99662168400716455           LIKREIQVGGQGLSMLCDSVDMKEIRL
   1000.0000000000000       0.99414155358199441           FRNMKLSVEWREWSAFYAKIGHEVMEI
   1000.0000000000000       0.99658940712271615           FGPADFRMKWENLKQICYRIEGEEVKM
   1000.0000000000000       0.99623182114609343           LREWPCNSEHATINFFDHKIKGDHVDL
   1000.0000000000000       0.99618755872937170           FKDVQLTAEAHGIEMVMRGIKFKSFTL
   1000.0000000000000       0.99622262791185912           LDKANCSIRSDNIRGLDTKCKCEGFHF
   1000.0000000000000       0.99554316019647149           FENQEVNCTDHGLNWLKTPITFSAFRF
   1000.0000000000000       0.99679228145188092           ILKCELGAPWHEFDYILQRQDVRQIKM
   1000.0000000000000       0.99795526294770531           LDRPSMECTEGDITVIYQKCDCKKIRL
   1000.0000000000000       0.99740388518616285           LEQKEVGVQCNNLPIFHNNLDMGVIRF
   1000.0000000000000       0.99466673381557014           WKKVSVTVECRSLDMLDEEITFQFIGM
   1000.0000000000000       0.99942945203239886           FKDYPFNMEKKKLEFLEARMSVRSLHL
   1000.0000000000000       0.99690299879812871           IKDVNANMDKKKVEYMDPNMALKMFRL
   1000.0000000000000       0.99681463443091789           LEKMQCGMKHDELDDIFDKQEAKNINL
   1000.0000000000000       0.99543236304838001           IDDYRMEGKEADLGFIRKESNEGTLGF
   1000.0000000000000       0.99501482356169157           LERMDLAARYSELSYLKYKPTCGPLSM
   1000.0000000000000       0.99811562438904933           LGNIDLNQGDEKLRRFYSDRGVDDMTF
   1000.0000000000000       0.99723618956549731           LNNMQMECKHRKIDFFSHDCDYTRFDF
   1000.0000000000000       0.99606476852727166           FKDCACQDDEKTLQHIFKSCGMKHLGL
   1000.0000000000000       0.99874939092851522           LWKVKAETNHQDIRDIYQKCTIDRFEF
   1000.0000000000000       0.99736143459842674           FKKVEAEQDERHISTLRDDAEWRRFRI
   1000.0000000000000       0.99408361898992770           LHPCSIKWHETRLPHFYWPNSLSELNF
   1000.0000000000000       0.99783689253312280           FLKFHMKPGIDAIKYFWYNIRLEEMEM
   1000.0000000000000       0.99717048509869388           LKKRTTKMNRDRCRMMDPECKHSELDM
   1000.0000000000000       0.99851252382718536           LRKVRAPFQVRKMNFIEEDLNCGWVEL
   1000.0000000000000       0.99376095290843158           LPQCRMKIAQKNIELLYWEANLRNFEM
   1000.0000000000000       0.99517336852267246           FDNKTVRCSYHEIKCFRPSMAFTCLKF
   1000.0000000000000       0.99745314855072076           INELRAELSDNEIPILRGKMHCGAVHL
   1000.0000000000000       0.99720696853383439           LDDADLDCNQSEFGWLKHNHQHKNFKM
   1000.0000000000000       0.99746804260523914           FHSIELKYDEKPFEVLWNKMPCRSIKF
   1000.0000000000000       0.99698070386953119           FNKIKMNCKYDGISCLSRKCDFACFRL
   1000.0000000000000       0.99840247762420931           IKDIEISLSCGDIDVLNGRIEMSTIRI
   1000.0000000000000       0.99663186717231722           MNKWDWNIRGGDFSFLKYRCDIDTMKL
   1000.0000000000000       0.99623220129737711           LGEMDMTIGRQDLKIFRSKCASKKLRF
   1000.0000000000000       0.99615558716495722           MEKCELEPRDNDCQTFKTSCHCTRCRI
   1000.0000000000000       0.99851132736757298           LEKFEAPLSNCNFPYFYEELEYKGFKF
   1000.0000000000000       0.99511774735758740           IDKKEAQWQGRNMDVLAEGAEWGEFRL
   1000.0000000000000       0.99714566882672206           LANCKIKCHGDSLKMITRQMKCGYLDL
   1000.0000000000000       0.99894855704115015           LEKMNIQGPEEEFRLLRDQVEKDQFHL
   1000.0000000000000       0.99755995634996386           LTEVNIKIDCKDLNCFYRRLNPPGWNI
   1000.0000000000000       0.99460295816731015           LDPAQMPIRQDKLGLIHYPFTAAYFKF
   1000.0000000000000       0.99730628547735434           ISKPEVGCDWKQYECINQDMDIQALKF
   1000.0000000000000       0.99811272607748880           LWEVKITIRDNRVTWFHKEMHLGQIEW
   1000.0000000000000       0.99537623665929098           FADCKARWEHSSLTLIHQELKYDGLEL
   1000.0000000000000       0.99819716220543575           LQEHRIEFPKHKLEMLSNDMRCDKLDF
   1000.0000000000000       0.99619155722985009           FNDVPVKLPDPPLAIMWRPIECTEFTL
   1000.0000000000000       0.99313894874897202           FQTQRMNVNSKSFECLPNQIRVRYIDL
   1000.0000000000000       0.99415505680558103           MEEGEINFQHPEIDCLKHSANNKCFRI
   1000.0000000000000       0.99785401847897681           FDKWNLQISEEYFKWFWYPVDVGRLRF
   1000.0000000000000       0.99589357088070141           IPSYELPMQDMQIECLYDSVELQPFKL
   1000.0000000000000       0.99640512774869328           FRDMKQNFDHGQLTVFYYSIGLPYIDL
   1000.0000000000000       0.99701455972088515           FHEPKMDPDSRHLEHFYTNWSIKQLEL
   1000.0000000000000       0.99394184832521282           IKDYKWKCQISKVKCIQNEARFGWIDV
   1000.0000000000000       0.99834674979259797           LLDVRFHISERAIDMLIKKIKWHHFEL
   1000.0000000000000       0.99751052874767288           LKDMKLEVEHPVLRIMDDKFKLERIDW
   1000.0000000000000       0.99755934234527821           FDKYTIDTNNTELNVFQEKFSMEKIQF
   1000.0000000000000       0.99408694722458202           LPRVQVEHHDQEFKHLSTKCQGDYFKL
   1000.0000000000000       0.99599832945244993           INDMEISWPRTQFDLLRHKVSSRVLRL
   1000.0000000000000       0.99602291496979811           LDDQHFKGRGTNLQWFCYKIDANDIRL
   1000.0000000000000       0.99775346493052530           LEKNDTEVRDDDLNYINDKISCNQFNF
   1000.0000000000000       0.99563327160318504           FGKTEFKWGNKNLTFFGSDMHIEQLHI
   1000.0000000000000       0.99507581941843648           LEDQDIRPPNETINYIYRRIEWKDMKF
   1000.0000000000000       0.99787125818182609           IGKWEAEFPDQELSYIGYKIEYPHVRF
   1000.0000000000000       0.99785659091418744           LEDYNQAIKPAKFDCFNRQVEWKDIKF
   1000.0000000000000       0.99831573737098511           FRECRYKGDDKRFPRFYTEVELEDFEM
   1000.0000000000000       0.99852881346458744           FADMTWKCAAHRLSWLLRECDMKEFTF
   1000.0000000000000       0.99574583219713253           IPGMDMNLSKNNCTILESECDCQVMKF
   1000.0000000000000       0.99716428458336359           FWDVDFQVGWNRLSMFYKDVTVHWFRL
   1000.0000000000000       0.99627311883049308           IRKTEYDHGHEKLTHLDEKINKAHLKL
   1000.0000000000000       0.99654971052894525           LNTWQVPWSESDIEWFRDKVHMRGFRM
   1000.0000000000000       0.99788856704977891           LDKIRFKLNASKFKIFEHELSFGELEC
   1000.0000000000000       0.99570318186505313           FDPHTCSMKESDMRIFHWKAHFETMHF
   1000.0000000000000       0.99884006605672249           FEDARVRTTAPAIKHLMKNVNFDDLDF
   1000.0000000000000       0.99683057738590586           FPKPHWGMHREKLKFMYETCKFQGFEW
   1000.0000000000000       0.99624044085622809           LGKVDTDCPIPDLTMIATKFNIDKLPL
   1000.0000000000000       0.99699735112706389           LDKKPISVKTCELNVFRERFHMHNLKF
   1000.0000000000000       0.99325118803288404           LDKSQISSDSTDCEMLREDFDCQGCRL
   1000.0000000000000       0.99499493261112049           LKKKNVKYEDRKMPHFELDNPFKDLGM
   1000.0000000000000       0.99442201595969226           IEDAAWKPSERKLDKFFRSGDWKDLTF
   1000.0000000000000       0.99271028090714120           FQPSRMHRSGDQLKPLVGECDLDDLEL
   1000.0000000000000       0.99478172448959012           LDGLRMHAKKDAFRFLGHDFKVYRLDL
   1000.0000000000000       0.99660141264688307           LKDYKVKFNVMTFRIFAKKWQCEEVEL
   1000.0000000000000       0.99855563222424870           LQKTKVKLKTDKFRWMEEEYEWEGIEL
   1000.0000000000000       0.99782109879760217           FEDWKCPMRRRGFDHLDKNVGIQSIEF
   1000.0000000000000       0.99799491240812022           LKDGPIKVQQRRLDMIETNVPLTPFGV
   1000.0000000000000       0.99589032259383126           IKEIDWSQDWSDFSFLEKRYHVQWLRL
   1000.0000000000000       0.99774090057194509           LTELRMRFECKALEVLIKDANDREWEL
   1000.0000000000000       0.99882474123430398           FCDARMRSGARKMEVLCRELSWKGMEV
   1000.0000000000000       0.99651573861645881           FPDMNQQVHPRQLDCLTRDVNAKCMGI
   1000.0000000000000       0.99432271387327675           IEDASCNVRENDMQWMRKRKKMPPMGF
   1000.0000000000000       0.99686586886861395           FTDCQFKVNDQQFQRFRRQVKAKDVTC
   1000.0000000000000       0.99865181581633378           LKECKVPFEEEDFQWIHRKMTAEQIDI
   1000.0000000000000       0.99727249174076238           FAKPDLKVENHELRTFIDKFDGESMRF
   1000.0000000000000       0.99402679333606603           FCKIDMRQPWADLPVICGHVDKPGIKI
   1000.0000000000000       0.99548357694668366           LCKIEWQMSHQNLPWLTQTLEIYPWRL
   1000.0000000000000       0.99789143100623601           LDTTNFKVKERDMKILRSRWQMEALKC
   1000.0000000000000       0.99927614046465740           LMEFKVKCGCETLKHLINQAKHEDMEL
   1000.0000000000000       0.99825627201565170           LENGKARMKMEPLRYVYTQSRAEDVEV
   1000.0000000000000       0.99557111917060803           LCDMKFCLNTNNWKIICYDPRIDFIEW
   1000.0000000000000       0.99438156653653442           LVELEVETPWKKLDCICRQLDINTISF
   1000.0000000000000       0.99892242489663086           LSNIDLKFGFEKLRMLNDEINIDWMEI
   1000.0000000000000       0.99853757592203340           FYEVDLPCQQDKWECFEKDMAFRWMNF
   1000.0000000000000       0.99779491718454227           LNDVNLSCNNKKFDCLGEEPGWNSLGI
   1000.0000000000000       0.99786763501619968           LQKMRMTRPREKLKIMTYECHVDKFDI
   1000.0000000000000       0.99478772928138859           FDRWSIRAKAKRLNCMWEEIQWNWLDI
   1000.0000000000000       0.99541793048524585           LPDITYDMEKEDLWYLYQKWGVNHICL
   1000.0000000000000       0.99734366804252395           FYKWRHDIKHDTIKYIFAKPKTEKFNL
   1000.0000000000000       0.99836850674435573           INKFNVDKQGQEFRYFNSRMRVEKIQF
   1000.0000000000000       0.99519702348403061           FKNKKWKKSQDQIKHICGEMKCDDLEM
   1000.0000000000000       0.99839071958379344           FCEFQPNLSTNKFGLFCRELKLANFEV
   1000.0000000000000       0.99222915571095172           FNEMKMNYQHPNVDCFDNDCGWKALSI
   1000.0000000000000       0.99620182838825122           IDDHGVDFQDPTLQHFHRDCDINDVGI
   1000.0000000000000       0.99327732959454518           FTKMSYSFNCPALPVFAWKTDFKTLRF
   1000.0000000000000       0.99775608936853322           MDKFKPSWRREKFRMFDEEAHFRWMQL
   1000.0000000000000       0.99900020470222517           LKEYHITVGWERLKCFVYDMKWECFDF
   1000.0000000000000       0.99854481573469467           LKEMNYSIDVRTLECLYPEASLTCLGF
   1000.0000000000000       0.99131375002737854           FNNQNTAMPENTFKFFCNDMKYDTLDL
   1000.0000000000000       0.99739326432723352           LRKVKLPCSHRRVSWLDIDYKLEPMQL
   1000.0000000000000       0.99637087289349979           FREVRIKVDNKEIKCLENKGHWPCMEM
   1000.0000000000000       0.99674228079178184           LRNCKIQCESEKFRWFDTYAKQDNMEL
   1000.0000000000000       0.99771961433841649           FKDARCTVNKNRVNILEYELNLPGCTL
   1000.0000000000000       0.99634878801012428           LAQIRAEVTIPCFGILCCRSRMTKMDF
   1000.0000000000000       0.99595815773059826           INDVNMDFEDDEMHFLNASVEWNHLPL
   1000.0000000000000       0.99749578348008650           LHNIKIEMEQTKISFFSSTMRWGHMEL
   1000.0000000000000       0.99608877926928985           LEGIKMGKKSGDLRFFKSKWDMSTIQF
   1000.0000000000000       0.99769057184861776           FGRMGWPWNYEDCKLFMEKCDPESIKI
   1000.0000000000000       0.99576459098810433           LNGMDFPCPLGNFDVFMDKQEGRGLKI
   1000.0000000000000       0.99709274665242209           LHKTDIKENSQKVDRLWWEFEVQDISF
   1000.0000000000000       0.99794555331351753           LNSWDVQFGSKKVEVLEQELTFRGMRF
   1000.0000000000000       0.99661156465299783           LKSEKCTITRNNFEIIEAGLKINCIEI
   1000.0000000000000       0.99825829476788641           LEKWGLSIGWSRFKCFWEDCTQEDIGF
   1000.0000000000000       0.99803063570861072           FGDRNIRFKNEDIRYLGRNIDFEDWRI
   1000.0000000000000       0.99830344865295073           LKEEKMGMPWHDIDFLNRKTKFQVLEI
   1000.0000000000000       0.99740674777616312           FAEEKENFKVENLRVFCHTIRMEGLEF
   1000.0000000000000       0.99761341800132552           MNKWRCSWQNEALREFIDRMRYENIEF
   1000.0000000000000       0.99717356216203867           LGRMPVSFAKPDFPLLSDKFSMGAIPL
   1000.0000000000000       0.99822401874050726           LENVDITSKFRDFDMIHKKVTMQQMKF
   1000.0000000000000       0.99346166106743494           FDTQEYKMKRGRLNLLNIDYQAGDFRM
   1000.0000000000000       0.99612488427006018           FPTHRCKINRPPLQLLSKEMKCKECEL
   1000.0000000000000       0.99242298553406372           MSDVNFKESHNTVGRLITNIKIGDLPI
   1000.0000000000000       0.99629829158732086           LQKIPLKAPQEWFKFIRSPADCEALTF
   1000.0000000000000       0.99631667919420608           FRKMKTKPNNGNCSGLDQDCSCKQCNF
   1000.0000000000000       0.99768619059340291           LDDATFNVSKPKLKFLDTDVKIYWIEF
   1000.0000000000000       0.99884344206101883           FYRVQMNMEDPDLGCLRDKITMQCFQM
   1000.0000000000000       0.99838167439578474           IPDVNVHVACTDLGCLHRKMEVRHIAL
   1000.0000000000000       0.99473001457277377           VKEVEVELDDEEFRYIQEKMAVEIIGF
   1000.0000000000000       0.99579727674037943           LKDYKITLKHKELDMIYGQFKPARLDF
   1000.0000000000000       0.99712544853411789           LRENKWPPEKDSLDYIDPTWKANVIEF
   1000.0000000000000       0.99755344905916743           IWNGKMHAPCDDIRFILGSWRWDHFEL
   1000.0000000000000       0.99615383513285172           IRDIECHCECPEVECIGNRCRMNCCEL
   1000.0000000000000       0.99753062966103767           IKDCHMKTERAEIAVLTQKYKFGPFEI
   1000.0000000000000       0.99233492487097252           LEEDEAQIGEHKLGHLYNEFSMHDLNL
   1000.0000000000000       0.99610536793190940           LNKMKMRIKWNDLTLLYQRAGCSTFDI
   1000.0000000000000       0.99806261684031794           LPDLNLKNGLNRFHLFWRNLKLRTIDL
   1000.0000000000000       0.99576879209646696           FNRAEIGVKRQKIAYLEDEFTCDACEL
   1000.0000000000000       0.99120890347872592           ITELDVKADTGGFQFLTHGIPTKEMQL
   1000.0000000000000       0.99608971887076814           LANAPCKLKQGTFGRLVTPIDYSDFRI
   1000.0000000000000       0.99464521814691165           LDNLHCKWHDENVNLLKNECGCNWCSL
   1000.0000000000000       0.99735538410948243           FTRAHLEMSEADCNYLRSRMNCERVNF
   1000.0000000000000       0.99868208546296966           IKKCRVRHTEQRLKHLEYDGTWEDLDV
   1000.0000000000000       0.99787680183551419           FHKMRMPFPHDSLRLLEEQGKVSIFDI
   1000.0000000000000       0.99910782364927198           FCKCGFQCGTEYLKCLLEKFDVDGLKF
   1000.0000000000000       0.99472347751310086           IQRPHCECRAGEFKYFGEKVTSEKMHM
   1000.0000000000000       0.99829376776584111           FQEWEMKVNDSQFDFFQRDLEAEDLKL
   1000.0000000000000       0.99656167846271260           LIKMEQKGDGKDISVLCDKYEANQFRL
   1000.0000000000000       0.99824836788880889           LEKLTHDMHWTECNYIRERCGCRKLSI
   1000.0000000000000       0.99741392909930138           FSNCKIKLQSPRCGQLDKDCSCGELKI
   1000.0000000000000       0.99776776640828491           LKRYNVGKESGKFPIFEEECKCAAVGF
   1000.0000000000000       0.99614814242282190           FHDMKCDFPMERFSVLDYDMGMNMFDI
   1000.0000000000000       0.99517173939783299           IERCEWRYKIGNMKYLKDRTELETFKW
   1000.0000000000000       0.99542653082108157           INKFSVRPQQQKFRWLYNKCDREPFRL
   1000.0000000000000       0.99840073245558902           FGKIDAEVNAKEIPLFPSKLEMQNLRL
   1000.0000000000000       0.99567985119222957           LTNIEMPYPMRRFDPFMSDFNCRRIKM
   1000.0000000000000       0.99866512297102084           LKKYQFSAQKRNLEIIEYNMTCKTFQF
   1000.0000000000000       0.99563860820743877           IPRFKIDVPHKRVDFVDDEAQFRELPF
   1000.0000000000000       0.99629728986089139           FHKVEITMNFSQLTLIFDDLNLSNIKI
   1000.0000000000000       0.99898491309364357           LPEHDLKSEDGEVNRLWKKLESSELKI
   1000.0000000000000       0.99634782772491814           VDKCKCHIKCDRLRLLEYRMKIQCMEW
   1000.0000000000000       0.99701204283309930           FRSCDINPARARLGFIDTQVNFGHLKL
   1000.0000000000000       0.99651935643773371           LKDTGIEAEENRLPFFYAEMNFNVFGF
   1000.0000000000000       0.99834318399739963           INEIGFNLQKRDFEMIEKSWPIRGLDL
   1000.0000000000000       0.99807277636307623           INDWEADINLHRLDFMYEECELKTFRF
   1000.0000000000000       0.99692905778404861           FENPEIQKRVGRLGLLTEEKEIPRLKI
   1000.0000000000000       0.99721803948374710           FSDLKGCCDPVELKCLMKRYHAECFDL
   1000.0000000000000       0.99582588399435146           LMNFDLDMQMSDLCFLYDNLSISRLNM
   1000.0000000000000       0.99762478894242868           IQKYRISCEHQDLKYLYPRLKANKVDI
   1000.0000000000000       0.99670776383431070           FNDTEMGWQSKNFDYFTNDFKAGDIEI
   1000.0000000000000       0.99665247944335011           LEEARTSLKWAHINILHKTMRYEQMDI
   1000.0000000000000       0.99806384545067917           LDDAEWDCKDEKLQALHKDVEVECFPI
   1000.0000000000000       0.99784694547836161           LDEENFKEKHSEINHLRKDVNCGEIKI
   1000.0000000000000       0.99532713947304874           FTDEKTPAHWDPLRLLDRKPRVDWLEL
   1000.0000000000000       0.99739922397827918           FYKCKMKIGVEYFKAFMVDMKHDYWDF
   1000.0000000000000       0.99810659235105359           FNRVACNFDPERFRMFHEDFQADSFGL
   1000.0000000000000       0.99556309316274338           FEKIQAKWSEDTINFLRRGINVGMLQL
   1000.0000000000000       0.99636651708327184           IQQVDLKWKNNQLEFLRNELRVKEIGI
   1000.0000000000000       0.99654695492996592           ISECRLDGPPTDLSYIRKEVSWQPLDI
   1000.0000000000000       0.99816989610395901           FHEVNMKASISNIGVLHKDVELGQMGL
   1000.0000000000000       0.99675272460597264           LPKEEVDYQCHEMTCIYYKEEVTHLRM
   1000.0000000000000       0.99550609780903088           IGKCECDCKTQYLDILIAKHEVRSVKC
   1000.0000000000000       0.99798086028566968           IDKVDSNLRMTNINILKQQVDIRNFKF
   1000.0000000000000       0.99430149241077026           LHEADWKIPQENCKVVQPTCDCENFRI
   1000.0000000000000       0.99547682300634388           FPDCNIQCSPAEVNHIYRKVQAHHLDF
   1000.0000000000000       0.99622326984755372           LKGYSPEIDSHNVEWLDKEFRIRRFDW
   1000.0000000000000       0.99731961892376964           LKGYRIGLEDDHMKFLSPTCKWGVVDF
   1000.0000000000000       0.99645028146593728           LPKVSIEIPFEEFRVLHETHECASLKF
   1000.0000000000000       0.99466627647300987           LNRACTPYTEDELKYIKDKLDQDRCHL
   1000.0000000000000       0.99861681348064191           FQEVEYPLNNPELDLLRRKFDVPRMKV
   1000.0000000000000       0.99289062748851409           LVRVECKQPWHSFPHLYDSFEMVDCKF
   1000.0000000000000       0.99514522124731164           INKVNVPVNGKDVPCLKPRNDIDCVKV
   1000.0000000000000       0.99889927813991108           FDEVEMDMAWGDFSIFKKRGDSDRLRL
   1000.0000000000000       0.99770539911303402           LEGFDLSWKWGGLPIIGDNMDVGHIRL
   1000.0000000000000       0.99792302361641338           FEDEELNLTHADLQFLHCGAEMGQLRL
   1000.0000000000000       0.99656693236795146           FHDMRYTYTHIDLRVIWKKMRCEQFDF
   1000.0000000000000       0.99301907661345479           LQKIKQEREGEQIRYLSWGVRTDNVEF
   1000.0000000000000       0.99627089745624853           LEDLKASMKLCELHFLWTRVKMHDLEM
   1000.0000000000000       0.99868557705618155           FRKTKLEFDHTRINVIDHEVRYGRVEI
   1000.0000000000000       0.99393619621259577           LSHPNVKFPMDKFRYIYSQCKINQVEL
   1000.0000000000000       0.99568897973261028           FEKTSQRIKYVRLRVLHEEPKLGQLEI
   1000.0000000000000       0.99644678321796243           LREMGLKYEHKCLNGLYRPVEMQGISI
   1000.0000000000000       0.99497606891865265           ISDFKCPWEKAKLTELYRDMDFSKLNW
   1000.0000000000000       0.99755279834214994           LEKVAVNFKHNQLDCLPDKVPWHSLKI
   1000.0000000000000       0.99752188031084155           IPKLSVEHKKKDLEELWEPANVKKLYM
   1000.0000000000000       0.99712990250505773           LEDVNIPIQGKKFEWVYRQFAQKPMNI
   1000.0000000000000       0.99903313859878307           LDDFDCNTRLEKLNILYRDIRLPALNL
   1000.0000000000000       0.99912878815693673           LRKWGMDISRDELKFLYDKFGPPKIPF
   1000.0000000000000       0.99835321371204577           VKEVQAKLHKNNFTMLEREFRVAEVDF
   1000.0000000000000       0.99343525954222944           LSDVHIAINENRLKMLYRQFGMSELCF
   1000.0000000000000       0.99679394992948400           IDNFKFTCKTDNIRIFDSDLNFQCIQI
   1000.0000000000000       0.99828218008772418           LDDCDMGWNDTPFNMLRYGMDYDCINF
   1000.0000000000000       0.99864036331976447           FDDAQVGGKMKEFDAMHKRYNFKGLKI
   1000.0000000000000       0.99625818213786665           LDEYTWTVHDQNFQVLHYQIELNQFRI
   1000.0000000000000       0.99793422880861438           INNPDVSIRQNNIDRLHNKTELKTIKF
   1000.0000000000000       0.99533588129387662           INRQDKQAHITQCGMFRDKCDCDYIKF
   1000.0000000000000       0.99639333351027970           FAKINLKPKMDGIKHFWNPVPREECGL
   1000.0000000000000       0.99458665333547736           FGSWNIKKEEGEIPYLHGQMGWHEFGF
   1000.0000000000000       0.99798602536401948           LHEMNPPIHCKRFPLICKKLEFHWLKF
   1000.0000000000000       0.99691555932111864           FHKWDVQTSDDEFKWLRIKSRLECLSL
   1000.0000000000000       0.99891618234386614           IRKISCEFDSKEIQHFWEKVKAEHLEF
   1000.0000000000000       0.99746784133997501           LRKINVGIEVADFEIMYNRCELSTIHF
   1000.0000000000000       0.99748692121926585           FWDVNMAHHCRKFSHLINELKVAELDL
   1000.0000000000000       0.99822457359507566           LREHKFGVEGNSIKILERDCKQKAVDM
   1000.0000000000000       0.99323725211936087           LGDCKLALQSKELRLIRKTIHLPPLEL
   1000.0000000000000       0.99626301237434378           LDNLNIPFQHTSLTFFHEEFSVGAIGM
   1000.0000000000000       0.99770115338203536           IEDIPLDIADSEMRLFRKKCDCPNIGW
   1000.0000000000000       0.99702674275487979           FDEHNWRAKQQELNIFSTKIDMNMFHL
   1000.0000000000000       0.99461330087432709           FPKDDCECKPNDLSVIHPRPDWPSFKW
   1000.0000000000000       0.99637426204855883           FHQYSCSMERSDLGIIYYKADHSGFKF
   1000.0000000000000       0.99224241978732874           IQPMKCECQLNKFYLLYPDANYKRMDF
   1000.0000000000000       0.99534822678162094           LHSLNWKLKNDRISFVFGDCRVSCIDL
   1000.0000000000000       0.99632752326477469           FDRYEAGKTCEDVNCIREKVDHRTCKF
   1000.0000000000000       0.99054782366894389           FDDMEMGWQYAEFTVIYCRYKFDAFQI
   1000.0000000000000       0.99867482674747865           IKDAQVRHDHEGLTHLWRKCDLEDFKI
   1000.0000000000000       0.99815112148987062           LREFDIRWDEKCFDRFWHPLNHADFQM
   1000.0000000000000       0.99697639107275049           CKEMRVNCTSNKCDLLETECECDPLEM
   1000.0000000000000       0.99455725249100468           LNQRRIRNPHTRLQMLHKEVTVPGLNI
   1000.0000000000000       0.99919494715630663           LTDMSMEMGDDKVNILYHELRWDRFEF
   1000.0000000000000       0.99514719531877549           LRDCKFKCTSNKMGVLTHDWNMTALPI
   1000.0000000000000       0.99682814815123044           LEDARMQYKDNELKFIRGNMSAQRVSW
   1000.0000000000000       0.99698909091746168           LRECRAHGDDEDLSNVYKRVKYHKFDI
   1000.0000000000000       0.99579311718176899           LKQMHLSFKRTKITWLDGEMSLKKVDI
   1000.0000000000000       0.99665379375994068           LTEVNVQGACEQMRMFLKDFRQDQIDL
   1000.0000000000000       0.99873305338649410           VRDCGAKVDKKKMAYIERDINMDEFDM
   1000.0000000000000       0.99494452665568833           FDDITPNPRHQNLDHLYKNIPPHHWTL
   1000.0000000000000       0.99625187259336501           FNKTDWKMREREVRHIKLKIEWEQFKF
   1000.0000000000000       0.99496587872897313           LPDVDISLKGRQFNMIMQKANFAPLKI
   1000.0000000000000       0.99677213724606573           FKKPDIRVETDGVGMLNQKLDAHHVKL
   1000.0000000000000       0.99755364534213942           FERQEHKNKTSEMSMIKDKWEGDNVKI
   1000.0000000000000       0.99752752774075826           LAKTGADCTEPEMNCLTEKWSMNKFRF
   1000.0000000000000       0.99593476608892251           LSDARCNRANDDLDYLYKKWKWKKLPL
   1000.0000000000000       0.99578295855876486           FSELKVDKKINKFKYFASDIKIYTLEF
   1000.0000000000000       0.99719202782047844           FEEIDARADRNRFDLFDREIGWRHIEL
   1000.0000000000000       0.99769319137187962           LYEVKISCGPKKCDCINKELGCKGFGY
   1000.0000000000000       0.99819726744647064           LEDMKLEIRTNKFKLLSGDWEMTHIQL
   1000.0000000000000       0.99591605085577339           FNDWEIQLNTRDFPLFTKSIRVQYFNL
   1000.0000000000000       0.99373814133768701           LDQPDWSMKGESLRLMSPTSDATTLRF
   1000.0000000000000       0.99502799242537465           LPTVEVECKCDTLTCVHATVPVRCIKV
   1000.0000000000000       0.99664155089658912           VRKTQCKQENNKFSGLDEDMQHDQIPF
   1000.0000000000000       0.99433743868031521           LHHVEIDADEPDWEILRMRMNNKGYKF
   1000.0000000000000       0.99745875780933535           FDPMEATLTYKNLDMLRDGMEHGGLKF
   1000.0000000000000       0.99827668525227020           IHDQTCKANYNKLELIDKEVTVREVDF
   1000.0000000000000       0.99770171176182509           LDRAECPMSRQRLNFLDRTVNIEWLKL
   1000.0000000000000       0.99727885528487592           LCKLEMKPNKKKLDYVYTELNVNPLSI
   1000.0000000000000       0.99871597588796091           LERESMDLKEPKFPFLESEFRMPKIDM
   1000.0000000000000       0.99882788289294855           LCKLQCNPSGDDFKYLYDKINMDNITV
   1000.0000000000000       0.98965948068406506           FDEFTVKYPKADMALMYERLQRAEFKF
   1000.0000000000000       0.99188211482912958           FHRCECPITEDDWGLFQTRPDHNALRI
   1000.0000000000000       0.99561149492520984           VEKLEVESNHQPLEDLWYEQGMRNLKL
   1000.0000000000000       0.99505990756388873           FNKLDAQKGEDDCKLLSEDMGCDNVDF
   1000.0000000000000       0.99762969553020409           LRGVRMEFEWDKIHHFFGEQRMCEFEL
   1000.0000000000000       0.99641106047899619           IRQAKLNVTKNKVGYIDASMKFSAMEL
   1000.0000000000000       0.99511623200359323           ISRCTLDARWPKLHFLPEEYKMGTVEF
   1000.0000000000000       0.99420303309995028           FEKQDCEVENSNFEYLTYKYQMEKIRM
   1000.0000000000000       0.99716359992201398           FRGGKVKMKMNNFKWLEKDWRFESLDM
   1000.0000000000000       0.99855359675700117           LDDWDASLKDKEIDWLKTRMSYKPIEL
   1000.0000000000000       0.99811466705237739           FKDFNFEMESRNFEALTWDMGMRQVGI
   1000.0000000000000       0.99685981971254345           FKNLKIPLDCDGITVFVTKAKVPWIDI
   1000.0000000000000       0.99728642658012057           FRDMRFSNQEEKFPGLYNECHAQDIDF
   1000.0000000000000       0.99662700915050861           IRDISWDVPYGEFQVLRNKLGIQEITF
   1000.0000000000000       0.99816515363154501           IEKLEIPIGMEEFRFIRERWDVPQIHV
   1000.0000000000000       0.99110206167489878           FNKVESTVDKDKLDMLDERAHIRWLRM
   1000.0000000000000       0.99842028380298586           LNRCDCQCEDSDIGEFYESAEIKKIRL
   1000.0000000000000       0.99450095988921761           LNEVECGQQQEDFQLLPGKKEITSLKI
   1000.0000000000000       0.99022030856814658           IYEQKLDLKPTHFSVLHPTQRVKSIDW
   1000.0000000000000       0.99199252076586897           ITDNDCKFQHQEIDFFERKDGFKYVSL
   1000.0000000000000       0.99726705266230786           LKKMEWGGEWTGFDMLDEQIDMKRWRI
   1000.0000000000000       0.99585826962026802           FYKLELNCEAWPFKVLMEHLSVEGIKF
   1000.0000000000000       0.99589305637129688           VDNVEWKLNNKDLNCLRPRVEMDKMRM
   1000.0000000000000       0.99690196626331729           LEKFGGDRRDRDFQWLRSRHEQSPIKV
   1000.0000000000000       0.99583358693592294           LEKVTMKFENEDLRCLKPDATVNQVGI
   1000.0000000000000       0.99340322456911989           FDNLQMAEDGQDLKIFRNKMDWDSIKM
   1000.0000000000000       0.99432342494186254           ISKADKRDGPGNIDRLAQSSNVKELRF
   1000.0000000000000       0.99102800008742520           LNDMQHPLRWWRIAVLWKEASAATISL
   1000.0000000000000       0.99800160379821179           LDDMRNKVGCNSLRFLCRQANHNEFDL
   1000.0000000000000       0.99592283558380190           VAEAKLKEGVKKMDRFIKSPSFSELNI
   1000.0000000000000       0.99611495062506361           FSKAEQRIKDPAIKYLSGGCDIQDMKC
   1000.0000000000000       0.99771269791008133           FQKMNWQSNCDSLKIICEKIHHEILTL
   1000.0000000000000       0.99864505746583598           FNRANAEWTWEEFRILTDKVRFDNIDF
   1000.0000000000000       0.99843744394195211           LQQMKMAFKKSDFKCIYKALKLECIDF
   1000.0000000000000       0.99630020468157021           FDKWATSCKCRTLYCLIDRAESQCLKF
   1000.0000000000000       0.99283111591507511           FKRMEWKWEDSRFRILLDQYDICDFRL
   1000.0000000000000       0.99727357746084733           FKQSRFRCEKCKLHYFINECRWDELDF
   1000.0000000000000       0.99801339218959284           LDEVKCQFQSEALRHFSRQVRIEWIDL
   1000.0000000000000       0.99511995135025744           MEESNPACKTTKLSCMWRQVSADCWDF
   1000.0000000000000       0.99711559850291653           LPQESIQWQFEDFKMIWGKIPQDEFTL
   1000.0000000000000       0.99783044349386707           LNNQEVEMNEHPLPRFYPKLEYHDIKM
   1000.0000000000000       0.99669125177673934           LEKIHFDPRDTQFPWFRTPHKLGHINF
   1000.0000000000000       0.99879121453852659           LEKVDPSLKENKLGLFKDDVKMAQLGF
   1000.0000000000000       0.99782898038000678           LDDFQVKWKGDKIGFFDGEMRWSNVGI
   1000.0000000000000       0.99465705702461782           MNKYNLSMQHSKMNYLETEMKVGNMEF
   1000.0000000000000       0.99597091697586670           LGSVNNNFGRTRLDWIDEDYRIREFDW
   1000.0000000000000       0.99765435934514524           INDLDCEIDTRNFDFIQPKWQYKTLKF
   1000.0000000000000       0.99505161535922337           LEPFDFELKSGDFQVLSEREDIEQFSI
   1000.0000000000000       0.99544838352427767           LDEATPHANADYFGLFYREVSMPEFGL
   1000.0000000000000       0.99652268874636174           MENWEISFKFPRLDVLHSHWTVRALRF
   1000.0000000000000       0.99591255738542528           FKKPQGRIEHGRVTLLDDNLKMTWFPF
   1000.0000000000000       0.99388861284233865           FRDKNVSGEWNQFGYLEERVKAADVEL
   1000.0000000000000       0.99335957694669619           MNNQHWRLDTNTLNIFHGDLKIESLEF
   1000.0000000000000       0.99790267309514402           LNKMKANKPCQRLGTLCEPFRYGRIEF
   1000.0000000000000       0.99687253532595577           LKRISVDLDQSTLGVLYEEFHPAKLDW
   1000.0000000000000       0.99614292127025894           FRDQRSEHEKRAVEMLLRGIKNPKFDF
   1000.0000000000000       0.99546201573808502           FDDVQLSMKRNSIHFLDRQLGYTSIKF
   1000.0000000000000       0.99694210812532158           IEEVKVRRQENNFGFLQRKMGIGEIGI
   1000.0000000000000       0.99592307469052055           LKEFAADGQQYKCDLLWHDCKCKTFEL
   1000.0000000000000       0.99850824270051419           LKSCHINVSKRRFEWFEKTLSAKDMHI
   1000.0000000000000       0.99707044487748231           LSEMQCPWKEKKINRIWRQCDCTQCTF
   1000.0000000000000       0.99589960099093822           LKNFSWEWSHCELQILYERIKWPWMEI
   1000.0000000000000       0.99831092215128026           IRDYNADISCNKIPCLWNDLRIPSFDM
   1000.0000000000000       0.99761174866566804           FRDCKCSSGQTKFTWFEKDNKAKDIEF
   1000.0000000000000       0.99809113038297104           LEEYGCTVNDSDLNIIKKNMAPRPMGF
   1000.0000000000000       0.99700220539860152           LKSCKVDCTPNDLNVISHSRKFKHLEF
   1000.0000000000000       0.99333776795095319           LGDVTIDCGPEDMRVINNEGQFETLDW
   1000.0000000000000       0.99817416620553256           MDDCRFSIRNSKFPLFDREKRWGTVDC
   1000.0000000000000       0.99787826857085138           IKDCDLKLEENNFNMIHEEVQMQELNI
   1000.0000000000000       0.99645319357188344           IKDVKAEAEKDNIQDLHTSCKWRRCEV
   1000.0000000000000       0.99657490635818147           FQEFKGEWGNCELQFLWKRLRWEKFQL
   1000.0000000000000       0.99445878475159188           FQDYKQPASRPHIPELEREAKYARLEW
   1000.0000000000000       0.99743084253093861           FTEWKMEAKRSEFGQFYYQCTLGRIEM
   1000.0000000000000       0.99645197720633971           FEKGNFNCKTEKIRVIMAEIKISSITL
   1000.0000000000000       0.99765785931086937           IDKTKQGLRMYKLKFIWEEVCVDSLDF
   1000.0000000000000       0.99648864731128273           IHNLKLDLEFVHLPFFCGDGKLPSMEV
   1000.0000000000000       0.99675090508981790           LNSYDAQLECTEMPCFHEKIDLGWWKW
   1000.0000000000000       0.99625303923181363           LDKCDCDIGDTDLPIFRLDFDPRAYKI
   1000.0000000000000       0.99441085368210558           VEDWDCKANNHDMEYFTKKPEPNNCRL
   1000.0000000000000       0.99767846024906848           LNELALDCQWRPIELMWPQMPFKRLGF
   1000.0000000000000       0.99747349960622123           LTRFKMRATHRRIDLLEPELPFNDLNL
   1000.0000000000000       0.99659304183595454           LREVTINNHREHFRYFDTPIKCGQMEL
   1000.0000000000000       0.99839519008935218           LSDVKLELRTHPINYLHNGIKLRKVQL
   1000.0000000000000       0.99669575303812163           LGECGINMNCRSLEWWGHDVKLKDVDC
   1000.0000000000000       0.99900646709224683           FREWQMEIDKKKLGIFEESFRISCIEM
   1000.0000000000000       0.99884093786895878           IKEAKIKFNNHRFRFFDREVSFSIMTF
   1000.0000000000000       0.99786443034848493           LSDGKLPVKKQRLNILDNPPNLEWIEM
   1000.0000000000000       0.99853470997379079           FDDFEMHMGVGDLSFFNDRCEANEIKF
   1000.0000000000000       0.99826939934122594           LGEQDCSCSVSDLSVIWKKPEVRNLKF
   1000.0000000000000       0.99529163928020692           FPSYRFRHPMKELAWLYQKCEMSEVRL
   1000.0000000000000       0.99827360198108894           FQEKEFRHKFTEFGWFIRKCNVAEINF
   1000.0000000000000       0.99667206579548917           IHQFEWRMNAPHCTYLWNDCEHRELKI
   1000.0000000000000       0.99719976534927091           FEEVEMSAPESDLGYLQRNQEWGNVKL
   1000.0000000000000       0.99747444817301856           INDYPLSCDGEDLNCLRNQMHIKCIYL
   1000.0000000000000       0.99627913876599905           LDGGEAEMRPNEIRYIRSKYHWERLTF
   1000.0000000000000       0.99313777838864215           FRDAEIRFEDTHVNVLHGKFEVADLQI
   1000.0000000000000       0.99694456502867113           FHEFKFGPGKSCLGYFYYPLKCAGFEM
   1000.0000000000000       0.99712523815457854           FGEAKFTFQCKHFHCLWRPIKMRWFEV
   1000.0000000000000       0.99677329476881849           FEDLGMHVSQENIKFLNRNLSLVHIEI
   1000.0000000000000       0.99842178326529651           LESFEWKTKYDNLGLLKDDLDWNCLKI
   1000.0000000000000       0.99776957837918845           LKDRPLKEEHTKVEMLDTPVDLKYMKL
   1000.0000000000000       0.99499794548626252           FAKNKFSCSKQSLRILDDEWKFNFFDY
   1000.0000000000000       0.99854314391046495           LREAKVRHPDQKISGLTRDVSADDFEI
   1000.0000000000000       0.99623403835186530           LKKVRVKSDHEKMKYFEHEMPVDHADI
   1000.0000000000000       0.99620077453012690           FDEWTPGAGQDKIRMFEHDISPDWFDF
   1000.0000000000000       0.99686254792033258           LESLKFNIPEDGFKFLKTGMGVDNIHV
   1000.0000000000000       0.99703690511601994           FEKSDIERRDQELCYIREPFGVMRLSI
   1000.0000000000000       0.99797998173311275           LKECKINFKHADLQMLDKSLGLEDLNI
   1000.0000000000000       0.99812696343062879           FDKTQMTWNEEDVRFLRDRFTGQLIGF
   1000.0000000000000       0.99729431731490537           FHKADWSASADQVKVFGEKVNREHLNL
   1000.0000000000000       0.99096328648210397           FRRVDMDHDQRKWHIFEESMAPTKVTL
   1000.0000000000000       0.99551268741967680           IQEYKVQLEQNKIDCFTHGVRVRFIDF
   1000.0000000000000       0.99785964754821710           LRNTKFPMEKGDCSLMDYRCGMDMFEL
   1000.0000000000000       0.99582309385347889           LHKLSMEPNRGKFGWYYDECAMARLEL
   1000.0000000000000       0.99429702740888015           MRNHEITPEPDNFDVLEDEMQWKPLSL
   1000.0000000000000       0.99847772508835531           FHEPKCHHDRSPLDRLMRSVGIRELDL
   1000.0000000000000       0.99790919971093717           LHESRCKASRKELDLFRKKCRVPMFEI
   1000.0000000000000       0.99485356426085902           FDDLKTDFGWENLAIFRRKLNCAKCDI
   1000.0000000000000       0.99632796342007812           LTPLEVEAKPSTIDYFQWTLQLKHIKI
   1000.0000000000000       0.99548269939935641           FKNSNVNFQKGSIDMFEYTIAMREFKL
   1000.0000000000000       0.99364936875721288           LKEVSCTADDSRMDFFNTDMRNKVMTI
   1000.0000000000000       0.99579883511663303           LKGKKTKCDYNKISFIERECQCPELDW
   1000.0000000000000       0.99636493572157292           FKEWKVTADWGRMGVFSSDDRVGGLEL
   1000.0000000000000       0.99766790414487150           IGDLRFNWGNSDLSFLTHTIDMEHFDI
   1000.0000000000000       0.99681673287742334           FRKWSNPVPAKRLDIIIDDCSLRYLNF
   1000.0000000000000       0.99718115672105545           FDSYELSNQPKNVEWLHEKINARNFRL
   1000.0000000000000       0.99394172773623091           LKEAQHQMEYKTIDALQGRCEWKSIKI
   1000.0000000000000       0.99560189187222203           LNPVRYKHQKDKLRFIEGEMKQDIIDM
   1000.0000000000000       0.99499017651659205           FREIDVDAEHKSIECFDSSIQWEPIPI
   1000.0000000000000       0.99788632039393776           LDKWDFNASPPSVECLTDDQPVKCLRF
   1000.0000000000000       0.99655011897162171           LPRFNVPWAYNDVKMLKEKVGIERCKL
   1000.0000000000000       0.99476359020671767           FKDLTDRVEHMRFQFFEDQVKCKDIEL
   1000.0000000000000       0.99685233086361302           FKDLKFPAYPKKWEWIDSNQRVKRFEF
   1000.0000000000000       0.99659952077811820           LRECNATIDDGHCDIFENECPCKNCQI
   1000.0000000000000       0.99631114446551250           LHKPTCKAGIGRLDFLWNEAPWKEINL
   1000.0000000000000       0.99594876088772200           IENIEVHARIGQISILRNKMGSEWISF
   1000.0000000000000       0.99575688240411686           LEETRPEFPHPSIGLLRHEYKMRKVDL
   1000.0000000000000       0.99818200266630430           FEKYRQSCRAEVLKMLMYPIRLETVDL
   1000.0000000000000       0.99837840001432032           FDDFEVNKKCEDLKLMHNKVNLDSLSI
   1000.0000000000000       0.99562015205039867           IDKRECNWAEKHFDAFRHNVDVHQFKL
   1000.0000000000000       0.99662967398188607           FPELRLNLDYRDLQIIWKNLELEWIRF
   1000.0000000000000       0.99467618219510223           FREYNIRSDCNPLSCIWTQIEWGGVQI
   1000.0000000000000       0.99252942704878055           LKDDEWRIDPQNINYMYKQMRANDFNF
   1000.0000000000000       0.99662777874411856           LREMSLTVNVGDFGMIYREMSLDTINF
   1000.0000000000000       0.99783105284920659           LKNMKLSNDTKEFGELYRHIKIQRLEF
   1000.0000000000000       0.99889542197516978           VDKLEGSINYKDFTLIHEKIEMPGWKW
   1000.0000000000000       0.99727403684464222           FDDCDWDFPQKQLEYFRTTFSVTKFRW
   1000.0000000000000       0.99875264952224041           VTKRDVGVPKKDIDILQDKIECNMLKM
   1000.0000000000000       0.99640820247687223           FQDMHIESPENEVKYLYARLPLEKVGM
   1000.0000000000000       0.99628597317643264           LEDARMNVNYGGFSCLTGEWKPECVEL
   1000.0000000000000       0.99890020854168926           FHNVKLKFPFDGFKVMCRKCKPEEFEL
   1000.0000000000000       0.99584004021295469           LNKCSCAVDGEDFKLFNQKYRIQYCDV
   1000.0000000000000       0.99441623346910690           FQPHKVGADRHDIGDFDYKWRTTKVDF
   1000.0000000000000       0.99809633916617324           VHELKVDFDVHRFNALCKDMKIQTVEM
   1000.0000000000000       0.99528302862508022           MPEIKQPCPHTRLAIMYKDYKAGSWEL
   1000.0000000000000       0.99869957262562470           INDTKIDFRSKKIGFIQHEYTLGRLEF
   1000.0000000000000       0.99502343704618201           FEQHRAGIKENEMKCLHAEMRLETMEL
   1000.0000000000000       0.99771953883268139           FHDWDVKFQKTKCHRLDRSCKMHELDL
   1000.0000000000000       0.99742709867968060           LPEHKLSLPFAGIKVMWKQLQCETIEF
   1000.0000000000000       0.99561938577356102           LQDCTIKWAQHKMDGLYNECQWKQMSL
   1000.0000000000000       0.99679575668229081           FHDGSIEAEVPELPIMHHRLRVDILDF
   1000.0000000000000       0.99608895709809631           LKNMSCGANHTELEILEERFDAQDLGI
   1000.0000000000000       0.99655287106846635           VKECRISPEWHDLNVLHKRVGWSQFPL
   1000.0000000000000       0.99658817283680778           FSKRKMKASCQTLSMFAENQRIEQLEI
   1000.0000000000000       0.99687496044861212           LSDFKHNFEKNHLPYLHQSVKFPQFEV
   1000.0000000000000       0.99466754003880575           LNEWRIDVPAMEFDCIMRNQKENHFEF
   1000.0000000000000       0.99808947479429322           MEECQVQCKEKDIGCLKKPMGVDGFPF
   1000.0000000000000       0.99673966154657700           LNEAEPEFNHHDINMFGKKEDRAQFRI
   1000.0000000000000       0.99753985767789122           IPEMKIKWKYKEIDLLRKKPKWKFFGI
   1000.0000000000000       0.99861746028165388           IDETGAAYKEENLKFFRRNHGITCLGM
   1000.0000000000000       0.99821205151711390           LSELEWDPKGKCLEYLCQACQIRRVRL
   1000.0000000000000       0.99700861269592789           FRDWRWKFQLAKFHLLYCEFKHGLIEI
   1000.0000000000000       0.99737860616812390           VDDHKVQIRTRKMSVLARDMKGRQLDF
   1000.0000000000000       0.99437734026160407           FSGPQIQMGRTRFDLFDRDFQYPDFDM
   1000.0000000000000       0.99549427425195058           FDKMPPDHRANKFELLYLEMQIRCINF
   1000.0000000000000       0.99711112277993130           IKKLKLGMECDEFRIFQYNIKQNFFDF
   1000.0000000000000       0.99877848829202176           FDKMKCDIQAPDIQLLRDRTEMHACKF
   1000.0000000000000       0.99698876655184243           FPNPNLKMPHGKINMLENECNITHINV
   1000.0000000000000       0.99719676750470432           LGNVQCQMHNDRLGMLDQEVKETGIEF
   1000.0000000000000       0.99414657952991392           FKDLTMNINPPYLPWMYNKCKMHPFAI
   1000.0000000000000       0.99540429777522055           IMEYKCNIPDEHMDQFYKDVNCRNMEL
   1000.0000000000000       0.99728278999934294           LSDCAMTTSRKKFELVDKDMPQKGIQV
   1000.0000000000000       0.99644542004677017           FTDIELEPQSRCIDFFNSQWDVSHLKL
   1000.0000000000000       0.99679805198468097           LTRWDVDFNYNEFKHLTWKFSIDDIRF
   1000.0000000000000       0.99913647216069723           FGKMEIDLKCPDMKLLSQKYELDSFKI
   1000.0000000000000       0.99753812146261678           LDSQDWRIGGSDFRVLRKKMNIATIRI
   1000.0000000000000       0.99374764034578655           IYKFGCKLKIQDFKCCMSRAGSQCCGF
   1000.0000000000000       0.99589029044371680           CRKCRCNIDMEKFRFMLGEYKVTKCNF
   1000.0000000000000       0.99399433307448792           FEKLGHKRKFDRIRFLYNQFQYEWCSV
   1000.0000000000000       0.99677843065964467           FDKQSCKYRHDRIKFVTDEYSGDEISM
   1000.0000000000000       0.99514168008143700           FTKQDWELSVQHVPLFYEDFDQNRMRI
   1000.0000000000000       0.99728195917072160           LKKTTGPEDNRRIRWIEDDWNIEPLDF
   1000.0000000000000       0.99673666340274902           LGELGIELGAHHIECICRDVQFARLNL
   1000.0000000000000       0.99836156051927616           LLDKKISAAFRKWDCLMREYKPKPIDL
   1000.0000000000000       0.99798742308498534           LAEANVPENQTNIRKLCKDTKIDDLNI
   1000.0000000000000       0.99649394616675357           INKYGIKLQAEHIKCLYENWSFKDLTI
   1000.0000000000000       0.99864806764160130           IHKWEMGLEPTELPVVMYKMEMPCLKM
   1000.0000000000000       0.99504469536114259           LTKCDLNVGEEKCRWLEDTCGMGVVKC
   1000.0000000000000       0.99627867002061998           FCDFPVGNPHHQLEHLCRRIRIQKVQI
   1000.0000000000000       0.99804983211414589           IRDWEAKIRPRKMELFDHNFDIKNCSF
   1000.0000000000000       0.99334876312156373           FDEPPFEYTGDDLTWFNSKYNFSRLKW
   1000.0000000000000       0.99791961836051957           FAKADCEYTLGEMAYLLEKHKCHKCDM
   1000.0000000000000       0.99758935232211188           LDNIKINLKHPRLQWLRQEGNVRTINL
   1000.0000000000000       0.99635462684887821           FRERKMETEQNHMGFLEYNCRLAYFEM
   1000.0000000000000       0.99512018780673328           IQDFKLRFKDHNCRLFKKKGRCNKMEM
   1000.0000000000000       0.99641551551641705           IDQVRATYKKQRIKMVSKECRVDNIEL
   1000.0000000000000       0.99738870532875168           IKSIRCTWNHKNIDFLDSSYHCKHCDM
   1000.0000000000000       0.99665977488678115           MHDYPFNTPQKDLEGLYKQLNVKSVTI
   1000.0000000000000       0.99851569995798861           FDDREMSMQHGEMGIFNKKMQIQDVKL
   1000.0000000000000       0.99810696449842318           FDKINMPPTEQDIKWFKVKIQNEAFKV
   1000.0000000000000       0.99661555531652768           FMKSQCDTRISQLDYFIERVECSKLKI
   1000.0000000000000       0.99515785744873198           ITKAEMDVESDSIKMFHVDMNPEKWQL
   1000.0000000000000       0.99604242732303128           LQRMKIGVERSAFRYFVYNLNCECLDL
   1000.0000000000000       0.99546671602148673           LRRMRQNMEGEQFNFLDWDFALQGIEF
   1000.0000000000000       0.99796707347783797           LGNCPLKMDFKKIEMMIQDRDMRDFNL
   1000.0000000000000       0.99435797884345190           MKNVGLKLSHRSLELIDPKCKPKQIPC
   1000.0000000000000       0.99502331648252396           LKKSKCDFNKPNCALIEDECDCVNCDL
   1000.0000000000000       0.99677575493023518           ITNVQIDWQKPKISWFEDNIKMSKCEF
   1000.0000000000000       0.99628677321098269           FNKVAFEWGPQKFDCIFEDQDDKRLTL
   1000.0000000000000       0.99712439612849879           LEEWDARCRSCKFGWLYKPIPQGDFGF
   1000.0000000000000       0.99756037281899013           LNPVSIEMHHKKLYCLDYEMRIECVEL
   1000.0000000000000       0.99702332468896204           LKDTRLNQTKHKFNCLEKSCGTKQIQL
   1000.0000000000000       0.99889144086173043           LNRMKWHLNRSRCKVLDESVKCEKFEI
   1000.0000000000000       0.99677057987674222           LNRCRIRVNHEYFRIFAHKMKVSVLEW
   1000.0000000000000       0.99654969392612625           LWDFGVETKGTNLPIFMKNNKVSRLDF
   1000.0000000000000       0.99247659985809422           FNDFNMRPNWPTLERLYNGFRLKEMDL
   1000.0000000000000       0.99857517565987430           LKEYTCNADHRDLTWFERDCRMDEIEL
   1000.0000000000000       0.99851721753065015           LTDARFSMAKQRCSWLDYECGFEPMDL
   1000.0000000000000       0.99651007578129169           IRDFTLQAEFNSFTILYRGMRFSPLEV
   1000.0000000000000       0.99625415076476997           FRNMQADFDDNDFKIMYETHQAESIEF
   1000.0000000000000       0.99748084978669593           MCKWDFSFTSEDMKFLYERIDWAAFKF
   1000.0000000000000       0.99750317726199200           LRDVNFNEPNPTLERIYNGARMKDCDI
   1000.0000000000000       0.99232584499885257           LKKRNFSMEKRAFRVLEQGMPADQMQW
   1000.0000000000000       0.99536918572626443           LHPADFPAEKSHMGIFHWELDWGWIRI
   1000.0000000000000       0.99559648510092946           ICDYGCPFSSKGVEYIIKDCDLKQMRF
   1000.0000000000000       0.99545290054290048           LRKFSCSVQGKRIDILREDQRMKHFKM
   1000.0000000000000       0.99811964030094091           LQKWEITANVSDMTVFADKYEVCSFKI
   1000.0000000000000       0.99660391308573804           LCNVGADMGPPEIEYLSERAEVRPFRI
   1000.0000000000000       0.99758383048655086           FDEASIEIHDSELQCLNRKVPPTHWSL
   1000.0000000000000       0.99741102390581582           FAKCQIQVAEHDLDFFKEGASVSKFNF
   1000.0000000000000       0.99405035103775807           CHKQDWKCTHNELRFCWEKNTFPEIKW
   1000.0000000000000       0.99518996644332813           FRKWEWECDMSGIEVLIQDFEARYLTF
   1000.0000000000000       0.99615831165648827           IEKWTFQCQQHHLHFFTEDVEFQRIQL
   1000.0000000000000       0.99300847200203068           FNNANHQLTHKKLDWLHEQLGAKMLSF
   1000.0000000000000       0.99782026515956057           LDETDIAGGENNIDIISKNMEERDFKL
   1000.0000000000000       0.99624721510459879           IDEHEMKPSDTTLHWFRKQIEYPNMSI
   1000.0000000000000       0.99562612026399155           LKKTSYQWSNCDISFLYERCNVGHIKL
   1000.0000000000000       0.99761304991516653           LAKIEIRLTVCNFAFFLQKRESNDIKF
   1000.0000000000000       0.99670101910453879           FPKWGIEPKETNVPWIHDNMDAGRVRL
   1000.0000000000000       0.99643838749906344           FLNWRMRAQFRRLDMLLKDYTFKQLDI
   1000.0000000000000       0.99472036139716546           IENVGTELKWRKLDMLVQNADYRTINI
   1000.0000000000000       0.99645562825545475           LTSNEISIEQDEVEFLKQRLGVKQFRF
   1000.0000000000000       0.99667918527863575           FRSMHMPPSRSDLGLLERKMNIPMFNF
   1000.0000000000000       0.99453060862770382           IDNISMEPRPNELNLLKWKVTTKRLGV
   1000.0000000000000       0.99667479916479151           LCKIDVSYRAQSLNFCVDEMEAKTLKL
   1000.0000000000000       0.99883661961500758           LHSLDVKIPMDDCRWFHTKCSCCELKV
   1000.0000000000000       0.99689426051333740           LEEVEANLRGSNFRLFSTNGELPNLKV
   1000.0000000000000       0.99622607639245886           FRKWSFKMDMSRFGVLYYECNPQSFAM
   1000.0000000000000       0.99734193719310427           VEDGKMRAKSDGIRMLYKKIQLEPISV
   1000.0000000000000       0.99845497332690214           FKKCSMSAERARLPMLYEDVTSPHIEF
   1000.0000000000000       0.99878218761717930           VKDHEVQVEVNDLDILTHKLECQWIRM
   1000.0000000000000       0.99770812993927671           ITDIEWQWSNRKIDYLDYNLQQKPLKL
   1000.0000000000000       0.99576233742001874           MHDMQVKWRTKKIDLLHQEQQIRGVPF
   1000.0000000000000       0.99817520922443492           LQNVKVNPARNRIRPIEKEAKMDGFEW
   1000.0000000000000       0.99762699360764984           LNKMKRNFEKSKFSFLYEDAAVATLDF
   1000.0000000000000       0.99470367603134813           IKKVGAEVTEKKIGLLNKEITMNRVDI
   1000.0000000000000       0.99457864698575549           IGQMEVTMQGKEFTIITGNLELAHLKF
   1000.0000000000000       0.99663991582911005           LPSVDLKEKTHRLDSFVPPHEYKEIRF
   1000.0000000000000       0.99752872659561809           FEKYEPHVREPKLGYIYDNIEYAGIRI
   1000.0000000000000       0.99689249628390464           VNDAQWECTSRRFDCIDREFGLRHVNW
   1000.0000000000000       0.99610021080828470           LENLKRSIKWADIKLFRNSATMNSMGL
   1000.0000000000000       0.99685668498222979           FEELRYDVNGDYIKFVHTNITIETFDL
   1000.0000000000000       0.99546119222925145           LTNMEMKIAKPNMDYFETSMTCKWFKI
   1000.0000000000000       0.99705544318786865           LHELSFEANKKRLQWLETNMGMPPFEI
   1000.0000000000000       0.99391055551038243           LPEFDWKVQFGQLEYLWWNVQCSDLDI
   1000.0000000000000       0.99595265521931520           FKEPGYNIPDNQFKWMYRKMKLEKLQF
   1000.0000000000000       0.99545812281133716           LTSIKMKPEHDKLKLCWTEVQSDEFEV
   1000.0000000000000       0.99136074369113458           LSHAKVDVPNNYFDAFMSEKRAGNLEL
   1000.0000000000000       0.99276104511172059           LQDGEVRYPEKRLEFIWHPVDRQEISF
   1000.0000000000000       0.99744848989497015           FKQMDWAWDKKRFNMFEDEFRPCPIEL
   1000.0000000000000       0.99718395603011556           LRKMRIKVQYHKMPFFERSFKQTEMDM
   1000.0000000000000       0.99542915950269373           IDSWEVKREDPEFPWIREEVTSGEVRI
   1000.0000000000000       0.99719341255433147           LDKWPLKKKDNKLGFFRADMHLRGFKL
   1000.0000000000000       0.99869682184048436           LSKLDIEPDNSHFEHFHEEHGVKHLGI
   1000.0000000000000       0.99781512411453077           LREMKFNPDLSGLRCMITNVNWEPLEI
   1000.0000000000000       0.99631969805808585           FEERKAPVKIAELQIVVRKLDANELDF
   1000.0000000000000       0.99727180908517221           LYDQRADCKPKDINVLYKKCKMNPLNF
   1000.0000000000000       0.99124765582332919           IKDQEVKLECSTISCVHRDIGCKDIGF
   1000.0000000000000       0.99580773426517954           LSRIECDTKCTKIPWFTEGCELGHIRL
   1000.0000000000000       0.99618348860688510           FQRYDVGFKETEIPVLKDTVPGEGLRI
   1000.0000000000000       0.99709714626017087           FDKCESGGPDAELDRFKNTCELRTFKC
   1000.0000000000000       0.99787128699336758           FDKSDCDRREGRFGRFRDNFECAQCHF
   1000.0000000000000       0.99813222585345673           FMDVKWRGPPYRVRLLMREMKAEDMEF
   1000.0000000000000       0.99847025109921750           FGEAECKPPWNTFERVIREMNMKDIGL
   1000.0000000000000       0.99844553846099626           IEKSQWPCRNDEINWFRENMSLQKIHF
   1000.0000000000000       0.99258540681542118           FPNIKYDHKHCQLNWLPNNFSFKKIDF
   1000.0000000000000       0.99818916302537608           FGKINPQGSCEELKWLHDRINCESWNF
   1000.0000000000000       0.99799984754008253           LERYDAGCKERYMPVLRGKVEMPAVRF
   1000.0000000000000       0.99742493220785877           FRKFRVEHDKHEIRILHDRVNCRKVHL
   1000.0000000000000       0.99414276942077917           IPKADLSFRCAGFGVLWFPMQIKTFRI
   1000.0000000000000       0.99560790423496059           IEDYDVSLKIRSCDVIKKNIEWPKMKI
   1000.0000000000000       0.99853772339502800           LSNVDFDMDDKPLDWLQPNVEFSMFKV
   1000.0000000000000       0.99814845424442666           IDDGDLGAKDNEFNFLRRKWYPRHCKL
   1000.0000000000000       0.99810419322443533           FDDLRMRRKCDEFQCLRRKVPIGHLTF
   1000.0000000000000       0.99752821186114127           LPNFECGIKNNEVKIFNGKFDNDCMRL
   1000.0000000000000       0.99786545388351222           LHNVEFEATMQELSLWWDKMERNYMKF
   1000.0000000000000       0.99661124951051772           LQKFKAPCDHDDFGLIEERGKLGHLEW
   1000.0000000000000       0.99820097511044115           FRESKISCQPSDWKILHRKFKAAQFEF
   1000.0000000000000       0.99448160419608056           FDKCNWKMNWENWKIFHSTGPMNELGI
   1000.0000000000000       0.99545487773527386           LHSAEVPCQMPDLKILWDKIPGDPLNF
   1000.0000000000000       0.99842018654636544           LDESKIGWPDEDFKMFRQQLETDAFRF
   1000.0000000000000       0.99706342751920785           LERIKVPHRMGHLSMWWEDFNVTTIDL
   1000.0000000000000       0.99707367097328181           FQKPKVQLQRHKLSYLYHEFQFSRLEW
   1000.0000000000000       0.99626707249836721           LGEQGQNVPGRDLDLLAQREEAKGFKI
   1000.0000000000000       0.99727546523724087           LHKIPIDQDHQALHMIYENLTVTRLGL
   1000.0000000000000       0.99381337758252741           FKDHSVKVEERKINRLMAELGKDDFGV
   1000.0000000000000       0.99692620064945581           IDEWGADMNHKRIEPFWTEGSIKDLGF
   1000.0000000000000       0.99746266915178250           FCQMRFRIHCWHIKLLCSDLSENEFDL
   1000.0000000000000       0.99827008739109424           LPSCKIKVRTEDMKAMTTRCKFDEFEL
   1000.0000000000000       0.99616751474914911           IKQIRMNMEFNSVRHLCKDWKIDKWEL
   1000.0000000000000       0.99384551943928134           FEQVHSDVNERSLRWLRTSWPWDNFTL
   1000.0000000000000       0.99741716259113611           FTPAEMAIPYRELEVLAHRCELPGFKI
   1000.0000000000000       0.99692526041810214           FGRVEIEMKSRGLGFIAETVELQAIKV
   1000.0000000000000       0.99279994692011508           FCPMDFHVHAQSVEYFCHDIEFHDLHL
   1000.0000000000000       0.99176629711270459           FKEIGCDMNGREFPLLHFRFNYNKMKL
   1000.0000000000000       0.99870108734083429           IEDVSMSLPQRECEVLRKKCKWDAMGF
   1000.0000000000000       0.99429567109078454           VPDMNLEQPRRNIEMLEHNIEMRWLQF
   1000.0000000000000       0.99417498601429954           FKGGPIQMQEKKMDMFPGEYDGKYLRL
   1000.0000000000000       0.99800886053876414           LKKIKVGIDLGGLSILDDQMSMAWLDI
   1000.0000000000000       0.99504869774340221           LRSMKVELDGRHIPTLYYEYKGGKVNL
   1000.0000000000000       0.99637756817325285           FQKLNFEMDPEKIRWLENELSGDFCGL
   1000.0000000000000       0.99809244903023275           LSEMKFKWKYDKCKFIDMDVTCEACEL
   1000.0000000000000       0.99480132293266754           IEECRHPIKDNDLHWLNNKLYIDCMPL
   1000.0000000000000       0.99601406928053893           LEDVEARPEANHIGMFYHEIEINSFKF
   1000.0000000000000       0.99300011906192776           FEDTEMYCTGNDFPCIYDHAEVYPIKL
   1000.0000000000000       0.99651542312447483           IDNPPLRCSQDQIKFFKRNCDVDSMRW
   1000.0000000000000       0.99505248869217000           FQEPDVKCSPNEINCFQPRADLAQLRY
   1000.0000000000000       0.99504127937274800           CDKTNMSCGSEDMRLFHEKKSKEMLNM
   1000.0000000000000       0.99528280065219044           FNRLDPKLKDNPIKLVYDKLQEEYWKI
   1000.0000000000000       0.99566050582295917           LPKPPWGCHDDQVRVLRENLQVDNIKW
   1000.0000000000000       0.99493019047521125           CKRCKCGCGMWRLGCLIQRFKINCFEF
   1000.0000000000000       0.99681847213417618           FKPCGCKISMDGLKLVMWNEKVEEFDF
   1000.0000000000000       0.99659223826902088           LEEHGLAMRKDRIRWMYKTVSVDGLEL
   1000.0000000000000       0.99493419949649509           FADVKLKAQHTPLCRIFRSFRCQDIDF
   1000.0000000000000       0.99714116228125249           IREHKSSMDCDKITCMCRDIKVSDWDW
   1000.0000000000000       0.99789338341693745           FRGIKCRMERNSIQWMYGSLKVKHITL
   1000.0000000000000       0.99670566342699707           INKIDARCSNDRFGFINDELHPGGFNF
   1000.0000000000000       0.99622235049188057           FWKWDMKCHCTKFPWMFARLDMQDFKV
   1000.0000000000000       0.99696134094091249           FEEFELEDKGSPIDMFYTELDWKRITF
   1000.0000000000000       0.99426278812741131           LTSFDMNCQIKQVEGIFSRVDPRHWRF
   1000.0000000000000       0.99765378126929960           FSEPNYNLDSRKLEFLDKEMTSRHMNI
   1000.0000000000000       0.99473846988915515           IIDIEVNFNSKRFEWLYYESNFRSIGL
   1000.0000000000000       0.99537002978839351           LNRPKFTWTFDPIRCIWYQWRIQCLDV
   1000.0000000000000       0.99659680727223099           LKDHKAETTRHRITLLEAEAKPNPFEV
   1000.0000000000000       0.99892074765546102           FNEIKWQWNANKLKILNKEMSCTTMDL
   1000.0000000000000       0.99551978629749482           FDTWKMGLRYTHLNFMGNDVKAGGFDF
   1000.0000000000000       0.99215032718927698           LKHCPMQKQKRTLQDFYEAVPVGKFGL
   1000.0000000000000       0.99204324211995398           LYEHSLDVSWAEFPAFMSKFNVPNVSF
   1000.0000000000000       0.99598995049985117           LDKCSRDMHSEEMKLIKEAFEGEHVSF
   1000.0000000000000       0.99305241723442050           LQKVRGKHKNNSIRYIEPKIHVDQVDV
   1000.0000000000000       0.99790759339842183           IDRFNMGFGENHLRFLRDTIPWDKLDL
   1000.0000000000000       0.99915910497289973           FEKYDQDCKNTRLDMLREDWNIGRINM
   1000.0000000000000       0.99646646574236053           LTKVEMEHEKKGLEMFPNAVTFKKMKI
   1000.0000000000000       0.99852015300035535           LNSIEAKVQCDCFDMICGGCELHEFRC
   1000.0000000000000       0.99915109409711900           LKDFELDWDGNEVDILHKKTEVKPLRL
   1000.0000000000000       0.99566112596355527           LWDIHFTPERSELECFYNNIGLKCIGF
   1000.0000000000000       0.99376248245981724           LKDVDQHGHKSEIGFLESKVHAGMFAL
   1000.0000000000000       0.99553952153302816           LKKVHVDVPKEDLKLLDWAANYDDFEL
   1000.0000000000000       0.99761094597173872           LGKNKFEFKGTNIAMLCYRWKLGKVEF
   1000.0000000000000       0.99857506636903448           LGKYKCEANGRKLQAFDENYRVGKLEF
   1000.0000000000000       0.99865037459295047           FRDFTMNMDRRKIDLCERNLSAKMFGI
   1000.0000000000000       0.99720008056184173           FKPYKLEADHKPLEFFQYPCKCKKVDV
   1000.0000000000000       0.99538562951698939           IKQLKTEMDGKDIQYLGPKMPLRHINL
   1000.0000000000000       0.99735663288128562           FDNARHTLKPNECKWLKNKCSFSSFQL
   1000.0000000000000       0.99751374705121332           LGGVELEITDKELDFIWGQLDTSNMKL
   1000.0000000000000       0.99540038712154366           LEGVDVKWKRQHLQWLSCPCDKTWLKC
   1000.0000000000000       0.99439712923086321           LHSNDFRGAMNQVDLIMTQAEVKDFRL
   1000.0000000000000       0.99056611259911065           FGRVKWDQPHREVHWMHWKVSMDKLQV
   1000.0000000000000       0.99775373258765931           MQKWKMGLNNSDCSILKDKCSWDALGI
   1000.0000000000000       0.99454962635494215           MDKIQVEWHEQEVNWFKVDIHLDHFDF
   1000.0000000000000       0.99780831324063701           LQDCSFRESRGSFDYFERDMEIRNLDL
   1000.0000000000000       0.99832110709551869           LKDWHFGPPNNRFEWLDSQFKVKGIEV
   1000.0000000000000       0.99598432938146753           IKDCEIDPECMEFQCLSGKFSHRNFKV
   1000.0000000000000       0.99708735232093348           FQKASIKIEDARFDRLYWEGNIKDFHM
   1000.0000000000000       0.99630893456667424           ITDWDISIKCAEFNVLAHRADLGAVRF
   1000.0000000000000       0.99211595462211966           LEKYDPPAEDDDIYQFHDKLDAVPMKI
   1000.0000000000000       0.99646753256756793           FEDADCEMRYGKFPLMDREIGSGRISL
   1000.0000000000000       0.99556447060639475           VEKFRFSLKCGDVRVIYYRFQFDTMDV
   1000.0000000000000       0.99607437699702628           IPRADCDCENKPINLLWDKLHWKTIHL
   1000.0000000000000       0.99681012149003811           IEEPEAEVRQRCFEIFHYGVGVHKFKM
   1000.0000000000000       0.99433111313651823           LEEYKYEMNDTDFDYMTKQWDWPDFNL
   1000.0000000000000       0.99867761056624549           LSKIKLDMDFDKFNMLEEDASIDNWDV
   1000.0000000000000       0.99700062883666496           VEKVEMNFRCPPLRHFWDNANLDNISI
   1000.0000000000000       0.99856904150136683           LDKANFRWSPTKLKFIEEECNLDHFSF
   1000.0000000000000       0.99663912182977399           IKKGEFQDEKRRVEYIEEEIEVKCMPM
   1000.0000000000000       0.99173712621795951           LPPIPMKASNEKCDILDGDHDCDELSC
   1000.0000000000000       0.99713541083224522           IRPTRLNVQNPKFTMLEEEMRMESFEV
   1000.0000000000000       0.99556075915048636           FTDMTIQLHTRRIHLFDKECKLSCVEW
   1000.0000000000000       0.99907328841700860           LRKPRIKIHKSKFKMVDDDMRMEQVGW
   1000.0000000000000       0.99536168883095177           IYKFSWDMKLTHFTLMCEDVDCNKCQI
   1000.0000000000000       0.99623499844006247           ISECTAQHSETHLARLYHEMTVQEINF
   1000.0000000000000       0.99412104657638578           VHDFKPRIDWEDLKLLNPQINCSYCEF
   1000.0000000000000       0.99388348840293150           LDNMGFELKPDPVNFVTDDAEVNNIKI
   1000.0000000000000       0.99525906768916084           IGKMRVRVRGETFKIFTKSWQVQVIRF
   1000.0000000000000       0.99651045687795381           FDDWEFRYRDNRLDRMPQDQNMNEFKF
   1000.0000000000000       0.99456997344150244           FDKPPVPADADRWRLIGENMSPSVLGF
   1000.0000000000000       0.99719062772514377           IPEAEVDAEGKDFELWCTKVDVAKLKL
   1000.0000000000000       0.99515003959320814           FDGMKLTHKNEDFPWFYGRIDAQTFAL
   1000.0000000000000       0.99654888691749210           LNQVKADCEDKELPCFWTTCKFHRIEF
   1000.0000000000000       0.99586825796994383           FDEHKVNKRKEEWSELNSKAKPPSCDF
   1000.0000000000000       0.99365905874624882           LAGCNVDLKEKEFKVMTGKMQWEPFRM
   1000.0000000000000       0.99615744675630347           FKEWKIRWERNDFNIFSSKQSPKPLRF
   1000.0000000000000       0.99797910430360204           FDNWEINLREEHLNIIRGNIDIRRYKF
   1000.0000000000000       0.99567088518883295           LNNYKMNVKCEHLKALYNDCTLKTLQL
   1000.0000000000000       0.99783023381329183           LNKCEMKWDNERLKMFSGQAPFDTLKI
   1000.0000000000000       0.99591994113217730           FDSGKQEWKMSELKMLRTKKPLDNLQV
   1000.0000000000000       0.99762816265544074           LSEADIKWGNGNVGYFDWEFDVEEISF
   1000.0000000000000       0.99539458640869749           LNDWKVGGPQPDLSWIHKRFQCDGVQI
   1000.0000000000000       0.99765757648964415           FKDDEVDMEQRDMEVWYNKPEMQPLKM
   1000.0000000000000       0.99451473117488753           FWRWEMTWPWRPLEIMMDPCDMKQLNC
   1000.0000000000000       0.99528826148983796           LSKKEVNHDKDKMEYIQAETEVRDIKV
   1000.0000000000000       0.99855611441791003           LPKMDVGVHIGKIDCIMEDANIKSMKL
   1000.0000000000000       0.99538937028224750           LDEWKCNCNTENWKPLNKQMRMNAFDV
   1000.0000000000000       0.99807860453028208           MDDDNVPWKGRKIEVFSKNVENKAFKL
   1000.0000000000000       0.99590854429843789           FQDTDLEPRNKRFEDLSRDCKFDRVNL
   1000.0000000000000       0.99846180526953254           LDSWDFPVRENEFRQLHDNLDVEDLRF
   1000.0000000000000       0.99827813699918766           LPKIEISKTRNDIKDLWDPMPVEDMKF
   1000.0000000000000       0.99718728747693097           ICEWGTEFDCDGIKLICNKLGAERLGI
   1000.0000000000000       0.99725700172756249           LPKYHWEFQDRKLGDLYYEVTINKFSF
   1000.0000000000000       0.99754098371086553           FDKVEEAATEDRLTMLSDELEIHSIKF
   1000.0000000000000       0.99654224186491869           LNKVPPRIEDSNIKYFYVDAGFDDFGV
   1000.0000000000000       0.99873393655963538           LDKASLRIRPGKLGILHHDMQIEYFGF
   1000.0000000000000       0.99663917070316521           LKKLDMSWTPPRFRGFWDEFQCDNLNF
   1000.0000000000000       0.99649772949702231           VRDLTVPCEKKNCNYFEREISLPGIDF
   1000.0000000000000       0.99870982353928206           IDNMKCQIHNEKIKLLEPEGRLDNLEC
   1000.0000000000000       0.99642031040767931           LRECGCDMNYHTLEFLQRPWKLKFLEL
   1000.0000000000000       0.99495018981010663           LKKCDVPQDKRRFQQLYSNTKLRTLTF
   1000.0000000000000       0.99609040960095718           LRDRPVACTGDEMRLIHNKFDADTLRF
   1000.0000000000000       0.99772786217365295           FGDLECQISQTKFPFLYKQMDVPQFRF
   1000.0000000000000       0.99882202859775149           LPDCKLKVTCNALDWLCRQWEAKEVRF
   1000.0000000000000       0.99900415112141738           LSESNAKEDHQCLERFWKGVGCREVNL
   1000.0000000000000       0.99672235215796123           LKKIQVGMDYRTFDMIQDNADLQPFPL
   1000.0000000000000       0.99862700383346281           FEKYDVESKGKCVDELMEDIPVGKVRM
   1000.0000000000000       0.99627606757758569           FQKQDVDIQDDDVRYFRESARKDPVEL
   1000.0000000000000       0.99317497345465899           IGELKMGVTLNDVAMLYRKTETGYFKL
   1000.0000000000000       0.99804036525522877           IEDQEVRQKEKRFSKLRRNGRYKELRM
   1000.0000000000000       0.99706963457909170           FKECGKRMNNPKLPFFDKETQLASLGF
   1000.0000000000000       0.99870308230321025           FDETRFKVTRTRLDHLEKDIKMKDWNL
   1000.0000000000000       0.99607085136636453           LREIKPPYDVGDFGCMVNDMRWNAFDF
   1000.0000000000000       0.99689670040380762           IRKIGVNVDPQRFTCFEERIGFNNVSM
   1000.0000000000000       0.99853892593898774           LTKQNVTYEKESIKFVEEEVRCDHMDL
   1000.0000000000000       0.99812003782132530           LEGHDVEVSMEELQFFYGKLGVQQFHL
   1000.0000000000000       0.99494720951467042           IDKMNMAIRQDQIRMFGMSMDFEWLRV
   1000.0000000000000       0.99599049901718650           LTSVDFKLGTRQFRFFQEGMEPEWFKI
   1000.0000000000000       0.99773286315984511           LENLDFPAKQEKFKMLYDDASISAMRF
   1000.0000000000000       0.99671584908181921           FEKQKMDIPEESLDFLRPSKRLRQFEF
   1000.0000000000000       0.99859640098244662           FNDADVKITPTRIDLLDGEFQAAEVNI
   1000.0000000000000       0.99652151206374229           LRQKQAKIDRRKWELIEADMKQKETDI
   1000.0000000000000       0.99786876186973705           LRRAKVEIEGSRLEIFEGSAKYTCIDF
   1000.0000000000000       0.99487386083007612           CPECNINCPMKRIQWIQKDIPWTRLNI
   1000.0000000000000       0.99673789226062381           FDETDVQVKWETIDCIHKDVKMEHINL
   1000.0000000000000       0.99728193837401835           LGEEDIKCNPTTLEWFGWDVDIKWLKV
   1000.0000000000000       0.99673432930180683           LNEWDFDIGWTRFEIFHWTITFRHIKF
   1000.0000000000000       0.99688812244923819           LKDGDVRCDIRTLELLEDELDGKDYHL
   1000.0000000000000       0.99425739841589078           INESEAKGPQPECDWIKKRPEMHEFKV
   1000.0000000000000       0.99743862729982602           LTKVHVGVTQKDLRWLFYKMDMERFRL
   1000.0000000000000       0.99308675777389710           LWKMRINCPGSYIPWLLNDKRYQKIEI
   1000.0000000000000       0.99513291569679652           LKDERMGIRKKDIQLIYKKVNHKYLSI
   1000.0000000000000       0.99711839593436669           LDGERMGTQCDEIKLICNKFSMEHLDF
   1000.0000000000000       0.99318921937014359           LPQFKIKTKVDEIKIVWKGLKLPYMEM
   1000.0000000000000       0.99665958442760294           IEDQSCPFRPSKFKMIYRKLSLECLQF
   1000.0000000000000       0.99857111522799802           LHECAGNEQEDKLDKILKENSCRDIGF
   1000.0000000000000       0.99488283499985031           FTEMTMKVAPKKVRFFQKDMRCDEWSI
   1000.0000000000000       0.99725622107054468           LKDADMKFDSKRFNWVDSQCKIQELSM
   1000.0000000000000       0.99736340587910788           IKSVSMPIEHKTLPCLDPSVPINCVGM
   1000.0000000000000       0.99564655577028283           FQEMNFEWSQKSIEYVTKSFNMKNLQI
   1000.0000000000000       0.99715938359128464           LDEVKMSMNNDRMHWLSYDHTLHHLEL
   1000.0000000000000       0.99831320154553571           LREVRIPPQMTTLNCLHKNAKWTSIDL
   1000.0000000000000       0.99763898561144970           LNRHRWRCDKTKWNLIETDLKPQAMDI
   1000.0000000000000       0.99804757586228277           LEKMSVESSMEDLKWVFDEFRCEGIEF
   1000.0000000000000       0.99591813288441933           MRNVQMGWDCTPFKCLQSSVQHECLEL
   1000.0000000000000       0.99595150448496506           FEKIRIRIRQAQLKIFTQDMNSDVIEL
   1000.0000000000000       0.99880657552072005           FRKVKIEQEHEKLQYLWDDLGLERFDI
   1000.0000000000000       0.99451162067310772           LGGAKMPVTHEDVRLFKCPIKFPRMEV
   1000.0000000000000       0.99555954202597507           LKDHKTSGDSTNCRFLEEQCRIEYLEC
   1000.0000000000000       0.99334167774876125           LGQVKCTKAGQDLNQLGPNPKVKQIEL
   1000.0000000000000       0.99655875287328999           FRPCRLKLTNDKMKVFYWGCKIAWIDL
   1000.0000000000000       0.99872553169450107           LKKMHVTKDNNRLGWIEEEVKWPRFDM
   1000.0000000000000       0.99778306604663236           LREYQVPMDCNQLDHLYKNHGVRPISL
   1000.0000000000000       0.99704351352128762           IHEGRVKMCWEKINFLERDLKVNMIDY
   1000.0000000000000       0.99736768735009640           LSEWKFEIAPHKLAVLEKDHRLHRFEI
   1000.0000000000000       0.99696860826366851           LQEIRTKLKPAALHMFGKDCKMDQIEF
   1000.0000000000000       0.99292715540661658           INEYNCPPKYSHLGWIWREFKWADIQI
   1000.0000000000000       0.99740820465955782           FKSIKIDMDHPQLSLFYKNGRFGKFDV
   1000.0000000000000       0.99846692922153690           FKRMKLEVDRNGINYIDQKWKMDHVDI
   1000.0000000000000       0.99808140983658478           LEEWKVDYKWKAIDRLLHDLKFAGFEF
   1000.0000000000000       0.99800686116662074           LHDLEVEANGSDIEMLWQRISLDKIKL
   1000.0000000000000       0.99512755429679178           WDKLGPDCKREELKLLNDQIQYGCIKF
   1000.0000000000000       0.99637529960578686           FKRLDMEMTNPNLQFIEDRVDNQRLKV
   1000.0000000000000       0.99409737559512401           FPEYGFKTDHEPLHELYHKMRLDDIDV
   1000.0000000000000       0.99828700218357980           FKSTKVNFEKQRFPYLEKQWSVGTLDF
   1000.0000000000000       0.99811925413879032           LKKCEVGCEYGHFPCFHDDMPWQGFGI
   1000.0000000000000       0.99711682101741128           FKDSRCSQQKKQLPYFDRTCKVQELSF
   1000.0000000000000       0.99644577436181780           FEKIQIGRKGQQFNCLYYPCDLGGLQL
   1000.0000000000000       0.99943887069261406           FEEYEIHPSQNSIEMLRKDCDARCLKL
   1000.0000000000000       0.99701546568370547           IENWEISFRHRDLKFFCNQVDAEDLKF
   1000.0000000000000       0.99602502562570494           LRNCEANVSNKRIDQLNHEYPVSNIKI
   1000.0000000000000       0.99668465368996584           FKNIGWDFEKHSLDMFDTPVHINYLNV
   1000.0000000000000       0.99576589560186701           IDTRGMEMSEDELTHFRSKIEIGSFPV
   1000.0000000000000       0.99457254345334145           VKDVQLRMEMAEIPIFYRKTKLQGWDF
   1000.0000000000000       0.99234681838844263           FKKIAVSGPQDDFKYFYNKVPYHPFQI
   1000.0000000000000       0.99767449303586042           IPDRQIKYQVQSLDHLCRKIEYSDIKI
   1000.0000000000000       0.99591374646979691           LRDVEGKHDNNNLPIFDDEFKVKDLPF
   1000.0000000000000       0.99548330979387989           VWKFNGSAPTERLPLLPDELRVPGVDV
   1000.0000000000000       0.99506085840062297           LDDVSMSFKPRSFQMLQHQFRWKHLSF
   1000.0000000000000       0.99523622795140798           FVDLRIQTKKHKLTLLYRERKIPCIDM
   1000.0000000000000       0.99623159871952460           LGDGCVRGQNEHFKLLVNRYCMEEICL
   1000.0000000000000       0.99812247144809729           FEDLKMEMKDDHIRLLSWEVDWQTLSI
   1000.0000000000000       0.99739654422975288           LGPWRVRVTADELKLLNGRSRLTNLEF
   1000.0000000000000       0.99801862670413011           LIRITFEMGLENIKIFIDRWKFEKLGF
   1000.0000000000000       0.99642045620006492           LCRMRITACWSMFKVFFYEMKTDYIEF
   1000.0000000000000       0.98708321352679584           FAQMNWEVTCTGFEVMWGGFDTRPMEF
   1000.0000000000000       0.99433731130084901           LHDCRADEDTNELDVMIKRYRHPSFDL
   1000.0000000000000       0.99783667734392556           FHKMTVKYPHTNLKIFYDKPNFEQLGF
   1000.0000000000000       0.99630540461959161           LRNLERKVDHGNVRLLSNKIDFSQLKI
   1000.0000000000000       0.99398456144005876           LDNWDVKFEEPNIQMIRNPQEMGYINF
   1000.0000000000000       0.99804005175396016           IRKMNGKMQKSRLKWIDQDIRWNAMTF
   1000.0000000000000       0.99725251188106934           LEKVEITATEQEFTCFKAKVHIRGLNL
   1000.0000000000000       0.99470223511980838           FTDWGQTVEAEDVEIFHKKLSLKTLTL
   1000.0000000000000       0.99511796098346084           VPDTKVEEKDEHCKIVHRSCRVGRVEV
   1000.0000000000000       0.99633136328709759           LEDAKYNCRDSNIGYFRDEMRMTRFPF
   1000.0000000000000       0.99570838763936254           LEEARQRWQQEEIDMFSKKMRAQQMDL
   1000.0000000000000       0.99765226766520232           LKNMKADLQNSHFNFLNAKFRLQQIDL
   1000.0000000000000       0.99638625280629223           IPKMDPKCQCSDLGMLTDSVTIGYINL
   1000.0000000000000       0.99408253885529252           IDDGSWAMTYQELKWMHRRASIENFAI
   1000.0000000000000       0.99828891924360019           LDEIDMNLRAAELQFLNKRVNPSHMNI
   1000.0000000000000       0.99922596827697718           IQKCKMPAGKDKLPGFEEECTPGGLEL
   1000.0000000000000       0.99639876248016535           LDKVKRNIRMEKFKLLRANITFQLVNI
   1000.0000000000000       0.98946629660780550           LNKFAWDIEGGEIQFFQQKWEWQSCTL
   1000.0000000000000       0.99746663584794670           LHKWKMPLDKKDFEFFDWEYQVKWIDM
   1000.0000000000000       0.99203220941494330           FGEFALTRGWKEFEMLRKTCRTKRIKI
   1000.0000000000000       0.99642022994528945           LSEGNLNTDMSDFAWIYRKVQVAQIKF
   1000.0000000000000       0.99427590762295837           LTQARFELPWSRWDMLDSEPRMHRLQV
   1000.0000000000000       0.99801839358916844           IDKADCQLKFSKLSYLHTDREVDHVKI
   1000.0000000000000       0.99680429497859036           FHNFEFNMPESDIHFLHDPVEWRTIKI
   1000.0000000000000       0.99753305948548232           FTRLSPRNDDHKLEHLLDEMNIKDLPF
   1000.0000000000000       0.99718411004420393           FDDMELNLPNRAVDWLDKPPDVSGVRF
   1000.0000000000000       0.99718778969209709           IGDYEISIPWDKLDVIGQDWEMGDIKL
   1000.0000000000000       0.99919546022479255           LKDGKMECTQKRIQCLYQDFKMRNFEM
   1000.0000000000000       0.99722019646619675           LEKVDWERKFDCLHYFIWNYNMRKMKI
   1000.0000000000000       0.99820673636300561           LNDCKLNLRGDNLDWLGSDCDMSRLEF
   1000.0000000000000       0.99493958289032980           INQHSISTDRRKIDWLDREWSPNGIEL
   1000.0000000000000       0.99668879177403413           LGKFDLGMRDHRIAFFYDDTDTKQFRL
   1000.0000000000000       0.99733074251112330           FCDMEVKYSCDHIHMFCCSVQFREIQI
   1000.0000000000000       0.99751077714404368           FEDMKCGYRWKKLGIFNKDISARCCPF
   1000.0000000000000       0.99737815512050843           LKRGGMKTEIPKLRMLDEDYKQDGIDF
   1000.0000000000000       0.99839276125169030           LPDVKTEIPMTYFHWLITKCRMDRFEI
   1000.0000000000000       0.99696768062147734           LHDVELKQPVKGLQWFTRDMEWDDFRL
   1000.0000000000000       0.99805185731891799           LDDMDLQYKDNKLQRLARSMEMGNVRW
   1000.0000000000000       0.99854218549811569           LSQWKLSCPREDFRMFDPRLKAEWIEM
   1000.0000000000000       0.99609410046506119           LNELTWTLGCSRFEWVCKEFRFTTVEI
   1000.0000000000000       0.99647306669385871           LCDCRAGVQLDKWELIVSEMDAKVMDF
   1000.0000000000000       0.99601631563577064           LHKMGFKCSVNRMKVLYEEVTGEYVDL
   1000.0000000000000       0.99658855134025215           MDKYNFPITRPRIQMFRDEVEFQTFNF
   1000.0000000000000       0.99618281529151365           MSRWSMPVHKERVKVLDDEMENEWFTI
   1000.0000000000000       0.99494133264045304           LCPIAYSLCREEWRFLCYKVGREPIGL
   1000.0000000000000       0.99892720107494559           FNKARMPIGQERLNWIEERVKITHFDL
   1000.0000000000000       0.99728974363853207           FKDPPFEGNMKALEVLFHSIKQKRIDI
   1000.0000000000000       0.99700782821638079           LKKWHCGLAGDDMKWLGYKWQFEPFHM
   1000.0000000000000       0.99360290845106214           IENRKCEVKDDDIKLFKWPKDVSSFEY
   1000.0000000000000       0.99529476393864613           FNRAKAPARCETLKVFTDQARFEMCEI
   1000.0000000000000       0.99181701755191476           LNPCEADMDSRDLPWFKIKYQCKRITL
   1000.0000000000000       0.99617585334569203           ISKMSMRLEPGEFDMLRDNCGFQPIGL
   1000.0000000000000       0.99575426192860572           FDDAELRLNESEMGVIKDKQNLNEVKW
   1000.0000000000000       0.99608947427311523           LDEYPANCRNHEMECIRKSFSMKWVNI
   1000.0000000000000       0.99661271352750247           FYDVSVDLPSRQLEMLNKQVTDKHLTL
   1000.0000000000000       0.99806763542433552           LEDWDIHTNDSTLDCLRQSMQARSFKL
   1000.0000000000000       0.99524137988865380           FQDSGCKYRNDKFDKLYKDVCCYECTF
   1000.0000000000000       0.99673106682218804           IYEMKARAQCDQFGLIWKNMRQDYVEF
   1000.0000000000000       0.99828350805915866           LKEANMKCDCGSLGILDHNAPAQDIQL
   1000.0000000000000       0.99571759646398106           LPDAGDKLKQEKLRFVFRDIRWNKLPL
   1000.0000000000000       0.99879458854828540           LDSIKWKLGRDTLRLLEENIRIQDVEL
   1000.0000000000000       0.99036045505954928           FGNRRCPEPGKKWQWIGNEKKVKPLEI
   1000.0000000000000       0.99829147851891076           IRNLKFRFDFNTFKFLEDDCGPEDMEL
   1000.0000000000000       0.99807931716334952           FINHKMECATTYLKMFLRRFRVDKFDL
   1000.0000000000000       0.99650494932171207           LHGHKIEHHEDGVKYLSNSQRLAKLEM
   1000.0000000000000       0.99005598016271323           FERQNVTIPGERFSYMYIEVSVDEISF
   1000.0000000000000       0.99707755584186197           FHDAGMRMASGNIKYLDRRWQLQQIGL
   1000.0000000000000       0.99613037796818726           INDHNLPAGEREFEWFWRKYPMPRLDL
   1000.0000000000000       0.99603911223447705           LKNQRVSWDRADFDFIAPSFKLTQLDL
   1000.0000000000000       0.99508771817703556           LPKLKFHMEPTELRWLGNDVKCTNIDL
   1000.0000000000000       0.99835401457583195           LDRSRFDAKWNEIRLLRENFKMHKCEF
   1000.0000000000000       0.99714732066566414           LRKTKLNCEMPKLYCFLCNIRFKHIDI
   1000.0000000000000       0.98656234032663470           LHSIRLGLRGNKFKCVFYDANSGRLDI
   1000.0000000000000       0.99436636076824403           FSKADHKVKCHRFRMLCEELRSTGFEF
   1000.0000000000000       0.99492206544313100           FPNVGRNWSFDDVKIIHTKIRCEGLEF
   1000.0000000000000       0.99665110400121926           FHKWSPNQECQELGWFLDNCEFGDFRL
   1000.0000000000000       0.99899070998346384           LDKVDINMNTEKLHFFRDDFETEFMKF
   1000.0000000000000       0.99776956135226080           LHDADCEISLRQFELIHSRMEFRDLKV
   1000.0000000000000       0.99664384058292765           IKKYDMPYDNRKFSWFSDDCRLPHFEC
   1000.0000000000000       0.99861316824104907           IDKISAKMRTSDFNFIKQKMNLAGLKF
   1000.0000000000000       0.99714060074568822           FDSIKIDTNADEFKLLKGTMNMSHCDL
   1000.0000000000000       0.99649971517719071           IDRIQIQREENEFTWFKDKIKLQKMGF
   1000.0000000000000       0.99680119537073386           FHKLSMDAPGDHLKVFGGDVQFENFRI
   1000.0000000000000       0.99621763628570903           LDGHKIQVTEDGIKFFRQSKRAERFDY
   1000.0000000000000       0.99564974098944825           LPPCNIDIGHDYIPYLHWRADLGRFDM
   1000.0000000000000       0.99778812509522607           FSRWQFDIEGPKFTMLNEELRVPNVDM
   1000.0000000000000       0.99497711145666357           FEDLKLDWNDRCVYALWKDVSFARLEF
   1000.0000000000000       0.99923086357783841           LRDFKLEFSFTHFGVLHKEMKIGKCDI
   1000.0000000000000       0.99129009524673872           FPEAQVEIRPSALDWIWYPWKGKHCEL
   1000.0000000000000       0.99647210101852357           LKNPKFSLPHDGLGMIDYPIKTSTLEF
   1000.0000000000000       0.99498520138679147           LQKMSFPTRHRKIGGFMTEVKIGGMDI
   1000.0000000000000       0.99399062414458195           LRKMALKLEHPHFQMLEEEMQMRDYPY
   1000.0000000000000       0.99627001042050156           IHKKKLSHSKGDCSELWQKWQCAKLNM
   1000.0000000000000       0.99787107041591827           IERTELQHKIEDIKELCERMDVEHIRV
   1000.0000000000000       0.99762472941280056           FGRLSQGVPGDDLKCLYDKHQFECVGI
   1000.0000000000000       0.99931732300567544           FDDFNFGCKDDDVKFFRRKCGCHGLTF
   1000.0000000000000       0.99562561661555837           FEEMKFSDNSSDFTLFRRRLKWPKVDI
   1000.0000000000000       0.99844953898448574           FRKHDMKAEDTNFGYFSSQMELREWKF
   1000.0000000000000       0.99646867516266247           LSDIDVRIEDDAFQWFKQDMSLSDLGF
   1000.0000000000000       0.99711302688730941           LDREDIQGKFKDLDLMIHKTEATKFRF
   1000.0000000000000       0.99662595688563427           FEEPPIKMTDTEVQFFRKKRPLREIPM
   1000.0000000000000       0.99893136234957791           LCKAEMRGACQHVNFLCHDLELEELRF
   1000.0000000000000       0.99574292025921518           IYKFNMESEIRPCDYFWDNISMKKFGL
   1000.0000000000000       0.99809096840767664           FWDHNCGIPVSYLEFFIKDAEIKQFKL
   1000.0000000000000       0.99777457542621517           LPSYEPDCTDGDLDVVRGKADIRGIRF
   1000.0000000000000       0.99292167292581635           FQNQTVQVKCTHLECMMNEKNLRPLQL
   1000.0000000000000       0.99409969940047482           MHDATFDQHRKSLDFFDRPMSNKRMTF
   1000.0000000000000       0.99723692544375164           LEDPKLGITTPEFQFIYKKLQVQGMDF
   1000.0000000000000       0.99675894362182960           IRSMKIELDRDTIGYLEHGMQLGWVQW
   1000.0000000000000       0.99737772142982117           WKDCRPRIGKDRIRMLETDMKEESWEC
   1000.0000000000000       0.99738988146345364           FRRVSFHMNGRRIEFLETDLQWHHLAI
   1000.0000000000000       0.99739072246661409           LRDERVALEGSEFDLFNHPLKCHSFEM
   1000.0000000000000       0.99753266371339178           LADYRLPFPLDRITIVVSDMKWEEFEL
   1000.0000000000000       0.99763609450914503           FCESRMAVQGETLRRLIRQYKFNEFDF
   1000.0000000000000       0.99791713057099973           FCELKVHMCPAKLEYVYKDSRTKNFEV
   1000.0000000000000       0.99511022429054474           IRPQKVELDEPNIKVLTRPVSLGKFEI
   1000.0000000000000       0.99704529419172983           FRGSNVNFTMHELHWIYWKVRVPHLDL
   1000.0000000000000       0.99804985393429735           LNEVQVDWDNRPLELVNKNVHFRKMNL
   1000.0000000000000       0.99822671773987870           LGSVDLKLDAKTLDIFNGKWNFRWMKI
   1000.0000000000000       0.99570900174504384           IYNIELELEFDNLDILPDNLDYNIINL
   1000.0000000000000       0.99310707445118074           LTPVTISMRSKDIEIISAKIELMGLKI
   1000.0000000000000       0.99663037507227037           FQRIQLQLPYGDFHLLREKVDFPYFNV
   1000.0000000000000       0.99755853683455720           MRKMKCDAEHERIKYFEQRMKAGQLDV
   1000.0000000000000       0.99404227639444176           VRKCQGPTEKSHLGMFYEEMRCQCLDM
   1000.0000000000000       0.99473828177850343           WRKITMGPDCRSIEYLYDKVPPKQIKL
   1000.0000000000000       0.99508196687272765           LEEMTCKVSWEQLGLFQKKLDFTYWNL
   1000.0000000000000       0.99470459830140090           ISEVRAECECGHFKCMDKTAGMQHFDF
   1000.0000000000000       0.99662263523844885           IQEMRVQINMRYFKWMFAQMKIDNIEF
   1000.0000000000000       0.99713561996395517           MFDCKLKIRSKRLQVLYKDVKMTWVDW
   1000.0000000000000       0.99806661279593445           FVDCKFGYKCNTLKGILRTCRCEGMEI
   1000.0000000000000       0.99664382539738661           FHNWKITAQVESVRFIPTGVRADSIEI
   1000.0000000000000       0.99786296605569580           LVDYKLDIGFPRWQLFFKEVKCNRWEV
   1000.0000000000000       0.99687094986563651           LDKINMEWKPGRLTMFAQEFKIVSIEF
   1000.0000000000000       0.99470569917479768           FEECPMEHNCDDLSILKRHMTIDMMGI
   1000.0000000000000       0.99088448155286790           FCKFQIRVGAPGCNLLCVPCKCEECDI
   1000.0000000000000       0.99762686718988758           LKEVQCKFEPRGWDMFDKQVAMKFLGF
   1000.0000000000000       0.99866495929109012           LEEININCEDTHLDMLHREISLQNIDF
   1000.0000000000000       0.99697474118718632           MRDWRMNFNRKSFNIFEHDAPMNGLQI
   1000.0000000000000       0.99667507525921240           LKDGSLRSERRKLEYITQEAKCHQVEM
   1000.0000000000000       0.99683936319547084           FREMRCDLDWRDFRMIRIKWAVEYFEL
   1000.0000000000000       0.99584358739536816           MDDYDGEFDGGDLQFIRHNLDVQKVRV
   1000.0000000000000       0.99306990779844240           FKDAGMTHGVRDVDCLYARRELKDMKL
   1000.0000000000000       0.99385927404992802           FHKTPYEKGLRELEYFWHKAGVRQLHF
   1000.0000000000000       0.99590987153253308           IQDWPVQITADKLDILQRDLPINCVGI
   1000.0000000000000       0.99524586596063103           ISNWKLDFPNSYIRLLWRPMKFPRIDL
   1000.0000000000000       0.99695238512491113           LQGCKFPCRRYKINWLDWEARMDSIEM
   1000.0000000000000       0.99784388735027418           IKKNKWRCDRSSIRFLDWRVRMAWLDL
   1000.0000000000000       0.99807105085968850           LTEMKTREGGRKCEMLARECTCREMDV
   1000.0000000000000       0.99721695413947220           FEKTEVEMRCKPIEIFRPTLQYSRLKI
   1000.0000000000000       0.99785227289804423           LESYDLTIKETRFTWLRSEVQLQKIHM
   1000.0000000000000       0.99774386817420990           FRGKQMKWDDKDLGPFRGKVGIGDFEF
   1000.0000000000000       0.99306148526505345           LDTVEVGYSEQEMDPLRNNNQVNGMKM
   1000.0000000000000       0.99926641761328905           FDKGEVNLNGGDVSVFHENADLNWLRF
   1000.0000000000000       0.99780406344305117           LHKIKISGQNEEFKTLWDNYKREDLSL
   1000.0000000000000       0.99897169708461808           LPKLEIKAGDETMKLFSDNWEIPDIKM
   1000.0000000000000       0.99438394287424803           LNDRTMSPNCRHFEMIVGSMDEKHIKL
   1000.0000000000000       0.99135303593204915           FDGARMELGETRIKCFTLDMGTDTLEL
   1000.0000000000000       0.99700430589263123           LSEMKWHIGPRPLDLLEKDFSPHCLEL
   1000.0000000000000       0.99789500401428810           LKEIKLGMELWSLNLVYHKIRSDSIEL
   1000.0000000000000       0.99800637935841618           CKKCDCGYDRNKLSDIEEEVGIHRIGM
   1000.0000000000000       0.99904681509952242           IKKVDCDVNTKEFEVIDENIEMAEFRL
   1000.0000000000000       0.99537911547130364           FRNSEMDVACKKFECLEREMGYASFRF
   1000.0000000000000       0.99842338708978817           LEKVDLEYKRKNLNLLKEPYDMKVIKI
   1000.0000000000000       0.99813206988741554           LDEVEFPPSLDQFTMFGKKMEFPPFRF
   1000.0000000000000       0.99088361704108963           FYSWDLEMQEHALEYFFYHARIRKLHI
   1000.0000000000000       0.99698321637069975           FEQEGQEVREKTIEWFHNNMALRRMSF
   1000.0000000000000       0.99838661955015540           LGNCQANFKKRSVDLLEKEVPLKGIGL
   1000.0000000000000       0.99876858562465654           IKDWNCRVEQRKLDILEQDVQSPACTM
   1000.0000000000000       0.99208236519846327           FKQPSMGHSKRSVEYVEHKLNCKGCSV
   1000.0000000000000       0.99669844827176535           LKSVGVEIEMTKMEMLYRDFNPRIISM
   1000.0000000000000       0.99188530869862546           FSTFRVKCPAAKLKILLVEIRMRNLEI
   1000.0000000000000       0.99735411300369525           LENFRMDGSVATLKTFLGGFRFEKMEL
   1000.0000000000000       0.99736206265444549           IKKFDCKVDHEHCKCLQDDVKMEGCDI
   1000.0000000000000       0.99591305243139450           LQQMKWEVKRVHFAVLMTHMRQAKLDM
   1000.0000000000000       0.99462802553667440           FKQNGVEMQPSDCPIMYERCPCPRLHM
   1000.0000000000000       0.98983564258549228           FNQMRAEPDSTPLTLIVAPMKIAGIEL
   1000.0000000000000       0.99670689417335612           LHDYECSWPHDDLGYIDDNAEFSDWKF
   1000.0000000000000       0.99617662938280926           IDKMGWECECGEIHWFWDKLEMNKCRL
   1000.0000000000000       0.99830128576881461           FSKEQLEIDVKRLDMLCEDANLNKFPI
   1000.0000000000000       0.99832764028837651           LNDMQMPWQSNNLDVITHDMNLHGLSF
   1000.0000000000000       0.99638558970392821           FNDADFDFGAKPFEMMWQQMEYTPFRI
   1000.0000000000000       0.99651129461913424           LYQMEATGEQSTIEYLWQDVEMKGFKL
   1000.0000000000000       0.99563896736511537           LHNTSASTDPDQFDGLCYNMDLKDFRL
   1000.0000000000000       0.99753602215458126           FDRTECHMQMEKVRFFYNEVDCSHFRI
   1000.0000000000000       0.99598973807218172           LDNASIKRDQHDCNMIRRKCEGQDIRI
   1000.0000000000000       0.99687371657868296           WHKWRPKVTRGKCQILEQDCHCNVFEF
   1000.0000000000000       0.99772861228165632           LRSIDCQIEEKDLELLEDKERIQEMEF
   1000.0000000000000       0.99661945151996800           LENINMEYKATRLDMFCQELSGSRLNI
   1000.0000000000000       0.99706623030069197           IHEQKAESQRCRLGIFHKDVRPGNFEI
   1000.0000000000000       0.99711470428774529           FREQSMQPSDNRLPVFEDDCKVHPIEI
   1000.0000000000000       0.99456843272374751           FQSMRAEPTHEHFYQFFSTAKMGKFEF
   1000.0000000000000       0.99663316941312774           FPEIKAYMPFNPIKWIHRSLKAEPLDF
   1000.0000000000000       0.99474855770365811           LQEWNWEQQWDDIQMIHYKLSLGQLNL
   1000.0000000000000       0.99634245521507436           FPRIDFDIHVKALKLMLIKMDIENMKF
   1000.0000000000000       0.99074198084976806           FQRMGYTMNCNNLDCIQDKHQVGCFSF
   1000.0000000000000       0.99543729610429954           LCKRGFKCHFRPFGFFCRKLEMAYFRL
   1000.0000000000000       0.99422905725905242           WRDMQFPCEQKECEVITRRGQCHAIGW
   1000.0000000000000       0.99566565332984192           FKKFDADYEATDLSLFDDSCTYDNLSV
   1000.0000000000000       0.99577774874489433           LRPVDCKLEKQCMNFLEQDFKLDWIQF
   1000.0000000000000       0.99628035661642178           ISKMKVKPETTKIQWLDVQCKMNYVEC
   1000.0000000000000       0.99570477695107606           FENTHVDYRDNEIKRFRKTVSVDYCDF
   1000.0000000000000       0.99822287575109003           LEEQGVSPRHEKLELLRQEVGVHDLGL
   1000.0000000000000       0.99067160367994034           LHSVRHNKKSDDLRDLYKRRTNEKLDL
   1000.0000000000000       0.99717383237741586           FTNCSVEKDFGNLRDFVSNVKVEKIEL
   1000.0000000000000       0.99841787294651640           LCDHRIPVGCDCLGGFCRQMNLDGMDY
   1000.0000000000000       0.99485690409478822           LYKYSADTNTRYFDMLVEKVRMRGFDF
   1000.0000000000000       0.99776873152188095           FNELECRIGRGEMYFLYKKLHCEWCHF
   1000.0000000000000       0.99560782803890657           FEDKNMEVNHNDLRILRTKLEPTNFTV
   1000.0000000000000       0.99734907539730600           CGDVDCSWAERDVDMISKRLDKHECRV
   1000.0000000000000       0.99658424636843823           IDDWNAKWREDKFDLLIHEAEFKSFKI
   1000.0000000000000       0.99509110107698484           FREIRARCQKVQFPFLWKKLQWNTIDL
   1000.0000000000000       0.99605701548457448           IMDLNVGIDPQHFDYIWGDLTCKDLGI
   1000.0000000000000       0.99749680622978121           IKETKFPPDSRDLKVLERRVKWQNFDW
   1000.0000000000000       0.99598583624933179           MNKVKVDFSPGEIKFIWYNLKVESLTI
   1000.0000000000000       0.99721774105970296           LDKSDCKSKGTEFPILNEKFNAWHLRL
   1000.0000000000000       0.99846048415307209           FKDPEMGMSCHECDIMWRKGEHRALKL
   1000.0000000000000       0.99436454154101306           LQDWELPWKKHTIDIITPGCNAKYLKV
   1000.0000000000000       0.99845178090301456           CRECEGTCHMKTLECLNKKIEMKHCRI
   1000.0000000000000       0.99542153442247283           INEHRFTWNHDHIRFLRTGWRVDVLDF
   1000.0000000000000       0.99491445588566230           IDKLKLNKDSQSLRILRYEFSIGGMEM
   1000.0000000000000       0.99762725070893954           FDKYEFSPDSTRLTVLDDDIGCGGFPI
   1000.0000000000000       0.99896903411735360           INKMNAHLDTDRMRIFDEDLNAEDLEI
   1000.0000000000000       0.99485503535460018           LDDHKVDCKHQNIGHMTSPVKCQRMEF
   1000.0000000000000       0.99794649662552015           LDNVEIKPKRTRLEWIEGRWGCKDFSL
   1000.0000000000000       0.99770947553062395           IRDYGVKVPNSDIHYIDSRPGLDEVGF
   1000.0000000000000       0.99721039644000664           FKKARFDQNWQKLKLIEASCTMEQLDF
   1000.0000000000000       0.99455494548563783           FREWKFDCDHQRIGLILNDVRVNEVEI
   1000.0000000000000       0.99426316740813248           LTPSKIGQTCSQFDAFCHEASLRGIEF
   1000.0000000000000       0.99742226724233507           LPDFKHKFEKEDLNFCYRKLRWRMLEL
   1000.0000000000000       0.99310798706810022           LQSMSVYRQRQNIDEIWHNTGIKKLDF
   1000.0000000000000       0.99603778295084822           ITSIEVPFQSDPMEMLCSEADIKFLKF
   1000.0000000000000       0.99447984542981605           FEGWEFGWKFRAIDLLHGTLQAAIFRF
   1000.0000000000000       0.99525637890063068           ISKTTRRMQNKDIPLFTYKAELAQLKL
   1000.0000000000000       0.99486200633743327           FERMQWKPQYEQLRIFYDEGQWEDFQF
   1000.0000000000000       0.99477074071303873           FQKCKMGCPGDKFPFLECNIHLQQFDI
   1000.0000000000000       0.99710073209469008           LSKARIDREYNYFYDLYDKARPPKMEI
   1000.0000000000000       0.99775480275684336           LEKGPLETQDKDFQFFRTSCEPRKFTI
   1000.0000000000000       0.99571114405995775           FGNRDFAFGQSDIPCLHERIECPKIKF
   1000.0000000000000       0.99673804733302551           LRNINQKYDQNRFNFFERDFAMADLPL
   1000.0000000000000       0.99638158546609346           MKEMTMQLSPKSVDVLERRLRVQCLEI
   1000.0000000000000       0.99811566877336988           LKRPRMQVQKRSLQLIDSSMQMQYLDL
   1000.0000000000000       0.99491313505571399           LPRMWCKSKCEPLKFLMETIEVNDLKL
   1000.0000000000000       0.99813406104299296           LDKMGVEIHNYKLEAFYHDFGMKNLGF
   1000.0000000000000       0.99723581586158239           LENMQFSVKHQRFDLLHPDSQMPNLNL
   1000.0000000000000       0.99575356674606141           FCGVDIKYPWNCLEWICWSFEIDECKV
   1000.0000000000000       0.99515595320395123           IQQADVELQYRGCDIISKGITMKKLRF
   1000.0000000000000       0.99683440049657568           FDRVDMTIRFDNVKLLNMQLKVDWFQL
   1000.0000000000000       0.99432875051074565           FDDMKYKADCHPVHCFCRSIRVYTLEI
   1000.0000000000000       0.99694562030430678           LEEVKANASGDKWKIIDRSPQLDAFEI
   1000.0000000000000       0.99661180819074624           IDEFKCRVNDNKLQFIPNEIHATECEM
   1000.0000000000000       0.99599435243493240           LSETKVRWDLGQIDFFPKESKLRRFEL
   1000.0000000000000       0.99536263642045542           IKSLRWSVPYTRLSLFDEDIPQADLEI
   1000.0000000000000       0.99829764800863630           LADIKFRVAPGKFQVFLHDHTLPEFDL
   1000.0000000000000       0.99432590143180433           LCENNVPYHSDKLEFLMRGMKYKQFEF
   1000.0000000000000       0.99650625066433363           VHEVRFKVPTGRMGCIHKEMTGECMDI
   1000.0000000000000       0.99585959953340031           IGDVGFEFDYKQIDWFFKKVQFSPINL
   1000.0000000000000       0.99811662398360312           FSKCDCSWEKKRIEYLDDPCPITPVGF
   1000.0000000000000       0.99675060359003420           FKEMKFKFSTKDIGFFNVRITISHINL
   1000.0000000000000       0.99818267913769765           IRKIEMDCHPQRINFFDQRCEVKVFKL
   1000.0000000000000       0.99774689531701988           MSECEWSCPLNKFEWLNRDYEVKDLRI
   1000.0000000000000       0.99726042712610219           LDKHSLQIKDQQLQLLRIRAEVYTIKI
   1000.0000000000000       0.99380114805443132           IGSIGWNITPERCRWLGFEWNCEDWGM
   1000.0000000000000       0.99902808071472238           FEKWEFTQSEKELDELRQGYQCKKLKF
   1000.0000000000000       0.99390571422628538           FRDYGMSVEEHELHVFNQKPERDELQL
   1000.0000000000000       0.99651493727414175           IKQVKMNLEISKISLLLPGFRLGWIEI
   1000.0000000000000       0.99526080166008313           IRQDKVKLDTQSVEYLEYECKFQCLEF
   1000.0000000000000       0.99789416086303262           IDDLDVEMTYSDFDFFRDSTDCGKLEF
   1000.0000000000000       0.99797108035197413           MEKCTCDCKRQEFKWMYDKHTLSKFTM
   1000.0000000000000       0.99424567643696171           FYETDHECGWTEFRWLMRKLKQDRMTV
   1000.0000000000000       0.98931826200856232           FGKVALRWKGESFKLLTAEYSYDEIHI
   1000.0000000000000       0.99558712985535291           LEKCERQWDETEWNVLKQKVQESTFRV
   1000.0000000000000       0.99640806903924450           IERFDMEQKGRELPYLWEQIEVGECRL
   1000.0000000000000       0.99772654522061821           LYQAEVEMQSQECSYIKQRCEIRKIKM
   1000.0000000000000       0.99596075156234132           FQDVDARWKGGKLERLYRETQFTSLRI
   1000.0000000000000       0.99621733613068364           LWELEGGFKPEDLKYLANKFTFESIKL
   1000.0000000000000       0.99787281533313443           FEKPDQSCRCDNFRCFQEKMNRPSMKV
   1000.0000000000000       0.99928585970173056           LEKGKYEIEDEKLRILTSDAKMEKFDL
   1000.0000000000000       0.99610279214236763           LGNWKLDGSCQDFKWITNDIKTDHIQL
   1000.0000000000000       0.99453969517254370           FLDASWEMAVQTITLLFRECRFQNMEL
   1000.0000000000000       0.99507138290713315           LGGVKFGWTKETLRVLDDSPKSNPMEI
   1000.0000000000000       0.99879190707399745           FVNAKMNHACDTLRYVLNRVKIDKFEF
   1000.0000000000000       0.99601567985955697           CHDCRFECRQNNIRGLYHKFKYDRWEL
   1000.0000000000000       0.99523755381183920           VHDYSLSFPQRHMERFCHNMDMRDMKL
   1000.0000000000000       0.99565896644022078           LTKMDVAKDWNDCECLLDKCDPKYLKM
   1000.0000000000000       0.99859008275766903           LQNVDMKFENEEITFLHDRADACAFRF
   1000.0000000000000       0.99660131065879842           VESCDLQLKHEEIPFLTDKSELCTLRL
   1000.0000000000000       0.99216090421989256           CDKWDFGAREKELGIFKNKFNVPRWSV
   1000.0000000000000       0.99830259339933314           FAKVGCDHGLAELGMLINRMDCSHFKL
   1000.0000000000000       0.99278466321324854           WGKGDIEKSGPELHWMGQKITAHRLKI
   1000.0000000000000       0.99565510359192844           FEKYQWDIKYEGFAMLKEQLEIKKIRI
   1000.0000000000000       0.99516879691826010           FEPGEVPIRLKKMDFFYVDMECAGVRI
   1000.0000000000000       0.99852327995889378           LEKYEWKMRKTRWDFLRYDHEMKNVKF
   1000.0000000000000       0.99454523472594814           LNKLQIDCDGDYIKVLPEHVHPEVFPF
   1000.0000000000000       0.99881139335377023           FYDMKLEEQQSRMHYLTRDVKFSKMEL
   1000.0000000000000       0.99753829907510705           FRSPKMGYEGDKIDWFESEPKCCSLEV
   1000.0000000000000       0.99452302792154157           FREAPFEYQKGNFNYLWRKDRWQKFHF
   1000.0000000000000       0.99659031725200964           FDKCEYDQSEGDMSEIKYKYEFQKLKI
   1000.0000000000000       0.99811741489771133           IDDCELRMKSQGMDFLRQTWDVRGLRI
   1000.0000000000000       0.99768972700953795           FKKHNLSCAYGEIKWIYSKCNLEHLKF
   1000.0000000000000       0.99202146579541295           LSDVDHDIGGKWLECFAAKVNCNHFTI
   1000.0000000000000       0.99606124469780843           LWNWEMPVHCAYFGFIIGKFDHQGFKI
   1000.0000000000000       0.99426999238897296           LGNKEIELGQHYFDFMLAGCRLKRLRL
   1000.0000000000000       0.99674326325918949           LDKNDHEKQKKEIEELIEGTQAKRMNL
   1000.0000000000000       0.99368734342628373           IWKLGMDCRSRNMEILLENPDLNKLSL
   1000.0000000000000       0.99734015223239569           FVKQDSEMGWNKLTWLMQDADLSKLHL
   1000.0000000000000       0.99366705001979905           FPSCDAGMQMGQLDYILTPTEKKSIRL
   1000.0000000000000       0.99785510416718315           MQDYDWKESKNRFDYMDRNAQWRDMKL
   1000.0000000000000       0.99586338660990903           LKNIEAPVDYREYEVLEEKAEGRCVYL
   1000.0000000000000       0.99778392822213202           FDEMRMEWPDMEITCLRRDQKASKWEF
   1000.0000000000000       0.99686167295502026           FNDFKLAQKHQDLAFLHKQVNVKFLDF
   1000.0000000000000       0.99655036097215521           MQDMEFSPSSKDVNILNSKIEMDMMRL
   1000.0000000000000       0.99418986120701835           VGKSKCKVRDDEWRILKPRHPHEQLNF
   1000.0000000000000       0.99717776494621291           IERAERHASKGDINFLNDKMENNDFRF
   1000.0000000000000       0.99538453320408837           IRDPDGHIHHRGMEMLDRKYDMRTFKI
   1000.0000000000000       0.99707748557623832           FGKCRYEPKIKKIDWVVTDTTLRHLDI
   1000.0000000000000       0.99803930988065859           LDDLKVAVNQAKWTFLHRDFNTPILEF
   1000.0000000000000       0.99446642415493691           FKGMGVPLDRPGLDVLQGKIAVRHLRL
   1000.0000000000000       0.99541776928964509           LYEQKADAPQDGFPVFMHGHKVYGLEM
   1000.0000000000000       0.99751108229582408           IRRDKIPFEYNGIKFLPDGVRAPHIEW
   1000.0000000000000       0.99288449948072610           LHNMNVRNPYEGFERFLESHNCNELDL
   1000.0000000000000       0.99538534638113740           FKSKRRRWECNQLNVVVPKMKYKPLDL
   1000.0000000000000       0.99731344791953824           LETVGLNVKEGDLKIFREKVRYNCVNI
   1000.0000000000000       0.99660234156613769           LDGWTIRAKKEKVKYFYCSCSVDHFHC
   1000.0000000000000       0.99861420243182086           FEKFNAHCKWEDCKCFRPRWNVDPWTM
   1000.0000000000000       0.99784120467196225           IDERNCDCRYDDLKIFRRRASNQGFHF
   1000.0000000000000       0.99776790474163424           LDGADCKVKDDEVNVLHPKHEVQECTF
   1000.0000000000000       0.99795453224800212           INKLGMRRDCGDFNILHERWGFGRLGI
   1000.0000000000000       0.99404313469244465           LESMKYDWKRSNLNDLFYNASGAKVDF
   1000.0000000000000       0.99753715103200025           INKNNVKCNHERIKHLTGEMDYADMKL
   1000.0000000000000       0.99700500247612600           LDTANIRASKDEFKMLKSKCDHNTVRF
   1000.0000000000000       0.99726054754094373           LPREDLETQFDELKLFHDKKRVERVNF
   1000.0000000000000       0.99686745096257923           FCNCDIKCATGDVHMLRDKIDASGFRI
   1000.0000000000000       0.99165987493120256           IDSANFPPHDQQFNLLRHNIAIHVLSL
   1000.0000000000000       0.99490512042352097           IDSMDVGIRWQNMNMLHYDYEVNVVTI
   1000.0000000000000       0.99735167818691273           FDQFEFPAQDNEFDMFHESCGFSGLKF
   1000.0000000000000       0.99710244617226940           LDDVEMDMGFEDCKFLRMKHDQEGFRM
   1000.0000000000000       0.99715282848221587           LYKMPFQPKAEEIRWIFDRMSVTRLSF
   1000.0000000000000       0.99677062043608078           IKKVSVKWTHDQIKFLNDRMACDGMPL
   1000.0000000000000       0.99673462409143343           MKKQRLQIGRKNCRMFEDDCKWPGLDL
   1000.0000000000000       0.99867756576705435           FRKATMKLEREQFKELYEEIKCATIDI
   1000.0000000000000       0.99841339175785149           LGNISCKSAKERLKFFEQEFKCQVCEF
   1000.0000000000000       0.99447957353459937           FWKIDCKTSERGLRLVYDKCDVDPIKI
   1000.0000000000000       0.99636638424383872           LEKHDSQVKACDVGVLHNKIRLQPLRF
   1000.0000000000000       0.99590163485200078           LDDLGCQVRTHTVSLLDREVKVARLQI
   1000.0000000000000       0.99722572373604423           LHEIHLDQDFNDFEFMWKTVGCKTLSF
   1000.0000000000000       0.99541504577196904           LMDIKWTAAHSRLRWFWDDMKPEQFDL
   1000.0000000000000       0.99878134932592821           FDNINIEMDQENIKLLHDEVQFDRLAL
   1000.0000000000000       0.99805139931579534           IKEPRVAASEAKFYKFYRDWRPPTLDW
   1000.0000000000000       0.99699212971650686           LNDVKCKYAGWTLEFLGRSIKLQTIDL
   1000.0000000000000       0.99487779106994456           IKSPKASCTKSQLNFLECRARNDCLEF
   1000.0000000000000       0.99861879200481229           FYKVKWELPLDRFGFLDNEVRWARIEL
   1000.0000000000000       0.99648093053548648           IKNARGTCESRALEFLEGDIKFHSFNL
   1000.0000000000000       0.99444865536110427           FRSWTMTLPEDNLKYLQERVKWDKWDI
   1000.0000000000000       0.99554886812807397           FKSHRMQGNSNEIRFISTKCRIHHFDF
   1000.0000000000000       0.99687487849664436           LRGFRMSIHKNQFRLVYHEARCDTFDF
   1000.0000000000000       0.99380752392227933           IAEAKRRIARNRVNHLDKDVPWHHMEL
   1000.0000000000000       0.99774445321132910           FNKVKMSRQHGEFKYVGDEIKFEKLDL
   1000.0000000000000       0.99467902762441063           LDSISISHEPNNLNWFHDENTIQPLEF
   1000.0000000000000       0.99786645668989948           LRDISFNLENQNIKMLDYGCNADGVEM
   1000.0000000000000       0.99577785414613540           FRKVSSDPEERKVDRLYSECKLDSISI
   1000.0000000000000       0.99646623013686741           FKDWGMNMDEKHFQFLDRDMKSQAMTM
   1000.0000000000000       0.99714410291872746           LREFRVNSDCQRLEMLSKDLGNRHLEF
   1000.0000000000000       0.99618521729154008           FEDQKFPMKDDPLSMFRRQAPMNRLPF
   1000.0000000000000       0.99740906689762310           LEDWKVKWPNSNLNFLNKDVHHHVLDF
   1000.0000000000000       0.99825404757935432           FKDMDLPFELSRLELLFANINVKVVNF
   1000.0000000000000       0.99855857031525563           FRKCDFDIEPYELQYLRYKPEIGTLKC
   1000.0000000000000       0.99339223551635647           LTEVEMQLKPRRLDFLNYDADWGNLEF
   1000.0000000000000       0.99782141949370529           LKKMKFEKNNKEFPVIDDKMAVGSLQF
   1000.0000000000000       0.99617306052502508           FKRWELEVQCKEWEMFYENVGFSKISL
   1000.0000000000000       0.99744735897941483           LNDRDEKAKPDKLHGLYSTCEAHDIKL
   1000.0000000000000       0.99543416029970222           LEELEVGWKFPKLQLLNHECHLKKITC
   1000.0000000000000       0.99817137711569581           INRVSMECKIENIKFLQDQVKAEMFTI
   1000.0000000000000       0.99283479335709079           VEETKCNCKGEDFRIFNYKNRPDALPM
   1000.0000000000000       0.99687442517190883           LDEYQCDLNTADLPIIRQNVESPDCNL
   1000.0000000000000       0.99262949929201083           FDKWEINGNGPGLSWVIERMSIPRLKM
   1000.0000000000000       0.99411834086274986           FHRWQIDWTADDVKMFYEKCECNGVHI
   1000.0000000000000       0.99797058736743460           FKKLKMSPQASKFDWFDEDSDCRCIEL
   1000.0000000000000       0.99532452929689152           LEEIKIPVRSESVNFMHTELGLDCFSI
   1000.0000000000000       0.99804357078955697           FSEFGMRMRLDKLTFLYKDFSIHEVTM
   1000.0000000000000       0.99667478312120250           LSSCKFQIGDDQFGMLWSEIKWGELEF
   1000.0000000000000       0.99714668126442929           CEDAKAKCDWNTFRRLIRDLNADEFDF
   1000.0000000000000       0.99450818094785587           FDPWPMDASPQDLNYFYCRARIKNIDI
   1000.0000000000000       0.99737921434040744           LSDIKTGCDCPNFKILAKDAKPEPMDL
   1000.0000000000000       0.99871732181921524           FSEVGWNGDAKRLEFFEKDMKVAHFEL
   1000.0000000000000       0.99814053195131591           FDEMEMEEQPEDFDLLSTKIDWAWFKL
   1000.0000000000000       0.99726246089252779           LHEWKVKFADDELKIINRRPKLQDFQF
   1000.0000000000000       0.99581951612448283           LDSVDQGLPDSDLGLINSKLQIGIVRL
   1000.0000000000000       0.99773250636833277           LKQCSWEAPCAKFQLLEKEVRGGQFEL
   1000.0000000000000       0.99800338221231744           ISKDKLHYTKSKIRFIENDIRAQHFDL
   1000.0000000000000       0.99762913956200727           IHRIKVKMTREKITFVEEDFGLSTFDV
   1000.0000000000000       0.99652025601330219           IHDHKIAMDPHKLGCLAKEYTLNCFEI
   1000.0000000000000       0.99507434420976471           FRNTNMKPNPSQFKHLWVEIKAADFEI
   1000.0000000000000       0.99442568191937764           LLDYHMHVAHEKIKHLIREMTVDHLQF
   1000.0000000000000       0.99617186025918725           LDNTGMSKSNEAIKDLFEQMDMEDFGI
   1000.0000000000000       0.99764057909069292           LDKLDQPCRCRDFRCWYDKYDGDVFKM
   1000.0000000000000       0.99805964903774746           LTRCELEGEHNQLQELYENADTSKIKI
   1000.0000000000000       0.99750219469087120           FTKTALSVQKENLKWLEEDVNVTGLKF
   1000.0000000000000       0.99593875838711088           LHKADPPCDETKFHLLDGELRAEIIDL
   1000.0000000000000       0.99721495854865960           FERIEIQCQNQRFDFLKDDWALTNIRI
   1000.0000000000000       0.99598623016729493           LDRMDARLKHQYFDMLSTDMTGRWLRF
   1000.0000000000000       0.99819417023557777           INKFEVPCPGRSIEMLQYKQDVKILRF
   1000.0000000000000       0.99656960180635257           FSSWDIKYDHSNFEFLFWELEFKQFKF
   1000.0000000000000       0.99656651073268943           LDGWEAEIHRQGLDMLYPTIESPKLKL
   1000.0000000000000       0.99499397793486322           LRNVKTPIENDDLGWLHEKVSYKMVAI
   1000.0000000000000       0.99629420780931022           LKQHRGKVDKSSFQIVDYGAKYNEVEW
   1000.0000000000000       0.99821640351284935           CKDAEVRCETQAFEIIQKKVQFREVKV
   1000.0000000000000       0.99734603502493957           IGETKMRAKREHVNVIYKEAKVDDVDV
   1000.0000000000000       0.99711741641782947           LDDLDIPPKDEEFKWLKAHLQFHGISI
   1000.0000000000000       0.99795623772132347           LEQAGAEAKFNRLQMVWKEMDFKQLRL
   1000.0000000000000       0.99827425734176978           FRDDKVPCDARRFDIFDWEFRIYDFDM
   1000.0000000000000       0.99823184128439546           FWDMKLTEQNKRCQYFDREARCDHCEL
   1000.0000000000000       0.99431030963196254           FETWRMHCKPTKLKMFSSDPRNDHMDV
   1000.0000000000000       0.99860203406585202           FEDVKLEPKEQELRYFRGEHTPEKLQC
   1000.0000000000000       0.99565819301456782           FHNPDMRFEKTYFNYLENEVDLGDFHV
   1000.0000000000000       0.99466728849616726           FNRFEWKPPVHPINILYYQIEIRTLKF
   1000.0000000000000       0.99795928201381889           LNRWKLQCAHGKVNIIHDDMKASRIDL
   1000.0000000000000       0.99783211854181542           LNEYRCQVEKRRIDLFWKSLKFYALEL
   1000.0000000000000       0.99680525786635688           LEDVRVQATKYRMHYLYYEAKYDDIDI
   1000.0000000000000       0.99777615419200572           LEGASLTVKEPDLKWLHGSMEQYDFKI
   1000.0000000000000       0.99920176282628226           IQKSRIPPDRDNLKLLEEDMRHDWIDL
   1000.0000000000000       0.99743123826218616           LPSMSIRYDENSFKRFFYSVKPEEWEI
   1000.0000000000000       0.99714524406696026           FSEMKMPVEASYLKIMWYEIRMDPFDI
   1000.0000000000000       0.99668051583715889           LVDMHIGCACRWIEIICHGVKARWFDF
   1000.0000000000000       0.99665551954398091           FKEVDFKLKKEKFSVFERDMNCRWHSL
   1000.0000000000000       0.99638099954121484           FDEQDVTYTISGFEWFDKSIEVKSIRL
   1000.0000000000000       0.99698296994479263           IEDYEWECREHNFEIIWSEAKGRKLNL
   1000.0000000000000       0.99568751922366017           IVESKLKIVCQRFPYLLREDKCGDFDM
   1000.0000000000000       0.99712822045685612           IQKNRCDYKKCRFIEFWEELRQAKFDF
   1000.0000000000000       0.99524309590176041           FRKLPFSFDYNRLPMLEPDFNQCPFQI
   1000.0000000000000       0.99441604210594459           FRESRLELESTCISFLCSSTRKGHIEF
   1000.0000000000000       0.99776736533720212           LRNWEREFEVKRFEVILEQWSMRKWNF
   1000.0000000000000       0.99707326266403717           IENSDVTCRKKNFNCLMNEMTFKCLSF
   1000.0000000000000       0.99846540561576058           LDDMNCEFREPDLHYLKKKVHLNKCTY
   1000.0000000000000       0.99587021789349994           MHEIKLDIAVGRIPGFHRDVRVERMEI
   1000.0000000000000       0.99582539796641489           FEKATVTFKEQDMDYLRDDLNCSEVQM
   1000.0000000000000       0.99739827181953955           FEEYSVEMKNKEWSHFRKKYHPSRISI
   1000.0000000000000       0.99782581571406548           LNNNDFDIKIDEMNVLLDKMDFGNIKI
   1000.0000000000000       0.99563566245805635           FYGCQVDCETNQFDWFWYNFDLKRIKF
   1000.0000000000000       0.99761387583032524           FHKAEQHIQHTEIQYFYYKMEVSDLKI
   1000.0000000000000       0.99821478509631789           LEKWEMDIEGKKLGCLTEEPDLPTFKY
   1000.0000000000000       0.99646828989505765           IHKCDLDISVHDINFLAENFELPVLRI
   1000.0000000000000       0.99346943397899878           MNKYGFSMPHTELTWLTNKISVNTIAI
   1000.0000000000000       0.99643997208163693           FQNVDLRVKWSTFHCFMNRDEAPDIKL
   1000.0000000000000       0.99796804104435988           VTEVTLDVHWKELDFFRRRCYVKPIKF
   1000.0000000000000       0.99460975417147168           FDDEPMDMKEPDLPIIRHKIVIEDFAC
   1000.0000000000000       0.99722796087847276           MEDWDFGLKAEQLKWLRKNLDQSWCRV
   1000.0000000000000       0.99657025996263260           MEDGEFAFRDWEINILRRRGTKAAMKI
   1000.0000000000000       0.99749560496049605           FSKMQVELKGKRFDYICTNKDIRKLPI
   1000.0000000000000       0.99773437647809038           LHRTKMTLYSGKVDFFEDEIRFRSLEF
   1000.0000000000000       0.99703590200788517           LDESDFDDPTRVFEHLAKQWEVKRFKI
   1000.0000000000000       0.99733295183716464           FDKKEIEFSETHLDFLKVHVEAHHLRF
   1000.0000000000000       0.99460981538521120           LGSATCNLKLREFYYFWAKAEVGSLKF
   1000.0000000000000       0.99524239448296015           IYDVPVNWSMKKMECFGKDSKPKCLTL
   1000.0000000000000       0.99657716537502872           IGEWRIRCGHTKLDCVYKENGEKEFGM
   1000.0000000000000       0.99518956632805211           INEMDYPVNHKTVDIISGEAEFKYMKL
   1000.0000000000000       0.99567597178509304           LCPLDISASGWKFPFLCYDSDWTTMKF
   1000.0000000000000       0.99742128211632541           CNDCKCKAAWQQLKMFMKSVRVEEMQF
   1000.0000000000000       0.99482229712178427           MDEIKFKMRHPHIGWFGSPITFTEIDV
   1000.0000000000000       0.99734037051981983           FHDCKFPIDGNNFDCLGNECHFTTFEC
   1000.0000000000000       0.99698564533277811           IPEARPGCPHSDVGCIWKQVPFACIDL
   1000.0000000000000       0.99510848237747740           LDDKDCQNKWNTFDLLKTRVDWGPIKV
   1000.0000000000000       0.99826757580976722           FSKTEAKAKPNHFEYLPSKVELRDVRF
   1000.0000000000000       0.99746394331044597           LKECAPDWEDHRLGHFNKEVAWKELGF
   1000.0000000000000       0.99762084506543725           LDNCEIKVEYEDFRFFHWKANWDGLRC
   1000.0000000000000       0.99405739941346938           FDEQEHDGRQKQLEALKNKINATRLRI
   1000.0000000000000       0.99740226991064496           LKECSVNAEEKEFELIWRPAGVHNFNI
   1000.0000000000000       0.99907404627879592           FKEWSFNVDRKNLELIEPECRIHGFGC
   1000.0000000000000       0.99737228977483305           IKRWQCDHEKGDLNMFNDKLDWTRFKL
   1000.0000000000000       0.99349300387975592           FDNWELKCPQRDVEMWRKKFSCHAFRM
   1000.0000000000000       0.99903228174963832           LQECQYKMKFDHIRVVFKDLRLDGMEL
   1000.0000000000000       0.99609229219408268           FNEINFEMTHGTMGFITNHWKVAKLEF
   1000.0000000000000       0.99756852874495139           LEDVPCHAKWTKFEILPGEVACRHLGF
   1000.0000000000000       0.99297290632730029           LYDCECAMKYKDLNAFWHNYELNGFTF
   1000.0000000000000       0.99783499118722274           LGDFDIRIKKPHMHYFPHRLEFHELKF
   1000.0000000000000       0.99660170499245215           LPKVAWQYGPQRIRMFWEDCKGERFPF
   1000.0000000000000       0.99729024769104990           IRKYPYGCDCQQIDCLIEQIAYRCFWF
   1000.0000000000000       0.99653140025965747           IRKFKWDKEFEEFTGLWDKYKQEAFDF
   1000.0000000000000       0.99687451983088882           CSECECKCNHSNIRWFWKKSDMDSIRF
   1000.0000000000000       0.99485392026591901           FDKLDADFNWKMLNFLHPEVSMDAIKF
   1000.0000000000000       0.99739566174736771           IIKFEISCTMRNLDCIFEKFGVKPLGM
   1000.0000000000000       0.99678528819280687           FHECELRCHSGDLNFVENKADVTEVKF
   1000.0000000000000       0.99808032192130680           LQSVELKFQKARFGWLDEEISWNSLRL
   1000.0000000000000       0.99599247530575874           FHKSGMKPNRNRLGWMYSEIGLGHLTI
   1000.0000000000000       0.99824336286946502           LEEMRWGINCAQFKILNRGMKFGSLEI
   1000.0000000000000       0.99635446849246612           LEKRDISKTFDDFKIFREKMHTDSMPV
   1000.0000000000000       0.99661824471803584           LDDLNVRVNFASLKLLYNESHCQEVDF
   1000.0000000000000       0.99411017293806869           LPRSRVDWAPGRFTWVWNEPRAQHFDL
   1000.0000000000000       0.99838482501426551           IGKIKLEAQVRGIQYFWEDCSFNKLEF
   1000.0000000000000       0.99892761777191497           IDKAQFEVHPTDFRWLNEDFGMDKIPV
   1000.0000000000000       0.99633173106581008           LEKFEYPPKHKEFSCIMQKLSNNYLRL
   1000.0000000000000       0.99579825475454087           FDERRAPCTDTRWSCFKKELRRTCWDY
   1000.0000000000000       0.99677732380544082           LGDPEERVTNPKLGYFTKEVECYDFRL
   1000.0000000000000       0.99738241732942146           IKDCRLSLGQKRLSYLDSDFQCRNIQI
   1000.0000000000000       0.99436656355215725           LPRWGGDSEFKHLDCIWDHIDAKGLGF
   1000.0000000000000       0.99789924642752514           LDNIECSEKDERMKKLNQEQTVEEVKF
   1000.0000000000000       0.99599810661868782           FAGLTMRYHTKHFDRLLCEAGMRDISI
   1000.0000000000000       0.99699395207414565           LSDPNVRMEHYALDHFCGTAEPRELKM
   1000.0000000000000       0.99769385612231454           LEKHQCELTHSDLRWFRNEFEFEKIPM
   1000.0000000000000       0.99470794975054966           LSQTKWPIPDENFKWLKGKETLEPIDL
   1000.0000000000000       0.99516596479180253           VDKWPFNRKEEEFGMFRYKCPCNCIHM
   1000.0000000000000       0.99169725304930556           LDGMQMGIEENSLSIFRMSWEGGNLKL
   1000.0000000000000       0.99300157855666371           FNEIEVDIGTNDFDVLNKEIPNGSMSL
   1000.0000000000000       0.99646080489727751           IEELRVGMTHWEFNFLRKRFAHGSINV
   1000.0000000000000       0.99514795936858258           FTKRQMKEESEKFKRLVDSIGVSDFEL
   1000.0000000000000       0.99640105024767178           LDTVQVHPKFEDIKWIRGGPEADSLRL
   1000.0000000000000       0.99929377971629862           LDDTNMKCKTNELNLFRHRCEQEGFKI
   1000.0000000000000       0.99684512772585854           IKETNFSINSNSLSWFDRKVKCNNINF
   1000.0000000000000       0.99544876731256793           FGNQRIHLEKRDLEMFGGQLRMSGFEL
   1000.0000000000000       0.99795801568309195           LRNLKCKCNFRTLELIDNNLGWKYCDV
   1000.0000000000000       0.99867068578099927           FRECKLPHDGKNLEHLYTNCSMRRIEI
   1000.0000000000000       0.99732403024735072           IKECNITAENKEFEMLPRSITKKSIKL
   1000.0000000000000       0.99671991661402226           LEDFNVHYRENDFRILHNKGEKENFRL
   1000.0000000000000       0.99883566472908469           IEKCGKTCTDKELNFFRDKWPMQHLKL
   1000.0000000000000       0.99752798001146603           VDKVKCTIGEERCKYFRGDCDIETIKL
   1000.0000000000000       0.99631198035907120           LEECEFQCKGNGFEVIYWSVDIEGFDF
   1000.0000000000000       0.99553183859303029           FYDMRMAFHMSECHFFFRKCDHSVIKL
   1000.0000000000000       0.99704489596808210           FQDFDPQFTYREFQMLNGKWELHAIRL
   1000.0000000000000       0.99523002265355653           LKKDECSQERHECDNCVDKCGCKNFRI
   1000.0000000000000       0.99571133725231242           LNNIEVDLGDSRIDCINQNLHVKYVRL
   1000.0000000000000       0.99376780944545773           LTKVRFKRKDEQFRWLSWACEWDALTL
   1000.0000000000000       0.99888521436487976           LDKHDMPLPTGEMNFLREKFGYRTLSF
   1000.0000000000000       0.99830145954598171           FEDDNCPCKEEKWKCMKRDMSADCCPM
   1000.0000000000000       0.99272520766238181           LKGTKRNLQCWSFKIMLTRMRMTKFEF
   1000.0000000000000       0.99850315439905069           FDKWNLNFKRDDVRWMHESASVQPFGI
   1000.0000000000000       0.99639686803479099           LNKVSCSTNFDSLKTLIYRAKFENCDV
   1000.0000000000000       0.99591517435921550           LNKMECPIEQHQLGVFADKIQCGSWRI
   1000.0000000000000       0.99855189942232014           FKKGDVSWEHRRFECLEDQMQKHALNW
   1000.0000000000000       0.99770041608018989           LKDIGCDIKKNTIEFMDHRWGLRHIGL
   1000.0000000000000       0.99562135998100043           FDKYEFDVPNTTFHWLRQDSEVEGLKW
   1000.0000000000000       0.99569161522947680           CDKCHCHCRTRKFKVLNYECRAATFRL
   1000.0000000000000       0.99165504263106441           FESGSFEQRTPTFYYLYFGFKFDRFDF
   1000.0000000000000       0.99682951034909228           FEDVQWNCKQQDLKCVTHRFRVGSINL
   1000.0000000000000       0.99630412961190129           LSHHDINVGYKSFEAICPNPDLRNFKF
   1000.0000000000000       0.99759319719834449           MDKAHFRIDKNRIRFINEELAMEEFGL
   1000.0000000000000       0.99622718603590799           ICKMEPPRKPNCINDFCEEWEIANFKF
   1000.0000000000000       0.99573340979819613           CGKIDCRYTKTEFPVLREKVDARKIRL
   1000.0000000000000       0.99721840041362131           FTKADIDISFSKVDILSEDVSVHSIEL
   1000.0000000000000       0.99625005226824026           FEDYEWDIQECDMNFFRDKVESGHCRW
   1000.0000000000000       0.99794588302313492           LGDWELSPTVGKLGFFYKNCEFTEFKL
   1000.0000000000000       0.99773378688619674           LENRKITLSDDDFKIFKKRPELEPFGM
   1000.0000000000000       0.99660810610077866           FTKIDMPFRMEQVRMLCEDIQHEWIRF
   1000.0000000000000       0.99592598073242555           VEDGPLAFSDKDLEFLYRKMSYDYLGI
   1000.0000000000000       0.99835813469100587           LGDIQVDFPCHKFEMLWDDLHIHHFEI
   1000.0000000000000       0.99398533442027437           INEYDADYGERRMDFLEAKFEIKSFKI
   1000.0000000000000       0.99731630324338794           LHKLGVKADRKEINICWDKIEMRSCRI
   1000.0000000000000       0.99639412480515988           CLRCDCNCYIDQLRLLLEKIENSKCRF
   1000.0000000000000       0.99625667232510806           LPKLSMNTDPEHLRFVWERLKHATLDL
   1000.0000000000000       0.99787640304715564           LKGVGVNIEMKPFEFLYWEMKDKHFGF
   1000.0000000000000       0.99595007056215434           LPQCDVTYGIKDFDFIYNKWPFEKFHF
   1000.0000000000000       0.99752522946094990           FEQMEVPHKSNQIGCLHQNLSLKGIKL
   1000.0000000000000       0.99801895463413182           IENMSMDWREDDINILRESLETNWLPI
   1000.0000000000000       0.99744961587606251           IRRAKLEQRTDKLGPLDDDVQCGTVEL
   1000.0000000000000       0.99759260384268700           INDHRVAGNSCRLGLLDRDFRINKLDM
   1000.0000000000000       0.99691258157921037           LTDFKARVESENIQILENKASLNDFNM
   1000.0000000000000       0.99393161892178883           ISDMAVKEGPNTFNRMLKRHAPPDLGF
   1000.0000000000000       0.99718895158939869           LDDIPVEGREPDLNMFRNTWNMQSMHL
   1000.0000000000000       0.99732903019847119           FDEMECGPNLGEVPLIRHRMDLKVVKC
   1000.0000000000000       0.99584832654192246           IDKQDVTAKGGEVNPLKKKCDFDNFKF
   1000.0000000000000       0.99486638739221644           WDKFALDMKRDDFTWLRSRFEFKALKC
   1000.0000000000000       0.99757304646724088           FKEHKVNCENRDMECITHRGKWKVCEI
   1000.0000000000000       0.99523072193293705           LKGRSLNVESKKLRFFYRDIRWTSVEF
   1000.0000000000000       0.99623057841365947           LDRYEYQIRPHRFQILWDDWGINTLHL
   1000.0000000000000       0.99594069168265731           FCKIDPSMSIRALDVFIDSWDANPVRF
   1000.0000000000000       0.99767066465013743           LRETHWKFDRRKLDIVYGTVKVRTFNL
   1000.0000000000000       0.99720744868017397           LRPCRFKIEKKKLQFLDCDAYMPLLGL
   1000.0000000000000       0.99753444819853199           FRDVNWEVQHKNFDLLDYNIWVRLFPL
   1000.0000000000000       0.99644595100235867           FKEADCDDSKRNFEYVDKGTPAKYLQL
   1000.0000000000000       0.99463341731445321           FQDIRFGWQCQNLRCVTHDVNAEAMEF
   1000.0000000000000       0.99764374531817701           FNDVRASVEPNRFECFHEEIGANCVDF
   1000.0000000000000       0.99863533109191061           IRKVDFGMDRQELKWLDENLNRSPVQF
   1000.0000000000000       0.99727479449975598           FTKMHMSMETEEWTFLAERLDPQCFRI
   1000.0000000000000       0.99743209524205545           FLKVHMKHPHQTLKHLMDDTRIEDINF
   1000.0000000000000       0.99231688195471435           IETMNVSVPETSLPLFRNDADFGVLHM
   1000.0000000000000       0.99801515805207786           FDSFKTEMKTKTLKWLYGDSKCDKMEL
   1000.0000000000000       0.99538228472701185           LNKLKYRVPKQDINMLDRKCRTPGFEV
   1000.0000000000000       0.99778291694898613           LNDRKITYNKNKISFLEEEWRVAMVDW
   1000.0000000000000       0.99678277882171751           LREITAECTRNRIPFFDRTVKVNPMQL
   1000.0000000000000       0.99720027164841651           IKDVKVPFSEKRFSLVDKDMHLQNFDM
   1000.0000000000000       0.99710100730558426           FRGARMGIENQDINVMWTSKKWDSFDF
   1000.0000000000000       0.99505581661223008           LDDLPFNLTFDDIRFVYPDADVEKIDL
   1000.0000000000000       0.99583828134693320           LCNTNISCQCDNISYLCSDVDYQEFRI
   1000.0000000000000       0.99798083583438257           FREIKLGMQMDDWKFFQYKMQKEILDF
   1000.0000000000000       0.99361345743881857           VKDGPVSMEKEDLDYITPTCDFKDVPC
   1000.0000000000000       0.99236487628680503           LQDLKMDNPPKTWDWIGRSMRARGIQF
   1000.0000000000000       0.99777732827827148           FDEAELRGRKAKFNCIWYDQNWKDLKF
   1000.0000000000000       0.99917136044501198           LSEVGMPENERRFDRIYKDMTVKPMAI
   1000.0000000000000       0.99826036206172086           FSEIEHEFNNYELEMMYRSADIRQFKF
   1000.0000000000000       0.99772558182594040           FDDPTIDKKDEEVNYIRRHVKVDKFQC
   1000.0000000000000       0.99585463941816421           FDEAPMEHQIEDFHVFRKKMPMEDINM
   1000.0000000000000       0.99204214177185623           FPKLDHSWGEDNIGWLRQRCQATNFKM
   1000.0000000000000       0.99688551978272510           FYKIDMRPKAEKCKCFTYEVTCQHWKI
   1000.0000000000000       0.99724175857919395           FYNASVPFQKRDCDMLYQKCSCPFFHI
   1000.0000000000000       0.99749750829172701           FKNINIAPEKKHFELLEQEGSIKDITL
   1000.0000000000000       0.99644779160955688           FDKFEMKTREQEWNVFRYKANPQAWPM
   1000.0000000000000       0.99773458127018033           MDNQDLSIQNRQMDIIRSKMEYKCVKF
   1000.0000000000000       0.99627530183879043           IKNVDSEIESQEIQWFWDKLDVHAMKF
   1000.0000000000000       0.99556346230790549           CDKLDPTMRYTELRMIHEKASMEHMQV
   1000.0000000000000       0.99879075257954775           FDKFKMDPKHDDIRCLHNHMDVQKVKL
   1000.0000000000000       0.99884044702042818           IGDPEVNCSFKDFQVLHHKFGLTKIKF
   1000.0000000000000       0.99675583123026978           LYKVQLKLKDQDIRYFRWNYGVNSMKL
   1000.0000000000000       0.99600921250253271           LYETDISISQTDLTLFRYKYTFTAIKL
   1000.0000000000000       0.99860273356236640           LKQVELKCEECDFNILNERVEMKDMKL
   1000.0000000000000       0.99565493673980088           IESWELKYRDNDFHVIHKGINCDEIKL
   1000.0000000000000       0.99784657198893068           LEKISMEINSDQLQVFNEKFEVGDIKL
   1000.0000000000000       0.99787038168407849           FKNAQFKCSSYKFSVFYDELKLGEVDL
   1000.0000000000000       0.99834439052074886           FSDARIKGKNSKLQCFFRDCRLTNFEF
   1000.0000000000000       0.99622163454911383           FANWKMRIAMSHFSFMIEDYRLSNFEL
   1000.0000000000000       0.99778605272000187           IWEAGCKARYQRITILIKEGGCSDCNI
   1000.0000000000000       0.99296077033260932           LFDYSLACAWRNFDCLMRRGKHHCFTV
   1000.0000000000000       0.99489009558537267           LMKLGLSRRKNNVDYIYQKLKYRRLGF
   1000.0000000000000       0.99786311955833873           LERGSIDMRTDKLRVFHDECDYTSFKW
   1000.0000000000000       0.99530253993342510           IENCRIKTTPHKLPYMYQEIEFGHFEF
   1000.0000000000000       0.99568154122800601           FMDCKYENGLDYIRYMISKLKCDRLDW
   1000.0000000000000       0.99746120512570902           LPDIKLSCQLSDFDFMYHKCKGSKWEF
   1000.0000000000000       0.99729190638205423           IKRPHMNFEKTKLTFFEDNFNYDNFSL
   1000.0000000000000       0.99656614326775905           IDRAKMQYSHERLSLLDDECQYGDLTI
   1000.0000000000000       0.99759057601223866           WHDFGPGMDKRKLELIEREFQCRTMDM
   1000.0000000000000       0.99928722517402413           IKECKFTLEIHRINMLYRDMRANPMDC
   1000.0000000000000       0.99351713370007622           IDEVPLQCRRTRIEFLDPELRGSPVTM
   1000.0000000000000       0.99533369826435536           MREGKFNIEGDDFEVIGKRLKGGCLDL
   1000.0000000000000       0.99626187982242143           FWEESCTVPTYKFPIFLRDVRFQILEL
   1000.0000000000000       0.99590290454888386           LHEVSCESPKQAFRDLVSGLKFNKLEM
   1000.0000000000000       0.99687908612113929           LRGFKMEITECELQVLYASIKYHRFEM
   1000.0000000000000       0.99688242111177794           FPEMKAELQPKQWSMFYTECKPTWLDI
   1000.0000000000000       0.99787700927545586           VDECRMDVSHHDFDVLNKNIKCHAMEI
   1000.0000000000000       0.99436183512537990           LKRCSPKVQKSNLDVIDYEQDMRTWHL
   1000.0000000000000       0.99554400999098425           FRKYPADWQFQDFDFMYENIKWGPFDL
   1000.0000000000000       0.99431785793524019           LHRLEIGVQRKHVSVLHESFSLTSLNI
   1000.0000000000000       0.99684996832734629           LKKAQGNWGPNQLKWFYERMKYEDVEF
   1000.0000000000000       0.99727574060468505           FDEWKYKDKHQKIDKLWKQMTTNELDV
   1000.0000000000000       0.99203124736147830           LDQANLTVKPDTLPLFHRNWKASPIEW
   1000.0000000000000       0.99496299192937177           LTKFEIPWNPTKLNWICMDCPLKNLKF
   1000.0000000000000       0.99891025963693114           FDEIDVKPKANKISILNKDLEHSCIKF
   1000.0000000000000       0.99514930638769084           IDNFKPQYRHRTISWLGKNLRAEKLDL
   1000.0000000000000       0.99698007055384019           LERHKLQWKIEKFRWVYSEARRNPFDF
   1000.0000000000000       0.99707950022053338           FDESNIKSKRHRVDYFDKEFTMPDMQL
   1000.0000000000000       0.99488077706900324           FDKFPCSIRWKEINFLHDKKDTQKFCL
   1000.0000000000000       0.99806043772427400           LDDIPMQITESDFRWLRKKYGFHEVTF
   1000.0000000000000       0.99893301717004646           LDEPDVDIRNRDMECLRHTCDKSHIRL
   1000.0000000000000       0.99455571210562144           ITKMQIKMKQEDLKYLNARCNVRRFNM
   1000.0000000000000       0.99809045354651826           LKKTQAEIDSEKLKFFWENYRVQRIEF
   1000.0000000000000       0.99648675662850528           MNDITIRLTATSFKMFFNDMQIEELPF
   1000.0000000000000       0.99783758506801523           FKKYRFTWSKGGFKILEQSITMEVIEM
   1000.0000000000000       0.99382134035013925           IRNHSLQCDSARIQCLYEEIGDKQLNM
   1000.0000000000000       0.99864654216381910           FRKMEMSPDRADIGYFHQKCSAKSVKM
   1000.0000000000000       0.99766978131579442           FEKFECGVKSDDYRYMYERWDVPGMKF
   1000.0000000000000       0.99615814469507658           FKDVQGKMDKKQFEFICHNVDFHQLRL
   1000.0000000000000       0.99819090256096676           LEKIEPNLAYSDFKMLKEKAPIDKIRW
   1000.0000000000000       0.99885755234832430           LKEIEATPDESKFARLYKETDNAEWKI
   1000.0000000000000       0.99698072630773948           LSNWELPMRASQFDVFSPEFEYKSLKF
   1000.0000000000000       0.99788589916743109           LDDSDASISIYKVEFLAREFDLRDIRL
   1000.0000000000000       0.99809672485272904           LERPDQDIKDNKLKVFFDEINFSKLRL
   1000.0000000000000       0.98911251952220469           FQEVKWNWRLDSIHYLFSKSDVKDLKL
   1000.0000000000000       0.99708910709431109           FDDKEVPWSEEDVRMLTHKLNKDNIRF
   1000.0000000000000       0.99440477188030385           FEDCRENKKDSGVGFLRRPIEIHTFRI
   1000.0000000000000       0.99794672604513524           LDPTDFAAPEQHLEIIRQKWEIKCIKL
   1000.0000000000000       0.99499426357273779           LNTETIDLGQKELEMLKEKQQMRHISL
   1000.0000000000000       0.99750437920336943           LEELKHPFKDQEIPLLKKNHNITRMQV
   1000.0000000000000       0.99507433800100620           FTNQDMSPHEKKLEWMDGQISVRTLKI
   1000.0000000000000       0.99650542767245576           FTKMDYGVNMNDIPWFAQRCQLQALKF
   1000.0000000000000       0.99659435132150498           IKDAKQQFSRHKIDWLYRELCCKACSL
   1000.0000000000000       0.99829037410024124           FRDHKWPCENKKFNLLDNTINQDMIEL
   1000.0000000000000       0.99778920626718459           LGDMKVGAKIHTVDCFYRDIKSDCMEF
   1000.0000000000000       0.99708350887805919           FHEGKCDYPMASFAMVFRELKWGDCEL
   1000.0000000000000       0.99740857510157677           LGECKGRWRPASFEYFHKNLKFRTLEL
   1000.0000000000000       0.98980175494743139           MDKGKVERGGDNIPMMRETHKIAKIEL
   1000.0000000000000       0.99412178476545310           FGEFKVSQPDGHFNFFSTDMKCRPVEF
   1000.0000000000000       0.99545491833350375           FGKCTQRCARNDIKYIDEKLKSEPITI
   1000.0000000000000       0.99511472522150912           FTKMPAQFNANEFKVLHMRFGQNKLGF
   1000.0000000000000       0.99700372954267158           LPSREIGATPCDMEILWRRVDTKDLKL
   1000.0000000000000       0.99625164391431942           IRDMDTQVDDPRFGMLQSDHEMRNIRL
   1000.0000000000000       0.99458024281013269           FPPVSIKMDIERLDMLWWGFERKELQM
   1000.0000000000000       0.99604327591308073           LYEMDQPQGSKDLECFLRGIGRKCLRL
   1000.0000000000000       0.99462429035176581           LEKAEIDIGEPTFQLFGQDMDFGKWKV
   1000.0000000000000       0.99660846624374011           FDGIEVKFKEHEIDFIHGRVACNMLKC
   1000.0000000000000       0.99650980012648183           LGDIRLGVHCYQLEFVCRNVNQHGFDV
   1000.0000000000000       0.99564265251607464           LESTPASFRDDDFKWIRQGQDTSGFNL
   1000.0000000000000       0.98931374820624851           FRSEKQDREDAEFGNLRGKKGGPNCGF
   1000.0000000000000       0.99705750554582018           FCKMEIKCCCEMVKHFWYPLEQEDLSM
   1000.0000000000000       0.99778616433820178           FPEVRLDWACDSLNIMMKDGKCDHLDL
   1000.0000000000000       0.99653447577755438           LNKGKVEFTPEPFYLIFQDSKWPRIDF
   1000.0000000000000       0.99616018660985917           LRETKIPIDFGHFEFLMKSMGVPSLDM
   1000.0000000000000       0.99865019336930283           IGEYNVPWSYKRLQFFYKEIKVDWIDI
   1000.0000000000000       0.99698053619260685           LKELKHPGEHNELGCIPKKMRIRRIEI
   1000.0000000000000       0.99707301880106169           LCQWHFEMGWDDMKLLNTKIKWEWLEL
   1000.0000000000000       0.99577183391653123           LERAGWGKQCEDIKCFSDSESVESVGF
   1000.0000000000000       0.99484239957654597           MHNFTMTVHGDKLKLFDRNFTVDMLQL
   1000.0000000000000       0.99740486240983361           INKAQCEFNMQAIPYLAPNVEIKRIKL
   1000.0000000000000       0.99600890916216889           LDDCRMKWHDCNLRMFHHTQTLEQIDL
   1000.0000000000000       0.99396397838478445           LSDLSADEPHYKFCHFFNDTRVQNLDF
   1000.0000000000000       0.99637181559112276           ISEMNMSSSPNALKWLVNKVKLDHFEL
   1000.0000000000000       0.99596875304292876           LRRVRIGTGSEQIKHIWENVRRSNVEI
   1000.0000000000000       0.99633873000902073           FCDYRFKCQCRDFDIWWKDWGMNEMDM
   1000.0000000000000       0.99587418431484187           FGESRAKMKTEKMNQLVKEVKHNTIEV
   1000.0000000000000       0.99664623752999737           LQEPTVTWEWDKFKHLFKDCNMQDWEF
   1000.0000000000000       0.99884028485466703           FDECECEVKSDRIKILHKNIKCEKCTW
   1000.0000000000000       0.99463739772950377           CRSWECECQHRKFSMCYTEMGWGRIDF
   1000.0000000000000       0.99686035562581710           IRDRRIAPEKDHLNFLDSNVSFAQFDF
   1000.0000000000000       0.99853032524774787           LGKMKLKVGRHNIKIIGYKCKCTNLEL
   1000.0000000000000       0.99749705588102033           LNKRECHQGCRDIPIFYEKHEWACFKF
   1000.0000000000000       0.99805017268137930           LRRISVEQNNRDIEELMENCDVKRLSF
   1000.0000000000000       0.99679712725492320           LQDKRVKGSDDPLRTFRRSHKKQELEF
   1000.0000000000000       0.99569396787456443           LRGIRVNAERYEISTFYPKINGSEMDL
   1000.0000000000000       0.99899193280511811           LNDWDLNAPIYEFQILYKKAEVQEFKL
   1000.0000000000000       0.99646160327137312           LESITIEVREPEFWLFRDKFEEDRWPF
   1000.0000000000000       0.99661968308304638           LDELEVGPRHRDMELFKDRWEMEQVRL
   1000.0000000000000       0.99686017364686597           FRDIGNGAEERDIEILGRRLGRKQINL
   1000.0000000000000       0.99700094621831115           FRKSRMSREIKELEWLAFKAKFKKFPL
   1000.0000000000000       0.98883037843788957           ICEMGTSLASHQLDILNREMSQRRIGL
   1000.0000000000000       0.99894421937003142           VEEMEFKFTCRFLDCLCKKIELRNIKF
   1000.0000000000000       0.99669729545687058           MNDLDMGLNDPELDWLRDRMHCSAIHF
   1000.0000000000000       0.99395173684188176           VDKITADAKISDMDVFNNKLPIKKVAF
   1000.0000000000000       0.99788709710505341           FCNYEFPMTSSEFPVMCKKFDWGQLKF
   1000.0000000000000       0.99539154278071640           FDEMGMKEKVTQLRRLMSRKGSEEFSL
   1000.0000000000000       0.99637531174926075           IMDIHCQLEHRKIDFVWEEVKCQHIDL
   1000.0000000000000       0.99665248372650517           LNKIEYSVDYHDMDMFKDPPEFATVKL
   1000.0000000000000       0.99676621901621321           LNQLKIQWGGDKFDLLQPEMRPRCMDW
   1000.0000000000000       0.99909289345469832           IEDMGFKVDVRRIEWIYKELPMREFPL
   1000.0000000000000       0.99850711254662128           FTESKPRFQRERFTCLEKEMSHQCLEL
   1000.0000000000000       0.99805040060038031           LRDMSYHWGCPELECFCRSATVKHFNF
   1000.0000000000000       0.99863433114756583           ITEMKTKIRTPRITMLDKDCKLHTVDV
   1000.0000000000000       0.99830867253451949           FHNMKAGFEKERLKWFDQDISVHQMDL
   1000.0000000000000       0.99644302519119365           IRDMKLQCRNNNLEWLEFSLAFKCLGL
   1000.0000000000000       0.99708885661941560           FHDFSFRCSMAELSFFYRKCPCGTFPF
   1000.0000000000000       0.99483926190738370           WEKDGMKRRHADIGDLREKMTMSKFPW
   1000.0000000000000       0.99294150510644230           CRDVDTSCPCTEIECWHKKMAIKPLHI
   1000.0000000000000       0.99774000802826890           LHEYRWQLRVDNFQVIYKSIRMQPIDL
   1000.0000000000000       0.99845995309076030           LRDAKITVRNDSFKSLTRRMKMNKLEI
   1000.0000000000000       0.99823722593403341           FYKVRMKCECKSFECFQMKVKIKAIEF
   1000.0000000000000       0.99628005997713409           LWDCKYGLKRSKVSILEKEMSCCMLEI
   1000.0000000000000       0.99865814889045523           ISKGDLGLSPDEMKCFWEKYDLPHFRM
   1000.0000000000000       0.99561711839079281           LEDMRFRPHDDKFKILAPEMGADDFTF
   1000.0000000000000       0.99608047886931084           LAEMNCKLNGQELPYLNNRMEIGKFRF
   1000.0000000000000       0.99661346255782535           LQNFNKDIQDQDFEFFNSSMRMSKLDF
   1000.0000000000000       0.99590554909656215           FREQKFGFNVHKFNCIEYGMKHTGIDL
   1000.0000000000000       0.99303666800587465           MKNMPGELEKKKMPMLEDEFDVASIRM
   1000.0000000000000       0.99897005504516267           LNEPKLQCKDEKLPIINKNCKIDGLDF
   1000.0000000000000       0.99725418989161851           LWDWRAELPFEDLRMLISRTEVESVEF
   1000.0000000000000       0.99613171600459993           FEDDDLGCRYGPIECIRGEMPWKCVKL
   1000.0000000000000       0.99659228804511535           FDKPEIKATMGGIELWHTSFEITELKF
   1000.0000000000000       0.99438297270516796           FHKYDYGVDNEQIRILTEGWGKECWRF
   1000.0000000000000       0.99566863451752763           LNKLECHLDHTDFQWIHDKKNHHTIKL
   1000.0000000000000       0.99664043514781853           VERMQWNCSDERIRCIYDDAELRCIKL
   1000.0000000000000       0.99182044166525540           IKQISFKIAKHGLEHIYRGMDFRQIKL
   1000.0000000000000       0.99777723088812464           LGEMKINMKMREFKLFTRRVKAEAWDL
   1000.0000000000000       0.99566306635085589           LDEYRAQYNIEPLGLVYKQLGFGDFDF
   1000.0000000000000       0.99845496299756220           LSDIKVQQSGAGLNLFTKDIKLKPIDL
   1000.0000000000000       0.99523515199656443           LPDCKCAENDNPFSRIFQNVKYDDVDF
   1000.0000000000000       0.99869644223946774           IKDCKFEMDNKRLDGITKPYKGRKIEL
   1000.0000000000000       0.99852084675171648           LEDCGFQLKGTKINVFYGEVDIKPMRI
   1000.0000000000000       0.99846023510365678           LNDAEVNVGVSDVDCLTRKADVSQMRF
   1000.0000000000000       0.99059722365385072           LGDLEVPWRDNDMRCFRKKYHFPYMPL
   1000.0000000000000       0.99871686322895670           LHEMGVTCCKRDLDWLSKRAHIRRLKL
   1000.0000000000000       0.99663548130909296           FCKMGWEMTHDELNFFCVKFDTHRFGL
   1000.0000000000000       0.99627643759664419           LAPREVGVGHPEIQHLWQRVQIEDINF
   1000.0000000000000       0.99584957651899486           IDEITMEHQKSDLGDLYKKCRTDRFPM
   1000.0000000000000       0.99148517813125647           LHKAPFGGHCGKCHMIIEECPCQPLSF
   1000.0000000000000       0.99855889650863927           LYNIKISVQKESVKWLDPTARWDYIEF
   1000.0000000000000       0.99846552836593927           IDKPKCQKNTEDITELYSNMKCDRIDL
   1000.0000000000000       0.99590005535607329           LSNGDITVETNDISWMTDRFDFSGLKF
   1000.0000000000000       0.99451237803399639           MDDIGMSITERNCDMLRDRCNFKRFTC
   1000.0000000000000       0.99756672203019248           LDKLEMNIKDRHLNHFHIKKDINHIRV
   1000.0000000000000       0.99688196084814529           FNEMEIDVNEATLSMLPKQIECERLRF
   1000.0000000000000       0.99703454738672492           FREANMNINARRLSALHRQFKLSGINF
   1000.0000000000000       0.99807599664816071           LDRPGKQKKNDEIRFLRDKKAASNFGM
   1000.0000000000000       0.99778079486845239           FDDSGARSNTNELRFLRKKVAATEFKI
   1000.0000000000000       0.99965544937092021           LEKTEAPLKCDEMKCIRDKFGVEDLTL
   1000.0000000000000       0.99565083626403239           FMEMHMNLRLEKIKYVLRESKDENIEL
   1000.0000000000000       0.99564736702141454           LDKFRHDCQDYRLNLITGEMRVEYIDF
   1000.0000000000000       0.99515311528859163           LERQNIHHDVDDINILREKIPVNQLGI
   1000.0000000000000       0.99368935940643732           LDSSTWEGNGQELKCVRGQATIENMDF
   1000.0000000000000       0.99354951918330647           LEQGAWQCRDDDWHCMRPKFELRGVSL
   1000.0000000000000       0.99619458926986093           ISKLQVDIPTYDFEILSEDIDQNKMNF
   1000.0000000000000       0.99641984294908081           FAKIDFSNGSEKIRSLWEEWEIYHFRI
   1000.0000000000000       0.99852125629751576           LDSAAVPQKDRDLRCLRNRCDVDMLSF
   1000.0000000000000       0.99836576515724262           LSKYEVDVKFKRFDYLHGSMDVPRWKI
   1000.0000000000000       0.99744622771552827           FKKLKFEWTEGKLRLFNQNAKVDQMDV
   1000.0000000000000       0.99795761230082569           FAKIQLEWPIHNMRLFDDKFKFEKLDL
   1000.0000000000000       0.99332920615525921           FDGPKVDCAHTEMNELHKKFKAENFDI
   1000.0000000000000       0.99806366203127994           ISKFQLEASQNDVDIMYQRCDVRSFKF
   1000.0000000000000       0.99840113241498651           IENVEVNCKCDKMNCIYNNIRQQCVEL
   1000.0000000000000       0.99625338511892358           LSKMELQCKDQQFGHFHEDANLHSLSF
   1000.0000000000000       0.99451664383559257           LEGVENELHHTNFELFRSQYDCKPIRF
   1000.0000000000000       0.99533692142203878           LAKAEHNITCEWFRILCWKMNYDTLEF
   1000.0000000000000       0.99630901656023885           FDRWELEMRMGELKFMMAKIKMRKLNL
   1000.0000000000000       0.98574114807225632           LRNMSAATEQQEFRWLYDKSHIYPVTF
   1000.0000000000000       0.99579837274918026           LHKCDQHSDDDDIPLLREKHEGQNFKW
   1000.0000000000000       0.99865688743882497           LKKLNWQLEDSPFDCLYWKIQWKCLRI
   1000.0000000000000       0.99857664213353969           LSDRKIKTPREKFRLFEHDCSMDAWDI
   1000.0000000000000       0.99762043764021824           LDDVSVDCRKERIPIFNKGVKMNWFEF
   1000.0000000000000       0.99728420606849533           LHKAKLTYNHDGLRHLCGSIAWEKIDL
   1000.0000000000000       0.99747982608923458           VEDCDIDFKHSNFDFISSDCDLEPLNL
   1000.0000000000000       0.99688264185177566           FKKPKCSWDCQRMGCISEDMRPKCCNF
   1000.0000000000000       0.99621299028218069           IEETDFDYGYRELPMFKRNMAFHHIKL
   1000.0000000000000       0.99634722342933313           LSEPNFKNRTGKLGTLERPQRITDFDW
   1000.0000000000000       0.99570240629217244           FRSHHGRIEKQRMQVLEGEISVRPFGL
   1000.0000000000000       0.99680565722967995           IKRMRVDKRKAEFHYFNDRCGIDKLDL
   1000.0000000000000       0.99725320760647207           LRRIKLEFHHSRMTFLDEDCSWKMFTM
   1000.0000000000000       0.99301405482674088           MENWGMRFKAPRLRLLREEMQEDTWPM
   1000.0000000000000       0.99655416253792606           FNKVSCGSQMEGLRLIMEGANMDTLNF
   1000.0000000000000       0.99885440847118145           FEKDNFGQRCDKLKIIHEDAGLDTFQL
   1000.0000000000000       0.99695029184883299           INKISVDMKATNLGIFADDVDLSRMNV
   1000.0000000000000       0.99611429085763192           FGKMEWPCNGGNFNWFSDQLRVEMLQF
   1000.0000000000000       0.99605532292221666           VQDCNMDCPEGKVHILNNEINLHTLDI
   1000.0000000000000       0.99860164784537353           FDKAKSDLPSDHIRMFREPAPCEKCDF
   1000.0000000000000       0.99597370595263102           IDDRTMKKHHKDIQNLRKRMKIQQINW
   1000.0000000000000       0.99762303096590621           LRNPKINYETTGFHCLMMDMKLHKLEF
   1000.0000000000000       0.99684584736213755           IEKCQLQLKNRKLDQFSYDMTCRRIKF
   1000.0000000000000       0.99880841344002069           LKRGGITLQPERFKFFYEEFQFENFTL
   1000.0000000000000       0.99853504929443992           LERYEVTYNSKDFKILRDKMQSQDLRF
   1000.0000000000000       0.99851237525933123           LQSCELSWRLKEMEIFYDKPDVRQIKW
   1000.0000000000000       0.99345904690900799           VDECHANIKCPWLEVLCKKMNGKGMDL
   1000.0000000000000       0.99795127559272068           IGKFDLEAGNQDFGLMWNKMPLKTFRF
   1000.0000000000000       0.99816801329443672           LSNIDFGMNSADISMFHNKMEKKAFKF
   1000.0000000000000       0.99729856729886213           LDDGEFKIRFKDLNIIRHNWQHDGVKM
   1000.0000000000000       0.99584262703733262           FPDVEVSARETGFDYCHNAIELKGFKF
   1000.0000000000000       0.99664993897469412           IDKMPMKNRRTRVNYIDGDIPVKDVPM
   1000.0000000000000       0.99708232055045198           LDKVDCSLDEQEFSVFREKWTLGHVYL
   1000.0000000000000       0.99650262351160068           LREMDVEMEHEDLSFINRNFDEDPIQL
   1000.0000000000000       0.99618771731318490           LKEYRCQIQYEELNILHRKYPLKDLDL
   1000.0000000000000       0.99683384943875075           FQSREVNVQDGEFDCLKAKQEMAGWRL
   1000.0000000000000       0.99431651826570222           FCDMNLHMKTERLRHLCAQMNVDWLHF
   1000.0000000000000       0.99699750108301644           FKKPSVEADDNNIPCLGDSVPVAKIGL
   1000.0000000000000       0.99273221744719953           LRKMNADWDMRELKVLHENLAWNKYGL
   1000.0000000000000       0.99766288484089483           LADARFKVKYSRFNICFREQNINEMDV
   1000.0000000000000       0.99744367658915456           LKDTKMKNQPCALEWIFRSCKYKDIDI
   1000.0000000000000       0.99364476447413752           LIDFGIRAPQQNFKWFYNTVGAEEFNL
   1000.0000000000000       0.99546473367610944           FAKFGLGCPGPYFDCLMEDQSLKDFGI
   1000.0000000000000       0.99761338362338003           CKKPRCKCANRHIEWIEASIKLKVIDL
   1000.0000000000000       0.99237440356347373           FGKIKCQFPYDALSIIRDDWSVSMLDL
   1000.0000000000000       0.99916022107985702           FEKMSMNMEEEDIHYFRQKWEFTEVKF
   1000.0000000000000       0.99514074432556654           FKDDQNQLSERELDLFKKRQDLKWLRF
   1000.0000000000000       0.99601393786895076           FRDCEFAQRPKKLEVFESEVSLDCLHL
   1000.0000000000000       0.99465407674669604           LNKVDMPCNHNHLRCLAEELNLDNWTF
   1000.0000000000000       0.99668363087171630           LEKVGMGFKKSEIYELHDNAGCKRIGL
   1000.0000000000000       0.99592126778100243           LTSLKKNMPCMKLEFICQDLKSKGIDF
   1000.0000000000000       0.99778424429866586           FEDHGCEIRSSRFPLLEREPKTGPCDL
   1000.0000000000000       0.99474916046432516           IEETKMDLESDYFHCLSYPPNLTCIDL
   1000.0000000000000       0.99509235134056973           LERPEFGPNYYDIQYFFDKVEAKAFKF
   1000.0000000000000       0.99874261857823732           IEDIEADMRPKELSCIRKKISFCRVKM
   1000.0000000000000       0.99568089886456779           LKGTEMPIDCERVDCLDMDVDRKHYKF
   1000.0000000000000       0.99705095770965169           FKDAKVEMTMQHFEIVYKDITMKILNF
   1000.0000000000000       0.99632198526874061           FKRFSMSCSYRRLEMLQQDKQCRHLKL
   1000.0000000000000       0.99406546901437254           FDDNEFQFARYGIELLHEGFESKTLKW
   1000.0000000000000       0.99709180534868314           FDEPDFTCHCHSITCVFKDIDADGVRL
   1000.0000000000000       0.99619206744739308           LDESKRGPNHNELKFFWKSAKANSIEF
   1000.0000000000000       0.99892061181836123           LDDHRRGLNPDEFKILKRKMGTEGLDL
   1000.0000000000000       0.99752642288567672           FEKMKCGGSQTDMRGFIEKYSCEACDI
   1000.0000000000000       0.99478055496729889           FHKTTMKSGGDKLKTLCLKGKMDELDF
   1000.0000000000000       0.99583511606414354           IPNIRCKVEATTFRVIYTNMNFEECPL
   1000.0000000000000       0.99758476294295195           FRQKPMKMEWHEFRVFHTRAKMDECEL
   1000.0000000000000       0.99846362522915511           LRRCNFSIERQTINLIEDQCPMTQLSC
   1000.0000000000000       0.99172074203580796           LRSWAVNFDKRSIDFFECDQSKKAINI
   1000.0000000000000       0.99636199481883614           LKKYKIGMKWTHFSWFETEMKESPVEI
   1000.0000000000000       0.99688153142927238           IGDYDLPIEHKGFECFYGPWSSRCFRM
   1000.0000000000000       0.99612832216146197           FKDCGVHCQHNRLHCLERELDQNSLQV
   1000.0000000000000       0.99647398379774377           FRPAKFKMGNQDINFLDSKPNFAGFEL
   1000.0000000000000       0.99776280581170651           FGEHDWKFGTENLSIIGRQVAIDDMDL
   1000.0000000000000       0.99032790553586125           IGDVGFKRDHQHLNTLMKQYRLQQLGF
   1000.0000000000000       0.99635418734807124           LAEVKMEHKKTPIQYLTANMKLRKFDI
   1000.0000000000000       0.99392663257592906           LRNSNVETDAQYMKDFIPKWRIPRIDL
   1000.0000000000000       0.99252986027085044           ISNLKIPVHIHPFHLIWNNWDFTYLKL
   1000.0000000000000       0.99612481774187733           FHEADFKYCDNKFTKLWTDLSAQDFRI
   1000.0000000000000       0.99889957716568156           IDDIKMDLDRPPIPILHSKLKVNGLEL
   1000.0000000000000       0.99795424877906547           FDEQDMNWRFDKLEWLAKEVDLGELDF
   1000.0000000000000       0.99900752441832297           IKDCSMHIEAKKLEMLDNEMKDSCFTL
   1000.0000000000000       0.99351362253725017           FGSMDKRYSAKGLHILVHDMDIQDLRF
   1000.0000000000000       0.99572676675141891           LTKCEWQTDRSTFNVWDDKCEFTRMKC
   1000.0000000000000       0.99735363154408696           LAKCDWKMNSDDIKTLIAKFELEGVKF
   1000.0000000000000       0.99722005635552469           IHKWGFRTDREKLKTLDDHMSIEEIAC
   1000.0000000000000       0.99832778314585668           LPEMKNEVGMDEFRVMCNKDKPERWEF
   1000.0000000000000       0.99282879859475726           FNEGKANCGHEQFRCVDHRQQFTGLEF
   1000.0000000000000       0.99847379695163596           LKECKISMGPPHINWFDRQLTLPCIEL
   1000.0000000000000       0.99538131848882161           FDSWRMDHKASIMHILVRSFKQDRFEI
   1000.0000000000000       0.99773388675514241           LSKIPVRIQTQDFKFMYCKVELDWFKL
   1000.0000000000000       0.99648211419258315           CSKCKCQCEATRFDFLNEEIHPHFFDL
   1000.0000000000000       0.99646167504197336           FASMKVRKGCDTLQYMCNNLKYTGLEL
   1000.0000000000000       0.99087695754435101           LRNIKASVGIPGIHLLLGHLKWHLFEL
   1000.0000000000000       0.99709532699354464           IDKVDCAPRNDCLHELYGGVEFDRLRL
   1000.0000000000000       0.99666343893020559           INRTEMDVPRQEFEYLGEQVEVRNMRI
   1000.0000000000000       0.99868774014925676           LDRAGLGNNDEELRTFRDKQDVDPMKC
   1000.0000000000000       0.99350643663697036           LDKMKGKQKVSQITFIGHKVKLTHFEL
   1000.0000000000000       0.99531422772495914           FEPVELEFKQGDLSFFRSSVKCWNLSF
   1000.0000000000000       0.99738301232718529           FERCEMNHQEDNLDIIREQGKIHGFNI
   1000.0000000000000       0.99812938943615337           LDNCEIDIRNKKLEYLDWSWGVTYLRF
   1000.0000000000000       0.99828177768216475           FDNYELQPRRKNIEMLHKQWPVRRLRI
   1000.0000000000000       0.99395450645079886           LPRREVPAETQGFECIMASFNVRSLKI
   1000.0000000000000       0.99214922343457912           LQPAEFSHTESQCDMLKPSMDMKPIKW
   1000.0000000000000       0.99719272270116721           LYRGEVGMQVNDVHVIIDKLDRGPFRL
   1000.0000000000000       0.99405088056126445           IEGMQMQVTYKNCRFLRGQMDCNRLRL
   1000.0000000000000       0.99747564320739557           LKEVRLNTDNQDIHLFENKFQADQLPL
   1000.0000000000000       0.99276568029020140           LDDVDHNAGCYELEILIEQFEQDQFRF
   1000.0000000000000       0.99393371465804903           IEKAEWTAHENAMNVFKVTMDMRNFKI
   1000.0000000000000       0.99655286035192747           FEKADMPKKAHEVDGIREPPEQRPLRI
   1000.0000000000000       0.99576019665001070           LKEMKQSFHKEQFNVLERHCSLEQFDF
   1000.0000000000000       0.99456384786011243           FGECKYQEGLSRLNILGRDVSMKFVEI
   1000.0000000000000       0.99303812240274614           IEEFTCNWRSQNFNVIARDYEWGPCHL
   1000.0000000000000       0.99831982729098045           VGDYDWRFKTNGFDMLGKGIEHKEMRI
   1000.0000000000000       0.99703362572847909           FYDLEYEVGHREFEWLMGKEDKSNIKV
   1000.0000000000000       0.99750040420910757           LQKHEVPLRHKRFEFLQWDLEMNKFKI
   1000.0000000000000       0.99660571710225088           LHRADIPRQENDFKLLRERNEFKMVKF
   1000.0000000000000       0.99546267049925785           FYEFDKQHRADKFHRLFKDPEWHEIKF
   1000.0000000000000       0.99554368955451655           LDRCDYRYSDTKITHLNDQVQSAEVKC
   1000.0000000000000       0.99628636185128228           LCDVKIRQHMEALRAFWPKISIEDISL
   1000.0000000000000       0.99378083894055191           LRNCRVKKNAQPMKYFGNGFNWEDVEV
   1000.0000000000000       0.99777346250701504           VNKYKICWDKQYLRWLDESAKIECVEM
   1000.0000000000000       0.99652506469735169           FDKMGIDFKQQRFSLIPEQVNTERFDI
   1000.0000000000000       0.99785244920262028           LDGMEVEIPEEDIDVLRTRFHYNKVPF
   1000.0000000000000       0.99844786729428803           FDEVEWDCRNADLEMLHSKEDMKPMRV
   1000.0000000000000       0.99567778449587485           INEAECHTDGSDWGLLDKNAEPACLKL
   1000.0000000000000       0.99736061492521355           MDKIKCNKESSDISMLHDRAELDALQL
   1000.0000000000000       0.99705741222223354           FPKMTFTLEPTKLEWIWYEVRVQVFEF
   1000.0000000000000       0.99833399975625992           LKEKDMKWPPRSLEWLCTEVSVKDFKF
   1000.0000000000000       0.99800786994689605           IREANVSEQRNPFEYFHRKFEVRKFKL
   1000.0000000000000       0.99819733097370211           LRKRTLNMDNSEIGCLYERLNINCFGM
   1000.0000000000000       0.99763362612389339           ITDQRFRYNMNRLKQLVRECAMDEFDI
   1000.0000000000000       0.99871132487377146           FYDWKFPIHMTNCSILWRQCRCPYLDF
   1000.0000000000000       0.99673093125075618           IHEIKIEFDYAAVGFFSKDMSVNKLEW
   1000.0000000000000       0.99765812394983466           LTECKVQMGSKNFSIINKNCNFDRLDV
   1000.0000000000000       0.99910357311409759           FQEYRMSCGVHHLHCLTRNVKMEQFEL
   1000.0000000000000       0.99033637698358867           FSKMKMSTNLAEFKMFCDKFQGAYIRF
   1000.0000000000000       0.99794093528940042           LGSMTPRFGEKELDWIRSKMQKRELRL
   1000.0000000000000       0.99566157928700871           FENCPIGYRNKDCKFIRSKHSCEACGI
   1000.0000000000000       0.99713011213131975           FSRCNVGMQEGDVSYFKHKAEWGNIKV
   1000.0000000000000       0.99184208435127530           VNKPSCNLHQNEVQCLSERLDLRPLKF
   1000.0000000000000       0.99249945658514804           LGNFEVDIHAHPIESFIQQIPVNKLRF
   1000.0000000000000       0.99643009711365271           ISEPEVDWAEQEIEMFKHDIRAKRFEF
   1000.0000000000000       0.99960062981838294           FDEAKIKFKDQRLSWFYKDCKLEDFQI
   1000.0000000000000       0.99638089257271334           IPEPEMNYKHKKVGFLDKDVRFHQIDF
   1000.0000000000000       0.99579342265360837           LDKVDSKLQYDEMNIFKYKKDACPFKM
   1000.0000000000000       0.99706438325693370           MDDSEMGDKDQPFDSFKRQMQFKGIKL
   1000.0000000000000       0.99463277099635261           LEKMEYGTECKDFPFVFDKFECMSIRL
   1000.0000000000000       0.99558481077524819           FDKGNIDLRQHDIKVIRETANIECVRF
   1000.0000000000000       0.99594007403816720           LDQYGLNIRPDDLSYIRESVPYAPFQL
   1000.0000000000000       0.99403490596281197           CARCEITCTYDEVKICHNKLEYYALKI
   1000.0000000000000       0.99634289052861447           LNRANSNAEQYDLDALREKIETKGVRL
   1000.0000000000000       0.99678393241089747           LEDIDMDTTEDDINVMRRRQGCPNLKF
   1000.0000000000000       0.99469136623654864           LRKNNAHGDNKNLKLLNEKYDLQDFKF
   1000.0000000000000       0.99638464815206784           LGRQDWEMKENDIHYLGQKLTIDRMSF
   1000.0000000000000       0.99906660552009019           FREINAPWPCEELKCLWKKSSVACIKL
   1000.0000000000000       0.99667182307256263           LDRKNFTFRTNEFRCLRSKINPQGLPF
   1000.0000000000000       0.99788119038692613           LHRITCSVRDNKITILHDEAKIKALAF
   1000.0000000000000       0.99498133258236887           INKPNLGVKKDTIHIFDESLPCEVVTW
   1000.0000000000000       0.99681118164415217           FEQAEIQPKDDGMNYIHNNIDQKELRI
   1000.0000000000000       0.99550657379734986           LEDVTIGAKQHPLRFLKRHHDADAIGI
   1000.0000000000000       0.99476777360625546           FKKFEKKVSSPHIHVLYEPCGIEDVRF
   1000.0000000000000       0.99321588862060128           IGKCDMDADTKGFPFLLAKWNITRFRF
   1000.0000000000000       0.99652646533799605           FPNGDITYKVRSFEFFGSDAEFKNFRI
   1000.0000000000000       0.99677685300044339           LNEADIQVDCNGLSVICKEHRLNTIEF
   1000.0000000000000       0.99611641654758110           LPKVGIKWGNEKMSIIEDEMYLEEIDI
   1000.0000000000000       0.99777262409047118           IKKLNINMQGHRLRCFQEDVHLDCMPM
   1000.0000000000000       0.99673424410001787           CKKIRLNCDDDELRYLNEDIDWPQMDW
   1000.0000000000000       0.99731821238466323           IKEHAITCDRKQLDCLEPGIQMRAIKF
   1000.0000000000000       0.99566192544626730           LRDTHMEADAQHCPLIDKTCRPARFEV
   1000.0000000000000       0.99559915377302255           LEDLRHPATGSRVRIFHKEGRFDMIEI
   1000.0000000000000       0.99332408806906569           LEQRDVELPWTEMDFIRYDCRLGRIEF
   1000.0000000000000       0.99794640425648762           LDDMEIGVQKRDITFIYSSMDCQSMRF
   1000.0000000000000       0.99564587145386829           FDKCHYGSKEEEMKILKRKWDKDYFGV
   1000.0000000000000       0.99610104870642857           FQQVKLAWQAGRFGYLNGECKFTDFEI
   1000.0000000000000       0.99942248931372757           LEKVEAEKKYPNFTYFRERVTFTKLRI
   1000.0000000000000       0.99781254924938156           FDKFDIKWKFQSMPMLCEKFDSHQFKL
   1000.0000000000000       0.99637491140858214           FTKIDMNCTSKTMTCLAWSLNFRCMRL
   1000.0000000000000       0.99694313316004513           LQRYSFTCNIRDIEVFCDRIDPKMMKL
   1000.0000000000000       0.99754412179836405           LDDPGWEKSRKDMEFLDKRWAHHKFGF
   1000.0000000000000       0.99490375854050572           LHDLRMNLDIGNFDLLHMDIHCTQMEF
   1000.0000000000000       0.99671946681940915           FDKVRHKFSVETLRIFLPSHKANEMEL
   1000.0000000000000       0.99726077483357278           ITKINISYDYDKFKFLREQLSLDLIGF
   1000.0000000000000       0.99786401461331575           IDKCEFELRGGGLKVLRQKVSQEKCGL
   1000.0000000000000       0.99633621592274013           IDKLQFEFRQSEFQIMRDKIACNWCGI
   1000.0000000000000       0.99567866699579233           MNKASCDRDNEELDMIREKWQPRCFKF
   1000.0000000000000       0.99604219942987560           CERISCDCQPTRIECLMEDMALRTMAI
   1000.0000000000000       0.99819177955969640           IADLRWKAPINNFEHILRDARLKDVDI
   1000.0000000000000       0.99665985476180663           LGDFKLKCGVKSISWIGGDANFECLEI
   1000.0000000000000       0.99369777891395983           LAEQDWKVPKKKMNLFTKQISWNWLRF
   1000.0000000000000       0.99686545480207245           LRNCNIKCPQGRFSLIDCEFGYTYLDL
   1000.0000000000000       0.99600586120317858           LQPAKADVNQDRFSYFEGEQNINHIDW
   1000.0000000000000       0.99679339973697756           LWELRCGIKKEKFAFIYVELRHTMCEL
   1000.0000000000000       0.99668093559743409           LNRIEHGGTTPKCGWFDEEGECSEFKI
   1000.0000000000000       0.99733720165799444           FPKADMKRTMNPFDVFCYPVDMKGFRF
   1000.0000000000000       0.99733366630213671           FNDCKWETDPKWLEQLWRQWHLQKVDL
   1000.0000000000000       0.99591818173855373           LASWRAPVAPEPIKWVNSNAKVEKFDF
   1000.0000000000000       0.99586435869376877           LTKVNWRPDKNKITMFNENVKWGPFNL
   1000.0000000000000       0.99882328691710931           LDKCEFNCNFHSFEVLSENLDAQSFRI
   1000.0000000000000       0.99785263272728997           LDDVDCKIRPEDITIIRNRSGCAELNV
   1000.0000000000000       0.99280540551846341           LEPQEINIRTDDVRIINSKMGTPVLTF
   1000.0000000000000       0.99154823176626417           FHKWSCHHQHESVKGIYNKVDVGNLRI
   1000.0000000000000       0.99667573928883169           ITKWECGCSMKYVEWIIYKTECKGCQM
   1000.0000000000000       0.99613052696097149           MGQIKCRFQKGNLEWFDNDVQCKDCDF
   1000.0000000000000       0.99767724109317302           FYDWRIGVEKKKLEAFDNDWKWNNMEV
   1000.0000000000000       0.99807746099888872           LHNLRAHCDWRELEFVFQQVKLKRLDL
   1000.0000000000000       0.99648932839022508           LTDCNLKCDGNRLEILFKDPKSKEYEC
   1000.0000000000000       0.99586879407362983           LGEMRIHVGWVPFGALWKQQEWGDFEF
   1000.0000000000000       0.99420733861141686           FSEAPCKEPERTFHRLQKHGAHHECKL
   1000.0000000000000       0.99499570403807081           FSDASFEEDPKYLDRFWHRWEIKQLEF
   1000.0000000000000       0.99782718038998675           IPEEDLDMGENDLNMLTRDFDCTGLKL
   1000.0000000000000       0.98584969869202166           INRMRVSWEWPNIDLFQDECDWRCIKL
   1000.0000000000000       0.99687048996696426           IQDWEIEWSKSALDVFYRGVTFKWFRL
   1000.0000000000000       0.99330666963472647           VWDPKIQCPVEGWRTILANMKADDVEL
   1000.0000000000000       0.99776328735891573           LRDIRMNPCKSKLKLIEHQFKWSQIDF
   1000.0000000000000       0.99897935022247353           IWKLRCKFTADNCRMCMQNAKCDECEV
   1000.0000000000000       0.99669723794714293           FRKYDIQPEAPDIRCIYPKWQITPIRF
   1000.0000000000000       0.99644949480279998           LRDWACQCEEARLGWIYKEVARSYLGF
   1000.0000000000000       0.99660783040917622           FEGVELKVSTRCLELFSMDTELKEVKL
   1000.0000000000000       0.99589480747124359           FEEPEMHQKDKNLDMIRNHQTVNCLKF
   1000.0000000000000       0.99797955035969066           LEQAELRCEGGEIPVFKNKFSAKDFKF
   1000.0000000000000       0.99576228601185313           ISEPQMSIEGRALDCLIKTFRAHCIEI
   1000.0000000000000       0.99768059594262792           FKQQDITVQWKELECLENSVQVKQVNL
   1000.0000000000000       0.99908349742340652           LQRSDFRVPDDEFNCFRDNAEMSCMKL
   1000.0000000000000       0.99762631905602428           LRERGFKIDATEIKICYTRWKVEEMGL
   1000.0000000000000       0.99558398729895226           LDEMDVGYRDQSLHLMYTKFSCHGFKL
   1000.0000000000000       0.99602287262479405           IEQHEVQLNMRSMEWFWNRLDVKCFKL
   1000.0000000000000       0.99265747431384055           IDNLDKKIAPNTWRILHTKFDLEEVKV
   1000.0000000000000       0.99567759218996676           FPPQDFTVRIRDLDVFHMRFEISPLRI
   1000.0000000000000       0.99848576788389887           LEKTDVHCKPPEIKCLKPQFDPQDFKI
   1000.0000000000000       0.99515015027914633           LPKAEPEVGQPEWDFIRPRWTPKKLKM
   1000.0000000000000       0.99755480380127348           LNECRFEVNHSPLSFFPHTCPFQKMEC
   1000.0000000000000       0.99826819119047761           LDEGQAKFKAEELPLLHSRVDQYDLRL
   1000.0000000000000       0.99722266020869121           IHECTVPDNESSLQKFYKQFDVNELKM
   1000.0000000000000       0.99667003835087187           LKNPQAKCPEAKIEVIDGSCEFKDFKF
   1000.0000000000000       0.99796839797508619           LKKPKFGLEQKKVEVFEQECRVTGICF
   1000.0000000000000       0.99880825836251097           LTDSQVRMEKKNFDIFNRDFEHKCFKL
   1000.0000000000000       0.99765221912202084           LKKMECEPGKKNLTFLEDKFHLELIHL
   1000.0000000000000       0.99773786236317119           FRNANCNFETGDVSMLDRKWNIDPIGF
   1000.0000000000000       0.99841614758883435           LGDVKVQLKHGSLTWICKNPPVNKLEF
   1000.0000000000000       0.99720802998011981           FPKMKFEFEYNGLRYMCPECKCDRLEM
   1000.0000000000000       0.99806592960020979           FQEIRWTLDLPNFNILTKECKMAEMEL
   1000.0000000000000       0.99571608966078862           LRGMEPELHSNKCEVLETSCNYKSMRF
   1000.0000000000000       0.99437329228074978           FQEAGLNWSHNRFEFIDDEPAIKCIGI
   1000.0000000000000       0.99564009088959515           LQDAQYPNKDPRLNRLYHEFKYGTFEV
   1000.0000000000000       0.99869828628947455           FENKDFTVRGDSLKFFSQSLEMYPFKF
   1000.0000000000000       0.99631468279135571           LEGFDMPIRVTDLDFIHIKMEVGKMKF
   1000.0000000000000       0.99682238568681858           IDNAQATVEGSEFTFLRPKMQADRFRF
   1000.0000000000000       0.99035135825683629           FCDTDIEHNPRDLDWLCAQMAIRFVKI
   1000.0000000000000       0.99688263625319118           FNKLGIDHSPKDFDMFHYEIGMTTLPL
   1000.0000000000000       0.99380581703469872           IDNSKLKAKFERFHQLVREANVEDFEV
   1000.0000000000000       0.99775879291786085           FDNCEWDINEKAFNVFTQSMEYTKMKM
   1000.0000000000000       0.99590349831661640           FRESDIREDEHKLGHIIYDVEVAQIKL
   1000.0000000000000       0.99505670225149045           LDPVDYRTKYARFDFLRWHCEARDMKV
   1000.0000000000000       0.99808241608898840           FCDAGGKAPCKHFEKLCRPKDMREFNV
   1000.0000000000000       0.99862378376277550           FDSARVELKSKKFTWLRNDVKMANIEL
   1000.0000000000000       0.99434317409417017           FNNMKFEYPWSDLGLLGGEFRKDAFEL
   1000.0000000000000       0.99862650029319233           LDEMSWNCRNRDIELLYKKADMRAIPF
   1000.0000000000000       0.99659573651301914           CNDAKCSCRKENWKCFQKKCKFEWLYM
   1000.0000000000000       0.99788575925360024           LRSVEVNQNGNDFQMITGKLDARQLRF
   1000.0000000000000       0.99502489128736693           LRKQEYSQDRKDLELINHKCKLKELRI
   1000.0000000000000       0.99743401329695025           FHDIEADWPDPTLDFFTDPFDIHKLKF
   1000.0000000000000       0.99374478647957931           IHKMTVDGKFNNLNFLSEKPRVDHVEI
   1000.0000000000000       0.99670939600031316           ISKEELEMQMCEMCLLFEKFSCHKLNL
   1000.0000000000000       0.99942045453636763           LDKYNYECKTDEMSCFKDKLNMGCFSF
   1000.0000000000000       0.99700309288256428           VKKIPRDPDNRDLEWIHEKYEIDHLGL
   1000.0000000000000       0.99678197489255738           MSKGKWSKRKRSLREISERPNHEKLDL
   1000.0000000000000       0.99463503071972936           IEKVKIRRSMENFKVVHDSMACQWIQL
   1000.0000000000000       0.99735005963689538           LDDFYMEVQCECIRVFCYEFRVEGLDF
   1000.0000000000000       0.99084874956185343           LGDLSFDLEENTLDILIDNCNFGNLDF
   1000.0000000000000       0.99866709132041553           LKDPDHEIESSEFDFLEKKMEWCHVKF
   1000.0000000000000       0.99645870882620258           FREMALRADKQSLPILEDDWPAEDLAF
   1000.0000000000000       0.99857521560985174           IRKLEPSCDWGDFNMLWERCQTPSLKI
   1000.0000000000000       0.99834112143916232           LERAEVKVSRHKVHILHDPVDIHCIKF
   1000.0000000000000       0.99645899520766557           IDDQTIPGNGQKLGCLYSDVRWPCMEI
   1000.0000000000000       0.99560070972493364           LDKDKPDCKQEDFRILHDSVHCDGIEY
   1000.0000000000000       0.99786976798271121           LKNMGVEWDKKNLALLDKSPRIKKINF
   1000.0000000000000       0.99565277475478109           LRDRNARPDDKELPALDRKWPPKDWSL
   1000.0000000000000       0.99694528500341828           FTDVEVGWSEREFEYLTNKVSHEDVNV
   1000.0000000000000       0.99800805579270135           FEEAGIETGEKELEYLKHKKEMQKWQF
   1000.0000000000000       0.99762806462631648           LHKVEKDMSTREIGMVHSRMDLKHFRI
   1000.0000000000000       0.99563475979779470           LSDVKYELQENNLQWFNRHIKWHKCDI
   1000.0000000000000       0.99565839898562003           FWNFTVDVCCNEMQCFCQKIKHDRFDI
   1000.0000000000000       0.99685882107089019           LHKNKMNAKTEDWKLMNDRCTPQQFDL
   1000.0000000000000       0.99756918643953896           FSKGDHKLEKDKLGYLDDEFTEADLPL
   1000.0000000000000       0.99747692238748709           LDEEKGKCSCERLRILYKTVPANEFQF
   1000.0000000000000       0.99613827923459242           LEDCEAPVSDEKFELFRGEHNWHAFGW
   1000.0000000000000       0.99674754852440339           LKNHNIDWECTRMDFLENEIKQQVIDI
   1000.0000000000000       0.99856008046403910           ICKMKMGSPCDGLRTLCQNQKQEKMDI
   1000.0000000000000       0.99652644587431738           LQKMNFNCAYQEFNFIHDKMGVQEIPF
   1000.0000000000000       0.99323122441097700           LTEADFKATRKYWEWMTSGCETKEIKF
   1000.0000000000000       0.99558809079531996           CDDCDLELRAQYLEICFNKRDVQRIRC
   1000.0000000000000       0.99834601124357458           CNDRECKCHRKYIECVRKTVERKCLKL
   1000.0000000000000       0.99765811002938121           IEDQSLDFTEHDLKYLKNRMGCNRCDI
   1000.0000000000000       0.99141100476775745           IANFEIGENHQHMKRLCESMNYEEIQF
   1000.0000000000000       0.99471527977611462           FCQDEAKLPRWRITYLLRDVDLNDFRL
   1000.0000000000000       0.99406310087598992           LAGFDQKLSCRHFQILGPNCDLREVRW
   1000.0000000000000       0.99706279573413048           LHRVEIEVHDREFAWFHERLQTAELRI
   1000.0000000000000       0.99777643995184095           VKDLDVGVDPNELSCIYHRCELPGLYL
   1000.0000000000000       0.99739663970355963           LTKLAVHQGVEDFKWMVETVKMDCFDL
   1000.0000000000000       0.99582340246727286           VDKVKYELAETEFPWLREKFAQNHWAV
   1000.0000000000000       0.99699861399619216           FEKMKMTHNFGEYRLFKPKKEMDAFSL
   1000.0000000000000       0.99422441346136536           LCQMSLDWKQEHFKFLCADYDTDWVNL
   1000.0000000000000       0.99941448949049871           IKKLETKLERQHFGFLEDSFEIAEWRI
   1000.0000000000000       0.99649785471403884           IDKANFDVSGQKIPWLEEDMPYDHWPI
   1000.0000000000000       0.99914998149708723           FGDYNMSFDKRPFECLGRQYRVNCLDL
   1000.0000000000000       0.99711866860205400           LGDARVTARTTRIQIFTKDMRCKAMEV
   1000.0000000000000       0.99531576804857147           LNSAQVEMSQRCLSLLYADFKLDSLDI
   1000.0000000000000       0.99428928526888227           LKQVHVGYEYKKLEDIFYNWPMRRLRF
   1000.0000000000000       0.99609374520820992           INSVELGIPEEDWESLHPRCDFKSIRI
   1000.0000000000000       0.99600678066326931           LHDHRINLSGKHIQIFGRDYNMEELDW
   1000.0000000000000       0.99556030549138941           IDNVKVKTKREKFKVIQKNTNCDQVQM
   1000.0000000000000       0.99840672026201482           IEEQHCNWREDPFKWFKRDMQIEKCTF
   1000.0000000000000       0.99713455356186798           FSEWKIDVSWTKVKMFSRSFKIDPFDL
   1000.0000000000000       0.99607487838115727           FNGCRASVSKGKFKIFDQEMYVPSFEF
   1000.0000000000000       0.99602463578624423           LRRPGITIETTRWEWLDSECGRRPIGC
   1000.0000000000000       0.99802033215903363           LKECRVRMEKKKMSILQREMRGRFVQL
   1000.0000000000000       0.99895452769710635           FDKMENPIRGRDLEVVWEKADSKSIKI
   1000.0000000000000       0.99746603177932935           LSKVQFQWSMTDLPLMFDKVEFDVLKF
   1000.0000000000000       0.99592933496914182           LYDTSLKVGFRRLEIIYNDADVPEWRL
   1000.0000000000000       0.99724075717390759           FHEACFECDNKKLEMIYDEVPYRHLGL
   1000.0000000000000       0.99894212523253667           LENAECKLNHEEIKYLKNDVDMSGCRL
   1000.0000000000000       0.99285295436372534           LTQCEIKVTVHDVSMMHCRAGMTEMKC
   1000.0000000000000       0.99540764767610768           MDKVDMQYKGPNMRVFREDMPCQELRF
   1000.0000000000000       0.99709246367661353           LDEGDLDGHYKKMEHLHSDQELPGIKF
   1000.0000000000000       0.99362115754047442           LSKCRFEVNREDMKWFRIRFNTEMVKM
   1000.0000000000000       0.99638102734401468           FKGWRMGHQQDRFSRFLPDIKMQRLEF
   1000.0000000000000       0.99627001175903640           LNQVRMKMRRDRLRCLEEDIAGDGCEV
   1000.0000000000000       0.99540631791578627           FKKMGCNASKNHITFLEEPPKMSHLDL
   1000.0000000000000       0.99395496779112458           VQKLGFKYSSNKISFLYDECEMSGMKL
   1000.0000000000000       0.99707283526397905           IEEVEVQVQCHGFECICKKHNMKIIHF
   1000.0000000000000       0.99810423854846486           LRDLKLKWEEKSLAVFYSNMRVSWIEI
   1000.0000000000000       0.99696039565803096           LWKVKIRLNEQDFKMLHEKYSMTDMGL
   1000.0000000000000       0.99316318881357024           LVTLDMGIRFRVWDMIIGRFECNACKM
   1000.0000000000000       0.99379431672558061           LDECDHKIKSHNIHLLMKDASAPSIRL
   1000.0000000000000       0.99399084521255821           LSGVRCKKSTSNFNYFTCDVRLNQLEL
   1000.0000000000000       0.99772364043559003           INDVRLEAEGKDITALYHKQNCGNVDF
   1000.0000000000000       0.99854853496384832           FEDFKITPTDENIRWIRTDMRFDVLDF
   1000.0000000000000       0.99597899697712622           IEQQGFGLNWDNLKILCEDRHLEPLDL
   1000.0000000000000       0.99637263032238188           INKFDSKCKGQRFGMIAYEVDMTPLRL
   1000.0000000000000       0.99596717920813216           IRGLKLQLSCFKFNFFIGEQRWNKLDL
   1000.0000000000000       0.99567391320290555           CDEMPCKWRDREIHFVRRRCEFAELSW
   1000.0000000000000       0.99414845785927608           IDEQSCPFQPDNFEWFYSDCSWTHLEL
   1000.0000000000000       0.99507651255951168           MRNMQVGLDCNSLTCFTEEAQVDCISL
   1000.0000000000000       0.99766756023626768           LGKMEWRVNMYGLGWILHKIDCSDFKL
   1000.0000000000000       0.99851472051146462           IEKVELKWKYPKVPYLEEETDASNFKV
   1000.0000000000000       0.99696203987200782           VDKLGSGMKEGRLAILREDIPPSMMGM
   1000.0000000000000       0.99771593181453599           LWKIPFKLPMDDFRLLIDKINAPPLKF
   1000.0000000000000       0.99652855815875840           FEGPELRWRAEYCGWIRGECDWKPIKL
   1000.0000000000000       0.99445635877776251           LPKYRVRPTPNYLTWVWYEVHVETIEI
   1000.0000000000000       0.99388971694522033           FRRCRIGFDNRAFPLFTGQCRYGQMEC
   1000.0000000000000       0.99540658990510822           FRGQKFSWNHHHIKWFDNQISADRIEL
   1000.0000000000000       0.99727427317695416           LMNVNIKIPCDSLHCLWSRLNLGEISI
   1000.0000000000000       0.99861962178268682           FRDVRQRAERSKLKVFEHDANPNDMEM
   1000.0000000000000       0.99870147301177004           LKNVEMPAQTNDFDLLDPRVDMRNFNF
   1000.0000000000000       0.99720930037522493           INKFKVDCECPRIRGFCQERKQGKVEF
   1000.0000000000000       0.99501642748718899           FKDCKMNGDHKKLNCIMNELQADHLNF
   1000.0000000000000       0.99728159771570335           FDKHTIGGKNDNVRGLYEEVSLNGLHI
   1000.0000000000000       0.99369846704939602           LGKYRIECPDPNIPHLRCEVEGSSFDI
   1000.0000000000000       0.99441606718898135           FPQVTAEWRFHDCHLLHRRVDCDKMRI
   1000.0000000000000       0.99603088422243458           FRGCNLRPEMSRLGLVYGQYRGGELDF
   1000.0000000000000       0.99732349543513699           LSKMQLSPSCGSFECLLESVPMRDFKF
   1000.0000000000000       0.99247744808535110           FEKYRMKGSRRCLKTLWRTFKLGELDF
   1000.0000000000000       0.99501517059646805           FSDTRHKIEHPDLNMFETHATIEDLEI
   1000.0000000000000       0.99609233594783231           FAELKGDPGEESLQHLLREVSVNNLTL
   1000.0000000000000       0.99734576696146704           FTKVEMEGDNNDIGTFHFKHDLDKLKM
   1000.0000000000000       0.99832787081926422           FDKVNCNIKQEEVRFFRQSFKIGRINM
   1000.0000000000000       0.99797030333888714           LDKVEHHCREDNLNFVKNHAEHTHIKI
   1000.0000000000000       0.99706791826128782           ISKWQIPCERQDLKYLCNKINVEEVNF
   1000.0000000000000       0.99735344972849471           FRDFRCKQDVCKVSMFDKEIRCSNMDM
   1000.0000000000000       0.99839348314561382           FGKMRMHHGLERLRMFCYNISKDWFEL
   1000.0000000000000       0.99611923559900473           FKPYKMEANMGGIRMLPHDLRADHLDF
   1000.0000000000000       0.99768050111182260           FRDARIQLENCNIGLIERKARCDGFEI
   1000.0000000000000       0.99776706404837967           CDDCSIQCDRHKIQWFYREWKAPELDW
   1000.0000000000000       0.99886339872338947           LKNGEVQMQNSRLEMIEAEMKVRKLNF
   1000.0000000000000       0.99667770135008960           LANIEFGANMRKMDIIIYEFNVKCIGL
   1000.0000000000000       0.99727879276943021           VNKCEVPVQPEKFPYLYQDCKFKNLTF
   1000.0000000000000       0.99671173744763775           IDEVNCKFNCPHLGCIPKDFEADEVEI
   1000.0000000000000       0.99646045898614310           FGDQNCRMSHDRVTYLETDADAQEFKI
   1000.0000000000000       0.99729679543937988           LCKRDLEFCIQNFGLFAEHPDIGRLKF
   1000.0000000000000       0.99802433216425668           LEKHNCDSRQEEIRFFKETTAFDKIQM
   1000.0000000000000       0.99576604022821125           LNDWKLRPKRQSLDILSRNCEVDELKL
   1000.0000000000000       0.99718770847703664           FDKMPIQIQFEKLRIFCPEIAVELFAF
   1000.0000000000000       0.99802986845577402           FPDHRCAWQMENFRFFYSSMKSEVLEL
   1000.0000000000000       0.99536760525645918           FDNMQWRCKSSYFGFIRKECRCDHFDL
   1000.0000000000000       0.99680623437702121           LYRCEQEMGGDPLRIIWEGLEADWVKF
   1000.0000000000000       0.98971840647013709           VGNVGCPFGSKTIQVFSDEISLQWFDF
   1000.0000000000000       0.99802588943144332           FDKSQCQHKKEPIKMFRENAEAARFKV
   1000.0000000000000       0.99845146758358916           FTEAQMELNNKGIEFLEQELKLKSMDL
   1000.0000000000000       0.99812436091049406           IKEMRLSVDGQNITILGTDASLDPFEL
   1000.0000000000000       0.99771299066574914           FGEPKMELRMARIQILYVEIKINRIDF
   1000.0000000000000       0.99665672423298735           LTEYKWKNSHAHIPTFHRDFKFGEMQF
   1000.0000000000000       0.99540596941652781           IDNRKFDVNQPECKVLTNTVRCEGCDL
   1000.0000000000000       0.99365491763712710           LEECPIDVCGGEMDWLKREFEINTLPL
   1000.0000000000000       0.99759598717649556           ISDKRFKCDKRHFDCFHHEFEMKCMTL
   1000.0000000000000       0.99488556682985274           LEKLEIRCEDQDFPCMKYDLEHPDFDL
   1000.0000000000000       0.99760785503321492           ITNFEFKYGEHDFPWLRRKPEISQLKI
   1000.0000000000000       0.99692592536896241           LQHPELQVPDKDLQLLRFSIEMSVFKF
   1000.0000000000000       0.99824839627731909           MEKFDCDPNEDDIHWLKETIEAKRCSF
   1000.0000000000000       0.99447509821632440           IDQYNCTARKESMRILRKKMDWGMLHL
   1000.0000000000000       0.99594326844557435           FEDCKLGMKWYPFKFLWQNYNWQGLEM
   1000.0000000000000       0.99812771635029152           LNGVKIKMQDQSLHYLHCEYNADEFDF
   1000.0000000000000       0.99936788710580760           IDNCDMKIQCEHLKMIHDDWSVEELSL
   1000.0000000000000       0.99801028972027339           LGKPTTEVNWNELEAFWEKMEHRRIRL
   1000.0000000000000       0.99511603517845959           LRKQKLPCEIHYFGWFLYKHEKNPIKF
   1000.0000000000000       0.99590874944088481           LDKTELSMEEKDVDLVRGTAEISNVHL
   1000.0000000000000       0.99819590324158736           LDEYKWDYTDDELNCLNKTCGVSNLDI
   1000.0000000000000       0.99714297706988109           IDDCQVYMSDKHFEYLHSHFEWRRIQI
   1000.0000000000000       0.99752708211073249           LENIDLQWKDPEFPMMKHDPEFGNIKI
   1000.0000000000000       0.99728666998715754           LNTWELGIKPKGIEYLHCSSEMRGFRI
   1000.0000000000000       0.99705625445302604           FERQDANAAPQELRILRHTFEVDCFRF
   1000.0000000000000       0.99726433059394914           FGKVAVTCTCNSIPCFCEKMDTEPIGF
   1000.0000000000000       0.99818899055223020           LDRGDLPLRRQDLGLLRAKASIRTFKL
   1000.0000000000000       0.99582449101189818           LWQCDVKCPLSDFNMLASNIDVGDFRF
   1000.0000000000000       0.99262075389733384           ICDVPFEVSCPHFPMMCNEQNIQRLYI
   1000.0000000000000       0.99566108088456895           INEVRVKFDWGNLQYFYHEFELRPLDI
   1000.0000000000000       0.99675492949835587           LEDLGFRVRMTQIKFFSWNWGLDELGM
   1000.0000000000000       0.99503422991990775           LQKVSYPYDHKSLQVFHENVNISWLQL
   1000.0000000000000       0.99474858459625093           LQKVEQDNDWQTFRFLMEELSHEQFTI
   1000.0000000000000       0.99806975602498049           FEKMDITMKNEWMKFFREKPPWESVKV
   1000.0000000000000       0.99358714299049078           LDQIPMRCRVRQLKLITQDLKQDEFEF
   1000.0000000000000       0.99822095614845119           LREKKVSVENDQLSLLWKDPKCTPIEV
   1000.0000000000000       0.99634295050686217           LNECKPDVKSNRMEFLQQEIQWNPFDI
   1000.0000000000000       0.99770341768286597           LRNQNVKVSDDPLKWFDQTMKREEFDM
   1000.0000000000000       0.99467825657749642           LYEMNMQGDFPDFDYLMKSFDHEPFDL
   1000.0000000000000       0.99808383780736498           FKEWKFQSEKKPINWLETNVNMPYLEI
   1000.0000000000000       0.99874399121416690           LWDVKDKLACGKFPCLMREIRVPQIEW
   1000.0000000000000       0.99492187741467020           IEDWEPDWKDQDMELIKYSWPMTRISL
   1000.0000000000000       0.99735361648050780           LSDMEWEFSADDFNWLRDKLHCPAFKL
   1000.0000000000000       0.99633531320146607           LKRWEIRAPQPDITWFNGKINVTDFRF
   1000.0000000000000       0.99606372589011694           FEKRDGPAPIDDCRILRQTCETPYIKW
   1000.0000000000000       0.99573394999538878           LRQCKVKVPGRKLKIFDNEGSPKYWDL
   1000.0000000000000       0.99862133168637746           IKEFKIKLKREGFRWLEHEVKLSMVDM
   1000.0000000000000       0.99513811804703667           LHRTKHHVNGRDLNCIPEKFQIECFNF
   1000.0000000000000       0.99775047889331892           FRDGNQSCNTKRFEFFDKDGTAKCFAL
   1000.0000000000000       0.99566688182836238           FRNTNMKTEDHRLDVIWQEWNVQNFTL
   1000.0000000000000       0.99756295358567404           LRKIQLDISSKSLEFLEDPYSLKWFEI
   1000.0000000000000       0.99812136491114412           FRKTSMQLEHKRFEYLDGDNKFYQFDV
   1000.0000000000000       0.99802111310604269           IDNIDIGMQPKDFQIFSGRLEIEGMRV
   1000.0000000000000       0.99603932169705955           LEDVGFQCRKENIACLYRQWGNTCWGL
   1000.0000000000000       0.99714970869625708           FCKMKLDGPHYGFGHFWGDFNVNRLDF
   1000.0000000000000       0.99807375987950608           IEEGRFKHREETFKHIRRKLEFEECKL
   1000.0000000000000       0.99419806371143948           IPNQRAKVAHEPIKYLMQQVHCDDCPL
   1000.0000000000000       0.99694715966912661           ISKCGVKTDNQRLSTLEEDWEHDDIKI
   1000.0000000000000       0.99766666670146553           FKSTSIDMEHSKIELFDCECHCRNMEF
   1000.0000000000000       0.99526037949004564           LKNMKLEVKGRRFDYITHRWRLKTLNF
   1000.0000000000000       0.99706241069882684           LCDLNITVDPYPFQCFCNDVKFGGIEF
   1000.0000000000000       0.99711382516142044           LDECTMTFTDQDVSFFSRNWRVEGLEL
   1000.0000000000000       0.99782277896410310           VNEIRCGFQITRVPLLEKDVTLDVMEL
   1000.0000000000000       0.99770646276025277           FGEMRCTMQMCKLCHFMREKKVGDFEV
   1000.0000000000000       0.99530356621717064           FADMYKRYGYPKLKFMMKETRIEELDF
   1000.0000000000000       0.99362504611659808           LRKFKCKVGEDAFTVFWWEIQVNEIDF
   1000.0000000000000       0.99710911021439219           IKEFDFNIDRRELDFLNPKWGYTPFDM
   1000.0000000000000       0.99416750208135085           LKKSAGQLEACKLSMVVEEFKFCSLDL
   1000.0000000000000       0.99732077086411619           LHDVPLPLHSGDLECLDKDQSYKCIPL
   1000.0000000000000       0.99722877746340166           LTDTNMNDNEETCRKLLESCKFEEFEI
   1000.0000000000000       0.99657664625757625           FNEGKFTHACPGIRIFTRPVKWEGMEF
   1000.0000000000000       0.99414262948068410           LSPMDNKVKRKNVDVFDHGLSWKECTF
   1000.0000000000000       0.99841683164710893           LKSCRYPIDNGRFQCLDTECTFEDFEC
   1000.0000000000000       0.99818871453544533           FQKFRTRIKPEQFRVIFPNARIDELEL
   1000.0000000000000       0.99429482441270489           LNNCSQDMGGDEIKMIAEQIDLEQVRL
   1000.0000000000000       0.99332264990869534           FEPCGIAFKEDDFHYFKKRLQYHGLGC
   1000.0000000000000       0.99681218542506200           FNKVSVKEESEGLRYFVNQWTIDELPL
   1000.0000000000000       0.99578929654706538           IDDARLGGHQNSLNWLTKDLHRDALDI
   1000.0000000000000       0.99807578399470365           FEDWGIDMHDKNLEFLTKQVSQQGLNL
   1000.0000000000000       0.99831046740007712           LNDYRRDVKTQDIKLIHGQMKTEKLEF
   1000.0000000000000       0.99851566480987641           LHRIGYDAEEPELKYIWEKAPMGKFSL
   1000.0000000000000       0.99580234319516103           FEQGETDVTDSEMAIIHQKCDWGRLKL
   1000.0000000000000       0.99666356672977330           FDDMKAGVRIEHLKMCWRNVKINSINW
   1000.0000000000000       0.99717153119820501           FQECRFDGKREQLRMLYKQCRLQRVEM
   1000.0000000000000       0.99844111070790831           LDDRKVKFSDGELSLLHKDTEVDWLEI
   1000.0000000000000       0.99541933933593973           LQECEAEIQWKYIECVDKEMDAKHLNF
   1000.0000000000000       0.99570752300929455           FRDQEFEDSDGDLEPFYHHLEMKHIKF
   1000.0000000000000       0.99599603044468110           FGKFDCNWRMNKLQMLADELSMQGIEL
   1000.0000000000000       0.99156234390408637           FDDLGMPLTSKRMEILEREDRGRYWDM
   1000.0000000000000       0.99648845120752350           LYGANFSWPDSRLDILTGEMRMKEIEF
   1000.0000000000000       0.99714582258786000           LRTFKINVNEKELGYLRGHFKFGHIEM
   1000.0000000000000       0.99220139629718829           IPPLKIHVEGSKLNLIDHDYHGKWLEF
   1000.0000000000000       0.99491240759146093           IPNIKCSLQCRNVEIIRKDWRPNTLEL
   1000.0000000000000       0.99785695657421691           LKNIQARVEYKDLDFFYSRFSPRWFYL
   1000.0000000000000       0.99630051739332015           FGDIDVSYHGHNVERFGKEVPFKGIKF
   1000.0000000000000       0.99683508092525031           IKKFEAKIEYYKVGILEYDVRIDEINI
   1000.0000000000000       0.99488180950450600           FPRYSISNQEDSLHWIYDELSVNDIGF
   1000.0000000000000       0.99284280018177584           LEDWAQHIRCKDIEVLLRKLGRTSFAL
   1000.0000000000000       0.99675128943795266           LKDMRPAVRSGRIQFLEKDAGFTQLQL
   1000.0000000000000       0.99512700000034437           FEDLPMHFRVTRVPFLYKEKRASFLDF
   1000.0000000000000       0.99471930992007851           LQSLNIGMHRKRLDIFTDDWPVRILQF
   1000.0000000000000       0.99672546722986743           ICDVDFNFGERGLEWLCKRVQGTRFKI
   1000.0000000000000       0.99748549950612952           LAEQNLNHECATLDVICKDMRLRTLDF
   1000.0000000000000       0.99607416508511415           LGDYKIQQNQKTLDIIAKKMKWENIDL
   1000.0000000000000       0.99431382629740639           ITDCDMQGSWQDLNWVYQDVDWSDFKF
   1000.0000000000000       0.99824507978166799           FWRIELEKQVDDLRLFHERIPIDSLKL
   1000.0000000000000       0.99613129687492030           LCNWQISISFETFKLFCCGVDLPPFKF
   1000.0000000000000       0.99699631220176133           LRGLDVRWEVSDLQYLTGKGDLKDLRF
   1000.0000000000000       0.99730533383654640           ITEVRSKIDDSDISWFNKTVKAQDVDL
   1000.0000000000000       0.99635450828047700           IGELREKAGETRFCMLWKDMNVHELHI
   1000.0000000000000       0.99910559376533792           FKDRDWHMDKKNFEILEPKIEMRPFRM
   1000.0000000000000       0.99767878648503105           FDDEEAKVHQEPLQLLREGIEWPTFKL
   1000.0000000000000       0.99744036919404866           IERGDVELRNTQFQLFNEKLPFNSLSL
   1000.0000000000000       0.99676451861481186           IKPTNFKIDKGDLRFLWSKMNVEEISL
   1000.0000000000000       0.99552389804909214           LERPSIEPKTSEFNIFKQKWTCGDFNF
   1000.0000000000000       0.99828924828347787           FKDFDWQADSNDLDLITPGVEVRCMKF
   1000.0000000000000       0.99692004165060011           FQGAKIQYTASEFHNLYGKIHWDNLEI
   1000.0000000000000       0.99763166166929140           FSNMSMRIGNQHIKVFHNNVPMEYFDL
   1000.0000000000000       0.99626520756882864           LDEEQFDAKYGRIELLRKDLNIRRFAI
   1000.0000000000000       0.99754390634092671           FDQLRCQFTLEELKIFKPKMDWEFCHW
   1000.0000000000000       0.99339706806302319           LERHEYNGKYTSLELLYESAPEKHLKL
   1000.0000000000000       0.99247688090138497           LEQMRVEVKGQGIDCIWWDRSIQTIEL
   1000.0000000000000       0.99423438523562468           FEQYNIDHKGDSFRVLRTKHAHERFAI
   1000.0000000000000       0.99651203766553420           FKDKRVQLHCQLFKCLIYRLHLECLDF
   1000.0000000000000       0.99395190827615321           FESFGTSARWDKFRIMVTDSGFEQFTF
   1000.0000000000000       0.99725777031886031           FESSSYDFKDESLRFIKTKCQCTKFGF
   1000.0000000000000       0.99812826463104609           LDNFSMHVKKERFKLLNSGCNFDHIDV
   1000.0000000000000       0.99781766866739696           LKQINIHINRERCKVFDRDMQCSHLNL
   1000.0000000000000       0.99768702402123066           FGEVEMKLGVAHFRVFWKPYPLEEFTL
   1000.0000000000000       0.99846318068141771           ITEVTFPFSCMRFNFICRDFKMQMLDL
   1000.0000000000000       0.99588885835000318           LKENKVTCDYERLRCMFKNFRIKQCEF
   1000.0000000000000       0.99790284270790330           IEEWEVEMATREIDDLYKPIEVRSFKF
   1000.0000000000000       0.99853555154337881           LGKAKLKSACHKMRCLCEDHDIENLNL
   1000.0000000000000       0.99733974820210736           FPQLEVPHAMSEFSHIFYRCEMADLKL
   1000.0000000000000       0.99748648218738423           FWEASVKIQRHKWELFDKEATPKEFTV
   1000.0000000000000       0.99707253175595767           FRDASSKQNVQKLKLVIRECSCEECSL
   1000.0000000000000       0.99716142297072863           LEDVKCDTEEETIYHFRKDVGMGGCEL
   1000.0000000000000       0.99405306944890959           LEDWALPWNDRSISILRRDYNMKAFAL
   1000.0000000000000       0.99603990414308752           LEPSGMHAKEKEFELVRPKWGLNYLNI
   1000.0000000000000       0.99344970135886657           LSDLKMDAEDNEMQIFKSSIPCKCINI
   1000.0000000000000       0.99891711975711683           IGNYDAQLKERDCDVLKQKVEINKLKF
   1000.0000000000000       0.99832350756593280           FNEAAFDCGHEDFRWLHRKRKLAKFEF
   1000.0000000000000       0.99406336064630840           FNKWEMREKAKHFDLLWTRFERAELKL
   1000.0000000000000       0.99446897362221021           LEKFRIRKRATKMSYIYQELSVTPLPL
   1000.0000000000000       0.99381713799773563           LHKAGTNLSLKKFQIFGEEFKVSMIGL
   1000.0000000000000       0.99744972470510562           FEKCDCTCKNHKITAFNSEMKCDGLDL
   1000.0000000000000       0.99784594900751045           IPDEKLNMGMQRCSFLDKDCECGNCEF
   1000.0000000000000       0.99546239265744507           ITEGDWPMKYNDFNWLRQQMDLGYVKF
   1000.0000000000000       0.99592255867666413           LEQLDVDLSTYDFSLFHTKFNIQPVKF
   1000.0000000000000       0.99745977060599755           FENMEFQMRVQDYELFRDNIDCNGIRL
   1000.0000000000000       0.99705390750202938           LRRYRIEFDANDIPMLYWNFSTDRIDL
   1000.0000000000000       0.99799736342623080           LTDCRYAVRGSKFRLLEKQVKFNAIEL
   1000.0000000000000       0.99512360743625339           VDDIEFKPTANSLEMFQRDVSFKEMDV
   1000.0000000000000       0.99767533956731091           FDEQEFTCKHCGFGFITKSPDMGEIKF
   1000.0000000000000       0.99667736382616190           FEDCDMKMKSDKCHLIQSEVDINEWKL
   1000.0000000000000       0.99718175220442529           LPDMKTGCEAPGIECLFRDPSMKGFDL
   1000.0000000000000       0.99517100171844375           IGKHPCTKDSDELRIIHERIHTEPLQF
   1000.0000000000000       0.99529481040266332           LNNWSLREGRDQLRHFYAKLPLEELHM
   1000.0000000000000       0.99717720511475638           FCNIDVSMHYKCFTWVCGKIDKREFRL
   1000.0000000000000       0.99762840800778096           INEWQCHAGERDFDYLRKTVTVRDWAL
   1000.0000000000000       0.99651067300980145           IDDCKGTIKHARIGMLRKEIGFNIFEW
   1000.0000000000000       0.99621413924281033           LRNHEMDMDPKDLTFLSAKMNFRKYKF
   1000.0000000000000       0.99815659219368291           LEDCQLDMKNKHCDLINSPIELKRVRV
   1000.0000000000000       0.99570281136351080           FGNLKMGVKCDELKIVWWSLPIEIFHL
   1000.0000000000000       0.99744748253821680           FNNGDMNYEHKDFEWFHQNVNLEHIRL
   1000.0000000000000       0.99805916177692022           LWKMEFRFGGDCWKVVCESFDPHEWRL
   1000.0000000000000       0.99594653920302667           INEWAIKEKDQGIEIFQKDVEWKEMGF
   1000.0000000000000       0.99767095431090458           ISEWPMDMPDHKLDLFDKEGDITPLDI
   1000.0000000000000       0.99800982984314113           LTDQKWRPGHRTIGWLFKGVRCPEFEF
   1000.0000000000000       0.99337478175773752           LRTAELKTSDHALTRIITGFECNEMRM
   1000.0000000000000       0.99664915327009762           LDPIEKSLKIPEVPLLIHKCEMCEFKI
   1000.0000000000000       0.99601126928230288           LGRPEPKKPYEEYHFLREKLEWPPLKL
   1000.0000000000000       0.99872554880932263           FHKRQYKAHCCDFTCFHERAEVKEMKL
   1000.0000000000000       0.99554310401178070           CYKNRCEHKYPEIKLFRERLHVERLRM
   1000.0000000000000       0.99670248779586879           FDDMAVHMQEEEMQLFHRKINCAQLKL
   1000.0000000000000       0.99756499091138950           LHNAGVKLTCDEMRCITPKARMEQIGL
   1000.0000000000000       0.99506550711041797           MKKYKMAMDWEELNIWVEKHNLGCFDF
   1000.0000000000000       0.99681794060653184           LKRYRVKVESQNFNMLDWENRGSAFDM
   1000.0000000000000       0.99814460619598333           LAKWDIKPPSDEWRIIKDKCGMDEVGF
   1000.0000000000000       0.99444745257614009           IDEADFRINCEEVNCIRAKMGVQCIEI
   1000.0000000000000       0.99763654090622300           LNNMELKASTKSFEWIDKQIPWRPLKL
   1000.0000000000000       0.99873496882236512           LEDMESNMHDHDFNFLRTKMAFEQLSF
   1000.0000000000000       0.99556614791046594           LKTPNWKMDEKEIDYLLMKTDCSELKI
   1000.0000000000000       0.99526853775221846           LSRIKVQVDMDWLKVFGNRVTFEPVQL
   1000.0000000000000       0.99530865723350070           FGKIKIEFNEDSCKWLKENYTFEMIEM
   1000.0000000000000       0.99658122420344364           FKNMTMPMEYKSLEILEMKTTIRAWDI
   1000.0000000000000       0.99778753872615511           MKEIRFQCEQPKMDCFDQDMALHCISL
   1000.0000000000000       0.99676065889692811           FDEIKDHFSPQEVNFLRRDINCGTIDL
   1000.0000000000000       0.99686604706011595           LQEVKYRMKHNCIKHFHKSWKCQSWDI
   1000.0000000000000       0.99826487062312386           LSNMSFDITFDDIRILDDKIKTEELDL
   1000.0000000000000       0.99720820457322135           FDNVNIEHKGNEIRWLNHSCKFDAMEI
   1000.0000000000000       0.99651819959880905           IDDSQCHIKCSEFNVLHKKGNMQVLKV
   1000.0000000000000       0.99408074089374376           MNKMEFKYKYKQLTLIHEKIPVNSFRV
   1000.0000000000000       0.99742392453307183           CEKAECDIKKKNLGMCWWRVNIKRCRF
   1000.0000000000000       0.99786517807977460           IAEVEARIGQKNFDYLNKPVEWKECHI
   1000.0000000000000       0.99563559291450499           LHNPDCRFDHHNIYILMDNVEQQELKF
   1000.0000000000000       0.99557247762165335           LRQCDAHIDGKECEMLDDHCHIHMLSC
   1000.0000000000000       0.99406070958690440           LNKSDLQYRPENIKLVTENCNIEVIRI
   1000.0000000000000       0.99796225335827804           VEKGRMELHQGDCRCLKQRINCDRFEL
   1000.0000000000000       0.99542432570984785           LSKFENRLPNYGLDILHNKLQMPEFKL
   1000.0000000000000       0.99628779347980045           MQEAEMKVKSNEIQIFKKQVQFGPMKL
   1000.0000000000000       0.99727910843334244           IEKPTFERKNPEITWFYQNCELSHFKF
   1000.0000000000000       0.99510178253982873           IDQVNFTCRSNELQFIRKQLQCDWMRL
   1000.0000000000000       0.99602220560797117           LEKPELQIREADFDLLKRRSDSTDFKV
   1000.0000000000000       0.99798072172762375           LCKLDFGINNNAFEVLGEDMDWRDIRL
   1000.0000000000000       0.99634758730586082           LDRAPGDLKKEPFKILYDSWPSEQFNF
   1000.0000000000000       0.99760617773399751           LDRYGAEYDCKKIEDFIEEVQCQRFNL
   1000.0000000000000       0.99642520536107793           FDQFTFRIRYTKFELLYADIDPRNMSL
   1000.0000000000000       0.99645291817111237           LKKDDSEVNLKYLEVIYDPIKPKRINI
   1000.0000000000000       0.99819311483248585           IPEARISVGDHKLELLDHEVGIHSIDL
   1000.0000000000000       0.99406765883705406           LSGYEINMKCAKLRLFAGEWQFDKMKM
   1000.0000000000000       0.99593459955634611           FMDFEIERHCKQFDLICKNIKFKQVEL
   1000.0000000000000       0.99403449943915978           FEDQKWNPRLTKFPCFGRNWRSSCLEI
   1000.0000000000000       0.99565195291057884           LGNITVDHTKESFRYFDCSVRVDHIDI
   1000.0000000000000       0.99729417801466391           LNEIKHKIESRKIGLLDRSPSPNEIEF
   1000.0000000000000       0.99568031561054904           FYNQDCAMNKQNFEFVLRNVEMRSFKL
   1000.0000000000000       0.99765164895111191           FTNWNFKPKTHRIDGLYTNCEVRNIKL
   1000.0000000000000       0.99338371229078204           LDQCEATMGSDDFKIIRMNWYKEMFKM
   1000.0000000000000       0.99652986879825900           LDEENLPLRPKDCECFRRRWACKWVTV
   1000.0000000000000       0.99529831045558070           LHPIKADLEPRECDWFWPKIEVSYIRL
   1000.0000000000000       0.99725721133430267           LEDTKATVQWSEMGFFRHKCTSNSLEF
   1000.0000000000000       0.99756233749539180           LKRYRIDADPPSFHVIGEEHSMEKVDF
   1000.0000000000000       0.99786982967666615           MDDFTCNWKEEKFAFIYKQFGCGACSL
   1000.0000000000000       0.99207025216564260           VPEATVKCRGEGIKCVMQGMAMEDFNI
   1000.0000000000000       0.99655842855291099           FRQCNWTCDEQDLGCLKTRMDLQCVKM
   1000.0000000000000       0.99523040978342525           YRKHDIRPEKGTLPWFDEKWSINDLRM
   1000.0000000000000       0.99798929399111258           LRNFKMRHDVENVKILGGDFKVGSVEM
   1000.0000000000000       0.99553851255094805           LTDMEMEITDTEVALFRYKASGQRYRM
   1000.0000000000000       0.99861342507092021           LQKPDCKYPVNDFNLIRQKCDVDQLKC
   1000.0000000000000       0.99780387032563955           LRDADVGANFPKFKMMYKETRMNTFEL
   1000.0000000000000       0.99809463934395293           LWDWNLRWKYDTLRRLFKAFSCDDCEF
   1000.0000000000000       0.99890679710296393           INEMPINMAKERMRVLDRDIRFSNLQF
   1000.0000000000000       0.99697198867511649           WKKAKCKCEQEHFRNLESRYPFEDFDL
   1000.0000000000000       0.99839496152731788           LKNCRVEIGQASLTVLDKDCRMNHIDF
   1000.0000000000000       0.99657130544955297           LTEIKPPPDCQQIRWIMKNFPLERIEL
   1000.0000000000000       0.99702334106615731           IEEVECKISPTDFHLCHKPCDCHPCKF
   1000.0000000000000       0.99307306308035148           LQRMEWEGAEPSLGMLRAPMDFHKIKF
   1000.0000000000000       0.99874022749777358           FEKCEVKAKHKKLPPLHGNCDRPELKM
   1000.0000000000000       0.99844679832702121           IEETKWKCKEYQFGWLRKSLEWGGFQI
   1000.0000000000000       0.99757836325747207           IPEWDFPIPCARLNCLTKEMGPKWLKL
   1000.0000000000000       0.99673567342450287           FEQNELKMSTGEMCCLHKQLEVADLKF
   1000.0000000000000       0.99824844667147861           LRECPFTVDQKRLNFFEKTCKINAMCC
   1000.0000000000000       0.99835220392745494           LNNASVPMDQDRLRILDQSMKFQHVEF
   1000.0000000000000       0.99696011952342423           VQKVEINASGKDLRCVSQRIDLDCLRM
   1000.0000000000000       0.99819128885964981           FDKTEGCVRQHDLGMLRDKHQQSCFKF
   1000.0000000000000       0.99805308479067567           FQRLDHDMGDNEIEWLRDTLDIHHVTL
   1000.0000000000000       0.99421406717183491           FPGWDCEYTYYEMPMLHSKADLAYLRL
   1000.0000000000000       0.99827126599411464           LEKVDCDTKINQFNWMLEQVDHPKWRV
   1000.0000000000000       0.99757231484912179           FESCQMSPEREELRYIRGKCQGEPIKL
   1000.0000000000000       0.99204681476150758           LNDCQLHPDGRPLEMIVSDWGLSEIGF
   1000.0000000000000       0.99564120919233756           FPDMKIQPDEESVKLMNKTWRVDMLEL
   1000.0000000000000       0.99353489151042429           LNSLKFKFPMPSLSCFHKDIQINTIEV
   1000.0000000000000       0.99845113067450375           LRNRRIRWDTAELKYLVTDVKVEDLEV
   1000.0000000000000       0.99791989226247768           FTKCNMRKPKNKFRYLENNCDMDALHC
   1000.0000000000000       0.99805389594825566           FKKPKIDWDDEDLSWIDPRLKFNPFEI
   1000.0000000000000       0.99443225435635330           LTKLEMELEQHDCEYLWERLNCPRCGF
   1000.0000000000000       0.99449573920719747           IRDSDVAFETGDLDMLRHHWKPKWVTF
   1000.0000000000000       0.99748165597385974           FPKQTCGMSDEDMRYFRYKHSCNHCRV
   1000.0000000000000       0.99727519750869231           IDKHGQKPKTEGFRCFRDGVEIGHIKF
   1000.0000000000000       0.99673167938043683           LETHDFEVKPAHFGVLCTDEDAGKVKF
   1000.0000000000000       0.99626522118762806           FSSEELEYNLSHLDVFHNGIELNKIRF
   1000.0000000000000       0.99760268192461954           FQKVEVAFCGSELDWMYDKTEWRKFKL
   1000.0000000000000       0.99769331197161293           VEDADITVRHSGVDFFRSPLDVSCLNF
   1000.0000000000000       0.99154965188735267           LGETKYGMSLRSLEVICKGFTTKWMSL
   1000.0000000000000       0.99699150462298058           LEKREPKWREPRLGLIYYDLKTADVEL
   1000.0000000000000       0.99656186943175129           IDKCGADGPQSDIPLLKEDVKYYHLDL
   1000.0000000000000       0.99628855350794743           FDKVNGDTSHDEMKLLRHRFEADNFRM
   1000.0000000000000       0.99512130567521684           FEKCELNYKLEHFRLFNDDDDGAGVKI
   1000.0000000000000       0.99437857689938536           VDKVEYGLKMPQFYWLREKMDKDYYRV
   1000.0000000000000       0.99509941938775648           LRDFEVEDHQHTLDTFYRGQQLRRIRL
   1000.0000000000000       0.99710026604600654           FQEVQCDGKMDDWKWFKRKIELDKMGL
   1000.0000000000000       0.99754049914481768           FHETKPSASTAKLNLLHKDKRLPDIEL
   1000.0000000000000       0.99637661137716083           FDNIEYELKTNDMDIFSRKCNLKCWKI
   1000.0000000000000       0.99712956228612482           FEKITMNIHENEMALMRQKIEMHVFKF
   1000.0000000000000       0.99643331613914177           LSKQSARRRRYGLRYLWDPLSYEDFDL
   1000.0000000000000       0.99503128511202710           FWKVDRNVRFKSLSVCFEKIPFSTFRI
   1000.0000000000000       0.99747870855842891           FRKWQSKSPREKFTFFETEWRMNNFDM
   1000.0000000000000       0.99413410664704249           CGELNCDIQWRGCELLPREIRARRVPL
   1000.0000000000000       0.99688221442059299           FKSIKMKAEFPPLGFIECRPKIGVLEC
   1000.0000000000000       0.99664463669328973           FKNVKMPYEIQGFNIMVKGIRMNQLDW
   1000.0000000000000       0.99870639691239316           LHNIKVAMTCERFKLMISEFRMSGIEL
   1000.0000000000000       0.99719297737787638           CRRWKCSCEWHKIDCLDEEFTRSCFAV
   1000.0000000000000       0.99671295649485692           FDKPTMSAGHEEIKCLRASLPIESIYL
   1000.0000000000000       0.99702744990749059           LWKFEAEWDCGDWPMFCEKNDMGQMHM
   1000.0000000000000       0.99459674437175682           VWKCKIEWRGDQLRYIHQQMRIEWLDV
   1000.0000000000000       0.99814134477671113           LKDAKLSVQNRSIRLIECNIKFSPFEC
   1000.0000000000000       0.99596987305807239           LDNCKTKARNEDLHMLTASCRVETLEF
   1000.0000000000000       0.99364123837265406           FRQWKLERNPRDIAQLHQHIKCDKLDM
   1000.0000000000000       0.99803983346786451           FENFRFDFKERDCEYLKTECPCKEINF
   1000.0000000000000       0.99652292586732327           LDSCSVEYREEYIQFLRANLETNMWRL
   1000.0000000000000       0.99333243318165609           LEGLDMGMSPEEFTWIRGPTELTSLRF
   1000.0000000000000       0.99732256219066573           LHSFDLDAPCEPIEVLHMKHEVKGLKF
   1000.0000000000000       0.99823078944519072           LDKWERKVSYNDWTCLKGKHDLTQLRF
   1000.0000000000000       0.99637150033126787           LEEVSVRGGYNEIRLFKRRMESPPFRI
   1000.0000000000000       0.99128628247721684           IKKKTGNCDPADVTWIREKIPAKQIRM
   1000.0000000000000       0.99701327311980170           MYKIQFGIQHRGFQWLHEKVNISGLRI
   1000.0000000000000       0.99817472151147579           LDSPEIELHDSGLGCLHDQVQFSRFRL
   1000.0000000000000       0.99431023717178624           FSPWSISFEQGHLKLLPWEVRHDGVEL
   1000.0000000000000       0.99766839322641876           LDKMEWPVPLTEFSVIYEKLTRDNLGF
   1000.0000000000000       0.99664930795273354           IHNCSANVERSDIKELHQRPQMDNFPI
   1000.0000000000000       0.99680825854399546           LKHRSLSVERSKFRWLYYEMKWYAFDL
   1000.0000000000000       0.99298392723170592           LDEWRININDTSFHCLQQECTMTDFDL
   1000.0000000000000       0.99673236007701593           FDRGSIPMKDDYFNIFRSRMEVELFHL
   1000.0000000000000       0.99739366680625674           LDEFDMYIAAHDLEILRHRCDYTGLRM
   1000.0000000000000       0.99878909276140371           FTDMKMKTSDDKLKCFDHNLPIEQVDF
   1000.0000000000000       0.99695159789857934           FHRNKMSCSETNFKCFWQSAQMETLEL
   1000.0000000000000       0.99066468986250833           FNQFKARLELGTLKWLTLESSIEYFDF
   1000.0000000000000       0.99850534258223989           FNKTRLRPTKEDIKMFEERLSYDHFPL
   1000.0000000000000       0.99511246414604870           ILKHDHDMNNHDIRWFCEKIEMERFKV
   1000.0000000000000       0.99548861600446981           FKKCDCQMDIEACNFCVEEGDHDPCKC
   1000.0000000000000       0.99626906668637372           LCSWKIRIAFTRLRLLFNDAKTKYFDL
   1000.0000000000000       0.99647642446307338           LSEVGQDWAFRKVDFLSKDLPYNNFGI
   1000.0000000000000       0.99661987144168240           VKDCQMDVDENNIDIISRELQLKKFDW
   1000.0000000000000       0.99295923084095072           FKKGQVDHGHKNLDCVDDTCKHECLEF
   1000.0000000000000       0.99790286958342456           FKEVHIECDTSNIPLLDKNTHVSYLEL
   1000.0000000000000       0.99245433021647589           IDNGNCRLKQKNLDMLKQDASVESFQI
   1000.0000000000000       0.99695281284060511           LANWKAHLESPNFRHIYQECNIDDLEL
   1000.0000000000000       0.99451073840746129           FRELEYDMDDSDLTRLYARMSMEEIEF
   1000.0000000000000       0.99525602589617346           LTQPNWKCEKDDLNLIDSNVSNPELEL
   1000.0000000000000       0.99641426487612472           FRSCNIQMRCKCLEIFEHGMNIKKLRF
   1000.0000000000000       0.99640320295547535           LQEIKIEYERHKFDLIEKELGRSSLSL
   1000.0000000000000       0.99657201185138033           LSKADVKPNTNRFTPLCGEFEVPNIRM
   1000.0000000000000       0.99697656751641484           FHQVEMKHSDNKFRLLHYDLDPHEFKI
   1000.0000000000000       0.99723345142000452           LDNLSFSMNIAKFNFLEQDMNASEFEF
   1000.0000000000000       0.99564866472624347           IEDTDCKWKTNDITGLNASADLHDVRI
   1000.0000000000000       0.99425282316410946           LHNWRMKDRDENIKRFTENMTLEYFQL
   1000.0000000000000       0.99730891130480581           ITSLDLRLKVNKLNHLISEPDWEDLRF
   1000.0000000000000       0.99645269161776351           FKELNMQVEWKHFELLQQTAQNRCFTI
   1000.0000000000000       0.99805630162301195           FRDYDGRVDYKKLDIFEKQLNCAHCPL
   1000.0000000000000       0.99554469289815850           FQQCPMKMSYEWIKFLNRSADIDELQF
   1000.0000000000000       0.99716698478979671           VSELPCDCSMSEFDFLWKKQDWHKWRL
   1000.0000000000000       0.99714544041658892           FHETDLKGDHTDLNWLTKKMEVHHIRM
   1000.0000000000000       0.99390255997239063           FNSWDAEYRRKGWDWLVHKMTWKRIKF
   1000.0000000000000       0.99681340351523073           LEQPCVPAKENDIKFIRPKVQLCYLKL
   1000.0000000000000       0.99779786195377895           IENRDTEMKYDRLDFLKNDIDHRRLKL
   1000.0000000000000       0.99441909154356012           IENAGMSLKPPDFEFMYERVKQKHLSL
   1000.0000000000000       0.99630887616469588           LDKLKLQVSSECIRFMSESISYDPINI
   1000.0000000000000       0.99596553847867408           FYKFHNDWPGNNITVIYEDVKCGRFDI
   1000.0000000000000       0.99368851083174903           LHNRNVSRGCKEFNHLCDEMKLGNVEI
   1000.0000000000000       0.99699317971088197           LRDFKVQIAWDRMRMFRHDMKWGTFDL
   1000.0000000000000       0.99867362315773656           LDKTSGEIKDSEFRYLRERCPSESIAF
   1000.0000000000000       0.99695770631178993           FENWELKFGHDDLPMFRCNLDMPYFTL
   1000.0000000000000       0.99855522750489134           FDDISANFREENLHFLRKDPDWECFQI
   1000.0000000000000       0.99692542869647416           VERYDVPARSTNLEMVYDKFDVNHVRL
   1000.0000000000000       0.99822127436694008           LKEWRLQCNVWKLAVLWKDMRVPNFDW
   1000.0000000000000       0.99205022435611079           FHEAHAQEDSEKVRKFIREMNVEAFDF
   1000.0000000000000       0.99237211504146272           FDNAEYSCKDSKFGCMWNEPDSGSLPI
   1000.0000000000000       0.99672096727258452           LDDGDVKIRDARFPRFTSSIDFQEMSF
   1000.0000000000000       0.99556776335632324           LKDMRVKVGGQRLPWLLSEVKDKEFDC
   1000.0000000000000       0.99514935954800376           VREFPVDVDCKKWPIFDKECTMQKICM
   1000.0000000000000       0.99430598116932822           IWNSGIPEGDEKVKRLGTEWSLEDLGI
   1000.0000000000000       0.99906827762655637           LDKPQCKVNEDGIRKFREPWQGQELKF
   1000.0000000000000       0.99590103825776699           FRKGNADKERPPWDELWDKKEGRSMKL
   1000.0000000000000       0.99887947088539408           LNKWTLSANHDHLKFLDEPSRMDPIDL
   1000.0000000000000       0.99657415775944891           IDKHNKSCDEEELKHFRDKLKIPNLTW
   1000.0000000000000       0.99864477695353016           LKEYKFAVDWDELKVLITKFRIEAIDW
   1000.0000000000000       0.99580236264766442           LDDMGVRARKERLKAFQREGQFDGVQL
   1000.0000000000000       0.99625563161101971           IEKAQMKIRMYRMQMLPDDAECNPVKI
   1000.0000000000000       0.99377059782736732           LERLDAKFEYRNLQMLQNGCDIEQIKF
   1000.0000000000000       0.99807012891878011           LKESGCGLDRARMQFLESDLRVNSCDM
   1000.0000000000000       0.99627512935378393           LSKCKPEFEMPQLPIMLGKWRAGRWDV
   1000.0000000000000       0.99549713710381471           FRDSKIGIEPKSIQLIMRGAKVSSMEY
   1000.0000000000000       0.99866476987740260           IYDGNIDSKCAKLGYFCKEQKIGRLDF
   1000.0000000000000       0.99476500751760721           FGNFKPRIQHDGLRFFICTMKANEFDL
   1000.0000000000000       0.99682676796382808           FKKIGVKPNEGNISMFDNQVPLTQFGL
   1000.0000000000000       0.99697163889987506           FKDPKMGLEMKNLDILVHGPNERHFEM
   1000.0000000000000       0.99825458547109358           LKKFRYECEGHELPILHQRVKQMRIEL
   1000.0000000000000       0.99936493033831508           FDDIQCDWKRGELKLLRRHIALQRCGL
   1000.0000000000000       0.99783530983043256           LKDRRVEVNSPKMGTLYRSMRYPRMEL
   1000.0000000000000       0.99768499453411674           LHEMSMRCQAKRLECLELELALKTIGV
   1000.0000000000000       0.99621092475671802           LKETNCRCDRGKISFLEATVNCKYLQV
   1000.0000000000000       0.99611934724847351           FREIRFKEELPRMGLFLHDQKWHEWEL
   1000.0000000000000       0.99737682250744486           MPDFKMQFKKAGLKELMRRCDMEKFDM
   1000.0000000000000       0.99610502142157231           FGQYRLNFTINKISMLMYDKKLTEFDF
   1000.0000000000000       0.99726393469686381           FTDIKADLEDGHLSVIYQDLKFGEFEF
   1000.0000000000000       0.99903041788121549           LKDVSLRLRPRRFDFLHKEVDLHDMKL
   1000.0000000000000       0.99524029925873814           ISRLETDIRDKDMEIFHEEFTVSKMNL
   1000.0000000000000       0.99610709746944159           IDKADLRWESTGLGYLHERMDAGAMRF
   1000.0000000000000       0.99674145068447173           LEEFDESCNETEFEWIKYKTEWGPYRL
   1000.0000000000000       0.99435281986406920           LCSYECKMKVRPFRMLLCKQEISTLKI
   1000.0000000000000       0.99350187631911380           IYKCEPQMSHNQLKWLPYRIEAGPMKC
   1000.0000000000000       0.99897695801865072           CDKVEHRCKWDGMKIFRDGVEHDMLKL
   1000.0000000000000       0.99713671467620757           LYKQQLKHALDHINYFLEEMEFEDLKL
   1000.0000000000000       0.99776314921432452           LDKWNMDCGVKEWDVLRMKVENRRWKC
   1000.0000000000000       0.99839637655822810           LDKVHHDCTEPDIAMLKDPVDMPHFSL
   1000.0000000000000       0.99385894963886834           VEKAEVHVKQKMFSFLKAQYEISVFKW
   1000.0000000000000       0.99629363685974925           LENPEATMQTEDLQLFKDGMTMTNFRL
   1000.0000000000000       0.99447764130081773           LKSKNMEMSKTKMSWFESEIALKIFGF
   1000.0000000000000       0.99604043810770715           MKDWSINFQPPRLEWLDQETQMNELDV
   1000.0000000000000       0.99772629171255955           FEKWKGQHSHPRLECFSEEWRLKRIEL
   1000.0000000000000       0.99796059202368359           FSKLKVKWETDHLRSLHQEVRWDYIEF
   1000.0000000000000       0.99583656649519015           LHKQPIDHDPSWLEWFCEEVRWQALEL
   1000.0000000000000       0.99708105441568040           LKNPQINMTPPKFQFFHNEMKFQRLEL
   1000.0000000000000       0.99873953875312405           IREVRWACDREKVDILDNDAKIKCVEL
   1000.0000000000000       0.99741519756730923           IDDVRMSFRKGDFKFLKHSMRTEPCDI
   1000.0000000000000       0.99764000144752751           LNDGDYNSEQRDFPTFRRKWEFQGFRL
   1000.0000000000000       0.99912383347438838           FKKGEFDMDGKDLEMFNDNCSIKSVHW
   1000.0000000000000       0.99887362756404485           FQECNFELADKEIGYIRKGAPLSKLQL
   1000.0000000000000       0.99763854283560494           LEEYSLDFRDPNITILRRRCDAKRIPV
   1000.0000000000000       0.99602147178244149           LHECDWPHTCTDFGMLWKRMDMQWMRV
   1000.0000000000000       0.99568822611612928           LMDQEVQAGFNKLDHILSEMTMRELGL
   1000.0000000000000       0.99720911806422452           FGDAEFDLSSRGFEYFACSVDIRNFHV
   1000.0000000000000       0.99473247934563880           FSNRTMNPTCRTFEVICNNIHMQKFQL
   1000.0000000000000       0.99734560312511678           INDVKLQVTAERITVLNNEVQYSWLEI
   1000.0000000000000       0.99567637952123900           IPEVRLEPPDKHFNTLMYKCKLEKIDF
   1000.0000000000000       0.99828823702882163           LDSCKLDATSDHFKLISTTVTPEKFEL
   1000.0000000000000       0.99590579841953519           FDSQEMKYKHSNFTWIRGEYEVTYFRV
   1000.0000000000000       0.99733421133712818           LAQPDIRYSGPQFQWVVRKMEKKEIRL
   1000.0000000000000       0.99407085058800904           IGNCSVENQQSDCNRLPNKCDCKEIKW
   1000.0000000000000       0.99564248980445291           LDEKPPRTKHDRVRKLLRNCQVEDIDI
   1000.0000000000000       0.99744340503723927           LKETKWRIEEDRFRFILNEAKYYELEL
   1000.0000000000000       0.99594799534542477           LNEVGCRYGESGFTIIVRSMACRECGF
   1000.0000000000000       0.99701046832275353           LTDINLKINKECLKWIYRDFTVDHMDL
   1000.0000000000000       0.99666424924710129           FEQPQVKLKDESFRYLTWDCNCEYLGV
   1000.0000000000000       0.99652687712438870           ITEFRVHWHVKKFNILFKNVKCDFLEL
   1000.0000000000000       0.99728193141034893           FDEHGHKVRLRQFDLLFKEIGARGFCF
   1000.0000000000000       0.99641041427086119           LASCRVDYDIPDFAELAESMKVNKLEI
   1000.0000000000000       0.99730740688322728           ITEHDAEVTGKEIDMCHKKVEYSTIKC
   1000.0000000000000       0.99635821326453744           FDNHEIGPRQQDLKIFRFNITVDGMSF
   1000.0000000000000       0.99638552672073444           FGKHPHDFNPDSIKWVAEECQVERINL
   1000.0000000000000       0.99797351805310697           IQEVNMNADQKEIDILRKKCKCRQWAV
   1000.0000000000000       0.99865591380810614           LEKVNIPHTHKEFTFLTEKFDMSWFNI
   1000.0000000000000       0.99695565495373484           FGEPGFKLQRKDIHYFTRNVSFDDIGI
   1000.0000000000000       0.99521379231332774           LKTGKVKMDRPTMKIIEGDLQIDWMEF
   1000.0000000000000       0.99644214702553713           VEEVKLEVEFGHIQCLWRDIKVEFVEF
   1000.0000000000000       0.99866889187493024           FREGPMKWGKDKFEAFDKEYRMRDFNF
   1000.0000000000000       0.99558041654813256           LKDDRIDIDNGEFNVIIHEYKFGRIDM
   1000.0000000000000       0.99231048074864348           INEWNKGVGRKDLDLMSKKIDIDHMKL
   1000.0000000000000       0.99707543795401932           LTKVKYHSNEEAIKFFMEPMRREHFDL
   1000.0000000000000       0.99759276537617125           LAKMEIGWGHDRIKMLGADYKLDTVDL
   1000.0000000000000       0.99506161114628155           LVKMDLGWTDKKLEHLSPECEMKNMKV
   1000.0000000000000       0.99659904725675363           LQEVEIKVPSTEVNCLNKRIGMSQWRF
   1000.0000000000000       0.99878610703692183           LQDGELQVKTNDLDMFHQPLELTGIKF
   1000.0000000000000       0.99595355057033175           INEWDFNCETSNFDVIAKNWDGKYIKI
   1000.0000000000000       0.99041972768482811           IHEGHTNHHFKRFEGIVKNCEMKNVKL
   1000.0000000000000       0.99383646408621784           FARWKAEHGRMELTYLNEKITTARVEL
   1000.0000000000000       0.99686674003914777           LQQARCEMGLADVGFIIPRLKWGKCEI
   1000.0000000000000       0.99562596569554185           FQPCNISFEPHHLEWFPGDCGLKEIKI
   1000.0000000000000       0.99808636151038055           LDKMQAEHKINWFDWFLWPFDCKRIKM
   1000.0000000000000       0.99733764038005390           LGGFDLRGQIRGFEYLVGHMDGKDIRM
   1000.0000000000000       0.99374962404277989           FGRATHDFACIDFDCFCRRMETKHMRL
   1000.0000000000000       0.99128789545117413           FGGAELKSPSQYLPRFMGRAKIDDMKV
   1000.0000000000000       0.99367034810417854           LEETEYQIRPQHLDQFHSDCEVNTINI
   1000.0000000000000       0.99474375332825526           LDSLEIGYKPQELAVFRGDCEVQQWRL
   1000.0000000000000       0.99725858332416961           LDDVEYNWHGDKLGCFYSDLEAGPVRI
   1000.0000000000000       0.99790953764366863           LQDPKMKLDVSHFGMMVRDWSASELDI
   1000.0000000000000       0.99708602725082973           LHEWDQKEQPSPLDHFFRGIQWRDIRV
   1000.0000000000000       0.99630728385537581           LCDPEVSPDFRSMDLLCHDQRLSGLDF
   1000.0000000000000       0.99567254265906791           FNNVRWTVATDKVNVMDWDMRINGMEF
   1000.0000000000000       0.99936500414856733           FNEGQMRMEKSRLDWIEKDVKYTGVEL
   1000.0000000000000       0.99560633550164213           VDDPKVQDQEDKVHRLHQELKIEYLEI
   1000.0000000000000       0.99669394944390344           ISDWHLRQDKEKWKYLTYEHRVQDVDM
   1000.0000000000000       0.99634253949197182           LHGNKMEVGARRFEWFLNEPRWARLEF
   1000.0000000000000       0.99756357240585358           LEEVHSDAKKKHIDWLHRELQARRFNV
   1000.0000000000000       0.99811881435983796           LEKWDETIKDSQMNLMREPIDMKQFRL
   1000.0000000000000       0.99903504154566436           LNDRSIDAKCREFDCIRKKFKAKSFDL
   1000.0000000000000       0.99425044378668059           LPDWDFNGTHQNFEPIWARSDWKSIKL
   1000.0000000000000       0.99654152578813515           FDEYDFQMKIKSLDWFHRTMNFNAFTF
   1000.0000000000000       0.99603436198860573           LDEVKLTRQTSPLKWFMRGVRVDQIEF
   1000.0000000000000       0.99738773915960399           FPRMGLEMGSADWSLFTEKLNRERFGI
   1000.0000000000000       0.99491747619387272           LRQLPIKWDMVQLSWVFKELKLSDMEL
   1000.0000000000000       0.99781618069970490           LMNFNLPLKDEHLRLFLHEMKIEHLEI
   1000.0000000000000       0.99806828972454986           FDKGKWKLTDPRLKCMHGEVRLGGFEL
   1000.0000000000000       0.99797977436031726           IHEANVNQNETRIERFHRETNYKSINF
   1000.0000000000000       0.99559382301167632           FCKVRAGCGCEGFKMFCSEIQGQGFYL
   1000.0000000000000       0.99673303994713314           FEQGDCDIQEDDIKYFKEEWACNKCNW
   1000.0000000000000       0.99785029133792191           LEKQDLPLKERWFQFLRKSLEHSMLRV
   1000.0000000000000       0.99611186029501708           LNKCQIEKKNNKFGELPPEAGMSKLQC
   1000.0000000000000       0.99809454478933624           FMKLRCETTRETIKYFIDELKIDHCDV
   1000.0000000000000       0.99799990204229416           LTKAKIDMGYNDWPILTAKIKFNRIEL
   1000.0000000000000       0.99579922742721294           FKEIRIPQEPPPVNFIWHDIKFSPLDM
   1000.0000000000000       0.99715549065402287           FENCEMAPKWENFRCIDGQCEMPCLKF
   1000.0000000000000       0.98992389663206037           FRPYYMPIDEKDVELLRAQMTPRHIKM
   1000.0000000000000       0.99736923524625187           FSKPGQDVSKRRLDVLDEDCGMGPVPV
   1000.0000000000000       0.99681490588966160           LANVHLNLDKRPMEYLLHEFKINKIEF
   1000.0000000000000       0.99439505864689648           LKNANPPVEKPRVPHIEPEAQANELPF
   1000.0000000000000       0.99568973142646322           LRRMDFGMGYNYVEALQDKMEFRAIRL
   1000.0000000000000       0.99653500684075424           IDNGRYNWHRNSIKWINSDCKMERFEI
   1000.0000000000000       0.99491635881464024           LTSMTVPPTVRRIDFVCREMKERWLNL
   1000.0000000000000       0.99758162807172190           IEKVEMDLQNTEMSFIRESGSYGPIKL
   1000.0000000000000       0.99561530486848904           IPKKDKEAPEHDIDPLRQRWDINTFKI
   1000.0000000000000       0.99801810446422012           MSKPSIDFDMDDFKIIHERMDMESFKV
   1000.0000000000000       0.99690089207262722           CRECPCDCYGRDVDLFNTTVDLRRLPL
   1000.0000000000000       0.99828101434541305           FSKMGWDFKRKKLEMMDQDFKIRAFEM
   1000.0000000000000       0.99792617924429894           LREINPKITQHKLGILESEMGQRDWNF
   1000.0000000000000       0.99688264628533885           LKEIEMTDESRSIDRIVRNMNHREFHV
   1000.0000000000000       0.99802596533981591           CNEAQAGCKEQRFEWVYKDVQLKNLGL
   1000.0000000000000       0.99776464685556521           LMEFKFELPEERLDTLYRDVEVENMDV
   1000.0000000000000       0.99475535393163839           VKKARANFDNEKIKHLMMEAKLGDFDC
   1000.0000000000000       0.99743442093735080           FRSHSCDLEYRKVAIFEKDFRCGKFDF
   1000.0000000000000       0.99859842657345388           LKDVKVEIDQKSINTLYREVRVPGIQI
   1000.0000000000000       0.99793204398482671           LKKWECSIERQRFDIFEDEYTTDCVHI
   1000.0000000000000       0.99622631036727916           MKDVEWHMDGNPVQLFDGGLEIKVIKL
   1000.0000000000000       0.99613564921962261           WKDKEVKIGWKKIEFLERPIDFRACKF
   1000.0000000000000       0.99625779379200208           LNNGRCNCDQYRFECFYGDWNVKGLTF
   1000.0000000000000       0.99678780871671957           ILDWKLCVADNSLRLLHNEIRFDCLEL
   1000.0000000000000       0.99615664262064174           VEKLAMDPNNHELTMFRDKRQVDRFTL
   1000.0000000000000       0.99766336548603829           FDKHEWQRELGDLGWVLYKLEIPPIRF
   1000.0000000000000       0.99706480657984686           LEKVECALQNDEIRLLDDKLAAEKFGL
   1000.0000000000000       0.99564867012405756           LHRVKIDFGGQPFHWLMQSSKFDRIDV
   1000.0000000000000       0.99859103270630234           FEKQTMQMSDEEFKVMKESMHLDVIHF
   1000.0000000000000       0.99917747163152204           LPKARLDITCMRFTLLCPDHRLKKLDF
   1000.0000000000000       0.99736502627509072           LERWDCHVKCDDFGLMRESCSQRWLKF
   1000.0000000000000       0.99409785885524160           FERYDYTIKLQEFTLFKQRWELQWFNL
   1000.0000000000000       0.99738331294946769           FKEMDIDLDNKYFGYFGKKFPIKKIPI
   1000.0000000000000       0.99808793298234288           FTEVSYNHKPKDMEMITKKIDFKCVRI
   1000.0000000000000       0.99734156263139262           LGDADTRIRASSFACICKDIEFKQFKI
   1000.0000000000000       0.99593497858409452           MDKCEIKNSGKKFDYLHESVNVSALRF
   1000.0000000000000       0.99886661680661581           LDKVDFQMKDHPFGLFQEPAEIKAFKL
   1000.0000000000000       0.99836802051495110           FPKCDAESPHAQLSELCESIKFTKVDI
   1000.0000000000000       0.99197539431304926           FEDCDFPWDPGRINFFRSELEQGWWNL
   1000.0000000000000       0.99468748777431149           FCNPKLECGMRMFYFFFGKLDWKKIRF
   1000.0000000000000       0.99547261683605159           FDRCDCDSSERDFRMFREDIGWPHWGV
   1000.0000000000000       0.99818799853084872           FQKVPVRRAQQRFNWLPEEWGVDELGI
   1000.0000000000000       0.99686284098824052           FKTHKWQMGKERFGQLDSELKQSNIDF
   1000.0000000000000       0.99919790447637991           LPKVDMQIDLKDVDVLYEKGDAPCLHF
   1000.0000000000000       0.99309715065490867           LEHVKCRVRICNFHLIVTDSKMAYIEL
   1000.0000000000000       0.99744558386453164           LNEIQAKHKEKKLSMLRRDIGMHPMTL
   1000.0000000000000       0.99752350012713775           LKEYDFRIEKNWLEFFEVPVRINDLNV
   1000.0000000000000       0.99577842276564410           IESQTFGLSEQDLDIFHSKFGMKEFSF
   1000.0000000000000       0.99940511165519896           LDDVDHKMHTQELSILRNKWELGTFKF
   1000.0000000000000       0.99774340302463627           IDECPIKMKQNEISMMRKKVDQPQVSC
   1000.0000000000000       0.99663201480095476           FESMQFSYRAPDIRFLRQKLTLRHIPI
   1000.0000000000000       0.99494658457529161           LDEKQVPHKNTDMGMLRRPLRFDHFGF
   1000.0000000000000       0.99634207070761305           FRPLNCNLDWQEITLLHRKIPLEKVQF
   1000.0000000000000       0.99369551354041730           LTKGNVDAKCSKFEFFNQEQSAKKIHF
   1000.0000000000000       0.99780105739125691           ITDFQMSGTETELEWFRGRVDMRPIKV
   1000.0000000000000       0.99781931090767373           LEECDCEMPDREFDVMKGGMDQRNFKL
   1000.0000000000000       0.99783371810186750           LSEVRFTCQGKKLNILAKEIPQNELEF
   1000.0000000000000       0.99845693710803962           ISDSKIKWENTDIKAILRKMKADDIEF
   1000.0000000000000       0.99600176119198414           VKDNKASFEGSRFGHIWNEQKVPGLEY
   1000.0000000000000       0.99661557358443364           LENMGIKASAGNLNMLTGDFEADPIKF
   1000.0000000000000       0.99378611507508330           LDNKELEHREENWRWIHCDCDIANFRC
   1000.0000000000000       0.99780983983388083           LDRCDWKIKSDTVQMLTENMGVSEMKI
   1000.0000000000000       0.99624343877829546           IPSKECKCGREEVSMLRHKLDVEELKI
   1000.0000000000000       0.99338138222848127           LADFQVDTCCRELPHLHTRMQVGKLKL
   1000.0000000000000       0.99826989908803665           LSNIEIPVPYKEFELLRVSSGLKIFKF
   1000.0000000000000       0.99444255876747989           FDNEELPSPTGEFDFMWNKFEANELKW
   1000.0000000000000       0.99402894750665594           IARMEHSCTGPNMPDLIEDQEMRRLKF
   1000.0000000000000       0.99832509196199948           LDKCDVNPPDPDFDMLRPRMQQKPFKW
   1000.0000000000000       0.99701084338846346           LSEAHVPVPPGEMNWFYKEWRYTPLEM
   1000.0000000000000       0.99680257839100983           LDGVKMGFRDTSLHFFNTTFRIQQLEL
   1000.0000000000000       0.99725029864160941           IEKMSIAIRSEEFECLKKNASIKCLPI
   1000.0000000000000       0.99615755411531093           ISKARMSCSHEPFKCVSHHMGYECLGL
   1000.0000000000000       0.99864130552961150           LYKCTLEWGETEFDMFRDKIHPKRFKV
   1000.0000000000000       0.99165352284780939           FEDIGLNIKPDDYALFRRDVDDSWFRL
   1000.0000000000000       0.99521498056016355           IDDWRAPMHDNNFNMFRQTMDVTGFKI
   1000.0000000000000       0.99634955222052890           LRQIRVDMKVRRVDVLWKNFSFKKFGF
   1000.0000000000000       0.99656709027431212           IKKWPMGHNVTSFDIIYEKMGFRALRF
   1000.0000000000000       0.99641561264864176           FQKLKCSIGSKHCELITETIHCRTCEI
   1000.0000000000000       0.99761418378483757           FKECRPTSHIGRFNFLDRDLKPEALDL
   1000.0000000000000       0.99595120005634252           FDEFKFTLTDEDIRFLKHTLQHNVIEL
   1000.0000000000000       0.99571312659252653           FSSAKMRASRENFKYFTSQQNIKEFSF
   1000.0000000000000       0.99785812747651625           MKDIPFRVEQKELEWFFKKCEAGPFKL
   1000.0000000000000       0.99898417350404345           LKEPEAQIDDHKLEMIEREIHIKFLQF
   1000.0000000000000       0.99743772149699172           LPELDQKYQPTRIALVWREPDAHEIRI
   1000.0000000000000       0.99815495683383304           IDDWRWDLKTQTVHWLTHGAKMERIEF
   1000.0000000000000       0.99776081879693168           IENATIKMSIERFKCLREEANLDPVGF
   1000.0000000000000       0.99513395466983556           FNDPRVKTEPDTFKHFLRSISEEDWNL
   1000.0000000000000       0.99682740430141914           LCDYKPAINARKLDLMYSEVKLKRFEF
   1000.0000000000000       0.99134161777656504           LHNMRYDCEKERWSCLFADMRVKGFEL
   1000.0000000000000       0.99825268136911816           FYKASYKMEKPRLQYLDVEMKMNDLEC
   1000.0000000000000       0.99823947038196204           FREMKPRCGFKELDLLYKPCKIRSINF
   1000.0000000000000       0.99663627166469615           FPEMRLKVAPNSFDLLYKDMNGKQWDL
   1000.0000000000000       0.99781669608859158           FRENRMPLEYTNLNILPWSIKMPGLDF
   1000.0000000000000       0.99394455153802885           IKKCQWRVEKREFAIVYEKHRVPTIRI
   1000.0000000000000       0.99741400649888079           LDKADYPVRWTKFDFLHDGLQCSAVKF
   1000.0000000000000       0.99767023008009825           IENVSLECSEEPIQLLRSSINFPRFTF
   1000.0000000000000       0.99307834161726027           FMGLEFPVGANTCEFVLSNLQCRGLKF
   1000.0000000000000       0.99687906242528190           LNQAEWDADTTSLETLFYKLETKGLRL
   1000.0000000000000       0.99507546105539657           LVEPDIDWTCSHIECLCRRPQIRNMSW
   1000.0000000000000       0.99422462419497237           MHDISCKWDNTDISMFYNTVNVQWLDF
   1000.0000000000000       0.99747334363725082           LYDCHFKWHQPNLKYIYKDCKFEEMDM
   1000.0000000000000       0.99611270908820115           FYKMNMKRSINVFKYFLPPWGMEDITF
   1000.0000000000000       0.99580080945548455           FDEYGFKFRADYFKLVYPPVPHDALGF
   1000.0000000000000       0.99598074904783629           FGECDAKWKSGHISHLGPRMETADVKL
   1000.0000000000000       0.99845276848099584           FNKTNMKSNDEKIHRFTQECPGTEIQL
   1000.0000000000000       0.99603083460141961           ISKMEMRVKCWNLTMFCYDWDVRYIKM
   1000.0000000000000       0.99748912943858914           FGQYEYNWQQTKLECMYPEMEMRNIKF
   1000.0000000000000       0.99645843195911854           FCGARLGLGHHCLKMLCCDTKVGRVEF
   1000.0000000000000       0.99358882214273392           FAEPRVEFPNKKFEMFSKERSCTAVEY
   1000.0000000000000       0.99726206578342480           IRDIKLQFPSQEISMFHKKNRMEYIDW
   1000.0000000000000       0.99844009674191414           FEEGGPKLKGSSIRVLGKKLELDYWRL
   1000.0000000000000       0.99912663239740529           FDKLDCKWREGEMDILREKVGCKVFHF
   1000.0000000000000       0.99573133188024021           IDERKMGMTEKDIDFMKKEAGRKTLEF
   1000.0000000000000       0.99499567125525523           CNECPASCEKHPLDVIDTSIKYGAIEL
   1000.0000000000000       0.99745935487149018           LDDWNMSCRPHKMDWLEEELRLDGMDL
   1000.0000000000000       0.99601559012094076           FRSNHAEYERNKFQVFDAEIRCPHFEF
   1000.0000000000000       0.99760623732265274           LPQPSMGVPPDKIPFIYPEYRLPWFDF
   1000.0000000000000       0.99709406289379210           FRNLRMDFSPNYFHWLVTEMKIESLDF
   1000.0000000000000       0.99642325777305785           FTEVQLACDHGTLKCIMKNMKFEEIEF
   1000.0000000000000       0.99585365597504882           IKSMNIECELQYLSVILNNMRAGRIEL
   1000.0000000000000       0.99422538776664604           FAEVSVSASRNTIEDLLVDAKLKRCEM
   1000.0000000000000       0.99562283557642617           LHDIKCGCEATCLSVIWSSFNMGWFEF
   1000.0000000000000       0.99533153564897425           FGKMEATRTLREMERLRSRWEFREVKF
   1000.0000000000000       0.99327859100238991           FDPWECEMHVDQINYIHGECDLHRFRM
   1000.0000000000000       0.99820336650220109           FQDIDMALDERDLDIFAKRIKCKALNF
   1000.0000000000000       0.99794002224130884           MDKEETPPKCTDMDCFHDKIECTPFKV
   1000.0000000000000       0.99772970852365817           LGEMDAEMGCRGIDLIQHSFDLKYLNI
   1000.0000000000000       0.99797792910196659           LRKMNIEINYDEIDLLHEKLDLHGLAI
   1000.0000000000000       0.99793992419626687           LEKVYENVKGGELSWLYEKLEMSEFKI
   1000.0000000000000       0.99888849483787956           LDDANCEVHDSDLEFFKSTLEVTNVRI
   1000.0000000000000       0.99848076553729470           FKKNKQPVDHKKFECFEGSCHARGIEL
   1000.0000000000000       0.99370544432512542           LEDLTVNIKIHQFPILWGPVNAQYFDI
   1000.0000000000000       0.99497907018689780           LYERRVALSPKRFNFFNKEMKETQLEL
   1000.0000000000000       0.99759871021448110           FGEFSQDCNIDTFNYLLREIRLDDFEF
   1000.0000000000000       0.99785416744370437           IPKWDTEFTPEHFRILWEEVQAEQIHL
   1000.0000000000000       0.99709656279684999           FSDPGYSLSEEEIHWLRDKMDVQEFKW
   1000.0000000000000       0.99867248867355385           FDEGEMDWVECEIGILKRDIEGGKLKL
   1000.0000000000000       0.99721310994262802           LRKVEIAWQMQEVQFFMEKVDTRRLKV
   1000.0000000000000       0.99881571293298177           LTKMEMPHQEEDMSYFKDKMDRHQFRF
   1000.0000000000000       0.99935618202706800           FGKNDVEIQFKEINVFHEKCQVTKIKF
   1000.0000000000000       0.99873644934474615           LDKLDVNVDPGDIKWFNENLTLGPFSF
   1000.0000000000000       0.99712808046930146           LHEWDLTINNRRLDHFHTNCRLKTFKF
   1000.0000000000000       0.99306888409911676           WTKLKMEREHSHVDDFTQDYPMPKFEI
   1000.0000000000000       0.99459786877128886           FVKMTHDMECNDLEHFMEDLSLKDFRL
   1000.0000000000000       0.99441693857454139           LENFDCDGQIKDFELIHDGCSNRGLRF
   1000.0000000000000       0.99735894765746902           LTQKELELGCKEIEIFHNNLHMRGFRL
   1000.0000000000000       0.99867575832487998           IDECNWACRHKCLDVLRHHLDIKALKF
   1000.0000000000000       0.99726987060359618           LPQWKFDWQYTDLGFFHPDFKANSIDL
   1000.0000000000000       0.99481128706433375           FPKPGFKSTFEWLKTLCARPEIDEFRL
   1000.0000000000000       0.99899789839418118           IDKADHQMSEKDIQLLKHKIECNPVRI
   1000.0000000000000       0.99915561643589890           LEKRNPNAKAEDFKTIHERVEVEKIKW
   1000.0000000000000       0.99726794048579182           LMKIDCSIGPRTFSLLYETIDFSILRF
   1000.0000000000000       0.99577979956120255           LHDPSIQARDTDVNCMRYKWELKPIKL
   1000.0000000000000       0.99750852362306819           LTKFGADVGLHELKFFITKHTMDKFAF
   1000.0000000000000       0.99854783098088162           LEDCDVGLRETDFSFFRGTYPVDMIRF
   1000.0000000000000       0.99777952472828280           VQDVNIRWGQEEFECFRRKPGLKDLTV
   1000.0000000000000       0.99783140993611164           LEKWSFRGKETEMKVFRNRFTFDDLNM
   1000.0000000000000       0.99021461457811044           LSPVEHDLTHGSVGYLTWSVEIQNWHI
   1000.0000000000000       0.99634995538226390           FDQSDMRFRDPGFGHLYENAGVPEFGF
   1000.0000000000000       0.99868265549603596           LPPWEIGIPDHEFRRLHGKIDAHEIKM
   1000.0000000000000       0.99677265448730301           FEKLGVKQNANEWRVLRQKITCEGFHL
   1000.0000000000000       0.99335403213930085           FHKVGCDCDHEEFRVFDGDIRFDPMSL
   1000.0000000000000       0.99694498757324823           FYKMSWDFTPNYLRWFQENCGWERMGV
   1000.0000000000000       0.99236059470620064           IRKYSVKYDQKQINMLEEQLRCNWFPM
   1000.0000000000000       0.99666406088310699           FRGARIKCDYPRLKLLEGRFNADSISF
   1000.0000000000000       0.99834481175855461           LCKVPLPHSCGSFDMICANMEINYLKF
   1000.0000000000000       0.99549249213415647           FGRPNCDEDRNRLDDLYETYKVDRIEF
   1000.0000000000000       0.99822900143404725           LRRAKLRMDVPRLNLFEYSVRFQMIEM
   1000.0000000000000       0.99909787162681529           LKETKSAIAAKKCGYFDKECRCGHFDI
   1000.0000000000000       0.99890197676540471           LRSPKINVERPKFPLIEREHKYAWMEI
   1000.0000000000000       0.99706243506655012           LADWKISMTYTRFDRFYHEFKSQEMDL
   1000.0000000000000       0.99728757854871808           LKEVDVSVDDRPVDRIRTPAKCKNVQL
   1000.0000000000000       0.99274804224757540           IEKPEARCKGPSLGHFRPNVNQQHCKL
   1000.0000000000000       0.99773446372129826           FAGCEFPLKKERFDYWWGEMEWKTFKF
   1000.0000000000000       0.99816577464577505           FEKMSVKKRDPEFRNIRESPDTEHLRF
   1000.0000000000000       0.99824587372005258           FDRYDMPMDFDDIKIIGERLDCDNFRV
   1000.0000000000000       0.99872907844426917           LHKVDLNKPRPSFCELCEKLTACKLNI
   1000.0000000000000       0.99299956966206071           LWKIHEDRERGDVDDLVDKVHIRKMTL
   1000.0000000000000       0.99406542439901324           FSKCDPENSNRDLNVLHQHEEIGKIKL
   1000.0000000000000       0.99502290100684565           FCGWQRQIPVKKLDFFCATTDIKRIRL
   1000.0000000000000       0.99596281851485580           IDKFDARMKGNPLGMFSHRHTIPWIKF
   1000.0000000000000       0.99542684221345756           LSTFRLDISPKKINLIYQNARCYTIDF
   1000.0000000000000       0.99722589597818445           IVSVKLHMPNNKMGWLEADVKFAPFDL
   1000.0000000000000       0.99636396528986026           LAEMTIAIKCEKLRVICHEMDISAVTF
   1000.0000000000000       0.99564300678239781           FQNLKCEWGSDDIKNFWVKCQIDKLEF
   1000.0000000000000       0.99678125314336030           IRELDLTMDNTSFDLLESSIPNKCIDL
   1000.0000000000000       0.99635375074066856           CKKIPCSCEDQQLKWMRDRLNVAPISF
   1000.0000000000000       0.99637024182715883           ITKTDVDCDRSDMGYLQDKWNPAPINI
   1000.0000000000000       0.99673423719460030           MKKWRPPKENQGFNRLYEPCKCDEFEM
   1000.0000000000000       0.98806772926734343           LYQIKDEADDSKMAWLWCDYNIAHLDF
   1000.0000000000000       0.99673582852369380           LDKVQSAYQWNDIDMLREKAEGRYFPL
   1000.0000000000000       0.99784272107203742           FGKTPMECQSDDFRWLPENFNLGKFKF
   1000.0000000000000       0.99717832086336555           IWKLEINCSADDYKCLSDKIKWECFEV
   1000.0000000000000       0.99539187270667062           FDDESMCGHESDVRCLRQKPGKECFAW
   1000.0000000000000       0.99668671834686384           VSKVDCDSSEDQFGDLYEKVKMNKLQW
   1000.0000000000000       0.99729733591898051           LSKPEIDITAEPFHLLYAQMEWDKIRI
   1000.0000000000000       0.99749018144265944           LDSMDLHPRFDEFPIIRNSFDCGVIKL
   1000.0000000000000       0.99770164179110699           FKKIEMPIGVTELQLITDKISCPIVRF
   1000.0000000000000       0.99793672410606238           LSDVELPAKEAELHCLNQNLEMKCLRL
   1000.0000000000000       0.99796147063802831           INECNIPCTYNEFRFMRKKMHADCFNI
   1000.0000000000000       0.99590066459563575           FPDMTFTPQGRNLDHFCKGIGCKEFKF
   1000.0000000000000       0.99645493158732146           FSEWDCQWRNKKLDGLAEECGLKPLRI
   1000.0000000000000       0.99760657174607770           IPKRDCNIGKDKFNFFDEDWAFQSLSF
   1000.0000000000000       0.99865009378977876           FTKYDASCKMDNFRHLHEKIEIKGFRL
   1000.0000000000000       0.99828814700878954           LNEMRDQCTDTRCDLLDRECKDSGLDF
   1000.0000000000000       0.99558424889441466           LKELPHKLEHKRFELVWYEKDQRSFKL
   1000.0000000000000       0.99630063011877745           ISDFEVDLEQQYLEIIHWEVDQKKVRF
   1000.0000000000000       0.99842492132280325           IGEVEFQCGNNKIEQLEKQAEAKSVKI
   1000.0000000000000       0.99136725187478691           FKSITYNHESKSLEHLVDGFKVQKLGF
   1000.0000000000000       0.99464706084116361           FEGKSCGRTENNFEFFKARMDLRNLKL
   1000.0000000000000       0.99766926640181175           FTSIEMGWDEDDFKIIRPSIDADWMRF
   1000.0000000000000       0.99764206487028861           LQDQEADMGQTDVEFLKAKGDMQHIKM
   1000.0000000000000       0.99659659395514766           LNDAEIPFNFDDMELIQPKVSVKWFRF
   1000.0000000000000       0.99297910571149217           LSKPAMKPSEPDFTWFREKARHTTFHL
   1000.0000000000000       0.99460631238298747           FNKMDYEDDWDRIKHLCEECPLNKLSC
   1000.0000000000000       0.99594800251080196           LTRAGIEQNNEALKWVGDQQKFDHIDI
   1000.0000000000000       0.99854926654137599           FDRFPGSMRDQDLKVIYEKVSSEGFKL
   1000.0000000000000       0.99577671113282862           LSKAEISRDCDYLKMLDENCRTEPFDL
   1000.0000000000000       0.99747575639030195           MRKWSWEISSENVRMFDEKCDFDTFGL
   1000.0000000000000       0.99691713465740983           FCREKFEAHSPQIKFLCNKGNLEKMDF
   1000.0000000000000       0.99770713150052959           LHGWDISVDQQDLGCLRVKIGLGCINF
   1000.0000000000000       0.99550775562828986           LENVDFGAKKSDMPLFSQKMSTNILKI
   1000.0000000000000       0.99693233867244480           LDSFDVEWKYMDFSWLHCQVEWSSIKL
   1000.0000000000000       0.99359261608848004           LGSCTWRCSTDKFKVMVGNEKFSDLDI
   1000.0000000000000       0.99849320953359078           IHKMKIKCPTDSLKFITASMKIEVVEL
   1000.0000000000000       0.99487963629092646           ISDEKIKWDQQNFPIFNKDCGASTLDW
   1000.0000000000000       0.99841893580370999           LREFKVPLEWTRVSLFEDEYTVAYLEL
   1000.0000000000000       0.99654929956870031           LRQWRFRLRKQTVNFFENSIKIRALEI
   1000.0000000000000       0.99636112207091154           LAERKWGVKSSNLKAMFQDQKLEGIEI
   1000.0000000000000       0.99890754928646852           FRECNAQYEPNKLEHLERDMSLEELEI
   1000.0000000000000       0.99688065951039706           LCEEKHNWSVGNLEVLCKSIKVPAFEL
   1000.0000000000000       0.99270071815196170           LRGLKFQVEYGRLGIFDHKQRPRMFDW
   1000.0000000000000       0.99563091463278441           FDKFKWSMNTGDLGFLGETTKKARVEM
   1000.0000000000000       0.99732804203372483           FERFKMSCRRDNLKCFTLQLRMCGIDL
   1000.0000000000000       0.99574286521262523           FYKYDTDMPDPSLGKLNEDAEMQDLKL
   1000.0000000000000       0.99549076548658089           LYQIDMKMRVAKIAWFWREIKFKECDI
   1000.0000000000000       0.99455927446710279           LRGIDLQVSCEKLSCMWNDIDAKYISF
   1000.0000000000000       0.99477657144826803           FAPVDVSIHFDFMDWLIAQFDYRGFKI
   1000.0000000000000       0.99794442059950561           LKEADVRDGHPDLNVLDTKIQINEFKL
   1000.0000000000000       0.99906613336802430           FYEWRAGCNWGTLECIPREIRAKCIEF
   1000.0000000000000       0.99764451078230976           FPDTHMTAGRKKIDVLQKEYDWRGMKL
   1000.0000000000000       0.99767029875043112           LHDIKLPADAPRFECVYRECETNGFDL
   1000.0000000000000       0.99541612083854702           LGNIHFDCKHGKIEFFFPEWGLRKFNF
   1000.0000000000000       0.99893413614643445           LHRQDAQLPLNRIELMWDDLQAKKLKF
   1000.0000000000000       0.99822279291255667           FQKVEWSAPNHSFNGLTEPADFKGFKF
   1000.0000000000000       0.99533678739312237           LGELEVKLKCQWLRILYSNIDVNEFSI
   1000.0000000000000       0.99801821778765887           IEEIKVQLRMKHMQVLYSEFDFKVLGF
   1000.0000000000000       0.99663555475050258           LDKMRCQIKDRKVDLLKYQLSTKWLGF
   1000.0000000000000       0.99626571610524595           LQNINLNVKTEELSFLHTKRELEWFHL
   1000.0000000000000       0.99571436107178324           LNNVEVECKWSSLRVFWDTFDIEGIKI
   1000.0000000000000       0.99283738714850900           LEETPAQMTPEEIRWLKSSGGITNMGI
   1000.0000000000000       0.99584903864859142           LQNLSLEIEKKTMELLHATIQLRKMGL
   1000.0000000000000       0.99695689001021714           FKETRWQPPSRRIDMLENTCSISGIDF
   1000.0000000000000       0.99886631020031991           LDDFKLAASTETLKWLYKELKPDIFEL
   1000.0000000000000       0.99711743916229878           IKNGAIKCDHNQLDSFFGKIEMKDFQL
   1000.0000000000000       0.99688507331585541           FAPPQMNFAFNHIELLAWEVDLKALRF
   1000.0000000000000       0.99686659089523788           FGERELTGKHPDLRFLCRKRQYEGLKL
   1000.0000000000000       0.99570479481607899           CEDGTAECGDTEMESIRRKLDYNKIRL
   1000.0000000000000       0.99769972833874299           FRRVKHELGPNELKIFQDRGKHEKWEV
   1000.0000000000000       0.99638504544960882           LWSFKVEKPKAYIRFMFHKHKVERLEL
   1000.0000000000000       0.99787523944730161           LESARIELKPQRIGLLWDDIQVGMMEL
   1000.0000000000000       0.99486657673199719           FWKHRFQPKKPKVAWLDQELTLSKLDC
   1000.0000000000000       0.99510920609896969           IYDLKLGWKGAEFGCFIRRPSGGRFNL
   1000.0000000000000       0.99747788753090882           IKNMKLNMDYESIKWFGTKCGIDEIDC
   1000.0000000000000       0.99850981910758863           LRDCKAPIDRQKFKLFDHSQRLPGVDW
   1000.0000000000000       0.99296844489947711           IKELQAGCEDPDLELLNTQVRLKLFQM
   1000.0000000000000       0.99653129117188044           LSDVGFAVALREFEFFGRRSPMRSIGF
   1000.0000000000000       0.99884057113604452           LQEIRVEWERDDLKFIEKKQKCSKVDL
   1000.0000000000000       0.99847550049701095           FGDYKVEFPCSTLSFICHHYKANRIEL
   1000.0000000000000       0.99743309769447452           FRKHKCKRTWPGLKFINTAMKCETCEF
   1000.0000000000000       0.99714154177159764           LWDMKITIHCRSWDCLCTSRRFGCVEF
   1000.0000000000000       0.99835962614362173           LREHKVKFGPEHFPYFESEWGVGEIDF
   1000.0000000000000       0.99903112223842305           LKDWRIKMGKARIRVLEKECKAETMPC
   1000.0000000000000       0.99869670278304201           IYDMSLKMKDTRFGILERDFEFDEVPI
   1000.0000000000000       0.99626001792305052           ISKCQYNIGRENFKFLGQRCEYDQMKL
   1000.0000000000000       0.99946760336602425           FYKADMKKQMTKIGWLFEEVDLHDFRL
   1000.0000000000000       0.99869845243871014           LRKLEFDLDEGDMSVFREPIENNCLRF
   1000.0000000000000       0.99901997275082122           IGKANCGVPKKEVDFVIEKLEAKSLRI
   1000.0000000000000       0.99769857182220179           FKKLDPDMEPAGVHIFWEKLKAGRFRL
   1000.0000000000000       0.99739505134180106           LKDYSMGVEVEKIEVFWNDLRIPTMDF
   1000.0000000000000       0.99521635645030826           IDDLDKKVKESSIGFIRTPVPIKNIRV
   1000.0000000000000       0.99809962873968294           LYEVEVNMPHDDMNWIHQNIDFQEVSI
   1000.0000000000000       0.99677460664675777           FGEWNAGVGWRRCEIIRSDFRCKNVEL
   1000.0000000000000       0.99662756240805839           IDDANCGVKDADLKWWRKTGRMDGMQL
   1000.0000000000000       0.99548501293853764           IHEQRFNVNRDKVHILWWDMKVGRIDL
   1000.0000000000000       0.99721579178581288           VHKLNCDFNQNNFKYLWQKYRFEKFDM
   1000.0000000000000       0.99458177948430726           LCKWNIECHFTKLNYVYEDLKCEKLAM
   1000.0000000000000       0.99503055196409995           FDKYQYPCKGHDINMLWETWEAPELKF
   1000.0000000000000       0.99680412092356896           LWKAELSCKRKQFDCINNPINMKWLKL
   1000.0000000000000       0.99663950614892738           LTSVNINMNYRQMEWIAGKFEIRQMRF
   1000.0000000000000       0.99423563817915150           LQGMDCDIQQDNFEVLNWKGDSRKCKW
   1000.0000000000000       0.99232563822006958           FERMDYNISTVPLPFVFDGMEIPHMKF
   1000.0000000000000       0.99762492601626829           LGDWEIKQPDRGINQIYHQVEARELRF
   1000.0000000000000       0.99199416415415076           LESIKLNQRKDIFRLFYTPFRWENVDC
   1000.0000000000000       0.99191179638167537           IESKSVKMRPGCLRFFCRQWEAEQFKW
   1000.0000000000000       0.99582015305560778           FEGFDCRVRKAEWDYFQPRWGCKDCKF
   1000.0000000000000       0.99800675884279932           LDEGNFDCHWSDIGCLRPKPTMRRIKF
   1000.0000000000000       0.99610898539920156           VDKTNVTCKNPDFKCISESLTMDNLTV
   1000.0000000000000       0.99918454256905964           FRDANFQPHHNNLGFLEKKMRVGPLDF
   1000.0000000000000       0.99205544307490956           IKDPKAGIRRQRIRWVERTMRIGGLSF
   1000.0000000000000       0.99408854149082493           MKEAKLKEQRERLEWFEKKTKQSDVEF
   1000.0000000000000       0.99772216062654684           FGRMPLDVPRQKIGVLEREVNIGRLEL
   1000.0000000000000       0.99874538847172611           FGKQNVKPACDRFNLVCDDMELQNLNF
   1000.0000000000000       0.99612693678739306           FWRFEWTMAQNRIKFIFEECDWTTIRL
   1000.0000000000000       0.99765123857012927           FEDVTMNFRTNQIEWLRTDVSWNKITL
   1000.0000000000000       0.99822196739271385           LEEMRLTTRFTKFDVLWKQLNWGGIDL
   1000.0000000000000       0.99518562606775196           LGERRAEAGCKPLPILGREHHIQRFEF
   1000.0000000000000       0.99928050179039851           LEKMEMDVHDKKVDYLRDEVDIHSVHL
   1000.0000000000000       0.99937170763147276           FDKCEMEMKDDSIRLVTDDAGLDRIDC
   1000.0000000000000       0.99661383891413524           LKKLQISWNNQRFNMFYQDFSSTTLHF
   1000.0000000000000       0.99841923439489522           LKDSRCSFEGDRFQCLDSSLKWSGVDF
   1000.0000000000000       0.99461828946901065           LRGIRMKVRHNRIHRLWSTPKLRELDF
   1000.0000000000000       0.99803375615075718           FKEGGMSIPEKTLEYLEKPFGVHRLDF
   1000.0000000000000       0.99761092289861508           IKEARAPWPDDKLPVIERDIKWDDIEF
   1000.0000000000000       0.99730076928450873           LSDCKFGSDKGKIDLLERENRLTEVEC
   1000.0000000000000       0.99541212363673981           IEGGKVQATDEELRDFRQNWEMEKISV
   1000.0000000000000       0.99720000075669768           LDDMDGETKGDEIPYLRPRLDFCPLKI
   1000.0000000000000       0.99534752119435499           IERPSCDIKTPQISYFNNKVDMSKVSF
   1000.0000000000000       0.99882394608907221           FESYDMKATDSDLSGFREKNDIKDFKM
   1000.0000000000000       0.99529688837390906           LPNMEAGCNYSEIRHLCSNMDINGLRF
   1000.0000000000000       0.99856052364658909           MRKTPMEKDRSNLEELDENMRLNKLNL
   1000.0000000000000       0.99748753183283922           VDEMNCKIKRSNIRLLDHRANVDYINL
   1000.0000000000000       0.99710723211704655           IDDVQIDFEEKKIEFLNRELGWECWPF
   1000.0000000000000       0.99777018220158753           FKNFEIKCTPQKMQIFDTQASFREMKF
   1000.0000000000000       0.99724195406619187           LEKCEFSIPYAQVPFLNDEIETGAMKI
   1000.0000000000000       0.99437338588425450           FDSWEAGPHHMDFSCFNNRVEVRGLRI
   1000.0000000000000       0.99640357194411688           LPKWPMSISRNDLKTLCHRVEFNTFRF
   1000.0000000000000       0.99834276727789251           LPDPRIPMKDEKIRHIWTDCRFQTFEF
   1000.0000000000000       0.99561258618512172           FKQLKIPTDFNGFDELYQQVRMRRIEL
   1000.0000000000000       0.99709052268106002           ICNMGVKAPWQKFNCFCSELGMDEITF
   1000.0000000000000       0.99139893335029761           LHKIEQKYQKHGLPIICYPNSFQELKL
   1000.0000000000000       0.99471108021665089           LQELKWEPQCSELGMLMTKLHKAQFEL
   1000.0000000000000       0.99606851413511888           IKQQNVECPKYELDFLENPLKFKQVDF
   1000.0000000000000       0.99584882839456823           LREAGLKIPEPRIPMFDSEVPMHYMAF
   1000.0000000000000       0.99681767666622367           IEKMECNAKHEHIKWFEDDGSIDNVEF
   1000.0000000000000       0.99652777630329947           LRELDCPFDDNKITWIYVDIKLEMITL
   1000.0000000000000       0.99531196084012719           IGDAKLKVKRRWVKFLDNKYKMDAFEL
   1000.0000000000000       0.99925493697362555           IHEWKLPCTFRNLTCLWKEIKWAHLEF
   1000.0000000000000       0.99671667854550416           LCEMKQDLQMGDFGLMLKSFKKDNIDL
   1000.0000000000000       0.99700469613789322           FSQEGVKFRPRKFDWFQRDCGVKEVSL
   1000.0000000000000       0.99811657484661276           LRQMRVRARMKNFECLMKKFDWKDIHF
   1000.0000000000000       0.99477018849260845           MSDTTQRQPDPNCERLTRDCECHDIQI
   1000.0000000000000       0.99787948515074354           FKDVTLKHHEPRFHHLWRDGTIRDLEL
   1000.0000000000000       0.99649028384760141           LQSQEFPYKKGKLNWLIGEMEFTQLRF
   1000.0000000000000       0.99410691445175881           FRDMKNRVNSNRLQYIFCEIHIDDFEL
   1000.0000000000000       0.99759945790442650           IPDVKMKFRHKRLTCLSREMKTDEMEI
   1000.0000000000000       0.99639358811832812           FNPAQLNMNDTRFNWLPTDVKLSDMEF
   1000.0000000000000       0.99406343008355769           FCEMKLTVNSGDFNMMCPQFTVNPIEF
   1000.0000000000000       0.99735776919919694           FSKKKAKIECEQLRCLLGQMRMDPWEL
   1000.0000000000000       0.99773380364707165           LRDLKIRVESPALHALMNGTKAEDIDL
   1000.0000000000000       0.99748438145729057           FRKLDIKLDRNSLKLIYSGFSFEELTM
   1000.0000000000000       0.99815842039145852           LKEPKCPMEINEIQCIWTSLNYNCLEL
   1000.0000000000000       0.99473121359523486           LDEPKFSVKHHPFPVFWKRVHLPQVDI
   1000.0000000000000       0.99479540571330927           LNNIKMPAQCRSFEQLCTNGQFKHIEI
   1000.0000000000000       0.99525417472641531           FQKFNCDTEWDNFRPFMADMTSEKCDM
   1000.0000000000000       0.99836428460452242           LDDIQMKHNQEEIKCIRREVSAENVKL
   1000.0000000000000       0.99714764639576525           LHEIKVQCGGNELACLHRNLHVRIIDF
   1000.0000000000000       0.99536037705993108           LTEIKAKQNRQTFKPFFKRMPVYDLNL
   1000.0000000000000       0.99787887307123502           LCSQRCKMGADWLRIMVRDPKLDEIEW
   1000.0000000000000       0.99538785385247974           FPGCPMKTPGETFNRMITNMKYDEIEF
   1000.0000000000000       0.99628981634325486           LHDAKCDYDFERFDMFSPDLRVGEIEI
   1000.0000000000000       0.99808124866371106           LQEMNVSWQPQDCGWLTYECECGDIKF
   1000.0000000000000       0.99707837558438639           LQQARVQVRLAELGVLYSKIEWGHFRV
   1000.0000000000000       0.99719965748289363           IDKEEVGVSSQNLKVIRPKFSISAFKW
   1000.0000000000000       0.99755765196508972           IDEMEWGVKPQSLAHFHKDVDIGSLSF
   1000.0000000000000       0.99747631715951401           LTEVKIPAKNKHLKFINKQVNFTSLEI
   1000.0000000000000       0.99366534904715709           CQKMRCGSEESNFKLCSNQARMEDCEI
   1000.0000000000000       0.99822289242763729           LDRIKITVKGGKLRLITEGWRREVIDL
   1000.0000000000000       0.99774920199896810           LDQIEIELKHSTISMLREKMQLQQLNL
   1000.0000000000000       0.99636324136352261           FQECKPKWNRPKLCEFYDEITVPDFEI
   1000.0000000000000       0.99814348737186565           IERANADVPFKDMELFYDKVDVDRFKI
   1000.0000000000000       0.99668556568782107           LKNASMRINRNRFDLFDPDYEGTQFPL
   1000.0000000000000       0.99805120124523905           LNDADCRWDCPRVNVFDKEWKVHEFDI
   1000.0000000000000       0.99506339759919493           FKEDKMPLEADQVGWIDCDCKVDQFEL
   1000.0000000000000       0.99787137239946311           IDKVNLKLKVDKIQCLANECELTTVRF
   1000.0000000000000       0.99776224131681945           LGRAQGTISPDSLKILWERIEINNIKL
   1000.0000000000000       0.99658715411120191           FHDPSSGFGHGDLPVFHRDVKIYTIDL
   1000.0000000000000       0.99837314624645912           FENHDGECKHDEIKIFRRKLGLDHLRM
   1000.0000000000000       0.99436103787804031           IEKWDLGARDTPFAYLHVDMDFAELDF
   1000.0000000000000       0.99418581139234086           IEDMDIRIRNSGLELFWYDLDVHYIHI
   1000.0000000000000       0.99809881078821039           FREWQCKMEEKKISWFEHDGEMADLSF
   1000.0000000000000       0.99440992514626070           LQRVSVDPDEGKFHWLREEANLANWDF
   1000.0000000000000       0.99675571821832776           IDRVHLHVKCDELKLVHYRMNCNWLHF
   1000.0000000000000       0.99774892614582578           LEKFDFNHKADKVYLIWEEFELSHLKF
   1000.0000000000000       0.99887872430263791           MEKCEFGWQEREMDMLRERCATGVLRC
   1000.0000000000000       0.99707330748855716           LCEIPIKLECKHFEVFCPTWSMRWIAF
   1000.0000000000000       0.99398711590769362           ICDFKAQCPYRGFSCFCRTAKFKNWDL
   1000.0000000000000       0.99504966649389437           VNEQRISIKLRRFDAMWHDFRIRTFEI
   1000.0000000000000       0.99736743858565802           LDNIKLGMKPGRIRLIRAETEMHGIKL
   1000.0000000000000       0.99714113405011096           LDEWNCGIRWDDFSIIYRNCEAGDFRM
   1000.0000000000000       0.99667375481351683           LDRMTVNLRHDEIKCIHEKTQFRGLHI
   1000.0000000000000       0.99931642712951929           LENYDLNWRDGDVGLIREKIDYSELKI
   1000.0000000000000       0.99735041006550740           LRNGEVKAGETDFSWLKSKVNANEFKC
   1000.0000000000000       0.99745897359316205           LQGSEVRFNGAEFPWIFSRQECHDFRF
   1000.0000000000000       0.99341700511126274           LRGCKLGMDQNDFSIIHASTPFNAIQF
   1000.0000000000000       0.99646804311743176           FEEMKVRHKWKNFEPLIKGCHGRTLDI
   1000.0000000000000       0.99790586661248759           FQKCRLKCTHERFKVLYEKIRFDKIEF
   1000.0000000000000       0.99782406581183913           IRDVKIEWDGSHFEMLDHQIECKKLQM
   1000.0000000000000       0.99785076134436301           LQDNEVKMPSDEMGIFNKRADCKWLKL
   1000.0000000000000       0.99673766007808595           FKNASWDPSNSKFSIFDGQMRLQSMDI
   1000.0000000000000       0.99786026676994621           LRKQRAQMGKPRLQIFEWDCRNGQLDI
   1000.0000000000000       0.98841325162679794           LVGIAYTWGWDKLKMVIGNMEAQHLKL
   1000.0000000000000       0.99670858475866064           LNDWSWNFKCEDFNGFCKKFRPRGFDL
   1000.0000000000000       0.99646177597472718           LRKRNGKIDNPQLNCLQDKINFGEVQI
   1000.0000000000000       0.99728369252179661           IRELKFRLQGNGLPMLPKSCHFSSFDI
   1000.0000000000000       0.99242094067297237           FKDIAIEEECRSIEFLCASGKITYLEC
   1000.0000000000000       0.99641478667995498           FKDIKYSCDEDWIKCLTQAWKAEAFDI
   1000.0000000000000       0.99773446240947994           LHEDKVEESTPKLAYFMNDCKGARLEL
   1000.0000000000000       0.99910174452574219           VEKWKFPVRRDKLRVIQDDWKIERMEW
   1000.0000000000000       0.99827805328910157           LGDWRIDCPGRRLEWFPSEMSEKSIDI
   1000.0000000000000       0.99750887422676515           LDDQNFSQRSADLQFLKHRCERPCFKL
   1000.0000000000000       0.99536465448449518           FTRIELGQSLPMLGYIIDQFDLSKIRM
   1000.0000000000000       0.99852156014885496           FDDWKFETSSKEIDWLNKKIEIKRLTV
   1000.0000000000000       0.99538719710621826           IRDTPLDWEPPEFGWVYKQVEFNPFSL
   1000.0000000000000       0.99792835278631109           FRDIAVSFDEKQLDMLWKNRKFHHLEV
   1000.0000000000000       0.99702067818504014           LPPYNVQLKRDALKYLGPNIKFDKLDV
   1000.0000000000000       0.99809388308696811           FKPTKCDMDYNEIPMLDNKLKIQKFEL
   1000.0000000000000       0.99835253767100085           FGKIRFPLPAPRFDLFSGEVKFKFFDF
   1000.0000000000000       0.99727614883852522           ISDWSIECSSKKLDIIEKDWEMKEWTM
   1000.0000000000000       0.99117805829073524           IKSLNVKLETQHVPLIYAEYNVKLLTF
   1000.0000000000000       0.99534050457573198           LKDIRCRGQKTQVTWLDRQWTITNFDL
   1000.0000000000000       0.99785134521525132           FTNAKCKCQHKKLEPIHRQMKWKTFDL
   1000.0000000000000       0.99532391037511758           LPEWDIKVKYGGLGPLYWDVSIRGVKL
   1000.0000000000000       0.99746510650819453           LEEMDVRIRRKDLDEFRNNAGFDSLSF
   1000.0000000000000       0.99691473842873335           LANMEIPCTAKGIHCLNQSIEIEWVKF
   1000.0000000000000       0.99805414080222810           LLKIKIKMQADSFKILVHDCGMELLDW
   1000.0000000000000       0.99535952666908645           LHSCTIQVDHNEINWLHTRWNCGPFNW
   1000.0000000000000       0.99874576387098146           LDEAEPEVSWRHLEILTKEVEYTKFKI
   1000.0000000000000       0.99872580434619551           LEECDCQIKDTELDILTRNADTPACRI
   1000.0000000000000       0.99526144918224591           CEKPHCQIKDESLRDLYEKAGCTRMGM
   1000.0000000000000       0.99708491267809840           CHRMKCDCPPPSLSIMEEECRFEKLEV
   1000.0000000000000       0.99708716756080340           LHKLKWRLKCNTFRYLHHKLRCGPMEF
   1000.0000000000000       0.99558171758066183           IGKVSMSFNWDDFRMIHARAERNCWKF
   1000.0000000000000       0.99827717020698092           LSKSDWGLDDREFCILYDKIECNCMKF
   1000.0000000000000       0.98689279288699505           CEDLNPQLREEHFKLLRNSVKDEVVYL
   1000.0000000000000       0.99619762321705829           VEKIDVPFAWENLKLFREHVQAEAMKM
   1000.0000000000000       0.99556132209551085           FDGISHTCRIDSLRLFRKPVSIEHFGF
   1000.0000000000000       0.99550684432196024           CDECGMRIRHTEIGWFYKKSERREFKC
   1000.0000000000000       0.99163607036788548           LQECNCGCGNTRMTRLYKEYRVQQLGI
   1000.0000000000000       0.99739753676400378           IADQDVNLSCKRFEIFTRQIPMKAMRL
   1000.0000000000000       0.99812405703975071           IGKFEIHYGEDDINRLQEKVELNGLRF
   1000.0000000000000       0.99476582017199189           FSKNEGSEDDSGVKRVCDQWEVPELKL
   1000.0000000000000       0.99594184086086890           LEKPDWRVRYGHMSWFREPLEMEWIKM
   1000.0000000000000       0.99826326117927089           LEKVEHNMATNDFDCFSDSMAFKHMKL
   1000.0000000000000       0.99282846369075939           LGKVEHKKDITQFKQLFGKVSRGNFKL
   1000.0000000000000       0.99290836163065521           IDKYQFGGSKEQFRIINYKWQMHALPI
   1000.0000000000000       0.99842486341690051           IDKPNADCPNDEFKICRDKFKMPNLNL
   1000.0000000000000       0.99758128152447101           LRRMNFNCSYKRYECIEEEMTARPFGL
   1000.0000000000000       0.99830788291992401           LKEMSCDCEDKDWGMLNKKCNHKTLHF
   1000.0000000000000       0.99701305533506956           FQECEAEQKCADLGFIWHKHDCTYFKF
   1000.0000000000000       0.99578159846181458           CDKCYAECKTGDVRYLTENMEAEELRL
   1000.0000000000000       0.99796524482157212           LSECPIDLSKKRLGMIERDWQFSTLPM
   1000.0000000000000       0.99657897649479843           FRKKEHHWERKKLDMFEIKITPKYIKI
   1000.0000000000000       0.99651985731439430           FKDLTANYDIGHLDLMYNECKCRKMDF
   1000.0000000000000       0.99661632898610841           FCEMKADLPVRRLDIICHELDKREVDL
   1000.0000000000000       0.99287126131565873           IKDAEVNIYGARLSLLETDWHMSPIDF
   1000.0000000000000       0.99776625766208660           IEKLSLGFKRHKFRLLYADGTADALQL
   1000.0000000000000       0.99763690565036212           FGEHHAGYQSKRLETLDKQARIKGLGI
   1000.0000000000000       0.99864116003682091           LEKMELNLNKQRFPILDEDHSYRGLNF
   1000.0000000000000       0.99808596641150449           LHKYECTVEDPEFGVLWEKVEARHLSL
   1000.0000000000000       0.99753099382857313           LKQMEWNYDPDSIEYLWDTMEWRNIKF
   1000.0000000000000       0.99850830295539639           LGEFELQMRWSTIGFLRHSIEVTVLKL
   1000.0000000000000       0.99785264700313603           LDRAKFDANDKNISILREKCELQNFRC
   1000.0000000000000       0.99752777368819867           ICDPDMEFAYEDIDMLTKKMDYKEFHF
   1000.0000000000000       0.99675142953602902           CDEIRCSWNGKTFKIFPKEMHMGAFDL
   1000.0000000000000       0.99614228716364295           ITEVGTGCNHHDFDCLDREMHADPMDL
   1000.0000000000000       0.99267851826427445           LCQMPFNCGEDRWKCLYKEEKVQCINI
   1000.0000000000000       0.99729332131309145           LEDIKWHSKMQELKLLRSKVAANKVAL
   1000.0000000000000       0.99636656356982556           IRDVSCRADHHKFNILDTEMWLREIDL
   1000.0000000000000       0.99816670233486315           FRGANFRAPKDRFKLFEGDPTLEHLQL
   1000.0000000000000       0.99680844576567063           LREDPPTDPREDIKHLDRKYKWEDLGF
   1000.0000000000000       0.99659688000314040           FDGCPFTRKWQDFRLFRKRMAMDPWGL
   1000.0000000000000       0.99633464208711708           VNKINFPHEYEEMRILTERMSTDCIQI
   1000.0000000000000       0.99479769936682882           LKRWHTTIDGHYFNCLYYNMHIDCIDF
   1000.0000000000000       0.99733167949068247           LKQWQVTEEPKKFEWLDHDHKANPLGF
   1000.0000000000000       0.99639768644528082           FNECQVEISYHDMDLLRHSWKHRKLNW
   1000.0000000000000       0.99765105665348508           FYEFKFSLQNREMTLFRRKFTCASFNI
   1000.0000000000000       0.99684717672228118           FQDVECNADSKKLEVFWNDVGITTLTF
   1000.0000000000000       0.99855306734429150           LKDERWDFDTKGVELMYKDCNIKKVDF
   1000.0000000000000       0.99788888413304133           IGKWDASVKSRKWDVIYGEGESKCIRM
   1000.0000000000000       0.99708344465576559           FKEVHEKFDPENLQRLWKSCRFTDMEL
   1000.0000000000000       0.99690013868615412           LGECEITPTLYELTVLITKPECKSLKL
   1000.0000000000000       0.99847807490349760           FYDRNMRHPGTELEHFYNKYDIRELNL
   1000.0000000000000       0.99543545517246457           LSRIDYNLDFPYIEVLTPECDCRALRF
   1000.0000000000000       0.99666325747599815           LADVRIDFGPKDMKFFTRKLAFDSLTV
   1000.0000000000000       0.99719759935031960           FSKHKFAFGEDYMKIFRYKWQCDCFNF
   1000.0000000000000       0.99691485761115828           LTNWKCPMPWKKFSHFYNEMRCGGWDF
   1000.0000000000000       0.99528732008452325           ISDDKWKAKSRRFDVFENECGFSTFGC
   1000.0000000000000       0.99519208464029718           LKKSEFSPEHSSLGWLWSNFQLPHIDF
   1000.0000000000000       0.99522840171068749           LQKAGLQYQHYSIRYFYEEVGCDGIPL
   1000.0000000000000       0.99656531763852485           FNTVECNFDHQRCELIDQPLDCQWCKL
   1000.0000000000000       0.99671562368295696           MDKFHFDVAYEDFKMFHDRKEHEKINL
[truncated: 3,840,245 more chars]
