# Supplementary material for: Benchmarking Inverse Statistical Approaches for Protein Structure and Design with Exactly Solvable Models
Source: PLoS Comput Biol. 2016 May 13;12(5):e1004889. doi: 10.1371/journal.pcbi.1004889 (PMC4866778; doi:10.1371/journal.pcbi.1004889)
Supplement: S1 Code — See readme.txt file. (ZIP) [file pcbi.1004889.s002.zip › CodeS1/align_D.msa]

   1000.0000000000000       0.99566336075878359           WRFQDPGRCEEEDERMCGPEMCRCRQK
   1000.0000000000000       0.99860654370545654           FEFKKYAHCDSPSRSFIKDCLCGCRED
   1000.0000000000000       0.98871053611865289           FEMKKFKHCGESKNWIVVDKIEDCGHA
   1000.0000000000000       0.99624919169854143           FELKRHSSCPKMRWILFMEHFCPCRKP
   1000.0000000000000       0.99551452611588531           MDLRKWEDCQKHDRFFLQEGFCGCSMD
   1000.0000000000000       0.99633171258651099           FELEDFPECTKFKCLLCRRSFCNCELP
   1000.0000000000000       0.98983908221438699           FKLTPQKACEGKDKELFQAWFCSCKRD
   1000.0000000000000       0.99458614657232380           FDLQELEHCESDKNRVCNPSIHDCRDG
   1000.0000000000000       0.99592227777758813           FEFHKPGRLEEDQLKFWCDRWRQLKDA
   1000.0000000000000       0.99390165451388168           FELRSMDEVIKCRAMLFMQRWRDIPFP
   1000.0000000000000       0.99545803426142021           FRIHDFNQIEKVEWWFVPQEFKKCRIG
   1000.0000000000000       0.99550066519714431           FRLHDIKDVAKCERCLGKEYLSDFKGE
   1000.0000000000000       0.99825450871661425           LKICEFKNLAAIEAVLLPCTIENMDLN
   1000.0000000000000       0.99396905799638435           FRFHNIKEFVKLEHIIYRHTFHEKKVE
   1000.0000000000000       0.99547252791915486           LRINNFKEIGKVDRVFYKNYLVRQKCE
   1000.0000000000000       0.99537394465515572           LRLKEFGSLDPCDKWLMSNGISPIKGE
   1000.0000000000000       0.99481590634456230           LKLVEIEKIDEIGCILLDTTLKDRKWG
   1000.0000000000000       0.99684887710893788           LEFLHYERMADAKKCLLKAKLWDWGCE
   1000.0000000000000       0.99746046068117966           FEFCKIKKLSNAKRLMCGPGFESVNAE
   1000.0000000000000       0.99907682900993178           LEFMKLKRIGDISPCVCNGRFEDGGCG
   1000.0000000000000       0.99610913677347557           FEFENRKLLCRQKCCFLKKKFSEMCCG
   1000.0000000000000       0.99692617350385693           LKLQEIPKLTDLEKLLMPKDLGRLRWE
   1000.0000000000000       0.99491999815608811           LKLREISYIKHIEDFILCEALTQLNFK
   1000.0000000000000       0.99600512190041313           LKLEEIDQLPKSDDWIWVKQFRNQKMS
   1000.0000000000000       0.99551025126360615           IKYDELDWFCNVESCLMGRDFHRFKPS
   1000.0000000000000       0.99352619682049770           IKFAEFKTFWKMECWFYATKWDERRPG
   1000.0000000000000       0.99664690092729713           LRFCSCKCLVAYDEMFFSQNCEKVNMK
   1000.0000000000000       0.99053709994271477           LKISDTSDFHKIDWIILQTEIMKISLQ
   1000.0000000000000       0.99191987223539402           FKFPDVHELHKIEECFMYAGFRTVKPR
   1000.0000000000000       0.99625443903011091           LSLCECDEFPKIEHLLMYMECKKFNGE
   1000.0000000000000       0.99184773322082342           FHFCDCSAWRDGDQYLYQCECIRMEDE
   1000.0000000000000       0.99274731655821924           INFCDCNLFKNVDEWLWGCSCKQIEEK
   1000.0000000000000       0.99444236090734517           LNLCPMSRLRDANDMMFTCNFREGELK
   1000.0000000000000       0.99772122053836831           LSFGDIDRIDDAGYRLWPKHFKEIRDG
   1000.0000000000000       0.99776804266937824           LKFYDLDRIERPNPCICPASIKGIRCP
   1000.0000000000000       0.99483028346440694           LGFMGVDCLSSMREFMIEYHFHDYDMR
   1000.0000000000000       0.98693751655183393           LQFYEIPQFKNVNSILIDPNLMEPERK
   1000.0000000000000       0.99478133899994770           LQFEKIEMFANADRIMFRKSLVEMACD
   1000.0000000000000       0.99577006932736589           FEWDKIESWHSIKRFFTRKDWRKETAE
   1000.0000000000000       0.99602792119279071           FELPKMPTFKDIKKAIMHTRLWDMKCE
   1000.0000000000000       0.99478452855840349           FELKKMQPLKPMKNYVICESMCDCDDR
   1000.0000000000000       0.99419621211705822           FELRSFSQLNNNRERLFRESIIEINDD
   1000.0000000000000       0.99464622816487691           FDLCKLEHWDEHKVRLDQNRVCENRQP
   1000.0000000000000       0.99764774793096622           LEIYKWECFDGYQHRFFAQHLKDMKQD
   1000.0000000000000       0.99532502940191159           FKWAEFDQYERCDCWFMCACFRQKKEG
   1000.0000000000000       0.99746751345341789           LKIHDGEPFDQEDNRLFETAFRSIKER
   1000.0000000000000       0.99538021861979287           IRLCEVKRLVEADEIFLQAALDKHKFR
   1000.0000000000000       0.99407096730431077           FKLFDFKDIPSMETCLVYPKLESLPQP
   1000.0000000000000       0.99658536969132616           LDLGEPKRLYEVKKIFCQAHLERIGCD
   1000.0000000000000       0.99599171872116099           FHFRDIRSFCNCHACVCPNHLEPCACQ
   1000.0000000000000       0.99604499642681199           LTLKSMRSIKSWPNCFWNDDFEKLSCK
   1000.0000000000000       0.99682359101449514           LHIKDPKFFARLDEVFIVDEYEKISAK
   1000.0000000000000       0.99259805120040867           ISIKEAQTICSHDLCLCVEPLVPCTCP
   1000.0000000000000       0.99554624188854379           FEFGKRECFCGYRQCLFHNDMYKMTCN
   1000.0000000000000       0.99701448800928238           FEIVKMRKICEIRSIIMKAQFDRWGWS
   1000.0000000000000       0.99546842848659578           LDLCKQSRLRDFKAFVMQCRVADLQCG
   1000.0000000000000       0.99362099306261831           FDMRKVDRFCEINPLLAGDKLREYPMN
   1000.0000000000000       0.99664576287411866           FELPKIEQIHKCKKFLVHEHLKDAKYD
   1000.0000000000000       0.99570109909065696           LEFEKYGRINEFRRLLAKHNLANQNRD
   1000.0000000000000       0.99865605960833215           LELCKVERFENSSSRLIACHLKEAKND
   1000.0000000000000       0.99252771444891419           LSLVDIPEIEKMDVYFMAAHFQDTNET
   1000.0000000000000       0.99569845419305925           LKICDFREFEKYDPYFHRADVPKFRKD
   1000.0000000000000       0.98807376876114295           FRFHHMRNLESMDHQLLKYTFYKIKGE
   1000.0000000000000       0.99418706610349905           IKWTHISVMEKQEKKFHKSQFTPCKED
   1000.0000000000000       0.99693229760591096           LKFHQYPCCDEANHRLYEHRFCEHKDR
   1000.0000000000000       0.99469658296176966           LSLRGCPKLDQQPEILCESRIWDMRCK
   1000.0000000000000       0.99505044971608692           LRIMDSDGMPNGEEMICEYGLRDINCK
   1000.0000000000000       0.99249991475168842           FKITSIEEYCKFECCYYAGRIRNKPCA
   1000.0000000000000       0.99360504300315344           LDFENIDNYYKCKVCIWVKHLHDAKCT
   1000.0000000000000       0.99470919809864089           LEIGKVHKCGEQRCRLMASHLCEQREG
   1000.0000000000000       0.99567708778538055           IEIAKIKKFKDFKIYLIGMNVDQMEWA
   1000.0000000000000       0.99760129788298013           LDFTKIPTLRGLSNELLQTQLWNVERT
   1000.0000000000000       0.99662417854254537           LDMKKMPTLCPRKCCLLNDKFWDLGIQ
   1000.0000000000000       0.99705276787447483           IEMCKFTKIYDVKECLWECSLVNNRCK
   1000.0000000000000       0.99162202387049603           MQIEAFDTVTQENKCLWKKELRKGNCE
   1000.0000000000000       0.99462551860853199           LKWMETKHINPLNECIIEPHLEGLPCK
   1000.0000000000000       0.99781309960153075           LKFKDISPIYNMEECLTEEALATGQCK
   1000.0000000000000       0.99801102535815933           MKLKEFKECNKIDACLCQEHLQRGDCN
   1000.0000000000000       0.99394611276427214           FKIPEHKGIDRPEDCLIGHGIVEFRCK
   1000.0000000000000       0.99497130853111970           LKIHDIGSIQSLDDCVVDEDMPKLNCS
   1000.0000000000000       0.99036187492865324           FKVRDGKSFADWDGIIIDQELYRFAVK
   1000.0000000000000       0.99517146752861474           IKFTELHEFSRIEWYFCVNGLMRCTDP
   1000.0000000000000       0.99788505033303088           IRFKQVSKCDNWERRLLRNQFCKIKYS
   1000.0000000000000       0.99623730412201250           CKMADCKPIDTQEFKLIGAQLEKWKDH
   1000.0000000000000       0.99261149950675776           LKWCQVNQFDQVENHLIDGYVHQMKDK
   1000.0000000000000       0.99655371201956744           LRLTDVGGLEDVDSWLMTNYLLKVRPQ
   1000.0000000000000       0.99408046023182406           FKFLECKEIPKMDSMFLTQEMCKGKCD
   1000.0000000000000       0.99885277866630995           FRFMDAKECRKNEEDLCRQELWKCDRK
   1000.0000000000000       0.99620594706632126           LKLEDMKGVKRMKHELIPRSIGKCQKP
   1000.0000000000000       0.99802468706663650           IEFWKMSPLRSFKHWLLHPWFMECDMD
   1000.0000000000000       0.99759529864077723           IEMHKCSALRGCKQEFYDSPMFKTERK
   1000.0000000000000       0.99754311617801183           IEFGKMPRFRQKKPEVFSTRLYECERP
   1000.0000000000000       0.99562838751119054           LRIAEIPACKNYETEVFEDQVCRVQKK
   1000.0000000000000       0.99622017984902889           LKFCDISYMDPHEEDLMDQNFVNWNNK
   1000.0000000000000       0.99586142036127945           LGFHDIPYCRKFGGYLFPTDFCKCEMT
   1000.0000000000000       0.99489608712531619           LQFKPIRGIEPFSKSFMRDWFENWKND
   1000.0000000000000       0.99633019105714271           FGLQSVKKMCNCTRCFIHIEFERWPCE
   1000.0000000000000       0.99717231126269101           MDWPRYNWLMHFKKCLCKGKFIELPCD
   1000.0000000000000       0.99453103016270972           FNFRNFAFVDRPKGCLFRDELVKFNCN
   1000.0000000000000       0.99492955352623880           IRWKDTQWLPPLGDFLVEEHICDVSLK
   1000.0000000000000       0.99611934363750920           CRIKDMKCLCQCELCCLDDPILKAHFR
   1000.0000000000000       0.99712943032711787           IKIQEWKALGEFEEGLFEKQFVKVGHK
   1000.0000000000000       0.99571530955101661           FKFEEISSIWPFKDFVCYKCLTHVPCK
   1000.0000000000000       0.99910070785359739           LEFEKDEHLRHYSHCLCHKKIREVECD
   1000.0000000000000       0.99614261656583314           CEYQKLTPLEEGKRRLCRDCFATIKGE
   1000.0000000000000       0.99302063617138847           MEYMKMPAVEPMKKKLAKPNIAPVRWE
   1000.0000000000000       0.99539599343688245           FELWKVQSIHPCKKMMYKPDIKDVENE
   1000.0000000000000       0.99565868066745089           FELDRMGHFRTRRSDLVYKKFAGVDGE
   1000.0000000000000       0.99688158620815548           LEFPKEKKIRDIKSILYQGDFENCEAT
   1000.0000000000000       0.99351998339654790           LRLDSMETICGDDVCICQKRFRDPHCQ
   1000.0000000000000       0.99374131012674727           FRFYNPKYLYPHDNIIIDQRIEDIPYK
   1000.0000000000000       0.99458785801793659           MKWKDFNWFKPFQEIFCEEAFRECDVR
   1000.0000000000000       0.99084785713255263           LHWKDYQVIVTLHEVLMYETFVPWGIR
   1000.0000000000000       0.99601679125725917           LDFKTIRCFGNTKGGFLGEDLYRLGGG
   1000.0000000000000       0.99509123531877663           LDFKSKEDIDKVKQCIWYEAFYTIRCP
   1000.0000000000000       0.99187002120115819           FNLWGLRHFDKMRKWFIKMNMNKAKCD
   1000.0000000000000       0.99439194587865121           FDLQKMEEFNRLNRPLLRPALRSWATE
   1000.0000000000000       0.99563256720729454           LSLCDLKDFEKWDRFLDSCRFQDNRRD
   1000.0000000000000       0.98836616140252687           LKLCEFQCLDQAERPFFPTRFTKVKPD
   1000.0000000000000       0.99612567950530551           LRFCEIKDWIGVEKLFLPCRWENVPLD
   1000.0000000000000       0.99395081007481711           LKYDEYKPIINLDRMMFTRDYEKLAYD
   1000.0000000000000       0.99665639051742083           LRLVEVNDLWKLDKMFWGGDFQRYKYE
   1000.0000000000000       0.99636568108730539           LKFTDIKGFGGAEPLFMRNRLDEQKQE
   1000.0000000000000       0.99386025667986189           FGLCGTKNICKCGRCIITADLENEQWE
   1000.0000000000000       0.99678216834091782           IGLKKEKPLCPSSKCMMKECLEAPCCE
   1000.0000000000000       0.99660593422193644           FDLESLKTFCQQKQCICTSGLEDWCCT
   1000.0000000000000       0.99453915083724898           VDIMKFSNFCECKRCFFNVHITDASCD
   1000.0000000000000       0.99724101144629107           IDFSKAKKLKDSKRVFIKKRLCDYDCE
   1000.0000000000000       0.99773560418456508           MELCKGGKLEKDKRRFWRCGLYGPSDD
   1000.0000000000000       0.99738733560301140           LEFRQFEALDGHRSHFCKQHFKPCRSD
   1000.0000000000000       0.99427171836456296           LDIGPIEIFEGTKRKLCAPQVRNCRDQ
   1000.0000000000000       0.99378681058384277           LDVQKIEVWDQYKTTFRRQDMKRPKEE
   1000.0000000000000       0.99497101376865926           FNFKSFDMCEKASHRLLKDMMCPMKED
   1000.0000000000000       0.99355515791159121           FKFVEFKTFEHMDTLFCSGPFDQIKLR
   1000.0000000000000       0.99553214045072269           FKFKEFKSITQVEEGLLREQLSRIKWR
   1000.0000000000000       0.99527443265468629           VRIRDANRLGDCEPVLLYDNIFKVKVK
   1000.0000000000000       0.99709717351758675           LTLCAIDQIEKEEKKLLACTIYNIKEE
   1000.0000000000000       0.99518227803250747           FRLREMGHVDTYEVRFYRQRLGNPQDA
   1000.0000000000000       0.99716996627861720           FRLWDLDAFGGFEDCLFAPDLHQFNCD
   1000.0000000000000       0.99428725937601181           LQLVKFKELRKHNYCFIRAYLYPRQCE
   1000.0000000000000       0.99498505063756193           LDFDHFEDWTRVKYCFAAKDIRQMSCP
   1000.0000000000000       0.99650572032889528           LKFWSFEVLGKIDSMFMECQFKDWGFK
   1000.0000000000000       0.99487926761850842           LKFEDFECLYEFDGVLIMKEFMNVKLS
   1000.0000000000000       0.99042132969318541           LKLEDAPKCEDADSPLMQQHLCEWKQD
   1000.0000000000000       0.99583572389465336           IKIEDVEKCDNEEDRFCKKAIIECNDG
   1000.0000000000000       0.99872827631980587           FKMRDVADCKKQDEAIMEESLCSCQAK
   1000.0000000000000       0.99735659952367373           FRYRDWNECPKMEGVFLDERFCRCKIS
   1000.0000000000000       0.99473957199782226           FRFCDCKVIHAMDEIFLGADCEDDDAN
   1000.0000000000000       0.99442058577157177           IKLHDCKILKPWSAVLVTDGFESLELG
   1000.0000000000000       0.99894905682348845           IKYKEATAFGALEELIFDEGLFPMGLR
   1000.0000000000000       0.99131944254255322           LRIHELKYIEAREAIIICHQLEQFKGA
   1000.0000000000000       0.99157583080259837           LKLCSANTIESPEDWILSCGFCPIKAN
   1000.0000000000000       0.99877485898710705           FDFKRTGEVTRNKKCFCKEEFGKKGCE
   1000.0000000000000       0.99372590289167628           FNLSRCEWLQRCDRCLCKDNLKSFQCE
   1000.0000000000000       0.99435353915719049           FDFKRMETFPQWRDWLMNEVFVGIPNK
   1000.0000000000000       0.99640084268817797           FDFKKMDQFGKVKGLLMPDGFNTIPIG
   1000.0000000000000       0.99769618101396673           LNLRDFDALCNYRKCLVKDELPRVQCE
   1000.0000000000000       0.99646513785501856           IKITDMPPLEPFDKMIIRKPLPRLKFE
   1000.0000000000000       0.99760794204009939           LRFWEIEILCKCESCVYDKDLKRQSYR
   1000.0000000000000       0.99654815557056420           LKFCEHRGLSSVNEFFFYCQFQKLSTK
   1000.0000000000000       0.99384152175349816           LKFENWPKFGDQDHLLIEKQMWPAAVR
   1000.0000000000000       0.99729061248891082           LRLVECKTLHEPEEDLCAKCLDSCEQK
   1000.0000000000000       0.99787517049819441           IKIHDHKKVKECGELFCPHNMEKCNCK
   1000.0000000000000       0.99079790306270388           WGLRSHKRCYETDRFICYEDMENCKAE
   1000.0000000000000       0.99644300541928976           LDLGKCKSLSRCNRWIIRNCIEKIEME
   1000.0000000000000       0.99606275533213806           LKITDLKDFHKCEGCIMGQTIEKIKVP
   1000.0000000000000       0.99170270621232048           MKVCECGHLKPHKELCWESRCVDHEPR
   1000.0000000000000       0.99639683408230639           IRFCPFREFVRMDEICLQGKCDEAAMK
   1000.0000000000000       0.99814682711007086           FRFCEAGGIPGEDEWLEECRCADRDDK
   1000.0000000000000       0.99287947336981963           LRLCECDCIEKNGCYFVQCHFQKVKRK
   1000.0000000000000       0.99608124190382064           FRFSNSDPLVGCDDILLYTRIRDMKLK
   1000.0000000000000       0.99420521357409064           LRIREYKWLAKIDDLLLVHKLWNMTIR
   1000.0000000000000       0.99582515429138185           LKLHEHQEFMRIEEVLWECRFKERQVR
   1000.0000000000000       0.99505792440021446           FKLFEFTMITQHDPCLIGPDLLKKDCN
   1000.0000000000000       0.99801555797027663           LKLWEMKFLWQVDFCLWNGYFERLPCK
   1000.0000000000000       0.99481164168318204           FRLYDLDACEEDDVRVYGTPLGPVKDP
   1000.0000000000000       0.99834920059963095           LKFRNYGGIDDQDDRLFNDELCKVKEN
   1000.0000000000000       0.99212992662122113           IPLHAWSGMEAFDRKLIRERMGEMRDD
   1000.0000000000000       0.99450334463301038           FEFRQLKGMEKTRKKFFRDNMYTIKRE
   1000.0000000000000       0.99357699212892969           FKFPSIGVIESIDRHIIKYHIGDIKNE
   1000.0000000000000       0.99790848752369343           IRLPEVKDFESMDKWIISQQLWNCKME
   1000.0000000000000       0.99453375090816099           FELRRFKHVVKMTKLLCREQWEECRWE
   1000.0000000000000       0.99145052320504923           FSVKKLKDLERMNKYIMKEGVIPARDE
   1000.0000000000000       0.99663551060574884           LKFPDINDLEKFDGMVYKGSFADMKKE
   1000.0000000000000       0.99608616305538300           LKFREIPALENMSFCLIYEWLCNIRCS
   1000.0000000000000       0.99755050300425541           FHFKELPDLCNMSICLCMEEIIRVACG
   1000.0000000000000       0.99536514421288247           FKFAEMKDWSKANPLIWWTRIDEMNMK
   1000.0000000000000       0.99267557578057886           MKWVDFRWFVPFEELIVRNNMERIGIR
   1000.0000000000000       0.99660902544891539           IKLAEIKEIRKCEEVLIKWGLFSMDFK
   1000.0000000000000       0.99542514540215055           IKLGSLKYFRPREWWIINCSIENLEPR
   1000.0000000000000       0.99596225046667397           IELFKMENITQVKRVLCRWEFKKQDSD
   1000.0000000000000       0.99229206735005782           CEFCKCREFWKANRWLIVNECIKLPME
   1000.0000000000000       0.99303828606803379           FDLCNCDRYTNSKLFIMYAKCKNENHP
   1000.0000000000000       0.99633315905014752           FELNRMTHVERFRKRFVKPAFCALKAE
   1000.0000000000000       0.99514224095829906           LHIASIGRCDNHNQRIHTGELCKHSEK
   1000.0000000000000       0.99517634007680977           FGFRTLEKVEDGNGRFRYDDFQQQKDS
   1000.0000000000000       0.99741224730091893           LKIPDIKQYDNQEQRLDSNDIDKKKDS
   1000.0000000000000       0.99502129458996602           LKLVNANMFDPEEWHLWNAKVPEINEP
   1000.0000000000000       0.99418665220177360           MKIIEADDFGRYDEMLLQAQFKDIHLR
   1000.0000000000000       0.99334852516667194           LRWGEITALEGVDEMFFNTQIFEKKFR
   1000.0000000000000       0.99679969684730763           IKMRECSLLMGQEEILLEEFLNSLPLK
   1000.0000000000000       0.99090547162088904           LKYKERDNICTWEDCCMEDCIDGLTCK
   1000.0000000000000       0.99549976953589037           MKFKDWRPICGVDMCFCNDWIDAPSCK
   1000.0000000000000       0.99427467697101490           LRFGDCDSFMEGEEWLLEPDLRQAANK
   1000.0000000000000       0.99823223416488271           FRIWEVQMLPPCEVCLIEKRMYDLSCK
   1000.0000000000000       0.99774310218537077           LRWSDIANICNLDECMIADRLLELPCR
   1000.0000000000000       0.99671074471130783           IRYKEYGIVGGWEEWFVEESWANVGMK
   1000.0000000000000       0.99014118623761904           CKWKDCKGMSKCADMCMEDTFEGIQVR
   1000.0000000000000       0.99715486935397923           CKWTECKHWRNCEAFCVDSSCEKMQWK
   1000.0000000000000       0.99526838411657781           FKMMPVKPLGNCEECLIQRHFIDISCK
   1000.0000000000000       0.99317547896082981           MKMRDLRYLCHADQCFIPDILFDMACN
   1000.0000000000000       0.99458333029852475           IGVRTMKVFCAAKKCIARDPFEKTKCD
   1000.0000000000000       0.99472691104222377           MDEKKGKVCWRIRKCICKDMYVKVPCE
   1000.0000000000000       0.99685300690917888           FDICKKEPLNTWRKCFVSMGLRKITCD
   1000.0000000000000       0.99290920921533365           FDFERLNAFDQPSREFFKKQFKSANKD
   1000.0000000000000       0.99782929359239303           LGLEGMPDWDKMTKVIVKKQLRDHKYE
   1000.0000000000000       0.99549488626815852           LGLAPMEGFQTMDRILLAGDIKKFKCE
   1000.0000000000000       0.99730158601616914           LAFEKQEMISSCGRCLLRKLLKALSCD
   1000.0000000000000       0.99734891287426641           LEFEKAEHIENVRYCIIRRTIPNMRCE
   1000.0000000000000       0.99553707610913833           IEFHKCQKLHTAKKMFIHEGFESIPWE
   1000.0000000000000       0.99704038284124563           IEIQKPNRFKDLKQVLMWRRLVDHECK
   1000.0000000000000       0.99357253625327302           FNFNKVNYLNKCDRHLMRANLYNVKHE
   1000.0000000000000       0.99625354769592889           IDFYKLNKVDACKRCFCSRPFTGVKCE
   1000.0000000000000       0.99643905017851753           LDFWKFGRMREMNPIIVCKRLGELDCQ
   1000.0000000000000       0.99702512630706486           LDWCRNKRFRDVTEIMFRCHIERWDAK
   1000.0000000000000       0.99372321630728444           FEFCKKERLQGFKGFFMTCKCYDYKPG
   1000.0000000000000       0.99745033773151237           LDFTKMDGLDQTKMHLMGGKVKEYKCP
   1000.0000000000000       0.99504943193507445           WEFGKPEDLGSIKFVIVRSKMKEIGIP
   1000.0000000000000       0.99227626620866860           FELCKCTSFDGYKMRIYAQRCDEASYT
   1000.0000000000000       0.99028585201439023           LEIGQWKCFDPCKCYFEVPKLQEMPKA
   1000.0000000000000       0.99460258823621128           LELRRQKALPKMKCFFVCEAIEGAQFA
   1000.0000000000000       0.99335438676959076           LEITKFKHFKHKKMDIWQNDFQKVQHN
   1000.0000000000000       0.99335791913769611           MEYRKWNPMKDPKKDLYKEDFGTVSKD
   1000.0000000000000       0.99573016866157571           FELQKCKAIGDWKKCFYREPLVQCDHE
   1000.0000000000000       0.99721127509768759           LEIHKIRPIRHCKSDLFHETLQNWEKN
   1000.0000000000000       0.99743982831896238           FEWEKVAKLHTSKRCLVKKNLIKMRKD
   1000.0000000000000       0.99696021386512568           FQFYNMSRVYEVSKCLCTDDFVSLKCE
   1000.0000000000000       0.99591279720422654           WRWWNLPEMCKFDRCMCPPELYKGPCD
   1000.0000000000000       0.99564420441855295           IRICDPEQLAKLDEFLIVCSIRDTSDK
   1000.0000000000000       0.99556055830763535           FSLCEQKELCKCDICLWHCKLNNWGCR
   1000.0000000000000       0.99313863715988382           MRIAHIDEYDKVETCLCGGGVKQLRCS
   1000.0000000000000       0.99792272685583139           FQLERMDQYGKYRRCFFAKKWRDINCD
   1000.0000000000000       0.99722692494115694           FTFDGQDKLCDAQTCLFERELRNVCCR
   1000.0000000000000       0.99264812990723272           FKLQGAESLADCEELILIRFFKNVNIK
   1000.0000000000000       0.99595996240568863           FKLCDIQSFSKVEEMFVPPEIDKMDPK
   1000.0000000000000       0.98948177127545300           FKLTQIKHLKDREEYLWPHCLDNEEPP
   1000.0000000000000       0.99621296434485951           LRFAPIKDVKRFEEMFFYNPLSDIEFK
   1000.0000000000000       0.99505746015900931           LRFRQFKVFQAGEYCMCKPSLESSDCK
   1000.0000000000000       0.99693564312926952           IKFWEIKAFGGLEDYLIYHGFVNIPIR
   1000.0000000000000       0.99549082946390755           IRVKERNELEKIGECICYDELYGCKCR
   1000.0000000000000       0.99843415985207884           IKFRNVKAICNINPCMIHDRFEDFQCR
   1000.0000000000000       0.99582935573314257           LEMKRAKRFCEFRYCFLKGKILDINCS
   1000.0000000000000       0.99615014338934005           LPLTNIKSFCKIDQCMCWDCLEKFGCP
   1000.0000000000000       0.99443544808635109           FKIREMPDFGRINRGFADDKFQECPGR
   1000.0000000000000       0.99341516845495292           LRFMQLPFLPSKEEWLWDKRFADVEPR
   1000.0000000000000       0.99580493968379979           IKFEDMPAIKPMEQEIVCRGFWNCDRG
   1000.0000000000000       0.99745133008372822           FRLDELKPVKDADYVFCAPWLEGCECK
   1000.0000000000000       0.98961645702026857           LRFHDVDKMGEWENCLVDGRMSDFGLR
   1000.0000000000000       0.99586628486767603           FKFRELRHFEPLEEAFLTDGIEDMSPR
   1000.0000000000000       0.99615240419219431           FRFMECEWLHPSDEMLMDWQFKQPNGK
   1000.0000000000000       0.99693704194375143           LKFPEWDEITRMEYCMFDAPFKSVKTK
   1000.0000000000000       0.99657956352864485           LKLTNLKEWWKSDRCIWTRRLHDKKCS
   1000.0000000000000       0.99012995845049234           LEFGSLNWLHQCHHCFMRNNINKWPCE
   1000.0000000000000       0.98862573923796071           LKLEKWTSLGKNQRCFPRKSIGSSGCE
   1000.0000000000000       0.99543442238803748           LDFMRIEKIGGCRRCLAKHDIKNRQTD
   1000.0000000000000       0.99769194424122165           LNFCPPSRIKEFKDFMFEGRMGDVELK
   1000.0000000000000       0.99766250570670612           LELKRVSPCDNVKAYVIKETFCNLRLD
   1000.0000000000000       0.99641545628518924           FYLTQWGHCDSYKHRFCKDSFCECTDE
   1000.0000000000000       0.99502276020483982           LHLANQSEIEKFPKWFVKCTIKSMKFE
   1000.0000000000000       0.99499854150557332           LHICEIDDMEKLDTFIVGCQIRRYRVK
   1000.0000000000000       0.99369706953741066           FKFYDMGALTNMEMMFIGQDLPKIRWK
   1000.0000000000000       0.99719355533866605           MKLCDWEELNNFEEWLMEATLRKYDCK
   1000.0000000000000       0.99808575399790900           LKFDEMDKICDKQDCFMRREIKKHGCK
   1000.0000000000000       0.99615335860847753           LKFDEVGCCWEIEDIFIAKEICNCPAN
   1000.0000000000000       0.99419277943001327           FRFQEFKNFGPCEVCIFDGSLEGVTPK
   1000.0000000000000       0.99771458078078967           LKFRECKHLGGAEDFFFYDQCDNFPIK
   1000.0000000000000       0.99529336704791183           LGIAGFKKFRDANEFLYDSEMYKGDTR
   1000.0000000000000       0.99703097762254367           LSLWGLKKVKDFSSFIFNPKIIEIEMK
   1000.0000000000000       0.99388261041616355           LKLANRGRIDDVDQCLIEGWFYPIRGK
   1000.0000000000000       0.99450324642891175           LALAPVERFDETPAYIVDTRLNEAKDK
   1000.0000000000000       0.99300647639953588           LELMNMTSLYDLKYMIMEQGFFDVPWR
   1000.0000000000000       0.99724806414538725           LDINKWEEFRRVKHYLLRTQFKNLEKE
   1000.0000000000000       0.99856503343911018           FEFRKLHMIENQKKCLMRDVFCGVRCD
   1000.0000000000000       0.99639000914846232           LDILKFQKLWDCKKLLWGCKFVEFGMD
   1000.0000000000000       0.99785345056641295           LELKKIATLEESKMYLYAEHLAEDKPA
   1000.0000000000000       0.99727892865053880           LELCRMSRIDEVKKRLVYPSMKDCKVE
   1000.0000000000000       0.99652406405009386           LDWVKWSRFRDWKRCFCHWGLYEIQCE
   1000.0000000000000       0.99457757868693708           FQIQRMEGFGPQKNCICTRGFKGSKCD
   1000.0000000000000       0.99799835922856639           LDWFKLDRWQDGRRCLCPQCFRQMTCD
   1000.0000000000000       0.99817218296425103           LEIHKITKFDEIKYCLWADRLNEPNCD
   1000.0000000000000       0.99854703552695456           LDFEKRKTFPECSHCFVPRKWEEVACD
   1000.0000000000000       0.99760529066458425           LDLKQFGELTKFRRCLHREKLTDHPGD
   1000.0000000000000       0.99299514728970828           IEWRKCQTISRARRCLFRDSFPGFAHD
   1000.0000000000000       0.99673499497240692           LELRKMKKFSEFKVVMLSEGFEGPNHD
   1000.0000000000000       0.99523277378562625           LSFKSLGMLRPVNYWLLYEKLTDLDIK
   1000.0000000000000       0.99640783154997292           LEFGKIRPIKDIEAVLFMGPFESWEMP
   1000.0000000000000       0.99810617435101190           LDLSKINNLKGLKRYIWPDDFQSCEPE
   1000.0000000000000       0.99590967392783780           FEIVKFQTFGQCKNCFIGCGFHDAQCD
   1000.0000000000000       0.99790771198189554           FELERFPSFCTWKCCLFRKQFMPKNCD
   1000.0000000000000       0.99760829761000036           IDFNRYSVFCPQKKCMIKQEFTRMSAE
   1000.0000000000000       0.99628870367672995           LELHRIPAFCACKDCMIKDRMKDYSCG
   1000.0000000000000       0.99518317396806832           FDFPPIRELKKMKKWLFRAPLADFDRD
   1000.0000000000000       0.99411611674530442           INWFKVKKIHTLKRMLFRPWLEGLPQD
   1000.0000000000000       0.99378718764653395           LKLTNLSEMCKVDRCLMANEFWTFCCE
   1000.0000000000000       0.99787604223857806           IEFKKYRFLCAFKHCLLREYVPQFTCD
   1000.0000000000000       0.99755826224252830           LHLKRYREINKMHKCVIKEDLERMDIE
   1000.0000000000000       0.99769649801783722           WDLKRMSDIARPKKFLWREVLCKMKMD
   1000.0000000000000       0.99660388052705307           LDLPKIDTFRGQRRELIYKKINEMRKD
   1000.0000000000000       0.99759397474093825           LDICRVDALKTVKMEIYTPRLKDHDKT
   1000.0000000000000       0.99459292255100940           LDICKCKRFKPYNRDFGQPECDRTSKD
   1000.0000000000000       0.99810967237745385           VELANVRECKKFNKDICKTPLEACERE
   1000.0000000000000       0.99624899315736892           LRLGQFGDCRTEEDYLWDGALCPCDRK
   1000.0000000000000       0.99764336737611425           LKLYEIPAIRSHDEDFFTKGFCGQETK
   1000.0000000000000       0.99522890820879695           FRLAEAKMLRQGDEDLLMADIGKMERQ
   1000.0000000000000       0.99713292271063803           LDIERVRYMKQKARDFMKNDIERWNKE
   1000.0000000000000       0.99765121010117130           LEIGRLKILRAYPKELCKPDFDGMDRE
   1000.0000000000000       0.99721721319804102           IDYSKMQHLKDEKKEIVRNEIPKINKD
   1000.0000000000000       0.98978922043280870           FEINKFAPLRNSRTEFMSQDIHKFQRS
   1000.0000000000000       0.99683421679403128           LDIMKVKGWRPNRTELFRGNLEDGTKD
   1000.0000000000000       0.99786867087810416           LDFHKIKKFRNIKRMLLGVRLYDCELG
   1000.0000000000000       0.99422422297537871           FDLIRFPNIGSFKKFFFPREMIRVGFE
   1000.0000000000000       0.99649701700065252           FEIVRITVLCPVKSCFIKVDLIEFECD
   1000.0000000000000       0.99712379820688479           IDIQKVEWLSGQRSCLCEKSLKDFRCK
   1000.0000000000000       0.99659375992723453           FELEKFERFNSVNACLACRSIKDSSCP
   1000.0000000000000       0.99504790739486271           LDLNNKERLSDMNKCFCIKSFKGHHCD
   1000.0000000000000       0.99567291967492677           LKLDELDSFCEMSACLVMRDIHTEGCA
   1000.0000000000000       0.99867144027002286           FKFVDFEGFGGIDEWLFDSDLRRMPGK
   1000.0000000000000       0.99453631098681516           FKLTEFSNWNQFEEVLCFESLGSVDCR
   1000.0000000000000       0.99642652975869450           LKLKEIKSFAKCEEMIGGEKFEKHQYK
   1000.0000000000000       0.99731958003220611           IKFWEVKCMKPCQAQLLKPDFEKFDSG
   1000.0000000000000       0.99822263496442987           LRLCDMRWIDEGERRLIHTQFDDVNDD
   1000.0000000000000       0.99710079626106984           FDLEGLDRLHEFEEFLCEKPLRGWNLK
   1000.0000000000000       0.99469520593818972           FTLENSERINQFPTMVVTKEFRKVDAD
   1000.0000000000000       0.99573385070027942           LSIDDCEEFYKLDEVILGKHFMDMDAS
   1000.0000000000000       0.99519510444712633           FDMERQEKFPEFKQFLFCKGIRDQQCN
   1000.0000000000000       0.99084698525828130           LELCRGDLLEQWKKRLCTPACVEWKDD
   1000.0000000000000       0.99355459255971623           LKISNGDYFEKFKDVLWGARFRECRFR
   1000.0000000000000       0.99526144034487063           LNIRENNCLEQCKNRLYKDKFSEMRDD
   1000.0000000000000       0.99504575628951153           LPFKSVEPMDEQHHRILQDRFWELKED
   1000.0000000000000       0.99460170303347628           FDLHNVAKLEDAKYKIYKDAFTSPSDD
   1000.0000000000000       0.99752884000746156           LEFKTIGYIDDTSYRLCKDQFVDARDE
   1000.0000000000000       0.99406014552609978           INLWKLSGIDGIEKGLFRPTVRDFKPE
   1000.0000000000000       0.99739066165835988           IGLCGIDQLENCNRWLYACQLFKLKPE
   1000.0000000000000       0.99390928097055808           FTLCPAGRLSECRRMIFGCDIPKPKFD
   1000.0000000000000       0.99890630167223693           LRLCDIDTFQGIEDYIFECNFKKASKK
   1000.0000000000000       0.99560594995758389           LKIMDIQYFERYQYHLLDARFTEFKTK
   1000.0000000000000       0.99725579631458305           LKIVDMRCMTGPEEGLMPAKLEDFEMK
   1000.0000000000000       0.99252090971096973           LRLGDWRALDTWECLVFNAEFDKHRIP
   1000.0000000000000       0.99584804032742913           LKLREVKSMKNLNPFIMDEGFDTIDFK
   1000.0000000000000       0.99461368948494311           LDLDHIERLCDIRSLICGRDLARADIG
   1000.0000000000000       0.99403461508305135           IDLPRIKKMHECRPCMFTDKLQPWDHN
   1000.0000000000000       0.99584331807412185           FRIRDVPPIQQADEFLVEDYLYQTTPK
   1000.0000000000000       0.99562202443272230           LNWTNVTEFTRWKEFLMEDKFMDFEVK
   1000.0000000000000       0.99756609243927252           LEIKKLPCFNAQRDNLWEDSFMDLQNK
   1000.0000000000000       0.99724749386793288           FEIKSMTKLREKRDEFYEDKFGGIRKK
   1000.0000000000000       0.99561968983126592           FDLAKHEYFKKCRAFFLCQMFRNFELG
   1000.0000000000000       0.99683472657876482           LELCKMGYLCHQRRCLIKCTFQSYNLE
   1000.0000000000000       0.99406496115289156           IDFWKCKNLCSLKKFMLKGKMESSAYE
   1000.0000000000000       0.99452543045564623           LDIRKFPTLCNVKACLRRADLWKSPQG
   1000.0000000000000       0.99741395628580698           FEWSKVQHICEWRGCLHKDSLIEMPCE
   1000.0000000000000       0.99568726574769961           FEIRTWKGFCDLKSCICYDKIYQISCR
   1000.0000000000000       0.99592086566810945           LELKKERDFCNVPKCFIYESFHNQGCD
   1000.0000000000000       0.99584073279293739           LTFYDMRDFCKASECFCMGDIESMDCK
   1000.0000000000000       0.99513077428746710           LTVTSVKWLDKWRRCMWRSRLVDFKCD
   1000.0000000000000       0.99461648591578866           IDFMRMDACNNLKALFCIPYFKDCEFD
   1000.0000000000000       0.99723569144963797           IEWERLGPCQDMKSIFCPKEMGKCNLD
   1000.0000000000000       0.99549565159822340           LNWWNVKECVKIDPMCFKPEFGKCPLE
   1000.0000000000000       0.99583316962494139           FKFSEMKELTRANYMIFWSRFDEMTLP
   1000.0000000000000       0.99487631494093320           IKLQEVKELKKLEYYLCKQQIYRAEGG
   1000.0000000000000       0.99657032836999737           LKFQETKEFKRINHIFFWPEIDKTDMR
   1000.0000000000000       0.99636048682024769           FKLPEYGDLDKFDRMIFTENIGKIRCE
   1000.0000000000000       0.99773032857699651           FRLEEWETLEKFDCVLIHKEFSKQKCS
   1000.0000000000000       0.99527350733381481           IKVREASQVERMEKRVIGDCFAKMRDN
   1000.0000000000000       0.99833866352205214           LKFKEIKPIEQCDAHLFNETLVKFRGS
   1000.0000000000000       0.99289951832654688           FDLRKLAHLNGNDQKLICDKICEMKEN
   1000.0000000000000       0.99602223808258838           FDFGRTRMINPMKRYLIKEKIDEATRD
   1000.0000000000000       0.99614356949335592           CEFYKCSGFGSCKMMLVYDRFQDIDLQ
   1000.0000000000000       0.99799627936375612           FEIVKVPYCREWRVEFYDPGVCSHEKR
   1000.0000000000000       0.99474809803900666           LDLNRHRTLKGIKTFFMTTSFDNFEWN
   1000.0000000000000       0.99682848129622148           LDLYKLERFRDGNACVCEHHFHEMECH
   1000.0000000000000       0.99512679944190019           FEIEKVGTFKPMKSMFLAKVLSAMDNT
   1000.0000000000000       0.99407721414215144           IDFAKVDRWKEMHPCLAPPGLKDQEGQ
   1000.0000000000000       0.99295717568844855           LELPKFRRFDEYSCCFWKPRFDESNGQ
   1000.0000000000000       0.99620720645386196           LEFERQNAVCAVRRCICRRTFITLTCD
   1000.0000000000000       0.99487759519249452           LPFERWNNIWGLRNCFISKKLKEWPCT
   1000.0000000000000       0.99550281683741892           LDMEKKEQWEQLSKFMCNKKWKQCRCD
   1000.0000000000000       0.99789579772647341           FDFENMDMLAGMRRWFCNKLLKKMPCE
   1000.0000000000000       0.99646921370267860           LEFARLDSLSAWKRFVMDAPLREFPMD
   1000.0000000000000       0.99237704604036558           IEWMKLQELQEVKKMILKPNLPNFGID
   1000.0000000000000       0.99833871022514886           IEYCKWPEIMKFKRFLIRCHFRDVEID
   1000.0000000000000       0.99463119003901812           FDIPKMKDLRSCKGILIKTKWEEWQKD
   1000.0000000000000       0.99606466338120137           LDIMRFNRIRDIRHYFFGYKLKDMEMD
   1000.0000000000000       0.99465127031773815           FEFRKFTHISNVRGPLITEKLVDFNGG
   1000.0000000000000       0.99812935773857403           LEFDKVEALTKVKWCFWSKRLKNGDCS
   1000.0000000000000       0.99597967391311837           LDLEKLEKFGELKLMLCVKDINEQEHP
   1000.0000000000000       0.99606419532267876           LSLGNIEKFEDLNRVILKNSLRGCKLE
   1000.0000000000000       0.99674988987933144           LDFESVSRIGDMSRVFMHHELTKMAFE
   1000.0000000000000       0.99611986560775445           FKYNDLKWMHEFDKFFLRTEFERYDVE
   1000.0000000000000       0.99391341446457426           FKLCDLKFLPKMDVYIFTAKIWEANPG
   1000.0000000000000       0.99804329406618253           IRFREMKYLCGFEHVLLDECLERLNAR
   1000.0000000000000       0.99473656409109790           LRFKEVKAYENMEICIMMDNLERLKAT
   1000.0000000000000       0.99581987920958404           FKVREMKGMDTPEGNFLCDNWEDVRPG
   1000.0000000000000       0.99672669395529090           FKLKDCNNIDEHEGRIFADQLGRRKPG
   1000.0000000000000       0.99518816400385668           IKFHEFRYIERCDPCLWSCEFDQIKGQ
   1000.0000000000000       0.99511144920694461           LKFREVEDFQKGDDLMMPSNFHNPDFK
   1000.0000000000000       0.99613878694735247           IELCRFDELTKMKQCLCHYQFREGSCD
   1000.0000000000000       0.99612906621611663           LEIHKDKHWRDFRALILADEFEQVELP
   1000.0000000000000       0.99609484264088366           LDLFKIDKFHDGKNLLIGADLKTAHAD
   1000.0000000000000       0.99199168255891601           FDFTNIDDFYSMRAFFCQNELSNCSCG
   1000.0000000000000       0.99582737155774681           IEFCKFKDIKDIPHLIYKMDFERCDKD
   1000.0000000000000       0.99708551921910893           IDLCKLDCFRQNKNEFWQRHLRPFEKN
   1000.0000000000000       0.99621208416422424           LGFAPMQPFRPHGKELMEAEFPKFQKQ
   1000.0000000000000       0.99705679339843789           LDLVKFNGYKSRRAEIYANNLAKEDRG
   1000.0000000000000       0.99480456332749112           FDWARVKTWKDHKRDLFCKTLPGMDHH
   1000.0000000000000       0.99519648365922098           LDLVKYDSLKGCRCVLVSWSFRELDVE
   1000.0000000000000       0.99439558874396616           FDIQKMDKLCDFKIIFLRSKLSELDVE
   1000.0000000000000       0.99603961164534116           LEFWECEKLCEVKTFIMNPGFKNIRCD
   1000.0000000000000       0.99419849550234674           FDFENMQPFKDHKPDVFNKCICPPDRD
   1000.0000000000000       0.99751383626333689           FEIEKYPCLRQLRWVLFCKDFRKIDGP
   1000.0000000000000       0.99227834639450707           FELGRMKSFHKFRDFMIKVKIYDWELQ
   1000.0000000000000       0.99572910365180423           FELQRCERFRDPKRYLMANNIKNWSKN
   1000.0000000000000       0.99608283259416486           FEFAKMPWFRPHKRVIYKYSFCGCDGE
   1000.0000000000000       0.99474295398807211           FEINKYPYLRGHKRHLLGKSLPRIESD
   1000.0000000000000       0.99546656637113995           LEIDKFDNLGKWKAIVEVPKFKDKTKT
   1000.0000000000000       0.99630788396660397           LEITKNKQLRDCKPVMLKVRFEEMDME
   1000.0000000000000       0.98812891073133413           FKLNNIQDCPRFERCVIVPEFCKIGLE
   1000.0000000000000       0.99680818451153597           FEFENWNECAKYKKIFIKKDWCRCRKE
   1000.0000000000000       0.99658097923516620           FEFQKWSCFKSYKPWIVSKRLCSFDPG
   1000.0000000000000       0.99510361091400490           FDFERTERMGEVKAWFCGKKIRAWNPS
   1000.0000000000000       0.99562747124274609           LELNRWESWKGIKMYIHCKTFRPMEPA
   1000.0000000000000       0.99619437902327790           LEICKFAQFKNTKLYLIQCALTGVERT
   1000.0000000000000       0.99664026837143394           LDLWKAECFNPKKDDLMYCRVRDVGRK
   1000.0000000000000       0.99448825081652981           FDIWRLPPWRQKRIEMEAKKFGDKDHA
   1000.0000000000000       0.99648926922437564           LDFDRLDGLKSKKSELDHNSLSDHPKE
   1000.0000000000000       0.99630358611566594           LEWDKLDCFPPINWLMFRKHLKDAELP
   1000.0000000000000       0.99371949385949976           IDLAKIDNIRGIKGFLMRADLKECDQG
   1000.0000000000000       0.99597981792422685           VELQKMNPFRGTHKDLLCKDFHKMDRS
   1000.0000000000000       0.99550792637245689           FDLSSIKMLKEDNYDFWGSDFDSVERP
   1000.0000000000000       0.99764285804976560           LELMKLKRCAEFKRVFCQQSLENCRGQ
   1000.0000000000000       0.99688137601537086           FELGELDRCEDIKRWLVQDDFCRLKGE
   1000.0000000000000       0.99776526477584515           FDLGKWDQIDRTDSRLHNGNLREAKDE
   1000.0000000000000       0.99419513316352870           FHLSPMDKVEEHDGKIIASTMRGLKEP
   1000.0000000000000       0.99569583232237802           FKVCDCECWDHYDKRLMVSECRDIKGE
   1000.0000000000000       0.99850501613213694           LGLCNIEVMESAPKRFRRHEIRKGREE
   1000.0000000000000       0.99353312676964967           LKVCRIEKWENEEWRLMACSIKDGKDA
   1000.0000000000000       0.99479445463823157           MKFGEITHWEQYERKLRGGPVHKHKDP
   1000.0000000000000       0.99271639283445678           LRLGDLKMIEPNESKLLDCSFDDWNEH
   1000.0000000000000       0.99652307763250270           FKFRDIRTLDTMNNHLLTESIDDFKCQ
   1000.0000000000000       0.99658845449093780           LRIKDSEYFWPCEDCMLDEKIYGLGCR
   1000.0000000000000       0.99208333597731779           VRFCDLRDFTNGEDCILEQPIPNMGCK
   1000.0000000000000       0.99412512809766374           IRIGQFRNFCQQEDCFVGTEFEKLACG
   1000.0000000000000       0.99571720519581330           IRMEEFNAFCDCDECFFWRPLNHLQIK
   1000.0000000000000       0.99657078373570218           LRIHSMEQVDKHDERICQSHFREHNQK
   1000.0000000000000       0.99596230425480237           FRLAEMNSIDSTDMRLYDQQLKKGKEP
   1000.0000000000000       0.99487183470051566           LRFCEFKSIDKVQERFVQAPFVSVRER
   1000.0000000000000       0.99722922081217436           FKLIDVEVFEHLDFYLCEPRLTDCKPR
   1000.0000000000000       0.99259652982249835           LKFVEIDRFCQCEYWLHESYLYGFQHK
   1000.0000000000000       0.99596981171632359           FKICELGEVDKMEGWLITPELLTFKGS
   1000.0000000000000       0.99416598692079183           LRWCEVRAFTKMERMMYPCQVTNMSQE
   1000.0000000000000       0.99443047796509998           IEICRIKRFGQERKVLIHCNMSRMNIE
   1000.0000000000000       0.99777903717759142           FELCHIEKMDEMKKFLVSCSLQPFTVD
   1000.0000000000000       0.99574984382495579           FDLYRHKGLGAMHRLICDPDFEKHSCE
   1000.0000000000000       0.99510320031986577           IELHKWDKLSDDSKKLCCESLKSCDED
   1000.0000000000000       0.99807297593302580           FEFCRLRHLKSMKWWLLCARFYSIDRG
   1000.0000000000000       0.99319224314009946           FELEKMRSIKRKNVVMFSRKITDCDVG
   1000.0000000000000       0.99241000691790404           FEIRKINSLNEHKWPLHKHDLGKAEHD
   1000.0000000000000       0.99610006072966450           LELPKVPQFRESRSDICPGGLWSLENR
   1000.0000000000000       0.99925638748195267           FELEKFPEIRKPKAELIRKRFAGVDKG
   1000.0000000000000       0.99421591451434865           IDLEPMDPFKNGRLEFLAKWLCPIERT
   1000.0000000000000       0.99734260497029115           FDFENIGYLRTHKAEFCCKCIVSCEGG
   1000.0000000000000       0.99608518698782345           LDFKRFHKFRELKHWLWAQGLMKVPPS
   1000.0000000000000       0.99621579799209381           FEFTRMKKMREVNAFFCGTDFYRCESE
   1000.0000000000000       0.99687613233989225           LEIIRIRTFKSFKKFLFTPYLHDAEHE
   1000.0000000000000       0.99748254310568907           IELKKARGIHGEKRLMLKERLEDCRRD
   1000.0000000000000       0.99564815606517965           IDFIKINEMPKCKRWLIHEDVFKCPAD
   1000.0000000000000       0.99775069060750432           IDFCRIEELGRLGYFIIRCKCRDMNMD
   1000.0000000000000       0.99619313784385666           FEFSKADMLHPLKQCLMKSGLRGVGIN
   1000.0000000000000       0.99696673311849004           LEYKKVDRLCEMQDCVCEEQYGECSCN
   1000.0000000000000       0.99602615534999184           FELRSIQEFWRPKSCLCHDKLWNVRCG
   1000.0000000000000       0.99540658129667792           LNFMQANDFDRCDDCLIDYPIQNFRCR
   1000.0000000000000       0.99363889653229875           FDFARWDKFCEGRRVLVKSSIKTGCYE
   1000.0000000000000       0.99814757093357431           FDWVKHNPFCPVKRCILRGNFVDVQCE
   1000.0000000000000       0.99502086904520015           FEWIKLKMFVQCSRVMLKPALQSVELE
   1000.0000000000000       0.99433376434844645           LEFPKAGKFEERKTLIVRTYFSKIKIP
   1000.0000000000000       0.99741884012551163           LDFCKASWLSHLKKFVWKCDLMRVSYE
   1000.0000000000000       0.99359128679359687           FDFQKHSKIREFQVVVFTKRFTDPEYA
   1000.0000000000000       0.99565601045310004           FDLEKIKPFKRHSHEFIPRALDPWDNN
   1000.0000000000000       0.99707729113673305           FSLAKADACDPYNWKLCKPNLKECRDP
   1000.0000000000000       0.99448705079297284           FDLRKPDCFDRWQRRLIPPRFKDMKDP
   1000.0000000000000       0.99405820453858340           MPLTSRECMDPWPIRLFVSRMKDIKEA
   1000.0000000000000       0.99758574180697057           LKFPDFNPLERQEYRFYGEQLTEKKDG
   1000.0000000000000       0.99459353294646891           FRFVEMNEFDKCEYIFFSAAFADVTCN
   1000.0000000000000       0.99305393607678893           LRLKRLKEFKKRDWYFFQGCLWSVQMK
   1000.0000000000000       0.98812269484565707           LRFWEASHMDECNDCIWDMTLAEVDCK
   1000.0000000000000       0.99746615960500495           LELPKMEWFHGVRACLFRNDIKKMDMP
   1000.0000000000000       0.99191475337233348           IDIENVNRLKSWKYCFFTKSLISMECD
   1000.0000000000000       0.99295051662463796           FSFDKGESIGKHDDCIVKKRMRDVNCS
   1000.0000000000000       0.99489345177661070           LTFVEFEMFDRIDGCFCGAELQHWKCG
   1000.0000000000000       0.99529263236826093           LKILDIKGFPAFEHCFCTQEVMKCGCH
   1000.0000000000000       0.99646544265670134           LRIRDMKNFGGPDEALCMEAIDDFKCK
   1000.0000000000000       0.99633571447685976           LNLKQFERIQDFGQCLCWDGLHDMRCK
   1000.0000000000000       0.99763949912790784           FECEKTEQFCKIKCCVLNKRWKELHPH
   1000.0000000000000       0.99296805234897423           FHLCDFELIDTHDYHFYRSKIYEIRND
   1000.0000000000000       0.99590468179702418           VKWWEAEAMDRVEDRLWEKTLKQDRER
   1000.0000000000000       0.99452120518810394           MRIREMESMDKQPEKFLDERIKDCRPR
   1000.0000000000000       0.99201921505825075           VRIRELSRIDDDDSRICADMFAEWRDS
   1000.0000000000000       0.99664392092042620           FKLKEQKSLVNLDQILCREPYERCAIT
   1000.0000000000000       0.99431494373978080           LDLVTVAELKTGRRCLCKAAIFHCECD
   1000.0000000000000       0.99590549412090068           FNLHKAERFPECDTCLIRNRFRDIKCG
   1000.0000000000000       0.99134437296183464           FRFAERENLDKGEIIIFETEIMKFNLR
   1000.0000000000000       0.99412843825494634           IRVYELKILGNAERCIMHNHMEPLGCD
   1000.0000000000000       0.99713600564586091           LRLMDHKPINQCDGCLCDSSFEKWACK
   1000.0000000000000       0.99444171874593601           LSITNIEKLSELQCCVLPKQIRNIRCQ
   1000.0000000000000       0.99341724004257448           LEFSRFPNFGKIRRCLFQTRIGEMGQN
   1000.0000000000000       0.99660023363201489           FEIIKASKIKEWKLLLLWVTIYDIDVP
   1000.0000000000000       0.99601980417908076           FEFPKCRHIRQSREDFIQPGFDRVDRD
   1000.0000000000000       0.99551362310479441           LKLNNAKQFRRGERDLYKRNLMNMEND
   1000.0000000000000       0.99410578492700574           LKFKEVKNIPNMDPVMICEAFYSMSLD
   1000.0000000000000       0.99358148377522115           LRIHEVKSIQGQETFFCERGIENCKCR
   1000.0000000000000       0.99721375299336368           FRLVDMKHWAEIELVICYGHIDHCQCK
   1000.0000000000000       0.99684739188049187           FRLPEWKNIKTSEADLMDGPLEKGEYK
   1000.0000000000000       0.99587895640563373           IKIKEMRQLRNGDQDLFWDPFESVECP
   1000.0000000000000       0.99189081762493103           VRFEHCPILKTKEQEFADKEWVKVTRK
   1000.0000000000000       0.99607337061051304           FKIEECEAMTKPECNLLDKQFKKCSNK
   1000.0000000000000       0.99450761184410619           CKMEEVTGMRSHEIEIVAKEVAKIERP
   1000.0000000000000       0.98918918401704570           LTFENCPAIRDHDRDFCTKGCAACERN
   1000.0000000000000       0.99382353229896325           FEFEKFNMLLNFRMFFITKSLNDIQCP
   1000.0000000000000       0.99619245687797542           FEFEKLGQLRHHKRRIYKRELRKRESD
   1000.0000000000000       0.99506395301221018           LTIIPMTMCKERDEELWEEPLNKCDKR
   1000.0000000000000       0.99394009224438507           INLVDIPTIRKCSEWLLEATFADAEKK
   1000.0000000000000       0.99568995368036139           LKFENREKFDAVPCCLFSKMLKAMKCS
   1000.0000000000000       0.99740664620140962           LEFKRLEMFCARKNCFMNDCLHHFQCD
   1000.0000000000000       0.99269701162257906           LEYTKADVICPIKRCFFKKCADEMACD
   1000.0000000000000       0.99636115843445072           IEFEKFAGLNGTKRVWLKKHFWDLGHE
   1000.0000000000000       0.99779501495960898           LEIGKVEYFRRAKKYFYSKRLHDWDKD
   1000.0000000000000       0.99768655249530647           FEFSKMEPLFKRRRMFLKRHLKSVAWE
   1000.0000000000000       0.99698903611593692           LEWCKFAQLSKFKKVFIKCWWIRMSLE
   1000.0000000000000       0.99386298785438498           LEICNVRDVRNIHWVFLKCPLEQFDAD
   1000.0000000000000       0.99613224732023664           LEICSVDYFWKFRELFFACKFHEMTLD
   1000.0000000000000       0.99546335850287759           LRLCEWEGIEKMDTFIFPGPFYSCRMD
   1000.0000000000000       0.99269154851846031           LKLTECSNLETGDRRMFHSQCDKPRGD
   1000.0000000000000       0.99627064829536915           FKLSDYEDMERMDAYLLKNEFSKFKED
   1000.0000000000000       0.99772165098089571           LDFARLKEIQKAKRLIFPARLEEIDGD
   1000.0000000000000       0.99535890541629901           LRWYDLQEMEKMERIIIGQKVCEQKLD
   1000.0000000000000       0.98937435298944520           FRFREIQDIERYEDCMCTSRLWDWRVS
   1000.0000000000000       0.99668866222995800           LRLAEVASFENTEHHLRHAEICKTRHN
   1000.0000000000000       0.99719381330384316           FKLPEVGHCDHFEGRLHNRDLCSNRDD
   1000.0000000000000       0.99650004268135051           MKIKSWKHIEDWEKKVCPEDLPRCRDE
   1000.0000000000000       0.99664820563305390           FKLGDMQCFDSQNQRILKGAFYQMSDE
   1000.0000000000000       0.99593753988152167           MRFKEWKWMDKLDPWFHADKMYEHKPG
   1000.0000000000000       0.99893284316613007           IRLPECATLNTEERRLRRHECCKMDED
   1000.0000000000000       0.99320366362074619           INLRSMQCLYGYNRKFLHDNIMKVPED
   1000.0000000000000       0.99022480287187031           FELWKEDSCNNETRELCRHGFQGCDHE
   1000.0000000000000       0.99660960606925464           LELTKFKEWKKPKSYFPAPGIESMEKE
   1000.0000000000000       0.99584875332033695           IDFCRVQYLRSRRLELLSNEVAKFDKT
   1000.0000000000000       0.99226125228038098           LDCSKMKYLRAARGDLTKSEIEKNENS
   1000.0000000000000       0.99769695732563901           FELEKYGGIRNMKRDLLAKCLAPQPKE
   1000.0000000000000       0.99509371593895179           FTFCPCSSIDQTKERLMKNKCSEVRDN
   1000.0000000000000       0.99721368850115222           CEWAKCERYDNCKSRLWPTHCRDMNDG
   1000.0000000000000       0.99601776317230817           LELCKCSYLDRKSMRLFRPKCADARSQ
   1000.0000000000000       0.99534650630862975           CDICKCDKLMECRIVCIPAYCTELDVD
   1000.0000000000000       0.99663316345027542           CEMCKCDTIYSCRRICMRTTCKPLQFD
   1000.0000000000000       0.99625818614766470           WEFHKCSPFVQLKRICIKPGCNSYAIE
   1000.0000000000000       0.99491906128118401           LELCTCNVCMKYKKLCFKQSCSQCALE
   1000.0000000000000       0.99433927373669562           FDLMKAKKFWDSKTLVMSPEIEKVPTD
   1000.0000000000000       0.99355098090038474           FSFKSHRALPPSSPQFLPEEIEKIGKP
   1000.0000000000000       0.99278984423271699           IEWCKVKAFKQAKMLCFHPDIEDCESP
   1000.0000000000000       0.99447198656339308           IEWCKLKRLKNINWVVLCHRIEDLEAP
   1000.0000000000000       0.99658153044899489           LRLPEVNDLLKMERILISREMNKCNLD
   1000.0000000000000       0.99209955926075200           LKICEMKDLCKWEHCFPNSDLEHVASD
   1000.0000000000000       0.99687637743372415           LRLKDLEEWDKLDYAFCGENLASHKTG
   1000.0000000000000       0.99724274181159234           LRLRELKEWGKLEELIVVDNLTNSDIK
   1000.0000000000000       0.99769439772868740           LKIRELNEFGKAEDLCFEEGLFPWPFK
   1000.0000000000000       0.99794553131774766           LSLDGLDKCCEIRECLLEREVCRANCK
   1000.0000000000000       0.99119783640135961           IDICNASKLMDMKPLLIMCPFTDAEMP
   1000.0000000000000       0.99019843914359373           FEIVKISCLQDANHFLLRAQLPEWPCE
   1000.0000000000000       0.99591867942147416           IEMWKTKKLHEMQKCFCPHRLSDYECE
   1000.0000000000000       0.99421143835077785           IDLYKIKHIHDMRHLVLKTQLYNATVE
   1000.0000000000000       0.99654152738270052           LDLAKFSKLCEVSWCFLDMRFVELQFR
   1000.0000000000000       0.99715234943359954           LDLMNLDRYHEVKACFCPRNVRNWPCP
   1000.0000000000000       0.99733040329560030           MELQKHEHLIKYKKLIVYRHFKSIAVE
   1000.0000000000000       0.99569202695826731           LEWKKQRAVPKIKRLLCREHLLDHGLE
   1000.0000000000000       0.99641037172160374           FEWDKAPGCYNVHPLMWRRRLCECKIG
   1000.0000000000000       0.99740023746578277           MEWNKMPTCCKIKRMIIHDVFCKCKVE
   1000.0000000000000       0.99616792753250938           WEMHKMDRCGEWKSCMCASEFCKCACE
   1000.0000000000000       0.99893863855022791           FELPRHDYFCPFNKCFCRHDFKGWTCE
   1000.0000000000000       0.99592623799665558           FEFLRIESFCKCRTCLCADALLKCPCT
   1000.0000000000000       0.99451062265190548           FDLQRHDWIFGWRVFLVIKKLKETSMA
   1000.0000000000000       0.99694019833087411           IEIEKHEKMNGVRDCLCSKEYKKIQCK
   1000.0000000000000       0.99549810628727797           FRIGSLSHIQDFDECLVDNEFFKLKWK
   1000.0000000000000       0.99419583828979785           FKIVTMQYFRPIEEVLYYCDFEKQEFK
   1000.0000000000000       0.99639378667999723           LRFPDLPDIRKIDHIFCKMSLMGCEQD
   1000.0000000000000       0.99664123642350766           LKFKELEAFSGVDALFLEEHLRKMGFR
   1000.0000000000000       0.99408843961690274           FGIGDIEDLQNFDELICDAGLKNEPCK
   1000.0000000000000       0.99740895071569191           IKFCEFEDLWSFDRFLLPCNMKKMPID
   1000.0000000000000       0.99619983056634331           IRFDEPDKVCTPDDCLCHRQFAKVNCK
   1000.0000000000000       0.99670275040014633           IRFPEVKAFGTADEFIWEGPFNNPGFK
   1000.0000000000000       0.99624018569289563           LRYTECPIFYAVNDLIWDTRFMDCRIK
   1000.0000000000000       0.99621321668225282           LDFCKLPKLKDFNPILLEWKFWNKDNK
   1000.0000000000000       0.99788833650604380           IELTKLEAFCQVKHCLCLRPFTDPSCE
   1000.0000000000000       0.99602657793986216           FEFAKCEDYTRCKSLLMWWKLKEAKAD
   1000.0000000000000       0.99637016954226798           LEWIKIDNVGKWKKGICKPHFRNCRHE
   1000.0000000000000       0.99359649343517387           LELGKLDQWQELQPRLFRGPFRELKDE
   1000.0000000000000       0.99698714309084679           IEFRKMEHIEGLKARLIGETLHNLKRP
   1000.0000000000000       0.99111574926055479           LSLRSFKDITRMSCPLLKDTFENYSWG
   1000.0000000000000       0.99334396582499018           FEFSKVRPISDKRMDFECGRLDGQPKA
   1000.0000000000000       0.99437165802561378           FDLQKMRQLPQIKRYICKNGFWNGEKD
   1000.0000000000000       0.99716741085529903           FEFAKADKLSEMKEFVFCTNLNKFNLK
   1000.0000000000000       0.99491738735242918           LEVKRLDRWRDLKPLICGDQVRQGDVG
   1000.0000000000000       0.99584174701944983           LEFPRCERISDIRNLCLANNCVDVDMN
   1000.0000000000000       0.99459809906520991           FEFRRLGRLTELNGIMMWDTIGNWEVP
   1000.0000000000000       0.99179630812855690           FEFHKLQCLPNHRGMIVTDSFTQIQFD
   1000.0000000000000       0.99748442572330964           LDFRKVSEFWRFRKMFYRQGLMQPRWE
   1000.0000000000000       0.99068236166672896           FDIEKMDQLNNWTTWCVTRRFHEWDID
   1000.0000000000000       0.99813290873728600           LEYAKIPALRTVRKVFWRGQLWPMDFD
   1000.0000000000000       0.99815234542666775           FELEKEKALKQMRKFIIKKPLPGINLE
   1000.0000000000000       0.99777151395188146           FDFTKHERLTTIKSCFLKTNMRDLKCD
   1000.0000000000000       0.99484131488482019           IEFDRADTLMGIRHFFLEKDFFRIQID
   1000.0000000000000       0.99569389180397005           LELDQHEKLGNLKELVLDKDFKRHSHR
   1000.0000000000000       0.99467002205120991           FDFIKLAGLESFRKIIWKATVASTKPE
   1000.0000000000000       0.99601502309504819           IEFVKMRPMKGIKKYLDKRNFVEVEKE
   1000.0000000000000       0.99330182307214898           FELVKLKQLHKGKCLLLHCEIENVGRE
   1000.0000000000000       0.99719661464407927           LDLCKTSPLAQFKRMILKCDFRPITGD
   1000.0000000000000       0.99201134962362258           LRFPHKRTINQAEKMVWKTDFEKMKQE
   1000.0000000000000       0.99704927328353510           MKFPDFQVIEACERRLWPYEMVKAKED
   1000.0000000000000       0.99700975122561175           FKIEEQKPFDTYEPRFMRTELEKMREE
   1000.0000000000000       0.99895066722772186           LKFRDCEQFEDTEHRLLQNEFHKFKDT
   1000.0000000000000       0.99607407204161769           IRFREFKVIAPWEWCLWGTKFYELACG
   1000.0000000000000       0.99554109897324161           IRFGDLDCFCNCDECMHDQGLRTVPCK
   1000.0000000000000       0.99836919825058279           FKLYEFQHFSDDDECLCEHAIVSMTCK
   1000.0000000000000       0.99606894127563916           FRLDECKVLPAFDEFFCHRQIEECNEK
   1000.0000000000000       0.99320763465540984           FRLNDIPRCEGVERRFWWENLGSCRDS
   1000.0000000000000       0.99281329041830257           WRVRDMEALEDKDVRLLWESFCKAKEA
   1000.0000000000000       0.99538649527333267           LDFRNIAAFENQRWWFCQESMLRCKCP
   1000.0000000000000       0.99382799100786789           FDFIRWNHCEDQKGFLLANSLCECKSG
   1000.0000000000000       0.99664541207162805           FDMYKVPICEPQRRYLCKEMLCACRQD
   1000.0000000000000       0.99366863723914078           FRFYEMNTCDEWDGLFCWETMADCKVS
   1000.0000000000000       0.99315742520003425           FKLGDIEALENHNCHLIPPGLYSMRYT
   1000.0000000000000       0.99691766255838632           LKLPEAEPLDGQNHRFKYEDIRRYKEG
   1000.0000000000000       0.99675360182081396           LKFAEFQMLENDEYRFRPGEIHREHEE
   1000.0000000000000       0.99385672822963456           FKFADCPAMTPEDTRLHGPEFPKPEED
   1000.0000000000000       0.99323600869346385           CKLGDFECMPNCEEWIASGAVKSWKDK
   1000.0000000000000       0.99382756113691217           FRWVDVNCWEKAEARLMPADIRRMREN
   1000.0000000000000       0.99092695013805476           IGFANMDEYDKQPANLFGPQLKEMREP
   1000.0000000000000       0.99732557670439970           IKFKGVPPIEKLEQKLVEEALAPLKNR
   1000.0000000000000       0.99428352861076630           LRLWDIPYIDTASYHLWKEKLYEYKHN
   1000.0000000000000       0.99570647348404595           LGFQQFKKWEEAGKCLRWNDIQKQKDE
   1000.0000000000000       0.99580770852547507           LELFKCKTVTSWKKVMLRGECNKMSKE
   1000.0000000000000       0.99632655802337278           VDIKNAKAFRGHKTELTDDPIEPHEKS
   1000.0000000000000       0.99464001851984718           LDFWKASVLRQLKYYLWGASFCPVDHP
   1000.0000000000000       0.99537402975520151           LDFTKVPRFRECKPDLIPKHFQEINSG
   1000.0000000000000       0.99670536451175473           LELPRWKKLREYKRLFFPNGFETAEAG
   1000.0000000000000       0.99210282397141170           FDFARPRDIRKKNSELMRCNFSQFEYD
   1000.0000000000000       0.99810060660182787           LELGKLNPFKSKREELLAAELQKSDRS
   1000.0000000000000       0.99850460097073068           LDWDKWAAVKGTKKEFWHRDMAQMQKE
   1000.0000000000000       0.99439301638841837           CDWERAKVFWKCHRCIFKHKVLEWPWD
   1000.0000000000000       0.99571668945581815           FDFWKFELWNGLRKLLFGGRLKDMKID
   1000.0000000000000       0.99515794847294603           IEICRSEVLGHLKKYLMRCNFTRFAPD
   1000.0000000000000       0.99441248121844794           IDFNRMETFKAMKYLFAHGELKRWELD
   1000.0000000000000       0.99805738423350909           LDLDKIDYWHKNKRWMFRRCIKGMHHD
   1000.0000000000000       0.99688100075976016           IDFSRLKPMRPTNKEIAHSGLEAPENE
   1000.0000000000000       0.99555005532152063           FEMKSMKALRNYKREIDKDKFEQRDRS
   1000.0000000000000       0.99642951217552167           MEIMKPKQMKERKNEFDGDKWEDQERD
   1000.0000000000000       0.98973406534321862           IEFARVRTLRHCKMDFISTRVMEMNKG
   1000.0000000000000       0.99689694408378837           LDLERGGYIRPHKDEFIQKKLTDHERN
   1000.0000000000000       0.99599904308429854           FECEKMNKLMEYKDFVLCKKIKDFGSN
   1000.0000000000000       0.99479435990145626           FECEKLDGWRQIKPIFVTKKLRNWEFN
   1000.0000000000000       0.99073686735522326           FELDRGKRFKECKTQFCRKNLQDCTDQ
   1000.0000000000000       0.99707156423717791           FDFTRIGEFKQKKLDFIWSKICDMEKP
   1000.0000000000000       0.99526306227223793           VDCYKIDKLDDVRCRLVCPVFKKPKNP
   1000.0000000000000       0.99656232548506263           LEFRKIAEIGKCNSWLEREEFCNYSKE
   1000.0000000000000       0.99593657273330827           LMLYQVEVWCKCHKCIHKPSLKKEPCE
   1000.0000000000000       0.99227635967485028           IEFWRFQRLGQLKCCFWDPHLKPIACT
   1000.0000000000000       0.99618908374122972           FEFWKVSMMEQQNRCFCKGHFRDTKCE
   1000.0000000000000       0.99918172131734739           FEIVKIEPFCPCKKCLCINDLQKLNCE
   1000.0000000000000       0.99486420485503391           IEFPKCKPLCGHRKMLVSERIEECQND
   1000.0000000000000       0.99345810895250442           LEIARAKRLKDQRPELEMPGFETKESP
   1000.0000000000000       0.99611697884288730           LDLKKFKGLKSVKGIIVGEDIPRMEMA
   1000.0000000000000       0.99531739271469599           IDFQKYKQFKGWRGEFVNRHFYKMERS
   1000.0000000000000       0.99403776244252440           LEITKSKAFRPNKGNFNTTKMEETDKG
   1000.0000000000000       0.99229610525167200           LDLPKLPDLSENKSELVRSQIMDISRE
   1000.0000000000000       0.99281894714093266           LTLERPDPFRKYRYELIARCLPDMEKK
   1000.0000000000000       0.99720399774201807           LDLEKIGGLRTIRGDFIQKRVGDLDHT
   1000.0000000000000       0.99296623434172004           LDFWKIDPLVRIRSILYGKSFRECQGK
   1000.0000000000000       0.99605587969817788           LEFMKVEAIDARTARFCNSTLRQCKPG
   1000.0000000000000       0.99623668841079049           FQFRPAEHVDDIPVRFCQSRIKDCKDN
   1000.0000000000000       0.99836352238212656           FDVCNMEWIDGAKERLWWPKWKECKEK
   1000.0000000000000       0.99727707818284561           FRICDHEALDKYDCFLHDCDIRNCKDK
   1000.0000000000000       0.99438439296106906           LKYNEHNCIRQCEECIVEKSYQKAQCK
   1000.0000000000000       0.99298597610437256           FRFNDMKNWHTWEQCICLRTLEEMDCG
   1000.0000000000000       0.99818792634441433           FKFVDKKRFRRQDEWFLEAAFEKLECK
   1000.0000000000000       0.99728140141740218           FDIAPLKSFKEWHSELLCAQLEKMDRG
   1000.0000000000000       0.99723804347825939           LTLWKFKCIRSVHHDFWKPEMNKLERD
   1000.0000000000000       0.99695687850200565           WEFYKHNPLKGPKKELRGPEFTKCQRD
   1000.0000000000000       0.99699287472750842           LEICKYDYLPPFRDMVYQCRIKERPPD
   1000.0000000000000       0.99843898519836283           FELEKVDSLCGIKWCLLTKILKGIKFG
   1000.0000000000000       0.99610348625498202           FEFWKFENLTKIRGIFVSVDLRKFEGE
   1000.0000000000000       0.99583470458021039           FELYKHNHFRQLRVVFVNKEFHSLEGQ
   1000.0000000000000       0.99543895601759025           LDLYKAKTFKRTHQELEYQDIEKRERE
   1000.0000000000000       0.99754645194796943           FKLAEIKMFRGKSLELLKCEWEKLDKS
   1000.0000000000000       0.99430634110908100           CKLYDCKCLKSSQMDLWAQDMQSMDGA
   1000.0000000000000       0.99731681783095372           FKLTEMKDLKKTDAEFWHHQVDKMDRQ
   1000.0000000000000       0.99547946247959174           FAIWTMKCWRHVRTDLWAPPFDKPDRS
   1000.0000000000000       0.99540391691460017           FEFQKLNCVKGRKVELMRTPMGQVEKT
   1000.0000000000000       0.99563241212786047           LSFQDYANIRNAGNEFFEPELAKADKK
   1000.0000000000000       0.99674080765133333           LNVCDISIFKTKSNELYECEVAKYQKK
   1000.0000000000000       0.99209315881944793           LQLCQMPAFKHSREELFHHGFWDCDNR
   1000.0000000000000       0.99592069397182226           IDFCKFNMVKDEKKDLFCGRVEEWERD
   1000.0000000000000       0.99571899104562400           IEMDKVQAFRQKGWDLYWKDFMKFQHP
   1000.0000000000000       0.99724427432888330           FEFDNMNCLKAKKDDLLCRELHPFEKG
   1000.0000000000000       0.98944395586528477           LGLMKFDTVRSHTHDFIWKGLGGVDRE
   1000.0000000000000       0.99417591969899100           IGIDSLPAMKEKEKDLCRRPFGPCQSD
   1000.0000000000000       0.99317316135810529           FSIEGVPTVREFDSYLWCRQLIKCEPD
   1000.0000000000000       0.99668270293519867           LKFDEISQLQNLERFFCHRCITPMNGE
   1000.0000000000000       0.99532668479288011           LKLEECNVLDPLEFVIFTKALGGLRCQ
   1000.0000000000000       0.99464531590947369           LRFPEYKDLQRMEQIFVHANLHKFQLK
   1000.0000000000000       0.99644158469322774           FRLPETDWVEKGEEYFVAARFRTLKFK
   1000.0000000000000       0.99795855648685605           FKFESMDEVSKAEYCLCVRSFKRGRCP
   1000.0000000000000       0.99495600040361243           LDLKKMDELASVNEVCIQEWFAEMPVK
   1000.0000000000000       0.99202189950522568           CEHRKVPCIKGSDEFFHDDKLFDFEWK
   1000.0000000000000       0.99622467636654533           FDIQKFQKLRDPKEYFLVTMIYPLEGK
   1000.0000000000000       0.99689989013380298           VELCKFQRLKEPKMDFLTCNLYQIEKK
   1000.0000000000000       0.99457507606653428           FEFWKLEQFNQVKNHVWKEKLSDVNDD
   1000.0000000000000       0.99128365580122946           FDMLKYRSFQDLKKLFFSAHFHKMTFD
   1000.0000000000000       0.99733610560607622           MDWRQFPALCDWKRCFCRDAFHNINCE
   1000.0000000000000       0.99690883375232053           LDLQRVPDLCRGKDFLLKNKFVECCVD
   1000.0000000000000       0.99661347739555073           VDIDRVDQFENIRKWLMRKKVKEFACE
   1000.0000000000000       0.99776312018406843           FDFTKFQTLCELKTCVLRSNLMGVCCE
   1000.0000000000000       0.99408719599819784           FDVMKVDQMHSIKWCLCLPSIREFHCA
   1000.0000000000000       0.99774307817906704           LDLYKAEEIHRGGGCICPYHLKDLTCG
   1000.0000000000000       0.99634903235381678           FQFDKNERFCDSSWCMCPRPIKGCTCR
   1000.0000000000000       0.99583573075062126           LRFDEMEPCEQVDCIVCPRGLHRCKCH
   1000.0000000000000       0.99600466769735196           LKFREVKALHNAEMHFVNEHFDNAQCK
   1000.0000000000000       0.99647672354881256           FKYKDMKAFTQFEDVIFDEALASHGVK
   1000.0000000000000       0.99433343478588798           LRIDDMTMLDGHDNCICDKWLVAYNCN
   1000.0000000000000       0.99435908085594504           FRLLTVRWLCNCNDCLWYAHVWDHNCK
   1000.0000000000000       0.99520883808220895           LKFEEAGDLDTQDDMFVEKHLSHIKFR
   1000.0000000000000       0.99632569345435607           FRFASMRNLDSIEGCLIQVQFEELRCN
   1000.0000000000000       0.99478700188387537           LKLSELPGLHPMNNCFVNRQFAKVECD
   1000.0000000000000       0.99512700784152552           FKFTDLKGFCDMEYFIWQQPLERNGGR
   1000.0000000000000       0.99452800291760513           FKFTQCKFLRKYEEIFLSPECTKIHVK
   1000.0000000000000       0.99580866244073696           LKICDHRKICQLDSCLFWCELDRVTCE
   1000.0000000000000       0.99129424902978958           LRLTEIKTLEPQDSCLWDDGIGRIRCR
   1000.0000000000000       0.99628971068018368           FRFCEFEYVPRIEVCFFACSFKTFECG
   1000.0000000000000       0.99401266346052075           FRYEEFSGMCEAEPCICEKCLHEIQCQ
   1000.0000000000000       0.99651211994073052           FEYKNFRCICSCSKCMIREDVARVPWE
   1000.0000000000000       0.99662913482818105           CEYNKVKYIPHCRKCFIRHTLVGAECE
   1000.0000000000000       0.99504976154591707           VDVFKLDPYWKFRGCLIRQTLKDQKCD
   1000.0000000000000       0.99521008939504674           LHFGRCDTLDECDRLMFKAQLRKPKIE
   1000.0000000000000       0.99483599145982604           FDLPKNDDIEDPTRIMLHCNLREEKVE
   1000.0000000000000       0.99595717822377561           FDFMRGNDFWKIKRILIPWSFNDINAE
   1000.0000000000000       0.99433093536156625           LYFCKVKRFMSLKRFMIKCDFGRIEWE
   1000.0000000000000       0.99273116681565443           FDLCKANQLQTQRNCILRCGFNQLTCN
   1000.0000000000000       0.99769632403865616           CEFMKLEAICKIRKCCLRYALKKMKCE
   1000.0000000000000       0.99422621272776146           MEYDKVRKFCECEKCWMRSAFFNWPCE
   1000.0000000000000       0.99758367647756196           LEFAKMKSLRDMKKVLAWGNFDEWNGE
   1000.0000000000000       0.99597051110461221           LDIHRIKGLQGFRTILLQDHLINIELE
   1000.0000000000000       0.99830948501461725           LEWDKCEALSNVKKVFYRKDIAKWSME
   1000.0000000000000       0.99756524267426605           FDYIKFKRVTDNKKNLIKAKFEKVSRD
   1000.0000000000000       0.99647479770651060           LDFARLSYIRDWKKMIFKREITRVQHE
   1000.0000000000000       0.99656380817520041           FDIENCSELNKRKRDLFKRSFADFQCD
   1000.0000000000000       0.99721770483793493           LEFRRFQELRKLKDLILTDYFCDAELR
   1000.0000000000000       0.99773705536897939           LELAKMEEFGHFKRLLCWSEFKSMKIE
   1000.0000000000000       0.99578214420801547           FEFEKMEGLPTVRQVLRHKYLRGEQYE
   1000.0000000000000       0.99712888215204787           FGFCKIQPLEKHHHHLYRCELYKRKPE
   1000.0000000000000       0.99792455193204177           LKFQEIKKMDDDEQKFIQKNFTKCREP
   1000.0000000000000       0.99611365386800699           IKFRNINRCGDYDDGLCETGFTSCNNK
   1000.0000000000000       0.99787922321561795           IKIWEVGCCDAEEDRVYQSEFGKCKDK
   1000.0000000000000       0.99691454354533071           LKLYEADSFDRPEQYVCTPHIRDAKDQ
   1000.0000000000000       0.99283424993943969           IRLMELDQFDSMEPWLYQYSFHKVKSS
   1000.0000000000000       0.99793639878013940           IKLMDLPEIDKGEVCIFEDDLIKFKCK
   1000.0000000000000       0.99113519595549759           LGFAPVEALCSMNQCFMDANLDQWGCK
   1000.0000000000000       0.99244791727721937           FGFCDMERIDEAEDPLVPSRFNDVKQK
   1000.0000000000000       0.99694285805059235           FDFDKVDRMKEGRDPLCSKGIKQCETR
   1000.0000000000000       0.99723203516211389           LDFFKIDKLAEIKNMIFWSPLRSIKGD
   1000.0000000000000       0.99393127750101606           LSLESMKSLHDVERFLMDKDFVKYTMN
   1000.0000000000000       0.99745440343452274           LNFEKIRPFYRADKVLCRKNIPDHSCE
   1000.0000000000000       0.99564825103583210           LKIEEIGMFCHWDDCLLPKLLLSIPPK
   1000.0000000000000       0.99756575630132194           LKMNDLKQIERVERHLVGRTIQKVKHD
   1000.0000000000000       0.99660868637711242           FKLAEFGSCEEHEVELCSSDVDKCKKD
   1000.0000000000000       0.99615531493044218           LKLKDIGEFPRANEIFCLETLMQCRSK
   1000.0000000000000       0.99584620200607787           MRLRDWKRICEADDVLFLEEFDRAQVR
   1000.0000000000000       0.99573516404260354           FRVKDDKEIQSFEGFIIPENWDKLPAG
   1000.0000000000000       0.99850818946309128           LRFADVSHFCDCEMCLCMGSLWNCNCK
   1000.0000000000000       0.99067580242727327           FKFFEMKAIAKSEPCLMNKRFPPMTCR
   1000.0000000000000       0.99367913387492435           LRISDMPWLDSTDEIIVEATFCTIKQR
   1000.0000000000000       0.99698456714307426           MKFMEFGYIDSNEWKLKKPDFPREREP
   1000.0000000000000       0.99462471270977748           LKIWECDGYEGQDPKLVEKGLHTAKDH
   1000.0000000000000       0.99623585344560206           FDFSPFEYLQPQKCRLYGSKIKDCNEG
   1000.0000000000000       0.99590096699899833           LSFAGFNAVEPQPRKIWHPHVTEIKEE
   1000.0000000000000       0.98965507806294839           LGLHHCDKFEEKGRYLWYCRFRDTKPD
   1000.0000000000000       0.99381336014854027           LDLERREKLDSTQSRITHKKWRETRDP
   1000.0000000000000       0.99096133754226290           INWKKVNKVDEMKRRFLHTNLSSIRYP
   1000.0000000000000       0.99348820251268433           FEIFKMGAVNECKVCLVASSIVEPECS
   1000.0000000000000       0.99659745020502954           MEMERHDVICKYRKCFVKRKMHDKGCE
   1000.0000000000000       0.99644142070012465           FDFCRIDNICQMKRLMVSNPIRSVPFE
   1000.0000000000000       0.99451234262960608           FDLPKLDEYEQHHSRIITTKLKEPKDP
   1000.0000000000000       0.99659014029090520           FNITQLECFEADPARFYAGSIKENKEP
   1000.0000000000000       0.99731806709407478           LKFSECAWLEGCENYLYRTKFVECRDN
   1000.0000000000000       0.99291867330607775           LKFIEAGWFEKPESYIFGVRLTKFKPA
   1000.0000000000000       0.99545049815452724           FRFIELNGCDKMETWMITRDLSNCRMS
   1000.0000000000000       0.99185853155219872           IKFDEVKSFHQCNALVLQKTLEDVDCG
   1000.0000000000000       0.99741465601135249           FKMREYKTWGTIEECFCWDNIEECDDR
   1000.0000000000000       0.99600507213131595           FRFMDVKTLGPAEECVIDTRIINVHCK
   1000.0000000000000       0.99443962856277635           FKIPECERVEDCDACFVYTCMRNFRCK
   1000.0000000000000       0.99381237978228443           LRFEDIEKICKWDWCLMDKQLVRLPKR
   1000.0000000000000       0.99444479900850036           LRLEDVGCMKNMEYYLMYRYLQAWDFP
   1000.0000000000000       0.99453899839267990           IKLGDVKGLPALEFFLMEQGLQNPQMK
   1000.0000000000000       0.99767518293794777           FKLCETKQLGQKDYLLFYCKLENIQWK
   1000.0000000000000       0.99676878361754007           MKIPEMKACKNHEENLVNTAFCGCENR
   1000.0000000000000       0.99184811792119165           IRLPTQEEITKCDEFFVYSSFKEVTFR
   1000.0000000000000       0.99400339655125314           FRFVEAETLHHSEGCFMDATFNQAHCK
   1000.0000000000000       0.99743431463660626           FKFFQMEWLSPMENCLLECSIREFNCK
   1000.0000000000000       0.99405916206341893           LKFCDIKQLWQLDNYFYNPELQKVREK
   1000.0000000000000       0.99406940529020760           LRFKDCQPLTKTDDHLFPQKISELRCK
   1000.0000000000000       0.99745749945729922           IKFPQVGRLDRAEERILEHRFGNVRNK
   1000.0000000000000       0.99453314970663032           LKFCEVKSFRRFEYWFMHGQISDITFK
   1000.0000000000000       0.99588050218429369           FRFREPKYVKEMDDFFPMENLERWDWR
   1000.0000000000000       0.99457362505195590           LRWAEINDFPKVDEVVICGTLQDWDLR
   1000.0000000000000       0.99663777313796276           IKLQEIGYLGHMDEWICYETLYNCACK
   1000.0000000000000       0.99756170037441760           LKFKDIRCFNSSEEYLHNERIPEPQDK
   1000.0000000000000       0.98984178671410850           FTFHGAGPFGGGDEGMEEDKLADRAKK
   1000.0000000000000       0.99466235594043484           IQLKQLGKFSECKELIIEDRIWSMNGK
   1000.0000000000000       0.99536568828152661           LDMCKLDHFGQAKECLCWAKIREHKCS
   1000.0000000000000       0.99765121284025005           FEIAKVEDFRNMKDLLCTGALRRADFK
   1000.0000000000000       0.99644285940400290           IELVKVKTFSSAKSCMIRSYIEKLNCN
   1000.0000000000000       0.99186129629882180           FSLKSMERLHEYHECLLTEKFSDKDPK
   1000.0000000000000       0.99528154891669951           LQLKEVGCFEHIKGYLLNDRLMEHRIS
   1000.0000000000000       0.99547324660116443           LEFMKVDRMNEWRCFVFKKELKRADHD
   1000.0000000000000       0.99709886317767638           LDYVRIRTMCAMKKCFIKHEIRKMSCD
   1000.0000000000000       0.99795963147931932           FDLPKMRRFWELKKVMVKAPLEKFECD
   1000.0000000000000       0.99749649936274676           FDLEKMDNFCRLDRCLFGKSIKPFNLD
   1000.0000000000000       0.99581669521737737           LDMEQIRSLCKCKSCFMRKRVSDITCE
   1000.0000000000000       0.99676077298115662           LKFEEWKGLCGLQHILIKKRFLDLGSD
   1000.0000000000000       0.99359012376168321           LKFPEVRKLVDKESWLCNWDLDKLTES
   1000.0000000000000       0.99496335327647156           LRLWEMKAICKYDEFIIERTFDNCCLR
   1000.0000000000000       0.99185421374451699           FKWKKCRAFCRLDSLFYPEKFCEMPVR
   1000.0000000000000       0.99123682189493845           FEYKKCQWFQQFRDFIMEDYLPQQPFK
   1000.0000000000000       0.99614880604314193           LDFKRHEDIPKARGCFCSTPLKPMACG
   1000.0000000000000       0.99283194102656558           LGFTSIEDVEDAPRRLCGAHLKEWKCD
   1000.0000000000000       0.99608826379420257           FEFSKWEAIDGCKDTFVQGHLKEARTP
   1000.0000000000000       0.99558147850515888           FEIDKWDDLGTEKDGLVDHKLRDIENR
   1000.0000000000000       0.99032854721254904           LTFPQYDYFVKMNDIFMWSTMKEIGWK
   1000.0000000000000       0.99553361971338006           FGLPGVEQLAKWAEIWIDPKLKEIQVK
   1000.0000000000000       0.99550625679230220           IKIHECEPIEHDDDYLFEEPCKPMKFK
   1000.0000000000000       0.99763635592084321           FKLKSWEEICKLDACIVWEYLRKMKCS
   1000.0000000000000       0.99567466771189761           LKIKQVNGMQSFDPCWFEEELPRWRCR
   1000.0000000000000       0.99733994948405047           FDYSKYSSCVNFKKIMMRDNICSCGLD
   1000.0000000000000       0.99440032712392235           FQFNKMAKVQDPNKRFHSHQFAKMKDD
   1000.0000000000000       0.99855628075484393           LRLTDIAAFERPEKRFMHDNLCKCKYE
   1000.0000000000000       0.99594106261656634           LRFGEINELDQVDKIIIMGCLWRFRVE
   1000.0000000000000       0.99720865383226864           LDFHRVEAFQGAKKIFVKHALWKFRCE
   1000.0000000000000       0.99365861896635244           LNFKPYKIICGNDKMVFPDDLERLTFE
   1000.0000000000000       0.99561872502335746           LEFRRLKWMPSCKRWLMWSGLEPFNKE
   1000.0000000000000       0.99715958167896979           FELCKVKRFPECNKWFRSPELTNSEPE
   1000.0000000000000       0.99603472066983689           LDFCKLKYFPNNKHIFESCKINDPGRE
   1000.0000000000000       0.99498292741968597           FEMCKLEEINRLSEFFLDCGFKKFEYN
   1000.0000000000000       0.99582908525485281           LDFCHRTSFKKFKDLLFPCCINSWEFK
   1000.0000000000000       0.99501672141261033           LEIAKMNNFKEYRSDLNPDNITESENS
   1000.0000000000000       0.99626601051634356           IDLRSFPHLKDKRDELHQEQIGPNDRK
   1000.0000000000000       0.99499861022506819           WRIEDPGPCKRNDEDFWETQICPCEAK
   1000.0000000000000       0.99293084348029548           LQIVPWEKCDEPADHICEAQLHHCGHK
   1000.0000000000000       0.99727916507969705           FDFPRMDCIDGHKKHMLSTRFREGKID
   1000.0000000000000       0.99785653266282770           LEFYRMNSCSDRKNDIWWKGFCTCDKE
   1000.0000000000000       0.99715703638503639           FELCSYDCIEQHRQRLLYPQVRDVKEE
   1000.0000000000000       0.99367087752851391           LDFAKMDELGRLHQVVLPMSLKQVSAG
   1000.0000000000000       0.99781322706515385           FELCKMEQFEQPKARLDCQKVSDARDQ
   1000.0000000000000       0.99588621096270968           LDLWHLASMDNMKSRLCKPAIVGWKDE
   1000.0000000000000       0.99674338387474448           VELKRCEKIQEEKRRLCKDGLKHANEE
   1000.0000000000000       0.99443443794156761           LELCRIGKITTCKRTLMRHTLAAWRED
   1000.0000000000000       0.99557294189406964           FDFTRLERLDDTRKIFLYQHFKGTKCE
   1000.0000000000000       0.99487937068681775           FELDQPNWIEPYKKWFLARSFAGCKPE
   1000.0000000000000       0.99563702594476067           FQLHKFAGLDGQDKRFMPHTFVEWREQ
   1000.0000000000000       0.99571089212400543           FKLHDFDSLETYDERLVGGGFKTYRTQ
   1000.0000000000000       0.99131182258757056           IKFAEWSQIDASDMRFMSDKLEEMRYP
   1000.0000000000000       0.99744330056873609           LKLCDAKGIHSVDERLIPCTLENPTDK
   1000.0000000000000       0.99250093679669738           FHFCNFNKLEEDDQRILGTELYKIPET
   1000.0000000000000       0.99361552351198568           LQFKALCCFGHEEKRFWRDEIIRFAEE
   1000.0000000000000       0.99567289090074218           LELKDCPKVEEWKIRLWHDPCGSQRDA
   1000.0000000000000       0.99046329660990218           FKFPENDGLQGYDDRLCEWRMSECRDS
   1000.0000000000000       0.99336706220883608           IKFYEFAGVNQQDPRLQHSKLADKNDR
   1000.0000000000000       0.99530059678582050           LRIGDIPAFSQSEEHIRDQKMWEVNDR
   1000.0000000000000       0.99854414208417441           FKIQECDDIDGMDERIMDAKIREVTEK
   1000.0000000000000       0.99565280921628896           LKFSDVQWITALDDQLFDGEFEKVPNR
   1000.0000000000000       0.99668926963744664           LKINEFPRLKDAEEMIIECALSNMDCR
   1000.0000000000000       0.99749827820099213           FRFKEGGDIEHYEEHLMDEDFCRIKSK
   1000.0000000000000       0.99749114559632279           IRLKECSYFEKAEEHFYDEQFMKIQDK
   1000.0000000000000       0.99716172534288328           FKLKECRPFHPGDQCLLADTFYGLNCK
   1000.0000000000000       0.99648822287807237           FKIGEFEDIWEFEDMIIDPSVNEVPMK
   1000.0000000000000       0.99391700552376150           LRLWDGKKLANMGDVICDCTFENFSCR
   1000.0000000000000       0.99609254477113562           LKIHDASRCDRLREYIFVEKFCECKCK
   1000.0000000000000       0.99523577398048357           FKLVEMTCWESVQARFAAAKFHNMKDG
   1000.0000000000000       0.99446028552576005           LKLADARTVEKVKRRIMKTNLWDIRHE
   1000.0000000000000       0.99605549108120062           MKIIDLEECWKIDECICLQTLRRCGTK
   1000.0000000000000       0.99385418612787790           ISFRDIEAFGKLSQGLCAECLQQCTPK
   1000.0000000000000       0.99800075797084808           LKMAELDGFDDLEDLLLECPIRDIRLR
   1000.0000000000000       0.99510774922744616           FKYPNLEWIDPKEERLVGTHVKDVKDR
   1000.0000000000000       0.99528616604752984           LRFGEGRPLERVDKWICKCPFEQWKED
   1000.0000000000000       0.99362276904301250           FKVREIEKWEDINAKIHWQKIKTHRDP
   1000.0000000000000       0.99452018886915239           IKLRSVTSWEKWGRRFLWEMLGKIKDP
   1000.0000000000000       0.99702722968839197           IKLKPMKSLEPTQVRLLKEKWEPVKDG
   1000.0000000000000       0.99630410144212900           MKLMECPEVEKYDYRIIGQRWWEAKDK
   1000.0000000000000       0.99786620543026705           IKLQEMPRMDDSDERFLQERLQEWKDK
   1000.0000000000000       0.99760316378459679           LTITNIDVLEANSRKLMHNKLREWKDD
   1000.0000000000000       0.99631275425097465           FYWCECGIWDDLKNRFYRTECPKGKED
   1000.0000000000000       0.99562416645981477           MRMGDCHNFESYEFKLYPQDCQKMKEA
   1000.0000000000000       0.99101241600864243           FRVCECDFFESFEYFIIDNRCFEIKFT
   1000.0000000000000       0.99768196921864161           LKICELDLLEKPNDRFFPYRLKDYKDR
   1000.0000000000000       0.99450619642267157           LKLCECGGMDNMEWRLITSQFFDQREP
   1000.0000000000000       0.99414185191037063           IKFHQLAVLERSDRWLWTDDFVKRKHG
   1000.0000000000000       0.99548548906162015           IKWPQHKEMVSVERVILRGAWEEMAVD
   1000.0000000000000       0.99663868515387311           FDFYNPKFLCPFQKCLLPPDFERVCVE
   1000.0000000000000       0.99475613943055807           FRLAEWKDLPRMEHLWIRGSMEKTHID
   1000.0000000000000       0.99469903931066173           LKFDETEYIWRGECLVFPKGIKGVPES
   1000.0000000000000       0.99301385005094989           LKLVDMTWLAPIEDILVPAEIIQVGVS
   1000.0000000000000       0.99504265217516530           LKFGEFNEINKVERFIYGKDLQRPEFD
   1000.0000000000000       0.99661325161979664           LRIHEVKGFEQLERLCFSWNLEKCKQE
   1000.0000000000000       0.99528029802436813           IEFMRMPEMERVKRWLMHQAFMEHKFD
   1000.0000000000000       0.99322848392009389           MNLSGCDEVDRETRRLFRTNFKPLKHD
   1000.0000000000000       0.99710710694918414           LKFCECKAINKKENIMVNSECNKAKAK
   1000.0000000000000       0.99361320278737886           LKLQDVECFAHFEWFMLQKGLVGVSIR
   1000.0000000000000       0.99569448311866871           IKLWELKDINKWESLVVQPQFDQIGIN
   1000.0000000000000       0.99214794381649940           IKFREIRYFWRFDAVFAPEKLENPHCG
   1000.0000000000000       0.99630725720261293           FKLKDVKDFVGCETCFISDRFEEINVQ
   1000.0000000000000       0.99523691891697941           FKMHEVQIFCPWEQCLWDHKVIDLDCR
   1000.0000000000000       0.99391432069166863           IDIYSLRSIWNCTDCICYERVEEIPCN
   1000.0000000000000       0.99632109215682574           LDWMSMDQLPEARECLLEAQLQEMGCK
   1000.0000000000000       0.99824971817132191           LDLVPIDKWREVKEYLWTPTVRSPDNK
   1000.0000000000000       0.99575885062906733           LEICKAHSLKPIRCLLIDCRFEELDSN
   1000.0000000000000       0.99741789743449560           LELCKCNAITDQREVLIEQKCQEFEVK
   1000.0000000000000       0.99322863895549729           LEIRKIKMLAEPRDMMLEGGLYGVGFR
   1000.0000000000000       0.99821631667942401           FDFARVKRMNDHNGCMIRAHIEDFKCG
   1000.0000000000000       0.99562104807251361           LEICSREYFKEIKDVLLHCELSRVEHR
   1000.0000000000000       0.99332905884277201           FKICSGSRWRDTDELIIDCKMSNMEWR
   1000.0000000000000       0.99605428416659270           FRFTDVGRFRDFDSFIVEKLLCKDDYK
   1000.0000000000000       0.99354937711239644           FNFEQFKDLKGWDWFFIYKDMSRVEMP
   1000.0000000000000       0.99439851747759345           MKWDEMGHFTTMEEVCIDRVIGELEVK
   1000.0000000000000       0.99695237764347988           LKLKEFKEITRVDGILMGDPLWDTKHG
   1000.0000000000000       0.98806768949775159           IKLRTYKELAKMESLMVWEVFYQCSFN
   1000.0000000000000       0.99672346669770806           FKIREMGCLDHGQQYIIDDEFVHIKPK
   1000.0000000000000       0.99753275070954361           LKFEDPRHFRRLDDLICCRNIDDCDCR
   1000.0000000000000       0.99755639792406314           LKFAESERLCNMQECIWEGHLKPVHMK
   1000.0000000000000       0.99533593875069759           FKLQEIDQIPRMEEIVMYASLKDYNDK
   1000.0000000000000       0.98780942698319107           LKIQDGKELQKWEELIVPDPIEHQNLK
   1000.0000000000000       0.99190870606959791           LTFRGTKGFHNLAQLIFADDIEKIHLN
   1000.0000000000000       0.99078321772380695           LTFAGMRQIRRYNRLFCRCEFEQWDWE
   1000.0000000000000       0.99244100522927370           LNFRKVKDIRNAGKWLCKSNLYKVQTE
   1000.0000000000000       0.99380566966212935           FELQNCKNLCSCSTLVFRMEFEKIQLD
   1000.0000000000000       0.99606218588265083           LEIEKCSKIKDCKCIMFYRPFCQFDTD
   1000.0000000000000       0.99740953072937000           LEFSKIRRISEIRGLLIGNGFYGMEIG
   1000.0000000000000       0.99463255039222020           FDLERCEQIKQMRMYVVCRGLHPGEQA
   1000.0000000000000       0.99728627527236102           LELARVPSFNELKNCLWCARITDHKCQ
   1000.0000000000000       0.99637168745330840           LEFVRHTNFANCKPCLISVKFKDVSCG
   1000.0000000000000       0.99388980656688208           FELDTCERLSDLKGFIVWRSLTNFQMG
   1000.0000000000000       0.99658484923082036           FEMVRFKMLAEHRECLFGAKLYEIGCD
   1000.0000000000000       0.99605973784627966           FELTKMPNLEDATACLLHDQLVSIKCE
   1000.0000000000000       0.99653066982114213           FDLCGLGSITEFRRFLMRCQLQNMKFE
   1000.0000000000000       0.99562001446663040           FELCKLKRLEEIRYYIVRDAFYDFKVD
   1000.0000000000000       0.99383484156692958           FDIQNLKRWHDWRTCFWFNWIDEFDCP
   1000.0000000000000       0.99762037857153241           FELMKPPKFGDMRKCLVREKFDELPCE
   1000.0000000000000       0.99801624190799210           FEFLKYDEWDTLKKCLWKAELHDRQCE
   1000.0000000000000       0.99397684622677285           LQFCRVKVLDKIRPCFVKVRIEEFRCD
   1000.0000000000000       0.99490031172123850           LDLIKCKHMYDIGGLFFTVNLEEYDPD
   1000.0000000000000       0.99344360893385253           IDCEKRKWLRPAQWCLLSKDYEKCECP
   1000.0000000000000       0.99666486350517403           LDFDNFKAIKCCKHELFSKQITPVERP
   1000.0000000000000       0.99388032146518601           FDFVKVPKLAEKRREFIYPPFPNVQRD
   1000.0000000000000       0.99646309480837070           MDFMKFDPMTQHKHEFDQPRLPDGKKE
   1000.0000000000000       0.99606798825571674           FELGKAKKWREGKRYLMTSSFQSGDSE
   1000.0000000000000       0.99613846985462162           INVTKMTKIREFKEDLLDKKICEWERK
   1000.0000000000000       0.99329311891593886           FDFASMPVLRNKKNSLMKTEFYRLDKQ
   1000.0000000000000       0.99833463714452153           IEINKVDQFKEKRMELWTHDLSKHERQ
   1000.0000000000000       0.99508374883481843           LELCKYDWLRKLKRICIKCSLSGQECE
   1000.0000000000000       0.99770082767027646           IEWEKWDEIYRLKRCFCKRGFGEFDCE
   1000.0000000000000       0.99572828593980811           FEIQKFSSFRTHKKHLARKDLLKCDMD
   1000.0000000000000       0.99623421326611272           FDLYKYHEIGKAKRVLFKGRFWESGID
   1000.0000000000000       0.99543260073919748           IDLRRLKKFRDWGGMLFSEEIAKWQIG
   1000.0000000000000       0.99230247588663500           LEMRKVPHLGEPKWTLFEDTFCNHNTK
   1000.0000000000000       0.99409960969841571           IPYRQMPAFASFKEILCEDYFMEWGVK
   1000.0000000000000       0.99780735156762157           FDVHKLEWFCGCRGCFLKWKIKDINCN
   1000.0000000000000       0.99511239754453507           LDFSKMDAFGTVRHMCIRGQFKPVSRE
   1000.0000000000000       0.99675920066207702           LDLHRIKELWKWRRMFMKSALPEIPAD
   1000.0000000000000       0.98736466229061126           MDVKKENMICQVKCCFFREMWSKFGCG
   1000.0000000000000       0.99657717874217056           FDFWKMESWNKVRMCLWLKGLRDESCP
   1000.0000000000000       0.99733811588228927           LKLEEAEEMCKLGWCVCGRHFTDWTCG
   1000.0000000000000       0.99421158342962668           LWLFRIEEFCKYPNCLWANKLKEHECG
   1000.0000000000000       0.99549550454149671           FALDGPEKICNREMCFWERDYKRMCCR
   1000.0000000000000       0.99495580320560173           LEFGRPEALHEMRDCLIAGELHNVSCN
   1000.0000000000000       0.99443089260161155           LEIEKVTKFWDLRNFVIGRYLARLPKT
   1000.0000000000000       0.99517741974153595           IELCKMEPMEGGRGSLIGKRLREMKSK
   1000.0000000000000       0.99435219945988829           LDFRDMERLDEIKGIFRPTEWKKDRSD
   1000.0000000000000       0.99644567240991966           LDLKQGEGFEGQKERMITDKLRPVKDK
   1000.0000000000000       0.99554277331922836           IDFYNCDEFANIKEMFHYPHLRDCGHK
   1000.0000000000000       0.99247576665387982           FRFCDMDELWKIQRLFFCCWMKNAPWS
   1000.0000000000000       0.99002396842911289           LRFDDQEEFMKIGACLWVKNLRDIRHS
   1000.0000000000000       0.99434855286480539           LRLKEFNRFNDHEDWLYGERLWDMESK
   1000.0000000000000       0.99533169025689472           LKYKDVPMICKSDELCLEDRILEVACK
   1000.0000000000000       0.99789374234594952           LKLKEPGHFCHCDDILFCEKIGEMSCK
   1000.0000000000000       0.99662785147735733           FKYGDLPHFVSVDDIFVDGPVFKVAAK
   1000.0000000000000       0.99551928141098356           LKFREVEHWKPLQDVIIDDVLKTPEVK
   1000.0000000000000       0.99580013545447410           LRFGQTNRFNDPDERLHQPDFGKPDDK
   1000.0000000000000       0.99476859412950214           MKFREHKALHGANDHFWQDPFVPVHPK
   1000.0000000000000       0.99654145674667793           LKLKPIKGFRNCDCHFLNEKLDELEYK
   1000.0000000000000       0.99702331357718510           CKMEESKAWKPCEEICLEKNCEPGEIK
   1000.0000000000000       0.99766593847742036           MRYDDLGCVKHWDDFVMDRKICELEWR
   1000.0000000000000       0.99838835268715187           FRIVECRSFKEMEVLLMGAPLDEFEFK
   1000.0000000000000       0.99135861167246186           FRLIDMQCIGNLEEILVLSKISELGWR
   1000.0000000000000       0.99483959821033929           IKFCEFEVWWQLDDMLYSAGCRDPPEK
   1000.0000000000000       0.99505536288858898           FKFHELEYLDEFNYILVYDDLSRVRLK
   1000.0000000000000       0.99702449706511043           LRFWDFGMIDEEDEYIVDPPLIGLKFK
   1000.0000000000000       0.99865979225116797           LKFCECKYLSRCENCVWETELAKPKCK
   1000.0000000000000       0.99588484689121715           LRFNGVSALENIESFFWENEFFKIKTK
   1000.0000000000000       0.99098857179041866           INLTNIGTMESPQARLHSSSFQKPKDG
   1000.0000000000000       0.99621698223710342           VDFKNWKALDNEKHRMMREKLCEWSED
   1000.0000000000000       0.99771229583510035           IEMRKFPKLDEAKWGFLPDRFVDVNYP
   1000.0000000000000       0.99594669678848902           MELEKVKAFKPYKKQIMRSCLHSMDKE
   1000.0000000000000       0.99728342028593198           LEIERLKHCHQMRKLILKKELGKCPTE
   1000.0000000000000       0.99331987175593306           IEFERIDWCPPMSKVLSRKDLHNGKME
   1000.0000000000000       0.98787735144143218           LEFWNVDFFQAMRPLMLNSYLKRFNIG
   1000.0000000000000       0.99488934260976447           LDVEKIEVLYDQSCFLVGREFRKLGFG
   1000.0000000000000       0.99396721197608751           LEFQKFDGFGDFKWALLTEHMGDVGCN
   1000.0000000000000       0.99273945317890544           FEFYKCDSFTSFKWHVVGGKLSEASNP
   1000.0000000000000       0.99738398400834283           FELTKVNTFRNSKPEMYERDISKPERD
   1000.0000000000000       0.99440954385322566           FELVKLEYYESMKATFWAAGCKNLKRN
   1000.0000000000000       0.99587153124388328           LEWMKFPYFKEIKRIMMHHGLHGISFD
   1000.0000000000000       0.99485060881430631           LEVDKVERLRDPKRWLYNNCITGVDKD
   1000.0000000000000       0.99346405381701131           MEITRVKYLPPCKRYFCRGTLVRLEHE
   1000.0000000000000       0.99325848307669740           LQLRKLKSIKSASRMLMKEYLEHASQD
   1000.0000000000000       0.99423966803160735           IELHKIGYLTGKKHNLWKSELPNVSNE
   1000.0000000000000       0.99676311007705509           LELEKVDHITQVKPLLISRYIPELDID
   1000.0000000000000       0.99552863471217490           LELDDIEGIWPVKRILFARELVSIEME
   1000.0000000000000       0.99598697975757955           IDYQKAACIPKVKRWLVKKALMGIGRE
   1000.0000000000000       0.99603235964569259           LEYCKCKCFKSIKRAMHKAQIQKFEPE
   1000.0000000000000       0.99694930196930676           FELVRYKMLKQLKYCFIKHYLWNADCD
   1000.0000000000000       0.99608923263983373           LEFDRVEVFENTKKTFMKRHFKRFPME
   1000.0000000000000       0.99839524351592024           FEVDKIEGIKGVKKVLMNKNFKNCDVD
   1000.0000000000000       0.99632887832247774           LEFDKINTICTVRRMLFPRELKPLQIE
   1000.0000000000000       0.99762598832984772           FEIAKYEWFGGPEWCLCPKDFRKCGCE
   1000.0000000000000       0.99787296901364264           IGLEPPEQLGNVTICFCKRDWKEAGCE
   1000.0000000000000       0.99514263782245427           FQIRNIKKFTEMNQIMCRQEFEKLNCE
   1000.0000000000000       0.99607209228683391           FGWKPLRKCPEMGNLCLRDRLEDCNLE
   1000.0000000000000       0.99607921643513142           FDMNPMKKVKECPHDFWRHDLERPERE
   1000.0000000000000       0.99462238568372874           FKFVDMNEFMRQSLCFCIPCLNGCTCA
   1000.0000000000000       0.99635350522861432           IRLFDWKMICKMDLCLCLRILEQCPCQ
   1000.0000000000000       0.99551814994344523           LKFHDHRDCYKCDMMFCLETFDNCKCP
   1000.0000000000000       0.99418151319498760           FKICEMKKYCNIEVLLLCCPFDQMPGS
   1000.0000000000000       0.99667205155299032           IKFGEFKEICTFEKCFMKCNIENISFD
   1000.0000000000000       0.99638724129188327           FNLMRIAQICKLGKCFYKADIVRQSCE
   1000.0000000000000       0.99666026889464288           IDLHKCRIFQPVRKCLIKEDWMKHKCE
   1000.0000000000000       0.99383597440260996           FELCKIDCFEQKRWYFFMQMFHEHKGP
   1000.0000000000000       0.98972918197583204           FDFGKVSRLKDMNRWLIAMHFGSINWD
   1000.0000000000000       0.99351354279864379           FGLGQLSHFWDFDKFLIHSEFMKLPEE
   1000.0000000000000       0.99594622893200901           FDWRRWSVLRDFRKMVCKDSFVKMECE
   1000.0000000000000       0.99657638806807858           LDLIKCQRFSERKGVLFGMKMGEMESG
   1000.0000000000000       0.99378627014386367           LELDRMPSFSDVKGIILSYKFCDCPCQ
   1000.0000000000000       0.99561472445887289           FEFARFDSLPEMRAMIYTVKLTERDCG
   1000.0000000000000       0.99189428043832217           FDFMSIKHIKDCRRWLLLATFNSVDRD
   1000.0000000000000       0.99673531184664199           FEFGRCNKFKEHTCEIMPGRLQDCDRH
   1000.0000000000000       0.99540999177722889           LEVHKYKSIRSWKPYLLSHDMERVEES
   1000.0000000000000       0.99646891152606898           LEIARHSALKGARTELSSGDICKEEKP
   1000.0000000000000       0.99573669659900776           FEMVKMSLIKKRREEFYNTSFKGLEKR
   1000.0000000000000       0.99726668731698642           LEFKRAGGFKTTKDELMQEDIYRGNRR
   1000.0000000000000       0.99752162899204977           FDFRKINTFKAWRDEFFPDTLSEMDSR
   1000.0000000000000       0.99594869782317375           IQLKRLKAFKAVPREFLKDHVDKFSKE
   1000.0000000000000       0.99539887568876562           INFCRCPALPNAKRWLYHTSCMKLGKE
   1000.0000000000000       0.99456555086108656           FSFCKGDSLDSQTKIFFWCTLKSMKCE
   1000.0000000000000       0.99713774653291953           VGICGIERYEELNKVLRKGYCKNEKWE
   1000.0000000000000       0.99687484233598844           MDMHNCGPVEGAKKRLTHDDCAKAKYE
   1000.0000000000000       0.99108845476546792           CEIKRCEGFDGEKKKWWRESCSRQNPE
   1000.0000000000000       0.99874362972570085           FEWDRVEPIHQCKKCLVRRCIAPIDCE
   1000.0000000000000       0.99695751698479262           FEFDKVKQFKDCRKWFLMRQFSKFGFE
   1000.0000000000000       0.99720121144004126           FKFCDQDSISDYDDFILDCELTSWGVR
   1000.0000000000000       0.99347445677053936           FAFCTMKALAEQDDWFIECRLEDIPYK
   1000.0000000000000       0.99407843299431542           LKFCDVDRFGEFQCVLMYQNIHKYGVR
   1000.0000000000000       0.99290590274845114           LGFSGFSRFKNVREWLFDTSMDRLEPK
   1000.0000000000000       0.99518684006594893           IDIHRCSKLRDCHEGILQPQLTPMENK
   1000.0000000000000       0.98996270492552629           LDLPKIPRFRDGPTYFQYNKLAEHEPD
   1000.0000000000000       0.98970276956553360           LQFAQINRFKDVREAIYQAHIQHAQKK
   1000.0000000000000       0.99441921574437153           FEFQRFSDIKKRNLEFIPRYFKKIERT
   1000.0000000000000       0.99534884716382688           WRLAEAKELRRRNTEFYCGEIFKCDKS
   1000.0000000000000       0.99657403116434518           FKLEQMKWIKGKENEFWDADLERGDRR
   1000.0000000000000       0.99783096012813721           LKFEDIKPMKTFDQELHAGELEKPERG
   1000.0000000000000       0.99746708710603216           LDFDHLNAFKQTRWEFFGRGIPGIENP
   1000.0000000000000       0.99730975769340835           IDFARWKWLKEHRSDFWHNGLIKIERG
   1000.0000000000000       0.99413621652338591           FEFAKVPYMRDFKPYFYSQKFYSLDNK
   1000.0000000000000       0.99520868562435405           LEFEKVDNIPDMKHWVQASEVHKPDRD
   1000.0000000000000       0.99365803118570162           FEWAKLTCIPCVKGWLEKERVVEKQWD
   1000.0000000000000       0.99654741055383456           FEFDKQGQLGTSKHGFFRKHFSEISTE
   1000.0000000000000       0.99594445392322684           MEMLKLEYLCRLKRCFINHHLKKHKCD
   1000.0000000000000       0.99712087620279666           FEFGRIKCLPPMKAWMFKGDMEDADMD
   1000.0000000000000       0.99512854625479075           FEYCPCKYLHEATRFFIRAKCEELDFD
   1000.0000000000000       0.99776737105503877           IDYCKQEMIPPWKRMLLRCKCSELRVD
   1000.0000000000000       0.99616913751972280           FELVKWQCIWPHKRHFHRSKLWEFPDD
   1000.0000000000000       0.99553367966731376           FEFQKMGGVDGWKGRLARENIATRKDN
   1000.0000000000000       0.99102003575439224           LEFKKLDELDKMPNRIMKEVFIDVHDE
   1000.0000000000000       0.99398613795065172           FELTQHPHLDDFKQYLAKDDICRPRRE
   1000.0000000000000       0.99174370304898196           IEMAKIEALGPEKHNFQSKEFRRAGSD
   1000.0000000000000       0.99690876056156252           LELRKINGFKKLKAVVWPERLGNSDMP
   1000.0000000000000       0.99629192784212994           FEFYKLQAFADPKRVFLYNELHRMSVE
   1000.0000000000000       0.99487116621890970           LDFERVQALAASHRCICCKHLKKTSCE
   1000.0000000000000       0.99888505642232417           LKIKELKGFANEDNCICQEYIEKVGCN
   1000.0000000000000       0.99496159501445358           LKIHEVGEFRRIDTCLREPNFMSHNEK
   1000.0000000000000       0.99558574196850835           LKVQDMDKLDQIEMRFCCKDLKKARGR
   1000.0000000000000       0.99596057282229522           FRLVEAKEFLKLEGFFFRATLIQHELD
   1000.0000000000000       0.99351445069701161           LKLSQVKEIQRCEKCCCQDGIEKHTAE
   1000.0000000000000       0.99557120523258880           IRFEEISYIPGPEDCFCTKWFTPLKCN
   1000.0000000000000       0.99315406042035914           LKFPECQMIHTHEKHFVKRTCFKAKRE
   1000.0000000000000       0.99162399253102451           LSLQRMKGFEDFSWLMWRREFYKCKME
   1000.0000000000000       0.99579714147589449           LKLHDEKDLKNMGRLIMSPKFENWEFD
   1000.0000000000000       0.99484511178629076           FHFCDWRMFREASHVICRCDLDKFDVD
   1000.0000000000000       0.98934847153359595           IKWKDLQAIDPEEKRFTQDHIYSCRNE
   1000.0000000000000       0.99712588332346530           IRLEEMPQFEGCENRIWERTFCGAKER
   1000.0000000000000       0.99583246635626166           FRFGDMDNFEKVRYKFFTGGLRPIKNK
   1000.0000000000000       0.99774770782242794           LHICDFPYFKKADDYLLPCYLHQVELK
   1000.0000000000000       0.99709402237080813           FSLCKAEDVRKMERMFIACEFRTVDFE
   1000.0000000000000       0.99297718784841849           LNFCQFQNITNINRLIWNCKLYNWNAD
   1000.0000000000000       0.99477073826306683           LKITKVKNCGDHDRCLCKPNLENCKPD
   1000.0000000000000       0.99538673830979074           FEIIKQKSIQNWRRWLCRVELDDCNQE
   1000.0000000000000       0.99671350751453669           LDFVKCQRLEEFRCFFIGCQLYDLRVD
   1000.0000000000000       0.99546393118105614           LDLIKAKRITDVRKVFINGELLKRRLE
   1000.0000000000000       0.99329394736556098           LEFCKHDGLHHWKHLLVECEIKNASHS
   1000.0000000000000       0.99626545125525978           LRICDADQIDKFTSVLISCTIKEIRWS
   1000.0000000000000       0.99755802125373949           LKFSEVEPLDKGDSNIMPTPLKSAKSD
   1000.0000000000000       0.99809319237439176           LRIKEVGGFEGNDRRFLQDGLDSIKEN
   1000.0000000000000       0.99135722822152839           IKFQDVAELSRWELRLYCEKLCDPHDA
   1000.0000000000000       0.99732131388269729           IRFDECPTLDKEDRSIIRKDFCKWRRE
   1000.0000000000000       0.99647727056636426           FRLEDTGYFDKAEKHLIRKDVAKRKRE
   1000.0000000000000       0.99784576012561987           LKMRDIDTWDRIGQRFFPNEFKKMKDN
   1000.0000000000000       0.99741105569951727           FKMKEVETIEQMEERFKVSDLRKYKDN
   1000.0000000000000       0.99689680285901050           LPYCGCDHWEGHGERMWDPRCKDPREK
   1000.0000000000000       0.99597080757866130           LEFCSTDAIEAIKAYLLCCHCKDLRDQ
   1000.0000000000000       0.99383770141720773           LNFCELERFESANQWIMNCNISEIRYN
   1000.0000000000000       0.99706061505520760           LKLWDMESICRPDVCLFTPYLRTISCG
   1000.0000000000000       0.99392595181205889           LKWCQHEEIGRQEEGLFPGDCKKFDSK
   1000.0000000000000       0.99620149009355807           FRFGEEEEFPSCEYCMCWHSFKDANCP
   1000.0000000000000       0.99471179657041309           LRLDRVKEICKLERCVCVTRIQNWTCT
   1000.0000000000000       0.99830929611060915           LKFTDAKEICHVEQCLWPDPLEEIPPR
   1000.0000000000000       0.99603719958931236           LKFCEIEEFPRAEHWLMQMTINEIKAE
   1000.0000000000000       0.99521839853549621           LKFEDIDELEKLDAMIFSEWFTEVQCD
   1000.0000000000000       0.99398190112801532           FKLADYDKLPTEDGRFLPVGFKDFKDP
   1000.0000000000000       0.99655580512414343           IKLKDFDQYEKVDERVCADGFKQHPDK
   1000.0000000000000       0.99799768676165468           FGFYGIDMIEKDGARFHEEKFRDLKDK
   1000.0000000000000       0.99687125218121375           LRLKDDKKFEECESFVIWERFSEVKCK
   1000.0000000000000       0.99563981238573951           FKFVEIKGINGVDSLMMDCGMEDADIS
   1000.0000000000000       0.99683314216411656           FKFVEIKSFWNFEKMLIATWLEDMRCE
   1000.0000000000000       0.99746444507214393           LRFSEVKCLTGWDNFLVQERLDDFKFN
   1000.0000000000000       0.99719461147240362           LRFAEVKKWRELEEFAFAAQLEGHDWK
   1000.0000000000000       0.99773415085876649           LRIKELKSLSNYEWCLCEEVLEEGQCR
   1000.0000000000000       0.99839612291739233           LRFIEMKILAQADECLCNKPLEDQGCK
   1000.0000000000000       0.99657399448482853           LKFEPMQNICKVETCVCNKEIRNWNCG
   1000.0000000000000       0.99590423356793156           LKLPQWKRWRDIDYIFCYGALESGECG
   1000.0000000000000       0.99556884591107220           INLTSTKPLRPKSEDLLEGPFNKIERK
   1000.0000000000000       0.99616082201081302           CQYDSCKCINSCNDFLLEKKWPEIELK
   1000.0000000000000       0.99703402004826303           CKYGDFECWDGVEENIFEGAIREMHTK
   1000.0000000000000       0.99434330044402364           CKYYDFNWWPPCEELVVESSFPNMEIK
   1000.0000000000000       0.99638193608271086           CSYGKCKCFDPCKERFAEPRVAEVKEK
   1000.0000000000000       0.99569789331202374           CPLTGCETYDQCPRRLKSKDIRSKKES
   1000.0000000000000       0.99697127226512539           VGFQGFERVDDDDKKFCSNEFRSCKED
   1000.0000000000000       0.99630749178174183           FNLCKMDRVDEHRTKLFGATIHSCKER
   1000.0000000000000       0.99744912295489507           FKICDFRSLDAWAIRLYPCKLEDPRER
   1000.0000000000000       0.99628043966932511           IKLDECKGFDACEKRLFKTRCNDNKPE
   1000.0000000000000       0.99575836348420821           LPFAAIERLERWRNRLRHGDLKKVQED
   1000.0000000000000       0.99434942361976553           FEICKHQKLKEQKPTLMSSKMVDMEDN
   1000.0000000000000       0.99267631706623249           LYLCDANPMHKKKEELFETMIWKWDRK
   1000.0000000000000       0.99188293965661267           INFQECSCVKDRNTDLYEDQLIKIDNK
   1000.0000000000000       0.99731181199179186           LDLSSCSHCRDLKEYLHTEDCCKYDDK
   1000.0000000000000       0.99290862909240651           MEYRKVHHLKEVKESIYKDQVMNMEEK
   1000.0000000000000       0.99350755591368700           LEYKGLAKMEELKEIWLEEKIFDFGHK
   1000.0000000000000       0.99713535947137766           FNWVEFDMFCTMNECLCEYQFNDIGCR
   1000.0000000000000       0.99763556409468923           IKMQDAQCLCPADECVMDDKIVDWQCR
   1000.0000000000000       0.99720092324636223           VKYKDLNGMSTFNECMCDDDFFKLSCR
   1000.0000000000000       0.99665252485893097           FKWRDADTICTFDQCLCDDVWVKLCCK
   1000.0000000000000       0.99811558448465487           FKLGDIDVFCNCEACLFIPGLKGFKCQ
   1000.0000000000000       0.99579962969593350           LRFMEIKGLWKFETCLMPKGLEKCQCN
   1000.0000000000000       0.99376404461959800           LRINDDDEIEKMQEVLLWAHLRDPKIN
   1000.0000000000000       0.99754628223027697           FRLMDLDVWETREDYFFAAGLRSMKDK
   1000.0000000000000       0.99529736191908902           LKFCGSDMFARVQEVLVWCHLRDAGIK
   1000.0000000000000       0.99608491099076601           LRFCEFDGLESMGQWIVNCNLSDVKLR
   1000.0000000000000       0.99598848441369303           LKICEWDQMPKSEDCFMECGLMTFHCK
   1000.0000000000000       0.99519286630601667           LKWVDIEVFTGIDHCIFRKWLVNARCD
   1000.0000000000000       0.99475204390845551           FKFAEANYFHPLEGLFCGVDLGKASLG
   1000.0000000000000       0.99663642140247366           FRMIDFDWLWPVEDFIFETGLRNARAK
   1000.0000000000000       0.99540197714426604           FSLGDMDHLTDSDWILLEASLREIEWK
   1000.0000000000000       0.99338183252290191           FRLCEHTDFEKFDNMLHSVDCHNSKEE
   1000.0000000000000       0.99304688330427104           IKWRQVPACEPIERTVMKDVLCGMKIE
   1000.0000000000000       0.99673765214559573           FKFEEVEWIETYECWLGCRGLYETKPC
   1000.0000000000000       0.99666414576513562           LKVRERKYLGHSECCICCSEIVKLRCC
   1000.0000000000000       0.99359912401009798           FGFKPCHAFDNMDDCLMDEILCAHRCK
   1000.0000000000000       0.99643746441690217           FEFNNAQWLEKMRSWLLGDKLFEFKPG
   1000.0000000000000       0.99519884361012345           FKITESDKIEERDQKIRGSDVNKEKEA
   1000.0000000000000       0.99430472825939575           LKFREFNPLHNCEDVIMEQMLCKVPHK
   1000.0000000000000       0.99229199337870222           LKLVEIPAVKDRQEYIWECRVEEADKK
   1000.0000000000000       0.99683007802341206           FHLGEYEDLKRWDEVVFEADFKRMEPK
   1000.0000000000000       0.99768461187953028           LKICDIPNFPRPENYLFECTLWQFDQK
   1000.0000000000000       0.99414186441442165           LKICEFKYIEQPEEWIFTEWFEDVKHD
   1000.0000000000000       0.98874358231265491           LRICDLSSFGRLDHVFMRPEIVSYQID
   1000.0000000000000       0.99571909526845181           LKFCDVQDLGKMDNVLWHHNIFSMRFD
   1000.0000000000000       0.99484295665595779           FRLLDIDELPKCQEFLIYNSIKDIRMR
   1000.0000000000000       0.99632757112269088           FGLDKEEQWPNMAKCFCIKPLKQMPCE
   1000.0000000000000       0.99618229506490574           IEIPKCKCLRQCKRYLQCPELDKCDID
   1000.0000000000000       0.99470389282482852           LQFCKVTPLKDWKRMVLHGTLDKLEYD
   1000.0000000000000       0.99689093572618259           VEFAKLEKFCEVKYCIIYSRWKNANCG
   1000.0000000000000       0.99462766078205800           LQLTKVEKMCEFTDCLIETPLKEWQCS
   1000.0000000000000       0.99454562876740160           LRLEDMEYLYKQDSLVCDKQIKQTRWR
   1000.0000000000000       0.99270335471311233           IRLCEMDDFCKLEGCVCQHHIMEYECN
   1000.0000000000000       0.99750227367014466           IKWPELEKIWDVEEVLFEYAIKGFRIK
   1000.0000000000000       0.99887545109518272           LRIEEVEKIVEIDDVLCDKWFRDMPWK
   1000.0000000000000       0.99006953770974304           FRFEEHDKFCEFEGFLMMKDIKPMHLH
   1000.0000000000000       0.99484978574366012           LRFVDAGEFYKLDWLLWTTNLMRMSLP
   1000.0000000000000       0.99402652062193075           IRWTDCRDFEKWEKAFCKPPFMRAKGD
   1000.0000000000000       0.99239501449867107           LKYHEMKAIGTGDKHFREDQFEKWKTD
   1000.0000000000000       0.99818612957027941           MRFKQIKCIDAVEPRFFQEYVEKCKDN
   1000.0000000000000       0.99691408975358931           IEFGKMPPIQPDKRRLCRSTMHECSDD
   1000.0000000000000       0.99562935201391312           IDYDNMQYLEKCKKCLIKRKIIELKDE
   1000.0000000000000       0.99785202597761324           FKWEKVKALKKCGRCLIKRWIFPLECE
   1000.0000000000000       0.99556435990681169           FYLDECKDFCKVEICLMCRRCEEPSCQ
   1000.0000000000000       0.99525762432352316           FRIFEIKALCTHEACLIDNALEGFNGN
   1000.0000000000000       0.99772496175096159           IRFKDFRGLCNEDECMLWDVLEKGGCK
   1000.0000000000000       0.99498022211615178           IEFRRLPGFYPHKRCIIHEALMSLQSE
   1000.0000000000000       0.99601585811297899           LEFKKVGECCQIKRMWFHEEICTIGYD
   1000.0000000000000       0.99442730506902266           FDFEKCPEFQKFNHMIINNKFMENNVE
   1000.0000000000000       0.99446321714096253           LDFEKFDKITQLKHIIVYKKCTEFECE
   1000.0000000000000       0.99560172447900053           FELCRLPSLGEMKEIIIHCQFPPCSVE
   1000.0000000000000       0.99726535375391601           FEFCKLAYFDGVHHVLYKCKLMEEHAE
   1000.0000000000000       0.99797031710617945           IRFTEFGSFDKVQKKLRRDEFAKPDED
   1000.0000000000000       0.99576926287928036           FGLGSPTQLEKWSRYLHKSDCMKWKHE
   1000.0000000000000       0.99756638170425349           FKWAEADEVDKWQKVFIRPDFRKCKVE
   1000.0000000000000       0.99423933710077916           VKLADLDCFDTTNRHLHRTEFRRKKHE
   1000.0000000000000       0.99582158779425933           FAWENIDHCDNWNRLLVPKLLCACKAD
   1000.0000000000000       0.99685778783397161           LRYPSVQACENVDKILRKHNFCKWKYE
   1000.0000000000000       0.99284653336457862           FHFAEIKKFSDFECCLFPACIEKPPCQ
   1000.0000000000000       0.99587843987222358           LQFYDVDQWADQKECICQKGLRAMGCK
   1000.0000000000000       0.99575400703882133           LELWSIDNFCNLQQCICKPQLQRVPCD
   1000.0000000000000       0.99553022027450666           LELCKLDYLNDCKSLIFWCKIHEVDWG
   1000.0000000000000       0.99315106209499571           LDIGRLENLKGFKGFVVYGRMRDFNIK
   1000.0000000000000       0.99661945659101214           FEWCKSKHLATVKHVFDRCHLDTRGKD
   1000.0000000000000       0.99494125257583621           LEITKIDEWPKWKHMLIGQPLRDVEFH
   1000.0000000000000       0.99682339513601148           LELPKLEGLTKVKSFVCDSTLKSCPVR
   1000.0000000000000       0.99666131864231855           FELTKFEPLEECSRCVIEHSFKNVPCD
   1000.0000000000000       0.99793100438252669           LRYEEVDLFCGIQHCFCRRDIYECACD
   1000.0000000000000       0.99790944990418262           LRLMDMRTFGDCEKCFLMKGIEGMGCE
   1000.0000000000000       0.99494091695643194           LKIHEVNQFAPCDKCMMANNWGKFRCD
   1000.0000000000000       0.99595171879343691           LKFREIARFVELEQMFFESELVKWGLN
   1000.0000000000000       0.99398650882702233           IRMPEIKKFPEVPHCFCNQELEKCKSR
   1000.0000000000000       0.99545857336102950           IKLNEPKACEQLEEMCFEGDYDKCEMK
   1000.0000000000000       0.99714543511516762           FRLVEMRSCKDWEYYCFQACFDNCEPK
   1000.0000000000000       0.99759792182188567           FKFCDMGDLRHSDFEFWSPEIAKGEKP
   1000.0000000000000       0.99706517717910981           IKFDDVGGIKGIESYLYMKEIIRFDKN
   1000.0000000000000       0.99742691577743248           INFHSLKALRKHKAEFYAHRFEKVERA
   1000.0000000000000       0.99788895787043064           LKFCDVGTLRNRDSDIMECQLADMENK
   1000.0000000000000       0.99511844753964929           LKFHEADQLGNMNEALMERDWTKWGIK
   1000.0000000000000       0.99441767947100090           LKLEECGNIKDLTPMFIDRTFGNREFR
   1000.0000000000000       0.99555286790698905           LRLPDFDNFRNFDFVLFQRDISKMESK
   1000.0000000000000       0.99561164184078565           IKLKDGKTICGVDHMLFQEFFEPIGID
   1000.0000000000000       0.99184600439640291           FRLYDVNTVKKKEPYLCEPPLRKLNQR
   1000.0000000000000       0.99406065679619526           FRFGDYESLSRAEETLMWKKFRQANAK
   1000.0000000000000       0.99401312033889966           FRFGDVEHIWDMDEFLSNGEIKNAQPR
   1000.0000000000000       0.99540491783577023           IKLEEIEAFYSNEEKLLAKHIRGYGER
   1000.0000000000000       0.99628970936473416           FRFTQMDKMEEQAERLVPGAFRSPKEK
   1000.0000000000000       0.99695764133091513           VRYRQVGAWERMEHRLHKDDVPQHKED
   1000.0000000000000       0.99697439813557553           FRIRELKKVESEDARLWMDPVGPPKDA
   1000.0000000000000       0.99692118681933850           FRLVNFKCLHCMEMHLMGQELEKHDDG
   1000.0000000000000       0.99154473989620440           FKLLEIQQFRRYDYWLFDCRLMNAQDK
   1000.0000000000000       0.99440719195579930           LDISKVPGINDLKEMFWAQSLCETDPK
   1000.0000000000000       0.99533826114710156           LELKRCQPLQGMRERMITDKFNEIKNK
   1000.0000000000000       0.99731415785833955           MDLYKNKRLCDFKKCFCSKMLESCCTD
   1000.0000000000000       0.99842588438877056           FDFKSASPLEEFRKLLCPDELIKCRCE
   1000.0000000000000       0.99536393026154013           LDFPKVGNLESYKDKICHDEFANCKSD
   1000.0000000000000       0.99612424990753656           FDFTKWPCVDGQQHRFIRDGIQDCRED
   1000.0000000000000       0.99184758640956849           FEFWKNNALESPKRRIYGRRFNDGKNS
   1000.0000000000000       0.99617886202848349           FKFMEHKRLVTLERLFMNHEWDKTPVD
   1000.0000000000000       0.99569002416092056           LKLPDYKELNRNERLIFRQHLEPMQVD
   1000.0000000000000       0.99246081764063565           LNFENCEALGQHNYDIYEKRISDGGDK
   1000.0000000000000       0.99436547364474270           FRIAQVEDYCKADTCIFYKRWKERGLK
   1000.0000000000000       0.99687334384294146           IDFKRLEEWYKLRCMIWSDKLKEMPTT
   1000.0000000000000       0.98968273754364555           FEIRRWDGIKKIRCCFMADQIKPFDIA
   1000.0000000000000       0.99779009375018990           FELEKLDTWKGMRRLFCKNPMRSCELE
   1000.0000000000000       0.99738032259056653           FEFDKMEKLKGWHKWLRHNDFKNQEED
   1000.0000000000000       0.99556316967275948           IEIMKVDKFSELRAVFMKYSFTECNTD
   1000.0000000000000       0.99628826836401407           IEFSKFPPCKGCRMELLSHAICNCEKR
   1000.0000000000000       0.99656768937895257           LECEKFQALRCHKCELVCKDFLKIEKT
   1000.0000000000000       0.99488174837819932           FDFEKWNALRNSNPELIYRELRKMENG
   1000.0000000000000       0.99345196872698871           FDLFKGKKFRGFGAFFLAHRLVELECG
   1000.0000000000000       0.99546276151971524           FEWQSFHRFRESKEYICEKCVHGCDIK
   1000.0000000000000       0.99670262418032074           FNIEQMQKCSEMDELLFQRKICESQCK
   1000.0000000000000       0.99064646402690215           LRWNDIGMCDELDGLIMEREVCNCPIP
   1000.0000000000000       0.99564560080919184           IRLEGLGTCDPLEQMIIQREWCKCKWN
   1000.0000000000000       0.99405489920211054           LAFTSFDDCCSISHCFCISEIKQCPCT
   1000.0000000000000       0.99379284653450239           FEYEKIECITHVKDCFLPRTFKGLKIK
   1000.0000000000000       0.99594253525936616           FRLCENDMLSNFDELLIYCEWKKAHPK
   1000.0000000000000       0.99527501183049494           FRWYELDQLDNHEEILLEAEMKSWHLK
   1000.0000000000000       0.99397755957927791           LNIRDMEHFDHPEPKLCQDEFKKGRNA
   1000.0000000000000       0.99339247992016733           FKLVEANNMDSAQGHLLEAGLTNLRYK
   1000.0000000000000       0.99556184674756931           FRFPEMAWFKSTEDCMFDHKFFEMDAR
   1000.0000000000000       0.99137566400243349           MRMEDISAFDNMEHGLCEKCLPGVSGR
   1000.0000000000000       0.99038004372618960           FKFEDHDWFCPHEVCFIDQNLRGPAVT
   1000.0000000000000       0.99255690952158870           FRFQDMDGLDKAQWLFWENRFRQGNPK
   1000.0000000000000       0.99538251743692796           VRLCELDMFENEDQRFWQVECNKCRDK
   1000.0000000000000       0.99002340893279939           FTLAPREGFDRASRILFRCWLKKHHAE
   1000.0000000000000       0.99517742791826658           IKFIDIDGCDNVEHWLLPAWLTECKHD
   1000.0000000000000       0.99465846008232250           LKFIEVNVFDAKDEFFWNGTFNEPRCK
   1000.0000000000000       0.99446636109397990           MRLWEHNAFDKNNEKFHDPGFNSHKDK
   1000.0000000000000       0.99608576799716542           FKFYDCEHFDHGEPGILENSLKQVRKK
   1000.0000000000000       0.99599728729985448           FKLGDLEGFMKMDMWFMTNKVKEVQFK
   1000.0000000000000       0.99643315715678482           LKIGDTDSLPGFEELVVENSVRDFNFR
   1000.0000000000000       0.99414534845623659           FHIVTYEEMDKMNNWLCEAEVRKCHPK
   1000.0000000000000       0.99572527204639483           LRFNDLESLHRCEWCFVPKTLKQCTGP
   1000.0000000000000       0.99430828345594924           FHFRDRDNCTKFHFMLCEETIRNCSCK
   1000.0000000000000       0.99684759612426177           FAFKPCGWIEKINEYLREEKLGEEKDK
   1000.0000000000000       0.99826450408916356           FRLCDFNEIKKMDEIFCETGFYNVESK
   1000.0000000000000       0.99677629526948730           IKICELKIMRPLDDLLIIPRVEKHEMK
   1000.0000000000000       0.99496352284794431           MRLRDWKYIYSVDDFVFEDRFEEQNWK
   1000.0000000000000       0.99644065492805112           FKLREVENFGQFEASLFGEDLSKHTDP
   1000.0000000000000       0.99798480693387326           LRVTDIDGWEGTDCHLHVKALRSHKDA
   1000.0000000000000       0.99826895480451849           LRISEIEWFANMDECFCTSEVKRHPCK
   1000.0000000000000       0.99838592619444710           IKIEEWDRICEIEQCFCWKHIGSFGCN
   1000.0000000000000       0.99666595367242028           FRYKDFKMLQRQRRCFMREKFFDIRCD
   1000.0000000000000       0.99622097919443331           LSFKEYKSLHTAKNCMFMEKFEDLSCK
   1000.0000000000000       0.99575137212130804           FKFKEFAAFWTVEYMFIWEWFANLPWR
   1000.0000000000000       0.99646380314104999           FKIYERGGLCKCNDCLVAKEMVKFKCK
   1000.0000000000000       0.99661547959329488           LKFKEWRRVGDNEHCFLQNEFFKARCK
   1000.0000000000000       0.99209052500259109           VELWKFPRLHDAKSCLIPEAFAQMTCN
   1000.0000000000000       0.99461427558549620           LDFCKLSKFHDARPVMLKCTLESLQKS
   1000.0000000000000       0.99346045869609367           LGLMNVKALKQARCWIWNQRLYEMDPQ
   1000.0000000000000       0.99428240294285508           LGIRGMKSLRSLGWWFISDKWIEVDIR
   1000.0000000000000       0.99510894818454210           LEIKNFGRFPDFKDMLFQENLCNQSDK
   1000.0000000000000       0.99025277107490672           WRLKEGRRYHDFEYMVFGDPMEQMDFK
   1000.0000000000000       0.99117236113489193           FKIFEPKPYQNFDMFFICARLDEHGFA
   1000.0000000000000       0.99542891224655206           LRLSEMRHWRDMDCLMLWTSFEDLDVA
   1000.0000000000000       0.99518845510937903           LEMERIGSFWDCNWCFCERPFGDVACP
   1000.0000000000000       0.99423535146829600           LDWSSIRTICDLSNCLLRPRVENACCE
   1000.0000000000000       0.99464115773864126           IEMYKEDYLCKPRSCVCSQVWKQCCCD
   1000.0000000000000       0.99779174860290221           FEYDKVKRLCNCRRCFFKRFFWRLPFD
   1000.0000000000000       0.99491089404994104           LEWKSIKQIPPYRSFFIRDDIERAGMD
   1000.0000000000000       0.99256055369315710           IRLQEIKKFCQGEECFCVQMIETFTCG
   1000.0000000000000       0.99687610363554890           LKFKDINSFDSVDDFFVYQSLNQFKVR
   1000.0000000000000       0.99416560278307975           FRFGETKGFPAMEELMIQDYFDNWPGK
   1000.0000000000000       0.99668579118105072           LRIFEFEDYHEPEECLCEPCFEDFECK
   1000.0000000000000       0.99610308082849930           LKLHQLDYLDEPEQCICQNDLRDAKCR
   1000.0000000000000       0.99506286670698629           FDLWKLESFQKLKCILWYCQLKRIKLS
   1000.0000000000000       0.99706875331559930           FELTKIECLPGLKVWMVSPKIKEIKNG
   1000.0000000000000       0.99569192093397152           LDWKKMAVMANARRMIFREDFMRANCE
   1000.0000000000000       0.99683126637188302           IEWKKVGKCNEMKKCLIRDDILRFQMD
   1000.0000000000000       0.99661781654996628           FEWKRMAYLEKFKRMVWRENFWQRKTD
   1000.0000000000000       0.99757789785163264           FELGRVKKMKEPNRYIHQAEFGRHEDD
   1000.0000000000000       0.99441550337050555           LELMKWRNVKGINKYFCRSEIESFEND
   1000.0000000000000       0.99237106318696877           LDLYKIKTIREPQRIMFKEQIDSVEND
   1000.0000000000000       0.99565712125387718           FDFCRYKLCKSKRKELFNCGIEGWDWE
   1000.0000000000000       0.99342964643622311           IELARCTRLRDNRDEFYGNKCLSFEKR
   1000.0000000000000       0.99633482766786496           FELCRCEAMVKYRIVLLACRCNEFEVG
   1000.0000000000000       0.99661423000542870           IELCRVNWFNKGKKNFFHCSLQNVDED
   1000.0000000000000       0.99461026081770509           IEFPKPREVDKLRRLFFQPQFEECRCE
   1000.0000000000000       0.99034530623875006           FEIIRCSAFHGWRKFIVKGVLPKLAAE
   1000.0000000000000       0.99822467066583331           FEWCKWEHIQDCKKIILQCGLRQFNLE
   1000.0000000000000       0.99520299524872002           FEWKKVKGINDRKKYMFRQGFEPVPVD
   1000.0000000000000       0.99393952668788388           LDIKRLSNLKEMKKYLLPDQILQLERN
   1000.0000000000000       0.99561180720403830           MEFSKYGKFSEFKMCIVGSKLCQFKCG
   1000.0000000000000       0.98937612454614654           LDFPKISKIGDVNCFFVCRSISNWKIC
   1000.0000000000000       0.99284646941067323           LELEHPDYFEEISCIVCCKELKSMRPC
   1000.0000000000000       0.99616083478899620           FKFQDLHNFENFEWYFECKKITDYKKC
   1000.0000000000000       0.99638133093791281           MRWPEIRGCENMERRFIQQCLEQCKEE
   1000.0000000000000       0.99603355602804033           FNWMDMGACEKGNRYFCKEMFGNCKLD
   1000.0000000000000       0.99580568787639101           ISVEGAPSCEGATKDLWSKNMCNCKRD
   1000.0000000000000       0.99630079474949351           LDLETWGHCKPLEKLIIKKWLCRCDPE
   1000.0000000000000       0.99450767440446786           IEFEKCDALPSYNQWLWIKGIKGCGPQ
   1000.0000000000000       0.99254674003780607           LELEKMQWLTELRKVIWTRCLMDFGYD
   1000.0000000000000       0.99775415164260872           LECEKIDQFPGVKGCCCGKHLYKVECG
   1000.0000000000000       0.99411545209000085           LEVWKIDKFSEGKCNIICPQFKEWNPC
   1000.0000000000000       0.99275835171485949           IELWKIEKFQECKPNFHGNSFKKQKGS
   1000.0000000000000       0.99594997688770137           FELRKLNRFDDGRRHFAREEFAKTRWQ
   1000.0000000000000       0.99813187161063588           LDIKKWEQLGQVKVCLCNEEFQKIPCT
   1000.0000000000000       0.99584409510951166           LEFHNVRRFKDMRGCVCYSGLTKPDCS
   1000.0000000000000       0.99362798555701493           LDFFKFKRICEHSGCLCRSPLNTMNCK
   1000.0000000000000       0.99549586694456194           FEFTKMKLLTACKKMLVMNQIENVPFD
   1000.0000000000000       0.99610065208810383           FELHRFREFCKIKACFLTEMLEGFQNG
   1000.0000000000000       0.99667739319371307           FRWYDMDALCPFEDVFWDKGIRGCCMK
   1000.0000000000000       0.99281544459300675           LRFAEIPSCCEKNQWLWIAALCSCKPK
   1000.0000000000000       0.99450256511605462           FRYADVEHFEAADNYLCNSDVKKCRLK
   1000.0000000000000       0.99436371255233724           LRFKQVDKCENNEPRFMEGRINECKGR
   1000.0000000000000       0.99592533225187840           LSIKDFGQLENVGNHILADRFPEVKDS
   1000.0000000000000       0.99442990569157796           FKFKDVKPFMNLDPWMVCEKLQDFRFG
   1000.0000000000000       0.98901920355318673           LELCHMNWWRPTNYDLVKNGFHPCERE
   1000.0000000000000       0.99681527332715381           LELARLSGLRAWKEELYRAPFGDGDRQ
   1000.0000000000000       0.99708975422446122           LDLMKVDCFYPVRRIIMRSYFHGIKID
   1000.0000000000000       0.99799684738223082           LKLRDMKRFMDMSDFVMTDELQRMQWK
   1000.0000000000000       0.99415864781203445           LGFRGHNNLKDFGTCVIEDECEKMDCR
   1000.0000000000000       0.99743436176162925           LGFRDFSRIAECGDCLPWEQFCKWNCK
   1000.0000000000000       0.99685565499295392           LNIRNCKKLYEFKEVLIQEPIAKMPLK
   1000.0000000000000       0.99630563220645041           FEWAPFPAMRGNREELIDDRLPELDHK
   1000.0000000000000       0.99498783611792929           LDLKAIAPFWELKEILCHDRLVEHRFK
   1000.0000000000000       0.99400192338691118           FEFAEFEAFDDMKPCIFSDCLHDIRCN
   1000.0000000000000       0.99648774521069672           FEMRKMKYVCQCRNCVCAEHFSRINCE
   1000.0000000000000       0.99500013284039845           LDIRHVKPLKPIQGMVFREEVERIELN
   1000.0000000000000       0.99596475632628623           FELVRMKKFNPIRHMIIRVNFESMEME
   1000.0000000000000       0.99375569815774689           LDLSKFQKLQPIKRFLFDNSLRDMKFE
   1000.0000000000000       0.99819304406465337           CDYEKLTCLVCCKRVLFHKYFVRMASE
   1000.0000000000000       0.99562192997133248           CDYQRCNTFCKSKKCFFKRAMLDIQCE
   1000.0000000000000       0.99626609613427364           LELERFKVFPTEKTWMFKNEIEKMERE
   1000.0000000000000       0.99657765138032639           LDFEKITKINEFKRVVMYKDVDKCELE
   1000.0000000000000       0.99428569059980065           FDFRHWRYLCPCTKCMIPEYIDKVCCP
   1000.0000000000000       0.99695406159113209           IEFHKWDEFCRWKECFIYEILNSMQCN
   1000.0000000000000       0.98799112805634148           WELFRFEHFGNHSNCFCASNMKDHTCE
   1000.0000000000000       0.99268828252573182           LEIDKYDRMKTFEMCLCVKPFKEFGCA
   1000.0000000000000       0.99510374635110277           IDFAKVDYLQTYNYCLCPAGIRPFNCN
   1000.0000000000000       0.99886796953878587           FNLDKMEKLVEFKRLLCIKGIRGVKVD
   1000.0000000000000       0.99830988637191687           LEFDKMQRLKDYKAMIIHKKFCELNIG
   1000.0000000000000       0.98811715600057692           LEFWKINGLCDTKFVLVPHSLIDANTP
   1000.0000000000000       0.99799965320402162           FDMPKLKRIREQKRVFMNANFEKQDAE
   1000.0000000000000       0.99599433407887028           FGLEDHDYLCRWGKLFLKRSIKEVSRE
   1000.0000000000000       0.99808075016683739           LDIERMERVDSVKRWLLKKKFRGVKWE
   1000.0000000000000       0.99671145427468999           IEYTKLKCICGWKKMMLRQWIYPIGSE
   1000.0000000000000       0.99457539115960802           MEIERTSALGHCKKVFWRRMLIPLGVE
   1000.0000000000000       0.99802973824775720           FDFMKWKPFSPIKRLLLRANFQNLQCD
   1000.0000000000000       0.99448092202021465           IEWERFKKIHECRPCIIWHRVENFGCG
   1000.0000000000000       0.99236470369783669           IDIAKQERIQEFHACLCEAPVRNDPCS
   1000.0000000000000       0.99296182526348176           FDIPKMEWLGHCNACVWPRRWYDMGCS
   1000.0000000000000       0.99669445959616543           FEIVKVDKLHELKSCLLDTGIKNWKFK
   1000.0000000000000       0.99620868067394108           LDLARMEKFREVRSMFCAMTFKKAEHE
   1000.0000000000000       0.99539316851832482           LEFCKAKDFCNVKKFMLRPEFEKQQPS
   1000.0000000000000       0.99497418392109838           LELKKTDKFPSMKNWLMTNKIRDTPPT
   1000.0000000000000       0.99631080792126281           LELDKVPWLSPLKWLLIVRCLCQADHP
   1000.0000000000000       0.99664111832536806           LEIWKGEYLGHAKKCICQPNLRTRGCQ
   1000.0000000000000       0.99210181945234732           LNFKEGKGIWNIKKIIIYESIEKVQYE
   1000.0000000000000       0.99768583969321700           IDFHHVKSWRSYGKDFWKTNFDKPERE
   1000.0000000000000       0.99454501903417336           FEFKRAPGFRGNRQQLYQERIPEGDKD
   1000.0000000000000       0.99185741322340326           FGIEGINYMKKHSRCMLDKGFPGVDCD
   1000.0000000000000       0.99698661192266269           LGLPGRRSMCEIRKCFCTSHMEKCCCE
   1000.0000000000000       0.99502950512028021           FKLHEARTLSGWEHCLVGYQFDSVSCH
   1000.0000000000000       0.99637701365399001           FKFPDFQSICNCQYCLVWSSFPSVGCR
   1000.0000000000000       0.99539970926737753           FKFRECKQFCPFEHILLEDIFDAPCVP
   1000.0000000000000       0.99793396573312398           FRLARIKMLCKIDYCILVKKLEEVNCK
   1000.0000000000000       0.99611708598933668           LKFEEYPSLGKMDQCLCRTDLYHIPCN
   1000.0000000000000       0.99675452281612975           LRIPDIEYFCPYEDCLVEYQLHKLPFH
   1000.0000000000000       0.99513364293779005           LRLCDVKAIPGMTNWLTKCDIQNVPND
   1000.0000000000000       0.99617775824267873           LSICDISALEGSNRRLFKQNICTIKPE
   1000.0000000000000       0.99086650189700365           IGFGGINEMPKPKKVLQKTKLCEPRTE
   1000.0000000000000       0.99557496057041872           LELDRGDPLKRMDPLIVWRNFREIEIG
   1000.0000000000000       0.99650572624057288           LELEKIDHIRSCKCYIVYRKFKNLEAD
   1000.0000000000000       0.99722136220496072           FDLYRMDKIKECKHFLMHQDLRSWECD
   1000.0000000000000       0.99495797611123338           LDWPRIKGWSGLPKFMVPPQFESIDIE
   1000.0000000000000       0.99705160842955765           LDFVKCKNFGEGRMDLYRADLERYDKE
   1000.0000000000000       0.99419280432394519           CDYHRCRAMRDCRSNFMKETCDGIENE
   1000.0000000000000       0.99598707676555720           LDFHKLKTLREPQSMLVGHRLDDADPK
   1000.0000000000000       0.99343036277216967           IDFRKYSKLHDLSDWFIEEWLLKFGEK
   1000.0000000000000       0.99099683339430189           FDFREMKKLKNMNSLIICEQIEKLQYG
   1000.0000000000000       0.99178861896068771           FKIDDVGHLHKDEELMVDKTLGRIPTK
   1000.0000000000000       0.99100014015810611           LKLCPLDTLMTLQILIFQCRLRGLQFK
   1000.0000000000000       0.99482310507300853           LRFCDVDDFPKAEMFVFQCKLKSSPRQ
   1000.0000000000000       0.99799386500534548           CKLNECKPLRPWEEMIIAPKLEECELK
   1000.0000000000000       0.99434637895916744           CKMSETKCLMTCEFIFIYSGFYKLTLP
   1000.0000000000000       0.99391688896670805           LRFKECKTFPNMDGLFSYDDIDRNPRP
   1000.0000000000000       0.99669200085886056           LKLWEVRMLSQFECVLHCGELDRENPC
   1000.0000000000000       0.99151262342777657           LKVAAVEWVDTDECRFYAGDVNKAKDC
   1000.0000000000000       0.99416288923411844           LKIKECTHIEPIDNRLSQNEMGKHKEN
   1000.0000000000000       0.99551712727753239           LNFYGVGKIEDYQTRLWRPDLTTCKET
   1000.0000000000000       0.99679806808643845           FKWDDFHHVDNLEPRLIKKGFMDLKDD
   1000.0000000000000       0.99355551345915560           LRLRKFKEMPKLEPVFVRDQLTRAGVN
   1000.0000000000000       0.99541304911544104           LRFSDIKYINNKDMCIICNNFEPFKCC
   1000.0000000000000       0.99688949169813290           IKLEEMKWIGPCDHALIRHNIEEFGME
   1000.0000000000000       0.99844561820529942           FRFCEMKMICPVDNCFWCPRFEDIHCN
   1000.0000000000000       0.99825962468304530           IKFLELKFMCECEDCFFAACLEAFQCR
   1000.0000000000000       0.99493576268475414           IKLRDIKELRHYEDWINEDNFEDYDHR
   1000.0000000000000       0.99945572461180365           FKFKEVKGFGTCEECFMADWLEKLGHK
   1000.0000000000000       0.99572114653210275           LKVVDLTIFDKIDGCLCVNPIVNCHCG
   1000.0000000000000       0.98908310069441041           LKIAEFSCFLKLDDLFVCDRISEPPLR
   1000.0000000000000       0.99147195091822726           LKFQDAKCMEGHEPTWFRNRMEECKSE
   1000.0000000000000       0.99654798116317034           LKINETEALESYERRLYTTALKRAKDT
   1000.0000000000000       0.99479792772715125           LKIEDWAVLDHSDNHFFKRPLMQFKDD
   1000.0000000000000       0.99547828026106511           FKLPQMDKIDEPDCHIFYKRLREVKHD
   1000.0000000000000       0.99634009336278617           VKFCEFERIDEYEERFVGTEFNSARDK
   1000.0000000000000       0.99427666171002982           IKLCDCTMFPKGDTDLLECACKDMKRR
   1000.0000000000000       0.99683415139716491           LEFRKHKPFHNINSLILQDYFERIDAN
   1000.0000000000000       0.99206428288367665           FDLIKLQELQKVNKFVLSEILVQISLE
   1000.0000000000000       0.99505994522826113           FRFEEQEHFCKYTVIMFPRRFKNMGLK
   1000.0000000000000       0.99589937392374317           FRMCDIEMIDGHEEHLIAGCFKACKRK
   1000.0000000000000       0.99533974570966910           IDLPRLEDLWKLKYCLFNKEWRKCGCK
   1000.0000000000000       0.99007413011448309           FNICNNDQLPTCEEVLIEAHFNSVPCR
   1000.0000000000000       0.99549301951057845           FDLMPIEIFQGRKECLCEQCFKDAGCR
   1000.0000000000000       0.99762334101616601           LEFDNWEHFPTIRCCLCGKSLKNMNCS
   1000.0000000000000       0.99693051636696994           LKIDDVEKFETFKGCFCAKPLKHYRCA
   1000.0000000000000       0.99649063599235133           LKMKEPKALSHEECCFLGDRFYEITCP
   1000.0000000000000       0.99414237090222657           IDIESLPQLCPCSTCLLDKLFFALPCS
   1000.0000000000000       0.98924384112163788           INWRRFQKICDQKECICAGKIVGIPCR
   1000.0000000000000       0.98877064203761367           FEWFKLNQIKSCKDWIWEHALDDCEQK
   1000.0000000000000       0.99764433158553223           LEIHKVKGLKSVKDYIFHMSFVDMEHK
   1000.0000000000000       0.99686427098416308           WEWVKIPPFAGCSNCLIRVRIWEASCE
   1000.0000000000000       0.99662969560514625           FKIKEMKDLVRWESLFMCEMLVRATIT
   1000.0000000000000       0.99585748837309318           CRYKEWNCMQGCEEMLINDMLGPCSLK
   1000.0000000000000       0.99696431374289496           LKIKECEDLQKCDQLLMQDDVKKTRPK
   1000.0000000000000       0.99737576993070209           LRFNEIREIYRMDGFMWMDELENPKMG
   1000.0000000000000       0.99372172362157762           LNLHQIRAFWGWPTFIWYDRFEDMPHK
   1000.0000000000000       0.99092832282061771           VRLPDAKTVGNVDIMIFYGRCEEVSFP
   1000.0000000000000       0.99653535515533598           LRFFDFKYFTSWDECLFERTMEDMTIK
   1000.0000000000000       0.99707054219790570           FKLEDMKGLKKMDAIILDNKLFEFDVS
   1000.0000000000000       0.99528931363097661           LKFQDVKYFKEVSKFVLHKILQKLEMD
   1000.0000000000000       0.99614769843499262           IKISDLKGFNTVERWVMTAPIENWPPD
   1000.0000000000000       0.99615061039450803           VKYPDFKGFCPAEKCLREGDMSKDQCE
   1000.0000000000000       0.99557797571061157           LRISDIKELGKCETCLQKDRVADGPCS
   1000.0000000000000       0.99250916796932120           FKFGDLKAINAMEHYLYDPDLEEPDVH
   1000.0000000000000       0.99750831448514454           FKFGDIKQFKKHDYDLYAPEFEQPENN
   1000.0000000000000       0.99335387870852199           FGFPRTRDIKPVGEFVLQCRIDDVEWK
   1000.0000000000000       0.99582439474769768           FHLCPMKELRKIEEFILMCNIEKIDNK
   1000.0000000000000       0.99697094964235788           FDFARWKDFKAFRRLFYRIKLEDFDNE
   1000.0000000000000       0.99738854698417445           LDFEKQGGLHECNTCCWRKPFAQIDCD
   1000.0000000000000       0.99758401938542218           LEFDKLQSMTTSKRCLCHNSLWDWSCD
   1000.0000000000000       0.99402652891921783           LGFKKIQGLCGFGHLLFKEHFLDCEIE
   1000.0000000000000       0.99685952131468725           FPFKPAASIEKHQHHLWKENLLDFKNE
   1000.0000000000000       0.99718179420598996           LQFKDMEGVESMKTRFLSEKFQDIKNS
   1000.0000000000000       0.99727651028874753           LKLGEMSALERIDSRFFRNKFQEMKSH
   1000.0000000000000       0.99740807938005249           IKWCDMKWIDPPNSRLVPGKMEDIKEP
   1000.0000000000000       0.99686765137695654           VKWHEMSTLEESERRFCKGQFKNCKDD
   1000.0000000000000       0.99707143139521581           LRLADLEPFESMDHRFCHKQVSKCKPS
   1000.0000000000000       0.99628918459125348           IKLADLQECEREELRLLQKEFPRMKEP
   1000.0000000000000       0.99771790355944989           LKFMEWEQFEKAEDVFFPHPFTEWKIR
   1000.0000000000000       0.99238312733939738           FKFSEWERCTEVDSIVYGKDFAKCQQS
   1000.0000000000000       0.99583270906950583           LKWEEHDTWDDVEVRLWGKAFGKCKDA
   1000.0000000000000       0.99554394107620781           LRFHDIPAFDKIEDMFITSNLYNMRMN
   1000.0000000000000       0.99565234883987885           FRFEDQQDLDRMDVILIGKQMKKVHAG
   1000.0000000000000       0.99042968151682131           LPLRPWHCLTRFTRIIVRDEMHKIKWE
   1000.0000000000000       0.99580781529909368           LELVRFGILDQFKQYIFKYYLGEFKSE
   1000.0000000000000       0.99786292115491015           FEFHDIEQLCDMKACLIATHFYDIGCD
   1000.0000000000000       0.99781663051091118           FEYCKYKTMANVRRCIFKCRFEQLGME
   1000.0000000000000       0.99464676853472100           FYLCPMKQFTDCPKVLVAVGFDNCDLE
   1000.0000000000000       0.99672572098535706           LDIPSVKVLSNCKKQLIRQTFENVTKD
   1000.0000000000000       0.99650756700145326           LEFHKQKKFKQLKSVLLRHNFYNVKIS
   1000.0000000000000       0.99465506948938520           WDIAKPKGLANFKKFICVNCFEHCNIE
   1000.0000000000000       0.99580614425721681           FEMMKMKWLKPIKEIVMTDKFVDIEFS
   1000.0000000000000       0.99334487533312310           LEVVKIKGFHGMERWLFSYSLNDIPHD
   1000.0000000000000       0.99625440483943828           FDLQKFEQFKRPRVTLMHKRFRDLDTG
   1000.0000000000000       0.99363044487248475           FEINRFERLHNIRWFIWYKSLKSGDMR
   1000.0000000000000       0.99401706467932416           LELYKYEGFTTIKHCLFEKELKNYDNS
   1000.0000000000000       0.99771330474356268           IEIRKLRKVCEIRRMLMCDDLLKFAFE
   1000.0000000000000       0.99664977248835307           LDLYKMQKLREVKTMFINRRFYQINFS
   1000.0000000000000       0.99606821613017826           LELHKAKRLNEGKCKIWNHRFDEMTES
   1000.0000000000000       0.99540017341860310           IDMMSVGAIETDKQRFYKTRVCDKDDE
   1000.0000000000000       0.99331999510613833           LGLKPCTQIDAFNFRLCPEGIPDCRDH
   1000.0000000000000       0.99736600800366670           IKIKEVKNFYSMEDLLCTEHFFKCRGK
   1000.0000000000000       0.99707722170671664           FEIYRLKKLRDHKEVMLTPKLTTAEIK
   1000.0000000000000       0.99682555593057587           LELPKPDGLWTFRGCFVGKKWNELHCD
   1000.0000000000000       0.99716567036489212           FDMFKVDKFDECKECLWWHNIKQISCK
   1000.0000000000000       0.99523827244598584           FQFDGVDKLCDIGYCLLMRAIRKCTCP
   1000.0000000000000       0.99787247198125562           FRFEPYEKIADMEDCLIEKPLRSLQVK
   1000.0000000000000       0.99294710029181965           LKMWDVDSFNDKEEVIIECDMNRLEMK
   1000.0000000000000       0.99448326181499624           LRFPDIQALNGSEEELIEDHLSKVPEK
   1000.0000000000000       0.99769622292264382           IKFADLKECSKVDYLICSGNLCECTVP
   1000.0000000000000       0.99486755087093659           LKFVETDVLDAQESRIHENDLNRWTDR
   1000.0000000000000       0.99697833517104673           LKLPERKRLREMSECLWDREFEKRDWR
   1000.0000000000000       0.99586209976789974           FKFSEMKYLTEFETAIFAGAFERISGS
   1000.0000000000000       0.99488791070474436           FTFCNAKRIQGCGRFLFTCSFENYNFD
   1000.0000000000000       0.99219219918790857           LKFDQKKSMEDFDHLILYKEWEKFTFD
   1000.0000000000000       0.99202768853878942           IDYDKLGHMAAVRRILFRSNFPSFSAD
   1000.0000000000000       0.99807367413159964           LEFEKVESFRNVKECVVKTSLKKLDCE
   1000.0000000000000       0.99407986164059048           FDITKTRRVNDHKRCIVPADIGRVPCE
   1000.0000000000000       0.99516812159914780           IEFTRLKQIHEFRSMFCIRSLYQCDCE
   1000.0000000000000       0.99495815217950678           FEFYKDDQFPSNKRCLAKKTLKTIHCD
   1000.0000000000000       0.99451533533088554           FEFGKLDALPRAKDQLVSSSMRKLKKK
   1000.0000000000000       0.99496076705506775           IEFTRSSYLCALKPCIIWNKFVDLPCH
   1000.0000000000000       0.99591438965406176           FEFWKMERISDVSGCMFAKWFHSLDCD
   1000.0000000000000       0.99321760750978560           FDIDTITDCQKVTRVIIRRTLCACHLD
   1000.0000000000000       0.99402180609694091           IELHNIDKIGEFKAGVCPHQLAKCKCQ
   1000.0000000000000       0.99724103389123508           LDLCKVEWLDKPKFCLCAVRLRDNKCE
   1000.0000000000000       0.99737962836031546           LQFEPLEKLPSAKRMILSKGLRKLGME
   1000.0000000000000       0.99895798989864892           LDFEKVEKLPNIRSFFMHRQIKNYRFD
   1000.0000000000000       0.99637436518427047           LDFMKLDGFRGFNMILWQGHLKDHDEP
   1000.0000000000000       0.99555190717504372           LEIKKIEDVRKHRFSLLAEALRGADNG
   1000.0000000000000       0.99166695391712301           FELIKNEKYKNIKGMFLWPEMRRKDWG
   1000.0000000000000       0.99693508412592402           LEFCKLEEVKKARTCFTNPQLKDSECN
   1000.0000000000000       0.99817432577840837           LEFYKAEKFADLRHCLCNPEFGRFACN
   1000.0000000000000       0.99841580063623669           FEISKFDHFGDRKTCICRKQLHKAPCE
   1000.0000000000000       0.99694782741936305           LEIVKKERLSDGKCMLFTVAFRKLNFP
   1000.0000000000000       0.99659686492645461           FDFPKLRDLCDWRRLLLHVALEPFGTD
   1000.0000000000000       0.99702405249189285           LEWWKLDVWHKFKRIFCMHGIRSCQWE
   1000.0000000000000       0.99858361984145516           LELRKMPEFAKIKKLIIAETIWSMNFE
   1000.0000000000000       0.99488062884579875           LEFKNFNEFTKAKRWVMKERIGEPSEE
   1000.0000000000000       0.99273104141782842           FEFKGMSRFCELRWCFMCQKIKNWQCG
   1000.0000000000000       0.99758043658652140           LEIRKMNRLGDFKDMFIDEEFQKYEMK
   1000.0000000000000       0.99278546822427194           IELCKKDTFTPVRDMLFNCWLYEFNHK
   1000.0000000000000       0.99404185796130573           FDFCRFEEWWRIRYLFFELKLKEFGMK
   1000.0000000000000       0.99791953371727349           LEFHRMEEMWKFKSMFISNRFKEHRWG
   1000.0000000000000       0.99592375515242570           LELERIKALHSLKSCFICKWFYPWGCT
   1000.0000000000000       0.99101644190436922           FSLGDPKHIFDFTWMLLKTKWEECQYQ
   1000.0000000000000       0.99574459081200395           FKLCEAKMIRNYDSMFMNCKIEEMSPS
   1000.0000000000000       0.99736237537172789           FRFCDANDFGKWQQMIWECEIPKHSAK
   1000.0000000000000       0.99360173303090793           LRLRDLKELRKDEECILNDGMYGANCT
   1000.0000000000000       0.99564655955734582           FRWVNAPTFNKWERCLIKPYLMKWKCD
   1000.0000000000000       0.99625363462845284           IKFMDAEYYEKVDACLYSARIKHKKCT
   1000.0000000000000       0.99683800384278587           LNFSNAEEICKCRDCLIPTDLKKIAFK
   1000.0000000000000       0.99546159776208432           LRMDNTDNLCKVSSCLVCREYRKVACP
   1000.0000000000000       0.99863803671642459           LRLREMGCLEACEECFLETSIGEMRCK
   1000.0000000000000       0.99634848005780396           LSFADVKDFGRGDKVLCGEDLYRCKLD
   1000.0000000000000       0.99647319163951786           IELEKVAKVREAKDDLMQQYLLGVDHR
   1000.0000000000000       0.99514743788494553           IDICKYDWFHPLKTWLWTCNIRDQNSP
   1000.0000000000000       0.99564656933908402           FELAKPEKLNDMKALFIDYGFSDLDQS
   1000.0000000000000       0.99728388556287573           FEFDKAEAYDRMKVHLRVREFKSRQDA
   1000.0000000000000       0.99626719531297792           LEFSKFENWEPTKSYFMRGNLKSAKPD
   1000.0000000000000       0.99350588258086381           IEYMKTNKFDDWKRRFQKRRFCNARDE
   1000.0000000000000       0.99426400916159441           LEFHALKWIQPSKSKFWSDKIYECPED
   1000.0000000000000       0.99674806873195909           IEWSKVQQLKKCRDWFDESRFPEKEYK
   1000.0000000000000       0.99674134942951242           LELAKISSLNGMKEHLVSSAITGVDHK
   1000.0000000000000       0.99505918029139617           FEIPKIGWFKAMKAVFFNRRICQMEAG
   1000.0000000000000       0.99838398299027487           LEIEKLEALKAWKKNLFQHPIKECDHE
   1000.0000000000000       0.99189527436684455           FEIAKITHLKQSKQYFMCWRINDFDGP
   1000.0000000000000       0.99487349302429562           FDMWKMKRFCDCKWVLIGHAFDTIPMG
   1000.0000000000000       0.99564008371868817           IELKKCKKFKEFRCAFLNGKVEGMEEG
   1000.0000000000000       0.99732674261522580           LRFCECKVINTIDDYLFTGECDRADFT
   1000.0000000000000       0.99785650297804962           LKMCDPRRIWDTDDILMECMIEKFPFK
   1000.0000000000000       0.99712324108287309           FKLVDVKHIADISEILIECAFEKISAR
   1000.0000000000000       0.99636248479572775           LKLTDRRKIKEADDIFADNNLEKKEAK
   1000.0000000000000       0.99145259114160078           LKVRDIKPWKGLEELFWYQVFEGFEER
   1000.0000000000000       0.99812751222688811           IRFVDVDAMDKCEEHFIHAKLFEFRNK
   1000.0000000000000       0.99683828129492713           LKFCDVGMIETHEWRLWGCSIKDRKDK
   1000.0000000000000       0.99695879515388519           LSFCECDGMEGPENRFHEQRIREEKDR
   1000.0000000000000       0.99685885156675980           LRFEDTEAFNTVDDYFVCKWFRPINRK
   1000.0000000000000       0.99552912035340468           IKLRDWKRYQEIEDWLCFDNIERMSPR
   1000.0000000000000       0.99406467013942945           FGLKKFKYLEPSSGRLYPTKVDEMKDS
   1000.0000000000000       0.99390109425789597           LSLHPMKTIEEETQRLPREKLEEGKNP
   1000.0000000000000       0.99643699683297193           LKFHDPRAFDSVSLGLWVEKFEEMKDA
   1000.0000000000000       0.99357155340311376           LQLHECKYWDDWNKRFIKANCEKPKFE
   1000.0000000000000       0.99691104098938654           LGFAKIEAWDKQKVRFHCDKMREHKTG
   1000.0000000000000       0.99405857928725649           LDLTSYEYLKPVKEAFVNARMKRVECK
   1000.0000000000000       0.99636161216161889           IQWGRADAFKACSDELFESSVKNWEKK
   1000.0000000000000       0.99882998928433797           FEIAKMNSLRNYKCEIFESDINKVEKK
   1000.0000000000000       0.99607359168243381           IEIKKFKMIRENRTDLWSEDIERYECQ
   1000.0000000000000       0.99732250417812585           LELAKMGTLKPPKRWINRAKMAQREND
   1000.0000000000000       0.99619079258223975           FEFWKMDRLRDWNYLFLWNPFCDLDVN
   1000.0000000000000       0.99657071772646966           LEWRKLNSFRNLKKFLLNDVLHKMPWE
   1000.0000000000000       0.99150992614192723           FEMRKFRNLTDVKDWFLIDVLVQLTCK
   1000.0000000000000       0.99862908394611383           LEFSKVRQLKGAKEDLIDHKLKEFERK
   1000.0000000000000       0.99400302917562444           LDIERMDYVDPFKCWVFTKHLRNARYD
   1000.0000000000000       0.99561937483486218           INVEQLNDCKRIKDMIFPRRLKECEFR
   1000.0000000000000       0.99684218591997953           LEIDHVDDCEKYKEMLCNRGIKGCNHK
   1000.0000000000000       0.99244436680704684           LSIKTFNACDHESEKLCGPPFCECKDK
   1000.0000000000000       0.99743313617345553           MNLCEFAWCEPTNDRFWENKFCECKQK
   1000.0000000000000       0.99569286129618506           LHIGEVKPFEDKDARLRGTDVYKSKEK
   1000.0000000000000       0.99151365462387597           FKFKELRKFGEVSNGLLTSELDKIKIH
   1000.0000000000000       0.99656413010620504           IRLCEAKDMEKLEMFIFCQRIGQFRMG
   1000.0000000000000       0.99206122277246078           LKFSEIEELERYEEALYARDLSSAKGR
   1000.0000000000000       0.99354280860108424           LRLIDVKWLEGWEPMFWTPDFDNPKPK
   1000.0000000000000       0.99355311133178781           FKLDNMQKLNECEDLVLQKQFMDCPSK
   1000.0000000000000       0.99322970374237141           IRLFDIGCFNGCDEIFFVAQLTKLEFK
   1000.0000000000000       0.99759238555852703           LKLADKEPFGKMNDCFIYTKFREQKCR
   1000.0000000000000       0.99233961282745620           LRFVELEYYSDWEECWFQGNIEQPSCK
   1000.0000000000000       0.99758121486984619           LKIEEIETFDSADECFVGRKLKDCRHP
   1000.0000000000000       0.99703409314550329           LRFHDLDELWQFDDLLCSASLRNFKCR
   1000.0000000000000       0.99413312467923731           LKWCEIEKLEEMDEVCFGQSCKSLRER
   1000.0000000000000       0.99643912765389731           FKFCEPDQLTNMDEFLSEARFHESPQK
   1000.0000000000000       0.99550209415494262           FKIAEYNEFRSIEEYIITHKITEFEIK
   1000.0000000000000       0.99355697064171566           FKLIEPDTLQSMEIFLLTHVWRKFNMK
   1000.0000000000000       0.99706174258827307           FKFYEWSGFDPSEIRFYHPPLHQSKEA
   1000.0000000000000       0.99488250479575546           LRLGDMESLDECEQAFLESKLKDAKYP
   1000.0000000000000       0.99155137327475851           LRLIDFDNFYGIECLLYHMRFHDFKLC
   1000.0000000000000       0.99627449968215775           FRIEEAGHVHDKDDEFCEKALMQMNKK
   1000.0000000000000       0.99488199580696024           LNFPRVERFKDTQGDFYGKALTKTEKG
   1000.0000000000000       0.99420411977024759           LTLGNLETWKQVKEWFMQTCFKEFEYK
   1000.0000000000000       0.99232343471964957           FDFCNYDQIDKAKWLFMQCPFKPISWD
   1000.0000000000000       0.99739755582658118           FDFCKTEEFGQITRIFVGCDLHRIGVE
   1000.0000000000000       0.99427384755994652           LNFHKCSGLVRMQKFLMRHKLVELKRD
   1000.0000000000000       0.99839111307323836           IEFMKVRNLSGCKRFMFKCGLEKWNFE
   1000.0000000000000       0.99419305026604776           LELTSLRQFCNWRKCFCVQKLIQWACE
   1000.0000000000000       0.99390489885834110           FDLQRFGSFNKFKGCFVYRYFCEHECG
   1000.0000000000000       0.99497895365479572           FDLYKYGNLKGVNSELVKKTFWKVERE
   1000.0000000000000       0.98832079462889211           LDMVRCKRLNDPRTWICYPALEEVDNE
   1000.0000000000000       0.98916222398803044           IELPRKKTFASLKPIIVRVGLEAIAFE
   1000.0000000000000       0.99530643781084338           LEIWKLECFRNWKRFIFNPSLWELEWE
   1000.0000000000000       0.99609391333865782           FELARMTAFPALRRRFFKKRFSNFSEE
   1000.0000000000000       0.99168082228459153           FEMIKIPWLAGMRYVFFKSKLMSFSID
   1000.0000000000000       0.99900444492786300           LELRKVKGIDGMKRIFRREDLERENKE
   1000.0000000000000       0.99812280725574742           LEFCKFKTFGGPKQGIWKANLEQWSGE
   1000.0000000000000       0.99414728770771621           IEFHKGKCIEPQKNKFCRETLDTMKNE
   1000.0000000000000       0.99616905617703921           LEIRKVGRFENFKFHLDKTRLGEHKHD
   1000.0000000000000       0.99208867475229379           FEIEKVSLFWHLKKMIIRNWFLPWGWD
   1000.0000000000000       0.99630997299028712           FELGNLKPMRYVKCDFIGGQLETMDKC
   1000.0000000000000       0.99678127337285616           IELKRVGAFKAHRCEFFHEDFATIDQC
   1000.0000000000000       0.99541695664616847           LDLCKSDQLKENGCEFYGAEVRKMERK
   1000.0000000000000       0.99649710930305779           LQFAQCKGFKARRKEFWADEFEKMEKQ
   1000.0000000000000       0.99565003391548390           LQLYTNKKIREVNEVLLYAWIEEAEFK
   1000.0000000000000       0.99702958653035123           LNFREIKRLSTVKMCLCDSHLEDAECK
   1000.0000000000000       0.99617946920336686           LKFRDVRKVPDFNPCMMQDTLESFEWK
   1000.0000000000000       0.99210347452366698           FKCKEVSNYNNMDCQLWAEPVGKIKPS
   1000.0000000000000       0.99110880810124080           FRLREAKHFPQSEPNLMNETIGDAKQK
   1000.0000000000000       0.99512054846049058           LRIVEVEEFAKPNGCLCDDGLLKWTCR
   1000.0000000000000       0.99612691956825605           FKLIEFKRMQEIEDCFHEQALDGMDCK
   1000.0000000000000       0.99712961513942655           FRLVDTNYLCKMRNCLLKGDFQRIPCD
   1000.0000000000000       0.99700246275572446           FRFADFENFEDVECCLFEYEMSKWRCT
   1000.0000000000000       0.99519476214883185           VDLLKIETLEELKRWMLTCPFRQQKFD
   1000.0000000000000       0.99350783778178786           LSLPTCQRFEECNSRFYRPHCVPPRED
   1000.0000000000000       0.99620139900866223           LELTRVPKCNSSKRRFCHPKIMSCNDE
   1000.0000000000000       0.99849586969528281           LPFWPMNKVEDARKRLIKHKLTDIKEE
   1000.0000000000000       0.99493255999576924           LEFCKEDSFPKSRPIMISCRFKQVKAN
   1000.0000000000000       0.99622916650609894           IDLEKCETLDSAKMIFVWRKIKEMNRP
   1000.0000000000000       0.99577192859066965           LELTKWNRLPELKEMFLARWFIELQFK
   1000.0000000000000       0.99741174279847788           FKFFDWREITRLEDLMFHVSFDEIGVR
   1000.0000000000000       0.99831964016951369           LRFMDYDELAKRDDLFVMGKFKEGTVK
   1000.0000000000000       0.99836239269389759           FKLAEHDGLDNLEGIFITPKFHEIKLK
   1000.0000000000000       0.99688531578005835           FKFRECNAFPQLDDFLIDEKMSDVSWK
   1000.0000000000000       0.99440875472890866           LKFKEMPEMPKVEHFLSRSPIWSSKPD
   1000.0000000000000       0.99162265397748095           IKIGECAELPKCQECFADQDLIKSRGR
   1000.0000000000000       0.99821245791917201           IRLAEFESLDSPDECIPNRDLKKAKCK
   1000.0000000000000       0.99630119388960758           FKLAEPKRLHPAEIMFLVGDLEKFRFP
   1000.0000000000000       0.99712533271990522           LKVPDVQQIERIQSCIWEQRFVELKCK
   1000.0000000000000       0.99600489799098635           LRVREASWLNHIEPCFITDEWAKMKCN
   1000.0000000000000       0.99346769314347816           LSLKDMKWLCRVGGCLIQNTFSKPPCR
   1000.0000000000000       0.99384556562928661           CKFKEVKGMGKVEDWWIQEGLGNVSAK
   1000.0000000000000       0.99255397626664166           LRFRSLKSFDKVDRVLFQEWFWNHKWK
   1000.0000000000000       0.99358085030215249           LKFREVNWFSPWKEFFFAEHIDKYGMK
   1000.0000000000000       0.99395476333280197           FKLIEMRPLGRVETCFLGINLWNYKCD
   1000.0000000000000       0.99434363908339252           FKFYDFRAIGSHDHCFCNNRMMDHGCN
   1000.0000000000000       0.99744436657001201           FRIKECTHFNGVDEALLDEKLHDFGLR
   1000.0000000000000       0.99650351914331359           FQFKDIQGCDDYKDPLFEEGIPTCKYK
   1000.0000000000000       0.99455119970322003           IPFAQCEWFDEGGEGLMNTKFKEFRTK
   1000.0000000000000       0.99593858494947307           LSFTPVEKVEDASTRICHKNFRECRGQ
   1000.0000000000000       0.99538690392030105           FTLWGVQSWDKISLRFYGSKFKEKREG
   1000.0000000000000       0.99625236064760736           FNFIRIEKWSEAKCCILCAPLKQKDCC
   1000.0000000000000       0.99569838106133268           LGFHSLGMIDEEGCRFMCDAFREFKDC
   1000.0000000000000       0.99673188971110394           ISLKHLNHWEETSCKFFCDKLENPREC
   1000.0000000000000       0.99220599646083596           LGFKGCECWDSTGCRLITEQFRDITDP
   1000.0000000000000       0.99659501276445939           IQLGNVECLDSDSTRLFYSTFKDFKEQ
   1000.0000000000000       0.99537504761794071           FELRTHEDIDNQRRCCVRAQFKPIRCE
   1000.0000000000000       0.99283295291186735           LNFSKFDEWERLPKWLYQHKFKPPKAE
   1000.0000000000000       0.99615585308733945           FELYKVENLWQLRCMMLWKGIRTVPVP
   1000.0000000000000       0.99356180299891805           IELEKPESMCGLKVFFMMRNIKEPGLG
   1000.0000000000000       0.99712722396348608           FEWRKFSVFGGCKDCFVHEPMMGVNCE
   1000.0000000000000       0.99563095887819530           LEWAKRDYFCTWKDCLFGRRLKRMPCR
   1000.0000000000000       0.99753607214598061           FDLPRIEKFTDPKKCFMPGKLHDTECD
   1000.0000000000000       0.99530767990119207           IEFKKLKRFGSIKMCLWRNKFWSASWH
   1000.0000000000000       0.99508977003032850           IEFERMAKLRETKTCMVGKGLKDSDCP
   1000.0000000000000       0.99741835744696339           LEIDKVEPFPPQKMCFCLKHWKEPHCA
   1000.0000000000000       0.99702417206358707           LDLSKLEWVGAVRWCFMYRELRRVSCP
   1000.0000000000000       0.99287700446563487           LDFQKLEQLSNANKVLCHSDVYKMPPD
   1000.0000000000000       0.99862475693341946           IDWERLGTFRSVKKVICRRGFTPVDCE
   1000.0000000000000       0.99297143232562290           IDLAKLSGLHGIKKVMVQTEFNRCPID
   1000.0000000000000       0.99225663571575917           FDIVRCPALPGMKRYLYYVKWMDMHKE
   1000.0000000000000       0.99461442142641820           FELRKFNGLDNHRGHLIQSALKAVKNK
   1000.0000000000000       0.99365057788683608           LKMEEITHVKTAEEDIMDKKCSEWERK
   1000.0000000000000       0.99163121448887837           LKCCDYSEIRKLGELIVHCNITPVEMR
   1000.0000000000000       0.99735125941160141           LKLADVPDIKSRPDELWECQLWGMPKK
   1000.0000000000000       0.99598226698118186           IKMEEMNCLHHCDEILLEKCLIPAHAR
   1000.0000000000000       0.99693104026934254           LKIVEFDPYESCNETFVEKKIKEMRNR
   1000.0000000000000       0.99648870607439066           LKLRELKYLDGMDQWLFQDPLMRMRGN
   1000.0000000000000       0.99691597348609295           FKFDELSGLNNYEEWFREKGLASEDAK
   1000.0000000000000       0.99540237353195571           IKLVEVDTMCNMEYCFCDTRLIDPQCP
   1000.0000000000000       0.99355280412107905           FKMDEMKTISRWEPCFCERGMMTMNCR
   1000.0000000000000       0.99064365975459601           FKIEEYSTLCTITQCIFRRWMRRMCCN
   1000.0000000000000       0.99364293189604325           LKFLECEWLPKADKLLCDGNIYKCKWE
   1000.0000000000000       0.99497985784593779           FEFTKSEELQKLKKALVKDSFTPLNTE
   1000.0000000000000       0.99738675580633618           FHFEPLKWLKPQTRELLRPDLEQVQRE
   1000.0000000000000       0.99734185395043395           LGIPNIKRWKDLRWYLFAQRFDEMDMK
   1000.0000000000000       0.99351083782220728           IDFHKVKDLSRSKRSMFRPNFSQPSHD
   1000.0000000000000       0.99327942002893643           FNLHNLREFDRPPCYMFKDQFWNCKKD
   1000.0000000000000       0.99421127686426269           IQLRSVAPLYTYKRRLFHDGIISIRED
   1000.0000000000000       0.99705701686981874           LEFPDVNKVEGIKKRLWHTPIAPLRED
   1000.0000000000000       0.99548141172487059           IELKSVDDCEKFKRLIFWGTIHEWKME
   1000.0000000000000       0.99535744282597094           LELYKMDPFYPCKNFIVRMQLRTVSCD
   1000.0000000000000       0.99406450275050406           IEWCKLQNFQDIKKCCLGGRIMEIDCN
   1000.0000000000000       0.99307823731505995           FEFLKMENLWNQRCCLVAYGLEELECG
   1000.0000000000000       0.99579926096817217           FELARLKILPTMKRMLCSGRLIDFDQE
   1000.0000000000000       0.99711769152707408           FEWWKVKPIRKIRKVMVRPHCEELEME
   1000.0000000000000       0.99820337005976378           LEFQKVKYLRNTKMWLVKDGLESVQCE
   1000.0000000000000       0.99555047564745913           MDFDKNKGMKGWSKYFMRQELENWDRE
   1000.0000000000000       0.99320451410895361           FGFPDIRSLEDGEMYLCHQCLAECKHE
   1000.0000000000000       0.99483228067601215           IRYDDCPCFEKMTKMVLKSCFWAIKFD
   1000.0000000000000       0.99184953407038468           FDIDKPTSLEEISRLFFRKPLKPIRNE
   1000.0000000000000       0.99435757337798869           LSLEQYEKCPEVHRICITREMQKCNFE
   1000.0000000000000       0.99520744209130063           FEIEKWDHLGEVKCVFFHKHFPEPQGS
   1000.0000000000000       0.99474114641539735           FEVMKPPRLHELRKLLCARCFVKGDCD
   1000.0000000000000       0.99650356295157472           LELWSMSKFGESKHCVLGPKFHERSCD
   1000.0000000000000       0.99654347430845547           FDLCKRKYIKNMERCFLPSELEKPDCE
   1000.0000000000000       0.99765192785259349           FTLESVEGLNKMDKCIINKDLKKLNIE
   1000.0000000000000       0.99638164423735909           LSFPDIDKLSDTRVCFCATEFKKLECA
   1000.0000000000000       0.99831277482918579           FKLVEVDSFCHIEWCLMSKNFRKISCK
   1000.0000000000000       0.99526129786268258           LKLDEIPKMCELEFFLMERSFCNWTWS
   1000.0000000000000       0.99409912957404367           VKMESIGWCHPIEEFMFEKCICGINLK
   1000.0000000000000       0.99798975356488329           LNWEDVGSCWDWEDFIIEKYLCKCDLN
   1000.0000000000000       0.99643630313801312           LNLAQFKKCKEVKWWFLVQRMCECEER
   1000.0000000000000       0.99413373069902511           LSLWRCKEFRKMDKYFLPHAFMGLDWD
   1000.0000000000000       0.99930692946812094           MEWRKMSYLQKLKRCIFKDFLVSLNCD
   1000.0000000000000       0.99606764549952109           FELNKMKTLYPPKRYMIKHRINEVAPE
   1000.0000000000000       0.99306340600781773           LDLSRQREVCKCRTCLCRTQLYAHHCE
   1000.0000000000000       0.99481018669529708           LELMRTEKVKPIKKWLCRRSLKTLEFE
   1000.0000000000000       0.99452765955384892           FTWPPISKIEEASRLVFRGDLAKEKFD
   1000.0000000000000       0.99668005103126101           FEIRRINRIHNCRGCMCRDDIKKFHCE
   1000.0000000000000       0.99467260390358403           LEIKKIKYLHQLRMWLVWEELTRIGCR
   1000.0000000000000       0.99353423590823042           FDIIKIPVFRELQVFLFGSQFWELELG
   1000.0000000000000       0.99333186513901617           FELDKFKPFREFQGLLCAWHFERSDLG
   1000.0000000000000       0.99778722029607625           LEIYKCKKLTEIKKMLLDWRCEDIQLN
   1000.0000000000000       0.99358280719912251           FELCKFNSIRPVRQWLLTDRITEFELQ
   1000.0000000000000       0.99704487551137300           FEIQKVNQFRDVKVYFFNRRFMEFDQG
   1000.0000000000000       0.99434753304989498           LDFARWKALASIKRCFLAARVNEQSCD
   1000.0000000000000       0.99530375925025460           FGIYGFDNFCKCSRCFMKAYFKKADCD
   1000.0000000000000       0.99537926044201996           FELGPHNMLCPTKKCLCRNQFLKCHHE
   1000.0000000000000       0.99700503841650157           LEFGKFDRLGEVKTVFLDGNFFKVTVE
   1000.0000000000000       0.99512650344021059           IDFVKCTEIEKCKKFLFQTALWDVKSE
   1000.0000000000000       0.99763280689936140           FDFCKARQIWPMRKWLLKWDLDRVNFE
   1000.0000000000000       0.99774699578616621           LDFCRCPALQSITKMMIKCRLQEANME
   1000.0000000000000       0.99506365197144364           LDLKKCQTFHEGKRWLVAEWLNPWTGD
   1000.0000000000000       0.99574784367017211           FDFPGMEKICNMKELVLEQALVGIPIK
   1000.0000000000000       0.99542891462154315           ISMEDINKLADFKELICWRPLAPVGIK
   1000.0000000000000       0.99335420339740166           FDLFKWEALRQPRDCLCKNPIFDVDCD
   1000.0000000000000       0.99222338752933892           LEVGKWRRFKSLKVEFLQAEFERWDNS
   1000.0000000000000       0.99266436536420077           LDIYKLTKIWDIRWLLAMRELCKFGWG
   1000.0000000000000       0.99627797823411313           LEFCKIDKVRDWKCFLPVARLKDASHT
   1000.0000000000000       0.99700026515942697           LEMCKVQTFNEVKQYVLKCTLYEPDPD
   1000.0000000000000       0.99370622532378339           LSFWKWSKLSELESCLFHPDLNKYDCQ
   1000.0000000000000       0.99809792246196127           LELRKIEDFQTVNRCLCWESIKGNNCE
   1000.0000000000000       0.99638148726259979           IDLGKMQVLCPAKFCICRRQWNSCCCE
   1000.0000000000000       0.99761010560147956           IEINKIEHLNDIRCCIIHKRWKDVKCG
   1000.0000000000000       0.99506219854299260           LEMEKEERFIEIKMLFMTKRCREPTAG
   1000.0000000000000       0.99711931161603984           FELHKFESLRTYKAELVGPGFRRVSRD
   1000.0000000000000       0.99596602729579276           FEFQRWNGVRGHKPEITCKELDKQERP
   1000.0000000000000       0.99891316824741472           FELKKFNGIKGRKDELHEESMGDPDKK
   1000.0000000000000       0.99655444333915111           IEINKHRTLKPERKNLVKAGFDQCDRE
   1000.0000000000000       0.99653308686385234           LELKRYKIIWPCKRCFIPDQMERLAFD
   1000.0000000000000       0.99359852649807379           LDFRRVKKITQVRSCVYMERLERVKGT
   1000.0000000000000       0.99616301743884539           FDFRKVSNFKRARSLLYEDKFCEMECN
   1000.0000000000000       0.99652432998074758           FELDKMDECRKRKPDLYTGQFPEAERP
   1000.0000000000000       0.99699224178393087           LDFPKVDTFREAKWHICSNDITKCECG
   1000.0000000000000       0.99467525696376624           LEFYPMAALDRTKHDLVTHKFPEIKKD
   1000.0000000000000       0.99149641999871718           LDFWKAENFPHASNVLIKGGVREMKVD
   1000.0000000000000       0.99674616111595182           LTIEDMDCYEGVNRRLWKKYLKDGRDE
   1000.0000000000000       0.99809095394183489           LDLIKLSECEKRDKYIFHARINNCKHE
   1000.0000000000000       0.99626888556038140           FRFNQMKDIVKMSKFVVKDCFYKLRIE
   1000.0000000000000       0.99404349607947928           LRYQDVETFENVGKLMIKASIYKMKFE
   1000.0000000000000       0.98717776472460905           FKVCELKHIHDCEHCVLDSWLFEFHCD
   1000.0000000000000       0.99802271851190949           FKLIEVDDFNKWEEMLLGVGLHNVPNR
   1000.0000000000000       0.99714918876780845           FRIRDLEHLSRIEDCLIEETLVELDAR
   1000.0000000000000       0.99214091692343698           FRLRDCRCFWKEEQFIIEEIIDKLPCR
   1000.0000000000000       0.99557784698371632           MRFREFSYFEKFDGIIAGDGFGDSKAG
   1000.0000000000000       0.99399051899494562           LKLKEMSEFESSEASLLAQQFPSIRQP
   1000.0000000000000       0.99633451733574407           INFNDAEVFDKLKWWLFQKYIKDFKPP
   1000.0000000000000       0.99749403997225372           FDIRKYGKMEEWRDHIIDEHFGEFKDR
   1000.0000000000000       0.99554628520905408           FRMADMPDVDKMDEFLLSCYFVKINVK
   1000.0000000000000       0.99711703395652818           LKLAELGAFSTTEHRLREKNLYKMKDK
   1000.0000000000000       0.99399017316548766           FKMWELKAYDEMEFCFVFPGMDNMRIS
   1000.0000000000000       0.99643236923346812           LKLSEFAVLEKMENYLLGGWLVPFRKT
   1000.0000000000000       0.99406417848125561           LEFATIDRLEEIRWMFLPSCVSNLRFG
   1000.0000000000000       0.99197441986676926           LGLYGEDKLREFDELLFEWSFADFEIN
   1000.0000000000000       0.99517589978475574           LDIERVDKFYEIRGMVWYNRMTECDWG
   1000.0000000000000       0.99396626589382808           IDFYKWSSLRKLKRFLLWKDLWKADMN
   1000.0000000000000       0.99214240487945671           IDFDKAKKFYGLKRIFMNMDFDKMKWE
   1000.0000000000000       0.99496446642088610           LEMAKVKAFHGCKHCIIYGDVARWDHE
   1000.0000000000000       0.99232821460810305           LDIAKIPQCTKAKRYLVRWQINRCSKD
   1000.0000000000000       0.99330864717882306           LELQKMNAFKSFKAILLRSKWMEWNCD
   1000.0000000000000       0.99588640814745466           LEFTKVTALRHSKRDFWRNAFCEAQRD
   1000.0000000000000       0.99476755510262571           FDFTKMKGLKDFRGVLFSRHLESPETQ
   1000.0000000000000       0.99621798670121497           LEFCRVERLRECRGYLIGERILQIEAG
   1000.0000000000000       0.99447471488925065           LEFDRLEHFEATNKYLCPGSLRPCKVE
   1000.0000000000000       0.99642220427281614           MEIGKFDRIQNWKVCLIQKNLKKMNCN
   1000.0000000000000       0.99661103538861995           FEFDKYDDLRSMKPWVMASTFPEIECP
   1000.0000000000000       0.99793343163273329           FELAKCNHIKQWKKEIVHKEVSKMKRD
   1000.0000000000000       0.99447286305739735           FDFRRCKPFRKIKKGFMRNTIVEMDAE
   1000.0000000000000       0.99314933599318134           MELPKCQTLQSYKKDICKRDIKRGKHE
   1000.0000000000000       0.99338932739129771           FEIAKLSDLSKQKRLIFYNKFSELEAE
   1000.0000000000000       0.99024929569226083           LNFYKCENVPSEDRLFVHREMKKVKWD
   1000.0000000000000       0.99457374718208114           LTLWQYDRFEDISNIIIGPWFRNLKHD
   1000.0000000000000       0.99347899518194482           LELMSLEIFEAARHCIMHNGLMGAKCD
   1000.0000000000000       0.99464714733975379           LDIDNIDDLKKFKFMLITNHLGDYEFQ
   1000.0000000000000       0.99870924142102546           LEFQKVKGLKERKCWLLPRDIEKIEMG
   1000.0000000000000       0.99829786113358854           FDFNRVSALRSMREEFVHGKLKEWEKK
   1000.0000000000000       0.99444654287718515           IEYSKISVFHELRDCLLERHFGPIQCR
   1000.0000000000000       0.99243162906336424           IEFKNVHKFSEWKVGLVDEQLHRWNSR
   1000.0000000000000       0.99795589169091881           LDFVKTKKMNEYKKWLFRYDVGKFKRE
   1000.0000000000000       0.99625410711701734           LDFRKPKNLAALKTCICHQGLEDINCE
   1000.0000000000000       0.99738548494556289           LNWENKERLCDLQKCLCMKTLRKWCCQ
   1000.0000000000000       0.99701044223273394           FKLKDYEWFCRWQECFLHEEFPRVACH
   1000.0000000000000       0.99820946111876108           LKFAEYEQLCNVDFCLCFTCIRGLACP
   1000.0000000000000       0.99669345649065377           LRIEEVEEVHKCDSMLFKKNFKQLNMD
   1000.0000000000000       0.99480867381554106           LRFCETRDFKRVDPLLVDHGIWNLEFS
   1000.0000000000000       0.99435447459051318           LRLSDVGKFKEMRYILCWADILKQDCP
   1000.0000000000000       0.99468256687192380           LEMCKIESFVDFKGLLVRMTMKSITVD
   1000.0000000000000       0.99798998550629447           LELTKCPAIKDIRRWMLNPEFWRLDPE
   1000.0000000000000       0.99192545500906026           FEMWKVRKIRERKHVMLKPCFGDMDIE
   1000.0000000000000       0.99618032442026705           FDIENVKKMRDSRKVVVKRDINKCPGE
   1000.0000000000000       0.99444446054111790           MNWEKIDEVPKVNRCCWHKHFKECPCD
   1000.0000000000000       0.99739206425513716           CDWEKPEIFFHCSRCLCKRMVKNVPCD
   1000.0000000000000       0.99654246156859139           FELDKWQGFKERKKWIWRKELLKVQFD
   1000.0000000000000       0.99916303536824136           FEFCRIEPLRGHRGELWKPDLKRCEKE
   1000.0000000000000       0.99534152405569698           LEFEKMETLRGMNMWLWSKTFRNGSPS
   1000.0000000000000       0.99347414045383819           FDIIKFETVDDHKMCLIGGYVREIDCG
   1000.0000000000000       0.99764993632015364           IEFPRMDQITDCRRCFMHGDFMKADCD
   1000.0000000000000       0.99660836294400990           FDLRKGKEMNSFKKFLCQDNIENWDAE
   1000.0000000000000       0.99459916095059653           FDFKRLDSLEKMNRFVLYEEFKRGRWQ
   1000.0000000000000       0.99406438786605689           LELHRIDKLADIKLILIENPLTECGLP
   1000.0000000000000       0.99711152558795979           LEMCKWSRLHEHRGCFCNCRIKDANCD
   1000.0000000000000       0.99737394241688127           MDFDKMDKLCPPNFCLCKKIIRKVKCD
   1000.0000000000000       0.99118629624768251           FEFYKMDYFPNCDNCMLWAPLKDNRCD
   1000.0000000000000       0.99770095803490932           LKFYERESLDNHDDTLWDSNLRKCRDK
   1000.0000000000000       0.99703736482727967           FRLPDLENFCGFEELLLTAPLKGMGQR
   1000.0000000000000       0.99268129628207391           LKLHEISTLEGMEKYVYPDDIAKWDWE
   1000.0000000000000       0.99664194364421421           LKLAECKPFDTHERYMIKGEIWSVRDE
   1000.0000000000000       0.99335229049828067           FTLHSVKDMDRVNRAFMTSQFEPFKDD
   1000.0000000000000       0.99648542091759251           IRFPDVKECYKMDKFLPRAYLQSHKWE
   1000.0000000000000       0.99691488788517357           IDFIKLKNLWNLRRFFIHAQLDSVKGD
   1000.0000000000000       0.99277961771705114           LDLIRIKSWKNFRKFIFVPHLGGMQFD
   1000.0000000000000       0.99682269780576960           FEFVKWKMFCAIRKCFISCELLKKGIE
   1000.0000000000000       0.99502109191247268           LELCKFSQLEDFKTIVLPCSLTTISLT
   1000.0000000000000       0.99726724844241943           LEFWKLNYFCSLKWCLYGERFQERQIG
   1000.0000000000000       0.99526685567501971           LEFWRISKIRTIRKWLIHQHLARVEPS
   1000.0000000000000       0.99704784982486139           LEFAKVGRIDECKNIIVGHDLGRLRAG
   1000.0000000000000       0.99749924090946485           FELCSFHDFKNCKKILFKCKVEEHDAD
   1000.0000000000000       0.99581717239188072           LELSKVDQFDNRKNHFYCRRLRDTRSA
   1000.0000000000000       0.99568939602125539           LEFVKIDYFHECNHYIVTQELSNWDWD
   1000.0000000000000       0.99067617304967026           VEYTKWEWWNPVKKFLHKKYVRDVDCE
   1000.0000000000000       0.99757873053434709           LDMCKWEGLGQIKEVLITCGFKDISVN
   1000.0000000000000       0.99773086736976979           FYLCKGEALGNMQRFLVHCSCKKIKFE
   1000.0000000000000       0.99577720544792003           FQLKNADQIDRLNRHLLYEDITSVKME
   1000.0000000000000       0.99489584974621137           FEFRNVEGLESPERTFCHDEIHKMKEE
   1000.0000000000000       0.99130836788856103           VKWVPAQQIDTREKRLCKAQVFKMKEE
   1000.0000000000000       0.98873191058790455           LRFVQWQVMNTQEERFWDPCLMSFQER
   1000.0000000000000       0.99624323861928310           FKFCDCKGFNGRDDFFLEAGLESASHK
   1000.0000000000000       0.98872384290358795           IRLDDFGGLCKMDWIWWEKQFMKVSVK
   1000.0000000000000       0.99481368815373794           WKIDGHDDLDNREECMWDKKFKDIGCK
   1000.0000000000000       0.99568348064932366           FTIEDKERLADWKTCFPERKMKEMGCR
   1000.0000000000000       0.99493240443551945           LRVVEVNDFNRIDDLVFEMSFQECSLR
   1000.0000000000000       0.99806590487706315           LKFPELDILEGTDDHLLQRPFRDVKIN
   1000.0000000000000       0.99601732682380750           FKFRDMKSLYRLNFMIMAEHFEDPKWP
   1000.0000000000000       0.99694987799160117           LRLADIRQFSKLDKYLIKQALDGLGWE
   1000.0000000000000       0.99374415040528852           FGLTSVNQFKHWGRYLIKYELEKCEQE
   1000.0000000000000       0.99707173934202442           FPICSFKYFKEMQKLVVGCPVDKIEID
   1000.0000000000000       0.99717691452286572           LDLCKMKKIADIKILLCIPHWDKCNCQ
   1000.0000000000000       0.99458432033024513           FDLWRFKRCREHDKWLQHPGLDGCGNE
   1000.0000000000000       0.99508967134227633           IELGRQKTFRENRHDIYGSAFEAMEKP
   1000.0000000000000       0.98843689378937882           IDFNGWKRWKSARKIMLKGHVEPKEIE
   1000.0000000000000       0.99757932197853139           FDLCKLQKLEDMGAWLFECKFGQWKCK
   1000.0000000000000       0.99749390456555587           FDIIKMEKLKDWKAWFYTKRLYDINPS
   1000.0000000000000       0.99784709753378964           IDLEKADPFCPCKKCLMIRNWKKVPWE
   1000.0000000000000       0.99656074141513551           FQFDNWEEFPKCAKWMLRRNIKQMTPD
   1000.0000000000000       0.99326660981765114           FQFDKSNDFGKMPKVFCTKTVGKCPCE
   1000.0000000000000       0.99719463464138314           FRLEDLGRLWKLDYVIFTKRFADVPIK
   1000.0000000000000       0.99838411007798000           FRFGEIGPLEDCDHKLWKERICDFKED
   1000.0000000000000       0.99563838858366571           LKFPQVSNFDDWDRKFYCSELPRHREE
   1000.0000000000000       0.99702790719662593           LKWGDVQAIEKCDAHLEQGKFAEAKNS
   1000.0000000000000       0.99737564882607455           LKFSDMNKLPDWDPMIIERKFNECGWK
   1000.0000000000000       0.99451146508316501           FKLHEAKPLCPIEYILMNEKIEEASDE
   1000.0000000000000       0.99238421614664918           FKLGQMRDLWSFERVFVRCEVWKMTVE
   1000.0000000000000       0.99549382375793605           LKIAELNCMQKVDKPLFRGHLQDLKQD
   1000.0000000000000       0.99487375209404449           LKLEDWCAFPPIEKLFLEKEWCKKGID
   1000.0000000000000       0.99604977646064496           FKWRDVPHFEEPEENFVESSIQRVKTK
   1000.0000000000000       0.99478597870176433           IRWTDLSYIEPFDELIMNPKIADRKFK
   1000.0000000000000       0.99333675179510383           MRFRETERFEDVDDVLPDDNFSDGKVK
   1000.0000000000000       0.99546997175172758           LNIAPIECFDGTHEHIWRYKIKDMKDR
   1000.0000000000000       0.99528101637802813           LQLYSVEVIDAWKGHLIGWPFKNLKWG
   1000.0000000000000       0.99542128448956957           FNFHDVERWEKWKARFIGRNFKSVKCG
   1000.0000000000000       0.99518915569775457           INWHKIEVLEGMTHYLLHHPLRQCKLD
   1000.0000000000000       0.99271320043264633           LGFHASDRFERIQRVFFKPRFKDMKVD
   1000.0000000000000       0.99363915551718052           LEFNRLPRLCPIKHCFIGPEFVKYAVD
   1000.0000000000000       0.99734110224194616           FEYEKMGSIREIQDCFCKSTLLSMECD
   1000.0000000000000       0.99646410518117867           ISIKEVDMLDNCRECVCEESIRSIGCK
   1000.0000000000000       0.99243944091722502           FRLWDMEIWEKQDVYFWHPNFKHFNPA
   1000.0000000000000       0.99314781066257019           LKFVEVTQLDKLDDVLFSGYFPPCSIK
   1000.0000000000000       0.99392268177075516           FRFREIQDCSKISYALVPSTLCSCDVP
   1000.0000000000000       0.99419587330433201           FDLAEVESLPNYKGCLCNPNIRKGKCG
   1000.0000000000000       0.99529162159197759           LKLCEVEYLEKPEQWIHSCNFREQSRD
   1000.0000000000000       0.99815072191765997           LDFCKVKDMYKVNRPFFHCRLQDHRHD
   1000.0000000000000       0.99733756149102559           LDICSMKEFPRARKWLFNCRFLEWSPD
   1000.0000000000000       0.99116182296324140           FEICKAKSLYGPEPLLYHCKLVDWRFD
   1000.0000000000000       0.99437326967252337           FELCKFTNLGKQKNWLWKCEFKRVHCQ
   1000.0000000000000       0.99603892901462043           LEFCRMNKLSQCKGIIIGCSFRPIPAD
   1000.0000000000000       0.99337846464141799           FEFSKMPYLCPTNKCLLREAFMEFRCN
   1000.0000000000000       0.99562415610018440           LELHKMPMIGQPKRCLIHRRFFRLHCE
   1000.0000000000000       0.99515521458299838           IEFWKINDFRKDKRTLMKPALINMQFD
   1000.0000000000000       0.99723163074186283           FDFWNPSEIYKYKKMLLKPTLVNCKFE
   1000.0000000000000       0.99108438239050356           FELARTSAFRGMRPYVISDEIWRYEKE
   1000.0000000000000       0.99786325394358000           MELCKCDAMETQKKTLLKGTCKKLSGE
   1000.0000000000000       0.99780476950275898           LKLYEIKDFWKIERFLIAQSFENVQQD
   1000.0000000000000       0.99127650087042207           FKLRPLPNLHTMEDFIITDSLCRKNLR
   1000.0000000000000       0.99262420723472988           LHFKDISTWGDLDDVMWSDHLPDNKAK
   1000.0000000000000       0.99356124864779727           IQIKNFKQLGAMEHGFLAEYLEDVGGD
   1000.0000000000000       0.99605446476459658           LRLQQQKNFGKCHRVIMRNQLEKHGLE
   1000.0000000000000       0.99122084271982214           FHLAPYRRVEESDRYICGGNVEKVKSG
   1000.0000000000000       0.99530003712433812           LKFCDLDCIEKWEEHIVSCPFSEIKET
   1000.0000000000000       0.99075441452254465           FAFRNMQELYKMKGWLMNENFINVKHD
   1000.0000000000000       0.98723046028120975           LDFTKAREFVKWRSWIWLERLAQFPPN
   1000.0000000000000       0.99673002034350766           FDWVKMKMIRDFRGILLGARLVDGELG
   1000.0000000000000       0.99533637982065715           FELERLQCITAAKRGLLPRALVAADGE
   1000.0000000000000       0.99725536115938929           LEIGEINHLCDIKRCLWENDLWKMECE
   1000.0000000000000       0.99522235529334713           IEWERMENLGSWRKMMCKKTLTELSWE
   1000.0000000000000       0.99505818206095487           LEWIRLDRLSEVRRMFINVHLRDARCE
   1000.0000000000000       0.99601841258745860           FELNKMEGIDPWKCQLIGETFPDMKEG
   1000.0000000000000       0.99590217148060034           FKLCDMNEINKVELFLVTPRLWELKAG
   1000.0000000000000       0.99762890295766582           FRFRDVKDCPRMPEHIWGEALCGCKPK
   1000.0000000000000       0.99620364320744959           LKLKNLDYCKPMDSYVLDDNICRCEHR
   1000.0000000000000       0.99543301118218719           VGFWNLKTCRNISSEFCYKYMHKCEKK
   1000.0000000000000       0.99583770255220438           LEIVKLNHCRPNRGGLYHGDICRCENG
   1000.0000000000000       0.99298141327603207           LEFKKTQNLAEMSDLICDEHIYEFDHK
   1000.0000000000000       0.99710478571044281           IDLHKCKGIRPVAGELFTDKFEKFEKG
   1000.0000000000000       0.99745374004217269           FEFSKFKNFNNYNKILLREDIEKGGLE
   1000.0000000000000       0.99549443350317335           LDLNRIKHMKEIKPIFVLEGLEEADMG
   1000.0000000000000       0.99672269787442935           IDLKKMPSIGDCRKFFMIEDLYKLPME
   1000.0000000000000       0.99533416572062428           LEWDKVPYICGVKPCVLKGHLWHAKCE
   1000.0000000000000       0.99736360803641699           LEWSKCPWFCPIKKWFEKSAFWKRQKE
   1000.0000000000000       0.99528459882106679           IDFWRIETMPDVKRWFYMNNLYDTTPE
   1000.0000000000000       0.99775804579028660           FDLAEMTRLREMKELIVYGKLGDHDCK
   1000.0000000000000       0.98956429498621101           FHFRKRSSLRDIKDIIFDEYLAKPEKK
   1000.0000000000000       0.99611089496218619           LRFKDCGALQAIDPMIWDDNFCDKPWR
   1000.0000000000000       0.99424726485606063           IRLREVDNLEDPDEWFCEQTFVEWKVK
   1000.0000000000000       0.99627363869903396           LKFMEMKELKNIEWVFCDVELYRNDGK
   1000.0000000000000       0.99789710908708107           FKICEFTGIEHMDERILDASLRDMKER
   1000.0000000000000       0.99718954391926617           LKLADWRGLEQMETRICKPSIAPCKTE
   1000.0000000000000       0.99577324005647783           LAFDDLKKCTDVPRMMWKKDICRCARE
   1000.0000000000000       0.99527242521850390           FPIQPVSDCGQMQKMLIKRDFCSCGVE
   1000.0000000000000       0.99614497614567332           FRFTQVPQCENVEKPCVRSECCKIKYD
   1000.0000000000000       0.99107427267748083           FSFAEADSFERMEKHFLVNAFPNLKYD
   1000.0000000000000       0.99667476699129776           MRWPEFKWVEKFERFLLRHQIQRLKVD
   1000.0000000000000       0.99497030637938111           FPLCPVGHMNDKNKDFYPQEIVKMGRE
   1000.0000000000000       0.99746538450187516           LRFTECKGFDSCDRHLMHSWFGECKHD
   1000.0000000000000       0.99691640655341407           FRLYDAENLEAWDSRFFPEGFKDMKDT
   1000.0000000000000       0.99885333992161596           LGFAGIECWDHFKHRLFYNRLKEFKDD
   1000.0000000000000       0.99404439523844645           FDFYKVKRFEDGQRKLWHAKLWDCHED
   1000.0000000000000       0.99793361059573360           LDFEQCNSFDTYKSKILHKKLKECKDD
   1000.0000000000000       0.99682049071129220           FDFEKWEPLRQWHCDFFQRKFREATSC
   1000.0000000000000       0.99353747906014322           FDFAKFESMDDHKFKFCHKKIREARSC
   1000.0000000000000       0.99794837051071950           FELAKATHLEEYRDKIMRSKIVEGKDE
   1000.0000000000000       0.99529844252181021           FEIPKCPDLEKMRAFFVKWQFVEYKGE
   1000.0000000000000       0.99523417068684072           FEIEKMPQIDNLSRFMFTKGFASIDHD
   1000.0000000000000       0.99445423751592121           LEIEKMEYFASAKAVIYCRDIKPPTKQ
   1000.0000000000000       0.99362498853373593           LDFNKIDKLEDYRDMFPNRNLKNVRQG
   1000.0000000000000       0.99730474526783597           LELCKGSRLQDPNHMFWKCKIAECEGE
   1000.0000000000000       0.99715666092652155           FQFKSIQELGTDQRCFIKEDFIRVPCE
   1000.0000000000000       0.99586771622722237           FELYKLKTLTGERTCICQGEIDKFNCD
   1000.0000000000000       0.99702248221678469           IEIPKSKYVSDVRRCFFTWRFEDVSCD
   1000.0000000000000       0.99618527063837714           FDYYKFPHLPDKKRCFCRGPMANVNCD
   1000.0000000000000       0.99627238348444491           LEWQKVQILGECSNCFMRSHFRDLNCE
   1000.0000000000000       0.99502783283474483           LNFTKWERLCNFQHCIVHRDLRHFKCN
   1000.0000000000000       0.99739381101401059           FDFTRAESFCQCKQCLYHNDLRKMHGE
   1000.0000000000000       0.99497133422721018           IELESMEKFGNCRKMLLKKSMRSYPWD
   1000.0000000000000       0.99612382234366070           CDCHRVDCFVPCRHICIRKLLKSMKVD
   1000.0000000000000       0.99794107824883627           LEFAKCKYFGHVKRLIFKMTLDKMGYD
   1000.0000000000000       0.99638410416336409           LNLRGVHQLEKIEKMIMRDSLPSVKNE
   1000.0000000000000       0.99728580644320675           LQISNLKELRKLEKYLMREEIDNFECE
   1000.0000000000000       0.99902829774355129           LDFEKVNPLKGCNKVVLSKRLQDVEIE
   1000.0000000000000       0.99476372779509303           LDFERMKNIKEVRYVFFHRTIVNNELP
   1000.0000000000000       0.99331764970373038           LEFNKFESFWNPKTMICCNEFKEPSCE
   1000.0000000000000       0.99399182297078392           FEFYKIDKFKDIKHMMIWPAFWNCDPD
   1000.0000000000000       0.99580227008218625           LEFIKLGCFRPLNFYFLYPELNKADRQ
   1000.0000000000000       0.99179574015386485           LSFCGVKGFRNMKDFFCNCYIVKHEPK
   1000.0000000000000       0.99387648831775133           LSLDSFDNFNKITGWFIWKHLREWDHK
   1000.0000000000000       0.99327613574069529           LKFQDYQYFPPIDDWVYSRKLKECHRK
   1000.0000000000000       0.99461111626058907           IRLWDLDPFDNADHTLVEPNIKSFNNK
   1000.0000000000000       0.99230515390687080           FRWSEEGKLCEHDNCIVDTDMWQIACK
   1000.0000000000000       0.99133121420080017           FRMTDPDSLPNRDECFWETQLHEPNCK
   1000.0000000000000       0.99854526144168676           IKFLETRALCGLDDCFWWGDMEKVTCR
   1000.0000000000000       0.99548292031615904           LKFRDIRVLWQMDEMIFNDCLNNCGCR
   1000.0000000000000       0.99429729218867369           LELLKVENFKQIKHLLVASPLSNHECR
   1000.0000000000000       0.99605309630783712           LEISNMGHFRRVKEALIAGKLPDWDAK
   1000.0000000000000       0.99447473188906133           MNHKDLEHVVDFNECCCDEGVMGAPCK
   1000.0000000000000       0.99633372263221165           LRFKGIEILSKHEECFCHERFTDWACK
   1000.0000000000000       0.99656448292970246           IRFKDFPQLMGVEDCILEEHLVDMGEK
   1000.0000000000000       0.99579464026725784           LKIRENRQLENQDECLFGEKLPEIRGK
   1000.0000000000000       0.99721268862354007           FKFKEMKHIEEHEQYVFAEQFCKLRDG
   1000.0000000000000       0.99603265482439329           FTFKDLQNLWEFDDMLCQEVFYKCHWK
   1000.0000000000000       0.99413751100906333           FGIKSLDRLHDWEEMICDESLSNCQGK
   1000.0000000000000       0.99673177295751647           LEFYKMKEFPNFDPCFCAPTIENLNCS
   1000.0000000000000       0.99585933189735076           LKLRENKKFCEVDRCLFKSRLSQLGCE
   1000.0000000000000       0.98883659040231553           VKLRERSKFQEVNTMLFWEEWGKCGCR
   1000.0000000000000       0.99380131665296667           FRLVDIEDLAQQEQCLCDPTFTRCPCR
   1000.0000000000000       0.99779482875870584           FRLQDMKYLGDVDDVLEDPRFEENPHK
   1000.0000000000000       0.99462787354083937           LRFWEMKTLQQCDQLIYDQNLEKLNWN
   1000.0000000000000       0.99493524395277244           IKLAEVRTLSNTEYSILQPDIEKFNGR
   1000.0000000000000       0.99334685351122876           LRLDELDEFETFDQMFLCHNFQAVKQG
   1000.0000000000000       0.99548913470460476           LRIYEVQHVDPDEDRLADKGLLSLKDR
   1000.0000000000000       0.99543716645253877           LKFHEVTGLERMENMLATEDLASARVS
   1000.0000000000000       0.99513481365849155           FTLKDIARLEDPRDSLFWERLIDWKPR
   1000.0000000000000       0.99748473850136898           FRWKDYAGLSPFEDCILEESLLPVEAK
   1000.0000000000000       0.99208086426552744           IKCMEVKEVWKMDCCVFCSRVESIRMQ
   1000.0000000000000       0.99656067728729447           LRFDEFNHLHGIEHWLVSKDLTKLKWN
   1000.0000000000000       0.99728327597798894           LRFADMPEFEKIDSWLVNVNLQSWKME
   1000.0000000000000       0.99128547321008487           IRFRELKGYDQDDVHIYLECFDPKKPA
   1000.0000000000000       0.99763876633350335           LRLREVNDIEKEDCMIFPEHLPTAKYP
   1000.0000000000000       0.99580025674338180           LRFQDFPYLEKRDTHLRKQEFWKSDDS
   1000.0000000000000       0.99465633802335340           LGFIKYKWWKKDPKYFYHRELGKPERE
   1000.0000000000000       0.99536202438502275           FQIAKIRQFRSHPQELRKPEVEKVDRE
   1000.0000000000000       0.99318838511169916           LKIHDRKEIKKTDDILVQPAVDKHQMK
   1000.0000000000000       0.99370413911478372           IRLKDCKTIAGIETMLAMDGLEGLGFE
   1000.0000000000000       0.99575469556401908           FRVREWKNYVDFELILCCEWVEDPSCG
   1000.0000000000000       0.99825583786037597           FEFQKWKRICEFKKCLFKGSMERLQKD
   1000.0000000000000       0.99571983877738435           LSFAKMSSLHDWKTCICHKDIARLECE
   1000.0000000000000       0.99788604225570798           LEWCKVEKIKQFKEMFLHCPIRPCDAR
   1000.0000000000000       0.99273577485191611           LDIEKCCYCHQTNRDLYDKRLCEMTKR
   1000.0000000000000       0.99696734784982510           LRLVEMQTIDQREDMIFEANLDEVKPK
   1000.0000000000000       0.99615887142735338           LKLGEVADIRRWDEWVWDSKLIDLPNK
   1000.0000000000000       0.99658947758707594           LRFAQFDRLANVDDIFLYQKLKDFPVK
   1000.0000000000000       0.99335279623737649           FKLWEHSMFKPRNEDLLAKKFSPANKK
   1000.0000000000000       0.99705900553086635           FNFEGVAQFKRHDYEITYKELGKPEKK
   1000.0000000000000       0.99672620043549054           FRFDDVPCLKQKEGEFFGKPLYQFEIG
   1000.0000000000000       0.99183770448470798           LKFDDCSCFRNIECFFFGKHLVSCDFH
   1000.0000000000000       0.99401656091977830           LSFETIAGFKTEDECFCDRPLVEVEHR
   1000.0000000000000       0.99875055823412717           IKIDGLPPCKQNENDLLDKHLCSCDRK
   1000.0000000000000       0.99333267924700208           FKWHEYPGCKNQDEEFVHRCMCACTKR
   1000.0000000000000       0.99516906036118691           LNYENMGHIREFQELLCDNNFMDVEIK
   1000.0000000000000       0.99752374270051947           FELPKQDMLDGFKERLITSYLRDLKEK
   1000.0000000000000       0.99676398761157836           LNMMKIESIQDGKECLCGSNLRDCNCK
   1000.0000000000000       0.99307729154040691           LNLKDMDKIDEMGCCVMSEAFTNWRHK
   1000.0000000000000       0.99174195842213408           LAFRGLKVLAPMSEWLFQENLVSIRKK
   1000.0000000000000       0.99740853812071661           LEIIKCEKCRDIKVCLCDTKWRECECK
   1000.0000000000000       0.99596338678689511           IEFYKIDGFRALSEYFFNPDFKKCDRN
   1000.0000000000000       0.99713787038468371           LEFMKMERFEECKGMILKRGIRKVKRG
   1000.0000000000000       0.99750172833843276           LEFCKVECLRGSKKYFLRCGLVDATIE
   1000.0000000000000       0.99629515519100809           IDFTHLRAIPTYKKQLCQENIEQCPNE
   1000.0000000000000       0.99125017699654605           FDWCNSKKFTEFRRLMFACQWWPMTFD
   1000.0000000000000       0.99198528177203604           LELCKLEKLTAIRPIVIKCGFHKAPTD
   1000.0000000000000       0.99793481103490056           FELGKCDPLCNPKKLMLRGTCTKVQLE
   1000.0000000000000       0.99318195289448563           FELGNWDHLEDTKRELWSSEYRNMKKD
   1000.0000000000000       0.99605615178095408           FDFHRAKPLRGKKPEFENHEFQKRETT
   1000.0000000000000       0.99651328437629427           FELQRYTTIRNWKKELIRKGFLTLDKD
   1000.0000000000000       0.99638759252544540           LELCRYKCLCPSKKIIIKGWCDKFPLD
   1000.0000000000000       0.99871361727270302           IELKKADTIDEYKHKLLHEGIRDFRDD
   1000.0000000000000       0.99485286719507382           LDLWRCETWQGQKRYIDGHKFKENSKD
   1000.0000000000000       0.99777993592525027           FEFCKVDHFWDVKNIFFECKCKEFSPQ
   1000.0000000000000       0.99643128328307529           FDLARYDVLEPSRCHFWSPRIREGRHG
   1000.0000000000000       0.99789288748554550           LQFEKFGRVEDIDRCFLKRDFSKLKCQ
   1000.0000000000000       0.99415970039254442           LDLENWDRFYEMTYFFCCKDIGKCHFP
   1000.0000000000000       0.99639447077269128           FEFERGPSFKEFQRIFMKKQLVTFEHE
   1000.0000000000000       0.99677415562834004           LRFDDCESLGEVEHFLVQRTFKKIKAR
   1000.0000000000000       0.99713611484398890           FKFSEWDKLEQAEEVMWNKHFRGMRCK
   1000.0000000000000       0.99682293697726809           MRMFDMEMLDRWDERLRDNDFKKARDR
   1000.0000000000000       0.99587203185794015           CGFNSCECFEQCGKRLWKRPLKSPNPE
   1000.0000000000000       0.99502741892059976           FNLRHCPGIEGREKRLLREYFISVKIE
   1000.0000000000000       0.99250664466850769           IRLMEMSNLDDLEDMLYNYDLTQRKEK
   1000.0000000000000       0.99462111629928429           LKFKEFSQFCEREDILYAEPLCNMTGR
   1000.0000000000000       0.99121226621478287           FKFVDTHKFKEVEDIIIETNMGQCECR
   1000.0000000000000       0.99032090462537647           LNLCNIRKLEQKNDPFFEPSFESIKHR
   1000.0000000000000       0.99216130188280838           IRFPEKNSIEPQEKRLMQCKWSDAKEP
   1000.0000000000000       0.99781251544853222           LRFSGIKRIEPVDRKIWPTGLDGMKEE
   1000.0000000000000       0.99520616120641492           FKICEFTQFYPQDGVVFTCELSRMEMG
   1000.0000000000000       0.99201480286913934           LSFCEYESVDNIAQHLWNCPLRDKKEN
   1000.0000000000000       0.99580942618369561           FSLCSPEEVIKPERLLIKCDMKKMKVQ
   1000.0000000000000       0.99445341279391197           FTFYEWKEYRRMGWLFFYHRFEEREIP
   1000.0000000000000       0.99465199565696172           FDLCKWDYFRGIRTYIDIPKLHESEKR
   1000.0000000000000       0.99581697008609993           FDIQKIKYLRKVRTVIVNNALMGIDVN
   1000.0000000000000       0.99156258366783478           LSLLNAKRYSECGMCILGASIEEPNCS
   1000.0000000000000       0.99699440529495875           LRIRDSKAISSYEGCLCVENYEKLKCA
   1000.0000000000000       0.99667894948876468           FKFHQMKHMGEGDYCLVSESFESIQCR
   1000.0000000000000       0.99743502793259353           LKLKDLKHLPDFNDIIICESVENMNCK
   1000.0000000000000       0.99620094153022065           LRIKEFKTYGEWDEIMYDEPLDHPSDK
   1000.0000000000000       0.99873769063413043           IRFKELKYFHRCEEIVHSEDLEKHEAK
   1000.0000000000000       0.99736451422010541           LKFRECEALETWEYMFVQYSLRDCKWK
   1000.0000000000000       0.99418150728727628           FKICEHGGFDRCDSRLMSAEFMKLPET
   1000.0000000000000       0.99270752019869901           FSLQTIKWFDPRKCRFLHYRFDELKEG
   1000.0000000000000       0.99407209433009769           LDLWRMEDIESSDNRLIKAAFRDIDDE
   1000.0000000000000       0.99435004495469992           LKLPEPEHIDSYETRLHRYQFRNAHDD
   1000.0000000000000       0.99505101899096382           LDFMAIDRLEPYGRRLRHGPFRQDKEE
   1000.0000000000000       0.99523919328250143           LGLCSVDALEPPGDRFTDHHVKDVRDR
   1000.0000000000000       0.99406389742639900           FKFEDHEALEQPEMRLWGRKLARVKDS
   1000.0000000000000       0.99829722727113823           FKFLEMDYMDPLDDYLWPPTFKDIKEK
   1000.0000000000000       0.99373709155036927           IKFNEVGGFDSLEEMVMEDKISEMRHH
   1000.0000000000000       0.99786023906180643           IKWYDVDYLEKIDAWFCDQELKKIKMS
   1000.0000000000000       0.99519374408618988           FKLYNCDPFRARDEEIVCKKLGEVNKK
   1000.0000000000000       0.99443738776308710           LEFWKVTALRSKSMDFIPRGLTQFEKN
   1000.0000000000000       0.99346608567821204           IELVKFTSFWQLKRMICNYCLYSDPCD
   1000.0000000000000       0.99880816936531713           FEFQKMKHLKDYKRWFWGQDLEKSECD
   1000.0000000000000       0.99512438732790698           FELCECTVFHGLKVFFYACECPKIETE
   1000.0000000000000       0.99528034696195633           FEICKHNHFKNMKRLVVYCNFQQFEIH
   1000.0000000000000       0.99391300097115298           FDFMKFDKLVDPKCLMLMQVFDQIEIG
   1000.0000000000000       0.99018445652395770           LDWVKIEELPNLKMCFINIGFRDIDCN
   1000.0000000000000       0.99744247839618949           LDFDKKDKFGDGRSCLLKQCFRQFPCE
   1000.0000000000000       0.99401439312466433           LDLRHLDEWQKARTCMCAHEFKRWRCT
   1000.0000000000000       0.99917879991983671           LKFQEIEELCKLEWCFCMKWLVKPSCR
   1000.0000000000000       0.99431329800032220           ITLIDLDCFCPQSDCICEADMSKISCK
   1000.0000000000000       0.99542029835911683           FYFVRVEWFWPLKNCFCLKALKNGKCE
   1000.0000000000000       0.99725634292318699           FDLERFGKICGHRSCIIAKKMVDIACA
   1000.0000000000000       0.99651903879641679           LDFEKIPKICNLTPCLMQRRLTDLRCS
   1000.0000000000000       0.99707593365117331           LELWKINNFCNAKTCLFPCRMWEVACT
   1000.0000000000000       0.99553304042978430           LDFLKFGRIRQKKKWMLKAPLGPVPMD
   1000.0000000000000       0.99042830472445864           LDFTRLQALPTCKKYVLHQVFPRIQED
   1000.0000000000000       0.99768362018701739           IEIVKLKKIHEVHYWLFPASFEEMDME
   1000.0000000000000       0.99243202904900796           LPFDHWKRFKDAPVLFIGTKFDECELA
   1000.0000000000000       0.99178050514326377           LDMAKHERFGDFKPCMCGCSFKEWNIP
   1000.0000000000000       0.99341549005797924           FELWKFESITSMKKWLVRRHFVDLKCQ
   1000.0000000000000       0.99537404787117445           FDLWRLDWLQKIRPCLLQWGFKDVRCK
   1000.0000000000000       0.99733946032298926           FELEGKEVINGNKRCLMRKWFKGYKCD
   1000.0000000000000       0.99583433588521253           FDFCHHDYIWEIKKMIIQADWGKVPAE
   1000.0000000000000       0.99220648508163778           FNYRKLREFSKINRLLLKELWGKLNAE
   1000.0000000000000       0.99830671859318632           FEYKKLQAMWNMKRFLWKDDFFNINMD
   1000.0000000000000       0.99609144256266935           LDIVKVRAMKSCRKGLFHSSLYRFDVE
   1000.0000000000000       0.99452111171789448           LEFEKVPHIQNQKMGLDLKKLKDRKHP
   1000.0000000000000       0.99719173340772271           LEVCKMRCFKGKRKDLARPDFWKADNN
   1000.0000000000000       0.99806441149116876           LEIHKFRKIKEIRYELLNHPFPQVESP
   1000.0000000000000       0.99615933573269799           LEFHKMEALKHYKEQLVGHSFTGLNNK
   1000.0000000000000       0.99770701151350571           FDFCKCRKLREMRQLLAGATLPENDLK
   1000.0000000000000       0.99704514717543824           MDLVRFDEMAKWKKCLLQGNIHDSKCE
   1000.0000000000000       0.99687395480470731           IDLYNWDGFCGSRPCLINGKIRDVSCQ
   1000.0000000000000       0.99833755956446946           LDLAKWETLDDCDKCIVHVNLKELTCD
   1000.0000000000000       0.99528817012184578           IDFCNVENFQECKEWLLECPFMSQKMK
   1000.0000000000000       0.99650978587871120           LDLCRIESLGPTNELLVQHTLRDVNVK
   1000.0000000000000       0.99601477362961000           FEFSRRDKLYEAKDVLCQCKLRDPKNK
   1000.0000000000000       0.99366658570265143           FGLDSADNLDHHDDRLWEKRIKEAKFK
   1000.0000000000000       0.99518924342136417           FRYPEVEPLEQVRDCLIGHHFREFKCK
   1000.0000000000000       0.99727696377855524           IRFVEVQYIEKCESHLWREAFVNAKNE
   1000.0000000000000       0.99565543506758736           FKFAKVEPWEDYEKKLLTSGLKGLKDH
   1000.0000000000000       0.99161597174858807           LELPPLQPFESIKPRLVRQQIMKARDS
   1000.0000000000000       0.99511781509353714           LEWRRVDGIDAMKCWMFGEELAKLRPP
   1000.0000000000000       0.99691269771925861           LELRKLNPLKDITEMLIEECFPSIEPR
   1000.0000000000000       0.99570682227140472           IDLHKCKSLKNYRSDILEQRLSDFESK
   1000.0000000000000       0.99496592018079155           FEIARFEAFRPPRWDLHYQDMTRHDHP
   1000.0000000000000       0.99430665793913164           LEFSKVRKMRNKKPEFYTGGFWDLERA
   1000.0000000000000       0.99786189971155770           LEVCKIGHLKSVRNYLDPPKIADCDKK
   1000.0000000000000       0.99747520202970974           FEFAKIDSFGKTRKHILKAGVRNIGIE
   1000.0000000000000       0.99291717593197915           LDWMKCENYWNCKRLFITQKMKEAKID
   1000.0000000000000       0.99185825818009343           LELPRWESLTRGKYIFIRWGFKDQTWP
   1000.0000000000000       0.99287352686870867           IEISKVESIRTVRWHLDKRRLRECDND
   1000.0000000000000       0.99806480827562893           FEICKHDHLETPKPYIFKCTIRRAKGE
   1000.0000000000000       0.99669115959308896           FEFRHPPPLDQHKNRLVSEHIAEAKDQ
   1000.0000000000000       0.99760775441034955           FRLVELKYLPPFERWFISANLEEISSE
   1000.0000000000000       0.99744699956459271           LKFAEVPRFDNIDAVLWSKEIWKYKMP
   1000.0000000000000       0.99791246670767986           FKFAEFQRLQEFDEFLHTADLPKLKQK
   1000.0000000000000       0.99586702330365917           LKVCEMPSMDSIEEILNEAELHRWKQK
   1000.0000000000000       0.99235946284294752           IKFYDLSYLCRADEVLVSNDLMRCAGR
   1000.0000000000000       0.99834834043335718           FKFKDEGVFTAMEDCFWDDGLMGMSCR
   1000.0000000000000       0.99657147580761218           IRIHEYNKFGEVTFCLFEHEMYKAGCR
   1000.0000000000000       0.99275959408707615           LRMCEITRFREMDQLVIECEFTKSAWK
   1000.0000000000000       0.99746635586231047           FDLTNFGKLKDWKEWFFDKRMPDAEIK
   1000.0000000000000       0.99095639909275801           FDFEGVCSFKDFKDAMMEKGFCNWEAN
   1000.0000000000000       0.99539735671124252           FEFGRWESIQNIKVIMMHKKFKELDYA
   1000.0000000000000       0.99731680434965297           LEFPKVENLDQSKDTIRGGDIKEERDP
   1000.0000000000000       0.99613322763681111           LELCQQNTFHGPREFFMECHFKNMPWK
   1000.0000000000000       0.99630713916389635           ITICSLEWFGEVSEWLMDCHFSDFDAR
   1000.0000000000000       0.99888711632517568           FNFQKFEHFDPQEERLIPRKLKELREK
   1000.0000000000000       0.99781709334195112           FKWAELGVIDSESERFMEAQLGNCREK
   1000.0000000000000       0.99442271729897480           IHWRDMNYMDEIDPRFIEECLVSLKEK
   1000.0000000000000       0.99592004831879943           LRLADMDHFETVHARIFAGRFRQIKTG
   1000.0000000000000       0.99763910131730693           LRFADKNKFDDIETCFISAQLQRVRCN
   1000.0000000000000       0.99487925226776874           IRIYEFEHLFQHEECICEQCFLPIPCK
   1000.0000000000000       0.99459571117400858           LELEKHDKLPDARRWFFANQLTKSQME
   1000.0000000000000       0.99718250350745896           LEFCKCDRFDEFRQFFVTMSFRGCRFP
   1000.0000000000000       0.99558586544062067           FEFVRMKCLTGCKKYIMPAPLVDLRMD
   1000.0000000000000       0.99365508085896581           FRFHQLNVFNTFDGCLCTDKMHEYKCK
   1000.0000000000000       0.99475837918758414           IKLADLNVFHTVNVCLCISWINKCKCP
   1000.0000000000000       0.99653831646697510           IRFIEVRCFKPSDNYLFSAAIEQIDKR
   1000.0000000000000       0.99702212606797014           LRFWNLKMFRPADDYLDQENLEDHEQK
   1000.0000000000000       0.99701741145226574           FSIRHLNECVKLDELCCNDCFCPCGAK
   1000.0000000000000       0.99427913261188916           LKIGEFNEFDKTQGRVCHDHLQDCREK
   1000.0000000000000       0.99789755850961226           CEFTKCQSYEDCKARFFAPKCKDFKSS
   1000.0000000000000       0.99541955610770883           CEISRCPNLFNCRRFLWTDDIIKFPKE
   1000.0000000000000       0.99619541548302193           MEFCRIGNLDENRKRLFRPEFKKFKME
   1000.0000000000000       0.99456551776206725           IEFHSAEPFEPQKKALCHESFRGHKVD
   1000.0000000000000       0.99785702177340174           FELENLDGFCKVRRLLNKKKLRDSNGE
   1000.0000000000000       0.99332861376403403           LPFEKIPALHGCQKMLLMKDLWSPKHE
   1000.0000000000000       0.99182039036487779           LEMCKIPNFKQMSQYIRPGELPSNDDS
   1000.0000000000000       0.99510636629425953           FDLSKIKTFSDQKRMLMRNGFLKVDMD
   1000.0000000000000       0.99212451032578830           LQFDKMKDYRKFNRILEHRPLWNKEKD
   1000.0000000000000       0.99332373100906923           FEFCKWSDFKDYPNELLSADISTYDRD
   1000.0000000000000       0.99723029417191800           LEWGRLPCFNQNKEDFLEHKFGEVNRR
   1000.0000000000000       0.99757294709125999           LNIKGIHACDDQNEPFVDERFCDCKRK
   1000.0000000000000       0.99535590043673372           LDMGNVDQVEKVNEILVAGSLRDCKVK
   1000.0000000000000       0.99257646113489806           FGFKGAKEFRKVAELIFDDELFSQEEK
   1000.0000000000000       0.99225588563575207           FNLESFDRLQDAEQCCIERKFRDLECG
   1000.0000000000000       0.99725010707205897           LKFENFERLWQVEMCLCHKTFKNMHCD
   1000.0000000000000       0.99503995594868233           LRIADFETLQRMDNCLMYSHIKDLGCN
   1000.0000000000000       0.99576172306486554           LSLKETDDWDNFTHCFCHDMLRGMKCD
   1000.0000000000000       0.99790381026198582           LDYDKIDVMCARDKCFCKRDLHGPACE
   1000.0000000000000       0.99770431743551047           IEFPKLEELCHFKSCLCNCGWKNLHCD
   1000.0000000000000       0.99401471469512725           FDFTNFDTLDQFQTRIYKEEIAKHKDD
   1000.0000000000000       0.99165850754805396           FPFTNCKWLEEMQHLLWKEELQNMKED
   1000.0000000000000       0.99737321828816394           LRLGDWPSFEEIENRLMQAGLYKIKDN
   1000.0000000000000       0.99404496601663672           IKLWELDNFEDSEEKIFPAQLPGYSER
   1000.0000000000000       0.99614710010856811           FKFAEYEGIKGPEEILCHPKLKDMDDK
   1000.0000000000000       0.99580901794624244           LRLKELRDFMQAEEVFFEECFWEMQGR
   1000.0000000000000       0.99763894709984990           FRFQENDHFCEVDICMLEKDLSKAACR
   1000.0000000000000       0.99775656912301236           LRLPNFDRFDEIEWRFFWTCLKNMNDP
   1000.0000000000000       0.99821925080066298           FKFPECEAIDAPEFRFVPHPFKHAREH
   1000.0000000000000       0.98983248345706221           LELQRSPALERAKKRLIRPRFTEVSRN
   1000.0000000000000       0.99473533191284458           MDVCRCEGFEAPKRRLWKWRCTQMNDD
   1000.0000000000000       0.99365154682407830           IDFHKAPQFDQAKAKLMTDGIHDCRDP
   1000.0000000000000       0.99531948299073736           LDIAKLRDWQKFRQCLDRSKIRDREKE
   1000.0000000000000       0.99822514801676554           LEIYKVKEFKKMKKFLCRHKLEQMSCS
   1000.0000000000000       0.99309665904975108           FGFAAAKEYGKITRVLYKGQIDEDDTE
   1000.0000000000000       0.99291255689740743           LRLGDMDKFCKITQILLAPEFHKFGAD
   1000.0000000000000       0.99210339245196277           LKLTGIDECPKCDKMICQDEVHNCPHD
   1000.0000000000000       0.99280917220025544           LSFCGWKWWEGNDKRLRTGPLYNDKED
   1000.0000000000000       0.99521188953706785           IKFHEWDQIDPEEYRLRGPHFWDDREP
   1000.0000000000000       0.99325225376430148           LELRSVQGLEGAPNRIFHDKLCDMKCP
   1000.0000000000000       0.99436736858092956           IDIKTLNHVDQCKKKLLREWFHQIKNE
   1000.0000000000000       0.99778255046526187           FEIKKHNGLDGEKHRIMKDRIYQIRED
   1000.0000000000000       0.99746515963954618           IEIWKMKVLCKGKRCLQRRNFCNKGRD
   1000.0000000000000       0.99610567449700049           LEFEKTETWSKCKRILLCKNLKHLKVD
   1000.0000000000000       0.98674501093353018           LEWEKMTVFRTLNSLLCKRCITQLNID
   1000.0000000000000       0.99552255649795451           LEIEDFNRCFDFTIIFCTKHFCDCNCA
   1000.0000000000000       0.99779590982956867           IEFASLSTCNNLKKSLIHQRLCECNED
   1000.0000000000000       0.99580385343345823           IEFGRIKYIPKIKRWLCNKFLEACHCE
   1000.0000000000000       0.99588442756960194           LEIYKIKEVSKSKGLLYRMHLEDCERD
   1000.0000000000000       0.99662038167338707           INFAKMKYMKDCSEDLCWSDIEKWEKR
   1000.0000000000000       0.98999153282715679           FRWVEMDTIRAHEDEMLTGNFTKLEKK
   1000.0000000000000       0.99713287832152075           WKYQEMHCCRGDPEDLWDNRFCDCENK
   1000.0000000000000       0.99709754340560097           MRWEEPARCRPADEGFLEKSFCECDSK
   1000.0000000000000       0.99585431076512665           FRWSEFGRCETYDPRFLREHICKCKQP
   1000.0000000000000       0.99327045122389879           LRCNDCAKIENCPGWILCDEFLKIKVG
   1000.0000000000000       0.99144084042968328           FKLAECHSFEHHEQLLVRAEFCKNRVN
   1000.0000000000000       0.99744687245054220           FRFQEFDKLEEIEFFIFGAEFHKVKGP
   1000.0000000000000       0.99085830370634842           FWFRPINGCRGSGNYLLGDRFDECEEK
   1000.0000000000000       0.99756983209979355           FPYEQFAACESYSRFLMKKAFCSCRFD
   1000.0000000000000       0.99348462655051484           FTFCEMKELERCSYLLMRPRWAEMKCD
   1000.0000000000000       0.99378094318984544           LGIAPFNDIEKWKDILLTVKFAEFKVK
   1000.0000000000000       0.99558106909519772           FPLYQAEELDKMNGWIVTHRLKELNVD
   1000.0000000000000       0.99597715868560921           LEFERMQEMCKVRKMFGKKPFRKHGYD
   1000.0000000000000       0.99602701413277772           FEMSKMPGFKAQKVELDQRRFHPHERP
   1000.0000000000000       0.99704766133705192           IELGKMEAFRQIKAEFLCKWWSEMERG
   1000.0000000000000       0.99203717865132901           FEIYKVSPFKRYKCDFACRGMPRRERA
   1000.0000000000000       0.99474792106790200           FDVGRCYSLKNRRCELDCTSLPEHDRC
   1000.0000000000000       0.99746575867723697           LECKNQKEYKRSTCEFICERFEGMDKC
   1000.0000000000000       0.99742927732549369           FDMARHRCLKPKRWDFYCAKLHDIDRC
   1000.0000000000000       0.99704930445689299           FECRKWTFMRTLRCLFFCDNFINYESC
   1000.0000000000000       0.99292680043672454           FEFARFDMLRKCKPHLYAGELMKVDQG
   1000.0000000000000       0.99748977136177608           FEFSKIDRCREMKCFMVNKQFPRCDMG
   1000.0000000000000       0.99646913270919191           WDWEKCGSWRNRNKELIKKECPKFGKE
   1000.0000000000000       0.99797913056374921           LEILKLDRLDDLNKIIFYGTIRNFNVE
   1000.0000000000000       0.99670603567032490           LEICKCSMFRGIKMYFWAHECHRTDKQ
   1000.0000000000000       0.99771921358372717           LEFQKMNYFRPMKRLLTRQEFHKYEDD
   1000.0000000000000       0.99605775758059534           FEICKMECLKPRKNDLNADKFRDNERQ
   1000.0000000000000       0.99550453287775265           IEIMKLRWFGEIRCIFIRNRLWDMDID
   1000.0000000000000       0.99216932580158579           CEFHKIKAIATHKKDFAPRKFEEVKKD
   1000.0000000000000       0.99721439728098371           FELVKYNAFQGMKRQLVKTSLYEWKKE
   1000.0000000000000       0.99643142478287094           LELFKFDYFPGVKIVFYPHRFRDKDMP
   1000.0000000000000       0.99430343511417230           LDFCSVKRIDDIHRFLVRCKLDGCKFT
   1000.0000000000000       0.99624583026815772           LDLVKINRIQEMRRWIVNSKLEEWPGE
   1000.0000000000000       0.99631468219337815           LPFDRLERLAPCTSVILPKRFREVPCK
   1000.0000000000000       0.99548205859017802           FQFCGAECIGPPKEYCIEGKIKELPKK
   1000.0000000000000       0.99743946453356591           IRFCDLEQFDQQGEKILECQLSDAKDK
   1000.0000000000000       0.99680721398431316           VKFCDCNFFWQVDDFLLECRVEDAGVK
   1000.0000000000000       0.99215977403558275           IRFHEIKEFQREEPVFVKWELEKVEVS
   1000.0000000000000       0.99764292379940034           LKFTEIERFSEIDDLLCECQLKGIDMR
   1000.0000000000000       0.99647404843953113           VKFMNLEAICDGDMCLLDRVIKRMPCR
   1000.0000000000000       0.99554801949669325           LKLKDEKEVEKMNIILCAEKLDEPKSS
   1000.0000000000000       0.99322896846039421           FKLKDPTDLDPVDSRFVPECWSEIREP
   1000.0000000000000       0.99813297824442138           LKFSEVDEFETGEYRIYGKSLHSTKEP
   1000.0000000000000       0.99802118051897470           FSIKKFKPLEGETCRLYKEKITEPKDD
   1000.0000000000000       0.99791962015537750           IDIKRMGWLEQYSHRLIREKIVAVKDD
   1000.0000000000000       0.99751045311566044           FELKNHETLDAMKRRLHKEPIRDWGDE
   1000.0000000000000       0.99548430239780183           MDLNKFPELWKWSRMLIRDEFRKLKME
   1000.0000000000000       0.99394545769617382           FDMEKGGPFRHLKRILARKRICNVQLD
   1000.0000000000000       0.99618385588474956           LEVPKIEKFNDAKKIVWRSQLYKQNCD
   1000.0000000000000       0.99156650772061738           LDLLKMDRLERLAVIFCTCGIKGLKCP
   1000.0000000000000       0.99630430517168778           FGFSPEEQLERMGNCLCKCNLKDLRCS
   1000.0000000000000       0.99524362206359029           LRFEEVEVFGPSDQGLFCKTIRSPNSK
   1000.0000000000000       0.99367683993361111           LRWLDVDRCSDMENVFYERDIHKHTVK
   1000.0000000000000       0.99494902569512578           LKLCECQWYTPMTEVMLAAECDKPDAK
   1000.0000000000000       0.99520427785817467           FGMCSCTKVKDFRLFILYHGCAKIDMK
   1000.0000000000000       0.99641660726855252           MDRCKCRPIKTCKEFIIERKCLDVEAK
   1000.0000000000000       0.99652806148410356           LEFCRIEKLRGVRDYIYEPHFWDDEKK
   1000.0000000000000       0.99548142831651010           LDVDRIEGITDFRDCLWKKRFWEMACE
   1000.0000000000000       0.99636174063429550           LEFVKVEDIWHCKRCLCPENIIQLQCD
   1000.0000000000000       0.99363592912260412           FGLKTWEKLCDCGLCLMEDSFFHTGCK
   1000.0000000000000       0.99230773221708635           LKLKEGDDIESLDAVLAQTGFRPVKSP
   1000.0000000000000       0.99728633043747872           IRLPEIEGLGSMDEFIVSHDLKQFGIK
   1000.0000000000000       0.99411488639438095           FRLIDTEHISSIDDCFWNCRLKSLKPK
   1000.0000000000000       0.99209413336795715           LKIEDCNKFCSAECILLERWLSNCPTK
   1000.0000000000000       0.99549831289358270           IKIEELGWFEALEDYFMEKILCEMQCK
   1000.0000000000000       0.99366239112834642           FRLKEPNHFNEQPEMIFEDTLPGCDYK
   1000.0000000000000       0.99724661681319593           FKFREWKNWATAEYILIYETFDKASLK
   1000.0000000000000       0.99687871584807730           FKLKNQKILCQCEEMLCDEQVERCCQK
   1000.0000000000000       0.99576883313269593           FKFVDVKHWSEWDTLFCEVAVEKPNMK
   1000.0000000000000       0.99858134959389344           FRFREFKKWNDAPEGFCWEGIEKCGSK
   1000.0000000000000       0.99619604065432132           LEWHNVQKFGDIKECLFHDRIMNASAK
   1000.0000000000000       0.99662454604110018           FQLCNINRFRELKDLLVCTKVCEMEAK
   1000.0000000000000       0.99636522884453782           IHLKTIEECGKLPDALFDEKIWECGQK
   1000.0000000000000       0.99341854574257660           LSCKDYKDCEKIQGILCCEPFTSCRAG
   1000.0000000000000       0.99660785351300585           LNWKNIQSCVRLNKFVCRDGFCPCRFD
   1000.0000000000000       0.99396368758789944           FEFAKFPWLSKWKHFWISQDLWKCTVD
   1000.0000000000000       0.99574880759456297           LEFHKLDRMNEMRYCFFQDNFEKANCD
   1000.0000000000000       0.99289179155518903           LEIANIGKYDEFKWHMYESKLPDQGHR
   1000.0000000000000       0.99500479398927999           LPFAGLPHCDDAGTNFWSGRLCEVKDE
   1000.0000000000000       0.99542890330409683           LNFDEVGWCEPADEHFCQKKLQDCKES
   1000.0000000000000       0.99746804502256126           LDFHRVEIFDTQKSHLFYCRFKDMKDK
   1000.0000000000000       0.99534753048109004           WEFVKVGCMEPGKRYLYHRDFCEFKDE
   1000.0000000000000       0.99552752485565876           FTFWKVGFLESFNKHFFKCRFYEVKDD
   1000.0000000000000       0.99607619863747665           LGIIKITYCEDYGRRFCRQYFSNCKSE
   1000.0000000000000       0.99834599918317635           LEFCKLPHLEAYKGRLWKCPIQKPKSD
   1000.0000000000000       0.99570049439668140           IQLCRARYLDDTNKWLWYCDLEKARME
   1000.0000000000000       0.99796302823753613           LPLCGCTMFDHLGKYLLKKECHKIKIE
   1000.0000000000000       0.99564375529938953           WDYDKCGRMAEKKRLFWRKKCTQIKLD
   1000.0000000000000       0.99802532499040064           LEFQKIQRLGEIRHCMFWKKLGEFTME
   1000.0000000000000       0.99286209108457890           IEFAKFEKVNDIRQLVFNGRLFDGNFK
   1000.0000000000000       0.99724282267344677           FEFQKYDKLPEYKHGLLPKKIHEVDDD
   1000.0000000000000       0.99684256121114057           FKIGEHSMIDRHDERFITGRMTEVKEN
   1000.0000000000000       0.99176128894871118           FNFSDWEELEKFELFFCLGDIKQSKLA
   1000.0000000000000       0.99155200674804878           LRFKEGRRLWDMENMLFPYTFGRVRCN
   1000.0000000000000       0.99616878029908940           LRLGELDSFCEIEDFLCFSCLNNYSCK
   1000.0000000000000       0.99699898562678690           FKFDEMGTMENYENCFCTKAFNGIKCG
   1000.0000000000000       0.99572450281579805           LKWDEISWFCKCNECLIAKRFIEANMK
   1000.0000000000000       0.99083403533260295           WRILEHNRLCDPEFCFWHPEFTRYACT
   1000.0000000000000       0.99730869802265532           LRIYDVKECCKCTKCLIKNDVVRCNCD
   1000.0000000000000       0.99658856514759941           LKLQDFQAMEKAERRFVAKGLRACKST
   1000.0000000000000       0.98889042973171826           LKLYDIPWLEHYEDYLYHPDLPSKTPT
   1000.0000000000000       0.99494322858804074           FRFGENEHLESVEDMFCAREWRSIKWK
   1000.0000000000000       0.99327086711899715           FRLDEQEHLDESNCIILIKYLRKSRVG
   1000.0000000000000       0.99497633643689454           LKFDDSEYLNKVDTLMISRHFKPLRTD
   1000.0000000000000       0.99740478626705487           IHFCHVEVIESQDRRLICRQVKKLKDE
   1000.0000000000000       0.99650893684074338           LRICEINVIEPYDFKLFQCHVASWKDE
   1000.0000000000000       0.99581858909834453           FRLADFEMLEVHDGKLMDAKIREFKNG
   1000.0000000000000       0.99567749620306911           LKFQELKCLAGVERHLWQEKLVEMNPE
   1000.0000000000000       0.99628987992513407           VKICECEPLEAPDESLIEPDLRRDRDK
   1000.0000000000000       0.99774857689285990           FKLTEMRAFRTSEEDLLEETIDKVTSK
   1000.0000000000000       0.99561285123595733           FKLTQIRHLKTTTVELCHAELYKCEKH
   1000.0000000000000       0.99697099389877053           FKFTEADDIKRVEPELCGDPLTNCENN
   1000.0000000000000       0.99647987420485717           FRFEELQALKGHDMDLVPRRFYECDKK
   1000.0000000000000       0.99358906705630634           FDLQNLNWCKNKSIELCANAMCSCDRR
   1000.0000000000000       0.99249302359112257           FDIRQIKKFVELKKILARDDMASFSGD
   1000.0000000000000       0.99608416029995450           FELKKYPMFGQADRCLIRDELCKIRID
   1000.0000000000000       0.99138622215754157           WEFAKHSCLWCMKRWFFSGVFISIPAD
   1000.0000000000000       0.99576051874956972           LELAKANYMEKERCRFYRPHIWECRSE
   1000.0000000000000       0.99358062309470396           LDLHRVEVYDHSTYRFWGNRLREKKDP
   1000.0000000000000       0.99499311261911871           LEWMKHEVYDPVKRRLWRTPFCDMKDD
   1000.0000000000000       0.99548684870693260           FELYKMQALENFKWHFLNEPFTKIKAE
   1000.0000000000000       0.99404947289241952           IEWHKVPPMKNKKGDLDRDDLVRWPKG
   1000.0000000000000       0.99503407261221355           MDVNRWPACKHVDRELWKEEMCKVDKD
   1000.0000000000000       0.99694523926398637           IDLPRYKSLKDKKQELFPHDIERGDKS
   1000.0000000000000       0.99642645034862998           FDFDKAKCLKDYRGDLITRPIEQMDPS
   1000.0000000000000       0.99800161644913055           LQFGKPKTIKDMKVELVGDEVDKFDKG
   1000.0000000000000       0.99545853469978030           FELAKIQKMGEEKGRLHTQHFPPGSDQ
   1000.0000000000000       0.99517275432586594           FELCKVEIFSPAKIVLHKGDIKSLSGE
   1000.0000000000000       0.99357713867761543           LDICKVHQISKAKHHFFRCHLAPIQPE
   1000.0000000000000       0.99414291471215077           LDIFKVGVFQGPKQYLFRATIHDVKLD
   1000.0000000000000       0.99598887695178318           FKIWEVNVFDDWDDCLMDPRLTQFKWR
   1000.0000000000000       0.99703821133049830           LKFMEMEYFERWNGMIYGHDLKDKKSG
   1000.0000000000000       0.99608867575473636           LKFEEMPSLERAEPYFIHHNLHDIKWP
   1000.0000000000000       0.99330237515878361           FKLVEPKAFHRIEWCFFQISLDDWEHK
   1000.0000000000000       0.99277070463991290           LDLERADRIAELPHLFVCKVFRTLNVQ
   1000.0000000000000       0.99831317611221027           LEMKELDKFCELKNCFICDKVHEVGCG
   1000.0000000000000       0.99648737394687770           FQFMEVPYFCNAEDCLLYTRFWDMTCK
   1000.0000000000000       0.99686088813184526           FKFHEVEEIEKFDGYLCGDHFHDIRQA
   1000.0000000000000       0.99507711532523169           LHLKDMRRCPELHDRLCPECFDSCGDQ
   1000.0000000000000       0.99451472018471332           LTFWQINRFEEQPRQLWHSELQKCRKD
   1000.0000000000000       0.99951282843704825           LRFYDINELEKIDRRLLRNPLCTLKEE
   1000.0000000000000       0.99662625264645288           LRFKDMKHFENYPKRLHKEQLAETRED
   1000.0000000000000       0.99659232190510616           FKIPEMQQFDPSECRMCQQSLRKCREG
   1000.0000000000000       0.99573293349743242           LKFTELAGLENKESRLHNRPFTKTKDP
   1000.0000000000000       0.99438229679632251           LRFADQGHLEREERRFRHTSFTQRRDE
   1000.0000000000000       0.99276206342944684           FKWPECKAFDQQDPKMCRPQCEPWGDE
   1000.0000000000000       0.99544736596152805           IRIGEVNQLDNTDKRICPGALMGIKQE
   1000.0000000000000       0.99449629537449946           LKLYEMTTLRNAERYVFPKELSKVNHQ
   1000.0000000000000       0.99320928505761186           FRFKDVTNIEKWEAMFCSEMLEEVNCS
   1000.0000000000000       0.99705230503609854           FEVRKYKWFRPMSPIMCTEGLEEIECG
   1000.0000000000000       0.99620492078366651           LNFTKLQVLREFDELLWDSPIVPIEPK
   1000.0000000000000       0.99742101703500063           FEFKKWSRCREMNDIVLDDKFCQCGLR
   1000.0000000000000       0.99777466608164356           FEITKMKALRQMKAFMFRDWFVSAEMD
   1000.0000000000000       0.99686205325956589           LEFCKCEALHQEKHFFLNPRCSEVNMS
   1000.0000000000000       0.99723661333612568           FEFCKCKALKNFRILLMTNKCTDVELK
   1000.0000000000000       0.99259924233168983           FDFLKRDHLVEFKVLLFPKKFIDLTFS
   1000.0000000000000       0.99471294673387367           FDFCRCSEIWKVNGFIISCDFRKVESD
   1000.0000000000000       0.99695493909282262           FDFCRCELFKSPRKWLLKCSCCEMDRE
   1000.0000000000000       0.99672510218554078           FNICDLKELANMNLFLVTCDIERIDCE
   1000.0000000000000       0.99676766000486383           FKWCDMKQFCKYDGWLLPCRFEEWNMN
   1000.0000000000000       0.99264673395958158           VKYREGKTVHGVEENLFEEPVENCEPK
   1000.0000000000000       0.99686779272601911           CRYKELNCLRSCEETLMEDVLLGADIR
   1000.0000000000000       0.99382176723213778           CRWKECECFASADEYLVIENLSKAREK
   1000.0000000000000       0.99651392246999049           CRYKDCPWWRPCEEWMFQDPFWPCDLR
   1000.0000000000000       0.99525896619967980           CRYMDSDHFSNCDDVWFEAQFHKFQLK
   1000.0000000000000       0.99574141652311532           LRWHEMEAFCSCEDCLLEHPLMNITVN
   1000.0000000000000       0.99544857693794520           FHWDNLSPLCPIEECIIDKMILPVCCK
   1000.0000000000000       0.99794815489243094           LKFDEYGSFKGPEEELYERPLNSPEDR
   1000.0000000000000       0.99659080137402334           LRIVDIQECRRMDELIVAPALNDAEVK
   1000.0000000000000       0.98847348152498904           FKIKEPEHFHTTDEYILYEECKRLPMK
   1000.0000000000000       0.99574722527158899           LKIVERDQFGEVEEFIIDAHFRTQGGK
   1000.0000000000000       0.99521736051342757           VKVKDVAGLPAAEEYLIEECLCAMDRK
   1000.0000000000000       0.99393136204647770           IRFCDIARFNEAEYCLCNNELVRNTCR
   1000.0000000000000       0.99746620778329276           LHMKDMAAIDGQDHRFLKEEFMKVRQQ
   1000.0000000000000       0.99632705577973601           LKMHEAGGLDNVEDAWMENRFGDVRQK
   1000.0000000000000       0.99562873454778966           VRIKEIAPLEMADDRLIDNTLVGKKER
   1000.0000000000000       0.99762506555764463           LKIKDMGSIENEQMKFVKEELPRCKEP
   1000.0000000000000       0.99402828115504993           FRISDLEHLEDWDTILWCRDFIKIKSP
   1000.0000000000000       0.99584154032420147           FTFCPVDYFEKTRTCILQCDFRKIRCE
   1000.0000000000000       0.99468419826368470           IQFERAQILPAFKRCLLRKQIKRVGGD
   1000.0000000000000       0.99639142833063210           FRLCTHKPLNKFDKVFFQCNFGKYKIE
   1000.0000000000000       0.99428456461369696           LRFCEFKWFEQVDPWVIAPECFKIKLS
   1000.0000000000000       0.99507048287203126           LKFCEFDNMDDMDCFFHQCNFKQYRWG
   1000.0000000000000       0.99421912658334344           LKFCEATYLEKLQEMIVECRIWDGTVK
   1000.0000000000000       0.99707810771197491           LDIYNVRGWDNMKGRLYAEKMDDMKEG
   1000.0000000000000       0.99680447248046988           MDWKKWPHFDNYRDRIWNEKFGEIKEN
   1000.0000000000000       0.99663912857337122           LDFGRIDALCPVKKWIIKAKINNIRPE
   1000.0000000000000       0.99843018474035261           FDWTKLRCFCSCRKCFLKETIENPPFE
   1000.0000000000000       0.99455278727644048           LTLEEHKAFCQCQSCMVKPKMDDMTCE
   1000.0000000000000       0.99720136986712127           LELSKVSTLHTFKRMWIKGRICDADLE
   1000.0000000000000       0.99630391881383751           LELCKEEGINATRKLFNHCNLKDGQKD
   1000.0000000000000       0.99503525893506450           FDLTKFGQLKAMRHYFNPNKLTDEEKG
   1000.0000000000000       0.99399429143383466           LDIKSFPCFGAIKWVLFSDSIMDPKFP
   1000.0000000000000       0.99667079614786047           LEWKKYAKLREAKEMFLDDPLINVGFR
   1000.0000000000000       0.99412477651688336           FEIKKLRRLCEYKLCFWCEPFDEYPIH
   1000.0000000000000       0.99788729042333657           LELDSWDKLEEIKDCMCGKNWYDFKCG
   1000.0000000000000       0.99281988748960082           LKMWEMPKLDEHSEWFGDRGLCRVRRK
   1000.0000000000000       0.99694816149471222           LKVVEVSYCEPMPEWVCEASLCSCRSK
   1000.0000000000000       0.99602080455644559           VKFCEVPTCETADIRFLMDAICTCRDQ
   1000.0000000000000       0.99456110281535204           LRLAEWKTIDRVDLILFKNHFAEYKLQ
   1000.0000000000000       0.99464591681552361           FKFMDWQRFGPCEVCLCARPFYSCNCR
   1000.0000000000000       0.99463611994365131           FRLCDFKMLTETDERFFSHKMYNFKER
   1000.0000000000000       0.99531403576267508           IKLMEMKVMDGLENRIWAPNFPAPRDG
   1000.0000000000000       0.99414741349623370           FKLSDLKPLDSYEGRLSGPGIQPCGDG
   1000.0000000000000       0.99621320403801972           LKFPNFKQFPDGEKGLFHGQLDDMPPE
   1000.0000000000000       0.99659963389525874           LRFCDCPLLMKAEHWIVKHECQKMGID
   1000.0000000000000       0.99670945020179380           LKFAEVRSLCACDQCIFHGQLEGFGNH
   1000.0000000000000       0.99088685611557759           FEIWEFKHLCECKDCIYGEWIEPVEHT
   1000.0000000000000       0.99788750495080825           IEFWKLNKLVEMRRCLCMRQIENMACS
   1000.0000000000000       0.99793734183344140           LEFVKVHYLPSVEKCLCRYRIHDVRCE
   1000.0000000000000       0.99718892771387380           LELTKVSKLHTLKGCMCKKEMKKFNCD
   1000.0000000000000       0.99444181003938126           LEFIKVRHLNDIRWFLCCQDVDKGNWP
   1000.0000000000000       0.99366368216863754           LELHKCEKFTELRTVIIEERCSDGAVQ
   1000.0000000000000       0.99476495161180511           FDLNRFQGLNGCRNMMFKEKFSECQCE
   1000.0000000000000       0.99346935451021667           FELTRVKGLGQMRSWVLKEEFAKSSID
   1000.0000000000000       0.99567707782685166           FDFHKWPHLPNTKKWIIKAALLQVPPE
   1000.0000000000000       0.99377236653012069           LDIYKLESLHGMQGHIVRGQFKNVDCD
   1000.0000000000000       0.99733078115625151           IELLKWEKLHEVHRCFCAAAIRDCQCN
   1000.0000000000000       0.99687726732710435           LEFDRIDTFGHFKRFMLQKCLRKLSLN
   1000.0000000000000       0.99684744335852260           IDFVKTDALDGPDRFLLRQGLRRVKME
   1000.0000000000000       0.99320342032404163           INWQDVDDCERCKRWMMKKTIRKIKCE
   1000.0000000000000       0.99421641944949846           INIKGWGWLEPVHKCLCKQNLSDMKCD
   1000.0000000000000       0.99418284661663014           VELLKIRGFCDCRKVVLGAEFDKCNCD
   1000.0000000000000       0.99459812026690575           FNLKDHRRIGDKKDCYWDEEFDKCGCK
   1000.0000000000000       0.99647243961929044           FDWKKFPYFCECHEVLIPEGFMGFPAK
   1000.0000000000000       0.99607110542189747           FDIKKMADFGNCKTIFFKESFIGDPVE
   1000.0000000000000       0.99562452476671037           FELNKLKSLHHNKRDLICPPIENTDRE
   1000.0000000000000       0.99619910244703724           FDMCKWKMMRQPTADFYDPDLENMERG
   1000.0000000000000       0.99714474693354549           LEFPKLRGFRNRKDEFMSTEFCKCNKG
   1000.0000000000000       0.99511546242180127           FELRKMDPVKACRQDLTAHEFRKWDRA
   1000.0000000000000       0.99768782759490937           LEFGRIGQIRNYGKEIWPNELCKCENE
   1000.0000000000000       0.99517373886821303           FELCKWNEIHNMRFFLFNCGLGKPDPQ
   1000.0000000000000       0.99660312798709516           FEWAKLEMFKPMKDFIWEWRLTGFEFK
   1000.0000000000000       0.99684744366219691           LDFHKMKKIKELKNTIWKNPFYQAENN
   1000.0000000000000       0.99770812372642526           FEFCKLNNLTSNRKLLFDCQIKKVKID
   1000.0000000000000       0.99654985547100083           IKFCQYKEFIKQDRLFFKCVLWTHKLD
   1000.0000000000000       0.99511643749233492           FGLCRMKWLNKNDRHFLKCKIWNVTSD
   1000.0000000000000       0.99349884982279102           FDFMKIDDLERLDRYIFKCALQNRKTE
   1000.0000000000000       0.99714484126196967           FKLNGFKELPKMEKWFIRRLFWPLKRE
   1000.0000000000000       0.99408147843459871           LKLTDLPCLYKIDKFFIRKVFFQFKQD
   1000.0000000000000       0.99413430990975793           LRWADQKECMRTDKLIMRCEVEKCPCE
   1000.0000000000000       0.99730344006395788           FDLHTCKKLPELKRLVIQNDFERLQPE
   1000.0000000000000       0.99515328735857833           FRLGKFKKIHDWDRPLHRAEFEKINTD
   1000.0000000000000       0.99583136095181801           LNLCQCKRIKEIPYYLIRGDCEGLDHD
   1000.0000000000000       0.98994595615534409           FTLPRRKELMRMNYLILKDGWEGVPAD
   1000.0000000000000       0.99620918811815495           FKLDDCKDIRKVGAYFCRREIEKCECQ
   1000.0000000000000       0.99653523102257779           FEFTTVNAFKEKKFELWPQRLAECNKA
   1000.0000000000000       0.99797021013534259           LEICKTPALKDVKDWLDNAKFCDPDRK
   1000.0000000000000       0.98802920621509149           IDLSGWDTFKNVREFLLHATFRQLELE
   1000.0000000000000       0.98858367906069500           LDLHNIKQMHNVRHILICSGFERAECP
   1000.0000000000000       0.99323088809487570           FEFGKLTKLKELRTLIWDVEFCRPEQQ
   1000.0000000000000       0.99751768406833308           LELWKVDVLPGCRKMIIRRKMRSMGWD
   1000.0000000000000       0.99559696085416416           ITFPKAKALHPYRKCMCRYTFEDVTCE
   1000.0000000000000       0.99198249359479995           FEWKKHKVLREQKPWLFRDSFVKPSWD
   1000.0000000000000       0.99435747645402617           FDYVRVPMLHHSKKCIMKKTVGSYPCE
   1000.0000000000000       0.99692615558102260           FEIENVERLPDYKRFLCVTTIKKCNVE
   1000.0000000000000       0.99586513329625914           LDLMKAKLLVGFSHMFWRAPFENMPPD
   1000.0000000000000       0.99576505075180333           LNFYKCPHVKHTSKELVQRDLCKPQKE
   1000.0000000000000       0.99550514491273645           LRFEDYECLHSMENMLLDKSLKEWHGN
   1000.0000000000000       0.99606374542261089           FKFIEVDEWRKMNYFMFGGNLRNHSFP
   1000.0000000000000       0.99433117856591846           FKLVEEDRFDEVDYIFIRPALNDIRLD
   1000.0000000000000       0.99688741524692248           LKLSELGWLDHCEGFIYNSEIVKPKSN
   1000.0000000000000       0.99494771052209752           LKIYELTEFGRLEVLFFAEPLQQMSPG
   1000.0000000000000       0.99637690665220346           FKFSEMSDLTKFEFLFISDDFFRTKIA
   1000.0000000000000       0.99733378866808597           FKWKEVRDFVKYEEVFLHEMLGGIGFR
   1000.0000000000000       0.99646831681055603           LEIKKMPNICSHKDCMVNEKIQDSNCR
   1000.0000000000000       0.99483435846998547           LELSKYTKFCDHRNCICVGSFQKCQCN
   1000.0000000000000       0.99847256006246654           FEIAKADEICRWKMCLLTSSIKNIACE
   1000.0000000000000       0.99519177694651140           FKIKDPRECNRFNDVMCKEYFGNCKLR
   1000.0000000000000       0.99545450207404063           FKFKDLREFHSQEPWLCKDCLDHAHCE
   1000.0000000000000       0.99639668559306782           LKIHEFESVERWDGRLWHWPFRDPKEK
   1000.0000000000000       0.99360220883457817           LRIWDINAMESCNDYFVTSNLQDFKEK
   1000.0000000000000       0.99474366157124505           FKFHNMEKMEDPDTRLICPKFKNMRFP
   1000.0000000000000       0.99496986036719048           LRLMEKDGFENIEKIFLTPEIRKIRMG
   1000.0000000000000       0.99575654201324171           IKIVELTPVDNAECRFRPTRICDQRDH
   1000.0000000000000       0.99684498632483443           LKIGEVDPWDGTEHKLCNSQLRSCQDT
   1000.0000000000000       0.99581076577207761           FRFQEIENLGNCDHMFISRHLRSAKEK
   1000.0000000000000       0.99292555906614366           IRIREINSLYSRDTVLVQDNLMKINFK
   1000.0000000000000       0.99605734740857421           FRFTDWESLWRWDWMLMTKQFRRFKWK
   1000.0000000000000       0.99501436849815583           FKWTEMKWLTKWEEILIPGDFENFQVQ
   1000.0000000000000       0.99773008925186812           LRFPEMNGIESHDDHLFNGWLAPLKEK
   1000.0000000000000       0.99789004114252688           LRFADAEYLMKMEEFFIGIELRKIGCR
   1000.0000000000000       0.99495942365798862           LRFNDVRMLEALEWILIYDDLTDVRVP
   1000.0000000000000       0.99251801294621655           FRLRTAPMIEAGDTRLWFDDLNKIKEA
   1000.0000000000000       0.99644526907140141           IKLYEVNWLDPQEANLFHDEIQKMQDD
   1000.0000000000000       0.99505287583163005           MRFKDWDWFDHWNDRFWSDRLQEAKET
   1000.0000000000000       0.99742801915675716           FGIKQVDGMDQTDERLADEPLHQQKDK
   1000.0000000000000       0.99642871743498806           LKIYEGDNIEKTETKLWHRGLRKFKET
   1000.0000000000000       0.99197353951522038           LHVCEFDQLENVDCRLVSCRIQEVRSS
   1000.0000000000000       0.99216284462908266           FRFYEVEDFGKYTWLLFNHPFKRPKVK
   1000.0000000000000       0.99150301632603843           FRLAEPQQIRKWEGGMVEQKFRNAEGK
   1000.0000000000000       0.99293650782914411           LKFAEWRFVRHMEECFCNGMFYQQDCK
   1000.0000000000000       0.99610008982894171           FKIEDFKAFRPDEEHVCGRTLQSSDCR
   1000.0000000000000       0.99448533147941032           FKMGELPHISDRDDVFCDKCLMGVGCR
   1000.0000000000000       0.99437419614526523           FKVLEPTSMEKMEDFFCYVDLQNCKCR
   1000.0000000000000       0.99455451082214741           LRFKEFDGICTCEDILWEDRFSDFENK
   1000.0000000000000       0.99723124578226296           FKFREHPHLYDPDDILCEDHFWDIRQK
   1000.0000000000000       0.99581316162885503           FKLVGIDRLVSPDELLYEGELRKWGER
   1000.0000000000000       0.99679309233461078           LRLQDLERLEPPTPMLMNCEIKKKKWG
   1000.0000000000000       0.99385757718432211           LEFKNYSRICDMRMCLHTEELFRCSWP
   1000.0000000000000       0.99637023447326378           IGLSGWKCFRDCSEVVMQTHFEEVECK
   1000.0000000000000       0.99579098917148778           IKLGNVKTLDRHSCDFWKGDLEKMKKQ
   1000.0000000000000       0.99728289883447718           LRFAEVKPLREIDCEIIDKNLDKVEKH
   1000.0000000000000       0.99079992452979060           FQLIKLNQVRDKRRDLFRCQFTKMRQD
   1000.0000000000000       0.99707523988273250           IELCKMKKWCELKKMFYRPPFNTMAGD
   1000.0000000000000       0.99733628785335227           FEVVKMDQWCNCKQCFWGARFKQCACN
   1000.0000000000000       0.99649917011955103           FEWAQYPYFTPMKRCIIRGELLKKNCD
   1000.0000000000000       0.99625897100959349           FELNKMPNLKQHKAFMCRQHFAEADCQ
   1000.0000000000000       0.99285645782465159           IELCKPRKLTELKRCFWTVTVESKDCE
   1000.0000000000000       0.99749400546337275           LEFQRIKRLKEIRRWMCHQEFEGFECN
   1000.0000000000000       0.99519584264444882           LDFSQMDAFKGANENIYDDKFHDTEQK
   1000.0000000000000       0.99402747352552312           LDFVNVKAMDPLKQHFWSRKFTEIKRT
   1000.0000000000000       0.99594119310088736           FDLESIECLDQPKSRFICNTIRGAREG
   1000.0000000000000       0.99653051614705879           FDLRQWDKWDEEKKKLLRSTLREWKGE
   1000.0000000000000       0.99536830975808099           LDFCKFEYFRGTKEYLVTCELRTLNKE
   1000.0000000000000       0.99750446147196481           LNFMDVDAIERAKMRLLHARIQDVKGH
   1000.0000000000000       0.99409694617948352           FPIPNIDDWDRHPKHFLYHRLKDCRDE
   1000.0000000000000       0.99732323652340127           LDLRRPKCLEGDRKRMIKEAFGSQKQE
   1000.0000000000000       0.99211157723051324           FELSPSRTLNKDKKKFWKCGFRQVKDE
   1000.0000000000000       0.99471911658585721           LEIEKVDTWCEFKACMQARNLHEEQCN
   1000.0000000000000       0.99558616728225235           LDWGRCRGLRAMSKYLVKGRCVDMEGE
   1000.0000000000000       0.99803583667005213           IEFTKARALRDMKMELPKEELEKRERE
   1000.0000000000000       0.99377421648012787           FEIVRCPAMHNKKQEFYPPNLWKYEKE
   1000.0000000000000       0.99732904011296175           WDCKKLHYWKSDKCDIWCNRLDDPERC
   1000.0000000000000       0.99787372389946372           FEMAQAKGFKDRKCDFFCDHLDDLDRC
   1000.0000000000000       0.99432876600502873           FDFDDVRGFKRHKCEFMPHTLQDPEKA
   1000.0000000000000       0.99524075954548519           FDFSRVDYLADVKKWLVTGNLRKVDIE
   1000.0000000000000       0.99454721565114756           IELEKWDGFPDLKMWFLVSWLHDIQKE
   1000.0000000000000       0.99771966689055913           LEFGRVRPFQGAKKPLLKNTLYNMTVE
   1000.0000000000000       0.99618539527288807           FEFCSMKHVPSIKKCLIPCDFESLGHE
   1000.0000000000000       0.99593590226170403           IEFCRINYFKKWRREIFGCDLFNMEND
   1000.0000000000000       0.99623056774247698           LDFCTVRDLCNVHRCFFKCRLDPAPDE
   1000.0000000000000       0.99669879605202827           FKFCQWKWLVPLSRLFIKCKFNKLGVE
   1000.0000000000000       0.99687873978866126           LTLCSMKIIEAQGKKILKCQFERKSDE
   1000.0000000000000       0.99326449801934880           LNICSIEKFIELKHIFIQCKIRENELK
   1000.0000000000000       0.99680979931045577           LNLCQCDKFLEIGRLLIKCQCTRWAVD
   1000.0000000000000       0.99574044192873379           LKVCSVQPFWSMDKFLFRCDMFKMPVE
   1000.0000000000000       0.99823407354303961           LEFCKLDNIKSIRVWVFKCTLREIDGE
   1000.0000000000000       0.99676462732836835           FRLWKWKQLRKFERILCKRELEKSQCD
   1000.0000000000000       0.99899026781068290           FRLMDLKDFWRIERFMFRHPFESFPMD
   1000.0000000000000       0.99433893845355081           FRIEEYEQLCSVDCLFWYKQLKDFQPS
   1000.0000000000000       0.99676048194902078           FKLDEVENLCSMEELLIERHYRPVGLK
   1000.0000000000000       0.99184531990753755           FKISTFPMLERMEKMVISTTFWRVKIN
   1000.0000000000000       0.99717986873343278           FKFGEMESLQRMEWLMLHGRFKQLTCK
   1000.0000000000000       0.99329153863592212           LKLIDLEDFGKWEDMMLDQNIYKHQLK
   1000.0000000000000       0.99716871950651509           FKLCDMRGLKSMEHFILQADFDRLDSR
   1000.0000000000000       0.99782256222357091           FRLQEMKDFRRWDKDLVTSAFERIEKD
   1000.0000000000000       0.99741743683505379           FKIYEMCPFKRPDQELWDNDFCKYNKK
   1000.0000000000000       0.99749968345378404           LKLDSIKTCRRAEPDLLKSELEKCDRN
   1000.0000000000000       0.99369236240779135           MRLREVKYIKSQGMDFITPDLEKLGRA
   1000.0000000000000       0.99656673211660252           FDLPQMKCIKPNSWELVTGDLDRYEKS
   1000.0000000000000       0.99440489178667402           FPICKIKVFKGPNCDIFRPDMDRMEHE
   1000.0000000000000       0.99522192598074577           FEVCKVKLMRNLRRDFITGAFDRMDKD
   1000.0000000000000       0.99720182458551665           LELEKLEEFRRLSHFFFARKLKEPGID
   1000.0000000000000       0.99456384825606481           FDLWHPEYFCPNRKCLISGDMIKIPCE
   1000.0000000000000       0.99450303713619292           LHLDNVKYFCKCQYCLCGKTIYEAKCG
   1000.0000000000000       0.99722969161168307           LRFWEMKCIGAVDEGFYHGDIEKKNDS
   1000.0000000000000       0.99742702907238223           FRMCDQKHWRHMEYIIVACALEQLELK
   1000.0000000000000       0.99598075171696365           LRLCDMHRINDVRDHLLGCGLDRVNHK
   1000.0000000000000       0.99460017396133316           FKLCGFHSLEKFEKVFLWCALNGLRTD
   1000.0000000000000       0.99659790000982029           LQICKFDDIDKLSKILYHCKCTEIKPD
   1000.0000000000000       0.99591118514870636           LELVKVNYIDTGKNKLLSPNFKQMKED
   1000.0000000000000       0.99524832248303530           LNLPRVKRICENKKMILNAHFEDMPLE
   1000.0000000000000       0.99712914052659862           LELMKWKKFHEFKMFLLNMTFEKVGYK
   1000.0000000000000       0.99667053383932336           LEIYKMEEWKNNKCEFHGNHFPGHEHG
   1000.0000000000000       0.99714283654444102           LEFCKAKRIRPYKRDLFPCGMQESEKD
   1000.0000000000000       0.99380131127521465           IDVGRMQQLGRIRRCFIQTQFINLGCD
   1000.0000000000000       0.99648882341680434           LEIEKIPGIGGVNAIFWHRKLWDHGLS
   1000.0000000000000       0.99442518123290080           LELYKWPALRTIRYCFFRNQFWSIDRE
   1000.0000000000000       0.99769323791240927           LEFYKINGFCTAKKCIFKTYFGDMHNE
   1000.0000000000000       0.99398376958588497           FDFERIKKMWDFRKLFFKSPYDNFPLD
   1000.0000000000000       0.99512679978248164           FDFQSWKTLRKMREWLMFEKFQELDCN
   1000.0000000000000       0.99263097061700256           FSLRDMENMDKCNVCCVVDRWTDLKCK
   1000.0000000000000       0.99738683194290123           LDIKKVSQVGNLNDCVLGDKLADLPCR
   1000.0000000000000       0.99462558282971625           IKFTDMSLFYKCDECIIASRLCDFKCR
   1000.0000000000000       0.99425402648322359           FDLRKFKELSDQKQIFLYEKLTEVTFK
   1000.0000000000000       0.99391922451616710           IEFRKHKYLREARYHFIGERFYQWDHK
   1000.0000000000000       0.99327710005991676           IEMKRMKWICHFRGLLIPESLLDMGLG
   1000.0000000000000       0.99859065975864680           LDFKKAERLCGCTHCLCYEDFRHIQCD
   1000.0000000000000       0.99686777284933314           FHIWDVENICGCDRCLYYPNIKDMKCE
   1000.0000000000000       0.99422775364009741           LKFKETKKVPDITRCLMAPNLESFTCG
   1000.0000000000000       0.99761874388174732           LKWCDFETLMEYEDIIVDCPMRPFAAK
   1000.0000000000000       0.99458874359227234           IKFKEKTTLDPISCRFVNESFTSVKEQ
   1000.0000000000000       0.99800013554430955           LKIREKKTMWPIEAFILSDNWESIPMK
   1000.0000000000000       0.99298351624510828           FKLWNMKDLEKGETCFINGAFEQVKVG
   1000.0000000000000       0.99735200943847713           FKLPDFRLLSKCDDCLIKKRWWDISCK
   1000.0000000000000       0.99658875084707710           FRICDAECLGAGSYYILECDIKKVKEK
   1000.0000000000000       0.99371344483965973           FTLWKMGCIDDKNPYLEEQRFCDCKKK
   1000.0000000000000       0.99619268928442406           MEIAKTDEFRNYRTEIIPTKFREMDRG
   1000.0000000000000       0.99201045861292592           LEFCKYEAFYDVSHVIMNCKCREWREN
   1000.0000000000000       0.99780670653191395           FDLERLDSIDDFKPHFFWRKIREVRDE
   1000.0000000000000       0.99329889950581829           FHFSEIEQLPNKKEYLVCNRVRELKPK
   1000.0000000000000       0.99635735757542443           FELKKIRKMKEAKQCIVHQRFWNPDCK
   1000.0000000000000       0.99184327527911931           INWPDIKPMCQCKCCVMDQRLWEFECN
   1000.0000000000000       0.99382842472664845           MRWRDMRTLCNGEKCFVDDLWMKVHCS
   1000.0000000000000       0.99113734175625023           LKLQDREMLCRPEFCLCEGHLYDWPWK
   1000.0000000000000       0.99186301030841784           FKFADVRYIADCDDMIFDAHMDNMEVK
   1000.0000000000000       0.99460870818752956           LRFTSYKQLKTGDMIFCDGGLEDLDCR
   1000.0000000000000       0.99542819264041238           LKMCEMPELEQMDEVFLECAMYDAKGR
   1000.0000000000000       0.99592119410270163           LRFREFTELNKWEWLFIWQELNKINLK
   1000.0000000000000       0.99251656804853838           FKLIEWEPLASNEEVFMYPNLKEGHAR
   1000.0000000000000       0.99463991700351095           IKLQEVERFENIEPMIFEKGIYPVKQR
   1000.0000000000000       0.99466630606714301           FKMKEIKPFSGMEEGLFRDRLMKMGTK
   1000.0000000000000       0.99475402752697062           LKLKEYQYFSKMDQYIFDEELNKMTMR
   1000.0000000000000       0.99553763500058035           LKIQDWSMLKPIDMLLLMKRLCDSDIR
   1000.0000000000000       0.99254643068058124           FRWKEVQSLGSFEQWMFDEALYSGSER
   1000.0000000000000       0.99722147905141956           FKVKDMKDLGRCEWMFVQEPFERFDPR
   1000.0000000000000       0.99383222533174909           FKIRDWKMVKPFEAVLMYDYMYRVDCG
   1000.0000000000000       0.99633217109205852           IKYTEMKNVCGCDKCMCNTSFENSPCE
   1000.0000000000000       0.99702857452429916           LRLTDVRRFGEMDVCIIRSSLENHSCP
   1000.0000000000000       0.99571521680283637           LRFREISDIERIEALFIGSELPNMKRS
   1000.0000000000000       0.99626525620067663           LRIQDIEQLETVEVMIWAPDMTKVKCP
   1000.0000000000000       0.99656422470495909           LKFQDVERFTTVDHCFVPKDLRKFQWD
   1000.0000000000000       0.99297333324296033           ITLGKLERFPDCKQMLTEKDIRKPPCK
   1000.0000000000000       0.99837646484420550           FDWDKVETFAKMRDFVCRRHIKDCGGD
   1000.0000000000000       0.99430643385565209           VELSKSDCITTGKRMLIRKWFRPLANE
   1000.0000000000000       0.99711308317431502           CEFEKLECFGQDKRPFISKDIKQIGNE
   1000.0000000000000       0.99807055350092411           CRYEECKCLWGCHKVCLRKPFDQLKIE
   1000.0000000000000       0.99619854571771138           CNYTDCKCYLECDKLLWKSVLEGPAVE
   1000.0000000000000       0.99414396573745012           IDLVKFRKFQQCKRLLVQVNFWQLSFE
   1000.0000000000000       0.99717901149083288           FDLCKVKDLAEWRYFFFKCKFVDCKCE
   1000.0000000000000       0.99344172281958909           LQLVSMRRVKDMPALILNAQFESVDKS
   1000.0000000000000       0.99556019436239307           FNFRDIKKLGEMPKWLWKDYLDNIKGE
   1000.0000000000000       0.99255080618700098           LNLSTINEVDKQTRHLFHGCFNSMRHE
   1000.0000000000000       0.99756960014086093           LPFGNMNEMDRVPRRLFKARFVEMKEE
   1000.0000000000000       0.99621733229274800           LHLHDYKELDKWHKIFLKCHFESIGGE
   1000.0000000000000       0.99255649781533362           FNFPKVGHFNKHDKGLIRAEFSKVECD
   1000.0000000000000       0.99194901961363868           LEFEKLNPFRQVKMIFIYHHFNPFNMQ
   1000.0000000000000       0.99631742968404102           IEFPKADKFKRLKLVIICTELRKLECG
   1000.0000000000000       0.99784226272272192           LELKKMETIDSMKTWILHNSFKNLRLE
   1000.0000000000000       0.99759744656431992           IEFKRMNKFNEVKKCFMRTGFAGLPFE
   1000.0000000000000       0.99736626450652643           LEIYKLGKFESFKGWLFSKWLCEMKWG
   1000.0000000000000       0.99571056966614369           FELYKMTHFEPYRKRLVSPRLRPARPD
   1000.0000000000000       0.99279835366646718           LELPKWNALTHCKKLVVATALKTLNIE
   1000.0000000000000       0.99672540301191259           LEFNKANQFRRIRGDLYKPEIEKVDKG
   1000.0000000000000       0.99780926177680795           LDLRKCQALGSHKRCVFKYELPKPTCD
   1000.0000000000000       0.99670481233086872           FEFCKKDHFGHVKHILIPKPIKKLSCE
   1000.0000000000000       0.99601358719853395           FEFARIEDIRRSKDWLWNNRVKEIGPN
   1000.0000000000000       0.99684828191261587           LEFCRTDKLRDAKGVLLHVSLKNWDTP
   1000.0000000000000       0.99113061419393356           IDLAKVELMETEKVYLYTSDLWKFKEA
   1000.0000000000000       0.99672075374181823           IDFGKYETIYGCRWCLITRQFKRVKCD
   1000.0000000000000       0.99336047117358428           FDFVKMNKMYDCRCLFCRPYFNKWKFS
   1000.0000000000000       0.99743990265813098           LELKRFVGLDHEKHRICKEWFVPCKND
   1000.0000000000000       0.99365665259745051           MDFHKWGALWALKRIFIEDRFVDAQLD
   1000.0000000000000       0.99465883860402704           FELHEMRPLASYKKVLLKHWFDKLQCE
   1000.0000000000000       0.99675076888777747           LRLWDCERIEPHDVRFIADSCRKMRDA
   1000.0000000000000       0.99395155371370003           IKFGEIPAFEPFEKRLCTGSVRAAKNE
   1000.0000000000000       0.99490066947348044           FTYAGMTECHKVKKFFFKYSFCGCDVD
   1000.0000000000000       0.99660160584853585           ISLRGIKAVEKCKDHFDWDKLATKKHK
   1000.0000000000000       0.99350399769150655           FGLKSHRAIEDGPVRLHCEHLAKTKEQ
   1000.0000000000000       0.99468599263914248           LKFREFHTIDNPEHRFSRQNVCNRKDD
   1000.0000000000000       0.99658627146238543           FRMNEIDPMEKLEPRLKWKQFRSEKDR
   1000.0000000000000       0.99462916288679082           LRIDPPPAFDGTEYRLYGRRFMPMKDQ
   1000.0000000000000       0.99612087637496616           FRLTDLKMIEPWGHRLCRSHIYDMKWE
   1000.0000000000000       0.99466922223083798           FRFDEGKKFEQQEKRFLKTGLHPLKHE
   1000.0000000000000       0.99730021714611650           LKFKTLEGIEGHEDRMCGGTIKDCRDR
   1000.0000000000000       0.99727734498506737           LRLYEISPVEEEEARLFPQQIPGIKEG
   1000.0000000000000       0.99556932421114996           FKLPEKDSFEKGEYRLLAYAFSQLKEH
   1000.0000000000000       0.99063043051689426           IKFPEWKVMDTQDRCIISWDFYRFKCP
   1000.0000000000000       0.99083754626721909           LRWGEMDWFGNIEECVYENRWPNWSCK
   1000.0000000000000       0.99693169917666513           FNFLDMEVIAKANECLCMRAFKQWSCK
   1000.0000000000000       0.99562235296557200           FKIREFKQFMKIDTLLLFEAFGSPEFK
   1000.0000000000000       0.99636343154012674           LRLREWKGFTNMEGFFVAETVESMSLK
   1000.0000000000000       0.99766009651615173           IKFKEMKWFYRLEDLMIHDTLQSFNAR
   1000.0000000000000       0.99550204378992191           LKFRELKQLSNLDQCLLPMQFEKLNTS
   1000.0000000000000       0.99400516088549529           LRIVDIKSFRDLPWMFCQMQLDRGDCR
   1000.0000000000000       0.98783786978489063           LRFCEWDRYPEFEMFFMEHSLGKGGAR
   1000.0000000000000       0.99859643154719546           LRLDEFRELPKNEKCICKHHIEPCSCD
   1000.0000000000000       0.99503651894406364           LALKNLKRFCNCAVCLWLEKLDECGHR
   1000.0000000000000       0.99480734351423972           LSICSVKRFSEVDRLIPAAEVEKWPPD
   1000.0000000000000       0.99650815084020183           FKMKEKKCFRGMECILLHDNMEKPECH
   1000.0000000000000       0.99566773524138374           LDLRNEKKLAECTKVFMKNKIEECGPE
   1000.0000000000000       0.99754607298357756           IEIVKMKTIREIKHWMLRGPFQEVDNE
   1000.0000000000000       0.99327091676029922           FRLHPATELTKIEKCICRFDFIKMACE
   1000.0000000000000       0.99608470286649187           LELDRCDRLWQTNEMLMSRRLHELEWK
   1000.0000000000000       0.99529024322439885           FELCKHEKIHQMRTMVMKPPFRNVDLN
   1000.0000000000000       0.99652477445200527           FEWEKMERYNHCRRWFLKKELKKVKAD
   1000.0000000000000       0.99510892938612250           IEVGKLRGLGQGKRLIVKNGFINWGIE
   1000.0000000000000       0.99753168011472282           IDLLKFNYLSPCKKCLVKAMFKNLTAE
   1000.0000000000000       0.99579024065095179           LELRHAGEIKSKKNYLFKDELGRIERE
   1000.0000000000000       0.99836578075255733           MDICKLKWLNPWKRHFMKCDIDKREHE
   1000.0000000000000       0.99325799216125243           IDMEKVKSFKDPKHYLIRRLLEPWPFD
   1000.0000000000000       0.99568247090858109           LDWYRVKMVMRIKKFFMRRYLAKAPLD
   1000.0000000000000       0.99555596093342658           LEFEKEDYIAAMKHIFCWKEIHTCDCE
   1000.0000000000000       0.99272871765649717           LDLFKLNAFKPIKGMLYCKGLCDREGT
   1000.0000000000000       0.99622754973768435           FEFPRVSNCRKSRAEFDNQDLPSCEKD
   1000.0000000000000       0.99822399102768222           LEFKKWCWIEKKKRSLFKDQLCTVRDE
   1000.0000000000000       0.99499083564806512           LEIPKMDELARLKRILIMDDLKDLGYE
   1000.0000000000000       0.99520340331040935           FEMEKVEKFFEMKWLILGYEIRGIGFP
   1000.0000000000000       0.99566967681050311           LELFKAEPISDFKPMLCCWRFKSCNWG
   1000.0000000000000       0.99644094803606276           FELCKLDYFEDFRYWFVTCELKNLRFA
   1000.0000000000000       0.99579397528419322           IDFCKWDAVSAEKPNLWRCSLRDPKND
   1000.0000000000000       0.99786769311682155           VEFCKVDQLNDMRRFVFHCTFREMKVE
   1000.0000000000000       0.99446112743309245           FELQKWDPLSACKKHFCTADFRQVKED
   1000.0000000000000       0.99390248043917162           LELSKIDHFHPAKAMLYNTPFRQLEFT
   1000.0000000000000       0.99253074618731962           FDLPKMSKFMEFKMLIFSTRLGDHQGS
   1000.0000000000000       0.99525921342823931           LEFAKVEAFEPYASKIMHQRFKNVKDH
   1000.0000000000000       0.99712765448735008           LELCQVQRLDEEKTKFIGAHLKDWGDS
   1000.0000000000000       0.99767131250664043           IELRYIEPCDKLKRRICREPINTCKDE
   1000.0000000000000       0.99281166330120152           VEFQQLQGIDAVKKRFWRKNFMPAGDE
   1000.0000000000000       0.99420704087455447           LEFTKWSKIEETRNSFCNSQLAEWKDT
   1000.0000000000000       0.99766632311341097           MEMCKPSRIDRTKRKILRCKCKEMKHD
   1000.0000000000000       0.99219014376843373           LDMCKVEQWNRWRHCFWKCKFKEFPPT
   1000.0000000000000       0.99665532263683543           LDFVKLDILNPMKAFIFDGKLREWDCT
   1000.0000000000000       0.99452146161527111           LDLCRLGYCDSETCRFFRNKICDCKLD
   1000.0000000000000       0.99692317326565294           LEWRNLPTCENFDRRLMRDCLCPFRYE
   1000.0000000000000       0.99549424747324222           LPFCPFQYLDSGGQRLIHAHLSDFKEE
   1000.0000000000000       0.99667480425737165           FELCKMPKCEEPKQWFWACTITDCKEE
   1000.0000000000000       0.99751963945173128           FEFYKMDSLQQYKSLLLQVELRKMQID
   1000.0000000000000       0.99122027885955444           FDCLKIEHWCPVKSFMFCSYLRRMSAD
   1000.0000000000000       0.99754153292920933           LEFDKLPWLPPYKNWFWKKQVLECSPD
   1000.0000000000000       0.99449966249044963           LNYYDINVFRSMDKWIVKREFMNFDVD
   1000.0000000000000       0.99374668250273923           LDFCRVEHMKNIKYIFGFASLHDPENP
   1000.0000000000000       0.99593023623273769           FEWCKPKDFRRLKGMFLKCYFNPWDNG
   1000.0000000000000       0.99613676362572501           MEYMKLRELGKGSKGLIKHRFADLSWD
   1000.0000000000000       0.99166163902935922           LDLRKVGDLPDTERLFVRWELAKLPME
   1000.0000000000000       0.99541231551335574           LELHQWGQLAPMKRWICHTGFASCTCD
   1000.0000000000000       0.99592788439218172           LEVEKMQGLEEIRAVICKKRFPDPRCS
   1000.0000000000000       0.99787037774099385           LEFKKYKWLPPVKRIIISDKFQDWNTE
   1000.0000000000000       0.99275895695353344           FSFCKVKKFPEQDKYMGKGPLERVKEE
   1000.0000000000000       0.99464681169805125           FRWTEISHMDTTNRSFMKSGLWGFKHE
   1000.0000000000000       0.99536353763157404           FRFCRCKWLPPFNKLIVKAQCVKLGVN
   1000.0000000000000       0.99209103968738743           FNFEKCKKFPQCDHLFIRRKFDEEGAE
   1000.0000000000000       0.99682494905535957           WDLEKPEHLWDMKKMFVGKCLKPGQIE
   1000.0000000000000       0.99737732853934324           LEWEKLQVFASLKKLMMRKSLQSLKAE
   1000.0000000000000       0.99288458450642059           FDLCKLEHLSDIKKKFFRQHLRDHSEG
   1000.0000000000000       0.99419618246665264           FDIVKVSMMEELKRWLMQTHIAEYKVD
   1000.0000000000000       0.99524164317913533           IDLKKQSVCEELRTVLLKDTICPCKWE
   1000.0000000000000       0.99562892351839383           FEFIKLNGLEGCNTFFWQMRLEELRCE
   1000.0000000000000       0.99637339413086212           FEFAKFGKLEDHKRILCSSDIKRWRIG
   1000.0000000000000       0.99230737070287167           FDLVKMEQLGQMQQWIGDSRMRDGSGK
   1000.0000000000000       0.99769064428777299           FDLMKIDRLRQFRRLLLTMKLRELDVP
   1000.0000000000000       0.99214397532460163           LDMGRVEGIDDFRSWFMGHKFREAKLE
   1000.0000000000000       0.99686255803556401           LELYRMQSISDQKKCIVKQSLGPMNCE
   1000.0000000000000       0.99838284145261647           LDFSRVDHLWTLKRCLCEKNFREPPCD
   1000.0000000000000       0.99620617103554687           FEIFKDECFPGMKKHFFRARFKDWNCE
   1000.0000000000000       0.99091017470723453           LDFLRLPPFPGINRLICKAWFSSGSCD
   1000.0000000000000       0.99535182738292050           LDFVRVPVFGKLKKLVMHQQLMSWGFE
   1000.0000000000000       0.99358241442179218           FEFMKFKHLVPMRPLFLIGRLPEVDFS
   1000.0000000000000       0.99679281990059809           LDWWKLSQFKQRKHDLVGCSLNDVEKP
   1000.0000000000000       0.99614586291083396           CEMEKVKPIKSWNWELWANPIEQLERG
   1000.0000000000000       0.99784151040940827           FDVAPMKGFKGKKGEIWAAEIEREEKA
   1000.0000000000000       0.99314965269244870           INVVKAQCWRHKNGELYGREVPKYDRS
   1000.0000000000000       0.99705569621594836           FDIESMPPLKRSRAEFIGTEFYRCEKT
   1000.0000000000000       0.99763596752749839           LDLCKTKIIREKKLDFFTQHIDDMEKQ
   1000.0000000000000       0.99475473980667861           LDLVKMQEIDRQDRFVMNACFRQWRCD
   1000.0000000000000       0.99172982533837095           LPFKKMKFVGSLNRLLLREPFWTMGVE
   1000.0000000000000       0.99639014697641259           IEINKSDDLERVKSMFYKGGFKKVKPE
   1000.0000000000000       0.99481493631004558           IEFGKARKFCEPKRFLMRPQIHKLQSE
   1000.0000000000000       0.99076346885407907           FEFPKMKQMGRIKQALNRQRFENAPNE
   1000.0000000000000       0.99624925579166557           FDWCKHDILYPFKDVFMDCAFKNVEPR
   1000.0000000000000       0.99651986368293688           FEFMQIEKIVEHKECLFESPLNKVACK
   1000.0000000000000       0.99351015087135142           LRFFDLRYLWRPEYCIFDSYFEHFPCR
   1000.0000000000000       0.99349858118965551           LRFAELSEMPRMDNCLLGGRLPRWTCT
   1000.0000000000000       0.99324374408379601           IKISELKDWHKCDACLIQSQLQKEHCR
   1000.0000000000000       0.99468521836719936           MRLKDQKRFGDQEWCMWGDEYGKMTCP
   1000.0000000000000       0.99393287851380507           LRFKDPKHWARLEILFLCEQWSKCKCA
   1000.0000000000000       0.99232902668935086           FKVKEQGAMDNAERCILDEELVKMRWD
   1000.0000000000000       0.99468135138824976           IRLTDLKTLNSMERHLFRSQMSNFKGE
   1000.0000000000000       0.99826896635833517           LKICDFPDIDKFEKIFVHCEIYRQKQD
   1000.0000000000000       0.99230206844411173           LRLHEIDSLPQPDDRLWENPFWQPKDR
   1000.0000000000000       0.99704106981005447           MKFAEHDELCRLEQCLVYTRFQEYACK
   1000.0000000000000       0.99428054818251477           FRIQDMRVWQAFDAMFYADKMEERRLK
   1000.0000000000000       0.99576909876579878           FRLQEFQPFTPIDELMVEKSFKQMDVR
   1000.0000000000000       0.99346451596427043           LYLQTCHRLKELKNYFYWNGCWGVEKK
   1000.0000000000000       0.99355028814886770           LTFCECPKIGECDPCLVEPSCEDVTCK
   1000.0000000000000       0.99497022117143363           FKLQNCKKLAHTDDILLYPPCEDVGIK
   1000.0000000000000       0.99323678562565287           IKLREVEGLANLEGLVLQDHFWSLSCS
   1000.0000000000000       0.99519331577588088           FGLSNIDQISKHSRHFIRKQLRNVTHD
   1000.0000000000000       0.99700084672092182           LEFCKCKGLWKEKRLVLRYNLYDCNLE
   1000.0000000000000       0.99799214291748695           IDLEKWNALKTIKKYLVFKTINDVDRE
   1000.0000000000000       0.99403557609953785           FELQKMDHFQDCKPWFYVTDFGSSDPQ
   1000.0000000000000       0.99483005726325580           VEITKMEDVVKIKELFFGSRIREFECK
   1000.0000000000000       0.99168057892415573           LELQKFEDISRITAGIFSDKFKEIEQG
   1000.0000000000000       0.99734411089705821           MELERWDSVDQPKRQLIRKMLREVKCE
   1000.0000000000000       0.99473766980024081           LEFSKPEVLEELKTWLLLKKVRDVKVG
   1000.0000000000000       0.99727099810619535           LDFCKPDQLTTFSKMVISCELKRMHFE
   1000.0000000000000       0.99546206704817897           LQFCKITSFYSLPRWILKCGLANIRAE
   1000.0000000000000       0.99253243419599868           LDLCNINDFRNTRPFLYDCELMRGDNK
   1000.0000000000000       0.99532749486733174           LNLCRLSMLDAHPEHLFECSLVDSKDK
   1000.0000000000000       0.99450895126745276           FRLNETGTFHPGEDWFYEDKLCESTNK
   1000.0000000000000       0.99230205033043584           LKFCDYKEYSRCNWLLIVAKMESPNFP
   1000.0000000000000       0.99429001201159906           FKLWELKQLTKLDVVFMVRHLNNGNFA
   1000.0000000000000       0.99375351364967346           FKMGEAKELQKLEGQFVASKLYDVRGG
   1000.0000000000000       0.99434796424743344           VKLKEAKDVDRPEVRIIPNRWADCKEK
   1000.0000000000000       0.99580295683156583           LKFCQLTELEKVDHWFIHVQINSMRSD
   1000.0000000000000       0.99601809403411012           IKCKDFKTFRAMEDMCIDEKLMDVDYK
   1000.0000000000000       0.99554044477908754           IRLSNIKDFHRIDWLLFIDQFDKVECK
   1000.0000000000000       0.99759497736124958           IKIIELKALCQCEDCIDYEKLEDNPSK
   1000.0000000000000       0.99649665568578594           LRFWEMKEFHKCDEDLVEPSLSEWPRK
   1000.0000000000000       0.99711836087249961           LKFNDFKYLRPIEDALFECQFEKMESN
   1000.0000000000000       0.99556021219859037           LDLRKLQGFNPYSNHMMNDEFMKFQHD
   1000.0000000000000       0.99689777419450920           FEFEKVSGLCTHKSCFIKQELIPAHCE
   1000.0000000000000       0.99829279348925404           LEFEKVGAFRQMKAYMYKKGLGDGDDE
   1000.0000000000000       0.99724797212334604           IEIANMGRIRDFKPEFYRNEFCRGDKE
   1000.0000000000000       0.99495623021464519           IGFEKVKCYKSHGEDIDDKHVANKERK
   1000.0000000000000       0.99527038582227711           FEIGKMNRFKECKGMLTDQHLSQEETK
   1000.0000000000000       0.99276762525439288           LTFGSYKNFEKISQLLLKAWIENVKID
   1000.0000000000000       0.99648006832560665           FELDRPEECQKLNQLLFAEKICECDLD
   1000.0000000000000       0.99333732956361465           FEWETWQDCNRFHKLFMGKWICPCSFD
   1000.0000000000000       0.99618467731301441           LKVEDWSTCSKFEEYLCYKALCPCQHR
   1000.0000000000000       0.99391416897655682           LKLDDPCSFKTENEFFFEKSFCTPDPR
   1000.0000000000000       0.99326962616596748           LKFCQMGRLKTRTEDLLEHKLGSMNAR
   1000.0000000000000       0.99415974891284853           LRFPEMGDFKRCDNDFEETEIPSKEKQ
   1000.0000000000000       0.99437667710021782           LHLYNASGFKHTHGEIEERKVCDKEKK
   1000.0000000000000       0.99751268683806582           LEIEHAHCLKPEKMELECRKFDDKEKC
   1000.0000000000000       0.99503607381545656           LDVRRVKCMKQRKFEFACDTFESEGKP
   1000.0000000000000       0.99427135652476351           IDIFKCKYIRGRRTELIAGYCIKIDKA
   1000.0000000000000       0.99791478124548161           FDLERLKAFKASNGELLTRDLMKMNRG
   1000.0000000000000       0.99758460437829177           LELEKLKGFKRNNIDFYTREIAKHEKQ
   1000.0000000000000       0.99423549462507343           IEFMKTNTIKEVKRFLIMKKICNLDCE
   1000.0000000000000       0.99746507623612035           FDLCKARSLGKDNRCLWRCSIAKFGCD
   1000.0000000000000       0.99668794557910712           FNLKGLREFCKMSTCLCVSDLEPISCG
   1000.0000000000000       0.99565194070549212           LTLYNIKELARFEHWLVRSKFEEWGPD
   1000.0000000000000       0.99182751276918901           LQFWNIRRFPDCNSWLMRPTLEDYEWQ
   1000.0000000000000       0.99486039133851256           MELGRFDRLQDWKRSLRRSHVRDAKDD
   1000.0000000000000       0.99516234839721285           FELMRFAVIDAWKKIIMKKKFVEIKYE
   1000.0000000000000       0.99823404842828234           FEFQKMPHIESEKPRLVNDKIVDRKDQ
   1000.0000000000000       0.99558227648344655           LKLADMDAWGQTNCKLYANDLRKMDEA
   1000.0000000000000       0.99418151602228655           FHITDQECLEPYEARLRANTLRNVREG
   1000.0000000000000       0.99819030943852238           LDLNNFPTLDNRRKELIKDEFVDVKKE
   1000.0000000000000       0.99012847856740682           LDIHNAKNLHDFKNFFWVPDFEGPECQ
   1000.0000000000000       0.99384007565446497           LDMEKIERIGDSGRCFWWNKLWEVSCE
   1000.0000000000000       0.99863000252736100           IELYKFDRLSDLRNCFCYTRFKQIGCE
   1000.0000000000000       0.99932708809501003           FEITKSDMFCAEKKCLCKNDVHKWPCE
   1000.0000000000000       0.99496390242832200           LQLGNMKNFRKGTQDICDAPFYRCERR
   1000.0000000000000       0.99499695901071350           LKFNDIKQVRKHDNHLIYPKIEEADFK
   1000.0000000000000       0.99121153451558230           IRFCPFKEFPGYERHFWKCDFEGVTED
   1000.0000000000000       0.99513451654484431           IEFADVECLDCHRNRFMGTKIRDFNDG
   1000.0000000000000       0.99794011984490771           VDFYKIEQIDSASWKFWHPKLKDCSDP
   1000.0000000000000       0.99801898261774824           FELWKIECLNSKNGDLWENKIREIDRK
   1000.0000000000000       0.99716476807826526           FKFKDVCCFGTKEDILYEENFCDGTVR
   1000.0000000000000       0.99259639816569056           LKFMQLKELKQVDRCLCMPQIEKQDSH
   1000.0000000000000       0.99710889279790871           IKLEGCKWFRPWDDVVLDKRCETVDLK
   1000.0000000000000       0.99171977262570266           FDFTNANRVKEIKFYILNNQLAQIEEG
   1000.0000000000000       0.99390288165903029           IDLYKLERICYCNGCLCGRGFKSCTHP
   1000.0000000000000       0.98950113075648960           LDFKRAPTFKDRRMWFINDHIWAYEPN
   1000.0000000000000       0.99066874244388137           FEFEKDDSLETFKWWMFQRSLKEPSMT
   1000.0000000000000       0.99825788603550647           FEFSKMDRMEDPKAILLPSELKQFKIG
   1000.0000000000000       0.99558220255370034           LEFYRINPFWRCKKIFMYQNMGKFPLE
   1000.0000000000000       0.99758203137784185           IELRKMKKFPDDRKKLLREELEKFKLE
   1000.0000000000000       0.99617538020022633           IDVMKVNYCDKRGRNLWRPRICNCKWD
   1000.0000000000000       0.99457172836250307           LDLEKYPSLKDVDCVLFWKCLWDVEMH
   1000.0000000000000       0.99313626739255523           LELTSNDELCRVKDVFWMARFKEMDAR
   1000.0000000000000       0.99132442723421721           FELTRIDWFCGIKEWLAPANFRTCGNR
   1000.0000000000000       0.99490824827249336           FEFPTMEKFVALKILFIWHKWKEWGVG
   1000.0000000000000       0.99768659215768674           FDFEGVEPLYPQSRLMLGKKLKDIPLD
   1000.0000000000000       0.99691747958390398           CDIYSCEGWVKCKRCCFRKMMRPMASD
   1000.0000000000000       0.99712700988843161           CEFCRCEMLHSCKKMCVKHACKDADLQ
   1000.0000000000000       0.99675128762728538           IEFGKCAALGSTKHFWIRDDCIKFGWD
   1000.0000000000000       0.99489075327533261           IEFVKREGIERIHPCFIGVRFKDAKSG
   1000.0000000000000       0.99369060208153370           FEFMKYERIERHQHRLLTVRFRDMKKG
   1000.0000000000000       0.99728876713980108           LELYKFSRFRDGRQDLYHQKLSGGERR
   1000.0000000000000       0.99642402390873663           FDLCKIKNLRSSRLYLIYHRIEEVEPQ
   1000.0000000000000       0.99575334034998342           IEFNKCKYVHTYKKCLWHDGIEGVHCE
   1000.0000000000000       0.99897748961894950           LEFHKYKAIGGCKKAFYRNQLEKFGKE
   1000.0000000000000       0.99410219927101273           IGIGGIEEWERLQMYICMGTIKPCKPQ
   1000.0000000000000       0.99646927065571977           FELWKFDHYDSVKALMFAPPMKDQKHD
   1000.0000000000000       0.99934386524251362           FELWKLDKWDPPKRRIRRPALRGEKDD
   1000.0000000000000       0.99734756270997482           LDFATNGHIEHMKKRIFKANLKEVKEE
   1000.0000000000000       0.99758952784756139           IRFCELSDLDKWQKRLHKQHCADHNED
   1000.0000000000000       0.99614153485200463           FRIKDCSPVEGMEVFWVVDECCKIRWA
   1000.0000000000000       0.99740052471537577           IKYHEVQVLEKGEKGLWRHALCRVKPD
   1000.0000000000000       0.99218995810376043           LKIMELRGISKVETFLFMYKFPDLKWH
   1000.0000000000000       0.99250849786972373           LSFQELNRLWDVSSMLLVNRFMDVKFD
   1000.0000000000000       0.99439934306196198           LDFLKYNWLQQASHCFLRAHLYDINVD
   1000.0000000000000       0.99498977492114704           IECDKWPKFKDIKHMLCRSHFMSAEQD
   1000.0000000000000       0.99847688834498283           IEIGKWKRMRDLKPCFIGPKMEDVECT
   1000.0000000000000       0.99530220258204316           LEIARVKCFKQVKRWFLSDDIVNFQVE
   1000.0000000000000       0.99726702557863378           LELNKFDKFADFNDICFEQRMRDCGVK
   1000.0000000000000       0.99643885640861962           FELSKIEHLSDFKYWIVQTKFKELSLR
   1000.0000000000000       0.99788634067987403           LDFQKVQAFRSKRAELYQHKLSDMPKN
   1000.0000000000000       0.99799324586247629           LDLVKVKILCQCKRCFWMPNIMSRGCE
   1000.0000000000000       0.99706349845799658           FRFRDWKELVQFDVFICTDKFDPCGCQ
   1000.0000000000000       0.99531092556598932           IRIRQIRTLWPFDQILCYDHLVDIHCK
   1000.0000000000000       0.99550763620374894           FRFRDVNVFDPCDTYLLDDRIFEMSVK
   1000.0000000000000       0.99544875219312323           LKLEDLSYLIPSEEMLCPSCLSSCQCK
   1000.0000000000000       0.99479041648458466           LGFAGISCFEGPSKRFLKCDIHRFRVD
   1000.0000000000000       0.99232087754453824           IDFAKTRGFENLRKQFFGAALHQLKND
   1000.0000000000000       0.99608987310097352           LDFCRFKLMKETNIELLHCRMESVEKQ
   1000.0000000000000       0.99751715335503577           FELMKMRGIRNKTCDLYVATFEQREHC
   1000.0000000000000       0.99573724967888089           LEMCRLSKFKETRFDFLSCEVRKGEKA
   1000.0000000000000       0.99159424113655914           LELAKLETFKDFKPYIYRMDLHAVEKP
   1000.0000000000000       0.99648155011817408           LDFERVSCMRHTRVDLEISKIQEREKV
   1000.0000000000000       0.99508470512505121           FDMWKFQVIRALRKYLCRNWFANLERD
   1000.0000000000000       0.98446935601504071           MNLYKAGDFAKPERMFLRKFLCGWSWE
   1000.0000000000000       0.99711281163546961           IDFERCDVLNKLKRFVFRKHLRAIQSE
   1000.0000000000000       0.99193966163266922           FHFRNMEFLCAHKSCLVEDCLKSPPAK
   1000.0000000000000       0.99507360545757439           FDFKRFEMLTKMKECFCEERIITYHCK
   1000.0000000000000       0.98986647165187880           WELVKHEWINPRKRCMWHANIKNMAHD
   1000.0000000000000       0.99518326805514967           LEITRFRGMNQAKKEFLSKEFWKTQKE
   1000.0000000000000       0.99770259686456930           LDLRTIETFKTCKELICEDYLKQLECK
   1000.0000000000000       0.98918537581802102           FKLHTLQKFHQATQCLVEDNFLQMDCK
   1000.0000000000000       0.99743947315408654           LKFFEHEEFARVDECLMEVPLSSWECK
   1000.0000000000000       0.99221936178816983           FRLWNCDNMSKLEWMFCYGKIRDCGLK
   1000.0000000000000       0.99664432563906347           LKWEDVDDICKIDPLICGSCLTQCACP
   1000.0000000000000       0.99479401897415798           FKLANFKDCWRLECLFCTGWIDRCKWG
   1000.0000000000000       0.99505461308446841           FKLPDAKSFPPMEPMITTMELDKGQGQ
   1000.0000000000000       0.99545958282743929           FKLVESKGMHGNEDEFLETQIDRIPRR
   1000.0000000000000       0.99556918942907457           LHIAEMPQMRKWDEELLDNPFCNTDKK
   1000.0000000000000       0.99876172420332210           FDFCTIKHIKDKKEDLLYCALVHAEKK
   1000.0000000000000       0.99617058491381472           FELCKCEMLDPRSHNLFPCRCQQIRRD
   1000.0000000000000       0.99523744786963220           LELWKCKWLNPVKHWILPDKLSEMGCS
   1000.0000000000000       0.99364213618580222           LEFEKLQRFREHKKYCCYSGWNGCERQ
   1000.0000000000000       0.99435033282950747           LDFMKLPRMKNGKMNLYRPPLANCEDP
   1000.0000000000000       0.99666010556221851           IEICKLNAFSSVKKSLLKAAIKRCNNE
   1000.0000000000000       0.99806859962972716           FEFKKCDSIDAHRRRLISEGFKGQKPD
   1000.0000000000000       0.99623036105396368           FNLASFDECEKHSYRFCKSELQNCRNE
   1000.0000000000000       0.99508637731974037           FGVLGPGYMEDEGKRFCKTHIWECSEE
   1000.0000000000000       0.99564333466235666           LGIPPIAALEPPNKRIWKQQLMSCKPE
   1000.0000000000000       0.99717052767770609           FRVCEIPMVESYNKRIRRQNLCPDKDE
   1000.0000000000000       0.99777072597581407           FKLSEFKHLESFDSRIFKATVTKMKDE
   1000.0000000000000       0.99677386403907808           LNLADMKTFEDLDWRLFQSPIEDFNEP
   1000.0000000000000       0.99682563757015930           LKICDLNRFEDQDMRFHVPRVRERKDA
   1000.0000000000000       0.99753759740773806           LKIWDLDYFDRDEWNIWTPSLRGAKEP
   1000.0000000000000       0.99406852258089040           LRFDDVEYFWKMDYCMVYHNIRSATCQ
   1000.0000000000000       0.99644356810785484           LNLHTIQPFWKCDKIICHTCFMSCPCD
   1000.0000000000000       0.99536722882916184           LELGRPHRLKEVKRLLFKSEVWRVNVE
   1000.0000000000000       0.99604989507188568           LHIWRFPEIKKMDKIIMHPDMTKMECD
   1000.0000000000000       0.99785749182777916           FEMWKFKNLCDMKWCFIKSEMEKFECS
   1000.0000000000000       0.99472412082274930           LELRRGKEFKRLRKLMCVESMDKAEYE
   1000.0000000000000       0.99701211156946778           LEVCRVRYFKQKKHELEPCGVAGKQKR
   1000.0000000000000       0.99735950815995034           IEWMKCKSMWNKKRELWRHRCQEMNKD
   1000.0000000000000       0.99731092409343736           FEFCKFDDIPKQQNWLVRCQIRSFPLD
   1000.0000000000000       0.99493294510181807           FDFTRSESFWKLPWIFINSKIKEIPCP
   1000.0000000000000       0.99722505377563053           FEICRCESFGNTQRMIWRCRFKDPPGD
   1000.0000000000000       0.99572292670328466           LDWCKHDYISRTKKMVFRCRWRNLKPE
   1000.0000000000000       0.99364306237293853           IELGKLKTIDSSKINLLRHKIPDVNEE
   1000.0000000000000       0.99505554226736170           CEIMKMELLNGQKHTLWKHDFKKVDKD
   1000.0000000000000       0.99478211401475625           LEFKKREAFESYRSLVVSEDMKNWKIG
   1000.0000000000000       0.99480840130705361           FELTRFDNLAKWRAILVNGNIRELRCE
   1000.0000000000000       0.99752017968751083           IEFMKVDDWDKFKRFLMYGTFKNMHHD
   1000.0000000000000       0.99521531679087272           CEIDKQEFLMGCKRLVFHRELKKPTPD
   1000.0000000000000       0.99271978243806480           ISFESVEKLNEMNDAFLHRHLRDFSSS
   1000.0000000000000       0.99817429374745315           FELEKMDRIKQHQDELCERDLRACDKH
   1000.0000000000000       0.99816812551752998           LDLSRWKKFPQWKKYFCRSDLNKCGHE
   1000.0000000000000       0.99229543674415643           WEWVKCTPVSGHKRTFWKANLIKVPTE
   1000.0000000000000       0.99761422043309855           FEFPKYEKVDEQKKFMLKPSFRKLKID
   1000.0000000000000       0.99424709758055796           FDFCKQGQFDKWRTYFVNCGLYDFNHD
   1000.0000000000000       0.99355343079436864           LNFWNTDWLENTNKLLFRCSIRNTKFD
   1000.0000000000000       0.99709161991172235           FGFEGVEYLEQCHRCCFKQEIKKIRIE
   1000.0000000000000       0.99653762434531923           FDFEQRDSLESFRRMFTKKPLRPCRHE
   1000.0000000000000       0.99711062062863853           FEWCKMSWLAEIRKVLRKTELFKYGCE
   1000.0000000000000       0.99264492722523390           LDFERFRLLSELKHLIIRKEIDKWTFD
   1000.0000000000000       0.99626145598788862           FELRKVRQLWQHKKLMFQESLISCPID
   1000.0000000000000       0.99674068296817597           VDFKRARDICSLKKCLCRTPFYSWNCD
   1000.0000000000000       0.99521228868357181           IDLKKWKQFFNIHRLLIHEFLQQLKID
   1000.0000000000000       0.99750866947127836           LDIKKFAEIPKIDKVLCCEGLMPVGCE
   1000.0000000000000       0.99473423953957207           FEIRKYKKVHDCKHCLVRGKLVRMSCP
   1000.0000000000000       0.99394037949419145           WEITKPEKINEMKDCLFPQKMRERTCK
   1000.0000000000000       0.99529155808127012           FELTKMDRFREFKCMIIESKFWGWEQR
   1000.0000000000000       0.99406774533236109           MEFMRCGYLRPYKAWLMTHKFMEMEPS
   1000.0000000000000       0.99514560599590673           IELYRLSKLQDLQWCLLKQRFPEGKCE
   1000.0000000000000       0.99707061702382282           LEVCKIEEYCKRKCCLCLPPIKQAQCP
   1000.0000000000000       0.99680549794642526           LELHKCGNIEKTKRIIISTGFKPIKLE
   1000.0000000000000       0.99426698054962559           FEFANMQKFQDWRRIFINMGFHGANAD
   1000.0000000000000       0.99720442678876586           LDWAKFKKVRDMKNFLINGRLEDMGVD
   1000.0000000000000       0.99448962076492253           MEVTKVKFVKGHKNELLPSCLGSFEKS
   1000.0000000000000       0.99472443423027357           IDLDSLPPWKEGKVELLYRGFHGIEKS
   1000.0000000000000       0.99514721907471149           MDWFRFSNCKEYKKELCGKCFMPCNRD
   1000.0000000000000       0.99779694432341914           FEVVRMDHLRGKRSEFWCREFRKFEKG
   1000.0000000000000       0.99516663069617861           LELNKWNCVKGKKQELWKWDLKKADKD
   1000.0000000000000       0.99454270117541854           FELTKCPWLHPMREWLLTGAIHGCDSK
   1000.0000000000000       0.99487833734976694           FEFVKIRTLRDAPQDLYPAEFSKQEKH
   1000.0000000000000       0.99551201179525062           FQLPNPRSWRKHKTEFEGKKWEDGEKG
   1000.0000000000000       0.99719546529321590           FEFCKMRYFRSTREELFGCKFYDNDNS
   1000.0000000000000       0.99738078679378483           IDMDKQDKLFEWKWVLLNRRIKDMTIP
   1000.0000000000000       0.99588042524840448           FEFAKWKKLHEFKCWFVATQLERITSD
   1000.0000000000000       0.99389532103279032           IEFFKVSTFGGGKWWIDLKKLEERGRP
   1000.0000000000000       0.99757459321513353           FDLVKAEHIRDLKLLFWNAKLQEIELQ
   1000.0000000000000       0.99499801876123706           LGLQELKKFHEFSGCMIEKEISKMDTR
   1000.0000000000000       0.99406648380233631           LKFMEWKFFDQVENFLCDQGLLEARCN
   1000.0000000000000       0.99698064340968118           IELWDHDEVCKLKKCLCYTSFKNATCD
   1000.0000000000000       0.99890490883937122           LKFEEWEQICKPDACVFSRNFKKWHCG
   1000.0000000000000       0.99464003987370098           LYIERMKRYKEVEAVVFTKYWDKMEMG
   1000.0000000000000       0.99470226311890331           FDLPKIDGMKQVSSDLMAEDVRKWEHT
   1000.0000000000000       0.99782438216423353           LEFERVNGIRSCKHDLFHRTIWELEHR
   1000.0000000000000       0.99598620099999735           LDFARCKVLRQLNGYLYMQKCDEGEEG
   1000.0000000000000       0.99364285678976572           LEIVKPREWRKLKGFFVKCALYDFDAN
   1000.0000000000000       0.99555475740489885           FDFAKVPAIKPTRNYFISSALCEIERE
   1000.0000000000000       0.99529849823280792           LNMEKVKSIKDYKHWLIHKPFENVDVD
   1000.0000000000000       0.99543494584581294           LDFEKFNECPKLSRILVKDRFCQWGVD
   1000.0000000000000       0.99557571371583575           LDFENANELAKIRRMLLPKPLHDLEAE
   1000.0000000000000       0.99735495075687330           FEVDKCNTVKSHKRYVLRRPFGGVEDD
   1000.0000000000000       0.99389181214735989           IELANVKALKGPKKSLTKQPFDPREEE
   1000.0000000000000       0.99807398679329073           FEFMKVKNFPDLKRWLWKGKCEDCSPE
   1000.0000000000000       0.99574824444217214           LELRKWKKFNTAKRCIWKGSFCKYDCE
   1000.0000000000000       0.99675672726556730           LELIRYKKIDEHNRYLFHPCLDGCKME
   1000.0000000000000       0.99091632421484543           FNFGKCKYIRNMDRIIVATGLNRMECE
   1000.0000000000000       0.99274271956565019           INFPPFKCLRTWQKYVLHCQLEKVDAE
   1000.0000000000000       0.99373431336281515           FKVPDVEEINKFEWWLVTQKLTELTCR
   1000.0000000000000       0.99598706482534760           LSFEGCEVFGAPSDRFQDKRFKEPSEK
   1000.0000000000000       0.99270343067776490           INFDNLPGLVGADSCLWQNRFLDVRCD
   1000.0000000000000       0.99664855160598886           IKIYQMQMFCQVDQCLWERPFIQRQCK
   1000.0000000000000       0.99495098456950526           IRVIDIKTWGKFDYCFCIRTLWECGCK
   1000.0000000000000       0.99430504847095058           IKFGEVKKVRDMSGMFFEARFEPLEPR
   1000.0000000000000       0.99621657924744456           LNFAKAKTLRPVKTYLWRGPLEQCDRT
   1000.0000000000000       0.99213297574765902           FDIHTYKELRKCKEGICEDEVYKCEPK
   1000.0000000000000       0.99460097113933665           LRLRRIRYLIHADMLLCYDRLLECACK
   1000.0000000000000       0.99862088853937758           LRFSDYKRLAEIEEIVFGGHLEKMGGK
   1000.0000000000000       0.99634911684698446           LRWGEFKKIMELNDILMEGYLESFPCR
   1000.0000000000000       0.99453594445442928           FNFDSIDKMAEMGQCILESKLWELQCR
   1000.0000000000000       0.99468460320813934           FRFDQHGDLCKISRCMLYKTFVQVQCP
   1000.0000000000000       0.99537453868733095           IDLDKIDCFCSMKTLLYRKKLRETNYQ
   1000.0000000000000       0.99207838967538586           FEFEKPPHIWKIKPVIDGKKFCERHSQ
   1000.0000000000000       0.99541582602509648           LELENMNKLRDLKKWIMRKKIQDVNMS
   1000.0000000000000       0.99237202704141447           LELDKTDKWPPFNIWLFAKQFRRAQWA
   1000.0000000000000       0.99688906303210856           IELRKAADLEKVKSVLFKDHFMDMPVD
   1000.0000000000000       0.98891266350761819           IEIHRFSDCDSNKWLIFWDDMCQCGMP
   1000.0000000000000       0.98971665860803526           FEIPRGDVCHGNRAFMMTQEWCKCDMS
   1000.0000000000000       0.99618623484144764           LELGHIDHCRDMKAFLLSDNLCKCEVG
   1000.0000000000000       0.99494674374320435           LDFQRWGRCRDIRAWIMGRHLTECEPT
   1000.0000000000000       0.99220111406524136           IKFPDIGKCTELREIFFASIFCHCEMR
   1000.0000000000000       0.99452409797977370           LDIFELGYCKPIEQYLWWSEFCKCESP
   1000.0000000000000       0.99522657501452705           LGLVNLHTCKETKTYLWMRHLCNCERP
   1000.0000000000000       0.99594172779273038           VKIVDIPECHRYDNDLCPRPICQCDKS
   1000.0000000000000       0.99564605667222472           FDIEKLRNIKDFRCALWKREIVKFNKE
   1000.0000000000000       0.99592189902837369           FEFMKIPWLTELRKVICNQDFVKSSIE
   1000.0000000000000       0.99637343347084895           LDFNRCAQLEKERKRFCKSGVVPWRPE
   1000.0000000000000       0.99461724327367751           FDLRRMHDCERIERMVWGEGICGLKGE
   1000.0000000000000       0.99667128934678639           CEWSKCKTCCKVKRIFYKEKCIECGFE
   1000.0000000000000       0.99654601562631107           FDFREIGMFDNVKRHICKETLCNCKRE
   1000.0000000000000       0.99759241220833406           LEFAKIQHFEDWKHPLCCDPLPGCRGG
   1000.0000000000000       0.99732731327018820           LDLQKVDKIMEMRTVLCPPDVRDPPCD
   1000.0000000000000       0.99744412666429449           FDLFKMKSLHDMKRFLLGEQFDEIGAE
   1000.0000000000000       0.99309861822225620           LNLCEAKDFKDVERVMMRCNIEEIDID
   1000.0000000000000       0.99401644365501440           LGLCAIPNCDKCHRYIYTSDLCKPKKD
   1000.0000000000000       0.99494239135480678           LDLEKGDMLTEMERLLMCKMLRQVKID
   1000.0000000000000       0.99790223997170979           LGFEGVENFEHPGHIIITKTIKQVRVD
   1000.0000000000000       0.99219056093396962           IHFAELERCEEQDHRLYFGRLCDFKEG
   1000.0000000000000       0.99461885240729131           LKLSEAPQLDPFGKRLWNTEFGKCTEN
   1000.0000000000000       0.99500298984982216           FRLRTAKQWEKYDPRLMGDRLNTHKYG
   1000.0000000000000       0.99093086214383530           FGFRNMRHIYEISCFFYKDNFLKMKWS
   1000.0000000000000       0.99228473344800017           FKLKEKRELPRVDTWMCWEGLDRGEWK
   1000.0000000000000       0.99709176968064728           CKFWECRDFSRFEDLLFYPRIDEMECK
   1000.0000000000000       0.99401543686392335           IKMADTRCMKGLEEWFFQSEFWKYEKK
   1000.0000000000000       0.99830140838538650           FRFEDLPCLKTCDDCMFEHNLAQWECR
   1000.0000000000000       0.99689764566246264           IRIKQMPKLCNYETCLVEEPFWGWACR
   1000.0000000000000       0.99378776259754820           FRIKTIENLNRFESCFMGAEWRKVKCG
   1000.0000000000000       0.99337534031016428           LKFRDFNNVERREGCFIADRIFDFTCG
   1000.0000000000000       0.99623583523126658           LRMPTFEHICRMDDCFCPKTFKQLCCK
   1000.0000000000000       0.99771120138075131           IRLQEGEKLCTGQECIVEQTFKKACCK
   1000.0000000000000       0.99643446651403755           FRLTDHKEISKMEWMVMVSELEKCGIK
   1000.0000000000000       0.99449195951372737           IKYKEIKDCVKEEGILCPDDFYRCQLT
   1000.0000000000000       0.99853459364765584           LKFDDFEHLMNFEECLLCKEIRKWPCS
   1000.0000000000000       0.99570618125852817           FDLQNFERFCDIPRCLPKNNLKDTGCE
   1000.0000000000000       0.99523317924587940           LELDKYEDYNKEKKCIFHRTIRTWPCD
   1000.0000000000000       0.99644055510190199           LEFHKVERLTELRLFFLHTGLKGYKMR
   1000.0000000000000       0.99215863610794919           LEFCRLDILYGLRTIMFGRDFKSCQMG
   1000.0000000000000       0.99340591868056083           FEFDKHNSWRNLNALMVIKRWTEPEFA
   1000.0000000000000       0.99567349480051859           VEFHKVRYIRRRKHDLEPHKLPTKTRT
   1000.0000000000000       0.99691073267839780           MELTKVGHVKSFKPELWSGRIVEFERK
   1000.0000000000000       0.99696157305748845           LEWLKFDLFNSPKKYMVKAELKKVSRE
   1000.0000000000000       0.99506968133746920           LDIKKVSDFDSENTHVWKEWFTGMKHE
   1000.0000000000000       0.98870128161065196           LDFQRREDFVRAKDLIFMNKFKQGPAT
   1000.0000000000000       0.99704008405426348           LDFEKFNDVEKFKHMLFKSKIKDVNTD
   1000.0000000000000       0.99830010933554370           LEFSKIDPLCKLKHCMIRSYIHQYSCE
   1000.0000000000000       0.99571803727051555           LPFMDIDDLERLKSMLVKHRFREYKFE
   1000.0000000000000       0.99170289692568525           LGLCPIEQIDRCHPYLISCNFKSFKNH
   1000.0000000000000       0.99728467030952750           FDLYRAEKLDSSKCKLYWPPFKERREH
   1000.0000000000000       0.99545905480052721           FDLTKVDKYDEENARFYVSQIRGEKEV
   1000.0000000000000       0.99609008615912176           LKFPGITAFDTCDMRFDTKKLRDRKEG
   1000.0000000000000       0.99754467827295390           LRFCDPDAFEAQDWKIYHQKCRDPPEP
   1000.0000000000000       0.99706118890975737           LGLQSMDSLERVTRWLYKKKMREVKMD
   1000.0000000000000       0.99531314078333777           IELEKIECVARFRRWIVNRDIKRLNGD
   1000.0000000000000       0.99435308137941125           FEFERMEHLNEMRGLMWQTGFKSITFN
   1000.0000000000000       0.99796536038993366           FDLCKVQHLREWRKMIFKCQFMQYEVE
   1000.0000000000000       0.99521169544852872           LELLKQKGITSRKRIFVRPCIDGVGWD
   1000.0000000000000       0.99455230957444740           LDWTKIECLPTGKKYILKPPFKRAQKD
   1000.0000000000000       0.99746369481404973           LEYGKIRNMKNVRKIFISPRCEEVDLD
   1000.0000000000000       0.99546332866183551           LEFAKYKNLKKLKQLIYKGTFNSWEGE
   1000.0000000000000       0.99478581575164449           LDLRKVKNIRNSKNMLFPDRLDSADTN
   1000.0000000000000       0.99570581674542225           LELPRIKLFIKIKKFIVKQDLQNCGRE
   1000.0000000000000       0.99467992305652220           LHLQNFKGIKGAPMWLFKYSLERFEME
   1000.0000000000000       0.99471976689266994           FEVRRLPMINSMKRIICKDDFYKWKAE
   1000.0000000000000       0.99537747001701771           IDWMKLPGLKPINRSIFKQTFVNVESE
   1000.0000000000000       0.99552749350702241           IDFGKIRQFGDYKKVIISDELIKCDID
   1000.0000000000000       0.99480990518295753           FNLKKWRDLRSHDKWIVCESIDNVDGE
   1000.0000000000000       0.99405289505125216           LEFRKQKKFKEQRPWFGKNNLERGQRQ
   1000.0000000000000       0.99685907516418504           LEFARIELLRAMKSFMLSHEIHKVEHD
   1000.0000000000000       0.99552577421741140           FEIAKADHFNPYKDQLESRRIHDTGNK
   1000.0000000000000       0.99744173379325363           LELHSVDSWETYKERLGQKSLRPPRDK
   1000.0000000000000       0.99665892528568811           LKWQDIEKFDTYSCRVWPPRIKDCKDA
   1000.0000000000000       0.99310489109111566           FRMEPAKSVDPPEKRLLTRTIVEIKED
   1000.0000000000000       0.99423915623546988           FRITQPPNIEKAEYKLYYTDLGKRREP
   1000.0000000000000       0.99428579466289335           LEMYKLKSCEQWKKHFVHTYFHKCKNE
   1000.0000000000000       0.99352556415144455           MDFCKWKVLPTWKHVFMNCRFPEWNCE
   1000.0000000000000       0.99684534111643242           VDMCKLKHLADAKYLLMRCRIMEHNLE
   1000.0000000000000       0.99520761990205231           FTFCNHDKFVDWSFLLLHCGLRNVQIH
   1000.0000000000000       0.99740168541550711           LDICRCDKIYDPRDWLLNCWCYDVQMK
   1000.0000000000000       0.99626384134921619           LDFSKSDRLCDIREFFIYHNFKNTCMK
   1000.0000000000000       0.99567204835523704           FDWCKWETLSKCRELLLKCPFKKISLQ
   1000.0000000000000       0.99664477673073237           IDLNKMDTLCKVTQCVCKRRLKEFDCP
   1000.0000000000000       0.99666632507041131           CDFVRADMLCKCKKCVIHATIKGMKID
   1000.0000000000000       0.99719422444983508           FYFKRLERLCDVKFCILIEKIRSIPCK
   1000.0000000000000       0.99439971932764926           IRIKDIKALTSEEEIFLDEYILSIPFK
   1000.0000000000000       0.99420050334104637           LKFPDCRVLAKIEFCLWWERWEDMNVP
   1000.0000000000000       0.99564570653984841           FRFQEFPCMEQMECYLHRDKFWNHKES
   1000.0000000000000       0.99408223590552636           LKFYDWRELQKMEMIVLKNSFANLKCE
   1000.0000000000000       0.99635326862408147           LGIPGGRRFHEVPRCLCRPEFHKTTCE
   1000.0000000000000       0.99634954954304222           IQLEKCDDMMKVDRIMIRKGCHETQME
   1000.0000000000000       0.99277799669346378           FDLDRVDNLQSHRTMIWKRTVRSCRKE
   1000.0000000000000       0.99529128528854038           FDFEKMEDLHKTTDCIMSNPLRGIPCT
   1000.0000000000000       0.99839342604538361           FKVRDMRILCALDQCLCPDKIVEVHCS
   1000.0000000000000       0.99522609316873667           FRLAPAKGFCKWDVCFITTKLEDTTCA
   1000.0000000000000       0.99536686782759176           IRLTDVNKFCELDDLIFWKELMSFTCR
   1000.0000000000000       0.99668278574092939           FNFAKFKRLRDLRHCLVTAELEKIDKK
   1000.0000000000000       0.99701028393827873           LDLKNLKKIADCKSCMLGEAFENVDGK
   1000.0000000000000       0.99350512212700970           FEFRKINYLPHQKQNLLRPDIKKIPGE
   1000.0000000000000       0.99765527068325865           FDFPRTDQFDKKSKYVVRSELRKFRKE
   1000.0000000000000       0.99391202299252368           MEFWKQETCPRLKKFICSPGIRHCHMD
   1000.0000000000000       0.99435289097566304           MNLERMDWFFKFQKIFCRKEITKCPAD
   1000.0000000000000       0.99431092810406396           IPFEPLDQVKKMPRCFFSRRLKSLECD
   1000.0000000000000       0.99714767580993036           LEIEKVDIIENCKNCFVTRKIKDTRCP
   1000.0000000000000       0.99592313038731717           FELDRWDAFSKQKQCLCNRRLKSTHCP
   1000.0000000000000       0.99428822772991088           IELGKRDKMPEVRFCLCWPMFKAPKCP
   1000.0000000000000       0.99800203144063915           FELQKYDILCGFRKCLLTNRFKSPGCE
   1000.0000000000000       0.99577693622294738           LKLWGVDPFCGLEVCLVNANIRETSCK
   1000.0000000000000       0.99604649840593373           LNFEKIKHFVEIKTLIIRRHLDHLALD
   1000.0000000000000       0.99598168975774548           LDLMRAERFMEVKVIIIAMRLKNHGLA
   1000.0000000000000       0.99433879979356721           LQLCKHEKLTQFRALLITCHIRKMKGQ
   1000.0000000000000       0.99570600794852049           FDFCNLESVDPWTKIIVKCPLKQCRID
   1000.0000000000000       0.99212752745886723           FHFNQFEKITEYHQVVVGTKFKEVQVK
   1000.0000000000000       0.99791087272502732           IKFCEGDQFTPLEDILFPCGFSSPKVR
   1000.0000000000000       0.99505284746497968           FRFCELDSFQNYEKMFLNCEFGSVNWQ
   1000.0000000000000       0.99575121121133092           LKFLEMPFFAPYDDLLFEREIWDMPLK
   1000.0000000000000       0.99727959206970307           FKFEDFEEFQKLDDWCFDKYLRKIKLR
   1000.0000000000000       0.99685698545735890           LKFADTKPLEHLEKFVLNQPVDKVKMD
   1000.0000000000000       0.99675985171065906           LRFTESKRLEEKECDIIGGKLEEIKRP
   1000.0000000000000       0.99373849290303495           LKICEKKNFPHCEQMMLQCPFERGRQR
   1000.0000000000000       0.99416335096787256           IKFRDGRVFKAAEDLLFYSDWEKGSMR
   1000.0000000000000       0.99450411941549099           FNFKDCKHFCEMGPIMFQETLEKEACG
   1000.0000000000000       0.99690424647387210           FKFEDLKHLYQMDQCMFKKCIDAIPCD
   1000.0000000000000       0.99396907472355767           FKLRNPKAMCQVEICMVADHIDRTGCA
   1000.0000000000000       0.99660414259327423           LKMVEIQRIGDWEACLVGRELEKVGCG
   1000.0000000000000       0.99312420872769447           FKLYDTKYFSKGDHCICDKGLQDSTCK
   1000.0000000000000       0.99429582509527670           FRIPEIRSFGSIEKFLIHTQLVKCGIE
   1000.0000000000000       0.99217976557768273           IRYADCKFFQSSEKCVCKGHLLKAKCE
   1000.0000000000000       0.99899388371052100           LRLREVKGLNACDDCFIYQYLEKYKCK
   1000.0000000000000       0.99826626037537347           FKFCESKRIRDCESCIWESKLEEHDCR
   1000.0000000000000       0.99457163752224920           LRIEEMEDIARIESCIIMNEIWKPGCQ
   1000.0000000000000       0.99283020634675156           LKFPQIEQWEECEDWIMSGNLRQCRPS
   1000.0000000000000       0.99645737679191404           LKFREPQKLCEYEKCLLSDYFLKNHCS
   1000.0000000000000       0.99717771716200998           FKLTELESIDEFEFWIFQKQLTKVRPP
   1000.0000000000000       0.99413334055566016           LKFTEDKGFQPFEHMIWSEQLENHPCS
   1000.0000000000000       0.99593808200046485           FRIGPCKILTAMEEVIVDTWCEKIEGK
   1000.0000000000000       0.99583595644790646           FRLREMRTLHDIDCCCLPEDLEKLKHQ
   1000.0000000000000       0.99569468843681996           FKLRNMKPIRKGDALMLNEYMDKIDFS
   1000.0000000000000       0.99599284630101570           FKFKDLTTCDDSDWWFWDDPLFKCKDR
   1000.0000000000000       0.99163845519589700           FTFRDCASMEKTGKKIRKDYFAQARDE
   1000.0000000000000       0.99736905615652383           FELRKLDCFECFKKHLLSEWLMGAKKD
   1000.0000000000000       0.99739989740844071           FEIGKVQQLCPLKRVVLKPRFKDPPAE
   1000.0000000000000       0.99552108755997659           IELQKMARLKEDKQGLINKEFMKCQSG
   1000.0000000000000       0.99756899618525408           LELPKMKGIKGMRTELDTRPLDGRDKD
   1000.0000000000000       0.99298775271942108           LEFPRCTKFKNSKDECLTARCNPCNKK
   1000.0000000000000       0.99718858902821705           LDLEKWGKFREVRAWLWDKNFINWEGP
   1000.0000000000000       0.99647593502780196           LDWPKMRYLKESKEYLFEKKFWDQEKK
   1000.0000000000000       0.99646792786291116           IQWCKCRTLKQSKSELDHKSCAKTERK
   1000.0000000000000       0.99776624902314848           LEMAKVRCWRGKKFEFYSNDLDNQERG
   1000.0000000000000       0.99594622186857118           LEIKKLSYMKGYRKLFISEYLEKFEIE
   1000.0000000000000       0.99502175282632666           LEFRKLKRLYEFTHVMVTDRIEEPDAD
   1000.0000000000000       0.99433281783208427           IECDKDDPLWTLKCFMMHKKIKEHPVQ
   1000.0000000000000       0.99767805655350184           FEFIKMKMMWTMRRCFLKKHFFKIPCD
   1000.0000000000000       0.99567983907720314           FEFQRFKKMNNAKQCLIKQGFWGVRCD
   1000.0000000000000       0.99895030249551342           LEFARIQRLCDVRPCFCAKGIPGCCCQ
   1000.0000000000000       0.99463109991540810           LGVWGFKMICGLKKCLFKPPMDEAAME
   1000.0000000000000       0.99434745188259632           IRIREVKEWHKADGCVLGDHLTSPRWP
   1000.0000000000000       0.99260087022748966           FDFQRWKWLCGTDKCLWSYPMSPICCE
   1000.0000000000000       0.99662609270681979           LDFEKLQNFSPLRKILFSRGFYGVACD
   1000.0000000000000       0.99393990717998426           IEWERLNTVTNKKRDLWRKFFAAFHHD
   1000.0000000000000       0.99799294743088762           FDFVKSRGCKGSRRELFPGYFCKCDRE
   1000.0000000000000       0.99505082435704351           LEFCKISKLQGWKSFIYRAGFINVNMD
   1000.0000000000000       0.99714576836636715           MEYKKIKELCKVRRIILNDCIVNAHLD
   1000.0000000000000       0.99685714032773909           FELRKCDQLQNMRVVFLIDKLSSMNIA
   1000.0000000000000       0.99423252264990569           LELHKIKYIHNIKAFIIQETFWQVSPN
   1000.0000000000000       0.99417485421337770           FDFKKFGDFCNYSKCFFVENFVRFRCT
   1000.0000000000000       0.99694599982735910           IDMKKFDELVKCKKCLWTEHFIGAGCE
   1000.0000000000000       0.99404371460825558           FDIAKINKIKEVKFILYWSDLMKSDHQ
   1000.0000000000000       0.99357347793810835           LDVMKMSRIEEIKKCFIHWQFSPEKAD
   1000.0000000000000       0.99578514658328710           LDLASWKNFEEMNKRLHKYEFSKWKDE
   1000.0000000000000       0.99647689565689546           FTFAQLHQLDPQSRRLRSNDLAKDHED
   1000.0000000000000       0.99365879635478804           MKIKEWREIEKFNAYCFTEEIYKMRQT
   1000.0000000000000       0.99545754166665024           CKWKECGCLTQSDEYLLGDEVFKVQGK
   1000.0000000000000       0.99548007960023821           FKMIEIDWFEPMDFYFIEEDLTDLRET
   1000.0000000000000       0.99693033301503475           FRLDEIKHFRSCGCCFIAGSFEGVDCG
   1000.0000000000000       0.99524743612188082           LELFSWKKFGDCRDCLIGMRLEGAGCG
   1000.0000000000000       0.99530807013271849           FEFRPLHGLPPNRECMCEEEFWKVACR
   1000.0000000000000       0.99561438883353837           IDFARLKWLCGCRNCFFNGFLDNAPCE
   1000.0000000000000       0.99693879119674023           IEWRKMKWLCRKKRCMLKDQMSEFGCD
   1000.0000000000000       0.99620470908180925           LEIKRMPKFQEIRAIICQDSFWKGPFS
   1000.0000000000000       0.99820013388215556           LEIKKIDILTAIKHCLCAEGLNSMECS
   1000.0000000000000       0.99380743820338335           LEFEKYGTLRNVKEWIMSSTFSAWEPQ
   1000.0000000000000       0.99442605728051925           LEFAKIPRINEAKECLWSYKVYNLNQR
   1000.0000000000000       0.99582610544095229           FDIKKAPPFRRRKDDVWDDHFVSNDRK
   1000.0000000000000       0.99682015582577332           LDILKMPQFKQIKEILCARPFWPCESK
   1000.0000000000000       0.98983314170887560           IEVRKCKTLRDRKTYMIYDGLASCEGG
   1000.0000000000000       0.99656213978051122           FEIWKMGYCDEMKNVFVGPVFCRCNVD
   1000.0000000000000       0.99522907784915249           LDLKSMPTCAEVNYILWCDDFCKCDFG
   1000.0000000000000       0.99787542249485461           LDMEKIQQLRQGKEDLDNNNLVKRERK
   1000.0000000000000       0.99739177871068119           LELGSFEKVKEMKEFVVEYNFAEFELK
   1000.0000000000000       0.99284664195655958           LELVKYNELGNTKKCFFRNSISDFDVE
   1000.0000000000000       0.99408894028393469           LELLKASTMCQTKRCLMRARVGEPATE
   1000.0000000000000       0.99191795994088772           FKLEQHNYFGRMSRCMVRKNFPPAPWE
   1000.0000000000000       0.99395027319006879           LELEDFDRWQELPTFLCMRDLRKCQYE
   1000.0000000000000       0.99528931229561202           IDWARIPSIADIKDCVMETALVSFQCK
   1000.0000000000000       0.99863468412697820           IEFERLEKFANLKHCIFQKIFRPLDCD
   1000.0000000000000       0.99816776893851666           FDLDKVDSLAKIKGLFCWKHLKDWKAP
   1000.0000000000000       0.99519608492053935           IDFKRLKWFCHVKSCMLRERLIEQQNE
   1000.0000000000000       0.99492862378790770           IEIKKMGCFHPCKNVFFPERFVDCECD
   1000.0000000000000       0.99634187422327936           LEFRKMAQLDRWKDYFCHEKFVTCSSD
   1000.0000000000000       0.99617187554190223           IEMCKVDILDSMKKYLIHPWLMRLRAD
   1000.0000000000000       0.98892419425186462           FEWTKYRMIRQFKNLFYRSGLFQPDAD
   1000.0000000000000       0.99307161760405505           IDFPKAESWKRQKMELDMKPFRRGDRT
   1000.0000000000000       0.99524623997929496           LEWCKSDGFRAWKEWMFDHHFSSREPK
   1000.0000000000000       0.99629997540901605           FHFREFKNFCGYSQLFLSDKIEEWGWK
   1000.0000000000000       0.99058545896252426           FDMMKMPMLNNMKEFVVEDCLLELDCR
   1000.0000000000000       0.99649263638188601           FDLAKMPKFPEMKNLCFQGRFPDCRIN
   1000.0000000000000       0.99770538665091368           IDFLKPDRLQELKCCLLPHNWHDIKCP
   1000.0000000000000       0.99729773319165960           FEFARYENLCDCHNCIIHNDWKKLSCD
   1000.0000000000000       0.99747071013677713           LEFWRVEQFYEWKNCMCARSLKSMRCG
   1000.0000000000000       0.99648285735363873           FELRKWESFGKCKKMLMYTEFRKAPAD
   1000.0000000000000       0.99821395824119141           FDMEKLECFNSAKKWLVNKDIKKLDWD
   1000.0000000000000       0.99669275557121084           IDLDKVDKFAQDKRMLMWKYIRGLGID
   1000.0000000000000       0.99456942039992235           LDFEKTENFNSWKGVFMSKDFKDAKAP
   1000.0000000000000       0.99664980205342824           MELVKMKRYGECKKCFFTYPFEKADCQ
   1000.0000000000000       0.99639768279289709           FEFQKPKKFVECKPLLFLRKLDEVGMN
   1000.0000000000000       0.99682640815294243           LDLQRLEKFQDWKQFLVTKKLKDKNCG
   1000.0000000000000       0.99335261287621102           IDIEKADKVREVKTIVLEKYITGCEPP
   1000.0000000000000       0.99629731652613285           LDFDHFEKLWDARPFIFSKKLKGVPVK
   1000.0000000000000       0.99721059569969472           LEFCKIDCWGAEKNRFLHCHLRECGGE
   1000.0000000000000       0.99616621634826763           LELNKMEQFHDWRKMLICNCFSPLDVD
   1000.0000000000000       0.99740776985462998           LEWQKIKWIKKYRHDFDPGNLDNTERP
   1000.0000000000000       0.99426891383769667           LEFRKMKYIKKFRSLICVERLQSWQWS
   1000.0000000000000       0.99572688801098586           IDWDKVPRFCTFRKMLVKDPIMEMSFE
   1000.0000000000000       0.99509298341322938           FEYQKLGKCSGLRKCFWKPQFCDLHCD
   1000.0000000000000       0.99582670118290628           FELIKLPWLSGWKYCLLWQELFKSGCP
   1000.0000000000000       0.99503800669290388           FRLSNVDNFCNFDECLIYGNLKDESCQ
   1000.0000000000000       0.99555372512352491           LKLREHDPLEKVEWILCCSGFHKNRCH
   1000.0000000000000       0.99716643144997597           LKLADMDTLESFEACFWWGQFTDPRCA
   1000.0000000000000       0.99638884066117461           CRIKPIDHFEHCEARFIFDWLKPIKEA
   1000.0000000000000       0.99487877375307743           LSLKDVDSFDKLPTWFWTDDFQKMKRQ
   1000.0000000000000       0.99495982148334328           FKMKELKVFPREDRRLCHDWLSKCGDK
   1000.0000000000000       0.99726775996539729           LRFGDLEQYDSVEERLLEERIKECNQK
   1000.0000000000000       0.99713804549490592           FKLRSCDSFESQDERFGDRELKKCSDK
   1000.0000000000000       0.99755624037433266           FKFPEMNDMERWERKLIAPPFSSYKEN
   1000.0000000000000       0.99564539239514294           LKYTEGDWFEHLEDIMVEHYLKKLKCR
   1000.0000000000000       0.99529381140247652           FRFTPAGEWEKLESRLYTKSLRTRRDG
   1000.0000000000000       0.99481672221753636           FTFKDAPHMDEWTHRIWSDGLCGLKDN
   1000.0000000000000       0.99630718848309963           ISFTGLPDWEKAGFKFHNSRLPDHKDQ
   1000.0000000000000       0.99745035559606277           WKLWEAKMFEAHERRLYTPRVDKLKDD
   1000.0000000000000       0.99475779838460454           CRIPNCDCLEADDARFDRPKWSESRDG
   1000.0000000000000       0.99722018499504916           LRIMEVDTYDKMDMRFMWAGIRGMKDA
   1000.0000000000000       0.99570084285551264           LKFMELNTLEKPPSRLLEYKLHEGKES
   1000.0000000000000       0.99730192784747340           LAFQRFRGVEPESKRFCKECFEGFKDE
   1000.0000000000000       0.99431318213072373           IKFSSVPAFEGPETRIIRPALKGMKET
   1000.0000000000000       0.99778857015486366           LKLANHPGFEPEEARIHTTDLYKHSDG
   1000.0000000000000       0.99650274174182274           FKFKEYDTIDTLPFRLLCDEIRKTKDH
   1000.0000000000000       0.99812259138925163           IRLQEVDKYDDVNSRLWYKDLRNGKDK
   1000.0000000000000       0.99597407516391401           FKLCEGKEFEKADPLLAKCDITNSKLG
   1000.0000000000000       0.99736528624790455           CKFENCKSICTCERCCFRKIVMEFGCD
   1000.0000000000000       0.99623072479180463           VDVEKCAPLNQTKKDLMKKWIAKMHGE
   1000.0000000000000       0.99774559808805396           FDIERCNCFTPMRRLVIRKTFHKVNCD
   1000.0000000000000       0.99493229009366957           FDIGKQDPLDEPRRRLIRKEFHKYKQD
   1000.0000000000000       0.99748107253520779           FEIGKMDVWDGFKKHFIYGTMHQVKWE
   1000.0000000000000       0.99384465145408396           FELLKLEMIEKKKALFFSGRITETKFG
   1000.0000000000000       0.99871322202419788           LDLIKVTACDKHKKHFCREGFGRCRQE
   1000.0000000000000       0.99682773414566894           LEFAKYEKLDDSGDLLCECQFKDCRFK
   1000.0000000000000       0.99027214646152006           IEFPNVEWFWPMTNFLMMGKIKDQPFE
   1000.0000000000000       0.99704924944249684           LEFGKVNAFPQWKRIIWKGEIWEMSVE
   1000.0000000000000       0.99699542546335862           LELYRMKCIEHCKRRLLKKSFREARSD
   1000.0000000000000       0.99548076945788022           LDFKKPKKFDNIRCHFFGEGLSDPKHP
   1000.0000000000000       0.99537453847936075           FDIKSCPEVDKMSRRFFKDNFIQYKHE
   1000.0000000000000       0.99408847560607694           LQFRQHSNIEKIQKRIIRNEIPKIKDE
   1000.0000000000000       0.99693110796382278           LEFRKVAYLEDLKWYIFRDVLANVNPE
   1000.0000000000000       0.99542675819424264           IKMIDIKPWRGVDHYFYSASIENNEED
   1000.0000000000000       0.99660202256355412           FRFCEQKNLKQQDEVLFKCELEQYEIR
   1000.0000000000000       0.99543129226634297           FRLMQMQHMKDTDEYICYAQIYPWDPK
   1000.0000000000000       0.99610948123795129           FRLKNWRSVSGTDECICGEAIEPMPCK
   1000.0000000000000       0.99725260773754276           LRLQEFNVFCQCEECVMAPRIQEWPIK
   1000.0000000000000       0.99656196374890504           LKWRETKMFQPFEEFICSDCLDPIPGR
   1000.0000000000000       0.99818271440573791           LRLNEWKIFGACEDFIFEQDFESLNMK
   1000.0000000000000       0.99625460722975723           FKLCELKWLAAWEDFLNSCRLENTPWK
   1000.0000000000000       0.99713831870953207           LKYDDVAYFRTFEDMFFEREIVDCEWR
   1000.0000000000000       0.99220701672382627           LKFASIEYISAATHSFRHQDIKRPKDH
   1000.0000000000000       0.99354049746854067           LKIADMKHYEAMDCRIWAQDVERQRES
   1000.0000000000000       0.99425846519205863           LRFGDVKWCRNVPIYFCLNWVEKCEWA
   1000.0000000000000       0.99603784377880311           MKLNEFKPLIGWEMLFFVDDWEKVAFQ
   1000.0000000000000       0.99531998919310005           FRFQELDEMDRCEGSFIAGEMRKMTDT
   1000.0000000000000       0.99568334427977812           IKFYECQTIDQDENKLCRPEIDKINED
   1000.0000000000000       0.99528494524974376           LKFREFSTFEADEHKLIVSPIHNFKEG
   1000.0000000000000       0.99873136067420432           VKICEIDAFEGLDEYLRWCDIGKNKER
   1000.0000000000000       0.99428077468984610           IRLDECEAFNTMEAYLMYKWIRDAGPK
   1000.0000000000000       0.99705100585973172           LRFRQFKKWRDAHECLFMDCLEKKDCR
   1000.0000000000000       0.99533748059492066           VTLENIEKLHNCSECIIYRSLKTTDCR
   1000.0000000000000       0.99764670428315416           FKLAEMEQLQEQECTFFGGDLRKINAG
   1000.0000000000000       0.99267337253262411           FNFGNMDALLQFSEFFLDQKWKEIEMR
   1000.0000000000000       0.99050547954399015           LKLCDYKQIESTDTFLFDCRIDEAEFP
   1000.0000000000000       0.99579365844154633           IRIVEVKRWTDGDEMLVDQVLDNPDGK
   1000.0000000000000       0.99459740066392410           LRLEDFDEIQNHENILCEHELRKYPWK
   1000.0000000000000       0.99593609368763913           LKLEEFEEICNVEQFIFWKNFRKMGVD
   1000.0000000000000       0.99446708450389987           IRLWEWEGFCGVDSVLCTGEMKKPPAN
   1000.0000000000000       0.99184103103161070           FRIGEMNCFSPIEDCMVDQMFVRVSCR
   1000.0000000000000       0.99569019720025398           LKFVEVPVFCSVEDCIWDKTLWRQNCQ
   1000.0000000000000       0.99801536105621247           FKFHEEKHFADCEELMCFNCFDDCGCR
   1000.0000000000000       0.99421125281669687           FKMLDQKTWMSFDILLWWQRIEEPSIP
   1000.0000000000000       0.99469194652502646           FRLAECKVIRTFDQYLFWDGLEDMPAK
   1000.0000000000000       0.99809751203459218           LDIARVKLLHGFDRFLFKHDLEKVELD
   1000.0000000000000       0.99235664397663037           CDYCKCKVLNKVKRIIIRCCCENMTTD
   1000.0000000000000       0.98989795617381005           LDLEGVEPFEPAHHCFVYQRLQEVKID
   1000.0000000000000       0.99624541740760819           IDFGKFKEWCKVRACFYKSEYGKHPCD
   1000.0000000000000       0.99636734538751170           FEFEKMPNIRTMRNVLVKKPFWPATAQ
   1000.0000000000000       0.99742070419468054           LKIMEIQGCEQDDDRLRGPELTRWKEN
   1000.0000000000000       0.99835060387937413           LRIKEMKTIESIEYRLWMDPWVNLKEP
   1000.0000000000000       0.99410807942461021           FPLTSMKNYEEANAKLYAAKFEQHKEA
   1000.0000000000000       0.99530990400945574           LKLAEINPLCQHEQCICTCDLTQLHCP
   1000.0000000000000       0.99700269510865491           FKFQEMKIICSLEKCLFHAPFERLRCS
   1000.0000000000000       0.99572205635782951           LDVMSIDNLDTCHRCICRGDLKNLKCE
   1000.0000000000000       0.99559463896595868           LKFHNAKMFPNAECCMMTGEFEKLGCA
   1000.0000000000000       0.99762911229717322           IRMRDFKEIVSIEHCLCEDEFDRLDCN
   1000.0000000000000       0.99343787532820360           FRFAEFDSFLDMDEVLMYKEFHQMAIR
   1000.0000000000000       0.99486142886377482           LKFKEFNRFEEMPFYLITENFSRCKEG
   1000.0000000000000       0.99559332591411687           IKIWEMSGFEKPETYLHKQSFSDHKDQ
   1000.0000000000000       0.99559688846464522           FKFVNLHHIDGSEYRLWHKDLCRMREE
   1000.0000000000000       0.99534350960332474           LEFSKCEGVEQFSPYLFGYRLKEVKDN
   1000.0000000000000       0.99670762187198847           FEIYKFENYEHQKWKLCPRKIKEAKDA
   1000.0000000000000       0.99667766863369944           FEIDDVERCDDFKAGLCAKVVPECKGG
   1000.0000000000000       0.98955681511603732           LPLRTVQKLAECKRIVCSEMFVTCQCD
   1000.0000000000000       0.99599563161207083           LEFMKLPNLRECKRILVCPVFGKVEAQ
   1000.0000000000000       0.99441287246765941           LYIKQADAFHSFKEHLVVERWHEMNAK
   1000.0000000000000       0.99316349362532086           LEICGLDVVSGKKEDFISCGCKPVAKK
   1000.0000000000000       0.99257519668121885           ITICDIQQFHNLSEFVMYCGLSGYEFR
   1000.0000000000000       0.99584454773846121           FKFTEWDAVKPREEDLLESQCRKIQNR
   1000.0000000000000       0.99572552698341754           FKICEWEELNNMDDFIYGCRLKTGTRR
   1000.0000000000000       0.99649945023614050           FKLVESKDFAKNEPLVLTVKLDEFSVH
   1000.0000000000000       0.99611040266567097           FEFEHVDKIPDFRECFCHTKMTEFPCD
   1000.0000000000000       0.99536734146277550           LEIPRVRPFLQLTRCLCQGCFEPCPCD
   1000.0000000000000       0.99507715247586470           FDIKQFHHLCRCKECLLAENFMNAPMR
   1000.0000000000000       0.99557663391548867           LEVKRIKYYCKLKKCLWKEHVNGIPPD
   1000.0000000000000       0.99456087224365886           LEWKKINKLGENDKCFFREAFTTYRCE
   1000.0000000000000       0.99502080236153279           INISRMAKLENQSRCVMRGEFVKWRCE
   1000.0000000000000       0.99756668101798585           FEFVKFKRFKRMKICFWHPGFERFECT
   1000.0000000000000       0.99470046936095280           LEMKKLSQMKPLKHMFMAEYLSKCDGD
   1000.0000000000000       0.99624556025973765           FELGKLDGFSGCKPFLLAQDLREMNIN
   1000.0000000000000       0.99379807146114552           FECVKLDRFHEFKNLLECPEIRKPDKN
   1000.0000000000000       0.99652313000632531           IEIQKAEELKRDKQELYEGDLWRPEKR
   1000.0000000000000       0.99405853224088170           WEVGKVGACKNDRQEFWKNEICNGERD
   1000.0000000000000       0.99529666189880062           LDLGKVRQIKGHRKTLVSGRLDEIDTE
   1000.0000000000000       0.99792999767351109           LDFCKIHNFGDCKRVILNCDLHTVGND
   1000.0000000000000       0.99403466271386520           LDWCKYRKFSEANGFMLDCTFTDASFG
   1000.0000000000000       0.99560289187297490           FEFCKMDAIHSISRLFFHCHFKNETVE
   1000.0000000000000       0.99685485550767972           LEICRINMFYPIKRVILDGEIKRIKFE
   1000.0000000000000       0.99049783362318500           LDFKRVKVICPYKQCIWRSRISDYGPS
   1000.0000000000000       0.99638815229964517           LEFMKFDLLYGLKQVLLTQYFRDVHAE
   1000.0000000000000       0.99497702128464061           IELCKGDTLDGGKKEIFACRLTEMRKP
   1000.0000000000000       0.99550979143706886           FDLAKDKAMKPQGKELLSTHFWPWDKE
   1000.0000000000000       0.99435751968938646           LDFWKIKNVRRARRDLWHPEFSKKPRG
   1000.0000000000000       0.99472859209426645           FDWVKLQSFKNYKKVLQRPRLANNEKE
   1000.0000000000000       0.99590372760828028           IEIWKLNRFREESKHLWSARFNDQEDD
   1000.0000000000000       0.99709109477160163           FELQKIDCFDECRRWLLAPEFYKAKFD
   1000.0000000000000       0.99560594678695125           IEWGKIGSFCRLKRICFRRDFGRFTLD
   1000.0000000000000       0.99829162517506753           LELTKMNKIEDINRCIIKDDICPLKCE
   1000.0000000000000       0.99554893950135581           IECIRVEKVCEMKNCLCWATFRNACCR
   1000.0000000000000       0.99674174642231561           LEWTKLQIVWSWKKMLCRHTIRSCPVE
   1000.0000000000000       0.99776078857320050           FEIGKLDMFKHVKKWFCLNPFKQCEPE
   1000.0000000000000       0.99380635023564101           FEIGKLKAMKDQKNELCWRHMWECDKG
   1000.0000000000000       0.99539068872719128           FDFRKMKVIKPPKQELCYDDWEKLGTG
   1000.0000000000000       0.99366041100188451           LSFHSPKWICPASSCVIHDTWEKATID
   1000.0000000000000       0.99549880207687635           FEFCNLKKFKEWKHYLVGPQLEDCTHD
   1000.0000000000000       0.99563904066312703           FEICKMKSLSELDKILIWPSLEEVQQE
   1000.0000000000000       0.99721536773054154           LDFCNEKHLGEVKWVFLGCDIDQIDIE
   1000.0000000000000       0.99131899477361685           LDFCHVNRLNDMEGLIFRCDLIEFECD
   1000.0000000000000       0.99489184420231336           LSFGDMDRFRELQWILIWNEFTSMEIP
   1000.0000000000000       0.99510342284785136           IDLAKANRIKDMSVMLIMGEITKTDHP
   1000.0000000000000       0.99323879605562604           FDLDQVAYFKQYRCDLVWKYFPPMDSC
   1000.0000000000000       0.99642959436465917           IDFVRAKAWRKFKCELYAGDLPRPSRP
   1000.0000000000000       0.99606259763106364           LELARWDCMRPPKNELIAAAIQDYDKN
   1000.0000000000000       0.99503126946290954           LEFCKMRTLASFRAIFMQCGFSRWDMN
   1000.0000000000000       0.99773608530024560           FEYIKVNDYQRMKRMFWRASLRDAKLD
   1000.0000000000000       0.99841723570753094           LEFQRIERFEKWRRMFFSNGLKKMKWD
   1000.0000000000000       0.99351353722392255           IEFIKASAFCSAKWILFKAILHSFNPE
   1000.0000000000000       0.99819279149797069           LEFPKMSELKTCKKSLLRSGFFKVEND
   1000.0000000000000       0.99395557772624488           VDILKCRAMKTNKKEFDTPECEKLERD
   1000.0000000000000       0.99804672617492429           FDLKKMSYMKPPKREIIGDEIPKHDKS
   1000.0000000000000       0.99602859032633539           FEFLKHQRLREARDWLFEVSLFSGEGK
   1000.0000000000000       0.99756907378032322           FELKKVEQFKNFKCVFWVEPFHTCEAG
   1000.0000000000000       0.99597260955770817           LDFGKMKAFRDVNPWLWSQQFWKIEFQ
   1000.0000000000000       0.99268157870476004           FDIFKLTNLRQMRGVIIWAPISSVEIP
   1000.0000000000000       0.99470242871719716           LEFQRLKKWKDIHRWFWVCPIEQPDKT
   1000.0000000000000       0.99610674874199712           LDLKRWKYMKDFRCVLCPTPMEPCECS
   1000.0000000000000       0.99733423253003828           FDWDRIQHFRPSKYELWDRAIWGCEKK
   1000.0000000000000       0.99379938580019289           FEFANLGRLRGCKMYLCRTQLLDCEPQ
   1000.0000000000000       0.99650403549789746           VEFAKCSKIDDYKPNLMKGNICDWRHE
   1000.0000000000000       0.99722639376419309           FDFIKLDKIPDFKSLLLGARIHKMKLD
   1000.0000000000000       0.99411716183527221           IDFCKLEDLNQGRYVFCNCNLREHPCE
   1000.0000000000000       0.99671272626621987           LELWKIKKLHQHRAWLQYAKLQEYPKG
   1000.0000000000000       0.99547654943188346           FEFTKVDPMKGMKYTIIKPTIHRWDKE
   1000.0000000000000       0.99531704220052619           VEMAKVDTLEEMKWRLFRYHLCDMRWE
   1000.0000000000000       0.99858599821616145           IEWHKVKDFGDFKKWMCRNWLEEMGCE
   1000.0000000000000       0.99615212581127721           FNVCSAKILKAMGKWFIKCDCDRIGRE
   1000.0000000000000       0.99605495561563306           IDIHRLEELCRIKKCMINDPFWDVPMD
   1000.0000000000000       0.99764180868826491           IELMSKKLFCPLEKCLFKADMERIQCE
   1000.0000000000000       0.99606804231504920           LQIINLSWLGNIKRCLCKTNIIKNKCE
   1000.0000000000000       0.98801474192869165           IDVARVEWWRPMKQCFCVDDVINHECP
   1000.0000000000000       0.99506797864216667           LEFQRLSSLSPPKKWVWSNSITQLNPE
   1000.0000000000000       0.99400332697613070           LEWEKVDIICAWNTMLCAKALRRCGCS
   1000.0000000000000       0.99781332630352826           LDFFKISRLNESKRFVCKGHLWNCQCE
   1000.0000000000000       0.99490975919913816           LEICKVEHFTRINCCLWGGEVKKHTCQ
   1000.0000000000000       0.99326038065889199           LELAKMEQIPDLKHLLMQSYFRRWNCK
   1000.0000000000000       0.99354956063926059           VDIGRVKNFDEAKRYFEKQDLDKHRHE
   1000.0000000000000       0.99499842121695770           ISVHRFGVCEGWDKRLCPEEFCKHKED
   1000.0000000000000       0.99765921524804135           FKIKEVAHFDHHDTCMMEEPIWPAKCK
   1000.0000000000000       0.99818495502713933           LKFHDFEWLCPTDDCLVDDCFEGANCR
   1000.0000000000000       0.99751577717894657           IEVHRLNKLCDCRICFFVHKFGEWQCG
   1000.0000000000000       0.99262109864387793           FDLSKVKRMCEWKLCMLRYRVDETTCT
   1000.0000000000000       0.99609725189586884           LDLVKIKYFHNLRHYVCKQHFYRCDPD
   1000.0000000000000       0.99682171200873915           LGFWGVKLFKDIKGYFCNGKLEDCEDK
   1000.0000000000000       0.99566466085080996           IRLHEMSTLGNCDDCLMGEALANMKFR
   1000.0000000000000       0.99312026638084183           LNFENFEKFWEMNMCLWCKRFHDVQFG
   1000.0000000000000       0.99045579613970469           VEFCKHPKISNMRRFLVRCGIKSWQHE
   1000.0000000000000       0.99584423280910350           MELIKVDNFPDWKKWLITCTLNGFNCD
   1000.0000000000000       0.99068240708513255           IEVWKCETFTQIKDILLQYNWKSMSLK
   1000.0000000000000       0.99604246382324368           CELYKCDTFYKCNKFLVWNVFKQLRVE
   1000.0000000000000       0.99286377225125477           FEWEKYTQFKAWRKALWRKAMVSMNTE
   1000.0000000000000       0.99584339449555670           CEIEKMDNWWPCRKMFVVKWFREIQGE
   1000.0000000000000       0.99528660765701493           LDWHKLEKWGDPRKGFRRHQLKREPED
   1000.0000000000000       0.99833914636105336           LEIAKTKKFAEIKRFLVNCDFDKEGCD
   1000.0000000000000       0.99372939113631609           LCICRMKQLKSMGRYFIKPEMERVDYD
   1000.0000000000000       0.99751897104162590           LDFIRFKQIRSLRKFFIRDYLEQVELE
   1000.0000000000000       0.99544006783064265           FEIKRYRVIRPKKTDLWQEDLEKHDGH
   1000.0000000000000       0.99904925856975191           IEIQKCKAIRARKIELEHGNCESKDRP
   1000.0000000000000       0.99693560127241587           IDFQKMKSFKTAKEEFIHQAIAKFDRK
   1000.0000000000000       0.99389723755949388           FELPKYGELKGNKGEFMPPGVAPMDKG
   1000.0000000000000       0.99557141565026552           FEIYKMQYVHENKEDIVNKRLPTVDKK
   1000.0000000000000       0.99580002053120420           FDIDRHENFAEVRCVILTRPIKKIPVP
   1000.0000000000000       0.99566865202789157           LQFWNVDYFDSCDHCFVFKTLKEVKCP
   1000.0000000000000       0.99379433961747043           IEMLKWNIFKPFKPCFCWTHIYDIECQ
   1000.0000000000000       0.99268684310771504           ITWNNLKNFCSCRYCFYREKVDDFACE
   1000.0000000000000       0.99709308741737412           LEYLKIPGFPGAKKCIHRTKICDQQCD
   1000.0000000000000       0.99618039611372078           LELIKFQSINSFKRTFFKCKIQEWNKD
   1000.0000000000000       0.99682331252343559           FELSKMENIESERTRLPNQRLKDQRNQ
   1000.0000000000000       0.99735884652259987           IDFGNIGKYEEGKHKLWHSPLGGPKDP
   1000.0000000000000       0.99573712795997360           IEIHKLPCIDRHHKRLWRHPLWQLRED
   1000.0000000000000       0.99516333739692242           FSFCRMKALEDWEKNLFRCTVQSVKSE
   1000.0000000000000       0.99527414424934779           INLCQHKYIPRAQKMLVKCTMESLGME
   1000.0000000000000       0.99366973947256410           MRFLEYKEMHRVEECFMSCEIEKFSCD
   1000.0000000000000       0.99570852901829754           LRLEDFDKLEGTPNCLLQRDVRKISCP
   1000.0000000000000       0.99593121743638247           LELESLDKFCDYKPCICKRRFQGTCCA
   1000.0000000000000       0.99557296019047947           FDLERVDSIVKPRQLLFCRRIREVPCT
   1000.0000000000000       0.99658747406672477           LDFFKCNEIGKVKKFLFRVNLNNFHKD
   1000.0000000000000       0.99590365386662782           LELPRQKDLPKVPKCFIHCNFEELPQE
   1000.0000000000000       0.99389172503177503           LEFNRLRVVKEMGKIVCKGCLECCDTE
   1000.0000000000000       0.99669768897515876           FDIWRFKCIKTIKNYFLKSGLESLEEE
   1000.0000000000000       0.99128542541001818           FNFRKFRWLTECDAVLMPDNIDRIELK
   1000.0000000000000       0.99471838674057078           FGLKNCRHFQHWQKLIVNEDCERVTLE
   1000.0000000000000       0.99545018168090127           LSFDKCRELPKMSKWCLRANCEDWNGD
   1000.0000000000000       0.99706260476901409           LDLERFGDIENIRKVVFKKGFAQMQWE
   1000.0000000000000       0.99616607185232342           LRLFDVEWLQKMDKWFIYNEIRKFGPE
   1000.0000000000000       0.99663624393937178           LAFCAHREFEKIQRLLCKCDFHNYKRE
   1000.0000000000000       0.99653285432117722           IDYYRLPDCKRTRKFMVKKVLCAWDID
   1000.0000000000000       0.99302442936793656           LRYKDFPNIWKAEKLFLREILCDVPWD
   1000.0000000000000       0.99685833879711550           LHIKTYGELERMETCMVKEDFGNIRCE
   1000.0000000000000       0.99678467734180254           LRWKELKAFGTMDYCWCPEQFPSIKCR
   1000.0000000000000       0.99431232888226584           FPMKEMGWVPPDEECIVEDHLMELDCK
   1000.0000000000000       0.99559330637556676           FRLVDTKEIGSCTNCLCRASFENSACQ
   1000.0000000000000       0.99460968422629459           IRFQEVQELCRCDQCIVGRNFVPIRGN
   1000.0000000000000       0.99875619058068787           FKFWEMRAFAALQDCLCDPNMEKVDCR
   1000.0000000000000       0.98748650005443717           FKWPDMTFICSWEECIIEGPFMACCNK
   1000.0000000000000       0.99621495676331895           IKFMSMKTLKKVEPIFCETKFEDCEHR
   1000.0000000000000       0.99279494907142674           LKFKDVKSFEECEGKMCTNSIQRCRCK
   1000.0000000000000       0.99654016167785786           LKFRDFQQLCSMQACICDDNLYTFKCR
   1000.0000000000000       0.99451569645743310           IKFEEPPMIKGANELLFYRGFAPAELR
   1000.0000000000000       0.99448020688732020           LKLLEFKNLGKVERFLFPAHITEFKMT
   1000.0000000000000       0.99361311320941581           FKLCDMEQLRKFDNWIVGVNIRGLEYN
   1000.0000000000000       0.99385168968217108           FKIGDVEEFLRIDALLITSMLKEVKTQ
   1000.0000000000000       0.99208359729247331           FGLTKFEDYEKIKDFFWEGHFRNRKPR
   1000.0000000000000       0.99823529980697545           FELEKIDGLRNIRWPFWCKKWREMERP
   1000.0000000000000       0.99501032230692854           FELNKIDEFKPIKVWLHEGDLRKADHH
   1000.0000000000000       0.99612586761913591           LELGKFPVLGGWKHFLFREPLVEMKFD
   1000.0000000000000       0.99480849879618605           LEFQKIQWLDPIKHFILRPKIHQVKLG
   1000.0000000000000       0.99475914935309839           FEIQKISWFKDTKEGLFYRAISDMDKR
   1000.0000000000000       0.99784170260653204           FKINEIDRITDCEDIFLQKNLRKMSAR
   1000.0000000000000       0.99764494844603835           LKLDDMDWLAECTDCIVWRDLKRVSCR
   1000.0000000000000       0.99465303007831329           LRMKELGYLDPFEEVFLDHGFFGVRAK
   1000.0000000000000       0.99437020219526784           FKLASITMLRKWDKYLMQATLAKCDPD
   1000.0000000000000       0.99818184942933308           LEWPKLRVLHQMKHFVCKQNLYKFDCD
   1000.0000000000000       0.99275461370903950           FELETMGEFRENKRDVFNREWAKLQHD
   1000.0000000000000       0.99738453769898472           LEFTKLKCFHPRKRWMMANWLDRWDHD
   1000.0000000000000       0.99317560931383231           FEYWKRDHFYDEKKRLLRPWMHNFGDE
   1000.0000000000000       0.99711257987398905           LRFQDVRTWEQREQHLAQPKLEEPKDE
   1000.0000000000000       0.99727745900052334           IKLTELKMVDGMDPHLSNDRIDDFKDP
   1000.0000000000000       0.99489965817993997           WRFRYMAWVEKEDHRLHKDYVVKFKDD
   1000.0000000000000       0.98830045905448149           IKLTQIQCFGAGERRLRTSNVPKWTDS
   1000.0000000000000       0.99235726427089932           LSLRKANRMPDVEERFLTEGLAGFNYK
   1000.0000000000000       0.99354645237123884           IEISKMDALEQEQERLCEETLCDLKQK
   1000.0000000000000       0.99485871643193469           FDFSKVGPLESQKERFMGKSLCDFKCK
   1000.0000000000000       0.99478738731430416           LQLGKYDDLEKDQMRLVGSKVREKKDA
   1000.0000000000000       0.99660682207586082           FDLAEVAQVRNHKEELMECHLVDCDTK
   1000.0000000000000       0.99097140279617657           LELPKMHSFKQEKMEFCEYSLWGCDKA
   1000.0000000000000       0.99361154328979884           LRIVGFPGLRNKEEELFNVGIISMDRR
   1000.0000000000000       0.99522537631127928           LRLKDTKWLKEGEDNIWDQAIESPDEK
   1000.0000000000000       0.99421570423371231           FNLKKMTDLCKYDGCFMRDKFAEHTGN
   1000.0000000000000       0.99745619856825229           LEFHKFQALDNANGHFWSHRFKEPKES
   1000.0000000000000       0.99237309376382443           LDLKRINYLCGMNYVIIYEYLQKMSWN
   1000.0000000000000       0.99626402711531281           LEFSKNKRLEDFKMFVMWGKLEDVKVG
   1000.0000000000000       0.99331659212440560           FTFYRLKRFRECEAWFCSHALPNCECD
   1000.0000000000000       0.99875115451211771           LDIEKLERFNEVSTMLCPKQLRDCSGD
   1000.0000000000000       0.99398324412465922           FDFDHFERFTDMRQMMWYNKLKECDPQ
   1000.0000000000000       0.99752279977941505           LSIHPFEKFNEAKEGIFEHDFKKIDDR
   1000.0000000000000       0.99538849293386100           LEFMKVQRLPDIKDMLVYQTFIDPSPN
   1000.0000000000000       0.99640361122595522           FEISKMGILTAMKRFLFKRGFVPHKFD
   1000.0000000000000       0.99292927674339326           LDWQKVQALGGCQRCMMRQAIYDLRIE
   1000.0000000000000       0.99364275008847869           LDIDRIEGLCKVRKVICKATLTKCCFD
   1000.0000000000000       0.99691220231544386           FEFGKCRSFANCKRVLWWSECERAGNE
   1000.0000000000000       0.99456330864522957           CDWQPFKGLGNCKRCIMRPHFESWSWE
   1000.0000000000000       0.99341172251624854           CEWQRVQCLNGCKRLLVHEQMFDFNMD
   1000.0000000000000       0.99521275812463772           LDLEKCQVISPVKRVLLTKSLSKFGFE
   1000.0000000000000       0.99556119735345583           LKFTEIKPLPEPEKCIFKVKFEKCQCE
   1000.0000000000000       0.99552050341815623           LDLARAKNFGPYKRPLTKQTLEKYGHE
   1000.0000000000000       0.99300402746813154           LDFYNITGLGGLRHWFETERVANKGKE
   1000.0000000000000       0.99489031123094962           LELWKLKNFDDVKQYIFKGKIHEASEE
   1000.0000000000000       0.99387941375615019           LDIFNMEVICGARKCLIFPCFTTWPCE
   1000.0000000000000       0.99636084079320619           LRLDPIGDLNKCEKCIIRNEFMDGTCE
   1000.0000000000000       0.99276285168212408           LRFGDLENIEDVECLCMPTHMKDWRFA
   1000.0000000000000       0.99447712440256431           FNLGQWETLEEHPAFVVEGQFKEVKWK
   1000.0000000000000       0.99904770802061993           LDLPKVKQMSKCRKCILRHEFQKFKHE
   1000.0000000000000       0.99801422680708718           LKLVDFKWLHHCDDCMFWKKLIELTCK
   1000.0000000000000       0.99604020154375783           LRFGEQRQLVTIEDCLCMGEFEPAACR
   1000.0000000000000       0.99618549485080043           FRFIQLDTLTNMEEMLCDPWLAPCDFR
   1000.0000000000000       0.99686850638106073           IHLDDAEKFGDADEAIVEKYLKPMQQK
   1000.0000000000000       0.99412396866210284           IKLDEIEDFVSFDIILFVKTLKGINGP
   1000.0000000000000       0.99499961613656140           LKWGELDVVEAVDPKLWSGQLPNMREN
   1000.0000000000000       0.99505489363226929           IKFNEIPQLEGEQYRLFSGHFWHLKYP
   1000.0000000000000       0.99690777261012831           FKFYDCNKWEEYELRFCHRTINHCRDH
   1000.0000000000000       0.99405208920891330           LQLWKWDIFEKTRTRFIAAKFREMKAT
   1000.0000000000000       0.99707850115097230           IEIWKMSILEGVRKYFLRCRIVDFKPD
   1000.0000000000000       0.99783639999751195           FELVKVAMFRPHKQYFVKPELIRWENE
   1000.0000000000000       0.99646313908437201           FQLENVDTLCSMNRCIFPKGLRRAQVE
   1000.0000000000000       0.99107379260701844           LHFTHIRWVKETQWCILPEELEKLDCR
   1000.0000000000000       0.99512676202761574           FKLKQWRHFQDMDPCLCADGIYRFHCQ
   1000.0000000000000       0.99494420871801170           LEWQKLEPINAMQPCFCHKVIKPCNCD
   1000.0000000000000       0.99254135500230545           FECIKCQVLDQRKCHLFGVRFNEMKMP
   1000.0000000000000       0.99825318382515071           IELEKIGCIRAHKPDFYAKKMGEQNRS
   1000.0000000000000       0.99777361936043751           CEVVKLKCCGPSRRDFIRRKLHDCGRE
   1000.0000000000000       0.99520721590085781           FDFAKLDSCEERGVELFNQNLRDCKKG
   1000.0000000000000       0.99677612102870106           LDFPKSDWIMPIKWLIIWHKVKEVSFP
   1000.0000000000000       0.99478491211876174           FNLCKRESLKDVPVLFLPCEFRKMEQG
   1000.0000000000000       0.99582505770520313           LDFARVNKLREFRMFIIGIQFTTLEKG
   1000.0000000000000       0.99563101902369322           FEIVRFNHCNSFKKIIFHAKICECDMQ
   1000.0000000000000       0.99896936218898702           FEYDKMQVCGKIKKWLWRRAFCDCKSE
   1000.0000000000000       0.99688122062733708           FDLQKINRMQQLKRPLIKKELTKLNCE
   1000.0000000000000       0.99689986681596188           IKYYDCQWLDTQEKYLRRAEFPKWKEE
   1000.0000000000000       0.99228303042917509           IRLKDAKTIDNVDWFCMRDRFETFKYN
   1000.0000000000000       0.99307281718585594           LRFNEVKKWWELDHVIFTHRIEGMKFN
   1000.0000000000000       0.99478758395798472           IKMKEMKDLPEFDTFFIDEMWEKCQLK
   1000.0000000000000       0.99785269737994231           IKFRECKPVEQEEMRLVYEEWDKAQDP
   1000.0000000000000       0.99625483774270818           FKFREMSKVEEMDYYFWGESFVEMRGR
   1000.0000000000000       0.99429922326534392           FRFCDVDMLEPADSNFISPRLRQLKPA
   1000.0000000000000       0.99484861100614808           MRMTEMEQVDNEECRFYAGCFKDVREN
   1000.0000000000000       0.99753286833409838           FRFTEIDYIEEEEMRFTHGALKQTKDP
   1000.0000000000000       0.99749957671119871           FKFAEIKPMEKCESWIISGKIFEWKVN
   1000.0000000000000       0.99738300503492461           LGFHGMEALESEAWKFEVPKMPERKEP
   1000.0000000000000       0.99383143278642505           LSFREVECFDPCKHRLYEDKIKDPKNE
   1000.0000000000000       0.99544272558071667           FKIHGFEGYEKYEARFMCNGMRKSKEQ
   1000.0000000000000       0.99648857191763118           IRLREVEYWGKAENCIFENTLRDMGFK
   1000.0000000000000       0.99463720904600317           LTLMPFEEFDKGNDCLVEQGFQNWDCK
   1000.0000000000000       0.99603479436307130           FELERYERFHTMKGCMYPKGFKRPDCP
   1000.0000000000000       0.99473838330932973           LDVDDVDRIAELREVVFCKNFCECNFK
   1000.0000000000000       0.99795255711974951           LEIKQVAALGGNRDTFMEERIVECPGR
   1000.0000000000000       0.99526914460808269           LDIRQCAAFGKMRYFLVEERFCEAGLK
   1000.0000000000000       0.99749810831515595           LDYQPFDIFCNVNECFCESKLRDLACK
   1000.0000000000000       0.99694695164283165           LELMKLRGFADPKNCMYKGKFYEEECD
   1000.0000000000000       0.99573079560355582           IEINKLENLCEDKKCIMQRGFRKFGLE
   1000.0000000000000       0.99791391806467766           LEIDKCPNFKTISRIFLKREFCKWSWE
   1000.0000000000000       0.99575371202237617           LEVEKIPQIPKCNRWLMKKAIQGFGIE
   1000.0000000000000       0.99234977285847292           VEWGKVPKIIDCKDIIMPGYIMDVGFN
   1000.0000000000000       0.99660076329208214           LDISSVERLVDLRHLLIWGKVREIGMD
   1000.0000000000000       0.99623341715174107           FEIAKVSRIGDCRLCLFKARFVDCDPN
   1000.0000000000000       0.99158041301956401           IDFRKINLVKPTKMYLFHDDLLSIDPT
   1000.0000000000000       0.99734670614731846           FEFCKVDAFPDHKKVLRYAEFRRPQGD
   1000.0000000000000       0.99791542538782430           FELKKLKALEQQKHMLFREWLFEIKLD
   1000.0000000000000       0.99653343552537110           LNFEDFESIEEIDTRLHCRTMKETKEH
   1000.0000000000000       0.99484842559343645           FNIEDMENLIPMNWMLITRKFKEAAAK
   1000.0000000000000       0.99594276339681187           FNLTPTRQLRNMDEFMFDSKFEDMDCK
   1000.0000000000000       0.98673179443790981           LPFKTVPAFNKMPVYILVERLWECSPA
   1000.0000000000000       0.99199098607789937           FELMKVDGLQQLRAMMLPNKIADCDIG
   1000.0000000000000       0.99695830997773571           FELCKLEPLIKVRILFMAPHMKEIPCG
   1000.0000000000000       0.99393713579621790           LELIKIDGLTNTKHFLLPNALRECKPE
   1000.0000000000000       0.99663097924211552           CEWKKIECLWRCKRILFRDPIKTCSAD
   1000.0000000000000       0.99267598249353273           CELVKCQYVPDCKYYLMYATLIDCEKP
   1000.0000000000000       0.99572319272645948           MEWGKFDLFCNLRKFMCRPYWKQCPCD
   1000.0000000000000       0.99315462979536806           LDVEKMDWMRPCKWHFFQKNFRDMEAE
   1000.0000000000000       0.99701993687428714           FDFDNRERLAEWSKMVCNKSFKQPPCE
   1000.0000000000000       0.99545263660211647           FQLQNLERLQEWKRWFLTKRLRQFKID
   1000.0000000000000       0.99643886616285027           LDIVKLDDYTKMKTILCTAQLRGKQCP
   1000.0000000000000       0.99337276816821773           LDLASCDPIEDWSRRFVAGNCHDIKSD
   1000.0000000000000       0.99537976883761536           FKFPECNEIPKVEQVCLNWNCPKIRIR
   1000.0000000000000       0.99816691070510921           FRLCECEEIGKPEEGFLHQRCKEIRGH
   1000.0000000000000       0.99695466500335350           LRLQEVAPLDGGDDRLESKEIGKKGDH
   1000.0000000000000       0.99581725602560545           LKICDTEAFDPSEWWFWSCDLHKMRRG
   1000.0000000000000       0.99551703064835362           FKFKDKKALCAFEQCFWNEDIENKQWT
   1000.0000000000000       0.99362518477457729           LRFHDWKEVHKCRSCMLMPIMEKIECG
   1000.0000000000000       0.99639953014549576           LKIKDVKNFCDHNICLLCQRLESIKCG
   1000.0000000000000       0.99523658057353270           FKFFEMKEFCTCQCFFIAATLEELPAG
   1000.0000000000000       0.99503595141702084           IKLVDFKILKQYDGWLISEGLESMDMR
   1000.0000000000000       0.99323880460619607           LKFPECKEIRKFEWPIFAATWQKIETA
   1000.0000000000000       0.99764304452387054           LKFCECQQLENPEFYFIMGPCKSLKDA
   1000.0000000000000       0.99483217978020477           LRFYDINWIDETEPRVFPQPLGGLKDN
   1000.0000000000000       0.99530549263664625           FRFMDMGCLETDDCRFYHADIRESKDT
   1000.0000000000000       0.99627576397514295           LNWCNLGILESHQRRLLKCTFKTIKED
   1000.0000000000000       0.99843760069139009           LRFCDFPELKKPEEFIWPCRFQNHECR
   1000.0000000000000       0.99709266985280420           LRMCEFRHFGGVDPLLIWCKIEECKLR
   1000.0000000000000       0.99696364513968483           FKFCDMKPMETMDHRIITCTLGGMNED
   1000.0000000000000       0.99768257005766903           LEIWKCERLDPFKTRLIDPRFNETKDG
   1000.0000000000000       0.99546048077862448           FKFVELDEFDSWEMRFFQRRIADLKTQ
   1000.0000000000000       0.99468848235616392           VKLGEVRACSEHEERFCQRALGSCRDR
   1000.0000000000000       0.99670675144833765           IKLCEVDVWDPSDEYLQYRKIKDKREK
   1000.0000000000000       0.99371725942037281           LKLGQIQPLPRCEDCLDIQSLPQRKCK
   1000.0000000000000       0.99576997565683156           FNIMEIDECEKFQDILCYCHVRRCKGK
   1000.0000000000000       0.99537192107067085           VEFPNLDGCDPLKSRLWNGNWRECKYD
   1000.0000000000000       0.99414451440643459           IEFMRLECFNGLKVYLLGSNMKNMSAG
   1000.0000000000000       0.99577119207224052           LEFTRFNMIRSPRYYFCHQPLKQCEPE
   1000.0000000000000       0.99349197631234443           IELAKMKSFRNIKRYVYTNDFARVSMD
   1000.0000000000000       0.99845414737081617           LEFVSLERWWDVKRILFSADIRKWNLE
   1000.0000000000000       0.99453063442371015           IEFDRSNYFCHAHNCLFTRRFGEFPCS
   1000.0000000000000       0.99703159017879206           LELFKIKSFCQYKWCLWPHPFVEVSCP
   1000.0000000000000       0.99358257054197674           FDFCKIPSFIGLKKVLIKACLTRVTME
   1000.0000000000000       0.99418825241723296           FELVRVSTLRQAKVWIFKRTIISVEMQ
   1000.0000000000000       0.99242929467330920           LELRRIEQFRACKYGLVEYGLHGRDPK
   1000.0000000000000       0.99811840364025883           VEIPKMKCMRACGRDLFHNEMEKIDKE
   1000.0000000000000       0.99613369814153907           LELVRMAAFSGRKKVLLRRELIRASID
   1000.0000000000000       0.99847081091292755           LELWKAKRLPDVKSWIFGPNIEPFDHG
   1000.0000000000000       0.99609465461725111           LELGKFDYIHPLKYCLRFREVKNDDCS
   1000.0000000000000       0.99560715370681685           LDIWKLDCIPALKKWFHNPPVKNQSPD
   1000.0000000000000       0.99428208768358195           LDWEKLENFTTMKDGLCCKYIKPVGCR
   1000.0000000000000       0.98980965350403938           LEFDSMDSVNTTKKSLCKKGISAMKNE
   1000.0000000000000       0.99639465849805264           FELARMEWFTACKRTFIRANFRRASFE
   1000.0000000000000       0.99210288464481733           FELWTVSRVDDYKRYLHNDRLCECTDE
   1000.0000000000000       0.99232916771780977           FNLKQCTPWDRDSRRVMRQNLPAHKED
   1000.0000000000000       0.99227127963260964           LPLMEISACDSWEKRIWKRQICSCRPD
   1000.0000000000000       0.99394164774286742           FRFPEFGCLEKWQQRFHKSDFGSEKDS
   1000.0000000000000       0.99356985273828169           MKVHDINGIETCENRFWSDYIMPMKDN
   1000.0000000000000       0.99856321880348831           LRMCEMKCLEPYEWRLYYATFDSPKDE
   1000.0000000000000       0.99726395501055998           FKLVEAKCMEHLECHLFAASLDEYKPG
   1000.0000000000000       0.99529314506121380           FRLDDQDGVDGYEDRLVPRDMKKVADQ
   1000.0000000000000       0.99614665319479712           FRFMEFDLFDQDDEHFFEGYFKDMTSR
   1000.0000000000000       0.99458217282452299           LKFPELETIDRYEFRLFPVGIRQMTNP
   1000.0000000000000       0.99082533552324825           FKLEELEKLDTYNALWFEKTLRSQSLS
   1000.0000000000000       0.99593947702602281           LDLYKRENLTPRKECLFYPHVREMQCK
   1000.0000000000000       0.99637884879790206           LELAKMEPLGNIRCCLKYADLKRAGTP
   1000.0000000000000       0.99702036242801784           LDFCSMDNFMKITWILLHCHFRDAGID
   1000.0000000000000       0.99157629660906210           FHLCQQKELVRIQKLILQCALEDMSDE
   1000.0000000000000       0.99521648412100250           LDFCRWNDMNKATRFFISCPFQRGKFE
   1000.0000000000000       0.99603348756342547           LDLCGYDKFDDHSRYFFTCQLKKNRGE
   1000.0000000000000       0.99319184925836212           FDFYRIDKFTEWRWYFCPAHLSNCQCD
   1000.0000000000000       0.99537833567577572           FQFVQVEKLCEFKHCFFGGWLKRCCCR
   1000.0000000000000       0.99414550069236773           IEIDKPDYFQPMKNCLLDGRFKDMKLN
   1000.0000000000000       0.99498569941150672           LELQKIEKFNEKNKPLMGKRLRTHKGG
   1000.0000000000000       0.99309621615312305           IELHKVEGVDPYKMDFYQTRVKEVKHK
   1000.0000000000000       0.99502132124636078           FRMDDAEQLDKLEKVIWHRDLRDYKSE
   1000.0000000000000       0.99722231912764514           LEFDNMDQLYNIKMMLCYKSLRDFQVE
   1000.0000000000000       0.99938968410329343           LDFVRAERLCDCRKCLCRTCLWGCSCD
   1000.0000000000000       0.99303314624128003           LEIEKMNRLYEPKKYILTRNLHKVAAN
   1000.0000000000000       0.99448400189386743           LEFEKFKKLDEVRVAFFHSSMEELAIP
   1000.0000000000000       0.99185468671479882           FHFERMHSIKKFDWYLLSKKFWNINFP
   1000.0000000000000       0.99820692449775517           LDLCKPKKFSDMRSFFCGCQLMKHDCD
   1000.0000000000000       0.99672391345308442           LDLKSMREMCRVKRIILKEGLFPLRID
   1000.0000000000000       0.99655912284524251           FDLRKKRDLGKWQRCIMNEHFEPQACD
   1000.0000000000000       0.99432252068293991           FDLLRPRVLGNHKRMIVKADMYKVPKE
   1000.0000000000000       0.99360495307436936           IDWRKCKQMKDIKPIFKRDDWARPDAD
   1000.0000000000000       0.99576542261141476           FGFWSPRWLTPMQRFLIHPAFEKIQAE
   1000.0000000000000       0.99605566081054497           LRFRENKSFPHIDKCLLHEEFQKHDCD
   1000.0000000000000       0.99564467019241143           LKLSEMKLIKAVEDFFHDPSFEGDQHR
   1000.0000000000000       0.99657588216409143           LRLWEISMFPPFEEWFMNPEFVKENPK
   1000.0000000000000       0.99726816477337932           LGLCPVRYLEREANKLIKQKLQDIKED
   1000.0000000000000       0.99743673751677830           LRLADMNPMEQMQYRILGSSLQSWKEP
   1000.0000000000000       0.99886996138302586           FDFRNFPQLENHKRHFLKDKLWDVSKD
   1000.0000000000000       0.99686410755121346           FNFVQLQKLEEFDNMLFHPKLVEMKED
   1000.0000000000000       0.99788708662791503           LRFSDCGEFEKIEIKIWESRLAEMKNR
   1000.0000000000000       0.99735586822642375           IRFPEIKCMSPLEEYIFQGQLEEIDQK
   1000.0000000000000       0.99592866181836082           LEWRKVKNICEVRWLFVGDRLEQVGGN
   1000.0000000000000       0.99637259235421050           LEFKKVNAMRDFKAMFCCETIQRIEIP
   1000.0000000000000       0.99745909434843716           LDLPKLNNCRDGKMWFGNQDLCRCEPE
   1000.0000000000000       0.99373679262768455           LEFKKVTHIQNTKRFFCWEDLGSTNMP
   1000.0000000000000       0.99803955904560904           LDLDRCENFTQVKKMVVPKKLSEVQWE
   1000.0000000000000       0.99423753887307875           LDIDRYEPVQPAKRCLARYQLKKTNCE
   1000.0000000000000       0.99460972803657077           LKFYSLKGLASIEKMLFRNYLTKMNCE
   1000.0000000000000       0.99773448078685001           FEFCKADYLHKGKRYMVHSQLRKADCE
   1000.0000000000000       0.98866162168067906           MELIKYDWICEESRCLVRNYFRAANCD
   1000.0000000000000       0.99590453341993657           FDVSKMEKLRDFTSWLLDCQFRRFEPK
   1000.0000000000000       0.99646490204638771           VEIEKLSKLMEGKKCFFRRCFAGVRMD
   1000.0000000000000       0.99720632090574213           FGFESYQRICEVPKCMCQRNMKGVSCE
   1000.0000000000000       0.99816910695335992           FEFRQLKHLWDMKDFVFPDKLWDCKMK
   1000.0000000000000       0.99178801951067275           FGFRNLKPIEKWSQLLVGDKLWDIKFT
   1000.0000000000000       0.99453086301305260           FDLGKMQTLHPQKKMFGKGNFNEVPSD
   1000.0000000000000       0.99723199819302877           LDFCRLDTFGDVQRILIPCTFHQFNTE
   1000.0000000000000       0.99639688001868010           FEICKISKFREFRWILIRCSFGHPDIS
   1000.0000000000000       0.99096321124858866           FDFGKIRKIGDYRGILLCPTFDGIKWP
   1000.0000000000000       0.99449207832083886           FPLCKFRPIAGCPKCLYKCGIERVTPD
   1000.0000000000000       0.99554082515097331           LELPSYEQLGNHKRGFCQGGFHKCPGE
   1000.0000000000000       0.99322540129287251           LNFESCKKMKEWKSDLDKKRFTNSEKE
   1000.0000000000000       0.99809083671394760           LQFMNIKVIRARSDDLCSKGLASCERR
   1000.0000000000000       0.99712536515770767           LDLCRMTVWKAKRQDFFSCPLKNPDRD
   1000.0000000000000       0.99579410189829098           LELYKVDWFKGARNYLCMESIKNWDPN
   1000.0000000000000       0.99251540687218076           IALGTLKTFRKLRNMLIAWRLYDMDFK
   1000.0000000000000       0.99576864816317234           LEFWKTNGFKGCKSCMIRHNFYKHDCQ
   1000.0000000000000       0.99247947579517171           LSYDKFENWFKLTKFLCKKSLRPPRCN
   1000.0000000000000       0.99409369127360747           IEFIRMNTFGHPKVCLMAPKISDWGCA
   1000.0000000000000       0.99475976743893713           FDLENVPKLPDCQECFLWKKLINVACN
   1000.0000000000000       0.99663934854622116           IDFDRPQSFAEHNKVMLHKEFPKIGVD
   1000.0000000000000       0.99712548408046531           FELTRVGKIEDIKKMIRKNEFSKKRYE
   1000.0000000000000       0.99921596982326222           FDWCKCNKFEDIKRYCIKHNCNKAKWE
   1000.0000000000000       0.99393806168774357           FDFVKVEDFCSINWLFFSAALTDINAD
   1000.0000000000000       0.99265627378094123           FEFGKLNHLYDSKSVLMHYDFANGPCD
   1000.0000000000000       0.99737470244846893           LEFMKLEKFASFKAVFCVPQFKPVGCQ
   1000.0000000000000       0.99788926266827604           IEFEKLEKLREIKCLLCAKSFREANIN
   1000.0000000000000       0.98979077052443853           LEWAKMKKWDELKHFFLWSWLDNDRFP
   1000.0000000000000       0.99656656885949646           IKLQELKPWGNVEYMLMMPVLEKCDWK
   1000.0000000000000       0.99421427019799458           IRLSDLKKMWEFDPFFAGASIERCPIQ
   1000.0000000000000       0.99691080720740033           FRFTDCKQWKNLDYLLFWDTVDKTEIK
   1000.0000000000000       0.99646452643420402           LKLCEAEEWTKAEDAFLWGSIRPCPDK
   1000.0000000000000       0.99311164691020370           IGIYNCEVLKPCDEYFLTPPFKNLDMK
   1000.0000000000000       0.99538660274548907           LRFVELENLSNREYLFCDADFRKWEPK
   1000.0000000000000       0.99239847486275345           FKWMDHPILVGSDEVMLEQQFFRRAVK
   1000.0000000000000       0.99753907007280929           LKLQEMEPLCDCEELVVEQTFHDIDAK
   1000.0000000000000       0.99562109539856203           FKFVECQVLCAFEDVLWGTRLYDIPNR
   1000.0000000000000       0.99375421027058752           LKLSTLDWLDQADDYMCYSALRSVKPR
   1000.0000000000000       0.99554140288853310           IKLEECEHLERASCKFMPNQLRQYKEA
   1000.0000000000000       0.99159430121588255           FQFGNSDAFNKAKRFFARKEMRKRKIE
   1000.0000000000000       0.99724364213015426           LRFCTISEIGKMDKFFCSTCLTGCKWE
   1000.0000000000000       0.99462006659339774           LRISKMKRMCEWDHCFVRNWLEDMQCE
   1000.0000000000000       0.99738530695765204           LDLKKWRLFRQLKKLLFSDDFEKQNIE
   1000.0000000000000       0.99771297673069814           LELQKIEKFEQWKPHLFKNQLKNINEE
   1000.0000000000000       0.99434144790884982           LDFYKVKKLPDTKGYICPPRFPDTSPK
   1000.0000000000000       0.99616564173273570           FEFFKFQRLQECRHYFLSAGFKDCNMD
   1000.0000000000000       0.99365974167647064           LDFVRVNKIDEMRPFFFDMPLTHFKHQ
   1000.0000000000000       0.99515343402165035           LEFKKFDKFAQASQLFLGGRMKDLGVN
   1000.0000000000000       0.99434508066098126           LELFKIKNLKERRRDIVRQQFNGYESD
   1000.0000000000000       0.99565722151837188           FDICKLGYLKNKKKSLFQCGIDKWERD
   1000.0000000000000       0.99179668092183304           FEFGKWKHIRDHNELVIQGNLYDASLR
   1000.0000000000000       0.99679274764514525           LECCRISKLRDLKNLILQCRFQDWDLS
   1000.0000000000000       0.99624425764382962           FDICKISMLQQGRRLILKCNLGEMNQE
   1000.0000000000000       0.99757648484259576           FDFIKWDELARARWLLWSCRLRDLALD
   1000.0000000000000       0.99307867208487255           LDFQKFKDLFKIRKLFVSRYFKKVQFN
   1000.0000000000000       0.99754425593194451           LELTRLKTLRPYKPDFLRRDLCKMNKD
   1000.0000000000000       0.99303376316777547           FEYCKMQRLREDKRDLKPSEVMKEESG
   1000.0000000000000       0.99629285420263403           LDIDKKPRFRDAKVVIMDKRLSGLEFK
   1000.0000000000000       0.99586433882291947           LEFMKATGLKDTKGYFWQPEFARVDSD
   1000.0000000000000       0.99303887172389105           FEFSQMEKFSDFKHILINGMFRPQKIE
   1000.0000000000000       0.99439266216790323           LEIDRHEKIKPMRRFICAKEIKRIGLD
   1000.0000000000000       0.99147855580171973           LDLEHCEPYRSWNGELLYKYLTPQDKP
   1000.0000000000000       0.99651555070792319           FEIEKTESMRGSSCYILCKYLQPWEKC
   1000.0000000000000       0.99747258541640360           LEFMKMRQIKKVKHLIFHTVFFGCEID
   1000.0000000000000       0.99788992556124279           LEFEKFEPLRSEKRDLVRKDLCNPPKE
   1000.0000000000000       0.99160238571099979           FELIRMDKLRSTKTWLVRCGFGQAEAD
   1000.0000000000000       0.99454593277914982           IEIAKFKAMRGARHYIDQSKIHEHPRE
   1000.0000000000000       0.99692509883305380           FEFGRLNTLGECKWCFLADKLPEINGP
   1000.0000000000000       0.99481628928469490           FEFGKIKDIVDYKQILFHDKVQDMAFP
   1000.0000000000000       0.99652709189145305           FDFERMESWDRVKAIMLHRKFRDVKYS
   1000.0000000000000       0.98881162597780214           LDLDNIDPFSGGKNVVMHNCIRELPVD
   1000.0000000000000       0.99641077051939209           LDLKRVRPFPTCSRCLFKDLFWKVNMD
   1000.0000000000000       0.99772156482954433           LDIMRCRDMKGVKRFLFAMKFEEWEMD
   1000.0000000000000       0.99383287264253795           FQLIRMQRVEDPDRWMIKAAFCTVRVD
   1000.0000000000000       0.99601917746741975           LELIKWDMLRKCKRLFLKARFHNYNME
   1000.0000000000000       0.99785652280612092           FEFKRQRALKQRKKEFFGEEINKASKG
   1000.0000000000000       0.99556453975966186           LDFCKLRQIRNLRPILLHMKLADFERH
   1000.0000000000000       0.99565662137784783           FDFDRIEEIRKGKGFVFHKTLKGCDED
   1000.0000000000000       0.99505633098241686           LSFEKVNEMGKFRRVICKRGLVSPGLE
   1000.0000000000000       0.99424788195692859           LKLVDLHYFDQGEKWILRARLYRMRGD
   1000.0000000000000       0.99180218405174858           LEISKIPQLTNVHCVVFKTSFWDGQVE
   1000.0000000000000       0.99504585368268783           MEFARMKYMRAGRKDFMKKPLTKMQNE
   1000.0000000000000       0.99460343220747394           LDFYRCEGINSVKYLFYKKPFRDMPME
   1000.0000000000000       0.99676676714022783           IEFVKIKRIHQMKYYLWHCRLIEIDHG
   1000.0000000000000       0.99359183298276443           LKFCNFGDIYRVQCFIITCRLTEAPCG
   1000.0000000000000       0.99758908554130266           LKFTDLGCLDPTEPRIFDNRIWELRDN
   1000.0000000000000       0.99553671513994180           FKITEMRGIESMEQYMCGHGFDGAKQQ
   1000.0000000000000       0.99816292829450437           LRFDDIDRFEDIGERLMGRSLKHYKEK
   1000.0000000000000       0.99662522610123350           LRFLDIECIDTMEHRFCHNTLKECTDD
   1000.0000000000000       0.99555771071202281           LDFKELNQFDEYEERMCQDTFPECDDK
   1000.0000000000000       0.99531725550481331           LHITDVKRVDEWEERLWYSNLVKCKYR
   1000.0000000000000       0.99462354537853559           FKWAEVEPIDPIDRCLISWTIVGLKCE
   1000.0000000000000       0.99009709759808973           IRVAECDQWETLEKRFWAGSLNKWRES
   1000.0000000000000       0.99787523461457672           IKFSETGNFERLERKFIHEGFGAWKED
   1000.0000000000000       0.99825991275785941           FKLEEVDSYEKQEDKFFGKRFRQGKDH
   1000.0000000000000       0.99446068481461336           IKMVELDEWDKMDGRLFPKKLRTTKWP
   1000.0000000000000       0.99526983153425608           FRIAEITACERDDWHFYHNKLADCKNP
   1000.0000000000000       0.99626254116877244           IRVRDVRAMCNPEGCFFSEGLWTFSCT
   1000.0000000000000       0.99231321572977504           LRLRDADKFEDWSPTILTSKLYEWKDK
   1000.0000000000000       0.99533140402902898           FKWYNMEKVNEQEPCMCPPGLKSVGCK
   1000.0000000000000       0.99796387173176648           FKFESLPGFCQFDECIMDKRIYDQECR
   1000.0000000000000       0.99192681747942124           LKLADMNAICGPDECLVSHCLRKIPLK
   1000.0000000000000       0.99555705930024974           FKICDMEAIDGCDYHMRVPTFKKPSDK
   1000.0000000000000       0.99898482786776288           FKIAEFPAMDGEETKLLESKFWDVSER
   1000.0000000000000       0.99547526224877281           FKFKDMKALHPIENMFQTEKLDENREG
   1000.0000000000000       0.99770850514956422           LKLGDFRYFQKYDVCLFNGRIEEIQCK
   1000.0000000000000       0.99342256878642310           FRLKECRNIRKPDELVLSERLAGITMR
   1000.0000000000000       0.99427426649223938           IPLRPINKFGEIRDCLFQELLEALGHK
   1000.0000000000000       0.99596706785836187           LKYSNIDCICPIEECFGETWIYPVGCK
   1000.0000000000000       0.99811122651638839           LKMIEVEWLCPCDTCILDEDLVKYGCN
   1000.0000000000000       0.99545178633806508           LRFFDVQQICKCDECIVKAEFCSIQCE
   1000.0000000000000       0.99319254129290790           IRMHEISALCQVGQCFMEREMRSVGCK
   1000.0000000000000       0.99020025999458550           CRFEEFRDLAKCENVIMRNALIAWSLD
   1000.0000000000000       0.99594962907753215           LKICEVREFSKMDKLFMRGMLPAFDLD
   1000.0000000000000       0.99417023384824188           LKLKEVNSLEEMDCWMMIQALTPWKLA
   1000.0000000000000       0.99687573894980197           IRFHECKAMEREETKFICDAFWPVKDA
   1000.0000000000000       0.99377223998471675           FNLGKFDKIEDYAGRLIVSCFKTAKDN
   1000.0000000000000       0.99395257928460179           FELAKMERLPSDKECIMPYHLRGAGPK
   1000.0000000000000       0.99051287196503723           LRIDPFDAIRKIDCVIFTRSFKKMQLH
   1000.0000000000000       0.99524022925387101           FRMCDVDEMNKMDAFMLSMSFRKWRVK
   1000.0000000000000       0.99405423282701733           IKLKDLPELCKCEWFLFVNDLIKHRSK
   1000.0000000000000       0.98718898101023012           MKMRDIRPISHFETFICCECLENIDGR
   1000.0000000000000       0.98979478469323423           FKIADFKECQRYQYTFCYGQVEKCQGA
   1000.0000000000000       0.99763076865908507           FDFSHVEMIDQWKKPLIGKEVKKVKGD
   1000.0000000000000       0.99448752572985222           LEVRKLEMWINWKSLLCWENYRQCTCE
   1000.0000000000000       0.99519800771444189           IELYNLKWLGESKYGICNQSLEECKSD
   1000.0000000000000       0.99577633724252268           FEFGRFEKFTEIKECFMGTSICEIQGK
   1000.0000000000000       0.99365371954720194           LDYTKFKRYREFNECLAYQGVEDMNCK
   1000.0000000000000       0.99556882609767305           LEWRKLGHLPDCKPIIMKDAIVTWSAD
   1000.0000000000000       0.99730722156155183           LEFFKLSVCERSRKRFINRRLCECKQQ
   1000.0000000000000       0.99538754582700129           IEFEHLEMFIAVKDILFRKVFKTFPAD
   1000.0000000000000       0.99742644412504322           FELEKADSLSSMGAMLLSRRLKEMKMG
   1000.0000000000000       0.99498155024791857           LDIPKAETIQKVQRWLCIQSLRSVNCE
   1000.0000000000000       0.99763490973167035           LTLRNFEKFCDVQQCVLAQEFKKFKCR
   1000.0000000000000       0.99509380325237373           FNFHDCERIDDFDDMLWDTCFWECKPR
   1000.0000000000000       0.99669030874267261           FKFYEMEDFCRIEVCLMHPKFKQMAQS
   1000.0000000000000       0.99497704703672663           LRLWDFKDIFKWEKILWHRMINQCPCD
   1000.0000000000000       0.99695233726917099           MRFRDFPPFEQIEHKLLVDPLWQVKDT
   1000.0000000000000       0.99466801184354547           LPLQELECFDSAPQHLVGERLHDMKSK
   1000.0000000000000       0.99695382775340768           LGLGRAEAIESVQRHLICSQFKKIKHD
   1000.0000000000000       0.99614521265077749           IEFEKHEGFSKFERVMISRDFKEMNVE
   1000.0000000000000       0.99528011460043320           LEFCHWKKIVNIKRVIIYGYLERFGCE
   1000.0000000000000       0.99727972174373547           FDLKQIQGFKPINECMCEEQFFKAECK
   1000.0000000000000       0.99111538855752068           FNIKQFQKFADMKEIIMTQDLFKMSGR
   1000.0000000000000       0.99628841748777774           FKFGEHNQLDTIEDALLETRMPEAKLK
   1000.0000000000000       0.99321443772982365           FRFWEIDSLWKVECFLYAREFGNGKAQ
   1000.0000000000000       0.99647215151414759           FKIMEMKMIDHPEWWLCYPHMYDCKCP
   1000.0000000000000       0.99899968413652329           LKFTEIKTFHPLEGCLWYTDLDKWPCG
   1000.0000000000000       0.99653555351656620           LKLDELDHLGNCENIVIAKEFKKIKEN
   1000.0000000000000       0.99772481660960155           LRLEEFKNLNNFERVLMHKNIEKFEHE
   1000.0000000000000       0.99724476781438398           LTLDKFDEIMKSDKIFIRKSFKNLPVD
   1000.0000000000000       0.99786480538889166           IEMKKFQTISPARRCLVREPFGRISCE
   1000.0000000000000       0.99394915074455203           LEWHKAAVIVGLDKLIMKPEFIKARVE
   1000.0000000000000       0.99390580931777883           IEWHDCPCMEDCKRQIMRDHFWTFKEE
   1000.0000000000000       0.99117089238950762           IDYNDCGEIEKDRRKIVKGSCIELRNE
   1000.0000000000000       0.99334428883703352           FELVSWRDWTKFKRIFWKCGINDHSEE
   1000.0000000000000       0.99119695038345712           IEICKCGVWHALRQYVFCARCPDMRNN
   1000.0000000000000       0.99732865276807470           FDWCKMRGVKSMRKEFLKNHFMDVDTD
   1000.0000000000000       0.99606660315549012           FEIIKLNYLNEAKRCLMRYKFDDFHIE
   1000.0000000000000       0.99455283411632489           IDMDRCPAIRSIKHFFMSRHLMPVEFE
   1000.0000000000000       0.99849400300851432           LEFKKISAFHKFTRCFMHDKLAELECE
   1000.0000000000000       0.99523125116733091           LEWETLGQICGAGRCMWKKEFVRATCE
   1000.0000000000000       0.99743930796126434           LYFESFESLCSCKRCMWKKDLRKVAGE
   1000.0000000000000       0.99720698369086735           FSIEKQSMFCNLQKCLFRKSLTNLPCE
   1000.0000000000000       0.98903870293034080           IEIPKSSDLMSMKNCLCHWGLAKCQCE
   1000.0000000000000       0.99867790820579783           IDLMKLPALCGLRRCLWKSEWWNFTCE
   1000.0000000000000       0.99812467627231216           FYLHKIKDLCKVQFCLCRDRVEDGPCE
   1000.0000000000000       0.99594242367678121           LDLWKAEELPRFQHFMLHYNLKECTFD
   1000.0000000000000       0.99720516387544356           FEWCRMEGYDGVKRRFLNGQMKDPRYE
   1000.0000000000000       0.99443713199287675           FEFVRVPPLEECRRFLMSDNLAELKID
   1000.0000000000000       0.99488969446606990           FDFRKVRNFKSIKALMFHNKIENVDWD
   1000.0000000000000       0.99331253899079952           LDFPKFKGFKSIKNWFEKMKIDSTENS
   1000.0000000000000       0.99590048750772042           LELTKVEEFCRAHWCLCWNRFSEVTCS
   1000.0000000000000       0.99501098515962505           FEWMKQEYFDGHDKCFCKCSITDQRCE
   1000.0000000000000       0.99594544274674657           LELEKIQRITGMKKCICASDLSRYNCQ
   1000.0000000000000       0.99546797447502733           INMEQFGDCNNEKKRFCRRHMGTCQDE
   1000.0000000000000       0.99347640999402598           IRFVDYKECEKMPPFVIPTRFSDCKCK
   1000.0000000000000       0.99674005745200200           IRLCDLPELPKLEPYLMGCYLFKLTYG
   1000.0000000000000       0.99280350490695912           LKLLDFREIQKCETCLFMAFISHLPCA
   1000.0000000000000       0.99709977794000093           LRFKEANEFPRWEVCMIEENLTDQSCK
   1000.0000000000000       0.99554580598881659           IKIKEHKIFFQCETCLFVDAWDKFSCQ
   1000.0000000000000       0.99671708583078522           VRLTDFSEVKKMEEVVCCTHFHDCECK
   1000.0000000000000       0.99599458403373442           LRLKEVKIWKQVPEALMDDPIERGDQK
   1000.0000000000000       0.99374576485149879           FHFARMKKWKEVPCYIHWTGIEKEDHP
   1000.0000000000000       0.99337075850066581           IKWGEMKHVKSVEQMLHEGSFERWEYK
   1000.0000000000000       0.99583141759309379           IKFCEWSALRKIEQYVLYCAFNEFEEK
   1000.0000000000000       0.99623761188544202           LRFCDHKQIYTFELVFLTCRFEEIPEN
   1000.0000000000000       0.99587296683519766           FKLRDAKNLIKRDPLLFCDKLENQPMG
   1000.0000000000000       0.99825936803238846           FRFCECREFGRIERLFFHCEFFKWTGD
   1000.0000000000000       0.99660576395021172           LRLHDFQEVEKIDPLFYFEKFAEPKHQ
   1000.0000000000000       0.99391316006357944           LRWKEVRDLYNCESCFIGDRLMDLDLS
   1000.0000000000000       0.99301739639647280           FRFKEVKSIDTSGWIMVDENIDDLKDK
   1000.0000000000000       0.99249206199035134           FKIKELRPFCPMERIFPEEELSKPPPS
   1000.0000000000000       0.99249035295775134           LRFKEIRWFGHCEGCIVNGAFAKIKWK
   1000.0000000000000       0.99429947412159769           LKFWELDNFCKWEMWFIHYTISNLTCH
   1000.0000000000000       0.99564508351380776           FRMHDFKFMCRAEEVLCFEAFERCHCK
   1000.0000000000000       0.99186992140507979           IKFKDLGQLSRLDSCFWDDHLNNRNPK
   1000.0000000000000       0.99527796755273290           FRIKEMNNLEPVPDILFEEWLNRFRGK
   1000.0000000000000       0.99828680600979958           FKLKEFSHLEDPQTWLGEEDFQKAKPR
   1000.0000000000000       0.99670550756401799           FKFMELSLLCDFDDCFLYNIFQKLNCK
   1000.0000000000000       0.99584635792832232           FRFVEFDDLAKLETCFFPQPFKQAHCG
   1000.0000000000000       0.99542410302097184           LQFTNQKMVCPLQKCICNQKFEECSCD
   1000.0000000000000       0.99652863522066004           FNLYRIRPWCDVTWCLCWPDLDKPSCP
   1000.0000000000000       0.99108607235519830           FALKSPKTMWDVNYCFCSEEVIRMPCK
   1000.0000000000000       0.99218236004257054           LDLRAFGSFKDVSDIICQDTFYRIDCK
   1000.0000000000000       0.99448537226902467           LDFSRLQRLDDIRDCVFEDKFKSASVK
   1000.0000000000000       0.99544478686645910           LDLPTVSGFRPIKEDIFYNEIHKFDNK
   1000.0000000000000       0.99357416743216920           LRFQDMQRLKDIQEILGQRHFTGTDSK
   1000.0000000000000       0.99619828116198705           FKLMEMERWCEVEEVLMEPNMHRPCWK
   1000.0000000000000       0.99450740959021722           FNYRNMTTFGSCGECLCREKIVQLDCR
   1000.0000000000000       0.99559862063708404           LKLKDTNNLEECEDILCSDMVIPCKCK
   1000.0000000000000       0.99579072716339090           LKWKDVRCVDCIDEHIYGECLDNVRDK
   1000.0000000000000       0.99745098777357355           IKIRECTAFDDSEEGLADEGIPGMKQK
   1000.0000000000000       0.99730920237145215           LKIIEIDCIETWDARFCGPNFRKCRED
   1000.0000000000000       0.99279293484394870           MQLGSIEPCEKESAKICTNALTDCKDD
   1000.0000000000000       0.99762882121818786           FKFWEIQEINKDERRLCGPYIYECSDD
   1000.0000000000000       0.99322156561856911           FKFWEWKMINPFDALLHYEEMEKDDLR
   1000.0000000000000       0.99770142837350384           FEVKRICACRDEKEDLIVETFCNCEGK
   1000.0000000000000       0.99610181529661890           IEFEKWAGCEGLKNYLMRNGLCQCRAD
   1000.0000000000000       0.99550520396531084           LQLMKVGSCKDEKKEIFAAPFCDCSKE
   1000.0000000000000       0.99802612407604141           MEYKKFSMCVSIKKLLCREGLTNCASE
   1000.0000000000000       0.99793688458967456           LEFCKCEGLTSLKKILLNGEITKFEWE
   1000.0000000000000       0.99383487101999624           FEFDKTDKFRNLPLIFLVRKFKSHEMA
   1000.0000000000000       0.99201330598398940           FDFWRWSKLKEYKAHFICRALSACEGA
   1000.0000000000000       0.99607619574242701           LDFDRMTKFYKCKRLFIHKDFSKAQFD
   1000.0000000000000       0.99374700187991860           LEWEKMDTIKECKHWFPPKEIKTTESP
   1000.0000000000000       0.99709124483568767           LDFTKVKKFHEVKKMICSMDCDKAEID
   1000.0000000000000       0.99722400550884294           LDLFSVDVFKPFKDFIFEYYFHDMEMK
   1000.0000000000000       0.99648987115715881           LELDRIDRFKDWKGEVVGKCLTQMEWK
   1000.0000000000000       0.99665149160293098           FEFWKPEKFGSLRQVLWSHKLKDLHVK
   1000.0000000000000       0.99599603370758161           LEILKWNRFHDVRGWICFRKFRDLHCG
   1000.0000000000000       0.99650713614040853           LELKKVENVDSLKAILSDEKLRETKEG
   1000.0000000000000       0.99768892610424187           FELKNLAPLEEMKAHLMKEYFVQVKWS
   1000.0000000000000       0.99334188633804277           FQLCKIEYWEKQTAYLYNANFRKEKPA
   1000.0000000000000       0.99392737198499470           IEIEPMDGFEPDHTRFDKRKIGEHKEE
   1000.0000000000000       0.99614632641128020           LSLRKVPAIEHGGFRLFMEKFAEWKEQ
   1000.0000000000000       0.99624225160929336           LELRPVGGCNSIKQRLCCEKLHSCKDS
   1000.0000000000000       0.99554962557534632           LEFRKINSIDQAKPTLMPEQLPNCKVE
   1000.0000000000000       0.99632988918633236           IELRKMPCLEPVKRWFWKDKLPKDKFE
   1000.0000000000000       0.99685714902469258           LELYKTKHLDSIRHYLIRWKLQDIKRD
   1000.0000000000000       0.99454872168324637           LELDSMGAFDGVRKHIFRKDLGHRRPE
   1000.0000000000000       0.99513126868331303           LDLARMEALNGNNKNFVKSEIRKAELE
   1000.0000000000000       0.99220494752930011           LDFCREDSLTDLPWLILRCPVRELKMD
   1000.0000000000000       0.99799725282896956           IELFKIEMLWHWKKLLMRGTLKDCPCD
   1000.0000000000000       0.98750099858149132           LEFQAIESWCTLKHCLMRCRLKDIHVD
   1000.0000000000000       0.98905748332920829           LDFERLESIDDFRTLFYKNAFKEKKMD
   1000.0000000000000       0.99396900365150787           INFEGAEVFPSIDKFLCWRHLWDVQCE
   1000.0000000000000       0.99588921867428581           LDLDKEDRFKDYSAMLMPKQFMNLEWG
   1000.0000000000000       0.99583080320007811           IELSKAEHFHNIKPYLMATYLKPFNPN
   1000.0000000000000       0.99357232259540573           LDFDKEERMDDWPPKFIQRKFRDWRDN
   1000.0000000000000       0.99608647085978230           FDFAETDNIDKFKGRFYSCRIKDKKEG
   1000.0000000000000       0.99616401613780703           LKLWQVNWFEAINSRLLGHAIQKMKEG
   1000.0000000000000       0.99647780329088276           MKFVEYECFEAPDHRICSASIKDHKDG
   1000.0000000000000       0.99772556203028095           LEFCKVERFEEDKKHFWWPALGGPQHE
   1000.0000000000000       0.99734638006362497           VDLPKIRALDSAKKHFFRNRLIEISWE
   1000.0000000000000       0.99872136824525948           FDFEKIAMFSQPKKCLFRRRILEYNHE
   1000.0000000000000       0.99284000551228013           MDLWRADWLDPWNKCFVWHTLKNGGCE
   1000.0000000000000       0.99731600363634920           IELYKFKSFSACKLCFFKWRFDDVDCE
   1000.0000000000000       0.99217461200196344           LELAKPEHLEDLRWCFMENHLSDFHCR
   1000.0000000000000       0.99416022893273426           LDLGRLSEFRKPRECVMKSYVSEFDCK
   1000.0000000000000       0.99537856576000028           LDFMKVNNLEDIRDMLLRCQLSDFDME
   1000.0000000000000       0.99544105702124164           FEFRKMGCIKGYRNYMVKEHFATMETE
   1000.0000000000000       0.99374548272117036           FELQKMHYFKGLKNWLWANTIYNWEGD
   1000.0000000000000       0.99461367381178423           IDIPRVEHFGDFKKCLFMNSFISMSVE
   1000.0000000000000       0.99531649334276406           LEIVRISPLQKFKTFLWRAGIFKVEPD
   1000.0000000000000       0.99244348785157077           IELIKSSRLYDMRKCLFKMDFFKLDYE
   1000.0000000000000       0.99738394495351779           IDLMKMTKLREDKRRFIKAEFSDTDDE
   1000.0000000000000       0.99699097216052324           LKYKSPNPCDQIDKRMIKEEWSRCKYE
   1000.0000000000000       0.99719137419806980           FRIPQLAGIDPWEKRLWKWPFFGCKEE
   1000.0000000000000       0.99864034247900324           FKIREMAHLDKYDKRFCRDHLCNCGEE
   1000.0000000000000       0.99600766871697421           LKYPEWTGIEGVERKFIRTDLCSFSEE
   1000.0000000000000       0.99575600531037245           FRFEQYSPIERWECKLCGKNIGQCKET
   1000.0000000000000       0.99689006451697160           FKFHDNRVIEATEEMLVGHKLEDCKCK
   1000.0000000000000       0.99669959362146054           IRLWDCKQFHGIDDYIWCAGFESCEPK
   1000.0000000000000       0.99669814453792416           FTLGGVRPLREWNKYFLKTDFEKLDQD
   1000.0000000000000       0.99748980511040697           LTLLKLRKLCEFDRLIIKAEFERWNLD
   1000.0000000000000       0.99719254997563389           IEFYKLKALYDVKRIMWKDGICKMKLE
   1000.0000000000000       0.99533712196841673           LELCRWRHLKGDRRHVLRAELESVQHD
   1000.0000000000000       0.99514205577978265           FELYKEKKLHDMKSIMLTPHLQSLTCG
   1000.0000000000000       0.99390872265336172           FEMYKFDRLRDFRAWLRTQEIGRTEPD
   1000.0000000000000       0.99658261397172221           FDFNKLKPLWDIKHLLLWEQFEPWEFD
   1000.0000000000000       0.99661220332161604           LDFKTYRTLKSQGKDFCKDRFEEADNE
   1000.0000000000000       0.99408601493939031           LDFCRFRGLKQYRKYMIRSSFESKNGE
   1000.0000000000000       0.99662911237051288           LDFYRPKNIPDIKRWIWWDEFEKMGAD
   1000.0000000000000       0.99805086602105120           IDFRKKKDFCNLKCCFLNDEMVKMPCN
   1000.0000000000000       0.99271939385310259           LHWFDIECLSTWRGCLLRMELRKIKCD
   1000.0000000000000       0.99346782298985969           FDFSNVPNLDQGGDRLWRHQFYEAKDE
   1000.0000000000000       0.99660397168655690           FKFADLSKFDEHERRLLTGCVQPVREN
   1000.0000000000000       0.99712665231396980           LSIKSMNCFESCKENLWEEKIMDMRHK
   1000.0000000000000       0.99495791758425212           LKLRDFNEIDRLQEVLLGVKLYDMRFK
   1000.0000000000000       0.99697950620725340           FKFREMKTCDKHNKKICHEGWSKCKPQ
   1000.0000000000000       0.99346115195056994           FEFANANGCHAEKYKIWHGRICDCHEE
   1000.0000000000000       0.99599401601563431           FEFKTAGRVEDDKPRMIPDTIVDAKTG
   1000.0000000000000       0.99482181540678594           LQFKPVQYLEHIKYRLWTEGLKGFKDE
   1000.0000000000000       0.99462445774302644           LQLPPAKRMSQLPKVLMKAGLENFEIE
   1000.0000000000000       0.99481463511880364           LRFCEWKNISSVEVFIFHARCEEIELR
   1000.0000000000000       0.99557941966376540           LKFADIQQIKRIEHQLWHNQLLKLENP
   1000.0000000000000       0.99283650482937569           LKFPDVSELNNGDEGLVEPTFTRQSGR
   1000.0000000000000       0.99413452490235710           FKLCEFNMLSKPEHTLWKCPLHHMKPE
   1000.0000000000000       0.99431870799985966           FRLAGMAALDRMERCVYRQKLCERKGE
   1000.0000000000000       0.99613135204441117           FTLAHCPYLEQMDKHLLGTHLWDIRDE
   1000.0000000000000       0.99698496794483782           LKLKEFRAIESVDKRFICEAMNHVRDG
   1000.0000000000000       0.99576025806448165           LKFYNVNNMEDAEGHLFCDPLTDFKDP
   1000.0000000000000       0.99494519427321326           LDLYKPDEIWKVDKLLHHGKIRDPNCE
   1000.0000000000000       0.99394060390030647           FRIMKLGAIPQCDKCLHSREVIKYKCD
   1000.0000000000000       0.99675357548523236           LRWWELSACDNYQERFHKNTFCGVKDD
   1000.0000000000000       0.99542961216600112           LSFHHIPKYEETNERFYQDKIWDKTEK
   1000.0000000000000       0.99468396428839057           LKFKGLKHMEPRNCKLHHDNLENSRDS
   1000.0000000000000       0.99246054488725866           LKIRDCKSIDRYSDRMLDDRFEEASDT
   1000.0000000000000       0.99576749529189279           FRLRDFKQMEDFEHWVLREVIDEWKCD
   1000.0000000000000       0.99552795279036121           LRLQNITGIEKMDRRFLASHLCECREE
   1000.0000000000000       0.99519031821326809           FKLGEPEALDGYTNRFIDRKLKRIKEQ
   1000.0000000000000       0.99709793802392888           LKLSEIEGIEGPQIRLISPNLHPAKDP
   1000.0000000000000       0.99757202042851711           LKWEEMHPFDSPQNRFYDRKFCDIKDK
   1000.0000000000000       0.99314623650063449           FKMHEMDRLEETDERLFHGRFVELKVH
   1000.0000000000000       0.99653812508500195           FKYKEVPTFEPVEDIFIDQAFIEMKAK
   1000.0000000000000       0.99272958386221910           FEFCRVQKFHAEKKWLMQCEFYQVTKE
   1000.0000000000000       0.99471414682525217           FDFEKCNNLQKWKKMIVRPAIKGAPMD
   1000.0000000000000       0.99568066162339985           LEFWKVEKFRDFNSWLMAMPIHEYDWT
   1000.0000000000000       0.99640174868372788           FDFDRFDSFHKVRVWIVARSLRDWNPA
   1000.0000000000000       0.99492427986808685           IDISKMERLMTMRRLVMKKQLKNWQRD
   1000.0000000000000       0.99662541725713938           LEVHKLSPFRQMKEYMLDHRLKDMDIK
   1000.0000000000000       0.99714088926674005           MDLSKFKGMKPGKEELLVKRLHEADKK
   1000.0000000000000       0.99638939502739066           LEWYKIPCLNHPKRGFIKHAFCNIDAE
   1000.0000000000000       0.99433882150438035           IELTKIDQFESRRKCLIKGEMSRMKPE
   1000.0000000000000       0.99669223221630865           MDICRYEPLDSCKKLVFTCQLRKKKID
   1000.0000000000000       0.99048094357617278           LELCRPPWLRSMRKWLFRGPIRNANPE
   1000.0000000000000       0.99709853185757724           CSYYDCKCMKCCPKYLMKTPLERFDLE
   1000.0000000000000       0.99584466307398911           CDYKKNKCFKQSSRVFLRDILQRMEVE
   1000.0000000000000       0.99191573696718893           LDYKKESSWQPMKKLMLREEWSKYQVE
   1000.0000000000000       0.99480791659054169           LDLNEAKNICELKRVLIRDPIERVQFD
   1000.0000000000000       0.99065809097791757           INIRSLRAIDCMQKRLFTDYLANLRDD
   1000.0000000000000       0.99645794384861253           LRFSEAKNVEGRDSRFIHQDFHKCKDE
   1000.0000000000000       0.99605576768979687           LKLKDNTALEAIERRLRGQAFNGEKED
   1000.0000000000000       0.99740001098693309           FKLADQDCFENPEGRFFAYTLKSAKEP
   1000.0000000000000       0.99570321614010127           IRFWDPDVCEKYDPRFCVKRFKTCKQK
   1000.0000000000000       0.99377061650120546           LTMREFRPLCGCRKCLCAHDLDKFKCD
   1000.0000000000000       0.99864249539133332           LKFKDGKNLCDREDCILAERFENVSIR
   1000.0000000000000       0.99518124313603895           LKFGEFKHFSSLESCVINPRLWEYECQ
   1000.0000000000000       0.99246346939523378           LDIKQIDRMKDIRICIMIEGFHNFQCG
   1000.0000000000000       0.99637964075581809           FPFEEPNHLCDCQKCLANKTLREAPCE
   1000.0000000000000       0.99676166410184908           IEFAKLEVLHACRGCIYQWDLRKWSCT
   1000.0000000000000       0.99690457474399252           IEFCRYTELVKTKHILIHCKLQQLAKD
   1000.0000000000000       0.99540458518500097           FEMVKVEVLHDMKRFFYADRIVEVDHD
   1000.0000000000000       0.99787750151780508           LDIRKVSQVRRRRCDLYADPLAPIERG
   1000.0000000000000       0.99612511861511455           LDLCKLNVWRTTNKELCRCNFHQCGRD
   1000.0000000000000       0.99617931309887997           LELSKNGTCDDLTDRLIKEVFCNCRDE
   1000.0000000000000       0.99406031999666655           FGMRNVPEMYRVDKIFIFDDLMKWNVE
   1000.0000000000000       0.99610055465763481           FEMKKMGHMDPMKYRFSRDEIYKNREE
   1000.0000000000000       0.99725769540157772           MEFKKFGGIEDGKKKFLKDDFANCTGD
   1000.0000000000000       0.99164858264210554           LDFRRVKSFAKLGSCLLSELINQMACD
   1000.0000000000000       0.99677542087425097           LEFPKLERLPQLKPCLIAQAILDLSCD
   1000.0000000000000       0.99860517706676410           FEFDKGERLWPGKRMFLAKEIKNMPID
   1000.0000000000000       0.99659748361552214           LEFENIEMIRSIKKILIQKHMREVQVD
   1000.0000000000000       0.99596270280050592           LDIDNVENFDGLKACIWAKKLKEANHN
   1000.0000000000000       0.99507865555021102           IEFCRFEMIEGCNSMLVGCSMKDGKPE
   1000.0000000000000       0.99658030184772284           LELCKFRHLNEMKRLLLQCPLVKPQYD
   1000.0000000000000       0.99355530765594502           VEWGKLQCLHGINKVLLPGDIMNYELD
   1000.0000000000000       0.99542341915974020           FDFHRFPEVGKPKRVIWKHNLPQPTRE
   1000.0000000000000       0.99735388721078311           LRLVQWKALVQSDKCLCREQLERVGCD
   1000.0000000000000       0.99265560249573881           FRFSDTGELEKIPYMLWPQDFWRYKPP
   1000.0000000000000       0.99838045628046701           IKLGEVRAFEQCEVHLDMDKIEESKGA
   1000.0000000000000       0.99814632056935770           LGLFDLSFVDREGCRLYCEKITEFKDC
   1000.0000000000000       0.99573732435243012           LGFGALGGMENGPHRFYADRLCEMKDT
   1000.0000000000000       0.99350791377304604           VSFVSFEGIEGPDRRFRHTDFKEAKED
   1000.0000000000000       0.99654774088820630           FPFTNVESLEAPPSRFRNHNIKKWKEK
   1000.0000000000000       0.99704597246156479           LHLMDVKAIERHPQRLHNPKLTDCKDN
   1000.0000000000000       0.99315709104863037           FNLGDFDAMEPWDVRLTMTRYKDSRDA
   1000.0000000000000       0.99747767435398826           LGFHGCGPMEPETHRLLHNRMPEFKDD
   1000.0000000000000       0.99143056442242650           LRIHELNQLESTDCMLLCKGLQQGKTC
   1000.0000000000000       0.99352016675815857           LKFMDKENIDRNDCVFLCPCLKAFKFC
   1000.0000000000000       0.99166638915712135           LKCDNWHYLKEFNCLVFCRYIMNIDIC
   1000.0000000000000       0.99838832880653694           LECDKVRPLKPYKCDVMCSTITPIDKC
   1000.0000000000000       0.99339117057955029           FDLNKIDYIKEKKEEFCCEAIADCECP
   1000.0000000000000       0.99571878625203003           LELAKVDGMKQGKEDFMYYNIGEYERR
   1000.0000000000000       0.99610058340314311           FTFCDMKWMRQRSVDFISCAWEGADRK
   1000.0000000000000       0.99534388877940105           IDWCKLNYLKGNQHEIYTCEIYKPERN
   1000.0000000000000       0.99770147289849642           FELCNGSPLEGVKRWILRGECAKAKKE
   1000.0000000000000       0.99491120645913866           FEFIKLDRFYEFKNLVFQHTLKNNSLQ
   1000.0000000000000       0.99611327733417587           LEFWKLERLITCNICLFMHRMREITCG
   1000.0000000000000       0.99801518588074367           FELDKYDAIHKFKGCLMLKRLRECQCP
   1000.0000000000000       0.99796619913268136           FDLGRVEAIKPMKRVFINKNLKNADCE
   1000.0000000000000       0.99804683754593893           FDFRRPRSLADLKKAFFREDYDKVGME
   1000.0000000000000       0.99299504223261437           LEWMKVNKMKDIKPYFLHVSLQERDDG
   1000.0000000000000       0.99521920990024382           LELYRFKELKQANCLFLNGRFEEADWD
   1000.0000000000000       0.99666491925688383           IDLKKIREVHKSSGCLVKESLVSGKCD
   1000.0000000000000       0.99050719689523092           FELRRIGVLEAQKRNIMYPKIGGIKEE
   1000.0000000000000       0.99681088960110187           FDLDRIKRFYEGKRFLVKYPLEPHPYE
   1000.0000000000000       0.99666384931358820           LKLMDIPWFERFDRWLWRADWWKGRNE
   1000.0000000000000       0.99435109838874058           FRFGDLKNWDDWDGCFYAANIDEEQCA
   1000.0000000000000       0.99809112861129712           LRIKEVKEIGKIDWMIVPNRLEEAQVK
   1000.0000000000000       0.99668145506037042           LKIREFSVFIKVDDFLWYEPFMQLSCR
   1000.0000000000000       0.99823229181632345           IKFDEPDTLVRCDICLIEKDYKQLPCK
   1000.0000000000000       0.99656130241943686           LSFGKMDDFHRIKHCLMDGTLHNMECK
   1000.0000000000000       0.99530262432565397           LELTKFDKLKECKQCICKKFLQNVKCN
   1000.0000000000000       0.99785643491305231           IDLVRINKLKQFKKCLWRGKLTTYECD
   1000.0000000000000       0.99254166292630230           FDWEKVPALRAWSGYLMESDLVRFEQK
   1000.0000000000000       0.99865099092420939           IELRRLRRLCDPKSCMFMDPLEQMPCK
   1000.0000000000000       0.99675446730156081           LDWKKLRAIQGCDKCLVKEGIYKIQAE
   1000.0000000000000       0.99317175514415423           IDWQKLSWFDGIDKLLIKNHLSPLRAE
   1000.0000000000000       0.99520671400665428           LEFVKIDYIKGGNKELFGRYLNSMEKE
   1000.0000000000000       0.99670832571636159           LEFPSLRGMRNVKSDFIKGQIYKHEKE
   1000.0000000000000       0.99752587766162648           FDFARMECWEAYDQRIFTAHIREFKDE
   1000.0000000000000       0.99559705603660287           LDIPRFECFEQLRAIVFKYPFHNSRLE
   1000.0000000000000       0.99694446078075827           FEIWKANMFPRMRTCICRSHLREMNCE
   1000.0000000000000       0.99407176677221121           IDFNKFEHLTNMSKCIVSGQFRNLDIE
   1000.0000000000000       0.99597803609473390           IEFIKIETWVGVKKFICRPSLKHPSPD
   1000.0000000000000       0.99619221808828495           FEFMHYERLWDIKRLLFSCPLRSWSFD
   1000.0000000000000       0.99562265716182952           FDWYKVSRCENTNRRIVRPKLNSCKAD
   1000.0000000000000       0.99643890791649159           FRVEDLPKCGEMNPILVTKALCQCSMN
   1000.0000000000000       0.99666585813622988           FDFERMDGMSGIKALFCARSIKECNFP
   1000.0000000000000       0.99320642235876910           LECLKVEKFHDRKTLMMCRHIKKFRVG
   1000.0000000000000       0.99721727393405690           IEIEKYETLQGHKRIIGRKEFKKLPRD
   1000.0000000000000       0.99617209995865585           FDLIKIPIMPEMNRWLIRTEFWKLSYE
   1000.0000000000000       0.99813905218837928           LDLKSIKEMGKPNRGFHRETLEPHDHE
   1000.0000000000000       0.99831204435654564           LDWFKVEAVESCRKCIVRPNLRKFKLE
   1000.0000000000000       0.99727057704786515           LELSKVDKFGNQKDCCLHRRFRSFGCK
   1000.0000000000000       0.99585342445796998           IEWGKCDQFAPFSEMLIENACRSMGTK
   1000.0000000000000       0.99686348770008693           FELQKAEPINTSQRCFMKRDMKKWRCE
   1000.0000000000000       0.99463793523370059           IEWPRWQAFPEVKKCICHGAMPEWPCD
   1000.0000000000000       0.99471561261862329           FELLKFKFCKQFKRYLWKCRLSHCQFD
   1000.0000000000000       0.99590726588896838           IEFQKVESLATARKLVFYRRLKSMKQE
   1000.0000000000000       0.99639781503871983           LEFEKFETFCKSRHYFCRQGFRNCQKE
   1000.0000000000000       0.99663075439877480           FELDRVDDLVKLNHLLCVEWLNPCPCE
   1000.0000000000000       0.99577351846450124           LELMKMDVISPGKKVIIKYSISKMKWE
   1000.0000000000000       0.99755140536048026           FRLKEMSDMMKFDRVLRTDDVCKWPDD
   1000.0000000000000       0.99466918222544853           FKLQDLPQFECNDWRLLGNEVYRCKDG
   1000.0000000000000       0.99750651074573304           FRLSDCKSLETYDIRLLQDALYKLKDG
   1000.0000000000000       0.99703330337378226           MRLKDMKEFHKYPTHICEENLENCNDR
   1000.0000000000000       0.99205627694446619           IRFREWKDVTRFDDIFMSDKLYGMDLN
   1000.0000000000000       0.99787952745539144           LKFPEMKELGTMENCIGRGEIEKAGCQ
   1000.0000000000000       0.99508935699006662           FKLWDIAGICKAEKCLCKTCIFKVACE
   1000.0000000000000       0.99491822525838391           LRFMDYKWFSPQDNCLCTCTLYDGDCS
   1000.0000000000000       0.98789336437448172           IKFQDWRGFQDLEHCLIWHTIDAIQCP
   1000.0000000000000       0.99480744942022514           LNFWNVEDICRCDECLNNHPLKQGGGK
   1000.0000000000000       0.99593957027322277           LKLNPLERFANNEECIITKHLKGLQCK
   1000.0000000000000       0.99376759809039195           IELAKMEVLAPMRYMFWVGKFIDPDFE
   1000.0000000000000       0.99696032529171064           FELRKMEKIEPCRHMIVRARFKDARGE
   1000.0000000000000       0.99506168881294343           LELPKWECFNTFKTYFVPKKMRECDYS
   1000.0000000000000       0.99626794673503016           IEFNKVDGFSPYKENIFETGFRDVDNR
   1000.0000000000000       0.99637600766709389           IDIKRMPAFCPVKAVIVREELMKHPCG
   1000.0000000000000       0.99601638331794207           FDLRKMNILFPMKKCFMRDWFVKTKGE
   1000.0000000000000       0.99197330301706588           FEFCKLDILGSCDRMILHCAWKRVSFE
   1000.0000000000000       0.99639586130978530           LELVKWDYISAWRRFIIKWQLKKLTKD
   1000.0000000000000       0.99461586082634912           LEIVNLEWLERFRRWLFHTGVKSMKYD
   1000.0000000000000       0.99672114441150028           FDVCKANSIHSNKRDLIQCDLHKFQRE
   1000.0000000000000       0.99565734855610022           LSFASCRDWRSPGKEFWKPGFEPIEKE
   1000.0000000000000       0.99375255670505258           IDIHRFRHFSDVQKCMVKPTFEDANAE
   1000.0000000000000       0.99586786778782566           LDLWKCKEFPKYGKMFWKYDCDSCQIE
   1000.0000000000000       0.99586382056885214           LGFQNMPCVKTKKKEFYPRDFGRIQKE
   1000.0000000000000       0.99615364927718775           LKLWDLKPWKGSDMEMRSGDLEREDDK
   1000.0000000000000       0.99748527322238612           LKFKEMKEVEKADDCFIKERMFDAKLN
   1000.0000000000000       0.99365634957523818           FKIYNWKAWMDMEVFIYIPKMEDKQPG
   1000.0000000000000       0.99324151001351757           FKLKSHKAFADYEEMMIWEGFWDMGCK
   1000.0000000000000       0.99247104138409870           LKIRDVRVLVKFNDLLLWQSFDDCNVK
   1000.0000000000000       0.99745577253664386           LKICECEDWQRIEWKLMSPKVREFKEK
   1000.0000000000000       0.99672783383345831           LRLGELRQIEQVEHWLCKKDVAKQKPE
   1000.0000000000000       0.99261369350796269           FKIRQIKEFNKVEKFFCDESLADPGVN
   1000.0000000000000       0.99488703067165984           LNIIDIKVIKSLDDYFLTRRIDDIEPN
   1000.0000000000000       0.99548127622335303           FHLHTYKCIKSFPELMLQDDFERGELK
   1000.0000000000000       0.99586506195684199           IKFTEFPGLGNLEECMFSGPLWDIGDK
   1000.0000000000000       0.99434392171962616           LKFLDCDAFGPCEWCFCWNVWKKCTCR
   1000.0000000000000       0.99700633168192732           IRLYDMEDLCRMEGMFCQGQLKECPCR
   1000.0000000000000       0.99611814856860126           LRMFDMDDFERIQEIFLEIPFKKDKIK
   1000.0000000000000       0.99758063796364238           IRFTDVRELCKTDTCIWSDSLWKFSCE
   1000.0000000000000       0.99634079168890333           LKFEEAGSMTDVDAVFCMKEMYKADCG
   1000.0000000000000       0.99390409536778690           LKIDDWRKLEDIDCWLIEYDFPKVKMG
   1000.0000000000000       0.99700123637890403           FKLKDIGVLHKLDTCFWPERLGDVHCH
   1000.0000000000000       0.99736712886291534           LRLHTVKVLWAIEKFFCKATFESVPHE
   1000.0000000000000       0.99492647986867522           LRVKDFRILCPHEFCLLPNCIEHIGCT
   1000.0000000000000       0.99737477826798238           FNFPNMKEIIKCQRCLISPRVEDVSWE
   1000.0000000000000       0.99546808208178383           ISLATAKYFSSHDKCLCKADLDQWPCE
   1000.0000000000000       0.99284471250483730           LQFCPMDEIPKFRQFFMHCKLRDNGGE
   1000.0000000000000       0.99520487594050644           IEFEKLEQISPIRTLMFPRDLKNPEGD
   1000.0000000000000       0.99568262833142074           LEFSKFEDLSGHKMMFCKDEFKNMTCE
   1000.0000000000000       0.99651098946458916           FEFPKMGPFDGFKDRFLQAKFTEARPP
   1000.0000000000000       0.99761942285248351           IEFVKISRLDDDKPKIWHKKLCEHKQQ
   1000.0000000000000       0.99486700427721853           LRLIECEQLDKPDYWIIPVHLKDINIK
   1000.0000000000000       0.99513323022286748           FNFAQLETLNKCKDRFLYKRLKDCRQR
   1000.0000000000000       0.99694307307562557           LSIGSMDKIDDPTDKLWQGGFRPRKEK
   1000.0000000000000       0.99488409665747402           LEFKPVDWLPHCKDCLLWTRLKQIQVK
   1000.0000000000000       0.99502184031121843           MELCKWEIFENRRVYLLCCRVKPIKRP
   1000.0000000000000       0.98377360396477920           FNFYRLDQFNSFQRWIMKHELRTWEWE
   1000.0000000000000       0.99744560206074451           FELVKVKGFKNHSRYLYRCNLYTFQEE
   1000.0000000000000       0.99496086065634326           IECCKCKVFREVKKWCMGGDCMPWDRE
   1000.0000000000000       0.99766196197949086           LELIKIEELEKVNQIFFRYHLHEWKWD
   1000.0000000000000       0.99342481455264742           FRFAEMPRFDNENANFVGQELAKLKNP
   1000.0000000000000       0.99633784321510932           FKIVDLTAFEEYDCRLYTKRVMTMKDD
   1000.0000000000000       0.99551370013178464           FRFCELGHLDTESGRLEKTKVADKQEG
   1000.0000000000000       0.99461762007060595           FKLTEQEYIEKWEDTMFTGRLTDVKEK
   1000.0000000000000       0.99563115980136185           FKFCEWGALHTMNEFLLWGRIAEIGYR
   1000.0000000000000       0.99693868075206338           FKLTEKDDIGSFEACFLWDKFKDVSCP
   1000.0000000000000       0.99479399463680684           FKWFDAEELGQLEDCLCEEQFSEGNCR
   1000.0000000000000       0.99667112290241711           FKFKQPNHMEDHDDRLKYEGVGKAKDR
   1000.0000000000000       0.99491875673596186           FRFMDVSYFEKPESYIFYEYIAKFKHG
   1000.0000000000000       0.99625066766074510           IKWREFPIFGAFSEILIDEKIWNFSQK
   1000.0000000000000       0.99768958747324610           FKWQEMDAFYGSDEQLLERDFKKFKNK
   1000.0000000000000       0.99642087980047778           FRLCDRKHLGDHEEWFVDTELSKAGFK
   1000.0000000000000       0.99555534895293241           LKLAEAKRMGEIESCFYRQPMEKISSE
   1000.0000000000000       0.99576787219712593           FKFWEVKPLYPHEDMFCMPPLDPMNCR
   1000.0000000000000       0.99507384894153439           LKLPDADEVHKWEDMVLEQNLRSKDIK
   1000.0000000000000       0.99724505196831381           LKLKEMDEMSKVPVCLMADRIKRGKCA
   1000.0000000000000       0.99454237268971546           LKLRDVDRFEGINCVMVAQHLREIRLG
   1000.0000000000000       0.99232493851002879           FNLVNPEEMYKPDDILIIAKLQDCPIK
   1000.0000000000000       0.99524816248997472           LHLRHMNDMSKIHEILVEDKFRDCNVK
   1000.0000000000000       0.99770616048059291           LEMKHVPGCKGRKSEIVDDRFWPCDRK
   1000.0000000000000       0.99539508598288440           LEIKRVRSFKPLPKFIWSEDLDPHEDD
   1000.0000000000000       0.99615349019871402           LEIRKMKSFRSCKRVMLRDTFTKMEHP
   1000.0000000000000       0.99753026828478875           LELSKINGFRGLKPWLCQDDFARLERD
   1000.0000000000000       0.99401399756481601           LEFARVQKLRGVKAFIIQPHLNNADWQ
   1000.0000000000000       0.99718289083696676           LDIKRLKSLHDYKKMIITEGIWGWNFE
   1000.0000000000000       0.99708713069702615           FQFKEVEQWDNWPLRFHIEKVGDPKDA
   1000.0000000000000       0.99717670234408229           FRFREIPHLENADAYFFAQTLAKAKRG
   1000.0000000000000       0.99598484206885385           IKMYEMPAVDACEQRFWGEQLCRCKDG
   1000.0000000000000       0.99671342531253615           LKMYEVGQWEKVSPKFCNQEIRKCKDD
   1000.0000000000000       0.99247691186301390           IKLAELHEIENADLYLLWPGITPYKRP
   1000.0000000000000       0.99846137930561163           IKFHEFERVDEFEFRILGSPFRAIKDG
   1000.0000000000000       0.99516646313958923           FSLADIEWIEEFDTYLFWDALQDLKPQ
   1000.0000000000000       0.99691137386397366           FGLDGWDHLEKIGAILMNKELRDLKAE
   1000.0000000000000       0.99656104083627928           FKFCEIDKLEECNELLKHSTIRKGKDK
   1000.0000000000000       0.99470498831708343           LRFGDGEGIENKSQRVIETKIRELRDK
   1000.0000000000000       0.99875966515929127           LRFVDVDCIEGEEYRLLHNQIRSLKDH
   1000.0000000000000       0.99862716302558752           LKFNDIAGIDPDEPKLVWDRLCEAKEP
   1000.0000000000000       0.99360001671677767           IKIFDMTMWETCDQHLRPPSLMDDKDK
   1000.0000000000000       0.99449122097389309           LHIGEIDHFDDWTDFMVQPKVREFKIK
   1000.0000000000000       0.99404675776201057           IRFEEMNSLCTGEEMLFNKGFDPLPEK
   1000.0000000000000       0.99632429344324036           LKLSEVKCLANIDEMLLMDTLAEFKVR
   1000.0000000000000       0.99443463377329089           LEWCKCNKFKEFQWFIMDTKLYDWDLR
   1000.0000000000000       0.99436441629503303           FDLCKGDELCRLNACLFCEEFRKIDFG
   1000.0000000000000       0.99697453173340267           LDFHRGDHLWNCKQCFLTRDFRRAPCQ
   1000.0000000000000       0.99882120760977766           IDLKKLHYFEKYKRRLFRDGFCGCDDE
   1000.0000000000000       0.99651683296686833           IEFEKARTLRNVRTVVLRKALCTIEAE
   1000.0000000000000       0.99655966285007225           IEIEKYDWFMPPRKLLCDKPLHDVPLE
   1000.0000000000000       0.99471534954300966           VEWEKLAPIQHLRRMFFRKAFMNIDAE
   1000.0000000000000       0.99627778168389924           FEFMKFKHLSSLRKIIIGGHFDSFDCE
   1000.0000000000000       0.99686152047885213           IEFGRISCLGCCRKYLIKTHIYSFGRE
   1000.0000000000000       0.99829344879254311           LELLRVKWFKDIPRIICKAQFESCDCE
   1000.0000000000000       0.99456894901777804           LDLMKVRPFASVKKVFISSHVMEMPLE
   1000.0000000000000       0.99782066996837782           LDLTKFERWTQWKVCFCHPNLKKPDCN
   1000.0000000000000       0.99351814505031433           FEWLKFPIFGDCKCWLIHADFWKLEMD
   1000.0000000000000       0.99818198035464722           FEFQKAKTLREMKQWLCNGKLIECEIN
   1000.0000000000000       0.99548586041957188           FEFTKWPGLKTFKYFFFHPKLYDFECS
   1000.0000000000000       0.99357105707056104           MELCKYHYMPRKRRWFLKCNCHKITVE
   1000.0000000000000       0.99084373471225051           IEWYKMDCVTPARRAIVHQTIYQVNID
   1000.0000000000000       0.98953785189691512           FEIWKLNSLGHMQSWLMKPRMTDYQID
   1000.0000000000000       0.99818503377105727           IEFCRCGNFRTNSREFFKSECNKFEKE
   1000.0000000000000       0.99590118639989400           LELHKVSYFDPAKRYLIRWAIYPFSKD
   1000.0000000000000       0.99354019433179896           LDLHNMNMVEQWRRKFLKDCIDSLRSD
   1000.0000000000000       0.99601595287261857           LKFCQLSCVDKYERRLYQPGLQSHKEQ
   1000.0000000000000       0.99627506142744870           MRLKEFAPIEQFDGYLHCEEIWRNRDG
   1000.0000000000000       0.99599002232953993           FKMNDLPNLEDFETFIIEHDIVRLRMS
   1000.0000000000000       0.99573081884519854           FRFQELREMEKADKRFTKEDFWKGKTQ
   1000.0000000000000       0.99644849856461681           FRIVEMNDIDTMDEHLLQAPIYNMSPK
   1000.0000000000000       0.99109833827333993           LKLIEIHPWEGHDCTLRWPQLCEYRDP
   1000.0000000000000       0.99645131818808363           LKLYDVETLDSADPHLKPDQFRHERDP
   1000.0000000000000       0.99624597338510701           LRLAEASKLDQNESHLRRGDLCKDKNQ
   1000.0000000000000       0.99546034964419094           LKIGDVKYFDEWDLRFLAGEMDRIQQA
   1000.0000000000000       0.99737180649740231           IKLCDVEQLEAEDTKFLDKKLREVKNK
   1000.0000000000000       0.99663562725787724           IKLYDFGELEKVDRKFIRGSLSRMRDE
   1000.0000000000000       0.99682562885453041           LKIKECEHIEQKERRFREQEIKKSKDA
   1000.0000000000000       0.99812657304180297           FKLWDWTYFEQWEPYLRIPDFCKERET
   1000.0000000000000       0.99333280496166321           LSLHQFKTLDSMSRGLMRHTIYEVRGE
   1000.0000000000000       0.99812764259475095           LEIANWKKLGENKRDLFRCPIEPCARE
   1000.0000000000000       0.99748394609328939           LEFKKWKCWWDFKRIFIRERFDDVALE
   1000.0000000000000       0.99098691985255560           LDFRPIQHLDPHKKHVFSETVRTVKME
   1000.0000000000000       0.99495430622744030           FELDKIQSIREVKSMLVCRHFQDPDCD
   1000.0000000000000       0.99826025072906732           IDMSKLSKFKEVRCWIWERRFVEMEHK
   1000.0000000000000       0.99737612694496358           LDLPKLDEMEKAKTVVLGTTFRDLRVE
   1000.0000000000000       0.99649410307588460           IDFMKASGIQECKRCLWCAQFTEVKCD
   1000.0000000000000       0.99167642757111352           FELDTFPNFGPDKRAMFKHKFPEVTGE
   1000.0000000000000       0.99052000581603938           LEIAKVPKISECKPVFRKHSIPTDKHD
   1000.0000000000000       0.99859036202616136           FELCRMNRIKDCKVMLMRCKVTEFDYP
   1000.0000000000000       0.99452625514825665           LNFVRVPVLRPHEKWLWHARLCNIDPE
   1000.0000000000000       0.99457449998523373           FDFATMQVITAMRRCVFHGEMNKFSCE
   1000.0000000000000       0.99582228511812998           FSLQKSKMFPPQDKCIMRDTLDQMQCD
   1000.0000000000000       0.99729363156666440           FRFRDWEYLCDYEMCFIEEGFEDLACT
   1000.0000000000000       0.99545411950641471           LELAKFERLEEMTWLICGYHLRQARCD
   1000.0000000000000       0.99643816607462465           LSLMEMNKIREMKEFFCQVGLGECDMR
   1000.0000000000000       0.99557727254122197           LELHKCGSCPETKEDFFDDRFCTCERR
   1000.0000000000000       0.99547433680806174           FEFQNAQHLREHRDYIWDRGLIAVDRK
   1000.0000000000000       0.99745561466405608           FDVRKFKELKKKRGELLRAEMTKLEKE
   1000.0000000000000       0.99536505959660537           WDVCSPPYLRAKKYELIDCRLWNVDRK
   1000.0000000000000       0.99396796910606455           LEFCKVSELSRLKNYIYMGHLGDSSPQ
   1000.0000000000000       0.99762880676374566           FDFARVDWFGPFKQWFLTAGIKDLKPR
   1000.0000000000000       0.99744083225380731           LELKRIDKFCEVRTCLTKQKLHEAHHS
   1000.0000000000000       0.99449465215530919           FELAKFDTLDEHNCTLWCPNIRQVTQC
   1000.0000000000000       0.99111188580017007           IEWKQLPCIEQIRCMLWHDEICRLKAP
   1000.0000000000000       0.99710446385417306           LDIESIQRVRDMRPMFIDKELAKVDHQ
   1000.0000000000000       0.99243881134309508           LELRKTNILHSIKMLLCAADIKKCDVP
   1000.0000000000000       0.99595424281922984           LEFRRIGVFGSIKNWLLGEHFNNVGPN
   1000.0000000000000       0.99288259967190473           CEWDKAERLWKCKKIVFQKSIKPVPSE
   1000.0000000000000       0.99486273933594582           CQMTKCECIMNCKKFCFRKCCRNIPRD
   1000.0000000000000       0.99714438540195516           LELQRVEKLHNPRGFIMTKNIRGIHWG
   1000.0000000000000       0.99436032585041334           LKLMELQAFSGQDACMCTATLHDFKCS
   1000.0000000000000       0.99268382603722316           MKLGDIKWMCGGDHCIIMDKLDEMPCN
   1000.0000000000000       0.99283155749124474           LKIKEPKCFHCSEDLFFEPHWDEHDEK
   1000.0000000000000       0.99396106083113656           LKLKDVNGFNRGEWGFCQDHLVRMACK
   1000.0000000000000       0.99578409806415014           FRWKDVSWMSKMEEFLWDEGLPPMSLK
   1000.0000000000000       0.99742258644781934           IHLEDLKCFPSMDEFFEEKKLDDRQSK
   1000.0000000000000       0.99677329268165060           LKFPECNQLKGKEWEICEKSFTGCDEK
   1000.0000000000000       0.99509082956619244           LDMWSIGACRDKQTDFWNPEICKPEEE
   1000.0000000000000       0.99619815799265099           LEVTKFKTIRTCSCDLWGEPIESEERG
   1000.0000000000000       0.99575749515652401           MHFTDAKRLKEPADCFVGGGLENAECK
   1000.0000000000000       0.99780862538147019           LRFPDWKTVRSVDDDLCPNDIEKCDPG
   1000.0000000000000       0.99691841217670707           LDLVKQKRWNEWKKWLCDAPLEPCKHQ
   1000.0000000000000       0.99167744834398797           IDIMHLGKIEEVKWMLFNYKLAEDNMP
   1000.0000000000000       0.99295547589691602           LELRRPKNLGNLRKFLIHGHFWEVNVD
   1000.0000000000000       0.99703578335611187           LELVKYNQFTTCNKHLVRARFKDMGCE
   1000.0000000000000       0.99774156129105152           LEFMKIDCFRSLRSFFVEAPFRDMDRK
   1000.0000000000000       0.99405518128376991           LDLMKCDNLREWQGFILSQTFKEWEMS
   1000.0000000000000       0.99784962556505519           LEFCKFEGIRGIKALFHAPDFRRCDRA
   1000.0000000000000       0.99314016243646985           FEVEKLDRFGEAKPWMRGKEFTKESSE
   1000.0000000000000       0.99762385451822966           IEFAKVEKFDNVKHRLISTGVRGLRID
   1000.0000000000000       0.99641334046629948           FEIARMSDIEHLKRWFMKPKIAEWRFE
   1000.0000000000000       0.99884221046790633           IEIERVEHLATLKRLLCRRDIKKIKHD
   1000.0000000000000       0.99690808511680151           LDFGRVEKLREFKMICFHKNLHDLDSP
   1000.0000000000000       0.99773866189032445           LEFCKCHPLESFKKILFRPTLCQLKPE
   1000.0000000000000       0.99671762129543706           FDIARWDCFEPAHRRICRTGFRPCRGE
   1000.0000000000000       0.99654471383037224           LTLAPVECFEQPSKYLHRYNIHKHKHE
   1000.0000000000000       0.99679512988807084           IRFADVDVFETAEKKFFNGPVNNQKDE
   1000.0000000000000       0.99483540157212003           LKFGTVKQLEPVERKLIAAYIDRIKQE
   1000.0000000000000       0.99466699712772599           FKFGEIKQLDPGEARLFHTNVWKAKSN
   1000.0000000000000       0.99496338838566956           FKFTDLDQCERWDHRFWWDHFGECGDP
   1000.0000000000000       0.99440818192876712           MKYFELPVCEKEGPRFCKDSLWSCKEQ
   1000.0000000000000       0.99730837113647719           LKLNEVQECDKAERGLCRRSLKTCRVD
   1000.0000000000000       0.99591674843485711           LKIIDVNSFPKIEDLIFEMNLGECKPR
   1000.0000000000000       0.99564918010463455           LKIHEATEFGKFEELVIETGLWQQGLK
   1000.0000000000000       0.99599588659275740           LKLCQMKGIHGAEHMVLNCKLEKVHCP
   1000.0000000000000       0.99650677869391868           IRFPDAKQFGEFEMCILHGDVDNLNCH
   1000.0000000000000       0.99630987145134553           IRFREAQDLCKWESCMFTEEWSKLNGG
   1000.0000000000000       0.99746175455363140           FKFQDHARLCQWDNCFCTKPFLKCGCK
   1000.0000000000000       0.99460530007736880           LKFGDINRIHEAEDLIIMNDLIRLQLK
   1000.0000000000000       0.99580949852094780           LKLQDTERFGDIENVCIDKELWKATCR
   1000.0000000000000       0.99591643823001086           LKFSDLQRIHDMQPMFCSKDIMKVDMK
   1000.0000000000000       0.99572831389564931           FDLPDIEPIDSRKDHLMEGQLKPWKER
   1000.0000000000000       0.99543633953820387           MKLGEMPNCDSGDQRLIRDGLCGTKEN
   1000.0000000000000       0.99419387417462035           LKIWEYDPLDPLEQRFCSAGFKERRDN
   1000.0000000000000       0.99741067854085763           LKLSEQDYLDRFEWWVLCKGFKDLRVP
   1000.0000000000000       0.99561885671906925           LGLDGQEWLNRTHKFLFKRDIKKGNLE
   1000.0000000000000       0.99448907372654038           FDIEKVSYLRTVRHVWWKKRFCECERE
   1000.0000000000000       0.99331132181219872           LKLMGCQEIDRVEKRLWYEKCCDPNPE
   1000.0000000000000       0.99349009355294171           LRLDDMPPLQTMDYYLLANWLWPINFG
   1000.0000000000000       0.99314619912852697           FKLCEFDKITEWEQLLMTWHLEELGWN
   1000.0000000000000       0.99707897105519327           LKFEEWGSLRSQDEDFCDHGFYSAEPK
   1000.0000000000000       0.99721696390735548           LRFYEMSAVKPSDTEFREREWCRGERK
   1000.0000000000000       0.99562366437291783           LRLLSVGWCRKMDEFLCWYSFPSCDWR
   1000.0000000000000       0.99396788450083828           IKLNECKCIPQMDDWIFETWVDRITMR
   1000.0000000000000       0.99454245291739174           LRICETKHIYTCDEFVIDCDLSKMPYR
   1000.0000000000000       0.99150533838579247           LHLCDMSQLYNWETFILECRMFDFGFK
   1000.0000000000000       0.99402850034057144           LDMCRVATIKEFEEWIMEHCLVTGECK
   1000.0000000000000       0.99751350894408963           LDITRVQSFKGCRKDFFHQHLFNMEKD
   1000.0000000000000       0.99293924864165017           FELEKCHDMRGSQKELWRHECERFPKE
   1000.0000000000000       0.99475787024805984           LEFWQFQMLKSMRREFIPHEMIKIQKE
   1000.0000000000000       0.99549874691412654           FNLWKLRPFRSSNGDLWTPGIEGMQKA
   1000.0000000000000       0.99865399434671187           LELCRIRGIRDKKGDFWAGYFEPVEHG
   1000.0000000000000       0.99504990655386039           LEFCRCETFKNPKDLVVEPLCHTIELK
   1000.0000000000000       0.99367290347710746           IDMRKIKVFRAFKSYLHEEGLCQTEEK
   1000.0000000000000       0.99412982328131860           IEFRRIRWCRALKMWCISDYFCKCEVT
   1000.0000000000000       0.99366069913716371           LGIDSHERVCECKRCVCQKIMKECQCN
   1000.0000000000000       0.99754457815702779           FELWRADWICRMKCCFWNRTLKNYGCD
   1000.0000000000000       0.99515745036485981           IDFARCNRFGEIKKVINKWKLKESTGE
   1000.0000000000000       0.99802990729797014           FEIAKVDKLESQKKRLCKASCRSVKYN
   1000.0000000000000       0.99683264193689702           FDLERAGRLEEHNWKFLCKKLCDVKKP
   1000.0000000000000       0.99628425343005678           CDYSRCPCFQTPKKWMIKGWFWHVTLE
   1000.0000000000000       0.99284846461493126           CPWRSCRCLSPCKRMFAREQFTKGKLD
   1000.0000000000000       0.99436358974081762           MEIKRLKGMDQRKKKLMPEPIEPAKYE
   1000.0000000000000       0.99561995984883367           LELKRCTNIDQPRNRVHREDFTRTKPD
   1000.0000000000000       0.99414065044059097           LEFKKCQCLPQLRRFIYADEIQKGGPE
   1000.0000000000000       0.99871131963275050           FEFMSLEQYGEVKRCLHMGDLKNDSCE
   1000.0000000000000       0.99482994773558575           MDIVRVDMLEQFKKWIFQGCVRNLRHD
   1000.0000000000000       0.99787912224878295           CEFPKCDGLEGWKRRCFHPSIKSTKNE
   1000.0000000000000       0.99576012949478232           CEIVKCDWFEGWNKRLCLAAFHGMKEE
   1000.0000000000000       0.99424938598140866           FELWKFDILTPLKKIVWGHPFNSVSPE
   1000.0000000000000       0.99537923609975765           LEFHKISRVKDLRQWIMPHGLVRLQHG
   1000.0000000000000       0.99529298281814227           FEMCKGPKFKEQRKVFWKCKCADMEVT
   1000.0000000000000       0.99553328150477405           LELCKLKRIHEVRILFVPMTMDKVDWD
   1000.0000000000000       0.99633520596415481           FRFVPFKKLRECDDLLLYANLSSWELR
   1000.0000000000000       0.99362380199977707           LRFDECSAIRNMDDILINKGFMKPDGK
   1000.0000000000000       0.99780296348839792           MKICDFPEFKRGEEYLLDAMLMNIDRK
   1000.0000000000000       0.99598205337045242           MGFCPWNEIKKLDALFYECEFTKKERK
   1000.0000000000000       0.99418013845834541           FELTSMDALRTCKEPVMWKHFKRWEGK
   1000.0000000000000       0.99514629983306502           FRLPEADRFKDIGEVIIGRHLKPLDCK
   1000.0000000000000       0.99693611693785977           LQIIEIPKIQDLRDCILEPRLVEAKCK
   1000.0000000000000       0.99244177083895269           MEYLKPEMIVTGRRCILRVGWRDLPCD
   1000.0000000000000       0.99468432874703550           FDLYKMEEIPSHRECFFYQNVKQVPCR
   1000.0000000000000       0.99624151204196487           FEIRNLEVLPQHRECFLEDGVRQMECK
   1000.0000000000000       0.99604635119620899           LEWGKVNGFRQLKDIMFHMHITDLEWK
   1000.0000000000000       0.99710415122286911           IELCKFPMIKHTRRQLLPCSLWQIEPE
   1000.0000000000000       0.99475314594088471           LELHKWRRLNRGKGGFCGGQFEKCQAG
   1000.0000000000000       0.99689534393381629           FELDKLERWDSMKGIVIGRAFKEVRSG
   1000.0000000000000       0.99798546584015946           FEWIKVDTWATMKKCMCQPPLRQHTCE
   1000.0000000000000       0.99058168852372397           FTLEGMDYLNRRRKEFWESEFKRMGKD
   1000.0000000000000       0.99660704565299452           LKLYEIDEFGKVNRFLYSMEFPKKNMD
   1000.0000000000000       0.99383544866728690           LRLSEVNTLCNCGRCFCHREFKRVKIE
   1000.0000000000000       0.99549562836546179           LRFAELPEMEKFEQIVCKGNLFEYKVD
   1000.0000000000000       0.99605537554103074           LEFKRYKGCDAEKRRVMSDQLTPCGED
   1000.0000000000000       0.99667632603342016           FELMKMSVMDKFRRYIMRWHFQNWRCD
   1000.0000000000000       0.99457224200359307           LELAKWKLLKSHKKCLWHPDVWKENCE
   1000.0000000000000       0.99601133139359554           LEFAKISYFGGLKQCIVKAGLFDADTD
   1000.0000000000000       0.99486647271440343           FEFGKIKNLNDFKTSFFHGPFEDLELP
   1000.0000000000000       0.99652817708832209           IDWYKVKWMRHKHKDFLPDRIEEVESE
   1000.0000000000000       0.99738890260567181           IEIRKFGEICKAKKCLFMSGFGPIHHE
   1000.0000000000000       0.99583830120413208           FELVKYQPICHSKRCLYSPNIADSGCD
   1000.0000000000000       0.99367765074222136           VEIFKSEAWEKVRRFILYMYLRNPKLE
   1000.0000000000000       0.99655377644228837           FDFWKDDQIQKYKGMLFNVRLKDINWG
   1000.0000000000000       0.99424702825213729           FTLPRWENFSRIGEFLFAHRIKEANMK
   1000.0000000000000       0.99631144091235657           LPFRPCDCIDTTQPRFIQSDFRKVKET
   1000.0000000000000       0.99694641677401430           LTMCGGDNLEQDGNRLFSCHLKEVKED
   1000.0000000000000       0.99578176969898169           LNLCEVKPFEHYKDKFINCDLNNMKDN
   1000.0000000000000       0.99398572595358814           FQFCKVSCFDDGQKRLLHCQVNRFKSE
   1000.0000000000000       0.99704986215774516           IELARMKKCKTESKRMWRKELSKCDEE
   1000.0000000000000       0.99891146145115095           LKFPDLNSLENCDKHLWHPGLTKCKEE
   1000.0000000000000       0.99516137344298916           FKIPELECLENFDNWFCVQHFSDCKGK
   1000.0000000000000       0.99374149774842657           FNLAQLDQFDTYDNHLLQWTLREYREE
   1000.0000000000000       0.99716619869006617           LKLKECDSLDKFEYHLYCNNIKKLKPR
   1000.0000000000000       0.99346879648950626           FKWDSPECFRGMEELMIERTIMDRELK
   1000.0000000000000       0.99522519717828029           IAFYAKEQFCRPGYCLFEKTLKGMACK
   1000.0000000000000       0.99359166189935910           LKLYQPEHFTPSEEVFFESPLREMGMK
   1000.0000000000000       0.99629198751600623           LPFEHLEKFGQVQELVLQKKFKPLGMR
   1000.0000000000000       0.99726364167068660           LRFENFDKLGNPDECLVGKHMKPMKCK
   1000.0000000000000       0.99752484724129820           LRMRGVGQLEKLDQYLFEERLFDMRLK
   1000.0000000000000       0.99481952937510243           LKMKELRDMEKMEGYFHAEQLSKGKQA
   1000.0000000000000       0.99443145928901266           LKWVQAEGCDKLEDWFWDQDLCKAREK
   1000.0000000000000       0.99547091748527983           FRLFEVDFIDKMEEFFCEKKWREFSAK
   1000.0000000000000       0.99748748230243944           MRMMELDQVENCDEHFLQYQFNDLKDK
   1000.0000000000000       0.99670789335451759           LRFYDLEAVSQADEHLTEPNIRGGSDK
   1000.0000000000000       0.99730119426538366           LRFTELEKICRCDSCFWTQDLYKFPCK
   1000.0000000000000       0.99744615770070699           LKFADFDGFCKCDQCIWHCKLRDHQCP
   1000.0000000000000       0.99781715187205067           FKLHDFKYLRKCQCCFYPDELEKQEPG
   1000.0000000000000       0.99595789648051569           LRLMEVNALTQWERCFWRTELWDLGCD
   1000.0000000000000       0.99419664968415600           LKLCDQQPLCPMEECLIGGAIMTYQCR
   1000.0000000000000       0.99628232739110800           LKFNNIKWLGGIEACVFSNKLDDFDCG
   1000.0000000000000       0.99465288998831580           LRLIDTKWLTPWDWCFLKTYFIKANCE
   1000.0000000000000       0.99520876227514832           FRLYEKRHFGDCETCLCVAEFMKAACT
   1000.0000000000000       0.99350394591086677           FRFTDLSRLQNTDELLVENCICGFKYK
   1000.0000000000000       0.99855129948403354           LRFCDFKAFHGADDIIVYPGLEDFELR
   1000.0000000000000       0.99462965683257198           LKLHEVANFNENDDVMREHDMAKPDPK
   1000.0000000000000       0.99532905374726999           LKLDQVKPFKKYDNQLCSHSIWDCECK
   1000.0000000000000       0.99324204310495945           LKFIGVPTFTNMEDFIFEVEVQKLTLR
   1000.0000000000000       0.99286795236016934           FGYRQLQAVESSSDRLWDDRFADMRNR
   1000.0000000000000       0.99596407840711099           FRFRHFPHLEKYSDKLLCEKIWEIKEH
   1000.0000000000000       0.99808827571889591           LKIWEINQICKIECCFCCRDFWKAPCQ
   1000.0000000000000       0.99767672602776036           IKFHEFDVFWNIEVCLMEEYFHDIGCK
   1000.0000000000000       0.99240985219084110           LKLFEGNAFHQLECCLLHSSLESMDCR
   1000.0000000000000       0.99573482721861617           LRWEDLGQLMTFEELFFDKTLYAVAWR
   1000.0000000000000       0.99422677456579855           FEFPKLTYFWDHRNCFVQRQLAEFACD
   1000.0000000000000       0.99520857432642873           FKLTNMEPLDKANKCFWIQEIRKRKCP
   1000.0000000000000       0.99230518827929715           LKLEDLTNLESNERMICDKHFVTWNCD
   1000.0000000000000       0.99580902218225575           LKLTEVGSLEPCEACLLMRNLGKLRPG
   1000.0000000000000       0.99310099194774826           LKLGEYSDFHRVDQCLLYGVFNPISFK
   1000.0000000000000       0.99382474181382141           CKYHEINGMHKCEDCLIESMIFRFQLR
   1000.0000000000000       0.99690787297588823           IKICEHDTLCRVEDVIWACPFRDFAMR
   1000.0000000000000       0.99645063105300036           FKLPELDTLGQADEIFLWYAFKPIRVR
   1000.0000000000000       0.99494565092452802           LKFREMKAIPHWEDMFMWEMLEQVRYR
   1000.0000000000000       0.99593043761149180           FRFRDLEMFTEPDEILMEEQIPSFTYK
   1000.0000000000000       0.99736938152188215           FKWRELPTCSSGDQSFREENWCKCSEK
   1000.0000000000000       0.99712730235957281           IRFEDINWCNEAEEALFDRQICSCNMK
   1000.0000000000000       0.99383164139924995           FPFCKFSGFKKKGYDFYSCQMWNVDKR
   1000.0000000000000       0.99669593782415156           FGLEPVKRIKDGSAELYEKTLQRPEKK
   1000.0000000000000       0.99671589116584669           FKWEDVEYIHDEDEMFMEKILVSWDFK
   1000.0000000000000       0.99396316564560150           LRLQECEDFADYDYMIMEQEFKKCAHK
   1000.0000000000000       0.99458249811895749           LMLEGPSDLDKITKVFVKKKWADWKLE
   1000.0000000000000       0.99078198956439534           IEIEKADCFEQGRWLIWKKPFKSHHGE
   1000.0000000000000       0.99404850977170789           MEFDKNEAFEEVRGLFCIHTFRECKVD
   1000.0000000000000       0.99584185029671590           LDLYRMKHLTNCKTCVCKASLAAVECD
   1000.0000000000000       0.99668069184703911           LEFKRPNKLNECKQCLCNEGFLTAPCT
   1000.0000000000000       0.99553853438837669           LEIYRMSCFCSCERCLYRQKFVDPDPD
   1000.0000000000000       0.99816728413362277           LDIMKMQKLCQIKVCLCRATFFNWGCR
   1000.0000000000000       0.99554916974373819           IEFEKISELTKAKSIFWKSWLCEPSYE
   1000.0000000000000       0.99652295898520349           LELWKIENFPSERTYLFTAELKDWQPE
   1000.0000000000000       0.99240105589108729           VELAKEDALWSCSRLVLRKSVKNVPVD
   1000.0000000000000       0.99384657019254208           LDLWRWECLCKFKKLVLGRGMTNCPAD
   1000.0000000000000       0.99768594427974766           FDFMRWDWLPGQKHCLLRMRMKDIACE
   1000.0000000000000       0.99710823891372613           FDFAKFGQLDKQKRIICKVTFPNMRVE
   1000.0000000000000       0.99788012793252956           FSFADAGAIEGGQDRFRDPKLAERKEK
   1000.0000000000000       0.99229545764788840           MELDRNDCMKNRKQELVVKEWRKVNRS
   1000.0000000000000       0.99703078674711065           FELERVGCLRGHKRELLPSKLTEQQRQ
   1000.0000000000000       0.99548149319252099           LEIQKVPHMKELKHELFHRKLPDMDNQ
   1000.0000000000000       0.99285035105025021           LDLEKMKDFRRWPCFVMGNKIGDLDWG
   1000.0000000000000       0.99054271581788866           LGFYGARKFKDKSYLILECWFQNFEIR
   1000.0000000000000       0.99240974707129237           LELERVRRLQEQRPCLTVKSIQDPEGP
   1000.0000000000000       0.99565031815763827           LEFEKFENWRPMNHRLCAKPVKTCEDP
   1000.0000000000000       0.99204063057530334           FDLPKAQSWKSFHWYLCVSALPKCEEP
   1000.0000000000000       0.99653504884525090           LELDRVQEFGKIKKYLLPSSFMPVDQD
   1000.0000000000000       0.99841072106654971           LGFCGFDEVERCSQFILPCKFREIKMD
   1000.0000000000000       0.99527161741641590           LSLEDIEGIETVRRYCFTRDWKKLKKD
   1000.0000000000000       0.99601431775230065           ISLASFDDWCRFQVCLCMRHFREINCK
   1000.0000000000000       0.99216372838359101           LEIEQSEKFAEGKEMLWEQTFHNFGHK
   1000.0000000000000       0.99122048463400358           FDLCNIEKFWEIKNIVIDHQFQKSECN
   1000.0000000000000       0.99363489029518315           FELCSLEMLCKLKQCLMDCSIKGSNHK
   1000.0000000000000       0.99587246178100897           IELVKAPSICQARSCLLKAKVHSFGCD
   1000.0000000000000       0.99821092933487876           FDIWKAKGFRGAKKCLFKCGFEEKDHE
   1000.0000000000000       0.99640546801542229           FNLKRAKEFCKVQWCLMPETWEDMQCG
   1000.0000000000000       0.99813680827512519           FRFHDAKYFPSGEWCMCWENIEKFQCK
   1000.0000000000000       0.99725006908471825           MRFVDVGACEKKDQHFWYAPLCGCHDK
   1000.0000000000000       0.99424578786304563           VKIFDVGICEKEQERLCEEPFCQHKEK
   1000.0000000000000       0.99838410040362302           LPFCHADEFERDGKRLLKGKLTDIREE
   1000.0000000000000       0.99805247730913726           ISFKHLKVIDSETHRLCRECFYCCSED
   1000.0000000000000       0.99480888901109710           FDFKTLPTFGDDTKSLCREAFWSCPDD
   1000.0000000000000       0.99666213976753815           LEFTKMHTLKNWKRIVMKSDIHKPNME
   1000.0000000000000       0.99857401423944192           IELQKVSRMEECKKWLCQRCLFNFKCD
   1000.0000000000000       0.99259230288146738           FEWIKFDKWQQARSIMCHARLRNSKLE
   1000.0000000000000       0.99701119042618347           FDLARLNKFDEYKMRICTQGIRSCKGH
   1000.0000000000000       0.99682090399179180           LEFHRCKRWDDANWHLLAHRCEDPKGP
   1000.0000000000000       0.99602557293503136           LGIATMEVMDTSTKKLWKTGLTDHREE
   1000.0000000000000       0.99657208011528187           IELPKCSAVDGLRARLFHQHWKDVRDN
   1000.0000000000000       0.99694400439018638           IEWVKFSAWRGYSKDLWKARITQCERE
   1000.0000000000000       0.99357296955642638           MNFPRFKAIGGTNKDFCKYEFPRVKRE
   1000.0000000000000       0.99529829645304568           FQLANCESWNNKKRDFIKRQIKRLKRD
   1000.0000000000000       0.99594798694547026           VELMKCKTLSQATRDFYKPEFARPNRD
   1000.0000000000000       0.99666043280770888           MELWKFDCIESNRRDIFQGEIRKMTKE
   1000.0000000000000       0.99640891057557457           LEFHKFPRFKEVKKCFVWDEFGDVTCE
   1000.0000000000000       0.99329145103087724           FDFVDMKRMCDMPWCFFRAEIESCGRD
   1000.0000000000000       0.99572026486478959           CEMVKGDCFMACKHWLWGTHLADVPPD
   1000.0000000000000       0.99550617857159596           LDLCKFERFASIKAIWFKAQFKDPRAE
   1000.0000000000000       0.99436906680751969           FDFYNMERVHEARKLFMGREVKKCPLD
   1000.0000000000000       0.99468598263084429           LGLEQHEAFCRIKRMLLRKKMRDYGYE
   1000.0000000000000       0.99744429015295488           LELDKREGIHRWRRMLWTKDIKNPTPE
   1000.0000000000000       0.99649010342537925           IELEKIGALAGYKKFVDYKRINDYPKE
   1000.0000000000000       0.99601146711372890           FDFPKMERFADINKMIAKCKFKDQSWD
   1000.0000000000000       0.99484935666951824           IELSRCERLADVKTLMMGRYFMKVNLN
   1000.0000000000000       0.99829646611054201           FELCKMRKFRDVKSVLINCAIWGVEGE
   1000.0000000000000       0.99167081116014766           IDIHRLAHLKEDRADLYGDEWGDIEKG
   1000.0000000000000       0.99575245091907594           FDLRKFPNFRDIKPELWCDPIEAPERA
   1000.0000000000000       0.99687142754906766           FDITKIKAIRKQKPDFDASDFDKASRP
   1000.0000000000000       0.99784696090604852           IEFYKVKTIKNKRAEFVRSEVEKVDKA
   1000.0000000000000       0.99758939586101292           LELARISSCRQVKRSIMRQHICECDQE
   1000.0000000000000       0.99131388407020027           LELCNWEVIEDIQHHLFSCRLYDIRRD
   1000.0000000000000       0.99134762133007026           IGICGINYIEETPKRVYKTRFMDYRDD
   1000.0000000000000       0.99516528133626714           IDLASVNVIEGGKQKFLKGGFQACKEE
   1000.0000000000000       0.99224990188863360           FGFVQLDGMDDENARLWMQPMREVKDQ
   1000.0000000000000       0.99688738472855809           IEFPKMPHFEDERRKIIQGRVCEIKEG
   1000.0000000000000       0.99561405599349639           FEFKKMGGIEPCKNQLWTEKVNDMRPD
   1000.0000000000000       0.99520568078624394           FDFTKRERFQDLRFCLLDHEFRKIEQP
   1000.0000000000000       0.99359621603615167           LDFVRVDNLMDLSMFFVMKWLREVTLD
   1000.0000000000000       0.99590484884263197           FDFAKPDRFTDDQGCLCGWNFKQLKCG
   1000.0000000000000       0.99160057478040831           FKISDASTLKPYDDLLIETSVCKMEQR
   1000.0000000000000       0.99234481975074695           LRWRDLKFFTHVDEPFWEDSIQSAGYR
   1000.0000000000000       0.99516026398738111           IRFRDINEISKYEEHLMSECLAQWRWN
   1000.0000000000000       0.99227420117804832           LEWRRFSCCCKIKLVLISDRYCDCTVR
   1000.0000000000000       0.99149145221115165           FDLAKWPQFKSHKGWFNVGQLAGQEDK
   1000.0000000000000       0.99243691136821699           FEFGKAQTFYQGKKLLQKSRVPEMECE
   1000.0000000000000       0.99663874906059968           FDFGNVENIDEYKKGLMRAPLRTMKDE
   1000.0000000000000       0.99782272937685723           LEFVKIGVIDTEKTRFFNGELAQCKDE
   1000.0000000000000       0.99641620063397129           IEFWKHDKFEEEKCVFHGNKFKEHRCG
   1000.0000000000000       0.99245260836804816           FEFPKQEVFWKFKVMMVCQQFKDIRFD
   1000.0000000000000       0.99643721593119039           LEFEKKEYMSPKECCIVCKSLKQGGCC
   1000.0000000000000       0.99682338904173740           FEFYKKECFDPIKQCLCRRCLKPWHCP
   1000.0000000000000       0.99566319677442183           IEFEDADYLQPMEMCLCCRRVKEFPCG
   1000.0000000000000       0.99197593380499216           FEFATVESLRTHKMCMCADCFRKVDCG
   1000.0000000000000       0.99505309178257051           LDFHRVRALESTKLHFLRHNFYQVKQE
   1000.0000000000000       0.99527155005638801           LEFTKLPTLEEIDHLMMRDDLWKPQWD
   1000.0000000000000       0.99508905847104667           LDFWKLNNIKNTRHVLVHPNLKGLQFP
   1000.0000000000000       0.99528005232546302           FEFLKIEMLCNDKYCLLKYSIQNISHE
   1000.0000000000000       0.99549430940364925           LSIERLDELWKAKRMVCKKHFKGVGCQ
   1000.0000000000000       0.99273462176405136           FEFEHMEDVPNNNKCLFGKIFKTVGMD
   1000.0000000000000       0.99484366969080340           FEIQRSEMFWGFRRFLLTKELKQIPSE
   1000.0000000000000       0.99833019722222038           IEFLKLDAFHPFKDCLCPPALTGLDCK
   1000.0000000000000       0.99549276732703218           INFKNLSRFDDLKKCICRPNLAGYKCN
   1000.0000000000000       0.99758342188104254           FDLKNLEQLCGVKECMVEDNLASMDCK
   1000.0000000000000       0.99320746165564200           IDIKKMTELPTIKTCIFSSKLPEVGCS
   1000.0000000000000       0.99666778428948777           FEFTKAGDLCKMSWCFFNPRITDMPCP
   1000.0000000000000       0.99440740781367865           FDFVKFDYICSMKYCIYQGPLRNQEPQ
   1000.0000000000000       0.99661409325478267           FDFEKFDTIRSVKEWMYQKQLRNGEQK
   1000.0000000000000       0.99257171978636860           IDIARVEKWNDIKPVLTGGQIKNHGPN
   1000.0000000000000       0.99281246529342737           FDLQKAERLGEYTAFFIEPGIKGAGHS
   1000.0000000000000       0.98752562945531763           LGLHDMETLEQMKYPLIADRWKQCKHR
   1000.0000000000000       0.99258263470587915           FRFESASEIQKFDGCLFFKVIKSWDCG
   1000.0000000000000       0.99175970423666027           IRFNETKQFYQTEQCLMAGQLEKISCG
   1000.0000000000000       0.99624583531390831           LEFSPVAALQEVRNCLWKSNFVKIKCD
   1000.0000000000000       0.99384331677306281           LELPKQPALSSCSWCILYTHFMDAECE
   1000.0000000000000       0.99415444399572594           FEVGKMDPIRTMRAYFNRGEVSKDEKE
   1000.0000000000000       0.99272695898479513           LEIGKIQAFNALRKCMLKNRIYKWKHE
   1000.0000000000000       0.99680485028815891           CEWAKAEHLDNCRRQIFHKRLRNIKYD
   1000.0000000000000       0.99469764595543864           FEFGNMECYEQPKVYFDWGRIRDRRWA
   1000.0000000000000       0.99479241753819381           FSFTEAEAYDSQGWKFYTHKVRDSREP
   1000.0000000000000       0.99373294498638165           INFADLSNIDTAGFRLFNARLKDWKEP
   1000.0000000000000       0.99417846556775236           FDFCELEQLDDERDRILSWEIKKVKWS
   1000.0000000000000       0.99571693197932098           LKLKDIGYFEDEEDRFWKNHLWAFKNN
   1000.0000000000000       0.99521682366137743           MKFYEATCMENLEARLIAPRIAEFREA
   1000.0000000000000       0.99709008971592061           FRMADFPWIDPHDWRLWSAPLKGMKDG
   1000.0000000000000       0.99620904258832621           IKLSDIDALEAYQQRLLAGHLHSFKTG
   1000.0000000000000       0.99457030096887233           LKIMDLAGMDSWEPRFYDPPFMTPRDS
[truncated: 3,554,295 more chars]
