# Supplementary material for: Benchmarking Inverse Statistical Approaches for Protein Structure and Design with Exactly Solvable Models
Source: PLoS Comput Biol. 2016 May 13;12(5):e1004889. doi: 10.1371/journal.pcbi.1004889 (PMC4866778; doi:10.1371/journal.pcbi.1004889)
Supplement: S1 Code — See readme.txt file. (ZIP) [file pcbi.1004889.s002.zip › CodeS1/calc_pnat.m]

% This matlab script reads the contact maps in the file 'contact_maps_10000.dat'
% and the Miyazawa-Jernigan energy parameters in the file 'energies.dat' 
% and calculates the Pnat of a given sequence given in numbers from 1 to 20


%Copyright for this implementation:
%2015 - Hugo Jacquin, hugo.jacquin@mailoo.org

%Permission is granted for anyone to copy, use, or modify this
%software and accompanying documents for any uncommercial
%purposes, provided this copyright notice is retained, and note is % made
%of any changes that have been made. This software and
%documents are distributed without any warranty, express or
%implied. All use is entirely at the user's own risk.

%Any publication resulting from applications of this code should cite:
%Benchmarking inverse statistical approaches for protein structure and design with 
% exactly  solvable models
% Hugo Jacquin, Amy Gilson, Eugene Shakhnovich, Simona Cocco, and Rémi Monasson
%Submitted to Plos. Comp. Bio (2015)


q=20;            % number of colors
N=27;            % number of sites on the protein
Nstruc=10000;    % total number of structures in competition
struc=625;       % structure number

% an example of sequence
seq=[1 2 3 4 5 6 7 8 9 10 11 12 13 14 15 16 17 18 19 20 1 2 3 4 5 6 7]

contact=importdata('contact_maps_10000.dat');   % reads the contact maps
energies=importdata('energies.dat');		% reads the MJ matrix
en=energies(:,3);

pnat=0.;
summ=0.;
for s=1:Nstruc
    c=contact((s-1)*28+1:(s-1)*28+28,2:3);
    e=sum(en((seq(c(1:28,1))-1)*q+seq(c(1:28,2))));
    if (s==struc)
        pnat=exp(-e);
    end
    summ=summ+exp(-e);
end
pnat=pnat/summ;
