# Supplementary material for: Benchmarking Inverse Statistical Approaches for Protein Structure and Design with Exactly Solvable Models
Source: PLoS Comput Biol. 2016 May 13;12(5):e1004889. doi: 10.1371/journal.pcbi.1004889 (PMC4866778; doi:10.1371/journal.pcbi.1004889)
Supplement: S1 Code — See readme.txt file. (ZIP) [file pcbi.1004889.s002.zip › CodeS1/contact_maps_10000.dat]

1 1 6
1 1 24
1 2 5
1 2 23
1 3 14
1 4 15
1 4 19
1 5 20
1 5 22
1 6 27
1 7 20
1 8 21
1 8 27
1 9 26
1 10 17
1 10 21
1 11 16
1 11 22
1 11 26
1 12 23
1 12 25
1 13 16
1 14 23
1 15 18
1 15 22
1 18 21
1 22 27
1 24 27
2 1 4
2 1 12
2 2 23
2 2 27
2 3 14
2 3 16
2 3 26
2 4 13
2 5 16
2 6 13
2 6 15
2 7 10
2 8 15
2 8 19
2 9 14
2 9 20
2 9 22
2 10 13
2 11 22
2 12 23
2 14 23
2 14 25
2 15 18
2 17 26
2 18 25
2 20 25
2 21 24
2 24 27
3 1 16
3 1 18
3 1 22
3 1 24
3 2 19
3 2 21
3 3 16
3 4 17
3 4 19
3 5 12
3 6 11
3 6 19
3 7 20
3 8 11
3 8 27
3 9 26
3 10 13
3 10 25
3 11 18
3 12 17
3 14 17
3 14 25
3 15 24
3 18 25
3 18 27
3 20 27
3 22 27
3 23 26
4 1 4
4 1 16
4 2 11
4 2 17
4 3 6
4 3 10
4 3 18
4 4 25
4 5 24
4 6 23
4 7 10
4 8 21
4 8 23
4 9 12
4 9 18
4 9 20
4 12 17
4 13 20
4 14 17
4 14 19
4 15 26
4 16 25
4 18 23
4 18 25
4 19 22
4 19 26
4 22 27
4 24 27
5 1 6
5 1 14
5 1 24
5 1 26
5 2 5
5 2 15
5 3 24
5 4 19
5 4 23
5 5 16
5 5 18
5 6 11
5 6 13
5 6 23
5 7 10
5 7 18
5 7 20
5 8 13
5 8 17
5 9 12
5 10 21
5 11 22
5 11 26
5 12 27
5 13 16
5 14 27
5 20 23
5 22 25
6 1 4
6 1 14
6 1 16
6 1 26
6 2 17
6 2 25
6 3 18
6 3 20
6 3 24
6 4 9
6 4 21
6 4 27
6 5 8
6 5 16
6 5 18
6 6 19
6 6 21
6 7 10
6 8 15
6 9 12
6 9 14
6 10 21
6 11 22
6 12 27
6 13 26
6 20 23
6 22 27
6 24 27
7 1 4
7 1 12
7 1 18
7 1 26
7 2 13
7 2 25
7 3 10
7 4 11
7 5 18
7 6 11
7 6 17
7 7 16
7 8 11
7 8 15
7 9 14
7 10 13
7 12 15
7 12 17
7 12 27
7 13 24
7 14 23
7 15 22
7 16 21
7 17 20
7 19 26
7 20 27
7 22 27
7 24 27
8 1 8
8 1 14
8 1 22
8 1 24
8 2 15
8 2 27
8 3 8
8 4 7
8 4 15
8 5 16
8 6 11
8 6 13
8 7 10
8 7 14
8 9 22
8 10 21
8 12 19
8 12 21
8 13 16
8 13 18
8 14 21
8 14 25
8 15 26
8 17 26
8 18 25
8 20 23
8 20 25
8 24 27
9 1 18
9 1 26
9 2 13
9 2 25
9 3 14
9 3 16
9 3 18
9 4 7
9 4 19
9 4 23
9 4 25
9 5 10
9 5 12
9 5 14
9 6 9
9 6 15
9 7 16
9 7 20
9 8 21
9 8 23
9 10 23
9 11 24
9 12 25
9 17 20
9 19 22
9 19 26
9 22 27
9 24 27
10 1 20
10 1 26
10 2 7
10 2 19
10 3 18
10 4 7
10 4 9
10 5 12
10 6 13
10 6 25
10 7 26
10 8 13
10 8 15
10 8 19
10 8 27
10 9 12
10 9 18
10 10 15
10 10 17
10 11 14
10 13 24
10 14 23
10 15 22
10 16 19
10 16 21
10 20 27
10 22 27
10 24 27
11 1 8
11 1 10
11 2 17
11 2 21
11 3 8
11 3 16
11 3 22
11 4 7
11 4 23
11 5 14
11 5 16
11 5 24
11 6 9
11 6 13
11 9 12
11 9 16
11 10 17
11 11 18
11 12 15
11 14 25
11 15 18
11 15 26
11 16 27
11 17 20
11 19 26
11 20 27
11 22 27
11 24 27
12 1 8
12 1 22
12 2 5
12 2 21
12 3 14
12 4 11
12 4 13
12 5 8
12 5 10
12 6 13
12 6 19
12 6 21
12 6 27
12 7 22
12 7 24
12 7 26
12 9 26
12 10 27
12 12 17
12 12 27
12 13 16
12 14 21
12 15 20
12 16 19
12 18 25
12 18 27
12 19 24
12 20 23
13 1 14
13 1 24
13 2 15
13 2 23
13 3 22
13 4 7
13 4 15
13 5 16
13 6 17
13 6 19
13 7 20
13 7 22
13 8 15
13 8 17
13 8 23
13 8 27
13 9 12
13 9 14
13 9 24
13 10 25
13 10 27
13 11 18
13 12 17
13 13 16
13 18 27
13 20 27
13 21 26
13 23 26
14 1 4
14 1 6
14 1 8
14 1 24
14 2 9
14 2 13
14 2 15
14 2 25
14 3 16
14 3 18
14 3 26
14 4 27
14 5 16
14 6 15
14 7 10
14 8 23
14 9 12
14 9 22
14 10 15
14 11 14
14 12 21
14 13 18
14 13 20
14 14 17
14 19 26
14 20 25
14 22 25
14 24 27
15 1 4
15 1 18
15 1 20
15 1 24
15 2 21
15 2 25
15 3 26
15 4 17
15 5 16
15 5 24
15 5 26
15 6 9
15 6 27
15 7 16
15 8 13
15 8 15
15 9 12
15 9 24
15 10 25
15 10 27
15 11 22
15 12 23
15 14 19
15 14 23
15 15 18
15 15 24
15 20 23
15 22 25
16 1 6
16 1 8
16 1 20
16 1 24
16 2 21
16 2 23
16 3 6
16 4 17
16 4 21
16 5 14
16 5 16
16 5 20
16 7 14
16 8 13
16 9 24
16 10 13
16 10 25
16 11 26
16 12 15
16 12 19
16 13 20
16 16 19
16 18 21
16 18 27
16 19 26
16 20 25
16 22 25
16 22 27
17 1 8
17 1 24
17 2 5
17 2 7
17 3 12
17 4 13
17 4 19
17 5 20
17 5 24
17 6 13
17 6 15
17 6 21
17 6 25
17 7 10
17 7 12
17 8 25
17 9 26
17 10 15
17 11 14
17 13 18
17 14 17
17 15 26
17 16 21
17 16 27
17 18 21
17 20 23
17 22 25
17 22 27
18 1 4
18 1 14
18 1 18
18 1 22
18 2 13
18 2 17
18 3 12
18 4 23
18 5 12
18 5 14
18 5 24
18 6 11
18 6 25
18 7 10
18 7 14
18 7 26
18 8 15
18 8 27
18 9 16
18 10 13
18 13 16
18 14 21
18 15 18
18 15 20
18 19 22
18 20 27
18 21 24
18 21 26
19 1 6
19 1 14
19 1 16
19 1 20
19 2 5
19 2 13
19 3 10
19 3 12
19 3 16
19 4 7
19 4 9
19 6 21
19 7 16
19 7 22
19 8 23
19 8 27
19 10 27
19 11 26
19 12 15
19 14 19
19 15 18
19 15 26
19 16 27
19 17 20
19 17 22
19 17 24
19 18 25
19 24 27
20 1 8
20 1 12
20 1 14
20 1 18
20 2 7
20 2 15
20 3 6
20 3 16
20 3 18
20 4 25
20 4 27
20 5 24
20 6 9
20 8 11
20 9 18
20 9 24
20 10 19
20 10 23
20 12 19
20 13 20
20 14 17
20 16 27
20 17 20
20 17 26
20 18 25
20 19 22
20 21 26
20 22 25
21 1 6
21 1 12
21 2 11
21 2 23
21 3 6
21 3 10
21 3 24
21 4 9
21 4 27
21 5 8
21 7 10
21 7 12
21 7 16
21 8 17
21 9 18
21 9 26
21 10 15
21 10 25
21 11 14
21 11 22
21 13 16
21 14 21
21 15 18
21 15 20
21 19 26
21 20 25
21 22 25
21 24 27
22 1 4
22 1 22
22 2 13
22 2 23
22 3 8
22 3 10
22 3 12
22 4 7
22 5 10
22 6 9
22 6 19
22 7 20
22 7 22
22 8 15
22 8 23
22 8 25
22 9 16
22 9 18
22 11 16
22 12 15
22 14 23
22 14 27
22 15 26
22 17 26
22 18 25
22 20 25
22 21 24
22 24 27
23 1 18
23 1 20
23 1 22
23 1 24
23 2 7
23 2 11
23 2 15
23 2 25
23 3 6
23 3 10
23 3 22
23 4 23
23 4 25
23 5 26
23 6 9
23 7 14
23 7 26
23 8 11
23 8 13
23 10 21
23 11 20
23 12 15
23 12 19
23 14 27
23 15 18
23 16 25
23 16 27
23 17 24
24 1 14
24 1 16
24 1 18
24 1 20
24 2 9
24 2 11
24 2 21
24 2 23
24 3 6
24 3 8
24 3 18
24 4 19
24 4 21
24 5 22
24 6 23
24 7 24
24 8 17
24 9 16
24 9 24
24 10 15
24 10 25
24 11 14
24 11 26
24 12 21
24 12 27
24 13 20
24 22 27
24 23 26
25 1 6
25 1 22
25 2 5
25 2 23
25 3 24
25 4 9
25 4 25
25 5 8
25 5 26
25 6 13
25 7 12
25 8 11
25 10 17
25 10 25
25 11 16
25 11 26
25 12 15
25 13 22
25 13 26
25 14 21
25 14 27
25 16 27
25 18 25
25 18 27
25 19 24
25 20 23
25 20 27
25 23 26
26 1 20
26 1 24
26 2 17
26 2 25
26 3 16
26 4 25
26 4 27
26 5 12
26 5 14
26 5 16
26 6 11
26 6 17
26 6 21
26 6 25
26 7 10
26 7 14
26 7 18
26 8 19
26 8 21
26 9 22
26 10 13
26 11 22
26 11 26
26 12 27
26 15 18
26 17 20
26 21 24
26 23 26
27 1 4
27 1 12
27 1 24
27 1 26
27 2 13
27 2 27
27 3 10
27 4 11
27 5 24
27 6 11
27 6 23
27 7 20
27 8 11
27 8 19
27 9 18
27 10 13
27 12 15
27 12 19
27 12 23
27 13 18
27 14 17
27 14 27
27 15 22
27 15 26
27 16 19
27 16 21
27 20 23
27 22 25
28 1 4
28 1 26
28 2 23
28 2 25
28 3 6
28 3 20
28 3 22
28 4 19
28 5 16
28 5 18
28 5 26
28 6 11
28 6 15
28 6 25
28 7 10
28 7 18
28 7 20
28 8 15
28 8 17
28 9 12
28 10 21
28 11 22
28 11 24
28 12 15
28 13 24
28 14 25
28 14 27
28 16 27
29 1 6
29 1 8
29 1 10
29 1 22
29 2 5
29 2 11
29 3 12
29 3 22
29 3 26
29 4 23
29 4 25
29 6 23
29 7 20
29 8 21
29 9 14
29 10 13
29 12 27
29 13 16
29 13 22
29 14 21
29 15 18
29 16 27
29 17 22
29 17 24
29 17 26
29 18 21
29 19 24
29 20 23
30 1 6
30 1 8
30 1 12
30 1 14
30 2 5
30 2 11
30 2 17
30 2 21
30 3 8
30 3 10
30 3 26
30 4 7
30 4 25
30 5 16
30 5 24
30 6 15
30 9 12
30 10 27
30 11 18
30 11 20
30 13 18
30 14 17
30 16 23
30 17 22
30 19 22
30 20 27
30 21 24
30 21 26
31 1 12
31 1 26
31 2 11
31 2 25
31 3 24
31 4 11
31 4 23
31 5 10
31 6 17
31 6 23
31 7 10
31 7 16
31 7 22
31 8 13
31 8 15
31 9 12
31 11 22
31 13 22
31 13 26
31 14 21
31 14 27
31 16 21
31 18 21
31 18 23
31 19 24
31 20 25
31 20 27
31 22 25
32 1 8
32 1 12
32 2 7
32 2 13
32 3 14
32 4 7
32 4 15
32 5 16
32 6 9
32 6 17
32 7 18
32 8 11
32 10 17
32 10 27
32 11 18
32 11 20
32 12 21
32 13 18
32 13 22
32 14 23
32 15 18
32 15 24
32 16 25
32 17 26
32 19 22
32 19 24
32 19 26
32 20 27
33 1 8
33 1 24
33 2 7
33 2 25
33 3 26
33 4 7
33 4 27
33 5 18
33 6 9
33 6 19
33 7 12
33 8 11
33 10 19
33 10 21
33 11 22
33 11 24
33 12 19
33 12 25
33 12 27
33 13 16
33 13 20
33 13 22
33 14 23
33 14 25
33 15 26
33 16 27
33 17 20
33 18 27
34 1 4
34 1 8
34 1 22
34 1 24
34 2 19
34 2 21
34 3 18
34 4 25
34 5 8
34 5 18
34 5 26
34 6 17
34 6 27
34 7 12
34 7 14
34 7 16
34 8 11
34 8 19
34 9 14
34 9 20
34 9 22
34 10 13
34 10 23
34 11 24
34 11 26
34 12 27
34 15 20
34 16 19
35 1 4
35 1 6
35 1 8
35 1 20
35 2 9
35 2 19
35 3 10
35 3 16
35 3 18
35 4 11
35 4 21
35 4 23
35 5 12
35 5 24
35 5 26
35 6 27
35 7 12
35 8 11
35 10 15
35 11 14
35 13 24
35 14 23
35 16 23
35 17 22
35 18 21
35 20 27
35 21 26
35 22 25
36 1 6
36 1 8
36 1 12
36 1 16
36 2 5
36 2 17
36 3 8
36 4 7
36 4 21
36 5 18
36 5 20
36 6 11
36 6 15
36 6 25
36 7 10
36 7 22
36 9 12
36 10 23
36 11 14
36 11 24
36 13 16
36 14 27
36 15 18
36 15 26
36 19 26
36 20 25
36 22 25
36 24 27
37 1 4
37 1 8
37 2 9
37 2 21
37 3 10
37 3 18
37 3 20
37 4 17
37 5 8
37 5 10
37 5 16
37 6 15
37 6 27
37 7 26
37 9 22
37 9 26
37 10 23
37 10 27
37 11 14
37 11 16
37 11 18
37 12 19
37 12 23
37 13 24
37 14 27
37 20 23
37 22 25
37 24 27
38 1 10
38 1 22
38 2 5
38 2 9
38 3 8
38 4 7
38 4 19
38 5 20
38 5 22
38 6 9
38 6 13
38 6 23
38 6 27
38 7 16
38 7 18
38 8 15
38 9 14
38 10 23
38 11 14
38 12 23
38 12 25
38 13 16
38 13 26
38 17 26
38 18 27
38 20 27
38 21 24
38 24 27
39 1 4
39 1 26
39 2 11
39 2 25
39 3 12
39 3 14
39 3 24
39 4 15
39 5 16
39 5 24
39 5 26
39 6 17
39 6 27
39 7 18
39 7 20
39 7 24
39 8 25
39 8 27
39 9 20
39 10 21
39 10 25
39 12 21
39 13 22
39 14 23
39 16 23
39 18 23
39 19 22
39 21 24
40 1 14
40 1 20
40 2 13
40 2 27
40 3 26
40 4 11
40 4 13
40 5 10
40 5 22
40 5 26
40 6 23
40 6 25
40 7 10
40 8 17
40 8 23
40 9 12
40 9 16
40 9 22
40 12 15
40 13 22
40 14 21
40 16 21
40 18 21
40 18 23
40 19 24
40 20 27
40 22 27
40 24 27
41 1 22
41 1 26
41 2 9
41 2 21
41 3 6
41 4 19
41 4 21
41 5 10
41 5 16
41 5 18
41 6 9
41 7 16
41 8 15
41 8 27
41 9 26
41 10 15
41 10 21
41 10 25
41 11 18
41 11 20
41 11 24
41 12 15
41 12 17
41 13 24
41 14 25
41 14 27
41 20 23
41 22 25
42 1 8
42 1 12
42 1 24
42 1 26
42 2 7
42 2 23
42 3 6
42 3 12
42 3 22
42 4 19
42 4 21
42 5 18
42 6 9
42 8 27
42 9 12
42 9 18
42 10 17
42 10 27
42 11 14
42 11 16
42 11 26
42 12 19
42 13 20
42 13 22
42 13 24
42 14 25
42 15 20
42 16 19
43 1 4
43 1 10
43 1 20
43 1 22
43 2 17
43 2 19
43 3 16
43 4 9
43 5 22
43 6 9
43 6 23
43 7 26
43 8 15
43 8 27
43 9 16
43 10 17
43 10 23
43 10 27
43 11 18
43 11 20
43 11 24
43 12 25
43 12 27
43 13 18
43 14 17
43 14 27
43 21 24
43 23 26
44 1 10
44 1 26
44 2 9
44 2 15
44 3 8
44 3 16
44 3 26
44 4 7
44 4 25
44 5 16
44 6 17
44 6 19
44 7 20
44 7 24
44 8 17
44 8 21
44 8 27
44 9 12
44 9 14
44 10 27
44 11 22
44 12 21
44 13 18
44 14 17
44 18 21
44 20 23
44 22 27
44 24 27
45 1 4
45 1 6
45 1 14
45 1 16
45 2 13
45 2 21
45 3 20
45 4 19
45 5 18
45 6 17
45 7 14
45 8 15
45 8 17
45 9 26
45 10 15
45 10 27
45 11 22
45 12 15
45 12 21
45 16 19
45 16 21
45 16 27
45 17 26
45 18 25
45 19 24
45 20 23
45 22 27
45 24 27
46 1 4
46 1 14
46 1 18
46 1 20
46 2 9
46 2 15
46 2 21
46 2 25
46 3 6
46 3 8
46 3 12
46 4 13
46 5 20
46 6 21
46 7 22
46 8 11
46 9 22
46 9 26
46 10 15
46 10 27
46 12 15
46 14 17
46 16 25
46 16 27
46 18 25
46 19 24
46 21 24
46 23 26
47 1 6
47 1 14
47 2 11
47 2 13
47 3 6
47 3 8
47 3 10
47 4 13
47 4 19
47 4 23
47 4 27
47 5 14
47 5 16
47 5 18
47 7 18
47 8 19
47 9 22
47 10 23
47 12 23
47 12 25
47 13 26
47 15 26
47 16 27
47 17 20
47 19 22
47 20 27
47 21 24
47 24 27
48 1 6
48 1 20
48 2 5
48 2 23
48 3 24
48 4 11
48 4 25
48 5 10
48 5 18
48 6 19
48 7 10
48 8 15
48 8 19
48 9 12
48 9 14
48 9 18
48 12 25
48 13 26
48 14 17
48 16 19
48 16 21
48 17 22
48 17 26
48 18 23
48 18 25
48 20 23
48 22 27
48 24 27
49 1 4
49 1 20
49 2 21
49 2 23
49 3 6
49 3 24
49 3 26
49 4 27
49 5 16
49 6 15
49 7 24
49 8 15
49 8 25
49 9 14
49 10 13
49 10 25
49 11 22
49 12 19
49 12 21
49 13 18
49 13 26
49 14 17
49 15 26
49 16 27
49 18 27
49 20 27
49 21 26
49 22 25
50 1 4
50 1 22
50 2 21
50 2 27
50 3 14
50 3 16
50 3 20
50 4 7
50 5 14
50 6 9
50 6 13
50 7 20
50 7 22
50 8 19
50 8 23
50 10 13
50 10 19
50 11 18
50 12 15
50 12 17
50 13 20
50 16 27
50 17 20
50 17 26
50 18 25
50 19 24
50 21 24
50 21 26
51 1 4
51 1 6
51 1 8
51 1 22
51 2 9
51 2 13
51 3 14
51 4 17
51 5 18
51 6 21
51 7 26
51 8 27
51 10 13
51 10 27
51 11 24
51 12 15
51 12 23
51 13 22
51 14 17
51 16 19
51 16 23
51 17 22
51 18 21
51 20 23
51 20 25
51 21 26
51 22 27
51 24 27
52 1 14
52 1 16
52 2 5
52 2 27
52 3 16
52 3 20
52 3 24
52 4 21
52 4 23
52 6 23
52 6 27
52 7 26
52 8 23
52 8 25
52 9 22
52 10 19
52 10 25
52 11 18
52 12 15
52 12 25
52 13 26
52 14 27
52 15 18
52 15 24
52 17 20
52 19 22
52 19 24
52 24 27
53 1 4
53 1 12
53 2 9
53 2 11
53 3 6
53 3 8
53 3 26
53 4 13
53 5 14
53 6 25
53 7 24
53 8 27
53 10 19
53 10 27
53 11 18
53 11 26
53 12 17
53 13 16
53 13 26
53 14 25
53 15 22
53 16 21
53 18 21
53 20 23
53 20 27
53 21 26
53 22 25
53 24 27
54 1 12
54 1 22
54 1 24
54 1 26
54 2 9
54 2 11
54 2 19
54 2 21
54 3 6
54 3 8
54 3 24
54 4 21
54 4 23
54 5 20
54 6 19
54 7 18
54 8 25
54 9 18
54 9 26
54 10 17
54 10 27
54 11 14
54 11 16
54 12 27
54 13 22
54 14 21
54 15 20
54 16 19
55 1 6
55 1 8
55 1 18
55 1 26
55 2 5
55 2 27
55 3 18
55 3 22
55 3 24
55 4 19
55 4 21
55 6 19
55 7 16
55 8 17
55 9 26
55 10 17
55 10 25
55 11 14
55 12 23
55 12 25
55 13 18
55 13 20
55 13 22
55 14 17
55 15 20
55 16 19
55 18 25
55 24 27
56 1 12
56 1 16
56 2 13
56 2 17
56 3 18
56 4 7
56 4 13
56 5 14
56 5 18
56 5 20
56 6 9
56 6 21
56 8 11
56 8 13
56 9 14
56 9 22
56 10 15
56 10 23
56 12 15
56 14 17
56 14 25
56 15 24
56 16 27
56 17 26
56 19 26
56 20 25
56 22 25
56 24 27
57 1 4
57 1 12
57 2 9
57 2 11
57 3 6
57 3 8
57 3 16
57 4 13
57 5 14
57 6 15
57 7 20
57 8 19
57 10 19
57 10 27
57 11 16
57 11 26
57 12 25
57 13 16
57 13 24
57 14 23
57 15 20
57 15 22
57 16 19
57 17 22
57 17 24
57 17 26
57 18 21
57 18 27
58 1 6
58 1 10
58 1 12
58 1 20
58 2 5
58 2 13
58 3 14
58 3 16
58 3 20
58 4 7
58 4 27
58 6 9
58 7 20
58 7 26
58 8 21
58 8 25
58 10 21
58 11 22
58 12 19
58 14 19
58 15 18
58 16 27
58 17 20
58 17 24
58 17 26
58 18 23
58 19 22
58 21 24
59 1 8
59 1 26
59 2 23
59 2 25
59 3 8
59 3 10
59 3 22
59 4 7
59 4 17
59 4 21
59 4 25
59 5 10
59 5 12
59 5 14
59 6 9
59 6 15
59 7 16
59 7 26
59 11 22
59 12 21
59 13 20
59 14 17
59 16 27
59 17 20
59 18 25
59 18 27
59 19 24
59 21 24
60 1 6
60 1 10
60 1 12
60 1 22
60 2 5
60 2 13
60 3 14
60 3 16
60 3 22
60 4 7
60 4 17
60 6 9
60 7 18
60 7 22
60 8 23
60 8 27
60 10 23
60 11 24
60 12 21
60 14 21
60 15 20
60 16 19
60 18 27
60 19 22
60 19 26
60 20 25
60 21 24
60 23 26
61 1 6
61 1 26
61 2 5
61 2 23
61 3 22
61 4 11
61 4 19
61 5 10
61 5 18
61 6 27
61 7 10
61 8 15
61 8 27
61 9 12
61 9 14
61 9 18
61 12 19
61 13 20
61 14 17
61 16 25
61 16 27
61 17 20
61 17 24
61 18 23
61 18 27
61 19 22
61 21 24
61 23 26
62 1 12
62 1 16
62 2 11
62 2 19
62 3 10
62 4 19
62 4 27
62 5 10
62 5 20
62 5 26
62 6 9
62 6 25
62 7 14
62 7 20
62 7 24
62 8 11
62 8 13
62 11 20
62 12 15
62 14 23
62 15 20
62 15 22
62 16 19
62 17 22
62 18 21
62 18 27
62 21 24
62 21 26
63 1 4
63 1 8
63 2 9
63 2 13
63 3 10
63 3 12
63 3 22
63 4 7
63 5 22
63 6 23
63 6 25
63 7 10
63 7 26
63 8 27
63 9 14
63 9 16
63 10 17
63 10 23
63 11 14
63 11 18
63 11 20
63 12 21
63 15 18
63 16 27
63 17 24
63 17 26
63 19 24
63 20 23
64 1 8
64 1 10
64 1 14
64 1 18
64 2 7
64 2 13
64 2 17
64 2 23
64 3 10
64 3 12
64 3 24
64 4 7
64 4 9
64 5 24
64 6 21
64 6 23
64 7 20
64 8 19
64 11 14
64 12 25
64 13 16
64 13 26
64 15 18
64 16 27
64 17 20
64 17 22
64 22 27
64 23 26
65 1 8
65 1 10
65 1 18
65 1 26
65 2 19
65 2 27
65 3 8
65 4 7
65 4 27
65 5 22
65 6 13
65 6 23
65 7 12
65 7 26
65 9 12
65 10 17
65 11 14
65 11 16
65 11 26
65 14 23
65 15 24
65 16 25
65 18 25
65 20 25
65 20 27
65 21 24
65 22 27
65 23 26
66 1 4
66 1 6
66 2 15
66 2 25
66 3 12
66 3 14
66 3 26
66 4 11
66 5 8
66 5 10
66 5 26
66 6 25
66 7 24
66 8 27
66 9 20
66 10 19
66 12 19
66 13 18
66 14 17
66 16 23
66 16 25
66 17 22
66 17 26
66 18 21
66 19 26
66 20 27
66 22 27
66 24 27
67 1 4
67 1 6
67 1 8
67 1 24
67 2 9
67 2 13
67 3 14
67 4 25
67 5 26
67 6 23
67 7 20
67 8 19
67 10 13
67 10 19
67 11 18
67 12 15
67 12 17
67 13 24
67 14 25
67 16 25
67 16 27
67 17 22
67 17 24
67 18 21
67 19 24
67 20 23
67 22 27
67 23 26
68 1 10
68 1 24
68 2 25
68 2 27
68 3 6
68 4 21
68 4 25
68 5 18
68 5 20
68 5 26
68 6 27
68 7 18
68 8 17
68 8 27
68 9 16
68 10 27
68 11 16
68 11 24
68 11 26
68 12 15
68 12 23
68 13 20
68 13 22
68 13 26
68 14 17
68 14 19
68 17 26
68 22 25
69 1 4
69 1 10
69 1 20
69 1 22
69 2 9
69 2 23
69 3 6
69 4 19
69 5 10
69 5 16
69 5 18
69 6 9
69 7 16
69 8 15
69 8 25
69 9 24
69 10 13
69 10 15
69 11 22
69 11 24
69 11 26
69 12 21
69 12 27
69 13 18
69 13 20
69 14 17
69 14 27
69 15 26
70 1 18
70 1 26
70 2 7
70 2 17
70 3 16
70 4 7
70 4 9
70 5 10
70 5 14
70 5 16
70 6 11
70 6 17
70 6 21
70 6 25
70 7 26
70 8 11
70 8 27
70 10 13
70 11 24
70 12 21
70 12 23
70 14 21
70 15 20
70 17 20
70 18 25
70 19 22
70 22 25
70 24 27
71 1 10
71 1 22
71 2 5
71 2 9
71 3 18
71 3 22
71 3 24
71 4 17
71 4 27
71 6 9
71 6 27
71 7 26
71 8 11
71 8 25
71 9 24
71 10 23
71 12 23
71 12 25
71 13 20
71 14 19
71 14 25
71 15 26
71 16 19
71 16 27
71 18 21
71 19 24
71 20 23
71 24 27
72 1 4
72 1 20
72 1 24
72 1 26
72 2 11
72 2 27
72 3 10
72 4 19
72 5 10
72 5 18
72 5 24
72 6 9
72 6 17
72 7 14
72 7 16
72 7 24
72 8 11
72 8 13
72 11 24
72 12 25
72 12 27
72 14 25
72 15 22
72 16 23
72 18 23
72 20 23
72 21 26
72 22 25
73 1 6
73 1 8
73 1 14
73 1 16
73 2 13
73 2 17
73 2 25
73 2 27
73 3 6
73 3 22
73 3 24
73 4 17
73 4 21
73 5 16
73 7 24
73 8 25
73 9 14
73 10 13
73 10 25
73 11 26
73 12 19
73 12 27
73 13 18
73 15 18
73 17 20
73 20 27
73 22 27
73 23 26
74 1 6
74 1 14
74 2 11
74 2 13
74 3 6
74 3 8
74 3 10
74 4 19
74 4 27
74 5 18
74 7 14
74 7 16
74 7 18
74 8 13
74 8 19
74 8 21
74 9 12
74 9 24
74 9 26
74 10 27
74 12 23
74 13 22
74 15 22
74 16 21
74 17 20
74 19 26
74 20 25
74 21 24
75 1 4
75 1 8
75 1 10
75 1 24
75 2 11
75 2 25
75 3 12
75 4 7
75 5 10
75 5 12
75 5 18
75 6 9
75 6 19
75 8 23
75 9 20
75 9 22
75 10 17
75 10 27
75 11 14
75 11 26
75 13 18
75 14 17
75 15 26
75 16 21
75 16 27
75 17 20
75 22 27
75 24 27
76 1 22
76 1 26
76 2 21
76 2 27
76 3 6
76 4 11
76 4 27
76 5 8
76 5 10
76 5 18
76 6 21
76 7 20
76 8 19
76 9 16
76 10 17
76 12 17
76 12 27
76 13 26
76 14 17
76 14 25
76 15 24
76 16 19
76 18 21
76 18 25
76 18 27
76 19 24
76 20 23
76 22 25
77 1 6
77 1 14
77 2 5
77 2 15
77 3 18
77 4 17
77 4 25
77 5 16
77 5 26
77 6 27
77 7 12
77 7 14
77 7 16
77 8 11
77 8 27
77 9 16
77 9 24
77 9 26
77 10 21
77 10 23
77 12 21
77 13 20
77 15 18
77 15 20
77 16 21
77 17 22
77 17 24
77 19 22
78 1 12
78 1 14
78 1 20
78 1 24
78 2 21
78 2 23
78 3 14
78 4 15
78 4 21
78 5 18
78 6 19
78 6 21
78 7 22
78 8 19
78 8 25
78 9 26
78 10 17
78 10 19
78 11 16
78 11 20
78 11 26
78 12 27
78 13 16
78 15 18
78 15 20
78 20 25
78 22 25
78 24 27
79 1 6
79 1 8
79 2 5
79 2 9
79 3 10
79 4 11
79 4 13
79 5 14
79 5 18
79 6 15
79 7 16
79 7 18
79 7 22
79 8 21
79 9 18
79 9 20
79 10 27
79 11 18
79 11 26
79 12 17
79 12 25
79 14 17
79 16 23
79 17 24
79 19 22
79 19 24
79 19 26
79 20 27
80 1 4
80 1 6
80 2 7
80 2 25
80 3 14
80 3 18
80 3 24
80 4 13
80 5 10
80 5 12
80 5 18
80 6 9
80 7 18
80 7 26
80 8 17
80 8 27
80 10 17
80 11 16
80 12 15
80 14 23
80 15 18
80 15 22
80 16 21
80 17 20
80 19 22
80 19 24
80 19 26
80 20 27
81 1 10
81 1 16
81 2 9
81 2 27
81 3 20
81 4 9
81 4 19
81 5 8
81 6 19
81 6 23
81 7 12
81 7 18
81 7 24
81 8 11
81 9 18
81 10 17
81 12 17
81 13 24
81 14 17
81 14 25
81 15 26
81 16 27
81 18 25
81 18 27
81 19 22
81 20 27
81 21 26
81 22 25
82 1 6
82 1 8
82 2 5
82 2 9
82 3 18
82 4 17
82 4 27
82 5 22
82 5 26
82 6 25
82 7 12
82 7 22
82 7 24
82 8 11
82 9 18
82 9 22
82 10 19
82 10 21
82 12 21
82 13 24
82 14 21
82 14 23
82 15 20
82 16 23
82 16 27
82 17 20
82 17 22
82 23 26
83 1 4
83 1 6
83 1 8
83 1 26
83 2 9
83 2 27
83 3 10
83 3 20
83 3 22
83 4 13
83 4 19
83 4 23
83 5 14
83 5 16
83 5 24
83 6 25
83 7 14
83 8 13
83 10 13
83 11 20
83 12 15
83 12 19
83 16 19
83 17 24
83 18 21
83 18 23
83 22 27
83 23 26
84 1 4
84 1 6
84 1 8
84 1 12
84 2 11
84 2 17
84 2 21
84 2 23
84 3 14
84 3 16
84 3 24
84 4 13
84 5 24
84 6 23
84 7 22
84 8 21
84 9 12
84 10 19
84 10 21
84 11 14
84 11 18
84 15 18
84 16 25
84 17 20
84 17 26
84 20 27
84 22 27
84 23 26
85 1 4
85 1 24
85 2 13
85 2 17
85 3 6
85 3 12
85 3 18
85 4 23
85 5 22
85 6 19
85 7 12
85 8 11
85 8 19
85 9 20
85 10 15
85 10 27
85 11 14
85 11 18
85 14 17
85 16 25
85 16 27
85 17 24
85 18 23
85 18 27
85 19 22
85 20 27
85 21 26
85 23 26
86 1 4
86 1 6
86 1 8
86 1 22
86 2 9
86 2 13
86 3 14
86 4 17
86 5 18
86 6 27
86 7 26
86 8 23
86 10 13
86 10 23
86 11 24
86 12 15
86 12 21
86 13 22
86 14 17
86 16 19
86 16 21
86 17 22
86 18 27
86 20 25
86 20 27
86 21 24
86 22 27
86 23 26
87 1 4
87 1 14
87 1 16
87 1 18
87 2 19
87 2 21
87 3 8
87 4 7
87 5 16
87 6 11
87 6 15
87 7 10
87 7 14
87 8 21
87 9 22
87 10 13
87 12 15
87 12 27
87 13 22
87 13 24
87 14 21
87 14 25
87 15 26
87 17 26
87 18 25
87 20 23
87 20 25
87 24 27
88 1 6
88 1 12
88 2 13
88 2 19
88 3 6
88 3 20
88 3 22
88 4 13
88 4 17
88 4 23
88 4 27
88 5 8
88 5 10
88 5 12
88 7 22
88 8 23
88 9 26
88 10 27
88 11 14
88 13 18
88 14 27
88 15 18
88 16 25
88 16 27
88 17 20
88 17 24
88 21 24
88 23 26
89 1 6
89 1 24
89 2 21
89 2 23
89 3 6
89 3 10
89 3 20
89 4 11
89 4 19
89 5 12
89 7 10
89 7 12
89 7 24
89 8 13
89 8 25
89 9 14
89 9 16
89 9 26
89 10 17
89 10 23
89 11 14
89 11 18
89 15 18
89 16 27
89 17 20
89 17 22
89 22 27
89 23 26
90 1 4
90 1 10
90 1 20
90 1 22
90 2 17
90 2 19
90 3 16
90 4 23
90 5 10
90 5 16
90 5 24
90 6 9
90 6 15
90 7 24
90 8 25
90 8 27
90 9 12
90 9 14
90 10 17
90 10 25
90 11 18
90 11 20
90 11 26
90 12 27
90 13 18
90 14 17
90 21 26
90 22 25
91 1 14
91 1 24
91 2 15
91 2 27
91 3 20
91 4 21
91 4 27
91 5 26
91 6 9
91 6 21
91 7 18
91 8 11
91 8 17
91 9 22
91 9 26
91 10 23
91 10 25
91 12 17
91 12 23
91 13 16
91 14 23
91 15 20
91 15 22
91 16 19
91 17 22
91 18 21
91 22 27
91 24 27
92 1 6
92 1 10
92 2 5
92 2 11
92 3 12
92 4 17
92 4 21
92 5 16
92 5 22
92 6 23
92 7 10
92 7 16
92 7 24
92 8 15
92 8 27
92 9 14
92 11 14
92 11 16
92 12 17
92 13 18
92 15 18
92 15 26
92 16 25
92 17 20
92 19 26
92 20 25
92 22 25
92 24 27
93 1 18
93 1 20
93 2 5
93 2 13
93 3 14
93 4 7
93 4 27
93 5 12
93 5 20
93 6 11
93 6 21
93 8 11
93 8 27
93 9 26
93 10 23
93 10 25
93 11 22
93 12 19
93 12 25
93 12 27
93 13 16
93 13 18
93 14 27
93 15 26
93 16 25
93 17 24
93 19 22
93 19 24
94 1 4
94 1 10
94 2 11
94 2 21
94 3 22
94 3 24
94 3 26
94 4 27
94 5 24
94 6 25
94 6 27
94 7 16
94 8 15
94 8 27
94 9 12
94 10 27
94 11 20
94 11 26
94 12 15
94 13 20
94 14 17
94 14 19
94 15 26
94 16 25
94 18 23
94 18 25
94 19 22
94 19 26
95 1 16
95 1 22
95 2 7
95 2 21
95 3 6
95 4 21
95 4 25
95 5 10
95 5 20
95 5 26
95 6 9
95 7 16
95 7 20
95 8 11
95 8 15
95 10 27
95 11 14
95 11 20
95 12 19
95 12 27
95 13 18
95 14 17
95 17 20
95 17 22
95 18 23
95 19 24
95 19 26
95 21 24
96 1 4
96 1 12
96 1 18
96 1 20
96 2 21
96 2 27
96 3 26
96 4 7
96 5 18
96 6 9
96 6 17
96 7 12
96 7 26
96 8 11
96 8 25
96 10 15
96 10 17
96 11 14
96 11 24
96 12 17
96 12 27
96 13 16
96 13 20
96 13 22
96 14 23
96 16 19
96 22 27
96 24 27
97 1 18
97 1 20
97 1 22
97 1 26
97 2 7
97 2 11
97 2 23
97 2 27
97 3 6
97 3 16
97 3 18
97 4 11
97 4 15
97 5 10
97 6 19
97 7 10
97 7 20
97 8 21
97 8 23
97 9 12
97 11 14
97 12 23
97 13 24
97 14 27
97 16 27
97 17 26
97 22 25
97 24 27
98 1 16
98 1 18
98 1 20
98 1 24
98 2 21
98 2 23
98 3 18
98 4 19
98 4 21
98 5 12
98 6 11
98 6 21
98 7 22
98 8 11
98 8 25
98 9 26
98 10 13
98 10 15
98 11 20
98 12 19
98 14 17
98 14 19
98 15 20
98 15 26
98 16 27
98 20 25
98 22 25
98 24 27
99 1 20
99 1 24
99 2 19
99 2 25
99 3 6
99 4 11
99 4 19
99 5 8
99 5 10
99 5 18
99 6 25
99 7 26
99 8 27
99 9 16
99 10 17
99 12 17
99 12 19
99 13 20
99 14 17
99 14 21
99 15 22
99 16 27
99 18 21
99 18 25
99 18 27
99 21 24
99 22 27
99 23 26
100 1 8
100 1 20
100 1 24
100 1 26
100 2 9
100 2 27
100 3 20
100 4 9
100 4 19
100 5 18
100 6 9
100 6 11
100 7 12
100 7 16
100 7 18
100 8 13
100 8 19
100 8 23
100 10 13
100 10 27
100 12 15
100 13 26
100 14 23
100 14 25
100 16 23
100 17 22
100 19 22
100 21 24
101 1 8
101 1 26
101 2 21
101 2 25
101 3 8
101 3 14
101 3 20
101 4 7
101 4 19
101 5 12
101 5 14
101 5 18
101 6 9
101 6 11
101 9 14
101 9 26
101 10 13
101 10 27
101 12 17
101 13 16
101 13 24
101 14 25
101 15 18
101 15 20
101 15 22
101 16 23
101 22 25
101 24 27
102 1 10
102 1 24
102 2 13
102 2 25
102 3 14
102 4 25
102 4 27
102 5 8
102 5 14
102 5 16
102 6 17
102 6 27
102 7 18
102 7 22
102 7 26
102 8 13
102 8 19
102 8 25
102 9 20
102 9 22
102 9 24
102 10 13
102 11 20
102 12 15
102 12 19
102 16 19
102 18 21
102 23 26
103 1 10
103 1 12
103 1 16
103 1 18
103 2 7
103 2 9
103 2 15
103 2 21
103 3 6
103 3 24
103 3 26
103 4 15
103 4 23
103 5 14
103 6 27
103 7 12
103 7 14
103 8 11
103 8 27
103 9 20
103 9 26
103 10 19
103 13 16
103 15 22
103 17 22
103 18 21
103 20 25
103 21 24
104 1 4
104 1 16
104 2 11
104 2 15
104 3 8
104 3 10
104 3 18
104 4 17
104 5 8
104 6 17
104 6 25
104 7 18
104 7 22
104 7 24
104 9 22
104 10 21
104 12 15
104 12 21
104 13 20
104 14 19
104 14 27
104 15 18
104 16 27
104 17 26
104 18 21
104 19 24
104 19 26
104 20 23
105 1 4
105 1 18
105 2 19
105 2 27
105 3 6
105 3 12
105 3 26
105 4 13
105 5 14
105 6 11
105 7 26
105 8 11
105 8 25
105 9 24
105 10 15
105 10 23
105 11 14
105 12 19
105 12 23
105 12 25
105 13 16
105 13 18
105 16 23
105 17 22
105 19 22
105 20 25
105 20 27
105 21 24
106 1 10
106 1 12
106 2 13
106 2 15
106 3 10
106 3 16
106 3 18
106 4 9
106 4 27
106 5 8
106 5 18
106 5 26
106 6 19
106 6 25
106 7 20
106 8 11
106 11 18
106 11 20
106 12 21
106 13 18
106 13 22
106 14 17
106 14 23
106 16 27
106 17 24
106 17 26
106 19 22
106 19 24
107 1 12
107 1 26
107 2 9
107 2 11
107 3 6
107 4 11
107 4 15
107 5 10
107 5 16
107 5 20
107 6 9
107 7 20
107 8 21
107 8 27
107 9 26
107 10 17
107 10 21
107 10 25
107 11 14
107 12 25
107 13 24
107 14 17
107 16 19
107 17 24
107 18 21
107 18 23
107 22 25
107 22 27
108 1 4
108 1 12
108 1 14
108 1 26
108 2 23
108 2 25
108 3 22
108 4 21
108 5 12
108 6 13
108 6 21
108 7 20
108 8 13
108 8 15
108 9 16
108 10 13
108 10 27
108 11 26
108 14 21
108 14 23
108 14 27
108 15 18
108 15 20
108 16 27
108 17 24
108 18 23
108 19 22
108 24 27
109 1 8
109 1 10
109 1 20
109 1 22
109 2 5
109 2 15
109 2 19
109 2 23
109 3 10
109 3 12
109 3 14
109 4 9
109 4 27
109 5 8
109 5 26
109 6 23
109 6 25
109 7 22
109 11 20
109 12 19
109 13 16
109 14 27
109 15 24
109 15 26
109 16 19
109 17 24
109 18 21
109 18 23
110 1 4
110 1 16
110 1 24
110 1 26
110 2 7
110 2 27
110 3 6
110 4 23
110 5 12
110 5 16
110 5 22
110 6 11
110 7 10
110 7 16
110 8 17
110 8 27
110 9 18
110 10 15
110 12 15
110 13 22
110 14 19
110 14 21
110 15 18
110 16 21
110 17 20
110 17 26
110 20 25
110 21 24
111 1 6
111 1 8
111 1 18
111 1 22
111 2 17
111 2 23
111 3 6
111 4 15
111 4 17
111 5 10
111 5 14
111 5 18
111 7 10
111 8 21
111 9 12
111 9 18
111 9 20
111 11 14
111 12 27
111 13 16
111 13 18
111 13 26
111 16 25
111 17 24
111 19 22
111 19 24
111 19 26
111 20 27
112 1 18
112 1 24
112 2 17
112 2 25
112 3 16
112 4 25
112 4 27
112 5 14
112 5 16
112 5 20
112 6 21
112 6 27
112 7 14
112 8 13
112 8 21
112 9 22
112 10 13
112 10 19
112 11 18
112 12 15
112 12 17
112 13 20
112 17 20
112 19 22
112 19 24
112 20 25
112 21 26
112 23 26
113 1 4
113 1 12
113 1 14
113 1 24
113 2 25
113 2 27
113 3 20
113 4 21
113 5 12
113 6 11
113 6 21
113 7 22
113 8 11
113 8 23
113 9 16
113 10 13
113 10 15
113 11 24
113 14 27
113 15 24
113 15 26
113 16 23
113 17 26
113 18 23
113 18 25
113 19 22
113 20 25
113 21 24
114 1 12
114 1 18
114 1 20
114 1 26
114 2 5
114 2 27
114 3 18
114 4 9
114 4 17
114 5 8
114 5 12
114 6 25
114 6 27
114 7 24
114 8 11
114 10 15
114 10 17
114 11 14
114 11 24
114 12 17
114 12 25
114 13 16
114 13 20
114 13 22
114 14 23
114 16 19
114 21 26
114 22 25
115 1 8
115 1 10
115 2 19
115 2 23
115 3 8
115 3 18
115 3 24
115 4 7
115 4 27
115 5 14
115 5 18
115 5 26
115 6 9
115 6 13
115 9 12
115 9 18
115 10 19
115 11 20
115 12 17
115 14 17
115 15 26
115 16 21
115 16 25
115 17 20
115 18 25
115 19 22
115 22 25
115 24 27
116 1 18
116 1 20
116 2 11
116 2 13
116 3 10
116 3 14
116 3 18
116 4 15
116 4 17
116 5 10
116 6 9
116 6 15
116 7 24
116 8 25
116 8 27
116 9 12
116 9 14
116 12 27
116 13 20
116 13 26
116 14 19
116 14 25
116 15 24
116 16 19
116 16 23
116 19 22
116 21 26
116 22 25
117 1 4
117 1 8
117 1 10
117 1 26
117 2 21
117 2 25
117 3 20
117 4 7
117 5 10
117 6 9
117 6 17
117 7 18
117 7 20
117 8 15
117 8 21
117 8 27
117 9 12
117 9 16
117 11 26
117 12 27
117 13 16
117 14 23
117 14 27
117 15 18
117 15 22
117 19 22
117 21 24
117 24 27
118 1 4
118 1 6
118 2 7
118 2 9
118 3 10
118 3 12
118 3 18
118 4 13
118 5 14
118 5 18
118 5 20
118 6 27
118 7 18
118 7 26
118 8 17
118 8 25
118 10 17
118 11 16
118 12 15
118 14 21
118 15 18
118 15 22
118 16 23
118 17 24
118 19 22
118 19 24
118 19 26
118 20 27
119 1 6
119 1 8
119 1 10
119 1 14
119 2 5
119 2 11
119 3 12
119 3 14
119 3 20
119 4 15
119 4 19
119 6 15
119 7 16
119 8 25
119 9 24
119 10 13
119 12 21
119 13 22
119 13 24
119 14 25
119 14 27
119 15 18
119 16 25
119 17 26
119 18 27
119 20 27
119 22 27
119 23 26
120 1 4
120 1 10
120 2 11
120 2 23
120 3 20
120 3 24
120 3 26
120 4 27
120 5 8
120 5 10
120 5 20
120 6 17
120 6 27
120 7 18
120 8 19
120 9 12
120 11 20
120 11 22
120 12 19
120 13 22
120 14 19
120 14 21
120 15 18
120 16 21
120 16 25
120 17 20
120 17 26
120 21 24
121 1 12
121 1 16
121 2 11
121 2 17
121 3 18
121 4 9
121 4 11
121 5 8
121 5 18
121 5 20
121 6 11
121 6 15
121 6 17
121 6 25
121 7 10
121 7 14
121 7 22
121 8 21
121 10 13
121 12 15
121 14 23
121 15 24
121 16 27
121 17 26
121 19 26
121 20 25
121 22 25
121 24 27
122 1 6
122 1 8
122 1 12
122 1 18
122 2 5
122 2 11
122 2 17
122 2 25
122 3 8
122 3 10
122 3 24
122 4 7
122 4 23
122 5 20
122 5 22
122 6 19
122 9 12
122 10 27
122 11 14
122 11 26
122 13 18
122 14 17
122 15 26
122 16 21
122 16 25
122 17 20
122 22 25
122 24 27
123 1 10
123 1 14
123 1 18
123 1 20
123 2 11
123 2 13
123 3 18
123 4 13
123 4 17
123 5 26
123 6 13
123 6 25
123 7 12
123 8 23
123 8 25
123 9 12
123 9 14
123 9 22
123 10 21
123 14 17
123 14 25
123 15 20
123 15 22
123 15 24
123 16 19
123 16 27
123 17 26
123 24 27
124 1 6
124 1 16
124 2 5
124 2 15
124 3 20
124 4 21
124 4 25
124 5 14
124 5 26
124 6 13
124 7 26
124 8 13
124 8 27
124 9 12
124 10 23
124 10 27
124 11 14
124 11 18
124 11 22
124 12 17
124 13 16
124 14 21
124 14 27
124 15 18
124 15 20
124 19 22
124 21 24
124 24 27
125 1 12
125 1 14
125 2 9
125 2 15
125 3 16
125 4 7
125 4 9
125 5 10
125 6 19
125 6 27
125 7 16
125 7 18
125 8 13
125 8 15
125 8 21
125 8 27
125 9 12
125 10 27
125 11 26
125 13 24
125 13 26
125 14 23
125 15 22
125 17 22
125 18 21
125 20 25
125 20 27
125 21 24
126 1 4
126 1 6
126 1 8
126 1 26
126 2 21
126 2 27
126 3 12
126 4 13
126 5 14
126 6 25
126 7 14
126 7 16
126 7 24
126 8 13
126 8 21
126 8 23
126 9 16
126 9 18
126 9 20
126 10 13
126 10 15
126 11 20
126 12 21
126 17 24
126 18 23
126 19 22
126 22 27
126 23 26
127 1 4
127 1 6
127 1 8
127 1 24
127 2 17
127 2 27
127 3 16
127 4 9
127 5 10
127 5 14
127 5 16
127 6 13
127 6 17
127 6 25
127 7 10
127 7 12
127 7 22
127 8 23
127 11 14
127 12 21
127 13 18
127 13 20
127 15 18
127 17 26
127 19 26
127 20 25
127 22 25
127 24 27
128 1 8
128 1 26
128 2 21
128 2 27
128 3 6
128 3 8
128 3 20
128 4 9
128 4 13
128 4 17
128 4 27
128 5 10
128 5 14
128 5 18
128 6 19
128 7 10
128 9 12
128 9 26
128 11 14
128 12 25
128 13 16
128 13 24
128 15 18
128 16 23
128 17 20
128 17 22
128 22 27
128 24 27
129 1 6
129 1 20
129 2 15
129 2 19
129 3 6
129 3 8
129 3 14
129 4 13
129 4 19
129 4 23
129 4 27
129 5 20
129 5 22
129 5 26
129 7 26
129 8 27
129 9 14
129 10 13
129 10 27
129 11 24
129 12 17
129 12 23
129 13 16
129 16 19
129 18 21
129 18 23
129 22 25
129 24 27
130 1 4
130 1 6
130 2 7
130 2 25
130 3 8
130 3 22
130 3 24
130 4 21
130 5 8
130 5 18
130 5 20
130 6 17
130 7 16
130 7 26
130 8 13
130 8 15
130 9 12
130 9 24
130 9 26
130 10 15
130 10 27
130 11 14
130 12 23
130 13 20
130 13 22
130 14 19
130 15 18
130 16 27
131 1 14
131 1 24
131 2 15
131 2 17
131 3 18
131 3 20
131 3 24
131 4 21
131 4 23
131 5 18
131 6 19
131 6 21
131 7 10
131 8 21
131 8 27
131 9 12
131 9 20
131 9 26
131 10 19
131 11 16
131 12 15
131 13 26
131 14 25
131 15 20
131 16 19
131 20 25
131 22 25
131 22 27
132 1 4
132 1 6
132 2 13
132 2 27
132 3 14
132 3 16
132 3 26
132 4 17
132 5 8
132 5 14
132 5 18
132 6 13
132 7 10
132 8 19
132 9 14
132 9 20
132 9 22
132 10 13
132 11 22
132 12 23
132 12 27
132 14 23
132 15 18
132 15 20
132 15 24
132 16 25
132 21 24
132 23 26
133 1 18
133 1 26
133 2 7
133 2 25
133 3 10
133 4 7
133 4 9
133 5 14
133 6 15
133 6 17
133 7 18
133 8 15
133 8 19
133 8 23
133 8 25
133 9 12
133 9 14
133 10 25
133 11 24
133 12 23
133 13 22
133 15 22
133 16 19
133 16 21
133 19 26
133 20 23
133 20 27
133 24 27
134 1 22
134 1 24
134 2 15
134 2 19
134 3 16
134 3 18
134 3 24
134 4 25
134 4 27
134 5 16
134 6 17
134 6 27
134 7 12
134 8 11
134 8 27
134 9 26
134 10 21
134 10 23
134 11 18
134 11 20
134 12 17
134 13 20
134 14 17
134 14 19
134 18 23
134 18 27
134 19 22
134 23 26
135 1 18
135 1 20
135 2 21
135 2 27
135 3 8
135 4 7
135 4 21
135 5 22
135 6 13
135 6 25
135 7 12
135 7 26
135 8 27
135 9 12
135 10 17
135 10 27
135 11 14
135 11 16
135 11 26
135 14 25
135 15 24
135 16 19
135 18 27
135 19 24
135 19 26
135 20 23
135 21 26
135 22 25
136 1 4
136 1 6
136 1 10
136 1 18
136 2 11
136 2 13
136 3 14
136 4 21
136 5 20
136 6 19
136 7 10
136 8 19
136 8 25
136 9 12
136 9 18
136 9 26
136 12 27
136 13 16
136 13 18
136 14 21
136 15 22
136 16 27
136 17 22
136 17 24
136 17 26
136 18 21
136 19 24
136 20 23
137 1 4
137 1 6
137 2 19
137 2 25
137 3 16
137 3 18
137 3 24
137 4 15
137 5 8
137 5 14
137 5 24
137 6 25
137 7 26
137 8 27
137 9 14
137 10 13
137 10 27
137 11 22
137 12 17
137 12 23
137 13 16
137 13 24
137 18 23
137 20 23
137 20 25
137 21 26
137 22 27
137 24 27
138 1 24
138 1 26
138 2 23
138 2 27
138 3 8
138 4 7
138 4 27
138 5 16
138 6 11
138 6 17
138 7 10
138 7 18
138 8 23
138 9 22
138 10 19
138 12 17
138 12 19
138 13 20
138 14 17
138 14 25
138 15 26
138 16 27
138 18 23
138 18 25
138 18 27
138 19 22
138 20 25
138 21 24
139 1 4
139 1 8
139 2 9
139 2 21
139 3 18
139 3 20
139 3 24
139 4 7
139 5 18
139 6 13
139 6 17
139 7 12
139 7 24
139 8 11
139 9 22
139 9 24
139 10 25
139 10 27
139 12 25
139 14 17
139 14 25
139 15 26
139 16 19
139 16 23
139 17 24
139 20 23
139 22 27
139 23 26
140 1 14
140 1 22
140 2 13
140 2 25
140 3 12
140 4 25
140 4 27
140 5 24
140 6 9
140 6 27
140 7 20
140 7 24
140 7 26
140 8 17
140 8 19
140 10 17
140 10 27
140 11 16
140 12 27
140 13 16
140 13 26
140 14 21
140 15 18
140 17 26
140 18 21
140 20 23
140 21 26
140 22 25
141 1 8
141 1 24
141 2 25
141 2 27
141 3 6
141 3 8
141 3 16
141 4 9
141 4 15
141 5 10
141 5 12
141 5 14
141 6 17
141 6 21
141 6 25
141 7 10
141 7 22
141 7 24
141 11 22
141 12 21
141 13 18
141 14 17
141 16 27
141 17 26
141 18 21
141 19 26
141 20 23
141 20 25
142 1 6
142 1 12
142 1 24
142 1 26
142 2 5
142 2 23
142 3 10
142 3 12
142 3 22
142 4 7
142 4 9
142 6 27
142 7 12
142 7 16
142 8 11
142 8 17
142 10 21
142 11 18
142 11 20
142 12 15
142 13 20
142 13 22
142 13 24
142 14 19
142 14 25
142 15 18
142 15 26
142 16 27
143 1 4
143 1 16
143 2 15
143 2 21
143 3 14
143 3 22
143 3 26
143 4 13
143 5 26
143 6 13
143 6 27
143 7 12
143 8 11
143 8 27
143 9 24
143 10 19
143 10 23
143 11 14
143 11 18
143 12 17
143 13 16
143 14 23
143 14 27
143 15 18
143 15 20
143 20 23
143 22 25
143 24 27
144 1 6
144 1 10
144 1 12
144 1 26
144 2 5
144 2 13
144 3 14
144 3 22
144 3 26
144 4 7
144 4 21
144 6 9
144 7 20
144 7 26
144 8 19
144 8 27
144 10 27
144 11 16
144 12 15
144 14 23
144 15 24
144 15 26
144 16 27
144 17 24
144 18 25
144 18 27
144 20 25
144 22 25
145 1 8
145 1 14
145 2 9
145 2 13
145 3 12
145 4 9
145 4 11
145 5 20
145 6 9
145 6 19
145 7 16
145 8 15
145 10 13
145 10 15
145 10 19
145 10 27
145 11 20
145 11 22
145 12 23
145 13 24
145 14 25
145 15 26
145 16 19
145 17 26
145 18 21
145 18 27
145 22 27
145 24 27
146 1 12
146 1 16
146 1 22
146 1 26
146 2 13
146 2 27
146 3 6
146 3 14
146 3 16
146 4 25
146 4 27
146 5 18
146 6 17
146 7 14
146 8 15
146 8 17
146 9 20
146 10 15
146 10 21
146 11 22
146 12 15
146 16 21
146 16 25
146 17 20
146 18 25
146 19 24
146 21 24
146 23 26
147 1 4
147 1 8
147 1 20
147 1 22
147 2 9
147 2 23
147 3 10
147 4 7
147 5 20
147 6 15
147 6 19
147 7 10
147 7 14
147 8 13
147 8 19
147 8 27
147 9 12
147 9 24
147 11 14
147 12 25
147 13 16
147 13 26
147 16 19
147 17 26
147 18 21
147 18 27
147 22 27
147 24 27
148 1 22
148 1 24
148 2 5
148 2 13
148 3 10
148 4 7
148 4 9
148 5 14
148 5 24
148 6 15
148 6 25
148 8 15
148 8 17
148 9 14
148 9 18
148 10 13
148 11 18
148 12 19
148 12 21
148 13 22
148 14 19
148 14 23
148 15 26
148 16 19
148 16 27
148 20 23
148 20 27
148 23 26
149 1 12
149 1 24
149 2 9
149 2 23
149 3 8
149 4 23
149 4 27
149 5 8
149 5 20
149 5 22
149 6 17
149 6 19
149 7 10
149 9 12
149 9 22
149 10 17
149 11 16
149 13 16
149 13 22
149 13 24
149 14 21
149 14 25
149 15 18
149 17 22
149 18 21
149 20 27
149 21 26
149 23 26
150 1 4
150 1 22
150 2 19
150 2 21
150 3 6
150 3 10
150 3 18
150 4 11
150 5 12
150 5 22
150 5 24
150 6 17
150 6 21
150 6 25
150 7 10
150 7 12
150 7 14
150 8 15
150 8 17
150 9 18
150 13 24
150 14 25
150 16 25
150 16 27
150 17 20
150 20 27
150 21 26
150 23 26
151 1 20
151 1 24
151 2 11
151 2 25
151 3 10
151 4 25
151 4 27
151 5 8
151 5 10
151 5 14
151 6 15
151 6 27
151 7 16
151 8 13
151 9 12
151 11 14
151 11 20
151 12 19
151 13 16
151 13 18
151 14 21
151 14 25
151 15 22
151 15 26
151 17 22
151 18 21
151 21 24
151 23 26
152 1 4
152 1 8
152 1 16
152 1 18
152 2 9
152 2 19
152 3 10
152 3 20
152 3 22
152 4 15
152 4 23
152 4 25
152 5 8
152 5 10
152 5 12
152 6 13
152 6 15
152 7 16
152 11 22
152 12 23
152 14 23
152 14 27
152 15 26
152 17 26
152 18 25
152 20 25
152 21 24
152 24 27
153 1 4
153 1 6
153 1 8
153 1 12
153 2 9
153 2 11
153 3 22
153 4 21
153 5 20
153 6 13
153 7 14
153 7 16
153 7 20
153 8 17
153 8 21
153 8 27
153 9 22
153 9 24
153 10 25
153 10 27
153 12 27
153 14 27
153 15 26
153 16 19
153 17 24
153 17 26
153 18 21
153 18 23
154 1 12
154 1 16
154 2 11
154 2 23
154 3 24
154 4 7
154 4 11
154 5 10
154 6 9
154 6 27
154 7 24
154 7 26
154 8 11
154 8 15
154 8 21
154 8 23
154 9 14
154 9 20
154 10 13
154 12 15
154 14 19
154 15 18
154 16 23
154 17 22
154 18 21
154 20 27
154 21 26
154 22 25
155 1 4
155 1 6
155 1 8
155 1 16
155 2 9
155 2 27
155 3 26
155 4 17
155 5 18
155 6 15
155 7 12
155 8 11
155 10 23
155 10 27
155 11 16
155 11 22
155 12 15
155 13 22
155 14 19
155 14 21
155 15 18
155 16 21
155 16 27
155 17 20
155 17 26
155 20 25
155 21 24
155 24 27
156 1 6
156 1 8
156 1 10
156 1 22
156 2 5
156 2 21
156 3 10
156 3 16
156 3 20
156 4 11
156 4 15
156 6 11
156 7 12
156 8 23
156 9 12
156 9 24
156 9 26
156 10 19
156 10 27
156 11 14
156 13 26
156 14 27
156 16 27
156 17 20
156 18 25
156 18 27
156 19 22
156 19 24
157 1 4
157 1 14
157 1 22
157 1 24
157 2 13
157 2 21
157 3 10
157 4 9
157 5 24
157 6 9
157 6 25
157 7 26
157 8 11
157 8 27
157 9 14
157 10 13
157 12 19
157 12 27
157 13 20
157 14 25
157 14 27
157 15 18
157 15 20
157 15 22
157 16 23
157 16 25
157 17 26
157 18 27
158 1 6
158 1 8
158 2 5
158 2 15
158 3 14
158 4 21
158 4 23
158 5 16
158 5 20
158 6 19
158 7 10
158 7 16
158 7 18
158 8 15
158 9 12
158 10 27
158 11 16
158 11 24
158 11 26
158 12 15
158 13 24
158 14 23
158 16 23
158 17 20
158 17 22
158 17 26
158 18 27
158 22 25
159 1 6
159 1 22
159 2 5
159 2 19
159 3 18
159 4 11
159 4 13
159 5 10
159 5 20
159 6 21
159 7 10
159 8 21
159 8 25
159 9 12
159 9 20
159 9 26
159 12 27
159 13 18
159 13 20
159 14 17
159 14 27
159 15 20
159 15 24
159 15 26
159 16 19
159 16 23
159 19 22
159 21 24
160 1 4
160 1 12
160 1 14
160 1 22
160 2 11
160 2 15
160 3 6
160 4 23
160 5 8
160 5 12
160 5 24
160 6 11
160 7 10
160 8 27
160 9 12
160 9 18
160 9 26
160 10 17
160 11 16
160 12 25
160 13 16
160 13 18
160 13 20
160 14 21
160 19 26
160 20 25
160 22 25
160 24 27
161 1 10
161 1 12
161 1 16
161 1 18
161 2 9
161 2 13
161 2 21
161 2 27
161 3 14
161 3 16
161 3 22
161 4 23
161 4 27
161 5 14
161 6 13
161 6 27
161 7 26
161 8 11
161 8 13
161 9 20
161 9 26
161 10 19
161 12 15
161 17 22
161 18 21
161 20 25
161 21 24
161 24 27
162 1 4
162 1 20
162 2 15
162 2 21
162 3 12
162 3 14
162 3 22
162 4 11
162 5 10
162 5 20
162 5 22
162 6 19
162 6 23
162 7 10
162 8 23
162 8 27
162 9 12
162 9 22
162 9 26
162 13 26
162 14 25
162 16 21
162 16 25
162 17 24
162 18 21
162 18 23
162 22 25
162 24 27
163 1 6
163 1 8
163 1 12
163 1 24
163 2 5
163 2 25
163 3 12
163 3 18
163 3 26
163 4 13
163 4 17
163 6 13
163 7 14
163 8 11
163 9 24
163 10 21
163 10 23
163 11 14
163 11 20
163 12 19
163 12 23
163 13 16
163 15 20
163 16 19
163 18 27
163 19 22
163 22 27
163 23 26
164 1 4
164 1 6
164 1 20
164 1 22
164 2 15
164 2 19
164 3 14
164 4 23
164 5 24
164 6 27
164 7 20
164 8 21
164 8 27
164 9 26
164 10 17
164 10 21
164 11 16
164 11 22
164 11 26
164 12 23
164 12 25
164 13 16
164 14 23
164 15 18
164 15 22
164 18 21
164 22 27
164 24 27
165 1 8
165 1 12
165 2 5
165 2 13
165 3 16
165 4 17
165 4 27
165 5 8
165 5 20
165 6 21
165 6 27
165 7 22
165 9 12
165 9 20
165 9 22
165 10 19
165 10 23
165 11 14
165 13 16
165 13 20
165 14 19
165 15 18
165 17 20
165 17 26
165 18 25
165 19 24
165 21 24
165 21 26
166 1 4
166 1 16
166 2 13
166 2 15
166 3 8
166 3 10
166 3 12
166 4 7
166 5 10
166 6 9
166 6 19
166 7 16
166 7 18
166 8 15
166 8 23
166 8 25
166 9 20
166 9 22
166 11 22
166 12 23
166 14 23
166 14 27
166 15 26
166 17 26
166 18 25
166 20 25
166 21 24
166 24 27
167 1 6
167 1 16
167 2 11
167 2 15
167 3 6
167 3 8
167 3 10
167 4 15
167 4 21
167 4 25
167 4 27
167 5 16
167 5 18
167 5 20
167 7 20
167 8 21
167 9 24
167 10 25
167 12 15
167 12 25
167 13 26
167 14 17
167 14 27
167 18 27
167 19 22
167 21 24
167 22 27
167 23 26
168 1 4
168 1 6
168 2 13
168 2 17
168 3 12
168 3 18
168 3 20
168 4 21
168 5 8
168 5 12
168 5 22
168 6 13
168 7 14
168 8 27
168 9 12
168 9 14
168 9 26
168 10 15
168 10 25
168 11 16
168 11 18
168 11 24
168 12 23
168 13 16
168 19 24
168 20 23
168 22 27
168 23 26
169 1 4
169 1 6
169 1 10
169 1 22
169 2 17
169 2 21
169 3 16
169 4 9
169 5 8
169 6 23
169 7 10
169 7 24
169 7 26
169 8 27
169 9 14
169 9 16
169 10 13
169 10 17
169 11 20
169 11 22
169 11 24
169 12 19
169 12 25
169 13 18
169 13 26
169 14 27
169 15 18
169 17 20
170 1 4
170 1 20
170 2 9
170 2 19
170 3 6
170 3 10
170 3 26
170 4 25
170 5 20
170 5 22
170 5 24
170 6 15
170 6 19
170 6 27
170 7 10
170 7 12
170 7 16
170 8 17
170 8 19
170 11 26
170 12 27
170 13 16
170 14 23
170 14 27
170 15 18
170 15 22
170 18 21
170 24 27
171 1 24
171 1 26
171 2 11
171 2 23
171 3 6
171 4 11
171 4 13
171 5 8
171 5 10
171 5 14
171 6 23
171 7 22
171 8 15
171 9 16
171 9 20
171 9 22
171 10 17
171 10 23
171 10 25
171 11 26
171 12 17
171 12 27
171 14 17
171 16 19
171 18 25
171 18 27
171 20 25
171 21 24
172 1 10
172 1 14
172 1 20
172 1 22
172 2 11
172 2 19
172 3 12
172 3 14
172 3 18
172 4 15
172 4 17
172 5 12
172 6 13
172 6 15
172 7 24
172 8 13
172 8 23
172 9 22
172 10 13
172 14 23
172 14 27
172 15 24
172 16 25
172 16 27
172 18 27
172 20 27
172 21 26
172 23 26
173 1 8
173 1 12
173 2 7
173 2 27
173 3 12
173 3 18
173 3 20
173 4 7
173 4 11
173 4 17
173 4 21
173 5 10
173 5 16
173 5 24
173 6 9
173 6 25
173 7 26
173 8 11
173 10 15
173 11 14
173 13 18
173 14 17
173 16 23
173 17 22
173 19 22
173 20 27
173 21 24
173 21 26
174 1 10
174 1 26
174 2 9
174 2 25
174 3 8
174 4 7
174 4 25
174 5 16
174 6 17
174 6 19
174 7 20
174 7 24
174 8 21
174 9 22
174 9 24
174 10 27
174 11 22
174 12 23
174 12 27
174 13 18
174 14 17
174 14 27
174 15 26
174 16 25
174 17 24
174 18 23
174 20 23
174 24 27
175 1 10
175 1 12
175 2 5
175 2 7
175 3 12
175 3 16
175 3 20
175 4 17
175 4 19
175 6 19
175 6 27
175 7 10
175 7 20
175 8 21
175 8 27
175 9 22
175 11 14
175 11 20
175 11 22
175 13 16
175 14 23
175 15 18
175 15 20
175 15 24
175 18 25
175 19 26
175 21 24
175 21 26
176 1 4
176 1 6
176 2 7
176 2 11
176 3 8
176 3 12
176 3 18
176 4 19
176 5 8
176 5 20
176 5 22
176 6 23
176 7 10
176 7 24
176 8 17
176 8 27
176 9 12
176 9 14
176 9 26
176 10 25
176 13 18
176 14 17
176 15 26
176 16 21
176 16 27
176 17 20
176 22 27
176 24 27
177 1 10
177 1 16
177 1 18
177 1 24
177 2 15
177 2 25
177 3 10
177 3 14
177 3 26
177 4 9
177 4 27
177 5 14
177 6 9
177 6 13
177 7 12
177 8 11
177 8 21
177 9 22
177 10 13
177 10 23
177 11 18
177 11 20
177 12 17
177 13 16
177 19 24
177 20 23
177 22 27
177 23 26
178 1 16
178 1 26
178 2 11
178 2 27
178 3 12
178 4 9
178 4 27
178 5 24
178 6 9
178 6 23
178 7 20
178 8 13
178 8 19
178 9 12
178 10 17
178 10 19
178 10 23
178 10 27
178 11 14
178 11 16
178 14 19
178 15 18
178 17 22
178 17 26
178 18 21
178 20 23
178 22 25
178 24 27
179 1 20
179 1 22
179 1 24
179 1 26
179 2 5
179 2 27
179 3 22
179 4 15
179 4 21
179 5 14
179 5 20
179 6 9
179 6 27
179 7 14
179 8 11
179 8 13
179 9 20
179 9 26
179 10 19
179 10 25
179 12 17
179 12 19
179 13 16
179 13 20
179 16 21
179 18 21
179 18 23
179 19 24
180 1 14
180 1 16
180 2 7
180 2 19
180 3 20
180 4 7
180 4 23
180 5 24
180 6 13
180 6 25
180 7 14
180 8 15
180 8 19
180 8 23
180 8 25
180 9 18
180 9 22
180 9 26
180 10 15
180 10 17
180 11 26
180 12 15
180 12 25
180 16 19
180 18 21
180 20 23
180 22 27
180 24 27
181 1 4
181 1 12
181 1 18
181 1 26
181 2 19
181 2 27
181 3 6
181 4 11
181 5 8
181 5 10
181 5 18
181 6 19
181 7 22
181 8 23
181 9 16
181 10 17
181 12 17
181 13 26
181 14 17
181 14 25
181 15 24
181 16 23
181 18 23
181 18 25
181 19 22
181 20 25
181 20 27
181 21 24
182 1 4
182 1 10
182 1 12
182 1 24
182 2 7
182 2 9
182 3 6
182 4 13
182 5 14
182 5 16
182 5 24
182 6 17
182 7 18
182 7 24
182 8 19
182 8 21
182 10 21
182 11 22
182 12 23
182 14 23
182 15 26
182 16 25
182 18 25
182 20 25
182 20 27
182 21 24
182 22 27
182 23 26
183 1 8
183 1 16
183 2 17
183 2 23
183 3 8
183 3 10
183 3 24
183 4 7
183 4 25
183 5 10
183 5 12
183 5 26
183 6 9
183 6 13
183 9 14
183 9 16
183 10 17
183 10 21
183 11 14
183 11 18
183 11 20
183 12 27
183 15 18
183 17 22
183 19 22
183 20 27
183 21 24
183 21 26
184 1 6
184 1 8
184 1 10
184 1 12
184 2 5
184 2 27
184 3 12
184 3 14
184 3 26
184 4 15
184 4 17
184 6 17
184 7 18
184 8 21
184 9 22
184 10 27
184 11 22
184 11 24
184 11 26
184 12 17
184 12 21
184 13 16
184 13 20
184 13 24
184 14 25
184 16 19
184 18 21
184 20 23
185 1 12
185 1 14
185 2 15
185 2 27
185 3 6
185 3 12
185 3 16
185 4 25
185 4 27
185 5 24
185 6 11
185 7 10
185 7 16
185 7 24
185 8 17
185 8 23
185 9 18
185 10 13
185 13 16
185 13 18
185 14 19
185 15 20
185 15 26
185 16 25
185 17 20
185 17 22
185 21 26
185 22 25
186 1 22
186 1 24
186 2 7
186 2 21
186 3 10
186 4 7
186 4 9
186 5 14
186 6 15
186 6 25
186 7 24
186 8 15
186 8 17
186 8 21
186 8 23
186 9 12
186 9 14
186 10 21
186 11 20
186 12 17
186 13 16
186 15 26
186 16 27
186 17 20
186 18 23
186 18 27
186 19 22
186 23 26
187 1 4
187 1 8
187 1 18
187 1 24
187 2 7
187 2 17
187 3 6
187 3 14
187 3 16
187 4 19
187 4 21
187 4 23
187 5 8
187 5 10
187 5 12
187 6 13
187 9 24
187 10 23
187 11 22
187 12 21
187 14 21
187 15 20
187 16 19
187 18 25
187 19 26
187 20 27
187 22 27
187 23 26
188 1 14
188 1 16
188 1 18
188 1 20
188 2 9
188 2 21
188 2 25
188 2 27
188 3 6
188 3 10
188 3 22
188 4 23
188 4 25
188 5 26
188 6 27
188 7 10
188 8 15
188 8 27
188 9 12
188 9 14
188 11 22
188 12 21
188 13 20
188 16 27
188 17 26
188 18 25
188 19 24
188 21 24
189 1 4
189 1 6
189 1 20
189 1 24
189 2 21
189 2 25
189 3 26
189 4 11
189 5 10
189 6 19
189 7 10
189 7 18
189 7 24
189 8 13
189 8 17
189 9 12
189 11 24
189 11 26
189 12 27
189 13 16
189 13 24
189 14 25
189 14 27
189 15 22
189 16 23
189 18 23
189 20 23
189 22 25
190 1 16
190 1 18
190 2 15
190 2 19
190 3 12
190 4 11
190 4 19
190 5 22
190 6 11
190 6 21
190 7 10
190 8 21
190 8 25
190 9 14
190 9 20
190 9 26
190 10 13
190 11 20
190 12 15
190 14 27
190 15 20
190 16 27
190 17 20
190 17 24
190 17 26
190 18 23
190 19 22
190 21 24
191 1 4
191 1 10
191 1 22
191 1 26
191 2 11
191 2 21
191 3 12
191 4 9
191 5 26
191 6 9
191 6 27
191 7 16
191 8 13
191 8 15
191 9 12
191 10 15
191 10 23
191 10 27
191 11 14
191 11 20
191 14 19
191 15 18
191 16 27
191 17 24
191 18 23
191 20 23
191 22 25
191 24 27
192 1 4
192 1 6
192 1 8
192 1 18
192 2 19
192 2 21
192 3 22
192 4 9
192 5 10
192 5 12
192 5 22
192 6 13
192 6 21
192 6 27
192 7 10
192 7 14
192 7 16
192 8 17
192 11 14
192 12 23
192 13 24
192 13 26
192 15 26
192 16 27
192 18 27
192 20 25
192 20 27
192 21 24
193 1 4
193 1 16
193 2 15
193 2 25
193 3 8
193 3 22
193 3 24
193 4 7
193 5 22
193 6 19
193 6 21
193 7 16
193 7 18
193 8 13
193 8 15
193 8 21
193 9 12
193 9 24
193 9 26
193 10 21
193 10 23
193 11 20
193 12 27
193 13 18
193 13 20
193 14 17
193 14 27
193 15 26
194 1 12
194 1 20
194 2 11
194 2 19
194 3 24
194 4 11
194 4 25
194 5 10
194 6 9
194 6 25
194 7 26
194 8 15
194 8 27
194 9 14
194 9 18
194 10 13
194 11 18
194 12 17
194 14 17
194 16 21
194 16 27
194 17 20
194 18 25
194 18 27
194 19 22
194 19 24
194 22 27
194 23 26
195 1 4
195 1 6
195 1 16
195 1 22
195 2 17
195 2 21
195 3 12
195 4 11
195 5 10
195 6 9
195 7 22
195 8 23
195 8 25
195 9 16
195 9 26
195 10 27
195 11 14
195 11 16
195 12 17
195 13 18
195 14 27
195 15 18
195 15 24
195 15 26
195 16 23
195 17 20
195 19 24
195 20 23
196 1 24
196 1 26
196 2 7
196 2 11
196 3 6
196 3 12
196 3 26
196 4 19
196 4 27
196 5 18
196 6 17
196 8 11
196 8 17
196 9 16
196 10 13
196 10 23
196 11 24
196 12 17
196 12 19
196 12 25
196 13 16
196 13 22
196 14 19
196 14 21
196 15 18
196 20 25
196 20 27
196 22 25
197 1 20
197 1 22
197 2 19
197 2 25
197 3 26
197 4 7
197 4 19
197 5 18
197 6 9
197 6 11
197 7 12
197 7 26
197 8 13
197 8 19
197 8 21
197 8 25
197 9 16
197 9 18
197 10 13
197 10 15
197 12 27
197 13 24
197 14 21
197 14 23
197 16 21
197 17 20
197 22 25
197 24 27
198 1 10
198 1 20
198 2 11
198 2 21
198 3 22
198 4 11
198 4 25
198 5 26
198 6 11
198 6 13
198 7 10
198 8 13
198 8 15
198 9 12
198 9 16
198 9 20
198 12 17
198 12 21
198 12 25
198 13 26
198 14 17
198 14 27
198 16 19
198 17 24
198 18 21
198 18 23
198 22 25
198 24 27
199 1 6
199 1 10
199 1 14
199 1 26
199 2 15
199 2 25
199 3 6
199 4 23
199 4 25
199 5 8
199 5 22
199 5 26
199 7 10
199 8 21
199 9 12
199 9 20
199 9 26
199 11 14
199 12 19
199 13 16
199 13 18
199 13 26
199 16 25
199 17 24
199 18 27
199 20 27
199 22 27
199 24 27
200 1 12
200 1 16
200 2 7
200 2 11
200 3 6
200 3 16
200 3 26
200 4 17
200 4 27
200 5 22
200 6 23
200 8 11
200 8 23
200 9 24
200 10 13
200 10 25
200 11 26
200 12 15
200 14 19
200 14 25
200 15 18
200 15 26
200 18 27
200 20 25
200 20 27
200 21 24
200 22 27
200 23 26
201 1 20
201 1 24
201 2 19
201 2 25
201 3 18
201 4 9
201 4 25
201 5 26
201 6 9
201 6 27
201 7 12
201 8 11
201 8 17
201 9 18
201 10 19
201 10 21
201 10 25
201 10 27
201 11 14
201 11 16
201 12 27
201 13 22
201 14 21
201 15 20
201 16 19
201 21 24
201 22 27
201 23 26
202 1 4
202 1 16
202 2 15
202 2 27
202 3 6
202 3 22
202 3 26
202 4 17
202 5 8
202 6 25
202 7 10
202 7 22
202 7 24
202 8 17
202 9 18
202 10 21
202 11 24
202 12 21
202 12 23
202 13 20
202 14 23
202 14 27
202 15 20
202 15 22
202 16 19
202 17 22
202 18 21
202 23 26
203 1 10
203 1 14
203 2 11
203 2 17
203 3 18
203 4 11
203 4 19
203 5 20
203 6 9
203 6 11
203 7 12
203 7 20
203 7 22
203 8 13
203 8 23
203 10 13
203 12 17
203 12 19
203 12 25
203 13 24
203 14 17
203 15 24
203 16 25
203 16 27
203 18 27
203 19 26
203 21 26
203 22 25
204 1 6
204 1 16
204 2 5
204 2 23
204 3 24
204 4 11
204 4 13
204 5 10
204 5 14
204 6 15
204 7 10
204 8 15
204 8 19
204 9 12
204 9 14
204 9 20
204 12 27
204 13 24
204 13 26
204 14 21
204 14 23
204 15 18
204 16 23
204 17 22
204 18 21
204 20 27
204 21 26
204 22 25
205 1 4
205 1 24
205 2 9
205 2 25
205 3 6
205 3 8
205 3 16
205 4 23
205 5 18
205 6 17
205 7 14
205 8 15
205 10 15
205 10 25
205 11 26
205 12 15
205 12 21
205 13 20
205 14 17
205 16 21
205 16 23
205 16 25
205 17 20
205 18 23
205 19 22
205 21 26
205 22 27
205 24 27
206 1 14
206 1 26
206 2 13
206 2 21
206 3 10
206 4 9
206 4 21
206 5 22
206 6 9
206 6 23
206 7 18
206 8 11
206 8 19
206 9 20
206 10 13
206 12 15
206 12 19
206 13 20
206 14 27
206 16 19
206 16 27
206 17 24
206 18 23
206 20 23
206 20 27
206 21 26
206 22 25
206 24 27
207 1 10
207 1 18
207 2 9
207 2 27
207 3 18
207 3 20
207 3 26
207 4 9
207 4 13
207 4 17
207 4 21
207 5 8
207 5 24
207 5 26
207 6 13
207 6 23
207 7 12
207 8 27
207 9 12
207 10 17
207 11 14
207 13 22
207 14 17
207 15 22
207 16 19
207 16 21
207 20 25
207 21 24
208 1 4
208 1 6
208 1 8
208 1 22
208 2 9
208 2 23
208 3 10
208 4 15
208 5 16
208 6 21
208 7 16
208 7 18
208 7 20
208 8 13
208 8 15
208 8 27
208 9 12
208 9 24
208 10 15
208 11 14
208 12 25
208 13 18
208 13 26
208 14 17
208 19 26
208 20 27
208 22 27
208 24 27
209 1 24
209 1 26
209 2 5
209 2 19
209 3 20
209 4 7
209 4 9
209 5 18
209 5 26
209 6 13
209 6 27
209 8 11
209 8 13
209 9 18
209 9 20
209 10 17
209 10 21
209 12 15
209 12 17
209 13 18
209 14 25
209 14 27
209 16 23
209 16 25
209 17 22
209 18 25
209 19 22
209 19 24
210 1 4
210 1 8
210 2 9
210 2 13
210 3 14
210 3 20
210 3 22
210 4 23
210 5 8
210 5 20
210 5 24
210 6 19
210 6 25
210 7 10
210 9 12
210 9 20
210 10 19
210 11 18
210 12 17
210 14 17
210 15 22
210 16 21
210 16 27
210 17 20
210 18 27
210 19 26
210 21 24
210 21 26
211 1 6
211 1 20
211 2 17
211 2 19
211 3 6
211 3 12
211 3 16
211 4 11
211 4 15
211 5 10
211 7 10
211 7 12
211 7 20
211 8 21
211 8 25
211 9 26
211 11 14
211 11 26
211 12 19
211 12 25
211 13 16
211 13 18
211 13 24
211 14 27
211 18 23
211 19 22
211 22 25
211 24 27
212 1 14
212 1 26
212 2 5
212 2 27
212 3 22
212 4 7
212 4 21
212 5 12
212 5 14
212 6 11
212 6 15
212 8 11
212 8 21
212 9 20
212 10 17
212 10 19
212 11 16
212 12 19
212 12 21
212 12 27
212 13 16
212 13 18
212 13 26
212 18 25
212 19 24
212 20 23
212 22 27
212 24 27
213 1 6
213 1 12
213 2 13
213 2 15
213 3 6
213 3 16
213 3 26
213 4 13
213 4 17
213 4 21
213 4 27
213 5 8
213 5 10
213 5 12
213 7 26
213 8 27
213 9 22
213 10 21
213 11 20
213 13 20
213 14 17
213 14 19
213 16 25
213 17 24
213 18 21
213 18 23
213 22 27
213 24 27
214 1 18
214 1 20
214 2 13
214 2 21
214 3 22
214 4 7
214 4 13
214 5 14
214 6 9
214 6 15
214 7 12
214 7 22
214 8 11
214 8 23
214 10 15
214 10 27
214 11 24
214 11 26
214 12 15
214 12 19
214 12 21
214 13 18
214 14 17
214 16 19
214 16 27
214 19 26
214 20 25
214 21 24
215 1 6
215 1 16
215 2 17
215 2 27
215 3 6
215 3 24
215 3 26
215 4 11
215 4 17
215 4 19
215 4 23
215 5 8
215 5 10
215 5 16
215 7 24
215 8 23
215 9 22
215 10 15
215 11 14
215 11 22
215 12 19
215 12 21
215 13 18
215 14 17
215 18 27
215 19 26
215 20 23
215 20 25
216 1 6
216 1 26
216 2 5
216 2 25
216 3 24
216 4 9
216 4 11
216 5 8
216 5 12
216 6 27
216 7 14
216 8 13
216 10 13
216 10 21
216 11 22
216 11 24
216 12 19
216 12 25
216 12 27
216 13 20
216 14 27
216 15 20
216 16 19
216 16 27
216 17 26
216 18 23
216 18 25
216 19 22
217 1 10
217 1 14
217 1 20
217 1 22
217 2 11
217 2 13
217 3 20
217 4 13
217 4 19
217 5 16
217 6 13
217 6 15
217 7 12
217 8 15
217 8 25
217 9 12
217 9 14
217 9 26
217 10 27
217 14 19
217 14 23
217 15 24
217 16 19
217 17 24
217 18 21
217 18 23
217 22 27
217 23 26
218 1 14
218 1 18
218 1 20
218 1 22
218 2 15
218 2 17
218 3 22
218 4 15
218 4 23
218 5 10
218 6 9
218 6 23
218 7 24
218 8 25
218 8 27
218 9 12
218 9 14
218 10 15
218 11 16
218 12 27
218 13 16
218 13 18
218 13 26
218 14 23
218 14 25
218 19 26
218 20 25
218 21 24
219 1 4
219 1 16
219 1 18
219 1 20
219 2 15
219 2 27
219 3 8
219 3 14
219 3 26
219 4 7
219 4 13
219 4 21
219 5 12
219 5 18
219 5 22
219 6 11
219 6 23
219 7 10
219 7 24
219 8 25
219 9 14
219 10 13
219 12 17
219 13 16
219 19 22
219 20 27
219 21 24
219 21 26
220 1 4
220 1 12
220 2 13
220 2 17
220 3 6
220 3 18
220 3 20
220 4 11
220 5 10
220 6 9
220 7 18
220 8 19
220 8 23
220 9 20
220 9 24
220 10 25
220 11 20
220 11 26
220 12 27
220 13 16
220 13 20
220 14 21
220 14 27
220 15 22
220 16 19
220 19 22
220 21 24
220 21 26
221 1 4
221 1 8
221 1 16
221 1 22
221 2 9
221 2 15
221 3 10
221 3 12
221 3 14
221 4 7
221 4 17
221 4 25
221 5 12
221 5 18
221 5 26
221 6 11
221 6 27
221 7 10
221 7 24
221 8 23
221 13 18
221 14 17
221 16 21
221 17 20
221 19 26
221 20 25
221 22 25
221 24 27
222 1 4
222 1 6
222 2 19
222 2 21
222 3 12
222 3 22
222 3 26
222 4 11
222 5 8
222 5 10
222 5 26
222 6 19
222 7 18
222 8 27
222 9 14
222 10 13
222 12 23
222 13 24
222 13 26
222 14 27
222 15 24
222 16 25
222 16 27
222 17 20
222 18 27
222 19 26
222 20 25
222 22 25
223 1 10
223 1 12
223 2 7
223 2 9
223 3 6
223 4 9
223 4 27
223 5 8
223 5 16
223 5 26
223 6 15
223 7 12
223 7 14
223 8 11
223 8 19
223 8 25
223 9 24
223 10 23
223 11 20
223 11 22
223 13 20
223 14 19
223 16 19
223 17 26
223 18 21
223 18 25
223 22 25
223 24 27
224 1 18
224 1 20
224 2 17
224 2 21
224 3 22
224 4 9
224 4 17
224 5 16
224 6 9
224 6 11
224 7 12
224 7 14
224 7 16
224 8 17
224 8 19
224 8 21
224 8 25
224 9 22
224 10 23
224 10 25
224 12 25
224 13 26
224 14 19
224 15 18
224 19 26
224 20 27
224 21 24
224 24 27
225 1 8
225 1 12
225 1 14
225 1 22
225 2 7
225 2 15
225 3 6
225 3 12
225 3 16
225 4 17
225 4 25
225 5 26
225 6 11
225 8 11
225 9 22
225 10 23
225 10 27
225 11 26
225 12 23
225 12 25
225 13 16
225 13 18
225 13 20
225 14 21
225 18 25
225 19 24
225 20 23
225 24 27
226 1 14
226 1 16
226 1 18
226 1 22
226 2 23
226 2 27
226 3 16
226 4 17
226 4 27
226 5 26
226 6 17
226 6 19
226 7 10
226 8 15
226 8 17
226 9 12
226 9 14
226 9 18
226 10 19
226 11 20
226 12 21
226 13 22
226 18 21
226 18 27
226 19 26
226 20 25
226 21 24
226 24 27
227 1 8
227 1 10
227 1 22
227 1 26
227 2 19
227 2 21
227 3 8
227 4 7
227 4 19
227 5 18
227 6 13
227 6 27
227 7 12
227 7 26
227 9 12
227 10 23
227 11 14
227 11 24
227 11 26
227 14 27
227 15 24
227 16 25
227 16 27
227 17 20
227 18 27
227 19 26
227 20 25
227 22 25
228 1 14
228 1 18
228 2 5
228 2 13
228 3 12
228 4 11
228 4 21
228 5 18
228 5 20
228 6 11
228 6 13
228 6 17
228 6 27
228 7 10
228 7 16
228 7 24
228 8 13
228 8 15
228 9 12
228 10 23
228 11 22
228 14 17
228 16 25
228 17 26
228 19 26
228 20 27
228 22 27
228 24 27
229 1 14
229 1 26
229 2 13
229 2 27
229 3 12
229 4 23
229 4 27
229 5 12
229 5 20
229 5 22
229 6 9
229 6 11
229 7 22
229 8 17
229 8 21
229 9 16
229 9 20
229 10 13
229 10 15
229 13 20
229 14 19
229 16 19
229 18 21
229 18 25
229 19 26
229 20 27
229 21 24
229 24 27
230 1 4
230 1 10
230 2 15
230 2 27
230 3 12
230 3 24
230 3 26
230 4 11
230 5 24
230 6 11
230 6 23
230 7 20
230 8 11
230 8 19
230 9 16
230 10 15
230 12 15
230 12 19
230 12 23
230 13 18
230 13 22
230 13 26
230 14 17
230 14 27
230 16 19
230 18 21
230 20 23
230 22 25
231 1 18
231 1 24
231 2 5
231 2 25
231 3 12
231 4 13
231 4 15
231 5 16
231 5 18
231 6 13
231 6 19
231 6 25
231 6 27
231 7 14
231 7 16
231 7 20
231 8 21
231 8 27
231 9 14
231 10 13
231 10 27
231 11 26
231 12 25
231 17 20
231 19 22
231 19 24
231 22 27
231 23 26
232 1 4
232 1 6
232 1 8
232 1 18
232 2 9
232 2 17
232 3 16
232 4 15
232 5 14
232 6 13
232 7 12
232 8 11
232 10 17
232 10 21
232 11 18
232 11 22
232 12 23
232 13 18
232 13 24
232 14 25
232 15 18
232 15 26
232 16 27
232 17 20
232 19 22
232 19 24
232 19 26
232 20 27
233 1 6
233 1 8
233 1 10
233 1 12
233 2 5
233 2 15
233 2 23
233 2 27
233 3 8
233 3 20
233 3 22
233 4 7
233 4 19
233 5 14
233 5 18
233 6 13
233 9 22
233 10 23
233 11 24
233 12 15
233 14 17
233 15 24
233 16 25
233 16 27
233 18 27
233 20 27
233 21 26
233 23 26
234 1 16
234 1 18
234 1 22
234 1 26
234 2 7
234 2 15
234 2 21
234 2 25
234 3 8
234 3 18
234 3 20
234 4 15
234 4 17
234 5 8
234 6 13
234 6 15
234 7 10
234 7 12
234 9 20
234 10 21
234 11 24
234 12 25
234 14 25
234 14 27
234 16 27
234 19 22
234 21 24
234 23 26
235 1 4
235 1 18
235 2 19
235 2 21
235 3 22
235 3 24
235 3 26
235 4 7
235 5 24
235 6 9
235 6 25
235 7 18
235 7 26
235 8 17
235 8 27
235 10 25
235 10 27
235 11 14
235 12 23
235 12 25
235 13 20
235 13 22
235 13 26
235 14 27
235 15 20
235 16 19
235 16 27
235 19 26
236 1 20
236 1 26
236 2 7
236 2 19
236 3 6
236 4 17
236 4 19
236 5 10
236 5 12
236 5 16
236 6 9
236 7 12
236 7 26
236 8 11
236 8 27
236 10 15
236 11 14
236 11 24
236 12 19
236 12 25
236 13 16
236 13 18
236 13 22
236 14 23
236 18 21
236 20 25
236 22 25
236 24 27
237 1 4
237 1 12
237 2 11
237 2 23
237 3 10
237 3 18
237 3 22
237 4 9
237 5 18
237 6 9
237 6 17
237 7 16
237 8 13
237 8 15
237 9 12
237 10 15
237 10 17
237 10 21
237 11 14
237 11 24
237 14 25
237 15 26
237 16 27
237 17 20
237 19 22
237 20 27
237 21 24
237 21 26
238 1 6
238 1 14
238 2 13
238 2 25
238 3 6
238 3 12
238 3 26
238 4 9
238 4 27
238 5 8
238 7 12
238 7 14
238 7 18
238 8 19
238 9 12
238 9 20
238 10 21
238 10 27
238 11 22
238 11 24
238 11 26
238 12 17
238 13 16
238 13 24
238 15 18
238 16 23
238 17 20
238 17 22
239 1 14
239 1 24
239 2 13
239 2 25
239 3 12
239 4 25
239 4 27
239 5 8
239 5 10
239 5 12
239 6 13
239 6 17
239 6 21
239 6 25
239 7 18
239 7 22
239 7 26
239 8 27
239 9 18
239 10 17
239 11 16
239 13 16
239 14 21
239 15 20
239 17 20
239 19 22
239 21 24
239 23 26
240 1 4
240 1 8
240 2 9
240 2 11
240 3 12
240 3 22
240 3 24
240 4 7
240 5 24
240 6 19
240 6 23
240 7 18
240 7 22
240 8 17
240 9 16
240 9 22
240 10 13
240 10 15
240 12 25
240 13 22
240 13 26
240 14 21
240 14 27
240 16 21
240 18 21
240 20 23
240 20 27
240 23 26
241 1 8
241 1 12
241 1 14
241 1 22
241 2 7
241 2 11
241 3 22
241 4 7
241 4 23
241 5 24
241 6 25
241 6 27
241 7 10
241 8 15
241 8 23
241 8 25
241 9 12
241 9 16
241 9 26
241 10 27
241 13 16
241 14 21
241 15 18
241 15 20
241 17 26
241 18 25
241 19 24
241 20 23
242 1 6
242 1 8
242 2 5
242 2 11
242 3 12
242 4 15
242 4 27
242 5 16
242 5 26
242 6 25
242 7 16
242 7 18
242 7 24
242 8 11
242 9 18
242 10 13
242 10 17
242 11 16
242 12 15
242 14 17
242 14 21
242 15 22
242 16 23
242 17 20
242 19 24
242 20 23
242 22 27
242 23 26
243 1 6
243 1 22
243 1 24
243 1 26
243 2 21
243 2 27
243 3 6
243 3 10
243 3 20
243 4 9
243 4 27
243 5 8
243 5 16
243 5 26
243 6 17
243 6 19
243 7 10
243 7 12
243 7 14
243 8 15
243 11 20
243 12 19
243 13 18
243 14 17
243 16 25
243 17 24
243 18 23
243 19 22
244 1 12
244 1 26
244 2 17
244 2 25
244 3 18
244 4 23
244 4 25
244 5 22
244 6 25
244 6 27
244 7 10
244 7 22
244 7 24
244 8 15
244 8 21
244 9 14
244 10 27
244 11 14
244 11 24
244 11 26
244 12 17
244 13 16
244 15 20
244 15 24
244 16 19
244 17 24
244 18 23
244 20 23
245 1 12
245 1 26
245 2 13
245 2 27
245 3 6
245 4 21
245 4 27
245 5 8
245 5 14
245 5 20
245 6 13
245 7 10
245 8 19
245 9 14
245 9 16
245 9 18
245 10 13
245 11 16
245 12 15
245 14 23
245 14 27
245 15 24
245 15 26
245 17 24
245 18 23
245 20 23
245 22 25
245 22 27
246 1 12
246 1 24
246 2 11
246 2 23
246 3 10
246 4 23
246 4 27
246 5 22
246 6 19
246 6 27
246 7 18
246 8 15
246 8 27
246 9 14
246 10 27
246 11 14
246 11 26
246 12 25
246 13 16
246 15 18
246 15 26
246 16 25
246 17 20
246 19 22
246 19 26
246 20 25
246 21 24
246 23 26
247 1 6
247 1 8
247 1 14
247 1 22
247 2 5
247 2 23
247 3 14
247 3 24
247 3 26
247 4 13
247 4 27
247 6 13
247 7 10
247 8 21
247 9 14
247 9 16
247 9 20
247 10 13
247 11 16
247 12 15
247 12 27
247 14 19
247 15 18
247 15 26
247 17 20
247 18 25
247 19 22
247 19 24
248 1 4
248 1 24
248 2 15
248 2 25
248 3 8
248 3 10
248 3 14
248 4 7
248 5 10
248 5 22
248 5 24
248 6 9
248 6 21
248 8 13
248 9 12
248 9 20
248 10 25
248 10 27
248 11 14
248 11 16
248 11 18
248 12 19
248 16 25
248 17 26
248 18 27
248 20 27
248 22 27
248 23 26
249 1 6
249 1 26
249 2 5
249 2 21
249 3 22
249 4 9
249 4 23
249 5 8
249 5 24
249 6 25
249 7 14
249 8 13
249 10 13
249 10 23
249 11 18
249 12 15
249 12 17
249 13 24
249 14 25
249 16 25
249 16 27
249 17 20
249 17 24
249 18 23
249 19 22
249 20 27
249 21 24
249 21 26
250 1 4
250 1 14
250 2 9
250 2 13
250 3 6
250 3 8
250 3 24
250 4 15
250 5 16
250 6 19
250 7 20
250 8 23
250 10 13
250 10 23
250 11 22
250 12 25
250 12 27
250 13 24
250 14 27
250 15 24
250 15 26
250 16 19
250 17 26
250 18 21
250 18 25
250 19 24
250 20 23
250 22 25
251 1 4
251 1 6
251 1 12
251 1 16
251 2 15
251 2 27
251 3 26
251 4 11
251 5 8
251 6 17
251 7 12
251 7 18
251 7 20
251 8 11
251 9 20
251 10 21
251 10 25
251 11 26
251 12 21
251 12 27
251 13 16
251 13 18
251 13 22
251 14 23
251 14 27
251 19 22
251 21 24
251 24 27
252 1 18
252 1 24
252 2 13
252 2 25
252 3 14
252 3 16
252 3 18
252 4 9
252 4 19
252 4 25
252 4 27
252 5 8
252 5 16
252 5 20
252 6 21
252 6 27
252 7 10
252 8 15
252 9 12
252 9 14
252 10 27
252 11 26
252 12 25
252 17 20
252 19 22
252 19 24
252 22 27
252 23 26
253 1 8
253 1 10
253 1 16
253 1 24
253 2 17
253 2 25
253 3 8
253 4 7
253 4 17
253 5 18
253 6 13
253 6 15
253 7 12
253 7 16
253 9 12
253 10 23
253 11 14
253 11 16
253 11 22
253 14 21
253 15 18
253 15 20
253 16 27
253 17 26
253 19 26
253 20 27
253 22 27
253 24 27
254 1 22
254 1 24
254 2 13
254 2 21
254 3 10
254 4 11
254 4 13
254 5 14
254 6 11
254 6 15
254 7 16
254 8 11
254 8 17
254 9 20
254 10 21
254 12 15
254 12 17
254 12 21
254 12 23
254 13 24
254 14 25
254 15 26
254 16 27
254 17 20
254 18 23
254 18 27
254 19 22
254 23 26
255 1 10
255 1 20
255 2 9
255 2 19
255 3 8
255 4 19
255 4 27
255 5 8
255 5 14
255 5 26
255 6 13
255 6 25
255 7 12
255 9 12
255 9 14
255 10 21
255 11 22
255 13 22
255 13 24
255 14 19
255 14 21
255 15 18
255 15 24
255 15 26
255 16 21
255 16 23
255 17 20
255 18 27
256 1 4
256 1 16
256 2 15
256 2 27
256 3 6
256 3 10
256 3 26
256 4 9
256 5 8
256 6 25
256 7 10
256 7 20
256 7 24
256 8 19
256 9 16
256 9 18
256 10 15
256 10 23
256 11 18
256 11 20
256 11 22
256 12 15
256 12 17
256 13 22
256 14 23
256 14 27
256 21 24
256 23 26
257 1 22
257 1 24
257 2 5
257 2 21
257 3 18
257 3 20
257 3 24
257 4 15
257 4 17
257 6 15
257 6 21
257 7 14
257 8 11
257 8 21
257 9 22
257 10 23
257 10 27
257 11 14
257 11 20
257 12 19
257 12 27
257 13 16
257 15 20
257 16 19
257 18 25
257 19 26
257 20 23
257 23 26
258 1 6
258 1 22
258 2 5
258 2 27
258 3 14
258 4 9
258 4 15
258 5 8
258 5 16
258 6 21
258 7 20
258 8 17
258 10 15
258 10 17
258 11 18
258 12 15
258 12 25
258 13 26
258 14 27
258 16 21
258 16 25
258 16 27
258 17 20
258 18 25
258 19 24
258 21 24
258 22 27
258 23 26
259 1 20
259 1 22
259 2 5
259 2 9
259 3 10
259 3 12
259 3 22
259 4 13
259 4 15
259 4 17
259 4 21
259 5 8
259 5 20
259 6 17
259 6 19
259 7 16
259 8 15
259 10 15
259 11 14
259 12 23
259 13 24
259 13 26
259 14 27
259 16 27
259 17 26
259 18 21
259 18 25
259 21 24
260 1 4
260 1 12
260 1 18
260 1 24
260 2 25
260 2 27
260 3 6
260 4 11
260 5 8
260 5 10
260 5 18
260 6 27
260 7 20
260 8 19
260 9 16
260 10 17
260 12 17
260 13 24
260 14 17
260 14 23
260 15 22
260 16 19
260 18 23
260 18 27
260 19 22
260 20 27
260 21 26
260 23 26
261 1 14
261 1 16
261 1 20
261 1 22
261 2 13
261 2 17
261 2 25
261 2 27
261 3 6
261 3 8
261 3 10
261 4 11
261 4 13
261 5 24
261 6 25
261 7 26
261 8 27
261 9 18
261 10 17
261 12 15
261 12 17
261 13 24
261 14 23
261 16 19
261 18 27
261 20 27
261 21 26
261 22 25
262 1 4
262 1 6
262 2 7
262 2 9
262 3 10
262 3 12
262 3 26
262 4 25
262 5 12
262 5 18
262 5 24
262 6 17
262 7 12
262 7 16
262 8 11
262 8 15
262 10 27
262 11 14
262 11 22
262 12 23
262 13 16
262 13 18
262 13 20
262 14 21
262 19 24
262 20 23
262 22 27
262 23 26
263 1 4
263 1 6
263 1 12
263 1 24
263 2 13
263 2 17
263 3 18
263 4 25
263 5 26
263 6 23
263 7 12
263 8 11
263 8 23
263 9 22
263 10 15
263 10 21
263 11 14
263 11 24
263 14 17
263 16 19
263 16 21
263 17 24
263 18 25
263 20 25
263 20 27
263 21 24
263 22 27
263 23 26
264 1 14
264 1 18
264 2 5
264 2 19
264 3 20
264 4 7
264 4 9
264 5 10
264 5 14
264 6 11
264 6 13
264 8 11
264 8 25
264 9 20
264 9 24
264 10 15
264 10 19
264 10 23
264 11 26
264 12 15
264 12 27
264 15 18
264 16 23
264 16 27
264 17 22
264 19 22
264 21 24
264 23 26
265 1 14
265 1 16
265 1 18
265 1 20
265 2 11
265 2 13
265 3 18
265 4 11
265 4 19
265 5 10
265 6 19
265 6 27
265 7 10
265 7 20
265 7 24
265 8 21
265 8 23
265 9 12
265 11 20
265 12 21
265 14 21
265 15 22
265 16 25
265 17 26
265 19 26
265 20 25
265 22 25
265 24 27
266 1 4
266 1 10
266 2 21
266 2 27
266 3 18
266 3 20
266 3 26
266 4 9
266 5 18
266 6 9
266 6 17
266 7 14
266 8 11
266 8 13
266 9 26
266 10 27
266 12 23
266 12 27
266 13 24
266 13 26
266 14 17
266 15 24
266 16 19
266 16 25
266 17 26
266 20 25
266 22 25
266 22 27
267 1 4
267 1 26
267 2 15
267 2 25
267 3 16
267 3 18
267 3 24
267 4 27
267 5 18
267 6 19
267 6 27
267 7 10
267 8 19
267 8 21
267 9 12
267 9 22
267 9 24
267 10 27
267 11 26
267 12 25
267 13 22
267 14 23
267 14 25
267 16 23
267 17 20
267 19 24
267 20 23
267 24 27
268 1 6
268 1 14
268 2 5
268 2 13
268 3 12
268 4 9
268 4 27
268 5 8
268 5 26
268 6 25
268 7 14
268 7 18
268 7 24
268 8 13
268 8 17
268 8 23
268 9 12
268 9 22
268 10 17
268 10 21
268 11 16
268 13 16
268 15 18
268 17 20
268 19 24
268 20 23
268 22 27
268 23 26
269 1 6
269 1 8
269 2 9
269 2 25
269 3 6
269 3 10
269 3 26
269 4 21
269 4 27
269 5 20
269 7 10
269 7 12
269 7 20
269 8 13
269 9 14
269 9 24
269 10 21
269 10 23
269 11 14
269 11 16
269 11 18
269 12 19
269 15 24
269 16 23
269 17 22
269 18 21
269 22 27
269 23 26
270 1 6
270 1 24
270 2 5
270 2 13
270 3 14
270 3 24
270 3 26
270 4 9
270 4 15
270 4 19
270 4 23
270 5 8
270 5 12
270 6 23
270 7 22
270 8 11
270 9 18
270 9 22
270 10 15
270 10 17
270 12 15
270 14 27
270 16 19
270 16 27
270 18 21
270 19 26
270 20 23
270 20 25
271 1 4
271 1 16
271 1 18
271 1 26
271 2 13
271 2 27
271 3 14
271 4 15
271 5 18
271 6 15
271 6 17
271 7 10
271 8 17
271 8 21
271 9 12
271 9 16
271 9 22
271 10 15
271 11 14
271 12 23
271 13 16
271 13 24
271 16 25
271 17 20
271 19 26
271 20 25
271 22 25
271 24 27
272 1 6
272 1 22
272 1 24
272 1 26
272 2 5
272 2 27
272 3 22
272 4 19
272 4 21
272 5 14
272 5 18
272 6 13
272 6 17
272 6 21
272 7 10
272 7 12
272 7 24
272 8 21
272 8 23
272 9 20
272 10 17
272 11 16
272 12 25
272 13 16
272 13 26
272 14 27
272 15 18
272 17 20
273 1 20
273 1 22
273 2 13
273 2 19
273 3 16
273 4 13
273 4 15
273 5 12
273 6 11
273 6 15
273 7 10
273 8 15
273 8 17
273 9 14
273 9 18
273 9 26
273 10 25
273 11 14
273 11 24
273 12 23
273 13 22
273 14 19
273 14 21
273 16 19
273 18 27
273 20 27
273 21 24
273 21 26
274 1 4
274 1 10
274 2 11
274 2 19
274 3 6
274 3 12
274 3 18
274 4 9
274 5 8
274 6 17
274 7 12
274 7 16
274 7 26
274 8 25
274 9 12
274 9 24
274 10 23
274 11 20
274 11 22
274 12 15
274 13 22
274 13 24
274 13 26
274 14 21
274 14 27
274 15 18
274 15 20
274 16 27
275 1 8
275 1 18
275 2 7
275 2 25
275 3 24
275 4 7
275 4 23
275 5 12
275 6 9
275 6 11
275 7 20
275 8 19
275 10 15
275 10 19
275 11 14
275 11 20
275 12 23
275 13 22
275 14 21
275 16 19
275 16 21
275 17 26
275 18 25
275 20 23
275 20 25
275 21 26
275 22 27
275 24 27
276 1 8
276 1 26
276 2 9
276 2 13
276 3 14
276 3 16
276 3 26
276 4 9
276 4 17
276 4 19
276 4 25
276 5 10
276 5 20
276 5 22
276 6 23
276 6 25
276 7 10
276 8 25
276 9 12
276 11 20
276 12 19
276 14 19
276 15 18
276 16 27
276 17 22
276 17 24
276 18 21
276 24 27
277 1 10
277 1 26
277 2 9
277 2 25
277 3 18
277 4 9
277 4 19
277 5 8
277 6 15
277 6 19
277 7 12
277 7 14
277 7 20
277 8 11
277 9 20
277 10 27
277 12 27
277 13 22
277 14 21
277 16 19
277 16 21
277 17 24
277 18 25
277 20 25
277 20 27
277 21 24
277 22 27
277 23 26
278 1 12
278 1 26
278 2 11
278 2 25
278 3 24
278 4 9
278 4 11
278 5 14
278 6 9
278 6 15
278 7 16
278 8 21
278 8 23
278 9 24
278 10 15
278 10 19
278 10 21
278 10 25
278 11 14
278 12 19
278 13 18
278 15 18
278 16 21
278 17 20
278 19 26
278 20 27
278 22 25
278 22 27
279 1 4
279 1 16
279 1 20
279 1 22
279 2 15
279 2 19
279 3 12
279 4 11
279 5 22
279 6 11
279 6 23
279 7 10
279 8 23
279 8 25
279 9 14
279 9 16
279 9 26
279 10 13
279 11 16
279 12 15
279 14 27
279 15 18
279 16 23
279 17 20
279 17 24
279 17 26
279 18 27
279 21 24
280 1 6
280 1 24
280 2 15
280 2 23
280 3 6
280 3 14
280 3 22
280 4 11
280 4 13
280 5 10
280 7 10
280 7 22
280 7 24
280 8 21
280 8 25
280 9 20
280 11 20
280 11 22
280 12 17
280 12 19
280 14 17
280 16 23
280 16 27
280 17 22
280 18 21
280 18 27
280 21 26
280 23 26
281 1 12
281 1 14
281 1 16
281 1 22
281 2 11
281 2 27
281 3 10
281 3 16
281 3 26
281 4 17
281 4 25
281 5 10
281 6 9
281 6 17
281 7 18
281 8 13
281 8 15
281 9 12
281 9 16
281 14 21
281 15 18
281 15 20
281 16 23
281 17 24
281 19 24
281 20 23
281 22 27
281 23 26
282 1 18
282 1 26
282 2 9
282 2 25
282 3 8
282 3 16
282 3 18
282 4 15
282 4 19
282 5 8
282 6 13
282 6 15
282 7 10
282 7 12
282 7 16
282 10 25
282 11 24
282 12 23
282 14 21
282 14 23
282 15 20
282 16 23
282 16 25
282 17 20
282 17 22
282 17 26
282 22 27
282 24 27
283 1 4
283 1 10
283 2 17
283 2 19
283 3 16
283 3 20
283 3 26
283 4 9
283 5 26
283 6 9
283 6 27
283 7 22
283 8 11
283 8 21
283 9 20
283 10 19
283 12 19
283 12 21
283 13 18
283 14 21
283 14 23
283 15 18
283 15 20
283 15 24
283 16 25
283 20 27
283 22 27
283 24 27
284 1 8
284 1 14
284 2 9
284 2 21
284 3 22
284 4 9
284 4 25
284 5 26
284 6 9
284 6 11
284 7 12
284 8 13
284 10 13
284 10 19
284 10 21
284 10 25
284 11 18
284 11 26
284 12 17
284 13 16
284 14 21
284 15 20
284 16 19
284 18 27
284 19 24
284 20 23
284 22 25
284 24 27
285 1 8
285 1 10
285 2 5
285 2 7
285 3 10
285 3 22
285 3 26
285 4 23
285 4 25
285 6 17
285 6 25
285 7 16
285 7 26
285 8 15
285 9 12
285 9 14
285 9 26
285 11 22
285 12 21
285 13 20
285 14 27
285 16 27
285 18 25
285 18 27
285 19 24
285 20 27
285 21 24
285 21 26
286 1 8
286 1 10
286 2 7
286 2 19
286 3 10
286 3 14
286 3 18
286 4 7
286 4 9
286 4 13
286 4 17
286 5 22
286 5 24
286 5 26
286 6 21
286 6 27
286 7 20
286 8 27
286 9 12
286 9 26
286 11 14
286 12 25
286 13 16
286 13 24
286 15 18
286 16 23
286 17 20
286 17 22
287 1 4
287 1 14
287 1 16
287 1 18
287 2 13
287 2 19
287 3 12
287 3 20
287 3 22
287 4 9
287 4 23
287 4 25
287 5 8
287 5 16
287 5 26
287 6 23
287 6 27
287 7 10
287 8 15
287 9 12
287 9 14
287 10 23
287 11 22
287 17 26
287 18 25
287 20 25
287 21 24
287 24 27
288 1 6
288 1 8
288 1 24
288 1 26
288 2 5
288 2 23
288 3 8
288 3 10
288 3 22
288 4 7
288 4 11
288 6 27
288 7 12
288 7 14
288 8 15
288 8 19
288 9 12
288 9 16
288 9 20
288 10 21
288 13 16
288 14 27
288 15 18
288 15 26
288 17 20
288 18 25
288 19 22
288 19 24
289 1 10
289 1 12
289 2 9
289 2 17
289 3 8
289 4 7
289 4 17
289 5 16
289 6 15
289 6 23
289 7 18
289 7 22
289 8 21
289 9 18
289 9 20
289 10 27
289 11 14
289 11 18
289 11 26
289 12 17
289 13 16
289 14 25
289 15 18
289 15 24
289 19 22
289 19 24
289 19 26
289 20 27
290 1 10
290 1 14
290 2 9
290 2 15
290 3 16
290 4 9
290 4 27
290 5 8
290 6 23
290 6 27
290 7 12
290 7 22
290 7 26
290 8 11
290 9 26
290 10 13
290 12 21
290 13 20
290 13 26
290 14 19
290 15 18
290 15 26
290 16 27
290 17 24
290 18 25
290 20 25
290 22 25
290 24 27
291 1 4
291 1 6
291 1 18
291 1 26
291 2 19
291 2 25
291 3 20
291 4 15
291 5 14
291 6 27
291 7 12
291 7 14
291 7 18
291 8 11
291 8 27
291 9 18
291 9 24
291 9 26
291 10 17
291 10 23
291 12 17
291 13 16
291 15 18
291 15 20
291 16 21
291 17 22
291 19 22
291 19 24
292 1 8
292 1 10
292 1 18
292 1 26
292 2 5
292 2 7
292 3 18
292 4 15
292 4 17
292 5 10
292 5 14
292 6 9
292 6 13
292 8 25
292 9 12
292 9 24
292 10 17
292 10 27
292 11 14
292 11 16
292 11 22
292 12 23
292 16 21
292 17 20
292 19 26
292 20 27
292 22 27
292 24 27
293 1 4
293 1 6
293 1 20
293 1 24
293 2 7
293 2 11
293 2 21
293 2 27
293 3 8
293 3 12
293 3 26
293 4 25
293 5 8
293 6 19
293 7 10
293 7 18
293 9 12
293 10 17
293 11 14
293 11 16
293 13 26
293 14 27
293 15 22
293 16 21
293 18 21
293 20 23
293 22 27
293 24 27
294 1 4
294 1 12
294 1 14
294 1 26
294 2 15
294 2 25
294 3 24
294 4 27
294 5 12
294 6 11
294 6 27
294 7 10
294 8 23
294 8 27
294 9 20
294 9 22
294 9 26
294 10 19
294 11 18
294 11 26
294 13 18
294 14 17
294 16 21
294 16 25
294 17 20
294 17 26
294 22 25
294 24 27
295 1 12
295 1 18
295 2 11
295 2 23
295 3 22
295 4 11
295 4 27
295 5 10
295 6 9
295 6 27
295 7 26
295 8 15
295 8 25
295 9 14
295 9 24
295 10 13
295 11 24
295 12 17
295 14 17
295 16 19
295 16 25
295 17 24
295 18 23
295 20 23
295 20 25
295 21 26
295 22 27
295 24 27
296 1 4
296 1 6
296 1 8
296 1 26
296 2 23
296 2 25
296 3 22
296 4 9
296 5 10
296 5 12
296 5 22
296 6 13
296 6 17
296 6 23
296 7 10
296 7 14
296 7 16
296 8 27
296 11 14
296 12 21
296 13 18
296 13 20
296 15 18
296 16 27
296 17 24
296 17 26
296 19 24
296 20 23
297 1 22
297 1 24
297 2 13
297 2 21
297 3 20
297 4 7
297 4 13
297 5 12
297 6 9
297 6 11
297 7 14
297 7 20
297 8 15
297 8 19
297 10 15
297 10 27
297 11 14
297 11 26
297 12 25
297 13 24
297 14 21
297 14 23
297 15 18
297 16 23
297 16 27
297 17 22
297 18 21
297 23 26
298 1 4
298 1 12
298 1 16
298 1 18
298 2 11
298 2 27
298 3 10
298 3 24
298 3 26
298 4 13
298 4 19
298 4 23
298 5 14
298 5 16
298 5 20
298 6 21
298 6 23
298 7 14
298 8 13
298 8 23
298 9 24
298 10 13
298 12 15
298 17 20
298 18 27
298 19 22
298 19 26
298 22 25
299 1 18
299 1 22
299 2 15
299 2 17
299 3 12
299 4 11
299 4 17
299 5 8
299 6 17
299 6 19
299 7 16
299 7 20
299 7 26
299 8 11
299 9 26
299 10 13
299 10 25
299 11 16
299 12 15
299 14 23
299 14 25
299 15 22
299 16 21
299 16 25
299 18 21
299 20 27
299 21 24
299 24 27
300 1 4
300 1 6
300 1 8
300 1 22
300 2 9
300 2 21
300 3 10
300 3 18
300 3 20
300 4 13
300 4 17
300 4 23
300 5 14
300 5 16
300 5 26
300 6 27
300 7 14
300 8 13
300 10 13
300 11 18
300 12 15
300 12 17
300 16 25
300 17 24
300 19 24
300 20 23
300 22 27
300 23 26
301 1 4
301 1 6
301 1 8
301 1 16
301 2 9
301 2 23
301 3 22
301 4 21
301 5 20
301 6 19
301 7 14
301 8 15
301 10 15
301 10 23
301 11 24
301 12 15
301 12 17
301 13 18
301 14 19
301 16 19
301 16 21
301 16 23
301 17 24
301 17 26
301 18 27
301 20 27
301 21 26
301 22 25
302 1 4
302 1 14
302 2 15
302 2 17
302 3 18
302 3 20
302 3 24
302 4 25
302 5 14
302 5 20
302 5 26
302 6 13
302 6 27
302 7 10
302 7 12
302 7 20
302 8 21
302 8 27
302 9 22
302 10 19
302 11 16
302 12 15
302 15 20
302 16 19
302 18 23
302 19 22
302 21 24
302 21 26
303 1 4
303 1 10
303 1 12
303 1 14
303 2 9
303 2 15
303 3 8
303 3 16
303 3 20
303 4 7
303 4 19
303 4 27
303 5 12
303 5 24
303 5 26
303 6 11
303 6 23
303 7 10
303 7 22
303 8 21
303 13 26
303 14 27
303 16 27
303 17 20
303 18 25
303 18 27
303 19 22
303 19 24
304 1 4
304 1 6
304 1 8
304 1 20
304 2 21
304 2 27
304 3 22
304 4 19
304 5 18
304 6 17
304 7 16
304 8 27
304 9 16
304 9 20
304 9 26
304 10 15
304 10 25
304 11 14
304 11 20
304 11 24
304 12 19
304 12 23
304 13 18
304 14 17
304 17 20
304 19 22
304 21 24
304 21 26
305 1 12
305 1 18
305 2 19
305 2 25
305 3 24
305 4 19
305 4 21
305 5 16
305 6 15
305 6 21
305 7 22
305 8 15
305 8 27
305 9 14
305 10 13
305 10 27
305 11 26
305 12 25
305 13 18
305 13 20
305 14 17
305 15 20
305 16 19
305 20 25
305 20 27
305 21 24
305 22 27
305 23 26
306 1 4
306 1 26
306 2 21
306 2 27
306 3 6
306 3 12
306 3 20
306 4 11
306 5 8
306 6 19
306 7 12
306 7 14
306 7 18
306 8 11
306 9 14
306 10 13
306 10 25
306 11 26
306 12 17
306 12 27
306 13 16
306 13 24
306 15 18
306 16 23
306 17 20
306 17 22
306 22 27
306 24 27
307 1 12
307 1 20
307 2 13
307 2 27
307 3 26
307 4 9
307 4 13
307 5 8
307 5 14
307 5 26
307 6 23
307 6 25
307 7 16
307 8 15
307 10 13
307 10 15
307 11 18
307 12 19
307 14 19
307 14 23
307 14 27
307 15 18
307 16 23
307 17 22
307 19 22
307 20 27
307 21 24
307 24 27
308 1 4
308 1 6
308 1 14
308 1 20
308 2 13
308 2 19
308 3 12
308 4 9
308 5 8
308 6 21
308 7 14
308 7 22
308 7 26
308 8 27
308 9 12
308 9 14
308 10 15
308 10 27
308 11 16
308 13 16
308 13 18
308 14 23
308 15 24
308 15 26
308 17 24
308 18 23
308 20 23
308 22 25
309 1 14
309 1 20
309 2 13
309 2 21
309 3 10
309 4 9
309 4 21
309 5 8
309 6 19
309 6 21
309 7 18
309 7 22
309 7 26
309 8 25
309 9 22
309 9 24
309 10 13
309 11 24
309 12 15
309 12 23
309 13 22
309 14 17
309 16 23
309 16 27
309 17 20
309 17 22
309 18 27
309 23 26
310 1 8
310 1 18
310 1 24
310 1 26
310 2 17
310 2 27
310 3 8
310 4 7
310 4 17
310 5 14
310 6 11
310 6 13
310 7 10
310 7 18
310 9 24
310 10 23
310 12 21
310 12 23
310 13 18
310 13 20
310 14 17
310 15 20
310 16 19
310 16 27
310 18 23
310 19 22
310 19 26
310 22 25
311 1 4
311 1 24
311 2 13
311 2 15
311 3 6
311 3 12
311 3 16
311 4 25
311 5 26
311 6 11
311 7 10
311 7 16
311 7 26
311 8 21
311 8 27
311 9 18
311 10 17
311 12 17
311 14 17
311 14 19
311 15 20
311 15 24
311 16 21
311 16 25
311 18 21
311 20 23
311 22 25
311 22 27
312 1 4
312 1 22
312 1 24
312 1 26
312 2 21
312 2 27
312 3 20
312 4 7
312 5 24
312 6 9
312 6 23
312 7 20
312 7 22
312 8 17
312 8 19
312 10 17
312 10 23
312 11 16
312 12 23
312 12 25
312 13 16
312 13 22
312 13 26
312 14 21
312 14 27
312 15 18
312 17 22
312 18 21
313 1 12
313 1 14
313 1 16
313 1 24
313 2 25
313 2 27
313 3 16
313 4 17
313 4 25
313 5 18
313 6 23
313 6 25
313 7 26
313 8 11
313 8 23
313 9 22
313 10 13
313 10 21
313 11 24
313 11 26
313 12 27
313 14 21
313 15 20
313 17 20
313 17 24
313 18 23
313 19 22
313 21 24
314 1 14
314 1 16
314 2 19
314 2 23
314 3 24
314 4 19
314 4 25
314 5 18
314 6 9
314 6 25
314 7 26
314 8 11
314 8 21
314 9 18
314 9 20
314 10 15
314 10 17
314 12 15
314 12 21
314 13 22
314 14 23
314 15 20
314 16 19
314 20 23
314 20 25
314 21 26
314 22 27
314 24 27
315 1 22
315 1 24
315 2 17
315 2 25
315 3 18
315 4 15
315 4 25
315 5 26
315 6 13
315 6 15
315 7 12
315 7 16
315 7 26
315 8 23
315 8 27
315 9 12
315 10 21
315 10 23
315 11 14
315 11 16
315 11 20
315 14 19
315 15 18
315 16 23
315 16 25
315 17 20
315 17 22
315 24 27
316 1 18
316 1 20
316 2 17
316 2 23
316 3 26
316 4 23
316 4 25
316 5 22
316 6 11
316 6 25
316 7 10
316 8 25
316 8 27
316 9 14
316 9 16
316 9 24
316 10 13
316 11 22
316 11 24
316 12 19
316 12 21
316 14 19
316 15 18
316 16 27
316 17 24
316 17 26
316 19 24
316 20 23
317 1 4
317 1 6
317 1 12
317 1 20
317 2 13
317 2 27
317 3 26
317 4 21
317 5 22
317 6 11
317 7 10
317 7 20
317 7 22
317 8 17
317 8 23
317 9 18
317 10 19
317 12 19
317 14 19
317 14 27
317 15 18
317 16 25
317 16 27
317 17 20
317 17 24
317 20 27
317 21 24
317 21 26
318 1 6
318 1 8
318 2 5
318 2 11
318 3 12
318 4 15
318 4 17
318 5 18
318 5 22
318 6 19
318 7 20
318 7 22
318 7 24
318 8 11
318 9 24
318 10 13
318 10 23
318 11 22
318 12 15
318 14 23
318 14 27
318 15 22
318 16 21
318 16 27
318 18 21
318 20 25
318 21 26
318 23 26
319 1 14
319 1 24
319 2 5
319 2 15
319 3 16
319 4 17
319 4 19
319 5 20
319 5 24
319 6 15
319 6 17
319 6 21
319 6 25
319 7 10
319 7 12
319 7 26
319 8 21
319 8 27
319 9 18
319 10 17
319 11 16
319 12 15
319 13 26
319 14 25
319 18 21
319 20 23
319 22 25
319 22 27
320 1 4
320 1 6
320 1 12
320 1 24
320 2 13
320 2 25
320 3 14
320 4 11
320 5 8
320 6 23
320 7 12
320 7 20
320 7 22
320 8 11
320 9 20
320 10 15
320 10 19
320 11 14
320 12 19
320 12 27
320 13 16
320 13 26
320 16 19
320 17 26
320 18 21
320 18 27
320 22 27
320 24 27
321 1 10
321 1 16
321 2 17
321 2 27
321 3 24
321 4 25
321 4 27
321 5 8
321 6 21
321 6 25
321 7 12
321 7 20
321 7 26
321 8 27
321 9 12
321 10 27
321 11 14
321 11 16
321 11 26
321 13 20
321 14 19
321 15 18
321 17 24
321 17 26
321 18 23
321 19 22
321 19 26
321 22 25
322 1 18
322 1 20
322 2 13
322 2 23
322 3 24
322 4 13
322 4 25
322 5 14
322 6 15
322 6 25
322 7 26
322 8 11
322 8 15
322 9 16
322 10 19
322 10 21
322 11 22
322 11 26
322 12 15
322 12 19
322 12 23
322 12 25
322 13 18
322 14 17
322 16 19
322 20 23
322 22 27
322 24 27
323 1 4
323 1 6
323 1 10
323 1 26
323 2 11
323 2 25
323 3 12
323 4 15
323 5 16
323 6 27
323 7 10
323 7 16
323 7 18
323 8 19
323 8 27
323 9 20
323 9 24
323 9 26
323 10 15
323 10 21
323 11 22
323 11 24
323 12 15
323 13 22
323 14 17
323 14 21
323 18 21
323 20 23
324 1 14
324 1 16
324 2 17
324 2 27
324 3 6
324 3 14
324 3 26
324 4 15
324 4 17
324 4 23
324 4 25
324 5 8
324 5 10
324 5 12
324 6 13
324 7 26
324 8 25
324 9 24
324 10 23
324 11 22
324 12 15
324 15 22
324 16 21
324 17 20
324 18 25
324 18 27
324 19 24
324 20 23
325 1 12
325 1 20
325 2 11
325 2 19
325 3 24
325 4 11
325 4 25
325 5 10
325 6 25
325 6 27
325 7 10
325 7 16
325 7 18
325 8 13
325 8 15
325 9 12
325 11 18
325 13 18
325 13 20
325 14 17
325 14 21
325 16 27
325 17 22
325 17 26
325 18 25
325 19 22
325 19 24
325 23 26
326 1 12
326 1 14
326 2 15
326 2 17
326 3 12
326 3 18
326 3 20
326 4 9
326 4 11
326 5 18
326 6 9
326 6 19
326 7 22
326 8 21
326 8 27
326 9 20
326 10 13
326 10 27
326 13 20
326 13 26
326 14 25
326 15 20
326 15 24
326 16 19
326 16 23
326 19 22
326 21 24
326 21 26
327 1 4
327 1 6
327 1 12
327 1 20
327 2 13
327 2 19
327 3 14
327 4 9
327 5 8
327 6 21
327 7 12
327 7 22
327 7 26
327 8 27
327 9 12
327 9 14
327 10 15
327 10 27
327 11 16
327 11 24
327 11 26
327 12 23
327 13 16
327 13 18
327 17 24
327 18 23
327 20 23
327 22 25
328 1 10
328 1 14
328 2 9
328 2 13
328 3 18
328 4 9
328 4 19
328 5 8
328 6 19
328 6 21
328 7 12
328 7 22
328 7 26
328 8 27
328 9 12
328 10 27
328 11 14
328 11 24
328 11 26
328 12 19
328 12 23
328 13 16
328 13 18
328 15 24
328 16 23
328 17 20
328 20 23
328 22 25
329 1 18
329 1 24
329 2 17
329 2 23
329 3 10
329 4 9
329 4 17
329 5 16
329 6 9
329 6 15
329 7 14
329 8 11
329 8 13
329 9 22
329 10 23
329 12 23
329 12 25
329 13 22
329 13 26
329 14 27
329 15 20
329 15 22
329 16 19
329 17 22
329 18 21
329 20 27
329 21 24
329 21 26
330 1 4
330 1 8
330 1 18
330 1 22
330 2 19
330 2 21
330 3 24
330 4 23
330 5 8
330 6 23
330 6 27
330 7 10
330 7 12
330 7 22
330 9 18
330 10 17
330 11 16
330 12 27
330 13 16
330 13 22
330 13 26
330 14 21
330 14 25
330 15 20
330 17 20
330 17 22
330 21 24
330 23 26
331 1 10
331 1 24
331 2 7
331 2 9
331 3 14
331 4 7
331 4 15
331 5 16
331 6 21
331 6 23
331 7 24
331 8 15
331 8 19
331 8 21
331 8 25
331 9 12
331 9 14
331 10 25
331 11 26
331 12 19
331 13 18
331 15 18
331 16 21
331 17 20
331 19 26
331 20 27
331 22 25
331 22 27
332 1 4
332 1 16
332 1 24
332 1 26
332 2 15
332 2 27
332 3 6
332 4 23
332 5 16
332 5 20
332 5 22
332 6 15
332 7 20
332 8 15
332 8 19
332 9 14
332 10 13
332 10 19
332 11 18
332 12 17
332 12 25
332 13 16
332 13 26
332 14 27
332 16 19
332 17 22
332 17 24
332 18 21
333 1 20
333 1 26
333 2 15
333 2 19
333 3 12
333 3 14
333 3 26
333 4 9
333 4 11
333 4 19
333 4 25
333 5 8
333 5 14
333 5 16
333 6 11
333 6 13
333 7 10
333 8 17
333 9 18
333 9 22
333 10 23
333 11 24
333 12 27
333 16 19
333 18 21
333 20 25
333 22 25
333 24 27
334 1 4
334 1 6
334 1 10
334 1 18
334 2 11
334 2 21
334 3 22
334 4 23
334 5 24
334 6 17
334 7 10
334 8 15
334 8 17
334 9 12
334 9 14
334 9 18
334 12 21
334 13 20
334 14 19
334 16 19
334 16 25
334 17 24
334 18 21
334 18 23
334 19 26
334 20 27
334 22 27
334 23 26
335 1 4
335 1 6
335 1 8
335 1 26
335 2 9
335 2 13
335 3 14
335 4 17
335 5 18
335 6 27
335 7 22
335 8 23
335 10 13
335 10 23
335 11 24
335 12 15
335 12 25
335 13 26
335 14 17
335 16 19
335 16 25
335 17 26
335 18 27
335 20 25
335 20 27
335 21 24
335 22 27
335 23 26
336 1 10
336 1 14
336 2 9
336 2 13
336 3 8
336 4 7
336 4 13
336 5 16
336 6 17
336 6 21
336 7 12
336 7 22
336 8 23
336 9 12
336 9 24
336 10 27
336 11 14
336 11 18
336 11 26
336 12 17
336 12 25
336 13 16
336 15 18
336 17 20
336 19 26
336 20 25
336 22 25
336 24 27
337 1 4
337 1 6
337 1 8
337 1 26
337 2 9
337 2 25
337 3 24
337 4 23
337 5 16
337 6 15
337 7 14
337 8 27
337 10 25
337 10 27
337 11 20
337 12 19
337 12 27
337 13 18
337 14 27
337 15 18
337 15 26
337 16 23
337 17 22
337 19 22
337 19 26
337 20 25
337 21 24
337 23 26
338 1 6
338 1 18
338 2 5
338 2 17
338 3 16
338 4 15
338 4 25
338 5 10
338 5 24
338 6 9
338 7 24
338 8 21
338 8 23
338 9 18
338 9 20
338 10 15
338 10 17
338 10 23
338 11 14
338 11 20
338 11 22
338 12 17
338 12 19
338 13 16
338 14 27
338 15 26
338 22 27
338 23 26
339 1 6
339 1 8
339 1 10
339 1 20
339 2 5
339 2 11
339 3 12
339 3 16
339 3 20
339 4 17
339 4 27
339 6 27
339 7 26
339 8 21
339 9 22
339 10 13
339 12 15
339 13 20
339 13 22
339 14 19
339 14 23
339 16 19
339 18 25
339 18 27
339 19 24
339 20 27
339 21 24
339 21 26
340 1 4
340 1 8
340 1 16
340 1 18
340 2 19
340 2 21
340 3 22
340 4 7
340 5 16
340 5 22
340 5 24
340 6 25
340 6 27
340 8 27
340 9 18
340 10 17
340 10 27
340 11 26
340 12 15
340 12 17
340 13 20
340 14 21
340 14 23
340 15 24
340 15 26
340 16 21
340 16 27
340 17 20
341 1 4
341 1 10
341 2 11
341 2 27
341 3 12
341 3 14
341 3 22
341 4 15
341 5 10
341 5 12
341 5 16
341 6 9
341 6 17
341 7 12
341 7 18
341 7 24
341 8 11
341 8 25
341 11 26
341 12 23
341 13 16
341 13 18
341 13 20
341 14 21
341 19 24
341 20 23
341 22 27
341 23 26
342 1 8
342 1 20
342 2 7
342 2 17
342 3 16
342 4 7
342 4 27
342 5 26
342 6 9
342 6 11
342 7 12
342 8 21
342 10 21
342 10 23
342 11 24
342 11 26
342 12 17
342 12 21
342 12 27
342 13 18
342 13 22
342 13 24
342 14 25
342 14 27
342 15 18
342 16 27
342 17 20
342 19 22
343 1 10
343 1 12
343 1 14
343 1 22
343 2 7
343 2 9
343 2 15
343 2 25
343 3 6
343 3 12
343 3 16
343 4 9
343 4 11
343 5 8
343 6 17
343 7 18
343 7 26
343 8 27
343 9 24
343 10 23
343 13 16
343 14 21
343 15 18
343 15 20
343 19 26
343 20 25
343 22 25
343 24 27
344 1 24
344 1 26
344 2 21
344 2 23
344 3 16
344 3 20
344 3 26
344 4 19
344 4 27
344 5 8
344 5 16
344 5 18
344 6 25
344 6 27
344 7 14
344 8 15
344 9 18
344 10 15
344 10 17
344 11 22
344 12 15
344 12 23
344 13 24
344 14 25
344 16 23
344 16 25
344 17 20
344 17 22
345 1 8
345 1 24
345 2 7
345 2 27
345 3 6
345 4 15
345 4 27
345 5 12
345 5 14
345 5 26
345 6 11
345 7 10
345 7 26
345 8 25
345 9 20
345 10 19
345 12 19
345 13 18
345 14 17
345 16 23
345 16 27
345 17 22
345 17 26
345 18 21
345 19 26
345 20 25
345 22 25
345 24 27
346 1 4
346 1 8
346 1 14
346 1 16
346 2 7
346 2 13
346 2 19
346 2 23
346 3 6
346 3 18
346 3 26
346 4 17
346 5 8
346 6 25
346 7 10
346 7 24
346 9 14
346 10 13
346 11 24
346 12 21
346 12 23
346 13 20
346 15 20
346 16 19
346 18 27
346 19 22
346 22 27
346 23 26
347 1 8
347 1 10
347 1 14
347 1 16
347 2 7
347 2 17
347 3 6
347 3 10
347 3 18
347 4 19
347 4 23
347 5 24
347 6 9
347 8 27
347 9 24
347 9 26
347 10 13
347 10 23
347 11 16
347 11 18
347 11 20
347 12 15
347 12 21
347 13 22
347 13 26
347 14 27
347 20 23
347 22 25
348 1 6
348 1 24
348 2 5
348 2 21
348 3 14
348 4 15
348 4 17
348 5 18
348 5 20
348 6 25
348 7 18
348 8 19
348 8 25
348 9 26
348 10 19
348 10 27
348 11 16
348 12 15
348 12 27
348 13 22
348 14 21
348 15 20
348 16 19
348 20 25
348 20 27
348 21 24
348 22 27
348 23 26
349 1 12
349 1 26
349 2 7
349 2 25
349 3 8
349 3 10
349 3 12
349 4 13
349 4 15
349 4 21
349 4 25
349 5 8
349 5 16
349 5 22
349 6 23
349 6 25
349 9 16
349 10 15
349 11 14
349 13 20
349 13 26
349 14 19
349 15 18
349 17 22
349 18 21
349 20 27
349 21 24
349 24 27
350 1 16
350 1 18
350 2 21
350 2 27
350 3 14
350 3 16
350 3 26
350 4 9
350 4 17
350 4 21
350 4 25
350 5 10
350 5 20
350 5 24
350 6 17
350 6 19
350 7 10
350 8 15
350 8 17
350 9 12
350 9 14
350 11 24
350 12 25
350 13 26
350 18 21
350 20 23
350 22 25
350 22 27
351 1 8
351 1 12
351 2 9
351 2 11
351 3 20
351 4 9
351 4 19
351 5 16
351 6 9
351 6 15
351 7 14
351 8 13
351 10 13
351 10 15
351 10 19
351 10 27
351 11 20
351 11 22
351 12 23
351 13 24
351 14 25
351 15 26
351 16 19
351 17 26
351 18 21
351 18 27
351 22 27
351 24 27
352 1 4
352 1 16
352 1 18
352 1 20
352 2 25
352 2 27
352 3 8
352 4 7
352 5 16
352 6 11
352 6 15
352 7 10
352 7 20
352 8 25
352 9 24
352 10 21
352 12 15
352 12 21
352 13 22
352 14 17
352 14 19
352 15 20
352 18 27
352 19 22
352 19 26
352 20 25
352 21 24
352 23 26
353 1 4
353 1 12
353 1 20
353 1 22
353 2 7
353 2 11
353 3 6
353 4 23
353 5 20
353 5 24
353 5 26
353 6 27
353 7 10
353 7 20
353 8 17
353 8 27
353 9 18
353 10 19
353 12 19
353 13 22
353 14 19
353 14 21
353 15 18
353 16 21
353 16 25
353 17 20
353 17 26
353 21 24
354 1 4
354 1 24
354 2 21
354 2 23
354 3 6
354 3 10
354 3 20
354 4 9
354 5 8
354 6 19
354 7 10
354 7 14
354 7 18
354 8 13
354 9 12
354 9 24
354 10 17
354 10 23
354 11 14
354 11 16
354 11 26
354 12 25
354 15 18
354 16 27
354 17 20
354 17 22
354 22 27
354 23 26
355 1 10
355 1 12
355 1 14
355 1 20
355 2 9
355 2 15
355 3 8
355 3 16
355 3 20
355 4 17
355 4 21
355 5 8
355 6 21
355 6 23
355 7 10
355 7 20
355 7 24
355 11 24
355 12 25
355 13 26
355 14 19
355 16 19
355 18 21
355 18 27
355 19 26
355 20 25
355 22 25
355 22 27
356 1 4
356 1 6
356 1 10
356 1 12
356 2 13
356 2 23
356 3 24
356 4 25
356 5 26
356 6 9
356 7 12
356 8 11
356 8 17
356 9 18
356 9 26
356 10 19
356 10 23
356 10 25
356 11 14
356 11 16
356 14 23
356 15 22
356 16 19
356 18 27
356 19 22
356 20 25
356 20 27
356 21 24
357 1 4
357 1 8
357 1 16
357 1 22
357 2 9
357 2 15
357 3 10
357 3 12
357 3 14
357 4 17
357 4 23
357 4 25
357 5 8
357 5 10
357 5 26
357 6 23
357 6 27
357 7 22
357 11 26
357 12 25
357 13 18
357 14 17
357 16 21
357 17 20
357 18 25
357 19 24
357 20 23
357 24 27
358 1 6
358 1 26
358 2 5
358 2 25
358 3 22
358 4 9
358 4 21
358 5 8
358 5 20
358 6 19
358 7 16
358 8 15
358 10 15
358 10 21
358 11 14
358 12 21
358 12 23
358 13 18
358 13 20
358 13 24
358 14 17
358 15 20
358 16 19
358 18 27
358 19 26
358 20 25
358 22 25
358 24 27
359 1 14
359 1 20
359 1 22
359 1 26
359 2 7
359 2 15
359 2 23
359 2 27
359 3 6
359 3 18
359 3 20
359 4 21
359 4 23
359 5 8
359 6 17
359 7 10
359 7 16
359 8 23
359 9 24
359 10 27
359 11 16
359 12 15
359 12 27
359 13 26
359 14 19
359 15 18
359 22 25
359 24 27
360 1 4
360 1 10
360 1 14
360 1 24
360 2 9
360 2 25
360 3 6
360 4 13
360 5 10
360 5 12
360 5 20
360 6 9
360 7 20
360 8 21
360 8 27
360 9 26
360 10 21
360 10 23
360 11 14
360 11 16
360 11 18
360 12 19
360 15 24
360 16 23
360 17 22
360 18 21
360 22 27
360 23 26
361 1 4
361 1 10
361 1 16
361 1 26
361 2 17
361 2 25
361 3 24
361 4 9
361 5 8
361 5 24
361 5 26
361 6 23
361 6 27
361 7 12
361 8 11
361 10 15
361 11 14
361 11 26
361 12 27
361 13 20
361 14 19
361 16 19
361 18 21
361 18 25
361 19 26
361 20 27
361 22 25
361 22 27
362 1 22
362 1 26
362 2 7
362 2 21
362 3 6
362 4 19
362 4 21
362 5 10
362 5 16
362 5 18
362 6 9
362 7 16
362 7 26
362 8 15
362 8 27
362 10 15
362 11 18
362 12 15
362 12 17
362 13 24
362 14 25
362 14 27
362 16 21
362 16 25
362 17 20
362 17 24
362 20 23
362 22 25
363 1 4
363 1 14
363 2 15
363 2 17
363 3 6
363 3 18
363 3 22
363 4 25
363 5 26
363 6 19
363 7 20
363 7 22
363 7 26
363 8 23
363 8 27
363 9 20
363 10 21
363 10 23
363 11 16
363 12 15
363 12 23
363 13 24
363 14 25
363 15 22
363 16 21
363 18 21
363 22 25
363 24 27
364 1 8
364 1 10
364 1 24
364 1 26
364 2 17
364 2 27
364 3 8
364 4 7
364 4 17
364 5 18
364 6 19
364 6 21
364 7 22
364 7 24
364 9 22
364 10 23
364 11 26
364 12 23
364 12 25
364 13 20
364 14 19
364 14 25
364 15 18
364 16 25
364 16 27
364 17 24
364 19 24
364 20 23
365 1 4
365 1 24
365 2 15
365 2 25
365 3 8
365 3 12
365 3 14
365 4 7
365 5 12
365 5 22
365 5 24
365 6 11
365 6 21
365 8 11
365 9 14
365 10 13
365 10 19
365 11 20
365 12 25
365 12 27
365 13 16
365 13 18
365 16 25
365 17 26
365 18 27
365 20 27
365 22 27
365 23 26
366 1 4
366 1 6
366 2 7
366 2 21
366 3 8
366 3 18
366 3 20
366 4 17
366 5 8
366 5 14
366 5 16
366 6 13
366 7 12
366 7 22
366 8 11
366 8 27
366 9 16
366 9 18
366 9 26
366 10 15
366 10 25
366 11 14
366 11 24
366 12 23
366 19 26
366 20 27
366 22 27
366 24 27
367 1 6
367 1 24
367 2 19
367 2 23
367 3 6
367 3 8
367 3 18
367 4 9
367 4 15
367 4 23
367 4 27
367 5 10
367 5 24
367 5 26
367 7 10
367 8 17
367 9 12
367 9 16
367 11 26
367 12 27
367 13 16
367 14 21
367 14 27
367 15 18
367 15 20
367 20 23
367 22 25
367 22 27
368 1 22
368 1 24
368 2 5
368 2 19
368 3 18
368 4 7
368 4 15
368 5 14
368 5 24
368 6 25
368 6 27
368 8 15
368 8 27
368 9 16
368 10 13
368 10 27
368 11 26
368 12 21
368 12 23
368 13 16
368 13 20
368 14 19
368 14 23
368 14 27
368 15 18
368 17 20
368 19 22
368 23 26
369 1 10
369 1 24
369 2 7
369 2 9
369 3 6
369 4 9
369 4 13
369 5 8
369 5 14
369 5 16
369 6 17
369 7 18
369 7 24
369 8 19
369 8 21
369 8 23
369 9 12
369 10 23
369 11 22
369 12 21
369 14 21
369 15 20
369 16 19
369 18 25
369 19 26
369 20 27
369 22 27
369 23 26
370 1 10
370 1 26
370 2 23
370 2 25
370 3 18
370 4 17
370 4 25
370 5 16
370 6 25
370 6 27
370 7 14
370 7 16
370 7 24
370 8 13
370 8 27
370 9 12
370 9 24
370 9 26
370 10 23
370 11 22
370 12 21
370 14 21
370 15 20
370 17 20
370 17 24
370 18 23
370 19 22
370 21 24
371 1 4
371 1 10
371 1 14
371 1 18
371 2 7
371 2 9
371 3 6
371 4 15
371 5 16
371 5 18
371 5 24
371 6 23
371 7 18
371 7 22
371 8 11
371 8 21
371 10 13
371 11 18
371 11 20
371 12 17
371 12 27
371 14 17
371 16 25
371 17 26
371 19 22
371 19 24
371 19 26
371 20 27
372 1 4
372 1 8
372 2 9
372 2 19
372 3 10
372 3 16
372 3 18
372 4 7
372 5 16
372 6 15
372 6 27
372 7 10
372 7 26
372 8 25
372 9 20
372 9 24
372 10 15
372 10 21
372 11 22
372 11 24
372 11 26
372 12 15
372 12 27
372 13 22
372 14 17
372 14 21
372 18 21
372 20 23
373 1 18
373 1 20
373 2 11
373 2 13
373 3 8
373 4 7
373 4 13
373 5 14
373 6 15
373 6 25
373 7 12
373 7 24
373 8 11
373 9 24
373 10 21
373 10 23
373 11 20
373 12 15
373 12 19
373 12 23
373 13 18
373 14 17
373 15 26
373 16 19
373 16 27
373 19 22
373 22 27
373 23 26
374 1 4
374 1 16
374 1 20
374 1 22
374 2 9
374 2 17
374 3 8
374 4 23
374 5 8
374 5 20
374 5 24
374 6 25
374 6 27
374 7 10
374 9 18
374 9 20
374 10 27
374 11 18
374 12 19
374 12 27
374 13 26
374 14 19
374 14 21
374 15 22
374 16 19
374 20 27
374 21 24
374 21 26
375 1 4
375 1 6
375 2 7
375 2 13
375 3 8
375 3 14
375 3 16
375 4 17
375 5 8
375 5 18
375 5 26
375 6 25
375 7 12
375 7 24
375 8 19
375 8 23
375 9 12
375 9 14
375 9 20
375 10 21
375 10 23
375 11 24
375 15 20
375 16 19
375 18 27
375 19 22
375 22 27
375 23 26
376 1 8
376 1 26
376 2 21
376 2 27
376 3 8
376 3 10
376 3 20
376 4 7
376 4 17
376 4 19
376 4 27
376 5 10
376 5 12
376 5 14
376 6 9
376 6 15
376 7 16
376 7 26
376 11 20
376 12 19
376 13 18
376 14 17
376 16 25
376 17 24
376 18 23
376 19 22
376 22 27
376 24 27
377 1 18
377 1 20
377 2 5
377 2 21
377 3 8
377 3 16
377 3 18
377 4 7
377 4 15
377 6 21
377 6 23
377 7 14
377 7 24
377 8 19
377 8 21
377 8 25
377 9 12
377 9 14
377 9 16
377 10 17
377 10 19
377 11 26
377 12 25
377 13 24
377 19 26
377 20 27
377 22 25
377 22 27
378 1 6
378 1 22
378 2 5
378 2 21
378 3 20
378 4 9
378 4 11
378 5 8
378 5 12
378 6 23
378 7 14
378 8 13
378 10 13
378 10 17
378 11 18
378 11 20
378 12 21
378 12 23
378 12 27
378 13 16
378 14 23
378 15 24
378 16 27
378 18 27
378 19 26
378 21 26
378 22 25
378 24 27
379 1 6
379 1 22
379 1 24
379 1 26
379 2 5
379 2 27
379 3 22
379 4 11
379 4 21
379 5 12
379 5 14
379 6 15
379 6 19
379 6 21
379 7 10
379 7 12
379 7 16
379 8 17
379 8 19
379 9 20
379 10 21
379 13 16
379 14 27
379 15 18
379 15 26
379 18 25
379 19 24
379 20 23
380 1 6
380 1 10
380 1 18
380 1 24
380 2 5
380 2 23
380 3 16
380 3 18
380 3 22
380 4 7
380 4 15
380 6 9
380 7 14
380 7 18
380 8 11
380 8 13
380 10 25
380 11 18
380 11 26
380 12 17
380 12 27
380 14 17
380 16 21
380 17 20
380 19 22
380 19 24
380 19 26
380 20 27
381 1 8
381 1 14
381 1 16
381 1 18
381 2 5
381 2 19
381 3 14
381 4 13
381 4 27
381 5 8
381 5 20
381 6 21
381 6 27
381 7 22
381 7 24
381 7 26
381 8 11
381 8 13
381 9 18
381 9 20
381 9 22
381 10 17
381 10 23
381 11 16
381 11 24
381 12 15
381 12 25
381 13 26
382 1 8
382 1 26
382 2 5
382 2 7
382 3 14
382 4 15
382 4 19
382 5 20
382 5 26
382 6 11
382 6 15
382 6 21
382 6 25
382 7 12
382 7 14
382 8 25
382 9 12
382 10 23
382 10 25
382 11 16
382 11 22
382 13 16
382 15 18
382 17 22
382 18 21
382 20 27
382 21 24
382 24 27
383 1 4
383 1 6
383 1 14
383 1 24
383 2 15
383 2 17
383 3 18
383 4 25
383 5 8
383 6 13
383 7 10
383 7 12
383 7 24
383 8 25
383 9 26
383 10 27
383 11 22
383 12 23
383 14 23
383 16 21
383 16 23
383 17 20
383 17 24
383 18 25
383 19 26
383 20 27
383 22 27
383 24 27
384 1 4
384 1 6
384 2 13
384 2 27
384 3 14
384 3 18
384 3 26
384 4 19
384 5 8
384 5 20
384 5 26
384 6 27
384 7 10
384 8 21
384 9 22
384 9 24
384 9 26
384 10 27
384 11 24
384 12 25
384 12 27
384 14 25
384 15 18
384 16 23
384 16 25
384 17 20
384 17 22
384 17 26
385 1 12
385 1 18
385 2 9
385 2 11
385 3 8
385 3 18
385 3 20
385 4 17
385 4 27
385 5 8
385 6 25
385 6 27
385 7 10
385 7 20
385 7 24
385 10 23
385 11 20
385 11 22
385 12 19
385 13 22
385 14 19
385 14 21
385 15 26
385 16 19
385 16 27
385 20 27
385 21 24
385 21 26
386 1 4
386 1 12
386 1 14
386 1 16
386 2 9
386 2 11
386 3 8
386 4 7
386 5 14
386 6 15
386 6 21
386 7 16
386 7 22
386 8 23
386 9 16
386 9 24
386 10 17
386 10 25
386 12 17
386 13 18
386 15 18
386 15 20
386 16 27
386 17 26
386 19 26
386 20 27
386 22 27
386 24 27
387 1 6
387 1 8
387 1 14
387 1 20
387 2 15
387 2 19
387 3 6
387 4 19
387 4 27
387 5 20
387 5 24
387 5 26
387 7 24
387 8 23
387 9 14
387 10 13
387 10 23
387 11 22
387 12 17
387 12 21
387 13 16
387 13 20
387 16 19
387 18 21
387 18 27
387 20 23
387 21 26
387 22 25
388 1 6
388 1 24
388 2 13
388 2 25
388 3 6
388 3 8
388 3 12
388 4 11
388 4 19
388 5 20
388 7 20
388 7 22
388 7 24
388 8 19
388 8 25
388 8 27
388 9 12
388 9 14
388 9 16
388 10 17
388 10 19
388 14 25
388 15 26
388 16 27
388 18 21
388 18 27
388 22 27
388 23 26
389 1 6
389 1 14
389 2 5
389 2 15
389 3 20
389 4 9
389 4 19
389 5 8
389 5 18
389 6 13
389 7 12
389 8 11
389 10 19
389 10 23
389 11 18
389 11 24
389 12 25
389 13 18
389 13 26
389 14 27
389 15 18
389 15 20
389 16 21
389 16 27
389 17 22
389 17 24
389 17 26
389 19 22
390 1 4
390 1 6
390 1 8
390 1 20
390 2 9
390 2 27
390 3 26
390 4 21
390 5 22
390 6 13
390 7 12
390 8 11
390 10 17
390 10 27
390 11 16
390 11 20
390 12 15
390 13 20
390 13 22
390 14 19
390 14 23
390 16 19
390 18 25
390 18 27
390 19 24
390 20 27
390 21 24
390 21 26
391 1 6
391 1 14
391 2 13
391 2 19
391 3 6
391 3 12
391 3 20
391 4 21
391 4 23
391 5 8
391 7 10
391 7 12
391 7 14
391 8 23
391 9 24
391 10 15
391 11 16
391 11 24
391 11 26
391 12 23
391 12 27
391 13 16
391 13 18
391 17 26
391 18 27
391 20 27
391 22 25
391 22 27
392 1 14
392 1 18
392 2 19
392 2 23
392 3 12
392 3 14
392 3 24
392 4 7
392 4 11
392 4 15
392 4 19
392 5 22
392 5 24
392 5 26
392 6 21
392 6 27
392 7 16
392 7 20
392 8 11
392 8 27
392 9 16
392 10 13
392 10 15
392 11 26
392 12 25
392 15 18
392 17 20
392 19 22
393 1 4
393 1 26
393 2 17
393 2 21
393 3 10
393 3 16
393 3 22
393 4 25
393 5 10
393 6 9
393 6 25
393 7 24
393 8 13
393 8 23
393 9 12
393 9 22
393 11 16
393 12 15
393 14 19
393 14 23
393 15 18
393 15 22
393 18 21
393 20 23
393 20 27
393 21 26
393 22 25
393 24 27
394 1 10
394 1 24
394 2 11
394 2 25
394 3 26
394 4 11
394 4 27
394 5 8
394 6 17
394 6 27
394 7 12
394 7 14
394 7 16
394 8 11
394 9 14
394 10 13
394 12 21
394 12 25
394 12 27
394 13 22
394 13 24
394 15 22
394 16 21
394 18 21
394 18 27
394 19 26
394 20 23
394 20 25
395 1 6
395 1 8
395 2 5
395 2 25
395 3 24
395 4 17
395 4 23
395 5 16
395 5 22
395 6 15
395 7 10
395 7 14
395 7 22
395 8 25
395 9 26
395 10 21
395 11 14
395 12 19
395 12 21
395 13 16
395 13 18
395 13 22
395 18 23
395 20 23
395 20 27
395 21 26
395 22 25
395 24 27
396 1 8
396 1 22
396 1 24
396 1 26
396 2 21
396 2 27
396 3 8
396 3 18
396 3 20
396 4 7
396 4 27
396 5 18
396 6 13
396 6 17
396 7 12
396 7 26
396 8 11
396 8 17
396 9 16
396 9 20
396 9 22
396 10 15
396 10 23
396 11 14
396 11 24
396 12 25
396 14 17
396 16 19
397 1 4
397 1 8
397 2 7
397 2 13
397 3 6
397 3 14
397 3 22
397 4 21
397 5 8
397 5 18
397 5 20
397 6 15
397 6 17
397 6 23
397 7 10
397 7 12
397 9 18
397 10 17
397 11 16
397 12 15
397 14 27
397 15 26
397 16 25
397 17 24
397 19 24
397 20 23
397 22 27
397 23 26
398 1 16
398 1 18
398 1 22
398 1 24
398 2 25
398 2 27
398 3 18
398 4 17
398 4 27
398 5 10
398 6 9
398 6 27
398 7 26
398 8 13
398 8 15
398 9 12
398 9 16
398 10 17
398 11 20
398 12 21
398 14 21
398 14 23
398 15 24
398 15 26
398 16 21
398 16 27
398 17 20
398 19 22
399 1 6
399 1 12
399 1 14
399 1 22
399 2 5
399 2 23
399 3 14
399 3 24
399 3 26
399 4 7
399 4 27
399 6 11
399 7 10
399 7 14
399 8 17
399 8 27
399 9 18
399 10 13
399 12 21
399 13 18
399 13 20
399 14 17
399 15 20
399 15 22
399 15 24
399 16 19
399 16 25
399 17 26
400 1 4
400 1 10
400 2 21
400 2 23
400 3 6
400 3 20
400 3 24
400 4 9
400 5 8
400 6 19
400 7 16
400 7 18
400 7 24
400 8 15
400 9 14
400 9 24
400 10 23
400 11 14
400 12 23
400 12 27
400 13 16
400 13 24
400 13 26
400 17 26
400 18 25
400 20 25
400 22 25
400 22 27
401 1 4
401 1 24
401 2 19
401 2 23
401 3 10
401 3 20
401 3 22
401 4 25
401 5 10
401 6 9
401 6 25
401 7 26
401 8 13
401 8 15
401 9 12
401 9 22
401 11 20
401 12 21
401 14 17
401 14 21
401 15 22
401 15 26
401 16 23
401 16 27
401 18 21
401 18 23
401 22 25
401 24 27
402 1 4
402 1 20
402 2 15
402 2 21
402 3 14
402 3 22
402 3 24
402 4 7
402 5 24
402 6 9
402 6 23
402 7 20
402 7 22
402 8 11
402 8 19
402 10 23
402 10 27
402 11 18
402 11 22
402 12 17
402 12 27
402 13 16
402 13 22
402 13 26
402 14 25
402 16 21
402 18 21
402 23 26
403 1 4
403 1 20
403 2 15
403 2 21
403 3 10
403 3 14
403 3 22
403 4 23
403 5 10
403 6 9
403 6 23
403 7 24
403 8 25
403 8 27
403 9 12
403 9 22
403 11 14
403 12 27
403 13 16
403 13 22
403 13 26
403 16 21
403 17 26
403 18 21
403 18 25
403 19 24
403 20 23
403 22 25
404 1 6
404 1 8
404 1 18
404 1 24
404 2 5
404 2 27
404 3 8
404 3 12
404 3 26
404 4 7
404 4 13
404 6 17
404 7 14
404 7 16
404 8 19
404 8 25
404 9 12
404 9 14
404 9 20
404 10 21
404 10 25
404 11 26
404 15 20
404 16 19
404 18 23
404 19 22
404 22 25
404 24 27
405 1 10
405 1 12
405 2 9
405 2 19
405 3 8
405 4 7
405 4 19
405 5 20
405 6 21
405 6 23
405 7 18
405 7 24
405 8 25
405 9 18
405 9 26
405 10 27
405 11 14
405 11 16
405 11 18
405 12 19
405 13 20
405 14 21
405 15 22
405 16 27
405 17 22
405 17 24
405 17 26
405 18 21
406 1 14
406 1 24
406 2 15
406 2 23
406 3 16
406 4 7
406 4 23
406 5 22
406 6 19
406 6 21
406 7 16
406 7 18
406 8 11
406 8 15
406 8 21
406 8 23
406 9 14
406 9 24
406 9 26
406 10 13
406 10 27
406 11 18
406 11 20
406 12 15
406 12 17
406 20 27
406 21 26
406 22 25
407 1 16
407 1 24
407 2 5
407 2 17
407 3 18
407 3 24
407 3 26
407 4 7
407 4 27
407 6 13
407 6 17
407 7 12
407 7 18
407 8 19
407 8 27
407 9 12
407 10 19
407 10 21
407 11 14
407 11 18
407 11 22
407 14 17
407 15 22
407 16 23
407 18 23
407 19 26
407 20 23
407 20 25
408 1 16
408 1 22
408 1 24
408 1 26
408 2 17
408 2 21
408 3 24
408 4 21
408 4 23
408 5 20
408 6 11
408 6 23
408 7 10
408 7 20
408 7 22
408 8 15
408 8 19
408 9 14
408 10 13
408 12 23
408 12 25
408 13 22
408 13 26
408 14 27
408 15 18
408 15 22
408 16 27
408 18 21
409 1 4
409 1 18
409 1 22
409 1 26
409 2 17
409 2 21
409 3 16
409 4 27
409 5 14
409 5 16
409 5 18
409 6 25
409 6 27
409 7 14
409 8 13
409 8 25
409 9 24
409 10 13
409 10 19
409 11 20
409 12 15
409 12 17
409 13 18
409 17 20
409 18 25
409 19 22
409 19 24
409 23 26
410 1 4
410 1 6
410 1 8
410 1 16
410 2 9
410 2 25
410 3 26
410 4 27
410 5 20
410 6 19
410 7 14
410 8 15
410 10 15
410 10 25
410 11 24
410 12 15
410 12 17
410 13 18
410 14 19
410 16 19
410 16 25
410 16 27
410 17 22
410 17 24
410 18 21
410 20 27
410 22 27
410 23 26
411 1 14
411 1 24
411 2 17
411 2 23
411 3 6
411 4 21
411 4 23
411 5 8
411 5 18
411 5 20
411 6 17
411 7 16
411 8 11
411 9 20
411 10 19
411 10 27
411 11 16
411 11 18
411 12 15
411 12 27
411 13 18
411 13 24
411 13 26
411 14 17
411 18 23
411 19 22
411 19 26
411 22 25
412 1 4
412 1 12
412 1 14
412 1 20
412 2 15
412 2 27
412 3 6
412 4 11
412 5 8
412 5 10
412 5 20
412 6 27
412 7 26
412 8 25
412 9 24
412 10 21
412 12 21
412 13 22
412 14 19
412 16 19
412 16 27
412 17 26
412 18 23
412 18 25
412 19 22
412 20 25
412 20 27
412 21 24
413 1 12
413 1 14
413 1 16
413 1 18
413 2 7
413 2 19
413 2 23
413 2 27
413 3 8
413 3 20
413 3 24
413 4 25
413 4 27
413 5 8
413 6 13
413 6 27
413 7 10
413 7 12
413 9 20
413 10 19
413 11 18
413 14 27
413 15 26
413 16 23
413 17 22
413 19 22
413 21 24
413 23 26
414 1 6
414 1 20
414 1 24
414 1 26
414 2 5
414 2 19
414 3 26
414 4 9
414 4 27
414 5 8
414 5 18
414 6 13
414 6 21
414 6 27
414 7 10
414 7 14
414 7 16
414 8 17
414 10 27
414 11 14
414 12 25
414 12 27
414 13 22
414 13 24
414 15 22
414 16 21
414 18 21
414 20 23
415 1 8
415 1 16
415 1 18
415 1 26
415 2 19
415 2 21
415 3 8
415 4 7
415 4 21
415 5 22
415 6 11
415 6 27
415 7 10
415 7 26
415 9 16
415 10 15
415 12 15
415 12 27
415 13 24
415 14 17
415 14 25
415 15 26
415 18 25
415 20 23
415 20 25
415 21 26
415 22 27
415 24 27
416 1 4
416 1 14
416 1 16
416 1 18
416 2 11
416 2 19
416 2 23
416 2 27
416 3 6
416 3 8
416 3 12
416 4 13
416 5 18
416 6 19
416 7 20
416 8 27
416 9 12
416 10 25
416 10 27
416 11 14
416 11 24
416 15 24
416 16 23
416 17 22
416 19 22
416 20 27
416 21 26
416 23 26
417 1 8
417 1 12
417 2 7
417 2 13
417 3 14
417 4 7
417 4 23
417 5 22
417 6 9
417 6 27
417 7 26
417 8 11
417 10 19
417 10 27
417 11 18
417 11 26
417 12 17
417 13 16
417 13 26
417 14 23
417 15 24
417 16 25
417 18 25
417 20 25
417 20 27
417 21 24
417 22 27
417 23 26
418 1 14
418 1 22
418 2 13
418 2 23
418 3 10
418 4 9
418 4 23
418 5 24
418 6 9
418 6 27
418 7 18
418 8 11
418 8 19
418 9 20
418 10 13
418 12 15
418 12 19
418 13 20
418 14 21
418 16 19
418 16 21
418 17 26
418 18 27
418 20 23
418 20 27
418 21 26
418 22 25
418 24 27
419 1 8
419 1 12
419 2 5
419 2 13
419 3 16
419 4 15
419 4 27
419 5 8
419 5 14
419 6 25
419 6 27
419 7 24
419 9 12
419 9 14
419 9 24
419 10 19
419 10 23
419 11 18
419 13 16
419 13 18
419 14 19
419 14 25
419 15 20
419 15 26
419 17 20
419 19 22
419 21 26
419 22 25
420 1 24
420 1 26
420 2 15
420 2 23
420 3 16
420 3 22
420 3 26
420 4 17
420 4 27
420 5 8
420 5 18
420 5 22
420 6 25
420 6 27
420 7 10
420 8 19
420 9 12
420 9 20
420 9 22
420 10 25
420 11 24
420 12 23
420 13 20
420 14 21
420 14 23
420 16 21
420 18 21
420 22 25
421 1 12
421 1 18
421 2 19
421 2 27
421 3 8
421 3 10
421 3 12
421 4 7
421 4 27
421 5 10
421 6 9
421 6 23
421 7 24
421 7 26
421 8 13
421 8 19
421 8 21
421 9 14
421 9 22
421 11 14
421 13 16
421 13 18
421 15 22
421 16 21
421 17 20
421 19 26
421 20 25
421 21 24
422 1 10
422 1 12
422 1 14
422 1 24
422 2 21
422 2 23
422 3 12
422 4 13
422 4 21
422 5 20
422 6 13
422 6 15
422 7 16
422 8 11
422 8 13
422 9 14
422 9 16
422 9 26
422 10 27
422 14 21
422 14 25
422 15 18
422 15 20
422 17 26
422 18 25
422 19 22
422 22 25
422 24 27
423 1 4
423 1 14
423 1 18
423 1 20
423 2 13
423 2 21
423 3 12
423 4 7
423 5 18
423 6 17
423 6 27
423 7 12
423 7 14
423 8 11
423 8 27
423 9 14
423 9 24
423 9 26
423 10 13
423 10 23
423 13 22
423 14 17
423 15 20
423 15 22
423 15 24
423 16 19
423 16 25
423 17 26
424 1 6
424 1 22
424 2 5
424 2 23
424 3 24
424 4 9
424 4 11
424 5 8
424 5 18
424 6 21
424 7 16
424 8 17
424 10 13
424 10 17
424 11 18
424 11 24
424 12 19
424 12 25
424 14 17
424 14 19
424 15 20
424 16 21
424 18 21
424 18 23
424 19 26
424 20 27
424 22 27
424 23 26
425 1 4
425 1 8
425 1 18
425 1 26
425 2 7
425 2 15
425 2 17
425 2 25
425 3 6
425 3 14
425 3 24
425 4 27
425 5 8
425 6 13
425 7 10
425 7 12
425 9 18
425 10 17
425 11 16
425 12 15
425 14 23
425 15 22
425 16 21
425 17 20
425 19 26
425 20 25
425 22 25
425 24 27
426 1 18
426 1 26
426 2 17
426 2 25
426 3 8
426 4 7
426 4 25
426 5 24
426 6 11
426 6 13
426 7 10
426 7 14
426 8 17
426 9 16
426 10 15
426 12 15
426 12 21
426 13 22
426 13 24
426 14 17
426 14 25
426 14 27
426 15 20
426 16 19
426 18 27
426 20 27
426 22 27
426 23 26
427 1 4
427 1 20
427 2 21
427 2 27
427 3 16
427 3 18
427 3 26
427 4 19
427 5 16
427 6 17
427 6 19
427 7 12
427 8 11
427 8 19
427 9 20
427 10 21
427 10 23
427 11 18
427 11 24
427 12 17
427 13 24
427 14 17
427 14 25
427 15 26
427 18 21
427 18 25
427 22 25
427 22 27
428 1 4
428 1 6
428 1 8
428 1 14
428 2 9
428 2 13
428 3 26
428 4 27
428 5 22
428 6 21
428 7 18
428 8 17
428 10 13
428 10 17
428 11 16
428 12 15
428 12 25
428 13 26
428 14 17
428 14 21
428 14 27
428 15 20
428 15 24
428 16 19
428 18 21
428 20 23
428 22 27
428 24 27
429 1 4
429 1 8
429 1 22
429 1 24
429 2 7
429 2 13
429 2 19
429 2 25
429 3 6
429 3 16
429 3 20
429 4 21
429 5 8
429 6 15
429 7 10
429 7 14
429 9 24
429 10 25
429 11 14
429 12 25
429 12 27
429 13 16
429 13 18
429 17 20
429 18 27
429 19 22
429 19 26
429 23 26
430 1 4
430 1 24
430 2 9
430 2 25
430 3 6
430 3 8
430 3 26
430 4 23
430 5 22
430 6 27
430 7 18
430 8 17
430 10 17
430 10 25
430 11 16
430 12 15
430 12 25
430 13 24
430 14 21
430 14 23
430 15 20
430 15 26
430 16 19
430 17 26
430 18 27
430 20 27
430 22 27
430 23 26
431 1 18
431 1 20
431 2 5
431 2 23
431 3 16
431 3 18
431 3 24
431 4 25
431 4 27
431 6 23
431 6 25
431 7 22
431 8 11
431 8 25
431 9 26
431 10 13
431 10 15
431 11 22
431 11 24
431 12 19
431 12 21
431 14 17
431 14 19
431 15 24
431 15 26
431 16 27
431 19 24
431 20 23
432 1 6
432 1 8
432 2 5
432 2 9
432 3 16
432 4 15
432 4 21
432 5 14
432 5 22
432 6 23
432 7 12
432 7 14
432 7 24
432 8 11
432 9 14
432 9 16
432 10 13
432 10 17
432 12 25
432 13 18
432 13 26
432 14 27
432 15 18
432 15 20
432 19 26
432 20 27
432 22 27
432 24 27
433 1 6
433 1 14
433 1 22
433 1 24
433 2 5
433 2 21
433 3 12
433 3 14
433 3 20
433 4 9
433 4 11
433 6 9
433 7 24
433 8 25
433 8 27
433 9 14
433 10 13
433 10 27
433 12 19
433 13 18
433 13 26
433 14 25
433 15 18
433 15 20
433 15 22
433 16 23
433 16 25
433 17 26
434 1 4
434 1 14
434 1 20
434 1 26
434 2 11
434 2 19
434 3 10
434 4 27
434 5 8
434 5 10
434 5 14
434 6 25
434 6 27
434 7 24
434 8 13
434 9 12
434 11 14
434 11 18
434 12 17
434 13 16
434 13 24
434 14 25
434 15 18
434 15 20
434 15 22
434 16 23
434 21 26
434 22 25
435 1 6
435 1 26
435 2 21
435 2 27
435 3 6
435 3 8
435 3 20
435 4 13
435 4 17
435 4 19
435 4 27
435 5 14
435 5 16
435 5 26
435 7 14
435 8 13
435 9 20
435 10 13
435 10 19
435 11 18
435 12 15
435 12 17
435 16 25
435 17 24
435 18 23
435 19 22
435 22 27
435 24 27
436 1 4
436 1 18
436 2 23
436 2 27
436 3 6
436 3 24
436 3 26
436 4 17
436 5 10
436 6 9
436 7 24
436 8 13
436 8 25
436 9 12
436 9 26
436 10 17
436 11 16
436 12 15
436 14 21
436 14 25
436 15 20
436 15 26
436 16 19
436 17 26
436 18 27
436 20 27
436 22 25
436 22 27
437 1 14
437 1 24
437 2 15
437 2 23
437 3 18
437 4 19
437 4 23
437 5 8
437 6 23
437 6 25
437 7 10
437 7 22
437 7 26
437 8 19
437 9 20
437 10 21
437 11 26
437 12 21
437 12 27
437 13 16
437 14 27
437 15 18
437 15 22
437 16 21
437 17 20
437 19 22
437 22 27
437 24 27
438 1 8
438 1 10
438 1 12
438 1 26
438 2 13
438 2 15
438 2 21
438 2 25
438 3 6
438 3 8
438 3 16
438 4 17
438 4 21
438 5 22
438 6 25
438 7 26
438 9 16
438 10 15
438 11 14
438 12 27
438 13 20
438 13 24
438 14 19
438 15 18
438 18 21
438 20 23
438 22 25
438 24 27
439 1 10
439 1 24
439 2 5
439 2 9
439 3 8
439 3 24
439 3 26
439 4 7
439 4 27
439 6 9
439 6 13
439 7 14
439 7 20
439 8 15
439 8 21
439 8 23
439 9 12
439 10 23
439 11 16
439 12 15
439 14 19
439 15 18
439 16 23
439 17 22
439 18 21
439 20 27
439 21 26
439 22 25
440 1 20
440 1 22
440 1 24
440 1 26
440 2 13
440 2 27
440 3 22
440 4 13
440 4 21
440 5 14
440 6 19
440 6 21
440 7 18
440 8 21
440 8 23
440 9 18
440 9 20
440 9 24
440 10 17
440 10 25
440 11 16
440 11 20
440 11 26
440 12 15
440 12 27
440 13 20
440 14 19
440 16 19
441 1 6
441 1 12
441 2 13
441 2 27
441 3 6
441 3 24
441 3 26
441 4 13
441 4 17
441 4 21
441 4 23
441 5 8
441 5 10
441 5 12
441 7 24
441 8 23
441 9 22
441 10 21
441 11 14
441 13 16
441 14 21
441 15 20
441 16 27
441 17 20
441 17 26
441 18 23
441 18 25
441 19 22
442 1 14
442 1 24
442 2 15
442 2 23
442 3 10
442 4 9
442 4 23
442 5 22
442 6 9
442 6 21
442 7 20
442 8 11
442 8 17
442 9 16
442 10 15
442 12 15
442 12 17
442 13 18
442 14 27
442 16 21
442 16 23
442 16 27
442 17 20
442 18 27
442 19 26
442 21 26
442 22 25
442 24 27
443 1 6
443 1 8
443 1 10
443 1 14
443 2 5
443 2 13
443 2 25
443 2 27
443 3 18
443 3 20
443 3 22
443 4 17
443 4 23
443 5 16
443 5 24
443 6 15
443 7 24
443 8 25
443 9 26
443 10 27
443 11 14
443 12 19
443 12 27
443 13 16
443 13 18
443 20 27
443 21 26
443 22 25
444 1 12
444 1 24
444 2 13
444 2 25
444 3 14
444 4 15
444 4 25
444 5 26
444 6 15
444 6 21
444 7 16
444 8 19
444 8 21
444 9 22
444 10 19
444 10 23
444 11 18
444 12 23
444 13 18
444 13 20
444 14 17
444 15 20
444 16 19
444 20 23
444 20 25
444 21 26
444 22 27
444 24 27
445 1 8
445 1 20
445 2 7
445 2 23
445 3 24
445 4 7
445 4 25
445 5 12
445 6 9
445 6 11
445 7 18
445 8 19
445 10 15
445 10 19
445 11 14
445 11 18
445 12 25
445 13 26
445 14 17
445 16 19
445 16 21
445 17 22
445 17 26
445 18 23
445 18 25
445 20 23
445 22 27
445 24 27
446 1 10
446 1 20
446 2 9
446 2 21
446 3 22
446 4 9
446 4 27
446 5 22
446 5 24
446 5 26
446 6 9
446 6 15
446 6 19
446 6 21
446 7 12
446 7 14
446 7 26
446 8 11
446 8 27
446 10 19
446 12 19
446 13 18
446 14 25
446 15 18
446 15 24
446 16 21
446 16 23
446 17 20
447 1 24
447 1 26
447 2 17
447 2 27
447 3 18
447 4 7
447 4 27
447 5 14
447 6 9
447 6 15
447 7 16
447 7 18
447 8 19
447 8 21
447 10 15
447 10 21
447 11 22
447 12 15
447 12 25
447 13 26
447 14 27
447 16 21
447 16 25
447 16 27
447 17 20
447 17 24
447 20 23
447 22 25
448 1 4
448 1 10
448 1 18
448 1 20
448 2 15
448 2 17
448 3 14
448 4 9
448 5 20
448 6 9
448 6 21
448 7 22
448 8 11
448 8 13
448 9 14
448 10 15
448 10 21
448 10 25
448 11 22
448 11 26
448 12 15
448 12 27
448 16 25
448 16 27
448 18 25
448 19 24
448 21 24
448 23 26
449 1 14
449 1 16
449 2 9
449 2 27
449 3 26
449 4 7
449 4 9
449 5 10
449 5 22
449 5 26
449 6 11
449 6 21
449 8 11
449 8 13
449 9 14
449 10 15
449 10 23
449 10 27
449 11 20
449 12 15
449 12 19
449 15 18
449 16 27
449 17 24
449 18 23
449 20 23
449 22 25
449 24 27
450 1 4
450 1 8
450 2 9
450 2 27
450 3 10
450 3 24
450 3 26
450 4 23
450 5 8
450 5 10
450 5 22
450 6 17
450 6 21
450 7 16
450 9 14
450 9 16
450 10 13
450 10 17
450 11 20
450 11 22
450 11 24
450 12 19
450 12 25
450 13 18
450 13 26
450 14 27
450 15 18
450 17 20
451 1 10
451 1 14
451 2 9
451 2 25
451 3 8
451 4 7
451 4 25
451 5 26
451 6 19
451 6 27
451 7 20
451 7 24
451 8 21
451 9 22
451 9 24
451 10 13
451 11 22
451 12 17
451 12 23
451 13 16
451 13 24
451 14 25
451 15 26
451 16 27
451 18 23
451 18 27
451 20 23
451 24 27
452 1 8
452 1 16
452 2 7
452 2 15
452 3 6
452 4 15
452 4 19
452 5 12
452 5 14
452 5 20
452 6 11
452 7 10
452 7 14
452 8 25
452 9 26
452 10 13
452 12 21
452 13 22
452 13 26
452 14 23
452 14 25
452 15 18
452 16 25
452 17 24
452 18 23
452 20 23
452 22 27
452 24 27
453 1 6
453 1 14
453 1 16
453 1 26
453 2 5
453 2 27
453 3 14
453 4 9
453 4 13
453 5 8
453 5 22
453 6 13
453 6 17
453 6 23
453 7 10
453 7 18
453 7 20
453 8 21
453 10 13
453 11 18
453 12 15
453 12 17
453 16 25
453 17 24
453 19 24
453 20 23
453 22 27
453 23 26
454 1 14
454 1 26
454 2 13
454 2 25
454 3 6
454 4 11
454 4 13
454 5 8
454 5 10
454 5 22
454 6 25
454 7 24
454 8 23
454 9 20
454 10 21
454 12 15
454 12 21
454 13 22
454 14 17
454 16 19
454 16 21
454 17 22
454 17 26
454 18 23
454 18 27
454 20 23
454 22 25
454 24 27
455 1 18
455 1 20
455 2 11
455 2 15
455 3 10
455 3 14
455 3 20
455 4 9
455 4 21
455 5 8
455 5 14
455 5 22
455 6 23
455 6 25
455 7 26
455 8 13
455 10 13
455 12 15
455 12 27
455 13 26
455 14 19
455 14 25
455 15 18
455 16 25
455 16 27
455 17 24
455 19 22
455 19 24
456 1 12
456 1 24
456 2 13
456 2 25
456 3 26
456 4 13
456 4 15
456 5 16
456 5 18
456 5 26
456 6 21
456 6 27
456 7 16
456 8 17
456 8 21
456 9 20
456 10 17
456 10 19
456 11 14
456 12 19
456 13 18
456 14 17
456 18 21
456 18 25
456 19 24
456 20 23
456 22 25
456 22 27
457 1 8
457 1 10
457 2 17
457 2 25
457 3 8
457 3 18
457 3 26
457 4 7
457 4 27
457 5 14
457 5 18
457 5 20
457 6 9
457 6 13
457 9 12
457 9 18
457 10 17
457 11 16
457 12 15
457 14 21
457 15 18
457 15 22
457 16 23
457 17 24
457 19 22
457 19 24
457 19 26
457 20 27
458 1 4
458 1 10
458 1 14
458 1 16
458 2 9
458 2 17
458 3 8
458 4 7
458 5 14
458 6 13
458 6 23
458 7 10
458 7 24
458 8 27
458 9 18
458 9 26
458 10 13
458 10 25
458 11 16
458 11 18
458 11 20
458 12 15
458 12 21
458 13 22
458 19 26
458 20 25
458 22 25
458 24 27
459 1 6
459 1 16
459 1 18
459 1 26
459 2 19
459 2 27
459 3 6
459 4 23
459 4 27
459 5 8
459 5 24
459 5 26
459 7 16
459 8 15
459 9 24
459 10 15
459 10 25
459 11 14
459 12 21
459 12 25
459 13 18
459 13 20
459 13 26
459 14 17
459 15 26
459 20 27
459 22 25
459 22 27
460 1 10
460 1 22
460 2 11
460 2 25
460 3 26
460 4 11
460 4 13
460 5 14
460 6 9
460 6 11
460 7 12
460 7 14
460 7 18
460 8 19
460 8 21
460 10 21
460 12 17
460 12 21
460 12 25
460 13 16
460 13 26
460 15 18
460 16 27
460 17 20
460 17 24
460 20 23
460 22 25
460 24 27
461 1 20
461 1 22
461 2 9
461 2 23
461 3 24
461 4 9
461 4 11
461 5 8
461 6 11
461 6 13
461 7 10
461 7 14
461 7 18
461 8 19
461 9 20
461 10 15
461 10 21
461 10 23
461 11 24
461 12 15
461 12 25
461 14 17
461 15 26
461 16 21
461 16 27
461 18 21
461 22 27
461 23 26
462 1 6
462 1 14
462 2 5
462 2 13
462 3 12
462 4 11
462 4 21
462 5 10
462 5 20
462 6 9
462 7 20
462 8 17
462 8 19
462 9 14
462 9 16
462 10 13
462 10 19
462 10 27
462 11 22
462 11 24
462 12 25
462 13 26
462 15 26
462 16 27
462 18 23
462 18 27
462 19 22
462 24 27
463 1 20
463 1 24
463 2 5
463 2 19
463 3 16
463 4 7
463 4 17
463 5 18
463 5 24
463 6 9
463 6 25
463 8 11
463 8 17
463 9 18
463 9 26
463 10 13
463 10 27
463 12 15
463 12 17
463 13 18
463 13 22
463 14 19
463 14 21
463 16 19
463 18 23
463 20 23
463 22 27
463 23 26
464 1 4
464 1 6
464 1 24
464 1 26
464 2 7
464 2 27
464 3 8
464 3 10
464 3 12
464 4 13
464 4 15
464 4 19
464 5 8
464 5 20
464 5 22
464 6 23
464 9 20
464 10 19
464 11 18
464 12 27
464 13 18
464 13 26
464 14 17
464 14 25
464 15 22
464 15 24
464 16 19
464 16 21
465 1 18
465 1 20
465 2 17
465 2 21
465 3 14
465 4 15
465 4 21
465 5 22
465 6 9
465 6 15
465 7 16
465 7 22
465 7 24
465 8 11
465 8 25
465 10 13
465 10 15
465 11 16
465 11 26
465 12 17
465 12 27
465 14 17
465 16 19
465 16 21
465 18 27
465 19 24
465 19 26
465 20 23
466 1 4
466 1 16
466 2 9
466 2 15
466 3 6
466 3 8
466 3 14
466 4 17
466 5 26
466 6 25
466 7 24
466 8 13
466 10 13
466 10 15
466 11 20
466 12 21
466 12 23
466 13 24
466 14 17
466 14 21
466 14 25
466 15 20
466 16 19
466 17 26
466 18 21
466 18 27
466 22 25
466 22 27
467 1 4
467 1 18
467 1 20
467 1 26
467 2 17
467 2 25
467 3 14
467 3 16
467 3 24
467 4 9
467 4 21
467 4 23
467 5 8
467 5 16
467 5 18
467 6 19
467 6 21
467 7 10
467 8 15
467 9 12
467 9 14
467 10 21
467 11 22
467 12 23
467 13 24
467 20 27
467 22 27
467 23 26
468 1 4
468 1 6
468 1 18
468 1 26
468 2 19
468 2 25
468 3 20
468 4 11
468 5 10
468 6 27
468 7 10
468 7 16
468 7 18
468 8 13
468 8 15
468 9 12
468 11 18
468 11 20
468 12 21
468 13 18
468 13 22
468 14 17
468 14 23
468 16 27
468 17 24
468 17 26
468 19 22
468 19 24
469 1 4
469 1 6
469 1 8
469 1 16
469 2 9
469 2 17
469 3 20
469 4 21
469 5 26
469 6 25
469 7 14
469 8 15
469 10 15
469 10 17
469 11 18
469 12 15
469 12 23
469 13 24
469 14 25
469 16 21
469 16 23
469 16 25
469 17 20
469 18 23
469 19 22
469 21 26
469 22 27
469 24 27
470 1 4
470 1 10
470 2 9
470 2 27
470 3 6
470 3 24
470 3 26
470 4 23
470 5 10
470 5 16
470 5 22
470 6 9
470 6 15
470 6 21
470 7 14
470 7 20
470 7 26
470 8 13
470 8 27
470 9 12
470 11 16
470 12 15
470 14 19
470 15 18
470 17 22
470 18 21
470 20 25
470 21 24
471 1 8
471 1 16
471 1 18
471 1 20
471 2 13
471 2 15
471 3 20
471 4 13
471 4 21
471 5 12
471 6 21
471 6 23
471 7 10
471 7 12
471 7 24
471 8 13
471 8 21
471 8 25
471 9 14
471 9 16
471 9 26
471 10 27
471 11 14
471 17 26
471 18 25
471 19 22
471 22 25
471 24 27
472 1 12
472 1 22
472 2 19
472 2 21
472 3 12
472 3 16
472 3 18
472 4 7
472 4 11
472 5 18
472 6 17
472 6 27
472 7 10
472 7 16
472 8 15
472 8 27
472 9 14
472 10 13
472 13 16
472 13 22
472 14 23
472 15 24
472 15 26
472 16 21
472 17 20
472 17 26
472 20 25
472 21 24
473 1 4
473 1 20
473 2 19
473 2 27
473 3 14
473 3 18
473 3 26
473 4 13
473 5 12
473 5 18
473 5 20
473 6 11
473 6 21
473 7 10
473 7 18
473 7 22
473 8 23
473 8 25
473 9 16
473 10 17
473 12 17
473 14 17
473 15 26
473 16 25
473 18 25
473 19 22
473 19 24
473 24 27
474 1 4
474 1 16
474 1 18
474 1 20
474 2 25
474 2 27
474 3 24
474 4 21
474 5 18
474 6 19
474 6 21
474 7 22
474 8 13
474 8 19
474 9 12
474 9 20
474 9 22
474 10 23
474 10 25
474 11 26
474 12 15
474 14 17
474 14 19
474 15 20
474 15 26
474 16 27
474 20 25
474 21 24
475 1 4
475 1 6
475 1 8
475 1 20
475 2 9
475 2 21
475 3 18
475 4 19
475 5 14
475 6 13
475 7 12
475 8 11
475 10 21
475 10 23
475 11 20
475 11 24
475 12 27
475 13 20
475 13 26
475 14 19
475 15 26
475 16 19
475 16 25
475 17 22
475 18 21
475 20 25
475 22 25
475 24 27
476 1 4
476 1 18
476 1 20
476 1 24
476 2 21
476 2 25
476 3 8
476 4 7
476 5 18
476 6 11
476 6 17
476 7 10
476 7 24
476 8 25
476 9 26
476 10 13
476 12 15
476 12 17
476 13 24
476 13 26
476 14 23
476 14 27
476 16 19
476 16 23
476 17 24
476 20 23
476 22 25
476 22 27
477 1 4
477 1 6
477 2 19
477 2 23
477 3 14
477 3 18
477 3 24
477 4 13
477 5 8
477 5 12
477 5 18
477 6 19
477 7 20
477 8 11
477 9 18
477 9 20
477 9 26
477 10 17
477 10 27
477 12 17
477 14 17
477 15 24
477 16 25
477 16 27
477 18 25
477 19 22
477 21 26
477 22 25
478 1 6
478 1 10
478 1 14
478 1 16
478 2 5
478 2 17
478 3 14
478 3 18
478 3 24
478 4 7
478 4 25
478 6 9
478 7 14
478 7 26
478 8 13
478 8 27
478 10 13
478 11 16
478 12 15
478 12 21
478 13 22
478 14 23
478 15 18
478 15 20
478 19 24
478 20 23
478 22 27
478 23 26
479 1 4
479 1 6
479 1 16
479 1 18
479 2 15
479 2 27
479 3 12
479 4 11
479 5 8
479 6 19
479 7 16
479 7 20
479 7 22
479 8 11
479 9 22
479 10 13
479 10 23
479 11 16
479 12 15
479 14 23
479 14 25
479 15 26
479 16 23
479 17 20
479 17 24
479 17 26
479 18 27
479 21 24
480 1 8
480 1 16
480 2 7
480 2 17
480 3 18
480 4 7
480 4 19
480 5 20
480 6 9
480 6 13
480 7 14
480 8 15
480 10 13
480 10 15
480 11 26
480 12 21
480 12 25
480 13 20
480 14 17
480 14 19
480 14 25
480 15 26
480 16 27
480 17 24
480 18 23
480 19 22
480 22 25
480 24 27
481 1 4
481 1 22
481 2 23
481 2 27
481 3 12
481 3 14
481 3 26
481 4 15
481 5 12
481 6 13
481 6 15
481 7 16
481 8 13
481 8 17
481 9 18
481 10 13
481 10 25
481 11 26
481 14 17
481 14 23
481 14 25
481 15 22
481 16 21
481 17 20
481 18 25
481 19 24
481 20 23
481 24 27
482 1 14
482 1 16
482 1 18
482 1 22
482 2 5
482 2 23
482 3 14
482 4 7
482 4 13
482 5 18
482 5 24
482 6 9
482 6 25
482 8 11
482 8 13
482 9 18
482 9 26
482 10 17
482 10 27
482 12 15
482 12 17
482 13 18
482 16 21
482 17 20
482 19 22
482 19 24
482 19 26
482 20 27
483 1 4
483 1 8
483 2 9
483 2 27
483 3 16
483 3 18
483 3 26
483 4 19
483 5 8
483 5 16
483 5 20
483 6 13
483 6 21
483 7 12
483 9 12
483 9 16
483 10 15
483 10 27
483 11 14
483 13 16
483 13 22
483 14 23
483 15 24
483 15 26
483 17 20
483 17 22
483 17 24
483 18 25
484 1 4
484 1 8
484 1 18
484 1 24
484 2 19
484 2 23
484 3 26
484 4 25
484 5 8
484 6 13
484 6 25
484 7 10
484 7 12
484 7 24
484 9 18
484 10 17
484 11 16
484 12 15
484 14 25
484 14 27
484 15 22
484 15 24
484 16 21
484 17 20
484 17 24
484 20 23
484 22 27
484 23 26
485 1 14
485 1 22
485 2 15
485 2 23
485 3 6
485 4 23
485 4 27
485 5 8
485 5 12
485 5 26
485 6 15
485 7 16
485 8 11
485 9 26
485 10 19
485 10 25
485 11 16
485 11 18
485 12 15
485 12 23
485 12 25
485 13 18
485 13 20
485 13 22
485 14 17
485 20 25
485 21 24
485 24 27
486 1 6
486 1 10
486 2 5
486 2 11
486 3 26
486 4 21
486 4 25
486 5 18
486 5 20
486 6 9
486 7 20
486 8 15
486 8 19
486 9 14
486 9 18
486 10 13
486 11 18
486 11 26
486 12 17
486 12 27
486 14 17
486 16 19
486 16 23
486 17 24
486 18 25
486 19 22
486 22 25
486 24 27
487 1 10
487 1 26
487 2 7
487 2 9
487 3 6
487 3 20
487 3 26
487 4 23
487 4 27
487 5 22
487 6 21
487 8 17
487 8 21
487 9 18
487 9 20
487 10 25
487 11 18
487 12 19
487 12 25
487 13 24
487 14 19
487 14 23
487 15 22
487 16 19
487 16 21
487 20 23
487 20 25
487 24 27
488 1 6
488 1 8
488 1 10
488 1 26
488 2 11
488 2 13
488 2 19
488 2 25
488 3 6
488 3 14
488 3 20
488 4 21
488 4 25
488 5 26
488 7 14
488 8 13
488 9 12
488 10 27
488 11 18
488 11 24
488 12 17
488 13 16
488 15 20
488 16 19
488 18 23
488 19 22
488 22 25
488 24 27
489 1 6
489 1 22
489 2 5
489 2 23
489 3 18
489 4 11
489 4 17
489 5 10
489 5 24
489 6 9
489 7 22
489 7 24
489 7 26
489 8 13
489 8 27
489 10 13
489 12 15
489 12 17
489 13 24
489 14 25
489 14 27
489 16 19
489 16 25
489 17 24
489 18 23
489 20 23
489 20 25
489 21 26
490 1 4
490 1 16
490 2 11
490 2 15
490 3 6
490 3 10
490 3 20
490 4 19
490 5 26
490 6 25
490 7 10
490 8 23
490 8 25
490 9 12
490 9 20
490 9 22
490 12 15
490 13 22
490 14 17
490 14 21
490 15 20
490 16 19
490 18 21
490 18 27
490 19 26
490 20 25
490 21 24
490 24 27
491 1 10
491 1 20
491 2 9
491 2 15
491 3 16
491 4 7
491 4 9
491 5 14
491 5 16
491 5 26
491 6 13
491 6 25
491 8 11
491 8 13
491 9 14
491 10 21
491 12 21
491 12 23
491 13 24
491 14 21
491 14 27
491 15 18
491 15 20
491 17 26
491 18 27
491 19 22
491 22 27
491 24 27
492 1 14
492 1 22
492 2 7
492 2 13
492 3 6
492 4 11
492 4 13
492 5 8
492 5 10
492 5 26
492 6 25
492 7 22
492 7 24
492 8 13
492 8 19
492 8 21
492 9 12
492 9 16
492 9 18
492 10 27
492 12 15
492 14 21
492 16 21
492 17 20
492 18 27
492 19 24
492 19 26
492 20 23
493 1 6
493 1 8
493 1 10
493 1 14
493 2 11
493 2 13
493 3 6
493 4 13
493 4 25
493 5 14
493 5 22
493 5 24
493 7 22
493 8 21
493 9 18
493 10 17
493 12 17
493 12 27
493 13 26
493 14 17
493 14 21
493 15 20
493 15 24
493 15 26
493 16 19
493 16 27
493 18 21
493 20 23
494 1 4
494 1 18
494 2 19
494 2 21
494 3 6
494 3 12
494 3 22
494 4 13
494 5 14
494 6 11
494 7 22
494 8 11
494 8 23
494 9 24
494 10 15
494 10 25
494 11 14
494 12 19
494 12 23
494 12 25
494 13 16
494 13 18
494 16 25
494 17 26
494 19 26
494 20 23
494 20 27
494 24 27
495 1 4
495 1 20
495 2 9
495 2 21
495 3 6
495 3 8
495 3 22
495 4 19
495 5 26
495 6 25
495 7 12
495 8 11
495 10 15
495 10 21
495 11 14
495 11 22
495 12 25
495 13 24
495 14 23
495 16 21
495 16 23
495 17 20
495 18 23
495 18 27
495 19 22
495 19 26
495 22 25
495 24 27
496 1 16
496 1 26
496 2 17
496 2 27
496 3 6
496 4 11
496 4 17
496 5 8
496 5 10
496 5 18
496 6 27
496 7 24
496 8 23
496 9 22
496 10 13
496 12 15
496 12 17
496 13 18
496 13 22
496 14 19
496 14 21
496 16 19
496 18 23
496 18 27
496 19 26
496 20 23
496 20 25
496 24 27
497 1 18
497 1 20
497 2 21
497 2 23
497 3 10
497 4 9
497 4 23
497 5 24
497 6 9
497 6 25
497 7 26
497 8 11
497 8 27
497 9 22
497 10 21
497 12 21
497 12 27
497 13 20
497 14 19
497 14 27
497 15 26
497 16 19
497 16 25
497 17 24
497 18 23
497 19 22
497 22 25
497 22 27
498 1 24
498 1 26
498 2 15
498 2 27
498 3 16
498 3 18
498 3 24
498 4 9
498 4 19
498 4 25
498 4 27
498 5 8
498 5 14
498 5 16
498 6 17
498 6 19
498 7 20
498 8 13
498 9 12
498 9 20
498 10 21
498 10 25
498 11 26
498 12 27
498 14 27
498 18 23
498 19 22
498 22 25
499 1 6
499 1 20
499 2 5
499 2 23
499 3 24
499 4 9
499 4 11
499 5 8
499 5 12
499 6 19
499 7 14
499 8 13
499 10 13
499 10 27
499 11 24
499 11 26
499 12 17
499 12 19
499 12 23
499 13 16
499 14 19
499 15 18
499 16 27
499 17 22
499 17 26
499 18 21
499 20 23
499 22 25
500 1 4
500 1 26
500 2 21
500 2 25
500 3 14
500 3 18
500 3 20
500 4 7
500 5 18
500 6 9
500 6 17
500 7 14
500 7 26
500 8 13
500 8 27
500 10 13
500 10 17
500 11 16
500 12 15
500 12 23
500 13 24
500 14 17
500 14 25
500 15 20
500 15 22
500 16 19
500 22 25
500 24 27
501 1 20
501 1 22
501 2 19
501 2 23
501 3 10
501 4 9
501 4 19
501 5 18
501 6 9
501 6 25
501 7 26
501 8 11
501 8 27
501 9 24
501 10 23
501 12 23
501 12 27
501 13 22
501 14 21
501 14 27
501 15 26
501 16 21
501 16 25
501 17 20
501 18 25
501 19 24
501 21 24
501 24 27
502 1 8
502 1 14
502 1 16
502 1 18
502 2 7
502 2 27
502 3 6
502 3 18
502 3 26
502 4 23
502 4 25
502 5 10
502 6 9
502 8 13
502 9 12
502 9 18
502 10 23
502 11 22
502 12 19
502 14 19
502 15 20
502 16 27
502 17 20
502 17 24
502 17 26
502 18 23
502 19 22
502 21 24
503 1 4
503 1 16
503 2 11
503 2 13
503 3 6
503 3 10
503 3 18
503 4 17
503 5 22
503 6 23
503 7 10
503 8 23
503 8 25
503 9 12
503 9 18
503 9 26
503 12 27
503 13 16
503 13 18
503 14 19
503 14 27
503 15 20
503 17 20
503 17 22
503 18 23
503 19 24
503 19 26
503 21 24
504 1 4
504 1 14
504 1 22
504 1 24
504 2 9
504 2 21
504 3 8
504 4 25
504 5 8
504 5 14
504 5 26
504 6 11
504 6 27
504 7 10
504 9 14
504 9 20
504 10 19
504 11 14
504 11 18
504 12 17
504 12 27
504 13 16
504 13 24
504 13 26
504 15 18
504 15 20
504 15 22
504 16 23
505 1 4
505 1 6
505 1 8
505 1 20
505 2 9
505 2 21
505 3 22
505 4 25
505 5 26
505 6 19
505 7 18
505 8 17
505 10 17
505 10 21
505 11 16
505 12 21
505 12 23
505 13 16
505 13 20
505 13 24
505 14 19
505 14 27
505 15 18
505 17 20
505 19 26
505 20 25
505 22 25
505 24 27
506 1 14
506 1 26
506 2 13
506 2 27
506 3 12
506 4 11
506 4 27
506 5 10
506 6 25
506 6 27
506 7 10
506 7 16
506 7 24
506 8 17
506 8 23
506 9 18
506 11 16
506 11 18
506 12 19
506 13 16
506 13 20
506 14 21
506 15 22
506 15 24
506 15 26
506 16 27
506 17 20
506 17 22
507 1 4
507 1 6
507 1 10
507 1 20
507 2 11
507 2 13
507 3 14
507 4 19
507 5 18
507 6 9
507 7 18
507 7 20
507 7 26
507 8 21
507 8 27
507 10 21
507 12 21
507 12 23
507 13 20
507 13 24
507 14 19
507 15 24
507 16 19
507 16 25
507 17 26
507 20 25
507 22 25
507 22 27
508 1 6
508 1 12
508 2 13
508 2 25
508 3 6
508 3 14
508 3 26
508 4 21
508 4 27
508 5 8
508 7 10
508 7 12
508 7 14
508 8 21
508 9 20
508 10 15
508 11 16
508 13 16
508 13 24
508 14 21
508 14 23
508 15 18
508 15 20
508 17 24
508 18 23
508 19 22
508 22 27
508 23 26
509 1 6
509 1 8
509 1 18
509 1 26
509 2 5
509 2 25
509 3 18
509 3 22
509 3 24
509 4 19
509 4 21
509 6 19
509 7 10
509 8 27
509 9 12
509 9 14
509 9 18
509 10 19
509 11 20
509 12 17
509 13 16
509 14 27
509 15 18
509 15 24
509 15 26
509 16 23
509 17 20
509 17 22
510 1 8
510 1 14
510 2 7
510 2 15
510 3 6
510 4 15
510 4 19
510 5 16
510 5 20
510 5 24
510 6 25
510 7 16
510 7 26
510 8 27
510 9 12
510 9 14
510 9 16
510 10 23
510 10 27
510 11 22
510 12 17
510 13 18
510 15 18
510 16 23
510 17 20
510 17 22
510 21 24
510 23 26
511 1 4
511 1 18
511 2 21
511 2 23
511 3 20
511 3 24
511 3 26
511 4 19
511 5 26
511 6 19
511 6 27
511 7 16
511 8 15
511 8 27
511 9 12
511 10 25
511 10 27
511 11 20
511 11 22
511 11 24
511 12 15
511 13 22
511 14 17
511 14 21
511 15 20
511 16 19
511 18 21
511 20 27
512 1 4
512 1 10
512 1 12
512 1 22
512 2 13
512 2 23
512 3 24
512 4 9
512 5 8
512 5 22
512 5 24
512 6 25
512 6 27
512 7 20
512 8 21
512 10 21
512 11 18
512 12 17
512 14 17
512 14 23
512 15 26
512 16 19
512 16 27
512 17 22
512 18 21
512 20 27
512 22 27
512 23 26
513 1 24
513 1 26
513 2 21
513 2 23
513 3 12
513 4 11
513 4 23
513 5 10
513 6 9
513 6 23
513 7 24
513 8 17
513 8 25
513 9 16
513 9 22
513 10 15
513 11 14
513 11 22
513 12 21
513 13 20
513 14 19
513 16 19
513 18 25
513 18 27
513 19 22
513 20 27
513 21 26
513 22 25
514 1 22
514 1 24
514 2 5
514 2 21
514 3 12
514 3 24
514 3 26
514 4 11
514 4 27
514 6 11
514 6 21
514 7 20
514 8 11
514 8 17
514 9 16
514 10 13
514 10 27
514 12 17
514 12 21
514 12 23
514 13 16
514 13 26
514 14 23
514 14 25
514 15 18
514 17 20
514 18 23
514 19 22
515 1 4
515 1 14
515 1 18
515 1 20
515 2 9
515 2 13
515 2 17
515 2 27
515 3 6
515 3 8
515 3 22
515 4 21
515 5 14
515 6 13
515 7 12
515 8 23
515 9 12
515 9 24
515 10 17
515 10 25
515 11 16
515 13 16
515 15 18
515 17 26
515 19 26
515 20 27
515 22 27
515 24 27
516 1 14
516 1 16
516 2 13
516 2 17
516 3 18
516 4 11
516 4 13
516 5 10
516 6 9
516 6 13
516 7 14
516 8 15
516 8 23
516 9 12
516 9 24
516 10 25
516 11 18
516 11 26
516 12 15
516 12 17
516 12 27
516 15 22
516 16 21
516 17 20
516 19 26
516 20 27
516 22 27
516 24 27
517 1 10
517 1 12
517 1 14
517 1 26
517 2 9
517 2 17
517 2 21
517 2 27
517 3 6
517 3 8
517 3 12
517 4 13
517 4 17
517 5 18
517 6 21
517 7 22
517 8 11
517 9 22
517 9 24
517 10 25
517 14 17
517 15 26
517 16 19
517 16 27
517 18 21
517 20 23
517 20 27
517 24 27
518 1 8
518 1 12
518 2 7
518 2 19
518 3 24
518 4 7
518 4 25
518 5 26
518 6 9
518 6 17
518 7 18
518 8 11
518 10 15
518 10 17
518 11 14
518 11 18
518 12 19
518 13 20
518 14 21
518 16 21
518 16 27
518 17 26
518 18 21
518 18 25
518 19 24
518 20 23
518 22 25
518 22 27
519 1 4
519 1 6
519 1 18
519 1 20
519 2 17
519 2 27
519 3 16
519 4 9
519 5 8
519 6 21
519 7 12
519 7 18
519 7 22
519 8 11
519 9 16
519 9 18
519 10 13
519 10 15
519 12 23
519 13 18
519 13 24
519 14 17
519 14 25
519 17 26
519 19 22
519 19 24
519 19 26
519 20 27
520 1 4
520 1 6
520 1 14
520 1 22
520 2 15
520 2 21
520 3 16
520 4 13
520 5 12
520 6 27
520 7 12
520 7 14
520 7 26
520 8 11
520 8 25
520 9 14
520 9 18
520 9 24
520 10 13
520 10 17
520 13 16
520 14 23
520 15 18
520 15 20
520 19 24
520 20 23
520 22 27
520 23 26
521 1 6
521 1 8
521 2 23
521 2 25
521 3 6
521 3 16
521 3 22
521 4 15
521 4 21
521 5 14
521 7 10
521 7 14
521 7 16
521 8 25
521 9 26
521 10 13
521 11 16
521 11 18
521 11 26
521 12 15
521 12 19
521 15 20
521 16 25
521 17 20
521 17 22
521 17 24
521 18 27
521 24 27
522 1 4
522 1 12
522 2 9
522 2 11
522 3 6
522 3 8
522 3 14
522 4 13
522 5 26
522 6 25
522 7 22
522 8 21
522 10 19
522 10 21
522 11 14
522 11 18
522 12 17
522 13 16
522 13 26
522 14 21
522 14 25
522 15 18
522 15 20
522 15 24
522 16 27
522 20 23
522 22 25
522 24 27
523 1 14
523 1 18
523 2 13
523 2 17
523 3 10
523 4 9
523 4 17
523 5 20
523 6 9
523 6 21
523 7 24
523 8 11
523 8 25
523 9 16
523 10 13
523 12 25
523 12 27
523 13 16
523 14 27
523 15 18
523 15 22
523 15 26
523 16 21
523 16 25
523 17 20
523 19 22
523 21 24
523 23 26
524 1 4
524 1 10
524 2 11
524 2 17
524 3 6
524 3 12
524 3 16
524 4 9
524 5 8
524 6 15
524 7 12
524 7 14
524 7 24
524 8 23
524 9 12
524 9 22
524 10 21
524 11 18
524 11 20
524 12 27
524 13 16
524 13 18
524 13 26
524 14 25
524 19 26
524 20 27
524 22 27
524 24 27
525 1 4
525 1 6
525 1 8
525 1 22
525 2 9
525 2 23
525 3 26
525 4 27
525 5 16
525 6 17
525 7 20
525 8 21
525 10 21
525 10 23
525 11 24
525 12 19
525 12 21
525 13 18
525 13 22
525 13 24
525 14 25
525 14 27
525 15 18
525 16 27
525 17 20
525 17 22
525 22 27
525 23 26
526 1 14
526 1 16
526 1 18
526 1 24
526 2 11
526 2 13
526 3 18
526 4 11
526 4 19
526 5 10
526 6 19
526 6 21
526 7 10
526 7 22
526 7 24
526 8 25
526 8 27
526 9 12
526 11 24
526 12 25
526 14 25
526 15 26
526 16 23
526 17 20
526 19 24
526 20 23
526 22 27
526 23 26
527 1 6
527 1 22
527 2 5
527 2 21
527 3 20
527 4 9
527 4 11
527 5 8
527 5 12
527 6 25
527 7 26
527 8 13
527 10 13
527 10 15
527 11 16
527 11 20
527 12 17
527 12 21
527 12 25
527 13 26
527 14 17
527 14 27
527 16 19
527 17 24
527 18 21
527 18 23
527 22 25
527 24 27
528 1 4
528 1 22
528 2 23
528 2 27
528 3 6
528 3 20
528 3 26
528 4 21
528 5 18
528 6 19
528 7 26
528 8 19
528 8 25
528 9 12
528 10 17
528 10 19
528 11 14
528 11 16
528 11 20
528 12 25
528 13 24
528 14 23
528 15 22
528 16 21
528 18 21
528 20 23
528 20 25
528 24 27
529 1 4
529 1 6
529 1 16
529 1 26
529 2 23
529 2 25
529 3 22
529 4 15
529 5 12
529 6 11
529 7 26
529 8 11
529 8 27
529 9 18
529 10 13
529 10 17
529 11 16
529 12 15
529 14 17
529 14 21
529 15 22
529 16 23
529 16 27
529 17 20
529 18 27
529 19 24
529 20 23
529 24 27
530 1 14
530 1 16
530 1 24
530 1 26
530 2 7
530 2 13
530 2 17
530 2 19
530 3 20
530 3 22
530 3 24
530 4 7
530 4 25
530 5 20
530 6 9
530 6 19
530 7 26
530 8 13
530 8 27
530 10 13
530 10 19
530 11 18
530 12 15
530 12 17
530 14 27
530 16 23
530 17 22
530 18 21
531 1 8
531 1 16
531 2 7
531 2 27
531 3 24
531 4 7
531 4 23
531 5 20
531 6 9
531 6 19
531 7 18
531 8 17
531 10 17
531 10 19
531 11 14
531 12 19
531 12 21
531 13 18
531 13 22
531 13 26
531 14 17
531 15 26
531 16 27
531 18 23
531 18 27
531 20 23
531 22 25
531 24 27
532 1 4
532 1 10
532 1 12
532 1 14
532 2 15
532 2 25
532 3 26
532 4 9
532 5 12
532 6 9
532 6 11
532 7 22
532 8 23
532 8 27
532 9 26
532 10 19
532 10 23
532 10 25
532 11 20
532 11 22
532 13 20
532 14 19
532 16 19
532 16 25
532 17 24
532 18 21
532 18 23
532 24 27
533 1 4
533 1 12
533 1 14
533 1 22
533 2 11
533 2 27
533 3 10
533 4 15
533 5 10
533 5 12
533 5 16
533 6 9
533 6 17
533 7 12
533 7 18
533 7 24
533 8 11
533 8 25
533 11 26
533 12 23
533 13 16
533 13 18
533 13 20
533 14 21
533 19 24
533 20 23
533 22 27
533 23 26
534 1 20
534 1 26
534 2 7
534 2 19
534 3 18
534 4 7
534 4 15
534 5 14
534 6 9
534 6 27
534 7 26
534 8 15
534 8 19
534 8 23
534 8 25
534 9 12
534 9 14
534 10 25
534 10 27
534 11 24
534 12 23
534 13 16
534 15 18
534 16 23
534 17 22
534 19 22
534 20 25
534 21 24
535 1 4
535 1 10
535 1 12
535 1 22
535 2 13
535 2 15
535 3 16
535 4 21
535 5 10
535 6 9
535 6 21
535 7 20
535 8 19
535 8 25
535 9 22
535 9 24
535 11 24
535 12 23
535 14 23
535 14 27
535 15 18
535 15 22
535 16 21
535 17 20
535 18 27
535 19 22
535 19 26
535 23 26
536 1 4
536 1 26
536 2 17
536 2 25
536 3 10
536 3 16
536 3 24
536 4 9
536 5 8
536 5 24
536 5 26
536 6 23
536 6 27
536 7 12
536 8 11
536 10 15
536 11 14
536 11 24
536 12 23
536 13 20
536 14 19
536 16 19
536 18 21
536 18 25
536 19 24
536 20 23
536 22 25
536 22 27
537 1 10
537 1 12
537 1 18
537 1 22
537 2 19
537 2 23
537 3 10
537 4 9
537 4 23
537 5 24
537 6 9
537 6 27
537 7 14
537 8 11
537 8 13
537 9 22
537 12 17
537 13 16
537 13 22
537 14 27
537 15 26
537 16 21
537 18 21
537 20 23
537 20 25
537 21 26
537 22 27
537 24 27
538 1 6
538 1 8
538 1 20
538 1 22
538 2 11
538 2 15
538 2 19
538 2 23
538 3 6
538 3 12
538 3 14
538 4 23
538 4 27
538 5 22
538 7 12
538 8 11
538 9 20
538 10 17
538 10 19
538 11 16
538 13 16
538 14 27
538 15 18
538 15 26
538 18 25
538 19 24
538 21 24
538 23 26
539 1 4
539 1 8
539 1 16
539 1 18
539 2 7
539 2 27
539 3 6
539 4 19
539 5 8
539 5 20
539 5 22
539 6 23
539 7 24
539 7 26
539 8 11
539 8 15
539 9 14
539 9 22
539 9 24
539 10 13
539 10 21
539 11 18
539 11 20
539 12 15
539 12 17
539 14 25
539 15 26
539 16 27
540 1 4
540 1 8
540 2 9
540 2 23
540 3 12
540 3 24
540 3 26
540 4 27
540 5 8
540 5 12
540 5 14
540 6 11
540 6 15
540 7 10
540 9 12
540 9 22
540 10 21
540 11 16
540 11 20
540 12 19
540 13 16
540 13 18
540 13 26
540 14 27
540 17 20
540 18 25
540 19 22
540 19 24
541 1 4
541 1 24
541 2 25
541 2 27
541 3 6
541 3 10
541 3 12
541 4 9
541 5 8
541 6 13
541 7 10
541 7 14
541 7 16
541 8 17
541 9 18
541 9 24
541 10 19
541 10 25
541 11 14
541 11 20
541 11 26
541 12 27
541 15 20
541 16 19
541 18 23
541 19 22
541 21 26
541 22 25
542 1 4
542 1 16
542 2 23
542 2 27
542 3 6
542 3 14
542 3 26
542 4 15
542 5 12
542 6 13
542 7 26
542 8 13
542 8 25
542 9 20
542 10 13
542 10 19
542 11 18
542 12 15
542 14 19
542 14 23
542 14 25
542 15 18
542 16 23
542 17 22
542 19 22
542 20 25
542 21 24
542 24 27
543 1 4
543 1 8
543 1 12
543 1 20
543 2 13
543 2 19
543 3 18
543 4 7
543 5 18
543 5 20
543 5 26
543 6 9
543 6 27
543 8 11
543 9 20
543 9 24
543 10 21
543 10 23
543 12 21
543 14 19
543 14 21
543 15 22
543 16 19
543 16 25
543 17 26
543 20 25
543 22 25
543 24 27
544 1 12
544 1 24
544 2 11
544 2 23
544 3 22
544 4 11
544 4 21
544 5 10
544 6 9
544 6 21
544 7 20
544 8 15
544 8 19
544 9 14
544 9 18
544 10 13
544 11 18
544 12 17
544 14 17
544 16 19
544 16 25
544 17 24
544 18 21
544 18 23
544 19 26
544 20 27
544 22 27
544 23 26
545 1 4
545 1 26
545 2 13
545 2 25
545 3 6
545 3 14
545 3 16
545 4 27
545 5 20
545 6 19
545 7 14
545 8 15
545 8 19
545 9 18
545 10 15
545 10 17
545 11 24
545 12 15
545 12 25
545 16 19
545 16 25
545 16 27
545 17 22
545 17 24
545 18 21
545 20 27
545 22 27
545 23 26
546 1 16
546 1 26
546 2 7
546 2 15
546 3 6
546 4 13
546 4 15
546 5 10
546 5 12
546 5 24
546 6 9
546 7 24
546 7 26
546 8 21
546 8 27
546 10 21
546 11 22
546 12 23
546 14 17
546 14 23
546 15 24
546 16 25
546 18 23
546 18 25
546 19 22
546 20 25
546 20 27
546 21 24
547 1 10
547 1 24
547 2 9
547 2 25
547 3 26
547 4 9
547 4 27
547 5 8
547 6 19
547 6 27
547 7 12
547 7 16
547 7 18
547 8 11
547 9 16
547 10 15
547 12 15
547 13 18
547 14 17
547 14 23
547 15 24
547 16 25
547 16 27
547 17 20
547 17 22
547 20 27
547 21 26
547 22 25
548 1 6
548 1 12
548 2 5
548 2 15
548 3 18
548 4 17
548 4 25
548 5 16
548 5 24
548 6 11
548 7 24
548 8 11
548 8 23
548 9 22
548 10 13
548 10 21
548 11 16
548 12 15
548 14 19
548 14 21
548 15 18
548 16 21
548 16 23
548 17 20
548 17 26
548 20 27
548 22 27
548 23 26
549 1 4
549 1 8
549 2 17
549 2 19
549 3 20
549 3 22
549 3 24
549 4 7
549 5 22
549 6 11
549 6 23
549 7 10
549 7 24
549 8 17
549 9 16
549 10 13
549 12 23
549 12 27
549 13 16
549 13 24
549 14 25
549 14 27
549 15 18
549 17 24
549 18 25
549 20 25
549 21 26
549 23 26
550 1 4
550 1 6
550 1 14
550 1 20
550 2 15
550 2 21
550 3 22
550 4 23
550 5 24
550 6 9
550 7 14
550 8 11
550 8 13
550 9 20
550 9 24
550 10 19
550 10 25
550 12 17
550 12 19
550 13 16
550 13 20
550 16 21
550 18 21
550 18 27
550 19 26
550 20 23
550 22 27
550 23 26
551 1 6
551 1 22
551 2 15
551 2 21
551 3 6
551 3 8
551 3 14
551 4 13
551 4 27
551 5 26
551 7 22
551 7 24
551 7 26
551 8 17
551 8 21
551 8 27
551 9 18
551 9 20
551 9 24
551 10 25
551 10 27
551 11 18
551 12 17
551 12 27
551 14 17
551 16 19
551 16 21
551 20 23
552 1 4
552 1 8
552 1 10
552 1 24
552 2 11
552 2 25
552 3 22
552 4 23
552 5 8
552 6 19
552 6 23
552 7 16
552 7 18
552 7 24
552 9 16
552 10 15
552 12 15
552 12 25
552 13 26
552 14 17
552 14 27
552 15 24
552 18 27
552 20 23
552 20 27
552 21 26
552 22 25
552 24 27
553 1 20
553 1 22
553 1 24
553 1 26
553 2 5
553 2 9
553 2 13
553 2 19
553 3 8
553 3 12
553 3 16
553 4 7
553 4 17
553 5 18
553 5 22
553 6 9
553 6 23
553 8 11
553 9 24
553 10 13
553 10 25
553 12 15
553 13 26
553 14 19
553 14 27
553 16 19
553 18 21
553 20 27
554 1 4
554 1 16
554 2 21
554 2 27
554 3 6
554 3 22
554 3 26
554 4 15
554 5 12
554 6 11
554 7 22
554 8 11
554 8 23
554 9 24
554 10 13
554 10 25
554 11 26
554 12 15
554 14 17
554 14 25
554 15 26
554 16 27
554 18 25
554 18 27
554 19 24
554 20 23
554 20 27
554 23 26
555 1 4
555 1 10
555 2 11
555 2 15
555 3 16
555 3 24
555 3 26
555 4 27
555 5 24
555 6 25
555 6 27
555 7 20
555 8 19
555 8 27
555 9 12
555 10 27
555 11 14
555 11 26
555 12 19
555 13 18
555 14 17
555 16 23
555 17 22
555 17 26
555 18 21
555 19 26
555 20 25
555 22 25
556 1 14
556 1 16
556 1 18
556 1 26
556 2 11
556 2 27
556 3 18
556 4 11
556 4 19
556 5 10
556 6 19
556 6 21
556 7 10
556 7 14
556 7 22
556 8 13
556 8 23
556 9 12
556 11 14
556 12 27
556 13 24
556 13 26
556 14 19
556 15 20
556 15 22
556 15 24
556 16 25
556 17 20
557 1 14
557 1 16
557 1 24
557 1 26
557 2 11
557 2 13
557 3 24
557 4 11
557 4 25
557 5 10
557 6 21
557 6 25
557 7 10
557 7 20
557 7 26
557 8 19
557 8 27
557 9 12
557 11 26
557 12 27
557 14 27
557 15 18
557 16 23
557 17 20
557 17 22
557 17 26
557 18 27
557 22 25
558 1 16
558 1 18
558 2 7
558 2 15
558 3 14
558 4 7
558 4 9
558 5 10
558 5 12
558 5 14
558 6 15
558 6 17
558 6 25
558 6 27
558 7 18
558 8 19
558 8 27
558 10 27
558 11 26
558 12 25
558 13 24
558 15 24
558 16 23
558 17 20
558 17 22
558 20 27
558 21 26
558 22 25
559 1 4
559 1 12
559 2 21
559 2 23
559 3 6
559 3 8
559 3 24
559 4 13
559 5 14
559 6 25
559 7 14
559 7 16
559 7 26
559 8 13
559 8 21
559 8 27
559 9 16
559 9 18
559 9 20
559 10 13
559 10 15
559 11 20
559 12 21
559 17 26
559 18 27
559 19 22
559 22 27
559 24 27
560 1 14
560 1 16
560 2 13
560 2 17
560 3 18
560 4 11
560 4 13
560 5 10
560 5 18
560 5 20
560 6 13
560 6 15
560 6 17
560 6 21
560 7 10
560 7 12
560 7 26
560 8 21
560 8 25
560 9 20
560 12 27
560 14 27
560 15 24
560 15 26
560 16 23
560 17 22
560 19 22
560 21 24
561 1 14
561 1 20
561 2 21
561 2 23
561 3 12
561 3 14
561 3 24
561 4 9
561 4 11
561 4 15
561 4 21
561 5 22
561 5 24
561 5 26
561 6 9
561 6 27
561 7 22
561 8 19
561 8 21
561 9 18
561 10 17
561 10 27
561 11 16
561 11 26
561 12 25
561 13 16
561 15 18
561 15 20
562 1 4
562 1 6
562 2 7
562 2 21
562 3 8
562 3 18
562 3 20
562 4 17
562 5 8
562 5 12
562 5 16
562 6 11
562 7 10
562 7 22
562 8 15
562 8 23
562 9 12
562 9 14
562 9 26
562 10 27
562 13 16
562 14 25
562 15 18
562 15 24
562 19 24
562 20 23
562 22 27
562 23 26
563 1 8
563 1 18
563 2 9
563 2 17
563 3 16
563 4 9
563 4 11
563 5 12
563 6 9
563 6 27
563 7 24
563 8 23
563 10 17
563 10 21
563 10 23
563 10 27
563 11 14
563 11 16
563 12 27
563 13 26
563 14 21
563 15 20
563 17 20
563 18 23
563 19 22
563 21 26
563 22 25
563 24 27
564 1 4
564 1 10
564 2 15
564 2 27
564 3 6
564 3 16
564 3 26
564 4 9
564 5 8
564 6 17
564 7 18
564 7 22
564 7 26
564 8 23
564 9 24
564 9 26
564 10 27
564 11 24
564 12 25
564 12 27
564 13 20
564 14 19
564 14 27
564 16 19
564 18 21
564 19 26
564 20 25
564 22 25
565 1 12
565 1 20
565 2 7
565 2 21
565 3 6
565 3 10
565 3 12
565 4 13
565 4 27
565 5 26
565 6 9
565 8 21
565 8 23
565 9 24
565 9 26
565 10 17
565 10 21
565 10 27
565 11 14
565 11 18
565 11 20
565 14 27
565 15 18
565 16 25
565 16 27
565 17 22
565 17 24
565 19 22
566 1 4
566 1 22
566 2 11
566 2 23
566 3 8
566 3 10
566 3 24
566 4 25
566 5 8
566 6 25
566 6 27
566 7 14
566 7 16
566 7 24
566 9 14
566 10 13
566 12 19
566 12 23
566 13 18
566 13 24
566 15 18
566 16 27
566 17 20
566 17 24
566 17 26
566 20 23
566 21 26
566 22 25
567 1 6
567 1 8
567 1 18
567 1 20
567 2 5
567 2 15
567 2 17
567 2 25
567 3 8
567 3 10
567 3 26
567 4 7
567 4 27
567 5 22
567 5 24
567 6 21
567 9 18
567 10 17
567 11 26
567 12 17
567 12 25
567 13 16
567 14 23
567 14 25
567 15 20
567 15 22
567 16 19
567 24 27
568 1 10
568 1 18
568 2 11
568 2 17
568 3 16
568 4 11
568 4 15
568 5 14
568 6 11
568 6 13
568 7 10
568 8 13
568 8 21
568 9 12
568 9 18
568 9 20
568 12 15
568 12 17
568 12 27
568 13 22
568 14 23
568 15 24
568 16 25
568 17 26
568 19 26
568 20 27
568 22 27
568 24 27
569 1 16
569 1 18
569 1 20
569 1 22
569 2 5
569 2 9
569 2 11
569 2 15
569 3 22
569 3 24
569 3 26
569 4 21
569 4 27
569 5 8
569 5 20
569 6 11
569 6 19
569 7 10
569 8 27
569 9 14
569 9 26
569 10 13
569 11 18
569 12 15
569 12 17
569 14 25
569 15 24
569 16 23
570 1 4
570 1 8
570 1 10
570 1 26
570 2 15
570 2 27
570 3 16
570 4 7
570 5 10
570 5 16
570 5 18
570 6 9
570 6 19
570 8 25
570 9 20
570 9 24
570 10 15
570 10 23
570 11 18
570 11 20
570 11 22
570 12 15
570 12 17
570 13 22
570 14 23
570 14 27
570 21 24
570 23 26
571 1 18
571 1 20
571 1 22
571 1 24
571 2 5
571 2 25
571 3 20
571 4 7
571 4 19
571 5 18
571 5 26
571 6 9
571 6 27
571 8 15
571 8 19
571 9 14
571 9 18
571 10 13
571 10 27
571 11 18
571 11 24
571 11 26
571 12 17
571 12 23
571 14 17
571 16 19
571 16 21
571 17 22
572 1 16
572 1 20
572 2 13
572 2 15
572 3 12
572 3 20
572 3 26
572 4 11
572 4 15
572 4 19
572 4 25
572 5 8
572 5 18
572 5 24
572 6 15
572 6 17
572 7 14
572 8 11
572 9 24
572 10 25
572 10 27
572 11 14
572 12 27
572 16 19
572 18 23
572 19 22
572 21 26
572 22 25
573 1 12
573 1 22
573 2 11
573 2 23
573 3 26
573 4 11
573 4 27
573 5 10
573 6 17
573 6 27
573 7 10
573 7 14
573 7 18
573 8 13
573 8 19
573 9 12
573 11 14
573 13 20
573 13 22
573 14 23
573 14 27
573 15 18
573 15 20
573 15 24
573 16 25
573 16 27
573 21 24
573 23 26
574 1 12
574 1 14
574 1 16
574 1 26
574 2 23
574 2 25
574 3 14
574 4 15
574 4 23
574 5 22
574 6 15
574 6 17
574 7 18
574 8 13
574 8 15
574 9 12
574 9 16
574 9 18
574 10 19
574 10 27
574 11 26
574 16 23
574 16 27
574 17 20
574 17 22
574 20 27
574 21 24
574 24 27
575 1 4
575 1 6
575 1 10
575 1 24
575 2 19
575 2 23
575 3 18
575 4 11
575 5 12
575 5 16
575 5 18
575 6 15
575 6 19
575 6 25
575 7 10
575 7 12
575 7 14
575 8 25
575 8 27
575 9 24
575 13 16
575 14 27
575 15 20
575 15 26
575 17 20
575 19 22
575 21 26
575 22 25
576 1 6
576 1 26
576 2 11
576 2 25
576 3 6
576 3 8
576 3 10
576 4 15
576 4 19
576 4 23
576 4 25
576 5 20
576 5 22
576 5 26
576 7 20
576 8 19
576 9 16
576 10 15
576 12 15
576 12 25
576 13 24
576 14 17
576 14 23
576 16 19
576 18 21
576 18 23
576 22 27
576 24 27
577 1 4
577 1 6
577 1 12
577 1 24
577 2 13
577 2 23
577 3 22
577 4 25
577 5 26
577 6 11
577 7 10
577 7 24
577 7 26
577 8 19
577 8 27
577 9 16
577 10 15
577 12 15
577 14 17
577 14 23
577 15 24
577 16 19
577 18 21
577 18 23
577 19 24
577 20 25
577 20 27
577 22 25
578 1 12
578 1 18
578 1 22
578 1 24
578 2 13
578 2 17
578 3 22
578 4 17
578 4 21
578 5 16
578 6 9
578 6 21
578 7 20
578 8 19
578 8 27
578 9 16
578 9 18
578 10 15
578 10 27
578 11 14
578 11 18
578 11 26
578 12 25
578 14 17
578 18 21
578 19 24
578 19 26
578 20 23
579 1 4
579 1 12
579 1 14
579 1 24
579 2 25
579 2 27
579 3 6
579 4 15
579 5 16
579 5 22
579 5 24
579 6 25
579 7 22
579 8 23
579 8 25
579 9 26
579 10 19
579 10 23
579 11 18
579 11 24
579 11 26
579 12 27
579 13 18
579 14 17
579 16 21
579 17 20
579 17 24
579 20 23
580 1 4
580 1 12
580 1 18
580 1 24
580 2 9
580 2 25
580 3 8
580 4 17
580 5 8
580 5 12
580 5 16
580 6 11
580 6 15
580 7 10
580 9 12
580 9 26
580 10 27
580 11 14
580 11 22
580 12 23
580 13 16
580 13 18
580 13 20
580 14 21
580 19 24
580 20 23
580 22 27
580 23 26
581 1 4
581 1 6
581 1 16
581 1 20
581 2 17
581 2 19
581 3 10
581 4 9
581 5 8
581 6 27
581 7 20
581 7 24
581 7 26
581 8 23
581 9 20
581 9 22
581 10 19
581 11 22
581 12 19
581 12 21
581 13 18
581 14 21
581 14 25
581 15 18
581 15 20
581 15 26
581 16 27
581 21 24
582 1 14
582 1 18
582 2 19
582 2 23
582 3 24
582 4 19
582 4 27
582 5 20
582 6 21
582 6 27
582 7 26
582 8 11
582 8 21
582 9 16
582 10 13
582 10 15
582 11 22
582 11 26
582 12 23
582 12 25
582 14 23
582 15 18
582 15 22
582 16 21
582 17 20
582 19 22
582 22 27
582 24 27
583 1 6
583 1 10
583 2 5
583 2 13
583 3 14
583 4 15
583 4 17
583 5 18
583 5 20
583 6 9
583 7 18
583 8 19
583 8 23
583 9 20
583 9 22
583 10 13
583 11 22
583 12 21
583 12 27
583 13 20
583 14 27
583 15 20
583 15 26
583 16 19
583 16 25
583 19 24
583 21 24
583 21 26
584 1 6
584 1 12
584 2 5
584 2 27
584 3 16
584 4 17
584 4 23
584 5 24
584 5 26
584 6 11
584 7 24
584 8 11
584 8 25
584 9 20
584 10 13
584 10 19
584 11 26
584 12 27
584 14 19
584 14 27
584 15 18
584 16 27
584 17 22
584 17 26
584 18 21
584 19 26
584 20 25
584 22 25
585 1 8
585 1 14
585 2 5
585 2 15
585 3 18
585 4 19
585 4 25
585 5 8
585 5 24
585 6 15
585 6 19
585 6 21
585 6 23
585 7 10
585 7 12
585 7 14
585 9 24
585 10 23
585 11 22
585 12 21
585 13 16
585 15 18
585 16 21
585 17 20
585 19 26
585 20 27
585 22 27
585 23 26
586 1 12
586 1 22
586 2 13
586 2 27
586 3 26
586 4 7
586 4 13
586 5 14
586 5 16
586 5 26
586 6 9
586 6 17
586 8 11
586 8 13
586 9 14
586 9 18
586 10 19
586 10 21
586 12 21
586 14 21
586 14 27
586 15 18
586 15 20
586 15 24
586 16 25
586 20 23
586 22 27
586 24 27
587 1 4
587 1 16
587 2 17
587 2 21
587 3 10
587 3 18
587 3 20
587 4 9
587 5 8
587 5 16
587 5 18
587 6 13
587 6 15
587 7 12
587 8 11
587 10 27
587 11 18
587 11 26
587 12 25
587 13 18
587 13 24
587 14 17
587 14 23
587 17 22
587 19 22
587 19 24
587 19 26
587 20 27
588 1 20
588 1 22
588 1 24
588 1 26
588 2 7
588 2 11
588 2 17
588 2 19
588 3 6
588 3 16
588 3 24
588 4 11
588 4 15
588 5 10
588 6 23
588 7 10
588 7 22
588 8 19
588 8 21
588 9 12
588 11 14
588 12 19
588 13 18
588 14 17
588 16 25
588 17 26
588 18 27
588 20 27
589 1 12
589 1 18
589 2 13
589 2 15
589 3 8
589 4 7
589 4 15
589 5 16
589 6 21
589 6 23
589 7 14
589 7 24
589 8 13
589 9 24
589 10 13
589 10 25
589 11 26
589 12 19
589 14 19
589 14 21
589 14 25
589 15 18
589 16 21
589 17 20
589 19 26
589 20 27
589 22 25
589 22 27
590 1 4
590 1 20
590 2 11
590 2 15
590 3 6
590 3 10
590 3 16
590 4 19
590 5 18
590 6 17
590 7 10
590 8 17
590 8 27
590 9 12
590 9 16
590 9 26
590 12 15
590 13 26
590 14 21
590 14 25
590 15 20
590 16 19
590 16 25
590 17 24
590 18 23
590 19 22
590 22 25
590 24 27
591 1 10
591 1 26
591 2 21
591 2 25
591 3 10
591 3 12
591 3 20
591 4 7
591 4 9
591 4 13
591 4 25
591 5 18
591 5 20
591 5 22
591 6 17
591 6 23
591 7 16
591 7 24
591 8 15
591 8 27
591 9 14
591 9 26
591 11 14
591 12 19
591 13 16
591 13 18
591 22 25
591 24 27
592 1 4
592 1 14
592 1 20
592 1 26
592 2 21
592 2 25
592 3 6
592 4 15
592 5 8
592 5 16
592 5 20
592 6 21
592 7 22
592 8 17
592 9 18
592 9 20
592 9 22
592 10 23
592 10 27
592 11 18
592 12 19
592 12 27
592 13 26
592 14 19
592 16 19
592 20 27
592 21 24
592 24 27
593 1 6
593 1 22
593 2 5
593 2 23
593 3 24
593 4 9
593 4 15
593 5 8
593 5 16
593 6 17
593 7 18
593 7 20
593 7 22
593 8 13
593 8 23
593 8 27
593 9 14
593 9 24
593 10 25
593 10 27
593 11 14
593 12 19
593 12 27
593 13 16
593 13 18
593 20 27
593 21 26
593 23 26
594 1 4
594 1 10
594 1 16
594 1 26
594 2 11
594 2 15
594 3 6
594 4 25
594 5 8
594 5 10
594 5 24
594 6 11
594 7 12
594 8 23
594 9 12
594 9 18
594 9 22
594 10 17
594 10 21
594 11 14
594 13 18
594 14 17
594 16 27
594 17 20
594 19 22
594 20 27
594 21 24
594 21 26
595 1 6
595 1 8
595 1 18
595 1 22
595 2 19
595 2 21
595 3 6
595 4 19
595 4 27
595 5 14
595 5 16
595 5 18
595 7 16
595 8 17
595 9 22
595 10 17
595 10 23
595 11 24
595 12 15
595 12 17
595 13 18
595 13 24
595 13 26
595 14 27
595 18 23
595 19 26
595 20 23
595 20 25
596 1 6
596 1 8
596 1 10
596 1 14
596 2 5
596 2 27
596 3 14
596 3 24
596 3 26
596 4 21
596 4 23
596 6 21
596 7 20
596 8 13
596 9 12
596 10 27
596 11 14
596 11 16
596 11 26
596 12 17
596 13 18
596 13 20
596 14 21
596 15 18
596 15 22
596 15 24
596 16 25
596 19 22
597 1 4
597 1 26
597 2 15
597 2 27
597 3 6
597 3 10
597 3 14
597 4 9
597 5 8
597 6 13
597 7 10
597 7 12
597 7 22
597 8 23
597 9 24
597 9 26
597 10 19
597 10 27
597 11 14
597 11 16
597 11 20
597 12 21
597 16 27
597 17 20
597 18 25
597 18 27
597 19 22
597 19 24
598 1 10
598 1 26
598 2 9
598 2 25
598 3 24
598 4 9
598 4 23
598 5 8
598 6 17
598 6 23
598 7 12
598 7 16
598 7 22
598 8 11
598 9 22
598 10 13
598 12 15
598 13 22
598 13 26
598 14 21
598 14 27
598 16 21
598 18 21
598 18 23
598 19 24
598 20 25
598 20 27
598 22 25
599 1 4
599 1 8
599 1 10
599 1 14
599 2 11
599 2 13
599 3 22
599 4 21
599 5 8
599 6 19
599 6 21
599 7 14
599 7 16
599 7 18
599 9 16
599 10 15
599 12 15
599 12 27
599 13 22
599 13 24
599 14 21
599 14 25
599 15 26
599 17 26
599 18 25
599 20 23
599 20 25
599 24 27
600 1 12
600 1 26
600 2 5
600 2 11
600 3 10
600 4 7
600 4 9
600 5 22
600 5 26
600 6 23
600 6 25
600 8 17
600 8 23
600 9 16
600 9 22
600 10 15
600 11 14
600 11 22
600 12 27
600 13 20
600 14 21
600 16 21
600 18 21
600 18 23
600 19 24
600 20 27
600 22 27
600 24 27
601 1 20
601 1 26
601 2 7
601 2 19
601 3 18
601 4 7
601 4 11
601 5 10
601 6 9
601 6 25
601 7 26
601 8 11
601 8 15
601 8 19
601 8 27
601 9 14
601 9 24
601 10 13
601 11 18
601 12 15
601 12 17
601 14 23
601 15 22
601 16 19
601 16 21
601 20 27
601 22 27
601 24 27
602 1 12
602 1 16
602 2 9
602 2 17
602 3 8
602 4 17
602 4 25
602 5 8
602 5 18
602 5 24
602 6 19
602 6 23
602 7 10
602 9 12
602 9 18
602 10 19
602 11 20
602 13 16
602 13 18
602 13 20
602 14 21
602 14 27
602 15 26
602 17 26
602 18 27
602 19 22
602 22 27
602 24 27
603 1 14
603 1 16
603 2 7
603 2 17
603 3 18
603 4 7
603 4 19
603 5 20
603 6 9
603 6 13
603 7 14
603 8 15
603 8 17
603 8 19
603 8 23
603 9 12
603 9 20
603 10 21
603 10 23
603 11 24
603 12 15
603 15 24
603 16 25
603 17 26
603 18 27
603 19 22
603 22 27
603 23 26
604 1 16
604 1 18
604 2 11
604 2 15
604 3 10
604 3 18
604 3 20
604 4 9
604 4 15
604 4 17
604 4 23
604 5 8
604 5 14
604 5 26
604 6 23
604 6 25
604 7 22
604 8 13
604 9 12
604 9 22
604 10 21
604 12 15
604 14 27
604 16 27
604 17 24
604 17 26
604 19 24
604 20 23
605 1 4
605 1 6
605 2 21
605 2 27
605 3 14
605 3 22
605 3 26
605 4 13
605 5 10
605 5 12
605 5 26
605 6 27
605 7 10
605 8 19
605 8 27
605 9 16
605 9 18
605 9 26
605 11 16
605 12 15
605 14 23
605 15 24
605 15 26
605 17 24
605 18 25
605 20 25
605 20 27
605 22 25
606 1 10
606 1 26
606 2 11
606 2 19
606 3 18
606 4 7
606 4 11
606 5 12
606 5 16
606 5 18
606 6 13
606 6 15
606 8 11
606 8 13
606 9 24
606 10 25
606 12 19
606 12 21
606 12 25
606 13 24
606 14 21
606 14 23
606 16 21
606 17 20
606 19 26
606 20 27
606 22 25
606 22 27
607 1 6
607 1 24
607 2 5
607 2 25
607 3 26
607 4 11
607 4 27
607 5 10
607 5 18
607 6 9
607 7 18
607 7 22
607 7 24
607 8 19
607 8 21
607 10 19
607 12 19
607 12 27
607 13 20
607 14 17
607 14 27
607 15 26
607 16 23
607 16 25
607 17 20
607 17 22
607 18 25
607 18 27
608 1 10
608 1 16
608 2 7
608 2 17
608 3 18
608 4 7
608 4 19
608 5 20
608 6 11
608 6 21
608 7 10
608 8 17
608 8 19
608 8 21
608 8 23
608 9 12
608 9 14
608 9 16
608 12 21
608 13 22
608 14 23
608 15 24
608 17 24
608 18 25
608 19 26
608 20 27
608 22 27
608 23 26
609 1 4
609 1 14
609 2 13
609 2 23
609 3 6
609 3 10
609 3 22
609 4 9
609 5 8
609 6 21
609 7 10
609 7 18
609 7 20
609 8 17
609 9 14
609 9 16
609 10 13
609 10 25
609 11 16
609 11 18
609 11 26
609 12 15
609 12 27
609 13 24
609 19 26
609 20 25
609 22 25
609 24 27
610 1 8
610 1 26
610 2 5
610 2 7
610 3 12
610 4 13
610 4 15
610 5 16
610 5 26
610 6 13
610 6 17
610 6 21
610 6 27
610 7 10
610 7 12
610 8 27
610 9 22
610 10 21
610 11 20
610 13 20
610 14 17
610 14 19
610 16 25
610 17 24
610 18 21
610 18 23
610 22 27
610 24 27
611 1 6
611 1 12
611 2 5
611 2 13
611 3 14
611 4 17
611 4 21
611 5 18
611 5 20
611 6 27
611 7 12
611 7 18
611 7 26
611 8 11
611 8 25
611 9 16
611 9 18
611 9 24
611 10 13
611 10 15
611 13 18
611 14 17
611 16 23
611 17 22
611 19 22
611 19 24
611 19 26
611 20 27
612 1 6
612 1 26
612 2 5
612 2 27
612 3 14
612 4 13
612 4 19
612 5 12
612 5 20
612 6 11
612 7 20
612 8 11
612 8 21
612 9 22
612 10 23
612 10 25
612 11 26
612 12 21
612 12 23
612 12 27
612 13 16
612 13 18
612 14 27
612 15 24
612 16 23
612 17 22
612 18 21
612 24 27
613 1 12
613 1 26
613 2 11
613 2 19
613 3 20
613 4 9
613 4 11
613 5 8
613 5 18
613 5 20
613 6 21
613 6 23
613 7 16
613 8 17
613 10 13
613 10 17
613 11 18
613 12 25
613 14 17
613 14 25
613 15 24
613 16 23
613 18 23
613 18 25
613 19 22
613 19 26
613 22 27
613 24 27
614 1 12
614 1 22
614 2 11
614 2 21
614 3 20
614 4 7
614 4 11
614 5 10
614 5 18
614 5 20
614 6 9
614 6 17
614 8 11
614 8 13
614 9 14
614 9 16
614 10 21
614 10 25
614 10 27
614 12 27
614 14 27
614 15 26
614 16 25
614 18 25
614 19 24
614 21 24
614 22 27
614 23 26
615 1 8
615 1 10
615 1 16
615 1 24
615 2 7
615 2 23
615 3 6
615 3 10
615 3 22
615 4 11
615 4 21
615 5 12
615 6 9
615 8 15
615 9 12
615 9 14
615 10 17
615 10 27
615 11 18
615 11 20
615 13 18
615 14 17
615 16 25
615 17 26
615 19 26
615 20 27
615 22 27
615 24 27
616 1 12
616 1 20
616 2 17
616 2 19
616 3 12
616 3 14
616 3 16
616 4 9
616 4 11
616 4 19
616 4 25
616 5 8
616 5 16
616 5 18
616 6 25
616 6 27
616 7 24
616 8 15
616 9 14
616 9 24
616 10 13
616 10 23
616 11 20
616 11 22
616 18 27
616 19 26
616 21 26
616 22 25
617 1 6
617 1 16
617 1 18
617 1 24
617 2 5
617 2 13
617 2 15
617 2 23
617 3 10
617 3 12
617 3 22
617 4 9
617 4 27
617 5 8
617 5 26
617 6 25
617 7 16
617 8 15
617 10 15
617 11 14
617 12 21
617 13 18
617 13 20
617 14 17
617 19 24
617 20 23
617 22 27
617 23 26
618 1 6
618 1 22
618 2 5
618 2 21
618 3 16
618 4 13
618 4 15
618 5 10
618 5 12
618 6 9
618 7 12
618 8 11
618 8 25
618 9 22
618 9 24
618 10 15
618 10 19
618 10 21
618 11 14
618 11 26
618 14 27
618 15 18
618 16 21
618 17 20
618 18 27
618 19 24
618 19 26
618 20 23
619 1 20
619 1 22
619 2 5
619 2 25
619 3 26
619 4 9
619 4 11
619 5 8
619 5 20
619 6 11
619 6 15
619 6 21
619 6 25
619 7 10
619 7 14
619 7 18
619 8 19
619 10 13
619 11 26
619 12 15
619 12 27
619 14 17
619 15 24
619 16 21
619 16 23
619 18 21
619 22 25
619 24 27
620 1 4
620 1 6
620 1 8
620 1 12
620 2 9
620 2 19
620 3 20
620 4 23
620 5 24
620 6 13
620 7 14
620 8 11
620 10 17
620 10 19
620 11 14
620 11 16
620 12 19
620 12 23
620 12 27
620 13 24
620 13 26
620 15 26
620 16 27
620 18 21
620 18 27
620 20 23
620 22 25
620 22 27
621 1 18
621 1 24
621 2 11
621 2 17
621 3 10
621 3 16
621 3 24
621 4 9
621 4 25
621 5 8
621 5 16
621 5 26
621 6 21
621 6 27
621 7 14
621 8 15
621 10 15
621 12 15
621 12 17
621 13 20
621 14 21
621 16 21
621 16 23
621 17 20
621 18 23
621 19 22
621 22 27
621 23 26
622 1 10
622 1 24
622 2 9
622 2 23
622 3 18
622 4 9
622 4 17
622 5 16
622 6 9
622 6 11
622 7 12
622 7 14
622 7 16
622 8 17
622 8 21
622 8 23
622 8 25
622 10 25
622 12 25
622 13 26
622 14 21
622 15 20
622 17 20
622 18 23
622 19 22
622 21 26
622 22 27
622 24 27
623 1 4
623 1 26
623 2 21
623 2 27
623 3 10
623 3 12
623 3 20
623 4 13
623 5 10
623 5 14
623 5 26
623 6 15
623 6 25
623 7 10
623 7 16
623 7 24
623 8 17
623 8 23
623 9 18
623 9 20
623 9 22
623 10 27
623 11 14
623 11 16
623 11 18
623 12 19
623 22 27
623 24 27
624 1 14
624 1 20
624 2 5
624 2 21
624 3 10
624 3 12
624 3 14
624 4 7
624 4 9
624 6 21
624 6 27
624 7 12
624 7 26
624 8 11
624 8 25
624 10 15
624 11 16
624 11 24
624 12 21
624 12 23
624 13 16
624 13 18
624 13 20
624 17 24
624 18 23
624 19 22
624 22 27
624 23 26
625 1 18
625 1 20
625 2 23
625 2 25
625 3 26
625 4 7
625 4 23
625 5 22
625 6 9
625 6 11
625 7 24
625 7 26
625 8 15
625 8 27
625 10 13
625 10 15
625 11 22
625 11 24
625 12 19
625 12 21
625 14 17
625 14 19
625 15 24
625 16 25
625 16 27
625 18 25
625 19 24
625 20 23
626 1 14
626 1 26
626 2 15
626 2 25
626 3 22
626 4 23
626 4 25
626 5 8
626 6 25
626 6 27
626 7 10
626 7 12
626 7 24
626 8 23
626 9 20
626 10 19
626 11 18
626 12 27
626 13 18
626 13 24
626 13 26
626 14 17
626 15 22
626 15 24
626 16 19
626 16 21
626 19 24
626 20 23
627 1 8
627 1 16
627 2 9
627 2 15
627 3 14
627 4 9
627 4 13
627 5 12
627 6 9
627 6 11
627 7 22
627 8 21
627 10 13
627 10 15
627 10 19
627 10 21
627 11 22
627 11 24
627 12 25
627 13 26
627 14 27
627 15 18
627 16 21
627 17 20
627 18 27
627 19 24
627 19 26
627 20 23
628 1 10
628 1 24
628 2 13
628 2 25
628 3 26
628 4 13
628 4 27
628 5 12
628 6 19
628 6 27
628 7 12
628 7 14
628 7 18
628 8 11
628 8 17
628 9 14
628 9 16
628 9 24
628 10 13
628 14 25
628 14 27
628 15 18
628 15 20
628 15 22
628 16 23
628 20 27
628 21 26
628 22 25
629 1 6
629 1 14
629 1 16
629 1 18
629 2 5
629 2 27
629 3 14
629 4 9
629 4 13
629 5 8
629 5 26
629 6 13
629 6 19
629 6 21
629 7 10
629 7 22
629 7 24
629 8 25
629 10 13
629 11 22
629 12 15
629 12 21
629 16 21
629 17 20
629 18 27
629 19 24
629 19 26
629 20 23
630 1 10
630 1 16
630 2 9
630 2 17
630 3 8
630 4 7
630 4 17
630 5 18
630 6 19
630 6 21
630 7 22
630 7 26
630 8 23
630 9 24
630 9 26
630 10 27
630 11 24
630 12 25
630 12 27
630 13 20
630 14 19
630 14 27
630 15 18
630 16 27
630 17 26
630 19 26
630 20 25
630 22 25
631 1 10
631 1 26
631 2 9
631 2 27
631 3 6
631 4 19
631 4 27
631 5 20
631 5 22
631 5 24
631 6 9
631 7 22
631 8 11
631 8 23
631 9 24
631 10 25
631 12 23
631 12 25
631 13 16
631 14 21
631 14 23
631 15 18
631 15 20
631 15 24
631 16 25
631 17 26
631 18 27
631 24 27
632 1 8
632 1 24
632 2 21
632 2 23
632 3 6
632 3 8
632 3 20
632 4 9
632 4 13
632 4 17
632 4 23
632 5 10
632 5 14
632 5 18
632 6 19
632 7 10
632 9 12
632 9 24
632 11 14
632 12 25
632 13 16
632 13 26
632 15 18
632 16 27
632 17 20
632 17 22
632 22 27
632 23 26
633 1 8
633 1 10
633 1 24
633 1 26
633 2 7
633 2 27
633 3 10
633 4 7
633 4 9
633 5 14
633 6 15
633 6 19
633 7 20
633 8 15
633 8 21
633 8 23
633 9 12
633 9 14
633 11 24
633 12 23
633 13 16
633 15 18
633 16 23
633 17 22
633 18 21
633 20 27
633 21 26
633 22 25
634 1 4
634 1 18
634 1 20
634 1 22
634 2 17
634 2 23
634 3 6
634 3 16
634 3 24
634 4 13
634 4 25
634 4 27
634 5 8
634 5 10
634 5 14
634 6 15
634 7 24
634 8 25
634 9 26
634 10 27
634 11 14
634 12 19
634 12 27
634 13 16
634 13 18
634 20 27
634 21 26
634 22 25
635 1 4
635 1 14
635 2 13
635 2 23
635 3 12
635 3 24
635 3 26
635 4 27
635 5 8
635 5 12
635 5 14
635 6 11
635 6 15
635 7 10
635 8 27
635 9 12
635 9 20
635 9 26
635 10 19
635 11 16
635 11 18
635 12 21
635 13 16
635 13 22
635 17 22
635 18 21
635 20 25
635 21 24
636 1 16
636 1 18
636 2 15
636 2 19
636 3 20
636 4 13
636 4 15
636 5 10
636 5 12
636 5 20
636 6 9
636 6 15
636 6 17
636 6 19
636 7 12
636 7 14
636 7 26
636 8 11
636 8 25
636 9 22
636 9 24
636 10 21
636 14 27
636 16 27
636 17 24
636 17 26
636 18 23
636 19 22
637 1 8
637 1 16
637 2 15
637 2 27
637 3 6
637 3 8
637 3 14
637 4 25
637 4 27
637 5 24
637 6 13
637 7 12
637 9 12
637 9 14
637 9 16
637 10 17
637 10 21
637 11 22
637 13 22
637 13 24
637 14 21
637 14 25
637 15 18
637 15 26
637 18 21
637 19 26
637 20 23
637 20 25
638 1 12
638 1 16
638 2 7
638 2 11
638 3 24
638 4 7
638 4 23
638 5 22
638 6 17
638 6 21
638 7 16
638 8 11
638 8 15
638 8 21
638 8 23
638 9 14
638 9 20
638 9 26
638 10 13
638 10 25
638 11 24
638 12 15
638 14 19
638 15 18
638 18 21
638 20 27
638 22 27
638 23 26
639 1 8
639 1 14
639 1 18
639 1 24
639 2 7
639 2 25
639 3 6
639 3 14
639 3 26
639 4 13
639 4 27
639 5 10
639 6 9
639 8 17
639 9 14
639 9 16
639 10 13
639 11 16
639 12 15
639 12 21
639 13 22
639 14 23
639 15 18
639 15 20
639 19 24
639 20 23
639 22 27
639 23 26
640 1 10
640 1 12
640 2 9
640 2 27
640 3 12
640 3 14
640 3 22
640 4 9
640 4 11
640 4 15
640 4 23
640 5 8
640 5 18
640 5 24
640 6 11
640 6 17
640 7 10
640 8 25
640 9 26
640 11 16
640 13 16
640 14 21
640 15 18
640 15 20
640 19 24
640 20 23
640 22 27
640 23 26
641 1 6
641 1 16
641 2 5
641 2 15
641 3 14
641 4 21
641 4 25
641 5 20
641 5 26
641 6 19
641 7 26
641 8 19
641 8 27
641 9 18
641 10 23
641 10 27
641 11 18
641 11 20
641 11 22
641 12 15
641 12 17
641 13 22
641 14 21
641 15 20
641 16 19
641 20 27
641 21 24
641 24 27
642 1 6
642 1 16
642 2 5
642 2 17
642 3 18
642 4 9
642 4 21
642 5 8
642 5 22
642 6 15
642 7 14
642 8 13
642 10 13
642 10 21
642 11 20
642 12 23
642 12 27
642 13 22
642 14 27
642 15 22
642 15 26
642 16 25
642 17 22
642 17 24
642 18 21
642 19 24
642 20 23
642 23 26
643 1 12
643 1 26
643 2 11
643 2 21
643 3 6
643 4 19
643 4 21
643 5 8
643 5 18
643 5 22
643 6 11
643 7 10
643 8 17
643 9 14
643 9 16
643 9 22
643 10 13
643 11 22
643 12 25
643 14 25
643 15 24
643 16 23
643 18 23
643 20 23
643 20 27
643 21 26
643 22 25
643 24 27
644 1 4
644 1 8
644 1 12
644 1 26
644 2 13
644 2 15
644 3 16
644 4 7
644 5 16
644 5 18
644 5 26
644 6 19
644 6 27
644 8 27
644 9 12
644 10 21
644 10 27
644 11 14
644 11 22
644 11 26
644 14 23
644 15 24
644 15 26
644 17 24
644 18 25
644 20 25
644 20 27
644 22 25
645 1 4
645 1 12
645 2 15
645 2 23
645 3 14
645 3 24
645 3 26
645 4 13
645 5 26
645 6 13
645 6 27
645 7 10
645 8 19
645 8 27
645 9 14
645 9 16
645 9 18
645 10 13
645 11 16
645 12 15
645 14 21
645 14 27
645 15 22
645 17 22
645 18 21
645 20 25
645 20 27
645 21 24
646 1 4
646 1 22
646 2 11
646 2 23
646 3 8
646 3 10
646 3 24
646 4 7
646 5 20
646 5 22
646 5 24
646 6 25
646 6 27
646 8 25
646 9 14
646 10 13
646 12 17
646 12 23
646 13 16
646 13 24
646 14 25
646 15 26
646 16 19
646 18 21
646 18 23
646 19 24
646 19 26
646 20 27
647 1 12
647 1 24
647 2 13
647 2 27
647 3 8
647 4 7
647 4 27
647 5 26
647 6 15
647 6 19
647 7 14
647 7 20
647 8 13
647 9 20
647 10 13
647 10 21
647 11 22
647 12 23
647 14 21
647 14 23
647 14 27
647 15 18
647 15 26
647 16 23
647 16 25
647 17 22
647 18 21
647 24 27
648 1 4
648 1 16
648 2 17
648 2 21
648 3 6
648 3 22
648 3 24
648 4 25
648 5 14
648 5 16
648 5 26
648 6 9
648 6 17
648 6 27
648 7 12
648 7 14
648 7 18
648 8 11
648 8 19
648 9 20
648 9 22
648 10 23
648 10 27
648 12 27
648 13 26
648 15 18
648 17 20
648 24 27
649 1 4
649 1 20
649 2 15
649 2 19
649 3 6
649 3 12
649 3 14
649 4 23
649 5 24
649 6 25
649 7 14
649 8 13
649 8 25
649 9 26
649 10 13
649 10 17
649 11 18
649 11 22
649 11 26
649 12 19
649 12 23
649 12 25
649 13 16
649 16 19
649 18 21
649 20 23
649 22 27
649 24 27
650 1 4
650 1 6
650 1 8
650 1 16
650 2 9
650 2 15
650 3 14
650 4 25
650 5 26
650 6 27
650 7 20
650 8 19
650 10 15
650 10 19
650 11 18
650 12 15
650 12 17
650 13 24
650 14 25
650 16 19
650 16 25
650 16 27
650 17 22
650 17 24
650 18 21
650 20 27
650 22 27
650 23 26
651 1 8
651 1 14
651 1 16
651 1 18
651 2 7
651 2 19
651 3 14
651 4 7
651 4 13
651 5 12
651 6 21
651 6 27
651 7 20
651 8 13
651 8 23
651 8 27
651 9 16
651 9 24
651 9 26
651 10 13
651 10 15
651 11 26
651 12 27
651 17 24
651 18 23
651 20 23
651 22 25
651 22 27
652 1 14
652 1 16
652 1 20
652 1 26
652 2 21
652 2 27
652 3 16
652 4 17
652 4 21
652 5 22
652 6 9
652 6 17
652 7 18
652 8 11
652 8 19
652 9 20
652 9 22
652 10 23
652 10 25
652 12 19
652 12 25
652 13 26
652 14 19
652 15 18
652 17 20
652 20 25
652 21 24
652 24 27
653 1 16
653 1 18
653 2 15
653 2 21
653 3 14
653 4 13
653 4 21
653 5 20
653 6 13
653 6 23
653 7 12
653 8 23
653 8 25
653 9 12
653 9 22
653 9 26
653 10 15
653 10 27
653 11 14
653 13 22
653 15 22
653 16 27
653 17 22
653 17 24
653 17 26
653 18 21
653 19 24
653 20 23
654 1 4
654 1 10
654 2 13
654 2 25
654 3 12
654 3 18
654 3 24
654 4 11
654 5 18
654 6 11
654 6 17
654 7 16
654 8 11
654 8 15
654 9 14
654 10 13
654 12 15
654 12 17
654 12 23
654 13 26
654 14 27
654 15 22
654 16 21
654 17 20
654 19 24
654 20 23
654 22 27
654 23 26
655 1 16
655 1 24
655 2 21
655 2 23
655 3 16
655 3 18
655 3 20
655 4 13
655 4 15
655 5 20
655 6 13
655 6 19
655 7 12
655 8 11
655 8 19
655 9 22
655 10 23
655 10 25
655 11 18
655 11 26
655 12 27
655 13 18
655 14 17
655 14 27
655 17 24
655 17 26
655 18 23
655 19 22
656 1 4
656 1 18
656 2 13
656 2 19
656 3 6
656 3 12
656 3 20
656 4 25
656 5 24
656 6 21
656 7 12
656 8 11
656 8 21
656 9 22
656 10 15
656 10 27
656 11 14
656 11 20
656 14 19
656 16 19
656 16 27
656 17 26
656 18 25
656 20 25
656 20 27
656 21 24
656 22 27
656 23 26
657 1 6
657 1 14
657 1 18
657 1 26
657 2 5
657 2 17
657 3 10
657 3 14
657 3 16
657 4 7
657 4 9
657 6 27
657 7 14
657 7 24
657 8 13
657 8 23
657 10 13
657 11 16
657 12 15
657 12 21
657 13 22
657 14 25
657 15 18
657 15 20
657 19 26
657 20 25
657 22 25
657 24 27
658 1 6
658 1 18
658 2 5
658 2 25
658 3 24
658 4 9
658 4 11
658 5 8
658 5 26
658 6 17
658 7 16
658 8 27
658 10 13
658 10 27
658 11 24
658 11 26
658 12 21
658 12 23
658 14 21
658 14 27
658 15 20
658 16 27
658 17 20
658 17 26
658 18 25
658 19 22
658 21 26
658 22 25
659 1 4
659 1 6
659 1 8
659 1 20
659 2 9
659 2 11
659 3 12
659 4 15
659 5 16
659 6 19
659 7 22
659 8 21
659 10 21
659 10 25
659 11 20
659 11 26
659 12 15
659 13 26
659 14 17
659 14 27
659 15 20
659 16 19
659 18 23
659 18 27
659 19 22
659 20 27
659 21 24
659 24 27
660 1 4
660 1 12
660 2 9
660 2 11
660 3 6
660 3 8
660 3 18
660 4 19
660 5 24
660 6 25
660 7 26
660 8 17
660 10 15
660 10 17
660 11 14
660 11 18
660 12 19
660 13 20
660 14 21
660 16 21
660 16 27
660 17 26
660 18 21
660 18 25
660 19 24
660 20 23
660 22 25
660 22 27
661 1 8
661 1 22
661 2 9
661 2 11
661 3 16
661 4 9
661 4 17
661 5 18
661 6 9
661 6 19
661 7 20
661 8 21
661 10 13
661 10 17
661 10 19
661 10 21
661 11 16
661 11 22
661 12 15
661 12 23
661 13 24
661 13 26
661 14 17
661 14 27
661 18 27
661 19 26
661 20 25
661 21 24
662 1 4
662 1 6
662 2 7
662 2 15
662 3 8
662 3 16
662 3 18
662 4 19
662 5 8
662 5 20
662 5 22
662 6 23
662 7 14
662 7 24
662 8 11
662 8 25
662 9 18
662 9 20
662 9 26
662 10 17
662 10 27
662 11 14
662 11 16
662 12 25
662 12 27
662 13 24
662 21 26
662 22 25
663 1 12
663 1 18
663 2 7
663 2 11
663 3 6
663 3 18
663 3 20
663 4 17
663 4 25
663 5 26
663 6 21
663 8 11
663 8 21
663 9 22
663 10 13
663 10 23
663 11 20
663 12 19
663 14 19
663 14 23
663 15 24
663 16 19
663 16 25
663 20 23
663 20 25
663 21 26
663 22 27
663 24 27
664 1 6
664 1 8
664 2 5
664 2 9
664 3 10
664 4 11
664 4 27
664 5 22
664 5 26
664 6 25
664 7 18
664 7 22
664 7 24
664 8 17
664 9 16
664 9 22
664 10 15
664 11 14
664 11 22
664 12 23
664 12 27
664 13 20
664 14 21
664 16 21
664 18 21
664 19 24
664 20 23
664 23 26
665 1 6
665 1 14
665 2 15
665 2 21
665 3 6
665 3 16
665 3 20
665 4 9
665 4 19
665 5 8
665 7 12
665 7 14
665 7 16
665 8 11
665 9 16
665 9 18
665 10 25
665 10 27
665 12 25
665 13 24
665 15 22
665 15 24
665 16 25
665 17 20
665 17 22
665 17 26
665 18 27
665 23 26
666 1 4
666 1 22
666 2 13
666 2 23
666 3 6
666 3 14
666 3 16
666 4 21
666 5 20
666 6 19
666 7 14
666 8 15
666 8 19
666 9 18
666 10 15
666 10 17
666 11 24
666 12 15
666 12 23
666 16 19
666 16 21
666 16 23
666 17 24
666 17 26
666 18 27
666 20 27
666 21 26
666 22 25
667 1 6
667 1 8
667 1 10
667 1 22
667 2 5
667 2 11
667 3 12
667 3 16
667 3 22
667 4 17
667 4 21
667 6 21
667 7 20
667 8 27
667 9 26
667 10 13
667 12 15
667 13 22
667 13 26
667 14 23
667 14 25
667 16 23
667 18 21
667 18 23
667 19 24
667 20 27
667 22 27
667 24 27
668 1 10
668 1 12
668 1 14
668 1 18
668 2 15
668 2 17
668 3 10
668 4 9
668 4 17
668 5 22
668 6 9
668 6 21
668 7 20
668 8 11
668 8 19
668 9 18
668 12 19
668 13 26
668 14 25
668 16 23
668 16 25
668 17 22
668 18 21
668 18 25
668 19 26
668 20 27
668 21 24
668 24 27
669 1 4
669 1 18
669 1 20
669 1 22
669 2 17
669 2 23
669 3 16
669 3 24
669 3 26
669 4 7
669 4 13
669 4 27
669 5 10
669 5 12
669 5 20
669 6 9
669 6 21
669 7 22
669 7 24
669 8 25
669 8 27
669 10 27
669 11 14
669 12 19
669 13 16
669 13 18
669 14 27
669 15 26
670 1 4
670 1 8
670 1 20
670 1 26
670 2 21
670 2 27
670 3 16
670 4 15
670 5 8
670 6 13
670 6 15
670 7 10
670 7 12
670 7 20
670 9 26
670 10 25
670 11 24
670 12 19
670 14 17
670 14 19
670 15 20
670 16 21
670 18 21
670 18 23
670 19 24
670 20 25
670 22 25
670 22 27
671 1 14
671 1 16
671 2 17
671 2 25
671 3 14
671 3 18
671 3 26
671 4 13
671 4 27
671 5 12
671 5 18
671 5 20
671 6 11
671 6 21
671 7 10
671 7 18
671 7 22
671 8 17
671 8 23
671 9 16
671 10 15
671 12 15
671 15 18
671 17 24
671 19 22
671 19 24
671 19 26
671 20 27
672 1 4
672 1 12
672 1 14
672 1 18
672 2 9
672 2 11
672 3 8
672 4 19
672 5 8
672 5 14
672 5 20
672 6 21
672 6 25
672 7 26
672 9 14
672 9 26
672 10 13
672 10 27
672 12 17
672 13 16
672 13 24
672 14 25
672 15 18
672 15 20
672 15 22
672 16 23
672 22 25
672 24 27
673 1 4
673 1 26
673 2 21
673 2 25
673 3 6
673 3 18
673 3 20
673 4 17
673 5 16
673 6 9
673 7 20
673 8 11
673 8 19
673 9 16
673 9 18
673 10 13
673 10 15
673 12 19
673 12 23
673 13 18
673 13 24
673 14 17
673 14 27
673 17 26
673 18 25
673 19 22
673 22 25
673 24 27
674 1 4
674 1 10
674 1 24
674 1 26
674 2 7
674 2 27
674 3 6
674 4 23
674 5 10
674 5 16
674 5 22
674 6 15
674 7 10
674 7 14
674 8 13
674 8 27
674 9 12
674 9 20
674 9 26
674 10 21
674 11 14
674 11 16
674 11 18
674 12 19
674 17 22
674 18 21
674 20 25
674 21 24
675 1 4
675 1 6
675 2 7
675 2 17
675 3 12
675 3 14
675 3 16
675 4 27
675 5 10
675 5 12
675 5 26
675 6 9
675 7 12
675 7 18
675 8 11
675 8 19
675 10 25
675 11 20
675 11 24
675 12 21
675 13 22
675 13 24
675 13 26
675 14 27
675 15 22
675 16 21
675 18 21
675 20 23
676 1 22
676 1 26
676 2 17
676 2 25
676 3 16
676 4 13
676 4 25
676 5 12
676 6 25
676 6 27
676 7 10
676 7 12
676 7 24
676 8 23
676 8 27
676 9 20
676 10 19
676 11 14
676 13 16
676 13 24
676 14 19
676 15 18
676 17 22
676 17 24
676 18 21
676 19 24
676 20 23
676 23 26
677 1 6
677 1 12
677 2 5
677 2 11
677 3 16
677 4 17
677 4 21
677 5 10
677 5 22
677 6 23
677 7 10
677 7 12
677 7 24
677 8 13
677 8 27
677 9 14
677 9 18
677 9 26
677 10 17
677 10 25
677 11 14
677 11 16
677 15 18
677 17 20
677 19 26
677 20 25
677 22 25
677 24 27
678 1 4
678 1 16
678 2 9
678 2 13
678 3 6
678 3 8
678 3 14
678 4 15
678 5 20
678 6 21
678 7 26
678 8 27
678 10 13
678 10 27
678 11 24
678 12 17
678 12 23
678 13 16
678 14 21
678 14 23
678 14 27
678 15 18
678 15 20
678 18 23
678 19 22
678 21 26
678 22 25
678 24 27
679 1 6
679 1 20
679 2 5
679 2 19
679 3 18
679 4 17
679 4 27
679 5 10
679 5 12
679 6 9
679 7 12
679 7 20
679 7 22
679 8 11
679 8 23
679 10 27
679 11 24
679 11 26
679 12 17
679 12 19
679 13 16
679 13 22
679 13 24
679 14 19
679 14 21
679 15 18
679 16 25
679 17 26
680 1 6
680 1 10
680 2 5
680 2 17
680 3 16
680 4 15
680 4 21
680 5 18
680 5 20
680 6 9
680 7 20
680 8 19
680 8 25
680 9 18
680 9 26
680 10 17
680 11 26
680 12 17
680 12 27
680 13 16
680 14 23
680 14 27
680 15 18
680 15 22
680 18 27
680 19 22
680 19 24
680 24 27
681 1 8
681 1 14
681 2 7
681 2 19
681 3 18
681 4 7
681 4 21
681 5 22
681 6 9
681 6 23
681 7 20
681 8 13
681 10 13
681 10 23
681 11 24
681 12 15
681 12 27
681 13 20
681 14 19
681 16 19
681 16 27
681 17 26
681 18 21
681 20 23
681 20 27
681 21 26
681 22 25
681 24 27
682 1 6
682 1 8
682 1 10
682 1 24
682 2 5
682 2 23
682 3 8
682 4 7
682 4 19
682 5 20
682 5 22
682 6 11
682 6 17
682 6 27
682 7 12
682 7 18
682 9 12
682 10 25
682 11 14
682 11 26
682 13 18
682 14 17
682 15 26
682 16 21
682 16 27
682 17 20
682 22 27
682 24 27
683 1 4
683 1 16
683 1 24
683 1 26
683 2 13
683 2 15
683 3 6
683 4 23
683 5 8
683 5 22
683 5 26
683 6 13
683 7 12
683 8 21
683 9 12
683 9 20
683 9 26
683 10 19
683 10 27
683 11 14
683 13 26
683 14 27
683 16 27
683 17 24
683 18 25
683 18 27
683 20 25
683 22 25
684 1 4
684 1 24
684 2 9
684 2 11
684 3 6
684 3 8
684 3 12
684 4 23
684 5 20
684 6 19
684 7 18
684 8 17
684 10 17
684 10 27
684 11 24
684 11 26
684 12 17
684 12 19
684 12 23
684 13 16
684 13 22
684 13 26
684 14 19
684 14 21
684 15 18
684 16 27
684 20 23
684 22 25
685 1 8
685 1 22
685 2 7
685 2 23
685 3 16
685 4 7
685 4 15
685 5 14
685 6 9
685 6 11
685 7 24
685 8 25
685 10 25
685 10 27
685 11 14
685 11 24
685 12 19
685 12 27
685 13 18
685 15 18
685 15 24
685 16 23
685 17 20
685 19 24
685 19 26
685 20 23
685 21 26
685 22 25
686 1 4
686 1 6
686 1 8
686 1 12
686 2 9
686 2 11
686 3 22
686 4 23
686 5 24
686 6 15
686 7 14
686 8 13
686 10 13
686 10 19
686 11 20
686 11 22
686 12 15
686 12 23
686 12 27
686 13 18
686 14 17
686 15 24
686 16 25
686 16 27
686 18 27
686 20 27
686 21 26
686 23 26
687 1 4
687 1 12
687 1 18
687 1 20
687 2 21
687 2 25
687 3 26
687 4 13
687 5 14
687 5 18
687 5 26
687 6 15
687 6 27
687 7 16
687 7 18
687 7 24
687 8 19
687 8 23
687 9 16
687 10 17
687 10 19
687 11 20
687 12 17
687 14 17
687 18 25
687 19 22
687 22 25
687 24 27
688 1 10
688 1 12
688 1 14
688 1 24
688 2 7
688 2 15
688 2 17
688 2 25
688 3 18
688 3 20
688 3 26
688 4 7
688 4 27
688 5 18
688 6 11
688 6 17
688 7 10
688 8 25
688 8 27
688 9 24
688 12 17
688 13 16
688 14 23
688 15 20
688 15 22
688 16 19
688 21 26
688 22 25
689 1 4
689 1 6
689 1 20
689 1 24
689 2 19
689 2 25
689 3 16
689 4 15
689 5 14
689 6 23
689 7 14
689 7 20
689 7 22
689 8 11
689 8 13
689 9 22
689 10 21
689 10 27
689 11 18
689 11 20
689 12 15
689 12 17
689 15 20
689 16 19
689 18 27
689 19 26
689 21 24
689 21 26
690 1 14
690 1 16
690 2 17
690 2 19
690 3 20
690 4 17
690 4 21
690 5 8
690 6 21
690 6 23
690 7 10
690 7 18
690 7 24
690 8 17
690 9 16
690 10 15
690 11 24
690 12 15
690 12 25
690 13 26
690 14 19
690 15 18
690 18 21
690 18 25
690 19 26
690 20 27
690 22 25
690 22 27
691 1 8
691 1 10
691 1 12
691 1 16
691 2 13
691 2 17
691 3 8
691 4 7
691 4 17
691 5 18
691 6 19
691 6 21
691 7 16
691 7 22
691 9 22
691 10 23
691 11 24
691 12 15
691 14 17
691 14 27
691 15 24
691 15 26
691 16 19
691 16 23
691 18 27
691 19 26
691 20 23
691 20 25
692 1 4
692 1 10
692 1 22
692 1 26
692 2 21
692 2 25
692 3 20
692 4 9
692 5 8
692 5 20
692 5 22
692 6 15
692 6 19
692 7 14
692 8 11
692 10 27
692 11 14
692 11 22
692 12 23
692 12 27
692 13 16
692 15 18
692 15 22
692 16 23
692 17 24
692 18 21
692 21 24
692 23 26
693 1 4
693 1 22
693 2 9
693 2 21
693 3 6
693 3 8
693 3 20
693 4 23
693 5 18
693 6 19
693 7 12
693 8 11
693 10 21
693 10 27
693 11 14
693 11 20
693 12 19
693 13 16
693 14 27
693 15 20
693 15 24
693 15 26
693 16 19
693 17 24
693 18 23
693 20 23
693 21 26
693 22 25
694 1 4
694 1 24
694 2 19
694 2 23
694 3 8
694 3 20
694 3 22
694 4 7
694 5 22
694 5 24
694 5 26
694 6 11
694 6 27
694 8 11
694 9 20
694 10 13
694 10 21
694 11 22
694 12 15
694 12 27
694 14 17
694 14 21
694 15 22
694 15 26
694 16 23
694 16 25
694 18 21
694 18 23
695 1 4
695 1 10
695 1 16
695 1 26
695 2 9
695 2 25
695 3 8
695 4 15
695 5 8
695 5 10
695 5 14
695 6 13
695 6 21
695 7 22
695 9 22
695 9 24
695 10 21
695 10 27
695 11 14
695 11 16
695 11 18
695 12 19
695 12 21
695 17 26
695 18 27
695 20 23
695 20 27
695 24 27
696 1 12
696 1 22
696 2 21
696 2 27
696 3 10
696 3 12
696 3 20
696 4 9
696 4 27
696 5 8
696 5 20
696 5 26
696 6 19
696 6 25
696 7 18
696 8 17
696 10 17
696 11 16
696 13 16
696 13 20
696 13 22
696 14 19
696 14 23
696 15 18
696 17 20
696 19 24
696 21 24
696 21 26
697 1 12
697 1 14
697 2 7
697 2 23
697 3 24
697 4 7
697 4 25
697 5 26
697 6 15
697 6 27
697 7 14
697 8 13
697 8 23
697 8 25
697 8 27
697 9 18
697 9 20
697 9 22
697 10 13
697 10 17
697 11 22
697 12 23
697 13 16
697 16 27
697 18 27
697 19 26
697 20 25
697 21 24
698 1 4
698 1 16
698 2 13
698 2 15
698 3 8
698 3 12
698 3 26
698 4 27
698 5 8
698 6 23
698 6 27
698 7 10
698 7 22
698 7 26
698 9 12
698 10 21
698 11 14
698 11 20
698 11 26
698 14 19
698 15 18
698 15 26
698 16 27
698 17 24
698 18 25
698 20 25
698 22 25
698 24 27
699 1 14
699 1 18
699 2 11
699 2 13
699 3 8
699 3 10
699 3 18
699 4 7
699 4 19
699 5 10
699 6 9
699 6 23
699 7 20
699 7 22
699 8 13
699 8 17
699 8 27
699 9 12
699 9 24
699 12 25
699 13 26
699 14 17
699 15 26
699 16 21
699 16 27
699 17 20
699 22 27
699 24 27
700 1 8
700 1 12
700 1 16
700 1 18
700 2 5
700 2 7
700 3 16
700 4 17
700 4 23
700 5 18
700 5 22
700 6 9
700 6 21
700 8 11
700 9 18
700 9 20
700 10 13
700 10 27
700 12 15
700 13 18
700 13 26
700 14 17
700 14 25
700 17 24
700 19 22
700 19 24
700 19 26
700 20 27
701 1 8
701 1 16
701 1 18
701 1 24
701 2 5
701 2 7
701 3 18
701 4 13
701 4 17
701 5 12
701 5 16
701 6 9
701 6 11
701 8 25
701 9 16
701 9 26
701 10 15
701 10 27
701 12 15
701 14 17
701 14 21
701 15 22
701 16 23
701 17 20
701 19 24
701 20 23
701 22 27
701 23 26
702 1 18
702 1 26
702 2 17
702 2 25
702 3 10
702 4 9
702 4 17
702 5 8
702 6 17
702 6 19
702 7 14
702 7 16
702 7 20
702 8 13
702 9 12
702 9 16
702 10 25
702 11 24
702 12 15
702 14 21
702 15 22
702 15 24
702 16 25
702 16 27
702 18 27
702 20 27
702 22 27
702 23 26
703 1 18
703 1 20
703 2 11
703 2 21
703 3 12
703 3 14
703 3 18
703 4 15
703 4 19
703 4 21
703 4 25
703 5 8
703 5 10
703 5 12
703 6 13
703 6 15
703 7 26
703 8 25
703 9 22
703 10 21
703 14 17
703 15 26
703 16 19
703 16 27
703 19 24
703 20 23
703 22 25
703 24 27
704 1 12
704 1 16
704 1 24
704 1 26
704 2 11
704 2 15
704 3 26
704 4 11
704 4 27
704 5 10
704 6 21
704 6 27
704 7 10
704 7 12
704 7 20
704 8 13
704 8 19
704 9 14
704 11 14
704 12 23
704 12 27
704 13 16
704 13 18
704 17 24
704 18 23
704 20 23
704 22 25
704 22 27
705 1 8
705 1 10
705 1 18
705 1 24
705 2 17
705 2 23
705 3 8
705 4 7
705 4 17
705 5 16
705 6 13
705 6 15
705 7 12
705 7 18
705 9 12
705 10 25
705 11 14
705 11 18
705 11 26
705 14 27
705 15 18
705 15 20
705 16 21
705 17 22
705 19 22
705 19 24
705 19 26
705 20 27
706 1 4
706 1 10
706 2 11
706 2 21
706 3 12
706 3 22
706 3 26
706 4 27
706 5 8
706 5 10
706 5 12
706 6 13
706 6 27
706 7 14
706 8 17
706 9 18
706 11 18
706 11 20
706 12 17
706 12 23
706 13 24
706 13 26
706 14 17
706 15 24
706 16 19
706 16 23
706 20 23
706 22 25
707 1 8
707 1 16
707 1 20
707 1 22
707 2 23
707 2 25
707 3 8
707 4 7
707 4 25
707 5 26
707 6 11
707 6 15
707 7 10
707 7 16
707 9 20
707 10 19
707 12 15
707 12 19
707 13 18
707 14 17
707 14 27
707 15 26
707 16 19
707 16 25
707 17 22
707 17 24
707 18 21
707 24 27
708 1 8
708 1 20
708 1 22
708 1 24
708 2 5
708 2 19
708 3 24
708 4 25
708 4 27
708 5 8
708 5 18
708 6 17
708 6 27
708 7 14
708 7 16
708 7 26
708 8 11
708 8 25
708 9 16
708 9 18
708 9 20
708 10 15
708 10 21
708 11 14
708 11 22
708 12 23
708 12 25
708 13 26
709 1 4
709 1 6
709 1 8
709 1 12
709 2 9
709 2 11
709 3 26
709 4 27
709 5 22
709 6 21
709 7 14
709 8 13
709 10 13
709 10 17
709 11 18
709 11 26
709 12 19
709 12 21
709 12 27
709 13 16
709 14 21
709 15 20
709 16 19
709 18 25
709 19 24
709 20 23
709 22 27
709 24 27
710 1 12
710 1 16
710 1 18
710 1 26
710 2 19
710 2 25
710 3 16
710 4 17
710 4 19
710 5 20
710 6 17
710 6 21
710 7 14
710 8 13
710 8 21
710 9 22
710 10 13
710 10 27
710 11 26
710 12 15
710 13 18
710 14 17
710 18 21
710 18 27
710 19 24
710 20 23
710 22 27
710 24 27
711 1 10
711 1 12
711 1 22
711 1 26
711 2 9
711 2 27
711 3 8
711 3 12
711 3 14
711 4 7
711 4 15
711 5 12
711 5 16
711 5 18
711 6 11
711 6 19
711 8 11
711 10 21
711 11 20
711 12 23
711 13 16
711 13 24
711 13 26
711 14 27
711 17 24
711 18 23
711 20 23
711 22 25
712 1 6
712 1 8
712 2 9
712 2 11
712 3 6
712 3 12
712 3 22
712 4 13
712 4 23
712 5 24
712 7 22
712 7 24
712 7 26
712 8 27
712 9 18
712 9 22
712 10 19
712 10 21
712 12 21
712 14 21
712 14 23
712 15 20
712 16 23
712 16 25
712 17 20
712 17 22
712 17 26
712 18 27
713 1 24
713 1 26
713 2 7
713 2 21
713 3 6
713 3 20
713 3 26
713 4 15
713 4 27
713 5 12
713 6 11
713 8 11
713 8 21
713 9 22
713 10 13
713 10 19
713 11 20
713 12 15
713 14 17
713 14 19
713 15 20
713 16 25
713 16 27
713 18 23
713 18 25
713 19 22
713 20 25
713 21 24
714 1 4
714 1 24
714 2 15
714 2 23
714 3 12
714 3 14
714 3 22
714 4 11
714 5 10
714 5 22
714 5 24
714 6 21
714 6 25
714 7 10
714 8 19
714 8 21
714 9 12
714 9 18
714 9 22
714 13 18
714 14 17
714 16 23
714 16 27
714 17 20
714 17 22
714 20 27
714 21 26
714 23 26
715 1 12
715 1 22
715 2 11
715 2 25
715 3 26
715 4 9
715 4 11
715 5 8
715 5 18
715 5 26
715 6 19
715 6 27
715 7 16
715 8 17
715 10 13
715 10 17
715 11 18
715 12 21
715 14 17
715 14 21
715 15 20
715 16 19
715 18 21
715 18 25
715 19 24
715 20 23
715 22 25
715 24 27
716 1 4
716 1 26
716 2 11
716 2 13
716 3 6
716 3 10
716 3 22
716 4 25
716 5 24
716 6 23
716 7 10
716 8 17
716 8 23
716 9 12
716 9 16
716 9 22
716 12 15
716 13 22
716 13 26
716 14 21
716 14 27
716 16 21
716 18 21
716 18 23
716 19 24
716 20 25
716 20 27
716 22 25
717 1 4
717 1 22
717 2 9
717 2 13
717 3 6
717 3 8
717 3 14
717 4 21
717 5 20
717 6 19
717 7 18
717 8 15
717 10 13
717 10 15
717 11 16
717 12 23
717 12 25
717 13 22
717 14 19
717 14 21
717 14 25
717 15 18
717 16 25
717 17 26
717 19 26
717 20 27
717 21 24
717 24 27
718 1 4
718 1 10
718 1 12
718 1 14
718 2 9
718 2 15
718 3 8
718 4 7
718 5 12
718 6 11
718 6 21
718 7 10
718 7 20
718 8 19
718 9 16
718 9 18
718 10 25
718 10 27
718 11 22
718 11 24
718 13 24
718 14 25
718 16 25
718 17 26
718 18 27
718 20 27
718 22 27
718 23 26
719 1 4
719 1 26
719 2 13
719 2 25
719 3 6
719 3 8
719 3 14
719 4 21
719 5 20
719 6 15
719 7 16
719 7 18
719 7 20
719 8 21
719 8 23
719 8 25
719 9 12
719 9 14
719 9 16
719 10 17
719 10 23
719 11 24
719 12 25
719 18 23
719 19 22
719 21 26
719 22 27
719 24 27
720 1 4
720 1 8
720 1 18
720 1 24
720 2 19
720 2 23
720 3 16
720 4 17
720 5 8
720 6 13
720 6 17
720 7 10
720 7 12
720 7 18
720 9 24
720 10 25
720 11 26
720 12 27
720 14 17
720 14 27
720 15 20
720 16 19
720 18 25
720 18 27
720 19 22
720 20 27
720 21 26
720 22 25
721 1 4
721 1 14
721 1 20
721 1 22
721 2 23
721 2 25
721 3 6
721 4 15
721 5 8
721 5 16
721 5 20
721 6 25
721 7 26
721 8 17
721 9 18
721 9 20
721 9 26
721 10 21
721 10 27
721 11 18
721 12 19
721 12 21
721 13 22
721 14 19
721 16 19
721 20 25
721 21 24
721 24 27
722 1 16
722 1 20
722 2 17
722 2 25
722 3 26
722 4 13
722 4 17
722 5 12
722 5 18
722 5 26
722 6 23
722 6 27
722 7 12
722 8 11
722 8 23
722 9 22
722 10 15
722 10 19
722 11 14
722 11 18
722 14 17
722 16 19
722 18 23
722 18 25
722 19 22
722 20 25
722 21 24
722 24 27
723 1 8
723 1 14
723 2 9
723 2 13
723 3 22
723 4 9
723 4 21
723 5 20
723 6 9
723 6 19
723 7 18
723 8 17
723 10 13
723 10 17
723 10 19
723 10 21
723 11 16
723 11 24
723 11 26
723 12 15
723 12 23
723 13 22
723 14 17
723 16 27
723 18 27
723 19 26
723 20 25
723 21 24
724 1 4
724 1 8
724 1 14
724 1 26
724 2 15
724 2 25
724 3 24
724 4 7
724 5 22
724 5 24
724 5 26
724 6 21
724 6 27
724 8 27
724 9 14
724 10 13
724 10 27
724 11 20
724 12 17
724 12 19
724 13 16
724 13 26
724 16 25
724 18 23
724 18 25
724 19 22
724 19 26
724 20 27
725 1 4
725 1 12
725 1 14
725 1 22
725 2 15
725 2 23
725 3 24
725 4 27
725 5 12
725 6 11
725 6 27
725 7 26
725 8 11
725 8 21
725 9 18
725 10 13
725 10 17
725 11 22
725 14 17
725 16 19
725 16 23
725 17 22
725 18 21
725 20 23
725 20 25
725 21 26
725 22 27
725 24 27
726 1 4
726 1 8
726 1 10
726 1 22
726 2 11
726 2 15
726 3 16
726 4 7
726 5 16
726 5 18
726 5 22
726 6 19
726 6 23
726 8 23
726 9 24
726 10 25
726 12 15
726 12 25
726 13 26
726 14 17
726 14 21
726 15 22
726 18 21
726 20 23
726 20 27
726 21 26
726 22 25
726 24 27
727 1 8
727 1 16
727 2 17
727 2 21
727 3 8
727 3 18
727 3 22
727 4 7
727 4 23
727 5 12
727 5 18
727 5 24
727 6 9
727 6 11
727 9 16
727 9 18
727 10 13
727 10 15
727 12 25
727 13 18
727 13 26
727 14 17
727 14 27
727 17 20
727 19 22
727 19 24
727 19 26
727 20 27
728 1 6
728 1 16
728 2 5
728 2 15
728 3 10
728 4 9
728 4 25
728 5 8
728 5 24
728 6 23
728 7 16
728 7 18
728 7 22
728 8 13
728 8 15
728 8 21
728 9 12
728 9 26
728 10 15
728 11 14
728 12 27
728 13 18
728 13 20
728 14 17
728 19 22
728 20 27
728 21 24
728 21 26
729 1 10
729 1 26
729 2 11
729 2 25
729 3 24
729 4 11
729 4 23
729 5 22
729 6 11
729 6 13
729 7 10
729 8 13
729 8 15
729 9 12
729 9 16
729 9 26
729 12 17
729 12 23
729 12 25
729 13 22
729 14 17
729 14 21
729 16 27
729 17 20
729 18 25
729 18 27
729 19 24
729 20 23
730 1 12
730 1 26
730 2 13
730 2 25
730 3 16
730 4 17
730 4 25
730 5 18
730 6 19
730 6 25
730 7 26
730 8 19
730 8 27
730 9 20
730 10 23
730 10 27
730 11 14
730 12 27
730 13 16
730 13 24
730 14 23
730 15 22
730 17 22
730 17 24
730 18 21
730 19 24
730 20 23
730 24 27
731 1 8
731 1 10
731 1 22
731 1 24
731 2 7
731 2 25
731 3 6
731 3 10
731 3 26
731 4 13
731 4 27
731 5 14
731 6 9
731 8 21
731 9 14
731 9 20
731 10 13
731 10 19
731 11 18
731 11 24
731 11 26
731 12 17
731 12 27
731 13 16
731 15 20
731 16 19
731 18 23
731 19 22
732 1 16
732 1 18
732 2 15
732 2 27
732 3 18
732 3 22
732 3 26
732 4 15
732 4 17
732 4 21
732 4 25
732 5 8
732 5 10
732 5 12
732 6 13
732 6 15
732 7 16
732 8 17
732 9 20
732 10 21
732 11 24
732 12 25
732 14 25
732 14 27
732 17 20
732 19 22
732 21 24
732 23 26
733 1 4
733 1 16
733 2 13
733 2 15
733 3 10
733 3 12
733 3 26
733 4 27
733 5 10
733 6 9
733 6 27
733 7 18
733 8 19
733 8 23
733 9 24
733 9 26
733 11 24
733 12 25
733 14 21
733 14 25
733 15 20
733 15 26
733 16 27
733 17 20
733 18 27
733 19 22
733 19 26
733 22 25
734 1 4
734 1 14
734 1 18
734 1 20
734 2 11
734 2 13
734 3 6
734 4 21
734 5 8
734 5 18
734 5 22
734 6 11
734 7 10
734 8 23
734 9 18
734 9 24
734 9 26
734 10 27
734 11 18
734 12 17
734 12 27
734 14 17
734 15 20
734 16 19
734 16 25
734 17 26
734 19 22
734 19 24
735 1 6
735 1 8
735 1 22
735 1 26
735 2 23
735 2 27
735 3 6
735 4 15
735 4 27
735 5 10
735 5 14
735 5 26
735 7 10
735 8 21
735 9 12
735 9 20
735 9 26
735 11 14
735 12 19
735 13 16
735 13 18
735 13 26
735 16 27
735 17 24
735 18 25
735 20 25
735 22 25
735 24 27
736 1 12
736 1 22
736 2 11
736 2 23
736 3 6
736 4 19
736 4 23
736 5 8
736 5 18
736 5 24
736 6 11
736 7 10
736 8 17
736 9 14
736 9 16
736 9 24
736 10 13
736 11 24
736 12 27
736 14 27
736 15 26
736 16 25
736 18 25
736 20 23
736 20 25
736 21 26
736 22 27
736 24 27
737 1 4
737 1 6
737 2 7
737 2 9
737 3 10
737 3 14
737 3 22
737 4 15
737 5 16
737 5 18
737 5 22
737 6 19
737 7 20
737 7 22
737 8 11
737 8 27
737 10 13
737 11 22
737 11 26
737 12 23
737 12 25
737 14 23
737 16 23
737 17 24
737 18 21
737 20 27
737 21 24
737 21 26
738 1 4
738 1 14
738 2 11
738 2 13
738 3 8
738 3 10
738 3 20
738 4 7
738 5 14
738 5 16
738 5 20
738 6 17
738 6 19
738 8 19
738 9 26
738 10 25
738 12 23
738 12 25
738 13 20
738 13 22
738 15 22
738 16 21
738 18 21
738 18 27
738 19 26
738 20 25
738 21 24
738 24 27
739 1 4
739 1 22
739 2 23
739 2 27
739 3 6
739 3 12
739 3 14
739 4 15
739 5 16
739 5 20
739 5 22
739 6 11
739 6 17
739 6 23
739 7 18
739 7 20
739 7 24
739 8 11
739 8 25
739 9 18
739 10 13
739 10 17
739 11 26
739 12 27
739 14 17
739 16 19
739 21 24
739 23 26
740 1 20
740 1 22
740 2 11
740 2 19
740 3 12
740 3 16
740 3 22
740 4 13
740 4 23
740 5 14
740 5 16
740 5 24
740 6 17
740 6 25
740 7 14
740 8 15
740 8 17
740 9 18
740 10 15
740 10 19
740 12 15
740 16 19
740 16 21
740 17 26
740 18 27
740 20 27
740 21 24
740 21 26
741 1 8
741 1 14
741 2 7
741 2 17
741 3 18
741 4 7
741 4 21
741 5 22
741 6 9
741 6 25
741 7 26
741 8 13
741 10 13
741 10 25
741 11 24
741 12 15
741 12 27
741 13 26
741 14 17
741 16 19
741 16 27
741 17 26
741 18 21
741 20 23
741 20 27
741 21 26
741 22 25
741 24 27
742 1 4
742 1 16
742 1 18
742 1 20
742 2 21
742 2 23
742 3 8
742 4 7
742 5 16
742 6 11
742 6 17
742 7 10
742 7 18
742 8 23
742 9 24
742 10 27
742 12 17
742 12 27
742 13 26
742 14 17
742 14 19
742 15 20
742 18 23
742 18 27
742 19 22
742 19 26
742 22 25
742 24 27
743 1 4
743 1 6
743 1 12
743 1 16
743 2 11
743 2 15
743 3 10
743 4 9
743 5 8
743 6 17
743 7 12
743 7 18
743 7 20
743 8 21
743 9 12
743 9 22
743 10 27
743 11 14
743 11 26
743 12 23
743 13 16
743 13 18
743 13 24
743 14 25
743 19 24
743 20 23
743 22 27
743 23 26
744 1 24
744 1 26
744 2 13
744 2 27
744 3 10
744 4 9
744 4 27
744 5 18
744 6 9
744 6 17
744 7 16
744 8 11
744 8 15
744 9 14
744 10 13
744 12 15
744 12 23
744 13 24
744 14 17
744 14 25
744 14 27
744 15 22
744 16 21
744 17 20
744 18 27
744 19 26
744 20 25
744 22 25
745 1 8
745 1 10
745 1 22
745 1 24
745 2 11
745 2 15
745 2 25
745 2 27
745 3 6
745 3 8
745 3 12
745 4 13
745 4 15
745 5 16
745 6 25
745 7 24
745 9 12
745 10 21
745 11 14
745 11 20
745 14 19
745 15 18
745 16 25
745 17 26
745 18 27
745 20 27
745 22 27
745 23 26
746 1 4
746 1 6
746 1 8
746 1 12
746 2 13
746 2 15
746 3 16
746 4 23
746 5 24
746 6 11
746 7 10
746 7 24
746 7 26
746 8 15
746 8 21
746 8 23
746 9 12
746 9 14
746 9 20
746 10 27
746 14 19
746 15 18
746 16 23
746 17 22
746 18 21
746 20 27
746 21 26
746 22 25
747 1 4
747 1 20
747 2 15
747 2 21
747 3 12
747 3 14
747 3 18
747 4 19
747 5 12
747 6 11
747 6 19
747 7 24
747 8 11
747 8 25
747 9 26
747 10 13
747 10 17
747 11 18
747 14 17
747 16 21
747 16 27
747 17 26
747 18 21
747 18 25
747 19 24
747 20 23
747 22 25
747 22 27
748 1 4
748 1 20
748 2 9
748 2 13
748 3 6
748 3 8
748 3 14
748 4 19
748 5 18
748 6 15
748 7 26
748 8 25
748 10 13
748 10 25
748 11 24
748 12 21
748 12 23
748 13 20
748 14 19
748 14 23
748 14 25
748 15 18
748 15 26
748 16 23
748 16 27
748 17 22
748 19 22
748 24 27
749 1 4
749 1 18
749 1 20
749 1 24
749 2 25
749 2 27
749 3 6
749 4 17
749 5 8
749 5 16
749 5 20
749 6 27
749 7 10
749 8 15
749 9 12
749 9 14
749 9 20
749 10 27
749 11 26
749 12 21
749 13 22
749 14 19
749 16 19
749 18 23
749 19 22
749 20 27
749 21 24
749 21 26
750 1 4
750 1 6
750 1 16
750 1 24
750 2 21
750 2 23
750 3 12
750 4 11
750 5 10
750 6 25
750 7 10
750 7 16
750 7 26
750 8 15
750 8 27
750 9 14
750 11 14
750 11 16
750 12 21
750 13 20
750 15 18
750 15 20
750 16 21
750 17 22
750 17 24
750 17 26
750 18 27
750 19 22
751 1 4
751 1 22
751 2 13
751 2 23
751 3 10
751 3 12
751 3 24
751 4 25
751 5 10
751 6 9
751 6 25
751 7 26
751 8 17
751 8 27
751 9 16
751 9 24
751 11 16
751 12 15
751 14 19
751 14 23
751 15 18
751 15 24
751 18 27
751 20 23
751 20 27
751 21 26
751 22 25
751 24 27
752 1 8
752 1 12
752 2 7
752 2 27
752 3 16
752 4 7
752 4 17
752 5 18
752 6 9
752 6 25
752 7 26
752 8 11
752 10 23
752 10 25
752 11 22
752 11 26
752 12 27
752 13 22
752 14 21
752 14 27
752 15 20
752 16 27
752 17 20
752 17 26
752 18 25
752 19 24
752 21 24
752 21 26
753 1 12
753 1 18
753 1 20
753 1 26
753 2 5
753 2 27
753 3 12
753 4 9
753 4 11
753 5 8
753 5 18
753 6 25
753 6 27
753 7 24
753 8 17
753 10 15
753 10 17
753 11 14
753 11 18
753 13 20
753 14 19
753 16 19
753 16 23
753 17 24
753 18 25
753 19 22
753 21 26
753 22 25
754 1 22
754 1 24
754 2 13
754 2 15
754 3 16
754 4 11
754 4 13
754 5 10
754 5 14
754 5 16
754 6 17
754 6 19
754 7 10
754 8 19
754 8 27
754 9 12
754 9 14
754 9 26
754 12 25
754 13 24
754 14 19
754 14 23
754 15 18
754 15 22
754 18 21
754 20 23
754 20 27
754 23 26
755 1 6
755 1 10
755 2 5
755 2 11
755 3 22
755 4 23
755 4 27
755 5 12
755 5 26
755 6 9
755 7 26
755 8 17
755 8 25
755 9 12
755 9 16
755 10 15
755 11 14
755 11 22
755 12 23
755 12 25
755 13 16
755 13 18
755 13 20
755 14 21
755 18 25
755 19 24
755 20 23
755 24 27
756 1 6
756 1 8
756 1 10
756 1 26
756 2 5
756 2 11
756 3 12
756 3 16
756 3 26
756 4 17
756 4 25
756 6 25
756 7 24
756 8 23
756 9 22
756 10 27
756 12 27
756 13 16
756 14 21
756 14 27
756 15 18
756 15 20
756 15 26
756 18 25
756 19 24
756 20 23
756 22 27
756 23 26
757 1 4
757 1 6
757 1 16
757 1 22
757 2 17
757 2 21
757 3 24
757 4 23
757 5 8
757 6 15
757 7 10
757 7 14
757 7 22
757 8 23
757 9 26
757 10 27
757 11 14
757 12 19
757 12 27
757 13 16
757 13 18
757 13 22
757 18 21
757 20 25
757 20 27
757 21 24
757 22 27
757 23 26
758 1 16
758 1 18
758 2 5
758 2 27
758 3 18
758 3 22
758 3 26
758 4 9
758 4 17
758 4 21
758 4 25
758 5 8
758 5 16
758 6 25
758 6 27
758 7 10
758 8 15
758 9 12
758 9 14
758 10 25
758 11 24
758 12 21
758 13 20
758 14 17
758 17 20
758 19 22
758 21 24
758 23 26
759 1 4
759 1 14
759 1 24
759 1 26
759 2 21
759 2 23
759 3 20
759 4 27
759 5 8
759 5 14
759 5 20
759 6 15
759 6 19
759 7 10
759 8 27
759 9 12
759 9 14
759 9 26
759 10 15
759 11 16
759 12 25
759 13 16
759 13 22
759 13 24
759 14 21
759 15 18
759 17 22
759 18 21
760 1 24
760 1 26
760 2 13
760 2 19
760 3 14
760 3 18
760 3 26
760 4 15
760 4 27
760 5 8
760 5 16
760 5 18
760 6 25
760 6 27
760 7 22
760 8 21
760 9 16
760 10 17
760 10 21
760 11 20
760 12 17
760 12 19
760 14 17
760 18 21
760 18 25
760 19 24
760 20 23
760 22 25
761 1 4
761 1 16
761 2 17
761 2 19
761 3 20
761 3 22
761 3 26
761 4 27
761 5 22
761 6 23
761 6 27
761 7 10
761 8 15
761 8 27
761 9 12
761 9 14
761 9 26
761 10 23
761 11 24
761 12 25
761 13 18
761 14 17
761 16 27
761 17 26
761 18 25
761 20 25
761 21 24
761 23 26
762 1 12
762 1 18
762 2 5
762 2 11
762 3 8
762 4 7
762 4 21
762 5 18
762 5 20
762 6 11
762 6 17
762 6 23
762 6 27
762 7 22
762 7 26
762 8 11
762 9 26
762 10 13
762 10 27
762 12 17
762 14 17
762 14 27
762 15 24
762 16 19
762 16 23
762 20 23
762 22 25
762 24 27
763 1 10
763 1 12
763 2 5
763 2 17
763 3 12
763 3 14
763 3 16
763 4 7
763 4 11
763 4 21
763 4 25
763 5 10
763 5 18
763 6 9
763 6 19
763 7 20
763 7 24
763 8 11
763 8 27
763 11 26
763 13 26
763 14 25
763 15 22
763 16 21
763 18 21
763 20 23
763 22 25
763 24 27
764 1 24
764 1 26
764 2 5
764 2 9
764 3 10
764 3 22
764 3 24
764 4 19
764 4 21
764 6 9
764 6 19
764 7 18
764 8 11
764 8 27
764 9 26
764 10 15
764 10 19
764 10 25
764 11 16
764 11 18
764 12 25
764 12 27
764 13 16
764 14 23
764 14 25
764 15 20
764 15 22
764 17 20
765 1 12
765 1 14
765 1 16
765 1 26
765 2 17
765 2 25
765 3 14
765 4 15
765 4 17
765 5 18
765 6 9
765 6 15
765 7 16
765 7 18
765 7 20
765 8 11
765 8 21
765 10 13
765 10 15
765 11 16
765 11 22
765 12 27
765 16 23
765 17 24
765 19 24
765 20 23
765 22 27
765 23 26
766 1 8
766 1 22
766 2 7
766 2 21
766 3 18
766 4 7
766 4 17
766 5 16
766 6 15
766 6 27
766 7 10
766 8 27
766 9 22
766 9 24
766 9 26
766 10 15
766 10 17
766 10 21
766 11 14
766 11 20
766 11 24
766 12 17
766 12 19
766 13 16
766 14 25
766 15 26
766 18 21
766 20 23
767 1 4
767 1 6
767 2 7
767 2 9
767 3 10
767 3 12
767 3 24
767 4 13
767 5 14
767 5 16
767 5 24
767 6 17
767 7 18
767 7 24
767 8 19
767 8 27
767 10 27
767 11 26
767 12 25
767 14 25
767 15 22
767 16 23
767 18 23
767 20 23
767 20 27
767 21 26
767 22 25
767 24 27
768 1 6
768 1 10
768 2 5
768 2 9
768 3 14
768 4 15
768 4 27
768 5 8
768 5 26
768 6 25
768 7 10
768 7 18
768 7 24
768 8 15
768 8 17
768 8 23
768 9 12
768 9 14
768 11 18
768 12 17
768 13 16
768 15 22
768 16 21
768 17 20
768 19 24
768 20 23
768 22 27
768 23 26
769 1 20
769 1 24
769 2 15
769 2 19
769 3 18
769 4 15
769 4 17
769 5 14
769 6 13
769 6 17
769 7 12
769 8 11
769 8 17
769 9 18
769 10 19
769 10 21
769 11 16
769 11 22
769 12 27
769 13 16
769 13 26
769 14 25
769 15 24
769 16 19
769 16 23
769 20 23
769 22 27
769 23 26
770 1 6
770 1 22
770 1 24
770 1 26
770 2 21
770 2 27
770 3 6
770 3 12
770 3 20
770 4 11
770 4 27
770 5 8
770 5 10
770 5 26
770 6 15
770 6 19
770 7 16
770 7 18
770 7 24
770 8 25
770 9 16
770 10 15
770 12 15
770 13 20
770 14 17
770 14 19
770 18 23
770 19 22
771 1 8
771 1 12
771 1 14
771 1 22
771 2 7
771 2 15
771 3 6
771 3 12
771 3 16
771 4 17
771 4 27
771 5 26
771 6 11
771 8 11
771 9 22
771 10 23
771 10 25
771 11 26
771 12 23
771 12 27
771 13 16
771 13 18
771 13 20
771 14 21
771 18 27
771 19 24
771 20 23
771 24 27
772 1 8
772 1 16
772 2 9
772 2 15
772 3 14
772 4 9
772 4 11
772 5 20
772 6 9
772 6 19
772 7 18
772 8 17
772 10 15
772 10 17
772 10 19
772 10 27
772 11 14
772 11 20
772 12 21
772 12 27
772 13 26
772 15 26
772 16 25
772 17 24
772 18 23
772 19 22
772 22 27
772 24 27
773 1 8
773 1 26
773 2 7
773 2 19
773 3 20
773 4 7
773 4 23
773 5 12
773 6 9
773 6 11
773 7 24
773 8 25
773 10 15
773 10 25
773 11 14
773 11 24
773 12 23
773 13 22
773 14 17
773 16 25
773 16 27
773 17 22
773 17 24
773 18 21
773 18 27
773 19 24
773 19 26
773 20 23
774 1 16
774 1 18
774 2 5
774 2 11
774 3 10
774 3 18
774 3 24
774 4 9
774 4 25
774 6 9
774 6 11
774 7 12
774 8 13
774 8 27
774 9 26
774 10 13
774 10 17
774 10 23
774 11 16
774 12 15
774 13 22
774 14 17
774 14 21
774 17 20
774 19 24
774 20 23
774 22 27
774 23 26
775 1 4
775 1 6
775 2 15
775 2 27
775 3 12
775 3 14
775 3 24
775 4 11
775 5 8
775 5 10
775 5 24
775 6 27
775 7 26
775 8 25
775 9 22
775 10 23
775 12 23
775 13 20
775 14 19
775 16 19
775 16 27
775 17 26
775 18 21
775 18 25
775 19 24
775 20 23
775 22 25
775 24 27
776 1 4
776 1 14
776 1 16
776 1 18
776 2 23
776 2 27
776 3 22
776 4 19
776 5 16
776 6 17
776 6 19
776 7 20
776 8 11
776 8 17
776 9 18
776 9 20
776 9 24
776 10 13
776 10 25
776 12 15
776 12 17
776 13 18
776 13 26
776 14 27
776 18 23
776 19 22
776 21 24
776 23 26
777 1 4
777 1 8
777 1 10
777 1 24
777 2 7
777 2 11
777 2 17
777 2 25
777 3 6
777 3 16
777 3 22
777 4 23
777 5 8
777 6 15
777 7 12
777 7 14
777 9 12
777 10 27
777 11 18
777 11 26
777 13 18
777 14 17
777 16 21
777 17 20
777 19 26
777 20 25
777 22 25
777 24 27
778 1 12
778 1 18
778 2 5
778 2 19
778 3 20
778 4 9
778 4 21
778 5 10
778 5 12
778 6 13
778 6 19
778 6 21
778 6 25
778 7 10
778 7 14
778 7 26
778 8 21
778 8 27
778 11 14
778 13 16
778 13 18
778 15 26
778 16 25
778 17 24
778 19 24
778 20 23
778 22 25
778 22 27
779 1 6
779 1 26
779 2 5
779 2 25
779 3 24
779 4 21
779 4 23
779 5 8
779 5 20
779 6 19
779 7 16
779 7 18
779 7 26
779 8 15
779 8 23
779 8 25
779 9 18
779 9 20
779 9 22
779 10 15
779 10 17
779 11 22
779 12 15
779 12 23
779 13 24
779 14 25
779 14 27
779 16 27
780 1 18
780 1 20
780 2 5
780 2 17
780 3 16
780 4 7
780 4 15
780 5 14
780 5 20
780 6 13
780 6 21
780 8 13
780 8 15
780 9 12
780 10 15
780 10 27
780 11 14
780 11 24
780 11 26
780 12 23
780 13 22
780 14 17
780 14 19
780 16 27
780 17 26
780 18 25
780 19 22
780 19 24
781 1 4
781 1 14
781 2 9
781 2 23
781 3 6
781 3 8
781 3 22
781 4 15
781 5 16
781 6 21
781 7 16
781 7 18
781 7 20
781 8 11
781 8 15
781 8 25
781 9 14
781 9 24
781 10 13
781 10 27
781 11 18
781 11 26
781 12 15
781 12 17
781 19 26
781 20 25
781 22 25
781 24 27
782 1 14
782 1 26
782 2 15
782 2 25
782 3 6
782 4 11
782 4 15
782 5 8
782 5 10
782 5 16
782 6 25
782 7 24
782 8 17
782 9 18
782 10 19
782 12 15
782 12 19
782 13 20
782 14 27
782 16 19
782 16 25
782 16 27
782 17 22
782 17 24
782 18 21
782 20 27
782 22 27
782 23 26
783 1 4
783 1 6
783 1 14
783 1 20
783 2 7
783 2 21
783 3 8
783 4 13
783 5 8
783 5 10
783 5 12
783 6 15
783 6 23
783 6 25
783 7 22
783 7 26
783 9 26
783 10 25
783 11 16
783 12 15
783 14 19
783 15 18
783 16 25
783 17 24
783 18 23
783 20 23
783 22 27
783 24 27
784 1 6
784 1 8
784 2 5
784 2 9
784 3 14
784 4 15
784 4 21
784 5 16
784 5 22
784 6 23
784 7 16
784 7 24
784 7 26
784 8 27
784 9 14
784 9 16
784 10 13
784 10 27
784 11 16
784 11 18
784 11 26
784 12 15
784 12 19
784 15 20
784 17 20
784 17 22
784 17 24
784 18 25
785 1 6
785 1 8
785 1 16
785 1 20
785 2 5
785 2 21
785 3 8
785 3 22
785 3 24
785 4 7
785 4 25
785 6 15
785 7 14
785 7 26
785 8 17
785 8 27
785 9 18
785 9 20
785 9 22
785 10 23
785 10 27
785 11 18
785 12 17
785 12 27
785 13 26
785 14 17
785 16 19
785 24 27
786 1 4
786 1 10
786 1 16
786 1 18
786 2 11
786 2 15
786 3 6
786 4 19
786 5 8
786 5 10
786 5 20
786 6 11
786 7 12
786 8 21
786 9 12
786 9 22
786 9 24
786 10 25
786 10 27
786 11 14
786 13 24
786 14 25
786 16 25
786 17 26
786 18 27
786 20 27
786 22 27
786 23 26
787 1 10
787 1 14
787 2 11
787 2 21
787 3 22
787 4 11
787 4 27
787 5 26
787 6 9
787 6 11
787 7 12
787 7 18
787 7 26
787 8 13
787 8 17
787 10 13
787 12 19
787 12 21
787 12 27
787 13 16
787 14 21
787 15 20
787 16 19
787 18 25
787 19 24
787 20 23
787 22 27
787 24 27
788 1 4
788 1 12
788 2 11
788 2 27
788 3 6
788 3 8
788 3 10
788 4 15
788 5 16
788 6 19
788 7 20
788 8 27
788 9 20
788 9 22
788 9 26
788 10 15
788 10 19
788 10 23
788 11 24
788 11 26
788 12 15
788 13 24
788 14 17
788 14 23
788 16 19
788 18 21
788 18 23
788 22 25
789 1 4
789 1 6
789 2 19
789 2 27
789 3 12
789 3 18
789 3 26
789 4 11
789 5 8
789 5 10
789 5 26
789 6 27
789 7 22
789 8 23
789 9 14
789 10 13
789 12 17
789 13 16
789 13 26
789 14 23
789 15 24
789 16 25
789 18 25
789 20 25
789 20 27
789 21 24
789 22 27
789 23 26
790 1 4
790 1 16
790 2 11
790 2 15
790 3 8
790 3 10
790 3 26
790 4 7
790 5 26
790 6 19
790 6 25
790 7 16
790 7 18
790 8 15
790 8 21
790 8 25
790 9 12
790 9 22
790 9 24
790 10 27
790 12 15
790 13 22
790 14 17
790 14 21
790 18 21
790 20 23
790 20 25
790 24 27
791 1 6
791 1 8
791 1 14
791 1 18
791 2 5
791 2 17
791 3 14
791 3 16
791 3 26
791 4 13
791 4 27
791 6 13
791 7 10
791 8 19
791 9 14
791 9 20
791 9 22
791 10 13
791 11 22
791 12 23
791 12 27
791 14 23
791 15 18
791 15 20
791 15 24
791 16 25
791 21 24
791 23 26
792 1 8
792 1 16
792 2 7
792 2 15
792 3 14
792 4 7
792 4 11
792 5 24
792 6 25
792 6 27
792 7 10
792 8 27
792 9 16
792 9 20
792 9 26
792 10 15
792 10 19
792 10 25
792 11 14
792 11 24
792 12 19
792 12 23
792 13 18
792 15 18
792 17 20
792 19 22
792 21 26
792 22 25
793 1 4
793 1 12
793 1 14
793 1 22
793 2 15
793 2 17
793 3 6
793 4 11
793 5 8
793 5 10
793 5 22
793 6 17
793 7 18
793 8 27
793 9 26
793 10 23
793 12 23
793 13 24
793 14 21
793 16 19
793 16 21
793 17 22
793 18 27
793 20 25
793 20 27
793 21 24
793 22 27
793 23 26
794 1 4
794 1 6
794 1 8
794 1 14
794 2 9
794 2 15
794 3 18
794 4 19
794 5 20
794 6 13
794 7 12
794 8 11
794 10 15
794 10 27
794 11 14
794 11 26
794 12 25
794 13 20
794 13 24
794 14 19
794 14 23
794 15 18
794 16 23
794 16 27
794 17 22
794 19 22
794 21 24
794 23 26
795 1 12
795 1 20
795 1 24
795 1 26
795 2 13
795 2 27
795 3 14
795 3 18
795 3 20
795 4 21
795 4 27
795 5 18
795 6 19
795 6 21
795 7 22
795 8 19
795 8 23
795 9 16
795 10 15
795 10 23
795 11 24
795 12 15
795 14 17
795 15 20
795 16 19
795 20 23
795 21 26
795 22 25
796 1 8
796 1 10
796 1 18
796 1 20
796 2 11
796 2 21
796 2 23
796 2 25
796 3 6
796 3 8
796 3 12
796 4 13
796 4 25
796 5 26
796 6 21
796 7 20
796 9 12
796 10 17
796 11 14
796 11 16
796 14 25
796 15 24
796 16 23
796 18 23
796 19 22
796 21 26
796 22 27
796 24 27
797 1 10
797 1 12
797 1 14
797 1 22
797 2 15
797 2 21
797 3 10
797 4 9
797 4 21
797 5 20
797 6 9
797 6 19
797 7 26
797 8 11
797 8 25
797 9 22
797 12 25
797 13 24
797 14 23
797 16 21
797 16 23
797 17 20
797 18 23
797 18 27
797 19 22
797 19 26
797 22 25
797 24 27
798 1 14
798 1 16
798 2 13
798 2 27
798 3 12
798 4 11
798 4 27
798 5 10
798 6 17
798 6 27
798 7 10
798 7 18
798 7 26
798 8 19
798 8 25
798 9 24
798 11 24
798 11 26
798 12 23
798 13 22
798 13 26
798 14 21
798 15 18
798 15 20
798 15 26
798 16 27
798 20 25
798 22 25
799 1 10
799 1 16
799 1 18
799 1 20
799 2 11
799 2 21
799 3 12
799 3 16
799 3 22
799 4 13
799 4 27
799 5 14
799 5 16
799 5 26
799 6 17
799 6 25
799 7 14
799 8 15
799 8 17
799 9 18
799 10 15
799 12 15
799 16 23
799 17 24
799 19 24
799 20 23
799 22 27
799 23 26
800 1 22
800 1 26
800 2 21
800 2 27
800 3 8
800 4 7
800 4 21
800 5 20
800 6 11
800 6 19
800 7 10
800 7 18
800 8 27
800 9 16
800 10 17
800 12 17
800 12 19
800 13 24
800 14 17
800 14 25
800 15 26
800 16 27
800 18 21
800 18 25
800 18 27
800 19 24
800 20 23
800 22 25
801 1 4
801 1 10
801 1 14
801 1 16
801 2 17
801 2 27
801 3 26
801 4 9
801 5 8
801 5 14
801 5 26
801 6 23
801 6 25
801 7 22
801 8 13
801 10 13
801 11 16
801 12 15
801 12 21
801 13 22
801 14 23
801 14 27
801 15 18
801 15 20
801 18 27
801 19 24
801 20 23
801 24 27
802 1 6
802 1 8
802 1 22
802 1 24
802 2 5
802 2 27
802 3 8
802 3 12
802 3 26
802 4 7
802 4 13
802 6 21
802 7 14
802 7 20
802 8 19
802 8 25
802 9 12
802 9 14
802 9 16
802 10 17
802 10 25
802 11 26
802 15 20
802 16 19
802 18 23
802 18 25
802 19 22
802 24 27
803 1 8
803 1 10
803 1 12
803 1 16
803 2 5
803 2 7
803 3 12
803 4 13
803 4 27
803 5 16
803 5 18
803 6 19
803 6 21
803 8 21
803 9 22
803 10 15
803 11 14
803 13 16
803 13 26
803 14 25
803 15 22
803 15 24
803 16 21
803 17 20
803 17 24
803 17 26
803 18 27
803 20 23
804 1 8
804 1 22
804 2 9
804 2 23
804 3 14
804 4 9
804 4 13
804 5 12
804 6 9
804 6 11
804 7 20
804 8 21
804 10 13
804 10 21
804 10 23
804 10 25
804 11 18
804 11 20
804 12 17
804 13 16
804 14 23
804 15 24
804 16 25
804 18 25
804 19 26
804 21 26
804 22 27
804 24 27
805 1 4
805 1 6
805 2 7
805 2 9
805 3 10
805 3 12
805 3 22
805 4 13
805 5 14
805 5 16
805 5 22
805 6 17
805 7 18
805 7 22
805 8 19
805 8 21
805 10 21
805 11 24
805 12 23
805 14 23
805 15 26
805 16 27
805 18 27
805 20 25
805 20 27
805 21 24
805 22 27
805 23 26
806 1 14
806 1 16
806 1 18
806 1 26
806 2 23
806 2 27
806 3 16
806 4 17
806 4 23
806 5 22
806 6 17
806 6 19
806 7 10
806 8 15
806 8 17
806 9 12
806 9 14
806 9 18
806 10 19
806 11 20
806 12 25
806 13 26
806 18 23
806 18 25
806 19 22
806 20 25
806 21 24
806 24 27
807 1 6
807 1 8
807 1 16
807 1 18
807 2 9
807 2 27
807 3 6
807 3 10
807 3 26
807 4 11
807 4 25
807 5 12
807 5 22
807 5 24
807 6 19
807 6 21
807 7 10
807 7 12
807 7 14
807 8 15
807 13 22
807 14 21
807 16 21
807 17 20
807 18 27
807 19 24
807 19 26
807 20 23
808 1 16
808 1 26
808 2 5
808 2 25
808 3 22
808 4 19
808 4 21
808 5 16
808 5 18
808 6 11
808 6 15
808 6 21
808 6 25
808 7 10
808 7 14
808 7 24
808 8 21
808 8 23
808 9 20
808 10 13
808 11 18
808 11 20
808 12 15
808 12 17
808 14 27
808 15 26
808 22 25
808 24 27
809 1 4
809 1 6
809 1 16
809 1 18
809 2 7
809 2 19
809 3 8
809 4 15
809 5 8
809 5 12
809 5 14
809 6 11
809 6 25
809 6 27
809 7 10
809 7 20
809 9 12
809 10 21
809 11 22
809 11 24
809 13 24
809 14 25
809 16 25
809 17 26
809 18 27
809 20 27
809 22 27
809 23 26
810 1 8
810 1 22
810 2 7
810 2 21
810 3 20
810 4 7
810 4 11
810 5 12
810 5 18
810 5 20
810 6 13
810 6 21
810 6 23
810 6 27
810 7 10
810 8 23
810 9 14
810 10 13
810 12 17
810 13 16
810 14 23
810 15 24
810 16 27
810 18 27
810 19 26
810 21 26
810 22 25
810 24 27
811 1 4
811 1 8
811 1 12
811 1 14
811 2 7
811 2 15
811 3 6
811 4 11
811 5 8
811 5 10
811 5 22
811 6 21
811 7 16
811 7 20
811 8 19
811 8 27
811 9 12
811 9 24
811 9 26
811 10 23
811 13 26
811 14 27
811 16 27
811 17 20
811 18 25
811 18 27
811 19 22
811 19 24
812 1 4
812 1 6
812 1 14
812 1 16
812 2 17
812 2 23
812 3 24
812 4 13
812 5 12
812 6 11
812 7 16
812 8 11
812 8 15
812 9 20
812 10 21
812 10 27
812 11 14
812 12 27
812 13 24
812 13 26
812 14 21
812 14 23
812 15 18
812 15 20
812 18 23
812 19 22
812 21 26
812 22 25
813 1 12
813 1 16
813 2 11
813 2 21
813 3 22
813 4 9
813 4 11
813 5 8
813 6 11
813 6 13
813 7 10
813 7 14
813 7 26
813 8 25
813 9 22
813 9 24
813 10 15
813 10 19
813 10 21
813 12 15
813 14 27
813 15 18
813 16 21
813 17 20
813 18 27
813 19 24
813 19 26
813 20 23
814 1 6
814 1 18
814 2 5
814 2 19
814 3 20
814 4 9
814 4 27
814 5 8
814 5 12
814 6 13
814 7 14
814 8 11
814 10 25
814 10 27
814 11 14
814 11 24
814 12 19
814 12 23
814 12 27
814 13 16
814 13 18
814 15 24
814 16 23
814 17 22
814 19 22
814 20 27
814 21 26
814 23 26
815 1 24
815 1 26
815 2 21
815 2 23
815 3 6
815 4 19
815 4 21
815 5 8
815 5 18
815 5 22
815 6 23
815 7 10
815 8 17
815 9 12
815 9 16
815 9 22
815 10 23
815 11 24
815 12 25
815 13 16
815 14 25
815 14 27
815 15 18
815 15 20
815 15 22
815 20 27
815 21 26
815 22 25
816 1 10
816 1 20
816 2 7
816 2 9
816 3 6
816 3 16
816 3 20
816 4 21
816 4 27
816 5 26
816 6 15
816 8 13
816 8 15
816 9 12
816 9 16
816 10 19
816 11 18
816 12 17
816 14 17
816 14 25
816 15 26
816 16 19
816 16 27
816 17 24
816 18 23
816 19 22
816 22 27
816 24 27
817 1 4
817 1 6
817 1 8
817 1 10
817 2 25
817 2 27
817 3 24
817 4 17
817 5 16
817 6 11
817 7 12
817 8 27
817 9 12
817 9 20
817 9 26
817 10 17
817 10 19
817 10 25
817 11 14
817 11 16
817 13 20
817 14 19
817 15 18
817 17 24
817 18 23
817 19 22
817 21 26
817 22 25
818 1 16
818 1 18
818 1 22
818 1 24
818 2 25
818 2 27
818 3 16
818 4 17
818 4 27
818 5 8
818 6 13
818 6 17
818 7 10
818 7 12
818 7 18
818 8 27
818 9 26
818 10 19
818 11 20
818 12 21
818 14 17
818 14 21
818 15 22
818 18 21
818 18 27
818 19 24
818 19 26
818 20 23
819 1 18
819 1 22
819 2 7
819 2 23
819 3 10
819 4 7
819 4 9
819 5 14
819 6 15
819 6 17
819 7 18
819 8 15
819 8 19
819 8 23
819 8 25
819 9 12
819 9 14
819 10 23
819 11 24
819 12 25
819 13 26
819 15 26
819 16 19
819 16 27
819 19 22
819 20 25
819 20 27
819 21 24
820 1 4
820 1 14
820 2 13
820 2 23
820 3 6
820 3 12
820 3 24
820 4 15
820 5 16
820 6 25
820 7 12
820 7 16
820 7 26
820 8 11
820 8 17
820 9 26
820 10 21
820 10 27
820 11 18
820 11 20
820 12 15
820 12 27
820 13 20
820 13 22
820 14 19
820 15 18
820 22 27
820 24 27
821 1 4
821 1 8
821 2 9
821 2 11
821 3 12
821 3 14
821 3 16
821 4 7
821 5 14
821 6 15
821 6 23
821 7 16
821 7 24
821 8 25
821 9 16
821 9 26
821 10 17
821 10 27
821 12 17
821 13 18
821 15 18
821 15 22
821 16 21
821 17 20
821 19 22
821 20 27
821 21 24
821 21 26
822 1 18
822 1 20
822 1 22
822 1 24
822 2 25
822 2 27
822 3 20
822 4 19
822 4 27
822 5 12
822 6 11
822 6 19
822 7 10
822 8 19
822 8 21
822 9 16
822 9 18
822 9 22
822 10 15
822 11 14
822 11 18
822 12 27
822 13 26
822 14 17
822 16 23
822 17 24
822 17 26
822 18 27
823 1 18
823 1 22
823 2 5
823 2 21
823 3 26
823 4 7
823 4 27
823 5 18
823 5 20
823 6 15
823 6 17
823 8 15
823 8 27
823 9 14
823 10 25
823 10 27
823 11 14
823 11 20
823 11 24
823 12 19
823 12 23
823 13 16
823 15 20
823 16 19
823 19 22
823 20 27
823 21 24
823 21 26
824 1 4
824 1 10
824 1 22
824 1 26
824 2 9
824 2 21
824 3 8
824 4 7
824 5 26
824 6 15
824 6 25
824 7 10
824 7 16
824 8 17
824 9 18
824 9 20
824 10 23
824 10 25
824 11 14
824 11 16
824 11 18
824 12 19
824 12 23
824 13 24
824 14 25
824 20 23
824 22 27
824 24 27
825 1 20
825 1 22
825 1 24
825 1 26
825 2 13
825 2 15
825 2 17
825 2 19
825 3 6
825 3 8
825 3 10
825 4 11
825 4 19
825 5 18
825 6 17
825 7 16
825 8 15
825 9 14
825 10 13
825 12 19
825 12 21
825 13 22
825 14 23
825 15 24
825 16 25
825 17 26
825 18 27
825 20 27
826 1 8
826 1 24
826 2 7
826 2 25
826 3 26
826 4 7
826 4 27
826 5 20
826 6 9
826 6 21
826 7 22
826 8 23
826 10 21
826 10 23
826 11 14
826 12 19
826 12 21
826 13 16
826 13 18
826 13 22
826 14 23
826 15 24
826 16 25
826 17 26
826 18 27
826 20 27
826 22 25
826 22 27
827 1 14
827 1 18
827 2 13
827 2 27
827 3 18
827 3 20
827 3 26
827 4 9
827 4 13
827 4 17
827 4 25
827 5 8
827 5 20
827 5 22
827 6 17
827 6 19
827 7 16
827 8 23
827 9 16
827 9 24
827 10 13
827 10 15
827 11 24
827 12 25
827 12 27
827 14 17
827 21 26
827 22 25
828 1 16
828 1 22
828 1 24
828 1 26
828 2 5
828 2 27
828 3 22
828 4 13
828 4 21
828 5 12
828 5 16
828 6 11
828 6 27
828 7 10
828 7 16
828 7 26
828 8 17
828 8 25
828 9 18
828 10 15
828 12 15
828 14 19
828 14 21
828 15 18
828 16 21
828 17 20
828 17 24
828 20 23
829 1 8
829 1 12
829 1 18
829 1 20
829 2 5
829 2 7
829 3 20
829 4 21
829 4 25
829 5 12
829 5 26
829 6 11
829 6 27
829 8 11
829 9 18
829 10 15
829 10 17
829 11 14
829 12 17
829 12 21
829 13 16
829 13 24
829 13 26
829 14 27
829 16 23
829 17 22
829 19 22
829 21 24
830 1 4
830 1 14
830 1 16
830 1 24
830 2 7
830 2 25
830 3 6
830 4 13
830 5 10
830 5 12
830 5 16
830 6 9
830 7 16
830 7 26
830 8 19
830 8 27
830 10 19
830 11 20
830 12 15
830 14 23
830 15 20
830 15 22
830 16 19
830 17 22
830 17 24
830 17 26
830 18 21
830 18 27
831 1 12
831 1 18
831 2 11
831 2 19
831 3 20
831 4 9
831 4 11
831 5 8
831 5 16
831 5 20
831 6 21
831 6 27
831 7 26
831 8 15
831 10 13
831 10 15
831 11 16
831 12 17
831 14 17
831 14 25
831 15 26
831 16 19
831 16 27
831 17 24
831 18 23
831 19 22
831 22 27
831 24 27
832 1 10
832 1 12
832 1 18
832 1 26
832 2 9
832 2 27
832 3 18
832 4 19
832 4 27
832 5 20
832 6 21
832 6 27
832 7 22
832 8 25
832 8 27
832 10 25
832 11 24
832 12 17
832 13 16
832 13 24
832 13 26
832 14 21
832 14 23
832 15 20
832 16 19
832 19 26
832 21 26
832 22 25
833 1 12
833 1 24
833 2 7
833 2 11
833 3 6
833 3 10
833 3 24
833 4 21
833 4 23
833 5 20
833 6 9
833 8 11
833 8 15
833 9 16
833 9 20
833 10 17
833 10 21
833 10 25
833 11 14
833 12 25
833 13 26
833 14 17
833 16 19
833 17 26
833 18 21
833 18 27
833 22 25
833 22 27
834 1 20
834 1 26
834 2 21
834 2 23
834 3 16
834 4 15
834 4 23
834 5 24
834 6 13
834 6 15
834 7 12
834 7 22
834 7 24
834 8 25
834 8 27
834 9 12
834 10 19
834 10 27
834 11 14
834 11 18
834 11 22
834 14 17
834 15 22
834 16 21
834 18 21
834 20 27
834 22 27
834 23 26
835 1 8
835 1 18
835 1 20
835 1 26
835 2 21
835 2 27
835 3 8
835 4 7
835 4 27
835 5 24
835 6 11
835 6 25
835 7 10
835 7 26
835 9 18
835 10 17
835 12 17
835 12 25
835 13 16
835 14 23
835 14 25
835 15 20
835 15 22
835 15 26
835 16 19
835 17 26
835 22 27
835 24 27
836 1 18
836 1 26
836 2 15
836 2 17
836 3 12
836 3 14
836 3 26
836 4 23
836 4 27
836 5 14
836 6 13
836 6 23
836 7 22
836 8 11
836 8 13
836 9 16
836 10 17
836 10 19
836 11 20
836 11 22
836 12 17
836 12 23
836 12 25
836 13 16
836 18 25
836 20 25
836 21 24
836 24 27
837 1 16
837 1 20
837 2 7
837 2 15
837 3 6
837 3 12
837 3 20
837 4 21
837 4 23
837 5 24
837 6 11
837 8 11
837 8 15
837 9 14
837 10 13
837 10 25
837 11 24
837 12 15
837 12 19
837 12 23
837 13 18
837 13 26
837 14 17
837 16 19
837 18 27
837 19 22
837 22 27
837 23 26
838 1 6
838 1 8
838 2 5
838 2 13
838 3 8
838 3 10
838 3 12
838 4 7
838 4 17
838 4 21
838 4 27
838 5 14
838 5 26
838 6 25
838 7 22
838 7 24
838 9 22
838 10 21
838 11 18
838 12 17
838 14 17
838 15 26
838 16 19
838 16 27
838 18 21
838 20 23
838 20 27
838 24 27
839 1 4
839 1 16
839 2 21
839 2 23
839 3 6
839 3 20
839 3 24
839 4 17
839 5 8
839 6 27
839 7 10
839 7 20
839 7 26
839 8 17
839 9 18
839 10 19
839 11 26
839 12 19
839 12 25
839 13 22
839 14 19
839 14 21
839 15 18
839 16 21
839 17 20
839 20 25
839 22 25
839 24 27
840 1 10
840 1 14
840 1 16
840 1 20
840 2 11
840 2 17
840 2 21
840 2 27
840 3 6
840 3 22
840 3 24
840 4 25
840 4 27
840 5 12
840 6 11
840 7 22
840 8 11
840 8 21
840 9 20
840 10 13
840 12 27
840 14 27
840 15 26
840 16 19
840 17 24
840 17 26
840 18 21
840 18 23
841 1 6
841 1 12
841 2 5
841 2 17
841 3 12
841 3 14
841 3 16
841 4 11
841 4 19
841 4 21
841 4 25
841 5 18
841 5 26
841 6 11
841 7 26
841 8 11
841 8 25
841 9 22
841 10 13
841 10 21
841 14 21
841 15 20
841 16 19
841 18 27
841 19 24
841 20 23
841 22 25
841 24 27
842 1 6
842 1 8
842 1 10
842 1 12
842 2 5
842 2 13
842 3 8
842 4 7
842 4 27
842 5 14
842 5 26
842 6 15
842 6 17
842 6 21
842 7 18
842 7 20
842 9 18
842 10 17
842 11 16
842 12 15
842 14 25
842 15 24
842 16 23
842 17 22
842 19 22
842 20 27
842 21 24
842 21 26
843 1 6
843 1 16
843 2 5
843 2 15
843 3 14
843 4 9
843 4 23
843 5 8
843 5 24
843 6 25
843 7 16
843 7 18
843 7 26
843 8 11
843 8 15
843 8 27
843 9 14
843 9 22
843 10 13
843 10 21
843 11 18
843 11 20
843 12 15
843 12 17
843 19 26
843 20 27
843 22 27
843 24 27
844 1 4
844 1 18
844 2 19
844 2 21
844 3 16
844 3 22
844 3 24
844 4 17
844 5 24
844 6 17
844 6 25
844 7 14
844 8 15
844 8 17
844 9 18
844 10 15
844 10 19
844 11 20
844 12 15
844 12 27
844 13 26
844 14 25
844 16 19
844 16 25
844 16 27
844 20 27
844 22 27
844 23 26
845 1 4
845 1 10
845 2 9
845 2 19
845 3 6
845 3 8
845 3 20
845 4 11
845 5 12
845 6 27
845 7 12
845 7 24
845 7 26
845 8 11
845 8 21
845 8 23
845 9 16
845 9 18
845 10 15
845 11 14
845 13 24
845 14 23
845 16 23
845 17 22
845 18 21
845 20 27
845 21 26
845 22 25
846 1 4
846 1 24
846 2 19
846 2 23
846 3 16
846 3 18
846 3 22
846 4 7
846 5 16
846 6 9
846 6 15
846 7 22
846 7 24
846 8 11
846 8 25
846 10 13
846 10 15
846 11 22
846 11 26
846 12 21
846 12 27
846 14 17
846 14 21
846 15 22
846 18 21
846 20 23
846 20 27
846 23 26
847 1 12
847 1 26
847 2 13
847 2 19
847 3 14
847 4 19
847 4 21
847 5 14
847 5 18
847 5 22
847 6 15
847 6 17
847 7 22
847 8 17
847 8 23
847 9 24
847 10 17
847 10 27
847 11 16
847 12 27
847 13 16
847 13 18
847 18 23
847 18 27
847 19 26
847 20 23
847 20 25
847 24 27
848 1 14
848 1 22
848 2 15
848 2 17
848 3 18
848 3 20
848 3 22
848 4 9
848 4 15
848 4 23
848 4 27
848 5 10
848 5 12
848 5 24
848 6 25
848 6 27
848 7 10
848 8 19
848 8 27
848 9 16
848 9 18
848 11 16
848 12 15
848 13 24
848 14 23
848 20 27
848 21 26
848 23 26
849 1 12
849 1 22
849 1 24
849 1 26
849 2 7
849 2 27
849 3 22
849 4 7
849 4 21
849 5 20
849 6 9
849 6 13
849 7 12
849 8 11
849 8 27
849 10 13
849 10 15
849 11 16
849 11 26
849 12 17
849 12 21
849 13 20
849 14 17
849 14 19
849 16 25
849 17 24
849 18 21
849 18 23
850 1 6
850 1 14
850 2 5
850 2 15
850 3 16
850 4 17
850 4 25
850 5 18
850 5 24
850 6 23
850 7 14
850 7 18
850 7 22
850 8 13
850 8 21
850 9 12
850 9 18
850 9 20
850 10 17
850 10 27
850 11 16
850 12 15
850 15 18
850 17 26
850 19 22
850 19 24
850 19 26
850 20 27
851 1 10
851 1 22
851 2 21
851 2 27
851 3 8
851 3 10
851 3 20
851 4 7
851 4 27
851 5 16
851 5 20
851 5 26
851 6 17
851 6 19
851 8 19
851 9 12
851 11 14
851 11 20
851 11 22
851 12 19
851 13 18
851 14 23
851 15 18
851 15 20
851 15 24
851 16 25
851 21 24
851 21 26
852 1 4
852 1 10
852 1 24
852 1 26
852 2 9
852 2 27
852 3 6
852 4 23
852 5 10
852 5 20
852 5 22
852 6 9
852 7 20
852 8 13
852 8 19
852 9 12
852 10 17
852 10 19
852 11 14
852 11 16
852 11 26
852 12 27
852 14 19
852 15 18
852 16 25
852 17 22
852 17 24
852 18 21
853 1 4
853 1 12
853 1 24
853 1 26
853 2 11
853 2 27
853 3 6
853 3 8
853 3 10
853 4 13
853 4 17
853 4 21
853 5 18
853 5 20
853 5 26
853 6 27
853 7 18
853 8 17
853 9 14
853 10 13
853 12 23
853 13 22
853 14 17
853 15 22
853 16 19
853 16 21
853 20 25
853 21 24
854 1 6
854 1 22
854 2 5
854 2 21
854 3 20
854 4 9
854 4 19
854 5 8
854 5 18
854 6 15
854 7 16
854 8 17
854 10 17
854 10 19
854 11 26
854 12 17
854 12 27
854 13 16
854 14 23
854 14 27
854 15 18
854 15 22
854 18 21
854 18 27
854 19 26
854 20 25
854 21 24
854 24 27
855 1 8
855 1 10
855 1 12
855 1 16
855 2 5
855 2 7
855 3 12
855 4 11
855 4 25
855 5 10
855 5 26
855 6 9
855 6 27
855 8 17
855 9 18
855 9 20
855 10 15
855 10 21
855 11 14
855 11 24
855 13 16
855 14 23
855 15 18
855 15 22
855 19 22
855 20 27
855 21 24
855 21 26
856 1 12
856 1 14
856 2 9
856 2 25
856 3 26
856 4 7
856 4 9
856 5 10
856 6 19
856 6 21
856 7 22
856 7 26
856 8 13
856 8 19
856 8 23
856 8 25
856 9 12
856 10 19
856 11 18
856 13 16
856 13 18
856 14 25
856 15 24
856 16 23
856 17 20
856 20 23
856 22 27
856 24 27
857 1 8
857 1 18
857 2 7
857 2 17
857 3 6
857 4 17
857 4 23
857 5 12
857 5 16
857 5 24
857 6 11
857 7 10
857 7 16
857 8 15
857 9 14
857 10 13
857 12 25
857 13 16
857 13 26
857 14 27
857 15 18
857 15 20
857 16 21
857 17 22
857 19 22
857 20 27
857 21 24
857 21 26
858 1 4
858 1 16
858 2 17
858 2 21
858 3 6
858 3 18
858 3 22
858 4 11
858 5 10
858 6 23
858 7 10
858 7 18
858 7 24
858 8 13
858 8 25
858 9 12
858 11 16
858 11 18
858 12 15
858 13 18
858 13 26
858 14 17
858 14 27
858 17 20
858 19 22
858 19 24
858 19 26
858 20 27
859 1 4
859 1 10
859 2 13
859 2 17
859 3 6
859 3 14
859 3 18
859 4 9
859 5 8
859 6 19
859 7 14
859 7 20
859 7 22
859 8 23
859 9 14
859 9 24
859 10 13
859 11 24
859 12 25
859 12 27
859 13 16
859 14 25
859 15 18
859 15 20
859 15 26
859 16 27
859 21 26
859 22 25
860 1 8
860 1 24
860 2 7
860 2 19
860 3 20
860 4 7
860 4 13
860 5 12
860 6 9
860 6 11
860 7 18
860 8 25
860 10 25
860 10 27
860 11 16
860 11 18
860 12 15
860 13 18
860 13 20
860 14 17
860 14 21
860 16 27
860 17 22
860 17 26
860 18 25
860 19 22
860 19 24
860 23 26
861 1 14
861 1 20
861 2 5
861 2 21
861 3 24
861 4 7
861 4 25
861 5 12
861 5 14
861 6 9
861 6 15
861 8 25
861 8 27
861 9 12
861 9 16
861 10 17
861 10 27
861 11 18
861 11 22
861 11 26
861 12 21
861 12 25
861 13 16
861 13 18
861 13 20
861 19 22
861 21 24
861 23 26
862 1 4
862 1 16
862 2 15
862 2 23
862 3 6
862 3 20
862 3 22
862 4 17
862 5 18
862 6 19
862 7 22
862 8 19
862 8 21
862 9 26
862 10 19
862 10 27
862 11 18
862 12 17
862 12 27
862 13 16
862 14 25
862 14 27
862 15 20
862 15 24
862 17 20
862 20 27
862 21 24
862 21 26
863 1 4
863 1 6
863 1 14
863 1 26
863 2 15
863 2 27
863 3 12
863 4 13
863 5 8
863 6 25
863 7 14
863 7 22
863 7 24
863 8 13
863 9 22
863 10 13
863 10 21
863 11 16
863 12 15
863 14 19
863 14 21
863 15 18
863 16 21
863 17 20
863 18 27
863 19 24
863 19 26
863 20 23
864 1 16
864 1 20
864 2 15
864 2 19
864 3 14
864 4 13
864 4 19
864 5 12
864 6 19
864 6 21
864 7 12
864 7 18
864 7 22
864 8 11
864 8 23
864 9 18
864 9 24
864 9 26
864 10 13
864 10 27
864 13 18
864 14 27
864 15 18
864 15 26
864 16 25
864 17 20
864 17 22
864 17 24
865 1 10
865 1 12
865 2 5
865 2 27
865 3 12
865 3 14
865 3 26
865 4 11
865 4 15
865 4 19
865 4 23
865 5 8
865 5 10
865 6 23
865 6 27
865 7 22
865 8 19
865 9 18
865 11 16
865 11 18
865 13 16
865 14 25
865 15 20
865 15 24
865 17 20
865 19 22
865 21 24
865 23 26
866 1 4
866 1 18
866 1 20
866 1 22
866 2 9
866 2 23
866 3 8
866 4 7
866 5 20
866 6 13
866 6 19
866 7 12
866 7 18
866 8 11
866 9 18
866 9 24
866 10 25
866 10 27
866 12 27
866 14 19
866 14 27
866 15 26
866 16 19
866 16 21
866 17 22
866 17 24
866 17 26
866 18 27
867 1 12
867 1 14
867 1 16
867 1 18
867 2 9
867 2 11
867 2 21
867 2 25
867 3 6
867 3 8
867 3 16
867 4 17
867 4 21
867 5 22
867 6 25
867 7 26
867 8 15
867 9 14
867 9 26
867 10 13
867 10 27
867 11 20
867 11 24
867 12 19
867 18 21
867 20 23
867 22 25
867 24 27
868 1 6
868 1 8
868 1 16
868 1 20
868 2 5
868 2 19
868 3 16
868 3 18
868 3 26
868 4 15
868 4 27
868 6 15
868 7 10
868 8 21
868 9 12
868 9 16
868 9 22
868 10 15
868 11 14
868 12 23
868 13 16
868 13 24
868 13 26
868 14 27
868 17 20
868 17 22
868 17 24
868 18 25
869 1 4
869 1 14
869 1 18
869 1 20
869 2 13
869 2 17
869 3 12
869 4 27
869 5 12
869 5 14
869 5 26
869 6 11
869 6 25
869 7 10
869 7 14
869 7 24
869 8 15
869 8 23
869 9 16
869 10 13
869 13 16
869 14 21
869 15 18
869 15 22
869 19 22
869 20 27
869 21 24
869 21 26
870 1 12
870 1 16
870 1 18
870 1 26
870 2 13
870 2 27
870 3 14
870 3 16
870 3 24
870 4 7
870 4 23
870 5 14
870 6 9
870 6 15
870 7 16
870 7 22
870 8 17
870 8 21
870 10 15
870 10 17
870 11 18
870 12 15
870 16 25
870 17 20
870 19 26
870 20 25
870 22 25
870 24 27
871 1 16
871 1 18
871 2 5
871 2 15
871 3 14
871 4 21
871 4 27
871 5 18
871 5 20
871 6 15
871 6 17
871 6 25
871 6 27
871 7 20
871 7 22
871 7 24
871 8 17
871 8 19
871 9 24
871 10 17
871 10 25
871 11 16
871 12 15
871 12 25
871 13 26
871 14 27
871 22 27
871 23 26
872 1 14
872 1 22
872 2 13
872 2 23
872 3 12
872 4 11
872 4 23
872 5 24
872 6 9
872 6 11
872 7 18
872 8 19
872 8 27
872 9 24
872 9 26
872 10 13
872 10 19
872 10 21
872 10 23
872 11 18
872 12 17
872 13 16
872 14 21
872 15 20
872 16 19
872 20 27
872 21 26
872 22 25
873 1 4
873 1 6
873 2 19
873 2 23
873 3 12
873 3 18
873 3 24
873 4 11
873 5 8
873 5 10
873 5 18
873 6 19
873 7 20
873 8 17
873 9 16
873 10 15
873 12 15
873 13 24
873 14 25
873 14 27
873 15 18
873 16 27
873 17 20
873 17 26
873 18 25
873 19 22
873 21 26
873 22 25
874 1 6
874 1 20
874 2 5
874 2 27
874 3 20
874 3 22
874 3 24
874 4 11
874 4 17
874 4 19
874 4 25
874 5 8
874 5 26
874 6 19
874 7 12
874 8 11
874 9 26
874 10 15
874 10 25
874 11 14
874 12 19
874 13 18
874 14 17
874 16 23
874 16 25
874 17 22
874 18 21
874 24 27
875 1 4
875 1 14
875 1 16
875 1 24
875 2 17
875 2 23
875 3 22
875 4 13
875 5 12
875 5 22
875 5 24
875 6 21
875 6 27
875 7 12
875 8 11
875 8 27
875 9 26
875 10 15
875 10 25
875 11 14
875 11 24
875 16 25
875 18 23
875 18 25
875 19 26
875 20 23
875 20 27
875 24 27
876 1 6
876 1 8
876 1 10
876 1 18
876 2 5
876 2 11
876 3 12
876 3 14
876 3 18
876 4 15
876 4 17
876 6 17
876 7 22
876 8 21
876 9 20
876 10 19
876 12 19
876 13 26
876 14 25
876 16 23
876 16 25
876 17 22
876 18 21
876 18 25
876 19 26
876 20 27
876 21 24
876 24 27
877 1 20
877 1 22
877 2 13
877 2 27
877 3 10
877 4 9
877 4 27
877 5 26
877 6 9
877 6 25
877 7 16
877 8 11
877 8 15
877 9 14
877 10 13
877 12 15
877 12 19
877 13 20
877 14 21
877 14 25
877 14 27
877 15 18
877 16 25
877 17 24
877 18 21
877 21 24
877 22 27
877 23 26
878 1 4
878 1 8
878 1 16
878 1 26
878 2 9
878 2 15
878 3 10
878 3 12
878 3 14
878 4 7
878 4 19
878 4 27
878 5 12
878 5 20
878 5 22
878 6 11
878 6 23
878 7 10
878 7 24
878 8 25
878 13 20
878 14 19
878 16 19
878 17 26
878 18 21
878 18 27
878 22 27
878 24 27
879 1 10
879 1 22
879 2 7
879 2 9
879 3 6
879 3 22
879 3 24
879 4 21
879 4 27
879 5 26
879 6 25
879 8 13
879 8 25
879 9 12
879 9 24
879 10 23
879 11 18
879 12 17
879 14 17
879 14 25
879 15 26
879 16 19
879 16 27
879 17 24
879 18 23
879 20 23
879 20 27
879 24 27
880 1 12
880 1 16
880 2 5
880 2 11
880 3 10
880 4 19
880 4 27
880 5 16
880 5 18
880 6 11
880 6 15
880 6 21
880 6 27
880 7 14
880 7 24
880 7 26
880 8 11
880 8 13
880 9 26
880 10 27
880 12 15
880 14 23
880 15 22
880 17 22
880 18 21
880 20 25
880 20 27
880 21 24
881 1 4
881 1 8
881 2 9
881 2 13
881 3 14
881 3 18
881 3 24
881 4 25
881 5 8
881 5 18
881 5 26
881 6 19
881 6 27
881 7 10
881 9 12
881 9 18
881 10 19
881 11 20
881 12 17
881 14 17
881 15 24
881 16 21
881 16 23
881 17 20
881 18 23
881 19 22
881 22 27
881 23 26
882 1 4
882 1 22
882 1 24
882 1 26
882 2 21
882 2 27
882 3 16
882 3 18
882 3 20
882 4 7
882 4 13
882 4 15
882 5 12
882 5 20
882 5 22
882 6 11
882 6 23
882 7 10
882 7 24
882 8 15
882 8 25
882 9 14
882 10 13
882 12 19
882 13 18
882 14 17
882 15 26
882 16 27
883 1 8
883 1 22
883 2 7
883 2 23
883 3 6
883 4 23
883 4 25
883 5 12
883 5 16
883 5 26
883 6 11
883 7 10
883 7 16
883 8 15
883 9 14
883 10 13
883 12 27
883 13 16
883 13 18
883 14 19
883 15 20
883 15 22
883 16 23
883 17 20
883 17 24
883 17 26
883 18 27
883 21 24
884 1 10
884 1 20
884 2 11
884 2 21
884 3 12
884 4 21
884 4 27
884 5 12
884 5 14
884 5 26
884 6 11
884 6 19
884 6 21
884 6 25
884 7 14
884 7 16
884 7 18
884 8 11
884 8 13
884 9 18
884 10 19
884 15 26
884 16 25
884 17 24
884 19 24
884 20 23
884 22 25
884 22 27
885 1 4
885 1 22
885 2 23
885 2 25
885 3 6
885 3 14
885 3 26
885 4 13
885 5 10
885 5 12
885 5 22
885 6 9
885 6 23
885 6 27
885 7 12
885 7 14
885 7 16
885 8 11
885 8 17
885 9 18
885 9 20
885 10 21
885 15 26
885 16 27
885 18 27
885 19 24
885 20 23
885 24 27
886 1 4
886 1 20
886 2 17
886 2 19
886 3 6
886 3 14
886 3 16
886 4 13
886 5 12
886 6 11
886 7 16
886 8 11
886 8 15
886 9 24
886 10 25
886 10 27
886 11 14
886 12 27
886 13 20
886 13 26
886 14 19
886 14 25
886 15 18
886 15 24
886 18 23
886 19 22
886 21 26
886 22 25
887 1 12
887 1 20
887 1 22
887 1 24
887 2 19
887 2 27
887 3 12
887 3 18
887 3 26
887 4 11
887 4 17
887 5 26
887 6 11
887 6 25
887 7 10
887 8 23
887 8 25
887 9 12
887 9 14
887 9 22
887 10 15
887 11 16
887 12 25
887 13 16
887 13 18
887 13 20
887 14 21
887 24 27
888 1 8
888 1 10
888 1 12
888 1 14
888 2 5
888 2 7
888 3 12
888 4 13
888 4 25
888 5 14
888 5 26
888 6 15
888 6 27
888 8 15
888 9 18
888 10 19
888 11 20
888 13 20
888 13 24
888 14 19
888 14 23
888 15 18
888 16 23
888 16 27
888 17 22
888 19 22
888 21 24
888 23 26
889 1 4
889 1 12
889 1 14
889 1 22
889 2 15
889 2 27
889 3 26
889 4 23
889 5 12
889 6 11
889 6 23
889 7 24
889 8 11
889 8 19
889 9 20
889 10 13
889 10 21
889 11 22
889 14 21
889 16 21
889 16 27
889 17 20
889 18 25
889 18 27
889 19 22
889 19 24
889 22 27
889 23 26
890 1 4
890 1 10
890 1 18
890 1 20
890 2 11
890 2 17
890 3 12
890 3 14
890 3 16
890 4 21
890 4 23
890 4 25
890 5 8
890 5 10
890 5 12
890 6 13
890 6 23
890 7 22
890 8 21
890 9 20
890 14 23
890 15 24
890 16 25
890 18 25
890 19 26
890 21 26
890 22 27
890 24 27
891 1 8
891 1 18
891 1 20
891 1 24
891 2 7
891 2 25
891 3 6
891 3 18
891 3 26
891 4 15
891 4 27
891 5 16
891 6 17
891 8 17
891 9 20
891 10 17
891 10 19
891 11 16
891 12 15
891 12 19
891 13 22
891 14 23
891 14 27
891 15 18
891 18 23
891 19 22
891 21 24
891 23 26
892 1 4
892 1 10
892 1 12
892 1 24
892 2 9
892 2 13
892 3 6
892 4 23
892 5 10
892 5 20
892 5 22
892 6 9
892 7 20
892 8 15
892 8 19
892 9 14
892 10 19
892 10 25
892 11 14
892 11 16
892 11 26
892 12 27
892 16 19
892 17 26
892 18 21
892 18 25
892 22 25
892 24 27
893 1 4
893 1 10
893 1 16
893 1 18
893 2 9
893 2 19
893 3 6
893 4 15
893 5 10
893 5 12
893 5 14
893 6 9
893 7 12
893 8 11
893 8 21
893 9 20
893 10 23
893 10 27
893 11 22
893 11 26
893 13 26
893 14 27
893 16 27
893 17 24
893 18 23
893 20 23
893 22 25
893 24 27
894 1 4
894 1 8
894 1 16
894 1 22
894 2 17
894 2 23
894 3 24
894 4 7
894 5 22
894 5 24
894 5 26
894 6 11
894 6 27
894 8 11
894 9 16
894 10 13
894 10 15
894 11 22
894 12 21
894 12 27
894 14 19
894 14 21
894 15 18
894 15 22
894 18 23
894 20 23
894 20 25
894 21 26
895 1 8
895 1 26
895 2 15
895 2 25
895 3 8
895 3 10
895 3 14
895 4 7
895 4 13
895 5 10
895 5 12
895 5 20
895 6 9
895 6 21
895 9 22
895 9 26
895 10 23
895 10 25
895 11 14
895 11 16
895 11 18
895 12 19
895 16 25
895 17 24
895 18 23
895 20 23
895 22 27
895 24 27
896 1 20
896 1 22
896 2 17
896 2 23
896 3 16
896 4 13
896 4 23
896 5 24
896 6 13
896 6 25
896 7 14
896 8 11
896 8 25
896 9 26
896 10 19
896 10 21
896 11 14
896 11 18
896 12 17
896 12 21
896 12 23
896 12 25
896 13 16
896 15 18
896 17 20
896 21 26
896 22 27
896 24 27
897 1 4
897 1 12
897 2 9
897 2 11
897 3 6
897 3 8
897 3 16
897 4 13
897 5 20
897 6 19
897 7 18
897 8 17
897 10 17
897 10 25
897 11 16
897 11 26
897 12 27
897 13 16
897 13 20
897 14 21
897 14 27
897 15 22
897 15 24
897 15 26
897 16 19
897 17 24
897 18 23
897 19 22
898 1 12
898 1 20
898 2 5
898 2 13
898 3 14
898 3 20
898 3 22
898 4 7
898 4 27
898 6 9
898 6 13
898 7 14
898 7 26
898 8 15
898 8 25
898 10 13
898 10 15
898 11 16
898 12 19
898 14 19
898 14 23
898 15 24
898 16 19
898 17 24
898 18 21
898 18 23
898 22 27
898 23 26
899 1 4
899 1 24
899 2 13
899 2 21
899 3 14
899 3 16
899 3 20
899 4 25
899 5 16
899 6 17
899 6 25
899 7 26
899 8 17
899 8 27
899 9 18
899 10 19
899 10 27
899 11 22
899 12 19
899 12 21
899 14 19
899 15 18
899 17 20
899 20 25
899 20 27
899 21 24
899 22 27
899 23 26
900 1 4
900 1 6
900 1 8
900 1 20
900 2 9
900 2 13
900 3 14
900 4 21
900 5 22
900 6 23
900 7 24
900 8 19
900 10 13
900 10 19
900 11 18
900 12 15
900 12 17
900 13 20
900 14 21
900 16 21
900 16 27
900 17 20
900 17 26
900 18 25
900 19 24
900 20 23
900 22 27
900 23 26
901 1 6
901 1 8
901 1 10
901 1 12
901 2 5
901 2 15
901 2 21
901 2 25
901 3 8
901 3 20
901 3 24
901 4 7
901 4 19
901 5 14
901 5 18
901 6 13
901 9 24
901 10 25
901 11 26
901 12 15
901 14 17
901 15 26
901 16 21
901 16 27
901 18 21
901 20 23
901 22 25
901 22 27
902 1 4
902 1 12
902 1 14
902 1 26
902 2 15
902 2 25
902 3 16
902 3 20
902 3 24
902 4 11
902 4 19
902 4 23
902 5 14
902 5 16
902 5 18
902 6 11
902 6 13
902 7 18
902 8 11
902 8 19
902 9 22
902 10 23
902 10 27
902 12 27
902 17 20
902 19 22
902 21 24
902 23 26
903 1 8
903 1 12
903 1 16
903 1 18
903 2 11
903 2 19
903 3 8
903 3 10
903 3 20
903 4 7
903 4 27
903 5 20
903 6 21
903 6 23
903 7 24
903 7 26
903 8 15
903 8 21
903 9 12
903 9 14
903 9 26
903 10 27
903 13 16
903 14 25
903 15 22
903 15 24
903 17 22
903 18 21
904 1 14
904 1 20
904 2 7
904 2 21
904 3 8
904 3 12
904 3 14
904 4 11
904 4 15
904 4 21
904 4 27
904 5 8
904 5 10
904 5 24
904 6 21
904 6 23
904 9 12
904 10 25
904 11 16
904 11 26
904 13 16
904 15 18
904 15 20
904 17 26
904 18 27
904 19 22
904 22 27
904 24 27
905 1 6
905 1 24
905 2 21
905 2 23
905 3 6
905 3 10
905 3 20
905 4 17
905 4 19
905 5 16
905 7 10
905 7 16
905 7 24
905 8 15
905 8 25
905 9 12
905 9 14
905 9 26
905 10 17
905 10 23
905 11 18
905 11 20
905 11 22
905 12 27
905 13 18
905 14 17
905 22 27
905 23 26
906 1 4
906 1 22
906 2 13
906 2 23
906 3 6
906 3 10
906 3 12
906 4 21
906 5 20
906 6 9
906 7 12
906 8 11
906 8 17
906 9 18
906 9 20
906 10 21
906 10 23
906 10 25
906 11 14
906 11 16
906 14 23
906 15 24
906 16 25
906 18 25
906 19 26
906 21 26
906 22 27
906 24 27
907 1 10
907 1 12
907 2 9
907 2 19
907 3 18
907 4 9
907 4 17
907 5 8
907 6 17
907 6 23
907 7 16
907 7 24
907 7 26
907 8 27
907 9 16
907 10 27
907 11 14
907 11 16
907 11 26
907 12 19
907 13 20
907 14 25
907 15 20
907 15 22
907 15 24
907 16 19
907 17 22
907 18 21
908 1 10
908 1 14
908 2 5
908 2 9
908 3 8
908 3 14
908 3 20
908 4 7
908 4 21
908 6 9
908 6 27
908 7 22
908 7 24
908 8 13
908 8 19
908 8 25
908 9 26
908 10 13
908 11 26
908 12 17
908 12 25
908 13 16
908 15 20
908 16 19
908 18 23
908 18 25
908 19 22
908 24 27
909 1 24
909 1 26
909 2 9
909 2 27
909 3 8
909 3 20
909 3 24
909 4 7
909 4 21
909 4 25
909 4 27
909 5 12
909 5 14
909 5 16
909 6 11
909 6 17
909 7 10
909 7 18
909 8 19
909 10 27
909 12 27
909 13 26
909 14 25
909 15 22
909 16 21
909 18 21
909 20 23
909 22 25
910 1 4
910 1 20
910 1 24
910 1 26
910 2 19
910 2 27
910 3 6
910 4 23
910 5 10
910 5 20
910 5 22
910 6 19
910 7 10
910 8 17
910 8 19
910 9 12
910 9 16
910 9 20
910 11 22
910 12 21
910 13 16
910 14 21
910 14 25
910 15 18
910 15 20
910 15 26
910 18 27
910 21 24
911 1 4
911 1 14
911 2 15
911 2 17
911 3 8
911 3 18
911 3 24
911 4 7
911 5 12
911 5 14
911 5 24
911 6 9
911 6 11
911 8 19
911 9 20
911 9 24
911 10 21
911 10 25
911 12 25
911 13 26
911 15 24
911 15 26
911 16 23
911 16 27
911 18 23
911 20 23
911 22 25
911 22 27
912 1 8
912 1 12
912 2 7
912 2 27
912 3 12
912 3 24
912 3 26
912 4 7
912 4 11
912 4 21
912 4 23
912 5 10
912 5 16
912 5 18
912 6 9
912 6 19
912 7 20
912 8 11
912 10 15
912 11 14
912 13 24
912 14 23
912 16 23
912 17 22
912 18 21
912 20 27
912 21 26
912 22 25
913 1 8
913 1 10
913 1 22
913 1 24
913 2 21
913 2 25
913 3 8
913 4 7
913 4 21
913 5 20
913 6 15
913 6 19
913 7 14
913 7 22
913 9 14
913 10 13
913 11 24
913 12 17
913 12 23
913 13 16
913 13 22
913 16 19
913 18 23
913 18 27
913 19 22
913 20 27
913 21 26
913 23 26
914 1 16
914 1 20
914 1 22
914 1 24
914 2 19
914 2 25
914 3 16
914 3 18
914 3 26
914 4 7
914 4 27
914 5 18
914 6 13
914 6 17
914 7 12
914 7 16
914 8 11
914 8 27
914 9 16
914 9 24
914 9 26
914 10 15
914 10 23
914 12 15
914 14 17
914 14 21
914 15 22
914 17 20
915 1 4
915 1 22
915 2 13
915 2 23
915 3 6
915 3 8
915 3 12
915 4 21
915 5 20
915 6 11
915 7 10
915 7 18
915 7 20
915 8 21
915 8 23
915 8 27
915 9 12
915 9 14
915 9 16
915 10 17
915 14 23
915 15 24
915 16 27
915 18 27
915 19 26
915 21 26
915 22 25
915 24 27
916 1 6
916 1 8
916 1 14
916 1 16
916 2 5
916 2 13
916 3 8
916 3 12
916 3 22
916 4 7
916 4 21
916 6 17
916 7 18
916 7 20
916 8 11
916 8 23
916 9 16
916 9 18
916 9 24
916 10 15
916 10 25
916 11 14
916 11 26
916 12 27
916 19 24
916 20 23
916 22 27
916 23 26
917 1 24
917 1 26
917 2 19
917 2 23
917 3 20
917 4 21
917 4 23
917 5 8
917 6 15
917 6 21
917 7 10
917 7 14
917 7 22
917 8 23
917 9 24
917 10 25
917 11 14
917 12 25
917 12 27
917 13 16
917 13 18
917 13 22
917 16 21
917 17 20
917 18 27
917 19 22
917 19 26
917 22 25
918 1 4
918 1 6
918 1 12
918 1 26
918 2 13
918 2 27
918 3 24
918 4 25
918 5 20
918 6 19
918 7 12
918 8 11
918 8 19
918 9 18
918 10 15
918 10 17
918 11 14
918 11 26
918 14 27
918 16 23
918 16 27
918 17 22
918 17 26
918 18 21
918 19 26
918 20 25
918 22 25
918 24 27
919 1 4
919 1 8
919 2 9
919 2 27
919 3 12
919 3 18
919 3 26
919 4 17
919 5 8
919 5 12
919 5 16
919 6 11
919 6 15
919 7 10
919 9 12
919 9 24
919 10 23
919 11 14
919 11 22
919 12 25
919 13 16
919 13 18
919 13 20
919 14 21
919 19 26
919 20 25
919 22 25
919 24 27
920 1 8
920 1 14
920 2 5
920 2 15
920 3 16
920 4 21
920 4 27
920 5 8
920 5 26
920 6 15
920 6 19
920 6 21
920 6 25
920 7 10
920 7 12
920 7 14
920 9 26
920 10 25
920 11 24
920 12 19
920 13 18
920 15 18
920 16 21
920 17 20
920 19 24
920 20 23
920 22 25
920 22 27
921 1 6
921 1 24
921 2 5
921 2 11
921 3 12
921 3 22
921 3 24
921 4 13
921 4 19
921 4 25
921 4 27
921 5 8
921 5 10
921 6 25
921 7 26
921 8 27
921 9 14
921 10 13
921 12 21
921 13 20
921 14 27
921 15 20
921 16 19
921 16 27
921 17 26
921 18 23
921 18 25
921 19 22
922 1 18
922 1 26
922 2 13
922 2 17
922 3 14
922 3 16
922 3 26
922 4 7
922 4 25
922 5 14
922 6 9
922 6 15
922 7 16
922 7 24
922 8 21
922 8 23
922 10 15
922 10 21
922 11 20
922 12 15
922 12 17
922 16 21
922 16 27
922 17 20
922 18 27
922 19 22
922 22 27
922 24 27
923 1 6
923 1 8
923 1 18
923 1 20
923 2 5
923 2 17
923 3 8
923 4 7
923 4 13
923 5 14
923 5 16
923 6 21
923 6 25
923 6 27
923 7 10
923 7 12
923 9 20
923 10 21
923 11 24
923 12 25
923 14 25
923 15 26
923 16 27
923 18 27
923 19 22
923 21 24
923 22 27
923 23 26
924 1 6
924 1 18
924 1 20
924 1 24
924 2 5
924 2 25
924 3 18
924 4 15
924 4 17
924 5 14
924 5 26
924 6 13
924 6 17
924 6 23
924 7 10
924 7 20
924 7 22
924 8 17
924 8 19
924 9 16
924 10 13
924 11 22
924 12 23
924 12 27
924 13 16
924 14 27
924 21 24
924 23 26
925 1 8
925 1 18
925 2 7
925 2 19
925 3 24
925 4 7
925 4 23
925 5 22
925 6 9
925 6 21
925 7 20
925 8 17
925 10 17
925 10 21
925 11 16
925 12 21
925 12 27
925 13 16
925 13 20
925 13 26
925 14 19
925 14 25
925 15 18
925 17 20
925 19 24
925 20 23
925 22 27
925 23 26
926 1 14
926 1 16
926 2 19
926 2 27
926 3 20
926 4 25
926 4 27
926 5 20
926 5 22
926 5 24
926 6 9
926 6 15
926 6 19
926 6 27
926 7 12
926 7 24
926 7 26
926 8 11
926 8 23
926 9 18
926 9 22
926 10 15
926 10 17
926 12 15
926 13 26
926 14 27
926 16 19
926 18 21
927 1 4
927 1 6
927 2 23
927 2 27
927 3 18
927 3 20
927 3 22
927 4 17
927 5 8
927 5 16
927 5 22
927 6 23
927 7 24
927 8 11
927 9 16
927 10 13
927 10 15
927 11 22
927 11 24
927 12 21
927 12 25
927 14 19
927 14 21
927 15 18
927 15 22
927 20 27
927 21 26
927 23 26
928 1 12
928 1 14
928 2 23
928 2 25
928 3 14
928 3 20
928 3 22
928 4 15
928 4 19
928 5 22
928 6 19
928 6 21
928 7 18
928 8 21
928 8 27
928 9 18
928 9 20
928 9 26
928 10 13
928 10 17
928 11 26
928 12 25
928 13 16
928 13 20
928 16 19
928 20 25
928 21 24
928 24 27
929 1 4
929 1 10
929 1 24
929 1 26
929 2 19
929 2 27
929 3 18
929 4 9
929 5 24
929 6 9
929 6 23
929 7 12
929 8 11
929 8 17
929 9 18
929 10 19
929 10 21
929 10 23
929 11 14
929 11 16
929 12 23
929 13 22
929 14 21
929 15 20
929 16 19
929 20 27
929 21 26
929 22 25
930 1 4
930 1 10
930 1 12
930 1 26
930 2 9
930 2 27
930 3 8
930 4 7
930 5 12
930 6 11
930 6 19
930 7 10
930 7 20
930 8 21
930 9 22
930 9 24
930 10 17
930 10 25
930 11 14
930 11 18
930 13 26
930 14 25
930 15 18
930 16 23
930 16 25
930 17 20
930 17 22
930 24 27
931 1 4
931 1 10
931 1 16
931 1 26
931 2 9
931 2 17
931 3 8
931 4 25
931 5 8
931 5 10
931 5 24
931 6 21
931 6 23
931 7 20
931 9 18
931 9 20
931 10 15
931 10 21
931 11 22
931 11 24
931 11 26
931 12 15
931 12 27
931 13 22
931 14 19
931 14 21
931 15 18
931 16 27
932 1 4
932 1 10
932 2 9
932 2 15
932 3 8
932 3 16
932 3 26
932 4 7
932 5 26
932 6 21
932 6 25
932 7 10
932 7 20
932 8 17
932 8 19
932 8 25
932 9 12
932 9 14
932 11 20
932 12 19
932 13 18
932 14 17
932 16 27
932 17 24
932 18 23
932 19 22
932 22 25
932 24 27
933 1 16
933 1 18
933 2 9
933 2 11
933 3 8
933 3 12
933 3 16
933 4 13
933 4 15
933 5 8
933 6 13
933 6 27
933 7 10
933 7 12
933 7 22
933 10 21
933 11 18
933 11 20
933 12 17
933 12 23
933 13 26
933 14 17
933 14 25
933 17 24
933 19 24
933 20 23
933 22 27
933 23 26
934 1 4
934 1 12
934 2 9
934 2 11
934 3 6
934 3 8
934 3 14
934 4 13
934 5 18
934 6 17
934 7 16
934 8 15
934 10 15
934 10 25
934 11 14
934 11 26
934 12 27
934 13 18
934 13 20
934 14 17
934 14 21
934 15 24
934 16 23
934 17 22
934 19 22
934 20 27
934 21 24
934 21 26
935 1 4
935 1 26
935 2 21
935 2 25
935 3 14
935 3 16
935 3 20
935 4 13
935 5 16
935 6 13
935 6 15
935 7 12
935 8 11
935 8 15
935 9 18
935 10 19
935 10 23
935 11 14
935 11 24
935 12 27
935 13 26
935 14 19
935 14 25
935 15 18
935 17 20
935 19 22
935 22 25
935 24 27
936 1 4
936 1 10
936 2 23
936 2 27
936 3 12
936 3 20
936 3 22
936 4 11
936 5 20
936 6 11
936 6 19
936 7 16
936 8 11
936 8 15
936 9 26
936 10 27
936 12 15
936 12 19
936 12 27
936 13 18
936 13 22
936 13 24
936 14 17
936 14 25
936 15 26
936 16 19
936 18 21
936 24 27
937 1 6
937 1 16
937 2 17
937 2 19
937 3 6
937 3 20
937 3 24
937 4 21
937 4 25
937 5 8
937 7 10
937 7 16
937 7 24
937 8 25
937 9 26
937 10 15
937 11 14
937 11 24
937 11 26
937 12 23
937 12 27
937 13 18
937 14 17
937 17 24
937 18 23
937 20 23
937 22 25
937 22 27
938 1 4
938 1 8
938 1 10
938 1 18
938 2 11
938 2 17
938 3 16
938 4 7
938 5 16
938 5 18
938 5 24
938 6 21
938 6 23
938 8 21
938 9 20
938 10 19
938 12 17
938 12 19
938 13 26
938 14 17
938 14 25
938 15 24
938 18 21
938 18 25
938 19 26
938 20 27
938 22 25
938 22 27
939 1 6
939 1 10
939 2 5
939 2 23
939 3 10
939 3 24
939 3 26
939 4 9
939 4 17
939 4 19
939 4 27
939 5 20
939 5 22
939 6 9
939 7 20
939 8 13
939 8 19
939 9 12
939 11 26
939 12 27
939 14 19
939 14 27
939 15 18
939 16 25
939 16 27
939 17 22
939 17 24
939 18 21
940 1 18
940 1 20
940 2 7
940 2 17
940 3 6
940 3 16
940 3 20
940 4 21
940 4 23
940 5 24
940 6 25
940 8 17
940 8 25
940 9 26
940 10 15
940 10 17
940 11 18
940 12 15
940 12 19
940 13 22
940 14 23
940 14 27
940 15 26
940 16 19
940 16 23
940 16 25
940 19 22
940 24 27
941 1 4
941 1 12
941 1 14
941 1 20
941 2 21
941 2 27
941 3 26
941 4 11
941 5 10
941 5 14
941 5 26
941 6 9
941 6 25
941 7 14
941 7 16
941 7 24
941 8 13
941 8 17
941 10 13
941 12 19
941 13 18
941 14 27
941 15 18
941 15 20
941 15 22
941 16 23
941 22 27
941 24 27
942 1 4
942 1 18
942 2 17
942 2 23
942 3 16
942 3 24
942 3 26
942 4 27
942 5 8
942 5 16
942 5 18
942 6 13
942 6 27
942 7 12
942 8 19
942 9 12
942 9 16
942 9 20
942 10 15
942 10 21
942 11 14
942 13 16
942 13 26
942 14 25
942 15 22
942 15 24
942 17 20
942 17 22
943 1 6
943 1 14
943 1 16
943 1 24
943 2 5
943 2 25
943 3 10
943 3 14
943 3 26
943 4 7
943 4 9
943 6 17
943 7 14
943 7 18
943 8 11
943 8 19
943 10 27
943 11 14
943 11 20
943 12 21
943 12 27
943 13 22
943 13 24
943 13 26
943 15 18
943 15 20
943 15 22
943 16 23
944 1 4
944 1 6
944 2 7
944 2 23
944 3 16
944 3 24
944 3 26
944 4 27
944 5 10
944 5 14
944 5 16
944 6 9
944 7 16
944 7 22
944 8 11
944 8 21
944 10 13
944 11 16
944 11 20
944 12 15
944 12 19
944 14 27
944 15 18
944 15 26
944 17 20
944 17 22
944 17 24
944 18 25
945 1 8
945 1 14
945 1 16
945 1 20
945 2 7
945 2 21
945 3 14
945 4 7
945 4 13
945 5 12
945 6 23
945 6 27
945 7 22
945 8 13
945 8 19
945 8 27
945 9 16
945 9 18
945 9 26
945 10 13
945 10 15
945 11 26
945 12 27
945 17 20
945 18 25
945 19 22
945 19 24
945 24 27
946 1 22
946 1 26
946 2 21
946 2 27
946 3 18
946 4 17
946 4 27
946 5 12
946 6 13
946 6 17
946 7 16
946 8 13
946 8 15
946 9 24
946 10 13
946 10 25
946 11 26
946 12 27
946 14 17
946 14 21
946 14 25
946 14 27
946 15 20
946 15 24
946 16 19
946 18 21
946 20 23
946 22 25
947 1 14
947 1 16
947 1 24
947 1 26
947 2 5
947 2 11
947 2 13
947 2 23
947 3 8
947 3 10
947 3 20
947 4 7
947 4 21
947 5 22
947 5 26
947 6 13
947 6 27
947 8 13
947 9 12
947 10 19
947 11 16
947 11 18
947 12 15
947 14 27
947 17 24
947 18 23
947 20 23
947 22 25
948 1 8
948 1 16
948 2 7
948 2 13
948 3 26
948 4 7
948 4 25
948 5 24
948 6 9
948 6 11
948 7 12
948 8 17
948 10 17
948 10 19
948 11 20
948 11 24
948 12 17
948 12 21
948 12 25
948 13 16
948 13 26
948 14 21
948 14 27
948 15 18
948 18 21
948 20 23
948 22 25
948 22 27
949 1 4
949 1 6
949 1 18
949 1 20
949 2 11
949 2 15
949 2 17
949 2 21
949 3 12
949 3 14
949 3 26
949 4 27
949 5 12
949 6 11
949 7 18
949 8 11
949 8 17
949 9 16
949 10 13
949 10 15
949 14 25
949 15 24
949 16 23
949 17 22
949 19 22
949 20 27
949 21 24
949 21 26
950 1 4
950 1 22
950 2 13
950 2 23
950 3 6
950 3 12
950 3 24
950 4 21
950 5 20
950 6 25
950 7 12
950 8 11
950 8 25
950 9 26
950 10 15
950 10 27
950 11 14
950 11 24
950 14 23
950 16 23
950 16 27
950 17 22
950 18 21
950 18 27
950 19 26
950 20 25
950 21 24
950 24 27
951 1 8
951 1 26
951 2 7
951 2 27
951 3 6
951 4 17
951 4 27
951 5 18
951 5 20
951 5 24
951 6 21
951 7 22
951 7 24
951 8 25
951 9 22
951 10 23
951 10 25
951 11 14
951 12 19
951 12 23
951 13 16
951 13 18
951 13 24
951 14 25
951 15 26
951 16 27
951 20 23
951 24 27
952 1 14
952 1 24
952 2 5
952 2 25
952 3 26
952 4 17
952 4 27
952 5 14
952 5 16
952 6 9
952 6 13
952 6 25
952 6 27
952 7 12
952 7 16
952 7 18
952 8 11
952 8 19
952 9 20
952 9 22
952 10 13
952 10 23
952 12 15
952 13 24
952 18 27
952 20 27
952 21 26
952 22 25
953 1 8
953 1 10
953 2 15
953 2 27
953 3 10
953 3 12
953 3 14
953 4 9
953 4 17
953 4 19
953 4 27
953 5 22
953 5 24
953 5 26
953 6 9
953 6 21
953 7 26
953 8 27
953 9 20
953 11 20
953 12 19
953 13 18
953 14 17
953 16 25
953 16 27
953 17 24
953 18 23
953 19 22
954 1 4
954 1 8
954 2 13
954 2 21
954 3 14
954 3 22
954 3 24
954 4 7
954 5 24
954 6 25
954 6 27
954 7 10
954 7 14
954 8 13
954 9 12
954 10 27
954 11 14
954 11 18
954 11 26
954 12 19
954 13 20
954 14 25
954 15 18
954 15 20
954 15 22
954 16 23
954 16 25
954 17 26
955 1 8
955 1 18
955 1 20
955 1 22
955 2 9
955 2 17
955 3 22
955 4 9
955 4 23
955 5 10
955 6 23
955 6 27
955 7 10
955 7 12
955 7 26
955 8 15
955 8 23
955 8 25
955 9 16
955 11 16
955 12 15
955 13 26
955 14 19
955 14 25
955 15 18
955 20 25
955 21 24
955 24 27
956 1 4
956 1 6
956 1 16
956 1 22
956 2 17
956 2 21
956 3 14
956 4 15
956 5 8
956 6 23
956 7 10
956 7 16
956 7 24
956 8 15
956 9 12
956 10 25
956 11 16
956 11 18
956 11 26
956 12 15
956 13 18
956 14 17
956 16 27
956 17 20
956 19 26
956 20 27
956 22 27
956 24 27
957 1 6
957 1 10
957 1 12
957 1 22
957 2 5
957 2 21
957 3 12
957 3 18
957 3 20
957 4 7
957 4 17
957 6 9
957 7 12
957 7 16
957 8 11
957 8 27
957 10 23
957 11 24
957 11 26
957 12 15
957 13 20
957 13 22
957 13 24
957 14 19
957 14 25
957 15 18
957 15 26
957 16 27
958 1 4
958 1 6
958 1 10
958 1 12
958 2 9
958 2 15
958 2 21
958 2 25
958 3 14
958 3 20
958 3 26
958 4 13
958 5 26
958 6 25
958 7 10
958 8 23
958 8 25
958 9 16
958 9 22
958 11 16
958 12 15
958 14 19
958 15 18
958 17 22
958 18 21
958 20 27
958 21 24
958 24 27
959 1 16
959 1 18
959 1 22
959 1 26
959 2 23
959 2 27
959 3 16
959 4 15
959 4 27
959 5 8
959 6 13
959 6 15
959 7 10
959 7 12
959 7 26
959 8 27
959 9 24
959 10 25
959 11 20
959 12 19
959 14 17
959 14 19
959 15 26
959 18 21
959 19 26
959 20 25
959 22 25
959 24 27
960 1 12
960 1 14
960 2 15
960 2 19
960 3 18
960 4 15
960 4 17
960 5 24
960 6 15
960 6 23
960 7 14
960 8 13
960 8 23
960 9 22
960 10 13
960 10 21
960 11 20
960 12 19
960 13 16
960 16 19
960 16 21
960 16 23
960 17 24
960 17 26
960 18 27
960 20 27
960 21 26
960 22 25
961 1 6
961 1 20
961 2 5
961 2 23
961 3 24
961 4 9
961 4 25
961 5 8
961 5 14
961 6 19
961 7 18
961 8 13
961 10 13
961 10 25
961 11 26
961 12 15
961 12 17
961 13 18
961 14 19
961 14 23
961 14 25
961 15 22
961 15 26
961 16 19
961 16 21
961 20 23
961 22 27
961 24 27
962 1 4
962 1 14
962 1 18
962 1 26
962 2 19
962 2 25
962 3 24
962 4 13
962 5 12
962 5 24
962 5 26
962 6 11
962 6 23
962 7 10
962 7 22
962 7 26
962 8 21
962 8 27
962 9 16
962 10 15
962 12 15
962 14 17
962 15 26
962 16 27
962 18 27
962 20 25
962 20 27
962 22 25
963 1 4
963 1 18
963 2 15
963 2 27
963 3 6
963 3 24
963 3 26
963 4 19
963 5 20
963 6 9
963 7 26
963 8 11
963 8 25
963 9 20
963 9 24
963 10 21
963 10 23
963 12 23
963 12 25
963 13 16
963 14 25
963 14 27
963 15 18
963 15 24
963 16 23
963 17 22
963 19 22
963 19 24
964 1 4
964 1 18
964 2 17
964 2 23
964 3 6
964 3 16
964 3 24
964 4 13
964 5 12
964 6 9
964 7 24
964 8 25
964 8 27
964 9 12
964 9 16
964 10 15
964 10 27
964 11 14
964 13 16
964 13 18
964 14 19
964 15 20
964 15 26
964 16 25
964 17 20
964 17 22
964 21 26
964 22 25
965 1 4
965 1 6
965 2 7
965 2 9
965 3 10
965 3 14
965 3 24
965 4 23
965 5 14
965 5 20
965 5 22
965 6 19
965 7 14
965 7 18
965 8 13
965 8 17
965 10 13
965 11 24
965 12 25
965 12 27
965 13 16
965 14 25
965 15 18
965 15 20
965 15 26
965 16 27
965 21 26
965 22 25
966 1 4
966 1 14
966 1 16
966 1 24
966 2 9
966 2 13
966 3 8
966 4 17
966 5 8
966 5 18
966 5 24
966 6 19
966 6 27
966 7 10
966 9 12
966 9 24
966 10 27
966 11 26
966 12 25
966 14 25
966 15 22
966 16 23
966 18 23
966 20 23
966 20 27
966 21 26
966 22 25
966 24 27
967 1 6
967 1 22
967 2 5
967 2 21
967 3 10
967 4 9
967 4 15
967 5 8
967 5 16
967 6 27
967 7 22
967 7 24
967 7 26
967 8 17
967 8 19
967 8 21
967 9 12
967 9 14
967 10 21
967 11 20
967 12 19
967 13 18
967 14 17
967 16 27
967 17 26
967 18 25
967 19 24
967 20 23
968 1 18
968 1 20
968 2 5
968 2 17
968 3 12
968 4 7
968 4 11
968 5 16
968 5 20
968 6 21
968 6 23
968 8 11
968 8 23
968 9 24
968 10 13
968 10 15
968 11 16
968 12 17
968 14 17
968 14 27
968 15 24
968 15 26
968 16 19
968 16 23
968 18 27
968 19 22
968 19 26
968 22 25
969 1 8
969 1 12
969 2 7
969 2 25
969 3 24
969 4 7
969 4 19
969 5 20
969 5 22
969 5 24
969 6 11
969 6 17
969 6 25
969 6 27
969 7 18
969 8 11
969 9 18
969 10 15
969 10 17
969 11 14
969 12 25
969 13 26
969 14 27
969 16 21
969 16 27
969 17 20
969 22 27
969 23 26
970 1 4
970 1 6
970 1 10
970 1 26
970 2 21
970 2 25
970 3 20
970 4 9
970 5 8
970 6 27
970 7 10
970 7 14
970 7 16
970 8 17
970 9 18
970 9 20
970 10 13
970 10 21
970 11 16
970 11 18
970 11 22
970 12 15
970 12 23
970 13 24
970 13 26
970 14 27
970 19 22
970 21 24
971 1 20
971 1 26
971 2 13
971 2 27
971 3 14
971 3 18
971 3 20
971 4 9
971 4 17
971 4 21
971 4 27
971 5 12
971 5 14
971 5 16
971 6 9
971 6 11
971 7 16
971 8 17
971 8 23
971 9 24
971 10 25
971 10 27
971 12 27
971 15 18
971 17 22
971 19 22
971 21 24
971 21 26
972 1 4
972 1 16
972 1 24
972 1 26
972 2 15
972 2 27
972 3 8
972 4 7
972 5 24
972 6 19
972 6 23
972 7 16
972 7 18
972 8 15
972 9 18
972 10 15
972 10 17
972 11 14
972 12 17
972 12 21
972 13 16
972 13 22
972 13 26
972 14 27
972 16 23
972 17 20
972 20 23
972 22 25
973 1 18
973 1 20
973 2 13
973 2 17
973 3 10
973 3 12
973 3 20
973 4 9
973 4 17
973 4 19
973 4 25
973 5 8
973 5 12
973 5 14
973 6 15
973 6 25
973 7 24
973 8 11
973 9 22
973 9 24
973 10 21
973 14 17
973 16 25
973 16 27
973 18 27
973 19 22
973 19 26
973 23 26
974 1 24
974 1 26
974 2 7
974 2 9
974 3 10
974 4 7
974 4 11
974 5 12
974 6 13
974 6 23
974 7 24
974 8 11
974 8 13
974 8 19
974 8 25
974 9 18
974 9 26
974 10 17
974 11 16
974 12 15
974 13 22
974 14 19
974 14 21
974 16 19
974 18 27
974 20 25
974 20 27
974 22 25
975 1 4
975 1 14
975 1 18
975 1 20
975 2 13
975 2 23
975 3 22
975 4 21
975 5 18
975 6 19
975 6 21
975 7 26
975 8 19
975 8 25
975 9 16
975 10 15
975 10 25
975 11 24
975 12 15
975 12 23
975 14 17
975 15 20
975 16 19
975 20 23
975 20 25
975 21 26
975 22 27
975 24 27
976 1 4
976 1 12
976 2 11
976 2 25
976 3 6
976 3 10
976 3 26
976 4 17
976 5 18
976 6 9
976 7 26
976 8 21
976 8 27
976 9 18
976 9 20
976 10 15
976 10 17
976 10 27
976 11 14
976 11 24
976 12 17
976 13 16
976 14 23
976 15 20
976 15 22
976 16 19
976 22 27
976 24 27
977 1 4
977 1 6
977 1 10
977 1 16
977 2 11
977 2 15
977 3 26
977 4 25
977 5 22
977 6 21
977 7 10
977 8 19
977 8 21
977 9 12
977 9 16
977 9 18
977 12 15
977 13 18
977 14 17
977 14 27
977 15 26
977 16 21
977 16 25
977 17 20
977 17 24
977 20 23
977 22 25
977 24 27
978 1 8
978 1 12
978 2 13
978 2 27
978 3 24
978 4 25
978 4 27
978 5 20
978 6 19
978 6 27
978 7 18
978 8 27
978 9 12
978 9 18
978 9 26
978 10 15
978 10 17
978 11 14
978 13 24
978 13 26
978 14 23
978 15 22
978 15 26
978 16 19
978 16 21
978 19 26
978 20 25
978 22 25
979 1 4
979 1 6
979 2 21
979 2 27
979 3 18
979 3 20
979 3 26
979 4 17
979 5 8
979 5 16
979 5 26
979 6 27
979 7 10
979 8 15
979 9 12
979 9 14
979 9 26
979 10 27
979 11 22
979 12 23
979 13 24
979 14 25
979 16 25
979 18 25
979 19 24
979 20 23
979 22 27
979 23 26
980 1 6
980 1 8
980 1 16
980 1 24
980 2 5
980 2 23
980 3 16
980 4 17
980 4 19
980 5 20
980 5 22
980 6 17
980 6 25
980 6 27
980 7 10
980 7 12
980 7 14
980 8 15
980 9 24
980 10 25
980 11 26
980 12 27
980 13 18
980 14 17
980 18 27
980 20 27
980 21 26
980 22 25
981 1 8
981 1 22
981 1 24
981 1 26
981 2 9
981 2 13
981 2 17
981 2 21
981 3 10
981 3 14
981 3 18
981 4 19
981 4 21
981 5 10
981 6 9
981 6 21
981 7 22
981 8 27
981 9 12
981 11 14
981 12 27
981 13 16
981 13 26
981 15 18
981 16 25
981 17 20
981 17 24
981 20 23
982 1 6
982 1 8
982 1 22
982 1 24
982 2 25
982 2 27
982 3 6
982 4 17
982 4 27
982 5 14
982 5 16
982 5 22
982 7 14
982 8 13
982 9 24
982 10 13
982 10 23
982 11 20
982 12 15
982 12 21
982 13 22
982 16 21
982 18 21
982 18 27
982 19 26
982 20 23
982 22 27
982 23 26
983 1 4
983 1 10
983 1 18
983 1 26
983 2 11
983 2 17
983 3 12
983 3 14
983 3 16
983 4 9
983 4 19
983 4 21
983 5 22
983 5 24
983 5 26
983 6 9
983 6 27
983 7 22
983 8 13
983 8 21
983 9 12
983 10 27
983 14 21
983 15 20
983 16 19
983 18 25
983 19 24
983 20 23
984 1 10
984 1 22
984 2 5
984 2 21
984 3 18
984 4 13
984 4 17
984 5 10
984 5 12
984 6 9
984 6 17
984 6 21
984 6 25
984 7 12
984 7 14
984 7 26
984 8 11
984 8 27
984 9 22
984 9 24
984 14 17
984 15 26
984 16 19
984 16 25
984 18 21
984 20 23
984 20 25
984 24 27
985 1 6
985 1 8
985 2 15
985 2 23
985 3 6
985 3 14
985 3 22
985 4 13
985 4 21
985 5 12
985 7 10
985 7 12
985 7 14
985 8 15
985 9 16
985 10 17
985 11 18
985 13 18
985 13 20
985 14 17
985 14 27
985 15 24
985 16 25
985 17 26
985 19 26
985 20 27
985 22 27
985 24 27
986 1 14
986 1 18
986 2 7
986 2 17
986 3 6
986 3 14
986 3 16
986 4 11
986 4 13
986 5 10
986 6 9
986 8 17
986 8 21
986 9 16
986 9 22
986 10 27
986 11 16
986 11 26
986 12 15
986 12 25
986 15 18
986 15 24
986 16 23
986 17 20
986 19 24
986 20 23
986 22 27
986 23 26
987 1 6
987 1 8
987 2 5
987 2 11
987 3 20
987 4 17
987 4 19
987 5 12
987 5 16
987 6 15
987 7 12
987 7 14
987 7 26
987 8 11
987 9 26
987 10 21
987 10 25
987 11 20
987 12 19
987 12 25
987 13 16
987 13 18
987 13 24
987 14 27
987 18 23
987 19 22
987 22 25
987 24 27
988 1 8
988 1 16
988 2 5
988 2 17
988 3 20
988 4 21
988 4 25
988 5 8
988 5 26
988 6 13
988 6 17
988 6 21
988 6 27
988 7 10
988 7 14
988 7 16
988 9 26
988 10 27
988 11 14
988 12 23
988 12 27
988 13 18
988 13 22
988 15 18
988 17 20
988 19 22
988 21 24
988 24 27
989 1 10
989 1 26
989 2 11
989 2 27
989 3 6
989 4 17
989 4 27
989 5 12
989 5 14
989 5 16
989 6 11
989 7 14
989 8 11
989 8 13
989 9 24
989 10 25
989 12 21
989 12 25
989 12 27
989 13 22
989 13 24
989 15 22
989 16 21
989 18 21
989 18 27
989 19 26
989 20 23
989 20 25
990 1 8
990 1 20
990 2 5
990 2 7
990 3 20
990 3 22
990 3 24
990 4 25
990 4 27
990 6 13
990 6 25
990 7 12
990 7 24
990 8 19
990 9 12
990 10 17
990 10 19
990 11 14
990 11 16
990 11 24
990 14 25
990 15 26
990 16 23
990 18 21
990 18 23
990 19 24
990 22 27
990 23 26
991 1 18
991 1 26
991 2 7
991 2 27
991 3 8
991 4 23
991 4 27
991 5 8
991 5 12
991 5 22
991 6 11
991 6 19
991 6 21
991 6 27
991 7 10
991 7 18
991 9 12
991 10 17
991 11 14
991 11 16
991 13 22
991 14 21
991 15 20
991 16 19
991 19 26
991 20 25
991 21 24
991 24 27
992 1 4
992 1 20
992 1 24
992 1 26
992 2 9
992 2 19
992 3 8
992 4 7
992 5 24
992 6 13
992 6 25
992 7 12
992 7 26
992 8 11
992 9 18
992 9 26
992 10 17
992 10 27
992 12 27
992 14 25
992 14 27
992 15 22
992 16 21
992 16 27
992 18 21
992 20 23
992 21 26
992 22 25
993 1 4
993 1 6
993 1 8
993 1 22
993 2 9
993 2 23
993 3 24
993 4 25
993 5 16
993 6 17
993 7 18
993 8 21
993 10 21
993 10 23
993 11 20
993 12 23
993 12 27
993 13 20
993 13 22
993 13 26
993 14 17
993 14 19
993 15 26
993 16 25
993 17 22
993 18 21
993 22 25
993 24 27
994 1 8
994 1 16
994 1 18
994 1 20
994 2 15
994 2 21
994 3 8
994 4 7
994 4 15
994 5 14
994 6 11
994 6 13
994 7 10
994 7 16
994 9 18
994 10 17
994 12 17
994 12 25
994 13 16
994 13 24
994 14 23
994 15 22
994 16 27
994 17 26
994 19 26
994 20 27
994 22 27
994 24 27
995 1 4
995 1 6
995 1 20
995 1 22
995 2 17
995 2 19
995 3 16
995 4 15
995 5 24
995 6 23
995 7 20
995 8 21
995 8 23
995 9 26
995 10 21
995 10 27
995 11 18
995 12 17
995 12 27
995 13 16
995 14 25
995 14 27
995 15 22
995 15 24
995 17 22
995 18 21
995 22 27
995 23 26
996 1 10
996 1 24
996 2 7
996 2 25
996 3 26
996 4 7
996 4 27
996 5 14
996 6 11
996 6 13
996 7 10
996 8 13
996 8 19
996 8 25
996 8 27
996 9 12
996 9 22
996 9 24
996 12 21
996 13 20
996 14 27
996 15 20
996 16 19
996 16 27
996 17 26
996 18 23
996 18 25
996 19 22
997 1 4
997 1 14
997 1 22
997 1 26
997 2 15
997 2 21
997 3 16
997 3 18
997 3 20
997 4 11
997 4 13
997 4 23
997 5 8
997 5 24
997 5 26
997 6 13
997 6 27
997 7 12
997 8 11
997 9 24
997 10 19
997 10 23
997 11 18
997 12 17
997 13 16
997 14 27
997 20 23
997 22 25
998 1 18
998 1 20
998 2 5
998 2 13
998 3 12
998 4 9
998 4 27
998 5 8
998 5 20
998 6 21
998 6 27
998 7 22
998 7 24
998 7 26
998 8 13
998 8 15
998 8 19
998 9 12
998 9 26
998 10 15
998 10 25
998 11 14
998 13 18
998 14 17
998 15 24
998 16 19
998 16 23
998 19 22
999 1 18
999 1 22
999 2 17
999 2 23
999 3 16
999 4 9
999 4 23
999 5 24
999 6 9
999 6 25
999 7 26
999 8 11
999 8 15
999 9 16
999 10 17
999 10 19
999 10 23
999 10 25
999 11 14
999 11 26
999 12 19
999 12 27
999 13 18
999 14 17
999 19 22
999 20 25
999 20 27
999 21 24
1000 1 4
1000 1 8
1000 1 18
1000 1 22
1000 2 7
1000 2 13
1000 2 17
1000 2 21
1000 3 6
1000 3 24
1000 3 26
1000 4 23
1000 5 8
1000 6 27
1000 7 10
1000 7 12
1000 9 18
1000 10 17
1000 11 16
1000 12 27
1000 13 16
1000 13 26
1000 14 21
1000 14 25
1000 15 20
1000 17 20
1000 19 22
1000 21 24
1001 1 4
1001 1 6
1001 1 8
1001 1 18
1001 2 9
1001 2 15
1001 3 16
1001 4 17
1001 5 24
1001 6 23
1001 7 20
1001 8 19
1001 10 15
1001 10 19
1001 11 14
1001 12 19
1001 12 21
1001 13 18
1001 13 22
1001 13 26
1001 14 27
1001 15 18
1001 16 27
1001 17 24
1001 17 26
1001 18 23
1001 20 23
1001 22 25
1002 1 4
1002 1 6
1002 1 14
1002 1 26
1002 2 7
1002 2 13
1002 3 8
1002 4 25
1002 5 8
1002 5 20
1002 5 24
1002 6 15
1002 6 19
1002 6 23
1002 7 10
1002 7 12
1002 9 20
1002 10 19
1002 11 18
1002 12 15
1002 14 27
1002 15 18
1002 16 23
1002 16 27
1002 17 22
1002 19 22
1002 21 24
1002 23 26
1003 1 6
1003 1 20
1003 2 5
1003 2 19
1003 3 16
1003 4 13
1003 4 15
1003 5 8
1003 5 12
1003 6 11
1003 7 10
1003 7 20
1003 7 22
1003 8 15
1003 8 19
1003 8 23
1003 9 12
1003 9 14
1003 9 26
1003 10 27
1003 14 25
1003 15 24
1003 16 19
1003 17 24
1003 18 21
1003 18 23
1003 22 27
1003 23 26
1004 1 10
1004 1 24
1004 2 9
1004 2 27
1004 3 6
1004 4 21
1004 4 27
1004 5 14
1004 5 20
1004 5 26
1004 6 9
1004 7 14
1004 8 11
1004 8 13
1004 9 26
1004 10 25
1004 12 17
1004 12 25
1004 13 16
1004 13 26
1004 15 20
1004 16 19
1004 18 23
1004 18 25
1004 19 22
1004 19 26
1004 22 27
1004 24 27
1005 1 4
1005 1 6
1005 2 7
1005 2 17
1005 3 8
1005 3 18
1005 3 20
1005 4 21
1005 5 8
1005 5 12
1005 5 22
1005 6 13
1005 7 14
1005 7 16
1005 8 11
1005 8 23
1005 9 16
1005 9 18
1005 9 24
1005 10 15
1005 10 25
1005 11 14
1005 11 26
1005 12 27
1005 19 24
1005 20 23
1005 22 27
1005 23 26
1006 1 4
1006 1 6
1006 2 17
1006 2 19
1006 3 12
1006 3 16
1006 3 26
1006 4 11
1006 5 8
1006 5 10
1006 5 26
1006 6 19
1006 7 20
1006 8 25
1006 9 24
1006 10 13
1006 12 15
1006 13 24
1006 13 26
1006 14 23
1006 14 27
1006 16 27
1006 18 21
1006 18 27
1006 19 26
1006 20 25
1006 22 25
1006 22 27
1007 1 20
1007 1 22
1007 2 5
1007 2 19
1007 3 14
1007 3 22
1007 3 24
1007 4 25
1007 4 27
1007 6 19
1007 6 27
1007 7 18
1007 8 15
1007 8 27
1007 9 26
1007 10 13
1007 10 15
1007 11 16
1007 12 21
1007 12 23
1007 13 24
1007 13 26
1007 14 19
1007 14 21
1007 14 27
1007 15 18
1007 16 21
1007 17 20
1008 1 4
1008 1 10
1008 2 9
1008 2 25
1008 3 6
1008 3 16
1008 3 24
1008 4 15
1008 5 10
1008 5 12
1008 5 14
1008 6 9
1008 6 19
1008 6 23
1008 7 12
1008 7 20
1008 7 22
1008 8 11
1008 8 27
1008 9 26
1008 13 20
1008 14 19
1008 16 19
1008 17 24
1008 18 21
1008 18 23
1008 22 27
1008 23 26
1009 1 6
1009 1 8
1009 1 18
1009 1 22
1009 2 19
1009 2 21
1009 3 6
1009 4 21
1009 4 25
1009 5 10
1009 5 22
1009 5 24
1009 7 10
1009 8 17
1009 9 12
1009 9 16
1009 9 22
1009 11 24
1009 12 23
1009 13 16
1009 14 23
1009 14 27
1009 15 18
1009 15 20
1009 15 22
1009 20 27
1009 21 26
1009 23 26
1010 1 8
1010 1 26
1010 2 21
1010 2 25
1010 3 8
1010 3 10
1010 3 20
1010 4 7
1010 4 11
1010 4 17
1010 4 25
1010 5 14
1010 5 16
1010 5 24
1010 6 13
1010 6 27
1010 7 12
1010 7 26
1010 9 12
1010 10 19
1010 11 14
1010 11 18
1010 15 18
1010 16 23
1010 17 20
1010 17 22
1010 22 25
1010 24 27
1011 1 12
1011 1 14
1011 1 22
1011 1 24
1011 2 15
1011 2 25
1011 3 12
1011 3 16
1011 3 26
1011 4 7
1011 4 17
1011 5 26
1011 6 9
1011 6 27
1011 7 12
1011 7 18
1011 8 11
1011 8 19
1011 10 23
1011 10 27
1011 11 20
1011 11 22
1011 12 27
1011 13 16
1011 13 18
1011 13 20
1011 14 21
1011 24 27
1012 1 12
1012 1 14
1012 2 5
1012 2 15
1012 3 22
1012 4 23
1012 4 27
1012 5 12
1012 5 16
1012 6 11
1012 6 27
1012 7 10
1012 7 16
1012 7 26
1012 8 17
1012 8 25
1012 9 18
1012 10 13
1012 13 16
1012 13 18
1012 14 19
1012 15 20
1012 15 22
1012 16 23
1012 17 20
1012 17 24
1012 21 24
1012 23 26
1013 1 4
1013 1 24
1013 2 15
1013 2 17
1013 3 6
1013 3 14
1013 3 18
1013 4 23
1013 5 20
1013 6 19
1013 7 14
1013 8 13
1013 8 19
1013 9 12
1013 10 19
1013 10 21
1013 11 18
1013 11 22
1013 11 26
1013 12 27
1013 13 16
1013 13 18
1013 16 27
1013 17 24
1013 17 26
1013 18 23
1013 20 23
1013 22 25
1014 1 22
1014 1 24
1014 2 21
1014 2 25
1014 3 8
1014 4 7
1014 4 25
1014 5 14
1014 6 11
1014 6 13
1014 7 10
1014 7 26
1014 8 21
1014 9 20
1014 10 27
1014 12 17
1014 12 27
1014 13 16
1014 13 26
1014 14 25
1014 15 24
1014 16 23
1014 18 23
1014 18 27
1014 19 22
1014 20 27
1014 21 26
1014 23 26
1015 1 4
1015 1 14
1015 2 15
1015 2 25
1015 3 6
1015 3 8
1015 3 26
1015 4 9
1015 5 10
1015 6 27
1015 7 10
1015 7 18
1015 7 20
1015 8 15
1015 8 17
1015 8 21
1015 9 12
1015 9 14
1015 11 18
1015 12 17
1015 13 16
1015 15 24
1015 16 23
1015 17 22
1015 19 22
1015 20 27
1015 21 24
1015 21 26
1016 1 8
1016 1 10
1016 2 5
1016 2 7
1016 3 22
1016 4 17
1016 4 21
1016 5 10
1016 5 16
1016 6 9
1016 6 15
1016 6 21
1016 6 25
1016 7 22
1016 7 24
1016 8 27
1016 9 12
1016 9 26
1016 11 16
1016 12 15
1016 13 26
1016 14 19
1016 14 25
1016 15 18
1016 18 21
1016 20 23
1016 20 25
1016 24 27
1017 1 14
1017 1 16
1017 1 18
1017 1 22
1017 2 5
1017 2 13
1017 3 18
1017 4 7
1017 4 17
1017 5 12
1017 5 16
1017 6 9
1017 6 11
1017 8 17
1017 8 27
1017 9 16
1017 9 26
1017 10 15
1017 10 25
1017 12 15
1017 14 23
1017 15 24
1017 16 21
1017 17 20
1017 19 22
1017 20 27
1017 21 24
1017 21 26
1018 1 20
1018 1 22
1018 2 13
1018 2 27
1018 3 26
1018 4 13
1018 4 15
1018 5 12
1018 5 16
1018 5 26
1018 6 11
1018 6 25
1018 7 16
1018 8 11
1018 8 17
1018 9 18
1018 10 21
1018 10 23
1018 11 24
1018 12 17
1018 12 21
1018 12 27
1018 13 20
1018 14 17
1018 14 19
1018 18 21
1018 22 27
1018 24 27
1019 1 20
1019 1 22
1019 2 19
1019 2 23
1019 3 18
1019 4 7
1019 4 23
1019 5 18
1019 5 24
1019 5 26
1019 6 11
1019 6 27
1019 8 11
1019 8 23
1019 9 22
1019 10 13
1019 10 21
1019 11 24
1019 12 25
1019 12 27
1019 14 21
1019 14 25
1019 15 20
1019 16 19
1019 16 25
1019 17 26
1019 19 24
1019 21 24
1020 1 4
1020 1 10
1020 1 12
1020 1 18
1020 2 7
1020 2 9
1020 3 6
1020 4 13
1020 5 14
1020 5 18
1020 5 20
1020 6 21
1020 7 18
1020 7 22
1020 8 23
1020 8 27
1020 10 27
1020 11 26
1020 12 17
1020 14 17
1020 15 20
1020 16 19
1020 16 25
1020 17 26
1020 18 27
1020 19 22
1020 19 24
1020 24 27
1021 1 6
1021 1 16
1021 2 5
1021 2 15
1021 3 14
1021 4 19
1021 4 23
1021 5 18
1021 5 24
1021 6 17
1021 7 24
1021 8 17
1021 8 25
1021 9 26
1021 10 17
1021 10 27
1021 11 16
1021 12 15
1021 12 27
1021 13 20
1021 14 19
1021 15 18
1021 18 25
1021 18 27
1021 19 22
1021 20 27
1021 21 26
1021 22 25
1022 1 6
1022 1 22
1022 2 5
1022 2 21
1022 3 20
1022 4 17
1022 4 19
1022 5 14
1022 5 16
1022 6 23
1022 7 16
1022 8 15
1022 8 23
1022 9 24
1022 10 13
1022 10 15
1022 11 18
1022 12 19
1022 12 27
1022 13 24
1022 13 26
1022 14 19
1022 14 21
1022 14 23
1022 15 18
1022 20 27
1022 21 26
1022 22 25
1023 1 12
1023 1 14
1023 1 18
1023 1 24
1023 2 11
1023 2 25
1023 3 10
1023 3 18
1023 3 26
1023 4 17
1023 4 27
1023 5 10
1023 6 9
1023 6 17
1023 7 16
1023 8 13
1023 8 15
1023 9 12
1023 9 18
1023 14 23
1023 15 18
1023 15 22
1023 16 21
1023 17 20
1023 19 22
1023 19 24
1023 19 26
1023 20 27
1024 1 22
1024 1 26
1024 2 17
1024 2 27
1024 3 18
1024 3 20
1024 3 22
1024 4 11
1024 4 13
1024 4 23
1024 4 27
1024 5 8
1024 5 10
1024 5 20
1024 6 21
1024 6 23
1024 7 24
1024 8 13
1024 9 12
1024 10 19
1024 11 16
1024 11 18
1024 12 15
1024 13 24
1024 14 25
1024 14 27
1024 16 27
1024 23 26
1025 1 4
1025 1 6
1025 1 20
1025 1 22
1025 2 19
1025 2 23
1025 3 18
1025 4 17
1025 5 16
1025 6 15
1025 7 22
1025 8 15
1025 8 21
1025 9 14
1025 10 21
1025 10 25
1025 11 14
1025 11 20
1025 11 26
1025 12 17
1025 12 27
1025 13 16
1025 15 20
1025 17 20
1025 18 27
1025 19 24
1025 19 26
1025 21 24
1026 1 4
1026 1 18
1026 1 20
1026 1 26
1026 2 9
1026 2 15
1026 2 21
1026 2 25
1026 3 6
1026 3 10
1026 3 16
1026 4 17
1026 5 26
1026 6 25
1026 7 10
1026 8 23
1026 8 25
1026 9 12
1026 9 22
1026 11 16
1026 12 15
1026 13 22
1026 14 19
1026 14 21
1026 15 18
1026 20 27
1026 21 24
1026 24 27
1027 1 6
1027 1 8
1027 1 10
1027 1 14
1027 2 5
1027 2 15
1027 3 8
1027 3 16
1027 3 22
1027 4 7
1027 4 23
1027 6 27
1027 7 24
1027 7 26
1027 8 13
1027 8 21
1027 9 12
1027 9 20
1027 9 26
1027 10 27
1027 11 14
1027 12 19
1027 13 16
1027 13 18
1027 17 22
1027 18 21
1027 20 25
1027 21 24
1028 1 12
1028 1 18
1028 2 9
1028 2 11
1028 3 8
1028 4 7
1028 4 11
1028 5 14
1028 6 15
1028 6 27
1028 7 10
1028 7 26
1028 8 25
1028 9 18
1028 9 24
1028 10 15
1028 10 17
1028 10 23
1028 11 14
1028 12 17
1028 13 16
1028 15 22
1028 16 21
1028 17 20
1028 19 24
1028 20 23
1028 22 27
1028 23 26
1029 1 4
1029 1 18
1029 2 9
1029 2 17
1029 3 6
1029 3 8
1029 3 24
1029 4 21
1029 5 22
1029 6 23
1029 7 12
1029 8 11
1029 10 15
1029 10 17
1029 11 14
1029 11 24
1029 12 23
1029 13 26
1029 14 25
1029 16 19
1029 16 25
1029 17 24
1029 18 21
1029 20 25
1029 20 27
1029 21 24
1029 22 27
1029 23 26
1030 1 4
1030 1 6
1030 1 18
1030 1 20
1030 2 11
1030 2 21
1030 2 23
1030 2 27
1030 3 12
1030 3 14
1030 3 16
1030 4 17
1030 5 12
1030 6 11
1030 7 20
1030 8 11
1030 8 21
1030 9 26
1030 10 13
1030 10 27
1030 14 27
1030 15 24
1030 16 23
1030 18 23
1030 19 22
1030 21 26
1030 22 25
1030 24 27
1031 1 22
1031 1 24
1031 2 11
1031 2 25
1031 3 26
1031 4 11
1031 4 13
1031 5 10
1031 6 9
1031 6 13
1031 7 14
1031 8 15
1031 8 19
1031 9 12
1031 9 20
1031 10 21
1031 11 22
1031 12 15
1031 12 23
1031 12 25
1031 13 26
1031 14 27
1031 15 18
1031 16 25
1031 16 27
1031 17 24
1031 18 23
1031 20 23
1032 1 10
1032 1 12
1032 1 16
1032 1 18
1032 2 7
1032 2 9
1032 3 18
1032 4 7
1032 4 17
1032 5 22
1032 6 23
1032 6 27
1032 7 16
1032 8 15
1032 8 27
1032 10 15
1032 11 14
1032 12 19
1032 13 16
1032 13 20
1032 13 24
1032 14 25
1032 15 26
1032 16 23
1032 17 20
1032 17 22
1032 21 24
1032 23 26
1033 1 10
1033 1 20
1033 1 22
1033 1 26
1033 2 19
1033 2 27
1033 3 16
1033 3 18
1033 3 22
1033 4 23
1033 4 27
1033 5 16
1033 6 15
1033 6 23
1033 7 24
1033 8 13
1033 8 15
1033 9 12
1033 9 22
1033 9 24
1033 10 25
1033 11 20
1033 12 21
1033 14 17
1033 14 21
1033 15 22
1033 18 21
1033 23 26
1034 1 12
1034 1 14
1034 2 7
1034 2 11
1034 3 10
1034 4 7
1034 4 9
1034 5 20
1034 6 15
1034 6 19
1034 7 14
1034 8 11
1034 8 13
1034 8 19
1034 8 27
1034 9 20
1034 9 22
1034 10 23
1034 11 24
1034 12 25
1034 13 16
1034 13 26
1034 16 19
1034 17 26
1034 18 21
1034 18 27
1034 22 27
1034 24 27
1035 1 24
1035 1 26
1035 2 13
1035 2 27
1035 3 6
1035 4 17
1035 4 27
1035 5 8
1035 5 14
1035 5 16
1035 6 13
1035 7 12
1035 8 11
1035 9 16
1035 10 15
1035 10 21
1035 11 14
1035 11 22
1035 12 23
1035 13 24
1035 14 25
1035 14 27
1035 15 18
1035 15 20
1035 18 27
1035 19 26
1035 20 25
1035 22 25
1036 1 6
1036 1 8
1036 1 22
1036 1 24
1036 2 9
1036 2 13
1036 2 25
1036 2 27
1036 3 6
1036 3 10
1036 3 14
1036 4 15
1036 4 25
1036 5 24
1036 7 10
1036 8 21
1036 9 12
1036 9 20
1036 11 14
1036 12 19
1036 13 16
1036 13 18
1036 16 25
1036 17 26
1036 18 27
1036 20 27
1036 22 27
1036 23 26
1037 1 4
1037 1 8
1037 1 12
1037 1 26
1037 2 15
1037 2 27
1037 3 16
1037 4 7
1037 5 12
1037 5 16
1037 5 18
1037 6 11
1037 6 19
1037 8 11
1037 9 26
1037 10 21
1037 10 25
1037 11 20
1037 12 15
1037 12 25
1037 13 18
1037 13 20
1037 13 22
1037 14 17
1037 14 23
1037 15 24
1037 22 25
1037 24 27
1038 1 4
1038 1 12
1038 1 14
1038 1 22
1038 2 15
1038 2 21
1038 3 16
1038 4 27
1038 5 12
1038 6 13
1038 6 27
1038 7 26
1038 8 13
1038 8 25
1038 9 24
1038 10 13
1038 10 23
1038 11 22
1038 14 23
1038 14 25
1038 14 27
1038 15 18
1038 15 20
1038 16 27
1038 17 26
1038 18 25
1038 19 24
1038 20 23
1039 1 4
1039 1 6
1039 1 16
1039 1 24
1039 2 9
1039 2 25
1039 3 10
1039 4 15
1039 5 10
1039 5 12
1039 5 14
1039 6 9
1039 6 17
1039 6 21
1039 7 12
1039 7 18
1039 7 20
1039 8 11
1039 8 27
1039 9 26
1039 13 18
1039 14 17
1039 16 23
1039 17 22
1039 19 22
1039 20 27
1039 21 24
1039 21 26
1040 1 4
1040 1 12
1040 2 13
1040 2 15
1040 3 6
1040 3 16
1040 3 18
1040 4 19
1040 5 12
1040 5 20
1040 5 22
1040 6 13
1040 6 23
1040 6 25
1040 7 14
1040 7 16
1040 7 26
1040 8 23
1040 8 27
1040 9 14
1040 10 13
1040 10 23
1040 11 22
1040 17 26
1040 18 25
1040 20 25
1040 21 24
1040 24 27
1041 1 16
1041 1 18
1041 2 5
1041 2 7
1041 3 8
1041 3 12
1041 3 16
1041 4 9
1041 4 13
1041 4 17
1041 4 21
1041 5 18
1041 5 22
1041 6 9
1041 6 23
1041 8 11
1041 9 24
1041 10 13
1041 10 25
1041 12 15
1041 13 26
1041 14 17
1041 14 27
1041 17 20
1041 19 22
1041 20 27
1041 21 24
1041 21 26
1042 1 4
1042 1 6
1042 1 14
1042 1 26
1042 2 15
1042 2 25
1042 3 24
1042 4 27
1042 5 8
1042 6 13
1042 7 10
1042 7 12
1042 7 26
1042 8 27
1042 9 22
1042 10 21
1042 11 18
1042 12 17
1042 14 17
1042 16 19
1042 16 25
1042 17 26
1042 18 21
1042 20 23
1042 20 25
1042 21 26
1042 22 27
1042 24 27
1043 1 4
1043 1 10
1043 1 12
1043 1 20
1043 2 13
1043 2 19
1043 3 14
1043 3 16
1043 3 18
1043 4 9
1043 4 25
1043 4 27
1043 5 8
1043 5 12
1043 5 14
1043 6 15
1043 6 25
1043 7 24
1043 8 11
1043 9 22
1043 9 24
1043 10 21
1043 16 25
1043 17 26
1043 18 27
1043 20 27
1043 22 27
1043 23 26
1044 1 12
1044 1 14
1044 1 24
1044 1 26
1044 2 15
1044 2 27
1044 3 12
1044 3 16
1044 3 18
1044 4 11
1044 4 27
1044 5 18
1044 6 11
1044 6 19
1044 7 10
1044 8 19
1044 8 21
1044 9 12
1044 9 22
1044 9 24
1044 10 25
1044 11 26
1044 12 19
1044 13 16
1044 13 20
1044 13 22
1044 14 23
1044 17 20
1045 1 4
1045 1 6
1045 1 24
1045 1 26
1045 2 11
1045 2 15
1045 2 21
1045 2 23
1045 3 12
1045 3 14
1045 3 20
1045 4 27
1045 5 12
1045 6 11
1045 7 24
1045 8 11
1045 8 23
1045 9 16
1045 10 13
1045 10 15
1045 14 19
1045 15 18
1045 16 23
1045 17 22
1045 18 21
1045 20 27
1045 21 26
1045 22 25
1046 1 6
1046 1 8
1046 1 12
1046 1 18
1046 2 5
1046 2 19
1046 3 12
1046 3 20
1046 3 22
1046 4 11
1046 4 23
1046 6 11
1046 7 10
1046 8 17
1046 9 12
1046 9 16
1046 9 26
1046 10 25
1046 11 24
1046 12 15
1046 13 22
1046 13 24
1046 13 26
1046 14 21
1046 14 27
1046 15 18
1046 15 20
1046 16 27
1047 1 12
1047 1 24
1047 2 5
1047 2 23
1047 3 22
1047 4 15
1047 4 21
1047 5 12
1047 5 14
1047 6 11
1047 6 17
1047 6 21
1047 6 23
1047 7 18
1047 7 20
1047 7 26
1047 8 11
1047 8 25
1047 9 18
1047 10 13
1047 10 17
1047 11 24
1047 14 17
1047 16 19
1047 16 21
1047 20 27
1047 22 27
1047 23 26
1048 1 4
1048 1 6
1048 1 8
1048 1 18
1048 2 9
1048 2 11
1048 3 12
1048 4 25
1048 5 26
1048 6 27
1048 7 20
1048 8 19
1048 10 15
1048 10 19
1048 11 14
1048 11 18
1048 12 25
1048 13 24
1048 14 17
1048 16 19
1048 16 21
1048 17 22
1048 17 24
1048 18 25
1048 18 27
1048 20 27
1048 22 27
1048 23 26
1049 1 18
1049 1 26
1049 2 5
1049 2 17
1049 3 16
1049 4 7
1049 4 15
1049 5 24
1049 5 26
1049 6 23
1049 6 27
1049 8 15
1049 8 23
1049 9 14
1049 10 21
1049 10 23
1049 11 14
1049 11 20
1049 11 24
1049 12 17
1049 12 19
1049 13 16
1049 15 24
1049 17 24
1049 18 25
1049 20 25
1049 22 25
1049 22 27
1050 1 4
1050 1 24
1050 2 21
1050 2 23
1050 3 12
1050 3 18
1050 3 20
1050 4 17
1050 5 12
1050 5 16
1050 5 24
1050 6 15
1050 6 25
1050 7 12
1050 7 14
1050 7 26
1050 8 11
1050 8 27
1050 9 14
1050 10 13
1050 10 19
1050 11 20
1050 11 22
1050 12 23
1050 13 16
1050 13 18
1050 22 27
1050 23 26
1051 1 18
1051 1 20
1051 2 21
1051 2 27
1051 3 6
1051 3 18
1051 3 26
1051 4 17
1051 4 25
1051 5 14
1051 5 16
1051 5 24
1051 6 19
1051 6 21
1051 6 23
1051 7 10
1051 7 12
1051 7 14
1051 8 15
1051 8 19
1051 9 20
1051 10 21
1051 11 22
1051 12 23
1051 13 24
1051 16 19
1051 22 27
1051 23 26
1052 1 6
1052 1 8
1052 1 12
1052 1 24
1052 2 5
1052 2 25
1052 3 12
1052 3 16
1052 3 26
1052 4 11
1052 4 17
1052 6 11
1052 7 10
1052 8 23
1052 9 12
1052 9 20
1052 9 22
1052 10 19
1052 11 18
1052 12 27
1052 13 16
1052 13 18
1052 13 20
1052 14 21
1052 14 27
1052 15 26
1052 22 27
1052 24 27
1053 1 14
1053 1 18
1053 2 15
1053 2 19
1053 3 20
1053 4 15
1053 4 21
1053 5 12
1053 6 11
1053 6 21
1053 7 22
1053 8 11
1053 8 23
1053 9 24
1053 10 13
1053 10 17
1053 11 16
1053 12 15
1053 14 17
1053 16 19
1053 16 21
1053 16 23
1053 17 24
1053 18 25
1053 19 26
1053 20 27
1053 22 27
1053 23 26
1054 1 4
1054 1 6
1054 1 22
1054 1 26
1054 2 23
1054 2 27
1054 3 14
1054 4 15
1054 5 20
1054 6 21
1054 7 26
1054 8 21
1054 8 25
1054 9 18
1054 10 17
1054 10 25
1054 11 24
1054 12 17
1054 12 23
1054 13 16
1054 14 23
1054 15 20
1054 15 22
1054 16 19
1054 17 22
1054 18 21
1054 22 25
1054 24 27
1055 1 10
1055 1 12
1055 2 5
1055 2 9
1055 3 8
1055 3 12
1055 3 24
1055 4 7
1055 4 23
1055 6 9
1055 6 19
1055 7 20
1055 7 22
1055 8 11
1055 8 25
1055 8 27
1055 9 18
1055 10 17
1055 11 14
1055 11 16
1055 13 24
1055 14 25
1055 15 26
1055 16 27
1055 18 27
1055 20 27
1055 21 26
1055 22 25
1056 1 10
1056 1 20
1056 2 7
1056 2 9
1056 3 6
1056 4 9
1056 4 13
1056 5 8
1056 5 14
1056 5 16
1056 6 17
1056 7 18
1056 7 20
1056 8 21
1056 8 23
1056 8 25
1056 9 12
1056 10 21
1056 11 26
1056 12 25
1056 14 25
1056 15 24
1056 16 23
1056 18 23
1056 19 22
1056 21 26
1056 22 27
1056 24 27
1057 1 6
1057 1 8
1057 1 10
1057 1 18
1057 2 11
1057 2 17
1057 3 6
1057 4 17
1057 4 27
1057 5 18
1057 5 24
1057 5 26
1057 7 24
1057 8 23
1057 9 20
1057 10 19
1057 12 17
1057 12 19
1057 13 16
1057 14 19
1057 14 21
1057 15 18
1057 15 22
1057 15 26
1057 16 27
1057 18 23
1057 20 23
1057 22 25
1058 1 4
1058 1 14
1058 2 15
1058 2 19
1058 3 6
1058 3 16
1058 3 18
1058 4 11
1058 5 10
1058 6 27
1058 7 10
1058 7 16
1058 7 26
1058 8 23
1058 8 25
1058 9 12
1058 11 14
1058 11 16
1058 12 23
1058 13 22
1058 15 20
1058 15 22
1058 16 23
1058 17 20
1058 17 24
1058 17 26
1058 18 27
1058 21 24
1059 1 4
1059 1 6
1059 2 7
1059 2 17
1059 3 18
1059 3 22
1059 3 26
1059 4 23
1059 5 10
1059 5 24
1059 5 26
1059 6 9
1059 7 16
1059 7 26
1059 8 15
1059 8 27
1059 10 27
1059 11 24
1059 12 25
1059 12 27
1059 13 20
1059 14 19
1059 14 27
1059 16 19
1059 18 21
1059 19 26
1059 20 25
1059 22 25
1060 1 16
1060 1 18
1060 1 20
1060 1 22
1060 2 15
1060 2 23
1060 3 18
1060 4 15
1060 4 17
1060 5 14
1060 6 13
1060 6 17
1060 7 12
1060 8 17
1060 8 19
1060 9 12
1060 9 16
1060 9 20
1060 10 21
1060 10 27
1060 11 26
1060 13 16
1060 13 26
1060 14 25
1060 15 24
1060 16 27
1060 22 27
1060 24 27
1061 1 8
1061 1 16
1061 2 15
1061 2 27
1061 3 8
1061 3 10
1061 3 26
1061 4 7
1061 4 25
1061 5 10
1061 5 20
1061 5 24
1061 6 9
1061 6 19
1061 9 16
1061 9 18
1061 10 15
1061 10 21
1061 11 22
1061 11 24
1061 11 26
1061 12 15
1061 12 27
1061 13 22
1061 14 17
1061 14 21
1061 18 21
1061 20 23
1062 1 8
1062 1 14
1062 1 24
1062 1 26
1062 2 7
1062 2 27
1062 3 6
1062 3 14
1062 3 16
1062 4 17
1062 4 19
1062 5 12
1062 6 13
1062 8 13
1062 9 24
1062 10 13
1062 10 23
1062 11 20
1062 12 19
1062 14 19
1062 14 23
1062 15 18
1062 15 22
1062 15 26
1062 16 27
1062 18 21
1062 20 23
1062 22 25
1063 1 20
1063 1 22
1063 2 5
1063 2 9
1063 3 10
1063 4 25
1063 4 27
1063 5 22
1063 5 24
1063 6 9
1063 6 15
1063 6 21
1063 6 27
1063 7 12
1063 7 14
1063 7 18
1063 8 11
1063 8 19
1063 9 20
1063 10 27
1063 12 27
1063 13 26
1063 14 17
1063 15 24
1063 15 26
1063 16 21
1063 16 23
1063 18 21
1064 1 4
1064 1 6
1064 1 18
1064 1 20
1064 2 7
1064 2 21
1064 3 8
1064 4 17
1064 5 8
1064 5 12
1064 5 16
1064 6 11
1064 6 15
1064 6 23
1064 7 10
1064 7 22
1064 9 12
1064 10 27
1064 11 14
1064 11 26
1064 13 16
1064 14 25
1064 15 18
1064 15 24
1064 19 24
1064 20 23
1064 22 27
1064 23 26
1065 1 4
1065 1 6
1065 1 20
1065 1 26
1065 2 23
1065 2 25
1065 3 22
1065 4 21
1065 5 18
1065 6 19
1065 7 26
1065 8 19
1065 8 27
1065 9 12
1065 10 17
1065 10 19
1065 11 14
1065 11 16
1065 11 20
1065 12 27
1065 13 24
1065 14 23
1065 15 22
1065 16 21
1065 18 21
1065 20 23
1065 20 27
1065 24 27
1066 1 6
1066 1 10
1066 1 12
1066 1 20
1066 2 5
1066 2 13
1066 3 14
1066 3 20
1066 3 22
1066 4 7
1066 4 23
1066 6 9
1066 7 20
1066 7 24
1066 8 19
1066 8 25
1066 10 19
1066 11 18
1066 12 17
1066 14 17
1066 15 22
1066 16 21
1066 16 27
1066 17 20
1066 18 27
1066 19 26
1066 21 24
1066 21 26
1067 1 4
1067 1 6
1067 2 7
1067 2 11
1067 3 8
1067 3 10
1067 3 22
1067 4 21
1067 5 8
1067 5 18
1067 5 20
1067 6 17
1067 7 12
1067 7 16
1067 8 15
1067 8 23
1067 9 12
1067 9 14
1067 9 26
1067 10 27
1067 13 16
1067 14 25
1067 15 18
1067 15 24
1067 19 24
1067 20 23
1067 22 27
1067 23 26
1068 1 20
1068 1 22
1068 2 5
1068 2 15
1068 3 14
1068 3 22
1068 3 24
1068 4 25
1068 4 27
1068 6 15
1068 6 27
1068 7 16
1068 8 17
1068 8 27
1068 9 26
1068 10 13
1068 10 17
1068 11 18
1068 12 21
1068 12 23
1068 13 24
1068 13 26
1068 14 17
1068 14 21
1068 14 27
1068 15 20
1068 16 19
1068 18 21
1069 1 8
1069 1 10
1069 2 7
1069 2 25
1069 3 6
1069 4 23
1069 4 25
1069 5 20
1069 5 22
1069 5 26
1069 6 19
1069 7 18
1069 7 26
1069 8 17
1069 9 12
1069 9 16
1069 9 26
1069 10 25
1069 11 24
1069 12 27
1069 13 16
1069 14 21
1069 14 27
1069 15 18
1069 15 20
1069 15 26
1069 22 27
1069 24 27
1070 1 18
1070 1 20
1070 2 7
1070 2 21
1070 3 6
1070 3 14
1070 3 18
1070 4 15
1070 4 17
1070 5 12
1070 6 13
1070 8 13
1070 8 21
1070 9 22
1070 10 13
1070 10 23
1070 11 24
1070 12 15
1070 14 19
1070 14 21
1070 14 23
1070 15 24
1070 16 19
1070 16 25
1070 19 26
1070 20 27
1070 22 27
1070 23 26
1071 1 14
1071 1 24
1071 2 5
1071 2 25
1071 3 26
1071 4 7
1071 4 11
1071 5 12
1071 5 14
1071 6 15
1071 6 17
1071 6 21
1071 6 25
1071 7 10
1071 7 26
1071 8 21
1071 8 27
1071 9 18
1071 10 17
1071 12 17
1071 13 16
1071 15 20
1071 15 24
1071 16 19
1071 18 21
1071 20 23
1071 22 25
1071 22 27
1072 1 4
1072 1 6
1072 1 10
1072 1 18
1072 2 11
1072 2 25
1072 3 26
1072 4 19
1072 5 20
1072 6 17
1072 7 10
1072 8 15
1072 8 17
1072 9 12
1072 9 14
1072 9 18
1072 12 25
1072 13 24
1072 14 23
1072 16 21
1072 16 23
1072 17 20
1072 18 23
1072 18 25
1072 19 22
1072 19 26
1072 22 27
1072 24 27
1073 1 18
1073 1 24
1073 2 9
1073 2 19
1073 3 8
1073 4 7
1073 4 19
1073 5 20
1073 6 13
1073 6 21
1073 7 12
1073 7 22
1073 8 11
1073 9 22
1073 9 24
1073 10 25
1073 10 27
1073 12 27
1073 14 21
1073 14 27
1073 15 26
1073 16 21
1073 16 23
1073 17 20
1073 18 23
1073 19 22
1073 22 27
1073 23 26
1074 1 4
1074 1 6
1074 1 8
1074 1 12
1074 2 9
1074 2 11
1074 3 26
1074 4 27
1074 5 18
1074 6 17
1074 7 14
1074 8 13
1074 10 13
1074 10 23
1074 11 24
1074 11 26
1074 12 17
1074 12 21
1074 12 27
1074 13 22
1074 14 17
1074 15 22
1074 16 19
1074 16 21
1074 18 27
1074 20 25
1074 20 27
1074 21 24
1075 1 16
1075 1 18
1075 2 7
1075 2 19
1075 3 20
1075 4 7
1075 4 21
1075 5 22
1075 6 9
1075 6 15
1075 7 16
1075 8 11
1075 8 17
1075 8 19
1075 8 21
1075 9 14
1075 9 22
1075 10 13
1075 10 23
1075 11 24
1075 11 26
1075 12 17
1075 12 27
1075 14 17
1075 18 27
1075 19 26
1075 20 25
1075 21 24
1076 1 22
1076 1 24
1076 2 21
1076 2 25
1076 3 20
1076 4 25
1076 4 27
1076 5 8
1076 6 13
1076 6 27
1076 7 10
1076 7 12
1076 7 26
1076 8 25
1076 9 24
1076 10 23
1076 11 16
1076 12 15
1076 14 19
1076 14 27
1076 15 18
1076 15 26
1076 16 23
1076 17 22
1076 18 21
1076 20 27
1076 21 26
1076 23 26
1077 1 16
1077 1 18
1077 2 7
1077 2 25
1077 3 26
1077 4 7
1077 4 27
1077 5 10
1077 6 9
1077 6 15
1077 7 16
1077 8 17
1077 8 21
1077 8 25
1077 8 27
1077 9 12
1077 9 14
1077 10 27
1077 11 22
1077 12 21
1077 13 20
1077 14 17
1077 17 20
1077 18 25
1077 19 24
1077 21 24
1077 22 27
1077 23 26
1078 1 6
1078 1 8
1078 2 5
1078 2 13
1078 3 12
1078 4 19
1078 4 27
1078 5 14
1078 5 20
1078 6 21
1078 7 14
1078 7 22
1078 7 24
1078 8 13
1078 9 24
1078 10 13
1078 10 25
1078 11 26
1078 12 27
1078 14 25
1078 14 27
1078 15 18
1078 15 20
1078 15 22
1078 16 23
1078 16 25
1078 17 26
1078 18 27
1079 1 14
1079 1 16
1079 2 7
1079 2 27
1079 3 6
1079 3 10
1079 3 16
1079 4 17
1079 4 21
1079 5 22
1079 6 9
1079 8 25
1079 8 27
1079 9 22
1079 9 24
1079 10 15
1079 10 21
1079 10 27
1079 11 20
1079 11 24
1079 11 26
1079 12 15
1079 12 19
1079 13 26
1079 14 27
1079 15 18
1079 18 21
1079 20 23
1080 1 4
1080 1 16
1080 1 22
1080 1 26
1080 2 23
1080 2 25
1080 3 8
1080 4 7
1080 5 16
1080 6 17
1080 6 19
1080 7 20
1080 7 22
1080 8 23
1080 9 20
1080 10 21
1080 10 23
1080 11 24
1080 12 21
1080 12 27
1080 13 18
1080 14 17
1080 14 27
1080 15 26
1080 17 22
1080 18 21
1080 22 27
1080 24 27
1081 1 14
1081 1 26
1081 2 21
1081 2 27
1081 3 14
1081 3 16
1081 3 20
1081 4 9
1081 4 13
1081 4 19
1081 4 27
1081 5 8
1081 5 12
1081 5 24
1081 6 19
1081 6 23
1081 7 18
1081 8 11
1081 9 16
1081 9 18
1081 10 13
1081 10 15
1081 12 25
1081 13 26
1081 17 20
1081 19 22
1081 22 27
1081 24 27
1082 1 4
1082 1 6
1082 2 9
1082 2 13
1082 3 10
1082 3 12
1082 3 22
1082 4 21
1082 5 10
1082 5 18
1082 5 20
1082 6 9
1082 7 18
1082 8 15
1082 8 17
1082 9 14
1082 10 17
1082 10 27
1082 11 14
1082 11 16
1082 11 24
1082 12 23
1082 16 25
1082 17 26
1082 19 26
1082 20 27
1082 22 27
1082 24 27
1083 1 4
1083 1 18
1083 2 13
1083 2 27
1083 3 8
1083 3 12
1083 3 26
1083 4 19
1083 5 8
1083 6 19
1083 6 21
1083 7 10
1083 7 22
1083 7 26
1083 9 12
1083 10 23
1083 11 14
1083 11 24
1083 11 26
1083 14 27
1083 15 24
1083 16 25
1083 16 27
1083 17 20
1083 18 27
1083 19 26
1083 20 25
1083 22 25
1084 1 10
1084 1 12
1084 2 9
1084 2 13
1084 3 8
1084 4 7
1084 4 13
1084 5 16
1084 6 15
1084 6 27
1084 7 14
1084 7 26
1084 8 25
1084 9 14
1084 9 24
1084 10 23
1084 11 14
1084 11 18
1084 11 22
1084 12 17
1084 13 16
1084 14 21
1084 15 18
1084 15 20
1084 19 22
1084 20 27
1084 21 24
1084 21 26
1085 1 4
1085 1 14
1085 2 9
1085 2 11
1085 3 6
1085 3 8
1085 3 12
1085 4 13
1085 5 24
1085 6 25
1085 7 26
1085 8 27
1085 10 19
1085 10 27
1085 11 14
1085 11 18
1085 12 17
1085 12 25
1085 12 27
1085 13 16
1085 13 24
1085 15 18
1085 16 23
1085 17 20
1085 17 22
1085 20 27
1085 21 26
1085 22 25
1086 1 6
1086 1 10
1086 1 12
1086 1 16
1086 2 5
1086 2 17
1086 3 12
1086 3 18
1086 3 20
1086 4 7
1086 4 21
1086 6 9
1086 7 12
1086 7 22
1086 8 11
1086 8 23
1086 10 15
1086 11 14
1086 11 24
1086 12 27
1086 13 16
1086 13 18
1086 13 26
1086 14 25
1086 19 26
1086 20 27
1086 22 27
1086 24 27
1087 1 8
1087 1 12
1087 2 9
1087 2 25
1087 3 24
1087 4 9
1087 4 23
1087 5 20
1087 6 9
1087 6 19
1087 7 18
1087 8 11
1087 10 15
1087 10 19
1087 10 23
1087 10 25
1087 11 14
1087 11 18
1087 12 25
1087 13 26
1087 14 17
1087 15 22
1087 15 26
1087 16 19
1087 16 21
1087 20 23
1087 22 27
1087 24 27
1088 1 4
1088 1 6
1088 1 8
1088 1 16
1088 2 23
1088 2 27
1088 3 22
1088 4 17
1088 5 18
1088 6 11
1088 7 10
1088 8 27
1088 9 14
1088 9 16
1088 9 26
1088 10 13
1088 11 16
1088 11 18
1088 12 15
1088 12 19
1088 14 25
1088 15 20
1088 15 24
1088 16 23
1088 17 20
1088 17 22
1088 21 24
1088 23 26
1089 1 6
1089 1 8
1089 1 14
1089 1 16
1089 2 5
1089 2 13
1089 3 8
1089 3 12
1089 3 22
1089 4 7
1089 4 23
1089 6 27
1089 7 24
1089 7 26
1089 8 17
1089 8 21
1089 9 12
1089 9 14
1089 9 18
1089 10 19
1089 10 21
1089 11 22
1089 15 18
1089 16 27
1089 17 20
1089 17 26
1089 20 25
1089 21 24
1090 1 12
1090 1 16
1090 1 18
1090 1 20
1090 2 13
1090 2 15
1090 3 20
1090 4 13
1090 4 21
1090 5 8
1090 6 21
1090 6 23
1090 7 10
1090 7 12
1090 7 24
1090 8 13
1090 9 14
1090 10 25
1090 11 14
1090 11 16
1090 11 26
1090 12 21
1090 12 27
1090 17 26
1090 18 27
1090 19 22
1090 22 27
1090 24 27
1091 1 10
1091 1 20
1091 2 9
1091 2 21
1091 3 8
1091 4 17
1091 4 21
1091 5 8
1091 5 16
1091 5 22
1091 6 13
1091 6 15
1091 7 12
1091 9 12
1091 9 22
1091 10 25
1091 11 26
1091 13 22
1091 13 26
1091 14 23
1091 14 27
1091 16 23
1091 18 21
1091 18 23
1091 19 24
1091 20 25
1091 22 25
1091 24 27
1092 1 6
1092 1 10
1092 2 11
1092 2 13
1092 3 6
1092 3 14
1092 3 18
1092 4 15
1092 4 19
1092 5 20
1092 7 10
1092 7 18
1092 7 20
1092 8 21
1092 8 23
1092 9 24
1092 11 18
1092 11 24
1092 12 17
1092 12 25
1092 14 17
1092 16 19
1092 16 27
1092 17 26
1092 18 23
1092 19 22
1092 22 27
1092 23 26
1093 1 12
1093 1 14
1093 2 15
1093 2 27
1093 3 12
1093 3 22
1093 3 26
1093 4 13
1093 4 15
1093 4 21
1093 4 25
1093 5 8
1093 5 18
1093 5 20
1093 6 15
1093 6 17
1093 7 14
1093 8 13
1093 9 20
1093 10 13
1093 10 21
1093 11 22
1093 16 25
1093 16 27
1093 18 25
1093 19 24
1093 21 24
1093 23 26
1094 1 4
1094 1 6
1094 1 10
1094 1 24
1094 2 11
1094 2 15
1094 3 16
1094 4 23
1094 5 22
1094 6 9
1094 7 20
1094 7 22
1094 7 24
1094 8 25
1094 8 27
1094 10 25
1094 12 15
1094 12 25
1094 13 26
1094 14 17
1094 14 19
1094 15 24
1094 16 23
1094 18 21
1094 18 23
1094 19 24
1094 19 26
1094 20 27
1095 1 8
1095 1 22
1095 2 9
1095 2 21
1095 3 18
1095 4 9
1095 4 17
1095 5 16
1095 6 9
1095 6 11
1095 7 26
1095 8 27
1095 10 13
1095 10 17
1095 10 21
1095 10 27
1095 11 16
1095 11 26
1095 12 15
1095 12 25
1095 13 20
1095 13 24
1095 14 17
1095 14 19
1095 18 21
1095 20 23
1095 22 27
1095 24 27
1096 1 6
1096 1 20
1096 2 5
1096 2 15
1096 3 12
1096 4 9
1096 4 11
1096 5 8
1096 5 16
1096 6 19
1096 7 18
1096 8 17
1096 10 17
1096 10 27
1096 11 16
1096 11 26
1096 12 15
1096 13 26
1096 14 21
1096 14 25
1096 15 20
1096 16 19
1096 16 25
1096 17 24
1096 18 23
1096 19 22
1096 22 25
1096 24 27
1097 1 20
1097 1 22
1097 2 7
1097 2 27
1097 3 6
1097 3 14
1097 3 20
1097 4 15
1097 4 19
1097 5 12
1097 6 13
1097 8 13
1097 8 27
1097 9 26
1097 10 13
1097 10 25
1097 11 16
1097 12 15
1097 14 21
1097 14 25
1097 14 27
1097 15 18
1097 16 25
1097 17 24
1097 18 21
1097 21 24
1097 22 27
1097 23 26
1098 1 4
1098 1 16
1098 1 24
1098 1 26
1098 2 13
1098 2 27
1098 3 14
1098 4 15
1098 5 24
1098 6 15
1098 6 23
1098 7 22
1098 8 15
1098 8 21
1098 9 14
1098 10 13
1098 10 21
1098 11 20
1098 12 17
1098 12 27
1098 13 16
1098 16 21
1098 16 23
1098 17 20
1098 17 26
1098 18 23
1098 18 25
1098 19 22
1099 1 4
1099 1 6
1099 2 17
1099 2 21
1099 3 14
1099 3 16
1099 3 22
1099 4 13
1099 5 8
1099 5 12
1099 5 22
1099 6 21
1099 7 20
1099 8 11
1099 9 20
1099 9 22
1099 9 26
1099 10 23
1099 10 27
1099 12 23
1099 14 23
1099 15 24
1099 16 25
1099 18 21
1099 18 25
1099 19 26
1099 22 25
1099 24 27
1100 1 4
1100 1 18
1100 2 11
1100 2 15
1100 3 6
1100 3 10
1100 3 16
1100 4 17
1100 5 26
1100 6 25
1100 7 10
1100 8 23
1100 8 25
1100 9 12
1100 9 16
1100 9 22
1100 12 15
1100 13 22
1100 14 19
1100 14 21
1100 15 18
1100 16 21
1100 16 25
1100 17 20
1100 17 26
1100 20 27
1100 21 24
1100 24 27
1101 1 6
1101 1 12
1101 1 14
1101 1 22
1101 2 5
1101 2 15
1101 3 10
1101 3 12
1101 3 16
1101 4 7
1101 4 9
1101 6 23
1101 7 12
1101 7 24
1101 8 11
1101 8 25
1101 10 17
1101 11 18
1101 11 26
1101 12 27
1101 13 16
1101 13 18
1101 13 20
1101 14 21
1101 19 26
1101 20 27
1101 22 27
1101 24 27
1102 1 4
1102 1 12
1102 1 14
1102 1 18
1102 2 9
1102 2 11
1102 3 8
1102 4 7
1102 5 14
1102 6 15
1102 6 21
1102 7 18
1102 7 22
1102 8 23
1102 9 18
1102 9 24
1102 10 17
1102 10 25
1102 12 17
1102 13 16
1102 15 18
1102 15 20
1102 16 27
1102 17 26
1102 19 22
1102 19 24
1102 19 26
1102 20 27
1103 1 4
1103 1 22
1103 2 9
1103 2 23
1103 3 6
1103 3 8
1103 3 18
1103 4 21
1103 5 20
1103 6 19
1103 7 16
1103 8 17
1103 10 17
1103 10 23
1103 11 24
1103 12 15
1103 12 17
1103 13 18
1103 13 24
1103 13 26
1103 14 19
1103 14 27
1103 16 19
1103 18 21
1103 18 23
1103 20 27
1103 21 26
1103 22 25
1104 1 4
1104 1 6
1104 2 19
1104 2 23
1104 3 18
1104 3 24
1104 3 26
1104 4 27
1104 5 8
1104 5 10
1104 5 18
1104 6 19
1104 7 20
1104 8 15
1104 9 14
1104 10 27
1104 11 14
1104 11 18
1104 11 26
1104 12 17
1104 12 25
1104 13 16
1104 15 18
1104 15 20
1104 16 21
1104 17 22
1104 17 24
1104 19 22
1105 1 14
1105 1 16
1105 2 13
1105 2 17
1105 3 10
1105 4 11
1105 4 17
1105 5 18
1105 6 11
1105 6 21
1105 7 22
1105 8 11
1105 8 23
1105 9 24
1105 10 13
1105 12 15
1105 12 17
1105 12 21
1105 12 23
1105 13 24
1105 14 25
1105 15 20
1105 15 26
1105 16 19
1105 18 21
1105 20 27
1105 22 27
1105 23 26
1106 1 12
1106 1 18
1106 2 5
1106 2 11
1106 3 8
1106 3 18
1106 3 20
1106 4 7
1106 4 21
1106 6 11
1106 6 27
1106 7 22
1106 7 26
1106 8 11
1106 8 17
1106 8 23
1106 9 14
1106 9 24
1106 9 26
1106 10 13
1106 10 27
1106 12 17
1106 14 17
1106 15 24
1106 16 19
1106 16 23
1106 20 23
1106 22 25
1107 1 18
1107 1 26
1107 2 15
1107 2 17
1107 3 12
1107 3 14
1107 3 26
1107 4 11
1107 4 17
1107 4 23
1107 4 25
1107 5 14
1107 5 16
1107 5 22
1107 6 11
1107 6 13
1107 7 22
1107 8 11
1107 8 23
1107 9 24
1107 10 25
1107 10 27
1107 12 27
1107 16 21
1107 17 20
1107 18 25
1107 19 24
1107 20 23
1108 1 10
1108 1 18
1108 1 24
1108 1 26
1108 2 17
1108 2 27
1108 3 10
1108 3 12
1108 3 16
1108 4 9
1108 4 27
1108 5 12
1108 6 9
1108 6 11
1108 7 22
1108 8 23
1108 8 25
1108 9 26
1108 10 15
1108 10 23
1108 11 14
1108 11 22
1108 13 16
1108 14 21
1108 15 18
1108 15 20
1108 19 24
1108 20 23
1109 1 4
1109 1 16
1109 1 18
1109 1 20
1109 2 21
1109 2 27
1109 3 22
1109 3 24
1109 3 26
1109 4 7
1109 4 11
1109 4 15
1109 5 10
1109 5 20
1109 5 22
1109 6 9
1109 6 19
1109 7 14
1109 7 18
1109 8 11
1109 8 13
1109 10 23
1109 11 24
1109 12 15
1109 12 25
1109 14 17
1109 15 26
1109 16 27
1110 1 6
1110 1 10
1110 1 12
1110 1 14
1110 2 5
1110 2 15
1110 3 10
1110 3 16
1110 3 26
1110 4 9
1110 4 25
1110 6 9
1110 7 12
1110 8 11
1110 8 23
1110 9 24
1110 10 19
1110 10 27
1110 11 20
1110 11 22
1110 13 20
1110 14 19
1110 16 19
1110 17 26
1110 18 21
1110 18 27
1110 22 27
1110 24 27
1111 1 4
1111 1 16
1111 2 13
1111 2 15
1111 3 10
1111 3 12
1111 3 18
1111 4 17
1111 5 10
1111 6 9
1111 6 17
1111 7 24
1111 8 21
1111 8 23
1111 9 18
1111 9 20
1111 11 20
1111 12 19
1111 14 19
1111 14 27
1111 15 18
1111 15 26
1111 16 25
1111 17 24
1111 18 23
1111 19 22
1111 22 27
1111 23 26
1112 1 4
1112 1 26
1112 2 11
1112 2 21
1112 3 6
1112 3 10
1112 3 22
1112 4 25
1112 5 24
1112 6 23
1112 7 10
1112 8 15
1112 8 23
1112 9 12
1112 9 14
1112 9 22
1112 12 21
1112 13 20
1112 14 19
1112 16 19
1112 16 23
1112 17 24
1112 18 25
1112 18 27
1112 19 22
1112 20 27
1112 21 26
1112 22 25
1113 1 10
1113 1 14
1113 2 9
1113 2 21
1113 3 6
1113 4 21
1113 4 23
1113 5 20
1113 5 24
1113 5 26
1113 6 9
1113 7 26
1113 8 11
1113 8 27
1113 9 20
1113 10 13
1113 12 17
1113 12 27
1113 13 16
1113 13 20
1113 14 21
1113 15 22
1113 16 19
1113 18 25
1113 18 27
1113 19 22
1113 19 24
1113 20 27
1114 1 4
1114 1 10
1114 1 12
1114 1 22
1114 2 13
1114 2 15
1114 3 16
1114 4 9
1114 5 8
1114 5 16
1114 5 22
1114 6 17
1114 6 23
1114 7 24
1114 8 25
1114 10 25
1114 11 26
1114 12 21
1114 14 19
1114 14 21
1114 15 18
1114 15 22
1114 18 23
1114 20 23
1114 20 27
1114 21 26
1114 22 25
1114 24 27
1115 1 4
1115 1 14
1115 2 13
1115 2 27
1115 3 6
1115 3 22
1115 3 26
1115 4 21
1115 5 14
1115 5 18
1115 5 20
1115 6 13
1115 6 17
1115 6 25
1115 7 20
1115 7 22
1115 7 24
1115 8 17
1115 8 19
1115 9 24
1115 10 17
1115 10 25
1115 11 16
1115 12 25
1115 12 27
1115 13 16
1115 15 18
1115 23 26
1116 1 6
1116 1 20
1116 2 5
1116 2 21
1116 3 22
1116 4 9
1116 4 11
1116 5 8
1116 5 12
1116 6 13
1116 7 14
1116 8 15
1116 10 15
1116 10 27
1116 11 22
1116 11 26
1116 12 15
1116 12 21
1116 12 25
1116 13 18
1116 13 20
1116 14 17
1116 16 25
1116 16 27
1116 18 25
1116 19 24
1116 21 24
1116 23 26
1117 1 6
1117 1 24
1117 2 17
1117 2 23
1117 3 6
1117 3 18
1117 3 22
1117 4 19
1117 4 21
1117 5 8
1117 7 10
1117 7 22
1117 7 24
1117 8 21
1117 9 12
1117 10 25
1117 11 14
1117 11 22
1117 11 26
1117 12 21
1117 13 20
1117 14 27
1117 15 18
1117 15 20
1117 15 22
1117 16 23
1117 16 27
1117 23 26
1118 1 10
1118 1 16
1118 2 5
1118 2 9
1118 3 16
1118 3 18
1118 3 26
1118 4 19
1118 4 21
1118 6 9
1118 6 21
1118 7 22
1118 8 11
1118 8 27
1118 9 26
1118 10 15
1118 12 15
1118 12 27
1118 13 24
1118 14 17
1118 14 25
1118 15 26
1118 18 25
1118 20 23
1118 20 25
1118 21 26
1118 22 27
1118 24 27
1119 1 8
1119 1 10
1119 1 14
1119 1 24
1119 2 7
1119 2 15
1119 3 6
1119 3 16
1119 3 24
1119 4 17
1119 4 23
1119 5 22
1119 6 27
1119 8 27
1119 9 26
1119 10 25
1119 11 14
1119 12 19
1119 12 25
1119 13 16
1119 13 18
1119 13 24
1119 18 23
1119 20 23
1119 20 25
1119 21 26
1119 22 27
1119 24 27
1120 1 6
1120 1 8
1120 1 16
1120 1 20
1120 2 17
1120 2 19
1120 3 6
1120 4 19
1120 4 25
1120 5 10
1120 5 20
1120 5 26
1120 7 10
1120 8 15
1120 9 12
1120 9 14
1120 9 20
1120 11 26
1120 12 27
1120 13 22
1120 14 21
1120 16 21
1120 18 21
1120 18 23
1120 19 24
1120 20 27
1120 22 27
1120 24 27
1121 1 14
1121 1 16
1121 2 13
1121 2 19
1121 3 20
1121 4 13
1121 4 23
1121 5 12
1121 6 9
1121 6 23
1121 7 22
1121 8 25
1121 8 27
1121 9 12
1121 9 24
1121 10 15
1121 10 27
1121 11 14
1121 13 24
1121 15 24
1121 15 26
1121 16 19
1121 17 26
1121 18 21
1121 18 25
1121 19 24
1121 20 23
1121 22 25
1122 1 10
1122 1 12
1122 2 13
1122 2 15
1122 3 10
1122 3 16
1122 3 18
1122 4 7
1122 4 9
1122 5 16
1122 6 17
1122 6 27
1122 7 18
1122 7 26
1122 8 11
1122 8 25
1122 11 18
1122 11 24
1122 12 23
1122 13 18
1122 13 22
1122 14 17
1122 14 21
1122 17 20
1122 19 22
1122 19 24
1122 19 26
1122 20 27
1123 1 6
1123 1 18
1123 2 15
1123 2 17
1123 3 6
1123 3 10
1123 3 14
1123 4 9
1123 4 13
1123 4 17
1123 4 27
1123 5 8
1123 5 18
1123 5 20
1123 7 10
1123 8 21
1123 9 12
1123 9 22
1123 11 14
1123 12 23
1123 13 16
1123 13 24
1123 16 25
1123 17 26
1123 19 26
1123 20 27
1123 22 27
1123 24 27
1124 1 16
1124 1 22
1124 2 15
1124 2 27
1124 3 22
1124 3 24
1124 3 26
1124 4 7
1124 4 11
1124 4 15
1124 4 21
1124 5 10
1124 5 14
1124 5 26
1124 6 9
1124 6 25
1124 7 20
1124 7 24
1124 8 11
1124 8 19
1124 10 13
1124 11 18
1124 12 15
1124 12 17
1124 14 27
1124 16 21
1124 18 21
1124 20 23
1125 1 10
1125 1 12
1125 2 7
1125 2 9
1125 3 20
1125 4 7
1125 4 21
1125 5 22
1125 6 13
1125 6 27
1125 7 12
1125 8 11
1125 8 21
1125 8 25
1125 8 27
1125 9 18
1125 9 20
1125 10 17
1125 11 14
1125 11 16
1125 14 27
1125 15 26
1125 16 25
1125 18 25
1125 19 24
1125 21 24
1125 22 27
1125 23 26
1126 1 6
1126 1 8
1126 1 16
1126 1 26
1126 2 5
1126 2 17
1126 3 8
1126 3 18
1126 3 20
1126 4 7
1126 4 21
1126 6 25
1126 7 22
1126 7 24
1126 8 11
1126 8 15
1126 9 14
1126 9 20
1126 9 22
1126 10 13
1126 10 23
1126 11 24
1126 11 26
1126 12 15
1126 12 27
1126 14 19
1126 15 18
1126 16 27
1127 1 20
1127 1 24
1127 2 9
1127 2 25
1127 3 6
1127 3 8
1127 3 20
1127 4 13
1127 4 21
1127 4 25
1127 4 27
1127 5 14
1127 5 16
1127 5 18
1127 6 19
1127 7 14
1127 8 13
1127 10 13
1127 10 25
1127 11 26
1127 12 15
1127 12 27
1127 16 27
1127 17 22
1127 18 21
1127 21 24
1127 22 27
1127 23 26
1128 1 10
1128 1 14
1128 2 9
1128 2 27
1128 3 26
1128 4 9
1128 4 25
1128 5 8
1128 6 19
1128 6 25
1128 7 12
1128 7 20
1128 7 24
1128 8 11
1128 9 24
1128 10 13
1128 12 21
1128 13 22
1128 13 24
1128 14 27
1128 15 22
1128 16 23
1128 16 27
1128 17 26
1128 18 23
1128 18 25
1128 20 23
1128 24 27
1129 1 12
1129 1 16
1129 2 17
1129 2 25
1129 3 26
1129 4 17
1129 4 19
1129 5 20
1129 6 15
1129 6 17
1129 7 14
1129 7 18
1129 7 20
1129 8 21
1129 8 23
1129 9 14
1129 10 13
1129 10 23
1129 11 24
1129 12 25
1129 13 16
1129 13 18
1129 18 23
1129 18 25
1129 19 22
1129 19 26
1129 22 27
1129 24 27
1130 1 8
1130 1 14
1130 2 15
1130 2 27
1130 3 6
1130 3 8
1130 3 16
1130 4 17
1130 4 27
1130 5 20
1130 6 21
1130 7 10
1130 9 12
1130 9 14
1130 9 16
1130 10 21
1130 11 22
1130 12 23
1130 13 24
1130 15 24
1130 15 26
1130 16 21
1130 16 23
1130 17 20
1130 17 26
1130 18 23
1130 18 25
1130 19 22
1131 1 10
1131 1 14
1131 2 5
1131 2 9
1131 3 14
1131 3 16
1131 3 22
1131 4 17
1131 4 21
1131 6 9
1131 6 21
1131 7 20
1131 8 11
1131 8 23
1131 9 22
1131 10 13
1131 12 23
1131 12 25
1131 13 22
1131 13 26
1131 15 26
1131 16 27
1131 18 21
1131 18 27
1131 19 24
1131 20 23
1131 22 27
1131 24 27
1132 1 4
1132 1 10
1132 1 24
1132 1 26
1132 2 17
1132 2 27
1132 3 18
1132 4 9
1132 5 24
1132 6 9
1132 6 23
1132 7 22
1132 8 19
1132 8 21
1132 9 18
1132 10 17
1132 10 21
1132 10 23
1132 11 14
1132 11 16
1132 11 26
1132 12 23
1132 12 25
1132 13 22
1132 14 21
1132 15 20
1132 16 27
1132 17 20
1133 1 6
1133 1 12
1133 1 14
1133 1 18
1133 2 5
1133 2 19
1133 3 14
1133 3 20
1133 3 26
1133 4 7
1133 4 27
1133 6 11
1133 7 10
1133 7 14
1133 8 25
1133 8 27
1133 9 24
1133 10 13
1133 12 17
1133 13 16
1133 13 24
1133 14 25
1133 15 18
1133 15 20
1133 15 22
1133 16 23
1133 21 26
1133 22 25
1134 1 18
1134 1 26
1134 2 19
1134 2 27
1134 3 20
1134 4 11
1134 4 27
1134 5 10
1134 5 20
1134 5 24
1134 6 21
1134 6 23
1134 7 10
1134 8 15
1134 8 23
1134 9 12
1134 9 14
1134 9 24
1134 12 27
1134 13 26
1134 14 25
1134 16 23
1134 16 25
1134 17 22
1134 18 25
1134 19 22
1134 19 24
1134 24 27
1135 1 4
1135 1 16
1135 2 11
1135 2 15
1135 3 8
1135 3 10
1135 3 14
1135 4 7
1135 5 14
1135 5 16
1135 5 26
1135 6 23
1135 6 27
1135 8 23
1135 9 22
1135 10 13
1135 12 15
1135 12 19
1135 13 20
1135 13 22
1135 14 23
1135 14 25
1135 15 18
1135 17 26
1135 18 25
1135 20 25
1135 21 24
1135 24 27
1136 1 14
1136 1 26
1136 2 19
1136 2 27
1136 3 14
1136 3 16
1136 3 18
1136 4 9
1136 4 13
1136 4 23
1136 4 27
1136 5 8
1136 5 18
1136 5 20
1136 6 21
1136 6 23
1136 7 10
1136 8 17
1136 9 12
1136 9 16
1136 10 23
1136 11 24
1136 12 15
1136 13 24
1136 13 26
1136 20 27
1136 22 25
1136 22 27
1137 1 14
1137 1 24
1137 2 25
1137 2 27
1137 3 6
1137 3 14
1137 3 16
1137 4 17
1137 4 27
1137 5 8
1137 6 13
1137 7 10
1137 7 12
1137 7 16
1137 8 17
1137 9 18
1137 10 21
1137 11 22
1137 12 15
1137 15 22
1137 15 24
1137 16 21
1137 16 25
1137 17 26
1137 18 21
1137 19 26
1137 20 23
1137 20 25
1138 1 4
1138 1 8
1138 1 14
1138 1 16
1138 2 7
1138 2 17
1138 3 6
1138 4 13
1138 5 8
1138 5 12
1138 5 26
1138 6 27
1138 7 18
1138 7 24
1138 8 19
1138 8 25
1138 9 12
1138 9 14
1138 9 20
1138 10 21
1138 10 25
1138 11 26
1138 15 20
1138 16 19
1138 18 23
1138 19 22
1138 22 25
1138 24 27
1139 1 6
1139 1 24
1139 2 5
1139 2 23
1139 3 22
1139 4 9
1139 4 19
1139 5 8
1139 5 18
1139 6 25
1139 7 26
1139 8 27
1139 10 19
1139 10 27
1139 11 20
1139 12 17
1139 12 27
1139 13 26
1139 14 17
1139 14 25
1139 15 24
1139 16 21
1139 16 23
1139 17 20
1139 18 23
1139 18 25
1139 18 27
1139 19 22
1140 1 4
1140 1 16
1140 1 18
1140 1 20
1140 2 21
1140 2 23
1140 3 24
1140 4 7
1140 5 16
1140 6 9
1140 6 17
1140 7 18
1140 7 24
1140 8 11
1140 8 25
1140 10 13
1140 10 17
1140 11 18
1140 11 26
1140 12 19
1140 12 27
1140 14 17
1140 14 19
1140 15 20
1140 18 23
1140 19 22
1140 22 27
1140 23 26
1141 1 10
1141 1 12
1141 1 14
1141 1 16
1141 2 17
1141 2 19
1141 2 21
1141 2 23
1141 3 6
1141 3 24
1141 3 26
1141 4 19
1141 4 27
1141 5 18
1141 6 17
1141 7 24
1141 8 17
1141 8 23
1141 9 16
1141 10 23
1141 11 22
1141 12 21
1141 13 20
1141 14 19
1141 15 18
1141 20 27
1141 21 26
1141 22 25
1142 1 6
1142 1 8
1142 1 10
1142 1 22
1142 2 5
1142 2 23
1142 3 10
1142 3 16
1142 3 24
1142 4 11
1142 4 15
1142 6 11
1142 7 12
1142 8 21
1142 9 12
1142 9 18
1142 9 20
1142 10 17
1142 10 27
1142 11 14
1142 13 18
1142 14 17
1142 16 25
1142 17 26
1142 19 26
1142 20 27
1142 22 27
1142 24 27
1143 1 4
1143 1 14
1143 2 15
1143 2 23
1143 3 6
1143 3 16
1143 3 24
1143 4 11
1143 5 10
1143 6 25
1143 7 10
1143 7 16
1143 7 26
1143 8 19
1143 8 27
1143 9 12
1143 11 14
1143 11 16
1143 12 19
1143 13 20
1143 15 20
1143 15 22
1143 16 19
1143 17 22
1143 17 24
1143 17 26
1143 18 21
1143 18 27
1144 1 8
1144 1 10
1144 1 12
1144 1 26
1144 2 7
1144 2 15
1144 2 17
1144 2 25
1144 3 18
1144 3 20
1144 3 22
1144 4 7
1144 4 23
1144 5 18
1144 6 9
1144 6 17
1144 7 24
1144 8 27
1144 10 17
1144 11 16
1144 12 15
1144 13 26
1144 14 21
1144 14 25
1144 15 20
1144 16 19
1144 22 25
1144 24 27
1145 1 4
1145 1 14
1145 2 9
1145 2 11
1145 3 6
1145 3 8
1145 3 20
1145 4 15
1145 5 18
1145 6 19
1145 7 24
1145 8 25
1145 10 25
1145 10 27
1145 11 14
1145 11 20
1145 12 21
1145 12 27
1145 13 16
1145 15 18
1145 15 20
1145 16 21
1145 17 22
1145 19 22
1145 19 24
1145 20 25
1145 21 26
1145 23 26
1146 1 12
1146 1 22
1146 2 23
1146 2 27
1146 3 18
1146 4 17
1146 4 27
1146 5 26
1146 6 17
1146 6 25
1146 7 16
1146 8 15
1146 8 25
1146 9 14
1146 10 13
1146 10 25
1146 11 26
1146 12 27
1146 13 22
1146 13 24
1146 14 21
1146 15 20
1146 15 24
1146 16 19
1146 17 24
1146 18 23
1146 20 23
1146 24 27
1147 1 14
1147 1 26
1147 2 13
1147 2 25
1147 3 6
1147 4 13
1147 4 17
1147 5 8
1147 5 12
1147 5 18
1147 6 25
1147 7 24
1147 8 11
1147 9 18
1147 10 19
1147 10 21
1147 11 22
1147 11 24
1147 12 19
1147 12 25
1147 12 27
1147 13 16
1147 14 27
1147 15 20
1147 16 19
1147 20 27
1147 22 27
1147 23 26
1148 1 10
1148 1 12
1148 1 16
1148 1 18
1148 2 19
1148 2 21
1148 3 12
1148 4 11
1148 4 21
1148 5 22
1148 6 9
1148 6 11
1148 7 14
1148 8 15
1148 8 27
1148 9 22
1148 9 24
1148 10 15
1148 10 21
1148 10 25
1148 11 14
1148 13 16
1148 15 26
1148 17 26
1148 18 25
1148 20 23
1148 20 25
1148 24 27
1149 1 18
1149 1 24
1149 2 15
1149 2 17
1149 3 6
1149 4 13
1149 4 15
1149 5 8
1149 5 12
1149 5 16
1149 6 17
1149 7 20
1149 8 21
1149 9 12
1149 10 21
1149 10 27
1149 11 14
1149 11 16
1149 11 26
1149 14 25
1149 15 24
1149 16 21
1149 16 23
1149 17 20
1149 18 23
1149 19 22
1149 22 27
1149 23 26
1150 1 10
1150 1 12
1150 1 18
1150 1 20
1150 2 17
1150 2 21
1150 3 10
1150 4 9
1150 4 17
1150 5 16
1150 6 9
1150 6 15
1150 7 14
1150 8 11
1150 8 13
1150 9 18
1150 12 27
1150 13 18
1150 13 26
1150 14 25
1150 15 18
1150 15 24
1150 16 23
1150 17 22
1150 19 22
1150 19 24
1150 19 26
1150 20 27
1151 1 6
1151 1 8
1151 1 10
1151 1 26
1151 2 5
1151 2 25
1151 3 8
1151 4 7
1151 4 19
1151 5 20
1151 5 24
1151 6 15
1151 6 21
1151 6 27
1151 7 16
1151 7 18
1151 9 16
1151 10 15
1151 11 26
1151 12 15
1151 12 27
1151 13 22
1151 14 17
1151 14 21
1151 18 21
1151 20 23
1151 22 27
1151 24 27
1152 1 6
1152 1 10
1152 2 5
1152 2 23
1152 3 22
1152 4 19
1152 4 21
1152 5 16
1152 5 18
1152 6 9
1152 7 18
1152 8 13
1152 8 17
1152 9 12
1152 9 16
1152 10 23
1152 11 24
1152 12 15
1152 14 17
1152 14 27
1152 15 24
1152 15 26
1152 16 21
1152 16 23
1152 17 20
1152 20 27
1152 21 26
1152 22 25
1153 1 4
1153 1 8
1153 1 18
1153 1 20
1153 2 7
1153 2 15
1153 2 17
1153 2 25
1153 3 6
1153 3 22
1153 3 24
1153 4 21
1153 5 8
1153 6 27
1153 7 10
1153 7 26
1153 9 18
1153 10 17
1153 11 26
1153 12 17
1153 12 25
1153 13 16
1153 14 23
1153 14 25
1153 15 20
1153 15 22
1153 16 19
1153 24 27
1154 1 6
1154 1 8
1154 1 10
1154 1 22
1154 2 11
1154 2 21
1154 3 6
1154 4 21
1154 4 27
1154 5 22
1154 5 24
1154 5 26
1154 7 24
1154 8 23
1154 9 16
1154 10 15
1154 12 15
1154 12 21
1154 13 20
1154 14 17
1154 14 19
1154 15 22
1154 16 23
1154 18 23
1154 18 25
1154 19 22
1154 19 26
1154 20 27
1155 1 4
1155 1 6
1155 1 8
1155 1 14
1155 2 9
1155 2 27
1155 3 22
1155 4 21
1155 5 20
1155 6 15
1155 7 16
1155 8 13
1155 10 13
1155 10 27
1155 11 26
1155 12 17
1155 12 25
1155 13 16
1155 14 21
1155 14 25
1155 14 27
1155 15 18
1155 15 20
1155 18 25
1155 19 24
1155 21 24
1155 22 27
1155 23 26
1156 1 4
1156 1 6
1156 2 7
1156 2 27
1156 3 14
1156 3 24
1156 3 26
1156 4 23
1156 5 14
1156 5 20
1156 5 22
1156 6 19
1156 7 14
1156 7 18
1156 8 17
1156 8 27
1156 9 14
1156 9 16
1156 9 26
1156 10 13
1156 10 25
1156 11 16
1156 12 15
1156 12 21
1156 13 22
1156 13 24
1156 15 18
1156 15 20
1157 1 12
1157 1 16
1157 2 13
1157 2 15
1157 3 6
1157 4 15
1157 4 27
1157 5 8
1157 5 14
1157 5 24
1157 6 13
1157 7 10
1157 8 23
1157 9 14
1157 9 20
1157 9 22
1157 10 13
1157 11 20
1157 12 19
1157 14 19
1157 14 25
1157 15 26
1157 16 19
1157 17 26
1157 18 21
1157 18 25
1157 22 25
1157 24 27
1158 1 18
1158 1 22
1158 1 24
1158 1 26
1158 2 9
1158 2 13
1158 2 19
1158 2 27
1158 3 6
1158 3 8
1158 3 24
1158 4 25
1158 4 27
1158 5 14
1158 6 13
1158 7 10
1158 8 23
1158 9 20
1158 9 22
1158 10 13
1158 11 20
1158 12 15
1158 12 19
1158 14 27
1158 16 19
1158 16 27
1158 17 26
1158 18 21
1159 1 16
1159 1 26
1159 2 17
1159 2 27
1159 3 8
1159 4 7
1159 4 17
1159 5 18
1159 6 11
1159 6 13
1159 7 10
1159 7 14
1159 8 27
1159 9 24
1159 10 23
1159 12 21
1159 12 23
1159 13 18
1159 13 20
1159 14 17
1159 14 23
1159 14 27
1159 15 20
1159 15 22
1159 15 26
1159 16 19
1159 22 25
1159 24 27
1160 1 6
1160 1 8
1160 1 12
1160 1 16
1160 2 13
1160 2 15
1160 3 6
1160 4 15
1160 4 19
1160 5 16
1160 5 18
1160 5 26
1160 7 26
1160 8 27
1160 9 12
1160 10 23
1160 10 27
1160 11 14
1160 11 16
1160 11 22
1160 14 21
1160 15 20
1160 16 27
1160 17 20
1160 17 22
1160 17 24
1160 18 25
1160 24 27
1161 1 4
1161 1 6
1161 1 8
1161 1 26
1161 2 9
1161 2 11
1161 3 12
1161 4 13
1161 5 14
1161 6 23
1161 7 24
1161 8 25
1161 10 19
1161 10 25
1161 11 18
1161 11 26
1161 12 17
1161 13 16
1161 13 26
1161 14 23
1161 15 22
1161 16 27
1161 18 27
1161 20 25
1161 20 27
1161 21 24
1161 22 27
1161 23 26
1162 1 14
1162 1 16
1162 1 22
1162 1 26
1162 2 23
1162 2 27
1162 3 14
1162 4 13
1162 4 27
1162 5 10
1162 6 9
1162 6 27
1162 7 24
1162 8 19
1162 8 25
1162 9 18
1162 9 26
1162 10 13
1162 11 18
1162 12 15
1162 12 17
1162 13 26
1162 16 21
1162 17 20
1162 17 26
1162 20 25
1162 22 25
1162 24 27
1163 1 12
1163 1 26
1163 2 11
1163 2 25
1163 3 6
1163 4 19
1163 4 25
1163 5 8
1163 5 18
1163 5 24
1163 6 11
1163 7 10
1163 8 17
1163 9 14
1163 9 16
1163 9 24
1163 10 13
1163 11 24
1163 12 23
1163 14 23
1163 15 22
1163 16 21
1163 18 21
1163 20 25
1163 20 27
1163 21 24
1163 22 27
1163 23 26
1164 1 14
1164 1 16
1164 2 13
1164 2 27
1164 3 6
1164 4 23
1164 4 27
1164 5 8
1164 5 22
1164 5 26
1164 6 13
1164 7 12
1164 8 21
1164 9 12
1164 9 20
1164 9 26
1164 10 15
1164 10 19
1164 11 14
1164 13 26
1164 15 18
1164 15 26
1164 16 27
1164 17 24
1164 18 25
1164 20 25
1164 22 25
1164 24 27
1165 1 14
1165 1 22
1165 2 5
1165 2 23
1165 3 24
1165 4 7
1165 4 27
1165 5 12
1165 5 14
1165 6 11
1165 6 15
1165 8 11
1165 8 27
1165 9 26
1165 10 17
1165 10 19
1165 11 16
1165 12 19
1165 12 23
1165 12 27
1165 13 16
1165 13 18
1165 13 22
1165 18 21
1165 19 26
1165 20 23
1165 20 25
1165 24 27
1166 1 10
1166 1 14
1166 2 9
1166 2 21
1166 3 20
1166 4 9
1166 4 19
1166 5 8
1166 6 19
1166 6 25
1166 7 12
1166 7 18
1166 7 26
1166 8 11
1166 9 18
1166 10 13
1166 12 27
1166 13 16
1166 13 18
1166 14 21
1166 15 22
1166 16 27
1166 17 22
1166 17 24
1166 17 26
1166 18 21
1166 19 24
1166 20 23
1167 1 14
1167 1 16
1167 2 9
1167 2 17
1167 3 18
1167 4 7
1167 4 9
1167 5 10
1167 5 18
1167 5 20
1167 6 11
1167 6 21
1167 8 11
1167 8 13
1167 9 14
1167 10 15
1167 10 17
1167 10 23
1167 11 22
1167 12 15
1167 12 27
1167 15 26
1167 16 25
1167 17 24
1167 19 24
1167 20 23
1167 22 27
1167 23 26
1168 1 10
1168 1 12
1168 1 14
1168 1 16
1168 2 17
1168 2 19
1168 2 21
1168 2 25
1168 3 6
1168 3 8
1168 3 10
1168 4 11
1168 4 21
1168 5 20
1168 6 19
1168 7 18
1168 8 17
1168 9 16
1168 12 21
1168 13 22
1168 14 25
1168 15 26
1168 17 26
1168 18 27
1168 19 24
1168 20 23
1168 22 25
1168 24 27
1169 1 4
1169 1 6
1169 1 12
1169 1 22
1169 2 13
1169 2 21
1169 3 20
1169 4 19
1169 5 26
1169 6 25
1169 7 12
1169 8 11
1169 8 25
1169 9 24
1169 10 15
1169 10 23
1169 11 14
1169 11 22
1169 14 21
1169 16 21
1169 16 23
1169 17 20
1169 18 23
1169 18 27
1169 19 22
1169 19 26
1169 22 25
1169 24 27
1170 1 14
1170 1 20
1170 2 21
1170 2 23
1170 3 12
1170 3 14
1170 3 24
1170 4 15
1170 4 25
1170 5 12
1170 5 16
1170 5 26
1170 6 11
1170 6 17
1170 7 26
1170 8 11
1170 8 27
1170 9 22
1170 10 19
1170 10 21
1170 11 18
1170 12 21
1170 12 27
1170 13 16
1170 13 18
1170 13 20
1170 22 27
1170 24 27
1171 1 12
1171 1 14
1171 1 16
1171 1 26
1171 2 17
1171 2 25
1171 3 12
1171 4 11
1171 4 17
1171 5 18
1171 6 9
1171 6 11
1171 7 16
1171 7 18
1171 7 20
1171 8 15
1171 8 21
1171 10 13
1171 10 15
1171 11 16
1171 14 27
1171 15 22
1171 16 23
1171 17 24
1171 19 24
1171 20 23
1171 22 27
1171 23 26
1172 1 6
1172 1 22
1172 2 5
1172 2 17
1172 3 18
1172 4 13
1172 4 27
1172 5 14
1172 5 16
1172 6 23
1172 7 14
1172 8 15
1172 8 23
1172 9 24
1172 10 15
1172 10 25
1172 11 26
1172 12 15
1172 12 27
1172 16 23
1172 16 25
1172 16 27
1172 17 20
1172 17 22
1172 18 27
1172 19 26
1172 20 25
1172 21 24
1173 1 4
1173 1 16
1173 1 24
1173 1 26
1173 2 7
1173 2 15
1173 3 6
1173 4 23
1173 5 10
1173 5 22
1173 5 26
1173 6 9
1173 7 14
1173 7 26
1173 8 11
1173 8 13
1173 10 21
1173 11 20
1173 11 26
1173 12 19
1173 12 27
1173 14 27
1173 16 27
1173 17 24
1173 18 25
1173 18 27
1173 20 25
1173 22 25
1174 1 4
1174 1 20
1174 2 13
1174 2 19
1174 3 6
1174 3 12
1174 3 18
1174 4 25
1174 5 26
1174 6 11
1174 7 10
1174 7 18
1174 7 26
1174 8 23
1174 8 27
1174 9 16
1174 10 17
1174 12 17
1174 14 17
1174 14 19
1174 15 22
1174 16 23
1174 18 23
1174 18 25
1174 19 22
1174 20 25
1174 21 24
1174 24 27
1175 1 4
1175 1 24
1175 2 21
1175 2 23
1175 3 6
1175 3 10
1175 3 20
1175 4 9
1175 5 8
1175 5 24
1175 5 26
1175 6 15
1175 6 19
1175 6 23
1175 7 10
1175 7 12
1175 7 14
1175 8 27
1175 11 20
1175 12 19
1175 13 18
1175 14 27
1175 15 18
1175 15 26
1175 16 23
1175 16 25
1175 17 22
1175 19 22
1176 1 4
1176 1 24
1176 2 13
1176 2 25
1176 3 6
1176 3 14
1176 3 16
1176 4 23
1176 5 18
1176 6 17
1176 7 14
1176 8 15
1176 8 17
1176 9 20
1176 10 15
1176 10 21
1176 11 26
1176 12 15
1176 12 25
1176 16 21
1176 16 23
1176 16 25
1176 17 20
1176 18 23
1176 19 22
1176 21 26
1176 22 27
1176 24 27
1177 1 10
1177 1 12
1177 1 14
1177 1 22
1177 2 5
1177 2 9
1177 2 15
1177 2 27
1177 3 8
1177 3 18
1177 3 26
1177 4 7
1177 4 17
1177 5 12
1177 5 16
1177 6 9
1177 6 11
1177 8 25
1177 9 24
1177 10 23
1177 13 16
1177 14 21
1177 15 18
1177 15 20
1177 19 26
1177 20 27
1177 22 27
1177 24 27
1178 1 4
1178 1 6
1178 1 10
1178 1 26
1178 2 11
1178 2 15
1178 3 16
1178 4 19
1178 5 20
1178 6 27
1178 7 10
1178 8 23
1178 8 27
1178 9 12
1178 9 24
1178 9 26
1178 12 15
1178 13 24
1178 14 17
1178 14 25
1178 15 26
1178 16 19
1178 18 21
1178 18 25
1178 19 26
1178 20 27
1178 22 25
1178 22 27
1179 1 4
1179 1 16
1179 1 18
1179 1 26
1179 2 19
1179 2 27
1179 3 20
1179 3 22
1179 3 24
1179 4 11
1179 4 13
1179 4 25
1179 5 8
1179 5 10
1179 5 22
1179 6 23
1179 6 25
1179 7 14
1179 8 13
1179 9 12
1179 10 21
1179 11 18
1179 11 20
1179 12 17
1179 13 16
1179 14 25
1179 15 26
1179 24 27
1180 1 4
1180 1 8
1180 1 10
1180 1 22
1180 2 23
1180 2 25
1180 3 26
1180 4 7
1180 5 10
1180 6 9
1180 6 15
1180 7 16
1180 7 26
1180 8 17
1180 8 21
1180 8 25
1180 9 12
1180 9 14
1180 11 22
1180 12 21
1180 13 20
1180 14 17
1180 16 27
1180 17 20
1180 18 25
1180 18 27
1180 19 24
1180 21 24
1181 1 4
1181 1 22
1181 2 23
1181 2 25
1181 3 6
1181 3 20
1181 3 26
1181 4 21
1181 5 12
1181 6 11
1181 7 26
1181 8 11
1181 8 27
1181 9 18
1181 10 13
1181 10 19
1181 11 20
1181 12 21
1181 14 19
1181 14 21
1181 15 22
1181 16 19
1181 16 23
1181 17 24
1181 18 27
1181 20 23
1181 20 27
1181 24 27
1182 1 10
1182 1 12
1182 1 14
1182 1 24
1182 2 7
1182 2 15
1182 2 19
1182 2 23
1182 3 6
1182 3 12
1182 3 16
1182 4 17
1182 4 19
1182 5 20
1182 6 11
1182 7 10
1182 7 20
1182 8 21
1182 8 23
1182 9 24
1182 13 16
1182 14 25
1182 15 18
1182 15 26
1182 18 27
1182 19 22
1182 22 27
1182 23 26
1183 1 4
1183 1 10
1183 1 20
1183 1 24
1183 2 21
1183 2 25
1183 3 26
1183 4 9
1183 5 8
1183 5 24
1183 5 26
1183 6 13
1183 6 27
1183 7 12
1183 8 11
1183 10 19
1183 11 18
1183 11 24
1183 12 17
1183 13 16
1183 13 24
1183 14 25
1183 14 27
1183 15 22
1183 16 23
1183 18 23
1183 20 23
1183 22 25
1184 1 4
1184 1 20
1184 2 21
1184 2 23
1184 3 8
1184 3 24
1184 3 26
1184 4 7
1184 5 18
1184 5 20
1184 5 26
1184 6 17
1184 6 27
1184 8 27
1184 9 24
1184 10 25
1184 10 27
1184 11 16
1184 12 15
1184 12 25
1184 13 22
1184 14 19
1184 14 21
1184 15 18
1184 15 26
1184 16 27
1184 21 26
1184 22 25
1185 1 12
1185 1 14
1185 2 7
1185 2 9
1185 3 6
1185 3 14
1185 3 18
1185 4 15
1185 4 17
1185 5 20
1185 6 19
1185 8 19
1185 8 27
1185 9 12
1185 9 18
1185 10 25
1185 10 27
1185 11 24
1185 13 16
1185 13 18
1185 13 24
1185 16 23
1185 17 20
1185 17 22
1185 18 25
1185 19 26
1185 21 26
1185 22 25
1186 1 12
1186 1 14
1186 1 20
1186 1 26
1186 2 11
1186 2 27
1186 3 10
1186 3 20
1186 3 24
1186 4 21
1186 4 23
1186 5 10
1186 6 9
1186 6 21
1186 7 18
1186 8 13
1186 8 19
1186 9 12
1186 9 20
1186 14 19
1186 15 26
1186 16 19
1186 16 25
1186 17 22
1186 18 21
1186 20 25
1186 22 25
1186 24 27
1187 1 12
1187 1 16
1187 2 7
1187 2 11
1187 3 6
1187 3 16
1187 3 20
1187 4 11
1187 4 15
1187 4 19
1187 4 25
1187 5 8
1187 5 22
1187 5 24
1187 6 21
1187 8 11
1187 9 24
1187 10 13
1187 10 25
1187 12 15
1187 14 25
1187 14 27
1187 15 18
1187 17 20
1187 18 27
1187 19 22
1187 19 26
1187 23 26
1188 1 4
1188 1 8
1188 1 10
1188 1 12
1188 2 13
1188 2 15
1188 3 16
1188 4 7
1188 5 10
1188 5 16
1188 5 22
1188 6 9
1188 6 23
1188 8 27
1188 9 24
1188 9 26
1188 10 15
1188 10 21
1188 11 14
1188 11 20
1188 11 26
1188 12 27
1188 14 19
1188 15 18
1188 17 22
1188 18 21
1188 20 25
1188 21 24
1189 1 4
1189 1 6
1189 1 8
1189 1 20
1189 2 21
1189 2 23
1189 3 24
1189 4 9
1189 5 10
1189 6 19
1189 7 10
1189 7 14
1189 7 18
1189 8 13
1189 8 17
1189 8 23
1189 9 12
1189 9 24
1189 11 14
1189 12 25
1189 13 16
1189 13 26
1189 15 18
1189 16 27
1189 17 20
1189 17 22
1189 22 27
1189 23 26
1190 1 10
1190 1 20
1190 1 22
1190 1 26
1190 2 17
1190 2 19
1190 3 26
1190 4 17
1190 4 25
1190 5 16
1190 6 9
1190 6 25
1190 7 24
1190 8 13
1190 8 23
1190 9 14
1190 9 16
1190 10 17
1190 10 23
1190 10 25
1190 11 14
1190 11 18
1190 11 20
1190 12 21
1190 12 23
1190 15 18
1190 22 27
1190 24 27
1191 1 8
1191 1 12
1191 2 7
1191 2 13
1191 3 14
1191 4 7
1191 4 19
1191 5 14
1191 5 16
1191 5 18
1191 6 11
1191 6 13
1191 6 21
1191 6 25
1191 7 20
1191 8 11
1191 9 20
1191 10 21
1191 10 23
1191 11 24
1191 12 27
1191 13 26
1191 15 26
1191 16 25
1191 17 22
1191 18 21
1191 22 25
1191 24 27
1192 1 4
1192 1 14
1192 1 24
1192 1 26
1192 2 15
1192 2 27
1192 3 16
1192 3 18
1192 3 20
1192 4 7
1192 4 21
1192 4 23
1192 5 12
1192 5 14
1192 5 16
1192 6 11
1192 6 17
1192 7 10
1192 7 18
1192 8 19
1192 8 21
1192 9 22
1192 10 23
1192 12 23
1192 13 24
1192 20 27
1192 21 26
1192 22 25
1193 1 20
1193 1 24
1193 2 5
1193 2 19
1193 3 14
1193 4 7
1193 4 15
1193 5 16
1193 5 24
1193 6 9
1193 6 25
1193 8 11
1193 8 15
1193 9 16
1193 9 26
1193 10 17
1193 10 27
1193 12 15
1193 12 17
1193 13 18
1193 14 19
1193 16 19
1193 16 23
1193 17 22
1193 18 21
1193 20 23
1193 22 27
1193 23 26
1194 1 22
1194 1 24
1194 2 7
1194 2 25
1194 3 6
1194 3 22
1194 3 26
1194 4 21
1194 4 27
1194 5 10
1194 6 9
1194 8 13
1194 8 25
1194 9 12
1194 9 26
1194 10 27
1194 11 18
1194 12 17
1194 14 17
1194 14 25
1194 15 24
1194 16 19
1194 16 23
1194 17 26
1194 18 27
1194 20 23
1194 20 27
1194 23 26
1195 1 18
1195 1 22
1195 2 23
1195 2 27
1195 3 14
1195 3 16
1195 3 18
1195 4 11
1195 4 13
1195 4 19
1195 4 23
1195 5 8
1195 5 20
1195 5 24
1195 6 13
1195 6 25
1195 7 12
1195 8 11
1195 9 20
1195 10 17
1195 10 19
1195 11 16
1195 12 15
1195 13 26
1195 14 27
1195 19 22
1195 21 24
1195 23 26
1196 1 4
1196 1 12
1196 2 11
1196 2 25
1196 3 6
1196 3 18
1196 3 24
1196 4 17
1196 5 16
1196 6 23
1196 7 16
1196 7 18
1196 7 22
1196 8 15
1196 8 21
1196 9 14
1196 9 18
1196 9 20
1196 10 13
1196 10 27
1196 11 18
1196 11 26
1196 12 17
1196 14 17
1196 19 22
1196 19 24
1196 19 26
1196 20 27
1197 1 16
1197 1 18
1197 2 15
1197 2 27
1197 3 6
1197 3 14
1197 3 18
1197 4 13
1197 4 27
1197 5 8
1197 6 19
1197 7 10
1197 7 14
1197 7 20
1197 8 13
1197 9 12
1197 10 21
1197 11 14
1197 11 22
1197 11 24
1197 12 25
1197 13 26
1197 14 17
1197 15 24
1197 15 26
1197 16 23
1197 17 20
1197 17 22
1198 1 4
1198 1 12
1198 1 24
1198 1 26
1198 2 13
1198 2 23
1198 3 14
1198 4 7
1198 5 26
1198 6 9
1198 6 27
1198 7 12
1198 7 14
1198 8 11
1198 8 15
1198 10 19
1198 10 27
1198 11 16
1198 11 18
1198 12 21
1198 12 27
1198 13 16
1198 13 22
1198 17 22
1198 18 21
1198 20 25
1198 20 27
1198 21 24
1199 1 12
1199 1 14
1199 1 18
1199 1 20
1199 2 11
1199 2 17
1199 3 10
1199 3 14
1199 3 16
1199 4 7
1199 4 9
1199 5 16
1199 6 15
1199 6 25
1199 7 14
1199 7 26
1199 8 13
1199 8 27
1199 10 13
1199 12 21
1199 13 22
1199 14 23
1199 15 18
1199 15 24
1199 19 24
1199 20 23
1199 22 27
1199 23 26
1200 1 6
1200 1 8
1200 1 10
1200 1 20
1200 2 11
1200 2 19
1200 3 6
1200 4 17
1200 4 19
1200 5 16
1200 5 20
1200 5 26
1200 7 26
1200 8 27
1200 9 22
1200 10 21
1200 12 19
1200 12 21
1200 13 18
1200 14 21
1200 14 23
1200 15 18
1200 15 20
1200 15 24
1200 16 25
1200 20 27
1200 22 27
1200 24 27
1201 1 16
1201 1 18
1201 2 7
1201 2 19
1201 3 6
1201 3 14
1201 3 16
1201 4 17
1201 4 19
1201 4 23
1201 4 25
1201 5 8
1201 5 10
1201 5 12
1201 6 13
1201 8 19
1201 9 20
1201 10 23
1201 11 24
1201 12 25
1201 14 25
1201 15 26
1201 17 22
1201 17 26
1201 18 21
1201 20 23
1201 22 27
1201 24 27
1202 1 4
1202 1 8
1202 1 20
1202 1 22
1202 2 7
1202 2 23
1202 3 6
1202 4 19
1202 5 8
1202 5 16
1202 5 18
1202 6 15
1202 7 14
1202 7 24
1202 8 13
1202 8 27
1202 9 12
1202 9 18
1202 9 20
1202 10 21
1202 10 27
1202 11 26
1202 12 17
1202 13 16
1202 13 26
1202 14 25
1202 22 27
1202 24 27
1203 1 4
1203 1 6
1203 1 14
1203 1 22
1203 2 13
1203 2 23
1203 3 10
1203 4 9
1203 5 8
1203 6 21
1203 7 14
1203 7 18
1203 7 20
1203 8 17
1203 9 14
1203 9 16
1203 10 13
1203 11 16
1203 12 15
1203 12 27
1203 13 24
1203 14 25
1203 15 18
1203 15 26
1203 19 26
1203 20 25
1203 22 25
1203 24 27
1204 1 10
1204 1 16
1204 2 9
1204 2 27
1204 3 6
1204 3 16
1204 3 18
1204 4 19
1204 4 27
1204 5 20
1204 5 24
1204 5 26
1204 6 9
1204 6 15
1204 6 21
1204 7 12
1204 7 22
1204 7 24
1204 8 11
1204 8 25
1204 9 26
1204 10 15
1204 12 15
1204 13 22
1204 14 17
1204 14 21
1204 18 21
1204 20 23
1205 1 10
1205 1 14
1205 2 9
1205 2 23
1205 3 22
1205 4 9
1205 4 21
1205 5 20
1205 6 9
1205 6 11
1205 7 12
1205 7 18
1205 7 20
1205 8 13
1205 8 21
1205 8 23
1205 8 27
1205 10 13
1205 12 17
1205 13 16
1205 14 23
1205 15 24
1205 16 27
1205 18 27
1205 19 26
1205 21 26
1205 22 25
1205 24 27
1206 1 4
1206 1 6
1206 1 24
1206 1 26
1206 2 13
1206 2 23
1206 3 12
1206 4 27
1206 5 8
1206 5 10
1206 5 12
1206 6 13
1206 6 15
1206 6 19
1206 7 16
1206 7 18
1206 7 26
1206 8 27
1206 9 16
1206 10 15
1206 11 14
1206 13 22
1206 14 21
1206 15 20
1206 17 20
1206 18 25
1206 19 22
1206 19 24
1207 1 4
1207 1 12
1207 1 14
1207 1 18
1207 2 17
1207 2 27
1207 3 6
1207 4 11
1207 5 8
1207 5 10
1207 5 14
1207 6 27
1207 7 26
1207 8 23
1207 9 22
1207 10 13
1207 12 19
1207 13 20
1207 13 22
1207 14 23
1207 14 27
1207 15 18
1207 15 20
1207 15 24
1207 16 25
1207 16 27
1207 21 24
1207 23 26
1208 1 4
1208 1 26
1208 2 9
1208 2 27
1208 3 6
1208 3 8
1208 3 14
1208 4 15
1208 5 16
1208 6 13
1208 7 12
1208 8 11
1208 10 23
1208 10 27
1208 11 14
1208 11 22
1208 12 21
1208 13 16
1208 13 20
1208 14 19
1208 14 27
1208 15 18
1208 15 26
1208 17 20
1208 18 25
1208 19 22
1208 19 24
1208 24 27
1209 1 8
1209 1 14
1209 2 7
1209 2 19
1209 3 18
1209 4 7
1209 4 21
1209 5 22
1209 6 9
1209 6 23
1209 7 20
1209 8 13
1209 10 13
1209 10 23
1209 11 24
1209 12 15
1209 12 25
1209 13 20
1209 14 19
1209 16 19
1209 16 25
1209 17 26
1209 18 21
1209 20 23
1209 20 25
1209 21 26
1209 22 27
1209 24 27
1210 1 16
1210 1 18
1210 2 5
1210 2 27
1210 3 26
1210 4 13
1210 4 25
1210 5 14
1210 5 16
1210 6 17
1210 6 21
1210 6 25
1210 6 27
1210 7 10
1210 7 12
1210 7 14
1210 8 15
1210 8 17
1210 9 20
1210 10 21
1210 11 24
1210 12 25
1210 17 20
1210 18 27
1210 19 22
1210 21 24
1210 22 27
1210 23 26
1211 1 18
1211 1 22
1211 2 23
1211 2 27
1211 3 8
1211 3 16
1211 3 18
1211 4 7
1211 4 15
1211 4 19
1211 4 23
1211 5 12
1211 5 20
1211 5 24
1211 6 11
1211 6 25
1211 7 10
1211 7 26
1211 8 27
1211 9 16
1211 10 15
1211 12 15
1211 13 20
1211 14 17
1211 14 19
1211 19 22
1211 21 24
1211 23 26
1212 1 4
1212 1 6
1212 1 8
1212 1 26
1212 2 9
1212 2 27
1212 3 10
1212 3 12
1212 3 22
1212 4 13
1212 4 15
1212 4 23
1212 5 16
1212 5 18
1212 5 24
1212 6 25
1212 7 16
1212 8 15
1212 10 15
1212 11 14
1212 12 21
1212 13 18
1212 13 20
1212 14 17
1212 19 24
1212 20 23
1212 22 27
1212 23 26
1213 1 6
1213 1 10
1213 1 20
1213 1 22
1213 2 5
1213 2 23
1213 3 10
1213 3 24
1213 3 26
1213 4 7
1213 4 27
1213 6 19
1213 7 10
1213 7 18
1213 8 17
1213 8 27
1213 9 12
1213 9 16
1213 9 26
1213 10 15
1213 11 14
1213 11 22
1213 11 24
1213 12 25
1213 13 16
1213 14 21
1213 15 18
1213 15 20
1214 1 4
1214 1 6
1214 2 9
1214 2 25
1214 3 10
1214 3 14
1214 3 24
1214 4 13
1214 5 10
1214 5 12
1214 5 20
1214 6 9
1214 7 20
1214 8 21
1214 8 27
1214 9 26
1214 10 21
1214 10 23
1214 11 14
1214 11 16
1214 11 18
1214 12 19
1214 15 24
1214 16 23
1214 17 22
1214 18 21
1214 22 27
1214 23 26
1215 1 4
1215 1 8
1215 2 19
1215 2 27
1215 3 16
1215 3 18
1215 3 26
1215 4 7
1215 5 16
1215 6 13
1215 6 15
1215 7 12
1215 7 26
1215 8 27
1215 9 12
1215 10 21
1215 10 27
1215 11 14
1215 11 22
1215 11 26
1215 14 23
1215 15 24
1215 15 26
1215 17 24
1215 18 25
1215 20 25
1215 20 27
1215 22 25
1216 1 12
1216 1 14
1216 2 9
1216 2 11
1216 3 8
1216 3 14
1216 3 18
1216 4 15
1216 4 17
1216 5 8
1216 6 17
1216 6 25
1216 7 10
1216 7 18
1216 7 26
1216 10 27
1216 11 18
1216 11 20
1216 12 21
1216 13 16
1216 13 18
1216 13 22
1216 16 23
1216 17 24
1216 19 22
1216 19 24
1216 19 26
1216 20 27
1217 1 10
1217 1 14
1217 2 9
1217 2 23
1217 3 24
1217 4 7
1217 4 9
1217 5 22
1217 5 24
1217 5 26
1217 6 21
1217 6 27
1217 8 11
1217 8 21
1217 9 22
1217 10 13
1217 12 19
1217 12 21
1217 13 18
1217 13 22
1217 14 23
1217 15 18
1217 16 23
1217 16 25
1217 17 20
1217 17 22
1217 17 26
1217 20 27
1218 1 8
1218 1 16
1218 1 18
1218 1 26
1218 2 19
1218 2 25
1218 3 8
1218 4 7
1218 4 19
1218 5 20
1218 6 11
1218 6 21
1218 7 10
1218 7 18
1218 9 16
1218 10 17
1218 12 17
1218 12 21
1218 13 22
1218 14 17
1218 14 27
1218 15 26
1218 18 21
1218 18 27
1218 19 24
1218 20 23
1218 22 27
1218 24 27
1219 1 14
1219 1 24
1219 2 13
1219 2 21
1219 3 6
1219 4 11
1219 4 13
1219 5 8
1219 5 10
1219 5 22
1219 6 21
1219 7 20
1219 8 19
1219 9 18
1219 10 17
1219 12 15
1219 12 17
1219 13 22
1219 14 23
1219 16 23
1219 16 27
1219 17 22
1219 18 27
1219 19 22
1219 19 26
1219 20 25
1219 21 24
1219 23 26
1220 1 6
1220 1 20
1220 2 5
1220 2 23
1220 3 24
1220 4 9
1220 4 27
1220 5 8
1220 5 16
1220 6 19
1220 7 18
1220 8 17
1220 10 17
1220 10 27
1220 11 26
1220 12 15
1220 12 17
1220 13 18
1220 14 19
1220 14 21
1220 15 22
1220 15 26
1220 16 19
1220 16 23
1220 16 27
1220 20 23
1220 22 25
1220 24 27
1221 1 8
1221 1 20
1221 2 5
1221 2 7
1221 3 20
1221 3 22
1221 3 24
1221 4 25
1221 4 27
1221 6 13
1221 6 27
1221 7 12
1221 7 22
1221 8 21
1221 9 12
1221 10 17
1221 10 21
1221 11 14
1221 11 16
1221 11 22
1221 14 27
1221 15 26
1221 16 23
1221 18 21
1221 18 23
1221 19 24
1221 22 27
1221 23 26
1222 1 8
1222 1 18
1222 2 9
1222 2 11
1222 3 12
1222 4 9
1222 4 13
1222 5 26
1222 6 9
1222 6 25
1222 7 20
1222 8 19
1222 10 13
1222 10 19
1222 10 23
1222 10 25
1222 11 16
1222 11 18
1222 12 15
1222 13 26
1222 14 23
1222 14 27
1222 16 23
1222 17 22
1222 19 22
1222 20 25
1222 21 24
1222 24 27
1223 1 8
1223 1 12
1223 1 14
1223 1 22
1223 2 7
1223 2 23
1223 3 12
1223 4 7
1223 4 11
1223 5 10
1223 6 9
1223 6 27
1223 7 24
1223 8 11
1223 8 15
1223 8 25
1223 9 18
1223 9 26
1223 10 17
1223 11 16
1223 13 16
1223 14 21
1223 15 18
1223 15 20
1223 19 26
1223 20 25
1223 22 25
1223 24 27
1224 1 4
1224 1 6
1224 1 12
1224 1 26
1224 2 23
1224 2 27
1224 3 22
1224 4 11
1224 5 10
1224 6 9
1224 7 26
1224 8 17
1224 8 25
1224 9 12
1224 9 16
1224 10 15
1224 11 14
1224 11 22
1224 12 23
1224 12 25
1224 13 16
1224 13 18
1224 13 20
1224 14 21
1224 18 25
1224 19 24
1224 20 23
1224 24 27
1225 1 14
1225 1 16
1225 1 20
1225 1 22
1225 2 5
1225 2 13
1225 3 22
1225 4 7
1225 4 23
1225 5 12
1225 5 16
1225 6 9
1225 6 11
1225 8 23
1225 8 25
1225 9 16
1225 9 26
1225 10 15
1225 10 27
1225 12 15
1225 14 19
1225 15 18
1225 16 23
1225 17 20
1225 17 24
1225 17 26
1225 18 27
1225 21 24
1226 1 10
1226 1 12
1226 2 9
1226 2 13
1226 3 22
1226 4 13
1226 4 23
1226 5 14
1226 6 23
1226 6 27
1226 7 14
1226 7 16
1226 7 26
1226 8 11
1226 8 13
1226 8 23
1226 8 25
1226 9 20
1226 9 22
1226 10 19
1226 11 16
1226 11 18
1226 12 15
1226 17 26
1226 18 25
1226 20 25
1226 21 24
1226 24 27
1227 1 4
1227 1 14
1227 1 22
1227 1 24
1227 2 9
1227 2 21
1227 3 8
1227 4 7
1227 5 24
1227 6 25
1227 6 27
1227 7 12
1227 7 14
1227 8 11
1227 9 14
1227 9 20
1227 10 13
1227 10 19
1227 12 27
1227 13 18
1227 13 26
1227 14 25
1227 15 18
1227 15 20
1227 15 22
1227 16 23
1227 16 25
1227 17 26
1228 1 8
1228 1 24
1228 2 7
1228 2 23
1228 3 22
1228 4 7
1228 4 15
1228 5 14
1228 6 9
1228 6 27
1228 7 26
1228 8 25
1228 10 25
1228 10 27
1228 11 18
1228 12 17
1228 12 27
1228 13 16
1228 14 27
1228 15 22
1228 15 26
1228 16 21
1228 17 20
1228 17 26
1228 18 25
1228 19 24
1228 20 23
1228 23 26
1229 1 8
1229 1 18
1229 2 7
1229 2 17
1229 3 16
1229 4 7
1229 4 15
1229 5 14
1229 6 9
1229 6 27
1229 7 26
1229 8 25
1229 10 25
1229 10 27
1229 11 24
1229 12 23
1229 12 27
1229 13 22
1229 14 27
1229 15 22
1229 15 26
1229 16 21
1229 17 20
1229 17 26
1229 18 25
1229 19 24
1229 20 23
1229 23 26
1230 1 4
1230 1 6
1230 1 14
1230 1 24
1230 2 15
1230 2 25
1230 3 26
1230 4 23
1230 5 8
1230 6 13
1230 7 10
1230 7 12
1230 7 24
1230 8 23
1230 9 22
1230 10 21
1230 11 18
1230 12 17
1230 14 17
1230 16 19
1230 16 25
1230 17 24
1230 18 21
1230 20 25
1230 20 27
1230 21 24
1230 22 27
1230 23 26
1231 1 8
1231 1 12
1231 2 7
1231 2 27
1231 3 20
1231 4 7
1231 4 21
1231 5 22
1231 6 9
1231 6 23
1231 7 24
1231 8 11
1231 10 15
1231 10 23
1231 11 14
1231 11 24
1231 12 27
1231 13 26
1231 14 25
1231 16 23
1231 16 25
1231 17 22
1231 18 21
1231 18 25
1231 19 26
1231 20 27
1231 21 24
1231 24 27
1232 1 4
1232 1 26
1232 2 13
1232 2 27
1232 3 6
1232 3 14
1232 3 16
1232 4 17
1232 5 18
1232 5 20
1232 5 26
1232 6 11
1232 6 21
1232 6 27
1232 7 10
1232 7 16
1232 7 18
1232 8 19
1232 8 21
1232 9 22
1232 10 15
1232 11 14
1232 11 22
1232 12 23
1232 12 27
1232 20 25
1232 21 24
1232 24 27
1233 1 14
1233 1 16
1233 1 18
1233 1 20
1233 2 5
1233 2 9
1233 2 13
1233 2 25
1233 3 8
1233 3 12
1233 3 24
1233 4 7
1233 4 27
1233 5 18
1233 5 26
1233 6 9
1233 6 17
1233 8 11
1233 9 16
1233 10 13
1233 10 15
1233 12 23
1233 13 22
1233 14 21
1233 19 26
1233 20 25
1233 22 25
1233 24 27
1234 1 4
1234 1 6
1234 2 23
1234 2 27
1234 3 16
1234 3 20
1234 3 22
1234 4 15
1234 5 8
1234 5 14
1234 5 20
1234 6 27
1234 7 26
1234 8 13
1234 9 12
1234 9 20
1234 9 26
1234 10 21
1234 10 25
1234 11 18
1234 12 19
1234 14 19
1234 16 19
1234 17 22
1234 18 21
1234 20 27
1234 21 24
1234 24 27
1235 1 10
1235 1 16
1235 2 9
1235 2 21
1235 3 20
1235 4 9
1235 4 23
1235 5 8
1235 6 23
1235 6 25
1235 7 12
1235 7 22
1235 7 26
1235 8 11
1235 9 22
1235 10 15
1235 12 15
1235 13 26
1235 14 17
1235 14 27
1235 15 22
1235 16 21
1235 18 21
1235 18 27
1235 19 24
1235 20 23
1235 22 27
1235 24 27
1236 1 4
1236 1 14
1236 2 11
1236 2 13
1236 3 6
1236 3 10
1236 3 16
1236 4 15
1236 5 18
1236 6 17
1236 7 10
1236 8 17
1236 8 25
1236 9 12
1236 9 16
1236 9 26
1236 12 27
1236 13 16
1236 13 22
1236 14 21
1236 15 18
1236 15 20
1236 16 23
1236 17 24
1236 19 24
1236 20 23
1236 22 27
1236 23 26
1237 1 20
1237 1 22
1237 2 23
1237 2 25
1237 3 14
1237 3 20
1237 3 26
1237 4 15
1237 4 19
1237 5 26
1237 6 15
1237 6 27
1237 7 16
1237 8 13
1237 8 27
1237 9 24
1237 10 13
1237 10 23
1237 11 22
1237 12 17
1237 12 21
1237 13 16
1237 14 21
1237 14 23
1237 14 27
1237 15 18
1237 18 21
1237 24 27
1238 1 4
1238 1 8
1238 1 12
1238 1 26
1238 2 13
1238 2 15
1238 3 16
1238 4 27
1238 5 8
1238 6 19
1238 6 27
1238 7 10
1238 7 20
1238 7 26
1238 9 12
1238 10 21
1238 11 14
1238 11 22
1238 11 26
1238 14 23
1238 15 24
1238 15 26
1238 16 27
1238 17 24
1238 18 25
1238 18 27
1238 20 25
1238 22 25
1239 1 4
1239 1 16
1239 1 24
1239 1 26
1239 2 11
1239 2 27
1239 3 8
1239 4 7
1239 5 24
1239 6 19
1239 6 23
1239 7 16
1239 7 18
1239 8 11
1239 9 18
1239 10 13
1239 10 17
1239 11 16
1239 12 15
1239 12 27
1239 14 17
1239 14 21
1239 15 22
1239 15 26
1239 16 23
1239 17 20
1239 20 23
1239 22 25
1240 1 10
1240 1 12
1240 1 14
1240 1 20
1240 2 21
1240 2 27
1240 3 12
1240 4 13
1240 4 27
1240 5 26
1240 6 13
1240 6 15
1240 7 16
1240 8 11
1240 8 13
1240 9 14
1240 9 16
1240 9 18
1240 10 19
1240 14 23
1240 14 27
1240 15 24
1240 15 26
1240 17 24
1240 18 23
1240 20 23
1240 22 25
1240 22 27
1241 1 4
1241 1 12
1241 1 24
1241 1 26
1241 2 13
1241 2 27
1241 3 14
1241 3 16
1241 3 18
1241 4 7
1241 4 19
1241 4 23
1241 5 10
1241 5 12
1241 5 14
1241 6 9
1241 6 15
1241 7 16
1241 7 20
1241 8 21
1241 8 23
1241 10 23
1241 11 24
1241 17 20
1241 18 27
1241 19 22
1241 19 26
1241 22 25
1242 1 4
1242 1 6
1242 2 7
1242 2 9
1242 3 10
1242 3 12
1242 3 16
1242 4 17
1242 5 12
1242 5 18
1242 5 20
1242 6 21
1242 7 12
1242 7 22
1242 8 11
1242 8 23
1242 10 15
1242 11 14
1242 11 24
1242 12 25
1242 13 16
1242 13 18
1242 13 26
1242 14 27
1242 19 26
1242 20 25
1242 22 25
1242 24 27
1243 1 14
1243 1 16
1243 2 9
1243 2 13
1243 3 8
1243 3 16
1243 3 24
1243 4 7
1243 4 17
1243 5 18
1243 5 20
1243 5 24
1243 6 21
1243 6 23
1243 8 23
1243 10 13
1243 10 23
1243 11 22
1243 12 25
1243 12 27
1243 13 24
1243 14 27
1243 15 18
1243 15 24
1243 15 26
1243 19 26
1243 20 25
1243 22 25
1244 1 24
1244 1 26
1244 2 17
1244 2 23
1244 3 6
1244 4 15
1244 4 17
1244 5 8
1244 5 14
1244 5 18
1244 6 23
1244 7 22
1244 8 19
1244 9 14
1244 10 13
1244 10 19
1244 11 20
1244 12 25
1244 12 27
1244 13 16
1244 13 18
1244 16 27
1244 17 26
1244 18 23
1244 18 25
1244 19 22
1244 20 25
1244 21 24
1245 1 6
1245 1 8
1245 1 14
1245 1 16
1245 2 5
1245 2 17
1245 3 8
1245 4 7
1245 4 25
1245 5 18
1245 5 26
1245 6 13
1245 6 19
1245 6 23
1245 7 10
1245 7 24
1245 9 14
1245 10 13
1245 11 24
1245 12 21
1245 12 23
1245 13 20
1245 15 20
1245 16 19
1245 18 27
1245 19 22
1245 22 27
1245 23 26
1246 1 10
1246 1 14
1246 2 9
1246 2 13
1246 3 8
1246 4 7
1246 4 13
1246 5 16
1246 6 17
1246 6 27
1246 7 12
1246 7 26
1246 8 25
1246 9 12
1246 9 24
1246 10 23
1246 11 14
1246 11 18
1246 11 22
1246 12 17
1246 12 21
1246 13 16
1246 15 18
1246 17 20
1246 19 22
1246 20 27
1246 21 24
1246 21 26
1247 1 16
1247 1 18
1247 2 19
1247 2 23
1247 3 22
1247 4 19
1247 4 21
1247 5 8
1247 6 21
1247 6 27
1247 7 10
1247 7 12
1247 7 20
1247 8 19
1247 9 18
1247 10 17
1247 11 14
1247 12 27
1247 13 20
1247 13 24
1247 13 26
1247 14 17
1247 15 24
1247 16 23
1247 17 20
1247 20 23
1247 21 26
1247 22 25
1248 1 4
1248 1 16
1248 2 15
1248 2 25
1248 3 8
1248 3 10
1248 3 24
1248 4 7
1248 5 10
1248 5 16
1248 5 18
1248 6 9
1248 6 19
1248 8 23
1248 9 20
1248 9 22
1248 10 13
1248 10 15
1248 11 22
1248 11 24
1248 11 26
1248 12 21
1248 12 27
1248 13 18
1248 13 20
1248 14 17
1248 14 27
1248 15 26
1249 1 10
1249 1 16
1249 2 9
1249 2 17
1249 3 18
1249 4 9
1249 4 27
1249 5 8
1249 5 18
1249 5 20
1249 6 21
1249 6 27
1249 7 22
1249 7 24
1249 7 26
1249 8 11
1249 8 13
1249 8 17
1249 9 26
1249 10 25
1249 11 16
1249 11 24
1249 12 15
1249 12 23
1249 13 20
1249 13 22
1249 14 17
1249 14 19
1250 1 12
1250 1 16
1250 1 18
1250 1 22
1250 2 19
1250 2 21
1250 3 12
1250 4 11
1250 4 21
1250 5 10
1250 6 21
1250 6 27
1250 7 10
1250 7 22
1250 7 26
1250 8 15
1250 8 25
1250 9 14
1250 11 14
1250 11 22
1250 13 16
1250 15 22
1250 15 24
1250 17 24
1250 18 23
1250 20 23
1250 20 27
1250 23 26
1251 1 4
1251 1 10
1251 2 11
1251 2 15
1251 3 16
1251 3 24
1251 3 26
1251 4 27
1251 5 8
1251 5 10
1251 5 24
1251 6 25
1251 6 27
1251 7 22
1251 8 23
1251 9 12
1251 11 14
1251 11 24
1251 12 23
1251 13 20
1251 14 19
1251 16 19
1251 17 26
1251 18 21
1251 18 25
1251 19 24
1251 20 23
1251 22 25
1252 1 18
1252 1 26
1252 2 7
1252 2 27
1252 3 6
1252 3 14
1252 3 18
1252 4 15
1252 4 19
1252 4 23
1252 4 27
1252 5 8
1252 5 10
1252 5 12
1252 6 13
1252 8 27
1252 9 24
1252 10 23
1252 11 22
1252 12 15
1252 14 17
1252 15 22
1252 16 19
1252 16 21
1252 19 26
1252 20 23
1252 20 25
1252 24 27
1253 1 6
1253 1 24
1253 2 5
1253 2 25
1253 3 14
1253 4 9
1253 4 13
1253 5 8
1253 5 26
1253 6 23
1253 7 22
1253 8 27
1253 10 13
1253 10 27
1253 11 20
1253 12 15
1253 12 19
1253 13 26
1253 14 25
1253 16 19
1253 16 25
1253 17 24
1253 18 21
1253 18 23
1253 19 26
1253 20 27
1253 22 27
1253 23 26
1254 1 4
1254 1 22
1254 2 9
1254 2 17
1254 3 6
1254 3 8
1254 3 18
1254 4 23
1254 5 24
1254 6 25
1254 7 12
1254 8 11
1254 10 15
1254 10 17
1254 11 14
1254 11 18
1254 12 25
1254 13 26
1254 14 19
1254 16 19
1254 16 21
1254 17 22
1254 18 23
1254 18 25
1254 19 26
1254 20 23
1254 20 27
1254 24 27
1255 1 12
1255 1 14
1255 1 24
1255 1 26
1255 2 21
1255 2 23
1255 3 12
1255 4 11
1255 4 21
1255 5 20
1255 6 11
1255 6 27
1255 7 10
1255 8 17
1255 8 27
1255 9 14
1255 9 16
1255 9 26
1255 10 13
1255 11 26
1255 15 24
1255 16 25
1255 18 25
1255 18 27
1255 19 22
1255 20 27
1255 21 26
1255 22 25
1256 1 8
1256 1 20
1256 2 21
1256 2 27
1256 3 6
1256 3 8
1256 3 10
1256 4 11
1256 4 27
1256 5 12
1256 6 15
1256 7 16
1256 9 16
1256 9 18
1256 9 20
1256 10 15
1256 10 21
1256 10 23
1256 11 24
1256 11 26
1256 12 15
1256 13 24
1256 14 17
1256 14 23
1256 18 23
1256 19 22
1256 21 26
1256 22 25
1257 1 10
1257 1 18
1257 2 15
1257 2 17
1257 3 10
1257 3 12
1257 3 14
1257 4 7
1257 4 9
1257 4 17
1257 4 25
1257 5 14
1257 5 16
1257 5 22
1257 6 13
1257 6 23
1257 7 12
1257 7 24
1257 8 11
1257 8 27
1257 9 18
1257 9 26
1257 16 21
1257 17 20
1257 19 26
1257 20 25
1257 22 25
1257 24 27
1258 1 4
1258 1 8
1258 1 10
1258 1 26
1258 2 7
1258 2 11
1258 3 6
1258 4 25
1258 5 8
1258 5 16
1258 5 24
1258 6 15
1258 7 12
1258 7 14
1258 8 17
1258 8 21
1258 9 12
1258 9 18
1258 9 20
1258 10 27
1258 13 18
1258 14 17
1258 16 23
1258 17 22
1258 19 22
1258 20 27
1258 21 24
1258 21 26
1259 1 4
1259 1 6
1259 1 14
1259 1 20
1259 2 13
1259 2 27
1259 3 26
1259 4 21
1259 5 22
1259 5 24
1259 5 26
1259 6 9
1259 6 15
1259 6 27
1259 7 18
1259 7 20
1259 7 22
1259 8 17
1259 8 23
1259 9 16
1259 9 24
1259 10 25
1259 10 27
1259 11 16
1259 12 15
1259 12 27
1259 14 19
1259 15 18
1260 1 4
1260 1 22
1260 2 23
1260 2 25
1260 3 6
1260 3 16
1260 3 26
1260 4 9
1260 5 8
1260 6 27
1260 7 12
1260 7 14
1260 7 16
1260 8 11
1260 9 16
1260 9 22
1260 10 17
1260 10 21
1260 12 17
1260 13 18
1260 14 27
1260 15 18
1260 15 24
1260 15 26
1260 16 23
1260 17 20
1260 19 24
1260 20 23
1261 1 6
1261 1 14
1261 2 13
1261 2 25
1261 3 6
1261 3 10
1261 3 24
1261 4 9
1261 4 23
1261 5 8
1261 7 10
1261 7 14
1261 7 16
1261 8 17
1261 9 18
1261 9 22
1261 10 13
1261 10 21
1261 11 16
1261 11 18
1261 11 20
1261 12 15
1261 12 27
1261 13 26
1261 19 22
1261 20 27
1261 21 24
1261 21 26
1262 1 18
1262 1 20
1262 2 5
1262 2 7
1262 3 10
1262 4 11
1262 4 15
1262 5 16
1262 5 18
1262 6 11
1262 6 19
1262 6 23
1262 6 25
1262 7 10
1262 7 20
1262 8 21
1262 8 23
1262 9 12
1262 11 14
1262 12 23
1262 13 24
1262 14 25
1262 16 25
1262 17 26
1262 19 22
1262 19 26
1262 22 27
1262 24 27
1263 1 10
1263 1 14
1263 1 24
1263 1 26
1263 2 11
1263 2 15
1263 2 19
1263 2 27
1263 3 20
1263 3 22
1263 3 24
1263 4 25
1263 4 27
1263 5 20
1263 6 19
1263 6 27
1263 7 18
1263 8 11
1263 8 27
1263 9 26
1263 10 13
1263 11 18
1263 12 15
1263 12 17
1263 14 23
1263 15 22
1263 16 19
1263 16 21
1264 1 4
1264 1 6
1264 1 10
1264 1 26
1264 2 11
1264 2 27
1264 3 24
1264 4 25
1264 5 20
1264 6 19
1264 7 10
1264 8 17
1264 8 19
1264 9 12
1264 9 16
1264 9 26
1264 12 27
1264 13 16
1264 14 23
1264 14 27
1264 15 18
1264 15 22
1264 15 26
1264 18 21
1264 19 26
1264 20 25
1264 22 25
1264 24 27
1265 1 6
1265 1 10
1265 1 12
1265 1 16
1265 2 5
1265 2 15
1265 3 12
1265 3 14
1265 3 22
1265 4 7
1265 4 27
1265 6 9
1265 7 12
1265 7 26
1265 8 11
1265 8 25
1265 10 17
1265 11 18
1265 11 24
1265 12 23
1265 13 16
1265 13 18
1265 13 20
1265 14 21
1265 19 24
1265 20 23
1265 22 27
1265 23 26
1266 1 4
1266 1 6
1266 1 14
1266 1 16
1266 2 11
1266 2 13
1266 3 10
1266 4 9
1266 5 8
1266 6 27
1266 7 16
1266 7 24
1266 7 26
1266 8 23
1266 9 16
1266 9 22
1266 10 21
1266 11 16
1266 11 20
1266 12 15
1266 12 19
1266 14 27
1266 15 18
1266 15 26
1266 17 20
1266 17 22
1266 17 24
1266 18 25
1267 1 4
1267 1 6
1267 1 14
1267 1 24
1267 2 7
1267 2 13
1267 3 8
1267 4 23
1267 5 8
1267 5 20
1267 5 22
1267 6 17
1267 6 19
1267 6 25
1267 7 10
1267 7 12
1267 9 20
1267 10 19
1267 11 18
1267 12 17
1267 14 17
1267 15 24
1267 16 25
1267 16 27
1267 18 27
1267 19 26
1267 21 26
1267 22 25
1268 1 4
1268 1 12
1268 1 14
1268 1 16
1268 2 9
1268 2 11
1268 2 21
1268 2 25
1268 3 6
1268 3 8
1268 3 18
1268 4 17
1268 5 12
1268 6 11
1268 7 10
1268 8 19
1268 9 20
1268 9 24
1268 10 27
1268 11 26
1268 13 26
1268 14 25
1268 15 22
1268 16 21
1268 18 21
1268 20 23
1268 22 25
1268 24 27
1269 1 8
1269 1 16
1269 2 7
1269 2 25
1269 3 24
1269 4 7
1269 4 23
1269 5 22
1269 6 9
1269 6 13
1269 7 14
1269 8 15
1269 10 13
1269 10 15
1269 11 18
1269 12 19
1269 12 21
1269 13 22
1269 14 19
1269 14 23
1269 14 25
1269 15 18
1269 16 25
1269 17 26
1269 19 26
1269 20 23
1269 20 27
1269 24 27
1270 1 6
1270 1 16
1270 1 18
1270 1 22
1270 2 15
1270 2 23
1270 3 6
1270 4 23
1270 4 27
1270 5 8
1270 5 22
1270 5 26
1270 7 18
1270 8 19
1270 9 26
1270 10 19
1270 10 25
1270 11 20
1270 12 21
1270 12 25
1270 13 24
1270 14 21
1270 14 23
1270 16 21
1270 17 20
1270 19 22
1270 22 25
1270 24 27
1271 1 4
1271 1 16
1271 1 18
1271 1 20
1271 2 9
1271 2 27
1271 3 8
1271 4 7
1271 5 18
1271 6 13
1271 6 17
1271 7 12
1271 7 16
1271 8 11
1271 9 16
1271 9 26
1271 10 15
1271 10 25
1271 12 15
1271 14 17
1271 14 23
1271 15 24
1271 16 21
1271 17 22
1271 19 22
1271 20 27
1271 21 24
1271 21 26
1272 1 4
1272 1 8
1272 1 10
1272 1 14
1272 2 11
1272 2 13
1272 3 16
1272 4 15
1272 5 8
1272 6 15
1272 6 19
1272 7 14
1272 7 20
1272 7 22
1272 9 22
1272 10 23
1272 12 23
1272 12 27
1272 13 16
1272 13 26
1272 14 23
1272 14 25
1272 15 18
1272 17 26
1272 18 25
1272 20 25
1272 21 24
1272 24 27
1273 1 8
1273 1 24
1273 2 25
1273 2 27
1273 3 8
1273 3 10
1273 3 18
1273 4 7
1273 4 17
1273 5 10
1273 5 14
1273 5 16
1273 6 9
1273 6 13
1273 9 12
1273 9 24
1273 10 19
1273 10 25
1273 11 14
1273 11 20
1273 11 22
1273 12 23
1273 15 20
1273 16 19
1273 18 27
1273 19 26
1273 21 26
1273 22 25
1274 1 4
1274 1 12
1274 1 14
1274 1 24
1274 2 15
1274 2 27
1274 3 16
1274 3 18
1274 3 26
1274 4 7
1274 4 11
1274 4 25
1274 5 10
1274 5 14
1274 5 16
1274 6 9
1274 6 17
1274 7 18
1274 7 20
1274 8 11
1274 8 21
1274 10 13
1274 11 22
1274 12 23
1274 19 26
1274 20 25
1274 22 25
1274 24 27
1275 1 24
1275 1 26
1275 2 5
1275 2 11
1275 3 10
1275 4 7
1275 4 9
1275 5 20
1275 5 24
1275 6 21
1275 6 23
1275 8 15
1275 8 21
1275 9 14
1275 9 20
1275 10 13
1275 11 20
1275 11 26
1275 12 19
1275 12 27
1275 14 19
1275 16 19
1275 16 21
1275 17 22
1275 18 25
1275 18 27
1275 20 25
1275 22 25
1276 1 14
1276 1 16
1276 2 9
1276 2 23
1276 3 8
1276 4 23
1276 4 25
1276 5 8
1276 5 22
1276 5 26
1276 6 11
1276 6 27
1276 7 10
1276 9 14
1276 9 22
1276 10 13
1276 11 20
1276 11 22
1276 12 15
1276 12 19
1276 15 18
1276 15 22
1276 16 23
1276 17 24
1276 18 21
1276 20 27
1276 21 24
1276 21 26
1277 1 24
1277 1 26
1277 2 5
1277 2 27
1277 3 12
1277 4 11
1277 4 21
1277 5 22
1277 5 24
1277 6 11
1277 6 19
1277 6 25
1277 6 27
1277 7 10
1277 7 14
1277 7 16
1277 8 17
1277 8 19
1277 9 20
1277 10 13
1277 11 20
1277 12 27
1277 14 27
1277 15 26
1277 16 25
1277 18 23
1277 18 25
1277 19 22
1278 1 22
1278 1 26
1278 2 7
1278 2 21
1278 3 20
1278 4 7
1278 4 9
1278 5 10
1278 5 16
1278 5 20
1278 6 11
1278 6 17
1278 6 21
1278 6 25
1278 7 26
1278 8 11
1278 8 27
1278 10 15
1278 11 14
1278 12 25
1278 12 27
1278 13 24
1278 14 17
1278 16 19
1278 17 24
1278 18 21
1278 18 23
1278 22 25
1279 1 12
1279 1 14
1279 1 16
1279 1 20
1279 2 5
1279 2 21
1279 3 14
1279 4 7
1279 4 13
1279 5 12
1279 5 22
1279 6 23
1279 6 25
1279 8 13
1279 8 25
1279 9 26
1279 10 13
1279 10 15
1279 11 16
1279 11 18
1279 11 26
1279 12 19
1279 12 25
1279 17 20
1279 18 27
1279 19 22
1279 19 24
1279 24 27
1280 1 8
1280 1 14
1280 2 9
1280 2 11
1280 3 26
1280 4 9
1280 4 27
1280 5 22
1280 6 9
1280 6 21
1280 7 16
1280 8 15
1280 10 15
1280 10 19
1280 10 21
1280 10 27
1280 11 14
1280 11 26
1280 12 19
1280 12 25
1280 13 18
1280 15 18
1280 16 21
1280 17 20
1280 19 24
1280 20 23
1280 22 27
1280 24 27
1281 1 4
1281 1 6
1281 1 12
1281 1 24
1281 2 17
1281 2 23
1281 3 16
1281 4 11
1281 5 10
1281 6 25
1281 7 10
1281 7 12
1281 7 26
1281 8 13
1281 8 27
1281 9 14
1281 11 14
1281 11 16
1281 12 17
1281 12 21
1281 13 18
1281 13 20
1281 15 18
1281 17 22
1281 19 22
1281 20 27
1281 21 24
1281 21 26
1282 1 6
1282 1 10
1282 1 14
1282 1 26
1282 2 15
1282 2 27
1282 3 6
1282 4 23
1282 4 27
1282 5 8
1282 5 22
1282 5 26
1282 7 10
1282 8 21
1282 9 12
1282 9 20
1282 9 26
1282 11 14
1282 12 19
1282 13 16
1282 13 18
1282 13 26
1282 16 27
1282 17 24
1282 18 25
1282 20 25
1282 22 25
1282 24 27
1283 1 16
1283 1 26
1283 2 7
1283 2 15
1283 3 8
1283 3 24
1283 3 26
1283 4 15
1283 4 19
1283 4 23
1283 4 27
1283 5 8
1283 5 10
1283 5 12
1283 6 13
1283 6 15
1283 9 24
1283 10 23
1283 11 20
1283 12 19
1283 14 17
1283 14 19
1283 16 27
1283 18 21
1283 18 27
1283 20 23
1283 22 25
1283 22 27
1284 1 18
1284 1 20
1284 1 22
1284 1 24
1284 2 7
1284 2 15
1284 2 25
1284 2 27
1284 3 10
1284 3 12
1284 3 14
1284 4 7
1284 4 9
1284 5 14
1284 6 15
1284 6 19
1284 7 20
1284 8 21
1284 8 27
1284 10 27
1284 11 26
1284 12 25
1284 13 16
1284 15 18
1284 16 25
1284 17 24
1284 22 27
1284 23 26
1285 1 6
1285 1 8
1285 2 23
1285 2 25
1285 3 6
1285 3 16
1285 3 22
1285 4 13
1285 4 21
1285 5 12
1285 7 10
1285 7 12
1285 7 16
1285 8 25
1285 9 26
1285 10 15
1285 11 14
1285 13 16
1285 13 20
1285 14 19
1285 15 18
1285 15 26
1285 16 25
1285 17 20
1285 17 22
1285 17 24
1285 18 27
1285 24 27
1286 1 8
1286 1 22
1286 1 24
1286 1 26
1286 2 21
1286 2 27
1286 3 6
1286 3 8
1286 3 20
1286 4 13
1286 4 27
1286 5 14
1286 6 19
1286 7 14
1286 7 16
1286 7 18
1286 8 11
1286 8 13
1286 9 18
1286 9 20
1286 9 22
1286 10 17
1286 10 23
1286 11 16
1286 11 24
1286 12 15
1286 12 25
1286 13 26
1287 1 6
1287 1 8
1287 1 12
1287 1 26
1287 2 5
1287 2 13
1287 3 8
1287 3 14
1287 3 16
1287 4 7
1287 4 17
1287 6 25
1287 7 18
1287 7 24
1287 8 19
1287 8 27
1287 9 12
1287 9 14
1287 9 20
1287 10 21
1287 10 27
1287 11 26
1287 15 20
1287 16 19
1287 18 23
1287 19 22
1287 22 27
1287 24 27
1288 1 6
1288 1 22
1288 2 19
1288 2 21
1288 3 6
1288 3 8
1288 3 18
1288 4 13
1288 4 17
1288 4 21
1288 4 27
1288 5 22
1288 5 24
1288 5 26
1288 7 26
1288 8 27
1288 9 18
1288 10 17
1288 10 27
1288 11 16
1288 12 25
1288 12 27
1288 13 16
1288 13 24
1288 14 21
1288 14 23
1288 15 20
1288 17 20
1289 1 4
1289 1 6
1289 1 18
1289 1 26
1289 2 17
1289 2 27
1289 3 14
1289 4 13
1289 5 8
1289 6 25
1289 7 10
1289 7 18
1289 7 24
1289 8 13
1289 9 12
1289 10 23
1289 11 16
1289 11 18
1289 11 22
1289 12 15
1289 13 18
1289 14 17
1289 16 21
1289 17 20
1289 19 22
1289 19 24
1289 19 26
1289 20 27
1290 1 10
1290 1 12
1290 2 7
1290 2 9
1290 3 6
1290 4 9
1290 4 25
1290 5 8
1290 5 16
1290 5 26
1290 6 15
1290 7 12
1290 7 14
1290 8 11
1290 8 17
1290 8 21
1290 9 24
1290 10 23
1290 11 18
1290 11 22
1290 13 18
1290 14 17
1290 16 27
1290 17 20
1290 19 22
1290 20 27
1290 21 24
1290 21 26
1291 1 8
1291 1 18
1291 1 20
1291 1 24
1291 2 17
1291 2 27
1291 3 8
1291 4 7
1291 4 27
1291 5 26
1291 6 11
1291 6 25
1291 7 10
1291 7 24
1291 9 20
1291 10 21
1291 12 21
1291 12 25
1291 13 22
1291 14 23
1291 14 25
1291 15 26
1291 16 23
1291 16 27
1291 18 23
1291 19 22
1291 21 24
1291 24 27
1292 1 22
1292 1 24
1292 2 5
1292 2 9
1292 3 8
1292 3 16
1292 3 24
1292 4 7
1292 4 15
1292 6 9
1292 6 11
1292 7 12
1292 7 14
1292 8 17
1292 8 19
1292 8 23
1292 9 22
1292 10 19
1292 10 21
1292 12 19
1292 13 18
1292 14 17
1292 16 25
1292 17 26
1292 18 27
1292 20 23
1292 20 27
1292 23 26
1293 1 4
1293 1 6
1293 1 16
1293 1 22
1293 2 17
1293 2 19
1293 3 20
1293 4 21
1293 5 24
1293 6 23
1293 7 16
1293 8 15
1293 8 23
1293 9 14
1293 10 23
1293 10 25
1293 11 14
1293 11 22
1293 11 26
1293 12 19
1293 12 27
1293 13 18
1293 15 18
1293 15 22
1293 19 22
1293 20 27
1293 21 24
1293 21 26
1294 1 14
1294 1 24
1294 2 5
1294 2 25
1294 3 26
1294 4 7
1294 4 19
1294 5 14
1294 5 18
1294 6 15
1294 6 17
1294 8 17
1294 8 19
1294 9 20
1294 10 17
1294 10 21
1294 11 16
1294 12 21
1294 12 23
1294 13 16
1294 13 18
1294 13 24
1294 18 21
1294 18 25
1294 19 26
1294 20 27
1294 22 25
1294 22 27
1295 1 10
1295 1 14
1295 2 11
1295 2 13
1295 3 22
1295 4 11
1295 4 23
1295 5 8
1295 6 23
1295 6 27
1295 7 12
1295 7 16
1295 7 26
1295 8 11
1295 9 16
1295 10 15
1295 12 15
1295 12 23
1295 12 25
1295 13 20
1295 13 22
1295 14 19
1295 15 18
1295 17 26
1295 18 25
1295 20 25
1295 21 24
1295 24 27
1296 1 10
1296 1 12
1296 1 20
1296 1 26
1296 2 7
1296 2 13
1296 2 21
1296 2 27
1296 3 6
1296 3 16
1296 3 22
1296 4 23
1296 4 27
1296 5 8
1296 6 15
1296 7 10
1296 7 14
1296 8 27
1296 9 26
1296 11 14
1296 12 19
1296 13 16
1296 13 18
1296 17 22
1296 18 21
1296 20 25
1296 21 24
1296 24 27
1297 1 20
1297 1 22
1297 2 19
1297 2 23
1297 3 18
1297 4 7
1297 4 23
1297 5 24
1297 6 9
1297 6 11
1297 7 12
1297 7 18
1297 8 13
1297 8 17
1297 10 13
1297 10 27
1297 11 24
1297 11 26
1297 12 19
1297 12 21
1297 12 23
1297 13 16
1297 14 21
1297 14 27
1297 15 20
1297 16 19
1297 21 26
1297 22 25
1298 1 4
1298 1 14
1298 1 18
1298 1 26
1298 2 19
1298 2 27
1298 3 20
1298 4 13
1298 5 12
1298 5 18
1298 5 20
1298 6 11
1298 6 21
1298 7 10
1298 7 18
1298 7 22
1298 8 23
1298 8 25
1298 9 16
1298 10 17
1298 12 17
1298 14 17
1298 15 26
1298 16 25
1298 18 25
1298 19 22
1298 19 24
1298 24 27
1299 1 4
1299 1 20
1299 1 22
1299 1 26
1299 2 19
1299 2 27
1299 3 6
1299 4 23
1299 5 12
1299 5 24
1299 5 26
1299 6 27
1299 7 12
1299 8 11
1299 8 27
1299 9 18
1299 10 15
1299 10 17
1299 11 14
1299 11 26
1299 13 24
1299 14 25
1299 16 21
1299 16 25
1299 17 20
1299 17 26
1299 18 27
1299 22 25
1300 1 10
1300 1 12
1300 1 18
1300 1 22
1300 2 5
1300 2 9
1300 2 13
1300 2 21
1300 3 16
1300 3 18
1300 3 20
1300 4 15
1300 4 27
1300 5 14
1300 5 26
1300 6 9
1300 6 25
1300 7 14
1300 8 11
1300 8 13
1300 9 24
1300 10 23
1300 12 17
1300 13 16
1300 19 22
1300 20 27
1300 21 24
1300 21 26
1301 1 10
1301 1 26
1301 2 11
1301 2 27
1301 3 16
1301 4 11
1301 4 17
1301 5 20
1301 6 11
1301 6 21
1301 7 10
1301 8 21
1301 8 23
1301 9 12
1301 9 24
1301 9 26
1301 12 17
1301 12 21
1301 12 27
1301 13 18
1301 13 22
1301 13 24
1301 14 25
1301 14 27
1301 15 18
1301 16 27
1301 17 20
1301 19 22
1302 1 4
1302 1 26
1302 2 13
1302 2 25
1302 3 10
1302 3 12
1302 3 24
1302 4 9
1302 5 8
1302 5 24
1302 5 26
1302 6 17
1302 6 27
1302 7 22
1302 8 23
1302 10 23
1302 11 20
1302 12 19
1302 14 19
1302 14 25
1302 15 18
1302 16 25
1302 16 27
1302 17 22
1302 17 24
1302 18 21
1302 19 24
1302 20 23
1303 1 6
1303 1 10
1303 2 9
1303 2 27
1303 3 6
1303 3 8
1303 3 26
1303 4 23
1303 4 25
1303 5 22
1303 7 10
1303 7 12
1303 7 22
1303 8 13
1303 8 17
1303 8 23
1303 9 14
1303 9 16
1303 11 14
1303 12 21
1303 13 18
1303 13 20
1303 15 18
1303 16 27
1303 17 24
1303 17 26
1303 19 24
1303 20 23
1304 1 8
1304 1 22
1304 2 23
1304 2 27
1304 3 8
1304 3 10
1304 3 12
1304 4 7
1304 4 13
1304 4 17
1304 4 23
1304 5 10
1304 5 14
1304 5 18
1304 6 9
1304 6 19
1304 7 20
1304 7 22
1304 11 14
1304 12 27
1304 13 16
1304 13 26
1304 15 18
1304 16 25
1304 17 20
1304 17 24
1304 21 24
1304 23 26
1305 1 8
1305 1 22
1305 2 7
1305 2 21
1305 3 20
1305 4 7
1305 4 27
1305 5 16
1305 6 9
1305 6 15
1305 7 26
1305 8 11
1305 10 13
1305 10 15
1305 11 22
1305 11 26
1305 12 23
1305 12 25
1305 14 17
1305 14 25
1305 15 26
1305 16 27
1305 18 25
1305 18 27
1305 19 24
1305 20 27
1305 21 24
1305 21 26
1306 1 18
1306 1 22
1306 2 19
1306 2 21
1306 3 6
1306 4 13
1306 4 19
1306 5 10
1306 5 12
1306 5 20
1306 6 21
1306 7 10
1306 8 21
1306 8 23
1306 9 20
1306 9 24
1306 9 26
1306 11 26
1306 12 27
1306 14 19
1306 14 27
1306 15 18
1306 16 25
1306 16 27
1306 17 20
1306 17 22
1306 17 24
1306 20 27
1307 1 8
1307 1 22
1307 2 7
1307 2 27
1307 3 14
1307 4 7
1307 4 13
1307 5 12
1307 6 9
1307 6 11
1307 7 26
1307 8 21
1307 10 19
1307 10 21
1307 11 18
1307 11 26
1307 12 17
1307 13 16
1307 13 26
1307 14 27
1307 15 24
1307 16 25
1307 18 25
1307 20 23
1307 20 25
1307 21 26
1307 22 27
1307 24 27
1308 1 12
1308 1 14
1308 2 7
1308 2 27
1308 3 6
1308 3 14
1308 3 22
1308 4 15
1308 4 21
1308 5 16
1308 5 18
1308 5 20
1308 6 9
1308 6 13
1308 6 23
1308 7 12
1308 7 26
1308 8 11
1308 8 25
1308 9 18
1308 9 24
1308 10 13
1308 10 17
1308 13 16
1308 19 24
1308 20 23
1308 22 27
1308 23 26
1309 1 16
1309 1 22
1309 2 15
1309 2 27
1309 3 26
1309 4 7
1309 4 15
1309 5 14
1309 6 9
1309 6 13
1309 7 12
1309 7 26
1309 8 11
1309 8 25
1309 10 13
1309 10 19
1309 11 20
1309 11 24
1309 12 15
1309 12 21
1309 12 27
1309 13 18
1309 14 17
1309 16 21
1309 18 21
1309 20 23
1309 22 27
1309 24 27
1310 1 22
1310 1 26
1310 2 23
1310 2 27
1310 3 12
1310 4 11
1310 4 27
1310 5 10
1310 6 9
1310 6 27
1310 7 26
1310 8 19
1310 8 25
1310 9 18
1310 9 24
1310 10 17
1310 11 16
1310 11 24
1310 12 23
1310 13 16
1310 14 21
1310 14 23
1310 15 18
1310 15 20
1310 15 24
1310 20 25
1310 22 25
1310 24 27
1311 1 10
1311 1 12
1311 2 7
1311 2 9
1311 3 6
1311 3 12
1311 3 26
1311 4 13
1311 4 23
1311 5 24
1311 6 25
1311 8 19
1311 8 25
1311 9 18
1311 9 26
1311 10 17
1311 11 14
1311 11 16
1311 11 26
1311 14 23
1311 15 22
1311 16 27
1311 18 27
1311 20 25
1311 20 27
1311 21 24
1311 22 27
1311 23 26
1312 1 12
1312 1 20
1312 1 22
1312 1 26
1312 2 13
1312 2 15
1312 2 23
1312 2 25
1312 3 16
1312 3 18
1312 3 20
1312 4 21
1312 4 23
1312 5 16
1312 6 15
1312 6 23
1312 7 24
1312 8 15
1312 8 25
1312 9 14
1312 10 13
1312 10 25
1312 11 26
1312 12 19
1312 13 18
1312 14 17
1312 22 27
1312 24 27
1313 1 6
1313 1 12
1313 1 18
1313 1 20
1313 2 5
1313 2 17
1313 3 10
1313 3 12
1313 3 16
1313 4 7
1313 4 9
1313 6 21
1313 7 12
1313 7 22
1313 8 11
1313 8 23
1313 10 27
1313 11 24
1313 11 26
1313 12 15
1313 13 20
1313 13 22
1313 13 24
1313 14 19
1313 14 25
1313 15 18
1313 15 26
1313 16 27
1314 1 6
1314 1 8
1314 2 5
1314 2 9
1314 3 10
1314 4 11
1314 4 23
1314 5 18
1314 5 24
1314 6 25
1314 7 16
1314 7 18
1314 7 26
1314 8 15
1314 9 14
1314 9 18
1314 10 13
1314 11 18
1314 11 22
1314 12 17
1314 12 21
1314 14 17
1314 16 27
1314 17 20
1314 19 22
1314 19 24
1314 19 26
1314 20 27
1315 1 4
1315 1 6
1315 2 19
1315 2 21
1315 3 18
1315 3 22
1315 3 24
1315 4 25
1315 5 8
1315 5 18
1315 5 26
1315 6 19
1315 7 16
1315 8 17
1315 9 26
1315 10 17
1315 10 27
1315 11 14
1315 12 23
1315 12 27
1315 13 18
1315 13 20
1315 13 22
1315 14 17
1315 15 20
1315 16 19
1315 18 27
1315 24 27
1316 1 4
1316 1 6
1316 1 12
1316 1 26
1316 2 13
1316 2 17
1316 3 18
1316 4 25
1316 5 24
1316 6 23
1316 7 12
1316 8 11
1316 8 23
1316 9 22
1316 10 15
1316 10 27
1316 11 14
1316 11 26
1316 14 17
1316 16 19
1316 16 27
1316 17 26
1316 18 25
1316 20 25
1316 20 27
1316 21 24
1316 22 27
1316 23 26
1317 1 24
1317 1 26
1317 2 5
1317 2 17
1317 3 14
1317 4 7
1317 4 15
1317 5 16
1317 5 24
1317 6 9
1317 6 23
1317 8 11
1317 8 15
1317 9 16
1317 9 22
1317 10 19
1317 10 21
1317 12 15
1317 12 19
1317 13 18
1317 14 17
1317 16 19
1317 16 25
1317 17 26
1317 18 27
1317 20 25
1317 20 27
1317 22 25
1318 1 4
1318 1 10
1318 1 24
1318 1 26
1318 2 9
1318 2 27
1318 3 6
1318 4 23
1318 5 10
1318 5 12
1318 5 22
1318 6 9
1318 7 12
1318 8 11
1318 8 17
1318 9 18
1318 10 19
1318 10 21
1318 11 14
1318 11 16
1318 13 22
1318 14 21
1318 15 20
1318 16 19
1318 18 27
1318 19 26
1318 20 25
1318 21 24
1319 1 4
1319 1 6
1319 1 10
1319 1 18
1319 2 11
1319 2 17
1319 3 16
1319 4 27
1319 5 26
1319 6 9
1319 7 18
1319 7 22
1319 7 26
1319 8 19
1319 8 21
1319 10 19
1319 12 17
1319 12 19
1319 13 20
1319 14 17
1319 14 23
1319 15 24
1319 16 27
1319 18 23
1319 18 27
1319 20 23
1319 22 25
1319 24 27
1320 1 4
1320 1 24
1320 2 13
1320 2 15
1320 3 10
1320 3 12
1320 3 22
1320 4 23
1320 5 10
1320 6 9
1320 6 23
1320 7 26
1320 8 19
1320 8 27
1320 9 20
1320 9 22
1320 11 20
1320 12 21
1320 14 17
1320 14 21
1320 15 22
1320 15 24
1320 16 25
1320 16 27
1320 18 21
1320 18 27
1320 22 27
1320 23 26
1321 1 4
1321 1 6
1321 1 8
1321 1 18
1321 2 9
1321 2 11
1321 3 12
1321 4 13
1321 5 14
1321 6 15
1321 7 16
1321 8 17
1321 10 17
1321 10 25
1321 11 18
1321 11 26
1321 12 27
1321 13 18
1321 13 20
1321 14 21
1321 15 18
1321 15 22
1321 16 23
1321 17 24
1321 19 22
1321 19 24
1321 19 26
1321 20 27
1322 1 8
1322 1 14
1322 2 7
1322 2 27
1322 3 6
1322 4 25
1322 4 27
1322 5 16
1322 5 20
1322 5 24
1322 6 19
1322 7 16
1322 7 18
1322 8 15
1322 9 18
1322 10 15
1322 10 17
1322 11 22
1322 12 15
1322 12 23
1322 13 26
1322 14 27
1322 16 23
1322 16 27
1322 17 20
1322 17 22
1322 21 24
1322 23 26
1323 1 6
1323 1 8
1323 1 10
1323 1 14
1323 2 5
1323 2 11
1323 3 12
1323 3 14
1323 3 22
1323 4 15
1323 4 21
1323 6 15
1323 7 16
1323 8 27
1323 9 26
1323 10 13
1323 12 23
1323 13 24
1323 13 26
1323 14 19
1323 14 27
1323 15 20
1323 16 27
1323 17 20
1323 18 25
1323 18 27
1323 19 22
1323 19 24
1324 1 6
1324 1 12
1324 2 5
1324 2 21
1324 3 12
1324 3 14
1324 3 20
1324 4 11
1324 4 15
1324 4 25
1324 4 27
1324 5 22
1324 5 24
1324 6 11
1324 7 24
1324 8 11
1324 8 25
1324 9 16
1324 10 13
1324 10 15
1324 14 19
1324 15 18
1324 16 25
1324 17 26
1324 18 27
1324 20 27
1324 22 27
1324 23 26
1325 1 8
1325 1 22
1325 2 7
1325 2 23
1325 3 6
1325 4 23
1325 4 25
1325 5 10
1325 5 14
1325 5 26
1325 6 15
1325 7 10
1325 7 16
1325 8 17
1325 9 18
1325 9 20
1325 9 22
1325 10 13
1325 10 23
1325 11 20
1325 11 24
1325 11 26
1325 12 19
1325 12 27
1325 13 16
1325 13 18
1325 14 27
1325 21 24
1326 1 10
1326 1 26
1326 2 23
1326 2 25
1326 3 22
1326 4 21
1326 4 25
1326 5 20
1326 6 25
1326 6 27
1326 7 14
1326 7 20
1326 7 24
1326 8 13
1326 8 27
1326 9 12
1326 9 24
1326 9 26
1326 10 23
1326 11 16
1326 12 15
1326 14 19
1326 15 18
1326 15 24
1326 16 23
1326 17 22
1326 18 21
1326 21 24
1327 1 18
1327 1 26
1327 2 5
1327 2 25
1327 3 24
1327 4 21
1327 4 23
1327 5 18
1327 5 20
1327 6 15
1327 6 17
1327 6 23
1327 6 25
1327 7 10
1327 7 20
1327 7 22
1327 8 17
1327 8 19
1327 9 16
1327 10 15
1327 11 22
1327 12 15
1327 12 23
1327 13 24
1327 14 25
1327 14 27
1327 16 27
1327 17 26
1328 1 8
1328 1 16
1328 2 9
1328 2 17
1328 3 18
1328 4 9
1328 4 27
1328 5 26
1328 6 9
1328 6 25
1328 7 12
1328 8 11
1328 10 17
1328 10 21
1328 10 25
1328 10 27
1328 11 14
1328 11 16
1328 12 25
1328 13 24
1328 14 21
1328 15 20
1328 17 20
1328 18 27
1328 19 22
1328 21 24
1328 22 27
1328 23 26
1329 1 4
1329 1 6
1329 2 7
1329 2 15
1329 3 8
1329 3 16
1329 3 18
1329 4 19
1329 5 8
1329 5 10
1329 5 20
1329 6 11
1329 7 12
1329 7 14
1329 8 25
1329 8 27
1329 9 12
1329 9 22
1329 9 24
1329 10 21
1329 13 24
1329 14 25
1329 16 25
1329 17 26
1329 18 27
1329 20 27
1329 22 27
1329 23 26
1330 1 4
1330 1 26
1330 2 9
1330 2 25
1330 3 6
1330 3 8
1330 3 24
1330 4 15
1330 5 16
1330 6 23
1330 7 22
1330 8 21
1330 10 21
1330 10 25
1330 11 20
1330 12 25
1330 12 27
1330 13 18
1330 13 20
1330 13 24
1330 14 17
1330 14 27
1330 15 24
1330 15 26
1330 16 23
1330 18 23
1330 19 22
1330 21 24
1331 1 4
1331 1 6
1331 2 7
1331 2 9
1331 3 10
1331 3 12
1331 3 20
1331 4 13
1331 5 14
1331 5 20
1331 5 22
1331 6 23
1331 7 20
1331 7 24
1331 8 19
1331 8 25
1331 10 19
1331 11 18
1331 12 17
1331 14 17
1331 15 22
1331 16 21
1331 16 27
1331 17 20
1331 18 27
1331 19 26
1331 21 24
1331 21 26
1332 1 12
1332 1 16
1332 2 15
1332 2 27
1332 3 8
1332 3 12
1332 3 14
1332 4 7
1332 4 27
1332 5 14
1332 5 24
1332 5 26
1332 6 9
1332 6 23
1332 8 11
1332 9 14
1332 9 22
1332 10 13
1332 10 21
1332 13 16
1332 13 20
1332 14 19
1332 15 18
1332 15 26
1332 17 20
1332 18 25
1332 19 22
1332 19 24
1333 1 16
1333 1 18
1333 2 15
1333 2 19
1333 3 20
1333 4 13
1333 4 15
1333 5 12
1333 6 11
1333 6 15
1333 7 16
1333 8 11
1333 8 17
1333 9 24
1333 10 25
1333 10 27
1333 11 14
1333 12 27
1333 13 20
1333 13 26
1333 14 17
1333 14 19
1333 14 25
1333 17 24
1333 18 23
1333 19 22
1333 21 26
1333 22 25
1334 1 4
1334 1 18
1334 1 20
1334 1 24
1334 2 17
1334 2 25
1334 3 12
1334 3 16
1334 3 26
1334 4 13
1334 4 21
1334 4 27
1334 5 14
1334 5 16
1334 5 18
1334 6 19
1334 6 21
1334 7 14
1334 8 13
1334 8 21
1334 9 22
1334 10 13
1334 10 27
1334 11 26
1334 12 15
1334 20 23
1334 22 27
1334 24 27
1335 1 18
1335 1 22
1335 2 19
1335 2 25
1335 3 26
1335 4 7
1335 4 19
1335 5 12
1335 5 20
1335 5 26
1335 6 9
1335 6 11
1335 8 17
1335 8 19
1335 9 16
1335 9 20
1335 10 13
1335 10 15
1335 12 27
1335 13 20
1335 13 24
1335 14 21
1335 14 23
1335 16 21
1335 18 21
1335 20 25
1335 22 25
1335 24 27
1336 1 20
1336 1 22
1336 1 24
1336 1 26
1336 2 7
1336 2 9
1336 2 17
1336 2 19
1336 3 6
1336 3 12
1336 3 14
1336 4 9
1336 4 11
1336 5 8
1336 6 15
1336 7 16
1336 7 24
1336 8 25
1336 9 26
1336 10 19
1336 10 27
1336 12 19
1336 13 18
1336 14 17
1336 16 23
1336 17 22
1336 18 21
1336 20 27
1337 1 4
1337 1 8
1337 1 18
1337 1 26
1337 2 7
1337 2 17
1337 3 6
1337 4 27
1337 5 8
1337 5 12
1337 5 24
1337 6 13
1337 7 14
1337 7 16
1337 8 11
1337 8 25
1337 9 16
1337 9 18
1337 9 20
1337 10 15
1337 10 21
1337 11 14
1337 11 22
1337 12 23
1337 19 26
1337 20 25
1337 22 25
1337 24 27
1338 1 18
1338 1 20
1338 2 17
1338 2 21
1338 3 16
1338 4 21
1338 4 25
1338 5 24
1338 6 21
1338 6 23
1338 7 20
1338 8 19
1338 8 23
1338 9 12
1338 10 23
1338 10 27
1338 11 14
1338 11 22
1338 11 26
1338 12 19
1338 13 18
1338 14 17
1338 15 26
1338 16 25
1338 17 22
1338 19 22
1338 22 25
1338 24 27
1339 1 4
1339 1 12
1339 1 14
1339 1 16
1339 2 17
1339 2 27
1339 3 24
1339 4 23
1339 5 14
1339 6 13
1339 6 23
1339 7 22
1339 8 13
1339 8 21
1339 9 20
1339 10 13
1339 10 15
1339 11 16
1339 11 18
1339 11 20
1339 12 21
1339 12 23
1339 12 27
1339 18 27
1339 19 26
1339 21 26
1339 22 25
1339 24 27
1340 1 20
1340 1 26
1340 2 5
1340 2 19
1340 3 16
1340 3 18
1340 3 26
1340 4 13
1340 4 15
1340 6 13
1340 6 19
1340 7 12
1340 8 19
1340 8 21
1340 9 12
1340 9 18
1340 9 22
1340 10 17
1340 10 23
1340 11 14
1340 13 18
1340 14 17
1340 16 27
1340 17 24
1340 18 25
1340 20 25
1340 22 25
1340 24 27
1341 1 4
1341 1 8
1341 1 10
1341 1 14
1341 2 11
1341 2 15
1341 3 16
1341 4 7
1341 5 14
1341 5 16
1341 5 18
1341 6 25
1341 6 27
1341 8 25
1341 9 24
1341 10 13
1341 12 15
1341 12 21
1341 13 22
1341 13 24
1341 14 19
1341 14 25
1341 15 20
1341 17 20
1341 18 27
1341 19 22
1341 19 26
1341 23 26
1342 1 8
1342 1 10
1342 1 16
1342 1 24
1342 2 7
1342 2 11
1342 2 19
1342 2 23
1342 3 12
1342 3 20
1342 3 22
1342 4 7
1342 4 27
1342 5 12
1342 6 9
1342 6 11
1342 7 26
1342 8 25
1342 10 15
1342 11 14
1342 13 20
1342 14 19
1342 16 19
1342 17 24
1342 18 21
1342 18 23
1342 22 27
1342 23 26
1343 1 4
1343 1 6
1343 1 8
1343 1 18
1343 2 9
1343 2 17
1343 3 16
1343 4 15
1343 5 22
1343 6 23
1343 7 24
1343 8 27
1343 10 17
1343 10 27
1343 11 26
1343 12 17
1343 12 19
1343 13 16
1343 14 19
1343 14 21
1343 15 18
1343 15 22
1343 18 23
1343 18 27
1343 19 26
1343 20 23
1343 20 25
1343 24 27
1344 1 8
1344 1 10
1344 1 12
1344 1 20
1344 2 5
1344 2 7
1344 2 17
1344 2 19
1344 3 12
1344 3 14
1344 3 16
1344 4 11
1344 4 27
1344 5 10
1344 5 26
1344 6 9
1344 6 25
1344 7 22
1344 7 24
1344 8 21
1344 13 20
1344 14 19
1344 15 18
1344 16 27
1344 17 24
1344 17 26
1344 18 23
1344 19 22
1345 1 12
1345 1 18
1345 2 19
1345 2 25
1345 3 10
1345 3 12
1345 3 26
1345 4 9
1345 4 13
1345 5 26
1345 6 9
1345 6 27
1345 7 22
1345 8 15
1345 8 21
1345 9 14
1345 10 19
1345 10 21
1345 10 27
1345 11 14
1345 11 16
1345 11 18
1345 16 21
1345 17 20
1345 19 24
1345 20 23
1345 22 27
1345 24 27
1346 1 6
1346 1 22
1346 2 5
1346 2 13
1346 3 14
1346 3 20
1346 3 22
1346 4 9
1346 4 15
1346 4 23
1346 4 27
1346 5 10
1346 5 12
1346 6 23
1346 7 10
1346 8 23
1346 8 25
1346 9 16
1346 9 26
1346 11 16
1346 12 15
1346 14 19
1346 15 18
1346 17 26
1346 18 27
1346 20 27
1346 21 24
1346 24 27
1347 1 14
1347 1 18
1347 2 9
1347 2 15
1347 3 8
1347 3 16
1347 3 18
1347 4 19
1347 4 21
1347 5 8
1347 6 21
1347 6 27
1347 7 10
1347 7 16
1347 7 26
1347 10 15
1347 11 26
1347 12 15
1347 12 25
1347 13 24
1347 14 17
1347 16 21
1347 16 25
1347 17 20
1347 17 24
1347 20 23
1347 22 25
1347 22 27
1348 1 16
1348 1 24
1348 2 17
1348 2 23
1348 3 18
1348 4 19
1348 4 23
1348 5 22
1348 6 19
1348 6 21
1348 7 12
1348 8 11
1348 8 21
1348 9 26
1348 10 15
1348 10 27
1348 11 14
1348 11 20
1348 12 19
1348 13 18
1348 14 17
1348 16 27
1348 17 20
1348 20 23
1348 20 27
1348 21 26
1348 22 25
1348 24 27
1349 1 4
1349 1 10
1349 1 12
1349 1 24
1349 2 13
1349 2 25
1349 3 14
1349 4 9
1349 5 8
1349 5 12
1349 5 14
1349 6 15
1349 6 19
1349 7 20
1349 8 11
1349 10 23
1349 11 20
1349 11 22
1349 12 19
1349 12 27
1349 13 16
1349 13 26
1349 16 19
1349 17 26
1349 18 21
1349 18 27
1349 22 27
1349 24 27
1350 1 8
1350 1 10
1350 1 18
1350 1 26
1350 2 7
1350 2 19
1350 3 6
1350 3 20
1350 3 26
1350 4 21
1350 4 23
1350 5 24
1350 6 25
1350 8 25
1350 9 12
1350 10 17
1350 11 14
1350 11 16
1350 11 26
1350 12 25
1350 13 24
1350 14 23
1350 15 22
1350 16 27
1350 18 27
1350 20 27
1350 22 27
1350 23 26
1351 1 22
1351 1 24
1351 2 7
1351 2 25
1351 3 6
1351 3 22
1351 3 26
1351 4 19
1351 4 21
1351 5 18
1351 6 17
1351 8 17
1351 8 25
1351 9 16
1351 10 25
1351 10 27
1351 11 24
1351 12 23
1351 12 27
1351 13 20
1351 14 19
1351 14 27
1351 15 18
1351 16 27
1351 17 26
1351 19 26
1351 20 23
1351 23 26
1352 1 8
1352 1 24
1352 2 7
1352 2 25
1352 3 16
1352 4 7
1352 4 17
1352 5 18
1352 6 9
1352 6 11
1352 7 12
1352 8 23
1352 10 21
1352 10 23
1352 11 18
1352 11 20
1352 12 17
1352 12 23
1352 12 25
1352 13 20
1352 13 22
1352 13 26
1352 14 17
1352 14 19
1352 15 26
1352 16 25
1352 22 27
1352 24 27
1353 1 12
1353 1 24
1353 2 13
1353 2 25
1353 3 26
1353 4 13
1353 4 19
1353 5 18
1353 6 13
1353 6 15
1353 7 12
1353 8 11
1353 8 15
1353 9 16
1353 10 21
1353 10 23
1353 11 14
1353 11 24
1353 14 19
1353 14 21
1353 14 25
1353 15 18
1353 16 21
1353 17 20
1353 19 26
1353 20 27
1353 22 25
1353 22 27
1354 1 6
1354 1 20
1354 2 5
1354 2 19
1354 3 18
1354 4 15
1354 4 17
1354 5 12
1354 5 14
1354 6 21
1354 7 14
1354 8 13
1354 8 21
1354 9 22
1354 10 13
1354 10 27
1354 11 22
1354 11 24
1354 11 26
1354 12 17
1354 12 19
1354 12 21
1354 13 16
1354 16 27
1354 17 26
1354 18 25
1354 19 24
1354 20 23
1355 1 8
1355 1 22
1355 1 24
1355 1 26
1355 2 5
1355 2 7
1355 3 24
1355 4 19
1355 4 23
1355 5 18
1355 5 22
1355 6 9
1355 6 17
1355 8 27
1355 9 16
1355 9 22
1355 10 15
1355 10 27
1355 11 14
1355 11 22
1355 11 26
1355 12 23
1355 12 25
1355 13 20
1355 14 21
1355 16 21
1355 18 21
1355 20 23
1356 1 8
1356 1 14
1356 2 7
1356 2 23
1356 3 22
1356 4 7
1356 4 19
1356 5 18
1356 6 9
1356 6 17
1356 7 16
1356 8 15
1356 10 15
1356 10 17
1356 11 26
1356 12 15
1356 12 25
1356 13 24
1356 14 23
1356 16 19
1356 16 23
1356 16 25
1356 17 26
1356 18 27
1356 19 22
1356 20 25
1356 20 27
1356 21 24
1357 1 4
1357 1 6
1357 1 8
1357 1 20
1357 2 9
1357 2 23
1357 3 22
1357 4 21
1357 5 16
1357 6 17
1357 7 18
1357 8 19
1357 10 19
1357 10 23
1357 11 24
1357 12 19
1357 12 27
1357 13 18
1357 14 17
1357 14 27
1357 15 26
1357 16 21
1357 17 20
1357 20 23
1357 20 27
1357 21 26
1357 22 25
1357 24 27
1358 1 4
1358 1 6
1358 1 12
1358 1 14
1358 2 11
1358 2 15
1358 3 10
1358 4 9
1358 5 8
1358 6 27
1358 7 12
1358 7 22
1358 7 26
1358 8 21
1358 9 12
1358 9 20
1358 10 19
1358 11 16
1358 11 18
1358 12 23
1358 13 16
1358 13 24
1358 13 26
1358 14 27
1358 17 24
1358 18 23
1358 20 23
1358 22 25
1359 1 6
1359 1 12
1359 1 14
1359 1 24
1359 2 5
1359 2 11
1359 2 17
1359 2 23
1359 3 10
1359 3 20
1359 3 22
1359 4 9
1359 4 27
1359 5 8
1359 5 26
1359 6 25
1359 7 12
1359 8 11
1359 10 19
1359 11 18
1359 13 18
1359 14 17
1359 15 24
1359 16 21
1359 16 23
1359 17 20
1359 22 27
1359 23 26
1360 1 14
1360 1 18
1360 2 9
1360 2 13
1360 3 8
1360 3 18
1360 3 20
1360 4 7
1360 4 13
1360 4 17
1360 4 23
1360 5 12
1360 5 16
1360 5 26
1360 6 11
1360 6 27
1360 7 10
1360 7 22
1360 8 21
1360 10 13
1360 12 15
1360 14 17
1360 16 25
1360 17 24
1360 19 24
1360 20 23
1360 22 27
1360 23 26
1361 1 4
1361 1 12
1361 1 18
1361 1 26
1361 2 9
1361 2 11
1361 2 17
1361 2 27
1361 3 6
1361 3 8
1361 3 24
1361 4 25
1361 5 12
1361 6 11
1361 7 10
1361 8 23
1361 9 16
1361 9 22
1361 10 15
1361 11 14
1361 13 18
1361 14 17
1361 16 21
1361 17 20
1361 19 26
1361 20 27
1361 22 27
1361 24 27
1362 1 18
1362 1 20
1362 2 5
1362 2 9
1362 3 10
1362 3 16
1362 3 18
1362 4 11
1362 4 19
1362 4 25
1362 4 27
1362 5 8
1362 5 20
1362 6 21
1362 6 27
1362 7 12
1362 8 11
1362 10 15
1362 11 14
1362 12 27
1362 13 26
1362 14 25
1362 16 25
1362 17 24
1362 19 22
1362 19 24
1362 22 27
1362 23 26
1363 1 16
1363 1 26
1363 2 17
1363 2 25
1363 3 20
1363 4 21
1363 4 25
1363 5 8
1363 6 25
1363 6 27
1363 7 10
1363 7 12
1363 7 24
1363 8 21
1363 9 22
1363 10 23
1363 11 14
1363 12 27
1363 13 16
1363 13 24
1363 13 26
1363 14 23
1363 15 18
1363 17 20
1363 17 24
1363 18 23
1363 19 22
1363 21 24
1364 1 4
1364 1 6
1364 1 8
1364 1 20
1364 2 9
1364 2 11
1364 3 12
1364 4 23
1364 5 24
1364 6 25
1364 7 18
1364 8 19
1364 10 15
1364 10 19
1364 11 14
1364 11 20
1364 12 23
1364 13 22
1364 14 21
1364 16 19
1364 16 21
1364 17 26
1364 18 25
1364 20 23
1364 20 25
1364 21 26
1364 22 27
1364 24 27
1365 1 6
1365 1 12
1365 2 13
1365 2 15
1365 3 6
1365 3 16
1365 3 24
1365 4 17
1365 4 23
1365 5 8
1365 7 10
1365 7 12
1365 7 24
1365 8 23
1365 9 22
1365 10 25
1365 11 26
1365 13 24
1365 13 26
1365 14 19
1365 14 27
1365 16 19
1365 18 21
1365 18 23
1365 19 24
1365 20 25
1365 20 27
1365 22 25
1366 1 14
1366 1 22
1366 2 15
1366 2 21
1366 3 8
1366 4 7
1366 4 21
1366 5 20
1366 6 17
1366 6 27
1366 7 10
1366 7 16
1366 8 15
1366 9 12
1366 10 27
1366 11 16
1366 11 24
1366 11 26
1366 12 15
1366 13 24
1366 14 23
1366 16 21
1366 16 23
1366 17 20
1366 17 26
1366 18 23
1366 18 25
1366 19 22
1367 1 14
1367 1 16
1367 1 24
1367 1 26
1367 2 17
1367 2 27
1367 3 6
1367 3 14
1367 3 18
1367 4 9
1367 4 19
1367 5 8
1367 6 27
1367 7 12
1367 7 14
1367 7 26
1367 8 11
1367 9 14
1367 9 20
1367 10 13
1367 10 21
1367 12 25
1367 13 22
1367 13 24
1367 15 18
1367 15 20
1367 15 22
1367 16 23
1368 1 8
1368 1 12
1368 1 14
1368 1 16
1368 2 5
1368 2 7
1368 3 14
1368 4 15
1368 4 19
1368 5 16
1368 5 18
1368 6 9
1368 6 27
1368 8 11
1368 9 16
1368 9 26
1368 10 23
1368 10 25
1368 12 23
1368 13 22
1368 15 20
1368 15 22
1368 16 23
1368 17 20
1368 17 24
1368 17 26
1368 18 27
1368 21 24
1369 1 16
1369 1 18
1369 2 7
1369 2 15
1369 3 6
1369 3 14
1369 3 18
1369 4 19
1369 4 23
1369 5 24
1369 6 25
1369 8 15
1369 8 25
1369 9 26
1369 10 13
1369 10 15
1369 11 16
1369 12 17
1369 12 21
1369 13 22
1369 13 26
1369 14 17
1369 14 23
1369 14 25
1369 17 20
1369 20 23
1369 22 27
1369 24 27
1370 1 14
1370 1 26
1370 2 5
1370 2 25
1370 3 14
1370 3 18
1370 3 24
1370 4 19
1370 4 23
1370 6 23
1370 6 25
1370 7 22
1370 8 25
1370 8 27
1370 9 12
1370 9 22
1370 9 24
1370 10 17
1370 10 21
1370 11 16
1370 12 27
1370 13 16
1370 13 24
1370 13 26
1370 15 18
1370 17 20
1370 17 24
1370 20 23
1371 1 12
1371 1 14
1371 1 16
1371 1 22
1371 2 11
1371 2 27
1371 3 10
1371 3 22
1371 3 26
1371 4 23
1371 4 25
1371 5 10
1371 6 9
1371 6 23
1371 7 20
1371 8 13
1371 8 21
1371 9 12
1371 9 22
1371 14 21
1371 15 18
1371 16 27
1371 17 22
1371 17 24
1371 17 26
1371 18 21
1371 19 24
1371 20 23
1372 1 6
1372 1 8
1372 1 10
1372 1 22
1372 2 5
1372 2 11
1372 3 12
1372 3 16
1372 3 22
1372 4 17
1372 4 19
1372 6 19
1372 7 20
1372 8 21
1372 9 24
1372 10 23
1372 12 23
1372 13 16
1372 14 23
1372 14 25
1372 15 18
1372 15 22
1372 15 26
1372 18 27
1372 19 22
1372 20 27
1372 21 24
1372 21 26
1373 1 18
1373 1 26
1373 2 19
1373 2 25
1373 3 8
1373 4 7
1373 4 25
1373 5 24
1373 6 11
1373 6 23
1373 7 10
1373 7 20
1373 8 19
1373 9 16
1373 10 15
1373 12 15
1373 12 23
1373 13 22
1373 14 17
1373 14 21
1373 15 20
1373 16 19
1373 18 21
1373 20 23
1373 20 25
1373 21 26
1373 22 27
1373 24 27
1374 1 4
1374 1 22
1374 2 19
1374 2 21
1374 3 12
1374 3 14
1374 3 18
1374 4 23
1374 5 14
1374 6 13
1374 6 23
1374 7 24
1374 8 11
1374 8 13
1374 9 16
1374 10 17
1374 10 27
1374 11 24
1374 11 26
1374 12 17
1374 12 21
1374 12 23
1374 13 16
1374 15 18
1374 17 20
1374 20 27
1374 21 26
1374 22 25
1375 1 20
1375 1 22
1375 2 19
1375 2 23
1375 3 8
1375 4 7
1375 4 23
1375 5 24
1375 6 15
1375 6 25
1375 7 16
1375 7 18
1375 8 19
1375 9 16
1375 10 17
1375 10 19
1375 11 20
1375 12 17
1375 12 21
1375 13 26
1375 14 17
1375 14 25
1375 18 21
1375 18 23
1375 18 25
1375 21 26
1375 22 27
1375 24 27
1376 1 6
1376 1 16
1376 2 17
1376 2 25
1376 3 6
1376 3 8
1376 3 26
1376 4 9
1376 4 13
1376 4 17
1376 4 23
1376 5 10
1376 5 14
1376 5 16
1376 7 10
1376 8 27
1376 9 12
1376 9 22
1376 11 14
1376 12 21
1376 13 18
1376 13 20
1376 15 18
1376 17 24
1376 19 24
1376 20 23
1376 22 27
1376 23 26
1377 1 4
1377 1 8
1377 2 9
1377 2 11
1377 3 12
1377 3 14
1377 3 22
1377 4 23
1377 5 8
1377 5 14
1377 5 24
1377 6 15
1377 6 27
1377 7 16
1377 9 14
1377 9 16
1377 10 13
1377 10 17
1377 12 21
1377 13 18
1377 13 20
1377 14 25
1377 15 18
1377 15 26
1377 19 26
1377 20 25
1377 22 25
1377 24 27
1378 1 4
1378 1 14
1378 1 18
1378 1 20
1378 2 11
1378 2 21
1378 3 12
1378 4 13
1378 5 18
1378 6 13
1378 6 17
1378 7 16
1378 8 13
1378 8 15
1378 9 12
1378 10 15
1378 10 27
1378 11 14
1378 11 22
1378 14 17
1378 14 23
1378 15 26
1378 16 25
1378 17 24
1378 19 24
1378 20 23
1378 22 27
1378 23 26
1379 1 24
1379 1 26
1379 2 5
1379 2 9
1379 3 10
1379 3 20
1379 3 24
1379 4 11
1379 4 19
1379 6 9
1379 6 11
1379 7 12
1379 8 13
1379 8 27
1379 9 26
1379 10 13
1379 10 21
1379 10 25
1379 11 18
1379 12 17
1379 13 16
1379 14 25
1379 14 27
1379 15 22
1379 16 21
1379 18 21
1379 20 23
1379 22 25
1380 1 6
1380 1 20
1380 2 5
1380 2 13
1380 3 12
1380 4 9
1380 4 11
1380 5 8
1380 5 14
1380 6 19
1380 7 16
1380 8 15
1380 10 15
1380 10 27
1380 11 14
1380 11 24
1380 12 23
1380 13 20
1380 13 22
1380 14 19
1380 14 25
1380 15 26
1380 16 19
1380 17 26
1380 18 21
1380 18 25
1380 22 25
1380 24 27
1381 1 10
1381 1 26
1381 2 5
1381 2 9
1381 3 8
1381 3 20
1381 3 26
1381 4 7
1381 4 19
1381 6 9
1381 6 13
1381 7 14
1381 7 18
1381 8 15
1381 8 21
1381 8 25
1381 9 12
1381 10 25
1381 11 24
1381 12 15
1381 14 17
1381 15 24
1381 16 21
1381 16 23
1381 18 21
1381 20 27
1381 22 25
1381 22 27
1382 1 4
1382 1 24
1382 2 25
1382 2 27
1382 3 8
1382 3 10
1382 3 18
1382 4 11
1382 5 8
1382 5 12
1382 5 24
1382 6 13
1382 6 23
1382 7 14
1382 7 20
1382 7 22
1382 8 19
1382 8 25
1382 9 12
1382 9 14
1382 9 16
1382 10 17
1382 15 20
1382 16 19
1382 18 27
1382 19 26
1382 21 26
1382 22 25
1383 1 20
1383 1 26
1383 2 5
1383 2 19
1383 3 10
1383 3 12
1383 3 26
1383 4 7
1383 4 9
1383 6 17
1383 6 19
1383 7 12
1383 7 16
1383 8 11
1383 8 15
1383 10 25
1383 11 14
1383 11 24
1383 12 19
1383 12 27
1383 13 16
1383 13 18
1383 13 22
1383 14 23
1383 18 21
1383 20 27
1383 22 27
1383 24 27
1384 1 4
1384 1 10
1384 1 12
1384 1 22
1384 2 7
1384 2 9
1384 3 6
1384 4 13
1384 5 14
1384 5 18
1384 5 22
1384 6 19
1384 7 20
1384 7 22
1384 8 23
1384 8 27
1384 10 23
1384 11 24
1384 12 15
1384 14 17
1384 15 22
1384 15 24
1384 16 21
1384 16 25
1384 18 21
1384 20 27
1384 21 26
1384 23 26
1385 1 4
1385 1 6
1385 1 8
1385 1 16
1385 2 9
1385 2 17
1385 3 22
1385 4 23
1385 5 24
1385 6 27
1385 7 14
1385 8 15
1385 10 15
1385 10 17
1385 11 18
1385 12 15
1385 12 19
1385 13 26
1385 14 27
1385 16 19
1385 16 23
1385 16 27
1385 17 22
1385 18 21
1385 19 26
1385 20 23
1385 20 25
1385 24 27
1386 1 4
1386 1 20
1386 2 17
1386 2 19
1386 3 10
1386 3 12
1386 3 16
1386 4 21
1386 5 12
1386 6 11
1386 6 21
1386 7 22
1386 8 11
1386 8 27
1386 9 22
1386 9 24
1386 9 26
1386 10 15
1386 10 19
1386 10 21
1386 11 14
1386 13 16
1386 14 27
1386 15 18
1386 15 26
1386 18 25
1386 19 24
1386 20 23
1387 1 4
1387 1 24
1387 2 25
1387 2 27
1387 3 8
1387 3 10
1387 3 12
1387 4 7
1387 5 10
1387 5 18
1387 5 24
1387 6 9
1387 6 17
1387 8 13
1387 9 14
1387 9 16
1387 10 19
1387 10 25
1387 11 14
1387 11 20
1387 11 26
1387 12 27
1387 15 20
1387 16 19
1387 18 23
1387 19 22
1387 21 26
1387 22 25
1388 1 4
1388 1 12
1388 2 11
1388 2 25
1388 3 14
1388 3 18
1388 3 26
1388 4 13
1388 5 18
1388 6 13
1388 6 17
1388 7 16
1388 8 13
1388 8 15
1388 9 12
1388 10 15
1388 10 23
1388 11 14
1388 11 24
1388 14 17
1388 14 27
1388 15 22
1388 16 21
1388 17 20
1388 19 26
1388 20 27
1388 22 27
1388 24 27
1389 1 8
1389 1 24
1389 2 9
1389 2 23
1389 3 14
1389 4 9
1389 4 15
1389 5 16
1389 6 9
1389 6 27
1389 7 26
1389 8 25
1389 10 15
1389 10 23
1389 10 25
1389 10 27
1389 11 18
1389 11 20
1389 11 22
1389 12 15
1389 12 17
1389 13 22
1389 14 23
1389 16 27
1389 18 27
1389 19 26
1389 20 25
1389 21 24
1390 1 4
1390 1 14
1390 1 16
1390 1 22
1390 2 25
1390 2 27
1390 3 24
1390 4 23
1390 5 16
1390 6 17
1390 6 23
1390 7 20
1390 8 21
1390 8 23
1390 9 24
1390 10 21
1390 10 25
1390 11 26
1390 12 19
1390 12 21
1390 13 18
1390 13 22
1390 13 26
1390 14 27
1390 15 18
1390 17 20
1390 17 22
1390 22 25
1391 1 22
1391 1 24
1391 2 21
1391 2 25
1391 3 26
1391 4 7
1391 4 21
1391 5 20
1391 6 9
1391 6 11
1391 7 12
1391 7 26
1391 8 13
1391 8 27
1391 10 13
1391 10 17
1391 11 18
1391 11 20
1391 12 21
1391 12 23
1391 12 25
1391 13 16
1391 14 25
1391 14 27
1391 15 24
1391 16 23
1391 18 23
1391 19 22
1392 1 4
1392 1 12
1392 1 14
1392 1 22
1392 2 11
1392 2 23
1392 3 10
1392 3 24
1392 3 26
1392 4 9
1392 4 19
1392 4 21
1392 5 14
1392 5 16
1392 5 18
1392 6 9
1392 6 13
1392 7 18
1392 8 19
1392 8 27
1392 9 12
1392 10 27
1392 15 22
1392 16 21
1392 17 20
1392 19 26
1392 20 25
1392 21 24
1393 1 14
1393 1 16
1393 2 17
1393 2 19
1393 3 22
1393 4 17
1393 4 23
1393 5 24
1393 6 9
1393 6 17
1393 7 16
1393 8 11
1393 8 15
1393 9 18
1393 9 24
1393 10 25
1393 10 27
1393 12 15
1393 12 27
1393 13 20
1393 14 19
1393 15 18
1393 18 23
1393 18 27
1393 19 22
1393 20 27
1393 21 26
1393 23 26
1394 1 4
1394 1 6
1394 1 24
1394 1 26
1394 2 7
1394 2 27
1394 3 8
1394 4 23
1394 5 8
1394 5 20
1394 5 22
1394 6 13
1394 6 15
1394 6 19
1394 7 10
1394 7 12
1394 9 20
1394 10 19
1394 11 18
1394 12 27
1394 13 18
1394 13 26
1394 14 17
1394 14 25
1394 15 22
1394 15 24
1394 16 19
1394 16 21
1395 1 16
1395 1 26
1395 2 15
1395 2 23
1395 3 12
1395 4 11
1395 4 23
1395 5 24
1395 6 11
1395 6 21
1395 7 10
1395 8 19
1395 8 21
1395 9 14
1395 9 18
1395 9 22
1395 10 13
1395 11 22
1395 12 15
1395 14 17
1395 15 22
1395 16 27
1395 18 27
1395 20 25
1395 20 27
1395 21 24
1395 22 27
1395 23 26
1396 1 4
1396 1 14
1396 1 16
1396 1 26
1396 2 17
1396 2 25
1396 3 18
1396 3 22
1396 3 24
1396 4 9
1396 4 19
1396 4 27
1396 5 8
1396 5 12
1396 5 14
1396 6 15
1396 6 19
1396 7 20
1396 8 11
1396 9 20
1396 9 22
1396 10 23
1396 10 27
1396 12 27
1396 13 26
1396 16 19
1396 18 21
1396 24 27
1397 1 4
1397 1 16
1397 1 20
1397 1 26
1397 2 7
1397 2 27
1397 3 6
1397 4 15
1397 5 12
1397 5 14
1397 5 20
1397 6 11
1397 7 10
1397 7 20
1397 8 25
1397 8 27
1397 9 24
1397 10 21
1397 12 21
1397 13 22
1397 14 19
1397 16 19
1397 17 26
1397 18 23
1397 18 25
1397 19 22
1397 20 25
1397 21 24
1398 1 6
1398 1 24
1398 2 5
1398 2 23
1398 3 20
1398 4 13
1398 4 19
1398 5 12
1398 5 18
1398 6 25
1398 7 12
1398 8 11
1398 8 25
1398 9 26
1398 10 15
1398 10 17
1398 11 14
1398 11 18
1398 14 19
1398 16 19
1398 16 21
1398 17 22
1398 17 26
1398 18 23
1398 18 25
1398 20 23
1398 22 27
1398 24 27
1399 1 18
1399 1 24
1399 2 17
1399 2 25
1399 3 16
1399 4 9
1399 4 25
1399 5 8
1399 5 16
1399 5 26
1399 6 13
1399 6 15
1399 7 12
1399 8 11
1399 10 23
1399 10 25
1399 11 22
1399 11 26
1399 12 21
1399 13 20
1399 13 26
1399 14 17
1399 14 19
1399 17 26
1399 18 27
1399 20 27
1399 22 27
1399 24 27
1400 1 14
1400 1 16
1400 1 18
1400 1 20
1400 2 5
1400 2 21
1400 3 16
1400 4 7
1400 4 17
1400 5 18
1400 5 22
1400 6 23
1400 6 25
1400 8 17
1400 8 25
1400 9 26
1400 10 15
1400 10 17
1400 11 14
1400 11 18
1400 11 26
1400 12 19
1400 12 27
1400 13 20
1400 18 25
1400 19 22
1400 19 24
1400 24 27
1401 1 4
1401 1 10
1401 1 12
1401 1 26
1401 2 21
1401 2 27
1401 3 6
1401 4 13
1401 5 8
1401 5 10
1401 5 14
1401 6 21
1401 7 20
1401 8 15
1401 9 16
1401 9 18
1401 9 20
1401 10 21
1401 10 23
1401 11 14
1401 11 16
1401 11 24
1401 12 25
1401 17 24
1401 18 23
1401 19 22
1401 22 27
1401 23 26
1402 1 6
1402 1 16
1402 1 18
1402 1 22
1402 2 5
1402 2 23
1402 3 16
1402 4 15
1402 4 27
1402 5 24
1402 5 26
1402 6 11
1402 6 15
1402 6 21
1402 7 10
1402 7 14
1402 7 26
1402 8 21
1402 8 25
1402 9 20
1402 10 13
1402 11 18
1402 11 20
1402 12 15
1402 12 17
1402 14 27
1402 19 22
1402 21 24
1403 1 10
1403 1 24
1403 2 9
1403 2 19
1403 3 20
1403 4 9
1403 4 17
1403 5 8
1403 6 15
1403 6 17
1403 7 12
1403 7 14
1403 7 18
1403 8 11
1403 9 18
1403 10 25
1403 12 25
1403 13 26
1403 14 27
1403 16 21
1403 16 27
1403 17 20
1403 18 25
1403 18 27
1403 19 22
1403 19 24
1403 22 27
1403 23 26
1404 1 4
1404 1 14
1404 1 16
1404 1 22
1404 2 17
1404 2 21
1404 3 6
1404 4 13
1404 5 8
1404 5 12
1404 5 22
1404 6 21
1404 7 20
1404 8 11
1404 9 20
1404 9 22
1404 9 26
1404 10 23
1404 10 27
1404 12 23
1404 14 23
1404 15 24
1404 16 25
1404 18 21
1404 18 25
1404 19 26
1404 22 25
1404 24 27
1405 1 4
1405 1 8
1405 1 10
1405 1 20
1405 2 21
1405 2 25
1405 3 26
1405 4 7
1405 5 10
1405 5 12
1405 5 26
1405 6 9
1405 6 13
1405 8 19
1405 9 14
1405 9 18
1405 10 17
1405 10 25
1405 11 14
1405 11 16
1405 11 24
1405 12 27
1405 15 18
1405 16 23
1405 17 20
1405 17 22
1405 22 25
1405 24 27
1406 1 16
1406 1 26
1406 2 17
1406 2 19
1406 3 20
1406 3 24
1406 3 26
1406 4 9
1406 4 17
1406 4 21
1406 4 27
1406 5 10
1406 5 22
1406 5 24
1406 6 25
1406 6 27
1406 7 10
1406 8 15
1406 8 27
1406 9 12
1406 9 14
1406 11 22
1406 12 21
1406 13 18
1406 14 17
1406 16 27
1406 18 21
1406 20 23
1407 1 8
1407 1 10
1407 2 7
1407 2 19
1407 3 18
1407 4 7
1407 4 23
1407 5 24
1407 6 25
1407 6 27
1407 7 22
1407 8 27
1407 9 12
1407 9 22
1407 9 26
1407 10 19
1407 11 20
1407 12 21
1407 13 26
1407 14 21
1407 14 25
1407 15 24
1407 16 21
1407 16 23
1407 17 20
1407 18 23
1407 19 22
1407 22 25
1408 1 16
1408 1 24
1408 2 15
1408 2 23
1408 3 6
1408 4 13
1408 4 15
1408 5 8
1408 5 12
1408 5 22
1408 6 23
1408 7 26
1408 8 27
1408 9 12
1408 10 19
1408 10 27
1408 11 14
1408 11 18
1408 11 22
1408 14 17
1408 15 22
1408 16 21
1408 18 21
1408 20 25
1408 20 27
1408 21 24
1408 22 27
1408 23 26
1409 1 16
1409 1 26
1409 2 23
1409 2 25
1409 3 16
1409 3 20
1409 3 22
1409 4 9
1409 4 15
1409 4 19
1409 4 25
1409 5 8
1409 5 12
1409 5 14
1409 6 25
1409 6 27
1409 7 24
1409 8 11
1409 9 22
1409 9 24
1409 10 19
1409 10 21
1409 12 19
1409 13 18
1409 14 27
1409 15 18
1409 15 26
1409 17 20
1410 1 4
1410 1 6
1410 1 8
1410 1 24
1410 2 9
1410 2 13
1410 2 17
1410 2 25
1410 3 14
1410 3 16
1410 3 22
1410 4 23
1410 5 14
1410 6 13
1410 7 10
1410 8 27
1410 9 18
1410 9 26
1410 10 13
1410 11 18
1410 12 15
1410 12 17
1410 16 21
1410 17 20
1410 19 26
1410 20 25
1410 22 25
1410 24 27
1411 1 6
1411 1 22
1411 2 23
1411 2 25
1411 3 6
1411 3 8
1411 3 26
1411 4 9
1411 4 27
1411 5 10
1411 7 10
1411 7 12
1411 7 22
1411 8 13
1411 8 17
1411 8 23
1411 9 14
1411 9 16
1411 11 14
1411 12 21
1411 13 18
1411 13 20
1411 15 18
1411 16 27
1411 17 24
1411 17 26
1411 19 24
1411 20 23
1412 1 4
1412 1 12
1412 1 14
1412 1 16
1412 2 11
1412 2 17
1412 3 6
1412 3 10
1412 3 18
1412 4 9
1412 4 21
1412 4 27
1412 5 8
1412 5 20
1412 5 24
1412 6 19
1412 7 10
1412 8 25
1412 9 12
1412 9 26
1412 13 26
1412 14 27
1412 15 22
1412 16 21
1412 18 21
1412 20 23
1412 22 27
1412 24 27
1413 1 14
1413 1 16
1413 2 5
1413 2 7
1413 3 8
1413 4 9
1413 4 11
1413 5 12
1413 5 14
1413 6 9
1413 6 15
1413 6 21
1413 6 25
1413 7 16
1413 7 18
1413 8 19
1413 9 20
1413 10 25
1413 10 27
1413 12 25
1413 13 24
1413 15 22
1413 15 24
1413 17 22
1413 18 21
1413 20 27
1413 21 26
1413 23 26
1414 1 14
1414 1 16
1414 1 18
1414 1 26
1414 2 5
1414 2 19
1414 3 14
1414 4 7
1414 4 15
1414 5 16
1414 5 20
1414 6 9
1414 6 21
1414 8 11
1414 8 15
1414 9 16
1414 9 22
1414 10 23
1414 10 27
1414 12 15
1414 12 27
1414 13 26
1414 16 27
1414 17 20
1414 17 22
1414 17 24
1414 18 25
1414 24 27
1415 1 10
1415 1 26
1415 2 11
1415 2 23
1415 3 22
1415 4 11
1415 4 13
1415 5 14
1415 6 9
1415 6 11
1415 7 12
1415 7 14
1415 7 16
1415 8 17
1415 8 27
1415 10 27
1415 12 19
1415 12 23
1415 12 27
1415 13 20
1415 13 22
1415 15 20
1415 16 19
1415 18 25
1415 18 27
1415 19 24
1415 21 24
1415 23 26
1416 1 22
1416 1 24
1416 2 5
1416 2 25
1416 3 20
1416 3 22
1416 3 26
1416 4 19
1416 4 27
1416 6 25
1416 6 27
1416 7 16
1416 8 15
1416 8 25
1416 9 24
1416 10 15
1416 10 23
1416 11 14
1416 12 21
1416 12 23
1416 13 18
1416 13 20
1416 13 26
1416 14 17
1416 15 26
1416 16 27
1416 18 27
1416 23 26
1417 1 10
1417 1 24
1417 2 21
1417 2 23
1417 3 10
1417 3 12
1417 3 20
1417 4 9
1417 4 13
1417 4 17
1417 4 23
1417 5 14
1417 5 16
1417 5 26
1417 6 9
1417 6 25
1417 7 14
1417 8 11
1417 8 13
1417 9 24
1417 12 19
1417 13 18
1417 15 18
1417 16 27
1417 17 20
1417 17 22
1417 22 27
1417 23 26
1418 1 8
1418 1 26
1418 2 5
1418 2 7
1418 3 14
1418 3 16
1418 3 26
1418 4 13
1418 4 17
1418 6 11
1418 6 13
1418 7 10
1418 7 14
1418 8 27
1418 9 22
1418 10 21
1418 12 19
1418 12 21
1418 13 18
1418 14 21
1418 14 27
1418 15 18
1418 15 20
1418 15 24
1418 16 25
1418 20 23
1418 22 27
1418 24 27
1419 1 12
1419 1 16
1419 2 5
1419 2 11
1419 3 10
1419 3 16
1419 3 18
1419 4 19
1419 4 21
1419 6 11
1419 6 21
1419 7 22
1419 8 11
1419 8 13
1419 9 14
1419 9 22
1419 9 24
1419 10 15
1419 10 21
1419 10 27
1419 12 15
1419 14 25
1419 15 26
1419 17 26
1419 18 27
1419 20 23
1419 20 27
1419 24 27
1420 1 16
1420 1 20
1420 2 7
1420 2 17
1420 3 6
1420 3 18
1420 3 20
1420 4 21
1420 4 23
1420 5 10
1420 6 9
1420 8 13
1420 8 17
1420 9 12
1420 9 18
1420 10 23
1420 11 24
1420 12 27
1420 14 17
1420 14 27
1420 15 26
1420 16 19
1420 18 23
1420 18 27
1420 19 22
1420 19 26
1420 22 25
1420 24 27
1421 1 12
1421 1 26
1421 2 13
1421 2 25
1421 3 14
1421 4 15
1421 4 25
1421 5 24
1421 6 15
1421 6 23
1421 7 18
1421 8 15
1421 8 17
1421 9 14
1421 10 13
1421 10 17
1421 11 20
1421 12 21
1421 13 16
1421 16 21
1421 16 23
1421 16 25
1421 17 20
1421 18 23
1421 19 22
1421 21 26
1421 22 27
1421 24 27
1422 1 18
1422 1 20
1422 2 11
1422 2 27
1422 3 26
1422 4 9
1422 4 11
1422 5 8
1422 5 12
1422 5 26
1422 6 23
1422 6 25
1422 7 14
1422 8 13
1422 10 13
1422 10 17
1422 11 18
1422 12 19
1422 12 23
1422 12 27
1422 13 16
1422 14 23
1422 15 22
1422 16 19
1422 19 22
1422 20 27
1422 21 24
1422 24 27
1423 1 20
1423 1 24
1423 2 21
1423 2 23
1423 3 16
1423 4 15
1423 4 23
1423 5 26
1423 6 15
1423 6 27
1423 7 14
1423 8 13
1423 8 27
1423 9 12
1423 10 25
1423 10 27
1423 11 20
1423 11 22
1423 11 24
1423 12 19
1423 13 18
1423 13 22
1423 14 17
1423 15 22
1423 16 21
1423 18 21
1423 22 27
1423 23 26
1424 1 12
1424 1 22
1424 2 23
1424 2 27
1424 3 12
1424 3 16
1424 3 26
1424 4 13
1424 4 15
1424 5 26
1424 6 15
1424 6 25
1424 7 18
1424 8 15
1424 8 17
1424 9 14
1424 10 17
1424 10 21
1424 11 14
1424 11 16
1424 11 22
1424 16 23
1424 16 25
1424 17 20
1424 18 25
1424 19 24
1424 20 23
1424 24 27
1425 1 6
1425 1 16
1425 2 5
1425 2 11
1425 3 12
1425 3 14
1425 3 16
1425 4 17
1425 4 19
1425 4 21
1425 4 27
1425 5 8
1425 5 10
1425 6 17
1425 7 18
1425 8 19
1425 9 20
1425 10 21
1425 12 21
1425 13 22
1425 14 27
1425 15 26
1425 17 26
1425 18 25
1425 19 24
1425 20 23
1425 22 27
1425 24 27
1426 1 4
1426 1 26
1426 2 13
1426 2 25
1426 3 8
1426 3 10
1426 3 12
1426 4 7
1426 5 10
1426 6 9
1426 6 21
1426 7 22
1426 7 26
1426 8 17
1426 8 23
1426 8 25
1426 9 18
1426 9 20
1426 11 18
1426 12 17
1426 14 17
1426 14 25
1426 15 24
1426 16 19
1426 16 23
1426 20 23
1426 22 27
1426 24 27
1427 1 4
1427 1 6
1427 1 18
1427 1 22
1427 2 13
1427 2 17
1427 3 12
1427 4 23
1427 5 10
1427 5 12
1427 5 24
1427 6 9
1427 6 13
1427 6 21
1427 7 16
1427 7 18
1427 7 20
1427 8 15
1427 8 27
1427 9 14
1427 9 26
1427 10 25
1427 11 14
1427 13 16
1427 19 22
1427 20 27
1427 21 24
1427 21 26
1428 1 4
1428 1 6
1428 1 14
1428 1 24
1428 2 15
1428 2 27
1428 3 16
1428 4 9
1428 5 8
1428 6 23
1428 7 12
1428 7 14
1428 7 22
1428 8 11
1428 9 14
1428 9 16
1428 10 13
1428 10 17
1428 12 21
1428 13 18
1428 13 20
1428 14 25
1428 15 18
1428 15 26
1428 19 26
1428 20 25
1428 22 25
1428 24 27
1429 1 4
1429 1 14
1429 1 16
1429 1 18
1429 2 25
1429 2 27
1429 3 12
1429 4 13
1429 5 18
1429 6 13
1429 6 19
1429 7 10
1429 8 19
1429 8 21
1429 9 14
1429 9 22
1429 9 24
1429 10 13
1429 11 24
1429 12 25
1429 14 19
1429 14 25
1429 15 20
1429 15 22
1429 15 26
1429 16 27
1429 17 20
1429 23 26
1430 1 10
1430 1 22
1430 2 9
1430 2 23
1430 3 8
1430 4 7
1430 4 23
1430 5 20
1430 6 15
1430 6 19
1430 7 14
1430 7 24
1430 8 13
1430 9 12
1430 9 24
1430 10 25
1430 11 26
1430 12 27
1430 14 27
1430 16 19
1430 16 27
1430 17 26
1430 18 21
1430 18 25
1430 19 24
1430 20 23
1430 22 25
1430 24 27
1431 1 6
1431 1 10
1431 1 20
1431 1 26
1431 2 5
1431 2 19
1431 3 10
1431 3 16
1431 3 18
1431 4 7
1431 4 15
1431 6 27
1431 7 10
1431 7 14
1431 8 13
1431 8 27
1431 9 12
1431 9 24
1431 9 26
1431 10 21
1431 11 14
1431 11 16
1431 11 22
1431 12 23
1431 17 22
1431 18 21
1431 20 25
1431 21 24
1432 1 4
1432 1 22
1432 2 13
1432 2 21
1432 3 8
1432 3 10
1432 3 12
1432 4 7
1432 5 10
1432 6 9
1432 6 25
1432 7 22
1432 7 24
1432 8 15
1432 8 21
1432 8 27
1432 9 16
1432 9 26
1432 11 16
1432 12 15
1432 14 19
1432 14 21
1432 15 18
1432 17 26
1432 18 27
1432 20 23
1432 20 27
1432 24 27
1433 1 6
1433 1 8
1433 2 5
1433 2 9
1433 3 10
1433 4 19
1433 4 25
1433 5 18
1433 5 24
1433 6 17
1433 7 14
1433 7 16
1433 7 24
1433 8 13
1433 9 12
1433 9 24
1433 10 25
1433 11 26
1433 12 23
1433 14 23
1433 15 22
1433 16 21
1433 18 21
1433 20 25
1433 20 27
1433 21 24
1433 22 27
1433 23 26
1434 1 16
1434 1 18
1434 2 5
1434 2 11
1434 3 10
1434 4 7
1434 4 21
1434 5 18
1434 5 20
1434 6 11
1434 6 13
1434 6 17
1434 6 23
1434 7 10
1434 7 22
1434 8 13
1434 8 27
1434 9 12
1434 11 16
1434 12 15
1434 13 26
1434 14 17
1434 14 25
1434 17 24
1434 19 24
1434 20 23
1434 22 27
1434 23 26
1435 1 4
1435 1 10
1435 2 11
1435 2 25
1435 3 6
1435 3 12
1435 3 26
1435 4 9
1435 5 8
1435 6 27
1435 7 12
1435 7 14
1435 7 16
1435 8 17
1435 9 12
1435 9 18
1435 10 19
1435 11 20
1435 11 24
1435 12 21
1435 13 22
1435 13 24
1435 13 26
1435 14 27
1435 15 22
1435 16 21
1435 18 21
1435 20 23
1436 1 8
1436 1 10
1436 1 14
1436 1 24
1436 2 15
1436 2 27
1436 3 8
1436 3 16
1436 3 26
1436 4 7
1436 4 17
1436 5 26
1436 6 21
1436 6 25
1436 7 18
1436 7 20
1436 8 13
1436 8 25
1436 9 12
1436 9 20
1436 9 22
1436 10 23
1436 11 14
1436 12 19
1436 13 16
1436 13 18
1436 22 25
1436 24 27
1437 1 4
1437 1 14
1437 1 22
1437 1 26
1437 2 21
1437 2 25
1437 3 6
1437 4 13
1437 5 8
1437 5 12
1437 5 22
1437 6 21
1437 7 20
1437 8 11
1437 9 18
1437 9 20
1437 9 22
1437 10 15
1437 10 17
1437 12 15
1437 14 27
1437 15 22
1437 16 23
1437 16 27
1437 18 23
1437 19 24
1437 21 24
1437 23 26
1438 1 6
1438 1 8
1438 2 5
1438 2 9
1438 3 10
1438 4 21
1438 4 27
1438 5 22
1438 5 26
1438 6 25
1438 7 16
1438 7 22
1438 7 24
1438 8 15
1438 9 14
1438 9 22
1438 10 21
1438 11 14
1438 12 19
1438 12 21
1438 13 16
1438 13 18
1438 13 22
1438 17 24
1438 18 23
1438 20 23
1438 20 27
1438 23 26
1439 1 6
1439 1 8
1439 1 10
1439 1 26
1439 2 11
1439 2 27
1439 3 6
1439 4 19
1439 4 27
1439 5 20
1439 5 22
1439 5 26
1439 7 22
1439 8 23
1439 9 14
1439 10 13
1439 12 17
1439 12 27
1439 13 16
1439 13 26
1439 14 23
1439 15 24
1439 16 25
1439 18 25
1439 18 27
1439 20 25
1439 21 24
1439 23 26
1440 1 12
1440 1 26
1440 2 13
1440 2 27
1440 3 18
1440 4 13
1440 4 17
1440 5 14
1440 6 15
1440 6 17
1440 7 20
1440 8 15
1440 8 21
1440 9 24
1440 10 15
1440 10 25
1440 11 14
1440 12 25
1440 13 16
1440 16 21
1440 16 25
1440 16 27
1440 17 20
1440 18 27
1440 19 22
1440 21 24
1440 22 27
1440 23 26
1441 1 24
1441 1 26
1441 2 23
1441 2 27
1441 3 22
1441 4 21
1441 4 27
1441 5 10
1441 6 9
1441 6 27
1441 7 26
1441 8 17
1441 8 25
1441 9 18
1441 9 20
1441 10 21
1441 11 18
1441 12 19
1441 12 21
1441 13 22
1441 14 19
1441 14 23
1441 15 24
1441 16 19
1441 16 25
1441 20 23
1441 20 25
1441 20 27
1442 1 18
1442 1 22
1442 2 5
1442 2 23
1442 3 24
1442 4 9
1442 4 11
1442 5 8
1442 5 18
1442 6 11
1442 6 19
1442 6 23
1442 6 27
1442 7 10
1442 7 14
1442 7 16
1442 8 17
1442 10 13
1442 11 24
1442 12 25
1442 12 27
1442 14 27
1442 15 20
1442 16 19
1442 19 22
1442 20 27
1442 21 26
1442 23 26
1443 1 12
1443 1 18
1443 2 11
1443 2 19
1443 3 10
1443 4 9
1443 4 19
1443 5 8
1443 6 17
1443 6 19
1443 7 16
1443 7 20
1443 7 26
1443 8 25
1443 9 20
1443 9 24
1443 10 23
1443 11 20
1443 11 22
1443 12 15
1443 13 22
1443 14 21
1443 14 27
1443 15 18
1443 15 20
1443 16 27
1443 21 24
1443 21 26
1444 1 4
1444 1 6
1444 2 19
1444 2 27
1444 3 20
1444 3 24
1444 3 26
1444 4 23
1444 5 12
1444 5 20
1444 5 22
1444 6 19
1444 7 12
1444 8 11
1444 8 19
1444 9 18
1444 10 15
1444 10 17
1444 11 14
1444 11 20
1444 13 22
1444 14 21
1444 16 21
1444 16 25
1444 17 20
1444 17 26
1444 18 27
1444 21 24
1445 1 6
1445 1 8
1445 2 23
1445 2 25
1445 3 6
1445 3 22
1445 3 26
1445 4 19
1445 4 21
1445 5 18
1445 7 10
1445 7 18
1445 7 26
1445 8 25
1445 9 12
1445 10 17
1445 11 14
1445 11 16
1445 11 26
1445 12 25
1445 13 24
1445 14 27
1445 15 20
1445 16 19
1445 19 26
1445 20 27
1445 22 27
1445 24 27
1446 1 20
1446 1 24
1446 2 25
1446 2 27
1446 3 6
1446 3 18
1446 3 20
1446 4 17
1446 4 27
1446 5 10
1446 5 16
1446 5 26
1446 6 15
1446 6 21
1446 6 25
1446 7 10
1446 7 12
1446 7 22
1446 8 23
1446 8 25
1446 9 26
1446 11 16
1446 12 15
1446 13 22
1446 14 19
1446 14 21
1446 15 18
1446 21 24
1447 1 6
1447 1 12
1447 1 14
1447 1 26
1447 2 5
1447 2 25
1447 3 12
1447 4 9
1447 4 11
1447 5 8
1447 5 24
1447 6 11
1447 6 17
1447 6 27
1447 7 10
1447 7 20
1447 7 22
1447 8 23
1447 10 19
1447 11 18
1447 13 18
1447 14 17
1447 15 26
1447 16 21
1447 16 27
1447 17 20
1447 22 27
1447 24 27
1448 1 4
1448 1 16
1448 2 9
1448 2 15
1448 3 6
1448 3 8
1448 3 14
1448 4 23
1448 5 24
1448 6 13
1448 7 12
1448 8 11
1448 10 15
1448 10 19
1448 11 14
1448 11 20
1448 12 27
1448 13 24
1448 13 26
1448 14 21
1448 14 23
1448 15 18
1448 16 23
1448 17 22
1448 18 21
1448 20 27
1448 21 26
1448 22 25
1449 1 4
1449 1 6
1449 1 8
1449 1 20
1449 2 9
1449 2 19
1449 3 18
1449 4 21
1449 5 22
1449 6 25
1449 7 26
1449 8 11
1449 10 13
1449 10 19
1449 11 20
1449 11 26
1449 12 15
1449 12 27
1449 14 17
1449 14 19
1449 15 20
1449 15 24
1449 16 21
1449 16 23
1449 18 21
1449 20 25
1449 22 25
1449 24 27
1450 1 4
1450 1 22
1450 2 17
1450 2 23
1450 3 12
1450 3 16
1450 3 24
1450 4 11
1450 5 10
1450 5 22
1450 5 24
1450 6 21
1450 6 25
1450 7 10
1450 8 25
1450 8 27
1450 9 12
1450 9 14
1450 9 24
1450 13 16
1450 14 27
1450 15 18
1450 15 24
1450 15 26
1450 18 23
1450 19 26
1450 20 23
1450 20 25
1451 1 10
1451 1 14
1451 2 5
1451 2 9
1451 3 14
1451 3 22
1451 3 24
1451 4 25
1451 4 27
1451 6 9
1451 6 27
1451 7 20
1451 8 11
1451 8 21
1451 9 22
1451 10 13
1451 12 17
1451 12 21
1451 13 16
1451 13 22
1451 15 24
1451 16 23
1451 18 21
1451 18 23
1451 19 26
1451 20 27
1451 22 27
1451 23 26
1452 1 14
1452 1 16
1452 2 7
1452 2 25
1452 3 6
1452 3 14
1452 3 24
1452 4 11
1452 4 13
1452 5 10
1452 6 9
1452 8 25
1452 8 27
1452 9 22
1452 9 24
1452 10 21
1452 11 20
1452 11 24
1452 12 15
1452 12 19
1452 15 18
1452 15 24
1452 16 25
1452 17 26
1452 18 23
1452 20 23
1452 22 27
1452 23 26
1453 1 12
1453 1 14
1453 2 11
1453 2 15
1453 3 16
1453 4 9
1453 4 11
1453 5 24
1453 6 9
1453 6 23
1453 7 22
1453 8 17
1453 8 21
1453 9 16
1453 10 13
1453 10 15
1453 10 21
1453 10 23
1453 11 24
1453 12 25
1453 13 20
1453 13 26
1453 14 19
1453 15 18
1453 18 21
1453 20 27
1453 22 27
1453 23 26
1454 1 6
1454 1 14
1454 2 5
1454 2 13
1454 3 12
1454 4 9
1454 4 11
1454 5 8
1454 5 18
1454 6 17
1454 7 20
1454 8 19
1454 10 19
1454 10 23
1454 11 18
1454 11 24
1454 12 25
1454 13 18
1454 13 26
1454 14 17
1454 15 26
1454 16 21
1454 16 27
1454 17 20
1454 18 27
1454 19 22
1454 22 27
1454 24 27
1455 1 20
1455 1 24
1455 2 21
1455 2 23
1455 3 10
1455 4 9
1455 4 21
1455 5 18
1455 6 9
1455 6 17
1455 7 14
1455 8 11
1455 8 13
1455 9 22
1455 10 23
1455 12 23
1455 12 27
1455 13 22
1455 13 26
1455 14 17
1455 15 26
1455 16 19
1455 16 25
1455 17 22
1455 18 21
1455 20 25
1455 22 25
1455 24 27
1456 1 4
1456 1 8
1456 2 9
1456 2 27
1456 3 20
1456 3 24
1456 3 26
1456 4 7
1456 5 24
1456 6 15
1456 6 23
1456 7 16
1456 7 20
1456 8 17
1456 9 18
1456 9 20
1456 10 21
1456 10 27
1456 11 18
1456 12 19
1456 12 21
1456 13 22
1456 14 19
1456 14 23
1456 16 19
1456 20 23
1456 21 26
1456 22 25
1457 1 10
1457 1 26
1457 2 11
1457 2 27
1457 3 6
1457 4 17
1457 4 27
1457 5 12
1457 5 18
1457 5 20
1457 6 11
1457 7 20
1457 8 11
1457 8 21
1457 9 24
1457 10 25
1457 12 21
1457 12 25
1457 12 27
1457 13 16
1457 13 18
1457 13 22
1457 14 23
1457 14 25
1457 15 26
1457 16 27
1457 19 22
1457 21 24
1458 1 10
1458 1 20
1458 2 11
1458 2 21
1458 3 22
1458 4 11
1458 4 23
1458 5 24
1458 6 9
1458 6 11
1458 7 12
1458 7 24
1458 7 26
1458 8 19
1458 8 27
1458 10 19
1458 12 19
1458 12 21
1458 12 23
1458 13 16
1458 13 18
1458 13 26
1458 14 23
1458 14 25
1458 15 22
1458 16 21
1458 17 20
1458 18 27
1459 1 6
1459 1 8
1459 1 10
1459 1 22
1459 2 11
1459 2 21
1459 3 6
1459 4 19
1459 4 21
1459 5 18
1459 5 22
1459 5 26
1459 7 26
1459 8 25
1459 9 24
1459 10 23
1459 12 21
1459 12 23
1459 13 20
1459 14 17
1459 14 23
1459 15 24
1459 16 25
1459 16 27
1459 17 20
1459 17 22
1459 18 27
1459 22 25
1460 1 4
1460 1 6
1460 1 10
1460 1 26
1460 2 23
1460 2 25
1460 3 22
1460 4 11
1460 5 12
1460 6 9
1460 7 26
1460 8 17
1460 8 27
1460 9 12
1460 9 16
1460 10 15
1460 10 23
1460 10 27
1460 11 14
1460 11 22
1460 13 16
1460 14 21
1460 15 18
1460 15 20
1460 18 27
1460 19 24
1460 20 23
1460 24 27
1461 1 4
1461 1 8
1461 1 10
1461 1 24
1461 2 11
1461 2 23
1461 3 20
1461 4 19
1461 5 8
1461 6 17
1461 6 19
1461 7 16
1461 7 24
1461 7 26
1461 9 26
1461 10 25
1461 12 23
1461 12 25
1461 13 22
1461 14 25
1461 14 27
1461 15 18
1461 15 22
1461 15 24
1461 16 27
1461 18 21
1461 19 24
1461 20 23
1462 1 8
1462 1 22
1462 2 9
1462 2 21
1462 3 18
1462 4 9
1462 4 17
1462 5 14
1462 6 9
1462 6 13
1462 7 26
1462 8 27
1462 10 13
1462 10 17
1462 10 21
1462 10 27
1462 11 16
1462 11 20
1462 11 24
1462 12 15
1462 12 25
1462 13 26
1462 14 17
1462 16 19
1462 18 21
1462 20 23
1462 22 27
1462 24 27
1463 1 10
1463 1 18
1463 2 5
1463 2 9
1463 3 16
1463 3 18
1463 3 20
1463 4 15
1463 4 21
1463 6 9
1463 6 15
1463 7 14
1463 8 11
1463 8 13
1463 9 16
1463 10 17
1463 12 17
1463 12 25
1463 13 16
1463 13 24
1463 14 23
1463 15 22
1463 16 27
1463 17 26
1463 19 26
1463 20 27
1463 22 27
1463 24 27
1464 1 20
1464 1 26
1464 2 17
1464 2 19
1464 3 16
1464 4 7
1464 4 19
1464 5 12
1464 5 16
1464 5 18
1464 6 9
1464 6 11
1464 8 19
1464 8 21
1464 9 18
1464 9 22
1464 10 13
1464 10 23
1464 12 15
1464 13 18
1464 13 24
1464 14 17
1464 14 25
1464 17 26
1464 18 27
1464 20 27
1464 22 27
1464 24 27
1465 1 8
1465 1 26
1465 2 9
1465 2 25
1465 3 14
1465 4 9
1465 4 13
1465 5 12
1465 6 9
1465 6 11
1465 7 20
1465 8 21
1465 10 13
1465 10 21
1465 10 23
1465 10 25
1465 11 18
1465 11 20
1465 12 17
1465 13 16
1465 14 25
1465 15 24
1465 16 23
1465 18 23
1465 19 22
1465 21 26
1465 22 27
1465 24 27
1466 1 8
1466 1 10
1466 1 22
1466 1 24
1466 2 13
1466 2 21
1466 2 25
1466 2 27
1466 3 6
1466 3 8
1466 3 14
1466 4 15
1466 4 27
1466 5 26
1466 6 25
1466 7 24
1466 9 14
1466 10 13
1466 11 22
1466 12 17
1466 12 21
1466 13 16
1466 16 27
1466 18 21
1466 18 27
1466 19 26
1466 20 23
1466 20 25
1467 1 4
1467 1 22
1467 2 17
1467 2 27
1467 3 10
1467 3 16
1467 3 26
1467 4 23
1467 5 10
1467 6 9
1467 6 23
1467 7 24
1467 8 13
1467 8 25
1467 9 12
1467 9 26
1467 11 16
1467 12 15
1467 14 19
1467 14 25
1467 15 18
1467 15 26
1467 18 27
1467 20 25
1467 20 27
1467 21 24
1467 22 27
1467 23 26
1468 1 10
1468 1 14
1468 2 11
1468 2 13
1468 3 6
1468 4 13
1468 4 19
1468 5 12
1468 5 20
1468 5 22
1468 6 11
1468 7 22
1468 8 11
1468 8 23
1468 9 24
1468 10 15
1468 12 15
1468 12 23
1468 12 27
1468 13 18
1468 14 17
1468 15 24
1468 16 25
1468 16 27
1468 18 27
1468 20 27
1468 21 26
1468 23 26
1469 1 6
1469 1 10
1469 2 9
1469 2 25
1469 3 6
1469 3 8
1469 3 24
1469 4 15
1469 4 23
1469 5 14
1469 7 10
1469 7 12
1469 7 14
1469 8 15
1469 8 17
1469 8 27
1469 9 18
1469 9 26
1469 11 18
1469 12 17
1469 13 16
1469 15 22
1469 16 21
1469 17 20
1469 19 26
1469 20 27
1469 22 27
1469 24 27
1470 1 22
1470 1 26
1470 2 23
1470 2 27
1470 3 14
1470 4 13
1470 4 27
1470 5 10
1470 6 9
1470 6 27
1470 7 26
1470 8 19
1470 8 25
1470 9 18
1470 9 24
1470 10 13
1470 11 18
1470 12 15
1470 12 17
1470 13 24
1470 14 23
1470 16 21
1470 16 23
1470 17 20
1470 17 24
1470 20 25
1470 22 25
1470 24 27
1471 1 8
1471 1 18
1471 1 20
1471 1 22
1471 2 17
1471 2 23
1471 3 8
1471 3 16
1471 3 24
1471 4 7
1471 4 15
1471 5 24
1471 6 25
1471 6 27
1471 7 10
1471 7 14
1471 8 13
1471 8 25
1471 9 12
1471 9 20
1471 9 26
1471 10 27
1471 11 14
1471 12 19
1471 13 16
1471 13 18
1471 21 26
1471 22 25
1472 1 4
1472 1 10
1472 2 11
1472 2 15
1472 3 12
1472 3 14
1472 3 22
1472 4 9
1472 5 22
1472 6 9
1472 6 23
1472 7 24
1472 8 25
1472 8 27
1472 9 12
1472 10 27
1472 11 16
1472 11 26
1472 12 23
1472 12 25
1472 13 16
1472 13 18
1472 13 20
1472 14 21
1472 17 26
1472 18 25
1472 19 24
1472 20 23
1473 1 4
1473 1 10
1473 1 18
1473 1 20
1473 2 11
1473 2 27
1473 3 12
1473 3 14
1473 3 26
1473 4 15
1473 4 17
1473 4 21
1473 5 8
1473 5 10
1473 5 12
1473 6 13
1473 6 15
1473 7 16
1473 8 17
1473 9 18
1473 14 25
1473 15 24
1473 16 23
1473 17 22
1473 19 22
1473 20 27
1473 21 24
1473 21 26
1474 1 6
1474 1 24
1474 2 5
1474 2 19
1474 3 20
1474 3 22
1474 3 24
1474 4 11
1474 4 17
1474 4 25
1474 4 27
1474 5 8
1474 5 18
1474 6 25
1474 7 12
1474 8 11
1474 9 18
1474 10 15
1474 10 17
1474 11 14
1474 12 25
1474 13 26
1474 14 27
1474 16 21
1474 16 27
1474 17 20
1474 22 27
1474 23 26
1475 1 10
1475 1 26
1475 2 9
1475 2 23
1475 3 8
1475 4 7
1475 4 23
1475 5 24
1475 6 17
1475 6 21
1475 7 16
1475 7 22
1475 8 15
1475 9 14
1475 9 22
1475 10 27
1475 11 14
1475 12 19
1475 12 27
1475 13 16
1475 13 18
1475 13 22
1475 18 21
1475 20 25
1475 20 27
1475 21 24
1475 22 27
1475 23 26
1476 1 6
1476 1 20
1476 2 5
1476 2 19
1476 3 18
1476 4 25
1476 4 27
1476 5 12
1476 5 24
1476 6 11
1476 7 10
1476 7 20
1476 7 24
1476 8 21
1476 8 23
1476 9 14
1476 10 13
1476 12 27
1476 13 24
1476 13 26
1476 14 23
1476 15 26
1476 16 23
1476 16 25
1476 17 22
1476 18 25
1476 19 22
1476 19 24
1477 1 4
1477 1 6
1477 1 18
1477 1 20
1477 2 17
1477 2 25
1477 3 26
1477 4 27
1477 5 10
1477 6 9
1477 7 18
1477 8 13
1477 8 19
1477 9 12
1477 9 20
1477 10 27
1477 11 22
1477 12 21
1477 14 19
1477 14 21
1477 15 24
1477 16 19
1477 16 25
1477 20 25
1477 20 27
1477 21 24
1477 22 27
1477 23 26
1478 1 12
1478 1 18
1478 2 5
1478 2 11
1478 3 24
1478 4 21
1478 4 23
1478 5 18
1478 5 20
1478 6 9
1478 6 11
1478 6 17
1478 6 23
1478 7 16
1478 7 20
1478 7 22
1478 8 15
1478 8 27
1478 9 14
1478 9 26
1478 10 13
1478 10 25
1478 11 24
1478 12 17
1478 14 17
1478 16 19
1478 22 27
1478 23 26
1479 1 4
1479 1 12
1479 2 21
1479 2 23
1479 3 6
1479 3 14
1479 3 24
1479 4 13
1479 5 8
1479 6 27
1479 7 14
1479 7 16
1479 7 26
1479 8 13
1479 9 16
1479 10 13
1479 10 15
1479 11 20
1479 12 21
1479 14 21
1479 14 25
1479 15 18
1479 15 20
1479 17 26
1479 18 25
1479 19 22
1479 22 25
1479 24 27
1480 1 8
1480 1 14
1480 2 7
1480 2 15
1480 3 16
1480 4 7
1480 4 21
1480 5 20
1480 6 9
1480 6 23
1480 7 22
1480 8 13
1480 10 13
1480 10 23
1480 11 24
1480 12 25
1480 12 27
1480 13 22
1480 14 27
1480 15 22
1480 15 26
1480 16 21
1480 17 26
1480 18 21
1480 18 25
1480 19 24
1480 20 23
1480 22 25
1481 1 10
1481 1 14
1481 2 11
1481 2 13
1481 3 6
1481 4 13
1481 4 23
1481 5 12
1481 5 20
1481 5 22
1481 6 11
1481 7 20
1481 8 11
1481 8 19
1481 9 18
1481 10 17
1481 12 17
1481 12 19
1481 12 25
1481 13 24
1481 14 17
1481 15 24
1481 16 25
1481 16 27
1481 18 27
1481 19 26
1481 21 26
1481 22 25
1482 1 6
1482 1 8
1482 1 10
1482 1 12
1482 2 13
1482 2 19
1482 2 23
1482 2 25
1482 3 6
1482 3 16
1482 3 18
1482 4 13
1482 4 15
1482 5 12
1482 7 18
1482 8 19
1482 9 20
1482 10 25
1482 11 26
1482 13 26
1482 14 23
1482 14 27
1482 16 23
1482 17 22
1482 19 22
1482 20 25
1482 21 24
1482 24 27
1483 1 4
1483 1 26
1483 2 19
1483 2 27
1483 3 6
1483 3 12
1483 3 18
1483 4 25
1483 5 8
1483 6 17
1483 7 10
1483 7 12
1483 7 16
1483 8 25
1483 9 24
1483 10 15
1483 11 14
1483 11 22
1483 11 24
1483 12 25
1483 12 27
1483 13 16
1483 13 18
1483 13 20
1483 14 21
1483 20 27
1483 22 27
1483 23 26
1484 1 4
1484 1 24
1484 2 21
1484 2 23
1484 3 6
1484 3 18
1484 3 20
1484 4 17
1484 5 14
1484 5 16
1484 5 24
1484 6 11
1484 6 13
1484 6 23
1484 7 10
1484 7 20
1484 7 22
1484 8 13
1484 8 27
1484 9 12
1484 10 19
1484 11 16
1484 11 18
1484 12 15
1484 13 26
1484 14 25
1484 22 27
1484 23 26
1485 1 4
1485 1 14
1485 2 13
1485 2 25
1485 3 6
1485 3 16
1485 3 26
1485 4 15
1485 5 8
1485 6 27
1485 7 16
1485 7 18
1485 7 20
1485 8 15
1485 9 18
1485 10 15
1485 10 17
1485 11 14
1485 12 17
1485 12 23
1485 13 16
1485 13 24
1485 16 21
1485 17 22
1485 19 22
1485 20 27
1485 21 24
1485 21 26
1486 1 10
1486 1 12
1486 1 16
1486 1 22
1486 2 9
1486 2 17
1486 3 8
1486 3 18
1486 3 22
1486 4 19
1486 4 21
1486 5 8
1486 6 21
1486 6 25
1486 7 10
1486 7 22
1486 7 24
1486 11 24
1486 12 23
1486 13 16
1486 14 23
1486 14 27
1486 15 18
1486 15 20
1486 15 22
1486 20 27
1486 21 26
1486 23 26
1487 1 18
1487 1 24
1487 2 17
1487 2 27
1487 3 10
1487 4 9
1487 4 27
1487 5 26
1487 6 9
1487 6 15
1487 7 14
1487 8 11
1487 8 13
1487 9 16
1487 10 17
1487 12 17
1487 12 19
1487 13 16
1487 13 20
1487 14 21
1487 15 22
1487 15 26
1487 16 23
1487 16 27
1487 18 23
1487 20 23
1487 22 25
1487 24 27
1488 1 4
1488 1 22
1488 2 15
1488 2 23
1488 3 6
1488 3 14
1488 3 24
1488 4 25
1488 5 26
1488 6 9
1488 7 14
1488 8 11
1488 8 13
1488 9 24
1488 9 26
1488 10 19
1488 10 27
1488 12 17
1488 12 19
1488 13 16
1488 13 24
1488 16 23
1488 18 21
1488 18 23
1488 19 24
1488 20 25
1488 20 27
1488 22 25
1489 1 14
1489 1 16
1489 2 17
1489 2 25
1489 3 26
1489 4 17
1489 4 27
1489 5 18
1489 6 23
1489 6 27
1489 7 22
1489 8 11
1489 8 27
1489 9 26
1489 10 13
1489 10 25
1489 11 22
1489 11 24
1489 12 15
1489 12 21
1489 14 25
1489 15 20
1489 15 24
1489 16 19
1489 17 24
1489 18 23
1489 20 23
1489 24 27
1490 1 6
1490 1 18
1490 1 22
1490 1 26
1490 2 5
1490 2 23
1490 3 10
1490 3 24
1490 3 26
1490 4 7
1490 4 9
1490 6 17
1490 7 16
1490 7 26
1490 8 15
1490 8 27
1490 10 27
1490 11 24
1490 12 25
1490 12 27
1490 13 20
1490 14 19
1490 14 27
1490 16 19
1490 18 21
1490 19 26
1490 20 25
1490 22 25
1491 1 8
1491 1 16
1491 2 9
1491 2 17
1491 3 18
1491 4 9
1491 4 27
1491 5 26
1491 6 9
1491 6 25
1491 7 24
1491 8 15
1491 10 15
1491 10 17
1491 10 25
1491 10 27
1491 11 14
1491 11 20
[truncated: 2,460,843 more chars]
