# Supplementary material for: Benchmarking Inverse Statistical Approaches for Protein Structure and Design with Exactly Solvable Models
Source: PLoS Comput Biol. 2016 May 13;12(5):e1004889. doi: 10.1371/journal.pcbi.1004889 (PMC4866778; doi:10.1371/journal.pcbi.1004889)
Supplement: S1 Code — See readme.txt file. (ZIP) [file pcbi.1004889.s002.zip › CodeS1/couplings_ACE_A.j]

5.350373e-01	8.073434e-01	-6.403841e-02	2.892165e-01	8.113988e-01	-2.448908e-01	1.911354e+00	2.214847e+00	-6.260423e-01	1.757841e+00	2.237753e+00	4.863323e-01
9.263977e-01	1.972572e-01	1.870620e-01	3.697382e-01	7.686045e-02	1.981826e-02	-2.176009e-01	-1.780917e-01	1.076328e-01	9.456256e-02	4.503344e-01	8.949687e-01	3.095984e-01	2.318624e+00	2.001906e+00	4.396504e-01	1.605572e+00	1.621862e+00	2.957653e-01
3.118340e+00	1.330196e+00	1.985055e+00	1.240702e+00	1.351957e+00	4.926663e+00	5.344840e+00	4.737722e+00	4.971146e+00	4.973295e+00	4.968435e+00	5.861874e+00	5.494353e+00	3.935648e+00	5.081920e+00	5.753868e+00	5.341508e+00
2.215848e+00	2.114992e+00	1.676207e+00	1.834675e+00	1.651941e+00	2.094972e+00	1.380993e+00	8.213273e-01	1.763461e+00	7.355669e-01	6.128988e-01	2.456094e-01	2.057947e-03	4.231409e-01	-3.787325e-02	7.279721e-01	6.549660e-01	7.865902e-01	1.155043e+00
3.446203e+00	1.961888e+00	-1.932238e+00	2.228737e+00	1.538041e+00	2.465457e+00	5.819742e+00	5.797840e+00	5.432324e+00	5.860262e+00	5.686629e+00	5.800702e+00	5.496588e+00	5.543762e+00	4.847077e+00	5.466872e+00	6.184313e+00	6.212870e+00
1.306802e+00	1.452767e+00	1.523431e-01	6.963083e-01	1.211889e-01	1.354677e+00	6.406546e-01	2.828334e-01	1.341462e+00	6.823229e-01	3.954764e-01	6.830815e-02	1.347540e-01	-1.422689e-01	1.486699e-01	4.321078e-01	3.882516e-01	6.772579e-01	9.673289e-01
5.476956e+00	6.770023e+00	7.717474e+00	7.052175e+00	7.736796e+00	6.539315e+00	5.642327e+00	4.633385e+00	4.828468e-01	-6.337871e-01	-1.596181e+00	-1.006683e+00	-1.006683e+00	1.865002e+00	1.810365e+00	-1.584745e+00
1.517281e+00	1.054379e+00	-1.862144e-02	3.820615e-01	1.078613e+00	3.599544e-01	1.771197e-01	1.399776e+00	7.405177e-01	5.131714e-01	2.645416e-01	1.149175e-01	8.182669e-02	4.629167e-01	5.787021e-01	6.058352e-01	8.180335e-01	1.055588e+00	1.153891e+00
3.602288e+00	2.585802e+00	1.113416e+00	-2.187801e-01	2.799364e+00	1.972618e+00	2.634959e+00	4.858765e+00	5.087801e+00	4.745407e+00	4.913836e+00	4.976663e+00	4.932376e+00	4.893969e+00	4.819226e+00	4.217861e+00	4.841529e+00	5.418490e+00	5.189724e+00
9.267592e-01	1.211620e+00	6.357071e-02	5.759495e-01	5.653419e-02	1.238684e+00	4.439705e-01	1.398493e-01	1.247661e+00	6.205251e-01	1.503069e-01	-2.510132e-02	-1.081555e-01	-1.389627e-01	9.801512e-02	3.474783e-01	1.954269e-01	2.838878e-01	8.168064e-01
5.232455e+00	6.817742e+00	7.056440e+00	6.441882e+00	7.076503e+00	6.222561e+00	5.494217e+00	5.100522e+00	2.477055e+00	-7.363228e-01	7.009483e-01	1.679701e-01	1.137348e+00	1.440161e+00	2.839785e+00	1.631290e+00	5.967662e-01	-1.120523e+00
1.022191e+00	1.122256e+00	4.140637e-01	-1.355208e-01	1.228227e+00	5.202808e-01	6.097255e-01	1.258859e+00	9.409030e-01	7.789316e-01	6.741424e-01	8.383673e-01	5.455008e-01	2.824731e+00	3.094882e+00	6.404631e-01	1.804084e+00	1.916604e+00	9.847194e-01
3.471551e+00	2.794273e+00	-8.457290e-01	8.709969e-01	3.034083e+00	2.364384e+00	2.937832e+00	5.128590e+00	5.643776e+00	5.270202e+00	5.403124e+00	5.651611e+00	5.504664e+00	5.789334e+00	5.556789e+00	4.707393e+00	5.607974e+00	6.183589e+00	5.549255e+00
7.083963e-01	7.039787e-01	-2.369343e-01	3.160656e-01	8.693265e-01	3.280216e-01	3.952873e-01	8.567631e-01	7.748827e-01	5.218053e-01	1.308308e-01	3.911240e-01	9.896706e-02	8.091473e-01	8.275480e-01	5.728382e-01	7.567808e-01	8.487941e-01	6.997813e-01
5.715667e+00	6.467341e+00	6.907374e+00	6.575253e+00	6.972174e+00	6.263876e+00	5.178939e+00	4.744833e+00	2.212403e+00	4.173657e-01	8.487106e-01	-4.648339e-01	-4.777518e-01	8.663421e-01	1.501418e+00	2.587392e+00	1.652570e+00	8.811424e-01	2.302816e-01
2.974257e+00	1.074167e+00	3.881573e-01	6.726134e-01	1.457609e+00	1.186139e+00	1.491366e+00	1.438889e+00	2.240678e+00	1.953914e+00	2.269927e+00	2.655896e+00	2.061876e+00	4.413748e+00	4.559307e+00	2.336031e+00	3.954858e+00	4.420980e+00	1.813770e+00
3.062756e+00	1.603314e+00	2.053441e+00	1.361055e+00	2.401715e+00	5.486762e+00	5.735182e+00	5.359662e+00	5.697965e+00	5.747867e+00	5.629219e+00	5.872720e+00	5.986467e+00	4.744552e+00	5.645727e+00	6.552113e+00	5.939819e+00
2.828740e+00	3.130556e-01	1.020807e-01	-2.665812e-01	1.325720e+00	1.089110e+00	1.905139e+00	1.664041e+00	2.137252e+00	1.832559e+00	2.349060e+00	2.798151e+00	2.010330e+00	3.455857e+00	3.405493e+00	2.142119e+00	3.141531e+00	3.496321e+00	1.541270e+00
5.120209e+00	6.876677e+00	7.644778e+00	7.242692e+00	8.010147e+00	6.585258e+00	5.435942e+00	4.712845e+00	1.504423e+00	-1.149979e+00	1.276446e+00	1.144794e-01	3.520378e-01	6.239998e-01	1.192512e+00	1.022784e+00	2.369659e+00	1.397372e+00	6.865480e-01
2.756749e+00	1.172606e+00	3.235408e-01	6.391501e-01	1.488479e+00	1.669862e+00	1.641248e+00	2.240418e+00	2.381311e+00	2.100927e+00	2.063218e+00	2.602289e+00	2.218944e+00	3.530924e+00	3.455717e+00	2.032047e+00	3.674852e+00	3.728539e+00	1.988073e+00
3.330803e+00	9.847267e-01	2.325985e+00	1.183601e+00	1.619237e+00	4.662968e+00	4.504768e+00	4.011810e+00	4.360120e+00	4.233929e+00	3.972502e+00	4.649690e+00	4.540321e+00	3.590720e+00	4.644627e+00	5.665602e+00	4.474867e+00
5.380734e-01	7.077531e-01	8.957261e-02	-3.301510e-01	5.958595e-01	3.306618e-01	1.166921e-01	9.201158e-01	6.369310e-01	4.032024e-01	2.750675e-01	2.095411e-01	1.482731e-01	4.373143e-01	6.798616e-01	5.438268e-01	7.520620e-01	9.031209e-01	8.536173e-01
2.667356e+00	3.113858e+00	3.609533e+00	3.293893e+00	3.645538e+00	3.114610e+00	1.579424e+00	1.485862e+00	5.988141e-01	1.129006e-01	3.669380e-01	-5.963084e-01	-2.276648e-01	-6.779851e-01	1.141659e+00	1.226354e+00	8.794594e-01	2.101073e+00	2.939894e-01
3.454758e+00	5.024463e+00	7.996714e+00	6.886921e+00	8.276381e+00	4.624597e+00	3.126799e+00
2.504537e+00	2.103799e+00	1.903537e+00	2.062647e+00	2.333383e+00	1.854076e+00	1.730491e+00	2.561168e+00	1.429572e-01	2.019576e-01	1.367529e+00	6.192216e-01	1.396774e+00	5.724695e-01	1.700813e+00	1.186764e+00	1.686969e+00	2.279048e+00	3.395099e-02
4.912167e-01	6.221131e-01	-1.680094e-01	1.334245e-01	-9.585911e-02	6.698637e-01	4.592370e-02	-1.840711e-01	6.837701e-01	8.452680e-02	7.499604e-02	-2.288916e-01	-5.489160e-01	1.140855e-01	6.512764e-01	-1.301025e-01	4.191787e-01	6.478045e-01	1.935999e-01
4.211660e+00	1.234252e+00	1.616211e+00	9.655469e-01	1.962004e+00	5.566104e+00	5.591209e+00	4.900160e+00	5.232890e+00	5.137989e+00	5.049220e+00	5.430163e+00	5.518471e+00	4.391085e+00	5.296790e+00	5.786384e+00	5.851572e+00
5.495226e-01	3.616972e-01	1.953201e-01	2.218193e-01	8.869523e-01	2.051635e-01	-2.193175e-01	2.562023e-01	6.565725e-02	-2.797613e-01	-3.338542e-01	-1.617415e-01	-2.054665e-01	-6.243279e-01	-4.314635e-01	-1.093264e-01	-3.298216e-01	-4.574094e-01	1.254973e-01	-8.680936e-02	-1.422923e-01	4.704455e-02	1.515232e-01	-3.522087e-02	-9.926492e-02	1.155929e-01	4.024199e-02	-8.430743e-02	-1.641282e-01	1.658133e-01	-6.864836e-03	3.770119e-02	-8.260658e-02	1.761336e-01	6.449072e-02	-5.117596e-03	-2.317701e-01	4.661333e-02	-1.787619e-01	-1.097272e-01	-2.818007e-02	2.184217e-01	-3.960578e-02	6.179845e-02	-1.846207e-01	-9.911982e-02	-4.485538e-02	1.624824e-01	-5.272759e-02	-6.837397e-02	2.130885e-01	1.558419e-01	1.550955e-01	8.324897e-03	-1.041546e-01	-4.342554e-02	-4.180766e-02	-1.067119e-02	-1.403113e-01	-1.590202e-01	1.673706e-01	-7.814054e-02	-1.985879e-01	3.009053e-01	-1.347242e-01	1.183947e-01	-3.025894e-02	-9.438385e-02	7.875533e-02	-1.219564e-01	1.108724e-01	-2.503314e-02	1.724371e-01	1.211253e-02	2.171468e-01	-4.568677e-02	4.410866e-02	8.925887e-03	8.270260e-02	-4.069014e-02	-9.432315e-02	-2.060548e-01	-2.806830e-01	-1.118313e-01	-8.350224e-02	-9.676182e-02	2.336210e-01	-7.889513e-02	-1.942834e-01	4.362934e-01	2.167716e-01	-4.661722e-01	2.064484e-01	2.389212e-01	-1.048142e-01	-1.890166e-01	-9.524599e-02	-9.314385e-02	-1.144370e-01	-1.028654e-01	-1.115069e-01	1.695889e-01	1.745025e-02	-1.369671e-01	5.446942e-02	-1.048039e-01	-9.172248e-02	-4.452289e-02	3.068726e-01	2.862252e-02	6.265357e-02	2.834438e-01	3.807130e-01	-1.344601e-01	-4.157278e-01	4.744038e-02	-7.833707e-02	-1.550700e-01	-1.206997e-01	-3.071089e-01	1.301492e-02	-6.002212e-02	2.291238e-02	-9.448858e-02	1.515846e-01	1.780710e-02	-7.145437e-02	5.368880e-02	2.332025e-02	7.321633e-02	3.793065e-01	2.777180e-01	-1.048984e-01	-2.108082e-01	1.481476e-02	-5.846701e-02	-1.614613e-01	-8.686743e-02	1.741713e-01	1.090818e-01	4.984306e-02	-2.088869e-01	1.301418e-01	1.138143e-01	-7.196794e-02	1.216618e-01	-7.173860e-02	-1.166119e-01	2.132058e-01	3.368930e-01	2.578871e-01	-1.388602e-01	6.226651e-02	-7.784953e-02	-8.414986e-02	2.051606e-03	1.387704e-02	-1.133621e-01	2.092665e-03	-6.459709e-02	6.471485e-02	-1.386947e-01	2.532089e-03	-8.850640e-03	-1.177651e-01	3.211447e-01	2.463167e-01	1.575520e-01	-2.155574e-02	-1.703120e-01	-1.249214e-01	-4.411808e-01	1.124485e-01	-6.733431e-02	-3.048213e-01	-4.553217e-03	2.494530e-01	1.876502e-01	-5.663547e-02	7.962111e-02	-5.217676e-02	-1.631259e-01	2.274283e-01	2.976704e-01	2.299950e-01	1.998018e-01	5.620512e-02	8.936082e-02	1.450944e-01	2.077853e-01	-4.329932e-01	-1.231037e-03	-1.712106e-01	-2.985254e-01	-1.900147e-01	1.074691e-01	1.092099e-01	-3.614565e-02	1.608128e-01	2.201365e-01	8.822460e-02	4.092236e-02	9.414817e-02	6.434533e-02	2.431385e-02	3.595376e-02	3.830657e-02	3.557777e-04	1.376098e-01	8.666261e-02	-1.159604e-01	1.014754e-01	1.260950e-01	-7.438192e-02	1.326046e-01	-1.733364e-01	1.911840e-01	-4.394219e-02	1.258781e-01	-1.154967e-01	-8.740285e-02	1.058070e-01	-1.686711e-02	-8.849517e-02	-1.814721e-01	-2.496736e-01	2.115696e-02	-1.806637e-02
-9.352680e-02	6.170132e-02	4.011553e-02	2.484542e-01	-4.076498e-02	1.137886e-01	-1.516828e-01	2.828523e-02	1.006428e-01	1.320427e-01	6.117062e-02	-2.679654e-01	-6.396085e-02	-2.211690e-01	5.695733e-02	1.007784e-01	-6.394385e-02	2.280820e-01	-1.770838e-02	-3.349631e-02	-1.439725e-02	-1.880287e-02	1.195372e-01	-1.491616e-01	-1.217617e-01	1.393720e-01	-9.684821e-02	-2.965906e-01	-1.498969e-02	-8.222463e-02	2.272477e-01	5.683907e-02	-2.995801e-03	8.271620e-02	-5.214499e-02	-9.396852e-03	-1.756768e-02	-7.084561e-03	-1.018309e-02	-6.919132e-02	-7.420128e-02	6.816166e-02	2.188199e-01	9.895385e-02	-1.066008e-01	-5.789942e-03	-4.915875e-02	-1.348997e-01	1.369103e-01	-1.185982e-01	1.211728e-01	1.187323e-01	8.798576e-02	-3.162538e-02	-1.276289e-02	8.698589e-02	1.644734e-01	2.804552e-01	-3.111995e-01	-1.027040e-01	-2.111198e-01	8.115005e-02	-1.260575e-02	7.395103e-02	3.259751e-02	-3.593215e-01	-6.321558e-02	1.563308e-01	1.102736e-01	-4.075426e-02	1.988498e-02	-2.918203e-02	-4.325217e-02	6.017226e-02	3.171367e-01	2.432997e-01	-7.107608e-02	-1.285632e-01	-8.187375e-02	-9.864199e-02	-3.264399e-01	8.200004e-02	-2.164318e-01	-5.950111e-02	2.813000e-01	-2.069998e-01	-1.171374e-02	8.242143e-02	-9.560572e-03	-1.410187e-02	2.559968e-01	-7.895126e-03	-1.336089e-01	-1.011567e-01	4.487714e-02	-1.193168e-01	-2.435794e-02	1.891450e-01	2.438745e-02	1.929685e-01	-9.677882e-02	-8.088415e-02	2.132722e-01	-1.524873e-01	-2.124918e-01	8.381596e-02	-1.193544e-01	9.526121e-02	1.259259e-01	6.098469e-02	-4.634656e-03	1.379943e-01	6.372807e-02	-2.353317e-01	-2.333847e-01	1.214378e-01	-7.427865e-02	-3.396919e-02	6.438040e-02	-7.751061e-03	-9.455592e-02	-8.365670e-02	-3.245339e-01	8.704911e-02	1.863208e-01	1.821382e-02	1.822757e-01	1.145607e-01	5.224237e-02	2.554399e-01	-2.118159e-01	-1.665502e-01	9.264168e-02	-2.028538e-01	-1.437778e-01	8.189080e-02	8.428549e-02	9.688864e-02	-1.833283e-02	-6.642627e-03	-1.064180e-02	-1.375184e-01	1.320748e-01	-8.417455e-02	-2.273669e-01	-4.080346e-02	1.592980e-01	2.105141e-01	5.777761e-02	-1.085751e-01	-7.780830e-02	-1.072094e-01	7.711071e-02	3.199643e-02	-2.807734e-01	1.548351e-01	1.988566e-02	7.245146e-02	1.563340e-02	-6.035785e-02	1.319761e-01	1.064310e-01	1.680540e-02	8.628942e-02	-2.098175e-01	-9.293879e-02	1.693201e-01	-9.524356e-02	-2.442813e-01	1.109105e-02	-1.891706e-01	3.755494e-01	1.522918e-01	4.549766e-02	4.238712e-02	-1.425711e-01	-7.625971e-02	2.066258e-01	1.761453e-01	9.806219e-02	1.438802e-01	-2.455192e-01	-1.424468e-01	-5.623250e-02	-2.128576e-01	-1.915844e-01	-1.175984e-01	-4.846209e-02	-9.705611e-03	-1.860967e-02	-8.478597e-03	-1.043673e-02	-8.550295e-02	2.387677e-02	-1.336033e-01	-2.442360e-01	-3.770460e-02	-1.430009e-01	1.504382e-01	3.256972e-01	-6.138303e-02	1.010912e-01	2.593593e-01	-6.740335e-02
-7.200596e-01	-4.200013e-04	-8.347406e-02	-2.045092e-02	-2.973804e-02	-1.911899e-01	6.478466e-03	1.168906e-01	1.129132e-03	1.856988e-03	1.634464e-01	3.217056e-02	1.003685e-01	5.027829e-02	1.796081e-01	1.331417e-02	1.710421e-01	6.672753e-02	6.613148e-02	-5.646094e-02	-2.688341e-01	8.276646e-02	1.732890e-03	5.674234e-02	2.894455e-02	-4.686958e-02	-2.298390e-07	-8.663560e-08	-4.673795e-06	0.000000e+00	2.320409e-07	0.000000e+00	-2.408295e-02	-4.205651e-07	0.000000e+00	4.396049e-06	-6.896038e-02	-6.406263e-02	-8.287075e-03	1.597976e-06	1.656672e-02	3.734112e-07	-3.246374e-02	-1.892513e-06	0.000000e+00	-2.065894e-07	-1.804472e-05	-1.866993e-06	0.000000e+00	0.000000e+00	0.000000e+00	-5.733796e-07	-5.867619e-07	1.162591e-07	1.667550e-07	-4.286985e-03	0.000000e+00	-5.691062e-08	-2.006906e-01	5.590188e-08	2.797724e-02	3.497380e-06	-1.220154e-03	2.608749e-07	-4.255197e-08	-7.226786e-07	-2.132808e-09	-5.645721e-06	0.000000e+00	0.000000e+00	-6.618386e-07	3.382226e-06	-4.241343e-08	5.346460e-07	-8.299377e-02	-5.763489e-02	-1.483758e-06	1.532777e-05	-6.239415e-02	-5.180225e-02	0.000000e+00	9.703354e-03	-1.127069e-05	-6.806264e-03	-3.516197e-03	-2.530716e-03	-6.811107e-02	-6.378899e-02	-2.423469e-03	-6.074811e-05	1.088951e-03	1.070736e-07	1.494198e-01	-1.187327e-06	-1.078951e-07	-1.112547e-06	0.000000e+00	-1.917340e-04	-9.483732e-04	1.931677e-07	4.200448e-07	-1.434547e-01	3.682992e-06	8.152220e-08	-6.666497e-03	0.000000e+00	5.601052e-09	-1.634790e-08	-2.121593e-04	0.000000e+00	-1.246845e-09	1.229956e-07	4.664448e-06	-2.500857e-07	-2.842022e-02	3.636617e-02	3.747341e-03	4.692735e-04	8.294951e-02	1.700159e-02	6.979984e-03	-3.298594e-02	-8.233789e-02	-7.023455e-02	-5.505492e-04	-1.139438e-02	-4.561283e-02	-9.157606e-07	9.116563e-03	-4.108716e-02	-2.936904e-02	-1.727528e-02	-5.840841e-02	2.938271e-02	-7.252882e-04	3.287555e-05	1.699261e-04	1.251976e-03	1.111850e-04	1.724183e-05	9.924941e-06	1.330835e-02	4.153886e-02	-1.293334e-02	3.617535e-07	6.687176e-08	5.646914e-08	1.692109e-02	-1.883747e-02	-9.308894e-02	-1.232392e-01	6.878540e-04	-2.448019e-07	1.600165e-08	-2.053803e-07	-5.831053e-06	0.000000e+00	4.943936e-02	-4.401521e-02	-1.163096e-02	4.916504e-07	0.000000e+00	5.601052e-09	-1.355079e-07	0.000000e+00	0.000000e+00	2.287921e-08	0.000000e+00	0.000000e+00	0.000000e+00	-6.374455e-02	2.836018e-02	-1.485607e-05	-3.843774e-02	-1.310156e-04	-8.679345e-02	-3.515275e-05	-2.140283e-06	3.112397e-05	1.456723e-03	2.328710e-02	7.654936e-03	1.717969e-04	2.250462e-04	6.066226e-03	1.543593e-04	8.167104e-05	1.238987e-03	2.299316e-02	1.782198e-05	1.508905e-02	1.922119e-05	-1.150599e-03	-1.272092e-03	-3.235848e-02	-3.138838e-02	-1.467781e-05	5.990230e-04	1.242170e-04	-2.559665e-05	1.055577e-03	1.087617e-03	1.101967e-03	-3.214767e-04	-1.346289e-02	4.483190e-02	3.821898e-02	5.711789e-02	3.181073e-04	-8.621881e-05	1.266477e-07	4.774261e-02	-3.500873e-06	-2.313803e-06	-4.141273e-03	-1.209560e-01	-4.234743e-03	1.351776e-08	-7.063853e-04	4.257197e-08	-3.386729e-07	0.000000e+00	0.000000e+00	3.820703e-07	-2.994474e-08	1.804692e-09	-8.090190e-07	1.103389e-08
-1.544998e-01	7.187207e-04	0.000000e+00	1.500270e-01	2.053388e-08	5.692530e-02	1.605606e-03	2.491813e-03	2.589304e-02	-3.751996e-03	5.044216e-03	-7.951652e-03	4.207787e-03	3.693818e-03	1.319261e-03	1.650216e-02	3.741655e-02	-3.506102e-03	3.093420e-01	0.000000e+00	0.000000e+00	0.000000e+00	0.000000e+00	0.000000e+00	-7.434423e-07	-1.005189e-06	-1.794532e-01	-1.618237e-03	-1.611517e-01	-2.054722e-06	-6.909369e-02	3.395677e-07	-3.597058e-07	2.561210e-06	1.229722e-01	-2.701607e-05	2.239445e-01	0.000000e+00	0.000000e+00	1.141684e-07	0.000000e+00	0.000000e+00	-2.505459e-02	-1.321291e-06	-1.044784e-02	0.000000e+00	-1.052275e-01	8.597875e-07	-2.783947e-06	-6.304725e-05	-6.385418e-02	0.000000e+00	-4.377578e-05	0.000000e+00	2.423890e-01	2.464065e-08	0.000000e+00	1.232033e-08	0.000000e+00	0.000000e+00	6.435146e-06	-6.218766e-02	0.000000e+00	-1.462867e-01	-2.128431e-02	-4.648930e-03	-5.827825e-08	2.378689e-06	-1.569259e-04	-1.723325e-02	-1.149116e-02	-8.124973e-06	3.122322e-01	0.000000e+00	0.000000e+00	0.000000e+00	0.000000e+00	0.000000e+00	-5.215988e-03	5.208403e-04	-2.255298e-01	-4.792421e-07	-1.790650e-01	-5.126373e-02	2.996895e-05	2.335089e-02	-1.667830e-01	-7.899485e-07	-2.755399e-03	-6.255999e-03	2.737126e-02	0.000000e+00	0.000000e+00	0.000000e+00	0.000000e+00	0.000000e+00	2.126012e-05	7.327288e-06	-5.671281e-08	-1.381849e-07	-8.388523e-03	-1.888105e-05	-1.547439e-03	-2.474129e-02	-4.013343e-06	-1.500435e-06	-8.803168e-02	0.000000e+00	-1.960719e-02	-1.246613e-01	0.000000e+00	-2.772965e-02	-1.864448e-02	-7.209849e-07	6.393443e-06	1.000091e-02	-1.534849e-03	-4.108044e-05	1.031732e-06	-3.299742e-04	-3.068653e-02	-3.149980e-02	3.697026e-03	1.279603e-02	7.176700e-02	4.077136e-05	-3.180001e-02	-1.122206e-02	0.000000e+00	-3.061796e-02	-6.505710e-03	-9.365292e-02	1.147285e-05	-4.009077e-04	1.565534e-03	5.717772e-05	5.308398e-03	-8.771267e-05	-7.576317e-03	-6.395480e-02	3.095206e-03	3.468294e-02	3.143413e-02	3.765985e-05	1.106212e-01	3.383982e-07	0.000000e+00	0.000000e+00	0.000000e+00	0.000000e+00	-4.220904e-04	-4.454612e-02	2.878582e-06	-3.956515e-06	0.000000e+00	-7.762330e-07	-3.748911e-05	-5.824602e-05	2.576882e-08	-1.558763e-06	-2.289920e-04	-2.806448e-08	2.153910e-02	-5.560910e-02	2.805338e-07	5.331221e-06	7.012760e-02	1.384067e-01	-2.489266e-06	-3.188428e-04	-2.798293e-05	-2.270290e-07	6.706500e-04	-2.996658e-04	6.700816e-03	1.878860e-02	-5.082448e-06	-1.092643e-02	-6.920815e-02	-2.487322e-02	6.187121e-03	6.943243e-02	0.000000e+00	-3.615694e-07	3.431715e-07	-8.516636e-07	-7.821363e-06	-1.041863e-04	2.535108e-04	-6.709278e-06	-2.562274e-02	3.039645e-03	2.470162e-02	2.370550e-02	-9.100895e-03	-4.888212e-02	-3.930283e-02	3.942582e-05	1.072473e-02	0.000000e+00	0.000000e+00	0.000000e+00	0.000000e+00	8.213552e-09	-1.948935e-07	-2.289128e-02	-7.309592e-04	-4.945867e-02	-9.719585e-02	3.163440e-06	-3.737710e-02	-1.002643e-07	-9.628611e-09	5.114820e-03	1.944909e-07	0.000000e+00
-2.532335e-01	-2.283027e-02	1.494759e-03	1.725611e-03	5.932661e-03	-3.387108e-02	-2.937649e-02	6.063134e-03	-3.429210e-02	1.228653e-03	3.818403e-02	1.658738e-03	1.064498e-03	4.794727e-02	1.545982e-01	-1.998184e-02	3.048084e-02	2.461637e-02	-1.620317e-02	2.125940e-04	3.800474e-05	-1.029511e-03	4.214848e-07	-2.595415e-07	-3.845594e-03	-1.215620e-07	0.000000e+00	-2.599242e-01	1.025668e-07	-4.710395e-02	-1.024779e-05	-7.959033e-02	6.845022e-02	1.665266e-06	-1.151849e-01	9.243976e-02	-1.443409e-07	-7.608409e-08	-1.300419e-06	2.877615e-09	-2.118343e-06	-1.005760e-05	-4.596285e-06	-7.028390e-08	1.534274e-06	-1.461612e-06	-1.142999e-01	-7.783128e-02	-4.884250e-02	-6.575302e-08	-2.270934e-07	1.646671e-08	-3.278493e-07	4.213657e-08	7.004149e-07	1.165338e-07	-1.404413e-02	3.973343e-02	-1.832785e-06	-9.767172e-09	-3.682918e-05	-5.450691e-06	-3.812887e-03	0.000000e+00	-6.156877e-02	-2.467019e-07	-6.204612e-02	-1.589895e-06	-7.846649e-02	-3.849975e-06	-4.338793e-04	-7.964144e-08	5.212300e-03	-1.523973e-07	-1.174310e-06	-3.005982e-06	-1.832432e-04	-1.426946e-07	-4.931546e-08	-8.709931e-04	3.820019e-02	-1.067438e-06	-2.301521e-06	-2.739056e-03	-1.057949e-03	-1.798129e-01	0.000000e+00	-2.969289e-05	-3.650700e-07	1.642934e-06	-7.424016e-04	-4.262404e-06	-4.203599e-02	2.166767e-05	2.501262e-08	-1.891320e-06	-1.098715e-03	0.000000e+00	3.579732e-07	-2.022231e-02	0.000000e+00	-2.586719e-03	-7.365710e-02	-1.432367e-06	-1.846767e-04	1.192741e-05	-2.689942e-06	-2.136562e-04	3.366366e-06	5.768798e-07	1.826778e-08	9.786713e-07	-3.985647e-03	1.219171e-08	4.195006e-03	7.101013e-04	2.641671e-02	6.493616e-04	-6.414459e-05	6.458924e-03	2.101491e-03	-2.620290e-02	1.878438e-04	-5.478376e-03	-6.491403e-02	-1.024605e-01	7.464109e-03	6.447431e-02	7.841974e-02	-3.703090e-02	-6.514709e-02	-4.462855e-02	1.689322e-02	3.996914e-02	2.071949e-03	-8.407165e-04	5.660091e-04	1.227793e-02	6.499811e-04	6.254385e-03	4.731339e-03	4.626142e-03	5.726042e-03	2.588522e-06	1.444563e-03	2.978138e-03	2.136073e-02	5.060140e-02	-3.661002e-02	-2.963993e-02	-1.122804e-01	1.409477e-02	-4.474456e-05	-1.304838e-01	2.316295e-06	-5.688497e-06	-2.585425e-06	-9.457943e-07	5.102000e-06	0.000000e+00	-1.772531e-06	1.471725e-05	2.015005e-07	1.059261e-07	0.000000e+00	0.000000e+00	2.354870e-06	1.694171e-08	-5.931966e-07	3.891426e-06	-6.334626e-02	5.324646e-02	-1.177143e-02	-3.743151e-02	-2.788506e-02	3.876057e-05	-2.011867e-05	-3.388236e-03	6.546781e-05	6.117308e-04	2.509122e-03	6.768612e-04	1.031099e-02	-7.144481e-04	-6.364390e-02	-1.138443e-01	1.486541e-02	1.636203e-03	4.869609e-02	7.772841e-05	4.058418e-02	-5.684247e-04	-8.311758e-05	3.721063e-04	-7.335200e-02	1.197294e-04	2.063916e-04	-4.475969e-03	1.631608e-03	5.695456e-03	1.471494e-03	1.463363e-02	3.777753e-04	-9.368828e-02	-8.268858e-02	2.610003e-02	1.316878e-01	4.150393e-02	-2.317816e-03	4.486024e-03	-6.853607e-02	-2.864683e-08	-3.332908e-08	8.680643e-08	-2.388845e-02	-2.643557e-02	1.763563e-05	-1.124640e-02	-6.119046e-07	-9.039354e-03	-5.329755e-02	0.000000e+00	1.994252e-01	3.327819e-04	-7.850396e-08	-1.916761e-02	3.773555e-03	-1.020947e-01
-2.090207e-01	6.027214e-03	8.441322e-03	4.422659e-03	8.777648e-03	3.904829e-03	1.564945e-02	1.329296e-01	0.000000e+00	0.000000e+00	0.000000e+00	5.369869e-02	5.374399e-02	0.000000e+00	3.587873e-02	0.000000e+00	5.269558e-07	-1.368618e-05	-1.769740e-01	-1.193829e-05	3.367924e-03	3.649604e-08	6.844892e-06	-5.930544e-08	0.000000e+00	0.000000e+00	0.000000e+00	0.000000e+00	0.000000e+00	0.000000e+00	0.000000e+00	0.000000e+00	-1.791199e-03	-1.085611e-07	-1.324582e-06	-9.126878e-08	-1.109012e-06	-7.421061e-02	1.016008e-02	-5.701313e-05	0.000000e+00	0.000000e+00	0.000000e+00	0.000000e+00	0.000000e+00	0.000000e+00	0.000000e+00	0.000000e+00	6.927796e-02	-3.750501e-08	-1.452345e-06	2.999431e-05	-7.878919e-02	-4.545667e-02	-1.445850e-06	-3.815427e-02	0.000000e+00	0.000000e+00	0.000000e+00	0.000000e+00	0.000000e+00	0.000000e+00	0.000000e+00	0.000000e+00	-1.052494e-05	-1.405411e-05	-9.853212e-04	0.000000e+00	-1.694006e-02	3.603953e-07	1.868497e-02	-2.547577e-04	0.000000e+00	0.000000e+00	0.000000e+00	0.000000e+00	0.000000e+00	0.000000e+00	1.642710e-08	0.000000e+00	-3.090472e-07	-1.446550e-05	0.000000e+00	-6.614331e-08	-2.602513e-06	-1.389369e-08	-1.063048e-01	1.428538e-06	0.000000e+00	0.000000e+00	0.000000e+00	0.000000e+00	0.000000e+00	0.000000e+00	0.000000e+00	0.000000e+00	5.531090e-03	1.115373e-02	-7.851585e-04	-4.621010e-04	-4.713427e-03	3.660965e-06	-8.470820e-03	-4.293151e-04	-8.352438e-08	0.000000e+00	4.431620e-07	0.000000e+00	0.000000e+00	5.415008e-02	9.807145e-07	0.000000e+00	9.538360e-03	-4.701452e-05	2.700320e-04	-6.086536e-04	-9.104963e-04	-3.285930e-05	-2.235965e-04	-3.659263e-04	6.377904e-02	1.991302e-06	0.000000e+00	0.000000e+00	0.000000e+00	6.225490e-03	1.457462e-02	1.642710e-08	0.000000e+00	-3.060430e-07	1.218465e-02	-7.375744e-05	-7.474214e-08	-1.138378e-01	-2.780019e-04	-5.628675e-02	0.000000e+00	0.000000e+00	0.000000e+00	0.000000e+00	0.000000e+00	0.000000e+00	0.000000e+00	0.000000e+00	-2.331385e-03	-2.280094e-02	-8.118669e-05	1.872527e-02	3.072119e-03	1.284214e-06	8.742169e-06	-2.352943e-03	-2.921252e-08	0.000000e+00	0.000000e+00	0.000000e+00	0.000000e+00	0.000000e+00	-5.230104e-02	0.000000e+00	-9.236439e-03	6.193288e-05	9.087419e-04	1.133045e-05	9.205305e-04	9.720370e-05	-2.530531e-03	-1.012624e-03	-4.813814e-02	0.000000e+00	0.000000e+00	0.000000e+00	0.000000e+00	-7.803511e-02	-1.481479e-01	0.000000e+00	5.123020e-02	-5.045304e-07	-3.862794e-07	-4.362054e-08	-8.122916e-07	-1.546783e-01	2.723049e-06	-5.459667e-04	0.000000e+00	0.000000e+00	0.000000e+00	0.000000e+00	0.000000e+00	0.000000e+00	0.000000e+00	0.000000e+00
-5.215112e-01	-1.069973e-03	2.325439e-02	-3.276940e-04	-1.987111e-01	-1.408983e-01	-5.950568e-03	-1.421882e-01	-1.481122e-01	-8.011254e-03	-5.498560e-02	2.215811e-04	-1.538319e-02	1.672417e-01	1.267734e-01	-4.915772e-02	3.530169e-01	5.387088e-02	-1.565655e-01	-5.030398e-03	-3.085535e-04	0.000000e+00	-2.550743e-07	-7.584094e-02	-8.141457e-02	0.000000e+00	-1.883049e-01	-7.973758e-02	5.188227e-06	-1.047048e-05	-4.649271e-07	2.427363e-02	-3.406664e-06	2.094783e-01	-1.091506e-08	1.238712e-02	3.383967e-03	-7.843592e-02	-6.418294e-03	-7.160952e-02	8.078972e-08	-3.774473e-08	-7.332670e-03	-1.088799e-06	4.226191e-03	-8.902588e-02	0.000000e+00	0.000000e+00	2.176098e-08	-1.764709e-04	-5.129862e-02	1.083978e-05	6.698674e-02	-5.965263e-02	6.404849e-02	-2.153345e-02	-4.002973e-06	-2.921979e-02	-2.862452e-06	-1.005607e-03	-7.526706e-02	-1.368828e-01	5.762500e-02	-1.181797e-06	-6.570806e-03	-7.425792e-02	-6.341003e-02	-8.192118e-02	-7.132832e-02	9.678163e-09	1.325835e-01	2.767074e-01	-1.017878e-05	9.027733e-03	-1.100767e-06	-1.376354e-01	-6.524024e-03	-2.638806e-02	-9.173301e-02	-1.763998e-05	-1.088433e-04	-6.046468e-03	3.487495e-02	-1.227389e-01	0.000000e+00	-1.462353e-01	-7.915493e-04	3.467513e-08	-6.464844e-07	5.385137e-06	1.258211e-01	-4.080083e-02	1.441575e-01	3.024395e-04	-1.813067e-01	-4.232788e-02	0.000000e+00	0.000000e+00	-1.859584e-05	-2.276248e-02	-2.058335e-06	1.486695e-06	-8.040926e-02	-2.876925e-02	7.285134e-03	1.270091e-06	-9.023885e-07	-8.353406e-03	2.234487e-08	3.121925e-01	3.359334e-06	2.050572e-06	4.501998e-06	-4.885978e-02	-2.854473e-03	2.921346e-01	1.889154e-02	1.079607e-01	2.073987e-01	1.147692e-01	2.711124e-02	-6.454645e-02	-2.282416e-01	-2.632161e-05	-6.574284e-02	-4.750540e-02	5.616066e-03	6.908399e-02	2.245353e-01	-2.330542e-01	-6.552416e-01	-5.365768e-01	5.536377e-03	1.162213e-01	-1.105654e-01	6.634809e-04	6.218302e-06	1.145296e-03	1.332030e-03	3.229736e-03	3.747298e-02	1.988402e-01	-2.042785e-06	7.967225e-04	-5.891508e-07	8.479219e-04	2.482202e-01	2.358886e-01	-1.847694e-02	-6.428682e-01	-8.076485e-01	5.256798e-03	-2.289476e-01	0.000000e+00	0.000000e+00	0.000000e+00	2.874843e-06	-5.402816e-02	0.000000e+00	3.232981e-08	9.009892e-03	0.000000e+00	-6.724099e-03	-3.750601e-03	1.128901e-02	-8.907105e-05	1.335555e-02	0.000000e+00	-2.608839e-02	1.870135e-01	-5.300194e-08	1.336870e-01	-8.662757e-02	-5.613389e-02	-1.601417e-01	-3.358236e-04	-1.403020e-01	-1.734697e-02	9.290135e-02	4.238536e-04	1.627494e-04	5.684278e-04	2.199839e-01	2.393765e-02	-6.095211e-01	-5.236683e-01	4.891537e-04	3.904177e-03	4.202792e-01	-8.539141e-02	3.128820e-02	-1.071918e-02	-4.191882e-03	-2.042510e-03	-5.718282e-02	6.019530e-04	-3.622582e-02	-8.286691e-04	3.614273e-03	2.543534e-03	3.284680e-02	-4.748240e-04	-8.145796e-02	-4.113624e-01	-8.809047e-01	1.485056e-01	3.880904e-01	2.119646e-01	1.181633e-03	-3.908593e-02	-8.176177e-02	0.000000e+00	-1.031217e-07	-2.230513e-08	-5.982261e-02	-6.658731e-03	-1.434722e-01	0.000000e+00	-4.136476e-08	-3.533608e-02	-8.841444e-08	0.000000e+00	2.021419e-01	2.410903e-01	-8.657467e-02	2.916514e-03	1.672026e-01	-1.060901e-01
-7.946749e-02	1.714672e-03	4.740797e-02	0.000000e+00	5.473125e-02	1.148694e-01	8.536024e-02	-3.915457e-02	-1.829581e-02	8.197886e-04	8.726878e-04	9.282858e-04	-2.407894e-01	9.082541e-03	3.046829e-02	6.864122e-04	9.334632e-02	5.611511e-02	-2.104869e-02	3.961237e-02	-1.864378e-06	0.000000e+00	0.000000e+00	7.095328e-09	-9.455718e-09	7.269443e-02	-1.882630e-01	0.000000e+00	-1.248823e-01	0.000000e+00	-5.221474e-03	1.361907e-02	2.605802e-03	4.065492e-08	-8.641706e-02	5.942348e-04	-2.466233e-08	-7.843078e-03	-2.952311e-05	0.000000e+00	0.000000e+00	0.000000e+00	0.000000e+00	0.000000e+00	0.000000e+00	-5.391001e-03	-1.265049e-01	1.548590e-01	-5.107690e-06	-4.716045e-04	-1.355931e-01	-5.243707e-02	1.229317e-03	-6.925641e-06	9.571214e-07	1.460631e-08	1.174395e-03	2.079735e-02	-1.678683e-06	0.000000e+00	0.000000e+00	-1.159273e-02	-2.102862e-08	2.284665e-04	-7.389646e-02	1.320053e-05	-1.495345e-01	-2.188433e-06	-1.682714e-04	-3.538952e-07	-2.767074e-06	4.414277e-06	2.547197e-08	1.441922e-07	-1.750668e-01	6.049722e-08	-9.772723e-05	-2.704754e-06	0.000000e+00	0.000000e+00	0.000000e+00	-1.977476e-05	0.000000e+00	-6.694627e-03	-1.885166e-02	-4.353391e-03	-6.593804e-07	-1.023974e-04	2.660017e-07	-2.957850e-08	9.368771e-03	4.362452e-05	-2.602466e-03	2.578169e-06	-7.341085e-09	-2.722685e-02	-2.786038e-08	0.000000e+00	0.000000e+00	0.000000e+00	0.000000e+00	-2.865361e-08	1.378624e-03	-1.963585e-06	3.880888e-04	-3.468873e-07	-2.699921e-06	0.000000e+00	-6.095071e-04	0.000000e+00	7.340993e-06	-8.369636e-07	-1.801236e-03	-3.956143e-02	-8.935392e-02	-2.385070e-02	-6.709004e-02	0.000000e+00	-1.097653e-01	-7.218011e-03	-3.415927e-02	-4.034541e-04	-1.736404e-03	1.325431e-07	1.730249e-02	1.536555e-03	2.082499e-02	-1.397552e-02	-2.711867e-02	1.004101e-04	8.967510e-02	3.504010e-02	1.175426e-03	1.027385e-03	-5.520337e-02	-1.118048e-01	-7.968591e-02	-5.710187e-02	-1.066009e-01	-4.636212e-08	7.935182e-05	1.165114e-02	5.537780e-04	6.167462e-03	4.404324e-03	9.662774e-07	-2.447944e-02	-5.825080e-02	3.376174e-05	2.315337e-02	4.260210e-02	-5.324361e-05	1.453411e-06	9.237836e-07	0.000000e+00	0.000000e+00	-3.301906e-07	0.000000e+00	0.000000e+00	-1.379474e-08	2.739304e-07	-3.499415e-06	-1.738179e-03	-3.598917e-02	-1.240623e-01	-8.874640e-02	2.161293e-04	0.000000e+00	1.336844e-07	1.280526e-08	-1.740220e-06	5.345343e-02	2.086799e-02	4.273111e-08	-8.392291e-07	2.946481e-02	-7.465184e-07	-1.034375e-01	2.016619e-04	1.228229e-05	-7.112826e-05	1.518260e-06	-1.153101e-02	8.546593e-05	1.486918e-02	6.996126e-03	-9.145419e-05	-1.924531e-02	-4.230243e-02	1.558663e-05	1.558166e-02	2.978054e-03	5.047895e-02	1.003695e-01	3.220430e-02	3.239832e-02	2.625222e-04	1.022844e-03	-1.102769e-02	4.791393e-05	-2.249759e-02	-1.641453e-06	-2.252100e-04	1.296613e-02	5.351995e-02	-1.395799e-04	-6.677700e-02	-3.793582e-02	8.291373e-05	8.861232e-02	0.000000e+00	0.000000e+00	0.000000e+00	-1.591337e-06	0.000000e+00	0.000000e+00	-4.315042e-04	-1.613121e-01	2.001844e-06	1.716074e-07	-1.061476e-01	-9.507881e-08	2.966281e-03	3.212927e-07	-5.948716e-02	1.686068e-03	1.770630e-07	-4.378905e-03
-3.265851e-01	-2.185236e-02	-1.799048e-05	-1.623454e-01	1.602856e-02	-4.751152e-03	3.661050e-04	4.283589e-04	-7.634254e-02	-2.748914e-02	-1.468914e-03	8.978613e-02	4.666928e-02	7.803283e-02	6.183127e-02	-7.702180e-03	3.842912e-02	2.340365e-02	4.342996e-04	-8.637175e-03	-7.461516e-07	-2.338815e-03	-8.614251e-03	-5.840412e-02	-2.180332e-02	2.652092e-08	3.686446e-06	-4.379651e-02	-1.066585e-06	-6.836973e-02	-2.997066e-02	-9.149187e-07	2.450336e-02	1.673634e-02	-1.074684e-08	8.786540e-03	4.343693e-02	-5.559483e-05	3.012864e-02	-8.319840e-02	0.000000e+00	-2.222006e-04	0.000000e+00	-1.158011e-01	-6.521494e-02	-6.384187e-07	-3.274519e-08	0.000000e+00	-1.998839e-02	-5.798948e-09	-1.158957e-08	2.396536e-07	3.086821e-03	-6.966016e-06	1.393139e-02	2.579083e-03	-9.965509e-02	-2.635284e-02	-5.535740e-03	-4.380223e-02	-2.001257e-02	0.000000e+00	2.147033e-05	-5.585444e-02	9.371389e-09	-2.936739e-03	-9.466389e-02	-6.215823e-06	-1.884779e-07	0.000000e+00	1.001820e-03	1.061290e-02	0.000000e+00	5.008230e-03	1.291488e-02	-2.693132e-04	1.094385e-02	-1.998885e-01	-6.906273e-02	-3.087489e-08	-3.685003e-06	2.702564e-02	7.278502e-06	-1.105126e-02	8.848477e-07	-7.700265e-02	-2.881387e-03	-2.872385e-09	-1.410215e-01	-5.255406e-07	8.378065e-03	-1.843677e-01	1.267447e-04	4.175547e-03	-1.748225e-01	-1.771612e-03	-5.484678e-04	-2.164675e-02	-4.791802e-02	0.000000e+00	-2.515649e-02	1.644473e-02	0.000000e+00	-7.308736e-04	-3.043138e-03	-6.750023e-02	2.894657e-07	-8.126703e-08	-3.807111e-07	1.156714e-04	8.663721e-06	0.000000e+00	1.934948e-01	-9.106788e-03	1.937691e-02	1.045685e-02	4.458420e-02	-2.266956e-05	7.971070e-02	1.282036e-02	8.052090e-03	6.977913e-03	-7.063514e-02	-9.889570e-03	-8.133809e-05	-1.702566e-06	-1.897177e-01	3.450294e-02	-1.003428e-04	-3.093857e-02	-1.848573e-01	-1.194747e-02	-1.735493e-06	-1.169603e-03	-1.007446e-03	2.184325e-07	8.445665e-03	-7.134994e-06	-2.480863e-05	5.837981e-03	1.112467e-03	1.544588e-03	5.962453e-03	2.649995e-06	1.094493e-03	1.189009e-02	-4.761493e-07	8.828746e-03	-2.989886e-03	-5.566521e-02	-1.202574e-01	9.837860e-08	-6.907968e-04	1.399065e-01	0.000000e+00	-8.952996e-08	-7.716865e-06	-3.518366e-02	-1.076570e-05	-4.052879e-04	-1.528864e-06	-6.759324e-02	7.325670e-03	0.000000e+00	0.000000e+00	-4.484047e-02	1.688074e-06	-8.897716e-05	1.222084e-03	-3.561668e-06	-2.117968e-06	1.008547e-02	7.027777e-02	-8.670520e-02	-5.954428e-02	-3.245092e-04	-9.992631e-04	-2.177455e-02	-2.381719e-03	3.360109e-02	1.457920e-03	1.090948e-03	-7.689523e-06	-3.569911e-02	-7.041935e-02	-5.720855e-02	8.373276e-04	3.444230e-04	3.572151e-03	1.059396e-03	-4.997794e-03	-3.883674e-03	7.633543e-05	4.164877e-04	-7.975123e-04	1.697697e-03	-8.617134e-04	-2.079243e-03	-1.096409e-02	8.317624e-03	3.661885e-03	4.169998e-03	1.194448e-02	-5.724349e-02	-9.487758e-02	1.963098e-02	1.227318e-02	6.021166e-04	1.324391e-03	-1.469712e-02	-3.672924e-03	0.000000e+00	-2.519075e-04	-1.333601e-02	-1.035713e-01	-4.222774e-02	-2.272443e-02	-6.529693e-03	-2.713760e-02	-5.186455e-05	6.857828e-09	-6.531097e-02	1.170281e-01	1.273090e-01	-7.670222e-02	3.104504e-06	5.714397e-03	-3.218104e-05
-3.078305e-01	1.157246e-02	1.182632e-02	1.884877e-02	9.607355e-03	2.307868e-03	7.985258e-03	7.147118e-02	0.000000e+00	0.000000e+00	0.000000e+00	5.038885e-02	4.106776e-09	-5.496458e-03	7.702072e-03	-2.245436e-01	3.806723e-02	0.000000e+00	2.743600e-02	-1.823740e-07	-8.379417e-02	-2.326586e-02	-4.991636e-06	-2.093604e-01	-1.390342e-02	7.951889e-02	0.000000e+00	0.000000e+00	0.000000e+00	0.000000e+00	3.297740e-07	0.000000e+00	5.004336e-03	8.379999e-02	0.000000e+00	0.000000e+00	1.393218e-02	-1.153848e-01	-1.126193e-01	-7.381862e-03	-9.639003e-02	1.446776e-08	-1.262653e-05	1.252614e-03	0.000000e+00	0.000000e+00	0.000000e+00	5.464242e-04	0.000000e+00	3.463618e-02	0.000000e+00	-1.951742e-04	2.126091e-05	0.000000e+00	7.582445e-02	5.456591e-08	-3.075176e-01	-2.046037e-01	-3.313830e-02	-6.128670e-04	1.152444e-05	0.000000e+00	0.000000e+00	0.000000e+00	0.000000e+00	0.000000e+00	0.000000e+00	1.015147e-04	7.440112e-07	-2.811719e-04	0.000000e+00	0.000000e+00	4.711010e-02	-2.221249e-01	-2.039648e-01	-4.154499e-02	-8.245842e-02	-5.541467e-07	3.651366e-06	7.993265e-02	0.000000e+00	0.000000e+00	0.000000e+00	0.000000e+00	2.874743e-08	6.365944e-02	6.599545e-08	5.354905e-02	0.000000e+00	0.000000e+00	6.733991e-02	-1.827437e-01	-1.396510e-02	-2.336477e-05	-2.599023e-01	2.533946e-06	-9.344345e-02	-3.304734e-04	0.000000e+00	0.000000e+00	0.000000e+00	0.000000e+00	0.000000e+00	1.642710e-08	0.000000e+00	1.447582e-01	0.000000e+00	0.000000e+00	1.042156e-02	5.871441e-03	-5.448907e-02	1.219633e-04	-9.593363e-03	-4.325792e-06	1.176626e-02	2.794675e-02	-6.314963e-02	0.000000e+00	2.914665e-07	7.285698e-07	-1.339661e-07	-2.841558e-03	1.399428e-03	1.216413e-01	-3.562182e-08	4.517453e-08	5.864216e-02	1.205974e-02	8.590355e-03	8.744284e-03	-1.211821e-02	7.648590e-04	-2.889358e-03	-1.130320e-02	1.573385e-01	0.000000e+00	1.821945e-04	-2.892950e-06	-1.818098e-02	-5.000218e-03	7.919078e-04	-2.790863e-02	4.128712e-02	0.000000e+00	2.560569e-02	6.071561e-07	-6.566186e-02	-1.325257e-04	-2.350045e-05	-1.239384e-01	-1.857297e-02	2.687691e-06	0.000000e+00	0.000000e+00	0.000000e+00	0.000000e+00	0.000000e+00	0.000000e+00	0.000000e+00	1.409470e-06	0.000000e+00	0.000000e+00	-6.106106e-03	3.217399e-04	1.964550e-03	8.346661e-04	1.131921e-02	1.316285e-03	4.610713e-04	2.361769e-02	0.000000e+00	8.213552e-09	0.000000e+00	0.000000e+00	-2.023008e-02	-4.867100e-02	-6.967369e-02	-4.359260e-01	0.000000e+00	0.000000e+00	-1.072372e-03	5.495375e-04	1.231467e-02	3.497119e-03	9.779294e-03	2.269189e-02	1.572883e-03	-1.862710e-02	-2.941478e-03	0.000000e+00	-1.251983e-05	-9.173628e-07	1.340105e-03	6.319816e-05	-6.016353e-02	-5.269989e-01	0.000000e+00	0.000000e+00	7.722165e-02	-1.488713e-01	-8.493255e-02	-2.859205e-01	-2.449728e-01	-5.911086e-06	-6.223347e-07	1.526772e-02	0.000000e+00	0.000000e+00	0.000000e+00	0.000000e+00	0.000000e+00	8.213552e-09	3.683043e-05	2.765064e-01	0.000000e+00	0.000000e+00
-8.122570e-01	-4.910843e-02	-3.555718e-03	2.210522e-01	-2.815152e-01	-7.140961e-02	2.667860e-01	1.465520e-01	3.674781e-02	1.072065e-01	-2.011682e-03	1.488648e-01	2.395228e-01	-4.618600e-01	-2.482412e-01	-1.241625e-01	1.911429e-01	-4.865070e-02	6.859952e-02	-6.666098e-02	-2.286316e-02	1.704603e-01	-8.862916e-02	-2.159974e-01	-1.615817e-01	2.408589e-01	1.430111e-02	-1.048234e-01	6.239631e-02	1.151956e-01	-4.817184e-02	-9.889849e-02	5.418178e-03	1.088550e-01	5.354978e-02	-4.837654e-02	9.285248e-02	-1.589697e-01	2.576561e-01	-2.710664e-02	1.117269e-01	-3.682688e-02	-4.379517e-02	-2.054486e-02	-1.555169e-02	2.291771e-02	-1.420640e-01	8.408325e-02	-8.263104e-02	3.139132e-02	-8.900729e-02	-1.878469e-01	2.113214e-01	-1.143419e-01	9.463966e-02	9.821365e-02	-1.253790e-01	9.279337e-02	-2.300009e-01	-6.716836e-02	-6.957701e-02	1.223725e-01	3.948380e-02	-1.964568e-02	-1.940970e-01	-1.090114e-01	5.407791e-02	1.998917e-01	-3.597797e-02	2.706765e-02	-1.672080e-01	1.708234e-01	1.098337e-01	2.613663e-01	-2.047595e-02	-2.382876e-01	-5.404283e-02	-1.489458e-01	-9.976406e-02	2.440760e-01	-8.194547e-02	-2.303918e-02	-1.407543e-01	-2.108744e-02	-1.923817e-01	-2.211014e-01	-1.512993e-01	1.515125e-01	-3.141292e-03	2.941724e-01	7.742008e-02	-1.548410e-01	-9.841690e-03	1.990410e-02	3.553190e-04	-5.415816e-02	-6.339663e-03	-1.248162e-01	-6.393466e-02	1.646915e-01	-1.090311e-01	-1.036040e-01	-8.675801e-02	-3.419735e-02	3.556025e-02	7.788150e-02	-9.628651e-02	2.049808e-01	3.900751e-01	-7.889561e-02	4.119407e-02	-3.043230e-01	-4.803555e-02	-1.404714e-02	2.684653e-01	1.835269e-01	-1.092982e-01	6.347559e-02	5.626589e-02	2.470806e-01	-8.233796e-02	2.815831e-02	-4.072605e-02	-4.324021e-02	-2.157710e-01	-1.365019e-01	-8.562126e-02	2.563004e-01	3.821262e-02	-2.917280e-01	-5.045485e-01	-5.172976e-01	2.342125e-01	2.431943e-01	3.379735e-03	-1.090968e-01	-1.193425e-01	3.811974e-02	5.929094e-02	-8.464325e-02	1.177129e-01	2.322597e-01	1.169557e-01	-1.054786e-02	2.697244e-02	2.175076e-02	2.790307e-01	-2.863349e-02	1.543849e-01	-3.254482e-01	-6.308598e-01	2.392853e-01	1.636138e-02	-2.160287e-02	1.139141e-01	7.126922e-02	4.271905e-02	6.388334e-02	-1.055005e-01	-6.534733e-02	-5.278256e-02	-2.090323e-02	5.806866e-03	-7.451263e-02	-8.071876e-02	7.592965e-02	4.175282e-02	-1.489265e-01	1.985944e-02	2.658013e-01	-1.276665e-01	6.687270e-02	-4.576839e-02	-2.494389e-02	-9.995091e-02	4.067651e-03	-8.560872e-02	-5.313721e-02	9.721858e-02	1.868847e-01	-1.790179e-01	2.505586e-03	-6.437471e-03	9.106816e-02	-5.067372e-01	-6.608553e-01	-1.395083e-01	-1.467252e-02	4.088588e-01	-5.566884e-02	2.689759e-02	1.998281e-01	-1.164587e-01	-1.223895e-01	2.193809e-03	1.102900e-01	7.378290e-02	5.593472e-02	2.964966e-01	-2.343344e-02	7.290493e-02	1.265905e-01	-7.743329e-02	-4.583858e-01	-8.461557e-01	2.898881e-01	4.189873e-01	2.979378e-01	2.087222e-01	-1.410953e-01	7.577981e-02	1.337383e-01	3.676300e-02	-7.521374e-02	7.502326e-03	1.540291e-01	-6.983046e-02	-2.409170e-02	3.761092e-02	7.783815e-02	-1.101466e-02	-4.987689e-02	9.464622e-02	-1.515729e-01	2.267410e-01	-3.964133e-02	-3.845758e-01	5.655784e-03
-3.123218e-08	6.775086e-03	0.000000e+00	8.213551e-08	5.661245e-02	0.000000e+00	2.227748e-07	4.339700e-06	9.225666e-06	1.295271e-03	4.409318e-06	1.971238e-03	4.020459e-02	8.664464e-03	4.707118e-03	5.855782e-04	1.349892e-02	-1.322094e-01	-8.645233e-03	9.026157e-07	0.000000e+00	0.000000e+00	0.000000e+00	0.000000e+00	0.000000e+00	0.000000e+00	-2.172594e-02	-8.444121e-06	1.862508e-06	-2.089148e-05	-1.498224e-08	-1.322243e-01	7.057775e-03	1.346061e-03	-5.540779e-10	-1.156384e-06	6.169155e-03	-6.547822e-05	-1.271412e-02	4.106776e-09	0.000000e+00	0.000000e+00	0.000000e+00	7.355291e-02	0.000000e+00	-4.001256e-04	-1.291855e-01	2.341155e-09	-1.930847e-05	-2.917324e-07	3.424485e-07	-1.960683e-06	1.387773e-01	-6.123716e-02	-1.852881e-07	-1.589104e-07	-1.843254e-02	2.420839e-07	0.000000e+00	0.000000e+00	0.000000e+00	-5.616400e-08	0.000000e+00	0.000000e+00	-3.710468e-07	-5.398883e-02	1.249848e-08	-2.961243e-07	-1.293020e-01	-6.047802e-03	1.976594e-07	3.511058e-03	0.000000e+00	1.673689e-07	-1.807919e-05	9.309008e-07	1.810453e-05	7.829972e-02	0.000000e+00	0.000000e+00	-5.577086e-07	1.259880e-07	0.000000e+00	-6.151259e-03	-2.245959e-03	-3.063167e-05	-3.714854e-07	-5.722120e-02	-2.098839e-03	-6.191970e-04	2.045897e-03	1.313920e-06	-1.032524e-04	-2.509557e-06	-5.635785e-07	5.454577e-03	0.000000e+00	0.000000e+00	0.000000e+00	0.000000e+00	0.000000e+00	0.000000e+00	-1.288841e-03	-5.313327e-02	-6.748489e-02	0.000000e+00	-1.629043e-05	-1.100138e-07	9.394346e-08	2.745484e-02	-5.260149e-02	-4.942265e-08	-1.971238e-07	-1.236267e-06	-1.666023e-03	9.547293e-07	0.000000e+00	-8.394216e-03	-1.068670e-01	-1.478003e-01	-5.617721e-04	2.691014e-04	-2.231330e-04	-4.584519e-05	-4.608166e-04	-7.223827e-06	-2.586738e-04	-1.381720e-01	-2.161814e-04	-1.500255e-04	6.665571e-02	2.050520e-02	-2.985634e-04	9.707316e-03	-2.496848e-02	0.000000e+00	-6.053481e-02	-9.946884e-04	-5.556993e-07	-2.944706e-03	-2.891970e-04	-4.978790e-04	1.166570e-06	1.433087e-02	5.095787e-06	-1.044389e-04	-2.083186e-02	-1.281150e-01	1.015116e-05	2.143010e-05	7.290941e-03	-4.629992e-04	2.669479e-06	0.000000e+00	0.000000e+00	0.000000e+00	1.114295e-06	0.000000e+00	4.106776e-09	-1.450440e-02	-6.232867e-08	-1.579371e-07	3.677765e-02	-4.027560e-06	-4.250133e-02	-9.623570e-07	7.595962e-07	-6.117134e-07	-1.584447e-06	-1.259233e-06	-1.424952e-05	2.642141e-04	2.852641e-02	0.000000e+00	3.394943e-02	-7.267447e-05	6.067710e-06	6.844952e-04	1.543883e-02	9.349877e-06	9.660517e-06	-5.092796e-06	-2.760001e-02	-6.728016e-07	4.676146e-04	4.318590e-04	-2.185477e-02	-1.510596e-02	-1.492813e-01	2.554914e-04	-8.575496e-05	-1.810638e-05	0.000000e+00	-1.856220e-06	1.206270e-04	-6.154137e-07	4.181473e-06	-1.193448e-04	4.561334e-03	6.502249e-06	-1.007532e-05	2.171975e-03	2.504629e-04	2.650617e-03	-1.108927e-03	5.563106e-06	-1.353360e-01	-6.775203e-02	5.843398e-04	-3.135129e-05	0.000000e+00	0.000000e+00	0.000000e+00	0.000000e+00	0.000000e+00	0.000000e+00	-4.215796e-02	-1.986560e-01	-4.176355e-06	-3.455044e-03	-1.907618e-07	0.000000e+00	2.813256e-05	2.714277e-05	2.522242e-05	1.277970e-01	2.069325e-02	-1.437017e-01
-1.366179e-01	6.810323e-04	3.044535e-03	1.779738e-03	2.280192e-03	3.250940e-03	5.085540e-03	1.937372e-03	9.196696e-04	5.777767e-03	2.613842e-03	-2.821330e-02	1.458149e-03	-5.820605e-02	3.792235e-03	3.489868e-03	1.228614e-02	1.405342e-02	-1.010440e-02	-1.231550e-03	-7.277859e-02	-1.632755e-05	-5.799525e-02	-1.303598e-01	1.033149e-01	-1.155415e-06	-2.757757e-07	-5.245805e-05	-1.230558e-07	-3.271968e-08	-1.697154e-03	-8.938916e-05	-2.354489e-04	-7.876385e-05	7.494408e-02	1.107371e-02	1.518381e-02	0.000000e+00	4.063249e-08	-4.757116e-02	0.000000e+00	0.000000e+00	-4.461046e-06	-1.433013e-07	0.000000e+00	2.592103e-03	-8.238553e-04	-4.420555e-04	0.000000e+00	6.673962e-03	-4.460381e-02	1.341628e-05	-1.073059e-07	-4.015915e-02	4.819189e-07	1.502126e-03	-7.350913e-06	-2.924228e-02	-1.109372e-01	-7.122854e-07	-1.074997e-08	1.619953e-08	-1.291094e-02	-9.150436e-07	-1.429942e-08	-4.245905e-02	-1.050934e-07	5.854398e-08	-8.426398e-02	2.237821e-08	-5.861659e-07	1.326427e-07	-8.249703e-07	5.676474e-02	9.552412e-07	-6.724522e-06	-8.823501e-07	-3.820615e-07	1.422333e-07	-1.329006e-08	-9.052111e-03	-6.310950e-03	-2.663014e-03	-1.052239e-03	-2.179249e-03	1.531881e-08	0.000000e+00	-2.367483e-07	-9.163875e-02	-4.948742e-05	5.722730e-02	-1.368264e-04	-2.340565e-05	4.036290e-02	-1.661492e-01	-1.761107e-01	-3.486740e-03	-3.240283e-03	1.206485e-01	-1.330908e-02	-1.257372e-02	-6.269340e-02	-2.385616e-07	-1.104777e-07	-3.783252e-02	-2.217652e-08	1.089534e-07	0.000000e+00	-4.112296e-03	2.710674e-01	1.010566e-07	1.176553e-05	1.124171e-08	-1.164995e-01	1.234053e-03	8.156257e-02	-9.006043e-02	-1.880439e-02	1.181633e-01	9.288154e-04	4.558017e-04	6.664688e-04	-6.034934e-03	-2.179085e-05	-8.926418e-02	-1.046787e-03	-5.194189e-02	-7.434649e-03	-7.393385e-03	-7.914685e-02	6.635990e-02	1.137022e-01	1.039162e-03	1.288479e-02	-1.641646e-02	1.116284e-03	2.733503e-03	-1.480572e-02	-5.390887e-02	-2.353981e-02	6.233367e-03	6.882470e-03	2.632205e-03	7.200975e-02	1.347689e-02	3.886921e-03	-5.417233e-02	-3.325437e-02	1.100963e-01	8.574494e-02	1.021287e-01	8.025507e-03	-5.294144e-02	-5.150268e-02	-2.513340e-07	0.000000e+00	-4.241351e-06	-5.516082e-08	-4.724503e-06	2.228564e-06	0.000000e+00	0.000000e+00	0.000000e+00	7.095328e-09	2.485176e-04	9.532713e-05	-9.553403e-08	-7.776841e-02	4.967741e-06	-1.803013e-08	-4.697144e-08	4.647530e-04	3.477157e-04	-1.389818e-06	2.050907e-05	3.667344e-04	4.310681e-04	5.227519e-05	2.402451e-03	1.931931e-03	-1.058759e-01	-1.311648e-03	2.684051e-05	9.074418e-05	4.888589e-02	5.386642e-02	6.280972e-05	-3.329645e-02	1.826069e-02	-1.229065e-02	1.615774e-03	6.762820e-04	1.254127e-04	1.680291e-04	7.174543e-04	1.548161e-03	2.783326e-03	-1.781840e-02	8.446991e-04	2.952846e-03	1.626615e-04	9.596489e-04	3.513611e-02	2.222864e-01	5.507121e-02	-4.963258e-03	-1.355653e-02	-5.159318e-02	4.202684e-03	-1.402790e-01	-1.328625e-02	3.028131e-08	-5.608304e-07	-1.592396e-05	-3.172007e-06	-3.129468e-08	2.727302e-08	-6.870870e-06	1.777728e-04	1.695701e-02	-4.896491e-03	-3.545197e-06	-5.898555e-05	-9.420446e-04	-2.543764e-06	2.251829e-02	1.784814e-02	9.340030e-06
0.000000e+00	-2.211798e-02	5.799862e-03	2.770070e-03	-3.207263e-03	-3.159591e-02	4.274782e-02	2.511268e-01	0.000000e+00	6.725749e-07	8.624229e-08	0.000000e+00	0.000000e+00	4.887063e-08	4.709057e-06	1.261075e-01	-1.973043e-01	0.000000e+00	0.000000e+00	-7.388028e-03	8.255617e-07	1.596973e-06	-2.338982e-01	-1.052354e-01	0.000000e+00	-5.475292e-06	1.578182e-02	0.000000e+00	0.000000e+00	0.000000e+00	0.000000e+00	0.000000e+00	4.574946e-07	2.608357e-03	-4.883066e-07	2.114944e-01	4.946688e-02	0.000000e+00	-3.283565e-03	-3.468399e-02	5.469157e-08	-2.565574e-07	-1.704053e-08	-1.165976e-01	-1.113841e-01	1.782485e-02	0.000000e+00	0.000000e+00	0.000000e+00	0.000000e+00	0.000000e+00	0.000000e+00	4.189800e-02	0.000000e+00	1.120210e-08	0.000000e+00	0.000000e+00	-1.492450e-02	-3.374019e-04	-4.649152e-07	1.237977e-07	-3.530380e-02	-2.378932e-01	2.104806e-03	5.847817e-02	0.000000e+00	0.000000e+00	0.000000e+00	0.000000e+00	0.000000e+00	0.000000e+00	0.000000e+00	0.000000e+00	7.126265e-02	0.000000e+00	0.000000e+00	-6.608239e-03	-1.400468e-01	-1.178083e-01	-2.083680e-05	8.425224e-07	-3.645272e-06	-6.286572e-07	1.406813e-02	1.820345e-03	0.000000e+00	0.000000e+00	0.000000e+00	0.000000e+00	1.454209e-07	4.370006e-06	4.789167e-07	-6.047738e-04	0.000000e+00	0.000000e+00	-7.904109e-02	-6.271558e-05	-1.505435e-01	-3.374461e-08	3.404608e-04	1.494930e-06	-7.468149e-07	1.121846e-02	0.000000e+00	0.000000e+00	0.000000e+00	0.000000e+00	0.000000e+00	0.000000e+00	0.000000e+00	0.000000e+00	-1.656444e-03	0.000000e+00	1.497907e-05	6.526506e-02	5.996737e-03	-5.327501e-06	-9.191812e-03	7.816308e-07	-1.249891e-06	-1.373007e-02	-6.919017e-02	-1.249048e-04	1.040836e-05	9.435575e-03	6.597814e-02	0.000000e+00	-1.964772e-02	-1.419461e-01	3.859728e-03	1.635071e-01	6.071241e-07	0.000000e+00	6.322563e-02	1.468987e-02	-6.642660e-03	6.362291e-03	-5.259734e-02	-1.015142e-02	-6.604518e-03	-8.111010e-02	7.848651e-05	-4.061945e-07	3.300190e-07	0.000000e+00	0.000000e+00	0.000000e+00	-1.384454e-01	6.998913e-02	4.965912e-03	8.462991e-04	6.314545e-08	-1.216423e-01	-3.931432e-02	-1.599158e-08	-1.767540e-07	2.040409e-01	-2.416929e-03	-6.501770e-06	7.607865e-04	0.000000e+00	0.000000e+00	0.000000e+00	0.000000e+00	0.000000e+00	0.000000e+00	1.388090e-07	0.000000e+00	0.000000e+00	0.000000e+00	0.000000e+00	-8.389827e-03	-2.642845e-02	6.950510e-02	2.743243e-03	1.305074e-01	6.629497e-04	3.491174e-05	-6.325415e-02	-6.007504e-06	0.000000e+00	0.000000e+00	0.000000e+00	0.000000e+00	0.000000e+00	-1.855968e-01	-1.916611e-01	-2.976842e-01	0.000000e+00	-3.382808e-09	2.811041e-02	-4.099747e-04	3.576945e-03	2.208725e-03	6.196990e-04	2.256338e-02	2.463027e-04	-1.057937e-02	1.794918e-07	0.000000e+00	-3.300424e-06	-1.820595e-07	3.574780e-02	8.083658e-02	1.177253e-01	-3.085366e-01	-5.616165e-01	-1.109056e-01	0.000000e+00	-1.101834e-01	-1.289397e-01	-1.034101e-07	-9.139443e-04	-3.659396e-05	-1.627881e-01	-2.871784e-05	5.770080e-02	5.749486e-08	0.000000e+00	0.000000e+00	0.000000e+00	0.000000e+00	1.375974e-06	1.291929e-02	4.556827e-07	2.263206e-01	0.000000e+00	0.000000e+00
-1.453535e+00	8.066059e-02	7.779077e-02	1.358300e-01	1.612887e-02	3.269605e-02	2.335209e-02	-1.054545e-01	3.268965e-01	2.771513e-02	3.063695e-01	3.012128e-01	-9.305465e-04	7.391433e-02	-2.534659e-01	1.933318e-01	1.546303e-01	-1.585469e-01	7.142763e-02	-2.228143e-01	-2.811088e-02	-1.383958e-02	-2.646481e-02	-5.120345e-02	1.395272e-01	-8.510632e-02	-7.226985e-02	-7.264960e-02	-1.496365e-01	-9.955284e-02	-4.801170e-02	-4.638335e-02	-1.316810e-01	3.585200e-01	5.754513e-02	2.170023e-01	2.215487e-01	-8.891400e-02	4.276620e-02	-1.275095e-02	-6.201653e-03	-1.145391e-02	-2.244547e-02	-3.142281e-02	-4.597434e-02	-3.485466e-02	-9.215953e-02	1.728338e-02	-7.942709e-03	5.546360e-03	-8.040433e-02	1.246009e-01	5.088825e-02	-8.875224e-03	-1.720369e-01	2.380130e-01	5.526014e-02	-1.184611e-01	-1.906851e-02	-9.211150e-03	-1.688170e-02	-3.337378e-02	5.497118e-02	-6.896444e-02	-5.241573e-02	-4.211740e-02	-1.226823e-01	-6.281441e-02	-2.529032e-01	-1.226518e-01	3.944789e-01	2.651278e-01	-6.113351e-02	2.665660e-01	8.919113e-02	-7.399019e-02	2.225803e-01	-3.397133e-02	-1.667140e-02	7.388364e-02	4.110213e-02	8.678037e-03	1.478715e-01	-1.003662e-01	-1.631185e-01	-2.395983e-01	-2.080689e-01	-2.362626e-01	-1.473367e-01	1.045306e-01	2.608609e-01	-4.501185e-02	3.173214e-01	1.616678e-01	-1.412128e-01	-2.938727e-01	-1.459880e-02	-7.131874e-03	-1.325364e-02	-2.622865e-02	-3.631949e-02	4.484524e-02	-4.438666e-02	-1.096540e-01	-1.137213e-01	4.267208e-02	-2.308283e-01	-9.945300e-02	-1.208729e-01	3.298721e-01	1.195676e-01	3.832822e-01	2.240400e-01	-5.778194e-02	2.534537e-01	2.898489e-01	1.007337e-01	1.920331e-01	1.752693e-01	8.538835e-02	3.727151e-02	9.440655e-02	-2.247002e-01	7.149755e-02	-6.745965e-02	7.049521e-02	5.220820e-02	-4.073094e-03	7.119823e-02	-1.410011e-01	-4.894827e-01	-6.558031e-01	6.839470e-02	1.887094e-01	2.554575e-02	6.070197e-02	2.111632e-01	-3.827448e-02	-1.388500e-01	-1.347512e-01	2.092263e-01	2.145287e-01	1.500275e-01	2.693431e-01	3.747189e-01	8.684815e-02	5.383748e-02	2.592399e-02	4.409690e-02	-5.316067e-01	-8.992454e-01	-4.050855e-02	-6.431174e-02	-9.406230e-03	-4.513892e-03	-8.535415e-03	-1.711945e-02	-2.642380e-02	-3.734648e-02	-2.737385e-02	-7.858846e-02	-6.754083e-02	-8.361879e-02	-5.331795e-02	-7.228840e-02	1.786151e-01	3.564028e-01	-7.761724e-02	-1.148145e-01	1.414986e-01	-4.183488e-02	2.304143e-01	-5.164708e-02	2.238779e-02	-4.128190e-01	-1.021247e-01	1.122369e-01	-4.595591e-02	-8.982958e-02	1.285478e-01	2.617833e-01	5.937137e-02	2.318946e-01	3.148763e-01	-2.142917e-01	-5.947306e-01	-3.252661e-02	-2.873508e-02	2.002360e-01	7.634955e-03	2.831296e-01	-1.829176e-01	-1.850343e-01	-2.439220e-01	2.537166e-02	-1.082145e-01	1.781390e-01	1.204925e-01	1.858586e-01	1.772793e-01	1.398781e-01	7.835069e-02	3.113411e-01	-1.541698e-01	-7.123604e-01	1.515401e-01	1.816499e-01	-7.439544e-04	3.681030e-01	-8.075297e-02	-2.264119e-02	-1.066495e-02	-2.103257e-02	-3.901955e-02	-4.831277e-02	-6.405075e-02	1.510056e-01	6.261677e-02	8.388766e-02	-1.439998e-01	-1.329924e-01	-1.039953e-01	9.160315e-02	6.604425e-02	-6.414589e-02	4.896811e-02	2.822205e-01	-6.601486e-02
-6.604943e-02	7.989743e-04	-1.389894e-08	0.000000e+00	6.096984e-04	6.487533e-04	-1.647601e-02	1.025531e-02	1.716715e-03	3.908056e-03	3.009480e-03	3.755187e-02	1.891048e-02	-1.091205e-01	1.101999e-01	-2.848079e-03	-3.873736e-02	-3.697240e-07	0.000000e+00	0.000000e+00	0.000000e+00	0.000000e+00	-2.004314e-01	-1.336904e-02	-5.056774e-06	-1.370983e-07	-7.420330e-02	-6.883394e-05	1.575175e-01	5.653179e-02	4.334836e-07	-1.042953e-07	7.373154e-04	-2.944915e-02	0.000000e+00	0.000000e+00	0.000000e+00	0.000000e+00	8.213552e-09	3.633763e-08	-6.485537e-04	-7.025028e-08	-9.476789e-08	-1.520939e-06	-2.695612e-02	3.385713e-05	5.450041e-04	-7.568515e-03	0.000000e+00	1.687844e-07	-1.958419e-01	0.000000e+00	0.000000e+00	0.000000e+00	0.000000e+00	0.000000e+00	-4.609383e-02	-6.386661e-02	0.000000e+00	-9.117764e-07	3.772635e-06	-7.746220e-08	-2.067823e-07	1.128774e-05	7.030026e-08	-2.274921e-03	3.915939e-03	-1.486215e-02	-2.146728e-02	0.000000e+00	0.000000e+00	1.232033e-08	-3.968224e-09	-1.321137e-03	-1.213613e-03	7.946461e-07	-1.622371e-06	-2.683002e-01	-1.966838e-07	-5.963644e-02	0.000000e+00	-1.203169e-07	-2.531648e-04	3.584990e-02	4.593611e-02	1.704066e-08	2.616016e-07	0.000000e+00	0.000000e+00	0.000000e+00	-6.068184e-02	-1.033994e-06	3.250496e-07	-2.163521e-02	-1.078000e-01	-2.081382e-03	1.046291e-07	1.491308e-08	1.110316e-08	0.000000e+00	-5.022732e-06	-6.057232e-03	-1.216634e-02	-1.187441e-01	-1.994120e-03	-8.083157e-02	-3.766288e-02	2.971803e-04	-7.291554e-03	-6.140615e-07	3.969109e-03	2.555776e-06	-1.034643e-02	-1.129183e-01	-8.934360e-02	3.959389e-04	3.612377e-02	7.638973e-02	-3.763097e-03	-5.213774e-03	-2.410481e-03	-1.126817e-01	0.000000e+00	-4.243871e-02	-7.292529e-03	-4.145568e-03	1.269387e-03	6.381814e-03	8.883926e-06	-5.783721e-03	-1.418783e-01	-1.665919e-01	2.735149e-02	7.202083e-02	4.143643e-02	-3.774226e-03	0.000000e+00	0.000000e+00	1.232033e-08	0.000000e+00	0.000000e+00	-3.024763e-03	-3.531361e-06	-3.861662e-02	-1.101833e-01	5.133610e-07	-1.565340e-01	-1.655712e-07	1.739895e-07	7.936938e-05	1.460296e-06	2.731504e-03	-3.022625e-05	1.590687e-02	2.304872e-05	7.399582e-02	1.675928e-04	3.923037e-07	5.065664e-03	1.237865e-03	2.168565e-04	-5.172647e-05	-6.005190e-02	9.140496e-05	3.236581e-03	3.230398e-02	1.603446e-05	-1.153857e-01	-2.390803e-01	2.678276e-03	3.393135e-03	7.445142e-04	5.315652e-04	3.900958e-08	1.328087e-02	2.998011e-03	4.722581e-03	1.738022e-04	-2.502803e-03	4.171061e-04	5.642081e-02	1.781588e-02	1.068068e-02	-1.995500e-02	-1.137894e-01	-1.955792e-01	2.776810e-03	-3.934241e-06	0.000000e+00	0.000000e+00	0.000000e+00	0.000000e+00	-1.252644e-01	-5.853674e-03	-3.738582e-03	-7.303804e-02	1.101878e-03	-6.612230e-02	2.283578e-01	9.783455e-03	4.934081e-08	-1.234525e-01	7.547350e-07	-2.429187e-02
2.421532e+00	-2.639049e-02	-3.111789e-02	1.904250e-01	9.405211e-02	-2.961031e-03	1.921651e-02	-1.259341e-01	-1.978649e-01	-8.921409e-02	-1.352811e-01	-2.008899e-01	-1.004608e-01	-5.672329e-01	-3.858095e-01	-1.663872e-01	-3.377308e-01	-4.768301e-01	1.241600e-02	1.199565e-01	2.228589e-01	-6.122177e-02	6.119045e-02	1.165499e-01	-1.456434e-01	1.066800e-01	1.843044e-01	1.511998e+00	-1.524020e-01	3.531338e-01	6.701077e-02	-2.837964e-01	-4.220650e-01	-1.197247e+00	-2.729700e-01	-2.876662e-01	-2.580559e-01	2.277204e-01	1.652495e-01	-2.896024e-02	8.068189e-02	-1.528703e-02	-6.662530e-02	-6.290033e-02	-1.181801e-01	8.425394e-02	-1.341081e-02	-5.490708e-02	3.574539e-01	7.536719e-02	-7.141774e-02	-7.889540e-02	1.411690e-02	-1.864908e-01	7.119046e-02	-2.341888e-01	1.009760e-01	-1.509788e-02	-4.114847e-02	6.836367e-02	-2.334989e-02	-9.374352e-02	-8.653454e-02	-7.570772e-02	-5.223974e-02	3.432924e-01	3.596124e-01	2.053185e-01	-6.063801e-02	-6.953200e-02	2.387184e-01	-1.162360e-01	5.826503e-02	-1.462022e-01	-4.231021e-01	-3.763246e-02	-4.824771e-01	-7.193638e-02	-5.823050e-02	-3.676872e-02	-1.420644e-01	5.541632e-02	6.001990e-02	1.214863e-01	-2.528757e-01	9.954944e-02	-1.216890e-01	1.639707e-01	9.662376e-03	4.857419e-01	1.005202e-01	1.578635e-02	-1.831933e-01	2.376878e-01	4.400086e-02	-2.310443e-01	7.518972e-02	-2.449402e-02	-1.538855e-02	4.148990e-02	-5.354206e-02	-9.232329e-03	-8.632801e-02	7.675224e-02	1.921806e-01	-2.124627e-01	3.228529e-01	-7.371945e-02	-2.580320e-01	7.191184e-03	-2.780452e-02	-1.577155e-01	5.008211e-01	-8.719353e-02	-7.469077e-01	-2.421086e-01	-2.009723e-01	-1.241662e-01	-3.943604e-01	-3.748291e-01	-6.274854e-01	-1.987569e-01	-1.725419e-01	1.353801e-01	1.375885e-01	2.858525e-01	-1.360207e-01	-1.166098e+00	-1.209496e+00	7.632627e-01	2.251007e+00	2.129871e+00	-2.905258e-01	-8.821005e-01	-5.636696e-03	4.859657e-02	-1.319925e-01	-2.042956e-01	-2.504691e-01	-7.084057e-02	-1.827026e-01	-8.649633e-01	1.767093e-01	-1.253902e-01	-1.596132e-01	-7.195446e-02	-1.623935e+00	-1.380847e+00	2.536472e-01	2.510721e+00	2.942717e+00	-2.676319e-01	-1.484932e-02	-1.878138e-02	-1.699963e-02	-1.128348e-02	5.318952e-02	1.614868e-01	-8.688819e-02	-8.001787e-02	-1.447314e-01	-1.031641e-01	-5.503195e-02	8.229504e-02	-2.465642e-02	5.605444e-01	-1.331273e-02	3.659837e-01	-3.365977e-01	-4.824362e-01	-6.530945e-02	-6.345894e-01	8.065600e-02	1.592755e-02	-9.997784e-02	-3.368385e-01	-3.948997e-02	7.509541e-02	-5.453575e-01	-3.619464e-01	-1.592631e-01	-3.475636e-01	-4.555844e-01	3.427016e-01	2.071188e+00	2.472735e+00	-5.966703e-02	-7.908949e-01	-1.761467e+00	1.937829e-01	-1.011653e+00	-1.774378e-01	-2.850323e-01	-1.793376e-01	-3.045171e-01	4.200495e-02	4.760743e-01	-1.858480e-01	-2.305588e-01	-2.417052e-01	-7.574681e-02	3.034027e-01	4.998880e-01	2.061649e+00	3.051220e+00	-7.344384e-01	-2.021832e+00	-1.551954e+00	-1.224213e-01	3.682802e-01	4.282313e-02	-5.504896e-02	-3.419983e-02	4.731321e-02	9.668336e-01	1.436792e-01	-1.895726e-02	3.324508e-01	-1.354505e-02	-1.040027e-02	-1.671559e-01	-1.912134e-02	-5.741989e-01	-5.615425e-01	4.829152e-02	-6.618684e-02	-5.919898e-01	2.698182e-01
-2.765333e-01	-2.222418e-02	2.733683e-01	2.451063e-01	3.960343e-01	3.288124e-04	4.644845e-03	-1.990769e-01	0.000000e+00	0.000000e+00	0.000000e+00	0.000000e+00	0.000000e+00	0.000000e+00	0.000000e+00	-1.558058e-01	0.000000e+00	-5.672592e-01	0.000000e+00	1.734626e-04	-3.588211e-08	5.959858e-04	4.571920e-03	-2.208458e-01	-1.404151e-01	-8.510230e-02	-8.371833e-08	0.000000e+00	0.000000e+00	0.000000e+00	0.000000e+00	0.000000e+00	0.000000e+00	0.000000e+00	5.134238e-06	-7.522996e-02	9.481223e-02	-2.374232e-08	-2.877945e-06	-4.595565e-07	-6.431362e-04	-3.062761e-02	-9.443129e-07	0.000000e+00	3.657513e-08	-8.805241e-06	0.000000e+00	0.000000e+00	0.000000e+00	0.000000e+00	0.000000e+00	0.000000e+00	0.000000e+00	6.313552e-09	8.298478e-06	-1.248322e-08	0.000000e+00	9.621649e-07	-1.445032e-06	-1.880166e-07	0.000000e+00	-8.779119e-02	-2.244510e-01	-1.419418e-05	4.914140e-02	0.000000e+00	0.000000e+00	0.000000e+00	0.000000e+00	0.000000e+00	0.000000e+00	1.663410e-06	-4.673736e-06	-3.936121e-04	1.289157e-03	0.000000e+00	6.745383e-03	-2.349847e-01	5.913221e-07	-2.354692e-01	-7.451442e-02	-1.582231e-01	-4.399728e-02	-3.111806e-04	0.000000e+00	0.000000e+00	0.000000e+00	0.000000e+00	0.000000e+00	3.195071e-07	-6.036448e-09	9.045244e-02	1.199226e-07	3.034390e-01	0.000000e+00	-1.431719e-04	4.521424e-08	-2.248087e-02	-1.320814e-01	-1.238296e-06	-3.591649e-07	-8.941218e-08	-5.709963e-02	0.000000e+00	0.000000e+00	2.172484e-07	0.000000e+00	0.000000e+00	0.000000e+00	8.213552e-09	3.497213e-07	-3.195267e-03	5.736546e-02	1.325180e-06	3.278735e-02	-1.376831e-04	-8.016395e-05	-1.192143e-02	-3.961877e-02	1.009506e-03	1.728579e-09	-2.306551e-04	-1.036380e-01	0.000000e+00	9.509634e-06	9.101172e-02	-1.308002e-05	0.000000e+00	1.205356e-01	1.627894e-01	-1.973569e-03	8.932741e-02	-4.112348e-04	1.987196e-02	8.233675e-03	-8.405942e-03	9.590930e-03	6.313469e-03	1.777849e-03	1.759940e-02	8.858043e-04	4.144928e-03	0.000000e+00	-2.735498e-05	-4.292624e-02	1.470253e-03	-1.570683e-06	1.159628e-01	8.497263e-02	-8.840900e-03	-3.098527e-02	-8.272890e-03	-1.032678e-01	4.078453e-08	-9.230016e-02	5.261667e-05	-2.553945e-06	0.000000e+00	4.197932e-08	-2.027268e-06	2.029270e-06	0.000000e+00	0.000000e+00	0.000000e+00	0.000000e+00	0.000000e+00	0.000000e+00	-1.066571e-07	0.000000e+00	-9.153611e-09	0.000000e+00	3.253600e-04	-7.596736e-05	2.651007e-04	1.385107e-02	1.001143e-03	7.881084e-05	-1.338261e-05	7.013668e-03	-3.282411e-06	0.000000e+00	-6.700609e-02	0.000000e+00	5.601052e-09	0.000000e+00	-3.286195e-01	-1.933265e-01	-9.011973e-06	-1.142170e-04	5.014589e-06	8.268148e-04	1.566924e-03	6.877312e-04	-1.679553e-02	-8.531344e-03	5.793133e-03	-2.620742e-07	1.485480e-03	1.346838e-06	0.000000e+00	2.845590e-05	0.000000e+00	-3.471832e-06	1.637787e-06	-8.733434e-04	-2.896699e-03	1.702014e-01	4.508623e-02	-2.579294e-05	-3.786370e-02	-1.883743e-08	-1.251365e-03	-3.136796e-07	1.096070e-04	-6.290757e-08	3.248023e-07	3.067725e-08	0.000000e+00	0.000000e+00	0.000000e+00	0.000000e+00	0.000000e+00	0.000000e+00	4.106776e-09	-5.562441e-08	2.691714e-02	-5.531257e-02	0.000000e+00
2.098438e+00	1.395265e-01	5.679944e-01	2.892503e-01	2.413531e-01	-2.082619e-02	-1.866889e-01	-1.813761e-01	-2.950913e-01	-2.317048e-01	-2.721190e-01	-2.208399e-01	-2.809103e-01	-3.461813e-01	-3.137057e-01	-2.635513e-01	-3.616608e-01	-3.852920e-01	-2.849459e-01	3.987591e-01	-5.578211e-02	1.134919e-01	6.466504e-03	1.887377e-01	7.732934e-02	-2.155400e-01	4.002492e-01	1.202625e+00	3.040131e-01	-3.581231e-02	-2.722701e-02	-3.922787e-01	-5.868383e-01	-8.390511e-01	-2.496274e-01	-5.000421e-01	-5.136416e-01	1.279640e-01	-1.419507e-01	-2.590861e-02	1.182047e-01	5.983262e-01	3.518352e-01	-2.151266e-01	-3.520405e-01	1.296094e-01	-1.695240e-01	-6.438207e-02	1.920191e-01	-2.512940e-02	5.877121e-03	-2.623367e-02	-1.217138e-01	-8.356706e-02	-6.860717e-03	-2.128047e-01	9.425030e-02	-3.373877e-02	-5.388537e-02	1.676129e-01	1.634844e-01	-8.768182e-02	-2.827206e-01	-3.785915e-01	4.632732e-01	3.861117e-01	3.354657e-01	2.327952e-01	-2.493791e-01	-2.344088e-01	-2.344301e-02	-7.398704e-02	-5.363049e-02	-3.793813e-01	1.803391e-02	8.529175e-02	-4.971512e-01	5.791379e-03	-3.475803e-02	1.177540e-02	-1.383511e-01	-2.959309e-01	-4.585759e-01	3.386742e-03	4.062560e-01	-4.277264e-02	2.786303e-01	1.532259e-01	2.925581e-01	3.348973e-01	-7.706300e-02	-2.164893e-01	-2.196854e-02	3.501996e-01	1.608473e-02	2.252725e-01	1.861466e-01	-1.089742e-02	9.998988e-02	6.314116e-02	-9.298475e-02	2.000251e-01	-3.711340e-01	-5.235272e-01	-6.817391e-02	-2.393334e-01	7.063707e-02	1.903625e-01	-1.840599e-02	-2.482994e-01	-5.372152e-01	5.235030e-02	2.525907e-01	5.734590e-01	-6.118472e-01	-1.098301e+00	-4.174664e-01	-5.830210e-01	-9.709410e-01	-6.395587e-01	1.171085e-01	-2.122050e-01	1.778528e-01	2.628677e-01	5.192847e-01	6.053888e-01	-4.408410e-02	-8.034864e-01	-9.058128e-01	1.118332e+00	2.207720e+00	2.149448e+00	-3.828077e-01	-9.710824e-01	4.163404e-02	-4.177194e-01	-2.435883e-01	-4.722824e-01	1.046033e-01	1.068303e-01	-8.284666e-01	-1.258306e+00	1.432673e-01	2.618802e-01	1.337947e-01	1.951412e-01	-1.263490e+00	-1.080091e+00	7.333129e-01	2.328445e+00	2.775113e+00	-1.412269e-01	3.770541e-01	3.533787e-01	3.988974e-02	-1.000255e-01	-2.247727e-01	-1.507165e-02	-1.068872e-01	-1.285896e-01	-2.226798e-01	-8.619264e-02	-1.252993e-01	-1.394734e-01	-3.133420e-01	1.489114e-01	-1.286812e-01	6.575235e-01	6.569492e-02	-2.502765e-01	1.828285e-01	-1.022157e+00	-5.032307e-03	-1.726180e-01	-1.263597e-01	-3.843528e-01	3.662593e-01	4.555516e-01	-6.599340e-01	-2.071724e-01	-3.217725e-01	-2.050842e-01	-2.785487e-01	3.618651e-01	1.830383e+00	2.157758e+00	1.079050e-01	-7.836013e-01	-1.992527e+00	2.541097e-01	-9.493873e-01	-3.935969e-01	-1.712183e-01	-2.959634e-01	2.827643e-01	-1.379133e-01	6.920729e-01	-2.584316e-01	-1.094580e-02	-6.088162e-02	-3.234686e-03	5.542164e-01	7.525484e-01	1.806982e+00	2.592024e+00	-7.029327e-01	-1.804133e+00	-1.537825e+00	-2.056400e-01	1.163558e-01	6.607239e-01	1.495187e-01	1.545750e-01	1.634240e-01	1.402665e+00	-9.125883e-02	3.920399e-02	1.248216e-01	-4.868018e-02	-1.854634e-01	-3.904195e-01	-1.433576e-01	-6.942468e-01	-5.910515e-01	-2.114655e-01	-2.759008e-01	-5.284457e-01	8.284066e-02
-4.854927e-01	1.364018e-01	4.284266e-02	1.249441e-01	1.962067e-02	-2.148141e-01	-3.174268e-02	6.152018e-02	-3.080451e-02	2.182225e-01	8.584165e-02	1.861757e-01	-1.795846e-01	-7.568285e-02	1.506706e-01	-2.636057e-01	-5.581821e-02	7.348105e-02	-1.722862e-02	-5.355046e-02	8.647359e-02	-2.372402e-02	1.685851e-01	-1.652217e-01	1.222769e-01	8.954536e-02	-7.501487e-02	-1.813116e-02	-3.694772e-03	-7.306947e-02	-6.393932e-02	-1.417806e-01	1.101228e-01	-6.063850e-02	3.191868e-01	-7.353203e-03	-2.373804e-02	-8.160784e-03	-9.891693e-03	1.417655e-01	3.407234e-04	-1.474393e-01	-1.780315e-02	2.511121e-02	4.044532e-02	-1.798947e-01	2.364941e-01	-1.139026e-01	-9.114238e-02	-1.259490e-02	-1.480795e-01	1.406055e-01	-1.583126e-02	1.549446e-01	8.844597e-02	-2.014542e-02	3.945144e-02	1.038173e-01	-1.037924e-01	2.521803e-01	-2.211100e-01	-1.915672e-02	6.310426e-03	-1.387846e-01	-3.256207e-02	9.833465e-02	-2.090567e-01	-1.446408e-01	5.653033e-02	7.644210e-02	1.164404e-01	-3.079561e-02	-3.796163e-02	-2.111831e-01	9.644730e-02	1.556557e-01	-1.028229e-01	-2.644995e-01	-3.050951e-01	2.517228e-01	1.523865e-01	7.925438e-02	8.582099e-02	6.173877e-03	-1.264927e-01	5.429180e-01	-1.024339e-02	-2.900997e-02	9.658148e-02	-1.387238e-02	-5.847349e-02	-1.156498e-01	-3.199809e-02	-1.146744e-01	-1.397611e-01	-9.453443e-02	-3.141580e-01	1.706968e-02	-1.036231e-01	1.841155e-02	1.858952e-01	1.632525e-01	-4.089950e-01	1.038459e-01	-2.430050e-01	-2.995272e-01	6.101709e-02	-2.693045e-02	1.806877e-01	2.591018e-02	-1.664409e-02	2.509821e-01	1.511510e-01	-2.546738e-01	-2.748079e-01	5.385855e-02	1.407302e-01	1.148835e-01	2.236387e-01	-3.410289e-01	-1.171189e-01	-5.566724e-03	-2.431916e-02	-7.549674e-02	-9.768293e-02	1.626084e-01	-1.220310e-03	6.776605e-02	1.571865e-01	1.665513e-01	-2.977165e-01	-4.121553e-01	3.090963e-02	1.721202e-01	1.259986e-01	2.668046e-01	2.940519e-01	-8.290076e-03	7.914022e-02	-9.347325e-03	-1.032347e-02	-8.031351e-02	-8.936023e-02	3.428397e-02	-9.681434e-02	-1.608810e-01	-1.614577e-01	8.543822e-02	1.201715e-01	9.375723e-02	1.295024e-01	-1.096733e-01	-1.108875e-01	-1.635211e-01	-2.098993e-01	-2.312031e-02	-8.915786e-02	4.718341e-02	9.987051e-02	7.143452e-02	6.122895e-02	6.733041e-02	5.631724e-02	3.879976e-02	2.011659e-01	2.140020e-01	1.586489e-01	-4.397551e-01	-5.313773e-01	1.717753e-01	-4.817726e-01	9.433440e-02	-3.834277e-02	9.910238e-02	1.033693e-01	-9.373707e-02	-1.512105e-02	1.208640e-01	9.952016e-02	1.802693e-01	1.955260e-01	1.675994e-01	1.109986e-01	8.141856e-02	-2.351438e-01	-4.773801e-01	1.432845e-01	3.821182e-01	-1.130102e-02	-3.883021e-02	-1.265386e-02	-1.540948e-02	1.860832e-01	-8.669616e-02	-1.093566e-01	-1.730858e-01	-5.460201e-02	-1.173045e-02	-7.278147e-02	5.777122e-02	-6.877021e-02	-1.381074e-01	1.647146e-01	-1.715420e-02
-5.446575e-01	-2.041048e-02	3.848421e-02	7.326706e-02	2.267438e-03	-4.183090e-03	6.637632e-02	-2.840438e-01	1.537134e-03	2.695917e-03	5.330778e-04	4.656488e-02	5.363305e-04	1.913952e-01	7.615535e-02	1.614192e-04	2.100161e-02	7.375622e-03	-1.110144e-01	2.966183e-02	0.000000e+00	-7.609026e-02	7.138255e-02	-2.882797e-02	2.186168e-06	-4.825823e-03	-8.589754e-03	-1.413073e-01	-8.033837e-02	-9.603816e-04	-6.671215e-06	-6.085219e-02	3.662643e-03	2.926319e-02	-3.724893e-03	-5.898750e-05	6.294818e-02	-4.848501e-06	6.114353e-02	-1.746028e-02	7.332828e-09	3.931039e-06	-6.882528e-08	1.741671e-08	-5.000792e-02	-2.774759e-03	-4.883889e-02	-1.258233e-06	-1.027376e-02	-4.537579e-03	-2.870329e-02	-1.575962e-02	5.116041e-04	-6.179902e-02	3.026312e-06	-2.180668e-05	-8.978546e-02	8.332236e-02	-1.836940e-02	8.188195e-03	-1.456957e-02	-5.759356e-08	-4.211611e-02	-1.578444e-05	-4.712456e-03	-1.175493e-01	-7.230589e-07	-8.370637e-02	-7.556409e-02	-4.326447e-08	-1.175131e-03	-3.566376e-06	5.491218e-08	0.000000e+00	3.896753e-02	-1.614218e-01	3.668784e-02	-5.720756e-08	-6.797087e-06	-7.782171e-05	-1.901396e-07	-2.348694e-03	-1.199316e-01	6.855378e-08	1.918575e-06	-1.036443e-01	-8.155793e-02	-1.083926e-01	-9.427297e-02	-3.175027e-02	1.798642e-01	-1.018932e-01	-2.446991e-05	1.604940e-01	-2.318117e-02	1.146942e-01	-7.858588e-03	-1.561856e-07	-5.052075e-08	1.635006e-08	-1.006291e-02	-2.913358e-02	4.064391e-04	-9.083473e-02	-7.342263e-02	-5.103324e-02	-4.299661e-02	-6.878109e-02	-1.003045e-06	-8.763716e-08	5.504083e-08	-1.424534e-02	6.917788e-06	-6.497614e-02	5.619470e-02	1.568377e-01	1.599541e-03	4.906793e-02	8.466403e-02	1.296558e-01	3.352248e-04	-4.669452e-02	-2.052052e-01	-8.793912e-02	-1.982825e-02	-5.629849e-02	-9.896305e-07	1.119399e-02	1.505253e-01	-6.081646e-02	-2.462675e-01	-9.015333e-02	-6.034541e-02	1.388667e-02	-1.560966e-03	2.753828e-03	-1.706052e-02	6.112428e-03	-1.450249e-03	2.160159e-03	1.512119e-02	1.219272e-01	8.157588e-04	-9.104533e-04	-4.438335e-06	6.762983e-03	2.485201e-01	9.372440e-02	-4.334305e-03	-2.345448e-01	-4.072925e-01	8.603758e-02	8.992743e-02	-7.844406e-03	-5.756168e-08	0.000000e+00	-4.449870e-07	-3.732646e-05	-3.154436e-02	-3.803567e-06	-8.035395e-09	0.000000e+00	-1.391278e-02	-2.631861e-03	-1.509761e-02	-2.115315e-04	-6.131122e-07	0.000000e+00	-6.830069e-08	3.173749e-05	-3.010867e-06	1.272515e-02	-1.450146e-02	-7.844700e-02	-1.094022e-06	-6.670350e-03	1.109940e-04	-1.268331e-05	1.988125e-04	2.914589e-03	-8.868735e-03	1.214967e-02	3.609619e-02	2.471801e-04	-1.656196e-01	-2.696284e-01	-3.578537e-02	1.036100e-02	1.832479e-01	2.533265e-04	-1.444410e-02	-2.279439e-03	2.840335e-04	-4.575526e-02	-9.391460e-03	4.315548e-04	-1.836829e-04	-2.885647e-03	3.769458e-03	4.033189e-02	2.685602e-02	2.455820e-03	-7.243081e-04	-1.295465e-01	-4.881738e-01	6.469263e-02	1.697398e-01	3.787874e-02	1.078421e-03	3.414335e-02	-5.241809e-07	2.695143e-03	-6.715103e-08	-3.868465e-07	-2.663771e-03	-8.118146e-02	2.628354e-08	-6.646132e-02	0.000000e+00	-4.694085e-02	-7.867172e-09	0.000000e+00	1.805582e-01	1.359389e-03	-1.844017e-02	-1.667373e-03	1.088607e-06	-1.229546e-01
-1.120137e+00	3.577641e-02	-1.045711e-02	4.390980e-02	-1.063271e-02	4.973649e-02	3.856501e-01	1.880287e-01	2.358933e-01	-2.125010e-02	1.612884e-02	1.001132e-01	2.620250e-02	-7.598201e-04	3.022040e-02	2.601679e-02	5.701469e-02	7.674521e-02	4.765787e-02	1.545699e-01	2.068378e-01	3.021914e-02	1.651788e-01	-9.510924e-02	3.386292e-01	-2.732840e-02	-1.174237e-01	8.346106e-02	1.685079e-01	-1.523688e-01	-5.770482e-02	-7.109852e-02	-5.796815e-02	-6.485167e-02	-9.636524e-02	-1.517294e-01	-6.980615e-02	-9.364546e-02	-6.881498e-02	-8.263499e-02	3.141989e-04	3.270493e-01	1.223294e-01	-9.326303e-03	-2.033541e-01	-7.365548e-02	9.190339e-02	-6.380999e-02	-1.065918e-01	-3.978610e-02	-5.202404e-02	7.102482e-02	-2.863962e-02	2.302449e-01	-9.976775e-02	2.635697e-02	1.350620e-03	-2.373521e-01	6.415983e-02	9.550101e-02	1.764391e-01	-1.597699e-02	2.212484e-01	-1.359555e-02	6.135382e-02	-1.758075e-01	-1.127945e-01	-9.674394e-02	-7.521788e-02	-9.358357e-02	-5.861233e-02	-1.724723e-01	2.316946e-01	1.014589e-01	1.830665e-01	-3.899624e-03	-1.109145e-01	-1.127560e-01	-1.636855e-01	-2.062543e-01	-4.200059e-02	-3.223850e-01	3.340286e-02	3.080474e-01	-4.801781e-02	1.591214e-01	3.091749e-01	-8.045638e-02	4.155608e-02	-5.357569e-02	5.123313e-01	1.480647e-01	-2.939457e-01	-6.873372e-02	-7.223727e-02	7.922396e-02	-1.674256e-01	2.342168e-01	-3.451058e-01	2.508795e-01	-2.798575e-02	-1.757064e-01	1.511343e-01	2.228554e-01	-9.336622e-02	1.639088e-01	5.592530e-02	-7.060904e-02	4.251235e-02	3.583416e-02	-1.107826e-01	-6.384688e-03	-2.737470e-01	-6.239925e-02	5.073639e-03	-4.746387e-02	-3.702699e-01	-1.769060e-01	-2.395709e-01	-3.702182e-01	-4.162501e-02	9.958600e-02	-1.080358e-01	1.755002e-01	2.252723e-01	-7.582729e-02	-3.291050e-02	-2.553830e-02	-3.374865e-01	-3.013117e-01	1.115739e-01	-1.903441e-01	1.743149e-01	-2.056337e-01	-9.742356e-02	-2.786094e-01	-1.861983e-01	-2.193888e-01	-3.342585e-01	-2.043022e-01	-4.035476e-02	-2.077294e-01	-2.737465e-02	1.815318e-01	2.045031e-01	-1.360189e-01	9.091237e-03	-2.524799e-01	-3.795276e-01	3.475056e-02	-6.388175e-01	-2.662871e-01	3.483104e-01	1.242001e-01	2.596955e-01	-2.359436e-01	-1.198313e-01	-3.504345e-03	-5.842075e-02	-1.142106e-01	-9.576639e-02	-6.366038e-02	-1.252931e-01	5.472256e-02	-5.594863e-02	-3.136861e-02	-6.234608e-02	3.980182e-02	2.327320e-02	-5.256563e-04	4.075068e-02	2.343403e-02	-6.191253e-02	5.971396e-02	-9.376329e-03	-7.971809e-03	5.612570e-02	2.410798e-01	1.348937e-01	-9.327141e-02	5.257820e-02	-2.439397e-01	-1.483835e-01	1.567311e-01	-1.085684e-01	-6.991416e-02	-2.115425e-01	-8.175059e-02	4.209858e-02	-1.640954e-01	-4.016028e-03	5.758407e-03	7.608731e-02	4.327271e-02	4.058093e-02	1.436812e-01	3.222060e-01	2.200935e-01	1.766923e-01	-1.514296e-01	-3.251666e-02	1.212251e-01	3.122361e-01	2.720123e-01	-6.588605e-02	-3.324246e-01	2.412593e-02	4.845894e-02	-1.328920e-01	2.187301e-01	1.241976e-01	1.128536e-01	1.649343e-01	1.411954e-01	1.964223e-02	1.472642e-01	-4.272469e-01	-1.182790e-01	3.118023e-02	-9.688826e-02	-3.553891e-02	-4.892908e-02	-3.691401e-02	-7.435156e-02	-1.884960e-02	-3.277389e-02	-8.889856e-02	-5.904001e-02
-3.812648e-03	2.484422e-01	-1.299564e-01	3.776778e-02	-1.606854e-01	2.163974e-01	1.530808e-01	0.000000e+00	-1.275116e-06	2.105846e-06	1.577249e-05	-2.362663e-02	-2.204196e-05	0.000000e+00	0.000000e+00	-5.540214e-03	0.000000e+00	-3.763005e-09	-4.876932e-03	0.000000e+00	0.000000e+00	0.000000e+00	-8.465865e-07	-3.079675e-02	-2.331779e-02	8.461571e-06	-1.852807e-02	0.000000e+00	0.000000e+00	-1.101193e-01	-2.095679e-06	-1.970353e-01	3.337819e-06	-9.315928e-07	-9.836448e-09	0.000000e+00	-4.528845e-02	-1.399396e-01	0.000000e+00	0.000000e+00	0.000000e+00	8.213552e-09	-1.408337e-01	-5.023442e-04	-3.406928e-04	-5.430455e-02	2.954309e-03	-1.363587e-01	-9.625724e-02	3.873794e-02	-2.308317e-03	8.664927e-05	-2.675722e-04	1.720012e-04	3.374967e-06	3.660910e-02	0.000000e+00	-1.355428e-03	-9.051738e-06	-1.653639e-01	9.094087e-06	0.000000e+00	0.000000e+00	-3.525170e-03	-2.160074e-06	-2.624030e-03	4.605683e-05	3.193587e-03	1.504806e-01	0.000000e+00	3.854473e-08	6.422889e-07	7.790294e-04	1.727029e-02	-1.179823e-03	-5.787554e-02	-6.854306e-02	0.000000e+00	1.717921e-08	1.895552e-07	-1.820812e-05	-6.040967e-04	1.395316e-08	0.000000e+00
1.061013e+00	2.541119e-02	1.148069e-01	2.832808e-01	4.515886e-01	4.883381e-01	1.398766e-01	-1.277857e-01	-2.229248e-02	-2.670412e-02	-4.911018e-02	-3.076498e-02	-7.337770e-02	-2.856310e-02	-5.017399e-01	-6.127895e-01	-9.143034e-02	-6.904633e-01	-3.208763e-01	-2.270997e-01	1.150735e-01	1.817793e-02	-3.914201e-03	-5.795954e-02	-3.492382e-02	-9.258576e-02	1.011258e-01	6.955061e-02	6.688471e-02	1.127016e-02	-5.517323e-02	-7.313836e-02	-5.343256e-02	1.130384e-01	7.215405e-02	-2.271146e-02	8.898169e-03	5.990963e-02	-1.100059e-01	-8.993545e-02	-9.324143e-02	8.672122e-02	6.887957e-02	1.888759e-02	-8.154061e-02	-1.581059e-01	-1.262967e-02	-1.295889e-02	1.749737e-01	-2.381757e-02	2.561280e-02	-2.168199e-02	-7.535687e-02	1.495522e-01	9.074229e-02	1.054225e-02	6.267992e-02	-5.956209e-02	-1.205979e-01	-2.792724e-02	-4.550302e-02	-7.083373e-02	-1.083313e-01	8.460145e-02	-2.119156e-01	-1.799150e-02	-1.885350e-02	-4.863810e-02	-3.407477e-02	-1.131523e-01	-3.233858e-02	1.710502e-01	1.131537e-01	-5.771758e-02	3.592318e-01	2.592580e-01	-1.030161e-01	-2.842572e-02	-4.059846e-02	9.816750e-02	-1.906364e-01	7.730912e-02	-1.190787e-02	-2.497048e-01	-3.450247e-02	-3.479177e-02	1.185304e-01	-5.838849e-02	-9.538456e-02	-5.951633e-02	4.974768e-02	1.558936e-01	5.402463e-03	2.199752e-01	1.750276e-01	-2.768541e-01	-8.694344e-02	-8.723097e-02	-2.454984e-03	-1.161502e-01	-7.897204e-02	-7.756743e-02	-1.666957e-01	-1.224764e-02	-1.214821e-02	-3.183951e-02	-2.151101e-02	-7.409896e-02	-2.303091e-02	3.346433e-01	3.743718e-01	-8.687717e-02	3.018250e-01	1.492109e-01	1.230649e-01	6.155214e-02	-1.463682e-02	9.432948e-02	-1.765714e-01	-2.237253e-02	7.196909e-03	-6.149821e-02	-8.139701e-02	1.751879e-01	-7.672747e-02	-7.100476e-02	-1.968313e-01	8.789731e-02	1.398455e-01	1.397664e-01	-5.682770e-02	6.968706e-02	-2.441198e-01	-6.451402e-02	-1.400639e-01	-4.380713e-02	-2.160997e-01	5.061615e-02	-1.143574e-01	7.224666e-02	1.973416e-01	9.121471e-02	-4.274378e-02	7.492599e-02	4.916010e-02	1.791517e-01	8.969198e-03	1.953782e-02	8.549655e-02	-8.374970e-03	1.255619e-01	-2.843389e-01	-2.590251e-01	3.427275e-02	-6.493375e-02	-7.762774e-02	2.089044e-01	-5.503618e-02	-5.568627e-02	-1.054792e-01	-8.971178e-03	-9.165329e-03	-2.389910e-02	8.891398e-02	-5.902500e-02	-1.504299e-02	-1.227774e-02	-1.482750e-01	3.757466e-03	3.729024e-01	1.910385e-01	-2.998661e-01	-1.795291e-01	-1.395273e-01	-3.627230e-01	-7.247167e-02	-2.620971e-01	1.304647e-01	4.371221e-01	-2.275219e-01	-1.326437e-01	-1.700140e-01	1.871060e-01	2.813467e-01	5.401152e-02	8.963867e-02	1.227686e-01	2.693942e-01	1.873128e-01	7.129200e-02	-4.508616e-01	-7.301192e-02	-6.823615e-02	-2.398411e-01	-2.316263e-01	-2.586652e-01	1.886215e-02	3.612395e-01	1.782087e-01	-2.158362e-02	1.165095e-01	3.181087e-02	1.835895e-01	1.442977e-01	4.812255e-02	7.061004e-02	1.920814e-01	1.164092e-01	-1.364424e-02	-1.785711e-02	2.598105e-01	8.620641e-03	1.515016e-01	-1.443509e-01	1.166958e-01	-4.481977e-02	1.887161e-02	8.299599e-02	8.192103e-02	-5.726999e-02	-3.796383e-02	-1.897926e-02	-3.736676e-02	-6.971690e-02	2.953289e-02	-1.412796e-01	-1.713779e-01	-4.461568e-02
-7.819479e-01	-1.735374e-01	-1.433832e-01	-2.911058e-01	-1.427663e-01	-5.763159e-01	-1.164360e-01	6.940219e-02	-1.231715e-01	5.297987e-02	2.226719e-01	3.706224e-02	1.604826e-01	4.198796e-01	4.383917e-01	-1.739709e-01	5.587569e-02	1.815595e-01	-9.033650e-02	-2.174805e-02	-1.094201e-01	1.464109e-02	4.601820e-02	-2.093359e-01	1.104138e-01	-1.774556e-01	-1.059820e-01	-1.558404e-01	-3.188373e-02	-1.849829e-02	3.997824e-02	-1.053468e-02	1.126692e-01	3.877999e-01	2.532950e-01	2.514735e-01	-1.232407e-01	-1.487291e-01	-2.280480e-01	-1.086233e-01	4.364336e-03	-2.489860e-01	1.430371e-01	-6.341546e-02	2.412797e-01	2.549564e-01	-2.479227e-01	4.588130e-02	6.314478e-02	1.434788e-02	-4.816438e-02	-8.896360e-02	-2.283865e-02	-3.123831e-02	1.821340e-01	1.948698e-01	8.820613e-02	-2.271333e-01	-3.083067e-02	-3.024061e-01	7.793809e-02	-1.233758e-01	-2.754443e-01	4.345832e-01	6.481762e-02	-3.551916e-02	-5.711902e-02	-3.129168e-03	1.141992e-01	-2.200645e-01	5.676447e-02	1.739766e-01	1.892869e-01	-2.154546e-01	6.844452e-02	1.788803e-01	3.451473e-01	1.284404e-01	3.407633e-02	4.424921e-01	2.466839e-01	3.305262e-01	7.774809e-02	1.612253e-01	-1.440113e-01	-5.115214e-01	-2.309909e-01	-9.759362e-02	1.279682e-01	-3.436917e-01	-2.003965e-01	-1.160596e-01	2.387326e-02	-3.004589e-01	-3.533654e-02	-2.023455e-01	-9.302053e-02	6.995139e-02	5.584098e-02	8.882977e-02	-1.784665e-01	1.585281e-01	-4.435508e-02	-8.309254e-02	-6.307042e-02	1.013889e-01	-6.263588e-02	1.041039e-01	2.692797e-01	-1.033539e-01	4.117648e-01	-3.309710e-02	-1.797829e-01	-1.940354e-01	4.091030e-01	5.911042e-01	5.521069e-01	3.957673e-01	5.009813e-01	7.654445e-01	3.792744e-01	1.398981e-01	2.621970e-01	-3.649800e-02	3.649080e-02	-8.303376e-02	1.993004e-01	1.403045e-01	4.053893e-01	-3.318164e-01	-7.694512e-01	-8.964508e-01	2.723925e-01	3.177012e-01	-1.321953e-01	1.050769e-02	-1.280928e-01	-1.196900e-01	1.776451e-01	-1.548189e-01	1.698850e-02	2.870688e-01	4.085723e-01	-1.534871e-01	-5.150639e-02	9.371558e-03	2.720120e-01	3.425275e-01	-1.577241e-01	-1.184205e+00	-1.459347e+00	4.717525e-02	-1.783670e-01	5.388641e-03	1.812850e-02	-1.293197e-01	-9.201700e-03	-3.264879e-02	-2.721613e-01	4.318257e-02	2.696309e-01	-1.132634e-01	9.332104e-02	1.050364e-01	-1.637011e-02	3.665639e-02	-1.671290e-01	-3.024470e-02	2.158622e-01	2.557247e-01	-5.802438e-02	3.819154e-01	-6.642977e-02	-1.599748e-01	-1.232072e-01	-2.664136e-01	-1.277728e-01	-3.563685e-01	-2.070864e-01	2.402986e-01	3.826287e-02	-1.079992e-01	-7.016672e-02	3.609711e-02	-8.737136e-01	-1.310934e+00	-2.650368e-01	-1.145205e-01	5.354271e-01	-2.050867e-01	4.834103e-01	3.060347e-01	4.973664e-02	2.600337e-01	-6.829156e-02	9.269023e-02	4.150382e-02	-1.249882e-01	1.495320e-01	1.921790e-01	1.648803e-01	-3.212588e-02	-1.357580e-01	-5.555887e-01	-1.594513e+00	3.589453e-01	5.769855e-01	3.373285e-01	3.276024e-01	-1.585912e-01	-1.334970e-01	-9.238117e-02	-1.015665e-01	4.297976e-02	-1.873136e-02	-5.817284e-02	-3.429258e-02	-1.883603e-01	9.781970e-03	3.498768e-02	-1.002526e-01	-8.445984e-02	1.921323e-01	2.238231e-01	9.439842e-02	-1.287279e-01	5.019678e-01	-1.980317e-02
-5.434405e-01	1.031825e-01	1.532679e-01	0.000000e+00	0.000000e+00	4.522364e-02	-1.351361e-02	-9.505296e-03	-1.053829e-02	-5.556217e-02	-1.653750e-02	1.582011e-02	5.969586e-02	-9.566938e-07	8.961894e-02	2.327641e-02	-2.041125e-01	2.017297e-05	0.000000e+00	0.000000e+00	0.000000e+00	0.000000e+00	-4.970139e-02	-3.752269e-02	-6.133044e-02	1.114687e-06	-9.641236e-02	-9.133876e-03	2.385705e-07	6.467985e-03	-6.206095e-04	-8.412923e-03	3.150250e-02	3.975361e-06	-1.608788e-02	0.000000e+00	0.000000e+00	0.000000e+00	0.000000e+00	1.419066e-08	-2.343478e-03	0.000000e+00	-2.659090e-04	-5.759730e-03	-4.211683e-02	6.424409e-08	1.535939e-06	-2.814296e-04	-4.003784e-06	8.255564e-03	-5.184811e-02	-1.379474e-08	0.000000e+00	0.000000e+00	0.000000e+00	3.108828e-07	-7.675923e-04	-4.560700e-03	-8.490447e-04	-1.230285e-01	-1.465827e-02	-5.518178e-02	1.906028e-02	-1.254888e-03	-3.897111e-03	8.087794e-06	6.352747e-03	-5.777631e-04	1.808277e-06	0.000000e+00	0.000000e+00	0.000000e+00	0.000000e+00	-1.151228e-03	-2.247325e-02	-8.035646e-03	2.740182e-03	-2.050371e-01	-1.049048e-02	-5.975120e-07	1.953079e-03	-1.699050e-06	7.440229e-07	3.850876e-05	-1.813947e-03	-6.430831e-02	0.000000e+00	0.000000e+00	0.000000e+00	0.000000e+00	-2.324791e-03	-7.923553e-06	-3.806429e-02	-4.957319e-02	-6.689539e-02	-1.023749e-01	1.626121e-06	-6.606604e-05	-2.600119e-07	9.399394e-03	4.488694e-04	-1.270927e-02	-1.180715e-03	0.000000e+00	-4.333527e-05	-2.334505e-02	5.884697e-07	4.684319e-03	-1.760472e-04	2.329579e-03	-3.066079e-04	1.086801e-05	-2.122738e-04	-6.705396e-02	-1.445475e-01	-1.087829e-02	2.509010e-01	4.214321e-01	-4.448899e-05	2.334698e-02	-6.474083e-02	0.000000e+00	5.871961e-07	-1.694158e-08	-6.475931e-04	-7.812177e-05	-4.977857e-04	-1.798313e-05	1.600398e-06	6.765134e-04	-1.175061e-01	-2.525913e-01	5.830663e-04	2.249144e-01	3.872194e-01	5.022217e-06	-4.759440e-03	0.000000e+00	0.000000e+00	0.000000e+00	0.000000e+00	2.904917e-02	-4.063710e-02	-2.476218e-07	-4.329212e-03	6.042031e-07	-1.893290e-06	-4.155237e-07	3.285644e-07	-1.333549e-07	1.453827e-02	-6.517169e-02	0.000000e+00	2.376238e-02	8.410500e-08	-4.156127e-02	-1.430934e-08	0.000000e+00	-3.567908e-07	-3.575195e-06	1.286505e-03	-3.090079e-02	-1.293231e-06	3.139105e-05	1.653655e-01	2.617031e-01	-3.711982e-06	-2.136442e-01	-1.513488e-01	5.815008e-03	5.109171e-03	-3.199230e-06	-1.119745e-06	1.062421e-07	-5.374500e-06	3.574583e-07	2.555432e-06	-1.294127e-06	3.982841e-05	3.651141e-04	-7.835303e-03	1.823952e-01	2.913904e-01	1.395579e-05	-1.919208e-01	-6.138148e-02	-1.745308e-02	-5.152260e-02	0.000000e+00	0.000000e+00	0.000000e+00	0.000000e+00	4.958512e-07	-7.912832e-02	-6.925736e-03	0.000000e+00	-1.855379e-02	-1.771402e-03	8.037052e-08	6.764368e-03	0.000000e+00	-5.010682e-04	1.271513e-01	1.380639e-07
7.450601e-02	1.349819e-01	-2.769210e-02	1.153879e-01	1.390665e-01	2.403795e-01	1.134199e-01	-2.426604e-01	-2.448814e-02	-9.811764e-02	1.659570e-01	-1.576100e-01	-3.114118e-01	1.411609e-01	6.811328e-02	-7.384996e-02	-2.118715e-01	4.020030e-01	-2.385127e-02	5.210027e-02	-2.107156e-02	-2.427391e-02	1.600823e-01	1.420123e-01	2.632608e-01	5.586614e-02	1.928480e-01	8.792646e-02	-1.551048e-01	1.004435e-01	-2.504261e-01	-4.408974e-01	-5.137446e-01	1.579340e-01	-7.356540e-02	-1.975427e-02	6.150302e-02	-1.766699e-02	-2.000086e-02	-1.273284e-02	1.371801e-01	-7.429704e-02	1.292987e-01	6.970263e-02	5.030974e-02	6.640387e-02	-3.926457e-03	1.458237e-01	-7.378452e-02	-1.969310e-01	-1.519248e-01	-1.532037e-01	-2.129752e-02	-4.459443e-02	8.668661e-02	-2.166855e-02	3.699902e-01	-2.473591e-01	-4.594992e-01	-7.288251e-02	1.516533e-01	2.211173e-01	9.674950e-02	-2.022781e-02	-3.191861e-02	6.904948e-02	-8.269127e-02	8.067593e-02	-5.866902e-02	-2.137023e-02	5.834123e-02	-1.939034e-02	-2.154340e-02	3.493405e-02	3.412472e-01	-4.567880e-02	1.354176e-01	-2.838073e-02	5.816229e-03	1.461147e-02	1.869761e-01	1.225645e-01	-2.868391e-01	-2.834192e-01	-8.843365e-02	3.553591e-01	6.996546e-02	3.392500e-02	7.868018e-02	-3.309368e-02	-4.727491e-03	-1.373499e-01	6.986109e-02	-1.967171e-01	-3.856700e-01	3.607286e-02	-8.532122e-02	8.870977e-02	-1.007127e-01	7.493803e-02	2.048459e-01	4.491985e-02	2.125270e-01	-5.949573e-02	-1.122834e-01	5.967468e-02	-5.572701e-02	-1.900267e-01	-4.470072e-02	1.226611e-03	-1.156550e-01	-2.940439e-01	-2.015565e-03	6.622773e-03	1.671148e-01	-6.622798e-02	3.603480e-02	4.434690e-01	5.886636e-02	9.543490e-02	-2.064549e-02	6.097406e-02	8.898053e-02	-1.972953e-02	9.266833e-02	1.219227e-01	-2.663116e-01	4.111331e-02	-9.225428e-02	6.958413e-04	1.230880e-02	-1.600984e-01	2.265621e-01	-8.389849e-03	-9.201233e-02	-9.060287e-02	2.742530e-01	-3.863143e-02	-7.509336e-02	-2.944977e-02	-3.545634e-02	1.979262e-02	-2.107602e-01	-3.984350e-02	5.455782e-02	-5.268994e-02	-2.745948e-01	-5.563792e-02	6.568673e-02	1.759848e-01	-1.108054e-01	1.767786e-01	1.918181e-01	6.796943e-02	-4.791913e-02	4.839933e-03	-3.607476e-02	-4.591859e-02	-2.006376e-02	-2.294755e-01	1.540558e-02	7.200146e-02	-1.062081e-01	-4.499878e-02	9.071767e-02	-1.295380e-01	-1.152620e-01	1.378091e-01	3.232099e-01	9.852355e-02	1.769164e-01	-5.579246e-02	1.772485e-01	-4.379723e-02	-5.399537e-02	2.180279e-01	-1.414409e-01	-1.211042e-01	-1.498293e-01	-6.740596e-02	-1.808100e-01	1.610639e-01	5.347180e-03	-2.616374e-02	-6.670228e-02	2.225824e-01	1.688944e-02	-2.131105e-01	1.904934e-01	-1.045318e-01	2.102923e-02	-9.678744e-02	1.385196e-01	8.746754e-02	-2.449763e-02	-3.468492e-02	2.313718e-02	-2.995949e-01	2.577400e-02	1.664887e-01	1.062930e-01	7.412882e-02	2.087954e-01	-2.088783e-01	2.750750e-01	-7.238465e-02	-4.203679e-02	-5.279668e-02	-6.622836e-02	4.153397e-02	1.380863e-01	-1.205911e-01	-2.176565e-01	-1.799695e-01	-1.381618e-01	2.833905e-03	1.315415e-01	-5.226839e-02	1.449087e-01	2.901182e-01	-4.429611e-02	-4.409566e-01	-1.093132e-01	-1.343313e-01	-1.857296e-01	6.666865e-02	-2.466883e-01	-2.843536e-02	6.442395e-02	2.867749e-02	3.317420e-01	8.195970e-02	7.322215e-02	8.799489e-02	-2.607985e-02	4.782866e-01	7.385917e-01	3.679837e-03	-3.997943e-01	2.632198e-01	1.068233e-01	3.919406e-02	4.262414e-01	-3.101421e-01	-7.869677e-02	-4.873553e-03	-6.860984e-02	2.440674e-01	1.003825e-01	-3.650413e-02	-2.996800e-02	-1.258181e-02	3.001221e-01	4.763043e-01	-6.123911e-02	1.942986e-01	3.887230e-02	5.720328e-02	1.504491e-01	-6.756531e-02	-4.634990e-02	-1.212332e-01	4.102559e-02	-2.522224e-01	-2.508054e-02	-5.464009e-02	8.860550e-02	2.275101e-01	-1.035717e-01	-1.785925e-02	8.291614e-02	-1.060112e-01	-2.057033e-01	-2.143227e-01	5.397989e-02	-2.083186e-01	9.923038e-02	-1.272845e-01	1.258141e-01	8.520507e-02	1.385702e-01	2.282790e-01	5.181433e-02	3.738954e-01	4.934505e-01	7.152897e-02	4.216390e-02	-8.722580e-02	7.031542e-03	-3.659103e-01	7.553266e-02	-2.700902e-01	2.390158e-02	-9.363932e-02	-1.217044e-01	1.082955e-01	6.389722e-02	2.624058e-01	2.563772e-01	1.803846e-01	3.761574e-01	5.445143e-01	1.692117e-01	-5.494546e-02	-9.148715e-02	1.025346e-02	1.617594e-01	-4.614714e-02	2.047928e-01	-3.516923e-02	-4.403317e-02	1.155629e-02	4.880257e-03	-3.163621e-02	-5.232162e-02	-1.996296e-01	-2.134346e-02	-2.145335e-01	-1.663315e-01	-8.016271e-02	2.874971e-01	9.394885e-02	1.547210e-01
-2.419919e-01	-3.409021e-02	2.630317e-03	-1.404688e-02	8.087994e-03	-9.190033e-02	1.972247e-03	3.992006e-02	-6.745047e-02	-1.336279e-05	4.873211e-02	1.366275e-01	3.432604e-02	2.703526e-02	1.065183e-01	3.050855e-02	5.388328e-02	6.724038e-02	5.246627e-02	-5.276898e-02	-7.355780e-03	5.226714e-03	-5.358312e-03	5.218901e-07	-3.451726e-01	5.303676e-04	2.602310e-02	5.763244e-05	-7.136381e-02	8.098495e-03	0.000000e+00	1.587394e-07	1.717921e-08	-5.090217e-03	0.000000e+00	8.226206e-05	1.673890e-03	9.550993e-02	-1.277777e-03	-8.046265e-03	-9.058748e-07	-4.090363e-02	0.000000e+00	9.821766e-06	1.085748e-02	-5.585081e-02	3.300017e-07	-1.882808e-09	5.036106e-03	0.000000e+00	6.881642e-03	0.000000e+00	-2.882903e-04	5.405357e-02	6.305561e-07	-8.023373e-02	-2.322309e-02	-1.308741e-01	1.652269e-02	1.421741e-02	-7.913250e-04	2.799245e-07	-6.812772e-04	2.712073e-07	1.832570e-02	-1.409899e-07	-4.814091e-06	3.411691e-03	3.571414e-08	-8.847381e-08	-1.945308e-09	-7.089711e-07	1.396600e-06	1.002768e-03	7.051183e-03	-9.963351e-02	-3.399426e-02	-2.246165e-02	-2.481065e-02	1.433013e-06	-7.881839e-06	-2.349841e-02	1.210940e-02	1.598510e-01	0.000000e+00	8.352105e-09	1.130818e-02	-3.788119e-08	2.634224e-02	-1.636715e-08	-1.362008e-02	7.267193e-05	7.100971e-03	1.228601e-03	1.968160e-03	4.002534e-03	1.544438e-07	-5.201212e-08	1.552982e-02	-4.317020e-07	-7.567439e-08	-2.616590e-01	9.940727e-07	6.130508e-08	-6.098704e-02	2.053848e-07	0.000000e+00	0.000000e+00	5.432833e-08	5.904869e-03	-8.738434e-02	-1.226800e-06	-2.208286e-06	0.000000e+00	2.111938e-01	-1.025629e-02	-1.981186e-06	3.082455e-06	-1.149608e-02	4.942846e-03	-3.340956e-05	-1.347016e-01	2.853164e-05	1.366459e-06	-8.931759e-02	-4.735500e-07	-7.511169e-02	-1.168876e-01	1.522425e-01	-3.427640e-06	1.945922e-03	-3.610538e-02	-2.556513e-05	-3.822043e-04	-1.800239e-07	1.417189e-01	1.641911e-05	-8.285898e-03	-2.938979e-03	5.240854e-08	1.562717e-02	-1.140648e-01	-8.687373e-07	1.484078e-01	0.000000e+00	-2.850996e-06	-2.345377e-02	-1.140430e-06	-7.867172e-09	1.287652e-06	9.371304e-08	-1.519820e-06	1.117906e-01	-9.695290e-07	-2.979867e-02	2.159756e-05	-6.254669e-03	1.944420e-02	2.248000e-02	-3.202762e-02	-1.264812e-01	1.765017e-07	-4.809471e-02	-3.230449e-07	-5.744725e-02	2.658855e-06	9.781509e-03	-5.166477e-06	-1.818147e-06	-7.566921e-02	-5.231336e-02	1.132003e-04	-7.987752e-08	-2.124025e-07	-4.041895e-06	-1.532708e-07	2.608114e-03	0.000000e+00	5.750688e-07	7.993798e-08	-1.067756e-08	0.000000e+00	-7.156537e-06	6.015727e-07	-5.911028e-02	-1.317933e-07	-7.256050e-03	-4.681958e-03	6.534125e-03	1.616987e-08	7.296878e-02	-5.638838e-03	1.809685e-01	-7.334722e-08	3.127749e-04	-2.375367e-02	3.028410e-09	-2.220967e-03	-2.431050e-06	8.776295e-07	-9.152908e-04	-1.002809e-01	-9.720502e-02	-9.325800e-08	-1.091506e-08	2.408259e-07	0.000000e+00	2.663534e-05	1.861588e-07	-8.532139e-07	5.487092e-03	1.378231e-03	9.794068e-07	2.735429e-03	5.741020e-03	-5.183197e-02	-9.161907e-06	-4.584737e-06	-5.403059e-06	5.247589e-07	-1.553378e-01	-1.829337e-07	1.298538e-07	8.606943e-06	0.000000e+00	6.246290e-08	1.366091e-01	-1.163097e-04	2.714983e-03	1.066033e-03	-6.013440e-07	8.120600e-08	-4.517293e-04	-1.315841e-05	-2.830877e-05	-3.420711e-03	1.195552e-06	0.000000e+00	-6.924481e-03	-5.201258e-06	1.142772e-06	5.508605e-07	5.686764e-06	-3.264863e-07	4.612152e-04	1.019070e-02	-1.427310e-05	-4.384821e-03	-1.795969e-05	-4.705749e-02	-5.173012e-07	-2.168805e-02	-7.558719e-04	-3.378002e-03	1.846388e-02	3.254156e-03	1.134569e-01	7.726413e-03	1.105280e-04	3.450996e-04	-9.241678e-05	1.827264e-03	1.984458e-03	-1.029290e-02	3.389663e-02	3.964539e-05	2.948862e-02	-7.808031e-05	1.017645e-04	-9.257767e-04	-2.202481e-02	-3.463233e-02	1.066349e-05	-1.906695e-02	2.330483e-04	-3.802004e-03	-1.866109e-02	1.069033e-03	2.404022e-05	6.921808e-04	-2.601144e-02	5.930848e-02	4.174767e-02	2.715120e-02	9.404981e-05	-7.416755e-05	9.675977e-02	-2.118186e-03	4.964753e-06	-8.866384e-06	5.879122e-02	-1.886269e-01	2.031624e-08	-1.451917e-06	-2.763845e-07	-1.840375e-01	-4.380245e-04	-3.146566e-07	-1.174134e-04	4.583134e-03	-1.598617e-01	-1.350724e-07	7.699163e-02	-1.049743e-07	1.816249e-02	-4.033246e-06	3.537153e-06	-1.190278e-04	1.328950e-02	4.474724e-03	3.006876e-07	-2.185958e-05	-1.848480e-03	3.456315e-06	-3.832730e-02	-5.453533e-06	-7.638950e-02	-2.472938e-06	9.808981e-03	-2.293788e-02	-8.432084e-02	-3.389463e-02	-2.928195e-03	5.937283e-03	-3.394122e-04	5.100682e-05	-2.032299e-05	-4.088938e-03	1.127834e-04	3.455745e-02	-6.922678e-06	-4.549718e-04	-4.856259e-07	-1.642037e-03	-1.124545e-06	3.004363e-02	-5.370680e-06	-2.897260e-02	-3.146023e-02	-3.746827e-02	-2.203717e-01	1.981808e-02	5.564157e-06	8.685929e-04	-9.297462e-10	-1.181137e-06	3.758724e-03	0.000000e+00	-1.888447e-05	-1.753181e-07	-5.636307e-02	-1.399413e-01	6.822212e-08	0.000000e+00	-1.298301e-05	3.823318e-07	-2.522066e-07	-1.639333e-07	-1.197307e-01	1.702775e-06	3.939752e-07
-2.188757e-01	-1.044270e-09	0.000000e+00	1.399979e-01	0.000000e+00	1.389965e-01	-1.066631e-02	-1.460445e-03	3.225103e-02	-1.179954e-02	2.831561e-02	-3.699739e-03	1.416482e-03	2.640553e-03	1.660720e-01	3.531259e-02	-3.671134e-02	-9.097115e-06	7.756280e-02	0.000000e+00	0.000000e+00	0.000000e+00	0.000000e+00	0.000000e+00	-4.653923e-03	4.208089e-02	-9.828408e-06	-1.531950e-03	-8.571770e-04	-8.877283e-06	-1.389094e-02	2.701652e-02	-1.681598e-06	7.112734e-07	-1.534323e-07	-2.192321e-03	1.282175e-01	0.000000e+00	0.000000e+00	0.000000e+00	0.000000e+00	4.106776e-09	-4.000993e-05	2.021497e-06	7.563710e-07	-2.339862e-02	9.657627e-02	-1.862322e-02	-2.112650e-01	-1.128557e-04	1.081839e-02	3.014993e-07	6.825290e-04	-9.388590e-05	1.396822e-01	0.000000e+00	0.000000e+00	0.000000e+00	2.505133e-07	0.000000e+00	-3.676405e-05	-5.646152e-03	-3.138896e-07	-1.558878e-05	-7.086632e-03	-1.612220e-05	-2.426245e-07	3.019548e-07	4.211212e-05	1.684813e-05	-3.993939e-02	1.390974e-01	2.765481e-01	7.392196e-08	0.000000e+00	0.000000e+00	0.000000e+00	4.106776e-09	-2.145056e-06	-1.135560e-01	0.000000e+00	3.600529e-02	-1.382162e-06	-7.826391e-05	2.060185e-05	-1.010951e-07	1.527179e-04	-4.463780e-05	-8.722920e-06	-2.760652e-02	1.804755e-02	0.000000e+00	0.000000e+00	0.000000e+00	0.000000e+00	0.000000e+00	4.168169e-06	-9.654318e-08	3.097204e-01	0.000000e+00	-3.191944e-02	-1.341556e-07	1.068122e-06	-2.652847e-05	-2.341446e-06	-1.274503e-05	9.768851e-06	-9.966537e-02	1.301787e-01	0.000000e+00	5.151412e-04	1.618605e-07	1.528367e-03	-1.367691e-07	5.639227e-03	-8.956348e-05	6.632354e-06	-1.570457e-07	-1.608298e-02	-3.144356e-02	1.911875e-03	-7.065808e-03	3.540749e-08	-9.640919e-05	3.692175e-08	-1.438140e-01	6.427264e-03	7.392196e-08	0.000000e+00	2.053388e-08	0.000000e+00	0.000000e+00	1.735318e-05	1.120567e-01	0.000000e+00	-5.282994e-03	3.820827e-06	-2.190623e-06	-1.707623e-02	-1.817586e-06	-4.961996e-04	-3.155171e-07	-2.420259e-07	0.000000e+00	7.396534e-02	0.000000e+00	0.000000e+00	0.000000e+00	0.000000e+00	0.000000e+00	0.000000e+00	-8.291932e-02	1.746624e-08	8.755372e-08	-2.174340e-01	3.381230e-07	-7.633141e-02	1.657712e-05	-2.853979e-05	0.000000e+00	7.284502e-02	0.000000e+00	2.884782e-03	1.437946e-05	0.000000e+00	7.786431e-07	0.000000e+00	-5.155724e-09	4.256186e-05	-2.985546e-08	-5.700537e-08	-9.059141e-02	-1.062182e-05	-6.013479e-06	-3.934160e-05	3.381928e-03	-8.495606e-07	2.553854e-07	2.355049e-04	2.727117e-06	2.640019e-02	0.000000e+00	0.000000e+00	-9.518218e-09	0.000000e+00	-6.650044e-08	2.562778e-07	-1.051282e-06	-1.262201e-02	-4.820983e-03	-1.058254e-01	-7.994661e-03	1.191984e-01	-3.064253e-02	-1.501623e-06	1.470051e-05	1.161628e-01	3.522950e-05	2.545206e-02	-1.021132e-06	0.000000e+00	0.000000e+00	0.000000e+00	1.806801e-06	3.859883e-03	-1.515513e-04	-3.806007e-02	1.076038e-06	-1.259693e-01	-7.412353e-06	-4.090382e-02	4.407515e-05	3.668938e-03	4.502442e-02	3.043491e-02	-2.561257e-02	1.250450e-01	0.000000e+00	0.000000e+00	-1.895253e-07	0.000000e+00	5.601052e-09	2.132130e-02	0.000000e+00	0.000000e+00	-4.648795e-06	-1.133263e-01	-1.692885e-03	6.315766e-04	6.002270e-03	2.538891e-07	-6.059813e-02	-4.435221e-07	-2.358892e-01	-9.479505e-02	5.396030e-02	0.000000e+00	8.863168e-02	8.624628e-04	1.851671e-02	-4.423796e-03	-2.761415e-02	1.699396e-04	-2.864646e-05	5.729400e-06	1.596950e-02	8.186706e-02	7.183933e-02	-5.540147e-02	-3.316245e-01	-3.302628e-02	2.081625e-02	7.849535e-04	-2.250272e-06	0.000000e+00	-6.617751e-02	0.000000e+00	-1.071744e-02	2.651874e-04	7.190269e-02	-1.969416e-02	-2.678904e-05	2.856119e-04	1.421970e-06	2.218950e-02	4.151467e-02	-1.143150e-02	-1.664038e-01	-1.717101e-01	-4.971890e-03	3.309226e-02	0.000000e+00	0.000000e+00	-4.824154e-07	0.000000e+00	2.622648e-06	4.719331e-03	-1.024525e-06	-2.336753e-01	1.847029e-02	-1.641578e-05	2.358705e-05	-2.958599e-03	-4.202147e-05	-5.181924e-02	-1.335688e-02	1.911562e-02	1.479196e-06	-7.421877e-02	-5.129514e-08	0.000000e+00	-8.575141e-02	-1.229823e-05	-1.684729e-02	1.435987e-05	3.700613e-04	-2.369084e-07	1.162956e-01	4.714866e-02	-4.044890e-05	-1.454317e-01	-1.517166e-01	-4.354468e-06	1.408839e-02	5.798844e-02	-2.638976e-02	-1.809606e-01	-2.135075e-02	0.000000e+00	-7.332576e-04	-2.061796e-02	-6.575854e-02	-3.492106e-02	-5.693077e-05	1.090040e-05	4.247988e-06	4.496353e-03	-1.002885e-04	-7.430206e-02	-2.767769e-01	4.038803e-02	1.180065e-01	5.223181e-02	2.236566e-04	3.710569e-02	0.000000e+00	0.000000e+00	0.000000e+00	1.726934e-02	0.000000e+00	-8.938269e-03	-7.651850e-05	2.909453e-07	-6.676004e-06	-3.909788e-06	0.000000e+00	2.058232e-02	3.143859e-03	2.657668e-05	2.086648e-07	-3.988683e-02	-5.985803e-06
-3.131965e-01	-1.560941e-02	1.795712e-03	2.173511e-07	6.988852e-02	-1.608463e-01	-2.880900e-03	1.593736e-03	-1.019499e-01	-4.275258e-02	5.038576e-02	2.810703e-04	2.695635e-04	1.052153e-01	1.219920e-01	-1.041294e-02	8.090427e-02	7.192272e-02	-1.804771e-01	-8.296751e-04	-2.757559e-02	1.666553e-06	-3.410953e-02	-2.946421e-02	-1.670576e-01	-1.372349e-01	-1.186001e-01	-9.074555e-04	-8.559191e-02	0.000000e+00	9.866381e-08	1.306572e-01	1.846294e-01	2.041756e-01	0.000000e+00	1.898904e-03	-1.581233e-01	1.728808e-08	5.884599e-02	-4.846838e-02	-1.467568e-03	-8.251966e-02	2.221201e-06	-1.903340e-01	-5.568688e-03	-7.188171e-02	-1.139394e-01	1.297348e-08	-8.700996e-02	6.072994e-08	-2.769318e-06	2.139891e-01	5.896937e-02	0.000000e+00	-7.076637e-04	1.422726e-02	-1.049067e-01	-5.833260e-04	-6.584369e-02	-7.205299e-07	-8.858248e-02	0.000000e+00	-9.037815e-02	-2.734692e-03	-8.933308e-06	-2.245818e-01	0.000000e+00	1.552266e-07	8.534283e-02	3.062178e-07	4.765463e-02	1.602795e-02	-3.630613e-08	1.513545e-02	1.455938e-01	-2.290428e-02	-4.021860e-04	-1.477305e-02	-9.180251e-03	-9.915711e-02	3.698885e-02	-1.092408e-01	-1.137909e-01	1.107498e-06	-2.134438e-01	-1.402609e-01	5.130259e-05	-2.515808e-07	-4.663728e-02	3.640121e-02	4.366973e-03	-1.986718e-05	6.516376e-02	2.807544e-02	1.095925e-06	-3.440054e-04	-2.037127e-02	2.542076e-02	-5.928835e-03	-6.482241e-08	-1.232463e-02	-1.522240e-01	1.256776e-08	-2.486474e-03	1.530906e-07	-2.839539e-07	1.212167e-01	-2.206891e-02	6.657097e-03	1.581295e-02	-2.645287e-07	8.792522e-03	1.591849e-02	-2.209989e-07	-2.484031e-04	-5.945358e-07	-1.657550e-01	-1.461966e-01	-1.351147e-01	-9.931262e-02	-2.663316e-04	-1.977827e-07	2.225049e-04	2.633014e-03	1.023913e-02	-1.459313e-01	4.729951e-03	8.012583e-04	5.971000e-03	-1.535241e-05	1.658596e-04	2.607898e-06	6.162847e-03	1.256163e-01	-4.960572e-02	5.857427e-02	-9.772408e-02	8.352105e-09	-1.143194e-01	-6.216784e-02	0.000000e+00	-1.900443e-01	-3.180906e-05	3.212199e-08	0.000000e+00	-1.058650e-06	1.339550e-01	1.454089e-02	0.000000e+00	3.024224e-03	1.247134e-04	-1.001909e-01	-8.568626e-05	1.517733e-07	-7.024015e-03	-1.270547e-01	-1.323896e-01	-9.013088e-02	-9.796825e-08	-2.993993e-07	1.556756e-05	5.500341e-04	1.077408e-05	-1.394241e-07	7.105062e-04	-3.332585e-05	-5.968493e-06	2.405039e-06	1.521785e-01	2.056752e-06	-2.678581e-05	-5.350284e-05	-7.065840e-06	-1.710506e-01	-5.511095e-02	-6.876357e-02	-2.239998e-02	1.923662e-05	-1.861825e-06	-1.046948e-07	3.677287e-04	1.915391e-06	2.835471e-03	-6.828051e-08	2.820591e-02	4.402692e-04	4.160458e-03	1.497831e-02	-9.556441e-07	7.313487e-02	-7.224506e-05	-5.445452e-04	-4.979183e-02	-1.210795e-01	3.498413e-02	-7.573564e-07	6.782966e-04	7.043693e-08	-2.415688e-03	7.253377e-04	1.404580e-03	-4.938408e-07	-6.565416e-07	1.056024e-02	6.314052e-02	1.292127e-03	3.169259e-06	-5.027750e-05	-2.224494e-05	2.571608e-03	-1.906628e-02	-1.298649e-01	-1.146775e-01	-2.314666e-01	-5.572562e-02	1.049502e-03	7.597023e-05	8.787412e-02	5.623176e-04	-1.050004e-03	-1.225208e-01	1.880423e-02	-2.063263e-07	9.821015e-04	5.406756e-03	3.560543e-08	-8.642541e-06	1.609772e-03	-1.609012e-04	-1.262064e-01	-1.041374e-01	-2.498998e-01	-5.762492e-03	-1.775921e-02	1.103997e-05	1.254620e-04	8.897626e-04	-7.098391e-02	3.037587e-04	7.268366e-02	4.740983e-05	9.819784e-04	-6.661161e-02	-3.856759e-02	1.394634e-01	2.492041e-04	2.559086e-04	2.430340e-02	1.287018e-03	2.345816e-02	1.747255e-04	1.036616e-04	2.312374e-02	2.457126e-05	-7.123541e-04	5.561827e-04	-5.354681e-03	-2.068555e-02	-1.628258e-02	-8.200720e-02	-4.678593e-01	-4.097177e-01	1.530678e-02	2.674731e-02	7.896123e-02	-5.863249e-03	9.320324e-03	-3.958894e-04	-3.349109e-02	6.638026e-02	-2.171184e-02	4.093015e-04	1.158755e-04	-2.334417e-02	1.138469e-03	1.178635e-02	-4.177368e-03	3.670562e-02	8.206097e-05	-4.165850e-01	-3.847238e-01	2.022687e-02	2.951949e-02	1.139770e-01	7.055793e-05	-1.790716e-04	-1.125822e-06	0.000000e+00	1.440541e-04	-5.837121e-02	9.618915e-06	-2.387104e-07	1.580545e-04	2.891155e-05	4.647887e-03	1.144236e-03	-1.686832e-02	2.415410e-02	-1.402497e-01	7.725161e-03	-1.827571e-01	3.002915e-06	-1.905292e-03	6.770420e-04	4.969658e-03	1.537355e-03	1.236601e-03	2.250109e-02	7.752358e-02	2.105375e-02	2.867903e-03	1.492466e-04	9.569237e-03	5.744083e-03	-2.851565e-02	-3.896161e-03	1.635570e-03	8.471289e-03	3.338846e-02	-1.655707e-04	-3.076763e-01	-3.513389e-01	2.121480e-03	5.152940e-03	5.428097e-03	1.166230e-02	3.130636e-02	2.185207e-03	3.327145e-02	1.641595e-02	3.620145e-04	2.428004e-03	2.744031e-03	1.655601e-07	-2.090116e-02	1.529557e-03	1.855754e-02	7.642354e-02	-7.250569e-02	-4.038761e-01	-3.716333e-01	3.197035e-02	1.877184e-03	-2.472360e-02	-2.230513e-08	-1.296820e-02	-2.641265e-06	-6.111982e-07	-1.131863e-01	1.283395e-07	-8.981298e-02	-3.945771e-06	6.757615e-04	6.033672e-08	1.240686e-05	2.000190e-01	1.590211e-06	-6.417939e-02	1.702009e-05	8.178843e-02	5.465186e-05
-9.907623e-02	3.845016e-03	2.737295e-03	-4.507617e-03	-4.806764e-03	2.356571e-03	6.363731e-03	3.467271e-01	0.000000e+00	0.000000e+00	0.000000e+00	5.344848e-02	1.262840e-05	0.000000e+00	7.542822e-03	0.000000e+00	-1.111680e-02	1.058136e-02	-3.345628e-01	-3.080546e-08	1.140974e-07	-4.951152e-07	1.728907e-01	3.629686e-06	0.000000e+00	0.000000e+00	0.000000e+00	0.000000e+00	3.026892e-03	0.000000e+00	0.000000e+00	0.000000e+00	1.594215e-01	-6.056740e-02	-1.167709e-05	1.400321e-06	-7.208210e-02	8.565884e-08	2.656052e-08	1.385715e-01	0.000000e+00	0.000000e+00	0.000000e+00	0.000000e+00	0.000000e+00	0.000000e+00	0.000000e+00	0.000000e+00	-2.960149e-06	-1.048305e-06	8.610894e-02	-3.020185e-08	-5.441524e-02	-2.811584e-01	4.560745e-02	2.471465e-01	0.000000e+00	0.000000e+00	0.000000e+00	0.000000e+00	0.000000e+00	0.000000e+00	0.000000e+00	0.000000e+00	-1.292673e-03	7.399449e-06	1.071149e-01	-3.826735e-03	-2.459882e-01	0.000000e+00	3.825916e-02	3.249231e-03	0.000000e+00	0.000000e+00	0.000000e+00	0.000000e+00	0.000000e+00	0.000000e+00	0.000000e+00	0.000000e+00	-9.159447e-03	-2.106713e-01	-9.966815e-02	1.241551e-02	4.618100e-03	-1.475310e-04	4.710385e-02	1.491183e-01	0.000000e+00	0.000000e+00	0.000000e+00	0.000000e+00	0.000000e+00	0.000000e+00	9.034906e-08	0.000000e+00	3.437041e-05	-2.529469e-01	-5.251007e-05	8.401770e-03	-5.753252e-02	-4.864460e-07	4.069274e-03	3.314923e-01	0.000000e+00	0.000000e+00	0.000000e+00	0.000000e+00	0.000000e+00	0.000000e+00	0.000000e+00	0.000000e+00	-6.124383e-08	-6.430999e-04	8.976361e-02	-8.737877e-02	-1.638543e-05	-5.352376e-05	2.016631e-01	2.231690e-02	0.000000e+00	0.000000e+00	0.000000e+00	0.000000e+00	0.000000e+00	0.000000e+00	0.000000e+00	0.000000e+00	-1.334617e-01	-1.712275e-02	4.747393e-04	1.893131e-01	5.252842e-07	-3.601045e-01	1.154717e-01	-4.526640e-03	0.000000e+00	0.000000e+00	0.000000e+00	0.000000e+00	0.000000e+00	0.000000e+00	0.000000e+00	0.000000e+00	-3.567843e-05	1.424497e-06	4.165240e-07	-3.026573e-02	1.683794e-02	-2.484044e-01	1.281560e-01	4.400625e-05	0.000000e+00	0.000000e+00	0.000000e+00	0.000000e+00	0.000000e+00	0.000000e+00	0.000000e+00	0.000000e+00	-2.431264e-01	6.994070e-03	-1.074003e-01	1.800777e-02	-3.990017e-06	4.253839e-04	3.361523e-02	-7.934092e-07	0.000000e+00	0.000000e+00	0.000000e+00	0.000000e+00	0.000000e+00	1.457245e-06	0.000000e+00	0.000000e+00	-1.003547e-01	2.586197e-05	7.299690e-03	1.233145e-01	2.097360e-03	-9.017907e-02	-1.035324e-03	-2.781779e-02	0.000000e+00	0.000000e+00	0.000000e+00	0.000000e+00	0.000000e+00	0.000000e+00	0.000000e+00	0.000000e+00	-8.189957e-04	-1.615958e-01	-2.087007e-04	1.778667e-02	9.246484e-04	-3.730262e-03	4.272622e-01	1.732444e-04	0.000000e+00	0.000000e+00	0.000000e+00	0.000000e+00	0.000000e+00	0.000000e+00	2.143284e-05	0.000000e+00	-5.000490e-02	3.255810e-02	-5.662677e-04	-9.793784e-03	9.453638e-02	3.240529e-02	-2.096020e-03	-1.781291e-01	-3.061168e-06	0.000000e+00	0.000000e+00	0.000000e+00	0.000000e+00	-2.201572e-02	-6.976320e-02	0.000000e+00	1.537378e-01	-6.868686e-02	4.901009e-02	3.604208e-05	-7.995034e-04	-5.865679e-06	-2.324808e-02	-1.092419e-02	-6.284963e-06	0.000000e+00	0.000000e+00	0.000000e+00	0.000000e+00	-2.169668e-03	-1.018702e-01	0.000000e+00	-7.301731e-02	-5.232722e-01	-2.866395e-01	2.205785e-01	1.052240e-01	2.570661e-02	0.000000e+00	1.466483e-01	0.000000e+00	0.000000e+00	1.050061e-04	0.000000e+00	0.000000e+00	0.000000e+00	0.000000e+00	0.000000e+00	1.440144e-01	4.295238e-02	-5.229957e-04	-1.629185e-03	-1.687152e-02	5.959456e-02	-1.087673e-01	-1.424949e-03	7.740956e-06	0.000000e+00	0.000000e+00	0.000000e+00	0.000000e+00	-8.326576e-04	-9.581481e-02	2.993839e-07	1.221961e-01	4.632873e-05	-6.929280e-04	-2.502302e-02	-6.741366e-03	3.934212e-06	-2.344357e-04	-2.281896e-03	2.761768e-04	0.000000e+00	0.000000e+00	0.000000e+00	0.000000e+00	1.928124e-01	2.218113e-01	0.000000e+00	-1.347413e-02	-1.567093e-01	1.375011e-02	6.158453e-02	1.461346e-02	-1.303376e-01	-2.069602e-05	-1.549447e-02	0.000000e+00	0.000000e+00	0.000000e+00	0.000000e+00	0.000000e+00	0.000000e+00	0.000000e+00	0.000000e+00
-4.234136e-01	4.845443e-04	9.942779e-02	8.701759e-02	2.296886e-03	-1.750761e-06	-1.662056e-02	-9.569970e-02	-1.471716e-01	-5.750446e-02	-8.311250e-02	-2.750490e-02	-1.611470e-02	3.621423e-02	2.432606e-01	-1.529118e-01	9.292749e-02	1.175384e-01	-3.290142e-02	-2.294030e-04	-1.408962e-07	5.775224e-08	0.000000e+00	-1.522898e-02	-8.886913e-04	-7.222261e-02	-1.937685e-01	-1.987278e-04	7.366028e-07	0.000000e+00	-1.303925e-07	-4.796835e-07	4.580259e-07	2.867316e-02	-1.690870e-06	4.649086e-07	6.701141e-02	-1.646443e-04	1.319141e-03	-2.069087e-03	-2.245700e-03	1.134820e-06	-4.365000e-02	-6.783086e-07	3.028132e-07	-9.917553e-02	0.000000e+00	0.000000e+00	-4.378603e-03	0.000000e+00	0.000000e+00	1.663611e-01	4.819274e-05	-2.554370e-07	-6.121858e-07	1.931211e-01	-5.577344e-02	5.195358e-06	-1.016503e-06	2.043178e-07	-3.661444e-08	-6.434596e-03	-3.451807e-02	-2.061057e-07	-1.215457e-01	0.000000e+00	-1.096614e-05	-1.375617e-02	-7.936448e-09	-4.793133e-02	5.253997e-02	3.136388e-03	-7.374599e-02	1.282210e-04	1.003047e-02	-5.936739e-10	-1.336683e-04	-1.447152e-03	-2.474721e-02	-1.925722e-08	-1.773133e-06	-7.036110e-04	-5.446267e-02	-1.484043e-01	-1.466775e-02	-4.314000e-04	-1.380946e-06	-1.977184e-08	-4.401833e-02	4.090863e-02	1.041502e-01	-5.301893e-05	1.962273e-02	6.572938e-02	-1.491861e-02	-1.060207e-04	-3.183686e-04	0.000000e+00	4.398125e-07	-4.246095e-06	-6.196297e-02	5.123865e-06	-6.479369e-03	2.490177e-06	-9.567377e-02	0.000000e+00	6.408830e-05	-4.133886e-06	1.266163e-03	1.053056e-05	-5.151935e-02	5.195697e-03	2.772677e-02	-4.804149e-02	1.386868e-01	-1.195060e-01	-2.865077e-03	-1.306087e-01	-4.145173e-02	3.349562e-06	-2.718802e-02	-3.018286e-02	-2.708079e-07	-1.078544e-02	-7.480088e-07	1.374903e-03	3.713207e-02	-3.253530e-06	-4.113356e-07	-1.402234e-01	2.954151e-03	3.860270e-04	-1.470710e-02	7.071016e-05	0.000000e+00	-7.936448e-09	1.779278e-08	-1.331974e-08	-5.638441e-02	0.000000e+00	-4.660220e-03	-9.703217e-02	0.000000e+00	7.706895e-08	-1.803851e-07	-3.963039e-03	6.646898e-02	9.203139e-03	-1.083143e-06	5.958909e-02	-8.774336e-06	-1.082872e-01	-3.411526e-04	1.733650e-06	9.660151e-05	-4.463801e-02	2.182161e-06	-1.026064e-01	-2.364520e-06	-1.131073e-06	2.764907e-08	-1.201042e-01	4.220551e-07	3.262316e-06	5.543211e-06	1.818732e-04	9.701757e-06	-1.056079e-07	4.855944e-04	7.019079e-03	3.851475e-08	-2.215777e-04	2.615013e-07	0.000000e+00	-2.599922e-02	-5.014454e-03	-1.660623e-02	-1.720585e-02	-2.641495e-02	3.176580e-08	-1.477577e-06	-6.115705e-03	-1.179579e-08	-2.764600e-05	-1.992246e-06	7.069004e-02	6.012760e-05	9.833527e-02	1.650099e-02	-5.391936e-07	-1.079272e-03	-2.083059e-08	-6.032707e-02	0.000000e+00	-6.272826e-05	2.436867e-02	1.127866e-04	-2.572334e-02	3.659499e-08	2.209310e-03	-2.174873e-07	-1.323206e-01	3.047891e-07	5.512459e-04	1.398690e-02	1.180415e-06	2.036382e-02	-6.151258e-06	1.244417e-04	9.029686e-02	-1.418963e-04	-9.515137e-02	-5.738714e-02	-1.485412e-01	-2.626384e-01	7.811837e-02	7.701518e-06	-1.461917e-02	1.179073e-02	4.245995e-05	-1.760314e-05	6.576736e-02	5.577143e-03	9.527369e-03	-1.511871e-03	-4.486958e-02	6.487752e-03	9.594298e-04	3.668775e-02	-1.012791e-01	3.455108e-03	-6.306482e-08	1.088346e-06	1.992645e-07	3.687208e-08	-8.716685e-03	-5.440375e-05	2.213970e-04	-9.898835e-08	-6.132998e-02	-9.898475e-06	4.021892e-03	-6.837811e-02	7.870739e-06	6.710293e-03	8.727392e-04	2.418063e-06	-2.212614e-02	1.786589e-04	-1.212526e-03	-1.566582e-02	8.481957e-03	2.296063e-04	-1.402968e-03	2.889570e-03	4.217707e-03	5.174747e-03	1.519711e-03	-1.324534e-02	2.515769e-04	-1.052885e-01	-8.321132e-02	1.173187e-02	3.772216e-02	1.021638e-01	1.379121e-04	-7.832887e-05	-1.179883e-03	-9.155468e-03	3.875962e-02	-3.465219e-02	1.895699e-05	-6.763738e-03	4.071146e-02	6.631104e-04	4.352668e-04	6.324499e-03	2.051921e-03	1.416750e-04	-3.078306e-01	-1.874238e-01	1.515473e-02	7.597345e-02	5.755502e-02	2.438062e-04	-6.418131e-04	-7.936457e-03	8.532220e-08	6.004628e-05	5.567456e-08	1.328664e-04	-9.692988e-02	6.274934e-06	-2.121101e-03	-2.336453e-05	-3.308151e-07	1.172900e-03	1.265536e-06	1.004360e-01	7.272402e-03	-2.715891e-08	6.734953e-03	-6.429796e-02	-9.105315e-06	3.334092e-03	-5.735389e-05	6.746447e-02	1.314137e-02	1.690614e-03	9.956754e-02	1.963442e-03	1.188427e-02	2.900773e-03	-1.322654e-01	-1.259550e-05	-1.151542e-05	1.468513e-04	2.860295e-02	5.529637e-02	-2.103762e-02	-1.840051e-01	-2.087595e-01	2.039887e-03	3.031252e-02	9.189009e-03	2.205022e-06	5.197038e-04	3.097182e-02	-1.796380e-03	1.851020e-02	-2.051728e-05	8.101587e-03	4.100692e-04	2.408111e-03	1.389110e-03	9.850174e-04	6.751892e-02	8.350017e-02	4.910945e-04	-1.890847e-01	-2.708743e-01	1.289205e-02	1.920733e-02	-2.815660e-03	-6.777768e-02	-1.562398e-01	1.940586e-08	4.524392e-08	6.375710e-08	-1.380060e-01	5.270962e-05	-1.611432e-07	7.929349e-05	2.562245e-07	-5.280396e-08	1.345650e-04	-5.272420e-02	6.328210e-08	5.858000e-04	9.681556e-04	-3.340562e-03
-3.170541e-01	0.000000e+00	1.275788e-02	0.000000e+00	5.477792e-06	1.193959e-01	1.940217e-02	-3.324399e-02	-2.920109e-02	1.607540e-06	3.383342e-02	-6.307006e-07	-1.350741e-02	3.460067e-02	4.472903e-02	3.012618e-05	4.606218e-02	4.864331e-02	-2.895198e-02	-2.769837e-05	-1.525626e-06	0.000000e+00	0.000000e+00	-1.498950e-07	0.000000e+00	0.000000e+00	-3.964873e-03	-1.971644e-02	1.313856e-06	3.895218e-07	0.000000e+00	1.029344e-09	-4.698720e-08	-1.477395e-01	-9.486100e-08	8.012965e-03	4.005240e-02	-1.084627e-02	1.834520e-02	0.000000e+00	0.000000e+00	0.000000e+00	-3.756514e-04	-1.294270e-09	-1.497394e-08	2.650736e-05	-7.097247e-03	-3.415097e-03	-2.171256e-05	0.000000e+00	1.295965e-07	8.952432e-04	5.277672e-06	-2.090537e-06	1.167592e-03	1.561082e-02	-1.276531e-01	-2.677616e-04	0.000000e+00	2.874743e-08	2.340673e-06	-3.819390e-08	0.000000e+00	-6.709028e-08	-4.531228e-02	-8.854321e-07	-6.492329e-07	-1.541763e-08	1.840436e-07	-3.386184e-08	-5.276249e-06	3.167647e-02	0.000000e+00	4.107166e-07	8.206911e-03	-7.632100e-03	2.537242e-02	2.895526e-08	0.000000e+00	0.000000e+00	2.729474e-07	0.000000e+00	5.886052e-08	-3.351764e-02	-2.573466e-02	-2.261119e-02	-3.853360e-07	2.646753e-07	6.519409e-08	8.904075e-02	6.778720e-03	2.499697e-08	1.321379e-07	9.519851e-08	-3.654581e-02	-7.235857e-03	-2.274541e-02	0.000000e+00	0.000000e+00	-7.698809e-02	1.344633e-06	2.809799e-02	-1.032087e-02	1.017695e-07	1.402378e-01	2.181052e-08	1.364976e-07	6.286925e-02	3.185114e-03	-3.142835e-06	-1.249482e-05	-3.783631e-05	8.999680e-04	-1.850072e-02	-2.208670e-02	-9.665863e-02	0.000000e+00	0.000000e+00	-1.546784e-01	6.116803e-06	0.000000e+00	-2.144772e-02	4.422315e-02	-5.586902e-07	-4.642613e-06	-4.323346e-07	9.088321e-02	1.539734e-06	-5.626353e-04	-1.487408e-01	1.023744e-01	1.801963e-02	-4.237213e-04	-2.987125e-05	1.020581e-05	0.000000e+00	0.000000e+00	3.114500e-05	0.000000e+00	-4.303328e-08	-1.126703e-02	-3.111746e-02	-4.983580e-06	9.316788e-06	-3.185208e-02	2.058936e-06	-9.313090e-08	3.130182e-04	4.843867e-02	1.606547e-07	8.348304e-03	-4.791225e-06	-5.297695e-05	-4.699464e-02	0.000000e+00	0.000000e+00	0.000000e+00	1.584722e-07	0.000000e+00	-2.638416e-02	-4.041163e-05	1.069318e-07	-1.726340e-03	1.778093e-01	1.129645e-03	9.933500e-05	1.014473e-02	-2.861388e-06	-2.383118e-07	-8.737537e-06	-1.960425e-06	-1.591915e-01	-7.561907e-02	0.000000e+00	0.000000e+00	-9.612888e-02	1.983014e-03	8.114606e-09	-3.307672e-06	2.483179e-06	-1.071551e-06	2.379967e-08	5.108464e-06	1.730771e-06	2.709499e-08	4.994875e-07	6.615804e-06	6.144692e-03	7.194198e-04	1.567642e-04	-1.100753e-01	5.012892e-06	0.000000e+00	0.000000e+00	-6.317952e-07	0.000000e+00	0.000000e+00	-3.729215e-07	-9.886080e-03	-3.513392e-07	-1.290843e-01	1.228802e-06	5.485122e-07	6.562141e-07	5.816629e-07	-1.345319e-03	3.633958e-02	1.388078e-02	4.347469e-02	3.739347e-02	-1.489327e-01	7.405923e-05	0.000000e+00	0.000000e+00	-6.092089e-02	3.471472e-02	-1.057621e-06	2.224599e-04	-6.689026e-02	-1.458990e-07	1.865310e-04	3.300086e-05	1.630179e-05	5.857890e-05	-1.829083e-03	-1.113407e-05	3.995911e-03	-2.599524e-06	-2.141051e-05	-1.988105e-04	-1.296702e-07	2.464065e-08	0.000000e+00	1.393833e-07	-9.166637e-04	-6.083473e-04	-3.278950e-06	2.729099e-05	2.016151e-07	3.619193e-02	3.772315e-08	7.366185e-03	1.380412e-04	1.850390e-01	-1.700698e-05	-2.182083e-02	-1.392758e-01	6.934741e-02	6.969794e-02	1.696991e-01	3.001156e-03	1.012689e-01	1.731902e-02	-8.113528e-07	4.532753e-04	-3.884022e-02	-5.264631e-03	-4.612850e-03	-6.086067e-02	3.237902e-05	5.775069e-03	7.583928e-02	-3.212273e-02	-1.504491e-01	-1.183171e-01	1.740871e-02	9.624722e-02	4.332684e-04	4.460520e-07	1.409990e-06	3.992351e-03	-6.060932e-03	-3.261369e-06	4.915862e-04	6.385974e-03	4.590125e-05	-4.821985e-05	-4.246908e-05	-4.808834e-02	1.806869e-02	4.631306e-02	-1.875833e-05	-3.070251e-01	-2.000645e-01	8.210498e-05	-1.134918e-04	-9.848690e-02	0.000000e+00	0.000000e+00	-4.089268e-03	0.000000e+00	-6.323917e-06	1.880973e-06	-1.206728e-05	-3.806296e-02	7.052649e-06	-1.088186e-07	9.924118e-03	1.007752e-07	-3.166852e-07	-6.760884e-07	9.782599e-03	-1.194786e-03	3.247241e-02	-1.934948e-02	-4.312938e-05	-1.529255e-01	0.000000e+00	-3.252928e-02	-1.053705e-01	-2.140964e-02	3.576577e-05	7.437745e-03	-3.109208e-06	6.834738e-03	1.238245e-01	3.947089e-06	-6.684855e-02	-6.960322e-02	3.909223e-06	1.247260e-02	8.822117e-02	-4.844742e-02	-4.544882e-03	-2.282449e-02	-8.812547e-02	0.000000e+00	-4.104160e-02	-2.156091e-05	5.572480e-07	-1.221393e-05	9.394763e-04	9.845405e-02	8.266643e-06	-3.765199e-03	-2.467655e-02	-6.983070e-02	-1.695357e-01	3.327663e-02	6.605230e-02	4.335998e-02	1.059848e-03	-8.255330e-03	-2.741192e-05	0.000000e+00	3.149896e-07	-1.548570e-06	-9.756016e-04	3.276756e-07	-5.446620e-08	0.000000e+00	-5.751254e-03	3.022712e-03	-9.541109e-07	-4.244280e-03	1.372406e-04	-4.820027e-07	1.030318e-07	9.779411e-03	2.680797e-02	2.819353e-08
-3.928733e-01	-1.640540e-02	4.327148e-04	-2.127516e-02	1.549579e-01	-1.999097e-02	-3.117374e-03	6.263751e-02	-4.943208e-02	-3.168718e-02	-4.282569e-03	-2.147459e-03	2.980206e-06	1.507460e-01	1.099871e-01	-2.496895e-02	7.559913e-02	3.946340e-02	-6.118130e-02	-3.847540e-02	-6.752632e-02	3.736175e-05	-1.945156e-02	-7.607777e-03	1.027937e-01	-3.460036e-06	3.151477e-07	-1.970216e-02	1.960862e-03	-2.468439e-02	8.708349e-07	2.804307e-08	1.295005e-01	5.210825e-08	-2.483300e-02	3.262024e-04	1.444223e-02	-1.570273e-03	-4.810389e-02	-1.867982e-01	-8.870092e-04	-1.704027e-02	2.337600e-07	-4.239150e-02	-1.518834e-01	6.396782e-07	-1.945022e-06	-1.279983e-01	-5.600022e-06	1.610961e-01	-8.982486e-02	1.344718e-01	2.847521e-01	-1.774155e-02	5.702800e-02	1.087085e-02	-1.156508e-01	-3.299230e-02	-1.078643e-03	0.000000e+00	-8.656840e-02	6.965844e-02	-5.264526e-02	-2.006432e-02	-7.288627e-06	-6.795053e-02	-1.633836e-01	1.785450e-07	1.412551e-03	2.084411e-03	2.127123e-01	8.263057e-02	-1.965277e-03	3.467693e-03	3.369955e-02	-1.590369e-01	-2.774243e-02	-3.373641e-02	-9.448853e-03	0.000000e+00	-5.444522e-02	-5.323054e-02	-1.444443e-01	-6.637734e-03	-2.071813e-02	2.223647e-03	5.681462e-02	-5.941864e-06	-1.260613e-01	2.486088e-01	9.973039e-03	-2.507758e-07	3.819913e-02	4.247007e-03	3.568359e-04	-2.711856e-02	-3.949036e-02	-2.666941e-02	-8.506432e-06	-1.225192e-02	-5.400317e-02	-4.958811e-03	-1.297078e-05	-4.610426e-03	5.753737e-05	2.507336e-07	7.507770e-02	7.535175e-07	1.016837e-01	5.240971e-02	-4.664263e-07	7.628505e-03	3.386723e-02	-5.172656e-02	9.115079e-02	-1.261797e-01	-2.654053e-08	-1.445925e-02	-7.382434e-03	-7.339222e-02	-8.772958e-02	-7.211827e-02	-2.435610e-01	4.036830e-04	-1.565317e-07	7.573863e-03	-1.528706e-01	-2.695948e-06	5.173349e-03	-1.052524e-06	4.521112e-05	8.082654e-02	-3.326509e-03	3.822210e-02	-3.451334e-05	9.064605e-09	-1.082304e-01	0.000000e+00	-1.367001e-01	-1.616950e-06	1.172869e-04	-1.021504e-01	1.263235e-02	-4.134062e-05	-5.359333e-02	1.772446e-03	7.921343e-03	1.258611e-01	8.374786e-06	-2.675097e-06	1.417323e-05	-3.636878e-03	-2.549300e-03	-4.399703e-05	-1.128193e-01	-8.238150e-08	-1.312010e-01	-4.213619e-08	-2.589276e-03	7.492162e-07	-1.130424e-02	-1.478349e-02	-1.407388e-01	-1.085755e-05	5.684184e-08	6.046680e-06	9.091889e-03	2.795579e-03	6.609127e-03	1.180028e-01	-1.588742e-05	5.698739e-02	-3.847477e-04	-1.078197e-01	-1.956058e-01	-2.178361e-04	-2.070639e-02	-6.519518e-03	9.904295e-07	-1.803346e-01	3.380270e-03	-2.650097e-02	4.236353e-04	5.205392e-05	1.139435e-02	1.401964e-01	-2.017904e-01	6.432234e-03	4.016189e-04	1.830252e-07	-2.977950e-03	-8.492807e-02	7.631092e-08	-4.542625e-02	-3.679488e-06	-1.670552e-02	2.013808e-07	5.070307e-05	-9.182609e-06	2.579436e-06	1.755567e-02	-3.472401e-03	6.298998e-06	1.035910e-02	5.588772e-02	7.851944e-06	1.640507e-04	7.596438e-02	-5.642515e-03	2.532903e-02	-1.214741e-01	-5.657766e-02	-1.261570e-01	-2.867697e-02	-6.643226e-06	-5.670108e-02	1.486557e-06	8.482957e-02	1.001502e-03	2.630423e-04	-1.556919e-01	5.109563e-02	1.386098e-03	8.292888e-03	-2.364657e-01	1.757229e-03	6.376900e-03	-3.490866e-05	2.340905e-02	-3.885904e-02	-6.677048e-02	-3.204305e-02	-1.193317e-01	-4.760551e-02	-6.965903e-03	-6.923091e-08	-1.740159e-02	-1.567301e-01	-3.843767e-06	-9.975615e-06	-1.828469e-01	1.158513e-02	3.606287e-02	3.507079e-05	1.125272e-01	1.997624e-02	1.045193e-03	-4.236625e-03	8.603199e-03	3.729100e-03	4.267372e-04	-3.036588e-04	5.661379e-04	9.860110e-05	1.012087e-04	2.829068e-03	-1.063671e-02	3.874517e-04	-1.019490e-04	-1.096413e-01	-3.633814e-01	-5.396381e-02	3.939547e-03	7.830480e-04	8.328285e-03	3.655145e-04	-1.643909e-02	3.213104e-04	-3.566765e-03	1.536755e-02	2.365150e-02	1.286683e-02	1.489340e-04	-2.787491e-02	7.914318e-04	2.601364e-03	6.105335e-04	1.230188e-03	4.550587e-02	-2.060514e-01	-2.129904e-01	5.341241e-03	7.224347e-05	-1.021249e-04	5.404396e-04	-5.896535e-04	1.700636e-04	-1.867780e-01	0.000000e+00	-5.613468e-02	-3.694759e-02	4.635749e-07	4.085267e-04	-1.051519e-06	-5.058680e-06	-1.840294e-02	-4.447160e-03	-9.092720e-04	-9.260525e-05	1.865170e-01	-1.314407e-03	2.595921e-02	5.886407e-03	1.503249e-06	5.104255e-02	-1.470670e-06	2.131942e-05	1.271680e-01	1.829488e-02	4.755524e-02	1.161393e-01	-1.664728e-06	-1.144866e-04	2.061176e-03	-6.209530e-07	-8.696827e-03	1.831950e-06	-1.038242e-03	-4.882180e-02	-2.184118e-03	-3.594424e-01	-1.594871e-01	-4.376964e-04	1.809475e-02	3.556058e-02	6.571036e-04	4.767732e-06	-2.046188e-06	2.342519e-02	3.796756e-03	9.564026e-04	1.810042e-05	2.920030e-03	-2.279990e-02	3.759262e-03	-1.066588e-06	-2.045330e-02	-1.080520e-02	6.786021e-04	-4.701560e-01	-4.488020e-01	3.836412e-02	1.873769e-02	4.271067e-08	2.931382e-05	-6.734274e-02	1.641386e-05	-3.728180e-02	1.104482e-07	-1.740321e-01	-1.320053e-01	9.808638e-07	1.155950e-03	-8.155641e-02	3.174132e-07	7.074348e-04	3.165865e-02	-1.763938e-01	2.671310e-03	3.573191e-03	-4.435945e-06
-6.965180e-02	2.731045e-03	3.665492e-03	-2.412248e-03	7.859272e-04	3.370394e-04	4.035586e-03	8.979974e-02	0.000000e+00	0.000000e+00	0.000000e+00	3.223818e-07	0.000000e+00	3.014772e-02	5.377666e-03	9.546513e-02	2.482304e-02	9.610255e-06	5.156001e-02	-2.879875e-02	-1.784195e-02	-3.121370e-01	-5.758096e-03	-2.057960e-01	1.721617e-01	1.614611e-02	0.000000e+00	0.000000e+00	1.643447e-06	0.000000e+00	1.108829e-07	3.453202e-06	1.167090e-01	1.775137e-01	0.000000e+00	0.000000e+00	1.398359e-01	-2.526096e-05	-3.977764e-09	-1.323796e-02	-1.447403e-01	-9.967960e-02	-8.100517e-02	2.886578e-02	0.000000e+00	0.000000e+00	0.000000e+00	0.000000e+00	2.168377e-07	4.697863e-02	-6.036448e-09	5.924143e-04	0.000000e+00	0.000000e+00	6.477871e-02	-2.548881e-06	-1.924428e-01	-1.406539e-02	-7.180401e-02	-2.342223e-01	1.704024e-02	2.888473e-02	0.000000e+00	0.000000e+00	0.000000e+00	0.000000e+00	1.021963e-01	8.245637e-02	4.504969e-06	1.458028e-01	1.770539e-06	0.000000e+00	-4.123684e-04	-1.045430e-04	-7.253028e-03	-1.455907e-02	-7.068856e-03	-5.865739e-02	-4.442641e-06	9.841589e-02	4.106776e-09	0.000000e+00	0.000000e+00	5.330023e-02	4.622977e-02	0.000000e+00	-2.893815e-03	8.142016e-02	0.000000e+00	0.000000e+00	1.734333e-03	-5.318147e-03	1.304611e-05	-1.516189e-01	-2.697578e-03	-3.017314e-04	2.213548e-04	2.109592e-01	0.000000e+00	0.000000e+00	0.000000e+00	0.000000e+00	2.464065e-08	3.645860e-03	-5.097929e-08	-2.026845e-04	0.000000e+00	0.000000e+00	1.439097e-03	-3.289019e-03	-1.152520e-01	4.943356e-05	5.637728e-04	6.444477e-02	7.626012e-07	1.492282e-03	8.177689e-07	0.000000e+00	0.000000e+00	0.000000e+00	2.562399e-03	7.515703e-07	-4.847711e-04	-1.760591e-03	0.000000e+00	0.000000e+00	1.404081e-01	1.497841e-07	-4.486258e-02	-1.930664e-08	1.006242e-03	-1.918327e-01	-5.884503e-02	2.915263e-03	0.000000e+00	0.000000e+00	0.000000e+00	0.000000e+00	0.000000e+00	0.000000e+00	0.000000e+00	6.233540e-04	0.000000e+00	0.000000e+00	2.245649e-02	-3.610999e-07	3.917034e-06	4.571182e-05	-6.772164e-04	-9.313137e-06	0.000000e+00	4.270198e-04	0.000000e+00	0.000000e+00	0.000000e+00	0.000000e+00	0.000000e+00	1.864899e-07	-1.695224e-03	1.850496e-02	0.000000e+00	0.000000e+00	1.490666e-03	-2.314851e-02	5.059156e-04	9.089342e-02	-2.998219e-06	-1.997814e-02	1.970173e-06	1.520382e-02	0.000000e+00	0.000000e+00	0.000000e+00	0.000000e+00	0.000000e+00	7.542617e-08	-7.249770e-02	-6.689664e-02	0.000000e+00	0.000000e+00	1.888272e-02	3.366988e-04	1.443480e-04	-1.646715e-01	3.499126e-05	-1.905654e-02	0.000000e+00	2.420294e-02	0.000000e+00	0.000000e+00	0.000000e+00	0.000000e+00	0.000000e+00	0.000000e+00	-3.126304e-07	1.136573e-01	0.000000e+00	0.000000e+00	2.063856e-02	-7.123699e-02	8.984345e-04	2.400381e-04	1.507185e-03	-9.021226e-02	7.408089e-06	-2.432554e-06	-4.494368e-04	0.000000e+00	2.597287e-02	0.000000e+00	0.000000e+00	-2.632195e-02	-1.480186e-02	-1.757004e-03	0.000000e+00	0.000000e+00	1.981804e-02	1.516634e-05	6.026441e-04	-9.482430e-03	-2.893887e-02	2.343470e-02	2.295107e-05	-8.823158e-04	0.000000e+00	0.000000e+00	0.000000e+00	7.350672e-07	0.000000e+00	-1.965875e-03	9.310359e-04	-1.019516e-01	0.000000e+00	0.000000e+00	-6.951154e-03	8.740245e-02	4.811042e-03	1.219537e-03	3.186982e-03	1.438134e-03	8.718682e-04	-2.715009e-03	-2.505961e-02	0.000000e+00	-4.825072e-07	-1.443812e-06	-7.033795e-06	5.956947e-05	-1.139458e-01	-2.206133e-01	0.000000e+00	0.000000e+00	-1.085906e-02	-1.676024e-03	5.641111e-03	6.128953e-03	6.880838e-03	4.674966e-02	2.558839e-04	-5.623247e-03	-8.623638e-07	3.895415e-05	-4.079581e-02	-3.272753e-06	1.514987e-04	-2.761461e-03	-3.259448e-02	-3.065530e-01	0.000000e+00	0.000000e+00	1.283033e-02	-1.714212e-02	-1.890185e-05	7.040857e-05	7.136585e-04	6.117175e-02	-2.847627e-02	1.666794e-02	-8.576999e-07	0.000000e+00	0.000000e+00	0.000000e+00	0.000000e+00	-1.647371e-04	-1.259170e-01	-3.983163e-02	0.000000e+00	0.000000e+00	-1.538057e-03	8.698461e-02	-1.154525e-04	1.894116e-03	4.954983e-05	1.511498e-03	-5.239814e-02	-1.698611e-01	1.318334e-02	1.232033e-08	4.992486e-02	0.000000e+00	0.000000e+00	-9.678129e-02	5.193960e-04	-1.081803e-02	8.180935e-02	0.000000e+00	-2.085460e-03	-2.616854e-03	-8.771498e-04	9.808391e-03	-1.780344e-05	2.560693e-03	8.047103e-02	-1.215118e-01	7.042388e-02	0.000000e+00	0.000000e+00	2.287921e-08	0.000000e+00	0.000000e+00	1.819679e-03	-1.869250e-02	0.000000e+00	4.106776e-09	1.728434e-02	-8.332620e-02	4.870825e-05	-1.447535e-02	4.157313e-04	1.040171e-07	2.690951e-03	1.363682e-02	0.000000e+00	0.000000e+00	0.000000e+00	0.000000e+00	0.000000e+00	4.039486e-08	-3.561890e-10	-4.747454e-02	0.000000e+00	0.000000e+00
-5.356786e-01	1.001599e-01	1.785283e-01	1.708967e-01	1.229097e-01	5.801517e-02	1.359298e-01	6.391233e-03	-3.875293e-02	-1.212475e-03	-7.200857e-02	-4.460444e-02	-2.618773e-02	-3.845018e-02	-2.036186e-01	-9.217555e-02	-5.130147e-03	1.406692e-01	1.385017e-01	-2.765835e-01	-7.514086e-02	2.979778e-02	-7.404305e-02	-1.032182e-01	-2.292173e-01	-8.044364e-02	1.395907e-01	2.808468e-02	-1.263324e-01	-9.223329e-03	6.094342e-02	-1.096796e-01	4.596787e-01	2.952012e-02	-4.327744e-02	2.001017e-01	2.495345e-01	-1.049191e-01	-1.387969e-02	-4.716895e-02	1.520372e-01	3.554770e-02	-1.288497e-01	-1.132201e-01	-4.734664e-02	-2.240687e-01	-3.816657e-02	-1.918523e-01	-1.685020e-01	9.697957e-02	1.208411e-02	1.671374e-01	9.336743e-02	-1.851656e-01	5.070687e-01	2.987695e-01	-2.454731e-01	-1.294861e-01	-1.015031e-01	-7.625670e-02	1.414859e-02	-1.089023e-01	1.028381e-01	-1.835823e-01	-8.496666e-02	2.674494e-01	-1.428867e-01	-1.080874e-01	-3.758788e-02	-1.113787e-01	4.367415e-01	7.312935e-02	1.166196e-01	1.452607e-01	1.094594e-01	-2.083824e-01	-1.502478e-01	-8.159040e-02	-6.550649e-02	-7.904322e-02	-2.392387e-01	-1.510928e-01	-9.813249e-02	1.669904e-02	-1.500518e-01	-4.949862e-02	1.574069e-01	-2.079720e-01	2.242645e-01	3.898187e-01	1.835716e-01	-5.769092e-02	2.300725e-01	7.932623e-02	-1.970236e-01	-8.984056e-02	2.215007e-01	-9.682916e-02	1.660420e-01	1.740960e-01	2.287115e-01	-9.232204e-02	1.356266e-01	-6.235845e-02	5.087950e-02	-5.505844e-02	-1.077395e-01	-9.966418e-02	2.781279e-02	6.401068e-03	-3.385890e-01	7.988519e-02	6.386635e-02	-1.229400e-01	1.590178e-01	-3.252601e-02	-1.192716e-01	-7.684542e-02	3.195792e-02	-5.387248e-02	1.432530e-01	-2.702773e-02	-3.073210e-01	4.636810e-02	3.546198e-01	5.302954e-02	-1.122860e-01	-2.002322e-01	4.200438e-02	-7.751860e-03	1.531695e-01	1.645119e-01	-2.030420e-02	-1.077785e-01	2.154848e-02	4.675873e-02	-6.568971e-02	-5.592686e-03	-1.244258e-01	-1.338780e-01	6.576875e-02	-6.352594e-02	-1.103657e-01	1.156672e-02	-7.724415e-02	4.036902e-03	2.941656e-01	3.726273e-02	-1.122940e-01	8.824573e-02	3.889592e-01	-9.329815e-02	1.906092e-02	-1.316360e-01	7.984147e-03	1.638398e-01	1.362889e-01	-9.227877e-02	7.965486e-02	-2.946270e-01	1.085587e-01	-5.797421e-02	-7.781999e-02	-1.283060e-01	9.978536e-03	-8.401843e-02	-1.502414e-03	2.735746e-01	1.627682e-02	1.985709e-01	-1.176102e-01	4.027054e-01	-7.086757e-02	1.047656e-01	-7.906892e-02	-1.024483e-01	-1.223666e-01	8.327006e-02	6.920702e-02	3.588009e-01	-7.452957e-02	-1.426482e-01	-3.598827e-02	-1.452245e-02	-6.467653e-02	-1.782567e-02	-1.262489e-01	3.048389e-02	7.866561e-02	-2.024944e-01	4.884178e-02	3.810329e-01	8.091061e-02	-2.144803e-01	-1.079112e-03	1.100716e-01	-6.920345e-02	-1.948671e-03	-3.453357e-02	-4.217879e-03	-2.317754e-01	-2.374819e-03	-9.710493e-02	-1.904173e-01	-1.691509e-01	-2.334773e-01	2.818479e-01	-7.816727e-02	2.384883e-01	4.207853e-01	-3.591450e-01	-3.503663e-02	-9.460754e-02	1.674403e-01	-2.087241e-01	-2.033958e-01	1.577902e-01	1.334561e-01	1.777681e-01	1.159397e-01	9.637382e-02	6.544494e-02	-3.011043e-01	-1.656681e-01	1.536593e-01	1.278702e-02	-2.771737e-02	1.371136e-01	2.398424e-01	-1.348415e-01	-1.182332e-01	4.960084e-02	1.415711e-01	9.939541e-02	2.280037e-01	2.074712e-01	-2.869757e-01	-3.932736e-02	-1.904894e-01	-5.516318e-02	1.908375e-01	-1.183534e-01	-3.446807e-01	7.139903e-02	1.122399e-01	3.532340e-02	7.720897e-02	1.613917e-01	-8.405608e-03	-4.251803e-02	-1.853298e-01	6.903322e-02	1.655094e-01	5.830393e-02	7.434092e-02	2.616553e-01	2.192025e-01	1.689363e-01	1.872999e-01	1.134968e-01	-8.167810e-01	-5.437528e-01	3.466270e-01	-2.712210e-01	-4.120371e-01	1.907746e-01	1.305866e-01	-3.798942e-02	5.045074e-02	3.424620e-02	8.264978e-02	1.327578e-01	2.726412e-01	4.406544e-02	1.140427e-01	2.230764e-01	2.090766e-01	2.381154e-01	1.671555e-01	-8.565861e-01	-4.701863e-01	2.316307e-01	-2.611879e-01	-3.866586e-01	1.774520e-01	7.408860e-03	1.259488e-01	-5.479554e-03	-1.765763e-02	8.846622e-02	1.471006e-01	-2.533447e-01	1.507462e-02	2.772382e-02	8.393604e-03	2.798776e-01	-3.190461e-02	-3.241702e-01	1.644291e-01	1.573121e-01	-9.174819e-02	-2.139644e-01	6.670575e-02	1.501763e-01	2.595692e-02	4.108086e-03	6.918600e-03	1.666278e-01	5.738539e-02	2.990115e-02	1.045594e-01	-1.720758e-01	-1.392233e-02	1.289263e-01	1.953870e-02	-1.606038e-01	-1.095365e-02	-2.845469e-01	-3.778667e-01	2.045520e-01	-1.428631e-01	-3.515893e-01	1.226362e-01	7.228873e-02	2.558951e-01	7.603024e-02	2.940780e-01	1.690870e-01	1.137534e-01	2.655998e-01	-7.502269e-02	-4.794169e-02	2.545146e-01	-1.025695e-02	-5.724799e-02	1.852486e-01	-2.204624e-01	-3.573674e-01	-1.058828e-01	-1.224127e-01	-1.217272e-01	2.228539e-01	7.295096e-02	8.909361e-02	-1.070575e-01	-1.313819e-01	-1.531330e-01	2.343283e-01	-1.085752e-02	1.638686e-01	-1.067771e-01	-1.422193e-01	-2.180302e-02	-2.408801e-01	-1.517407e-01	-8.677063e-02	7.994279e-02	1.484239e-01	2.170241e-01	1.189597e-01	-6.422543e-02
-3.171224e-02	-7.015399e-08	0.000000e+00	2.192626e-02	1.726006e-01	1.363684e-06	9.133889e-09	-4.168240e-05	1.068683e-01	6.529749e-02	1.961947e-03	1.818229e-06	3.621361e-03	3.498423e-03	-1.327108e-01	-2.955657e-04	1.158618e-02	1.740334e-02	-6.287220e-03	-1.897606e-03	-2.760934e-08	0.000000e+00	0.000000e+00	0.000000e+00	0.000000e+00	9.928157e-06	1.632829e-02	7.196650e-02	3.309200e-08	-2.035908e-03	-1.599158e-08	-3.921419e-03	-1.453592e-07	-1.129929e-04	-3.027140e-02	-3.069270e-07	-7.709786e-08	1.735620e-04	-9.650667e-03	0.000000e+00	0.000000e+00	0.000000e+00	0.000000e+00	0.000000e+00	0.000000e+00	-2.490284e-05	-1.844617e-01	-1.043163e-07	1.062058e-06	-7.992366e-06	1.795382e-06	4.435688e-02	1.322123e-03	2.629191e-02	1.740218e-03	3.818003e-05	-1.452468e-03	-1.488020e-04	-5.724994e-09	0.000000e+00	0.000000e+00	0.000000e+00	0.000000e+00	0.000000e+00	-1.182257e-03	-6.772576e-03	3.459210e-02	2.736486e-02	-8.200949e-05	-1.452885e-01	2.449077e-04	3.754675e-03	-2.542814e-03	1.833877e-07	1.624978e-01	-3.643870e-02	-3.089181e-04	0.000000e+00	0.000000e+00	0.000000e+00	1.120210e-08	0.000000e+00	-5.734686e-08	-6.060633e-03	-6.745397e-05	-2.997932e-07	-1.014803e-07	-1.534835e-08	-1.032618e-06	-1.287908e-03	1.458613e-02	-2.494721e-04	-2.681535e-06	3.271226e-03	-1.999976e-02	-1.626389e-05	1.246090e-06	9.521136e-05	0.000000e+00	-6.891690e-07	-3.114684e-08	0.000000e+00	-1.108388e-02	7.299059e-05	-1.801586e-03	-2.297785e-03	-9.164466e-02	-8.668161e-06	8.605448e-05	5.758853e-03	-1.489570e-04	1.557264e-02	1.289952e-01	-1.614745e-03	2.506041e-01	-2.464372e-06	0.000000e+00	0.000000e+00	-3.446236e-04	8.725019e-09	-4.915112e-02	-3.810329e-03	0.000000e+00	7.013873e-06	4.718494e-03	-4.104435e-02	-3.810004e-01	1.966264e-04	1.022900e-02	-2.974265e-07	-8.604332e-02	2.704020e-03	-4.870837e-02	-3.596957e-05	0.000000e+00	0.000000e+00	0.000000e+00	3.480194e-05	0.000000e+00	0.000000e+00	-7.751156e-08	-2.014287e-07	-1.346859e-05	3.465066e-08	3.677566e-08	-5.298508e-05	-1.253591e-02	1.433148e-03	-2.691658e-08	-8.568687e-06	2.591445e-02	1.056254e-04	-5.276433e-08	-1.592395e-05	0.000000e+00	0.000000e+00	4.018320e-06	-7.222439e-08	0.000000e+00	5.616196e-05	-8.714417e-05	-1.894053e-08	-1.415889e-07	-1.955886e-02	-3.417378e-06	8.170417e-03	2.251209e-02	-1.873465e-01	-8.995874e-02	3.729603e-02	-6.697141e-06	8.329348e-04	0.000000e+00	0.000000e+00	0.000000e+00	-4.586618e-06	0.000000e+00	-4.846153e-04	-6.344080e-03	2.215764e-05	1.032055e-05	-1.475370e-06	-4.073245e-06	-1.908549e-05	2.885369e-04	-5.055130e-05	-1.199479e-01	-1.630140e-02	1.131895e-01	2.123679e-02	-1.472556e-04	1.371292e-06	0.000000e+00	0.000000e+00	-6.158810e-07	0.000000e+00	0.000000e+00	2.586879e-05	-1.510229e-04	-4.595595e-08	-2.459070e-07	-3.717647e-07	-1.338991e-04	5.543320e-04	2.104698e-02	2.869909e-07	-2.154096e-02	5.442488e-03	2.982377e-02	9.183376e-02	-3.701309e-07	0.000000e+00	0.000000e+00	-1.471866e-03	-5.097977e-05	0.000000e+00	-2.470153e-06	-2.172737e-05	-7.118697e-03	1.141197e-07	-5.401610e-02	-2.724792e-02	6.743026e-05	2.650698e-03	-4.104377e-07	9.438239e-06	4.558819e-03	7.851908e-02	2.181563e-01	-2.567445e-07	0.000000e+00	0.000000e+00	-1.282455e-01	6.414070e-02	-4.817576e-04	4.255214e-06	3.223672e-07	-2.700692e-05	-2.286632e-05	-1.231572e-01	-2.786542e-06	6.088686e-04	8.467034e-03	-2.089987e-08	-2.212570e-02	8.025165e-04	-1.367097e-03	-2.717832e-02	6.959568e-03	5.204879e-07	5.077444e-03	1.428954e-02	1.016453e-01	-7.296506e-07	-2.366381e-02	-6.090755e-05	1.292325e-06	3.593339e-06	2.052473e-04	8.038550e-05	3.912746e-04	2.898164e-04	-9.101295e-04	9.093411e-02	1.315408e-01	3.005559e-04	-8.686911e-02	-5.060214e-06	0.000000e+00	7.712841e-08	-8.556465e-05	-1.335490e-01	6.991915e-05	4.855250e-04	2.879821e-04	2.515828e-06	3.739913e-06	1.677397e-02	2.694919e-02	-1.123742e-02	-9.098126e-04	2.115214e-04	7.959750e-02	1.468321e-01	3.086505e-04	-8.949948e-06	0.000000e+00	0.000000e+00	0.000000e+00	-1.021247e-08	0.000000e+00	4.555605e-06	1.611059e-07	-3.624842e-07	-7.075351e-02	3.057841e-08	-6.113272e-02	-9.481801e-08	2.807990e-03	1.226718e-02	9.307495e-07	8.516130e-07	1.102094e-02	-1.188233e-02	8.541279e-03	1.622491e-03	0.000000e+00	7.095328e-09	-1.577793e-06	-2.617215e-05	1.571770e-06	2.437142e-03	4.723477e-02	2.177317e-03	-1.311326e-04	-1.261435e-05	-5.386089e-03	3.902757e-02	1.007252e-01	-1.526583e-06	-2.475982e-02	-1.262525e-02	-1.418862e-03	-3.157979e-04	-1.802984e-05	0.000000e+00	0.000000e+00	-6.097567e-04	-3.602066e-08	-2.725554e-06	-9.518669e-05	-1.658830e-04	-1.957667e-05	-1.568782e-04	1.066549e-03	2.341331e-05	8.497373e-03	8.468965e-02	2.922152e-05	2.009188e-04	-6.082548e-02	-2.819864e-05	1.013043e-05	-2.764006e-03	0.000000e+00	0.000000e+00	0.000000e+00	-8.001258e-07	-3.114662e-03	0.000000e+00	-9.038760e-05	-1.557148e-06	0.000000e+00	-1.451278e-03	3.746950e-06	1.832924e-02	-7.960984e-02	-6.604897e-02	4.384048e-04	5.170120e-03	1.100592e-05
-9.656202e-02	1.022706e-04	5.487480e-03	6.589716e-04	5.852687e-04	6.012639e-04	1.091539e-03	-1.432782e-02	-4.618551e-05	6.420954e-04	-1.013707e-05	2.010566e-03	-7.108454e-07	2.373312e-02	6.083792e-02	7.447783e-04	1.955022e-02	4.376490e-03	-2.025784e-02	-3.186684e-02	-9.878468e-02	0.000000e+00	-1.576145e-07	-8.113535e-03	-8.194700e-03	-1.196067e-01	-9.115038e-02	-7.999853e-07	1.418943e-02	-8.077276e-06	1.903807e-07	-4.161936e-02	6.244432e-02	3.449469e-03	-1.958525e-05	-1.453586e-02	2.424823e-01	-1.066640e-01	8.333287e-06	-1.006166e-02	0.000000e+00	-5.091586e-02	-5.998766e-07	-9.447124e-02	-2.856989e-06	-1.926159e-02	9.611806e-07	-1.280272e-01	4.303159e-07	-4.108735e-08	1.181566e-08	-2.558836e-05	2.053083e-01	-1.405604e-07	-4.366534e-07	1.359472e-01	-7.519791e-02	-5.405709e-02	0.000000e+00	-1.229242e-02	-5.621485e-03	-8.971877e-02	-2.198480e-02	-1.182692e-01	-8.181647e-08	6.584869e-03	-1.163611e-05	0.000000e+00	-6.057270e-09	-1.951839e-04	7.599353e-04	9.344025e-02	-1.067640e-06	3.091556e-07	5.803746e-02	-1.207424e-02	-1.534008e-02	-1.532469e-07	-9.912001e-04	-8.224670e-08	-1.246633e-01	-2.625796e-05	0.000000e+00	4.613357e-05	0.000000e+00	-3.822316e-06	2.463168e-06	2.295842e-08	-1.634762e-04	1.983596e-05	-1.229116e-04	0.000000e+00	-9.770914e-02	2.958035e-01	-3.432992e-03	2.230269e-02	5.816849e-07	5.599083e-08	-1.238383e-01	-1.272421e-06	-1.429410e-01	0.000000e+00	-2.013317e-01	1.576415e-08	-9.657003e-02	2.025516e-02	-2.188257e-07	6.219756e-04	1.530185e-03	4.155135e-08	0.000000e+00	3.959828e-02	2.211933e-07	-1.509887e-01	8.327225e-06	-1.220148e-07	-9.135408e-03	-4.780573e-02	1.105506e-03	-5.343982e-03	-7.932462e-08	6.223211e-05	-1.067264e-04	-9.482340e-02	-6.728206e-05	-6.778586e-06	-6.575094e-04	-1.174142e-06	4.766718e-05	-2.824337e-06	1.346345e-07	4.756754e-02	1.070863e-03	-4.273200e-05	-1.373246e-01	-1.763434e-08	0.000000e+00	0.000000e+00	-9.124697e-06	-3.694090e-02	-2.911432e-07	2.069267e-06	1.124274e-03	-2.007463e-03	-1.275444e-04	5.870284e-06	2.899692e-04	2.231256e-02	3.634267e-07	7.364139e-05	1.136025e-04	-1.167550e-01	-7.495636e-03	-2.805576e-07	2.341155e-09	-6.487487e-06	-3.977791e-08	2.898609e-02	-1.301041e-01	2.049441e-08	-1.020227e-01	-1.120271e-03	-4.985284e-03	4.266110e-08	-6.038935e-08	6.846729e-07	-6.205597e-05	1.991608e-03	2.060253e-02	1.945957e-03	5.343307e-02	4.841142e-06	2.727229e-05	-2.288503e-05	-9.446943e-03	-6.005979e-08	7.005747e-04	7.353664e-04	2.354487e-05	-2.132619e-06	-1.011689e-06	-5.008731e-08	4.029558e-04	8.999814e-05	-6.585949e-04	3.657585e-03	-6.954332e-02	8.737850e-03	4.012292e-06	-2.837063e-02	-1.356438e-02	3.924014e-04	3.551700e-03	-1.068511e-06	-8.610889e-03	-4.759667e-03	1.022519e-04	1.201559e-01	-8.801841e-05	-4.512842e-07	-1.269086e-01	-1.173263e-01	3.156860e-07	-1.729479e-04	3.178939e-05	6.771546e-04	-1.016265e-05	1.161592e-02	3.083173e-04	7.886380e-02	1.259630e-05	-1.341424e-01	-6.860326e-02	-3.580202e-02	4.771357e-04	9.914866e-06	1.452381e-01	2.238835e-05	-2.791771e-01	-1.731609e-06	-1.553762e-05	7.182518e-02	-9.799593e-02	-9.102939e-04	6.756861e-04	6.625358e-03	1.524085e-01	-2.024228e-02	3.991184e-06	2.607044e-02	-7.794082e-02	-5.921834e-07	-8.292019e-04	1.312854e-04	-3.363346e-06	1.638200e-07	2.947796e-06	5.359017e-03	-1.678695e-01	-4.402713e-02	1.206807e-04	-2.394239e-07	1.778240e-07	-4.807499e-02	3.615039e-07	2.996091e-07	5.487246e-02	5.691684e-04	4.818907e-04	-5.844532e-06	8.784667e-02	9.346528e-03	1.901865e-03	4.337516e-03	7.677605e-04	1.173188e-04	1.260763e-04	-6.396557e-06	5.831841e-05	2.598872e-04	-1.166181e-01	-9.242157e-02	-9.450357e-05	-1.121414e-02	-4.373501e-02	3.163176e-03	1.450176e-03	-8.500843e-04	1.059030e-04	2.368764e-05	2.373468e-04	6.245631e-04	1.358021e-04	-6.426998e-03	7.092471e-02	7.438941e-05	1.796630e-04	4.085901e-04	1.506127e-03	7.531227e-02	1.218935e-01	-3.394506e-04	-3.038212e-02	-1.766808e-02	-1.730530e-02	1.443620e-04	1.182255e-05	4.212644e-06	1.636383e-07	5.435064e-04	-1.432662e-06	-2.167572e-02	1.201244e-05	1.002660e-06	1.006158e-01	-1.653303e-06	-4.356330e-02	-3.426864e-06	-2.709223e-04	2.451490e-02	-1.407668e-01	-8.434165e-02	4.628186e-03	6.024101e-06	4.900952e-04	2.685979e-04	1.538517e-05	3.321732e-02	1.087426e-03	-1.233511e-03	5.628979e-04	-2.750856e-04	1.885611e-03	1.766460e-03	5.523488e-02	4.199595e-03	-1.342869e-02	-2.235682e-02	-1.205056e-02	1.539408e-02	3.383509e-02	-1.276387e-02	9.521618e-02	2.417710e-03	1.484468e-03	3.689533e-04	-3.776519e-02	2.162539e-03	8.681855e-04	1.640940e-03	6.135388e-03	1.635066e-03	9.488368e-03	2.242660e-03	1.292743e-03	-1.164148e-02	-1.112148e-02	-4.221181e-02	2.751146e-02	3.481589e-02	-2.148640e-02	-1.169731e-02	7.470171e-02	5.526030e-05	1.001066e-07	0.000000e+00	8.395667e-08	-1.387512e-02	1.913448e-04	-1.521981e-05	-1.190605e-05	-2.189883e-06	-1.210036e-02	-1.150423e-01	8.399210e-07	2.092257e-03	1.496496e-06	2.456185e-07	3.979670e-03	1.012236e-06	-1.301298e-05
-5.519939e-01	9.981340e-04	-3.626539e-03	3.781733e-03	1.038601e-02	-3.221630e-02	1.533508e-02	1.648347e-01	-1.106770e-09	2.784393e-07	0.000000e+00	0.000000e+00	0.000000e+00	6.915614e-02	1.541945e-01	2.402636e-02	9.663166e-02	9.359015e-02	0.000000e+00	-3.738998e-04	-3.796002e-08	-3.947596e-01	-5.594543e-06	-8.317501e-02	-3.638819e-06	-1.971066e-07	1.866148e-01	7.129634e-02	0.000000e+00	0.000000e+00	0.000000e+00	0.000000e+00	0.000000e+00	4.298909e-03	2.135104e-05	2.050364e-01	5.114100e-02	0.000000e+00	4.886869e-02	-2.658739e-01	-1.580621e-01	-2.268283e-01	-2.124252e-01	-1.717489e-03	-2.914776e-06	1.159517e-01	0.000000e+00	0.000000e+00	0.000000e+00	0.000000e+00	0.000000e+00	5.158721e-02	8.709996e-03	1.231081e-01	2.632729e-01	1.030886e-06	0.000000e+00	1.543505e-02	-1.138236e-01	-1.226262e-01	-2.894605e-01	-9.442917e-02	-2.868500e-01	4.655793e-03	3.065144e-01	0.000000e+00	0.000000e+00	0.000000e+00	0.000000e+00	6.601630e-04	8.838144e-07	0.000000e+00	7.725135e-02	3.262619e-01	0.000000e+00	0.000000e+00	7.707336e-03	-1.101453e-07	-3.289579e-01	-1.850344e-01	-4.173788e-01	-1.696662e-07	4.858084e-02	3.539185e-01	0.000000e+00	0.000000e+00	0.000000e+00	0.000000e+00	5.665937e-04	0.000000e+00	1.493107e-01	4.744111e-04	2.817844e-02	0.000000e+00	0.000000e+00	-4.231237e-04	-3.259834e-01	9.924476e-04	-1.238253e-06	-8.054604e-06	-1.111143e-01	1.361725e-07	2.771549e-01	0.000000e+00	0.000000e+00	0.000000e+00	0.000000e+00	0.000000e+00	0.000000e+00	0.000000e+00	1.760762e-06	3.617132e-06	0.000000e+00	0.000000e+00	2.285500e-01	-2.553524e-01	-2.298161e-01	-6.068223e-02	-2.842908e-01	-5.534113e-02	1.547229e-01	2.031686e-01	0.000000e+00	0.000000e+00	4.602491e-02	0.000000e+00	0.000000e+00	0.000000e+00	0.000000e+00	0.000000e+00	-2.892840e-05	0.000000e+00	0.000000e+00	-2.693251e-05	-6.136868e-02	-9.306399e-05	-1.498273e-01	-2.251919e-01	6.532959e-10	1.049792e-06	1.706353e-01	2.464065e-08	0.000000e+00	0.000000e+00	0.000000e+00	0.000000e+00	0.000000e+00	9.824644e-03	1.445581e-03	7.585768e-02	9.761346e-07	0.000000e+00	-1.126961e-02	-3.448087e-01	1.428485e-02	2.065319e-05	4.120064e-02	-3.598908e-06	-2.196921e-01	2.651612e-01	0.000000e+00	0.000000e+00	4.361394e-07	0.000000e+00	0.000000e+00	1.396304e-07	4.480520e-06	-1.675551e-05	-1.270815e-01	0.000000e+00	0.000000e+00	5.360750e-04	-5.443626e-02	-1.203714e-01	-3.351547e-04	-2.367094e-02	-4.735200e-02	3.534501e-01	1.361153e-01	0.000000e+00	0.000000e+00	0.000000e+00	0.000000e+00	0.000000e+00	0.000000e+00	6.128623e-07	-7.015260e-02	0.000000e+00	4.106776e-08	9.666479e-07	-1.743078e-03	5.448715e-04	1.763108e-06	1.015067e-04	3.624026e-04	-4.190527e-02	9.276709e-03	2.894241e-02	0.000000e+00	0.000000e+00	0.000000e+00	0.000000e+00	0.000000e+00	0.000000e+00	-1.177980e-07	9.374648e-03	6.834643e-07	0.000000e+00	6.218066e-07	-7.826503e-02	-4.511917e-03	-9.406531e-03	3.273819e-01	3.913555e-02	1.406284e-04	7.026396e-04	-2.574205e-04	-1.898461e-06	0.000000e+00	0.000000e+00	0.000000e+00	0.000000e+00	0.000000e+00	-1.895386e-03	-1.376601e-02	-7.698428e-02	0.000000e+00	0.000000e+00	4.023018e-02	-2.711641e-01	-7.639732e-02	-1.438793e-02	1.760328e-04	-1.586189e-06	2.207284e-01	1.928714e-02	-1.106770e-09	0.000000e+00	0.000000e+00	0.000000e+00	0.000000e+00	0.000000e+00	-1.228054e-06	0.000000e+00	-2.980903e-02	0.000000e+00	0.000000e+00	-2.598945e-01	1.873938e-01	7.361857e-02	2.078080e-03	1.633358e-01	8.356037e-02	2.394945e-05	-1.935179e-01	-3.947270e-04	0.000000e+00	0.000000e+00	0.000000e+00	0.000000e+00	2.877442e-07	-1.969954e-01	-2.962035e-01	-4.988119e-01	-5.834707e-02	0.000000e+00	3.357501e-02	-5.910382e-02	6.531632e-02	5.719403e-04	1.241683e-02	1.576405e-03	-5.803942e-06	-1.386945e-01	1.443808e-08	-7.324987e-09	1.646671e-08	0.000000e+00	0.000000e+00	-1.095183e-02	-2.997013e-06	-2.634809e-01	-4.823121e-01	0.000000e+00	1.119684e-06	-3.465329e-02	-8.103855e-02	-9.112150e-02	1.288449e-01	7.472112e-02	1.361209e-01	-4.719328e-05	8.246339e-03	0.000000e+00	0.000000e+00	2.874743e-08	0.000000e+00	0.000000e+00	0.000000e+00	6.234534e-06	-1.214343e-01	2.899430e-05	0.000000e+00	0.000000e+00	2.646268e-02	5.179716e-02	4.164618e-06	2.475279e-04	-3.985625e-02	-1.547944e-06	-5.044145e-02	-1.918999e-01	-7.086692e-08	5.601052e-09	6.857828e-09	0.000000e+00	0.000000e+00	0.000000e+00	-1.510677e-01	1.053097e-01	-3.375088e-02	3.117955e-07	-4.223432e-08	2.193353e-02	1.601766e-02	-4.213616e-05	-1.214623e-04	-1.754598e-02	-1.245733e-04	-2.136316e-02	-1.379625e-01	3.332356e-02	2.786712e-07	-7.692953e-08	3.043520e-06	0.000000e+00	0.000000e+00	-1.865873e-01	-2.269747e-02	5.584938e-03	-7.395653e-07	5.838552e-09	-9.670340e-05	1.693427e-02	-4.369618e-03	8.187527e-05	6.130561e-05	-2.338664e-07	-6.085837e-06	7.048508e-06	0.000000e+00	0.000000e+00	3.839834e-07	0.000000e+00	0.000000e+00	0.000000e+00	0.000000e+00	1.053746e-01	2.710208e-06	0.000000e+00	0.000000e+00
-7.211008e-01	1.694954e-01	-2.717654e-02	3.593341e-01	-2.391690e-02	2.242394e-01	2.149152e-02	-3.449203e-02	-8.146820e-02	-5.212025e-03	-1.780494e-01	-1.764566e-01	1.263541e-01	-2.116880e-01	-3.758883e-02	5.061188e-02	-2.356135e-02	2.166962e-01	-2.057021e-01	-3.208474e-01	3.098966e-01	2.308654e-01	6.154588e-01	4.829170e-01	4.257693e-01	6.692254e-03	9.907685e-02	-2.732051e-01	-1.869224e-01	-2.455345e-01	-2.859102e-01	-1.572652e-01	-1.416490e-01	-2.938864e-01	-1.835907e-01	-3.418733e-01	-2.721331e-01	2.710858e-01	1.480839e-01	2.042515e-01	5.956068e-02	1.118964e-01	2.598612e-01	4.413558e-01	-2.570722e-02	1.119452e-01	7.186730e-02	-1.016298e-01	-1.456791e-01	-2.482822e-01	-1.786705e-01	-1.901757e-01	-3.838251e-02	-2.487967e-01	-1.784494e-01	-1.023252e-01	-1.224449e-02	-1.052914e-01	3.740948e-01	7.690499e-01	2.641506e-01	1.818553e-01	2.082415e-01	2.193889e-01	6.614738e-02	-1.464143e-01	-6.358009e-02	-2.907352e-01	-1.720748e-01	-2.141206e-01	-3.691015e-01	4.866781e-03	7.857929e-02	-3.685038e-01	-3.368658e-01	-1.391563e-01	6.582090e-02	2.712682e-01	1.505448e-01	-1.539343e-02	4.746994e-01	-4.937644e-02	-4.288464e-02	-5.093222e-03	-4.716409e-02	-1.300961e-01	-2.716505e-01	-2.161464e-01	-1.089256e-01	1.621442e-01	-1.636354e-01	3.995436e-02	-3.435390e-01	-2.383930e-01	4.173558e-01	-1.401906e-01	2.100915e-01	1.644906e-01	1.267215e-01	2.960705e-01	1.372822e-02	-2.064296e-01	1.714142e-01	-5.873739e-02	-5.976532e-02	1.597316e-01	-1.527623e-01	-2.220186e-01	7.452553e-02	7.604216e-02	-1.138939e-01	-1.299191e-02	-1.063068e-01	-1.885869e-01	-1.681333e-01	1.657421e-01	4.255255e-02	-1.636404e-04	-1.251575e-01	-1.731888e-01	-1.624773e-02	-2.032573e-01	3.028085e-01	-7.352760e-02	4.186076e-03	9.963873e-04	-6.535542e-02	3.044486e-01	1.328263e-01	-2.355778e-01	-3.746254e-02	-1.047815e-01	1.799331e-01	-5.538895e-02	2.435748e-02	6.607590e-02	2.861725e-02	1.362751e-01	-1.781136e-02	5.811611e-02	2.938227e-01	1.168475e-01	-1.309466e-01	-1.121452e-01	-4.472940e-02	-1.980387e-01	3.659221e-02	-9.090895e-02	5.036715e-02	-2.100935e-01	-5.635533e-03	7.671688e-02	-3.287272e-02	-8.061725e-02	-4.109401e-02	-7.136041e-02	-5.375663e-02	-1.530984e-01	-2.425103e-02	-1.070188e-01	-1.714516e-01	2.153594e-01	4.291520e-02	-3.951277e-03	-1.416228e-01	1.811922e-01	2.303623e-01	-2.137160e-01	-1.315136e-02	3.017868e-01	5.999137e-02	-1.632751e-01	-9.889281e-02	-5.057496e-02	-9.163147e-02	-8.334180e-02	-9.150139e-02	-2.468996e-01	9.855488e-03	-4.524505e-02	-2.537364e-01	2.917700e-02	-2.039914e-02	2.567689e-01	1.602941e-01	1.592488e-01	-5.483152e-02	3.230961e-01	4.464057e-01	-1.433950e-01	-2.705889e-01	-3.620369e-02	-6.844201e-02	-1.209857e-01	-2.137114e-01	-2.164030e-01	-1.298332e-01	-1.469771e-01	-1.676531e-01	4.192672e-02	1.854053e-01	3.418980e-01	-1.939619e-02	1.428231e-01	2.230073e-01	3.195177e-01	2.358703e-01	3.211011e-01	-3.654538e-01	-4.293015e-01	-1.918967e-01	-1.056174e-01	-8.388576e-02	-1.393523e-01	-1.484906e-02	-8.462582e-02	-2.352049e-01	-1.184872e-01	-4.215517e-03	3.777867e-02	3.159256e-01	-1.699720e-02	3.282785e-01	3.323214e-01	2.096452e-03	3.544179e-01	3.404520e-01	-1.906165e-01	-2.518825e-01	-1.197906e-01	-6.093008e-02	-9.716117e-02	-2.019723e-01	-2.527840e-01	2.451814e-01	-4.772344e-02	3.052138e-02	2.005938e-02	1.654631e-01	-1.115649e-01	-1.699043e-01	3.904449e-01	1.187048e-01	-1.216212e-01	3.116853e-01	2.269653e-01	-1.257223e-01	-4.295972e-01	-3.000739e-01	-3.645037e-01	-1.758168e-01	-3.346936e-01	-2.041579e-01	6.304840e-02	-8.188222e-03	2.069768e-01	2.348996e-01	2.088941e-01	4.402555e-01	3.793990e-01	1.346643e-01	1.053137e-01	2.429105e-02	1.855765e-01	2.211955e-01	5.963331e-02	-3.398913e-01	-4.143286e-01	-4.208013e-01	3.866782e-02	-2.109064e-01	7.300760e-02	2.948400e-02	3.648002e-02	3.423963e-01	3.482328e-01	1.135641e-01	4.554127e-01	3.779260e-01	2.591177e-03	-1.085405e-02	2.472751e-01	6.445492e-02	1.809305e-02	-3.349773e-02	-1.712557e-01	-8.715768e-02	2.978187e-04	-1.721055e-01	-1.039722e-01	4.884790e-02	-2.984655e-01	8.171623e-02	5.741309e-02	-2.453602e-01	-4.274183e-04	-7.228803e-03	1.061816e-01	2.417188e-01	5.585205e-02	-2.714608e-03	3.061758e-01	2.006828e-01	3.740528e-02	-2.336437e-01	-8.223297e-01	-4.304510e-01	-4.153429e-01	-5.986105e-01	-3.567255e-01	3.628768e-01	-6.753574e-02	2.429488e-02	4.030887e-01	2.617215e-01	3.513603e-01	3.685177e-01	2.210556e-01	5.188462e-02	4.161638e-01	1.779399e-01	1.406480e-01	1.967055e-02	-2.612755e-01	-2.349689e-01	-6.019534e-01	-5.183382e-01	-4.116079e-01	-7.935883e-02	1.906732e-01	-8.779625e-02	1.592429e-01	3.307984e-01	4.306363e-01	3.339248e-01	3.314899e-01	1.049139e-01	8.085124e-02	4.284235e-01	1.217145e-01	4.027543e-02	1.327924e-01	-1.967061e-01	1.782039e-01	4.109635e-01	-9.635017e-02	2.426269e-01	-1.102273e-01	1.239375e-03	1.637805e-02	3.751335e-02	-6.618645e-02	-1.507735e-01	-2.106174e-01	-2.049436e-01	1.971511e-01	8.112216e-02	-1.342470e-01	-3.507246e-02	6.756163e-02	-3.343773e-02
0.000000e+00	6.979324e-06	3.503131e-08	0.000000e+00	1.440222e-06	-1.808801e-02	9.120752e-04	1.019741e-03	7.207427e-04	-2.950907e-04	5.568931e-03	1.937637e-02	4.560417e-02	-7.765178e-02	3.060169e-05	-3.129193e-05	-1.394710e-01	-2.536873e-07	0.000000e+00	0.000000e+00	0.000000e+00	0.000000e+00	-3.396255e-02	-2.433360e-02	-4.548973e-08	-4.538414e-07	-6.496704e-03	6.534043e-06	1.694045e-01	-1.353741e-07	-9.205263e-06	-2.013281e-05	4.559324e-02	-1.932073e-01	-1.466396e-07	0.000000e+00	0.000000e+00	0.000000e+00	0.000000e+00	-1.047384e-05	1.552665e-08	2.642197e-08	-3.305593e-02	-8.223783e-02	-2.030943e-07	2.558069e-01	5.148618e-10	-4.894862e-02	-1.375504e-02	5.819126e-02	-1.983030e-01	0.000000e+00	0.000000e+00	0.000000e+00	0.000000e+00	0.000000e+00	-8.949431e-02	-2.360144e-07	5.589651e-06	-1.330879e-06	-6.294895e-02	-5.219277e-02	1.068151e-02	7.635559e-02	-8.925384e-08	1.325852e-07	6.005123e-03	-1.711555e-01	0.000000e+00	0.000000e+00	0.000000e+00	0.000000e+00	0.000000e+00	-9.802950e-03	-1.279515e-02	2.956114e-07	8.972972e-07	1.261515e-01	7.480290e-08	1.714449e-01	8.204222e-02	1.197004e-05	-1.018175e-02	-2.811492e-02	-1.636420e-01	0.000000e+00	0.000000e+00	0.000000e+00	0.000000e+00	1.631538e-02	-2.374962e-01	-8.961608e-08	6.218185e-02	-1.253493e-04	3.378667e-07	0.000000e+00	2.131521e-02	-1.480461e-06	-2.357291e-06	1.013090e-06	8.454379e-04	-9.946090e-05	-9.941568e-02	0.000000e+00	0.000000e+00	0.000000e+00	0.000000e+00	-6.013895e-02	-6.574699e-06	1.483381e-06	4.115958e-03	3.047830e-02	-2.033580e-02	1.301092e-01	4.371890e-07	-2.460947e-02	-1.654957e-06	2.651088e-03	-1.598192e-01	0.000000e+00	0.000000e+00	0.000000e+00	0.000000e+00	0.000000e+00	-1.622031e-01	-2.992600e-03	-9.792881e-08	-1.542469e-05	-3.047109e-06	-2.156457e-02	4.746721e-02	1.165600e-01	-3.661444e-08	6.383661e-02	1.793522e-06	-4.562024e-06	-1.901145e-02	0.000000e+00	0.000000e+00	0.000000e+00	0.000000e+00	-9.754413e-03	-6.068995e-02	-3.978106e-08	2.042389e-06	-2.131415e-05	-1.949726e-03	1.877100e-03	7.799285e-02	-1.057992e-02	1.041048e-01	6.710139e-03	-2.151016e-01	-3.953651e-02	0.000000e+00	0.000000e+00	0.000000e+00	-3.351330e-07	1.403722e-06	3.782836e-04	8.787843e-07	-1.970774e-01	-2.374528e-02	2.643267e-04	7.068812e-03	5.673337e-07	-1.915760e-01	5.187778e-07	6.291069e-03	2.641222e-05	-2.687769e-03	0.000000e+00	0.000000e+00	6.180839e-02	0.000000e+00	-3.746662e-02	1.087396e-04	3.734643e-07	-1.668322e-06	-2.086273e-06	8.336316e-08	2.564690e-07	-2.242422e-06	2.099909e-08	7.725402e-10	3.282690e-03	1.375348e-02	-5.141088e-03	0.000000e+00	5.442820e-07	0.000000e+00	0.000000e+00	2.721604e-04	-3.686368e-02	-4.585558e-02	5.278091e-04	9.664246e-02	-5.958391e-05	4.282621e-03	8.469752e-03	4.068283e-04	1.230753e-06	-5.959850e-02	7.961688e-04	-1.401452e-01	0.000000e+00	0.000000e+00	0.000000e+00	-3.631081e-03	-1.337840e-01	5.288006e-05	-7.217972e-06	9.396311e-02	-1.431533e-07	1.087462e-01	-6.597692e-07	-7.699872e-04	-2.208737e-08	1.053484e-06	6.372736e-03	4.751800e-05	6.847998e-02	2.243027e-01	2.437288e-01	2.235282e-07	1.060737e-04	2.001858e-03	-9.027579e-03	1.222111e-04	-5.288222e-03	-5.241369e-04	6.582865e-02	3.075489e-03	4.758655e-02	-6.060807e-03	-1.684505e-01	-2.620592e-01	1.365857e-02	2.050301e-02	-4.437866e-06	-4.733872e-03	1.802459e-03	8.426293e-02	8.682916e-02	1.399191e-02	1.147549e-04	-2.947357e-02	6.660802e-05	1.299108e-04	-1.174637e-03	8.420042e-03	2.567611e-03	-2.423798e-01	-2.991758e-01	2.745703e-03	-1.034081e-06	0.000000e+00	0.000000e+00	0.000000e+00	-5.798948e-09	1.508418e-07	-8.265905e-06	-2.396458e-05	1.692984e-05	1.049862e-01	2.405270e-03	-1.480360e-01	9.272780e-03	-4.730196e-02	3.260812e-05	4.210106e-03	-1.023080e-01	-5.878400e-03	-1.079412e-01	-1.492817e-06	-9.380345e-02	-6.185621e-02	2.336797e-04	4.566223e-04	5.431960e-04	4.789462e-03	2.295641e-06	-1.263423e-06	-1.413507e-01	-2.719598e-01	-2.433411e-05	4.588416e-03	9.775639e-02	-3.142386e-02	-7.114666e-04	-1.215204e-07	-2.257123e-01	-7.901794e-08	-1.938882e-02	-5.652905e-03	-5.921696e-03	1.397027e-03	1.383162e-02	-4.321054e-06	-1.009842e-01	-1.950846e-01	-4.189387e-01	1.163765e-01	2.004321e-01	6.612632e-02	2.694302e-03	-8.605582e-02	0.000000e+00	0.000000e+00	0.000000e+00	0.000000e+00	-1.135754e-06	2.913147e-06	-2.196845e-08	-6.317258e-07	2.156820e-07	-2.196907e-01	1.638594e-04	8.762554e-02	7.724472e-07	-2.039815e-07	3.772351e-03	-5.379257e-08
4.145428e-01	-1.059764e-02	1.874655e-01	5.390261e-01	3.097548e-01	4.481166e-01	-8.568834e-02	1.865678e-01	1.181643e-01	-7.367586e-02	-2.270122e-01	-3.007738e-01	-3.099449e-02	-3.106965e-01	-1.213589e-01	-2.864702e-01	1.217202e-04	-3.463463e-01	-3.105501e-01	7.937953e-02	2.544097e-01	-4.041570e-02	-1.947628e-02	1.071705e-01	-2.888470e-03	8.222070e-02	-1.458839e-01	-2.279385e-01	1.509370e-01	-1.017164e-01	-2.626749e-01	-5.241723e-03	-2.645662e-01	3.537261e-02	1.261366e-01	3.226599e-02	4.553801e-02	1.902272e-01	4.258550e-01	-5.135006e-02	1.655291e-01	-2.044722e-02	-9.601800e-02	1.745395e-01	-7.443591e-03	2.936610e-01	-7.890256e-02	-1.623814e-02	-2.781027e-01	2.030951e-01	-1.273582e-02	-5.038797e-01	-1.487058e-01	2.444202e-01	-3.114255e-01	-1.488950e-01	1.776748e-01	6.170738e-01	-5.478531e-02	-4.488181e-02	-2.180402e-02	9.462475e-02	2.645193e-01	-1.842207e-01	2.386062e-02	-2.220903e-01	-4.673466e-02	-1.471196e-01	-2.270042e-01	-9.726645e-02	-1.303858e-01	-1.076771e-01	2.285463e-01	-2.156737e-01	-6.150521e-02	3.428877e-01	6.540673e-01	-5.309338e-02	-4.218313e-02	-2.048587e-02	9.548759e-02	-8.059335e-03	6.415410e-02	2.148058e-01	2.418581e-02	-1.764306e-01	-1.028351e-01	1.050414e-01	-8.588488e-03	-3.247999e-01	-1.457565e-01	5.558082e-02	9.824729e-02	-1.447511e-01	-1.687080e-01	2.482400e-01	-3.559439e-02	-3.018086e-02	9.103164e-02	-6.775208e-02	1.142347e-01	-1.776055e-02	2.628289e-01	-3.964217e-02	-3.346994e-02	-6.170021e-02	-9.319514e-02	-5.830242e-02	-4.750500e-02	4.681041e-02	-5.360434e-02	-1.541888e-01	-1.628539e-03	-4.067110e-02	-2.488747e-01	-3.517654e-02	-2.803317e-02	-1.627732e-02	-6.859406e-02	-7.193982e-02	1.665656e-01	-1.137997e-01	-4.473508e-02	1.976365e-01	-1.717308e-01	-2.597931e-01	-5.381122e-02	2.669190e-01	4.025449e-01	2.400995e-01	-1.491258e-01	-4.986065e-02	6.525438e-02	3.745228e-01	7.606263e-02	-2.344801e-02	-1.180449e-02	-5.398700e-02	-6.336113e-02	3.016837e-02	-9.405555e-02	-7.940104e-02	2.044629e-02	-9.179739e-02	-1.429036e-01	8.325848e-03	-7.465979e-02	1.095786e-01	-7.896320e-02	3.061443e-01	-3.884060e-02	-1.065566e-01	1.822036e-01	6.950159e-02	7.625106e-02	-1.545259e-02	-6.501507e-02	2.456978e-02	-9.403574e-02	-1.153628e-01	1.913418e-01	-2.090997e-01	4.283609e-03	-8.578989e-02	1.101026e-01	1.306741e-01	-1.250639e-02	-2.552580e-01	6.751273e-02	2.778571e-02	-3.530322e-02	-1.370400e-01	1.742927e-01	-2.744253e-02	-1.606640e-02	3.756852e-02	-7.090226e-02	-8.624932e-02	-1.304621e-02	-1.450947e-01	-4.239371e-02	1.282623e-01	2.754433e-02	-1.540534e-01	1.777601e-01	3.208412e-02	-1.430831e-01	1.008738e-01	1.765427e-01	-1.228512e-01	-2.866868e-01	-4.228661e-02	-3.331568e-02	8.592221e-02	-7.554738e-02	-8.361971e-02	-2.053199e-01	6.139533e-02	4.395912e-02	6.303724e-03	-1.840203e-02	-3.458561e-02	-2.008105e-01	2.344230e-01	1.131225e-01	1.578779e-01	2.597551e-01	7.241173e-02	-5.238172e-02	-1.458686e-01	-5.821932e-02	-4.596303e-02	-2.887078e-02	-1.034863e-01	-1.098833e-01	-1.867806e-01	-7.758302e-02	9.523507e-02	-2.021054e-02	1.047660e-01	2.452734e-02	-1.502508e-01	1.908752e-01	1.772524e-01	7.910798e-02	1.625076e-01	1.581243e-01	-1.898041e-02	-2.847360e-01	-3.822851e-02	7.285570e-02	-1.838953e-02	-7.303335e-02	-8.252794e-02	5.617035e-02	-1.310534e-01	1.469930e-01	-6.682818e-02	1.132871e-01	-1.344799e-01	-2.401875e-02	1.918715e-01	1.660382e-01	-1.471829e-01	-3.837749e-02	1.958940e-01	1.370275e-01	-3.820213e-01	-1.629620e-01	-1.381080e-01	-9.928577e-02	-5.880633e-02	-7.406785e-03	-1.437994e-01	-1.709002e-01	1.054705e-01	1.555759e-01	2.425033e-01	1.441016e-01	3.177107e-01	2.194775e-01	1.109157e-01	3.520046e-02	-4.343965e-02	-1.467305e-02	4.554749e-02	-5.521688e-01	-5.346981e-02	-2.803339e-02	-9.166222e-02	-1.181950e-01	-1.309153e-01	3.248438e-01	3.142061e-02	-1.742266e-01	9.489012e-02	1.041422e-01	8.632863e-02	4.449840e-01	2.728993e-01	1.996618e-01	-8.183103e-02	7.926494e-02	-1.878263e-01	-1.871889e-02	-5.744608e-03	-6.300472e-02	-5.042205e-02	-2.854061e-02	8.620790e-02	7.081211e-02	-1.892994e-02	1.187156e-02	9.842815e-02	-1.826942e-02	1.122918e-01	1.070940e-01	-3.269862e-01	1.653974e-01	-1.698378e-02	-1.017393e-01	2.951618e-02	-1.138080e-02	-2.850674e-02	-3.784662e-01	1.832665e-01	-4.293205e-02	-9.022199e-02	-2.597542e-01	-9.409069e-02	1.216605e-02	-1.126979e-01	1.674553e-01	6.277710e-02	1.276245e-02	2.404595e-01	-2.249799e-01	2.554926e-01	6.280265e-02	-1.133924e-01	2.124084e-01	1.864882e-01	1.074777e-01	-5.332927e-01	-3.335429e-02	1.608907e-02	-1.102741e-01	1.196544e-02	-2.387691e-01	1.516070e-01	-3.755392e-01	-2.661834e-01	2.054425e-01	-8.351206e-03	2.051075e-01	3.275480e-01	2.021914e-01	8.679638e-02	1.193119e-01	2.518055e-01	2.030852e-01	-1.643649e-01	9.105088e-03	-3.717113e-02	-2.952990e-02	-1.599719e-02	3.350593e-02	-7.569754e-02	7.686048e-02	-1.838311e-02	1.200891e-01	-2.223880e-01	7.223975e-02	4.252805e-02	-5.570314e-02	1.299567e-01	1.778576e-01	1.439540e-01	-1.879119e-01	-3.119067e-04	-1.335694e-01
-2.864487e-01	-6.125159e-03	4.197649e-02	4.850569e-03	4.186918e-02	8.877433e-04	7.462625e-06	4.786033e-02	0.000000e+00	7.511895e-06	5.401747e-07	1.802874e-07	7.802874e-08	0.000000e+00	5.923458e-07	1.710721e-06	-2.623338e-02	-2.076797e-02	3.833119e-02	-3.450642e-03	-6.092522e-02	-2.212850e-01	-2.730033e-01	-8.221712e-02	1.107015e-06	-2.176470e-01	4.750445e-03	0.000000e+00	0.000000e+00	8.213552e-09	0.000000e+00	1.173953e-06	0.000000e+00	1.236163e-01	1.861897e-01	5.560736e-04	3.944313e-01	1.059384e-05	1.476428e-06	-6.833974e-04	-2.371170e-01	-7.986756e-02	-4.353467e-02	-6.256633e-02	1.755252e-06	1.282789e-02	0.000000e+00	0.000000e+00	1.232033e-08	0.000000e+00	0.000000e+00	0.000000e+00	6.993172e-02	8.166970e-02	-4.777891e-08	4.812460e-02	-1.706040e-08	2.959373e-06	-9.419930e-02	-7.046522e-06	-5.249974e-08	-1.525464e-01	-7.155987e-02	-1.698413e-07	1.060765e-05	0.000000e+00	0.000000e+00	7.038270e-02	0.000000e+00	5.197015e-02	0.000000e+00	4.744309e-03	1.019056e-01	4.207431e-02	2.624719e-02	5.991217e-02	-5.797785e-05	3.526932e-08	-5.665536e-02	-8.430573e-02	-1.088401e-01	-1.414815e-01	-2.117698e-08	7.213888e-04	0.000000e+00	0.000000e+00	1.642710e-08	0.000000e+00	0.000000e+00	0.000000e+00	6.694623e-02	1.860477e-01	-6.044904e-07	2.960410e-01	5.791052e-08	7.445682e-08	-1.505678e-01	-1.885854e-03	-9.449099e-02	1.535136e-06	-1.818932e-02	3.780547e-04	2.097476e-01	0.000000e+00	0.000000e+00	0.000000e+00	0.000000e+00	0.000000e+00	0.000000e+00	6.848710e-07	-3.200301e-08	-7.847874e-07	-3.785017e-05	1.254825e-06	8.837556e-02	-1.788921e-01	-7.048421e-05	6.502961e-07	-2.844871e-02	-1.493554e-02	1.546575e-03	3.269275e-01	0.000000e+00	0.000000e+00	0.000000e+00	0.000000e+00	0.000000e+00	0.000000e+00	-2.521551e-07	-1.738949e-01	4.098923e-07	-1.376858e-01	-3.171934e-07	-1.376565e-05	0.000000e+00	-3.494619e-03	-1.281788e-01	-6.839590e-02	-1.536226e-02	-1.663480e-08	8.337632e-02	0.000000e+00	0.000000e+00	3.285421e-08	0.000000e+00	2.287675e-06	0.000000e+00	3.371258e-07	9.729274e-02	6.291142e-02	3.164079e-04	-5.630724e-09	-4.438338e-02	6.858908e-05	-2.012220e-07	-1.753351e-06	4.476353e-06	-2.059606e-02	0.000000e+00	1.276896e-01	0.000000e+00	0.000000e+00	0.000000e+00	0.000000e+00	8.580280e-07	0.000000e+00	-1.443644e-08	-1.482529e-03	1.437265e-02	-8.276958e-02	1.862735e-07	2.265148e-04	2.992760e-04	6.295210e-06	-1.024689e-02	6.192942e-05	-4.717139e-05	2.467324e-01	4.995145e-02	0.000000e+00	0.000000e+00	0.000000e+00	0.000000e+00	0.000000e+00	0.000000e+00	0.000000e+00	-1.303145e-01	-3.210060e-04	-3.415241e-04	0.000000e+00	-1.023980e-02	5.448839e-04	-4.386807e-02	1.320437e-03	5.465237e-04	-2.750642e-01	1.273528e-01	1.105890e-01	0.000000e+00	0.000000e+00	0.000000e+00	0.000000e+00	0.000000e+00	0.000000e+00	-3.208224e-08	-8.527443e-06	-8.180637e-02	-6.645884e-04	-2.259841e-05	8.684837e-04	8.389698e-04	1.193211e-02	1.034745e-01	2.741276e-03	-1.858800e-01	-3.545549e-02	5.724595e-02	0.000000e+00	0.000000e+00	0.000000e+00	0.000000e+00	0.000000e+00	0.000000e+00	0.000000e+00	-3.029613e-01	-4.791349e-02	-2.615755e-01	-1.115281e-02	5.424687e-05	-7.811252e-02	-4.360673e-05	6.745117e-04	1.503748e-04	4.060802e-07	1.191780e-01	1.191324e-01	0.000000e+00	0.000000e+00	0.000000e+00	0.000000e+00	0.000000e+00	0.000000e+00	-7.744765e-02	-1.308742e-01	-9.806185e-02	-7.710310e-02	0.000000e+00	-1.458123e-02	3.347058e-02	5.358114e-04	4.146282e-04	7.838863e-02	3.581732e-04	3.389522e-02	-5.029192e-02	-6.377381e-03	0.000000e+00	-7.238401e-02	0.000000e+00	-2.438329e-08	0.000000e+00	-1.928832e-01	2.925804e-02	-2.511066e-01	-8.687793e-01	0.000000e+00	1.202768e-01	-2.956514e-03	4.110821e-04	4.075138e-04	-2.665866e-03	1.245071e-02	-3.449744e-05	-1.307863e-02	0.000000e+00	0.000000e+00	-8.454011e-02	0.000000e+00	-1.100976e-02	2.621111e-02	2.852108e-01	3.118631e-01	-1.613985e-05	-8.258776e-01	0.000000e+00	-1.348336e-02	-1.585528e-01	-5.328763e-02	1.902406e-05	8.766650e-04	1.342044e-01	-1.080096e-06	6.157371e-02	0.000000e+00	0.000000e+00	-1.106770e-09	0.000000e+00	0.000000e+00	0.000000e+00	-4.202886e-04	-1.208695e-06	-3.920240e-04	2.368583e-03	-5.702006e-04	2.024973e-02	1.754595e-02	2.516840e-03	1.456191e-03	-6.764314e-02	6.452044e-03	-3.758329e-02	-1.372675e-01	2.435407e-02	0.000000e+00	-1.330599e-01	3.019449e-06	0.000000e+00	0.000000e+00	-1.057688e-01	-2.212270e-01	-6.209545e-02	-5.508175e-03	1.310438e-05	6.696572e-02	3.710000e-03	5.575758e-03	4.985459e-03	1.193685e-03	-1.589640e-02	-1.423231e-02	-2.904289e-01	4.698994e-07	0.000000e+00	4.058997e-05	-1.443644e-08	-2.247996e-02	-1.183540e-08	-1.280320e-01	0.000000e+00	5.011477e-02	5.698536e-02	-6.744355e-03	8.832112e-08	-1.635128e-02	-3.505152e-05	-7.395944e-07	-5.266957e-07	1.551570e-02	-1.934422e-02	5.718526e-03	4.106776e-09	0.000000e+00	6.966237e-02	0.000000e+00	0.000000e+00	0.000000e+00	5.294287e-02	4.126578e-08	1.113947e-01	2.242264e-05	0.000000e+00
5.238681e-01	-1.003465e-01	1.175405e-01	-8.462677e-03	4.762514e-01	1.923748e-01	9.207934e-03	1.131120e-01	3.328733e-02	-2.558151e-01	-1.360017e-01	-2.438521e-01	-1.259719e-01	-3.344533e-01	-3.060345e-01	2.598195e-02	-8.660505e-02	-2.640587e-01	6.188038e-02	1.829792e-02	5.105791e-02	4.108340e-01	-1.347735e-01	-6.037906e-02	9.506397e-02	-2.025318e-01	-1.430835e-01	-1.098022e-01	3.391145e-01	-7.136726e-02	-4.002945e-01	1.091029e-01	-3.500898e-02	-7.970576e-02	-4.639644e-02	1.307559e-02	9.331214e-02	-4.867425e-02	1.745705e-01	1.015422e-01	-8.960333e-02	6.220680e-02	-1.381427e-01	1.166020e-01	-7.800977e-02	8.107294e-02	1.893033e-01	-1.055901e-01	2.123197e-02	-5.180930e-02	-2.750117e-01	-1.340901e-01	-1.861432e-03	3.102771e-01	-2.610489e-02	1.418276e-02	-1.102007e-01	2.197233e-01	6.840049e-02	-1.121138e-02	1.218121e-01	1.278769e-01	2.466122e-02	-3.344636e-01	-4.089267e-02	8.635135e-02	6.768754e-02	-1.666874e-01	-2.164868e-04	-1.130023e-01	-2.930419e-01	9.323024e-02	2.356790e-01	6.535167e-02	6.134552e-02	-2.787782e-01	4.143700e-01	-9.910073e-02	-8.786980e-03	3.711823e-02	-1.003055e-01	-1.191913e-01	-4.280651e-02	-2.020924e-02	3.406217e-02	-6.221070e-02	1.126852e-01	-1.391838e-01	6.502275e-03	-1.271351e-02	-1.783555e-02	-1.538052e-01	-1.528813e-01	1.916340e-01	5.600554e-02	-7.963244e-02	-5.418003e-02	-1.148704e-02	2.015529e-01	8.858250e-02	-4.319205e-02	2.136414e-01	-3.627538e-01	-7.505344e-02	-2.768404e-02	2.353392e-01	1.498380e-01	-2.639110e-02	-7.184551e-02	1.023023e-01	7.349259e-02	-2.724445e-01	9.776581e-03	-3.674199e-02	-5.789725e-02	1.455119e-01	1.024087e-02	-6.128119e-03	1.269182e-01	5.248923e-02	8.299567e-02	-1.900907e-01	-8.026060e-03	2.655592e-03	-8.449938e-02	-6.634707e-02	1.909302e-01	-8.301898e-03	-5.850200e-02	-3.059954e-01	1.459750e-01	1.358804e-01	2.475773e-02	4.426665e-01	1.042439e-01	2.194060e-01	-1.138150e-01	3.048789e-02	-1.453150e-02	-2.594097e-02	2.063310e-01	-9.233905e-02	-6.645495e-02	1.466396e-01	-5.260226e-02	-1.973161e-01	5.390021e-02	6.631253e-02	-2.556834e-01	-1.075932e-01	-1.911141e-01	-3.796929e-02	-3.786919e-02	-2.195120e-01	-1.011973e-01	2.877603e-02	-2.725629e-01	-6.988760e-02	-1.061869e-02	-2.107279e-02	3.106014e-01	1.166996e-02	-1.113806e-01	3.929263e-02	-1.091893e-01	8.494366e-02	1.993722e-01	-5.009228e-02	8.468728e-02	1.686715e-01	1.077851e-01	-3.426852e-01	-2.795127e-01	1.416002e-01	1.367517e-01	2.016933e-01	4.507805e-02	1.167961e-01	9.874587e-02	-1.907753e-02	-1.944513e-01	-1.705364e-01	4.994774e-02	1.670858e-01	-1.445721e-01	5.430992e-02	8.155270e-02	-7.479705e-02	-3.310766e-03	6.350698e-02	-1.784263e-01	1.101338e-01	2.390526e-02	-1.483356e-01	-1.558296e-01	-1.519893e-02	-1.606595e-02	-6.445039e-03	-2.550086e-02	2.669061e-01	1.346684e-01	1.925703e-02	2.002177e-01	8.111097e-02	1.570004e-01	-2.073428e-01	-8.060306e-02	-1.130839e-01	8.448702e-02	-2.715705e-01	4.677452e-02	-1.338732e-01	-8.129070e-02	-1.860808e-01	3.398689e-02	1.114471e-01	1.870128e-02	-5.560958e-03	5.083369e-02	5.211511e-02	8.098583e-02	-8.580365e-02	2.427353e-01	1.357943e-01	8.503991e-02	1.008669e-01	1.224661e-01	-1.149773e-01	-7.955971e-02	3.595289e-02	-1.758321e-01	-1.990378e-01	1.905065e-01	1.508797e-03	9.622713e-02	2.586225e-01	-1.696359e-01	-1.037949e-01	1.927919e-01	-1.179261e-01	-1.542908e-01	1.875711e-01	1.031411e-01	1.991906e-02	-1.032840e-01	-1.317696e-01	-4.084577e-02	5.531438e-02	1.415854e-02	-2.264238e-01	-8.821737e-02	-1.324403e-01	1.378615e-01	1.241673e-01	1.398098e-01	7.728497e-02	5.357259e-02	3.493208e-02	1.781098e-01	4.530617e-02	2.593244e-01	9.458057e-02	-7.764991e-03	-2.523254e-01	-3.082523e-01	2.291607e-01	-2.874496e-01	1.496472e-01	1.014639e-02	-6.360177e-02	6.553368e-02	1.320460e-01	-7.204348e-02	-4.115396e-02	-1.583936e-02	-6.140496e-02	1.473643e-01	3.302595e-02	1.418046e-02	2.202682e-01	8.485691e-02	1.074685e-01	-1.814068e-01	-1.238915e-01	1.407016e-01	-8.350002e-04	1.902134e-02	-7.704745e-03	-8.394942e-02	-2.194074e-01	-2.124660e-01	5.480198e-02	-7.006831e-02	4.059597e-03	1.617113e-02	-7.282820e-02	1.011725e-01	-2.485835e-02	9.835220e-02	-1.196741e-02	3.038487e-01	2.530466e-02	1.346708e-01	9.838520e-02	-9.774706e-02	-4.894238e-02	-8.581050e-02	2.502852e-01	-1.325278e-01	-2.483307e-01	-1.101967e-01	-6.006714e-03	-1.593589e-01	6.188992e-02	-2.276248e-02	1.409208e-01	-4.545298e-02	-1.564920e-02	-5.129354e-02	9.781787e-02	5.747982e-02	2.981264e-02	1.726581e-03	-3.123330e-01	7.029775e-02	-1.744305e-01	-2.615391e-02	2.264470e-01	1.245665e-01	-4.376543e-02	-5.537088e-02	4.206120e-03	1.789355e-01	3.151814e-02	8.413273e-02	-6.032473e-02	2.138508e-02	-1.002796e-01	1.504819e-01	3.537173e-02	9.943104e-02	-2.357349e-03	1.927119e-02	-8.627747e-02	8.200677e-02	1.000391e-01	-8.750018e-02	-2.763185e-01	-2.109611e-02	1.991653e-01	-3.477146e-02	-1.415692e-02	-9.251097e-02	-1.264229e-01	1.090384e-01	2.355223e-03	-4.784735e-02	1.501490e-02	1.693789e-01	4.876015e-02	9.759011e-02
-5.137764e-01	2.173161e-02	1.838658e-01	8.953799e-03	9.690681e-02	-1.435206e-01	-1.128777e-01	-4.450141e-02	-2.784206e-01	6.355150e-02	-7.120833e-02	3.164140e-02	3.288451e-01	-1.076087e-01	2.060578e-01	2.515379e-01	-7.292443e-03	3.712533e-02	-1.412213e-02	1.338369e-01	-1.792806e-02	-2.637852e-02	1.101778e-01	-2.182580e-01	-1.936250e-01	-1.020062e-01	-1.892423e-01	2.066048e-01	5.539006e-02	1.761696e-01	1.155117e-01	-1.083541e-01	9.060681e-02	-4.695438e-02	1.155010e-01	-1.304360e-02	4.015278e-02	9.009994e-02	-2.397714e-02	-1.297842e-01	1.815920e-01	9.107456e-02	-1.291635e-01	-6.862445e-02	2.246974e-02	-4.114214e-02	-1.314095e-02	-1.963319e-02	9.267305e-02	-1.930624e-01	6.977414e-03	5.814538e-02	8.960590e-02	-7.170817e-02	-1.971118e-02	-2.915913e-02	4.189444e-02	1.159040e-01	-2.183533e-01	9.546391e-02	-8.526803e-02	3.128149e-01	3.409910e-03	-1.224200e-01	2.525264e-01	-1.743973e-01	-1.566170e-01	-9.352636e-02	-2.372025e-01	-1.513277e-02	1.378732e-01	-1.973502e-02	-2.664792e-02	-1.157636e-01	-3.097015e-03	-2.822691e-02	-1.507005e-02	1.345224e-01	1.297462e-01	1.297460e-01	-1.289317e-01	3.909112e-02	8.495485e-02	-1.261384e-01	6.939876e-02	2.440054e-01	7.994904e-02	8.875832e-02	-3.452942e-02	-4.077263e-02	3.381842e-01	-1.643576e-01	5.566059e-02	1.630875e-01	-1.405464e-01	6.636548e-02	1.570178e-02	-1.365043e-01	4.440361e-02	-2.789864e-01	-2.932211e-01	5.509677e-03	2.594907e-02	-3.886042e-02	-4.083229e-02	5.043038e-02	-5.886650e-02	8.804269e-02	1.942707e-01	2.792931e-02	-1.412368e-02	8.299344e-02	-1.483732e-01	2.264139e-01	-1.821371e-03	-2.976370e-01	1.615049e-01	-1.388394e-01	-1.102560e-01	9.193127e-02	-1.280773e-02	4.601515e-02	8.996645e-02	-2.289006e-02	4.241812e-02	6.525665e-02	-1.908697e-02	4.927212e-02	-6.644990e-02	-7.573936e-02	-1.530873e-02	1.569318e-01	-1.195475e-01	2.515146e-02	-9.674233e-02	-1.331084e-01	2.070214e-01	-2.687855e-02	1.886894e-01	6.981643e-02	-4.332057e-02	-1.049371e-01	-2.808214e-02	-1.263999e-01	1.832351e-01	1.390700e-01	-9.880397e-02	1.286349e-02	2.183071e-02	4.574637e-02	-1.815472e-01	-1.716760e-01	-7.493255e-02	-4.398922e-02	-3.618706e-02	-2.507535e-02	-4.090601e-02	-5.471366e-02	3.132186e-01	1.950802e-01	-1.137556e-02	-2.503318e-02	-2.973006e-01	-1.067421e-01	1.405910e-01	1.680400e-01	-1.576050e-02	-7.363365e-02	-1.928140e-01	7.392332e-02	2.225709e-01	-4.752761e-02	3.537577e-02	-5.393367e-02	2.374046e-02	6.823314e-02	3.005557e-02	1.801789e-02	-6.617564e-02	-1.528869e-01	-1.391824e-02	-6.364587e-02	5.224502e-02	2.581010e-01	-2.136315e-01	-2.252170e-02	-5.101026e-02	-1.424227e-01	-8.314486e-02	1.547256e-01	-9.563773e-02	-3.362600e-02	-6.656859e-02	-2.005515e-01	5.375907e-02	2.172532e-01	1.619438e-01	-2.640161e-01	7.464507e-02	8.970041e-02	-8.458422e-04	1.420103e-01	8.262027e-02	-1.624560e-02	-5.382718e-02	1.507226e-01	-1.214766e-02	2.906478e-02	1.167234e-01	-1.140299e-01	-8.455047e-02	4.406558e-02	5.192636e-02	8.501632e-02	-5.214180e-02	4.450370e-02	4.104197e-02	-1.556133e-02	-3.541476e-01	-1.257288e-01	1.664880e-01	-2.722425e-01	2.292616e-01	-2.567605e-01	1.347173e-01	-7.736007e-03	-2.480123e-02	-4.527801e-02	1.413749e-01	2.669762e-02	1.109116e-01	1.680751e-01	1.169375e-01	2.284842e-02	-6.601712e-02	-6.416853e-02	-1.277307e-01	8.112385e-02	7.239590e-03	-3.053310e-01	-2.785217e-01	-1.938457e-01	1.344346e-01	1.271480e-01	6.679687e-02	1.994992e-01	1.842884e-01	1.470417e-01	1.518227e-01	2.314911e-01	8.366742e-02	7.935094e-02	-2.248880e-01	-3.239697e-01	1.172968e-01	8.256028e-02	-5.651250e-02	-8.828657e-02	4.053317e-02	1.035100e-01	-7.726813e-02	1.857443e-01	3.524245e-02	8.453362e-02	-9.753110e-02	8.922412e-02	5.525831e-02	1.121786e-01	-2.695841e-01	-1.413341e-01	-1.786939e-01	1.510121e-01	1.713333e-02	-4.018787e-02	-2.518934e-01	-6.475861e-02	1.952330e-01	1.062755e-02	-1.654944e-01	5.341885e-02	1.418060e-01	1.601004e-01	1.322898e-02	-1.611816e-01	-1.323710e-02	1.145082e-02	1.144872e-01	6.701071e-02	-1.081917e-02	4.226260e-02	5.456824e-02	-1.768373e-01	-2.196648e-01	-2.162842e-01	-1.588275e-01	-1.105269e-01	1.701675e-02	9.625834e-02	2.117277e-01	7.525185e-03	8.259630e-03	5.029135e-02	3.262159e-01	2.936492e-01	1.013186e-01	-7.737811e-02	1.580559e-01	7.530482e-02	1.689975e-01	1.683521e-01	-4.586526e-02	3.544878e-02	1.705873e-01	9.477186e-02	-3.226821e-01	-1.892865e-01	-6.295605e-02	-7.445554e-02	1.202325e-01	-2.551670e-01	-2.433096e-01	4.117248e-02	1.738367e-01
-1.384740e-01	5.734587e-04	1.282979e-03	1.405469e-01	-4.003131e-02	3.440541e-04	4.002932e-02	-8.841165e-02	-1.110369e-04	7.771568e-06	3.536569e-06	1.114363e-01	-3.813064e-03	5.011932e-02	4.117180e-02	-3.278152e-02	7.443643e-04	4.227300e-02	-2.923601e-01	1.178017e-01	-5.895345e-06	-1.179428e-01	-6.299309e-02	-3.910035e-02	-5.314052e-03	0.000000e+00	-5.096855e-02	-4.115567e-02	2.406676e-07	-1.168785e-03	-8.488875e-02	-1.244228e-01	4.775170e-03	6.254838e-03	-2.483084e-04	1.098689e-02	4.178952e-05	-8.597441e-03	1.012291e-01	-3.320938e-02	-2.284515e-07	-2.034309e-06	1.260066e-05	1.487450e-02	-1.082950e-01	-5.457617e-02	-2.188388e-06	3.083622e-07	7.385287e-06	7.163123e-07	-2.022302e-06	2.781805e-03	1.882110e-03	9.649490e-03	-1.152298e-05	-1.325345e-04	-1.755104e-01	2.330197e-01	-1.375731e-03	3.297427e-02	-5.034099e-08	-6.160057e-03	-2.946568e-02	-7.117406e-02	-3.765631e-02	-1.880719e-02	-4.428048e-02	-5.269468e-03	-4.614879e-02	8.318238e-05	5.230996e-07	1.709109e-03	-3.637662e-06	1.838108e-01	-5.482017e-06	3.912828e-08	9.885062e-02	-7.995330e-02	4.686465e-07	2.302913e-06	-2.527894e-03	-3.470603e-02	5.161440e-07	-8.400921e-05	-1.026155e-07	-6.586466e-02	-1.878222e-08	1.110316e-08	-2.613201e-04	1.381639e-05	5.233019e-03	-6.647754e-03	0.000000e+00	8.522544e-03	1.848756e-08	1.693455e-01	4.958638e-02	2.551440e-04	-3.063525e-05	-4.274852e-02	-1.329681e-02	-1.127736e-06	4.802110e-09	3.966018e-07	-8.853935e-02	1.091516e-06	-1.245202e-01	-1.513536e-01	-9.732111e-05	8.887780e-07	-8.829331e-03	-1.048404e-02	1.703251e-02	5.112212e-08	1.077817e-01	-1.383368e-06	2.311256e-05	-6.996460e-06	-7.511943e-06	-4.627548e-07	-1.024551e-01	1.591683e-01	-1.516720e-01	2.041366e-06	-1.951298e-01	-5.351849e-06	-1.093121e-01	-1.015645e-02	2.922155e-05	2.496312e-04	-2.129723e-02	7.528593e-04	5.329767e-03	4.733557e-02	-2.001609e-04	6.719635e-02	2.892732e-05	3.972970e-03	-2.551846e-04	-3.221957e-07	7.469887e-07	-7.297255e-03	-9.377488e-02	-1.332830e-07	-4.652584e-07	1.027191e-07	1.096172e-07	4.949879e-10	2.496251e-07	-7.631688e-07	0.000000e+00	-1.220176e-01	2.023234e-01	-2.095040e-04	-3.642607e-07	-2.348923e-02	-6.134738e-07	1.348797e-07	2.693724e-07	-3.018638e-03	-1.653656e-01	1.091316e-07	-1.270806e-01	-5.920905e-02	-1.321172e-01	3.665434e-08	6.678388e-06	5.701160e-05	1.698885e-05	4.487426e-07	1.642368e-07	3.146690e-02	3.868697e-02	-2.849989e-08	-7.590726e-03	-9.169784e-03	1.753046e-07	-1.280611e-04	3.750328e-02	-2.224441e-01	-3.602366e-07	-2.335627e-04	-2.667010e-07	-8.601488e-02	6.303944e-03	1.127272e-01	-4.023012e-03	-1.368376e-07	1.596470e-06	-2.164730e-01	1.316139e-01	-5.753645e-06	-1.702966e-01	-1.351169e-01	8.960162e-05	1.720624e-05	-8.424686e-02	-9.370260e-02	2.229446e-04	-7.801611e-06	1.980165e-08	-1.297074e-05	-1.814019e-01	1.044240e-05	3.029726e-02	-5.787897e-04	-2.539811e-07	-7.619000e-09	6.808916e-04	8.562542e-02	-2.957127e-06	-2.397862e-02	-6.787280e-02	-6.443636e-06	4.047543e-03	-4.109819e-06	-3.546919e-03	5.538616e-04	-2.421552e-06	8.288085e-04	4.236084e-04	-1.918890e-05	8.264637e-02	-3.830303e-06	-5.193738e-02	-3.665478e-05	9.255024e-05	-4.578979e-03	9.297707e-02	4.439301e-08	8.551797e-05	-4.043422e-08	-9.662335e-04	-1.329046e-02	-1.261784e-01	1.298527e-05	-6.687726e-06	-8.746235e-02	-1.187738e-01	1.076959e-07	-1.428893e-05	4.812816e-03	-7.164538e-03	-4.300295e-06	4.081276e-02	1.352632e-02	-2.904861e-01	-1.368102e-02	-1.025758e-03	-3.158413e-02	-3.703218e-03	-6.606122e-02	2.184661e-04	9.740837e-06	-3.242481e-03	5.179531e-03	3.401142e-04	4.218889e-02	1.161412e-02	1.874933e-04	-1.297073e-01	-1.141720e-01	8.019038e-02	1.434489e-01	4.847859e-02	5.834058e-04	-1.552372e-02	-6.820856e-03	8.668435e-05	2.534105e-05	-1.180981e-03	1.858980e-04	4.610968e-05	-7.638769e-03	1.530010e-03	2.923734e-02	1.135892e-02	1.497179e-03	2.815274e-04	-1.333910e-01	-1.250587e-01	1.274919e-02	1.077743e-01	7.157761e-02	3.548464e-04	1.667133e-01	6.555940e-06	-5.025867e-06	-2.637193e-01	-2.645433e-03	2.024285e-07	-1.120581e-01	9.326644e-02	6.789902e-07	-1.609937e-03	-2.571458e-01	-7.764673e-03	5.905848e-06	-7.876282e-06	9.935165e-04	-3.385304e-02	-7.864139e-03	3.805470e-03	-6.760962e-07	-1.102560e-02	2.060364e-02	1.951044e-03	1.321972e-03	3.784123e-02	2.331113e-03	9.305783e-04	1.403982e-02	6.797483e-03	-6.854412e-06	-5.203232e-05	3.705703e-07	1.081831e-02	5.533054e-02	8.384247e-02	-2.111037e-02	-2.188437e-01	-4.037666e-01	5.689124e-03	-1.759971e-02	5.987666e-03	3.681189e-02	4.366865e-02	4.954658e-02	8.527061e-03	1.532536e-03	7.725337e-03	8.950695e-03	6.954750e-04	-1.428448e-07	-6.479577e-03	5.741990e-03	4.076359e-02	5.261801e-02	-3.682930e-02	-2.833667e-01	-3.169141e-01	1.880989e-02	1.316238e-01	1.428966e-07	-1.071077e-01	-5.196164e-02	-2.850134e-03	-1.321944e-06	-1.841430e-04	8.477798e-04	5.422720e-05	-3.224822e-06	-1.573567e-01	-1.678277e-01	-5.402328e-05	1.607092e-08	2.419766e-07	6.594951e-07	2.244705e-05	7.051225e-02	0.000000e+00
1.785035e+00	-1.441519e-01	-7.190222e-03	-2.598900e-02	-1.103178e-01	2.094878e-01	1.135353e-01	-5.412544e-01	2.009705e-01	-1.493344e-01	-2.061011e-01	8.091848e-03	-1.167930e-01	-9.878488e-02	-2.520479e-01	-1.994198e-01	-3.691719e-02	-4.189663e-01	-5.411463e-02	2.528580e-01	2.848473e-01	8.820440e-01	1.450618e-01	2.956188e-01	-2.539847e-01	2.726757e-01	-1.228291e-01	-1.016733e-01	-1.066480e-01	-1.776171e-01	-7.363088e-02	-1.057443e-01	-7.966104e-02	-2.199932e-01	-2.312926e-01	-1.791177e-01	-3.182345e-01	-9.023360e-03	-4.170211e-01	7.894650e-01	4.272076e-01	2.480357e-01	5.087043e-01	2.914256e-01	-4.454296e-02	-2.939982e-01	-6.755132e-02	-8.678012e-02	-1.475666e-01	-6.039820e-02	-8.575272e-02	-6.393566e-02	-1.760724e-01	-1.826010e-01	-2.898782e-01	-2.860342e-01	-9.029148e-02	-1.908105e-01	-5.086505e-02	3.351440e-01	5.582428e-01	7.498234e-01	4.686589e-01	-2.025958e-01	-2.393836e-01	-7.964778e-02	-9.447934e-02	2.712342e-02	-6.206548e-02	-8.928405e-02	-7.152427e-02	-2.058376e-01	-2.155471e-01	-2.873292e-01	-2.801458e-01	-8.793812e-02	4.641760e-02	1.515384e-01	2.165955e-01	5.309212e-01	9.303665e-01	4.512898e-01	-4.952062e-01	-4.940946e-01	1.139452e-02	4.696699e-03	-6.048686e-02	-6.321269e-02	-9.175292e-02	-6.890211e-02	-1.908434e-01	-2.026248e-01	-2.126709e-01	-2.749542e-01	-8.979506e-02	3.017693e-01	9.561912e-01	3.424870e-01	2.508968e-01	1.959089e-01	-9.271331e-02	-2.350850e-01	-4.380578e-01	1.536382e-01	-3.145532e-02	-2.444495e-01	-1.177542e-01	-1.559556e-01	-9.432987e-02	-1.815380e-01	8.858042e-04	-2.478573e-01	-2.644185e-01	-1.374880e-01	-1.378525e-01	8.618216e-01	4.390437e-01	2.463351e-01	5.843950e-01	3.086886e-02	7.112718e-02	-4.007045e-01	-1.871208e-02	-1.155682e-01	-3.439938e-01	-1.895824e-01	-1.630582e-01	-5.941892e-02	-2.859172e-01	1.239164e-01	-1.370053e-01	-9.803775e-02	-2.950737e-01	-2.211722e-01	2.570708e-02	2.232498e-01	6.888588e-01	1.285044e-01	4.572875e-01	-9.012395e-02	-3.890861e-01	4.792884e-01	-9.348306e-02	-7.194230e-02	-7.026489e-02	-9.689594e-02	-6.853737e-02	-8.601894e-02	-1.784202e-01	-3.323751e-01	-2.375763e-01	-1.297574e-02	4.770490e-01	5.462267e-03	-2.698994e-01	-3.249588e-01	-8.406875e-02	3.115941e-01	8.246457e-02	2.576561e-02	1.670285e-01	7.875574e-01	-2.763251e-02	-7.386004e-02	-1.299911e-01	-4.528169e-02	-2.475462e-01	-4.351723e-02	-3.559493e-01	-3.783013e-02	-2.816633e-01	6.918826e-02	6.086722e-02	-1.191562e-01	2.992102e-01	1.987094e-01	1.582894e-01	-3.911154e-01	-2.440706e-01	2.298508e-01	2.807855e-02	-3.242839e-01	1.858784e-01	-2.346075e-01	-1.804640e-01	-7.092779e-02	1.656938e-01	-1.716505e-01	9.390099e-03	1.772898e-03	6.059032e-01	-3.666043e-01	4.820936e-02	-2.054752e-01	-2.167775e-01	-9.230957e-02	-4.862698e-01	-2.084720e-01	4.776185e-01	1.493579e-01	2.208310e-01	3.030557e-02	1.221969e-02	-7.392354e-02	9.600969e-02	2.139943e-02	1.976097e-01	-6.542211e-02	-2.893918e-01	1.289815e-01	-4.110696e-01	-2.562954e-01	-8.002011e-01	-2.827839e-01	-5.122699e-01	2.874834e-01	1.273515e-01	-5.898435e-02	3.457128e-01	3.511871e-01	2.008906e-01	1.898706e-01	4.347198e-01	3.004515e-01	-8.091289e-02	3.504994e-01	-1.366723e-01	8.988248e-02	1.557092e-01	3.068013e-01	2.838870e-01	3.184601e-04	1.845081e-01	-6.828512e-02	-1.997493e-01	5.655697e-01	-1.066798e-01	-1.105985e-01	-8.916394e-02	-2.702059e-01	4.195537e-02	-2.046412e-01	-3.256466e-02	-1.413183e-01	-4.162173e-01	1.658842e-02	2.249537e-02	-3.880638e-01	-1.354981e+00	-9.446144e-01	-7.600331e-01	-1.081561e+00	-1.234276e+00	-1.449041e-01	5.484922e-01	5.892802e-02	6.618182e-01	4.669548e-01	4.763198e-01	5.700740e-01	4.244589e-01	4.660370e-02	-5.094801e-01	8.963784e-01	1.294850e+00	8.645281e-01	-8.372053e-01	-1.948131e-01	-6.654153e-01	-4.827509e-01	-4.068326e-01	-6.271631e-01	3.959847e-01	6.883503e-01	-3.371961e-01	-6.688914e-01	4.362802e-01	1.533768e-01	1.911643e-01	1.183727e-01	-3.201396e-01	-6.298737e-01	4.785319e-01	1.420767e+00	1.484732e+00	7.196427e-01	3.829755e-01	8.420875e-02	-6.242557e-01	-4.552770e-01	-4.052614e-01	6.515820e-01	8.562503e-03	-4.567430e-01	-2.061855e-01	2.479054e-01	-1.314929e-01	-1.519657e-01	-2.039844e-01	-1.254323e-01	-4.016849e-01	1.213171e+00	-1.951715e-01	-2.143196e-01	-7.920445e-01	-6.305873e-01	-6.458409e-01	-6.521613e-01	-4.826540e-01	-5.293925e-01	4.438147e-01	6.806452e-01	-4.503647e-01	-1.922503e-02	-1.127636e-01	-1.280024e-01	-5.283308e-02	-1.836528e-01	1.022330e+00	9.852125e-01	1.981833e-01	-1.229611e-01	-4.040672e-01	-9.452015e-01	-7.170588e-01	-6.777923e-01	-6.264584e-01	-6.495048e-01	-5.033813e-01	1.562995e-01	7.766289e-01	1.783194e-01	-6.696453e-02	1.121739e-01	4.174844e-01	6.929912e-01	4.561023e-01	1.012130e+00	1.397373e+00	-4.782342e-02	-8.101497e-01	-5.403735e-01	1.191025e-01	3.923630e-02	-2.854891e-02	-4.292145e-01	-5.199934e-02	2.774657e-02	1.128963e+00	8.985911e-01	-1.766040e-01	4.518605e-03	6.570003e-02	-1.589608e-01	-1.191747e-01	1.516923e-01	-2.572235e-01	-2.497249e-01	-2.818566e-01	-2.151105e-01	-2.236156e-01
-7.154672e-09	9.003613e-02	-3.539375e-02	2.158227e-02	-5.887093e-02	2.442476e-01	1.184582e-01	-8.156969e-08	6.062775e-02	8.218644e-07	-2.400811e-07	-9.273184e-02	6.767147e-03	9.827178e-02	3.517202e-07	9.771692e-02	-2.472721e-05	2.270596e-05	-3.412897e-02	4.711310e-07	6.520376e-02	1.269380e-07	1.562432e-01	-2.692213e-02	5.283237e-03	-2.244286e-02	3.664491e-02	5.282144e-02	8.639077e-08	5.277068e-02	-3.925628e-08	5.871347e-04	-1.727198e-01	1.310527e-01	9.518450e-02	4.078756e-06	-2.002824e-06	-3.404671e-06	1.172693e-02	-2.214369e-06	2.998449e-08	1.116450e-07	0.000000e+00	2.621710e-02	-1.111324e-02	-2.115039e-05	8.882659e-04	1.643545e-07	-3.963821e-03	-3.968224e-09	-3.457726e-06	1.212776e-02	6.874156e-07	-5.570840e-02	8.114606e-09	4.646610e-06	0.000000e+00	-3.105817e-04	3.241043e-03	-1.898051e-07	-3.568466e-07	-4.623946e-07	-2.458242e-07	-5.495000e-03	9.869663e-07	1.440647e-02	-1.424153e-05	-8.179244e-06	-1.537914e-03	0.000000e+00	-3.868865e-02	-1.301336e-01	-2.549293e-08	-6.623668e-07	1.561023e-02	-1.206517e-01	9.814708e-08	-8.233521e-02	-5.197584e-05	1.312590e-02	-1.471286e-01	8.482217e-03	-1.409979e-06	-7.244840e-02	2.720284e-06	5.937309e-02	3.675529e-04	-5.525353e-04	-1.542948e-05	2.506501e-07	3.347701e-06	-3.367695e-02	-4.332351e-02	2.479098e-04	3.887188e-05	-3.045011e-03	-6.935517e-02	-1.467637e-01	0.000000e+00	-3.610075e-07	1.372357e-04	6.626538e-04	1.288642e-04	1.334495e-05	-1.742026e-02	-2.329477e-03	-1.208706e-01	-3.312463e-02	9.643868e-03	9.421534e-03	-1.379344e-01	-9.714860e-07	-1.465173e-03	-1.947341e-01	-5.455454e-04	-2.039020e-03	-1.167089e-04	-8.096668e-05	-1.917645e-01	1.834643e-02	-1.109211e-04	-4.489942e-04	-8.847182e-03	-3.749780e-04	-3.637982e-02	0.000000e+00	0.000000e+00	1.005765e-05	4.445832e-07	3.011791e-06	-1.257225e-07	1.461127e-01	0.000000e+00
2.561804e+00	2.969465e-01	5.008300e-01	1.346954e-01	2.042739e-01	1.539175e-01	4.433574e-02	-2.882543e-01	1.107199e-01	2.121555e-01	-9.926844e-02	-1.333888e-01	-2.551237e-01	-1.455426e-01	-8.593351e-01	-1.020760e+00	7.933216e-02	-8.891892e-01	-7.575330e-01	2.429457e-01	1.620482e-01	1.043193e+00	4.446310e-01	6.007707e-01	3.267338e-01	8.971428e-01	2.929858e-01	1.653965e-01	-9.537033e-02	-1.113876e-01	-1.424710e-01	-2.563595e-01	-6.482695e-02	-1.235543e+00	-8.202837e-01	-4.652404e-02	-8.619168e-01	-6.518057e-01	1.705216e-02	9.253152e-01	5.849628e-01	4.068807e-01	4.342400e-01	3.340933e-01	3.988384e-01	3.749467e-01	1.818080e-01	-7.933542e-02	-8.458061e-02	-3.000196e-02	-2.913471e-01	5.735750e-02	-1.140891e+00	-1.100526e+00	1.490655e-01	-7.684792e-01	-6.082854e-01	4.743486e-01	6.671017e-01	4.475776e-01	3.880376e-01	7.032642e-01	5.284310e-01	3.572157e-01	1.418225e-01	1.815322e-01	-8.255153e-02	-9.233355e-02	-1.271187e-01	-3.169959e-01	-1.413674e-01	-1.124534e+00	-7.746826e-01	-5.198333e-02	-4.922050e-01	-8.628994e-01	6.727752e-02	1.550625e-01	5.491380e-01	7.691203e-01	8.896454e-01	6.145932e-01	1.139875e-01	-9.064524e-03	1.772776e-01	-8.376040e-02	-7.960838e-02	-2.743816e-02	-2.882613e-01	-4.039982e-02	-1.163430e+00	-8.049005e-01	-2.514430e-01	-4.681644e-01	-3.020610e-01	4.512119e-01	6.126390e-01	-1.368901e-01	-1.032197e-02	-3.668151e-02	-1.824719e-01	-8.217254e-02	1.340165e-01	1.844641e-01	-7.988039e-02	-2.064601e-01	-1.482305e-01	-1.500432e-01	-1.464295e-01	-8.527524e-01	-1.742138e-01	2.543188e-01	4.477937e-01	-1.901228e-01	-6.630979e-01	3.470803e-01	-1.876618e-02	-5.726582e-02	1.153061e-02	-3.707948e-01	-2.373582e-01	-4.433718e-01	-1.391791e-01	-1.281029e-02	-2.606093e-01	-1.046236e-01	-1.868541e-01	-9.748937e-02	6.583799e-02	7.878872e-01	-6.632687e-03	7.173404e-01	5.888921e-01	9.510497e-02	1.912349e-01	9.839077e-03	-5.317040e-03	2.181411e-02	2.803728e-01	1.189324e-01	1.357728e-01	1.007845e-01	2.232342e-01	1.506135e-02	-2.689362e-02	-1.260240e-01	-2.893684e-02	6.144751e-03	-3.457336e-01	-5.875607e-02	-5.382180e-01	-1.229918e-01	1.779916e-01	-5.046296e-02	-3.568643e-01	-1.213122e-01	-1.869643e-01	-1.421917e-01	-3.278966e-01	-9.108815e-02	-1.746389e-02	2.010744e-01	3.532555e-01	1.042200e-01	1.557929e-02	-7.199224e-02	5.749816e-01	-4.549263e-01	-1.450409e-01	3.264399e-01	2.299521e-01	2.281769e-02	-4.000545e-01	-2.919567e-01	-1.922148e-01	-2.614036e-01	-1.054763e-01	-5.777265e-01	-7.357399e-01	-1.290132e-01	-6.720212e-03	-9.911403e-02	3.185396e-01	3.419059e-01	-1.821555e-02	5.064696e-01	5.261871e-01	-1.390787e-02	4.310578e-01	3.319345e-01	-1.802003e-02	-5.582048e-01	-1.447489e-01	-6.161849e-01	-2.129944e-01	-5.146712e-01	-3.564616e-01	-4.825635e-01	-5.132739e-02	1.609972e-01	4.467402e-01	1.187012e-01	-8.424075e-02	-1.469670e-01	9.588495e-01	6.932303e-01	-1.510487e-01	2.488977e-01	2.474349e-01	-4.699160e-01	-7.243408e-01	-6.406489e-01	-7.101067e-01	-5.533691e-01	-3.320876e-01	-2.179013e-01	-6.700453e-01	-2.936928e-02	1.795536e-01	1.961111e-01	2.763360e-01	6.495894e-02	5.332520e-01	1.128897e+00	7.449419e-01	-2.991978e-01	3.639049e-01	8.150238e-01	-1.690147e-01	1.189746e-01	-3.702584e-01	-2.174626e-01	-6.995600e-01	-5.093537e-01	-2.317149e-01	-7.893078e-02	-5.753492e-02	-2.973895e-02	2.136674e-01	1.673545e-02	3.458167e-01	-5.819164e-02	1.439458e-01	2.843408e-01	-4.345940e-01	6.293383e-01	8.300457e-01	-3.218996e-01	-7.076520e-01	-6.103564e-01	-7.230142e-01	-8.581279e-01	-6.409044e-01	-4.477009e-01	-3.228309e-01	-2.230621e-01	-1.281074e-02	-3.983755e-02	3.662850e-01	6.827881e-01	-1.969053e-01	-3.987205e-01	-5.658901e-01	8.520833e-01	2.446662e+00	2.252392e+00	-9.775649e-01	-5.764237e-01	-3.868777e-01	-3.343743e-01	-5.031744e-01	-5.880145e-01	-3.258956e-01	-1.590408e-01	-1.934017e-01	-2.140526e-01	6.777961e-04	-5.596328e-02	4.599623e-01	-3.104356e-01	-7.381092e-01	-8.240207e-01	4.146567e-01	2.487469e+00	2.816107e+00	6.651801e-02	-1.735031e-01	-1.257610e-01	-6.422251e-01	-8.014858e-01	-2.752728e-01	6.959145e-02	-1.923309e-01	-1.665329e-01	-1.379652e-01	8.007707e-02	-2.282468e-01	-2.269695e-01	-1.613945e-01	1.370729e+00	1.012733e+00	7.590517e-01	1.682957e-01	-6.012707e-01	-8.970296e-01	-9.942435e-01	-4.994088e-01	-2.096289e-01	-2.668900e-01	-4.880948e-01	1.201157e-02	3.281862e-01	-2.504964e-01	-1.902832e-01	-1.479253e-01	-5.042740e-02	-3.113000e-01	2.287336e-01	2.563434e+00	2.716058e+00	1.779843e-01	-3.390601e-01	-1.558788e+00	-1.146339e+00	-7.658194e-01	-2.748784e-01	-4.487094e-01	-2.725645e-01	-2.213196e-01	-1.580184e-01	3.727035e-01	-3.005407e-01	-5.930691e-02	2.409897e-02	1.020771e-01	6.230113e-01	5.079352e-01	2.581217e+00	3.165366e+00	-8.312432e-01	-1.552129e+00	-1.142210e+00	-1.102962e-01	-1.250670e-01	-6.017807e-02	-3.122396e-01	-2.041060e-01	2.713268e-02	2.707085e-01	4.427679e-01	-3.861064e-02	1.765938e-01	7.197618e-02	-1.025151e-01	7.211718e-03	3.240087e-01	-2.095308e-01	-2.988415e-01	2.215002e-02	4.255807e-01	-2.204748e-01
-2.349822e-01	-6.314186e-02	-1.406758e-01	-1.539943e-01	2.148020e-01	8.112347e-02	-9.087697e-02	-3.362786e-02	-2.574820e-01	7.542856e-02	-1.965589e-01	-8.914281e-02	-1.215693e-01	4.574873e-01	3.176904e-01	-2.152906e-01	2.825569e-01	1.508227e-01	-4.423894e-02	3.663546e-01	1.440527e-01	-1.060237e-01	5.584914e-02	-1.642146e-02	4.710065e-01	2.742918e-01	-1.291177e-01	1.940961e-01	7.499743e-02	1.092208e-01	-6.964315e-04	-2.296880e-01	-2.368213e-01	-4.666106e-01	6.374094e-02	-8.292274e-02	-9.597648e-02	-2.282915e-01	2.565416e-01	2.822595e-02	1.625869e-01	-2.560143e-01	1.054811e-01	-1.450790e-01	-1.554354e-01	-7.141256e-03	2.270678e-01	-1.063566e-01	2.325005e-01	2.676748e-01	5.367561e-02	-3.145986e-01	-1.428242e-01	5.538289e-02	-2.237922e-01	6.426648e-02	-1.316927e-02	-9.134001e-02	5.983006e-02	-1.008996e-01	6.619339e-03	-1.531698e-01	1.229197e-01	7.901891e-02	7.777270e-02	-9.778034e-02	-9.559839e-02	-1.923906e-02	7.928023e-02	9.225146e-02	-9.099611e-02	8.545717e-02	1.956269e-01	-4.497948e-02	-1.031870e-01	1.341712e-01	-1.346770e-01	2.114612e-01	5.423457e-02	1.629799e-02	-2.207606e-01	3.307067e-01	-1.397216e-01	-4.655346e-02	-6.534446e-02	2.586274e-01	1.240978e-01	-6.616041e-02	2.290029e-02	-4.857186e-01	-8.260395e-02	1.428408e-01	-7.906897e-02	7.298064e-02	2.653002e-01	3.454439e-01	3.763940e-02	-1.629812e-01	2.019737e-02	1.084004e-01	-8.108442e-02	-1.832287e-01	-1.967126e-01	-7.777112e-02	1.935003e-01	3.562574e-02	8.369078e-02	2.795138e-02	9.932543e-03	-1.166051e-01	-2.723641e-01	4.217787e-01	2.736792e-01	-3.834863e-01	2.453539e-01	-2.673440e-01	-9.383124e-02	-2.451361e-02	-2.867915e-01	-1.373993e-01	-1.159773e-01	-1.899233e-01	-3.102762e-01	1.611646e-03	1.006866e-01	1.169744e-01	-2.635942e-02	2.219787e-01	1.288228e-01	3.366567e-02	2.806871e-01	3.505886e-01	-1.025472e-02	2.714514e-01	1.329117e-01	-2.815471e-01	4.743653e-02	-6.363836e-03	-4.084313e-02	1.272583e-02	-1.941816e-01	4.585671e-02	-2.210731e-01	-1.683162e-01	-2.604543e-01	1.047329e-05	2.464478e-01	1.378337e-01	-4.996301e-02	2.780119e-01	-3.294057e-02	2.932302e-01	1.054464e-01	-2.044849e-02	-8.235825e-02	-1.658123e-02	-8.582470e-02	2.139557e-02	-3.364407e-01	1.449859e-01	-7.117760e-02	-4.483615e-02	-1.592038e-01	-4.509501e-02	1.043322e-01	2.104937e-01	1.031445e-01	-2.729750e-01	2.212440e-01	3.276649e-01	2.809331e-02	1.121292e-02	-1.630694e-01	1.702428e-01	-7.879275e-02	-2.993485e-01	1.127244e-02	-1.160679e-02	1.918517e-01	-1.755095e-01	-5.414212e-02	1.664992e-02	-5.674050e-02	-2.266935e-01	3.462523e-01	3.927272e-01	9.423023e-02	-2.667425e-02	1.047475e-01	-9.406706e-02	7.445691e-02	1.670789e-02	-8.500159e-02	1.866198e-01	3.817729e-01	-5.898967e-02	-2.903696e-01	-1.903713e-01	-2.022408e-01	-1.333337e-01	-3.429448e-01	-8.930289e-02	-1.257987e-01	5.357616e-01	5.330343e-01	2.187419e-02	2.776124e-01	-8.622102e-02	-1.075797e-01	-1.005524e-01	-3.149567e-01	7.170834e-02	-9.537424e-04	1.029443e-01	6.148447e-02	3.887387e-02	-7.234279e-02	-8.206338e-03	-2.122222e-01	-9.597178e-02	3.667300e-02	6.435711e-02	4.471031e-01	4.535239e-01	-2.746936e-02	5.045773e-02	1.721724e-01	-1.143936e-01	5.617351e-02	-4.127533e-01	1.314610e-01	-6.247144e-02	1.107754e-01	-1.617997e-01	-5.520199e-02	1.087972e-01	-2.711568e-01	-2.142549e-01	9.493699e-02	-3.207503e-01	2.505114e-02	2.624176e-02	3.025114e-01	3.332518e-01	3.372262e-01	2.967227e-01	-5.611161e-02	4.138926e-02	-1.571974e-01	3.603665e-02	-1.072283e-01	5.365095e-03	-3.090153e-01	7.010647e-02	-1.045577e-01	-2.144744e-01	-1.825483e-02	1.474588e-01	4.021799e-01	-5.618330e-02	-5.284441e-01	-3.821695e-01	2.462379e-01	3.668776e-01	4.134846e-01	-6.800662e-02	1.766510e-01	-4.172142e-02	4.775758e-03	-7.494202e-02	-6.806012e-02	-2.375340e-01	2.063828e-04	3.882770e-02	2.777183e-03	3.395695e-02	2.844673e-01	2.964509e-01	-2.522191e-01	-6.341689e-01	-1.918132e-01	3.416949e-01	4.537199e-01	4.831263e-01	2.118105e-02	-5.019501e-02	2.778793e-02	-1.192892e-01	1.472378e-01	2.819417e-01	-3.202796e-01	-2.354427e-02	-2.444283e-01	1.808627e-01	1.776298e-01	-2.122147e-02	-6.372750e-02	1.432192e-01	4.792086e-01	5.224443e-01	-4.811894e-01	3.263196e-01	2.397123e-02	-1.324120e-01	-1.311868e-01	-9.244291e-02	2.668743e-01	8.390201e-02	4.511874e-02	7.256088e-03	1.872922e-01	3.912666e-01	8.503107e-02	1.014683e-01	3.687305e-03	6.038767e-03	2.466478e-01	4.809398e-01	4.157964e-01	-9.910982e-02	-3.635270e-01	-3.671994e-01	9.863656e-02	-1.722533e-02	4.962095e-02	2.887273e-01	1.083111e-01	1.922111e-01	2.977102e-02	2.710751e-01	3.606198e-01	3.633983e-02	2.846563e-01	1.923945e-01	1.716523e-01	3.585386e-01	5.185417e-01	4.358853e-01	-1.555866e-01	-3.797537e-01	-3.688276e-01	3.086511e-01	4.703539e-02	1.606042e-01	2.602272e-01	-6.305947e-02	-2.362195e-01	-8.034703e-02	2.137232e-01	1.567443e-01	6.876064e-02	5.729102e-03	-1.110482e-01	-2.433459e-01	-9.261339e-02	-1.600016e-01	2.062206e-01	-5.503532e-02	-9.337027e-02	3.067763e-01	-1.088568e-01
-9.455457e-02	1.015943e-01	6.609674e-02	0.000000e+00	0.000000e+00	1.271150e-01	-1.470105e-02	-4.159914e-03	-1.403967e-02	-1.806260e-01	-2.084909e-03	7.420928e-03	3.419227e-02	-7.258560e-08	5.464759e-02	1.652864e-02	3.988933e-05	-5.111601e-05	0.000000e+00	0.000000e+00	0.000000e+00	0.000000e+00	1.625559e-02	-1.163614e-01	0.000000e+00	1.479535e-06	-8.577053e-02	-1.947137e-03	-1.218381e-03	8.644169e-04	-4.988828e-05	-1.410476e-05	9.609120e-05	1.508142e-08	1.617499e-04	0.000000e+00	1.391904e-06	0.000000e+00	0.000000e+00	-1.132079e-08	4.015912e-05	0.000000e+00	-3.942988e-03	1.599520e-07	-5.061124e-03	-3.738634e-08	1.185357e-06	-2.453627e-06	4.972662e-02	-1.116702e-02	5.939209e-08	2.122180e-03	2.860076e-06	0.000000e+00	0.000000e+00	5.338806e-07	1.160519e-01	-3.105873e-03	-1.657254e-03	-6.168909e-02	-4.219657e-03	-1.807815e-02	-1.243253e-01	6.447745e-03	-8.508421e-08	-9.313361e-06	1.400274e-03	-7.458713e-07	-2.001589e-04	0.000000e+00	0.000000e+00	0.000000e+00	0.000000e+00	6.633577e-02	5.267824e-02	-7.539172e-07	-8.043217e-02	-7.026320e-03	-8.048637e-07	-5.775032e-07	7.204383e-06	3.307318e-07	6.185176e-03	1.565827e-04	-1.466336e-01	-3.690745e-06	0.000000e+00	0.000000e+00	0.000000e+00	2.874743e-08	1.493387e-01	-1.976270e-03	4.301734e-07	-3.460125e-07	-1.493705e-03	2.570572e-07	7.473131e-05	1.185186e-03	-1.483744e-08	-2.862182e-06	-4.759040e-04	-4.310706e-08	4.593114e-03	0.000000e+00	4.106776e-09	0.000000e+00	0.000000e+00	-1.065052e-06	-9.553397e-07	-1.010219e-06	-4.856845e-08	-1.035770e-06	-1.345397e-06	3.537274e-02	-1.179725e-02	3.559673e-03	6.173429e-03	-3.360557e-03	-1.147909e-08	4.053872e-04	1.821471e-06	0.000000e+00	0.000000e+00	0.000000e+00	-8.519294e-08	7.386133e-06	-1.116545e-06	-1.167626e-09	-8.163097e-08	-1.136643e-02	-3.821718e-06	1.244261e-03	-2.410618e-08	-2.948872e-06	4.179924e-05	-8.954378e-07	-7.158279e-05	0.000000e+00	1.145790e-07	0.000000e+00	8.213552e-09	1.755896e-06	1.226872e-06	-7.780860e-02	-5.928704e-02	-2.874418e-06	-1.325047e-08	-9.141574e-03	1.001030e-02	2.224469e-02	-9.396361e-05	1.750905e-02	-1.441266e-03	6.479329e-04	1.630390e-07	0.000000e+00	0.000000e+00	0.000000e+00	-1.024065e-07	-2.389784e-02	-4.527692e-02	-6.699892e-03	-6.790762e-03	-7.742462e-08	-3.637293e-02	3.223887e-02	4.255500e-06	3.539577e-02	3.268202e-03	-8.168245e-05	-1.576805e-05	0.000000e+00	0.000000e+00	0.000000e+00	0.000000e+00	-5.666044e-07	-3.306964e-03	-3.030621e-06	-1.417270e-01	-6.332649e-04	-9.023342e-02	2.660046e-03	1.451596e-02	-1.093082e-06	-2.177120e-06	1.815660e-02	7.220797e-06	2.107162e-03	0.000000e+00	0.000000e+00	2.487467e-03	-1.410227e-07	1.057535e-05	-1.004991e-07	-2.144685e-05	-5.682087e-02	-3.967312e-03	-9.829441e-08	-4.354007e-02	1.999774e-02	0.000000e+00	3.675803e-02	8.802308e-03	-1.223549e-01	4.257683e-04	0.000000e+00	0.000000e+00	4.517453e-08	0.000000e+00	4.350236e-08	-2.549145e-08	-2.092204e-05	1.234395e-02	-4.581729e-04	-1.281593e-01	-3.096753e-05	1.952472e-03	2.648907e-01	-4.375886e-06	1.048148e-03	-6.473718e-04	-6.830507e-03	1.636064e-06	-9.502637e-02	-8.339552e-07	-2.213352e-07	-5.884588e-03	-8.413804e-04	3.403343e-02	-4.967382e-07	-1.121066e-05	3.775900e-02	1.861801e-02	2.556156e-02	-3.202804e-03	-1.222249e-01	1.901883e-04	-4.965905e-05	2.413870e-03	-4.763994e-05	-2.979155e-09	3.668805e-07	0.000000e+00	9.847381e-07	5.057481e-03	-6.170014e-07	6.201856e-03	5.752993e-02	6.690777e-05	1.089739e-01	-8.119103e-04	-3.835793e-05	-2.519358e-02	-1.111892e-01	2.824613e-05	1.789441e-03	0.000000e+00	0.000000e+00	8.213552e-09	0.000000e+00	-2.288231e-05	6.525285e-06	-1.158650e-01	-1.719201e-03	-1.269420e-02	-1.833619e-04	1.768358e-05	1.803454e-02	-1.817775e-03	3.998853e-04	2.760138e-02	-9.280492e-02	-1.329661e-04	-6.000400e-02	-4.061235e-08	8.589605e-08	9.587758e-03	-7.042231e-05	7.093162e-04	1.991395e-02	7.178120e-02	1.795866e-04	-2.443238e-04	-3.996012e-02	-2.604182e-02	-3.426983e-04	1.193557e-03	5.769399e-02	-2.217592e-02	-3.440611e-04	-3.617499e-05	-6.092742e-08	-3.927489e-02	-1.543941e-06	-1.251960e-01	-5.889868e-03	-6.244884e-05	-1.602260e-04	4.653245e-06	4.858822e-06	-8.598513e-03	-8.631877e-02	2.823345e-02	2.063505e-01	3.826387e-02	3.480381e-03	4.239739e-03	0.000000e+00	0.000000e+00	0.000000e+00	0.000000e+00	-4.262905e-07	-4.088933e-08	8.917627e-06	-1.246693e-02	-1.058258e-03	-2.292409e-01	-4.323832e-05	1.241599e-03	0.000000e+00	4.837073e-02	4.083659e-03	-5.122057e-07
4.079396e-01	1.212473e-01	-1.532522e-01	-3.476447e-02	-5.403099e-01	1.335179e-01	8.835168e-02	-8.714199e-02	7.300505e-02	-6.773614e-02	-1.167897e-01	-8.372926e-03	-1.197934e-01	-1.665856e-01	-2.252287e-01	-2.476678e-02	8.323188e-02	-1.285104e-01	2.030749e-02	1.353335e-04	9.364617e-02	-1.055316e-02	9.696674e-02	-7.654015e-02	-7.728686e-02	8.113610e-08	0.000000e+00	0.000000e+00	0.000000e+00	0.000000e+00	0.000000e+00	0.000000e+00	0.000000e+00	0.000000e+00	8.293658e-06	-2.079112e-08	-7.645720e-08	0.000000e+00	1.762984e-01	-1.348797e-08	-9.676727e-02	0.000000e+00	-2.997385e-09	1.491852e-01	-2.377639e-03	-1.404496e-03	-1.637128e-06	0.000000e+00	0.000000e+00	0.000000e+00	0.000000e+00	0.000000e+00	0.000000e+00	7.648041e-02	-3.753503e-05	-4.314681e-08	-6.369897e-06	8.369070e-05	-1.916611e-02	-3.052955e-07	-4.362763e-06	7.332828e-09	4.371831e-02	2.430421e-08	0.000000e+00	4.198266e-07	0.000000e+00	0.000000e+00	0.000000e+00	0.000000e+00	0.000000e+00	0.000000e+00	0.000000e+00	0.000000e+00	0.000000e+00	0.000000e+00	2.078133e-08	2.163237e-08	-7.936640e-02	-6.369948e-02	3.653556e-08	6.894470e-07	6.433295e-08	5.254696e-08	1.968344e-05	-1.106770e-09	0.000000e+00	0.000000e+00	0.000000e+00	0.000000e+00	0.000000e+00	2.264171e-08	1.318028e-07	0.000000e+00	7.957074e-04	8.413172e-02	2.457204e-02	-6.663452e-03	2.146930e-02	-1.534714e-02	2.720984e-02	1.856398e-04	-2.948475e-02	1.088969e-03	4.776616e-06	-1.057006e-03	-2.265877e-02	-5.539506e-03	-6.663960e-03	-2.627718e-01	4.823689e-02	-2.272958e-02	-1.512920e-01	-1.207981e-03	-2.252477e-02	-2.167070e-04	2.874458e-02	6.835075e-04	-2.689742e-03	-3.322675e-03	1.637401e-04	8.109738e-05	3.454465e-04	1.505691e-04	-6.095437e-06	6.855330e-04	-1.637628e-01	8.033319e-03	-4.482690e-03	8.951459e-06	-5.424052e-02	3.748765e-04	1.584962e-04	-2.992593e-05	5.235317e-02	-2.154434e-02	-3.065782e-02	-2.416126e-03	1.628494e-03	7.577286e-04	4.115474e-03	3.178983e-02	1.297152e-04	6.752516e-08	-3.843488e-03	1.496729e-05	-2.148180e-05	-9.186529e-03	-7.154907e-04	-1.812508e-01	-2.774099e-07	1.664455e-07	-6.217635e-02	1.024357e-04	3.818956e-04	2.174026e-04	-6.142720e-04	-1.387727e-04	-3.602786e-06	4.942862e-04	2.200850e-07	5.591799e-03	1.748080e-04	4.759652e-04	3.588292e-05	-3.423747e-02	1.467165e-07	-2.475080e-03	-1.906545e-07	-3.874937e-06	-1.001509e-06	-1.369424e-02	8.427996e-04	-5.005469e-06	-1.358346e-06	3.222324e-08	-1.304988e-05	-7.122063e-02	1.180540e-01	5.419871e-04	1.384834e-06	4.236011e-09	3.494895e-07	1.386294e-07	1.219546e-04	-1.751156e-07	1.605766e-06	-1.057659e-07	-4.793128e-02	-7.029514e-05	1.145006e-01	4.350559e-04	-4.151061e-02	-9.650175e-04	-1.543544e-02	4.592672e-04	2.670358e-04	8.415583e-05	2.371639e-07	4.512880e-09	-1.473972e-03	9.970525e-04	-1.895804e-07	-1.259241e-06	-4.138473e-04	-1.193845e-06	-1.848121e-01	1.537584e-07	2.105767e-07	-4.183961e-02	-6.796348e-05	4.170729e-03	-5.418284e-02	-1.259906e-03	-4.145409e-02	3.706064e-06	1.192887e-03	-7.158280e-02	-4.181480e-05	-5.375072e-07	1.965007e-05	-1.127289e-06	1.237272e-02	8.316346e-02	-4.160231e-05	1.191454e-01	1.880580e-02	3.853723e-02	-1.183606e-01	-2.310298e-02	-1.805114e-02	1.124021e-03	-2.612696e-03	-8.531410e-03	-3.200493e-02	9.667239e-03	1.459447e-04	1.296653e-06	3.950617e-02	1.144938e-03	5.281332e-02	1.842395e-06	1.869646e-01	1.806468e-02	6.677478e-02	1.141679e-01	2.021754e-02	1.724811e-02	2.910650e-05	-1.098761e-08	-8.828335e-04	-5.283352e-03	2.271958e-01	-4.043975e-05	-1.182437e-07	-3.157846e-02	1.858447e-08	9.341407e-06	-2.191335e-04	-4.876348e-02	0.000000e+00	-1.669984e-01	-3.614913e-07	-5.223467e-03	-3.797959e-02	4.690815e-05	-7.912055e-02	2.339155e-02	6.393289e-05	1.390296e-04	1.621629e-05	4.740838e-03	-4.689143e-05	-9.271535e-05	-1.630808e-03	-2.485990e-05	1.514199e-02	0.000000e+00	0.000000e+00	-1.212523e-06	6.285553e-02	-1.388503e-03	-4.445439e-03	-1.167232e-02	-1.807402e-04	-1.789514e-01	-9.011034e-02	6.422938e-02	4.412123e-03	1.292315e-01	-8.557203e-02	3.356434e-02	-1.111300e-01	-2.627282e-02	-1.879325e-04	-3.225584e-04	-1.227084e-06	1.037967e-02	4.442376e-02	1.518616e-01	-1.280410e-03	-1.447972e-03	1.853022e-01	-3.125460e-04	-4.690790e-02	-3.024177e-03	2.469817e-02	7.345129e-04	7.148950e-03	1.721271e-03	4.840796e-03	3.473322e-04	8.448005e-04	7.968553e-02	-8.049051e-06	-1.020665e-01	-1.929886e-03	-4.782114e-03	-9.445504e-02	2.858170e-04	-1.727383e-03	-3.779086e-02	-5.113813e-02
-1.156457e-01	0.000000e+00	0.000000e+00	0.000000e+00	0.000000e+00	-4.204325e-06	-2.954231e-02	-1.029234e-02	-1.865485e-01	-1.380967e-01	4.532183e-05	-5.075072e-02	4.132671e-02	1.913241e-01	-1.276665e-01	1.341056e-04	7.234950e-02	-1.698764e-01	-7.395245e-05	0.000000e+00	0.000000e+00	0.000000e+00	0.000000e+00	1.612441e-06	-1.531940e-06	-5.940843e-04	0.000000e+00	-2.817414e-02	-1.825463e-02	0.000000e+00	3.831713e-03	2.411866e-01	0.000000e+00	0.000000e+00	-1.024810e-07	-1.046701e-02	1.911939e-07	0.000000e+00	0.000000e+00	0.000000e+00	0.000000e+00	0.000000e+00	-2.431186e-02	-3.754919e-02	-6.489465e-02	-8.969945e-03	-7.231434e-02	5.996898e-08	7.096563e-04	1.532153e-02	0.000000e+00	-2.660524e-02	1.099432e-01	-9.485277e-08	0.000000e+00	0.000000e+00	0.000000e+00	0.000000e+00	0.000000e+00	0.000000e+00	0.000000e+00	0.000000e+00	0.000000e+00	-2.383470e-04	0.000000e+00	-2.942554e-06	1.107818e-01	4.834198e-02	0.000000e+00	1.568457e-06	-2.176808e-07	3.823918e-07	-1.444790e-08	0.000000e+00	0.000000e+00	0.000000e+00	0.000000e+00	0.000000e+00	4.566361e-06	-8.335684e-03	-1.856027e-05	-4.265308e-02	0.000000e+00	-3.062720e-02	2.138291e-04	8.048603e-02	1.104575e-07	-5.028778e-03	-7.245529e-03	-8.510394e-09	-1.635495e-02	-3.246001e-02	0.000000e+00	-9.796837e-09	0.000000e+00	-2.376326e-04	-1.646317e-01	-4.743824e-02	-1.996354e-02	-1.758763e-04	7.223602e-03	-2.165286e-02	7.551215e-02	4.397311e-02	-4.959113e-03	8.325255e-04	3.842035e-02	-5.068469e-03	-2.254820e-02	0.000000e+00	0.000000e+00	-2.460372e-02	-6.130328e-07	-1.264684e-08	-5.415237e-03	-2.640470e-03	-2.053695e-02	-1.216860e-05	2.075685e-04	4.762499e-04	3.431144e-02	4.121823e-03	2.809557e-05	-1.690401e-03	-4.418448e-02	7.089541e-02	-1.444840e-04	-2.782622e-07	0.000000e+00	-1.452780e-04	0.000000e+00	2.128598e-08	1.868982e-02	-1.055388e-02	2.324501e-07	-4.569924e-05	-4.945295e-06	-9.978291e-02	6.944441e-02	2.035893e-03	-3.859660e-04	-7.894677e-02	1.883410e-03	-5.583454e-03	-2.043265e-04	2.334600e-07	0.000000e+00	0.000000e+00	5.513334e-06	1.237424e-01	-8.177762e-03	-4.519470e-02	3.131219e-06	-6.401684e-05	6.341843e-04	5.252596e-04	2.063012e-04	2.725708e-04	-3.097805e-07	3.802954e-04	4.858074e-03	8.857107e-05	-2.336056e-05	0.000000e+00	0.000000e+00	-3.561036e-08	-2.437966e-08	0.000000e+00	2.635989e-06	2.867695e-05	-1.876264e-07	3.743190e-02	-3.984300e-04	-3.804807e-06	5.793641e-04	1.569330e-04	0.000000e+00	-2.575578e-02	-1.196201e-02	-1.918149e-07	-6.777605e-03	-5.449888e-05	0.000000e+00	-4.034712e-02	0.000000e+00	4.223553e-08	-1.017780e-06	4.033857e-02	2.037819e-06	8.920234e-08	4.151972e-05	1.868652e-05	1.685965e-03	-8.136277e-03	-6.541458e-02	-9.573614e-02	3.053003e-02	-5.950196e-04	5.686855e-02	5.023144e-08	0.000000e+00	2.623684e-02	3.517219e-07	-7.976100e-03	4.109142e-02	2.316454e-03	4.732078e-03	1.048652e-03	2.144225e-06	-5.274427e-05	-1.803232e-01	-2.260723e-01	1.149298e-04	5.965593e-02	5.021447e-02	3.299475e-02	4.032588e-02	1.737997e-01	0.000000e+00	8.002243e-02	1.027320e-02	3.543094e-02	3.139516e-02	-6.058414e-04	5.176451e-02	7.473959e-04	-1.478848e-02	3.016819e-04	-2.411759e-01	-2.145799e-01	6.963099e-02	1.250039e-01	1.395903e-01	3.019197e-03	-2.193788e-04	0.000000e+00	0.000000e+00	-1.195838e-07	0.000000e+00	-3.321711e-07	-8.764808e-06	3.253008e-06	1.589606e-06	5.604719e-04	-3.281456e-05	-2.558274e-02	1.799527e-05	1.817737e-04	0.000000e+00	2.601873e-03	3.164895e-03	-7.086972e-02	2.352541e-02	-2.935458e-05	0.000000e+00	8.819943e-06	0.000000e+00	5.633059e-02	2.154777e-02	6.612424e-03	7.247761e-06	6.565924e-04	-2.275427e-03	1.762563e-02	1.013649e-02	1.912566e-02	-1.417358e-04	-1.069508e-01	-1.445279e-01	-6.937682e-05	4.793678e-02	-8.033210e-07	1.761807e-07	-9.369638e-07	3.669493e-08	-1.745044e-01	2.116375e-02	1.848553e-02	-1.696344e-04	-2.363385e-02	3.236075e-03	-2.290074e-04	7.504963e-02	1.402516e-01	2.508755e-02	-1.453083e-01	-2.276601e-01	3.982062e-05	-8.237469e-02	-6.236972e-02	0.000000e+00	-9.636249e-02	-3.473664e-05	0.000000e+00	-1.767668e-02	7.022589e-04	4.235417e-04	4.351562e-03	1.730653e-04	1.093998e-03	2.160730e-03	3.991485e-03	-2.928070e-02	2.014950e-02	-5.117027e-03	-5.957277e-04
-9.776316e-01	-4.076802e-02	3.567113e-05	2.075628e-04	5.226605e-04	-6.932067e-02	-8.786283e-02	1.931805e-01	-4.892274e-02	2.298748e-04	8.548483e-02	1.056409e-01	3.890179e-02	1.660046e-02	3.798319e-01	5.387690e-04	1.707506e-01	3.944771e-02	8.585664e-03	-6.970688e-02	3.601384e-07	0.000000e+00	5.601052e-09	0.000000e+00	6.726222e-08	0.000000e+00	0.000000e+00	8.589605e-09	1.473961e-09	0.000000e+00	0.000000e+00	0.000000e+00	0.000000e+00	0.000000e+00	0.000000e+00	4.997709e-07	9.357628e-02	5.653269e-07	-4.166618e-07	-1.169417e-01	0.000000e+00	1.003634e-04	6.313552e-09	-2.217222e-02	9.068800e-06	-2.873313e-03	-1.163969e-06	-7.629672e-09	1.896737e-07	0.000000e+00	1.016103e-06	2.198121e-02	1.095860e-05	-8.783944e-03	-6.758344e-02	4.695398e-03	-2.105789e-03	-1.555941e-02	0.000000e+00	0.000000e+00	7.615531e-02	7.414457e-04	2.656998e-07	5.743552e-08	0.000000e+00	-1.593607e-02	-1.366144e-08	0.000000e+00	1.686276e-03	0.000000e+00	0.000000e+00	0.000000e+00	0.000000e+00	-1.902627e-06	-2.281605e-07	0.000000e+00	7.155055e-03	-5.180280e-02	0.000000e+00	8.282990e-02	0.000000e+00	1.336313e-07	0.000000e+00	0.000000e+00	-8.696314e-03	-2.706442e-06	1.743352e-07	0.000000e+00	0.000000e+00	0.000000e+00	2.455353e-06	-1.330134e-07	-1.082092e-07	-2.701146e-06	0.000000e+00	8.631072e-02	-4.587725e-03	3.083797e-04	4.710938e-04	2.994988e-04	1.068424e-03	1.980730e-03	1.486198e-04	1.059072e-02	-1.305524e-01	-8.653439e-02	1.181639e-04	6.409824e-04	-7.823525e-05	-3.229872e-03	1.159218e-03	-1.220185e-02	-1.806947e-02	-1.201084e-01	9.962524e-02	1.093296e-03	2.643967e-04	5.298972e-02	5.555872e-04	4.473647e-02	-4.481419e-03	-6.523860e-03	1.368705e-03	-8.410401e-02	-1.325855e-03	-4.425006e-02	-8.472266e-02	-4.312451e-03	1.265076e-03	-2.499774e-02	-4.855984e-03	-7.291345e-03	-6.375935e-02	1.210938e-01	-6.242821e-05	1.039662e-01	-2.471990e-03	4.462813e-04	6.311349e-04	9.468174e-04	-1.897734e-05	1.697018e-04	-6.942152e-02	6.505367e-05	-1.727921e-01	-2.544162e-01	4.442978e-02	6.387826e-06	-9.620241e-02	-2.860844e-03	-1.837376e-02	-3.291145e-02	9.383575e-02	4.261362e-04	9.207907e-04	-3.360114e-01	1.053342e-04	-7.012717e-04	1.606782e-04	-1.031004e-01	4.574967e-04	-2.652794e-03	-6.522539e-03	-4.843061e-04	-5.067392e-03	3.985687e-07	1.960465e-07	-1.289426e-01	5.542535e-02	4.672710e-05	-9.171951e-02	9.164337e-02	3.119110e-04	2.884464e-04	1.024849e-04	9.988209e-02	3.598519e-04	2.352986e-04	-9.378712e-03	-5.264137e-02	-1.485931e-01	-8.009124e-02	-1.931336e-01	-2.108587e-01	-1.891673e-02	-2.281101e-02	-3.410260e-01	7.736760e-02	1.209950e-01	-3.395628e-02	6.296370e-02	2.599375e-02	-1.405109e-03	1.240278e-04	1.525208e-04	4.045365e-02	2.465782e-02	-3.623962e-04	-2.433749e-03	-1.688837e-01	-1.606823e-02	-3.190266e-02	-1.905881e-01	-1.224985e-01	-3.515526e-05	2.212299e-04	-2.040667e-02	2.564860e-05	-8.291921e-02	-2.322004e-02	3.994811e-07	-5.672699e-02	-1.090385e-01	1.838358e-05	-7.416111e-03	2.796961e-05	-1.249177e-02	2.420769e-04	1.025602e-02	2.285282e-04	6.288098e-02	1.429557e-03	2.011712e-02	-1.218069e-02	1.183095e-02	5.263306e-02	7.690506e-02	4.623267e-05	-8.884126e-02	-4.900118e-06	-4.960396e-04	-7.876183e-04	-2.351448e-01	-3.708910e-02	-8.203079e-06	3.362240e-08	2.115294e-02	1.181408e-01	2.071025e-02	4.025952e-02	3.066434e-02	7.896293e-02	7.349777e-02	7.521521e-02	5.048053e-02	3.413853e-02	6.240336e-02	-1.376854e-04	4.911431e-04	2.878845e-04	6.209430e-04	5.648940e-02	5.919403e-03	-5.546129e-05	-4.160760e-08	-2.709647e-01	9.456320e-04	2.079099e-04	-5.497639e-02	-6.577675e-03	-9.339630e-02	8.380316e-04	-2.156078e-07	-3.825035e-03	-1.706101e-04	3.211073e-04	1.122543e-01	-1.448727e-02	2.843043e-06	8.581882e-08	-4.383811e-06	-2.698293e-02	7.836845e-02	3.658526e-08	2.483970e-03	-8.911135e-03	-4.579606e-02	-3.148830e-08	2.038226e-07	-2.437192e-02	-1.688921e-02	-7.678843e-03	2.551984e-02	2.667709e-01	3.452711e-04	-3.975088e-03	-1.307456e-04	-4.172087e-02	-2.337875e-08	-1.270466e-01	-4.902196e-03	-6.649054e-02	3.604249e-02	-9.099110e-03	7.535301e-02	3.369867e-02	-5.802195e-07	5.699297e-02	1.600782e-01	8.627597e-02	-3.254772e-03	-5.378586e-03	-5.341089e-02	2.376827e-02	1.192485e-01	-5.248394e-04	1.162823e-04	6.897598e-02	4.113634e-04	4.260562e-02	-1.234936e-01	-1.465881e-03	1.776851e-04	-1.108476e-02	-1.708699e-03	-7.943412e-04	-1.987215e-01	-7.619813e-03	-9.210909e-03	-5.916796e-03	-3.544244e-04	-1.073687e-02	-4.774046e-03
-6.149470e-01	-9.149434e-02	4.647622e-01	1.253281e-01	4.931190e-01	-1.780917e-01	-9.290327e-02	0.000000e+00	0.000000e+00	0.000000e+00	0.000000e+00	0.000000e+00	0.000000e+00	0.000000e+00	0.000000e+00	0.000000e+00	-9.361571e-02	-9.382891e-08	1.944990e-01	-1.374519e-08	3.148866e-08	0.000000e+00	0.000000e+00	0.000000e+00	0.000000e+00	0.000000e+00	0.000000e+00	0.000000e+00	0.000000e+00	0.000000e+00	0.000000e+00	0.000000e+00	-1.433150e-01	-1.227123e-01	1.909340e-01	-2.361191e-05	2.769216e-01	0.000000e+00	0.000000e+00	0.000000e+00	0.000000e+00	0.000000e+00	0.000000e+00	0.000000e+00	0.000000e+00	0.000000e+00	0.000000e+00	0.000000e+00	-3.351583e-02	0.000000e+00	9.926053e-08	-4.947221e-10	9.224502e-02	-1.711005e-02	0.000000e+00	0.000000e+00	0.000000e+00	0.000000e+00	0.000000e+00	0.000000e+00	0.000000e+00	0.000000e+00	0.000000e+00	0.000000e+00	-5.906576e-03	-1.153148e-05	0.000000e+00	0.000000e+00	9.267514e-02	-2.427968e-02	0.000000e+00	0.000000e+00	0.000000e+00	0.000000e+00	0.000000e+00	0.000000e+00	0.000000e+00	0.000000e+00	0.000000e+00	0.000000e+00	1.123576e-03	-1.895713e-02	9.161444e-04	2.828944e-03	3.521196e-03	-5.816578e-03	-2.118826e-01	-3.548236e-01	0.000000e+00	0.000000e+00	0.000000e+00	0.000000e+00	0.000000e+00	0.000000e+00	0.000000e+00	0.000000e+00	5.381055e-02	1.289138e-03	6.854870e-04	1.030212e-03	-3.255635e-02	1.287318e-03	-3.257793e-02	-1.202457e-01	0.000000e+00	0.000000e+00	0.000000e+00	0.000000e+00	0.000000e+00	0.000000e+00	0.000000e+00	0.000000e+00	3.678256e-04	-3.456114e-02	1.014390e-03	3.687328e-04	1.484842e-02	-1.264705e-01	-6.583275e-09	-2.724813e-01	0.000000e+00	0.000000e+00	0.000000e+00	0.000000e+00	0.000000e+00	0.000000e+00	0.000000e+00	0.000000e+00	7.150377e-02	8.362021e-04	-1.223476e-01	7.892326e-03	-4.968529e-02	6.467016e-04	2.151605e-04	-1.308955e-01	2.053388e-08	0.000000e+00	0.000000e+00	0.000000e+00	0.000000e+00	0.000000e+00	0.000000e+00	0.000000e+00	-3.429792e-03	1.987678e-04	-1.827091e-03	-5.831187e-05	3.724046e-04	2.951450e-04	3.914119e-02	-4.504554e-08	0.000000e+00	0.000000e+00	0.000000e+00	0.000000e+00	0.000000e+00	1.214221e-07	0.000000e+00	0.000000e+00	1.346412e-05	5.954294e-06	8.329966e-03	3.036118e-04	-4.320292e-04	-2.151495e-02	0.000000e+00	-1.519997e-07	0.000000e+00	0.000000e+00	0.000000e+00	0.000000e+00	0.000000e+00	0.000000e+00	0.000000e+00	0.000000e+00	1.200480e-01	4.738455e-02	-1.380046e-03	-2.069800e-03	-5.946270e-03	9.203971e-04	5.949661e-03	1.357806e-01	-6.594263e-09	0.000000e+00	5.518231e-07	0.000000e+00	5.749486e-08	-4.350022e-02	0.000000e+00	0.000000e+00	-5.246771e-03	-1.052886e-03	-2.464681e-03	-1.974685e-03	-2.965251e-03	1.420578e-03	7.173850e-03	7.902129e-02	1.225153e-06	0.000000e+00	0.000000e+00	8.261403e-03	4.106776e-09	-4.376375e-02	0.000000e+00	0.000000e+00	7.830150e-04	-5.138967e-02	8.509198e-02	-4.182170e-05	7.561948e-04	-7.638481e-02	-1.778928e-01	-1.584313e-01	0.000000e+00	0.000000e+00	0.000000e+00	0.000000e+00	0.000000e+00	0.000000e+00	0.000000e+00	0.000000e+00	-1.439966e-01	-3.680462e-04	5.538940e-02	-2.398082e-03	-1.040271e-03	4.948942e-05	-1.376060e-03	-6.867818e-02	0.000000e+00	8.833674e-08	0.000000e+00	0.000000e+00	0.000000e+00	1.473422e-06	0.000000e+00	0.000000e+00	1.510706e-01	6.836869e-03	-7.298470e-02	-2.014867e-03	-3.960257e-03	-1.107197e-04	1.458068e-03	4.919577e-02	0.000000e+00	0.000000e+00	0.000000e+00	0.000000e+00	0.000000e+00	2.880448e-01	2.397941e-01	6.981519e-08	7.008936e-02	6.549469e-04	-1.413615e-03	-1.802927e-02	-1.699330e-03	3.383885e-02	1.438301e-07	-7.593959e-03	1.570105e-04	0.000000e+00	0.000000e+00	0.000000e+00	0.000000e+00	0.000000e+00	0.000000e+00	0.000000e+00
-1.101127e+00	-1.128086e-01	-1.580836e-02	-4.536507e-01	-4.420497e-01	-1.701327e-01	3.530466e-03	-1.324526e-01	9.051249e-02	1.425781e-01	2.928734e-01	4.428174e-01	1.101223e-01	1.953683e-01	1.971270e-01	2.673310e-03	1.042587e-01	2.044320e-01	8.084963e-03	-4.056250e-05	0.000000e+00	0.000000e+00	0.000000e+00	-1.174755e-02	0.000000e+00	-4.634109e-08	1.674238e-02	-6.333299e-07	1.068614e-03	0.000000e+00	0.000000e+00	-8.184157e-08	1.001066e-05	6.249401e-06	0.000000e+00	-1.123076e-07	-1.204363e-06	1.011724e-06	-1.634698e-01	-6.412110e-02	-1.044270e-09	-5.002765e-05	-1.007906e-01	3.871302e-03	2.019636e-06	-4.873261e-07	3.228885e-02	-3.385828e-08	1.004742e-05	9.085597e-02	1.429355e-01	-4.679694e-02	3.635267e-07	-3.927550e-02	-2.353729e-06	-3.906960e-08	8.114606e-09	-1.096105e-03	-1.968644e-08	0.000000e+00	0.000000e+00	0.000000e+00	0.000000e+00	0.000000e+00	-1.265874e-05	1.098914e-06	0.000000e+00	0.000000e+00	0.000000e+00	3.874136e-06	0.000000e+00	1.491319e-02	1.810132e-02	-1.253151e-02	6.128557e-06	0.000000e+00	2.638163e-03	0.000000e+00	4.106776e-09	0.000000e+00	-1.331871e-02	-8.035042e-08	6.551613e-02	7.727874e-08	-5.934704e-07	1.599434e-03	8.234989e-07	4.637993e-02	-3.048434e-08	0.000000e+00	3.435465e-04	0.000000e+00	-5.812553e-02	-1.072073e-01	0.000000e+00	-1.251088e-01	-1.283093e-01	-1.915212e-01	-2.354676e-01	-3.587956e-01	3.953472e-04	4.493174e-02	-1.505564e-01	1.415507e-03	1.282461e-01	7.181106e-04	8.094138e-03	1.822140e-01	3.867285e-02	1.464824e-01	1.458298e-03	-1.094739e-03	5.217127e-02	1.145973e-03	-3.258171e-04	2.317002e-02	4.948838e-02	-6.038674e-04	-4.513435e-02	7.728647e-04	2.347793e-02	-4.919004e-03	-3.294305e-01	-1.031444e-01	-1.147315e-01	-1.062795e-01	3.478207e-04	-1.830484e-06	1.861634e-01	4.148435e-03	-1.698819e-03	2.458992e-02	-5.737334e-02	7.466064e-02	-7.954034e-06	-2.165269e-07	-1.023023e-07	1.543557e-02	4.573814e-02	-5.467035e-03	-1.184834e-02	-5.639523e-03	-2.616383e-01	-3.192841e-02	-4.534904e-02	-4.553762e-05	-3.145560e-02	7.488208e-05	-5.960640e-02	-1.596459e-06	2.401709e-02	-1.526030e-02	6.580824e-02	7.455135e-05	-4.009229e-06	4.262162e-05	4.009253e-05	4.111122e-02	1.907906e-04	-7.160846e-02	-1.590077e-01	-2.819794e-01	-2.014841e-01	3.037864e-07	-1.696209e-03	-5.968778e-06	2.859818e-04	2.707719e-04	-1.043247e-05	1.031543e-05	-6.220086e-02	1.201418e-01	6.085291e-02	2.936990e-02	3.165652e-01	9.961348e-03	-1.462053e-01	-1.469992e-03	-3.683548e-01	-8.220408e-05	-2.082413e-02	-5.282304e-02	-3.360843e-01	-1.246007e-01	-1.153479e-01	9.987791e-03	-1.080877e-01	1.375795e-02	-1.872052e-02	-1.547260e-02	6.442648e-02	-1.845287e-03	-1.542805e-01	4.278687e-03	2.349430e-02	-3.460802e-06	-1.815534e-06	-2.233394e-02	-1.301104e-03	-3.072498e-07	2.012475e-04	-4.765096e-03	-3.901230e-02	3.622577e-02	-1.914970e-06	-1.063225e-03	-1.234716e-05	2.929246e-04	-9.154324e-02	8.814412e-02	3.343151e-01	6.903133e-05	-1.993005e-05	3.612342e-01	1.622983e-01	-1.321964e-03	-1.285534e-03	-2.840764e-02	-6.601975e-05	-7.287149e-02	-1.245078e-07	-2.584560e-02	1.284228e-01	1.450891e-01	1.073407e-03	-3.881305e-01	-5.438452e-01	-3.770079e-04	6.140457e-02	-3.180035e-03	-3.727897e-05	-4.078297e-03	7.123145e-02	2.986470e-07	-5.747587e-05	1.741769e-01	1.839991e-01	2.774961e-02	7.289490e-02	7.161731e-05	6.377295e-03	1.832379e-01	1.345176e-01	1.538395e-02	-5.187815e-01	-7.061539e-01	1.048779e-01	8.604572e-04	-2.797594e-01	-2.045529e-01	-1.795878e-02	2.011071e-04	-9.209369e-04	-7.216501e-04	7.646852e-02	1.604327e-04	-1.283149e-01	2.634960e-05	1.293426e-04	1.153684e-01	-1.459966e-07	-3.587946e-02	-2.753616e-01	-6.552561e-03	1.177489e-01	5.045802e-06	1.047988e-01	-8.134913e-05	7.594470e-02	4.919151e-02	1.427411e-05	-1.112938e-02	9.022030e-06	7.286140e-02	1.115954e-03	3.603103e-08	-1.604630e-06	1.792578e-05	-1.374634e-05	-4.043203e-01	-5.182326e-01	-1.320047e-01	-7.087302e-03	1.957748e-01	-4.996862e-03	1.159805e-01	1.712745e-02	4.019190e-06	2.217017e-02	-1.487722e-02	1.697742e-03	-4.622558e-02	4.256771e-03	-1.781679e-05	-3.006365e-07	-1.567974e-02	-1.518623e-01	-1.947665e-01	-4.070652e-01	-7.789121e-01	2.679472e-03	3.231151e-01	1.833393e-01	1.693913e-02	-4.495120e-02	-1.504450e-02	5.912568e-06	1.855253e-04	4.467018e-04	-2.841874e-01	-1.783722e-01	6.972050e-04	-1.956533e-03	2.030410e-04	3.443214e-04	4.869966e-05	-1.873250e-01	1.338111e-01	1.943275e-01	9.026332e-04	-7.252910e-04	8.055893e-02	3.909219e-04
-4.401942e-02	2.291690e-02	7.796549e-02	0.000000e+00	1.392906e-01	3.472349e-03	1.428551e-01	-7.196656e-02	-1.454161e-01	-5.128795e-03	-5.763327e-02	-4.585545e-03	1.333307e-04	8.829106e-02	7.323257e-02	-5.719070e-02	4.823200e-02	2.375504e-02	-4.878208e-04	9.262503e-08	0.000000e+00	0.000000e+00	0.000000e+00	0.000000e+00	0.000000e+00	1.642710e-08	5.942350e-05	-7.051023e-08	1.300671e-02	-2.783640e-02	2.885631e-08	0.000000e+00	4.363468e-02	-7.716641e-06	0.000000e+00	0.000000e+00	-4.132016e-03	0.000000e+00	-9.534653e-08	0.000000e+00	2.858315e-07	3.611335e-05	2.674128e-03	0.000000e+00	0.000000e+00	6.430816e-07	1.772798e-01	-3.983336e-06	-3.305473e-03	0.000000e+00	0.000000e+00	8.914199e-08	6.468726e-07	-5.573803e-02	7.787787e-06	-3.203269e-08	-2.911321e-02	-3.206686e-05	6.160164e-08	0.000000e+00	0.000000e+00	0.000000e+00	0.000000e+00	0.000000e+00	1.485250e-06	7.611895e-08	-1.083381e-06	0.000000e+00	6.076052e-09	-2.637007e-06	-2.058538e-08	-2.869420e-02	1.495797e-07	0.000000e+00	4.779224e-07	2.196034e-06	1.852978e-02	4.106776e-09	0.000000e+00	0.000000e+00	0.000000e+00	0.000000e+00	3.696098e-08	3.468137e-08	3.702579e-07	-1.161817e-02	1.183545e-07	0.000000e+00	0.000000e+00	-6.070358e-02	1.095486e-07	0.000000e+00	0.000000e+00	-9.893215e-07	-1.034111e-08	7.367900e-02	3.009127e-04	0.000000e+00	9.448954e-02	2.152999e-04	-2.319207e-07	1.247012e-04	-7.725657e-05	1.357056e-03	-2.126596e-02	3.860573e-04	-7.136343e-02	-9.370165e-03	-1.513914e-02	3.618191e-02	5.760595e-03	1.600926e-03	4.625894e-05	5.416340e-04	5.798819e-02	-1.556977e-04	-3.561741e-10	0.000000e+00	1.477073e-07	3.821789e-08	-2.875970e-03	1.545976e-03	1.644862e-03	4.689076e-04	2.827498e-04	4.529498e-04	-1.551711e-02	-5.283498e-03	-1.895325e-02	3.927189e-02	-3.991028e-03	-1.456279e-05	1.344260e-03	2.874907e-02	1.660526e-08	0.000000e+00	0.000000e+00	-2.706441e-02	1.707852e-06	-3.007629e-03	1.306838e-03	7.284934e-04	4.725496e-04	2.314986e-04	-1.503590e-03	1.160891e-06	-6.013361e-03	-1.637686e-02	-5.802674e-04	-5.092827e-07	4.608199e-04	-1.375341e-02	1.952215e-02	-7.614991e-03	-4.040664e-02	0.000000e+00	-1.492021e-01	3.403189e-07	4.828036e-07	8.670650e-04	2.407995e-04	-6.572784e-02	-4.285351e-02	4.807688e-04	1.930371e-06	1.688625e-02	1.397970e-01	-4.589583e-05	-3.437814e-03	1.169344e-04	4.100437e-04	9.837131e-03	-1.117662e-01	5.899145e-06	0.000000e+00	-2.921145e-02	-9.198092e-08	-1.760881e-01	9.570250e-04	7.973534e-04	-3.530030e-06	-1.621214e-03	-1.619078e-03	-1.249397e-04	7.179030e-02	6.894261e-05	-1.449775e-05	-4.789852e-02	-4.521149e-04	3.197121e-03	2.504289e-02	0.000000e+00	0.000000e+00	0.000000e+00	-2.889307e-05	-3.740191e-04	-3.043948e-08	2.037478e-02	1.655283e-03	-1.496993e-04	3.394783e-05	-3.053799e-01	-7.223637e-04	-1.639899e-02	-1.183624e-02	1.370607e-05	-4.733146e-03	1.231020e-04	1.848038e-03	-8.977412e-02	-4.817059e-02	7.574238e-07	1.442816e-08	-1.393405e-04	1.035729e-06	-1.522957e-07	-5.834609e-03	2.259897e-05	2.657788e-06	-1.050900e-05	8.715117e-03	-1.438564e-06	5.956217e-02	4.735876e-02	2.022318e-04	-5.644855e-03	-7.836009e-03	-3.425780e-03	-9.512044e-02	2.507775e-02	-1.015557e-02	9.897223e-07	8.851084e-03	-1.648592e-06	4.766167e-02	-7.444570e-03	-2.342325e-03	2.583233e-04	4.232510e-02	8.015339e-06	8.070199e-02	7.998624e-02	8.644158e-02	-4.698911e-03	-8.039105e-03	-1.540511e-02	-2.107106e-03	2.866294e-03	1.845221e-06	-6.737440e-08	0.000000e+00	-4.318484e-07	-6.262244e-03	-1.749907e-06	8.968130e-04	-1.179228e-01	-2.258191e-03	-2.681108e-06	1.748994e-04	-4.370387e-03	-3.301474e-04	-1.070498e-05	7.125053e-08	3.239208e-04	9.164429e-03	4.342392e-04	1.299290e-02	-2.434159e-02	-8.583620e-03	0.000000e+00	-1.461467e-02	1.110362e-03	0.000000e+00	-2.789454e-04	4.281328e-02	2.177521e-02	-2.034906e-06	-7.538820e-09	-9.722684e-05	-1.056335e-02	-7.962331e-03	-1.234542e-03	1.175713e-02	6.667416e-03	-1.388531e-03	-4.976910e-02	-3.695064e-03	-8.831341e-04	-6.179042e-03	-2.340671e-02	-7.527821e-02	-6.006293e-05	-6.487966e-03	-4.416466e-03	-9.318252e-05	6.438366e-02	2.965231e-03	2.906018e-02	4.708839e-02	1.372061e-01	-7.410423e-05	6.478243e-02	6.078869e-02	-6.985904e-04	4.985246e-02	-6.161813e-02	1.608009e-04	0.000000e+00	1.667150e-02	-3.949329e-06	-1.861563e-03	4.392605e-02	-9.629298e-02	2.525292e-04	-4.158513e-02	4.049044e-04	2.404372e-04	-2.019764e-02	-1.256573e-02	8.608910e-04	-4.149087e-03	-4.621376e-03	3.146257e-03
-5.625315e-01	-4.702309e-01	-3.008125e-01	-4.194761e-01	-2.889199e-01	-4.019183e-01	-2.198994e-02	1.175778e-02	2.114091e-02	9.770418e-02	1.925626e-01	1.799178e-01	3.337017e-01	7.421703e-02	3.242888e-02	3.033790e-01	1.243829e-01	1.765063e-01	7.075117e-02	-5.169527e-02	-1.621104e-02	0.000000e+00	0.000000e+00	0.000000e+00	-5.013193e-08	-5.176583e-07	0.000000e+00	-1.430638e-07	6.516599e-06	0.000000e+00	0.000000e+00	0.000000e+00	4.429322e-07	8.157683e-02	4.352528e-05	-4.216453e-06	8.479982e-02	1.081879e-06	-1.190267e-01	-1.031099e-01	0.000000e+00	0.000000e+00	0.000000e+00	-1.105714e-01	1.510504e-07	0.000000e+00	-1.586616e-05	-9.338692e-06	4.980227e-02	8.449610e-02	0.000000e+00	-3.364578e-09	2.516628e-07	1.820584e-02	2.178457e-01	-8.155002e-06	-2.195980e-07	-6.004558e-02	-1.657590e-06	0.000000e+00	-1.169270e-09	0.000000e+00	0.000000e+00	-9.455718e-09	0.000000e+00	-4.621868e-08	0.000000e+00	0.000000e+00	0.000000e+00	0.000000e+00	9.456217e-07	8.925845e-02	0.000000e+00	5.257111e-07	1.059935e-01	-1.121519e-07	-4.720288e-08	-6.131448e-08	0.000000e+00	0.000000e+00	0.000000e+00	0.000000e+00	-7.254139e-07	1.191375e-06	-6.544713e-02	1.113266e-01	0.000000e+00	1.446797e-06	0.000000e+00	-1.848540e-08	0.000000e+00	5.838552e-09	6.457089e-05	4.233754e-04	-1.615422e-05	-7.671147e-03	-8.528964e-02	-1.102988e-01	-2.505801e-01	-3.077934e-01	-2.088500e-01	-3.708286e-03	2.883379e-04	1.290461e-03	9.071751e-02	5.956034e-04	-3.080768e-03	1.883811e-04	3.516119e-06	1.219933e-01	2.230784e-02	4.159934e-02	1.181699e-01	1.488301e-02	-8.412066e-03	-1.768948e-03	6.538445e-05	7.135409e-05	-9.099807e-04	6.825419e-04	2.385521e-04	-6.689815e-03	1.870360e-03	-7.898293e-03	-1.067117e-01	7.452400e-03	1.074179e-04	-1.806177e-03	7.959699e-02	1.320922e-03	3.676664e-05	1.206614e-02	8.100014e-04	1.765547e-01	-1.162893e-01	-1.624896e-07	-5.638608e-03	-1.010581e-02	-1.092415e-02	2.128796e-04	-5.649863e-03	1.233793e-04	3.648005e-04	-1.947286e-05	-2.348745e-03	-3.862108e-05	2.808510e-08	1.580412e-01	-2.856378e-02	-1.225057e-01	1.796956e-02	-3.357825e-06	6.559139e-02	2.353239e-02	-1.223484e-07	-2.584864e-03	2.812655e-07	1.149157e-04	6.959419e-04	-9.006597e-02	1.323206e-03	-1.124510e-02	-4.042589e-02	-9.152803e-02	1.059022e-03	-8.796279e-03	-2.468897e-03	3.630349e-04	1.619551e-05	-1.348090e-02	-1.111604e-03	8.736407e-02	2.323575e-02	-6.317763e-02	5.885161e-02	-1.789762e-05	1.441730e-04	1.660047e-04	-1.222364e-07	-4.846749e-02	4.267077e-05	6.828754e-05	1.447378e-04	-2.055370e-01	-2.117938e-04	1.448064e-03	-6.794892e-02	-9.007654e-02	-2.049143e-02	-5.918547e-02	8.506400e-02	4.240229e-05	-5.959347e-04	-9.279341e-03	-2.522377e-04	2.954233e-05	7.768629e-02	4.370523e-08	3.079782e-04	1.284581e-04	-5.902971e-02	1.321575e-04	-4.420419e-05	-6.459777e-06	-1.473025e-02	-6.850987e-02	2.388416e-05	-2.713329e-07	-1.149803e-01	-3.356727e-03	1.666968e-05	6.589017e-02	6.274048e-02	1.749692e-02	6.708504e-02	1.283596e-07	-1.521730e-06	-2.316101e-02	1.302541e-03	5.940305e-03	-1.338357e-02	-1.071495e-03	-2.005063e-03	2.984484e-05	-2.175447e-02	2.554196e-06	8.504868e-03	-1.945001e-02	5.367001e-03	1.025104e-02	1.223553e-01	3.234714e-02	1.056690e-01	-3.874094e-06	2.746266e-07	3.698173e-02	-1.776382e-03	1.559463e-03	1.207520e-02	1.343419e-04	3.117100e-06	-2.112528e-03	-1.164615e-02	1.698506e-04	3.435777e-02	-5.817689e-02	-3.755511e-02	-1.493702e-05	-3.131895e-02	-2.057042e-01	-4.366458e-06	-1.880296e-02	6.533767e-06	4.606886e-04	1.933657e-04	4.824868e-04	-9.552732e-04	-2.289359e-01	-7.734629e-02	1.194692e-03	2.916321e-08	1.529619e-01	-2.542988e-05	3.829768e-07	1.719966e-01	7.611227e-05	8.569247e-02	-2.863829e-03	-4.167441e-06	-5.965703e-02	4.233057e-06	-2.469861e-03	5.294185e-03	1.309356e-05	-1.119418e-02	-4.027000e-02	0.000000e+00	7.480226e-06	6.210682e-06	3.321568e-06	1.326794e-02	-8.066220e-02	-2.744004e-02	-5.429525e-02	-8.412491e-04	6.759780e-02	1.918798e-02	1.389223e-02	1.219350e-01	4.410393e-02	4.878061e-02	2.821115e-03	-2.545893e-06	-4.476026e-02	-1.235185e-02	-7.543573e-02	-1.292490e-02	1.347446e-07	2.575216e-02	-4.565222e-02	-1.249907e-02	-7.300446e-02	-1.025975e-01	-5.065318e-04	-3.124659e-04	5.868485e-04	-2.834098e-02	-1.765664e-04	-6.516941e-02	7.700738e-04	-2.082680e-01	-5.570571e-02	6.349269e-03	1.349118e-03	2.961221e-04	2.356653e-03	1.186489e-04	-1.903446e-03	2.173490e-05	7.620638e-04	8.521701e-04	2.069783e-04	2.122543e-03
-9.380359e-01	3.441124e-02	4.508423e-01	5.794305e-02	3.889010e-01	-4.318918e-02	3.143410e-02	-4.806705e-01	-5.103013e-02	0.000000e+00	0.000000e+00	2.874743e-08	0.000000e+00	0.000000e+00	-2.564138e-01	-5.455042e-01	0.000000e+00	0.000000e+00	-1.844037e-01	-1.183975e-02	2.765215e-03	1.062918e-01	3.381680e-02	-3.110264e-02	-1.820308e-09	-7.813816e-02	0.000000e+00	0.000000e+00	0.000000e+00	0.000000e+00	0.000000e+00	0.000000e+00	0.000000e+00	0.000000e+00	0.000000e+00	0.000000e+00	-2.117486e-01	-3.686656e-08	2.861201e-05	5.813464e-08	1.468136e-01	-2.692776e-08	1.056987e-06	-2.784693e-02	0.000000e+00	0.000000e+00	0.000000e+00	0.000000e+00	0.000000e+00	0.000000e+00	0.000000e+00	0.000000e+00	0.000000e+00	0.000000e+00	-9.387269e-02	-3.613667e-02	-1.927210e-07	9.264539e-02	1.572286e-02	-6.609125e-07	-9.181893e-05	-1.548300e-07	0.000000e+00	0.000000e+00	0.000000e+00	0.000000e+00	0.000000e+00	0.000000e+00	0.000000e+00	0.000000e+00	0.000000e+00	0.000000e+00	-1.249077e-07	0.000000e+00	2.336334e-05	1.752630e-05	1.690932e-04	-8.232434e-02	0.000000e+00	8.861504e-02	0.000000e+00	0.000000e+00	0.000000e+00	0.000000e+00	0.000000e+00	0.000000e+00	1.190965e-07	0.000000e+00	0.000000e+00	0.000000e+00	-4.206270e-03	2.494875e-03	2.636798e-02	-2.191497e-04	-1.510424e-02	-1.007457e-02	4.080850e-02	3.920606e-04	-9.966086e-03	0.000000e+00	0.000000e+00	0.000000e+00	0.000000e+00	-1.681097e-01	-1.440703e-02	-9.105356e-02	-1.757967e-08	0.000000e+00	-6.229571e-04	1.405113e-03	-1.440512e-02	2.196221e-03	-3.618907e-02	-9.741878e-03	2.525395e-04	1.914893e-02	-1.356610e-07	0.000000e+00	0.000000e+00	4.106776e-09	-3.651962e-07	-1.889067e-02	1.462902e-01	-4.567643e-03	0.000000e+00	0.000000e+00	6.865775e-02	-2.643950e-01	-1.138701e-01	9.996466e-04	-6.267920e-02	3.408296e-04	4.002753e-04	2.855085e-02	-6.958947e-08	0.000000e+00	0.000000e+00	0.000000e+00	0.000000e+00	1.087872e-01	1.273535e-05	1.416099e-02	1.232033e-08	0.000000e+00	1.266664e-01	-5.056811e-03	-1.733555e-01	-7.537845e-02	-3.344257e-02	7.826465e-04	-1.029094e-01	9.722090e-02	0.000000e+00	0.000000e+00	1.912652e-03	0.000000e+00	4.623341e-08	5.653877e-02	1.163173e-01	2.414432e-01	0.000000e+00	1.993902e-06	6.410001e-02	-2.491522e-02	-4.855305e-02	-1.314183e-03	5.779984e-04	-3.778159e-02	-6.811739e-02	1.694102e-04	4.274072e-06	0.000000e+00	1.232033e-08	0.000000e+00	8.126633e-02	9.172264e-02	-1.757521e-07	-1.283952e-03	8.213552e-09	0.000000e+00	5.635037e-02	-2.962199e-02	-1.202075e-01	9.632532e-04	1.270076e-04	1.954604e-04	1.184824e-04	1.141655e-01	4.719615e-07	0.000000e+00	0.000000e+00	4.517453e-08	3.384381e-08	1.254005e-07	-1.487749e-02	7.707120e-02	4.106776e-09	0.000000e+00	2.615560e-02	6.594240e-05	7.141165e-03	-2.552235e-06	4.175317e-04	9.904396e-03	-1.251087e-07	-3.880116e-04	1.479152e-02	1.642710e-08	2.864919e-02	-3.968224e-09	-7.658311e-02	-1.963932e-01	-3.639349e-03	3.593991e-01	4.086986e-08	5.749486e-08	1.810111e-03	6.521091e-02	3.940304e-03	7.498134e-04	7.087065e-02	2.223872e-02	1.848007e-02	-1.066028e-01	-1.434340e-02	0.000000e+00	0.000000e+00	1.191460e-08	-5.061778e-06	-3.633809e-01	-5.154043e-03	1.418610e-01	9.936427e-08	0.000000e+00	-5.936243e-04	-1.491351e-01	2.017123e-04	5.104217e-02	-4.673984e-03	5.061228e-04	9.774891e-05	2.408163e-02	0.000000e+00	0.000000e+00	0.000000e+00	0.000000e+00	0.000000e+00	4.594251e-02	-1.152182e-01	7.816332e-07	0.000000e+00	0.000000e+00	4.758610e-02	1.043995e-03	6.284720e-05	-7.356021e-08	-7.380278e-03	1.871989e-06	-2.469208e-03	-2.700868e-03	-7.574883e-02	0.000000e+00	0.000000e+00	0.000000e+00	1.299174e-05	1.076563e-01	-1.088486e-05	-5.355707e-01	0.000000e+00	0.000000e+00	1.367018e-01	2.650415e-03	-4.436910e-03	-1.819561e-06	-1.537592e-02	2.195076e-02	-1.233528e-03	-5.634667e-02	5.804146e-02	4.106776e-09	3.440994e-04	4.848932e-07	-9.475142e-08	1.721337e-01	-1.539960e-05	-3.003114e-01	2.128598e-08	0.000000e+00	2.096759e-02	-3.466647e-02	-1.081388e-01	-1.034721e-02	2.337194e-03	3.057923e-03	-1.395303e-03	3.112540e-02	4.323086e-03	0.000000e+00	2.030529e-07	0.000000e+00	1.009378e-07	2.303362e-01	4.085888e-02	1.701984e-01	-1.106770e-09	0.000000e+00
-3.828721e-01	-3.651877e-06	-4.794913e-04	-8.928306e-02	-2.238333e-01	-3.816602e-02	6.872890e-05	5.378313e-02	9.582277e-02	1.449875e-01	2.342286e-04	2.267784e-01	1.691389e-01	5.263398e-06	3.628130e-03	1.070127e-04	1.265688e-02	-4.384419e-02	4.863506e-04	1.899011e-03	0.000000e+00	0.000000e+00	0.000000e+00	0.000000e+00	0.000000e+00	0.000000e+00	0.000000e+00	-2.452184e-08	0.000000e+00	0.000000e+00	0.000000e+00	0.000000e+00	4.304697e-08	-4.600293e-02	-1.508644e-08	-1.565118e-07	1.713183e-02	0.000000e+00	2.889082e-02	0.000000e+00	0.000000e+00	0.000000e+00	0.000000e+00	-1.587749e-07	-4.286401e-08	-4.875652e-02	0.000000e+00	0.000000e+00	-1.044270e-09	0.000000e+00	0.000000e+00	1.207533e-06	-8.409601e-07	-6.511448e-09	-7.613729e-03	6.811365e-02	-1.612239e-04	1.056596e-02	0.000000e+00	0.000000e+00	0.000000e+00	0.000000e+00	0.000000e+00	0.000000e+00	-2.276039e-09	0.000000e+00	0.000000e+00	0.000000e+00	0.000000e+00	0.000000e+00	1.191517e-05	-1.012168e-05	0.000000e+00	-5.938518e-04	3.463773e-05	0.000000e+00	1.291910e-06	0.000000e+00	0.000000e+00	0.000000e+00	0.000000e+00	0.000000e+00	0.000000e+00	-4.422302e-06	0.000000e+00	0.000000e+00	0.000000e+00	0.000000e+00	2.023077e-04	-4.265385e-07	-1.106449e-07	1.208620e-07	1.246018e-01	-6.079943e-08	0.000000e+00	-7.138812e-02	-2.416720e-02	-8.954635e-02	-1.241815e-01	-1.020256e-01	-7.542602e-02	8.959574e-02	-8.150871e-02	-2.910920e-03	-1.344462e-02	-3.221998e-06	1.817401e-04	-7.773686e-02	5.914094e-02	1.194240e-01	7.043266e-04	7.629292e-03	3.259398e-02	-3.870409e-02	-3.811320e-02	-2.401989e-02	-5.450601e-04	-1.880476e-01	-2.888396e-02	-1.166865e-01	-3.178431e-02	-2.070493e-01	-5.662671e-03	4.619579e-06	-8.945631e-02	-1.154139e-02	-4.277196e-05	-1.950479e-04	1.308753e-01	-1.648011e-05	2.000310e-02	6.042468e-02	-3.447617e-02	-2.435520e-03	-3.281478e-07	-1.306761e-01	-6.433868e-04	-1.177435e-02	-4.062102e-07	2.803990e-07	-2.726909e-02	-4.128439e-02	-8.648075e-02	-3.269042e-05	-2.397809e-06	-1.960812e-11	-1.115027e-05	4.490546e-03	9.511857e-05	4.638138e-02	4.318704e-03	-1.731085e-04	-3.394336e-02	-1.296574e-03	-4.949822e-03	-2.934885e-09	7.435720e-06	-3.323696e-02	-4.984162e-03	-3.829725e-02	-1.360845e-02	-2.391401e-01	-1.521590e-01	-1.482397e-03	2.454911e-04	5.855939e-05	4.885096e-02	-2.599354e-01	4.581195e-02	1.488021e-02	-1.005827e-02	-3.706906e-03	-6.241109e-08	2.233270e-05	1.075909e-07	-2.424775e-06	-1.644907e-04	-3.158062e-02	-9.441499e-02	5.576418e-08	-3.034491e-03	-8.351145e-02	-3.637932e-07	-4.501524e-06	1.148020e-02	1.022754e-02	-1.599065e-01	1.662897e-02	1.459697e-03	-2.943268e-01	-2.147455e-02	-4.751642e-02	-1.656313e-02	2.305737e-08	-5.330549e-02	-5.661739e-02	-1.375002e-01	2.083622e-01	-5.979807e-04	-1.855593e-01	-1.064776e-01	-2.603268e-07	-2.750563e-06	2.690303e-02	9.072539e-03	-3.141342e-01	2.849451e-03	8.093174e-02	-4.089615e-01	1.203307e-01	5.221802e-02	4.523689e-07	1.552167e-05	1.769585e-04	1.314732e-02	-5.276921e-05	1.767010e-03	-9.280371e-02	7.872716e-07	9.270795e-03	-2.305735e-03	-5.966469e-03	2.366619e-02	-1.218205e-01	9.484069e-05	-3.552708e-02	-4.158375e-03	1.019357e-03	8.345127e-02	1.826201e-03	1.167986e-01	1.584211e-03	5.198526e-02	2.540379e-02	2.046872e-03	1.020581e-02	1.363250e-01	6.591433e-04	8.688313e-03	6.227717e-07	8.654928e-05	1.932921e-02	-6.741451e-02	3.085361e-02	-9.192932e-02	-9.572707e-02	1.202741e-02	-5.458211e-05	-2.390249e-07	-8.818090e-05	-4.342576e-03	2.710525e-07	-1.307853e-05	9.666146e-07	-6.959385e-04	3.171575e-07	-1.523676e-07	-1.536244e-08	-1.183971e-01	-3.536630e-07	-2.476360e-02	3.085662e-02	-3.380986e-02	2.206201e-04	4.838451e-03	-1.060508e-01	4.522773e-02	-9.838906e-03	4.290961e-03	-7.253484e-06	3.679990e-04	5.029178e-04	-2.629064e-06	6.583794e-02	5.907986e-06	4.148338e-04	-1.433583e-05	-2.700500e-05	-3.153021e-02	-3.316156e-02	-3.321889e-02	8.511908e-04	3.581448e-03	1.677468e-02	4.796553e-04	4.421028e-02	2.733773e-02	1.532343e-02	6.320395e-03	2.755699e-02	2.509548e-03	3.218494e-02	3.496788e-03	3.019818e-03	1.858225e-02	-7.251880e-05	7.078023e-03	8.294488e-03	-4.579567e-02	-1.438809e-01	7.374376e-04	1.136289e-02	-4.640711e-02	7.216626e-02	-5.180377e-02	-3.791652e-02	-2.142427e-01	-4.524443e-06	-2.479012e-03	-9.091156e-03	-7.834909e-02	-2.256088e-02	-7.567812e-02	-1.702161e-02	1.025246e-04	-1.580338e-05	-1.204306e-03	1.350905e-02	3.393084e-02	-1.977569e-01	2.580534e-02	5.032742e-02	-7.932617e-05
-1.066402e-02	1.854372e-04	0.000000e+00	2.124207e-03	2.279647e-01	1.871026e-01	1.277321e-02	-1.369668e-02	-4.165290e-02	2.655578e-04	-8.795685e-03	2.247328e-07	-2.045696e-02	3.235716e-04	7.611591e-03	-3.040128e-07	2.057285e-03	-3.914791e-05	-1.796174e-03	-6.079253e-02	7.392196e-08	0.000000e+00	0.000000e+00	4.106776e-09	0.000000e+00	0.000000e+00	-1.792582e-03	-4.121912e-07	-4.301924e-03	4.561871e-07	0.000000e+00	-3.426158e-02	5.632581e-03	9.206620e-05	3.331740e-06	-1.723693e-06	3.932351e-06	-1.125815e-01	1.007657e-02	8.213552e-09	0.000000e+00	0.000000e+00	0.000000e+00	0.000000e+00	6.886552e-02	-7.360342e-04	-1.956612e-06	-8.138970e-02	-7.263013e-02	0.000000e+00	-1.004812e-01	1.343258e-01	1.490743e-01	-1.568544e-06	0.000000e+00	-6.986394e-05	-1.613771e-01	2.984401e-07	0.000000e+00	0.000000e+00	0.000000e+00	0.000000e+00	0.000000e+00	0.000000e+00	-5.171317e-02	-2.146402e-08	0.000000e+00	0.000000e+00	-1.850473e-07	0.000000e+00	1.638572e-04	1.155175e-04	0.000000e+00	0.000000e+00	9.518104e-02	0.000000e+00	1.996523e-06	0.000000e+00	0.000000e+00	0.000000e+00	8.213552e-09	0.000000e+00	6.981519e-08	1.052660e-07	-7.685481e-07	-4.439264e-08	0.000000e+00	0.000000e+00	0.000000e+00	0.000000e+00	2.816729e-02	0.000000e+00	-2.419884e-05	0.000000e+00	-8.978616e-02	6.443588e-03	-1.497693e-04	0.000000e+00	0.000000e+00	-3.564801e-03	-1.023215e-01	7.091785e-08	-8.189996e-02	-2.130515e-03	-2.163030e-02	-1.035592e-01	6.909606e-04	-2.916823e-04	5.862767e-02	6.928569e-02	4.320677e-03	2.174557e-04	4.383820e-02	-1.851919e-02	-2.649752e-02	-1.325958e-01	0.000000e+00	0.000000e+00	-2.486967e-01	4.714392e-08	-3.552187e-06	-9.385716e-03	1.128471e-03	-3.929061e-02	7.186881e-04	1.363670e-03	3.277861e-04	2.325253e-02	4.364332e-04	2.883818e-04	1.169170e-03	2.357885e-06	1.381980e-04	-2.797747e-05	-1.079571e-01	0.000000e+00	0.000000e+00	-9.962209e-05	-1.546254e-06	-3.183729e-06	-6.843280e-08	-4.651565e-04	6.947156e-04	1.996117e-06	-1.297455e-04	9.488943e-02	2.020647e-05	7.288010e-07	-2.502845e-05	5.609917e-07	4.131956e-08	6.476173e-04	6.111964e-02	0.000000e+00	0.000000e+00	6.963182e-07	-1.204157e-07	3.883000e-07	-5.176380e-06	-6.364041e-03	-8.265290e-03	2.393804e-04	8.798730e-04	2.110066e-05	-4.500883e-06	9.557793e-05	1.418631e-04	8.220285e-03	4.112191e-05	-4.991032e-03	4.284515e-04	3.613192e-02	-3.661814e-05	0.000000e+00	2.800377e-06	0.000000e+00	-6.409184e-06	1.131494e-07	-1.095691e-02	4.851535e-06	1.381159e-04	-5.940300e-06	-1.873337e-06	1.198305e-03	-8.191978e-02	-5.112013e-02	3.499586e-07	2.967198e-05	5.044601e-04	3.611196e-04	-3.129450e-02	-1.476530e-01	0.000000e+00	0.000000e+00	-1.574899e-01	-3.352102e-07	-6.086004e-06	2.524492e-06	7.203064e-04	-1.318044e-05	4.975310e-04	-8.043236e-07	7.647385e-04	1.123210e-04	3.340323e-03	4.559571e-07	6.629045e-06	-1.162599e-02	8.302212e-04	-4.623997e-04	7.941820e-07	0.000000e+00	-2.800933e-02	-7.215680e-07	2.539593e-03	-3.931787e-07	7.553321e-03	3.877880e-02	1.432007e-02	6.913357e-05	-1.955790e-05	5.458553e-05	-1.980710e-03	-5.077069e-04	3.158242e-02	-1.299733e-01	-1.410666e-04	1.843784e-02	8.031332e-03	6.142250e-02	3.768561e-02	1.015444e-01	-1.170388e-10	-2.017113e-04	2.026298e-07	4.899404e-02	2.683310e-02	-6.705735e-04	-9.171001e-04	7.534908e-03	1.991441e-03	-1.727764e-05	-5.968870e-03	-1.209285e-02	-7.904638e-03	-2.129226e-02	1.920887e-02	4.762715e-07	3.074540e-06	0.000000e+00	0.000000e+00	2.872533e-06	-4.169582e-03	-9.169748e-06	-1.115161e-02	-7.532815e-07	-4.530479e-02	4.672091e-08	-3.547318e-02	-2.285869e-08	8.911689e-02	-3.877503e-06	-5.518083e-02	3.464788e-02	3.924577e-02	-1.433623e-04	2.928557e-02	-1.654579e-08	1.314168e-07	0.000000e+00	4.653830e-07	-8.711206e-02	-1.097432e-06	4.708030e-03	-2.799479e-04	-1.710824e-02	-7.315578e-04	-1.327580e-01	-3.465225e-03	-3.031172e-02	-6.026431e-06	-3.729542e-04	2.255325e-02	1.582755e-02	-5.243468e-04	-1.540866e-03	1.942530e-03	0.000000e+00	-7.809026e-07	2.538842e-05	6.106850e-09	-2.599878e-02	6.935959e-02	-4.179439e-04	2.158358e-03	-5.117291e-04	7.276765e-02	-1.731680e-03	-1.327339e-01	-8.369769e-03	5.417868e-03	-1.818502e-03	-2.245876e-03	-7.799111e-04	-3.123908e-02	-3.469346e-06	0.000000e+00	-1.220321e-07	-2.786962e-05	3.445511e-06	5.686081e-05	-2.335012e-02	-4.728579e-02	4.472940e-04	8.197081e-03	7.440206e-04	1.644201e-04	5.979022e-02	4.602138e-02	-3.570131e-02	-2.510926e-02	9.348582e-02	-3.845911e-02
-5.416908e-01	-3.212438e-02	-6.421229e-03	-1.315030e-02	-1.517057e-01	-6.613305e-06	2.346689e-02	1.638510e-02	1.174470e-01	1.926146e-03	6.886986e-04	9.047763e-02	1.198153e-03	-3.026414e-02	-3.212433e-02	2.866114e-04	1.518972e-01	9.147088e-02	6.919097e-02	-2.642680e-04	-2.728915e-06	0.000000e+00	0.000000e+00	0.000000e+00	0.000000e+00	0.000000e+00	2.766780e-05	4.299328e-02	1.307058e-02	-9.369728e-08	6.483137e-03	1.527523e-07	-3.979374e-03	6.012724e-08	9.999275e-08	-1.398295e-06	-1.948564e-02	-4.922276e-07	-1.215612e-01	-5.789498e-02	0.000000e+00	0.000000e+00	0.000000e+00	-1.710967e-07	-1.969694e-07	-1.886504e-05	2.986425e-07	2.333305e-07	3.545586e-08	0.000000e+00	1.403774e-05	2.355815e-06	-3.824924e-07	6.418465e-06	-2.315606e-08	8.142110e-02	0.000000e+00	-6.059715e-03	-3.304788e-08	0.000000e+00	2.244725e-04	-3.209018e-07	1.446406e-06	0.000000e+00	-1.254790e-08	4.039486e-08	-1.121249e-08	0.000000e+00	0.000000e+00	0.000000e+00	-1.000388e-03	-8.104672e-09	0.000000e+00	1.988770e-08	0.000000e+00	8.231549e-02	-3.453115e-09	-1.362743e-05	0.000000e+00	0.000000e+00	-4.041030e-03	0.000000e+00	0.000000e+00	-3.019964e-05	0.000000e+00	2.015917e-02	6.469907e-08	6.461708e-03	-6.367180e-08	-2.686532e-07	0.000000e+00	1.308034e-07	5.831832e-07	9.374643e-03	0.000000e+00	-7.350277e-03	-1.058419e-01	-2.952078e-01	-2.485340e-01	-9.791024e-02	-7.048668e-04	6.949314e-04	-3.147959e-02	9.923698e-04	7.563556e-02	8.789678e-04	6.646155e-02	1.100651e-01	-1.756143e-04	1.783979e-02	1.138004e-03	2.888080e-02	-1.231258e-03	4.628272e-02	-3.128940e-02	-2.254285e-02	-1.335978e-01	-1.539834e-01	-7.905128e-03	-2.003203e-02	1.757455e-02	-2.513093e-02	-1.936149e-01	1.304813e-04	2.726683e-04	1.092120e-04	-2.659007e-03	1.586316e-05	1.183589e-01	2.450495e-03	5.807323e-02	4.428540e-02	-4.598447e-02	-3.756802e-03	-2.239809e-02	-1.958667e-07	-1.484366e-01	-1.979933e-01	-1.197194e-06	6.270977e-04	-1.201972e-03	-5.205948e-06	3.218135e-04	-1.479018e-05	5.660539e-04	4.978790e-04	1.657825e-06	8.352697e-03	1.730471e-04	6.381285e-03	1.102832e-02	-1.548945e-01	-2.894886e-02	-1.168928e-03	-6.649780e-02	-1.205707e-01	-7.362857e-02	2.867485e-07	6.798437e-04	-2.069831e-04	-1.350768e-01	-1.366613e-03	3.951575e-06	4.364834e-02	1.756840e-04	1.498036e-03	2.284227e-02	4.621789e-05	5.218509e-03	9.580205e-02	2.863111e-04	-2.140207e-02	-6.136742e-03	-1.568789e-01	1.169866e-04	-2.502070e-02	1.622815e-04	-1.175472e-01	-1.859751e-03	-5.820305e-02	7.815776e-05	-1.249634e-02	3.243076e-07	-3.537009e-02	2.869631e-03	4.384863e-02	-3.954332e-02	2.744099e-02	1.124816e-02	6.238235e-05	-5.494387e-03	-1.255785e-01	-1.597133e-06	-7.352327e-02	4.916259e-02	-1.419625e-02	2.049767e-04	-1.680320e-03	6.443773e-05	-4.946232e-03	6.613266e-08	-3.022960e-01	-8.188189e-02	3.428406e-02	2.358329e-02	6.455646e-03	7.021367e-02	1.003993e-02	-5.061546e-02	4.892911e-02	7.897062e-02	1.721109e-03	5.970798e-02	7.154534e-02	1.155539e-01	1.127339e-03	4.858160e-06	-4.421784e-02	-8.210568e-07	-1.320919e-01	-3.153637e-06	1.295765e-05	2.508708e-02	1.339526e-01	-3.229194e-03	-2.060848e-01	-7.353910e-02	-3.274882e-07	1.045271e-01	5.269582e-02	1.528050e-01	1.333885e-01	3.416263e-02	1.175804e-02	-6.815715e-02	4.385122e-02	6.155921e-02	-7.127275e-02	9.460496e-08	-5.578757e-03	2.238597e-05	9.228567e-02	8.333434e-02	-2.077895e-02	-2.341395e-01	-2.276916e-01	5.009638e-03	1.594799e-02	-8.753242e-07	-1.186629e-01	1.044845e-02	6.582836e-06	-4.596434e-07	2.677845e-03	1.658414e-04	2.828353e-04	8.917295e-07	7.394149e-04	-2.180189e-06	6.514255e-04	-2.679413e-01	-3.373984e-04	1.218221e-04	7.297173e-06	8.678399e-08	8.413033e-05	8.181143e-02	8.371461e-02	1.064468e-01	2.072996e-03	1.454662e-02	6.983955e-04	5.166746e-03	1.334182e-02	9.346336e-03	-1.729786e-01	2.437638e-04	-3.706409e-04	-7.668482e-07	-8.173006e-02	-1.935779e-01	-1.898811e-02	5.426217e-02	4.451708e-02	-1.001187e-01	4.957518e-02	1.433463e-02	1.326571e-02	3.452066e-02	3.830520e-02	1.091377e-02	-6.846234e-02	1.537925e-02	3.072900e-03	1.289719e-02	1.244080e-02	4.554673e-03	-6.399888e-02	-1.310305e-01	-2.459544e-01	3.367776e-02	8.969298e-02	1.096156e-01	1.045545e-02	-3.239548e-02	-6.723613e-02	-1.164517e-01	-1.032336e-01	-3.618686e-02	-2.049549e-01	-1.421560e-01	-2.750307e-03	-4.743317e-04	5.223410e-04	1.963493e-04	6.092244e-04	3.870802e-04	1.436319e-01	1.029253e-02	-2.420570e-02	5.011676e-02	8.442631e-02	-1.330732e-02
-6.282397e-01	9.194620e-03	1.254739e-01	6.599640e-02	1.414220e-01	-3.515536e-02	4.370600e-02	-2.447506e-03	-2.173107e-02	0.000000e+00	0.000000e+00	0.000000e+00	0.000000e+00	0.000000e+00	0.000000e+00	-3.133420e-02	-1.717873e-01	1.739993e-06	0.000000e+00	-1.445975e-01	-6.911991e-03	3.602352e-02	-9.536114e-07	3.059210e-05	1.646271e-04	-7.461968e-03	-1.702965e-08	0.000000e+00	0.000000e+00	0.000000e+00	0.000000e+00	0.000000e+00	0.000000e+00	0.000000e+00	0.000000e+00	0.000000e+00	0.000000e+00	0.000000e+00	-3.053446e-01	-2.217707e-07	1.945699e-01	1.573000e-04	1.518420e-03	3.050590e-07	0.000000e+00	-1.097303e-01	0.000000e+00	0.000000e+00	0.000000e+00	0.000000e+00	0.000000e+00	0.000000e+00	0.000000e+00	0.000000e+00	0.000000e+00	0.000000e+00	0.000000e+00	-9.302823e-02	7.095328e-09	-7.475181e-06	-6.032488e-08	5.763692e-03	-1.948066e-07	0.000000e+00	3.642664e-08	0.000000e+00	0.000000e+00	0.000000e+00	0.000000e+00	0.000000e+00	0.000000e+00	0.000000e+00	0.000000e+00	0.000000e+00	0.000000e+00	0.000000e+00	2.576156e-02	-9.013861e-07	4.346285e-07	3.500100e-07	-1.126842e-01	-4.606112e-07	0.000000e+00	8.352105e-09	0.000000e+00	0.000000e+00	0.000000e+00	0.000000e+00	0.000000e+00	0.000000e+00	0.000000e+00	0.000000e+00	0.000000e+00	0.000000e+00	0.000000e+00	-5.874408e-02	2.159007e-02	2.357202e-03	-3.613846e-02	-5.562402e-02	-1.101380e-02	4.523167e-02	2.012331e-01	-1.159683e-06	3.781014e-02	0.000000e+00	0.000000e+00	0.000000e+00	7.386644e-02	-1.276892e-01	3.018791e-02	-1.984222e-01	0.000000e+00	0.000000e+00	-1.214782e-04	-5.057712e-04	-3.570349e-02	1.479953e-03	-4.050505e-02	8.034543e-04	2.411123e-05	6.045713e-02	2.465352e-02	0.000000e+00	1.548958e-07	0.000000e+00	0.000000e+00	-8.112693e-07	1.698072e-01	2.551795e-02	8.398519e-02	5.562996e-06	0.000000e+00	3.336328e-02	7.832021e-04	-4.156807e-02	-1.102426e-01	-1.370998e-02	-4.234944e-02	-2.472599e-06	4.062603e-03	5.838552e-09	0.000000e+00	0.000000e+00	1.359296e-06	0.000000e+00	1.943599e-03	1.073799e-07	-9.746447e-02	1.837207e-02	0.000000e+00	1.273100e-07	4.751375e-03	1.240308e-03	6.388511e-04	-1.696701e-01	-1.522322e-02	-1.005650e-02	-2.676520e-04	-1.381699e-04	2.247348e-08	0.000000e+00	0.000000e+00	0.000000e+00	0.000000e+00	2.976076e-06	1.441233e-07	-5.375396e-08	8.976234e-03	0.000000e+00	0.000000e+00	1.168687e-01	6.397868e-05	-1.160809e-01	8.121105e-05	-7.516792e-03	-2.606035e-02	-1.428002e-01	6.660281e-08	1.132522e-06	0.000000e+00	0.000000e+00	0.000000e+00	8.392970e-07	0.000000e+00	-1.616008e-02	-6.213520e-08	8.535047e-02	0.000000e+00	0.000000e+00	1.240436e-01	5.082366e-04	-3.127761e-02	4.170566e-04	-2.149109e-01	-5.895346e-02	-8.282703e-03	7.558572e-03	-1.925153e-03	0.000000e+00	0.000000e+00	0.000000e+00	0.000000e+00	0.000000e+00	1.100697e-07	3.702045e-08	4.830964e-03	8.078350e-06	3.285421e-08	9.485610e-02	-2.852463e-06	1.529877e-04	1.182405e-04	4.628579e-04	6.252506e-02	-1.764255e-03	-2.985195e-02	-5.797397e-06	-8.886448e-09	9.035999e-07	0.000000e+00	0.000000e+00	-2.662922e-02	-1.562567e-01	-1.458618e-03	1.522576e-02	1.934738e-07	0.000000e+00	-6.541419e-03	3.336014e-04	5.632531e-02	9.518433e-03	5.422601e-02	3.830848e-02	-1.370639e-05	-1.213232e-01	1.453703e-08	0.000000e+00	-9.633352e-07	0.000000e+00	0.000000e+00	-8.078968e-02	-5.976321e-02	-5.166510e-02	-9.956743e-03	-1.164585e-05	-4.723640e-07	8.250456e-03	1.902040e-04	-8.167208e-02	6.193937e-03	-1.806575e-02	-1.573494e-02	-7.858995e-06	-7.369056e-07	0.000000e+00	2.833675e-07	3.321968e-02	0.000000e+00	0.000000e+00	4.106776e-09	9.561681e-02	8.410499e-08	-1.302404e-07	0.000000e+00	0.000000e+00	3.085094e-02	-2.729191e-02	-4.357195e-05	-2.462826e-07	1.188804e-02	-2.126668e-03	-1.257347e-03	-3.911577e-02	2.071205e-07	0.000000e+00	-8.411448e-09	0.000000e+00	5.749486e-08	-7.286085e-08	1.125119e-06	5.095251e-06	-1.851670e-01	0.000000e+00	0.000000e+00	9.071467e-02	-1.042356e-02	-7.202955e-03	8.747528e-04	3.594762e-02	-3.047508e-03	-1.005689e-03	-4.532466e-03	-1.241715e-03	0.000000e+00	-4.298073e-07	0.000000e+00	0.000000e+00	-4.531911e-02	4.854445e-07	-4.822443e-03	-1.803558e-01	-8.469966e-02	0.000000e+00	-1.588904e-02	-5.693889e-02	-4.474521e-02	-2.011850e-02	6.600585e-04	1.778941e-03	2.016455e-02	5.434455e-02	3.218954e-05	0.000000e+00	1.037042e-05	2.570001e-02	2.165612e-02	7.513764e-07	3.401382e-02	1.814986e-04	8.617719e-02	0.000000e+00	3.557583e-05
-7.427955e-01	7.163297e-08	0.000000e+00	-3.880158e-05	-4.620221e-06	-1.080109e-01	-4.137793e-03	-1.132079e-08	-3.139606e-01	-6.717430e-02	-4.700593e-02	7.886251e-02	-2.578379e-01	1.149784e-01	1.784958e-03	-2.333216e-01	1.593882e-01	1.835507e-01	-4.784772e-02	2.570943e-07	0.000000e+00	0.000000e+00	0.000000e+00	0.000000e+00	0.000000e+00	0.000000e+00	0.000000e+00	4.402653e-06	0.000000e+00	0.000000e+00	-1.273641e-06	0.000000e+00	1.415458e-01	-7.733396e-02	0.000000e+00	-8.239502e-02	-8.916111e-09	0.000000e+00	-2.166609e-06	0.000000e+00	0.000000e+00	0.000000e+00	0.000000e+00	0.000000e+00	0.000000e+00	0.000000e+00	0.000000e+00	0.000000e+00	5.601052e-09	-2.655183e-06	0.000000e+00	8.013134e-02	-1.063844e-05	1.109325e-07	-3.807042e-02	4.068251e-06	0.000000e+00	-3.987268e-06	0.000000e+00	0.000000e+00	0.000000e+00	0.000000e+00	0.000000e+00	0.000000e+00	0.000000e+00	0.000000e+00	0.000000e+00	0.000000e+00	0.000000e+00	0.000000e+00	1.807138e-01	-9.245084e-02	0.000000e+00	-6.307448e-04	2.861767e-07	0.000000e+00	-1.343644e-08	0.000000e+00	0.000000e+00	0.000000e+00	0.000000e+00	0.000000e+00	0.000000e+00	0.000000e+00	0.000000e+00	-1.044270e-09	0.000000e+00	7.909609e-07	0.000000e+00	1.159472e-03	1.025636e-04	0.000000e+00	0.000000e+00	0.000000e+00	0.000000e+00	-1.997500e-01	-3.120089e-05	-1.322036e-06	-8.808250e-08	-1.369623e-01	-9.755508e-02	-1.287382e-01	-3.125888e-01	-4.558958e-01	-1.315598e-01	-3.275388e-02	-8.511569e-05	-1.579590e-01	2.519769e-02	6.141255e-02	-9.118458e-02	1.184284e-01	1.931324e-02	-8.112845e-04	-1.517747e-01	-2.954857e-07	1.349195e-01	7.760707e-07	3.903884e-07	4.074337e-04	6.821419e-04	-2.145393e-02	-3.496494e-01	-9.244091e-02	-1.774692e-01	-1.265182e-02	2.246291e-04	-7.552988e-02	2.064830e-01	1.976658e-01	1.133516e-02	-1.473718e-02	-4.914189e-02	-7.076382e-07	2.814381e-08	0.000000e+00	0.000000e+00	2.639694e-06	3.591250e-06	3.147902e-03	2.523447e-08	-3.007765e-02	-1.755225e-07	-7.006631e-02	4.150817e-03	3.113825e-06	-4.974311e-02	3.027689e-04	-1.155635e-02	3.853053e-02	1.165427e-07	-1.365748e-06	-1.570823e-03	2.576882e-08	-1.008812e-06	8.174039e-06	1.773943e-07	2.376724e-01	5.318084e-03	-1.873211e-02	-5.518859e-07	-1.329545e-01	1.348062e-06	3.885395e-03	1.311762e-03	-3.034914e-02	3.634757e-04	2.761846e-07	8.460685e-04	-3.370540e-06	5.272527e-08	-2.443362e-07	1.395316e-08	-1.706040e-08	2.152348e-08	-8.689387e-06	3.254688e-02	-3.706693e-02	5.702834e-08	8.682045e-04	-3.621867e-03	8.473738e-04	-1.233790e-01	-2.901737e-07	2.797714e-04	-2.342353e-02	1.653329e-02	3.523730e-02	-5.149870e-02	-1.085246e-07	-2.312506e-03	-3.020904e-06	0.000000e+00	0.000000e+00	5.530450e-02	5.474280e-02	-1.499385e-04	5.266801e-07	1.338451e-04	2.714157e-04	9.889241e-02	-1.368754e-01	4.641167e-04	6.655983e-04	2.265115e-04	2.227739e-01	-1.106175e-02	-2.557211e-01	-7.259278e-05	1.484601e-01	2.793101e-01	1.124404e-03	1.124637e-06	1.448578e-01	-5.112627e-03	0.000000e+00	4.306520e-04	8.090366e-03	4.719065e-02	-2.056149e-01	-1.256633e-05	2.510115e-02	1.828784e-01	1.867204e-01	-1.870880e-02	-6.877965e-01	-7.818683e-01	2.331813e-01	2.000830e-01	0.000000e+00	0.000000e+00	-1.155829e-08	8.901231e-06	5.388928e-03	1.415249e-02	1.884325e-01	3.156468e-01	8.581548e-03	7.818297e-02	-6.477916e-05	-2.621863e-04	2.482507e-01	2.276605e-01	-9.383033e-06	-8.867197e-01	-1.007000e+00	3.223142e-02	-1.866617e-06	0.000000e+00	0.000000e+00	6.462802e-02	-4.869000e-03	-8.866205e-04	-1.080589e-03	-5.741943e-03	1.657558e-08	-6.092430e-05	1.043181e-03	-2.828407e-07	4.508230e-02	-6.737395e-02	-2.999785e-02	-3.110766e-01	2.535083e-07	3.536140e-01	-1.093127e-01	1.899466e-01	-2.326908e-02	9.630251e-06	-1.340843e-05	0.000000e+00	-4.648839e-03	-3.287090e-07	-3.130234e-05	6.523708e-04	-1.996906e-04	1.897228e-03	7.011525e-02	-1.614693e-02	-7.467812e-01	-8.960761e-01	-1.738860e-03	6.984557e-02	4.683038e-01	2.876567e-06	1.962651e-01	-2.524173e-03	0.000000e+00	-4.239715e-02	-1.944433e-04	-6.439663e-02	7.987089e-03	-4.233111e-04	4.258550e-02	6.395940e-02	-4.783953e-04	-7.525314e-02	-1.263197e-07	-7.426713e-01	-1.135612e+00	7.790851e-02	4.256507e-01	1.982161e-01	-5.130238e-05	-1.163580e-01	-7.454380e-03	1.133274e-07	0.000000e+00	-6.161115e-02	-1.784410e-01	-3.372806e-01	6.566147e-07	-1.061423e-01	-7.060207e-06	-5.405017e-02	3.073919e-04	-5.906547e-03	1.699572e-01	2.837814e-03	-7.342528e-06	-8.380627e-02	1.505048e-02	-1.953538e-01
-3.968645e-03	2.162124e-05	1.305189e-03	0.000000e+00	1.867586e-01	8.693222e-02	2.468948e-04	4.190332e-02	-3.520626e-02	7.308935e-05	-4.182681e-02	-3.525955e-02	-2.765487e-02	1.189809e-01	1.311768e-01	-2.417300e-01	4.706231e-02	0.000000e+00	0.000000e+00	0.000000e+00	0.000000e+00	0.000000e+00	0.000000e+00	8.448285e-06	7.095328e-09	1.085774e-07	-5.133067e-02	-3.676731e-06	-1.392480e-08	3.638241e-04	-2.520678e-07	-6.629052e-08	-2.471345e-09	-2.071908e-05	0.000000e+00	0.000000e+00	0.000000e+00	0.000000e+00	0.000000e+00	-2.408845e-09	-1.452146e-01	1.140506e-01	1.511927e-02	-9.480279e-02	4.305122e-05	9.216186e-04	-5.635733e-07	1.097857e-06	-6.776502e-03	-9.228290e-02	8.711829e-08	0.000000e+00	0.000000e+00	0.000000e+00	0.000000e+00	0.000000e+00	-4.751559e-06	3.254550e-07	-4.843355e-07	0.000000e+00	1.178844e-04	0.000000e+00	1.464441e-02	-3.751004e-02	0.000000e+00	0.000000e+00	-3.746315e-04	0.000000e+00	0.000000e+00	0.000000e+00	0.000000e+00	0.000000e+00	0.000000e+00	2.861282e-05	2.041594e-06	-2.483850e-08	-2.422741e-06	-3.975462e-06	-3.403602e-06	9.678163e-09	2.254832e-02	-3.646799e-07	2.507017e-07	-1.112263e-01	-1.537063e-05	-1.679740e-03	-7.490086e-02	0.000000e+00	0.000000e+00	-2.348489e-02	-7.936869e-02	-1.460132e-03	-3.627768e-04	5.795284e-02	1.924639e-02	5.832147e-04	1.109521e-02	1.738795e-02	-9.373033e-05	2.966779e-03	-7.579210e-02	-1.958107e-03	-1.138893e-01	0.000000e+00	-2.775704e-03	0.000000e+00	-9.369565e-07	-4.910581e-02	-6.718412e-02	-1.912252e-03	1.848905e-04	1.980026e-02	2.348626e-04	1.730974e-02	3.258899e-02	-6.091047e-02	1.366079e-03	-1.096998e-02	-2.388222e-04	-2.410069e-01	0.000000e+00	0.000000e+00	0.000000e+00	0.000000e+00	-5.670637e-02	1.724994e-04	-2.273788e-02	1.441421e-04	-1.304272e-06	-1.454251e-03	5.434987e-02	1.934694e-03	-3.124202e-01	1.497798e-02	1.829133e-02	-7.235241e-03	-2.040315e-01	-3.368762e-06	-1.248493e-04	5.601052e-09	-3.340999e-02	-1.034565e-01	-8.198196e-03	-1.470510e-01	1.335017e-01	-2.775990e-07	-1.563421e-01	1.309884e-01	2.121345e-04	-2.771431e-01	6.282323e-03	7.049302e-02	-7.939555e-04	-1.631189e-01	0.000000e+00	-4.406781e-07	0.000000e+00	0.000000e+00	-7.986431e-02	-1.051769e-03	-1.163932e-02	-2.225835e-04	1.301976e-04	-8.235086e-04	5.596921e-04	-1.132711e-05	-6.958738e-06	1.122641e-03	1.035705e-01	-2.272570e-04	-1.931072e-01	-2.729093e-06	-5.677563e-02	0.000000e+00	-3.662525e-06	-9.206916e-03	-2.379482e-03	-1.590404e-02	-6.937499e-03	-3.608298e-02	-4.374241e-03	5.445278e-03	6.136100e-02	-3.192206e-02	-4.248758e-02	1.058016e-01	2.038825e-03	1.092061e-01	4.741106e-05	1.021270e-03	4.263742e-06	-7.710793e-08	8.857632e-02	1.790116e-04	-9.602772e-06	-5.612260e-04	-2.500323e-04	2.323618e-07	-1.026990e-02	-8.968312e-03	1.724975e-05	-2.619737e-03	1.230381e-01	9.531790e-05	1.422547e-01	1.507905e-01	2.008664e-01	1.039144e-01	9.777835e-02	2.923861e-02	8.520543e-03	1.548574e-03	-1.843602e-02	-1.715223e-03	5.164720e-03	-1.657259e-02	-2.051628e-02	6.658146e-02	-3.658434e-02	4.701776e-02	2.672754e-02	-1.381429e-01	0.000000e+00	0.000000e+00	0.000000e+00	0.000000e+00	2.379606e-06	9.982506e-05	2.795317e-04	1.732826e-04	4.780082e-05	4.151017e-05	-3.522117e-05	-5.096510e-03	6.241606e-02	3.770573e-03	-1.088131e-01	2.589752e-04	1.524178e-05	6.097896e-06	-2.278134e-02	1.939984e-07	-4.278347e-06	6.455645e-02	2.570769e-02	5.639758e-03	-5.348966e-02	-4.056291e-02	-2.298409e-06	-6.344801e-02	2.191355e-01	2.451334e-03	-1.568673e-03	-4.511777e-02	8.859136e-03	6.999894e-02	-4.139199e-07	1.866553e-06	-4.299791e-02	5.626882e-05	6.909863e-03	4.923621e-03	1.375820e-02	2.193526e-02	-8.346794e-05	3.689140e-03	5.934886e-03	6.009459e-03	3.457932e-02	-5.496521e-03	3.199643e-02	-1.890391e-02	-1.463943e-01	0.000000e+00	-1.323251e-01	-5.887539e-02	-5.004107e-02	-3.465688e-02	-1.466002e-02	3.287217e-05	1.724541e-04	1.417654e-01	1.287777e-04	3.253796e-02	2.328378e-02	-9.051240e-02	2.315892e-05	2.186533e-02	-8.348246e-02
-5.696628e-02	6.184216e-02	6.991406e-02	8.595067e-02	-5.912814e-02	1.482371e-02	-3.514736e-02	-3.758323e-03	-2.238969e-02	-1.960577e-01	-1.926433e-01	-1.217837e-02	-2.017060e-01	4.504251e-01	2.318820e-01	-1.791297e-01	9.109387e-02	2.005429e-01	-1.257586e-01	5.543211e-02	-1.341700e-03	-1.015754e-03	-6.219047e-04	-2.325357e-03	-2.759777e-03	-9.582686e-03	-4.169372e-03	-9.052966e-03	-1.032612e-02	-1.529139e-02	-3.749895e-02	-1.564860e-02	2.847927e-01	1.705843e-02	-1.442906e-02	2.606991e-02	-2.399102e-01	-5.090006e-03	2.896533e-02	-2.801888e-03	-2.082655e-03	-1.246053e-03	-4.627434e-03	-5.381809e-03	-1.741535e-02	-8.253847e-03	-1.830303e-02	-2.166627e-02	-2.969019e-02	-7.109996e-02	-2.838117e-02	2.791344e-01	7.975080e-02	-3.246125e-02	-7.710943e-02	-3.467121e-02	-1.077798e-02	2.375422e-01	-1.164333e-03	-9.034412e-04	-5.485169e-04	-2.077573e-03	-2.429438e-03	-7.365002e-03	-3.578730e-03	-8.072316e-03	-9.072283e-03	-1.329648e-02	-2.994002e-02	-1.179046e-02	-5.786775e-02	1.186119e-01	-1.462007e-02	-4.557345e-02	-1.297672e-01	-4.437101e-03	6.059944e-02	-1.461726e-03	-1.105660e-03	-6.688497e-04	-2.459522e-03	-2.795055e-03	-9.701363e-03	-4.313349e-03	-1.008636e-02	-1.198754e-02	-1.672266e-02	6.431370e-02	-1.540960e-02	-7.375863e-02	1.531497e-01	-1.709943e-02	-1.964842e-01	1.060500e-01	-5.463151e-03	2.922778e-02	-1.181420e-02	-8.215868e-02	-5.071670e-02	-1.654403e-01	-8.605492e-02	-1.721987e-02	7.010348e-02	2.731362e-01	-1.340252e-01	-3.353925e-01	5.424448e-02	-2.920413e-01	2.972607e-01	3.086621e-01	1.167442e-02	1.152043e-01	6.418309e-02	6.269146e-02	8.580246e-02	-1.026234e-01	2.179279e-02	-4.744457e-02	-6.460429e-02	4.536207e-03	8.126203e-02	-7.572672e-02	-3.171535e-01	-8.892102e-02	-1.208300e-01	1.189193e-02	9.442923e-02	-1.871619e-02	1.227833e-01	9.666300e-02	1.742455e-01	1.636341e-01	9.702840e-02	-5.103102e-02	-4.992485e-02	-3.742090e-02	-2.222648e-02	1.196963e-01	1.080094e-02	2.313047e-01	5.784197e-02	2.538482e-03	8.583313e-02	-1.567093e-01	8.448345e-02	-6.165868e-02	-1.666128e-01	-3.140106e-02	-1.372808e-02	-3.477147e-02	-7.992275e-03	1.855399e-02	-6.567948e-02	3.914627e-02	-4.809497e-02	7.634602e-02	-4.375020e-04	7.803754e-02	8.851164e-02	2.379226e-02	-6.985541e-02	-1.360970e-01	2.082532e-02	5.962059e-02	-2.110198e-01	-1.508504e-01	-1.005231e-02	-5.797288e-02	2.404622e-01	1.350475e-01	-1.953911e-02	2.111699e-01	5.281096e-02	6.534222e-02	-2.298717e-02	-8.312773e-02	8.638634e-03	1.470198e-01	-1.290420e-01	-2.469214e-01	1.476992e-02	-9.074976e-02	-5.676474e-02	1.315780e-01	-8.771793e-02	-5.135030e-02	8.847723e-03	8.699433e-02	2.978881e-03	1.960707e-02	1.059405e-01	-5.854021e-02	5.750136e-02	-2.770765e-02	-9.716119e-02	8.109297e-02	-2.630456e-01	-1.540734e-01	-1.229726e-01	-1.107519e-01	4.355938e-01	-4.458873e-02	1.612652e-01	-4.346871e-02	-4.908360e-02	1.957629e-01	-1.205002e-02	6.114272e-03	-1.041855e-01	-1.720714e-01	6.959449e-02	-1.599436e-01	8.956566e-02	1.142825e-01	-1.952413e-02	2.356806e-01	2.780429e-01	2.814359e-02	-3.334178e-03	-6.151382e-02	-1.106317e-01	6.679545e-02	-7.056820e-02	7.533588e-02	1.031763e-01	-3.879086e-01	-3.674636e-01	1.910966e-01	-2.833209e-01	1.584436e-01	2.829188e-01	3.939649e-02	1.484781e-01	2.204129e-01	-3.691488e-02	1.968579e-01	1.982911e-01	3.139340e-02	-2.937644e-02	-2.482327e-01	1.191828e-01	5.646305e-03	9.271738e-02	-1.260498e-01	-2.791204e-01	-4.570040e-01	1.159578e-02	-1.284560e-01	-2.798176e-02	-2.183906e-02	-1.279029e-02	-4.470365e-02	-5.126745e-02	-1.387400e-01	2.824949e-02	-5.943629e-02	6.518006e-02	3.608234e-01	-7.169644e-02	2.182199e-01	1.450427e-03	4.101405e-02	-1.443156e-01	-3.490128e-02	1.762860e-01	-9.238500e-02	-1.257498e-02	8.699298e-03	-7.427684e-02	-4.583605e-02	1.235334e-01	2.842066e-02	-3.256885e-02	-5.196323e-02	8.906916e-02	4.799383e-02	2.822008e-01	-2.154247e-02	6.398190e-02	-3.881102e-01	-4.911604e-01	1.616140e-01	1.568041e-01	2.612814e-01	2.555869e-03	-1.383886e-01	-8.064351e-03	2.437329e-02	-5.308351e-03	-5.684393e-02	-7.287305e-02	-1.535469e-01	-3.723369e-03	3.227259e-01	2.174780e-01	1.217851e-01	2.066817e-01	-1.521754e-01	-4.316584e-01	-5.896663e-01	2.239267e-01	2.953457e-01	1.656542e-01	9.317766e-02	1.633222e-01	-1.189838e-01	-9.023978e-02	-5.518347e-02	9.130367e-02	-1.913300e-01	-7.627940e-02	-2.045737e-01	-2.916631e-02	2.818631e-01	-1.316822e-01	2.579617e-01	1.441878e-01	1.955459e-01	9.978743e-02	-1.746824e-01	4.025419e-03	9.433515e-02	-1.100998e-01
-5.372205e-01	5.838281e-02	3.314582e-01	3.273407e-01	3.635865e-01	1.782824e-04	3.788672e-02	3.315180e-03	0.000000e+00	0.000000e+00	0.000000e+00	0.000000e+00	0.000000e+00	1.394946e-06	-2.366797e-01	-6.215434e-01	-3.384862e-01	-1.126783e+00	0.000000e+00	-4.235304e-04	4.437465e-07	-6.728294e-06	1.303365e-01	3.800013e-08	0.000000e+00	-1.542423e-06	-2.578115e-09	0.000000e+00	0.000000e+00	0.000000e+00	0.000000e+00	0.000000e+00	0.000000e+00	0.000000e+00	0.000000e+00	0.000000e+00	0.000000e+00	0.000000e+00	-2.394449e-01	1.088571e-06	7.717178e-03	3.317010e-02	8.366995e-02	-1.112246e-01	-1.088553e-07	1.568509e-04	0.000000e+00	0.000000e+00	0.000000e+00	0.000000e+00	0.000000e+00	0.000000e+00	0.000000e+00	0.000000e+00	6.897181e-07	0.000000e+00	0.000000e+00	7.487884e-07	2.407332e-03	5.182136e-06	-3.755092e-06	-3.629782e-07	-4.391764e-08	1.804692e-09	-1.870849e-02	0.000000e+00	0.000000e+00	0.000000e+00	0.000000e+00	0.000000e+00	0.000000e+00	0.000000e+00	0.000000e+00	0.000000e+00	-1.213424e-02	0.000000e+00	4.329351e-07	1.399187e-07	2.196288e-02	-6.782012e-04	4.662130e-07	-3.494496e-03	-1.782550e-06	9.915663e-09	0.000000e+00	0.000000e+00	0.000000e+00	0.000000e+00	0.000000e+00	0.000000e+00	0.000000e+00	0.000000e+00	0.000000e+00	-3.690620e-02	0.000000e+00	-2.111734e-03	4.764494e-04	8.669836e-03	-5.795135e-02	-7.251414e-02	-4.063629e-02	9.071927e-02	1.669952e-01	0.000000e+00	0.000000e+00	5.257327e-03	3.552541e-02	7.466022e-02	0.000000e+00	4.379416e-03	-2.770129e-01	1.265626e-02	-3.314100e-01	-8.017563e-08	-3.218396e-02	-6.153991e-02	-3.164444e-02	-9.719610e-02	-8.761735e-02	-8.884725e-04	-3.051756e-03	5.212970e-02	-4.717593e-02	2.948664e-07	3.239500e-02	0.000000e+00	7.836663e-02	6.234332e-03	2.165115e-01	1.616477e-01	3.567726e-03	7.412430e-02	3.201808e-07	-1.209854e-03	1.782636e-04	-6.517414e-02	4.247821e-04	-4.708907e-02	-7.478211e-03	-5.022983e-02	1.255248e-02	0.000000e+00	0.000000e+00	5.838552e-09	0.000000e+00	0.000000e+00	0.000000e+00	-9.175379e-07	1.703202e-02	4.245341e-08	4.479956e-02	-8.858450e-02	-3.575940e-02	-1.584522e-03	-6.564829e-03	-2.417578e-02	-3.937178e-02	-5.443326e-02	4.628603e-04	2.048084e-02	1.781419e-02	0.000000e+00	4.556520e-02	0.000000e+00	0.000000e+00	3.785115e-06	9.456431e-03	5.400962e-03	2.050203e-02	1.456636e-01	1.358293e-01	-1.872124e-02	3.380027e-04	-4.543200e-02	-2.613716e-01	5.466996e-04	-3.196960e-02	2.747916e-03	-7.562523e-02	9.218806e-04	0.000000e+00	-6.395302e-07	0.000000e+00	0.000000e+00	6.369046e-05	2.329295e-03	2.151561e-01	-1.721590e-09	1.834395e-01	9.255214e-02	-4.719531e-03	-7.276780e-02	-1.769558e-02	4.398335e-04	-1.399245e-01	-1.752569e-01	1.737321e-04	-2.348872e-02	1.238960e-08	0.000000e+00	-3.271767e-06	1.232033e-08	0.000000e+00	0.000000e+00	1.595062e-01	3.363304e-01	4.103340e-06	2.000025e-01	1.317577e-02	4.562009e-02	2.904733e-02	-5.764001e-06	2.911732e-02	3.962193e-05	4.532643e-02	-9.171653e-02	-7.549046e-02	1.574136e-07	0.000000e+00	-1.306505e-03	0.000000e+00	0.000000e+00	0.000000e+00	-1.539659e-01	-1.477782e-01	1.338589e-03	6.099433e-02	3.480910e-04	8.376349e-02	4.224156e-04	1.440410e-03	2.025941e-02	3.817572e-03	1.528306e-02	-6.602594e-03	-9.601297e-02	-8.130908e-08	0.000000e+00	-3.718427e-03	-2.181367e-07	-5.798948e-09	-4.336343e-08	-4.450004e-01	-3.366365e-01	5.853782e-04	6.623217e-02	4.171110e-08	-4.031840e-06	1.142196e-04	1.477159e-04	2.042687e-04	5.119498e-05	3.784503e-04	7.917612e-04	7.997121e-02	0.000000e+00	0.000000e+00	0.000000e+00	0.000000e+00	0.000000e+00	0.000000e+00	-4.038860e-02	-1.189169e-01	-7.018732e-02	-3.078127e-02	-2.386464e-02	4.764072e-02	-3.976612e-03	2.878184e-03	3.899128e-03	5.870223e-02	1.151259e-03	8.638483e-03	-2.323633e-03	-9.137099e-08	0.000000e+00	-3.305207e-04	0.000000e+00	0.000000e+00	0.000000e+00	-1.506688e-02	3.566734e-04	-1.248529e-02	-1.213758e-01	-2.118005e-01	8.595939e-02	2.130797e-02	1.558938e-02	3.031036e-02	9.987000e-03	4.420780e-02	1.815778e-05	-3.008842e-02	8.871789e-07	0.000000e+00	-1.532434e-04	0.000000e+00	-6.480174e-06	0.000000e+00	8.374827e-02	3.546248e-01	-2.053891e-01	8.871971e-02	-4.591792e-03	1.948553e-02	-2.048065e-01	-1.608865e-01	-4.182166e-02	-6.540066e-02	-4.174097e-02	-2.151648e-02	8.369092e-02	5.644675e-04	0.000000e+00	8.896389e-09	1.283589e-06	0.000000e+00	1.098779e-04	1.961685e-01	3.095429e-01	1.529601e-01	1.219763e-01	-7.576105e-07
-4.429377e-01	2.143512e-01	-5.571085e-02	-1.078124e-01	-2.086976e-01	-1.216614e-02	1.441998e-01	1.318359e-01	-8.229059e-02	2.261388e-01	1.858404e-01	2.240253e-01	-1.626077e-01	7.347632e-02	-2.003555e-02	1.553021e-02	5.148563e-02	4.505355e-02	-2.044587e-01	4.410498e-02	-2.193748e-02	-7.981670e-03	-1.223871e-02	-3.143047e-02	-4.447502e-02	-1.207526e-02	-5.683265e-02	3.624466e-02	3.552812e-01	3.007640e-02	-1.153794e-01	-4.022902e-02	3.027671e-02	2.897785e-02	1.137652e-01	-2.195764e-01	-5.553084e-02	1.900997e-02	5.354019e-03	-4.122130e-02	-1.469560e-02	-2.228760e-02	-5.392287e-02	2.091794e-01	-8.561219e-02	-9.668380e-02	-1.738561e-02	-1.255339e-01	-3.042376e-02	7.880469e-02	-4.528529e-02	9.125157e-02	1.458225e-02	-6.981626e-02	1.208881e-01	-1.705407e-02	1.306797e-01	2.385581e-01	-1.596534e-02	-5.741839e-03	-8.620603e-03	-1.992712e-02	-3.092354e-02	-6.963647e-02	6.561010e-02	5.842271e-02	-5.072605e-02	-5.249844e-02	2.119729e-02	1.471444e-02	9.435402e-02	1.795083e-02	-7.057529e-02	5.106316e-02	-1.648695e-01	-5.585215e-02	-6.034916e-02	-2.555289e-02	-8.564492e-03	-1.366747e-02	-3.098228e-02	5.305954e-02	8.112231e-02	-5.827919e-02	-6.535958e-02	2.393177e-02	-7.840344e-02	-1.180348e-01	1.500480e-01	-1.325370e-01	2.671447e-02	-2.144275e-03	-2.103277e-01	9.116234e-02	4.594170e-01	-1.182574e-02	-6.162496e-02	4.201828e-01	-4.290758e-02	-3.713316e-01	-7.053940e-02	-2.913239e-02	-4.647314e-02	-5.647623e-02	2.449972e-02	8.060412e-02	3.019916e-01	9.181336e-02	2.545921e-02	8.305316e-02	-4.305410e-02	-3.908050e-03	-5.395136e-02	-7.624650e-02	2.159505e-02	-1.411904e-02	2.671154e-01	2.641765e-01	-2.621939e-02	4.409891e-02	7.671215e-02	-3.720128e-01	-3.530743e-01	-7.572725e-02	8.681728e-03	-9.333528e-02	1.653619e-02	-1.621717e-02	8.526338e-02	2.261457e-01	-6.832638e-02	-6.691538e-03	-2.127020e-01	-1.233215e-01	3.103111e-02	-9.919717e-02	-9.870636e-02	-1.215044e-01	-2.796649e-01	2.811243e-01	2.665789e-02	-7.797344e-02	2.042584e-01	-1.457300e-01	2.371977e-02	5.758493e-02	1.101084e-01	7.476624e-02	-2.991506e-02	1.241145e-01	-8.335433e-02	1.276028e-01	-6.099344e-02	5.905065e-02	7.663025e-02	-1.212848e-01	2.471622e-01	6.899184e-02	1.844995e-01	-1.212903e-01	4.961840e-02	-3.705407e-01	1.636005e-01	-1.476757e-01	-9.974772e-02	-2.553886e-03	5.096948e-02	-3.300763e-02	-1.916163e-02	8.783058e-02	6.866698e-02	-3.186820e-03	6.075003e-02	6.303525e-02	4.058181e-02	-4.359936e-02	2.194307e-01	-2.581974e-02	-1.454336e-02	-8.688456e-02	-4.112273e-02	-3.925921e-01	1.905023e-01	-3.210447e-01	5.470820e-02	1.673336e-03	2.532482e-02	1.823768e-01	1.322528e-01	-2.550742e-02	-7.481125e-02	-1.065242e-01	-1.618184e-01	-1.000084e-01	2.406143e-01	9.059641e-02	-1.640659e-01	9.417897e-02	-4.949336e-02	-1.702797e-01	1.111508e-01	1.993852e-02	2.684566e-01	2.453637e-02	1.904992e-01	1.874013e-01	-2.694880e-03	-1.895430e-01	-1.486069e-01	-8.517016e-03	5.544728e-02	4.323916e-02	1.364252e-01	3.330248e-01	-8.631097e-02	-3.726280e-02	1.559075e-01	-8.380470e-02	-4.319235e-03	-6.233469e-02	-1.831006e-02	-1.448110e-01	-9.048205e-03	5.083205e-02	-3.282235e-01	-2.274413e-01	-2.442763e-01	2.168291e-03	4.346425e-02	4.031208e-02	-5.760909e-03	8.982640e-03	4.826377e-02	3.802446e-02	-1.140319e-01	1.178425e-01	2.637428e-01	1.100236e-01	1.833005e-01	-9.174467e-02	1.069437e-01	1.150339e-01	8.954828e-02	-2.548494e-01	-1.865586e-01	-2.724817e-01	4.002903e-02	7.827008e-02	-9.083496e-02	6.888656e-02	-9.032438e-02	1.353472e-01	-1.240363e-01	8.619197e-02	-1.585987e-01	1.491520e-01	-1.600902e-01	9.526411e-02	-2.742995e-01	2.612123e-01	-8.329000e-02	5.034222e-02	-7.421442e-02	1.628060e-01	3.353000e-01	-2.198692e-01	4.860121e-02	-6.598674e-02	-3.831849e-02	2.699808e-02	-1.609043e-01	-1.079081e-01	-9.669897e-02	2.959759e-01	1.477582e-01	1.358976e-01	-1.397451e-01	-5.437580e-02	2.462015e-02	-2.139047e-01	-1.905673e-01	7.967459e-02	9.663606e-02	3.402397e-01	3.010640e-02	3.183578e-01	1.552422e-01	-3.722305e-01	5.897813e-02	1.087995e-01	5.022586e-02	-8.597428e-02	6.836000e-02	2.040753e-01	-1.527154e-01	-5.470287e-02	-7.405306e-02	-3.667817e-02	-2.833519e-01	-4.581599e-01	1.810789e-01	2.138792e-01	1.704631e-01	9.066340e-02	-8.902850e-02	-1.521689e-01	-1.746098e-01	9.411750e-02	-2.041895e-02	1.195042e-02	-9.376011e-02	5.484382e-03	-1.122653e-04	1.373972e-01	1.344853e-01	1.719831e-01	-9.545943e-02	8.153739e-02	8.869512e-02	1.200169e-01	6.378806e-02	2.942426e-02	7.272487e-02
-4.252337e-02	1.623968e-07	1.531159e-01	1.134696e-01	5.029300e-04	1.107148e-02	1.663753e-02	6.687259e-02	-9.660101e-03	4.691549e-05	-1.881003e-03	1.081158e-02	-3.739253e-02	1.213438e-01	3.381578e-02	-5.883586e-02	-1.319586e-04	1.489532e-01	0.000000e+00	0.000000e+00	0.000000e+00	0.000000e+00	-1.552071e-04	-2.053203e-02	0.000000e+00	-3.762417e-08	0.000000e+00	0.000000e+00	-3.244030e-07	1.011755e-03	0.000000e+00	1.494561e-07	-1.433307e-06	0.000000e+00	1.677153e-01	0.000000e+00	0.000000e+00	0.000000e+00	0.000000e+00	0.000000e+00	0.000000e+00	0.000000e+00	-5.960820e-03	0.000000e+00	-8.844637e-04	8.199902e-06	6.274978e-04	0.000000e+00	1.265880e-07	1.728808e-08	0.000000e+00	1.268611e-01	0.000000e+00	0.000000e+00	0.000000e+00	0.000000e+00	0.000000e+00	-1.754556e-06	0.000000e+00	0.000000e+00	0.000000e+00	0.000000e+00	-1.670102e-06	-8.772510e-07	0.000000e+00	0.000000e+00	-8.916111e-09	-1.756722e-06	4.603596e-03	0.000000e+00	0.000000e+00	0.000000e+00	0.000000e+00	-1.383644e-08	0.000000e+00	0.000000e+00	0.000000e+00	-2.814424e-08	0.000000e+00	1.757655e-07	3.422837e-02	5.741724e-06	-3.398434e-02	0.000000e+00	0.000000e+00	-2.776869e-03	0.000000e+00	-1.745663e-02	0.000000e+00	-4.771488e-07	-1.357476e-01	-2.848718e-02	2.173890e-05	-2.775908e-04	-7.517731e-02	-2.706180e-03	2.129075e-02	2.323395e-02	1.806935e-05	-2.542552e-07	1.026304e-02	-5.847817e-03	-1.904674e-02	-4.066681e-04	-3.203092e-07	0.000000e+00	-6.232182e-02	-2.893668e-02	-2.905633e-02	-2.325853e-01	-7.065563e-03	-8.967304e-02	-1.087568e-03	8.417325e-03	7.166809e-02	-5.602639e-02	6.119093e-03	8.029145e-03	-4.359483e-02	-2.993532e-03	2.768654e-06	-1.820477e-03	0.000000e+00	0.000000e+00	-1.567530e-01	-3.462503e-03	-1.126232e-01	-5.120302e-02	-6.853401e-06	-1.605595e-04	1.447120e-03	1.204172e-02	2.841635e-04	1.878705e-03	-6.416159e-06	2.362502e-07	-1.607436e-02	0.000000e+00	-5.675941e-02	0.000000e+00	0.000000e+00	-8.644618e-03	-5.496092e-03	-1.899261e-01	-4.452756e-05	5.331523e-05	-3.713235e-02	2.865033e-04	6.806420e-02	-1.478178e-03	3.454680e-04	2.359348e-02	-6.961985e-03	-1.636695e-03	0.000000e+00	4.290160e-02	0.000000e+00	0.000000e+00	-3.708927e-04	-1.493164e-02	-3.510128e-02	-8.614150e-02	-3.601858e-02	-2.549566e-01	1.567490e-04	1.993723e-02	-8.408340e-08	8.444675e-03	7.852343e-03	-7.758553e-04	-1.015930e-02	0.000000e+00	-5.016588e-02	-8.463792e-08	-5.358955e-06	-8.666816e-03	-3.963294e-03	-3.446319e-07	-4.875411e-05	-2.615871e-06	-3.783464e-04	1.694600e-03	5.684415e-03	-8.177766e-04	2.362530e-06	2.739153e-02	-6.203628e-02	3.830452e-02	-7.188227e-02	-1.541763e-08	0.000000e+00	-9.405264e-02	5.340326e-03	4.222248e-04	3.649623e-02	2.147595e-03	1.546196e-04	6.699765e-07	-2.338711e-02	-4.723096e-02	1.365209e-05	-4.965941e-02	4.801309e-02	5.217194e-02	3.527189e-02	6.133599e-03	3.861688e-05	1.367363e-03	7.620772e-02	3.894477e-02	7.134247e-03	5.762026e-03	1.061072e-02	1.385286e-02	1.763132e-02	-2.403253e-02	-7.624564e-02	1.115595e-02	2.080585e-02	9.948886e-03	2.448080e-02	7.339290e-02	0.000000e+00	-5.192439e-07	0.000000e+00	0.000000e+00	-1.192941e-01	-1.327436e-03	-2.068510e-01	-2.735678e-02	-2.213712e-02	-2.343895e-01	1.209156e-05	6.321361e-02	-2.905932e-07	4.747149e-03	9.688485e-03	-3.962871e-03	1.439785e-02	6.857828e-09	1.116257e-03	0.000000e+00	-9.787354e-07	2.770330e-02	2.083253e-03	1.902961e-02	1.142415e-05	9.165600e-08	2.862124e-02	3.472968e-03	1.068253e-02	8.500556e-03	-4.257588e-02	-4.931279e-02	1.062197e-03	-6.121412e-03	5.909559e-04	-1.305477e-01	-6.160808e-04	1.063636e-02	2.188969e-02	3.854426e-02	3.730927e-03	1.149858e-02	1.907692e-03	5.172714e-03	4.055086e-02	-3.626033e-02	-2.794554e-02	-2.340424e-02	4.370930e-03	1.902145e-02	-2.570964e-01	-2.036551e-02	-2.852025e-06	0.000000e+00	-7.862048e-02	-1.228820e-01	-6.668888e-04	-2.942996e-02	-1.598582e-03	8.614231e-05	1.849262e-04	2.084284e-02	3.322239e-02	-1.066391e-01	3.668054e-03	2.212906e-02	-4.928622e-02
-8.164357e-01	-4.101897e-01	-1.761215e-01	-2.441948e-01	-4.135255e-01	-1.334157e-01	4.610835e-02	-3.548020e-02	-1.696407e-05	1.630426e-01	4.313952e-04	2.041287e-04	-1.358596e-02	1.081143e-01	2.866863e-01	4.154477e-02	1.887315e-01	7.893724e-02	2.208773e-03	-8.986761e-02	0.000000e+00	0.000000e+00	0.000000e+00	0.000000e+00	0.000000e+00	0.000000e+00	0.000000e+00	3.174674e-06	-7.562907e-08	0.000000e+00	0.000000e+00	0.000000e+00	-1.174999e-08	9.255934e-06	0.000000e+00	1.727140e-01	1.793170e-01	5.601052e-09	-1.398936e-01	-5.021545e-02	0.000000e+00	0.000000e+00	0.000000e+00	0.000000e+00	0.000000e+00	-9.808473e-02	1.203538e-01	-1.099358e-02	0.000000e+00	-4.776094e-06	-1.995661e-05	9.659744e-03	5.184590e-02	9.443024e-08	2.113578e-04	2.212455e-01	4.366053e-08	-5.001697e-02	0.000000e+00	0.000000e+00	0.000000e+00	0.000000e+00	-4.205724e-09	0.000000e+00	0.000000e+00	-2.326039e-08	0.000000e+00	6.649947e-06	0.000000e+00	0.000000e+00	0.000000e+00	5.764716e-02	-1.824790e-08	1.107794e-01	9.658442e-05	0.000000e+00	-1.296746e-07	0.000000e+00	0.000000e+00	0.000000e+00	0.000000e+00	-6.081738e-07	-5.190723e-08	0.000000e+00	1.794735e-06	-1.224506e-07	0.000000e+00	0.000000e+00	-3.968224e-09	0.000000e+00	1.195415e-03	0.000000e+00	2.166503e-08	2.304062e-01	-1.384802e-06	-1.270845e-01	-8.497862e-02	-1.533476e-01	-1.377775e-01	-2.858094e-01	9.998063e-04	-1.336877e-02	-1.354524e-01	-4.939849e-03	3.828424e-04	1.202866e-03	1.609655e-01	2.581044e-03	2.389673e-01	1.862063e-01	1.205611e-03	3.500809e-02	3.857119e-02	4.601081e-04	-1.316702e-03	3.863982e-04	3.657120e-04	2.337820e-05	-1.289917e-01	-9.848814e-02	1.712015e-02	-1.078579e-01	7.159311e-04	1.451151e-04	-3.448627e-03	2.342316e-02	3.045706e-03	1.276343e-05	1.360379e-04	-2.179320e-02	1.865401e-03	2.326330e-02	-8.379384e-02	-2.327769e-04	-1.501247e-06	-2.107653e-01	0.000000e+00	-6.131816e-02	4.306354e-04	2.857259e-04	1.186858e-04	-6.574766e-02	-4.384977e-02	-7.049477e-04	7.597174e-07	-6.820884e-02	-1.161126e-05	1.040102e-01	1.963174e-05	1.453369e-04	6.098748e-02	5.056206e-05	5.009522e-02	6.023762e-05	-2.809894e-06	-4.332572e-07	-8.876509e-04	4.138724e-05	5.216443e-05	1.041554e-04	-1.811480e-01	3.179860e-05	-2.190927e-02	-5.213548e-02	4.163615e-05	1.105233e-04	5.653246e-03	-2.758946e-06	3.138308e-04	1.149988e-04	6.633656e-02	1.747577e-01	-3.559194e-02	7.451079e-07	-7.214189e-07	6.879045e-04	-4.622039e-02	-1.534242e-01	1.868468e-02	1.014527e-04	-7.460260e-03	-1.891814e-01	1.931995e-05	-2.885727e-03	-6.151909e-03	-4.639820e-02	-1.074762e-02	5.238680e-02	-1.638574e-04	-4.724261e-03	4.692935e-02	-2.017825e-01	-1.828940e-01	-2.672143e-02	1.267096e-04	2.982040e-04	-4.720131e-05	1.401448e-03	5.389637e-04	-1.444379e-01	3.644015e-05	-1.573958e-06	1.984860e-04	-1.723937e-05	1.343559e-05	8.717080e-02	8.579693e-04	6.657244e-04	-1.560675e-01	5.419963e-02	2.166855e-01	9.148285e-02	1.245370e-05	1.849971e-01	1.444012e-02	-2.370399e-06	6.794166e-05	-9.059754e-02	1.031739e-03	-7.997588e-05	-4.354258e-02	2.626986e-05	-7.045170e-03	-1.076429e-02	-1.143527e-01	-6.275268e-02	-5.415995e-02	1.354246e-03	3.819177e-02	4.395288e-02	3.192869e-02	4.753322e-02	2.459965e-02	2.402878e-02	2.438325e-04	1.796043e-02	2.949124e-02	-3.218470e-03	3.963897e-02	1.871248e-02	1.762092e-02	5.364317e-02	-3.183670e-03	2.898927e-02	-1.295384e-01	-1.563178e-01	2.602502e-02	-3.793054e-02	-1.044158e-01	1.612845e-05	-5.417116e-07	3.853342e-04	-5.128969e-02	1.508436e-06	-1.384642e-01	4.477862e-04	1.372612e-06	5.742416e-05	1.044206e-05	3.120579e-04	6.724392e-04	1.059693e-02	-8.209512e-02	1.803935e-03	1.606389e-01	-4.924684e-06	5.023921e-02	2.007125e-04	5.242700e-07	-1.235242e-07	7.227401e-04	3.328756e-07	6.693448e-06	3.865614e-02	9.958481e-03	-5.348608e-02	2.480137e-06	-9.155747e-03	-5.010000e-04	8.605433e-07	-2.004477e-01	-7.684354e-03	-1.486572e-02	-1.836143e-02	1.889978e-03	1.174164e-01	4.237235e-02	3.839181e-02	6.674840e-02	5.879880e-02	4.996035e-04	-1.069360e-05	3.558553e-04	1.971630e-02	-1.673803e-04	-1.072515e-03	-1.920760e-02	1.029053e-06	-6.619595e-02	-2.923015e-01	-2.357676e-05	-3.159492e-02	-1.011470e-01	-8.334578e-05	-9.484067e-04	-2.602066e-03	6.540605e-05	-2.076189e-03	5.959157e-04	-6.892185e-02	-1.412347e-03	9.044118e-04	-1.048483e-02	6.568820e-02	3.853427e-04	-7.679067e-04	-1.081095e-02	-6.543117e-04	2.157067e-02	-7.603261e-03	1.215938e-03	4.118162e-02	-5.265109e-02
3.557897e-01	1.484553e-01	4.453888e-01	2.451068e-01	3.985569e-01	2.777489e-01	5.839489e-02	-1.360599e-02	-1.463363e-06	-1.471607e-03	-2.425000e-01	-1.557168e-01	-3.889135e-02	-1.497632e-01	-4.521530e-01	-4.653684e-01	-3.083286e-01	-5.831484e-01	-4.447809e-01	1.027739e-01	7.282645e-07	1.169537e-01	1.885486e-02	-7.882802e-02	6.857828e-09	3.421629e-02	-1.483479e-01	0.000000e+00	0.000000e+00	0.000000e+00	0.000000e+00	0.000000e+00	0.000000e+00	0.000000e+00	0.000000e+00	-9.850135e-08	-1.462832e-01	0.000000e+00	1.107293e-01	-1.234982e-02	1.677452e-01	2.291327e-02	2.770799e-02	0.000000e+00	6.673516e-07	-2.940882e-06	-3.968224e-09	0.000000e+00	-1.272045e-07	0.000000e+00	0.000000e+00	0.000000e+00	0.000000e+00	0.000000e+00	-7.316584e-02	-2.383638e-01	0.000000e+00	5.474147e-06	-5.136762e-08	-8.279430e-07	4.159357e-03	3.246252e-05	1.504405e-03	0.000000e+00	-6.289776e-08	0.000000e+00	0.000000e+00	0.000000e+00	0.000000e+00	2.874743e-08	0.000000e+00	0.000000e+00	0.000000e+00	0.000000e+00	0.000000e+00	0.000000e+00	0.000000e+00	-2.029136e-07	0.000000e+00	1.551792e-02	0.000000e+00	7.554259e-07	1.378609e-01	-5.145833e-02	0.000000e+00	0.000000e+00	0.000000e+00	0.000000e+00	0.000000e+00	0.000000e+00	0.000000e+00	-9.105718e-09	7.570328e-09	-8.171173e-02	0.000000e+00	-2.867594e-04	3.109982e-04	5.803825e-03	2.637676e-02	-1.242638e-02	2.578055e-04	2.281015e-01	1.487655e-01	-1.695871e-02	-7.604299e-02	-1.398341e-07	-7.582858e-06	1.140461e-06	0.000000e+00	-1.056295e-01	-1.757212e-01	-6.162561e-02	-1.073941e-01	-1.531982e-01	-3.954117e-02	-9.741815e-02	-2.329070e-02	-1.395972e-03	-1.824362e-02	-1.432408e-01	5.822659e-04	2.069202e-02	1.308581e-07	3.346678e-02	6.879841e-02	-6.111339e-07	-9.024276e-04	7.350140e-05	4.564960e-04	3.689896e-04	1.659961e-02	5.628308e-02	1.217478e-03	-4.692660e-02	-2.799242e-02	-9.523710e-06	-1.102856e-01	-2.806014e-04	-2.597075e-05	6.133943e-04	4.412574e-02	2.956600e-06	3.237137e-07	1.575612e-07	3.796831e-03	1.827407e-04	1.263789e-06	0.000000e+00	1.476402e-07	5.073925e-05	4.037625e-04	4.230824e-04	-8.410247e-03	-6.623150e-02	-3.696204e-02	-1.372252e-01	-5.530008e-02	-2.586846e-02	-1.671936e-02	7.061655e-02	-9.388930e-02	9.989031e-06	-2.686854e-06	5.392071e-02	1.438011e-07	1.718534e-02	1.008032e-03	4.699194e-02	8.197462e-05	1.962709e-01	-1.020715e-04	-5.897745e-03	-1.915837e-01	-1.108165e-01	-1.739758e-01	-3.288359e-02	-2.581384e-06	-1.667343e-01	4.486484e-03	-4.333310e-09	1.337762e-01	-1.330488e-07	9.805007e-06	-6.819010e-06	7.343043e-05	3.148900e-02	1.176407e-03	6.004589e-06	8.798886e-02	1.361834e-01	3.389620e-06	-3.856306e-02	-9.349674e-02	-1.540342e-05	-3.646445e-03	-6.715386e-03	-8.473380e-03	3.883581e-02	-3.629903e-02	-7.664140e-08	-1.763396e-08	-1.837303e-02	7.120118e-05	7.603866e-07	1.758513e-01	1.641914e-03	7.209397e-04	1.054129e-03	-3.122041e-02	5.847183e-02	5.474565e-03	1.068175e-03	3.168196e-03	-1.805221e-03	-1.008623e-03	-6.353897e-03	-7.202661e-02	4.185531e-02	-8.159780e-04	-9.695814e-08	1.468919e-02	2.241099e-06	-2.888226e-06	-3.942182e-02	-3.582143e-03	-7.997436e-06	5.162667e-02	8.515612e-02	5.346606e-02	2.592615e-02	2.724631e-03	1.917461e-02	7.114124e-03	-1.637344e-03	-1.322846e-02	-1.007343e-01	7.675284e-06	-9.496391e-05	3.126847e-04	9.664408e-06	-1.763071e-07	-1.632483e-07	-2.819746e-02	-5.233371e-02	2.821565e-04	2.995412e-02	6.260564e-02	-2.859328e-02	3.377806e-04	2.793805e-02	-2.212867e-06	-1.284489e-06	8.452039e-05	1.154095e-01	5.305252e-04	0.000000e+00	-9.508890e-02	-1.855819e-06	1.543598e-03	-3.836215e-02	8.075518e-04	-1.939366e-01	-2.519321e-03	-1.300105e-07	-1.243242e-03	-4.368317e-06	9.978661e-02	-1.892045e-02	5.584296e-02	-1.060356e-03	4.221529e-02	1.356354e-04	-2.340057e-03	-5.534365e-03	-2.307409e-04	-2.934745e-03	-7.034567e-05	-7.619550e-02	-5.451550e-03	-1.467533e-01	-2.732287e-03	8.554881e-03	-2.073056e-02	7.598885e-02	-1.119905e-01	3.145539e-02	1.114014e-02	-1.139416e-02	-2.953775e-04	2.431527e-03	-5.328300e-04	-7.911736e-03	-3.933900e-02	-3.095221e-04	-3.312870e-04	-7.224451e-03	-2.145704e-02	-5.277919e-02	-9.541078e-05	1.157157e-01	7.521163e-02	-5.482767e-02	7.908415e-02	3.355697e-03	-3.067303e-02	-3.486459e-02	-8.883237e-02	-4.230428e-03	-1.579793e-03	4.588908e-04	1.508501e-03	2.029322e-02	6.095929e-08	1.088929e-05	1.702583e-04	1.918116e-05	3.939511e-02	-1.033783e-01	1.972817e-03	1.051975e-01	6.408018e-04	-3.314253e-03	6.064627e-04
0.000000e+00	2.161569e-03	1.254482e-03	3.979312e-04	-1.904135e-02	3.047774e-03	-5.129652e-02	0.000000e+00	0.000000e+00	-1.241906e-05	-5.650413e-06	1.160785e-03	0.000000e+00	0.000000e+00	0.000000e+00	0.000000e+00	-3.048189e-05	-1.670308e-05	3.569386e-03	0.000000e+00	1.100616e-07	0.000000e+00	0.000000e+00	-8.445531e-07	3.775055e-07	-2.714018e-07	8.213552e-09	0.000000e+00	0.000000e+00	0.000000e+00	3.431526e-05	2.270112e-07	-8.258759e-06	0.000000e+00	0.000000e+00	9.489210e-06	-5.446981e-03	9.424550e-03	-1.107827e-01	3.088947e-03	-2.449645e-02	-7.539177e-02	-4.350172e-03	-4.742444e-02	4.154344e-03	6.326072e-04	-5.435325e-04	-3.599356e-01	-1.833709e-01	-2.849898e-06	-1.990898e-02	1.329865e-03	-5.153718e-02	2.225578e-03	-6.562422e-06	0.000000e+00	-1.129003e-01	1.242441e-04	-5.474984e-02	-1.513170e-05	1.237756e-02	-2.068030e-02	-2.238150e-06	-2.554221e-05	-2.318136e-06	4.692610e-03	-1.763547e-02	4.649376e-04	-8.706633e-02	-7.976786e-02	-4.254985e-02	-2.168267e-04	1.047089e-03	4.821982e-05	8.769913e-04	-1.216111e-03	1.261130e-07	0.000000e+00	5.822178e-03	-5.951794e-03	2.677628e-02	-5.623339e-03	1.722064e-02	3.329873e-06	5.833785e-07	3.950057e-02	-3.093917e-03	6.897144e-03	-8.446775e-03	3.270157e-02	9.674166e-02	-6.043438e-02	-9.446307e-06	-6.473115e-02	-2.272670e-03	7.167101e-02	-9.880252e-04	-5.080674e-03	-1.148120e-06	1.833356e-03	-1.235112e-03	-5.639067e-04	-4.092027e-03	-2.922684e-04	-7.196223e-08	2.611022e-01	4.260917e-04	-2.732144e-03	3.400466e-02	-7.183270e-03	2.555288e-01	4.960654e-02	-8.424095e-03	-1.091494e-01	-4.845856e-03	6.820102e-04	5.796443e-03	1.228934e-06	-1.075558e-03
-1.116146e+00	9.292355e-02	-3.396307e-01	-1.858012e-01	1.482728e-02	-7.019144e-02	7.553466e-02	2.000371e-01	-1.299810e-01	-1.677032e-02	3.121060e-01	2.605756e-03	7.261118e-02	-6.076835e-02	1.467401e-01	5.236988e-02	2.034153e-01	3.888404e-01	4.250750e-01	8.294465e-02	-1.855118e-02	-1.734859e-02	-1.788987e-02	-2.200227e-02	-1.427250e-02	-2.101338e-02	-5.292485e-02	-3.339852e-03	-2.801841e-03	-9.118459e-03	-6.575406e-03	-2.430772e-02	-6.288206e-03	-2.324620e-01	9.465376e-03	-3.608611e-02	1.284844e-01	2.629430e-01	-2.612849e-02	6.291825e-02	-3.897698e-02	6.431708e-02	-4.960523e-02	-3.443968e-02	-4.645959e-02	-1.328718e-02	-7.046949e-03	-5.976933e-03	-1.887072e-02	9.282676e-02	-4.858985e-02	-1.314175e-02	-4.965434e-02	-8.273143e-02	3.160066e-02	2.087552e-02	1.868966e-01	1.612937e-01	9.004288e-02	-1.552489e-02	-1.642685e-02	-2.051345e-02	9.309431e-02	-1.849942e-02	-4.402642e-02	-2.610680e-03	-2.329322e-03	-7.119084e-03	-5.066734e-03	-1.665526e-02	-5.385512e-03	-3.355274e-02	-1.095618e-01	-2.445783e-02	2.299275e-02	-3.156380e-02	8.992310e-02	-1.889275e-02	-1.802927e-02	-1.926658e-02	-2.394053e-02	-1.638087e-02	-2.296872e-02	-5.647973e-02	-3.339340e-03	-2.684060e-03	-8.664362e-03	-6.132771e-03	-2.206060e-02	-6.286858e-03	-5.028629e-02	-5.244316e-02	-3.000353e-02	3.728485e-01	-8.916329e-02	-3.612228e-01	-5.013513e-02	-2.534383e-01	-8.555124e-02	-6.337498e-02	-2.664936e-01	-1.071709e-01	1.621903e-01	-7.606238e-02	-4.424766e-02	-8.542900e-02	-3.811905e-01	2.724217e-01	2.184574e-01	1.338080e-01	1.919847e-01	2.358556e-01	2.587628e-01	3.561082e-01	-1.614035e-01	5.283315e-02	-1.026446e-02	-1.122386e-01	-6.485365e-02	-1.345230e-01	-3.053211e-01	3.024804e-01	1.068114e-01	1.417281e-01	-1.238791e-01	1.538694e-01	2.668580e-02	-1.162584e-03	-1.366075e-01	-4.179733e-02	6.421418e-02	1.993149e-01	1.764906e-01	2.105691e-01	1.459248e-01	1.046553e-01	2.621023e-01	2.171710e-02	1.319418e-01	-8.382943e-02	-2.120926e-01	-1.041415e-01	6.725018e-03	-1.696653e-01	-1.837717e-01	-9.583128e-03	-1.019432e-02	5.795476e-02	8.541252e-02	-9.014590e-02	-1.792832e-01	-8.859581e-02	3.559663e-01	9.728810e-02	-1.326019e-01	5.841114e-02	-1.890956e-01	4.396366e-02	-1.244969e-02	2.241720e-01	-4.048513e-02	-1.162232e-01	3.108620e-02	1.224013e-01	-1.744321e-01	-5.748319e-02	1.047226e-01	7.971670e-02	-2.257224e-01	-1.948203e-02	-5.286192e-03	1.054073e-02	1.030201e-01	-1.554767e-01	1.204704e-01	1.272895e-01	5.859469e-02	9.334298e-04	3.360848e-01	-1.093806e-01	-9.592646e-02	7.790108e-02	7.160442e-02	1.628473e-01	-1.058665e-01	-4.752496e-02	-2.395583e-02	-6.031687e-02	-1.976521e-01	-1.519584e-01	9.379178e-03	-1.079445e-01	2.394653e-01	-5.944554e-02	1.761937e-01	4.000640e-03	1.689838e-01	-3.518240e-01	-1.273856e-01	-1.278843e-02	-3.982383e-02	-1.342982e-01	-7.636245e-02	2.754696e-01	9.526925e-02	-5.407689e-02	-9.921222e-02	3.595727e-02	-2.362275e-02	3.675421e-01	1.889121e-02	3.877659e-01	2.293366e-01	6.035066e-02	1.105215e-01	1.159392e-01	-2.086301e-01	1.407397e-01	-5.925130e-02	-5.160127e-02	9.279888e-02	-2.169724e-01	-2.498435e-02	-3.632848e-01	-5.757979e-01	6.351267e-02	2.365966e-02	7.020715e-02	5.188833e-01	8.816101e-02	1.855654e-01	3.720181e-01	3.904829e-01	3.008088e-01	1.991624e-01	-3.610924e-01	-3.648475e-02	-8.802491e-02	5.031219e-02	-2.364162e-01	-3.831515e-02	-2.137986e-01	-5.063247e-01	-5.964579e-01	-1.893514e-02	1.521538e-01	2.481118e-01	1.943930e-01	4.090997e-02	1.641940e-01	-2.733198e-01	-8.060057e-02	-5.217943e-02	-1.907792e-01	1.644707e-01	2.347279e-01	4.675703e-02	2.243440e-01	-1.031530e-01	-2.780285e-01	-1.831798e-02	1.472225e-01	3.278080e-01	-3.374162e-01	-6.989420e-02	-2.030976e-01	-1.678397e-02	4.993211e-02	-8.092046e-02	-5.025599e-02	5.646260e-02	1.383405e-01	1.723502e-01	-2.388287e-01	1.349254e-01	-2.052225e-02	-6.624615e-02	2.236418e-01	6.515415e-02	-1.786605e-01	3.673747e-01	5.089746e-01	2.409312e-01	-5.385734e-01	-5.932550e-01	-1.314414e-01	-1.738775e-01	-1.565035e-02	-3.031986e-02	-3.968234e-02	-2.366281e-01	-6.068238e-02	4.272626e-02	3.363208e-02	8.318033e-02	5.079739e-02	1.263069e-01	3.062697e-01	1.893007e-01	5.469467e-01	6.250587e-01	-8.588284e-02	-4.552874e-01	-4.482673e-01	-1.507274e-01	-4.752190e-01	2.368606e-02	-2.551063e-01	-2.503677e-01	-2.600463e-02	1.692002e-01	1.825141e-01	-5.467578e-03	1.938278e-01	-1.628249e-01	1.072158e-01	-3.139528e-02	2.782953e-02	9.518121e-02	9.633926e-02	1.487864e-01	1.217389e-01	2.107408e-01
3.871419e+00	4.962722e-01	6.752819e-02	7.268388e-01	5.710541e-01	6.183888e-01	8.933278e-02	-5.333235e-01	-3.198725e-01	-5.651673e-01	-5.690664e-01	-2.410809e-01	-3.231410e-01	-3.415301e-01	-4.113313e-01	-3.684866e-01	-6.711543e-01	-7.084806e-01	-2.639758e-01	-9.551224e-02	1.295872e-01	1.072888e+00	3.371347e-01	5.368824e-02	3.477862e-02	3.458263e-01	-1.484640e-01	-2.014622e-01	-1.634661e-01	-1.757634e-01	-1.471888e-01	3.159348e-03	-7.439347e-02	-8.813352e-02	-9.369608e-02	-2.431819e-01	-2.373644e-01	4.754144e-03	1.534715e-01	3.507053e-02	2.914252e-01	4.854927e-01	1.042529e+00	9.882934e-01	5.707889e-02	-2.311186e-01	-5.174344e-02	-1.707842e-01	-2.619274e-01	-2.252030e-01	-1.556985e-01	-1.278415e-01	-1.548143e-01	-2.638435e-01	-3.352025e-01	-3.488788e-01	-2.635480e-01	-7.378744e-02	1.181768e+00	5.776041e-03	1.592001e-01	1.052161e-01	-2.922780e-02	-1.195364e-01	-1.779494e-03	-1.015370e-01	-1.094769e-01	-1.140972e-01	-9.402716e-02	-6.505351e-02	-5.546395e-02	-6.940023e-02	-1.121342e-01	-1.493276e-01	-1.543085e-01	7.565873e-02	-3.613611e-01	3.370552e-01	1.264449e-01	2.400568e-01	3.099111e-01	4.850905e-03	-9.762249e-02	-6.862141e-02	2.436949e-02	-8.771207e-02	-1.855931e-01	-6.080791e-02	-1.035226e-02	9.352669e-03	1.761269e-01	-2.348563e-03	-1.495331e-01	-7.019740e-02	-6.688832e-03	9.477269e-01	8.926559e-01	1.229804e+00	1.970522e+00	1.794370e+00	1.889731e+00	4.595694e-01	-2.711946e-01	1.221514e+00	3.510364e-01	-1.061873e-01	-5.079811e-01	-7.575799e-01	-1.172783e+00	-1.378499e+00	-7.757058e-01	-1.337085e+00	-1.315669e+00	-2.023424e-01	7.051098e-01	7.936590e-02	-1.302061e-01	-1.003244e-01	-3.525438e-02	5.166141e-01	1.973379e-01	-1.671469e-01	1.103771e+00	1.702281e+00	3.560640e-01	4.101710e-01	-3.298945e-01	-4.063215e-01	-1.588970e+00	-7.780271e-01	-4.764714e-01	-5.216008e-01	6.372115e-01	-1.379689e-01	8.319190e-02	-1.102114e-02	6.986997e-01	-1.755485e-02	4.867009e-01	-1.044936e+00	-4.466674e-01	5.981744e-01	3.078217e-01	5.068502e-02	3.825466e-01	4.085211e-01	-2.008592e-01	-2.444122e-01	6.816950e-02	-2.862686e-01	-3.035861e-01	3.215893e-01	3.216492e-01	-4.761458e-01	4.499807e-02	-1.285066e-01	-8.058854e-02	-7.455680e-02	-1.153044e+00	-4.426304e-01	6.058644e-01	5.705511e-01	6.850087e-01	2.006317e-01	-2.124981e-01	1.113401e-01	6.540854e-02	4.883889e-02	-1.834757e-01	-8.028173e-02	9.024513e-02	-7.765997e-01	-9.466389e-01	-8.316459e-01	-1.313468e+00	-9.708745e-01	-8.684701e-01	-3.094735e-01	-4.370598e-01	6.039996e-02	3.987221e-01	3.680585e-01	2.000350e-01	8.982137e-01	4.319135e-01	1.495421e-01	2.999024e-01	-5.277460e-02	7.975260e-01	-4.706066e-02	6.595696e-02	4.275724e-01	2.735071e-01	1.287394e-01	1.224257e-01	-6.427085e-02	-3.701536e-01	6.948426e-02	-1.482003e-01	-3.153433e-01	2.294284e-01	-3.647794e-01	-4.106316e-01	-4.283669e-01	-3.010525e-01	-1.053907e+00	3.294167e-01	7.052065e-01	6.038250e-01	-1.232701e+00	-1.929057e+00	-1.459236e+00	-1.508598e+00	-1.570215e+00	-1.902228e+00	-1.178037e+00	-5.691004e-02	-5.522441e-01	-3.175370e-01	2.280894e-02	4.557164e-01	-3.665747e-01	-1.394311e+00	-1.371187e+00	1.261410e+00	3.011235e+00	2.873054e+00	-5.414385e-01	-1.599527e+00	-6.135431e-01	-9.168926e-01	-9.614084e-01	-6.608468e-01	-1.000993e+00	-2.103523e-01	2.127904e-01	-9.831261e-01	-1.294298e+00	2.564375e-01	4.171114e-01	2.548046e-01	-1.109473e+00	-1.233734e+00	8.936229e-01	3.320431e+00	3.768499e+00	-7.340942e-01	8.042866e-01	8.592309e-01	4.696038e-01	-3.815504e-01	-3.265960e-01	-4.616617e-01	6.162165e-01	-8.965217e-02	-3.149816e-01	-4.250768e-01	-1.834838e-01	-7.045794e-02	-7.981931e-01	3.630543e-01	1.565615e-01	1.594882e+00	-3.191706e-01	-1.054642e+00	1.174240e-01	-1.505832e+00	-4.541198e-01	-4.260036e-01	-1.975584e-01	-1.438861e-01	-3.359430e-01	5.487210e-01	7.945746e-01	-5.563918e-01	-1.891851e-01	-1.442262e-01	-4.233967e-03	5.298974e-01	2.614231e+00	3.093894e+00	6.661654e-02	-8.087833e-01	-1.533277e+00	2.410826e-01	-1.668414e+00	-9.137900e-01	-7.484440e-01	-5.509427e-01	-7.325738e-01	-3.780458e-01	-5.050883e-02	8.884870e-01	-3.235892e-01	-1.703048e-01	-1.306078e-01	-2.553358e-02	9.663317e-01	2.398086e+00	3.496657e+00	-1.032418e+00	-1.896451e+00	-1.824117e+00	-4.404552e-01	6.988332e-01	8.029955e-01	7.674908e-01	2.339885e-01	5.283541e-01	6.711458e-01	1.956807e+00	9.718822e-01	2.188289e-02	3.926951e-01	-1.097479e-01	-2.868997e-01	2.102461e-01	-1.187498e+00	-1.240058e+00	1.200629e-01	-3.327622e-01	-8.400860e-01	4.517437e-01
1.856762e-01	8.095582e-02	9.707910e-02	8.603636e-02	2.979662e-01	6.896642e-02	4.958089e-02	2.160605e-02	-6.106146e-05	1.428403e-04	3.192109e-05	-4.714803e-02	4.775435e-04	5.319017e-03	-1.894198e-02	-7.115912e-02	-4.492549e-02	1.337829e-06	0.000000e+00	0.000000e+00	0.000000e+00	0.000000e+00	0.000000e+00	-1.085176e-06	-5.144609e-07	-1.683707e-02	0.000000e+00	-2.459341e-06	-9.107060e-08	-8.599016e-02	5.601052e-09	4.956286e-07	3.888484e-02	-7.387487e-09	5.773426e-02	6.652524e-06	0.000000e+00	0.000000e+00	0.000000e+00	5.287559e-06	-8.916111e-09	0.000000e+00	-1.245205e-08	2.740167e-08	-4.036071e-06	-5.922741e-03	-7.043494e-02	1.134863e-03	-4.514700e-07	7.011411e-03	0.000000e+00	-1.526039e-09	0.000000e+00	0.000000e+00	0.000000e+00	0.000000e+00	1.252221e-07	-1.078159e-05	0.000000e+00	0.000000e+00	5.601052e-09	-9.218218e-09	-5.508479e-05	9.133889e-09	0.000000e+00	0.000000e+00	8.771697e-08	0.000000e+00	5.469426e-02	0.000000e+00	0.000000e+00	0.000000e+00	0.000000e+00	0.000000e+00	0.000000e+00	0.000000e+00	-3.603633e-07	-6.239709e-08	7.405263e-07	-7.642065e-02	-1.183471e-01	3.461848e-06	5.548284e-02	8.202103e-07	-1.543048e-02	-2.343705e-02	0.000000e+00	0.000000e+00	0.000000e+00	2.129816e-06	2.169922e-02	-6.311467e-05	-2.922578e-02	-9.349105e-03	-8.479838e-04	-6.835443e-03	-1.108180e-02	-2.968764e-03	-6.926183e-05	1.731045e-03	6.445608e-02	-2.203045e-03	-1.139562e-03	6.894663e-07	-2.113819e-07	4.043175e-06	-1.287414e-06	7.452755e-04	-6.129518e-02	-3.540230e-03	-2.692052e-03	-1.337083e-02	-1.031194e-02	-1.512996e-03	-4.853617e-03	4.902014e-02	3.854662e-04	6.650708e-02	1.660815e-02	3.676272e-06	0.000000e+00	0.000000e+00	0.000000e+00	0.000000e+00	-8.579185e-05	2.582084e-06	-8.015619e-02	4.150041e-07	-4.055218e-07	1.993705e-07	-2.320325e-06	3.873633e-02	-1.100840e-06	3.747570e-05	-1.832151e-03	-6.744706e-06	9.092259e-07	0.000000e+00	-3.441461e-07	0.000000e+00	0.000000e+00	4.895217e-06	4.107395e-03	-2.335920e-04	-7.026272e-02	-3.003254e-03	2.862878e-06	1.561113e-06	-1.988278e-05	-2.866796e-08	3.498823e-04	8.274581e-04	7.174433e-04	1.259824e-06	0.000000e+00	-5.674994e-09	0.000000e+00	0.000000e+00	1.238078e-03	-3.288769e-02	-1.799705e-02	-7.465750e-07	-1.228685e-01	-1.938574e-07	2.696262e-04	8.616893e-04	-6.192220e-03	7.943435e-05	5.394302e-04	-9.830050e-08	-1.846804e-02	0.000000e+00	-6.063690e-08	0.000000e+00	0.000000e+00	9.848424e-04	1.168860e-05	-2.165752e-06	7.594984e-07	-1.698770e-01	-4.930571e-02	-3.325116e-05	1.360375e-03	-1.186226e-06	5.115020e-05	3.418077e-02	-5.357119e-06	1.466363e-02	-3.274300e-04	-2.239577e-09	-9.719963e-07	-4.157948e-06	2.206405e-06	3.343074e-03	4.835484e-06	3.256340e-02	1.383306e-04	-1.248974e-07	6.773227e-03	-1.487655e-01	-5.475830e-05	-5.371592e-02	-5.123491e-03	5.500435e-03	4.166754e-02	6.163148e-08	-1.098434e-08	-5.890292e-06	-9.781491e-06	-8.216361e-04	4.277114e-02	7.047444e-03	6.760415e-03	2.950895e-04	7.271120e-02	-2.055454e-02	-3.530418e-02	-7.935302e-04	-6.588629e-03	-2.447342e-02	2.158505e-02	5.962922e-06	0.000000e+00	8.741064e-06	0.000000e+00	0.000000e+00	-1.194323e-08	3.631836e-08	4.625341e-08	3.381996e-04	9.334315e-07	-9.790213e-02	9.215532e-07	1.209536e-02	1.488231e-06	-2.558030e-04	-1.528755e-01	3.464913e-04	8.080561e-02	1.567780e-05	-3.473770e-02	0.000000e+00	-6.895371e-03	-2.225521e-02	-7.741497e-05	1.322595e-05	5.522558e-02	-5.025524e-02	-3.846802e-04	3.859708e-02	4.373220e-02	-2.203951e-05	-1.172420e-01	-7.912632e-02	-2.113840e-03	1.998095e-02	-1.520989e-04	-8.130213e-02	-3.162670e-06	0.000000e+00	-3.791828e-02	-7.547744e-03	-1.714023e-04	-1.148677e-03	1.849607e-02	1.077932e-04	7.043748e-02	6.597480e-02	1.361667e-02	1.023308e-02	-2.307151e-02	-1.140708e-02	-4.999799e-02	-2.742018e-04	1.030753e-07	0.000000e+00	-5.201237e-08	-3.073050e-02	-5.217523e-02	-1.072256e-05	-2.884056e-03	2.135460e-05	-5.499767e-02	-2.718864e-02	3.938823e-02	-8.402741e-02	5.922925e-02	9.259309e-02	-9.440605e-05
1.666974e-02	-2.190615e-06	0.000000e+00	1.009040e-06	1.677896e-06	-4.373176e-06	-1.165281e-04	-3.636239e-04	6.059320e-03	-5.045276e-04	-2.982228e-07	-9.225927e-06	6.893139e-03	-3.122278e-03	-3.144448e-05	6.682834e-07	-4.645175e-02	2.001840e-05	7.285931e-02	-1.886977e-03	4.447636e-07	0.000000e+00	4.061265e-08	-8.346822e-07	1.912617e-06	-6.926063e-05	4.389559e-04	-1.214338e-02	1.953694e-02	-4.607231e-03	-2.117933e-04	-2.754976e-02	8.425561e-02	-6.501852e-07	-1.183399e-02	-6.622244e-07	-2.391413e-01	-6.726271e-02	0.000000e+00	-1.204261e-01	0.000000e+00	-3.862309e-03	-3.426298e-02	3.142928e-05	-1.817731e-05	9.422032e-02	-3.098665e-02	-2.057877e-07	1.335096e-02	2.393359e-02	-8.011540e-04	-1.509780e-02	1.244893e-01	0.000000e+00	3.032449e-03	2.567285e-07	0.000000e+00	5.710080e-02	-8.061623e-07	-7.192616e-02	5.936779e-03	-1.466446e-06	-3.739475e-02	-1.408740e-07	0.000000e+00	-4.819459e-07	6.827662e-06	-1.517270e-03	-9.911550e-02	-3.682278e-06	1.597657e-02	1.078402e-06	-3.114831e-01	-4.218579e-08	0.000000e+00	-3.486125e-03	2.345222e-07	-5.378238e-02	-1.037266e-01	2.113791e-02	-3.761928e-05	-1.435916e-02	9.039092e-07	4.954811e-06	3.206232e-05	2.551128e-05	-2.322269e-01	-2.682260e-02	1.164143e-03	4.343743e-02	1.844476e-01	4.415056e-06	0.000000e+00	0.000000e+00	1.591852e-02	2.662385e-07	6.285919e-05	-2.322020e-06	-7.980403e-06	-2.322898e-06	-5.186190e-03	3.069637e-05	1.091396e-02	-2.083238e-02	6.227052e-02	-3.165447e-02	-5.205951e-02	-8.172848e-06	-5.694879e-05	-3.978249e-07	0.000000e+00	-1.173100e-03	0.000000e+00	-1.640612e-06	2.277146e-03	2.525141e-06	-9.045663e-08	2.664106e-06	2.799815e-04	1.459257e-06	-1.578641e-03	-3.791075e-03	6.201779e-05	8.150138e-06	-5.253112e-02	0.000000e+00	1.165456e-01	2.285860e-06	0.000000e+00	1.442816e-08	2.788927e-07	8.727511e-07	-4.971452e-02	0.000000e+00	2.286208e-07	-2.358857e-07	7.114583e-07	4.917807e-04	-1.265166e-01	-1.970114e-03	6.954131e-02	3.253393e-02	3.399641e-08	-5.834738e-07	2.958035e-01	-1.123651e-04	0.000000e+00	0.000000e+00	1.451535e-02	2.159059e-01	2.822026e-02	-2.065878e-03	2.363435e-06	-5.340952e-02	-2.702698e-02	-6.944166e-06	-2.048791e-05	-3.352945e-05	3.048497e-02	1.550473e-05	-2.283121e-03	-1.820596e-01	1.691030e-01	9.616787e-08	0.000000e+00	0.000000e+00	0.000000e+00	0.000000e+00	3.208220e-02	-5.968111e-02	0.000000e+00	-1.437128e-06	3.659649e-04	-2.005210e-01	-9.894428e-02	8.292650e-02	-9.017027e-08	2.156378e-02	1.237763e-02	-5.886252e-02	1.136675e-01	-3.331611e-08	0.000000e+00	9.252662e-03	0.000000e+00	0.000000e+00	-1.045355e-01	-1.639386e-06	-1.189768e-01	3.248829e-08	2.408377e-05	-1.353724e-05	1.717114e-03	2.161065e-04	-1.385244e-03	9.615881e-08	-8.592626e-07	3.901973e-08	-6.001876e-03	-4.443224e-09	0.000000e+00	2.287921e-08	0.000000e+00	-4.077835e-07	-6.326776e-02	9.927595e-08	-1.431196e-05	-9.234629e-06	3.971700e-08	-3.951573e-06	1.921044e-02	1.144883e-02	1.849543e-07	9.352813e-07	1.785261e-06	-3.908015e-02	-3.049061e-01	0.000000e+00	0.000000e+00	0.000000e+00	0.000000e+00	-1.070572e-08	-2.201975e-05	1.683597e-06	9.032972e-08	3.798168e-13	3.858586e-05	2.277051e-07	1.798216e-07	-2.057646e-04	9.182340e-09	1.110639e-03	3.315027e-04	6.642560e-04	-2.772404e-02	0.000000e+00	0.000000e+00	-1.134146e-06	0.000000e+00	0.000000e+00	1.804774e-02	-5.367510e-04	3.705310e-03	-5.480245e-06	-4.270982e-02	5.841924e-07	-2.195095e-02	2.693438e-04	-8.869064e-03	5.658352e-05	1.543177e-02	-9.975602e-07	-6.729867e-02	1.981644e-07	0.000000e+00	-7.337324e-07	0.000000e+00	0.000000e+00	-1.660687e-07	2.877038e-02	1.159154e-06	3.194976e-02	2.663586e-02	-1.163815e-07	-1.111023e-01	-7.210401e-02	1.013962e-03	7.924601e-02	3.924975e-02	5.136541e-06	5.859373e-03	-3.135790e-06	0.000000e+00	2.152348e-08	0.000000e+00	0.000000e+00	0.000000e+00	-1.015320e-01	2.318556e-03	1.850234e-03	-4.326393e-02	4.811360e-05	4.911710e-04	2.064081e-03	-1.682101e-05	-1.589884e-06	-5.157626e-08	-1.723681e-05	-2.737020e-01	5.601052e-09	0.000000e+00	-1.643355e-05	0.000000e+00	5.089851e-06	-2.211122e-02	-1.143437e-04	-1.286850e-06	-6.982424e-08	2.348782e-06	1.660685e-07	1.078449e-03	1.077241e-01	-9.685972e-08	-1.342255e-07	2.175092e-07	2.752232e-06	-2.189385e-01	-9.823645e-07	0.000000e+00	0.000000e+00	-4.205724e-09	1.146770e-01	-1.429718e-02	5.621233e-05	0.000000e+00	5.779235e-05	6.631394e-02	-3.510521e-05	6.472410e-02	1.891510e-02	-1.970499e-01	-3.926448e-02	-5.209705e-08	-1.415997e-04	2.297631e-01	8.865789e-02	0.000000e+00	7.542546e-02	-9.598223e-07	-9.937160e-04	9.406974e-02	-5.568292e-08	7.993946e-08	0.000000e+00	-2.550324e-04	-1.138334e-06	-1.199275e-03	3.245580e-04	-5.710966e-02	-1.064920e-06	-1.776394e-05	-1.220145e-06
-2.799507e-01	-1.863539e-01	-3.449959e-02	-6.833295e-02	-3.628537e-06	-1.066266e-01	-2.031704e-02	7.896151e-02	9.535930e-02	-9.526311e-03	5.082188e-02	2.681643e-02	3.490616e-02	1.187114e-01	4.104138e-03	-9.616051e-03	4.033400e-02	2.072746e-03	2.287363e-02	-2.334193e-02	-6.158451e-02	3.898064e-05	-7.388092e-06	2.020542e-04	6.768561e-05	7.693013e-02	6.881309e-07	2.201505e-04	-6.172724e-02	1.052234e-02	3.419218e-03	9.077452e-03	-3.149295e-03	-3.850406e-03	3.363720e-04	1.396565e-05	-7.114451e-03	2.575183e-04	-1.663631e-03	9.118483e-03	5.903387e-02	1.784708e-06	2.704964e-06	2.479881e-02	7.012384e-02	2.187500e-04	-4.832390e-02	2.720107e-04	-1.060164e-02	5.148290e-03	3.263233e-03	-1.325254e-03	-1.064719e-03	-4.007516e-03	-4.086691e-03	-2.287637e-04	-1.269831e-03	-6.118223e-03	2.171832e-04	2.328259e-02	-4.132329e-05	-6.855672e-07	-4.563716e-03	3.213440e-02	3.366762e-08	-4.001088e-02	2.917224e-03	-5.073961e-05	5.443545e-02	5.899807e-02	-3.938441e-03	-3.855788e-03	4.458663e-03	-3.536907e-03	4.111320e-05	6.325534e-02	-1.052086e-02	6.027270e-04	1.081708e-04	3.094686e-06	1.436531e-07	1.550118e-05	-1.041542e-01	-1.773704e-02	-1.059440e-02	6.249539e-03	2.738952e-04	9.407781e-05	4.938795e-02	-1.144989e-03	1.091164e-02	4.568183e-03	-4.208969e-02	-8.928019e-03	8.152084e-03	-3.048867e-02	-2.559704e-03	-7.059617e-02	7.287303e-06	-1.589152e-06	-4.493244e-02	9.620140e-04	1.135023e-01	-3.598201e-03	6.193472e-02	5.385331e-04	3.245769e-02	-3.698717e-05	-2.835157e-03	-2.673442e-03	2.879468e-02	-1.506622e-02	-2.106938e-02	3.104236e-02	2.428692e-03	-2.456450e-02	4.841078e-08	6.864774e-05	7.379196e-06	1.155276e-04	3.660128e-05	-2.179930e-03	1.877615e-04	2.157133e-03	-3.197902e-07	-1.603308e-01	-2.484868e-02	-1.349422e-03	1.768032e-05	1.279712e-01	3.887715e-05	-2.756168e-06	4.953272e-07	8.873232e-02	1.786158e-05	4.021958e-06	1.587138e-01	1.950479e-08	-2.721402e-04	-1.513726e-01	-2.121562e-03	2.003070e-04	-3.379825e-02	-1.650609e-02	2.394988e-09	-7.711223e-03	-5.362719e-04	4.009444e-02	-6.895134e-04	5.608633e-05	-4.508141e-03	-4.032676e-06	2.365337e-02	-1.676413e-03	0.000000e+00	-3.022436e-02	-1.554223e-01	-6.747995e-02	-2.345618e-03	-3.140251e-07	2.658774e-04	3.394430e-03	-3.098953e-07	6.323323e-06	-6.123534e-07	-1.641189e-03	1.427938e-03	1.388962e-01	-5.350728e-03	1.269285e-01	3.048456e-04	4.186758e-02	1.024766e-04	-2.872853e-01	9.999886e-07	3.890181e-05	-5.765996e-02	5.570178e-08	-1.672531e-02	1.606190e-02	9.823942e-06	-1.000402e-06	-2.016563e-07	-7.921942e-03	-4.846075e-06	4.987730e-03	-1.119286e-03	-8.425674e-06	6.054260e-05	1.966759e-05	4.147421e-02	1.602280e-02	1.837665e-08	-9.668808e-07	-3.053945e-06	3.300742e-05	-1.453266e-01	-1.950943e-03	3.673820e-05	-9.379944e-02	-2.125893e-02	-2.156302e-01	1.692197e-08	2.508578e-05	4.367529e-06	-5.677846e-03	2.001551e-01	2.190334e-05	-3.318116e-03	1.406707e-01	1.333900e-05	-1.733181e-01	2.988355e-05	-4.132340e-07	3.311513e-02	2.317618e-08	-7.792514e-02	1.960440e-04	-1.272850e-03	-3.024989e-03	-1.603306e-01	-1.851836e-01	-1.931052e-06	7.215742e-02	-1.111825e-02	-1.008097e-06	6.204029e-05	-2.942385e-02	2.290018e-01	-9.121986e-04	-6.104889e-03	-1.215123e-01	-6.327185e-02	1.309623e-05	-1.433173e-01	1.528924e-08	5.231291e-05	-3.461406e-02	-1.061484e-01	2.618447e-08	-3.802199e-02	-3.220729e-02	1.641843e-02	-1.299250e-02	1.134911e-03	6.641103e-03	-8.209626e-04	1.120420e-01	1.060568e-04	-8.234238e-02	-3.540809e-09	6.066678e-05	2.941863e-03	-1.834746e-02	-8.752820e-02	6.140939e-02	2.017849e-07	0.000000e+00	-2.268334e-01	-3.889829e-02	-5.458314e-04	7.254864e-06	-5.874879e-02	-7.137445e-07	-4.405255e-04	-6.137338e-02	1.806136e-01	4.064941e-02	1.096668e-04	3.480288e-06	-9.481059e-02	2.610415e-02	-2.429374e-02	-2.099225e-04	-1.752213e-03	9.694550e-06	9.043773e-04	-7.435193e-06	-5.700447e-02	-4.086347e-04	-9.166519e-02	-5.363322e-02	2.132067e-04	3.790522e-02	-1.839180e-01	6.655354e-02	8.534335e-05	2.657640e-07	9.147273e-04	-3.825136e-07	7.548818e-02	6.240760e-06	-1.329983e-06	8.122383e-05	1.614417e-04	-5.083752e-04	-2.088480e-01	-1.077365e-01	-3.718122e-03	-1.462493e-03	-4.303873e-03	-7.695162e-02	6.133093e-04	-3.865470e-02	1.009789e-01	-7.662231e-02	-3.186462e-07	1.723766e-04	7.942841e-07	1.353885e-04	-1.777133e-01	0.000000e+00	1.706295e-03	-1.386664e-04	1.122488e-03	-3.318730e-07	-1.332360e-06	-3.780152e-04	-1.001668e-01	-1.080295e-06	1.041301e-05	3.537685e-06	-3.316453e-04	1.155974e-01	1.049298e-04	1.074690e-06	2.061048e-05	-2.017906e-07	5.011456e-03	-1.516791e-03	-7.122255e-05	-3.136990e-05	-1.431090e-03	-2.172036e-08	2.372846e-02	-2.748038e-06	-1.744222e-03	-9.053705e-04	-1.284111e-03	4.659075e-07	-4.462115e-02	-1.126035e-01	2.352034e-03	3.141896e-04	4.344487e-07	3.222827e-05	7.028548e-05	1.390412e-02	4.592751e-02	-9.080433e-02	1.023308e-04	2.035985e-03	-2.184195e-02	-1.760126e-01	-1.775597e-07	-1.186037e-03	-1.220327e-03	-1.853054e-05	3.642685e-07	6.434287e-05	-4.742178e-02
1.768011e+00	-1.607009e-01	-3.226626e-01	-1.348563e-01	-2.837282e-01	-8.288514e-02	-2.049524e-02	-9.789186e-01	0.000000e+00	0.000000e+00	0.000000e+00	0.000000e+00	0.000000e+00	4.627396e-06	0.000000e+00	0.000000e+00	-2.217192e-01	-1.098117e-01	3.631216e-01	-2.374281e-03	7.748980e-03	-2.706866e-01	1.878609e-01	-2.878231e-01	0.000000e+00	0.000000e+00	8.058720e-07	0.000000e+00	0.000000e+00	-5.714943e-05	0.000000e+00	0.000000e+00	-2.571270e-01	3.651581e-01	5.480808e-02	-9.767532e-05	3.263486e-03	2.410724e-02	-2.964510e-01	-6.031436e-01	0.000000e+00	0.000000e+00	0.000000e+00	0.000000e+00	0.000000e+00	-8.741439e-02	0.000000e+00	0.000000e+00	-1.498629e-01	-2.367002e-02	-2.039366e-02	9.237813e-02	3.024791e-01	2.708566e-01	-4.249162e-01	-7.596962e-01	0.000000e+00	0.000000e+00	0.000000e+00	0.000000e+00	0.000000e+00	0.000000e+00	0.000000e+00	0.000000e+00	-2.300319e-01	-2.761574e-03	-3.114021e-03	2.806995e-01	6.975897e-02	2.942149e-01	-4.478679e-01	-6.110713e-01	0.000000e+00	0.000000e+00	0.000000e+00	0.000000e+00	0.000000e+00	-7.480001e-02	0.000000e+00	0.000000e+00	-1.596079e-01	-1.833998e-01	-4.847498e-02	2.689702e-01	2.938622e-01	3.135694e-01	-2.943567e-01	-9.344714e-01	0.000000e+00	0.000000e+00	0.000000e+00	0.000000e+00	0.000000e+00	0.000000e+00	0.000000e+00	0.000000e+00	6.711384e-02	6.210288e-01	6.015021e-06	-8.420448e-02	-5.311698e-02	1.968255e-02	-5.502538e-01	-1.918598e-01	0.000000e+00	0.000000e+00	0.000000e+00	0.000000e+00	0.000000e+00	-8.976026e-09	0.000000e+00	0.000000e+00	-4.433753e-01	2.840071e-01	6.869141e-02	2.356186e-02	4.195881e-02	-2.504713e-01	-2.650396e-01	-4.772168e-01	0.000000e+00	0.000000e+00	0.000000e+00	0.000000e+00	0.000000e+00	0.000000e+00	0.000000e+00	0.000000e+00	-5.256204e-02	-1.558266e-01	-5.605424e-02	2.509098e-01	5.463791e-02	2.670832e-01	-3.115733e-01	-4.353906e-01	0.000000e+00	0.000000e+00	0.000000e+00	0.000000e+00	0.000000e+00	-3.578382e-07	0.000000e+00	0.000000e+00	4.731691e-01	1.303233e-03	-2.238375e-01	-1.398937e-05	-1.145439e-01	1.603334e-01	1.818678e-02	2.953039e-03	1.515400e-07	2.361116e-06	0.000000e+00	0.000000e+00	0.000000e+00	4.613127e-07	0.000000e+00	0.000000e+00	-4.312655e-02	2.199122e-06	-5.413410e-03	2.519299e-01	1.493554e-06	-7.704416e-07	-4.651672e-01	-1.076697e-02	1.038940e-01	0.000000e+00	0.000000e+00	0.000000e+00	0.000000e+00	0.000000e+00	1.019175e-06	1.614291e-04	2.682690e-01	-3.859621e-02	9.458908e-02	-1.067775e-01	-2.713202e-03	7.085328e-04	-8.384992e-02	-7.993112e-06	4.977410e-07	0.000000e+00	0.000000e+00	0.000000e+00	0.000000e+00	5.032874e-02	0.000000e+00	0.000000e+00	-2.173912e-02	4.764617e-03	-1.155003e-05	-4.571595e-01	1.080245e-07	-1.292300e-05	3.404248e-01	1.168707e-01	0.000000e+00	5.346982e-02	0.000000e+00	0.000000e+00	0.000000e+00	0.000000e+00	0.000000e+00	0.000000e+00	-6.819902e-02	1.243784e-01	1.106697e-01	-2.335460e-02	-2.988519e-02	-2.485873e-01	-2.040576e-03	3.051274e-01	0.000000e+00	0.000000e+00	0.000000e+00	0.000000e+00	0.000000e+00	0.000000e+00	-1.106770e-09	0.000000e+00	-3.167947e-01	9.149202e-03	-2.406206e-01	-2.046181e-01	-1.705903e-01	-2.243135e-01	4.489879e-01	7.768981e-01	0.000000e+00	0.000000e+00	0.000000e+00	0.000000e+00	0.000000e+00	1.367850e-01	6.689990e-01	0.000000e+00	2.739590e-01	2.298373e-01	1.500856e-01	-3.856890e-01	-3.843506e-01	-6.530300e-01	3.721896e-01	7.913500e-02	0.000000e+00	0.000000e+00	0.000000e+00	0.000000e+00	0.000000e+00	9.904119e-02	-1.345754e-07	0.000000e+00	-5.402354e-01	-2.322151e-01	-7.706762e-02	-2.523859e-02	1.371380e-06	-8.112083e-02	5.690242e-01	8.578895e-01	0.000000e+00	0.000000e+00	0.000000e+00	4.616421e-06	0.000000e+00	2.323743e-07	-4.772650e-08	0.000000e+00	-4.049547e-01	-2.125312e-01	-1.565835e-04	-1.178966e-03	-1.157116e-01	-4.831050e-02	3.233761e-01	1.059480e+00	0.000000e+00	0.000000e+00	0.000000e+00	3.493719e-06	5.283095e-02	0.000000e+00	0.000000e+00	0.000000e+00	9.368886e-02	-6.821667e-02	2.048418e-03	-4.136884e-01	-2.544960e-01	-1.484925e-01	8.153458e-01	4.451356e-01	0.000000e+00	0.000000e+00	0.000000e+00	0.000000e+00	0.000000e+00	-4.864023e-05	0.000000e+00	0.000000e+00
-2.259387e-01	-1.030190e-01	9.503479e-04	6.117086e-04	-5.026100e-02	9.916387e-03	2.022699e-03	1.073086e-02	3.223528e-02	5.203941e-03	5.122417e-03	2.029417e-02	9.794167e-03	5.170745e-02	2.865905e-03	3.053395e-02	1.280474e-02	8.851936e-02	1.189736e-02	-3.660928e-03	-3.689254e-04	1.646979e-01	1.607407e-02	-4.569984e-06	1.223562e-03	1.278604e-06	-1.323630e-02	2.824325e-04	-5.676878e-06	-1.904455e-05	-8.739647e-02	3.382679e-05	1.943442e-02	1.334423e-04	7.139186e-04	8.409413e-06	7.147900e-06	5.509856e-05	2.979854e-02	9.102088e-06	7.991045e-04	-1.018181e-05	8.572146e-02	1.013173e-01	-5.890731e-05	-6.862383e-02	-9.425529e-02	8.613110e-08	5.154826e-06	1.573191e-02	-4.505210e-07	1.356358e-02	-9.882336e-07	-2.546396e-03	4.558309e-07	-2.453580e-02	-6.972849e-03	2.819234e-02	2.011229e-02	-7.856617e-03	1.331043e-01	4.050013e-03	1.797073e-04	8.221863e-05	-5.924663e-02	4.873321e-05	-1.097649e-02	-1.082908e-04	-6.913490e-02	-2.407510e-02	3.728910e-04	2.143415e-02	-2.770208e-03	9.950216e-08	-1.434892e-04	-8.677082e-06	5.384012e-02	-4.776977e-03	6.196200e-02	7.802190e-06	-4.474933e-04	1.145536e-01	-2.909481e-06	-8.558996e-02	-1.475123e-02	-7.475286e-06	-8.893971e-05	8.182844e-02	-5.901736e-03	1.738643e-02	2.106764e-02	-3.387053e-02	-1.448294e-05	-1.250658e-02	-8.420106e-02	-3.072417e-03	2.983741e-02	-2.591154e-02	-2.195378e-02	-3.733285e-02	-2.424258e-05	9.185180e-05	-2.497401e-02	4.521214e-03	9.637699e-05	-9.169064e-02	-3.518447e-06	-2.721098e-06	3.416759e-02	3.139649e-02	9.499429e-04	1.671840e-06	1.226140e-02	1.577228e-04	9.324480e-05	-3.777985e-06	-1.294376e-01	-2.177152e-05	-1.184454e-06	-5.773851e-02	6.890978e-06	1.355051e-04	3.494013e-04	-1.256869e-06	1.234677e-03	-2.016505e-05	-7.429093e-02	-1.388033e-05	7.023097e-02	-3.714865e-02	3.063029e-04	9.419757e-04	1.281058e-04	3.100731e-02	-1.055215e-03	4.167735e-05	-1.499286e-03	-5.380193e-02	-8.868983e-03	-7.089290e-03	5.303292e-04	-3.219171e-03	-3.057164e-02	-2.603272e-02	3.255740e-06	1.780341e-06	-2.309167e-02	1.593211e-01	1.629950e-01	2.711951e-03	2.863142e-04	-2.270377e-06	-2.586894e-03	-1.854132e-08	-2.094919e-01	-3.552932e-07	-8.912549e-04	-1.403052e-01	-2.494817e-04	8.620128e-04	2.112578e-03	1.303125e-01	1.159856e-03	-8.132761e-06	1.426588e-01	-1.518492e-06	1.095264e-03	2.459354e-04	-2.677356e-02	2.545141e-02	2.384994e-04	-1.646257e-04	-1.205878e-04	4.872764e-06	-1.156158e-05	-1.105074e-06	2.167928e-06	-6.592927e-06	1.323838e-07	4.422639e-05	2.664679e-03	5.748597e-02	1.550315e-05	0.000000e+00	-4.380033e-02	1.444688e-05	3.267257e-02	9.845858e-05	-1.388982e-04	3.021907e-02	1.124405e-04	4.034106e-05	0.000000e+00	-8.809529e-03	2.491202e-05	-6.578369e-04	-2.337558e-03	1.463168e-01	-1.267404e-01	1.299851e-04	-3.517833e-06	-2.218299e-07	1.909909e-08	-3.690536e-05	-9.691485e-03	-7.715138e-03	0.000000e+00	2.395725e-07	4.454490e-03	-1.253851e-03	-1.338443e-06	1.047603e-05	-1.558585e-08	8.909433e-05	-4.104260e-07	-1.027399e-01	7.925480e-02	2.010722e-03	-7.627826e-02	5.046703e-06	-4.758119e-02	-1.650934e-07	-2.205093e-03	7.540170e-02	9.635412e-02	-1.173770e-02	-1.290951e-03	1.508322e-02	1.028394e-05	-8.094878e-06	-6.231042e-04	7.524354e-02	-1.067389e-01	-6.236394e-06	-8.273672e-06	1.532042e-04	1.606143e-07	-7.603764e-07	1.990693e-03	1.157645e-06	1.949487e-08	-2.115926e-02	-1.954263e-02	2.926374e-04	6.142919e-07	3.565268e-04	1.568481e-06	1.536778e-02	2.950034e-06	-1.447839e-01	-3.692895e-06	1.807750e-03	-9.961040e-02	-1.740810e-02	1.181804e-02	7.468623e-07	-2.191089e-03	-2.557207e-03	1.941376e-01	-1.162561e-01	2.185852e-06	-6.492363e-03	1.539071e-04	-8.021981e-02	7.885255e-03	-6.345061e-02	1.104325e-01	1.444337e-01	6.366230e-02	1.090780e-06	-4.052178e-08	4.133171e-04	6.131376e-02	4.548240e-04	-2.070687e-03	-1.350379e-05	-1.105698e-04	2.278821e-07	-9.996522e-03	-1.439361e-01	-7.897994e-02	2.498034e-04	1.589275e-03	-7.125725e-02	-1.676516e-05	1.689841e-03	-9.457086e-02	4.713372e-05	-1.200014e-02	6.400757e-05	-7.744441e-02	2.387879e-06	3.898016e-03	2.920028e-03	3.447023e-04	9.123688e-07	2.187979e-08	2.334791e-05	1.256643e-03	-7.826128e-03	-1.421169e-03	-7.218407e-03	-3.860290e-03	2.018586e-04	2.454934e-02	6.343075e-02	-8.040151e-03	-6.226286e-06	-9.126566e-06	4.294507e-04	-5.870093e-04	2.395300e-03	-5.714135e-06	1.334441e-04	1.681529e-01	-6.698253e-07	4.447381e-04	-5.673694e-02	0.000000e+00	-8.862798e-02	-4.406137e-02	-7.077402e-02	3.990413e-04	7.048829e-02	3.481389e-08	-3.186148e-04	1.495606e-07	2.725510e-05	-1.940712e-05	1.942534e-05	1.109802e-02	1.931009e-06	5.820447e-06	1.785631e-06	-1.182918e-06	4.716969e-03	-1.005044e-01	-4.937394e-04	-2.009663e-03	-6.377072e-02	-4.474542e-02	2.583813e-05	-4.387234e-04	-4.840120e-05	-3.923617e-03	-6.726933e-02	4.637580e-05	2.662879e-04	5.158762e-05	-2.002967e-03	2.167837e-04	1.106128e-06	5.393990e-04	-1.802895e-01	2.082659e-01	-1.507280e-03	-1.816319e-05	2.053601e-04	7.718068e-03	-1.453525e-02	8.752239e-05
-6.141098e-01	-9.091870e-07	-3.929962e-06	3.193045e-07	-1.059688e-02	-1.327942e-04	2.350786e-06	-3.973905e-02	-1.324223e-02	4.916343e-07	1.664253e-06	1.654873e-02	2.276617e-03	8.186784e-02	5.977416e-02	-6.112784e-04	1.074393e-01	7.843914e-02	-2.268009e-05	-8.329663e-02	0.000000e+00	5.482313e-08	-2.465980e-03	-3.880868e-02	-1.388778e-01	6.698857e-06	-6.667905e-05	-2.063227e-05	7.805998e-08	1.206784e-01	0.000000e+00	-9.451999e-05	2.426495e-02	1.414279e-02	-6.185597e-05	3.161617e-04	-1.741695e-03	-1.294457e-07	-5.880361e-02	-2.809630e-02	-7.137933e-02	6.526973e-06	-5.707455e-02	8.998224e-02	-2.556233e-08	-1.904594e-03	1.860341e-06	4.390534e-07	0.000000e+00	2.649207e-02	-1.320592e-06	4.850689e-02	-5.832593e-03	3.711652e-02	1.366102e-02	6.591647e-05	-8.003539e-03	-1.452339e-01	8.492326e-05	1.219171e-08	-1.685524e-06	-2.553996e-05	1.496513e-01	3.158270e-05	-7.476751e-02	-2.172627e-05	2.843882e-06	4.381146e-05	2.407566e-02	7.120975e-05	-2.444150e-06	-2.952458e-03	1.131387e-02	8.948490e-03	-1.996667e-03	8.714540e-08	-1.313331e-01	-9.966159e-06	-1.199754e-01	0.000000e+00	-1.563721e-01	0.000000e+00	3.200334e-07	-1.097408e-01	1.389452e-06	1.442640e-07	1.615287e-02	4.870835e-05	-8.889747e-03	3.512772e-06	-5.615254e-05	6.926228e-02	2.536650e-02	2.516039e-03	-9.211950e-07	-4.502687e-02	0.000000e+00	0.000000e+00	0.000000e+00	-8.192298e-07	-2.722383e-02	2.062931e-02	-3.109293e-02	1.919266e-07	-1.990800e-05	-1.106114e-03	1.019847e-01	1.734789e-03	4.300895e-02	4.243457e-02	1.776482e-04	3.157625e-07	-1.670961e-03	-1.228613e-02	-5.495593e-05	-2.287028e-01	-3.928117e-08	0.000000e+00	3.786038e-05	1.104141e-01	7.562275e-07	-1.406961e-02	1.022434e-05	4.759913e-02	1.462601e-02	2.971579e-02	-2.330725e-06	5.983396e-02	-4.748886e-06	0.000000e+00	-1.114255e-01	7.706238e-06	-9.563907e-02	1.398311e-01	3.900667e-03	5.361276e-02	0.000000e+00	7.008847e-02	-4.389909e-02	-5.700478e-02	1.105613e-01	-1.801361e-07	3.986784e-02	8.071902e-07	3.845543e-08	-5.933891e-03	-4.724513e-03	-1.294744e-02	-7.249653e-02	-1.017502e-01	2.095252e-05	-6.790715e-02	-2.197283e-02	-6.163095e-08	3.057645e-07	0.000000e+00	0.000000e+00	-4.325505e-09	-7.388712e-08	-2.936165e-02	1.432946e-07	-6.048234e-04	-8.961089e-03	-3.436089e-02	7.715716e-02	4.496953e-07	2.289526e-05	5.611394e-02	5.860361e-02	-1.447739e-03	7.313176e-08	1.001776e-02	-4.459013e-05	-1.424504e-06	0.000000e+00	0.000000e+00	9.846389e-09	-1.676150e-07	1.347942e-07	-1.233630e-01	1.227441e-05	-1.284037e-01	4.649501e-07	7.833400e-09	-4.449871e-02	1.651905e-02	1.358173e-05	-4.651332e-06	1.196715e-07	5.798052e-04	2.370802e-01	1.766122e-01	-9.776856e-07	0.000000e+00	2.109222e-02	-4.429967e-06	-2.070348e-02	1.129993e-05	-1.122919e-02	-3.405760e-02	-6.727422e-06	-8.742466e-02	5.741610e-08	-2.863723e-07	4.045676e-03	-8.917301e-02	-5.818659e-08	-1.424397e-06	1.152040e-07	3.392379e-01	1.113366e-01	9.949287e-08	0.000000e+00	-4.848007e-02	0.000000e+00	2.588229e-06	1.853705e-05	-1.202761e-02	-7.320882e-08	-1.004003e-02	-7.908323e-03	7.057782e-02	-4.880267e-04	-1.463489e-06	-2.535080e-03	-5.238226e-02	0.000000e+00	4.207740e-08	4.195040e-01	-1.081444e-02	0.000000e+00	0.000000e+00	-1.256245e-08	-9.693297e-08	-3.663181e-06	1.110069e-04	-1.604880e-06	6.408680e-07	-2.668037e-01	-5.548600e-02	-1.619898e-05	-1.192829e-07	1.795817e-04	-9.300119e-10	-5.402573e-02	-8.635248e-02	3.328743e-03	1.585120e-01	-3.337582e-06	0.000000e+00	1.642710e-08	6.600589e-03	3.701056e-08	0.000000e+00	1.710780e-01	1.665000e-01	-5.375370e-08	-2.297813e-03	-2.568751e-01	-2.129978e-03	-2.480583e-01	-6.662065e-06	-2.255243e-08	-1.572787e-01	-2.954045e-02	3.288188e-03	4.123166e-01	-5.872166e-08	1.822816e-08	0.000000e+00	2.121862e-02	0.000000e+00	-1.470373e-07	2.922337e-01	1.515266e-02	-7.292808e-06	-1.013195e-07	-3.580189e-01	-3.628720e-08	2.079199e-04	2.818947e-03	-2.880330e-01	-2.905394e-01	-3.088341e-01	5.821101e-02	5.833365e-02	-2.368323e-06	3.467898e-06	0.000000e+00	1.217315e-01	-5.960935e-07	2.330419e-07	1.085358e-01	-2.182381e-06	-7.537550e-02	4.031610e-08	-1.847760e-03	4.251007e-05	-9.868300e-03	8.604816e-05	-1.205276e-01	-3.582871e-02	-2.688098e-03	2.336369e-02	3.675692e-01	-2.116711e-07	3.103508e-07	0.000000e+00	8.511621e-10	-9.075521e-04	-1.099299e-01	1.439435e-01	-1.290795e-07	1.605614e-07	-8.197150e-08	-5.321969e-03	-1.741869e-01	-3.652059e-01	-2.136887e-01	-1.183034e-02	-9.161231e-03	5.902532e-02	2.723057e-02	5.028975e-01	2.161139e-06	0.000000e+00	0.000000e+00	5.464857e-02	9.154122e-07	-1.217441e-01	5.212945e-02	-1.034757e-02	-1.764197e-03	-4.748039e-06	-1.905093e-01	-7.749951e-07	-7.712661e-02	-2.840938e-01	5.146674e-02	-3.411051e-08	-3.815705e-06	9.583258e-08	-2.333092e-03	1.593237e-08	-4.070407e-06	0.000000e+00	1.715678e-02	-8.708674e-05	-3.746597e-02	7.057055e-02	5.359691e-08	1.752660e-06	-7.289546e-06	-3.112623e-02	-7.000657e-05	1.937606e-05	5.443793e-05	-3.614153e-06	-3.378271e-03	7.558709e-03	-2.229130e-06
-1.161182e-01	2.933225e-02	6.790427e-05	2.574224e-02	5.298273e-04	4.929971e-02	5.088406e-03	5.040227e-02	5.793491e-03	1.110757e-03	3.514468e-03	5.089403e-04	1.259837e-01	-3.290698e-03	7.980064e-03	1.212753e-03	1.452048e-04	1.960090e-02	7.529856e-03	1.981612e-02	-2.075248e-03	4.028979e-03	8.098810e-02	1.464361e-04	4.759837e-05	3.747355e-04	-2.649973e-03	6.246279e-04	1.290864e-03	-1.113225e-01	-6.252176e-02	-4.571759e-04	-1.987122e-06	-2.009084e-04	-6.236992e-03	-2.858229e-06	-4.415963e-05	-1.415850e-03	7.678874e-02	1.512765e-02	1.326985e-05	3.553768e-05	1.337789e-06	-6.172354e-03	1.034172e-05	-8.266724e-02	-9.743904e-02	-1.445633e-02	3.278168e-05	-3.076920e-02	-2.624646e-03	2.323342e-04	-4.145274e-06	3.193240e-03	2.503885e-07	-7.309479e-06	1.898167e-05	3.417945e-02	-4.452778e-02	-5.391212e-08	-6.172489e-03	8.110098e-02	-3.717368e-02	9.411480e-05	1.855264e-04	-2.332862e-02	1.645048e-03	9.123172e-06	4.851630e-03	2.892925e-03	1.866780e-07	2.626732e-03	3.551068e-03	-2.190024e-06	-2.844200e-04	6.286843e-04	5.985622e-02	-1.080464e-04	1.606181e-03	2.156109e-04	8.774959e-05	-1.282893e-02	2.719615e-04	7.963739e-08	-4.849325e-02	-3.919523e-03	5.386518e-07	-4.678654e-02	-2.008709e-02	-6.543421e-05	1.769181e-04	1.639047e-04	-2.060403e-03	-2.965808e-04	-2.153402e-02	6.669089e-04	4.931731e-02	8.257286e-08	-3.631166e-02	3.660316e-02	-4.000733e-02	4.756268e-02	1.088608e-02	-4.726549e-02	8.929178e-04	-6.680906e-02	-1.782893e-03	2.728902e-04	8.022987e-04	3.141207e-02	-3.000582e-02	-3.858527e-06	-4.704906e-06	2.368045e-05	8.765882e-03	3.616849e-05	4.247818e-07	-1.072564e-05	-3.138515e-07	1.048841e-04	-3.444103e-07	-2.362067e-05	-7.892652e-05	-1.302992e-02	-2.888464e-02	-8.987119e-05	6.824868e-05	3.296038e-02	5.006166e-03	-4.579572e-03	-5.308680e-06	7.698341e-03	-1.037816e-05	2.273934e-05	-2.388595e-04	1.583536e-09	-1.545403e-03	-4.013173e-03	-1.115387e-02	-6.791275e-04	-5.974570e-02	-2.388134e-01	1.225759e-03	2.214053e-03	3.315733e-02	-3.524338e-02	2.475866e-02	3.076460e-03	-2.017878e-01	6.040955e-03	2.476558e-02	8.716858e-05	-8.868260e-04	1.506739e-08	0.000000e+00	-2.268923e-01	-7.574471e-02	-5.049951e-02	-1.302734e-01	-4.585309e-02	-6.590745e-02	9.873645e-04	1.071773e-03	4.119785e-02	-1.369845e-07	-4.922307e-06	-4.242955e-06	1.551093e-01	4.769444e-05	4.711272e-02	1.453738e-04	-1.170250e-05	5.905294e-05	-5.801347e-02	-3.228791e-07	-1.628649e-01	-3.386519e-05	-5.421008e-07	-3.124988e-07	6.421887e-05	1.383812e-04	7.711865e-07	1.137881e-06	7.279308e-06	-6.735286e-04	5.589172e-02	1.117278e-01	6.527152e-06	2.249516e-07	-5.044857e-08	-8.970553e-05	4.932386e-05	-5.461384e-06	-1.162485e-01	-1.950897e-01	7.191197e-05	-5.069992e-02	-1.467518e-02	5.486032e-05	-1.243119e-03	-1.715322e-01	1.401186e-01	1.722881e-07	-4.779774e-03	5.690659e-06	1.261587e-04	9.764527e-03	6.851938e-03	1.102015e-04	-1.510403e-04	-5.025887e-02	-2.551603e-02	5.970789e-08	3.376648e-04	-1.483286e-05	7.970546e-07	-1.165464e-07	4.033054e-04	-1.533070e-05	2.956281e-04	-8.240742e-02	4.515472e-07	-2.638347e-07	-5.372779e-06	-2.880563e-07	2.219544e-01	3.142461e-05	-1.444515e-07	-1.836809e-06	-2.222997e-02	-1.548042e-01	5.015639e-03	-1.671481e-02	-8.073250e-02	-5.303014e-03	-5.728130e-07	1.516043e-04	2.094106e-04	-6.291279e-08	-7.928286e-05	1.179929e-05	4.394823e-02	-6.194172e-07	2.275460e-02	-6.472043e-08	1.419306e-05	4.104077e-03	7.867452e-07	-1.269421e-01	4.769308e-05	6.751283e-03	-1.904678e-01	-2.513061e-03	-2.910130e-08	-1.730103e-05	2.761637e-02	5.062691e-04	-5.372379e-08	-1.505955e-04	-1.466171e-01	-9.285691e-06	2.822042e-03	-2.868354e-02	1.183997e-04	6.913560e-02	-3.042025e-07	-5.130916e-02	-5.314579e-03	-7.278245e-07	8.450534e-04	-3.629768e-08	6.233499e-03	7.082273e-07	1.384164e-02	3.122366e-02	5.659984e-02	5.820544e-05	2.346424e-04	3.289109e-03	-3.536620e-03	1.548110e-04	1.206885e-06	1.494967e-05	-7.335513e-04	2.016430e-06	1.497678e-04	-2.411148e-03	-2.842572e-05	-1.501008e-04	-1.550485e-01	2.278020e-02	-3.557782e-07	-5.787824e-03	1.203345e-03	3.147768e-02	6.756919e-08	1.179630e-02	-1.056820e-03	-2.759458e-03	-1.347072e-02	-8.322150e-05	3.247976e-05	3.548650e-04	-5.454580e-07	5.481275e-02	-4.700302e-02	-1.978827e-01	-3.259323e-01	-2.311238e-08	4.782014e-06	-1.234512e-05	2.381436e-06	-1.229650e-04	-8.312180e-04	5.494051e-04	8.049407e-02	-3.192734e-03	-4.566489e-03	-1.673252e-02	-2.055397e-02	2.556009e-01	7.320418e-07	-4.867611e-03	2.294362e-03	-3.288349e-08	-8.066867e-07	-1.714446e-02	0.000000e+00	7.124335e-02	1.492007e-04	2.507618e-08	9.536407e-03	-1.238088e-05	1.423446e-03	-8.954607e-02	-6.513433e-06	-3.985848e-03	-4.936378e-02	-8.877958e-02	6.393537e-05	1.893553e-04	-8.260225e-05	-2.559619e-04	1.350407e-04	-9.709722e-08	9.560963e-02	-2.727928e-02	3.820481e-02	3.009883e-06	0.000000e+00	4.785974e-02	1.927163e-04	-1.880733e-05	-1.763937e-06	1.543022e-03	-5.869278e-02	-1.647382e-03	-5.268100e-04	-9.915628e-02	-1.637967e-05	9.109039e-06
-4.875945e-01	5.591576e-02	5.055074e-02	2.230574e-02	9.221014e-02	6.304161e-02	5.367199e-04	-1.633561e-03	0.000000e+00	0.000000e+00	0.000000e+00	0.000000e+00	7.733400e-07	-3.332703e-02	1.344399e-04	-1.669032e-02	0.000000e+00	0.000000e+00	3.613039e-02	1.662481e-02	-1.491134e-01	4.726367e-04	-2.859805e-03	1.344542e-02	-8.535301e-02	-4.927879e-03	3.140161e-06	0.000000e+00	-1.092376e-06	-1.044270e-09	-1.270664e-06	6.461896e-02	-4.295954e-03	-1.197751e-02	2.197015e-06	0.000000e+00	3.423199e-02	-9.923869e-02	4.025295e-04	3.881041e-04	5.038124e-04	3.123614e-04	-9.746254e-03	3.161105e-02	7.910021e-02	4.579671e-02	2.884759e-07	0.000000e+00	6.611943e-04	-7.772868e-02	-9.010096e-04	-6.327345e-03	0.000000e+00	3.388089e-07	4.542441e-02	-4.417401e-02	-1.182626e-03	3.149042e-02	-4.295471e-02	1.425458e-04	3.264451e-02	1.107717e-02	3.871263e-08	0.000000e+00	0.000000e+00	0.000000e+00	-2.251625e-06	-2.200877e-03	-1.579934e-03	-1.335379e-01	1.011554e-07	0.000000e+00	-1.465707e-03	3.998318e-04	3.149044e-02	-9.762510e-02	2.485114e-04	-8.514230e-02	7.279732e-02	1.292315e-02	4.924184e-08	0.000000e+00	-4.362964e-08	0.000000e+00	-4.112257e-02	-3.970211e-07	-1.437217e-01	-1.146766e-01	-3.564006e-08	0.000000e+00	3.580076e-02	4.892274e-02	8.463284e-02	-4.208801e-02	-9.674420e-02	-1.608418e-01	5.848556e-06	2.439676e-02	0.000000e+00	0.000000e+00	4.605665e-02	0.000000e+00	8.827105e-09	-7.384638e-06	-2.777955e-03	-1.905229e-02	0.000000e+00	0.000000e+00	3.161633e-02	-2.050155e-02	-2.954439e-03	1.283251e-04	3.135435e-04	7.314448e-02	1.135712e-02	-3.437190e-03	-1.756715e-08	0.000000e+00	6.530761e-02	2.053388e-08	7.200055e-06	-7.603649e-02	-7.977500e-04	-2.374297e-03	0.000000e+00	0.000000e+00	4.557738e-02	1.195693e-04	3.220541e-04	1.350766e-04	-1.722802e-01	1.640066e-04	4.195633e-02	-1.406047e-02	0.000000e+00	2.231413e-06	2.464065e-08	0.000000e+00	1.309005e-06	0.000000e+00	4.343166e-02	6.022971e-02	0.000000e+00	0.000000e+00	4.010892e-02	5.176206e-04	-5.047499e-03	-2.802303e-02	-1.530688e-03	1.423101e-04	8.383018e-05	-2.772270e-03	-3.522977e-06	0.000000e+00	0.000000e+00	0.000000e+00	-2.530655e-05	2.215379e-06	-1.084560e-03	-5.065568e-03	5.466859e-02	1.001272e-06	-4.169011e-04	-7.514411e-02	1.480106e-05	5.650641e-02	6.005746e-02	-1.580460e-01	9.057638e-05	-2.208871e-06	0.000000e+00	0.000000e+00	0.000000e+00	0.000000e+00	0.000000e+00	1.879467e-03	2.789570e-05	2.735361e-02	0.000000e+00	0.000000e+00	-2.999687e-04	2.256696e-05	3.750737e-04	6.852932e-05	-2.242075e-02	3.331737e-05	6.064704e-02	2.710764e-05	-2.374146e-07	0.000000e+00	0.000000e+00	0.000000e+00	0.000000e+00	5.449055e-07	-2.095918e-08	-5.253183e-04	0.000000e+00	0.000000e+00	-2.305161e-02	1.313860e-03	-1.108134e-01	9.465733e-02	5.861067e-04	-1.663455e-04	3.374708e-04	1.564080e-09	-1.064322e-08	0.000000e+00	0.000000e+00	0.000000e+00	0.000000e+00	1.300909e-07	-1.010361e-08	-5.633577e-04	0.000000e+00	0.000000e+00	-1.182824e-04	7.383914e-05	-1.851856e-03	2.066951e-02	7.704748e-05	1.945333e-04	5.884171e-08	2.001224e-06	0.000000e+00	0.000000e+00	0.000000e+00	0.000000e+00	0.000000e+00	-3.967054e-07	0.000000e+00	-1.114906e-03	4.049280e-07	0.000000e+00	-1.729797e-04	-4.216469e-02	8.438936e-05	-4.102106e-02	3.196286e-04	3.528983e-02	4.286960e-02	-1.141280e-07	1.775316e-08	0.000000e+00	0.000000e+00	5.668169e-07	0.000000e+00	1.582309e-02	-7.736485e-02	1.694207e-01	0.000000e+00	0.000000e+00	-3.304331e-04	-2.168146e-02	4.622682e-04	1.295823e-01	1.352261e-01	2.125652e-04	-6.397874e-06	-3.953963e-04	0.000000e+00	0.000000e+00	0.000000e+00	0.000000e+00	0.000000e+00	0.000000e+00	-1.830722e-08	-8.980766e-04	0.000000e+00	0.000000e+00	-9.972592e-04	-1.476010e-02	2.427803e-04	1.543159e-01	5.246976e-04	2.710697e-02	-1.183485e-01	-2.659664e-05	5.812519e-02	0.000000e+00	0.000000e+00	0.000000e+00	-5.074994e-09	-5.494309e-03	-3.373335e-04	-1.460429e-03	0.000000e+00	0.000000e+00	7.087887e-03	2.248511e-03	2.176883e-04	3.322306e-04	2.803480e-03	2.401157e-04	-9.757172e-02	-5.764746e-02	0.000000e+00	0.000000e+00	0.000000e+00	0.000000e+00	0.000000e+00	-4.737165e-06	-1.487730e-03	-1.160153e-02	2.053388e-08	0.000000e+00	-7.824528e-04	8.411049e-05	1.601006e-03	2.338695e-03	1.580862e-03	-3.469709e-02	1.504326e-05	-1.466814e-01	-1.041548e-05	0.000000e+00	1.642710e-08	0.000000e+00	-3.968224e-09	0.000000e+00	-1.352545e-02	-1.239354e-01	0.000000e+00	0.000000e+00	5.490068e-02	4.723632e-05	1.643431e-04	5.315565e-04	6.357980e-04	1.927667e-03	-2.515539e-01	-3.129711e-03	-4.630716e-02	0.000000e+00	0.000000e+00	0.000000e+00	1.084478e-04	3.006261e-07	-7.575411e-04	1.265237e-01	0.000000e+00	0.000000e+00
-2.123117e-01	6.967812e-05	-5.168599e-06	-2.557981e-05	6.652589e-03	5.340807e-03	1.107617e-04	-3.358430e-05	1.900877e-04	-1.108728e-06	-2.199456e-05	-1.914701e-07	1.078754e-04	2.227334e-03	1.460289e-02	-1.506168e-06	2.344611e-04	8.764333e-02	4.142842e-02	1.808895e-02	-1.589183e-01	9.986386e-05	-4.736836e-03	8.125745e-04	-8.595797e-03	4.660053e-02	2.750042e-04	6.410397e-04	4.644593e-04	-6.181031e-07	3.891076e-05	-1.504606e-05	-1.634030e-02	-9.698170e-04	-5.487126e-02	-1.198788e-05	-2.870934e-03	5.107094e-04	9.504908e-02	-9.212275e-02	-2.005650e-01	-5.015983e-06	8.844296e-05	2.039510e-08	2.781688e-05	-2.099228e-03	2.005259e-06	-6.723150e-08	-1.900488e-07	-7.921533e-04	4.178401e-02	1.233650e-03	-4.721443e-04	-4.548543e-05	-1.893735e-02	-3.939637e-03	7.633510e-05	3.420226e-02	1.749528e-05	-2.085231e-01	-1.249995e-01	-1.128397e-03	7.836794e-05	-1.095042e-01	-4.639970e-03	1.130415e-03	-9.876986e-03	-1.395091e-06	2.951954e-08	3.632891e-04	1.180750e-02	-9.737117e-04	0.000000e+00	-1.346897e-06	-1.667559e-03	6.138343e-04	9.302371e-02	-1.066667e-06	1.766890e-04	-2.051377e-08	-8.297138e-02	1.355301e-06	3.045622e-04	-2.760078e-02	1.674364e-04	-1.467544e-03	6.153302e-08	-2.628348e-02	-6.657836e-03	-5.957725e-04	-3.503812e-04	6.685720e-07	-4.530269e-03	-5.395411e-03	-1.223223e-01	6.346698e-04	-1.493813e-03	-2.716274e-02	-3.169760e-09	-6.767104e-02	3.318423e-06	-1.747332e-01	-2.868251e-03	-1.937859e-02	2.775133e-04	3.186045e-04	9.662263e-05	-1.560927e-06	4.694191e-03	5.774796e-02	1.634522e-06	-3.273436e-02	-3.916640e-03	3.068395e-04	1.463824e-04	1.063630e-01	6.708503e-05	-1.388581e-01	-1.656269e-01	-2.199652e-05	-1.031666e-06	4.378764e-05	-1.476076e-04	-1.013110e-01	3.702896e-05	4.972243e-07	-1.017396e-01	-1.430348e-04	8.410846e-04	1.683530e-01	3.300002e-05	1.501965e-04	1.023429e-04	-1.926442e-04	-2.794164e-02	1.373053e-05	-3.452405e-07	9.992213e-06	1.161694e-06	-1.957389e-05	3.662907e-04	3.024896e-04	1.233835e-04	2.811499e-03	-2.728562e-07	1.916768e-04	-8.492041e-05	3.860954e-05	3.969293e-07	-6.850756e-07	2.281122e-06	-5.080903e-03	8.364661e-05	-1.767012e-02	1.671176e-06	-1.030490e-05	-1.487243e-01	-9.421795e-06	-6.739423e-02	8.545119e-04	-1.215550e-05	2.546711e-05	6.214260e-07	2.234939e-05	2.380960e-05	3.134753e-03	-1.703949e-03	1.351565e-02	1.382460e-04	1.212069e-04	-5.685869e-02	-9.576522e-04	1.026692e-06	1.076197e-02	-3.251285e-02	-1.255544e-01	3.697104e-08	-2.030649e-02	-4.777548e-02	-4.822743e-06	-3.392627e-02	-5.472686e-07	2.935116e-08	0.000000e+00	-1.284345e-03	1.040334e-05	2.485728e-06	7.246514e-02	2.623704e-04	4.894331e-04	-2.233071e-02	1.234508e-02	7.716603e-08	4.733194e-08	3.358498e-04	-4.342811e-06	6.710533e-02	-8.420234e-07	-5.714272e-03	-4.316751e-07	-2.334906e-07	-1.218850e-01	-1.890063e-08	-1.158634e-04	-4.882858e-04	-5.889350e-02	2.909402e-02	1.428180e-05	-3.178634e-05	-1.768373e-03	3.396179e-02	1.219171e-08	-3.457011e-06	1.362269e-02	6.532959e-10	2.355425e-04	1.955013e-02	-5.300188e-02	-2.267948e-02	1.566669e-05	3.237786e-06	-2.516303e-07	-1.004319e-04	-1.426247e-03	-1.076010e-01	9.542774e-02	-7.187681e-02	-3.665316e-07	-3.082826e-03	4.131233e-06	1.888720e-07	1.395316e-08	8.560745e-06	-8.430933e-06	1.542869e-04	2.740471e-04	3.248098e-05	-6.620176e-03	1.579567e-04	-3.633007e-08	2.642197e-08	3.736256e-02	-3.384956e-03	-5.677642e-02	4.599535e-07	-2.951502e-07	-9.608939e-06	-1.102442e-05	6.518681e-04	-3.028391e-02	1.843716e-03	3.019918e-02	1.455235e-04	-2.072460e-01	7.933466e-05	-9.196280e-03	-1.284587e-02	-1.125855e-01	-9.665934e-04	-9.166286e-02	-5.487014e-05	4.047395e-02	-3.867067e-02	7.279520e-05	4.706419e-06	-8.072016e-02	3.624180e-02	3.236074e-04	2.649152e-02	1.785458e-01	4.226729e-04	3.312763e-04	2.116435e-03	5.131368e-02	1.353729e-04	7.100006e-03	-1.854827e-03	-7.768938e-02	-5.274869e-03	-7.339291e-02	3.454082e-02	-8.270859e-07	-4.157445e-02	-4.269156e-02	7.398236e-05	-3.690799e-02	3.332796e-05	-1.817493e-05	1.015316e-08	2.766803e-02	-1.773105e-01	-2.046554e-06	9.379622e-05	4.007439e-04	1.449229e-04	2.679970e-02	-2.020025e-01	-3.758223e-03	-7.910100e-03	-9.507128e-03	5.092701e-04	2.209252e-03	2.990614e-02	5.187270e-04	-9.027602e-06	2.121583e-02	-2.683835e-06	0.000000e+00	3.609707e-05	3.465030e-08	-2.935192e-04	8.084142e-05	-1.639945e-05	3.833834e-03	-9.579758e-07	3.890279e-04	3.911229e-07	-1.595736e-02	-4.277170e-02	1.546492e-04	6.486876e-02	1.008740e-02	-1.410128e-01	-5.206817e-03	3.453714e-07	4.640174e-08	5.005331e-08	8.752843e-02	-6.621465e-04	3.856019e-04	4.934711e-04	-9.990584e-03	-1.386710e-02	-1.327406e-01	8.890721e-05	0.000000e+00	-4.280279e-02	2.690933e-02	3.518937e-05	4.820246e-02	-4.510933e-02	2.769944e-07	-3.582612e-04	8.927511e-07	1.805308e-01	5.588122e-02	-1.470646e-02	-5.953543e-06	1.534541e-04	1.188761e-04	1.153369e-04	7.669887e-05	-2.780384e-02	8.724910e-08	-1.544616e-02	-1.855322e-04	-4.155432e-04	6.118535e-05	6.718315e-02	-7.469069e-07	-1.256149e-05
-4.598074e-01	1.076928e-03	0.000000e+00	9.151295e-08	3.067967e-02	-5.344246e-06	5.706359e-03	7.227491e-02	-4.446849e-02	3.936297e-06	-2.312972e-03	6.191929e-08	-3.923773e-02	3.487668e-04	1.736633e-02	7.349501e-02	1.857478e-04	-1.561800e-04	2.580246e-06	-3.831830e-04	-4.475282e-06	0.000000e+00	-1.696715e-08	-3.136232e-04	-1.450064e-01	-2.466846e-01	5.648277e-02	4.365247e-06	1.155613e-06	5.806021e-06	9.623555e-06	1.090473e-04	-7.074097e-03	-8.735779e-04	-3.396589e-04	5.995825e-08	-2.922566e-04	1.983987e-06	6.323901e-03	-1.587307e-02	8.213552e-09	3.613386e-02	-5.812525e-03	-3.076290e-08	-1.129789e-01	-4.401245e-05	5.210282e-07	-5.567819e-02	-6.481873e-03	-1.224196e-05	7.824509e-06	5.834161e-03	2.403690e-03	4.180871e-06	5.802161e-07	1.638940e-07	8.821910e-07	4.819484e-03	-1.460213e-01	0.000000e+00	0.000000e+00	-1.655675e-06	1.691221e-05	8.780622e-08	-7.491017e-02	2.888004e-06	7.907543e-03	4.694788e-06	7.695238e-05	6.226585e-08	7.140860e-05	-3.300457e-02	3.236528e-05	-1.535820e-08	2.746152e-06	-1.341819e-05	1.670909e-02	2.608056e-03	0.000000e+00	-1.278540e-08	-6.306868e-02	0.000000e+00	6.500090e-02	6.338845e-09	2.024886e-05	-3.469386e-06	-1.534578e-07	-2.284666e-04	-3.540850e-07	2.796454e-02	-4.142939e-02	2.547001e-06	-3.998594e-05	-2.116272e-03	-1.498541e-06	-1.148817e-04	0.000000e+00	0.000000e+00	-3.937120e-02	-6.056270e-07	-3.429994e-07	-3.058437e-07	-2.011932e-02	-2.628198e-05	-9.184721e-07	1.195125e-06	6.028819e-06	2.279068e-02	-2.813697e-07	-2.118132e-06	1.031321e-09	-2.916583e-05	6.927308e-03	2.390462e-07	-2.816290e-04	0.000000e+00	0.000000e+00	-4.701718e-08	1.812655e-05	-4.885377e-03	-1.786227e-06	0.000000e+00	-2.744332e-03	7.549609e-02	0.000000e+00	0.000000e+00	0.000000e+00	7.537150e-08	1.412126e-05	-1.893149e-05	6.727582e-04	4.769277e-02	-6.343345e-02	2.231501e-02	1.242971e-07	0.000000e+00	0.000000e+00	2.446787e-06	-1.487171e-06	-9.628611e-09	-6.142972e-04	-1.401309e-03	-6.049805e-06	0.000000e+00	-4.338955e-06	3.204713e-03	3.083194e-04	2.290664e-04	-1.395060e-02	-8.539982e-06	2.306319e-03	-3.584504e-07	1.651475e-02	-2.978582e-02	0.000000e+00	5.838552e-09	-2.196180e-07	1.883006e-07	-3.685703e-03	-7.821144e-03	-5.909672e-02	-9.880118e-02	1.388886e-04	-1.443494e-04	-4.427867e-07	1.115617e-04	8.409193e-02	-8.969482e-08	8.115036e-07	-9.797212e-07	2.189491e-06	2.138749e-02	1.752935e-02	0.000000e+00	0.000000e+00	0.000000e+00	2.197922e-09	-2.834827e-06	-9.138319e-02	-3.025331e-05	4.218230e-07	-4.637339e-06	2.635283e-08	6.214634e-08	4.015037e-02	-2.303227e-07	5.554316e-06	2.412922e-06	0.000000e+00	-4.607405e-05	7.733938e-02	0.000000e+00	1.738281e-06	0.000000e+00	-1.285410e-01	-2.405933e-08	2.073923e-03	-1.808351e-07	-1.218020e-01	-3.973505e-02	-1.620322e-06	4.501445e-07	-2.035419e-02	-1.098239e-02	1.418655e-01	-3.762654e-03	-2.371503e-02	7.930782e-03	4.995414e-04	-3.200088e-07	3.181427e-04	0.000000e+00	0.000000e+00	-3.946444e-08	1.485715e-06	4.089930e-06	-4.231516e-06	6.744857e-04	2.516368e-06	5.502130e-08	2.041001e-06	-1.967505e-05	-4.586275e-03	5.401924e-03	-3.656408e-04	7.982417e-02	-2.104973e-02	-5.141076e-05	1.361395e-02	-5.536489e-07	0.000000e+00	0.000000e+00	-8.185864e-02	-7.749038e-06	-1.008582e-07	-9.934637e-02	6.070464e-04	-5.963815e-08	-7.266971e-03	4.338372e-04	2.430434e-08	3.007477e-04	1.164024e-04	-3.118242e-04	-4.934127e-06	6.319552e-08	-4.393075e-06	4.077336e-06	-6.910496e-06	0.000000e+00	0.000000e+00	-8.964549e-06	-5.019293e-02	-7.657494e-02	9.097293e-03	6.667989e-02	-5.718307e-06	-1.033691e-07	-2.668174e-02	5.911812e-08	2.667584e-03	-2.609858e-03	-4.970499e-02	-1.579368e-05	2.806607e-06	-5.090535e-05	-2.642598e-02	2.512805e-06	0.000000e+00	0.000000e+00	6.641706e-02	4.342351e-05	1.944532e-02	4.342848e-07	1.710541e-02	3.747202e-02	7.101288e-08	8.803154e-03	6.341288e-08	4.521410e-02	-5.976358e-03	-2.138321e-06	-7.606736e-02	-1.523365e-01	4.873012e-06	2.690898e-07	-6.106422e-06	0.000000e+00	0.000000e+00	1.382453e-08	-3.499655e-07	1.195812e-07	6.505395e-04	1.565996e-02	-1.318676e-01	-9.881220e-07	0.000000e+00	-6.907222e-08	-2.107934e-05	4.946961e-02	-4.599711e-02	-5.700486e-03	-8.393261e-03	5.669274e-04	6.068301e-05	9.915663e-09	8.698144e-07	0.000000e+00	4.912558e-06	5.656145e-06	2.418463e-06	7.815485e-03	-6.448164e-06	0.000000e+00	-4.130201e-05	1.836483e-07	-5.120851e-02	1.434621e-03	-1.553959e-01	6.885775e-07	-5.830204e-03	1.180156e-01	-6.229534e-06	8.961845e-02	-4.746986e-06	0.000000e+00	2.129102e-06	1.079883e-03	-1.538196e-05	-4.228977e-04	3.810764e-02	2.124980e-05	8.339230e-06	-2.891516e-07	-8.960889e-06	-1.433676e-01	-2.084068e-02	-4.952663e-02	4.397420e-07	-1.764065e-02	-3.286828e-02	1.693195e-03	-2.800580e-06	1.211671e-07	0.000000e+00	0.000000e+00	5.980358e-04	1.988537e-02	-3.505853e-07	5.546390e-07	-2.915184e-05	-2.983605e-05	1.047963e-02	-1.213589e-01	0.000000e+00	-5.565332e-02	3.664537e-07	2.812027e-07	2.611176e-08	1.726482e-02	8.686368e-05
-1.045549e-01	8.922220e-05	-1.442841e-01	-2.500815e-05	-1.582378e-05	-3.062677e-02	-1.034783e-05	1.706453e-02	9.036885e-03	1.988309e-04	-9.624043e-07	-1.196870e-03	4.855982e-03	3.892041e-03	2.560496e-02	2.268750e-03	5.021272e-03	6.410096e-03	1.657386e-03	6.840856e-04	3.864764e-04	5.283609e-04	-3.557349e-02	1.019244e-03	5.039492e-04	1.678836e-03	-5.398004e-02	8.471023e-04	2.116693e-04	9.417855e-04	-1.269268e-02	1.744293e-03	-2.357150e-03	-2.910588e-03	-1.281493e-02	-2.711841e-03	-2.871991e-03	7.018281e-04	4.479372e-02	1.005495e-01	1.479261e-07	3.794259e-05	3.903928e-02	1.304751e-06	2.513116e-04	-1.782177e-02	5.529247e-04	-4.554184e-06	2.036193e-02	1.089854e-03	-1.024446e-06	-3.432206e-03	-1.392960e-03	-1.116550e-05	-4.096364e-03	-3.614055e-02	4.058129e-04	9.360216e-04	2.133494e-04	8.845403e-02	1.881687e-05	-2.307004e-04	-1.202927e-02	6.780219e-04	-1.366760e-03	1.878286e-04	5.594287e-06	-3.203020e-08	2.696439e-04	2.988001e-04	-1.709701e-03	-3.544747e-03	5.045716e-05	-1.258479e-03	1.526101e-02	-1.614312e-02	1.674038e-02	3.510404e-02	1.447207e-02	3.351441e-02	-2.540537e-02	1.208727e-02	5.295743e-03	-2.567814e-03	2.618019e-05	-1.202869e-07	2.501720e-04	-2.316184e-03	1.700584e-03	-2.445368e-03	-1.492620e-03	-8.344364e-06	-3.439666e-03	-2.795384e-02	4.564841e-03	1.170060e-02	-4.951029e-02	-1.729346e-01	-3.786388e-02	-1.854951e-04	6.837224e-04	-6.360039e-02	-1.005990e-02	5.533578e-03	-5.910430e-03	-2.708305e-02	4.084461e-02	-1.048422e-01	8.685609e-03	1.319055e-02	-2.294343e-03	2.191351e-02	2.279161e-02	2.295787e-04	7.004927e-04	9.583642e-04	-9.135539e-02	2.788805e-04	5.431325e-04	-8.215425e-05	-5.629028e-03	6.466658e-04	-6.420746e-02	-6.098555e-06	-8.245793e-02	3.777387e-04	9.658016e-05	7.363824e-03	-2.349058e-04	2.993951e-04	-1.296145e-01	-1.012418e-03	3.516009e-04	-1.328694e-03	8.881741e-06	-1.256260e-01	2.507999e-07	4.667709e-04	-3.993793e-02	-1.821597e-05	5.250149e-04	1.975094e-04	9.140301e-04	1.214173e-05	4.509308e-07	2.652779e-09	-2.140459e-04	1.189739e-02	-5.931690e-03	1.908340e-05	3.940103e-02	3.672195e-04	-1.751398e-05	-2.926586e-03	4.902557e-07	2.064414e-06	-1.814237e-04	4.741002e-04	-8.711376e-06	-7.255388e-04	-6.467592e-04	1.778586e-02	-2.896630e-05	1.241810e-03	1.265940e-04	-1.075675e-03	-7.265862e-04	-1.540992e-08	1.503017e-03	5.996422e-03	6.621317e-04	9.023720e-05	-2.803934e-03	0.000000e+00	-7.674230e-07	-7.759591e-02	7.852098e-02	-7.743181e-08	5.692481e-04	-7.146691e-02	-2.158590e-05	-3.512075e-03	-2.107438e-06	3.774719e-07	6.026381e-02	3.405593e-04	2.550176e-08	5.943215e-07	8.098061e-03	-4.680344e-07	1.961367e-04	-5.705324e-05	-8.654000e-04	2.891789e-05	5.761467e-08	-1.694458e-02	-9.452723e-08	3.142818e-03	6.725545e-07	-1.482221e-05	1.371316e-04	-2.667011e-01	1.774498e-07	-3.805962e-04	3.537679e-02	-3.937163e-05	0.000000e+00	2.141451e-05	4.071244e-05	2.756839e-04	3.548448e-04	-1.081295e-01	-1.301567e-01	3.161047e-04	-6.117512e-08	2.594725e-08	4.747165e-05	3.678928e-05	-7.867199e-06	3.538788e-08	1.314354e-02	4.980386e-02	-2.024539e-04	-6.142153e-03	2.791325e-04	-1.130229e-06	3.210071e-02	-1.448319e-01	5.444441e-04	7.613413e-04	-7.726666e-06	1.357954e-03	3.271575e-04	8.263379e-04	-2.143375e-01	-2.131023e-03	-4.187977e-03	-7.647084e-07	3.451457e-04	6.622948e-07	-1.384737e-01	-1.464808e-04	-1.998578e-04	-4.348290e-07	1.051449e-06	-2.779642e-05	-1.590538e-06	5.710218e-04	2.126654e-04	9.569791e-07	-5.249839e-04	1.961337e-04	7.966864e-04	9.135925e-04	1.863584e-04	-2.731391e-05	-7.125537e-03	-5.475718e-06	1.866851e-06	3.835019e-04	-6.651181e-04	-1.633297e-04	-2.158095e-06	9.996014e-08	-6.309014e-04	9.981112e-05	7.499719e-03	-1.215537e-01	-1.803886e-06	2.563264e-03	4.412698e-02	-9.951853e-02	4.065999e-04	4.996308e-05	9.492808e-05	9.036623e-07	-1.467752e-06	3.676041e-02	-7.251586e-08	1.212720e-02	-4.287715e-02	9.571160e-08	-1.123993e-02	-1.081267e-02	3.307009e-05	7.408593e-05	-1.140281e-01	-8.413491e-06	-2.239043e-06	4.154553e-04	1.590607e-04	2.110601e-06	5.538203e-02	6.153239e-04	-1.102608e-05	8.265929e-05	-9.422727e-08	-2.511941e-07	-2.990684e-02	-1.693967e-02	1.278429e-04	3.885995e-02	4.799134e-05	6.516665e-05	1.338842e-04	3.790327e-04	2.242678e-01	-1.134219e-01	1.823060e-04	-1.869376e-02	3.317319e-04	2.420436e-03	-3.330693e-02	7.915365e-02	5.204920e-04	-2.015578e-01	-1.685133e-05	-1.087302e-02	-4.803057e-02	5.950293e-04	3.868293e-03	1.059980e-02	2.286088e-04	9.531826e-06	-3.929345e-02	-7.145571e-07	1.561543e-03	-1.225122e-01	1.839475e-04	1.820443e-01	9.710173e-04	-8.763478e-03	1.417389e-03	3.721765e-05	-1.316871e-05	2.931054e-07	-1.770957e-02	-2.598077e-02	-3.279053e-02	2.586493e-02	1.152572e-02	4.551071e-04	-5.164185e-02	-1.693995e-02	4.981733e-06	9.499623e-07	1.908399e-04	5.461417e-05	-1.834011e-04	2.031039e-03	2.204480e-04	8.798392e-02	4.972005e-05	6.003254e-07	-2.022732e-06	-9.907296e-04	-3.856783e-04	1.735144e-01	-2.853407e-05	-6.613588e-03	2.592254e-04
-3.518330e-01	2.754447e-02	5.305024e-02	3.122781e-02	6.964243e-02	3.333735e-02	6.530370e-03	8.902733e-02	3.686308e-03	-9.043218e-09	0.000000e+00	0.000000e+00	0.000000e+00	-1.081332e-07	-1.429029e-06	1.194663e-06	2.343182e-01	1.442816e-08	1.025345e-06	4.696360e-02	3.173072e-03	-1.412938e-01	8.151739e-04	-3.629746e-02	7.582826e-02	-1.001508e-02	-7.594909e-03	4.756685e-03	0.000000e+00	-1.836462e-04	0.000000e+00	0.000000e+00	0.000000e+00	5.366560e-02	-1.714894e-07	7.579643e-06	-2.968447e-10	0.000000e+00	9.560823e-02	-2.548389e-01	-3.198833e-02	-8.424787e-03	4.444928e-05	1.416807e-04	7.006244e-06	1.399712e-02	-7.102177e-02	0.000000e+00	2.311671e-08	0.000000e+00	8.213552e-09	-1.709284e-06	-2.640615e-09	5.285677e-06	3.426709e-02	1.177446e-06	0.000000e+00	3.836894e-02	6.302408e-04	1.998758e-04	1.957011e-04	-1.400350e-01	-1.445272e-01	3.148629e-02	4.365934e-02	4.461459e-03	0.000000e+00	0.000000e+00	0.000000e+00	0.000000e+00	1.061527e-01	-1.453102e-06	2.110795e-08	1.004233e-01	-2.917010e-03	4.373847e-02	9.656308e-02	-9.344050e-03	-3.056361e-04	-1.255792e-01	-8.572712e-02	-3.577389e-02	7.658990e-07	1.051065e-01	-8.494855e-02	0.000000e+00	2.287921e-08	2.751758e-02	0.000000e+00	0.000000e+00	1.010315e-05	4.310338e-07	-1.033364e-02	-3.452324e-04	6.814171e-06	2.545368e-02	3.196487e-02	2.492150e-03	-1.109681e-01	-2.067153e-01	-1.143634e-01	2.368344e-03	1.916440e-02	1.275157e-02	1.785350e-07	4.207035e-07	0.000000e+00	4.017847e-03	-2.753839e-07	1.154136e-03	9.689565e-02	2.563823e-04	6.503914e-03	0.000000e+00	-3.721241e-04	-2.583395e-01	2.771925e-04	2.287720e-04	6.783465e-04	1.085826e-02	3.697299e-05	7.488512e-02	0.000000e+00	0.000000e+00	0.000000e+00	0.000000e+00	0.000000e+00	0.000000e+00	-1.351950e-07	-1.608191e-01	-4.894845e-04	0.000000e+00	0.000000e+00	6.560410e-03	-4.629899e-02	1.539235e-04	3.318570e-04	-4.295713e-02	-1.421473e-03	-3.192989e-07	9.724668e-02	6.076052e-09	4.480732e-02	4.106776e-09	0.000000e+00	0.000000e+00	0.000000e+00	-9.323570e-04	1.738727e-02	4.446997e-03	0.000000e+00	0.000000e+00	-1.149188e-02	2.993036e-03	1.383277e-03	-6.435651e-02	6.392822e-04	-4.637045e-02	2.204782e-02	-1.568002e-03	0.000000e+00	0.000000e+00	0.000000e+00	9.856261e-08	8.213551e-08	7.708867e-08	8.717130e-06	1.948025e-06	-4.941392e-03	1.361867e-07	4.106776e-09	-1.166534e-04	1.835367e-03	5.826563e-02	4.528086e-02	2.251204e-04	-2.114694e-01	-1.551159e-04	-1.497498e-01	0.000000e+00	0.000000e+00	0.000000e+00	0.000000e+00	0.000000e+00	0.000000e+00	-6.284174e-07	4.709444e-08	-1.008590e-01	0.000000e+00	0.000000e+00	-9.881403e-05	3.083070e-02	1.887858e-04	4.735431e-05	3.611149e-04	6.819238e-04	-2.783885e-07	-5.436131e-03	0.000000e+00	3.179054e-07	0.000000e+00	0.000000e+00	0.000000e+00	8.213552e-09	0.000000e+00	-6.142484e-02	-2.881085e-03	0.000000e+00	0.000000e+00	-7.380244e-03	2.139191e-04	5.186159e-04	5.918036e-04	-2.570999e-05	1.273671e-04	4.807433e-08	-1.124830e-03	0.000000e+00	0.000000e+00	0.000000e+00	0.000000e+00	0.000000e+00	0.000000e+00	-9.518218e-09	5.550128e-02	-8.758285e-02	0.000000e+00	0.000000e+00	-5.449697e-07	1.819547e-04	-5.542656e-06	1.700765e-01	6.052446e-02	-2.621864e-02	-5.669197e-03	-1.080699e-01	0.000000e+00	0.000000e+00	3.794660e-07	0.000000e+00	0.000000e+00	0.000000e+00	0.000000e+00	0.000000e+00	-1.211825e-01	0.000000e+00	0.000000e+00	1.616261e-05	-2.234896e-06	7.458783e-05	6.347661e-02	6.698010e-04	-4.884053e-03	6.336266e-03	-3.410149e-02	0.000000e+00	0.000000e+00	0.000000e+00	0.000000e+00	0.000000e+00	1.642710e-08	-7.410548e-07	0.000000e+00	-4.999886e-03	4.517453e-08	0.000000e+00	8.742437e-06	7.531353e-05	7.237643e-02	1.146970e-02	3.528791e-03	8.147670e-04	-2.030454e-01	-6.736456e-02	0.000000e+00	0.000000e+00	0.000000e+00	0.000000e+00	0.000000e+00	4.106776e-09	0.000000e+00	0.000000e+00	0.000000e+00	0.000000e+00	0.000000e+00	-4.848048e-04	8.592039e-05	-9.502204e-02	3.455760e-03	2.804256e-02	1.091188e-01	-1.751151e-02	3.182757e-03	-3.400235e-07	0.000000e+00	0.000000e+00	0.000000e+00	0.000000e+00	0.000000e+00	0.000000e+00	-9.323315e-02	-2.075368e-02	0.000000e+00	0.000000e+00	1.658059e-02	-1.340529e-02	7.860391e-03	9.474416e-03	2.932744e-03	3.126059e-04	-1.803150e-01	-2.916894e-01	0.000000e+00	0.000000e+00	0.000000e+00	0.000000e+00	0.000000e+00	0.000000e+00	-4.359959e-07	-9.530923e-02	-1.640485e-01	0.000000e+00	0.000000e+00	-1.892771e-02	6.260978e-02	4.303370e-02	6.863913e-04	1.639562e-02	5.036417e-06	-4.001618e-02	-4.459551e-01	0.000000e+00	9.815194e-08	8.213552e-09	0.000000e+00	0.000000e+00	0.000000e+00	-1.643812e-06	-8.900987e-02	-5.214453e-02	0.000000e+00	0.000000e+00	-4.721402e-04	4.245891e-05	2.311084e-03	2.038556e-04	7.590417e-02	1.787102e-03	-4.162695e-03	-2.213142e-02	-9.525440e-04	0.000000e+00	0.000000e+00	0.000000e+00	0.000000e+00	0.000000e+00	-8.709154e-07	-5.709837e-04	-9.252081e-02	0.000000e+00	0.000000e+00
-8.554141e-01	1.860690e-02	0.000000e+00	0.000000e+00	-4.999292e-06	-1.651389e-07	-5.295694e-07	-1.136055e-04	-2.238650e-02	-2.652784e-02	-2.375966e-03	-9.809834e-03	-6.431291e-03	7.714307e-02	1.505989e-01	-2.460444e-01	1.618922e-02	1.318693e-01	-1.290926e-01	-5.185045e-01	0.000000e+00	4.911408e-02	-9.634550e-08	-2.002407e-01	5.038485e-02	5.646134e-07	1.745627e-03	6.440856e-03	-3.620640e-09	-2.097533e-07	-1.394939e-06	3.857437e-08	2.033877e-02	7.725602e-06	2.587441e-05	-2.231931e-03	-3.121667e-04	-3.770866e-05	-3.609341e-01	5.327428e-06	4.170550e-07	9.678163e-09	1.746257e-08	-2.204780e-02	-4.271376e-06	-2.619342e-07	3.493814e-06	-7.227018e-02	9.048749e-02	-1.263736e-01	-3.361373e-02	1.262064e-05	-2.382706e-04	-2.216315e-05	4.852301e-02	5.237623e-02	-1.819193e-04	-4.536692e-01	1.179429e-07	-1.389831e-05	-1.972260e-03	-3.150464e-02	6.023901e-07	2.349289e-08	1.248459e-02	-1.162315e-04	7.166648e-08	-1.328939e-06	8.330260e-02	1.527045e-02	-4.076491e-06	3.029792e-06	1.257961e-02	4.101255e-07	-6.380540e-05	8.206784e-05	-3.367417e-01	-1.404972e-01	7.608744e-03	2.305737e-08	-7.747515e-02	-3.715728e-07	-1.549298e-07	-6.939345e-03	-1.582025e-03	3.163886e-06	1.958506e-02	7.605551e-02	-1.077642e-06	-5.137826e-05	-2.102467e-02	-6.241391e-06	3.334581e-02	-7.252810e-05	0.000000e+00	-4.022540e-01	-9.801106e-07	3.703118e-06	-6.458580e-02	1.134010e-05	3.332937e-07	2.951957e-06	-1.242480e-06	2.485148e-06	-2.830925e-03	-8.355934e-08	1.434169e-04	7.338140e-06	1.492090e-05	-1.762923e-02	1.127749e-07	2.370737e-02	2.072486e-02	2.436316e-06	-5.299061e-02	1.716456e-07	0.000000e+00	8.500975e-07	-7.833340e-02	-1.546973e-01	-1.091118e-02	-3.878074e-02	-1.230107e-02	5.120143e-08	-1.767229e-03	-1.426226e-07	-1.578538e-05	-1.107338e-03	2.565483e-05	-3.540501e-06	1.651835e-02	4.542043e-02	1.437281e-03	2.781329e-01	-5.602962e-06	0.000000e+00	0.000000e+00	-2.590673e-06	8.241280e-08	9.048544e-07	6.959659e-06	-4.794949e-04	2.214302e-06	2.205795e-08	-6.585684e-06	3.194774e-07	-2.593546e-02	-1.535708e-02	2.455790e-01	-7.867714e-07	-2.768872e-02	-2.194571e-02	-3.373067e-01	-4.229155e-09	-5.942837e-06	8.114606e-09	1.089575e-07	6.642573e-07	-7.865326e-02	-1.070930e-06	-2.630290e-08	-6.284495e-05	-2.272888e-07	-2.983165e-03	-3.930229e-02	4.178333e-02	1.731665e-04	1.417264e-06	1.101121e-06	-1.724150e-04	-1.020358e-01	3.857409e-07	-1.089234e-07	0.000000e+00	-2.207289e-08	2.057348e-08	3.868236e-06	-1.795916e-07	0.000000e+00	2.813768e-07	9.190746e-07	-1.929063e-04	-3.713511e-07	2.296068e-06	-3.884936e-04	-3.208192e-03	-1.318094e-02	0.000000e+00	6.397276e-02	7.626353e-08	1.904255e-01	-7.575225e-08	0.000000e+00	1.035789e-01	2.814381e-08	-6.650593e-07	2.179367e-07	1.517655e-01	-3.189842e-06	2.420840e-06	-1.139097e-02	-1.003978e-06	1.141681e-02	-1.216288e-03	-7.798031e-05	6.893269e-02	-2.781547e-02	-5.725857e-02	2.977751e-03	1.115666e-01	-1.106770e-09	0.000000e+00	2.322291e-06	2.151273e-06	-4.965173e-02	8.773975e-08	-3.103650e-07	1.166291e-07	-6.147268e-08	1.393448e-07	9.781370e-03	-2.396405e-03	-4.325835e-02	7.601470e-02	-6.515631e-02	-1.474307e-04	-2.336250e-02	-3.821361e-07	4.331442e-01	0.000000e+00	0.000000e+00	0.000000e+00	6.191464e-02	3.394507e-06	0.000000e+00	1.030605e-04	-7.670844e-02	3.709921e-06	-6.038139e-07	-3.156787e-01	-1.203398e-01	-8.831816e-04	1.279407e-06	1.619779e-05	-4.326196e-08	-1.308147e-02	6.232616e-08	1.572536e-01	0.000000e+00	0.000000e+00	0.000000e+00	-2.122579e-04	0.000000e+00	-3.024706e-02	1.999757e-07	7.842973e-02	1.959385e-07	2.027688e-08	4.560258e-03	2.288647e-06	-1.006345e-01	-1.848031e-02	-1.648559e-01	-6.799595e-07	8.040205e-03	2.475468e-07	4.728440e-01	2.904610e-07	0.000000e+00	0.000000e+00	1.073504e-01	-7.249672e-08	-1.091506e-08	0.000000e+00	-3.540913e-06	3.151276e-07	-7.627307e-06	-1.618467e-02	-3.176240e-02	-1.836717e-01	-2.764758e-01	-9.077657e-06	2.644158e-02	2.628052e-01	5.529227e-02	2.335675e-02	0.000000e+00	0.000000e+00	-2.595243e-07	4.729093e-05	-9.885380e-09	-1.760610e-04	0.000000e+00	8.068427e-04	2.492716e-07	1.689330e-07	-3.069104e-07	-4.172095e-04	3.439232e-04	8.275879e-02	5.140521e-07	-7.348177e-02	-1.667062e-01	3.966705e-07	2.866496e-01	5.601052e-09	0.000000e+00	-1.441732e-07	1.804692e-09	-2.187401e-05	5.562993e-07	-4.692564e-02	9.015419e-07	3.469270e-04	-1.749504e-06	-2.694168e-04	5.791630e-06	4.042010e-02	1.034602e-01	-1.690120e-01	-1.835489e-01	-4.082435e-01	-1.074122e-05	4.160022e-01	-1.220335e-06	3.512480e-06	0.000000e+00	1.135238e-05	-9.780072e-03	5.860899e-06	-1.576557e-08	-7.966216e-03	0.000000e+00	-3.406187e-02	-1.138806e-01	4.484843e-08	5.626226e-02	6.724756e-02	-4.369973e-08	-3.213505e-01	-4.170970e-01	-1.746243e-08	-3.417934e-02	2.471049e-06	0.000000e+00	0.000000e+00	-1.917063e-02	4.842007e-06	3.215128e-06	-1.243901e-08	-8.959017e-07	2.325539e-08	-1.080591e-02	-3.844802e-05	7.338657e-07	-2.559020e-03	1.028461e-04	4.634269e-04	4.981370e-05	-1.905739e-05	2.621451e-07
-9.034990e-02	1.755313e-06	3.782405e-03	-4.371055e-07	1.124148e-01	1.211461e-04	-1.505750e-05	4.930488e-05	-7.852315e-05	2.326984e-05	1.138100e-01	-3.907169e-03	7.258523e-04	-9.834441e-04	1.378916e-02	-7.530591e-04	-2.833337e-03	-1.979747e-01	3.538763e-08	-6.976814e-06	-1.599666e-07	-1.812908e-08	2.122367e-04	2.249965e-04	-1.055876e-02	2.417084e-03	3.584365e-02	5.685345e-04	-1.604100e-02	-2.262218e-03	1.518225e-05	-5.768132e-04	3.329585e-03	-1.453541e-03	3.000606e-05	-2.484952e-07	-8.621218e-08	1.468547e-07	3.645214e-07	-5.563846e-02	1.177921e-03	6.461544e-04	2.813991e-04	0.000000e+00	-1.311188e-05	9.155340e-04	-3.125523e-02	3.158126e-04	2.862782e-03	-3.340363e-04	-5.296918e-02	7.780938e-07	-8.217415e-02	7.102266e-08	1.122193e-01	-2.752714e-07	1.108290e-03	-1.522971e-02	1.259070e-03	9.904722e-07	0.000000e+00	-2.938714e-07	-1.036764e-07	8.950640e-04	7.612297e-05	-1.936598e-04	-4.212964e-03	1.707930e-04	-1.078964e-03	-2.017296e-03	-1.251147e-05	0.000000e+00	-3.274073e-05	-3.177772e-02	-1.051797e-01	-3.404376e-02	9.699422e-02	-1.274528e-02	-1.802946e-06	3.959619e-02	1.400618e-02	1.786807e-04	-1.021457e-04	-2.596925e-04	1.328857e-04	-9.540431e-03	-1.029468e-01	-6.817851e-02	-1.861275e-03	2.537104e-02	-8.997218e-02	-7.835500e-03	2.444080e-04	-5.051353e-03	7.371574e-07	-5.236817e-03	1.850985e-02	3.041285e-02	7.073759e-06	4.114704e-03	4.718568e-03	-9.886474e-05	2.621184e-04	0.000000e+00	8.502530e-08	0.000000e+00	-3.423313e-04	7.668223e-04	2.685268e-04	9.122321e-02	-1.559258e-06	1.116230e-05	-7.040571e-03	1.664146e-06	-9.064527e-04	1.650133e-07	-6.510126e-02	4.803794e-02	-5.404304e-02	2.373993e-06	-1.200709e-06	5.941474e-08	7.518867e-08	1.085881e-04	9.543289e-05	1.831404e-02	-1.411587e-06	-5.622991e-02	-1.289631e-01	-1.169684e-05	1.262376e-05	2.771505e-03	-9.070058e-04	-4.455373e-07	-2.379650e-04	9.163438e-04	5.722877e-05	-2.882084e-05	-5.278418e-08	0.000000e+00	-1.509759e-05	3.705548e-06	1.539929e-04	7.618666e-05	-1.105740e-01	-4.265986e-06	8.431167e-04	1.897565e-05	-1.925749e-06	1.210715e-04	1.662358e-02	-8.566303e-04	5.958867e-05	-6.471308e-05	-4.622755e-08	-3.574578e-08	0.000000e+00	0.000000e+00	6.071257e-05	1.174396e-04	1.271758e-04	-9.503102e-04	-2.749465e-02	-4.190788e-06	1.259053e-06	1.125535e-08	-1.498173e-03	8.557868e-02	-1.059249e-04	8.303685e-04	1.111209e-01	1.412039e-07	-1.426420e-07	0.000000e+00	-4.463656e-02	1.434024e-04	8.586362e-04	-3.844874e-04	-6.236850e-02	-6.178247e-06	-3.077660e-07	-1.185547e-06	5.287793e-03	-3.667469e-07	-7.762736e-02	1.242526e-01	-2.049823e-04	1.377792e-02	0.000000e+00	0.000000e+00	0.000000e+00	-2.521366e-03	-7.061828e-02	1.864121e-05	-4.444307e-07	1.019708e-04	5.980179e-02	2.834929e-07	3.201447e-07	8.804698e-08	1.299838e-06	7.711954e-07	-2.414234e-03	3.095292e-05	1.385421e-08	0.000000e+00	1.143960e-08	0.000000e+00	0.000000e+00	1.018737e-01	-4.061360e-02	-1.310082e-06	4.709649e-02	-5.702724e-04	-1.062850e-05	-3.973174e-04	3.761941e-07	-3.924224e-06	4.148407e-08	-1.338655e-04	4.533767e-04	1.522142e-05	1.663829e-07	-6.408903e-03	1.797239e-02	-1.145393e-06	5.366581e-04	7.684455e-04	-1.381456e-06	7.748737e-08	-1.942659e-05	2.228218e-07	2.304594e-06	6.497381e-06	-9.146494e-06	-1.178951e-03	-3.386080e-02	1.584904e-03	-1.374162e-05	-1.753540e-08	1.092799e-07	0.000000e+00	-2.407277e-02	2.099730e-04	1.026423e-01	-1.245033e-07	1.529642e-03	3.248748e-02	-8.306810e-05	5.550710e-02	-2.030831e-06	-3.822434e-07	-1.918858e-01	-6.047095e-07	3.518713e-04	1.119045e-01	5.227228e-03	3.435842e-08	-1.513045e-07	-8.187484e-02	1.062556e-03	1.396652e-04	-4.478658e-07	-1.271734e-07	-1.447227e-07	2.849911e-02	1.779000e-04	1.623309e-04	-9.402305e-02	-1.270895e-02	-2.872586e-02	1.311631e-03	2.329257e-07	2.793860e-02	0.000000e+00	8.686577e-08	7.527506e-07	1.158552e-03	1.086442e-03	1.553007e-07	-3.294019e-03	-3.265393e-02	3.882867e-04	-7.011388e-03	6.308079e-03	5.162271e-02	-1.369529e-02	-1.160346e-02	2.953330e-04	-8.627121e-08	5.601052e-09	4.213657e-08	0.000000e+00	9.838004e-08	3.151738e-04	1.382710e-04	8.308483e-06	3.063507e-04	-1.863728e-02	3.834514e-06	-1.030636e-02	9.064475e-03	-4.049782e-06	-2.988568e-03	-2.269612e-02	3.113907e-02	-3.227010e-08	1.340313e-02	-1.932937e-04	0.000000e+00	-9.072884e-08	-5.874113e-03	-1.964806e-03	2.953707e-04	-7.680648e-07	-1.895543e-06	2.065648e-05	-5.395632e-04	6.237626e-04	4.670146e-02	7.671006e-03	2.166648e-03	-5.091995e-02
-8.462569e-01	-7.977940e-09	3.608527e-07	1.640345e-06	-2.125053e-04	-5.764491e-04	-7.179861e-03	-7.310408e-02	-8.326575e-02	-1.051757e-02	-4.814646e-04	-4.604254e-04	-1.235280e-02	3.350727e-02	3.057162e-02	-2.444521e-03	-8.252551e-03	1.694505e-02	-6.895153e-04	2.389275e-03	-3.476460e-06	0.000000e+00	0.000000e+00	-5.708008e-02	-4.105187e-03	-2.155216e-05	-3.947210e-07	0.000000e+00	1.300525e-06	-1.828687e-05	1.539858e-03	-1.503964e-09	-3.765184e-05	2.594714e-04	9.998816e-08	1.284556e-02	-6.527933e-03	-1.465402e-01	2.122928e-03	0.000000e+00	-1.843644e-08	0.000000e+00	-1.184925e-07	-1.078782e-06	7.155749e-02	-9.670184e-08	-1.089772e-07	1.735439e-07	1.049162e-07	1.102115e-06	-1.178507e-04	-1.672388e-05	-2.707550e-02	-1.333729e-01	3.000243e-03	8.252713e-05	1.241255e-08	-1.452022e-02	0.000000e+00	0.000000e+00	0.000000e+00	-3.374376e-02	-5.178292e-02	-3.669102e-05	-9.569341e-07	1.569487e-08	-1.229591e-01	5.078150e-09	-4.562618e-02	-1.857806e-06	5.693422e-06	-9.478843e-03	-5.970620e-06	-8.674088e-06	3.933330e-02	-4.720914e-02	2.115644e-03	-1.262437e-06	-1.403884e-07	0.000000e+00	-1.820308e-09	4.553506e-04	-5.416056e-02	2.001539e-07	-2.032490e-08	-1.453692e-08	-4.293238e-03	6.469956e-08	3.608039e-08	-4.444575e-02	-1.231210e-02	4.339315e-05	9.683119e-03	1.246324e-02	-3.569877e-04	-2.012997e-01	0.000000e+00	1.167710e-08	0.000000e+00	-6.236377e-02	0.000000e+00	-1.580269e-02	-6.799219e-02	-1.522696e-01	1.023037e-07	-6.733607e-06	2.238015e-07	-2.600047e-06	-6.782580e-03	-1.257809e-02	2.089662e-06	4.049693e-03	2.367202e-02	-6.823001e-04	3.174241e-03	0.000000e+00	0.000000e+00	0.000000e+00	6.552303e-08	1.751566e-08	0.000000e+00	-2.938922e-03	-2.033310e-06	-1.198083e-01	-2.586763e-08	-1.579394e-01	0.000000e+00	-1.458460e-02	3.457197e-05	7.308435e-07	-3.378268e-06	3.865817e-02	0.000000e+00	1.022630e-01	0.000000e+00	0.000000e+00	0.000000e+00	-3.968224e-09	-6.641867e-08	-6.792225e-02	1.573727e-06	8.398988e-07	4.543053e-05	-6.757928e-02	5.913773e-08	0.000000e+00	4.036386e-05	1.790808e-04	9.197403e-07	3.795410e-07	-5.527520e-05	-3.959473e-08	-1.649762e-02	1.225457e-06	0.000000e+00	0.000000e+00	0.000000e+00	0.000000e+00	0.000000e+00	-1.972520e-06	6.092525e-02	-2.359460e-04	-8.641855e-05	-2.562505e-03	0.000000e+00	7.315020e-04	2.748951e-04	-9.977912e-05	-4.919106e-03	-2.549119e-04	0.000000e+00	4.306643e-04	0.000000e+00	0.000000e+00	0.000000e+00	0.000000e+00	0.000000e+00	-7.226867e-06	0.000000e+00	0.000000e+00	-3.906869e-08	-9.049981e-09	-1.035550e-01	-1.688115e-04	3.020712e-03	-6.698086e-06	-6.582429e-06	4.171494e-06	7.523200e-06	0.000000e+00	2.333371e-01	0.000000e+00	4.106776e-08	0.000000e+00	0.000000e+00	0.000000e+00	5.613694e-06	-1.237967e-08	-7.378909e-03	0.000000e+00	-7.154672e-09	-4.306265e-06	-5.830510e-07	2.009354e-04	1.534963e-03	-7.635058e-03	-1.498711e-04	-2.500485e-02	4.599591e-08	2.226644e-02	0.000000e+00	0.000000e+00	0.000000e+00	0.000000e+00	0.000000e+00	0.000000e+00	5.081910e-02	0.000000e+00	-1.932878e-05	3.918133e-08	-1.218928e-07	-6.596708e-07	-4.513539e-05	1.643372e-03	-1.606960e-02	1.227564e-04	-8.213246e-04	1.212021e-06	9.281842e-02	1.388090e-07	2.883367e-07	0.000000e+00	4.106776e-09	0.000000e+00	3.454767e-04	0.000000e+00	-5.939165e-07	-1.835823e-06	-2.415954e-05	-8.248329e-06	-1.594068e-02	-7.382475e-05	1.242065e-03	-1.028803e-02	-1.078786e-06	-3.813175e-03	8.349549e-02	8.038061e-02	2.464065e-08	6.160164e-08	5.618067e-07	4.106776e-09	0.000000e+00	0.000000e+00	6.984454e-07	1.395612e-07	-5.512530e-03	9.424816e-08	-3.481243e-08	5.271407e-07	-5.676417e-07	4.575606e-04	3.530842e-08	-2.192001e-07	1.211403e-07	-2.554893e-08	1.549897e-01	8.213552e-09	0.000000e+00	2.542915e-07	8.124284e-02	1.599364e-04	-1.481308e-07	-8.269654e-06	2.789268e-05	3.187515e-03	6.054651e-03	1.829409e-02	1.499693e-02	-2.639280e-06	-1.590960e-01	7.040596e-08	4.763523e-03	4.701636e-02	2.955967e-02	3.037955e-03	0.000000e+00	0.000000e+00	2.858315e-07	0.000000e+00	0.000000e+00	-6.136865e-08	1.854086e-07	-9.622380e-08	7.014184e-08	-3.451658e-08	-2.690768e-03	-5.318944e-08	1.676803e-03	2.325549e-02	-4.524291e-03	-1.170429e-02	-3.804597e-02	9.539081e-05	2.272355e-01	6.868626e-02	8.213552e-09	2.271457e-07	0.000000e+00	0.000000e+00	2.320445e-03	1.391350e-03	-4.755677e-02	3.486028e-02	1.292994e-07	-1.786007e-03	-3.521551e-07	1.119025e-02	3.875841e-02	3.112979e-05	-3.599735e-02	-1.949826e-01	3.239832e-06	7.775315e-02	0.000000e+00	4.106776e-09	0.000000e+00	8.009090e-03	6.119121e-03	2.738275e-06	-6.847465e-05	6.687313e-03	-8.580942e-03	9.871740e-03	6.223986e-03	-1.076882e-04	1.669187e-02	7.653167e-02	3.064248e-06	-1.365651e-01	-2.418535e-01	0.000000e+00	6.258431e-02	0.000000e+00	0.000000e+00	0.000000e+00	5.725994e-07	0.000000e+00	0.000000e+00	-2.743402e-06	-7.823708e-07	-2.853372e-05	4.350225e-08	-1.412962e-01	-1.608338e-06	1.537810e-04	2.210370e-04	-5.333575e-05	-2.454854e-03	-8.345456e-06	2.053021e-05
-1.560553e-01	2.550490e-04	1.533441e-03	-2.798280e-02	2.231362e-03	1.304096e-03	-9.805796e-06	1.890182e-02	-8.272894e-09	0.000000e+00	-1.473810e-04	0.000000e+00	3.550631e-08	-7.254051e-08	7.969633e-02	1.990567e-01	7.206535e-03	2.016218e-02	7.068025e-05	5.404283e-02	3.197103e-04	-6.782698e-02	1.044051e-02	-2.470469e-02	5.323622e-04	-3.244418e-02	-2.311693e-03	6.746982e-07	0.000000e+00	1.691199e-01	0.000000e+00	-4.833523e-07	-7.362488e-08	1.215351e-05	6.035289e-02	-1.109078e-03	3.924337e-02	1.111951e-04	8.080041e-02	-3.555806e-02	-5.389264e-02	1.638871e-04	2.106382e-04	1.135448e-05	1.971035e-04	-9.523684e-04	0.000000e+00	0.000000e+00	-6.674785e-02	0.000000e+00	1.560138e-02	0.000000e+00	-4.759886e-06	-5.034411e-04	-1.424277e-04	-2.613362e-03	-7.951021e-02	6.176594e-02	9.419086e-04	7.131552e-04	-5.203393e-02	-1.031259e-01	-7.787118e-02	3.308780e-02	5.565711e-02	-4.119678e-04	0.000000e+00	-2.361437e-06	0.000000e+00	0.000000e+00	0.000000e+00	-2.050011e-04	4.838331e-03	-5.011072e-04	-3.240320e-03	-1.429625e-05	8.561805e-02	2.803003e-02	-1.594072e-06	-5.069793e-02	-8.458870e-06	-5.368163e-03	9.962971e-02	-6.181186e-03	1.222342e-01	0.000000e+00	4.483815e-06	0.000000e+00	0.000000e+00	-8.716930e-07	2.957683e-06	-1.367934e-03	-1.032376e-03	-4.845246e-02	-2.672825e-03	9.145595e-03	2.643363e-03	-2.282517e-02	-5.588831e-02	-8.594421e-02	-3.686530e-05	-7.455213e-03	4.988680e-02	-2.177077e-09	5.338808e-08	-1.401659e-06	7.660183e-02	5.601052e-09	2.360493e-05	-3.659508e-08	-3.041209e-04	-3.024590e-04	3.748491e-02	1.288291e-05	2.459459e-04	-1.287095e-01	1.154207e-03	1.027558e-05	2.825239e-04	8.303909e-05	2.139860e-03	-6.753721e-04	-8.590308e-07	0.000000e+00	8.878628e-07	0.000000e+00	0.000000e+00	0.000000e+00	1.965023e-07	-8.560574e-02	-5.916972e-05	9.727506e-02	5.538757e-07	-7.511790e-04	-7.826433e-02	6.491218e-04	5.143236e-03	3.820535e-04	7.436950e-04	-3.732821e-06	3.860227e-03	0.000000e+00	0.000000e+00	0.000000e+00	0.000000e+00	3.061346e-02	1.959145e-03	-5.271896e-07	-1.900823e-04	-5.450794e-05	-2.937135e-04	1.765421e-08	8.230224e-05	1.044622e-02	1.115687e-03	-8.824020e-05	-7.655014e-02	-3.943133e-05	-2.028213e-06	-2.958470e-04	0.000000e+00	8.517447e-07	0.000000e+00	0.000000e+00	0.000000e+00	0.000000e+00	-9.272240e-07	9.831260e-02	-3.729592e-04	9.006114e-02	1.223852e-06	2.363288e-07	-5.509556e-07	3.232604e-04	4.484366e-02	5.604493e-04	-1.020123e-01	-3.809644e-05	-1.506852e-06	9.485167e-06	0.000000e+00	0.000000e+00	0.000000e+00	0.000000e+00	0.000000e+00	-2.692966e-07	-5.923055e-07	-2.390826e-04	-1.705702e-04	-1.362927e-06	-1.037993e-02	2.159049e-05	1.434285e-03	7.373867e-05	1.522994e-02	-8.371556e-02	3.867705e-02	-2.186363e-02	0.000000e+00	0.000000e+00	0.000000e+00	2.698151e-07	0.000000e+00	4.106776e-09	3.461891e-05	-2.120140e-02	8.411395e-07	-4.052647e-04	-2.406853e-03	1.027485e-06	2.222991e-04	8.674581e-04	5.730887e-04	1.924934e-02	-1.121845e-01	-2.913335e-02	3.622511e-06	0.000000e+00	0.000000e+00	0.000000e+00	0.000000e+00	0.000000e+00	2.874743e-08	-3.888832e-02	-7.389364e-02	-4.391324e-08	-1.506551e-02	-7.559863e-05	-2.516386e-06	-5.642161e-07	-1.037462e-02	2.597644e-02	8.505840e-04	2.884122e-02	-1.506273e-06	4.649773e-06	4.106776e-09	0.000000e+00	0.000000e+00	1.131453e-06	0.000000e+00	9.445584e-08	0.000000e+00	-1.283472e-01	-4.687720e-02	-1.207831e-02	-2.149118e-07	-3.168078e-05	2.281160e-03	1.135624e-03	6.805857e-04	6.242575e-04	2.374019e-04	-1.154557e-01	-6.250296e-07	0.000000e+00	0.000000e+00	0.000000e+00	0.000000e+00	0.000000e+00	0.000000e+00	1.316659e-06	-7.757261e-04	-4.123930e-04	-4.332100e-04	0.000000e+00	1.818426e-02	7.019059e-04	2.898594e-04	1.703820e-02	3.292278e-04	5.871172e-05	1.760579e-02	-7.434436e-04	0.000000e+00	0.000000e+00	0.000000e+00	0.000000e+00	0.000000e+00	0.000000e+00	0.000000e+00	-5.561191e-02	6.915007e-07	-2.535236e-01	-1.278540e-08	-1.051936e-02	-1.020062e-01	-3.320431e-05	1.218013e-01	2.386094e-02	1.219287e-02	2.188920e-04	-2.650376e-04	0.000000e+00	0.000000e+00	0.000000e+00	6.981519e-08	1.232033e-08	6.276483e-02	9.915663e-09	9.776146e-08	-1.969284e-03	-1.003163e-02	-6.079397e-06	-2.270992e-03	2.848414e-04	9.046391e-02	1.292837e-03	1.944684e-02	1.400423e-04	-2.838173e-03	-1.053504e-02	0.000000e+00	0.000000e+00	1.937642e-06	0.000000e+00	0.000000e+00	0.000000e+00	-1.027992e-01	-2.090036e-01	-1.150728e-02	-1.275476e-02	0.000000e+00	-3.232894e-03	-5.117512e-04	4.451236e-03	6.269869e-03	2.439694e-02	5.217346e-02	3.045303e-07	-1.761258e-04	0.000000e+00	0.000000e+00	-5.924994e-09	0.000000e+00	0.000000e+00	0.000000e+00	-4.437934e-02	-2.729643e-01	-1.066726e-01	-3.980660e-02	-6.820307e-03	1.486878e-07	-1.160005e-03	4.696797e-04	3.458083e-04	4.546761e-04	7.262688e-02	0.000000e+00	-4.044387e-04	6.541157e-08	0.000000e+00	-4.760344e-07	1.232033e-08	0.000000e+00	0.000000e+00	-2.465411e-04	-7.201430e-04	-1.585828e-05	4.559697e-04	0.000000e+00
-6.642037e-02	5.296225e-03	-9.489771e-02	8.999514e-07	7.630802e-06	-8.504402e-10	4.992667e-02	1.153453e-02	4.951956e-02	1.574872e-06	3.486809e-05	6.675606e-03	8.922950e-02	2.592194e-04	-1.053656e-02	-9.869680e-05	-6.487734e-03	-8.805078e-03	1.600227e-01	-1.087735e-02	-9.697820e-06	0.000000e+00	2.112751e-07	2.659033e-08	1.311015e-07	2.964984e-02	-1.806870e-07	-1.926042e-07	-8.790849e-03	1.138218e-01	-1.989702e-06	-5.845217e-08	-2.391154e-03	-4.831316e-05	1.142748e-05	-1.883444e-04	1.198275e-05	3.751755e-07	1.976011e-03	3.136654e-01	2.169515e-04	9.102638e-02	1.067057e-05	-2.749040e-08	1.837634e-02	1.423599e-03	1.571504e-05	7.318250e-07	-2.437704e-03	-1.113416e-02	-1.493042e-02	-3.051712e-05	-1.949530e-02	1.716160e-02	4.125164e-03	-1.664420e-02	4.837720e-06	1.681882e-03	0.000000e+00	-7.837371e-07	-3.544343e-02	2.390159e-07	6.066605e-07	4.519492e-08	1.515683e-03	3.228291e-06	5.619138e-05	-3.889015e-08	-2.944437e-07	1.976027e-07	-3.119811e-02	-8.126657e-06	-3.758266e-06	-4.136028e-05	1.290825e-04	-6.038179e-02	1.184752e-03	-9.725642e-04	1.501941e-06	1.028045e-02	1.050682e-01	1.172249e-01	-6.781410e-04	2.079677e-04	-5.444363e-06	-1.891587e-04	2.177650e-07	-1.836854e-04	-1.436341e-02	-7.360166e-02	-3.681732e-02	5.593814e-06	2.560300e-02	1.948182e-02	7.735930e-06	-1.057680e-01	-4.476051e-07	3.222053e-03	2.480088e-06	0.000000e+00	-5.780006e-06	-7.305421e-06	-7.418500e-04	1.678600e-05	2.270781e-05	1.838201e-03	-1.614147e-06	9.120285e-07	-1.117826e-02	-2.214527e-02	3.894919e-06	2.794880e-03	2.292761e-02	3.407015e-06	-2.228902e-02	0.000000e+00	-5.398452e-02	-1.832760e-03	-1.951014e-06	1.090725e-07	-1.542346e-05	1.806783e-05	0.000000e+00	2.225642e-07	-8.261979e-08	1.378291e-05	-2.671922e-05	-6.432068e-06	2.338511e-04	3.002949e-07	1.199538e-03	-1.687866e-04	-5.430283e-02	4.415467e-02	-7.428847e-06	-2.242613e-06	-2.308648e-02	-2.635668e-02	-2.612667e-02	-6.464679e-04	-1.594139e-01	-2.479651e-01	-1.834306e-02	-1.169548e-01	-7.262232e-02	1.187777e-05	7.786501e-02	1.727770e-03	-1.767265e-01	3.489095e-03	-9.899095e-07	8.428324e-08	-9.339109e-04	7.283369e-08	-2.337596e-07	-1.340776e-02	-1.751553e-08	5.598995e-09	1.017104e-07	-3.921367e-06	-2.017521e-06	1.042550e-02	-1.447437e-01	-6.359784e-06	-1.484759e-07	-4.820758e-02	3.120918e-03	-1.301035e-03	-3.203572e-05	2.177910e-02	-6.556850e-02	3.289836e-07	-2.791228e-06	0.000000e+00	0.000000e+00	0.000000e+00	9.678163e-09	-1.665995e-01	-1.056635e-01	-2.168528e-06	-9.515733e-05	-1.276885e-05	5.659660e-07	-2.696314e-05	-9.398248e-06	5.013292e-02	-3.191932e-02	-4.039050e-07	6.627985e-02	1.508131e-08	4.422413e-02	-2.309840e-02	0.000000e+00	0.000000e+00	-5.352415e-05	0.000000e+00	0.000000e+00	-3.493839e-06	-1.255195e-06	-2.036897e-01	-1.314710e-01	-1.721693e-03	-1.318180e-05	5.479879e-02	-1.541803e-02	-1.019668e-03	-2.245689e-03	8.092504e-05	-6.562894e-08	1.826863e-02	0.000000e+00	2.295418e-05	0.000000e+00	-2.258242e-04	-4.438377e-04	-9.812338e-02	-8.392321e-02	-4.986240e-04	1.011883e-05	-4.029669e-03	3.820149e-03	-1.439786e-01	4.370090e-04	1.174775e-02	-1.138203e-01	7.832860e-05	-6.201785e-05	-5.262495e-02	4.112724e-02	0.000000e+00	0.000000e+00	0.000000e+00	2.618571e-06	0.000000e+00	-2.135848e-06	-1.383434e-08	-3.124868e-02	-1.675658e-03	0.000000e+00	-4.972649e-02	-1.484357e-01	1.094982e-03	2.743837e-03	-4.004032e-03	-2.148884e-04	7.099798e-06	0.000000e+00	2.020724e-02	1.419066e-08	0.000000e+00	0.000000e+00	3.103143e-07	9.133889e-09	-1.011447e-06	-2.600404e-02	-2.388563e-06	-1.763717e-03	-2.052045e-01	-1.047963e-07	1.439380e-06	-1.906226e-04	5.416404e-02	9.864848e-07	-1.874251e-07	-6.462787e-06	-8.819894e-02	8.204637e-02	0.000000e+00	0.000000e+00	0.000000e+00	-8.466677e-05	-2.520465e-06	-8.594514e-02	-7.197490e-02	-1.623890e-02	-9.951810e-08	-2.262007e-03	-9.660718e-03	-2.593435e-02	7.168236e-02	8.853768e-03	-3.954549e-04	-6.948896e-06	1.840519e-02	-8.157004e-02	1.271594e-03	0.000000e+00	0.000000e+00	0.000000e+00	-4.750571e-03	-7.972992e-02	-3.374183e-06	8.397858e-07	3.653258e-07	-2.126223e-02	-2.645991e-03	-5.373047e-02	-2.446237e-08	3.793640e-02	2.291670e-02	-1.054405e-02	-1.258743e-02	-1.910404e-03	-4.013457e-02	7.284163e-02	-1.398078e-06	-1.309217e-08	0.000000e+00	-3.943230e-03	-3.330517e-05	-1.919695e-01	3.592200e-07	-3.837405e-03	-9.594206e-03	9.634724e-06	-4.206460e-03	0.000000e+00	3.873705e-02	4.925984e-03	-3.741570e-02	-1.440048e-02	2.137705e-03	-2.873739e-08	8.532662e-03	-2.326075e-03	-3.975062e-07	-2.543545e-03	-5.271575e-07	-1.117002e-01	-2.191370e-01	-1.238361e-01	-1.684854e-01	-2.691881e-07	-1.111515e-06	2.444500e-01	1.030394e-05	1.324050e-02	3.360107e-02	-3.079051e-02	-3.153643e-02	7.352541e-02	-9.084631e-07	2.257791e-02	-7.268615e-02	-2.244230e-04	-4.038370e-06	-1.167850e-01	0.000000e+00	-5.679684e-04	-2.938662e-02	-1.141182e-07	-8.206380e-04	-1.206328e-02	-2.032604e-04	-3.411702e-08	1.470812e-03	2.556440e-04	-7.890197e-04	-1.224152e-04	1.723243e-05	5.589196e-08
-3.620068e-01	0.000000e+00	2.348765e-07	4.304917e-04	-1.806972e-08	-1.300575e-03	9.366271e-02	-8.815588e-03	2.474008e-02	-4.137934e-02	5.735455e-04	3.944598e-02	4.210089e-02	-9.106319e-03	9.826672e-03	2.854743e-02	1.198352e-03	1.633330e-02	-5.111028e-08	4.007480e-06	-3.998379e-03	1.128792e-02	1.855425e-04	2.467829e-04	4.081166e-05	-1.357052e-06	-1.963799e-02	3.515205e-04	-1.186674e-05	-1.697804e-04	1.971316e-02	-8.604025e-04	-5.503989e-04	-3.016645e-03	2.597698e-02	-1.381437e-06	-2.645857e-02	-6.917172e-09	4.940380e-07	1.031251e-04	8.005287e-04	-1.433722e-02	-8.501671e-06	1.310242e-07	-1.870011e-01	5.848842e-03	-5.931667e-03	1.170151e-04	4.051471e-02	-8.596281e-04	7.592746e-06	3.826856e-02	-1.502184e-08	3.131863e-04	0.000000e+00	-1.834758e-06	-1.989315e-02	2.412361e-06	1.369269e-04	-2.090966e-08	-1.719663e-04	-2.081309e-06	-1.542116e-03	4.879297e-04	6.913387e-02	6.349189e-02	-1.971420e-03	-1.234537e-02	6.309378e-02	5.154116e-03	0.000000e+00	1.214570e-04	-8.916111e-09	9.792049e-05	-2.821887e-02	7.034506e-03	-8.140640e-03	7.721115e-05	-3.984574e-02	5.658563e-02	-8.989627e-03	1.217636e-04	-4.775325e-03	-6.094656e-04	4.469895e-05	-7.519541e-03	0.000000e+00	-1.064890e-01	1.826778e-08	-1.376245e-08	-9.460761e-02	-7.551241e-02	2.488679e-05	9.226408e-06	1.911423e-02	6.334164e-07	-6.868304e-06	-7.857020e-03	-7.782673e-06	6.634162e-06	3.426254e-02	7.758289e-05	-8.219867e-07	1.751566e-08	-5.101559e-06	0.000000e+00	-3.216893e-07	1.535755e-04	-1.461628e-03	1.816981e-04	-1.580115e-03	1.773210e-02	2.363407e-02	4.372493e-07	3.274346e-02	-4.141469e-06	-1.080854e-02	1.834155e-02	-2.072703e-01	1.078122e-01	1.014699e-02	-9.830241e-07	0.000000e+00	0.000000e+00	1.653411e-03	1.335829e-04	5.196651e-02	5.886483e-06	2.811683e-05	1.883938e-05	-1.260983e-02	1.453965e-07	-4.401452e-02	-2.155428e-03	-1.220153e-04	5.104328e-04	1.164708e-02	-7.387487e-09	-2.332588e-07	-1.749582e-02	0.000000e+00	-5.658111e-02	7.638301e-04	-8.440726e-05	2.961011e-05	-4.642484e-02	-3.224887e-02	1.485272e-05	1.508791e-05	-1.785328e-05	-1.320642e-04	-1.162093e-03	4.564981e-04	9.954701e-02	0.000000e+00	0.000000e+00	2.347920e-02	-4.928119e-08	-5.608946e-07	-1.592309e-01	4.575194e-07	-1.631947e-04	-3.822723e-04	-2.905763e-02	2.480420e-02	1.196615e-04	-3.120041e-07	7.945836e-03	-1.215267e-04	-3.018180e-05	-4.950339e-02	0.000000e+00	2.075754e-07	0.000000e+00	-5.134811e-08	5.298914e-05	-1.269116e-05	-6.822508e-04	-2.923673e-02	-5.796236e-02	4.403987e-02	-7.377081e-05	1.744596e-02	-1.741771e-01	5.010654e-06	-1.089870e-03	2.081463e-01	-1.483976e-03	9.636478e-05	0.000000e+00	0.000000e+00	0.000000e+00	5.151271e-04	4.747323e-04	3.186324e-07	-2.059498e-06	-9.542496e-02	-2.456309e-01	-4.035540e-02	3.432655e-02	5.900151e-05	2.784068e-04	-1.215821e-04	-3.610784e-02	-3.562823e-02	0.000000e+00	-4.557078e-08	0.000000e+00	0.000000e+00	3.717076e-04	1.047740e-03	-3.990964e-06	5.770237e-04	5.751204e-04	3.573660e-05	-7.765685e-02	3.340582e-04	-1.744448e-06	1.238572e-05	-3.856853e-02	-3.755821e-02	-3.249603e-02	0.000000e+00	0.000000e+00	0.000000e+00	0.000000e+00	1.541137e-03	7.769967e-04	1.310200e-03	-1.326044e-01	2.997609e-04	-2.730214e-01	-1.369802e-03	2.909800e-03	-5.716474e-07	-4.783273e-06	6.725120e-03	-3.418850e-02	2.517565e-01	0.000000e+00	5.824739e-02	1.607100e-06	-8.250302e-08	6.365101e-02	3.087523e-02	1.316995e-05	-2.165926e-02	-6.718699e-03	1.025472e-01	-2.508618e-02	-4.910608e-02	-4.085659e-07	1.344156e-02	-1.452608e-02	5.476657e-04	5.181720e-02	0.000000e+00	-2.773347e-02	0.000000e+00	0.000000e+00	2.444105e-04	-1.316680e-01	-1.548287e-02	1.505534e-01	3.984008e-07	2.385126e-03	1.137819e-02	9.288276e-03	-4.125966e-02	-5.195386e-03	-1.324121e-02	-6.873289e-06	1.616643e-01	0.000000e+00	0.000000e+00	0.000000e+00	5.601052e-09	1.452121e-04	-2.106533e-02	-2.394911e-05	5.436005e-05	2.190746e-01	3.604375e-06	-6.133786e-03	2.858396e-02	-2.906116e-06	-1.588470e-02	4.757694e-02	1.590811e-05	-5.312517e-02	0.000000e+00	-4.134604e-02	-6.729263e-08	1.826386e-06	5.426709e-05	5.800705e-04	-4.357354e-02	8.155227e-08	-3.567938e-03	7.863781e-05	2.960958e-02	-1.116533e-02	1.504021e-01	-1.646047e-02	-2.277533e-02	4.702782e-04	-1.325635e-04	-3.439139e-07	-5.758534e-03	0.000000e+00	0.000000e+00	2.827907e-04	-7.917746e-02	-9.681607e-02	7.059640e-02	-8.937620e-07	-8.627457e-03	9.517856e-05	1.865830e-06	-7.324804e-08	-9.130421e-05	-3.899495e-04	5.573633e-04
5.766176e-02	3.523738e-02	6.901167e-02	-2.721724e-05	3.457494e-02	4.071009e-04	1.782991e-04	4.034820e-02	-3.379140e-02	1.488250e-04	1.212221e-03	-2.020753e-05	-1.197896e-06	-3.587827e-02	-3.581899e-02	6.927631e-04	1.645204e-02	-3.467668e-02	3.265168e-03	5.540086e-02	2.980554e-06	7.898775e-05	3.933733e-04	2.669915e-04	-6.464644e-02	5.246720e-05	2.730658e-02	2.416888e-03	1.625739e-04	-8.400172e-05	-7.060867e-02	1.103742e-04	-3.307816e-02	-4.057471e-03	8.841244e-03	-6.814885e-03	-3.215926e-02	-1.877363e-03	-2.511493e-03	4.012896e-04	2.626573e-04	1.655289e-07	1.655668e-05	9.134096e-06	1.539847e-03	2.926968e-03	3.030952e-04	8.641715e-04	-4.262174e-02	-1.751516e-01	4.388464e-05	-1.327719e-03	4.515687e-07	-8.458830e-04	2.768769e-05	3.451017e-02	1.372730e-04	5.829797e-02	1.743072e-04	-1.515940e-03	-1.794692e-07	7.099428e-02	1.940485e-04	-2.756512e-01	4.801688e-04	6.734367e-03	8.466526e-05	6.622793e-05	-5.200386e-06	-2.605215e-03	-8.114581e-04	-4.108307e-03	-5.881933e-04	-5.097660e-03	-1.262649e-02	3.556522e-04	-3.038206e-03	9.392918e-02	-1.804607e-05	-1.688324e-05	6.847707e-02	7.234859e-04	-7.324709e-03	1.795002e-04	2.261511e-03	-9.744197e-04	1.391927e-04	4.205593e-04	1.359671e-03	6.203081e-02	3.898878e-06	6.848441e-05	-1.905428e-02	-1.081899e-02	1.925961e-03	7.366057e-02	2.291026e-04	2.512034e-05	-3.204359e-02	-2.805058e-02	1.734401e-03	-1.228579e-02	1.308208e-03	-1.533917e-03	-9.569771e-03	-1.007197e-02	1.599346e-05	-6.383395e-05	-6.025714e-03	-1.620463e-02	1.901416e-04	-1.910386e-02	-1.741089e-02	2.359739e-03	4.455308e-02	8.165369e-05	1.934151e-04	6.816303e-08	2.131416e-07	6.686374e-04	-5.770882e-03	2.960282e-04	1.066640e-03	4.200245e-04	-5.490887e-06	-5.515962e-02	2.538424e-05	-6.754787e-03	-5.113735e-06	1.400956e-06	-1.436115e-02	-1.328624e-03	3.378975e-02	5.770646e-02	1.679904e-06	4.200546e-05	-2.013070e-02	-3.698254e-06	-2.665664e-06	2.996826e-04	1.728934e-05	3.633715e-05	-1.510247e-01	9.627343e-04	-1.676685e-03	-2.561737e-02	4.711967e-07	1.191307e-03	4.809734e-05	4.947316e-05	-1.812996e-03	3.458971e-03	1.289686e-01	-2.385330e-07	-8.061057e-03	-6.124146e-03	-2.182724e-02	-4.707661e-05	3.086974e-06	-1.427257e-03	6.113593e-03	-1.321525e-06	5.076104e-05	2.472556e-04	-8.216153e-04	6.521687e-02	-3.315159e-02	-2.064984e-05	-1.651461e-03	8.355919e-06	8.532745e-07	-4.951709e-04	2.026337e-05	-1.142282e-01	2.474121e-02	-1.768210e-01	-3.234081e-06	-1.666600e-05	-5.042979e-02	8.381074e-04	-8.132584e-07	1.496638e-05	4.113717e-05	5.981904e-04	3.554447e-03	5.380040e-02	-2.387582e-01	1.887009e-04	1.820877e-04	-2.167687e-05	-8.932908e-04	-2.037302e-01	-2.447535e-01	-4.898104e-06	4.342525e-07	1.537836e-07	1.120819e-04	-1.549116e-01	1.533111e-05	-1.274109e-01	8.951780e-04	6.435391e-05	-1.257597e-01	3.577069e-02	9.897022e-05	1.923119e-02	7.352637e-04	7.278805e-04	9.489759e-04	-2.433858e-01	-7.684710e-02	-1.400083e-05	-1.335254e-02	4.214555e-05	3.204003e-08	2.656524e-07	-3.615859e-05	-5.096144e-02	7.859755e-07	6.037676e-02	2.854506e-02	1.087867e-03	-7.304851e-08	1.072280e-01	1.238328e-02	2.292163e-02	2.651280e-04	-1.825768e-05	-2.085023e-03	-8.554971e-03	9.572396e-05	1.603850e-02	-3.190656e-02	-7.081867e-06	1.940012e-06	-2.830675e-01	7.126763e-04	-1.638252e-07	9.803591e-02	6.895846e-08	1.416291e-05	2.746131e-01	7.519022e-02	2.103282e-07	1.442232e-04	-3.203500e-03	-3.242332e-02	-1.022698e-03	7.008812e-06	2.565786e-02	1.291981e-02	4.781626e-05	-3.154292e-02	5.509270e-07	-6.290980e-02	1.539290e-04	1.442766e-04	1.906039e-03	1.679739e-07	2.347054e-03	2.045977e-02	6.505599e-06	-4.321916e-02	3.720273e-05	1.382664e-04	-7.161678e-02	-8.885850e-02	9.398333e-06	6.754441e-03	4.792982e-02	4.974746e-05	1.508172e-04	6.935205e-02	3.195300e-04	5.225409e-03	8.694347e-04	9.431236e-03	3.414011e-04	5.703640e-05	6.736564e-02	3.044900e-02	6.442467e-05	-4.359263e-02	-8.850055e-02	9.458940e-05	-1.856774e-02	-2.514327e-02	-6.305187e-02	-1.266683e-01	5.603536e-02	2.098816e-02	-7.070431e-06	-1.047425e-02	7.049355e-04	-1.102563e-02	1.459351e-04	2.820728e-04	7.621161e-04	-2.863358e-05	-9.444545e-04	1.929374e-03	1.729354e-02	8.386364e-04	-1.004076e-03	-1.696307e-02	-2.441282e-02	-1.353692e-05	-1.878859e-05	-8.952611e-02	-9.451093e-05	1.874186e-01	-4.417032e-02	-1.870211e-06	1.010925e-01	1.642188e-03	9.020047e-02	-8.944321e-05	-9.200624e-04	-1.263271e-06	3.261078e-03	2.232603e-02	6.542775e-02	-3.864545e-02	-1.373751e-01	-1.932314e-01	7.761349e-02	1.567954e-07	-3.838662e-02	3.659676e-09	-1.407631e-02	-2.444010e-05	5.780962e-04	6.840946e-03	-2.762250e-02	4.880093e-04	1.704337e-04	1.114771e-03	-4.253796e-06	1.775187e-03	5.831332e-04	1.397988e-01	5.225815e-03	9.612597e-03	-1.270027e-03	7.942111e-05	5.154811e-06	3.547123e-06	5.202370e-02	-4.745800e-06	3.249642e-05	-2.593138e-04	5.131562e-05	-5.161507e-02	4.859946e-02	3.830306e-04	-8.438296e-03	6.427014e-02	-1.236739e-01	5.594912e-05	2.044139e-06	-1.681176e-04
2.439519e+00	3.765994e-01	4.034456e-01	5.330876e-01	3.412615e-01	6.425936e-01	7.968013e-01	-4.381640e-01	3.703228e-01	2.777123e-01	-1.270387e-01	-2.904227e-01	-4.953621e-01	-1.763372e-01	-9.182775e-01	-1.316238e+00	2.945777e-01	-1.896885e+00	-1.923252e+00	4.139685e-02	6.242574e-01	1.448564e+00	9.011584e-01	9.337263e-01	4.653205e-01	1.280652e+00	5.712363e-01	-1.006015e-01	-1.077785e-01	-1.657239e-01	-5.592353e-01	-6.985658e-01	-1.336978e-01	-2.094266e+00	-5.900036e-01	1.699569e-01	-1.418180e+00	-1.265659e+00	-3.283888e-02	1.444335e+00	1.203295e+00	1.001998e+00	1.105457e+00	1.018309e+00	8.320172e-01	4.752145e-01	3.983476e-01	-5.499113e-01	-3.688682e-01	-4.761616e-01	-7.174292e-01	-3.204966e-01	-1.611763e+00	-1.160048e+00	1.200728e-01	-1.277577e+00	-1.216649e+00	3.207006e-01	8.623606e-01	1.033610e+00	1.212605e+00	1.498973e+00	1.234106e+00	6.590303e-01	3.666121e-01	4.268732e-01	-7.546492e-01	8.068041e-02	-3.350614e-01	-9.175144e-01	-2.882279e-01	-1.107721e+00	-7.202553e-01	-6.368413e-01	-1.274183e+00	-1.049589e+00	7.025846e-02	9.914937e-01	1.324192e+00	1.592212e+00	1.376158e+00	1.486888e+00	7.991208e-01	5.609716e-01	4.562193e-01	-8.387155e-01	-1.197500e-01	-5.546757e-01	-9.190309e-01	-3.519237e-01	-1.705026e+00	-1.138055e+00	-5.858797e-01	-1.098460e+00	-1.166348e+00	2.806442e-01	5.267149e-01	1.054495e+00	1.272415e+00	1.405697e+00	1.323622e+00	5.337229e-01	7.629699e-02	6.190473e-01	-1.189512e-01	-2.744380e-01	-3.468656e-01	-9.650056e-01	-8.857397e-02	-1.622925e+00	-9.135015e-01	-7.443419e-01	-1.357025e+00	-8.735528e-01	8.259987e-02	9.147142e-01	3.571268e-01	2.732517e-01	2.743643e-01	6.724995e-02	-1.777314e-01	-1.258302e-01	-2.174979e-01	-1.711689e-01	-6.634074e-01	-5.138621e-01	-4.238488e-01	-6.279035e-01	-7.160132e-01	1.356775e-02	2.577015e-01	-4.214982e-01	-2.549774e-01	-3.995747e-01	2.147151e-01	1.349507e-01	7.716357e-02	1.228835e-01	-2.326497e-01	-1.253357e-01	-4.835470e-01	-2.017513e-01	-2.706367e-01	-3.776825e-01	-2.395738e-01	-1.976482e-01	1.944893e-01	1.237654e-01	4.861160e-01	3.978749e-02	4.949371e-02	4.584353e-01	-3.064918e-01	1.812896e-01	3.199246e-01	6.195047e-01	5.294439e-01	5.887185e-01	1.659628e-01	-8.828705e-02	5.841122e-01	5.061550e-01	1.843784e-01	2.613587e-01	-6.529116e-02	-1.636151e-01	-2.040511e-01	-8.375413e-01	-3.835102e-01	-1.147579e+00	-4.988419e-01	-2.722230e-01	-1.178143e-01	-4.837633e-01	-5.368065e-01	-5.404587e-01	-1.425945e-01	-7.890597e-02	-4.765638e-02	9.162101e-02	1.196014e+00	2.426086e-01	6.109034e-01	2.226920e-01	1.803202e-01	5.834360e-01	-2.868560e-01	-1.885911e-01	-3.571661e-01	7.987005e-02	-4.647900e-01	-4.337411e-01	-4.528060e-01	-1.843479e-01	-2.889447e-01	-2.827623e-01	-8.044953e-01	-4.916358e-01	1.007141e-02	1.247173e-01	2.055128e-01	7.927357e-01	4.811830e-01	3.516500e-01	5.217177e-01	4.474223e-01	3.261819e-01	-6.990886e-02	1.370350e-01	-3.503704e-03	-6.891124e-01	-4.367871e-01	-5.521148e-01	-6.387554e-01	-6.566849e-01	-6.954250e-01	-2.875778e-01	1.325051e-02	2.843349e-01	3.069852e-01	7.682114e-01	3.633203e-01	5.443587e-02	7.801040e-01	7.680992e-01	4.771309e-01	1.269129e-01	2.820672e-01	-8.198795e-03	-7.107937e-01	-7.411494e-01	-8.733509e-01	-8.463529e-01	-7.440864e-01	-5.289965e-01	-4.366229e-01	-2.222420e-02	3.104791e-01	2.365496e-01	2.840825e-01	1.194570e+00	2.052939e-01	8.739085e-01	6.945155e-01	2.601928e-02	1.002510e-02	8.178343e-01	-3.094398e-01	-2.374090e-01	-3.520445e-01	-4.122921e-01	-3.975336e-01	-4.046795e-01	-6.355125e-01	2.248167e-01	-2.500394e-01	-4.885831e-02	4.990387e-01	-7.628388e-02	5.396572e-01	6.300005e-02	3.364085e-01	5.115052e-01	-2.438719e-01	2.349905e-01	8.819100e-01	2.961067e-01	-4.785141e-01	-8.667984e-01	-5.706091e-01	-5.119121e-01	-8.038615e-01	-4.525419e-01	3.771030e-01	-1.439373e-01	-2.108399e-01	-2.197712e-01	1.529426e-02	2.855729e-01	-1.119653e-02	-1.924944e-02	-4.385197e-02	-1.029347e-01	1.502019e+00	2.391743e+00	-2.356308e-01	-2.717917e-02	-1.922372e-01	-6.372676e-01	-7.078388e-01	-6.823302e-01	2.473956e-01	1.966803e-01	-6.320639e-01	-2.329869e-01	1.568818e-01	9.116049e-02	5.266652e-01	5.943596e-03	1.147674e+00	8.002934e-01	1.335816e+00	-1.971890e-01	-3.778395e-01	-6.138400e-01	-5.506512e-01	-5.812844e-01	-4.895492e-01	-5.251211e-01	-9.783128e-01	9.972620e-02	3.824033e-01	-3.694017e-01	2.178589e-01	3.305332e-01	2.864297e-01	3.486049e-01	2.752554e-01	1.958483e+00	2.037988e+00	2.089880e-01	-6.487473e-01	-1.056231e+00	-5.716571e-01	-6.564394e-01	-5.039266e-01	-4.180784e-01	-4.502715e-01	-2.301751e-01	-2.939972e-02	7.615279e-01	-5.730340e-01	4.288383e-02	1.579975e-01	5.719714e-01	6.245342e-01	4.675878e-01	1.995592e+00	2.453418e+00	-4.116677e-01	-1.653242e+00	-8.381850e-01	-1.371846e-01	-1.940676e-01	-1.525061e-01	-4.596117e-01	-3.409306e-01	-3.894833e-01	9.774871e-01	6.145901e-01	-1.139173e-01	3.444466e-01	2.656495e-01	-8.425271e-02	-9.453481e-02	2.972976e-01	-1.386519e-01	6.636912e-02	1.986288e-01	-2.132306e-01	-3.578374e-01
-5.566377e-08	-1.343054e-06	2.657489e-05	1.101820e-02	-1.389886e-03	9.966359e-03	-9.470501e-07	0.000000e+00	4.329511e-05	-2.222347e-02	5.187989e-02	-1.473307e-03	1.572277e-01	3.838307e-07	-1.141380e-03	0.000000e+00	-4.980715e-06	-8.213619e-05	1.396875e-02	-2.673909e-06	-1.325047e-08	7.241093e-06	-5.372499e-02	5.371680e-07	-9.406710e-08	2.014980e-07	-1.862973e-01	1.342956e-02	-9.364936e-07	-4.426529e-02	-1.362211e-06	-9.636940e-04	1.804162e-04	-1.568731e-01	-5.630969e-04	4.600898e-02	1.590023e-05	1.257192e-07	-4.234870e-07	-6.327417e-04	-1.931887e-05	1.519500e-06	-1.272207e-01	-1.578389e-07	3.999913e-02	1.766495e-06	-2.394022e-03	3.923474e-02	-1.218145e-05	0.000000e+00	-1.403715e-07	-1.570393e-05	7.129267e-07	6.143377e-04	4.245232e-04	-4.055185e-07	1.857507e-08	-1.591641e-05	0.000000e+00	7.673397e-08	0.000000e+00	0.000000e+00	1.061629e-07	7.576905e-06	-5.862840e-06	1.704672e-04	-3.989302e-05	-8.958348e-07	2.270876e-02	-2.666746e-07	-1.676522e-03	1.929947e-06	-6.637100e-06	-1.610496e-06	1.089810e-03	-2.650093e-08	-2.531233e-02	-9.251621e-07	4.010876e-04	1.522939e-07	-9.502641e-03	1.708805e-03	-4.584448e-02	0.000000e+00	0.000000e+00	-1.227459e-01	-3.250137e-06	-4.032446e-08	1.721431e-03	-1.381742e-07	0.000000e+00	-1.552488e-03	1.401303e-04	4.165192e-02	-1.510430e-06	-3.330074e-02	-2.632998e-04	1.264922e-06	-5.600962e-02	1.409545e-01	1.484297e-02	3.143007e-04	1.695172e-05	-4.055327e-07	1.371566e-08	0.000000e+00	0.000000e+00	3.317469e-06	-3.285519e-03	1.189738e-03	-3.573268e-06	-6.636375e-02	3.098199e-07	-1.870503e-05	-7.581128e-06	2.990501e-05	2.327351e-05	3.224080e-08	2.055682e-06	-1.922438e-06	2.286924e-03	0.000000e+00	-3.001932e-06	3.541373e-06	-2.851470e-07	-1.385616e-02	-3.581906e-04	5.391073e-02	3.641191e-06	2.621792e-02	-8.352743e-03	3.860899e-07	-1.021898e-06
-1.594764e+00	-5.019482e-03	-1.977627e-02	-3.516833e-03	-3.976778e-02	-1.773495e-02	-4.080801e-02	-5.102255e-03	9.951233e-06	1.836019e-06	2.831257e-06	-1.225358e-01	5.351076e-02	-5.722214e-02	-3.331754e-02	2.571665e-01	-9.950226e-02	9.688069e-02	1.196276e-01	-1.044018e-01	-1.299491e-04	-2.991980e-01	-6.782488e-02	-2.207793e-01	-3.663921e-05	-4.181409e-01	-2.976064e-01	1.022136e-06	0.000000e+00	-4.334358e-08	5.885238e-02	1.442944e-02	-2.497101e-05	3.041786e-01	-8.386275e-02	-1.443404e-01	1.759685e-04	3.015369e-03	-2.198480e-04	-2.327017e-01	-2.444225e-06	-5.533207e-02	-1.370185e-01	-1.437498e-02	-1.130658e-05	-9.013401e-02	-1.433299e-05	-5.956623e-07	4.031578e-08	0.000000e+00	-3.607960e-02	0.000000e+00	4.074757e-02	1.484058e-02	-1.191735e-03	3.421508e-03	-5.498366e-02	-1.446798e-01	-1.118807e-01	-5.615435e-02	-1.102183e-01	-4.330658e-01	-1.572192e-01	-4.186590e-06	-1.155635e-01	-1.049783e-06	-5.668608e-02	-1.467547e-08	1.979805e-06	2.550703e-02	2.702644e-06	4.680210e-03	1.452085e-03	2.043641e-01	1.449902e-02	-3.427291e-02	1.208945e-02	-1.032376e-02	-1.991908e-01	-6.196662e-02	-3.490892e-01	-2.468771e-01	-2.652499e-01	4.031642e-04	5.120912e-02	-2.217652e-08	-1.329623e-01	0.000000e+00	-1.629554e-06	-1.091815e-01	1.143397e-01	-2.959004e-05	3.724986e-03	1.603890e-02	-8.793314e-02	-3.541558e-01	1.382261e-07	-1.943707e-01	-2.881083e-01	-3.781768e-01	-3.725889e-01	1.046953e-06	-8.260549e-06	-7.765270e-02	-2.489578e-09	-1.775675e-06	-2.022437e-05	-2.842136e-07	5.545951e-02	2.130538e-01	1.320506e-03	1.984565e-02	-1.203461e-03	-1.361383e-02	-1.066975e-01	-1.770720e-01	3.269285e-02	-2.652559e-07	-1.436869e-08	6.121719e-02	2.219025e-07	1.772393e-02	-3.266662e-07	1.003246e-01	2.647025e-03	1.043911e-01	-1.612763e-01	1.100024e-07	1.544488e-01	-1.174129e-05	-8.367791e-02	-9.377226e-02	1.207764e-01	4.792855e-01	-1.569322e-05	1.274558e-07	1.298765e-03	1.297990e-07	1.283246e-02	9.976866e-06	3.489576e-01	1.100121e-06	0.000000e+00	1.755635e-02	0.000000e+00	4.678263e-06	0.000000e+00	-2.396067e-03	-2.418939e-06	3.677943e-02	-8.787850e-02	-1.356871e-01	-9.482581e-02	-4.324525e-06	-1.461431e-05	-1.326347e-01	-1.016560e-06	-3.861965e-09	-1.613013e-08	-2.982611e-07	0.000000e+00	0.000000e+00	-8.865342e-04	-2.501230e-02	-1.250067e-04	0.000000e+00	-2.297437e-01	7.349070e-02	0.000000e+00	2.209415e-02	7.887170e-05	-1.325243e-01	4.819656e-02	8.114606e-09	-2.221761e-07	5.652933e-02	2.285676e-02	6.338777e-05	0.000000e+00	0.000000e+00	0.000000e+00	0.000000e+00	0.000000e+00	-1.567502e-03	0.000000e+00	-3.189747e-01	1.840478e-01	-6.639582e-04	2.034017e-04	-1.684967e-03	1.722297e-01	-2.868575e-05	4.510046e-02	1.361254e-08	1.949763e-01	2.671882e-08	3.372657e-01	2.757022e-06	0.000000e+00	0.000000e+00	-5.769214e-07	0.000000e+00	-2.127170e-03	0.000000e+00	-2.743026e-01	-5.310365e-02	7.946481e-08	4.082573e-04	-1.022946e-02	7.364757e-02	1.318990e-01	8.109376e-07	7.588145e-08	1.759828e-02	7.097999e-08	7.257574e-04	4.104443e-02	0.000000e+00	0.000000e+00	0.000000e+00	0.000000e+00	-2.969198e-07	0.000000e+00	-2.842407e-01	-8.680253e-06	-4.236921e-07	8.675110e-04	-1.050417e-04	2.606515e-01	1.592381e-01	1.661524e-01	1.535646e-01	1.754693e-01	-6.577748e-08	9.631654e-03	7.012212e-08	4.106776e-09	0.000000e+00	0.000000e+00	0.000000e+00	-1.529824e-06	0.000000e+00	-1.706202e-01	-6.436464e-02	5.087198e-07	-2.416201e-03	-4.656968e-03	1.603512e-01	6.006527e-07	-8.229203e-08	1.370568e-02	1.057301e-01	5.266423e-07	4.181499e-07	8.071576e-02	0.000000e+00	0.000000e+00	0.000000e+00	0.000000e+00	-6.774760e-07	6.682764e-07	-1.527423e-06	-3.603990e-06	8.209180e-02	5.747170e-05	-8.681659e-02	3.813346e-01	7.951266e-02	3.388650e-02	1.444755e-01	3.654658e-01	5.835687e-03	1.371902e-02	6.874704e-03	0.000000e+00	0.000000e+00	-2.647926e-05	2.776395e-02	2.446656e-04	3.471028e-07	1.932460e-02	1.940827e-01	-4.768535e-02	-9.285411e-01	-6.464688e-01	2.345138e-03	-1.820308e-09	8.061662e-06	9.927155e-02	2.749500e-01	1.090900e-01	-3.034805e-02	8.087983e-07	5.968590e-02	0.000000e+00	-2.338336e-06	-5.005723e-08	-1.296880e-03	9.783037e-08	-3.668963e-01	-1.996333e-02	-8.879898e-02	-4.935416e-02	3.372309e-01	3.714542e-01	3.118716e-03	1.752281e-01	9.204115e-02	2.389310e-02	1.403409e-01	1.783036e-02	-5.866631e-02	0.000000e+00	5.895449e-02	8.503274e-07	-1.370399e-07	3.255991e-07	-2.937671e-07	-1.030656e+00	-7.852654e-01	-1.749006e-01	4.647354e-03	3.737106e-01	3.876821e-01	-4.176775e-02	1.220673e-02	5.074880e-02	7.310746e-02	4.108991e-02	4.364419e-02	-2.275566e-02	0.000000e+00	0.000000e+00	5.676262e-08	-1.459043e-06	-7.966100e-02	5.601052e-09	-1.058490e+00	-1.230218e+00	1.774087e-03	3.237108e-01	3.403477e-02	6.620143e-02	-9.434546e-07	1.459542e-07	4.876119e-02	-1.179579e-08	1.219465e-06	-9.103943e-02	-2.021920e-01	0.000000e+00	0.000000e+00	0.000000e+00	0.000000e+00	-2.511553e-08	-2.623718e-04	-2.770791e-06	1.961104e-04	-2.859169e-02	-8.400756e-02	1.060579e-01
1.900151e-01	-9.324155e-03	-1.017617e-02	-3.354542e-03	4.496938e-02	7.263735e-02	-4.830622e-03	-4.437268e-02	-2.360292e-02	-5.374573e-03	-2.491143e-02	-6.026375e-03	-1.375948e-02	-4.398882e-02	-1.539251e-01	-1.035864e-02	4.384493e-03	-7.156077e-02	-9.450960e-06	-1.128302e-02	1.538586e-02	4.649791e-03	1.004007e-01	7.362094e-03	1.886131e-03	5.389425e-04	1.231219e-03	4.563765e-02	2.436575e-03	5.637135e-04	1.513452e-03	1.262991e-03	-1.997712e-03	-5.449314e-03	1.973088e-03	-3.997770e-03	-7.305066e-03	-1.162017e-01	-1.328587e-01	-1.093444e-01	1.419831e-02	6.443693e-04	4.324182e-04	-1.632435e-02	2.017135e-03	6.483124e-02	-2.331514e-04	1.952473e-02	-3.950781e-05	2.557244e-02	1.858454e-02	2.661302e-02	1.387267e-02	1.081718e-02	-2.032937e-03	-4.652788e-03	9.137516e-02	-3.290209e-02	-2.451415e-04	3.759993e-04	9.186433e-04	3.151530e-03	6.584510e-03	4.103816e-02	-1.891461e-05	2.925187e-02	-3.898905e-02	5.414201e-05	-3.094939e-02	-7.892143e-06	-1.375173e-03	2.877877e-02	-3.869405e-07	-5.086013e-02	-8.363365e-04	-1.857172e-02	-7.469294e-02	-1.364518e-01	-3.911375e-05	9.354031e-04	2.717300e-03	1.179642e-03	-2.121774e-04	-1.724140e-04	-4.274935e-02	3.049215e-04	2.707862e-04	3.893255e-06	4.198234e-03	1.075731e-01	3.828084e-02	-8.960427e-02	3.429323e-02	-5.794164e-03	-2.399570e-02	1.531549e-01	8.722018e-03	8.851046e-02	1.712002e-02	3.493205e-03	2.537669e-02	6.553224e-04	1.349949e-03	5.061165e-03	2.720228e-04	2.123923e-03	1.122850e-03	1.074280e-06	-1.553267e-03	-2.962227e-02	1.103082e-07	-4.999654e-03	-4.612334e-03	-4.828936e-02	6.294949e-02	1.126270e-01	9.609941e-04	6.928353e-04	5.575352e-08	2.566523e-04	2.529549e-03	4.404599e-02	2.698995e-04	4.634487e-04	1.171069e-03	1.484099e-04	-6.171875e-06	-3.455656e-02	9.915424e-03	1.283825e-02	-5.473447e-02	-1.134833e-02	-9.969452e-03	-2.515723e-02	-3.191842e-05	-6.132337e-06	-9.393465e-06	-7.764330e-04	8.194630e-07	6.418502e-03	-1.175774e-01	1.697583e-05	-6.096349e-06	1.094085e-03	-2.525960e-06	-3.768816e-06	-1.358766e-01	-9.778640e-05	1.508771e-04	2.149586e-06	8.874235e-02	-6.161390e-07	2.755572e-01	4.532093e-04	2.832049e-07	-6.781268e-04	-1.450966e-06	3.839463e-04	1.819119e-07	-9.576545e-05	1.136797e-03	4.604896e-04	-6.671795e-06	-1.826294e-01	4.552106e-02	-4.853542e-03	-4.645163e-03	-1.281931e-01	-2.919301e-06	2.849206e-05	1.635423e-01	1.560226e-01	6.893456e-05	-3.067558e-03	1.869549e-06	-4.614569e-02	3.460416e-06	1.257161e-04	5.664138e-04	3.251327e-04	8.191519e-05	6.587031e-05	1.072399e-04	-1.821026e-01	-1.084220e-01	-3.061738e-04	1.039623e-05	2.389667e-05	-3.233089e-02	2.490635e-07	-4.320839e-02	-4.195283e-06	-9.808100e-03	-1.289429e-07	-1.502785e-06	3.450218e-04	1.008580e-07	5.043549e-04	5.638830e-04	1.290838e-05	3.080631e-01	-3.039821e-03	5.126263e-08	-1.175029e-01	-2.327399e-04	2.667147e-08	-1.195155e-02	1.005428e-02	1.063047e-04	5.823277e-02	-1.631958e-02	-1.751356e-01	-3.718677e-07	-1.823946e-01	1.181370e-01	-6.907866e-03	9.219086e-02	2.889839e-04	1.396120e-03	-1.628164e-01	9.878873e-05	-8.158614e-08	-5.364248e-07	-1.457277e-04	3.167895e-05	-2.389788e-05	5.046872e-07	6.734772e-02	-3.049717e-02	7.064193e-07	9.287560e-09	-2.407208e-01	-2.432192e-04	-1.406508e-01	-2.291258e-01	-1.322131e-01	-3.023713e-05	-2.019095e-01	-2.944082e-07	6.133738e-03	2.523447e-08	6.870223e-06	8.444664e-02	5.148400e-04	2.902462e-03	5.803315e-02	2.087932e-02	-1.082967e-01	4.757345e-04	6.349093e-05	-4.019826e-06	-5.346841e-02	-9.460996e-05	-1.715649e-05	2.125694e-06	-5.684642e-02	1.353249e-04	1.323391e-08	1.721971e-03	-1.864599e-01	-4.340238e-04	6.463712e-02	-3.218780e-03	2.329733e-03	3.539073e-03	3.463884e-05	-1.921141e-01	-1.162296e-01	-2.316573e-02	-1.911998e-03	-4.488213e-02	-1.193894e-01	5.490944e-07	-1.133721e-05	-1.555082e-02	-9.861570e-06	-9.911170e-04	-1.476211e-02	-1.669768e-01	2.241950e-01	1.264891e-01	3.626647e-07	1.788150e-01	1.179809e-01	-6.151877e-02	-5.716986e-03	7.838331e-03	3.412831e-06	-3.597977e-02	1.730298e-05	-3.586576e-02	4.036329e-04	-2.920157e-05	-1.044934e-01	3.958824e-04	2.050579e-04	-2.094274e-02	-5.194037e-02	-1.124469e-03	-1.125450e-03	3.163551e-04	1.063499e-02	-2.006535e-05	2.911300e-02	-4.127166e-02	1.623698e-04	-2.582041e-02	-3.954188e-03	-1.450224e-02	-1.206477e-01	7.771177e-07	-9.773440e-04	-7.120016e-05	4.371056e-05	-2.258600e-03	1.533559e-06	-1.994310e-01	-4.796358e-03	9.606444e-02	1.198239e-04	3.480648e-02	4.408019e-02	5.034898e-02	-1.288122e-01	1.736001e-06	-1.103326e-02	-2.507206e-01	-5.817926e-07	-3.450303e-04	-1.435901e-02	8.297023e-07	-4.012290e-02	-9.158328e-04	-2.301663e-06	-4.464453e-03	2.819020e-05	8.717427e-02	3.974325e-02	1.586367e-03	3.163907e-02	6.822858e-02	6.168078e-07	7.992047e-02	3.214000e-02	-2.878404e-01	-4.198526e-02	-3.024937e-07	1.565950e-05	-4.690742e-08	-1.746275e-06	-1.840386e-05	1.991807e-04	8.053289e-05	2.893457e-04	1.786503e-04	-1.441220e-03	-2.991089e-04	-1.586444e-01	-3.675436e-04	4.100760e-02	2.847537e-04
[truncated: 1,104,044 more chars]
