# Supplementary material for: Benchmarking Inverse Statistical Approaches for Protein Structure and Design with Exactly Solvable Models
Source: PLoS Comput Biol. 2016 May 13;12(5):e1004889. doi: 10.1371/journal.pcbi.1004889 (PMC4866778; doi:10.1371/journal.pcbi.1004889)
Supplement: S1 Code — See readme.txt file. (ZIP) [file pcbi.1004889.s002.zip › CodeS1/couplings_ACE_B.j]

1.937269e+00	1.562975e+00	1.385496e-01	-1.391978e+00	1.888353e+00	1.143822e+00	1.987543e+00	4.716294e+00	5.077093e+00	4.149401e+00	4.567959e+00	4.358305e+00	4.528339e+00	5.313247e+00	5.319145e+00	3.951649e+00	5.198177e+00	6.258266e+00	5.093440e+00
5.665688e-01	-7.706387e-02	-3.854404e-01	-4.652360e-01	2.310894e-01	-4.651478e-01	-3.017928e-01	2.201154e-01	8.330495e-02	-4.000688e-01	-4.912218e-01	-2.553223e-01	-5.995623e-01	6.814753e-01	8.575591e-01	-6.176392e-01	5.713856e-01	8.481885e-01	-5.487998e-01
2.690571e+00	2.810709e+00	3.051501e+00	2.683523e+00	2.736959e+00	2.367129e+00	2.318439e+00	2.290023e+00	1.004658e+00	7.270692e-01	6.925175e-01	4.530659e-01	2.835489e-04	1.053017e+00	5.255179e-01	1.413293e+00	1.210766e+00	1.616661e-01	-1.388845e-01
3.086909e+00	4.571388e+00	6.995371e+00	6.004832e+00	7.205882e+00	3.986136e+00	2.839833e+00
3.779877e+00	2.004379e+00	2.719379e+00	2.309369e+00	2.657488e+00	2.235066e+00	1.583594e+00	1.696301e+00	2.846687e-01	-1.289942e-01	-2.837591e-02	2.485538e-02	7.454556e-02	3.239898e-02	4.638887e-01	7.392823e-01	1.123687e+00	1.898326e+00	-5.704496e-01
2.479296e-01	3.694433e-01	-1.971601e-01	-9.221603e-02	-3.208149e-01	1.095043e-01	-3.464452e-01	-6.440725e-01	-3.039119e-02	-1.575877e-01	-5.894012e-01	-6.114451e-01	-7.214162e-01	1.094867e+00	1.094922e+00	-1.503951e-01	7.884623e-01	8.150703e-01	-9.533476e-02
3.268170e+00	2.103524e+00	-9.884220e-01	1.811177e-01	2.464655e+00	2.449272e+00	3.477191e+00	5.488340e+00	5.807610e+00	5.527590e+00	5.758260e+00	5.745055e+00	5.650044e+00	5.654577e+00	5.658078e+00	5.130008e+00	5.566264e+00	6.013506e+00	5.902613e+00
2.735803e+00	1.437305e+00	2.067536e-01	6.047921e-01	1.574861e+00	1.211120e+00	1.374211e+00	2.198679e+00	2.067012e+00	1.709734e+00	1.595834e+00	1.523393e+00	1.414961e+00	2.110426e+00	1.925745e+00	1.536459e+00	1.835636e+00	1.813270e+00	1.805914e+00
5.168040e+00	6.420993e+00	7.321080e+00	6.396853e+00	7.207737e+00	6.082323e+00	5.259369e+00	4.602293e+00	1.154592e+00	-1.033043e+00	1.352053e-01	1.252128e+00	1.041723e+00	-1.630280e+00
1.475295e+00	1.076848e+00	4.077288e-01	4.445619e-01	9.768723e-01	1.302715e+00	1.653073e+00	1.543017e+00	1.913241e+00	2.073537e+00	1.982257e+00	2.211742e+00	1.873996e+00	2.612540e+00	2.378066e+00	2.037554e+00	2.312451e+00	2.473047e+00	1.790814e+00
3.747921e+00	2.629481e+00	6.954847e-01	-1.287927e+00	2.956201e+00	2.583406e+00	3.440921e+00	5.503883e+00	5.821236e+00	5.481794e+00	5.600667e+00	5.658682e+00	5.563138e+00	5.510376e+00	5.315712e+00	5.187197e+00	5.348928e+00	5.844332e+00	5.852839e+00
6.803265e-01	-2.887267e-01	-3.573346e-01	-2.090059e-01	-3.279247e-01	6.586881e-02	-1.643351e-01	-2.329183e-01	-2.478391e-01	-3.496615e-01	-2.615399e-01	-4.386928e-03	-2.847535e-01	8.649175e-01	7.713942e-01	-1.407450e-01	6.050790e-01	6.346516e-01	-4.520097e-01
3.661482e+00	2.686556e-01	-1.629759e+00	1.283734e+00	-3.657754e-01	1.050323e+00	4.139061e+00	4.081571e+00	3.655647e+00	3.882626e+00	3.920522e+00	3.449952e+00	4.786887e+00	4.863540e+00	2.947655e+00	4.895573e+00	5.285339e+00	3.909775e+00
5.417318e-01	8.128757e-01	-1.290377e+00	-6.414598e-01	-1.320360e+00	7.262477e-01	-1.523185e-01	-6.903745e-01	9.288475e-01	1.044792e-01	-6.092300e-01	-6.698764e-01	-7.848235e-01	8.212296e-01	1.024264e+00	-3.089225e-01	5.061861e-01	6.171866e-01	7.064363e-01
3.655585e+00	5.421369e+00	6.306915e+00	6.497121e+00	6.599161e+00	5.368295e+00	4.270346e+00	3.351679e+00	1.274312e+00	9.109678e-02	6.363680e-01	-1.923706e-01	-2.864007e-01	-2.008569e-01	-1.917376e-01	-1.550976e-01	1.672384e+00	2.412195e-01	-1.063575e+00
1.351471e+00	6.198180e-01	-4.613282e-01	1.851670e-01	-4.213194e-01	8.422514e-01	4.501956e-01	4.170718e-01	8.989733e-01	5.366881e-01	4.144237e-01	-5.244360e-02	3.133735e-01	-2.129812e-02	5.922093e-01	4.536748e-01	5.921408e-01	7.157220e-01	8.665124e-01
2.301800e+00	-1.463427e-01	5.558944e-01	1.852495e-01	7.140969e-01	5.361978e+00	5.535277e+00	4.381159e+00	4.967617e+00	4.987786e+00	5.049033e+00	5.748281e+00	5.954435e+00	3.789394e+00	5.303387e+00	6.336545e+00	5.809080e+00
1.058704e+00	7.284066e-01	4.549960e-01	2.454628e-01	5.032294e-01	2.591666e-01	-4.017900e-01	-2.619134e-01	1.282554e-01	-3.124893e-01	-4.194206e-01	-3.744911e-01	-5.206226e-01	-1.042885e-01	1.502773e-01	1.182362e-01	3.840651e-01	2.823564e-01	6.516907e-02
2.218003e+00	-1.286980e+00	2.944468e-01	-1.097507e-01	9.996802e-01	4.907462e+00	5.658416e+00	5.007531e+00	5.596834e+00	5.655374e+00	5.426672e+00	5.715783e+00	5.675451e+00	4.265146e+00	5.417182e+00	6.004584e+00	5.683448e+00
1.843769e+00	-2.716030e-01	-8.991456e-01	-5.435458e-01	-6.423615e-01	-2.434260e-01	-6.468026e-01	-9.279242e-01	-6.989539e-01	-3.397018e-01	-1.753305e-01	-1.483713e-01	-3.429641e-01	2.077095e+00	1.841166e+00	-3.541214e-01	5.021295e-01	9.682220e-01	-6.005681e-01
2.694984e+00	2.244229e+00	5.256939e-01	-6.109589e-01	2.364448e+00	1.346005e+00	1.658052e+00	4.377422e+00	4.172932e+00	3.816050e+00	4.116910e+00	4.040835e+00	3.977524e+00	4.412194e+00	4.313561e+00	3.682450e+00	4.095384e+00	4.900598e+00	4.719227e+00
1.156453e+00	-1.495430e-01	-8.073489e-01	-1.090126e+00	-2.223792e-01	9.245945e-02	9.174544e-02	1.420565e-01	6.483424e-01	5.254330e-01	5.506625e-01	1.403136e+00	5.357039e-01	3.419325e+00	3.447120e+00	1.154675e+00	2.328489e+00	3.104474e+00	5.216843e-01
4.073060e+00	5.378966e+00	6.043484e+00	5.677536e+00	6.284568e+00	4.947087e+00	5.135533e+00	4.781242e+00	2.017687e+00	4.657206e-01	1.262345e+00	5.640470e-01	2.409236e-01	2.091105e-01	3.247737e-01	2.531583e-01	2.358074e+00	9.522750e-01	2.751652e-01
3.080289e+00	1.931624e-01	-1.938963e-01	-9.018932e-02	5.982996e-01	8.721547e-03	-1.508693e-01	6.372595e-01	1.032365e+00	2.860159e-01	4.100393e-01	2.290181e-01	-2.122538e-01	2.212459e+00	2.135738e+00	3.958702e-01	1.813258e+00	1.713950e+00	2.142412e-01
1.936774e+00	1.561427e+00	-7.466890e-01	3.571298e-01	1.996144e+00	1.549003e+00	1.690827e+00	4.190648e+00	4.450168e+00	4.110882e+00	4.348492e+00	4.728280e+00	4.374377e+00	5.497682e+00	5.264186e+00	3.709139e+00	4.573361e+00	5.448450e+00	4.438541e+00
6.813356e-01	1.988240e-01	-2.217326e-01	-2.448423e-01	2.256308e-01	-1.147321e-01	-2.445299e-01	2.525953e-01	3.441923e-01	4.307510e-02	-1.105888e-01	-1.737645e-02	-1.827900e-01	1.816935e+00	1.688105e+00	8.061696e-03	1.200855e+00	1.394144e+00	5.054994e-01
4.691767e+00	6.314351e+00	7.333877e+00	6.441662e+00	7.224519e+00	5.887579e+00	5.244924e+00	4.934302e+00	2.078010e+00	-3.180952e-01	1.426703e+00	-7.343369e-01	-6.800428e-01	3.131637e-01	1.054628e+00	8.546298e-01	2.693839e+00	1.180442e+00	7.014795e-01
5.040113e-01	-8.628298e-02	-1.165888e+00	-5.203005e-01	-1.353717e-02	2.040215e-01	5.547997e-01	5.997675e-01	7.907829e-01	7.734665e-01	7.734663e-01	5.722297e-01	7.884359e-01	1.488344e-01	2.136372e-01	6.841638e-01	4.306388e-01	3.477999e-01	7.634243e-01	3.414641e-01	-1.669906e-01	-1.547598e-01	-1.477828e-01	-1.682387e-01	1.268938e-01	7.578490e-02	2.235196e-01	5.615786e-02	1.313762e-01	3.746068e-01	2.119026e-02	1.773409e-02	-1.914341e-01	-9.829076e-02	3.378615e-01	-2.244081e-01	-3.585746e-01	-3.345790e-02	-4.225655e-02	-6.118697e-02	-2.179923e-02	-3.335188e-02	1.637192e-02	-4.651496e-02	-2.519432e-02	4.431884e-01	1.300446e-01	7.085981e-02	7.207208e-02	-2.093350e-02	-2.245358e-02	-7.121300e-02	-1.395083e-01	-5.082328e-02	2.667807e-02	-2.327491e-01	3.444487e-02	-1.546287e-02	-7.126936e-03	-2.533115e-03	-3.801626e-03	-8.956802e-03	-5.358389e-03	-3.183451e-03	-1.080156e-02	-6.655465e-03	-3.139743e-03	-2.885193e-03	-2.428478e-03	-2.758564e-03	-1.066352e-02	-2.334723e-02	-6.072799e-03	-3.190808e-02	1.422317e-01	-7.165258e-03	1.746258e-01	-1.096670e-01	-2.925270e-01	-2.818343e-01	-9.660964e-02	-1.425038e-01	-9.000347e-03	3.142022e-01	2.355558e-01	3.921880e-01	1.101624e-01	1.973376e-01	-1.124905e-01	-1.221048e-01	-4.620389e-02	2.481670e-01	-1.661111e-01	-1.551284e-01	1.648026e-01	1.740573e-01	-1.051804e-01	-1.044986e-01	-1.585476e-01	-9.190176e-02	-4.158613e-02	-2.177795e-02	4.819854e-01	-6.363632e-02	-2.905229e-02	-2.163299e-02	-8.965035e-02	-9.426689e-02	-1.469838e-01	3.066828e-01	9.440263e-02	-6.485790e-02	-3.651862e-02	1.391055e-01	1.854753e-01	-2.145638e-01	-8.480549e-02	-1.231158e-01	-1.769517e-01	-7.732478e-02	-1.996819e-02	2.403937e-01	3.854668e-01	-1.141232e-01	-1.140710e-01	-9.358225e-02	-8.965682e-03	-7.614840e-02	6.315422e-02	2.493334e-02	1.153212e-02	3.082583e-01	4.530454e-03	-1.967640e-02	9.545726e-02	-1.867671e-02	9.842123e-02	1.425624e-01	2.597974e-02	1.224839e-01	-3.597181e-02	1.486716e-01	1.261708e-01	-1.128523e-02	-9.638480e-02	3.755305e-02	-9.333438e-02	-2.256375e-02	3.835862e-02	-1.620120e-02	-1.050462e-01	4.288302e-02	7.266716e-02	3.886137e-02	3.896606e-01	2.421307e-01	9.496722e-02	4.951834e-02	6.909385e-02	-1.287239e-01	-2.460158e-01	-1.360015e-01	-7.004245e-02	-6.054309e-02	-5.928204e-02	-1.251763e-02	-2.368446e-02	-3.080918e-01	-1.120160e-01	-1.220357e-01	-1.356516e-01	-2.224381e-01	3.497657e-02	3.458735e-01	-1.025003e-01	6.679630e-02	-1.087188e-01	-1.113536e-02	-2.248320e-01	9.557158e-02	-5.926688e-02	-1.643914e-01	-2.122257e-01	-1.656415e-02	-8.421640e-03	4.564970e-02	-1.698776e-01	4.289708e-02	3.511374e-02	7.874915e-02	-4.248418e-02	2.336554e-01	-6.859788e-02	3.572322e-01	-7.446533e-03	3.792985e-01	6.472263e-02	-2.755397e-01	-2.006125e-01	-1.580374e-01	-1.605816e-01	4.715137e-02	-6.839702e-02	6.853993e-02	2.181821e-02	-4.464480e-01	-1.069664e-01	-7.294542e-02	-2.028725e-01	1.378378e-02	4.107869e-02	5.438564e-02	1.457839e-01	2.115046e-01	-2.676715e-02	-2.268706e-01	-1.193159e-01	-1.818542e-01	-1.086830e-01	8.110310e-02	2.766069e-02	-5.649877e-02	1.813119e-01	1.576507e-01	-1.606335e-01	2.012467e-01	3.571980e-01	-1.358729e-01	-2.995501e-01	6.830342e-02	4.214510e-01	2.275341e-01	6.477766e-02	-4.048968e-02	-9.867689e-02	-1.165383e-01	-2.819735e-01	-2.138098e-01	1.329535e-04	-1.613942e-01	-2.998862e-01	1.471151e-01	2.495093e-01	-1.620874e-01	2.535852e-01	1.448933e-01	-3.460300e-01	-1.976313e-01	6.321522e-02	7.620587e-03	1.122199e-01	-1.302109e-02	-1.579860e-01	-1.768756e-02	-2.700987e-01	-1.620174e-01	-8.329335e-03	-2.014466e-01	1.019151e-01	1.427630e-01	3.204306e-01	1.930319e-01	1.119763e-01	1.299952e-01	1.440306e-01	-1.409586e-02	-3.682438e-01	-6.533136e-02	2.353579e-01	1.243774e-01	-8.940715e-03	-1.633467e-01	-2.314205e-01	-4.339544e-01	-1.045154e-01	6.752336e-02	-7.751881e-02	6.457208e-02	5.472350e-02	1.701647e-01	1.870363e-01	1.575188e-02	7.900565e-02	6.679597e-02	-4.675492e-02	2.381567e-02	2.321585e-02	-1.397196e-01	2.584359e-02	7.141044e-02	6.160219e-02	1.126113e-01	4.303343e-02	2.677785e-01	-3.407843e-02	-2.951546e-01	8.208455e-02	2.215059e-02	1.202856e-02	-2.364678e-02	1.599356e-01	-1.535860e-02	1.896674e-01	9.122117e-02	-9.919491e-02	-5.377748e-02	-1.984262e-01	-2.222127e-01	7.300469e-02	1.578928e-01	-6.731191e-02	4.763495e-02	-1.493122e-01	-6.992453e-02	2.630110e-01	3.602313e-02	1.015399e-01	1.138296e-01	-4.605876e-02	-1.577945e-02	1.493839e-01	1.135182e-01	8.250177e-02	-2.864057e-01	-1.715946e-02	4.432930e-01	7.825302e-02	-1.266116e-01	-5.983386e-02	-2.942392e-01	-3.878924e-01	-2.969647e-01	-2.053310e-01	-1.965474e-01	-1.700859e-01	-2.807738e-01	-2.177487e-01	-4.437441e-01	4.668347e-02	-2.629017e-01	-1.454468e-01	-2.679405e-01	-7.282605e-02	1.338707e-01	3.744901e-01	9.439762e-02	-1.523043e-01	-1.343653e-01	3.584502e-03	-3.198516e-01	-3.944865e-01	-4.265775e-01	-3.571688e-01	-2.794930e-01	-1.344667e-01	-8.495138e-02	-1.999920e-01	-3.120054e-01	-1.307074e-01	-2.429706e-01	-2.415466e-01
6.847494e-03	2.294694e-03	1.728563e-01	4.049901e-02	3.434970e-02	1.591223e-03	1.895966e-01	2.805341e-02	3.517144e-03	2.108367e-05	8.568808e-06	-8.199500e-08	3.235742e-08	-3.418923e-01	-5.066193e-01	2.298133e-03	-2.910301e-01	-1.296972e-01	9.533198e-06	2.045603e-03	-7.039504e-02	5.921375e-04	1.721888e-04	5.169352e-03	3.354858e-04	-2.292100e-02	0.000000e+00	0.000000e+00	0.000000e+00	0.000000e+00	0.000000e+00	0.000000e+00	-8.548280e-05	-4.492747e-02	0.000000e+00	0.000000e+00	0.000000e+00	0.000000e+00	5.685952e-04	4.567921e-04	6.728691e-07	0.000000e+00	7.191180e-05	0.000000e+00	0.000000e+00	0.000000e+00	0.000000e+00	0.000000e+00	0.000000e+00	0.000000e+00	0.000000e+00	0.000000e+00	0.000000e+00	0.000000e+00	0.000000e+00	0.000000e+00	0.000000e+00	5.505459e-05	0.000000e+00	0.000000e+00	0.000000e+00	0.000000e+00	0.000000e+00	0.000000e+00	0.000000e+00	0.000000e+00	0.000000e+00	0.000000e+00	0.000000e+00	0.000000e+00	0.000000e+00	0.000000e+00	0.000000e+00	0.000000e+00	0.000000e+00	0.000000e+00	-1.581532e-02	3.259012e-04	4.447442e-04	8.509976e-04	2.651545e-01	-1.790288e-02	-4.815119e-02	0.000000e+00	0.000000e+00	0.000000e+00	0.000000e+00	0.000000e+00	0.000000e+00	0.000000e+00	-6.934603e-02	0.000000e+00	-1.642865e-02	-6.040765e-04	0.000000e+00	9.655847e-04	-3.411295e-06	4.180851e-04	6.256244e-05	6.992090e-04	5.371627e-05	1.686928e-05	0.000000e+00	0.000000e+00	0.000000e+00	0.000000e+00	0.000000e+00	0.000000e+00	-6.598830e-07	6.952622e-07	0.000000e+00	0.000000e+00	0.000000e+00	0.000000e+00	1.654832e-03	5.677227e-04	2.762560e-04	-8.040988e-03	1.647915e-03	-4.696323e-05	1.716123e-05	9.933999e-07	0.000000e+00	0.000000e+00	0.000000e+00	0.000000e+00	0.000000e+00	-3.581373e-08	1.342339e-06	3.802282e-09	-4.601175e-04	0.000000e+00	0.000000e+00	-3.911237e-02	2.089915e-02	-2.528706e-03	1.647549e-02	4.903867e-03	1.511296e-02	2.658099e-03	6.964683e-07	1.900051e-03	3.368753e-04	-9.074212e-07	0.000000e+00	-1.625378e-07	-1.109038e-02	1.259051e-01	-8.916370e-02	-1.871030e-02	-3.033619e-03	-1.821527e-08	1.514725e-02	-8.847251e-02	-3.656952e-02	-9.286987e-02	-2.695832e-02	-7.094255e-02	3.276131e-03	4.195680e-02	1.066289e-01	2.321691e-02	7.793597e-03	-7.139789e-05	-3.484221e-07	1.231512e-01	2.862114e-01	-9.770327e-05	-2.921877e-03	2.843832e-04	0.000000e+00	8.270719e-03	1.923369e-03	1.842972e-03	-4.596233e-02	-1.224787e-03	1.955442e-03	-1.041283e-01	-1.176574e-06	7.145624e-06	1.520678e-07	0.000000e+00	-2.134847e-05	0.000000e+00	-1.057014e-03	2.476694e-01	-4.071970e-05	7.052678e-03	7.631761e-04	7.604564e-09	1.606519e-02	1.252897e-03	-6.630284e-02	-2.624997e-01	2.344643e-03	2.701763e-03	8.881607e-04	-3.242884e-06	2.388029e-03	4.803745e-02	1.125465e-04	-3.570481e-05	0.000000e+00	6.980445e-02	-2.628439e-04	-2.782802e-05	-1.477219e-02	1.596362e-01	0.000000e+00	1.984044e-02	-8.040571e-02	-1.471254e-01	1.804877e-03	-3.560379e-02	-9.880491e-03	-1.211013e-01	5.296145e-03	3.895964e-05	7.440668e-06	-1.364255e-08	0.000000e+00	2.774937e-05	-7.232321e-07	7.961799e-02	-9.422280e-07	-6.057729e-03	3.985175e-02	7.604564e-09	1.158150e-02	3.899389e-03	-1.312122e-01	3.831135e-03	-1.690873e-02	2.648588e-03	-5.428329e-02	-6.474038e-04	1.024919e-03	2.143897e-06	0.000000e+00	-6.309963e-09	0.000000e+00	1.759011e-02	6.433528e-02	-3.813759e-02	3.490609e-02	5.624452e-02	0.000000e+00	6.341972e-02	1.361857e-02	1.411259e-02	1.033903e-02	1.059392e-02	-3.194710e-04	1.056437e-02	-5.121193e-03	-7.979817e-02	1.260354e-02	7.342863e-03	-3.113752e-02	5.512375e-04	-4.596422e-02	-1.610327e-01	3.437068e-03	1.741893e-01	-7.764280e-03	1.242694e-03	6.788939e-02	1.699061e-02	1.915422e-02	1.413981e-02	1.167481e-02	7.288043e-03	-2.335182e-03	-1.952011e-02	2.579084e-02	4.123588e-03	-1.941533e-02	-9.481739e-04	2.889112e-05	-4.324557e-02	-1.059330e-01	2.229710e-03	2.206278e-01	6.691416e-02	8.317587e-03	5.654034e-03	-1.605986e-02	-7.039177e-03	2.283370e-03	-5.994672e-02	1.554629e-03	5.392627e-04	-1.561633e-02	1.488048e-05	-1.661587e-08	0.000000e+00	0.000000e+00	0.000000e+00	2.094718e-03	-6.979669e-05	9.182357e-07	-2.970303e-03	7.009722e-02	2.281369e-08	3.206314e-03	2.303244e-02	2.136839e-02	2.487749e-02	3.461679e-02	2.089554e-02	1.116308e-02	7.995483e-02	4.795441e-03	2.904776e-03	-1.919481e-04	-3.079976e-04	-2.317975e-02	-1.176371e-03	1.714607e-02	-2.553813e-02	-4.565922e-02	-8.058873e-02	-1.721441e-02	-6.372855e-03	3.470652e-02	1.276436e-01	2.203988e-02	7.310092e-02	8.628395e-02	3.129020e-02	1.775771e-02	-1.141557e-02	-6.516328e-02	4.369714e-03	1.206285e-03	5.405456e-04	2.294797e-03	6.959592e-02	-5.332063e-02	-1.542274e-01	-1.442392e-01	2.993388e-03	2.335713e-03	-2.397072e-02	3.853345e-04	-9.157201e-02	-3.471476e-02	1.958910e-02	2.926071e-03	8.484270e-06	3.579607e-03	2.018436e-04	1.226246e-05	-6.577522e-04	2.781031e-08	2.266948e-01	9.828639e-02	1.447328e-01	-2.409227e-02	3.985548e-02	2.740382e-09
-2.978648e-01	-1.039736e-02	2.480458e-02	2.323296e-03	8.674755e-02	-5.446097e-03	-8.712173e-02	0.000000e+00	-5.689510e-02	-2.158973e-01	9.240332e-04	2.647225e-02	-8.770630e-07	0.000000e+00	0.000000e+00	0.000000e+00	-8.524342e-05	-6.894238e-09	1.377834e-04	0.000000e+00	0.000000e+00	0.000000e+00	0.000000e+00	0.000000e+00	0.000000e+00	-4.035218e-09	0.000000e+00	0.000000e+00	0.000000e+00	-1.963605e-02	5.704163e-02	-1.200574e-03	-2.397866e-03	-6.896686e-02	-2.417316e-07	0.000000e+00	-7.142181e-07	2.569487e-04	-9.065508e-02	2.320454e-02	-8.989607e-07	7.604564e-09	0.000000e+00	-2.841413e-02	2.613382e-03	-3.102153e-05	4.348964e-05	0.000000e+00	0.000000e+00	-3.777093e-06	-1.132345e-01	3.688032e-02	-4.105665e-02	-1.660483e-03	-9.900759e-03	-8.496154e-05	-1.394376e-01	-2.802326e-03	-2.466290e-03	-5.854001e-04	-2.836040e-03	-3.708989e-04	-1.733152e-02	-1.099880e-04	-9.892551e-02	-2.151472e-03	-1.622489e-03	-3.446433e-03	-2.688331e-04	-6.013330e-05	-6.830652e-05	-3.956709e-04	-4.034730e-02	-6.512147e-02	1.915651e-02	-9.450433e-03	-8.257773e-05	-6.020933e-02	-2.312635e-04	1.310167e-03	-2.826628e-04	-9.798559e-04	-8.049619e-02	-4.172441e-02	-2.989085e-05	-5.775811e-02	7.111289e-03	-1.613871e-02	4.659014e-03	-5.705347e-05	-2.907606e-02	1.931484e-02	8.471534e-02	-9.975251e-03	9.856219e-03	1.211073e-02	5.116698e-03	7.885000e-03	1.574566e-01	3.455290e-02	1.351066e-02	4.044446e-02	-3.078762e-03	4.425129e-02	3.049030e-02	0.000000e+00	-9.292143e-02	-6.921779e-02	-2.357022e-04	1.458485e-02	-7.660109e-05	0.000000e+00	5.403496e-03	-7.833080e-04	-9.485646e-03	-4.287818e-03	-5.447026e-03	-5.724150e-04	-3.152047e-03	5.232856e-03	3.187270e-02	-1.684412e-02	-7.412960e-03	-2.892662e-02	3.223187e-02	2.123231e-01	-3.814321e-02	-7.843801e-02	-1.177073e-02	8.412754e-03	6.574915e-04	-3.711631e-02	-1.341844e-02
-3.310885e-01	-3.995280e-02	-1.277707e-01	-2.044488e-01	-1.350349e-01	5.366711e-02	3.605483e-01	3.342817e-01	-6.729221e-02	2.848090e-01	3.590768e-01	2.387032e-01	1.539069e-01	8.584603e-02	-1.234314e-01	-1.013678e-01	4.472623e-01	-2.099838e-02	-1.977292e-01	-1.013510e-01	5.918036e-02	-4.870914e-02	6.028791e-02	4.689841e-02	-3.486505e-02	-3.531790e-02	5.280988e-02	-9.189816e-03	-1.474170e-02	-4.199672e-02	6.329768e-02	-7.578396e-02	7.141170e-02	-1.334370e-01	-2.078040e-02	-7.310205e-03	1.898050e-01	-9.493258e-02	-4.318959e-02	-6.332281e-03	-8.455458e-03	-6.015294e-03	-8.703241e-03	-5.642953e-03	-5.533360e-03	-1.722363e-02	-1.115344e-03	-1.609843e-03	-4.595323e-03	-3.409536e-03	-7.663714e-03	-2.884679e-03	1.594963e-02	-1.216653e-01	-2.011568e-02	4.068399e-01	-1.554789e-01	-9.095850e-03	-1.199630e-03	-1.718406e-03	-1.220563e-03	-1.837915e-03	-1.144677e-03	-1.062605e-03	-3.274294e-03	-2.107469e-04	-2.860085e-04	-7.287422e-04	-5.708737e-04	-1.207977e-03	-5.094043e-04	-1.666657e-02	-2.752210e-02	-3.157455e-03	-5.126273e-04	5.830639e-02	-1.405548e-01	9.194921e-02	-1.021759e-01	-7.794031e-02	-4.659682e-03	1.148589e-01	1.239359e-02	2.694818e-01	-2.241900e-02	-3.531336e-02	2.503679e-01	-8.402641e-02	1.570174e-01	-5.893051e-02	-1.256650e-01	-2.193312e-01	1.412908e-01	-1.448594e-02	-2.158599e-01	-7.253254e-02	-2.938756e-02	-3.705970e-02	-2.765062e-02	-3.847470e-02	-2.677157e-02	-2.581242e-02	8.211056e-03	-5.929896e-03	-9.007730e-03	-2.535773e-02	-2.013310e-02	-4.424443e-02	-1.654399e-02	6.899734e-02	-9.283196e-02	1.597563e-01	2.842080e-01	-3.016608e-02	8.952626e-02	-4.625753e-02	2.600197e-02	-4.849634e-02	-6.846696e-02	-4.515694e-02	-4.343828e-02	-2.476990e-02	-1.015054e-02	-1.303272e-02	-2.906111e-02	-2.464060e-02	-4.966660e-02	7.696802e-02	-1.146298e-01	6.255254e-02	-4.371975e-02	1.010364e-01	2.350196e-01	-1.292116e-01	-4.843864e-02	-1.631821e-01	-2.852083e-01	-2.181097e-01	-1.655893e-01	1.926932e-01	1.781331e-01	-5.574321e-02	-1.473722e-01	1.468764e-01	1.109483e-01	2.171333e-02	2.056699e-01	4.596632e-02	2.429510e-02	1.483910e-01	1.501207e-01	1.883170e-01	-3.079353e-01	-2.619176e-01	7.070241e-02	-1.621351e-02	1.159041e-01	-1.499249e-01	1.402052e-02	9.382398e-03	-8.770738e-02	1.323858e-02	1.146340e-01	7.840114e-02	-2.646445e-02	1.743064e-02	7.435079e-02	1.073041e-01	1.094283e-01	1.362610e-01	2.165144e-01	-8.121947e-02	-1.810111e-01	4.736880e-01	2.424999e-01	-8.840080e-03	-2.007438e-01	-1.292809e-01	-8.444478e-02	1.161349e-01	-8.940806e-02	-1.968721e-02	-1.530319e-01	-1.394978e-01	-1.540335e-01	7.800976e-02	1.430922e-01	-1.836190e-01	1.136309e-01	2.268982e-01	1.105634e-01	-2.670297e-01	-2.286974e-01	1.911121e-01	1.112039e-01	2.090647e-01	5.456697e-02	-2.133861e-01	5.319650e-03	-1.060320e-01	-1.356794e-01	-1.705780e-01	1.719206e-01	6.789518e-02	1.525846e-01	1.165197e-01	-7.114707e-02	-2.519396e-02	1.106356e-01	1.039510e-01	-1.144364e-01	1.542719e-01	-3.624985e-02	8.180151e-02	8.102598e-02	-1.927258e-01	-9.856040e-02	6.399094e-04	-1.093549e-01	-3.649684e-02	1.006871e-01	1.015093e-01	-7.788333e-02	1.100361e-01	1.552572e-01	-2.167299e-01	-5.281347e-03	1.053379e-01	1.071446e-01	2.543561e-01	1.100208e-01	2.247997e-02	-9.810954e-02	-6.453294e-02	-1.334565e-01	1.169113e-02	-2.169905e-03	-1.198148e-01	-1.813438e-01	-3.896263e-02	1.640116e-03	-9.252796e-02	1.094379e-01	2.064549e-01	3.889173e-02	3.905457e-02	-5.459950e-02	1.479745e-01	5.430419e-02	-9.422724e-02	2.687975e-02	2.904207e-02	1.926442e-02	1.283398e-01	1.258875e-01	-5.611678e-02	-8.546441e-02	1.695389e-01	-6.605289e-02	2.374294e-01	-1.215644e-01	-1.483237e-01	-3.651009e-01	-8.412461e-02	1.267929e-02	1.135391e-03	1.237161e-02	1.542175e-01	-5.209197e-02	1.711787e-01	6.434351e-02	9.296810e-02	6.362436e-02	4.828649e-02	8.853058e-02	2.876682e-01	-1.662075e-01	-1.310004e-01	-7.966192e-03	-6.963766e-02	-5.886743e-01	-3.950783e-01	-1.185881e-02	-3.948898e-02	2.984042e-02	-2.966765e-04	1.295351e-01	2.993035e-02	1.136451e-01	2.650959e-01	-1.380710e-01	-2.066866e-02	-2.502695e-02	-7.756795e-02	-9.699836e-02	-1.872763e-01	1.365357e-02	-2.246228e-01	-9.737406e-02	1.154664e-01	1.904152e-01	-1.924283e-01	1.688075e-02	1.689617e-01	3.869755e-01	9.112472e-02	1.427033e-01	2.454952e-02	5.741306e-02	2.076347e-01	2.726840e-02	-6.932487e-02	1.558693e-01	-8.768982e-02	-8.755112e-02	-4.539696e-02	8.486224e-02	7.034776e-02	6.040106e-02	7.771277e-02	-2.275860e-01	-4.791530e-01	-3.690963e-01	2.968866e-01	2.916240e-01	1.307827e-01	1.606981e-01	1.453681e-02	1.113704e-01	2.840739e-02	-5.938224e-02	1.458744e-01	1.739801e-01	1.658284e-01	1.160970e-01	-2.209703e-01	-2.931663e-02	1.387720e-01	8.649105e-02	-8.101279e-02	-7.282348e-01	-4.806239e-01	-5.130552e-02	3.333790e-02	-1.078206e-01	-1.942196e-01	-7.723286e-02	5.516103e-02	-1.574625e-01	-1.795009e-01	-9.299709e-02	2.180271e-01	-2.285716e-01	4.267020e-02	-5.057855e-02	1.771437e-01	1.101856e-01	1.038488e-01	1.628534e-01	1.480936e-01	3.124342e-01
-1.008765e+00	-4.896757e-01	-2.715031e-01	-8.637674e-01	-4.606366e-01	-5.001407e-01	-3.618662e-01	4.114511e-02	-4.376910e-01	1.425975e-01	1.864283e-01	4.159384e-01	1.776769e-01	3.636953e-01	2.589275e-01	-9.168327e-02	2.078963e-01	2.899355e-01	-8.107678e-02	-3.053002e-01	-7.231352e-02	-1.130996e-01	-4.379906e-02	-1.045233e-01	-1.665493e-01	-1.459793e-01	-1.754247e-01	-1.311729e-01	5.228652e-02	-2.205502e-02	-6.519945e-02	-5.727389e-02	7.598212e-01	2.956936e-01	-6.315146e-02	2.092252e-01	2.205878e-01	-3.766244e-02	-1.025524e-01	6.528782e-02	-2.134359e-02	-2.535237e-02	-1.909608e-02	-3.356162e-02	-2.908543e-02	-3.088468e-02	-2.373968e-02	-2.205277e-02	-1.821707e-02	7.246833e-02	-2.402010e-02	1.093541e-01	1.003159e-01	7.293674e-02	-3.716343e-02	9.249089e-03	-2.224883e-02	8.201173e-02	-4.419226e-03	-2.949802e-03	-3.788980e-03	-2.752686e-03	-5.078985e-03	-3.804208e-03	-3.988251e-03	-3.526219e-03	-2.965849e-03	-2.453672e-03	-3.221768e-03	-2.952822e-03	-2.965156e-02	3.652929e-02	-3.429268e-03	-2.181963e-02	-2.976211e-02	-2.943462e-03	-3.478864e-01	-6.229547e-02	-1.284618e-01	-1.605070e-01	-1.922929e-01	-2.124663e-01	-3.402717e-02	-1.123117e-01	-2.341122e-01	-1.372428e-01	-2.113032e-01	1.422332e-01	2.616707e-02	5.219478e-01	3.127909e-01	2.173685e-01	1.596556e-01	3.486274e-02	8.503938e-02	-1.957586e-01	-1.317610e-01	1.771487e-01	-1.087499e-01	-8.445052e-02	-5.405378e-02	2.238020e-01	-5.277625e-02	-1.076137e-01	-9.920041e-02	6.316142e-03	6.442654e-02	-1.986836e-02	2.348143e-01	2.253143e-01	6.549480e-02	-2.653219e-02	8.353763e-02	-9.732789e-02	2.730270e-01	-9.783181e-02	-4.323215e-02	1.410976e-02	-3.311982e-02	3.961770e-02	-1.642260e-01	3.336659e-01	2.591118e-02	4.599845e-02	1.598262e-01	-1.348090e-01	-1.255842e-01	6.258778e-02	-1.692521e-01	-5.783928e-02	9.198267e-02	-4.730078e-02	-3.652994e-02	-2.899642e-01	-3.404553e-01	-4.149041e-01	-4.241557e-01	-1.786547e-01	-3.782023e-01	-1.042349e-01	7.794744e-02	-2.968935e-01	-2.024591e-01	-2.036119e-01	4.214395e-01	2.793488e-01	3.116132e-01	4.633376e-01	4.478174e-01	2.519063e-01	1.889384e-01	3.233072e-01	-1.134130e-01	1.674080e-01	2.974330e-01	-8.177016e-02	1.610026e-01	-3.601582e-02	1.133553e-01	2.456055e-01	-2.646382e-01	-2.885003e-01	-4.547081e-02	-2.305363e-02	3.278967e-01	1.783852e-01	5.552233e-01	2.997071e-01	3.166130e-02	7.586470e-02	-2.147247e-01	4.038416e-02	2.267253e-01	4.880777e-02	1.901659e-02	-5.947692e-02	-3.026486e-01	7.043884e-01	6.145844e-02	6.548984e-03	6.111752e-02	3.709856e-02	1.361064e-01	-1.378051e-01	-5.136216e-02	7.507650e-02	-2.265402e-01	5.708383e-02	5.537940e-02	-9.891968e-02	-2.367808e-02	1.350805e-01	-6.199556e-02	2.281000e-01	2.411481e-01	1.613556e-01	2.119715e-01	-4.382050e-02	-4.630908e-02	1.934428e-02	-8.340962e-02	-2.166761e-01	1.335790e-01	-2.753756e-01	-1.357415e-01	-7.186749e-02	1.224052e-01	-2.970186e-02	-7.412224e-02	3.481031e-01	2.713418e-01	2.775479e-01	6.265669e-01	1.813452e-01	1.838384e-01	2.207668e-01	1.285585e-01	2.339792e-01	-2.729406e-01	9.676527e-02	-3.228005e-01	-3.047145e-01	-3.870105e-01	-2.751435e-01	-1.831988e-01	2.447632e-01	-3.528308e-01	2.274641e-02	4.278385e-01	9.636564e-02	-3.698063e-02	-1.553088e-02	-1.452238e-01	2.857978e-01	1.454820e-01	1.719247e-01	-2.727205e-02	9.365899e-02	-8.095900e-02	-3.301687e-01	-6.779011e-02	5.268836e-02	1.008668e-03	1.526001e-01	-1.239972e-01	-3.612830e-01	-1.688795e-01	3.461955e-01	4.535317e-01	3.656707e-01	4.488013e-01	5.759496e-01	6.168183e-01	1.087490e-01	-4.705230e-02	3.248464e-02	-1.374039e-01	-1.119493e-01	-2.871555e-01	1.151506e-01	1.721327e-01	3.713393e-01	-3.834720e-01	-8.825092e-01	-7.890352e-01	7.169348e-02	4.492277e-01	-6.629326e-02	1.706235e-01	1.640669e-01	2.671308e-01	3.905550e-01	-2.998471e-01	-3.564978e-02	4.016853e-01	5.330580e-01	-1.066344e-01	-1.332284e-01	3.346952e-02	4.576704e-01	4.500144e-01	-1.830616e-01	-8.876994e-01	-1.128406e+00	2.637941e-01	1.192789e-01	-1.151802e-01	-3.266561e-02	2.590773e-01	-1.601347e-01	9.092034e-02	-5.252481e-02	-4.796700e-03	2.719807e-01	1.829939e-01	-1.177940e-01	3.319508e-01	2.325446e-01	-5.300808e-01	-1.586979e-01	-1.392670e-01	-1.610770e-01	3.662271e-01	-2.334131e-01	3.254064e-01	6.561967e-02	1.166188e-02	-6.992958e-02	-1.885572e-02	8.383577e-02	-1.669870e-01	4.785745e-03	3.868511e-01	8.623535e-02	2.491344e-01	-7.550327e-02	-2.632868e-01	-8.631001e-01	-1.039817e+00	8.916535e-02	8.072358e-02	7.624618e-01	8.581231e-02	2.827477e-01	6.706568e-02	1.391136e-01	8.201048e-02	1.258447e-01	-8.146330e-02	1.888325e-01	-1.886439e-01	1.676993e-01	4.967640e-02	1.102048e-01	-1.866067e-01	-1.018236e-01	-1.074137e+00	-1.183936e+00	2.044457e-01	5.423529e-01	4.974305e-01	2.862938e-01	8.353841e-02	-1.461603e-01	-3.586642e-01	-1.565539e-03	-6.580415e-02	-5.137751e-02	-5.247615e-01	-3.603526e-01	8.348621e-02	-5.693471e-02	1.765770e-01	1.961993e-01	-2.282648e-01	3.446338e-01	3.235502e-01	-1.198825e-01	6.804013e-02	2.838318e-01	-5.403159e-02
2.927934e-05	1.289514e-02	1.054676e-07	-3.302566e-06	1.641658e-02	2.285939e-01	3.071854e-01	1.258299e-01	4.340919e-04	6.356619e-02	5.973585e-04	1.095622e-03	1.004325e-03	-1.922700e-02	-1.305114e-02	1.359666e-01	-2.646723e-03	-6.555633e-02	1.241406e-02	0.000000e+00	0.000000e+00	0.000000e+00	0.000000e+00	0.000000e+00	0.000000e+00	2.281825e-08	-4.038669e-02	-5.288026e-02	1.923054e-03	-5.632561e-03	1.023542e-03	-4.441822e-07	6.481964e-06	1.333535e-06	7.093987e-02	5.432899e-04	1.222230e-04	-7.503565e-02	0.000000e+00	0.000000e+00	0.000000e+00	0.000000e+00	0.000000e+00	0.000000e+00	2.379789e-02	0.000000e+00	0.000000e+00	3.678103e-02	4.037832e-06	-4.407104e-07	-9.432335e-09	0.000000e+00	0.000000e+00	0.000000e+00	1.910957e-02	-2.233045e-02	0.000000e+00	0.000000e+00	0.000000e+00	0.000000e+00	0.000000e+00	0.000000e+00	0.000000e+00	0.000000e+00	0.000000e+00	0.000000e+00	0.000000e+00	0.000000e+00	0.000000e+00	0.000000e+00	0.000000e+00	0.000000e+00	0.000000e+00	0.000000e+00	6.213366e-03	0.000000e+00	1.009241e-07	0.000000e+00	0.000000e+00	0.000000e+00	0.000000e+00	1.125051e-06	2.271945e-04	-1.051180e-01	1.020335e-01	8.982436e-04	-5.881857e-02	-4.231198e-02	8.164149e-04	8.218091e-04	-4.823470e-02	-8.701932e-03	-2.898761e-02	5.310327e-02	-1.557253e-01	0.000000e+00	0.000000e+00	0.000000e+00	0.000000e+00	1.703421e-07	0.000000e+00	0.000000e+00	-2.581521e-02	0.000000e+00	-1.073260e-05	-1.367015e-06	6.988712e-04	-5.049553e-04	2.139877e-04	2.498666e-04	-1.562960e-05	7.131056e-05	6.144527e-04	-2.106488e-02	0.000000e+00	0.000000e+00	0.000000e+00	0.000000e+00	0.000000e+00	0.000000e+00	0.000000e+00	0.000000e+00	-1.991678e-04	-6.796082e-02	9.113895e-08	1.679254e-02	-6.025121e-02	-6.180250e-04	2.059689e-08	1.821470e-04	2.798960e-04	3.111187e-02	-1.097229e-05	-8.779185e-02	-6.762794e-02	0.000000e+00	0.000000e+00	-1.325908e-03	-7.987603e-02	-5.766615e-05	-1.707278e-02	-9.445598e-04	1.125484e-02	6.447829e-05	3.348546e-02	6.274261e-02	1.696975e-03	-3.004236e-04	-8.479961e-05	-1.771510e-05	-1.299497e-03	-6.540886e-03	-1.175861e-03	-1.607553e-02	0.000000e+00	0.000000e+00	-6.705184e-02	-5.490247e-05	-1.003930e-01	-1.596217e-02	-1.799456e-02	-3.112257e-02	-1.239698e-04	2.213461e-02	-5.227413e-04	-9.097058e-04	4.838256e-02	-7.500892e-04	2.008455e-04	-1.003999e-04	-1.946276e-03	-8.205616e-03	0.000000e+00	0.000000e+00	0.000000e+00	0.000000e+00	0.000000e+00	-1.039026e-04	-5.673905e-03	-1.144337e-03	-6.030841e-04	-8.429839e-04	-7.408713e-04	-7.438424e-03	-7.584376e-04	-7.531952e-04	-4.938408e-04	-4.903148e-04	-7.101033e-04	-1.160445e-03	-2.557797e-03	-2.299802e-05	0.000000e+00	0.000000e+00	-7.225231e-05	-4.274392e-05	-6.832962e-02	-8.561675e-04	-9.649690e-04	-5.071723e-02	-5.540447e-02	-5.477268e-02	-9.024349e-04	6.841831e-02	-8.313312e-04	-5.067087e-04	-5.108431e-04	1.391341e-01	-3.534276e-02	0.000000e+00	-1.548765e-05	0.000000e+00	0.000000e+00	-1.345120e-05	0.000000e+00	-3.829114e-05	-4.370396e-04	-5.700681e-04	-3.772442e-04	-4.359634e-04	-3.353514e-04	-6.471008e-02	-4.039410e-04	2.605138e-02	-2.098886e-04	-5.384789e-03	9.717903e-02	-8.641910e-04	-2.880249e-03	-8.783037e-06	0.000000e+00	0.000000e+00	0.000000e+00	0.000000e+00	-1.304177e-04	-5.095410e-02	-3.869862e-04	-1.325271e-01	-2.634403e-04	-2.079476e-04	-2.245653e-04	2.505872e-04	1.725543e-02	-1.783505e-01	4.165582e-04	1.821131e-02	-4.779917e-04	1.148647e-01	2.440615e-05	0.000000e+00	1.057011e-03	-1.111386e-02	-1.677062e-04	-1.389826e-02	3.079670e-03	4.633303e-03	-1.641316e-03	2.166861e-03	-2.345668e-03	2.679699e-03	-4.590464e-02	-5.757536e-02	1.293500e-03	4.810392e-02	5.494877e-02	5.867194e-03	1.252377e-02	5.194793e-02	4.979688e-06	5.617194e-06	7.038266e-04	-1.060907e-03	2.491221e-04	7.903294e-03	1.238425e-02	2.483032e-03	3.605422e-03	3.285380e-03	-1.933351e-02	-8.378827e-02	-1.414386e-01	2.128826e-03	2.550774e-02	5.098282e-02	6.737836e-03	-4.041119e-02	0.000000e+00	0.000000e+00	0.000000e+00	-2.754131e-05	0.000000e+00	-7.742032e-03	-5.277038e-03	-4.534323e-04	-2.589670e-04	-1.518807e-01	2.030756e-03	3.191902e-02	1.054193e-04	-1.018716e-04	-1.086879e-01	-2.491416e-04	5.584447e-05	-3.935512e-04	7.885473e-03	-6.990096e-05	0.000000e+00	-2.211754e-07	-2.705715e-04	4.171789e-03	-6.549784e-03	1.193374e-04	-2.860665e-03	-3.636583e-03	9.149036e-04	-2.391501e-03	-7.411668e-05	-1.926903e-03	6.971895e-02	-2.507061e-03	-8.945033e-02	-1.176177e-01	-2.958923e-03	-1.018398e-03	-1.611354e-04	3.802282e-09	2.441635e-07	3.460530e-02	-1.746225e-04	-6.179909e-04	-4.163717e-03	1.441753e-02	-3.454538e-03	-4.438659e-03	-4.192918e-03	-3.797702e-03	6.223987e-02	2.050386e-02	-3.880761e-02	-9.414524e-02	-1.067397e-01	5.596577e-03	-9.196268e-02	0.000000e+00	0.000000e+00	0.000000e+00	-8.030642e-03	-6.125454e-02	-1.584541e-01	-8.345788e-02	-2.163218e-03	-2.479205e-02	7.495442e-02	-6.996846e-02	2.402547e-04	1.413839e-02	-8.706871e-05	-1.255911e-04	2.320719e-02	3.266819e-03	-5.736463e-02
-4.556352e-01	4.846977e-04	8.739997e-03	6.374352e-02	1.089586e-02	1.301189e-02	7.624863e-02	-8.618882e-02	8.751601e-04	5.402503e-04	1.142936e-03	2.194795e-02	6.487695e-04	7.013070e-02	3.129315e-02	-7.935815e-03	7.689360e-03	-2.801290e-03	-9.665210e-02	8.769880e-03	2.139064e-05	0.000000e+00	0.000000e+00	2.116597e-05	-1.966209e-03	0.000000e+00	1.647682e-04	-2.458208e-05	3.920201e-05	5.432559e-04	2.609066e-05	2.028902e-05	-4.188744e-05	-3.033523e-05	-6.103621e-02	1.077296e-04	7.572202e-04	2.897969e-05	2.855513e-08	0.000000e+00	0.000000e+00	0.000000e+00	0.000000e+00	7.908743e-08	0.000000e+00	7.604564e-09	3.512493e-05	0.000000e+00	0.000000e+00	0.000000e+00	0.000000e+00	-9.091221e-06	-1.819777e-05	0.000000e+00	-1.873199e-09	2.001609e-07	3.802282e-09	0.000000e+00	0.000000e+00	0.000000e+00	0.000000e+00	0.000000e+00	0.000000e+00	0.000000e+00	4.889765e-07	0.000000e+00	0.000000e+00	0.000000e+00	0.000000e+00	0.000000e+00	0.000000e+00	0.000000e+00	0.000000e+00	0.000000e+00	7.604564e-09	0.000000e+00	2.343262e-01	2.438971e-05	6.261563e-05	-4.794989e-08	9.720225e-05	1.074237e-04	1.531140e-04	-1.367833e-01	-6.689817e-02	2.853927e-04	6.443078e-05	-4.264383e-03	-2.643866e-02	-6.304913e-02	-2.415581e-05	2.085256e-04	2.728127e-04	4.572184e-04	3.129141e-05	5.860338e-04	-6.030957e-07	0.000000e+00	8.605209e-04	-1.878524e-06	-1.127554e-07	6.899265e-05	1.942730e-04	-4.120470e-02	3.087750e-06	4.017135e-05	-1.752424e-05	-4.776782e-09	-4.011863e-02	-2.533949e-05	5.070951e-02	-1.346433e-01	1.644574e-01	-4.095983e-02	2.476682e-03	-8.026256e-07	0.000000e+00	0.000000e+00	3.381787e-08	6.107356e-08	2.391710e-04	2.413534e-04	8.389151e-02	2.414497e-04	0.000000e+00	0.000000e+00	-6.995058e-06	-1.046543e-04	9.192925e-05	-4.400113e-02	-3.950426e-04	-9.333774e-08	2.700775e-04	1.945600e-01	8.485492e-02	3.324255e-02	5.719408e-06	1.596541e-02	6.336372e-02	1.407189e-02	-1.632424e-02	-3.470482e-02	-2.885370e-02	1.456488e-03	-5.570461e-02	6.163890e-03	-2.474194e-02	-7.680540e-03	1.744524e-03	-3.271014e-02	-3.436289e-02	-3.639822e-02	1.522316e-01	7.809287e-04	4.719312e-08	-2.284087e-07	1.006724e-03	1.101558e-03	2.577354e-03	4.749799e-03	-1.044667e-01	-1.256725e-01	-3.815582e-03	-1.410891e-02	-1.081960e-02	-1.381443e-01	-3.949026e-03	1.906066e-03	1.012031e-02	-2.670242e-02	-3.816481e-02	1.908751e-02	9.988453e-09	0.000000e+00	-3.682323e-07	4.909027e-06	6.684937e-03	-6.236794e-03	1.681262e-03	-1.616867e-01	7.822777e-04	-9.796327e-02	-8.964053e-03	-8.693629e-07	5.416765e-02	-3.587443e-03	-2.986554e-07	-1.479833e-03	-2.402966e-03	-1.063152e-01	2.736111e-02	-7.010647e-02	-2.837584e-07	2.864027e-06	2.189563e-06	2.968568e-06	-9.281745e-02	8.328154e-04	1.043184e-03	-4.915630e-06	-9.652162e-02	2.135524e-03	3.907669e-03	-7.638389e-02	1.434936e-02	1.526398e-07	-1.935856e-03	-2.714085e-03	-4.088459e-04	2.159473e-03	2.040934e-07	1.388599e-07	-9.783941e-05	-8.503869e-04	-5.879822e-07	-2.562068e-05	5.478392e-03	-9.815361e-02	6.085539e-04	1.724591e-05	-5.291828e-03	-1.445639e-05	-1.601277e-03	-7.873936e-04	-2.303920e-05	2.856907e-02	-3.947186e-04	-6.693068e-02	5.815997e-02	5.298166e-06	0.000000e+00	-8.303374e-09	6.765257e-04	6.498835e-03	7.931874e-03	5.966130e-03	-2.004504e-01	-5.640298e-02	7.461183e-04	-4.952926e-02	3.279254e-04	-1.480736e-03	-9.640409e-03	7.529801e-04	-5.498545e-04	-1.562745e-03	6.770488e-04	-9.024528e-02	1.804696e-03	-3.469285e-02	3.662429e-04	2.880342e-02	1.564334e-03	-7.728593e-03	7.025438e-03	-1.760982e-03	-1.381201e-02	1.335069e-03	1.620079e-03	-1.898452e-03	1.559343e-02	7.283300e-02	-2.974041e-04	-2.009657e-02	-4.427500e-03	2.246117e-02	-1.457765e-02	3.047137e-03	2.907645e-04	5.518532e-04	-7.062699e-02	-7.150513e-02	-7.283972e-03	-1.214942e-03	1.979579e-02	-8.978575e-03	9.024438e-04	3.462366e-02	-5.626928e-03	4.512529e-02	6.188495e-02	4.903919e-03	-6.288783e-02	-1.040147e-01	3.533423e-02	6.625855e-03	8.315433e-08	6.656844e-09	-2.028711e-06	3.669540e-04	3.380743e-07	-1.342523e-06	7.805404e-04	2.510843e-03	1.179136e-03	-1.406564e-02	-5.920169e-02	-1.319199e-02	-1.482845e-02	-1.159493e-03	-1.008067e-01	-1.313702e-02	-6.969620e-04	4.845788e-04	-2.720048e-02	-3.172436e-02	-6.837373e-03	-5.038293e-02	-5.424228e-03	-2.222255e-01	9.108340e-04	3.083877e-03	3.882454e-03	1.011689e-02	3.567756e-03	2.609954e-02	8.577324e-03	-5.259476e-03	-3.085115e-02	7.581055e-06	2.368136e-03	7.940084e-02	3.518098e-03	-7.789037e-02	-2.538679e-02	-2.224066e-02	-7.934071e-06	-7.299999e-02	3.140493e-05	5.816886e-05	2.877561e-03	8.905615e-03	1.562402e-04	5.667925e-03	1.976858e-03	1.488077e-06	1.360987e-02	-1.593985e-01	2.752855e-02	1.576695e-01	7.924836e-02	3.592146e-02	1.314593e-01	4.323805e-04	4.770531e-07	-5.629281e-02	1.078769e-03	-1.116315e-03	4.160174e-04	9.329202e-03	2.964756e-03	-7.044433e-02	1.426595e-03	-2.624988e-02	-4.740576e-02	-4.152733e-03	-1.978397e-02	1.806038e-03	-1.867928e-02	1.726143e-03	-3.820535e-03
-5.588371e-01	5.774589e-03	1.139389e-01	4.411654e-02	1.283643e-01	4.373374e-03	4.944288e-02	4.663618e-02	2.846553e-05	0.000000e+00	0.000000e+00	1.299723e-05	-2.372080e-04	0.000000e+00	7.816468e-04	-3.417067e-03	4.481457e-04	-8.261820e-03	5.243770e-04	6.297901e-04	-2.152006e-05	-9.935966e-04	0.000000e+00	0.000000e+00	0.000000e+00	0.000000e+00	0.000000e+00	0.000000e+00	-5.646378e-04	-1.030225e-07	1.338547e-02	8.872327e-08	-3.129255e-02	-1.867438e-07	3.486041e-05	0.000000e+00	0.000000e+00	0.000000e+00	0.000000e+00	0.000000e+00	0.000000e+00	0.000000e+00	0.000000e+00	0.000000e+00	1.140685e-08	0.000000e+00	0.000000e+00	0.000000e+00	0.000000e+00	0.000000e+00	0.000000e+00	0.000000e+00	0.000000e+00	0.000000e+00	0.000000e+00	0.000000e+00	-1.250383e-02	5.081858e-04	5.715370e-02	8.792838e-04	2.764016e-04	-5.358437e-02	-1.304916e-05	-2.713628e-02	0.000000e+00	0.000000e+00	0.000000e+00	0.000000e+00	0.000000e+00	0.000000e+00	2.374731e-04	-3.152521e-06	-9.615967e-07	5.715201e-04	6.873044e-04	-2.465439e-02	-3.152325e-02	-4.849105e-05	0.000000e+00	0.000000e+00	0.000000e+00	0.000000e+00	0.000000e+00	0.000000e+00	1.058116e-01	-1.367453e-06	-4.684143e-05	-1.217611e-05	-6.057430e-02	-3.912553e-02	-4.175842e-05	-6.683272e-03	0.000000e+00	0.000000e+00	0.000000e+00	0.000000e+00	0.000000e+00	0.000000e+00	2.587647e-02	3.301638e-04	7.761563e-03	1.654334e-04	-2.301173e-02	-9.302975e-02	-1.973123e-03	9.659010e-02	1.671356e-06	0.000000e+00	0.000000e+00	3.362358e-02	0.000000e+00	1.481541e-06	7.658653e-03	5.208164e-04	-6.077347e-02	-7.965165e-04	-3.238389e-02	3.516883e-05	-2.445619e-03	1.105644e-01	-1.211637e-05	6.171845e-07	0.000000e+00	-2.886549e-05	0.000000e+00	0.000000e+00	6.220984e-02	-1.726359e-03	-1.272866e-01	-1.467431e-03	-4.987258e-02	2.788357e-02	-1.682065e-03	-4.262363e-03	0.000000e+00	3.778238e-05	0.000000e+00	0.000000e+00	-2.304098e-05	0.000000e+00	3.741650e-02	7.871299e-04	-2.250602e-03	-9.169093e-02	-1.528989e-01	1.769631e-05	-2.355623e-03	4.679560e-02	0.000000e+00	0.000000e+00	3.722807e-07	0.000000e+00	3.857468e-02	0.000000e+00	1.611283e-01	-4.222664e-04	-7.344928e-02	1.258229e-04	-4.132556e-02	-1.117138e-01	-8.297014e-04	-2.018870e-03	1.901141e-08	0.000000e+00	0.000000e+00	9.427656e-03	-1.001028e-05	0.000000e+00	1.537008e-01	-1.774470e-02	-2.163339e-01	-4.771697e-04	-4.811682e-04	-2.750370e-05	-9.441363e-04	1.826949e-02	0.000000e+00	0.000000e+00	0.000000e+00	0.000000e+00	0.000000e+00	0.000000e+00	1.328630e-01	9.735734e-03	8.132231e-03	6.917874e-03	-6.394428e-03	-1.841676e-03	-3.141069e-02	-1.092039e-01	1.975312e-08	0.000000e+00	4.704538e-06	0.000000e+00	-7.403330e-07	0.000000e+00	5.439491e-02	9.651855e-03	3.617386e-03	6.099347e-03	9.453045e-03	1.485004e-02	8.812225e-03	-4.065557e-02	1.683706e-05	0.000000e+00	1.281804e-07	-4.128393e-08	-2.809837e-07	0.000000e+00	2.109794e-03	-1.686369e-02	-3.894189e-04	2.005523e-04	4.736939e-04	3.516472e-07	-1.815962e-02	-7.210911e-02	0.000000e+00	0.000000e+00	0.000000e+00	0.000000e+00	0.000000e+00	0.000000e+00	5.954694e-02	-7.105198e-02	1.268535e-03	-1.585487e-02	4.405710e-02	2.277890e-06	-8.927316e-03	-1.225471e-01	-2.749916e-05	0.000000e+00	0.000000e+00	-6.268494e-05	0.000000e+00	0.000000e+00	7.997845e-02	-1.623322e-03	5.933926e-03	-7.684276e-03	4.055103e-03	2.584040e-03	2.086691e-02	1.171534e-02	-4.817876e-05	0.000000e+00	-1.512653e-05	-1.653133e-02	1.873290e-02	0.000000e+00	7.272831e-02	-8.170182e-04	-1.444359e-02	-5.668150e-02	-1.188846e-04	2.562405e-03	-1.485182e-03	4.066315e-02	9.436502e-08	0.000000e+00	1.901141e-08	0.000000e+00	-3.538711e-05	0.000000e+00
-4.859573e-01	-3.345364e-02	-8.294587e-02	-2.948593e-01	-3.430626e-01	-9.174141e-02	1.394582e-01	-1.391240e-01	1.726983e-01	-2.636059e-02	1.678107e-01	3.612969e-01	2.251232e-01	3.216969e-01	4.337559e-01	-1.026171e-01	3.632826e-01	2.878569e-01	-1.311092e-01	8.873619e-03	-5.818712e-02	-2.120834e-02	-2.708602e-02	-5.996170e-02	-1.542395e-01	-7.719607e-02	2.453240e-02	-2.387106e-01	-1.585121e-01	1.244753e-02	-8.108069e-02	-1.324980e-01	5.034558e-01	2.635415e-01	-1.676839e-01	1.021738e-01	2.895563e-01	2.307321e-02	-1.660154e-02	-8.978285e-03	-3.236349e-03	-4.025264e-03	-9.378584e-03	-2.291137e-02	-4.860452e-02	-2.285200e-02	4.147942e-02	-6.447920e-02	-6.871935e-02	-9.784733e-02	2.182374e-02	2.724794e-01	5.117799e-02	4.103146e-02	-9.983954e-02	-4.719618e-03	5.127262e-02	-2.902095e-03	-1.379701e-03	-5.176351e-04	-6.304921e-04	-1.448103e-03	-3.016375e-03	-6.454917e-03	-3.282894e-03	-7.449192e-03	-9.180062e-03	-9.890622e-03	-1.459797e-02	-9.783735e-03	1.452353e-01	-3.827773e-02	-7.782929e-03	-1.744778e-02	-1.846802e-02	-5.955689e-03	-1.489653e-01	-1.135720e-01	5.320432e-02	-5.312746e-02	-1.205543e-01	-6.700067e-02	-2.649598e-03	-1.985036e-01	2.827252e-01	-1.159387e-01	2.451331e-02	2.989901e-02	-1.911798e-01	5.220404e-01	2.024079e-01	-7.723031e-02	1.160787e-01	1.529062e-01	-3.056582e-01	-6.145579e-02	-3.912194e-02	-1.447503e-02	-1.822071e-02	-4.023730e-02	8.166210e-02	-2.012742e-01	-9.994413e-02	2.555961e-02	1.198866e-01	-4.618141e-02	-8.851379e-02	-5.698983e-02	3.533010e-01	4.321036e-01	-2.205479e-01	1.576778e-01	-2.240889e-01	-2.334417e-02	-1.306400e-01	-6.169267e-02	-2.327173e-02	-2.973886e-02	-6.257897e-02	-3.444724e-02	-9.560123e-03	3.803691e-02	9.752386e-02	3.617060e-01	-5.655167e-02	1.081292e-01	-1.273844e-01	4.689720e-02	-7.325081e-02	3.174039e-01	2.490985e-02	-1.050435e-01	-2.285228e-01	4.584536e-02	2.014444e-01	-1.791701e-01	-1.926591e-01	-1.948954e-01	1.265893e-01	1.258914e-01	-2.694690e-01	-1.445857e-03	-1.062543e-01	2.010174e-01	1.871826e-01	3.020682e-02	-2.298804e-02	1.289051e-01	1.670527e-01	8.359436e-02	5.910760e-02	5.633404e-02	-8.110286e-02	2.029095e-02	-6.414539e-02	2.211761e-01	1.468107e-01	1.775827e-03	1.238527e-01	3.420054e-02	-9.967403e-03	-1.340366e-01	8.667309e-02	4.067283e-02	-3.535835e-03	-2.327053e-02	7.015334e-02	1.207665e-01	7.699953e-02	-1.013499e-01	-1.961863e-01	-8.371645e-03	-1.934466e-01	-2.517568e-02	-6.768379e-02	2.186142e-01	1.313106e-01	4.086441e-01	5.448619e-02	-1.440443e-01	5.705504e-02	-2.489753e-01	-9.618911e-02	-9.025455e-02	-5.679552e-02	-1.830720e-01	-1.005097e-01	4.299604e-02	-3.447284e-02	3.111650e-01	1.345596e-01	-3.575529e-01	-1.264184e-01	-9.054660e-02	2.454209e-01	1.104490e-01	1.022886e-01	1.296628e-01	2.917557e-02	1.078687e-01	-8.268155e-02	-4.660905e-02	-1.070341e-01	-6.801786e-02	-3.175782e-02	-6.886521e-02	4.820137e-02	1.071311e-01	1.594940e-01	-8.034181e-02	1.626814e-01	-1.148754e-01	7.369430e-02	-4.290844e-02	-2.209659e-01	-1.040145e-02	-1.619941e-01	-4.380055e-02	-8.311534e-02	2.126363e-01	-7.010797e-02	9.253034e-02	-7.508137e-03	2.493339e-02	3.050289e-01	6.633365e-02	6.556701e-02	3.858428e-03	1.303619e-01	3.110759e-01	-5.053544e-02	3.960870e-02	-1.697966e-02	2.935941e-02	-2.484447e-01	-1.943620e-01	-5.771411e-02	-5.304706e-02	1.678782e-01	-1.549353e-02	1.308653e-01	-2.815343e-02	-6.753807e-03	5.618537e-02	-6.127593e-02	8.385254e-02	-2.954261e-01	3.703463e-01	1.864796e-01	1.994691e-01	3.293127e-01	3.224421e-01	1.008220e-01	4.544419e-02	1.594060e-01	-1.395316e-01	-1.107610e-01	-1.305508e-01	-1.655997e-01	2.531286e-02	-4.530753e-02	1.715295e-02	-1.321613e-01	-6.398969e-01	-3.024423e-01	3.088511e-01	3.131003e-01	-1.803649e-01	3.722406e-02	6.420291e-02	1.845702e-01	-8.764488e-02	-2.367656e-02	3.208830e-01	2.700704e-01	-4.365115e-02	4.147987e-02	-6.704259e-02	5.483057e-02	3.717636e-02	6.935361e-02	-1.037246e-01	-5.721115e-01	-7.473940e-01	2.388410e-01	-6.549954e-02	-1.834763e-01	-1.111452e-01	1.612471e-02	-2.222156e-02	9.223569e-02	-7.596824e-02	1.737288e-01	1.556132e-01	1.090919e-01	-3.254909e-04	-5.914859e-02	2.012743e-01	-2.576509e-01	-1.677394e-02	-2.918965e-01	1.611435e-01	5.324448e-02	9.889599e-02	-1.144059e-02	1.275667e-01	3.712125e-01	-1.004847e-01	-1.867262e-01	9.398429e-02	-6.933494e-02	1.660390e-01	-1.437641e-03	1.967361e-02	-1.105671e-02	2.051370e-01	-1.821301e-02	-7.179964e-01	-5.145401e-01	6.340159e-02	1.079159e-01	2.831783e-01	-3.172826e-02	3.505677e-02	1.092533e-01	1.665549e-01	1.528815e-01	1.004216e-01	-2.286130e-02	-1.467986e-01	-2.673004e-02	-2.698900e-01	3.807059e-02	-6.889213e-02	-1.722093e-01	-5.499124e-02	-7.112966e-01	-7.232002e-01	1.849348e-01	1.598029e-01	1.415341e-01	1.147469e-01	6.088611e-02	1.187165e-01	-1.071932e-02	-2.044930e-02	-1.137878e-01	-4.201462e-02	2.008295e-02	4.302715e-02	-8.960437e-02	1.640235e-01	-1.023513e-01	1.326336e-01	9.043809e-02	7.334306e-02	6.476309e-02	7.715928e-02	-8.201863e-03	1.348894e-01	-1.086905e-01
-1.598575e-01	-5.629010e-02	-3.049063e-02	0.000000e+00	-6.835479e-02	-4.000266e-04	2.955381e-02	6.076189e-02	-9.741163e-03	-2.139782e-03	5.065122e-02	1.027412e-03	3.928930e-02	2.953547e-02	8.379745e-03	-3.115153e-03	8.113874e-03	3.919399e-03	5.612914e-02	3.968092e-05	0.000000e+00	0.000000e+00	0.000000e+00	0.000000e+00	0.000000e+00	-9.369835e-09	-4.935600e-02	9.132606e-05	-6.513017e-04	9.952628e-05	-2.158645e-05	-6.995069e-04	1.572264e-01	6.958781e-03	-6.423667e-02	-1.284351e-03	-1.413429e-03	7.609266e-05	3.802282e-09	0.000000e+00	0.000000e+00	0.000000e+00	0.000000e+00	0.000000e+00	0.000000e+00	1.893270e-06	-7.385626e-07	0.000000e+00	0.000000e+00	0.000000e+00	0.000000e+00	1.079026e-07	2.230818e-06	1.137580e-06	0.000000e+00	0.000000e+00	-9.514444e-07	0.000000e+00	0.000000e+00	0.000000e+00	0.000000e+00	0.000000e+00	0.000000e+00	0.000000e+00	0.000000e+00	8.365017e-08	0.000000e+00	0.000000e+00	0.000000e+00	0.000000e+00	0.000000e+00	0.000000e+00	7.772176e-07	0.000000e+00	0.000000e+00	0.000000e+00	1.330091e-04	0.000000e+00	0.000000e+00	0.000000e+00	0.000000e+00	0.000000e+00	0.000000e+00	-6.401889e-02	-4.835840e-03	8.521135e-05	4.384987e-04	-3.047971e-02	-4.376431e-02	1.321952e-02	1.018845e-01	-4.197279e-02	7.289080e-03	-3.046023e-05	-5.245905e-03	3.558834e-04	0.000000e+00	0.000000e+00	0.000000e+00	0.000000e+00	0.000000e+00	0.000000e+00	4.105182e-05	3.721907e-05	-8.899072e-03	-8.962892e-07	-5.568506e-07	-5.683510e-02	2.159541e-03	1.258254e-02	-1.383008e-05	1.339765e-07	-1.184980e-02	4.997324e-05	1.047438e-04	0.000000e+00	1.413880e-05	0.000000e+00	0.000000e+00	0.000000e+00	0.000000e+00	-6.524776e-02	7.264508e-06	1.379411e-07	1.775067e-07	-2.221450e-05	4.540694e-07	-3.329734e-05	-1.646711e-05	1.722665e-07	-4.889282e-05	2.720224e-03	-1.316769e-03	-2.039383e-01	-8.820399e-02	-4.342126e-07	0.000000e+00	-1.250637e-01	-6.530453e-02	-1.217018e-02	-1.094384e-01	5.489485e-04	-3.686342e-02	-1.339049e-05	4.037771e-05	5.879024e-04	4.888602e-02	1.078369e-01	-6.536067e-06	-9.213136e-04	8.187508e-02	-7.806159e-03	-8.247487e-03	-8.283161e-02	-9.444066e-08	0.000000e+00	-7.195028e-03	-8.089828e-02	-4.379002e-02	-1.143133e-02	-1.963694e-02	-1.573851e-04	-1.698292e-02	-3.211223e-04	-3.091985e-04	7.222217e-02	1.993912e-02	-1.704444e-02	2.464985e-02	4.730826e-02	-2.569756e-04	-1.378475e-06	-1.423665e-05	0.000000e+00	0.000000e+00	-2.353142e-03	-7.535972e-03	-5.136455e-02	-2.789266e-02	-4.541410e-04	-3.441803e-04	-3.582932e-04	-4.733498e-04	-4.489259e-04	3.638944e-02	3.736169e-03	-2.474493e-04	-1.269153e-03	-2.059850e-03	-9.536481e-02	-8.512403e-02	-6.794500e-06	0.000000e+00	0.000000e+00	-4.356205e-02	-2.575530e-05	-4.977887e-05	-3.482806e-03	-1.735028e-01	-1.928243e-01	-4.152987e-04	-5.051780e-04	-4.403893e-04	1.004957e-02	1.527327e-01	-1.217414e-01	-1.562816e-02	-1.296301e-03	-1.440409e-04	9.639069e-02	0.000000e+00	0.000000e+00	0.000000e+00	-3.549552e-02	0.000000e+00	-6.193990e-02	-4.383016e-03	-1.430096e-02	-1.052679e-03	1.365624e-03	-1.881194e-04	-2.021794e-04	9.995079e-04	4.805558e-03	-8.569647e-05	-6.765251e-04	-3.874281e-04	-1.901436e-02	1.331373e-04	-6.774738e-07	0.000000e+00	0.000000e+00	-2.021568e-02	0.000000e+00	-1.505383e-06	-1.144088e-01	4.579233e-07	-4.019357e-03	4.872180e-03	4.126522e-02	-7.710941e-02	1.378237e-03	-4.810491e-04	-2.017589e-06	-5.624497e-04	-8.084156e-04	-3.479387e-07	1.115798e-01	8.593518e-02	1.484305e-03	0.000000e+00	6.880397e-02	1.548046e-04	5.859609e-04	6.156715e-02	8.528644e-03	4.006738e-03	9.242141e-04	1.413374e-03	3.038067e-03	-9.623439e-02	-1.178175e-01	-5.189234e-02	6.138214e-03	1.728315e-02	1.541971e-03	8.876087e-02	3.644162e-02	2.884823e-05	2.223645e-02	1.652361e-01	2.261665e-01	7.046522e-03	1.030818e-02	5.833468e-03	3.173576e-03	-2.539408e-02	2.403405e-03	2.990584e-03	-1.395614e-01	-1.304509e-01	1.029247e-02	1.570699e-02	2.544114e-02	5.830926e-03	-3.334750e-02	0.000000e+00	0.000000e+00	0.000000e+00	1.258249e-05	0.000000e+00	-1.847345e-02	-8.487806e-04	-6.585622e-05	-5.731609e-05	2.655001e-05	5.044640e-05	-2.246993e-03	-5.962335e-04	3.461321e-02	-2.602364e-05	-4.816903e-04	5.713734e-02	-8.085659e-05	6.545746e-02	9.573249e-02	5.531753e-03	0.000000e+00	-2.043915e-06	1.624431e-06	-1.504463e-04	8.714987e-02	-5.273175e-04	-4.462519e-02	-1.350541e-03	-1.694289e-03	-1.338844e-03	3.399760e-03	9.320880e-03	-7.007799e-04	-3.725940e-02	-1.166995e-01	-1.757166e-04	5.036247e-02	-7.110747e-06	-3.837148e-05	0.000000e+00	4.240796e-07	1.444855e-04	-2.393628e-04	-2.155603e-04	-1.001527e-04	5.825566e-02	1.059488e-02	-2.099611e-02	-2.586968e-03	2.693619e-02	2.563994e-02	5.377778e-02	-8.835089e-02	-6.279996e-02	-6.346520e-04	-5.537011e-02	-5.401539e-03	0.000000e+00	0.000000e+00	-1.029822e-01	-9.328571e-02	-1.239350e-04	-1.422941e-01	2.460818e-03	2.450169e-02	-3.735570e-02	1.182046e-03	-5.281638e-02	6.478891e-02	4.294010e-02	-2.444386e-03	3.318804e-02	7.022602e-02	-7.609294e-02
-3.763769e-01	-1.366736e-01	-2.176936e-01	-2.714385e-01	-2.881450e-01	-2.469468e-01	-2.169476e-01	-1.073524e-01	3.589493e-01	2.410849e-01	3.715378e-01	3.806915e-01	-2.532151e-03	-3.607197e-04	3.665927e-02	1.046549e-01	2.344226e-01	2.884885e-01	3.454498e-01	-8.469020e-02	-7.541500e-02	1.354797e-02	1.895741e-02	-1.800437e-03	2.359629e-03	-1.091606e-01	-7.890098e-02	5.594548e-02	-5.448405e-03	8.144359e-02	-6.060169e-03	-8.238783e-02	2.945285e-01	2.738280e-01	-1.696628e-01	1.973201e-01	-2.545751e-01	-5.747236e-02	-3.725826e-02	-1.136502e-02	-1.137836e-02	-1.144416e-02	-1.349700e-02	-1.403080e-02	-1.571737e-02	-3.380159e-02	-1.680315e-02	-2.396487e-02	-2.402826e-02	-4.694842e-02	6.108542e-02	1.434491e-01	2.066740e-01	-2.451052e-02	-8.540712e-02	-6.537453e-03	-2.036291e-02	-7.185777e-03	-1.942891e-03	-1.927740e-03	-1.951597e-03	-2.173446e-03	-2.378279e-03	-2.237009e-03	-4.514414e-03	-2.367861e-03	-3.395421e-03	-3.525985e-03	-7.145085e-03	-4.851126e-03	3.967905e-02	3.900126e-02	-3.825564e-03	-1.718566e-02	-2.134477e-02	-2.841463e-03	-2.018716e-01	-1.562870e-01	-1.656185e-01	2.154690e-02	1.258126e-01	-1.796633e-01	9.178261e-02	1.026131e-01	2.109086e-01	-4.730363e-02	9.703233e-02	4.152820e-02	-1.961321e-01	1.700281e-01	1.460157e-01	1.530940e-01	4.448563e-02	2.558909e-02	-5.507981e-02	3.897517e-02	-5.340682e-02	3.838207e-02	-5.397301e-02	-6.448375e-02	-6.549071e-02	-7.557109e-02	9.159130e-02	-8.470297e-02	5.864499e-02	-3.365097e-02	1.715574e-01	-7.013567e-03	3.003388e-01	-5.616124e-02	-3.302159e-02	1.241361e-01	-1.160643e-01	-1.018165e-01	1.005997e-01	-7.387074e-02	-7.160615e-02	1.115190e-01	-7.864686e-02	-8.813871e-02	-8.642529e-02	8.036641e-03	-5.208778e-03	-4.011508e-02	3.946952e-02	-7.552302e-03	-9.750445e-02	1.666416e-01	1.739430e-01	-4.688500e-02	-1.847785e-01	1.236770e-01	1.540165e-01	-1.830406e-02	1.835368e-01	4.560061e-02	4.275056e-02	-2.327347e-01	-8.363080e-02	1.573543e-01	-1.825577e-01	2.116724e-01	1.460089e-01	1.307618e-01	1.732270e-01	1.690062e-01	-1.877229e-01	-1.702372e-01	5.196387e-02	-1.657151e-02	4.494081e-02	-1.578500e-02	7.993774e-02	2.353825e-01	-1.061474e-01	-2.481573e-02	2.405764e-02	-7.070410e-02	1.198508e-01	2.038793e-01	-3.331795e-02	1.799754e-01	1.888637e-01	-1.273516e-01	-1.242267e-02	-6.037501e-02	-1.202302e-01	2.003912e-01	-4.890822e-02	-2.096702e-01	8.783570e-02	9.408953e-02	-1.786021e-01	2.861677e-02	1.502314e-01	2.248652e-02	2.208695e-01	9.732957e-02	-1.838939e-01	-1.236193e-01	-1.905178e-01	-1.132314e-01	-4.269244e-01	1.364944e-01	1.117277e-02	5.352626e-02	-5.509932e-02	1.905605e-01	2.209941e-01	-1.325236e-01	1.477944e-01	1.106310e-01	2.790902e-02	-2.329472e-01	1.665523e-01	-5.176453e-02	1.190215e-01	1.265995e-01	7.235645e-02	4.737947e-02	-1.996720e-01	-7.198949e-02	7.856746e-02	-1.481307e-01	8.705186e-02	-1.680924e-01	-2.108666e-02	-5.683730e-02	-1.012351e-01	8.852296e-02	3.877502e-02	1.752838e-01	2.130570e-01	1.309186e-02	9.071294e-02	-2.485904e-01	-4.235239e-02	-8.101007e-02	-1.453515e-01	3.707521e-02	-2.758790e-01	-9.273934e-02	-3.454154e-03	5.656347e-02	-2.445836e-02	8.158590e-02	-9.199493e-02	-6.715801e-03	9.474714e-03	-1.434167e-01	2.059058e-01	-4.809830e-03	7.625924e-02	3.274168e-01	4.013790e-01	8.474583e-02	-2.622537e-01	-1.521755e-01	2.563124e-02	-3.176380e-01	-2.679107e-02	1.240928e-02	-6.364778e-02	-1.863947e-01	-1.905442e-01	-7.242238e-02	1.071783e-01	-5.665324e-02	6.849748e-02	4.094870e-03	1.308366e-01	1.720838e-01	1.415384e-01	5.034804e-02	-2.877966e-02	-1.317838e-02	-7.170354e-03	-1.833486e-01	2.413423e-01	4.723251e-02	5.265996e-02	5.857421e-02	2.248403e-02	-3.761801e-01	-3.038459e-01	2.795586e-02	-1.552836e-01	6.179052e-02	-6.395418e-03	-7.693252e-02	-3.913825e-02	-3.727940e-02	1.056237e-01	-1.913723e-02	2.187431e-01	-1.156600e-01	2.449810e-01	1.977607e-01	-2.414903e-03	1.298112e-03	-4.493368e-02	9.386893e-02	-3.763507e-01	-3.802294e-01	1.673536e-01	3.145934e-01	-5.019213e-02	1.017130e-01	2.115811e-02	7.884086e-02	2.864912e-02	-2.094987e-01	-1.989349e-01	-8.046839e-02	-1.189748e-01	-1.808246e-01	4.895634e-02	-5.139342e-02	-2.957353e-02	1.172954e-01	-6.898589e-02	2.505078e-01	3.970360e-01	-1.710689e-01	-9.117930e-02	-3.530531e-02	-1.711001e-01	-2.430168e-01	8.262003e-02	-8.160695e-02	-7.334339e-02	1.771534e-01	-1.904376e-01	1.059906e-02	-2.549071e-01	3.966136e-04	7.998003e-02	-3.690845e-01	-6.135714e-01	-9.183419e-02	-1.763559e-02	9.373897e-02	-1.207387e-01	2.811919e-02	6.416159e-02	6.595262e-02	-8.645779e-02	3.108362e-02	6.301374e-02	-3.323714e-03	2.142069e-01	-6.159089e-03	3.121522e-02	-1.519099e-01	1.594144e-01	5.276448e-02	-2.754718e-01	-2.966593e-01	6.185238e-02	4.653958e-02	1.061756e-01	5.075514e-02	-1.721509e-02	1.928898e-01	1.244013e-01	2.669738e-01	-3.749517e-03	3.594754e-02	-8.102312e-02	-7.188884e-02	-1.907889e-01	1.882058e-01	-1.336620e-02	-6.468444e-02	7.620169e-03	-1.063046e-01	-1.625513e-01	2.064372e-01	1.349232e-03	3.923507e-02	-9.841008e-02
-9.041722e-02	-5.075598e-02	-1.039114e-02	-9.120755e-02	-3.369271e-02	2.259418e-03	-8.594813e-02	1.404265e-01	1.969976e-01	-1.172784e-01	6.359247e-02	2.833019e-01	-1.618797e-01	-3.495544e-02	2.280298e-01	-1.155653e-01	-2.795363e-02	-7.395860e-02	-2.943371e-02	-1.112162e-03	-1.681287e-04	-2.436524e-03	-5.673800e-04	-3.316456e-03	-3.607588e-02	-5.805402e-02	2.171327e-01	-1.257442e-01	-1.644641e-01	2.820646e-02	-1.937400e-01	4.631484e-02	1.218737e-02	-4.598191e-02	4.249384e-01	-4.855476e-02	-3.190471e-02	-1.775151e-04	-2.341316e-05	-4.097678e-04	-8.529151e-05	-4.616920e-04	-6.659808e-03	-8.609602e-03	-9.081657e-03	-1.728910e-02	7.471258e-02	-9.334019e-03	1.019613e-02	-1.325005e-01	-1.086528e-02	4.723743e-02	1.057335e-01	-7.989903e-03	-6.887255e-03	-2.986028e-05	-3.100561e-06	-6.939421e-05	-1.330978e-05	-6.581620e-05	-1.288498e-03	-1.520461e-03	-1.275797e-03	-2.323054e-03	-3.034443e-03	-1.463195e-03	-1.796128e-02	-3.010709e-02	-1.401841e-03	5.807319e-02	-2.818287e-03	-1.412294e-03	-1.061739e-01	-2.085519e-03	-3.170566e-04	-4.429703e-03	-1.060785e-03	-6.107039e-03	2.667513e-02	-1.445908e-02	-1.083442e-01	-5.388845e-02	-2.806156e-01	-1.172843e-01	-6.194624e-02	-8.786181e-03	1.218634e-01	9.751723e-02	5.403542e-01	1.282827e-03	-2.316854e-02	-8.339691e-04	-1.172768e-04	-1.813808e-03	-4.080627e-04	-2.222313e-03	-2.917568e-02	-4.292873e-02	-4.519261e-02	-8.590327e-02	-2.265831e-02	-4.453849e-02	-5.903680e-02	5.418123e-02	-5.480390e-02	1.536502e-01	2.578769e-01	-3.763116e-02	1.176190e-01	-1.526892e-03	-1.696273e-04	-3.343752e-03	-6.664865e-04	-3.111646e-03	-5.626525e-02	2.475958e-02	-6.086670e-02	-1.490599e-02	-3.566821e-02	-5.973712e-02	-1.070511e-01	1.777503e-01	-7.066138e-02	5.222788e-02	1.293907e-01	-6.257334e-02	3.249178e-02	-3.876238e-02	-5.371970e-03	1.234579e-02	-1.947992e-02	-9.069204e-02	7.033313e-02	4.313713e-02	1.123704e-01	2.619715e-01	8.465718e-02	4.805105e-02	-1.818059e-01	-8.807485e-02	1.293206e-01	-7.931686e-02	-9.670082e-02	-1.581261e-01	3.159963e-02	6.048729e-02	-4.538259e-03	1.744729e-02	-1.686602e-02	-7.850956e-02	5.011622e-02	-3.412579e-01	2.476905e-01	8.192935e-02	1.829549e-01	-4.055169e-02	1.514121e-02	4.301310e-02	-1.194864e-02	-3.007241e-02	-2.020689e-01	5.070468e-02	1.138992e-01	-1.309039e-02	-1.408178e-03	-3.068444e-02	-5.799375e-03	-2.398326e-02	3.169220e-02	1.235981e-01	-1.186574e-01	2.254146e-02	7.115863e-03	3.722666e-02	4.188681e-02	-2.003639e-02	-2.540389e-01	1.389497e-01	1.350895e-01	-1.551536e-01	-3.437905e-02	8.195196e-02	-1.681115e-03	-3.838264e-02	-7.219357e-03	-2.821780e-02	-5.190071e-02	1.782995e-01	-1.032190e-01	2.065792e-01	-9.784290e-02	-2.647343e-01	1.048832e-01	-2.242319e-02	-7.449122e-02	-8.247579e-02	-2.138072e-02	2.892659e-01	3.310179e-02	-1.501713e-02	-1.514938e-03	1.565675e-01	-6.396204e-03	-2.601135e-02	-3.503234e-02	6.671697e-02	-1.345841e-01	-1.773322e-01	-6.890602e-02	-4.788491e-02	2.312344e-01	1.337902e-01	1.267023e-01	-2.342055e-02	4.945739e-02	-2.019967e-01	2.949543e-02	-1.654317e-02	-1.692439e-03	-3.743724e-02	-7.190128e-03	-2.819436e-02	-1.339181e-01	-2.003753e-01	-7.566413e-02	6.001261e-02	-1.930617e-01	-1.340118e-01	2.273508e-01	9.064521e-02	-3.878649e-02	1.952966e-01	1.232150e-01	2.001656e-01	4.752707e-02	2.168223e-02	-1.720582e-02	-3.010400e-02	-6.970748e-02	1.231080e-01	1.877021e-01	1.187181e-01	-9.233322e-02	-1.085711e-01	2.756357e-01	1.366884e-01	3.639573e-02	-4.359420e-02	-3.229296e-01	-4.808035e-02	-1.801165e-01	-6.044685e-02	2.114091e-01	-7.879549e-02	-2.862357e-02	-1.625643e-01	1.511593e-01	3.301127e-02	-2.247134e-02	8.203466e-02	-8.033988e-02	3.012321e-02	2.667257e-01	1.016964e-01	-8.623030e-02	-1.642419e-01	-9.262070e-03	-8.852062e-02	-1.400683e-01	3.926792e-02	9.335860e-02	-1.198170e-02	-1.476532e-03	-2.977002e-02	-5.927274e-03	-2.629906e-02	4.535541e-02	-7.465585e-02	8.903018e-02	4.786258e-02	-1.747003e-01	5.227511e-02	-2.109505e-01	-6.414925e-05	-4.325702e-02	8.147318e-02	2.170056e-02	1.763708e-01	-9.362027e-02	-1.111020e-02	-1.063719e-02	1.545020e-01	-4.573773e-02	1.021966e-01	1.714330e-01	4.776435e-02	1.421440e-01	8.940567e-03	-3.545056e-02	2.736953e-02	1.521337e-01	-4.122253e-02	1.220855e-01	-1.451760e-01	-4.473718e-01	-1.543019e-01	-2.046444e-01	1.126550e-01	7.300491e-02	7.805477e-02	8.163144e-02	1.405803e-01	-4.104678e-02	4.447988e-02	-1.361270e-01	9.670928e-02	6.416883e-02	-8.167007e-02	6.700386e-02	-4.680050e-02	1.962644e-01	-1.374112e-01	-3.197946e-01	3.488257e-02	-2.525294e-02	-3.189225e-02	-4.300831e-03	2.552939e-02	-1.581157e-02	-7.378964e-02	-1.416027e-02	-5.144496e-02	2.295987e-03	-5.449727e-02	3.003241e-02	1.394357e-01	6.602971e-02	-6.195482e-03	-4.608698e-03	-3.162088e-02	-1.142396e-01	2.325337e-01
3.855432e+00	6.450418e-01	5.582691e-02	7.981346e-01	3.530998e-01	1.063209e+00	7.478712e-01	-5.734512e-01	7.137196e-01	1.599831e-01	-6.874695e-01	-4.224877e-01	-3.271731e-01	-4.521933e-01	-7.030574e-01	2.480086e-02	-8.955819e-01	-1.035531e+00	6.637119e-02	5.629827e-02	3.287801e-01	3.194406e-01	1.955613e-01	-2.113886e-02	3.191631e-01	5.371695e-01	-1.147829e-01	1.715537e-01	-3.401154e-01	-1.955812e-01	-1.714129e-01	-6.828103e-02	-1.400211e-01	-2.074777e-01	-1.029029e-01	-2.201922e-01	-2.528080e-01	1.588770e-01	-1.290754e-01	1.233704e-01	-5.160695e-02	-7.874078e-02	3.789856e-02	3.438635e-01	2.703434e-02	-5.258179e-02	2.949163e-01	-5.687558e-02	-4.172870e-02	-3.743267e-02	-3.542196e-02	-2.336434e-02	-3.467795e-02	-5.155512e-02	-5.056032e-02	-5.884215e-02	-8.315797e-02	-3.795912e-02	-1.976731e-02	-6.297101e-03	-9.613494e-03	-6.733173e-03	-2.084577e-02	-9.021664e-03	-7.065062e-03	7.860244e-02	-8.100287e-03	-5.717296e-03	9.460531e-02	-4.644370e-03	-4.250478e-03	-5.526984e-03	-7.657947e-03	-7.169438e-03	-8.312964e-03	-1.304010e-02	4.810043e-01	2.649723e-01	3.915510e-01	5.725708e-01	2.519990e-01	9.716584e-01	-1.731819e-01	-2.728854e-01	6.364228e-01	-2.203037e-01	-1.935277e-01	-1.420491e-01	-3.329726e-01	-2.034669e-01	-2.127063e-01	-4.445351e-01	-3.914247e-01	-4.241604e-01	1.225632e-03	2.019477e-01	3.537526e-01	-1.379201e-01	-7.548092e-02	6.589042e-03	2.840463e-01	-1.965522e-01	-6.222680e-02	3.863662e-02	-7.725992e-02	-1.858037e-01	-1.693837e-01	-1.569047e-01	-9.746378e-02	-1.401517e-01	2.367003e-01	-1.184023e-01	-1.443663e-01	6.546739e-01	-4.792552e-01	6.342818e-01	1.058435e-01	-1.623495e-01	-1.491772e-01	-4.437766e-02	4.930616e-02	-1.002908e-01	1.221178e-02	-1.455536e-01	-2.268142e-01	-4.015205e-02	-1.068350e-01	-5.102677e-04	-5.470746e-02	-6.522208e-02	1.216287e-02	4.196462e-01	5.206906e-01	7.853768e-01	7.508534e-01	1.022904e+00	1.560145e+00	1.189140e+00	1.484526e+00	2.037973e-01	-3.295462e-01	1.044590e+00	3.341364e-01	-2.569495e-02	-1.885576e-01	-5.386122e-01	-8.423512e-01	-8.427503e-01	-4.856882e-01	-1.023733e+00	-7.705982e-01	-2.456953e-01	6.375351e-01	1.126152e-01	-2.754778e-01	7.637420e-03	1.692816e-02	3.260383e-01	1.223412e-01	-1.976177e-01	8.002439e-01	1.495778e+00	4.144805e-01	4.400106e-01	-2.470605e-01	-2.843906e-01	-1.061225e+00	-6.824105e-01	-4.229114e-01	-3.400565e-01	3.891236e-01	5.659016e-02	9.151849e-02	-8.223377e-02	4.426401e-01	2.469609e-01	2.815799e-01	-7.113322e-01	-1.261348e-01	4.827776e-01	3.634646e-01	2.350115e-01	-1.243162e-01	9.792778e-02	-3.459089e-01	-1.637537e-01	2.441700e-02	4.531186e-02	-6.986112e-02	1.658825e-01	2.717212e-01	-2.711468e-01	2.225498e-01	-1.722532e-01	-7.369971e-02	-5.092860e-02	-7.471109e-01	-2.687679e-01	3.498023e-01	4.947652e-01	3.862945e-01	4.789414e-01	-1.699365e-01	2.623199e-01	1.467304e-01	-9.567399e-03	-1.361075e-01	2.091745e-02	-6.377551e-02	-3.533368e-01	-4.742052e-01	-5.357597e-01	-7.014393e-01	-2.388585e-01	-7.042363e-01	-1.555323e-01	-4.477370e-01	-1.958832e-01	3.773669e-01	5.581361e-01	2.115814e-01	5.305457e-01	5.256195e-01	3.363397e-01	-1.274012e-01	-7.544356e-02	5.840583e-01	6.064120e-02	1.488223e-02	3.448734e-01	4.760367e-01	5.962963e-02	3.463497e-01	-7.306162e-02	-5.253596e-01	1.141259e-01	-4.726189e-01	-5.213431e-01	1.078605e-01	-4.606815e-01	4.779930e-02	-3.252560e-01	-2.535966e-01	-5.006150e-01	2.130176e-01	5.576522e-01	4.945678e-01	-1.392307e+00	-1.859387e+00	-1.021071e+00	-1.085530e+00	-1.049357e+00	-1.675785e+00	-1.102634e+00	-2.710074e-01	-8.007971e-01	-1.323960e-01	1.605941e-01	5.729594e-01	5.571065e-02	-9.442371e-01	-1.152165e+00	1.005083e+00	2.569662e+00	2.469881e+00	-8.594685e-01	-1.605443e+00	-5.485999e-01	-7.323705e-01	-7.080337e-01	-4.172234e-01	-1.002074e+00	-3.542182e-01	2.422554e-01	-1.240766e+00	-1.183394e+00	3.719763e-01	3.421705e-01	1.293553e-01	-1.036555e+00	-8.831952e-01	6.993892e-01	2.856474e+00	3.226045e+00	-9.106109e-01	5.557257e-01	5.329294e-01	5.928740e-01	-2.079817e-01	-5.212358e-01	-6.126430e-01	4.545677e-01	7.140228e-02	-5.308420e-01	-3.115404e-01	1.043416e-01	6.676777e-02	-4.174191e-01	5.407966e-01	1.903576e-01	1.348948e+00	-3.250127e-01	-8.102883e-01	2.318779e-01	-1.473566e+00	-5.753696e-01	-2.408668e-01	-2.021471e-01	-1.534088e-01	-6.093927e-01	4.814193e-01	7.622401e-01	-7.098057e-01	-1.568875e-01	-6.040921e-02	-9.441331e-03	4.207690e-01	2.155972e+00	2.671968e+00	-1.834915e-02	-4.669278e-01	-1.251208e+00	-2.316079e-02	-1.546091e+00	-7.281268e-01	-3.973853e-01	-1.551710e-01	-1.102759e-01	-4.035120e-01	-9.779291e-03	8.947484e-01	-5.217870e-01	-3.400354e-01	-1.239885e-01	6.382942e-02	9.318961e-01	2.028223e+00	3.005382e+00	-8.071223e-01	-1.306468e+00	-1.517983e+00	-4.873864e-01	4.919826e-01	6.228217e-01	4.213260e-01	1.242352e-01	4.153012e-01	4.531829e-01	1.533491e+00	8.089214e-01	-1.591473e-02	3.177706e-01	-5.188989e-01	-4.665134e-01	1.989519e-01	-7.924114e-01	-5.978010e-01	2.250389e-02	-1.539969e-01	-4.493607e-01	4.633232e-02
-6.720719e-02	2.638870e-01	3.940530e-01	3.795855e-01	4.041575e-01	2.146076e-01	2.281412e-01	-2.169766e-01	-4.442053e-03	-6.431459e-02	-2.515660e-01	-1.007838e-01	0.000000e+00	-1.451468e-01	-2.082279e-01	-2.889989e-01	-3.660990e-01	-7.310573e-01	0.000000e+00	-2.317584e-06	4.155294e-04	5.077961e-02	-6.340880e-02	1.483691e-01	-2.106728e-06	1.051274e-04	2.128939e-04	0.000000e+00	0.000000e+00	0.000000e+00	0.000000e+00	0.000000e+00	0.000000e+00	0.000000e+00	0.000000e+00	0.000000e+00	-4.539847e-02	0.000000e+00	0.000000e+00	5.704562e-09	4.207856e-08	6.750161e-04	-1.166523e-05	-2.867676e-08	-1.121727e-06	7.652527e-06	0.000000e+00	0.000000e+00	0.000000e+00	0.000000e+00	0.000000e+00	0.000000e+00	0.000000e+00	0.000000e+00	0.000000e+00	0.000000e+00	0.000000e+00	0.000000e+00	0.000000e+00	0.000000e+00	0.000000e+00	0.000000e+00	0.000000e+00	0.000000e+00	3.716145e-05	0.000000e+00	0.000000e+00	0.000000e+00	0.000000e+00	0.000000e+00	0.000000e+00	0.000000e+00	0.000000e+00	0.000000e+00	0.000000e+00	0.000000e+00	-2.018135e-01	4.283383e-02	1.731742e-01	8.274827e-04	8.816812e-02	1.873582e-07	5.124212e-04	-2.234344e-01	-1.478580e-07	0.000000e+00	0.000000e+00	0.000000e+00	0.000000e+00	1.016654e-07	0.000000e+00	0.000000e+00	0.000000e+00	-8.637380e-02	0.000000e+00	-1.253007e-04	1.334870e-06	3.406553e-02	3.241446e-03	2.930213e-05	0.000000e+00	9.433274e-04	-4.959658e-03	0.000000e+00	0.000000e+00	0.000000e+00	0.000000e+00	0.000000e+00	0.000000e+00	0.000000e+00	0.000000e+00	-1.332922e-05	7.883152e-05	0.000000e+00	-5.469187e-05	-9.703358e-06	-5.303555e-05	-5.224209e-05	-1.148893e-04	-4.652367e-05	2.308819e-04	1.547356e-02	0.000000e+00	0.000000e+00	0.000000e+00	0.000000e+00	0.000000e+00	0.000000e+00	0.000000e+00	0.000000e+00	-7.177022e-03	-2.040995e-02	0.000000e+00	-2.035615e-02	-2.538244e-02	7.156859e-02	-2.480192e-02	-7.776335e-03	1.622317e-02	9.552309e-02	1.138273e-01	-1.117747e-01	-3.494238e-02	-6.440712e-02	0.000000e+00	0.000000e+00	-4.133090e-02	-1.028135e-01	-1.201735e-01	-1.135689e-01	-1.761993e-01	1.026457e-04	-7.072923e-03	-4.823506e-02	-2.087384e-02	-4.183760e-02	-3.134978e-02	-4.259497e-02	6.790459e-03	1.108880e-01	2.141013e-04	-3.932213e-02	1.246622e-04	0.000000e+00	8.231347e-06	-3.730684e-02	2.212593e-04	8.024998e-04	8.403326e-04	6.695834e-02	9.368475e-05	-1.832987e-03	-8.498654e-04	-1.733652e-01	-1.909746e-03	-3.677483e-02	-1.374999e-03	-6.606629e-02	9.748095e-02	-2.457001e-02	0.000000e+00	2.659859e-05	0.000000e+00	-9.043666e-08	2.806303e-05	-4.472819e-05	3.405999e-02	5.326956e-04	3.095733e-02	1.226117e-06	-5.191055e-03	-9.783279e-03	-1.889117e-02	-6.857892e-02	-1.106620e-02	-2.252952e-03	2.104304e-03	1.368299e-01	-1.166450e-06	0.000000e+00	-4.653873e-02	0.000000e+00	-5.578282e-08	-1.338213e-07	4.406202e-06	1.253026e-05	-5.146201e-03	8.436004e-02	2.031716e-02	-9.457457e-04	-2.331146e-01	-7.257219e-04	-8.179911e-04	-2.847304e-03	-4.174153e-04	-1.074001e-02	1.444843e-02	-8.321363e-07	0.000000e+00	1.541143e-05	0.000000e+00	0.000000e+00	1.478653e-05	1.154223e-03	7.159082e-02	-6.931271e-02	1.182248e-01	5.698481e-02	-1.958749e-03	-8.792137e-02	-4.708057e-02	-4.582227e-04	-7.483382e-02	2.578750e-05	-4.295561e-02	3.907315e-02	-4.057757e-02	0.000000e+00	1.573369e-05	-9.162074e-08	-1.937537e-06	-1.074500e-04	3.354598e-04	4.709100e-05	1.062662e-03	2.238463e-02	-4.421264e-05	3.141864e-02	-2.665835e-02	-6.005387e-02	-5.376231e-02	-4.521197e-02	-7.219915e-02	-3.762289e-02	4.387953e-02	4.144120e-04	1.665185e-04	2.111872e-01	9.162973e-02	1.589611e-01	1.579446e-02	3.193466e-03	9.480322e-03	4.307281e-03	9.782406e-02	4.584113e-02	1.957690e-02	1.711781e-02	-7.276733e-03	1.152982e-02	-2.100729e-02	2.778137e-02	-1.720362e-02	-3.338994e-02	1.067312e-01	1.106030e-01	5.838102e-04	2.566063e-02	2.239440e-02	7.054253e-02	1.299579e-01	1.272160e-02	9.484136e-02	6.847121e-02	5.694129e-02	-8.219860e-04	-2.973172e-03	1.141002e-03	-1.137380e-02	-2.472071e-03	-1.544860e-02	1.247497e-03	1.123606e-01	2.163678e-05	0.000000e+00	6.276021e-05	0.000000e+00	8.688246e-06	0.000000e+00	0.000000e+00	2.228373e-05	-7.093692e-04	-1.427940e-01	6.662069e-07	1.230453e-02	4.991137e-04	-6.119709e-03	-5.490404e-03	-1.478302e-02	-9.539424e-03	1.085185e-02	4.282394e-03	2.939283e-03	1.740056e-05	6.493271e-05	9.961873e-06	3.202061e-05	1.066461e-05	-9.589712e-02	6.569218e-03	2.031127e-03	-1.105823e-01	-4.941964e-02	3.202359e-02	7.390193e-03	-2.311187e-02	-1.013853e-02	-2.364825e-02	2.181501e-02	5.686655e-03	-5.132670e-02	2.528742e-04	1.471416e-02	1.517207e-01	6.111695e-02	4.227202e-05	8.299117e-02	6.316390e-02	6.257962e-02	1.889886e-02	8.873643e-02	3.967024e-05	-8.046060e-03	4.263485e-04	-4.312850e-02	-2.003766e-02	-4.688357e-02	-1.342583e-01	3.316961e-03	1.845970e-01	-7.194109e-02	-3.638770e-02	2.149869e-04	0.000000e+00	3.611799e-05	-3.049447e-02	4.360207e-05	8.697043e-05	1.505646e-02	5.932387e-02	2.763463e-04
-9.232866e-01	-1.204883e-02	-5.403485e-04	-1.058655e-01	-5.851641e-02	-5.708986e-02	1.073875e-03	1.203710e-01	-1.821957e-03	4.362243e-02	9.668574e-02	1.164417e-01	7.061981e-04	2.549983e-01	9.715189e-02	1.290566e-02	1.517582e-01	1.236904e-01	8.363578e-04	1.901962e-04	0.000000e+00	-1.835672e-07	-2.310131e-06	0.000000e+00	-9.387490e-02	-5.418110e-02	-2.982806e-02	-3.984349e-05	3.543524e-04	-5.245675e-07	6.171866e-06	7.369344e-09	-2.157946e-05	1.699541e-03	-1.729733e-02	3.171076e-02	1.473588e-01	1.773550e-04	2.219966e-04	0.000000e+00	0.000000e+00	0.000000e+00	0.000000e+00	0.000000e+00	0.000000e+00	0.000000e+00	-2.296299e-08	0.000000e+00	0.000000e+00	0.000000e+00	0.000000e+00	0.000000e+00	0.000000e+00	0.000000e+00	-9.875749e-06	7.949767e-02	0.000000e+00	0.000000e+00	0.000000e+00	0.000000e+00	0.000000e+00	0.000000e+00	0.000000e+00	1.430793e-06	0.000000e+00	0.000000e+00	0.000000e+00	0.000000e+00	0.000000e+00	0.000000e+00	0.000000e+00	0.000000e+00	0.000000e+00	0.000000e+00	0.000000e+00	0.000000e+00	3.806056e-04	-1.099615e-02	-4.370180e-02	-9.422368e-02	0.000000e+00	-1.133546e-01	-2.834571e-03	-3.993963e-06	-1.051493e-01	-3.096994e-03	3.229959e-05	1.458852e-05	-1.589599e-03	-3.422852e-05	3.311477e-02	4.598489e-04	2.147186e-01	8.089863e-02	3.481450e-04	3.040655e-04	-6.170502e-02	-8.094952e-07	0.000000e+00	0.000000e+00	2.828273e-05	-1.269957e-04	-7.631738e-09	3.469203e-05	5.102188e-05	0.000000e+00	0.000000e+00	5.459822e-03	0.000000e+00	-2.824382e-05	-1.324262e-02	6.231399e-08	1.643983e-01	-4.518689e-02	1.379712e-01	-7.035029e-02	-1.290688e-06	-1.278636e-06	0.000000e+00	-6.848496e-02	-8.047623e-09	-3.675800e-03	1.414571e-04	-1.300492e-07	-5.471231e-07	-1.995891e-08	0.000000e+00	-2.999396e-05	-8.985852e-05	-5.699144e-08	3.087770e-04	-5.009892e-05	-2.350362e-07	-4.465345e-02	-1.497887e-02	-6.463977e-02	-1.844678e-01	-6.941133e-02	-1.943218e-01	1.986022e-03	-7.777778e-04	-7.749852e-02	-2.027805e-04	-1.775651e-05	-3.411180e-05	2.508260e-02	1.410782e-01	1.533947e-01	9.887766e-03	2.705974e-02	9.014243e-02	1.221832e-04	4.986988e-02	-5.193996e-03	-2.307792e-06	1.720123e-06	3.665722e-06	2.744271e-03	2.449921e-06	-8.646084e-04	-1.024628e-01	-3.048951e-01	-2.046183e-02	-2.437321e-04	-5.796023e-04	-5.051160e-03	1.826621e-01	4.394150e-06	-2.637126e-03	1.142880e-02	-1.646885e-01	6.215702e-02	-8.560290e-05	6.831501e-03	-1.388366e-01	-5.355483e-05	-5.005049e-03	3.830434e-05	1.408920e-01	-3.696700e-04	-1.017920e-02	-1.862238e-04	-2.435168e-04	-4.429566e-04	-5.589739e-02	-2.633807e-02	-1.326757e-04	-1.799422e-03	-9.129182e-04	-1.655197e-01	1.072456e-03	1.690831e-01	-4.945187e-05	-7.615775e-03	-8.785201e-02	2.057704e-05	1.001550e-01	-7.980349e-02	-4.080028e-04	-1.269994e-01	-4.244425e-02	-1.241806e-01	-4.402860e-04	-1.168211e-03	-2.509565e-03	-3.441195e-02	-1.464351e-03	-6.276714e-04	-2.661733e-04	1.157234e-02	-2.693025e-03	-1.063801e-01	4.383645e-05	-1.361210e-08	-5.320606e-05	-7.629413e-08	1.396530e-04	8.902495e-05	-3.155404e-02	-1.371672e-01	-8.636916e-02	-1.073509e-01	-5.849556e-04	-1.251207e-03	6.444070e-02	3.386079e-02	2.912923e-03	-4.811182e-04	5.388817e-03	-3.769966e-06	-4.720414e-02	-5.119662e-04	7.811853e-07	-9.378229e-05	-3.791392e-06	-1.135959e-01	1.884315e-01	-2.809985e-05	-6.566453e-05	1.174776e-05	7.738706e-02	-8.278909e-04	-1.295383e-03	1.896589e-02	1.015853e-02	-1.859027e-02	-1.623802e-01	6.193161e-02	1.630429e-01	8.139463e-02	7.654353e-02	2.982529e-03	1.378211e-01	4.817803e-02	1.738949e-03	2.391096e-03	-1.482127e-02	7.729641e-04	-8.400545e-02	-3.845208e-02	6.856359e-02	1.069036e-01	-3.856770e-02	-3.073136e-01	-3.799756e-01	3.123620e-03	7.750228e-02	3.174064e-03	2.369423e-03	7.022463e-03	1.072214e-02	6.604256e-03	2.267555e-03	2.553134e-03	5.460546e-02	3.471189e-02	1.385944e-03	1.197590e-03	3.634078e-03	9.971978e-02	4.830039e-02	1.921580e-03	-3.371099e-01	-5.431394e-01	3.404807e-02	-4.618453e-02	-4.582514e-02	-7.104051e-07	-6.236785e-02	-1.278322e-02	2.936322e-02	-1.199571e-02	-2.508811e-02	6.123096e-02	2.692168e-02	-1.275093e-01	-6.536349e-05	-1.754948e-04	-5.127097e-04	-9.070991e-04	-7.293280e-02	-8.962711e-04	2.551049e-01	-7.280941e-05	2.236085e-01	2.307683e-05	2.276109e-05	1.113650e-04	-6.912505e-02	2.739862e-04	-1.756178e-02	-4.554035e-04	5.273705e-02	-6.581019e-04	-6.606663e-02	3.781804e-04	-1.036608e-03	-3.537319e-01	-3.938631e-01	-3.951907e-03	-1.031599e-02	2.224371e-01	-4.808203e-02	1.588202e-01	2.206567e-03	1.446237e-04	1.264100e-03	1.455448e-04	9.130647e-04	-3.413439e-04	-6.986633e-02	-3.139239e-03	-2.781822e-04	4.002372e-03	-9.539615e-02	-2.143869e-03	-2.461504e-01	-5.168223e-01	4.383005e-03	2.594602e-01	1.034027e-02	-1.396696e-03	3.282307e-03	-1.088267e-02	-4.426775e-02	8.839400e-04	2.648395e-03	-6.673334e-03	-2.676701e-01	-1.089876e-01	1.914491e-03	4.058856e-02	7.514280e-02	1.092932e-02	-5.412455e-04	-1.200173e-03	1.312106e-01	-1.263349e-01	7.546974e-04	9.519786e-02	-9.014757e-02
-2.631056e-01	-4.305909e-02	2.711174e-01	1.047072e-01	1.338284e-01	-8.234256e-02	-2.053837e-01	2.461465e-01	3.154133e-02	1.234271e-01	8.353023e-02	-4.245838e-02	-7.020429e-02	1.918218e-01	6.755934e-02	-2.149392e-01	-3.293978e-02	5.033585e-01	-2.556706e-03	9.112074e-02	-4.530409e-03	-8.316622e-03	-1.053703e-01	1.044164e-01	-1.544976e-01	-2.033707e-01	1.278279e-02	4.126019e-02	1.481810e-01	-2.886583e-02	1.254876e-01	9.688734e-02	-4.930054e-01	-9.003057e-02	-2.586676e-02	-2.727763e-04	-8.842941e-04	-4.807584e-04	-9.045292e-04	6.818510e-02	2.111205e-01	-4.348036e-02	2.065318e-02	3.383249e-02	2.961880e-02	-4.818477e-02	-1.962455e-01	-2.266539e-02	-8.289157e-02	2.521778e-02	4.014024e-02	-3.161654e-03	-3.085318e-05	-9.889315e-05	-5.485167e-05	-1.033360e-04	-1.331510e-02	-1.603723e-02	-4.991637e-03	-8.517834e-03	-7.483946e-03	-7.998358e-03	6.420640e-02	4.785563e-02	-2.708182e-03	-1.134600e-02	-3.365219e-02	-1.731744e-02	4.315737e-01	-5.231927e-03	-1.653320e-02	-9.262054e-03	8.121292e-02	6.170408e-02	2.034004e-01	-2.020015e-01	2.660409e-02	7.576638e-02	-1.065620e-01	-8.594200e-02	-1.027531e-02	2.105094e-01	-1.012702e-01	-6.163660e-01	9.694618e-02	1.197439e-01	-1.397361e-03	-4.501072e-03	-2.467438e-03	-4.610205e-03	2.856006e-01	1.635360e-02	-1.896567e-01	3.276570e-04	-1.767450e-01	2.434933e-01	-9.994914e-02	3.878620e-02	6.861878e-02	-1.263100e-01	-2.616275e-01	1.185708e-01	2.913489e-01	-1.367246e-03	-4.324209e-03	-2.406550e-03	-4.483133e-03	-1.755175e-01	7.547439e-02	-1.486539e-02	1.495055e-01	4.412462e-02	-2.712082e-01	-5.549203e-02	3.984274e-01	7.496345e-02	-1.148597e-01	-9.420234e-02	-2.700333e-01	-2.603738e-01	-5.625669e-02	-1.619576e-01	-5.286885e-03	-8.194709e-02	-1.291293e-01	3.137208e-02	1.818410e-01	3.178752e-02	3.494906e-02	1.682671e-01	1.346300e-01	1.479542e-01	-3.542253e-02	1.771653e-02	3.268653e-02	4.934948e-02	-4.365170e-01	5.928295e-02	-1.096517e-01	-6.370389e-02	1.529131e-01	-5.112230e-02	1.014894e-01	-3.424992e-01	9.685927e-02	-4.422684e-02	1.374729e-01	1.425462e-01	1.739129e-01	-1.122055e-02	-1.891334e-02	9.012657e-02	1.530256e-01	-2.085307e-01	-1.005405e-02	-3.103442e-02	-1.755539e-02	-3.265786e-02	1.250593e-01	5.738680e-04	1.399754e-01	-1.510433e-01	-8.211357e-03	-1.180927e-01	-7.237893e-03	1.254503e-01	-2.658654e-01	-5.028004e-02	3.288241e-01	2.267684e-01	-1.162320e-01	-1.139807e-02	-3.539710e-02	-2.001541e-02	-3.687911e-02	1.142518e-01	-5.070389e-02	1.254542e-01	-5.665416e-02	-9.922897e-02	-1.357056e-01	6.097837e-02	-2.741411e-03	4.127301e-02	9.963299e-02	2.931028e-01	-1.217966e-01	-8.790902e-02	9.021370e-02	1.667033e-01	-1.559508e-02	-2.892475e-02	1.363411e-01	-1.127672e-01	1.472537e-01	2.683987e-02	-3.162369e-03	-1.319161e-01	5.873506e-02	-9.562953e-02	-8.896725e-02	-1.455716e-01	2.075278e-01	-1.302739e-01	1.544091e-01	-1.176466e-02	6.004908e-02	-2.044048e-02	-3.820976e-02	3.132075e-01	4.232591e-02	-9.862210e-02	-3.601045e-02	-2.090454e-01	5.240928e-02	-2.062718e-02	3.084895e-02	-1.541944e-01	8.220391e-02	4.316983e-02	-1.308845e-01	4.953093e-02	-7.278359e-02	4.637824e-02	-3.348778e-02	-5.177432e-02	-9.638646e-02	1.467939e-02	1.143504e-01	3.695871e-02	1.253587e-01	7.832810e-02	1.054186e-02	-6.782766e-03	3.654176e-02	-1.223183e-01	8.342439e-02	-2.656634e-02	2.464131e-01	5.581649e-02	-1.378500e-02	1.279742e-01	2.716419e-02	-5.957535e-02	-1.272130e-02	1.607449e-01	-9.968370e-02	4.218540e-02	9.595227e-02	-1.106477e-01	-1.391429e-01	2.911490e-02	5.122417e-02	8.569127e-03	-1.968725e-02	6.156211e-02	-1.091748e-02	-3.390239e-02	-1.913351e-02	-3.516348e-02	2.965514e-02	-1.830529e-01	7.609436e-02	-9.316217e-03	1.556660e-02	-1.560630e-01	-8.707864e-02	-1.359251e-01	-1.923513e-01	1.505889e-01	3.520582e-01	1.935241e-01	9.248542e-02	5.569545e-02	-2.860787e-02	-6.864894e-02	-3.232610e-02	-2.956910e-01	-1.060531e-01	1.008458e-02	1.829082e-01	1.310498e-01	-1.623623e-01	-7.300239e-03	-2.139846e-02	-1.191360e-01	1.754266e-01	2.659315e-01	4.429307e-02	-3.328644e-01	4.567758e-03	-1.562693e-01	2.958558e-02	-8.346136e-02	-6.645992e-02	-9.786355e-02	-6.409611e-02	6.651689e-02	8.356131e-02	2.264933e-01	9.831216e-03	2.168343e-02	1.377286e-01	1.169310e-01	1.528151e-01	2.083295e-02	-2.382182e-01	-3.928629e-02	-2.728489e-02	2.556193e-02	5.583326e-02	5.490110e-02	8.541696e-02	-3.221095e-02	-2.875102e-02	-9.412232e-02	3.733116e-02	1.215449e-01	5.526303e-02	4.413526e-02	-3.657940e-02	1.191693e-01	-5.764942e-02
-7.676611e-01	4.270234e-03	2.314310e-02	1.132582e-03	2.996025e-03	-5.391251e-04	2.888516e-03	9.452789e-02	3.712917e-03	1.601404e-02	2.678165e-02	1.701343e-02	2.625727e-02	2.025282e-01	3.577415e-01	2.658609e-02	2.095463e-01	1.419840e-01	6.396724e-02	1.849867e-03	5.376851e-05	-3.594052e-06	1.806311e-04	3.954612e-04	1.115885e-04	-5.598441e-02	-6.842579e-03	-5.711955e-02	9.083379e-04	1.263161e-03	5.842816e-05	8.636850e-05	-2.060447e-04	0.000000e+00	9.584669e-06	-1.995021e-02	-7.322605e-07	1.679530e-04	6.196857e-04	2.585979e-06	0.000000e+00	2.585979e-06	0.000000e+00	0.000000e+00	4.917123e-06	0.000000e+00	0.000000e+00	0.000000e+00	3.374795e-05	0.000000e+00	0.000000e+00	0.000000e+00	0.000000e+00	0.000000e+00	3.802282e-09	0.000000e+00	9.418430e-06	2.585979e-06	0.000000e+00	9.873253e-06	0.000000e+00	0.000000e+00	0.000000e+00	0.000000e+00	0.000000e+00	0.000000e+00	0.000000e+00	0.000000e+00	0.000000e+00	0.000000e+00	0.000000e+00	0.000000e+00	0.000000e+00	0.000000e+00	0.000000e+00	0.000000e+00	1.594293e-03	2.947265e-02	7.030221e-04	1.717081e-04	1.342000e-04	-6.685383e-02	4.885937e-04	3.929915e-05	-8.013179e-02	3.036075e-04	8.422536e-05	-8.504779e-03	2.794855e-04	1.735395e-03	0.000000e+00	5.265987e-02	-7.964342e-03	-8.578153e-02	3.146818e-04	1.164919e-03	1.233682e-04	7.286056e-05	5.232857e-05	3.347620e-05	1.715990e-04	1.381558e-04	4.046645e-06	6.914001e-06	4.913088e-06	7.128174e-07	2.093614e-07	2.206293e-04	0.000000e+00	0.000000e+00	-5.252179e-09	2.860564e-06	0.000000e+00	0.000000e+00	3.354622e-02	1.541366e-04	1.041192e-04	-5.801635e-02	4.544236e-05	2.722159e-04	1.867029e-04	0.000000e+00	-2.873514e-02	0.000000e+00	3.844405e-07	3.844405e-07	2.855513e-08	-2.710163e-04	-1.949048e-03	5.968566e-08	2.941378e-06	-6.225075e-07	0.000000e+00	8.965415e-03	6.188062e-03	-7.455630e-02	5.219961e-03	2.440539e-03	-1.356177e-01	3.534982e-03	1.360693e-03	2.404683e-03	8.708998e-04	-2.764250e-03	6.841834e-04	-7.893724e-03	2.832141e-02	1.083365e-01	1.168507e-01	6.864902e-02	-1.292652e-03	-5.607240e-02	1.122762e-02	3.696285e-03	3.652696e-02	6.327778e-03	5.021574e-03	6.996584e-03	-1.065529e-02	-1.495479e-01	-7.422828e-02	-9.639609e-02	-1.719000e-01	1.602635e-02	-5.301285e-03	-2.698288e-02	1.125569e-01	2.753521e-03	5.113041e-02	4.861370e-02	1.607407e-03	9.880553e-03	1.230312e-03	9.962951e-04	2.039118e-03	-2.019971e-01	3.793063e-03	1.537184e-03	-1.174901e-01	-1.215861e-01	7.792100e-05	-7.433337e-02	-1.034676e-02	6.363864e-04	-1.498802e-02	1.062056e-01	-7.112118e-02	7.845430e-04	2.012155e-02	3.142714e-04	1.646698e-02	1.280204e-03	-9.990849e-02	-1.504913e-01	4.715715e-03	2.822852e-03	-6.159995e-02	1.138583e-03	5.632515e-04	3.051692e-04	1.519072e-03	-6.002137e-02	1.059489e-03	2.864419e-03	-1.320313e-02	1.078504e-03	-1.293414e-02	4.547934e-02	-8.402202e-04	2.956794e-02	-1.930550e-02	1.678783e-03	2.160295e-03	-7.900053e-02	2.956960e-03	-9.103268e-02	-9.623471e-03	-1.718315e-01	2.242812e-04	2.236470e-04	-3.782352e-02	-2.714500e-03	-1.138094e-02	-7.140383e-03	1.695250e-03	7.000960e-06	1.131970e-01	1.845103e-04	2.735592e-02	-3.975347e-02	1.290859e-03	-1.145130e-01	1.287047e-02	-3.512073e-03	1.629629e-03	1.479845e-03	-1.048673e-01	-1.869144e-02	-8.833464e-02	3.054742e-05	7.589560e-04	-8.896093e-03	-1.891831e-03	-1.705430e-03	4.758430e-02	-4.722192e-05	-7.514574e-02	6.982094e-02	8.073114e-03	1.387224e-03	5.137086e-02	6.235030e-02	1.433252e-02	4.097607e-03	3.173369e-03	-1.008040e-02	1.848165e-03	-1.440020e-02	-1.038923e-01	-2.892569e-02	8.711667e-02	2.512815e-02	-6.986800e-02	-3.539237e-01	-3.838660e-01	1.777372e-02	1.018646e-01	1.047595e-02	7.002603e-03	4.661200e-03	-5.526386e-03	1.193031e-03	6.846369e-03	2.016881e-02	8.092635e-02	1.664892e-02	1.722504e-02	1.833745e-02	1.778731e-02	2.259476e-01	3.088115e-01	-2.710941e-02	-3.809690e-01	-4.609765e-01	1.487130e-02	4.703207e-03	1.044091e-03	-2.564866e-02	2.347434e-03	5.770837e-04	1.341030e-03	-7.223504e-02	5.127925e-04	1.213551e-03	1.350181e-03	-7.827528e-02	-3.689234e-04	7.376491e-04	-6.530925e-03	-6.178502e-03	1.017203e-03	4.182228e-06	6.592786e-04	-5.257882e-02	4.122537e-02	-1.414524e-02	6.766509e-03	1.092781e-02	1.037211e-02	1.942710e-02	1.258139e-04	9.824769e-03	1.382615e-02	5.456237e-02	3.758835e-02	7.877677e-02	1.260264e-02	-3.105284e-01	-3.804343e-01	1.002245e-02	2.051449e-04	1.800426e-02	1.557280e-02	3.340432e-03	2.859494e-02	1.853360e-02	2.259156e-02	2.466864e-02	4.238626e-02	4.967926e-02	3.285466e-02	6.204375e-02	4.012794e-02	3.992851e-02	2.024783e-02	1.987424e-02	-3.788004e-01	-5.776120e-01	3.133192e-02	1.265013e-01	1.506857e-01	1.962250e-02	-7.798365e-03	4.155379e-03	-2.563147e-02	4.426919e-03	5.166489e-03	2.358717e-02	-2.645939e-01	-1.944579e-01	2.670232e-03	-1.262313e-02	2.488973e-03	1.019623e-03	8.258607e-04	-1.439557e-02	-2.407722e-02	-1.588185e-02	5.497173e-02	1.878595e-01	-7.863593e-02
5.536887e-04	4.928529e-06	7.807361e-03	5.773450e-02	1.214713e-01	1.484304e-01	3.661287e-02	1.353304e-02	5.668531e-03	1.387612e-03	1.550149e-03	-2.260468e-02	-3.225998e-02	1.502578e-01	6.740344e-03	-8.594356e-02	7.328750e-03	5.118257e-02	0.000000e+00	0.000000e+00	0.000000e+00	1.921029e-05	-3.304724e-02	3.138918e-04	2.140429e-07	-2.509325e-02	-8.315358e-02	8.616059e-06	-1.457634e-02	9.200678e-02	2.093364e-06	-4.497968e-08	-3.519326e-05	1.053261e-04	2.869920e-07	0.000000e+00	0.000000e+00	0.000000e+00	0.000000e+00	0.000000e+00	3.802282e-09	0.000000e+00	0.000000e+00	1.347792e-06	3.802282e-09	-5.374251e-04	1.562427e-07	6.425854e-08	0.000000e+00	-1.336600e-05	0.000000e+00	0.000000e+00	0.000000e+00	0.000000e+00	0.000000e+00	0.000000e+00	0.000000e+00	5.547096e-07	0.000000e+00	0.000000e+00	0.000000e+00	0.000000e+00	0.000000e+00	0.000000e+00	0.000000e+00	0.000000e+00	0.000000e+00	0.000000e+00	1.358698e-01	0.000000e+00	0.000000e+00	0.000000e+00	0.000000e+00	1.067430e-04	5.185603e-04	3.559704e-05	3.112642e-04	5.778168e-04	-1.951662e-03	6.222756e-04	2.503319e-04	2.686469e-05	-3.099270e-06	-1.090437e-01	9.462573e-04	3.423823e-04	0.000000e+00	0.000000e+00	0.000000e+00	2.358095e-05	5.282271e-03	1.802498e-04	6.878459e-05	1.054600e-04	-3.787599e-02	-3.460915e-02	4.468182e-03	1.050418e-04	-7.559748e-08	-4.886823e-02	-6.198793e-04	-6.246296e-06	4.892064e-04	0.000000e+00	0.000000e+00	0.000000e+00	0.000000e+00	1.321473e-04	1.861378e-03	6.420897e-08	1.724231e-06	-2.801820e-07	4.898481e-07	-2.451592e-05	-2.104035e-07	1.188412e-08	-1.873740e-03	1.558368e-04	1.352940e-04	4.949495e-02	0.000000e+00	0.000000e+00	0.000000e+00	1.164662e-08	1.128198e-02	1.992638e-02	1.444606e-02	1.212298e-02	2.485124e-03	2.037450e-03	-4.546005e-02	7.701119e-03	1.180738e-02	-9.200661e-03	-1.198942e-02	-1.174232e-02	1.090159e-02	0.000000e+00	0.000000e+00	0.000000e+00	0.000000e+00	1.411964e-02	-9.217579e-02	-1.278158e-01	1.044961e-02	-7.401451e-05	4.105583e-07	-1.398124e-03	-3.452687e-03	-1.154489e-05	-3.338702e-02	-6.314112e-03	1.571195e-02	8.838395e-06	0.000000e+00	0.000000e+00	0.000000e+00	0.000000e+00	2.089811e-06	-1.772761e-05	-6.988128e-02	4.213012e-04	5.745805e-02	-9.610679e-05	-1.577585e-03	-2.099486e-03	-4.279730e-05	-1.763557e-03	-4.214306e-03	-4.153513e-03	9.063403e-06	0.000000e+00	0.000000e+00	0.000000e+00	0.000000e+00	-7.879218e-02	-1.593967e-05	-7.715322e-05	3.393442e-04	-2.218517e-04	5.885293e-04	-8.648738e-04	-7.567332e-03	-3.725240e-05	-3.293726e-02	5.211073e-02	-1.856268e-01	1.401519e-04	0.000000e+00	0.000000e+00	0.000000e+00	0.000000e+00	4.914635e-05	2.213219e-03	-8.572169e-02	-2.847064e-02	-1.221306e-04	-8.378406e-02	-5.339166e-04	-7.977573e-04	-3.164642e-02	-5.701297e-02	3.516667e-02	-8.386726e-02	3.855010e-03	0.000000e+00	0.000000e+00	0.000000e+00	0.000000e+00	6.353468e-04	-2.078291e-03	6.336651e-04	1.020485e-03	2.578882e-07	-2.244366e-04	-4.607266e-04	-9.742149e-04	-5.504196e-07	-4.788406e-04	-1.641450e-03	2.342634e-03	-2.718440e-02	0.000000e+00	1.496295e-05	3.802282e-09	-1.117730e-02	1.266651e-03	-2.156195e-02	1.976840e-03	2.132201e-03	3.280184e-03	-7.317630e-02	1.607999e-02	1.758517e-02	-1.398022e-01	9.081240e-02	1.075308e-01	2.354089e-03	9.248309e-03	0.000000e+00	-4.022153e-03	0.000000e+00	-4.336689e-03	-2.363636e-04	-5.035973e-03	1.692691e-03	-2.083863e-02	1.664199e-03	2.447634e-03	-1.328907e-02	1.989285e-03	1.227438e-03	1.438635e-01	1.176163e-01	6.268700e-04	5.009789e-06	0.000000e+00	0.000000e+00	0.000000e+00	0.000000e+00	2.127591e-03	1.797594e-03	-6.101880e-06	-6.025056e-02	-1.442287e-01	1.267958e-06	-1.896424e-04	-6.766695e-04	-1.271137e-03	-5.725634e-03	-1.318737e-03	1.791098e-02	-7.002979e-03	0.000000e+00	0.000000e+00	0.000000e+00	0.000000e+00	-2.459057e-03	-5.551023e-02	1.088804e-02	-4.176373e-06	-2.875149e-03	-6.170269e-04	4.372316e-02	5.646648e-02	-4.890639e-02	-2.663290e-03	-5.868617e-03	-2.362077e-03	-2.347106e-02	4.182509e-08	9.690822e-07	0.000000e+00	-9.986252e-03	-5.529071e-02	4.319879e-04	-1.805089e-02	-2.123432e-02	4.195058e-02	-4.552910e-06	8.759637e-02	1.448576e-01	-1.417564e-03	-3.279426e-02	7.220572e-03	-1.007685e-02	-3.803933e-02	0.000000e+00	0.000000e+00	0.000000e+00	-9.257335e-09	-1.599358e-02	1.822834e-02	1.646813e-03	3.496206e-03	1.871181e-03	1.541279e-03	-9.509849e-04	-2.524285e-02	7.449917e-04	-2.111403e-02	-2.815583e-03	6.158162e-03
-6.634259e-01	-5.489825e-02	-1.582922e-02	-6.527225e-03	1.949268e-02	-7.466337e-03	3.370165e-02	-3.430332e-02	2.519583e-02	6.358120e-02	1.336627e-03	2.651125e-02	2.162697e-03	2.241666e-02	5.432277e-02	3.616483e-03	-4.037629e-02	-7.851179e-02	1.977260e-03	5.569272e-02	5.958561e-04	4.744385e-05	5.284249e-05	4.413335e-03	8.255427e-04	-7.185837e-02	1.349434e-05	3.037172e-05	-5.881157e-03	8.785965e-05	-3.713779e-03	3.346437e-05	-2.125139e-04	-6.945976e-04	-2.361027e-03	-1.849986e-02	-3.301455e-02	9.298556e-06	2.406413e-03	1.658625e-05	0.000000e+00	0.000000e+00	0.000000e+00	2.980718e-05	9.107177e-05	0.000000e+00	4.917123e-06	0.000000e+00	0.000000e+00	0.000000e+00	0.000000e+00	0.000000e+00	0.000000e+00	2.120039e-02	0.000000e+00	0.000000e+00	0.000000e+00	6.813186e-04	0.000000e+00	0.000000e+00	0.000000e+00	0.000000e+00	0.000000e+00	0.000000e+00	0.000000e+00	0.000000e+00	0.000000e+00	0.000000e+00	0.000000e+00	0.000000e+00	0.000000e+00	0.000000e+00	0.000000e+00	0.000000e+00	0.000000e+00	0.000000e+00	2.795984e-03	2.133729e-01	7.218878e-05	1.155545e-04	9.005915e-05	1.638291e-04	2.858136e-04	-3.219222e-03	-5.157512e-02	-6.410094e-03	1.631325e-04	-1.573230e-04	1.625355e-04	2.736703e-02	-4.181306e-02	2.517916e-04	-5.337092e-02	-2.175241e-01	-5.933310e-04	7.624498e-03	-5.672028e-03	1.900134e-05	3.703852e-05	4.013174e-02	1.561638e-04	7.488577e-03	8.134753e-06	-1.044453e-04	8.641587e-05	7.630013e-05	-1.469730e-04	1.596431e-05	0.000000e+00	0.000000e+00	1.400644e-05	9.657431e-06	-6.615353e-02	-4.190207e-02	8.232471e-03	2.648426e-02	1.154716e-05	6.800295e-05	1.749664e-04	5.708513e-04	-7.733074e-05	1.586285e-05	3.030013e-05	4.846970e-06	2.613756e-04	-3.821974e-03	2.437086e-04	-3.289479e-04	-2.762505e-04	8.578106e-05	-6.306745e-04	5.866258e-07	0.000000e+00	1.356566e-02	-2.610432e-03	6.831787e-03	2.438160e-02	3.523029e-02	3.550794e-02	4.682564e-02	1.129440e-03	2.283770e-03	-3.639080e-02	3.486591e-04	1.281635e-03	-5.962849e-02	-5.634639e-02	-6.052559e-03	8.770863e-04	-3.882984e-03	-8.831376e-03	2.034829e-02	8.368107e-02	1.696706e-03	4.280607e-02	1.938791e-03	1.185489e-03	1.831651e-02	-1.425202e-01	8.175366e-04	-6.495226e-03	-1.084058e-01	2.716238e-03	-3.962147e-02	-6.301106e-03	-2.466694e-02	-1.234227e-02	-5.356290e-02	-1.396571e-03	7.647547e-02	-9.379288e-02	9.940376e-02	1.474751e-03	3.895167e-04	-1.061082e-01	-3.364874e-02	1.669131e-03	-5.942642e-02	-2.435550e-02	-6.254266e-02	4.156218e-04	5.258795e-04	-6.240995e-02	4.829198e-04	2.952735e-02	-1.448151e-02	3.511924e-04	7.195517e-06	3.133199e-02	-8.845680e-02	1.042148e-01	-9.043626e-03	5.066487e-04	6.528799e-04	-1.421040e-03	2.505366e-03	-1.385645e-01	2.831006e-04	6.567947e-04	5.919552e-04	-1.452056e-02	7.043230e-04	-8.355149e-02	1.255302e-01	-2.674000e-02	-7.870622e-02	1.651814e-06	1.104098e-06	-1.254618e-02	6.343716e-02	1.099153e-03	4.128124e-04	8.497066e-04	6.343900e-04	-2.109712e-02	9.168085e-04	-7.957873e-02	-2.485899e-02	-4.693224e-02	-1.359207e-01	2.412976e-03	-8.212128e-02	-9.069826e-03	3.124865e-02	1.177843e-03	2.808728e-04	1.764919e-03	-1.146806e-01	3.598845e-02	-6.592787e-02	-5.783582e-02	1.466961e-03	9.470733e-04	1.254036e-03	3.809939e-03	-7.033802e-05	4.182868e-03	7.579136e-05	5.977526e-04	7.124227e-04	6.908240e-04	-5.795153e-03	-3.617320e-03	-7.604390e-02	4.937120e-05	-1.516582e-03	-1.070249e-01	7.176098e-04	8.156112e-02	5.944765e-03	6.853270e-03	7.092018e-03	-5.360245e-03	8.010107e-03	5.156728e-02	-4.131296e-02	3.779254e-03	-9.750510e-03	3.360300e-03	8.741620e-03	-8.633235e-03	7.323159e-02	2.166341e-02	-1.384228e-01	-5.263107e-02	4.581876e-02	-1.007626e-02	4.417662e-02	9.250024e-03	6.843956e-03	1.300308e-02	-2.650421e-02	-4.156019e-02	4.513599e-02	3.285640e-03	1.114291e-01	8.129997e-03	9.903785e-03	3.696163e-02	-1.413217e-02	2.709458e-02	4.669581e-02	-3.744074e-02	-4.400249e-02	1.507551e-01	3.222726e-02	-2.220837e-03	-8.940035e-03	6.896293e-02	1.180470e-03	1.503677e-03	8.305539e-04	2.433554e-04	5.508968e-04	4.314566e-04	4.261405e-04	4.022761e-04	-7.181580e-02	-5.438399e-03	-1.079254e-02	-1.204973e-03	-9.509033e-02	2.691873e-05	-4.207942e-02	-1.309156e-02	9.977574e-03	4.834608e-02	-1.611975e-02	8.033081e-03	1.310662e-02	1.881001e-02	1.450072e-01	2.763898e-02	7.164963e-03	8.186239e-02	1.410923e-02	2.033127e-02	-2.158766e-01	-1.757616e-01	1.957049e-02	3.784116e-03	1.776389e-03	1.023832e-01	-1.117929e-01	4.629550e-02	8.321434e-03	2.350985e-02	6.206329e-03	3.906558e-02	4.907163e-02	5.243535e-02	9.303245e-02	7.120741e-02	4.605671e-02	3.695476e-02	5.437997e-02	-2.397727e-01	-2.578074e-01	1.537655e-01	9.452332e-02	3.782071e-03	5.257799e-02	4.743498e-02	-3.313549e-02	1.434498e-03	2.275088e-02	1.717497e-03	2.584395e-02	-1.016646e-01	-7.704314e-03	2.112732e-03	-4.392812e-02	1.843652e-03	1.602449e-03	-9.808202e-02	-1.798861e-02	-7.617662e-03	-2.743581e-02	5.316664e-05	9.616609e-02	-2.988687e-02
-3.508829e-01	-2.649055e-01	2.801265e-05	0.000000e+00	-2.799662e-01	-1.440648e-01	-4.722537e-05	-6.882531e-02	-8.567984e-03	6.426768e-02	4.635644e-03	8.702821e-02	-1.832099e-03	9.918855e-02	1.032272e-01	-3.076418e-03	1.987860e-01	1.614398e-01	-2.130683e-02	-9.807135e-02	5.425038e-08	0.000000e+00	0.000000e+00	-1.727748e-02	0.000000e+00	0.000000e+00	-2.755226e-02	-9.804587e-02	2.868150e-04	-3.760390e-03	2.235262e-02	3.376094e-05	-3.979419e-06	1.981996e-01	0.000000e+00	-3.480102e-02	1.518720e-02	5.589722e-05	0.000000e+00	0.000000e+00	0.000000e+00	0.000000e+00	0.000000e+00	0.000000e+00	0.000000e+00	0.000000e+00	2.034269e-04	0.000000e+00	3.802282e-09	0.000000e+00	0.000000e+00	1.482951e-06	1.225494e-02	0.000000e+00	0.000000e+00	-2.685141e-06	0.000000e+00	0.000000e+00	0.000000e+00	0.000000e+00	0.000000e+00	0.000000e+00	0.000000e+00	0.000000e+00	0.000000e+00	0.000000e+00	0.000000e+00	0.000000e+00	0.000000e+00	0.000000e+00	0.000000e+00	0.000000e+00	0.000000e+00	0.000000e+00	0.000000e+00	2.236410e-02	-5.185006e-02	1.292802e-06	0.000000e+00	0.000000e+00	0.000000e+00	0.000000e+00	-6.805934e-06	-1.884232e-01	-4.752139e-02	-9.069027e-02	9.376892e-04	5.000359e-05	5.469817e-05	9.712919e-02	6.559692e-02	-7.530519e-02	-5.264626e-05	1.413746e-01	-3.072712e-03	8.456052e-05	0.000000e+00	0.000000e+00	0.000000e+00	-7.655652e-07	0.000000e+00	0.000000e+00	5.435317e-05	3.843947e-05	-9.363127e-10	-3.059644e-08	2.523387e-04	-3.924565e-02	-3.768358e-06	1.132614e-03	0.000000e+00	-2.979422e-06	-1.700520e-05	1.776215e-04	9.645728e-05	8.308707e-04	0.000000e+00	0.000000e+00	-1.441154e-06	0.000000e+00	0.000000e+00	-3.334612e-07	3.438385e-04	8.712481e-06	4.517495e-06	0.000000e+00	-5.642107e-07	-3.208098e-05	7.810003e-03	0.000000e+00	-5.405243e-05	-3.719143e-05	-7.767530e-02	-2.389034e-01	-2.511198e-01	-7.093391e-02	-1.139727e-06	-3.141674e-01	-1.256362e-01	-6.920998e-03	-1.808807e-01	-1.174288e-03	-3.876004e-04	1.469766e-03	-1.465899e-04	3.680676e-04	1.526540e-01	1.166520e-01	-5.669327e-04	1.343007e-01	1.055955e-01	9.904236e-04	-7.972198e-02	-2.992862e-05	-7.778205e-06	-1.899087e-08	-3.547744e-03	-1.219830e-05	-1.129309e-04	-1.922908e-04	-5.069039e-02	-2.267756e-01	-2.674816e-04	-2.006311e-03	2.538612e-04	-2.308150e-03	7.287748e-02	-1.147893e-04	3.465699e-02	-1.243989e-03	-1.196431e-04	4.344116e-04	-3.996203e-03	0.000000e+00	0.000000e+00	-2.222842e-02	0.000000e+00	-9.124857e-05	-3.519555e-02	-1.472331e-01	-5.282432e-02	-2.929661e-04	-4.109190e-04	-1.908262e-03	-4.901144e-04	5.132112e-02	-1.327241e-04	-1.199754e-03	1.039036e-03	-2.302728e-04	4.857068e-04	-1.113023e-02	0.000000e+00	0.000000e+00	-9.174473e-05	-2.530803e-05	2.010667e-03	-1.135102e-01	-1.191459e-04	-2.527244e-04	-2.382040e-04	-1.510176e-01	-4.023003e-02	-1.387842e-03	1.620566e-03	-1.156801e-04	-1.408428e-03	-1.946672e-03	-7.447503e-05	1.306347e-01	-2.166474e-05	-6.885218e-09	3.802281e-08	-1.938663e-05	0.000000e+00	0.000000e+00	3.015615e-04	1.175064e-04	-1.392340e-04	-1.344252e-04	-2.531886e-04	-2.563269e-04	-4.265543e-03	4.573712e-03	-1.017259e-02	-6.969375e-04	9.250206e-03	-1.323903e-01	8.708634e-04	-1.903289e-07	-1.213042e-07	0.000000e+00	-3.056380e-02	-3.838095e-02	1.568673e-06	-2.038853e-02	-9.049489e-04	-8.049257e-05	-1.259788e-01	-1.402324e-04	-7.047302e-05	1.216672e-03	-2.886984e-05	-3.674926e-07	1.647185e-02	1.914034e-04	8.099449e-06	1.857126e-01	6.187690e-02	1.533409e-01	2.747011e-05	1.204641e-01	1.709037e-01	4.293637e-02	1.405353e-01	-8.889237e-03	1.714403e-03	-2.335330e-03	-2.680638e-03	1.102607e-03	-1.949527e-01	-3.016441e-01	1.672103e-03	-1.306010e-02	1.347392e-02	6.502316e-03	2.265111e-01	1.222004e-01	3.234289e-03	5.433987e-02	2.021726e-01	9.760506e-02	7.919928e-03	8.707245e-02	1.171590e-02	4.789026e-03	-4.666550e-03	-1.753619e-02	1.844278e-03	-2.882673e-01	-3.193666e-01	2.613933e-03	8.429114e-02	3.230396e-02	3.633662e-04	-3.006408e-02	-1.500176e-03	0.000000e+00	0.000000e+00	-6.179030e-02	-5.672960e-06	-3.342212e-05	-5.311145e-05	-5.627714e-06	-5.881143e-05	-1.943569e-05	-1.449286e-04	-1.100370e-04	-7.024465e-04	-1.051384e-03	-1.884208e-05	2.947176e-02	6.885709e-04	-3.264176e-05	1.081691e-01	-1.143691e-04	0.000000e+00	0.000000e+00	-4.503377e-03	-4.256704e-05	-1.384922e-04	1.341492e-02	3.302757e-03	2.741760e-04	-4.932356e-04	-1.145857e-03	-3.562456e-03	5.395820e-03	7.885749e-02	1.873085e-02	-5.241361e-02	-7.318473e-02	2.139251e-03	1.961330e-01	-1.526807e-04	-3.068939e-05	0.000000e+00	5.609000e-02	-4.398574e-05	-3.209937e-02	5.059794e-03	3.126773e-02	-5.007437e-04	2.854006e-03	-1.753409e-03	1.276580e-03	3.847395e-02	3.044565e-02	1.403223e-02	-2.271492e-01	-1.434739e-01	1.910040e-02	-1.040758e-01	-6.031449e-02	-1.094884e-06	-2.362549e-08	-3.084042e-02	-8.480172e-02	-8.996922e-02	-8.588546e-03	1.621455e-03	-5.816051e-05	1.730821e-07	2.749494e-05	1.179046e-02	7.847064e-02	5.752832e-02	-8.698210e-02	-1.315260e-01	3.402260e-02	-1.104247e-01
2.257170e+00	4.318243e-01	6.301487e-01	5.885482e-01	5.154990e-01	5.362648e-01	-7.846102e-01	6.848957e-02	-1.395602e-01	-7.990384e-01	-5.559589e-01	-9.623097e-01	-4.661720e-01	-1.471209e+00	-1.308923e+00	-1.125568e-01	-1.667092e+00	-1.677937e+00	-1.078963e-01	2.608628e-01	4.014304e-01	2.907152e-01	2.370682e-01	3.004311e-01	2.836455e-01	-1.593360e-01	-1.222686e-01	-4.505205e-01	-7.180648e-02	-2.909420e-01	-2.197344e-01	-2.341491e-01	-1.438933e-01	-1.529523e-01	2.961903e-02	-5.097934e-01	-4.229139e-01	-8.201265e-03	6.972635e-02	-6.846403e-02	-3.951533e-02	7.547292e-02	1.934090e-01	-5.016906e-02	5.908599e-02	3.111315e-01	-7.607932e-02	-6.622641e-02	-5.904401e-02	-3.481815e-02	-3.777195e-02	-3.413757e-02	-3.271691e-02	-8.702053e-02	-9.172450e-02	-1.291293e-01	-7.761064e-02	1.460516e-01	-8.645010e-03	-4.785976e-03	-2.636194e-03	-1.097376e-02	-6.608176e-03	-5.060513e-03	-1.661241e-02	-1.043156e-02	-8.439429e-03	-7.690823e-03	-4.861787e-03	-5.430524e-03	-7.740534e-03	-7.134249e-03	-1.109368e-02	-1.172981e-02	-1.680889e-02	-1.024723e-02	4.072043e-01	4.551405e-01	6.525673e-01	9.848843e-01	1.153114e+00	-7.058682e-02	4.004071e-02	4.365007e-01	-5.243255e-01	-3.784163e-01	-3.523783e-01	-3.326568e-01	-2.838103e-01	-1.750670e-01	-1.742319e-01	-5.721723e-01	-6.130152e-01	-7.076066e-01	-2.585667e-01	2.577100e-01	4.211060e-01	7.564855e-02	-1.029636e-01	9.457917e-02	2.656065e-02	9.952404e-03	9.351578e-02	-8.679137e-02	-2.784591e-01	-2.490242e-01	1.703781e-02	-1.619103e-01	-1.271333e-01	-1.252051e-01	2.586622e-01	-1.528792e-01	-2.794242e-01	4.422827e-01	-5.393272e-01	3.802669e-01	-1.891851e-01	2.373291e-01	-2.228661e-01	-9.334278e-02	-2.107353e-01	2.619307e-01	-2.850383e-02	-3.650285e-02	-2.361124e-01	-1.331994e-01	1.078850e-02	-2.864507e-01	1.896400e-02	1.835390e-01	2.178167e-01	2.383022e-01	2.903090e-01	1.652092e-01	2.048941e-01	1.031703e+00	8.658382e-01	8.700482e-01	7.767548e-02	-2.519034e-01	5.713816e-01	1.635369e-01	-3.242120e-01	-3.667754e-01	-5.114517e-01	-4.631579e-01	-7.326888e-01	-8.085558e-01	-7.963778e-01	-9.456933e-01	-7.958895e-01	-4.532135e-01	2.688159e-01	9.416528e-02	-3.630065e-01	-2.208700e-01	2.066534e-01	-9.185215e-03	-2.385888e-01	6.023548e-01	1.143212e+00	1.591755e-01	2.624761e-01	3.784743e-02	-1.553145e-01	-2.095504e-01	-8.173612e-01	-3.837162e-01	-2.620426e-01	-1.744009e-01	2.938745e-01	3.904655e-02	-1.862255e-01	2.318953e-01	-1.991600e-01	3.800875e-04	-5.718515e-01	-5.574647e-01	1.409642e-01	1.383772e-01	-1.892323e-01	5.365729e-01	1.038458e-01	5.371015e-02	1.286549e-01	2.705115e-01	-1.515643e-02	-6.924035e-02	4.135490e-02	3.883205e-02	1.136432e-01	-5.088624e-01	-3.326590e-01	-2.594008e-01	-1.290412e-01	-5.548922e-01	-1.953864e-01	2.526736e-01	5.736035e-01	3.240037e-01	5.803378e-01	-2.624622e-02	-3.091644e-01	3.254803e-01	7.832162e-02	-1.140582e-01	2.049864e-01	2.457068e-01	-2.250804e-02	-3.267960e-01	-2.884694e-01	-5.886786e-01	-3.071323e-01	-5.108121e-01	-4.848288e-01	-1.125063e-01	-2.133641e-01	3.722964e-01	4.854264e-01	3.101670e-01	3.681246e-01	6.968776e-01	4.275971e-01	2.663721e-01	9.902999e-02	4.738746e-03	7.061432e-01	-1.527080e-01	-2.683683e-02	1.333811e-01	-4.731458e-03	-1.549573e-01	-1.786199e-01	-6.017989e-01	2.360528e-01	-3.753587e-01	-1.756024e-01	8.513700e-02	-2.706059e-01	3.372064e-01	2.047481e-02	-3.627351e-01	5.597382e-02	-6.117747e-01	3.355077e-01	8.249115e-01	3.987822e-01	-5.380851e-01	-9.750510e-01	-4.497651e-01	-6.936492e-01	-9.347669e-01	-5.651092e-01	1.142875e-01	-9.549317e-02	3.614072e-01	4.347016e-01	5.970009e-01	7.505069e-01	1.114309e-01	-3.853734e-01	-6.534778e-01	1.030679e+00	2.258268e+00	2.064863e+00	-2.427864e-01	-9.017146e-01	-1.539227e-01	-1.857342e-01	-3.309376e-01	-5.172757e-01	1.791948e-01	4.147894e-01	-5.326653e-01	-4.893264e-01	3.210364e-01	3.786791e-01	4.809844e-01	3.458493e-01	-4.667491e-01	-8.916452e-01	6.153126e-01	2.351808e+00	2.571839e+00	-3.759343e-01	3.546642e-01	4.385104e-01	-2.082211e-01	-4.246948e-01	-4.343758e-01	2.880949e-01	7.973965e-02	-2.956270e-01	-3.819213e-01	-4.129701e-02	-4.711653e-02	-1.948746e-01	-4.699337e-01	7.548329e-01	4.577421e-01	1.001755e+00	-1.300345e-02	-4.199045e-01	3.695568e-02	-9.919907e-01	-5.426816e-01	-3.528138e-01	-1.295201e-02	-2.804127e-01	5.059770e-01	3.318921e-01	-5.157865e-01	-2.349958e-01	3.480730e-01	6.884018e-02	2.251984e-01	4.194080e-01	1.564203e+00	1.824098e+00	-6.245718e-02	-3.476297e-01	-9.952277e-01	1.922718e-01	-1.036221e+00	-5.135203e-01	-7.422264e-02	-1.349211e-01	-2.367823e-01	-7.057481e-02	7.021539e-01	-2.365544e-01	-1.557442e-01	2.140822e-01	1.207133e-01	5.695748e-01	6.785239e-01	1.497060e+00	2.203125e+00	-5.509229e-01	-7.423008e-01	-8.075827e-01	-1.746061e-01	1.231381e-01	3.026669e-01	-1.091049e-01	-1.513903e-01	1.363335e-01	1.208267e+00	5.550704e-01	-3.089564e-01	3.825867e-02	-1.712760e-01	-3.817203e-01	-4.379618e-01	2.799649e-01	-5.979420e-01	-4.460940e-01	9.600053e-03	-2.046140e-01	-5.889206e-01	1.846525e-01
-5.579279e-02	3.362531e-01	3.834371e-01	3.686244e-01	3.460747e-01	2.701155e-01	5.477954e-01	-2.650859e-01	-9.210565e-03	-8.133322e-02	-1.615749e-01	-7.692706e-02	-6.120927e-02	-7.170212e-02	-1.770406e-01	-2.656820e-01	-2.464433e-01	-4.342409e-01	-1.485103e-01	-2.980563e-01	1.276902e-01	1.691440e-02	7.028962e-02	3.019422e-01	2.591697e-01	-1.417554e-01	-6.447142e-02	-2.781693e-02	-3.747202e-03	-9.181691e-03	-3.606845e-03	-2.621622e-03	-3.437194e-03	-1.173194e-02	-2.385796e-02	-5.119023e-02	-9.415952e-02	-8.660231e-03	-2.109196e-01	-1.289212e-01	-4.596379e-02	6.484827e-02	4.824702e-01	3.920723e-02	-8.929693e-02	-7.184598e-02	-3.347459e-03	-4.530638e-04	-1.140818e-03	-4.382166e-04	-3.121198e-04	-4.200630e-04	-1.512391e-03	-3.296120e-03	-6.678738e-03	-1.468771e-02	-1.097725e-03	-3.733959e-02	-1.958246e-02	6.333756e-02	-2.772635e-02	5.652326e-02	-1.950215e-02	-1.355007e-02	-1.100133e-02	-4.609176e-04	-6.242215e-05	-1.579424e-04	-6.011570e-05	-4.264548e-05	-5.796637e-05	-2.143415e-04	-4.781254e-04	-9.545616e-04	-2.152450e-03	-1.528793e-04	3.391223e-02	9.702135e-02	8.713003e-02	4.504040e-01	4.126393e-01	-2.972412e-02	-2.466476e-01	-3.992567e-01	-4.913837e-02	-6.306299e-03	-1.528922e-02	-6.104648e-03	-4.462345e-03	-5.735849e-03	-1.833370e-02	-3.500590e-02	-7.706724e-02	-1.331623e-01	-1.434215e-02	3.269010e-02	2.736696e-02	2.068854e-01	2.403565e-01	2.600044e-01	-9.486714e-02	-1.967419e-01	-3.001977e-01	-1.657771e-02	-2.303352e-03	-5.645678e-03	-2.203616e-03	-1.589227e-03	-2.105249e-03	-7.386070e-03	-1.549055e-02	-3.271659e-02	-6.112576e-02	-5.304103e-03	-4.720242e-01	-2.966162e-02	2.765398e-01	-1.913988e-02	-6.353744e-02	4.215347e-01	-1.193223e-01	1.669745e-01	-2.081602e-02	-3.297171e-03	-8.028276e-03	-3.053252e-03	-2.177768e-03	-3.156785e-03	-1.226464e-02	-2.921807e-02	-4.465053e-02	-7.016249e-06	-7.390379e-03	2.817644e-01	2.146454e-01	2.616976e-01	2.242272e-01	1.934757e-01	2.198035e-01	2.650172e-01	-7.674893e-02	-4.212385e-02	-6.340193e-02	-1.400745e-01	-6.104384e-02	4.976045e-02	-5.761751e-02	-1.567577e-01	-2.539910e-01	-2.169103e-01	-3.830106e-01	-1.261644e-01	3.127398e-01	9.007406e-02	1.439382e-03	2.491056e-02	-2.924416e-02	7.420089e-02	7.909874e-02	8.229703e-02	2.430720e-01	-6.200954e-02	-1.373495e-01	-5.812222e-02	5.322978e-02	-5.568149e-02	-1.635927e-01	-6.754896e-02	-1.715489e-01	-8.303956e-02	-1.182947e-01	1.380700e-01	1.421809e-01	9.654922e-02	-5.817495e-02	8.918117e-02	2.050563e-02	-4.902346e-02	2.481119e-01	-4.873994e-02	-2.046674e-02	-5.000445e-02	-1.986691e-02	-1.410545e-02	-1.898827e-02	2.860518e-02	-1.314816e-01	-6.740489e-02	-1.844340e-01	-4.760897e-02	1.836642e-01	-2.450531e-01	-1.818840e-01	-1.160074e-02	-1.712719e-01	1.562283e-02	1.942848e-02	9.326781e-02	7.684643e-03	-2.470022e-02	3.203279e-02	-2.426892e-02	-1.698012e-02	-2.297072e-02	1.081213e-01	1.436130e-02	7.234259e-02	2.663708e-01	-6.217502e-02	-6.123362e-02	-1.062755e-01	-1.797224e-01	-1.219838e-01	-5.313548e-02	-2.245152e-01	-1.383364e-01	4.312581e-01	1.013978e-01	-2.648550e-02	-6.696139e-02	-2.555703e-02	-1.754884e-02	-2.618717e-02	-9.382833e-02	1.789818e-01	-4.229667e-02	5.457111e-01	-6.938221e-02	6.746448e-02	-4.953559e-02	-7.861502e-02	-2.594050e-01	-4.278803e-02	7.124582e-02	3.743822e-02	1.628295e-01	-1.619263e-01	-2.951643e-02	-6.577533e-02	-2.572382e-02	-1.880767e-02	-2.932435e-02	-2.399770e-02	5.379719e-01	-1.320515e-01	1.561957e-01	-5.758714e-02	-6.695610e-02	-1.283734e-01	-6.251498e-02	-2.066423e-01	-2.674863e-01	-1.408493e-01	-5.934451e-02	1.506572e-01	2.404202e-02	1.051111e-01	-8.080424e-02	9.392481e-02	-1.039456e-01	7.302891e-02	6.951444e-01	5.747057e-01	1.628555e-01	-1.527336e-01	-3.404058e-01	-3.985243e-02	-1.882030e-02	-7.915015e-02	-1.126714e-01	-1.775634e-01	-6.061405e-02	7.353959e-02	5.849372e-02	9.171326e-02	3.163303e-01	2.573214e-01	-2.419850e-01	2.551784e-02	2.969203e-01	6.247301e-01	5.388150e-01	4.735936e-02	-4.712501e-01	-3.496183e-01	2.523474e-01	-5.667877e-02	-6.132530e-02	1.980669e-02	-1.440116e-01	-2.224195e-01	2.219832e-01	-1.132737e-01	-4.285513e-02	-2.073904e-02	-5.509142e-02	-2.217148e-02	-1.516076e-02	-1.882540e-02	-5.635528e-02	-9.843588e-02	1.066085e-01	2.543712e-01	1.265331e-01	-8.827049e-02	-1.068724e-01	-1.412475e-01	-2.431089e-01	-3.798302e-01	-1.173587e-01	-5.948763e-02	8.355059e-02	-3.989802e-02	-5.410181e-02	3.067160e-01	1.139938e-01	-1.220035e-01	3.568518e-02	-2.705294e-01	-2.375703e-01	5.000280e-01	5.545338e-01	4.630365e-01	-1.297991e-01	-1.906786e-01	-2.888218e-01	-2.847762e-01	-4.521534e-01	-3.461400e-01	-1.496339e-01	5.995837e-02	-1.347714e-01	3.891754e-02	2.637031e-01	4.233858e-01	2.941048e-01	-3.428959e-02	-2.658811e-01	-6.092103e-01	6.102575e-01	5.579977e-01	8.352409e-01	3.945887e-01	2.251102e-01	5.685151e-02	1.597601e-01	-9.421275e-02	1.246694e-01	1.676220e-01	-4.492660e-02	1.606902e-01	-5.646104e-02	-3.799398e-02	-5.410305e-02	-4.027240e-02	-5.109236e-02	-1.556998e-01	-4.320343e-02	-2.857749e-01	-1.146457e-01	-1.143221e-01
-4.784178e-01	-2.406835e-01	-6.464261e-02	-2.023946e-01	-2.610748e-01	-1.662780e-01	-1.216783e-01	-3.442922e-02	-9.604091e-02	9.279706e-02	-8.537523e-04	1.325004e-01	7.396848e-02	6.452304e-01	6.407171e-01	-1.762205e-01	3.631736e-01	3.686553e-01	-1.851935e-01	-9.602247e-02	-7.848709e-03	-4.308204e-03	-5.804421e-03	-1.716260e-02	-8.202190e-03	-1.030029e-02	-1.261802e-02	-1.447187e-02	-9.070303e-03	-6.914057e-03	-2.286371e-02	-9.493001e-03	4.278067e-01	-3.624112e-02	-1.109956e-02	-1.325815e-01	6.444118e-03	-6.310715e-03	-4.375296e-02	-1.193435e-03	-6.351454e-04	-8.618688e-04	-2.669172e-03	-1.326939e-03	-1.325686e-03	-2.138785e-03	-2.417368e-03	-1.350575e-03	-1.174504e-03	-3.136632e-03	-1.406383e-03	4.205451e-03	1.965612e-01	-1.709574e-03	-7.342515e-02	-5.819443e-02	-1.011530e-03	-9.281347e-03	-2.235013e-04	-1.167485e-04	-1.548042e-04	-5.007707e-04	-2.745609e-04	-2.192128e-04	-4.215651e-04	-4.843781e-04	-2.551138e-04	-2.375699e-04	-5.357218e-04	-2.308607e-04	-5.392584e-02	1.029693e-01	-3.318096e-04	-1.575943e-02	-3.346123e-02	-2.055688e-04	-1.240842e-01	-1.596780e-02	-8.900931e-03	-1.226516e-02	-3.606207e-02	-1.795134e-02	-2.137827e-02	-2.498377e-02	-2.959083e-02	-1.864214e-02	-1.367651e-02	-4.732000e-02	-1.947499e-02	5.370671e-01	-1.881590e-03	7.451522e-02	-4.552599e-02	-1.293241e-01	-1.276931e-02	-7.371953e-02	-5.864064e-03	-3.004150e-03	-4.093774e-03	-1.269094e-02	-6.424053e-03	-6.561814e-03	-9.544083e-03	-1.106126e-02	-6.466261e-03	-5.627248e-03	-1.638124e-02	-6.629345e-03	1.908829e-01	6.365548e-02	-8.007944e-03	3.464506e-02	-8.983729e-02	-4.941366e-03	-5.173253e-03	-8.528800e-03	-4.644745e-03	-5.748438e-03	-1.825210e-02	-1.019756e-02	-9.286024e-03	-1.666548e-02	7.511128e-02	-1.053392e-02	-1.061284e-02	-2.154880e-02	-1.032495e-02	1.429526e-01	-7.016289e-02	-1.316576e-02	-5.886734e-02	9.416722e-02	-9.622492e-03	-7.874954e-02	-1.361894e-01	-3.873613e-02	4.746752e-03	-3.177265e-01	8.347174e-03	1.075074e-02	1.086276e-01	4.302088e-02	-2.003907e-02	-2.134790e-01	7.227062e-02	6.748296e-03	5.877124e-02	1.752791e-01	1.734159e-01	1.456923e-01	-5.933407e-03	5.627444e-02	9.860204e-02	3.896279e-03	5.584937e-02	-8.053385e-02	-1.124030e-01	1.276070e-01	3.993633e-02	7.067175e-03	-5.499888e-02	-6.971929e-02	3.804162e-02	-1.614523e-01	3.770595e-02	-1.948599e-01	2.296936e-01	1.271581e-02	-4.450396e-02	3.712694e-02	-1.475218e-02	1.517155e-01	-2.790776e-03	1.411206e-01	-6.223486e-02	1.416173e-01	-1.619818e-02	1.011153e-01	-1.709114e-01	5.984264e-02	-9.945507e-02	1.724757e-01	-1.933033e-02	-8.914658e-02	-1.266615e-01	-1.770459e-01	4.834285e-02	-4.550742e-02	4.524608e-02	1.008171e-02	1.084944e-01	7.494478e-02	-5.688762e-02	1.079861e-01	5.502887e-03	1.915967e-01	-9.038887e-02	-4.249287e-02	-2.281675e-01	-3.004801e-02	6.406127e-02	-2.057948e-01	-5.500545e-03	-1.110381e-01	-1.689179e-02	-6.294103e-02	1.537827e-01	3.360658e-02	8.612190e-02	1.288131e-01	-8.498270e-03	-5.367953e-02	2.786934e-02	3.028057e-01	-1.145693e-01	9.344954e-02	-1.901921e-01	7.826419e-02	-1.911432e-02	-3.752116e-02	-1.332851e-02	-9.696582e-02	-2.710654e-01	-7.335648e-02	1.043508e-01	3.151507e-01	2.619401e-02	-1.017672e-01	8.956592e-02	-1.997059e-02	3.333482e-02	-7.655604e-02	-7.349197e-02	2.660086e-02	-1.095236e-01	-2.755221e-02	2.380394e-02	6.127935e-02	2.312915e-01	4.569804e-02	-1.671865e-02	-3.214916e-02	6.420086e-02	1.997395e-02	4.521716e-02	-1.708763e-01	-1.349386e-02	1.128822e-01	4.285672e-01	1.621857e-01	-1.951818e-02	2.277527e-01	2.456120e-01	-2.171816e-01	3.082997e-02	-7.985839e-02	-1.591730e-01	-2.038428e-02	9.767987e-02	1.536191e-01	-1.846822e-02	7.297898e-02	2.481017e-02	-4.935693e-01	-3.632314e-01	-1.351910e-01	1.936246e-01	-1.592579e-02	-6.832695e-02	4.497165e-02	-1.439334e-01	-5.107269e-02	2.000817e-01	1.668184e-01	2.387827e-01	1.516368e-01	-3.711536e-02	6.209173e-02	-5.409398e-03	2.074985e-02	3.993039e-02	-1.145607e-01	-3.684963e-01	-5.160039e-01	2.254081e-01	-1.847619e-01	7.467460e-02	-5.458924e-02	1.099969e-01	1.740523e-02	2.048577e-02	4.052913e-03	2.881799e-01	5.028059e-02	-2.247216e-02	6.750683e-02	-5.161472e-02	-9.346607e-02	-2.701665e-01	-2.058544e-01	-5.424459e-02	-4.863572e-02	1.497683e-01	1.775718e-01	7.387006e-02	-1.157325e-01	1.647558e-01	-7.479078e-02	-1.164582e-02	-1.631785e-01	1.689835e-01	1.432838e-01	7.567992e-02	8.130066e-02	-8.114633e-02	2.335234e-01	1.194788e-01	-4.555049e-01	-3.263424e-01	-2.381650e-01	-8.188647e-02	2.980790e-01	-1.703954e-01	8.932889e-02	1.140953e-01	-8.950945e-02	5.300249e-02	-5.212628e-03	-7.356852e-03	8.319208e-02	-8.769651e-02	-1.769447e-01	6.509024e-02	-1.072483e-01	6.416798e-02	1.589334e-01	-4.850761e-01	-6.680011e-01	2.812089e-01	2.948109e-01	1.176705e-01	1.846646e-01	-6.387179e-02	-1.110687e-01	-1.085707e-01	1.978969e-01	2.641377e-01	-7.033404e-02	-1.071817e-01	-1.666590e-01	3.745838e-02	3.216553e-02	-2.202063e-02	-8.154091e-02	-1.856297e-01	2.131567e-01	1.483409e-01	-3.872306e-02	-5.189369e-02	1.309548e-01	-7.220760e-02
-1.254744e-01	-1.247101e-01	-7.511393e-02	-1.722052e-01	2.828062e-01	-1.599409e-02	9.550478e-02	-5.981074e-02	7.661959e-02	7.432547e-02	1.810069e-01	1.281254e-02	9.730906e-02	-1.190914e-02	-4.625966e-02	2.854782e-01	7.475514e-02	-1.125269e-01	-9.280802e-02	-1.785830e-01	-3.150307e-02	-1.724703e-03	-4.980676e-03	-5.402338e-02	-2.130519e-02	-3.063113e-02	-1.627107e-01	-2.603492e-02	1.118954e-01	-8.894584e-02	1.626037e-01	-8.586921e-02	1.164879e-01	1.591655e-01	9.124548e-04	2.119490e-01	1.647030e-01	-2.198585e-01	-7.061875e-02	-5.669353e-03	-2.718139e-04	-8.430833e-04	-1.031437e-02	-3.643978e-03	-4.806724e-03	-5.327874e-02	-3.665105e-02	-2.543839e-02	-2.943523e-02	6.054901e-02	-3.119546e-02	4.598805e-02	-1.007970e-01	6.745866e-02	2.082944e-02	1.344936e-01	4.705708e-02	-1.230432e-02	-7.364611e-04	-3.479345e-05	-1.117507e-04	-1.406959e-03	-5.175777e-04	-6.234014e-04	9.079124e-02	-5.516486e-03	-3.692551e-03	-4.150312e-03	-4.974287e-03	-4.457886e-03	-2.144522e-02	-3.329681e-02	-4.048123e-03	6.613900e-02	-6.561888e-02	-7.253895e-03	-3.684415e-02	-5.873180e-02	-3.393478e-03	-9.751085e-03	-9.431359e-02	1.492240e-01	-6.180851e-02	4.480756e-02	-2.467313e-01	3.955212e-02	-1.535048e-01	1.224026e-01	-1.566429e-01	-5.880466e-02	1.847790e-01	1.883447e-01	1.370679e-01	2.890037e-01	-2.500544e-01	-7.543859e-02	7.205912e-02	-1.276461e-03	-3.928517e-03	-4.559333e-02	-1.660208e-02	-2.267960e-02	-2.156333e-01	1.009067e-01	6.645673e-02	-4.156801e-02	-1.602020e-01	-4.393502e-02	3.639073e-02	8.509234e-02	4.988594e-02	3.796240e-03	1.836809e-01	4.642876e-02	2.339909e-01	-3.785246e-02	-1.865817e-03	-6.117839e-03	2.135345e-02	-2.721261e-02	1.654227e-01	-1.105160e-01	-7.638795e-02	1.810675e-01	-1.381789e-02	-1.096866e-01	-9.938190e-02	-8.146496e-02	6.087791e-02	6.989334e-02	-9.216803e-02	6.867538e-03	-5.732890e-02	1.141238e-01	2.652185e-01	-3.805654e-02	-1.448813e-02	-2.956338e-01	-2.080951e-01	3.916866e-01	-2.803612e-02	-3.640503e-01	7.539926e-02	1.496942e-01	1.298587e-01	-4.505725e-02	1.199710e-01	9.391325e-02	-5.723127e-02	5.597786e-02	-3.893081e-02	-2.094421e-01	1.395231e-01	-6.685237e-02	1.578670e-01	-1.056702e-01	9.434800e-02	1.194434e-01	2.324225e-02	7.551490e-02	-2.114590e-01	-5.284233e-03	1.370973e-01	1.594086e-02	1.729920e-01	-3.630038e-02	-7.748761e-02	-5.348666e-02	-9.698909e-02	-1.594520e-01	-1.555645e-01	2.432450e-01	-1.329881e-01	-1.184796e-02	-3.837762e-02	-1.296961e-01	-7.652225e-02	-9.252658e-02	-1.677001e-03	-5.005570e-02	-1.663841e-01	6.271059e-04	1.223533e-01	1.417489e-01	-5.633528e-02	7.924666e-02	2.869715e-01	-1.229933e-01	-2.345171e-02	7.659864e-02	1.507716e-01	2.258129e-01	-1.345778e-02	5.208025e-02	-1.451488e-01	-1.387469e-02	4.940059e-02	1.556627e-01	-8.594008e-02	-2.258570e-02	-2.122088e-01	-1.839100e-01	7.486277e-02	1.057612e-01	-2.874225e-02	-6.869406e-02	-8.725640e-02	2.539857e-02	8.249810e-02	1.235571e-01	1.152607e-01	-1.428673e-02	4.735140e-02	1.604614e-01	1.281268e-01	-9.967917e-02	5.810068e-03	6.765859e-02	6.493710e-04	-8.472261e-02	-1.971806e-01	-8.473206e-02	-1.034137e-01	-2.475601e-01	4.229346e-02	-1.217541e-01	1.293823e-01	1.544407e-01	-1.213533e-01	-1.026996e-01	-1.591582e-02	4.297207e-02	2.398281e-01	4.633934e-02	-4.478326e-02	1.852431e-01	2.294060e-01	-1.175589e-01	1.437455e-01	-4.235433e-01	-1.545551e-01	-7.217845e-02	7.062221e-02	-1.429158e-01	-1.423165e-03	-2.897360e-02	2.896831e-01	-2.425891e-01	5.338942e-02	1.886171e-01	1.015164e-01	4.762891e-02	-1.692837e-04	-1.321454e-01	6.907572e-03	2.227082e-01	3.025352e-03	9.826958e-02	8.349496e-02	2.170152e-02	-3.232262e-01	-3.244348e-01	-3.747095e-02	6.362446e-02	7.762257e-02	1.417182e-01	-1.842791e-01	1.084864e-01	1.770155e-02	1.926678e-01	5.316182e-02	1.279705e-02	4.965507e-02	-8.749548e-02	1.267596e-01	-2.354037e-02	-9.823662e-02	8.557741e-02	1.560875e-01	-1.595192e-01	-3.130585e-01	-7.955496e-02	3.237294e-02	-6.509294e-03	1.418335e-01	-4.630652e-02	-1.045161e-01	-1.140035e-02	6.001562e-02	-1.403514e-01	-1.563992e-01	-2.126941e-03	1.093536e-01	1.915488e-01	-1.427763e-02	-2.010392e-01	-5.444344e-02	1.286026e-01	1.756451e-01	2.934559e-02	2.315275e-02	1.466862e-01	-1.136394e-01	3.775736e-02	-1.719893e-02	9.830184e-02	-5.054188e-02	-9.070889e-02	1.287956e-01	-7.116119e-03	-3.659298e-02	1.404624e-01	3.897673e-02	-4.663836e-02	1.545986e-01	1.686738e-01	4.440993e-02	1.580719e-01	1.248464e-01	-2.492207e-01	-8.744464e-02	-2.981598e-01	-1.040952e-01	-8.269114e-02	-2.297771e-01	-1.017028e-01	4.310893e-02	4.221812e-02	2.014213e-01	-5.354409e-02	-6.438898e-02	7.687632e-02	-1.930626e-01	1.358449e-01	5.127051e-02	1.820777e-01	2.469859e-01	1.720841e-01	-1.299334e-01	-1.100750e-01	-1.289817e-01	-8.345235e-02	1.741548e-01	-1.659463e-02	-2.938970e-02	-8.666419e-02	-1.166975e-01	-8.816722e-02	-1.691115e-01	6.427883e-02	6.628758e-02	1.375436e-01	6.157452e-03	1.716320e-01	-2.406198e-01	1.807449e-02	2.061603e-02	-1.251419e-01	7.237058e-02	1.218628e-02	2.725488e-01
-1.068140e+00	-7.121418e-02	-2.170388e-02	-6.903025e-03	-2.192391e-01	5.698238e-04	1.523563e-01	-3.613491e-02	1.686253e-02	1.228902e-01	1.132838e-01	1.452723e-01	1.056464e-01	2.229037e-01	2.472043e-01	9.476904e-03	1.634262e-01	2.225792e-01	-1.767678e-03	-9.131947e-03	3.488623e-05	1.705574e-05	-3.731845e-02	-7.593867e-02	-3.100229e-05	2.024181e-02	-1.264579e-03	-1.175756e-02	1.363262e-04	-3.262007e-02	5.489252e-02	4.683592e-05	1.525932e-05	3.631858e-03	-6.180226e-02	2.546541e-02	5.283108e-03	-8.409705e-03	-4.429848e-03	0.000000e+00	0.000000e+00	0.000000e+00	0.000000e+00	0.000000e+00	0.000000e+00	0.000000e+00	0.000000e+00	7.604564e-09	0.000000e+00	0.000000e+00	0.000000e+00	3.802282e-09	-1.165757e-05	3.802282e-09	-1.372720e-07	6.921056e-02	0.000000e+00	0.000000e+00	0.000000e+00	0.000000e+00	0.000000e+00	0.000000e+00	0.000000e+00	4.480604e-06	0.000000e+00	9.730715e-07	0.000000e+00	0.000000e+00	0.000000e+00	0.000000e+00	0.000000e+00	0.000000e+00	0.000000e+00	0.000000e+00	0.000000e+00	0.000000e+00	-7.270977e-02	-9.891179e-02	-9.629881e-02	-7.247871e-02	-1.321292e-01	-9.459821e-02	-4.579517e-06	-5.837208e-02	3.483163e-05	-8.343033e-03	5.349157e-03	1.856286e-02	1.366291e-06	1.426612e-01	7.259179e-04	6.533220e-02	2.372153e-01	6.467634e-03	-6.589365e-02	1.499408e-04	0.000000e+00	-6.077525e-06	0.000000e+00	-5.002172e-02	5.952337e-08	7.111921e-05	3.046668e-05	1.326594e-04	6.956402e-02	1.359496e-04	5.467062e-09	0.000000e+00	1.302102e-06	-5.635106e-02	2.075968e-05	5.616594e-04	-4.814298e-04	-3.398099e-02	4.241127e-04	5.360783e-07	1.780481e-07	0.000000e+00	-2.162943e-05	-2.464856e-06	1.787722e-06	6.234708e-05	1.142214e-06	-3.367777e-07	9.538414e-05	-5.695438e-09	-1.874881e-08	-2.496233e-05	-1.010057e-04	-1.811168e-04	-5.851194e-05	9.095289e-03	-5.226298e-02	-2.737465e-02	-1.816240e-01	-1.547277e-01	-6.407654e-03	-2.196369e-01	-1.085102e-05	-1.666813e-05	-5.229267e-02	-8.174782e-02	-8.239826e-05	4.803718e-04	-6.850136e-06	-1.241311e-06	-2.594464e-05	1.630021e-01	5.997298e-02	9.084352e-02	7.775175e-02	-3.893698e-03	5.371623e-02	-1.223127e-05	2.332778e-02	4.548851e-06	-5.043585e-03	-5.004346e-05	-1.961673e-02	-6.305006e-03	-1.818595e-01	-7.828330e-03	-9.678664e-02	-1.354646e-01	-2.135240e-05	-2.667395e-02	1.319414e-01	8.696649e-04	-1.958795e-03	4.508421e-04	-7.350581e-02	3.631329e-02	-4.153390e-05	-7.369097e-03	-5.487808e-05	-3.714563e-04	-1.597715e-04	-2.297209e-04	-1.697110e-02	-1.917892e-01	-2.217280e-04	-7.102213e-05	-4.557681e-02	-1.328300e-01	-1.176527e-03	-2.769813e-03	-4.754086e-04	1.450303e-03	8.051855e-02	1.335834e-05	1.192509e-01	1.983450e-03	7.981488e-05	-6.123657e-04	-3.993467e-04	-1.802938e-04	-4.463815e-02	-2.095895e-04	-1.626164e-04	-1.601376e-01	-1.223486e-01	-2.826146e-02	-2.311225e-02	-1.331382e-03	-3.025534e-03	-1.029638e-01	-1.662928e-03	7.393405e-03	-1.407942e-01	9.167297e-02	-1.763893e-05	3.683956e-02	-5.185036e-07	-1.497514e-04	-8.564017e-05	-8.460254e-03	1.833345e-06	-1.301192e-01	-9.101243e-02	-2.468970e-02	-1.330214e-01	-9.033653e-02	-1.080090e-01	1.626509e-02	-2.125541e-04	-1.193219e-03	1.805833e-03	3.069105e-03	1.250197e-01	-1.142720e-01	1.067820e-06	2.791215e-06	-8.484922e-02	3.874428e-06	-4.068491e-02	1.168363e-03	6.766405e-06	-3.642908e-02	-3.033630e-05	-1.031343e-01	1.873743e-06	-4.240629e-02	1.045599e-01	1.683599e-04	8.035601e-05	3.201135e-04	-1.410895e-01	1.307629e-01	9.444022e-02	3.398437e-02	4.679030e-03	1.177952e-01	4.855823e-02	1.855058e-03	5.196728e-03	-5.167014e-04	-4.141205e-02	-5.807838e-02	-1.304569e-01	-2.436997e-03	1.446639e-02	3.187957e-02	-2.144576e-01	-1.664592e-01	-2.039734e-01	1.368928e-02	1.251352e-01	4.277598e-03	-2.892848e-02	3.239175e-03	2.851313e-02	2.928871e-03	2.197560e-03	8.880584e-02	7.082015e-02	3.055151e-03	1.186957e-03	5.904970e-02	9.625709e-04	6.406449e-02	6.072932e-02	-5.799648e-04	-1.651140e-01	-3.734097e-01	3.111170e-03	1.489737e-02	-1.488274e-04	-3.963079e-05	-3.542108e-02	1.187264e-06	-2.697118e-05	-1.906031e-02	-3.086304e-04	3.282026e-06	-7.324155e-04	-3.221772e-02	1.352392e-05	3.609490e-05	-4.839337e-04	-1.208604e-03	-9.378749e-02	2.574819e-04	7.590488e-03	-1.314106e-01	1.217356e-01	1.659545e-03	1.278158e-03	6.733861e-05	3.416691e-02	5.643864e-05	9.052678e-03	4.397486e-03	4.910154e-02	3.429772e-03	5.621679e-04	8.814594e-04	-7.271741e-03	-1.673140e-01	-2.942937e-01	2.537253e-02	-8.442258e-03	1.773505e-01	3.699411e-03	1.549593e-01	6.859517e-02	1.599791e-03	-2.518781e-05	3.130685e-02	2.037331e-02	-7.603670e-02	7.839456e-02	1.292235e-02	1.772002e-02	4.057457e-05	-1.662445e-04	-5.497947e-05	-1.863842e-01	-5.045187e-01	4.810965e-02	1.853761e-01	3.035405e-02	3.412533e-02	-1.474564e-03	-1.918534e-02	1.430904e-03	8.923892e-04	8.110329e-02	-7.658703e-02	-5.213827e-02	1.129580e-03	-1.625749e-02	-9.109323e-02	4.855321e-04	-6.794020e-05	-1.020093e-01	-1.446487e-02	3.221602e-02	9.742607e-04	4.579371e-03	4.243678e-02	-5.558177e-02
-1.394342e+00	4.139334e-01	8.305844e-01	7.819863e-01	7.531623e-01	4.072600e-01	5.751565e-01	1.017645e-01	-4.289482e-01	-5.909154e-02	-2.542313e-01	-4.261059e-02	-4.253050e-02	6.149724e-02	-3.356310e-01	-1.839100e-01	-9.284276e-02	-5.328399e-01	-1.955940e-01	-2.262507e-01	-2.858339e-02	5.781747e-01	-7.844735e-02	3.691173e-01	-2.191230e-01	-4.844198e-02	-2.056101e-01	-1.761306e-02	-1.702653e-03	-1.228247e-02	-1.208161e-03	-1.205796e-03	-3.534528e-03	7.399233e-02	-6.374348e-02	1.383460e-02	-1.469798e-01	-1.314787e-02	-4.217692e-02	4.484558e-02	8.578733e-02	9.135353e-02	1.332704e-01	-1.032388e-01	-3.463509e-02	-9.114726e-02	-2.283833e-03	-2.173481e-04	-1.585139e-03	-1.540316e-04	-1.537289e-04	-4.523834e-04	-3.081873e-03	-8.602337e-03	-1.074361e-02	-4.888080e-02	-1.698132e-03	-1.896624e-02	-1.896906e-02	-3.624298e-02	7.335217e-02	5.582772e-02	-1.468787e-02	-1.783637e-02	-2.655623e-02	-2.975530e-04	-2.787315e-05	-2.062638e-04	-1.962552e-05	-1.958609e-05	-5.849687e-05	-4.019580e-04	-1.128150e-03	-1.411695e-03	-6.639368e-03	-2.210197e-04	-2.424663e-01	-6.111333e-02	4.161779e-01	3.739980e-03	4.285830e-01	-2.065198e-01	3.302311e-02	-1.363150e-01	-3.580376e-02	-3.518771e-03	-2.510238e-02	-2.498303e-03	-2.493419e-03	-7.289872e-03	-4.777529e-02	-1.242121e-01	-1.513060e-01	-1.302460e-01	7.046811e-02	-2.200298e-01	-1.776710e-01	5.276821e-01	4.754574e-01	4.227500e-01	-2.248866e-01	-2.867254e-01	-1.442342e-01	-1.053596e-02	-1.011843e-03	-7.331587e-03	-7.177764e-04	-7.163700e-04	-2.102256e-03	-1.417655e-02	-3.881796e-02	-4.813343e-02	-1.961931e-01	-7.850886e-03	1.711464e-01	-2.678203e-01	1.432738e-01	-1.068515e-01	3.960954e-01	7.482256e-02	-1.242700e-01	-1.069988e-01	-1.329395e-02	-1.280016e-03	-9.258507e-03	-9.081205e-04	-9.063417e-04	-2.658516e-03	-1.787076e-02	4.656738e-02	-6.017182e-02	-7.913976e-02	-9.912940e-03	-2.817412e-02	3.125863e-02	-3.152616e-01	-1.474667e-01	-2.835995e-01	-2.082283e-01	1.321724e-01	1.649902e-01	-1.602909e-01	-4.898188e-02	9.003842e-02	1.574118e-01	-3.515780e-02	-9.707060e-02	3.077583e-01	1.459306e-01	2.827345e-01	1.137196e-01	-1.467916e-01	1.587402e-01	-6.886696e-02	-3.500979e-01	-3.640675e-01	-4.051473e-01	-3.576823e-01	7.057410e-02	1.993808e-01	-1.396141e-02	-3.846461e-02	1.587802e-01	-2.758173e-02	-2.752914e-02	1.075608e-01	2.045680e-01	4.513934e-01	1.599213e-01	3.952954e-01	1.408071e-01	-1.840172e-02	6.083081e-02	-2.714057e-01	-1.834315e-01	-3.452458e-01	-1.318906e-01	2.046816e-03	2.885861e-01	-1.039012e-01	-1.085202e-02	-7.424079e-02	-7.721434e-03	9.154893e-02	-2.230898e-02	3.740421e-01	1.782328e-01	-9.673221e-02	5.002626e-01	-7.915068e-02	1.541397e-01	-9.041297e-02	-3.082546e-01	-1.809876e-01	-1.885483e-01	-2.437487e-01	1.097405e-01	1.375227e-01	-1.129963e-01	-1.189738e-02	1.028361e-01	-8.467780e-03	-8.451326e-03	7.312413e-02	-6.075365e-02	5.606759e-01	-3.297154e-04	2.888314e-01	9.649845e-02	5.373066e-01	-6.057209e-02	-2.491616e-01	-9.724064e-02	-1.969946e-01	4.030478e-02	-7.086705e-03	-6.269089e-02	-9.073940e-02	-9.367236e-03	-6.460782e-02	-6.662127e-03	-6.649159e-03	-1.928636e-02	-3.014242e-02	1.589102e-01	1.941822e-02	2.190360e-01	2.435803e-02	3.737333e-01	-6.008876e-02	-3.438502e-01	-6.188272e-02	-2.660227e-01	7.823867e-02	-1.614416e-01	1.215841e-01	-2.998545e-02	-1.259298e-02	9.763475e-02	-8.964648e-03	-8.947237e-03	-2.584153e-02	1.620118e-02	1.877383e-01	-2.183339e-02	2.463312e-01	3.989699e-04	8.705422e-01	2.142638e-01	-1.569391e-02	1.343319e-01	-4.459427e-02	2.434927e-01	3.635057e-02	1.610502e-02	1.463717e-01	-7.296618e-02	2.010702e-01	-5.280931e-02	4.210597e-02	-1.416535e-01	-4.142686e-01	-6.887980e-01	5.717368e-02	5.053425e-01	5.369366e-02	8.252526e-01	2.454638e-01	2.191842e-02	2.145760e-01	6.175169e-03	2.623169e-01	3.190426e-02	2.582055e-02	4.053837e-01	1.590279e-01	-2.103832e-01	-7.891904e-02	-7.877569e-02	-1.216190e-01	-7.817704e-01	-1.302898e+00	2.175243e-01	4.700196e-01	4.807215e-01	1.324791e-01	3.250698e-02	-4.136990e-02	-2.003723e-01	-2.155849e-02	2.853464e-01	3.573630e-02	1.884129e-01	-6.460459e-03	-1.010015e-02	2.388412e-02	-7.184907e-03	-7.170928e-03	-2.077952e-02	-1.274549e-01	-7.630539e-02	-5.662568e-03	1.896129e-01	-7.399236e-02	7.923311e-01	1.107185e-01	1.410662e-01	2.159941e-01	7.335975e-02	3.777568e-01	1.055844e-01	1.812400e-02	2.799510e-01	-3.610820e-02	-2.191582e-01	-2.587520e-02	7.158954e-02	2.057966e-02	1.703752e-01	-3.658833e-02	-4.205260e-01	-8.276810e-01	-1.512546e-01	8.932662e-01	-3.659666e-02	-1.149203e-01	2.052229e-02	-9.719147e-02	3.214922e-01	-2.681747e-02	-7.843364e-02	2.433654e-01	1.952068e-01	3.800716e-01	-5.780567e-02	3.664419e-02	1.014324e-01	4.206341e-01	3.013284e-01	-1.004353e-01	-8.833624e-01	-3.312832e-01	-5.217990e-02	-2.513924e-01	-5.036267e-01	-4.176178e-01	-4.604755e-01	-1.964485e-01	-1.162394e-01	1.621714e-01	-2.670209e-02	-4.009091e-02	-1.593130e-01	1.652024e-01	-2.870598e-02	1.038485e-01	3.556479e-01	5.426829e-01	3.728497e-01	4.761355e-01	2.016256e-01
8.998037e-02	8.042078e-03	1.847164e-02	9.894934e-03	4.076364e-02	2.168740e-02	-2.175716e-02	-6.160926e-03	-4.714460e-02	1.314999e-04	-1.028254e-03	-2.805019e-02	-2.598861e-02	-7.481985e-02	-7.416673e-02	-1.281287e-02	2.169364e-02	-1.687566e-02	4.191238e-06	5.478014e-03	5.587458e-03	6.244361e-03	5.759944e-03	1.232355e-02	8.326251e-03	3.302822e-03	1.364933e-03	-5.917182e-03	-1.067429e-05	-3.449508e-03	-5.820650e-07	-4.272718e-09	-1.324167e-01	-1.750236e-03	6.296449e-06	-1.428660e-02	-1.930558e-02	1.530249e-04	8.661231e-03	2.552730e-03	7.391879e-03	6.340103e-03	2.672857e-02	1.078591e-02	-1.030761e-01	-5.219453e-03	-3.738835e-03	5.213347e-06	-6.170438e-09	-3.850046e-05	-9.732936e-09	-3.569374e-02	-3.613582e-02	-7.499149e-03	-5.497385e-02	-8.883523e-02	0.000000e+00	-1.671102e-02	9.199459e-03	2.681759e-02	9.593222e-03	1.756413e-02	1.421591e-02	-5.920983e-03	-3.099488e-03	-5.343593e-02	-2.661881e-03	-1.888496e-04	0.000000e+00	0.000000e+00	-2.097803e-02	-1.171340e-02	-3.005693e-03	-2.749263e-02	-8.810858e-02	0.000000e+00	-4.684050e-02	1.054960e-02	3.040172e-02	2.794380e-02	1.958800e-02	1.068818e-02	8.611987e-03	-9.118391e-02	5.954929e-04	9.505867e-04	6.873402e-04	-2.150962e-02	-2.330653e-06	-6.050968e-03	-4.291768e-02	-1.123750e-01	-1.056155e-01	-1.978103e-02	4.026639e-04	1.280305e-02	-3.927933e-02	1.610203e-02	7.528593e-03	1.724292e-02	1.303859e-02	-4.475421e-02	-2.749955e-04	8.603861e-04	-2.468990e-02	-5.221671e-03	0.000000e+00	0.000000e+00	-1.635665e-03	-9.939721e-03	-5.025153e-07	-2.790836e-02	-1.773737e-02	0.000000e+00	2.146839e-02	4.353048e-03	8.963447e-03	8.061573e-03	9.714812e-03	-6.603889e-02	-1.760844e-01	1.390307e-06	-5.016108e-06	-2.239906e-07	2.187053e-08	-3.954203e-05	-1.960175e-08	-1.355132e-02	7.040070e-03	-1.450433e-02	-4.699982e-02	-3.112347e-02	0.000000e+00	1.510744e-02	-5.183436e-03	3.481584e-03	2.961883e-03	1.916121e-02	1.093623e-03	-9.563111e-02	-1.217543e-02	-4.459079e-02	6.872417e-05	8.982198e-03	-1.436300e-09	4.170806e-06	-1.027726e-01	-7.377022e-03	1.480140e-05	-8.028713e-03	-6.058522e-03	1.267856e-04	2.024552e-02	4.824957e-03	2.329201e-03	5.427208e-03	2.255508e-03	-1.176767e-02	5.868845e-03	2.508058e-03	-8.390259e-04	-2.627021e-06	-5.885466e-03	-8.506738e-09	4.649017e-07	3.147216e-06	-1.359220e-02	2.903513e-04	-2.246053e-02	4.165753e-03	0.000000e+00	2.991451e-02	4.011685e-03	5.437004e-03	4.829066e-03	2.494452e-02	2.484374e-03	-1.720504e-01	-9.234365e-02	1.201509e-03	3.276719e-04	-1.944250e-06	0.000000e+00	0.000000e+00	-8.626194e-02	-5.666338e-03	4.355766e-08	-4.908784e-02	-1.268814e-02	0.000000e+00	9.135130e-02	2.549133e-03	5.547791e-03	-2.546876e-01	7.883432e-03	-2.938705e-02	1.941509e-03	-9.375851e-02	-2.004805e-03	4.270113e-06	0.000000e+00	-9.982022e-05	0.000000e+00	-2.349988e-03	1.024624e-01	-1.738252e-06	-9.808167e-03	-1.045608e-02	2.855513e-08	2.299183e-02	4.511087e-03	6.804414e-03	-1.126096e-01	-2.831271e-02	4.065448e-03	1.326768e-03	-4.950091e-03	1.280260e-05	0.000000e+00	-5.300062e-06	-5.558272e-08	0.000000e+00	-5.516157e-03	-1.272358e-03	-5.472370e-02	2.287760e-03	-9.158633e-03	0.000000e+00	1.910502e-02	2.756251e-03	1.478203e-03	2.590163e-02	-3.491106e-02	3.825913e-03	-1.038910e-01	1.395969e-03	3.110449e-04	-4.770573e-05	0.000000e+00	0.000000e+00	0.000000e+00	-8.649926e-04	2.927220e-04	-2.279797e-07	-9.621451e-03	-9.668002e-03	2.583277e-02	-5.499305e-02	6.254367e-03	1.021068e-02	7.610734e-03	-8.764373e-04	8.462266e-03	3.597478e-03	1.021593e-02	4.533964e-02	3.787491e-05	8.115473e-04	4.708578e-02	-2.267700e-08	1.117568e-02	2.189867e-02	-1.736391e-03	1.241053e-01	-5.513252e-03	6.339576e-06	-6.394357e-02	8.319532e-04	8.483987e-03	2.031815e-02	3.011796e-02	2.289939e-02	1.593445e-01	7.373552e-02	1.302907e-02	3.406115e-05	2.981420e-03	1.086941e-01	-4.748716e-06	3.360033e-05	2.521700e-02	1.227620e-01	1.138547e-01	9.243056e-02	3.206768e-05	4.751694e-02	8.506514e-04	-5.705630e-03	-1.639901e-02	2.317479e-02	9.442869e-04	-5.928617e-03	6.878562e-04	-3.854766e-03	-4.563767e-03	-2.176127e-06	3.368066e-08	-4.035218e-09	1.248039e-05	-1.290267e-03	1.736238e-05	-1.335337e-03	-3.943884e-02	6.223954e-08	-6.463490e-03	1.420444e-02	-2.353938e-03	1.695943e-04	-5.256044e-03	-1.184709e-03	6.615121e-02	6.946046e-02	1.543810e-01	7.873334e-02	9.645356e-04	-9.038871e-03	5.457447e-03	1.564060e-01	3.286531e-02	3.581080e-03	-1.395777e-02	-1.770782e-03	2.996593e-05	-6.800925e-02	1.840883e-02	-3.006824e-03	3.087492e-02	-1.001632e-02	2.583837e-02	4.864739e-02	1.758329e-02	1.992840e-02	2.968806e-02	5.270864e-03	-5.989622e-03	5.597010e-03	1.123770e-01	7.490859e-02	2.413202e-03	1.026807e-01	4.872177e-02	2.870915e-02	3.661024e-02	-8.696755e-02	6.861516e-02	1.828366e-03	-7.841796e-04	-6.862916e-03	2.604822e-03	-9.983761e-02	-3.249952e-03	8.213195e-06	8.643716e-05	0.000000e+00	3.513328e-04	2.069275e-05	6.137457e-05	5.926319e-04	4.774448e-03	6.630789e-04	0.000000e+00
7.459590e-05	-8.091721e-03	-6.357649e-03	7.035680e-04	5.798549e-03	-5.590136e-02	-3.922753e-06	-1.793611e-04	-2.158770e-01	1.134156e-02	-6.126627e-02	1.892865e-02	-3.218072e-02	-4.447568e-02	-6.018819e-02	-2.623255e-01	-2.896127e-03	-2.889238e-01	-2.332799e-03	-6.056216e-02	-1.946936e-02	-3.742195e-03	-3.327910e-02	-1.673106e-03	-2.199041e-01	-2.000620e-03	-1.467546e-01	-4.303010e-03	-1.376673e-01	-1.577743e-01	3.202723e-02	-5.625448e-02	-1.359677e-03	-2.067464e-04	-4.348056e-05	-1.958304e-04	-3.674030e-02	3.764604e-03	9.777394e-04	-8.915887e-03	-7.820058e-05	-2.916942e-05	1.051026e-03	-4.731323e-04	-3.965359e-03	-1.699451e-01	1.604186e-03	-2.822946e-04	-8.975919e-05	-8.670692e-02	8.074374e-04	5.246112e-03	6.065412e-03	8.775634e-03	9.628998e-04	3.457870e-02	8.291086e-03	2.257659e-01	-2.792719e-02	4.344100e-03	7.838311e-03	1.805034e-03	3.014775e-07	5.382190e-02	-1.400944e-01	6.378539e-03	-3.672833e-04	-5.214604e-03	-3.964251e-05	1.634928e-07	-3.187520e-07	-9.317146e-05	-5.961970e-02	5.432773e-03	5.724885e-03	-4.751086e-05	2.277264e-02	-3.511431e-07	-9.767469e-05	8.425186e-04	2.686974e-04	-3.119712e-02	-4.677905e-05	-2.316657e-03	2.487197e-03	-4.693177e-05	3.273807e-03	-6.619474e-03	1.186487e-02	-3.638894e-02	-4.752455e-02	-3.104606e-07	-2.933627e-08	2.849969e-02	-9.234913e-05	-5.166690e-04	1.120409e-01	-1.820702e-02	-4.576730e-04	-1.976353e-03	-1.430187e-02	3.400594e-02	-1.749875e-02	-1.258439e-02	-3.355504e-05	6.695111e-05	1.855508e-04	2.822755e-03	1.001125e-03	2.564789e-03	8.918935e-04	3.611141e-05	1.042000e-04	3.873032e-02	-1.284548e-02	4.119962e-02	-7.770629e-03	2.082152e-03	8.575041e-05	4.855294e-03	5.936018e-02	-9.902859e-03	5.501618e-03	-2.843486e-03	3.812449e-02	1.759061e-02	2.396601e-04	1.280882e-01	4.700057e-03	4.536980e-02	-2.231748e-02	2.407531e-04	2.002499e-04
-7.377728e-01	6.871275e-03	-1.388120e-02	-1.139962e-01	1.000651e-01	3.503593e-01	1.525659e-01	-2.219990e-01	3.864801e-03	4.466416e-02	9.184807e-03	-1.552245e-01	-1.230101e-01	4.902151e-02	-8.007097e-02	2.007124e-02	-4.986442e-02	1.078842e-01	2.540771e-01	1.485930e-02	-9.989286e-03	-4.269678e-01	-1.583035e-01	5.242401e-02	6.988099e-02	1.083676e-02	8.531562e-02	-1.075980e-01	1.928506e-01	-6.428356e-02	1.408594e-01	-1.973732e-01	-1.214814e-01	4.649798e-01	1.517548e-01	-1.653643e-01	7.817271e-02	1.031018e-01	-5.682972e-02	1.713850e-01	1.737908e-01	-1.127688e-01	2.945282e-01	1.416147e-01	2.627327e-02	1.261347e-01	-2.428168e-02	1.390273e-02	-1.312933e-01	-5.700432e-02	-1.178120e-01	-1.601833e-01	-1.380624e-02	-1.428838e-01	6.134948e-02	-1.547277e-02	-2.678470e-01	-1.481708e-01	1.339521e-01	1.559359e-01	2.378602e-01	-2.622031e-01	-9.127431e-02	-1.561419e-01	3.246466e-01	-4.384539e-02	5.492551e-02	-1.160244e-01	-1.845308e-01	2.635406e-01	-1.093891e-01	-5.480817e-02	1.935814e-02	3.278526e-02	2.772867e-02	-7.766075e-02	-2.859176e-04	-9.535834e-03	4.265798e-02	8.491179e-02	-2.932497e-02	-1.940609e-01	2.407564e-02	-2.044295e-01	5.422425e-02	-5.928835e-02	1.560079e-01	-7.107528e-02	-1.600292e-01	-1.655898e-02	1.039030e-01	4.032255e-02	2.667279e-01	6.100982e-02	-4.870519e-02	3.296155e-02	-2.543153e-01	-9.888248e-03	-4.544339e-02	1.751506e-01	-2.525416e-01	2.425104e-01	8.828409e-02	-7.616038e-03	-8.994303e-02	1.880529e-01	-3.779077e-02	-4.466030e-02	-9.935256e-02	9.599230e-02	2.561549e-02	1.401897e-01	-1.129774e-01	-5.860691e-02	2.621306e-02	-2.006072e-01	5.942073e-03	1.220164e-01	-1.942570e-01	1.406814e-01	-2.737592e-02	4.897464e-02	1.261010e-01	6.865841e-02	6.912130e-03	-1.293939e-01	-9.105769e-02	-3.413083e-02	7.078766e-02	1.597960e-01	-7.807955e-02	-1.659463e-01	2.862370e-02	-2.638943e-01	-6.116625e-02	-6.765394e-02	-2.817532e-01	-1.233700e-01	8.893934e-02	4.848400e-02	-1.855183e-04	-1.637118e-01	-8.581726e-02	-4.270924e-02	-6.011802e-03	-3.901696e-02	3.046754e-01	1.401221e-01	1.835956e-01	1.075226e-02	1.070361e-01	3.282854e-01	7.594428e-02	-5.756407e-02	1.023659e-01	3.466964e-01	-1.191889e-01	-9.030915e-02	-3.124560e-01	-4.883300e-01	-5.100140e-02	-1.404905e-02	-7.548233e-02	3.596272e-01	8.716073e-02	-1.369037e-01	-1.085337e-02	2.572149e-01	-2.353624e-01	2.339015e-02	2.370374e-01	-1.173554e-01	-6.797994e-02	9.122391e-02	-1.651302e-01	-8.932427e-02	1.252775e-01	7.425077e-02	1.789417e-01	-3.328061e-02	1.003567e-01	-1.035398e-01	-2.464575e-02	-1.179784e-01	-6.918134e-03	-1.880307e-01	5.937985e-03	-4.286482e-02	2.395569e-02	3.930055e-01	1.368210e-01	3.317062e-03	-1.428776e-01	1.039466e-01	1.002698e-01	-1.614238e-01	-2.617637e-01	-1.220733e-01	2.475863e-01	-1.287772e-01	2.431385e-03	-8.881876e-03	6.094806e-02	-5.973364e-02	-1.607863e-01	2.128351e-01	-1.563518e-02	6.158497e-02	1.154349e-01	3.224960e-02	7.648172e-02	-2.520014e-01	-7.659505e-02	9.309670e-02	6.573579e-02	-9.616214e-02	-3.729179e-02	1.760965e-01	-2.640894e-02	-1.985218e-01	-1.477565e-01	-2.884874e-02	-1.279480e-01	-2.309048e-01	4.626144e-01	1.612552e-01	1.532223e-01	8.179540e-02	-6.932889e-02	6.586362e-02	1.318482e-01	-2.058254e-01	-7.882235e-03	1.709699e-01	1.877756e-02	-2.187954e-01	5.432361e-02	9.278963e-02	4.622726e-02	6.370153e-02	-4.747670e-02	-2.331070e-02	-3.279074e-02	1.663836e-02	-1.841858e-01	-7.024853e-03	1.841934e-01	-2.263251e-01	9.689182e-02	1.969599e-01	5.347201e-02	-2.467891e-03	-1.276621e-01	-1.966625e-02	3.691149e-01	-1.622593e-01	-8.891038e-02	1.252769e-01	2.300748e-01	2.808368e-01	3.913890e-01	-1.038033e-02	1.688426e-01	1.457331e-01	-3.236661e-01	-3.002261e-01	-1.583909e-01	1.962124e-01	4.218217e-02	1.525350e-01	1.784666e-03	9.006468e-02	1.538333e-01	2.643467e-01	-9.896696e-02	1.166342e-02	1.300720e-01	1.736614e-01	1.247907e-01	1.756987e-01	2.199462e-01	2.612429e-01	2.703790e-01	-6.232169e-01	-5.943283e-01	1.198617e-01	-1.657662e-01	-8.068396e-02	1.852814e-03	-9.500986e-02	2.947708e-01	-2.333802e-01	9.824207e-02	7.840726e-02	-4.407330e-02	1.774486e-01	-3.240595e-02	-7.045083e-02	-1.531358e-01	-2.735042e-01	1.861842e-03	-2.893784e-01	2.476465e-01	6.134037e-01	-2.650111e-02	3.953036e-02	3.236339e-01	-9.155334e-02	6.647187e-03	-2.379397e-02	1.353890e-01	-1.865760e-02	-1.933841e-01	1.463540e-01	5.800698e-02	-1.796945e-01	3.048554e-01	9.957012e-02	-5.236891e-01	-5.156804e-01	1.101327e-01	9.812277e-03	4.595993e-01	-8.849672e-02	1.864372e-01	1.570673e-01	-5.238722e-04	4.690914e-02	1.253835e-02	2.138731e-01	1.084116e-01	9.941931e-02	-5.081988e-02	-1.384759e-02	2.086570e-01	-9.104541e-02	1.105631e-01	-6.009350e-01	-5.651369e-01	2.230194e-01	3.193350e-01	2.871676e-01	1.791836e-01	-4.797304e-03	-4.116307e-01	1.781635e-01	-1.920210e-01	-1.712522e-01	-4.277560e-01	-9.954652e-02	-3.215160e-02	-1.732916e-01	3.648212e-02	-3.581762e-02	1.681285e-01	1.829409e-03	2.849877e-01	1.812734e-01	-1.976924e-01	1.141437e-01	5.747443e-01
-7.614644e-01	1.920486e-01	-1.890157e-01	-1.238166e-01	-1.933448e-01	-3.436796e-01	-2.194658e-01	1.699701e-02	-2.064584e-01	3.216567e-03	8.670709e-02	2.381610e-01	7.323530e-02	1.548368e-01	1.412345e-01	1.206447e-01	2.301407e-01	1.313404e-01	-3.582442e-03	-7.857389e-02	1.654825e-01	2.274718e-01	-6.132114e-02	1.797186e-01	-3.479814e-01	-1.815829e-02	2.263208e-01	-2.988751e-01	-1.608308e-01	-1.029774e-01	3.341513e-01	9.610657e-02	1.585233e-01	3.144117e-01	-2.271396e-02	2.830879e-02	4.481545e-02	-3.443207e-02	-1.566064e-01	-7.655963e-02	-5.541963e-02	-1.774134e-01	-4.481993e-02	-9.356996e-02	8.138319e-02	-9.403426e-02	-1.976581e-01	4.994468e-02	-1.886798e-01	-1.109610e-01	-2.130567e-01	1.674237e-01	1.738132e-01	9.205233e-03	3.445070e-01	2.636676e-01	4.086401e-01	-1.611718e-02	-5.754856e-02	-1.173972e-01	-3.041330e-01	-2.137391e-01	-1.727092e-01	-1.358251e-01	1.332359e-01	-2.702534e-01	-1.356756e-01	-3.286482e-02	2.802341e-01	2.029032e-01	1.921987e-01	3.039083e-01	1.021809e-01	2.523895e-01	1.329835e-01	1.227738e-01	-1.570384e-01	-1.128838e-01	-1.437540e-01	3.812463e-02	1.288151e-01	-1.639488e-04	-1.685811e-01	-7.906509e-02	-1.424761e-01	-7.983341e-02	1.870479e-01	8.262104e-02	2.016624e-01	1.812210e-01	4.961099e-02	1.396936e-01	-1.419648e-02	-5.521869e-02	5.893930e-02	1.472434e-01	-2.403936e-01	2.209796e-01	-2.513289e-02	1.291985e-01	1.008069e-02	2.001402e-02	-2.609109e-01	-4.456717e-02	-7.832364e-02	-2.061513e-01	-5.452226e-02	3.608950e-03	7.648569e-02	6.051258e-02	1.059382e-02	1.974605e-01	3.649862e-02	1.018162e-01	3.320193e-01	1.749470e-01	-2.116764e-01	4.616568e-02	-1.414934e-01	3.725910e-02	-2.054166e-01	-5.500445e-02	-3.226487e-02	5.432892e-02	-1.270862e-01	-2.199877e-02	-2.479275e-01	-1.038206e-02	4.014446e-03	5.891630e-02	-3.021733e-02	-2.069074e-01	-1.312601e-01	-1.348561e-01	-1.296315e-01	1.694952e-01	2.318313e-02	7.212562e-02	-2.326539e-02	-1.266009e-02	3.844433e-02	-1.490536e-02	-9.861187e-02	5.472789e-02	1.277517e-01	3.056281e-01	3.559423e-02	8.154894e-02	-8.967555e-02	4.431351e-02	-2.000356e-01	1.243984e-01	2.495025e-01	-1.087594e-01	1.712456e-02	-3.616798e-01	-6.673426e-02	2.764344e-01	-2.818397e-01	-1.681495e-01	2.183693e-01	-5.875362e-02	2.345878e-01	6.130055e-02	1.661454e-01	-1.365705e-01	-4.950793e-02	2.942181e-02	5.474425e-02	-8.220728e-02	-6.108684e-02	1.300250e-01	-1.681674e-02	1.555247e-01	1.177388e-01	8.626009e-03	-1.964207e-01	-1.386771e-02	-4.550186e-03	1.996747e-01	-6.229643e-02	-1.245852e-01	-1.892002e-01	-1.435057e-02	7.191795e-03	1.867515e-01	1.578355e-03	-2.397010e-02	-5.336028e-02	1.847493e-01	2.191867e-01	2.126581e-01	2.770419e-01	1.565681e-01	4.726963e-02	3.512786e-02	1.532337e-01	-1.348724e-01	-1.309655e-01	1.192092e-01	-8.839728e-02	-8.632883e-02	1.047705e-01	-1.041158e-01	3.407069e-03	1.344219e-01	-1.804498e-01	-9.321464e-02	-2.146377e-01	3.223498e-01	-1.111600e-01	-1.806747e-01	1.756708e-01	-1.478151e-02	3.093597e-01	7.860174e-02	-3.287180e-02	2.354984e-01	1.291277e-01	-6.520468e-02	-8.493539e-02	-2.791454e-01	-3.274293e-02	-5.277111e-02	-1.763281e-02	-7.391228e-02	-1.315799e-01	3.975612e-02	3.727639e-01	-1.459889e-01	-4.028408e-02	1.203438e-01	-1.547213e-02	7.247297e-02	1.527501e-02	4.273963e-02	3.731018e-01	-1.632092e-01	-6.117317e-02	-2.073422e-01	4.380178e-02	-1.695034e-01	2.819929e-02	-9.713018e-02	1.343533e-02	9.145486e-02	-1.070574e-02	5.474684e-01	1.927367e-01	3.304199e-02	2.627268e-01	2.781850e-02	3.425139e-01	1.764914e-01	-9.011294e-03	2.291359e-01	-7.626018e-02	-6.891067e-02	5.490985e-02	-2.488575e-01	-5.563138e-01	-3.765316e-01	-2.988233e-02	-2.278644e-02	-1.309357e-01	-8.726866e-02	4.068817e-01	3.723856e-02	-2.532647e-01	4.078902e-02	6.724351e-02	1.833799e-01	4.713921e-02	-2.169637e-02	1.738238e-01	1.018106e-01	-3.109097e-02	9.990410e-02	-1.445725e-01	-3.016412e-01	-2.287702e-01	3.459432e-02	-1.964677e-01	-1.910868e-01	-1.089377e-01	2.016386e-01	4.648228e-02	-6.115178e-02	6.912898e-03	3.452632e-01	1.703536e-01	4.899097e-02	1.980064e-02	1.486420e-01	-1.293616e-01	1.448761e-01	-2.419949e-01	-7.720683e-02	-1.135905e-01	-4.699386e-02	-5.810413e-02	-1.303452e-01	-5.360902e-02	-3.120207e-01	9.615743e-02	4.302904e-02	1.056904e-01	2.182327e-01	1.043610e-01	2.428527e-01	1.881302e-01	6.942006e-02	4.890906e-02	3.502542e-01	7.835266e-02	-4.673805e-04	3.035174e-02	-1.418009e-01	-2.546183e-01	-1.257845e-01	-2.987388e-01	-3.563103e-01	-1.843458e-03	-3.716362e-02	1.651543e-01	1.348140e-01	1.967974e-01	9.497025e-02	1.338799e-01	1.739489e-01	1.262967e-02	-1.990219e-02	3.705214e-01	1.692086e-01	3.763258e-02	2.297580e-01	-2.123948e-01	-3.753388e-01	-2.103526e-01	-4.121300e-01	-4.028004e-01	1.411110e-01	8.900311e-02	-8.166027e-03	2.228789e-01	-5.613445e-03	-4.276997e-02	-2.733152e-01	1.442636e-01	3.963132e-01	1.832994e-01	-1.085760e-01	2.701146e-01	7.341638e-02	-4.179415e-02	-4.632254e-02	-3.933951e-02	-4.282533e-01	3.041571e-02	-9.927439e-03	-2.242387e-02
-1.046722e-01	-5.962584e-02	0.000000e+00	0.000000e+00	-4.038457e-05	-1.643476e-04	2.116382e-04	-3.225544e-02	-4.246711e-02	6.364385e-04	7.202931e-06	1.172742e-02	7.727964e-04	2.440903e-02	4.034403e-02	-1.212094e-02	1.406330e-03	6.023304e-02	-3.716906e-02	-5.320691e-03	-2.039801e-03	0.000000e+00	0.000000e+00	0.000000e+00	-3.934004e-02	-5.290765e-07	-7.060441e-03	-9.425696e-02	1.796351e-03	2.630459e-03	-3.520320e-04	2.849269e-03	1.963864e-02	3.941679e-03	2.067684e-03	4.222666e-03	6.237594e-03	-3.666172e-02	-6.225717e-04	-3.467171e-05	0.000000e+00	0.000000e+00	-6.107939e-05	-1.412065e-04	-3.227314e-02	-7.734825e-02	-3.019010e-02	-7.453246e-04	-9.419547e-04	-1.876677e-02	-8.209115e-04	-8.453559e-04	-6.893730e-04	-5.950052e-04	1.834234e-02	4.044800e-04	-1.330085e-01	-1.996982e-04	0.000000e+00	0.000000e+00	0.000000e+00	-2.945984e-05	-7.381344e-05	-3.821823e-05	-1.511193e-01	-5.248041e-03	-1.523335e-04	-4.576559e-04	-3.224083e-04	-5.390029e-02	8.624431e-04	-4.761519e-04	-6.449988e-02	1.065228e-03	1.130330e-03	-5.070338e-04	-2.345308e-04	0.000000e+00	0.000000e+00	0.000000e+00	-1.590475e-02	-1.974826e-05	-5.467141e-05	-1.011271e-01	-1.688291e-02	2.095908e-04	-1.278539e-03	1.376951e-02	4.378680e-04	-1.021602e-04	2.635573e-04	3.065597e-06	6.295794e-05	1.930930e-02	-1.336254e-01	-1.487116e-04	-1.320989e-05	8.261184e-07	0.000000e+00	-3.704898e-05	-9.697914e-06	-3.262278e-05	-4.783216e-04	-3.195012e-04	-2.888811e-04	-3.507762e-04	8.555778e-04	4.327676e-02	3.072007e-02	-3.168135e-04	-4.884572e-02	6.320201e-04	8.314335e-04	-2.432753e-02	-5.020185e-02	0.000000e+00	0.000000e+00	0.000000e+00	-5.125318e-04	-5.450393e-05	-2.880300e-02	-1.066891e-02	-1.372685e-03	-7.615310e-04	-4.109729e-03	3.565158e-03	-8.792385e-04	-1.086764e-01	-8.491753e-04	5.645126e-02	3.166353e-02	-6.851950e-02	-1.365664e-03	-6.375203e-02	1.240937e-07	0.000000e+00	3.802282e-09	-2.592591e-05	4.060102e-05	2.414763e-04	-3.175132e-02	-8.735351e-03	4.948690e-02	-5.853725e-02	1.196045e-03	1.985906e-03	4.166170e-03	3.968074e-03	2.479424e-03	2.444441e-03	-9.168095e-04	-4.868823e-03	-2.343542e-02	-7.776451e-03	0.000000e+00	1.140685e-08	-7.513591e-05	-7.828374e-09	2.043338e-01	-4.887956e-05	-9.689855e-02	1.538205e-03	-4.741465e-02	2.035988e-03	9.246032e-04	1.784444e-03	1.726352e-03	1.088508e-03	1.500976e-02	9.312569e-04	1.085583e-03	-9.328645e-05	-8.100680e-08	0.000000e+00	0.000000e+00	-1.317872e-05	6.851093e-02	6.451797e-04	-1.430572e-04	-4.540805e-04	-1.246363e-04	-1.990560e-04	-1.349319e-02	1.049659e-03	1.287794e-03	1.120458e-03	1.084324e-04	-3.479757e-06	-2.016879e-06	-2.435062e-02	-6.402219e-05	0.000000e+00	0.000000e+00	0.000000e+00	-2.877677e-05	-3.498222e-06	6.132548e-02	-3.395908e-03	-5.673513e-03	-7.280921e-02	-1.922951e-04	1.059756e-03	6.182886e-03	-8.624727e-02	1.264861e-01	-8.647668e-05	-2.761470e-03	2.716571e-06	-3.409715e-04	-4.889546e-02	-1.129309e-06	3.852224e-06	0.000000e+00	0.000000e+00	-1.028088e-05	-6.485884e-03	-3.051134e-04	-4.834494e-04	-1.620238e-04	2.126437e-04	-1.894623e-04	-4.509590e-03	6.995983e-04	-1.490211e-04	-3.542909e-02	1.394118e-03	-5.364875e-05	6.429497e-04	-7.200665e-05	-1.460242e-05	0.000000e+00	0.000000e+00	-1.556658e-05	-3.146154e-05	-5.571913e-03	-3.724568e-03	-5.742667e-02	-6.793080e-02	2.114665e-03	1.115556e-03	-1.086006e-04	4.027755e-04	-5.488627e-06	5.152702e-04	2.459260e-03	9.813864e-04	-6.461400e-03	-3.888137e-02	-2.708681e-05	0.000000e+00	1.654152e-02	-1.820380e-07	-1.258800e-03	4.827331e-04	-5.487988e-04	-3.316101e-04	-9.584480e-05	-2.000779e-05	2.748388e-06	-8.963071e-05	-5.410694e-03	1.267461e-03	3.103245e-04	1.330562e-06	2.565330e-02	2.354760e-02	-8.047119e-04	-1.330573e-04	0.000000e+00	-2.031015e-05	-1.635324e-04	-1.732570e-04	-1.126881e-01	-1.596852e-05	6.599900e-02	-3.343390e-03	-2.467203e-03	-3.122653e-03	-3.895148e-03	-1.207130e-02	-1.334563e-02	-2.330704e-03	1.906209e-04	-4.308056e-02	4.594509e-02	-1.733532e-04	0.000000e+00	0.000000e+00	0.000000e+00	-2.453737e-02	4.290969e-05	7.584438e-05	2.242705e-04	4.506930e-02	1.684718e-03	6.118556e-04	6.866123e-04	5.240005e-04	5.451340e-02	-1.365357e-02	-9.742426e-02	-6.244737e-03	-3.402944e-03	4.343874e-04	1.271842e-02	9.257046e-02	0.000000e+00	2.653444e-02	1.650044e-05	3.703685e-05	1.623206e-04	5.086580e-02	2.879716e-02	8.875885e-04	-8.688559e-04	1.740437e-02	-4.976504e-04	-1.024225e-02	-3.555481e-03	-3.328679e-02	-1.937151e-02	1.851594e-02	7.560422e-04	2.597190e-02	6.873641e-05	0.000000e+00	-1.059064e-06	5.741565e-05	4.915070e-05	-4.341157e-02	3.459380e-02	9.715503e-03	3.612203e-03	2.181065e-02	-2.732377e-02	2.024118e-03	-6.187704e-02	-1.043951e-01	1.969293e-03	9.530545e-03	-1.274397e-02	4.979667e-02	6.515681e-02	2.333895e-02	0.000000e+00	0.000000e+00	1.209747e-04	-2.577069e-02	8.902555e-05	6.348844e-02	1.306569e-03	1.071086e-03	1.084163e-03	1.124941e-03	-7.311515e-03	2.236148e-03	1.708529e-03	1.172787e-01	7.065275e-04	8.092283e-04	1.172792e-03
-5.014652e-01	8.460246e-04	-2.894668e-07	4.823168e-04	-1.856501e-02	-9.918359e-03	-2.430291e-04	-8.100419e-02	-3.498205e-02	-1.857671e-04	-9.824237e-03	-3.755028e-03	1.068710e-03	1.864603e-02	1.381907e-01	1.939519e-03	8.007905e-02	8.775584e-03	-1.737253e-02	-5.152340e-02	3.897758e-04	6.131976e-06	1.276852e-04	-2.683886e-02	5.129958e-04	3.431801e-04	-1.417404e-02	-3.254718e-02	-2.072111e-02	-2.365674e-02	-9.687242e-03	-1.504150e-02	1.500332e-02	1.962436e-05	-2.233546e-04	7.550698e-02	1.051949e-02	-6.759982e-02	-1.826198e-02	-2.755301e-03	-1.873070e-05	0.000000e+00	-7.803704e-03	-2.797451e-03	-7.307176e-05	-1.927184e-02	-5.531148e-02	-6.223855e-02	-1.888642e-06	-9.385616e-05	-1.312542e-03	9.954926e-03	-2.787224e-03	-7.152130e-05	-1.342933e-03	1.767192e-02	-5.497947e-05	-3.823951e-03	-1.528583e-07	2.478016e-02	-3.836186e-06	-1.155625e-01	1.272859e-07	6.761825e-07	-7.666360e-02	-4.255100e-02	-1.135634e-01	8.319226e-06	5.521427e-05	-5.079592e-02	-1.770869e-03	-1.773084e-03	-1.910978e-02	1.113931e-02	7.411850e-02	-1.276531e-01	-4.445370e-02	-6.240908e-02	2.566100e-09	-7.911524e-08	-4.970984e-02	-6.639782e-03	-2.072760e-02	-1.489818e-01	-2.660619e-02	1.400976e-03	-4.416390e-05	-1.030207e-07	-1.750610e-02	5.649125e-02	-2.845807e-04	9.247602e-03	5.306874e-02	6.470709e-02	-4.684743e-02	-1.309251e-02	4.749672e-06	-3.391431e-07	1.450348e-08	-1.354462e-03	-1.208761e-01	-1.650715e-02	-1.800858e-02	-1.681625e-02	5.117471e-02	-5.875484e-02	3.966309e-07	4.032212e-06	-9.040250e-03	3.783722e-02	-8.007773e-02	1.277393e-02	3.658123e-02	-2.911410e-03	4.306912e-03	-4.886340e-02	-3.988947e-05	-3.121416e-05	-1.229780e-02	-1.825064e-02	-1.401093e-05	-4.242047e-02	-4.922552e-02	1.968375e-06	-4.307224e-07	-2.394528e-04	6.002185e-05	-2.743748e-03	-3.121179e-03	-7.755681e-05	2.234335e-02	6.795080e-03	-3.047396e-03	-1.216895e-02	-1.782220e-03	1.268234e-04	4.678079e-05	-2.606514e-02	6.163769e-04	2.263271e-03	-1.242287e-01	-8.359989e-02	-3.688044e-02	-1.908603e-02	4.882016e-04	8.217023e-04	-6.929683e-05	3.232158e-02	8.641544e-04	3.992245e-02	9.959865e-03	-2.315721e-02	-9.156839e-02	2.144210e-04	-1.264801e-05	4.160319e-06	-5.730760e-03	-4.917830e-02	2.418437e-04	-1.294969e-02	-2.320698e-02	9.396238e-04	-6.189213e-03	-2.257766e-02	-7.052910e-02	2.245518e-02	6.111228e-04	1.132025e-03	7.009563e-04	1.013163e-01	-1.788999e-02	1.616208e-03	1.889150e-05	0.000000e+00	9.511400e-09	1.559269e-05	1.245133e-05	-7.287128e-03	4.788697e-02	-4.609621e-02	-1.637965e-01	-7.586741e-02	-7.020216e-03	1.071937e-03	-1.056224e-03	1.430495e-01	-1.457771e-02	1.609522e-03	9.823638e-03	-5.386692e-03	2.372496e-03	8.596862e-06	4.243064e-02	0.000000e+00	7.049604e-06	-3.993160e-07	-1.384640e-06	2.121562e-04	-5.919775e-02	5.594641e-04	-7.389979e-04	7.543193e-08	-6.921406e-06	-8.974536e-04	1.717978e-01	5.427256e-04	-5.425845e-03	-4.140715e-02	7.210190e-04	1.170503e-01	1.048319e-02	-2.124302e-08	1.790100e-07	9.362630e-02	-7.398375e-02	-4.261637e-02	1.398444e-03	3.658030e-04	-1.682533e-01	-1.058917e-01	-9.133568e-02	-6.029018e-02	-1.050257e-03	3.370318e-02	7.258757e-04	-1.924691e-02	1.471907e-02	5.299691e-04	2.258181e-02	2.013104e-03	0.000000e+00	6.964400e-09	8.705606e-04	1.232350e-05	-8.102550e-06	6.135097e-02	-9.988577e-02	-1.109593e-03	-9.146296e-02	-1.075428e-01	-7.008798e-03	-5.726067e-04	-1.249555e-03	-4.446972e-02	6.943485e-03	2.029106e-02	6.694942e-04	9.718871e-02	-5.087153e-05	-1.475065e-04	-9.776245e-02	1.342646e-01	8.592256e-04	1.280844e-03	6.384434e-02	1.331755e-01	3.441847e-02	-1.183373e-02	1.010930e-03	1.750719e-03	-3.617274e-01	-4.376614e-01	-2.540692e-03	6.530885e-02	1.312042e-01	-1.885008e-02	6.262911e-02	-3.560009e-04	-4.817198e-02	-3.936921e-04	-4.351256e-04	3.423632e-07	1.234717e-06	7.962685e-02	3.663003e-02	4.159508e-02	2.567845e-02	1.021120e-01	4.680443e-03	-3.830374e-01	-5.748495e-01	3.134079e-02	1.163765e-01	9.350783e-02	7.480587e-02	3.541805e-04	1.181829e-04	-4.145352e-02	4.478791e-05	1.869239e-03	4.299440e-04	1.896389e-02	9.876127e-02	-1.077584e-01	-1.688639e-03	4.603868e-04	-6.824691e-02	-8.817965e-04	1.238677e-04	1.172457e-01	-1.670740e-02	-1.243836e-01	6.906713e-04	-1.372360e-03	7.328008e-02	1.524217e-02	1.591284e-03	3.186471e-02	2.853743e-02	3.188319e-02	-3.721222e-03	9.738998e-03	5.959771e-02	1.760806e-03	9.794292e-03	2.479500e-03	2.464600e-03	1.053114e-01	1.348888e-01	1.817874e-03	-2.631561e-01	-3.040637e-01	3.226962e-02	9.077611e-02	1.627350e-02	8.348070e-03	7.346881e-04	2.437077e-02	1.780718e-02	1.233062e-02	1.371835e-01	1.168032e-01	1.373028e-02	2.463218e-02	1.702858e-03	4.562458e-02	7.267528e-02	1.324267e-01	2.616695e-03	-3.298838e-01	-4.598060e-01	7.049508e-02	1.924326e-03	-1.074607e-01	-8.202106e-06	-1.534144e-03	2.736706e-04	7.090577e-02	2.515387e-04	-5.575816e-02	-1.721699e-02	-8.653620e-03	5.986596e-04	-3.755839e-02	-3.862577e-02	7.415951e-03	6.915958e-02	-5.098029e-02	2.363523e-02	7.269743e-02	-3.690845e-02
-1.036207e+00	1.943764e-02	7.848992e-02	4.512306e-03	4.689609e-02	5.195862e-02	7.864172e-02	2.087303e-01	1.117162e-08	0.000000e+00	0.000000e+00	3.180708e-02	-4.008783e-05	0.000000e+00	7.384354e-02	6.556714e-03	-2.843804e-01	5.105330e-03	-1.218475e-01	6.280789e-02	-1.555732e-01	-9.614968e-04	0.000000e+00	2.816857e-06	0.000000e+00	0.000000e+00	-2.214757e-08	0.000000e+00	7.237336e-02	-7.837495e-02	-6.615225e-03	-5.261307e-03	-2.227367e-01	-6.398553e-03	-5.483015e-03	-1.984022e-02	1.610651e-02	0.000000e+00	0.000000e+00	0.000000e+00	-1.986029e-05	0.000000e+00	1.470984e-01	-4.326169e-03	-2.731275e-02	-1.314765e-02	-1.860144e-01	1.507603e-04	-1.126111e-03	-6.107469e-03	0.000000e+00	0.000000e+00	7.872176e-07	-9.391674e-06	1.493020e-02	3.360225e-05	9.878718e-02	1.420851e-01	-3.319126e-02	-1.202168e-01	-2.029960e-01	-7.154742e-02	-9.426285e-04	1.500374e-01	0.000000e+00	0.000000e+00	0.000000e+00	0.000000e+00	0.000000e+00	0.000000e+00	1.676599e-02	-2.341997e-01	-5.495836e-02	9.078158e-04	1.822260e-03	8.712414e-02	-8.547468e-04	-5.377687e-03	3.802282e-09	0.000000e+00	0.000000e+00	0.000000e+00	-1.413316e-05	0.000000e+00	1.434639e-01	-2.048409e-01	-1.404905e-01	-2.162558e-02	-6.786091e-02	3.116526e-03	-2.912849e-03	1.603481e-01	-2.607516e-08	0.000000e+00	0.000000e+00	-1.740166e-05	-2.378579e-05	0.000000e+00	6.321216e-02	4.483104e-03	8.617002e-03	-2.821690e-01	-2.021997e-02	-1.067823e-01	1.906343e-02	6.251515e-02	0.000000e+00	0.000000e+00	3.041825e-08	-4.510218e-09	0.000000e+00	0.000000e+00	9.257692e-03	5.908312e-04	4.085410e-03	5.812388e-03	5.896010e-03	-4.331664e-02	-9.626537e-02	-1.102330e-03	0.000000e+00	0.000000e+00	2.042524e-02	-4.167370e-08	-2.589979e-06	0.000000e+00	1.452755e-01	-1.677106e-01	-9.883531e-02	-6.709517e-03	-2.519278e-03	-2.089029e-02	7.996964e-02	-1.562273e-03	0.000000e+00	0.000000e+00	0.000000e+00	0.000000e+00	0.000000e+00	0.000000e+00	2.960713e-02	1.633134e-03	-1.847411e-03	-3.486716e-04	-8.404992e-03	-5.602035e-02	-6.141366e-04	-2.140318e-03	0.000000e+00	0.000000e+00	0.000000e+00	0.000000e+00	0.000000e+00	0.000000e+00	7.624858e-02	-1.124248e-01	-5.124273e-04	-8.330598e-04	-1.725466e-02	-1.506446e-02	-2.112443e-03	-1.446360e-03	4.942965e-08	0.000000e+00	0.000000e+00	0.000000e+00	0.000000e+00	0.000000e+00	9.952789e-03	-8.625804e-02	-5.253252e-02	4.315059e-03	2.719604e-03	2.586408e-03	-4.564793e-04	2.510641e-02	0.000000e+00	0.000000e+00	0.000000e+00	1.402619e-08	4.788247e-08	0.000000e+00	-6.921090e-02	2.259346e-02	-1.476699e-05	-5.161969e-05	3.817204e-02	3.828218e-02	-7.063797e-04	7.254336e-03	-2.278859e-08	0.000000e+00	0.000000e+00	-1.206803e-05	0.000000e+00	0.000000e+00	-5.420135e-02	-2.437966e-03	8.662440e-02	8.852578e-04	4.267599e-03	1.892297e-04	-6.206178e-03	-5.323003e-02	-2.351191e-05	0.000000e+00	0.000000e+00	-1.149066e-04	-1.637842e-04	0.000000e+00	2.293880e-02	-3.695548e-02	-1.177270e-01	2.589490e-03	6.547451e-03	2.226356e-02	-1.690164e-01	-2.731733e-04	3.802282e-09	0.000000e+00	0.000000e+00	0.000000e+00	0.000000e+00	0.000000e+00	5.931746e-03	2.219663e-03	-3.881658e-03	3.978291e-03	-8.668398e-03	3.811915e-03	-2.866964e-02	-4.040426e-02	1.150056e-07	0.000000e+00	0.000000e+00	-6.698810e-03	-2.371494e-05	0.000000e+00	-4.365613e-02	8.373982e-03	7.362489e-02	5.287746e-02	7.643118e-02	3.595388e-03	1.594272e-04	-1.084122e-01	-1.350238e-06	3.802282e-09	6.179562e-09	-6.063704e-04	-1.822247e-02	0.000000e+00	3.774733e-02	7.700882e-04	3.742871e-03	3.991500e-03	3.631915e-03	-8.493418e-02	-1.363139e-01	-4.658732e-03	3.802282e-09	0.000000e+00	0.000000e+00	0.000000e+00	0.000000e+00	0.000000e+00
-4.092398e-01	8.805812e-02	1.179344e-01	-6.349820e-02	8.568810e-02	-1.416068e-01	9.560143e-02	-1.827321e-01	1.004102e-02	1.026253e-02	-9.463695e-02	8.347841e-02	7.422418e-02	2.801219e-01	2.948120e-01	-1.980816e-01	-9.550109e-03	8.201830e-02	-2.113176e-01	-8.312457e-02	3.485856e-03	-2.149238e-01	2.136136e-02	4.214935e-02	-1.721767e-02	-1.577586e-01	-1.099383e-01	1.172420e-01	-1.226131e-01	1.104072e-01	-1.310471e-01	4.528828e-02	1.223493e-01	1.172343e-01	-6.117825e-02	3.195031e-01	1.668087e-01	1.663645e-01	2.903855e-01	1.470606e-01	5.796484e-02	1.853633e-01	8.601546e-02	-1.849482e-03	-1.001924e-01	3.631742e-02	-1.669612e-01	9.771697e-02	-2.361950e-01	-9.214112e-02	-2.748708e-01	-5.633865e-02	1.552265e-01	-3.768930e-02	-2.665414e-02	1.802084e-01	-1.997668e-01	4.441221e-02	7.970598e-02	9.369767e-02	-9.582108e-03	-3.417410e-02	-1.541405e-01	-1.622168e-01	-1.519731e-01	-1.290992e-01	-1.088562e-02	1.102330e-01	-6.415277e-02	-5.494807e-02	4.385159e-02	2.593513e-01	1.145701e-01	7.885909e-02	2.455296e-01	-1.480442e-01	-3.159148e-02	1.937283e-02	1.503719e-01	-8.151322e-02	-3.002267e-01	-4.971151e-02	6.711943e-02	-1.133393e-01	-2.100759e-01	-6.523050e-02	-1.018528e-02	1.222998e-01	-8.126463e-02	9.132878e-02	1.176581e-01	1.283513e-01	2.465622e-01	2.180645e-01	9.985912e-03	2.644485e-02	-3.610704e-02	-7.009531e-02	7.460610e-03	5.630959e-02	1.181314e-01	-5.924278e-03	-4.818840e-01	5.669581e-02	1.227190e-02	1.749150e-01	-1.027787e-01	-1.316732e-01	3.152504e-01	3.923285e-02	-1.437899e-01	1.870408e-01	-1.971918e-02	1.720902e-01	3.625272e-01	1.058220e-01	-7.405735e-02	-1.704716e-01	-2.381760e-01	-1.313489e-01	-1.306327e-01	1.314424e-01	1.967197e-01	1.564812e-02	-2.916639e-01	1.120504e-01	1.498042e-01	-3.345998e-03	-1.737491e-01	-1.513229e-01	1.583074e-01	7.300012e-02	-1.516026e-01	-5.085478e-01	-1.726182e-01	9.331881e-02	-1.430347e-01	-2.097158e-01	-1.427667e-01	5.934666e-02	9.333514e-02	1.717113e-01	4.428073e-02	1.912291e-01	5.168753e-02	1.130906e-01	2.183763e-01	1.193551e-01	7.378628e-02	1.055924e-01	1.644313e-01	7.490390e-02	-1.995336e-01	-1.989395e-01	-2.297117e-01	-1.735522e-01	-2.472761e-01	-2.612566e-01	-1.108118e-01	1.879500e-01	1.311923e-01	5.220164e-02	9.208431e-02	1.054459e-01	1.442688e-01	1.148366e-01	-1.789840e-02	1.066126e-02	2.460825e-01	8.054816e-02	-3.587944e-02	-9.146629e-02	2.765204e-01	-1.475564e-01	1.202170e-01	1.113711e-02	-2.087131e-02	1.259150e-02	-2.127834e-01	1.505100e-01	-2.109066e-01	-1.741134e-01	8.115894e-02	-5.598989e-02	2.171281e-01	9.344146e-02	9.561872e-02	-7.498286e-02	-2.984944e-01	-1.025264e-01	-2.879558e-02	-2.156985e-01	-2.941297e-02	-1.130307e-01	9.397397e-02	1.282068e-01	2.082972e-01	1.556282e-01	-2.005266e-01	-7.035499e-02	1.787142e-01	-6.062359e-02	6.986042e-02	2.853646e-01	1.045363e-01	-1.221049e-01	2.561003e-02	-1.474933e-01	-6.584362e-03	1.071470e-02	2.256011e-01	-1.056042e-01	-1.822786e-01	-1.285466e-02	-5.823790e-03	-3.550042e-02	9.131266e-02	6.855241e-02	1.139912e-01	1.841814e-01	-5.033746e-02	7.236081e-02	4.134586e-02	4.279072e-02	6.406431e-02	-1.895163e-01	-2.153733e-01	-1.924404e-02	-3.499395e-02	8.002511e-02	-2.236671e-01	2.615587e-01	1.851145e-01	1.295406e-01	-9.245700e-04	-2.579189e-02	-7.741055e-02	1.198171e-01	4.523294e-02	-5.319143e-02	-8.276596e-02	-8.712698e-02	-1.993010e-01	7.241948e-02	-7.078228e-03	7.079037e-02	9.690997e-02	2.132392e-01	3.504250e-03	1.849429e-01	-2.112902e-01	9.350888e-02	1.424088e-01	-4.783854e-02	7.413445e-02	-1.077648e-01	2.023723e-01	1.897870e-02	-2.666450e-02	-5.890597e-02	-3.354370e-01	-4.283571e-01	1.287307e-01	3.604910e-01	3.430695e-01	-2.247700e-02	3.220548e-01	9.258698e-02	8.397770e-02	-3.111115e-01	1.228469e-01	8.504279e-02	-2.998549e-03	8.381648e-02	8.829004e-02	1.379316e-01	1.404917e-01	-9.189007e-02	-7.118021e-02	-2.251609e-01	-2.706157e-01	4.670547e-02	2.736564e-01	2.448443e-01	3.216314e-02	-4.196212e-01	-3.546352e-01	-1.055204e-01	2.460695e-01	-1.519470e-01	2.012021e-01	1.550580e-01	-1.104498e-01	1.715537e-01	1.704108e-01	1.702984e-01	4.284448e-02	2.329615e-01	2.958962e-01	2.899105e-01	-6.618059e-02	-1.298564e-01	-2.301521e-01	5.045681e-02	3.399606e-01	-7.250305e-02	1.754887e-01	2.265471e-02	1.578380e-01	2.841782e-02	3.243469e-01	1.333998e-01	2.046375e-01	1.444871e-02	-9.397098e-03	-9.119706e-02	6.496786e-02	2.876592e-01	2.448143e-01	-1.673886e-01	-3.374462e-01	-2.666612e-01	2.755132e-01	2.951486e-01	1.926171e-02	-2.393962e-03	-2.996434e-02	2.694321e-01	2.148251e-01	2.473250e-01	2.165345e-01	2.465137e-01	1.369808e-02	2.406635e-02	-5.073352e-02	1.811063e-01	2.790174e-01	2.656270e-01	-1.802652e-01	-2.279820e-01	-4.078022e-01	2.680904e-01	1.749069e-02	-1.163012e-01	-2.489237e-01	3.404327e-02	-3.234880e-02	-1.690684e-01	1.153464e-01	-1.409160e-01	-5.104765e-02	2.048417e-01	1.277164e-01	1.053483e-01	1.968799e-01	2.165694e-01	9.934536e-02	-8.434453e-03	1.422899e-01	-1.459618e-02	-7.336128e-03
-3.639176e-01	-4.455798e-08	0.000000e+00	0.000000e+00	1.127954e-02	-1.130239e-07	-8.127970e-05	-1.417679e-01	-2.322667e-02	-8.738154e-03	-3.090085e-02	9.816511e-02	-2.340233e-04	1.985380e-02	3.252471e-01	-4.204988e-02	2.667088e-01	2.475468e-01	-1.037780e-01	-4.665350e-02	-3.166612e-05	0.000000e+00	0.000000e+00	-8.490089e-02	1.106561e-04	-8.817297e-02	-1.762753e-01	3.973085e-03	2.429587e-03	4.386580e-03	-1.165336e-03	-3.631106e-02	9.642808e-02	9.491211e-02	-2.906172e-01	5.071839e-02	4.596031e-02	-4.956000e-02	2.003874e-05	-2.703899e-05	0.000000e+00	0.000000e+00	-2.866721e-02	-3.206595e-04	-8.664065e-03	-3.611258e-02	9.613658e-03	-4.380662e-04	-5.470426e-04	-7.539432e-04	-5.762733e-02	-1.475708e-03	6.054014e-03	-1.165913e-03	-6.924965e-03	-1.966542e-02	-6.563496e-04	-6.216542e-02	0.000000e+00	0.000000e+00	0.000000e+00	-3.855479e-07	-2.049945e-05	-1.131815e-02	-1.651991e-01	-2.683334e-04	-1.596725e-04	-5.552227e-03	8.032794e-02	-4.790434e-02	2.122996e-01	1.353700e-02	-1.464969e-04	-8.397929e-04	-9.148843e-03	1.126544e-03	9.623698e-04	-5.551049e-05	0.000000e+00	0.000000e+00	-6.187254e-02	-3.397456e-02	-6.461385e-02	-1.812641e-01	-1.015840e-01	-8.702208e-03	-1.601535e-02	6.776217e-03	-4.410170e-02	2.918656e-01	1.021410e-01	6.322420e-06	-6.580944e-03	1.093925e-02	3.448045e-03	6.196968e-04	5.085429e-07	0.000000e+00	0.000000e+00	-1.163643e-06	-9.691419e-07	-1.251155e-03	1.005833e-02	-1.218908e-01	7.507783e-02	7.199596e-05	-1.968293e-04	5.676406e-02	6.043959e-03	5.636993e-03	-7.907383e-02	-3.260590e-02	-1.148857e-03	-3.041018e-01	1.969644e-02	-4.781363e-03	3.802282e-09	0.000000e+00	1.708814e-04	-8.403867e-03	-7.635023e-05	1.590491e-02	-6.100651e-04	3.231465e-02	-5.971389e-04	-7.161376e-04	-6.333106e-04	-1.845431e-03	-2.212126e-03	-3.917541e-03	-1.403191e-03	-8.486169e-02	-7.695304e-04	3.349396e-02	-6.972762e-03	0.000000e+00	0.000000e+00	-2.656979e-02	8.843788e-05	-4.458775e-05	-1.412186e-01	-1.195762e-01	-4.396442e-02	-1.283941e-01	4.109509e-04	1.897789e-03	3.558762e-02	1.615745e-01	1.227286e-03	5.110424e-04	2.767690e-03	2.322865e-03	3.158551e-04	1.301217e-07	0.000000e+00	0.000000e+00	1.098150e-04	1.103618e-04	1.523899e-04	-4.953377e-02	-1.226358e-01	-1.143734e-01	1.041579e-03	1.362528e-03	2.931483e-03	-9.217259e-02	1.117228e-01	2.276070e-02	2.414311e-05	-1.165082e-04	2.643594e-03	7.892311e-04	-4.155726e-03	0.000000e+00	0.000000e+00	-1.288268e-06	-6.233421e-07	2.269892e-06	5.265452e-03	3.660397e-05	1.744831e-06	-4.140729e-07	-1.202389e-04	9.739600e-04	-6.135718e-03	3.378505e-03	-8.625913e-03	-2.636048e-02	-3.917302e-04	1.140114e-06	9.244684e-05	0.000000e+00	3.998005e-02	0.000000e+00	6.787115e-06	-1.299985e-07	-1.313755e-06	1.050089e-05	-5.036944e-02	-1.320083e-01	-4.881855e-05	-1.045124e-01	-1.145287e-04	-3.614516e-04	7.274070e-03	8.647226e-06	-4.409899e-04	8.313734e-04	1.923775e-02	4.525155e-05	0.000000e+00	0.000000e+00	0.000000e+00	1.521825e-08	-3.860772e-08	6.153202e-03	-2.978243e-02	-5.896823e-05	-8.013018e-05	-7.645709e-05	-3.156329e-03	-1.078897e-04	9.514293e-04	-4.696653e-04	-1.188765e-05	-1.704222e-05	-4.059079e-05	1.759128e-03	4.738139e-05	-1.295218e-08	7.488549e-03	0.000000e+00	0.000000e+00	-6.600029e-03	-4.842076e-02	6.005211e-03	3.522248e-03	4.395562e-07	2.089197e-06	-1.342073e-01	2.613951e-06	4.987337e-04	1.019904e-04	8.246444e-07	-2.462003e-04	-1.029269e-02	-1.705623e-06	-7.220933e-03	2.316099e-05	0.000000e+00	0.000000e+00	1.079383e-05	5.380954e-02	7.416732e-02	-8.070436e-03	-4.158097e-03	1.378509e-04	1.748579e-04	-2.083016e-05	1.552524e-01	1.049360e-02	6.751989e-02	9.693017e-05	-1.071655e-01	-5.206424e-02	4.003386e-04	5.299405e-02	-5.691032e-05	-1.500092e-07	0.000000e+00	5.118823e-04	-7.556358e-02	-4.138016e-04	4.067984e-02	1.330153e-01	-1.282288e-03	-2.605307e-03	-1.887959e-03	-2.514200e-03	4.762472e-02	2.076388e-02	-1.263637e-03	-1.731605e-01	-4.630438e-01	8.115456e-02	3.041951e-04	1.585516e-05	0.000000e+00	0.000000e+00	4.992288e-05	-4.270537e-02	3.023239e-05	2.260766e-03	2.065063e-02	4.210540e-04	6.225098e-04	-9.528583e-02	3.298402e-02	8.331552e-04	9.865523e-04	-2.517178e-01	1.180013e-03	1.627815e-04	3.738404e-04	5.311492e-02	4.348085e-05	1.815076e-05	6.185250e-04	1.478071e-04	-7.740213e-02	1.885663e-02	9.070321e-02	6.736914e-03	1.702503e-03	2.436927e-02	2.187830e-02	-1.510668e-03	-3.120039e-01	-3.331313e-01	-5.664076e-04	9.442813e-04	1.793428e-01	2.358340e-03	4.118343e-02	1.508895e-01	1.060497e-05	0.000000e+00	2.729228e-04	1.887553e-01	1.833406e-02	1.808596e-02	4.196915e-03	1.469602e-03	2.545189e-03	-4.030611e-02	2.367601e-03	-3.226768e-01	-4.681670e-01	1.894176e-01	1.566563e-01	7.905490e-03	7.792077e-02	-8.481727e-05	-5.776157e-03	1.520913e-08	0.000000e+00	-3.478976e-02	1.978030e-05	7.724479e-05	1.498518e-03	1.155898e-03	-9.882497e-03	1.363888e-03	4.637880e-02	6.499743e-04	6.379069e-02	1.500678e-02	-1.246072e-01	-8.022617e-02	8.363714e-03	-1.825820e-02
3.658255e-01	-3.775912e-01	-3.306653e-01	-4.348469e-01	-5.808735e-01	-3.321116e-01	1.686618e-01	3.194778e-02	3.925069e-01	3.698311e-01	3.310140e-01	3.749547e-01	2.727784e-01	4.054197e-01	1.921034e-01	1.347415e-01	-1.896735e-02	2.410482e-02	1.587485e-01	-3.599601e-01	1.602827e-01	-2.143999e-02	1.522629e-01	-4.876918e-03	-2.754945e-01	7.339464e-02	7.923450e-02	-3.892964e-01	1.636883e-01	-5.473626e-02	-1.046472e-01	-7.408702e-02	2.492297e-01	1.376936e-01	-6.520913e-02	2.493850e-01	1.594764e-01	-8.468795e-02	-3.185723e-02	2.796935e-01	4.087502e-01	1.773287e-01	1.525107e-01	3.505743e-01	-8.060599e-02	-2.703937e-01	2.289698e-02	8.466729e-02	-5.579282e-02	-2.646182e-01	-2.354890e-01	-8.119619e-02	-1.213467e-01	-4.196954e-03	-1.239471e-01	-2.706725e-02	-2.091338e-01	-1.082642e-01	-1.641778e-01	1.098524e-01	3.815333e-01	3.255298e-01	1.245703e-01	-1.627486e-03	2.045681e-01	-3.013994e-01	-1.921387e-01	-1.412806e-01	-3.656945e-01	-2.508274e-01	1.791406e-01	1.752767e-01	1.477445e-03	2.227016e-01	3.779018e-02	-2.362931e-01	-2.454679e-01	-2.255743e-01	1.143010e-01	8.167728e-02	-2.164700e-01	-1.510491e-01	2.433801e-01	-2.364228e-02	-2.343199e-01	-7.316569e-02	7.157422e-02	-5.044872e-02	-1.900314e-01	-6.157045e-02	-4.282762e-02	-1.315736e-01	1.415051e-01	7.164101e-02	-2.999494e-01	-4.276360e-02	-1.705732e-01	1.146022e-01	-7.063775e-02	-2.237423e-02	6.575122e-02	3.087373e-02	-2.290500e-02	-2.724405e-01	3.445303e-02	-9.460662e-02	3.628001e-02	4.501173e-02	4.335841e-02	-5.710493e-02	2.004343e-01	-1.269732e-01	-1.199285e-01	-2.243215e-01	1.353432e-01	2.636084e-01	9.910324e-02	-4.417706e-02	-1.067645e-01	2.423593e-01	-4.627800e-02	2.567262e-01	-4.355636e-03	3.021169e-01	5.857211e-03	-1.430087e-01	5.261658e-02	-7.685054e-03	-4.775625e-02	-1.475733e-01	8.235518e-02	-2.316193e-02	-2.756524e-01	-3.572642e-01	-2.271898e-01	-1.039873e-01	-2.131917e-01	-8.207384e-02	-1.801223e-01	1.417462e-01	8.003762e-02	6.704722e-02	1.632812e-01	2.531635e-01	-7.830389e-02	1.136640e-01	9.069761e-02	1.335805e-01	6.861821e-02	6.170493e-03	-9.230864e-02	-4.369269e-02	-1.284185e-01	-2.402800e-01	-4.073100e-01	-2.136722e-01	-1.848584e-01	-5.246769e-01	-1.825764e-02	1.317618e-02	2.508631e-01	-1.074509e-01	1.751610e-01	5.864776e-02	1.031758e-01	9.912238e-02	1.242090e-01	-1.137874e-02	1.543989e-01	9.548286e-02	3.514888e-01	-1.088627e-02	-3.088266e-02	-5.889097e-02	1.304123e-01	6.319805e-02	1.166155e-01	-5.551294e-02	-1.439318e-01	6.939474e-02	3.381205e-01	-2.792627e-01	-5.381799e-02	2.771640e-01	6.497308e-02	9.892191e-02	-1.127563e-02	2.613059e-02	-3.294990e-01	-2.694708e-02	1.870422e-01	-1.088129e-01	-2.013703e-01	8.350214e-02	-1.147785e-01	2.546433e-01	-3.138173e-01	7.422583e-02	1.011387e-01	-1.295774e-01	1.021987e-01	1.033314e-02	-8.461982e-02	3.634837e-01	1.285529e-01	-1.587095e-01	-5.086000e-02	-5.802758e-02	1.016602e-01	2.860368e-01	1.836744e-01	-1.631671e-01	1.762983e-01	1.673566e-01	-1.224129e-02	-1.057468e-01	-5.359441e-02	-4.694147e-01	-3.259890e-01	7.038236e-02	1.796210e-01	-1.900679e-01	3.486977e-01	3.742792e-02	-2.645156e-02	-1.278332e-01	-1.489426e-01	2.368630e-01	-3.294687e-02	-2.184682e-01	-2.226018e-03	-1.233633e-01	5.041112e-02	1.443689e-01	-1.478663e-01	2.921357e-02	-7.833783e-03	-2.912342e-02	-4.873873e-02	-2.399339e-02	4.467603e-02	4.822838e-02	7.358896e-03	9.184842e-02	1.965435e-01	4.105683e-02	1.169504e-01	4.283853e-01	2.955118e-01	-2.698294e-03	-8.638058e-02	-2.768207e-01	-1.576444e-01	-1.091837e-01	-1.964890e-01	1.107515e-01	-2.454014e-01	1.660879e-01	1.341516e-01	-3.450893e-01	3.288174e-01	-1.902209e-02	3.573738e-01	3.709803e-01	2.443347e-01	6.847303e-02	3.644268e-01	7.992417e-02	1.115748e-01	-9.796110e-03	-1.800694e-01	1.123178e-01	-4.214701e-02	-2.955065e-01	1.057910e-02	-1.793317e-02	7.994405e-02	2.313728e-01	-9.762679e-02	1.938933e-02	-2.482375e-01	3.024834e-01	3.379657e-01	2.788136e-01	7.295287e-02	7.497441e-02	1.583493e-01	-8.606521e-02	-2.256759e-01	7.928094e-02	-3.081632e-01	1.406608e-01	-1.458897e-02	-5.507302e-02	-3.482400e-02	-1.761402e-01	2.176387e-01	8.779063e-02	6.696337e-01	5.012373e-01	2.105882e-01	-1.603812e-01	-3.547068e-01	-8.415506e-02	9.465528e-02	2.153546e-01	-1.245758e-02	-5.552512e-02	2.531581e-02	3.290330e-02	-2.092561e-02	2.213414e-02	1.683758e-01	-1.870024e-01	1.005500e-02	1.623260e-01	1.722866e-01	6.411969e-01	4.680776e-01	-1.593080e-01	-3.454861e-01	-6.039412e-01	2.881089e-01	2.814900e-02	1.435402e-01	4.694939e-02	-8.579687e-02	-1.324877e-01	3.656771e-02	1.017786e-01	-1.163082e-01	3.128846e-01	7.255712e-02	1.687097e-01	2.507758e-01	1.952349e-01	6.747322e-01	5.314688e-01	-1.715350e-02	-2.090193e-01	-3.956522e-01	4.225771e-01	-2.463425e-01	-7.874933e-02	-1.387809e-01	-3.494030e-01	-2.450024e-01	-2.107659e-01	-2.536638e-01	-2.599823e-02	4.777593e-02	-1.084688e-01	1.916860e-02	2.132550e-01	-7.621103e-02	4.390157e-01	2.823437e-01	8.190242e-02	3.646608e-01	3.609330e-01	2.939054e-01
-1.322024e+00	-4.553351e-02	-5.835671e-03	-9.716151e-02	-2.453868e-02	7.643145e-02	5.802697e-02	2.455157e-01	6.225609e-02	-1.019962e-01	7.613613e-02	-1.250237e-01	2.705796e-01	3.208496e-01	-1.468440e-02	3.410056e-01	3.273693e-01	5.269809e-02	-2.500913e-01	-2.361916e-02	-2.906127e-03	-5.054224e-02	-1.236547e-02	4.226506e-02	-1.222781e-01	1.023135e-01	-1.115531e-01	1.973489e-02	2.002449e-02	1.825006e-01	1.316204e-01	-6.540714e-03	-3.945943e-01	3.261004e-01	2.702956e-01	-6.752990e-02	7.710076e-02	-1.545114e-02	-1.649163e-03	-3.448796e-02	-7.662097e-03	-2.992880e-02	1.447492e-01	-1.735990e-02	7.434443e-02	-9.280992e-02	-5.392624e-02	-2.842508e-01	1.069007e-01	6.152535e-02	-1.129611e-01	1.771217e-01	-6.784812e-02	1.402534e-02	-2.663196e-01	-1.762252e-02	-2.013089e-03	5.680855e-02	-9.168087e-03	-3.653373e-02	-2.460995e-01	3.169888e-01	1.737532e-01	2.971084e-02	-5.420399e-02	-1.898172e-01	9.080356e-02	-1.170169e-02	1.214024e-01	6.269789e-02	9.012137e-02	-9.987095e-02	-3.436246e-01	-3.356596e-02	-3.942754e-03	2.001606e-02	-1.764242e-02	2.306577e-02	-3.632229e-01	-8.790976e-04	7.494529e-02	-3.132546e-02	1.534174e-01	-1.994854e-01	2.971702e-01	1.918222e-01	1.147710e-01	1.142463e-01	1.423739e-01	-1.349486e-01	-1.672836e-01	7.449561e-02	-2.596689e-03	-4.738127e-02	-1.131264e-02	4.941657e-02	9.958664e-02	-4.232562e-02	5.582073e-02	-6.095106e-02	-2.799069e-01	2.190210e-03	5.506950e-02	1.301392e-01	5.302434e-02	1.209869e-01	2.157875e-01	-2.254519e-01	2.365914e-01	-1.845237e-02	-2.023333e-03	-4.062619e-02	-8.925457e-03	-3.545462e-02	-2.159076e-02	-2.238135e-01	-7.747448e-02	2.899060e-01	1.656201e-02	-1.154088e-01	1.206720e-01	-4.296190e-02	1.387589e-01	-6.280220e-02	3.091250e-02	-2.119675e-01	-7.224241e-02	-2.842797e-02	-3.896918e-03	3.285840e-02	-1.579123e-02	2.051721e-01	-2.413168e-01	-2.889029e-01	-1.364724e-01	-8.340654e-02	-3.119488e-02	-6.331335e-03	-7.168872e-02	1.710746e-01	1.150852e-01	2.888752e-01	1.974440e-01	3.554517e-02	-1.401505e-01	-2.635958e-02	-3.310445e-03	-5.773825e-02	8.465598e-02	-6.294660e-02	2.478435e-02	-3.674101e-01	1.926886e-02	1.428341e-01	5.606742e-02	2.118150e-01	-1.898942e-01	2.755045e-01	1.999990e-01	4.221338e-02	4.162162e-02	-2.453239e-01	3.883164e-01	-1.399353e-02	-1.680933e-03	-3.077577e-02	-7.190420e-03	-3.194260e-02	4.703140e-02	-2.242569e-01	3.830291e-02	-3.474059e-02	-3.964165e-02	-6.142590e-02	-5.462041e-02	7.021050e-02	-3.690654e-01	1.347774e-01	1.755373e-01	2.374340e-02	6.958726e-02	-1.430706e-02	-1.523667e-03	6.497434e-02	-6.922055e-03	-2.844727e-02	-1.047018e-01	-1.671235e-01	-2.698780e-01	-1.102631e-01	-1.307832e-01	1.701847e-01	-3.061920e-01	1.091926e-02	1.360649e-01	2.976848e-01	2.733362e-01	1.391057e-01	1.217692e-01	-1.483336e-02	-1.572884e-03	-3.314242e-02	-7.202745e-03	-2.905473e-02	3.497991e-01	-6.680893e-02	6.631836e-02	-6.560113e-02	-2.381060e-01	9.331572e-02	-3.386128e-01	-4.784453e-02	-1.291692e-01	1.350089e-01	1.130524e-01	1.134270e-01	2.037553e-01	-1.506281e-02	-1.736806e-03	-3.347905e-02	-7.590498e-03	-3.079170e-02	6.604400e-02	-7.511431e-02	-1.034798e-01	-6.533741e-03	-3.963841e-02	6.149992e-02	-4.081123e-03	9.446001e-02	-6.724309e-02	-8.290147e-02	4.604088e-02	-1.878118e-02	5.183879e-01	2.211306e-02	9.007248e-02	9.840598e-02	5.917948e-02	3.292470e-02	1.554566e-02	1.920374e-01	-3.561494e-02	1.062167e-01	2.048060e-01	6.788978e-02	-7.120327e-02	2.216363e-01	-1.669949e-01	-7.657279e-01	-7.128489e-01	2.238318e-01	5.387813e-01	1.946401e-02	-2.010020e-02	1.150336e-01	-8.160319e-02	-3.099023e-02	3.483368e-01	4.367664e-01	1.107226e-01	4.716033e-02	1.225249e-01	7.328272e-02	-5.546636e-02	1.481141e-01	7.999295e-02	-8.888234e-01	-1.186026e+00	3.880959e-01	-1.134018e-01	-2.111074e-02	-2.472412e-03	5.049340e-02	8.846135e-02	-4.735241e-02	-5.789247e-02	1.214202e-01	-2.413765e-01	-2.152402e-01	4.644237e-02	2.212850e-01	-7.685676e-02	2.655843e-01	-1.665178e-01	1.995214e-01	4.349439e-01	-3.611715e-01	3.355281e-01	2.525975e-02	-1.788332e-02	1.675562e-01	1.992802e-02	-1.978017e-01	2.301202e-01	-4.589800e-02	1.896979e-01	1.318506e-01	6.586489e-02	-1.166681e-02	-7.538908e-01	-5.695538e-01	1.036726e-01	-1.651104e-02	3.551955e-01	1.350854e-01	4.033006e-01	1.861229e-01	-2.729898e-02	-9.021149e-02	-1.839432e-02	3.354211e-02	4.312763e-02	1.688231e-01	1.026133e-01	2.135042e-01	-2.101072e-01	-4.650564e-02	-5.923963e-01	-7.017070e-01	3.736926e-01	3.389776e-01	1.717731e-01	1.581039e-01	-2.141993e-01	-2.277487e-02	-3.050352e-03	-4.932499e-02	-1.237597e-02	3.778071e-02	-2.055357e-02	-2.930812e-01	9.341310e-02	1.754222e-01	7.490471e-02	-1.949004e-01	8.543483e-02	1.592657e-01	5.550441e-02	1.096480e-01	2.599147e-01	-1.384623e-01
2.353590e-02	8.124724e-02	4.844987e-01	1.486106e-01	3.646736e-01	2.445212e-01	-7.433381e-02	-1.756636e-01	5.576961e-02	1.109093e-01	-1.052676e-01	3.797754e-02	1.511955e-02	-1.284590e-01	-3.429980e-01	-9.480318e-03	-1.207231e-01	-7.733998e-02	6.183799e-02	7.977495e-02	1.772818e-01	8.170702e-02	1.858399e-01	1.184489e-01	-1.666453e-01	1.152940e-01	-6.709131e-03	-2.341845e-02	1.221843e-01	1.732431e-02	3.867655e-02	-1.735977e-02	-1.208747e-01	-1.988436e-01	-9.526903e-02	-4.901176e-02	-1.309798e-01	-1.383157e-01	-4.028243e-01	1.855959e-01	2.645409e-01	4.405127e-02	2.137033e-01	1.052889e-01	-2.114737e-01	1.190163e-01	7.587418e-02	-8.852288e-02	-4.004638e-02	-1.366372e-01	2.150240e-01	6.662705e-02	1.378982e-01	-2.046176e-01	-6.732180e-02	-1.583412e-01	1.029210e-01	-9.810255e-02	1.586269e-01	2.191713e-01	3.385541e-01	2.557902e-01	9.001073e-02	5.352011e-02	-2.364462e-02	6.587573e-02	1.703566e-01	1.860712e-01	1.082736e-01	-1.857804e-01	-1.994308e-01	-1.351965e-01	-6.324181e-02	-2.092464e-01	-2.127620e-02	-5.744673e-02	2.774415e-02	3.624932e-02	1.293143e-01	9.596165e-02	2.541065e-01	-7.567484e-02	3.764957e-02	7.949993e-02	-2.480002e-02	-4.153339e-02	3.234061e-02	-2.343833e-01	2.522433e-01	-1.410999e-01	-1.830372e-01	1.754503e-01	-1.603129e-01	-2.155894e-01	-9.227371e-04	1.594966e-01	2.529497e-01	1.563107e-01	2.537965e-01	2.994767e-01	1.864848e-01	1.111134e-02	7.826753e-02	6.766486e-02	1.651175e-01	4.188014e-03	-3.109833e-01	-2.519659e-01	1.105000e-01	-4.765485e-03	-5.275563e-03	-4.305095e-03	-6.718829e-02	-1.343448e-01	5.275224e-01	1.289726e-01	-6.152442e-02	-2.189404e-01	9.725441e-02	1.050108e-01	-1.574687e-01	-3.479730e-02	7.164666e-02	7.967991e-02	-2.887414e-01	-3.829715e-02	3.508781e-02	2.342067e-01	2.145416e-01	-2.320778e-01	-1.429666e-01	4.769169e-02	-3.621946e-02	6.003604e-01	1.611719e-01	7.727070e-02	2.255904e-01	2.341610e-02	8.947102e-02	1.692754e-01	-1.172920e-01	3.389605e-02	3.828022e-02	-2.108193e-01	-1.248294e-01	-1.796603e-01	-2.079851e-01	-8.894620e-02	-1.001079e-01	1.506935e-02	-5.098118e-02	2.130318e-01	6.061356e-01	-7.130889e-02	-1.040300e-01	1.282876e-01	-2.494494e-01	1.152372e-01	-2.046270e-01	2.447165e-02	2.546250e-01	2.820153e-02	-1.463360e-01	8.241720e-02	-1.754173e-01	1.536231e-01	6.551494e-02	-3.212203e-02	1.057619e-01	6.630524e-02	-1.637647e-01	6.053081e-01	-7.645160e-02	-1.906937e-01	7.077789e-02	-1.536562e-01	1.509436e-01	-1.835069e-01	-2.157349e-01	2.229758e-01	-1.960215e-02	-7.653223e-02	-3.790454e-01	-2.772821e-01	-5.471321e-02	2.087868e-01	1.512769e-01	2.333626e-01	2.649414e-01	-2.153875e-01	5.382975e-01	-1.183704e-01	-2.088797e-01	-2.390472e-01	-5.001772e-02	-7.937395e-03	4.263741e-02	7.751283e-02	-1.138122e-01	-4.401317e-02	-1.487011e-01	1.616574e-01	-1.115895e-01	1.501815e-01	9.795261e-02	-1.717649e-01	1.531332e-01	3.690010e-01	5.396066e-02	3.347653e-01	-2.222858e-01	4.539252e-02	-1.260841e-01	-8.715885e-02	2.248440e-02	-2.347420e-01	-4.760043e-01	2.300412e-01	-1.145838e-01	-1.374698e-02	1.194270e-01	-1.601617e-01	1.615223e-01	2.220583e-02	-1.033869e-01	1.305897e-01	1.831891e-01	7.774161e-02	5.280038e-01	-8.225911e-02	-3.001061e-01	-1.054137e-01	-3.087060e-01	2.824900e-01	-4.307908e-02	-1.024940e-01	-1.665857e-01	8.005824e-02	-1.201565e-01	-1.714371e-01	-1.410688e-01	1.384483e-01	2.441437e-01	1.706708e-01	1.888650e-01	1.506757e-01	4.546213e-02	1.735480e-01	-2.892130e-01	-1.474531e-01	-7.201659e-02	-1.878172e-01	-1.572085e-01	-1.727009e-01	1.871762e-01	-8.145358e-02	1.194505e-01	-1.186071e-02	-8.313434e-03	2.028983e-01	9.874272e-02	9.392759e-02	-1.471606e-01	-3.014097e-01	-3.161228e-01	1.106451e-01	2.144726e-01	-1.925151e-01	3.986949e-02	-7.226398e-02	-8.357678e-02	-3.281295e-02	2.006057e-01	2.347211e-01	1.576440e-02	1.385068e-01	3.167310e-01	1.953181e-02	4.281185e-01	2.157143e-01	1.053282e-01	-2.272928e-01	-3.267862e-01	-2.341089e-01	2.591770e-01	6.517550e-01	-4.442938e-02	-2.441521e-01	3.002297e-01	-1.290412e-01	-5.045563e-02	2.517865e-02	-3.133850e-02	-3.944537e-02	-1.584331e-01	-3.409715e-01	2.032738e-01	-2.427406e-01	-7.645428e-02	-1.279786e-01	1.436187e-01	2.889036e-01	3.726851e-01	-2.099139e-01	1.577038e-01	-1.997186e-01	-2.089628e-01	-1.952688e-01	-1.240222e-01	-2.106804e-01	-2.661366e-01	-1.148576e-01	-1.480508e-01	-8.396545e-02	2.347703e-01	4.323401e-01	-3.258699e-02	-4.123356e-01	-4.119813e-01	3.315786e-01	1.587984e-01	1.588190e-01	-1.043157e-01	3.533736e-02	-1.873556e-01	-2.369523e-01	-1.904960e-01	-3.280838e-01	-3.490317e-01	-2.014635e-01	-2.157573e-01	-1.226169e-01	-2.766767e-01	1.787660e-01	3.258369e-01	3.214928e-02	-6.560977e-01	-5.532666e-01	2.552640e-01	4.081098e-02	3.650251e-02	-9.187058e-02	6.525101e-01	-1.483997e-01	-5.946115e-02	-1.133095e-01	-1.723127e-01	1.985880e-01	-1.362038e-01	-1.403344e-01	-2.125133e-01	-5.383497e-02	2.058697e-01	1.638907e-01	-2.809381e-01	7.576160e-02	2.981250e-02	5.960697e-02	-7.204942e-05	9.738290e-02	-2.175097e-01
3.198288e+00	2.832957e-02	1.029781e-02	1.020703e-02	-6.511312e-02	1.610482e-01	4.587254e-01	-1.033086e+00	-2.220683e-01	-1.031795e-01	-3.876047e-01	-1.525574e-01	-1.737633e-01	-1.893919e-01	-1.798407e-01	-2.249832e-01	-2.258702e-01	-6.014992e-01	-1.106401e-01	8.235621e-02	1.591201e-01	9.920049e-01	9.983872e-02	2.559099e-01	-2.835083e-01	6.707613e-01	4.602015e-02	2.203749e-02	-1.231491e-01	-2.008471e-01	-1.042588e-01	-1.174007e-01	-3.691112e-02	-1.197933e-01	-1.552813e-01	-4.556354e-01	-5.034756e-01	-7.947746e-02	-3.879901e-01	9.189519e-01	5.144014e-01	7.534069e-02	2.814634e-01	3.277292e-01	-1.143975e-01	-4.466565e-01	5.234198e-04	-5.554423e-02	-1.412521e-01	-4.766091e-02	-5.439201e-02	-5.768280e-02	-5.353489e-02	-7.002022e-02	-3.599214e-01	-2.856785e-01	-3.898859e-02	1.396505e-01	3.889869e-01	1.078328e-01	2.559248e-01	8.020641e-01	6.283941e-01	-1.450005e-01	-5.367911e-01	-2.040665e-01	-6.998017e-02	-1.713188e-01	-6.010936e-02	-6.794659e-02	-7.212413e-02	-6.819404e-02	-8.852518e-02	-4.172280e-01	-3.295159e-01	-4.917225e-02	-7.346025e-02	9.820021e-02	3.322273e-01	6.296990e-01	8.951739e-01	8.497549e-01	-2.234722e-01	-5.822258e-01	4.124639e-01	-1.328487e-01	-1.468489e-01	-1.135377e-01	-1.281434e-01	-1.350613e-01	-1.241113e-01	-1.582286e-01	-6.394562e-01	-5.431661e-01	-9.533614e-02	2.651031e-01	1.100451e+00	3.824032e-01	8.501869e-02	5.441438e-02	-8.554297e-02	-2.720228e-01	-4.411098e-01	-1.573486e-01	-1.787356e-02	-2.550173e-01	-9.394126e-02	-1.069584e-01	-1.098254e-01	-1.041957e-01	-1.331369e-01	1.653681e-02	-1.633132e-01	-7.767185e-02	-5.059740e-01	5.961815e-01	4.377974e-01	-1.137360e-02	3.018714e-01	9.154238e-02	-4.846086e-02	-2.753362e-01	-1.039635e-01	-9.639687e-02	-2.590305e-01	-3.145790e-03	-1.039270e-01	-1.064359e-01	-8.807867e-03	-1.279783e-01	1.799368e-01	-4.492465e-03	-9.325068e-02	1.847537e-02	1.640899e-01	2.639524e-01	6.356133e-01	4.522099e-01	8.097518e-01	1.228284e-01	-1.156382e-01	2.005650e-01	-1.124215e-02	-5.249875e-02	-1.522780e-01	-1.725462e-01	-1.864688e-01	-1.761352e-01	-2.189892e-01	-7.385167e-01	-6.854799e-01	-1.246505e-01	7.574710e-01	-8.357701e-02	-3.754752e-01	-3.676384e-01	-5.036473e-01	2.106564e-01	4.281089e-01	2.378885e-01	6.916309e-01	5.860593e-01	1.716965e-01	-7.279476e-02	-1.802596e-01	-1.150485e-01	-1.044067e-01	-2.305771e-01	-4.524451e-01	-2.950807e-01	-1.287190e-01	1.284179e-01	1.522984e-01	-4.527965e-02	2.837515e-01	1.951882e-02	2.100494e-01	-7.598954e-01	1.306698e-01	2.270705e-01	-1.353546e-02	-1.780790e-01	-8.917479e-02	-1.152834e-02	-2.366793e-02	-2.661130e-02	-1.442834e-01	2.286007e-01	-1.410259e-01	-6.724886e-02	3.722790e-01	-5.931782e-01	2.664885e-01	-5.560726e-01	-2.635058e-01	-1.711141e-01	-4.957026e-01	3.796375e-01	2.211448e-01	1.591725e-01	3.093143e-01	8.555627e-02	-1.087112e-01	5.549500e-02	-1.271949e-01	1.486939e-02	4.383707e-01	6.719130e-02	-7.424298e-02	-7.544583e-03	-4.477892e-01	-3.882538e-01	-9.596638e-01	-6.985350e-01	-3.867127e-01	3.537109e-01	5.397560e-01	2.191132e-01	6.833911e-02	2.939356e-01	-9.932063e-03	2.391384e-01	1.388287e-01	4.806377e-02	1.135764e-02	5.203719e-01	6.127948e-01	-8.280102e-02	-7.232854e-02	2.874931e-01	1.680363e-01	-2.293823e-01	-2.343012e-01	-2.690177e-01	-1.259418e-01	8.320482e-01	-1.064459e-01	-7.867122e-03	1.835836e-01	8.304342e-02	-1.077762e-01	-1.084093e-01	-9.774732e-02	-1.267755e-01	-3.743213e-01	2.980411e-01	-9.129388e-03	-1.432786e-01	-1.588117e+00	-1.003479e+00	-9.237204e-01	-1.387649e+00	-1.353139e+00	-4.018567e-01	8.133142e-01	-4.246549e-02	5.145612e-01	4.199841e-01	4.969810e-01	4.998101e-01	7.985500e-02	-2.712210e-01	-2.875679e-01	1.373393e+00	2.497977e+00	7.924512e-01	-7.842288e-01	-3.817304e-01	-8.144434e-01	-5.874045e-01	-9.167234e-01	-7.104426e-01	2.846279e-01	8.438727e-01	-4.318305e-01	-4.501148e-01	4.461852e-01	2.143853e-02	1.315718e-01	6.396456e-03	-2.503339e-01	-4.019397e-01	7.139743e-01	2.438673e+00	1.358175e+00	5.857988e-01	4.257665e-01	7.878914e-02	-9.898680e-01	-8.026850e-01	-6.957683e-01	6.814184e-01	5.582166e-01	-2.361016e-01	-1.808670e-01	-2.875928e-01	1.842266e-02	-9.288257e-02	-4.582110e-02	-9.504501e-03	-2.095184e-01	1.554443e+00	-2.802604e-01	-9.025488e-02	-1.073034e+00	-7.785659e-01	-7.561598e-01	-7.252686e-01	-6.299123e-01	-6.424436e-01	5.504049e-01	1.130216e+00	-1.903505e-01	-3.772914e-01	3.231183e-01	1.402625e-01	1.013305e-01	5.257858e-01	1.006686e+00	1.095211e+00	2.856294e-01	-2.049500e-01	-3.757900e-01	-1.009129e+00	-8.077887e-01	-6.918963e-01	-6.984263e-01	-7.749291e-01	-4.521119e-01	1.755656e-01	1.315032e+00	-7.361860e-03	5.455510e-01	4.446163e-01	2.536212e-01	6.821808e-01	4.554696e-01	8.962821e-01	1.675580e+00	-3.825618e-01	-1.202445e+00	-4.768003e-01	2.405841e-01	3.062811e-02	5.088267e-02	-6.414995e-01	-3.285339e-01	-5.308862e-03	1.684711e+00	9.367279e-01	-1.089830e-01	-1.476570e-01	-2.645693e-01	-1.266320e-01	-1.429326e-01	1.759854e-02	-1.469791e-01	-1.889459e-01	-2.496892e-01	-3.775507e-01	-1.019707e-01
5.354514e-02	-1.675203e-03	-2.836773e-02	4.526401e-04	2.891016e-04	4.014891e-03	-1.102678e-02	-9.813384e-03	1.645131e-01	-4.247102e-03	-3.110801e-02	-1.614761e-02	-9.866867e-02	-1.431048e-03	8.916496e-02	-6.465325e-03	7.496467e-02	1.388860e-01	-4.780624e-02	1.085163e-01	2.717267e-03	1.667177e-04	-1.411062e-03	-1.178554e-01	2.256735e-03	-1.459962e-01	1.300424e-04	-5.488761e-03	-4.163920e-02	-6.737560e-02	-9.020065e-02	-1.395858e-01	-2.401802e-02	3.305531e-02	-5.994947e-02	3.634040e-06	9.485178e-02	1.141355e-03	2.986307e-02	-1.308387e-04	-7.388537e-05	-9.947953e-05	9.590594e-03	-1.744781e-04	2.275206e-03	-8.555716e-03	-3.289720e-04	-5.864271e-03	-1.032552e-02	-7.130786e-02	-8.547299e-02	-4.717384e-03	-1.498365e-01	-1.516930e-01	-3.780531e-03	-2.458226e-03	-2.014879e-02	1.059767e-01	2.188500e-06	-2.712840e-05	5.265666e-07	3.337299e-07	5.742995e-07	3.493189e-07	-4.871859e-04	-2.952393e-02	-9.519112e-02	-1.688658e-04	-6.021863e-02	-1.383605e-02	-4.289329e-02	-1.400870e-02	-6.889149e-05	-5.125191e-04	1.287143e-03	-1.059804e-01	7.398223e-02	1.591306e-03	5.424466e-04	7.532074e-04	-4.417550e-03	6.793091e-03	3.549814e-04	-8.328967e-02	-2.135826e-03	-1.373609e-01	-2.009637e-01	-4.702969e-04	-2.610927e-04	-3.923936e-03	-1.555214e-02	1.900284e-03	-8.275991e-04	6.304514e-03	-9.700336e-03	1.237033e-02	1.700594e-06	-1.210930e-06	1.249962e-03	-5.401711e-07	2.825594e-03	-5.283762e-04	-6.962562e-02	3.181001e-06	5.012596e-07	-8.846209e-05	-4.379718e-03	-6.416756e-02	-3.206291e-03	-1.665608e-03	-8.084421e-07	9.866455e-03	-5.844546e-04	2.783337e-04	1.136734e-02	-1.814798e-04	-5.413592e-05	-6.805141e-05	5.959902e-02	1.840607e-02	-1.682866e-02	-8.110263e-03	-3.982710e-04	-2.931899e-02	-6.985535e-03	-2.172877e-02	-1.915649e-04	-1.754769e-03	-9.414614e-03	-8.035851e-02	-2.160046e-03	-2.685001e-03	-1.757449e-02	6.332942e-02	1.340230e-03	1.420958e-02	-7.788727e-02	-2.499691e-02	1.823285e-03	8.529293e-04	9.704430e-08	-8.987761e-03	1.030828e-03	-5.685648e-03	-7.761221e-02	-1.242887e-01	-1.230344e-04	-3.195522e-04	-3.178402e-02	6.815728e-02	5.287093e-03	3.862185e-03	7.203840e-03	9.841168e-04	-1.043045e-02	-4.917275e-03	-1.650803e-01	1.679457e-03	1.959716e-03	-3.519344e-03	-5.005615e-03	8.675435e-04	1.574835e-03	7.786971e-06	6.241295e-06	-2.948722e-04	9.119371e-04	1.390846e-03	2.311942e-03	1.670101e-03	3.176282e-02	1.922066e-02	1.086950e-03	-1.892339e-06	5.445960e-04	-9.028070e-03	2.388242e-03	8.385933e-04	-2.046296e-04	1.931373e-06	6.066661e-04	-1.339582e-01	-1.097177e-01	-1.003241e-01	-1.215362e-02	-1.023531e-03	-6.974985e-02	6.053166e-02	-6.711702e-04	-3.260133e-04	4.808922e-03	2.642426e-03	2.524508e-03	-1.303781e-02	-1.653941e-05	8.874440e-04	-7.312545e-06	-1.961624e-04	2.216965e-03	1.472898e-06	-5.829021e-05	-9.920250e-03	-1.234854e-04	-3.134450e-03	-9.749157e-04	3.325989e-07	-8.758156e-05	-2.142584e-02	-4.942429e-05	6.284409e-03	1.474673e-05	-2.812442e-05	-5.754574e-06	-1.792077e-07	1.835602e-05	-9.220748e-07	-3.605564e-05	6.506163e-06	6.593269e-04	-3.584057e-04	5.161214e-07	-1.809801e-04	6.244172e-04	-9.537040e-04	2.103901e-06	-6.417543e-04	5.189573e-04	-5.018001e-03	-1.042780e-01	3.303979e-03	3.789581e-04	2.844948e-04	-9.148720e-04	3.256597e-03	-8.218420e-03	-1.815170e-04	1.616069e-03	3.035827e-03	5.526063e-07	1.690045e-07	-1.831143e-02	-2.986953e-04	-8.009952e-04	-3.693687e-03	-3.431734e-02	1.009741e-01	2.531353e-05	-1.422850e-01	-6.660398e-02	1.487957e-04	3.126991e-04	1.126805e-03	-7.926269e-03	3.087219e-02	1.120291e-02	6.817045e-05	2.222995e-03	1.444974e-01	5.825642e-02	3.115091e-03	2.972625e-02	1.907514e-02	7.575093e-02	8.949058e-03	1.218872e-02	1.042244e-04	-8.476005e-02	-1.769470e-02	2.344571e-02	1.997978e-04	3.131814e-02	-2.311576e-02	2.131366e-04	2.471806e-04	-3.074790e-04	-3.788266e-06	8.307297e-03	1.670137e-01	1.443722e-01	-1.044497e-03	-1.007178e-02	-7.620211e-04	1.841381e-02	-1.602840e-02	-8.144619e-04	1.051877e-03	5.821005e-04	3.821775e-05	1.629621e-04	-2.834614e-03	5.925493e-04	3.487382e-04	-1.260886e-03	4.260478e-03	1.901731e-02	1.666036e-04	2.039170e-04	1.062153e-04	-4.125082e-04	6.251251e-03	2.799540e-04	7.509401e-04	-3.950106e-04	3.008828e-04	-6.245068e-03	1.100467e-04	5.617431e-04	1.190577e-03	6.645619e-04	-1.600605e-03	1.250682e-03	4.217481e-05	-1.867828e-03	2.740088e-03	7.522129e-04	4.930871e-04	2.947295e-04	1.233885e-02	6.113080e-02	8.274026e-04	-8.966570e-03	-1.011506e-02	3.019401e-02	1.418436e-02	1.053109e-03	9.299358e-04	8.208372e-03	8.002979e-04	-1.669320e-03	1.364732e-03	2.578279e-02	-3.006964e-03	1.572412e-03	2.844460e-02	9.970776e-04	2.412931e-02	8.582291e-03	5.316691e-02	9.063374e-04	-2.902832e-02	-1.603984e-02	7.476711e-04	-2.559321e-04	-1.188145e-02	-9.801579e-02	5.122808e-04	-1.824182e-02	1.353314e-03	6.738737e-04	2.891904e-04	1.244375e-03	1.034279e-03	-7.698841e-03	1.087237e-02	2.166134e-04	1.330922e-01	4.528286e-03	4.394179e-04	1.308102e-02	2.110554e-02	6.533375e-04
3.581889e+00	-7.424094e-02	-1.360138e-01	4.091656e-02	-2.184158e-01	2.542411e-01	7.248441e-01	-3.672224e-02	3.591339e-01	-6.423334e-01	1.332627e-01	-9.515847e-01	-1.227494e+00	7.582937e-01	-1.311269e+00	-1.503810e+00	3.556977e-01	1.446399e-01	-4.598221e-02	2.042688e-01	1.933965e-01	4.411150e-01	1.739490e-01	1.549279e-01	2.765373e-01	-1.704653e-01	-5.143190e-01	5.884186e-01	-1.456467e+00	-1.725660e-01	6.808098e-01	-4.964929e-01	-5.321195e-01	5.987339e-01	-2.771077e-03	2.740081e-01	2.317588e-01	-3.287873e-02	4.043479e-02	3.887955e-01	-2.297163e-01	3.364711e-02	4.562577e-01	-4.977268e-01	2.582023e-01	-8.684201e-01	-7.555605e-01	7.942183e-01	-2.454566e-01	-2.527625e-01	4.073752e-01	3.535002e-01	7.387688e-02	2.987022e-01	1.506581e-01	-6.936183e-02	1.092237e+00	-2.107028e-01	5.996306e-01	4.253793e-02	-7.268474e-01	1.597238e-01	-8.258143e-01	-3.438010e-01	-4.239001e-01	-7.812622e-02	-1.218815e-01	4.674589e-02	1.830416e-01	4.842364e-02	-4.904253e-02	1.293988e-02	-4.409281e-02	1.131303e+00	6.441012e-01	6.778631e-01	1.551553e-01	-3.884796e-01	-1.038812e-01	-1.155123e+00	-8.506881e-01	-1.883821e-01	-3.910595e-01	-1.619141e-02	3.837795e-01	-2.443054e-03	7.397046e-02	-7.229895e-02	-4.166727e-02	-7.240613e-02	-3.032357e-01	1.808261e-01	-9.687306e-01	-7.463130e-01	-2.564559e-01	-4.816987e-01	-7.041138e-01	3.682307e-02	8.546816e-01	5.329619e-01	2.555946e-01	1.737706e+00	-3.281188e-01	-2.197243e-02	2.945207e-02	-3.669922e-02	-6.426219e-02	-1.014548e+00	-4.606089e-01	-6.392794e-01	-1.957239e-01	-2.160244e-01	2.104450e-01	2.445527e-01	4.419560e-01	-1.734586e-01	5.202808e-01	1.101249e+00	5.794369e-01	-4.234633e-01	-5.991339e-02	2.908400e-01	-1.062942e-01	-1.549852e-02	3.602331e-01	9.193296e-01	4.844828e-01	6.421346e-01	9.867915e-02	-1.085613e-01	-4.758753e-02	-7.048644e-01	-4.328200e-01	-7.372939e-01	-7.182007e-03	-6.631002e-02	-3.609045e-01	-3.505683e-02	-1.046672e-01	-6.090866e-02	-1.031116e-01	-4.385427e-01	1.559178e+00	1.937060e-01	6.296597e-01	5.336127e-01	-3.499095e-01	3.331308e-01	-7.497948e-01	-7.196102e-01	-1.985152e-01	-2.412897e-02	-6.473506e-02	-3.036138e-01	-2.562040e-02	-8.069444e-02	-4.537111e-02	1.104859e-02	-8.515351e-01	1.446559e-01	-7.006406e-02	6.341156e-01	3.045286e-01	6.054321e-02	6.006722e-01	2.210261e-01	-2.997576e-01	3.646479e-02	-1.484006e-01	-1.590021e-01	-2.471323e-01	-2.198310e-02	-7.098473e-02	-3.989862e-02	-7.253016e-02	-1.026269e+00	1.201321e-01	2.695237e-01	5.655215e-01	3.032713e-01	-3.785079e-01	9.179646e-01	5.063745e-01	-7.946753e-02	-2.498340e-01	2.845840e-01	-7.625399e-01	-2.325666e-01	-1.739210e-02	-4.969508e-02	-3.062656e-02	-5.246801e-02	-1.400513e+00	-1.585040e-01	-1.175771e-01	1.326078e-01	5.907542e-01	4.907885e-01	9.510271e-01	4.889221e-01	-2.543589e-01	-1.924993e-01	5.587686e-01	-6.956212e-01	-2.703536e-01	-1.876462e-02	3.958787e-02	-3.213556e-02	-5.611667e-02	-1.213116e+00	-4.611102e-01	8.748885e-02	-3.809642e-01	8.605701e-01	-3.021029e-01	1.142026e-01	2.682027e-01	-5.379302e-01	5.654890e-01	1.224935e+00	1.268602e-01	-1.946964e-01	-1.967939e-02	-3.433173e-02	-2.763989e-02	-3.860638e-02	-1.250733e+00	-5.237007e-01	-1.279846e-01	5.316962e-02	6.118058e-01	-7.143423e-01	-7.666398e-01	-1.016200e+00	2.944202e-02	2.549891e+00	2.670291e+00	-1.161577e+00	-2.374278e-01	-2.322544e-02	-3.802137e-02	-3.087581e-02	-4.198219e-02	-1.304839e+00	-1.243755e+00	-2.706983e-01	1.264912e-02	2.453230e-01	-4.127021e-01	-9.359964e-01	-1.024599e+00	2.572352e-01	2.808641e+00	3.551315e+00	-1.320098e+00	-2.992037e-01	-3.500557e-02	-1.167204e-01	2.833564e-02	5.529641e-02	-1.361809e+00	-6.325074e-01	-2.464726e-02	2.154994e-01	4.690497e-02	-5.582570e-01	1.647556e+00	1.054692e+00	1.143846e+00	-6.131967e-02	-9.471157e-01	-9.194643e-02	-5.063417e-01	-4.717759e-02	-1.458007e-01	6.276823e-03	1.796272e-01	-1.740773e+00	-6.541550e-01	-4.733832e-01	-8.615509e-02	1.002706e-01	3.818069e-01	3.303249e+00	3.448764e+00	-4.256028e-01	-7.913075e-01	-1.739679e+00	-6.200407e-01	-5.671060e-01	-5.722372e-02	-1.763911e-01	-1.093874e-01	-2.103740e-02	-1.442585e+00	-6.327306e-01	-2.578787e-01	-6.514392e-02	8.373799e-01	6.763833e-01	3.192366e+00	3.893108e+00	-9.702690e-01	-1.553081e+00	-1.404527e+00	-1.119818e+00	-4.569699e-01	-4.896355e-02	-5.507946e-02	9.778096e-02	1.097376e-01	-1.007614e+00	4.194623e-01	1.094168e-01	1.381736e-01	2.346579e-01	7.221857e-01	-2.224927e-01	-3.458454e-01	3.176970e-01	1.793890e-01	-1.699292e-01	4.886130e-02
-6.297741e-02	6.340031e-02	4.162532e-02	1.458679e-02	1.224710e-02	3.223573e-02	3.363470e-02	2.651086e-03	3.401790e-02	2.310998e-03	2.429883e-03	-2.998663e-02	4.691216e-03	2.069761e-02	-4.223501e-02	4.651344e-03	-1.003467e-01	-7.505627e-02	4.358585e-04	1.250862e-02	3.375879e-03	-4.999234e-03	3.691522e-03	3.393441e-03	8.069425e-03	2.499454e-03	1.176681e-03	2.775191e-03	1.037139e-03	4.205563e-03	1.198755e-02	6.893298e-04	-1.268839e-02	-1.509287e-01	2.089587e-03	-2.158982e-02	-5.946838e-03	1.854243e-03	2.262062e-02	2.648703e-03	1.805895e-03	1.199957e-03	2.912559e-03	1.283171e-02	2.047685e-03	7.864070e-04	1.819222e-03	3.675358e-04	7.336824e-04	-2.499429e-02	-6.348123e-02	-5.487826e-02	-1.117365e-01	7.711889e-04	-1.060608e-01	-8.350544e-02	1.172697e-03	2.467039e-02	3.457064e-03	1.989313e-03	2.493369e-03	3.414248e-03	3.423066e-02	-1.387300e-02	7.046691e-04	1.222878e-03	3.683625e-04	4.777335e-04	2.726592e-04	-6.669660e-02	-3.059391e-02	-6.053997e-02	1.451708e-03	-1.894761e-01	-9.939111e-03	1.003524e-03	1.732387e-02	8.204268e-03	8.956933e-03	9.002660e-03	8.784830e-03	5.722111e-03	4.919941e-03	2.810742e-03	-9.631839e-02	-5.760028e-02	5.846109e-02	4.194812e-03	2.341360e-03	-6.623428e-02	-4.288912e-02	-1.217443e-01	-8.195131e-03	-5.488952e-02	6.059547e-03	1.440559e-02	5.421539e-03	2.423309e-03	5.890383e-03	4.614069e-03	1.548490e-02	1.806836e-03	2.247831e-03	2.476419e-03	2.446668e-03	8.167758e-04	5.871873e-04	7.152750e-04	-2.652322e-02	-2.701595e-02	1.584991e-03	-1.236795e-02	-1.212847e-02	6.797862e-04	2.218106e-02	3.224385e-03	3.169751e-03	6.699779e-03	2.536063e-03	2.894788e-03	-2.262939e-02	1.445477e-03	1.986058e-03	7.289534e-04	7.016868e-04	-6.038797e-02	6.031005e-04	-4.037198e-02	-5.280316e-02	3.899401e-03	-4.913403e-03	-1.326975e-02	2.798999e-03	4.125202e-03	1.566814e-03	3.048526e-03	-1.413632e-01	3.648951e-03	3.675091e-02	5.247288e-03	-1.945742e-01	-1.499935e-02	-4.252974e-02	-1.190968e-02	8.938975e-04	1.376327e-03	-6.720295e-03	-5.647365e-03	-2.635010e-02	1.314759e-05	-2.323669e-03	1.991063e-01	4.806450e-03	-1.951558e-02	2.486148e-03	2.854513e-03	3.186204e-03	3.202196e-03	-4.365875e-03	2.195141e-03	2.375658e-03	-5.283252e-02	2.933339e-03	1.048469e-03	1.885930e-03	-5.942337e-03	-8.071083e-03	3.622915e-03	1.042158e-05	-4.074476e-05	6.879798e-03	6.824167e-02	3.654592e-03	-3.588973e-02	7.110018e-03	-1.334049e-01	-1.573473e-01	1.205322e-03	-7.835206e-02	6.186086e-02	6.778630e-03	5.608470e-04	1.405314e-04	-1.551102e-04	-3.328541e-02	-4.419903e-02	1.836051e-03	-4.494984e-03	-8.723493e-04	-1.838995e-02	3.226364e-02	2.171402e-03	1.650308e-03	3.823354e-03	2.657343e-03	2.538459e-03	2.950562e-03	-4.802271e-02	-1.271688e-01	-2.441532e-02	2.639391e-03	-3.333762e-03	7.339680e-04	-4.387574e-02	-9.000947e-03	-1.300853e-03	-3.458273e-03	-9.403144e-04	5.814661e-04	2.594043e-02	2.205145e-03	4.918712e-03	2.651100e-03	5.255711e-03	2.900538e-03	-8.971569e-02	1.527413e-03	-3.376571e-02	1.026872e-04	-9.998069e-02	-1.927019e-03	-7.635352e-03	-1.352497e-02	-1.454923e-02	1.356918e-03	-1.509421e-05	-1.340061e-02	-7.053004e-02	1.671037e-02	1.189525e-03	2.141236e-03	7.607061e-03	1.020250e-02	-9.125175e-02	-6.239687e-02	4.157015e-03	2.088761e-04	-4.529906e-02	-3.091997e-02	-8.195386e-02	1.043943e-03	-8.220996e-03	-1.587820e-02	1.194009e-03	8.850471e-06	2.751467e-05	-4.696655e-02	-5.082421e-02	1.300979e-02	6.011066e-03	6.267796e-03	8.722345e-03	1.042101e-02	2.557904e-03	-5.207062e-02	-6.597526e-03	5.375813e-03	4.805695e-03	-1.440381e-02	5.827536e-03	2.045929e-02	-1.556869e-02	4.120477e-03	1.016169e-03	4.415528e-02	3.828036e-03	-6.996719e-02	-1.357558e-02	9.753144e-03	2.094275e-02	9.723702e-03	2.851982e-02	7.143373e-03	5.484885e-02	2.308518e-02	1.131705e-01	4.155418e-02	1.092463e-01	1.985186e-02	-6.234074e-02	-2.035902e-02	6.298744e-02	-2.938910e-03	5.510596e-03	1.749491e-02	2.334482e-02	-3.200658e-02	4.833351e-04	9.312609e-04	-1.485341e-04	1.160114e-03	3.704692e-04	-6.189074e-04	-3.821584e-03	6.086599e-04	1.557665e-04	3.921149e-04	-1.935066e-02	-9.167436e-04	-1.185742e-02	-5.654029e-03	4.180977e-02	-1.061936e-03	1.031224e-03	1.451433e-02	-3.699511e-05	3.057054e-03	-3.369890e-03	-2.182469e-03	-7.535986e-03	1.764403e-03	1.621674e-02	1.888465e-03	1.784712e-03	2.032471e-03	-6.436393e-02	1.572352e-02	-3.298348e-02	2.911523e-01	1.523605e-02	6.195194e-02	9.324060e-03	1.009512e-02	1.214237e-02	4.249070e-03	1.607273e-03	-5.171752e-03	-3.189077e-03	-1.522050e-02	2.762844e-03	2.767097e-03	2.721510e-03	7.335164e-02	1.778019e-02	1.437889e-01	2.649189e-02	7.038007e-02	1.096517e-01	1.882624e-02	2.731118e-03	6.041888e-03	1.088663e-02	7.993940e-03	1.532615e-03	-5.579752e-03	-9.066388e-03	1.759844e-03	1.480944e-03	-2.942368e-03	1.138281e-03	1.925262e-03	-1.545809e-02	7.146709e-04	5.538400e-04	2.191575e-02	-6.383815e-04	1.477555e-02	-8.497460e-02	1.556474e-02	6.200541e-03	1.145369e-03
-3.804358e-01	0.000000e+00	0.000000e+00	0.000000e+00	7.043781e-08	-1.182500e-01	-3.190700e-02	-1.813358e-04	-4.260189e-02	-7.396010e-03	-2.231581e-02	2.047007e-02	1.012339e-01	-1.033296e-01	1.048686e-01	6.650926e-02	-5.380769e-02	5.749578e-05	0.000000e+00	3.041825e-08	0.000000e+00	0.000000e+00	-2.013868e-01	-2.504549e-02	-1.623099e-01	-2.191599e-02	1.438732e-03	-4.161088e-02	1.987294e-01	7.072032e-03	-1.531944e-05	-1.380361e-03	9.240661e-03	-5.288733e-02	7.268289e-06	0.000000e+00	0.000000e+00	0.000000e+00	0.000000e+00	-1.359581e-01	-2.432174e-02	-6.635480e-04	-9.711801e-02	-3.382007e-04	-8.045887e-02	1.104095e-01	-8.913160e-04	-4.984988e-03	-2.833923e-03	-3.076412e-03	-1.646167e-01	9.375548e-06	0.000000e+00	0.000000e+00	0.000000e+00	0.000000e+00	-1.223321e-02	-2.508821e-02	-1.430815e-02	-1.187958e-02	-1.199029e-04	-1.806320e-02	5.275351e-02	2.947685e-02	1.285007e-06	-8.147071e-04	-8.502228e-03	-1.078051e-01	-5.712377e-02	0.000000e+00	0.000000e+00	0.000000e+00	0.000000e+00	-3.379255e-01	-1.138361e-01	-4.560889e-03	-1.740939e-02	-1.132818e-03	-1.073315e-01	1.841481e-01	2.194399e-02	1.000325e-03	-2.536249e-04	-2.173809e-04	-6.766378e-02	-4.795124e-05	0.000000e+00	1.060836e-07	0.000000e+00	1.072511e-03	-5.325329e-02	-3.950857e-03	1.794151e-02	1.794522e-05	-2.155718e-02	1.880120e-07	7.011666e-02	1.594198e-02	-6.830466e-02	-8.109146e-02	2.830743e-05	-3.104203e-01	7.624323e-02	0.000000e+00	0.000000e+00	0.000000e+00	2.281369e-08	-2.615416e-03	-5.621445e-06	-2.919163e-03	-2.417200e-04	-1.927718e-04	-3.220432e-02	4.775966e-03	7.540314e-03	-4.143371e-05	-1.776386e-03	-6.237103e-02	-9.780346e-02	7.933761e-03	0.000000e+00	1.863118e-08	7.566538e-08	2.875926e-05	-1.729657e-01	-3.113821e-01	-2.366952e-02	-1.104367e-02	-8.413520e-02	-2.392457e-03	2.642947e-03	8.333172e-02	5.232992e-04	3.565386e-03	6.366807e-03	2.408321e-03	2.265637e-05	0.000000e+00	0.000000e+00	0.000000e+00	0.000000e+00	-4.290749e-03	-3.227630e-01	-2.324194e-02	-1.135225e-02	-1.267575e-01	-6.388518e-03	7.829917e-04	2.592341e-01	2.556529e-04	-3.713968e-05	1.334799e-02	-1.667320e-02	8.807864e-02	0.000000e+00	0.000000e+00	0.000000e+00	0.000000e+00	3.356791e-03	-1.075777e-02	-4.629513e-02	-1.749575e-01	-1.631281e-01	-8.722329e-04	2.234844e-03	-1.525743e-05	1.097992e-05	-4.819710e-04	1.381801e-02	6.272773e-05	-4.215745e-06	0.000000e+00	0.000000e+00	0.000000e+00	0.000000e+00	-4.652889e-03	3.977942e-05	8.673521e-06	-2.573315e-02	-6.873301e-02	2.983953e-05	-4.397333e-03	-4.773063e-04	-4.575187e-03	-3.959225e-04	3.168684e-03	1.760006e-02	2.079514e-01	3.406438e-05	0.000000e+00	0.000000e+00	0.000000e+00	1.117244e-02	-1.270022e-02	-4.885033e-02	-5.559626e-02	-8.646862e-02	-1.359940e-01	-9.774110e-02	5.431957e-02	2.639312e-06	-4.029907e-04	-1.134782e-03	3.857171e-05	9.044475e-06	0.000000e+00	0.000000e+00	0.000000e+00	0.000000e+00	3.872160e-02	5.347150e-05	-9.535899e-04	2.856634e-05	-1.826205e-01	1.128128e-02	4.004646e-03	8.824731e-03	5.286136e-07	3.958200e-04	-1.061115e-01	7.076959e-05	-2.427709e-02	0.000000e+00	2.463622e-06	3.802282e-09	1.117162e-08	-1.870883e-02	-2.175694e-02	1.269472e-03	-2.012184e-03	8.232275e-03	9.015428e-02	6.181875e-02	1.362056e-01	-3.682148e-03	-3.288840e-01	-2.162730e-01	1.397268e-01	-6.054109e-02	0.000000e+00	-3.254481e-07	2.492729e-03	-7.118156e-09	9.810335e-02	1.687087e-01	2.888217e-05	4.303411e-02	2.957778e-02	6.068369e-03	1.352590e-01	1.466603e-01	-5.661637e-04	-3.404340e-01	-5.236767e-01	6.582218e-02	1.260175e-03	0.000000e+00	1.441486e-07	0.000000e+00	3.235742e-08	3.943522e-02	3.481285e-03	-1.671580e-03	1.085011e-03	-2.504995e-02	1.340819e-03	-1.184920e-01	4.088529e-04	-1.432590e-01	2.122685e-03	1.202323e-01	-2.028419e-01	8.954184e-02	0.000000e+00	0.000000e+00	0.000000e+00	-4.493658e-04	1.062162e-01	1.460832e-01	2.229176e-03	7.154969e-02	7.395338e-02	1.004947e-02	-4.287404e-01	-4.931607e-01	5.464916e-04	3.925512e-03	2.313228e-01	1.576127e-02	-6.488021e-03	0.000000e+00	1.180570e-05	-1.423695e-06	2.272456e-05	6.188605e-02	7.046538e-02	7.009985e-02	1.434249e-02	1.425935e-02	3.253222e-02	-3.809951e-01	-5.985137e-01	1.422624e-01	2.360579e-01	1.420673e-01	1.072646e-01	6.510254e-03	1.100457e-05	6.961976e-08	0.000000e+00	0.000000e+00	4.508974e-04	-1.134006e-01	-1.804625e-01	8.434649e-04	-5.568805e-02	-2.033792e-01	4.912147e-02	1.284737e-01	-6.847254e-02	-2.967958e-03	7.333152e-02	-1.408172e-01
3.064570e-02	2.339418e-03	2.694103e-03	1.841445e-02	2.733944e-03	2.204654e-02	5.580350e-03	-2.380964e-03	4.927424e-03	1.033108e-03	2.199902e-03	-1.414379e-01	2.369676e-03	9.106517e-03	2.897792e-02	-1.525112e-02	-1.943405e-02	-5.400826e-03	-3.298254e-03	5.314884e-02	1.560286e-03	4.516938e-03	3.728785e-03	2.287393e-01	2.920168e-03	1.933762e-03	-5.734505e-02	8.531552e-04	-9.215737e-05	1.937125e-01	1.168747e-03	4.058111e-04	-2.077601e-03	-1.504379e-03	-1.020073e-02	-3.119429e-02	-5.867710e-02	-5.293830e-03	-1.144718e-02	5.140513e-03	8.010533e-02	4.710438e-03	9.543111e-03	-1.393119e-01	8.264070e-03	3.526685e-03	1.362717e-03	1.017757e-03	-3.845803e-02	1.211833e-03	4.248564e-04	-8.114518e-02	-2.374518e-02	5.610081e-04	-3.005365e-03	-3.003373e-02	6.550407e-04	-3.166763e-02	2.718144e-03	-1.234415e-01	6.139163e-02	-1.953243e-02	4.529910e-03	4.658333e-03	3.036614e-03	1.672071e-03	7.907465e-04	8.035068e-04	5.906393e-04	1.062470e-03	-1.988094e-02	-1.420882e-02	-3.587655e-02	-6.642699e-05	3.327283e-02	9.306077e-04	2.528583e-03	4.036473e-03	5.085159e-03	1.409248e-02	3.621650e-03	6.694179e-03	-1.097463e-02	3.488039e-03	3.257792e-03	1.492791e-03	-6.701588e-03	1.595437e-03	1.326683e-03	-2.760297e-02	-2.737049e-02	2.118479e-03	9.863337e-05	2.594858e-02	-4.464957e-03	2.642737e-03	-1.461808e-02	3.995214e-03	2.749524e-02	3.938095e-03	-2.401805e-02	3.491556e-03	9.628820e-04	-7.662716e-03	1.852110e-03	1.293634e-02	1.727379e-03	8.610527e-04	-3.848041e-02	-2.933854e-02	-2.378690e-03	3.836501e-05	6.343635e-02	-5.022110e-02	1.191630e-03	2.594829e-03	4.615711e-04	5.598958e-03	1.999479e-03	5.342680e-03	2.967955e-03	1.945851e-03	1.062957e-02	-1.473746e-02	2.289323e-03	-3.507498e-04	-1.056768e-01	-2.574044e-02	-5.888430e-02	8.696843e-04	4.261779e-06	-2.443688e-02	4.542746e-03	2.953483e-02	-9.326596e-03	8.270039e-04	1.042585e-03	8.833345e-04	1.015519e-03	1.980467e-03	-1.626858e-02	1.215763e-03	1.920461e-03	3.818573e-04	1.434251e-03	4.465001e-02	3.728725e-02	1.771780e-02	-2.380345e-02	-3.255547e-02	-9.934339e-05	-3.641757e-02	1.969505e-02	-3.489546e-03	6.490237e-04	8.085486e-04	1.736026e-02	1.535981e-03	2.730973e-03	-2.465146e-02	-8.976534e-02	1.786548e-03	8.887433e-04	2.015078e-03	2.372720e-03	-4.443834e-03	-2.436144e-03	3.052989e-03	3.005214e-04	1.390800e-04	9.524192e-04	1.866919e-02	2.312956e-02	3.147275e-04	3.941746e-03	1.403548e-03	8.129291e-03	3.361761e-03	2.119617e-04	1.291913e-02	8.678655e-04	7.581953e-04	-1.416985e-01	8.898987e-04	-8.989096e-02	-1.753824e-01	1.239445e-03	-2.520346e-02	-1.288966e-02	-5.735943e-02	1.805617e-02	1.496272e-03	-1.894206e-01	2.862956e-03	1.127842e-03	1.964198e-03	4.293410e-03	1.378127e-04	-9.520271e-02	5.790747e-04	-5.710326e-02	1.315391e-03	1.292186e-04	-4.413884e-03	9.689377e-02	2.161928e-03	-7.129039e-03	-1.738695e-03	7.479368e-04	7.836868e-03	1.978632e-02	5.880964e-02	-5.019914e-02	-1.393897e-01	3.726016e-03	8.399728e-04	1.860400e-03	-7.359091e-02	4.974578e-04	3.906283e-04	2.816240e-03	1.598983e-03	-3.206758e-02	3.341070e-02	-2.969800e-02	-2.760564e-03	4.963565e-06	8.747246e-04	6.298098e-04	3.439377e-03	1.841571e-03	-2.271602e-02	2.919554e-03	1.968144e-03	3.012776e-03	1.529581e-03	5.874471e-03	-8.022469e-02	9.835640e-04	1.850905e-03	8.534486e-04	-2.613577e-02	-8.513970e-02	1.081031e-03	2.959552e-05	-4.067165e-07	3.301294e-02	-7.384704e-02	3.344628e-03	4.254069e-03	4.814023e-03	4.023426e-03	-9.755203e-03	6.069706e-03	3.451269e-02	3.050876e-02	2.511964e-03	8.200996e-03	9.007862e-02	1.670106e-02	-4.687534e-02	-6.773781e-02	1.475260e-01	1.164452e-01	1.447274e-02	3.938022e-03	-5.677417e-02	3.362645e-02	7.808164e-03	-8.711205e-04	5.844525e-03	1.223464e-02	4.222421e-02	4.597693e-02	2.874647e-02	3.546463e-02	7.772956e-02	7.663245e-02	1.553790e-02	-1.423243e-01	-1.491754e-01	6.123987e-02	7.232601e-02	8.319916e-02	3.976869e-02	6.389304e-02	2.786332e-04	2.624026e-04	6.646299e-04	-5.576116e-04	-1.199443e-02	-1.277857e-03	-1.083812e-03	1.679652e-04	-7.544565e-02	2.115660e-04	7.163529e-04	-3.866794e-02	1.110889e-02	1.228712e-01	7.795156e-04	1.184801e-04	1.734970e-04	3.888520e-04	1.879658e-02	3.672057e-03	1.597453e-03	-6.258680e-04	1.536102e-03	4.103719e-02	-7.880649e-04	2.235173e-03	-1.270191e-02	2.030100e-03	2.370482e-03	-4.424310e-02	1.418880e-02	6.729351e-02	8.170117e-02	1.273284e-03	-7.956760e-03	-5.342381e-03	1.639188e-03	1.235857e-02	6.755889e-03	1.321398e-03	2.764649e-03	2.335539e-02	-9.234910e-03	-2.680472e-02	2.069792e-03	-3.890132e-03	2.970689e-03	3.952073e-03	5.779209e-03	6.828609e-03	9.983931e-02	5.788626e-02	2.330281e-03	-1.018768e-03	-1.270406e-02	1.586049e-02	2.615550e-02	-1.032454e-02	-5.354323e-03	-7.978524e-04	-1.665853e-02	1.267225e-02	-2.486928e-02	-1.957699e-02	4.563848e-04	-4.139779e-02	-4.835042e-02	3.494666e-03	4.874026e-04	1.460637e-02	5.583079e-04	7.216011e-02	1.868914e-02	1.012468e-02	9.404094e-04
-4.024342e-01	-9.391614e-05	1.022390e-08	0.000000e+00	-3.285519e-04	-1.185935e-03	2.910959e-03	-4.449563e-03	5.375752e-04	-2.384307e-03	-3.964585e-04	1.080330e-01	1.824180e-03	5.083269e-02	2.976036e-03	-2.643141e-05	7.120987e-02	4.993980e-02	-1.186991e-02	1.474435e-03	2.014018e-04	-4.007086e-06	0.000000e+00	-1.026356e-01	-9.988446e-04	1.180618e-07	-3.106707e-03	6.299402e-04	8.672495e-04	-7.123606e-03	7.721099e-04	6.313947e-04	1.601883e-02	1.165132e-02	-3.420004e-03	6.878909e-03	-1.177530e-05	-2.196990e-02	1.818723e-02	0.000000e+00	0.000000e+00	0.000000e+00	-7.745062e-05	0.000000e+00	3.115949e-03	-3.468103e-04	-2.386455e-04	-3.597767e-04	-2.706763e-04	-1.080441e-03	-6.394284e-02	1.659739e-03	-2.326061e-03	-5.466555e-04	-6.108237e-03	-6.026574e-02	-2.881030e-02	5.414850e-03	-2.185636e-05	0.000000e+00	0.000000e+00	-3.352857e-03	-1.262195e-02	-3.181297e-05	-2.933923e-03	-1.366110e-05	-9.119976e-03	-1.540421e-02	-1.801788e-04	-1.213086e-04	1.174840e-03	-6.477364e-02	-5.680000e-05	-9.859600e-04	-1.387156e-03	1.328243e-04	-3.934653e-03	-7.033540e-07	-8.012589e-04	0.000000e+00	-8.619156e-02	-2.383346e-07	-4.864422e-04	-1.743946e-02	-1.143418e-03	-6.637756e-02	-7.239165e-04	9.375549e-02	1.675259e-02	4.639315e-03	1.534470e-02	-2.230027e-05	-6.986906e-04	-1.512320e-02	-1.977897e-04	1.530499e-03	-1.197092e-04	0.000000e+00	0.000000e+00	1.361959e-05	0.000000e+00	-4.421916e-05	-5.741702e-05	1.637490e-06	6.011190e-05	-7.438332e-03	-8.926717e-02	5.307330e-05	1.343647e-02	1.033661e-02	-1.742174e-04	5.385494e-04	-1.554839e-02	-1.087266e-01	1.721831e-01	-5.048719e-03	0.000000e+00	0.000000e+00	-1.126615e-04	-2.296490e-05	0.000000e+00	-4.298113e-04	-3.304869e-04	-1.654868e-02	-6.279357e-02	-2.295111e-02	-2.999443e-04	2.875314e-02	-1.666450e-04	-1.900245e-04	-6.580939e-02	-2.308533e-02	-3.970647e-04	-6.243399e-03	-8.864660e-02	1.105517e-05	0.000000e+00	-9.245140e-02	1.139256e-02	4.987667e-05	-4.102459e-02	-3.731450e-02	3.453060e-04	-6.482998e-03	5.499533e-04	-2.673469e-03	-2.560577e-02	2.010743e-02	1.600214e-04	5.863898e-02	3.407557e-02	-1.413342e-02	5.951746e-02	-5.551632e-05	0.000000e+00	1.541507e-04	5.106475e-02	2.494450e-07	-5.420335e-02	-7.947465e-04	-2.263100e-01	-1.165602e-03	-2.077192e-03	-4.932301e-03	-8.131027e-04	2.356822e-02	2.189937e-02	-2.428025e-03	1.015265e-02	2.159828e-02	-5.963356e-03	1.387590e-02	-1.359853e-05	4.061271e-02	0.000000e+00	-2.639590e-05	0.000000e+00	-1.722712e-05	-1.878629e-04	7.739163e-07	-9.760949e-02	-5.325876e-05	-1.364110e-01	-1.851461e-02	7.691834e-03	4.334371e-03	-2.004383e-02	-4.611388e-04	2.882848e-02	-2.591161e-03	3.228721e-04	-3.904508e-04	0.000000e+00	0.000000e+00	-6.698567e-05	-2.169606e-03	-2.681363e-02	1.207500e-06	5.808948e-07	-7.297584e-02	-4.670163e-03	-8.435513e-02	-6.615263e-05	7.901866e-03	5.642735e-03	-4.512501e-07	1.622616e-03	6.348496e-03	-7.301871e-06	1.653704e-03	-7.541584e-07	0.000000e+00	0.000000e+00	-1.350079e-05	0.000000e+00	0.000000e+00	6.275739e-03	-4.373151e-02	-1.177252e-01	-5.487464e-05	-5.035460e-02	-9.365349e-02	-9.935699e-06	5.589511e-04	-1.636771e-05	-5.492760e-04	3.822770e-03	-8.109960e-07	1.498768e-01	-8.478894e-06	0.000000e+00	0.000000e+00	-2.982432e-02	0.000000e+00	-1.488445e-05	-3.841057e-06	6.494158e-04	-2.434116e-02	-1.484804e-02	-5.463331e-05	-3.977344e-02	3.183024e-03	6.677470e-02	2.997395e-07	4.293515e-04	-2.068389e-02	-8.992493e-02	6.422364e-03	8.303428e-03	-1.387535e-03	0.000000e+00	-5.842779e-05	-4.213947e-06	-4.017758e-05	3.879680e-03	-1.497292e-01	9.505846e-03	9.086256e-04	-9.519376e-04	1.490124e-03	2.369187e-02	1.537268e-01	7.190849e-04	-1.150152e-01	-7.766065e-02	3.833404e-02	-7.217525e-02	-8.144009e-03	-6.166134e-05	0.000000e+00	1.122853e-04	-5.462537e-02	-3.525452e-04	1.963510e-03	2.192642e-02	1.789910e-04	4.423396e-02	-1.894494e-03	1.100132e-05	7.300535e-02	9.707129e-02	1.120939e-02	-1.016084e-01	-8.306794e-02	-7.300710e-05	2.006575e-02	6.729916e-05	-3.324003e-04	3.802282e-09	-9.098456e-04	2.061635e-03	1.754562e-05	-1.419174e-03	3.494364e-04	-1.567987e-02	-3.392205e-04	2.160388e-04	2.643069e-04	9.240575e-04	5.743499e-03	-4.168379e-03	3.943127e-03	1.221278e-01	-2.613043e-02	5.863115e-03	2.799783e-02	8.264225e-03	3.289320e-05	3.333834e-03	2.422640e-03	2.162475e-04	3.153909e-03	2.731768e-02	1.642871e-02	3.591255e-04	4.383868e-02	7.322326e-03	-9.665034e-02	-8.913191e-02	-1.072978e-02	2.881793e-02	1.849013e-01	7.905825e-03	-1.138681e-02	4.474709e-03	1.217189e-02	1.002458e-04	3.158475e-02	4.043508e-02	2.057699e-02	5.544766e-03	-2.184321e-03	1.188098e-02	5.062177e-02	-7.365198e-04	5.196400e-04	-1.025185e-01	-1.634109e-01	8.270455e-02	1.067225e-01	1.373311e-01	2.544431e-03	-4.390058e-03	6.515830e-05	-5.338826e-06	0.000000e+00	1.180050e-04	-3.650794e-02	-3.445890e-03	2.438000e-02	2.292853e-03	-2.488157e-03	-1.876595e-02	-3.591155e-02	3.812035e-04	6.327915e-03	2.193201e-02	-2.970748e-03	5.564681e-03	1.580555e-02	1.199351e-04
-4.888237e-02	2.684964e-01	1.616418e-01	1.829306e-01	1.945950e-01	2.170288e-02	-2.985374e-01	5.136597e-02	-9.205764e-02	3.463644e-02	-2.901133e-01	-5.859606e-01	-3.361984e-01	-1.553796e-01	-3.640867e-02	1.912088e-02	3.914238e-02	1.103417e-01	-5.395028e-02	-7.332450e-02	-2.042601e-02	2.240801e-01	1.818316e-01	1.108805e-01	-2.742586e-01	1.464016e-01	-6.804258e-02	-6.747293e-02	-2.285975e-01	-1.091378e-02	4.195666e-02	-1.994762e-01	-4.042805e-01	-2.120237e-01	-2.532652e-02	-1.562826e-01	-1.780048e-01	-3.378454e-01	2.151851e-01	7.198184e-02	3.209621e-01	1.376432e-01	-2.363441e-01	1.911083e-01	-2.231408e-01	2.306346e-01	1.606037e-01	-1.352244e-01	-5.255471e-02	-1.256243e-01	-2.081186e-01	-2.440651e-01	-4.628544e-01	-1.046522e-01	-4.444286e-02	-2.766611e-02	2.200543e-01	1.382635e-01	1.668054e-01	-1.324532e-01	3.977356e-02	2.004766e-01	8.961083e-02	-1.245724e-01	1.396239e-01	-1.779970e-04	1.098081e-01	-1.357119e-01	-2.342782e-01	-1.051555e-01	-1.965688e-02	-7.588409e-02	-8.296677e-02	-1.686240e-01	-6.188815e-02	9.224557e-02	-6.146841e-03	1.187498e-01	1.808053e-01	3.893640e-01	8.807094e-02	-1.547052e-02	-1.338473e-01	-4.387648e-02	1.687571e-02	-3.104217e-01	-1.639080e-01	5.154711e-02	-1.502638e-01	-2.887871e-01	-3.084750e-02	-2.616528e-01	-2.152700e-01	-1.558836e-01	-1.530452e-01	1.056164e-01	8.451113e-02	3.433195e-02	4.010288e-01	3.781112e-01	-6.951671e-02	-2.096106e-01	-1.606515e-01	-1.409845e-01	-3.520566e-01	-6.830334e-02	-9.293027e-02	-1.003762e-01	-1.308317e-01	-5.088338e-02	9.067112e-02	1.748067e-01	-9.234168e-02	-1.788271e-01	8.194070e-02	1.586442e-01	-2.857978e-01	-1.459201e-01	-1.782295e-02	-1.176154e-02	-1.079920e-01	-2.338342e-01	-4.392193e-01	6.757547e-02	1.505149e-01	3.004885e-02	-9.093095e-02	1.383115e-01	1.289044e-01	4.519084e-02	2.130892e-02	2.570421e-01	8.162574e-02	1.091917e-03	1.559583e-01	1.519257e-01	1.262746e-01	-6.469909e-03	-1.000987e-01	-8.210579e-03	-2.848327e-02	-5.712349e-02	7.986596e-02	-2.203630e-01	-1.194177e-01	-2.168504e-02	-1.804835e-01	-2.850968e-01	-9.303402e-02	-3.587168e-02	9.727999e-02	-1.179599e-02	-1.239986e-01	-5.609232e-02	1.039717e-01	5.807494e-02	-1.994077e-01	6.981711e-02	1.051503e-01	-9.278397e-02	1.448290e-01	3.589403e-02	1.392384e-02	-2.211332e-01	-1.080577e-01	1.702145e-02	4.471003e-02	-1.565308e-01	2.159612e-02	-1.412457e-01	3.417662e-02	4.112924e-02	-3.317627e-01	2.749557e-02	-4.710726e-02	-1.480808e-01	5.273753e-02	-2.179147e-01	-2.340295e-01	-1.022076e-02	-8.943411e-03	1.404604e-01	1.627728e-01	-9.965299e-02	6.409326e-02	2.279845e-01	-1.368812e-01	1.144527e-01	5.950624e-02	-5.527207e-02	-1.841668e-01	-3.049290e-02	-9.025020e-03	-1.729891e-01	-1.873679e-01	-2.570749e-01	-1.079995e-01	-3.735710e-03	-1.769890e-01	1.427225e-01	-7.363199e-02	2.379932e-01	5.474963e-02	1.013831e-01	1.716233e-01	1.771695e-01	4.636261e-02	2.048984e-01	4.492790e-02	-1.937168e-01	-8.401993e-02	-2.248666e-01	-1.573353e-01	-1.473214e-01	1.018277e-01	2.819773e-01	-2.591579e-03	9.432573e-02	2.807795e-01	-7.707545e-02	3.450754e-02	-1.466151e-01	4.291801e-02	2.573804e-01	-2.349488e-02	2.050857e-01	2.484006e-01	-3.810779e-01	3.298262e-03	-3.493780e-01	-2.430442e-01	-1.765188e-01	1.580676e-03	4.885790e-02	1.290165e-01	5.277904e-03	-3.361115e-02	-1.842582e-01	-1.041166e-01	-8.561688e-02	3.300926e-01	1.860174e-01	7.957035e-02	3.004969e-01	8.293662e-02	5.139876e-02	4.756879e-02	-9.106560e-02	-1.297669e-01	-2.187890e-01	-4.705882e-01	3.983323e-02	-1.466535e-02	2.948900e-01	1.883603e-01	3.351719e-01	-1.050518e-01	2.940130e-01	1.802199e-01	4.532862e-01	9.026795e-02	-2.192951e-02	-6.800929e-02	2.786645e-02	-3.508688e-02	1.983009e-01	-6.359285e-02	-1.592330e-02	-1.789417e-02	-8.213657e-02	1.541368e-01	1.200852e-01	3.243752e-01	2.941305e-01	3.406204e-01	4.485535e-02	1.552668e-01	2.987406e-01	4.337813e-01	1.374445e-01	1.135311e-01	1.861287e-01	-1.267526e-01	-6.255444e-02	2.488054e-01	-1.059965e-01	-5.824106e-02	2.234846e-02	-1.263342e-02	-4.210053e-02	1.885981e-01	-3.437806e-02	-1.920955e-01	-8.094425e-02	-3.581728e-01	2.124511e-01	1.190635e-01	-1.992288e-01	-2.049544e-01	4.065147e-03	1.093639e-01	7.278819e-02	-4.592242e-02	1.018248e-02	9.093103e-02	4.749074e-04	-1.823726e-01	-8.725433e-02	-5.079244e-02	-9.395478e-02	7.403138e-02	2.235492e-01	8.404935e-02	2.682433e-01	4.358036e-01	2.273039e-01	1.736770e-01	3.705582e-02	1.340134e-01	2.737479e-01	1.898624e-01	1.661248e-01	8.486326e-02	5.977365e-02	-7.825001e-02	3.524631e-02	-2.134499e-01	-4.722381e-02	-6.413471e-02	9.730993e-02	1.713969e-01	8.497962e-02	3.131583e-01	2.813076e-01	1.807868e-01	2.198491e-01	-1.093403e-03	5.553663e-02	2.653252e-01	1.811860e-01	1.381440e-01	-2.453418e-02	-1.648249e-01	-3.189362e-02	3.805993e-02	1.015473e-01	-1.259821e-01	1.120954e-01	1.131695e-02	1.176426e-01	-2.990923e-02	1.706715e-01	1.204649e-01	-3.284128e-02	6.979065e-02	-1.687333e-02	-3.142257e-02	1.023773e-01	7.165619e-03	-3.296564e-02	4.352258e-02
-1.280734e+00	1.036494e-02	7.894713e-02	5.289104e-03	1.514783e-02	-1.096942e-03	6.639198e-02	1.507454e-01	4.019505e-07	0.000000e+00	5.185641e-04	-5.697718e-09	0.000000e+00	3.719705e-07	1.156218e-01	7.808768e-02	-6.916101e-07	2.413941e-01	8.862984e-02	7.263865e-04	7.976749e-02	-1.792378e-01	-1.170900e-01	-5.682923e-02	-2.454092e-03	-1.396634e-02	5.007830e-02	5.674555e-07	0.000000e+00	1.871365e-06	0.000000e+00	2.661597e-08	3.802282e-09	1.151356e-02	3.291191e-02	1.863556e-02	3.155531e-02	-3.170246e-02	2.730982e-02	-6.204035e-02	-4.359503e-03	1.543971e-01	-7.856899e-03	-1.829620e-03	-8.374440e-04	1.989521e-02	0.000000e+00	0.000000e+00	-1.079971e-05	-7.355654e-09	0.000000e+00	5.703421e-08	4.216549e-05	-7.214532e-02	-8.448724e-04	-2.098381e-01	-2.654946e-04	4.155312e-03	-1.817521e-02	2.994095e-01	-6.771752e-02	-1.293896e-01	-3.757239e-02	5.829840e-03	1.693515e-02	2.670234e-03	0.000000e+00	0.000000e+00	0.000000e+00	0.000000e+00	0.000000e+00	-3.590403e-08	-2.362014e-02	6.126730e-02	-7.817459e-02	-7.469904e-05	2.856215e-03	2.206406e-03	-1.246384e-02	-2.653697e-02	-5.545263e-02	-1.837006e-01	6.594515e-02	1.356237e-01	-4.162421e-04	0.000000e+00	-3.162727e-08	0.000000e+00	7.604564e-09	0.000000e+00	1.086311e-01	-2.215935e-02	3.960973e-02	-4.518083e-02	-3.601023e-05	-4.727703e-02	-1.662381e-01	-2.346636e-02	2.143081e-04	-1.773584e-03	-1.023415e-03	1.119758e-02	1.032309e-01	1.159602e-07	0.000000e+00	1.735119e-08	3.422829e-05	0.000000e+00	0.000000e+00	8.784378e-03	3.078030e-02	-4.046257e-03	4.640559e-05	-6.111196e-05	4.446710e-02	-2.330623e-01	-2.043170e-03	-1.397086e-01	-1.025756e-01	-2.149873e-03	1.432324e-03	1.068024e-01	-1.641871e-05	0.000000e+00	-9.828940e-07	0.000000e+00	0.000000e+00	0.000000e+00	8.262842e-03	4.074821e-02	-3.335587e-03	-2.134299e-02	-1.332017e-03	-7.801101e-02	4.207406e-03	-4.344756e-02	-2.422347e-02	-8.399124e-02	-9.872377e-02	1.508725e-02	1.123864e-01	-3.824029e-02	0.000000e+00	0.000000e+00	0.000000e+00	0.000000e+00	0.000000e+00	1.014788e-01	1.749109e-01	5.963654e-04	2.550208e-01	3.020750e-06	-5.301895e-02	-5.257168e-02	-5.487306e-02	-2.007554e-02	1.150525e-03	-3.141792e-03	8.437347e-03	4.313743e-02	-1.696541e-07	0.000000e+00	-1.800459e-07	0.000000e+00	4.182509e-08	0.000000e+00	7.809959e-03	4.129900e-01	9.112108e-04	3.007638e-03	2.995853e-05	2.303906e-02	-4.112143e-03	-5.684783e-03	-1.479049e-01	-7.200904e-02	-6.471599e-04	3.418012e-03	1.111299e-02	0.000000e+00	0.000000e+00	0.000000e+00	0.000000e+00	0.000000e+00	0.000000e+00	2.032892e-03	1.932778e-02	-4.498741e-07	7.988559e-03	-4.237935e-05	3.060242e-03	-5.827967e-02	-1.070679e-01	-1.817156e-01	-9.609838e-04	-5.150973e-04	2.837570e-05	8.138180e-03	-5.685789e-08	0.000000e+00	-4.510218e-09	0.000000e+00	0.000000e+00	0.000000e+00	3.630041e-04	1.193055e-02	0.000000e+00	2.970479e-01	0.000000e+00	2.123002e-01	-7.860086e-03	-6.504071e-02	-1.007905e-03	-2.837646e-02	-6.605938e-04	-4.012159e-02	2.124021e-04	0.000000e+00	4.942965e-08	0.000000e+00	0.000000e+00	0.000000e+00	2.661597e-08	4.470028e-05	3.679656e-03	-3.738520e-02	4.283501e-02	-1.231207e-03	1.273533e-03	-9.843266e-05	8.781728e-05	-3.199519e-02	1.520626e-03	-4.486420e-04	-7.444731e-02	4.993095e-03	-7.076641e-08	0.000000e+00	0.000000e+00	0.000000e+00	0.000000e+00	1.387511e-02	3.392320e-02	9.660778e-02	8.712702e-08	-9.122382e-03	-3.513580e-03	2.119781e-01	1.206093e-01	3.664637e-02	8.874768e-02	1.154816e-01	4.747762e-02	8.972067e-03	-6.930035e-03	-2.772809e-03	0.000000e+00	-4.896598e-02	-2.607532e-02	0.000000e+00	5.704562e-09	9.384071e-02	2.618716e-01	-2.715659e-01	-9.198853e-01	-2.221488e-01	1.601980e-01	-9.747469e-03	9.746351e-02	5.918099e-02	7.365181e-02	8.793424e-02	1.015095e-02	-5.568369e-03	2.082819e-02	8.362852e-05	-6.349285e-05	-4.430033e-05	-6.979223e-07	7.332198e-02	3.067979e-01	3.619639e-01	-2.601804e-01	-9.251601e-01	-3.814755e-01	-1.350997e-02	-2.258711e-01	-5.901310e-02	1.340884e-03	3.880518e-03	4.171833e-03	2.864812e-03	2.577541e-02	-5.881725e-03	1.520913e-08	0.000000e+00	1.520913e-08	0.000000e+00	0.000000e+00	3.409661e-04	-1.302015e-01	4.740611e-03	3.509188e-01	1.012788e-01	1.733683e-01	1.482319e-02	4.227360e-03	4.622417e-02	7.350189e-03	1.734507e-02	-1.028163e-01	-2.090662e-01	1.243980e-02	1.519150e-05	2.541796e-05	5.441936e-04	4.834162e-02	-5.889273e-03	-4.058142e-01	-7.551170e-01	8.469369e-02	3.487611e-01	2.314853e-01	8.900870e-02	5.232578e-02	3.311890e-02	1.597290e-02	2.700933e-02	3.265320e-02	-4.588888e-02	-3.155648e-01	1.731983e-02	5.142294e-02	1.551229e-02	-2.060699e-09	-1.209425e-08	8.833023e-06	-6.373495e-01	-9.168164e-01	2.072116e-01	4.396405e-01	1.414339e-01	-6.188660e-02	3.761321e-03	-5.608017e-02	6.059753e-03	-5.278968e-02	3.346256e-03	-2.016395e-01	-5.985957e-02	1.868570e-03	0.000000e+00	3.597365e-04	7.604564e-09	0.000000e+00	0.000000e+00	1.653036e-01	2.280422e-01	2.577560e-02	4.533493e-02	1.669490e-03
-1.030578e+00	4.278224e-01	1.915294e-02	2.342040e-01	2.017884e-01	9.932430e-02	8.942708e-02	-1.813926e-02	1.354043e-01	-5.610110e-02	-7.282151e-02	-9.701387e-02	-8.005363e-03	-2.053105e-01	-2.825060e-01	8.453936e-02	-2.030000e-01	-1.163552e-01	1.786196e-01	-3.698639e-02	1.230932e-02	-8.967633e-02	6.001827e-02	1.359681e-01	-1.693275e-01	-8.357373e-02	-2.754907e-01	-1.441504e-02	-1.054239e-01	-2.537540e-02	1.954062e-01	8.728069e-02	9.471955e-02	9.717947e-02	1.136719e-01	4.158505e-02	1.062351e-01	-1.703964e-01	1.276052e-02	1.319930e-01	-6.757111e-02	8.970185e-02	9.855380e-02	3.400492e-02	5.464099e-02	8.576398e-02	2.445228e-03	-5.132535e-02	-6.004427e-02	9.113711e-02	-1.120869e-01	-4.928788e-02	4.134830e-02	-4.644600e-02	-8.617322e-02	-1.645632e-02	-1.321195e-01	-4.231641e-02	4.047369e-02	2.355925e-02	8.848361e-02	-4.110000e-02	2.003590e-01	3.973947e-02	-7.030061e-03	-4.206712e-02	2.249486e-02	-7.792288e-02	-4.125357e-02	-4.574067e-02	-1.392635e-02	-6.899907e-02	-7.539640e-02	-6.765171e-02	4.872970e-02	1.885340e-02	-1.641194e-02	-1.330886e-01	1.428472e-01	-6.883505e-02	-2.346221e-01	-1.403229e-01	1.510929e-02	-7.298617e-02	-4.297654e-02	6.739890e-02	2.942468e-02	-3.146229e-04	1.786975e-01	1.453974e-01	7.898523e-02	5.384944e-03	2.372074e-02	2.325625e-02	-7.727893e-02	6.071673e-02	-1.613298e-01	1.093388e-02	-1.989980e-02	-1.513551e-01	2.295714e-02	-5.977004e-02	-1.900087e-01	3.704085e-02	1.606338e-01	-5.878310e-04	-2.981369e-01	-5.086942e-02	2.873980e-01	2.671847e-01	9.553477e-03	3.128054e-02	2.045346e-02	1.057876e-01	-3.238337e-02	-4.245296e-02	-6.699193e-02	-8.440324e-02	-1.195544e-01	-1.303004e-01	-3.476475e-02	1.433065e-01	-1.661957e-01	9.460495e-02	1.298471e-02	2.030742e-01	-3.111372e-02	1.508231e-01	1.008421e-01	1.870718e-01	-3.445485e-02	-8.210864e-02	-1.284464e-01	7.596926e-03	-7.059396e-03	7.875491e-02	4.918844e-02	-2.829336e-02	-1.629259e-02	-3.201597e-02	-5.391547e-02	-1.514543e-01	-4.294411e-02	-2.130643e-01	1.411709e-01	1.408177e-01	1.820057e-01	3.000102e-02	6.876189e-02	8.820589e-02	1.098116e-01	-1.815263e-01	-4.961812e-02	-5.562921e-03	-9.508822e-02	-3.557272e-02	6.273332e-02	1.099947e-02	-1.132136e-02	-5.367988e-02	-6.834716e-02	4.792905e-02	-2.986963e-02	-3.664983e-02	1.205093e-02	2.388609e-01	7.875233e-02	1.790867e-02	-1.000023e-02	-1.502956e-02	-6.933249e-02	-5.866344e-02	-1.044420e-01	-5.527468e-02	-7.095391e-02	-3.236254e-03	1.589242e-01	-1.941374e-02	-1.705020e-02	-1.927848e-01	5.663324e-02	1.454470e-01	3.946784e-02	-1.008872e-01	4.915552e-02	4.030140e-02	-7.305932e-02	2.961816e-01	-1.124776e-02	-1.442822e-02	1.127546e-01	-8.514994e-04	-4.940323e-02	3.343755e-02	-1.529437e-01	7.869326e-02	-1.019434e-01	9.291946e-02	-9.959379e-02	-1.106831e-01	7.479781e-02	-9.182399e-02	-9.135685e-02	1.335305e-01	1.012997e-01	3.744354e-02	-1.124959e-02	-8.755499e-02	8.803399e-02	1.689372e-01	-1.069166e-02	4.051429e-02	-7.107052e-02	6.273526e-02	1.540747e-01	-1.066273e-01	-2.861214e-02	4.017742e-02	5.640607e-02	-2.306142e-02	-1.793305e-01	-2.396107e-03	-1.075545e-01	6.865536e-02	3.262531e-02	-3.218379e-02	-1.818257e-01	7.732834e-02	8.393714e-02	-1.098255e-01	-5.703338e-02	1.143864e-01	-1.637432e-03	2.343289e-01	6.572559e-02	-1.196688e-01	-1.298978e-01	3.865950e-02	-1.333466e-01	-2.076201e-01	-8.865303e-03	7.813201e-02	7.008130e-02	-8.651444e-02	4.560442e-02	8.998945e-02	6.868541e-02	-1.045989e-01	-7.388299e-02	3.566287e-02	7.028688e-02	-2.752745e-01	-8.566028e-02	-1.055580e-01	1.545087e-01	2.324398e-01	2.407779e-01	8.537542e-02	2.233231e-01	-8.636863e-02	-2.559008e-01	-3.152174e-01	-1.261292e-02	-7.039822e-02	-8.192526e-02	9.809307e-02	-9.044102e-02	1.999656e-01	2.695699e-02	-3.106203e-01	-3.075769e-02	3.668397e-02	-1.080808e-02	3.343343e-02	1.290352e-01	-8.553279e-02	1.437750e-01	1.171076e-01	2.212568e-01	4.048595e-02	-1.688785e-01	6.012088e-03	-6.952708e-02	-1.101609e-01	4.441433e-02	1.995019e-03	1.129745e-01	-7.537687e-02	-2.981262e-03	7.311882e-02	-1.331342e-01	9.574342e-02	-1.759649e-02	9.873039e-02	-8.749398e-02	-7.605141e-02	-1.253696e-01	-1.490591e-01	9.851596e-02	9.339813e-03	-1.053411e-01	2.620221e-02	1.585577e-01	1.094828e-01	-6.629796e-02	-3.975168e-01	1.276797e-01	1.468748e-01	2.068303e-01	-2.949809e-01	1.305820e-01	1.899173e-01	-3.932333e-03	-6.865197e-02	-6.278550e-02	-5.257256e-02	2.411190e-01	1.623854e-01	8.704184e-02	1.001208e-01	-1.441403e-01	-6.274587e-02	-1.241199e-01	4.293342e-02	-1.914232e-02	-1.924738e-02	-1.526662e-01	-7.406917e-02	1.877236e-01	-1.107664e-01	-1.773433e-01	6.431929e-02	4.366216e-02	1.227468e-01	2.311949e-01	-3.222905e-02	1.455331e-01	6.032873e-02	4.692639e-02	-1.504507e-01	-2.244970e-01	2.656053e-01	-6.249129e-02	-4.551058e-02	-7.667815e-02	-9.721283e-02	1.830142e-01	-1.405488e-01	1.050038e-01	2.195597e-03	-9.966646e-02	-1.699984e-01	3.725138e-03	5.009049e-02	-5.510903e-02	2.246121e-01	1.146759e-01	-6.675505e-02	1.915069e-01	2.063338e-01	-1.302686e-01
-4.334812e-01	-9.816634e-02	-3.221280e-02	-9.936791e-02	-7.640002e-02	-1.314480e-02	9.626917e-02	-2.557873e-01	-1.228416e-01	3.300031e-01	4.738863e-02	5.224003e-03	2.251066e-01	4.041707e-02	1.039152e-01	4.870332e-02	1.456814e-01	1.248500e-01	4.545672e-03	2.014938e-01	-1.743784e-01	-1.797430e-02	-5.993058e-02	-1.802064e-02	-1.172497e-01	-1.545220e-01	-7.366288e-02	1.588954e-01	-1.266598e-01	2.795228e-01	-1.320489e-02	-1.085265e-01	1.517826e-01	3.438334e-02	8.639064e-02	4.109451e-02	3.402008e-02	-1.016930e-01	1.025271e-01	-1.088226e-01	-7.025835e-03	-2.394846e-02	-1.184050e-01	-8.587773e-02	-1.234975e-02	-5.795006e-02	1.500456e-01	2.098116e-01	-8.861429e-02	1.458784e-01	-7.045932e-02	-3.133125e-02	1.405419e-03	-1.269264e-01	-9.354299e-02	1.310907e-01	5.312340e-02	9.596820e-02	-1.380158e-01	-9.665544e-03	-3.159095e-02	-1.714332e-01	-1.161306e-01	4.163966e-02	2.311008e-01	1.737272e-01	-2.105393e-02	1.519161e-01	-1.199400e-01	-9.341621e-02	-3.907443e-02	2.325747e-02	2.329691e-01	-5.496571e-02	1.264390e-02	-1.568617e-01	-1.795751e-03	-7.416288e-02	-2.329411e-02	1.789253e-02	-2.068035e-01	-2.496462e-01	8.847392e-02	-3.379554e-02	-1.177893e-01	-1.654738e-01	1.841279e-01	1.862337e-01	1.288059e-01	-2.872431e-02	1.055079e-01	6.839649e-02	7.084676e-02	3.157144e-02	-1.533266e-02	1.411312e-01	-6.289512e-02	-1.456839e-02	4.117014e-02	-1.023983e-01	8.184168e-02	4.502464e-02	1.307839e-01	-8.435572e-02	4.206340e-02	2.364783e-01	1.096310e-01	-4.218937e-01	2.789225e-02	7.690785e-02	-6.576678e-02	1.442289e-01	7.061514e-02	-3.711885e-01	-2.715472e-01	-1.898285e-01	-1.201946e-02	-4.408851e-02	8.925095e-02	-7.463091e-02	-1.551193e-01	1.933168e-01	-8.304806e-02	2.464440e-01	4.228379e-02	2.398230e-01	2.091080e-02	-3.748396e-02	1.203177e-01	-7.501824e-02	-1.128812e-02	-6.176675e-02	-5.977932e-02	1.423741e-01	-2.313822e-01	-2.946386e-02	-1.517618e-03	5.338298e-02	6.989195e-02	1.463709e-01	-2.458497e-01	-1.182633e-01	1.486765e-01	2.817944e-02	-1.273746e-01	1.803870e-01	-7.910448e-03	1.122219e-01	1.302508e-01	4.813336e-02	-4.790363e-02	-9.976577e-02	4.475827e-03	2.235473e-01	7.681828e-02	2.599495e-02	-1.640093e-01	2.303469e-05	5.108919e-02	-1.034909e-01	8.898795e-02	-1.324157e-01	2.442785e-01	-3.859027e-01	-8.895717e-02	-1.774325e-01	2.258472e-01	-6.668823e-02	1.557318e-01	9.059528e-02	5.333681e-03	-1.190947e-03	-1.937518e-02	-1.168951e-02	5.671874e-02	-8.406218e-02	-5.263309e-02	9.938221e-02	3.217098e-01	-4.153706e-02	-4.320038e-03	-1.484597e-01	1.306283e-01	-1.193357e-01	-1.926650e-02	-5.559571e-03	1.054018e-02	-8.626995e-02	-8.571756e-02	8.316260e-02	6.618516e-02	7.228742e-02	-1.054603e-02	-3.657566e-02	-6.446101e-02	4.021656e-02	-1.381050e-01	-1.133499e-01	1.009109e-01	-1.011918e-02	-8.160635e-02	1.434199e-01	1.141232e-01	-2.337516e-01	-4.423543e-02	-2.099050e-01	9.590650e-02	1.417643e-01	1.982350e-01	1.756879e-01	8.426763e-02	-1.044481e-02	-3.683960e-02	2.074635e-01	4.566988e-02	-1.326875e-01	4.643728e-02	5.928257e-02	2.028729e-01	-1.013431e-01	-2.106130e-01	-1.394511e-01	-2.380661e-01	-2.673549e-02	-9.622426e-02	-5.258854e-02	-1.080326e-01	3.935470e-01	-4.152836e-02	-1.322840e-02	-1.108276e-02	-4.015829e-02	4.305263e-02	-5.858198e-02	2.808162e-02	8.901879e-02	3.163825e-01	-2.686327e-02	-1.877140e-01	-3.086947e-02	1.048021e-01	-8.897420e-02	1.323072e-01	-1.039976e-01	6.044175e-02	-5.873329e-02	-8.591980e-02	-9.440586e-03	-3.343701e-02	3.928771e-02	5.263212e-02	6.036540e-02	3.206694e-01	-5.897198e-02	1.821055e-01	1.738114e-01	-3.350069e-02	-3.175938e-02	-2.545395e-01	1.165967e-01	1.729477e-01	1.758034e-01	-2.431923e-01	-3.925228e-01	-1.972160e-01	3.165635e-01	3.936486e-02	1.975555e-01	-1.090188e-01	-5.592313e-03	1.146218e-01	1.799815e-01	1.492676e-02	2.200960e-01	2.655109e-01	-4.055696e-02	6.840910e-04	-1.990476e-01	4.859059e-02	1.516399e-01	2.032170e-01	-5.741775e-02	-4.054173e-01	-5.761874e-01	1.925810e-01	-1.410556e-02	2.718533e-02	-2.260687e-02	1.487580e-02	4.256159e-02	1.424936e-01	1.233112e-01	7.501038e-02	-5.314888e-02	6.785375e-02	1.035267e-01	-1.617502e-01	6.010230e-02	-3.397915e-01	-1.328433e-01	-5.891118e-02	1.606591e-01	9.710876e-02	4.390638e-04	1.678383e-01	2.257118e-01	1.985866e-01	1.894325e-01	2.292041e-01	-1.421966e-01	-6.755352e-02	1.070628e-01	-9.521818e-02	3.416915e-02	-9.510998e-02	-3.505427e-02	-8.606861e-02	-4.508035e-01	-3.190163e-01	3.126220e-01	3.744707e-02	6.527669e-02	3.244960e-02	2.126910e-01	1.980330e-01	3.420051e-02	9.747832e-04	2.161439e-01	2.402020e-01	1.907070e-01	-9.874545e-03	-4.586607e-02	-4.431330e-03	-6.250628e-02	-1.564296e-02	-1.029338e-01	-3.847545e-01	-4.987360e-01	2.855341e-01	1.938484e-01	8.765511e-02	3.708708e-03	2.026496e-01	2.911368e-01	-2.388146e-02	1.543215e-02	1.698144e-01	-1.783118e-01	-5.850658e-02	3.625878e-02	-1.764695e-01	-1.302823e-01	3.460625e-02	3.250086e-02	1.006805e-01	7.727361e-03	1.979833e-02	-3.023071e-01	4.959954e-02	1.189688e-01	-9.056575e-02
-3.671884e-01	-2.227295e-02	1.042461e-03	-6.953029e-03	-5.492236e-03	-3.230093e-05	2.456922e-01	-1.452554e-02	-3.214360e-03	-3.177467e-05	1.469574e-01	7.155204e-03	9.458497e-02	2.445995e-02	1.147445e-01	5.612881e-04	4.475845e-02	3.898201e-02	2.375871e-03	5.286321e-04	-3.183448e-04	9.738901e-04	-7.064323e-02	-5.595625e-02	-2.231825e-02	8.704210e-04	2.512686e-02	-3.027275e-02	-2.809447e-06	1.069688e-03	7.766845e-04	4.587214e-04	8.916287e-05	1.183365e-02	1.816359e-03	-9.446758e-06	1.757044e-02	-1.005204e-02	9.055917e-03	-1.418977e-04	-2.708680e-02	-5.483509e-05	2.723324e-02	-2.270600e-04	-1.858327e-04	-1.268375e-04	-3.888188e-04	6.515993e-05	-6.702930e-05	-9.991296e-05	-1.745277e-02	-5.005767e-02	-6.879731e-02	-2.814189e-05	-1.835725e-03	-2.332111e-03	-9.224502e-05	6.613186e-03	-6.014619e-05	1.123540e-05	-1.017956e-01	-2.417111e-02	-2.337184e-05	1.459736e-05	-8.136186e-03	-2.432068e-05	-9.703456e-03	-1.528736e-05	-3.206149e-04	5.256163e-05	-4.140616e-02	1.732624e-03	1.080644e-05	-7.707731e-04	-1.233139e-03	-4.395693e-03	2.010259e-03	-2.030115e-02	-1.264145e-03	-1.012326e-01	-4.295758e-04	-2.792874e-03	-5.015962e-04	-1.101508e-01	-1.613239e-02	-6.046130e-03	-1.041770e-01	1.442948e-01	6.207011e-06	-3.057556e-04	-2.699583e-02	1.606192e-03	1.894745e-02	5.510799e-02	1.500362e-03	1.267296e-03	1.502619e-06	-1.891352e-05	3.268937e-07	-7.829651e-05	-1.360344e-01	-9.308937e-05	-7.021647e-02	-7.835176e-03	-7.686032e-05	2.485220e-07	-1.025387e-01	-1.596956e-02	-7.890339e-04	3.540728e-04	8.874918e-04	-8.897673e-04	2.260954e-02	8.947163e-04	1.299269e-01	-1.914427e-04	-1.414925e-04	-8.271385e-05	-3.967956e-04	-2.704888e-02	-2.529083e-04	-2.072887e-04	-1.648589e-04	-8.272283e-02	1.308781e-02	-1.193208e-01	-2.024556e-04	-4.797987e-03	-3.505557e-02	2.099970e-06	-1.404342e-05	8.434924e-03	-2.176173e-01	-1.391480e-02	-5.077509e-02	-2.189418e-01	-1.128147e-02	-1.481192e-02	7.488813e-04	5.072181e-04	-8.065703e-04	-3.031811e-03	-7.852000e-03	-5.684125e-02	-2.753714e-02	-1.128483e-04	1.105377e-01	1.158049e-01	5.807943e-04	1.379104e-02	2.678148e-02	9.307902e-04	2.451429e-02	-1.065820e-01	-1.494024e-02	2.738575e-04	-1.114134e-02	4.213133e-04	-2.585178e-02	-8.021447e-02	-1.035620e-01	-5.933882e-07	-7.635174e-05	5.783814e-03	4.577351e-04	2.571621e-02	1.715662e-03	5.754167e-04	9.104071e-03	3.135975e-02	-1.926902e-01	7.648189e-02	-4.014052e-02	-2.132840e-05	2.195506e-07	-1.164287e-01	-4.868914e-02	-5.358951e-05	-3.487283e-05	-5.310921e-02	-2.056685e-05	-9.838135e-02	-1.908429e-05	-1.346391e-01	1.112056e-01	5.422054e-03	3.906262e-05	4.451347e-03	9.257747e-03	-5.012558e-02	5.105987e-04	6.649224e-08	-9.882992e-02	-6.602514e-02	-1.638715e-05	-1.206621e-01	-8.711592e-02	-6.011929e-03	1.229415e-03	-3.904790e-05	-6.349418e-02	-7.000626e-02	-2.530980e-05	-4.780621e-04	7.199935e-02	6.023274e-04	2.757736e-03	-1.317201e-04	5.681842e-04	1.577473e-01	1.712653e-07	-2.111197e-03	-3.061761e-04	2.251439e-05	5.992654e-02	-8.181126e-02	-1.900102e-06	-3.833618e-03	-4.074605e-02	-1.201402e-01	7.891713e-07	-4.384872e-02	-5.793741e-04	1.274859e-02	-3.853124e-02	-5.340387e-04	-6.079446e-04	-7.582911e-02	1.282248e-01	-5.841632e-05	-2.361376e-06	4.625331e-08	-4.104991e-05	-7.571393e-06	-8.545031e-03	-1.534115e-02	-1.009131e-01	-4.415482e-05	-8.329380e-02	8.699450e-08	-1.099982e-01	-3.287184e-03	-7.361680e-03	-1.958175e-02	5.978995e-02	8.179612e-02	3.354415e-04	9.233588e-02	1.886641e-02	4.252728e-03	1.182689e-01	6.187250e-03	9.386725e-04	-1.469167e-02	3.023012e-03	-7.563063e-04	1.521535e-03	1.971920e-02	-6.277495e-02	1.507776e-03	-4.133866e-01	-3.221152e-01	1.617535e-03	1.256879e-01	1.766722e-01	2.428402e-03	8.879614e-02	5.193683e-05	6.903700e-04	3.352501e-02	2.060583e-03	-1.377886e-04	-3.160741e-05	9.034959e-02	1.838345e-01	2.831403e-02	1.991056e-02	9.687094e-03	-4.795223e-02	-4.250952e-01	-4.688454e-01	1.195270e-01	1.659247e-01	1.674381e-01	2.961171e-02	9.092312e-02	-1.108135e-02	5.103158e-04	1.899065e-04	-1.049291e-02	-7.920541e-02	-1.770903e-01	-2.454983e-02	2.586449e-04	-1.100785e-03	1.803222e-04	-7.494850e-04	-1.206309e-01	7.420422e-02	1.600487e-01	-2.156803e-02	3.588847e-03	4.658112e-03	-4.338372e-04	4.704854e-02	1.709334e-03	1.943721e-03	6.882837e-04	3.423681e-02	1.120676e-03	5.472898e-04	6.162630e-02	1.230169e-02	7.655820e-04	5.200442e-04	-3.830969e-04	8.623460e-04	1.682368e-01	1.738898e-01	-2.885320e-03	-2.280404e-01	-2.991818e-01	2.314918e-02	-4.765543e-02	9.227482e-03	1.901177e-03	1.351642e-03	3.617924e-03	1.083815e-02	8.450309e-02	5.313325e-03	1.775622e-02	8.055708e-03	8.811267e-04	9.284701e-04	2.050134e-02	2.525056e-01	2.243548e-01	-1.251096e-02	-2.468123e-01	-2.578569e-01	-8.191028e-04	5.869047e-02	-1.722357e-01	5.200758e-04	3.340970e-04	7.782546e-04	9.208946e-02	9.540424e-05	3.618784e-04	2.044290e-02	-2.627108e-02	-2.359134e-02	2.407667e-04	3.790191e-04	8.376758e-03	2.552899e-02	4.078619e-04	1.883772e-02	2.272012e-02	-8.821447e-02
-8.225719e-01	6.424299e-03	8.063986e-03	-1.985257e-02	3.673322e-03	1.618395e-02	-2.005200e-02	2.377338e-02	-1.707234e-06	1.140685e-08	2.280644e-06	8.950458e-03	4.182509e-08	6.618426e-07	8.015373e-02	2.502183e-01	-3.814158e-04	1.247699e-01	1.244182e-01	3.282561e-03	1.499972e-02	-2.340795e-01	-1.049009e-02	5.645159e-03	8.745394e-03	-6.867921e-02	-8.648374e-05	0.000000e+00	0.000000e+00	6.113380e-07	0.000000e+00	3.060832e-07	2.437370e-03	3.661816e-02	6.313178e-04	-6.529563e-03	1.377914e-01	1.352473e-06	-9.851809e-03	-6.383669e-02	-6.425795e-02	-4.222670e-02	-4.880969e-02	-8.931937e-02	2.012162e-02	1.516540e-02	-1.485248e-05	0.000000e+00	1.344101e-02	0.000000e+00	0.000000e+00	0.000000e+00	-1.558748e-05	9.797362e-02	-3.514847e-04	1.059525e-01	-2.891197e-05	-2.105476e-04	1.868756e-03	-1.910257e-02	-3.380865e-05	-3.729122e-01	-8.101118e-02	9.494188e-03	3.239226e-04	-8.889425e-06	0.000000e+00	3.454283e-02	0.000000e+00	0.000000e+00	6.463877e-08	7.890221e-02	1.485479e-02	1.724352e-03	-2.209422e-03	3.740545e-03	-3.426945e-06	4.729568e-03	-1.231544e-02	-1.515050e-01	-2.244551e-01	-2.526424e-01	9.816093e-03	2.709780e-02	-1.313150e-02	0.000000e+00	-1.824849e-05	0.000000e+00	0.000000e+00	0.000000e+00	6.690463e-07	1.638463e-01	4.807133e-02	1.116010e-01	-5.110110e-05	-8.200631e-05	-3.003829e-01	-6.962742e-03	2.877598e-03	1.044769e-02	2.640624e-03	7.528441e-04	1.746642e-03	4.419550e-02	0.000000e+00	-1.639105e-05	0.000000e+00	0.000000e+00	1.520913e-08	2.320533e-03	6.597950e-04	-2.192055e-04	-2.281822e-02	-3.495651e-05	7.262690e-02	-2.090568e-01	-1.011303e-01	-2.810554e-04	8.439822e-04	-1.321274e-04	-6.796099e-04	8.299197e-02	-1.607153e-05	0.000000e+00	-2.675032e-05	0.000000e+00	0.000000e+00	0.000000e+00	-3.706357e-05	-9.212179e-03	-7.995692e-04	-1.196398e-02	-5.202315e-05	5.487672e-02	5.528106e-03	-3.471703e-03	-1.837563e-01	-2.877623e-02	-1.083775e-01	2.021606e-03	1.929557e-03	0.000000e+00	0.000000e+00	0.000000e+00	1.589353e-07	0.000000e+00	0.000000e+00	7.313466e-06	8.062714e-03	1.431059e-05	1.514934e-01	4.606942e-07	4.688357e-03	6.070905e-03	-2.082939e-02	3.414935e-03	2.343833e-03	7.823735e-03	-1.184181e-01	9.709553e-03	5.704562e-09	0.000000e+00	0.000000e+00	0.000000e+00	0.000000e+00	0.000000e+00	-3.261971e-06	1.512907e-02	3.468819e-02	-4.442328e-02	3.921121e-04	9.328200e-02	-2.471079e-02	2.740847e-03	2.526745e-03	-9.480014e-02	2.243943e-03	1.162051e-02	3.064126e-02	-1.970337e-08	0.000000e+00	-7.320711e-07	0.000000e+00	0.000000e+00	0.000000e+00	0.000000e+00	-3.451533e-02	-1.642216e-04	-1.057178e-01	-1.624014e-05	1.618324e-06	-1.385877e-01	-3.037858e-03	2.351423e-03	-3.643604e-03	-9.875049e-04	3.904579e-02	1.014392e-02	9.247020e-07	0.000000e+00	0.000000e+00	0.000000e+00	0.000000e+00	0.000000e+00	0.000000e+00	0.000000e+00	-1.168582e-04	9.451534e-03	0.000000e+00	5.816845e-04	-9.964518e-02	-1.233363e-02	5.426995e-03	5.203564e-03	-4.838162e-02	-2.100432e-04	3.813484e-02	0.000000e+00	0.000000e+00	0.000000e+00	0.000000e+00	0.000000e+00	0.000000e+00	-8.740496e-06	0.000000e+00	-2.332470e-04	-5.626737e-03	0.000000e+00	2.757814e-03	4.277398e-03	-2.509700e-02	-1.072707e-02	3.696201e-03	-7.357663e-04	5.674617e-03	3.110587e-02	-9.257936e-09	0.000000e+00	0.000000e+00	0.000000e+00	0.000000e+00	0.000000e+00	0.000000e+00	-2.252158e-05	-1.055050e-04	-5.767018e-02	0.000000e+00	-4.525248e-02	1.320176e-02	7.028091e-03	4.445943e-02	9.867975e-02	-1.639475e-03	6.867854e-04	-1.549148e-02	-1.300354e-05	0.000000e+00	-2.739484e-05	0.000000e+00	0.000000e+00	0.000000e+00	-1.977098e-02	-9.344549e-02	-4.411265e-02	-2.827468e-01	0.000000e+00	9.932925e-03	1.782598e-03	1.007734e-01	2.467729e-03	4.417672e-02	-7.078009e-03	-4.005965e-04	-1.647076e-01	4.055948e-02	2.535372e-02	-1.652341e-04	0.000000e+00	-1.224921e-06	-1.580640e-05	-1.191810e-01	-1.574712e-01	-2.095420e-03	-5.058821e-01	0.000000e+00	6.690880e-04	-2.698360e-03	-1.550038e-01	5.058203e-02	1.764305e-03	2.651116e-03	4.030155e-04	2.024717e-02	-4.044961e-07	0.000000e+00	0.000000e+00	0.000000e+00	0.000000e+00	0.000000e+00	-2.459259e-06	1.203513e-06	-4.771524e-02	2.224100e-02	2.709664e-07	4.024894e-02	1.067350e-03	7.195908e-02	4.096055e-02	7.269509e-03	5.104330e-02	-8.556041e-02	-1.699565e-01	4.377981e-05	0.000000e+00	0.000000e+00	3.802282e-09	0.000000e+00	2.186825e-08	-6.857069e-02	-1.425270e-01	-2.560438e-04	-8.534109e-02	-4.587266e-05	-1.243795e-02	4.239462e-02	1.551424e-02	2.830561e-02	2.909192e-02	9.530805e-03	-1.740276e-02	-3.276990e-01	7.892998e-05	0.000000e+00	-1.243728e-06	0.000000e+00	0.000000e+00	0.000000e+00	-9.418728e-02	0.000000e+00	-1.334894e-04	-3.900857e-02	-8.210150e-02	4.888436e-02	-6.505012e-03	-2.420806e-02	1.138701e-01	-2.027303e-02	8.256495e-03	-4.534517e-02	-4.930835e-02	1.634267e-04	0.000000e+00	1.857687e-04	0.000000e+00	0.000000e+00	0.000000e+00	-2.093127e-02	-7.782472e-02	-5.018172e-06	2.155436e-03	2.330496e-03
1.012610e-01	2.211476e-02	1.351696e-02	1.169242e-02	4.208782e-03	2.512909e-02	7.029632e-02	-3.212782e-02	2.978213e-03	3.737876e-02	1.735136e-02	3.729307e-02	1.141054e-03	-1.458492e-01	9.423340e-04	1.213546e-02	1.614202e-03	2.994563e-02	2.128016e-02	9.149209e-02	4.774375e-02	6.922835e-03	4.718795e-02	3.290765e-02	1.606024e-02	2.572353e-02	9.777955e-04	1.106696e-01	1.880568e-03	1.320845e-02	-2.126541e-02	4.063466e-02	2.778237e-02	7.899836e-02	8.988977e-03	-1.005533e-01	5.429311e-02	4.356352e-02	1.280011e-02	2.054006e-02	3.771613e-03	1.428119e-04	4.875405e-04	-1.101754e-02	4.448347e-02	1.770110e-02	9.181249e-03	3.823167e-03	-3.536997e-02	6.310778e-06	2.105990e-03	2.891680e-02	8.592155e-03	1.785600e-02	-5.753391e-03	-3.202334e-02	0.000000e+00	-1.133546e-01	4.067033e-02	-1.173669e-01	5.355749e-02	-1.813249e-03	0.000000e+00	0.000000e+00	-1.596003e-05	1.113769e-02	-7.128735e-02	5.714213e-02	0.000000e+00	1.140685e-08	0.000000e+00	5.712999e-05	8.757849e-03	1.712314e-05	4.173327e-03	0.000000e+00	0.000000e+00	0.000000e+00	-3.569266e-02	3.725938e-03	-1.886863e-02	-9.010924e-03	-6.599086e-04	0.000000e+00	1.140685e-08	0.000000e+00	3.482830e-04	9.334878e-06	5.125465e-04	0.000000e+00	0.000000e+00	-5.952376e-02	-1.819673e-01	8.862484e-02	-1.172672e-01	1.654319e-01	-3.575834e-02	-3.166654e-04	-1.245755e-02	-2.185457e-01	6.536596e-02	-4.249645e-02	2.312432e-01	-2.006988e-01	-4.493728e-02	0.000000e+00	-6.758074e-02	1.454219e-02	-1.471999e-01	4.397266e-02	-4.401531e-08	-9.307836e-04	0.000000e+00	-3.716080e-02	5.857295e-03	-6.160354e-02	7.560589e-02	-4.326284e-02	-7.677182e-02	0.000000e+00	-1.469601e-01	7.240274e-02	-7.566189e-02	2.492890e-01	-4.657558e-02	-3.132571e-02	0.000000e+00	-1.483247e-07	2.893952e-02	-1.174987e-02	7.211704e-03	0.000000e+00	0.000000e+00
-6.450636e-01	-1.187081e-01	-1.268300e-01	-3.908899e-02	-1.483922e-01	-1.512160e-02	-1.215835e-01	3.488035e-02	-5.093720e-02	1.896909e-01	1.774438e-01	1.975715e-01	2.540533e-01	2.064666e-01	2.557255e-01	9.336638e-02	1.420441e-02	1.705288e-01	2.676545e-01	7.206022e-02	-2.482353e-01	-4.198146e-01	-2.406537e-01	-4.288430e-02	-2.691842e-01	8.030039e-03	8.511376e-02	-9.492399e-02	2.061922e-01	-1.173562e-01	2.387597e-01	5.326545e-02	1.099346e-01	2.953022e-01	2.076852e-01	1.509573e-02	3.458509e-01	4.509958e-01	1.096404e-01	-3.297383e-01	-5.121850e-01	-4.222848e-01	-4.342207e-01	-1.996943e-01	-8.281106e-02	3.268109e-02	-1.766836e-01	3.255221e-01	3.321024e-01	4.823519e-02	2.369566e-01	5.916506e-02	3.792416e-01	2.915676e-01	8.397352e-02	3.121476e-01	4.643241e-01	1.475247e-01	-6.263562e-02	-3.824722e-01	-2.135400e-01	-3.065263e-01	-3.459329e-01	-1.065870e-01	1.048149e-01	-8.563410e-02	-2.623695e-02	2.509043e-01	-8.258472e-02	1.150231e-01	2.913539e-01	2.336132e-01	2.137574e-01	1.675187e-01	3.528980e-01	4.831127e-01	1.680218e-01	-3.065717e-01	-3.236787e-01	-3.332298e-01	-4.245199e-01	-5.639605e-01	-4.240371e-02	-4.884641e-02	-9.013449e-02	2.050578e-01	2.938623e-01	3.726018e-01	4.674242e-01	1.023106e-01	3.505838e-01	2.078680e-01	2.333378e-01	2.936711e-01	5.804349e-01	2.495929e-01	-5.367174e-02	-3.014308e-01	-2.508842e-01	-2.826754e-01	-3.929363e-01	-1.327856e-01	2.587652e-01	-1.133603e-01	-1.884620e-01	-1.646810e-01	1.045083e-01	2.039963e-01	5.325577e-02	2.957425e-01	2.790587e-01	2.013040e-01	4.168205e-01	5.139348e-01	-1.218798e-01	-1.165067e-01	-2.346751e-01	-7.698835e-02	-1.304071e-01	-2.743723e-01	-3.323177e-01	-2.286999e-01	1.325517e-01	2.508267e-02	1.611053e-01	1.730023e-01	-7.221898e-03	-1.303446e-02	3.201106e-01	2.859716e-01	-1.669296e-01	2.865842e-01	3.072517e-01	-2.844288e-01	5.951165e-02	-3.686046e-02	1.412073e-01	-2.929144e-01	1.422984e-01	-2.704329e-02	-2.202319e-01	2.884734e-01	-6.089041e-02	-1.380247e-01	-1.577394e-01	-1.630662e-01	1.898815e-01	-2.972917e-02	1.971177e-01	-1.960218e-01	3.138388e-01	3.352916e-01	-4.501022e-02	-6.431304e-02	-2.516844e-02	-1.441382e-01	1.301665e-01	-2.098296e-02	8.913491e-02	4.201378e-01	-5.686822e-02	-6.206623e-02	-9.972441e-02	-6.815860e-02	-1.188048e-01	-7.486245e-02	1.033862e-02	1.843986e-02	-9.853677e-02	4.632682e-01	-1.555435e-01	3.154308e-02	-1.061792e-01	2.911362e-01	-2.582014e-02	2.003796e-01	-4.592062e-02	1.638019e-01	-1.965397e-01	-3.181669e-02	-3.442303e-02	-5.395458e-02	-3.633139e-02	-6.284920e-02	-3.953729e-02	-1.566632e-01	6.899199e-02	7.110790e-02	1.225899e-01	-7.439439e-02	5.497067e-02	9.758638e-02	7.027559e-02	-7.716032e-02	1.260615e-01	5.364913e-01	-1.276541e-01	4.991945e-02	-2.360599e-02	-2.509316e-02	-3.742418e-02	-2.499830e-02	-4.209681e-02	-2.746766e-02	-1.290894e-01	-2.961468e-02	-1.211995e-01	-5.573662e-03	-2.238050e-01	2.299595e-01	5.548091e-02	2.156141e-01	-1.259170e-01	-4.157833e-02	2.019629e-01	-1.824672e-03	-1.335300e-01	8.132125e-02	-1.800599e-02	-2.580210e-02	-1.734115e-02	-2.774766e-02	-1.786529e-02	-3.146790e-01	2.887698e-01	9.836518e-02	-1.543839e-01	-3.009599e-01	7.465583e-02	2.689253e-03	3.751285e-01	2.724903e-01	2.811498e-01	-9.768873e-02	2.533592e-02	-1.001265e-01	-1.236075e-02	-1.310343e-02	-2.105005e-02	-1.422665e-02	-2.289475e-02	-1.294861e-02	-2.012542e-01	-2.350100e-01	1.316955e-02	-6.556928e-02	-2.684706e-01	8.471072e-02	3.395198e-01	4.515189e-01	2.464489e-01	3.054726e-01	2.147731e-01	-2.382583e-01	-3.353236e-03	9.917547e-02	-1.555529e-01	4.591098e-02	-1.917685e-01	-2.693959e-01	-1.338751e-01	-4.875333e-01	-6.788260e-01	2.638386e-01	2.395758e-01	-7.824607e-02	3.091019e-03	4.419694e-01	2.293920e-01	5.200056e-01	1.311830e-01	2.213329e-01	4.168779e-01	-3.222445e-01	-1.845306e-02	-1.504760e-01	-2.257455e-01	-6.179028e-02	-3.039865e-01	-2.197759e-01	-5.924579e-01	-6.328402e-01	3.331060e-01	4.401392e-01	1.717396e-01	-3.587729e-02	-1.034557e-02	1.998634e-01	2.270169e-01	2.302265e-01	8.339836e-02	1.100759e-01	-2.161305e-01	1.219858e-02	8.383842e-03	-2.552792e-02	-7.793682e-02	-3.756341e-02	-9.281730e-02	3.752149e-02	1.882042e-01	-1.197119e-01	7.187423e-02	-4.395892e-01	1.526943e-01	3.819119e-01	3.942029e-01	5.096826e-01	2.925730e-01	3.035403e-01	4.230389e-01	5.120306e-01	1.123944e-01	-8.349030e-02	-1.241957e-01	-2.217140e-01	-7.443879e-02	-1.898245e-01	3.125625e-01	4.647332e-02	-3.660850e-01	-9.417788e-01	-9.186031e-01	-9.757104e-02	7.672297e-02	2.420869e-01	4.385352e-01	5.592007e-01	4.761420e-01	1.744950e-01	4.218581e-01	-3.282145e-02	-3.981447e-02	-6.070498e-02	-1.032599e-01	-6.425002e-02	-1.409028e-01	-2.179578e-01	-6.457787e-02	-3.121395e-01	-8.086110e-01	-4.417592e-01	-1.239268e-01	1.741519e-02	6.033525e-02	-7.560773e-02	5.087763e-02	-8.380393e-02	1.198216e-01	6.072467e-02	8.690095e-02	-1.300495e-02	-2.040568e-02	-1.388578e-02	-2.463471e-02	-1.500141e-02	1.180394e-01	-1.384017e-01	1.888043e-02	1.378511e-01	-1.494038e-01
-1.250612e+00	1.498605e-01	1.462894e-01	1.724840e-01	1.470521e-01	8.033284e-02	6.494609e-02	1.909397e-01	1.472837e-03	-2.513419e-02	4.140794e-02	2.625545e-02	3.961660e-02	-1.713800e-01	2.521899e-02	-3.740973e-02	8.021128e-02	8.231515e-02	3.569340e-02	6.292443e-02	2.302915e-03	-1.758348e-01	-1.892641e-01	1.282098e-03	5.917822e-02	-2.195206e-01	-1.763468e-01	2.030660e-03	2.123836e-03	-9.055842e-02	5.606473e-04	-5.065276e-02	2.097157e-01	-2.021946e-02	-1.613743e-01	9.761587e-03	1.375064e-02	2.323982e-03	5.399886e-02	-5.357751e-01	8.321136e-05	-6.088256e-03	2.812285e-04	1.795466e-03	-7.676925e-02	-1.282506e-01	3.358010e-03	1.156603e-03	2.990267e-03	6.689696e-04	-2.540792e-02	1.691603e-02	6.684504e-02	-2.127214e-01	8.316495e-03	5.346396e-03	-6.724931e-02	4.392974e-02	-1.888971e-03	-7.621925e-02	-3.492596e-02	-1.509848e-01	-1.157279e-01	9.470554e-04	-4.630600e-02	-5.901344e-02	1.169594e-01	-8.454492e-03	2.153272e-01	1.990577e-03	1.832403e-02	1.809737e-02	1.685890e-01	9.045591e-03	9.254358e-03	7.334422e-03	3.394606e-02	-1.878901e-01	-1.109873e-01	-2.659343e-01	-3.217461e-01	-4.870635e-01	-1.703283e-02	-8.897646e-02	-9.421023e-02	1.679950e-02	5.612426e-04	6.498316e-04	7.724493e-04	1.800874e-01	6.621674e-02	1.531736e-01	8.933393e-03	1.367940e-02	1.328349e-02	2.112634e-02	6.748810e-02	-1.017649e-02	-2.615226e-01	-1.836376e-01	-1.968949e-01	-8.180045e-02	5.422185e-04	-3.171293e-02	-1.067210e-01	6.793013e-04	-7.367061e-03	1.298069e-03	1.132396e-01	2.503712e-02	2.756092e-01	8.259347e-03	1.257551e-02	3.622148e-03	9.736620e-03	-1.515119e-01	6.779394e-04	4.694062e-02	7.525707e-04	1.791923e-03	2.743005e-01	6.984617e-02	8.581982e-04	1.277640e-03	2.258315e-03	-7.115931e-02	9.493821e-04	1.427941e-02	2.426546e-02	-3.488719e-02	-9.454930e-02	1.384449e-02	-7.041789e-02	2.470140e-01	5.149033e-02	2.920181e-03	1.368348e-02	1.804155e-03	1.426409e-01	1.785293e-04	5.883687e-04	2.677113e-03	-1.180906e-01	-5.526738e-02	8.748152e-04	-4.306044e-03	-1.029860e-01	-1.744060e-03	-2.469664e-02	-1.567817e-05	-8.852305e-02	-8.492714e-02	7.597321e-03	9.220251e-04	5.128024e-04	6.223350e-05	1.519067e-04	-6.421260e-02	1.195402e-03	0.000000e+00	2.653465e-05	-1.539028e-02	7.582386e-06	6.834828e-04	3.564207e-04	-1.744080e-02	6.628250e-02	2.081328e-05	3.334806e-03	7.709607e-03	-4.402278e-02	4.477266e-03	1.506041e-04	-8.320156e-06	3.982260e-04	2.839868e-04	1.311685e-04	4.231473e-06	4.830945e-02	-3.951248e-06	1.111518e-05	-1.151991e-08	0.000000e+00	2.677882e-09	-7.884162e-02	3.977111e-02	9.849414e-05	2.399866e-04	1.982825e-03	1.200033e-04	2.955687e-03	5.577269e-06	4.478784e-06	-3.974424e-04	-8.510330e-07	5.128144e-06	6.812600e-07	3.802282e-09	5.780167e-06	-1.511765e-03	0.000000e+00	3.223801e-04	0.000000e+00	-4.310844e-04	4.144678e-03	-2.122889e-07	-4.825855e-03	1.078597e-04	-1.171603e-03	1.066420e-04	-3.148081e-03	1.655392e-07	9.450887e-07	-5.690826e-07	-2.250287e-03	4.384878e-06	0.000000e+00	9.667971e-07	2.121726e-07	0.000000e+00	0.000000e+00	0.000000e+00	-7.425894e-03	-3.005733e-03	-6.302246e-08	-2.742383e-05	-1.002031e-02	-9.383996e-08	1.463993e-03	-1.880217e-08	0.000000e+00	5.468458e-05	0.000000e+00	-1.955846e-06	0.000000e+00	0.000000e+00	2.476383e-06	-3.679424e-08	7.604564e-09	1.901141e-08	0.000000e+00	4.337191e-06	-9.927085e-04	0.000000e+00	-7.406708e-04	-2.868221e-02	0.000000e+00	8.043905e-02	1.518594e-01	4.289645e-05	1.668812e-02	7.015092e-02	1.551326e-01	1.516580e-01	3.128158e-04	7.874804e-03	9.810869e-06	1.539078e-05	3.411233e-06	5.900531e-06	-1.296332e-01	-7.443459e-02	-6.092025e-02	-2.058083e-01	-2.974515e-01	1.822114e-05	1.422903e-01	1.328885e-04	5.383498e-02	1.385028e-01	7.556515e-05	2.166233e-01	3.457793e-02	7.454429e-05	3.173177e-01	1.326912e-04	2.724666e-05	-1.140681e-01	4.028238e-05	-1.340662e-01	-6.500587e-02	2.267927e-04	-2.769104e-01	-4.007552e-01	3.603431e-05	-1.305124e-02	-1.343255e-03	-1.573899e-05	1.665236e-03	-2.063746e-04	1.459123e-01	9.369767e-08	2.650143e-07	2.705056e-06	9.016657e-05	3.633135e-06	-2.325675e-08	3.686556e-02	-1.727922e-01	1.504481e-02	-3.447119e-02	-3.162014e-06	3.494457e-06	-6.179208e-02	2.004111e-01	7.921232e-02	-1.020585e-03	2.962409e-02	2.272409e-03	1.355423e-02	-3.385201e-03	-2.279833e-04	-7.083691e-03	-3.006589e-03	-7.343536e-04	-1.698227e-03	-1.965892e-03	-3.223583e-01	-2.874936e-01	-5.731419e-03	-5.936723e-02	1.475579e-01	-5.170877e-02	2.741876e-02	-1.568158e-02	-2.911988e-03	-7.352849e-03	-5.038612e-03	-2.006587e-02	-4.270248e-03	0.000000e+00	7.130915e-02	-4.715726e-03	-2.375640e-03	-1.913062e-03	-2.608099e-03	-2.266507e-01	-3.049597e-01	-1.012634e-02	3.085655e-01	3.171506e-02	2.124083e-02	2.267583e-05	0.000000e+00	4.338403e-08	6.223954e-08	0.000000e+00	-5.173620e-08	2.855513e-08	0.000000e+00	8.581144e-05	1.482890e-08	4.932332e-06	0.000000e+00	0.000000e+00	2.301617e-03	3.358246e-02	0.000000e+00	-4.052870e-06	5.257518e-04	0.000000e+00
-1.827030e-01	8.627561e-05	0.000000e+00	0.000000e+00	-1.185395e-01	-9.427544e-02	-1.601368e-01	-1.449786e-02	4.337126e-03	4.091797e-03	5.924985e-03	5.406065e-03	8.607868e-03	2.867470e-02	1.892826e-02	-1.358976e-03	5.513183e-03	1.330996e-02	4.104141e-03	1.385982e-02	8.474053e-05	0.000000e+00	1.114110e-07	5.251671e-05	2.324859e-04	4.194244e-02	8.554813e-03	9.896973e-03	8.819375e-03	1.103938e-02	2.654247e-03	8.225994e-03	4.566051e-03	-4.362286e-02	-6.532433e-02	6.984176e-03	4.474301e-03	1.172669e-02	2.408887e-02	7.802603e-05	4.920925e-06	9.465730e-06	7.182719e-04	8.616010e-03	3.947744e-02	1.026562e-01	9.162434e-03	1.363507e-02	8.505713e-03	7.388762e-03	7.090971e-03	2.297976e-03	-3.534692e-02	3.820457e-02	3.960136e-03	-1.516989e-02	1.049774e-02	9.433228e-02	6.571508e-05	2.593584e-06	2.559392e-06	3.333207e-03	3.220673e-03	5.277947e-03	8.027619e-03	-1.624966e-02	-1.103833e-03	-3.332922e-02	8.078912e-03	-5.097697e-03	1.080875e-02	1.229322e-02	7.081098e-03	3.394092e-03	5.420845e-03	9.495129e-03	2.192750e-02	1.808348e-03	5.344231e-05	5.951178e-02	2.337946e-03	7.818377e-02	8.399390e-03	1.218505e-02	1.772572e-02	4.379887e-03	-1.834847e-02	4.933068e-03	5.071549e-03	-1.016856e-02	1.320638e-02	2.867022e-02	3.461020e-03	2.188108e-04	1.046801e-02	-5.252119e-02	4.599829e-05	0.000000e+00	0.000000e+00	1.141275e-03	8.202866e-05	7.758951e-04	2.366868e-03	1.359608e-02	6.432927e-03	8.307110e-03	6.004132e-03	9.539383e-03	8.815166e-03	-1.908767e-03	9.242511e-02	3.044489e-03	7.357805e-04	7.777139e-03	3.401990e-03	2.967538e-04	0.000000e+00	2.532110e-03	1.266979e-05	2.688752e-05	7.581844e-04	8.987073e-03	1.086665e-02	4.933820e-03	1.025320e-02	4.925484e-03	5.437329e-03	1.100006e-02	-1.545312e-03	2.528820e-03	-6.862559e-04	1.531008e-02	1.047400e-02	3.269701e-04	7.711179e-02	0.000000e+00	1.361216e-07	5.509768e-02	-4.309160e-03	5.646934e-06	-2.112837e-02	-3.497277e-02	4.949869e-03	3.911897e-03	-5.107989e-02	3.102209e-03	1.010954e-02	6.989736e-03	4.131127e-04	1.208603e-02	1.115998e-02	-3.472541e-03	0.000000e+00	0.000000e+00	0.000000e+00	0.000000e+00	2.055592e-07	0.000000e+00	0.000000e+00	-1.074016e-01	2.448599e-03	3.282444e-03	5.427813e-03	1.307692e-02	1.783550e-03	4.993105e-03	1.807745e-03	5.218536e-05	8.345796e-04	1.947822e-01	7.370076e-04	1.203507e-04	0.000000e+00	0.000000e+00	0.000000e+00	0.000000e+00	0.000000e+00	0.000000e+00	5.523760e-04	2.732201e-05	-1.137554e-05	-5.225622e-02	2.313142e-02	1.178623e-03	-3.228511e-02	2.262942e-02	7.178259e-06	4.999782e-04	1.196466e-01	2.559490e-05	6.160953e-04	0.000000e+00	0.000000e+00	0.000000e+00	0.000000e+00	0.000000e+00	0.000000e+00	6.889807e-04	1.435650e-05	-4.876754e-07	-1.477542e-05	5.038499e-04	-7.362007e-03	5.485358e-06	-3.337375e-02	5.180338e-04	-9.994023e-03	1.338717e-01	6.675881e-04	0.000000e+00	0.000000e+00	0.000000e+00	0.000000e+00	0.000000e+00	0.000000e+00	0.000000e+00	-3.291921e-02	9.851481e-02	-2.411953e-03	6.260970e-02	-8.950029e-03	-1.962387e-07	1.267961e-04	-1.113442e-06	-4.116726e-02	-5.312535e-03	-2.758414e-02	5.812258e-05	0.000000e+00	0.000000e+00	0.000000e+00	0.000000e+00	0.000000e+00	0.000000e+00	0.000000e+00	-2.446954e-02	3.142944e-05	2.216960e-03	8.268510e-02	-9.113286e-03	-4.747092e-04	-4.054876e-02	-4.054153e-08	-4.755669e-03	8.710383e-04	3.506696e-06	2.325661e-04	-5.600000e-03	0.000000e+00	0.000000e+00	0.000000e+00	-3.465497e-07	0.000000e+00	-7.246197e-05	-7.500708e-03	-7.068072e-03	-4.483711e-03	-1.515335e-02	-1.134593e-02	-4.983995e-03	-2.814943e-02	-2.519813e-02	-6.291806e-03	6.697428e-02	1.441474e-01	-1.296968e-02	-1.946016e-02	0.000000e+00	0.000000e+00	0.000000e+00	-1.321543e-04	0.000000e+00	-9.574860e-02	-5.098484e-03	-1.425439e-02	-2.200995e-03	-1.240830e-03	-2.043467e-03	-1.276327e-02	-3.431988e-02	-1.726185e-02	-1.891162e-02	5.523338e-02	1.958226e-01	-1.039370e-02	-6.361454e-03	0.000000e+00	0.000000e+00	0.000000e+00	2.210575e-08	1.631755e-07	0.000000e+00	-1.374247e-06	-6.475858e-07	-2.401021e-03	-5.475747e-02	4.703115e-06	1.426314e-06	3.122912e-05	1.010654e-01	-3.850842e-06	7.271730e-05	1.033843e-05	-1.975247e-02	-3.743184e-03	-4.115582e-02	0.000000e+00	0.000000e+00	-3.935279e-02	-9.910455e-04	-1.845795e-03	-2.675471e-02	-3.066084e-02	-2.957157e-02	-3.466901e-02	-2.511310e-02	-2.681320e-02	7.506107e-02	2.071662e-01	-3.682438e-02	-6.796318e-02	-6.245463e-02	1.038090e-01	-4.542220e-03	-2.504322e-04	0.000000e+00	0.000000e+00	0.000000e+00	-1.377791e-03	-2.978451e-02	-2.092714e-02	-2.542652e-02	-3.017739e-02	-4.086869e-02	-2.433550e-02	-2.010577e-02	2.076745e-01	7.840829e-02	-2.043992e-02	-3.891800e-02	-4.190439e-02	-2.440625e-02	0.000000e+00	0.000000e+00	0.000000e+00	0.000000e+00	0.000000e+00	0.000000e+00	0.000000e+00	0.000000e+00	4.306905e-04	-1.105045e-03	1.195790e-03	8.765326e-04	1.097673e-05	5.512982e-06	4.836316e-03	0.000000e+00	1.910052e-02	7.601994e-04	6.158093e-06
-1.165434e+00	1.212368e-01	7.716171e-02	2.250906e-02	7.666197e-02	1.218520e-02	2.056518e-01	4.746045e-02	-1.228842e-01	2.546420e-02	2.268825e-03	2.941871e-03	3.484504e-02	-2.078518e-02	3.442747e-02	3.739308e-03	8.270334e-02	7.688437e-02	8.074681e-03	4.690309e-02	8.343050e-04	-1.205564e-01	3.297280e-04	2.163374e-03	-2.932134e-01	-1.078719e-01	3.947040e-02	-1.796647e-03	3.778188e-03	3.460068e-03	2.461417e-03	-1.483642e-01	1.250139e-01	1.772578e-02	-1.707524e-01	8.382393e-03	5.394002e-03	9.035343e-04	1.152436e-01	-4.266220e-01	-8.604552e-04	3.537732e-04	-2.097088e-02	1.685247e-03	-7.106091e-02	-5.053724e-02	2.181431e-02	2.861353e-03	-4.120452e-02	2.499378e-03	-8.912610e-02	2.045258e-02	2.990092e-02	-1.599905e-01	6.087153e-02	8.838655e-02	-1.560571e-02	2.995490e-02	-1.962746e-02	1.349056e-04	-1.608751e-01	-3.200036e-01	2.292290e-03	-1.519879e-02	-1.302315e-01	7.716377e-04	-1.832793e-03	4.236932e-03	9.807287e-03	2.587711e-03	2.264984e-02	6.180037e-02	1.793545e-01	4.130693e-03	4.187099e-02	6.980256e-03	1.534154e-01	-2.734243e-01	-1.470727e-01	5.690984e-04	-1.956757e-01	1.631495e-03	-1.653270e-01	-5.788625e-02	1.900389e-02	-3.292047e-02	2.128569e-03	2.574984e-03	2.582764e-03	5.737079e-02	9.626349e-03	6.462796e-03	1.421003e-02	7.052368e-02	6.473391e-03	3.146825e-02	3.785995e-02	2.538740e-04	-3.234098e-02	-1.451151e-01	1.128095e-03	-2.533657e-03	-1.002751e-01	4.878779e-03	-1.047032e-01	2.528517e-03	1.307573e-03	2.415563e-03	9.704907e-02	1.668142e-02	1.426014e-01	8.039024e-03	4.898648e-03	4.625131e-03	7.998598e-02	7.413915e-04	1.453481e-05	-5.979652e-02	1.209569e-01	1.864320e-01	1.414890e-03	4.382172e-03	3.854536e-03	5.028470e-02	1.941208e-03	1.210165e-03	9.737990e-04	1.769424e-02	1.576394e-02	-5.255338e-04	-2.007340e-01	3.547737e-02	-3.745517e-01	3.180786e-01	-5.959545e-06	1.840244e-04	-1.562029e-02	1.888212e-03	1.064303e-03	4.494916e-04	2.739350e-02	4.028425e-03	3.633121e-04	1.409878e-03	-4.549231e-02	-6.426217e-02	-6.425596e-03	3.942345e-02	-8.244057e-06	-4.814173e-02	-5.871353e-03	-1.496120e-01	1.753424e-02	5.336621e-03	3.734139e-07	-1.378161e-06	1.120632e-02	2.086907e-04	1.181343e-03	7.015155e-03	-1.248297e-01	-1.358562e-04	-1.662486e-03	-2.277859e-02	-6.245842e-02	5.051953e-03	1.065100e-02	2.240473e-04	3.723225e-03	1.262417e-02	9.195956e-04	5.179124e-03	1.032212e-03	7.170901e-07	0.000000e+00	3.197106e-03	1.026354e-03	1.110658e-04	6.792328e-04	-9.908460e-06	-2.852807e-02	-1.997911e-02	4.547571e-06	7.548679e-06	4.603041e-03	6.891767e-03	2.842379e-04	-3.983617e-03	-1.205533e-03	1.911075e-04	9.199553e-02	1.247149e-06	0.000000e+00	3.802282e-09	-2.844717e-05	-4.712537e-08	0.000000e+00	6.088965e-06	-2.499139e-02	2.842997e-04	0.000000e+00	0.000000e+00	3.957730e-06	7.745237e-04	1.553128e-03	0.000000e+00	1.159091e-03	7.962391e-04	1.930525e-04	8.017708e-07	-9.020436e-09	0.000000e+00	6.490653e-05	0.000000e+00	0.000000e+00	-1.632014e-07	4.494906e-03	-1.225022e-03	0.000000e+00	-4.510218e-09	1.098597e-05	0.000000e+00	-7.197227e-04	-1.605119e-02	5.632955e-06	5.841124e-05	-1.124688e-02	0.000000e+00	1.343769e-05	0.000000e+00	0.000000e+00	3.422053e-08	5.515454e-05	0.000000e+00	0.000000e+00	-9.317685e-07	-1.790585e-07	0.000000e+00	0.000000e+00	0.000000e+00	0.000000e+00	1.270007e-06	1.579764e-03	0.000000e+00	-3.434592e-02	3.343304e-08	0.000000e+00	-5.600167e-02	1.539397e-01	2.470408e-02	3.807499e-06	1.652539e-01	2.025777e-01	2.197533e-05	1.069949e-01	-2.387214e-02	-1.397722e-02	-1.770995e-02	-1.794479e-02	8.695113e-06	-3.704020e-02	1.861977e-01	-4.502851e-02	-9.428202e-02	-1.614185e-01	3.962591e-05	3.179184e-02	1.311567e-01	7.195314e-06	8.154996e-02	4.158147e-03	4.556808e-03	2.464213e-02	2.155958e-02	1.983131e-02	5.140671e-03	6.305455e-05	2.749123e-06	2.690549e-02	3.193947e-02	4.018891e-02	2.057080e-03	-2.022483e-01	-6.524814e-01	8.806957e-03	-1.549661e-02	-3.347317e-03	0.000000e+00	0.000000e+00	1.014530e-01	9.157869e-06	-3.301613e-02	2.193940e-05	4.368614e-02	-5.483840e-02	4.018676e-06	-5.694405e-02	-9.068356e-03	-3.328095e-04	3.723577e-02	-8.220783e-02	7.001290e-02	-3.832289e-03	-5.805555e-02	3.606354e-02	2.799417e-02	4.171433e-02	2.654743e-02	5.578129e-02	-4.747587e-03	-1.949457e-03	7.972515e-02	-2.881633e-03	-4.293648e-03	-1.581614e-03	-2.509445e-03	2.959673e-02	-1.384455e-01	-2.152800e-01	-2.489576e-03	-2.409557e-02	5.232333e-02	1.113078e-02	-6.959370e-02	-9.656626e-03	0.000000e+00	-4.537591e-03	-7.324263e-03	2.996873e-03	1.518570e-02	-3.964302e-03	-8.484600e-03	1.842093e-03	1.289765e-01	5.587789e-02	-5.117743e-03	-7.147086e-02	-1.307587e-01	7.319738e-03	5.059271e-02	3.207762e-02	-3.306996e-03	1.330102e-05	0.000000e+00	0.000000e+00	0.000000e+00	3.577947e-08	0.000000e+00	1.863118e-08	8.435896e-02	1.565924e-05	9.446957e-05	0.000000e+00	9.546505e-05	0.000000e+00	1.529014e-03	3.351500e-03	0.000000e+00	7.223567e-04	-1.471484e-02	0.000000e+00
-3.785898e-01	3.672280e-01	1.480199e-01	2.297494e-01	2.505620e-01	3.303126e-01	1.317016e-01	-3.019615e-01	2.517978e-01	-4.665005e-02	-4.653853e-02	-2.315947e-01	-2.567707e-01	7.124476e-02	2.089888e-01	6.946699e-02	1.033429e-01	1.963113e-01	1.916264e-01	2.528906e-01	-1.690683e-01	-3.753923e-01	-4.296225e-02	-1.681428e-02	-5.344519e-02	-5.015611e-02	-1.142866e-01	-9.298483e-03	2.820475e-01	3.157992e-02	-1.732594e-02	1.286224e-01	1.189192e-01	1.543287e-01	1.565095e-02	-4.269266e-01	2.839555e-01	-2.646226e-02	-8.289065e-02	-3.849332e-02	-1.705531e-01	-1.458404e-02	2.984703e-01	5.418515e-02	1.056182e-01	9.510006e-02	1.289776e-01	1.600416e-01	-7.836031e-02	-3.252893e-01	-7.842167e-02	-2.123429e-02	-6.677283e-02	3.937709e-03	-5.251381e-02	-1.168021e-02	2.907358e-01	1.350138e-01	1.733650e-01	1.787015e-01	1.998288e-01	1.953758e-01	-2.806780e-02	-3.785702e-01	-5.341999e-02	-2.941574e-02	-9.094262e-02	-2.188622e-01	-1.027895e-01	-1.623565e-02	2.548433e-01	1.163090e-01	8.350830e-02	1.483336e-01	1.304510e-01	1.321729e-01	-1.003977e-01	-2.498806e-01	2.720449e-02	-1.845842e-02	-5.843247e-02	-1.466314e-01	-1.232009e-01	-1.013847e-02	3.379225e-01	-3.078954e-01	1.245057e-01	1.776133e-01	1.601817e-01	2.474304e-01	-2.064727e-01	-1.979045e-01	-5.670843e-02	-6.845308e-03	-2.263712e-02	-6.039459e-02	-4.952767e-02	-3.708042e-03	3.192203e-01	-4.709124e-02	-5.833571e-02	-2.193301e-01	-1.785166e-02	-1.814430e-01	4.974859e-02	1.726931e-01	-3.364647e-02	-4.143212e-03	8.399750e-02	-3.845708e-02	-3.168115e-02	-2.207013e-03	3.648305e-01	1.589122e-01	-2.254802e-01	5.570330e-02	1.067543e-02	1.478896e-01	-4.037564e-01	-2.189382e-02	-1.130702e-02	-1.268824e-03	-4.265444e-03	-1.190939e-02	-9.663649e-03	-6.871592e-04	2.694451e-01	-1.039672e-01	1.130180e-01	-2.201085e-01	-6.317807e-02	-1.158278e-01	1.119197e-01	6.123938e-02	-5.663671e-03	-6.485198e-04	-2.224003e-03	-6.286812e-03	-5.099911e-03	-3.493915e-04	1.658468e-01	-1.054190e-01	1.489983e-01	-3.553995e-01	-1.225460e-01	-1.223383e-02	1.198750e-01	1.936108e-01	-4.485195e-03	-5.164410e-04	-1.778556e-03	-4.974203e-03	-4.028690e-03	-2.772825e-04	-8.751855e-02	-1.941307e-01	-7.793140e-02	-2.594316e-01	-9.402589e-02	-1.924974e-02	1.129995e-01	5.188188e-01	-4.230221e-03	-4.987924e-04	-1.764234e-03	9.457748e-02	-4.069912e-03	-2.670228e-04	9.754721e-02	-5.474586e-02	-5.245607e-02	1.057730e-01	-1.218390e-01	-2.238871e-02	-2.697377e-02	8.761963e-02	-2.371484e-03	-2.760365e-04	-9.725964e-04	-2.648771e-03	-2.159064e-03	-1.476509e-04	-6.894713e-01	1.159271e-01	9.271624e-03	6.722684e-02	-2.071911e-02	-6.514220e-03	1.357114e-01	2.614640e-01	-4.341170e-02	-5.913937e-03	1.710235e-01	4.166690e-02	-4.025302e-02	-2.991014e-03	-5.980017e-01	7.826052e-02	-7.586184e-02	-1.192050e-01	3.400910e-02	-1.620110e-01	5.457429e-02	1.483598e-01	-8.056674e-02	1.859929e-01	2.355715e-01	2.600296e-01	1.799298e-02	-5.816769e-03	6.383378e-02	8.846948e-03	-4.917220e-02	7.868574e-02	-3.555815e-01	-2.551573e-01	7.406410e-02	2.053814e-01	-1.499490e-02	-1.736699e-03	-5.804574e-03	-1.786784e-02	2.806925e-01	-9.414908e-04	-5.201415e-01	-8.558721e-02	-6.654255e-02	-1.382744e-01	-8.975769e-02	-2.278951e-01	-3.905637e-02	1.258461e-01	-8.781851e-02	-1.153978e-02	-3.734438e-02	3.869682e-01	6.271548e-01	-6.288301e-03	-6.242222e-01	9.492026e-03	1.110150e-01	3.233620e-02	3.746786e-02	-2.923410e-01	1.561191e-01	2.609385e-01	-2.763916e-02	-3.440952e-03	-1.136734e-02	5.735751e-02	5.378759e-02	-1.867174e-03	2.277064e-01	-2.639046e-02	-8.386472e-02	-7.226372e-02	5.349658e-02	-5.471970e-02	8.552634e-03	-3.912022e-02	-2.028073e-03	-2.333625e-04	-8.044829e-04	-2.239035e-03	-1.822670e-03	-1.256618e-04
-3.874403e-01	1.396696e-02	1.727081e-02	9.081930e-02	1.902837e-02	1.606567e-02	1.054589e-01	8.072140e-02	-2.939560e-02	3.737007e-02	1.178268e-02	-2.967621e-02	1.622653e-02	-3.629078e-02	3.008775e-02	-3.321986e-02	2.588967e-03	-2.535465e-02	4.123484e-03	5.563070e-02	4.167382e-03	-3.052816e-02	1.210351e-03	1.729716e-02	-9.338469e-02	-2.031795e-01	1.760026e-02	5.359316e-03	-6.683568e-03	1.078938e-02	8.344282e-03	-5.113498e-02	8.484916e-02	4.318499e-03	2.206488e-03	6.141930e-03	1.906754e-02	4.624975e-03	8.670502e-02	1.009565e-02	7.337570e-03	4.340656e-02	8.460760e-03	-3.730655e-03	3.092583e-03	-2.830606e-03	8.368481e-02	-2.069649e-02	-2.959093e-02	1.009134e-02	-3.701854e-02	-1.500166e-03	2.933817e-02	-9.832398e-02	1.193825e-02	1.316380e-02	-4.596348e-02	6.980315e-02	5.108437e-03	9.073227e-04	2.958047e-03	1.057472e-02	5.438733e-03	3.789701e-03	-1.355686e-01	2.820373e-02	-5.801794e-02	1.019252e-02	1.386571e-01	8.905401e-03	-1.648996e-02	-6.429296e-03	9.343365e-02	6.974057e-03	-3.370231e-02	3.993304e-03	1.091465e-01	1.900961e-02	4.559664e-03	3.499727e-03	-7.932640e-02	1.651949e-02	4.600102e-03	-5.820160e-02	2.304380e-02	1.398232e-02	1.917818e-02	2.884037e-03	5.026925e-03	3.721288e-02	-2.640739e-02	6.653409e-02	-4.072155e-02	-2.571326e-02	1.166892e-02	7.106438e-02	3.858631e-02	1.492912e-03	5.949242e-04	-1.353448e-01	1.305413e-02	2.689673e-03	-1.057363e-02	-2.705775e-02	6.088203e-03	6.400374e-03	1.001749e-02	5.478970e-03	4.758222e-04	-9.256000e-03	1.194897e-02	1.208248e-02	-3.685204e-04	1.562893e-02	2.239929e-02	-4.528087e-02	4.294035e-03	5.989734e-02	1.296719e-02	4.740088e-02	5.075874e-03	1.178516e-02	3.702795e-03	1.622619e-01	1.271943e-01	4.951508e-03	4.630163e-03	8.974911e-03	-3.889950e-02	-1.864637e-01	-8.219006e-02	-3.247511e-02	-4.463375e-02	-2.910747e-02	1.463585e-04	4.601934e-02	-1.606480e-03	2.412075e-05	3.419815e-05	2.542676e-05	-1.408559e-03	-1.446989e-02	2.372276e-03	-5.826577e-02	3.911252e-03	-1.011166e-02	2.253914e-02	8.138887e-03	5.333679e-04	1.607444e-02	-4.166144e-03	2.892394e-03	4.157559e-03	6.346488e-06	-2.027847e-07	-8.406656e-06	5.402711e-06	8.462808e-06	-7.021175e-02	-4.670769e-02	-6.744707e-02	2.047612e-03	-5.980335e-02	-1.040270e-01	1.931663e-03	1.473424e-02	1.132471e-01	1.773245e-03	1.904853e-03	8.756859e-03	7.433868e-03	4.257092e-03	3.331300e-06	4.591057e-06	0.000000e+00	-2.189261e-06	5.612503e-06	-2.884146e-05	7.574640e-06	-2.245307e-02	6.168514e-04	-7.289406e-03	-9.762436e-03	6.578759e-03	6.381704e-03	1.634520e-01	-1.594315e-02	2.948812e-05	6.211535e-04	-3.088281e-02	2.558637e-03	-2.244241e-02	-3.271010e-08	-5.082927e-06	-7.345931e-08	5.649486e-02	8.672401e-06	-1.461531e-03	-5.581439e-02	2.248678e-04	-1.700906e-05	-4.412274e-04	4.995182e-06	1.047628e-03	7.048159e-04	-3.671824e-04	4.740227e-03	1.290249e-03	-1.986695e-02	-6.414451e-04	-1.400209e-07	1.744175e-07	0.000000e+00	7.542519e-03	-5.467342e-04	-6.166189e-08	-1.022653e-02	-2.089247e-03	-4.722372e-03	-1.977235e-03	-5.320777e-07	-1.575624e-07	-4.810545e-05	-1.246891e-03	-7.293959e-08	1.022147e-04	4.966457e-07	-1.278965e-03	2.925106e-04	2.302544e-05	0.000000e+00	-9.020436e-09	3.030950e-06	2.417762e-05	-2.625057e-07	4.440537e-08	-8.161102e-08	0.000000e+00	1.903448e-04	0.000000e+00	0.000000e+00	6.699559e-04	1.432091e-05	-1.929761e-08	-2.997599e-09	2.802003e-06	-1.897447e-07	-5.702834e-02	7.100752e-02	-2.719172e-03	-2.076171e-03	-4.286619e-03	-1.034164e-02	-1.678625e-03	-1.697320e-02	-1.835727e-02	-1.877289e-03	-2.105384e-02	-1.997426e-03	-3.952119e-03	9.993377e-03	1.511613e-01	-6.551825e-03	-1.567643e-01	-5.722223e-02	1.234857e-01	-7.835360e-02	-1.503078e-02	-2.417794e-02	-4.025904e-03	-3.481090e-03	-7.287233e-03	-1.905966e-03	8.084725e-02	1.437269e-01	-7.208489e-03	-2.802497e-03	-5.137419e-02	6.951981e-03	2.873137e-02	6.382043e-02	2.023062e-02	-1.504545e-01	-1.827529e-01	1.477562e-01	-1.054649e-02	-1.003546e-06	-4.435324e-02	-2.030731e-06	1.126570e-01	-5.695710e-07	-6.291807e-02	3.612181e-02	-5.635402e-03	-7.729949e-03	-9.307746e-03	-5.306268e-03	7.073901e-05	2.346713e-04	-2.851753e-05	-2.991259e-02	1.491151e-02	1.105819e-01	-1.969694e-02	-3.665181e-02	-4.930188e-02	-1.069346e-02	-5.294876e-02	-4.220581e-02	-1.797179e-02	-1.577063e-02	-2.005050e-02	-1.631846e-02	-2.068596e-02	5.262754e-03	-1.117645e-02	1.631027e-02	-1.899666e-01	-2.566021e-01	-1.875075e-02	2.738682e-02	1.053919e-01	-9.428949e-03	-6.787696e-02	-2.328869e-02	-3.720540e-02	-2.364204e-02	-2.034124e-02	-3.966496e-02	-1.712789e-02	-1.869912e-02	-1.810576e-02	-1.783570e-02	-2.623822e-03	-1.272053e-02	-1.022618e-02	-7.501999e-02	-7.636283e-03	-1.578042e-02	9.438151e-02	8.177791e-02	1.711302e-01	-1.867631e-02	0.000000e+00	0.000000e+00	1.482890e-08	0.000000e+00	7.604564e-09	-1.527772e-09	0.000000e+00	3.622428e-07	2.584477e-04	-1.810247e-06	-5.356868e-04	4.883486e-04	3.232428e-05	1.206292e-02	-1.450608e-06	5.021724e-04	2.036738e-05	6.977185e-03
-2.029563e-01	-1.693101e-01	2.472300e-05	0.000000e+00	-4.734186e-02	-2.594167e-02	7.096262e-04	-2.389396e-02	-2.834746e-03	4.121520e-03	5.102268e-03	8.250895e-03	2.234546e-02	6.653051e-02	6.998079e-02	-5.228116e-04	3.133429e-02	1.098241e-01	-1.669298e-02	-8.765225e-02	5.024253e-04	4.004606e-05	0.000000e+00	1.143183e-03	5.313989e-05	4.596741e-04	4.973150e-02	8.137265e-03	3.392447e-03	5.154887e-03	3.773779e-03	5.590115e-03	1.028382e-02	1.418881e-02	2.672385e-03	-3.343966e-04	2.143303e-03	8.098035e-03	4.145829e-02	3.645178e-04	-1.625626e-02	0.000000e+00	2.317001e-03	7.260297e-04	1.220247e-03	5.140664e-03	6.269890e-03	6.238077e-03	6.373714e-03	-9.835655e-04	-5.581944e-02	3.725089e-03	4.568141e-03	8.322413e-03	1.040393e-02	1.349375e-02	6.316565e-03	1.543491e-02	2.933540e-04	2.067226e-03	7.325112e-03	2.452487e-04	6.634744e-04	4.872728e-03	8.439106e-03	6.872718e-03	4.849749e-03	-8.649224e-02	3.766210e-03	6.082611e-03	2.940326e-02	9.040840e-03	1.056813e-02	6.727539e-03	-6.497164e-02	8.184201e-03	6.432468e-02	7.769084e-02	3.638179e-05	0.000000e+00	3.195823e-04	1.192104e-03	4.153603e-04	-1.225688e-03	5.051178e-03	2.946795e-03	3.276863e-03	4.519801e-02	3.316852e-03	4.559196e-03	7.437822e-03	2.786513e-03	1.204879e-02	1.640697e-02	-2.598111e-02	2.698586e-02	1.021095e-04	-1.567990e-05	0.000000e+00	1.494459e-04	1.214561e-04	2.324245e-04	-2.234832e-02	-1.604091e-02	2.589150e-03	2.746658e-03	3.786349e-03	4.096892e-03	3.255042e-02	3.620473e-02	5.442146e-03	2.249101e-02	8.904789e-03	7.315131e-03	3.100751e-02	2.581460e-04	0.000000e+00	0.000000e+00	2.023754e-02	4.156148e-05	4.976332e-04	1.322807e-02	4.446948e-03	-3.036034e-02	-4.297713e-02	-8.013511e-02	5.094424e-03	4.613559e-03	5.477622e-03	-6.248576e-02	3.395397e-02	1.117430e-02	7.068410e-02	1.166135e-02	-2.929320e-03	1.012100e-02	1.315062e-05	6.717811e-06	1.274948e-03	-1.569637e-03	3.694365e-02	8.383020e-03	2.655841e-03	5.649021e-03	-1.942226e-03	-4.963400e-02	2.962665e-04	-4.204426e-03	-5.544236e-03	-5.606344e-02	-1.379696e-02	6.178584e-02	4.949688e-03	0.000000e+00	0.000000e+00	0.000000e+00	-3.688222e-07	0.000000e+00	9.017887e-06	2.814440e-03	1.122786e-02	-9.287085e-02	-4.910131e-02	2.464288e-03	-2.382882e-02	9.301594e-02	7.271420e-03	4.595074e-03	-2.036960e-02	2.823295e-03	8.756606e-03	2.176337e-05	0.000000e+00	0.000000e+00	0.000000e+00	0.000000e+00	0.000000e+00	0.000000e+00	4.905328e-04	1.034660e-03	8.648325e-06	1.716602e-03	0.000000e+00	3.400219e-02	1.111731e-01	9.086564e-02	-2.161039e-02	3.190600e-06	2.883677e-04	-1.993815e-03	-1.082484e-05	0.000000e+00	0.000000e+00	0.000000e+00	0.000000e+00	0.000000e+00	0.000000e+00	-1.910951e-03	1.024663e-05	4.389832e-06	-1.106120e-03	1.061838e-05	-4.459476e-02	4.656440e-02	1.691272e-02	-2.630486e-07	-3.875650e-04	-1.103566e-02	2.245395e-02	3.286060e-06	0.000000e+00	0.000000e+00	0.000000e+00	0.000000e+00	0.000000e+00	0.000000e+00	4.479706e-04	5.994286e-06	-3.893911e-02	-1.182087e-07	6.566258e-07	1.428859e-06	-9.210743e-05	-3.099246e-03	-9.644161e-04	-7.244343e-03	-2.587303e-02	-5.687595e-07	0.000000e+00	0.000000e+00	0.000000e+00	0.000000e+00	0.000000e+00	0.000000e+00	0.000000e+00	-8.776703e-05	2.717246e-03	-1.011042e-07	0.000000e+00	-4.978265e-07	-6.619470e-07	1.093640e-08	4.053807e-04	-1.906101e-04	-2.203551e-02	2.390500e-02	4.405771e-03	4.390292e-03	-1.184832e-02	0.000000e+00	0.000000e+00	-4.949163e-02	-3.005961e-02	-9.277319e-04	-5.091509e-03	-3.505565e-03	-1.276832e-03	-4.622240e-03	-8.378458e-04	-6.753805e-03	-3.086621e-02	-6.345441e-02	-2.949461e-03	1.539484e-01	1.767574e-01	5.905450e-02	1.488070e-02	4.738814e-06	0.000000e+00	0.000000e+00	-1.193398e-02	4.622965e-06	-1.072578e-01	7.644907e-05	8.197348e-02	-3.860121e-03	4.781630e-02	5.197429e-02	-1.058350e-03	-1.030212e-01	-8.430106e-02	-5.306106e-03	3.834355e-02	1.384908e-01	-1.125293e-02	4.125279e-05	-1.186899e-09	0.000000e+00	0.000000e+00	4.074014e-06	0.000000e+00	-2.456802e-08	1.393653e-04	2.205134e-04	1.261184e-05	3.264989e-04	-5.896752e-03	-3.189860e-02	1.544703e-01	-4.559091e-05	-7.079387e-06	-2.299961e-03	-3.129590e-02	-4.315868e-02	-1.848089e-03	-5.048836e-04	0.000000e+00	0.000000e+00	-7.048471e-04	-3.198500e-04	-1.317949e-03	2.456425e-02	-4.685577e-03	-1.362106e-02	2.639896e-02	-1.695038e-02	-1.754748e-02	-2.863624e-02	-3.120663e-02	-1.821574e-02	-7.246591e-02	-7.551108e-02	5.077897e-03	-2.411233e-03	-8.484151e-04	0.000000e+00	0.000000e+00	-7.343321e-04	0.000000e+00	-3.504646e-03	-1.812391e-02	-2.201145e-02	-1.047889e-03	-7.479318e-03	-1.701181e-02	-1.490103e-02	-2.594635e-02	2.168264e-02	-1.148655e-02	-2.185649e-01	-5.272726e-02	-2.293269e-02	7.628671e-04	0.000000e+00	0.000000e+00	0.000000e+00	0.000000e+00	0.000000e+00	0.000000e+00	6.626444e-04	3.818302e-03	-3.889857e-04	3.542935e-04	0.000000e+00	4.338348e-06	5.443073e-06	1.286569e-05	1.658094e-03	-4.035414e-05	-2.122814e-05	1.093380e-02
-1.534525e+00	-3.401526e-02	2.053984e-01	2.264295e-02	2.160945e-01	2.480557e-02	-1.265976e-01	1.875688e-01	-9.923990e-02	6.804440e-02	7.201911e-02	1.698910e-01	7.168404e-03	4.945259e-01	4.293909e-01	-4.389257e-02	3.793468e-01	3.143776e-01	3.384621e-02	2.406024e-02	-2.159683e-01	-4.765033e-01	-3.590853e-01	2.903758e-02	-8.795253e-02	-7.530847e-01	-2.398608e-01	8.265355e-02	6.735157e-02	2.698610e-01	4.640790e-01	2.651772e-02	9.103904e-01	4.501016e-01	6.296365e-02	4.138426e-01	4.288250e-01	1.035288e-01	3.917421e-02	-8.105172e-01	-7.235493e-02	-1.225030e-01	-2.184520e-01	-9.444799e-02	-2.071570e-01	1.740746e-01	2.480913e-01	1.538352e-01	2.155129e-01	5.053707e-01	2.408160e-01	8.152130e-01	5.961331e-01	-6.463718e-02	5.288173e-01	4.557058e-01	1.806833e-01	4.071024e-02	-2.047302e-01	-1.493324e-01	-2.739110e-01	-6.654140e-01	-7.065877e-01	-3.336280e-02	-2.293356e-02	3.266240e-01	6.950477e-02	3.507172e-01	5.236790e-01	2.463030e-01	6.790797e-01	5.191191e-01	2.990946e-01	3.206671e-01	2.859174e-01	2.768377e-01	2.469687e-01	-9.374795e-02	2.600498e-02	-3.237918e-01	-2.447824e-02	-5.864387e-01	3.427810e-03	2.116248e-01	2.963372e-01	2.344175e-01	5.330731e-01	4.056053e-01	3.474259e-01	8.488785e-01	5.304365e-01	4.543519e-01	3.560677e-01	4.032239e-01	2.223765e-01	-8.088013e-03	1.405894e-01	-1.146111e-01	-1.988368e-01	-6.085703e-01	-4.103347e-01	1.456902e-02	1.885536e-01	6.057791e-02	1.601644e-01	2.611289e-01	4.603392e-01	2.827034e-01	8.247969e-01	5.596405e-01	3.792176e-01	4.535891e-01	3.878755e-01	1.835455e-01	-2.609435e-02	-5.322902e-01	-2.625260e-01	-7.076203e-02	2.513132e-01	-4.244994e-01	2.438115e-01	1.934139e-01	-1.074381e-01	2.043186e-01	2.099128e-01	4.000743e-01	-1.848704e-02	4.631886e-01	1.632888e-01	-9.372414e-02	-8.475096e-02	7.951497e-02	-3.221729e-01	1.301765e-01	-3.203728e-01	1.624347e-01	1.265997e-01	1.927051e-01	3.152952e-01	-1.985543e-02	4.298139e-02	1.128207e-01	1.457191e-01	-1.861654e-01	-2.911930e-01	-1.684445e-01	6.816339e-02	-4.116537e-02	-5.739430e-02	-2.644024e-01	-2.133808e-01	-2.402084e-01	-3.154822e-01	3.347172e-01	-2.076701e-01	-1.737891e-01	1.152351e-01	3.367290e-02	-1.583900e-02	-5.746940e-02	-1.931853e-01	-2.284456e-01	-2.287321e-01	3.831479e-02	-1.356982e-02	3.574519e-02	4.231263e-01	2.005590e-01	2.355538e-01	1.388518e-02	1.089044e-01	-7.660793e-02	2.314238e-01	3.885537e-03	3.335202e-01	-7.996676e-02	1.021074e-02	1.511466e-02	-1.456827e-01	-3.521877e-02	-5.078795e-02	-4.948677e-02	-2.473686e-01	4.384865e-02	-2.392655e-01	1.617764e-01	1.433623e-02	1.186518e-02	6.277231e-02	6.708306e-02	1.784119e-01	2.875022e-01	3.850647e-02	8.113665e-02	-4.978843e-02	1.115760e-01	5.374757e-02	-8.653061e-02	-8.028590e-02	7.290007e-03	-7.617645e-02	-1.627136e-01	-3.242927e-02	-2.060114e-01	-7.466947e-02	8.505165e-02	3.601814e-02	-9.442882e-02	-3.408582e-02	3.656448e-01	1.997058e-01	3.317588e-01	2.173188e-01	-1.685232e-01	3.246845e-01	-7.333811e-02	-1.301060e-01	-4.663442e-02	-1.263642e-01	5.205051e-02	-1.007606e-01	-1.498628e-01	-2.851192e-01	-2.060172e-01	-2.386571e-02	-1.000572e-01	-1.468516e-01	1.070046e-02	3.828340e-01	1.977527e-01	6.015814e-02	1.286397e-01	5.611687e-02	1.877696e-01	-1.947654e-02	-9.803002e-02	-9.247913e-02	-8.949905e-02	-8.956863e-02	-1.389810e-01	-1.149659e-01	-2.111316e-01	2.465285e-02	-3.904880e-02	-2.521728e-01	-2.087042e-01	6.397462e-02	7.139760e-02	5.646958e-01	5.461376e-01	-7.200241e-02	5.221026e-01	5.422987e-01	2.516571e-01	2.431336e-01	-2.926030e-01	1.300372e-01	-4.396844e-01	-4.873197e-01	-3.419062e-02	1.122285e-01	2.566100e-02	-4.646699e-01	-8.039559e-01	-1.027883e+00	1.729554e-01	4.377641e-02	1.559527e-01	2.079253e-01	3.498506e-01	3.007966e-01	3.697518e-01	-7.362319e-03	-1.213335e-03	1.978057e-01	-2.341768e-01	-3.732116e-01	-1.298447e-01	-1.344720e-01	8.263849e-02	-3.885931e-02	-1.038966e-01	-8.114129e-01	-1.037436e+00	-9.279835e-02	-1.117111e-02	5.374482e-02	1.778010e-02	3.827515e-01	5.698025e-01	5.163701e-01	5.327881e-02	-2.819084e-01	1.170669e-02	-3.417702e-01	-1.373379e-01	-1.471201e-01	-7.280545e-02	-4.223297e-01	-7.619734e-02	-3.688741e-01	2.991170e-02	3.490281e-01	-2.682792e-01	1.783481e-01	2.561731e-01	2.162786e-01	7.009927e-02	3.415492e-01	1.369268e-01	2.685887e-01	-1.363472e-01	-7.932179e-02	2.153744e-02	-6.852138e-02	-1.997893e-01	9.062515e-02	-1.156782e+00	-1.122968e+00	-1.175600e-01	-1.454634e-02	3.154824e-01	-1.054462e-01	7.925101e-02	-2.457614e-02	1.640505e-01	3.081914e-01	-1.880384e-01	2.879092e-01	1.813957e-01	5.499172e-02	-3.777922e-02	-1.634501e-01	1.234028e-01	-3.272551e-01	-2.613073e-01	-8.020085e-01	-8.012735e-01	-1.471460e-01	4.352629e-01	1.000774e-01	-1.265610e-05	1.598605e-01	6.748248e-02	7.369004e-05	-1.036670e-02	8.798287e-02	-1.145405e-01	-8.992159e-02	-2.731061e-03	-8.121495e-02	9.579343e-02	-8.825544e-02	-5.582996e-02	-2.260606e-02	-2.283215e-01	6.318623e-02	1.432753e-01	-5.400624e-02	2.072686e-01	-1.063889e-02
-9.943236e-01	-2.076607e-01	-2.833499e-02	-1.012989e-01	-1.079549e-01	1.724256e-01	-1.931123e-01	4.987937e-02	5.799568e-02	1.712763e-01	3.698691e-01	3.465880e-01	3.714772e-01	2.967665e-01	1.087366e-01	4.411779e-01	3.171553e-01	-2.746401e-02	1.384067e-01	-8.035719e-02	-9.252632e-03	-1.592159e-01	-3.827991e-02	-1.445943e-01	-2.972545e-01	-1.206050e-01	-3.933953e-02	6.257360e-02	9.798558e-02	1.598427e-01	1.992612e-01	2.130427e-01	7.599727e-02	2.932099e-01	2.385900e-01	-2.348679e-01	6.941411e-02	-2.335004e-02	-1.346895e-02	-5.418476e-02	3.977912e-02	1.224905e-01	-3.617410e-01	2.400357e-02	-1.618928e-02	-1.690179e-01	1.551713e-01	-9.442549e-02	2.041098e-01	1.894400e-01	1.131971e-01	3.856874e-01	2.216517e-01	-2.408640e-01	2.185356e-01	7.911496e-02	-1.203070e-02	-1.957603e-01	4.615443e-02	6.591523e-02	-4.185669e-01	-1.026983e-01	2.359458e-02	-1.072714e-02	1.219591e-01	4.768413e-02	1.142395e-01	1.643304e-01	1.592484e-01	2.965624e-01	1.223251e-01	-2.960601e-01	1.432760e-01	-1.345857e-01	-1.658164e-02	-2.532410e-01	-6.650599e-02	-1.590088e-01	-1.321364e-02	-3.634796e-02	-3.722452e-02	1.124518e-01	1.316651e-01	-2.830615e-02	2.427106e-01	3.397664e-01	1.865410e-01	3.184639e-01	1.678968e-01	-3.250336e-01	1.537657e-02	-8.300789e-02	-9.666497e-03	-1.639967e-01	-3.976383e-02	-6.434221e-02	-3.722889e-01	-2.116919e-01	4.862880e-02	4.801370e-02	2.339714e-01	6.966670e-02	2.892925e-01	3.865422e-01	8.429847e-02	2.904417e-01	2.935334e-01	-3.942526e-01	6.287551e-02	5.820396e-02	-4.021125e-03	1.176805e-02	-1.729539e-02	2.588639e-02	-1.648237e-01	-2.896272e-01	1.120488e-02	-3.364870e-01	1.054495e-01	-1.574117e-01	2.588423e-01	2.491343e-01	-1.039829e-02	3.723988e-01	2.037132e-01	-1.995581e-01	1.812641e-01	-2.831410e-02	-2.485199e-03	1.255980e-01	-1.180645e-02	5.462128e-02	3.152763e-01	-8.293299e-02	2.082944e-01	-2.511497e-01	-1.597800e-01	-2.022660e-01	4.096262e-02	-1.236359e-01	-1.932000e-01	1.997234e-01	2.501189e-01	-2.586124e-01	-1.533571e-01	-7.540678e-03	-7.347778e-04	-1.652450e-02	-3.287214e-03	-1.284165e-02	2.302183e-02	-2.546709e-02	-3.384014e-02	-2.221252e-01	-3.727928e-02	-1.437060e-01	8.108512e-02	2.574519e-01	-1.169252e-01	2.138594e-01	3.926753e-01	-1.210119e-01	2.017227e-01	-4.194989e-03	-3.895167e-04	-9.296234e-03	-1.787756e-03	-6.779323e-03	-9.560431e-02	-2.002562e-01	-2.231899e-02	7.435599e-02	-1.017973e-01	-4.324412e-02	2.072594e-01	5.115389e-02	-2.334549e-02	-2.226571e-01	3.435546e-01	-9.026525e-02	1.580071e-01	-4.600949e-03	-3.900350e-04	-1.032948e-02	-1.882249e-03	-6.683842e-03	2.624030e-01	2.320031e-02	-1.106022e-01	-8.777270e-02	1.001028e-02	5.240703e-02	-3.079503e-01	6.841214e-02	-2.219094e-02	-1.932037e-01	-6.029192e-02	2.834631e-01	-1.180613e-01	-4.957726e-03	-3.921105e-04	-1.108938e-02	-1.970102e-03	-6.598266e-03	9.247110e-02	7.734434e-02	-1.907404e-02	1.591906e-01	1.998251e-01	2.314700e-01	-2.719759e-01	-3.114348e-02	1.507984e-01	-2.524902e-01	-2.757330e-01	1.860928e-01	8.408973e-02	-2.478268e-03	-2.112333e-04	-5.529600e-03	-1.016330e-03	-3.656104e-03	3.140591e-01	1.297337e-01	2.967321e-02	7.638027e-02	1.748045e-01	2.557742e-02	-3.436171e-01	-1.921376e-01	-6.643435e-02	-2.838346e-01	2.077536e-02	6.430369e-02	-1.520101e-01	2.476945e-01	-3.283756e-03	-8.470473e-02	8.229625e-02	4.137592e-02	1.429511e-01	2.385265e-01	-1.381626e-01	2.209312e-01	-1.985724e-01	8.278134e-02	-6.028873e-01	-7.728527e-01	1.019364e-01	1.078287e-01	4.863773e-01	4.752955e-01	-1.154324e-01	1.284343e-01	-5.265385e-03	2.219069e-01	7.252081e-02	-8.379874e-02	2.412658e-01	1.862600e-01	1.507450e-02	1.241403e-02	-1.068446e-01	-1.766472e-01	-3.434054e-01	-6.922196e-01	-3.676522e-02	3.502070e-01	4.872239e-01	3.887734e-01	-2.096400e-01	-1.456494e-02	-1.289647e-03	6.424319e-02	-6.078277e-03	-2.205429e-02	3.019712e-01	-2.503084e-03	-7.982248e-02	1.349055e-01	-2.768950e-01	-5.821024e-02	3.080915e-01	5.223177e-02	1.193112e-02	-2.903509e-01	-1.646788e-01	3.763105e-01	9.094220e-02	1.887923e-02	9.303720e-02	3.398707e-01	6.617018e-02	8.073296e-02	3.694532e-01	-1.131765e-01	2.654080e-03	-6.344986e-02	-2.028259e-01	-6.033840e-02	2.423641e-01	3.139950e-01	-5.943300e-02	-4.453250e-01	-5.164109e-01	2.706086e-01	4.856496e-02	7.083394e-02	-2.189683e-03	3.145361e-01	-1.067302e-02	-3.638659e-02	2.110449e-01	4.278181e-01	1.739603e-01	2.825863e-02	-3.551758e-01	4.043976e-02	8.191674e-02	2.896225e-01	-3.552897e-01	-6.765644e-01	-3.307945e-01	2.819548e-01	6.886444e-02	-1.687104e-03	-1.587886e-04	-3.750638e-03	-7.233987e-04	-2.786562e-03	-7.945799e-02	1.433059e-03	-4.930068e-02	1.034416e-01	9.578323e-02	-5.679755e-02	2.011861e-01	-2.709034e-02	-5.019112e-02	1.907193e-01	-3.036767e-01	-7.658303e-02
-1.192666e+00	4.137621e-01	9.004255e-01	7.020422e-01	9.384730e-01	3.565144e-01	1.735899e-01	3.858347e-01	-1.274239e-02	-1.828734e-01	-5.291962e-02	-1.376623e-01	-1.644831e-01	-6.303940e-02	6.021647e-02	-3.452679e-01	2.314426e-01	2.015476e-01	-1.106704e-01	6.097053e-01	9.058805e-02	-2.970648e-01	-1.020397e-01	1.533239e-01	1.788695e-01	-6.531583e-01	-2.833272e-01	-1.136622e-01	-1.832986e-02	-2.274113e-02	1.653308e-01	-2.136004e-01	3.807329e-01	-8.124891e-03	-3.672264e-01	2.494696e-01	2.758767e-01	-2.430926e-01	6.697998e-01	-6.283309e-01	-1.497864e-01	2.737584e-01	1.088612e-01	-3.911687e-02	-1.924988e-01	-3.482737e-01	-2.210778e-01	1.205531e-02	-1.365034e-01	-1.497876e-01	-3.561402e-03	2.320179e-01	-5.101322e-03	-2.888637e-01	3.287009e-01	3.142201e-01	-2.658708e-01	5.041060e-01	-7.410193e-02	2.067174e-02	-1.294820e-01	-2.868363e-01	-4.056626e-01	-4.994968e-02	-2.969960e-01	-8.248788e-01	-1.647413e-01	-3.809602e-01	-1.692914e-02	-2.025706e-01	1.821346e-01	-7.293020e-02	2.210029e-01	1.609870e-01	1.205144e-01	-1.784890e-01	6.760110e-01	-1.301686e-01	1.947059e-02	-1.207399e-01	1.253592e-01	-4.989497e-01	-9.084194e-02	-4.742601e-01	-4.569115e-01	6.085912e-02	-8.764148e-02	5.174240e-02	-3.067078e-01	1.957910e-01	-7.041399e-02	3.659511e-01	2.337150e-01	2.654381e-01	-7.044456e-02	5.421198e-01	2.112434e-01	1.290512e-01	-2.122223e-01	-1.916433e-01	-3.918605e-01	2.871359e-02	-2.502718e-01	-5.823984e-01	-1.334010e-01	-4.717972e-02	1.772863e-02	-6.443560e-02	2.138923e-01	-1.615195e-01	4.009119e-01	3.212642e-01	2.289119e-01	-1.824124e-01	3.345992e-01	-2.863014e-01	-1.073781e-02	3.804001e-01	-1.946566e-02	-2.089429e-02	3.484375e-01	-2.411917e-02	-3.899263e-01	-3.883092e-01	3.359334e-01	1.970930e-01	-8.313474e-02	2.742560e-01	-5.920128e-02	-1.201757e-01	1.287396e-01	2.811731e-01	-8.682682e-01	4.475226e-01	-2.101780e-01	9.317987e-02	-1.501073e-01	-1.448289e-01	-6.680017e-02	1.192021e-01	2.060849e-01	-1.795621e-01	-2.690204e-01	1.313922e-01	-6.861773e-02	-1.438756e-01	1.396220e-01	2.663096e-02	2.527800e-01	4.052755e-01	7.962552e-02	-3.592329e-01	2.133831e-01	-2.015605e-01	2.402221e-02	-2.020827e-01	-1.631559e-01	-2.264562e-01	-3.069342e-01	-1.064439e-01	-1.655741e-01	-4.341867e-02	-5.845934e-02	-3.411826e-02	1.702055e-01	2.162147e-01	3.954506e-01	1.115214e-01	1.700764e-01	3.811522e-01	2.457215e-01	-2.486086e-01	-1.877968e-01	-7.526673e-02	-1.504670e-01	-8.338071e-02	2.011408e-01	-1.295442e-01	7.064377e-02	3.802603e-02	-5.389130e-02	-1.541043e-01	-1.417257e-01	-6.102965e-02	1.309790e-01	5.702165e-01	4.987852e-02	2.683117e-01	1.793973e-01	-8.876061e-02	-9.027193e-02	-7.080665e-02	-6.354436e-02	4.713659e-02	2.269913e-02	-3.028903e-01	6.670724e-02	-1.531292e-01	-3.572936e-02	-1.859225e-01	-4.355805e-02	-1.207635e-01	1.363274e-01	2.316252e-01	2.308281e-01	-2.226856e-01	1.335445e-01	1.909763e-01	3.323273e-01	-2.652295e-01	4.070855e-02	-5.489230e-02	-1.117659e-01	-6.093590e-02	-3.802681e-02	9.457611e-02	1.266948e-01	2.186902e-01	-7.743398e-02	6.325988e-02	-1.050590e-01	-1.097168e-01	-4.074267e-02	1.990269e-01	4.974936e-02	7.466760e-02	1.687036e-01	-2.123471e-02	-3.363667e-01	3.457190e-02	-3.592338e-02	-7.449463e-02	-3.995870e-02	-1.870294e-01	-1.078303e-01	1.743450e-03	1.975756e-01	6.828224e-02	1.621534e-02	1.159696e-01	1.121638e-01	-7.133005e-02	-1.134585e-02	1.265342e-01	2.864832e-01	1.038008e-01	-1.277743e-01	2.164439e-01	5.543760e-01	-8.357153e-02	1.329803e-01	2.059182e-01	3.413463e-01	2.769616e-01	1.889969e-01	6.952567e-01	6.073054e-02	1.614158e-01	-1.077199e-01	2.033126e-05	-2.919579e-01	-4.039855e-01	-1.705265e-01	-6.088897e-01	-7.334766e-01	3.243757e-01	4.443522e-01	2.197487e-01	-2.821172e-01	-2.042883e-01	-2.000236e-01	3.248738e-01	-1.590378e-02	7.504778e-02	7.264338e-01	5.353390e-01	1.118324e-01	2.299714e-01	6.446186e-02	-1.248252e-01	-3.048230e-01	4.120716e-01	-6.388081e-01	-1.063198e+00	5.089216e-01	-6.617445e-02	-9.635346e-02	7.910111e-02	2.405290e-01	-1.052702e-01	3.115020e-01	2.493867e-02	1.034033e-01	1.579403e-02	1.485719e-02	-2.517502e-01	-2.273684e-01	1.826887e-01	-1.478729e-01	2.342338e-01	-3.758078e-01	-1.079389e-01	3.731298e-01	-5.408089e-02	2.513191e-01	1.759601e-01	-1.149681e-01	2.422533e-01	-6.757108e-02	2.771219e-01	2.569770e-01	3.641886e-01	5.924007e-01	2.959514e-01	3.387083e-01	1.811043e-01	4.053057e-01	-9.240941e-01	-1.067788e+00	1.938842e-02	-7.219280e-01	-1.329172e-01	4.477737e-01	-1.497402e-01	-1.654237e-01	-1.760854e-01	-4.139392e-01	-2.667832e-01	1.458588e-01	2.968686e-01	3.833409e-01	6.238699e-01	6.426588e-01	2.316140e-01	2.430494e-01	1.905538e-01	-4.011765e-01	-7.288688e-01	1.014624e-01	-1.860545e-01	-8.203148e-01	8.632039e-01	-7.545158e-02	-1.125502e-01	-2.850465e-02	-5.955662e-02	-3.173226e-02	-6.617221e-02	-8.673975e-02	-7.193558e-02	3.707633e-03	-8.874798e-02	-6.112275e-02	3.870914e-02	-5.841186e-02	-2.403621e-02	3.846975e-01	-1.826987e-02	7.921741e-02	4.711744e-01	-1.031471e-01
1.976066e-02	-6.043109e-03	1.649489e-02	6.817231e-03	-6.069630e-03	1.038219e-02	8.960780e-02	-3.426599e-02	3.524747e-04	-4.985773e-02	4.501511e-03	9.886416e-05	-2.858014e-04	1.914033e-04	2.458698e-04	-2.575350e-02	1.519446e-02	4.680574e-03	9.034180e-03	6.496557e-03	1.221307e-02	7.165867e-03	2.022556e-02	-7.471525e-02	9.747181e-03	6.399524e-03	4.880978e-03	1.158251e-04	5.385711e-05	3.506846e-04	2.268712e-05	9.914217e-05	2.884937e-04	1.600300e-04	3.304528e-03	2.136998e-03	8.658820e-03	4.164502e-04	1.266024e-01	7.229010e-02	2.183888e-02	1.208141e-02	1.280206e-02	2.806327e-02	4.935717e-03	-1.421576e-02	1.200511e-04	7.098524e-05	2.752575e-04	-3.319022e-03	1.223608e-04	9.512368e-05	-1.237290e-01	3.661559e-04	-2.345303e-02	7.805502e-03	-2.471271e-03	7.764939e-03	1.362676e-02	1.864680e-02	6.003529e-03	8.568533e-02	6.367684e-03	-1.794325e-02	2.995218e-02	4.418542e-04	2.306891e-03	-6.100146e-03	3.080578e-04	6.130462e-05	9.492363e-05	1.581536e-02	9.525244e-04	-8.816985e-02	1.064791e-02	3.318273e-04	5.676054e-02	2.425283e-02	7.144260e-02	2.099695e-02	7.729181e-02	1.638395e-02	-7.848499e-03	-1.781006e-02	2.218643e-04	1.463456e-04	4.224366e-04	1.126334e-04	1.885523e-04	1.496803e-04	2.726145e-04	4.187932e-04	-4.094067e-03	-3.293519e-02	1.884080e-02	1.278309e-02	-1.551498e-02	-5.315402e-02	3.004557e-02	3.916107e-02	2.178036e-02	-5.115763e-02	-3.299676e-03	6.669736e-04	8.300910e-02	-2.182054e-02	7.580296e-02	1.587358e-03	-2.716326e-02	1.698589e-04	6.719348e-03	5.307196e-02	9.829865e-03	6.319714e-03	1.153686e-02	-6.527126e-02	1.076847e-02	1.328487e-02	-5.102107e-02	6.365017e-03	-8.549112e-03	7.620153e-02	1.470924e-04	1.387708e-05	2.981320e-04	-3.193086e-02	2.956497e-05	3.402926e-05	4.946593e-03	9.383235e-02	4.398839e-03	4.344235e-02	4.683178e-04	-3.617593e-02	-1.748325e-02	-1.216535e-01	-1.584682e-01	2.500243e-02	-6.698094e-03	1.364920e-02	9.398791e-02	9.666329e-04	1.192854e-04	4.681881e-02	0.000000e+00	5.440204e-08	3.729435e-07	4.637328e-02	6.623350e-02	5.157311e-03	9.621940e-02	4.164646e-08	-1.614884e-03	1.666415e-03	9.810708e-03	2.715813e-03	-2.052366e-02	2.459658e-03	-5.489307e-02	1.490662e-01	0.000000e+00	0.000000e+00	8.949394e-06	2.306922e-07	0.000000e+00	2.585979e-06	3.213997e-02	4.481241e-02	-3.347713e-04	1.128593e-03	0.000000e+00	-4.988567e-02	5.697936e-03	1.044859e-03	4.897313e-03	5.410254e-04	8.663798e-04	1.721818e-03	2.189891e-03	1.366651e-06	0.000000e+00	0.000000e+00	1.529006e-06	0.000000e+00	0.000000e+00	0.000000e+00	1.089693e-02	5.677853e-04	1.642777e-05	0.000000e+00	1.680067e-05	-4.012036e-02	7.376215e-04	1.675577e-03	-7.670143e-02	4.225963e-04	2.222666e-03	5.741685e-03	2.964335e-07	0.000000e+00	0.000000e+00	0.000000e+00	1.012003e-06	0.000000e+00	0.000000e+00	2.604610e-06	3.681957e-07	8.208739e-03	0.000000e+00	-2.582833e-02	8.370057e-03	-2.214882e-03	6.129045e-03	-4.106615e-02	1.083171e-05	3.105502e-03	-5.699685e-03	0.000000e+00	0.000000e+00	0.000000e+00	0.000000e+00	0.000000e+00	0.000000e+00	0.000000e+00	0.000000e+00	0.000000e+00	0.000000e+00	0.000000e+00	-1.163713e-07	3.658003e-06	1.393679e-04	-6.416447e-03	6.402272e-04	-2.158474e-02	4.505255e-05	2.304993e-05	0.000000e+00	0.000000e+00	2.949125e-06	0.000000e+00	0.000000e+00	0.000000e+00	0.000000e+00	0.000000e+00	0.000000e+00	1.251372e-07	0.000000e+00	-7.332669e-02	-8.947718e-03	-1.104175e-02	-1.447504e-02	-8.378918e-03	5.834111e-02	3.161574e-02	-1.343377e-01	-4.510218e-09	0.000000e+00	0.000000e+00	0.000000e+00	0.000000e+00	1.140685e-08	0.000000e+00	0.000000e+00	9.067924e-02	5.147887e-03	5.333576e-03	1.781860e-01	-1.374293e-02	-1.864846e-02	-3.190008e-02	-1.195712e-02	-5.615239e-03	3.843287e-02	-3.458941e-02	6.724075e-06	0.000000e+00	-2.737007e-06	0.000000e+00	0.000000e+00	0.000000e+00	0.000000e+00	0.000000e+00	2.778752e-02	3.634544e-02	0.000000e+00	2.048343e-05	-7.082195e-04	-3.593458e-02	-1.237704e-02	-2.579233e-02	2.806293e-07	3.784327e-03	2.047819e-01	2.205323e-08	0.000000e+00	4.668572e-06	0.000000e+00	0.000000e+00	0.000000e+00	0.000000e+00	1.710863e-03	1.436055e-05	2.112705e-05	0.000000e+00	9.358875e-02	-3.128309e-02	-5.744384e-02	-6.098011e-02	-5.296499e-02	-4.788222e-02	3.644582e-02	7.074154e-02	1.551025e-02	0.000000e+00	5.494916e-04	0.000000e+00	0.000000e+00	0.000000e+00	0.000000e+00	-9.857280e-06	2.008723e-03	4.647883e-04	0.000000e+00	1.186955e-01	-3.117842e-02	-3.809868e-02	-4.768998e-02	-1.024640e-01	-4.091259e-02	1.724379e-02	-1.177870e-01	0.000000e+00	0.000000e+00	0.000000e+00	0.000000e+00	0.000000e+00	0.000000e+00	0.000000e+00	0.000000e+00	-8.448549e-04	0.000000e+00	0.000000e+00	-4.062178e-03	-5.532610e-06	6.314137e-06	5.888353e-02	-2.552858e-02	7.772798e-04	2.668369e-03	1.056859e-02	0.000000e+00	0.000000e+00	0.000000e+00	0.000000e+00	0.000000e+00	0.000000e+00	0.000000e+00	0.000000e+00	1.016654e-07	8.777409e-05	0.000000e+00
-1.091113e+00	9.584696e-02	3.372360e-02	8.932747e-02	7.521944e-02	6.770784e-02	1.443860e-02	1.128635e-01	7.343232e-03	-4.727365e-02	2.154413e-02	1.897034e-02	2.934667e-02	2.360062e-02	6.327731e-02	2.006488e-02	6.223011e-02	6.896448e-02	1.643613e-02	2.306918e-01	4.178692e-03	-1.724742e-01	2.707235e-03	-9.103196e-03	1.159440e-01	-2.751429e-01	-1.355149e-02	6.725443e-03	-1.175394e-02	-1.301998e-01	-4.255374e-03	-4.357461e-03	2.624385e-03	9.449700e-03	-2.824070e-01	6.991057e-02	1.238974e-01	-5.646750e-03	1.701986e-01	-2.466324e-01	4.242082e-02	8.441497e-03	2.646452e-03	6.567323e-03	9.341949e-05	5.292647e-04	-8.127498e-02	3.916013e-03	2.313903e-03	-1.662082e-02	1.925375e-03	1.212528e-02	7.010029e-02	-1.552961e-02	-2.507965e-02	3.097511e-02	-1.738310e-02	1.233692e-01	5.529829e-03	1.296375e-03	8.208956e-02	1.412144e-03	-9.067303e-02	3.491114e-03	4.034257e-03	-1.777693e-01	-1.194314e-03	-2.203648e-02	-4.075522e-03	-1.179531e-02	3.057139e-03	2.104798e-02	2.910679e-03	1.209622e-01	4.222112e-03	-2.155132e-02	1.036581e-01	-6.870453e-03	1.100305e-02	-1.349073e-02	4.729313e-02	-1.968182e-01	7.840724e-02	-6.718141e-02	-8.383478e-02	3.345401e-03	-8.663007e-02	9.906472e-04	-2.533153e-02	9.112128e-02	4.458723e-02	1.852555e-03	5.326153e-03	3.726907e-02	-8.112569e-03	8.052555e-02	1.227528e-01	1.029301e-03	-2.491033e-01	-1.819509e-02	-1.537894e-01	9.027528e-03	-8.332137e-04	-1.833278e-01	-1.121305e-02	2.464664e-03	5.596574e-04	1.873382e-03	5.561298e-02	2.242113e-02	4.158826e-02	8.724376e-02	4.269876e-02	-3.402085e-02	5.888031e-02	-7.927162e-02	1.190390e-03	1.740255e-02	7.050886e-02	2.126699e-01	1.130174e-01	3.365829e-03	1.132811e-02	-1.578080e-01	-8.746741e-02	1.013695e-03	-2.770841e-02	3.074874e-03	8.161368e-03	-1.250502e-01	-6.423295e-02	4.831687e-03	-2.511462e-01	2.802481e-01	8.617782e-03	1.846910e-03	9.387764e-02	1.775102e-03	2.196462e-01	1.102995e-03	-2.410767e-03	6.825799e-03	-1.400364e-01	3.903563e-02	-1.347438e-01	-1.326460e-01	-1.440503e-02	-4.567476e-02	-1.265906e-01	-1.029122e-03	-6.424929e-02	-1.986065e-01	1.892619e-02	1.866624e-03	1.710660e-05	5.555674e-04	-5.901206e-02	5.523701e-04	8.867201e-05	1.644198e-04	1.286482e-02	5.145430e-04	1.362953e-03	-4.220773e-04	-2.470151e-04	1.358669e-05	5.908460e-03	6.085244e-04	1.831369e-02	6.738286e-03	3.558861e-04	5.456904e-02	1.900814e-03	0.000000e+00	0.000000e+00	-4.300234e-06	6.649807e-03	-4.731125e-02	-5.828269e-04	3.123798e-05	8.061125e-06	1.078425e-05	4.092974e-06	-7.276849e-03	-3.160917e-02	1.706754e-05	4.141784e-04	4.791292e-02	4.927645e-03	-3.309013e-02	8.258030e-03	-7.676509e-06	-2.604821e-08	3.234075e-07	0.000000e+00	-1.233993e-05	0.000000e+00	4.473826e-07	9.231073e-06	6.421790e-06	-4.223394e-08	4.728645e-08	0.000000e+00	-4.173681e-06	-3.845081e-02	5.798848e-06	5.547749e-06	1.258072e-01	7.228474e-03	2.380680e-03	-4.136647e-07	0.000000e+00	-2.524171e-06	0.000000e+00	2.906582e-04	-4.436002e-03	-1.463969e-03	2.707422e-04	-1.078486e-07	4.873540e-08	-1.592475e-05	1.384406e-06	-1.087150e-02	-4.150954e-03	7.632342e-06	4.893482e-03	-1.069590e-01	0.000000e+00	1.868235e-03	3.156297e-06	0.000000e+00	-1.061899e-09	0.000000e+00	0.000000e+00	0.000000e+00	-1.682161e-03	1.648208e-03	1.068532e-08	8.060691e-08	3.872469e-02	1.528283e-04	0.000000e+00	2.361298e-09	6.606779e-02	-4.176098e-07	-1.582606e-03	0.000000e+00	1.797590e-02	-1.462731e-01	-1.380656e-01	-1.608884e-01	-1.030906e-01	-3.804831e-03	-6.878052e-04	2.686618e-03	7.452639e-02	1.002113e-04	-4.884529e-04	8.232291e-02	2.521564e-01	-9.765147e-03	9.261057e-02	3.401502e-02	-2.097688e-01	-2.217643e-01	1.454455e-01	1.050882e-02	-1.977288e-01	-1.829892e-01	-2.946720e-01	-2.210225e-01	-7.070325e-02	-3.605038e-02	-1.011670e-03	3.628763e-01	2.751394e-01	2.124066e-01	1.942143e-01	1.554689e-01	1.069775e-01	1.297567e-01	5.357445e-02	-1.386954e-01	-3.811950e-01	2.372864e-01	3.746459e-03	8.011273e-06	-1.963724e-08	3.261391e-02	-1.899375e-04	1.586504e-05	-1.072930e-01	-5.281633e-02	8.044768e-02	1.059930e-01	-5.259289e-02	-4.248321e-02	-4.608936e-04	-1.214455e-02	-2.368323e-02	-2.416966e-03	-4.071110e-06	4.042690e-02	3.303837e-06	-7.053245e-03	-7.727044e-03	-1.721412e-01	-1.790761e-01	-2.260009e-01	5.825817e-03	-9.202370e-03	9.487801e-02	1.471958e-01	1.270286e-01	5.210027e-02	1.622961e-01	5.397451e-03	-2.329487e-01	-1.227295e-01	-9.755845e-03	-4.984525e-02	-2.232925e-02	9.302002e-02	-1.555639e-02	-1.454791e-01	-8.558370e-02	-1.235803e-01	0.000000e+00	-1.284096e-01	-3.262720e-02	-2.596349e-02	2.108886e-01	1.335658e-01	9.699182e-02	1.367609e-01	-9.426770e-03	-3.825771e-02	-1.051903e-01	-7.074864e-03	2.190684e-01	-3.926679e-02	2.165654e-01	9.195646e-02	0.000000e+00	3.346008e-08	0.000000e+00	0.000000e+00	7.461785e-04	4.927627e-06	0.000000e+00	7.126270e-02	0.000000e+00	0.000000e+00	2.153944e-02	0.000000e+00	0.000000e+00	-7.395479e-03	2.875533e-05	5.642702e-06	6.912765e-06	-1.658818e-07
5.825133e-03	-1.937991e-05	1.696165e-04	2.976853e-05	5.392839e-04	1.403585e-02	2.561705e-02	1.415701e-02	3.769815e-02	1.641037e-02	1.478510e-02	-2.746743e-03	-3.638919e-02	2.590496e-02	-1.728948e-02	-1.082794e-02	2.776741e-02	1.609112e-03	0.000000e+00	1.453003e-05	0.000000e+00	9.396954e-06	9.715334e-03	6.438560e-03	2.534159e-03	-3.082524e-03	-6.652703e-02	-9.887347e-02	2.957575e-02	6.032997e-02	-9.638518e-02	4.815649e-03	4.278255e-03	1.052282e-02	5.261600e-03	5.422461e-05	3.198392e-05	6.255927e-07	0.000000e+00	2.706563e-02	4.884449e-02	6.372309e-03	4.139120e-03	2.650664e-03	4.138714e-03	-1.004860e-03	5.593022e-03	1.563600e-03	1.090063e-02	-5.002061e-02	-1.323622e-03	1.477117e-03	2.585979e-06	-4.344840e-03	2.441659e-02	1.444434e-04	6.532092e-02	8.248573e-03	4.165882e-03	-3.479426e-02	3.167288e-03	4.091056e-02	1.899347e-03	5.248816e-03	3.276725e-03	-8.706984e-03	-2.837064e-03	2.044445e-02	3.874175e-02	0.000000e+00	2.157253e-05	2.431825e-05	1.147685e-04	4.988536e-02	1.039400e-02	3.142385e-03	5.252044e-03	3.283291e-03	5.512688e-03	-2.900878e-03	6.276948e-03	3.258251e-03	1.155501e-02	-6.076072e-02	1.784694e-02	1.487622e-03	9.220394e-05	9.455228e-06	0.000000e+00	9.664393e-06	1.384899e-02	8.970070e-03	-2.331303e-02	1.561544e-02	-5.925314e-02	1.974928e-03	1.130804e-03	1.078552e-02	7.132241e-03	8.211838e-03	-3.465510e-02	2.028464e-02	8.742278e-04	0.000000e+00	0.000000e+00	7.170901e-07	0.000000e+00	4.532830e-04	7.509627e-03	9.886092e-04	-2.185499e-02	5.615342e-03	2.520040e-03	7.983017e-03	7.367503e-02	-1.289291e-01	8.164336e-03	3.559526e-02	-1.316769e-01	3.342945e-04	0.000000e+00	5.285171e-08	0.000000e+00	0.000000e+00	-1.796678e-01	-7.421212e-02	-1.045220e-01	-3.192754e-03	-6.033377e-02	2.566933e-05	1.118459e-01	2.047612e-02	-5.289255e-06	1.571053e-03	1.260758e-01	-9.976728e-03	0.000000e+00	0.000000e+00	0.000000e+00	0.000000e+00	0.000000e+00	-2.675775e-02	4.110682e-03	-2.015913e-05	1.717664e-04	5.174910e-04	1.879347e-03	1.948211e-02	1.918613e-02	5.067457e-06	7.444070e-04	2.603389e-02	-6.384987e-02	2.475285e-08	0.000000e+00	0.000000e+00	0.000000e+00	0.000000e+00	-6.197942e-02	1.740281e-03	-8.865606e-03	-4.683954e-02	-1.351091e-02	1.502130e-05	8.519884e-03	5.814137e-02	-1.491816e-07	-1.869646e-04	2.934481e-03	1.568627e-03	0.000000e+00	0.000000e+00	0.000000e+00	0.000000e+00	0.000000e+00	2.024533e-03	-4.035358e-02	-1.925861e-05	1.031254e-07	3.798964e-07	1.219937e-07	4.393578e-03	1.401000e-03	-1.015734e-08	5.329211e-06	1.758567e-03	-5.521942e-06	0.000000e+00	0.000000e+00	0.000000e+00	0.000000e+00	0.000000e+00	-2.361033e-02	-4.276859e-04	0.000000e+00	0.000000e+00	-4.171630e-07	-4.477265e-08	-8.665016e-02	3.256831e-02	0.000000e+00	-5.432555e-05	1.565197e-01	-2.748697e-03	0.000000e+00	0.000000e+00	0.000000e+00	0.000000e+00	0.000000e+00	-1.354444e-06	3.726803e-07	0.000000e+00	-4.705050e-07	0.000000e+00	4.947207e-08	1.229866e-04	9.216681e-02	0.000000e+00	0.000000e+00	-4.250350e-08	-5.083525e-07	-2.075912e-03	0.000000e+00	0.000000e+00	0.000000e+00	0.000000e+00	-3.122488e-02	-6.784623e-02	-1.237251e-01	-4.932499e-03	-8.906178e-02	-1.452842e-01	9.800305e-02	5.345262e-02	-4.373674e-03	4.498116e-06	7.700262e-02	8.723245e-03	-1.672570e-02	0.000000e+00	0.000000e+00	0.000000e+00	0.000000e+00	-9.499340e-02	-3.314242e-02	-5.202618e-02	-6.304369e-03	6.353804e-02	-3.242522e-03	3.218394e-03	3.025722e-02	-4.111982e-04	2.042556e-01	1.015425e-01	-3.216196e-02	-6.411341e-07	0.000000e+00	0.000000e+00	0.000000e+00	0.000000e+00	-1.288243e-01	-2.025388e-02	-4.583866e-08	1.124705e-07	-1.045257e-06	1.410518e-07	4.139575e-03	5.322414e-03	-1.308593e-06	4.361595e-06	3.809417e-06	9.652069e-06	-2.567841e-03	-3.270797e-05	0.000000e+00	0.000000e+00	0.000000e+00	-5.133955e-02	-5.039238e-02	-1.533765e-02	-2.868158e-02	-1.286956e-02	-1.884032e-02	-1.946291e-02	-2.663015e-02	-1.437436e-02	-3.061650e-02	1.931428e-01	-5.800130e-02	1.380603e-03	0.000000e+00	0.000000e+00	0.000000e+00	0.000000e+00	-2.778468e-02	4.979751e-02	-9.703116e-03	-1.920118e-02	-1.419592e-02	-1.411864e-02	-3.490899e-02	-3.835229e-02	-5.992293e-02	4.102504e-03	5.405875e-02	-4.207430e-02	0.000000e+00	0.000000e+00	0.000000e+00	0.000000e+00	0.000000e+00	3.843497e-04	-6.917008e-03	1.482890e-08	-6.106456e-08	2.696213e-04	-7.684064e-08	-1.199969e-06	8.155458e-02	5.463498e-08	-1.097504e-02	5.011975e-03	-1.652852e-06
3.846343e+00	1.074560e-01	1.294741e-02	3.050118e-01	-1.072962e-01	4.305132e-01	6.500522e-01	-6.463274e-01	1.613216e-01	3.908281e-01	-1.691502e-01	2.281888e-01	-1.358714e-01	-4.040005e-01	-8.021844e-01	3.214422e-01	-1.052211e+00	-1.206909e+00	2.221116e-01	3.711599e-01	5.020851e-01	1.530481e+00	8.852519e-01	8.933139e-01	4.378451e-01	1.339731e+00	7.367383e-01	1.339710e-01	-8.199767e-02	-1.673132e-01	-6.947648e-01	1.421229e-01	-1.144763e+00	-3.936944e-01	3.004464e-01	-9.700501e-01	-9.302745e-01	6.906558e-02	1.184141e-01	1.442442e+00	9.549514e-01	8.506594e-01	1.014645e+00	9.173914e-01	5.180776e-01	4.046207e-01	3.164589e-01	-4.825244e-01	-2.597117e-01	6.483092e-02	-5.372651e-02	-7.722055e-01	-6.515715e-01	1.062780e-01	-6.709574e-01	-3.669812e-01	6.641403e-02	4.254100e-01	8.597090e-01	8.897827e-01	1.201124e+00	1.543451e+00	1.447911e+00	5.058858e-01	4.666118e-01	7.838585e-01	-2.915750e-01	-4.349234e-02	-3.527926e-01	-8.193395e-02	-7.607007e-01	-5.904300e-01	-7.942885e-01	-3.733564e-01	-6.440476e-01	-3.839644e-01	3.113490e-01	9.511686e-01	1.070706e+00	1.598437e+00	1.337562e+00	1.541882e+00	4.046007e-01	5.378175e-01	6.970569e-01	-2.547395e-01	-1.073191e-01	-4.421236e-01	-6.258122e-02	-1.019935e+00	-7.536087e-01	-6.173531e-01	-4.709259e-01	-7.075612e-01	-1.763508e-01	4.610610e-01	2.171192e-01	8.806351e-01	1.212352e+00	1.376431e+00	1.436532e+00	3.490521e-01	-3.219698e-02	8.350416e-01	2.721301e-01	3.256449e-02	-2.852888e-01	-2.284520e-01	-1.136684e+00	-6.526017e-01	-7.747331e-01	-6.967009e-01	-5.996293e-01	2.004094e-02	4.639588e-01	9.764535e-01	2.245036e-01	1.556593e-01	1.623298e-01	9.944684e-03	-2.766003e-01	-9.578037e-02	-6.260975e-02	-1.002060e-01	-7.653567e-01	-7.248010e-01	-4.465616e-01	-4.747637e-01	-3.228887e-01	1.897390e-01	2.270091e-01	-1.571203e-01	1.318889e+00	-6.555768e-01	4.171639e-01	1.830636e-01	-1.513220e-01	-4.417059e-02	-2.985949e-01	-3.068128e-01	-5.280350e-01	-3.027580e-01	-4.196100e-01	-2.800855e-01	-1.348476e-01	1.167473e-02	-1.522006e-01	3.282177e-01	1.552835e-01	6.980999e-01	6.184238e-01	4.544750e-01	2.698961e-01	-5.408732e-02	-1.650362e-01	1.339102e-02	2.601188e-02	4.680223e-01	-6.484432e-02	-2.674132e-02	6.196855e-01	3.663974e-01	5.659828e-01	-1.392760e-01	-1.979361e-01	-2.454126e-01	-3.303537e-01	-2.214462e-01	-3.434692e-01	-2.228461e-01	-1.652697e-01	9.482415e-02	-3.471921e-01	-4.136261e-01	-2.656537e-01	-4.421630e-01	-3.485181e-01	-8.733767e-02	-1.166058e-01	3.483284e-01	8.013516e-01	-7.006402e-02	5.112842e-01	-6.279873e-02	2.566321e-01	-1.136453e-01	-1.893504e-01	-5.070712e-02	9.632094e-02	-1.440110e-01	-6.435213e-02	-2.534130e-01	-2.711090e-01	-2.223794e-01	-8.634108e-02	-2.316543e-01	-3.030441e-01	-2.704482e-01	1.663724e-01	4.709493e-03	2.153174e-01	3.448108e-01	2.771846e-01	-3.112840e-02	-1.903975e-01	1.441315e-02	2.148552e-01	1.544840e-01	-9.151298e-02	-5.731749e-01	-3.251834e-01	-2.931376e-01	-3.978792e-01	-3.873834e-01	-4.588702e-01	-2.700165e-01	-2.395347e-01	-1.926331e-01	2.611748e-01	3.160065e-01	3.744181e-01	1.512079e-01	6.023996e-01	2.646792e-01	1.245593e-01	-6.529628e-02	5.546578e-01	7.659242e-03	-3.594363e-02	-1.953374e-01	-1.737468e-01	-1.128488e-01	-2.721461e-01	-1.679210e-01	-9.624714e-02	-7.058990e-02	-7.177310e-02	-4.235277e-02	1.092341e-01	-2.220392e-02	7.234313e-02	3.381930e-02	2.896739e-02	-1.568783e-01	2.419246e-01	5.691535e-01	-5.009948e-02	-1.046760e+00	-1.079448e+00	-8.632570e-01	-9.381847e-01	-1.088643e+00	-1.180696e+00	-7.098340e-01	-4.978641e-01	-6.629684e-01	-2.216217e-01	-8.303858e-02	4.648149e-01	-2.248941e-01	-3.501362e-02	-5.812528e-01	5.457486e-01	2.156620e+00	2.200093e+00	-6.772849e-01	-1.170076e+00	-8.320640e-01	-1.022756e+00	-1.050159e+00	-9.353786e-01	-1.030955e+00	-7.622687e-01	-1.963232e-01	-7.425824e-01	-4.647741e-01	5.506149e-02	6.173379e-01	6.746530e-02	-1.906239e-01	-3.955297e-01	5.572010e-01	2.775299e+00	3.070396e+00	-5.036121e-01	3.196482e-01	9.457827e-02	-2.016735e-01	-6.787830e-01	-5.426669e-01	-4.106909e-01	-7.631090e-03	1.243023e-01	-4.488906e-01	-5.041635e-02	5.659272e-02	2.377170e-02	-3.498368e-01	1.120744e+00	9.608239e-02	1.139339e+00	-4.143042e-01	-5.463251e-01	3.567748e-01	-1.179956e+00	-8.670998e-01	-9.877424e-01	-1.041072e+00	-9.921749e-01	-9.578286e-01	-2.144481e-01	6.141869e-01	-8.388270e-01	2.253772e-01	-2.781402e-02	6.933523e-02	5.622240e-01	2.714914e+00	2.640415e+00	-1.922484e-02	-4.265687e-01	-1.073364e+00	1.618678e-01	-9.790481e-01	-6.408915e-01	-5.940635e-01	-5.872042e-01	-7.210327e-01	-8.189253e-01	-3.546442e-01	1.003583e-01	-3.690877e-01	-1.805667e-01	1.201119e-01	-1.098750e-01	4.441583e-01	2.368029e+00	2.997745e+00	-4.896088e-01	-5.035734e-01	-4.732851e-01	-3.509830e-01	-7.246624e-02	-2.472638e-01	-7.084980e-02	-1.740507e-01	-8.943611e-02	-2.209076e-01	1.683096e-01	1.123417e-01	3.685403e-02	1.502122e-01	4.304669e-02	8.639646e-02	1.799686e-01	-1.109841e-01	-1.157055e-01	-5.371303e-02	-5.927059e-02	1.705793e-01	5.200503e-02
-8.558138e-02	2.585979e-06	2.842306e-05	8.803341e-06	8.488334e-03	-4.932106e-03	-1.242884e-02	1.210356e-02	2.495909e-03	-2.452552e-02	1.531392e-02	3.620846e-02	4.282881e-02	2.513402e-02	2.553586e-02	3.887144e-02	-5.397059e-03	4.908834e-04	0.000000e+00	2.585979e-06	4.917123e-06	3.918561e-05	-5.697689e-02	2.636992e-02	-4.701901e-02	1.715381e-02	7.084355e-03	-4.734014e-03	1.030314e-02	5.620210e-03	-1.862110e-01	9.739421e-03	2.152464e-02	5.416215e-03	1.912849e-01	0.000000e+00	5.680066e-08	0.000000e+00	-2.311262e-02	3.292686e-03	8.673992e-03	-3.069121e-02	-5.187599e-02	5.659771e-03	1.022952e-03	5.977942e-03	4.446724e-02	-5.116003e-02	3.266178e-02	1.714799e-02	-2.479565e-02	8.357214e-03	5.000389e-06	0.000000e+00	2.585979e-06	9.009819e-06	2.901542e-03	-3.843368e-02	3.644134e-03	-9.063614e-03	5.592394e-03	4.196874e-03	1.461613e-02	1.375052e-02	2.081448e-02	1.205804e-02	1.723639e-02	5.743373e-03	1.029296e-01	0.000000e+00	2.334178e-05	2.584792e-06	3.957782e-05	3.457792e-03	6.235258e-03	1.268871e-02	5.412940e-03	-7.494563e-03	5.652719e-03	6.355016e-03	4.152334e-02	8.036967e-03	-2.274296e-02	1.514817e-02	5.592495e-03	1.019428e-03	0.000000e+00	0.000000e+00	2.585979e-06	9.531650e-06	-1.128985e-01	7.558522e-03	3.299419e-03	-4.163670e-03	4.742219e-03	4.415731e-03	7.651560e-03	5.281916e-03	2.947502e-03	1.262654e-02	1.513345e-02	-1.787011e-02	2.121607e-04	0.000000e+00	0.000000e+00	1.495166e-06	0.000000e+00	5.760473e-03	6.061491e-03	-2.672597e-02	5.122798e-03	3.244263e-03	1.917579e-03	1.208407e-02	2.520911e-02	9.668783e-03	6.983468e-03	1.877026e-02	8.391730e-03	-9.271821e-02	0.000000e+00	0.000000e+00	0.000000e+00	0.000000e+00	2.522985e-02	4.862152e-02	-8.324216e-02	1.259350e-03	-6.863593e-02	2.319146e-03	-1.384905e-01	1.765280e-02	2.044799e-05	2.820728e-03	-1.483610e-02	8.257772e-03	2.159487e-05	0.000000e+00	0.000000e+00	0.000000e+00	0.000000e+00	5.358257e-05	5.760963e-03	4.571438e-04	3.152204e-03	4.075993e-04	-9.673104e-04	-1.712276e-01	7.192755e-02	-5.157518e-02	9.235402e-03	1.828894e-02	1.174738e-03	-5.510626e-02	0.000000e+00	0.000000e+00	0.000000e+00	0.000000e+00	2.335770e-04	9.327550e-03	-7.549630e-07	-1.078359e-02	2.213509e-04	5.027111e-04	7.321205e-03	-1.657256e-01	-1.158771e-06	3.299403e-03	1.100345e-02	2.142394e-02	-2.369946e-02	0.000000e+00	0.000000e+00	0.000000e+00	0.000000e+00	2.945862e-06	8.142415e-06	1.780722e-07	8.244769e-06	1.291280e-07	-3.186387e-03	8.249492e-05	3.814785e-03	0.000000e+00	5.652474e-04	2.748692e-03	4.532292e-03	0.000000e+00	0.000000e+00	0.000000e+00	0.000000e+00	0.000000e+00	1.280419e-08	6.771512e-07	-1.049015e-07	-1.638456e-08	1.642172e-08	-7.448796e-04	-9.337982e-03	-1.279535e-03	0.000000e+00	-3.784858e-02	-8.028275e-04	9.279893e-06	2.225602e-06	0.000000e+00	0.000000e+00	0.000000e+00	0.000000e+00	4.230331e-06	8.220959e-06	0.000000e+00	2.973662e-07	0.000000e+00	0.000000e+00	6.428645e-06	-1.550946e-02	0.000000e+00	6.842957e-05	7.733392e-04	3.329524e-06	-1.503186e-01	0.000000e+00	0.000000e+00	0.000000e+00	0.000000e+00	5.894500e-05	-1.557861e-03	-8.958308e-03	-1.398157e-03	-2.768200e-03	-4.939216e-02	-1.847598e-02	-4.047944e-02	-4.692454e-04	-7.850205e-03	2.696049e-01	9.136614e-02	-1.859497e-01	0.000000e+00	0.000000e+00	0.000000e+00	0.000000e+00	8.658853e-04	6.687936e-02	-3.106242e-05	-1.769928e-03	1.513612e-05	1.792312e-05	-1.684746e-02	-2.147808e-01	9.768248e-06	-2.079457e-04	1.277621e-01	1.045303e-01	-8.114409e-02	0.000000e+00	0.000000e+00	0.000000e+00	0.000000e+00	1.338963e-05	-1.582216e-04	-8.252556e-07	-1.156764e-06	-1.556104e-03	3.824367e-06	-4.853296e-02	2.301907e-04	-3.045446e-07	-2.579454e-03	1.115299e-01	1.322972e-05	-1.568258e-01	0.000000e+00	-1.508839e-05	0.000000e+00	0.000000e+00	-1.145471e-02	-1.847296e-02	-5.941606e-03	7.248500e-02	7.123624e-02	-1.007237e-02	-2.634286e-02	6.122889e-03	-8.972463e-02	-8.068455e-02	-7.657682e-02	-9.337183e-03	-8.614356e-02	0.000000e+00	0.000000e+00	0.000000e+00	0.000000e+00	5.374739e-02	-1.985675e-02	-6.452661e-03	-1.069608e-02	-9.262577e-03	-8.877759e-03	-6.646955e-03	-2.979156e-02	-4.861420e-03	-3.663787e-02	-7.249961e-02	-1.982543e-02	0.000000e+00	0.000000e+00	0.000000e+00	0.000000e+00	0.000000e+00	8.082175e-06	1.552750e-04	0.000000e+00	-1.002443e-06	3.015114e-05	-3.127172e-09	-3.114848e-06	4.035400e-04	0.000000e+00	4.446188e-03	5.966160e-03	5.194266e-02
2.591662e+00	-1.546872e-02	-8.790292e-02	1.540515e-02	-1.928674e-01	2.150248e-01	4.084119e-01	-6.175189e-01	1.534363e-01	3.923601e-01	-1.348495e-01	1.177162e-01	-3.521498e-02	-7.026660e-01	-1.373623e+00	2.789728e-01	-1.049802e+00	-8.226338e-01	1.994396e-01	2.075029e-01	4.238363e-01	1.170569e+00	6.343565e-01	5.316466e-01	2.146262e-01	1.028025e+00	6.582453e-01	1.663392e-01	-1.466334e-01	-1.354444e-01	-6.200474e-01	1.771286e-01	-1.276401e+00	-3.591572e-01	4.662079e-01	-4.538556e-01	-6.404411e-01	3.469878e-01	6.404677e-02	1.256717e+00	7.972395e-01	6.058142e-01	6.850745e-01	6.251827e-01	4.796506e-01	5.517956e-01	2.178237e-01	-4.078403e-01	-2.260419e-01	9.806314e-02	2.043520e-01	-1.286025e+00	-8.333180e-01	1.408405e-01	-3.937968e-01	-4.238109e-01	1.651944e-01	4.158249e-01	7.903780e-01	6.562507e-01	8.758693e-01	1.123469e+00	1.190721e+00	4.699950e-01	4.368314e-01	8.966153e-01	-1.173069e-01	2.631478e-01	-2.026836e-01	-8.223350e-02	-8.242972e-01	-6.149940e-01	-5.127970e-01	-3.802901e-01	-1.101963e-01	-1.502158e-01	2.385177e-01	8.845991e-01	8.801281e-01	1.269666e+00	1.126188e+00	1.308953e+00	5.121044e-01	5.347539e-01	7.476760e-01	-3.173243e-01	7.931967e-02	-2.416387e-01	-6.097139e-02	-1.321359e+00	-6.754099e-01	-3.905543e-01	-1.517985e-01	-1.615128e-01	-1.083982e-03	3.291381e-01	2.527290e-01	7.291467e-01	9.574378e-01	1.046228e+00	1.166939e+00	2.002644e-01	-4.158445e-02	7.608040e-01	1.009592e-01	9.829998e-02	-9.669454e-02	-3.758605e-01	-1.337764e+00	-5.841260e-01	-5.589364e-01	-4.811062e-01	-1.847318e-01	6.078873e-02	4.801411e-01	9.657264e-01	1.783307e-02	2.291573e-02	-6.903356e-02	-6.534369e-02	-4.148145e-01	-1.442595e-01	2.428965e-02	1.723696e-01	-8.278248e-01	-5.282145e-01	-5.432549e-01	-3.321352e-01	-1.634419e-01	3.360368e-01	3.461644e-01	-1.885418e-01	1.167697e+00	-4.706371e-01	-1.033034e-01	6.732081e-02	-2.072956e-01	1.462769e-01	-2.184423e-01	-3.039277e-02	-5.450816e-01	-2.063946e-01	-9.043427e-02	-3.779240e-01	-2.417484e-01	-6.273050e-02	3.311364e-01	4.425584e-01	-1.546814e-01	3.698993e-01	6.769473e-01	3.549376e-01	3.266452e-01	-2.718367e-01	-1.007932e-01	4.272327e-01	-1.310193e-01	5.502370e-01	-2.397712e-01	-1.019079e-01	3.829328e-01	2.243362e-01	1.191992e-01	4.560762e-02	-3.107305e-01	7.745069e-03	-8.848643e-02	-1.497507e-01	-3.616436e-01	-2.235797e-01	-8.250501e-02	3.929084e-01	-4.321658e-01	-3.335862e-01	-1.796982e-01	-2.782318e-01	-2.066697e-01	-1.361241e-01	-1.724895e-01	2.168243e-01	8.385520e-01	9.090805e-03	3.761402e-01	-2.988141e-02	1.143120e-01	-2.901968e-01	-3.458528e-01	-7.801711e-02	-7.348998e-02	-1.485285e-02	-1.013854e-01	-1.900485e-01	-1.766684e-01	-3.021956e-01	-1.168159e-01	-2.229936e-01	-2.738862e-01	-2.474282e-01	2.335589e-01	-4.467896e-04	2.472528e-01	1.095563e-01	-3.406926e-02	7.273845e-01	7.101077e-01	-1.144412e-01	-1.878989e-01	-9.271110e-02	-1.250123e-01	-4.733057e-01	-1.981826e-01	-2.162363e-01	-2.555446e-01	-1.474541e-01	-3.155096e-01	-2.379335e-01	-6.394966e-02	-1.268651e-01	2.959553e-02	-1.149004e-01	1.319968e-01	3.884902e-01	8.846326e-01	2.170441e-01	-8.427389e-02	-8.909324e-02	1.977285e-01	-1.620191e-01	6.440070e-02	-1.215068e-01	-6.581420e-02	-1.819926e-01	-1.620750e-01	-2.258617e-01	-1.641918e-01	2.366272e-02	-1.992217e-01	-1.412838e-01	-4.348549e-02	4.978069e-02	-1.176716e-01	6.730527e-01	4.307728e-01	-1.629399e-01	-4.559629e-02	5.490275e-03	5.838259e-04	-1.100122e+00	-7.653592e-01	-7.616179e-01	-8.482883e-01	-7.891312e-01	-9.472744e-01	-6.895589e-01	-1.657474e-01	-5.910401e-01	-1.441747e-01	7.323137e-02	3.798683e-01	4.384121e-02	-2.281505e-01	-6.859891e-01	6.711929e-01	1.682829e+00	1.669569e+00	-5.764615e-01	-1.136092e+00	-8.487221e-01	-8.731203e-01	-8.181292e-01	-8.005370e-01	-8.262397e-01	-3.651074e-01	-1.026765e-01	-8.101014e-01	-5.611125e-01	5.044291e-01	1.582970e-01	2.490820e-01	-5.941895e-01	-7.038464e-01	2.761856e-01	1.874161e+00	2.258422e+00	-5.561857e-01	3.018131e-01	-7.747573e-02	-2.795694e-01	-4.913852e-01	-3.701275e-01	-5.964055e-01	6.105329e-02	5.704122e-02	-2.999869e-01	-7.793717e-02	7.981232e-02	-6.593051e-02	-1.626251e-01	1.255077e+00	3.562028e-01	1.020387e+00	-1.335244e-03	-5.821558e-01	-2.073823e-01	-1.182540e+00	-6.383023e-01	-5.619042e-01	-7.443572e-01	-6.534683e-01	-7.859499e-01	-1.512101e-01	3.234820e-01	-6.529829e-01	-6.291375e-02	5.853948e-02	1.771909e-01	4.639389e-01	1.634898e+00	1.606044e+00	-2.336277e-01	-1.697295e-01	-8.764340e-01	1.200681e-02	-9.043624e-01	-4.672320e-01	-4.269229e-01	-3.351458e-01	-4.498609e-01	-4.969365e-01	-4.206651e-01	-9.780255e-02	-4.438346e-01	-5.257934e-02	2.845026e-01	3.157996e-01	2.727657e-01	1.499094e+00	1.946555e+00	-4.042569e-01	-4.133869e-01	-5.251055e-01	-3.166827e-01	2.081695e-01	-3.020559e-02	-1.437057e-01	-1.726605e-01	-1.537984e-01	1.041507e-01	3.458464e-01	-5.025429e-02	-1.878619e-01	2.139805e-01	-1.220579e-01	-1.140445e-01	7.000337e-02	1.630379e-01	5.652215e-02	2.134373e-02	5.758707e-02	-2.128344e-01	-1.588582e-01
-2.315616e-01	-1.037086e-01	-6.895950e-02	1.205291e-04	-2.911702e-01	-7.969768e-02	8.967867e-04	1.847692e-02	3.090167e-03	8.898499e-02	1.585938e-02	4.738531e-02	3.431931e-02	2.902746e-02	1.209605e-02	4.403708e-03	4.877867e-02	8.282283e-02	2.932606e-02	3.530770e-02	9.105083e-04	3.096222e-04	1.296882e-06	2.527471e-03	3.235036e-04	-1.025447e-01	5.729915e-05	3.191860e-03	-1.152110e-02	-5.705493e-02	3.470389e-03	-6.798984e-03	1.447891e-02	6.015690e-02	-1.178179e-02	9.434444e-03	2.915005e-02	-1.549140e-03	1.188085e-01	1.441160e-01	3.612160e-04	8.753182e-06	7.963586e-02	3.826433e-04	1.300814e-03	1.048042e-03	-2.147629e-02	1.233585e-03	1.662898e-03	2.015970e-03	-1.313498e-01	4.710267e-03	6.171659e-03	2.958331e-02	1.781714e-02	1.497268e-02	-1.747680e-02	3.978074e-02	3.511947e-03	-3.032453e-02	2.272500e-05	3.013912e-03	6.819833e-04	7.620785e-04	-1.668801e-02	-2.559945e-03	-2.774566e-02	1.840767e-03	2.135933e-03	1.833165e-03	1.090486e-02	1.089593e-02	1.276355e-03	3.937274e-02	4.092470e-02	-1.738648e-02	1.289093e-01	1.680894e-03	2.386367e-04	4.070053e-05	5.767776e-02	9.535113e-04	2.332617e-04	-6.097496e-04	-5.019675e-06	1.051860e-03	1.517033e-03	-6.747908e-02	-8.316460e-04	1.219073e-02	2.769582e-02	8.108143e-04	4.784063e-02	1.332730e-03	-3.918662e-04	-2.722599e-02	-2.362554e-02	1.502447e-04	-4.510216e-05	1.394247e-03	1.036621e-04	2.975277e-04	-1.975615e-02	2.460396e-03	-3.411101e-03	1.197229e-03	-2.001913e-02	5.063446e-03	9.710750e-03	4.652764e-02	-1.665642e-02	1.658953e-02	8.440254e-02	2.467185e-03	2.050225e-02	8.139875e-04	-4.692293e-03	9.400936e-05	3.277920e-03	1.218125e-04	-2.130837e-02	1.766498e-02	-7.236945e-03	-1.936484e-02	1.099480e-03	1.767151e-03	1.922819e-03	1.093132e-02	6.529452e-03	-4.840778e-02	1.355587e-02	2.769056e-02	-6.993870e-03	3.759651e-02	-4.341327e-02	3.802282e-09	0.000000e+00	5.838695e-04	5.665601e-04	-6.041410e-06	3.066012e-02	4.856347e-03	-8.573005e-02	4.104870e-03	-1.143290e-03	6.920653e-04	3.195095e-03	-2.783137e-02	2.271013e-03	-1.910174e-02	-2.034177e-02	4.634866e-03	-1.138899e-02	0.000000e+00	0.000000e+00	0.000000e+00	-3.743142e-02	0.000000e+00	0.000000e+00	7.478263e-03	1.158512e-03	3.208807e-02	3.967426e-03	3.178810e-05	-2.996234e-02	2.620289e-03	3.769927e-02	-1.407437e-04	8.117559e-05	1.270403e-02	4.063038e-03	5.175711e-04	0.000000e+00	0.000000e+00	0.000000e+00	1.838149e-04	0.000000e+00	0.000000e+00	4.982596e-03	2.122710e-04	7.305705e-03	5.620875e-04	3.084099e-06	-3.371047e-06	-6.014571e-02	5.775658e-02	4.065492e-05	2.588417e-05	4.171777e-04	5.904414e-04	-9.490154e-03	0.000000e+00	0.000000e+00	0.000000e+00	0.000000e+00	0.000000e+00	0.000000e+00	1.249219e-07	6.947298e-06	-7.877274e-09	0.000000e+00	5.520453e-04	1.348875e-04	2.631610e-02	2.377830e-03	4.201142e-08	9.754229e-05	-2.291535e-03	9.138540e-06	5.563379e-06	0.000000e+00	0.000000e+00	0.000000e+00	0.000000e+00	0.000000e+00	3.802282e-09	-2.214088e-03	7.352202e-08	1.621079e-07	-4.816072e-03	-1.794058e-07	-2.130633e-03	-5.847340e-04	4.590016e-02	-1.653376e-09	-5.501152e-02	-5.927261e-03	-5.569100e-07	2.575311e-04	0.000000e+00	0.000000e+00	0.000000e+00	0.000000e+00	0.000000e+00	5.703421e-08	-5.558522e-03	-7.392253e-04	2.931503e-02	-2.587123e-07	0.000000e+00	-4.970892e-08	2.386209e-06	2.208383e-06	0.000000e+00	5.324414e-04	4.961277e-05	-3.116349e-08	-1.891111e-01	-4.861511e-02	-5.565723e-08	0.000000e+00	-1.405564e-02	-1.313904e-05	7.060848e-02	-2.044725e-03	6.243953e-03	-1.028890e-03	8.438210e-06	1.476151e-02	-7.673348e-05	-1.525307e-02	-1.081206e-03	-1.894211e-06	7.260390e-02	-4.801279e-02	-3.204359e-05	-2.602330e-01	-1.441963e-05	9.098279e-06	0.000000e+00	-1.696114e-01	2.254331e-06	-5.803353e-02	7.570395e-02	5.159320e-02	-2.452515e-03	-2.275193e-03	1.310257e-05	-2.330077e-07	-1.228280e-02	-1.033026e-02	5.065296e-04	1.600173e-01	2.354942e-02	5.455631e-03	5.793939e-03	-3.179856e-07	0.000000e+00	0.000000e+00	-5.301921e-03	0.000000e+00	0.000000e+00	3.111735e-04	5.831389e-05	2.026054e-08	7.266320e-07	2.320011e-07	-4.881280e-06	1.327825e-03	8.515461e-05	9.195679e-04	-2.101210e-01	3.236523e-02	4.298090e-06	-7.245457e-02	-1.129730e-03	-1.540267e-04	0.000000e+00	-8.368597e-03	-3.525248e-04	6.877687e-02	5.689331e-04	1.955973e-02	-5.887850e-03	-4.460622e-03	-1.193422e-02	-6.018135e-03	-4.101163e-02	-7.749938e-02	-3.072128e-03	1.284090e-01	1.620953e-02	-9.476414e-03	4.045840e-03	-1.345664e-03	0.000000e+00	0.000000e+00	-1.844197e-03	-1.942790e-04	-2.544200e-03	-6.118001e-02	2.342463e-02	-2.088206e-04	-1.077509e-02	-1.118147e-02	-5.616098e-03	-4.171003e-02	8.047437e-02	-5.723147e-03	-4.985252e-02	1.408778e-02	-1.010218e-02	3.378478e-03	0.000000e+00	0.000000e+00	0.000000e+00	0.000000e+00	0.000000e+00	0.000000e+00	8.155969e-06	1.046773e-04	3.802282e-09	2.770946e-05	0.000000e+00	1.656026e-05	4.292122e-04	1.031412e-03	1.041867e-07	1.501477e-03	1.220353e-05	2.274923e-04
2.199199e+00	1.162241e-01	2.539974e-01	-1.942079e-01	3.370963e-01	5.265601e-01	-2.090506e-01	2.889715e-01	3.189440e-01	1.946228e-01	4.106891e-01	-1.640085e-01	1.332939e-01	-2.893426e-01	-6.713509e-01	4.025147e-01	-7.020840e-01	-6.649791e-01	2.211163e-01	4.169488e-01	2.217183e-01	3.446180e-01	4.792924e-02	-2.374629e-02	7.763832e-01	3.687685e-01	4.512606e-02	-1.908853e-01	-1.161560e-01	-4.392670e-01	-5.427545e-01	1.963669e-01	-1.436936e+00	-3.928357e-01	2.599883e-01	-4.894489e-01	-6.437801e-01	-5.980216e-02	3.803823e-01	7.855075e-01	2.444613e-01	1.875966e-01	4.293191e-01	3.578819e-01	1.490770e-01	2.097983e-01	-4.490260e-01	-1.132283e-01	-3.545541e-02	-6.368039e-01	-1.552575e-01	-9.431282e-01	-8.033825e-01	2.497864e-01	-4.220915e-01	-4.206672e-01	-2.805129e-02	6.256634e-01	4.112247e-01	3.695644e-01	6.933079e-01	8.118966e-01	2.749470e-01	1.589401e-01	6.181564e-01	-4.354196e-01	2.344720e-01	-3.710983e-01	-8.325283e-01	-9.467005e-02	-7.626159e-01	-5.027386e-01	-5.514501e-01	-2.346388e-01	-2.881802e-01	-2.618631e-01	4.019581e-01	3.868206e-01	7.541171e-01	2.922272e-01	7.922313e-01	2.334414e-01	2.044575e-01	5.157825e-01	-4.996326e-01	-1.020957e-01	-2.032211e-01	-7.112387e-01	-1.631181e-01	-1.255366e+00	-7.831531e-01	-5.110532e-01	-3.342007e-01	-4.253348e-01	-2.321138e-01	7.598863e-01	8.110700e-02	5.795234e-01	4.966241e-01	9.465434e-01	-7.322075e-02	2.508490e-02	7.081496e-01	1.810045e-01	2.631703e-01	-2.294838e-02	-4.475515e-01	-1.973286e-01	-1.072654e+00	-4.868202e-01	-5.602157e-01	-2.222852e-01	-6.796682e-02	3.578234e-02	7.624491e-01	4.853666e-01	-1.177143e-01	-1.390871e-01	-2.881482e-01	-7.178006e-02	-1.538583e-01	-2.181049e-01	1.697657e-01	-5.413956e-01	-7.114735e-01	4.223196e-02	-3.240874e-01	-4.255654e-01	9.376076e-02	3.432359e-01	5.170352e-01	2.233600e-01	9.841438e-01	-2.513972e-01	1.619788e-01	-3.927044e-01	-4.414283e-02	-4.231594e-01	-2.564016e-01	-1.219527e-01	-1.032466e-01	8.476201e-02	3.810092e-02	-2.126444e-01	-9.970249e-02	2.335893e-01	8.093310e-02	2.370623e-01	1.803350e-02	3.789576e-01	5.583815e-01	4.363252e-01	1.472709e-01	-3.261970e-01	-2.329141e-01	-1.559225e-01	3.189927e-01	-2.393292e-01	6.044312e-02	3.067888e-01	5.763962e-01	1.441935e-01	-1.120963e-01	1.743276e-02	1.220766e-01	2.789029e-01	-2.820434e-01	-2.765381e-01	-2.870980e-01	2.206397e-02	1.674016e-01	-2.924642e-01	-1.666905e-01	-1.142577e-01	-7.374857e-02	-1.196545e-01	-1.602849e-01	-6.841288e-02	-1.896394e-01	7.271672e-01	-1.195226e-01	1.189391e-01	3.039050e-01	-1.873403e-02	6.243532e-01	-2.578603e-01	-2.131634e-01	-6.962531e-02	-2.023643e-02	1.771898e-01	-2.567411e-01	-1.323896e-01	-8.985255e-02	-5.752356e-02	-1.619638e-01	-1.271533e-01	-1.224924e-01	1.783240e-01	8.704977e-02	1.740041e-01	7.062495e-03	1.415310e-01	1.092585e-01	3.874732e-02	3.411810e-01	7.767053e-02	-1.228351e-01	9.806187e-02	-8.940772e-02	-3.491525e-01	-1.022153e-01	-6.874700e-02	-4.369274e-02	-1.258002e-01	-9.806582e-02	-3.317421e-03	-8.339472e-02	-9.551819e-02	5.035206e-02	-3.817514e-02	-1.454559e-01	2.376247e-01	4.188568e-01	2.015121e-01	-1.020405e-01	7.372578e-02	4.020790e-01	-1.358574e-01	-2.454987e-01	-6.710878e-02	-4.464151e-02	-2.813085e-02	-8.321348e-02	-6.429830e-02	3.216272e-02	-2.484233e-02	1.427829e-01	-8.307807e-02	-8.372447e-02	8.412089e-02	-7.537750e-02	-2.441402e-01	3.000683e-02	-3.669970e-02	2.538506e-01	5.558370e-01	1.281761e-03	-8.385581e-01	-4.311281e-01	-3.149631e-01	-2.156163e-01	-5.047225e-01	-3.422776e-01	-2.613020e-01	-4.391397e-01	-6.424134e-02	2.418162e-01	8.499563e-01	7.694919e-01	-2.359176e-02	6.634806e-02	-8.555838e-01	3.229467e-01	1.397485e+00	1.358116e+00	-4.599132e-01	-9.694048e-01	-4.173305e-01	-3.720040e-01	-1.794216e-01	-5.833808e-01	-2.887322e-01	3.281206e-02	-5.906578e-01	-5.743394e-01	-1.593103e-02	4.924158e-01	6.927505e-01	-1.190174e-01	-9.721947e-02	-5.167707e-01	5.142841e-01	1.724827e+00	1.863801e+00	-2.615382e-01	-1.958622e-01	-1.461642e-01	-2.115833e-01	-1.407703e-01	-2.787538e-01	-6.072303e-02	-1.247740e-01	-2.457879e-01	-2.135106e-01	-6.986540e-02	6.045734e-02	1.943823e-03	-3.279421e-01	9.382567e-01	5.441724e-01	8.605026e-01	1.321546e-01	-2.182425e-01	-1.667582e-01	-8.762726e-01	-5.078286e-01	-2.635667e-01	-2.618363e-01	-4.642817e-01	-1.776693e-01	4.975025e-02	-4.131113e-01	1.446597e-02	5.560906e-02	8.153786e-02	7.400283e-01	6.929863e-01	2.091607e+00	1.989265e+00	-1.483771e-01	-2.444726e-01	-1.144426e+00	1.076237e-01	-7.172046e-01	-1.533683e-01	-1.821666e-01	-1.201387e-01	-3.104331e-01	-1.484724e-01	-1.862153e-03	-2.856531e-01	5.178430e-02	-2.102818e-01	1.290635e-01	5.947212e-01	-5.335587e-02	1.768964e+00	1.986519e+00	-4.314943e-01	-8.559440e-01	-6.827857e-01	-2.304792e-01	-1.654009e-01	-6.758786e-02	-4.496710e-02	-2.833935e-02	-8.379864e-02	1.220590e-01	1.250462e-01	-1.150136e-01	5.487112e-02	8.335265e-03	7.627282e-03	-9.747310e-02	1.677566e-02	-2.957888e-02	8.604263e-02	4.985222e-02	1.398001e-01	5.513949e-02	5.970558e-04
-1.328297e-02	2.739388e-02	4.614773e-02	3.072500e-02	2.651707e-02	-3.665287e-03	5.525676e-02	4.025494e-02	6.704326e-02	2.179878e-05	2.381873e-03	5.135190e-04	8.429249e-03	-2.940709e-04	2.473605e-02	-5.091870e-02	-3.360714e-02	-1.938756e-02	1.223020e-01	-2.156781e-02	-4.513536e-02	1.634024e-02	1.811508e-02	2.380052e-02	3.735102e-02	-4.420014e-03	3.467503e-02	1.369362e-04	8.855364e-07	1.645711e-03	-3.754102e-06	9.931701e-05	9.757607e-06	2.615011e-03	2.280753e-03	-9.575511e-03	2.809372e-03	-3.330924e-03	-4.125589e-02	-1.110495e-02	4.107178e-02	2.713869e-02	3.773307e-02	-3.753500e-02	1.175579e-02	3.256975e-03	-7.982365e-02	9.681244e-06	4.950040e-02	2.980900e-04	4.938542e-08	4.007364e-05	1.847686e-04	4.250094e-04	1.546319e-03	5.725605e-02	-1.155692e-02	2.880503e-04	2.441008e-02	2.791649e-04	1.885313e-02	3.221025e-02	6.539910e-03	1.152287e-02	1.357681e-03	7.404120e-04	2.644015e-05	3.071804e-04	5.295513e-05	0.000000e+00	-7.629068e-04	1.567907e-04	4.614282e-03	-1.667825e-03	2.886729e-03	-3.173137e-03	-8.703273e-02	-3.296006e-03	4.489434e-02	4.035065e-02	3.853024e-02	2.784174e-02	1.147811e-02	2.669048e-03	4.524286e-03	6.792199e-06	1.963822e-04	-2.516937e-02	2.271747e-06	4.302412e-05	4.045389e-02	-2.155116e-03	-2.119548e-03	7.502895e-02	3.152664e-02	-2.657302e-02	1.470803e-02	1.672527e-02	-4.558374e-02	1.932842e-02	2.684385e-02	5.027903e-03	3.280496e-02	9.541384e-03	2.390855e-05	6.353030e-04	-1.371768e-06	0.000000e+00	1.954596e-02	9.971858e-05	3.775440e-02	-2.870776e-04	1.340797e-01	4.339777e-04	4.210258e-02	8.518612e-03	9.085977e-03	9.399871e-03	1.770415e-02	7.108717e-03	4.454501e-03	1.006356e-03	1.095876e-05	2.147985e-04	-2.299489e-03	3.178545e-04	4.932332e-06	1.432639e-04	6.380582e-02	-4.476904e-02	7.965726e-04	1.859924e-02	-1.648191e-02	2.084750e-01	-5.109915e-03	-2.093275e-03	7.124707e-03	1.446280e-03	-4.999416e-03	3.397621e-03	-1.072077e-01	0.000000e+00	3.802282e-09	0.000000e+00	2.585551e-08	1.060836e-07	7.604564e-09	1.266461e-05	2.264258e-04	-7.005486e-02	-9.547729e-03	1.043663e-05	3.256376e-02	3.662434e-03	-8.081489e-02	5.317111e-03	6.242838e-03	1.387483e-03	2.406383e-03	3.498192e-02	0.000000e+00	2.463551e-02	0.000000e+00	0.000000e+00	0.000000e+00	0.000000e+00	9.360532e-06	5.423117e-02	2.762821e-05	-1.438810e-01	-5.673110e-08	4.346752e-03	2.328714e-03	-5.105195e-02	4.550734e-03	4.789303e-03	2.511738e-03	4.042623e-04	3.880872e-03	0.000000e+00	0.000000e+00	0.000000e+00	0.000000e+00	0.000000e+00	0.000000e+00	1.863118e-08	4.374665e-02	4.257261e-06	-3.220393e-03	0.000000e+00	2.707067e-03	1.997720e-04	4.257333e-04	-5.156784e-05	7.459143e-04	-1.269983e-02	5.797784e-04	9.433224e-04	0.000000e+00	0.000000e+00	0.000000e+00	0.000000e+00	0.000000e+00	1.348657e-06	0.000000e+00	9.298134e-05	-2.656571e-07	3.874736e-04	0.000000e+00	7.098977e-02	-4.623058e-07	-1.480426e-06	-4.691610e-06	-1.261867e-03	-1.001960e-04	-1.870743e-04	-1.583803e-02	0.000000e+00	0.000000e+00	0.000000e+00	0.000000e+00	0.000000e+00	5.822037e-07	0.000000e+00	7.175160e-09	0.000000e+00	-3.300225e-02	0.000000e+00	2.084673e-04	2.936045e-06	8.303670e-05	7.594690e-08	-4.449459e-07	-1.139626e-02	-4.967857e-04	-2.012672e-02	0.000000e+00	0.000000e+00	0.000000e+00	0.000000e+00	0.000000e+00	0.000000e+00	0.000000e+00	1.510109e-02	3.802282e-09	4.528266e-04	0.000000e+00	2.786841e-02	1.481062e-02	-2.338204e-02	4.219440e-02	8.838551e-02	3.483341e-02	-5.288979e-02	-1.228959e-01	-2.378081e-07	7.604564e-09	0.000000e+00	0.000000e+00	0.000000e+00	0.000000e+00	0.000000e+00	-1.437116e-01	1.674769e-06	7.452328e-03	-1.376755e-08	-1.629503e-02	-1.221186e-02	2.109310e-02	3.352887e-02	2.915923e-02	6.217728e-02	6.506009e-06	-2.111342e-02	-2.296930e-07	0.000000e+00	0.000000e+00	0.000000e+00	2.243346e-08	-1.452838e-08	0.000000e+00	-1.770275e-01	4.762325e-06	5.117870e-02	6.353346e-08	6.211457e-02	9.326450e-06	-2.389154e-03	1.298573e-05	7.573845e-02	7.186304e-02	2.488020e-05	-3.585241e-03	0.000000e+00	2.252854e-02	0.000000e+00	0.000000e+00	0.000000e+00	0.000000e+00	0.000000e+00	5.432536e-03	-5.007195e-03	-1.404467e-01	-1.659064e-03	1.627101e-01	4.003744e-02	-2.865510e-02	1.067822e-01	7.231096e-02	1.604632e-01	-3.585159e-02	-5.804937e-02	0.000000e+00	-7.619430e-05	-1.611025e-02	-3.093988e-04	-5.841083e-05	-6.770282e-05	0.000000e+00	-8.193047e-04	-1.208106e-01	-4.670195e-01	-8.483808e-02	2.157619e-02	1.970497e-01	6.793011e-02	-4.155886e-03	-1.485147e-02	3.039926e-02	-2.148160e-02	-9.639633e-02	9.290046e-03	0.000000e+00	-1.997703e-04	0.000000e+00	0.000000e+00	0.000000e+00	-1.292640e-04	-8.555369e-04	-1.266863e-02	-3.945154e-01	0.000000e+00	1.190399e-03	3.446217e-04	2.383924e-04	9.297694e-04	-2.052074e-03	0.000000e+00	2.826877e-03	4.955337e-05	0.000000e+00	0.000000e+00	0.000000e+00	0.000000e+00	0.000000e+00	0.000000e+00	0.000000e+00	3.976070e-02	5.060836e-08	1.002305e-05	0.000000e+00
-8.220178e-01	1.070828e-02	-1.213607e-01	9.089391e-02	2.620895e-02	1.249820e-01	1.035952e-01	-1.671396e-01	-1.078806e-01	1.114184e-01	-1.452350e-01	1.044258e-01	1.485315e-01	3.461878e-01	1.908952e-01	2.468913e-01	1.572097e-01	1.027195e-01	-1.640654e-01	-8.901977e-02	1.148968e-01	8.215491e-02	-1.797284e-02	-3.000788e-01	-1.722588e-01	-3.662709e-02	-1.315947e-01	-9.213680e-02	1.224781e-01	-1.754286e-02	1.369053e-01	-6.400877e-02	3.219664e-01	8.625533e-02	-4.838520e-02	1.675138e-01	2.096880e-01	-3.873931e-03	3.242064e-02	-1.304246e-01	-3.498694e-02	-2.888711e-01	-2.789125e-01	-1.044832e-01	-1.037362e-01	5.193187e-02	1.071738e-02	1.871394e-01	-5.835055e-02	3.478467e-01	8.605817e-02	4.105524e-01	3.494463e-01	-2.078405e-01	2.445956e-01	1.924415e-01	-3.300862e-02	-1.504684e-01	7.576486e-02	-1.603497e-02	-1.139458e-01	-3.061811e-01	-1.761068e-02	-7.064716e-02	-1.641630e-01	4.501728e-02	7.187700e-02	1.489328e-01	1.173246e-01	-1.044018e-01	4.225209e-01	3.819083e-01	-2.733461e-01	3.778657e-01	4.108377e-01	-5.179029e-02	-9.679141e-02	-1.583321e-01	1.114656e-01	-1.312651e-01	-2.488750e-01	-1.653437e-01	1.008103e-01	-1.866300e-01	-1.256916e-01	-7.149672e-02	2.052846e-01	2.090110e-01	1.048069e-01	5.152378e-01	4.366982e-01	-7.100766e-03	2.592844e-01	1.995357e-01	1.079648e-01	-5.289736e-02	-1.299186e-01	-1.371764e-01	-1.547028e-01	5.276147e-02	-9.022224e-03	-2.699779e-02	1.248992e-01	-1.811145e-01	-9.986268e-02	4.797818e-02	2.677973e-01	-1.245094e-01	4.558069e-01	3.037970e-01	4.132583e-03	2.232255e-01	1.537020e-01	1.721614e-02	-2.346136e-01	-1.652969e-02	-6.374771e-02	1.636377e-01	1.334953e-01	1.706823e-01	5.681065e-02	1.660238e-01	-3.627064e-01	-6.247814e-02	-1.547805e-01	5.493331e-02	1.272700e-01	1.082000e-01	3.627624e-02	5.459529e-02	-4.075684e-02	-7.226596e-02	-6.208514e-02	2.672863e-01	-1.892701e-01	7.026198e-02	1.245558e-01	3.057071e-01	3.508234e-02	-1.040070e-01	2.543148e-02	-1.572732e-01	1.177287e-01	-1.267234e-01	-1.754834e-01	-8.696226e-02	-1.045852e-01	-1.127581e-01	-8.196950e-02	-7.026648e-02	1.698315e-02	-5.257343e-02	6.559421e-03	2.936271e-02	6.050559e-02	5.450631e-02	-1.170761e-01	-7.150040e-02	2.983580e-02	-4.856805e-02	1.762122e-02	-7.307290e-02	-7.600185e-02	-1.183256e-02	-6.464842e-02	-2.856144e-02	-7.239793e-02	3.099457e-03	1.885793e-01	2.634693e-01	1.437205e-02	-1.282712e-02	1.471730e-01	7.481919e-02	-2.569310e-02	-7.571912e-02	-4.697794e-02	5.683605e-02	-8.960338e-02	-9.757171e-02	4.966061e-02	-4.894207e-02	3.270840e-02	-3.753299e-02	-5.521599e-03	-1.652110e-01	1.270407e-01	5.351952e-02	1.922327e-01	-4.824531e-02	1.978664e-01	5.435829e-02	7.532922e-02	-2.727556e-02	2.808426e-01	-5.144901e-02	-3.545729e-02	8.187330e-02	-1.090356e-01	-4.527205e-02	-4.507948e-02	4.069822e-02	1.588850e-01	-2.473170e-01	-1.539436e-01	4.239303e-02	-1.892669e-01	-1.630921e-02	-4.673261e-02	3.767663e-01	1.595037e-01	-1.734357e-02	7.752272e-02	3.130439e-01	-3.981565e-02	-2.650722e-02	-7.552508e-02	1.775527e-01	-3.604490e-02	-3.702925e-02	-4.403970e-02	-2.632347e-02	-1.991662e-01	-1.926301e-01	-4.508157e-02	-7.400423e-02	-1.774579e-01	-3.788526e-02	2.201895e-01	-2.486176e-02	-1.275890e-02	-1.524186e-02	-4.745119e-02	-2.762136e-02	7.799559e-02	2.248960e-01	1.233030e-01	-2.514707e-02	-2.572841e-02	-3.075011e-02	-1.962182e-02	-1.063712e-01	-1.919852e-02	-2.973716e-02	-2.124256e-01	-3.112625e-01	2.643926e-01	1.256473e-01	-1.572627e-03	-2.355859e-03	1.323464e-01	1.248789e-01	5.224659e-02	1.846074e-01	-2.228015e-02	2.156360e-01	-2.146236e-01	1.742981e-02	-2.097875e-01	6.044658e-02	1.979821e-01	2.443557e-01	1.230126e-01	-3.540799e-01	-4.907841e-01	1.231012e-01	3.385922e-02	1.028872e-01	-1.952212e-02	7.538089e-02	2.922382e-01	3.589071e-02	-1.114419e-01	-1.162156e-01	3.535725e-01	-1.472311e-01	1.286121e-03	-1.938017e-01	-1.580911e-01	2.612791e-01	1.787071e-01	3.531232e-01	-2.334105e-01	-4.732740e-03	-5.941876e-02	4.184600e-02	8.510312e-02	3.442538e-03	-1.951200e-02	1.009437e-01	1.295619e-01	4.647872e-02	2.516000e-01	1.458699e-01	1.753764e-01	-8.050691e-02	-1.068229e-01	-2.801042e-02	-2.726710e-01	6.202301e-02	-1.201431e-01	-5.156730e-02	-1.729223e-01	-8.670659e-02	1.278674e-03	1.641411e-01	1.732974e-02	-5.935719e-03	-9.698568e-02	1.444233e-01	-1.043813e-01	-2.660604e-02	-1.885170e-02	-2.260867e-01	2.734795e-01	-3.210688e-01	6.767529e-02	1.020272e-01	1.668584e-01	-1.276020e-01	2.025021e-01	2.411976e-01	-7.165981e-02	1.479029e-02	-2.510238e-01	-1.477667e-01	-6.052231e-03	-2.151063e-01	-1.746187e-02	-1.204617e-01	1.188492e-01	1.617418e-01	1.819872e-01	1.868655e-01	-1.135262e-01	-1.950020e-02	-4.468600e-01	1.638881e-01	8.507276e-02	2.941198e-01	1.705541e-01	2.478583e-01	-2.018937e-02	-1.631181e-02	9.052899e-02	-9.863436e-03	6.762715e-02	-1.827222e-02	-1.384904e-02	-3.635088e-02	-4.234648e-02	-1.829223e-02	-1.911265e-02	-2.454259e-02	-1.385684e-02	7.376034e-02	-1.041290e-01	-2.352660e-02	-7.558926e-03	1.671556e-01	-1.903023e-02
-2.070773e-01	1.647198e-02	5.637929e-04	5.038587e-05	2.286080e-02	8.372982e-03	1.089551e-02	3.904184e-02	1.035761e-03	1.336412e-02	-8.341698e-03	2.996947e-02	2.798543e-02	4.807665e-02	5.838054e-02	-1.068160e-03	-3.179573e-03	1.583110e-02	4.368151e-03	2.460651e-02	1.925479e-04	0.000000e+00	8.982677e-06	6.831411e-03	2.857946e-04	-7.528389e-02	-2.834713e-02	3.615322e-03	2.016734e-03	3.154513e-03	4.341166e-03	3.601238e-03	4.839783e-03	1.193028e-02	2.090090e-04	1.209632e-02	1.972445e-02	-3.854682e-02	3.454735e-02	1.869264e-04	1.862985e-05	1.935518e-04	5.900058e-04	5.664012e-04	2.427884e-04	1.467739e-05	-7.823802e-02	1.419608e-02	8.208450e-04	4.486842e-03	-1.001561e-02	5.975232e-03	-1.226390e-02	5.760492e-04	7.210045e-03	2.247451e-02	1.405581e-03	2.247519e-02	1.810922e-03	0.000000e+00	-6.229278e-06	-8.749650e-04	3.124294e-04	7.284467e-05	-9.439088e-05	7.744611e-04	2.846869e-04	1.502815e-02	-1.081807e-01	1.988686e-03	1.154674e-02	1.311828e-02	7.559731e-02	5.939096e-02	1.068619e-02	-4.111097e-02	2.736332e-02	-2.424891e-02	0.000000e+00	3.408990e-05	-2.078164e-03	1.240807e-04	1.036726e-04	-8.448658e-02	-2.272535e-02	7.583851e-04	7.904236e-04	1.060301e-02	1.041405e-03	5.394774e-03	4.571770e-02	-5.680481e-02	7.423936e-02	3.391012e-02	-2.854079e-02	8.526860e-03	-2.610011e-04	0.000000e+00	1.329524e-05	-1.821922e-02	-9.553557e-02	6.090977e-04	-2.813768e-03	6.877468e-04	3.188766e-04	4.678324e-04	4.816373e-03	6.235202e-04	8.263937e-03	1.564803e-02	4.028284e-02	1.082220e-02	5.749008e-02	-1.550441e-02	6.113766e-03	2.586056e-04	4.943738e-06	1.354065e-06	7.132520e-04	7.542913e-06	2.945278e-05	3.358989e-03	3.426918e-04	7.189060e-05	9.277427e-02	2.087842e-03	-2.211169e-02	3.365607e-03	2.164205e-02	4.992844e-03	1.010378e-02	3.156751e-02	2.301473e-03	1.374361e-01	0.000000e+00	0.000000e+00	1.140685e-08	1.116444e-01	1.176252e-06	1.257836e-06	1.762140e-02	1.618291e-04	1.683152e-02	-2.509540e-03	-9.463943e-04	-2.356507e-03	-1.490738e-03	3.103709e-03	2.605930e-05	-8.233968e-03	-4.199077e-03	8.745702e-04	-1.007388e-02	0.000000e+00	2.125410e-05	0.000000e+00	1.581439e-04	0.000000e+00	0.000000e+00	5.520643e-05	2.900692e-05	4.168885e-05	-1.953914e-02	2.018704e-05	3.245408e-03	4.497277e-03	1.307272e-02	2.247300e-05	-9.585801e-02	5.150466e-02	1.328937e-03	4.719407e-05	0.000000e+00	0.000000e+00	0.000000e+00	2.855513e-08	0.000000e+00	0.000000e+00	5.756417e-04	1.332985e-05	-5.430232e-06	1.015846e-05	-2.583871e-03	2.962332e-05	4.667443e-03	1.556659e-03	1.587256e-06	3.778558e-03	9.254086e-03	1.236940e-02	3.440462e-05	2.281369e-08	0.000000e+00	0.000000e+00	0.000000e+00	0.000000e+00	0.000000e+00	8.206278e-06	2.661583e-03	-2.251815e-07	-2.181618e-06	-2.741938e-07	-1.531866e-02	2.051232e-04	-9.439847e-04	0.000000e+00	1.424678e-03	6.998252e-03	7.928436e-06	3.681501e-02	0.000000e+00	0.000000e+00	0.000000e+00	3.933710e-06	0.000000e+00	0.000000e+00	-2.913586e-06	7.181353e-06	0.000000e+00	-5.957042e-03	-2.000405e-02	-3.764699e-03	1.002270e-04	-1.041089e-02	0.000000e+00	-1.385837e-02	-2.245772e-04	2.613586e-05	1.677257e-03	0.000000e+00	0.000000e+00	0.000000e+00	1.140685e-08	0.000000e+00	0.000000e+00	-1.464789e-06	7.438862e-03	-5.068267e-08	0.000000e+00	-1.241614e-05	-7.691956e-08	-3.991082e-07	-1.261320e-07	0.000000e+00	-4.475616e-02	2.244567e-03	2.438847e-05	1.730544e-02	-5.022284e-04	0.000000e+00	0.000000e+00	-2.237466e-02	-1.009929e-05	3.379896e-08	1.065527e-01	6.288465e-05	1.477841e-05	1.255465e-05	-8.161186e-03	1.106410e-05	-1.770386e-01	-2.851516e-01	5.828414e-06	-4.275548e-02	-1.347589e-02	9.086449e-02	6.177039e-02	1.002409e-05	0.000000e+00	3.802282e-09	2.143871e-05	2.563964e-06	0.000000e+00	1.342219e-01	1.751769e-01	4.977718e-02	7.521587e-02	2.201593e-05	2.052152e-05	-2.882761e-01	-3.173764e-01	1.139098e-05	-1.080761e-01	1.587591e-02	7.050363e-02	4.215820e-05	0.000000e+00	0.000000e+00	0.000000e+00	-1.162838e-08	0.000000e+00	5.059160e-02	1.614769e-05	-3.031147e-03	8.004234e-07	-1.727529e-04	-1.294154e-02	-5.381226e-07	-5.489056e-03	2.022974e-02	6.263255e-06	-7.443296e-07	2.430686e-03	-1.358643e-02	2.997438e-02	1.060245e-01	0.000000e+00	-7.330902e-05	-4.592977e-03	3.332781e-02	-2.545246e-04	8.057857e-02	-9.910739e-03	-7.578048e-03	-1.202763e-02	-1.939580e-02	4.362579e-02	-1.977381e-02	-1.689930e-02	-4.890432e-03	-3.080613e-01	-4.297429e-01	1.662493e-01	1.021316e-01	-3.203979e-03	0.000000e+00	0.000000e+00	-1.120989e-02	0.000000e+00	-1.103021e-04	-2.454363e-02	-1.080266e-02	-1.647409e-02	-1.501918e-02	-1.325599e-02	-9.936964e-03	-2.483759e-03	2.566249e-01	-4.157209e-03	-2.141542e-01	-2.684740e-01	-2.046243e-02	-3.971498e-02	0.000000e+00	0.000000e+00	0.000000e+00	0.000000e+00	0.000000e+00	0.000000e+00	1.137543e-05	5.659460e-02	7.604564e-09	-2.500782e-08	-1.061899e-09	-1.124400e-09	1.404352e-02	-5.722256e-03	1.482890e-08	1.912384e-04	2.376293e-02	-5.240493e-04
-5.846043e-01	1.184994e-01	6.206312e-02	9.286654e-02	6.523718e-02	4.935980e-03	4.634624e-02	9.529643e-03	-1.001168e-01	2.604338e-03	1.550410e-03	-1.988333e-02	2.168908e-03	2.231981e-03	5.385966e-02	2.056284e-03	6.844773e-02	4.764515e-02	4.215039e-03	3.236085e-02	2.364019e-03	-5.878373e-03	-1.888646e-02	4.531191e-03	-7.167689e-03	1.592747e-03	3.215461e-03	-4.776631e-02	2.933465e-03	1.076331e-03	-6.982481e-02	-1.604664e-01	1.079404e-01	2.915645e-02	-4.901937e-02	4.305464e-02	8.989656e-02	-1.056673e-01	1.832561e-02	-6.708233e-02	2.426541e-03	1.651723e-03	3.615456e-03	1.708137e-02	-1.912517e-03	-3.004220e-02	1.060422e-03	-1.642162e-02	9.338276e-04	9.444723e-04	1.542934e-03	9.996883e-02	1.035366e-01	-1.804473e-01	1.377140e-02	5.179530e-03	-2.326468e-02	-6.783133e-04	-1.183427e-02	-7.103409e-03	-1.626712e-02	-6.300188e-02	2.175903e-03	1.840093e-03	-5.673308e-02	-3.501751e-02	2.428026e-03	1.253244e-03	9.168624e-03	1.428315e-02	2.279711e-02	7.437120e-02	5.988852e-02	3.566130e-02	1.280661e-02	3.492988e-03	1.062133e-03	-3.307711e-03	-3.870987e-03	1.192573e-03	-4.340121e-02	1.465960e-03	-3.646019e-02	-8.387676e-02	2.407739e-03	-2.518992e-02	1.309374e-03	1.171382e-03	-4.042205e-02	1.631881e-01	9.770663e-02	1.804313e-03	7.821898e-03	1.892579e-02	-1.364929e-02	3.327107e-03	3.342821e-04	-7.134540e-02	-1.075803e-01	-1.325260e-02	1.892681e-03	1.501419e-03	-8.214989e-02	2.201299e-03	1.007716e-03	1.944422e-03	1.266466e-02	1.590950e-03	4.365776e-02	1.209223e-01	8.282546e-04	2.867485e-02	4.884591e-02	9.367746e-04	3.704630e-02	-2.730533e-01	1.386023e-03	1.265527e-03	8.115222e-02	1.739302e-03	2.511834e-03	-8.949816e-02	3.099989e-03	1.970436e-02	8.112403e-04	1.364721e-03	2.590528e-03	2.508514e-02	2.328939e-02	-8.546812e-02	4.412299e-03	1.191780e-02	-2.759798e-01	1.165093e-01	8.033823e-04	1.507169e-03	-8.164710e-04	6.710313e-04	-9.814324e-03	1.050560e-05	5.202040e-03	5.009874e-03	3.277295e-02	3.441476e-03	-3.155987e-02	9.782568e-06	-5.768921e-02	-3.752094e-02	4.033697e-03	-7.495837e-03	1.442872e-04	2.124069e-03	8.493813e-03	1.019932e-04	-5.226342e-02	0.000000e+00	3.903830e-04	9.497921e-04	1.141988e-05	8.890776e-02	-5.658828e-02	3.258514e-04	4.984275e-04	-6.104030e-02	-3.115264e-03	9.590269e-05	7.572372e-03	3.005170e-05	3.680882e-02	8.641745e-02	1.323357e-03	3.088661e-03	3.010416e-04	-1.063995e-05	1.505024e-04	1.479144e-04	0.000000e+00	-1.191036e-06	1.397857e-03	6.506973e-04	2.474267e-04	1.122681e-04	-5.386453e-06	2.552348e-04	2.952283e-05	5.071025e-04	1.511685e-05	1.156969e-03	4.576807e-02	-3.021483e-03	-1.033195e-03	0.000000e+00	-4.147826e-08	0.000000e+00	7.576011e-08	-6.127049e-07	1.530593e-02	3.017512e-06	2.058777e-03	3.763547e-04	-4.985218e-09	-2.920260e-07	0.000000e+00	-1.002800e-02	-5.399184e-03	-1.999231e-07	4.339355e-03	4.087490e-03	-5.282537e-03	1.150099e-03	0.000000e+00	1.997044e-03	0.000000e+00	0.000000e+00	4.514614e-06	-2.829023e-07	-2.525946e-04	3.833479e-06	3.324820e-06	3.098538e-07	-9.335418e-08	3.296816e-08	-2.635466e-02	-2.283210e-02	0.000000e+00	-1.185510e-04	-1.503854e-04	0.000000e+00	7.415502e-04	0.000000e+00	0.000000e+00	1.340862e-03	0.000000e+00	0.000000e+00	1.465339e-06	0.000000e+00	7.731702e-05	0.000000e+00	2.271917e-02	0.000000e+00	0.000000e+00	7.607953e-04	-3.533286e-03	0.000000e+00	2.360416e-07	-3.087555e-04	0.000000e+00	7.151373e-02	-1.044769e-03	-2.196129e-02	-2.472392e-02	-2.746802e-03	-5.071730e-04	-3.508356e-03	5.644358e-02	2.304718e-01	-3.662559e-02	7.558295e-07	-1.090106e-03	1.481853e-06	-5.731885e-02	1.197676e-01	3.206830e-03	-4.381020e-02	-5.677282e-02	5.976495e-02	6.465168e-02	-1.144312e-01	-1.429430e-01	-1.208608e-01	-3.368930e-02	-1.499129e-03	-2.398489e-04	3.241410e-01	1.723236e-01	1.281497e-01	1.265070e-05	-7.392007e-06	1.188392e-01	-6.576305e-02	5.452896e-02	1.064809e-01	-8.675514e-02	-1.216295e-01	2.018878e-01	6.402386e-03	5.357474e-06	8.008522e-03	-8.990741e-07	3.811484e-04	9.912540e-08	-2.505030e-07	2.146860e-02	3.166400e-03	4.213442e-04	5.830851e-06	-2.509225e-07	8.388499e-04	-1.466312e-01	-6.385662e-02	1.348407e-04	8.604154e-06	7.874241e-04	1.008793e-03	1.003550e-01	-4.437867e-03	-2.634341e-03	-3.939619e-03	3.638211e-02	-1.005995e-02	-3.391058e-03	8.430661e-02	4.296843e-02	1.022366e-02	2.001607e-02	-2.298651e-03	2.051848e-02	-1.971759e-01	-1.949592e-01	4.430859e-02	-8.671918e-02	7.955235e-02	1.958530e-01	-1.732921e-01	-4.094740e-03	-4.405430e-03	-2.731400e-02	-9.284025e-03	-3.518266e-03	-4.609580e-03	9.087335e-02	5.794021e-02	2.073168e-02	1.040020e-02	-1.757013e-03	1.015929e-01	-1.521548e-01	-1.299469e-01	9.458350e-02	-3.722333e-02	-5.769269e-02	1.262494e-01	7.186661e-03	2.243346e-08	0.000000e+00	0.000000e+00	0.000000e+00	0.000000e+00	0.000000e+00	-1.402774e-07	2.085954e-02	0.000000e+00	0.000000e+00	1.140685e-08	0.000000e+00	1.282140e-03	1.293012e-05	7.558554e-08	1.163686e-02	1.877626e-04	1.650144e-05
6.918758e-03	6.346445e-02	9.454298e-02	1.005473e-01	9.262956e-02	8.745724e-02	3.439206e-02	5.170242e-02	3.069910e-02	0.000000e+00	2.493898e-02	3.639114e-02	1.713340e-05	6.459624e-06	8.309238e-04	-9.882518e-02	2.892264e-03	-6.721014e-03	2.223830e-04	5.012078e-02	-9.190217e-02	-5.541356e-04	7.664192e-03	-2.100825e-02	4.388531e-02	2.080398e-02	1.981434e-02	2.364028e-04	0.000000e+00	1.129396e-03	0.000000e+00	4.958946e-06	0.000000e+00	2.590388e-04	2.236176e-02	7.283735e-04	7.334381e-02	2.189398e-04	1.201924e-01	2.644158e-03	-4.291158e-02	3.682710e-02	7.634391e-03	-1.024017e-01	6.551415e-03	-4.641105e-02	3.515250e-05	5.517611e-04	0.000000e+00	0.000000e+00	0.000000e+00	1.679542e-05	8.541546e-04	4.747192e-03	1.677540e-02	4.461552e-02	-1.134397e-02	8.323433e-02	1.154552e-02	5.863400e-03	-4.353101e-02	-6.948668e-02	-9.735179e-02	2.081612e-02	6.350159e-02	2.501035e-04	9.357599e-06	2.590835e-04	0.000000e+00	0.000000e+00	8.572369e-05	2.714606e-04	6.898078e-02	1.040796e-02	6.174924e-02	1.002581e-04	8.400151e-02	9.191234e-03	-1.234298e-02	-1.112084e-02	-2.462601e-03	8.444507e-03	6.078357e-02	1.028726e-01	3.390603e-04	1.334825e-04	-3.116254e-02	0.000000e+00	0.000000e+00	2.541714e-06	2.504183e-03	7.860861e-03	1.738127e-03	-1.535993e-02	4.745838e-05	2.644106e-02	7.126441e-03	7.756957e-03	-7.376545e-02	-5.202350e-02	-2.934855e-02	8.195364e-02	8.110472e-02	1.014707e-04	0.000000e+00	4.226481e-05	0.000000e+00	0.000000e+00	1.456757e-02	3.073921e-03	3.718472e-02	1.794769e-02	5.845043e-02	7.322688e-05	9.772141e-02	-1.759275e-02	-3.428046e-02	-1.473267e-02	1.336741e-02	5.446858e-03	-9.402875e-02	1.340619e-02	3.121479e-05	0.000000e+00	1.354298e-06	0.000000e+00	5.865091e-06	0.000000e+00	1.438456e-02	2.080804e-02	3.069351e-02	1.525066e-01	6.739447e-02	3.985778e-02	-2.040236e-01	1.119777e-02	-2.091991e-03	6.299777e-02	2.617330e-03	-1.012705e-01	-1.179750e-01	0.000000e+00	0.000000e+00	0.000000e+00	0.000000e+00	0.000000e+00	0.000000e+00	7.522815e-02	7.330181e-02	1.392195e-08	1.270754e-01	2.179073e-02	2.512732e-03	1.763246e-03	7.775082e-03	4.703150e-03	1.234949e-02	-1.247952e-01	-8.203188e-02	8.201579e-03	0.000000e+00	0.000000e+00	4.179052e-02	0.000000e+00	0.000000e+00	0.000000e+00	1.370073e-06	1.629734e-04	9.279074e-05	1.498088e-02	0.000000e+00	1.303658e-03	1.345360e-03	1.230472e-03	-3.940961e-02	2.830021e-03	7.227950e-04	9.831900e-04	2.548985e-03	0.000000e+00	0.000000e+00	1.341155e-06	0.000000e+00	0.000000e+00	0.000000e+00	0.000000e+00	1.530137e-04	0.000000e+00	4.775821e-03	0.000000e+00	5.806627e-02	-4.893269e-02	-4.081519e-02	1.238446e-05	2.475145e-03	0.000000e+00	-1.614028e-03	-2.145145e-03	0.000000e+00	0.000000e+00	0.000000e+00	0.000000e+00	0.000000e+00	0.000000e+00	9.847905e-08	2.197059e-02	0.000000e+00	4.646803e-02	1.826944e-02	-4.760859e-03	3.065817e-04	-9.341050e-05	-1.184187e-02	-2.268267e-05	4.258105e-06	4.712160e-04	-3.759307e-02	0.000000e+00	0.000000e+00	0.000000e+00	0.000000e+00	0.000000e+00	0.000000e+00	0.000000e+00	-4.795217e-08	-2.266070e-05	-5.517378e-03	0.000000e+00	1.459568e-05	-2.005900e-02	-3.753338e-02	1.002522e-05	1.442767e-03	-2.475431e-03	-5.559882e-03	-4.959173e-02	0.000000e+00	0.000000e+00	0.000000e+00	0.000000e+00	0.000000e+00	0.000000e+00	0.000000e+00	0.000000e+00	0.000000e+00	3.087227e-02	3.445242e-07	-1.155203e-04	-1.909365e-04	2.118721e-04	6.218701e-02	2.343717e-02	3.717149e-05	-6.733779e-03	-5.225022e-02	0.000000e+00	0.000000e+00	-3.202551e-08	0.000000e+00	0.000000e+00	0.000000e+00	0.000000e+00	-1.247728e-01	-4.635309e-03	-5.553768e-02	0.000000e+00	6.764535e-03	2.274331e-01	8.135802e-03	-2.120868e-03	3.705361e-02	1.113949e-01	-4.263434e-02	-1.400983e-01	-2.466697e-06	0.000000e+00	0.000000e+00	0.000000e+00	0.000000e+00	0.000000e+00	-6.216383e-02	-2.376999e-01	-1.238800e-03	-4.754290e-02	-6.303672e-06	-1.459655e-02	-6.370719e-03	8.500882e-05	2.452567e-05	-1.235612e-03	-6.662744e-02	1.703395e-06	-8.686455e-03	5.350831e-03	0.000000e+00	3.802282e-09	0.000000e+00	0.000000e+00	0.000000e+00	-5.935218e-09	1.276269e-06	-4.509693e-05	3.886548e-02	6.535435e-02	-5.351110e-02	2.474955e-02	4.722266e-02	1.228142e-01	1.144873e-01	-1.169728e-02	5.425815e-02	7.263023e-02	-5.071377e-04	0.000000e+00	-6.572489e-03	0.000000e+00	0.000000e+00	-2.563271e-05	-6.447779e-03	-1.415633e-02	-1.371552e-01	-3.497359e-01	-2.996200e-02	-4.776384e-02	9.564275e-02	5.334217e-02	8.631386e-02	4.324106e-02	5.535004e-02	-4.950904e-02	-4.458328e-02	0.000000e+00	4.311902e-07	-2.188175e-04	0.000000e+00	0.000000e+00	0.000000e+00	0.000000e+00	-6.884275e-03	-6.283463e-02	-3.021836e-01	0.000000e+00	2.398693e-05	4.340717e-05	9.207448e-04	3.699902e-05	1.028682e-03	1.458707e-05	-1.022897e-04	2.021457e-03	0.000000e+00	0.000000e+00	0.000000e+00	0.000000e+00	0.000000e+00	0.000000e+00	0.000000e+00	0.000000e+00	1.901141e-08	4.296388e-03	0.000000e+00
-1.633308e-01	8.933419e-02	2.376872e-01	2.517735e-03	1.237016e-01	2.193212e-02	1.210743e-01	9.164178e-02	3.146544e-04	0.000000e+00	-7.984654e-07	9.753613e-06	-9.207196e-03	0.000000e+00	-1.958781e-01	-1.402438e-01	1.748050e-03	2.758851e-03	-3.369908e-01	2.785972e-02	7.773154e-02	2.221132e-01	2.096834e-02	1.149260e-01	9.138675e-02	1.051298e-01	2.070582e-01	1.527038e-05	-8.867197e-03	-9.482362e-05	-3.757019e-02	7.754220e-04	-4.964836e-02	-1.986921e-01	-1.755059e-01	4.223402e-03	4.914602e-02	-5.636858e-01	-1.745308e-02	-9.013567e-04	-2.304623e-03	-1.235291e-02	-4.045918e-02	-2.863165e-03	-9.083016e-03	-2.273557e-02	-5.740561e-02	2.521049e-04	1.111033e-02	5.125106e-02	1.132694e-02	5.193286e-03	4.968519e-02	4.386682e-02	1.311642e-02	1.035402e-02	3.560459e-02	-3.277242e-02	2.987123e-03	-2.029748e-03	1.583103e-02	4.808168e-02	-7.459051e-04	1.725939e-01	1.971586e-02	1.385836e-05	7.852568e-05	1.427638e-04	1.806493e-03	-1.475151e-03	7.140689e-04	-1.409124e-02	-1.855506e-02	1.819208e-02	1.911066e-02	-1.171313e-01	-6.219219e-02	-2.507289e-02	-2.883822e-02	-3.318859e-02	-6.719573e-02	-1.102320e-01	-4.183117e-02	-1.538127e-01	1.913709e-01	2.793764e-03	1.974096e-02	9.894018e-03	8.252815e-02	1.282565e-01	4.974464e-02	5.823295e-02	-5.026386e-04	-9.331999e-03	9.460266e-02	-3.707230e-03	4.825994e-02	3.813282e-06	3.846716e-03	2.053754e-01	-8.407609e-07	6.589433e-02	2.747175e-01	0.000000e+00	1.409481e-05	-5.603236e-03	-9.656902e-03	-7.970654e-03	0.000000e+00	-1.701493e-01	-2.521358e-01	1.197017e-01	3.398155e-02	-4.442286e-01	7.227564e-03	7.421419e-03	1.359042e-03	9.270220e-02	7.887410e-02	7.904345e-02	1.017808e-01	1.529402e-02	0.000000e+00	0.000000e+00	0.000000e+00	0.000000e+00	0.000000e+00	0.000000e+00	-1.509591e-01	-2.040978e-01	2.393579e-04	3.438435e-02	-2.617989e-01
3.011201e-05	-6.736916e-06	-7.372194e-02	-6.129746e-02	-1.670868e-02	-5.522178e-03	4.186153e-06	6.466682e-04	1.074660e-05	-1.477384e-03	-1.830964e-02	-1.950162e-06	3.514554e-06	-1.066315e-04	2.299557e-02	1.880418e-03	-4.530421e-05	-7.747386e-05	1.260118e-08	-1.518333e-03	1.276508e-05	-9.707557e-02	-1.782576e-01	-1.951426e-01	-7.654133e-03	9.146676e-04	-1.441408e-02	-6.129507e-02	1.278747e-05	1.662686e-05	-5.927870e-02	2.780718e-05	7.710025e-02	2.268208e-01	-1.898063e-02	1.269053e-02	-2.917837e-04	-2.254878e-04	-1.893095e-02	1.983090e-04	7.998563e-03	1.202783e-02	1.791477e-03	5.819589e-03	2.224327e-02	-1.408797e-02	2.703595e-04	2.141204e-03	8.991186e-03	8.292732e-03	1.133939e-02	-1.493588e-02	-2.060750e-02	2.960601e-03	1.557649e-03	1.490680e-03	1.139563e-02	-7.365016e-03	-5.048891e-03	-2.782966e-01	-1.929288e-02	1.738664e-03	4.199479e-03	-9.994944e-02	4.737036e-02	8.142690e-05	3.022184e-02	5.562871e-03	3.143284e-03	5.391450e-03	5.547003e-02	2.193400e-03	-1.182260e-06	-3.763959e-04	2.074623e-04	-1.460879e-04	2.670743e-02	1.267986e-02	8.069762e-03	3.340681e-02	3.042281e-02	-1.025777e-03	2.249025e-03	-8.920912e-03	4.121054e-04	-7.611922e-03	6.534875e-03	9.194262e-03	7.501582e-03	-3.226430e-03	-2.482470e-02	1.719639e-03	3.546018e-03	-3.506582e-03	1.187617e-02	-2.831576e-02	-1.186722e-07	-1.568495e-01	-1.718648e-01	-8.795790e-02	-1.524809e-05	-4.703459e-02	7.392009e-04	1.012411e-01	2.210254e-06	9.426132e-06	1.625640e-06	-8.413693e-02	-8.414404e-05	1.160527e-01	-6.506798e-04	4.592536e-04	-5.591770e-05	-3.827537e-05	3.080010e-04	-1.964673e-02	-6.203929e-03	-3.676130e-02	0.000000e+00	-1.856868e-07	4.561737e-06	5.245941e-04	2.204520e-02	-1.474305e-02	1.201187e-09	-6.313810e-06	-1.486989e-07	-8.239101e-05	6.198100e-02	-1.560174e-07	3.091610e-03	-1.412728e-02	5.987216e-04
-5.690425e-05	0.000000e+00	0.000000e+00	0.000000e+00	0.000000e+00	0.000000e+00	-3.774849e-07	-8.891777e-05	-1.098119e-01	4.475200e-07	5.943418e-06	-9.012182e-05	-4.708607e-07	-2.154347e-01	4.931991e-02	-1.226229e-01	7.793788e-05	8.250168e-02	5.456844e-05	2.993387e-04	-8.391355e-09	0.000000e+00	0.000000e+00	-6.723495e-03	9.511400e-09	-1.349089e-01	-3.047439e-04	-1.658413e-02	-3.409966e-07	-1.552629e-02	4.283759e-06	-4.501758e-05	-2.738485e-07	1.376086e-01	-1.105889e-01	4.020506e-02	6.243880e-04	-4.442214e-04	-1.278573e-03	-1.101666e-01	1.140912e-08	0.000000e+00	-2.520205e-04	-1.727167e-04	-6.541665e-02	4.284385e-02	-1.522916e-03	-7.014599e-04	-1.861433e-04	8.005026e-04	-3.208587e-04	1.652336e-02	5.885651e-06	-2.992008e-04	1.946664e-03	1.878452e-03	-1.949811e-03	-3.966502e-02	-6.645792e-07	0.000000e+00	-9.774321e-07	-9.864175e-05	-3.536132e-02	2.286721e-06	-1.819185e-03	-8.736910e-04	-5.913441e-02	-3.785912e-04	4.760636e-05	-2.249503e-05	1.627877e-04	2.368389e-05	-1.562430e-07	2.431795e-03	2.874396e-02	-4.871079e-04	-1.358234e-03	2.243172e-02	-1.436300e-09	9.443130e-08	3.008447e-03	-8.535575e-05	3.125389e-02	-3.445407e-03	6.785927e-03	9.716208e-04	9.523920e-05	1.485347e-03	2.013765e-05	-7.721797e-03	-1.314500e-03	1.774767e-03	-1.770060e-02	-4.523220e-02	4.269258e-03	-4.147062e-05	-3.736443e-07	0.000000e+00	0.000000e+00	-2.851007e-04	4.153780e-02	-2.019313e-02	-1.425611e-01	-1.286135e-02	1.612222e-07	-1.045263e-03	-5.488939e-02	-1.937750e-07	1.237137e-08	4.850878e-07	4.051305e-07	2.731617e-03	2.164991e-01	-1.421008e-01	-3.500157e-05	0.000000e+00	0.000000e+00	0.000000e+00	0.000000e+00	0.000000e+00	3.202606e-06	7.222744e-02	-8.000404e-05	1.509084e-03	-3.941068e-02	-4.866476e-02	0.000000e+00	5.566222e-08	2.901765e-06	-4.276374e-05	6.424454e-05	4.405864e-03	-8.889680e-02
-8.677813e-02	-3.234274e-03	0.000000e+00	-3.099355e-07	-1.089169e-01	-3.772036e-02	-9.906926e-02	-6.506236e-02	2.448171e-03	1.342779e-02	5.224867e-04	2.444433e-06	2.033832e-03	6.708532e-05	1.602611e-05	2.186698e-05	-4.133881e-02	3.618629e-03	8.920825e-02	-2.791095e-01	-1.568910e-01	0.000000e+00	-1.087031e-01	-3.056480e-01	-1.601633e-01	-2.597017e-02	3.128002e-03	5.019347e-02	1.953479e-02	1.722906e-03	5.177006e-04	8.829907e-02	-2.320715e-03	6.588014e-02	7.359028e-04	3.464797e-02	2.680782e-03	1.023200e-03	1.134146e-01	6.925366e-02	6.383221e-06	7.658822e-05	1.225335e-01	4.411927e-03	5.321649e-03	-3.755222e-03	4.873809e-03	-2.491027e-03	4.970169e-03	3.828787e-03	4.175341e-03	-1.591273e-02	1.908753e-03	-1.656886e-02	6.218291e-03	-1.700691e-03	-2.353867e-02	-6.241204e-02	-3.004268e-01	-1.125723e-01	-1.770643e-01	-1.355111e-01	-1.401541e-01	-8.597785e-02	7.242194e-03	5.275544e-03	3.831709e-03	9.435572e-04	1.077793e-02	4.229286e-03	3.460314e-03	9.026167e-02	8.569035e-02	5.852161e-02	8.857953e-03	3.278784e-04	2.221293e-01	2.384932e-02	5.729482e-02	1.824361e-02	5.780874e-02	6.515720e-02	7.442994e-03	-2.026695e-02	-2.395743e-02	-2.509477e-03	2.209283e-03	-4.645088e-02	-1.433052e-02	-5.950392e-03	-6.341414e-03	8.128645e-03	-1.522250e-03	1.289370e-04	9.498933e-03	-2.494506e-01	-1.521804e-01	-2.994518e-02	-3.181399e-02	-1.489935e-01	-1.303552e-01	-9.810790e-02	9.475040e-04	1.826897e-03	3.156250e-04	4.626225e-02	3.433272e-04	3.405132e-04	-4.947199e-04	6.901671e-03	3.142117e-04	-6.211905e-07	4.596292e-02	2.141703e-01	1.000500e-04	-6.031854e-02	-2.311299e-09	0.000000e+00	-7.557902e-02	0.000000e+00	-6.774724e-02	4.109801e-04	4.085307e-05	5.564128e-02	9.428717e-04	4.200264e-02	6.733307e-03	-1.947487e-04	2.753333e-04	4.665336e-04	2.087513e-07	-2.065830e-04	1.947604e-04
7.916026e-01	-8.037198e-02	-1.951157e-01	-9.925995e-02	-1.266429e-01	-2.040770e-01	-3.237386e-04	-6.946409e-02	0.000000e+00	0.000000e+00	0.000000e+00	0.000000e+00	0.000000e+00	0.000000e+00	5.215912e-03	-1.254428e-01	2.586302e-01	-6.010608e-03	-9.849357e-03	-1.717355e-01	9.140717e-02	-4.969196e-03	0.000000e+00	0.000000e+00	0.000000e+00	-3.564541e-07	0.000000e+00	0.000000e+00	1.368452e-02	2.702114e-01	3.140354e-02	-4.031323e-02	-5.081731e-03	-7.798235e-02	-7.371964e-03	5.820709e-02	9.851987e-03	-4.035218e-09	-7.332179e-09	7.458347e-02	-4.795689e-03	0.000000e+00	7.412972e-02	-3.826019e-02	-3.805259e-02	-7.391030e-03	8.313413e-02	2.453664e-02	-3.928792e-03	-8.054897e-02	0.000000e+00	0.000000e+00	8.614796e-07	0.000000e+00	-1.102454e-05	0.000000e+00	-7.728363e-03	-5.288418e-02	-2.563602e-02	5.296873e-02	4.063343e-03	1.071447e-01	-8.343585e-03	1.896487e-02	-1.728691e-06	-1.424315e-08	-4.608064e-05	-6.977705e-03	-1.898734e-04	0.000000e+00	2.605760e-02	-2.109580e-01	-3.770686e-02	8.680620e-07	3.588363e-02	2.480003e-03	-3.990597e-02	-5.600622e-02	1.901141e-08	0.000000e+00	0.000000e+00	1.022391e-08	0.000000e+00	0.000000e+00	9.333990e-02	4.251076e-02	-7.522303e-07	-1.221564e-04	-9.353809e-07	-1.116558e-01	-8.105219e-02	-4.347653e-04	0.000000e+00	0.000000e+00	0.000000e+00	0.000000e+00	0.000000e+00	0.000000e+00
-7.062535e-04	-2.249167e-02	-4.852611e-05	-3.993764e-03	-8.056223e-05	-6.345473e-05	-1.104528e-02	4.345779e-04	-9.894756e-03	-1.462303e-04	-5.236842e-05	-8.466641e-02	-4.980598e-02	1.489443e-01	1.981530e-03	-1.169965e-04	-2.814240e-07	2.088249e-05	1.617745e-02	4.327182e-03	-5.069666e-04	-1.313243e-04	-2.916112e-02	-4.323368e-04	-1.457130e-01	-1.268859e-01	-3.420139e-05	-2.216877e-04	-1.691727e-04	-4.174759e-03	-1.237811e-02	-1.480416e-01	7.789434e-02	4.236429e-02	-2.572604e-02	-2.240795e-02	3.439772e-02	2.623380e-03	-1.434496e-02	-8.093832e-03	-3.235492e-03	-2.250284e-03	4.114615e-02	2.237285e-03	1.313121e-02	4.244158e-03	3.968124e-03	4.350305e-03	1.244623e-03	-3.289226e-03	1.124239e-02	-2.299399e-03	9.203893e-04	1.656447e-03	6.679960e-03	6.038409e-04	-1.985371e-03	1.811489e-03	-3.054166e-03	-6.681836e-03	-1.812250e-01	-3.535464e-03	-1.307084e-03	-4.646909e-02	-1.755708e-03	8.283229e-04	-5.072363e-04	2.201854e-03	7.590332e-03	1.424541e-03	6.931936e-03	8.042746e-03	1.710001e-04	4.897331e-04	4.002648e-04	-8.703696e-04	2.030244e-02	2.809951e-02	7.305523e-02	2.449324e-02	-8.081526e-03	5.229402e-03	7.986488e-03	-2.520923e-02	8.102061e-03	7.704845e-03	-8.825071e-05	2.116086e-02	1.391855e-02	-7.194973e-03	-1.211992e-02	8.920639e-03	1.747490e-03	2.624429e-03	-1.561268e-04	-1.254743e-03	-2.580641e-04	-3.841222e-02	-2.014744e-04	-2.262948e-04	-5.299365e-04	-9.174567e-02	-2.639425e-04	-1.895932e-04	-1.482346e-02	-8.509355e-03	-6.737338e-02	-8.391370e-02	1.195940e-01	5.638987e-02	-9.357085e-04	4.690058e-02	8.227823e-06	9.059566e-05	2.150078e-02	1.338216e-02	-2.883798e-05	1.102126e-08	-1.797856e-02	-5.343762e-02	-5.089716e-08	-1.059221e-04	-2.456961e-05	-1.540487e-06	-5.811703e-02	-6.907274e-02	5.241515e-08	1.906583e-03	3.544352e-04	-4.219833e-05	2.563783e-02	-1.022340e-01	-9.390086e-08
-1.549432e-01	6.708409e-05	2.266157e-07	0.000000e+00	1.495393e-06	0.000000e+00	0.000000e+00	6.331865e-02	-2.387812e-05	3.024702e-03	2.032089e-05	5.632026e-05	-1.240095e-01	-5.445059e-02	-1.031347e-03	-5.413279e-02	1.808069e-04	-1.555599e-04	1.061401e-02	7.723244e-05	9.183611e-06	0.000000e+00	0.000000e+00	2.738935e-08	-7.576729e-02	-1.863188e-02	1.774016e-03	2.023568e-04	-9.095115e-02	5.713138e-05	-4.769687e-07	1.053688e-02	-4.563432e-04	3.060439e-02	-1.467460e-01	-6.335455e-04	5.022821e-02	1.216130e-03	2.641499e-03	-1.534906e-02	7.673662e-08	0.000000e+00	2.665383e-02	9.443925e-05	6.038853e-03	5.335224e-03	-1.285087e-02	1.656364e-03	1.464104e-03	-1.065501e-04	1.188656e-03	-4.659396e-03	1.737046e-02	-1.313891e-02	3.159224e-02	-1.460746e-02	-5.124424e-03	-6.502309e-02	1.651071e-05	0.000000e+00	3.802282e-09	-1.073415e-03	1.977920e-05	-1.037623e-01	-1.492933e-03	1.729804e-03	-2.299790e-02	1.831339e-03	8.321286e-06	1.432707e-04	6.901653e-02	-1.946187e-03	2.164486e-03	-4.472149e-03	9.575328e-02	1.317930e-03	7.512443e-02	1.246035e-04	2.550141e-07	-5.636972e-08	-5.848256e-02	2.255287e-04	3.282162e-04	-1.974482e-02	1.722315e-03	2.357347e-03	-5.188728e-03	2.256170e-04	9.520391e-04	-4.972032e-03	-7.132308e-03	2.939114e-03	-4.034361e-03	-8.962924e-03	1.336400e-03	8.612718e-05	6.656844e-09	3.389572e-03	0.000000e+00	6.006278e-05	-2.897670e-05	-8.175540e-02	-6.791057e-03	-5.664264e-02	4.564659e-05	1.252680e-01	-1.713721e-06	4.855523e-07	3.371303e-02	2.210670e-03	-3.099937e-02	-1.747996e-01	9.563565e-04	3.547240e-04	-1.719141e-03	0.000000e+00	0.000000e+00	0.000000e+00	-1.886133e-07	0.000000e+00	-7.960828e-06	-7.651271e-05	4.372081e-02	1.181073e-05	9.207094e-02	-5.557489e-02	-6.611204e-06	-7.406579e-05	3.003056e-04	-1.068868e-01	-2.911599e-02	1.820515e-02	2.665480e-05
1.030317e-02	1.908793e-03	2.979193e-02	-3.071908e-04	9.244622e-04	1.670724e-02	-1.851336e-06	6.223550e-03	-1.233809e-02	2.934817e-03	4.204519e-05	-1.033640e-01	1.472381e-03	5.004297e-04	-2.039345e-02	7.450423e-05	6.020009e-04	-5.346493e-02	2.807163e-05	6.273303e-02	1.639124e-02	1.496041e-01	-5.290464e-03	-4.864893e-03	-3.281686e-02	9.412243e-06	-2.325416e-02	-1.020020e-01	6.114700e-04	-1.095169e-01	-7.633682e-03	2.824243e-03	2.480760e-03	8.512924e-03	4.049161e-03	-4.894446e-03	-5.129704e-03	5.553210e-03	-5.451578e-02	-1.605532e-02	-1.746817e-02	-3.379521e-02	-2.538495e-02	-5.672629e-02	7.949660e-05	7.881695e-03	-4.290072e-02	1.601587e-02	1.240747e-02	2.561903e-02	-1.872188e-04	2.091322e-02	2.248413e-02	3.113597e-02	2.197982e-02	1.954415e-02	6.049286e-04	-2.445354e-02	9.660807e-05	-2.527394e-02	-1.435657e-02	-2.325821e-03	-2.496175e-02	3.419706e-05	2.572383e-03	6.571053e-03	7.860161e-03	1.837377e-03	9.070401e-03	1.011148e-02	1.226806e-02	1.049080e-02	7.899805e-03	6.959273e-03	8.374161e-03	1.565052e-02	-7.606307e-02	-5.844716e-02	-1.127187e-02	-2.954641e-02	-2.356091e-02	-6.194773e-02	1.986504e-04	9.402781e-03	5.945140e-02	2.485183e-02	4.450769e-02	2.225882e-02	3.162723e-02	1.863833e-02	2.205159e-02	3.145511e-02	7.802824e-03	2.466159e-02	2.837515e-02	-3.971224e-03	8.217085e-03	3.075667e-02	2.914715e-02	2.631051e-02	-3.588509e-03	-1.287681e-05	9.670704e-04	5.749148e-04	-8.025427e-02	5.287394e-04	6.892633e-04	-8.277468e-02	-3.857945e-03	1.369166e-02	5.747715e-04	6.588989e-04	8.013271e-04	8.964509e-05	3.473738e-02	-1.028819e-03	-1.250852e-07	1.623154e-02	1.041328e-02	-7.538672e-04	1.078577e-01	3.680140e-04	2.296093e-04	-4.613303e-02	3.190807e-04	4.113490e-04	-1.295366e-02	-5.285798e-02	4.100927e-03	7.719701e-04	-9.666861e-02	-8.878335e-02	1.923180e-05
-1.426403e-01	0.000000e+00	0.000000e+00	0.000000e+00	0.000000e+00	0.000000e+00	-4.320190e-02	-5.322351e-04	-1.480814e-04	-1.173753e-06	1.059545e-05	0.000000e+00	-7.175660e-03	2.532912e-02	-5.059669e-07	1.652825e-02	9.375563e-04	-6.558450e-04	1.520429e-02	-2.475322e-08	0.000000e+00	0.000000e+00	0.000000e+00	0.000000e+00	-3.373847e-03	-9.457657e-04	-1.527149e-04	5.440854e-03	-2.786983e-02	4.596399e-02	-1.874371e-02	1.273478e-03	-1.602126e-02	-5.389075e-03	4.091495e-03	-2.720924e-03	-2.879208e-03	-8.845557e-04	0.000000e+00	-7.004267e-04	8.347532e-03	1.366827e-04	-3.580801e-02	1.916372e-03	1.098929e-03	-3.262903e-03	-2.142606e-02	3.584795e-02	2.622899e-02	2.817522e-02	-4.168416e-04	3.079917e-02	1.857846e-02	-1.375612e-02	-2.226079e-02	5.152180e-02	0.000000e+00	-3.390228e-04	0.000000e+00	-9.296415e-05	-1.439727e-02	-7.679286e-03	-9.785497e-04	1.333803e-03	3.443828e-04	-1.945105e-02	1.112463e-02	8.977059e-03	-7.621631e-04	-1.762941e-03	2.325819e-02	1.284317e-02	-1.648723e-02	-6.602515e-04	-7.079360e-10	-3.198544e-03	-3.040750e-04	-1.691531e-04	2.528029e-02	4.815807e-03	8.369024e-03	-1.672249e-03	4.029474e-02	5.808345e-03	3.007949e-02	3.269013e-02	3.523275e-02	3.484826e-02	-1.834285e-03	-4.946440e-03	-6.008359e-04	0.000000e+00	0.000000e+00	0.000000e+00	0.000000e+00	1.520913e-08	-2.005198e-02	-1.045308e-03	-4.152786e-02	-6.540766e-02	-1.785405e-03	-7.050428e-03	-3.330981e-03	9.516133e-04	-5.076340e-02	4.910743e-03	2.117820e-02	-1.182426e-03	9.616548e-03	0.000000e+00	0.000000e+00	1.513832e-07	0.000000e+00	3.034597e-07	2.250382e-03	4.380607e-03	-5.134456e-05	-8.785106e-05	-2.826960e-02	0.000000e+00	8.393270e-04	1.338629e-03	1.994764e-07	-1.956398e-01	7.191944e-03	-2.722218e-03
-1.584010e-01	-1.613064e-01	0.000000e+00	-8.376310e-02	-5.527067e-02	-1.928772e-01	-1.118308e-04	-3.726108e-05	-3.835873e-02	-2.409676e-03	4.206596e-05	-1.925313e-07	-3.371502e-05	4.275584e-02	1.424034e-01	-2.765479e-05	2.323348e-01	1.122696e-01	-1.385154e-04	-1.143308e-01	-1.292610e-01	-1.240277e-01	-2.088121e-01	-2.192885e-01	-2.433858e-01	-1.542941e-02	-2.036515e-02	-2.811786e-03	2.529123e-02	5.741026e-04	2.686708e-06	-1.285946e-04	1.718934e-01	4.662198e-02	8.888606e-04	1.265105e-01	9.220595e-02	-1.067991e-04	2.648035e-02	4.436139e-04	1.715073e-02	6.086161e-02	4.609873e-02	8.765549e-02	1.468889e-02	1.784582e-03	-6.389622e-02	9.784411e-03	1.554102e-02	-1.352443e-01	6.953877e-03	-1.310760e-04	-3.505977e-04	-2.506463e-03	1.718122e-02	-1.418330e-02	-7.050128e-02	2.090555e-03	-1.811600e-02	-1.957733e-01	-2.062583e-02	-2.497159e-01	-2.461675e-02	-7.471296e-04	9.486430e-04	5.522844e-02	-5.435819e-04	-2.617110e-02	1.487765e-02	-4.888426e-04	-1.189340e-04	2.701924e-02	4.453269e-03	9.717498e-03	3.499460e-02	-3.267328e-04	3.151811e-02	5.577275e-02	1.487037e-01	1.003915e-01	2.650881e-01	1.211194e-02	9.107794e-04	1.350793e-02	-1.400292e-02	-6.006172e-02	-8.860895e-02	2.200668e-02	9.314564e-03	-1.174601e-02	-3.441146e-03	9.041319e-03	-2.742350e-02	3.302429e-03	-4.565085e-03	-3.990537e-02	-1.142911e-01	-9.792955e-02	-2.044628e-01	-1.245956e-01	-5.057293e-03	-1.244364e-01	-1.124285e-01	-1.351719e-03	-1.438865e-04	6.270193e-05	-2.746911e-06	-1.150555e-04	2.031413e-04	1.233390e-01	4.756300e-04	1.055035e-02	1.207422e-01	4.905765e-02	-6.604782e-02	-9.818600e-02	0.000000e+00	-6.856409e-02	0.000000e+00	-1.106416e-01	0.000000e+00	-3.452434e-05	-5.500351e-04	-1.247478e-02	1.410311e-07	-4.175893e-08	-2.872354e-05	2.410943e-02	2.132271e-01	2.213732e-05	1.266313e-01	4.593383e-02	6.078129e-03
3.174420e-01	-1.764827e-05	2.393132e-02	-7.416397e-02	-1.646110e-01	-1.015287e-04	6.694815e-03	-2.538428e-01	8.431747e-06	1.507126e-02	-2.334740e-02	2.585551e-08	2.243346e-08	0.000000e+00	4.307421e-05	2.166076e-05	9.138234e-02	-1.249208e-01	0.000000e+00	-9.609041e-02	-3.988710e-02	1.060223e-01	-5.525739e-03	-3.793541e-02	-2.413621e-01	3.858942e-01	8.428817e-02	-3.048587e-02	-2.123646e-02	-5.387979e-02	4.096851e-06	3.298647e-05	1.749818e-05	-8.152900e-02	-4.520978e-05	5.677258e-04	-1.897605e-01	-2.950512e-02	-6.792573e-03	1.855355e-01	-8.505091e-03	-1.368009e-01	-3.424284e-02	-1.092800e-01	1.334981e-02	2.592004e-02	-5.263036e-02	1.883877e-04	6.363234e-04	1.968766e-04	2.396795e-04	3.139434e-04	1.067737e-01	2.769143e-03	4.089377e-01	1.688032e-02	1.426455e-01	1.642594e-02	-2.351082e-03	-1.309522e-02	-1.688552e-03	6.416240e-02	2.772168e-02	4.666813e-02	6.628458e-03	1.287430e-01	1.077032e-04	2.941555e-04	4.503570e-05	-8.107235e-02	-1.094242e-01	-4.223664e-02	5.764368e-04	-4.226743e-01	-6.770179e-02	5.798209e-05	1.519885e-02	-1.248927e-01	-1.497535e-02	7.850912e-02	-1.562079e-02	1.163897e-02	-7.204143e-02	-8.384443e-03	8.455983e-04	2.126640e-04	1.394724e-03	1.939585e-04	3.191938e-04	3.951406e-04	5.442369e-04	4.292416e-02	-1.937639e-01	1.775314e-01	1.534332e-04	-4.459937e-04	-1.884489e-01	5.296006e-02	3.346173e-02	1.471013e-02	1.335177e-01	7.606234e-03	-3.310257e-02	2.633564e-05	9.179423e-06	-7.646232e-02	-7.330746e-07	0.000000e+00	0.000000e+00	1.183467e-05	4.152509e-04	-8.987819e-02	-1.905823e-01	0.000000e+00	-1.365850e-04	1.567199e-01	2.117421e-03	-4.874038e-05	-7.208368e-02	-6.264737e-03	1.530352e-04	-3.182459e-02	9.198157e-06	0.000000e+00	0.000000e+00	6.223954e-08	0.000000e+00	0.000000e+00	0.000000e+00	8.106601e-06	3.583605e-02	3.610810e-02	0.000000e+00
7.015461e-02	-1.001321e-01	-7.982159e-02	-1.109168e-01	-6.934239e-02	-1.107140e-01	-3.577095e-02	-2.252734e-02	2.553894e-02	7.055358e-02	0.000000e+00	9.186133e-02	1.227248e-01	2.343013e-03	-3.320855e-04	4.343166e-06	-5.776539e-02	-3.850868e-04	6.510875e-02	1.719199e-03	-8.329057e-02	-2.573233e-01	-2.223546e-01	-2.689788e-01	-2.942062e-01	-1.653120e-01	-1.840356e-04	3.781134e-03	1.067678e-04	5.460934e-02	2.489345e-02	1.614165e-03	-6.408061e-04	2.093390e-02	8.182058e-05	5.104238e-02	-6.181866e-04	1.011927e-02	3.002300e-02	5.771813e-03	1.187308e-02	5.128328e-03	3.701073e-03	7.591331e-03	8.187163e-03	-1.534626e-03	-1.571322e-02	-2.210955e-02	9.740483e-05	-4.649155e-02	-1.692694e-02	-5.713246e-03	-3.324248e-03	-1.720291e-04	-7.603889e-03	-8.219304e-03	2.045390e-03	2.543527e-03	-8.390913e-02	-2.657416e-01	-1.990325e-01	-2.996410e-01	4.578025e-03	1.478460e-03	-7.504355e-03	3.195486e-02	7.504146e-03	8.553252e-05	4.131368e-03	1.460383e-02	3.542028e-02	-5.381203e-03	2.698805e-03	5.314169e-03	4.282730e-02	1.812782e-03	-2.306620e-03	4.060730e-02	1.942038e-02	9.156867e-02	1.182254e-01	9.459176e-03	4.276129e-03	-1.241472e-03	-4.696699e-03	-2.413961e-02	-3.228648e-02	2.982763e-04	-7.226452e-02	-7.030154e-03	-1.075495e-02	1.705670e-03	-8.850948e-03	-1.165935e-02	-2.274368e-02	3.059952e-03	-1.280135e-01	-1.714206e-01	-2.268934e-01	-1.812534e-01	-2.447540e-02	-1.232728e-01	-1.154548e-04	2.314459e-01	7.716194e-02	2.728993e-07	-6.957139e-02	-8.363094e-03	-3.605224e-04	9.564431e-02	6.866208e-05	-2.258599e-04	1.720914e-01	4.980414e-05	8.536956e-03	-1.476924e-01	-6.254384e-02	-9.624221e-02	-5.699651e-02	3.865894e-05	2.553208e-05	-2.917910e-05	2.201779e-04	3.568436e-05	0.000000e+00	-8.262890e-06	1.727030e-06	-5.939578e-05	8.289514e-02	1.253185e-05	9.509893e-02	-2.475891e-04	-5.951210e-08
0.000000e+00	0.000000e+00	2.003801e-07	0.000000e+00	0.000000e+00	-1.460098e-04	1.878897e-06	4.792242e-08	1.206207e-07	-1.063456e-01	-6.071785e-02	-9.756776e-02	2.297474e-02	0.000000e+00	-1.903493e-04	-2.462676e-04	1.980371e-02	-1.187437e-01	9.125473e-08	0.000000e+00	0.000000e+00	0.000000e+00	-7.720109e-03	1.137737e-04	-1.664020e-05	8.152909e-07	-5.392377e-02	-9.748058e-02	2.508182e-02	1.751577e-02	-1.522849e-01	-8.088830e-04	1.063022e-02	-2.949915e-04	4.851190e-03	-1.555349e-05	6.528154e-04	-9.755970e-08	-4.267488e-06	5.250772e-02	3.462585e-06	5.154591e-03	-4.173794e-03	-4.983273e-03	-5.791117e-02	-9.925592e-03	5.579613e-03	-1.406921e-01	1.144560e-02	-7.952329e-03	-5.813378e-02	-4.186666e-02	0.000000e+00	-3.045706e-02	-8.000176e-07	-5.718445e-06	-9.966555e-02	5.910579e-06	-9.122524e-04	1.939035e-04	-3.592632e-03	3.617056e-03	2.867185e-03	4.093383e-03	3.098579e-06	-3.091011e-03	2.660872e-02	1.675109e-03	9.483846e-03	-8.419459e-07	-1.697408e-02	2.215970e-06	4.732920e-04	-9.720514e-03	-3.567468e-02	5.302835e-03	4.254036e-06	8.717011e-03	9.035028e-03	6.288983e-03	2.652184e-03	5.618358e-02	-7.545018e-03	-1.028682e-02	3.896695e-03	5.820985e-04	0.000000e+00	3.802282e-09	0.000000e+00	0.000000e+00	-3.875051e-04	-9.632970e-03	-1.095490e-01	-1.445639e-05	9.096476e-07	1.382320e-05	1.417301e-02	6.184880e-02	-6.046461e-08	-3.907319e-04	-1.041238e-02	-5.816640e-02	-2.536581e-02	0.000000e+00	0.000000e+00	0.000000e+00	0.000000e+00	8.467344e-02	-1.158751e-03	1.948903e-06	-4.558731e-05	-2.141951e-03	1.050198e-06	1.654586e-04	6.672473e-03	1.787544e-07	-5.143412e-02	-2.205145e-04	-2.884860e-03
2.744925e-01	4.205465e-04	1.056110e-04	-1.703013e-02	-1.250930e-01	-4.348488e-02	-8.629131e-03	3.353674e-05	5.834890e-05	9.099298e-05	1.300982e-05	8.405820e-06	8.145287e-06	0.000000e+00	-7.975742e-02	4.645908e-05	-1.992801e-03	-1.894688e-02	-5.927114e-04	7.596361e-02	3.809329e-02	-2.338302e-01	3.222010e-03	-7.884206e-02	6.634702e-02	3.283031e-03	3.651290e-03	2.078128e-03	2.780121e-03	2.573962e-03	-1.639533e-04	3.928091e-03	-1.200691e-01	-1.195984e-01	3.205283e-03	-1.099718e-01	-1.068263e-01	3.985725e-03	6.875558e-03	2.392377e-02	2.403984e-02	1.499672e-02	4.117264e-02	1.197043e-02	2.327510e-02	-2.598485e-02	1.086660e-02	2.496803e-02	2.742936e-02	3.361761e-02	2.770490e-02	-7.428039e-02	-1.192555e-01	-2.011251e-02	-1.117035e-02	-8.014250e-03	2.723271e-02	2.427983e-02	1.242731e-02	8.346188e-03	7.759334e-03	5.761751e-03	6.951102e-02	7.554585e-03	1.393487e-02	1.163101e-02	-4.524436e-02	6.750247e-03	7.373136e-03	-9.644007e-03	-8.434214e-02	-8.479874e-02	1.711697e-02	-1.331642e-01	-5.138388e-02	1.700854e-02	-3.264841e-03	1.763652e-02	2.316028e-02	2.075876e-02	2.508201e-02	1.390820e-02	1.482748e-02	3.796572e-02	2.698184e-02	2.972991e-02	3.883968e-02	3.112194e-02	4.871462e-02	-1.967997e-02	-2.984216e-02	5.428314e-02	-1.195221e-02	6.415674e-03	1.135484e-02	1.305565e-01	2.181021e-03	9.475129e-04	1.272681e-03	-5.148400e-02	7.174921e-02	2.913848e-04	2.552240e-03	9.834879e-04	2.311154e-04	-3.956665e-02	-4.598224e-02	2.260404e-04	-3.175117e-02	-2.078564e-02	-8.953938e-02	-1.899858e-02	-9.189003e-02	7.910309e-03	6.547363e-02	5.043712e-04	6.578656e-04	1.343310e-04	1.373742e-04	2.423701e-04	1.301256e-04	1.264573e-04	4.699642e-02	1.818791e-04	2.321583e-05	1.628783e-04	0.000000e+00	-7.845179e-02	-5.818583e-02	-1.077588e-02	-7.460312e-05	-2.812886e-03	2.130708e-05
-1.096324e-01	0.000000e+00	0.000000e+00	0.000000e+00	0.000000e+00	2.826281e-03	7.099880e-05	-2.710914e-02	2.122871e-05	-4.748234e-02	3.223311e-05	-5.970077e-07	-1.012875e-04	-4.216310e-02	-1.255564e-04	1.551714e-01	-5.507471e-04	3.070042e-05	0.000000e+00	0.000000e+00	1.418630e-07	0.000000e+00	1.254460e-04	2.375349e-04	-2.099705e-02	2.961650e-03	-6.623106e-02	-1.119250e-01	7.959732e-02	-3.584882e-05	-2.576007e-02	-5.312613e-04	4.086488e-02	5.672828e-05	-1.151106e-02	0.000000e+00	5.886757e-03	-3.821012e-08	-1.574469e-07	4.079376e-02	3.303044e-03	5.863248e-03	-5.707696e-02	7.243890e-03	1.273016e-03	3.898488e-05	4.270172e-02	-1.834259e-01	-7.097660e-04	-2.210714e-03	-1.173936e-02	1.217169e-02	0.000000e+00	-3.720494e-08	0.000000e+00	-8.105236e-07	-1.384114e-01	4.355298e-04	-1.670814e-01	-1.615646e-02	8.181174e-03	3.430237e-03	1.566650e-04	-5.462467e-04	5.544925e-03	6.752311e-04	2.423035e-04	8.141965e-04	-1.058047e-02	0.000000e+00	-7.992120e-06	6.656844e-09	5.655057e-04	-1.982901e-03	-1.186211e-02	5.870902e-03	2.651654e-02	-2.861711e-02	6.758193e-03	2.529567e-03	-9.629410e-04	6.596396e-02	-3.071258e-03	-3.082587e-03	2.024197e-03	1.448332e-05	0.000000e+00	0.000000e+00	0.000000e+00	1.140685e-08	-1.583692e-01	1.207821e-04	4.423484e-05	-1.018542e-01	7.027923e-03	3.136518e-05	-1.732852e-07	1.925165e-02	1.830207e-05	-2.843872e-04	3.529562e-02	-1.762184e-02	3.148750e-02	0.000000e+00	0.000000e+00	0.000000e+00	0.000000e+00	3.677730e-03	-1.040157e-01	4.643660e-04	2.785675e-05	-1.606066e-02	1.654060e-05	-3.220874e-08	-2.949597e-07	-7.228283e-06	-1.347224e-02	1.896908e-01	-9.399945e-02
1.441154e-01	3.301508e-04	1.112362e-04	-6.251785e-02	5.708166e-05	-6.855786e-02	6.858163e-04	5.749270e-05	2.175931e-02	5.918411e-04	1.489926e-03	3.423477e-05	1.751693e-04	-1.172838e-01	-1.525936e-01	3.601447e-04	4.795879e-06	-3.084667e-02	1.965188e-04	4.819284e-02	-3.611947e-02	-1.733096e-01	1.620934e-03	9.715243e-04	8.139567e-02	2.873301e-03	1.103821e-03	7.760745e-02	-4.919776e-02	1.084590e-03	4.512846e-03	3.100104e-03	-1.304814e-01	-1.268721e-01	1.309803e-03	-4.037706e-02	-2.888232e-02	3.070576e-03	-1.385170e-02	1.094831e-02	6.973015e-03	1.087695e-02	1.792305e-02	1.277990e-02	1.386158e-02	1.678177e-02	1.108591e-02	1.018967e-02	2.297546e-02	1.739929e-02	2.026573e-02	-8.719445e-02	-3.345024e-02	9.599387e-03	7.836218e-03	2.243292e-02	1.157691e-02	4.300022e-03	5.211469e-02	-4.850158e-02	7.141509e-03	-9.525197e-02	1.663665e-02	3.774682e-02	2.857982e-03	4.584799e-02	-5.179374e-02	4.434950e-03	8.009623e-03	1.741284e-02	-6.717573e-02	-4.687355e-02	2.180562e-02	-8.315974e-02	-1.257218e-02	5.723516e-03	-3.580021e-02	1.313766e-02	7.241052e-02	3.933299e-02	2.147929e-02	-2.346908e-02	2.318683e-03	4.598169e-03	-3.705178e-03	1.927501e-02	2.385301e-02	2.397422e-02	-4.410788e-02	-8.283235e-02	-4.988736e-02	1.394277e-02	3.694365e-03	-8.049335e-03	-8.976178e-05	4.406722e-02	7.158411e-04	-1.272500e-02	-1.040767e-01	-1.243147e-01	4.408397e-03	1.722811e-03	3.799466e-03	3.092991e-02	1.072539e-02	2.895718e-03	1.897300e-03	2.230940e-03	-9.973913e-02	-6.579901e-02	5.505395e-04	-1.545626e-02	-1.849243e-01	1.100770e-03	2.104821e-01	1.064083e-04	7.707255e-05	1.014404e-04	9.041761e-05	1.145686e-03	1.770488e-04	7.045113e-05	8.529705e-05	-4.206967e-05	-8.783209e-04	-3.139052e-02	2.202058e-04	-4.359826e-02	-2.706119e-03	4.231838e-05	-6.785845e-02	1.090866e-05	9.477906e-05
-1.404429e-01	-2.274015e-06	0.000000e+00	0.000000e+00	-4.535981e-02	0.000000e+00	0.000000e+00	-7.180971e-02	4.013972e-04	-4.351382e-02	3.539238e-06	-1.121028e-03	-4.566771e-02	2.135311e-03	6.900558e-03	1.001737e-05	3.979095e-03	3.020421e-04	6.232600e-05	6.366481e-04	-9.693846e-02	0.000000e+00	0.000000e+00	-1.322443e-04	-4.106583e-02	-3.121524e-02	-7.838343e-03	5.081133e-04	2.543580e-06	-2.487266e-03	-1.281240e-02	1.014551e-04	-4.445491e-04	8.562951e-02	-9.688764e-03	-1.097278e-01	1.491673e-01	4.394957e-02	9.665904e-03	-1.241550e-01	8.497066e-04	5.036929e-05	5.614059e-02	1.437404e-03	-7.580105e-05	-3.675180e-03	5.836161e-05	1.787356e-03	9.935730e-04	8.301443e-07	-2.432449e-02	-5.826359e-04	-5.728965e-03	9.336558e-04	1.232646e-03	-1.541166e-02	3.591759e-03	-9.428720e-03	-6.051273e-06	2.004152e-06	-2.134784e-02	-8.692578e-03	-8.928917e-06	-4.906013e-02	-2.551185e-02	2.845396e-03	2.903084e-05	2.224707e-04	1.542863e-02	4.879276e-04	-1.161215e-03	2.750890e-02	3.558900e-04	-3.272134e-03	3.209187e-02	2.038873e-03	4.341126e-02	1.420076e-01	8.338012e-05	6.917965e-05	-1.628080e-03	6.492413e-04	1.170574e-02	3.882903e-03	-9.606867e-03	1.278283e-03	8.627866e-04	-1.516888e-05	2.112834e-03	-5.722107e-03	-1.872550e-02	1.204168e-03	-9.197147e-03	-2.002624e-02	-1.118097e-02	-7.178298e-02	-4.642650e-04	-2.073612e-07	0.000000e+00	-4.859789e-02	1.616825e-08	-1.765722e-05	-1.218317e-04	6.312358e-04	-2.820192e-02	-2.448315e-03	-3.649701e-02	-2.197618e-02	1.295912e-03	3.987551e-02	4.125859e-02	-3.916135e-04	-7.406482e-04	1.652525e-04	-1.323211e-01	-1.635571e-05	0.000000e+00	0.000000e+00	0.000000e+00	0.000000e+00	-2.290072e-08	-4.726300e-02	-9.027457e-02	0.000000e+00	1.095960e-01	-9.674786e-02	-6.549630e-02	-5.167172e-05	5.995291e-02	-4.388050e-08	3.610424e-02	1.652041e-01	-4.614781e-03
-1.243444e-01	-8.579177e-02	-5.848160e-02	0.000000e+00	-1.097787e-01	-8.169872e-02	-2.776558e-02	7.765666e-05	1.099558e-04	4.280182e-05	1.580691e-04	1.673151e-02	3.905749e-05	-1.317197e-03	-6.284327e-04	7.737133e-04	2.436558e-02	1.658420e-01	9.293859e-05	-3.318271e-02	-1.126591e-01	-6.498844e-02	-1.139149e-01	-2.519654e-01	-1.220782e-01	-1.136682e-04	7.807817e-02	6.399398e-03	1.621551e-02	-4.562798e-03	5.783287e-05	1.672172e-04	-6.728456e-03	-2.612138e-03	1.569169e-03	2.242420e-02	1.956770e-02	5.759221e-04	1.359769e-03	7.546686e-02	1.424804e-02	6.348694e-02	1.489585e-02	5.302456e-03	1.943560e-03	8.381246e-03	5.665786e-03	4.699022e-03	2.069056e-03	5.446149e-04	1.374204e-03	-1.644075e-02	-8.731176e-03	4.509947e-04	8.455623e-03	-1.882349e-02	-1.338307e-03	9.801391e-03	-1.474879e-02	-8.094090e-02	-2.387644e-01	2.375123e-03	2.903088e-03	-2.430998e-02	2.175201e-03	2.327204e-03	2.457956e-03	-7.551148e-03	2.282804e-04	6.773617e-04	-2.944752e-02	2.653133e-02	1.967923e-02	7.272477e-03	6.126501e-02	1.168292e-01	9.236044e-03	4.378846e-03	1.170090e-02	2.181539e-03	6.994243e-03	5.076397e-03	1.637199e-02	3.470127e-03	7.113492e-03	4.594013e-03	5.013347e-03	1.104271e-02	1.713239e-03	4.307435e-03	-2.633221e-02	4.552235e-03	8.841668e-03	-1.594066e-02	1.720258e-03	6.327471e-04	-1.483107e-01	-1.353027e-01	0.000000e+00	-7.033614e-02	-1.398623e-01	-7.680245e-03	5.247333e-04	8.229028e-04	3.978849e-04	2.333387e-03	3.179508e-05	-1.291804e-03	-3.702811e-03	1.345753e-01	-1.970038e-03	8.673092e-03	1.355488e-01	1.585870e-04	-6.510999e-02	-1.370794e-02	-4.241962e-02	-1.700933e-04	-2.304397e-02	-5.365009e-02	-3.095840e-02	1.783280e-02	8.375062e-05	2.037184e-05	2.595211e-05	-8.288390e-03	1.907990e-05	4.388704e-02	4.389543e-02	2.760217e-04	5.144536e-04	2.624372e-02	4.224930e-05
2.803281e-02	-1.282412e-01	-4.338400e-03	3.550838e-05	-2.593123e-01	-2.968211e-02	6.195551e-02	-4.138201e-03	8.073248e-07	0.000000e+00	7.604564e-09	1.323193e-07	0.000000e+00	0.000000e+00	2.284594e-02	2.325351e-02	3.774007e-02	7.555459e-02	-3.299312e-06	-2.505514e-02	-8.258854e-02	3.021678e-02	-6.747968e-02	-7.793169e-02	-3.190785e-01	7.488689e-02	2.462986e-01	-5.721844e-08	0.000000e+00	-3.055401e-05	0.000000e+00	1.140685e-08	0.000000e+00	-2.359384e-02	9.134742e-05	8.546435e-02	1.530372e-02	-3.674260e-05	6.144646e-02	1.190108e-01	4.154908e-02	-2.604841e-02	2.283540e-04	-2.621273e-02	2.426630e-02	-5.284458e-03	1.003409e-03	3.223308e-03	-3.001112e-04	1.354657e-05	3.653718e-04	2.157616e-07	7.790478e-02	6.624080e-03	2.059145e-01	-2.480065e-01	-4.646684e-02	-8.431388e-04	-3.731272e-02	-3.100289e-02	1.976636e-03	2.296528e-02	2.168599e-03	1.521711e-02	4.198524e-04	5.733887e-03	-5.284964e-07	-1.329369e-06	-1.706576e-05	-2.376494e-07	9.572036e-03	1.445885e-02	4.597885e-03	-3.049885e-01	-1.403182e-03	-5.981527e-03	3.596538e-02	2.507800e-03	7.135861e-03	1.508966e-01	1.734870e-02	8.886011e-02	-4.267573e-02	-9.916091e-03	1.816059e-02	4.329346e-08	5.954654e-02	-1.426946e-03	-1.536495e-07	7.338868e-07	-4.064541e-03	-1.125988e-02	-1.003005e-01	-4.109595e-02	-3.450653e-02	-1.450026e-01	-1.806798e-01	4.021195e-04	-5.596124e-05	3.850298e-04	8.701272e-03	1.447521e-03	1.790894e-03	5.467062e-09	1.520913e-08	0.000000e+00	0.000000e+00	0.000000e+00	3.802282e-09	-3.377109e-02	3.850378e-03	-3.504920e-06	1.525359e-01	8.545405e-07	-1.773664e-01	2.642519e-06	-7.807630e-05	-1.737689e-02	-1.987382e-04	-1.553461e-02	4.610623e-04	6.991746e-03	0.000000e+00	0.000000e+00	0.000000e+00	0.000000e+00	0.000000e+00	0.000000e+00	2.189127e-05	7.788644e-03	1.193391e-02	3.158750e-01	7.274341e-08
-1.827347e-01	0.000000e+00	3.802282e-09	0.000000e+00	-2.460825e-07	5.364272e-02	-5.612081e-08	-3.775560e-04	-1.883037e-07	1.648396e-03	0.000000e+00	4.611647e-06	4.386029e-06	2.065348e-03	1.549202e-02	1.597070e-04	1.097357e-03	6.266246e-04	-4.104572e-08	3.961428e-03	-4.362755e-02	0.000000e+00	-8.911396e-07	-1.569672e-03	1.195311e-05	6.233030e-03	5.586589e-02	-7.791248e-05	5.448493e-06	3.839616e-03	-1.677984e-02	6.842886e-06	-2.014054e-02	1.357312e-02	8.357446e-03	4.428425e-04	-3.715053e-03	7.521181e-06	-5.887662e-02	-1.935924e-04	-1.448800e-02	-6.475451e-05	1.211430e-01	-1.604373e-03	-2.252784e-04	-2.241556e-02	-1.587966e-02	3.110841e-03	4.792374e-06	1.085844e-03	-1.094182e-01	2.906590e-02	3.782539e-02	-8.744422e-02	3.296357e-02	3.836815e-02	-1.309631e-01	-5.509827e-02	-7.673869e-03	2.288201e-03	1.241520e-06	-1.565749e-01	-4.063851e-04	-1.205977e-05	1.888163e-02	-1.552757e-03	9.096599e-06	-1.607032e-03	5.066347e-05	-1.867023e-05	3.525141e-02	1.607378e-02	1.472802e-02	1.397148e-02	1.130395e-02	1.674712e-02	-4.162892e-02	6.066421e-04	1.451272e-03	2.965334e-06	-4.879029e-02	-7.110839e-02	-5.758755e-05	-4.205217e-02	-1.751745e-02	5.253823e-04	1.997997e-02	1.000638e-01	3.209515e-02	3.422209e-02	4.133344e-02	7.436834e-03	4.333086e-02	3.623996e-02	7.300007e-03	-5.571217e-03	-1.849272e-04	0.000000e+00	0.000000e+00	-3.377682e-03	9.551877e-07	2.089089e-06	-1.934925e-05	-2.033274e-03	-2.093759e-07	1.320743e-06	4.472820e-05	1.098517e-06	1.139985e-02	8.189091e-03	5.290577e-04	2.607876e-04	1.188012e-03	7.525154e-06	-1.766441e-03	0.000000e+00	0.000000e+00	0.000000e+00	1.596315e-02	-2.875463e-08	1.751504e-05	1.615952e-06	8.641046e-04	3.210970e-02	3.023787e-06	-4.013462e-07	3.802282e-09	1.233039e-03	5.117724e-04	4.208337e-06	-2.153815e-03	6.748152e-04	-1.249400e-09
-1.012015e-01	1.671758e-06	0.000000e+00	0.000000e+00	-7.902668e-09	0.000000e+00	2.362629e-07	1.495008e-05	1.738753e-05	-3.837936e-07	1.134454e-05	-3.093894e-05	-1.706316e-06	-6.836192e-05	-7.658886e-05	1.436093e-05	7.115515e-08	8.353211e-03	-2.489688e-05	5.479270e-05	-4.840555e-02	0.000000e+00	-4.985218e-09	-1.297691e-02	-4.394490e-06	1.947667e-06	6.637717e-05	1.821231e-05	-7.056667e-05	-1.059068e-01	-1.946816e-01	-6.329452e-02	6.048884e-03	-2.432368e-04	-5.767488e-02	4.052130e-05	3.715173e-02	3.820455e-04	5.422068e-04	5.041549e-06	-2.270977e-06	4.796420e-05	2.674243e-02	7.354775e-05	3.089335e-03	9.902287e-04	-2.606692e-03	3.532127e-03	-3.685002e-03	1.194666e-02	1.044885e-02	1.945504e-03	3.400010e-03	2.289382e-03	-6.669607e-04	-2.267856e-02	-3.239518e-03	5.824308e-03	-4.052927e-02	-1.739027e-08	-2.609762e-08	5.281343e-05	-9.618864e-02	-3.275297e-02	4.657666e-04	-7.171973e-04	-7.806415e-04	-6.963082e-03	-1.094626e-02	1.437046e-05	-5.459514e-04	2.840734e-02	9.835409e-05	6.869118e-03	1.524583e-02	-7.092832e-04	1.541784e-02	3.023788e-02	2.816770e-06	1.055591e-06	-1.163024e-04	7.584015e-05	1.904945e-03	5.039516e-04	-4.114807e-03	-9.318505e-04	-3.546171e-03	9.265391e-03	9.709566e-05	3.630249e-03	2.444823e-03	1.803936e-04	-1.025791e-02	-1.975227e-02	-4.138838e-03	-2.001346e-02	0.000000e+00	0.000000e+00	0.000000e+00	-5.667609e-06	0.000000e+00	-6.154904e-03	3.482720e-05	-1.140895e-01	-2.160617e-07	4.324535e-06	-1.476682e-01	-8.014724e-03	-3.641776e-03	1.217437e-01	-5.236570e-02	2.419084e-07	1.575776e-01	1.969765e-05	-6.704313e-02	-2.248799e-09	0.000000e+00	0.000000e+00	0.000000e+00	0.000000e+00	0.000000e+00	1.894283e-05	3.534523e-06	1.081086e-06	3.207411e-02	1.741354e-07	4.711480e-05	-1.099958e-01	-4.456356e-05	-3.526005e-07	6.445091e-05	6.224746e-06	-7.981525e-04
-5.488839e-02	6.706246e-06	-1.069754e-01	-6.469660e-02	-3.093671e-06	-7.346129e-02	1.022848e-08	-2.389770e-02	8.002290e-06	1.450461e-05	6.409550e-07	3.391421e-03	-1.863587e-02	2.367141e-03	2.167740e-02	1.069517e-04	5.620026e-03	1.858925e-03	5.632096e-04	-1.923318e-02	-1.243924e-01	-3.023419e-02	-2.021069e-01	-4.881168e-02	1.267182e-05	-1.197841e-01	9.698803e-04	3.191274e-04	4.527221e-07	1.384074e-01	8.244887e-04	-8.437770e-03	-8.094458e-04	1.421994e-02	2.223390e-04	1.361679e-02	9.414547e-02	7.716915e-04	2.445451e-02	6.990879e-03	-7.219496e-03	4.949883e-03	7.457703e-03	2.866031e-03	4.816109e-05	8.077257e-03	2.439916e-03	2.779412e-03	1.695313e-03	-5.286400e-02	5.064407e-03	-2.665453e-02	-1.981851e-02	2.928589e-03	-5.801869e-03	-1.004045e-02	5.556710e-03	9.497252e-04	-6.386262e-02	-7.947273e-02	-1.324437e-01	-6.498849e-03	8.043106e-04	4.184117e-06	3.675840e-03	1.802671e-02	1.616413e-02	5.938094e-03	2.851164e-03	1.405253e-03	-7.183367e-03	4.411434e-02	-3.702876e-03	-2.541379e-03	4.599522e-02	2.901519e-03	5.459352e-02	3.971946e-02	6.941430e-02	9.973870e-03	1.263773e-02	7.402222e-03	-2.473138e-04	-1.432591e-02	3.569318e-03	-3.690847e-02	-5.484444e-02	1.187886e-03	1.867281e-03	-4.368678e-02	-6.865249e-02	3.080419e-03	-7.514627e-03	-1.365046e-02	-1.690553e-02	-3.923951e-02	-1.433608e-01	-3.611988e-04	-1.359607e-01	-1.632823e-02	-2.661340e-02	-1.286741e-05	1.593591e-03	3.424794e-04	-3.145464e-03	3.949811e-05	1.987661e-06	6.586749e-08	4.574934e-02	1.565633e-02	6.758882e-04	3.367943e-03	2.121156e-03	3.748017e-04	-1.900409e-01	-8.570759e-02	-5.786065e-05	0.000000e+00	-8.855530e-02	-2.787346e-03	-5.614029e-02	2.128597e-04	2.330953e-05	8.890138e-02	-4.614291e-02	-4.162008e-03	0.000000e+00	7.388395e-02	2.173214e-01	4.573328e-05	-4.312858e-06	2.363312e-03	2.116773e-05
2.982523e-01	2.525472e-03	1.100485e-03	3.457135e-03	-1.698544e-01	-1.199504e-01	1.802888e-02	-2.129443e-01	0.000000e+00	0.000000e+00	0.000000e+00	0.000000e+00	0.000000e+00	0.000000e+00	0.000000e+00	-1.808427e-08	-3.433544e-05	-3.291864e-02	0.000000e+00	-7.322097e-02	-2.924049e-02	5.678668e-03	3.538029e-03	4.155297e-03	-1.501731e-01	2.800601e-01	2.009247e-01	-7.451894e-06	0.000000e+00	0.000000e+00	0.000000e+00	0.000000e+00	0.000000e+00	-2.045303e-05	-4.943442e-05	3.413022e-03	-1.983349e-01	-1.954444e-05	-1.806346e-04	1.437239e-01	1.391682e-02	-1.221830e-01	-4.776986e-02	-8.899701e-02	1.213746e-02	2.399063e-02	-4.891018e-05	-2.358181e-07	-1.031384e-04	1.508643e-05	0.000000e+00	-2.718191e-05	-1.449847e-04	5.799300e-03	3.517628e-01	-1.317017e-04	-2.258162e-04	1.231874e-02	-1.344232e-02	2.475351e-03	1.114861e-02	1.516232e-01	9.254938e-03	-1.754070e-06	-1.723289e-02	3.594581e-08	0.000000e+00	-5.940389e-03	0.000000e+00	0.000000e+00	-1.465546e-05	-5.923985e-05	-7.666140e-05	-1.815570e-01	-6.280429e-03	5.440287e-03	-2.964467e-02	-9.263653e-02	2.375343e-02	5.781690e-02	2.315163e-03	6.646339e-02	-1.233643e-02	1.179500e-02	8.599110e-02	5.066212e-09	6.384720e-03	-8.758922e-06	6.979584e-03	3.287284e-03	-1.543527e-04	3.847495e-03	-1.959435e-01	6.136494e-02	-2.873596e-04	2.344407e-02	-2.650889e-01	2.135449e-03	8.141159e-02	1.724899e-01	1.287161e-03	-3.522428e-02	-1.144627e-01	0.000000e+00	0.000000e+00	1.677301e-06	0.000000e+00	0.000000e+00	0.000000e+00	0.000000e+00	-2.061702e-03	-1.155116e-04	-4.905280e-03	-1.054063e-05	5.506658e-02	1.957771e-01	2.273957e-04	5.274665e-04	-6.911915e-02	4.321720e-04	-3.084202e-06	-1.200262e-02	0.000000e+00	0.000000e+00	0.000000e+00	0.000000e+00	0.000000e+00	0.000000e+00	0.000000e+00	0.000000e+00	-2.278823e-05	-1.672877e-04	0.000000e+00
-2.933289e-01	-4.613275e-03	-2.981574e-03	1.679240e-02	5.540231e-02	-9.397026e-02	-1.588554e-01	-3.888153e-02	-6.432231e-02	4.134321e-02	2.661508e-01	1.632044e-01	2.299789e-01	1.410130e-01	-7.257897e-02	-8.922882e-02	-5.251837e-02	-4.108369e-02	3.335382e-01	-5.029291e-02	6.090256e-02	-7.789330e-02	-5.361421e-02	1.086499e-02	3.859374e-02	-2.930381e-02	6.963971e-02	1.435593e-01	5.335556e-02	-1.344116e-01	-1.266432e-01	-1.161376e-01	4.158248e-03	-7.038909e-02	2.667241e-01	-4.993345e-02	1.603433e-01	-1.089108e-01	1.453507e-01	1.733645e-01	-4.176197e-02	2.243775e-01	3.818026e-02	-1.685886e-02	-3.701825e-02	-9.198057e-02	5.907310e-02	-2.487249e-03	9.882607e-02	-3.019042e-01	-2.068425e-01	4.320452e-02	7.569036e-03	-1.270521e-01	-1.625151e-01	-1.988857e-02	5.539121e-02	-8.847894e-02	1.875257e-01	-1.092438e-01	-4.822246e-03	-1.869963e-01	3.677861e-02	2.702132e-01	4.650255e-02	2.062611e-01	-1.074841e-02	1.362183e-01	-1.996477e-01	-1.617965e-01	-2.051091e-01	-2.010808e-02	1.041109e-01	-1.405514e-01	-2.261431e-01	2.587050e-01	2.212534e-01	2.053797e-01	-1.326362e-02	-1.037777e-01	2.351277e-01	8.415215e-02	2.360390e-02	-1.078295e-01	4.857528e-01	3.353619e-01	-5.377938e-02	-1.912959e-01	5.777887e-03	-3.108946e-01	-1.820430e-01	-2.236938e-02	-3.099748e-01	-1.981860e-01	9.107380e-02	2.652366e-01	2.590051e-01	1.526748e-03	-9.383342e-02	-5.109903e-02	-1.813509e-02	1.756039e-01	1.714720e-01	-2.562287e-02	-1.705742e-01	-7.034949e-02	-2.183349e-01	1.830327e-01	-1.127041e-01	2.023824e-01	-1.058574e-02	-1.912535e-01	-1.045898e-01	-1.048382e-01	4.054458e-01	1.364941e-01	4.018626e-02	1.478273e-01	1.194735e-01	9.884766e-02	2.660337e-02	4.898503e-02	-1.424176e-02	1.419562e-01	5.420359e-02	-8.066396e-02	-1.129910e-01	-2.926786e-01	-1.590814e-01	3.197467e-02	-2.093752e-01	-6.285532e-02	-6.281758e-02	5.365361e-01	5.761531e-02	8.727861e-02	2.080924e-01	7.207676e-03	1.750645e-01	4.064140e-02	-8.568518e-02	-1.021021e-01	-1.285257e-01	-3.862135e-01	4.758096e-02	3.056519e-01	-2.623743e-01	-1.413126e-01	9.509306e-02	1.161232e-01	1.389388e-01	-1.292418e-01	1.484058e-01	-1.867257e-01	-3.848203e-02	3.214885e-01	-3.772162e-02	8.278090e-02	-1.358376e-01	-1.010646e-01	1.477228e-01	-1.316974e-01	1.380466e-02	-6.185127e-02	-7.168025e-02	-1.297549e-02	-6.351194e-02	-3.529267e-02	1.897658e-01	1.611157e-02	-1.508519e-02	2.067852e-01	-5.819790e-02	-6.873066e-02	2.679436e-01	1.688700e-02	2.619777e-02	-1.585593e-01	4.388150e-02	-1.406894e-01	1.563245e-01	-9.786770e-02	-8.041654e-02	-9.395667e-02	1.063121e-01	7.820058e-02	-6.244734e-02	2.786932e-02	1.365930e-01	-1.314979e-01	4.191567e-01	-8.224333e-02	-1.338720e-01	8.982937e-03	2.433357e-01	9.938420e-02	-7.540652e-02	-6.477406e-02	-1.551818e-01	-2.484156e-01	-7.544885e-02	-6.272628e-02	-1.719133e-01	3.539883e-02	3.587128e-01	-4.944517e-02	1.727613e-01	-1.185188e-01	1.321977e-01	1.114578e-01	-1.702045e-02	-8.800823e-03	6.186317e-02	-1.051076e-01	1.078540e-01	-1.011428e-01	-1.002820e-01	2.035177e-01	1.338787e-01	5.018884e-02	-2.699823e-02	3.427648e-02	-6.272081e-02	2.857669e-02	-1.642706e-01	6.144144e-03	1.696240e-01	-1.507104e-01	-1.024841e-01	-8.367989e-02	5.580110e-02	-9.070393e-02	-1.107495e-01	-2.579633e-03	3.813305e-02	-2.016366e-02	9.883795e-02	-9.865201e-02	8.972838e-02	-4.690833e-02	-1.583170e-01	1.736757e-01	2.514188e-01	6.578203e-02	2.104092e-01	-3.518793e-02	-1.013595e-01	8.776146e-02	1.379071e-01	8.764488e-02	-1.358306e-01	-1.602754e-01	2.189248e-01	6.898024e-02	1.022447e-02	-2.282502e-01	-1.722440e-01	-1.215571e-01	-1.992635e-02	-3.241248e-02	5.364552e-02	5.858635e-02	-1.100271e-01	1.671062e-01	1.403549e-01	1.679831e-02	-2.613036e-01	-3.828592e-01	-1.913308e-01	-2.514053e-01	-1.503904e-02	-1.677517e-01	-1.018383e-01	4.593160e-02	-1.573091e-01	-6.805311e-02	9.907481e-02	2.556693e-01	1.000198e-01	1.859222e-01	2.019514e-01	-8.924895e-03	2.397404e-01	1.797942e-01	-3.326656e-01	-4.042805e-01	-2.432927e-01	-1.108433e-01	-1.483268e-01	-2.630996e-02	-1.660260e-01	-1.384963e-02	1.492003e-01	-7.727155e-02	-1.245864e-01	6.223557e-02	4.031259e-01	1.566059e-01	1.673549e-01	1.653608e-01	-4.918758e-02	3.054269e-01	2.165655e-01	-1.903097e-01	4.313107e-01	1.986817e-01	2.527407e-01	1.530122e-01	1.136247e-01	-1.664500e-01	4.228434e-02	-1.150922e-01	-4.810768e-02	-9.220815e-02	-1.192309e-01	-2.208724e-01	-9.752550e-02	9.768433e-03	1.100784e-01	2.369338e-03	-2.073182e-01	-6.885246e-02	9.908217e-04	-3.646302e-01	-7.012189e-02	1.121442e-01	-2.286073e-01	-7.543502e-02	-1.270608e-01	2.125884e-01	1.123492e-01	-2.533459e-01	1.384031e-01	8.207219e-02	3.854019e-01	2.117780e-01	-4.481927e-02	-2.071821e-01	1.271574e-01	-5.883557e-02	-9.352678e-02	1.813006e-01	-4.882548e-01	-1.355520e-01	1.574082e-01	-1.648013e-01	2.282139e-02	-1.328108e-01	4.060578e-02	1.369337e-01	-1.582391e-01	8.078277e-03	1.685624e-01	4.187851e-01	2.941870e-02	9.995764e-02	-7.307206e-02	1.260728e-01	1.378902e-02	-7.128085e-02	1.265873e-01
[truncated: 1,165,041 more chars]
