# Supplementary material for: Benchmarking Inverse Statistical Approaches for Protein Structure and Design with Exactly Solvable Models
Source: PLoS Comput Biol. 2016 May 13;12(5):e1004889. doi: 10.1371/journal.pcbi.1004889 (PMC4866778; doi:10.1371/journal.pcbi.1004889)
Supplement: S1 Code — See readme.txt file. (ZIP) [file pcbi.1004889.s002.zip › CodeS1/couplings_ACE_C.j]

3.292173e+00	4.022393e+00	8.513848e+00	6.788939e+00	8.637378e+00	3.723041e+00	2.633804e+00
2.271902e+00	5.269317e-01	-6.386559e-01	-6.437976e-01	6.886127e-01	1.374988e+00	1.806015e+00	2.218333e+00	3.121680e+00	2.597477e+00	2.824986e+00	2.964874e+00	2.394097e+00	4.026405e+00	3.898901e+00	2.481693e+00	3.525017e+00	3.917234e+00	2.377920e+00
3.696048e+00	2.866782e+00	4.861753e+00	5.498481e+00	4.247680e+00	7.502644e+00	7.209171e+00	1.646699e+00	5.398933e+00	7.908302e+00	3.608591e+00
2.938675e+00	3.270107e+00	2.221102e+00	2.907469e+00	2.804040e+00	2.948833e+00	2.193965e+00	1.656309e+00	2.464122e+00	1.016172e+00	9.471044e-01	6.368044e-01	-4.786984e-02	9.486484e-01	-2.737030e-02	1.525499e+00	5.848523e-01	5.105972e-01	1.752559e+00
6.653919e-01	-7.291004e-01	9.345073e-01	3.434659e+00	5.038725e+00	4.353441e+00	5.096860e+00	5.368810e+00	4.962206e+00	6.823154e+00	6.748409e+00	3.835513e+00	5.904155e+00	6.999471e+00	4.653596e+00
4.500990e+00	4.586359e+00	4.163752e+00	4.331902e+00	4.455511e+00	4.732236e+00	3.041375e+00	2.002046e+00	3.373412e+00	1.118767e+00	1.063739e+00	3.589133e-01	-2.267657e-01	8.413729e-01	-3.438607e-01	1.241799e+00	3.905921e-01	-3.684539e-02	2.232971e+00
1.375097e+00	-1.349524e+00	-1.002529e+00	1.193119e+00	4.438279e+00	5.723521e+00	5.052055e+00	5.654441e+00	5.982939e+00	5.582204e+00	6.376808e+00	6.435765e+00	4.474782e+00	6.121242e+00	6.951982e+00	5.882739e+00
3.078947e+00	2.728365e+00	2.059968e+00	2.488108e+00	2.384997e+00	2.971984e+00	1.966629e+00	1.056508e+00	1.997305e+00	7.975797e-01	7.146238e-01	3.981649e-01	-6.484272e-01	5.924385e-01	7.995777e-02	1.006140e+00	6.186444e-01	5.625603e-01	1.486212e+00
2.181294e+00	-1.288716e+00	-4.249452e-01	1.991801e-01	1.643216e+00	4.807153e+00	5.918055e+00	5.160073e+00	5.918133e+00	5.700091e+00	5.592541e+00	6.085945e+00	6.340170e+00	4.510427e+00	5.771883e+00	6.727824e+00	5.964519e+00
7.854719e-01	-1.960057e-01	-5.549410e-01	-2.555748e-01	-2.433178e-01	1.788182e-02	1.141963e-01	1.231413e-01	5.020246e-01	3.691114e-01	1.303843e-01	3.443363e-01	1.601728e-01	1.411861e+00	1.254446e+00	4.878710e-01	9.050394e-01	9.017130e-01	5.508617e-01
2.377301e+00	1.335673e+00	1.394856e-01	-1.146500e+00	1.539977e+00	1.591263e+00	2.914176e+00	4.440105e+00	5.558458e+00	5.107381e+00	5.309687e+00	5.610728e+00	5.535597e+00	6.636421e+00	7.075731e+00	4.669496e+00	6.294447e+00	6.970853e+00	5.430340e+00
1.724701e+00	3.541058e-01	-4.622574e-01	-3.547974e-01	4.503639e-01	1.314473e+00	2.460044e+00	2.434917e+00	3.505335e+00	3.775703e+00	3.705487e+00	4.180832e+00	3.403926e+00	5.411274e+00	4.910144e+00	3.245566e+00	4.854861e+00	5.226377e+00	3.211211e+00
5.111868e+00	5.623316e+00	7.953177e+00	6.931740e+00	7.974852e+00	5.496033e+00	4.612681e+00	2.380643e+00	-4.214258e-01	-6.324513e-01
2.049909e+00	-3.868169e-01	2.981221e-01	9.655737e-01	2.241979e+00	3.581413e+00	5.241031e+00	4.558735e+00	5.115921e+00	5.357340e+00	4.680497e+00	6.258466e+00	6.473968e+00	4.669198e+00	6.152739e+00	6.748189e+00	4.786277e+00
2.948610e+00	3.093818e+00	4.171497e+00	3.654933e+00	4.339431e+00	3.159220e+00	2.889305e+00	2.622841e+00	-2.096741e-01	-9.391924e-01	-3.200349e-01	-9.439820e-01	-1.290239e+00	-4.153874e-01	-5.218823e-01	7.078175e-01	5.146464e-01	-1.374420e+00	-1.329306e+00
3.324852e+00	4.391361e+00	8.303697e+00	6.693063e+00	9.000694e+00	4.038780e+00	2.348942e+00	1.365343e-01
1.430073e+00	1.417550e+00	1.850148e+00	1.338473e+00	1.524838e+00	1.266255e+00	2.161337e+00	2.322968e+00	-9.532581e-01	-7.636221e-01	-1.330495e+00	-1.117869e+00	-1.394438e+00	1.154984e-02	2.321084e-01	5.310994e-01	1.527011e+00	-8.346419e-01	-1.616775e+00
6.501198e-01	-2.725209e-01	-8.508609e-01	-5.857842e-01	-2.702392e-01	1.082731e+00	2.137120e+00	1.487166e+00	2.622663e+00	2.739429e+00	2.940354e+00	2.921769e+00	2.665092e+00	4.083323e+00	4.477643e+00	2.753561e+00	4.414848e+00	4.497025e+00	2.166409e+00
-3.831046e-01	-5.129312e-01	2.426155e+00	5.062782e+00	4.456653e+00	5.450027e+00	5.945584e+00	5.276742e+00	6.946898e+00	7.078187e+00	3.519462e+00	5.804725e+00	7.190449e+00	4.767946e+00
3.819540e+00	4.211453e+00	3.361861e+00	3.782483e+00	3.736425e+00	4.019942e+00	3.010666e+00	2.243575e+00	3.021813e+00	1.450647e+00	9.082118e-01	1.340469e+00	4.654271e-01	1.513143e+00	9.510180e-02	1.765916e+00	6.196552e-01	6.425763e-01	2.354294e+00
5.271547e-01	-7.238621e-01	-1.777248e-01	6.329284e-01	3.073673e+00	4.678795e+00	3.918550e+00	4.790250e+00	5.190232e+00	4.523581e+00	6.575090e+00	6.765864e+00	3.202065e+00	5.840942e+00	7.294682e+00	4.111921e+00
3.681014e+00	3.334989e+00	2.770838e+00	3.245760e+00	3.065173e+00	3.508959e+00	2.363007e+00	1.839684e+00	2.749765e+00	1.173709e+00	7.121514e-01	6.423395e-01	1.660694e-01	9.834790e-01	-2.001833e-01	1.538282e+00	4.409629e-01	5.937057e-01	1.897215e+00
2.799004e+00	1.203487e+00	-8.080874e-01	1.387947e+00	1.245780e+00	2.460472e+00	4.527361e+00	5.463419e+00	5.043358e+00	5.629124e+00	5.738144e+00	5.252169e+00	6.730677e+00	7.121649e+00	4.600469e+00	6.397455e+00	7.154722e+00	5.370656e+00
1.599253e+00	2.518482e-01	-7.540490e-01	-4.836854e-01	4.672155e-01	8.346784e-01	1.208831e+00	1.338780e+00	1.943797e+00	1.625103e+00	1.766918e+00	2.042336e+00	1.646970e+00	3.075314e+00	3.122107e+00	2.018005e+00	2.739471e+00	2.992400e+00	1.937816e+00
5.279236e+00	5.898906e+00	7.495140e+00	7.024663e+00	7.895505e+00	5.775771e+00	5.109781e+00	3.578072e+00	9.673082e-01	-9.696248e-01	-7.174613e-01
7.460478e-01	-4.708076e-01	1.943452e-01	1.292805e+00	2.346269e+00	4.449628e+00	3.904466e+00	4.037552e+00	4.034842e+00	3.373913e+00	6.250370e+00	6.823557e+00	2.938426e+00	5.880411e+00	6.484585e+00	3.528559e+00
4.547170e+00	5.742855e+00	7.192377e+00	6.483440e+00	7.228494e+00	5.428254e+00	5.228432e+00	3.214030e+00	3.736563e-01	-8.007135e-02
-3.706573e-01	1.347358e-01	-1.454143e-01	7.588535e-02	-1.341097e-01	3.695023e-02	9.799108e-02	2.593618e-01	2.864376e-01	-2.207424e-02	4.793404e-02	1.236051e-01	-1.644332e-01	-2.535131e-02	-8.414613e-03	-9.518277e-02	6.445901e-02	7.624981e-02	-1.126724e-01	-6.329136e-02	2.351795e-02	-3.614931e-02	4.584594e-02	1.621610e-03	-1.673008e-02	-1.988980e-01	-3.623370e-01	8.413168e-02	-6.557193e-02	9.451420e-02	8.312931e-02	4.564102e-02	2.070395e-01	7.815464e-02	1.262374e-01	7.577765e-05	6.380558e-02	-1.091019e-01	2.892635e-01	5.226942e-02	1.210987e-04	-1.897385e-01	1.812160e-01	2.683841e-02	1.479993e-02	1.683157e-01	1.126678e-02	9.414984e-02	-5.835561e-02	-1.282927e-01	6.749937e-02	-2.233042e-01	-1.746833e-01	-1.102163e-03	-1.697929e-01	-1.587731e-01	1.664013e-01	1.425678e-01	-8.770958e-02	1.163616e-01	-3.470902e-02	-1.003556e-01	9.831337e-02	-1.585597e-01	3.986207e-02	-3.502598e-02	1.428274e-01	5.361426e-02	-9.560651e-03	6.298592e-02	-1.300468e-01	-7.943975e-02	8.567578e-02	-8.172557e-02	-5.812475e-02	1.686172e-01	3.001433e-01	7.225551e-02	1.436069e-01	8.324374e-02	2.058124e-01	1.166171e-01	-6.250359e-03	2.466734e-01	-5.810450e-02	9.857146e-02	-9.691525e-03	-1.494777e-01	1.213778e-01	-2.775200e-01	-1.912815e-01	-2.394656e-02	-1.799784e-01	-1.708261e-01	2.280082e-01	-1.575105e-01	-6.862532e-02	-2.590967e-02	5.411282e-02	-3.756237e-02	-2.879155e-02	3.116153e-01	-8.377508e-02	-6.873165e-02	-3.145173e-02	-2.423092e-03	2.946646e-02	-7.637943e-02	1.337977e-01	1.571196e-01	-1.391389e-03	7.858298e-02	1.363803e-02	-9.771547e-02	-1.304343e-01	-1.098766e-01	-4.751979e-02	-3.369524e-02	-1.029742e-01	-2.038762e-01	-2.127733e-02	-2.221882e-01	-1.364886e-01	-1.556950e-01	-5.244248e-02	1.493144e-01	5.691801e-03	2.853650e-01	3.573455e-01	-2.233848e-02	3.098755e-01	3.682263e-01	-1.846010e-01
-2.033146e-01	-1.666098e-01	-3.389473e-01	-7.262908e-02	-1.229610e-01	1.598464e-01	3.039842e-01	-5.478043e-02	3.493405e-01	3.852548e-01	-2.343808e-01	-4.205319e-01	-3.059481e-01	-1.875977e-01	2.720788e-01	-4.075388e-01	5.564752e-01	3.881192e-01	-1.110625e-01	2.377427e-01	4.061553e-01	-3.767109e-01	5.105029e-01	4.847615e-01	3.388922e-01	-9.133629e-02	4.054204e-01	-5.714848e-01	-4.170976e-01	-2.439179e-01	-9.805308e-02	-6.984383e-01	4.612369e-01	5.656173e-02	-1.304141e-01	3.811488e-01	1.514290e-01	2.862068e-01	-1.263529e-01	-8.567368e-02	-9.812817e-02	-2.321523e-02	-3.262949e-01	1.094288e-01	5.579517e-01	5.196469e-01	3.019202e-01	-1.696674e-01	4.964886e-01	-7.553207e-01	-5.693585e-01	6.616329e-01	-1.737070e-01	-8.943248e-01	5.695864e-01	-3.306182e-01	-2.952560e-01	-1.435740e-01	1.168705e-01	-4.120787e-01	6.887343e-01	5.235080e-01	-1.090043e-01	1.383196e-03	3.972813e-01	-3.834225e-01	-1.239016e-01	-6.662678e-02	-2.806205e-01	-9.624840e-02	-1.843217e-01	2.945987e-01	6.169532e-02	-2.067149e-02	-2.012372e-01	7.357721e-01	-9.838511e-02
9.262728e-01	-1.864224e-01	-3.051463e-01	-9.940480e-02	-6.200292e-02	-1.788789e-01	1.649533e-01	-1.303568e-01	-4.642936e-02	2.690409e-01	5.496855e-02	7.905525e-03	5.766827e-02	-2.444490e-01	-2.314044e-01	2.742694e-01	-4.838008e-02	-2.603631e-01	8.804106e-02	-1.819868e-01	-6.643727e-02	4.293490e-01	8.526110e-02	-7.001884e-02	-4.408819e-02	3.808095e-01	2.744956e-01	-1.331363e-01	-2.394023e-02	1.023774e-01	-2.589681e-01	-8.507053e-02	1.077845e-01	-1.380756e-01	2.522964e-01	3.492557e-02	-2.036099e-01	-9.636321e-02	-2.400532e-01	1.250811e-01	-4.943334e-02	-1.308298e-01	-1.285126e-01	-3.947986e-02	-1.002426e-01	9.666917e-02	-7.795534e-02	-8.205172e-02	-6.157921e-02	1.874185e-01	6.454866e-02	1.089832e-01	6.859528e-02	1.307752e-02	-1.252916e-01	1.959277e-01	-8.374768e-02	-1.508220e-01	-1.231112e-02	3.256634e-03	-2.547512e-02	6.563473e-02	1.609253e-01	-7.940972e-02	-1.963509e-02	6.970841e-02	-1.815383e-01	8.041056e-02	3.147104e-03	-3.164009e-01	-6.564727e-03	5.957286e-02	-3.107321e-01	-9.515275e-02	6.766975e-02	-2.558279e-01	-1.814400e-01	-1.838181e-03	2.480385e-02	1.332573e-01	5.180370e-02	2.022406e-01	-8.318955e-02	1.228722e-01	5.009358e-02	-7.928506e-02	9.994941e-02	2.044098e-02	8.137821e-02	1.080101e-01	1.889695e-01	-2.120818e-01	9.735790e-02	2.793620e-01	-1.011390e-01	-3.472962e-02	-1.791693e-01	8.071983e-02	2.364354e-01	1.801559e-01	2.391428e-01	-7.792447e-02	1.264285e-02	1.059623e-01	1.688779e-01	1.392210e-01	1.484433e-01	1.360229e-01	-1.332194e-01	1.057300e-01	-2.390841e-01	5.775763e-02	-3.716166e-01	2.980921e-02	-4.539055e-02	3.237984e-01	-1.151238e-01	-1.080188e-01	4.016479e-02	-2.321208e-01	-1.288657e-01	-3.052866e-01	1.139525e-01	-3.412776e-02	-3.804089e-01	-8.156694e-02	7.669674e-02	9.235488e-02	-4.167764e-02	1.562582e-01	1.001968e-01	2.072846e-01	4.602953e-01
0.000000e+00	0.000000e+00	1.185176e-08	-2.826561e-04	-3.396849e-03	-4.766394e-04	-1.089533e-03	-2.913115e-03	-1.066556e-03	-7.465830e-03	-2.474560e-03	-8.763860e-04	-2.478857e-03	-2.269199e-02	-1.032837e-04	0.000000e+00	0.000000e+00	0.000000e+00	-1.391251e-03	-1.010348e-02	-6.805704e-06	-8.421903e-04	-7.350859e-05	-1.361224e-06	-8.254958e-04	-1.720270e-03	-4.750399e-08	3.010585e-06	-4.518890e-04	3.617167e-05	-2.550549e-08	0.000000e+00	-3.090734e-08	-6.745636e-05	9.369180e-07	0.000000e+00	4.723923e-03	7.524746e-03	1.267260e-03	3.392520e-04	4.415885e-07	-7.048648e-07	1.900004e-06	2.600416e-07	-9.646490e-08	-4.967963e-08	0.000000e+00	-2.580196e-07	-1.222183e-02	-5.257891e-07	-2.036030e-06	2.300007e-03	-7.671268e-07	3.723320e-07	9.243265e-07	6.795243e-07	1.876739e-04	-8.189923e-07	3.477188e-02	0.000000e+00	5.445391e-04	9.301641e-04	4.153883e-07	1.847356e-02	9.806789e-04	7.655877e-03	1.035155e-03	1.043264e-03	1.062930e-03	2.200416e-04	0.000000e+00	2.218545e-03	5.608945e-04	-1.396141e-06	0.000000e+00	0.000000e+00	0.000000e+00	8.988993e-08	0.000000e+00	-1.997054e-04	-2.637343e-03	-9.635487e-03	-3.044535e-07	-7.687206e-03	5.951058e-03	-2.566290e-04	-2.014613e-07	1.165796e-06	-8.013997e-04	4.857408e-03	0.000000e+00	0.000000e+00	0.000000e+00	-1.330135e-03	1.611059e-08	-7.256283e-04	-3.821995e-03	-3.502663e-03	-3.370628e-03	-2.693805e-04	-4.976205e-04	-1.782697e-03	2.914651e-03	-8.581216e-05	-3.213457e-03
1.830476e+00	-2.593333e-01	-3.712563e-01	-2.307869e-01	-4.165637e-01	-1.546957e-01	-3.817562e-02	-1.851231e-01	1.643296e-01	3.000093e-01	5.769636e-02	-1.731978e-01	1.389801e-01	-1.453368e-01	-3.626720e-02	8.966338e-02	-2.039915e-01	-2.068808e-01	-8.863562e-02	-2.403612e-01	9.110764e-02	5.776265e-01	8.155080e-02	1.361079e-01	-2.919082e-01	7.733757e-01	1.778433e-01	-2.088924e-01	1.719542e-02	-2.979102e-01	-3.172520e-01	-1.282259e-01	-2.569357e-01	1.137380e-02	3.705366e-01	-8.704243e-02	-2.102462e-01	3.880301e-02	-5.804687e-01	1.555211e-01	-1.212582e-01	-2.444268e-01	-2.129414e-01	-2.183318e-01	-3.043066e-02	1.806022e-01	-1.396627e-01	-1.188358e-01	-9.649306e-02	3.856545e-01	1.397935e-01	4.014133e-01	1.341345e-01	3.586662e-01	-3.535344e-02	-3.296243e-02	-1.391760e-01	-2.495175e-01	-1.668125e-03	-7.427231e-02	3.310205e-03	2.333510e-01	2.804071e-01	1.692363e-02	2.034218e-02	3.799536e-01	5.649317e-02	3.232333e-01	-1.447739e-02	-4.331309e-01	2.032582e-01	5.239200e-02	-3.477085e-01	-7.541942e-02	1.011003e-01	-3.079043e-01	-4.946137e-01	-1.786973e-01	-1.497548e-01	1.262105e-01	-9.765180e-02	1.281262e-01	-1.330824e-01	2.954950e-01	6.457356e-02	3.170155e-02	1.961725e-01	3.987787e-02	1.934511e-01	2.946106e-01	7.853705e-02	-1.818831e-01	1.600445e-01	2.828041e-02	-2.318326e-01	-3.544864e-02	-1.700081e-01	1.656148e-01	4.871742e-01	6.224242e-01	5.378170e-01	-2.007280e-01	-4.062059e-01	1.456605e-01	-1.265285e-01	7.161759e-03	1.811587e-01	-6.508511e-03	-2.746300e-01	-1.507928e-01	-4.702306e-01	-7.085412e-02	9.579894e-02	-3.109269e-02	-1.140942e-01	3.909631e-01	8.795725e-02	-1.999018e-01	-1.336086e-01	-1.448679e-01	-3.115459e-01	-4.328001e-02	-3.282298e-01	-1.239365e-01	-1.632911e-01	-8.292632e-02	1.043584e-01	-2.002054e-01	-8.082436e-02	2.107815e-01	2.963025e-01	2.104883e-01	7.066073e-01
0.000000e+00	0.000000e+00	0.000000e+00	0.000000e+00	-1.315796e-03	-2.820396e-03	-8.356923e-04	-3.335816e-03	-3.878442e-03	-2.024998e-03	-1.318216e-02	-2.126302e-03	3.129252e-03	-1.114411e-03	-1.630819e-02	1.364480e-04	5.000386e-07	0.000000e+00	0.000000e+00	0.000000e+00	2.443214e-03	3.623172e-03	-1.956218e-04	-1.376292e-03	-1.060840e-02	3.729652e-07	-4.074822e-03	-1.177458e-03	-7.285579e-04	3.896312e-03	-2.911104e-04	-1.282072e-04	-6.804826e-03	7.944962e-08	0.000000e+00	-1.685031e-06	-1.466152e-02	9.080809e-04	6.563091e-04	4.058060e-03	1.912768e-03	1.765604e-03	0.000000e+00	4.356245e-05	0.000000e+00	0.000000e+00	-8.156192e-07	2.004154e-03	0.000000e+00	0.000000e+00	0.000000e+00	0.000000e+00	7.107404e-03	5.653052e-03	-4.460214e-05	-4.835488e-07	2.765975e-03	-2.307210e-06	-7.818852e-04	9.124742e-03	3.939308e-06	2.473166e-03	-2.091588e-06	-3.266564e-04	2.283161e-06	0.000000e+00	0.000000e+00	1.628109e-07	0.000000e+00	-1.514618e-02	4.319262e-03	2.435233e-03	4.203846e-03	1.285543e-03	1.040622e-02	-6.583829e-04	-3.210517e-06	5.571750e-07	7.543531e-05	-1.003287e-05	3.549665e-04	0.000000e+00	0.000000e+00	0.000000e+00	-4.550525e-04	-8.181780e-05	-1.232279e-07	-2.794142e-07	-1.206091e-03	8.881132e-08	2.923929e-04	-6.476987e-04	3.050472e-07	-4.606055e-04	-6.906353e-04	1.386307e-05	0.000000e+00	0.000000e+00	0.000000e+00	0.000000e+00	-9.848749e-06	2.940942e-03	-6.290095e-04	-3.636214e-03	-4.212717e-03	-1.067755e-04	-9.085438e-04	-3.101976e-03	-2.846840e-03	2.510179e-03	-8.581224e-05	-5.560224e-08
1.691936e+00	-3.385263e-01	-3.548832e-01	-1.320789e-01	-3.453190e-01	-1.219935e-01	1.621142e-01	-1.560849e-01	-1.201358e-02	-1.413551e-01	1.909263e-01	2.763607e-01	-1.704491e-01	1.629694e-01	-1.035373e-01	5.870411e-01	-3.520449e-01	-3.970401e-01	-1.449945e-01	-1.860853e-01	5.127076e-02	4.884094e-01	1.368471e-01	1.484985e-01	-2.446768e-01	4.905771e-01	1.397733e-01	-3.261842e-01	1.731517e-01	-1.121870e-01	-4.072550e-01	1.456550e-02	2.937999e-02	1.159433e-01	1.033392e-01	-1.820299e-01	-1.653139e-01	-5.425032e-02	-5.432803e-01	1.871477e-01	-4.969115e-02	-1.719749e-01	-9.082110e-02	-2.004652e-01	-1.308419e-01	1.995741e-01	-5.755652e-02	-1.225485e-01	8.176173e-02	2.293199e-01	3.711050e-01	3.212349e-01	-3.564514e-02	3.339325e-01	6.101282e-02	1.547191e-02	-1.132320e-01	-3.114644e-01	1.460655e-02	-2.035197e-02	9.053729e-02	2.781488e-01	1.622642e-01	-4.998098e-02	7.593029e-02	3.059307e-01	-1.451909e-01	2.337359e-01	-1.338410e-01	-3.218701e-01	4.080278e-02	5.086401e-02	-4.179433e-01	-1.133606e-01	3.342916e-03	-3.681497e-01	-5.285259e-01	-1.359388e-01	-7.138700e-02	1.239189e-01	4.844919e-03	1.599562e-01	-1.665007e-01	1.965542e-01	8.695156e-02	-2.315910e-02	-9.257460e-03	3.678954e-02	2.924675e-01	8.433042e-02	8.723680e-02	-3.052223e-01	1.230519e-01	8.372502e-02	-1.977823e-01	3.733214e-03	-1.560448e-01	2.864811e-01	4.593715e-01	4.405482e-01	4.539366e-01	-1.070652e-01	-2.529803e-01	3.126414e-01	2.207343e-01	-3.034354e-02	2.009648e-01	-1.161714e-01	-4.783544e-01	-3.691026e-02	-3.633501e-01	-1.592666e-01	-1.079453e-01	-9.096799e-02	4.694846e-02	4.879239e-01	-2.873949e-01	-4.060084e-01	-3.438603e-01	-9.709029e-02	-1.237994e-01	-1.684403e-01	-2.437547e-01	6.950736e-02	-3.309698e-01	-1.856067e-01	-6.335604e-02	-1.395739e-01	-1.174575e-01	9.538167e-02	5.234591e-01	5.543009e-01	9.194357e-01
0.000000e+00	0.000000e+00	0.000000e+00	0.000000e+00	0.000000e+00	-4.883784e-04	-6.472467e-04	-2.158080e-03	-1.772071e-03	-1.658744e-03	-1.537861e-03	-4.296284e-03	-1.190847e-02	-2.584322e-04	-9.785982e-03	-7.796888e-03	-7.864727e-04	-9.826499e-04	0.000000e+00	0.000000e+00	0.000000e+00	0.000000e+00	5.437443e-08	-2.804645e-06	5.988151e-05	-1.434983e-04	-2.597553e-03	-2.041631e-03	-1.174443e-02	3.938573e-03	-3.247603e-07	-2.922960e-04	-1.116139e-03	4.499412e-03	-4.666676e-03	0.000000e+00	3.832716e-07	-1.432408e-05	9.772581e-08	-2.645893e-03	-2.057834e-06	3.665674e-07	4.823420e-06	0.000000e+00	3.289978e-02	7.861374e-03	2.074553e-03	-2.642018e-02	1.456897e-06	6.678582e-03	-6.919059e-07	0.000000e+00	0.000000e+00	0.000000e+00	7.285694e-09	-8.769245e-07	0.000000e+00	-5.315350e-07	3.345698e-06	5.022900e-03	0.000000e+00	3.702466e-06	7.000219e-06	-6.308793e-05	8.342843e-08	4.490629e-03	-5.049140e-06	0.000000e+00	-1.289987e-03	0.000000e+00	-3.601480e-04	0.000000e+00	0.000000e+00	1.096131e-03	0.000000e+00	8.478787e-06	1.830270e-07	9.193512e-04	-1.449874e-02	3.072461e-03	4.470351e-03	2.404270e-02	1.130659e-03	2.025379e-03	-3.833318e-05	-1.332324e-08	0.000000e+00	0.000000e+00	0.000000e+00	-2.547003e-04	-9.252483e-07	8.003811e-03	-1.372362e-03	-1.396572e-02	-2.589771e-04	-7.225114e-05	-1.520287e-03	-4.144824e-05	-1.166153e-05	-5.889410e-04	8.147036e-03	2.185045e-04	0.000000e+00	0.000000e+00	0.000000e+00	0.000000e+00	0.000000e+00	-1.937859e-03	-4.140381e-08	-5.294330e-03	2.191647e-04	1.942204e-06	-7.964549e-04	-5.397443e-03	-1.461923e-04	-2.447639e-03	-1.880700e-07	-2.248701e-04	-2.462479e-03
-5.554338e-01	-2.089614e-01	3.775044e-02	2.576329e-01	-3.810878e-02	-7.181516e-02	2.998332e-01	1.719787e-02	1.079284e-02	-3.835861e-02	-1.027803e-01	1.035292e-01	5.520371e-04	1.466519e-01	1.079784e-01	-1.273625e-01	-4.684969e-02	-1.625017e-01	1.258060e-02	-8.013832e-02	-5.386200e-04	-3.350394e-01	-9.556593e-02	-7.307609e-02	-3.179686e-01	-1.498115e-01	-1.479585e-02	7.214904e-02	1.273337e-01	-7.223271e-02	1.735607e-01	-7.979624e-02	1.582504e-01	2.061155e-02	3.432171e-04	9.152093e-02	3.632181e-02	8.072640e-02	4.003078e-02	-1.069548e-01	7.766017e-02	8.306571e-02	2.353564e-02	-1.285413e-02	-2.120365e-01	4.023326e-02	-4.198853e-02	-1.300387e-01	-1.054755e-01	-2.245122e-01	-2.641785e-01	-2.476963e-01	-1.612131e-01	-1.164112e-01	-2.459536e-01	-1.710196e-01	-5.139488e-02	1.695046e-01	3.739279e-02	2.394868e-01	1.081064e-01	1.214230e-01	6.002211e-02	1.016813e-01	-7.305721e-02	1.500680e-01	7.262015e-02	1.324792e-01	1.114867e-02	7.697417e-02	1.569743e-05	6.720865e-02	2.014283e-01	-4.518888e-02	2.283462e-02	1.897528e-01	1.724896e-01	1.388030e-01	2.210360e-01	9.667514e-02	2.041516e-02	5.773087e-02	-1.305162e-01	6.787741e-02	6.742214e-02	-6.594091e-02	5.808615e-02	-1.379789e-01	-7.739484e-02	-9.884293e-02	-9.154627e-02	-1.116292e-02	-1.601186e-01	-8.987776e-02	8.762769e-02	7.561272e-02	4.133309e-02	-4.972847e-02	-1.782890e-01	-7.759343e-02	1.906194e-01	8.299216e-02	1.458831e-01	6.799169e-02	7.124246e-02	1.552685e-01	2.065885e-01	1.668095e-01	3.122372e-02	6.397984e-02	1.207842e-02	8.138633e-02	1.235992e-01	-3.301178e-02	2.171806e-01	1.323788e-01	-1.857328e-01	-2.566104e-01	-5.463682e-02	1.257977e-01	-6.784351e-02	-1.534219e-01	-2.767763e-01	5.890620e-03	-2.106699e-02	-7.407692e-02	2.246064e-01	7.590877e-02	4.907722e-02	1.014570e-01	3.876585e-01	1.958066e-01	-2.364633e-01
-5.272069e-04	0.000000e+00	0.000000e+00	0.000000e+00	0.000000e+00	2.748028e-08	-1.464118e-04	-5.791930e-03	1.099655e-03	-1.418285e-03	-1.458263e-03	-1.327032e-03	2.380309e-03	-1.143447e-02	-8.354044e-03	-5.996328e-04	-3.459648e-03	-4.269019e-03	-7.480168e-03	-3.413406e-03	0.000000e+00	0.000000e+00	0.000000e+00	-2.386313e-08	-6.174732e-04	3.614604e-03	-7.763128e-03	5.011096e-06	1.045406e-06	-7.691279e-04	3.299330e-03	-8.290055e-04	-6.953695e-04	-7.567239e-04	-3.353804e-08	-1.413894e-04	-9.088223e-04	-8.187218e-04	0.000000e+00	0.000000e+00	3.311052e-08	0.000000e+00	-4.135247e-03	-7.661759e-03	-3.051083e-03	7.087253e-05	0.000000e+00	-1.104632e-02	3.289842e-03	5.222815e-03	0.000000e+00	-5.221961e-08	1.050868e-06	1.243113e-07	2.186118e-03	8.449434e-03	-1.191832e-07	-1.359366e-07	0.000000e+00	1.104628e-07	0.000000e+00	4.132371e-06	0.000000e+00	-4.176690e-06	-1.541542e-07	-1.118085e-03	1.083757e-03	2.866738e-03	-1.496779e-03	4.295296e-07	1.555112e-02	1.280581e-07	2.187867e-04	8.812020e-07	-3.434787e-05	2.383082e-06	0.000000e+00	0.000000e+00	-1.394085e-06	-9.978730e-08	0.000000e+00	0.000000e+00	7.713525e-08	1.281740e-07	2.774992e-04	4.824897e-03	-3.628957e-03	-1.865550e-05	5.504618e-04	4.194662e-03	1.510285e-06	7.492373e-04	-5.921538e-06	7.266102e-06	3.683465e-03	0.000000e+00	0.000000e+00	0.000000e+00	0.000000e+00	5.409444e-08	0.000000e+00	0.000000e+00	-3.236460e-08	-8.670840e-08	-1.895934e-03	4.974875e-03	4.088840e-05	-2.185751e-04	-6.245767e-03	1.016528e-02	-7.542582e-08	-1.442690e-03	-6.280714e-04	-3.811520e-04	6.637425e-04	0.000000e+00	0.000000e+00	0.000000e+00	0.000000e+00	0.000000e+00	-9.611204e-04	-2.317361e-05	3.799856e-04	-1.831598e-04	-3.567091e-03	-8.380348e-06	-1.629749e-04	-4.806717e-04	-5.146426e-03	-5.122128e-04	4.115324e-08	-4.083868e-07	-2.951753e-03
-2.274725e-01	4.745542e-02	3.723926e-02	-6.192050e-02	-2.500230e-02	-5.138247e-02	2.532343e-01	5.314922e-02	-7.853197e-02	4.589305e-02	-2.862015e-01	4.788384e-02	1.933164e-01	-1.466807e-01	-5.729500e-03	-9.796089e-02	1.082500e-01	1.418279e-01	-1.918563e-03	-2.964320e-01	-6.809311e-02	-1.750136e-02	-2.442064e-02	4.014481e-02	-6.825761e-02	-5.185955e-01	5.344475e-02	1.479025e-01	9.395444e-03	1.926488e-01	1.474879e-01	-2.462672e-01	2.367589e-01	2.874394e-02	-8.033383e-02	2.778741e-01	1.229005e-01	9.661179e-02	3.732222e-01	3.127451e-02	1.454590e-01	-4.149184e-02	3.110733e-01	1.064529e-01	2.479755e-02	6.050250e-02	1.491977e-01	-7.746885e-02	-1.087793e-01	-2.053493e-01	-3.125736e-02	-1.551644e-01	-1.655170e-01	-8.331286e-02	-1.111234e-01	-1.995075e-01	-6.173010e-02	1.143636e-01	-9.602305e-03	-1.326030e-01	1.288556e-01	-4.460928e-02	-2.722715e-01	6.373244e-02	5.918573e-02	8.137285e-02	1.196555e-02	1.296716e-01	5.087027e-02	1.163108e-01	2.639739e-02	-8.180991e-03	1.811294e-01	3.246396e-02	-3.346013e-02	2.030600e-01	4.572492e-01	4.444282e-02	-1.830567e-01	4.694375e-02	-2.533894e-02	1.708718e-01	8.640458e-02	9.685003e-02	1.298935e-01	-3.402710e-02	2.557404e-02	-1.827864e-01	9.216715e-02	-9.559709e-02	-1.267517e-01	4.604870e-02	-1.170205e-01	-1.482765e-01	2.443552e-02	-2.934014e-01	1.270878e-02	7.354532e-02	-2.358615e-02	-2.051058e-01	1.890950e-01	3.541379e-02	-2.976936e-01	-4.639803e-02	-6.864873e-02	1.410179e-02	9.500533e-02	8.919582e-02	6.176660e-02	1.848489e-01	2.082064e-01	3.318010e-02	8.559842e-02	-1.028436e-01	-1.186850e-01	-4.566731e-02	7.980611e-02	-2.081529e-02	-4.016970e-02	-4.672660e-02	1.000896e-01	7.932123e-03	-2.967735e-01	8.108788e-02	1.087286e-01	1.589464e-01	-1.417677e-01	1.306975e-01	2.630330e-01	-1.034329e-01	-8.626605e-02	8.898773e-02	-9.176969e-02
-1.813720e-01	-6.053222e-02	-1.274707e-02	-4.015337e-02	-1.432871e-01	8.974660e-02	1.891357e-01	1.739058e-01	-7.031059e-03	-5.270857e-03	1.135411e-01	7.288756e-02	-9.861963e-02	-1.339563e-01	-5.841678e-02	-6.249904e-02	1.006403e-01	6.187375e-02	8.446956e-02	-1.151637e-02	-7.985956e-02	1.580344e-02	2.281272e-01	1.351806e-01	2.535843e-01	5.145369e-02	-1.516356e-01	-1.439744e-01	-1.159213e-01	3.641545e-03	-1.591213e-02	-4.865551e-02	1.683361e-01	5.917400e-02	1.191338e-01	2.255919e-03	-8.552165e-02	-7.152835e-02	2.505473e-02	4.322168e-02	-1.569987e-01	-2.484847e-03	2.272178e-01	1.205531e-01	2.476626e-01	5.876646e-03	-9.971067e-02	1.037523e-02	2.635876e-02	-2.414180e-02	2.242391e-01	-8.736485e-03	-5.453722e-02	-6.184241e-02	-1.644038e-02	1.458153e-01	-2.116148e-02	-9.521570e-02	-1.389961e-02	-1.043776e-02	2.349300e-02	1.663040e-01	-2.777319e-01	1.524330e-01	-1.604365e-01	-9.215078e-02	1.258746e-01	9.656350e-02	-2.462520e-03	-1.843849e-03
0.000000e+00	0.000000e+00	0.000000e+00	0.000000e+00	-4.973883e-06	-8.424984e-05	-1.919098e-03	-6.325988e-03	-6.811785e-03	-2.364406e-03	-2.996873e-03	-2.311291e-03	3.328741e-03	-9.809597e-04	-3.318883e-03	-1.049632e-02	-4.891829e-03	-1.869751e-07	3.853565e-09	0.000000e+00	-5.646435e-09	-1.031255e-08	1.696116e-07	-5.271864e-03	-3.060575e-03	-6.301597e-03	-1.308193e-02	-1.083008e-02	1.666006e-02	-2.531303e-04	-1.573555e-03	7.983870e-03	9.056514e-03	-5.033013e-04	-9.785545e-03	-3.282621e-07	3.112665e-08	0.000000e+00	-1.289331e-03	1.082311e-06	1.906215e-02	3.668888e-02	1.339330e-03	-1.047448e-05	-6.453039e-06	-4.027471e-05	2.284495e-02	-2.771610e-02	0.000000e+00	1.514011e-02	-1.908837e-02	-5.351167e-03	1.906007e-05	0.000000e+00	-7.634818e-07	-6.485797e-03	-1.356226e-02	3.116000e-07	-8.426295e-06	1.949876e-03	3.086701e-03	-8.742090e-08	4.876556e-04	1.612411e-06	2.921879e-03	6.886718e-04	2.909908e-06	2.292409e-03	-3.129584e-03	-1.794197e-04	0.000000e+00	-4.203241e-08	-2.634195e-03	0.000000e+00	1.589469e-05	1.810198e-06	5.767155e-03	1.687545e-02	2.907481e-02	4.501769e-04	-1.613316e-02	2.651080e-02	-1.024857e-05	-7.809494e-07	1.199321e-02	-1.114305e-05	0.000000e+00	0.000000e+00	1.356288e-07	0.000000e+00	0.000000e+00	-1.866970e-03	-6.119764e-04	-1.124171e-02	-5.984054e-03	-4.353676e-03	-6.672466e-08	9.036181e-03	1.966713e-05	6.647915e-03	1.209916e-03	-3.947476e-06	1.677301e-03	0.000000e+00	6.323698e-08	0.000000e+00	4.219569e-04	-2.495158e-03	-1.172032e-07	-7.313547e-04	-1.833524e-03	-2.697154e-04	3.576047e-08	-1.187348e-07	2.360237e-07	-2.539868e-03	-9.971097e-04	-1.856611e-03	-1.913898e-03
1.671449e-03	5.825184e-04	-1.217161e-02	-4.184637e-03	-1.137932e-02	-1.398331e-03	-8.769228e-03	-2.382253e-03	-1.042294e-04	-3.023875e-04	-6.888935e-05	1.042106e-03	-3.542361e-04	-1.291034e-03	-9.053238e-04	-8.818265e-04	-2.687829e-04	-2.266048e-04	3.804707e-04	2.712551e-03	-2.925268e-04	-2.459938e-02	-8.997139e-04	-1.569534e-03	-5.139417e-07	-9.089102e-04	-7.889874e-04	1.725901e-07	6.882154e-03	-1.492509e-08	6.466212e-03	1.111601e-08	-2.236831e-04	1.915561e-03	-1.403826e-07	3.694783e-03	1.975837e-03	3.524802e-08	5.232912e-05	2.821428e-03	3.079122e-02	2.389923e-02	8.050374e-03	6.686965e-03	4.606599e-03	-7.727987e-06	0.000000e+00	0.000000e+00	-6.194940e-03	0.000000e+00	9.291430e-07	-1.176840e-02	-2.454721e-02	-2.264518e-05	-1.483289e-02	-1.217341e-02	-1.111435e-08	-4.444095e-09	8.360399e-04	2.854786e-03	-1.819709e-02	-5.452610e-03	1.317302e-03	3.680468e-03	1.939903e-02	0.000000e+00	9.114072e-03	0.000000e+00	-5.812383e-05	0.000000e+00	-7.341162e-04	8.273350e-04	4.525007e-03	-1.542149e-03	8.351504e-06	4.757356e-03	-9.083621e-03	1.198064e-02	5.210715e-03	1.215949e-02	3.081315e-02	3.060802e-03	6.328743e-03	2.609597e-04	5.227563e-03	-1.159616e-07	9.871270e-04	-4.801338e-08	-4.913471e-07	-1.053741e-02	-2.943494e-02	-1.507562e-05	-2.317170e-02	-2.234518e-02	0.000000e+00	8.845135e-05	0.000000e+00	-8.150313e-03	-1.104374e-02	-1.626728e-02	3.986186e-05	5.324351e-08	-1.066988e-05	1.799454e-03	0.000000e+00	2.400537e-06	0.000000e+00	1.789910e-03	-1.720494e-05	-4.393738e-04	4.773216e-03	4.419366e-03	3.860196e-03	3.501052e-08	1.322076e-03	-2.097621e-07	-7.453784e-03	-5.452830e-04	-7.853879e-03	-3.856440e-03	-5.048782e-03	-1.786818e-05	-6.083572e-04	2.424649e-07	3.438640e-07	0.000000e+00	2.864326e-07	1.385265e-07	1.500196e-03	1.111601e-08	9.520327e-04	0.000000e+00	5.807130e-09
1.517014e+00	-2.882935e-01	-4.615901e-01	-3.287863e-01	-5.167379e-01	-7.091111e-02	9.597232e-02	6.662688e-02	-1.662672e-01	-6.559447e-02	4.055599e-01	-6.057038e-02	4.933931e-02	-2.958231e-01	2.578256e-01	-4.148402e-02	-3.968972e-01	3.232255e-01	9.421388e-02	3.437556e-02	7.198437e-02	8.521566e-02	1.018504e-01	-5.473569e-02	-2.625557e-01	2.369142e-02	4.774883e-03	1.254320e-01	2.714776e-01	1.696506e-01	-6.326131e-02	-2.782702e-02	-4.966644e-01	-2.218016e-02	1.716160e-02	2.206465e-01	1.084372e-01	2.129671e-01	-1.406794e-02	1.082429e-01	-5.851376e-02	-3.718389e-01	-1.247023e-02	2.611391e-01	3.616208e-01	1.606832e-01	-2.236172e-01	-3.711205e-02	-1.604880e-01	4.052451e-01	1.449247e-01	-4.321220e-02	-5.193766e-02	-1.469794e-01	-1.164133e-01	-7.572861e-03
-5.890946e-01	8.330757e-02	-1.606320e-01	2.045343e-01	-1.244059e-01	8.501149e-03	8.415582e-02	-1.908272e-01	6.749335e-02	-7.670068e-02	1.512443e-01	2.002179e-01	2.867306e-01	1.191176e-02	-7.545096e-03	-2.800009e-02	4.099260e-02	6.997406e-02	2.112237e-01	-2.299202e-01	-1.991589e-01	-2.317146e-01	-1.428764e-01	-1.291438e-01	-1.269975e-01	-1.118909e-01	-2.989059e-02	1.844910e-01	1.700474e-01	1.930123e-01	4.893224e-02	4.960232e-02	1.398317e-01	7.616815e-02	7.410124e-02	8.990229e-02	1.990464e-01	9.885790e-02	3.936822e-01	2.816080e-01	2.399342e-01	3.092652e-01	3.408084e-01	2.485866e-01	1.559784e-01	9.675805e-02	-4.241419e-02	-1.332261e-01	-6.970841e-02	-2.669412e-01	-3.064423e-02	-1.184823e-01	-2.087250e-01	-2.340616e-02	-1.590961e-01	-3.315298e-01	-1.852473e-01	2.152821e-01	-3.585520e-02	-1.088281e-01	-3.361086e-02	-1.692082e-01	-3.345365e-02	8.822697e-02	9.983701e-03	1.155510e-02	-1.471398e-01	-1.074682e-02	-1.556690e-01	-3.441035e-03	-5.805733e-02	-1.298705e-01	1.743929e-02	-1.017949e-01	-2.019769e-01	9.898670e-02	3.828622e-01	2.104734e-01	3.280050e-01	1.979299e-01	2.975734e-01	1.374882e-01	1.957854e-01	1.135158e-01	-1.033506e-01	-1.041960e-01	-7.985350e-02	-2.781263e-01	-2.186525e-01	-2.208695e-01	-2.277504e-01	-2.369670e-02	-1.959220e-01	-3.269741e-01	-8.875048e-02	1.259347e-01	-5.961988e-02	5.565843e-02	-3.910185e-01	-9.526448e-02	-1.831413e-01	-9.925722e-02	1.195839e-01	-2.561215e-03	2.131895e-01	1.222995e-01	1.979160e-01	-4.632120e-02	2.662321e-02	2.197485e-01	1.218561e-01	1.120240e-01	1.678868e-01	-1.521114e-01	-2.694239e-01	-2.426096e-01	-9.529954e-02	-1.156320e-01	-9.901458e-02	-2.658981e-02	-2.451629e-01	-1.266685e-02	-8.350688e-02	2.499372e-02	-2.717664e-01	3.129791e-01	4.332161e-04	1.807744e-01	3.339141e-01	-5.358770e-02	2.317931e-01	4.449430e-01	3.136118e-02
-2.671597e-01	-6.112142e-02	5.592934e-02	-8.198662e-02	7.155966e-02	-1.244247e-02	2.802719e-01	-1.391340e-01	-3.776468e-01	2.098108e-01	-4.528481e-01	-1.333369e-01	-7.481822e-02	-2.566855e-02	3.587227e-01	-1.908468e-01	4.475735e-01	5.626717e-01	-1.572107e-01	-3.185398e-01	-1.636173e-01	-1.364370e-01	-1.385881e-01	-5.698606e-02	-6.438550e-01	-8.333199e-02	-2.180523e-01	-1.518197e-01	1.375330e-01	4.669259e-01	2.384417e-01	-6.757834e-02	5.182651e-01	2.618155e-01	-3.229359e-01	4.600054e-01	4.981472e-01	-1.159882e-01	5.191054e-01	-2.807166e-01	1.384034e-01	4.332106e-01	5.285846e-01	1.830044e-01	-9.980786e-02	3.395121e-01	2.352273e-01	-9.714957e-02	-1.515618e-01	-1.919226e-01	-1.608994e-01	-4.651439e-01	-4.538256e-01	-2.822850e-01	-3.328290e-01	-4.545331e-01	9.038339e-02	1.720937e-01	2.080411e-01	5.568800e-03	-1.411833e-01	-2.693066e-01	1.277987e-01	6.925186e-02	9.720572e-02	3.234669e-01	-3.055347e-02	2.056169e-01	2.552361e-01	-2.929260e-02	-1.492783e-01	-1.847953e-01	3.076580e-01	-1.239993e-01	-1.444595e-01	4.576706e-01	4.433831e-01	3.899741e-01	1.390006e-01	6.823787e-02	1.766491e-02	3.417427e-01	-7.821556e-02	2.934641e-01	1.535894e-01	-1.177280e-01	-1.233781e-02	-1.767404e-01	-1.267838e-01	-4.024737e-01	-4.801257e-01	5.291668e-02	-4.762947e-01	-4.826301e-01	2.063232e-01	-3.969864e-01	2.599631e-02	-1.400512e-01	-1.455441e-01	-3.319936e-01	-1.837898e-01	6.233793e-02	-3.272750e-01	-6.345046e-02	-5.546202e-02	-1.854075e-02	1.898644e-01	3.286972e-01	4.729848e-01	3.233374e-01	3.090600e-01	2.349051e-01	9.223096e-02	-9.943670e-02	-1.321800e-01	-1.053278e-01	-5.971414e-02	1.215807e-02	5.272127e-02	2.154599e-01	-1.007541e-01	-1.562179e-02	-7.028461e-02	1.454434e-02	2.675408e-02	-1.075904e-01	1.985834e-01	7.573170e-02	1.212216e-01	1.860976e-01	-7.671753e-02	7.624443e-02	-3.412746e-01
-7.105566e-03	-5.883111e-03	-1.886650e-01	4.285764e-02	4.795344e-02	1.475261e-02	1.840032e-02	5.724455e-02	8.076248e-02	1.208050e-01	-2.489753e-01	1.063297e-01	1.612779e-01	-1.788189e-01	-1.565044e-02	-1.297683e-02	-2.081788e-01	-1.449062e-01	-2.057352e-01	-4.044189e-02	1.052264e-01	3.847875e-02	1.260044e-01	1.497341e-01	1.666134e-01	1.721610e-02	7.628395e-02	1.602412e-02	9.114340e-02	-5.139422e-02	1.813830e-01	5.874833e-02	2.117202e-01	2.271242e-02	-4.938496e-02	-1.731888e-03	-1.452804e-01	-6.324601e-02	1.307940e-01	-5.715407e-02	-1.966414e-01	2.101187e-01	-8.663895e-02	-7.265565e-02	1.054783e-01	2.002583e-02	9.561615e-02	4.811880e-02	5.269240e-02	3.363941e-02	1.136369e-02	1.151357e-02	3.512205e-02	-6.283266e-03	-6.112943e-02	1.222706e-02	3.254085e-02	1.523633e-01	2.630820e-01	9.771706e-02	1.609177e-01	2.600626e-02	2.368500e-03	-4.660239e-02	-1.588614e-01	-1.153080e-01	1.098611e-01	-1.036925e-01	-2.605459e-01	1.783421e-01	-1.450314e-02	-1.202320e-02	-4.308424e-02	2.512976e-01	-3.863405e-02	-5.580870e-02	5.229021e-02	-1.292512e-01	2.142740e-01	6.447255e-02	-1.012741e-01	4.831310e-02	1.603339e-01	-3.254902e-01	-2.558706e-03	-2.116793e-03	-7.572513e-02	-2.404062e-01	-2.065022e-01	8.503620e-02	-5.554247e-02	1.401815e-01	6.733736e-02	-8.363842e-02	-4.123811e-02	1.215421e-01	1.543555e-01	1.597892e-01
-3.740802e-01	5.862393e-02	-1.598017e-02	1.531273e-01	3.577320e-02	7.033780e-02	-2.086172e-02	2.148412e-01	-4.550898e-02	2.065803e-01	-1.251045e-01	1.591240e-01	2.219373e-02	-1.241670e-01	-8.863738e-02	-3.208271e-01	7.339879e-02	1.547755e-01	1.458244e-01	1.728493e-01	8.074945e-02	-1.553465e-01	-5.039671e-03	1.755784e-01	2.379440e-01	-1.556308e-01	-1.539012e-01	5.891480e-02	-2.565227e-01	-2.443495e-02	-5.413604e-02	1.393243e-02	1.378381e-01	-3.269673e-02	2.086641e-02	4.004985e-02	2.207153e-02	-3.226724e-02	4.813908e-02	-2.226394e-01	1.058946e-02	-1.060471e-02	-2.255888e-02	9.211271e-03	4.041924e-02	-3.030798e-02	4.928590e-04	1.114315e-01	1.339446e-01	-1.112924e-01	-1.949089e-01	-1.210411e-02	2.196998e-01	-3.009469e-02	-8.739514e-02	1.814895e-01	-1.122312e-01	5.325105e-02	2.423127e-02	5.855541e-02	-9.574534e-03	-1.061800e-01	-4.596163e-02	9.054764e-02	-2.078703e-02	7.188847e-03	3.011525e-02	-5.669317e-03	1.126771e-02	-3.174177e-02	4.929312e-02	1.342948e-02	1.686220e-01	-7.192003e-02	1.262469e-01	-4.362378e-02	6.132957e-02	-3.784820e-02	1.412928e-02	-2.050457e-01	-4.735323e-02	-1.353527e-01	1.181457e-01	2.825892e-02	9.300647e-03	-3.343512e-02	1.291020e-01	8.794745e-02	8.054967e-02	3.059574e-02	1.680357e-01	1.868160e-01	4.699078e-02	5.421392e-02	2.129029e-02	1.794803e-01	5.623368e-02	9.452230e-02	7.618379e-02	-2.522617e-02	1.205567e-02	-1.957932e-02	-1.597870e-01	1.995345e-01	2.323251e-02	3.629295e-02	9.113816e-03	8.542439e-02	-1.298021e-01	-2.781486e-01	2.375826e-02	-6.392454e-02	-3.691780e-01	2.119481e-02	-6.529042e-02	1.758604e-01	9.785786e-02	1.386996e-01	1.122402e-01	2.745984e-04	-8.019360e-02	1.719553e-01	-1.485696e-01	-1.526623e-01	-1.153760e-01	-7.805138e-02	3.719962e-02	7.933147e-02	-5.209687e-03	-1.756554e-02	5.937703e-02	-1.609595e-01	-6.401402e-02
0.000000e+00	4.011560e-08	0.000000e+00	7.048194e-09	-3.012393e-04	-1.610893e-03	-4.396826e-04	-5.308868e-03	-1.036893e-03	1.167259e-03	-4.683144e-03	-6.491799e-03	-1.327844e-03	-4.634934e-03	-8.939387e-03	-3.794790e-04	0.000000e+00	0.000000e+00	0.000000e+00	5.379053e-04	-1.977997e-04	-1.533897e-02	-8.013592e-06	-1.516954e-04	4.949918e-08	9.693348e-04	-1.509307e-02	-4.589934e-04	-1.075535e-05	-1.502814e-03	1.148673e-02	-1.072441e-05	0.000000e+00	0.000000e+00	1.187644e-05	1.286385e-05	1.528544e-03	3.158976e-03	8.101148e-05	1.019085e-02	4.372593e-03	7.592748e-04	-6.943141e-03	1.695111e-04	1.448141e-04	1.195741e-05	-2.568743e-06	4.304094e-07	2.549392e-03	0.000000e+00	0.000000e+00	-3.801037e-07	-8.966662e-03	1.795918e-07	1.176083e-02	-5.134160e-04	-5.360170e-06	5.501594e-04	8.470859e-03	-2.398532e-06	6.795750e-07	1.143503e-06	9.663838e-07	2.690261e-07	-1.950732e-08	-2.084854e-04	-9.766857e-07	-5.556308e-04	-6.003945e-07	4.740540e-04	1.404606e-03	3.444770e-03	1.024621e-03	1.750356e-03	7.591367e-03	-7.675924e-07	6.171089e-04	-1.189522e-05	5.748450e-06	1.888595e-03	-4.310330e-08	0.000000e+00	0.000000e+00	2.974693e-03	3.525127e-06	-9.408430e-03	1.445338e-07	-1.417674e-03	4.756255e-03	3.892074e-08	6.656468e-05	-1.010275e-03	-7.937805e-04	-3.822876e-04	-4.357730e-04	-1.152268e-07	0.000000e+00	0.000000e+00	0.000000e+00	0.000000e+00	8.075157e-08	-4.047703e-08	-1.687867e-08	-7.745069e-08	-6.926597e-04	-1.627614e-07	-8.251156e-03	-6.856232e-04	-2.323761e-08	-3.710780e-03	1.671108e-08	4.364630e-09
-8.678657e-02	2.424551e-02	-1.703507e-01	-6.955462e-02	8.426975e-02	-3.308911e-02	-3.476192e-02	-1.196120e-01	6.227417e-02	1.606100e-01	-5.193526e-02	-2.961590e-01	-8.884332e-03	6.023859e-02	-9.512148e-02	2.245572e-01	8.912578e-02	2.652711e-01	-1.911650e-01	1.350757e-01	1.387331e-01	-4.589388e-02	-6.858596e-02	-8.617041e-02	1.389028e-01	-5.631859e-02	-1.397563e-01	2.728503e-01	1.961382e-02	-2.335472e-01	1.582279e-01	1.887953e-01	9.984581e-03	-1.008308e-01	-1.544359e-01	-2.658033e-01	-2.967159e-02	2.134514e-01	-6.180385e-02	-1.004156e-01	-1.012962e-01	-5.831572e-02	-3.298820e-02	-7.411569e-02	-4.964277e-02	2.046050e-02	1.853871e-02	-5.786738e-02	2.014332e-01	2.644928e-02	-6.901481e-02	-6.448516e-02	2.354715e-01	1.632599e-03	2.218416e-01	-5.065056e-02	-4.456479e-02	-1.630848e-02	4.923067e-02	6.101685e-03	-1.531114e-02	1.108944e-04	-7.854628e-02	3.188922e-02	1.043774e-01	-6.298432e-02	1.884556e-02	1.596660e-01	2.037276e-01	-6.303334e-02	7.423893e-02	8.239311e-02	6.316958e-02	1.329416e-01	-1.894547e-01	6.645073e-02	-6.129644e-02	-5.935378e-02	-7.644412e-02	-1.573961e-01	-6.765696e-02	-1.909382e-01	1.417235e-02	9.135432e-02	-2.399800e-02	2.279714e-02	2.015837e-01	4.060200e-02	6.755536e-03	-9.008154e-02	2.020394e-01	-8.138965e-03	1.578848e-01	-4.391409e-03	2.318039e-02	2.191896e-01	1.033408e-01	1.717374e-01	1.794715e-01	1.497442e-01	6.213531e-02	4.092463e-02	1.526323e-01	-8.595224e-02	5.112794e-02	-9.500826e-02	-8.648603e-02	3.595644e-02	-1.923626e-01	-2.945746e-01	3.168591e-02	-1.596556e-01	4.034471e-02	3.656232e-03	-6.313350e-02	-4.271068e-02	3.273228e-01	2.253877e-01	7.747587e-02	2.064407e-01	1.245731e-01	-6.606977e-02	-1.050720e-01	-1.862119e-01	-1.548432e-01	-2.462949e-02	-7.838729e-02	2.319329e-01	-3.155003e-02	-1.323214e-01	-1.935544e-01	-5.893291e-02	-1.295015e-01
0.000000e+00	0.000000e+00	0.000000e+00	0.000000e+00	0.000000e+00	-1.735399e-03	-1.062546e-03	-3.016786e-03	-1.249173e-02	-1.013599e-03	-1.560513e-03	-2.250598e-03	-8.819186e-03	-4.280205e-03	-4.197363e-04	-1.601062e-03	4.363564e-03	-1.815319e-03	-5.087776e-04	0.000000e+00	0.000000e+00	-1.221458e-03	-2.253630e-04	-3.091988e-03	-3.514696e-08	-2.274146e-03	-4.117679e-03	-8.563589e-03	-5.750925e-04	-9.432624e-03	4.185507e-03	1.183898e-02	-1.520715e-03	9.100411e-03	1.734038e-04	-1.534735e-03	0.000000e+00	3.553891e-07	0.000000e+00	6.323443e-06	6.451009e-08	2.290469e-07	0.000000e+00	5.495197e-07	3.570062e-07	1.464054e-02	-3.113321e-05	1.794455e-06	1.646056e-05	-1.756873e-07	2.309241e-07	5.834770e-04	8.264012e-07	3.941607e-07	-9.447049e-03	-1.341891e-03	0.000000e+00	0.000000e+00	-1.521617e-08	-1.620707e-03	0.000000e+00	3.015322e-03	-2.097696e-06	2.027585e-07	4.212018e-03	-9.013564e-03	4.373608e-07	8.118647e-03	-1.109186e-06	7.005722e-06	1.377148e-02	-4.436017e-04	1.494584e-02	1.702424e-07	0.000000e+00	0.000000e+00	2.306583e-08	1.338531e-02	7.424589e-04	2.808102e-04	2.016786e-02	7.695380e-07	2.345083e-03	1.351915e-02	-6.740060e-07	-1.756045e-05	1.567127e-02	-3.604307e-03	-1.957257e-02	5.084285e-04	-2.689543e-04	0.000000e+00	0.000000e+00	0.000000e+00	-4.802714e-04	-3.108013e-03	-9.370305e-03	-1.761039e-03	-4.215935e-03	-4.770713e-04	-1.169137e-03	-4.344714e-07	6.555876e-03	6.388195e-03	-9.415107e-03	1.042139e-04	1.875251e-03	5.201302e-03	0.000000e+00	0.000000e+00	0.000000e+00	0.000000e+00	0.000000e+00	-4.928025e-07	-3.246911e-03	-2.829212e-04	-4.120487e-03	0.000000e+00	-1.561246e-03	-6.756583e-08	-3.357691e-04	-4.264776e-04	-3.830155e-03	5.634891e-07	6.088549e-07	-2.151099e-04
-4.915557e-01	2.708702e-01	2.033697e-01	2.588547e-01	8.236598e-03	1.247114e-01	-2.387244e-01	1.190118e-01	-1.121348e-01	-7.244140e-02	-7.441106e-02	-1.238438e-01	1.088163e-01	-1.413360e-01	-3.489050e-02	-5.653777e-02	3.434729e-02	-8.329423e-03	1.660562e-01	1.638185e-01	1.831118e-01	-2.603928e-01	5.948126e-02	1.640666e-01	-2.125260e-01	-4.302374e-02	1.927465e-01	8.062545e-02	9.420032e-02	2.787265e-03	-1.026357e-01	-8.257981e-02	2.869532e-02	-7.668005e-02	-4.309550e-02	-1.980283e-01	-2.055419e-01	-1.665092e-01	-1.149143e-02	-3.662995e-01	-1.016334e-01	-4.704551e-02	-8.033932e-02	-4.832544e-02	6.511256e-02	-7.937320e-02	2.126430e-01	3.735968e-02	5.008384e-02	1.505247e-01	9.564226e-02	1.382385e-01	2.728357e-01	3.649772e-02	1.230831e-01	9.240477e-02	9.072563e-03	7.299521e-03	-1.129011e-01	-1.693181e-02	-5.184115e-02	-1.906098e-01	1.396098e-03	-2.305187e-02	-1.383751e-01	8.556431e-02	-8.917620e-02	1.654156e-02	1.116958e-01	3.049835e-03	-4.493777e-02	9.568773e-02	6.418136e-02	2.895601e-02	-1.275899e-02	4.526871e-02	-3.931665e-02	-1.310849e-01	-2.752428e-02	-1.806654e-01	-1.055049e-01	1.497824e-02	-7.503499e-03	-1.318446e-01	1.350227e-01	1.188730e-02	1.517925e-01	1.274077e-01	1.271639e-01	1.902454e-01	2.352866e-01	9.528915e-02	5.196398e-02	6.222465e-02	6.843869e-02	2.030366e-01	1.603562e-01	1.214018e-01	-1.759562e-01	-1.205524e-01	1.790503e-01	1.503119e-01	-4.582484e-04	7.032281e-02	2.306798e-02	-7.778470e-02	-4.630436e-02	-5.517067e-02	-1.334227e-01	-8.399116e-02	2.668725e-01	-1.853599e-01	-5.662415e-02	7.797826e-02	2.186281e-01	1.788541e-02	8.969786e-02	1.529352e-01	3.519923e-01	-1.680510e-02	4.295746e-02	9.183801e-02	-3.999405e-01	5.993452e-02	-2.023047e-03	-4.952558e-02	-1.345114e-01	-5.195790e-02	-3.184302e-01	-2.911730e-01	2.265724e-01	1.143689e-01	-1.261268e-01
1.029923e-01	2.358883e-01	-5.921556e-02	3.007001e-02	-1.284088e-02	-6.505224e-02	1.273080e-02	-2.059644e-01	-3.305089e-02	-3.220159e-03	-4.905883e-03	1.951825e-01	-5.088209e-02	2.199147e-02	4.163570e-02	-7.819370e-02	-2.296643e-02	2.297427e-02	1.944278e-02	-6.752880e-02	-6.990988e-03	-1.033251e-02	-1.069820e-01	-1.742365e-02	1.456843e-01	5.613277e-02	2.000620e-01	-1.680168e-02	-1.470179e-02	-7.182831e-02	8.393574e-03	-6.374724e-02	1.837692e-01	-7.018561e-02	1.132366e-02	1.161466e-01	7.041842e-02	1.383331e-01	2.293836e-02	-2.138124e-02	-1.705977e-02	2.659753e-02	-3.462732e-02	-4.995390e-02	-1.642517e-01	2.793442e-02	1.295376e-01	1.163136e-01	1.891184e-01	2.387774e-02	5.388104e-03	-1.070011e-01	6.038060e-02	1.059354e-01	-1.138904e-01	1.162998e-01	2.598918e-02	-7.858177e-02	-2.055331e-02	-3.974245e-02	7.273494e-02	-7.839644e-02	6.935448e-02	3.056995e-02	-6.594349e-03	-9.647269e-03	-9.926305e-03	-9.046213e-02	-2.577683e-02	-1.723666e-01	-1.963289e-01	1.336878e-01	5.193733e-02	3.575706e-01	-1.230254e-02	-1.213248e-03	-1.803569e-03
-3.024809e-02	-1.800292e-02	-5.608014e-02	-4.236966e-03	-1.019239e-01	-1.323307e-01	-1.681475e-02	-2.804169e-02	7.321403e-02	1.433194e-01	-9.000111e-03	-4.596408e-03	-1.446321e-02	3.749024e-02	1.557718e-02	1.854039e-01	-3.305244e-03	5.727359e-02	-1.196590e-01	-1.184876e-01	2.937436e-01	-2.961175e-02	4.904495e-02	1.292007e-02	-1.139634e-01	6.344959e-02	-7.953626e-03	-1.591896e-01	-4.423247e-02	-9.592295e-03	4.142849e-03	2.368870e-02	2.487243e-02	1.583275e-01	-5.787292e-02	-6.997058e-02	2.689709e-02	-6.429237e-02	2.979555e-02	-7.293803e-02	1.087340e-01	3.162035e-02	2.447340e-01	1.634117e-01	-1.260404e-01	7.712169e-02	1.392102e-01	-1.080241e-01	-6.719305e-02	-9.882249e-03	8.686832e-03	-6.264381e-02	-8.036542e-02	4.481548e-02	2.674818e-02	5.707264e-02	1.033275e-01	7.113632e-02	4.121467e-02	5.769399e-02	7.961064e-02	1.223982e-02	4.689377e-02	6.589939e-02	4.420411e-02	-1.445243e-01	1.939566e-01	-1.251180e-01	1.615827e-03	-6.318765e-02	-3.678540e-04	-8.286915e-02	6.701759e-02	-4.940085e-03	2.125980e-01	1.229359e-01	5.884582e-02	5.753997e-02	8.990760e-02	-1.234755e-01	-2.491762e-03	-3.990965e-02	6.009156e-02	2.311751e-01	6.282526e-02	-9.607900e-02	-2.792404e-03	2.664442e-02	-1.528344e-01	7.925893e-02	-1.188555e-01	-5.012819e-02	1.139387e-01	-1.758363e-01	-1.653150e-01	1.446989e-01	5.242732e-02	-6.239023e-03	-1.991570e-02	1.775352e-01	-1.606554e-01	2.273495e-01	-5.206962e-03	1.775961e-01	1.185654e-02	-3.118310e-01	-1.936770e-01	6.807244e-02	1.027959e-04	5.866615e-02	9.075574e-02	-1.299528e-01
-4.455877e-02	-2.589385e-02	-2.790925e-01	-1.890245e-01	-2.279403e-01	1.200772e-01	1.732838e-01	5.187859e-01	-2.515813e-02	-1.225805e-02	8.700134e-02	-1.038263e-02	-2.732445e-02	9.326965e-02	-3.969033e-02	6.398587e-02	-1.025979e-02	-1.117095e-02	-4.625938e-02	-2.277937e-02	-6.437654e-02	-3.874912e-02	3.473616e-01	1.716484e-01	3.207269e-01	6.727193e-02	-2.331611e-01	-2.710195e-01	-6.282166e-03	-8.223461e-02	-6.598006e-02	-3.120877e-02	1.862513e-01	4.976478e-02	1.513702e-01	-5.924092e-02	-1.617421e-01	-1.984680e-01	3.564786e-01	-1.574208e-02	-1.692044e-02	3.206644e-02	3.800359e-01	1.811803e-01	3.960065e-01	6.811091e-02	-1.908040e-01	-2.032964e-01	-2.162601e-01	-3.807688e-02	1.349040e-01	-3.668054e-02	-1.607827e-01	-1.454008e-01	-6.354484e-02	1.186679e-02	1.075995e-01	7.325756e-03	-4.765298e-02	1.742041e-01	1.956022e-02	1.244843e-01	-2.534760e-01	6.675395e-02	-2.421381e-01	-1.437623e-01	3.020331e-01	1.693290e-01	-8.348888e-03	-4.032967e-03
-1.152194e-01	-1.791441e-01	1.051913e-01	1.314818e-01	-7.046482e-02	-1.232217e-02	3.250392e-02	-2.040893e-02	1.068636e-01	-1.083206e-03	3.022520e-02	1.135418e-01	-5.672097e-02	-3.060861e-01	-2.078384e-01	-9.000785e-02	2.193992e-01	2.146753e-01	2.281576e-02	-1.189090e-02	1.902876e-01	-7.179135e-02	-7.015013e-02	8.060810e-02	-2.418492e-01	-2.517803e-01	-1.168102e-01	7.230986e-02	3.339987e-01	6.767050e-02	-1.116956e-01	3.331641e-01	-9.085339e-02	-7.683027e-02	-6.916018e-02	2.423325e-02	-1.478201e-01	-1.101093e-01	6.147293e-02	4.350993e-02	-2.030980e-02	-1.460594e-02	3.418763e-01	-3.255948e-02	3.423400e-02	1.169320e-02	-5.554379e-02	-1.993033e-02	-3.469459e-01	1.626117e-01	1.077572e-01	1.123435e-01	5.317581e-02	1.846401e-01	-2.273321e-01	-1.876278e-01	-6.193550e-02	-5.073938e-02	5.279035e-02	1.318530e-01	-1.846550e-03	9.869630e-02	-1.462578e-01	4.427587e-02	2.039133e-01	-5.541031e-02	-1.388344e-01	-1.868496e-01	-1.187204e-01	2.795580e-01	-8.044645e-02	9.896057e-02	7.520508e-02	-5.177034e-02	5.647365e-02	1.313576e-01	-2.396640e-02	-1.110115e-02	-5.134694e-02	2.201273e-01	9.299504e-02	6.840391e-02	-8.676153e-02	-1.135648e-02	-1.842959e-01	-1.003235e-01	-1.455035e-01	2.625484e-01	8.996343e-02	1.156304e-01	5.863225e-02	9.997297e-02	1.438755e-02	-7.154553e-02	-8.375781e-02	1.770627e-02	-1.353291e-03	-1.785342e-01	2.687980e-02	1.815275e-01	6.535609e-02	1.294328e-01	7.424158e-02	-2.419172e-01	2.611201e-02	-2.089611e-02	-5.505140e-02	-9.550673e-02	-8.687245e-02	9.611949e-02	1.768164e-01	-1.753766e-01	8.863531e-02	4.967426e-02	7.831884e-02	-7.818245e-02	-5.043199e-02	2.622770e-01	-9.021859e-02	-1.416026e-01	-2.354307e-02	-1.164537e-01	-8.050206e-02	3.538733e-02	8.448223e-02	1.346822e-01	7.366543e-04	3.409251e-02	-1.747317e-02	1.020900e-01	-8.506248e-02	9.288036e-03	1.436563e-01	5.483490e-02	-4.669365e-02	-3.143199e-02	1.092117e-01	-1.009540e-01	2.192359e-02	4.864535e-02	4.866761e-02	-1.442941e-01	-2.900279e-02	-1.268579e-01	3.019120e-01	6.813587e-02	1.019639e-01	1.003786e-01	-1.007543e-01	-1.093518e-01	-6.182620e-02	1.349523e-01	-1.895490e-01	-2.188405e-02	-6.221359e-02	1.706432e-01	7.727107e-02	3.814307e-02	1.426815e-01	-1.199855e-01	-1.628793e-01	1.027203e-01	7.768464e-02	-1.757119e-01	-1.815639e-02	1.192425e-01	-1.756819e-01	7.430928e-02	7.846134e-02	6.307622e-04	5.040760e-02	3.268486e-02	-9.786767e-02	7.313124e-02	-1.504395e-01	9.084859e-02	1.959514e-01	2.006666e-01	4.591867e-02	-7.006191e-03	1.479906e-01	-1.164726e-01	-9.294295e-02	-7.768698e-02	-3.962290e-02	-2.532993e-01	1.348356e-01	2.533738e-03	1.625419e-01	5.737849e-02	-3.058308e-02	1.237059e-01	-6.788741e-02	-5.035586e-02	1.768728e-01	-1.009242e-01	-2.709795e-01	3.771404e-02	1.201087e-01	3.553968e-04	1.243986e-01	2.824899e-02	2.353292e-01	-1.559104e-01	-1.433208e-01	-2.647714e-02	2.168634e-02	-2.446132e-01	1.098942e-01
-4.772610e-02	1.533174e-01	-6.465657e-03	-1.031086e-02	4.638522e-02	3.890391e-02	-6.744768e-02	1.562792e-01	-5.197048e-02	-1.812677e-01	-7.154058e-02	-2.639114e-01	2.798605e-01	1.097187e-02	2.302033e-01	1.141528e-02	3.392466e-02	-9.059188e-03	-9.407425e-02	-2.533087e-02	1.446917e-01	1.532648e-01	2.295461e-01	3.980841e-01	2.944893e-01	-1.715789e-01	1.917228e-02	-1.867683e-01	-1.650449e-02	-3.019011e-01	-3.682448e-02	-2.702505e-01	-1.784457e-01	-9.141704e-02	-4.598200e-02	4.686811e-02	-2.486650e-01	2.941138e-01	-1.435321e-01	6.976035e-02	8.413117e-02	2.111563e-01	1.294353e-01	2.717380e-01	3.845803e-02	-7.110633e-02	-3.747089e-02	4.983156e-02	-1.204042e-01	-7.495955e-02	-1.352272e-01	-2.756754e-01	-3.725439e-02	-4.625019e-02	-3.278573e-02	2.433640e-01	-1.319095e-01	-6.588219e-02	-4.227184e-04	1.896925e-01	1.549423e-01	2.673061e-01	-1.866181e-01	-3.289250e-02	-7.264979e-02	-2.217636e-01	-1.734038e-02	-3.070632e-02	1.717423e-01	-9.363129e-02	4.926573e-02	-8.754114e-02	2.089480e-01	-1.375796e-01	5.809982e-02	-9.500723e-02	5.464820e-02	1.677359e-01	2.564931e-01	2.189822e-01	1.120803e-01	-8.088175e-02	2.056212e-01	5.763319e-02	6.639612e-02	-3.595076e-01	-3.830251e-01	-1.287645e-01	-4.817290e-02	7.252039e-02	-3.651133e-02	1.210343e-01	7.320070e-02	-6.807496e-02	-1.763092e-01	6.904045e-02	1.521825e-01	3.995563e-01	2.005571e-01	2.635713e-01	1.281945e-01	1.654608e-01	-2.038400e-02	-1.392007e-01	-1.559568e-01	1.074117e-01	-4.844991e-02	-7.896826e-02	-3.332110e-02	-1.126182e-01	-4.294201e-01	-2.283680e-01	5.373244e-02	-4.743990e-02	9.228508e-02	9.241675e-02	6.282592e-02	9.178929e-02	-4.208969e-02	2.127795e-01	-3.162876e-02	-1.303844e-01	5.498225e-02	8.768902e-02	-2.943678e-03	9.175309e-02	2.308781e-01	-9.710861e-02	-1.051056e-01	-6.876847e-03	-1.070022e-01	-3.031157e-01	4.728059e-02	-5.402665e-02	-9.451737e-02	-1.942879e-02	1.057702e-01	-6.956142e-02	-2.484723e-02	6.851553e-02	-2.702570e-01	9.003843e-02	-8.985962e-02	2.316839e-01	1.251287e-01	2.300686e-02	7.008357e-02	-2.518163e-02	-2.137364e-01	-9.189066e-02	1.369353e-01	7.118126e-02	1.827506e-02	-8.367468e-02	-5.573551e-02	-9.057144e-02	-2.482976e-01	-1.086973e-01	6.196082e-02	2.160855e-01	1.797501e-02	-3.532050e-02	-2.773042e-02	1.831889e-01	1.347873e-01	-7.197655e-02	-2.570340e-01	2.228505e-01	1.465230e-01	-1.936116e-02	3.743220e-02	-1.026666e-01	3.676913e-02	2.812402e-02	-1.032989e-02	-2.156486e-02	1.470935e-02	3.308038e-02	-9.643708e-02	1.024762e-01	6.321037e-02	1.696011e-01	-1.698985e-01	-9.514371e-02	-1.095847e-02	-2.279174e-02	1.859010e-01	-4.933145e-03	2.870893e-01	2.432408e-02	9.040009e-02	-9.380515e-02	-1.529055e-01	-8.398345e-02	-8.799774e-02	1.953438e-02	9.627871e-02	6.210270e-02	7.722857e-02	1.384403e-01	1.476693e-01	1.141402e-01	6.372656e-02	3.982189e-02	1.609292e-01	-7.670607e-02	1.037195e-01	-3.109127e-01	9.072472e-02	6.959173e-02	-8.618664e-02	-1.589128e-01	-1.487279e-01	-1.127942e-01	3.019173e-02	6.022124e-02	1.432417e-01	1.395101e-01	5.831599e-02	2.080510e-01	-2.779288e-02	-5.453992e-02	2.378832e-01	-9.897924e-02	2.380044e-02	4.070176e-02	-9.981399e-02	2.646154e-02	-7.046818e-03	4.743900e-02	-3.441383e-02	-9.963376e-02	-7.770982e-02	1.039520e-01	-5.225765e-02	1.049815e-01	1.315594e-01	8.911191e-02	-1.242128e-01	-1.736608e-02	-8.813450e-02	-1.552757e-01	-3.504410e-01	1.222448e-01	-4.330708e-03	2.848131e-01	2.543447e-01	-7.034805e-02	-1.598292e-01	-6.891126e-02	-2.244735e-01	-1.697671e-01	-1.124476e-01	2.359497e-02	2.688786e-02	-2.517056e-03	1.210969e-01	-8.442301e-02	8.692806e-02	8.806974e-02	1.436678e-01	2.469128e-01	7.607295e-02	-8.784295e-02	1.304927e-01	2.494580e-02	-8.094165e-02	-1.805794e-01	-1.698176e-01	-2.533350e-01	-1.715453e-01	-1.549758e-01	-4.415006e-02	3.060310e-02	3.290668e-02	2.329716e-01	6.438064e-02	3.391856e-02	-7.448518e-02	7.498351e-02	4.634148e-02	-7.490027e-02	6.175796e-02	-1.300923e-01	3.436341e-02	1.010875e-01	1.671886e-02	-9.980758e-02	3.650915e-03	-1.134270e-01	2.121759e-02	5.362837e-02	7.854592e-02	8.886996e-03	6.905237e-02	4.197453e-02	-2.594681e-03	-4.872885e-03	4.207876e-02	1.296743e-01	1.829842e-02	-4.326099e-02	-7.096698e-02	4.548555e-02	-6.531868e-02	-1.249820e-01	-4.525500e-02	-1.216510e-01	-1.570792e-01	-8.917507e-02	-4.692429e-02	-8.199729e-02	-8.031898e-02	1.496243e-01	1.417092e-01	4.385116e-02	5.586825e-02	7.712927e-02	1.681738e-01	8.881641e-02	3.210382e-03	6.120231e-02	3.881075e-02	-9.795486e-02	-2.315665e-01	-3.337111e-01	-2.523877e-01	-1.683508e-01	-1.885608e-01	-1.796872e-02	1.853564e-02	-1.216505e-02	6.298007e-02	-7.260866e-02	-1.775895e-04	1.668271e-01	-7.823956e-03	2.875236e-02	1.992641e-02	1.200978e-01	1.556977e-01	-6.880832e-02	6.136372e-02	-4.896120e-02	7.314163e-02	-5.986650e-02	-1.543628e-01	8.503149e-02	-2.105298e-02	8.321541e-02	4.179954e-02	-1.526813e-02	-2.477879e-02	4.323213e-02	1.398097e-02	-2.570880e-02	1.157285e-01	-1.353500e-01	8.242666e-02	7.591275e-03	-1.070088e-01
-5.841050e-02	-1.220293e-02	5.244913e-02	-1.528021e-01	1.892530e-01	-1.369658e-01	-1.693612e-01	2.223606e-01	1.726982e-01	1.207285e-02	9.718637e-03	-1.230534e-01	-6.269577e-03	-7.085899e-02	-1.067951e-02	-1.668376e-02	-3.133217e-03	-3.061343e-02	2.507701e-02	8.535343e-02	-2.221533e-01	3.326214e-02	1.206090e-02	9.576261e-02	-1.229447e-01	7.365102e-03	-3.734221e-02	2.090313e-01	-7.800740e-02	5.729685e-02	-7.161119e-03	-1.357616e-03	-1.352979e-02	1.732369e-01	-8.712620e-02	1.547214e-02	-6.243091e-02	-1.062197e-01	3.318811e-03	1.220015e-01	1.164674e-01	-9.170161e-02	1.234682e-03	-6.175539e-02	3.387263e-03	-4.604833e-03	-8.530258e-04	-8.407756e-03	-1.541938e-02	7.515184e-02	1.434451e-01	1.076795e-01	-2.690325e-01	-1.650826e-01	-1.402863e-02	1.297606e-01	2.395945e-01	-1.028945e-01	-3.025275e-02	-8.644268e-02	8.370877e-02	-3.054068e-03	-3.120370e-02	-1.782905e-01	-1.982960e-01	-4.948006e-04	7.896980e-02	3.471088e-02	-6.524245e-02	3.120822e-01	1.917301e-01	-1.463177e-01	-4.217801e-02	-1.024626e-01	8.250561e-02	1.608193e-01	-6.847195e-03	2.170853e-01	-3.098343e-02	-9.473176e-02	-2.034724e-01	-1.031089e-02	-5.810295e-02	-1.984329e-01	-3.909456e-03	4.930795e-02	2.459832e-01	5.835944e-02	-9.038889e-04	-9.533750e-02	-6.032512e-02	-1.141442e-02	1.709249e-01	7.741445e-03	3.490914e-02	2.661082e-01	-1.392457e-01	-1.430135e-02	4.173306e-02	4.388273e-02	-3.426670e-02	-9.725727e-02	-3.709631e-02	2.117084e-02	-1.473224e-01	-5.634663e-02	-1.115325e-02	8.028359e-02	-3.076458e-01	6.193882e-02	-8.447234e-02	-6.000377e-02	9.522844e-02	-2.243695e-02	4.361386e-02	1.469563e-01	1.905677e-01	4.017678e-02	8.420550e-02	-1.571264e-01	5.633514e-02	-2.553883e-02	-1.235941e-01	-1.834216e-01	3.234420e-02	1.092558e-01	-7.567955e-02	-5.052115e-02	1.849429e-01	1.536573e-02	8.193374e-03	-6.308001e-02	6.527614e-02	8.900023e-02	4.293386e-02	8.124985e-02	-1.993416e-02	6.429405e-03	1.328967e-01	-6.981837e-02	7.050836e-02	8.177785e-02	1.180402e-01	-4.747095e-02	-1.972248e-02	1.358993e-01	-3.479098e-01	-3.603924e-02	1.074887e-01	-1.229651e-01	-1.196016e-01	-2.404238e-02	5.166446e-02	-9.017493e-02	7.183346e-02	-1.173115e-01	-2.043514e-01	6.551500e-02	1.347366e-01	-2.908231e-02	-1.436035e-02	-1.119160e-01	1.420766e-01	1.341175e-01	1.936661e-01	9.962869e-03	-3.316631e-02	-1.703601e-01	8.377782e-02	-7.013243e-02	4.045421e-02	9.059496e-02	-5.229959e-04	-3.009936e-03	-1.014266e-01	3.880063e-04	-4.727638e-02	1.411847e-01	8.508946e-02	7.877237e-02	-1.143793e-01	-2.222413e-02	-1.825432e-01	1.150297e-01	3.941425e-02	-6.261271e-02	2.431039e-02	-1.319432e-01	6.110244e-02	-2.182536e-03	3.623019e-02	2.212289e-01	-7.312983e-02	1.134896e-01	5.700484e-02	-1.409762e-01	-8.357209e-02	-5.836464e-02	1.056076e-01	5.502624e-02	1.078646e-01	-1.060277e-02	-3.781697e-02	1.605080e-01	6.871721e-02	1.177162e-01	-4.944061e-02	-1.986472e-01	-1.247403e-01	1.657979e-01	2.674265e-01	1.071943e-01	1.832325e-01	6.974411e-02	1.460620e-01	2.727164e-02	-7.836916e-02	-7.318013e-02	5.700062e-02	7.262351e-02	2.129920e-02	2.986369e-02	-3.322855e-01	-3.245489e-01	4.381340e-03	-2.000990e-02	-2.259997e-02	-9.670012e-02	-4.102521e-02	-3.618093e-02	1.603072e-01	9.296074e-02	-3.342043e-02	4.704403e-02	-3.917956e-02	-5.407871e-02	-1.598804e-01	3.543134e-02	2.264591e-01	1.496284e-02	1.333622e-02	4.890526e-02	-1.171394e-01	1.740883e-02	-3.131404e-02	9.108955e-02	8.451380e-02	1.301011e-02	7.357780e-02	-2.817635e-01	-3.120774e-01	1.110926e-01	1.518284e-01	1.417625e-01	3.030823e-02	4.384425e-02	4.042295e-02	8.907866e-02	1.975328e-01	1.058423e-01	7.616693e-02	5.897799e-02	-8.857003e-02	-1.546657e-01	-3.204392e-01	-2.942110e-01	1.029116e-01	9.077730e-02	5.149536e-02	1.545878e-01	-1.035978e-01	7.877856e-02	3.694607e-03	-6.979627e-02	-2.619266e-02	-1.269694e-02	1.781230e-01	2.329458e-02	-5.061973e-02	5.028252e-02	1.106127e-02	-2.456207e-02	-2.146883e-02	1.091347e-01	-7.710414e-02
-6.023769e-01	-2.178785e-02	1.800497e-01	-7.874137e-02	-5.538640e-02	7.396342e-03	6.864567e-03	8.136977e-03	-4.606723e-03	-2.324173e-01	2.130045e-01	5.633415e-03	2.500102e-01	1.968320e-01	1.685775e-01	5.239249e-02	2.752574e-01	-2.126052e-01	3.850675e-02	1.133916e-01	-5.502333e-02	2.925536e-03	1.508352e-01	3.233052e-01	-1.312676e-01	1.751623e-01	1.135104e-01	-1.337612e-01	-8.879974e-02	-9.618610e-02	-6.287209e-02	-1.086441e-01	-3.082473e-02	6.673392e-02	5.025250e-02	-9.899892e-02	-1.754460e-01	-3.442320e-02	-3.247807e-02	1.734386e-01	2.230607e-01	2.697537e-01	5.529501e-02	1.853334e-01	-2.469170e-01	-1.984750e-01	-1.552218e-01	-1.510044e-01	-1.544498e-01	-1.280066e-02	4.938358e-02	1.583908e-02	-4.953301e-02	-1.810933e-01	-8.324131e-02	1.076145e-01	2.171092e-01	6.703547e-02	-5.451186e-02	1.887576e-01	5.912120e-02	-6.392429e-02	3.392208e-02	-5.330716e-02	-1.209407e-01	-1.517565e-01	-1.705179e-02	1.592112e-01	-7.373120e-02	-3.287755e-02	6.769666e-02	-3.450103e-02	-4.146480e-02	1.319879e-01	1.356392e-01	-1.804354e-01	-1.178251e-01	-4.406747e-03	3.684278e-03	9.497227e-03	2.649097e-01	-2.601574e-01	2.712724e-01	-1.387489e-01	-4.479073e-02	2.637912e-02	-1.213514e-01	1.490903e-01	6.232473e-02	-1.992895e-01	5.606865e-02	-1.117662e-01	2.096372e-01	6.180201e-02	-1.293240e-01	-4.338178e-03	1.576599e-01	1.271490e-01	-4.315898e-02	-1.007678e-01	2.194462e-01	-8.420886e-02	-3.073037e-01	-6.852953e-02	1.923066e-01	-1.285846e-01	-1.311177e-01	3.338014e-02	2.042389e-02	1.010288e-01	-1.129041e-01	2.163297e-01	-1.035383e-01	-1.645909e-02	2.537098e-01	-1.396608e-02	1.153719e-01	2.062045e-01	2.081726e-01	9.745975e-02	-2.678613e-01	-4.978637e-02	-7.431305e-02	8.723715e-02	-3.795598e-01	-4.114106e-01	-1.415587e-01	5.876532e-02	1.324059e-01	6.710950e-02	4.906772e-02	-1.078705e-01	-8.557641e-02	5.709054e-02	-2.684980e-02	-8.406040e-02	1.251534e-01	5.208160e-02	4.084101e-02	1.039398e-01	-1.465917e-01	1.083793e-02	-2.626645e-01	1.499333e-01	-1.397398e-01	2.638234e-02	-5.833550e-03	7.700361e-02	1.800114e-01	-7.983728e-02	1.685370e-03	1.132214e-01	1.782391e-02	-1.614262e-02	-5.365585e-02	2.791337e-03	-8.875208e-02	-2.469151e-02	-9.207497e-03	1.687174e-01	2.072517e-01	-9.783897e-02	-5.161149e-02	2.704138e-01	2.135693e-02	-1.117522e-01	-4.821264e-03	-7.892476e-02	-1.549801e-01	-8.334512e-03	1.553556e-01	4.722012e-02	1.164738e-01	-8.255091e-02	3.933814e-02	-1.492344e-01	6.151165e-02	-8.940625e-02	9.745650e-02	7.870460e-02	-4.213383e-02	1.317032e-01	4.944000e-02	-1.922304e-01	4.657713e-02	-4.246871e-02	9.066504e-02	-1.074215e-02	1.026546e-01	-1.369986e-01	-6.345391e-02	-2.408991e-02	-1.923811e-01	-1.081892e-01	-8.881514e-02	-1.266592e-02	5.149061e-02	2.087852e-01	-2.908498e-02	-2.151987e-02	1.388432e-01	-1.091359e-02	-7.190295e-02	1.941930e-01	-4.694449e-02	-8.815519e-02	-1.096242e-01	3.506048e-02	7.170805e-02	2.105208e-02	-2.471438e-02	-1.099494e-01	-5.732172e-02	-1.541139e-01	9.526722e-03	-2.647868e-02	3.130001e-02	1.092008e-01	5.795469e-03	9.533166e-02	2.603174e-01	-3.205635e-01	2.722097e-01	-2.498006e-01	6.327966e-02	-7.548257e-02	2.378228e-02	6.807472e-02	-1.046475e-02	7.980253e-02	-3.445915e-02	1.209099e-02	-1.754806e-01	-3.489165e-02	9.469229e-02	1.912558e-01	1.680090e-01	1.715689e-01	8.471260e-02	-2.588048e-01	7.317460e-02	-1.211031e-03	9.981592e-02	-2.240980e-01	-1.117197e-01	4.420942e-02	6.240639e-02	-3.034128e-02	-9.644554e-02	-1.853986e-01	-1.652079e-01	-1.895442e-01	-1.530378e-01	1.064941e-02	1.531867e-02	5.277385e-03	1.316631e-01	-1.778581e-02	1.748338e-01	6.700336e-02	-9.205507e-02	-1.604548e-01	-8.442483e-02	1.440110e-01	1.022774e-01	1.258826e-02	5.623671e-02	-9.400049e-02	-1.307156e-01	-1.006289e-01	-1.709695e-01	-7.543433e-02	-1.334210e-02	-7.733713e-03	1.778396e-01	1.850530e-01	1.980748e-01	1.903689e-01	-4.878804e-02	-5.085999e-02	1.464213e-01	4.470948e-02	-1.042705e-01	1.253679e-01	2.101038e-02	7.374025e-02	9.786971e-02	1.149435e-01	1.178455e-01	3.145562e-02	3.287570e-02	1.762638e-01	1.745677e-01	9.605452e-02	-3.129315e-01	-1.878138e-01	6.697395e-03	-1.038046e-01	1.097074e-01	-1.822524e-01	1.714102e-01	-4.904258e-02	-9.659089e-02	-1.205346e-01	7.007160e-02	-3.459291e-02	-1.090398e-01	-1.118167e-01	-1.404402e-01	-5.369650e-02	3.552644e-02	1.358942e-01	-8.882733e-03	3.295073e-01	-2.735602e-02	6.128760e-02	1.132281e-01	-2.287730e-02	4.778559e-02	1.637661e-01	-1.599564e-01	-4.474884e-02	8.934951e-02	2.132452e-02	-6.486268e-02	-1.173581e-01	-1.080084e-01	-2.136047e-01	-1.090718e-01	1.111101e-01	9.834444e-03	6.165758e-02	2.525518e-01	9.322083e-02	2.032014e-01	3.155998e-01	-3.277979e-01	-6.453801e-02	1.020688e-01	-2.420369e-02	-8.020099e-02	7.961441e-02	1.282111e-01	1.383688e-01	5.275597e-02	6.679176e-02	-1.261433e-02	1.143640e-01	9.622818e-02	1.062336e-01	1.500339e-01	-1.111538e-01	5.610737e-02	-1.664634e-01	-5.169958e-02	-8.930588e-02	-1.725020e-02	-2.106861e-01	-1.867551e-02	-7.176106e-02	-7.371728e-02
3.328490e-02	-5.539431e-03	-8.072704e-03	-4.541158e-02	3.288055e-01	-6.939783e-02	-8.241063e-03	-3.182826e-02	-2.858346e-02	-9.424556e-02	-1.179569e-01	-4.287048e-02	1.910697e-01	3.037829e-02	-1.776961e-01	6.113136e-02	1.428524e-01	-1.381190e-03	-2.006401e-03	-3.809162e-02	-1.631295e-01	5.285647e-02	-2.032799e-02	1.069846e-01	1.310406e-01	7.224248e-02	-6.938719e-02	-1.194046e-01	-1.266566e-01	-5.965178e-02	-9.188467e-03	1.180133e-01	-2.370226e-02	-5.907674e-04	-8.587149e-04	-1.602784e-02	-3.327173e-02	1.198567e-01	-2.248274e-02	-1.656904e-01	8.887895e-02	-1.712678e-01	-5.169305e-02	1.253373e-01	-7.527254e-02	2.555639e-01	-1.768951e-02	-6.205324e-03	8.422729e-02	-3.918545e-04	-5.701464e-04	-1.060427e-02	1.391641e-01	-1.143041e-01	-1.223723e-02	2.434306e-01	-1.100702e-01	-1.280591e-01	-3.441837e-02	-1.578972e-01	2.571003e-01	-3.191665e-02	1.682323e-02	-1.395226e-01	4.696891e-02	-1.427670e-03	-2.087853e-03	1.554375e-01	4.648189e-02	1.410867e-01	6.333206e-02	-1.681804e-01	1.776616e-02	-1.927404e-01	5.353065e-02	-7.785755e-02	1.994458e-01	1.637633e-02	4.617351e-02	-3.280919e-01	-1.159983e-02	-2.995450e-03	-4.327972e-03	1.634510e-02	-4.875051e-02	6.635986e-04	1.184651e-01	-2.945935e-01	6.564067e-02	4.154752e-02	2.507282e-02	3.182649e-03	1.740147e-01	-2.099959e-01	7.822280e-02	7.871071e-02	4.182089e-03	-4.598690e-03	-6.721348e-03	-2.392480e-02	-1.507896e-01	1.149691e-04	-2.097383e-02	2.121579e-01	-5.137639e-02	-4.644999e-02	2.478066e-01	8.886185e-02	-2.499527e-01	7.954743e-02	8.709472e-02	-1.240634e-01	-1.442708e-01	-5.002690e-03	-7.248353e-03	5.457290e-02	-2.556971e-01	2.643842e-03	-5.727122e-02	5.248657e-02	-5.482009e-02	1.046006e-01	8.102621e-02	1.128754e-01	4.395030e-02	3.329453e-02	3.023826e-02	5.005790e-02	-2.108319e-01	-1.138609e-02	-1.649564e-02	-8.350464e-02	1.812070e-02	-4.650838e-02	1.820296e-01	1.698957e-01	-4.046117e-02	9.995393e-02	-4.572308e-02	-1.783697e-02	5.376296e-04	-2.249492e-02	8.715128e-02	2.048159e-02	-1.771643e-01	-9.016947e-03	-1.302397e-02	-2.009388e-01	4.673065e-02	2.965558e-02	4.806601e-03	1.044771e-01	-8.952972e-02	1.395628e-02	3.386771e-02	6.945333e-02	-1.932146e-02	4.782206e-03	1.405139e-01	1.281055e-01	-6.022125e-02	-1.059573e-02	-1.531239e-02	-1.476073e-01	-3.215308e-02	-3.448781e-02	-1.160647e-01	1.362592e-01	1.582957e-01	6.975545e-02	1.553827e-01	6.539552e-02	-2.470370e-01	8.880021e-02	-2.046237e-02	8.426689e-02	2.738387e-02	-1.541532e-02	-2.227070e-02	6.677096e-02	-1.158603e-01	-2.870205e-02	-2.268962e-02	1.904340e-02	-8.112876e-02	3.516778e-02	1.032987e-01	1.443598e-01	2.587868e-02	3.268087e-02	-7.513293e-02	2.046420e-03	-9.571560e-02	-9.303446e-03	-1.340418e-02	3.698748e-02	6.879650e-02	3.263930e-02	-1.366348e-01	6.958914e-03	-9.619932e-02	9.588137e-02	1.348164e-01	6.364450e-02	-1.113391e-01	7.729547e-02	1.049686e-01	-9.348753e-02	1.454928e-01	-3.527782e-02	-5.121930e-02	3.631462e-01	1.457553e-01	-7.301361e-02	8.102591e-02	2.008295e-02	-6.436824e-02	2.966366e-02	-6.667925e-02	-4.178565e-03	-2.104585e-01	-9.724895e-02	-1.064096e-01	-8.688202e-03	4.608043e-02	-2.963676e-02	5.384815e-02	2.769995e-02	8.660817e-02	1.483944e-02	5.904430e-02	2.128791e-02	-4.257849e-03	-4.931346e-04	-5.450857e-02	-3.041711e-02	1.182535e-01	-7.091668e-02	-1.435032e-01	3.417396e-02	9.985819e-02	-1.070960e-02	8.430775e-02	-7.303724e-02	4.598390e-02	-2.605669e-02	-1.164216e-02	-3.659330e-02	1.718705e-02	1.162074e-01	-1.445294e-02	-8.217589e-03	-1.990812e-02	-8.733103e-02	1.878929e-02	-2.232247e-02	1.686764e-01	-2.298057e-02	-3.266594e-02	5.158659e-03	-9.492062e-02	8.587870e-03	4.579866e-02	4.196757e-02	5.392178e-03	-3.694386e-02	-2.377105e-02	2.162404e-02	2.796770e-02	-3.327733e-02	-2.461651e-02	4.046678e-02	4.557212e-02	7.184827e-02	-3.788711e-02	6.661784e-02	6.615097e-02	2.612577e-02	7.106669e-02	-8.970155e-03	-3.875599e-02	2.558415e-02	-6.062432e-04	-8.283694e-03	-9.499507e-02	-5.472589e-02	-1.281536e-01	8.929289e-02	-8.717202e-02	9.139408e-02	8.689474e-02	-1.236550e-01	-2.204217e-01	2.292578e-02	-1.103865e-01	1.309360e-01	-3.515164e-02	-5.097899e-02	5.720323e-02	1.053315e-01	3.318907e-02	-3.847882e-02	9.556893e-02	1.062980e-01
-5.902731e-01	-1.441925e-01	-1.788417e-01	-1.625063e-01	-1.087704e-01	-4.693426e-02	-4.456608e-01	2.662585e-01	7.083609e-03	-1.895242e-02	1.614695e-01	1.050331e-01	1.268065e-02	7.025609e-02	2.489529e-01	4.263841e-02	3.339272e-02	6.935687e-02	-6.949325e-02	-3.318687e-01	-1.721433e-01	1.169001e-01	-1.179684e-01	1.817871e-01	-1.470538e-01	-3.255217e-01	4.605083e-02	-1.223487e-01	2.827018e-01	7.073671e-02	2.174992e-01	3.192861e-02	2.960186e-02	2.743915e-01	-1.529947e-01	1.213560e-01	1.426996e-01	-3.797879e-01	4.391820e-02	3.061572e-02	-1.004869e-01	2.255605e-01	-1.682233e-01	3.439683e-02	9.417107e-02	-2.642601e-01	-2.786512e-02	-4.542898e-02	-8.080699e-02	4.264545e-01	-1.251905e-01	5.214281e-03	9.561927e-02	-1.398792e-01	-2.958424e-02	-1.965368e-02	1.519775e-01	3.578773e-02	2.503009e-02	1.338452e-01	7.290613e-03	7.346015e-02	-2.880363e-03	1.830849e-01	-1.537481e-01	4.471453e-02	-2.103376e-02	-1.631893e-01	-1.368773e-01	1.171706e-02	1.429726e-02	-1.524729e-02	-3.497279e-02	-4.199934e-02	-3.541263e-02	3.807011e-02	-6.906704e-03	2.990371e-01	1.295308e-01	7.466111e-02	-1.453356e-02	-1.800635e-01	-1.442688e-01	-1.691196e-01	-3.567675e-01	-4.310057e-02	-8.207979e-02	-2.458607e-03	1.178839e-01	-6.860476e-02	1.635824e-01	1.264990e-01	7.823037e-02	2.215625e-01	1.635327e-02	-5.521724e-02	-1.476186e-01	4.938236e-02	-2.062327e-01	-4.863898e-02	-4.422714e-02	6.414362e-03	-3.888053e-01	8.804586e-02	-7.358897e-02	3.689802e-02	-4.861546e-02	-8.243320e-02	9.476267e-02	1.034909e-01	-1.825384e-02	6.538540e-02	2.617528e-01	1.547814e-01	6.652171e-02	1.051276e-01	4.759056e-02	-1.291702e-01	-1.700832e-02	-4.892624e-02	-4.056275e-02	-2.818790e-01	-4.016246e-02	-7.947975e-03	9.438087e-02	6.094695e-02	1.200908e-01	-1.183760e-01	2.835427e-01	1.026989e-01	-7.000340e-03	2.688588e-02	-6.251479e-02	1.314647e-02	-1.681225e-01	-1.796171e-02	-5.144196e-02	-1.079377e-02	-1.394873e-01	-1.075077e-01	2.249934e-01	1.946745e-02	5.236013e-02	-6.385914e-03	-3.428651e-02	-1.906436e-03	1.139568e-01	1.803151e-01	-1.667072e-01	-9.838722e-02	-1.341871e-01	1.793026e-01	2.027294e-02	-3.153430e-02	-1.613077e-02	8.952111e-02	-5.187491e-02	4.374870e-02	-1.811462e-03	-2.207801e-02	8.090899e-03	-1.393650e-01	-1.990608e-01	-2.520813e-01	-2.157176e-01	-1.665661e-02	-1.909169e-01	-5.387812e-02	-9.814118e-02	-1.734677e-01	-2.175306e-01	-8.384082e-03	1.378564e-02	-5.189099e-02	3.885081e-02	-1.630926e-01	-6.266673e-02	3.098025e-02	6.017365e-02	-5.157954e-02	-1.310385e-01	-1.062442e-01	-1.893743e-01	-3.425354e-02	-2.533103e-02	-1.549903e-01	1.250321e-01	-1.996098e-01	-1.565211e-03	1.003722e-01	1.681323e-01	1.662693e-01	1.609964e-02	1.600181e-01	6.514949e-02	1.589964e-01	1.556126e-01	1.778855e-01	1.938957e-02	-1.467257e-01	-1.648581e-02	2.843928e-02	2.922158e-02	-1.281444e-01	-1.034429e-01	3.004359e-02	1.402629e-01	-1.178315e-01	1.762635e-01	2.032857e-01	1.251355e-01	6.585309e-02	5.563705e-02	-5.113364e-02	1.179307e-01	-2.707262e-02	-4.874178e-02	3.520174e-02	-7.166796e-02	5.015221e-03	-1.289319e-01	-6.581898e-02	-3.674639e-01	-1.438173e-01	3.806497e-02	-4.196280e-02	-1.254035e-01	-2.156423e-02	-3.215244e-02	-4.353758e-02	-2.118249e-02	-9.919859e-02	-1.138993e-01	-2.963340e-02	5.464668e-02	1.936910e-01	1.998676e-02	6.669211e-02	1.316772e-01	8.810506e-02	-1.028125e-02	-1.240430e-01	1.614595e-02	1.165409e-01	1.958154e-01	-9.736635e-03	-7.179602e-02	1.960294e-01	2.157647e-01	7.355614e-02	2.214842e-01	6.367474e-02	1.759252e-01	2.428855e-01	1.886653e-01	2.455502e-01	2.659549e-02	1.907786e-01	1.103387e-02	8.128744e-02	7.067665e-02	-2.741428e-01	1.318816e-01	5.203835e-02	2.094456e-02	1.571187e-01	1.345297e-01	6.127675e-02	7.263013e-02	1.143437e-01	7.534778e-02	1.075692e-01	9.531705e-02	6.507095e-02	1.626499e-01	7.202622e-02	4.085950e-02	8.776312e-03	1.049251e-01	4.763574e-02	-3.307704e-01	7.156734e-02	1.289878e-01	7.354071e-02	4.979036e-02	4.138543e-04	1.070211e-02	-3.029244e-02	-9.571624e-03	1.677041e-03	-3.107137e-02	-7.386684e-02	9.140432e-02	1.376212e-01	3.567196e-02	-7.753091e-02	-5.263842e-02	1.528487e-01	1.197773e-01	4.243877e-02	-2.925384e-02	1.134741e-01	-1.374896e-01	8.670133e-03	6.897062e-02	3.595875e-02	-2.109083e-02	7.449742e-02	-1.139655e-02	4.642940e-02	3.050268e-02	1.085244e-01	1.040709e-01	1.430090e-04	-3.978697e-02	-1.856365e-01	-9.342047e-02	5.813752e-02	-1.637048e-01	-1.222527e-01	-9.386838e-02	-1.292498e-01	-1.011838e-01	4.266586e-02	8.468709e-02	1.069594e-01	-2.279634e-02	-3.269837e-02	5.378961e-02	9.967845e-02	3.728076e-02	9.805682e-02	4.439196e-02	1.712021e-01	-1.312955e-02	-1.637782e-01	-7.205482e-03	-2.465069e-01	4.530937e-02	-1.717029e-01	-1.923229e-01	-6.482107e-02	7.402274e-02	-1.085706e-01	-1.265212e-01	8.957895e-03	-1.291419e-01	1.009939e-01	-5.216764e-02	2.162176e-01	-8.742057e-02	4.178235e-03	-1.885958e-01	7.078619e-02	2.297117e-01	1.437013e-01	9.831674e-02	7.615641e-02	9.641531e-03	1.827007e-01	-1.470176e-01
2.064339e+00	-7.965318e-03	1.711256e-01	5.066126e-02	-3.584911e-02	4.341711e-01	2.363182e-01	1.231139e-01	-3.854663e-02	-3.950041e-01	-1.650845e-01	-6.514583e-01	-7.169139e-01	4.183966e-01	-7.907303e-01	-8.291485e-01	1.573917e-01	-2.167613e-03	-1.752179e-03	-5.608239e-03	-9.974954e-03	1.234710e-01	4.111697e-01	1.487762e-01	-2.125647e-02	-2.093406e-01	-3.605875e-01	4.125687e-01	-7.576031e-01	-1.992309e-02	4.378609e-01	-2.202096e-01	-3.317603e-01	4.208776e-01	5.483897e-02	-7.517129e-04	-2.302275e-03	-4.224207e-03	-2.973528e-02	8.037191e-01	1.484205e-01	3.996366e-01	-1.266064e-01	-2.812658e-01	-4.044883e-02	-9.855080e-02	-2.833454e-01	-2.940214e-01	-1.522389e-01	-7.315683e-04	-8.946199e-02	1.672829e-01	-4.850753e-04	-1.506002e-03	-2.781187e-03	1.789297e-01	5.769868e-01	6.965260e-02	1.398962e-01	-1.020333e-01	-2.555439e-01	-9.816279e-02	-2.907798e-01	-4.135844e-01	-2.901361e-02	-1.661384e-01	-1.514640e-01	3.771687e-01	1.728517e-01	-1.758440e-03	9.521949e-02	-9.882501e-03	2.892944e-02	1.034697e+00	4.623420e-01	3.478648e-01	-2.590813e-01	-4.862267e-01	8.223348e-03	-7.610467e-01	-4.079842e-01	-2.980653e-01	-1.397882e-01	-7.581760e-02	3.056198e-01	2.330826e-01	-3.454289e-03	-1.063325e-02	8.009006e-02	-1.237947e-01	5.876557e-02	1.673562e-01	-5.044743e-01	-5.071867e-01	-1.361092e-01	-8.632705e-02	-5.259383e-01	-2.955133e-01	3.494053e-01	2.517274e-01	1.522949e-01	9.297227e-01	-2.457802e-01	-5.430364e-03	8.386649e-02	-2.975304e-02	-1.842083e-01	-7.915111e-02	-3.186093e-01	-4.860731e-01	-2.539935e-01	-3.230657e-01	2.465414e-01	-4.298338e-02	4.036715e-01	-1.080226e-01	3.400069e-01	7.443942e-01	3.022938e-01	-7.117942e-02	-6.281543e-03	-1.971631e-02	-3.501868e-02	-1.348765e-01	7.176326e-01	5.157899e-01	2.498660e-01	2.322016e-01	4.148351e-02	-2.930672e-02	-2.086228e-01	-3.281627e-01	-3.750287e-01	-3.058883e-01	-1.201055e-01	-7.492094e-02	-2.256340e-01	-1.328444e-02	-3.776296e-02	2.310736e-02	-3.043831e-01	2.435348e-01	8.732672e-01	1.911582e-01	2.211777e-01	1.318742e-01	-6.723089e-03	-4.334909e-02	-7.659113e-01	-2.381826e-01	-1.256837e-01	-4.211965e-02	1.014912e-01	-2.274498e-01	-1.127244e-02	-3.283366e-02	-6.091638e-02	-2.700412e-01	-1.964023e-01	1.847651e-01	-9.951725e-03	3.093340e-01	2.278687e-01	6.539578e-02	2.586276e-01	1.894628e-01	1.165110e-01	-1.405468e-01	-1.002250e-01	-2.276939e-01	-1.003268e-01	-1.326351e-02	-3.788366e-02	-7.131928e-02	-2.475466e-01	-1.091798e-01	1.271873e-01	1.356462e-01	2.082245e-01	1.926839e-01	-2.015928e-01	4.879415e-01	2.822702e-01	-3.437593e-01	2.930468e-02	4.467689e-02	-2.991440e-01	-3.705642e-01	-1.735999e-02	-4.906460e-02	-9.167132e-02	-2.740812e-02	-6.127064e-01	-3.762008e-02	4.794482e-02	1.227186e-02	3.339255e-01	2.530147e-01	5.492940e-01	3.489527e-01	-1.746421e-01	-4.953275e-02	3.414769e-01	-3.554110e-01	2.878052e-02	-1.141766e-02	-3.194381e-02	-6.195161e-02	1.648059e-02	-4.547913e-01	-2.170621e-01	-1.385405e-02	-1.685833e-01	3.247825e-01	-7.131782e-02	-6.038247e-02	1.750078e-01	-5.275916e-01	4.267742e-01	6.620714e-01	5.738899e-02	-4.242131e-01	-3.126530e-02	1.827683e-02	-1.532369e-01	-7.670974e-02	-8.151845e-01	-2.354719e-01	-4.811508e-02	2.195116e-01	4.208110e-01	-2.115054e-01	-6.335804e-01	-7.472156e-01	6.220956e-01	1.598637e+00	1.441049e+00	-7.875660e-01	-3.352460e-01	1.733946e-01	-5.831481e-02	1.469239e-01	3.703305e-03	-9.679752e-01	-1.043461e+00	1.121967e-01	1.322552e-01	2.172544e-01	3.028440e-02	-8.082447e-01	-7.951592e-01	4.232351e-01	1.704778e+00	1.830971e+00	-6.402979e-01	2.546765e-01	-1.283860e-02	-3.802612e-02	1.210882e-01	4.789961e-02	-5.153902e-01	-5.052433e-01	1.265816e-02	-1.226937e-03	2.532520e-03	-5.556761e-01	8.554282e-01	4.545595e-01	6.900763e-01	-1.551537e-01	-6.188204e-01	4.311558e-02	-3.112858e-01	-1.746979e-02	-5.206286e-02	8.977851e-02	2.644163e-01	-7.589170e-01	-2.385971e-01	-5.551479e-02	-2.344110e-01	-2.355467e-02	2.363089e-01	1.659419e+00	1.771981e+00	-2.209638e-01	-3.748432e-01	-1.377282e+00	-2.543073e-01	-3.965894e-01	-1.858452e-02	4.064662e-02	-8.096853e-03	5.483316e-01	-5.544647e-01	-1.378811e-01	-7.879130e-02	-2.181393e-02	3.547882e-01	4.438328e-01	1.644146e+00	1.936671e+00	-6.604489e-01	-1.349956e+00	-1.083533e+00	-5.494225e-01	-2.213290e-01	-1.156861e-02	-3.378425e-02	3.293537e-02	1.614337e-01	-3.086574e-01	2.370917e-01	1.874563e-02	-5.575897e-02	3.641516e-02	2.288817e-01	-1.777162e-01	-2.082282e-01	2.086469e-01	6.150682e-02	-9.858557e-02	2.036311e-01
-1.900611e-03	-1.603679e-02	2.899279e-02	1.373524e-01	2.784987e-02	-5.180709e-02	1.632452e-01	2.040349e-01	-1.774151e-01	-2.214781e-01	-6.634668e-02	1.316367e-01	-1.068606e-01	-7.302129e-02	-1.230524e-01	-2.428704e-01	-5.756077e-02	-2.137672e-01	1.299465e-01	3.643475e-01	-2.830031e-02	3.827182e-01	5.936730e-02	1.642364e-01	-9.688056e-02	-4.518066e-02	-1.377256e-01	-3.783664e-02	-1.028427e-01	-1.723542e-01	-2.460626e-01	-2.479897e-01	-1.908208e-01	6.292306e-02	-1.302349e-01	-8.778632e-03	9.667303e-03	1.863687e-01	1.374987e-01	-2.577094e-01	2.932157e-01	9.554670e-02	-1.302877e-02	1.224852e-01	-2.779236e-01	-1.470810e-01	1.010004e-01	-9.546281e-03	2.677725e-01	-1.187919e-01	2.731846e-01	-1.276626e-01	-2.868643e-01	-2.403295e-02	-9.814138e-02	-2.273854e-01	1.696383e-02	-4.517914e-02	2.887670e-02	1.224857e-01	1.998495e-01	1.394672e-01	1.915492e-01	-1.731075e-01	-1.884771e-03	-2.600369e-01	1.269741e-01	-1.231463e-01	-1.372894e-01	-1.069982e-01	-1.448203e-01	7.790911e-02	2.863862e-01	-1.771049e-01	-1.009080e-01	-1.396621e-01	3.615989e-01	-2.989241e-02	2.646884e-01	-2.065133e-01	1.842409e-01	2.557275e-01	1.642288e-01	-5.378542e-02	-9.745030e-02	-3.431590e-01	-1.838821e-01	-8.855272e-02	-1.630680e-01	1.029542e-01	2.283560e-03	-4.300125e-02	-8.304778e-02	-8.846419e-02	-1.226800e-01	2.859853e-03	3.544735e-02	-7.388984e-02	5.266299e-02	8.996895e-02	-1.096138e-01	1.397895e-01	-1.097831e-01	-4.802045e-02	-1.803745e-01	-2.674271e-01	-8.854599e-02	-1.827012e-01	-2.047183e-02	-2.304012e-02	3.218136e-02	-2.040978e-01	-1.917422e-02	5.489544e-02	-1.782987e-01	-6.684843e-02	-1.507331e-01	-5.541374e-03	-2.027855e-02	-1.047390e-01	-1.353811e-01	-8.413785e-02	-2.758779e-01	-1.707102e-01	-8.456600e-02	-8.812844e-02	-1.239110e-01	1.188672e-01	-4.597620e-02	-2.173720e-01	2.447702e-02	-3.040273e-02	-1.837864e-01	1.395045e-01	1.472820e-01	5.737486e-02	-5.382544e-02	-7.687886e-02	3.244294e-02	-2.612878e-01	1.610455e-01	-1.646014e-02	-4.851494e-02	2.262102e-03	-2.486618e-01	-1.985020e-01	-5.760906e-02	-8.357860e-02	7.968439e-02	-3.743999e-02	7.996450e-02	-2.305939e-01	-1.906447e-01	-3.653963e-02	-3.496727e-01	-8.857116e-02	-1.393893e-02	-5.298590e-02	-4.514849e-02	-3.339513e-02	9.264557e-02	2.085398e-01	1.049728e-01	5.949199e-03	-1.348243e-01	-4.690659e-02	5.488118e-02	-9.291157e-03	2.562680e-03	-2.693735e-02	-1.094405e-02	-5.928679e-02	2.413148e-02	-1.530543e-01	-5.050274e-02	2.113903e-02	-6.872932e-02	9.081134e-02	-1.952384e-02	3.098233e-02	-1.980010e-02	-1.210149e-01	1.415284e-01	5.510120e-03	5.895429e-02	-2.372844e-02	2.525725e-02	8.154322e-02	8.604748e-02	5.272541e-02	-1.053078e-01	3.979059e-02	-2.519644e-01	-1.448901e-01	-2.585761e-01	-1.209543e-02	-9.109235e-02	-1.306510e-01	7.008415e-02	1.891805e-01	-3.826421e-02	1.524739e-01	5.123577e-02	1.277271e-01	1.378765e-01	-2.748302e-02	4.488971e-02	9.478964e-02	7.053853e-03	-1.220448e-01	-9.958356e-02	-1.805922e-01	-4.842108e-02	-1.041386e-01	-6.687308e-02	1.095375e-01	-7.299119e-02	1.304610e-01	5.802983e-02	1.053144e-01	1.418714e-01	3.370992e-02	1.064030e-01	2.133051e-01	-3.229552e-03	1.520854e-01	1.436685e-01	1.920501e-02	1.563491e-02	-6.196877e-02	-6.328961e-02	-1.236046e-01	-2.205932e-01	-8.882540e-02	5.692328e-02	-2.866887e-02	1.622547e-01	-9.697818e-02	5.711399e-02	3.142907e-02	1.388264e-01	1.181825e-01	9.624483e-02	8.993147e-02	2.537420e-01	1.689810e-01	9.116884e-02	-3.469749e-02	-1.760977e-02	-2.274987e-01	-4.981259e-02	-1.080868e-01	1.998648e-02	7.957977e-02	1.544182e-02	8.508667e-02	1.014003e-01	6.066408e-02	9.880732e-02	1.890316e-01	1.010286e-01	1.500728e-01	6.410440e-04	6.781310e-02	5.994099e-02	6.054034e-02	-1.512791e-01	-1.547978e-02	-1.068663e-01	-4.128020e-02	-8.385886e-02	6.962969e-02	4.763793e-03	-1.895577e-02	6.995841e-02	1.294684e-01	7.952833e-03	1.007776e-01	2.146079e-01	1.551307e-01	1.934735e-01	8.708503e-02	-1.757768e-02	2.593168e-03	-2.133534e-03	-6.474633e-02	-1.996711e-02	-1.614613e-01	4.705828e-02	-1.474403e-02	-1.420767e-02	-1.650636e-01	-3.759090e-02	1.119265e-01	1.834123e-01	1.957223e-01	-6.691521e-02	2.606282e-02	3.438509e-02	1.401125e-01	-6.873844e-02	1.146358e-01	1.743742e-01	-2.631692e-02	-1.548636e-01	1.330001e-01	-5.907244e-02	-1.426563e-01	9.238321e-02	8.600856e-02	1.557560e-01	-5.336559e-02	1.119183e-01	7.814993e-02	1.519900e-01	1.883534e-01	1.529543e-01	8.785541e-02	1.749222e-02	1.145231e-01	2.019627e-01	1.477441e-01	4.598675e-02	-6.916140e-02	4.776392e-02	-1.389484e-01	-1.005444e-01	3.183800e-02	3.241525e-02	1.616702e-01	3.020596e-02	1.698055e-01	1.664622e-01	1.983161e-01	3.376170e-01	3.095617e-01	-1.978481e-02	1.628607e-03	1.430961e-01	1.546855e-01	1.792949e-01	1.690618e-01	-1.393896e-01	-2.312969e-03	4.489791e-02	-9.553457e-02	-1.098226e-01	-2.348384e-02	2.017218e-01	-6.310774e-03	-1.180299e-01	-8.380780e-02	1.909585e-02	7.520167e-04	4.369572e-02	2.051707e-02	2.331594e-02	1.040443e-02	9.978998e-02	7.792502e-02	1.172214e-01
-1.924173e-01	6.277845e-02	3.379229e-02	-1.194484e-02	2.225187e-02	3.334332e-01	-8.173411e-02	-1.315717e-01	-5.161444e-03	-1.959887e-02	-2.062914e-01	1.358392e-01	5.179916e-03	4.261781e-02	1.421069e-02	-2.840494e-02	2.295120e-01	-1.753906e-02	-1.586452e-01	-2.380781e-01	7.575902e-03	-1.524630e-02	-2.980833e-03	-2.461281e-02	-6.380773e-02	2.096895e-01	-5.809254e-02	-1.238003e-01	-9.793841e-02	7.209061e-02	1.218360e-01	-2.446796e-01	9.795251e-02	-3.966526e-02	8.895811e-02	-6.815174e-02	2.031309e-01	1.906936e-01	-2.007513e-02	-3.553060e-02	-6.264162e-03	-1.236908e-03	1.443511e-01	-6.547375e-02	1.956538e-01	8.320845e-02	-8.667428e-02	2.095860e-03	-1.317283e-01	-6.722738e-02	-1.079907e-01	-6.805458e-02	2.866157e-01	-1.422582e-01	8.397900e-03	2.000400e-01	-1.836925e-01	2.423973e-02	-2.290774e-02	-3.891638e-03	-7.586853e-04	-3.074863e-02	-4.083114e-02	3.941417e-02	-1.526014e-01	-1.330460e-02	-6.108258e-02	1.423079e-01	-1.259022e-01	2.183781e-02	1.160940e-01	2.356657e-01	2.118961e-02	2.948174e-01	-2.080728e-01	-2.367505e-01	5.763444e-02	6.325965e-03	-1.569906e-02	-3.149501e-03	1.534755e-01	1.011684e-01	-3.034881e-02	-1.997046e-01	-2.633886e-01	-6.942221e-02	-8.394546e-03	1.770985e-01	-1.680766e-01	-1.709035e-02	2.163771e-01	1.083560e-01	-4.139597e-02	2.629452e-02	-1.346484e-02	1.634942e-01	7.244296e-03	-2.997786e-02	-6.173254e-03	-4.934607e-02	-2.968505e-02	5.325103e-02	-2.886824e-01	4.544999e-02	-1.324075e-01	8.815356e-02	-4.703832e-02	2.115850e-01	9.767429e-02	3.805634e-02	-2.607752e-01	1.296447e-01	1.777152e-01	-1.371469e-01	-5.307702e-02	2.632801e-02	-4.476411e-02	-9.403324e-03	2.653261e-02	7.230416e-02	-1.522392e-01	-5.465891e-02	7.068669e-02	-4.609852e-02	-3.607061e-03	8.193806e-02	-5.136535e-02	1.642407e-01	-3.143142e-02	9.398617e-02	2.935225e-02	2.759254e-02	-9.849803e-02	-2.627819e-01	4.624868e-02	-5.405887e-02	-1.114438e-02	9.399494e-02	-8.335702e-02	1.955351e-01	-1.838020e-02	-5.169841e-02	-6.295540e-03	1.581381e-01	-1.396077e-01	2.663896e-03	6.344554e-02	1.120121e-02	8.939575e-02	2.218761e-02	-6.236985e-02	5.938807e-02	1.273452e-01	-1.039324e-01	7.774086e-02	-2.265608e-02	-9.720112e-02	-2.229661e-01	-9.118853e-02	-3.675790e-02	-5.008461e-02	1.985334e-02	1.392285e-01	4.989990e-02	4.748573e-02	1.118510e-02	4.534676e-02	-5.364690e-02	6.210749e-02	7.993241e-02	1.113688e-01	-1.006510e-01	5.546271e-02	1.015111e-01	8.045669e-02	-1.154166e-01	3.954155e-01	-2.301898e-01	-7.875017e-02	2.970920e-02	6.802967e-02	-5.883202e-02	5.784881e-02	1.555521e-02	-1.301994e-01	-6.216987e-02	-3.282705e-02	-2.158966e-02	2.446498e-02	8.457936e-02	-6.776584e-02	5.297900e-02	-5.351017e-03	-2.202227e-02	-1.210347e-01	3.956057e-01	-4.525903e-02	5.130998e-02	-5.008932e-02	-4.408434e-02	-6.617144e-02	-3.575685e-02	6.074551e-02	-1.752830e-01	-1.557459e-01	1.094939e-01	9.319800e-02	7.036339e-02	4.884315e-02	-6.038177e-02	1.037626e-01	5.115438e-02	6.847399e-02	-2.325588e-02	7.747751e-02	4.518801e-02	-7.749107e-02	8.031777e-02	4.384145e-02	7.195121e-02	-2.616226e-02	8.831798e-03	-1.132152e-01	-6.982912e-02	1.266556e-02	-4.649918e-02	-6.758352e-02	3.990489e-02	1.186273e-01	-1.600859e-01	9.763797e-02	-1.950516e-02	1.619345e-01	-2.390885e-02	1.117935e-01	6.246393e-02	-7.736714e-03	-3.625879e-02	5.823132e-02	-4.784730e-02	-3.149169e-02	-8.417822e-03	-1.720575e-01	1.335440e-01	-1.438681e-01	-4.474333e-02	3.569625e-02	3.764134e-03	1.964430e-01	-7.146984e-02	3.330278e-02	1.772495e-01	1.817648e-02	1.955752e-01	1.020535e-01	1.282403e-01	1.114478e-01	-7.567660e-02	-1.156251e-01	9.907859e-02	2.249574e-02	9.977265e-02	-4.460327e-02	-4.289543e-01	-3.549618e-01	1.197015e-01	3.115111e-01	4.551548e-02	4.364166e-02	4.354291e-02	-1.937015e-01	-2.233918e-01	-1.261543e-01	2.193334e-01	2.825943e-01	1.128112e-01	5.592139e-02	-5.548118e-02	1.024671e-01	9.024302e-02	6.787350e-03	9.166902e-02	-5.740154e-01	-3.574291e-01	1.051080e-01	-2.023125e-01	-1.987405e-01	-7.747192e-04	-2.110899e-02	9.538945e-02	-2.423939e-01	8.463117e-02	2.348222e-01	1.518208e-01	9.069990e-02	-3.377931e-02	8.050763e-03	1.707374e-01	-8.850716e-02	-1.495270e-01	-5.647829e-02	2.388059e-02	1.098101e-01	1.099797e-01	2.835675e-01	-1.488088e-01	-7.146973e-02	-3.985297e-02	-6.034072e-02	-9.125265e-02	-3.623705e-02	1.905154e-01	2.251559e-02	7.744626e-02	1.400885e-01	1.584661e-01	-4.449929e-02	-4.424306e-01	-4.075703e-01	1.189509e-01	6.475068e-02	2.254612e-01	1.065150e-01	3.956031e-01	-9.329202e-02	-1.729811e-01	-4.414473e-02	-5.788144e-02	-4.799610e-02	-4.042923e-02	2.272510e-01	6.823008e-02	9.174859e-02	-7.233532e-02	2.654884e-02	-2.106474e-02	-3.380316e-01	-5.691148e-01	1.853349e-01	2.163370e-01	2.505632e-01	1.519067e-01	-1.823829e-01	1.951279e-01	9.398459e-02	-1.948720e-02	-4.942165e-02	-1.923634e-01	-2.074476e-01	1.990677e-01	9.673143e-03	8.918106e-02	4.738995e-02	-1.304786e-02	9.827692e-02	1.090448e-01	-2.546752e-02	-1.638651e-01	5.886283e-02	3.551582e-02	-2.852394e-03
8.283875e-02	1.734397e-01	-3.544295e-02	4.255110e-02	1.377595e-01	1.536036e-01	-4.183298e-02	8.772538e-02	-8.678540e-03	-1.113861e-01	4.633309e-03	6.984062e-03	4.938954e-02	-1.197539e-01	-1.005581e-01	-1.914743e-01	-1.241287e-01	-2.053864e-01	3.208398e-02	2.654013e-01	2.200552e-01	-4.929582e-02	2.297362e-01	-1.111994e-01	1.152038e-01	-3.220959e-02	3.681464e-01	-4.776982e-01	1.520834e-01	2.096743e-02	-1.013781e-01	-2.324840e-01	9.506994e-03	-1.837354e-01	1.295079e-01	-1.578801e-01	-3.752039e-01	2.536414e-01	-8.348039e-02	-5.157057e-02	8.053333e-02	-2.206934e-02	-4.647623e-02	2.337670e-02	1.035623e-01	-2.918929e-02	6.499897e-02	3.307426e-02	-1.164999e-01	1.402602e-01	5.117485e-03	-3.257325e-01	1.479080e-02	6.453153e-02	1.100975e-01	-1.729073e-03	-2.523646e-01	-1.063927e-01	6.645768e-02	-1.124230e-02	-1.391675e-02	6.972187e-02	-1.003128e-03	-1.339592e-02	8.790030e-02	1.090134e-03	2.816828e-01	-9.332332e-02	1.018483e-01	-6.583777e-02	-1.137813e-01	7.235721e-02	-3.963743e-02	6.291231e-02	-1.736834e-01	-1.069798e-01	2.271867e-01	2.870213e-01	1.366045e-01	-6.218983e-02	3.107877e-01	2.029499e-01	-1.038929e-01	1.220303e-01	-9.520147e-02	-2.367994e-02	4.854303e-02	-1.951891e-02	-1.652401e-02	-7.089762e-02	-4.417009e-01	-3.093726e-02	-2.840636e-01	-1.720744e-01	3.453216e-02	2.706247e-01	1.570485e-01	-3.062420e-03	-1.065200e-01	3.227745e-01	1.226575e-01	1.806618e-01	-1.240936e-01	-9.215960e-02	-1.687060e-01	-1.236900e-01	-2.126771e-01	8.755304e-02	1.515955e-02	-1.866498e-02	-2.441628e-01	-8.299732e-02	5.763660e-02	-1.520000e-01	1.492672e-02	3.162915e-01	-2.890873e-02	3.829275e-01	1.174761e-01	-2.756715e-02	-1.409564e-01	-1.062699e-01	-8.705138e-02	-4.972908e-02	-2.655545e-02	-2.427131e-01	5.598956e-04	1.173069e-01	4.177689e-02	-6.622169e-02	-6.992741e-02	6.120057e-02	-8.353761e-02	6.006772e-02	-1.724186e-01	3.533242e-02	-7.726697e-02	-7.409957e-02	-2.232515e-02	4.358481e-02	1.395549e-01	8.400166e-02	7.847573e-02	-1.091835e-01	1.237172e-02	-1.037843e-01	-4.460475e-02	4.582207e-02	-1.578147e-02	8.384494e-02	9.271096e-02	-1.960766e-02	-2.132011e-01	7.816278e-02	-6.594251e-02	-1.056791e-01	1.063371e-01	-1.005958e-01	-9.935079e-02	-6.914500e-02	1.815853e-01	1.813111e-01	7.663074e-02	-6.083590e-02	1.734814e-02	1.052818e-01	9.153241e-02	-6.496138e-02	-5.768896e-02	8.727071e-02	-1.324210e-01	2.998623e-02	-1.867004e-01	-1.183167e-02	3.639800e-02	-9.300167e-02	-8.956869e-02	1.896793e-02	-3.587321e-03	-4.209410e-02	-1.444949e-01	1.547938e-01	-1.522248e-02	6.636514e-02	8.625216e-02	4.125552e-02	1.055636e-01	9.614924e-02	1.580504e-01	-3.270543e-03	1.971834e-01	-3.292312e-02	4.866481e-02	9.325182e-03	6.339885e-02	-1.613386e-01	1.299323e-01	-7.520351e-02	5.355471e-02	6.017125e-02	-9.204531e-02	-7.242456e-02	-4.283843e-03	1.390774e-01	8.601545e-02	-1.066467e-01	5.492592e-03	1.062989e-01	-1.197535e-01	3.130817e-02	-9.782746e-02	6.705939e-03	-1.125353e-01	-1.332821e-01	-2.075805e-01	1.769560e-02	-1.784138e-01	1.441541e-01	4.720976e-02	-1.570314e-02	3.156528e-02	8.909572e-03	1.601597e-01	6.162115e-02	6.920374e-02	1.568253e-01	2.779376e-02	6.513379e-02	-4.111024e-02	-2.844503e-02	-1.717139e-01	-1.931612e-01	-7.248436e-02	-2.176458e-01	-1.912818e-01	-6.692887e-02	1.649830e-01	2.638214e-02	3.143747e-02	3.011876e-02	8.789267e-03	2.296483e-01	1.522100e-01	-8.413929e-02	1.661677e-01	1.996906e-01	-5.192690e-02	8.304620e-02	8.148164e-02	1.953879e-01	1.185630e-01	-2.202446e-01	-5.652797e-02	3.854182e-02	-1.522904e-01	-3.459065e-02	1.384870e-02	4.140103e-02	6.140080e-02	-2.963687e-02	5.633516e-02	4.803175e-02	3.201642e-02	4.317572e-02	-9.659494e-03	3.486902e-02	-1.316291e-01	-2.407504e-01	1.149200e-01	1.000733e-01	1.350514e-01	5.339969e-02	1.111501e-03	-1.321769e-01	1.707125e-02	-5.598444e-02	6.016885e-02	8.060790e-03	-2.604127e-02	6.109378e-03	3.169202e-02	1.163653e-01	2.952746e-02	-8.031963e-02	-2.074064e-02	-3.743911e-01	-8.796283e-02	-1.978079e-01	9.903434e-02	-1.833462e-01	9.091606e-02	-1.602086e-01	6.581940e-02	-9.878683e-02	1.622833e-02	8.949053e-03	9.610359e-02	1.090377e-01	1.526941e-01	9.891143e-02	1.318327e-01	6.098198e-02	1.726580e-01	1.559180e-02	-9.502754e-02	-3.030260e-01	-6.595698e-02	-9.097999e-02	9.641078e-02	1.340591e-02	-3.665183e-02	-5.793564e-02	1.779971e-01	6.273582e-02	9.588613e-02	5.148443e-02	4.253313e-02	9.250958e-02	7.936146e-02	4.413566e-02	2.924120e-02	5.330565e-02	1.024785e-01	-1.346048e-01	-1.362653e-01	4.973473e-02	-2.579414e-01	-2.632214e-01	-4.995510e-02	9.260730e-02	1.637436e-02	1.348368e-01	-3.749936e-02	1.032630e-01	1.183943e-01	1.533258e-01	1.309768e-01	6.210678e-02	4.058853e-02	1.299034e-01	-4.133801e-03	1.806825e-01	-1.649239e-01	-1.046143e-01	-1.179500e-01	-6.525277e-02	-1.282745e-01	7.104666e-02	2.189461e-01	2.176276e-01	7.811685e-02	-2.303021e-02	1.498093e-02	-9.552326e-02	-1.931232e-02	-8.120656e-03	-8.799350e-02	-7.638231e-04	1.867384e-01	3.683035e-02	-3.220857e-03
-5.843568e-01	5.463413e-02	1.938797e-01	1.116326e-01	9.294408e-02	-6.318184e-02	1.026416e-01	9.951147e-02	-9.642962e-03	-7.388606e-03	2.389758e-01	-2.833648e-01	-9.618136e-02	-2.918261e-01	-1.423403e-01	2.224493e-01	1.207315e-01	2.529606e-01	-3.118631e-03	-2.385837e-03	-9.533487e-02	1.582318e-01	5.814091e-02	8.507757e-02	-2.618042e-01	1.638172e-01	-5.541374e-02	-4.437384e-02	-1.222268e-03	-9.345800e-04	1.934241e-01	-6.742153e-02	-2.648428e-01	-7.033872e-03	1.570074e-01	-1.957970e-01	2.146718e-01	-2.799068e-02	-7.586360e-04	-5.799663e-04	1.373197e-01	9.041911e-02	-3.257077e-02	-1.581175e-01	1.009075e-01	-1.863036e-01	1.643592e-01	-9.873039e-02	-2.867357e-03	-2.193466e-03	-9.828731e-02	-4.054937e-01	-9.395629e-02	-1.151890e-01	3.191982e-02	8.230206e-02	3.386964e-01	2.932094e-01	-6.166963e-03	-4.721372e-03	2.741080e-01	-2.420363e-02	1.465152e-01	8.883850e-02	6.147560e-02	-9.626851e-02	-2.985730e-01	-9.862067e-02	-8.703579e-03	-6.667368e-03	5.116534e-02	1.107093e-01	1.102396e-01	-8.988723e-02	2.448515e-02	-4.204884e-02	-5.519865e-02	-5.972944e-02	-1.009388e-02	-7.734921e-03	-4.079719e-02	-3.672417e-02	5.890515e-02	-1.520304e-03	2.892840e-02	6.118938e-03	-1.233186e-01	1.267933e-01	-2.247529e-02	8.232819e-02	7.347035e-02	1.434751e-01	8.919771e-02	-4.357164e-02	-2.898787e-03	2.218635e-02	-1.987092e-01	9.482220e-03	-1.798325e-02	-1.380571e-02	-1.272226e-02	6.161194e-02	-3.600111e-02	-1.206550e-02	1.603981e-02	1.448442e-02	5.033196e-02	-7.261911e-02	-2.172899e-02	8.296382e-02	9.462847e-03	1.994638e-02	-2.358802e-02	7.551802e-02	-5.391421e-02	-7.431420e-02	-1.076264e-01	1.961997e-01	-3.002234e-02	-2.311127e-02	-8.822097e-02	-5.575417e-02	1.200257e-01	5.978875e-02	7.091029e-02	1.105241e-01	-7.994296e-02	-4.342464e-02	-1.765309e-02	-1.355122e-02	-5.920616e-02	1.019695e-01	-2.785278e-02	2.461845e-02	-6.490977e-03	7.905417e-02	-4.696186e-02	-3.117417e-02	3.249332e-02	4.790456e-02	-6.887354e-02	-2.568194e-02	1.044076e-01	7.815517e-02	6.275072e-02	3.717537e-02	-4.176410e-02	6.341813e-02	-5.085282e-02	-3.932773e-02	8.128397e-02	-6.727518e-02	-4.513789e-02	1.629202e-01	1.610273e-02	4.963647e-02	9.155485e-02	-2.834528e-01	7.912127e-02	-1.550064e-02	-4.410479e-02	6.352452e-02	1.939155e-02	1.528406e-02	-8.407127e-02	-1.110699e-02	-9.054206e-02	2.162523e-01	5.394233e-02	-3.325807e-02	1.112245e-02	1.833905e-01	1.161124e-01	7.913634e-02	5.420699e-02	9.120242e-02	-1.060466e-01	-3.447175e-01	5.206207e-02	-3.459431e-02	-1.173347e-01	8.777326e-02	9.435963e-02	1.028495e-01	4.226790e-02	9.165470e-02	-1.121479e-01	-9.740357e-02	-1.728290e-02	-1.326591e-02
-1.687556e-01	-1.593025e-02	6.161024e-02	-2.532746e-02	4.868486e-01	-1.601165e-01	3.678451e-02	-8.923887e-02	8.595348e-04	-7.889155e-03	-6.581419e-02	-1.768937e-03	-1.751471e-03	-7.021603e-02	-5.589054e-02	-9.068585e-02	1.841791e-01	5.715920e-02	-4.196722e-03	-9.695311e-03	1.578932e-01	9.518393e-02	-1.512276e-01	-2.760622e-01	3.268242e-02	-3.424452e-03	6.152959e-02	-3.531245e-02	6.835664e-02	4.592638e-02	1.658272e-01	-4.488064e-02	1.918351e-01	-3.380113e-01	-4.684974e-02	-1.716463e-03	-3.939694e-03	-1.428600e-02	-7.023636e-02	-8.970142e-02	1.204751e-02	-1.922618e-01	1.846278e-01	-4.240244e-01	1.712763e-01	1.971901e-02	-8.512891e-02	1.224239e-01	2.128491e-01	1.942588e-01	1.457161e-02	6.723537e-02	-1.054023e-03	-2.428771e-03	-8.849523e-03	5.416610e-02	-2.546024e-02	-1.718545e-01	9.409526e-02	7.665033e-03	9.125122e-03	2.583916e-02	-1.250321e-01	-1.953047e-02	-1.103350e-01	1.114848e-01	2.111990e-01	-1.178191e-01	1.560026e-01	-4.324861e-03	-9.960243e-03	-3.547855e-02	1.774134e-01	-1.294968e-01	2.252445e-01	1.707404e-01	-2.022119e-01	-2.832383e-01	-8.412583e-02	-7.250004e-02	-2.142338e-02	1.114809e-01	2.463396e-02	-4.948945e-02	4.205535e-02	-5.443428e-02	-8.819993e-03	-1.969789e-02	2.635856e-02	1.992702e-02	3.149437e-02	7.564677e-02	3.702509e-03	-3.788736e-02	-1.874114e-01	5.561422e-02	-7.348221e-02	2.034940e-02	1.727414e-02	4.391906e-02	-2.311109e-02	1.376619e-01	3.101267e-03	-1.422366e-02	-3.085643e-02	-1.502812e-02	8.560389e-02	1.289691e-01	1.115779e-01	1.646276e-01	-1.704407e-01	1.127367e-01	-1.606241e-01	1.734028e-02	-3.789709e-02	-1.272097e-01	-1.324424e-03	1.767204e-02	-4.006037e-02	4.068245e-02	-1.559909e-02	6.265486e-02	6.069882e-02	-2.875462e-02	1.152777e-02	2.884502e-02	-1.147060e-01	1.515305e-01	9.274348e-02	4.036773e-02	3.342306e-02	-3.121215e-02	-5.291291e-02	-1.769240e-01	-1.642626e-02	-4.186775e-02	-6.697153e-02	-3.182918e-02	-6.794913e-02	-4.247667e-02	-1.944203e-01	1.692705e-01	2.241886e-02	-5.324490e-03	7.574399e-02	1.417645e-01	2.124573e-02	3.250523e-02	3.787908e-02	7.582817e-02	-3.471453e-02	-6.807020e-02	1.532873e-02	1.146342e-02	-2.662842e-02	2.294786e-01	-6.319398e-03	-9.092357e-02	1.036862e-01	1.134488e-01	1.794111e-02	-3.724768e-02	-8.623730e-02	4.330684e-02	-5.728631e-02	1.006553e-01	-1.680087e-01	-1.520402e-02	4.544571e-02	-1.056269e-01	5.044419e-01	-3.117077e-02	-6.612017e-02	-3.606228e-02	-2.314734e-01	5.239896e-03	4.535590e-02	-1.093147e-01	-3.628855e-02	7.467551e-02	-4.239185e-02	5.672753e-02	6.941063e-02	-3.734503e-02	-6.913142e-02	-7.518858e-02	6.312728e-02	2.726976e-02	5.565361e-02	-8.586465e-02	-1.711980e-01	2.067349e-02	-1.383868e-01	9.045130e-02	-1.007864e-01	-6.036543e-03	1.784573e-01	3.390997e-02	6.122362e-02	5.114087e-04	1.903763e-02	1.290894e-02	-4.117221e-03	1.114838e-01	-2.676663e-02	-2.849079e-02	-6.043620e-02	-2.102172e-02	1.146716e-01	6.227885e-02	5.543066e-02	-4.703503e-02	-1.752851e-02	-1.026403e-01	4.673490e-02	-5.630780e-02	9.115582e-02	-2.386641e-02	-1.210482e-02	-1.128830e-01	1.115013e-01	-2.565882e-01	5.617153e-03	-9.331357e-04	-1.119961e-01	-1.861914e-01	1.454015e-01	4.413425e-02	1.701739e-01	8.681956e-03	1.639375e-01	1.755182e-01	7.870482e-02	1.574996e-01	-8.449006e-02	-4.641060e-02	-1.205514e-01	4.252863e-02	1.148478e-01	1.241843e-02	-1.606723e-01	-3.525771e-02	2.071369e-01	-9.587442e-02	1.024883e-02	-5.994295e-02	1.637613e-02	1.951375e-01	1.471927e-01	6.378822e-02	7.217144e-02	-6.418820e-02	-5.723464e-02	-1.501748e-01	-4.744004e-02	-1.064574e-01	6.719314e-02	2.163167e-01	-1.289316e-01	1.360256e-02	9.066377e-02	3.795337e-02	9.669847e-02	5.604416e-02	-5.943919e-03	8.844344e-02	4.087438e-03	-4.708544e-03	-2.403317e-01	-5.846424e-03	-1.146491e-01	1.298235e-02	8.651051e-02	-5.809924e-02	-1.198681e-01	-6.325028e-02	-4.389063e-01	1.142136e-01	7.139430e-02	2.516522e-02	1.133993e-01	1.236086e-01	-1.251924e-02	-5.405456e-02	-1.792058e-02	8.961916e-02	5.010007e-02	1.305323e-01	9.118100e-02	-5.781004e-02	-6.778765e-02	-5.016855e-02	8.695818e-02	-1.090833e-02	1.291769e-01	-1.597168e-02	8.657272e-02	1.999315e-01	1.045629e-01	-2.406342e-02	-1.044130e-01	-1.187627e-01	1.052930e-03	5.498067e-03	-7.383086e-03	-1.425049e-02	-2.308806e-01	1.658384e-01	1.241634e-01	4.071139e-01	-5.314864e-02	-1.073787e-01	-1.592460e-02	-7.422538e-02	1.743437e-02	-3.367715e-02	-1.383759e-01	1.091578e-02	-7.529222e-02	1.924827e-01	-1.779809e-01	-1.087805e-01	6.684220e-02
-9.444049e-01	1.884399e-02	-2.677799e-02	-3.017878e-01	-1.571535e-01	3.090078e-02	-1.142982e-01	3.448044e-01	4.430821e-02	-8.398146e-02	1.380297e-01	1.110086e-01	-2.098547e-02	1.973670e-01	3.156737e-01	-4.656425e-02	2.437661e-01	2.978049e-01	-6.687374e-02	-5.044715e-02	5.224426e-02	-4.377148e-01	-1.695216e-01	-5.912030e-02	-2.362322e-01	-2.558195e-01	4.404071e-01	-1.978533e-01	-2.855370e-01	3.018855e-01	1.954500e-01	2.534297e-01	4.347675e-01	-1.765341e-01	-5.113211e-02	6.858659e-02	2.264341e-01	-4.524817e-02	2.940433e-01	2.422927e-01	2.436706e-01	-5.779276e-02	-1.131153e-01	-4.353532e-01	1.977692e-01	2.269058e-01	1.390178e-01	5.056061e-02	7.146833e-03	-8.980523e-02	-9.046100e-02	-1.447840e-01	5.413024e-03	-2.210322e-01	8.883948e-03	-9.807793e-02	-8.895674e-02	1.439466e-02	-2.798815e-02	1.629145e-01	-1.804549e-01	3.379821e-01	1.139364e-01	2.526747e-01	-2.281399e-02	-1.241432e-01	-8.004552e-02	-1.066397e-01	-5.526090e-02	-5.676189e-02	-1.009455e-01	-2.269769e-02	5.510176e-02	3.569845e-03	-6.140721e-02	-5.674151e-02	3.705974e-02	1.129377e-01	-1.564925e-01	-2.296204e-01	-1.658019e-01	-1.859482e-01	2.364835e-01	4.959873e-01	-1.886514e-01	-1.268385e-01	6.623402e-02	-2.152128e-01	3.787671e-02	1.076533e-01	-2.030106e-02	3.477876e-01	-4.293543e-03	7.432667e-02	-1.219088e-01	5.331930e-02	-2.177562e-01	-6.874906e-02	-1.133460e-01	8.701927e-02	-8.290910e-02	1.279358e-01	2.074716e-01	-1.929825e-01	-8.792140e-02	1.826450e-01	-1.266137e-02	-7.781840e-02	2.959880e-01	-2.164310e-02	3.902063e-03	-5.169421e-02	-1.512896e-01	-7.345521e-02	2.720647e-01	-2.669415e-01	-1.734243e-01	-5.679738e-02	-1.190072e-01	6.681563e-02	1.716650e-01	3.369262e-01	-9.746398e-02	2.644721e-01	-2.269761e-01	8.351226e-02	-2.051231e-01	-6.095853e-03	-1.244717e-01	1.146248e-02	-4.573449e-03	-1.806637e-01	1.609487e-01	-2.395793e-01	-1.605758e-01	-2.824992e-01	-5.008401e-01	-2.536891e-01	-3.311072e-01	-1.620333e-01	1.716162e-02	-3.847396e-02	-4.723519e-02	3.995626e-01	-7.087409e-02	1.789893e-01	4.470861e-02	2.574512e-01	2.922850e-01	3.570006e-01	2.746436e-01	1.843545e-01	-2.219947e-01	-1.132361e-01	1.064515e-02	1.081293e-01	-1.198392e-01	-1.015123e-01	-1.509915e-01	-1.577428e-01	-1.957693e-02	-1.354470e-01	-2.426985e-01	1.840607e-01	2.210363e-01	-8.724656e-02	3.149935e-01	5.125829e-02	-3.691532e-02	6.060316e-02	-1.894824e-01	-7.775464e-02	-1.067765e-01	8.588884e-02	2.228631e-04	3.017278e-02	4.129174e-02	1.978466e-01	6.093093e-03	2.642089e-02	-8.834823e-02	8.325349e-02	-2.039972e-02	-5.324202e-02	9.822507e-02	5.784688e-02	6.215728e-02	1.207139e-01	-1.139437e-02	7.190759e-02	-2.302284e-02	1.810765e-01	-4.020140e-02	1.262008e-01	4.396350e-02	-1.848513e-02	1.705290e-01	2.525194e-02	-9.594795e-02	-1.404833e-01	-9.597092e-02	1.325055e-01	2.115726e-01	-2.797462e-01	1.004244e-01	-8.446236e-02	1.148903e-01	-1.748684e-01	4.236215e-02	2.261743e-01	1.982949e-01	1.642671e-01	3.317140e-01	1.502205e-01	1.765763e-01	-3.584161e-02	-1.564974e-02	2.284571e-01	7.140832e-02	-2.008675e-01	-3.725712e-01	5.114869e-02	-1.208790e-01	-4.997033e-02	-9.730869e-02	-2.729893e-03	-1.629740e-01	-1.500501e-01	-9.470903e-02	-8.045906e-02	-1.371993e-01	-5.840067e-03	-6.543654e-02	-4.139201e-02	8.473634e-02	-2.983343e-01	2.389131e-01	6.083783e-02	-9.114956e-02	1.478148e-01	1.167063e-01	1.628660e-01	6.669767e-02	1.475563e-01	-5.237253e-02	2.408410e-02	-9.600762e-02	1.857472e-01	4.349907e-01	4.191708e-01	4.188419e-01	4.270122e-01	4.534069e-01	1.141243e-01	-1.706741e-01	6.265044e-02	-6.509292e-02	-2.895001e-01	-3.534946e-01	-5.159746e-02	-2.641940e-01	1.907066e-01	-2.609623e-01	-5.408594e-01	-4.165915e-01	-8.726552e-02	1.814702e-01	1.980795e-01	2.718241e-01	2.033833e-01	1.894369e-01	2.429460e-01	-5.293283e-02	-2.050398e-01	1.222030e-01	1.540938e-01	-3.230423e-02	-9.794842e-02	1.213172e-01	8.073753e-02	7.520380e-03	-1.697267e-01	-5.511779e-01	-3.017957e-01	-9.265579e-02	-3.151285e-01	-3.138966e-01	-1.235416e-01	6.559564e-02	7.425929e-02	2.053508e-01	-1.619553e-01	-2.216797e-01	7.336826e-02	2.588054e-01	5.461982e-02	2.791623e-01	2.668044e-01	1.911707e-01	-9.459451e-02	-2.245936e-01	1.033941e-01	2.768447e-01	1.584342e-01	2.808030e-01	1.497654e-01	2.069238e-01	2.251545e-01	8.366749e-02	1.826064e-01	-1.443582e-01	-3.594805e-01	1.145492e-01	1.285307e-01	1.457520e-01	8.986059e-02	-2.316417e-01	-5.848825e-01	-5.714032e-01	-1.141367e-02	-2.715924e-02	-6.643098e-02	-1.141287e-02	1.693370e-01	1.620108e-01	1.575960e-01	1.424632e-01	4.094072e-02	1.525908e-01	-9.285816e-02	-3.703355e-01	-3.484125e-02	4.117560e-02	8.206592e-02	-1.629383e-01	-3.229117e-01	-1.956478e-01	-5.192916e-01	1.938488e-01	1.536687e-01	1.272981e-01	2.706879e-02	-2.791646e-01	-1.798596e-01	-2.015493e-01	-1.437701e-01	-1.120917e-01	-4.015085e-03	-4.926989e-01	-3.790097e-01	6.178095e-03	2.076266e-01	-3.589801e-02	2.898568e-01	-2.851008e-01	2.643263e-01	2.770043e-01	-4.326700e-02	1.799559e-01	3.139738e-01	4.958326e-01
-1.293033e-02	2.211389e-01	-5.115901e-02	-4.919999e-02	-2.336421e-01	6.473174e-02	1.052882e-01	-4.295923e-02	8.285684e-02	-8.721002e-02	-1.782882e-03	8.947178e-02	1.100742e-01	-3.862394e-02	-1.374206e-01	-9.647402e-03	-1.575534e-02	2.234442e-02	2.082566e-01	-1.280581e-01	1.538651e-01	-1.727298e-01	-6.008560e-02	-3.926419e-03	-7.427506e-02	-5.867861e-02	-9.179090e-02	2.714484e-01	5.369670e-02	-5.607766e-02	-4.120050e-02	-2.645199e-03	-2.292437e-02	2.488499e-01	-1.579950e-01	1.062772e-01	-5.574224e-02	-3.197293e-02	-6.627218e-02	-1.094916e-02	4.286528e-02	3.502253e-02	-8.641431e-02	1.585398e-01	8.112356e-02	6.664037e-02	-2.622673e-01	-2.063303e-02	1.395938e-01	-1.841598e-01	-1.744740e-02	-2.805919e-03	-6.722389e-02	4.258033e-02	7.306807e-02	6.247894e-02	2.329534e-01	1.098759e-01	-1.579697e-01	-2.074978e-02	-2.036177e-01	4.713717e-03	1.108500e-01	-4.249822e-02	1.688938e-01	-3.924624e-02	-1.301562e-02	-2.607818e-02	-3.983748e-02	7.325654e-02	-4.915580e-02	1.162418e-02	-1.813248e-01	1.386909e-02	-3.780299e-02	-8.597397e-02	-3.278398e-02	1.633010e-01	2.031077e-01	-6.694548e-02	-8.088769e-02	8.167242e-02	5.695002e-03	5.526414e-02	3.852269e-02	-1.187268e-02	-1.224926e-01	1.138699e-01	-4.501021e-02	-1.655009e-01	1.282924e-01	7.213002e-02	1.657935e-01	2.641901e-02	3.706220e-03	-9.098464e-02	-9.535306e-02	9.279599e-02	8.155174e-02	5.897715e-02	7.022009e-02	-4.875151e-02	-2.882067e-02	-6.231438e-02	-2.242897e-01	-4.559891e-02	1.614091e-01	9.916938e-02	1.066534e-01	3.521811e-02	8.868948e-02	-1.297199e-02	-5.444821e-03	6.023927e-02	1.121902e-01	4.632488e-02	2.568166e-02	1.011820e-02	3.282600e-02	-8.125545e-02	1.508386e-01	2.334210e-02	-1.191745e-01	-8.572626e-02	-9.018142e-02	1.697125e-02	-1.145224e-01	2.001280e-01	6.215468e-02	2.092664e-02	9.574398e-03	3.690219e-02	-2.870106e-02	-2.088945e-02	-5.527389e-02	1.208244e-01	3.646520e-02	-1.016921e-01	1.227623e-02	-3.764064e-02	-2.885556e-02	4.986529e-03	2.842526e-01	-7.452312e-02	-9.477813e-02	3.341242e-02	-1.691746e-01	7.034707e-02	-1.935176e-01	1.661396e-01	1.161624e-01	2.237326e-02
2.514447e+00	2.801265e-01	3.657036e-01	5.972522e-01	4.545306e-01	5.021670e-01	5.433921e-01	-3.355162e-01	-2.717601e-01	-4.584495e-01	-4.326986e-01	-6.117687e-01	-5.404540e-01	-8.835344e-01	-7.323239e-01	-1.635530e-01	-1.084116e+00	-6.043970e-01	7.831370e-02	3.054566e-01	1.629598e-01	1.101746e+00	6.757118e-01	7.294277e-01	1.862538e-01	9.718245e-01	3.049504e-01	-3.106643e-01	-3.305042e-01	-4.003483e-01	-4.747474e-01	-2.338884e-01	-6.287144e-01	-4.860974e-01	-3.147146e-01	-6.067347e-01	-2.390995e-01	-1.121156e-01	9.676279e-02	1.887661e-01	5.541250e-01	6.048703e-01	7.960191e-01	5.813823e-01	1.722497e-01	1.659950e-01	-2.046816e-01	-1.948514e-01	-2.560778e-01	-3.148210e-01	-2.295408e-01	-4.095380e-01	-3.478224e-01	-4.854080e-01	-2.303464e-01	-2.137329e-01	-1.181335e-01	1.701084e-01	8.024728e-02	3.162209e-01	4.694627e-01	8.745251e-01	3.280664e-01	4.056543e-01	-1.698164e-01	-1.938636e-01	-2.439083e-01	-1.752449e-01	-2.236152e-01	-7.956381e-02	-3.168714e-01	-1.947079e-01	-2.665890e-01	-3.299791e-01	-1.460765e-01	-1.413171e-01	3.706357e-01	3.357269e-01	8.070040e-01	1.125488e+00	8.902773e-01	7.733657e-01	1.827565e-01	-1.603166e-01	-3.606685e-01	-3.839937e-01	-2.361680e-01	-4.719190e-01	-3.365600e-01	-5.620938e-01	-4.812029e-01	-6.774768e-01	-6.681842e-01	-2.316213e-01	-1.492350e-01	6.055925e-01	1.083792e+00	6.983134e-01	7.506552e-01	6.774333e-01	3.228614e-01	-1.429538e-01	8.383066e-02	-4.498571e-01	-6.416577e-01	-5.943184e-01	-4.403549e-01	-5.038297e-01	-6.314861e-01	-3.160206e-01	3.122464e-02	-7.158352e-03	-3.789218e-01	-9.623003e-02	-2.231434e-01	6.904210e-01	3.117853e-01	1.744565e-01	4.066912e-01	-6.189293e-02	2.791803e-01	-2.051985e-01	-2.905495e-01	-5.098573e-01	-5.859271e-01	-3.067089e-01	-6.009783e-02	-3.338579e-01	7.530915e-03	-1.220863e-02	3.434123e-01	1.801168e-01	3.628809e-01	1.954188e-01	1.264737e-01	2.294081e-02	6.137465e-01	4.434100e-01	5.461218e-01	-3.022489e-01	-9.833450e-02	2.602194e-01	2.239211e-02	1.062654e-01	-3.280931e-01	-6.099418e-01	-4.263845e-01	-7.161098e-01	-4.051210e-01	-3.314216e-01	-7.394221e-02	-9.051681e-02	9.820845e-02	-3.977107e-01	-6.550432e-01	-3.617845e-01	-5.099941e-01	-9.763431e-02	-2.350028e-01	-2.755502e-01	9.593041e-01	3.133877e-01	2.722252e-01	9.750628e-02	-4.296773e-02	7.051061e-02	-7.172864e-01	-3.767499e-01	-2.248491e-01	-1.765190e-01	2.421659e-01	-2.978874e-01	-3.432207e-01	-5.710139e-01	-1.439312e-01	-5.085016e-01	-2.386014e-02	-8.759118e-01	-3.930543e-01	4.975111e-02	6.446143e-03	2.540013e-01	1.491483e-01	1.789549e-01	2.101948e-01	1.931838e-01	8.355503e-02	2.821445e-02	-1.447946e-01	-3.443672e-02	-6.882944e-02	-6.146599e-01	-3.242897e-01	-8.530080e-01	-6.567681e-01	-2.657515e-01	-7.596918e-01	-2.888592e-01	1.619567e-01	3.223950e-01	3.013873e-01	2.637154e-01	-8.907218e-03	4.041011e-01	1.658461e-01	-8.576929e-03	1.348662e-01	1.467081e-01	1.052092e-01	-4.886349e-01	-6.069771e-01	-8.471970e-01	-8.824131e-01	-7.437927e-01	-6.272336e-01	-3.024954e-01	-1.028192e-01	3.698767e-01	3.856997e-01	2.284279e-01	7.329228e-01	6.866401e-01	8.200661e-01	6.002622e-01	3.350383e-01	3.875360e-01	4.303065e-01	2.220322e-02	-1.461731e-01	-1.892053e-01	-7.206616e-02	-2.305673e-01	-3.110240e-01	-3.727526e-01	-5.197218e-01	1.744862e-01	1.866067e-01	2.857235e-01	-5.566353e-02	3.693188e-01	1.406878e-01	1.413368e-01	2.233672e-01	-1.294646e-01	6.453670e-01	6.515827e-01	3.105675e-01	-6.417174e-01	-1.295598e+00	-1.094690e+00	-8.773435e-01	-1.317794e+00	-1.332988e+00	-6.082141e-01	1.860914e-01	1.443542e-01	5.000484e-01	7.824041e-01	8.133042e-01	2.749903e-01	-1.615734e-01	-3.624239e-01	9.834036e-01	1.765027e+00	1.607058e+00	-2.234132e-01	-8.102365e-01	-2.796291e-01	-7.177425e-01	-4.485603e-01	-4.182507e-01	-4.714390e-01	-1.577811e-02	4.034999e-01	-3.428682e-01	4.614986e-01	6.910781e-01	6.816262e-01	3.191245e-01	-4.241267e-01	-4.849761e-01	8.069441e-01	1.911324e+00	2.082415e+00	-1.200837e-02	2.718245e-01	1.906996e-01	-2.457851e-02	-4.925566e-01	-5.065317e-01	-5.293315e-01	3.024079e-01	6.795716e-02	-1.766824e-01	3.420686e-01	6.408951e-02	-2.744648e-02	-2.423920e-01	5.197866e-01	4.308758e-01	9.271760e-01	-9.381701e-02	-8.519190e-01	3.044992e-02	-9.697399e-01	-4.667268e-01	-4.373089e-01	-3.092928e-01	-2.881425e-01	-2.298477e-01	2.142517e-01	5.527232e-01	6.907570e-02	1.057806e-01	1.313373e-01	1.245280e-01	5.517974e-01	1.661139e+00	1.865508e+00	9.700963e-02	-2.826432e-01	-8.662751e-01	1.477703e-01	-8.673723e-01	-5.459117e-01	-4.503733e-01	-2.774101e-01	-4.845334e-01	-4.682838e-02	-5.138105e-02	5.574582e-01	1.857802e-01	2.264708e-01	1.782751e-01	5.874560e-01	7.023489e-01	1.656491e+00	1.982565e+00	-3.516133e-01	-1.036613e+00	-8.864161e-01	-1.323537e-01	8.842579e-02	1.000649e-01	-3.739315e-02	-4.015816e-01	-2.740682e-01	-1.160310e-01	8.105032e-01	4.958183e-01	4.846028e-01	1.493848e-01	-4.052771e-02	-3.019568e-01	2.479373e-01	-2.108721e-01	-2.273825e-01	2.429579e-01	2.739025e-01	-1.240991e-01	-1.765908e-02
9.248381e-02	-5.901949e-02	-6.143911e-02	8.013102e-03	3.471779e-01	2.509544e-01	9.497795e-02	-4.670654e-02	-5.738815e-02	2.727868e-02	-1.549981e-01	1.997460e-02	-1.145336e-02	-1.991159e-01	-1.178533e-01	5.118174e-02	2.097911e-02	-1.324146e-01	1.478350e-01	3.878801e-02	6.901384e-02	-8.720648e-02	-1.264343e-01	2.168028e-01	-7.818041e-02	-8.375515e-02	1.992267e-01	8.028964e-03	-1.791213e-01	-8.217709e-02	-1.721800e-03	5.894226e-02	-1.518733e-01	1.613890e-01	9.697819e-02	8.207274e-02	7.164029e-02	-1.210456e-01	-6.652126e-02	1.193574e-02	6.161141e-02	-5.388937e-02	-8.506079e-02	-4.009297e-02	2.270162e-02	-1.527724e-01	1.387933e-01	2.762743e-02	-3.718428e-02	-1.381267e-01	-2.669784e-01	1.502315e-01	2.738771e-01	-1.992849e-02	2.886042e-02	4.065664e-01	-2.276648e-01	-1.049979e-01	-5.422711e-02	-2.383408e-02	-3.605600e-02	1.331127e-01	-1.423040e-01	-8.175334e-02	7.513391e-03	-2.110448e-01	-4.815015e-02	1.798520e-01	-5.816036e-02	-2.205272e-01	2.611938e-01	2.580846e-01	-8.479044e-02	-8.727897e-02	1.524014e-01	1.802477e-01	-2.514356e-01	-9.823648e-02	-8.744963e-02	4.950304e-02	-2.700934e-02	-8.298216e-02	1.762817e-01	-8.419198e-02	1.958754e-01	-1.879750e-01	-8.860080e-02	2.818745e-02	1.845947e-02	-2.599447e-03	2.016975e-01	5.306133e-02	8.996119e-02	-8.056350e-02	1.685371e-01	2.225403e-01	-1.913685e-01	-8.550427e-02	7.258265e-02	-1.436225e-01	-8.627813e-03	-5.992270e-02	7.673022e-02	-9.575494e-02	1.360833e-01	-8.374005e-02	-1.342326e-02	2.360674e-01	1.107711e-01	5.812880e-02	-2.961920e-02	-3.475016e-02	-5.030493e-02	6.999698e-02	2.251224e-01	6.279252e-02	-2.787463e-02	-6.009488e-02	9.107401e-02	-2.270681e-02	-4.478988e-02	-2.466488e-01	-1.822240e-01	-8.036055e-02	-4.062259e-03	1.533216e-01	3.896971e-02	1.108264e-01	1.695013e-01	-2.137655e-01	1.695416e-01	-3.668849e-03	-1.443349e-01	-1.372932e-01	9.080522e-02	7.058614e-03	6.741077e-02	3.012893e-01	-3.492428e-02	-1.081613e-02	2.437546e-01	-7.616090e-03	1.547643e-01	-1.337164e-02	-1.682404e-01	-1.764413e-01	-1.163502e-01	-2.736832e-01	1.327466e-01	-1.122425e-01	-1.281742e-02	-8.251201e-02	3.091713e-02	-1.678754e-01	1.511970e-01	-1.291916e-02	4.854300e-02	-9.126101e-02	8.679579e-03	1.706881e-01	9.671307e-02	4.976262e-02	1.047032e-01	5.138585e-03	2.620114e-02	-1.377217e-01	-8.304366e-02	6.761431e-03	-2.495561e-03	-5.273480e-02	7.285222e-02	-1.600432e-01	1.725021e-01	-4.389101e-02	-2.075916e-03	-1.850757e-01	1.200492e-01	-3.740694e-02	5.384906e-02	8.873515e-02	3.249589e-02	1.684249e-01	-2.994249e-02	1.441275e-01	-1.278821e-01	-7.576087e-02	8.129663e-03	1.396858e-02	-2.549555e-02	7.393437e-02	1.924711e-03	-3.765113e-03	-1.064401e-01	-3.408243e-02	-2.420694e-01	3.078210e-01	1.950629e-02	-5.186724e-02	9.276506e-03	7.365857e-02	7.711208e-02	1.050867e-01	6.533980e-02	5.333146e-02	-1.159049e-01	-3.397417e-02	5.512587e-03	4.599663e-02	1.512431e-02	6.496274e-02	-7.729621e-03	-2.452250e-01	-2.938036e-01	-4.718951e-02	-1.238962e-02	-8.768598e-02	-2.904091e-02	4.340887e-02	5.949824e-02	-5.005700e-02	1.003462e-01	7.721687e-02	2.674970e-02	1.188125e-02	1.360946e-01	2.080982e-02	4.015866e-02	1.032918e-01	-6.779468e-03	7.905827e-02	1.144503e-01	-1.136069e-01	-2.020629e-01	-3.135096e-02	-1.351417e-01	-2.695571e-03	8.168438e-02	-3.370772e-02	1.102929e-01	-1.768008e-02	7.717055e-02	3.930325e-02	7.608567e-03	-3.385584e-02	7.497695e-02	-5.215692e-03	-1.112064e-01	2.503969e-02	4.545380e-02	2.924063e-02	1.800483e-01	1.800031e-01	6.461573e-02	2.475959e-02	-2.163141e-01	6.558729e-02	1.580094e-02	4.138342e-03	1.124762e-01	1.110924e-01	1.282247e-01	-3.226625e-02	-5.326900e-02	-6.054130e-02	-2.818085e-01	5.352211e-02	-1.604291e-01	-3.108445e-01	2.501392e-01	3.536190e-01	2.928446e-02	-4.271512e-02	7.772630e-02	-1.516101e-01	-1.601939e-01	-1.152338e-02	-5.901105e-02	4.577811e-02	3.711939e-02	1.079332e-01	-3.200643e-02	-1.668740e-01	-2.220365e-01	-3.575001e-01	-1.370416e-02	1.442505e-02	5.153819e-03	1.951417e-01	1.568243e-01	-2.756219e-01	9.365067e-02	1.595222e-02	-8.765171e-02	5.177224e-02	-7.696386e-02	1.129459e-01	-4.759648e-02	-5.586430e-02	-9.537318e-02	-3.735445e-02	9.396471e-02	4.646497e-02	8.635034e-02	-2.095056e-03	1.100533e-01	-6.418789e-03	6.237686e-02	-1.075366e-01	-1.302860e-01	-4.022445e-02	-7.893406e-02	-2.423907e-02	2.953312e-02	1.879787e-01	8.291622e-02	3.951535e-02	-5.906762e-02	-1.823418e-01	-2.203962e-01	1.772861e-01	1.472812e-01	5.479372e-02	-5.147997e-02	-5.171105e-02	9.644534e-02	-2.595620e-02	5.585741e-02	2.190055e-02	-6.573235e-02	-7.340650e-02	-4.105196e-02	-8.093919e-03	9.670219e-02	3.002386e-02	6.918722e-02	6.873013e-02	-1.628443e-01	-2.033571e-01	1.296275e-01	1.810472e-01	8.963304e-02	-5.297780e-02	6.230250e-02	1.419049e-01	-4.622840e-02	-5.515854e-02	4.833366e-02	-3.456422e-02	-7.510796e-02	2.139340e-01	6.898923e-02	1.047602e-01	-7.097285e-02	-2.529823e-02	1.939777e-02	-3.029827e-02	-8.635935e-02	-3.928788e-02	5.847487e-02	-1.375107e-01	5.399261e-02
-1.504581e-02	-1.224072e-02	-2.841070e-01	-4.776695e-02	3.289125e-02	-3.461117e-02	-1.163092e-01	2.573100e-02	6.674076e-03	1.199144e-01	2.777369e-01	1.279748e-01	5.051240e-02	-1.175575e-01	-3.550285e-03	-2.912625e-03	-1.974257e-02	-1.129375e-01	3.156774e-02	3.389608e-02	2.668457e-01	-2.716891e-01	1.133563e-01	2.570335e-01	-1.015726e-01	-3.449014e-02	1.166696e-02	-1.527890e-01	-1.534760e-03	-1.275285e-03	-5.089459e-02	-9.101670e-02	-1.767080e-02	-5.608604e-02	1.102252e-01	-6.985317e-02	-6.735973e-02	-1.054600e-01	5.336741e-02	1.704944e-01	1.465774e-01	-1.443180e-02	-8.931091e-04	-7.400559e-04	-3.009680e-02	-8.624045e-02	1.171155e-02	-1.934816e-01	-1.351127e-01	-1.164306e-01	2.208072e-01	3.544223e-01	-7.835383e-02	1.825143e-01	7.020275e-02	-1.993696e-01	-3.975199e-03	-3.265769e-03	5.382175e-02	1.669965e-01	2.763946e-02	-3.283643e-02	1.805205e-01	-5.782132e-02	6.416886e-02	-3.669071e-02	-4.928203e-02	-2.762267e-03	-2.348572e-02	-2.658157e-01	-7.624913e-03	-6.325232e-03	-4.583867e-02	9.034054e-02	6.646319e-02	1.328475e-01	1.574480e-01	6.785237e-02	-9.274386e-03	1.098832e-01	-1.285012e-01	-1.772426e-01	3.952685e-03	-2.264658e-01	-1.164969e-02	-9.779915e-03	-6.541137e-02	2.131553e-01	-1.426312e-01	2.382607e-03	1.749114e-01	5.618766e-02	6.968910e-02	-1.101901e-01	-1.216966e-01	1.027134e-02	1.356139e-01	-1.617759e-01	-1.251967e-02	-1.042989e-02	-9.571421e-02	-3.988916e-02	-1.706853e-01	-1.748714e-01	-6.362288e-02	5.596097e-02	7.697908e-02	2.551360e-01	-1.834111e-01	7.995563e-02	1.624948e-01	1.610939e-01	-2.862347e-02	-2.405826e-02	-1.048172e-01	-3.223284e-01	6.189976e-02	-3.461319e-02	1.455364e-02	1.423446e-01	1.272281e-01	1.006063e-01	3.775652e-03	5.335306e-02	4.133770e-02	4.229098e-02	-2.336524e-02	-1.964902e-02	-1.667375e-01	6.826564e-02	-3.489880e-02	-4.022780e-03	-5.858343e-02	6.516909e-02	1.639667e-02	-4.507107e-02	-6.601728e-02	1.090560e-01	1.079289e-01	1.150166e-01	-2.739599e-02	-2.313137e-02	-1.304674e-01	-3.347552e-02	-4.524647e-02	-2.612298e-02	-1.972824e-02	-9.133354e-03	2.641698e-02	1.054267e-01	1.709041e-02	7.520166e-02	3.624379e-02	1.313341e-01	-4.052198e-02	-3.426663e-02	4.376348e-01	-4.970102e-02	-9.097135e-02	6.036728e-02	-1.283170e-01	-1.273433e-02	-8.933184e-02	-3.221534e-02	6.143798e-02	-6.924926e-02	-7.923764e-02	1.585604e-01	-2.425890e-02	-2.061571e-02	8.445446e-02	1.071229e-02	-1.381396e-01	2.108010e-02	-5.174119e-02	1.507107e-02	-1.442266e-02	3.310164e-02	5.167266e-02	4.145741e-03	-8.930999e-03	1.004563e-01	8.614757e-02	1.014117e-01	3.369898e-01	1.484726e-01	1.446213e-01	-5.439572e-02	-1.450823e-01	1.523401e-01	-1.074949e-01	-5.442559e-02	1.141243e-01	-2.844419e-01	-4.143200e-01	1.426913e-01	1.922768e-01	1.143204e-01	2.033031e-01	9.582770e-02	9.531396e-02	-2.662001e-02	-9.452722e-02	2.228208e-02	-8.153153e-02	1.078867e-02	1.704093e-01	-3.084307e-01	-4.749554e-01	1.307471e-01	-2.488371e-02	-2.081334e-02	-1.872632e-01	1.608120e-02	-1.369163e-01	1.136652e-01	3.476157e-02	1.461598e-01	3.700211e-02	2.470156e-02	-1.324327e-01	2.784843e-02	1.993597e-01	-2.828619e-02	-5.711168e-02	4.775376e-02	-1.946129e-01	1.844174e-01	8.106560e-02	9.404690e-02	-4.937363e-02	1.713927e-01	-2.956515e-01	-3.377315e-01	9.394504e-02	9.211025e-02	5.841071e-02	2.325145e-01	2.494535e-02	-5.935635e-02	2.510382e-01	1.190662e-01	2.346166e-01	8.674463e-02	-5.993801e-02	-1.055190e-01	-3.739270e-01	-4.600752e-01	2.498911e-01	8.028113e-02	-5.530917e-02	2.035785e-01	-2.189208e-02	-1.838064e-02	7.670639e-02	-1.206973e-01	-3.449862e-01	9.704831e-02	-1.024920e-02	1.008542e-01	7.159787e-02	7.192315e-02	-1.928795e-01	1.507254e-01	2.172247e-01	-1.870919e-02
-6.108117e-01	-1.737549e-01	8.567388e-02	-5.458915e-02	-2.093302e-03	-1.387168e-01	-1.729565e-01	-4.882403e-03	-6.480690e-04	-2.940137e-02	1.096545e-01	-2.740484e-02	5.123664e-02	1.416952e-01	6.132336e-01	-1.442973e-01	1.224283e-01	3.076282e-01	-2.606952e-03	-6.054618e-02	-5.675991e-02	-3.231004e-02	5.909991e-02	-3.006244e-02	-1.226642e-01	-1.981860e-03	4.023065e-01	-5.227407e-02	4.437161e-02	-1.180178e-01	1.676548e-01	1.288046e-01	-7.367697e-02	-8.858882e-02	-2.030724e-01	-1.959824e-01	6.447863e-02	-3.116878e-02	-1.473298e-01	1.076923e-01	2.945984e-01	-2.149789e-01	-1.208300e-01	6.987719e-02	3.496168e-02	-1.391484e-01	-7.626816e-02	-2.141225e-01	4.691818e-02	-7.570703e-02	-9.245017e-02	-4.594818e-02	2.900536e-01	2.209100e-01	1.322734e-01	-2.816078e-02	-1.016507e-01	-7.421689e-02	-5.241637e-02	-4.247732e-02	2.888231e-01	-1.238627e-01	-3.098428e-01	-2.937170e-02	1.291466e-01	-3.420461e-01	1.110461e-01	3.680292e-02	-2.057095e-02	-6.211102e-02	1.985864e-01	-5.343283e-02	1.664414e-01	2.929819e-03	1.337927e-02	8.637914e-02	-3.531222e-02	5.253806e-02	1.455952e-01	-3.665057e-01	8.343932e-02	-2.077669e-01	-2.520317e-01	-3.357503e-02	-1.883052e-01	2.184769e-02	-3.414376e-01	-1.958015e-01	1.944605e-01	1.470038e-01	2.305367e-01	2.271832e-01	1.595807e-01	1.967156e-01	1.698292e-01	-1.781610e-01	-3.227486e-01	-9.405263e-02	-2.092411e-01	-5.909452e-02	-9.910310e-02	-1.982587e-01	-2.201462e-02	-1.236248e-01	1.003057e-01	1.478765e-01	-2.136862e-02	2.158975e-01	-9.236000e-03	2.161749e-01	-7.502493e-02	4.741355e-01	2.071242e-01	1.762817e-01	1.448609e-03	5.678822e-02	-3.032415e-02	7.101749e-02	1.780240e-01	7.555886e-02	-1.386765e-01	2.173848e-02	-1.569896e-01	-4.257566e-02	1.092637e-01	-2.453768e-01	1.243946e-01	-1.370108e-01	-3.713997e-02	1.213871e-01	6.793385e-02	-2.762447e-01	-5.374345e-02	6.544799e-02	2.573931e-01	3.551262e-02	1.233264e-01	-1.548282e-01	-5.530720e-02	-9.743986e-02	3.414537e-02	-4.413824e-02	4.842729e-02	-1.276011e-01	3.088896e-02	-1.441856e-01	-6.672742e-02	9.342945e-02	7.252449e-02	2.182534e-01	-6.060817e-02	1.195487e-01	-5.928373e-02	1.732373e-02	-1.684305e-01	4.992735e-02	-1.949098e-02	5.241614e-02	6.835740e-02	6.590608e-02	-8.346418e-04	-1.341272e-01	4.765568e-04	5.534066e-02	-6.240084e-02	-6.585729e-02	1.097555e-01	-2.455635e-02	1.388149e-02	-1.123279e-03	-1.163693e-01	1.262122e-01	6.576182e-02	2.141896e-01	-4.567732e-03	7.187981e-02	1.557382e-01	2.550451e-02	-8.312453e-02	-3.622399e-03	-2.857598e-02	-3.368977e-02	-1.294247e-01	-6.933055e-02	-3.564034e-02	-1.157294e-01	-1.336549e-01	1.272580e-01	-1.925520e-01	2.294022e-01	1.737907e-01	9.349154e-02	1.436635e-01	1.225719e-01	7.319879e-02	1.373175e-01	9.505545e-02	-4.294676e-03	-7.475409e-02	-5.559884e-02	-2.256300e-01	3.737969e-02	1.680430e-01	-2.183614e-02	-1.564067e-01	-1.113935e-02	-7.385759e-02	1.294535e-01	-1.646865e-01	8.787069e-02	1.316511e-01	8.212736e-04	1.214311e-01	1.253948e-02	1.440319e-01	8.999917e-02	-1.508070e-01	3.148731e-02	-1.185999e-01	-2.522346e-01	7.775281e-02	8.054984e-02	1.299412e-01	-1.966332e-01	-8.771060e-02	-2.111413e-01	5.387804e-03	-1.571292e-01	7.097388e-02	-4.222566e-02	1.682299e-02	3.169641e-02	-2.639517e-02	7.834202e-03	2.725664e-01	-6.316403e-02	2.360763e-01	-1.646789e-01	2.524266e-02	1.514204e-02	-3.763694e-01	-1.714591e-03	1.123388e-01	-1.634263e-01	1.383785e-01	-1.563502e-01	-1.463049e-02	6.514229e-02	6.949218e-03	-5.502686e-02	6.641949e-02	-3.325714e-02	3.019737e-02	2.312953e-02	-2.906318e-02	1.263642e-01	8.959138e-02	7.402169e-02	-2.089567e-02	-8.864069e-03	-4.395699e-02	-3.997009e-01	7.781297e-03	8.856153e-02	1.603202e-01	-5.203752e-02	-4.116287e-02	2.713488e-02	-2.898051e-02	5.360240e-02	3.572784e-03	8.484462e-02	8.403570e-02	-1.581911e-02	1.117877e-01	1.347142e-01	-7.131627e-02	-7.122374e-02	2.288487e-05	2.810917e-02	-2.449731e-01	1.382922e-01	1.775513e-01	2.222001e-01	-2.275841e-02	1.590738e-01	1.504379e-02	8.192425e-02	6.428684e-02	8.877406e-02	8.193405e-02	-1.060782e-01	-1.687132e-02	-1.122449e-02	6.167878e-02	8.975102e-02	2.367622e-01	2.393226e-01	-4.098401e-01	-2.428994e-01	-6.962242e-02	-1.917483e-01	-4.366377e-02	-5.369472e-02	8.455995e-02	3.204976e-02	3.169926e-03	1.490486e-02	-5.202528e-02	1.863974e-02	7.500812e-02	-1.036565e-02	9.730482e-02	3.086343e-02	2.448644e-02	1.071520e-01	-7.156436e-02	4.739961e-02	-7.276485e-02	-2.091131e-01	-3.508264e-01	-3.215462e-01	6.482586e-02	1.930723e-01	8.054165e-02	6.519637e-02	8.514163e-02	-2.563865e-02	9.052398e-02	1.122750e-01	1.613297e-01	1.664847e-01	6.867436e-02	1.546446e-01	6.396004e-02	-1.498322e-01	3.376130e-02	8.280371e-02	-7.805628e-02	-4.080357e-01	-2.085636e-01	5.258857e-02	7.700529e-02	-3.100131e-02	1.477793e-02	1.184991e-01	-7.474345e-02	7.977646e-02	1.021832e-01	-4.746943e-02	6.417154e-02	6.781888e-02	4.371799e-01	1.569343e-01	-8.723231e-02	-1.766840e-02	-1.802080e-01	2.789843e-01	-4.046188e-01	-1.362165e-01	-1.312598e-02
-4.649033e-03	-1.781891e-02	-3.568812e-02	-6.357815e-02	-8.840794e-02	1.676722e-01	2.248757e-02	-3.309787e-02	2.190886e-01	5.717789e-02	5.912165e-02	-2.117157e-02	-3.850777e-01	9.737608e-02	3.255147e-02	1.830209e-02	-3.053069e-02	-4.720331e-03	-9.695736e-03	-4.902924e-02	-8.462881e-02	-1.716169e-02	-1.138459e-01	6.046799e-02	3.063197e-01	-1.276570e-01	-2.279820e-02	9.003313e-02	-1.290248e-01	6.464587e-02	2.395295e-01	-1.567884e-01	-1.344693e-02	-2.064429e-03	-4.135703e-03	-2.285736e-02	-1.622797e-01	-9.443643e-02	-1.512398e-01	-2.046152e-01	1.340240e-01	2.427781e-02	1.964513e-01	1.751332e-01	1.819964e-01	7.327542e-02	5.696063e-02	-1.826978e-01	-8.964439e-03	-1.380339e-03	-2.871374e-03	-1.616092e-02	-2.046904e-02	-3.551102e-02	2.101967e-02	1.059223e-02	-1.021515e-02	-2.380866e-01	1.800652e-01	-4.682092e-02	1.541927e-02	2.397625e-02	1.222535e-01	6.474245e-03	-3.025034e-02	-5.076096e-03	-1.022018e-02	-5.229228e-02	-2.317331e-02	4.683837e-02	-1.956929e-01	7.330466e-02	7.364429e-02	1.071772e-01	1.756519e-01	-5.126911e-02	1.633299e-01	-5.661277e-02	-1.407937e-02	-1.836932e-01	-6.352001e-02	-1.018909e-02	-2.094218e-02	-1.084415e-01	-2.379402e-01	-1.764332e-01	2.860620e-01	2.111933e-01	1.454131e-01	1.128799e-01	2.377892e-01	2.579496e-01	-2.541388e-01	-1.430669e-01	-5.629754e-02	-1.480935e-01	-2.688308e-02	-1.959340e-02	-3.907572e-02	4.923605e-02	-2.032629e-01	4.160814e-02	1.482722e-01	6.679184e-02	5.392939e-02	1.314632e-02	-7.488285e-02	6.902556e-02	5.686801e-02	6.174777e-02	-1.377746e-01	-4.231795e-03	-1.693278e-02	-1.787540e-02	-3.648531e-02	-8.746798e-02	-2.019279e-01	8.565686e-02	-2.151708e-01	2.344634e-02	-8.226188e-02	-1.532927e-01	1.659223e-01	1.263239e-01	-1.042530e-01	2.534722e-01	1.769883e-01	1.322651e-01	-1.598502e-01	-4.494249e-02	-8.972046e-02	-3.796260e-02	-1.805163e-01	-3.430478e-01	-1.788977e-02	2.015977e-01	3.660111e-02	1.499909e-01	3.831810e-02	2.702006e-01	9.677044e-02	1.327481e-01	-2.576901e-02	-2.230608e-02	-2.141715e-01	-3.838463e-02	1.942374e-02	-6.506887e-02	1.638635e-01	4.141591e-03	1.915151e-01	1.287446e-02	-5.715468e-02	8.693922e-02	9.805263e-02	-1.785535e-03	-5.140622e-02	1.347060e-01	-6.761558e-02	-1.229103e-01	5.100556e-02	4.840330e-02	-9.334850e-02	-1.364501e-02	-7.771757e-03	4.226257e-02	-1.701866e-02	-8.522839e-02	-3.561987e-02	-1.630760e-02	-6.590396e-02	1.688062e-02	1.223607e-01	9.981384e-02	-5.760981e-02	1.221200e-01	-1.098247e-01	2.894254e-02	-1.268509e-01	2.453356e-01	-7.907527e-03	6.621375e-02	-1.038843e-01	-4.325367e-03	-1.394976e-01	-4.316607e-02	-1.170918e-01	-8.273176e-03	1.609750e-01	5.847483e-02	-8.742826e-02	3.332734e-01	-7.543864e-02	-4.202173e-02	-8.093757e-02	-2.648228e-02	7.221073e-02	8.622257e-03	2.726471e-02	-2.206163e-02	-3.462975e-02	4.050753e-02	6.105157e-02	7.868961e-02	2.421779e-01	6.720963e-02	-1.536647e-01	-1.672603e-01	2.438143e-01	1.618475e-02	1.716439e-01	2.014182e-01	1.540018e-01	1.006584e-01	4.283314e-02	1.193841e-02	-5.821428e-02	4.828768e-02	7.858752e-03	4.731381e-03	-2.914603e-03	-4.470907e-01	-4.992943e-01	2.083171e-01	3.038186e-01	1.270857e-01	2.943074e-01	-9.838131e-02	2.589288e-01	2.747006e-01	2.109197e-02	-7.858825e-02	-5.649495e-02	-1.476401e-02	5.551656e-02	3.297075e-02	1.045451e-02	-5.291015e-01	-7.434685e-01	1.064854e-01	-1.586993e-01	-4.291886e-02	-8.330270e-02	-1.626945e-02	7.367783e-02	-8.029066e-02	1.114575e-01	6.718711e-02	4.071733e-02	2.426874e-01	-2.191366e-01	-1.425919e-01	-7.017133e-02	1.240524e-01	1.105371e-01	4.174427e-02	2.673046e-01	-6.259642e-03	2.468344e-01	-8.403806e-02	2.062853e-01	9.483075e-02	1.408225e-01	2.437926e-02	2.999490e-02	-3.710156e-02	-6.094330e-01	-5.390720e-01	1.004300e-02	1.983464e-01	1.799546e-01	7.852513e-02	2.739141e-01	6.450272e-02	-2.462071e-02	-4.448849e-04	3.470244e-01	4.958773e-02	7.423639e-02	1.481057e-02	-1.996641e-01	4.730087e-02	-5.688233e-01	-6.992642e-01	2.097474e-01	2.957735e-01	8.723392e-02	1.560137e-01	-2.044561e-01	-3.562024e-02	-7.071290e-02	1.793655e-01	2.592523e-02	-6.915528e-02	-1.051417e-01	-4.083087e-02	9.053623e-02	-6.038462e-02	1.832629e-01	1.551818e-01	-2.143983e-02	2.448538e-02	-4.469715e-02	-2.135021e-02
-5.708555e-01	-1.522140e-01	-1.039811e-02	6.500775e-02	-8.365265e-02	-1.026701e-01	-1.049519e-01	9.855911e-02	-2.271768e-01	9.163926e-02	6.858365e-02	-1.907868e-01	2.751632e-01	1.808119e-01	2.734092e-01	-1.375252e-01	9.112360e-02	3.454067e-01	-1.528783e-01	2.396508e-01	2.584627e-02	-7.374766e-02	9.867462e-02	6.812461e-02	1.366941e-01	-2.848747e-01	7.523653e-02	-3.649505e-01	-1.923802e-02	-1.162683e-01	-6.518166e-02	2.719912e-02	5.234092e-02	1.224679e-01	3.178120e-02	1.434522e-01	-5.908696e-02	-7.705072e-02	-8.267393e-02	-3.295485e-02	4.168641e-02	-1.296012e-01	1.804931e-01	-3.877000e-02	-1.758273e-01	1.336322e-01	4.181902e-02	-1.414745e-01	7.548104e-02	-9.784415e-02	-1.060237e-01	-5.533853e-02	8.370827e-02	-1.955507e-02	-6.384932e-02	2.927977e-02	2.255674e-01	1.795748e-01	-6.679900e-02	6.614915e-02	4.137415e-02	6.950398e-02	-1.863558e-01	-1.326372e-03	-8.369389e-03	-1.143740e-01	-6.287340e-02	-7.600481e-02	-1.216528e-01	2.577800e-02	1.131856e-01	-6.423263e-02	1.627140e-01	-7.868825e-03	-9.575296e-02	8.685400e-02	1.861346e-01	-5.306015e-02	-5.696943e-02	8.326099e-02	3.329530e-02	-1.174175e-01	1.264457e-01	9.542433e-02	-6.277792e-02	-9.841127e-02	-1.224604e-02	5.443766e-02	-1.426438e-01	-2.190790e-01	1.905692e-01	1.227554e-01	6.029542e-02	-2.213069e-01	-2.808339e-04	7.379697e-02	-1.051530e-01	3.209951e-02	-1.934995e-02	-9.672939e-03	3.532330e-03	-2.783474e-02	-1.198702e-01	-9.737075e-02	1.651876e-01	-8.963156e-02	-1.449090e-01	1.335762e-01	1.022912e-01	2.828981e-01	9.638293e-02	1.376878e-02	-1.338279e-01	-5.623644e-03	5.530210e-02	1.066476e-01	8.111725e-02	2.014413e-02	1.684473e-01	8.926689e-02	4.993001e-02	5.360296e-02	-4.113091e-02	-1.282052e-01	-1.869895e-01	2.631644e-02	-2.709245e-01	-4.199809e-02	-2.417143e-01	1.251030e-01	-1.392283e-01	1.491418e-01	-6.175828e-02	-1.483545e-02	-1.038467e-02	2.794092e-02	-3.158410e-02	4.474272e-02	7.924078e-02	2.664208e-01	2.514377e-01	9.320900e-02	1.278264e-01	6.184029e-02	-5.311934e-02	-3.819611e-01	-9.272816e-02	-1.193269e-01	-1.039937e-01	1.242461e-01	7.413935e-02	-1.581824e-01	2.650579e-03	-3.119940e-03	5.806644e-02	3.167657e-02	1.817823e-02	-1.362058e-02	-8.547069e-02	-6.492570e-03	-5.213542e-02	-1.357168e-01	2.307419e-01	3.083402e-01	-8.967464e-02	-3.889517e-01	5.590590e-02	-1.338386e-02	1.925979e-02	1.820713e-01	-1.903833e-01	3.645875e-02	6.952513e-03	7.352066e-02	4.306504e-02	-2.717940e-02	8.652574e-02	6.355944e-02	-8.854530e-02	-2.815882e-02	-8.659349e-02	-6.127685e-02	3.941462e-02	7.567321e-02	1.241191e-01	-1.009453e-01	8.077163e-02	-1.044173e-01	-4.364437e-02	5.114208e-02	-2.090668e-02	9.048462e-02	6.335190e-02	8.763712e-02	1.108278e-01	6.960003e-02	6.859958e-02	-9.084105e-02	1.775125e-01	-1.956337e-01	-2.088661e-03	-8.920185e-02	-1.186178e-01	1.128875e-02	1.001061e-01	-8.169509e-02	1.933853e-01	-1.132351e-01	3.120901e-02	1.329579e-02	-5.235209e-02	9.186211e-02	-2.951348e-02	-9.621240e-02	-8.417019e-03	2.774973e-02	-6.823828e-02	-2.442963e-02	9.352731e-02	-4.425740e-02	-1.289852e-02	-5.011146e-02	1.271956e-01	-1.347901e-01	-1.347916e-01	7.510844e-02	-1.585816e-02	6.930228e-02	-2.623433e-02	1.467340e-01	1.015234e-02	1.096265e-01	-2.752616e-02	5.420030e-02	-4.061057e-02	-1.159973e-02	6.731449e-02	1.308625e-01	1.373564e-01	3.271178e-02	-3.648781e-02	-1.152606e-01	-1.061434e-01	1.342573e-01	-1.403100e-01	1.145585e-01	1.959866e-02	-9.619352e-02	-7.843693e-02	-1.715879e-01	-1.543404e-01	-1.696273e-01	-5.801657e-02	7.548141e-03	-6.682574e-02	1.455680e-03	2.277405e-01	1.955885e-01	1.048916e-01	9.652940e-02	7.495545e-02	-1.382782e-01	3.015086e-02	2.346003e-01	2.203336e-01	-7.605205e-02	-6.471374e-02	-1.288925e-02	-8.119109e-02	-1.022965e-01	-1.275495e-01	-5.159261e-02	-3.138848e-03	4.295604e-02	6.751521e-02	1.272661e-01	1.494249e-01	2.173098e-01	7.432630e-02	6.413080e-02	-2.184722e-01	-2.723846e-02	1.272204e-01	5.871352e-02	5.568874e-02	1.056254e-01	3.995102e-02	2.879398e-02	5.244530e-02	-3.229863e-02	2.209971e-01	8.796502e-02	2.712009e-02	9.142950e-02	-1.375407e-01	-1.110669e-02	-1.701213e-01	2.351288e-01	3.305036e-02	3.076600e-02	-2.141376e-01	2.151024e-02	5.470236e-02	7.364787e-02	-6.747018e-02	1.651171e-02	-5.706148e-02	-3.955902e-02	-5.000886e-02	-6.869069e-02	1.283217e-01	8.641247e-02	2.066378e-02	1.308862e-01	-7.459883e-02	4.758790e-02	1.731163e-01	1.137569e-01	-4.770667e-02	6.078861e-02	-1.845018e-01	-1.295865e-01	1.112196e-01	-5.904851e-02	-9.001386e-02	-8.688890e-02	-1.079153e-01	-1.236084e-01	-1.995485e-02	1.496868e-01	-8.331716e-02	6.873388e-03	8.503397e-02	-3.946100e-02	-8.839286e-02	-7.640196e-02	9.407869e-02	2.283489e-01	-8.923631e-04	-4.656597e-01	-4.451814e-01	5.312306e-02	9.941134e-02	3.432636e-02	2.506784e-02	-1.139152e-02	5.430109e-03	8.908152e-02	1.279414e-01	-6.140258e-02	-2.568475e-02	-4.924756e-03	-7.796916e-02	1.492717e-01	2.400297e-01	-8.522335e-02	-2.246585e-01	-1.775930e-01	8.956622e-02	9.659129e-02	5.348645e-02
-2.783977e-01	-2.032134e-02	-8.334395e-03	-1.262801e-01	-1.202445e-01	6.390443e-02	7.320865e-02	6.111823e-02	-2.268910e-01	1.349085e-01	2.655948e-01	-4.332525e-02	8.084204e-02	5.858576e-02	-1.121090e-01	5.020775e-02	1.176808e-01	4.319545e-02	-4.806357e-02	-3.368012e-02	-2.196758e-03	-3.709977e-02	-3.260072e-02	-8.568469e-02	-2.124016e-02	-1.220967e-01	-2.989959e-02	2.400334e-01	-5.508617e-02	1.056486e-01	1.696500e-01	2.636747e-01	-1.847518e-01	4.924128e-02	-3.465223e-02	-1.278612e-01	2.756923e-02	-1.603650e-02	-1.006210e-03	-1.770255e-02	-1.569178e-02	1.132235e-02	-2.388922e-01	-1.319235e-01	1.869870e-02	9.379387e-02	3.564815e-01	6.408542e-03	1.103476e-01	-3.265455e-02	-1.450954e-01	-5.430453e-02	4.955211e-02	-1.737863e-02	5.692045e-02	-9.177165e-03	-6.099176e-04	-1.071776e-02	-9.674680e-03	-5.295564e-02	-1.318498e-01	3.106704e-01	-2.998788e-01	-6.776273e-02	-1.406156e-01	-2.814262e-01	1.968799e-01	1.698442e-01	1.529408e-01	7.671277e-02	1.388277e-01	-9.992261e-02	-5.004269e-02	-3.432145e-02	-2.305508e-03	5.781786e-02	-3.540536e-02	8.807146e-02	-3.807076e-01	6.270558e-02	-1.739095e-02	-4.996372e-02	8.591220e-02	-5.812996e-02	1.174651e-01	1.064333e-02	-5.230238e-02	4.563437e-02	2.193806e-01	8.158232e-03	-2.907179e-02	-7.352471e-02	-5.001885e-03	3.508752e-03	1.083907e-01	-2.418868e-01	-2.045368e-01	1.290708e-01	-4.967882e-02	-7.231988e-02	1.295153e-01	2.229135e-01	3.742304e-02	4.301643e-02	3.150787e-02	-4.555832e-04	1.142574e-01	-1.169263e-01	-5.469972e-02	-2.875996e-02	-8.536186e-03	-5.124327e-02	-1.321290e-01	-1.500009e-02	-1.050092e-01	5.161192e-02	2.349783e-01	4.484152e-02	1.149900e-01	6.191945e-02	8.520634e-02	-2.042774e-02	-1.372117e-02	9.149792e-03	-1.129332e-01	-1.881751e-02	-2.050266e-01	-2.826479e-02	-8.677451e-03	-5.071905e-02	-3.154732e-02	1.369015e-01	-2.838191e-01	-1.501004e-02	-7.952458e-02	8.904462e-03	-2.639368e-02	3.838017e-02	1.276722e-01	1.806288e-01	1.560369e-01	1.030620e-01	9.805180e-02	-8.107074e-02	-6.720609e-02	-2.485556e-01	-1.925923e-02	1.065417e-01	-1.694080e-01	1.135984e-02	-1.231406e-01	-2.528797e-01	1.062135e-01	-7.026619e-02	8.085315e-02	1.814277e-01	1.952714e-02	2.650263e-01	1.279749e-01	1.593753e-01	-2.505685e-02	-7.614995e-03	5.079322e-02	-5.071301e-02	-1.674635e-02	-1.280611e-02	1.057477e-02	1.586440e-01	-6.531753e-02	9.182112e-03	1.878625e-01	-9.724638e-02	-7.529428e-02	-8.424222e-02	4.832610e-02	-5.807614e-02	3.534403e-02	-4.946250e-02	5.906941e-02	1.830302e-02	4.846233e-02	-2.223589e-02	7.882594e-02	1.526825e-01	-4.626190e-02	1.883913e-01	9.322739e-02	-1.166103e-01	-8.134746e-02	-6.067843e-02	-3.417507e-02	6.269708e-02	-1.893367e-02	4.490739e-02	-1.484356e-01	1.562913e-02	-1.001062e-01	2.292928e-02	9.088895e-02	1.715371e-01	-2.778698e-02	-3.757002e-01	1.314846e-01	-2.421177e-01	2.171815e-01	4.006665e-02	-3.414387e-02	8.608257e-02	-9.085461e-02	-2.762575e-02	-9.021155e-02	-1.898120e-02	2.289481e-01	2.618015e-03	-1.101271e-02	5.009423e-02	-3.206673e-01	-1.452978e-01	-1.729894e-02	-3.346442e-02	1.434947e-01	-6.953200e-02	1.605157e-01	3.325260e-03	1.323741e-01	7.277713e-02	-6.614492e-02	1.275404e-01	4.013430e-02	1.354002e-01	3.817265e-02	-3.811020e-02	-8.798527e-02	-7.073383e-03	1.356504e-01	2.713155e-01	-6.876927e-02	4.939639e-01	2.256706e-01	7.298231e-02	1.347079e-01	4.381386e-02	-1.192489e-02	-4.255983e-02	-1.266901e-01	-3.956195e-02	6.451673e-02	3.684645e-02	-1.283610e-01	-5.559510e-01	-5.270405e-01	1.207477e-01	3.278618e-01	2.603542e-01	1.299494e-01	4.618064e-02	1.985907e-01	1.635112e-01	2.554090e-01	7.098268e-02	-8.330166e-02	-4.065447e-02	-9.114831e-02	-1.001920e-01	8.242688e-02	-1.430314e-02	3.235211e-03	-5.623435e-01	-5.842287e-01	1.124211e-01	-1.637406e-02	6.451247e-03	-1.860327e-02	-1.227289e-01	-2.595819e-01	1.001555e-02	2.046703e-01	1.229995e-01	-5.231565e-02	7.345264e-03	5.051400e-02	1.629625e-01	-1.060756e-01	-2.004804e-02	-3.934234e-02	1.490677e-02	1.237292e-01	2.261332e-03	3.823159e-01	-1.991189e-01	-4.167137e-02	5.255029e-02	1.756993e-02	-6.403114e-02	3.317706e-01	7.863280e-03	6.975638e-02	2.216181e-02	3.147058e-02	-5.755902e-02	-4.248010e-01	-4.288147e-01	3.802220e-02	9.440870e-02	1.678699e-01	1.275652e-01	2.683918e-01	2.705843e-01	4.637681e-02	1.130194e-01	9.061530e-02	8.936157e-02	7.412205e-02	-6.526654e-02	9.110442e-02	4.731495e-02	-1.869258e-01	-1.281206e-01	-3.447105e-01	-5.899899e-01	1.775454e-01	1.160210e-01	1.087631e-01	-3.075274e-02	-2.361123e-01	-4.258153e-02	-1.552692e-02	-1.561249e-01	-4.368922e-02	-1.298072e-01	1.677111e-01	-5.459366e-02	1.458564e-01	9.011481e-02	-1.682765e-01	-1.255731e-01	1.454583e-01	1.616455e-01	-5.461454e-02	9.460046e-02	1.121790e-01	1.726369e-01
-2.004962e-01	5.533327e-02	2.691250e-01	-1.104573e-01	2.931921e-02	6.559214e-02	-8.511342e-02	1.605130e-01	-7.248574e-03	-8.745093e-02	2.221447e-01	2.095296e-01	-1.361126e-01	3.483585e-02	-9.755509e-02	-1.026312e-01	-1.044411e-01	-8.699616e-02	1.778096e-01	1.117024e-02	3.480389e-02	3.567047e-02	6.501370e-02	1.092140e-01	2.929779e-01	-8.125668e-03	-1.196379e-01	-4.889851e-02	8.374139e-02	-1.074042e-01	-2.461408e-01	3.961533e-02	-1.876848e-01	2.236727e-01	4.111475e-02	2.507562e-01	-6.833599e-03	-4.037729e-01	2.486167e-01	1.512065e-02	2.700860e-02	9.289428e-02	-1.688767e-01	-6.334375e-02	-1.855748e-02	-1.529710e-01	4.151417e-02	8.579311e-03	8.023394e-02	-4.938753e-02	-8.534126e-02	-1.078269e-02	8.484543e-02	-2.338972e-01	-2.597488e-01	1.209843e-01	2.892283e-01	2.306571e-01	6.550765e-02	4.583768e-02	1.181882e-01	1.286597e-01	-3.497284e-02	1.618329e-01	-1.555914e-01	-3.096708e-02	-7.202545e-02	-1.775697e-01	-1.553695e-01	6.042305e-02	-5.572973e-02	-1.169807e-01	6.236420e-02	1.591868e-01	-7.798369e-02	-2.127394e-01	9.029152e-03	-3.922421e-02	-1.281290e-01	-8.216256e-02	2.817964e-01	-8.819992e-02	6.055239e-02	7.658449e-02	4.766337e-02	-2.861552e-01	-1.119509e-01	5.697097e-02	-1.387501e-01	2.087122e-01	-1.095242e-02	-1.559560e-01	-4.761501e-02	1.694177e-01	1.286844e-01	4.589772e-02	1.846061e-01	-1.287269e-01	3.903112e-02	-9.405195e-02	2.653513e-01	-1.264159e-01	6.702455e-02	-1.327615e-01	3.496629e-02	-8.881266e-02	-1.761717e-02	1.781739e-01	-1.732856e-01	-1.585306e-01	4.266212e-02	-2.378412e-02	4.842968e-02	-7.147670e-03	2.501864e-01	-5.897378e-02	-5.285204e-02	-7.826045e-02	2.554789e-02	-1.684114e-01	1.335755e-01	1.209422e-01	8.097847e-02	-3.817727e-02	2.243140e-02	-2.935067e-02	-1.513419e-01	-1.158146e-02	-4.843069e-02	-2.654073e-02	-2.525262e-02	-7.402248e-02	1.866518e-01	-1.723659e-01	-2.043175e-01	-4.612826e-02	-1.693428e-01	7.601071e-02	9.470985e-02	1.643496e-02	-1.633084e-02	1.868388e-01	7.034569e-02	2.227542e-01	7.897994e-02	-1.152901e-01	3.706377e-02	2.176415e-01	-1.283079e-01	2.069543e-02	-5.295355e-02	1.450124e-01	-1.928048e-01	4.669140e-02	1.896747e-01	-1.337873e-01	-3.342830e-01	-9.546800e-02	1.637835e-02	5.237045e-02	1.001904e-01	9.331168e-02	-6.693162e-02	4.291900e-02	-7.151986e-04	4.626770e-02	-3.719856e-02	8.709649e-02	-3.185162e-02	5.158288e-02	3.855105e-02	1.001164e-01	-1.465486e-01	-1.112956e-02	-2.353313e-01	-5.835805e-02	-4.928355e-03	-7.394612e-02	9.044832e-02	9.737632e-02	2.372844e-02	-2.415293e-02	3.106906e-02	1.606688e-02	-1.630831e-02	-3.306980e-02	1.394372e-01	2.567574e-02	1.491003e-01	-7.569306e-03	5.958936e-02	-2.549067e-01	-1.204227e-01	1.113702e-01	9.312786e-02	8.240512e-02	2.518496e-02	-3.786269e-02	5.840159e-02	1.171027e-01	4.933606e-02	-6.259322e-02	1.435702e-01	9.468172e-02	1.242215e-01	9.962353e-02	-3.168291e-02	6.562736e-02	-4.416926e-02	-3.429236e-02	1.017614e-01	1.011207e-02	-1.852535e-01	1.096379e-01	4.738305e-04	6.574762e-02	1.487963e-02	3.769901e-02	2.638903e-01	2.378511e-02	1.772064e-01	3.314150e-03	3.161344e-02	1.774408e-02	-8.013181e-03	5.050325e-02	-8.742197e-02	-6.015181e-03	-9.631317e-02	4.534582e-02	-1.964992e-01	1.522359e-01	-2.496770e-03	-1.043235e-01	1.071812e-01	-9.420500e-02	-7.444977e-02	1.439575e-02	1.690824e-01	1.064081e-01	2.326469e-01	1.249536e-01	1.468571e-02	1.100875e-01	1.266828e-01	1.367509e-01	-2.017739e-01	-7.176710e-02	5.356869e-02	-6.261930e-02	5.614955e-02	-1.106029e-01	-7.987296e-02	-3.256172e-02	1.797177e-02	2.576957e-03	-2.432627e-02	-3.198196e-02	3.000507e-02	2.047187e-02	-9.817400e-02	-1.576332e-02	-1.300888e-02	-1.820628e-01	-1.739928e-01	-8.931093e-02	-1.002332e-01	2.860525e-02	6.169896e-02	1.930425e-02	7.407359e-02	-1.448364e-01	-1.544821e-01	1.523208e-02	-4.420094e-02	1.477030e-03	-4.355838e-02	7.518140e-02	-5.307052e-02	-4.434418e-02	-1.373183e-01	1.599648e-04	-3.314048e-02	-5.846942e-02	1.603543e-02	-1.203827e-01	-9.764453e-02	-1.691769e-01	1.526055e-01	-2.832293e-01	1.092799e-01	7.128091e-02	-5.337879e-02	-1.776633e-02	7.996384e-02	7.609453e-02	-4.571311e-02	8.163332e-02	1.210291e-01	5.963715e-02	2.149743e-01	3.483495e-02	2.216006e-02	-2.354900e-03	-1.945343e-01	1.096708e-01	8.881150e-02	1.436520e-01	-5.976947e-02	8.787739e-02	7.383324e-03	-2.643164e-02	-2.890677e-02	1.460512e-01	2.053106e-02	-5.144387e-02	-6.204876e-02	-4.015088e-04	-1.117371e-01	3.830258e-02	-1.173685e-02	-4.987733e-02	-5.679472e-02	-1.695271e-01	-1.465853e-02	2.216844e-02	1.725128e-01	9.072832e-02	-3.731656e-02	2.447637e-02	-2.410287e-02	-6.550252e-02	-8.435130e-02	-5.759597e-02	2.367275e-02	-5.896155e-02	-4.394687e-02	-1.370690e-01	-6.368936e-02	-1.253904e-01	-2.178776e-01	-2.830456e-02	-1.099709e-01	2.045614e-02	1.172745e-01	-4.791616e-02	-4.396929e-02	2.265318e-03	-6.925223e-02	1.035750e-01	-3.412104e-03	-6.284276e-03	2.234950e-01	7.770197e-02	8.306929e-02	9.632991e-02	4.886784e-02	4.189342e-02	3.503936e-02	1.168280e-01	-1.741563e-01
-7.536276e-01	7.359659e-02	2.539235e-02	-1.211469e-01	-6.553334e-02	2.953304e-02	1.509887e-01	6.324473e-01	-5.262241e-02	9.507364e-02	-8.153910e-03	2.816688e-01	2.786437e-01	-1.045707e-01	-2.119285e-01	8.229652e-02	1.126608e-01	-3.492868e-01	-1.565559e-01	8.645918e-02	-1.421768e-03	-2.027787e-03	-1.208381e-01	-1.956863e-01	1.037302e-01	3.231163e-01	-2.026397e-01	-2.823256e-02	1.099901e-01	2.324189e-02	-5.686803e-03	-5.932623e-04	-8.465592e-04	4.411071e-01	-2.687792e-01	1.332828e-01	-6.743064e-02	1.700009e-01	-2.222224e-01	-1.369724e-01	-4.470980e-02	-3.488911e-03	-3.630831e-04	-5.182374e-04	1.987186e-01	1.977645e-01	-4.956720e-04	-4.777778e-02	-1.294275e-01	-3.068563e-01	2.872067e-02	8.849749e-02	-1.457396e-02	-1.533234e-03	-2.186644e-03	7.192735e-02	-2.057152e-01	1.631983e-01	-8.741460e-02	-6.968257e-02	9.830698e-02	7.688864e-02	1.171978e-02	-2.834278e-02	-3.019049e-03	-4.302742e-03	8.952929e-02	-4.739636e-02	-4.191773e-02	8.616919e-02	-3.605976e-02	6.475192e-02	4.866425e-02	-7.055717e-02	-4.440447e-02	-4.798232e-03	-6.833168e-03	9.663928e-02	1.145643e-01	4.725820e-03	-1.320332e-01	-4.508643e-02	8.492588e-02	-1.377503e-01	1.190306e-01	-5.018579e-02	-5.450891e-03	-7.760460e-03	1.988563e-02	1.099570e-02	1.035461e-01	8.972745e-02	1.757101e-01	-7.867063e-02	-1.572903e-01	-4.095715e-02	-4.202647e-03	-1.089636e-02	-1.547779e-02	3.305165e-02	1.426740e-02	2.171439e-01	-2.281062e-02	1.953115e-02	-9.937610e-02	1.280460e-01	-1.228770e-01	-8.088250e-02	-9.026801e-03	-1.283215e-02	-4.304809e-03	4.704996e-02	-3.817650e-02	1.131297e-01	-1.443971e-02	-5.788310e-02	2.827613e-02	3.074241e-02	-6.166663e-03	-1.111836e-02	-1.579166e-02	-2.176556e-02	6.874752e-02	-1.006598e-02	7.589469e-02	5.458965e-02	-1.811599e-03	8.385547e-02	-1.970272e-03	-1.274194e-01	-1.481226e-02	-2.100617e-02	-4.410917e-02	-1.727082e-02	1.440062e-02	1.002137e-01	8.410594e-02	-5.989024e-02	2.737034e-01	-1.873310e-01	-8.301183e-02	-9.281835e-03	-1.319329e-02	-6.192645e-02	9.937165e-02	-5.687206e-02	-5.386019e-02	-5.861756e-02	1.293492e-01	1.028930e-01	6.134878e-02	5.278346e-02	-3.361712e-02	-4.731768e-02	9.254344e-02	9.348632e-02	-2.123083e-02	-2.823517e-02	-4.819428e-02	9.483853e-02	4.125392e-02	-4.897702e-02	1.841975e-02	-2.833080e-02	-3.995968e-02	-9.786881e-02	-3.927914e-02	-6.780152e-02	1.172227e-01	1.598351e-01	5.499797e-02	-1.142813e-01	1.636811e-01	-9.061572e-02	-1.020006e-02	-1.449292e-02	1.423784e-01	-7.280015e-04	-4.085009e-02	6.224561e-03	-1.071685e-01	5.620590e-02	8.919463e-02	1.848055e-02	-9.979212e-02	7.648199e-02	-3.191599e-02	-2.107632e-02	5.398045e-02	-1.456458e-01	-9.079976e-02	-1.985291e-01	-3.914333e-02	5.051159e-02	-3.361680e-01	5.360091e-01	-2.824495e-02	2.509432e-01	-4.002069e-02	2.717033e-02	6.779024e-02	9.357595e-02	1.210013e-01	2.049185e-02	-1.556335e-01	-6.597109e-02	1.380264e-02	-8.895099e-03	-1.264563e-02
4.944615e-02	-3.009558e-02	3.061388e-01	3.107062e-01	-3.322620e-02	1.970865e-02	-8.842292e-02	4.516878e-02	1.038339e-01	-1.047203e-01	-1.488424e-01	1.351141e-02	-1.951856e-03	-8.329023e-02	-1.649900e-01	-2.600373e-01	3.443495e-02	-8.011205e-03	1.620752e-01	2.313130e-01	-7.612246e-02	-1.267723e-01	-2.179799e-03	1.687321e-01	-3.188150e-01	-1.737128e-03	-7.054202e-02	-6.259633e-02	-2.574091e-01	-5.503914e-03	1.568291e-01	9.308092e-02	-2.576751e-02	-3.329353e-03	1.864772e-01	1.377525e-01	-1.101431e-01	8.225279e-02	1.962588e-01	-2.166517e-01	-1.905262e-01	-5.358852e-03	-1.592586e-01	-7.168261e-02	4.274639e-02	1.988325e-01	-4.317963e-02	-1.299370e-02	-1.526440e-02	-2.038402e-03	9.241727e-02	-3.335564e-02	-7.457510e-02	-1.302342e-01	3.082106e-02	-1.793092e-02	-1.692263e-01	1.895560e-01	3.105807e-02	3.397771e-02	-4.841891e-03	1.958364e-01	-4.582851e-02	-8.085860e-02	1.381212e-01	-7.679031e-03	-3.010453e-02	-1.849584e-02	-1.265571e-01	1.404172e-01	8.692100e-02	-8.429850e-02	-3.568352e-01	-9.972634e-02	2.944268e-02	6.703347e-02	2.207705e-01	2.490079e-02	-2.260750e-02	5.841246e-02	2.624322e-01	8.394169e-02	-5.843060e-02	3.760425e-02	-1.924225e-01	1.258487e-01	-9.887806e-02	3.328507e-02	-6.060438e-02	-2.433499e-01	1.328729e-02	2.668733e-01	-1.108828e-01	-8.348139e-02	-1.402121e-03	6.197601e-02	-4.010213e-03	6.961564e-02	-3.476405e-03	-1.009736e-01	1.003308e-01	1.010548e-01	-2.925278e-02	-8.850487e-02	6.332992e-02	6.209659e-03	9.861842e-02	6.268485e-02	-1.235615e-01	-1.560896e-01	-8.453775e-02	4.645629e-02	1.661889e-01	1.709231e-01	-7.261208e-03	-1.017869e-01	-2.586297e-01	-8.132634e-02	1.022668e-01	-2.530771e-01	4.438101e-02	-7.784298e-02	6.140458e-02	-1.762004e-02	1.334496e-01	6.483634e-02	-5.649256e-03	1.285529e-02	-1.779472e-01	-5.651151e-02	-1.110020e-01	5.621548e-02	4.700161e-02	1.498033e-01	3.316087e-02	-5.958324e-02	1.208394e-01	-7.644015e-02	-3.236186e-02	4.801607e-03	9.023821e-02	-8.855278e-03	-2.485396e-02	1.582215e-01	-2.641270e-01	-4.446899e-02	-5.789452e-02	-3.863400e-01	1.651453e-01	1.412044e-01	-1.749729e-02	1.113057e-02	4.266645e-02	8.484865e-02	1.620930e-01	1.599658e-01	1.053290e-01	2.580239e-02	5.406867e-02	-8.954426e-02	-9.698137e-02	-5.437052e-02	-1.576560e-02	-1.123975e-01	-8.374036e-02	-1.260798e-02	-1.527313e-01	1.620180e-01	9.945047e-02	8.511039e-02	1.161571e-01	5.748682e-02	-1.013915e-01	4.852009e-02	6.389669e-02	1.159417e-02	1.136161e-01	1.701761e-02	-8.042551e-02	-7.264179e-02	1.392931e-01	-1.273378e-01	-3.870199e-02	-5.472434e-02	-3.968330e-02	1.129833e-01	7.672047e-02	2.227788e-02	7.492268e-03	1.438569e-02	1.233707e-01	-6.341261e-02	6.355970e-02	4.090129e-02	-6.146054e-03	-4.826005e-02	1.456316e-01	-3.558739e-02	6.949159e-02	-6.384621e-02	7.128005e-02	-6.916513e-04	2.490392e-02	1.241190e-02	-6.200189e-02	-8.111840e-02	-7.092727e-02	-5.420259e-02	1.236752e-01	8.308031e-02	-2.467955e-01	-1.548372e-01	5.577140e-02	6.445421e-03	9.844293e-02	2.056814e-01	1.487306e-01	9.521194e-02	2.642828e-02	-4.481200e-02	9.839859e-02	-1.302797e-01	-1.024631e-01	4.074530e-02	-2.923291e-01	-6.974125e-02	-1.327568e-01	-5.480673e-02	7.282401e-02	5.821897e-03	1.381356e-02	2.207560e-01	1.850738e-01	1.264602e-01	9.790600e-02	7.121491e-02	6.971085e-02	-2.282170e-01	-7.366500e-02	1.480871e-01	-2.443750e-01	-5.380660e-02	-1.060151e-02	-5.047478e-02	2.597459e-02	-5.974007e-02	-1.233509e-02	1.864195e-01	1.885027e-01	3.223982e-02	9.622039e-03	-1.089913e-02	5.097584e-02	-3.250543e-02	1.504029e-01	-6.542536e-02	1.590211e-01	-3.349912e-02	-5.731874e-02	2.253254e-01	1.855482e-01	-1.405740e-01	-5.035147e-02	3.998403e-02	7.832201e-02	1.974795e-02	-2.063004e-01	-1.929213e-01	4.143710e-03	-4.813740e-02	1.445020e-02	1.168633e-01	-2.703433e-02	-5.328452e-02	8.839501e-02	2.141218e-01	-3.645497e-02	-2.259155e-02	1.225915e-01	9.774916e-02	9.808882e-02	-3.539783e-03	-1.276606e-01	-2.045026e-01	3.333131e-02	-5.603029e-02	-8.807486e-02	2.988599e-03	6.874808e-02	-4.968015e-02	-1.290354e-03	-2.390498e-02	7.490658e-02	-5.876650e-02	-2.008762e-02	-1.269018e-02	3.456343e-02	1.342759e-02	6.852585e-02	5.666989e-02	-2.346038e-02	2.319976e-02	-7.440825e-03	-4.727900e-02
-6.652379e-01	3.868104e-02	9.868575e-02	-5.043502e-02	-1.638052e-02	-1.446330e-01	2.467714e-01	5.491418e-01	-3.173721e-02	-1.522200e-02	-1.388315e-02	-3.063515e-02	-1.137338e-01	-7.030899e-02	-2.761988e-03	2.353284e-01	1.562335e-01	-1.295953e-01	-8.795899e-03	-4.168697e-03	-3.832087e-02	3.840421e-02	-1.027494e-02	-1.676230e-01	-6.201742e-03	-3.452383e-02	1.491025e-01	8.145824e-02	-3.760390e-03	-1.777328e-03	-1.986695e-01	1.183303e-01	-1.457744e-01	-2.391585e-01	-1.307444e-01	7.740151e-03	2.914643e-01	3.025638e-01	-2.563145e-03	-1.210609e-03	7.647158e-02	8.515781e-02	3.365656e-03	-1.169682e-01	-9.682396e-02	-6.843769e-02	2.826985e-01	-1.367039e-01	-9.128244e-03	-4.326970e-03	3.472291e-02	-2.339217e-01	-5.222625e-02	1.702502e-01	-7.519259e-02	1.115131e-01	2.594104e-01	-1.593054e-01	-1.801574e-02	-8.579752e-03	2.868044e-01	3.295642e-02	-6.388233e-03	6.201783e-02	-2.469375e-02	-6.386063e-02	-2.826749e-01	7.844484e-02	-2.837435e-02	-1.358558e-02	1.382940e-02	-7.820275e-02	1.000438e-01	-2.628489e-02	-7.506973e-02	-1.766123e-01	1.012621e-01	2.221974e-02	6.642543e-02	-1.521042e-02	6.719362e-02	-1.160808e-01	1.970862e-01	9.625558e-02	3.699238e-02	-1.357427e-01	8.306535e-02	-2.398772e-01	1.269651e-01	-3.056987e-02	-2.430721e-02	-9.966774e-02	1.586868e-01	6.740301e-02	3.916355e-02	-3.103530e-02	2.336734e-02	5.457107e-03	-5.153719e-02	-2.496852e-02	-8.797976e-02	7.672299e-02	8.383307e-02	5.749481e-02	7.726474e-02	-1.658171e-03	-7.780342e-02	-6.502986e-02	-6.060431e-02	6.886544e-02	1.272287e-02	-8.851191e-02	1.037734e-01	1.113776e-01	7.749861e-02	-1.943016e-02	-1.522631e-01	1.630604e-01	-8.106950e-02	-3.985580e-02	-1.421519e-01	8.656516e-02	1.586589e-01	1.619195e-01	1.428973e-01	-5.666623e-02	-8.604629e-02	-2.269497e-01	4.636580e-02	-2.419868e-02	9.861686e-02	-7.302903e-03	-1.492957e-02	-7.176489e-03	-5.185154e-02	6.574793e-02	5.143332e-02	-7.514058e-02	-5.075190e-03	2.576218e-03	1.844523e-01	2.026438e-02	-3.835334e-02	-9.038847e-03	-1.531285e-01	1.086186e-01	-5.813184e-02	-9.696279e-02	2.664555e-01	-8.025001e-02	-4.993192e-02	-6.330134e-02	7.734404e-02	1.650777e-01	1.335066e-01	1.550583e-01	-1.002507e-01	-1.681765e-01	-5.610253e-02	-2.724269e-02	1.990363e-01	8.721165e-02	-2.508453e-02	-6.326078e-02	-1.000937e-01	1.258081e-01	-9.309091e-02	7.879237e-02	-3.435549e-02	-6.228627e-02	2.454385e-01	2.268412e-02	-1.118520e-01	-2.517492e-02	-1.841633e-01	7.052754e-02	-3.079157e-02	-9.677736e-03	-5.845822e-02	2.059767e-01	5.065774e-02	1.417186e-01	1.975497e-01	1.878169e-01	1.348739e-01	8.175327e-02	-5.513051e-01	-2.059870e-01	-4.820905e-02	7.566600e-02
8.743080e-02	1.077560e-01	4.158953e-02	1.117510e-01	2.729624e-02	3.732418e-03	-6.420734e-02	5.050909e-02	4.461821e-02	-1.786665e-01	-1.099279e-01	4.475315e-02	4.784955e-02	-4.958332e-02	5.945614e-02	3.957664e-02	2.702042e-02	5.670499e-02	-1.241450e-01	-1.673519e-01	2.469848e-02	1.458940e-01	-3.106863e-03	-1.175915e-01	1.833222e-02	2.953294e-02	-2.004929e-02	-2.959529e-02	8.912948e-02	-2.856415e-02	-4.218768e-01	1.084840e-01	6.082884e-02	-1.152226e-02	-8.712419e-02	5.820070e-02	1.017911e-01	3.629395e-01	8.514056e-02	1.152754e-01	8.733053e-02	1.073512e-01	8.034259e-02	2.184730e-02	7.495462e-02	9.440835e-02	9.035229e-02	-3.169321e-02	-7.374247e-02	1.297980e-01	-6.046044e-02	-5.740429e-02	1.190933e-01	-7.460738e-02	-9.356363e-02	1.466577e-02	3.220587e-02	-6.046094e-02	4.237301e-02	6.129551e-02	-4.829134e-02	4.102484e-02	2.655259e-02	-1.967539e-02	-2.993070e-02	-3.714926e-02	1.334964e-02	-3.358144e-02	1.607999e-01	-1.401784e-01	1.020671e-01	1.002662e-02	-6.924962e-02	7.671743e-02	-1.511696e-01	-2.010323e-01	1.032760e-01	7.365355e-02	-1.193986e-01	6.138493e-03	-6.149333e-02	2.952607e-02	-5.039503e-02	-3.525007e-02	9.605349e-02	-3.125545e-02	-3.459599e-02	-5.848277e-02	1.146733e-01	4.907221e-02	-2.318463e-01	-2.554796e-02	-4.154417e-02	4.808899e-02	7.681099e-02	-7.488062e-02	-1.060899e-01	6.818907e-03	7.689644e-03	-6.245139e-02	-1.383352e-01	-3.925626e-02	-3.270311e-02	-1.425614e-01	-1.147088e-02	1.618813e-02	-1.009610e-01	3.571619e-02	-8.226567e-02	-8.032022e-02	-9.272783e-02	4.143052e-02	-1.038422e-01	-1.013370e-01	4.682871e-04	-1.812575e-02	3.824653e-02	3.092017e-02	9.920103e-03	-7.937676e-02	-5.438684e-02	1.230672e-01	-7.414045e-02	-3.118404e-02	9.690999e-02	5.899934e-03	-5.685666e-02	8.129397e-02	-2.113347e-02	7.631811e-02	7.286231e-02	1.126024e-01	-7.001509e-02	1.823826e-01	6.163894e-02	-1.950163e-01	4.104374e-03	1.526553e-02	1.152121e-01	-1.276426e-02	-2.897839e-01	9.987392e-02	-6.972764e-02	-7.082749e-02	6.550777e-02	1.745232e-02	-2.167125e-01	3.830009e-02	2.684203e-01	-3.931267e-02	1.397969e-01	8.285116e-03	-7.012872e-02	-5.172736e-02	-9.035082e-02	-6.957405e-02	-7.484614e-02	4.593552e-03	7.134239e-02	1.283762e-01	1.721724e-02	1.008753e-01	8.115242e-02	2.837346e-02	1.525286e-01	2.131897e-01	1.907742e-01	-5.686312e-02	-5.227424e-02	2.168547e-02	7.922841e-03	4.094840e-02	1.902935e-02	2.172364e-01	8.690679e-02	1.616998e-01	-1.203625e-02	1.469173e-02	6.651750e-03	-7.848812e-02	5.693390e-03	3.798096e-02	2.519295e-02	-1.787916e-01	-2.945579e-02	8.604946e-02	2.315041e-02	-1.463710e-02	-1.462006e-01	-3.472873e-02	-1.440981e-02	-1.414311e-01	-1.155896e-01	-1.236144e-01	6.926261e-02	-4.790073e-02	1.359320e-01	6.806359e-02	1.157942e-02	1.869072e-01	1.603557e-01	1.537478e-01	-2.229779e-02	-3.015598e-02	-1.432041e-01	3.929565e-02	-1.017445e-02	-7.382811e-02	9.800054e-02
-6.305071e-02	-1.255192e-02	-1.219309e-02	1.305469e-01	-5.579999e-03	1.491226e-01	-2.057356e-02	2.828616e-02	-9.029879e-02	-4.595853e-02	-7.269574e-02	-2.141453e-02	-5.355489e-02	7.428855e-02	8.686498e-02	-2.725702e-02	-5.267782e-03	-4.545882e-02	1.265839e-01	5.807099e-02	4.036809e-03	-1.028346e-01	1.097733e-01	-1.395351e-01	-8.586310e-02	-7.395503e-02	1.156688e-01	2.109785e-01	5.427266e-02	-1.507222e-01	-1.232453e-01	-2.463967e-02	-1.074811e-01	-1.131938e-01	3.379397e-02	1.524852e-01	-8.090017e-03	3.461230e-03	-8.941232e-02	8.206296e-02	2.836155e-02	1.875796e-02	1.131522e-01	2.772442e-02	6.167275e-03	1.942013e-01	1.490019e-01	-8.294615e-02	9.152530e-02	-1.460617e-04	2.951844e-02	1.856086e-02	4.704234e-02	3.580825e-03	-7.072720e-03	2.998541e-03	6.758479e-02	-6.140294e-02	-9.474604e-02	-2.095400e-01	1.923899e-01	-1.609031e-02	4.448749e-02	-1.863791e-01	-1.321473e-01	-8.363254e-02	-1.050107e-01	-1.421553e-01	8.950878e-02	2.082643e-03	1.561864e-01	1.283468e-01	7.770057e-03	2.850468e-02	1.003413e-01	2.048244e-01	-8.564271e-03	1.406321e-01	-9.600802e-03	3.053209e-02	8.167597e-03	-2.547846e-03	4.270862e-02	-6.461477e-02	5.264276e-03	7.869810e-02	6.525522e-02	-5.905381e-02	-7.554730e-02	-7.352680e-02	-1.969440e-01	-8.960838e-02	-5.193954e-02	2.105359e-01	3.812893e-02	-6.946492e-02	9.655718e-02	8.057145e-02	6.098930e-02	5.421324e-02	1.218079e-01	2.952350e-02	-7.802493e-02	-6.961016e-02	1.846054e-02	-7.761873e-03	-1.415096e-03	-1.248684e-02	1.667829e-02	-7.813616e-02	-1.169418e-01	-8.605545e-02	-1.255048e-01	1.052420e-01	2.528689e-01	-2.755776e-02	-1.310701e-01	1.016855e-02	3.573809e-03	2.262734e-01	-1.708508e-02	5.841167e-02	-2.287873e-02	-5.929175e-02	7.471157e-02	1.490803e-01	4.656289e-02	-5.791839e-02	4.753403e-02	-3.558710e-02	-8.055027e-03	-1.843884e-01	5.230986e-02	8.738138e-02	-5.808107e-03	-1.957572e-01	-4.640224e-02	1.445496e-01	3.015689e-02	8.381270e-03	-2.004987e-02	-7.659124e-03	1.093312e-01	4.746254e-02	-4.112838e-02	-4.843264e-02	1.222774e-01	4.891733e-02	7.779041e-02	-5.209110e-03	5.138111e-02	-8.783795e-03	2.099158e-02	-1.881833e-01	6.483702e-02	-1.225054e-01	1.794045e-01	-7.064112e-02	1.305020e-01	2.247975e-02	5.726313e-02	-1.494399e-01	-3.937123e-02	2.189612e-02	9.172435e-02
-4.116022e-02	2.230869e-01	4.632927e-01	2.739202e-01	4.188861e-01	1.084213e-01	1.964588e-02	3.146115e-02	-4.487070e-01	-4.508201e-01	-2.483011e-01	-1.413862e-01	-1.588053e-01	2.783735e-02	-5.953686e-02	2.114129e-02	2.292655e-01	-6.069847e-03	-1.078026e-01	1.258366e-02	1.799874e-01	2.788510e-01	1.609145e-01	2.925664e-01	3.048996e-01	3.919935e-01	1.176884e-01	-1.805061e-01	-1.869428e-01	-1.281795e-01	-2.546737e-01	-1.223260e-01	-1.633908e-02	7.106088e-02	-3.353747e-01	-1.942210e-01	-1.043370e-01	-2.613784e-01	-9.745117e-02	1.316000e-01	6.076004e-03	-1.159762e-02	7.202213e-02	-1.942596e-02	3.859196e-01	1.726534e-01	-8.932435e-02	-2.124829e-01	-1.543568e-01	-1.005329e-01	1.496512e-01	1.032811e-01	-1.615259e-01	-1.677913e-01	3.019666e-01	-2.043180e-01	1.487684e-01	1.426439e-01	3.640983e-02	-6.805392e-02	6.174066e-02	-2.967111e-02	-5.974437e-02	6.983922e-02	1.348462e-01	1.124734e-01	2.064001e-02	2.114997e-01	2.529378e-02	-2.350898e-01	-4.198956e-03	-2.515996e-02	1.103411e-01	1.092421e-02	1.381981e-01	-1.312948e-01	5.356679e-02	-4.851536e-02	1.835827e-02	9.439464e-02	-2.685142e-02	2.168105e-01	2.618750e-01	-7.373300e-03	2.225280e-01	4.216277e-02	-3.705209e-02	-3.741656e-01	-4.868763e-02	4.319702e-02	-2.382443e-01	2.440440e-01	-1.205212e-01	-1.129360e-01	-1.164749e-01	2.023932e-02	-1.332927e-01	-1.190037e-01	-3.062400e-01	-1.941948e-01	-1.632238e-01	-4.276933e-02	-1.990886e-02	-1.793665e-01	2.368798e-01	-1.543231e-03	1.647711e-01	4.014009e-02	7.581760e-02	5.187741e-01	-1.358737e-01	-5.293619e-01	-3.165482e-01	9.104313e-02	1.074443e-01	-2.313955e-01	-1.697030e-01	-3.329855e-01	-3.365806e-01	-1.943431e-01	1.154770e-02	-3.125847e-02	5.393996e-02	3.787351e-01	8.400199e-02	9.508336e-02	2.039309e-01	4.225336e-02	5.494757e-01	8.355456e-03	-6.224020e-01	-7.813690e-01	1.502735e-01	-2.378280e-01	-5.978316e-02	-9.029284e-02	2.737301e-01	2.216863e-01	2.370029e-01	-2.273434e-01	1.138067e-01	4.547732e-01	-2.889486e-02	-1.239605e-01	8.687150e-03	-3.803747e-02	-1.304371e-01	-3.351733e-02	-1.475782e-01	-6.073718e-02	3.481147e-02	-1.159560e-01	2.343276e-01	8.200219e-03	-9.624974e-02	-1.143098e-01	-8.680802e-02	-3.302909e-02	-1.298645e-01	-2.252584e-01	1.886982e-02	1.545897e-01	2.389806e-01	1.129281e-01	-2.480222e-02	-7.015265e-02	-3.361412e-01	4.286553e-02	2.463292e-01	5.795866e-01	6.724140e-02	1.141103e-01	-2.299105e-01	-2.672393e-01	-3.453507e-01	-4.254310e-01	-3.438490e-01	-1.227531e-01	-4.627045e-03	-1.495805e-01	3.498293e-01	3.645339e-01	4.090660e-01	1.809248e-01	1.113151e-02	-1.953655e-01	3.786174e-01	7.010002e-01	6.661542e-01	2.881613e-01	-1.921723e-01	2.863709e-01	1.773350e-01	3.388825e-01	1.527218e-01	1.539407e-01	-5.375520e-01	-2.222601e-01	2.763133e-01	-2.787649e-01	-1.785045e-01	-2.629132e-02	5.948370e-02	-5.486032e-02	-8.489407e-02	8.646959e-03	7.742130e-03	8.458781e-02	2.622961e-02
-1.482214e-01	-5.382868e-03	-7.339699e-03	-1.373623e-01	-1.974729e-02	1.361321e-01	5.961307e-02	-8.482110e-02	7.282130e-02	2.688147e-02	4.167752e-02	6.242679e-02	-3.287855e-02	2.842306e-02	-1.503965e-02	9.060358e-02	1.047486e-01	-2.452451e-03	-3.354083e-03	3.110677e-01	-1.799561e-01	2.920756e-02	-4.494766e-02	-2.189361e-01	1.187378e-01	1.564135e-01	7.233907e-02	-1.297286e-01	-7.960159e-02	-1.254565e-01	-1.397574e-02	5.471133e-02	-1.940481e-01	8.928324e-02	-1.503076e-02	-6.488439e-03	-1.586660e-01	1.317675e-01	3.579547e-02	1.345697e-01	-3.177897e-02	-6.934845e-02	2.448668e-02	9.464778e-03	-7.657047e-02	5.949278e-02	8.645980e-02	7.763080e-02	-3.450822e-01	-1.825253e-02	-2.503328e-02	-2.155250e-01	1.893750e-02	2.981765e-02	7.085160e-02	9.162283e-02	1.036397e-02	2.484326e-02	2.413908e-02	8.554403e-02	6.673609e-02	8.966027e-02	1.395976e-01	8.318106e-02	1.296827e-01	-7.481157e-03	-1.033330e-02	-6.801460e-03	3.437747e-02	-1.095470e-01	3.197973e-02	4.877052e-02	-3.831947e-04	1.023089e-02	-1.917568e-02	8.296108e-02	-9.341149e-02	-4.304502e-02	9.221452e-02	-5.950334e-02	1.490187e-01	-4.606507e-02	-6.442977e-02	-3.279798e-02	5.054053e-02	4.404565e-02	-2.701136e-04	6.207462e-02	-6.949601e-02	-1.964849e-02	9.103897e-02	1.432303e-01	1.405215e-02	-9.331983e-03	-3.016162e-02	-3.488284e-02	2.026000e-01	-4.411951e-02	1.281744e-01	1.238166e-01	-2.540961e-02	-7.754922e-03	1.169365e-02	-2.597242e-02	-1.942833e-03	-6.308164e-02	8.713709e-02	8.918709e-02	4.729914e-03	-7.598881e-02	-7.082718e-02	-1.066703e-01	-2.332085e-02	-6.605761e-04	-9.101412e-04	-1.764800e-02	3.330671e-01	-3.633729e-02	-1.768733e-01	-1.453521e-02	6.262287e-02	1.280490e-01	-1.835374e-01	-2.028945e-01	1.565393e-01	-8.516821e-02	7.276400e-04	9.007496e-02	2.456138e-01	8.311200e-02	-2.274769e-02	-2.679521e-02	-2.553881e-02	-3.129174e-03	-1.197558e-02	-6.109165e-02	-1.780975e-02	-1.889209e-02	-4.059868e-03	-2.250276e-02	5.121186e-02	1.288833e-02	-3.169470e-03	-5.945037e-02	-8.108335e-02	-5.700460e-02	1.684300e-02	4.506835e-02	-8.741480e-02	-3.112203e-02	6.532546e-02	8.244292e-02	-4.581972e-02	-4.847283e-02	2.636411e-02	-5.477578e-02	1.433842e-02	1.369249e-01	1.948830e-01	1.021819e-03	-2.053806e-02	-4.119479e-03	-5.655550e-03	-1.625173e-02	1.316769e-01	-5.589404e-02	-4.684608e-02	1.144222e-01	4.847906e-02	8.877453e-04	1.253740e-02	1.117472e-02	4.875029e-02	1.400557e-01	-1.845102e-01	-1.130921e-01
-1.973189e-01	1.233046e-01	2.479925e-01	1.924134e-01	5.530276e-02	4.196210e-02	1.073696e-01	2.240644e-01	-1.930328e-01	-6.053275e-01	-6.376462e-02	3.933453e-02	-1.261040e-01	6.057131e-03	4.211540e-01	2.140344e-01	-3.309083e-02	9.698549e-02	-2.518233e-01	1.831548e-01	4.490049e-01	6.951359e-02	-3.795050e-02	2.558966e-01	1.057729e-01	4.108845e-01	2.665730e-01	-1.167151e-01	-1.641689e-01	-9.331094e-02	-1.359565e-01	-2.553029e-01	-4.178271e-01	-1.991696e-01	1.255576e-02	7.328303e-02	-2.326512e-01	4.782313e-02	-1.578233e-01	1.243528e-01	7.837870e-02	2.298275e-01	5.150931e-02	-6.237347e-02	3.157298e-01	2.273689e-01	-1.173628e-01	-1.802994e-01	-4.040988e-02	-3.652111e-01	6.388407e-02	4.316959e-02	7.770205e-03	-4.385725e-02	6.433874e-02	1.635907e-01	2.486685e-01	1.881137e-01	5.265348e-02	4.729506e-03	1.342120e-01	-1.610098e-02	1.685756e-02	3.149074e-02	2.030483e-01	6.584689e-02	5.016726e-02	1.476407e-02	1.617876e-01	-9.855496e-02	-1.683171e-01	2.094211e-01	8.528401e-02	2.531440e-01	1.199978e-01	-3.114851e-02	4.671316e-02	8.164813e-02	4.406101e-02	6.618916e-03	4.962414e-02	2.269104e-01	3.093612e-01	-2.429487e-01	2.107726e-01	5.934574e-02	-1.804589e-01	1.984366e-01	-3.093962e-01	4.015446e-01	-2.693638e-01	1.753058e-01	-8.640899e-02	-2.245808e-01	-1.704316e-01	-9.412072e-02	-1.467953e-01	-1.387184e-01	-2.474148e-01	-2.367022e-01	-2.116333e-01	-2.246880e-02	-9.250748e-02	-2.321147e-01	1.391686e-01	2.134892e-02	-2.529538e-01	1.295589e-01	6.627231e-02	4.058938e-01	-3.984511e-01	-6.198989e-01	-4.550617e-01	6.314075e-02	-3.051130e-02	-3.493192e-01	-3.151769e-01	-3.316025e-01	-3.057758e-01	-3.315763e-01	-1.581895e-01	-1.889983e-01	-1.148600e-01	3.515262e-01	-1.071153e-01	-2.570952e-01	4.758144e-02	-1.303348e-01	3.836826e-01	-2.916544e-01	-7.836398e-01	-8.023147e-01	4.830844e-02	-1.936944e-01	-3.627739e-01	3.397474e-01	3.067797e-01	2.268549e-01	7.551426e-01	-2.289174e-01	-6.348487e-02	2.976440e-01	-8.182605e-02	-7.956800e-02	-1.319781e-01	1.666127e-02	-7.482222e-02	-8.350429e-02	-2.147106e-01	-3.907380e-02	-3.072559e-02	-2.635270e-01	3.135292e-01	8.910892e-02	-6.251921e-02	-1.299227e-01	-1.545802e-02	-9.372420e-02	-1.627502e-01	-6.904995e-02	1.200898e-01	2.286843e-01	2.215438e-01	3.503594e-01	3.448285e-01	1.665249e-01	-6.321839e-01	1.257466e-01	3.746021e-01	5.808533e-01	-2.396925e-02	1.690140e-01	-1.804916e-01	-2.364111e-01	-2.876702e-01	-2.259152e-01	-2.913487e-01	-1.312972e-02	-4.728304e-02	2.470824e-02	3.335318e-01	3.828377e-01	3.148443e-01	2.542444e-01	1.840409e-01	-3.402562e-01	4.159808e-01	7.135584e-01	5.876126e-01	3.589773e-01	-1.116487e-01	1.538329e-01	7.523357e-02	2.964687e-01	1.802597e-01	-4.745275e-03	-5.193956e-01	-1.657284e-01	1.446215e-01	-1.044021e-01	-4.515174e-02	9.890389e-02	-5.802928e-02	-5.045032e-02	5.305244e-02	-4.586929e-02	8.471775e-02	1.789062e-01	-8.430988e-02
-9.232176e-09	0.000000e+00	0.000000e+00	0.000000e+00	-1.894571e-04	0.000000e+00	-9.601743e-03	1.107754e-02	-8.618704e-08	-9.053196e-08	0.000000e+00	-8.227131e-07	6.839414e-06	1.181791e-07	8.810812e-04	-4.241964e-07	0.000000e+00	-7.528312e-08	0.000000e+00	0.000000e+00	0.000000e+00	1.137676e-08	4.084380e-03	0.000000e+00	1.174246e-03	0.000000e+00	-4.431570e-07	-1.571524e-06	0.000000e+00	2.230707e-04	-2.897161e-04	-8.507734e-03	1.167826e-04	3.291798e-03	-2.885063e-03	0.000000e+00	0.000000e+00	0.000000e+00	0.000000e+00	-3.271838e-08	2.280729e-07	-8.964656e-08	-5.188017e-06	-2.454365e-06	7.919115e-04	-7.567202e-03	1.153684e-03	0.000000e+00	4.213748e-06	5.631598e-04	0.000000e+00	-3.640890e-06	0.000000e+00	0.000000e+00	0.000000e+00	0.000000e+00	0.000000e+00	2.270741e-07	-3.895652e-04	-1.826705e-03	9.690850e-06	-1.651887e-05	2.436083e-03	3.403260e-04	-4.638318e-08	-2.106667e-03	4.039642e-03	7.142100e-08	0.000000e+00	0.000000e+00	0.000000e+00	4.192602e-04	-6.726806e-09	-1.911732e-07	1.022073e-03	-3.835414e-03	2.799005e-04	8.658831e-06	2.367408e-04	-8.198134e-03	-1.952653e-03	-3.059494e-08	4.975891e-05	1.149318e-03	3.047213e-03	-7.460997e-05	0.000000e+00	-3.983935e-09	-5.830370e-09	0.000000e+00	7.595448e-07	1.443082e-06	-2.402205e-06	-3.517713e-04	1.230829e-02	-1.850061e-06	-8.160164e-04	1.088440e-05	3.772878e-03	2.103864e-04	4.147739e-03	-2.374411e-07	-2.590675e-03	0.000000e+00	2.726319e-07	0.000000e+00	0.000000e+00	-1.334246e-06	-3.168952e-03	2.707073e-04	1.139310e-05	-2.711257e-03	1.120696e-07	9.050386e-05	-1.855365e-02	-2.486960e-03	1.655894e-02	5.599183e-03	-2.151433e-03	0.000000e+00	0.000000e+00	0.000000e+00	0.000000e+00	0.000000e+00	8.580324e-09	0.000000e+00	-4.478946e-08	-5.055915e-08	1.394277e-08	0.000000e+00	3.504797e-08	1.822486e-08	-6.447415e-04	-4.022449e-05	1.542660e-07	0.000000e+00	6.660313e-08	0.000000e+00	0.000000e+00	0.000000e+00	2.018308e-06	1.267752e-02	0.000000e+00	0.000000e+00	-1.015697e-04	1.718490e-03	0.000000e+00	-3.455731e-07	3.403144e-07	1.889949e-07	-5.232463e-07	-1.030454e-06	1.389804e-07	-2.958705e-03	0.000000e+00	-1.290181e-08	0.000000e+00	-7.430133e-06	-5.209154e-03	-7.851946e-04	-6.386236e-05	2.775706e-03	-7.490123e-04	-1.633670e-04	1.753113e-03	2.339173e-02	-4.822843e-04	-1.309970e-03	-8.803991e-03	-1.341052e-03	9.568116e-04	0.000000e+00	0.000000e+00	0.000000e+00	0.000000e+00	3.695957e-07	0.000000e+00	8.930467e-08	4.813691e-06	-2.917376e-05	-6.020264e-08	3.842177e-05	-2.982410e-06	0.000000e+00	0.000000e+00	-5.680611e-07	0.000000e+00
-1.435200e-01	2.160548e-03	4.395386e-02	2.185667e-02	2.022749e-02	2.332349e-02	-8.223111e-02	1.235151e-01	-6.498900e-02	-7.676640e-02	-4.727685e-02	-4.851399e-02	-6.472076e-02	1.014229e-03	-1.613033e-03	7.750358e-02	-4.573766e-02	2.247071e-02	-2.683574e-01	5.085394e-02	-2.944898e-01	-1.367557e-01	-6.927587e-02	-3.983953e-02	8.120239e-02	2.303384e-01	4.444995e-02	-1.039960e-01	-2.136287e-01	1.130544e-01	-3.145606e-01	7.755840e-02	3.141325e-01	4.262632e-02	-8.006186e-03	2.596373e-01	-4.035152e-02	1.442873e-01	1.266006e-01	9.770049e-02	6.399476e-02	-2.405100e-03	2.998884e-02	-1.008723e-01	-5.479764e-02	1.542192e-01	8.023205e-02	-4.710861e-02	-1.162693e-01	-5.274846e-03	1.285575e-01	3.254988e-02	-6.707136e-02	8.730406e-02	9.067820e-02	-7.112135e-03	-5.497804e-02	6.101058e-02	-3.697513e-02	1.044898e-01	-4.979486e-02	-1.410774e-01	-9.400432e-02	-1.126289e-02	-7.138691e-02	-8.618689e-03	-6.513639e-02	-4.881903e-02	8.248736e-02	-2.532554e-02	-6.566097e-02	-1.313237e-02	9.252394e-03	-4.227008e-02	3.105767e-02	2.208919e-02	4.623366e-04	1.737064e-01	8.125722e-02	-6.911574e-02	1.603626e-01	1.779538e-01	-1.766639e-01	-5.913105e-02	1.170449e-01	4.767048e-02	8.130929e-02	-4.736689e-02	8.764298e-03	1.856490e-02	-7.254376e-02	-1.585117e-02	2.696090e-02	-2.336650e-02	-1.449280e-01	2.334768e-02	2.787075e-02	1.713659e-02	-9.332258e-02	-5.793051e-02	1.655920e-02	-8.122155e-02	-6.940635e-02	-6.984705e-03	-9.149096e-03	-7.123675e-02	1.239854e-01	-1.286378e-01	-1.018643e-01	-5.577660e-02	-5.416539e-03	-1.238974e-01	-5.734197e-02	1.410300e-02	3.040640e-02	-2.411974e-02	-9.072701e-02	3.197079e-03	4.200523e-02	7.852118e-02	2.947290e-02	-8.962309e-02	7.597091e-02	1.094621e-01	5.473420e-03	5.805950e-02	2.033122e-02	-2.467132e-02	2.540417e-04	-3.145686e-02	-5.310072e-02	-1.192683e-01	7.670956e-02	-2.458331e-01	-3.292937e-02	-2.199674e-01	1.582067e-02	-4.454797e-02	-2.836875e-01	-7.238432e-02	1.170623e-02	-5.303399e-02	2.212539e-01	-8.905171e-02	7.408334e-02	-1.580015e-03	2.223949e-01	2.240719e-01	2.137336e-02	1.283624e-01	1.877314e-01	9.922568e-02	7.265929e-03	4.694929e-02	1.063617e-01	2.009547e-01	-3.244745e-02	1.104794e-03	3.149929e-02	-3.962528e-02	1.275774e-01	1.314296e-01	7.253445e-03	1.548441e-01	-7.993235e-03	-4.763310e-02	1.710348e-01	1.434643e-02	-4.146174e-02	2.898534e-02	-1.693741e-02	6.754186e-02	1.081868e-01	4.495235e-02	2.255949e-02	2.068895e-02	8.009562e-02	-4.344708e-02	-1.785403e-02	2.745309e-02	-2.735174e-02	-2.732941e-02	4.930318e-02	-1.314548e-02	-9.298353e-02	-1.314808e-01	-4.283127e-02	-3.825898e-02	-3.066998e-02	-3.164985e-02	6.417289e-02	-3.105997e-02	1.008588e-02	4.161208e-02	-3.330537e-02	5.900278e-02	2.683007e-01	5.016915e-02	-1.293041e-01	-2.573031e-02	1.548663e-01	-1.731764e-01	7.201267e-02	-1.989011e-01	-2.435491e-02	-1.692992e-02	-1.110629e-01	6.986714e-02	2.399096e-01
-1.507877e-01	-1.492540e-01	-4.720337e-02	-1.031441e-02	1.103798e-01	3.222384e-01	9.704381e-02	-1.868197e-01	-3.861816e-02	-1.221145e-03	-4.096018e-02	1.762282e-01	-3.213800e-02	-1.028459e-01	-6.747449e-02	1.220343e-01	8.123222e-02	4.044274e-02	-1.466579e-01	6.352485e-02	5.477000e-02	7.789563e-02	-4.596492e-03	-4.629174e-02	5.174359e-02	6.774396e-02	1.739811e-01	-1.083689e-01	9.740356e-02	1.011117e-01	-1.406206e-01	1.061214e-01	-2.010572e-01	-1.156468e-01	1.010448e-02	6.473334e-02	-1.522307e-01	-4.857890e-02	5.181513e-02	6.868185e-02	-8.687135e-02	-1.983918e-02	-2.941157e-01	-1.580046e-01	7.005840e-02	9.315057e-02	4.283246e-02	-6.924624e-03	5.508326e-02	7.162012e-02	-7.294755e-02	1.309266e-01	5.612492e-02	-1.365994e-01	-1.164584e-02	1.234868e-01	1.336189e-01	7.960227e-02	6.981952e-03	1.948081e-01	-3.593354e-02	2.970399e-02	-1.194736e-01	-1.488286e-02	4.438535e-02	1.774901e-02	-2.197291e-02	-9.129696e-02	-1.216756e-02	-9.937379e-03	2.927442e-02	4.133645e-02	-1.168562e-02	-5.448293e-02	1.278202e-02	-2.241971e-02	-2.600952e-02	3.134401e-01	2.847287e-02	-1.452423e-02	7.727193e-02	2.579959e-01	-1.155945e-01	6.903454e-02	2.931725e-02	-1.412405e-02	-4.021462e-04	7.874597e-02	-1.294761e-01	-1.823863e-01	-2.287013e-03	-2.159511e-01	7.489413e-03	7.040049e-03	-7.562928e-02	-1.096057e-01	-1.408711e-01	-1.982106e-02	1.052667e-02	2.078225e-01	-1.064282e-01	3.407066e-02	3.770816e-03	9.149251e-02	3.515015e-02	4.392559e-02	1.183528e-02	2.402682e-02	1.086420e-01	3.010826e-02	3.800897e-02	-2.190713e-02	1.027873e-01	-3.177627e-02	2.166854e-02	-1.090743e-01	1.338365e-01	1.048556e-01	4.286063e-02	-1.566910e-01	-1.429887e-02	5.563749e-02	-3.669370e-02	6.998145e-02	8.428182e-03	3.437475e-02	2.156216e-02	1.541521e-02	5.865446e-03	1.321109e-02	-4.435925e-02	7.270858e-02	-5.194697e-02	9.922834e-02	6.549787e-02	-5.372978e-03	-1.108853e-03	-3.701386e-02	-5.169717e-02	-8.948013e-03	-1.291656e-01	-9.798149e-02	-1.735639e-01	9.924452e-04	-8.475568e-02	-3.995117e-02	9.253156e-02	2.337782e-02	-1.001699e-02	1.630666e-01	8.582413e-02	1.380881e-01	-2.392081e-02	-6.243727e-02	-3.594277e-02	-2.884976e-02	-2.351948e-02	7.324851e-02	1.814980e-01	-6.293500e-02	5.752905e-02	-1.693059e-02	3.375614e-02	-1.339948e-02	2.485309e-02	7.121200e-02	5.515805e-02	2.969885e-03	-8.257275e-02	-1.689984e-01	1.552305e-01	9.971741e-04	-1.817168e-01	-2.012624e-01	-3.702176e-03	-1.300141e-02	3.206116e-02	-1.022879e-01	4.662774e-02	4.728212e-02	8.717509e-02	2.635724e-02	3.475427e-02	1.332080e-01	9.597492e-02	8.229509e-02	6.892022e-02	3.368436e-02	1.191083e-01	5.227203e-02	3.174739e-02	1.568634e-01	-3.427046e-02	-7.346704e-03	-3.167536e-02	-1.176305e-01	-2.469417e-01	-2.755460e-02	1.096699e-01	5.268803e-02	-1.428085e-02	-1.216747e-01	9.213804e-02	1.149504e-01	6.441539e-02	1.087490e-01	1.184650e-02	-8.017529e-02	3.163948e-03
1.366078e-01	-1.666832e-01	7.058311e-02	-3.405359e-02	-1.604434e-01	9.832545e-03	1.461611e-01	8.397471e-02	6.492491e-02	-1.916777e-02	8.732131e-02	-8.129612e-02	4.429186e-03	-1.292819e-02	1.934455e-02	2.908479e-02	9.996067e-02	-1.172248e-02	-2.130028e-01	1.413447e-02	6.566347e-02	-4.764546e-02	-5.385662e-02	1.581925e-01	2.444280e-01	-2.531644e-01	6.558333e-03	-1.526249e-01	1.309935e-01	-7.586781e-02	-1.166927e-01	-1.830138e-01	1.014908e-01	1.516006e-01	3.277518e-02	-3.079698e-03	8.545790e-02	-2.396921e-02	2.301226e-01	2.455842e-02	-2.107283e-01	1.598492e-01	-2.473921e-02	6.394628e-03	1.220260e-01	7.537989e-02	1.128891e-02	-6.264524e-03	-4.138981e-02	-1.159263e-01	8.480900e-02	-3.660206e-02	1.185487e-02	-1.862675e-01	-1.264308e-01	-7.920677e-02	-4.839513e-02	-3.342098e-02	-6.074644e-02	-7.073520e-02	1.017066e-01	-4.610802e-02	-1.972260e-01	7.965124e-02	-7.737574e-02	5.067636e-02	1.498564e-02	3.969691e-02	4.188109e-02	-1.766880e-02	4.644266e-02	1.020446e-01	1.178037e-01	8.641978e-02	4.820728e-02	6.662048e-02	-2.814015e-02	1.970251e-01	-1.421370e-01	1.820640e-01	1.388166e-01	1.441335e-01	-1.709531e-01	-1.741473e-01	1.073480e-01	8.564254e-02	-3.426411e-02	-4.033987e-02	3.566498e-02	2.412520e-02	-1.274516e-02	6.003153e-02	5.049934e-02	-6.496347e-02	-2.577801e-01	-3.355294e-03	-3.533995e-02	-1.135791e-01	-1.765040e-01	1.974312e-01	-1.235208e-01	-3.491086e-05	9.637716e-02	6.011337e-03	6.853404e-02	5.426961e-02	2.164799e-02	-1.970127e-02	-6.729884e-03	3.378627e-02	8.152267e-02	-9.333038e-02	2.017585e-03	-7.747955e-03	2.630781e-02	-1.851205e-02	-9.894297e-03	-1.244712e-01	-2.280317e-01	2.567584e-02	-1.079037e-02	-7.746281e-03	1.680038e-02	9.885694e-02	1.211204e-01	4.001189e-02	8.358848e-02	-2.682971e-02	4.044013e-02	1.715058e-01	8.554795e-03	-4.375643e-02	1.368169e-01	-1.121658e-01	-3.211342e-02	-1.273832e-02	-1.446370e-02	-3.119934e-02	-1.033629e-01	4.085658e-02	1.627439e-01	7.110983e-02	-9.562892e-03	-3.632868e-03	2.253920e-01	-3.402993e-02	1.446101e-01	-1.335668e-01	-1.771110e-01	8.884168e-02	4.276016e-02	-7.489864e-02	4.952123e-02	7.001435e-02	4.011774e-01	-2.132966e-01	3.120091e-02	-5.117451e-02	6.172983e-02	-2.235640e-01	1.369783e-02	-8.173381e-02	-4.413165e-02	8.329655e-02	5.890458e-02	-3.462641e-02	-1.940487e-02	-1.810346e-01	-2.013256e-02	8.643074e-02	1.293605e-01	-8.666699e-02	-7.736161e-02	-5.037355e-02	9.262457e-02	-3.120941e-01	-1.209373e-02	-2.016176e-02	2.223262e-02	1.320702e-02	5.634839e-02	1.389831e-01	9.852996e-02	1.692170e-01	1.973526e-02	2.428324e-03	4.439253e-02	4.586744e-02	9.877948e-02	1.859436e-01	-1.758141e-01	4.723883e-02	1.890136e-01	8.474841e-02	2.903577e-01	8.826849e-02	5.417548e-02	7.662766e-02	-1.295918e-01	-2.536486e-01	-1.307801e-01	-2.839442e-02	-9.864107e-02	-1.062483e-01	-9.010039e-02	9.508432e-02	-9.111815e-02	2.749321e-02	1.703960e-01
1.918597e-06	3.502973e-08	1.068531e-06	-3.342275e-04	-8.624692e-03	1.487429e-02	4.734238e-08	-1.085320e-06	0.000000e+00	0.000000e+00	-3.290250e-04	6.938369e-03	5.848466e-08	-3.797977e-07	2.238112e-07	1.464945e-05	0.000000e+00	0.000000e+00	0.000000e+00	0.000000e+00	1.791655e-03	7.745702e-06	-9.444731e-05	1.433926e-03	-3.785128e-03	2.702135e-07	5.004518e-07	-1.503668e-07	0.000000e+00	0.000000e+00	-9.875522e-04	-7.308908e-03	9.423564e-04	1.322979e-03	3.730799e-03	-1.405214e-07	-1.831782e-07	0.000000e+00	0.000000e+00	0.000000e+00	-1.369219e-05	0.000000e+00	4.266244e-03	1.035720e-03	-9.921433e-03	-1.031216e-05	0.000000e+00	0.000000e+00	0.000000e+00	0.000000e+00	-7.499098e-03	1.706915e-05	-3.433218e-03	2.000944e-03	4.081607e-03	-6.675764e-06	1.594864e-05	5.131015e-08	0.000000e+00	0.000000e+00	-9.504258e-03	5.889858e-03	3.446398e-04	8.666341e-05	1.323647e-05	2.650996e-06	-1.616397e-03	-5.982339e-03	6.612794e-04	0.000000e+00	-1.908610e-04	1.365171e-08	0.000000e+00	9.084562e-08	-5.347383e-08	1.228956e-07	-6.726806e-09	0.000000e+00	0.000000e+00	0.000000e+00	-4.386431e-03	-1.055771e-04	0.000000e+00	1.386500e-03	1.536094e-03	8.588114e-07	-1.084876e-03	-8.739433e-05	0.000000e+00	0.000000e+00	-1.758644e-02	-2.207109e-03	1.971896e-02	1.275607e-05	3.959437e-04	-5.227180e-04	-9.956066e-03	-2.135664e-03	0.000000e+00	0.000000e+00	3.586789e-03	3.380522e-03	-2.085765e-03	3.722965e-06	-3.089917e-05	0.000000e+00	1.962662e-08	3.727889e-07	0.000000e+00	0.000000e+00
6.941356e-02	-1.409177e-02	-2.929655e-02	1.943514e-03	-4.411089e-02	-4.648179e-02	-3.272052e-01	-3.811384e-03	-9.907916e-02	4.380536e-02	2.125530e-01	6.709423e-02	4.764018e-02	1.008049e-01	1.502298e-01	-1.118389e-02	-4.887639e-02	-3.139715e-02	-5.912719e-03	-1.290112e-02	-4.145182e-02	-8.029797e-02	-1.726582e-01	9.048805e-02	-1.305066e-01	1.107013e-01	3.029349e-01	-6.103588e-02	1.657416e-01	4.031268e-02	-3.326714e-01	-5.783619e-02	1.860501e-01	7.832326e-02	-9.957971e-02	-2.840934e-02	-5.964566e-02	7.311638e-02	3.017556e-01	-3.628974e-01	-6.740201e-02	-8.004882e-02	-9.172557e-02	5.835522e-02	3.219368e-02	7.793592e-03	1.369249e-01	-2.887249e-02	1.605677e-01	8.043504e-02	6.669031e-02	-2.228665e-01	-4.777876e-02	-6.245408e-03	-1.238279e-01	1.314897e-01	-8.545347e-02	1.046130e-01	-2.131827e-02	8.759689e-02	-7.785781e-02	-1.060317e-01	-3.871416e-02	9.905746e-02	2.452953e-01	7.731465e-02	3.363074e-02	9.155452e-02	-3.872717e-02	-1.867793e-02	-3.974382e-02	-1.235857e-01	-3.507551e-01	1.347180e-01	1.239371e-01	3.868509e-02	1.241919e-02	5.136715e-02	-1.177951e-01	4.732485e-02	1.350931e-01	1.545044e-01	9.476733e-02	-1.727239e-02	-3.950496e-03	-4.090633e-03	-2.547198e-02	9.563370e-02	3.528986e-01	1.933629e-01	-3.580007e-03	7.583628e-02	-2.550915e-02	-9.043675e-02	-8.264397e-02	1.144913e-01	1.716751e-01	3.541396e-01	-8.202167e-02	-5.237787e-01	-4.738578e-01	1.273272e-01	1.124257e-01	7.282641e-02	-1.295750e-01	9.927432e-02	2.514124e-01	2.178397e-01	2.768848e-01	2.815780e-02	-5.976424e-02	-6.930009e-03	1.071645e-01	2.132052e-01	3.224118e-01	-9.419512e-02	-6.071397e-01	-6.533482e-01	8.856987e-02	6.169883e-02	-1.594322e-03	-3.397726e-03	-1.181810e-02	-4.961941e-02	-2.014949e-03	-1.206528e-01	1.193900e-01	5.793452e-02	-1.651662e-01	-4.116535e-02	-6.813868e-03	-1.968056e-02	6.621812e-02	1.299526e-01	1.705802e-01	-1.557960e-01	2.217850e-01	-4.253558e-02	1.859155e-01	-9.156257e-02	-2.761149e-01	1.580376e-01	2.788693e-02	9.374758e-02	-1.908811e-02	8.239140e-02	-1.267114e-02	-2.988566e-01	-3.837449e-01	5.474469e-02	1.664462e-01	3.405505e-01	-8.355242e-02	1.414306e-01	1.168512e-01	2.313947e-02	-5.217130e-02	-2.797842e-02	2.328923e-01	2.616368e-02	3.659628e-02	5.714317e-03	-8.321764e-02	-6.381469e-02	-3.938132e-01	-6.419102e-01	1.524487e-01	4.217807e-01	3.318342e-01	2.119673e-02	-1.972389e-01	-1.000353e-02	-2.138722e-02	-6.896425e-02	-2.437905e-02	-1.403796e-02	-9.440018e-02	3.659164e-02	2.028658e-01	7.393835e-03	3.362809e-02	1.759025e-01	1.070514e-01	-1.521275e-01	4.732667e-02	1.146948e-01	-8.252665e-02
-1.549137e-01	-6.427215e-02	-2.390863e-02	8.823710e-02	2.766098e-02	1.601526e-01	4.976277e-03	5.110662e-02	-4.015551e-01	-1.000250e-01	1.177560e-01	1.924674e-01	-1.310474e-02	4.266492e-03	1.755853e-01	-2.547014e-02	3.681852e-01	-2.514843e-01	-1.500893e-01	4.000773e-02	8.911632e-02	3.967256e-01	-9.301025e-02	7.146735e-02	9.089461e-02	-3.663153e-02	6.976055e-02	-9.091083e-02	-1.921047e-01	-2.939941e-02	-3.213874e-02	5.305834e-02	5.318140e-02	-5.932925e-02	-2.037338e-01	2.156863e-02	1.285616e-02	-1.020466e-02	7.552058e-02	-1.291573e-01	-1.543963e-01	-1.023015e-01	-4.536757e-02	-1.940973e-02	9.631275e-02	-9.029661e-02	-3.481148e-02	-4.165144e-02	-8.872361e-03	6.300523e-02	5.376195e-02	1.252928e-02	6.646609e-02	-1.340934e-01	-2.228815e-01	-6.451388e-02	-5.398146e-02	-2.623467e-02	3.848903e-02	-3.352818e-02	-1.525725e-01	-1.447495e-01	-7.751132e-02	-3.813618e-03	-4.675110e-02	4.700996e-02	-2.030641e-02	1.138234e-02	1.445524e-03	8.163193e-02	1.444094e-02	4.717518e-02	8.311703e-02	-1.480418e-02	2.508333e-01	7.178880e-02	1.540513e-01	6.465228e-02	7.931708e-03	7.567249e-02	1.149287e-01	-3.813011e-02	1.490230e-01	1.420622e-01	-2.437012e-02	5.410975e-03	-2.080615e-01	-1.833116e-01	6.134989e-02	2.314812e-02	-3.459501e-02	1.856239e-01	-1.430146e-01	-3.188329e-01	-6.928550e-02	-2.845424e-02	4.951051e-03	-1.476720e-01	-1.443716e-01	-1.206172e-01	-2.439720e-02	-1.463869e-02	-7.567611e-02	1.584149e-01	9.451692e-02	-7.812094e-02	1.096657e-01	-7.075423e-02	-2.667690e-02	-1.117546e-01	1.801633e-01	-1.340966e-02	1.909249e-01	1.427104e-02	-3.453181e-02	-1.989082e-02	-8.527820e-02	-2.899124e-02	-5.132797e-02	2.126737e-02	-3.267895e-02	-6.698036e-02	1.637253e-01	1.540433e-01	2.134488e-01	8.586983e-02	-8.931090e-02	-1.777240e-01	5.784865e-02	1.535760e-01	1.868274e-01	2.932126e-01	2.097057e-01	-1.125689e-01	9.805922e-02	-1.069621e-01	2.637781e-01	3.152253e-01	-5.097564e-02	-4.717812e-02	-2.033350e-02	3.325286e-02	-8.690770e-02	7.795527e-02	-5.819040e-02	-5.774417e-02	1.895858e-01	-9.308371e-02	-6.118165e-02	-1.074427e-01	-4.343657e-02	-5.201034e-02	7.381075e-02	6.904836e-02	1.454959e-01	1.424096e-01	1.687285e-01	1.301554e-01	-2.937981e-02	1.201513e-01	7.731193e-02	-8.229015e-02	-1.570028e-01	-2.236032e-01	-1.154339e-02	-4.788667e-02	-4.654226e-02	-1.156287e-01	-1.360419e-01	-1.038791e-01	-8.034832e-02	5.589212e-03	-4.464841e-02	-1.806908e-01	-5.603931e-02	-1.784282e-01	-7.714303e-02	-9.902815e-02	-2.868183e-02	2.197635e-01	1.966387e-01	1.934680e-01	-4.160449e-02	1.726940e-01	6.737385e-02	5.972106e-02	-6.514450e-03	1.790798e-02	2.015448e-02	1.685066e-01	1.166391e-01	9.253288e-03	1.569766e-01	1.514022e-01	-4.044067e-04	-1.114889e-02	4.257057e-02	5.039801e-02	-1.288949e-01	8.804156e-02	-1.153336e-01	9.127390e-02	-1.755333e-01	-1.203181e-01	-8.733140e-02	-1.929445e-02	4.226428e-02	-2.284630e-03	-4.462611e-02
-2.925213e-01	-1.342591e-01	2.460248e-01	2.486350e-01	1.592772e-01	-1.152943e-01	-1.884475e-02	-3.063500e-02	-6.332011e-02	-3.255192e-02	2.998202e-02	-2.191284e-01	9.185872e-02	-8.266909e-02	3.408226e-01	-1.523625e-02	-1.034147e-01	1.413272e-01	-7.643528e-02	3.784823e-02	1.942323e-02	-5.550015e-02	1.544814e-02	1.177485e-01	-1.301943e-01	1.018434e-01	1.225769e-01	1.533228e-01	1.478489e-02	4.127021e-02	-2.560916e-01	-1.651746e-02	-1.756579e-01	-1.421335e-01	9.286095e-03	3.937671e-02	1.039987e-01	1.679963e-01	1.227158e-01	-4.445346e-02	1.365667e-01	9.792210e-02	6.886517e-02	-4.948426e-02	-1.612858e-02	3.333270e-02	4.931030e-02	-8.273418e-02	3.237509e-01	-4.013583e-02	9.793619e-02	-6.610389e-02	-5.343111e-02	9.065948e-02	-5.398548e-03	-2.295603e-01	-8.639135e-02	-8.691577e-02	-2.284068e-01	2.073017e-01	2.139772e-01	-2.879233e-02	-5.948417e-02	9.730806e-02	3.696088e-01	8.177787e-02	1.370323e-02	-9.824776e-02	-1.758996e-01	1.971866e-02	-7.288681e-02	-1.124074e-02	2.536492e-01	-1.890164e-02	-2.103782e-02	-1.969988e-01	-1.673110e-01	-4.616630e-02	1.420548e-01	2.444363e-01	-2.572780e-01	-8.275177e-02	6.276330e-02	1.771405e-01	2.190663e-01	7.977317e-02	-2.190088e-01	-2.297692e-02
2.323281e-03	1.385083e-01	7.804711e-02	-8.255501e-02	-5.476394e-02	-6.009021e-02	1.758283e-01	1.589375e-01	5.222789e-02	2.427740e-01	-2.434934e-02	-6.097847e-02	-6.952747e-02	-1.128394e-02	-4.654000e-03	1.295419e-01	-7.033693e-02	-9.447397e-02	3.085378e-01	-6.669828e-02	8.630767e-02	-4.082180e-02	-9.245377e-02	-1.742571e-01	1.059011e-02	-2.729562e-02	-2.325715e-02	-2.559163e-01	-1.859014e-01	1.538287e-01	1.156711e-02	-1.697950e-01	5.468074e-02	1.506895e-01	1.357047e-01	3.128491e-01	2.624980e-01	-1.360535e-01	4.846205e-02	-2.847711e-01	-1.664090e-02	2.230551e-02	-1.162957e-01	1.492388e-01	-7.805088e-03	-5.753169e-03	-3.331417e-02	-4.469714e-02	-2.024626e-01	-3.313622e-02	2.691439e-02	-9.627161e-02	-2.577115e-02	1.034491e-01	-6.269335e-02	-7.910825e-02	1.967965e-02	8.992241e-02	5.025048e-02	6.225233e-02	-5.608259e-02	9.672702e-02	-2.931352e-02	-3.859702e-02	1.193860e-01	1.635525e-01	1.454057e-01	-1.078784e-01	6.848734e-03	2.535905e-02	3.089936e-02	1.674025e-01	-2.126065e-02	5.803741e-02	3.105744e-02	-2.793599e-01	-1.560089e-01	-7.224589e-02	-2.299252e-01	3.721452e-02	1.273436e-01	5.821830e-03	3.288493e-02	1.460320e-03	-1.227654e-01	-1.858833e-02	-1.136083e-01	-1.443576e-02	1.293928e-01	8.343909e-02	-8.379059e-02	8.275704e-02	2.817821e-02	1.276097e-01	-2.588922e-02	-5.111050e-02	-1.171242e-01	-1.596042e-02	-6.877419e-02	-1.279368e-01	1.665939e-02	-9.357366e-02	-6.120159e-02	1.059359e-01	-6.081180e-02	1.246557e-02	5.210879e-02	1.205862e-01	-8.324245e-02	-8.580355e-02	-3.916344e-02	-3.412444e-02	9.354204e-03	1.146585e-01	-8.168978e-02	4.054639e-02	1.176797e-01	6.348517e-02	-3.111648e-02	1.372613e-01	1.363414e-02	-6.866868e-02	1.428125e-01	2.473653e-02	8.118343e-02	8.022396e-02	7.780883e-02	-1.040228e-01	-4.371977e-02	-6.924562e-02	-7.424747e-02	5.322313e-02	1.675393e-01	-8.508378e-02	4.578351e-03	-1.299109e-01	-2.357664e-02	-9.095881e-02	9.487382e-04	1.224324e-01	6.801012e-02	4.235133e-02	1.133858e-01	1.165306e-01	1.276824e-01	-1.616150e-01	3.850317e-01	-9.691724e-03	-3.210834e-01	2.291968e-01	-2.920320e-01	-7.347368e-02	1.185531e-01	-4.280690e-03	-7.969950e-02	-2.135392e-02	1.932095e-01	-1.060749e-01	4.457731e-02	7.999265e-02	7.813099e-02	-7.491414e-02	-3.450506e-02	8.778396e-03	1.490196e-01	6.860000e-02	4.723243e-02	1.032181e-01	-3.736236e-02	-3.148468e-02	-6.978459e-03	3.412217e-02	5.772435e-02	1.029043e-01	5.876712e-02	6.498450e-02	-1.109947e-01	-1.273746e-01	-5.673542e-02	-1.720140e-02	-5.093527e-02	2.284368e-02	1.621585e-02	1.289009e-01	-1.332600e-01	-6.600447e-02	-7.794780e-02	-2.536710e-01	-1.214798e-01	1.044129e-01	1.673078e-01	1.323992e-01	1.813553e-01	8.458650e-02	1.358829e-01	6.407654e-03	-1.506464e-02	-1.568235e-01	-1.210236e-01	-3.585479e-02	1.323668e-01	-1.480787e-01	-2.336298e-01	-9.861957e-02	3.075573e-02	-2.657109e-02	5.056865e-02	1.521699e-01	-1.748969e-01
7.566447e-01	-1.447592e-01	-9.294619e-02	-1.518288e-01	1.796491e-01	1.271784e-01	-3.690724e-01	5.527793e-01	1.323017e+00	1.270312e-01	2.614182e-01	4.713680e-02	-4.390691e-01	-1.963120e-01	-1.106073e+00	-3.842904e-01	-3.373707e-01	-2.703523e-01	2.910799e-01	7.216862e-02	-2.607949e-02	-4.493584e-02	2.331779e-01	6.962410e-02	-6.372714e-01	-6.259332e-01	3.018666e-01	2.418767e-01	-1.722226e-01	3.626681e-01	1.255089e-01	2.154031e-02	1.463446e-01	3.617102e-01	2.815709e-01	-3.801209e-01	-1.192049e-01	1.897249e-02	5.583784e-01	-1.432272e-01	2.856139e-01	-1.189964e-01	3.009267e-01	-7.946405e-01	-3.789977e-01	3.999845e-01	3.302352e-01	4.111294e-01	2.083861e-01	-8.984680e-02	-3.260147e-01	1.396911e-01	1.342723e-02	-4.480043e-02	-3.760223e-01	-1.398470e-01	-1.767148e-02	-1.777201e-01	-4.001752e-02	-2.459737e-01	-3.877612e-01	-2.307908e-01	-9.175368e-02	-2.541048e-01	1.059737e-01	2.592080e-01	2.504241e-01	-2.896516e-02	2.304208e-01	4.861550e-01	2.129487e-01	2.283984e-01	-5.846756e-02	-5.991444e-02	4.198434e-01	2.584861e-02	3.002752e-01	2.984078e-01	1.995226e-01	-2.874678e-02	-2.500460e-01	-4.883490e-01	1.034294e-01	-3.414015e-01	-1.359374e-01	5.297104e-02	-4.279723e-01	2.148141e-01	-2.606451e-01	-4.184644e-01	-2.509230e-01	-5.839940e-01	5.043341e-01	6.230495e-01	4.772135e-01	-1.241401e-01	-5.676775e-01	-1.847519e-01	4.978308e-03	-5.968993e-01	-4.082216e-01	1.449020e-01	5.648615e-02	6.410536e-02	2.171380e-01	4.102299e-01	3.370542e-01	3.769709e-02	-1.088525e+00	-1.136989e+00	8.669989e-01	1.943328e+00	1.793283e+00	-2.056814e-01	-7.282911e-01	4.043395e-01	-3.021270e-01	1.931631e-01	-8.231145e-02	7.036800e-02	1.510509e-01	-4.652544e-01	-9.452951e-01	6.013903e-02	-2.366114e-02	4.008921e-02	-6.552631e-02	-1.465417e+00	-1.499520e+00	5.119619e-01	1.948560e+00	2.239948e+00	-3.575376e-01	-2.805846e-02	1.840918e-02	1.278865e-01	-8.105813e-02	-1.164423e-01	-6.868871e-02	-3.118944e-01	-1.265970e-01	-4.164430e-01	2.194175e-02	2.560489e-01	-5.957410e-02	-4.211338e-01	6.952998e-01	3.904424e-01	7.437404e-01	-1.535413e-01	-4.270650e-01	2.454593e-02	-7.420485e-01	-1.172880e-01	-2.557058e-01	8.829952e-02	-1.122563e-01	4.459888e-01	5.338932e-01	-4.762442e-01	-3.366850e-01	-2.339874e-01	-1.746869e-01	-2.508701e-01	3.895687e-01	1.676947e+00	2.034857e+00	-3.830384e-01	-5.630959e-01	-1.682771e+00	-1.885231e-02	-3.930745e-01	2.712768e-02	4.253391e-01	3.657067e-01	5.994561e-01	2.553636e-01	6.585802e-01	-8.327796e-02	-4.202086e-01	-3.032615e-01	-3.669107e-01	-2.596037e-02	5.134440e-01	9.885027e-01	1.825004e+00	-9.864154e-01	-2.133266e+00	-1.809208e+00	-2.729184e-01	5.384829e-01	3.033652e-01	8.858107e-02	-1.125207e-01	2.505461e-01	1.629797e+00	4.094646e-01	-7.793914e-02	2.807952e-02	-3.408338e-01	-3.739991e-01	-4.661808e-01	1.479226e-01	-5.787647e-01	-7.353913e-01	1.261490e-01	-2.989838e-01	-5.334406e-01	1.079199e-01
-1.754893e-02	-1.492900e-02	1.364995e-01	-1.053533e-01	-3.339374e-02	1.435719e-01	-1.213587e-02	-5.629808e-02	-1.467514e-02	-3.308696e-02	-4.289912e-03	-1.550760e-02	-4.847057e-02	1.490425e-01	-7.479145e-03	-6.285583e-03	6.677205e-02	4.731268e-02	6.688625e-02	-6.711489e-02	6.345176e-02	-1.159994e-01	-1.441324e-01	5.639258e-02	6.851828e-03	8.320822e-02	-1.009653e-01	9.965475e-02	1.602954e-01	-2.967017e-02	8.270158e-02	7.005570e-02	7.053644e-02	7.506905e-02	-7.953259e-02	-3.378408e-02	4.726211e-04	-4.432552e-02	-2.190017e-02	-9.155060e-02	1.354565e-03	-1.596490e-01	-5.381794e-02	1.472988e-01	-2.664347e-01	-3.427632e-03	8.529142e-02	-1.227528e-02	8.244664e-02	3.339017e-03	6.233492e-02	6.214694e-02	-3.759168e-03	-1.146253e-02	1.027252e-01	-5.965791e-02	7.645759e-02	-1.917668e-02	1.172544e-01	6.860854e-02	-1.253643e-01	-1.571201e-02	3.436810e-02	-1.820042e-01	9.313976e-02	4.899454e-02	1.156097e-01	-4.917334e-02	-8.418935e-02	4.541820e-03	5.981757e-02	-7.971298e-03	-1.820000e-01	5.543664e-03	1.696942e-03	8.434807e-02	9.138631e-02	7.652214e-02	4.822441e-02	2.479804e-02	-3.283287e-02	2.708337e-02	1.392666e-01	-1.146365e-01	-1.100598e-01	-9.094353e-02	-1.482134e-01	2.655373e-02	-2.912043e-03	-3.067024e-03	5.153561e-02	6.844077e-02	8.017533e-02	1.695369e-02	6.940032e-02	5.244762e-02	1.178992e-01	7.541255e-02	-1.869798e-03	-1.568987e-03	2.385016e-02	-6.760678e-02	7.327555e-04	-1.096001e-01	2.582980e-03	1.066595e-01	-1.160263e-01	8.485343e-03	9.104850e-02	1.586858e-01	8.710162e-03	-7.604165e-02	5.123164e-02	-3.723070e-02	3.260687e-02	3.530554e-02	2.677043e-02	-5.008395e-03	-1.766218e-02	1.069381e-01	6.203413e-02	3.409986e-02	-1.875216e-01	1.405585e-02	-3.917411e-02	5.157161e-02	-1.459656e-01	-3.229584e-02	-1.996450e-02	-3.522722e-02	-1.733886e-02	5.095419e-02	7.651560e-04	4.756431e-02	2.125079e-01	8.105777e-02	1.571944e-02	4.038529e-02	1.352864e-01	-2.651867e-02	-1.336033e-02	8.868524e-02	1.930799e-01	4.826566e-02	3.810559e-03	-1.276927e-01	-7.135028e-02	8.141361e-02	-6.930438e-02	-4.217167e-02	6.965911e-03	-1.379185e-01	-3.766687e-02	1.412239e-01
-3.246183e-01	4.653735e-02	1.752458e-01	-1.292287e-01	3.295557e-02	-1.092775e-01	6.875702e-02	-3.344403e-02	-5.713573e-02	4.461807e-02	1.077171e-01	-7.065942e-02	9.882001e-02	-1.171793e-01	4.681535e-02	6.894116e-02	1.892553e-01	-1.806356e-01	1.506666e-01	5.580584e-02	-2.732964e-01	-2.361183e-01	-1.840249e-01	-5.085766e-02	-1.342081e-01	7.529664e-02	1.828097e-01	-5.284488e-02	6.352589e-02	1.132856e-02	-1.890597e-01	1.802457e-01	3.010355e-02	1.775705e-01	9.610832e-02	1.081381e-02	2.315762e-02	1.098457e-01	-4.375439e-02	7.413695e-02	-3.060660e-02	2.412304e-02	-3.470230e-03	6.104764e-02	6.624070e-02	-1.575883e-02	-1.218212e-02	-4.065693e-02	-1.670943e-01	5.603945e-03	-1.102628e-02	-5.510041e-02	9.305093e-03	9.332110e-02	1.628226e-01	3.072593e-01	-1.702531e-01	1.312267e-01	1.263031e-01	9.712207e-02	4.900615e-02	2.355009e-02	1.538360e-01	4.421488e-02	-5.760934e-02	7.164419e-02	-2.227316e-01	-1.330929e-01	-5.922648e-03	-1.074663e-01	-7.864035e-02	-1.330399e-01	-4.476025e-02	-7.516288e-02	6.961344e-02	7.814389e-02	6.987667e-02	1.825149e-02	-1.180629e-01	-6.665905e-02	-8.955752e-02	-9.687774e-02	3.761366e-02	1.862105e-02	8.299117e-02	-5.056512e-02	-9.860085e-03	1.896423e-01	-4.456482e-01	-5.256779e-03	1.985754e-01	-7.178520e-02	5.303469e-02	-1.545059e-01	-4.223922e-02	5.307712e-02	2.385632e-01	8.333831e-02	8.229465e-02	1.146504e-01	1.872053e-01	-1.289612e-02	2.888475e-02	7.446693e-02	8.821480e-02	5.446434e-02	-1.039544e-01	-1.680189e-01	1.659090e-01	9.471669e-02	-1.319207e-01	-3.717875e-01	-3.887724e-01	5.317770e-02	1.012113e-01	8.248372e-02	9.729599e-02	-9.119174e-02	-1.169907e-02	-1.029257e-02	-3.785882e-02	-1.093815e-01	7.311997e-02	1.437213e-01	2.160586e-02	-4.011198e-02	-1.686182e-01	4.260146e-02	6.699526e-02	-1.356670e-01	-5.526973e-01	-3.737311e-01	4.962896e-02	-1.739534e-01	-3.678665e-01	-8.373796e-02	4.212871e-01	-1.082522e-02	-1.275746e-01	1.685412e-01	1.145830e-01	-2.545556e-02	3.525164e-02	-1.113707e-01	8.466012e-02	1.775216e-01	1.205957e-01	1.366898e-02	-8.298337e-02	-3.547601e-02	-3.152796e-02	-1.992148e-02	1.341161e-01	4.419081e-02	4.809527e-02	3.756624e-03	9.641366e-03	1.215187e-01	-9.664487e-02	-1.581196e-01	1.081226e-01	1.457964e-02	7.708381e-02	-2.823953e-02	3.390236e-01	-4.519944e-02	-2.931803e-01	-2.946575e-02	2.168492e-01	1.883298e-01	-2.690653e-01	1.943374e-01	2.074747e-01	7.905119e-02	8.776935e-02	9.164051e-02	1.085389e-01	8.622156e-02	-5.508810e-02	1.077035e-01	9.054564e-02	2.142536e-01	2.693087e-03	-1.803083e-02	-2.662075e-02	-5.270009e-01	1.340243e-01	4.454514e-01	2.420543e-01	7.425365e-02	-6.573744e-02	-5.239643e-02	-7.332396e-02	-1.433585e-01	-6.514458e-02	1.054982e-02	-3.082192e-01	1.479806e-01	-2.749436e-01	-1.241373e-01	-3.123573e-02	1.851462e-01	1.392554e-01	4.563977e-03	3.424580e-01	1.499638e-01	-5.261264e-02	2.974268e-01	3.141859e-02
-1.355438e-01	7.647304e-02	1.440323e-01	-1.552443e-01	-9.503806e-02	7.351238e-02	-1.937749e-01	6.278386e-02	1.182498e-01	2.211136e-01	4.863174e-02	-1.708104e-02	-1.766722e-02	5.905341e-02	-3.188703e-02	-7.299295e-02	-5.949944e-02	-8.994411e-03	-2.027500e-02	-2.030773e-02	-1.622814e-01	9.244451e-02	-7.742152e-02	2.887352e-02	-2.315806e-01	1.159012e-01	1.635703e-01	1.456126e-01	-5.859233e-02	1.814437e-01	1.767424e-02	-5.359177e-02	-1.298020e-02	-4.494622e-02	-9.514505e-02	4.866433e-02	-4.687642e-02	7.666410e-02	1.357487e-01	-1.587392e-01	-1.026783e-02	2.332615e-02	4.439019e-02	2.198282e-02	-3.585583e-02	-3.592335e-02	8.622164e-02	1.339887e-01	-3.266250e-02	-7.450913e-02	-1.528731e-01	1.531225e-01	9.498050e-02	1.909038e-02	8.467471e-02	-5.260225e-02	-2.539355e-02	6.596889e-02	3.043464e-02	7.511395e-02	-1.450997e-01	5.541319e-02	4.265801e-02	5.113595e-02	7.440121e-02	-3.094633e-02	1.240019e-01	1.267840e-01	1.736401e-01	-6.835932e-03	-1.376148e-01	8.984053e-02	-1.224954e-01	1.814910e-02	4.013153e-02	-1.090685e-01	-9.225948e-02	3.062818e-02	8.502657e-02	-1.616072e-01	3.630085e-01	1.275030e-01	1.365105e-01	-2.095527e-02	-3.911849e-02	-4.039897e-02	-1.348126e-02	-4.529352e-02	-4.995908e-02	-6.239273e-02	-4.638849e-02	-4.010610e-02	8.721910e-02	-1.527478e-01	-1.060723e-01	2.768563e-02	-1.995984e-01	7.731530e-02	-8.075647e-02	-1.794344e-01	8.601627e-02	2.993244e-03	1.213603e-01	-7.170433e-03	2.321632e-02	7.050533e-02	7.774649e-02	6.725802e-02	5.639896e-02	-5.135581e-02	1.097738e-02	7.707099e-02	-1.780363e-02	-2.583396e-03	-5.873093e-03	-3.533952e-02	2.946160e-02	-1.871941e-01	1.222184e-01	1.183616e-01	2.670256e-01	-3.495529e-01	-1.803655e-02	1.175815e-01	5.783583e-02	-1.947626e-01	1.282102e-01	3.833589e-04	4.432334e-02	-6.421515e-02	3.050088e-02	1.009420e-02	2.081197e-01	-5.684928e-03	-4.189602e-02	4.147596e-03	-2.017889e-02	-2.574482e-03	-5.788454e-02	-6.397758e-02	-7.240260e-02	4.755393e-02	2.044365e-02	2.790878e-02	9.493794e-02	-4.299693e-02	-1.383836e-01	1.142122e-01	-1.268827e-02	3.383518e-02	8.739748e-02	2.812870e-02	1.555989e-02	4.937219e-02	-5.505097e-02	-6.976858e-02	9.518816e-02	1.202883e-02	3.425037e-02	3.284094e-02	-1.029957e-01	-1.687890e-02	6.109294e-02	-2.029222e-02	-1.791762e-01	3.728337e-02	-6.770875e-03	4.026924e-02	5.520536e-02	-4.893676e-02	-4.589807e-02	-3.035397e-02	1.878160e-01	8.977114e-02	-7.418088e-02	2.502708e-02
-8.408999e-03	-1.644354e-02	1.174316e-01	1.278883e-02	6.263742e-02	-1.796374e-03	1.518150e-02	2.716083e-02	1.444028e-02	5.824882e-02	1.100509e-01	-1.092361e-01	-6.604425e-02	-4.834908e-02	7.055826e-02	5.762289e-03	-1.159080e-01	-1.493830e-02	4.164101e-02	-1.608968e-01	3.430534e-02	7.257844e-02	-2.135859e-01	-7.257596e-02	-6.751619e-02	-7.383305e-02	1.801895e-01	-1.070794e-01	-1.274730e-01	3.720386e-02	-2.664754e-02	1.264992e-01	-1.483805e-01	1.869092e-01	-1.703286e-02	-9.212656e-02	9.631087e-02	1.776569e-01	2.382783e-04	9.787259e-02	6.843957e-02	1.006932e-01	4.366651e-02	5.720579e-02	1.675404e-01	3.465313e-02	-9.946633e-02	-1.520829e-01	-1.407281e-01	1.111428e-02	-4.355769e-02	-8.101074e-03	1.679501e-01	1.638538e-01	-2.669303e-01	3.894691e-02	8.116892e-03	7.624250e-02	7.594277e-02	6.996912e-02	1.434158e-01	2.349640e-02	8.882284e-02	1.300577e-01	8.927265e-02	1.206439e-01	-8.006423e-02	1.129669e-01	3.203154e-02	6.586175e-02	8.812720e-02	-2.426386e-01	-1.978450e-02	-1.908780e-02	-1.994447e-02	7.728791e-02	8.623157e-02	1.975897e-01	6.592569e-02	2.084859e-03	1.641207e-01	-4.131094e-02	1.324181e-01	-6.413056e-02	-4.880892e-02	-1.442585e-01	-2.757512e-02	-6.288683e-02	-2.377455e-01	1.783181e-01	-1.486382e-01	-7.159900e-02	1.073980e-01	-2.396207e-02	1.512547e-01	4.510861e-02	9.317872e-02	1.047421e-01	1.752704e-02	8.257676e-03	7.620577e-02	2.413748e-02	7.422111e-02	-2.182492e-02	-1.267050e-01	1.832580e-02	7.127907e-02	-1.365928e-01	4.646935e-02	8.253373e-02	3.660569e-02	-2.206683e-01	-3.003571e-01	8.784781e-02	-2.389361e-02	-5.172049e-02	-6.693803e-02	-7.998085e-02	-1.023236e-01	-5.532873e-02	-9.924491e-02	-2.720820e-02	-1.193360e-01	1.848179e-02	-1.225941e-01	7.903407e-02	1.271512e-01	6.105429e-02	1.181181e-01	-7.583146e-02	-2.870727e-01	-3.540032e-01	-6.224122e-02	2.990151e-02	-2.297667e-01	-1.587682e-01	6.829316e-03	-1.322682e-01	2.549351e-02	-2.969497e-02	-2.729531e-01	4.202947e-01	2.088359e-01	5.402237e-02	-1.797965e-01	2.419001e-01	-5.948849e-02	8.473722e-02	-1.647943e-01	4.958464e-01	-1.581009e-01	-1.884424e-01	3.371252e-02	-1.544987e-04	-7.254586e-02	-1.017672e-01	-3.875771e-02	-1.066641e-01	-1.110850e-01	-5.974659e-02	3.553535e-02	3.135744e-03	9.031054e-02	2.504757e-01	4.156801e-02	-4.816890e-02	-2.930249e-01	1.014269e-01	1.756605e-01	2.625108e-01	-8.628302e-02	7.752777e-02	8.038710e-02	1.159573e-02	2.542678e-02	2.136601e-03	-1.398313e-02	1.732681e-02	6.379268e-02	-8.648237e-03	-6.807439e-02	-7.805029e-03	1.838882e-01	-8.924634e-02	4.107772e-02	-8.832273e-02	1.671855e-01	1.311284e-01	1.226026e-01	4.067056e-02	-2.688396e-02	-1.517296e-01	-7.872439e-02	1.229081e-01	1.990466e-01	9.413889e-02	-9.115141e-02	8.267518e-03	-9.468243e-02	4.459633e-01	-8.009094e-02	-2.174439e-01	-1.515674e-02	-7.057836e-02	5.966743e-02	-1.104721e-01	7.210487e-02	2.191673e-01	-1.977025e-01
-1.130598e-01	8.585905e-03	8.977435e-02	-9.595591e-02	3.514375e-03	2.415044e-01	7.158353e-02	1.947643e-02	-6.438226e-02	-1.350056e-01	-2.052745e-01	-3.360347e-02	1.356650e-02	2.039062e-02	1.205582e-01	1.968131e-02	8.621194e-02	2.307854e-02	1.087244e-01	1.951209e-02	-4.555507e-03	-2.956754e-04	1.113352e-02	1.289846e-01	-2.551950e-01	-2.286911e-02	8.592962e-03	1.016673e-01	3.113466e-02	3.144748e-02	5.088933e-02	-1.250585e-01	2.379463e-02	2.389471e-02	-2.420285e-02	-5.908369e-02	-1.171219e-01	1.737552e-02	-2.074831e-02	1.692672e-01	-2.313314e-01	-7.588215e-02	1.200232e-02	2.285994e-02	6.673650e-02	5.353154e-02	-5.538231e-03	-1.089524e-01	-6.726006e-03	3.936068e-03	1.784344e-01	2.650321e-02	-1.420535e-02	1.303869e-01	-1.731458e-01	-1.469622e-01	6.284342e-02	6.503460e-02	-5.798733e-02	-1.013547e-01	3.202635e-02	-8.313889e-03	1.143141e-01	1.229137e-01	5.817340e-02	7.374375e-02	-6.197091e-03	2.412224e-02	-1.036408e-01	7.458404e-02	2.784334e-02	8.252149e-02	-9.373570e-02	-3.555930e-02	-1.398342e-02	8.985002e-02	1.042169e-01	-1.258267e-02	1.748443e-01	1.127225e-02	-8.892674e-02	1.278460e-01	-4.595590e-02	-1.191151e-02	6.942808e-02	-1.321177e-01	-2.379020e-01	9.089224e-02	2.638707e-02	6.085777e-02	2.814586e-02	-1.990379e-01	-8.217495e-02	-1.831485e-01	-4.519441e-02	2.355028e-02	1.043693e-02	6.944783e-02	1.205115e-01	7.672879e-02	5.244139e-02	9.996458e-02	6.553002e-02	1.174532e-01	9.034738e-02	-2.572684e-02	1.173536e-02	1.407802e-02	-1.856822e-02	-2.483023e-02	1.180202e-02	7.872343e-02	-8.832197e-02	1.336425e-01	-1.841830e-03	1.672158e-02	1.157582e-01	-1.979887e-02	3.317612e-02	2.098215e-02	7.236464e-03	3.200400e-02	-1.262599e-02	-2.186230e-02	-6.316773e-02	3.213913e-02	1.023203e-01	-2.063195e-02	-1.155885e-03	-2.499274e-02	7.658644e-02	-7.477882e-03	1.050195e-01	1.879096e-01	6.744865e-02	-2.244939e-01	3.690017e-02	-3.833601e-02	-9.400694e-02	6.038451e-02	-2.812785e-02	-1.125464e-01	6.419906e-02	-1.212121e-01	-3.164919e-02	1.998255e-01	-3.009224e-02	-1.838191e-02	1.963907e-01	-1.585825e-01	-1.994973e-02	-1.749770e-02	-4.748183e-02	4.008648e-02	-6.140276e-03	1.118907e-01	-4.414317e-02	1.379730e-02	2.949400e-02	-1.697757e-02	-5.929853e-02	-1.070285e-01	8.863230e-02	1.406595e-01	-1.153318e-02	-9.668662e-02	5.854332e-03	-1.349305e-01	1.192747e-02	-5.559192e-02	1.553763e-01	-2.808921e-02	5.656333e-02	6.099554e-02	-3.125760e-02	-2.656920e-02	6.448694e-02	9.206446e-02	3.308969e-02	3.185246e-02	2.613447e-01	6.214081e-02	-7.728292e-03	3.968190e-02	4.800091e-02	3.270054e-03	-5.457400e-02	-1.070721e-01	-3.492641e-01	-2.157192e-04	1.186277e-01	-9.526683e-02	4.721833e-02	9.876800e-02	-3.870785e-02	8.420721e-03	6.033351e-03	2.070350e-02
-2.853981e-02	1.435492e-01	1.189462e-01	2.004755e-01	-1.142973e-01	-3.971351e-02	-1.677997e-01	-2.195220e-01	-1.471908e-01	-2.827434e-02	-1.719536e-01	-1.423190e-01	3.919924e-03	3.083199e-02	2.064904e-01	1.169107e-01	1.413890e-01	1.450510e-01	-1.458033e-01	1.841263e-01	-1.079989e-01	-1.025482e-02	9.364759e-02	-9.458439e-02	1.218510e-01	1.778027e-01	-1.972625e-01	5.984300e-02	1.326618e-02	-5.111412e-02	-2.472621e-03	-1.859070e-01	-9.160677e-02	2.551306e-02	1.002504e-01	1.207473e-01	1.226203e-01	-2.073844e-02	-1.871287e-01	2.964647e-02	-1.924161e-01	-1.144954e-03	-4.761351e-02	1.881343e-01	-1.293676e-01	-9.342467e-02	-6.418090e-02	-9.081619e-02	-2.809917e-04	-9.800213e-02	9.901269e-02	8.516194e-02	3.320144e-02	-8.160022e-02	-4.207924e-02	1.124073e-01	5.187410e-02	-5.284209e-02	8.439830e-02	-2.009290e-01	-3.539347e-02	5.340113e-02	2.899137e-02	7.360859e-02	-1.011051e-02	8.542578e-03	-1.124661e-01	6.929256e-02	-2.057087e-03	-1.893333e-02	-6.658112e-02	-4.231952e-02	-1.133836e-01	2.608882e-02	9.043988e-03	3.583022e-02	-1.432827e-01	5.427223e-02	1.037094e-01	-1.151480e-01	4.681865e-02	-4.937854e-03	7.346020e-02	6.007215e-02	4.444517e-02	-9.173129e-02	5.278062e-02	5.113118e-02	4.624590e-03	8.308167e-02	8.112564e-02	1.244607e-01	-3.849644e-02	-7.719754e-02	-7.838204e-02	-3.090562e-02	1.852006e-01	1.048504e-01	-6.825396e-02	3.341240e-02	3.843587e-02	-4.177418e-02	1.214118e-01	2.276891e-02	8.955939e-02	-1.012677e-01	-5.405867e-02	1.230232e-02	1.268777e-01	2.482141e-01	-1.859062e-01	-2.326662e-01	-4.111808e-01	7.779553e-02	6.645167e-02	8.264056e-02	-9.720788e-02	5.353901e-02	2.287971e-02	5.649867e-02	2.942487e-02	1.725646e-01	1.449757e-01	8.953806e-02	2.920814e-02	8.794727e-02	1.927379e-01	2.598571e-01	3.223473e-01	-7.631009e-02	-3.055093e-01	-4.997844e-01	2.512823e-01	1.224767e-01	-2.199968e-01	7.024224e-02	1.772688e-01	1.629038e-01	-7.574870e-02	7.528176e-02	9.244964e-02	1.056068e-01	6.054769e-02	8.398020e-02	2.046121e-01	5.891428e-02	-6.635513e-02	-2.988278e-01	-1.900266e-02	-1.526465e-01	-2.330324e-01	-1.344158e-01	1.741080e-01	7.688247e-02	1.021718e-01	-1.137437e-01	2.904326e-02	-1.302108e-01	-9.742904e-02	9.252868e-02	-1.594359e-02	-1.766070e-02	-2.427654e-02	6.974492e-02	-7.589678e-02	-3.513758e-01	-3.170417e-01	1.039643e-01	1.670898e-01	3.328779e-01	-4.689335e-02	1.017154e-01	1.486946e-01	1.062611e-02	-1.192870e-01	4.811122e-02	-6.684671e-02	3.787120e-03	1.196703e-02	-9.794146e-03	1.169458e-01	1.019424e-01	-4.624299e-02	-6.173902e-02	-2.398301e-01	-3.438063e-01	7.664178e-02	3.609112e-01	3.341574e-01	-6.996431e-03	-2.547996e-01	-4.569138e-01	-4.139691e-03	-6.004150e-02	-1.156694e-01	-7.612066e-02	5.310494e-02	1.990127e-02	-1.671879e-01	3.531959e-02	8.522377e-02	8.553541e-03	3.714755e-02	3.291890e-01	1.898661e-01	3.295246e-02	4.550470e-02	1.818792e-01	8.998639e-02
3.191285e-03	-4.324001e-08	-3.100901e-03	3.581845e-04	2.899156e-04	2.096644e-05	-6.781497e-03	-8.658651e-04	0.000000e+00	0.000000e+00	0.000000e+00	-3.896776e-04	-2.830390e-08	1.198761e-03	0.000000e+00	2.951726e-04	2.832535e-07	-4.936458e-08	0.000000e+00	0.000000e+00	0.000000e+00	0.000000e+00	9.934357e-06	-1.467146e-06	5.448264e-04	6.042547e-04	-2.342834e-03	-1.998666e-07	9.552003e-03	1.069599e-07	0.000000e+00	0.000000e+00	0.000000e+00	2.590423e-03	1.754588e-05	-1.629933e-03	5.395183e-04	3.630954e-03	-1.588394e-05	6.392917e-07	0.000000e+00	-1.583503e-07	0.000000e+00	0.000000e+00	7.530381e-04	6.361041e-04	1.307855e-03	4.219499e-04	6.558510e-04	-1.577997e-07	-8.057162e-03	-3.283766e-08	0.000000e+00	9.290941e-08	0.000000e+00	-5.290738e-03	-4.372090e-07	1.559095e-03	6.320823e-04	1.242190e-03	3.797190e-03	-5.125703e-07	1.959915e-03	-1.595899e-08	0.000000e+00	0.000000e+00	-1.282093e-02	2.245294e-02	2.717941e-04	1.013988e-05	3.943357e-04	-2.723137e-07	2.293114e-02	0.000000e+00	8.580324e-09	0.000000e+00	2.150537e-07	3.498252e-03	0.000000e+00	2.451407e-08	-4.353201e-06	-7.352312e-07	0.000000e+00	0.000000e+00	1.294818e-03	0.000000e+00	0.000000e+00	0.000000e+00	-1.973694e-03	1.473830e-07	2.165661e-06	1.590884e-04	5.805527e-06	0.000000e+00	-2.480350e-03	-7.874301e-03	2.938028e-08	0.000000e+00	0.000000e+00	-1.693298e-02	-2.163696e-03	5.045456e-03	3.076841e-02	1.213822e-06	-1.057174e-03	-1.363344e-03	-2.973665e-03	0.000000e+00	0.000000e+00	0.000000e+00	0.000000e+00	2.364924e-03	-7.568552e-03	4.520931e-05	2.752764e-07	1.534867e-07	0.000000e+00	8.677428e-07	0.000000e+00	0.000000e+00	0.000000e+00
-1.551848e-01	-2.630728e-02	1.519819e-02	-7.439418e-02	1.516954e-01	-2.978111e-01	-1.388293e-01	-6.996195e-03	-9.533045e-02	9.290271e-02	4.104525e-02	1.490109e-01	2.227224e-01	7.677225e-02	5.540520e-02	7.415681e-02	-6.524134e-02	-1.016876e-02	-3.011737e-02	-4.466060e-02	4.464710e-03	-4.081976e-02	-1.690847e-02	-1.764701e-01	1.953892e-03	-1.136640e-01	2.342399e-01	7.484820e-02	-6.057921e-02	1.818762e-01	2.004356e-01	-8.722281e-02	1.864176e-02	-5.162758e-02	-1.508095e-01	-6.078456e-02	1.470563e-01	-1.309343e-01	-8.743442e-02	-2.185346e-02	1.746266e-01	-5.686611e-02	6.417640e-02	-8.948149e-03	9.354051e-02	9.908701e-02	1.002138e-01	6.424053e-04	-1.624062e-01	6.916169e-03	-1.561942e-01	1.913668e-02	-1.445383e-01	5.353111e-03	6.802217e-02	-2.296124e-02	8.141306e-02	2.622139e-02	-3.711505e-03	9.686733e-02	2.383490e-02	9.240473e-02	9.386805e-02	1.648880e-01	1.313067e-01	-3.418531e-02	-1.335732e-02	-7.020858e-02	-1.737085e-02	1.252556e-01	-3.828353e-02	7.411258e-02	-4.601759e-02	-5.271079e-02	4.595798e-02	5.556276e-02	-8.657313e-02	1.459613e-01	3.802903e-02	-2.588663e-01	2.673038e-01	1.198703e-02	2.240638e-01	2.083228e-01	7.339362e-02	3.280268e-02	5.005740e-02	-6.738416e-02	-2.164382e-02	9.092429e-02	4.972535e-02	5.842492e-02	-1.633921e-01	-4.067650e-01	-3.596423e-01	9.357523e-02	6.897910e-02	1.193100e-01	-1.472628e-01	5.010732e-02	1.343857e-01	1.765677e-01	6.929217e-02	-3.342658e-03	6.212729e-02	1.799425e-01	1.482098e-01	1.316370e-01	-2.418237e-02	-3.759973e-01	-4.540091e-01	5.412017e-02	-2.179936e-02	-3.018759e-03	-9.870748e-03	-4.608211e-02	-4.531206e-02	2.597454e-01	8.840452e-02	2.000525e-01	-3.574976e-01	-1.215812e-01	-1.146521e-01	1.838690e-01	1.492803e-02	-6.130750e-02	-4.648710e-02	1.094477e-01	-8.670462e-02	1.057328e-01	9.672597e-02	-8.590593e-02	6.882918e-02	6.265791e-03	1.975371e-02	9.568906e-02	7.683262e-02	-3.220031e-02	-2.212785e-01	-3.312359e-01	4.656294e-02	1.387864e-01	2.026112e-01	-3.046146e-02	4.407655e-02	-1.039663e-01	1.349621e-01	1.653269e-01	-9.724961e-02	4.245028e-02	2.019533e-03	-4.945639e-02	8.693977e-02	6.803866e-02	-2.771619e-01	-5.354160e-01	1.494628e-01	2.668093e-01	2.083272e-01	1.388698e-01	-2.399430e-02	-1.764264e-02	4.266718e-02	-4.010691e-02	-2.357557e-01	-1.928222e-01	5.623835e-02	6.700224e-02	1.360839e-01	-8.187757e-03	2.323851e-01	2.554472e-01	-1.540787e-01	3.260711e-02	1.161267e-01	-1.962659e-01
-7.031925e-02	1.010570e-01	1.004594e-01	-3.499496e-02	4.659114e-02	1.070613e-01	-1.782337e-02	-1.263405e-01	-2.970609e-02	-1.481663e-02	1.903699e-01	-1.895965e-03	-2.363251e-02	3.725280e-02	-4.187728e-02	-1.322337e-03	-1.164222e-01	2.604544e-02	-1.339340e-02	-6.626099e-03	1.061280e-01	-5.052783e-02	1.640689e-01	9.087561e-02	3.074276e-02	6.233998e-02	8.519010e-03	-3.417737e-01	-5.630401e-02	7.001552e-02	1.454346e-02	3.384728e-02	5.181634e-02	9.840787e-02	1.204745e-01	3.087980e-02	-9.404480e-02	-1.848937e-01	-7.215272e-04	4.867964e-02	1.253907e-01	-3.633541e-02	2.171565e-02	2.598318e-02	1.627331e-01	-3.450748e-02	-9.987027e-02	-3.239251e-02	-3.818815e-02	-1.912696e-02	-9.584187e-02	-1.153830e-02	-4.381287e-02	-2.519659e-02	-2.872481e-03	1.066429e-01	2.089641e-01	2.501577e-02	1.827220e-01	-1.179856e-01	-2.940702e-01	-7.319961e-02	-3.816484e-02	4.537392e-02	-2.037710e-03	2.426818e-02	1.292785e-01	3.986116e-01	-3.679972e-02	7.158776e-02	1.544765e-01	-1.458437e-01	7.379799e-02	-2.369664e-02	-5.136860e-02	-2.594192e-02	-4.511117e-02	9.824156e-02	-3.466744e-03	-1.706343e-03	-9.323786e-02	6.608323e-02	-8.076206e-03	6.371295e-02	1.039519e-02	-1.218513e-01	1.190088e-01	2.018075e-01	-8.128668e-02	-4.156359e-02	7.202979e-02	3.704925e-02	-1.188782e-01	-1.732501e-02	-9.117681e-02	-4.393610e-02	1.191999e-01	-1.674839e-03	1.050285e-01	2.115625e-02	-5.348080e-02	2.236436e-01	8.678533e-02	1.805817e-03	-1.016406e-02	3.544771e-02	-1.318653e-01	-6.574920e-02	-2.196460e-02	-1.091334e-02
3.627227e-02	-4.485578e-02	2.643227e-01	2.280634e-01	2.336021e-02	4.658388e-02	-1.495782e-03	-3.706569e-02	-1.164590e-02	-2.175155e-01	-1.307885e-01	1.279920e-01	-1.015957e-01	-1.180861e-01	4.863513e-02	1.354035e-01	1.353513e-01	3.597261e-01	2.641347e-01	6.766974e-03	9.578978e-02	-4.812472e-03	-1.112511e-01	-1.058949e-01	-2.571972e-01	-1.485892e-01	-5.207845e-03	-1.300272e-01	-1.530816e-01	6.372260e-02	-1.506905e-01	-3.084059e-02	1.518108e-02	6.596635e-02	1.214535e-01	-2.183447e-01	1.063377e-01	-4.298827e-02	5.256407e-02	-5.239716e-02	1.048118e-01	5.600771e-02	-5.362901e-02	1.378836e-01	-5.306116e-02	4.173612e-02	5.320479e-02	-1.494840e-01	-5.671758e-02	7.470301e-02	-4.843365e-03	1.387189e-01	-4.734473e-02	-2.476691e-03	-1.448004e-01	-1.099272e-02	3.068489e-02	3.034330e-02	-2.221997e-02	8.437125e-02	-8.190732e-02	-3.488279e-02	-9.205708e-02	7.282962e-02	1.613377e-01	4.328517e-02	8.403247e-02	-8.135878e-02	-6.792831e-02	-3.614263e-02	1.453413e-02	2.129844e-02	-5.344573e-02	1.175155e-01	2.743599e-02	1.106103e-01	-6.064414e-02	1.447229e-01	2.117193e-01	2.903119e-02	4.418501e-02	5.357873e-02	-4.521849e-02	7.665964e-02	-2.083022e-01	-1.128163e-01	1.870765e-01	-9.172357e-02	-1.790644e-01	2.434324e-02	1.764096e-01	-3.372822e-02	-2.445163e-01	1.190805e-01	-6.212979e-02	4.625762e-02	-4.821407e-03	-1.067229e-01	1.095743e-01	-1.326740e-01	-2.139268e-02	2.332218e-01	4.602772e-02	-9.900271e-02	6.662986e-02	-1.198900e-01	-2.395694e-02	-1.380309e-02	7.668445e-02	3.179239e-01	3.533643e-02	5.249958e-02	-6.692426e-02	-6.049257e-02	-9.235692e-02	6.743464e-02	-8.523379e-02	8.381803e-02	-5.939663e-02	-4.342626e-02	1.212666e-01	5.318047e-02	6.864152e-02	2.006353e-01	6.558226e-02	1.416450e-01	-8.606367e-03	-1.121128e-01	1.683295e-02	-2.470908e-01	-1.444900e-01	8.775939e-02	-4.414233e-02	-2.240180e-01	-3.415051e-02	2.127746e-02	-1.404250e-02	-1.137634e-01	-1.678077e-01	5.926430e-03	2.105794e-01	-2.705014e-02	7.532135e-02	-8.532628e-02	2.662087e-02	3.213259e-02	-4.624007e-02	-5.492634e-02	1.064770e-02	1.671539e-01	-7.687408e-02	-1.484902e-02	-2.956154e-02	-3.270843e-01	1.175278e-01	2.625631e-02	1.896648e-01	-3.500580e-02	8.270829e-02	-3.175173e-02	-1.854859e-01	2.046464e-01	-1.013320e-01	8.083335e-02	1.449330e-01	-6.026626e-02	8.871058e-02	-2.360300e-03	-5.967663e-03	-9.444068e-02	2.774122e-02	2.083455e-01	-1.057858e-01	7.919054e-02	-1.036721e-01	7.288409e-03	-1.889398e-02	-1.470401e-04	5.946995e-02	-5.215702e-02	-2.904499e-02	-5.398838e-03	5.031336e-02	-4.340614e-01	-7.776491e-02	-4.207499e-01	-5.379894e-02	3.900389e-02	3.649047e-02	2.131478e-01	3.992538e-01	2.910595e-01	2.955518e-02	2.321187e-01	-2.674170e-01	-7.173422e-02	-1.379961e-02	-2.119922e-02	-1.572480e-01	1.479703e-01	1.362654e-01	7.250733e-02	-3.922963e-03	-9.560285e-02	7.068211e-02	7.753168e-02	-6.004198e-03	2.576513e-02	2.770411e-02	-1.472089e-01	-2.934465e-02	-5.455866e-03	-4.685669e-02	7.872346e-02	6.003343e-02	-2.135086e-01	1.032742e-02	2.046343e-01	1.259451e-01	-7.266485e-02	8.632724e-02	-4.124017e-01	1.182263e-01	1.206590e-01	-2.139468e-02	-7.606178e-02	-1.468262e-02	-2.824321e-02	-4.792915e-03	1.865972e-02	3.454101e-03	1.480248e-01	-3.183224e-02	-5.004420e-03	-4.319042e-02	3.419809e-02	5.076918e-02	-7.762137e-02	-2.349415e-02	8.651597e-02	-4.622147e-02	-8.711765e-03	2.107199e-02	-3.414663e-02	4.274456e-02	5.033673e-02	-1.213803e-01	6.036806e-02	8.152813e-02	1.365128e-01	8.813049e-02	-2.871157e-01	-4.268927e-02	8.561357e-02	-2.531754e-02	-4.139859e-02	-7.772467e-03	-6.565933e-02	1.232719e-01	-2.025986e-01	-2.608191e-01	-1.210018e-01	-2.196351e-01	1.775114e-01	-8.541017e-02	-1.254953e-02	1.432202e-01	2.836516e-01	8.946008e-02	2.003809e-01	1.696754e-01	-2.020288e-02	-7.054492e-02	-9.130560e-02	7.074207e-02	3.354290e-02	9.165427e-02	-1.375298e-02	-3.022301e-02	-9.516247e-02	-1.571311e-02	-1.509748e-01	2.382084e-03	-6.177087e-03	1.832391e-01
-1.030855e-02	-6.949827e-02	-4.796539e-02	-6.321441e-03	3.261146e-02	-6.625568e-02	-6.752923e-02	9.006196e-02	-2.337007e-02	6.005120e-02	-3.736870e-02	1.229775e-02	1.185023e-01	-5.689171e-03	-5.520215e-02	-7.230905e-02	-8.514155e-02	1.462470e-02	-8.718992e-03	-1.157677e-01	-1.271160e-01	9.708212e-03	-1.018799e-01	-1.803514e-02	-1.843574e-01	-1.964212e-03	-6.117317e-02	1.019403e-02	3.783532e-02	9.138731e-02	-1.519662e-02	1.749588e-01	2.725101e-02	1.983871e-01	-6.084477e-02	-1.411226e-01	1.334494e-01	9.623876e-02	-6.128666e-02	-7.762590e-02	8.907935e-02	3.456329e-03	8.976357e-02	-1.946962e-01	1.235656e-03	6.086642e-02	-1.776896e-01	1.801969e-02	1.186100e-02	5.849971e-02	4.794450e-02	-9.934195e-03	-6.445943e-02	2.444395e-01	-4.443034e-02	2.338471e-01	3.531466e-02	-1.436134e-01	-1.056117e-01	5.002243e-03	-7.096046e-02	1.220879e-01	-2.410372e-01	-8.989585e-02	1.932042e-02	-5.524634e-02	6.208999e-02	-9.472274e-02	-2.120979e-01	2.559844e-01	-2.170466e-02	-1.450652e-01	3.456536e-02	2.341192e-01	4.873919e-02	-3.391607e-02	2.700713e-03	-5.547126e-02	3.793327e-02	-6.747322e-02	1.504272e-01	-1.392470e-01	9.514938e-02	-3.060680e-02	-1.853838e-01	3.771891e-02	1.650320e-01	-1.500496e-01	2.287690e-01	2.106763e-01	-7.280315e-02	4.842572e-02	3.851227e-02	1.163181e-01	1.105156e-01	-3.806958e-02	-6.508971e-02	-6.240228e-03	-7.006920e-02	-3.398195e-02	-1.862942e-01	-6.990662e-02	1.271556e-01	-8.066456e-02	-2.394280e-02	1.324028e-01	1.942263e-01	-7.826377e-02	5.134714e-02	-7.778461e-02	1.904585e-01	-1.360705e-01	-6.944803e-02	2.356874e-02	-3.770067e-03	-3.486579e-02	1.294947e-02	-2.482968e-02	-4.314376e-02	-1.915378e-01	8.756438e-02	4.672605e-02	4.828343e-02	1.318411e-01	9.677328e-02	-2.216593e-01	-9.369809e-02	-5.888973e-02	-2.943627e-02	-6.452527e-02	3.793553e-02	-6.198924e-02	1.415021e-01	1.295756e-01	-7.713116e-03	4.627800e-02	6.011134e-03	-1.598813e-03	-2.092797e-02	1.877553e-01	1.341827e-01	9.335020e-02	4.111274e-02	2.895088e-02	1.879310e-01	-1.653028e-01	-1.108425e-01	8.094568e-02	-1.230623e-02	-9.019175e-02	-3.831485e-01	-6.973067e-04	-3.793464e-02	-8.679711e-02	-4.534347e-02	-7.829170e-02	-2.840979e-02	-1.399960e-01	-8.216385e-03	8.605071e-02	6.572833e-02	1.079536e-01	-6.159196e-02	2.615700e-02	-1.649204e-01	-1.518888e-02	-3.014464e-02	1.879959e-01	7.197926e-02	-1.739005e-01	1.746881e-01	9.239595e-02	1.932217e-01	4.691934e-02	1.600532e-01	1.923149e-01	1.703474e-01	7.447533e-02	2.796178e-02	2.162349e-01	-5.207539e-02	-4.384596e-02	-7.255811e-02	-1.290805e-01	-2.165945e-01	-7.326150e-02	-1.666754e-01	-1.556662e-01	1.296582e-01	-9.713740e-02	-1.650409e-02	5.190543e-02	-1.654670e-01	-7.718072e-02	-8.817070e-02	-2.420056e-02	1.300397e-01	5.433140e-02	-1.490928e-01	-3.584420e-02	2.361961e-01	3.518498e-02	-1.865495e-01	3.012834e-02	5.605583e-02	1.872455e-01	1.160942e-01	3.761995e-02	6.330426e-02	-8.926908e-02	2.387326e-02	-9.918232e-02	-5.858968e-02	-2.788199e-03	2.743847e-02	1.071716e-01	-5.878586e-02	9.565133e-02	4.269667e-02	-1.431198e-01	-1.208524e-01	-3.081316e-02	7.445904e-02	1.585673e-01	-1.086195e-01	1.067632e-01	1.214500e-01	2.273918e-02	-1.301521e-02	1.244153e-01	3.513181e-02	4.663698e-02	1.855385e-01	1.360923e-01	1.922349e-02	-1.042212e-01	2.274656e-01	-1.348638e-01	-1.553807e-02	1.743669e-02	6.502158e-02	-1.138295e-01	-1.931354e-01	7.727796e-02	-1.477824e-01	8.410481e-03	-8.623817e-02	-1.093779e-01	-1.665745e-02	5.576243e-02	-4.606992e-02	4.439439e-02	-5.921692e-02	3.394695e-02	-1.851221e-01	5.019504e-02	1.509597e-01	6.980480e-02	1.424933e-01	2.879093e-02	2.154453e-01	1.242027e-02	1.191563e-01	-1.594119e-01	1.279654e-02	-1.208226e-01	-1.705639e-01	-1.620817e-02	2.006885e-01	-2.925442e-02	1.794083e-01	8.670529e-02	6.731881e-02	-4.482606e-02	-1.314958e-01	-1.212076e-01	-1.035255e-03	-1.021503e-01	-9.580699e-02	3.777251e-01	-1.963028e-02	-6.271848e-02	-6.410504e-02	9.015028e-02	-1.130152e-01	1.004647e-01	-5.722322e-02	-4.490954e-03	-5.115095e-02	-1.077675e-01	-4.917460e-02	-1.114272e-01	-1.282894e-01	-4.895113e-02	6.531689e-02	-5.173763e-02	1.560344e-01	-1.153292e-01	-9.479356e-02	-6.536940e-02	9.180534e-02	2.547049e-01	1.375648e-01	2.254559e-01	2.065681e-01	1.952250e-01	-1.642245e-03	-8.147071e-02	1.915299e-03	-8.354028e-03	9.835713e-02	1.253443e-01	7.327797e-02	5.388102e-02	1.037766e-01	-3.934252e-01	-2.753794e-02	-1.486393e-01	1.093933e-01	-1.026195e-01	1.753314e-01	-5.849699e-02	-2.175513e-01	-2.184416e-01	3.534567e-03	-1.308168e-02	-7.055056e-02	5.597380e-02	-1.863649e-01	1.522269e-02	8.861601e-02	9.631874e-02	-1.935876e-01	9.536811e-02	1.999554e-01	-1.297306e-02	7.172215e-02	2.699206e-01	-3.563089e-01	-1.133831e-01	-3.666755e-02	9.437507e-02	9.623319e-02	-7.061473e-02	-1.814218e-01	-1.877814e-02	-6.536657e-02	-1.141346e-01	1.712645e-01	2.677318e-01	-4.702628e-02	6.929646e-02	-2.718833e-01	1.079690e-01	2.164498e-01	-7.164113e-02	-1.683889e-02	1.076730e-01	2.460684e-02	-1.753711e-01	-5.703220e-02
-3.936057e-01	8.141330e-02	-2.593557e-02	3.175522e-01	9.409229e-03	-1.311665e-01	-6.437387e-02	5.430872e-02	1.968913e-01	-2.333320e-02	2.740822e-02	1.045218e-01	-1.675894e-01	1.651752e-01	1.011084e-01	-1.629490e-01	-1.522263e-01	-2.177112e-02	-3.114500e-02	5.997821e-02	-1.956107e-01	-5.883781e-02	2.283994e-02	1.864421e-01	1.898765e-01	3.620381e-02	3.125135e-02	6.176723e-02	-1.970894e-01	1.869954e-01	4.516167e-02	-4.983083e-02	-6.434754e-02	-1.507823e-02	-2.163139e-02	2.633440e-01	1.458766e-02	2.520600e-02	2.445235e-04	5.886415e-02	1.174743e-01	-7.364955e-02	-8.761896e-02	-1.002333e-02	4.802735e-02	-5.897119e-02	-1.365387e-01	-6.534303e-02	-5.397387e-02	-1.985367e-02	-2.842479e-02	2.191260e-01	-3.035046e-01	1.097178e-01	-8.921053e-04	2.021877e-01	1.002214e-01	-4.234020e-02	-1.224156e-01	-8.124483e-03	2.051293e-01	4.027133e-02	-1.409249e-01	-5.089746e-02	2.954288e-02	-1.632351e-02	-2.340548e-02	-3.505536e-02	-1.609426e-01	8.296817e-02	5.554583e-02	-8.469738e-03	1.015179e-01	2.825190e-02	-2.726150e-02	-6.728183e-03	2.439687e-01	3.729194e-02	-1.437792e-01	-5.250170e-02	-2.698493e-01	-2.493170e-02	1.595236e-01	3.954678e-03	-2.501065e-01	-1.152361e-01	6.886959e-02	7.829885e-02	1.571053e-01	7.088399e-04	3.157427e-02	5.326482e-02	1.972154e-01	9.888158e-02	2.992098e-02	-9.328391e-02	-5.523735e-02	8.515564e-02	-2.110456e-02	6.768962e-02	1.503670e-03	-2.926120e-02	2.046907e-01	1.545849e-01	1.170957e-01	4.437526e-02	5.166531e-02	-5.935349e-03	-1.676251e-01	-5.428250e-02	-4.250190e-02	-2.696253e-01	2.428147e-01	-1.107767e-02	-1.591941e-02	-1.609152e-01	7.638157e-02	6.975547e-02	1.612599e-01	5.225354e-02	1.007559e-01	2.591839e-02	-9.919202e-02	-5.319354e-02	-1.315829e-02	-1.430444e-01	-8.301696e-02	-8.590873e-02	1.844797e-01	-1.703640e-02	-2.442027e-02	-1.909917e-01	-4.139668e-01	-1.466982e-01	-1.003266e-01	1.993775e-02	1.286800e-01	-2.060871e-02	3.794277e-02	1.761113e-01	1.817774e-01	1.388234e-01	9.375930e-02	4.706974e-02	-1.168155e-01	-6.123121e-03	9.165858e-02	2.845052e-02	-1.562636e-01	-3.511756e-01	-7.780734e-03	-1.001921e-02	4.931155e-03	-3.363639e-02	1.487155e-01	2.175076e-01	3.313846e-02	1.903443e-01	1.390874e-01	-1.340400e-01	3.026040e-02	-6.632480e-03	-9.549806e-03	1.615892e-02	1.279559e-01	-1.812041e-01	3.248192e-02	-2.352964e-02	-4.526890e-02	-5.298975e-02	-4.607574e-02	9.137902e-04	-3.103964e-02	1.154655e-01	1.385506e-01	-2.466307e-02	-8.474958e-02	-5.063831e-03	-7.296229e-03	-3.393161e-02	-1.050305e-01	-1.817126e-01	1.315942e-01	2.033881e-02	-8.714028e-02	1.112679e-01	-1.245468e-01	1.303540e-01	9.670574e-02	9.578611e-02	1.061949e-01	-3.090262e-02	7.946608e-02	-2.853342e-03	-4.115330e-03	-7.317012e-02	1.407121e-01	-3.033953e-02	-1.649509e-01	1.697975e-01	-1.840982e-01	1.324971e-02	-2.514295e-01	-8.526534e-03	-1.396848e-02	2.081312e-01	-1.960507e-01	3.337676e-01	1.913064e-01	-6.507581e-03	-9.370484e-03	1.914836e-02	5.672354e-02	2.677674e-02	-2.577583e-01	-1.017762e-01	1.260870e-01	-1.032768e-03	-1.439630e-01	8.854437e-02	1.904538e-01	-1.252005e-01	5.297043e-02	-6.456460e-02	2.664881e-01	-2.670172e-03	-3.851472e-03	-6.876358e-02	2.187460e-01	1.684530e-01	-6.208383e-02	-2.308160e-02	-7.467141e-02	-3.690101e-03	2.223898e-02	1.358446e-01	6.524262e-02	-4.027940e-01	-3.613935e-01	1.420059e-01	-1.274925e-01	-6.489300e-03	-9.344235e-03	-6.667835e-02	3.463000e-01	1.782314e-01	-3.321988e-02	4.555861e-02	2.871078e-02	-7.760671e-02	-1.986086e-01	-6.652818e-02	-2.119174e-01	6.388756e-02	1.016752e-01	7.281104e-02	3.488283e-02	-4.057051e-03	-5.848231e-03	-1.012715e-01	4.017953e-01	1.381897e-01	-2.135297e-01	-5.010702e-02	1.123330e-01	-1.411638e-01	-3.220987e-01	-2.366569e-01	7.531740e-03	2.668434e-02	3.460124e-01	3.456811e-02	2.235602e-01	-3.643807e-03	-5.253517e-03	-9.178630e-02	2.854274e-02	7.412635e-02	5.609996e-02	-4.003435e-02	8.849210e-03	-7.910016e-02	-3.107766e-01	-4.527612e-01	2.504309e-01	-1.783581e-02	2.270454e-01	1.540482e-01	-1.843207e-01	-8.556476e-03	-1.230972e-02	-1.110406e-01	2.136806e-02	5.096791e-03	1.242608e-02	8.706001e-02	6.882180e-03	-1.622464e-02	1.105422e-01	1.186772e-01	-1.252884e-01	1.522137e-01	1.020061e-01	-1.078782e-01
4.192533e-02	-7.603896e-02	3.629686e-02	2.258786e-02	2.645937e-03	-5.194828e-02	1.489069e-01	-9.126269e-02	-9.515656e-02	-7.712617e-02	1.046868e-01	1.964942e-01	9.485358e-02	3.158731e-02	5.911888e-02	4.114448e-02	5.029237e-02	-1.182388e-02	8.748885e-02	-9.562881e-02	-8.329086e-02	1.543101e-01	2.269664e-02	1.261137e-01	-6.929830e-02	9.181468e-02	1.165116e-01	5.102106e-03	-1.214760e-01	1.271054e-01	9.409174e-02	5.762275e-02	-3.091913e-02	2.485004e-02	1.276953e-01	2.259239e-03	5.645837e-02	4.225981e-02	-3.620103e-02	1.091920e-01	2.607800e-01	2.243454e-01	2.071780e-01	5.722642e-02	1.122205e-01	-6.816541e-02	-9.961565e-02	-1.566279e-01	-2.407488e-01	1.938302e-01	-1.069866e-01	1.097106e-01	-3.197364e-01	-4.822018e-02	-4.869815e-02	-1.606032e-02	4.575825e-02	-4.778826e-02	2.222334e-02	2.551881e-01	1.016173e-01	1.999612e-01	-2.026168e-03	-6.148509e-02	8.111098e-02	-9.666083e-03	-4.506276e-02	-1.455389e-01	-2.395577e-02	1.830427e-02	1.161696e-01	-2.978059e-01	-7.219198e-03	-6.785097e-02	-1.600909e-01	1.098941e-01	-5.133846e-02	1.147462e-01	2.005651e-01	1.385380e-01	2.497846e-01	1.229127e-02	1.291449e-01	-5.276968e-02	-4.718240e-02	-1.893301e-01	-3.930575e-02	8.924720e-02	-4.694164e-02	-2.638131e-01	5.731672e-02	-1.681356e-01	1.826175e-01	-1.905324e-01	3.704846e-02	-1.869320e-01	-7.704603e-02	1.387062e-01	-6.124835e-02	7.929608e-02	-1.659218e-01	1.277488e-02	-3.191423e-02	-1.140238e-01	-2.388343e-03	3.697081e-02	9.973725e-02	-2.597946e-01	8.045456e-02	3.897376e-02	1.475775e-02	5.438601e-02	2.671802e-02	-1.340170e-01	-6.598933e-03	-7.898309e-02	1.484122e-01	-2.448039e-02	-9.447249e-02	-6.778194e-02	5.736232e-02	-3.809030e-02	-2.761178e-02	-9.448921e-02	-3.752891e-02	1.173360e-01	1.213041e-01	4.068248e-03	2.474042e-01	2.930655e-02	5.600692e-02	-1.781431e-01	-1.130938e-01	-4.766632e-02	6.063279e-02	1.896434e-02	-4.838174e-03	-1.173653e-01	-8.389064e-02	8.287504e-02	6.721270e-02	1.479725e-02	6.621316e-02	-1.504284e-02	1.035898e-01	1.794418e-02	-8.669662e-02	-5.709787e-02	2.046477e-02	-3.107628e-02	-2.509244e-02	-1.194893e-01	-1.610073e-01	-7.860311e-02	6.144199e-03	-7.522963e-02	2.014542e-02	-1.420346e-01	-1.268511e-02	-5.346405e-02	-8.296777e-02	9.401675e-02	-9.332138e-03	-9.178494e-02	1.901136e-02	8.848030e-02	2.180680e-01	1.128151e-01	1.942726e-01	9.820664e-02	-2.207406e-01	-1.124390e-01	-1.433929e-01	1.533009e-01	-9.134190e-02	-6.496340e-02	-1.509611e-01	-8.455214e-02	2.423413e-01	-1.958160e-02	-1.499033e-01	2.579372e-01	-7.870780e-02	-3.371427e-02	-1.008461e-02	3.310756e-02	8.189423e-03	-3.058705e-02	2.886996e-01	-1.392116e-01	-1.478546e-01	-2.203561e-02	1.827102e-01	1.895450e-03	-1.346113e-01	-1.029468e-01	-7.962613e-02	1.440130e-02	5.113269e-02	2.274312e-01	-5.739205e-02	-3.012423e-02	-4.297862e-03	-2.435035e-02	9.089083e-02	3.078273e-02	-1.442777e-02	-1.279769e-01	-6.118130e-02	9.873462e-03	-7.301405e-02	1.252741e-01	-8.600579e-02	4.018892e-02	-1.323602e-01	-7.389526e-02	-7.602842e-03	1.079874e-03	-1.125014e-01	-4.553551e-02	-4.955420e-02	-7.442084e-02	1.755779e-01	-1.963151e-01	-3.430059e-02	3.193519e-01	8.152441e-02	6.851513e-02	1.210026e-01	1.101521e-01	-9.146110e-02	-1.563001e-01	-1.489104e-01	8.398903e-02	7.315263e-02	1.088011e-01	5.935523e-02	4.886737e-02	7.331656e-02	2.415863e-02	-1.957119e-01	-5.951284e-02	6.210345e-03	-3.089667e-02	1.132893e-01	-1.716875e-01	2.712959e-01	-1.301370e-01	-2.658699e-02	-2.370974e-02	-1.438094e-01	-1.078539e-01	-2.456085e-01	6.390180e-02	-6.323580e-03	3.697051e-02	1.740780e-02	-3.141493e-04	2.017601e-01	2.967826e-01	3.418203e-02	1.325565e-01	-1.184734e-01	-1.283751e-01	-2.275248e-02	2.527037e-01	-9.168410e-02	-4.596286e-02	-1.050985e-02	5.678146e-02	-7.188685e-02	-9.638820e-02	1.387873e-01	-6.013481e-02	1.032408e-01	1.427678e-01	4.929119e-02	-1.205956e-01	1.189200e-02	3.525547e-03	-1.039955e-01	-1.168151e-02	2.978171e-02	-2.762560e-01	-1.316674e-01	-8.378728e-02	8.325199e-03	1.028987e-02	-1.213680e-01	-5.418590e-02	2.235820e-02	2.702980e-02	2.709542e-02	-9.906276e-02	1.161361e-01	6.973914e-02	2.540757e-01	8.342240e-02	-2.005579e-01	-8.092869e-02	-9.546357e-02	-1.271817e-01	9.207199e-03	1.036905e-02	8.710564e-02	-3.709661e-02	-2.075510e-02	-1.831097e-01	8.516710e-02	1.789316e-02	-7.281737e-02	-1.310634e-01	3.464248e-02	-1.930120e-02	-3.191424e-02	-3.320814e-01	1.525171e-01	-1.712215e-02	7.763985e-02	1.539741e-01	3.110287e-01	9.367597e-02	1.847716e-01	-1.399078e-01	1.603284e-02	-1.050467e-03	-1.259086e-01	-2.131400e-02	-6.740749e-02	1.781935e-02	1.405552e-01	1.466163e-01	3.957799e-02	-5.649503e-02	-2.670530e-01	4.665378e-03	2.065381e-01	1.457757e-01	-3.807822e-02	-2.263502e-01	2.120134e-01	1.898568e-01	8.966623e-03	-1.107896e-01	4.151177e-02	5.343336e-03	-8.601640e-02	-1.076158e-01	-4.648363e-02	1.684185e-01	-4.166386e-02	8.234629e-03	1.617772e-02	-3.341229e-02	-1.162301e-01	-5.553328e-02	7.271288e-02	6.994197e-02	-2.032133e-01	2.955297e-01	8.266783e-02
-3.732651e-01	-1.785111e-02	-4.906623e-02	-9.313384e-02	1.287267e-01	-1.367444e-02	-8.461712e-03	1.274467e-03	5.735644e-02	1.718877e-01	3.496106e-02	9.463865e-02	1.168895e-02	4.841745e-02	-4.791240e-02	8.226345e-02	6.511975e-02	2.279287e-01	-2.321324e-02	-6.324449e-02	1.490954e-01	-1.049871e-01	4.588501e-03	-4.386642e-03	3.833840e-03	-6.638559e-03	-3.029901e-02	-2.123427e-02	-1.842086e-02	-7.127088e-02	4.784177e-02	-6.726752e-02	-3.518945e-02	3.413891e-02	-9.708680e-02	-1.402403e-02	-3.879632e-02	1.980624e-02	-2.647080e-01	1.564634e-01	6.368303e-02	-4.176796e-02	-3.335173e-02	-4.353396e-03	-1.867771e-02	3.945308e-02	-2.822070e-02	6.627148e-02	1.082065e-01	4.221653e-02	1.241313e-01	2.303597e-01	-1.988804e-02	1.368502e-01	-1.141646e-02	2.323731e-02	-2.050786e-02	2.578731e-02	-4.164207e-02	-4.135798e-02	-2.316374e-02	1.270777e-02	6.032790e-02	-5.179077e-03	-3.535990e-02	-1.212896e-01	-5.971744e-02	-2.426950e-03	-7.563928e-02	-1.642729e-02	5.154792e-02	-8.618081e-02	3.266548e-01	3.303183e-02	-2.704479e-02	-8.138697e-03	-6.793981e-02	-3.147179e-02	-7.026290e-03	1.747837e-02	-1.200610e-01	4.583953e-02	-2.517077e-02	-7.515483e-02	1.564164e-01	-1.432571e-01	-2.500289e-02	-6.792376e-02	-3.749061e-02	5.579376e-02	1.543458e-01	1.072944e-02	-8.644789e-02	2.755914e-02	8.843571e-02	-4.812962e-03	5.300279e-02	-2.770071e-02	1.037252e-01	-7.839185e-03	-4.867143e-03	4.410433e-02	-5.679579e-02	-1.437582e-02	-3.974574e-02	1.789007e-02	5.188534e-02	-2.575606e-02	-6.314982e-05	1.625116e-02	8.338118e-02	1.402202e-01	-1.788263e-02	-3.609221e-02	-5.812517e-03	-1.307327e-01	-3.483986e-02	5.968682e-02	7.384541e-02	-2.814343e-02	-1.067368e-02	-2.969827e-02	-5.730671e-02	1.648968e-01	8.469111e-03	4.696969e-02	-4.045930e-02	3.951003e-02	-4.883245e-02	-1.272359e-02	8.268509e-02	6.075853e-03	-1.056051e-01	1.632338e-02	-1.929164e-02	5.062690e-02	-2.561000e-01	1.815517e-01	4.860804e-02	1.491253e-03	-8.757170e-02	-7.113731e-02	-6.713734e-02	5.434730e-02	6.690152e-02	3.211321e-02	7.733272e-02	-7.274345e-03	-3.673653e-02	7.116788e-02	9.730954e-03	5.626242e-02	2.208127e-02	4.672672e-02	-6.204737e-03	8.218697e-02	-3.394924e-02	2.892900e-02	-1.642753e-02	2.740630e-02	-1.379068e-01	-1.409084e-02	-2.517799e-02	-3.692133e-02	1.425641e-01	-1.807938e-02	-1.491487e-01	1.965699e-01	1.118188e-01	-1.591750e-01	9.028607e-02	-6.683635e-03	-1.872706e-02	-3.649389e-02	9.020227e-02	-1.363961e-01	1.543217e-03	3.120266e-02	-1.127633e-02	1.900281e-02	-1.049470e-01	-1.128804e-02	-6.826086e-02	1.744464e-01	-5.681271e-02	8.321820e-03	7.771641e-02	1.073783e-01	-5.075811e-03	8.564746e-02	-2.790945e-02	-9.694378e-02	1.047210e-01	-6.938660e-02	-1.673848e-01	-1.477221e-01	4.981612e-02	-1.174580e-01	-1.802295e-01	4.342639e-02	7.267000e-02	4.300274e-02	1.587018e-01	1.792759e-01	2.496972e-01	-2.840913e-03	-8.015422e-03	-1.577720e-02	7.169199e-02	2.504301e-01	1.100776e-01	-1.611412e-01	-1.279539e-01	-3.075242e-02	7.590017e-02	-1.162516e-01	-2.953256e-02	-1.848137e-01	-1.470833e-01	7.210513e-02	1.196571e-02	-1.000829e-01	-6.310906e-03	-1.769442e-02	6.334640e-02	2.522449e-02	8.284509e-03	-3.266187e-02	1.348531e-01	8.003671e-02	7.266886e-02	-1.691152e-01	4.877544e-02	4.666686e-02	3.651287e-03	-2.389283e-02	1.027995e-02	-1.042900e-01	1.807394e-02	-2.571620e-03	-7.259250e-03	1.853595e-01	-9.995094e-02	-2.073812e-01	-2.105664e-02	-1.391701e-01	2.539461e-02	5.314425e-02	1.618164e-02	7.124053e-02	-9.052122e-03	1.798584e-01	-1.533055e-02	-5.250764e-02	2.063018e-02	-1.058267e-01	-6.436631e-03	-1.804289e-02	-3.518271e-02	9.919146e-02	1.677245e-01	7.737718e-02	9.653881e-02	-1.699527e-01	8.255763e-02	-7.823769e-03	3.532146e-02	5.181244e-02	-1.592598e-01	1.243773e-02	3.262181e-02	-1.125797e-01	1.667736e-01	-4.076260e-03	-1.147491e-02	7.655201e-02	-1.507940e-01	-1.243066e-01	1.250277e-01	1.277101e-01	5.935851e-02	3.957216e-02	-2.442987e-01	-4.621860e-02	-7.374621e-02	7.643406e-02	-9.992480e-02	1.293376e-01	-2.042600e-02	1.997341e-01	-3.563814e-03	-1.004170e-02	-1.972752e-02	-4.505883e-02	1.142542e-01	2.799901e-01	2.519008e-02	9.566776e-02	-3.545250e-02	-1.474684e-01	1.253982e-02	-1.011169e-01	-1.405355e-01	8.386947e-03	-3.337589e-02	-1.765429e-01	-6.850451e-02	-8.684097e-03	-2.424646e-02	-4.701387e-02	-1.275022e-01	-1.037492e-02	-8.839703e-02	4.306345e-02	-6.833963e-03	2.908126e-02	-6.879695e-02	5.683178e-02	-3.194559e-02	1.140185e-01	1.609131e-01	7.609742e-02	5.492457e-02
-2.252038e-01	8.789466e-02	3.500277e-02	2.826169e-02	-1.098723e-01	-4.068432e-02	-1.485208e-02	-6.955174e-02	2.093563e-03	-1.583667e-01	9.208223e-03	9.938733e-02	3.445950e-02	-5.901116e-02	4.569662e-02	-1.957759e-02	-3.474904e-02	8.554218e-03	-7.359246e-02	-1.341161e-01	-5.441194e-02	5.116926e-02	3.845584e-02	-9.680008e-02	1.302381e-01	-3.592794e-03	-7.108738e-02	-1.244144e-01	5.002240e-02	-5.614546e-02	-1.274438e-01	-6.367648e-02	-1.683882e-01	-1.977930e-01	-1.566662e-02	-2.215762e-01	-1.498752e-01	-2.202164e-01	-2.381969e-02	1.278838e-01	9.545500e-02	2.236407e-02	2.618455e-01	3.067498e-02	-4.726583e-02	1.408261e-01	-1.749766e-01	-8.640324e-02	-1.724986e-01	-2.116151e-01	-1.179013e-02	-3.275251e-01	-2.853568e-01	-3.342323e-02	-1.708454e-01	-4.035391e-02	-7.290674e-02	2.126421e-02	1.380165e-02	-1.031026e-02	1.575971e-01	1.093514e-01	-3.174855e-02	-2.364681e-02	1.315455e-01	-1.045754e-01	-1.767530e-01	1.975159e-02	-1.405580e-01	-1.100468e-01	-1.929254e-01	-1.432657e-01	-5.698110e-02	-6.320345e-02	-8.454552e-02	-5.655952e-02	4.328551e-02	6.505552e-02	9.799057e-02	1.135339e-01	2.712125e-02	7.824211e-02	6.238900e-04	-7.089260e-03	-4.054437e-02	-1.451097e-01	-1.716452e-01	-2.257431e-01	-2.255705e-01	-2.298083e-01	-3.081554e-01	-1.353777e-01	-1.838518e-01	-1.216841e-01	-9.265405e-03	1.694746e-02	1.494645e-01	1.198007e-01	1.757687e-01	9.792656e-03	1.519849e-01	5.690615e-02	-6.877103e-02	-2.764023e-02	-8.618717e-02	1.357741e-01	5.620619e-02	-8.057915e-03	-1.992824e-01	3.596460e-02	1.439756e-02	1.083295e-02	-1.819157e-02	-3.622297e-02	-4.510511e-02	-7.089471e-02	5.476684e-02	-1.477664e-01	2.672276e-01	1.204364e-01	7.650375e-02	1.135480e-01	-6.283405e-02	5.506298e-03	9.895130e-02	-5.420261e-02	1.040445e-02	1.188585e-01	6.705950e-02	-3.413983e-02	-2.107716e-02	-5.005918e-02	9.830953e-02	1.827769e-02	-1.630054e-01	-9.961391e-03	1.614001e-01	3.561580e-02	-1.164204e-01	7.289910e-02	9.139583e-02	5.209596e-02	-1.795360e-02	8.571070e-03	1.542326e-01	-2.259503e-02	3.237475e-02	-1.141067e-01	1.870821e-01	-2.020945e-02	8.351598e-02	4.288400e-04	-6.352897e-02	4.285183e-02	-1.159033e-01	1.370602e-01	-1.065693e-02	2.557614e-02	4.516428e-02	2.189380e-01	-1.117390e-01	1.268342e-01	7.448746e-02	6.776122e-02	1.369668e-01	2.167431e-03	-6.328115e-04	3.205429e-02	-1.793076e-02	-7.338110e-03	-8.523184e-02	-2.355684e-02	1.234744e-01	-2.569062e-01	-9.589229e-02	-5.096326e-02	-1.417910e-01	-1.408422e-01	-3.247605e-02	7.162048e-02	1.751485e-02	-2.717781e-02	4.149183e-02	3.040448e-01	3.229798e-03	-3.684277e-02	-3.624125e-02	-5.564549e-02	7.681670e-02	1.148737e-01	-4.024745e-02	-4.702024e-02	-1.687157e-02	-7.206174e-02	-4.219657e-02	-2.138854e-01	-3.228341e-02	-1.099288e-01	-5.433077e-02	1.277580e-01	5.244663e-02	5.033511e-03	-8.090841e-02	2.195611e-03	1.428205e-01	-4.738282e-03	1.669332e-01	1.707112e-01	-9.799578e-03	1.054535e-01	-2.336478e-02	1.271744e-01	-1.896222e-02	-6.524735e-02	1.652697e-02	-9.459437e-02	1.265350e-01	2.265998e-02	-2.078627e-01	-6.214055e-02	8.618953e-02	1.173128e-01	1.676976e-01	1.182126e-01	-5.222288e-02	-5.862292e-02	5.901168e-02	-2.786764e-02	2.696730e-03	-1.571561e-01	1.626809e-02	-1.260792e-01	1.660318e-01	4.206299e-01	-3.223175e-01	-1.919474e-01	-1.782732e-01	1.241107e-01	3.253586e-02	-1.437865e-01	1.886338e-01	1.201851e-01	-3.678291e-02	-1.195713e-01	3.004404e-01	2.059985e-01	8.442911e-03	1.437230e-02	-1.055608e-01	-9.307933e-02	-8.179874e-02	1.171048e-02	-1.204644e-01	6.297222e-02	-1.563767e-01	3.220813e-01	-1.959373e-01	-9.198220e-02	1.864065e-01	-1.969604e-03	1.004264e-01	1.781535e-01	1.537911e-01	1.334629e-01	4.514133e-02	1.449919e-01	1.450682e-01	-2.612617e-01	-9.380369e-02	-1.713482e-01	-2.056384e-01	8.667419e-02	7.379729e-02	-9.810458e-03	-5.754813e-02	-5.584131e-02	9.619186e-02	-1.133190e-01	-1.101963e-01	5.725100e-02	1.000756e-01	9.608641e-02	-1.345546e-01	6.111949e-02	2.084547e-01	-1.654486e-01	-1.298524e-01	-8.979613e-02	-3.353773e-01	-9.610286e-02	6.208819e-02	1.396966e-01	-1.294185e-01	6.477216e-02	2.245668e-03	1.135954e-01	-1.338731e-01	1.062459e-02	1.051956e-02	6.123482e-02	-8.651564e-02	2.180397e-01	1.524104e-01	-8.808868e-02	2.420693e-02	5.971706e-02	-7.693461e-02	1.288157e-02	8.501379e-02	9.189712e-02	-1.870384e-01	1.426625e-01	1.813323e-01	1.285135e-01	5.522414e-02	2.256654e-01	-7.087307e-03	1.771464e-02	-1.045749e-01	8.052748e-03	6.009661e-02	5.575292e-02	-9.709119e-02	1.849788e-01	1.856412e-02	-1.783643e-01	-1.387379e-01	-3.999327e-01	-3.656457e-02	5.001098e-02	-7.021630e-02	-5.488151e-02	5.468816e-02	1.406072e-01	-1.228702e-01	3.151360e-01	-7.295420e-02	6.900246e-02	8.867230e-02	7.118313e-02	1.238270e-01	1.754091e-01	2.261903e-02	7.985378e-02	1.429548e-01	5.001982e-02	-2.393682e-03	-1.027656e-01	1.542885e-01	-7.243660e-02	-1.666347e-02	1.720609e-01	5.338517e-02	2.421580e-01	1.518997e-01	1.007167e-01	1.166465e-01	1.122707e-01	1.411671e-01	1.624005e-01	9.784311e-02
-3.107026e-01	1.003257e-01	-1.373321e-01	-3.314657e-02	-8.141712e-02	-6.268894e-02	-4.844507e-02	7.416633e-02	6.209311e-02	7.149208e-02	9.830775e-02	8.680610e-02	1.203608e-01	6.441112e-02	5.754032e-02	5.412692e-02	4.730726e-03	5.605108e-02	-6.136653e-02	7.960113e-02	-1.810132e-01	2.460898e-01	1.512029e-01	3.255812e-02	-1.876374e-01	-1.731616e-01	1.003538e-01	7.199556e-02	2.734705e-02	9.024138e-02	3.724426e-02	6.287063e-02	-3.229026e-02	-2.284445e-02	-2.588891e-02	-1.263823e-01	-8.476840e-02	-1.611198e-02	2.352297e-01	-1.502236e-01	-2.624386e-02	-2.772093e-02	-1.451267e-01	2.418226e-01	1.677182e-01	-1.442390e-02	2.106559e-02	8.452729e-02	-1.790170e-02	1.752935e-02	3.522410e-02	-7.329221e-02	-1.099378e-01	3.325193e-02	-7.122603e-02	-7.869033e-02	-1.923415e-02	9.067908e-02	1.350737e-01	-6.481991e-02	6.043361e-02	1.176422e-01	-2.539071e-02	-3.813790e-02	-1.530760e-01	-1.688077e-02	2.843018e-02	-4.913319e-03	1.983780e-02	4.769698e-02	-1.135231e-01	5.157632e-02	1.944564e-02	-1.278812e-01	-1.043284e-01	8.324500e-02	7.926134e-02	7.030537e-02	4.494669e-02	6.633289e-02	2.548888e-01	4.094680e-02	1.676481e-01	-1.458666e-01	6.018493e-02	8.297301e-02	-5.580771e-02	-4.825073e-02	-2.827668e-02	-5.434963e-02	-8.204201e-02	7.066341e-02	-1.654600e-01	-1.535286e-01	-1.988504e-01	1.909487e-01	5.655375e-02	-1.492830e-02	-4.591106e-02	-5.572545e-02	-3.495273e-01	-6.759659e-03	1.154711e-01	-1.868421e-02	2.189553e-02	6.192084e-02	1.202269e-01	8.505239e-02	7.159316e-02	-3.171536e-02	-3.997128e-02	-4.351171e-02	1.495344e-02	3.057960e-02	-5.232237e-02	2.694214e-01	-2.026779e-02	-2.630299e-02	-2.930681e-01	-9.412524e-02	-1.391404e-01	-1.528762e-02	6.051061e-02	1.661969e-01	1.178895e-01	3.557661e-02	4.658031e-02	1.165267e-01	-1.080553e-02	-2.675277e-02	-5.173348e-02	1.203020e-01	-1.055563e-01	1.769793e-01	2.106105e-01	9.546454e-02	-2.078492e-02	1.547918e-01	3.445785e-02	-1.190219e-01	-1.477982e-01	-6.181276e-02	9.156646e-02	6.715761e-02	-6.686414e-02	-5.815969e-02	-2.398782e-03	-5.164822e-02	-1.386762e-01	-5.396746e-02	-9.808754e-03	-1.869433e-02	2.018540e-01	-5.152089e-03	3.834400e-02	-3.329700e-02	1.000639e-01	1.100598e-02	-9.782949e-02	-1.288796e-01	-5.646924e-02	-2.942562e-02	7.882180e-02	1.207792e-01	4.036555e-02	2.317379e-02	-7.428432e-02	2.047260e-02	-1.651640e-01	-3.044677e-03	7.945324e-02	-1.779235e-01	-1.125062e-02	-5.196703e-02	-1.176515e-02	-5.154637e-03	-1.160570e-01	2.119399e-01	-7.206571e-02	5.266561e-03	1.893906e-01	7.709616e-02	-9.387885e-02	3.787463e-02	-6.407061e-02	-4.039567e-02	-4.506511e-02	4.738817e-02	1.110776e-01	6.525748e-02	-5.607042e-02	-2.712824e-02	-5.527301e-02	-1.254529e-02	1.144090e-01	4.445279e-01	-1.084663e-01	-2.100289e-01	7.663363e-04	2.778801e-02	1.042214e-01	6.744957e-02	-9.518072e-02	-1.394664e-02	3.495527e-02	-8.757313e-02	-5.049869e-02	-1.337216e-02	-1.379305e-02	1.891574e-01	-1.245050e-01	-4.208968e-02	-9.457024e-03	-1.762318e-01	-4.400472e-02	7.085482e-03	7.885598e-03	-1.548601e-02	-1.926398e-01	-1.826845e-01	1.253068e-01	1.234442e-01	4.965290e-02	9.721273e-02	8.689880e-02	-1.488419e-01	-6.160830e-02	3.636336e-01	-3.904410e-02	-3.314193e-02	7.567074e-02	-5.162574e-03	-6.694092e-02	3.872880e-02	-1.156249e-01	5.106465e-02	-2.022844e-02	1.058730e-01	1.907530e-03	-1.317731e-01	1.323908e-01	6.688316e-02	1.249043e-01	1.358056e-02	-5.024878e-02	2.713230e-02	-1.556243e-01	-1.312160e-01	-2.513963e-01	-5.261726e-02	-1.191829e-02	1.992639e-01	9.299605e-03	1.161875e-01	-8.305670e-02	1.193669e-02	5.492554e-02	7.329484e-02	-2.419587e-02	3.487044e-02	9.203337e-02	-2.688929e-02	2.239060e-01	-8.637365e-02	-6.825801e-02	-3.187685e-02	4.969755e-02	1.518609e-01	-2.197019e-02	-4.860201e-03	-5.839373e-02	-1.132377e-01	1.764605e-01	-2.474834e-02	6.757916e-02	-1.094358e-01	-1.915242e-01	7.232840e-02	1.998871e-01	1.445696e-02	1.135637e-01	-1.375602e-01	-1.484383e-01	-7.140702e-02	5.461330e-02	-3.189239e-02	-1.720695e-01	-5.286103e-02	-1.197574e-02	1.297969e-01	7.474718e-03	5.221227e-02	-8.714499e-02	1.373841e-01	9.949289e-03	-1.476762e-01	1.452753e-01	-2.421154e-02	4.641716e-02	5.917863e-02	-1.027307e-01	-1.263613e-02	7.509011e-02	2.839537e-02	-1.050568e-01	-1.721685e-01	-3.391829e-02	-7.573170e-03	1.877088e-01	2.179430e-02	-1.884789e-02	1.524143e-01	7.011046e-02	7.306869e-02	-5.417841e-02	-2.343958e-02	1.745840e-02	-4.387801e-02	4.084822e-02	-1.404788e-01	1.420607e-01	6.899321e-02	-1.440733e-01	-5.995090e-02	1.837172e-02	6.814866e-02	-6.711435e-03	-1.087980e-01	5.447153e-02	1.792095e-01	1.034068e-01	6.419262e-02	1.771916e-02	-1.307567e-01	9.583644e-02	-2.460205e-01	2.214315e-02	5.493008e-03	1.202466e-01	-7.921726e-02	2.985279e-02	-1.202870e-01	-2.404099e-01	1.140531e-01	2.389704e-02	-1.619465e-02	-1.750073e-01	5.598822e-02	-1.634307e-01	6.893106e-02	-4.517668e-02	9.192433e-02	-1.355551e-01	8.349643e-02	1.031350e-01	1.216685e-01	7.677260e-02	3.619242e-02	2.262057e-02	2.533305e-02	1.495259e-02
4.774678e-02	1.393875e-01	9.573629e-02	-8.694305e-02	-2.804825e-01	-6.716997e-03	8.210543e-02	7.639884e-02	-5.268428e-02	3.085599e-02	-2.332517e-02	9.446202e-02	1.055890e-01	-5.612768e-02	-5.540277e-02	8.558631e-02	-3.817202e-02	-3.261419e-02	1.118125e-01	-7.067513e-02	1.995987e-01	6.130068e-03	1.505511e-01	1.775994e-01	1.426406e-01	7.968202e-02	-6.276592e-02	1.195789e-02	-3.178449e-02	6.966170e-03	-1.643949e-02	4.712544e-03	-2.196719e-01	-1.159756e-01	8.567573e-03	-8.508897e-02	-2.016276e-01	-3.589660e-02	1.815709e-01	8.002862e-02	-8.008038e-02	1.146442e-01	-2.009758e-02	1.927545e-01	3.983601e-02	-2.666814e-02	1.004454e-01	1.782030e-01	-6.224659e-02	-1.177896e-01	-3.984492e-02	-1.229448e-01	-1.260899e-01	6.372821e-02	-1.775882e-01	-1.134628e-01	1.188331e-01	1.690605e-01	1.559750e-02	2.543932e-01	1.418007e-01	-6.781723e-02	-4.963302e-02	-1.130946e-01	2.180568e-01	2.540419e-02	-1.111356e-01	1.143881e-01	8.405963e-05	4.919459e-02	-1.852244e-01	-2.391925e-01	-4.728306e-03	-1.104923e-01	-2.200500e-01	8.444565e-03	2.516017e-01	7.056602e-02	-1.109578e-01	2.140638e-01	2.858464e-01	1.352263e-01	7.163210e-02	-4.130235e-02	-2.633531e-02	-2.678169e-02	-7.223101e-02	-1.012741e-01	5.037808e-02	-1.579355e-01	-1.725855e-01	6.095033e-03	-2.062210e-01	-1.263088e-01	1.781848e-01	-1.141773e-01	1.920270e-01	1.725459e-01	-3.214919e-03	2.115209e-01	-7.577822e-03	-9.570273e-02	1.100559e-02	-1.146787e-01	-2.305571e-02	1.029892e-02	6.842146e-02	1.780152e-01	-9.153631e-02	-1.280347e-01	6.155326e-02	-1.080005e-01	-1.331944e-01	1.023546e-01	-8.441003e-02	-2.527928e-01	-6.514005e-02	-9.430379e-02	-5.158778e-02	-2.422059e-01	1.265931e-01	1.146034e-01	1.830425e-01	-1.410789e-02	-1.610131e-02	1.580122e-01	1.299303e-01	-2.681510e-02	-1.024050e-01	4.779541e-02	5.516288e-02	-1.591195e-02	1.412807e-02	-1.159333e-02	1.046629e-01	1.524909e-01	-3.643394e-02	-8.128848e-02	1.722601e-01	-1.587216e-01	4.043984e-02	1.484317e-01	-9.575057e-02	-3.617436e-02	6.837830e-02	-9.425101e-02	-5.470030e-04	-1.330408e-01	1.259015e-01	-1.150434e-01	1.314930e-02	-5.845782e-02	-6.520943e-02	1.165305e-01	-3.731156e-02	-1.466984e-01	-1.990064e-01	1.039427e-01	1.615545e-01	1.088053e-01	7.274396e-02	5.821039e-02	1.193605e-02	1.552063e-02	-2.921433e-02	-6.698671e-02	-6.542024e-02	6.627839e-03	-2.231294e-02	2.306049e-02	-3.116499e-02	-1.797855e-01	4.413409e-03	-1.069515e-01	5.871689e-02	-1.480312e-01	-1.397014e-02	2.594173e-02	2.555847e-02	-2.289882e-01	1.449439e-01	4.662150e-03	-8.818663e-02	1.492930e-01	-7.422898e-03	9.663278e-02	2.440857e-02	1.512687e-01	5.548480e-02	1.484793e-01	4.804728e-02	-2.397085e-01	-1.089371e-01	1.440574e-01	-7.189651e-02	2.479720e-02	2.959492e-01	-1.661556e-01	-1.926413e-01	-1.780320e-01	-1.433060e-01	1.895929e-01	1.316477e-01	1.273647e-02	5.845115e-02	-9.948694e-02	1.876007e-01	1.604139e-01	-3.573482e-02	-8.141939e-02	-1.156561e-01	9.587479e-02	8.236449e-02	2.922003e-01	-2.543243e-01	-1.300574e-01	1.235645e-01	2.713824e-02	1.128729e-01	-2.530432e-03	1.282409e-02	-4.995729e-02	-4.419314e-02	1.662914e-01	-2.716015e-01	7.717181e-02	2.061868e-02	3.525750e-02	1.179519e-01	-2.738336e-02	-5.019726e-02	-5.692361e-02	6.582798e-02	3.044434e-02	-2.424037e-01	2.505774e-02	1.033247e-01	-2.727354e-01	3.183358e-02	3.628602e-02	7.793801e-02	6.417432e-02	1.825041e-01	1.237825e-01	-1.234849e-01	-6.085344e-02	-7.944811e-02	-1.298029e-01	-2.359096e-01	-1.581832e-02	-1.205279e-01	-1.481524e-01	1.301564e-01	1.095893e-01	1.231506e-01	8.738654e-02	2.494454e-02	2.279557e-01	-1.349043e-02	-2.741242e-02	5.490447e-02	6.013362e-02	-2.000756e-01	3.466720e-02	6.762860e-02	9.455259e-02	-2.710832e-01	1.599890e-01	-4.677197e-02	-5.306247e-02	-1.582352e-02	-8.864685e-02	-9.985954e-02	5.953834e-02	2.360952e-01	1.628973e-01	5.522220e-03	-3.471689e-02	-8.034049e-02	-2.591271e-03	9.542376e-03	-8.025895e-02	1.976208e-01	-7.917739e-02	-3.301047e-02	2.642268e-01	2.010454e-03	7.339304e-02	-1.215839e-01	8.685937e-02	-4.011106e-01	-4.037742e-02	-3.608642e-01	5.086277e-02	4.766853e-02	7.517598e-02	9.792299e-02	-5.159117e-02	6.343258e-02	2.297015e-01	4.426714e-02	7.904157e-04	-3.567814e-02	-7.916263e-03	5.262734e-02	-1.550903e-01	-6.750278e-02	-7.638331e-02	1.086031e-01	-7.802155e-02	-6.785640e-02	-3.182091e-02	7.596089e-02	2.868420e-02	-8.685199e-02	-2.180850e-02	-1.266804e-01	1.987308e-01	2.731380e-01	4.851537e-02	8.639411e-02	5.541090e-02	-1.474435e-01	-2.217032e-02	2.062394e-01	-6.087157e-02	-6.893595e-02	-1.370702e-01	-3.829831e-02	-4.560730e-03	-2.290701e-02	-2.296566e-02	-1.256304e-02	-1.205787e-01	1.697014e-01	6.544349e-03	6.992675e-02	2.005317e-01	4.393632e-02	4.547877e-02	5.136515e-02	-3.206560e-01	1.063258e-01	-1.796610e-01	-6.895796e-02	-4.608469e-03	-2.637679e-02	2.262771e-01	-1.108954e-01	1.993717e-01	7.690807e-02	1.808917e-02	7.219504e-02	-1.458622e-01	1.219705e-01	-1.118028e-01	1.227201e-02	3.088312e-02	-1.353394e-01	-1.021249e-01	9.450353e-02
-3.964959e-01	9.256784e-02	1.352059e-01	-7.634931e-03	3.043302e-02	4.538148e-02	1.559687e-01	6.059176e-02	-3.292995e-02	-2.492721e-02	-4.602912e-02	6.108135e-02	-1.005226e-01	-1.716455e-02	-3.372415e-02	1.918096e-01	-1.331667e-02	3.140957e-02	-4.248519e-02	6.585440e-02	1.048517e-01	-1.996372e-01	-8.620163e-02	-1.270334e-01	-8.374425e-02	3.045316e-02	1.378598e-01	1.369193e-01	6.965782e-02	-2.176030e-02	-5.014718e-02	-5.446564e-02	4.123162e-02	-1.793976e-01	-1.577187e-01	-6.731761e-02	2.454239e-01	2.822599e-01	5.893017e-02	-2.920805e-02	7.951424e-02	-5.809043e-02	-8.547507e-02	-2.819753e-01	-1.471480e-01	-1.156004e-01	1.244568e-01	5.165420e-01	-3.348240e-02	7.342861e-02	1.679860e-02	1.223740e-01	4.253200e-02	-1.369563e-01	-9.957374e-02	5.482982e-03	9.445389e-03	1.313913e-01	-4.801182e-02	6.119446e-02	-7.384117e-03	-3.930992e-02	1.040392e-01	-2.490179e-02	9.582122e-02	1.167265e-01	1.651087e-01	-4.027993e-01	7.338021e-02	-1.918713e-02	-9.641179e-02	4.820087e-02	4.601451e-02	-7.201598e-02	1.096112e-01	1.332971e-01	-1.056635e-01	1.994465e-02	-1.907515e-02	-1.439155e-02	1.745626e-01	1.421220e-01	8.753716e-02	-1.089583e-01	-2.097096e-02	8.444852e-04	-3.260785e-02	-1.162289e-01	-3.217384e-02	-2.435048e-02	-1.697998e-01	-4.166228e-02	9.980448e-02	5.408354e-02	6.683213e-03	-2.904912e-03	9.911337e-02	2.805212e-03	-1.141707e-02	-8.597698e-03	7.056842e-02	-2.812717e-02	5.943638e-02	3.693216e-03	4.406328e-02	2.975473e-02	-4.691362e-02	-8.093702e-02	-1.186458e-02	-8.935682e-03	-7.388795e-02	8.388448e-02	9.071898e-02	4.479378e-02	1.318890e-01	9.900082e-02	-9.684000e-02	-2.407924e-01	-8.730263e-03	-6.570017e-03	-5.921017e-02	-7.802734e-02	6.071014e-02	5.196788e-02	4.584373e-02	9.592831e-02	-1.214381e-01	2.447888e-02	-4.977798e-03	-3.742558e-03	2.321508e-02	-1.176025e-01	6.813733e-02	3.043711e-02	2.068100e-01	1.781020e-02	2.586230e-02	-2.070784e-01	-1.079170e-02	-8.125503e-03	-7.263317e-04	1.505825e-01	4.980042e-02	1.812670e-01	-2.043600e-02	-1.108823e-01	-2.675621e-01	3.723890e-02	-4.564899e-03	-3.431759e-03	2.813291e-02	-5.805453e-02	-4.962709e-02	5.155732e-03	4.465171e-02	1.515328e-01	-1.321121e-01	5.884213e-02	-1.200146e-02	-9.039074e-03	-1.686465e-03	6.906927e-02	9.947930e-02	-1.548566e-03	-5.690031e-02	-2.676121e-03	-2.837172e-02	-4.823662e-02	-7.512879e-03	-5.652157e-03	9.292313e-02	3.241322e-02	1.135084e-01	-7.211393e-02	2.063682e-03	-8.037487e-02	4.214885e-02	-1.022646e-01	-6.443784e-03	-4.846550e-03	-4.345990e-02	5.348014e-02	2.295779e-03	5.780734e-02	5.346010e-02	5.314848e-02	-2.377248e-01	2.612265e-02	8.367621e-02	-1.210007e-02
2.020379e-02	1.396592e-01	7.623538e-02	-1.467787e-02	7.738771e-02	-4.747187e-02	-8.134007e-02	5.052556e-02	5.133877e-02	-1.190623e-01	9.431886e-02	-9.695743e-02	-5.343849e-02	-4.617924e-02	2.927543e-02	-2.184131e-02	4.797070e-02	-1.220626e-01	3.394992e-02	-3.327811e-02	-1.372111e-01	-7.081237e-02	2.349628e-01	5.844235e-02	1.820342e-02	4.645663e-02	-3.382282e-03	-7.808116e-02	-2.824751e-02	-5.446272e-02	1.073382e-01	5.196246e-02	-9.315018e-02	9.908376e-02	2.242082e-01	-3.990443e-02	-8.172273e-02	-9.148000e-02	-9.194356e-02	-1.847336e-02	6.045550e-02	1.998267e-01	1.162470e-01	-9.042398e-02	3.339384e-03	-9.642603e-02	1.495267e-02	9.801728e-03	-5.689795e-02	-8.876685e-02	1.162613e-01	-2.693384e-02	-5.254018e-02	-1.506984e-02	5.343777e-02	-3.047899e-02	-7.653408e-03	-2.907389e-02	-9.372860e-02	3.386574e-02	-1.573753e-02	1.185728e-01	1.497314e-03	-7.924986e-03	7.008114e-02	2.259401e-02	-3.305104e-02	1.151398e-01	2.956591e-01	5.027346e-02	8.927932e-02	-5.366220e-02	1.247507e-01	1.418572e-01	-1.951828e-01	9.829184e-02	-1.614067e-02	-2.139042e-01	-2.765438e-02	-1.864590e-01	-4.555071e-02	1.438903e-01	-6.429687e-02	1.021637e-03	-5.386011e-02	4.533928e-02	-7.069785e-02	-5.235487e-02	1.361328e-01	1.866880e-01	1.339560e-01	3.435947e-02	-1.475875e-02	3.317594e-02	-7.446021e-02	6.434081e-02	-8.961314e-02	-7.421038e-02	2.580445e-02	-1.060942e-02	-1.081431e-01	-1.518684e-02	-1.116536e-01	-3.973719e-02	1.204380e-02	-1.278014e-02	-3.676306e-03	-1.078785e-01	7.869798e-02	7.081760e-02	4.725277e-02	-1.560539e-02	-9.844353e-03	-3.923850e-02	9.474619e-03	2.087119e-01	7.358442e-02	-8.662243e-02	1.516404e-02	-9.573416e-02	-3.012676e-02	1.275015e-01	1.308330e-01	-7.880126e-02	8.430315e-03	-8.444338e-02	7.397058e-02	9.421504e-02	-1.168289e-01	8.079227e-03	-4.146961e-02	1.857042e-02	1.175749e-01	-1.123409e-01	-1.624322e-02	8.221692e-02	1.990190e-01	-4.756867e-02	-4.626918e-03	-1.354839e-01	-1.563920e-01	3.733834e-02	-9.938632e-03	-3.054237e-02	5.431858e-02	3.851332e-02	1.333830e-01	-3.116747e-02	-1.233351e-02	-2.384637e-02	4.536240e-03	4.511315e-02	4.132152e-02	-9.130700e-02	-1.706572e-02	6.196912e-02	-2.948059e-02	5.398347e-03	-1.014271e-01	-5.753464e-02	-1.127466e-01	-6.232109e-02	9.525665e-03	1.684548e-01	1.828988e-01	8.420922e-02	-1.814688e-02	5.026498e-02	-3.175164e-02	2.880663e-02	-1.731245e-01	-1.759752e-02	-3.686143e-02	-3.313808e-02	1.161950e-01	-3.591308e-01	7.207684e-02	4.945502e-02	1.184580e-01	8.176609e-02	-7.559574e-02	1.825306e-02	-2.023549e-02	6.469063e-02	1.248536e-01	5.274574e-02	6.010946e-02	1.808004e-01	-1.408240e-02	6.874013e-02	-1.003224e-01	-1.293714e-01	6.439784e-02	1.201831e-01	-2.158160e-01	1.210759e-02	-6.940235e-02	2.170014e-02	-6.751294e-02	-1.575998e-01	3.959516e-02	1.638996e-01	1.646176e-01	-3.171151e-02	8.425366e-02	-8.036668e-03	-1.700882e-02	-5.929264e-02	1.739308e-01	7.552759e-02	-1.080805e-01	2.408399e-01	9.008837e-03	3.927866e-02	-1.819459e-03	-1.628765e-01	-4.809209e-02	-1.324358e-01	-2.414211e-01	9.709340e-02	-2.292521e-02	-1.667789e-01	8.241856e-02	-3.602338e-02	5.879059e-02	-1.936475e-01	-1.382060e-01	-8.234991e-02	4.513765e-02	1.488855e-01	6.889083e-02	7.060999e-02	4.109492e-02	7.289223e-02	7.953945e-03	-1.793889e-02	-3.505324e-02	1.151903e-01	1.942579e-01	9.374966e-02	-1.467582e-02	-5.144298e-02	-1.136746e-01	-4.021799e-02	5.124988e-02	-1.504269e-01	8.410223e-03	-1.749629e-01	1.122701e-01	2.328025e-02	-5.443021e-03	-3.219376e-01	3.048662e-02	2.597876e-01	1.155328e-01	-1.742019e-01	-1.766633e-02	-3.700288e-02	-3.360977e-02	1.736041e-01	-3.523787e-02	2.094009e-02	5.834019e-02	-1.149589e-01	-8.535895e-02	4.605659e-02	-2.867548e-02	1.040889e-01	4.633818e-02	1.104835e-01	6.133357e-02	-5.150287e-02	-2.222722e-01	-1.100097e-02	-2.320709e-02	-7.975366e-02	1.536561e-02	9.156472e-02	8.620105e-04	-3.299705e-02	-1.135049e-01	-1.580652e-02	1.773611e-02	8.233863e-02	-8.501931e-03	1.396380e-02	1.009277e-01	9.528451e-02	1.163210e-01	4.575544e-02	-9.796664e-03	-2.069369e-02	2.094962e-01	-1.049593e-01	-3.732923e-02	-3.295061e-02	-1.516036e-03	4.866983e-02	2.741632e-02	-8.804149e-02	-1.536735e-02	-1.019221e-01	-4.371547e-02	1.825393e-01	5.472137e-02	-8.810985e-02	-7.679948e-02	-2.462759e-02	-5.121085e-02	8.979819e-02	1.764516e-01	-5.424065e-02	-1.471151e-02	3.998091e-03	-1.053503e-02	4.963274e-02	1.767625e-01	1.567170e-02	-3.353737e-02	-3.292659e-02	1.401650e-02	1.929632e-02	-1.908419e-01
-8.558330e-01	-8.011358e-03	-1.527462e-01	-1.654677e-01	-1.847568e-01	-1.900795e-01	-9.332858e-02	1.749587e-01	-6.204733e-02	1.053225e-01	5.529521e-02	-3.111754e-02	9.340529e-02	1.983711e-01	9.607744e-02	9.486796e-03	5.509325e-02	5.148502e-02	1.327688e-01	3.232810e-02	1.891086e-01	-1.939882e-02	1.508585e-01	1.317106e-01	1.350303e-01	7.258863e-02	1.038551e-01	2.362078e-01	2.520885e-02	-2.324119e-01	1.990402e-01	5.450855e-03	1.144552e-01	-1.018669e-02	4.525049e-02	-2.390670e-02	-1.270217e-01	-3.438146e-01	1.151831e-01	1.455213e-01	5.478485e-01	2.994181e-01	4.948899e-01	5.885662e-02	2.911211e-01	1.211927e-01	-1.423458e-01	-1.732988e-01	-2.163356e-01	-2.679744e-01	-4.553747e-01	-1.760656e-01	-4.450180e-02	-1.183817e-01	-3.484512e-01	-2.068300e-01	-4.930956e-02	1.022296e-01	2.248837e-01	3.849787e-01	2.777955e-01	3.019180e-01	-1.196471e-01	2.812361e-01	1.537419e-01	-1.502327e-01	-1.439471e-01	-2.272725e-01	-2.673679e-02	-3.405391e-01	-1.230290e-01	-2.507826e-01	5.340450e-03	-1.694719e-01	-2.505244e-01	-1.133720e-01	1.823375e-01	3.103368e-01	5.157417e-01	3.803661e-01	5.748607e-01	3.325667e-02	3.949333e-01	2.008196e-01	-3.157759e-01	-1.634304e-01	-1.178601e-01	-1.793906e-01	-1.419915e-01	-1.431064e-01	-3.785714e-01	-2.459250e-01	-8.976844e-02	-2.104787e-01	-3.450656e-01	-1.270924e-02	1.080438e-01	6.813546e-02	-5.823085e-02	-1.283373e-01	-1.632768e-01	1.180900e-01	1.629970e-01	-7.062600e-02	1.983730e-02	1.310783e-01	8.810893e-02	1.509911e-01	2.554483e-02	-2.266368e-01	3.336191e-02	-5.884531e-02	6.594390e-02	3.576270e-02	-1.479788e-01	-3.127625e-01	-1.089491e-01	-3.516713e-02	-1.228386e-01	-1.024073e-01	1.095803e-01	5.248908e-02	-4.065933e-02	8.087347e-02	1.320885e-01	2.570562e-02	-7.595661e-02	1.684881e-02	1.238580e-01	-1.664460e-01	-2.687919e-02	2.485005e-01	-2.065239e-01	-5.428184e-04	-2.162569e-01	-2.199276e-01	-1.093836e-01	-1.579787e-01	3.245748e-02	6.763484e-02	1.148362e-01	1.900884e-01	1.358448e-01	1.600188e-01	3.379459e-01	2.362853e-01	1.704222e-02	-4.247220e-02	5.414654e-02	-6.766848e-02	-2.608955e-01	-1.002364e-01	-1.833384e-01	-9.866654e-02	-2.680192e-01	-2.459411e-01	-3.581287e-01	-3.601707e-01	-5.900358e-02	1.616187e-03	1.850436e-01	-1.109879e-01	1.409293e-01	1.403230e-01	2.635134e-01	2.476268e-01	1.565191e-01	5.750078e-02	5.155821e-02	1.273714e-01	3.697154e-01	-2.086327e-01	-5.625828e-02	-1.914617e-01	6.415768e-03	-7.470604e-02	-2.487303e-01	-3.921963e-02	-3.229399e-02	8.899231e-02	-1.349399e-01	4.148575e-02	7.440808e-02	3.208500e-01	-5.933994e-02	-3.685902e-02	8.416862e-02	1.370836e-01	-4.160980e-02	-8.013614e-02	5.225696e-03	-6.440062e-04	-1.067489e-01	-1.726032e-01	-1.152465e-01	-1.311274e-01	1.371603e-01	5.542225e-02	-3.230115e-02	-9.189290e-02	-1.027200e-01	2.174012e-02	1.266397e-01	-5.583655e-02	2.394613e-01	1.959065e-01	8.744228e-02	3.114287e-01	-1.979577e-02	-1.397042e-01	6.201698e-02	-2.717520e-01	-7.075670e-02	-2.383683e-02	-1.189403e-03	1.247149e-01	4.641535e-02	2.872137e-01	-9.514517e-03	-2.278492e-01	-5.276883e-02	1.896146e-01	7.754213e-02	2.877010e-01	6.764957e-02	2.828829e-02	-1.222362e-01	1.398155e-01	5.866690e-02	6.821978e-02	3.779300e-03	1.629936e-01	1.558128e-02	4.912450e-02	-7.130855e-02	5.546311e-02	-1.416754e-01	-4.739495e-02	4.564620e-02	-3.749809e-02	-3.343698e-02	-7.563372e-02	-1.344890e-01	1.835363e-01	-8.440895e-02	-4.142277e-02	1.219641e-01	-4.082647e-02	-2.585201e-02	-2.851361e-01	-3.761306e-03	-2.560083e-01	1.343906e-02	5.236914e-02	6.475749e-02	3.342689e-02	3.953568e-02	1.794862e-01	-8.505703e-02	-1.380958e-01	1.050946e-01	1.092781e-01	-1.058135e-02	1.365957e-01	1.665500e-01	8.970237e-02	1.489753e-01	9.566046e-02	1.145763e-01	-9.462452e-02	2.173830e-02	3.020014e-01	-1.663705e-02	-1.096291e-01	1.924087e-01	-1.389693e-01	3.888740e-02	-8.604805e-02	-3.322404e-03	-1.676286e-01	3.559285e-02	1.649150e-01	-1.868593e-01	-1.666714e-01	-7.738120e-02	-5.963483e-02	-4.574592e-02	-1.138050e-01	1.715253e-01	-8.859393e-03	-1.011816e-01	-1.432673e-02	-2.341924e-03	2.545004e-02	1.406646e-01	-8.096498e-02	-1.319465e-01	-6.286939e-02	2.350802e-01	6.135744e-02	-8.912686e-02	1.740923e-01	8.413963e-02	-5.605799e-02	1.831384e-01	8.090666e-02	-2.126515e-01	-1.027667e-01	-1.108145e-01	-1.072124e-01	-2.056865e-01	-5.011271e-01	1.343987e-01	1.897861e-01	1.919004e-01	7.933538e-02	1.492142e-01	-1.078377e-01	5.325211e-02	-2.732930e-04	2.223763e-01	7.572654e-02	2.777164e-01	2.252330e-01	9.400226e-02	-8.952520e-03	-8.439607e-02	-1.379499e-01	-2.799425e-02	-6.269467e-03	-3.084150e-01	3.051697e-01	1.513657e-01	1.353239e-01	-1.821689e-01	-2.458901e-01	-2.942586e-01	-1.833894e-01	3.154205e-02	2.449112e-01	1.633109e-01	1.165334e-01	-1.232851e-01	-3.605763e-02	-2.534068e-01	-3.463457e-02	-2.479938e-01	-1.628765e-01	-3.866585e-01	-2.651157e-02	-2.282490e-01	-1.505515e-01	6.708162e-02	1.117763e-01	1.599322e-01	1.987259e-01	3.220698e-01	2.182098e-01	2.986576e-02	2.267580e-01	-1.610393e-03
-7.329119e-03	7.357246e-03	-2.282730e-03	6.915860e-03	-5.362990e-03	1.408087e-02	6.022093e-08	0.000000e+00	-4.117853e-03	1.366377e-07	2.377515e-05	7.419360e-04	2.648989e-03	0.000000e+00	2.073730e-08	1.974981e-03	-5.732681e-03	-1.651937e-02	5.247207e-05	-4.311485e-03	4.063578e-02	-2.225718e-02	-2.625976e-07	0.000000e+00	-5.062740e-03	-2.852657e-03	4.322057e-02	-8.742983e-07	3.395205e-04	-1.625466e-02	1.782172e-07	-3.983935e-09	-9.556738e-03	-2.827485e-02	2.250954e-02	-3.072049e-02	3.910470e-02	-1.154919e-02	1.915162e-08	0.000000e+00	-4.616938e-03	-2.561646e-03	4.311960e-03	1.458090e-03	9.219642e-04	3.484432e-03	0.000000e+00	-3.968452e-08	-1.700181e-03	7.467404e-07	0.000000e+00	7.065601e-06	1.823845e-03	0.000000e+00	0.000000e+00	0.000000e+00	-1.911874e-03	4.568039e-03	1.045836e-07	8.702630e-07	1.536781e-03	0.000000e+00	-1.409957e-07	2.167082e-07	-3.615089e-03	8.716974e-03	-5.863048e-03	2.674299e-02	-1.242003e-02	2.451765e-02	0.000000e+00	0.000000e+00	-6.080087e-03	9.288700e-03	-9.417597e-08	1.684319e-02	-9.775538e-07	-2.953797e-08	1.230351e-08	0.000000e+00	-8.134959e-04	-2.943081e-08	-1.038199e-06	6.587148e-08	1.865922e-06	7.636202e-03	-1.493880e-07	0.000000e+00	-5.265809e-04	3.018169e-08	0.000000e+00	0.000000e+00	-2.199260e-06	3.367034e-04	4.063493e-03	0.000000e+00	-2.679376e-05	2.449083e-08	0.000000e+00	-1.280572e-02	-2.872146e-07	1.250626e-07	-2.199101e-07	0.000000e+00	-2.612283e-04	0.000000e+00	2.848271e-02	-1.278558e-06	-1.681001e-06	0.000000e+00	-2.595856e-03	0.000000e+00	-3.367675e-04	-2.563208e-07	0.000000e+00	0.000000e+00	0.000000e+00	0.000000e+00	0.000000e+00	0.000000e+00	-3.844336e-03	-1.844727e-06	-2.293522e-02	4.174987e-07	2.286801e-02	0.000000e+00	7.882782e-08	0.000000e+00	-1.214807e-03	8.116536e-04	-9.195096e-04	6.621651e-06	-2.878365e-03	2.552471e-08	-1.674243e-06	0.000000e+00	-2.062230e-04	0.000000e+00	0.000000e+00	-1.038717e-02	2.590871e-06	-5.614732e-06	-4.038758e-04	0.000000e+00	-3.217396e-03	1.530963e-06	-5.991588e-04	5.402813e-07	0.000000e+00	1.518821e-06	2.788554e-08	0.000000e+00
-1.063267e+00	1.445864e-02	1.723907e-03	-1.311054e-01	-1.252712e-01	-9.652770e-02	-6.304116e-02	1.327918e-01	1.520801e-01	3.935350e-03	7.447023e-02	1.292218e-01	1.119032e-01	6.962973e-02	1.012488e-01	5.106910e-02	1.736019e-02	9.483802e-02	2.883009e-01	6.038897e-02	-2.024144e-02	-6.757212e-02	-1.024346e-01	1.084267e-01	-1.102334e-01	-2.051637e-01	-5.639644e-02	-7.864401e-03	-9.700249e-02	-3.750856e-02	7.434320e-02	-6.242318e-02	-2.067094e-02	-5.986971e-02	-7.531366e-02	-1.428032e-01	-1.141310e-01	8.498183e-03	2.316991e-01	7.297837e-02	2.087449e-01	2.682758e-01	1.674785e-01	1.823037e-01	3.134163e-01	2.433939e-01	5.254092e-02	-2.729927e-02	-1.250513e-01	-1.859755e-01	6.568188e-03	-1.685110e-01	-1.978102e-01	7.643003e-02	-1.183846e-01	-1.388435e-01	-1.496608e-01	3.987474e-02	7.823674e-02	3.235685e-01	-3.785699e-02	-3.821483e-02	-6.208092e-02	2.243497e-01	1.894917e-01	5.163682e-02	3.922613e-02	9.785826e-02	3.534694e-02	-1.754285e-01	-1.340684e-01	-5.451693e-02	8.310845e-02	-8.229233e-02	-1.874256e-01	9.341179e-02	1.023707e-01	2.186939e-01	3.082870e-01	1.951986e-01	2.629576e-01	5.237017e-02	4.384015e-01	2.206696e-01	-2.178624e-01	-2.986139e-02	-2.904181e-01	-7.054537e-02	-2.046133e-01	-2.534309e-01	-2.184693e-01	9.425439e-02	-1.152621e-01	-3.067044e-01	-1.254192e-01	-1.584116e-01	1.276984e-01	7.935540e-02	1.282130e-01	-1.137999e-01	-7.855721e-02	1.026913e-01	1.173531e-01	2.041014e-02	8.337813e-02	1.531314e-01	1.436011e-01	5.921035e-02	2.381904e-02	-8.444664e-02	1.661731e-01	-3.074805e-02	-6.561738e-02	1.869294e-01	-4.536575e-02	-3.326216e-01	-1.429765e-01	-4.158152e-02	-1.343487e-01	-8.864235e-02	1.566930e-01	5.371082e-02	6.714484e-02	1.697780e-01	1.775881e-01	1.681232e-01	9.972415e-02	1.080569e-01	1.172372e-01	1.080873e-02	-1.318216e-02	-1.149558e-01	-1.206089e-01	-2.666660e-02	-2.398632e-01	-5.057928e-02	-1.323626e-01	-2.294584e-01	1.386981e-01	-1.046512e-01	5.755540e-02	9.762114e-02	-2.625748e-02	1.405305e-01	-1.177352e-01	-3.264852e-02	-9.842498e-02	3.411179e-02	-4.153173e-02	-1.287694e-01	6.765590e-02	-2.174246e-02	-9.771924e-02	-9.755772e-02	-2.650288e-01	-2.761058e-01	-1.414617e-01	-3.928698e-01	-7.596172e-02	-1.033318e-01	7.847967e-02	4.181062e-02	9.919919e-02	3.201561e-02	2.759322e-01	7.163967e-02	1.159399e-01	1.388721e-02	-1.026198e-02	-1.513884e-02	1.420943e-01	-5.203400e-02	-8.691286e-02	2.887534e-02	-3.459630e-02	2.350406e-01	-4.576944e-02	-1.710363e-01	-3.382332e-02	9.571395e-02	9.760604e-02	3.330614e-03	-4.148799e-02	2.224251e-01	1.139924e-01	2.683768e-01	1.859568e-01	-6.211417e-03	3.241607e-02	-7.877778e-02	8.806710e-02	-1.051091e-01	1.092019e-01	-1.173204e-01	-3.159278e-02	-7.925952e-02	1.163373e-01	7.898088e-02	1.410130e-02	-2.409977e-02	1.067833e-01	3.741677e-02	7.245663e-03	2.216773e-01	6.738266e-02	9.080826e-02	1.301150e-01	2.191250e-01	-7.421932e-02	-7.552008e-02	8.777589e-02	-1.289665e-01	1.645098e-01	-1.455454e-01	1.641761e-01	1.487117e-01	-5.789503e-02	-2.751757e-01	-1.073975e-01	-1.340538e-01	7.870648e-02	5.787060e-02	-4.788634e-02	2.390046e-02	-7.757837e-02	1.464754e-02	2.181704e-03	1.293090e-01	1.794681e-01	-1.464301e-02	-5.295632e-02	6.887609e-02	-1.175881e-01	-1.949195e-01	2.918451e-01	-4.037452e-02	-1.390654e-01	1.426416e-01	-2.556313e-01	-1.263627e-01	-9.392682e-02	7.453839e-03	-1.479722e-01	1.619256e-02	2.044889e-01	1.349526e-02	-1.340090e-02	-5.303755e-02	-1.394538e-01	-1.261947e-01	9.139489e-02	1.441398e-01	-1.110717e-01	1.299598e-01	-1.761449e-01	4.776879e-02	-2.067363e-01	-6.586058e-02	-7.728948e-02	-7.177401e-02	1.006412e-02	1.932195e-01	-4.933851e-02	-1.445065e-01	2.417576e-02	-1.210896e-01	3.132561e-01	-1.567999e-01	1.083380e-01	4.442231e-02	2.603856e-02	3.751998e-02	-4.543577e-02	-2.432427e-01	-1.430828e-01	-7.101093e-02	1.750202e-01	-3.808091e-02	-1.037280e-01	2.084994e-01	2.285123e-01	-1.566759e-02	-1.977996e-01	-2.451915e-01	-8.987580e-02	5.273151e-03	-1.103864e-03	-2.752548e-01	1.770504e-01	-2.114837e-02	1.243791e-01	-8.755078e-02	-1.404501e-01	1.392251e-03	2.230726e-02	1.823961e-02	1.772114e-01	2.018962e-01	-1.414125e-01	-5.103859e-02	-1.122136e-01	1.314311e-01	2.030017e-01	-4.263990e-02	2.206683e-01	-5.192475e-02	1.999421e-01	-6.431941e-02	-1.467610e-01	2.581873e-01	-2.485148e-01	-5.358213e-02	-2.244248e-01	-7.350719e-02	-3.544011e-02	2.766646e-01	2.066228e-01	-3.258636e-01	-3.555581e-01	6.360841e-02	1.258989e-01	3.429992e-01	-5.216476e-02	3.182316e-01	7.539814e-03	-9.377479e-02	1.255657e-01	2.513277e-01	1.391138e-01	-1.458166e-01	-3.233251e-01	2.442404e-01	1.053975e-01	-4.218181e-02	-5.898444e-02	-1.696147e-01	-2.096446e-01	-3.034653e-01	-5.547726e-02	3.101663e-01	3.281353e-01	-2.907889e-01	-4.350668e-03	-4.042695e-03	-3.623927e-02	-2.352506e-01	1.205706e-01	-2.022791e-01	-4.255974e-01	-1.334540e-01	3.612393e-02	2.370327e-01	1.669065e-01	2.359469e-01	3.015639e-02	5.204972e-02	7.635167e-02	-1.176266e-01	9.801896e-02	2.056016e-01	-1.604054e-01
2.865197e-01	1.769035e-01	-1.733591e-02	-1.539140e-01	-1.237164e-01	3.159764e-02	-1.304406e-01	8.731805e-03	1.992515e-01	-2.123775e-02	9.602208e-02	6.005868e-02	-7.207763e-02	-6.292331e-02	-4.441337e-02	8.128724e-02	-1.647780e-01	-5.563534e-02	3.673135e-02	-1.229150e-01	1.281041e-01	2.254290e-01	2.051544e-02	6.250744e-02	-4.617642e-02	-6.688215e-04	1.172484e-02	1.368666e-02	-3.226384e-02	4.171854e-02	-1.181763e-01	1.131213e-02	-8.173479e-02	-8.027631e-02	-8.749078e-02	-1.250370e-01	-7.208051e-02	-9.963651e-03	4.972762e-02	1.187794e-01	-1.496234e-01	1.964354e-01	-2.228195e-01	1.408465e-01	-1.505703e-03	1.888827e-01	-5.150698e-02	6.306119e-02	-4.508997e-03	2.360117e-02	5.626247e-02	-4.396480e-02	3.435661e-02	-6.100874e-02	-7.283997e-02	-1.054002e-01	1.988428e-02	2.300985e-01	1.941578e-01	1.590571e-01	-2.826941e-01	3.179930e-01	-1.494121e-01	1.396530e-01	7.182127e-03	2.568596e-02	-1.014735e-01	5.509660e-02	-2.145709e-02	1.758324e-01	-1.303085e-01	-1.719054e-02	-5.909522e-02	-9.084574e-02	1.161333e-02	3.112339e-02	-3.170770e-02	2.163033e-01	6.121309e-02	-6.670726e-02	2.590710e-01	-1.315091e-01	1.496002e-02	1.930856e-01	9.588945e-02	3.204833e-02	2.563128e-02	-1.109118e-02	-1.461062e-01	-6.629155e-02	-2.184048e-02	-4.930606e-02	-1.202245e-01	-1.393392e-01	-1.030453e-02	2.288683e-02	1.947100e-01	-2.765971e-01	1.203908e-01	1.625060e-01	9.625070e-02	-4.571801e-02	1.162955e-01	1.067421e-01	-2.213064e-02	1.544615e-02	2.126320e-03	8.892857e-02	-1.093872e-02	1.434990e-02	-8.476342e-02	-1.179968e-01	-1.230683e-02	-2.431844e-02	7.558377e-02	-1.563447e-01	8.878895e-02	1.572603e-01	-1.011086e-01	5.075548e-03	2.023562e-01	1.435299e-02	6.018353e-02	-5.706388e-03	3.821018e-03	-2.103558e-02	2.265576e-02	5.035274e-02	-4.914069e-02	2.710813e-02	-1.202781e-01	-1.451709e-02	-5.109369e-02	-1.180186e-02	-1.602024e-01	1.148832e-01	7.304085e-03	1.647385e-01	7.573023e-02	2.116636e-01	-1.189848e-01	3.770392e-02	5.865452e-02	6.364154e-02	1.969632e-02	-2.925639e-02	-5.932906e-02	8.650194e-02	-1.253376e-01	-9.585854e-02	1.030153e-01	-3.846659e-03	5.307682e-02	4.022744e-03	-3.346635e-02	1.150687e-02	-1.482945e-02	1.285431e-01	-1.341717e-01	2.252278e-02	3.423788e-02	-7.797900e-02	-6.002311e-02	-1.178807e-01	4.032862e-02	-7.594216e-02	-7.321254e-02	-5.574592e-02	-6.070728e-03	-7.375299e-03	5.522902e-02	4.196058e-02	-6.368052e-02	-5.108150e-02	5.247504e-02	1.000228e-01	-1.355034e-01	-2.538807e-01	-5.234885e-02	9.510201e-02	-4.957853e-02	5.484588e-02	4.319668e-02	1.061098e-01	-1.016569e-01	-8.599257e-03	1.540454e-02	2.558073e-02	3.966980e-02	2.320395e-02	-3.595324e-02	-1.248891e-01	-1.272035e-01	-7.348388e-02	8.947826e-02	3.063915e-02	1.179177e-01	9.153321e-02	-2.116240e-02	-7.927457e-02	5.966107e-02	1.281879e-01	-1.082361e-01	2.367538e-02	8.205481e-02	-7.124414e-02	3.954118e-02	2.727288e-02	-2.639037e-01	9.086268e-02	4.413356e-02	-1.331898e-01	-4.350955e-02	-1.496030e-01	-6.281497e-02	2.297233e-02	1.303716e-02	-1.116720e-01	4.946405e-02	-1.008469e-01	7.426200e-02	6.512717e-02	-3.704038e-02	6.065114e-02	-2.830880e-02	2.285081e-03	3.653828e-02	-9.073655e-02	1.553049e-01	-3.111808e-02	2.419549e-01	-5.746666e-03	8.750120e-02	-1.386703e-01	3.752265e-02	-1.454044e-01	-2.269788e-01	-6.848084e-02	-1.739079e-01	-2.358051e-01	-8.976672e-02	-1.447645e-02	9.926232e-02	1.993195e-01	-1.041754e-02	1.049360e-01	1.800792e-01	-5.679343e-02	-9.067164e-02	-3.488892e-02	-4.488035e-02	-1.714652e-01	1.561882e-01	7.824501e-02	-1.953144e-01	1.187460e-03	4.689397e-02	4.434927e-02	7.065273e-02	-2.048760e-02	-1.338262e-02	1.461295e-01	-4.501254e-02	1.261056e-02	1.812482e-01	-1.149728e-04	1.098800e-01	2.883365e-03	-7.132446e-02	-5.911142e-02	-8.610752e-02	-1.772878e-01	-1.758863e-01	9.369770e-02	-5.666153e-02	-1.523631e-01	6.475108e-02	8.305890e-02	-1.965899e-01	1.248584e-01	2.683593e-01	1.207041e-01	-4.297947e-02	-6.545669e-02	2.633251e-01	-1.793080e-01	-1.814454e-01	3.285063e-01	-1.706016e-02	-1.566527e-01	-2.401042e-02	9.764436e-02	1.274767e-01	-6.723513e-02	-5.999326e-02	1.855769e-01	1.124700e-01	6.081292e-02	-1.749299e-01	5.227720e-02	6.780216e-02	-1.868491e-02	-4.373338e-02	-1.180493e-01	-2.863587e-01	3.133793e-02	-7.811205e-02	1.703461e-01	-5.252828e-02	2.224410e-01	-1.837480e-01	-3.235986e-02	-1.318702e-01	2.044315e-01	1.129085e-01	-9.524844e-02	-1.225942e-01	-1.066797e-01	7.957367e-03	1.426939e-01	9.394537e-02	9.224963e-02	-1.509367e-01	-2.552032e-01	3.574457e-02	-4.195136e-02	1.679374e-02	7.736777e-02	7.490291e-02	-2.457428e-03	-1.380925e-01	1.297970e-01	2.783577e-02	1.416454e-01	-1.475600e-03	-1.283628e-01	-4.744892e-02	-1.653760e-01	-8.573070e-02	2.711584e-01	1.637032e-01	-8.025461e-02	5.166405e-02	-8.117827e-02	-8.830617e-02	7.034738e-02	-7.095831e-02	4.261953e-02	-1.680939e-01	-9.349519e-02	-1.131830e-03	4.492563e-04	1.249714e-01	2.469969e-01	-9.458960e-02	3.203839e-02	1.266224e-01	7.523926e-02	-6.137854e-03	3.031705e-02	1.976572e-02
-5.066505e-02	1.512514e-01	-1.361552e-01	-8.295000e-02	8.622998e-02	1.101926e-01	5.336220e-02	1.133675e-01	3.092474e-02	-7.327276e-02	-8.744986e-02	-4.487306e-02	6.316081e-02	-4.315586e-02	-6.075280e-02	-5.102297e-02	-3.190521e-02	5.073008e-02	3.360357e-02	1.174069e-01	7.490435e-02	8.183334e-02	1.155052e-01	-9.680980e-02	-1.410722e-01	-3.451685e-02	2.856092e-03	4.902393e-02	1.549814e-01	-3.296957e-02	-5.153410e-02	1.539022e-02	-2.646531e-02	2.635226e-02	7.356042e-02	6.030055e-02	8.681115e-02	-8.860635e-02	-2.679032e-01	2.652055e-02	2.324237e-02	7.331985e-02	-5.271281e-02	5.269353e-02	-1.268044e-01	9.250055e-02	-5.371097e-02	1.042051e-01	1.480984e-01	-4.606818e-02	6.905711e-02	-1.507426e-02	1.652858e-02	-5.360256e-02	-2.670965e-02	-1.147385e-02	-4.455267e-02	-3.732387e-02	2.302834e-02	7.099261e-03	-4.232236e-02	1.333227e-01	-1.067257e-02	9.002646e-02	4.616086e-02	-8.464528e-02	2.515269e-02	5.346701e-03	-4.111104e-02	1.336228e-02	2.579177e-02	-5.784578e-02	4.021510e-02	-1.629133e-02	6.674924e-02	1.029089e-01	9.540191e-02	-8.456678e-02	6.480838e-02	-8.417934e-02	1.229069e-01	-1.019672e-01	3.349892e-02	-8.684788e-02	5.593300e-02	6.330612e-02	7.419798e-02	-2.280662e-02	-8.040084e-02	5.062422e-02	1.201822e-01	6.235905e-02	2.246601e-02	-7.397893e-02	2.198994e-02	-2.049910e-02	-5.455736e-02	-1.264266e-01	-3.081115e-02	-2.575588e-02	1.396429e-01	1.558251e-01	1.682301e-01	1.916941e-01	5.636616e-03	-1.128173e-01	9.719647e-03	-1.291570e-01	-9.897023e-02	-8.593432e-02	-5.860666e-02	-6.793994e-02	-4.703245e-02	-3.941656e-02	-3.282705e-01	-6.483870e-02	-3.836801e-02	-6.644787e-02	6.224698e-02	4.532700e-02	8.463880e-02	5.720532e-02	1.336003e-01	4.890825e-02	1.940613e-02	1.194703e-01	-1.785232e-02	-1.489198e-02	7.245862e-02	-8.289676e-02	-1.729613e-02	-3.849032e-02	-4.677236e-02	7.724892e-02	-5.832390e-02	3.546310e-02	2.477338e-03	1.300213e-02	3.275649e-02	8.080446e-02	-1.765339e-02	-1.472556e-02	1.913991e-01	4.627473e-02	-2.926835e-02	-1.683316e-01	6.625608e-02	-2.243382e-01	8.312343e-02	5.899440e-02	-6.118316e-02	-7.156784e-02	1.794502e-01	-7.252724e-03	-1.452555e-02	-1.211025e-02	3.267752e-02	-4.292516e-02	1.046257e-01	3.038177e-02	1.231820e-01	-5.569548e-02	-1.163576e-01	-5.688070e-02	2.557225e-02	1.687469e-01	-1.847589e-02	-1.370512e-01	9.259839e-02	9.407039e-02	-7.806461e-02	1.373919e-01	-8.213499e-02	-7.355717e-02	3.325905e-02	1.141109e-01	-3.002638e-01	-8.011371e-02	-7.620605e-02	1.927071e-01	7.636857e-02	-3.467489e-02	-1.843463e-02	-1.537919e-02	5.849849e-02	1.161882e-01	3.692318e-02	3.659332e-02	-1.400270e-01	1.864165e-01	-2.838967e-02	-9.861922e-02	-1.259859e-01	6.963989e-02	-9.176147e-02	5.314482e-02	-7.253452e-03	-6.040046e-03	2.185448e-02	1.556399e-01	1.509508e-02	1.091699e-01	4.138806e-03	-2.894838e-02	2.499947e-01	-2.408107e-01	-9.401825e-02	-2.685460e-01	1.060080e-02	9.374850e-02	-1.881732e-02	-1.569943e-02	1.063280e-01	-1.282319e-01	9.508030e-02	9.444616e-02	-5.876859e-02	4.085951e-02	-8.672809e-02	-2.195877e-01	2.184203e-01	5.439054e-02	8.216624e-02	-1.129726e-01	8.867604e-02	-9.598903e-03	1.815507e-01	-1.688373e-01	-1.485126e-01	2.104089e-01	6.487585e-02	-6.260636e-02	-1.830538e-01	-1.555827e-01	3.882766e-02	2.213767e-01	1.139833e-01	-1.800142e-01	-1.001406e-02	-8.342689e-03	-5.703217e-02	-6.136672e-02	4.333808e-02	-1.115957e-01	2.156767e-02	-6.773954e-02	-4.441085e-02	-1.988962e-01	2.070329e-01	1.067753e-01	1.193143e-01	8.168450e-02	-2.507738e-02	-2.094355e-02	-1.375041e-01	1.443799e-01	4.615429e-02	1.261923e-01	-1.388818e-02	-1.071554e-01	-1.204986e-01	-4.922961e-02	3.284472e-02	-8.372800e-02	8.231018e-02	1.856550e-01
8.235186e-02	-7.216640e-02	-1.322652e-01	-1.090369e-01	-4.204594e-02	-1.606011e-02	1.078549e-01	8.279408e-02	-1.066518e-01	8.005990e-02	5.924927e-02	4.768932e-02	6.195059e-02	1.515433e-01	4.308674e-02	6.837604e-02	-1.785757e-01	-1.212353e-01	2.661514e-02	-1.087086e-01	2.837926e-02	2.677019e-02	-1.930694e-02	4.686459e-02	-1.323917e-01	-7.416120e-02	-2.709096e-02	-5.063912e-02	1.169194e-01	6.834914e-02	-2.340560e-01	1.294333e-01	-8.066678e-03	1.211352e-01	-9.530995e-02	8.105884e-02	8.967139e-02	-2.043055e-02	-7.660286e-02	-2.860286e-02	1.027535e-01	1.298585e-01	1.975470e-01	1.002896e-02	-2.709797e-02	-1.124832e-01	-3.570951e-02	-3.064895e-02	-4.590200e-02	-1.541941e-01	-4.641206e-02	-3.413839e-01	2.224761e-02	3.193593e-02	1.865559e-01	4.487377e-02	2.932674e-02	-1.477242e-01	-7.295609e-02	2.969773e-02	1.070345e-01	1.322470e-01	9.513706e-03	-8.384455e-03	8.800509e-03	5.933210e-03	-1.156828e-01	2.825745e-02	1.108209e-01	-1.311963e-01	1.538704e-02	-2.302648e-03	-1.082158e-01	3.000096e-01	-1.602711e-01	-1.147003e-01	-4.860491e-02	6.374563e-02	1.589627e-01	1.139714e-01	1.874548e-01	5.328567e-02	9.806256e-03	-4.705366e-03	-3.924372e-02	-5.248033e-02	-1.396812e-03	7.045023e-02	-2.297090e-01	5.162915e-02	7.693505e-02	-2.211954e-02	6.515549e-02	5.688413e-02	-8.465376e-02	-5.670031e-02	-8.369047e-04	7.511917e-02	8.620637e-02	1.237455e-01	1.376948e-02	-5.382527e-02	3.294471e-02	-2.218168e-02	-7.834420e-02	2.471815e-01	1.142198e-01	-1.033264e-01	-1.740571e-02	9.738143e-02	3.991111e-02	-8.067430e-02	-9.521946e-03	-8.798077e-02	1.697522e-02	9.525250e-02	1.179262e-01	9.931766e-02	1.289341e-02	5.371987e-02	-1.590327e-02	7.881865e-02	-4.422114e-02	5.985889e-02	6.866617e-02	8.633094e-02	-4.193925e-02	1.090819e-01	-1.655178e-01	1.254501e-02	-8.398291e-02	-2.165130e-01	1.736366e-02	-8.830602e-02	-6.101347e-02	5.212387e-02	3.828506e-02	-3.855337e-02	6.992400e-02	1.500573e-01	1.097408e-01	4.640736e-02	-1.168738e-01	-3.512156e-01	-2.380602e-02	-3.302526e-02	-1.122546e-01	-1.859210e-01	3.083486e-01	1.226850e-01	7.063957e-02	1.438918e-03	-1.473241e-02	2.372403e-02	-6.858599e-02	2.294110e-02	-5.441907e-04	1.486724e-02	-2.650189e-02	-8.300230e-02	3.476585e-02	6.935350e-02	9.859321e-02	1.084219e-01	4.207525e-02	5.189424e-02	-6.208702e-02	-1.251850e-01	-7.952244e-02	-2.251008e-02	9.180116e-04	1.173043e-01	-5.970428e-02	1.222866e-02	4.836305e-02	-6.259003e-02	2.226541e-02	1.046150e-01	7.427055e-02	1.745946e-01	7.260670e-02	1.281091e-02	4.687828e-02	-1.492076e-01	-1.154618e-01	-9.369274e-02	-1.585389e-01	-3.134635e-01	7.640558e-02	-3.105758e-02	1.795906e-01	1.227826e-01	3.645174e-02	-1.562306e-01	3.407345e-02	6.898749e-02	-1.396813e-03	-7.720247e-02	1.877326e-01	5.885530e-02	-1.236075e-01	6.804511e-02	-5.189901e-02	4.714941e-02	-1.614062e-01	-2.589557e-01	1.184039e-01	1.849177e-01	-8.492663e-02	-6.232089e-02	4.759399e-02	5.721050e-02	5.889240e-02	-8.861622e-02	2.876479e-02	7.633684e-02	-7.402695e-02	3.912384e-02	7.959816e-02	-7.800937e-02	1.082527e-01	2.120408e-01	-1.120906e-01	-7.566261e-02	7.343722e-02	-1.610705e-01	-1.385712e-01	-8.108883e-02	-1.866760e-01	-1.287056e-01	-1.690759e-01	4.713082e-02	-1.017685e-02	-6.267877e-02	7.424154e-02	-1.546510e-01	-1.372897e-01	7.262088e-02	4.393193e-02	1.673005e-01	3.496480e-01	-2.831572e-01	1.048530e-01	-8.868786e-02	3.098716e-02	-7.651083e-02	2.831258e-01	1.147080e-01	2.528043e-02	6.619806e-02	2.740010e-02	3.103577e-02	-9.182160e-02	-9.557171e-02	1.539938e-01	-9.830506e-02	7.896525e-03	1.932399e-03	-3.452441e-01	3.238693e-01	1.803959e-01	-1.000472e-01	-8.769689e-02	-1.313016e-01	-6.136678e-02	6.616170e-02	-2.409953e-02	-1.387409e-01	1.041875e-02	1.164608e-01	5.984973e-02	5.600103e-02	-3.136580e-02	1.763842e-01	2.075940e-01	-1.299488e-01	2.717932e-02	-2.848705e-02	3.488414e-03	-1.562287e-01	-4.299768e-03	-9.544126e-02	2.906763e-02	1.723060e-01	-9.539226e-02	6.732742e-02	9.949311e-02	2.937678e-03	-6.114358e-02	1.047392e-01	-2.679561e-02	6.951286e-02	-2.360245e-02	7.879011e-02	-1.982374e-01	8.630851e-02	6.871875e-02	-2.687305e-01	4.787875e-02	2.799940e-01	8.356928e-02	7.882250e-02	-1.083272e-01	1.057641e-02	-4.054899e-02	-9.420663e-02	-2.117825e-01	5.422338e-02	-1.071084e-01	4.526459e-02	1.303467e-01	-6.561690e-02	-1.818440e-01	-1.024858e-01	-7.528500e-02	6.251197e-02	-1.651448e-01	3.431171e-01	5.690079e-02	1.806371e-01	-7.087217e-02	1.075034e-01	8.602679e-02	1.297817e-02	-2.419635e-02	-1.045961e-01	-9.546057e-02	-6.416806e-02	1.077675e-01	1.905576e-01	3.359995e-02	-7.175713e-02	-4.174904e-02	1.840354e-01	1.112333e-01	1.496060e-01	-8.120915e-03	4.525305e-02	-1.601789e-01	-3.572012e-01	1.901785e-01	-1.818301e-01	-2.909146e-02	1.698597e-02	6.110701e-02	-8.431629e-02	-1.571875e-01	-1.145429e-02	4.603249e-02	8.003669e-02	-9.481632e-02	1.060434e-01	-1.580038e-01	-1.028050e-02	-1.036533e-01	-1.243871e-01	-8.017189e-03	-5.710044e-02	1.765510e-01	-4.896713e-02	2.500122e-01
-1.510396e-01	-8.280954e-02	-7.119333e-02	2.925174e-01	6.916561e-02	-2.116004e-02	2.816232e-02	1.780945e-02	3.364170e-02	1.556559e-02	-4.599776e-02	-9.814356e-02	3.477878e-02	1.304199e-02	1.119728e-02	1.112362e-01	6.045770e-02	-9.052986e-03	-2.186448e-02	-4.437625e-01	-4.194840e-02	9.079878e-02	7.579020e-02	3.478311e-02	2.481615e-02	6.684565e-02	-4.405647e-02	-1.388998e-01	1.311463e-01	-4.990768e-02	-8.017148e-02	1.375166e-01	1.317882e-01	-6.591288e-02	2.241437e-01	-6.986633e-02	-1.751032e-01	9.495735e-02	-7.072631e-02	7.659736e-02	1.674275e-02	9.798479e-02	-4.278834e-02	-1.598404e-01	8.901328e-03	3.007346e-02	-8.009444e-02	7.709207e-02	1.990710e-03	2.957632e-03	4.844043e-04	3.964954e-01	-1.291250e-01	7.471523e-02	-2.332250e-02	5.055884e-02	9.597348e-02	5.775472e-03	-1.050057e-01	-1.684560e-01	-2.933693e-02	-4.538220e-02	-1.441917e-01	1.834807e-01	8.008181e-02	-7.493965e-02	-5.594647e-02	2.675647e-01	-1.300216e-01	5.699290e-02	6.425146e-02	7.219326e-02	1.077607e-01	2.284577e-02	-9.473391e-02	-2.450418e-01	9.190438e-02	-3.211810e-02	-1.153995e-01	1.921903e-02	5.206453e-02	-2.263930e-02	3.381395e-02	4.545988e-02	1.977123e-01	1.663059e-02	3.816006e-02	2.305306e-02	1.092627e-01	1.450390e-02	-6.124889e-02	-1.163459e-01	7.980699e-02	-5.924829e-02	-9.850407e-02	-9.011726e-03	-4.991817e-03	2.788557e-02	-1.294278e-01	8.736871e-02	1.207274e-01	7.491746e-02	1.620372e-01	2.042152e-01	1.043816e-01	-7.553148e-02	-5.852475e-02	-1.473297e-01	4.596878e-02	-3.684970e-02	-8.058900e-02	-1.618490e-01	-4.018912e-02	-4.750622e-02	9.046356e-02	-5.368913e-02	5.713175e-03	-2.957709e-02	1.801828e-01	1.697373e-02	1.383160e-01	1.139262e-02	5.047077e-02	2.161957e-02	-2.405213e-01	7.356646e-02	-3.815277e-02	-4.344416e-02	-5.538261e-03	-7.924964e-02	-1.518422e-01	-5.328666e-02	-1.939177e-02	-1.201436e-02	-1.548416e-02	4.976868e-02	6.162219e-02	8.399001e-02	-1.083745e-01	-6.049569e-02	2.819740e-02	1.703901e-02	6.940773e-03	3.937985e-02	1.542198e-01	-2.908237e-02	1.324004e-01	1.819154e-01	-8.572048e-02	-2.501695e-01	-5.801974e-02	-1.195682e-01	-4.241759e-03	-5.720340e-03	3.863614e-02	1.305124e-01	9.985947e-02	6.719178e-03	-1.400717e-02	-1.176125e-01	5.883872e-02	6.703301e-02	-6.223561e-02	1.602808e-01	-1.112561e-01	1.290761e-01	-1.530914e-02	-1.401958e-01	7.758401e-02	-1.360113e-01	-1.185705e-01	-8.659598e-02	1.008216e-01	-5.392949e-02	5.792214e-03	1.969335e-01	-5.149849e-02	-2.188412e-02	-4.409683e-02	-1.315154e-01	-2.706837e-01	-1.466203e-01	1.386681e-01	3.337228e-02	1.482948e-01	1.967257e-01	-4.632453e-02	6.752326e-02	-1.745419e-01	1.104141e-01	2.019172e-01	3.349612e-02	-8.076483e-02	-1.202014e-02	7.440839e-02	-3.773015e-02	-4.112535e-02	6.040935e-02	-2.092077e-01	-6.936109e-02	-3.119942e-01	-1.234951e-02	7.543786e-02	1.877772e-01	5.151126e-02	2.363242e-01	1.188652e-01	-3.160914e-02	6.313930e-02	-3.050350e-02	3.435265e-02	1.670479e-01	6.861538e-03	-2.123826e-02	-8.433270e-02	-1.100208e-01	-1.308022e-01	1.020278e-01	-7.458998e-02	-1.006708e-01	2.617925e-01	-1.504913e-02	-6.141508e-02	5.632900e-02	1.030544e-01	1.877323e-01	7.367727e-02	-1.303593e-01	4.293720e-01	-5.849945e-02	-1.933518e-01	-2.574015e-01	7.895166e-02	1.595107e-01	-4.972691e-02	-1.008808e-01	-3.116965e-01	-2.292834e-02	-8.564235e-02	1.818520e-01	-9.416905e-02	-2.900426e-02	-5.804611e-02	-1.914239e-01	2.517609e-01	1.656326e-01	1.949725e-02	9.258250e-02	-9.323932e-02	1.005891e-01	-1.134726e-01	3.090221e-02	-2.151535e-01	1.151718e-01	6.053178e-02	1.188732e-02	-1.199027e-01	8.104167e-02	-3.727992e-02	-1.003596e-01	1.242433e-01	1.312095e-01	1.553689e-02	-5.850936e-03	-4.798568e-02	-9.749037e-02	-7.182488e-02	-1.414701e-02	-1.188134e-01	8.140741e-02	1.150037e-01	7.099900e-02	-1.813205e-02	8.303148e-02	6.425052e-02	-8.339489e-02	-9.854398e-02	6.670970e-02	5.367031e-02	8.339537e-02	5.634376e-02	-1.232207e-01	-1.251878e-01	-3.663138e-01	3.632923e-01	1.170011e-01	1.528279e-01	-1.940496e-01	-7.260904e-02	5.780872e-02	-7.839030e-02	-1.980922e-01	3.546110e-02	7.054707e-03	1.219737e-01	7.994754e-02	8.389064e-02	9.746116e-02	3.587989e-02	-2.075555e-02	-1.008905e-01	-4.429191e-02	4.806659e-02	2.648588e-02
-6.844000e-02	6.490098e-02	-3.964573e-03	-3.228661e-02	-6.713462e-02	6.369684e-03	6.842955e-02	1.164051e-01	3.490458e-02	1.405443e-01	1.026201e-02	3.656899e-02	-3.110228e-02	1.642699e-01	-3.411572e-01	-7.610743e-02	1.389464e-01	2.251890e-01	4.958876e-02	-9.847176e-03	-6.225102e-02	-5.726708e-02	6.871648e-02	-3.857780e-02	9.932501e-03	-2.068478e-02	-1.260795e-01	9.199566e-02	-2.284253e-02	8.495989e-02	7.431255e-02	1.977637e-01	-2.010072e-01	-9.772576e-02	-1.109409e-01	-9.021970e-02	-5.686171e-02	8.375968e-02	9.788729e-02	7.285565e-04	2.462383e-02	-3.838195e-02	6.048561e-03	-2.076445e-02	-4.839518e-02	-3.752855e-02	8.111041e-02	-7.183045e-02	5.831580e-02	1.745221e-01	7.628912e-02	-3.346649e-01	7.441154e-02	5.592646e-02	-1.996130e-01	4.127472e-02	1.225878e-01	-1.931138e-03	-3.639017e-02	1.521118e-02	1.097486e-02	-9.127851e-02	-7.233980e-02	-8.230304e-02	-5.889761e-02	-2.001502e-02	1.358902e-01	1.123154e-02	1.151277e-02	1.529677e-01	-5.954096e-02	-1.241841e-01	2.300223e-02	2.104635e-02	1.902617e-01	1.580352e-01	1.527642e-01	-4.879092e-02	1.462028e-02	3.877179e-02	-4.872045e-03	-1.187764e-02	-1.512336e-01	-6.162527e-02	-1.915820e-02	-5.527887e-03	-2.715901e-01	-1.668042e-01	1.031240e-01	-3.546967e-02	1.200375e-02	3.279797e-02	-2.453187e-01	1.861364e-01	3.591243e-02	4.774541e-02	-1.608360e-02	4.351803e-03	-3.541409e-02	-1.023168e-01	-4.055787e-02	9.216898e-02	-1.965740e-02	3.191763e-02	-1.188519e-01	-2.850577e-02	1.975738e-03	4.761744e-02	-3.776583e-02	1.679750e-02	1.811634e-02	1.179989e-01	-7.035107e-02	-6.869878e-02	-8.485678e-02	-2.143810e-02	-2.268028e-02	1.175695e-02	-1.058326e-01	5.713920e-02	-3.036003e-02	-5.282194e-02	8.492573e-02	-1.628966e-01	3.177402e-02	-7.128118e-03	-1.992513e-01	1.894008e-01	9.608171e-02	-1.336555e-01	3.549951e-02	-1.327769e-01	-2.257840e-02	-2.128659e-02	1.098773e-01	-1.398884e-01	-9.879729e-02	-8.503658e-02	4.767267e-02	9.312553e-02	2.004984e-01	9.334632e-03	-1.710405e-01	-7.746660e-02	2.546715e-01	-2.856918e-01	5.084198e-03	1.008220e-01	4.580667e-02	4.779971e-02	-2.734156e-01	1.183233e-01	5.399114e-02	1.462437e-01	1.130964e-01	-2.221047e-02	-6.428749e-02	4.386641e-02	4.370328e-02	2.463141e-02	9.797579e-02	6.705270e-02	2.628180e-01	-1.227458e-02	4.198899e-02	-2.603030e-01	-3.706755e-01	4.718624e-02	6.912014e-02	-1.770020e-02	1.947037e-01	-8.627572e-03	2.889034e-02	2.350241e-02	2.773884e-02	-5.342143e-02	5.949106e-03	8.864888e-02	1.873502e-01	6.293964e-02	2.185929e-01	1.291834e-02	-1.240394e-01	-2.992320e-01	-2.793883e-02	3.535606e-01	-2.760483e-02	-2.660804e-01	3.242262e-02	1.488181e-01	-1.063884e-01	5.854676e-02	-4.150079e-02	-7.897811e-02	-9.591118e-02	1.256988e-01	-8.580261e-02	4.051328e-02	-7.695159e-02	2.041716e-01	-1.132349e-01	4.177523e-02	-8.724826e-02	9.019140e-02	-3.171023e-02	2.832463e-01	2.520851e-01	-8.481770e-02	-6.195066e-02	1.521752e-01	-5.493236e-02	3.105229e-02	6.689964e-03	7.565433e-02	1.292290e-01	-9.947753e-02	-1.503133e-01	2.076863e-01	1.122441e-01	3.807730e-03	-1.537339e-01	2.346816e-02	3.069196e-02	-2.045474e-01	4.844739e-02	-8.815794e-02	2.558034e-01	-2.876038e-01	-2.442368e-01	-2.298158e-02	-3.632250e-02	7.139054e-02	-5.539912e-03	4.843260e-02	5.584800e-02	1.244138e-01	-1.246957e-01	-1.625415e-01	-4.743147e-02	-6.437948e-02	2.247148e-01	8.306365e-02	7.494915e-03	2.980595e-01	-2.352592e-01	1.616873e-02	1.171919e-01	3.228988e-02	1.085923e-01	-8.361028e-02	1.695142e-01	-2.873129e-02	7.328267e-03	4.520118e-02	1.754808e-02	-9.048271e-02	-9.077910e-02	-1.972051e-01	1.446935e-01	8.329134e-02	1.174322e-01	9.646630e-02	-7.427936e-03	2.681393e-01	-1.624613e-01	-1.429463e-01	4.538868e-02	4.363129e-02	5.664173e-02	-1.416833e-01	8.140178e-02	9.063280e-02	1.961976e-01	9.446556e-02	1.776237e-01	-3.519526e-01	-6.660389e-02	-2.262061e-01	-5.379774e-02	3.195214e-01	1.840223e-01	-2.885106e-01	-1.238957e-01	-1.724964e-01	2.644383e-03	-8.545475e-02	7.193146e-02	-2.163749e-01	5.817244e-02	-1.226492e-01	1.092750e-01	-1.273443e-01	-2.266348e-01	-1.685680e-02	5.700509e-02	2.930255e-01	1.486669e-02	8.931392e-02	2.817655e-01	-7.837945e-02	-2.280283e-01	3.213564e-02	5.699640e-02	-4.222274e-02	-2.348163e-02	9.263606e-02	-1.672250e-01	-1.319071e-02	-7.190312e-02	-6.613177e-02	1.435384e-01	-2.739680e-01	1.337540e-01	5.615756e-02	3.696344e-01	2.911468e-02	-1.768401e-01	-1.960353e-01	2.084183e-01	-1.347294e-01	3.362363e-01	-1.181157e-01	-2.814388e-01	1.591704e-01	-1.212398e-01	2.687135e-02	2.923762e-02	-3.731520e-02	7.244793e-02	6.061674e-02	-5.868911e-03	1.704733e-03	-7.366608e-02	-5.626671e-02	5.474785e-02	7.599804e-02	6.822681e-02	-6.762923e-02	-5.263840e-02	-1.517970e-01	7.463577e-02	2.271351e-02	-1.584644e-02	-4.306525e-02	-2.556603e-02	5.294228e-02	-2.191751e-02	6.018938e-02	6.062027e-02	-4.281723e-02	-4.780343e-03	-8.700706e-03	1.054037e-01	-1.157201e-01	-8.533619e-02	2.785456e-02	3.329363e-01	-1.764552e-01	9.706919e-02	-1.050103e-01	1.774344e-01
-6.258687e-01	-1.236179e-01	-3.333259e-02	1.562827e-01	2.533496e-02	3.435760e-02	-1.201513e-01	7.916263e-02	1.226455e-01	5.996095e-02	8.938694e-02	1.087114e-01	8.602865e-02	1.091708e-01	-9.371200e-02	1.135910e-01	3.332076e-02	7.775765e-02	1.223779e-01	1.387222e-01	5.507910e-02	-1.750988e-01	-7.663868e-02	-2.216220e-01	-3.893971e-02	2.254103e-02	3.700954e-02	6.762329e-02	6.968092e-02	1.265911e-02	7.937609e-02	-3.458604e-02	2.470518e-02	7.457584e-02	-3.405364e-02	3.684291e-03	8.722023e-02	8.101413e-02	-2.723669e-02	-1.218720e-01	1.067590e-01	-1.153843e-01	-5.330036e-02	1.016479e-01	1.690535e-02	2.499904e-02	1.675532e-02	-5.412457e-02	1.809309e-03	-3.518849e-02	-8.300599e-02	5.398921e-02	4.327789e-02	4.230605e-02	1.329173e-01	1.883199e-02	-3.758311e-02	9.788027e-02	8.769938e-02	1.554800e-01	-8.423618e-02	-1.278613e-01	-7.853406e-02	4.979475e-02	2.637387e-04	-1.145533e-01	-6.783502e-03	-2.566748e-02	1.863936e-02	-1.240728e-02	3.220214e-02	1.766281e-03	2.402852e-02	3.642007e-02	-3.077748e-02	1.938306e-01	1.189555e-01	-5.841745e-02	-5.428587e-02	-3.062706e-02	-2.936802e-02	-1.081908e-01	-4.850346e-02	-7.203970e-02	7.685942e-03	9.396497e-02	-5.930274e-02	3.113293e-02	-1.813065e-02	-2.728403e-02	-8.417359e-02	7.637983e-02	4.891177e-02	2.464320e-02	-8.128356e-02	8.238962e-02	-4.751333e-02	-5.508775e-02	1.064107e-01	2.009335e-02	-7.976949e-02	-9.572779e-03	3.856715e-02	-1.775135e-02	3.779622e-02	5.076840e-02	1.391356e-02	1.810556e-02	7.255746e-02	-1.190473e-01	-2.671254e-02	-1.150100e-01	4.992718e-02	-2.328241e-01	-2.101302e-02	-4.716851e-02	-3.784511e-04	6.497560e-02	2.437548e-02	1.726497e-01	1.076119e-01	2.788694e-03	-1.507968e-02	5.625532e-02	9.433324e-02	1.684822e-02	1.929915e-02	2.407079e-01	-2.078471e-02	-1.032524e-01	6.740932e-02	-6.541955e-02	3.017145e-02	-4.061532e-03	-8.646673e-03	3.626891e-02	1.684497e-01	4.029557e-02	-1.518289e-01	-2.482399e-02	-8.164121e-02	5.045477e-02	-3.671802e-02	-8.340595e-02	-2.352184e-01	-4.003324e-02	-3.174276e-02	-1.148567e-01	-7.919909e-02	-1.660200e-01	5.847475e-02	6.763692e-02	1.299248e-02	-1.794159e-04	9.960452e-02	4.298188e-02	1.084503e-01	6.625637e-02	2.089540e-01	1.532733e-02	8.726211e-02	-1.629727e-03	1.712527e-03	-1.763724e-01	8.818667e-02	1.940883e-01	-1.088656e-01	-1.907284e-01	-2.582642e-02	-2.700322e-02	1.710703e-02	4.546183e-02	7.703536e-02	6.667222e-02	-1.071579e-01	3.581316e-02	4.808962e-02	9.665631e-02	9.850295e-02	-7.212142e-02	-1.238579e-01	6.831128e-02	8.757001e-02	-1.345449e-01	4.689463e-02	2.534108e-01	-2.007057e-01	1.076029e-01	1.102106e-01	1.236822e-02	-1.565943e-01	4.273332e-02	8.857597e-03	6.215350e-02	-4.744300e-02	-3.499317e-02	1.314041e-01	-1.897515e-01	4.192061e-01	2.051083e-02	-1.017322e-02	6.963855e-02	3.152226e-03	2.416472e-01	-2.000561e-01	-7.036289e-02	-1.735054e-01	-5.109795e-02	1.781780e-01	1.182915e-03	7.950951e-02	2.428451e-02	-1.640983e-01	-1.801802e-01	-1.272765e-01	-1.491763e-02	1.035100e-01	9.825300e-02	-5.424056e-03	-1.318447e-02	-3.811685e-03	-5.777007e-02	1.056398e-01	-1.312056e-01	1.290504e-01	-1.242969e-01	-1.285562e-01	-9.783744e-02	-1.083218e-01	2.467931e-02	7.147300e-02	4.796484e-02	1.425047e-02	9.426348e-02	-1.509926e-01	-1.749640e-01	-1.185140e-02	1.963290e-01	-1.072332e-01	-8.196539e-02	7.814476e-02	5.258755e-02	-1.406487e-01	4.494434e-02	-6.870197e-02	1.884062e-02	8.271109e-02	5.066556e-02	1.972775e-01	9.945464e-02	2.200615e-02	-6.367851e-02	1.954624e-01	-8.120368e-02	-5.042095e-03	-5.857887e-03	9.490025e-02	1.694182e-01	5.797257e-02	4.315432e-02	-1.539244e-01	5.426902e-02	-3.091706e-02	-3.966539e-02	-9.720030e-02	1.901297e-01	-9.814321e-03	-1.875115e-01	-8.837852e-02	-8.878239e-02	7.943874e-02	6.972414e-02	-1.242952e-02	-1.331319e-01	4.840963e-02	3.896670e-02	-2.104879e-01	-1.378956e-01	3.615718e-02	2.805132e-02	4.925095e-02	2.222368e-02	6.785876e-02	8.181049e-03	4.132649e-02	-5.467457e-02	4.321221e-02	5.917866e-02	1.496730e-01	-1.211545e-01	-7.807980e-03	-5.687077e-02	-1.333741e-01	-5.922473e-02	2.488228e-01	-1.708567e-02	2.173095e-02	1.124724e-01	-1.246188e-01	7.693867e-02	-1.224177e-02	-1.555725e-01	-7.222911e-03	-1.486469e-02	7.421828e-02	5.402135e-02	-4.165596e-02	-1.580777e-02	-6.805638e-03	-3.891224e-02	-2.767554e-02	1.766417e-01	-9.233554e-02	1.029690e-01	3.636644e-02	1.408649e-01	5.025954e-02	-1.463125e-01	-3.191855e-02	-6.511387e-02	-2.906588e-02	-1.882743e-02	7.823544e-03	2.364858e-02	1.355958e-01	7.466355e-02	-1.737048e-02	1.647573e-01	4.690125e-02	-1.087843e-01	1.713803e-02	-1.994651e-01	2.351010e-02	1.798735e-02	-3.542878e-02	4.255956e-02	-7.188395e-03	5.247498e-03	-3.505270e-02	2.310687e-03	1.721766e-02	-8.692531e-02
-3.433549e-01	3.751895e-02	3.417909e-02	-1.142995e-01	2.597831e-02	-6.442498e-02	-8.491436e-02	-3.795008e-02	-1.881531e-01	1.343253e-01	7.931878e-03	9.243775e-03	7.422712e-02	-5.129096e-03	5.075833e-02	-8.655261e-02	9.494330e-02	9.942745e-02	6.633632e-02	-1.359408e-01	-7.458465e-02	3.304669e-03	3.095806e-02	1.691668e-01	4.279517e-02	8.105147e-02	1.345089e-01	-8.179461e-02	3.480044e-02	-5.064351e-03	8.293169e-02	4.617955e-02	-6.504857e-02	-4.913874e-02	-9.481441e-03	-9.576092e-02	-4.835369e-02	-2.000067e-02	8.140294e-02	1.112583e-01	1.878556e-01	1.096066e-01	1.375107e-01	-3.983240e-02	7.217866e-02	3.158703e-02	-4.465103e-04	-5.768911e-02	1.684512e-02	2.119515e-02	-1.249848e-02	-2.388906e-01	-1.772677e-01	-9.444903e-02	-1.508520e-01	-9.078049e-02	1.831060e-02	-6.102619e-02	3.307094e-02	4.121990e-02	1.396270e-01	7.355235e-02	2.514868e-03	-1.360350e-01	-3.466209e-02	-1.047388e-01	-8.107042e-02	4.243090e-02	-1.506744e-01	-1.226057e-01	-1.491818e-01	-2.272536e-01	1.767751e-02	-1.884123e-01	-1.118845e-01	-6.019937e-02	2.951854e-02	-1.247199e-02	2.541924e-01	7.979507e-02	2.637425e-02	-1.026997e-02	4.295953e-02	-8.078834e-04	-2.074764e-01	1.152970e-02	-9.612915e-02	4.513999e-03	-1.075851e-01	-6.339653e-02	-3.767228e-01	3.474500e-03	-6.473741e-04	-1.563138e-01	-2.738633e-02	-2.358765e-02	8.275330e-02	7.847053e-02	4.668232e-03	-3.709464e-02	5.156107e-02	-1.931320e-02	-5.704207e-02	-3.840590e-02	-1.358999e-02	1.433172e-01	1.063102e-01	1.366044e-01	1.665598e-02	-7.265742e-02	5.459065e-02	1.054976e-02	-6.409502e-03	7.583949e-02	6.743499e-02	3.364971e-01	-1.969527e-01	-9.275282e-02	8.361952e-02	5.327002e-02	1.023327e-01	-8.622419e-02	-2.202868e-02	-8.723721e-02	1.011720e-01	9.901591e-02	-2.203654e-01	3.188700e-02	-6.241390e-02	-6.047618e-02	9.742116e-02	-2.171075e-02	-1.287686e-02	7.318211e-02	-2.635601e-01	-5.725539e-02	-2.507293e-01	-1.879460e-01	-7.086289e-02	-2.554652e-01	8.283017e-02	5.303759e-02	1.884934e-01	7.409442e-02	2.113182e-01	6.250233e-02	1.157551e-01	-3.121666e-02	-8.752620e-02	1.733158e-02	2.276391e-02	6.273462e-02	-4.578867e-02	4.024760e-03	-1.034166e-01	3.067266e-02	5.876954e-02	-4.863324e-02	-1.215446e-02	3.669926e-02	-2.327750e-02	-9.178305e-02	4.949402e-02	2.315048e-01	1.061996e-01	2.693423e-02	3.853309e-02	8.466957e-02	8.816052e-02	1.334617e-01	1.262592e-01	-1.526020e-01	-4.496438e-02	2.118965e-01	5.506432e-02	4.865450e-02	-9.465837e-02	1.079558e-01	1.089745e-01	-6.992146e-02	-1.489357e-01	2.298632e-01	-1.192808e-01	-1.993919e-01	1.425627e-01	1.145570e-01	-4.503834e-02	2.192669e-01	1.149783e-01	-7.348578e-02	-4.434290e-02	3.770734e-02	-1.582121e-01	-9.106109e-02	-3.260373e-02	-1.073468e-01	7.410208e-02	-6.699041e-02	7.817121e-02	-4.581673e-02	-3.381023e-02	1.390603e-02	2.020508e-01	1.757913e-01	2.949790e-02	5.440841e-02	1.021857e-01	2.057801e-02	-7.477467e-02	-1.305159e-02	-3.939729e-02	-1.538477e-01	-1.225418e-01	-1.027707e-01	-5.619747e-02	-5.383226e-02	1.911186e-02	2.456945e-02	-2.433184e-02	-1.334527e-01	1.004455e-01	2.668536e-01	5.737658e-02	1.374882e-01	-1.820806e-02	2.096282e-01	9.897437e-02	3.758076e-02	3.845195e-02	-1.098861e-01	1.897986e-01	-1.541243e-01	-2.081068e-01	6.463677e-03	2.779333e-02	-4.668478e-02	1.385668e-01	2.810836e-02	4.479126e-02	1.252966e-01	4.740776e-02	-4.787995e-02	-7.412668e-03	1.014826e-01	-3.692085e-01	2.012470e-02	4.281923e-01	1.284426e-03	-3.677164e-02	-2.731062e-02	-2.881336e-01	5.387657e-03	-2.759380e-02	1.477880e-01	-2.331333e-02	2.743124e-02	1.790314e-01	1.584885e-01	-3.381117e-02	-8.768747e-02	1.776206e-01	1.136835e-01	6.078245e-02	-8.079754e-02	4.215140e-02	8.792412e-02	-2.265824e-02	1.621718e-01	-7.111512e-02	1.801204e-01	6.427637e-02	-5.580293e-02	-1.624829e-01	-3.389416e-04	1.753507e-01	-1.680347e-01	9.510137e-02	-1.882950e-01	-1.432917e-01	-9.991384e-02	-5.910379e-02	1.930845e-01	1.560568e-01	9.036835e-02	-1.252294e-03	3.420026e-02	1.410874e-01	1.270861e-01	1.597320e-01	8.996542e-02	-1.914937e-01	-3.025003e-02	-4.984546e-02	-3.831821e-02	-1.031970e-02	5.257986e-02	-1.185603e-01	-4.087550e-02	-4.659036e-02	8.750159e-02	-1.193287e-01	-2.034677e-02	4.834889e-02	-1.686303e-02	2.728413e-02	-2.057570e-01	-3.046488e-02	1.055875e-01	1.962950e-01	-8.555674e-02	3.535363e-03	-1.801213e-01	1.405021e-01	1.716719e-01	3.119628e-02	-2.780596e-04	-3.720439e-02	9.426249e-02	1.284411e-01	-2.632048e-01	-1.863422e-01	-1.059333e-01	-1.574327e-01	5.165110e-02	-1.549457e-01	-3.356611e-02	8.763011e-02	-1.235030e-01	2.140749e-01	-1.001895e-01	2.067743e-01	5.965862e-02	-1.485204e-01	-1.158454e-01	6.766712e-02	-8.633908e-02	4.991297e-02	1.553903e-01	-1.987342e-02	-2.387234e-01	-2.180390e-02	1.319638e-02	1.279609e-02	-1.677956e-01	-5.360159e-02	-1.061324e-01	8.818475e-03	3.830073e-03	5.118882e-02	2.353084e-02	9.481675e-02	1.274935e-01	7.055615e-02	3.613602e-02	2.186924e-02	1.660913e-01	2.372625e-02	1.247497e-01	1.390236e-01	1.295338e-01	-1.045227e-01
-2.179514e-01	8.862586e-02	-5.109281e-02	-1.005698e-01	-1.396225e-01	1.249549e-01	-3.757076e-02	1.209200e-01	2.576998e-01	-1.901020e-02	7.161057e-02	2.270546e-01	6.528309e-02	-2.520246e-01	-4.159186e-02	-1.220043e-01	8.561125e-02	3.116751e-02	1.107526e-01	5.700528e-02	-2.294685e-02	-3.253928e-02	2.482432e-01	-1.711893e-01	-1.368530e-01	-1.046290e-01	-1.899832e-01	6.942643e-02	1.340823e-01	2.958799e-01	-4.337569e-02	-1.497646e-02	-2.130651e-02	6.770274e-02	1.322865e-01	-5.821532e-02	-6.989926e-02	-2.560701e-01	4.121941e-02	1.333839e-01	2.264847e-01	-8.296473e-02	-1.974740e-02	-2.803885e-02	2.597489e-01	-5.475417e-02	-2.060524e-01	-1.820841e-01	-2.942208e-01	-7.027982e-02	1.587645e-01	2.031130e-01	1.052578e-01	8.186636e-02	-2.513991e-02	1.517664e-01	5.014077e-02	-6.892133e-02	-1.739262e-01	-2.575602e-01	2.829790e-02	4.992603e-02	1.805160e-02	1.809921e-01	-2.663652e-02	1.569961e-01	7.075757e-02	-4.114538e-02	-1.533836e-02	-1.770726e-02	-5.448064e-02	8.476989e-02	1.237099e-01	-1.057051e-01	5.388696e-02	-1.399135e-02	-1.991317e-02	5.076548e-02	5.802038e-02	-2.574358e-03	-2.533896e-02	-4.437678e-02	1.780630e-01	9.149223e-02	-1.416521e-01	-9.220146e-02	-1.006366e-02	-1.434665e-02	1.888443e-01	1.135094e-01	8.450400e-03	-1.143795e-04	-6.442511e-02	1.275343e-01	5.171072e-02	-1.686522e-01	-1.441335e-01	-1.646511e-02	-2.340994e-02	3.142050e-02	-2.840536e-02	1.317930e-01	9.178409e-02	3.898322e-02	-6.246600e-03	6.918391e-02	-2.326110e-01	-5.344829e-02	-5.636756e-03	-8.050824e-03	-5.792364e-03	2.361360e-02	2.624762e-02	8.163809e-02	-9.320131e-02	-3.474330e-02	-3.552694e-02	1.444019e-01	-5.905883e-02	-6.259646e-03	-8.938093e-03	-4.186927e-02	1.053493e-01	2.418485e-02	-6.061687e-02	-8.742281e-03	8.636572e-02	-4.263751e-02	2.089650e-02	-4.574967e-02	-4.791823e-03	-6.846521e-03	2.049797e-02	-1.494357e-02	9.501785e-02	8.274497e-02	1.124770e-01	-1.138351e-01	9.266677e-02	-2.324566e-01	-2.383530e-02	-2.447907e-03	-3.501162e-03	-1.294853e-02	-6.623157e-02	1.142619e-01	1.263268e-01	9.471800e-02	1.334898e-02	-7.499008e-02	-9.888125e-02	-5.280931e-02	-5.566197e-03	-7.950287e-03	-3.222753e-01	1.358698e-01	5.953681e-02	2.193801e-02	2.097121e-01	4.136853e-02	-5.921077e-02	-4.930826e-02	-2.157439e-02	-2.211186e-03	-3.162930e-03	9.899010e-02	-3.961126e-02	-4.879255e-02	8.563924e-02	3.276924e-02	1.831997e-01	-8.890848e-02	-1.247328e-01	-5.630654e-02	-5.953329e-03	-8.501821e-03	-1.552484e-01	9.672986e-02	6.256011e-02	-7.819435e-02	7.631104e-02	3.831262e-02	-1.124071e-01	3.905236e-02	6.157088e-02	-3.751835e-03	-5.363019e-03	-1.135703e-01	-1.164907e-01	5.605773e-02	9.738906e-02	3.467639e-02	-2.799264e-02	-1.976084e-01	2.231400e-01	-3.140613e-02	9.781619e-02	-4.643132e-03	2.156458e-01	2.115304e-03	-2.725404e-02	7.852158e-02	3.358853e-03	6.697420e-02	-2.653343e-01	-4.147522e-02	1.719532e-02	-8.254151e-03	-1.177603e-02
-9.840991e-02	8.482516e-02	9.980710e-02	-1.160787e-02	8.589990e-02	-4.652030e-02	6.507435e-02	2.364569e-03	7.488679e-02	3.466830e-02	-7.820109e-02	-1.762251e-01	-1.423766e-02	-1.069213e-01	-1.264351e-01	9.083101e-02	1.799893e-01	-1.174943e-01	3.960334e-02	-6.437452e-02	9.916038e-02	-2.718702e-02	-2.316262e-03	2.480343e-01	-1.718115e-02	1.324607e-01	-1.238919e-01	-1.234265e-01	1.981924e-01	-1.592149e-01	-2.175915e-01	1.663269e-01	6.935183e-02	1.693804e-02	1.717510e-01	2.304313e-01	4.614948e-02	-6.246671e-02	-2.041895e-02	-5.949252e-02	-5.716052e-02	1.240292e-01	-1.303852e-01	-7.990507e-02	6.512543e-02	-7.249663e-02	-1.592901e-01	2.307483e-02	9.783985e-02	-1.261324e-02	9.347502e-03	1.614134e-01	1.358460e-01	4.898600e-02	7.817553e-02	7.280318e-02	-6.815592e-02	9.815282e-02	-1.078624e-01	-1.598621e-01	2.233905e-01	-1.517058e-01	-2.513869e-01	1.247074e-02	2.155593e-01	9.225597e-02	2.636608e-01	2.177906e-01	1.641296e-01	-2.950941e-02	-7.874887e-02	4.698074e-02	-1.460238e-01	-3.736216e-02	-1.812925e-01	-1.961963e-01	3.117889e-01	-2.756163e-01	-3.124033e-01	-1.314590e-03	2.200347e-01	1.266829e-01	4.958546e-02	-4.642478e-02	5.978929e-02	-1.110129e-04	2.174879e-01	9.391650e-02	-9.925210e-03	1.965788e-01	-2.127570e-01	-2.626348e-01	1.357936e-01	-1.443819e-01	-2.817540e-01	1.286029e-01	-2.538036e-01	-7.582200e-02	2.039232e-02	-1.553365e-01	1.799876e-02	8.427060e-02	1.580077e-01	7.860716e-02	1.466083e-01	1.964700e-03	-9.705174e-02	-9.432531e-02	4.881457e-02	-1.173881e-01	-1.298799e-01	1.993961e-01	5.946237e-02	-5.545109e-02	-8.215944e-02	1.138070e-01	-8.726817e-03	-5.219223e-02	1.109019e-01	1.871597e-02	-7.654331e-02	8.464210e-02	-1.468531e-02	-7.831777e-02	7.694879e-02	-4.349358e-02	-3.670008e-02	8.501818e-02	-5.075993e-02	-8.824513e-02	-2.541665e-01	1.379213e-01	-9.349464e-02	1.122078e-01	1.032386e-01	1.933839e-01	1.167758e-01	1.681749e-01	-1.577798e-02	-5.324701e-02	-6.935566e-02	-4.107165e-02	-1.355310e-01	1.738537e-01	-2.207826e-02	-3.097822e-02	-9.845571e-02	-1.972715e-01	4.402041e-02	9.003395e-02	-2.830012e-01	1.222778e-01	6.990322e-02	3.169425e-02	3.077377e-02	4.703681e-03	4.743359e-02	1.754860e-01	5.439275e-02	1.828391e-02	-1.250315e-01	-3.445329e-02	-1.771246e-02	-2.396665e-02	-6.252491e-02	6.065422e-02	1.107293e-01	-4.049412e-02	1.858367e-01	3.713178e-02	-1.272848e-02	-3.243899e-02	1.273150e-01	-4.337145e-02	-1.206106e-01	8.574857e-02	1.780634e-02	-2.464345e-02	-7.933082e-02	-5.895363e-02	5.576740e-02	-6.841858e-02	-5.521116e-02	5.212443e-02	1.210291e-01	-1.408170e-01	1.137843e-01	1.759016e-01	-1.790329e-01	1.008826e-01	-7.445085e-04	1.636226e-02	-8.288758e-02	-1.236084e-02	-4.084822e-02	9.444739e-02	-1.194052e-01	-1.086336e-01	-9.636626e-02	-2.606833e-01	-1.677572e-01	1.195735e-01	1.303818e-01	3.129326e-01	4.773814e-02	3.127618e-01	2.039131e-01	-3.399744e-01	-3.045610e-02	-3.235789e-02	7.974743e-02	-1.392547e-01	-1.046669e-01	2.661126e-02	-1.087476e-01	5.656242e-02	6.019036e-02	9.201812e-02	1.911336e-02	1.004425e-02	1.242765e-02	7.595524e-02	-5.579435e-02	-1.035484e-01	8.368052e-03	-1.266109e-02	-4.181262e-02	-1.657051e-01	6.376746e-02	-4.200270e-02	-1.903333e-01	1.900472e-02	-7.087794e-03	1.972126e-01	9.936578e-02	1.995477e-01	-1.451007e-01	-3.766175e-02	-1.473080e-02	8.260811e-02	3.975218e-02	6.376021e-02	-1.670343e-02	-1.564782e-01	2.302276e-01	-1.037527e-02	-2.677695e-02	-1.185249e-01	-4.093870e-02	2.956564e-02	1.106454e-02	-1.093753e-01	1.154510e-01	-4.324253e-02	1.284874e-02	-2.082416e-02	-1.257174e-01	1.791202e-01	3.186503e-02	7.871815e-02	-1.204538e-01	1.170076e-01	-7.658453e-02	-2.672086e-01	1.821269e-02	-6.320003e-03	9.089958e-03	1.198138e-01	-2.283153e-01	1.322478e-01	2.098434e-01	-6.293476e-02	-2.086123e-02	-1.705715e-02	4.000704e-02	3.120807e-02	-1.194432e-01	7.664129e-02	2.071951e-01	7.916119e-02	-1.320360e-02	-3.005673e-01	1.381366e-01	1.314017e-01	-2.275267e-01	-8.359057e-02	1.199721e-01	-3.929507e-02	-2.423637e-02	-4.472304e-02	-1.384560e-01	-2.006650e-03	3.734558e-02	9.978170e-02	5.638929e-02	1.728441e-01	7.708001e-02	-2.613895e-02	-1.497546e-02	-3.097185e-02	-7.462820e-02	1.421565e-02	1.702750e-02	-3.721432e-02
1.536394e+00	-7.861046e-02	-2.054999e-01	-1.015266e-01	-1.204908e-01	4.266689e-02	-2.948234e-01	-7.098381e-01	6.158062e-02	-5.853577e-02	-8.433284e-02	-2.383807e-01	3.379591e-01	-5.038756e-02	1.289869e-01	-2.611662e-01	1.477292e-01	-1.553274e-01	1.458390e-01	1.299625e-01	-3.297851e-01	5.216320e-01	9.761696e-02	-3.211038e-02	2.421313e-01	1.758923e-01	-3.012086e-01	-3.777025e-01	1.077225e-01	-3.840049e-02	-1.530749e-01	9.636411e-02	4.019491e-02	8.959182e-02	4.542919e-01	4.225325e-01	-3.835872e-01	-4.464142e-01	-9.836722e-02	-4.832998e-02	-1.479603e-01	1.050228e-01	4.829709e-02	3.137749e-01	3.007712e-01	4.580254e-01	-4.106197e-01	-4.779192e-01	-8.247165e-02	-4.020639e-02	-2.233846e-01	-1.603570e-01	1.125438e-01	3.261985e-01	5.801551e-01	5.099184e-01	-4.449710e-01	-6.254038e-01	-2.417997e-02	3.889462e-02	1.481217e-01	6.444598e-01	9.355489e-02	4.917441e-02	1.231751e-01	5.012997e-02	-6.079565e-01	-5.015408e-01	1.233914e-02	5.784495e-02	-6.933988e-01	4.160172e-01	2.341324e-01	-1.243454e-02	3.271804e-01	1.050913e-01	1.012290e-02	-2.541648e-01	-5.612640e-02	-2.700522e-02	-1.042745e-01	2.324875e-02	2.930175e-03	2.626021e-01	2.837699e-01	4.007429e-01	-2.160273e-01	-4.360489e-01	-9.322510e-02	-4.568910e-02	4.905209e-01	-5.924097e-02	-2.296786e-01	-2.086914e-01	-9.095646e-02	1.462843e-01	-7.127039e-02	3.437151e-02	5.110405e-02	-2.185535e-02	-1.377722e-01	1.559014e-01	9.127172e-03	2.846079e-01	3.056934e-01	2.090105e-01	-7.124931e-01	-1.250047e-01	6.121988e-02	-1.736249e-02	1.905481e-01	-4.171621e-01	2.937607e-01	-5.940547e-02	9.902112e-02	-4.254113e-02	-1.629729e-01	7.068384e-02	-3.033371e-02	8.549218e-02	-1.456762e-02	-2.486592e-02	4.566290e-02	-4.044408e-01	1.647159e-01	-2.710580e-01	1.624699e-01	3.824871e-01	-1.830969e-02	-8.639824e-03	-9.677437e-02	2.789508e-01	1.083423e-01	-4.970596e-02	-2.749014e-03	-1.803447e-01	-2.347375e-01	2.720854e-01	-3.982856e-02	-1.900508e-02	-2.654149e-01	-3.323267e-02	-1.762595e-01	-9.746871e-03	-8.617798e-03	-3.531023e-01	4.384607e-01	3.474889e-01	-1.767456e-02	-8.337341e-03	1.646947e-01	1.321899e-01	2.248937e-01	-4.967218e-01	-4.089996e-01	-3.175152e-01	2.055072e-01	3.086013e-01	1.474467e-01	7.728495e-02	-5.064897e-01	-2.759356e-01	-1.598823e-01	1.654315e-02	4.539689e-02	-3.372140e-01	5.771805e-01	7.001989e-01	-2.726664e-02	-1.292672e-02	-4.406103e-01	-3.174752e-01	-5.509486e-02	-2.827620e-01	5.847473e-02	-5.533620e-02	1.712015e-01	9.762516e-01	-2.432342e-02	-1.151372e-02	-1.672215e-01	6.107276e-02	5.623960e-03	-3.935461e-01	-7.577469e-02	-9.884361e-02	7.416741e-01	6.222383e-02	-5.883478e-02	-2.834708e-02
1.369017e-01	-2.093043e-01	2.164397e-02	-1.235353e-01	-1.506712e-02	1.649749e-01	-1.437582e-01	1.501054e-02	-8.024282e-02	-4.164438e-02	5.757920e-02	7.087874e-02	-1.023697e-02	-3.695779e-02	-1.071025e-02	4.923991e-02	-1.869280e-02	-1.803176e-02	2.090102e-01	4.330225e-02	3.314988e-02	-4.554809e-02	3.545495e-02	-5.299382e-02	1.135910e-01	-2.782796e-02	-1.446112e-02	-3.283454e-02	-7.428471e-03	-7.082229e-03	-4.878662e-03	-1.779308e-03	-6.567264e-03	-1.862315e-03	-8.488459e-03	-3.272082e-03	-3.154640e-03	-1.314414e-02	1.151125e-01	4.913380e-02	-2.516728e-01	-6.257829e-02	-1.526992e-01	1.407171e-01	2.480300e-02	-1.235286e-01	1.365286e-01	-6.669686e-02	-6.375365e-02	5.219954e-02	-1.670316e-02	-5.934869e-02	8.210956e-02	1.834288e-02	6.793352e-02	6.910096e-02	6.713388e-02	9.254431e-02	6.502042e-02	-1.389944e-01	-4.614587e-03	-5.213930e-02	1.518397e-01	1.048373e-02	-1.152440e-01	1.476205e-01	-1.480117e-01	3.362895e-02	3.500198e-02	-1.107245e-01	1.224187e-01	4.481496e-02	-1.083448e-01	1.176065e-01	-1.059649e-02	5.554090e-02	6.487869e-02	5.551785e-02	1.190613e-01	3.794910e-03	5.461799e-02	1.051004e-01	-3.996651e-02	8.669947e-02	-1.364266e-03	-8.539266e-02	4.459723e-02	-2.583182e-01	-1.449687e-02	1.262261e-01	-1.479299e-01	-3.419817e-02	-1.770489e-01	1.675828e-01	-1.002904e-02	1.163316e-01	2.697825e-01	5.380688e-02	5.880236e-02	-1.210925e-03	-6.417266e-02	-1.318139e-02	-2.431382e-02	-1.872296e-02	1.809923e-01	2.171846e-01	-1.808956e-01	-1.963085e-01	-1.393435e-01	-1.783669e-02	2.962057e-02	-2.046685e-01	-8.273137e-02	1.401704e-01	8.004130e-02	6.440627e-02	1.526844e-01	1.262138e-01	1.593015e-01	-2.006037e-03	-1.417988e-03	2.188590e-03	6.126024e-03	1.513923e-01	1.067688e-01	9.908697e-02	-2.696702e-02	3.811079e-02	-5.038672e-02	-2.293647e-01	-1.215643e-01	-9.829503e-02	-1.413822e-01	-2.911406e-02	-9.808391e-02	-7.206526e-03	2.361230e-04	8.843138e-02	-3.732087e-02	-1.637271e-02	-7.186188e-04	-4.040140e-02	-2.492255e-02	-2.676063e-02	7.355851e-02	8.025575e-02	1.238709e-01	-6.627229e-02	-1.408659e-01	-9.874648e-02	1.206366e-02	-1.101296e-01	6.926175e-02	5.198001e-02	1.488939e-01	-8.195283e-03	-1.341079e-03	-4.542133e-03	8.072638e-03	-2.651203e-02	2.467625e-02	8.139691e-02	-4.495246e-02	-1.372266e-02	3.798220e-02	-7.829709e-02	-1.982733e-01	2.410207e-01	1.383540e-01	-3.573217e-01	-4.147058e-02	-1.284633e-01	-1.200850e-01	2.883064e-03	-3.385557e-02	4.759320e-03	-1.138930e-01	-8.944916e-02	1.020921e-02	-9.090350e-02	-1.630787e-02	1.266204e-01	4.088295e-02	1.694276e-01	7.348989e-02	-9.074176e-02	3.546395e-02	3.158413e-01	2.585837e-01	-9.092532e-02	-1.772576e-01	-1.155826e-01	6.794853e-02	2.156583e-03	4.975400e-02	-1.541228e-01	7.272082e-02	8.317472e-02	-7.065291e-02	-5.773227e-02	1.955974e-01	1.337417e-01	1.312821e-01	1.528798e-01	1.817570e-01	1.738521e-01	2.534961e-01	2.483217e-01	5.482541e-02	-6.349044e-02	1.279415e-01	-5.190664e-02	7.180777e-02	-1.111543e-01	4.558238e-02	2.647329e-01	1.284735e-01	1.366594e-01	-8.758877e-02	-5.961340e-02	4.368421e-03	-1.983890e-01	-1.512138e-01	-5.717380e-02	-4.897580e-02	8.115057e-02	3.665608e-02	1.927190e-03	-4.332695e-02	2.324131e-03	1.186010e-02	5.315897e-02	-9.256501e-02	-7.665232e-02	5.972312e-02	1.181562e-01	8.297548e-02	1.305404e-01	-1.177430e-01	-4.097583e-02	-2.016890e-01	-1.653926e-01	1.874149e-01	1.811561e-01	7.777035e-03	-3.291419e-01	4.019995e-02	-2.229030e-01	-1.860539e-01	-6.338814e-02	-8.712064e-02	1.309043e-02	-2.226165e-01	-8.278186e-02	-3.249808e-03	-1.892152e-01	-2.778770e-02	-4.161303e-02	-2.489364e-02	3.317985e-01	1.178783e-01	1.983390e-01	-1.960561e-01	-1.974457e-01	6.567925e-02	-1.944646e-01	8.152434e-02	8.124215e-02	1.300280e-01	1.387775e-01	2.606688e-01	5.530791e-02	-3.737024e-02	-8.064472e-02	9.189098e-02	5.372460e-02	-3.741107e-01	4.737422e-02	3.489726e-02	-8.665280e-02	-4.427284e-02	7.484199e-02	-1.857590e-01	2.669769e-02	8.321266e-02
-4.193543e-03	-1.178950e-04	-1.692118e-04	-3.191021e-03	-6.480443e-02	-1.711355e-01	-3.021897e-02	-4.625579e-03	-2.016888e-01	-7.478718e-02	-1.173067e-01	4.807390e-01	-6.941965e-02	2.931321e-01	-3.272975e-02	1.105744e-02	-7.746720e-04	-2.130999e-05	-3.076458e-05	-5.888972e-04	-1.257632e-02	-3.608024e-02	7.448780e-02	-3.699303e-02	5.346128e-02	-3.381172e-02	3.288765e-02	-6.757143e-02	-1.352154e-02	-4.156033e-02	1.097125e-01	-3.377275e-02	-7.067856e-03	-1.995929e-04	-2.863105e-04	-5.381949e-03	-1.051957e-01	1.923978e-01	-2.158611e-02	-2.691303e-01	3.316167e-01	-1.694873e-01	2.612218e-05	8.734341e-02	-1.123965e-01	5.785808e-03	2.574063e-02	6.392856e-02	-5.056758e-03	-2.998914e-03	-4.293630e-03	-7.543517e-02	1.630873e-01	-4.836387e-02	1.707034e-01	-6.989243e-02	-1.777903e-01	2.460803e-02	-1.192395e-02	-8.031815e-02	2.675542e-01	7.083760e-02	4.852311e-02	-2.192218e-01	-2.018665e-01	-1.032601e-02	-1.473750e-02	9.530558e-02	1.308680e-02	5.312002e-02	9.810489e-02	1.279580e-01	-2.898912e-02	-5.871728e-02	-1.807802e-02	-3.223773e-02	-7.850680e-02	4.845142e-02	5.824713e-02	4.049548e-02	-1.303896e-01	-7.369529e-03	-1.053117e-02	-8.330092e-02	4.700826e-03	-1.215132e-01	1.317856e-01	-4.309178e-02	6.232115e-02	1.975827e-01	3.147331e-02	1.515600e-01	-1.936320e-01	2.273301e-02	8.579340e-02	-1.795970e-02	-1.896623e-01	-1.316392e-02	-1.876543e-02	3.289875e-02	-3.287478e-02	5.212093e-02	2.032517e-02	6.624691e-02	2.740609e-02	-4.595263e-02	1.001897e-01	-9.695145e-06	-4.026087e-02	-1.217345e-02	5.101411e-02	1.133729e-01	-1.355077e-01	-1.712556e-02	-2.437263e-02	-4.480164e-02	3.290948e-02	4.297742e-02	-1.385684e-01	2.414638e-02	8.844934e-02	1.258091e-02	1.256240e-02	9.517502e-03	7.413856e-02	4.387895e-02	8.040491e-02	6.777919e-02	-3.264249e-03	-1.140241e-02	-1.626639e-02	-5.824997e-03	-7.325438e-02	5.327552e-02	-6.855489e-02	1.204970e-01	3.576510e-02	1.887859e-01	-6.008891e-02	2.554051e-02	6.600536e-02	-1.646544e-01	5.954988e-02	-4.883700e-02	1.337783e-02	-3.232472e-02	5.104233e-02	2.548793e-01	-1.621843e-02	2.220544e-02	-3.472399e-02	5.232750e-02	5.578713e-03	7.359975e-02	6.534171e-03	-1.358972e-01	-3.230304e-02	-6.530514e-02	-6.541778e-02	1.220381e-01	-1.470997e-02	6.098501e-02	4.441292e-02	1.814514e-01	1.734570e-01	6.782986e-02	-1.536908e-02	3.445668e-02	1.308467e-02	-2.721477e-02	-4.502641e-02	-1.561370e-01	-4.444643e-02	-7.274683e-02	-1.264080e-01	5.937813e-02	2.949250e-01	-4.420434e-03	-6.324901e-03	-1.077989e-01	-1.352876e-01	-6.166376e-02	-5.400352e-02	-3.587156e-02	1.014817e-01	-8.040727e-02	1.967292e-01	8.573946e-02	3.909971e-02	-1.017469e-02	1.096930e-01	-2.680538e-01	5.486274e-02	7.675843e-02	-3.170493e-02	-2.007831e-01	1.968453e-01	9.610333e-02	2.934166e-02	1.223739e-01	-8.292205e-02	9.519154e-02	-6.023026e-02	-1.599388e-01	1.352104e-01	-5.650256e-02	-2.121834e-02	-2.895659e-02	3.450051e-01	-4.367866e-02	3.375396e-02	8.136292e-02	2.984550e-02	4.664282e-02	-1.251025e-02	-5.096019e-05	-3.491805e-02	2.626868e-02	-1.159949e-01	-1.469291e-01	9.305235e-02	1.845881e-02	-1.097936e-01	6.388991e-02	7.926903e-03	-8.196640e-03	-1.170899e-02	-1.006616e-01	-1.014102e-01	-6.236282e-02	-4.321325e-02	1.657212e-02	-3.875071e-02	2.218822e-03	1.700456e-01	1.103085e-01	-3.681919e-02	7.914150e-02	1.492235e-02	6.058447e-02
-1.653643e-01	2.064245e-01	-2.018036e-01	-1.585157e-01	1.685794e-01	-2.649953e-01	1.884939e-02	1.718989e-01	2.543625e-01	2.468169e-02	3.253542e-02	-4.596023e-02	-2.845580e-02	-5.618782e-02	-3.454029e-02	1.660137e-02	-4.670742e-02	5.070012e-02	-1.178260e-02	-5.265595e-02	-5.460753e-02	5.538548e-02	-5.103657e-02	4.847758e-02	-5.750513e-02	-3.086791e-02	-1.927440e-02	6.455370e-02	-1.302923e-02	8.856416e-02	9.210479e-02	-5.135982e-03	-1.037247e-02	-6.265229e-03	-1.449696e-02	-8.556449e-03	-8.428375e-03	-1.980081e-02	1.851846e-03	-2.904740e-01	7.177855e-03	1.279947e-02	1.014146e-01	3.388975e-01	-1.480309e-01	1.057837e-01	6.922580e-02	-1.655220e-02	8.637105e-02	-7.175883e-02	-4.484871e-02	-8.726546e-02	-5.425763e-02	-2.847489e-02	-7.289694e-02	2.243129e-02	1.630552e-02	3.377201e-02	-1.918271e-01	-6.043981e-02	-2.399732e-01	2.626241e-02	-2.924349e-01	1.588366e-01	-1.638681e-02	-2.572533e-01	-1.942049e-02	-9.844057e-02	-1.392852e-01	1.550445e-01	8.994209e-02	5.479259e-02	1.083760e-02	1.674765e-01	3.337614e-01	1.394220e-01	-1.034732e-01	5.687972e-02	1.149239e-02	-7.586252e-02	-1.024926e-01	-7.615005e-02	1.119175e-01	1.304638e-01	-9.275578e-02	-1.001997e-01	-6.270694e-02	-1.946205e-01	-1.216184e-01	1.115457e-01	9.558776e-02	3.124835e-02	2.292127e-01	1.285338e-02	-1.179424e-01	7.829885e-02	6.477974e-02	3.021548e-02	-3.560136e-02	4.544118e-02	-4.826643e-03	1.099962e-01	-2.447736e-02	3.441594e-03	-1.536933e-01	-2.024933e-02	1.024849e-01	1.536760e-01	-2.057700e-01	1.932080e-01	-8.734206e-02	4.074050e-02	1.001404e-01	-7.520448e-02	2.911882e-02	4.687236e-02	1.216611e-01	4.680833e-02	-6.018197e-02	5.443468e-02	7.464383e-03	-9.359215e-03	-9.527667e-02	-4.496663e-03	8.698349e-02	-5.103804e-02	-2.603027e-02	-1.159156e-01	-1.555926e-01	2.539119e-02	-8.238179e-02	7.529807e-02	9.130598e-02	1.280470e-01	-1.015289e-02	9.651040e-02	1.178850e-01	-3.843277e-02	7.673565e-02	-1.034405e-02	1.060344e-01	-9.688042e-02	-1.695501e-01	-1.526732e-01	2.590051e-02	1.664021e-02	-5.834092e-03	1.213380e-01	-6.141485e-02	-2.820515e-02	-2.351277e-01	5.761942e-02	1.015193e-01	6.120760e-02	-1.416862e-02	2.273383e-02	-4.457336e-02	1.037324e-01	1.390211e-01	4.955117e-02	6.136734e-02	9.494396e-02	6.598382e-02	-2.511746e-03	-2.332326e-01	1.650421e-01	2.280840e-01	1.779127e-01	-2.477992e-01	-6.324544e-02	-6.809924e-02	8.468626e-02	1.335230e-01	6.320378e-02	1.260324e-01	8.260901e-02	1.368025e-01	1.452589e-02	2.118737e-02	-5.460231e-02	-3.896296e-02	-9.480955e-02	-4.850302e-02	3.721173e-02	4.442119e-02	2.926536e-02	-1.746832e-01	-2.989319e-01	-3.003159e-01	9.777541e-02	2.645749e-02	-1.391775e-02	-1.007194e-02	-6.943991e-02	-1.327681e-02	-3.605507e-02	-1.042388e-02	-1.668591e-01	1.397334e-02	-1.551638e-02	-8.757254e-02	-6.983772e-02	-9.292839e-03	5.625964e-02	-6.777046e-02	-6.353336e-02	-1.432203e-01	-5.448659e-01	4.529539e-02	-2.734376e-01	1.161562e-01	-1.371344e-01	2.253613e-01	2.201629e-03	1.570467e-01	8.859437e-02	-1.005486e-02	1.260184e-01	3.470172e-01	2.933441e-02	8.741458e-02	4.398934e-02	1.100420e-01	-2.584307e-01	-2.184607e-01	-3.419204e-02	4.876355e-02	-7.410345e-02	1.497109e-01	3.857705e-02	1.461718e-01	7.778918e-02	8.210997e-02	1.390970e-01	-4.742820e-02	-1.425355e-01	8.541856e-03	1.750699e-01	6.070568e-02	1.416003e-01	-2.015497e-01	-3.640906e-02	-2.485985e-01	1.114716e-01	2.124619e-01	2.749191e-01	4.692193e-02	7.911883e-02	-1.547213e-02	6.201873e-02	7.546911e-03	-4.586086e-02	-2.079189e-02	-1.811570e-02	-8.256392e-02	1.060784e-03	6.019769e-03	2.149334e-02	1.811894e-01	4.396624e-02	5.893904e-02	-2.592587e-01	9.047665e-02	1.666525e-01	3.032426e-03	-2.989337e-02	1.354857e-02	-6.070626e-03	-6.074441e-02	2.317398e-02	-1.372780e-01	-1.008785e-01	-3.004812e-01	-1.528494e-01	8.383829e-02	-6.739372e-02	7.977406e-02	1.228293e-02	2.329981e-01	-8.764896e-02	3.288864e-01	1.254972e-01	1.484224e-01	2.173647e-01	-4.152423e-02
-8.262511e-03	-1.311349e-04	-3.226043e-04	-7.510759e-04	-5.294300e-03	1.431055e-02	-1.593600e-01	1.378654e-01	-1.282214e-02	-2.169320e-02	9.605196e-02	-9.447656e-02	1.054579e-01	2.633343e-03	-1.499421e-01	1.033588e-01	4.745105e-03	-1.518320e-03	-2.234074e-05	-5.861172e-05	-1.296583e-04	-9.407856e-04	-1.522615e-02	6.517192e-02	-2.527155e-02	-3.676379e-02	-3.887329e-02	-3.242039e-02	4.005556e-02	-6.089391e-02	-1.704537e-02	4.967530e-02	1.021966e-01	-3.454642e-02	-1.609931e-02	-2.119494e-04	-5.553252e-04	-1.205428e-03	-8.867211e-03	2.182628e-01	6.103396e-02	-1.138397e-01	-3.995971e-02	-2.806563e-01	-1.638053e-01	5.700600e-02	8.465483e-02	3.532361e-02	-3.348824e-02	2.448011e-01	-2.701913e-02	7.979336e-02	-3.252088e-03	-8.079978e-03	8.136507e-02	6.183228e-02	2.223392e-01	1.078999e-01	-2.416086e-03	-1.120326e-01	-2.137589e-01	-1.138721e-01	-6.615545e-02	1.392671e-02	1.470179e-01	-5.422121e-02	-6.988113e-02	-1.700941e-02	1.717881e-01	-1.168378e-02	-2.838908e-02	1.282283e-01	1.595484e-01	3.309317e-02	2.434499e-02	4.662392e-04	7.137988e-02	4.137953e-02	-1.256845e-04	-4.401147e-02	-1.010858e-01	-1.253047e-01	-1.019976e-01	-1.277071e-01	7.458629e-03	4.759651e-02	-8.206838e-03	-2.115679e-02	-4.477347e-02	1.137843e-01	8.772713e-02	-2.305270e-02	1.958897e-02	8.993966e-02	-6.104415e-02	-5.967080e-02	-1.125307e-01	-6.821516e-02	4.275800e-02	1.379267e-02	8.328178e-03	5.726499e-02	-1.448005e-01	-1.349268e-02	-3.483767e-02	-7.265003e-02	-2.532006e-01	7.158812e-02	2.438247e-02	-1.519512e-01	8.938833e-02	2.252832e-01	-1.916631e-02	-4.787564e-02	4.098668e-02	6.719256e-02	2.107232e-01	5.613831e-02	5.995434e-02	1.163674e-01	-1.817209e-02	-4.769598e-02	-2.601049e-03	-1.603667e-01	-1.156330e-01	2.392550e-02	-2.246990e-02	2.345715e-02	6.842053e-02	6.470591e-02	1.430091e-02	4.017213e-02	2.549125e-02	8.651281e-02	-1.705995e-02	4.792033e-02	-1.370597e-01	-1.181363e-02	-3.083069e-02	-6.291732e-02	1.438564e-01	-1.833758e-01	8.061427e-02	4.380303e-02	-1.432041e-02	1.231039e-01	-1.563105e-02	8.949246e-02	1.217048e-01	-4.358353e-02	-1.035706e-01	4.051888e-02	-4.114954e-02	-1.816072e-01	-3.116723e-02	-7.884758e-02	-1.547838e-01	-1.156279e-01	-5.955482e-02	8.391951e-02	9.626904e-02	8.578616e-02	1.383282e-01	9.486608e-02	2.126845e-01	1.183761e-01	-5.631805e-02	6.318892e-03	-3.719458e-02	3.575627e-02	-9.668353e-02	-3.609621e-02	9.143535e-02	-9.033575e-02	2.626861e-02	-6.496686e-02	3.628196e-02	4.251448e-02	5.726597e-03	9.078202e-02	1.628280e-01	1.531223e-01	7.847134e-02	-1.032607e-01	-2.242090e-02	-1.513437e-01	4.402811e-02	6.113555e-02	9.623569e-02	-1.245044e-02	-2.611895e-02	-6.283807e-03	4.240300e-02	-5.302430e-02	-1.234689e-01	-1.282672e-01	5.880386e-03	-5.473846e-02	5.478619e-02	7.365240e-02	9.091708e-02	2.839095e-02	6.339107e-02	-4.933643e-02	3.188617e-02	-2.355209e-02	2.163915e-01	-3.142691e-02	1.844260e-01	-1.094497e-01	-8.932452e-02	-2.317041e-02	7.621843e-02	-2.271993e-02	3.939635e-02	-1.144370e-01	-1.489884e-01	7.934702e-02	9.009101e-02	1.609398e-02	-4.412880e-02	-9.576455e-02	-4.266552e-02	-2.525919e-02	4.383857e-02	-6.192535e-02	-1.177635e-01	1.367945e-03	4.426052e-02	9.139692e-02	9.800844e-02	9.913523e-02	-3.478621e-02	-1.348117e-01	8.720071e-02	1.699873e-01	7.466737e-02	7.091257e-04	1.988128e-01	9.120227e-02	-2.294734e-02	2.377974e-01	-5.418308e-02	-4.166179e-02	-5.770986e-02	8.040258e-02	-5.437653e-02	-1.396970e-02	2.561571e-02	-5.582155e-02	-1.074224e-02	-1.494932e-01	-7.662062e-02	-9.528241e-02	8.614456e-02
-1.444141e-01	1.334758e-02	-7.352062e-02	2.572623e-02	-6.113773e-02	-9.217329e-02	-9.238581e-02	-7.957530e-02	-1.197241e-01	-7.965143e-03	-1.139388e-01	3.002971e-01	-2.000543e-02	1.586763e-01	3.204292e-01	-5.735236e-02	8.764648e-02	8.806711e-02	-5.499292e-02	6.734541e-02	-1.591471e-02	-1.458772e-02	-1.351318e-02	-1.197182e-02	-1.853047e-02	-1.845188e-02	-1.566544e-02	-2.440739e-02	-2.006372e-02	7.588844e-02	-2.690716e-02	-2.203492e-02	1.419711e-01	4.956916e-02	-2.996360e-02	-3.415495e-02	-3.372794e-02	-2.943642e-02	1.321263e-01	1.270626e-01	-3.737027e-02	-1.184918e-01	-1.079084e-01	-6.891153e-02	1.049327e-01	-4.639628e-02	-2.969911e-02	3.380903e-01	2.284330e-01	-1.249807e-01	-9.419734e-02	7.550120e-02	-4.278767e-02	-6.339456e-02	-9.792315e-03	-6.509347e-03	-2.247934e-01	3.796649e-02	-2.065414e-01	-1.330036e-01	9.265576e-02	-4.852154e-02	1.378857e-02	-2.439708e-04	-2.800736e-01	-1.803583e-01	-1.538204e-01	2.243841e-02	1.676936e-01	-9.171927e-03	3.370293e-01	2.366732e-01	6.651342e-03	2.889942e-01	2.570223e-01	2.941158e-01	-1.229957e-01	-1.539938e-01	1.251459e-01	-7.944313e-02	4.164894e-03	3.246820e-02	-4.735244e-02	8.967377e-02	-1.916264e-01	-1.955940e-01	-6.976843e-02	5.444478e-03	-6.010861e-03	-1.564387e-02	1.344069e-01	2.987106e-02	-4.902083e-02	-1.042858e-01	-4.378972e-02	1.198011e-01	-6.838146e-02	4.077924e-02	-1.641789e-01	-4.972562e-02	1.120882e-01	1.136524e-01	-5.883405e-02	5.088349e-02	9.606154e-02	-7.756832e-02	-4.596091e-02	-1.196066e-03	-4.792015e-02	1.706701e-01	2.583111e-01	7.499710e-02	2.345833e-01	9.833233e-02	-5.121963e-03	3.126120e-02	-2.292818e-03	4.815635e-02	-6.247066e-02	2.499129e-03	7.073913e-02	6.954348e-02	-2.444854e-02	-1.079581e-01	-7.351283e-02	7.094898e-02	-3.874091e-02	-1.192386e-01	1.191577e-02	-2.293875e-02	3.664297e-02	-1.007183e-01	-4.277657e-02	9.155208e-02	1.241982e-01	8.266837e-02	1.048615e-01	5.919329e-02	2.285628e-01	-1.931511e-02	7.732752e-02	-2.586468e-02	9.824096e-02	-1.436898e-01	-1.858361e-02	7.134232e-02	-1.920310e-01	-7.614789e-02	1.418654e-01	-9.381029e-02	-1.284649e-01	1.970747e-01	8.182650e-02	6.695127e-02	-5.358830e-02	-7.488238e-02	5.184239e-02	-7.937496e-03	-2.082997e-02	2.537061e-02	2.626808e-01	9.565307e-02	1.376417e-01	5.199422e-02	1.794646e-01	2.020023e-01	6.367328e-02	1.199556e-01	2.013616e-02	-1.522625e-02	1.080856e-01	-6.339460e-02	5.380262e-02	3.429007e-02	6.287599e-02	1.133009e-01	9.416698e-02	-1.627772e-02	5.180680e-02	3.190930e-02	1.014932e-02	-9.243190e-02	-1.484481e-01	3.748648e-02	-1.510551e-01	-1.859934e-01	-3.409612e-02	-3.310222e-01	-3.216286e-01	-1.880611e-02	2.402029e-02	2.123320e-02	-4.903328e-02	-3.495941e-02	1.084656e-01	5.957869e-03	-3.421305e-02	4.803795e-02	7.407665e-02	-3.958863e-02	-8.300307e-02	-1.096142e-01	-7.295941e-03	-1.221473e-01	-1.175167e-01	-1.694589e-02	-2.594210e-01	-3.389860e-01	-2.056573e-02	-1.779468e-02	-1.439484e-01	1.310511e-01	-1.353966e-02	3.810593e-02	-1.329069e-01	-1.088922e-02	-4.238429e-02	1.625395e-01	-1.576138e-01	2.243620e-01	-9.587463e-02	1.296262e-01	-7.148310e-03	5.597401e-02	-2.261316e-01	2.377465e-01	3.734514e-01	-7.869903e-03	7.447227e-03	1.130409e-01	-7.073351e-03	1.796389e-01	4.528510e-02	8.818790e-02	-5.396497e-02	1.391265e-01	8.552765e-02	1.187806e-01	2.574644e-02	3.631367e-02	1.469918e-02	-3.319900e-01	-3.032723e-01	7.787030e-02	6.369162e-02	1.147958e-01	6.453347e-02	-1.203516e-01	1.427360e-01	6.051630e-02	-2.884123e-02	9.532340e-02	4.574722e-02	-1.326603e-02	1.002416e-01	8.467343e-04	1.304421e-02	8.176183e-03	9.615122e-03	-1.330694e-01	-2.870653e-01	-3.118626e-01	7.778592e-04	-4.462094e-02	-8.341028e-02	-5.269443e-02	-4.044127e-02	-7.119069e-02	-7.248206e-02	4.200585e-02	-1.502562e-01	-2.644773e-01	7.455820e-02	-4.480561e-02	-1.528097e-02	-4.507908e-02	-1.677700e-02	-1.086836e-02	-5.602040e-02	1.519821e-01	8.790883e-02	-1.118574e-01	8.503954e-02	1.329551e-01	-1.956636e-01
8.262060e-02	-4.958403e-03	-8.872167e-04	-2.135067e-04	-6.061509e-03	-8.260251e-03	-3.173641e-02	4.887257e-03	1.594411e-02	-4.984774e-02	-1.623518e-01	-1.077953e-01	-1.625029e-01	2.320524e-01	1.470996e-01	-1.348207e-02	1.865956e-02	9.665508e-02	-3.898290e-02	-3.401617e-03	-1.004779e-03	-1.713453e-04	-3.923352e-05	-1.162469e-03	-1.638677e-03	-6.318219e-03	-1.829206e-02	6.428652e-02	-2.891554e-02	6.292838e-02	-4.163175e-02	-3.416290e-02	-6.258966e-02	3.125166e-02	-2.158774e-02	4.809662e-02	-6.328722e-02	7.136244e-02	-3.084408e-02	-9.304572e-03	-1.596563e-03	-3.680355e-04	-1.065868e-02	-1.532004e-02	-5.621387e-02	-5.448701e-02	7.588902e-02	2.819057e-02	-1.722980e-01	1.412436e-02	-1.675233e-01	6.962087e-02	4.888657e-03	-8.780561e-02	2.192840e-01	1.680315e-01	4.129268e-02	3.114469e-01	-1.201722e-02	-1.990005e-02	-4.888159e-03	-1.187807e-01	-7.168456e-02	-2.112653e-01	1.502923e-01	1.253563e-01	-3.537240e-01	-1.261630e-01	8.124037e-02	1.439836e-01	9.693546e-02	1.680423e-02	-9.523525e-02	1.286530e-01	1.940234e-01	-1.830290e-01	2.955152e-02	-7.781363e-02	-6.760141e-02	-1.750981e-02	-3.870911e-02	-1.011304e-01	-9.754651e-02	1.877100e-01	-1.262135e-01	6.738390e-02	1.131060e-01	6.202916e-02	-1.127358e-01	6.854324e-02	5.019809e-02	7.187269e-03	5.253068e-02	4.404836e-02	5.733175e-02	-1.027902e-01	-2.317433e-02	4.101726e-02	-1.325216e-02	-2.270364e-01	-2.340345e-01	-1.459648e-02	-1.475657e-03	8.044056e-02	4.659428e-02	3.684252e-03	4.445018e-03	7.358639e-02	-2.051308e-02	5.661769e-02	1.381419e-01	-2.374139e-02	6.525989e-02	2.370060e-01	7.585188e-02	-1.316059e-01	-4.327795e-03	-2.408140e-02	-8.515622e-02	-5.420024e-02	1.481689e-01	2.812686e-03	5.917694e-03	6.263161e-02	5.077051e-02	5.314132e-02	2.729309e-02	3.116655e-02	-1.448775e-02	1.866160e-02	-1.285367e-01	-1.138527e-02	-9.941851e-04	-3.421255e-01	-2.339997e-01	-1.221062e-01	6.737965e-02	1.622003e-01	-1.628866e-01	5.000386e-02	1.285817e-02	5.921228e-02	3.529801e-02	1.225070e-01	8.571586e-02	1.467226e-01	1.040284e-02	2.446512e-02	1.269791e-01	-2.773627e-02	1.228346e-02	1.159440e-01	-1.428720e-01	-8.266961e-02	1.075764e-02	-2.065156e-02	-1.334649e-01	-3.467278e-02	5.780809e-02	-2.625971e-02	3.495125e-02	8.622045e-02	1.520607e-01	4.616406e-02	-3.516364e-02	8.467359e-02	-5.361388e-03	-5.067390e-02	3.647754e-02	8.751262e-02	4.592609e-02	-2.489579e-02	1.719733e-02	-5.903784e-02	3.223269e-02	2.582206e-01	2.360716e-02	-2.832524e-02	6.059720e-02	-1.987245e-02	-1.161691e-02	3.327442e-02	-1.169986e-02	4.422420e-02	-3.302553e-03	-7.642172e-02	4.023147e-02	-1.432920e-02	-1.244698e-01	-1.810628e-02	1.123042e-01	5.507933e-02	1.257504e-01	1.902419e-02	2.287034e-01	2.288626e-01	1.274484e-01	-7.444278e-02	-1.060160e-01	2.201804e-02	-4.629603e-03	-5.337376e-02	2.479098e-02	-1.275613e-01	-1.445724e-01	3.723466e-02	-5.098100e-02	-1.358402e-01	-2.522825e-02	3.636371e-02	-1.732667e-01	-3.460741e-02	-8.062668e-03	-2.206296e-01	2.547233e-01	1.806423e-01	7.001521e-02	-2.462219e-02	-8.756944e-03	4.893775e-02	-2.772677e-02	-1.285160e-01	-4.162096e-02	1.885080e-01	-2.466970e-02	1.499267e-01	-7.214732e-02	-9.833389e-02	1.105178e-01	5.571685e-01	-1.319280e-02	-4.274191e-02	1.313694e-01	2.060870e-01	1.866652e-02	-6.074294e-02	-2.614351e-02	3.868604e-02	-9.336020e-02	-4.543857e-02	-2.459024e-02	-1.433183e-01	-1.347305e-01	-4.025630e-02	-9.562039e-02	-1.452609e-01	-2.573961e-02	1.187142e-01	-5.823749e-02	2.058045e-01	1.646592e-02	7.266819e-02	9.516932e-02	1.082574e-01	-8.920340e-02	9.192955e-04	7.206694e-02	2.037737e-02	-1.258733e-02	1.225626e-02	-9.553235e-02	-6.915373e-02	8.016798e-03	-1.459391e-01	-9.081041e-02	1.233262e-02	-1.934791e-01	1.999704e-01	-5.620208e-02	-1.422889e-02	1.013547e-02	-9.836305e-02	-1.980238e-01	-8.113798e-02	-3.905473e-02	1.039617e-01	7.526252e-02	9.408394e-02	2.128646e-01	8.795462e-02	-2.115939e-03	4.916084e-02	-2.446297e-02	4.701139e-02	-8.267509e-02
-1.941871e-02	-5.602921e-03	-2.109849e-03	-2.079011e-03	-4.931672e-03	-1.868178e-02	-4.065836e-02	6.562725e-02	-9.455322e-02	6.626357e-03	-2.019475e-02	-1.734319e-01	-1.015518e-01	2.036525e-01	-2.418059e-03	8.163076e-02	-2.213326e-02	1.423344e-01	1.909146e-02	-4.027821e-03	-1.055503e-03	-4.179652e-04	-4.123198e-04	-9.492995e-04	-3.699247e-03	-8.190096e-03	-6.472140e-03	8.062136e-02	-1.739679e-02	-2.232926e-02	-3.631617e-02	-2.064344e-02	-9.876886e-02	9.324902e-02	-1.972538e-02	4.110204e-02	-6.572809e-02	8.499418e-02	3.429787e-01	-1.072326e-02	-4.066061e-03	-4.211663e-03	-9.383519e-03	-3.485965e-02	-7.130040e-02	-6.066338e-02	-1.576907e-01	-1.446555e-01	-9.608490e-02	4.605481e-02	3.118754e-03	3.154875e-01	1.262694e-01	7.248341e-03	-2.948789e-02	-1.658226e-01	-3.482103e-02	-6.363957e-02	-3.509610e-02	-4.974875e-02	-4.975773e-02	7.150484e-02	-1.033548e-01	-7.275594e-02	-1.812207e-01	1.613473e-01	1.132487e-02	1.893532e-01	6.289529e-02	-1.216821e-02	-9.065190e-02	8.821651e-02	8.587723e-02	-3.353109e-02	8.211778e-02	2.196010e-02	-1.145600e-01	-1.151447e-01	-6.037458e-02	-1.496009e-01	3.703726e-03	1.066023e-01	-2.603763e-02	-1.365852e-01	9.100979e-02	2.183151e-02	-2.514057e-03	2.451905e-01	-2.003429e-02	4.626525e-02	1.320993e-01	4.123676e-02	1.755949e-01	8.663860e-02	-1.211988e-01	2.400401e-02	-1.856962e-01	-2.858240e-02	-1.239332e-01	-1.575110e-01	1.355722e-02	-1.988587e-02	-2.210124e-01	9.880355e-02	1.221523e-02	-4.395823e-02	9.682308e-02	2.853848e-02	1.719420e-01	5.379122e-02	1.509037e-01	2.778585e-01	1.419018e-01	-2.319591e-01	1.485572e-01	1.675682e-01	4.418821e-02	-4.464437e-02	-9.688427e-02	-1.295753e-01	-7.186222e-02	1.518548e-02	-8.867323e-02	-1.154654e-02	6.537957e-02	6.957035e-02	-8.700156e-02	9.500349e-03	2.501377e-03	-9.544114e-02	2.415303e-04	7.547077e-02	1.943560e-01	5.067491e-02	2.703538e-01	4.228138e-02	-1.155161e-01	-1.067406e-01	6.062675e-02	-7.185985e-02	-1.547410e-01	-2.631785e-02	1.826576e-01	9.772499e-02	-3.308459e-02	-6.894008e-02	-2.222490e-02	-2.742369e-02	1.249615e-01	5.795371e-02	2.760098e-02	-4.347212e-02	-1.802301e-01	9.320198e-02	6.966143e-02	7.100000e-02	-5.944017e-02	-1.202050e-01	-1.191568e-02	2.878432e-01	4.075383e-02	-6.216013e-02	-1.023132e-01	-2.207995e-02	7.304039e-02	5.914050e-02	5.124114e-02	1.042083e-03	-4.865914e-03	5.050797e-02	2.869904e-03	2.549664e-02	-2.251442e-02	-2.061966e-02	5.762053e-02	1.527924e-01	1.934714e-01	1.406743e-01	-3.526107e-02	1.486951e-01	5.849886e-02	-4.899770e-02	-5.515593e-02	-1.086624e-01	-2.023359e-01	-1.254403e-01	3.011551e-02	-2.486780e-01	-1.404261e-01	5.750564e-02	1.089004e-01	6.633014e-02	-3.100292e-02	-1.042974e-01	6.318937e-02	4.547754e-03	1.267586e-01	1.766386e-01	1.726214e-01	-2.520943e-02	-9.664392e-02	-5.084047e-02	-5.785169e-02	-1.209920e-01	-1.493555e-01	-7.961856e-03	-1.593898e-01	-1.869499e-01	-1.454772e-02	-1.383136e-01	-1.635516e-02	1.610729e-02	-8.366826e-02	-7.707263e-02	1.435280e-01	4.966060e-02	1.109240e-03	-1.882428e-01	-2.896470e-03	6.168152e-02	5.661119e-02	1.961145e-01	1.037460e-01	1.500876e-01	-1.871148e-01	3.625636e-03	7.444147e-02	-4.832973e-02	8.262565e-02	5.880228e-03	7.549348e-02	3.190262e-01	7.474816e-02	-2.550554e-01	-3.456721e-02	2.281552e-01	-2.403523e-02	1.230761e-02	-8.394575e-02	1.158217e-02	-9.751363e-03	-1.842985e-01	-9.409278e-02	-4.903501e-02	3.852931e-02	-1.834061e-02	6.475216e-02	-3.985246e-02	-4.044579e-03	6.999278e-02	2.652027e-01	1.611521e-01	1.530054e-02	1.457006e-01	9.041861e-02	7.822200e-02	4.730248e-02	-1.498001e-02	-8.365635e-02	3.826570e-02	-2.535831e-01	-1.948128e-01	3.179465e-02	-1.039019e-01	-1.201770e-01	4.260810e-02	-1.950190e-01	-1.971380e-01	-1.207859e-01	-3.400930e-02	-5.312828e-03	1.550186e-01	1.021781e-02	-3.330400e-02	-2.190976e-01	-1.692204e-02	1.010244e-01	-1.422903e-02	2.236071e-01	1.862457e-01	1.050292e-01	-1.194829e-01	1.701092e-01	1.049494e-01	6.978817e-02
5.121813e-03	1.032576e-01	-8.282260e-02	-1.113113e-02	2.124611e-01	-1.525393e-01	-5.591019e-02	-7.622071e-03	-2.177382e-04	-1.680217e-04	-1.676153e-02	-3.125840e-02	-1.186706e-01	7.476146e-03	1.946214e-01	-3.065963e-02	-1.041102e-02	-1.364330e-03	-3.833900e-05	-2.948992e-05	-4.884336e-02	-1.544030e-01	7.995141e-02	-1.410199e-01	1.884396e-01	8.964032e-03	9.566444e-02	-1.249273e-02	-3.588834e-04	-2.770218e-04	2.612550e-02	-9.178373e-02	8.912768e-02	1.132245e-02	1.680968e-03	2.110151e-02	-1.116062e-02	1.248657e-02	-5.313194e-03	-4.107436e-03	2.752236e-02	-1.398625e-01	3.030122e-02	-6.623540e-03	1.124975e-02	7.551992e-02	3.640875e-03	1.533577e-02	-1.907005e-02	8.506805e-02	-3.400387e-02	1.165931e-01	6.147881e-02	1.258699e-02	7.511655e-02	1.832373e-02	-1.736094e-01	1.733008e-02	-1.349449e-02	-1.045146e-02	-1.393783e-02	-6.547756e-02	7.834364e-02	9.909299e-02	1.976508e-02	5.532928e-02	-1.121788e-01	-2.442165e-02	7.517247e-02	-1.844799e-02	8.797920e-02	1.677880e-02	9.835577e-02	1.551366e-01	1.975336e-02	1.188784e-01	-9.470087e-02	-2.428643e-01	-2.993466e-02	-2.326863e-02	7.567705e-02	2.895814e-02	1.029833e-01	7.022868e-02	6.773800e-02	-1.254754e-01	-2.676030e-01	1.669724e-01	-1.996925e-02	-1.548846e-02	9.301437e-02	8.736009e-02	-1.699467e-02	-5.914829e-03	-8.689693e-02	5.849236e-02	1.823665e-01	-2.548980e-01	-5.793351e-02	1.478634e-01	-2.565678e-02	4.904595e-02	-1.022145e-01	-9.717598e-02	-2.211980e-01	1.639620e-02	1.765985e-01	3.800561e-01	2.467441e-02	-5.472806e-02	-4.363735e-02	1.000879e-01	3.571878e-02	8.616213e-02	4.081019e-02	3.278489e-03	7.601265e-02	-2.263714e-01	-8.002861e-03	-6.190531e-03	-3.994204e-02	1.345927e-01	-1.079922e-02	1.235957e-02	-9.460489e-02	-3.765012e-02	-3.137640e-03	2.367849e-01	-4.075517e-02	-3.175367e-02	-2.303346e-02	-2.377418e-03	-9.338300e-02	-2.778530e-02	-1.658274e-01	2.784714e-02	2.228446e-01	1.143341e-01	1.060396e-01	-6.309977e-02	-1.209235e-02	-1.362607e-01	1.039746e-01	1.108698e-01	8.296820e-02	8.011921e-02	1.349276e-02	-1.446767e-01	-1.453033e-02	-1.125632e-02
-7.052878e-03	-3.102763e-04	-6.444882e-04	-2.400876e-03	-1.094862e-02	-4.048059e-02	-6.427356e-02	-1.084032e-01	1.050896e-01	-6.451452e-03	-1.181704e-01	-3.945694e-03	5.025024e-02	-9.874850e-02	1.105051e-01	2.256884e-01	-1.934737e-02	-1.456766e-03	-5.996079e-05	-1.258148e-04	-4.529838e-04	-2.039953e-03	9.223307e-02	-3.463680e-02	7.573692e-02	-3.365045e-02	-3.909278e-02	-2.461997e-02	2.406985e-02	-7.156151e-02	7.922056e-02	-6.065930e-02	1.528621e-02	-2.438179e-02	-1.266386e-02	-5.524037e-04	-1.162401e-03	-4.197652e-03	7.980091e-02	-6.989938e-02	-1.685150e-01	6.966673e-02	-7.987331e-03	2.423280e-02	-1.070694e-01	-4.972613e-03	1.476662e-01	2.658231e-01	1.278957e-01	-2.242690e-01	-9.954145e-02	-5.337296e-02	-6.876488e-03	-1.391632e-02	4.756732e-02	-3.322299e-02	-3.072389e-01	1.183621e-01	1.247833e-01	-5.528889e-02	-3.369435e-01	-1.021348e-01	2.477763e-01	3.817428e-01	-1.105634e-01	1.418556e-01	1.720937e-01	-1.661585e-01	1.786887e-01	7.300641e-02	-5.264417e-02	-1.677009e-01	6.100223e-02	-1.263495e-01	-3.037800e-01	2.041372e-02	-3.339022e-02	1.692975e-02	-4.980370e-02	1.613975e-02	2.436250e-01	1.361334e-01	1.196725e-01	3.052970e-02	-6.957396e-02	1.025013e-01	-2.031141e-02	-4.296644e-02	1.177144e-01	-1.153270e-01	6.053684e-02	-1.641698e-01	-5.974001e-02	-6.670607e-02	-9.298507e-02	-1.644699e-02	1.255439e-01	5.153793e-02	1.160016e-02	9.099428e-02	9.384086e-02	4.775024e-03	-3.112933e-02	-3.435716e-02	-7.110948e-02	-1.432766e-01	-1.309942e-01	-1.332635e-02	1.180871e-02	-5.382470e-02	1.135681e-01	3.374022e-02	9.799104e-02	4.330874e-02	5.753421e-02	-6.853049e-02	8.921547e-02	9.710261e-02	1.122541e-01	-1.397632e-01	-4.717579e-02	-4.007556e-03	1.538570e-01	1.344793e-01	-3.818691e-02	2.799327e-04	-7.669573e-02	5.911570e-02	1.206390e-02	-1.014316e-01	-1.084014e-02	-2.561829e-02	2.454780e-02	9.627138e-02	-3.711332e-02	1.333013e-01	-2.869030e-02	-3.104328e-02	3.247861e-02	-2.952064e-02	-7.702512e-02	-8.481607e-02	1.953187e-01	4.354793e-02	-4.624211e-02	4.021862e-02	8.271882e-02	1.070540e-01	1.008637e-01	-2.643830e-02	-6.681057e-02	-1.099754e-01	-2.168852e-04	2.333753e-01	1.848081e-01	8.409984e-02	7.822554e-02	-8.998785e-03	8.629022e-02	1.689734e-01	1.831645e-02	-9.115187e-02	-5.535278e-03	1.653900e-01	1.581298e-01	1.935016e-01	-4.862630e-02	-5.954264e-01	-5.034642e-01	8.673763e-02	9.705601e-02	-9.988085e-02	6.557431e-02	9.323021e-02	6.733655e-02	1.851369e-01	2.218028e-01	4.066033e-02	-2.789475e-02	1.027639e-01	1.542148e-01	2.998496e-01	1.834472e-01	-1.026064e-01	-5.699235e-01	-7.015028e-01	2.060977e-01	-8.242762e-03	-1.156176e-02	-2.542561e-02	5.907146e-04	-1.670903e-01	2.543669e-02	1.224688e-01	-1.133101e-01	9.342448e-02	-5.832516e-03	1.395027e-01	-2.249345e-01	9.339734e-03	-1.999395e-01	1.760539e-01	3.027888e-01	-5.159678e-02	8.888766e-02	-6.189598e-02	2.154018e-01	5.679548e-02	1.245528e-01	2.333282e-01	2.247335e-02	8.044416e-02	-3.389410e-03	1.419394e-01	-1.251656e-01	-4.814948e-01	-6.338099e-01	2.868097e-02	1.280212e-01	3.583962e-01	-1.212291e-01	-5.359604e-02	7.211855e-02	-1.411635e-01	-1.453749e-01	2.193222e-01	9.662211e-02	8.439098e-02	8.351734e-02	9.347361e-02	7.724052e-02	-1.216987e-02	-4.072930e-01	-6.194272e-01	1.808758e-01	2.601502e-01	2.360756e-01	1.069668e-01	-3.448847e-01	-2.036595e-02	-4.135080e-02	-4.117230e-02	-1.120208e-01	-4.389390e-02	-8.994607e-02	-5.138282e-02	1.993230e-02	6.550777e-02	1.156640e-01	2.213746e-01	1.255433e-01	1.605372e-02	1.171926e-01	1.455440e-01	1.135824e-03
-2.203754e-01	2.451000e-01	2.122308e-01	-1.600962e-01	-3.561134e-02	-1.062465e-02	1.478742e-01	1.921074e-01	-3.230640e-02	-2.200753e-02	-2.903649e-02	-1.389972e-02	-1.373904e-02	-2.661304e-02	-3.120989e-02	-8.096430e-02	-6.888956e-02	-1.586588e-02	-1.324276e-02	-4.810312e-02	4.666375e-02	2.554614e-02	-5.345495e-02	1.291910e-01	-3.815221e-02	-5.393290e-02	-4.562218e-02	-6.093134e-03	-4.116189e-03	-5.461941e-03	-2.582554e-03	-2.552363e-03	-4.996248e-03	-5.881109e-03	8.386762e-02	-1.337965e-02	-2.952633e-03	-2.459160e-03	-1.084350e-01	8.836366e-02	1.386379e-01	6.183929e-02	1.358699e-01	3.252512e-02	-7.538171e-02	4.973443e-02	-5.298210e-02	-3.632249e-02	-4.771473e-02	-2.305958e-02	-2.279539e-02	-4.379774e-02	-5.121802e-02	-3.983611e-02	-1.973931e-02	-2.628819e-02	7.713987e-02	1.947656e-01	5.466782e-02	4.116939e-02	7.331478e-02	-2.232452e-01	-1.469878e-01	2.486411e-01	2.500705e-01	-2.791780e-01	-2.883529e-01	-1.111973e-01	-1.727112e-01	-9.111990e-02	-1.486718e-02	9.354181e-02	3.262121e-02	6.009853e-01	9.596381e-02	-2.432236e-01	-1.426537e-02	-5.522139e-02	2.769407e-02	-1.000471e-02	6.560519e-02	1.572510e-02	2.337915e-02	1.982648e-03	-1.153050e-01	-2.084391e-01	1.987411e-02	2.721474e-02	-2.026600e-01	5.648302e-02	-9.001290e-03	-5.105125e-02	6.677022e-02	7.033328e-02	-3.714801e-02	-4.717888e-03	1.916894e-02	5.502917e-02	5.427061e-02	3.664588e-02	2.834937e-02	2.658522e-02	-6.370882e-02	2.688139e-02	3.015838e-02	-2.620969e-01	-1.056282e-01	-1.570706e-01	-1.292729e-02	1.418419e-01	1.744531e-01	-1.281098e-01	1.327645e-01	-1.410006e-01	4.444322e-02	8.794788e-02	9.516847e-02	1.320387e-01	1.372534e-01	7.464833e-02	7.072148e-02	1.076959e-01	-4.875033e-02	2.275027e-01	3.596276e-02	1.227940e-01	-2.958210e-01	1.042576e-01	4.959506e-04	-6.530458e-02	-2.125804e-02	-1.556514e-01	1.536045e-01	9.734759e-02	6.371891e-02	1.302974e-01	1.410268e-01	8.514642e-02	7.152429e-02	1.369304e-01	1.344718e-01	-1.372157e-02	2.060260e-02	1.130966e-01	-2.603910e-01	-2.398547e-02	-8.100880e-02	1.046329e-01	2.335378e-01	1.509522e-01	2.433666e-01	-2.731805e-01	4.837744e-02	-2.938258e-02	-3.725812e-02	1.332192e-01	9.938606e-02	-2.940673e-02	-9.690960e-03	1.149418e-01	-5.264167e-02	3.274819e-02	1.532089e-01	2.371830e-01	3.184445e-01	-2.293814e-01	-1.053170e-01	1.200116e-01	1.653996e-01	7.292003e-02	-1.641802e-01	-1.834680e-04	-1.332854e-01	-7.005573e-02	-4.169953e-02	-6.454927e-02	2.697773e-02	-1.271850e-01	-2.110795e-01	1.791318e-01	1.090020e-01	2.373163e-02	-5.305331e-02	-6.455301e-02	-1.371891e-01	-2.042890e-01	7.482644e-03	-1.892740e-02	3.916090e-02	6.665400e-02	5.738531e-02	-1.223677e-01	-1.039060e-01	-3.981840e-02	-9.178453e-02	9.515194e-02	-9.577402e-02	-9.738971e-02	2.134951e-01	5.162104e-02	-2.922566e-02	3.030868e-01	3.415247e-01	-6.534464e-02	-2.793709e-01	-1.173462e-01	-1.020873e-02	1.194337e-01	3.452115e-01	3.514616e-02	6.061364e-02	1.514400e-02	-1.773502e-02	1.072231e-01	1.276029e-01	8.525970e-02	6.121189e-02	2.109620e-01	-8.132637e-03	-9.023541e-02	-1.439386e-01	-2.112603e-01	5.428081e-02	5.927338e-02	7.490577e-02	-1.355239e-01	-5.384310e-02	7.651069e-02	1.606554e-01	3.356693e-02	-1.744158e-02	1.016624e-01	6.672992e-02	3.720252e-02	-4.145727e-02	-6.163403e-02	6.509563e-02	-3.325873e-02	1.327499e-01	4.257969e-02	1.569694e-01	1.199543e-01	5.969159e-02	4.095534e-02	-3.126462e-01	-1.954889e-01	-7.415347e-03	-2.063330e-01	-3.441048e-01	-3.510274e-01	-2.427342e-01	-2.644758e-01	-1.351870e-01	-2.714337e-01	-3.623226e-01	1.859018e-01	1.882773e-01	6.732903e-02	2.078353e-01	1.728318e-01	1.608357e-01	6.505598e-02	-2.484009e-01	-2.749062e-01	-3.566642e-01	9.581828e-02	6.773955e-03	2.891023e-02	-3.292418e-03	1.374123e-02	-5.948372e-02	-2.742971e-02	9.513880e-02	-1.369703e-02	-2.522628e-01	-4.072086e-02	5.308874e-02	-1.592585e-01	1.017757e-01	1.131303e-01	1.418251e-01	-9.484077e-02	4.545863e-02	2.237550e-02	7.234092e-02
0.000000e+00	0.000000e+00	0.000000e+00	0.000000e+00	0.000000e+00	0.000000e+00	0.000000e+00	0.000000e+00	0.000000e+00	0.000000e+00	0.000000e+00	0.000000e+00	0.000000e+00	0.000000e+00	0.000000e+00	0.000000e+00	0.000000e+00	1.910156e-07	0.000000e+00	-7.442461e-08	0.000000e+00	0.000000e+00	0.000000e+00	0.000000e+00	-2.576059e-03	3.518813e-03	0.000000e+00	0.000000e+00	-8.234187e-03	0.000000e+00	-1.309614e-03	0.000000e+00	-6.519628e-03	-7.017284e-04	3.764834e-06	-1.890192e-06	5.215112e-04	-1.598393e-06	-2.459483e-03	0.000000e+00	-2.690463e-03	3.616365e-08	2.571813e-02	-1.857725e-06	-5.481676e-07	-2.939789e-03	0.000000e+00	0.000000e+00	-7.729020e-03	-1.086838e-07	2.470636e-03	3.146359e-04	2.840095e-03	-8.320391e-03	-1.355711e-06	0.000000e+00	-1.155582e-02	-2.034458e-03	3.073412e-03	1.794583e-06	6.541976e-03	-1.138278e-02	0.000000e+00	0.000000e+00	-1.533309e-03	-4.551507e-08	6.010176e-07	1.990721e-05	7.916596e-04	0.000000e+00	-3.073027e-03	0.000000e+00	-4.777111e-03	-1.298208e-03	0.000000e+00	-4.956710e-04	2.151897e-03	1.065525e-06	2.576479e-03	6.810694e-09	-3.252136e-03	-3.070236e-03	-7.225817e-04	1.869895e-02	-9.361359e-05	2.687370e-02	5.964970e-03	0.000000e+00	-3.453593e-03	-8.445074e-03	-2.117133e-03	6.783297e-04	2.238442e-02	-3.135043e-07	-1.317741e-03	0.000000e+00	-6.492591e-03	-3.832056e-04	2.810198e-04	3.270465e-04	6.817286e-04	-6.687739e-03	4.587408e-07	0.000000e+00	-1.250261e-02	2.912754e-02	0.000000e+00	9.194250e-05	-7.045383e-03	2.008182e-02	1.630513e-07	7.464830e-08	-3.060046e-03	3.600310e-08	-1.058553e-02	0.000000e+00	1.216203e-03	-3.477190e-08	-2.099069e-03	0.000000e+00
-1.022626e-02	-7.114694e-02	-7.264234e-02	1.327883e-01	-5.685300e-02	4.402592e-02	2.699683e-02	1.741357e-01	-6.033025e-02	-9.142305e-02	3.197974e-02	-9.541591e-02	-6.023364e-02	-2.174674e-02	-1.299760e-02	-1.070332e-01	1.935836e-01	1.362009e-01	-3.211005e-02	-2.383888e-02	8.484705e-02	-1.524308e-02	-1.195469e-02	-1.166510e-02	-1.054399e-02	-3.241519e-02	-6.212936e-02	-1.214352e-02	8.162440e-02	-1.207618e-02	-1.834347e-02	-1.131242e-02	-3.852284e-02	-3.550738e-02	-4.027486e-02	1.998726e-01	-2.332798e-02	-6.391306e-03	2.794698e-01	1.352532e-01	1.297262e-01	7.369724e-02	-1.339054e-02	-1.885562e-03	-1.565671e-01	3.685349e-03	-1.058318e-01	-6.123132e-02	-1.928765e-02	1.889926e-02	-6.190347e-03	2.751651e-02	-1.026995e-01	-3.008229e-01	1.616389e-01	-2.237053e-02	-5.808170e-02	1.606398e-01	2.533593e-01	3.690201e-01	4.181503e-02	1.317290e-01	2.602135e-01	2.292387e-01	1.092664e-02	1.812653e-03	-2.198950e-01	1.189958e-01	-1.276430e-01	-2.612515e-02	-2.180078e-01	7.887441e-02	-2.475834e-01	7.397718e-03	-1.433945e-01	-1.184986e-01	1.104012e-01	1.650593e-01	1.958930e-01	2.416127e-02	4.338821e-03	5.169487e-02	6.142733e-02	9.613059e-02	3.004476e-02	1.972282e-01	-1.400258e-01	1.259137e-01	-1.373680e-01	2.071372e-01	5.601815e-02	1.747002e-01	-7.669400e-02	-7.486173e-02	-3.548337e-01	9.496246e-02	1.431706e-01	1.319030e-02	-8.415379e-02	1.704182e-01	2.319707e-01	8.160754e-02	1.204147e-01	-9.702777e-02	-1.377173e-02	-1.963635e-01	-2.963944e-01	-6.756531e-02	6.290356e-02	-1.097441e-02	-3.752845e-03	2.082996e-02	-3.735388e-04	-1.822989e-02	-3.929067e-02	-2.397977e-02	-6.365541e-02	-1.728576e-01	-7.925240e-02	-2.602842e-01	-8.345146e-02	6.076251e-03	1.005836e-01	-5.961419e-02	1.844344e-02	-8.824282e-03	-4.796362e-02	5.736552e-02	5.701179e-02	8.710380e-02	1.777643e-02	-3.018759e-02	-7.883738e-02	-1.533883e-01	-5.271197e-02	-1.329103e-01	-2.531104e-02	2.894003e-02	-1.514187e-01	5.112533e-02	-1.621687e-02	1.623631e-01	-1.430462e-02	-2.874587e-02	6.761921e-02	6.172392e-02	9.682340e-02	1.529112e-01	1.231656e-01	7.912568e-02	1.596940e-01	1.250133e-01	-8.050177e-03	-7.554350e-02	-6.549668e-02	5.494919e-02	2.983997e-04	-1.365686e-01	1.145698e-01	-5.403146e-02	4.876952e-02	-5.109653e-02	1.321684e-02	4.352104e-02	3.877965e-02	-2.440488e-03	-5.637984e-02	3.193391e-02	-5.044132e-02	-4.643636e-02	5.120602e-02	-1.829228e-01	-1.529907e-01	-9.833716e-02	2.946344e-02	-1.546111e-01	-1.403160e-01	-1.475940e-01	-7.201763e-02	-5.543572e-02	1.883872e-01	8.871061e-02	1.080289e-01	1.825997e-01	1.496109e-01	4.046233e-02	1.332921e-02	-3.863158e-02	2.367860e-02	3.063113e-02	-2.735187e-01	-9.401437e-02	-1.065106e-01	-1.526528e-01	-9.596183e-02	2.261282e-02	-1.860530e-01	-6.981069e-02	8.796570e-03	1.262199e-01	7.573008e-02	1.028995e-01	3.950623e-02	-9.148172e-02	1.683571e-02	2.447159e-03	-1.076174e-01	2.824290e-02	5.862978e-02	1.872625e-01	-1.480753e-01	2.945960e-01	1.817716e-01	2.089425e-01	1.965503e-01	1.754972e-01	2.050089e-01	5.405728e-02	-2.168319e-01	-3.860581e-01	-2.459621e-01	-1.369091e-01	-2.122673e-01	-4.717701e-02	6.638191e-02	-1.793684e-01	-7.615578e-02	-6.619664e-02	-9.889249e-02	-7.611062e-02	-3.047091e-01	-4.678113e-02	4.726670e-02	-6.695495e-02	-1.218790e-01	-4.019130e-02	8.289500e-03	6.115476e-03	5.999355e-02	-4.557269e-02	8.144013e-02	-1.196507e-01	-1.058771e-01	-7.246693e-03	-3.051791e-02	1.043144e-02	1.752635e-01	-1.453601e-01	-1.140615e-01	-1.981781e-01	-7.590702e-02	-1.437115e-01	4.284974e-02	-1.094651e-01	-1.323371e-01	2.466024e-02	1.098339e-01	2.551008e-01	2.240111e-01	1.674934e-01	3.646296e-02	1.888210e-02	8.717301e-02	-6.808036e-03	1.174829e-01	2.456302e-01	3.352922e-02	6.494018e-02	9.756880e-02	6.101829e-02	-5.844965e-03	-5.430047e-02	1.808089e-01	-1.014776e-02	-8.257368e-02	5.956655e-02	1.426394e-01	8.660223e-02	-5.888443e-02	1.522374e-01	2.428129e-02	1.139399e-01	-3.753522e-02	-4.050498e-02	5.577036e-02
-3.593244e-02	-1.803019e-02	-8.775880e-03	-1.288071e-02	-1.920135e-02	-4.945818e-02	-9.178773e-02	-5.731789e-02	-1.157232e-01	5.765980e-02	4.773208e-02	-6.191627e-02	-4.245977e-02	8.208018e-02	8.784813e-02	-1.267449e-01	-4.945816e-02	3.266658e-01	1.051427e-01	-6.728795e-03	-3.537884e-03	-1.653648e-03	-2.378748e-03	-3.762961e-03	-9.775572e-03	8.084986e-02	-1.096265e-02	7.616381e-02	-2.432265e-02	-2.605349e-02	-3.052336e-02	-2.739598e-02	4.173786e-02	1.174773e-01	-2.488047e-02	-6.153116e-02	-7.154555e-02	-1.582895e-02	-6.058287e-02	6.667666e-02	-1.554944e-02	-2.169930e-02	-3.461110e-02	-8.446631e-02	1.014933e-01	-2.312085e-03	-9.474676e-02	3.742010e-01	-3.708063e-02	8.952756e-03	-4.573159e-02	5.545830e-02	-4.322955e-03	-3.210789e-02	-8.213340e-03	-9.566754e-03	-1.302495e-01	-7.430467e-02	-2.190564e-01	-7.755882e-02	-1.414223e-01	-8.922170e-02	-7.651139e-03	-4.772420e-02	1.871155e-02	-1.376241e-02	-1.579509e-01	-1.585953e-01	-1.352276e-01	2.058738e-01	4.938305e-01	3.009936e-01	4.396914e-02	1.292449e-01	7.512573e-02	-1.581103e-01	-8.039281e-02	4.454359e-02	1.578439e-01	-1.290606e-01	-1.247148e-01	-8.641836e-02	-2.418852e-02	-1.798278e-02	-2.892059e-01	-8.174419e-02	4.507148e-02	1.489135e-01	1.340271e-01	3.781987e-02	2.458168e-01	-3.938371e-03	1.193864e-01	1.051822e-01	-1.811789e-01	-2.971397e-02	-5.262831e-02	4.125043e-02	-3.423959e-01	8.537902e-02	-9.597995e-02	1.494449e-01	-7.438026e-02	2.991099e-02	-3.946777e-02	-4.325626e-02	6.724685e-03	-1.510161e-01	1.559639e-02	1.696600e-01	-5.362197e-02	2.968843e-01	1.185069e-01	1.386936e-01	-1.075284e-01	-1.130085e-01	-4.438242e-03	5.885281e-02	3.005982e-02	-1.095676e-01	-1.847014e-02	6.598956e-02	-1.323323e-01	5.135362e-02	2.870268e-02	2.723215e-02	1.088418e-01	-7.066774e-02	7.390238e-03	1.057264e-01	1.410765e-02	7.497283e-03	-1.975289e-03	-6.224735e-02	1.465074e-01	-9.211820e-02	1.925540e-01	1.174837e-01	4.057855e-02	1.090957e-01	9.604894e-03	-1.162383e-02	3.279168e-02	-8.724079e-02	-7.668000e-02	-1.838497e-01	-1.293477e-01	-6.517900e-02	-5.181832e-03	3.911306e-02	-1.129853e-01	-1.341074e-02	-2.228371e-01	4.047305e-02	-3.842485e-03	4.178771e-01	5.357364e-02	5.661003e-02	-8.348771e-02	-2.920699e-02	2.307297e-02	-1.097445e-01	-5.382242e-02	-8.127084e-02	-6.662424e-02	4.937245e-02	-1.779456e-02	1.171912e-01	-1.560800e-02	-1.680206e-01	-1.499540e-01	8.798328e-02	1.136969e-01	3.450260e-02	-3.424484e-02	1.007617e-01	2.400476e-01	1.208186e-01	1.696929e-01	3.294222e-02	-6.134549e-02	-2.582527e-02	-1.703318e-02	9.919227e-03	7.668471e-02	1.879031e-01	-1.172109e-01	-4.971802e-01	-4.761257e-01	1.512306e-01	1.594420e-01	5.450266e-02	2.174109e-01	1.561288e-01	1.267651e-01	1.321060e-01	3.509994e-02	1.370257e-01	1.675088e-01	-7.885882e-02	4.738039e-02	2.075219e-02	-3.479200e-02	1.602965e-01	2.101697e-01	-8.662778e-02	-5.410284e-01	-6.397382e-01	2.536960e-01	-8.993478e-02	-2.888974e-01	-1.299719e-02	-1.018275e-01	-1.358887e-01	-9.304796e-02	2.131407e-01	-1.508467e-01	5.154768e-03	4.705751e-02	2.111590e-01	7.437561e-02	2.982312e-01	-3.500651e-03	-8.703896e-02	-1.231590e-01	1.165747e-01	3.355856e-01	-1.236802e-01	2.119514e-01	9.154034e-02	-1.488352e-01	-1.438829e-01	5.848046e-02	1.579934e-01	-1.341202e-01	1.875056e-01	6.800251e-02	8.648624e-02	1.125513e-01	5.366313e-02	-7.529306e-02	-5.099713e-01	-6.370463e-01	1.022822e-01	1.927683e-01	2.398786e-01	1.000843e-01	2.396997e-01	8.361713e-02	-1.520767e-01	9.002197e-02	-9.266615e-02	1.046990e-01	-6.675777e-02	3.759755e-02	2.734528e-01	8.093231e-02	1.809895e-01	-1.003186e-02	-6.269122e-02	-3.180458e-01	-5.313943e-01	1.725368e-01	2.959904e-01	2.144270e-01	1.473699e-01	1.019087e-01	6.984572e-02	7.104866e-02	2.258920e-02	-5.699886e-02	-1.589296e-01	-3.845968e-01	-2.409361e-01	-4.949590e-02	-1.032910e-01	-1.630905e-01	1.584993e-01	1.145771e-02	1.497265e-01	1.821177e-01	1.082049e-01	1.276948e-01	1.335644e-01	-6.712959e-02
-3.477177e-04	-2.912073e-04	-1.019968e-02	9.336247e-02	-7.103686e-02	-5.505694e-02	1.828672e-01	-1.199667e-01	7.642767e-02	-6.507213e-02	1.591525e-01	-9.988802e-02	-8.889922e-02	9.977621e-03	-6.089116e-05	-5.144980e-05	-1.928780e-03	8.119657e-02	8.665275e-02	-2.847045e-02	-4.491852e-02	7.525063e-02	-7.959083e-02	-7.893980e-02	-6.304961e-03	-5.324449e-02	6.094941e-02	-1.659848e-02	-5.964425e-04	-5.120966e-04	8.052487e-02	-6.631377e-02	6.229707e-02	-6.897376e-02	2.254135e-01	-2.275711e-02	-3.413430e-02	-1.589924e-02	3.314178e-02	7.916739e-02	-2.058010e-01	-5.059321e-02	-7.422586e-03	-6.277798e-03	-1.074344e-01	-1.545229e-01	-2.234794e-02	1.141978e-01	-1.219858e-01	-3.399107e-02	1.534609e-01	-5.476201e-02	-1.018696e-01	1.956729e-01	1.121642e-01	8.376757e-02	7.227185e-02	-2.235045e-02	-5.566894e-02	-1.214351e-01	-7.591621e-02	1.055831e-01	-4.505075e-02	1.549557e-02	3.325226e-02	5.532887e-02	-7.501273e-02	-2.034756e-02	6.983775e-02	1.507090e-01	-1.938289e-02	-1.626320e-02	-1.281883e-01	5.682301e-02	-5.389210e-02	-7.442320e-02	-1.068373e-01	6.694517e-02	-1.523658e-04	9.448711e-02	-7.676185e-02	1.524627e-01	1.490726e-01	2.977968e-02	-3.481332e-02	6.908280e-02	-9.999151e-02	-1.943708e-02	-1.292569e-01	-1.099662e-02	5.308846e-02	1.087832e-02	3.890244e-02	5.962428e-02	7.240806e-02	4.824891e-03	9.302449e-02	-6.776766e-03	-4.607401e-02	5.856197e-02	7.723145e-02	7.781700e-02	-1.193722e-02	3.036297e-02	-7.713355e-02	4.813597e-05	2.789078e-02	5.192285e-02	-1.831114e-01	-2.450469e-02	7.515020e-02	6.115084e-02	-2.855787e-02	-2.440582e-02	-2.399416e-01	2.081117e-02	-2.169894e-01	8.754659e-02	8.039412e-02	7.611106e-02	1.218876e-01	1.348831e-01	-3.777018e-03	7.436236e-02	9.589419e-02	-8.480601e-02	9.534965e-02	1.377655e-02	1.556551e-03	-2.789774e-03	2.627106e-02	3.514565e-02	2.495011e-02	-2.114569e-02	-2.868250e-02	-2.400063e-02	1.140383e-01	-8.061854e-02	-6.932209e-02	-2.718994e-03	-7.212645e-03	4.255177e-03	1.489486e-01	5.343054e-02	-3.045771e-02	3.570436e-02	-2.955548e-03	9.257672e-02	-3.056307e-02	-3.522163e-02	1.570131e-01	-9.862858e-02	-5.442234e-02	-3.942459e-02	-1.192563e-02	-9.911746e-03	-5.448343e-02	-2.921246e-02	3.043122e-01	-1.552904e-01	-1.510171e-02	-5.669705e-03	7.033917e-03	2.025819e-01	1.922515e-01	-1.459909e-01	-6.883071e-02	-1.510623e-01	3.293790e-02	-5.039753e-02	3.110437e-01	6.119543e-02	9.478276e-02	7.751300e-02	-1.368208e-01	7.979709e-02	-1.000869e-01	-6.968009e-02	-7.526131e-02	1.623539e-02	-1.139148e-02	-9.165004e-02	-2.534538e-02	-1.749582e-03	2.573419e-01	2.104387e-02	3.549549e-02	1.378574e-01	2.521082e-02	1.861438e-02	-6.256264e-02	-9.931779e-02	1.806773e-02	-2.719928e-02	1.619235e-02	-9.635583e-02	-2.095991e-02	-1.779297e-02	-1.458779e-01	1.674013e-02	7.794092e-02	-1.182075e-01	5.644950e-03	-1.297298e-01	9.409050e-03	7.896676e-02	-1.724627e-01	8.367092e-02	1.208687e-01	2.902185e-01
-1.477331e-01	3.189861e-02	2.508374e-02	-1.895334e-01	1.380404e-01	2.136347e-01	1.136827e-01	9.393511e-02	-1.613164e-01	-4.744226e-02	-4.535907e-02	6.275053e-02	8.110083e-02	-4.818695e-02	-1.472187e-02	3.993424e-02	-2.833626e-02	-2.488022e-02	-7.474753e-02	4.742238e-02	-6.073293e-02	-4.633370e-02	3.639438e-02	-5.427475e-02	2.793701e-02	1.669898e-01	-1.736610e-02	-3.270516e-02	-8.790616e-03	-8.390468e-03	-6.430733e-03	-3.326899e-03	-8.933977e-03	-2.655975e-03	-1.042076e-02	-5.169603e-03	-4.526291e-03	-1.415749e-02	-1.152664e-01	2.536648e-01	1.791054e-01	2.073932e-01	-7.865197e-02	-1.542434e-01	-1.396649e-01	-1.404012e-01	7.320192e-02	1.878474e-02	2.229958e-02	-5.595918e-02	6.871448e-02	1.753056e-02	-2.378009e-02	9.675766e-02	-4.540576e-02	-3.994777e-02	-1.168170e-01	1.262561e-01	2.068263e-02	9.666896e-02	-3.763863e-02	-3.769906e-02	-1.014918e-01	-2.586264e-01	-5.496604e-02	8.197183e-03	-2.418571e-01	2.780992e-02	-3.929203e-02	2.344404e-01	8.216093e-02	3.037414e-02	1.128267e-01	3.803830e-01	-8.057250e-03	-1.193199e-01	-7.743994e-05	-1.017980e-01	-9.326253e-02	7.529754e-03	-2.138147e-02	-9.985689e-03	7.770989e-03	1.112220e-01	-1.449844e-01	-2.369092e-01	-1.011945e-02	1.201888e-01	-3.542949e-01	-2.297298e-02	-3.005685e-03	8.363338e-02	1.722268e-01	3.229110e-01	6.699163e-02	5.433283e-02	8.509035e-02	5.119704e-02	1.651337e-01	-2.090199e-02	5.490458e-02	2.381171e-01	-9.304652e-03	-9.309498e-03	1.115325e-01	-8.362937e-02	1.657502e-02	-2.051530e-01	7.544144e-02	1.625022e-01	-6.739125e-02	2.743069e-02	-2.172541e-01	-1.408391e-01	1.862653e-02	9.520921e-02	5.463071e-02	1.645114e-02	9.110464e-02	1.630714e-02	1.203589e-01	1.048806e-01	2.613400e-02	9.407154e-02	-4.103619e-02	-1.669512e-01	-2.512266e-01	5.036260e-02	8.051716e-02	-1.121179e-01	-7.490899e-02	-5.809364e-02	-2.742840e-02	1.385194e-01	7.060473e-02	1.902151e-01	1.556727e-01	1.210205e-01	1.750783e-01	2.096830e-03	4.793293e-02	1.174724e-01	6.713482e-02	5.633108e-02	-1.952712e-01	1.721783e-02	-6.659533e-02	-1.232053e-01	-8.341623e-02	-2.535694e-01	-2.619384e-01	4.286822e-02	1.461702e-01	9.650331e-02	-3.258896e-02	5.981142e-02	6.524780e-03	7.869111e-02	6.077568e-02	-2.593503e-02	8.426423e-02	-1.244889e-01	1.204073e-01	5.950657e-02	4.727615e-02	-2.124811e-02	-2.962787e-01	8.097489e-02	2.587420e-02	-1.543387e-01	7.854429e-04	-4.723480e-02	-5.059111e-02	-2.786896e-02	-5.663984e-02	2.333753e-02	-1.954476e-02	4.467292e-02	-7.957674e-02	-1.488012e-02	1.369996e-02	1.692517e-01	1.773901e-02	1.023103e-01	-1.027618e-01	1.152136e-01	-3.670728e-02	-3.108538e-01	-6.849488e-02	1.118903e-01	3.449710e-02	-1.635935e-01	-3.660520e-02	-1.025816e-01	-6.857942e-02	-9.168044e-02	3.173435e-02	5.403786e-02	8.071540e-02	2.084917e-01	-7.413785e-02	3.957096e-02	1.555161e-01	-8.819077e-03	1.298963e-01	1.472654e-02	-1.794063e-01	-1.319919e-01	5.545675e-02	-2.288549e-01	1.207433e-01	-1.136188e-01	7.661163e-02	3.929367e-02	5.594456e-02	3.577465e-02	5.599435e-02	-1.696658e-01	6.117848e-02	2.155384e-02	-5.773281e-02	7.861862e-03	1.590520e-02	9.735365e-02	-5.376539e-02	1.091062e-01	1.331219e-01	1.156057e-02	1.318312e-01	-4.027718e-02	8.389091e-02	-2.514633e-02	-1.545070e-02	-3.742259e-02	-1.280004e-01	-4.803439e-02	9.116251e-02	1.769159e-01	8.062322e-02	1.844972e-01	-2.809542e-02	1.530811e-01	-3.590830e-01	-2.400267e-01	-2.656520e-01	4.078224e-01	1.305922e-01	4.045687e-02	-1.203791e-01	-1.419372e-01	-1.869497e-01	-1.650780e-01	-8.841218e-02	4.442014e-02	-1.070479e-01	1.007991e-01	1.347057e-02	4.937903e-02	1.301914e-01	5.185760e-02	-7.113959e-02	8.992447e-02	1.003214e-01	2.101849e-01	2.501837e-02	1.132883e-01	-7.535867e-02	-6.976885e-02	-5.949972e-02	3.971304e-02	-1.253767e-03	7.198799e-02	-3.491966e-01	7.547665e-02	7.768296e-02	-6.919747e-02	-2.377786e-01	-1.043455e-01	7.705071e-02	-1.327173e-02	1.180124e-01	8.293430e-02	2.266719e-01	7.170036e-02	4.359861e-03
9.363405e-02	-8.319726e-04	-1.763906e-03	-9.655522e-03	4.426485e-03	1.260050e-01	-1.340491e-01	-2.843068e-02	-4.859460e-02	2.986787e-04	2.349559e-03	-1.497388e-01	1.898250e-01	-5.350163e-02	-1.699626e-01	8.882279e-02	-9.783825e-04	-1.254943e-04	-2.677596e-04	-1.467824e-03	-1.393750e-02	6.230228e-02	7.551431e-02	-3.589334e-02	5.558497e-02	-3.230197e-02	-6.959737e-02	1.125134e-01	-1.416663e-02	-4.298624e-02	-7.095523e-02	-2.947641e-02	-8.879836e-03	-1.197770e-03	-2.527422e-03	-1.354767e-02	-2.102794e-02	-1.897974e-02	-9.483890e-03	-2.596412e-01	-6.576756e-02	-3.494554e-05	6.027997e-02	1.898568e-01	1.515935e-01	6.676505e-02	1.966832e-03	-5.488514e-02	-1.368347e-01	1.806406e-01	-3.492206e-02	-1.716406e-01	1.662121e-01	5.885432e-02	-2.590039e-01	-1.194859e-02	-1.719400e-02	-1.633881e-01	9.547204e-02	2.277006e-01	-1.739475e-01	5.180047e-02	9.251966e-02	1.586610e-01	2.606419e-01	3.247749e-02	-2.960434e-02	-1.386849e-01	-7.739031e-02	6.303621e-02	-1.265032e-01	-5.297869e-03	6.510600e-03	7.867370e-02	-7.036107e-03	8.429081e-02	5.321015e-02	-8.307529e-02	8.184712e-03	2.838451e-02	3.056779e-02	-4.340551e-02	5.625853e-03	-1.223354e-02	-9.762786e-02	-5.934545e-02	1.864672e-01	-7.784699e-03	-4.953320e-02	2.886025e-02	8.724339e-02	1.079756e-02	-9.316512e-02	3.935838e-02	7.417547e-02	1.245461e-02	-6.382847e-02	-7.193044e-02	3.933748e-02	-3.311914e-02	4.432544e-02	-4.888469e-02	7.798638e-02	6.070339e-02	6.147267e-02	-9.487630e-02	2.541271e-02	5.679604e-02	-1.764691e-01	3.182109e-03	1.341741e-01	5.103057e-02	-1.750450e-01	7.496369e-03	9.691876e-03	-1.810796e-01	8.967257e-02	7.099099e-02	-4.949432e-02	6.354207e-02	7.918270e-02	8.786566e-02	1.934884e-02	9.968156e-02	-7.568366e-02	3.630910e-02	1.382233e-01	-2.842470e-02	-5.828450e-02	-6.064254e-02	3.188627e-01	6.916807e-02	-1.736889e-01	1.560209e-02	5.317325e-02	-6.765579e-02	-6.504933e-02	9.822887e-02	5.579150e-02	4.594919e-02	-1.138264e-03	-1.396412e-02	5.523450e-02	-1.253116e-01	4.855453e-02	4.206995e-02	-1.761539e-02	1.202466e-01	-4.488270e-02	9.406583e-03	1.498697e-01	7.258842e-02	-5.467468e-02	3.856530e-02	8.921446e-03	-4.010965e-02	-4.297692e-02	-6.284205e-02	-1.091185e-01	-3.586507e-02	1.308674e-01	-1.337042e-01	-1.000308e-01	1.397291e-01	4.674411e-02	-2.926736e-02	1.210184e-01	1.482744e-02	3.119749e-02	1.420390e-01	4.384017e-02	3.892163e-02	-6.717084e-02	-2.228938e-01	-1.297502e-01	5.025460e-02	-1.137141e-03	-2.458347e-02	-4.926745e-02	1.739591e-01	1.111608e-01	-1.119651e-02	-9.531431e-02	-8.433268e-02	-9.138536e-02	-1.335561e-02	2.262371e-02	-2.270286e-01	4.284835e-02	1.806217e-01	1.497182e-01	-3.749539e-03	-7.293333e-02	-8.802039e-02	4.217771e-03	2.349528e-01	1.000623e-01	-1.660297e-01	1.386748e-02	2.012489e-01	8.566471e-02	-7.846701e-02	-1.504958e-01	-1.278477e-01	1.504074e-01	7.290824e-02	5.202882e-02	-3.483749e-02	-7.662568e-02	1.410872e-02	-1.333506e-01	1.067763e-01	-4.923021e-02	-7.447224e-03	1.049617e-01	9.512871e-02	3.774876e-02	1.230334e-02	-8.843578e-02	-1.713313e-01	1.019679e-01	2.906077e-02	1.363186e-02	4.338883e-02	4.202239e-02	1.417559e-01	-7.783934e-03	-2.671370e-01	-2.349349e-02	5.250507e-02	-1.813508e-02	1.327655e-02	1.743214e-01	8.181803e-03	7.439791e-02	3.391171e-02	2.069738e-02	-7.313929e-02	-2.887037e-02	-1.664970e-02
-1.643593e-01	-5.893594e-03	-7.063728e-02	-1.794291e-01	-1.031145e-01	8.590253e-02	-6.317778e-02	2.633454e-01	-6.638669e-04	-5.937708e-02	3.072509e-02	1.469954e-01	-2.339579e-02	3.675385e-02	7.668128e-02	1.238905e-01	-3.596734e-02	-3.474021e-02	1.576903e-03	-5.095189e-02	-5.075223e-02	4.867300e-02	-5.446677e-02	4.093206e-02	3.303715e-02	-2.914587e-02	-1.837511e-02	-3.369645e-02	-1.066998e-02	-1.159668e-02	-8.181040e-03	-4.082157e-03	1.899208e-01	-3.904354e-03	-1.179499e-02	-6.340958e-03	-6.118453e-03	-1.677634e-02	-2.971844e-03	-6.956102e-02	8.611291e-02	3.828840e-02	-1.652643e-01	-7.719449e-02	-1.460018e-01	2.054345e-02	5.449969e-02	-9.369358e-02	-9.472125e-03	-7.314798e-02	-3.766494e-02	9.131392e-02	6.163083e-02	2.582155e-01	-5.748553e-02	4.025861e-02	1.205942e-01	-5.618265e-02	1.270645e-01	1.322819e-03	-6.670402e-02	-1.378385e-01	7.784388e-02	6.934176e-04	-8.674917e-02	1.436067e-01	-1.507191e-02	-2.366051e-01	9.420736e-02	-3.015691e-02	3.264018e-02	5.119870e-02	-3.515338e-02	2.709702e-02	-1.106358e-02	-1.189641e-01	1.344654e-01	-1.008240e-02	-1.294811e-02	1.168193e-01	1.013932e-01	-2.873361e-02	8.592157e-02	5.762259e-02	8.004097e-02	1.361026e-02	-1.970391e-01	-7.870505e-02	-2.955079e-01	-8.229033e-02	1.085210e-01	-2.259814e-02	1.883819e-01	-5.638469e-02	5.762105e-02	5.598269e-02	2.196195e-02	-7.589137e-02	5.520739e-02	-8.750049e-02	8.661499e-02	-4.348703e-02	-2.415692e-01	-6.915873e-02	-1.476540e-02	1.930776e-02	7.943232e-02	-2.355100e-01	-9.433397e-02	1.731339e-01	-1.594137e-01	1.941044e-01	2.734432e-01	6.117669e-02	1.682123e-01	2.831167e-02	6.302620e-02	8.572105e-02	8.995439e-02	-1.949647e-02	8.407430e-02	5.158276e-02	4.011156e-02	-1.644226e-01	1.898071e-01	-3.188275e-01	-9.216137e-02	-1.551574e-01	-9.352924e-02	7.342878e-02	3.340893e-02	8.256040e-02	3.597833e-02	3.604624e-02	-1.538564e-02	8.626744e-02	-5.750666e-02	1.398341e-01	5.786518e-02	-7.893074e-03	-1.552474e-01	3.387824e-02	2.953610e-02	3.531584e-03	-1.897935e-01	1.691264e-01	-1.261576e-01	-2.355078e-02	-1.030099e-01	9.511045e-03	1.644295e-01	-7.674447e-02	-3.781717e-02	-1.518917e-02	1.347168e-01	4.389154e-02	-3.809790e-02	-1.102743e-01	9.928512e-02	1.033568e-01	-6.968665e-02	7.807300e-02	-2.270484e-02	1.283253e-02	-1.516973e-01	-7.867284e-02	-1.226172e-01	-6.627903e-02	1.191061e-01	-5.756927e-02	4.162427e-03	-4.909221e-02	2.200608e-02	1.485308e-02	4.868799e-02	-1.468360e-02	-3.112122e-03	1.883737e-03	2.753692e-02	-9.612638e-03	-7.552934e-03	-2.235062e-02	1.148579e-02	7.754372e-02	2.762318e-03	1.033930e-01	4.551598e-02	1.441006e-01	1.898371e-01	7.078609e-02	-3.875978e-02	5.103858e-03	-5.113463e-02	5.482007e-03	-2.642993e-02	-1.110694e-01	5.326826e-02	-2.971135e-02	-2.554127e-02	6.925718e-02	3.853637e-03	1.264980e-01	3.098080e-01	2.742672e-03	-5.767866e-02	-6.126452e-03	1.072114e-01	1.167195e-01	-7.357555e-02	2.878023e-02	-1.124954e-03	-5.458406e-02	2.922113e-02	1.322072e-01	9.807577e-02	-8.418709e-02	1.742263e-01	9.149999e-03	4.911107e-02	2.893871e-01	-1.513793e-02	-1.225398e-01	1.754727e-01	-1.038019e-01	-1.813654e-01	-3.229124e-01	-2.533498e-01	-2.097254e-02	8.060734e-02	6.085648e-02	9.956369e-03	3.639090e-03	-3.719063e-02	-8.052331e-02	1.287563e-01	2.116246e-02	-3.423769e-02	1.273715e-02	1.683794e-02	1.098074e-01	2.263543e-01	-7.495845e-02	2.383082e-01	1.402429e-01	-2.161370e-01	-1.859649e-01	4.131046e-02	-4.904166e-02	-1.862643e-02	-5.194075e-02	-1.064472e-01	-2.558938e-02	-1.071630e-01	2.004381e-02	-1.092187e-01	-1.078116e-02	6.965476e-02	-6.856777e-03	1.013108e-01	5.176671e-02	7.964326e-03	-1.831436e-01	-4.835194e-02	-7.482921e-02	-1.531968e-01	7.907733e-02	8.003496e-02	5.766056e-02	2.386330e-03	1.852333e-01	1.801491e-01	9.887896e-02	-2.094511e-02	-2.140559e-02	-7.085408e-03	7.973944e-02	-7.729874e-03	2.960844e-02	1.613173e-01	1.077179e-01	-2.294718e-01	1.618871e-02	-1.290408e-01	-1.390947e-01	-1.123390e-01
7.973834e-02	-4.038064e-03	-2.464913e-04	-4.943760e-03	-5.034974e-03	7.751176e-02	-9.506764e-02	-6.761225e-02	-1.308073e-01	1.140659e-02	7.471380e-02	-1.548930e-01	1.755845e-02	9.857945e-02	7.352680e-02	1.353211e-02	-1.009741e-02	3.656455e-02	-3.707428e-03	-7.954986e-04	-4.363909e-05	-9.340757e-04	-9.490856e-04	-3.791795e-03	-1.952095e-02	6.499259e-02	-2.674885e-02	-3.352536e-02	6.029640e-02	6.679202e-02	-5.947323e-02	2.412514e-02	-2.155586e-02	-4.835013e-02	2.618147e-02	-2.917333e-02	6.525451e-02	-7.581376e-03	-4.089777e-04	-8.518259e-03	-8.695455e-03	-3.484877e-02	-6.300744e-02	-5.688023e-04	-2.083773e-01	6.498273e-02	-3.686897e-02	-7.425686e-02	3.101397e-02	1.612798e-01	7.642407e-02	-6.386627e-02	9.991055e-02	2.243052e-02	5.401064e-02	-8.860655e-02	-5.578130e-03	-8.415972e-03	7.674043e-02	2.111273e-01	4.323995e-02	-5.426777e-02	4.315881e-02	-3.981473e-02	6.155015e-04	-2.004629e-01	1.339221e-01	1.084684e-02	2.366101e-02	-1.726011e-02	-3.200681e-02	-1.004708e-01	2.297460e-02	-1.078629e-01	7.948212e-02	1.599847e-02	1.291908e-01	-7.389124e-02	-5.995842e-02	-2.879305e-02	2.751593e-02	1.332149e-01	-1.300392e-01	4.282976e-02	6.558366e-02	-1.398039e-01	3.737592e-02	1.151039e-01	2.670613e-02	-6.046468e-02	4.274960e-01	2.671737e-02	8.438121e-02	-1.625091e-02	-1.479548e-02	-8.211253e-02	-2.617380e-02	4.914175e-02	-6.388143e-02	5.310857e-02	-1.121893e-01	-6.392207e-02	2.639578e-03	9.972774e-03	-1.414782e-01	-1.284242e-04	-4.013863e-02	-1.119134e-01	-6.644256e-02	-1.729749e-01	-2.640455e-02	3.013666e-02	9.080127e-02	1.659281e-01	-5.750176e-03	-2.285346e-02	-2.512740e-02	6.036181e-02	-1.754456e-02	2.716472e-02	-5.553866e-03	9.581598e-02	-6.786222e-02	-5.212526e-02	-1.021617e-02	1.152229e-01	-1.472970e-02	-1.892638e-01	-3.416755e-02	9.333279e-02	3.823970e-02	2.040919e-01	-9.511284e-02	1.380421e-01	2.140326e-02	-7.866319e-02	2.603792e-02	3.850130e-02	7.676254e-03	1.578154e-02	-7.710635e-02	-1.717587e-03	1.879122e-02	2.189835e-02	-8.824921e-02	1.288008e-01	-2.256941e-02	-6.642816e-02	-1.247231e-01	1.122237e-01	1.840121e-01	6.440014e-02	1.504402e-02	-1.021136e-01	-2.222869e-03	6.262796e-02	-1.282378e-02	-9.870959e-02	6.372765e-02	9.114757e-02	-6.064203e-02	-3.952431e-02	-3.455486e-02	9.478195e-02	-5.866023e-02	-9.335358e-02	-2.977503e-02	7.805942e-03	4.873994e-02	-5.587465e-02	5.980671e-02	4.885987e-02	-1.190262e-03	9.998075e-02	5.377988e-02	-3.412881e-02	-3.417101e-02	1.082799e-02	7.212878e-03	1.117507e-01	-2.923921e-02	1.380594e-01	2.913333e-02	1.377665e-01	-7.033171e-02	-8.156015e-03	1.020320e-01	-5.502696e-02	6.517746e-02	-2.377773e-03	-8.839948e-03	6.760710e-03	2.748917e-02	-5.444735e-02	1.318912e-02	-6.447973e-02	-8.243330e-02	7.592273e-02	-2.277107e-02	5.895503e-02	-9.120494e-03	1.024068e-01	1.944916e-01	-7.384715e-02	-4.103576e-02	-5.073295e-02	1.321703e-01	-2.957243e-02	5.341480e-02	-3.012323e-02	-1.188591e-01	9.219556e-02	-1.739453e-01	1.281951e-01	-5.437443e-02	-9.519506e-02	-1.211475e-01	9.175448e-02	-4.332700e-02	-5.383843e-02	-1.707301e-01	-1.038811e-02	1.176793e-01	9.145160e-02	3.333157e-02	-1.093453e-01	4.423230e-02	2.212339e-02	-5.821648e-03	-8.398553e-03	1.022272e-01	1.967925e-02	1.889940e-02	1.294213e-01	-1.907924e-01	-3.758366e-02	1.616874e-02	-1.604128e-01	-2.017931e-01	-1.338458e-01	9.066368e-02	4.211170e-02	1.307699e-01	1.165896e-01	1.460085e-01	5.175633e-02	1.134736e-01	9.125749e-03	3.535362e-02	-1.036361e-02	9.758238e-02	1.103928e-01	-3.899889e-02	8.764139e-02	-1.619050e-02	5.394334e-02	1.175652e-01	-3.199111e-01	-9.509969e-02	5.494174e-03	3.021446e-02	2.748965e-02	3.375801e-02	2.207830e-01	-7.366673e-02	-8.190126e-02	8.026036e-02	3.786907e-02	9.265468e-02	-7.584108e-02
-1.311807e-01	-4.898598e-02	-1.952669e-02	-2.636855e-02	4.277289e-02	-8.101304e-02	9.565579e-02	-7.530629e-03	-1.518022e-01	-2.719392e-02	-1.306695e-01	3.695087e-02	-1.215446e-01	2.854557e-02	8.939063e-02	1.043781e-01	1.300427e-01	3.013228e-01	-5.815145e-02	-2.618257e-02	-9.399415e-03	9.751990e-02	-4.825907e-03	-1.001244e-02	-1.544712e-02	-1.726982e-02	-1.937059e-02	-3.095159e-02	-2.316092e-02	-2.612241e-02	-2.810915e-02	-2.376498e-02	5.020791e-02	4.608081e-02	6.663819e-02	-4.323523e-02	4.332996e-02	-2.978651e-02	-2.742950e-02	-7.860136e-02	-3.058596e-02	-4.191899e-02	9.027605e-03	-1.260540e-01	-1.382867e-01	2.049286e-02	1.650630e-01	7.200619e-02	-1.991537e-01	-1.287215e-01	-1.830476e-01	1.886200e-01	2.929605e-01	1.601039e-01	-2.258142e-01	6.254364e-02	2.489162e-01	8.857522e-02	5.721293e-02	-3.158293e-02	-6.815296e-02	-1.559500e-01	1.740185e-01	-3.096148e-01	-1.127767e-01	1.413069e-02	-9.988856e-02	-4.856064e-02	1.609614e-02	5.178125e-02	2.560695e-01	1.423929e-01	-5.051819e-03	1.777918e-01	4.037192e-02	-4.629824e-03	-5.073549e-02	3.897200e-02	-3.087588e-02	-3.071246e-02	2.139158e-02	-9.193919e-02	2.022239e-01	-1.429768e-01	-2.026527e-02	9.290506e-02	-1.339684e-02	3.211847e-03	1.536941e-02	4.695657e-03	1.440647e-01	-6.449856e-02	9.067074e-02	3.594453e-02	-1.117407e-01	-4.734636e-02	9.866272e-02	2.860973e-02	-2.807775e-01	-6.918605e-02	3.042186e-01	1.620370e-01	4.185911e-02	-1.188319e-01	-6.085325e-02	-7.102009e-02	6.735593e-02	2.450453e-02	-3.699695e-02	4.527292e-02	-1.090983e-01	9.365915e-02	3.254363e-02	3.816690e-02	7.462716e-02	-1.582039e-01	-2.257473e-01	-1.459231e-01	-9.437274e-02	6.084126e-02	-2.266923e-02	-3.160161e-02	-3.220446e-02	-1.056887e-03	-7.254767e-03	3.960839e-03	6.126199e-02	-8.540857e-02	-5.157522e-02	2.942894e-02	1.394381e-02	-1.930626e-02	-1.118651e-02	3.857414e-02	7.724635e-02	-4.999375e-02	6.706702e-02	6.478669e-02	9.992798e-02	-5.100474e-02	1.908710e-01	1.202402e-01	2.424265e-02	-3.056955e-02	-9.543035e-03	2.574344e-02	1.880702e-02	2.721190e-02	-4.485776e-02	5.535739e-02	2.912000e-02	4.932944e-02	-1.804529e-02	3.617728e-02	-1.611884e-01	8.839400e-02	2.100082e-02	-1.177976e-01	-1.307071e-01	-5.935129e-02	-4.830866e-03	-1.048198e-01	8.814324e-02	1.630653e-03	5.769857e-02	1.784510e-01	7.057636e-02	-4.354318e-02	3.390721e-03	-2.258697e-02	-1.328507e-01	1.562368e-02	-5.469141e-02	2.783067e-01	2.372173e-01	1.344592e-01	2.579486e-02	1.111540e-03	1.048012e-01	-4.672670e-02	3.736199e-02	-1.111359e-02	-1.161982e-01	-6.976593e-03	6.984339e-03	1.359988e-02	-1.328223e-01	-2.415390e-01	-3.494993e-01	-4.579743e-02	1.202629e-01	3.826545e-02	-1.366047e-01	7.384453e-02	1.554663e-01	7.418294e-02	4.995477e-02	1.095661e-01	1.154770e-01	8.879565e-02	7.901601e-02	4.877606e-02	1.044588e-01	8.993477e-02	6.935923e-02	-8.160410e-02	-2.750233e-01	-3.879647e-01	3.663825e-02	-9.066003e-02	4.847880e-02	9.771795e-02	-6.810177e-02	-1.371412e-01	5.198632e-02	1.142928e-01	-2.143548e-01	-3.117854e-02	3.782441e-02	9.776684e-02	7.049156e-02	1.581106e-01	-8.125706e-02	-8.151783e-02	2.706564e-02	1.556664e-01	1.227939e-01	1.354701e-01	7.556258e-02	2.842976e-02	2.713998e-01	-2.563540e-02	-6.352365e-03	-9.198961e-02	7.024634e-02	1.403161e-01	8.502490e-02	1.026393e-01	3.268646e-02	9.991755e-02	-3.029333e-02	-3.262858e-01	-3.456273e-01	3.947742e-02	-4.214771e-02	8.445561e-02	-2.854793e-02	4.869504e-02	1.026435e-01	-3.603302e-02	3.271207e-01	6.003273e-02	-3.256754e-02	6.585644e-02	1.225578e-01	7.036726e-02	8.538396e-02	1.493402e-02	-4.988316e-02	-1.385745e-02	-1.991307e-01	-4.478676e-01	-9.044800e-02	8.809266e-02	2.064188e-02	-6.735275e-03	-2.807126e-02	-1.491728e-01	-5.242775e-02	-8.723185e-02	-1.647662e-02	-1.874156e-01	-3.840579e-02	-9.323640e-02	-6.310568e-02	-1.572293e-01	9.724726e-02	6.389590e-02	-4.832667e-02	8.105508e-02	1.725551e-01	1.364178e-01	1.649647e-01	1.933763e-01	6.255209e-03
1.441530e-03	0.000000e+00	-1.980501e-03	0.000000e+00	0.000000e+00	0.000000e+00	0.000000e+00	0.000000e+00	0.000000e+00	0.000000e+00	0.000000e+00	0.000000e+00	0.000000e+00	5.569630e-09	0.000000e+00	-1.361431e-08	0.000000e+00	0.000000e+00	0.000000e+00	0.000000e+00	0.000000e+00	0.000000e+00	-4.818907e-04	0.000000e+00	0.000000e+00	2.120216e-06	0.000000e+00	0.000000e+00	-5.058239e-08	0.000000e+00	0.000000e+00	0.000000e+00	0.000000e+00	-1.686911e-03	-9.050032e-03	-1.076602e-02	-4.636703e-08	2.315785e-02	0.000000e+00	-2.503519e-04	-1.673846e-03	4.658335e-05	0.000000e+00	0.000000e+00	-4.941792e-03	0.000000e+00	1.091073e-02	-9.817973e-07	3.141118e-07	2.454409e-04	-7.857539e-03	-1.945788e-06	0.000000e+00	0.000000e+00	0.000000e+00	-1.027424e-03	9.257895e-04	2.935158e-08	3.052057e-07	2.801291e-04	8.701380e-05	-6.594116e-03	-5.474993e-03	0.000000e+00	0.000000e+00	0.000000e+00	-3.345044e-03	9.995065e-06	4.060839e-03	1.200857e-03	1.862866e-03	-6.916285e-08	-2.759843e-04	-5.758581e-03	-3.983935e-09	0.000000e+00	0.000000e+00	2.857809e-04	7.639494e-04	2.711053e-03	6.775119e-04	2.003057e-03	-1.535537e-02	0.000000e+00	-1.019265e-03	0.000000e+00	0.000000e+00	0.000000e+00	-1.226477e-03	0.000000e+00	1.110826e-03	-5.802577e-07	1.248726e-03	0.000000e+00	0.000000e+00	-3.444268e-03	0.000000e+00	4.200385e-08	0.000000e+00	-3.886186e-03	0.000000e+00	-3.594496e-07	2.648692e-03	1.829793e-04	0.000000e+00	-1.148928e-03	4.534013e-03	0.000000e+00	0.000000e+00	0.000000e+00	-1.392682e-03	-7.440396e-09	-1.072079e-06	4.876026e-03	-2.019220e-02	3.129412e-06	1.151087e-02	-2.693281e-07	4.665108e-08	0.000000e+00	0.000000e+00	-8.469606e-03	-2.214229e-06	3.484954e-07	2.090730e-06	1.942160e-02	9.141747e-04	-7.095836e-03	-2.661181e-03	8.955962e-07	0.000000e+00	0.000000e+00	-3.914402e-03	-2.755333e-02	3.588462e-05	2.145158e-03	8.932638e-04	-8.952097e-08	1.589469e-02	0.000000e+00	2.784620e-04	0.000000e+00	0.000000e+00	-1.018280e-03	9.468669e-06	-8.594517e-07	-6.312287e-07	-3.194466e-04	1.888856e-04	1.754036e-02	1.100293e-02	-1.376881e-03	0.000000e+00	0.000000e+00	-1.490072e-03	0.000000e+00	5.376013e-03	-6.251029e-10	1.502259e-04	-1.370823e-02	-1.625001e-03	-3.976940e-03	0.000000e+00	0.000000e+00	0.000000e+00
6.871537e-01	-1.328623e-03	-4.607211e-03	-1.977471e-02	1.219192e-01	9.663225e-02	-7.945441e-02	-1.154745e-01	-1.400213e-01	-6.661652e-02	-2.461961e-01	-2.106924e-01	2.303452e-01	-2.510912e-01	-9.347349e-02	1.038190e-01	-1.574012e-03	-1.981960e-04	-6.683897e-04	-2.982698e-03	-1.031063e-02	-3.933584e-02	-2.808838e-02	6.173684e-02	-4.136679e-02	-2.695733e-02	-6.441956e-02	-5.748462e-02	-2.142330e-02	4.066879e-02	1.127972e-01	7.346715e-02	-1.439039e-02	-1.822452e-03	-6.282420e-03	7.208569e-02	1.006157e-01	-1.230922e-01	-2.131452e-01	-1.028637e-01	-1.410666e-01	4.164730e-02	-1.542034e-02	9.473686e-02	-8.546002e-02	2.890060e-01	1.486412e-01	-2.752182e-02	3.411256e-01	1.656472e-01	8.635482e-02	9.101905e-02	1.164528e+00	6.017817e-01	2.318917e-01	1.395751e-01	-2.607512e-01	-2.587970e-01	-6.813086e-01	-7.258748e-01	-3.358804e-01	-5.299555e-01	-1.638117e-01	2.112262e-01	4.718094e-01	8.717942e-02	1.023815e-01	-2.380438e-01	6.224301e-01	8.603246e-01	1.689516e-01	4.828970e-02	-1.093543e-01	-2.509477e-01	-2.734992e-01	-9.289736e-01	-3.165281e-01	-2.557143e-01	-2.467922e-01	2.413776e-01	-4.926343e-02	3.070428e-01	-1.177585e-01	-4.172781e-01	2.385530e-01	1.328844e-01	-9.045838e-02	8.609048e-02	-2.371820e-02	1.438115e-01	-9.294317e-02	1.062367e-01	2.573047e-02	-2.105901e-01	-2.127788e-02	1.226819e-01	8.410000e-02	7.509036e-02	-2.948462e-01	-2.510530e-01	1.604946e-01	2.471871e-01	2.793481e-01	2.722706e-01	-5.952495e-02	-1.794587e-01	2.604213e-01	1.146361e-01	-2.530483e-01	-1.607682e-01	-9.512324e-02	-9.478997e-02	-4.125106e-01	-3.179078e-02	-1.079328e-01	-3.812220e-01	-4.263268e-01	1.485422e-02	2.417543e-02	1.775897e-02	2.957639e-01	3.498502e-01	3.649079e-01	1.708778e-01	-4.200922e-02	-7.968072e-02	3.613385e-01	1.368275e-02	2.684821e-01	-9.301749e-02	1.306400e-01	9.139333e-02	-1.302736e-01	-1.223492e-01	-6.490194e-02	-4.007093e-01	1.985550e-01	-1.417896e-01	-2.848786e-01	-1.108046e-01	-2.955262e-01	2.295744e-01	4.606077e-01	4.469436e-01	-3.332967e-01	-1.378035e-01	-2.850894e-01	4.501914e-02	-5.567775e-01	-2.489933e-01	-1.364758e-02	3.482070e-01	4.677588e-01	-1.626859e-01	-7.502538e-01	-1.017203e+00	5.254831e-01	1.562899e+00	1.474774e+00	-6.558237e-01	-4.475808e-01	-1.207455e-01	-1.690990e-01	8.966501e-02	-6.441563e-01	-8.458506e-01	1.686248e-02	1.811048e-01	1.931169e-01	1.276162e-01	-1.010061e+00	-9.818314e-01	4.790987e-01	1.770866e+00	1.906525e+00	-5.139245e-01	4.216348e-02	5.833524e-02	-1.236152e-01	-2.203991e-01	-1.057847e-01	-3.548811e-01	5.412763e-02	-5.722967e-02	-2.546841e-01	-3.869764e-01	3.557350e-01	3.716864e-01	9.429695e-01	-5.667183e-02	-6.610013e-01	2.867468e-01	-3.256026e-01	-8.481931e-02	1.443129e-01	4.279010e-01	-3.580637e-01	-2.094709e-01	-1.385156e-01	-3.171134e-01	-1.053792e-01	2.013509e-01	1.589066e+00	1.768690e+00	-2.504996e-01	-6.550702e-01	-1.530989e+00	2.095600e-02	-4.634980e-01	-1.363501e-01	-1.463084e-01	3.033546e-01	-3.133716e-01	-6.978467e-02	-7.442478e-02	-3.744075e-02	4.071596e-01	6.050820e-01	1.578418e+00	2.048018e+00	-6.592434e-01	-1.427979e+00	-1.095559e+00	-2.582957e-01	1.690094e-01	-8.878333e-02	7.992543e-01	4.321248e-01	1.846645e-01	1.835891e-01	2.408190e-02	-1.104023e-01	-2.940059e-01	9.890543e-02	-6.316864e-01	-5.669879e-01	1.332689e-01	-1.098352e-01	-3.692157e-01	1.176351e-01
3.217032e-02	1.081780e-01	-3.625998e-01	4.654855e-03	3.688606e-01	-4.575741e-02	-7.979065e-02	-1.435032e-02	-6.579665e-04	-3.221624e-04	-1.194152e-02	-3.075436e-02	4.900058e-02	-8.296077e-02	1.147737e-01	-2.702832e-02	-1.533960e-02	-2.616811e-03	-1.182547e-04	-5.767628e-05	-4.581902e-03	-1.412166e-01	2.574621e-01	-1.657805e-01	1.674023e-01	4.763317e-02	-1.215355e-01	-2.260284e-02	-1.044811e-03	-5.118253e-04	-3.047045e-02	-2.161311e-01	2.516677e-01	4.241220e-02	1.516521e-01	7.048132e-02	-1.069368e-01	-9.270903e-02	-1.446358e-02	-7.136927e-03	1.253433e-01	1.676696e-01	5.930606e-02	1.103714e-01	5.004142e-02	-4.474066e-02	-3.796457e-02	-3.578701e-01	4.296225e-02	-2.670361e-02	-4.760696e-02	-9.070594e-03	1.245534e-01	1.595219e-01	1.438921e-01	-5.324114e-02	7.065838e-02	-2.605214e-01	-3.767585e-02	-1.880705e-02	-7.520232e-02	-6.396199e-03	1.072102e-01	1.281887e-01	-3.615688e-02	1.150270e-01	-6.328861e-04	-1.232220e-01	-6.887668e-02	6.291664e-02	7.367849e-02	2.043050e-02	-2.072198e-02	5.745425e-02	-4.193622e-02	-3.694644e-02	-2.880549e-03	1.136053e-01	-9.284237e-02	4.899909e-02	-9.722587e-03	4.208906e-02	1.327797e-01	8.308546e-02	3.520605e-02	2.270786e-02	-2.708428e-02	-1.989198e-01	3.766983e-02	-2.920313e-02	-2.909293e-02	3.700927e-02	-1.339363e-01	-6.579330e-02	-2.662889e-01	6.941943e-03	5.205868e-02	1.581501e-01	3.201708e-01	-1.014999e-03	5.535116e-02	1.254442e-01	-1.219010e-01	-5.558526e-02	-2.270793e-01	6.766663e-02	1.632838e-01	2.973053e-01	-1.018882e-01	-7.982065e-03	-6.793535e-02	-2.637177e-02	1.940723e-01	3.803172e-02	1.526730e-01	-8.660114e-02	-1.014592e-01	-2.107097e-01	-2.258947e-02	1.891438e-01	-6.880044e-02	4.119644e-02	-1.058399e-01	-5.244821e-02	-1.872758e-01	4.299810e-02	7.594660e-02	3.879963e-01	5.659719e-02	-6.352020e-02	5.398245e-02	-3.588398e-02	-2.481366e-01	-1.529546e-01	-2.927356e-01	7.870974e-02	2.605802e-01	6.193759e-01	-6.922445e-02	-1.259170e-01	5.803830e-02	4.962387e-02	9.800911e-02	2.241059e-01	1.029584e-01	-4.072177e-02	-4.972016e-02	-3.042025e-01	-4.176768e-02	-2.089154e-02
-2.171109e-01	-2.169831e-02	-3.123129e-02	1.818080e-01	1.254440e-01	7.808027e-02	6.227467e-02	-6.071758e-02	-1.186284e-03	9.907537e-03	-3.429818e-02	-1.039257e-01	1.348877e-01	1.356761e-02	-1.094176e-01	8.309190e-02	1.107322e-01	7.094444e-02	1.546830e-01	1.278603e-01	6.279886e-02	2.827848e-02	-8.748208e-03	-1.550745e-02	-2.327461e-02	1.172538e-02	-1.837645e-01	-1.283652e-01	3.921992e-02	-1.380783e-01	-1.180961e-01	6.312199e-02	-1.204271e-01	-1.988415e-02	6.980358e-02	-1.673113e-01	-4.410021e-02	1.062181e-01	1.244045e-01	1.145072e-02	6.682377e-02	5.262852e-02	8.850467e-03	2.117417e-02	-5.419995e-02	-3.770918e-02	-4.009666e-02	1.424178e-01	1.783099e-01	-2.661704e-02	-3.823132e-02	-2.058215e-01	1.310377e-01	9.254869e-02	1.062297e-01	7.240362e-02	2.747285e-02	1.130693e-01	-9.021777e-02	-6.546815e-02	-2.851175e-02	-6.474760e-02	-1.118713e-01	6.207872e-02	4.173313e-02	-2.338626e-02	-3.363667e-02	-1.567849e-01	1.383111e-02	1.200194e-01	-3.880223e-02	-4.564321e-03	2.173964e-02	1.067347e-01	4.104816e-03	1.557338e-02	-3.155719e-02	-2.580828e-02	1.677438e-02	1.093096e-01	3.826981e-01	6.497291e-02	-4.732234e-02	3.245196e-01	1.747299e-01	-2.790987e-02	1.525940e-01	-9.907267e-02	-1.505347e-01	5.278559e-03	-2.031370e-01	-1.512504e-01	7.622985e-02	-7.267089e-02	-2.349944e-01	-1.278574e-02	1.243863e-01	-1.210239e-02	-1.749190e-02	-1.798285e-01	1.078379e-01	4.816461e-02	1.419489e-01	-8.155122e-02	-3.925485e-02	3.126472e-02	-6.475622e-02	-6.304587e-02	7.622419e-02	-4.345056e-02	-5.482337e-02	1.073682e-01	-2.556958e-02	-6.669703e-03	-9.663125e-03	2.662316e-01	-1.816898e-02	-1.211957e-01	1.864628e-01	-5.252123e-02	-5.459106e-02	2.023676e-02	-8.967392e-02	-9.815508e-02	7.922072e-02	-4.857175e-02	-1.135096e-01	1.391925e-01	6.779780e-02	-1.427322e-02	-2.060989e-02	2.831532e-01	1.658478e-01	5.793272e-02	3.401279e-02	-7.975798e-02	-8.666514e-02	1.695443e-02	-7.156043e-02	-4.277477e-03	9.196955e-03	-7.205241e-02	-2.185016e-01	2.416027e-02	7.987598e-02	-3.241874e-03	-4.704170e-03	1.102647e-02	-2.017791e-01	1.750489e-01	2.040651e-01	-2.937663e-04	2.128215e-02	-1.681231e-01	-5.216418e-02	1.084231e-01	1.199802e-01	-1.379633e-01	-1.473386e-01	2.806007e-02	-9.725348e-02	-3.061960e-03	-4.443474e-03	-7.807591e-02	-4.933598e-02	-4.536685e-02	-1.068878e-01	4.897703e-02	1.208825e-01	3.734050e-02	-1.904512e-02	8.621146e-02	9.654925e-02	5.183013e-02	-3.904706e-04	-7.076676e-03	-6.646526e-02	-2.031097e-03	-2.948943e-03	-5.305213e-02	-1.198473e-01	1.024641e-01	-1.137792e-01	-2.569768e-01	1.473964e-01	-7.704644e-03	-5.940866e-02	4.565201e-02	5.830051e-02	1.438254e-01	1.855271e-01	2.169911e-02	-2.744271e-02	-8.072160e-04	-1.172778e-03	-2.173636e-02	-1.098855e-01	-1.151351e-01	-8.368070e-02	3.306806e-02	1.430585e-01	9.284831e-02	1.715457e-01	1.180121e-01	-2.104071e-01	6.122328e-02	3.776084e-02	-7.866938e-02	-9.192131e-02	-2.879187e-03	-4.178593e-03	-7.372297e-02	-4.985744e-02	1.500455e-01	-2.864720e-01	1.848776e-01	-1.296844e-01	-1.497974e-01	-2.090751e-03	2.386710e-02	2.336532e-01	5.070566e-02	1.155729e-01	6.138013e-02	-2.755908e-02	-8.107327e-04	-1.177885e-03	-2.182905e-02	-4.026758e-02	5.536734e-02	-2.014272e-01	-4.976699e-02	-7.813348e-02	4.761646e-03	-1.819815e-02	-2.088869e-02	-3.420857e-03	9.462274e-02	2.649199e-01	5.239447e-02	-2.172506e-02	-3.592946e-03	-5.212752e-03	-9.052761e-02	5.416326e-02	5.873696e-02	-8.558834e-02	-3.472965e-02	1.138408e-01	5.438064e-02	1.532233e-01	2.733584e-02	-1.104816e-01	-1.008530e-01	-7.964450e-02	1.027667e-01	-4.695933e-02	-1.408028e-03	-2.044954e-03	-3.734064e-02	5.711192e-02	-1.846618e-01	4.531119e-02	-7.138657e-02	8.170516e-02	4.719294e-02	1.963489e-01	2.235212e-01	1.203023e-02	-4.101742e-02	2.173536e-02	-3.219347e-01	-4.514937e-02	-1.351367e-03	-1.962722e-03	-3.588856e-02	-1.559820e-01	3.886249e-03	7.081995e-02	2.921483e-01	8.969098e-02	1.461073e-02	2.312093e-01	1.055461e-02	-3.174900e-01	-1.531661e-01	1.294974e-01	-1.479437e-01	-1.596888e-01	-5.339789e-03	-7.740962e-03	-4.030287e-02	1.128267e-01	8.227622e-02	5.146621e-02	2.581541e-03	-1.446757e-02	1.825822e-02	4.064507e-02	-1.287705e-02	-3.279945e-02	2.767777e-02	-9.803699e-02	8.543006e-02
-3.105241e-02	-1.344604e-01	-6.810152e-02	-1.397819e-01	-1.708786e-01	-2.442198e-01	-7.086150e-02	3.327130e-02	-4.193773e-02	3.713485e-02	1.758301e-01	2.495840e-01	1.029138e-02	9.537604e-02	1.463867e-01	5.797123e-02	4.596889e-02	3.165076e-02	6.718317e-02	-1.945923e-01	-2.194044e-01	-1.942352e-01	-1.172596e-01	-1.640030e-01	-2.694429e-01	-1.345026e-01	7.316440e-02	-4.171509e-02	2.246297e-02	1.159368e-02	1.149673e-01	2.319457e-01	1.721939e-01	5.892492e-02	9.614749e-02	6.138109e-02	6.725591e-02	1.316740e-02	-6.100334e-02	-6.046811e-02	6.450756e-02	1.640123e-02	2.662097e-03	-1.017693e-01	-8.673643e-02	8.821846e-02	1.060751e-02	2.183615e-01	-8.628794e-02	1.286661e-01	1.552124e-01	4.350691e-02	1.425476e-01	3.860241e-02	9.860337e-02	-4.759287e-02	4.197035e-02	-1.540740e-01	-7.447919e-02	6.417803e-03	-7.831606e-02	-1.998120e-01	-1.239077e-01	-4.931155e-02	3.736903e-02	-2.486909e-02	3.703086e-02	8.295099e-02	3.269154e-02	2.571531e-02	4.974122e-02	1.720386e-01	-2.902839e-02	-5.269430e-02	-9.754690e-02	6.897453e-02	-2.261701e-02	-8.986231e-02	-4.918180e-03	-4.440320e-02	-2.206646e-02	-2.079864e-01	-5.499003e-02	-1.379815e-02	-1.062095e-01	4.020652e-02	3.889350e-02	1.663440e-01	-3.243784e-02	1.508306e-01	1.195445e-01	-4.144947e-02	-1.386347e-01	-1.321149e-02	1.031851e-01	-2.364228e-01	-2.354913e-01	-2.875229e-01	-1.807387e-01	-1.531242e-01	-2.419815e-01	-7.638502e-02	-3.304244e-02	-1.516031e-01	4.294508e-02	8.565872e-02	4.679368e-02	2.603145e-01	5.322211e-02	9.402691e-02	-7.976663e-02	3.977625e-02	-2.146183e-03	-2.933208e-02	-3.948719e-03	1.981800e-02	1.023254e-02	5.818047e-02	-4.610025e-02	-3.711665e-02	1.841733e-02	1.091343e-01	-8.131281e-02	-8.748560e-02	-8.280316e-02	2.643555e-01	9.646976e-02	-7.719202e-02	9.072559e-02	-5.257759e-02	5.741195e-02	1.141571e-01	2.287285e-01	3.787808e-03	5.954640e-02	1.467129e-01	-2.710216e-02	7.044695e-02	-5.143194e-02	-2.102088e-02	2.350702e-01	3.394848e-02	-2.045677e-01	1.694752e-01	9.442962e-03	-6.470395e-02	-1.001815e-01	-1.677435e-02	1.652145e-01	-2.522351e-01	-2.315261e-01	7.667348e-02	-1.398943e-01	-1.473396e-01	-6.933091e-02	-7.236469e-02	-1.101513e-01	-7.309085e-03	-9.478764e-02	-5.805961e-02	-1.303123e-01	8.483634e-02	-2.065446e-02	1.408633e-01	-1.628712e-01	6.976093e-02	2.912686e-01	3.260085e-02	1.135559e-01	1.906373e-01	-3.804724e-03	1.153304e-01	-7.877985e-02	-6.369446e-02	2.676301e-02	2.802525e-02	-7.557224e-02	7.686135e-02	1.269944e-02	1.135684e-02	-1.148040e-01	1.966552e-01	1.136136e-01	9.930648e-02	1.401280e-01	-8.068669e-02	1.037232e-02	6.784720e-02	-2.902559e-01	-7.514177e-02	1.701621e-01	1.762028e-01	1.195482e-01	1.506304e-01	1.185128e-01	-4.518165e-02	9.132445e-02	1.985731e-01	7.900366e-02	-1.283029e-02	2.589986e-02	-8.253971e-02	-4.776206e-02	-2.540892e-01	-1.020523e-01	-1.429187e-01	-1.754307e-01	-7.832162e-02	8.357641e-02	-2.420996e-01	1.481904e-01	-3.070173e-02	8.473239e-02	1.809442e-01	7.309248e-03	-2.069543e-01	-2.029356e-01	1.522750e-01	3.074744e-01	1.938160e-02	-5.290220e-02	-8.119760e-02	-2.734879e-01	8.241887e-02	1.371933e-01	-8.655719e-02	7.012718e-02	2.574586e-02	2.592660e-01	1.630793e-02	1.950180e-03	1.521452e-01	2.370293e-01	6.491481e-02	8.985004e-02	-6.163059e-02	1.450429e-01	-8.115996e-02	-2.769696e-01	-1.282793e-01	-4.782609e-02	-9.975930e-02	-6.806388e-02	-1.958620e-01	1.593276e-02	-4.457898e-02	1.497635e-01	4.215032e-02	1.543995e-01	8.237850e-02	3.065812e-02	-4.389286e-02	1.204983e-01	3.145213e-02	1.848248e-01	2.212493e-02	7.698805e-02	-1.421984e-01	-7.371820e-02	-1.751522e-01	-4.757105e-02	-2.250527e-01	-9.223378e-02	-1.131626e-01	8.649065e-02	4.032240e-02	1.076287e-01	9.732514e-02	-7.340743e-03	1.721807e-01	9.847929e-02	5.410267e-02	1.700121e-01	-1.322684e-01	1.363398e-01	1.268043e-01	2.526544e-02	-2.140060e-01	-4.978602e-02	-1.816060e-01	-7.117790e-02	-1.286270e-01	9.036804e-02	-1.293223e-01	-3.521350e-02	5.886891e-02	1.948242e-01	-4.519560e-02	1.791391e-01	1.534249e-01	1.420491e-01	9.160971e-02	-1.676194e-01	1.349456e-01	1.813350e-01	-1.863294e-01	-2.578014e-01	-2.298291e-01	3.491618e-02	-2.827506e-01	1.986714e-01	8.772339e-02	1.674470e-03	1.551211e-01	5.082944e-02	1.752063e-01	4.840713e-02	1.469504e-01	1.655664e-01	3.806766e-02	2.051677e-01	7.191141e-02	-5.678592e-02	-2.622611e-01	-2.151445e-02	-1.813102e-01	-1.386759e-01	1.960971e-01	-8.943490e-02	-8.018028e-02	-6.611675e-02	1.668283e-01	-1.677698e-01	4.276603e-02	2.212638e-01	1.861745e-01	-2.587039e-01	-1.222546e-01	1.891295e-01	1.079962e-01	-1.840314e-01	6.734605e-02	-2.014368e-01	3.659155e-02	-1.833682e-01	9.868042e-02	1.329102e-01	-1.703844e-01	2.691206e-02	2.565555e-01	3.123388e-02	-1.723639e-01	5.073984e-05	-9.236734e-02	-1.079229e-01	-3.550181e-04	8.579783e-02	4.400571e-02	7.012232e-03	-1.330946e-02	-2.232391e-02	-4.750584e-02	7.824925e-02	7.031292e-02	1.493907e-01	-9.549178e-02	-2.274898e-02	8.016552e-02	1.119925e-01	2.064360e-01	-3.607260e-01
-2.423234e-01	-2.087940e-02	-5.568116e-02	-1.045860e-01	-1.434027e-01	1.302534e-02	2.952685e-02	2.600536e-02	2.572271e-02	1.084886e-01	1.429193e-02	1.013180e-01	8.410113e-02	1.087155e-01	9.150333e-02	1.999272e-02	-4.683077e-02	-1.856523e-01	-2.716876e-02	2.092052e-01	-1.330982e-01	3.362700e-01	3.556171e-02	3.000288e-02	-5.439795e-02	-6.599467e-02	1.340310e-01	4.839051e-03	-4.130492e-02	-1.827308e-02	1.373128e-01	-7.385525e-03	-1.316740e-01	-6.717440e-02	1.951969e-01	-2.129566e-02	-5.675395e-02	7.509746e-02	-3.971134e-02	9.853890e-02	-1.790941e-02	2.896471e-02	1.189455e-02	1.937216e-02	8.766818e-03	-1.794176e-02	-6.503177e-02	7.308507e-02	3.830005e-02	-6.267104e-02	-1.415861e-01	5.671728e-02	-2.754124e-02	-7.269060e-02	4.201423e-02	2.881814e-01	-7.878308e-02	-4.981734e-03	6.776803e-03	9.990467e-03	1.181552e-02	-2.856060e-04	1.741040e-02	-6.063554e-02	6.865891e-02	3.579807e-02	-8.004986e-02	-5.584657e-02	1.152731e-01	-2.526293e-02	2.784721e-02	3.139003e-01	-1.220996e-01	-2.176735e-02	2.868703e-02	6.355647e-02	-4.522477e-02	2.801340e-02	-6.527359e-02	3.795399e-02	-6.647102e-02	5.239079e-02	1.299175e-02	-1.189522e-01	-7.094104e-02	-1.142351e-02	6.640716e-02	1.026076e-01	2.070255e-02	1.598053e-01	4.692576e-02	2.549214e-02	-4.156838e-02	-3.897511e-03	5.798733e-02	-2.191328e-03	-1.955621e-02	-3.729493e-02	4.402349e-02	-1.126335e-02	-1.422259e-01	-7.682155e-02	-7.980744e-02	-1.221228e-02	-3.302678e-02	3.189582e-02	6.920396e-02	7.711587e-02	4.344406e-02	1.429146e-01	6.850987e-03	5.080427e-02	-9.702475e-02	7.582116e-02	3.646489e-02	5.832895e-03	-1.081041e-01	-4.395421e-02	-8.433720e-02	1.110759e-01	-6.392194e-03	-1.745678e-02	-3.387222e-02	-4.701947e-02	-7.582610e-02	1.806558e-02	-8.520302e-02	-6.696357e-02	8.580335e-02	5.771238e-03	1.438052e-02	1.322346e-01	-1.414811e-01	6.250994e-02	1.291954e-02	8.311139e-02	2.677794e-02	8.626348e-02	-3.697202e-02	-7.051946e-02	-1.719579e-01	-2.833747e-02	-1.894884e-03	1.633589e-01	-4.834085e-02	7.220926e-02	-4.045629e-02	7.014689e-02	-3.707010e-02	7.446464e-02	5.948631e-02	2.104482e-03	-2.681720e-02	-1.270088e-02	-3.144699e-03	-8.636464e-03	-1.689523e-02	-2.396919e-02	-1.883089e-01	6.453140e-02	-1.410184e-01	8.482471e-02	4.893335e-02	-1.418979e-01	1.764345e-01	8.623664e-02	-1.218865e-01	1.003677e-01	4.143327e-02	8.708824e-02	-9.396652e-02	-3.092271e-03	-8.493264e-03	-1.661734e-02	6.770129e-02	-3.293850e-01	1.468027e-02	-1.453230e-02	1.130478e-01	2.056797e-02	5.975423e-02	4.619075e-02	3.531860e-02	-1.365708e-02	6.517002e-02	1.211614e-01	-3.285038e-02	-1.261986e-01	-2.064771e-03	-5.681540e-03	-1.114588e-02	-7.792028e-02	-2.284190e-01	-9.983188e-03	9.938537e-02	-4.377010e-02	-8.819900e-03	-3.650311e-02	-1.746808e-02	1.662278e-01	-3.948173e-02	1.480387e-01	1.299281e-01	8.782129e-02	-5.511613e-02	-8.406325e-04	-2.318606e-03	-4.563526e-03	-3.314723e-02	-4.858041e-02	2.157227e-01	-1.009635e-01	2.028963e-02	-1.922787e-01	1.754081e-01	1.066570e-01	1.321228e-01	-3.386759e-01	-5.144881e-02	-1.086049e-01	2.952423e-01	-1.102868e-02	-3.115154e-03	-8.555768e-03	-1.673864e-02	-1.135544e-01	-1.138109e-02	1.333075e-01	1.612658e-01	-5.284654e-02	-4.546762e-02	6.919685e-02	-1.278352e-01	-8.376866e-02	1.292750e-01	1.208561e-01	-2.717599e-01	1.636776e-01	3.940952e-02	-8.603222e-04	-2.372811e-03	-4.669958e-03	6.402334e-02	3.053668e-01	-3.901916e-02	4.026998e-02	-4.836410e-01	-2.496730e-01	4.257236e-02	-3.016114e-01	1.150311e-01	1.663599e-01	-2.243225e-01	2.298096e-01	3.125417e-01	-4.593471e-02	-3.750099e-03	-1.028817e-02	-2.009517e-02	-1.340129e-01	3.934107e-01	-4.050341e-02	-9.265832e-03	-2.107916e-01	3.824780e-02	2.711698e-02	-4.902536e-02	1.457673e-01	-3.356268e-02	3.217311e-03	-7.992090e-02	6.498417e-02	2.676389e-01	-1.520634e-03	-4.188468e-03	-8.228649e-03	3.706041e-02	1.220828e-01	-1.422486e-01	-3.772504e-02	2.364159e-02	-2.690337e-01	3.476948e-02	2.781519e-02	1.504210e-03	-9.959501e-02	-9.192470e-02	1.017077e-01	2.222406e-02	9.244247e-02	-1.451979e-03	-3.999881e-03	-7.859592e-03	-5.598144e-02	-2.096049e-01	-1.583887e-02	-7.866456e-03	3.183438e-01	2.884321e-01	1.242539e-01	-3.645051e-02	-2.783622e-01	-1.280667e-01	-6.922377e-03	6.018824e-02	-1.430847e-01	1.917680e-02	-5.449811e-03	-1.490725e-02	-2.899277e-02	-1.656854e-02	-1.921976e-01	1.490928e-02	-1.048868e-02	-5.358037e-02	-4.337745e-02	6.036957e-02	9.230026e-02	7.484415e-02	1.583616e-01	1.509545e-02	-7.485455e-02	5.158008e-02
-3.662022e-01	-1.163714e-02	-7.421090e-02	1.221776e-01	-1.177778e-01	3.648902e-02	4.635001e-02	-4.751178e-02	-5.658853e-02	-8.862591e-02	-1.275577e-02	-4.299962e-02	-8.333394e-02	1.097621e-02	-2.329200e-02	3.963682e-02	1.210632e-02	-6.831059e-03	2.150446e-02	5.437972e-02	-1.033864e-01	3.747061e-02	1.082586e-01	4.882514e-02	3.138989e-02	-9.345215e-02	-2.608119e-02	-1.198445e-01	-4.959976e-02	1.750089e-02	2.113512e-02	9.124750e-03	-9.388724e-02	-4.753642e-02	3.901223e-02	3.784651e-02	7.579673e-02	1.648836e-02	4.676446e-03	2.119341e-01	1.160029e-01	-1.121710e-01	8.341848e-02	4.511375e-02	3.299178e-02	-8.566376e-02	-1.043865e-01	-1.845048e-01	-1.092244e-01	-1.739388e-01	1.782036e-02	-1.025140e-01	-1.624790e-01	-7.848778e-02	-1.316976e-01	2.590069e-02	-1.082945e-02	2.663312e-02	1.064677e-01	7.745382e-02	1.130147e-01	-2.587323e-02	6.473719e-02	2.280208e-02	1.248612e-01	6.480408e-02	2.296710e-02	9.198805e-02	5.271270e-02	6.862958e-02	-4.898338e-02	-4.073298e-02	1.139300e-01	8.738430e-03	3.282355e-02	8.110933e-02	4.730782e-02	2.101548e-01	2.188556e-01	3.500695e-02	3.809514e-02	7.242482e-02	-9.753120e-02	-3.131996e-02	-3.155502e-02	-1.858804e-01	-1.602341e-01	-1.430582e-01	-1.191807e-01	-1.989912e-01	-2.090765e-01	-7.427483e-02	-1.717520e-01	-3.417719e-02	3.242022e-02	-7.778988e-02	-1.177560e-02	3.870816e-02	1.764124e-01	-1.380932e-01	8.330238e-03	-3.243039e-02	-2.800120e-02	-8.176916e-02	-3.012850e-02	-4.166599e-02	-9.155588e-03	-1.116962e-01	-7.836473e-02	-7.549939e-02	-3.850756e-02	-8.084094e-02	2.187549e-02	6.615458e-02	-4.151212e-02	-1.091475e-01	-4.920583e-02	-3.694557e-02	1.018920e-01	-8.495037e-02	-8.948113e-02	3.004641e-02	-7.487620e-02	-1.339631e-01	1.079148e-01	1.084310e-01	4.727432e-02	1.709774e-02	9.626242e-02	9.141918e-04	1.510306e-02	9.075411e-02	-5.217018e-02	1.620529e-01	-1.782515e-01	-8.573036e-02	-2.492424e-01	-7.109739e-02	2.540298e-02	-3.779281e-02	6.128265e-02	9.893140e-02	1.928224e-01	-1.396321e-02	5.821409e-02	6.026582e-02	7.203548e-02	1.067891e-01	7.313291e-02	1.283994e-02	8.958706e-02	-2.922043e-03	-1.541805e-01	-6.214236e-02	-1.235931e-01	-1.085241e-01	-5.985142e-02	5.472075e-02	1.131402e-01	-5.418610e-02	-1.214255e-02	3.446933e-02	-5.509926e-03	9.262900e-02	1.840401e-01	3.936729e-02	-1.860021e-02	6.530671e-02	7.455982e-03	3.063282e-02	1.291278e-01	-1.629253e-01	-1.623192e-01	-2.399446e-01	-8.095979e-02	1.393103e-01	2.811651e-01	4.197893e-02	-1.047302e-01	-8.078983e-02	1.078045e-01	-1.147880e-01	1.370471e-01	7.609416e-02	3.052116e-02	-3.767510e-02	5.693449e-02	4.102450e-04	-5.504614e-02	8.780543e-02	2.951397e-03	2.290592e-01	-9.527645e-02	8.854680e-02	1.899730e-02	5.910344e-02	4.001237e-01	-4.225701e-02	1.322125e-01	-4.631204e-02	-2.347626e-01	-1.077226e-01	-3.223708e-01	1.326194e-01	-6.053574e-02	-1.355807e-01	-4.287753e-02	-1.418215e-01	-1.296008e-01	-8.121541e-02	-1.759044e-01	2.236498e-01	-5.018802e-02	-5.484194e-02	1.398555e-02	-3.252988e-01	1.344033e-01	-2.980048e-03	-1.121765e-01	1.643650e-01	-2.140419e-02	3.456183e-01	1.807752e-01	1.798188e-02	-1.762732e-02	-2.626079e-02	3.101339e-02	-1.744046e-04	3.106939e-01	8.057263e-02	3.138370e-01	-2.994676e-01	-2.489886e-02	-3.183481e-02	-1.444474e-01	5.967071e-02	-4.878233e-02	7.020708e-02	7.980311e-02	-4.244441e-02	-1.549444e-01	-6.250396e-02	4.920085e-02	-2.117222e-01	2.764458e-01	-8.408063e-02	-2.345622e-01	2.219441e-01	-8.225708e-02	-9.197707e-02	9.932662e-02	-9.946412e-03	1.676118e-01	-2.562404e-01	1.485958e-01	9.361668e-02	-1.192653e-01	-4.988122e-02	-6.458857e-02	-7.439404e-02	-1.064616e-01	4.894373e-02	1.032384e-01	3.270779e-02	2.855001e-01	1.679782e-01	1.969985e-01	1.366680e-01	1.277569e-02	-2.342537e-02	2.261476e-01	1.345505e-01	1.960218e-01	-6.380120e-04	4.489394e-02	6.822841e-02	-1.317636e-01	-1.455990e-01	-2.745023e-01	4.424453e-02	9.669083e-03	6.504159e-02	-2.199600e-01	3.541542e-03	-2.365415e-01	-1.055577e-01	1.211624e-01	-1.692545e-01	1.843900e-01	-5.599728e-02	-1.252491e-01	-3.584071e-02	-9.432678e-02	5.797322e-02	2.598618e-02	2.856736e-01	-5.622111e-02	3.652274e-02	-1.233242e-02	1.450275e-01	1.098119e-01	1.534148e-01	-2.408193e-02	-1.528350e-02	2.014599e-01	-1.212221e-01	2.364520e-01	-1.321362e-02	-6.927691e-02	-2.365644e-01	1.721372e-01	-1.959280e-01	3.082884e-01	-1.692614e-01	6.298242e-02	6.987992e-03	2.962897e-02	9.570513e-02	-4.928060e-03	7.564988e-02	-2.202345e-01	-2.068275e-01	-1.208315e-02	8.650524e-02	-5.832868e-02	-1.447615e-01	5.245871e-02	-1.686038e-01	-3.362814e-02	2.657844e-01	1.038555e-02	4.984559e-02	1.320511e-01	-3.538712e-02	5.807730e-02	-1.645164e-01	8.993801e-02	2.012392e-01	-3.243966e-01	-9.227822e-03	-8.458725e-02	1.021606e-01	1.516549e-02	1.612999e-01	2.084830e-02	-8.772312e-03	1.415795e-01	-1.492757e-01	3.497854e-02	1.378361e-01	-1.955706e-01	1.547308e-01	4.054172e-02	8.906982e-02	2.246584e-01	9.506970e-02	3.369078e-02	3.856439e-02	1.100979e-01	1.578237e-01	-4.230410e-02
[truncated: 824,779 more chars]
