# Supplementary material for: Benchmarking Inverse Statistical Approaches for Protein Structure and Design with Exactly Solvable Models
Source: PLoS Comput Biol. 2016 May 13;12(5):e1004889. doi: 10.1371/journal.pcbi.1004889 (PMC4866778; doi:10.1371/journal.pcbi.1004889)
Supplement: S1 Code — See readme.txt file. (ZIP) [file pcbi.1004889.s002.zip › CodeS1/couplings_ACE_D.j]

2.677940e+00	3.803939e+00	6.191982e+00	5.348639e+00	6.029021e+00	3.444821e+00	2.794017e+00
1.294271e+00	1.656033e-01	9.030567e-02	1.035788e+00	2.455332e+00	2.838934e+00	4.330609e+00	3.984594e+00	4.290296e+00	4.614723e+00	4.067345e+00	5.963574e+00	5.790718e+00	3.761618e+00	5.335372e+00	5.575214e+00	3.791991e+00
3.891194e+00	5.642047e+00	7.107012e+00	6.811303e+00	7.142363e+00	5.356428e+00	5.700857e+00	4.712790e+00	-1.454403e+00	-1.445288e+00	-1.439404e+00	4.269748e-01	1.018703e+00
1.463796e+00	2.274972e-01	-1.343864e+00	-7.746561e-01	4.361043e-01	5.279782e-01	7.457754e-01	1.846465e+00	1.297266e+00	1.085784e+00	5.499901e-01	2.367443e-01	8.361157e-01	6.918158e-01	1.740559e+00	9.804045e-01	1.955686e+00	2.222088e+00	1.565498e+00
-5.225020e-02	2.559903e+00	4.219477e+00	3.615205e+00	4.628118e+00	4.705678e+00	4.280390e+00	5.822387e+00	5.468630e+00	2.947400e+00	5.097475e+00	6.073183e+00	4.114337e+00
4.396116e+00	3.945327e+00	3.765235e+00	4.175589e+00	4.083844e+00	4.100467e+00	2.855879e+00	1.850452e+00	3.088371e+00	1.417729e+00	1.151244e+00	8.881041e-01	6.099163e-02	1.041242e+00	-1.687393e-01	1.522071e+00	3.125320e-01	2.518593e-01	2.140402e+00
1.393673e+00	-1.230699e+00	-1.693225e+00	3.930255e+00	5.275579e+00	4.416413e+00	5.340316e+00	5.494948e+00	5.075226e+00	6.457966e+00	6.568742e+00	2.952557e+00	5.517814e+00	7.332796e+00	5.364525e+00
2.230413e+00	7.760539e-01	-8.425939e-01	-2.341422e-01	1.203459e+00	1.158347e+00	1.331695e+00	2.578429e+00	1.904366e+00	1.800620e+00	1.750403e+00	1.229592e+00	1.695081e+00	7.387716e-01	1.039896e+00	1.954971e+00	1.807966e+00	1.775301e+00	2.414006e+00
4.111707e+00	5.683407e+00	7.502811e+00	7.019516e+00	7.773980e+00	5.332471e+00	4.981081e+00	4.092532e+00	-1.349886e-01	5.957950e-01	-5.035054e-01
2.322637e+00	9.124322e-03	-1.019884e+00	-8.311591e-01	1.431009e-01	5.508200e-01	7.144395e-01	9.829571e-01	2.389174e+00	1.969566e+00	2.034835e+00	2.470001e+00	1.522029e+00	3.478477e+00	3.357422e+00	1.749120e+00	2.518864e+00	2.811968e+00	1.974198e+00
1.677722e+00	-2.211201e-01	-5.883555e-01	6.741427e-01	4.486788e+00	5.376467e+00	4.847542e+00	5.297280e+00	5.407071e+00	5.424037e+00	5.563160e+00	5.616471e+00	4.044850e+00	5.378074e+00	6.221657e+00	5.600601e+00
1.708999e+00	1.265710e+00	1.103443e+00	1.172383e+00	1.094596e+00	1.464538e+00	1.450214e+00	1.048118e+00	1.329107e+00	6.882423e-01	5.785346e-01	3.881102e-01	1.763895e-01	6.324947e-01	2.458330e-01	1.006382e+00	5.097611e-01	4.604857e-01	1.353320e+00
2.263199e-01	1.411395e-01	2.811887e+00	4.615378e+00	4.295430e+00	5.123915e+00	5.695136e+00	4.565502e+00	6.459836e+00	6.123437e+00	3.592691e+00	5.528962e+00	6.726299e+00	4.601753e+00
1.315210e+00	2.253213e-02	-6.366191e-01	-6.625787e-01	1.858898e-01	6.408807e-01	4.223953e-01	6.694192e-01	1.196974e+00	8.747256e-01	8.179782e-01	1.179405e+00	7.118387e-01	1.743753e+00	2.029090e+00	1.316724e+00	2.017635e+00	1.923168e+00	1.157607e+00
3.689700e+00	2.573026e+00	3.408426e+00	2.875566e+00	3.404070e+00	2.158684e+00	1.886086e+00	1.644247e+00	-4.961563e-01	-9.926578e-01	-8.650097e-01	-1.349340e+00	-1.627870e+00	-1.697816e+00	-3.821539e-01	-1.330808e-01	7.982474e-01	1.133324e+00	-7.543192e-01
5.074266e+00	5.286623e+00	8.354666e+00	6.873920e+00	8.468427e+00	4.920085e+00	3.700908e+00	7.956746e-01	2.128019e-01
3.664110e+00	3.045864e+00	4.527589e+00	3.700209e+00	4.269917e+00	3.091118e+00	3.102947e+00	2.438190e+00	2.927057e-01	-4.919625e-01	-1.909741e-01	-7.259449e-01	-7.950150e-01	-4.873119e-01	-5.954069e-01	1.011848e+00	4.626701e-01	-1.004295e+00	-8.141382e-01
1.877365e+00	2.289130e-01	-7.796940e-01	-1.805537e-01	3.348292e-01	8.715705e-01	1.475373e+00	1.847810e+00	2.109218e+00	1.854812e+00	2.011541e+00	1.768748e+00	1.851652e+00	2.336250e+00	2.758277e+00	2.190945e+00	2.958193e+00	3.249381e+00	2.107797e+00
2.670614e+00	1.520253e+00	-4.162500e-01	3.702308e-01	1.557791e+00	1.298260e+00	2.461589e+00	4.823629e+00	5.183953e+00	4.669520e+00	5.016391e+00	5.046874e+00	4.915965e+00	5.379681e+00	5.673010e+00	4.062630e+00	4.844894e+00	5.840292e+00	5.242921e+00
1.093930e+00	1.837463e-02	-8.854641e-01	-5.699955e-01	1.755923e-01	6.955543e-01	1.712234e+00	2.278227e+00	3.358991e+00	3.149602e+00	3.456849e+00	3.748242e+00	3.237635e+00	4.472181e+00	4.026595e+00	3.103238e+00	3.929936e+00	4.005766e+00	3.206169e+00
4.185324e+00	5.747367e+00	7.947607e+00	7.376780e+00	8.254082e+00	5.471908e+00	4.751762e+00	2.790047e+00	-2.848596e-01	-9.025105e-01
1.610984e+00	-9.630210e-04	-1.161297e+00	-7.789103e-01	-3.839827e-02	2.378216e-01	2.943510e-01	1.379220e+00	1.221706e+00	4.259207e-01	4.242610e-01	2.072034e-01	7.179410e-01	9.126633e-01	1.989378e+00	9.159403e-01	1.546617e+00	1.780778e+00	1.038191e+00
5.928266e-01	-1.232152e+00	3.605355e+00	5.444073e+00	4.852802e+00	5.867783e+00	6.293938e+00	5.653114e+00	6.791720e+00	6.634946e+00	3.755062e+00	5.896909e+00	7.188870e+00	5.465275e+00
2.314396e+00	1.876487e+00	1.564172e+00	1.732738e+00	1.582775e+00	1.871490e+00	1.423158e+00	7.687277e-01	1.513975e+00	1.094499e+00	5.456973e-01	2.541635e-01	-1.040258e-01	6.014476e-01	1.283880e-01	1.100013e+00	4.514907e-01	2.015638e-01	1.604724e+00
1.315115e+00	-9.100059e-01	-1.023512e+00	3.559935e-01	4.172918e+00	5.445686e+00	4.829690e+00	5.707592e+00	5.836061e+00	5.523071e+00	6.008582e+00	5.897631e+00	4.124963e+00	5.795719e+00	6.917370e+00	5.709513e+00
1.269734e+00	-3.277608e-01	-4.007513e-01	-2.051479e-01	-5.113833e-01	-3.933946e-01	-9.699005e-02	-4.355860e-01	-1.105217e-01	-1.371186e-01	-1.582724e-01	6.167321e-02	-3.537207e-01	1.632874e+00	1.562512e+00	2.532301e-01	1.003152e+00	9.712512e-01	4.484459e-01
2.554367e+00	-1.102991e+00	-1.673786e+00	-1.216558e+00	4.077610e+00	4.967622e+00	4.009911e+00	4.539889e+00	4.769027e+00	4.653642e+00	6.253369e+00	6.315846e+00	3.293025e+00	5.569132e+00	6.634694e+00	4.974257e+00
0.000000e+00	0.000000e+00	0.000000e+00	0.000000e+00	3.776264e-07	-1.156538e-04	-2.370609e-03	-5.563287e-02	-1.844143e-03	-2.956920e-02	-3.041272e-04	-3.363938e-03	6.871341e-02	-5.180738e-02	-3.504093e-03	2.560151e-02	-2.678441e-02	0.000000e+00	0.000000e+00	2.181816e-07	0.000000e+00	0.000000e+00	-4.449944e-02	-1.916939e-01	-1.206812e-03	-2.613141e-01	-4.802430e-02	-2.468047e-02	3.986251e-03	5.470020e-03	-1.150203e-01	-1.241854e-03	1.411956e-02	-1.274567e-04	-6.735284e-02	-5.464135e-02	1.386839e-08	1.423164e-06	2.271676e-04	-1.922209e-06	2.651161e-02	2.233819e-03	6.382657e-06	4.141214e-04	1.398929e-02	2.146754e-03	-1.053153e-02	4.208293e-02	-5.205806e-04	-8.544075e-04	6.364286e-07	1.409586e-06	8.605059e-03	0.000000e+00	-9.495975e-05	-7.625095e-05	-1.044542e-04	-1.018973e-01	-1.856283e-01	-7.390073e-04	-4.056256e-04	-1.979208e-01	2.228970e-02	2.263407e-02	-1.557134e-01	-2.553563e-03	2.667597e-02	-3.256967e-02	1.262298e-02	8.815356e-08	-2.369744e-06	3.071394e-07	6.172738e-05	3.876388e-02	1.354876e-02	7.039406e-02	3.392261e-02	9.366529e-03	2.162866e-02	-9.594381e-03	-4.330291e-02	6.921046e-02	1.055225e-02	-2.477079e-02	1.261454e-02	0.000000e+00	8.223139e-08	0.000000e+00	0.000000e+00	-2.837432e-02	-1.064125e-04	-6.328649e-02	-2.402632e-02	-1.414200e-01	-2.280723e-01	-1.405411e-01	2.620939e-03	3.749236e-02	-7.624645e-02	-9.976838e-04	9.187137e-02	-7.769409e-02	0.000000e+00	0.000000e+00	0.000000e+00	0.000000e+00	0.000000e+00	0.000000e+00	-1.700670e-04	-6.723804e-02	-8.451686e-02	-1.096114e-01	-5.311502e-02	-2.390129e-04	6.712017e-02	-6.068184e-02	-5.096882e-04	1.623123e-01	0.000000e+00
-6.124189e-02	-4.393994e-02	-6.935140e-01	-4.744278e-01	-7.048154e-01	-2.465990e-01	3.370686e-01	1.048064e+00	1.050826e-01	1.050826e-01	-3.278246e-03	1.879727e-01	4.625339e-01	-1.392445e-01	1.367034e-01	-2.063307e-01	-6.962711e-02	-1.987761e-01	5.633664e-02	5.871853e-02	1.275000e-01	-5.268256e-03	-5.268256e-03	1.028826e-01	1.708534e-01	2.453737e-02	2.212144e-02	6.830747e-03	6.039731e-01	4.140335e-01	6.650417e-01	-5.730518e-02	-2.990058e-01	-6.232718e-01	-4.005445e-02	-4.005445e-02	-3.998742e-02	-7.078562e-02	-2.741764e-01	-6.642227e-02	-5.007975e-02	3.743618e-01	1.512406e-01	2.959344e-01	7.384482e-02	-7.838019e-02	-3.627401e-01	-2.074639e-02	-2.074639e-02	-2.071102e-02	-4.199322e-02	-8.448236e-02	1.422645e-01	2.448283e-02	6.850929e-01	4.598352e-01	6.647722e-01	-1.094914e-01	-2.493213e-01	-7.172021e-01	-4.831543e-02	-4.831543e-02	-4.823521e-02	-1.995165e-01	-3.415408e-01	2.095226e-01	-1.278880e-01	-1.667695e-01	-4.120930e-02	-4.083871e-01	-3.653560e-02	1.921476e-01	3.249745e-01	-3.981321e-03	-3.981321e-03	-3.974419e-03	-2.882547e-02	1.457405e-01	-7.789056e-02	1.239164e-02	-4.248031e-01	-1.218436e-01	-3.499272e-02	2.286231e-01	1.409753e-01	2.499411e-01	-1.643680e-03	-1.643680e-03	-1.640823e-03	-1.207516e-02	8.103871e-02
-7.311815e-01	5.723423e-03	-3.171613e-07	8.289866e-05	2.208226e-02	1.728583e-06	2.070539e-01	-4.427282e-04	-2.191624e-01	7.968880e-04	8.101738e-07	1.805580e-02	1.106721e-03	1.781669e-03	4.123316e-02	-3.942529e-05	2.542347e-02	1.040000e-01	-1.786631e-04	-1.398720e-03	9.303622e-03	2.240079e-05	3.888681e-03	1.984942e-01	-2.628094e-01	-2.717439e-02	-1.542145e-02	-3.119200e-04	-3.275354e-04	-2.347570e-05	-2.023409e-05	-2.087092e-01	9.368210e-02	1.136668e-05	-2.253932e-01	4.922131e-02	-1.824248e-03	-8.543481e-03	4.947484e-02	-2.145971e-01	-9.598426e-03	9.967393e-02	6.123001e-02	-1.337768e-03	4.508976e-03	9.615429e-02	1.419534e-02	6.678398e-02	-3.960050e-02	-1.716665e-02	7.148928e-03	-1.532797e-02	-7.430309e-03	-1.364170e-01	-6.744578e-03	-1.012096e-02	-3.810060e-02	-4.109754e-03	5.117254e-03	8.079004e-04	1.670259e-03	5.298301e-04	-7.891875e-04	1.105958e-02	-8.166209e-02	-2.817895e-05	-9.836583e-02	-2.457674e-02	1.142651e-01	-4.238995e-03	-4.992885e-02	3.601059e-04	6.967279e-02	7.284159e-03	-4.197406e-03	1.659421e-05	3.026384e-03	6.068962e-02	1.811779e-05	-1.671585e-01	-1.379571e-01	2.480333e-02	4.332422e-03	-2.244931e-02	1.234710e-02	-1.973562e-03	2.110357e-02	5.158378e-03	1.037396e-02	7.172935e-02	-6.609164e-03	7.310733e-02	-2.617627e-02	-1.169004e-02	2.823097e-02	-6.619287e-04	1.261887e-03	9.088164e-05	-1.008573e-01	-1.193145e-01	-7.797491e-08	-1.992883e-04	-2.572318e-02	-3.648447e-04	-4.560766e-04	-5.696934e-05	-1.646296e-06	6.128509e-02	3.079215e-02	4.729493e-04	-7.930484e-05	3.740104e-02	-1.251969e-03	-1.755469e-04	-1.552417e-03	-4.279106e-02	1.093093e-04	3.757316e-05	8.154930e-02	7.645794e-02	-1.803665e-07	1.383296e-01	-6.184384e-02	-1.723848e-05	2.915362e-05	-2.986306e-07	-2.181452e-06	-1.787885e-07	-2.326107e-03	-2.623130e-05	-4.665473e-04	1.681152e-03	-2.437541e-01
0.000000e+00	-1.973656e-02	-7.654078e-02	-9.004454e-02	-6.263639e-04	-3.916403e-02	-1.375025e-01	-1.941368e-03	-2.451598e-03	-9.114706e-03	1.119611e-01	1.990644e-03	-1.462102e-03	0.000000e+00	-3.328534e-02	-1.427098e-01	-2.329814e-01	-8.048924e-02	-6.837929e-04	-1.129866e-01	-1.297029e-03	1.794446e-02	-1.194333e-01	-2.037442e-04	1.264069e-01	-2.560426e-01	-2.992905e-08	-5.103237e-02	1.619484e-02	3.051614e-02	5.822886e-03	2.137797e-02	5.734875e-05	-4.198182e-04	-5.923241e-03	-5.485737e-08	1.407167e-03	-4.619352e-03	2.944055e-03	-1.328654e-06	-2.668299e-02	-1.468425e-03	-9.829410e-02	-1.309939e-01	-1.481563e-01	-6.951854e-03	-1.043757e-02	6.538165e-02	-1.383715e-04	4.424627e-02	7.900215e-02	-7.278622e-02	-1.619938e-08	2.117713e-01	1.293261e-02	1.017868e-02	3.835959e-02	2.485789e-02	1.048496e-02	4.850185e-04	-8.051237e-04	3.311120e-02	-7.879264e-02	-8.899373e-02	1.312726e-02	0.000000e+00	-6.243174e-02	-1.845542e-01	-8.576852e-02	-2.689638e-01	-9.719010e-02	-4.117084e-02	-6.171789e-04	8.033568e-04	-9.744159e-02	6.368045e-02	1.705601e-01	-9.669615e-02	4.603710e-07	0.000000e+00	-4.471171e-02	-7.565834e-05	-2.379605e-03	-1.704543e-01	-9.568106e-02	-1.586632e-04	-1.601184e-04	-3.515656e-02	-1.316942e-01	3.374110e-01	-6.967251e-02
1.900031e+00	-1.451493e-01	-3.349464e-01	-2.369504e-01	-4.841161e-01	-8.686567e-02	-1.535814e-01	-4.383941e-01	-2.445488e-01	1.534381e-02	1.590260e-01	1.844894e-01	1.410867e-01	-1.740638e-01	-2.206631e-01	2.443933e-01	-9.119230e-02	-2.786165e-01	-5.076114e-02	-2.929944e-01	-1.125784e-01	6.057713e-01	-3.089125e-02	-2.601657e-02	-3.150247e-01	6.008392e-01	2.107842e-01	-2.757346e-01	-1.690848e-01	-9.868427e-02	-3.674997e-02	1.171733e-02	2.259825e-01	9.792258e-02	2.330459e-01	-1.061446e-01	-2.710815e-01	6.576248e-02	-5.708551e-01	4.099751e-01	1.109270e-01	-1.330694e-01	3.774537e-02	-5.836949e-02	3.132224e-02	2.003390e-01	-4.734967e-02	-2.778576e-01	7.415092e-03	1.811797e-01	-8.331202e-03	2.313728e-01	-1.867742e-03	2.680430e-01	-6.741597e-02	5.115152e-02	1.976112e-02	-3.544125e-01	4.352834e-02	9.530176e-03	1.436360e-01	3.479672e-01	3.681217e-01	8.686937e-02	4.892834e-02	2.707918e-01	-2.168932e-01	8.216171e-02	-1.783318e-01	-1.776394e-01	-1.585990e-01	-3.339873e-03	-3.835894e-01	-1.850683e-01	1.831454e-01	-4.408319e-01	-5.279717e-01	6.136595e-02	1.628812e-01	4.183006e-01	1.951535e-01	4.322321e-01	1.600147e-02	2.787442e-01	1.962294e-01	-4.972136e-02	9.394355e-02	-5.070643e-02	9.870909e-02	1.196647e-01	1.200820e-02	-3.607920e-01	-1.716444e-02	2.811690e-02	-1.988888e-01	1.083435e-01	-4.630709e-01	6.209737e-02	4.024654e-01	4.809782e-01	4.768398e-01	-6.969952e-02	-1.604347e-01	3.343318e-01	1.850832e-01	-1.014944e-01	9.493500e-02	-1.826734e-01	-2.926396e-01	1.697300e-02	-5.547484e-01	-5.412942e-02	-2.400785e-02	-1.910764e-01	-2.238791e-02	2.863346e-01	-3.502149e-01	-2.531882e-01	-3.533063e-01	-6.124212e-01	-3.659997e-01	-5.604071e-02	-2.957770e-01	3.501004e-01	-3.071824e-01	-2.661898e-01	1.364973e-01	9.389922e-02	1.188236e-01	5.100769e-01	3.298335e-01	1.201548e-01	8.859714e-01
0.000000e+00	0.000000e+00	0.000000e+00	-1.618818e-02	-2.769546e-01	-6.384801e-04	1.178784e-02	-1.569265e-02	-2.117075e-02	1.590402e-03	8.469859e-03	-1.729752e-02	-6.531239e-04	7.402798e-02	-1.159999e-03	-2.206994e-04	0.000000e+00	0.000000e+00	-1.594624e-01	-1.427307e-03	-9.769081e-02	-7.407773e-02	-1.700476e-01	-3.607361e-04	1.791986e-02	1.829486e-03	-2.246583e-04	-7.035972e-05	1.001288e-01	-7.759949e-02	-5.676325e-04	0.000000e+00	0.000000e+00	2.098320e-02	-1.798088e-03	-1.766129e-04	4.803584e-03	5.028480e-03	2.187233e-03	3.884835e-03	-3.593764e-03	-2.274556e-04	8.765886e-03	-8.288094e-04	-1.612333e-03	-9.576152e-02	0.000000e+00	0.000000e+00	-2.386817e-02	-2.819649e-03	-2.301490e-02	3.528040e-04	-3.484692e-05	-1.711933e-05	2.902936e-02	-1.178977e-04	-2.194703e-04	-8.796665e-05	6.290068e-03	-1.581094e-03	-1.635927e-03	1.082240e-06	0.000000e+00	3.841842e-02	-1.215379e-03	4.161052e-03	1.339760e-03	2.240687e-02	8.398921e-03	-1.434456e-02	2.791080e-03	5.118995e-02	5.194889e-03	-6.207109e-03	-1.580393e-03	-2.122270e-04	0.000000e+00	0.000000e+00	-6.944895e-02	-7.845522e-04	-4.917150e-04	-2.472214e-04	-9.700827e-05	-2.615696e-04	-1.618315e-04	3.842754e-03	-7.225025e-02	-6.847856e-05	-8.497918e-05	-8.954537e-04	0.000000e+00	0.000000e+00	0.000000e+00	-1.125021e-01	-2.219284e-04	-3.049287e-04	-6.167464e-05	-5.301963e-06	-3.369970e-05	-6.058445e-05	2.008348e-03	-1.118017e-04	-7.984289e-02	6.656620e-03	1.242859e-02
1.789799e+00	3.777136e-02	-1.259762e-01	-9.179015e-03	3.025169e-02	1.107508e-01	-2.859726e-01	-1.526777e-01	2.789211e-01	8.894017e-02	1.900041e-01	-3.883346e-02	-1.772477e-01	-8.971720e-02	-7.069540e-01	2.925485e-01	-6.750571e-01	-5.190664e-01	1.138147e-01	-3.617715e-01	-1.849169e-01	4.894660e-01	2.774945e-01	-2.962702e-01	6.317629e-01	4.626776e-01	-6.219618e-02	2.760508e-02	-5.469914e-02	-4.097885e-01	1.566577e-02	1.701409e-01	-3.124854e-01	1.404547e-01	4.862311e-01	-2.468758e-01	-2.963341e-01	-6.443832e-02	-4.933443e-01	3.317281e-01	2.021994e-02	-1.989347e-01	-1.137575e-01	5.218151e-02	2.328316e-01	-1.470223e-01	-8.627113e-02	7.747746e-02	4.632775e-01	2.595170e-01	3.281353e-01	2.482362e-01	8.785336e-02	5.536268e-01	8.429108e-02	1.344287e-01	-8.666546e-02	-3.079314e-01	-5.339812e-02	-8.779693e-02	-3.754413e-02	1.603978e-01	-7.349669e-02	-2.342496e-02	2.196329e-01	-2.048763e-01	3.137617e-01	-1.389295e-01	-4.488163e-01	-1.617999e-02	2.589154e-01	1.033845e-01	-4.151732e-01	-8.358644e-02	7.289524e-02	-5.173952e-01	-3.622050e-01	-1.077196e-01	-1.273713e-01	1.184917e-01	1.507302e-01	-1.794613e-01	1.991876e-01	2.974569e-02	-6.033195e-02	2.037773e-01	6.979452e-02	2.216160e-01	1.743997e-01	-4.314028e-02	1.501606e-01	-2.949524e-01	1.909905e-01	9.715382e-02	-3.124986e-01	3.619295e-02	-2.959796e-02	-7.063969e-04	9.132324e-02	4.217706e-01	-8.315672e-02	-2.939939e-01	4.293401e-01	2.911514e-01	2.267758e-01	1.019403e-01	-2.149903e-01	-1.642698e-01	-2.274772e-01	-3.501913e-01	-5.155311e-01	-1.689764e-01	-6.871589e-02	-3.730934e-02	-1.867920e-01	1.022506e-01	-1.477141e-01	-2.020106e-01	-3.621141e-01	-4.582374e-01	-1.656317e-01	-2.992048e-01	-7.551073e-02	-7.147586e-01	-2.497082e-01	2.077530e-01	-2.908780e-01	2.077964e-01	6.901203e-01	2.920319e-02	6.605561e-01	2.768215e-01	1.067452e+00
-9.510103e-02	2.269255e-01	-7.835529e-02	-1.039874e-03	-3.489357e-02	1.024751e-01	1.909270e-01	2.039852e-01	0.000000e+00	0.000000e+00	0.000000e+00	1.672042e-01	-7.378842e-04	-7.706326e-02	4.372866e-03	-1.030833e-01	7.390263e-02	-1.556126e-03	-8.167077e-03	0.000000e+00	0.000000e+00	0.000000e+00	-1.585781e-02	-6.366592e-04	1.173660e-02	1.597815e-02	2.009891e-02	-7.990355e-02	-1.379817e-02	-2.375278e-02	2.614901e-06	8.168925e-08	0.000000e+00	6.866509e-03	8.967979e-03	8.553089e-03	-4.218550e-03	-2.941931e-02	4.417249e-02	5.020094e-02	2.810515e-02	0.000000e+00	2.450785e-08	8.264464e-09	-5.973437e-02	-6.192840e-02	3.366914e-02	1.804070e-02	2.737354e-02	-4.983816e-02	-5.939739e-03	-9.450986e-03	-6.698038e-09	-1.393709e-05	-2.416391e-08	2.725591e-01	-5.029915e-04	-8.086092e-02	3.894651e-03	-1.143513e-01	8.367066e-02	-9.339522e-04	-5.669341e-03	0.000000e+00	2.120246e-07	0.000000e+00	2.961258e-01	2.408839e-03	-8.055227e-02	-1.443687e-01	-2.191205e-01	1.191616e-01	8.742802e-04	-6.136948e-04	0.000000e+00	0.000000e+00	0.000000e+00
-2.187199e-01	1.720983e-01	1.760223e-02	7.274644e-02	3.480804e-02	-1.448849e-05	4.182423e-03	1.234520e-03	-7.687581e-05	-9.268704e-04	3.917753e-02	-5.760076e-03	-9.760855e-03	-4.529670e-02	-5.222957e-02	-7.688670e-06	-2.287895e-03	-2.734746e-03	5.740073e-02	2.956107e-01	2.493254e-04	4.232674e-08	8.370757e-05	2.231347e-01	1.768707e-04	5.019034e-05	2.652668e-05	4.133815e-04	-7.871753e-02	2.918590e-04	-1.442928e-01	-2.375636e-01	-2.461688e-03	-1.801919e-02	-1.603514e-01	-4.637109e-02	-1.865541e-03	1.228737e-04	-9.761799e-03	-1.272432e-01	6.335534e-05	-7.496970e-05	3.030722e-04	-4.540010e-03	-1.532343e-01	1.631036e-02	5.344794e-03	4.524536e-02	-2.909011e-02	6.064862e-03	2.087724e-03	-5.656831e-03	2.310205e-02	-1.336230e-01	8.567773e-03	-6.479515e-03	4.049749e-03	3.865506e-02	1.070193e-02	1.601949e-01	8.749039e-02	1.817276e-04	6.209907e-04	7.744109e-04	5.871959e-04	1.476133e-03	-1.139869e-01	1.439084e-03	-6.706277e-02	4.594315e-03	-2.407052e-02	-8.610732e-03	9.541801e-03	-4.471831e-03	-6.474347e-04	1.906767e-02	-7.214704e-02	3.040251e-04	-1.004674e-01	-8.962842e-02	-5.447719e-02	-7.401189e-03	9.953255e-02	-9.800484e-03	6.624706e-04	2.442567e-03	2.562891e-02	3.023639e-02	2.264050e-02	2.942014e-02	1.028567e-02	1.605232e-02	6.978069e-04	2.001177e-02	-3.242152e-03	2.275845e-01	1.690827e-01	7.617989e-02	2.802095e-08	2.692156e-05	6.445752e-02	1.130827e-05	3.862370e-05	2.065430e-04	4.596316e-05	-3.489188e-04	-1.183069e-02	5.358214e-04	-1.958822e-03	-2.641148e-03	2.821934e-03	-6.123575e-02	-4.280568e-02	-4.761721e-02	2.373051e-01	2.688632e-05	0.000000e+00	6.006521e-02	3.792042e-02	1.222487e-02	2.151809e-06	-1.972880e-06	-4.408494e-02	-5.413043e-06	-3.525603e-02	1.753135e-06	-1.280637e-05	-3.506306e-04	-7.863154e-04	-5.645125e-06	-5.052414e-04	-5.815401e-04	-1.536416e-01
-1.107535e-04	0.000000e+00	0.000000e+00	0.000000e+00	1.252364e-01	-1.864937e-03	-4.937182e-04	-1.000557e-03	3.543121e-02	4.427904e-02	-2.900600e-02	-2.861114e-03	-3.517945e-04	-3.675806e-02	-5.433612e-03	-1.695630e-03	-4.990814e-03	8.264464e-09	1.033058e-07	2.266585e-07	-9.992957e-04	-7.097238e-04	-3.729275e-03	-4.184620e-03	-3.763129e-04	-4.807442e-03	2.455225e-03	-1.458271e-07	-3.184156e-04	-1.208227e-04	2.920651e-03	-4.157655e-03	-5.484230e-02	1.155640e-02	1.809434e-06	-1.034762e-06	-2.182240e-03	-2.322918e-02	-1.046664e-03	7.601359e-05	2.433828e-03	3.582516e-02	-1.052027e-02	2.427705e-03	-9.620634e-03	3.298625e-03	-6.622794e-03	3.515246e-06	-3.574918e-04	-8.857517e-06	0.000000e+00	-2.893225e-05	-1.735960e-03	-5.027613e-04	-4.514504e-03	-7.224936e-02	1.326346e-02	-1.515378e-02	6.836601e-04	6.809696e-04	6.070190e-03	4.495562e-04	1.012966e-03	-5.034283e-04	-6.424264e-04	-3.760181e-02	-3.024841e-02	-8.658856e-04	-4.203568e-03	4.502346e-03	1.820056e-02	2.187853e-02	1.395118e-03	-7.935386e-05	-2.726860e-03	-4.272547e-03	-4.585209e-04	1.676177e-03	3.671468e-03	-1.580300e-04	-6.846141e-04	0.000000e+00	3.136773e-07	2.629818e-06	2.659275e-03	-6.906703e-04	-2.967327e-04	-2.359964e-04	1.440603e-02	-4.750703e-04	-5.484196e-02	1.735802e-03	-1.488813e-01	-1.513620e-04	-6.566083e-02	-3.362355e-04	-2.058067e-05	0.000000e+00	0.000000e+00	0.000000e+00	-8.374138e-03	-2.352240e-04	-1.420263e-01	-9.119949e-06	-8.500778e-07	-5.637584e-02	4.147317e-02	4.380825e-06	-7.090017e-03	-5.503615e-08	6.916150e-03	-2.051250e-04
2.291301e+00	-4.854834e-01	-3.903712e-01	-2.833933e-01	-4.320135e-01	-1.772246e-01	3.283833e-01	-5.535537e-01	-2.415356e-01	1.958364e-01	-9.229499e-02	2.553251e-01	-1.588656e-01	1.633691e-01	-2.028269e-01	5.249597e-02	-2.701549e-01	-4.218458e-01	-2.946823e-01	-5.138605e-01	-4.045835e-01	4.670259e-01	-2.667906e-01	-2.174010e-01	-4.857499e-01	6.667633e-01	5.267785e-01	-2.619037e-01	-2.111482e-02	1.649736e-01	-2.896719e-01	1.538672e-01	2.778249e-01	3.358531e-01	4.257560e-01	-2.205159e-01	-1.612894e-03	1.183626e-01	-4.902027e-01	6.615508e-01	1.455492e-01	-9.009094e-02	2.326192e-02	-1.414822e-01	5.484445e-03	1.386916e-01	-1.888474e-01	-2.986220e-01	-1.278637e-02	3.218205e-01	-4.467941e-02	2.326159e-01	-3.041190e-01	3.358442e-01	-5.632464e-02	-1.188585e-01	-1.399367e-01	-2.369237e-01	6.183645e-02	-3.175279e-02	8.832990e-02	4.669214e-01	3.116930e-01	-1.671567e-01	-1.330189e-02	2.315833e-01	-2.937062e-01	3.102048e-01	-1.276339e-01	-6.075705e-01	-4.141544e-04	-2.281483e-02	-6.043000e-01	1.694603e-02	-9.915101e-02	-5.841657e-01	-3.454406e-01	1.867867e-01	2.352222e-01	5.888904e-01	3.716625e-01	5.472003e-01	-3.853708e-02	2.158075e-01	2.534947e-01	-9.488269e-02	2.592791e-01	1.148658e-01	2.775547e-02	1.060139e-01	-5.317649e-02	-3.320172e-01	1.737447e-01	-1.288043e-01	-1.917968e-01	-1.387573e-01	-3.616034e-01	-1.275103e-01	2.682323e-01	5.044367e-01	4.599175e-01	-3.834264e-01	-7.335389e-02	4.666688e-01	2.057450e-01	-1.080475e-01	1.853775e-01	8.992471e-02	-3.512677e-01	-9.723024e-03	-2.625112e-01	4.054293e-03	2.257385e-01	1.567929e-02	-2.074698e-01	4.264888e-01	-2.222174e-01	-8.799913e-02	-5.142953e-01	-4.024768e-01	-3.491790e-01	-1.374293e-01	-3.224095e-01	1.958222e-01	-4.579556e-01	-4.026900e-01	4.700904e-01	-4.719317e-01	3.145738e-01	4.855687e-01	4.011988e-01	2.828046e-01	8.971763e-01
0.000000e+00	0.000000e+00	-8.330990e-05	-1.130914e-01	-4.697113e-04	-1.321389e-03	-2.680222e-03	-9.949258e-02	-3.809003e-03	3.886063e-02	-6.171026e-05	-2.339510e-03	3.479553e-02	-1.707193e-04	0.000000e+00	0.000000e+00	-7.687869e-05	-6.619634e-02	-3.278345e-04	-9.527816e-02	-2.960318e-04	-4.771738e-04	-1.700926e-03	5.436115e-03	-1.270681e-01	-4.732565e-04	4.445683e-02	-3.572054e-04	2.597927e-07	-6.137644e-08	-8.274457e-05	-1.415466e-04	1.296005e-05	2.704392e-03	3.569812e-03	4.437976e-05	1.336957e-05	-8.403882e-04	0.000000e+00	6.983536e-04	-2.714624e-02	-1.887601e-04	1.567877e-07	1.130392e-08	-3.338487e-03	-2.138550e-02	-1.650763e-02	5.416761e-07	-8.248231e-02	-2.840556e-04	1.824782e-02	-2.593099e-03	-5.913131e-05	1.703592e-02	1.395634e-02	-1.043640e-02	-8.650266e-05	0.000000e+00	-2.152768e-05	1.689648e-02	5.465988e-03	6.530595e-03	1.307105e-02	2.338510e-03	-5.019666e-06	-4.215272e-04	6.197382e-08	1.089544e-03	2.931978e-03	4.037606e-02	0.000000e+00	1.198347e-07	-4.498464e-02	-3.109211e-03	-2.087603e-04	-4.124982e-04	-1.517317e-04	-1.784696e-01	-7.795482e-04	-1.201494e-03	-5.297996e-05	3.441660e-03	5.641429e-03	-1.002400e-01	0.000000e+00	0.000000e+00	0.000000e+00	-2.417363e-04	-9.899020e-02	-1.907544e-04	-8.951978e-05	-1.579485e-04	-1.769924e-03	7.124325e-05	-1.028114e-04	4.718577e-05	2.967393e-02	-7.939016e-02
-2.144879e-01	7.426862e-03	3.892696e-03	7.884052e-02	2.392770e-03	-1.356240e-04	8.501368e-02	1.140416e-01	-7.709414e-02	-1.338036e-01	-1.319618e-01	-3.606459e-04	-2.355970e-04	-2.047896e-02	-6.349560e-03	-4.019949e-04	3.854675e-03	2.124792e-03	-9.784547e-03	-1.167343e-02	2.057247e-02	-1.711086e-04	-7.979088e-06	9.158850e-02	-2.187628e-01	-2.255752e-01	-5.643553e-04	-1.854190e-02	-2.675852e-04	-1.742810e-01	-2.542470e-01	-4.431360e-05	-1.143547e-06	8.731430e-05	-1.910902e-01	1.279721e-01	1.923834e-01	-1.092073e-01	1.337325e-02	-1.493269e-01	-1.772392e-02	1.402822e-01	1.747317e-01	2.708562e-03	3.937879e-03	1.031422e-01	6.475931e-03	8.681049e-07	-3.294297e-02	9.610752e-04	-4.655915e-03	-4.498660e-03	5.660577e-03	-2.188814e-01	3.332228e-03	4.304892e-03	2.671572e-03	-1.519228e-02	-2.894099e-06	2.006963e-06	9.923181e-06	-4.626093e-04	0.000000e+00	1.729194e-03	-1.307098e-01	-3.456742e-03	-1.093894e-01	-6.992344e-05	4.902663e-02	1.277946e-02	2.427800e-04	-6.083495e-04	8.230531e-02	1.052921e-02	8.058184e-03	1.473055e-05	6.452751e-02	2.894086e-02	8.926088e-05	-2.210570e-01	-1.472884e-01	2.141357e-02	1.301685e-03	-2.619037e-03	1.375023e-02	3.292450e-02	7.967175e-02	1.367245e-02	7.620213e-03	4.118355e-02	-2.340217e-02	7.834090e-02	-1.018904e-01	-3.672969e-02	1.937485e-02	-1.182784e-02	1.773688e-01	1.421360e-05	-2.035406e-02	-1.521852e-05	-1.316862e-04	-8.410182e-08	-4.157378e-03	-7.658201e-02	-2.284977e-04	-7.690134e-03	-9.446668e-02	-3.814885e-04	-2.359568e-02	1.247013e-02	7.737945e-07	3.883069e-02	4.064454e-02	-8.777103e-03	-1.611573e-03	4.231716e-06	3.560930e-02	-4.275575e-08	1.302009e-04	-1.617265e-05	8.374781e-07	-8.966498e-05	-3.669107e-02	1.916345e-03	-3.760204e-02	-6.823811e-02	1.888722e-02	-8.713951e-02	-6.142085e-07	-4.073867e-06	1.132540e-04	1.393566e-02	-1.394923e-01
1.402157e-02	-1.975238e-03	-6.445512e-02	-1.818319e-02	-6.548551e-03	-1.305429e-03	2.531180e-03	-7.864224e-04	-3.620144e-08	-7.774389e-06	1.079574e-01	3.998176e-02	4.803590e-07	-1.357606e-06	-1.354182e-03	8.440518e-02	1.062094e-06	1.457558e-01	-5.715797e-04	2.649032e-02	-2.668642e-02	2.170378e-04	-1.506487e-01	-5.320333e-02	8.360191e-05	7.212974e-04	-1.126813e-01	1.248890e-05	-2.254565e-06	-1.146331e-01	-8.219987e-06	-3.614848e-03	9.220972e-02	1.450086e-01	5.590292e-02	-2.915249e-02	9.638967e-02	3.795460e-01	-6.089192e-03	5.851441e-03	7.310455e-03	5.691887e-03	2.817080e-02	5.523885e-03	1.552842e-02	2.493247e-02	2.311347e-03	2.577135e-03	-4.456902e-02	-4.677363e-02	-2.671386e-04	9.214756e-04	-1.729468e-02	-1.727370e-02	7.813972e-03	-1.336362e-02	-1.470342e-02	9.802683e-03	3.498917e-03	-4.143365e-02	-7.714699e-02	-4.786243e-02	2.645974e-03	-8.221493e-02	-3.399709e-02	2.955090e-03	1.008530e-01	4.556371e-03	-9.741001e-07	-2.893435e-07	7.903910e-04	9.854444e-02	1.275729e-01	-9.154210e-03	1.383200e-01	6.596511e-02	-1.066107e-02	2.122349e-02	1.344163e-02	7.481089e-02	1.034080e-02	4.530573e-03	1.840591e-02	2.212309e-02	3.378769e-03	-3.523354e-03	6.455312e-03	4.627764e-02	1.487314e-04	2.010136e-03	-9.870848e-03	-1.653800e-02	1.325700e-02	-1.894097e-02	-5.230218e-02	3.211312e-02	-2.498898e-02	1.128312e-04	1.187418e-04	-7.136861e-02	1.156986e-04	-7.164156e-02	-2.786724e-01	-1.837592e-02	-6.650559e-07	1.231791e-07	-4.659523e-05	4.618226e-07	-9.263849e-09	2.318200e-01	5.239048e-02	-8.434512e-02	2.291419e-01	6.502742e-02	7.039416e-02	2.397456e-04	-1.797857e-05	-1.271803e-02	-1.767886e-01	4.188563e-04	-1.996579e-01	-1.832735e-01	-3.566948e-06	-1.369095e-07	1.417672e-07	-2.595485e-03	-2.433955e-05	2.199008e-08	-3.919357e-04	9.872956e-02	-8.097482e-08	7.970424e-02	-4.385957e-04
1.292820e+00	-3.490727e-01	-4.599102e-01	-3.088914e-01	-4.621320e-01	-2.561831e-01	3.129607e-01	-2.896146e-02	9.328768e-02	-1.433776e-01	-1.918202e-01	4.580518e-01	1.695168e-02	1.242500e-01	-2.555988e-01	7.817920e-02	-3.219670e-02	-1.546069e-02	-3.461388e-01	3.703317e-01	4.073374e-02	-5.155642e-02	8.794662e-02	5.895276e-03	-1.441346e-01	1.656065e-01	7.048923e-02	-3.100503e-01	5.604578e-02	-7.145987e-02	2.822943e-02	2.914333e-01	2.437639e-01	5.431658e-02	-7.061164e-02	-8.360345e-02	-4.645799e-01	1.233942e-01	3.428321e-02	2.717265e-01	1.907143e-01	3.656882e-01	-2.439797e-02	-9.458495e-02	-4.523832e-02	-2.410384e-01	-3.233014e-01	-1.546795e-01	7.674036e-02	3.563680e-01	4.078869e-01	-3.767000e-02	-2.519196e-02	-1.205355e-02	5.010375e-02	2.995223e-01	1.686445e-01	1.243353e-01	-8.454290e-02	-4.278993e-01	-1.878153e-01	9.561658e-02	-5.601495e-03
-5.313909e-06	8.224151e-04	1.362248e-02	-1.703394e-03	-1.092407e-01	-2.289054e-06	-1.595366e-04	4.389091e-02	5.708729e-07	-1.587590e-02	-4.730785e-05	-2.841245e-06	-7.506612e-09	9.982711e-05	-1.430491e-03	-2.639372e-04	-1.706633e-03	-3.179976e-04	1.699967e-06	3.753678e-03	7.071412e-02	4.418216e-03	3.226563e-03	8.005468e-03	-7.081189e-03	-1.069581e-04	-6.056234e-02	2.901856e-07	5.176290e-07	-1.865212e-04	-4.022794e-05	-1.785135e-02	-6.165354e-03	-1.886989e-02	-3.977683e-03	7.109137e-02	-4.266795e-03	-1.308166e-06	1.787497e-03	1.819717e-02	1.474799e-02	1.015074e-02	2.511876e-02	1.070260e-02	1.403764e-02	-3.280407e-03	1.627522e-02	2.538560e-06	-9.464197e-05	-9.793926e-05	-1.667230e-02	-6.845570e-02	-3.229281e-02	-1.479679e-02	-4.670879e-02	-1.231438e-02	1.206754e-03	6.558400e-04	1.707361e-02	8.234120e-03	1.743833e-02	-1.955488e-02	-1.720920e-02	8.587032e-03	-3.618808e-03	3.064884e-03	2.383241e-03	-7.459374e-05	-2.110410e-03	4.775182e-06	1.223127e-01	-2.104903e-01	8.157167e-03	-2.787188e-02	2.559455e-03	9.053022e-03	2.221997e-03	-2.430661e-02	1.327974e-02	1.366399e-02	9.773508e-03	3.852329e-02	1.482895e-02	9.869372e-03	-2.333473e-02	3.649926e-03	-1.842409e-05	-5.096456e-03	1.200460e-05	-2.072781e-02	7.616679e-02	-6.328139e-03	4.092520e-02	-1.607779e-02	2.424780e-03	7.301048e-02	1.005855e-04	-2.119944e-02	6.314115e-03	4.934930e-03	-2.153662e-03	-2.066669e-04	-2.056581e-03	1.402404e-01	-5.925837e-02	-9.455343e-05	1.059444e-01	-1.593538e-05	-1.726398e-03	4.108544e-02	-2.364945e-03	-8.029708e-03	-5.499059e-02	9.275567e-08	5.980287e-04	-2.539446e-03	5.647222e-05	4.779778e-05	5.916270e-05	3.894680e-04	7.094866e-02	-5.153483e-04	-4.500039e-05	6.872831e-07	-1.159640e-06	-1.677964e-05	0.000000e+00	-3.720446e-02	-1.583385e-03	-1.998926e-04	6.590331e-03	-1.008469e-04	-5.420070e-08
-1.805712e-01	1.394528e-01	7.230828e-02	3.776956e-03	2.914939e-02	6.160491e-02	4.786909e-03	1.557082e-01	-2.408530e-04	-1.743750e-04	-3.438608e-03	-4.196193e-04	-1.920039e-07	-1.452082e-01	-4.206108e-02	-9.246849e-02	-1.831631e-03	7.248943e-04	-1.851634e-04	-1.360836e-01	1.138211e-06	-5.365074e-07	4.237876e-08	1.240453e-01	-1.442457e-01	-9.347837e-06	-6.031927e-04	-2.266144e-02	1.032512e-07	2.875706e-05	-1.037593e-01	1.007151e-03	1.451455e-01	-2.078502e-03	-2.985064e-05	2.865083e-02	3.589750e-03	-1.236211e-02	8.980160e-02	-1.932471e-01	2.913934e-02	1.257228e-01	1.482586e-01	7.487855e-03	2.088683e-03	2.898264e-03	5.422915e-02	5.332981e-02	-6.373933e-02	-2.289873e-02	-4.913258e-02	3.187003e-04	6.964262e-05	-1.542914e-01	-1.175832e-02	2.289819e-03	-1.310164e-02	-1.951077e-02	4.294319e-05	2.674163e-06	-1.122483e-03	2.425662e-06	2.018298e-03	9.852234e-03	-6.805452e-02	6.978569e-04	-1.372648e-01	8.237417e-03	1.242830e-02	6.258843e-03	-1.272109e-01	-7.426936e-03	1.391831e-02	1.260085e-02	4.431257e-06	1.727797e-02	3.249081e-02	7.478527e-02	-1.312433e-01	-8.602860e-02	-1.121872e-01	8.850929e-04	-5.687805e-03	2.732185e-05	1.047428e-02	1.293136e-02	3.535045e-02	2.563424e-02	1.899890e-02	4.252441e-02	1.640619e-03	8.537546e-02	-4.368884e-02	-2.469750e-03	2.297955e-02	-1.456949e-02	6.163276e-02	1.085973e-07	-1.271954e-08	-1.963114e-07	8.221787e-06	7.557051e-02	-4.553379e-02	-1.230260e-01	-8.377269e-02	-2.335120e-01	-2.410991e-04	5.635628e-03	-8.860854e-02	2.625083e-02	2.635021e-03	1.110100e-02	5.547523e-03	1.127935e-02	-1.929441e-03	-6.543612e-02	6.148937e-07	4.568828e-06	4.228205e-04	2.014576e-01	2.740333e-04	-4.153374e-07	-1.026856e-01	-8.478021e-02	3.941894e-04	-1.756608e-01	-2.893276e-07	-1.186283e-03	-4.114712e-04	-1.635555e-02	1.444282e-02	3.744877e-03	-7.141693e-02
-3.019892e-01	0.000000e+00	0.000000e+00	0.000000e+00	-6.696983e-02	-8.350927e-02	-3.307519e-02	-2.198754e-04	-2.363952e-02	-2.200346e-04	-1.554890e-04	-4.259931e-05	-1.407458e-04	1.121183e-01	6.601082e-02	-1.061381e-01	4.544102e-02	1.562446e-01	-1.065955e-03	-8.051277e-04	-1.330197e-01	0.000000e+00	0.000000e+00	-8.613817e-02	-1.639959e-07	-6.640586e-02	-9.074080e-05	1.977781e-04	-3.049556e-05	-2.686770e-03	-5.020817e-04	-2.820277e-02	1.617973e-02	-2.062680e-03	-2.969220e-02	4.475544e-08	2.851687e-02	-9.794534e-04	2.805029e-02	1.218629e-03	2.776322e-06	3.159341e-02	1.663866e-01	-1.815185e-03	2.360602e-03	1.197312e-02	-7.855700e-05	-1.312037e-03	-1.419400e-04	-4.468221e-06	-1.565907e-04	-4.893098e-05	-2.163429e-03	2.862485e-03	-1.240337e-03	-4.777084e-05	-1.262690e-03	-1.996416e-03	-1.144003e-02	-2.109031e-02	-3.088579e-02	-4.502072e-02	3.571560e-04	-7.442885e-02	3.104361e-03	-4.753803e-04	5.493199e-02	-3.836064e-04	-3.431366e-04	-7.030648e-04	-1.726360e-04	-1.460958e-03	3.066516e-03	7.664085e-04	4.348883e-04	-8.326297e-03	7.652255e-04	1.552283e-03	1.428865e-04	1.486174e-04	-5.778407e-03	4.072035e-02	1.947088e-02	-5.174284e-03	-5.137421e-04	-1.083443e-02	-4.482607e-05	2.624249e-02	-4.115417e-05	-8.711096e-05	-1.256434e-02	2.220824e-02	-7.767800e-03	-4.996698e-03	9.666878e-04	-1.020514e-03	-1.247754e-06	1.239670e-08	0.000000e+00	-7.707662e-03	-1.091009e-01	-1.128795e-01	-8.263567e-03	-5.841130e-04	8.813615e-02	-2.354349e-04	-3.281403e-04	-6.006571e-04	-4.075523e-04	2.424011e-03	-9.688238e-02	1.637732e-02	5.207765e-02	-8.964938e-04	-1.789072e-03	-7.229496e-04	0.000000e+00	0.000000e+00	-6.004836e-02	-3.646762e-02	-4.821559e-02	1.864150e-01	-1.277940e-02	-1.143290e-01	8.790672e-04	7.988740e-03	-8.877508e-05	-9.905845e-05	-2.914914e-04	-1.605673e-02	2.138286e-07	6.891756e-08	7.413934e-04
-4.213583e-03	1.719323e-01	4.237868e-04	1.749148e-01	3.174013e-02	7.430972e-02	5.822365e-03	1.165460e-01	-6.865110e-04	-7.372889e-04	-1.668962e-03	-6.573295e-02	-7.784025e-04	-6.916567e-03	-1.259231e-01	-4.825465e-04	-9.482888e-02	-2.396388e-03	1.116221e-01	1.577772e-01	1.819619e-01	6.404930e-02	2.886701e-06	2.010366e-01	6.160027e-07	1.004596e-02	1.308983e-01	3.036685e-07	3.390620e-06	-8.117526e-08	-1.101648e-04	-8.327652e-06	-3.418249e-03	-4.979570e-02	-1.802410e-01	-9.249618e-04	-1.197279e-01	-7.395810e-07	-9.746409e-03	-9.700130e-02	-1.162843e-01	-1.799664e-03	-4.628044e-03	-1.382965e-02	-1.021523e-01	4.125681e-03	5.994714e-03	3.222193e-03	-3.447404e-02	8.893109e-03	3.574654e-03	-4.572059e-03	4.692786e-02	-6.845004e-02	5.840545e-02	3.683917e-02	4.801451e-03	6.307219e-05	-1.224597e-03	1.337521e-01	-4.426437e-03	-3.666621e-03	1.389004e-01	1.657790e-02	-5.379017e-03	1.720673e-02	3.794852e-03	1.621490e-02	-4.367854e-02	2.588385e-03	-1.162051e-02	-4.508973e-02	1.822847e-02	-6.547079e-04	-2.513781e-02	1.804006e-02	-2.164420e-02	-7.544542e-03	-2.469364e-02	-7.093379e-02	-1.205160e-01	-3.119751e-02	1.264124e-03	-6.142240e-02	-2.390352e-02	3.047860e-03	3.842222e-03	3.592868e-02	1.534009e-02	4.904173e-02	4.395080e-02	4.721509e-02	1.601475e-04	2.989370e-02	-2.193403e-02	8.912692e-03	8.253874e-06	2.393678e-08	4.535603e-07	1.115093e-01	5.609971e-02	3.143407e-02	8.296952e-02	9.186125e-07	-8.685498e-06	6.401315e-04	-6.603587e-02	-1.915573e-01	-5.515199e-02	-5.364903e-02	1.749265e-05	-4.640756e-04	-1.710086e-01	7.449495e-03	2.274179e-06	8.332752e-03	0.000000e+00	1.603897e-07	1.330039e-01	1.424006e-02	-2.322750e-06	-7.573711e-05	4.180224e-07	8.972686e-06	6.211147e-08	-9.761434e-02	2.465998e-04	-4.292372e-02	-3.193819e-04	-4.030045e-06	-2.002784e-04	-3.576531e-04	-2.219395e-02
-7.690779e-02	1.024579e-01	-4.836483e-02	-8.262992e-05	-8.540201e-04	3.100453e-01	2.284223e-02	4.378076e-03	0.000000e+00	0.000000e+00	5.949984e-02	-2.505423e-04	-9.889112e-04	-6.011755e-04	-1.321700e-01	-3.336344e-04	7.333644e-02	1.838561e-01	7.496670e-07	0.000000e+00	-2.358216e-02	4.950875e-03	2.808989e-03	1.554780e-02	1.259273e-02	-5.141400e-04	-1.898981e-05	-1.141688e-01	-5.427072e-08	0.000000e+00	9.999345e-02	8.254672e-05	6.416161e-03	-4.353095e-03	-1.284974e-02	-6.493564e-04	1.379833e-03	1.109459e-01	0.000000e+00	2.066116e-08	-2.432615e-02	-4.292272e-02	4.123934e-02	7.367690e-03	3.406763e-02	-4.765722e-02	-5.830955e-02	-3.593845e-02	-5.582006e-07	0.000000e+00	1.051651e-01	-1.315666e-04	-6.598009e-02	1.118864e-02	-1.401355e-01	2.935085e-02	9.056187e-02	1.556061e-07	0.000000e+00	0.000000e+00	-8.436060e-04	7.251952e-04	-7.143747e-03	-6.226562e-05	-5.716847e-04	1.229492e-02	7.179446e-05	0.000000e+00	1.394258e-05	0.000000e+00
-2.455122e-01	-6.485444e-04	2.753922e-02	-5.627133e-04	-1.024547e-03	-7.994631e-04	-3.824424e-04	-6.734519e-04	-1.392970e-03	-6.039446e-04	-1.408245e-03	-8.886752e-02	-1.979295e-04	-9.818848e-04	1.012440e-01	-2.791850e-04	2.115200e-02	-3.800648e-04	-9.445468e-04	-3.849585e-03	3.113899e-02	-5.036287e-05	-3.341066e-02	1.678287e-01	-9.236258e-03	-1.128045e-03	-8.625426e-04	-1.155489e-02	5.525192e-08	-1.672762e-06	6.407766e-07	1.125524e-05	-1.091765e-02	-1.085669e-01	-4.848590e-05	-5.116168e-04	6.451289e-02	-8.459175e-02	-6.329534e-03	-1.686892e-01	-7.763221e-03	5.914213e-03	1.013164e-01	3.422846e-03	4.796855e-03	3.495646e-02	-1.371485e-04	4.944615e-03	5.120405e-03	2.245324e-03	-1.184845e-02	4.069368e-03	6.385859e-04	-1.836061e-01	1.895301e-03	2.944392e-05	-3.292982e-03	-5.654973e-03	2.902107e-03	5.592988e-05	1.886746e-03	1.102019e-04	1.682801e-03	3.780745e-03	-6.968648e-02	-6.751842e-04	-1.402525e-02	2.162929e-03	2.207272e-03	-5.499406e-02	-1.350068e-02	-6.180947e-06	1.693609e-02	1.592571e-05	-5.041362e-04	1.593715e-02	2.843436e-03	2.308802e-02	-1.335624e-04	-1.240536e-01	-6.372035e-02	8.294019e-03	5.967170e-03	-1.085436e-02	9.662820e-04	1.438220e-02	1.270071e-02	6.398453e-03	1.793915e-02	4.325998e-04	1.006397e-03	4.856488e-02	1.130794e-03	-3.113320e-06	-2.563369e-03	5.651675e-02	8.332896e-02	-1.682326e-06	2.902184e-05	-9.308147e-02	-2.076502e-07	3.803683e-05	-2.513279e-04	-9.926719e-02	-1.657217e-01	-3.527704e-02	-8.482156e-02	2.359918e-08	-1.449291e-02	1.476356e-02	1.271215e-02	3.048290e-03	-9.780458e-04	6.487339e-02	4.147375e-02	-1.507339e-01	-6.020930e-02	8.839918e-07	3.202144e-03	-5.180425e-06	3.134513e-07	-8.749842e-05	-5.355700e-02	5.079930e-02	-7.842050e-02	1.581049e-03	6.124019e-04	-1.471843e-01	7.302923e-03	-4.238542e-02	-3.906998e-03	-2.417394e-05	-3.034050e-03
0.000000e+00	0.000000e+00	-3.169668e-08	-3.988154e-07	3.937494e-06	-4.772878e-04	-8.445690e-02	9.321922e-03	-3.006028e-03	-4.253991e-03	-4.475138e-02	-3.340792e-04	-5.304563e-03	6.818664e-07	4.132232e-09	0.000000e+00	-4.271236e-07	1.630006e-02	-1.244041e-01	2.184416e-03	-1.526625e-04	-3.712078e-02	-1.489299e-03	-1.275547e-02	-1.970381e-02	-7.406762e-04	1.173802e-02	-7.808397e-03	-3.800539e-08	0.000000e+00	8.468083e-05	-1.742514e-02	1.899663e-04	3.569657e-03	3.956523e-03	7.400534e-04	1.633614e-03	6.153423e-03	-7.725762e-02	-1.923756e-04	-2.316627e-03	-4.361624e-03	3.615519e-06	0.000000e+00	3.747417e-03	1.242946e-03	-1.602520e-02	-4.616325e-03	1.182886e-02	6.614736e-05	1.068235e-04	-3.549350e-02	1.883797e-05	-8.564525e-04	-3.866190e-03	1.740675e-02	-1.687791e-05	0.000000e+00	-1.509550e-02	-8.270337e-03	1.294264e-03	1.595698e-03	-1.621388e-02	2.017578e-03	3.522253e-03	2.456531e-03	2.739567e-02	-2.641886e-04	-2.206179e-03	-1.757413e-02	0.000000e+00	0.000000e+00	-6.914094e-06	7.415457e-03	1.478571e-01	-1.335170e-01	1.409326e-03	4.770528e-05	-5.773327e-03	1.470403e-04	-4.583256e-02	-8.307640e-02	-1.621068e-03	-3.172041e-03	3.570243e-07	0.000000e+00	-2.281654e-06	-2.337644e-08	3.384532e-06	6.512710e-03	7.193244e-06	-3.079700e-02	-7.696471e-04	-2.602343e-04	6.825361e-06	-3.607030e-02	-4.592625e-04	0.000000e+00
-3.319553e-01	-8.846492e-04	9.060281e-03	4.274838e-03	1.769556e-02	-1.362012e-03	-6.633383e-04	-3.154240e-04	-1.237832e-05	-5.109364e-03	1.621487e-06	-5.065250e-05	-1.533839e-04	-2.605257e-04	-2.837977e-03	-3.754681e-04	-2.027698e-03	-6.077340e-04	-5.193812e-04	1.129558e-01	8.404063e-04	-9.970561e-02	7.966346e-03	5.629207e-04	6.817565e-02	-6.992814e-02	-9.698299e-08	5.132098e-02	-3.179162e-04	-7.849189e-05	-4.017291e-05	-6.746446e-02	-8.607595e-02	-1.666428e-02	-7.054552e-04	-5.554451e-03	-3.150328e-03	-4.416715e-03	3.594836e-07	-9.226959e-02	-2.080434e-03	7.560932e-02	2.639464e-02	5.860195e-02	6.896087e-03	5.605962e-03	1.187210e-02	-7.794356e-04	2.761971e-03	-5.556467e-02	-3.057759e-04	2.218675e-03	-2.482580e-02	-1.108227e-01	-9.577272e-03	-2.417936e-02	-1.077742e-03	-2.210958e-03	2.973415e-02	4.508981e-02	7.571420e-03	-1.004615e-01	-1.221003e-02	-2.623537e-03	3.037078e-02	4.865026e-03	-3.498357e-04	-1.199322e-06	-1.809514e-05	-3.408486e-04	-1.986218e-04	-1.850113e-02	5.215414e-02	-6.173925e-03	3.303987e-02	-1.017237e-03	1.940414e-05	2.674268e-02	3.746915e-03	-1.075231e-01	-1.668367e-02	-3.477062e-02	1.858747e-02	7.617891e-03	-4.018272e-02	7.182242e-03	8.587961e-03	2.264244e-02	8.207037e-04	1.797127e-03	7.184485e-03	1.737134e-02	-6.876919e-03	1.739714e-02	3.750739e-03	6.888799e-02	3.665093e-03	4.390788e-03	1.539425e-04	-1.303771e-02	1.693006e-04	5.953264e-06	-1.658969e-04	2.350868e-07	-3.453583e-04	-1.268545e-04	9.754074e-02	2.483395e-03	-3.955630e-03	-1.951625e-02	-6.924764e-04	-3.265602e-03	-2.423238e-03	-8.080438e-04	-1.544375e-04	1.015431e-04	2.502524e-05	1.822447e-04	4.918724e-05	2.501856e-05	1.932686e-08	-6.987878e-04	9.493770e-02	-2.583687e-05	1.077903e-02	-1.504984e-05	2.703463e-03	-1.869350e-02	-1.162016e-03	-5.801304e-02	-9.018125e-02	-2.221179e-02	-1.417731e-01
0.000000e+00	0.000000e+00	0.000000e+00	0.000000e+00	-1.324311e-05	-1.223680e-03	1.826028e-02	-9.744083e-04	-8.772937e-04	2.790002e-02	-2.681675e-03	4.369897e-02	9.406216e-08	-5.775128e-03	-4.244664e-03	-1.233367e-03	1.705386e-05	0.000000e+00	0.000000e+00	0.000000e+00	5.787443e-03	1.181935e-02	4.871550e-03	3.103867e-03	-1.068244e-02	-2.000501e-01	-3.917897e-04	-2.641899e-02	3.847459e-03	9.276574e-04	-9.443150e-03	8.689000e-03	5.185012e-02	0.000000e+00	3.335043e-07	2.738835e-02	5.035674e-04	-4.597388e-03	1.599247e-03	1.966432e-03	-1.201502e-03	-4.605528e-03	4.174649e-04	-5.231404e-03	7.678377e-04	3.238851e-03	7.714661e-03	-4.136031e-03	3.970049e-05	0.000000e+00	0.000000e+00	0.000000e+00	4.080344e-04	1.739903e-03	5.007528e-04	-4.732839e-02	4.570630e-03	2.060514e-03	2.211921e-05	-8.933831e-05	9.759227e-04	-1.807431e-02	-3.905248e-03	3.863846e-03	-7.158255e-03	2.897231e-08	-3.471208e-08	-7.817880e-02	-7.179128e-03	-7.398531e-03	1.225551e-03	1.055441e-02	6.148396e-03	4.174564e-03	7.493386e-03	1.098061e-03	5.791170e-04	-2.208928e-03	-4.370743e-03	1.604446e-03	-4.984990e-02	0.000000e+00	0.000000e+00	2.127149e-02	-2.318377e-02	5.932122e-03	1.742787e-04	5.718291e-03	-5.517368e-02	8.801773e-05	-8.844049e-02	-2.092794e-03	-7.358032e-06	-1.373046e-03	9.080644e-03	8.843423e-02	2.507758e-08	0.000000e+00	0.000000e+00	0.000000e+00	1.146647e-01	2.136135e-05	1.405079e-07	7.116665e-05	2.685747e-04	-5.558921e-02	-2.751488e-02	-9.731563e-04	2.914023e-07	-1.540189e-04	-7.867509e-04	6.909115e-03
-1.028728e+00	1.477022e-01	4.351377e-01	3.795339e-01	5.465398e-01	2.912497e-01	2.518274e-02	1.889100e-01	3.251472e-02	-7.152305e-03	1.728950e-01	-1.513372e-01	-2.191982e-02	-1.211618e-01	-1.851729e-01	-1.589628e-01	-4.073846e-02	-2.743508e-03	-1.491085e-01	2.878572e-01	-2.079534e-01	-3.379976e-01	-1.357462e-01	-3.246802e-01	1.924639e-01	-4.469883e-01	-4.687072e-01	2.016055e-02	1.432109e-01	1.725109e-01	1.161199e-01	-1.338904e-01	4.789348e-01	2.571420e-01	-3.267947e-01	4.508522e-01	3.483118e-01	6.077920e-02	-4.596380e-02	-2.137490e-01	-1.825507e-01	3.529018e-02	1.332805e-02	2.162634e-02	8.870798e-02	-5.230628e-02	6.110712e-02	1.518491e-01	-1.612056e-01	-1.530005e-01	-1.184268e-01	-3.158789e-01	-2.604713e-01	-1.736083e-01	-2.666634e-01	-2.506126e-01	8.955390e-02	1.131564e-01	2.055691e-01	4.581085e-02	-3.946223e-02	-2.021045e-01	-2.444177e-01	3.549118e-02	1.631996e-01	-8.463322e-02	1.920613e-01	1.566797e-01	2.397405e-01	1.763193e-01	-4.385733e-02	6.801395e-02	2.783699e-01	5.631531e-02	-2.470211e-02	3.833430e-01	7.344891e-04	1.217930e-01	1.277132e-02	-4.722993e-02	7.384830e-02	-1.476246e-01	2.665770e-01	1.389254e-01	-8.245885e-03	2.222563e-01	2.069702e-01	-1.203686e-01	4.152622e-02	-1.531157e-01	-2.131374e-01	2.421335e-01	-2.266924e-01	-3.213172e-01	2.425437e-01	1.016864e-01	4.400798e-02	2.039895e-01	-3.086566e-01	-1.191896e-01	-1.983277e-01	-4.752367e-03	4.354178e-02	-1.468826e-01	-2.592822e-01	-3.621822e-01	-1.792591e-01	-4.887386e-02	2.460519e-01	3.995518e-01	4.738122e-01	3.379559e-01	7.841432e-02	-2.604991e-01	1.651822e-01	7.121680e-03	-1.245659e-01	2.254318e-01	4.984283e-02	1.629458e-01	1.223894e-01	4.001597e-02	1.031890e-01	-3.553356e-01	-1.315599e-01	9.625138e-02	1.692004e-01	1.529570e-02	-1.812370e-01	-2.372868e-01	-1.767025e-01	3.400581e-01	-3.762694e-01
0.000000e+00	0.000000e+00	0.000000e+00	0.000000e+00	-2.253233e-04	-9.813197e-02	-8.556613e-05	-2.091451e-04	-1.542883e-03	7.329761e-04	-2.454877e-03	2.242057e-02	-6.812239e-07	-2.494945e-03	-6.544231e-03	-1.934126e-04	-1.335104e-02	0.000000e+00	0.000000e+00	0.000000e+00	-2.059462e-01	-8.536135e-04	-1.507984e-01	-5.537054e-04	-5.054187e-02	-4.106953e-04	1.599477e-02	8.176697e-02	-1.847090e-01	-3.499061e-04	7.647637e-02	-1.654566e-01	9.564520e-02	0.000000e+00	8.264464e-09	0.000000e+00	1.346400e-01	2.587554e-03	-5.010400e-03	3.940079e-05	4.411859e-03	3.752048e-04	-6.608151e-02	-3.394572e-02	-2.544929e-05	1.499537e-03	6.515302e-03	-5.989154e-05	-6.886479e-02	0.000000e+00	0.000000e+00	0.000000e+00	-2.343299e-01	3.291688e-02	-2.155286e-04	-1.187426e-01	6.235238e-03	-4.692248e-02	2.594411e-02	3.093916e-02	-1.900210e-01	-1.010223e-02	2.518574e-02	-5.856083e-04	1.203886e-01	0.000000e+00	0.000000e+00	1.131362e-06	2.690613e-02	-4.561642e-04	1.486797e-01	5.427098e-02	4.123654e-03	6.067432e-02	1.051892e-02	-3.053251e-02	3.112962e-02	2.625044e-02	-5.257003e-02	1.167902e-02	-1.321269e-02	0.000000e+00	0.000000e+00	0.000000e+00	-6.891399e-02	-1.190702e-01	-1.806114e-04	-7.190838e-03	-6.078504e-02	-1.552697e-01	2.884268e-04	1.509671e-01	-4.002575e-05	-2.795315e-04	1.420356e-01	-3.683916e-04	-2.412276e-03	0.000000e+00	0.000000e+00	0.000000e+00	3.064316e-03	-5.124051e-02	-8.061212e-02	-9.180016e-06	-7.630430e-02	-1.033262e-01	1.380442e-02	7.820904e-03	-5.192661e-02	-1.033375e-03	6.795262e-02	-1.315776e-05
0.000000e+00	6.996103e-08	4.521341e-02	-6.177196e-02	8.049368e-08	0.000000e+00	0.000000e+00	-3.074453e-05	0.000000e+00	0.000000e+00	0.000000e+00	0.000000e+00	0.000000e+00	0.000000e+00	0.000000e+00	7.978926e-09	0.000000e+00	7.955183e-08	0.000000e+00	0.000000e+00	0.000000e+00	0.000000e+00	0.000000e+00	0.000000e+00	0.000000e+00	0.000000e+00	0.000000e+00	0.000000e+00	-8.179975e-08	0.000000e+00	-4.774890e-08	3.252062e-07	0.000000e+00	1.115702e-07	0.000000e+00	0.000000e+00	0.000000e+00	0.000000e+00	0.000000e+00	0.000000e+00	1.089212e-06	1.397517e-04	-5.124036e-02	2.783017e-08	0.000000e+00	5.651962e-09	0.000000e+00	0.000000e+00	0.000000e+00	0.000000e+00	0.000000e+00	0.000000e+00	0.000000e+00	-5.975633e-02	2.236187e-04	-1.332646e-06	2.400421e-03	-2.804931e-04	-2.319581e-02	-3.189015e-07	0.000000e+00	0.000000e+00	0.000000e+00	0.000000e+00	0.000000e+00	0.000000e+00	-5.210116e-08	2.855333e-04	-3.051249e-03	7.174104e-03	-5.174373e-02	-1.595812e-04	-9.040560e-03	0.000000e+00	0.000000e+00	0.000000e+00	0.000000e+00	0.000000e+00	-4.362470e-02	-6.954510e-02	5.809984e-02	-3.701010e-04	9.705768e-02	-1.450048e-01	-1.702580e-01	-1.817953e-01	0.000000e+00	0.000000e+00	0.000000e+00	0.000000e+00	0.000000e+00	-9.302576e-03	-9.577163e-02	5.285520e-02	-7.532738e-03	5.469066e-02	-7.403388e-03	-1.190574e-01	-1.063170e-01	0.000000e+00	0.000000e+00	0.000000e+00	0.000000e+00	0.000000e+00	-8.607483e-04	-1.421783e-01	1.369349e-02	-1.921044e-04	3.441018e-02	-1.470469e-01	-1.395212e-01	-3.390964e-03	0.000000e+00	0.000000e+00	0.000000e+00	0.000000e+00	0.000000e+00	-9.197515e-02	-4.946125e-02	7.639881e-02	-3.085672e-02	8.745123e-03	-4.207188e-02	-1.198719e-02	-2.870466e-02	0.000000e+00	0.000000e+00	0.000000e+00	2.143543e-02	0.000000e+00	-1.699710e-03	-1.284408e-01	3.418984e-03	-8.992561e-04	1.291096e-01	-1.184889e-01	-2.650754e-01	-8.892910e-04	0.000000e+00	0.000000e+00	0.000000e+00	0.000000e+00	0.000000e+00	-6.997480e-03	1.818156e-04	3.592874e-03	2.479392e-03	-1.769082e-02	-1.958654e-06	3.929962e-04	-2.942878e-03	1.685949e-07	0.000000e+00	1.024793e-07	-2.009614e-08	3.127727e-06	4.888548e-02	2.376409e-02	-2.478328e-03	3.436513e-03	2.625958e-03	3.081349e-02	3.135415e-02	1.237781e-02	0.000000e+00	8.264464e-09	0.000000e+00	1.589557e-03	4.365892e-02	-1.378879e-02	-1.058955e-01	6.611292e-02	-1.201323e-06	3.155289e-05	-1.346096e-04	-1.088184e-01	-4.804498e-02	0.000000e+00	0.000000e+00	0.000000e+00	0.000000e+00	0.000000e+00	-5.171416e-03	5.331425e-04	1.240826e-04	-5.512487e-04	-9.336645e-05	-8.233800e-04	-5.090168e-04	1.507271e-01	0.000000e+00	0.000000e+00	0.000000e+00	0.000000e+00	-1.964994e-02	8.261174e-02	5.124178e-02	-1.548295e-02	1.312156e-02	-1.907598e-02	1.327786e-01	8.230657e-02	-7.834034e-03	0.000000e+00	0.000000e+00	0.000000e+00	-1.169776e-05	-1.655194e-06	0.000000e+00	-6.667528e-03	7.972861e-03	-8.302126e-08	9.213703e-03	-1.234015e-01	-1.000408e-01	-3.947842e-02	0.000000e+00	0.000000e+00	0.000000e+00	0.000000e+00	0.000000e+00
-3.473979e-02	-1.041098e-01	-3.646252e-02	4.427359e-02	1.522670e-01	-1.198445e-01	-1.184744e-01	-1.335470e-01	1.054617e-01	-1.270596e-01	-1.025522e-02	-8.486534e-02	-1.675083e-02	-1.782054e-01	2.834766e-01	-1.262695e-01	-2.238552e-02	5.549509e-01	3.285115e-02	-1.410024e-01	1.716901e-01	-1.246834e-02	-2.017920e-02	5.599606e-02	-4.319715e-02	6.139559e-02	1.491084e-02	3.972858e-02	-4.600032e-02	-3.861627e-02	-2.993200e-02	-4.089625e-02	3.510301e-02	1.541827e-01	-4.569224e-02	8.757293e-02	-1.266424e-01	-5.637810e-02	-8.687748e-02	8.425084e-02	-7.314926e-03	-1.187621e-02	-2.829804e-02	-2.565925e-02	-2.533929e-02	-5.126074e-02	-3.729565e-02	7.833825e-02	-2.289650e-02	8.906418e-02	-2.427035e-02	-3.987680e-02	2.190761e-01	-2.716813e-02	3.667792e-02	-7.763167e-02	-3.366268e-02	-1.432784e-02	-7.606269e-02	7.965053e-02	-4.201214e-02	2.364823e-03	1.164196e-02	1.277476e-02	-1.665320e-01	-1.246000e-01	-9.335637e-02	2.148133e-02	-6.170064e-02	1.657199e-02	-3.704662e-02	-7.393555e-02	2.017087e-01	3.879179e-01	1.556636e-02	-1.614859e-02	1.952114e-01	-2.564210e-01	-3.971327e-02	-1.156699e-01	3.393845e-01	6.408127e-02	-7.026056e-04	-7.287123e-02	-1.528002e-01	1.708386e-01	-3.786196e-02	-3.730559e-02	-5.727314e-02	5.739218e-02	2.300934e-01	-1.683096e-01	1.923339e-01	-2.180102e-01	-3.150745e-01	2.825491e-01	-2.348335e-01	2.534766e-02	-2.402676e-01	7.350949e-02	5.448284e-02	-4.961210e-03	6.236202e-02	-5.837687e-02	-3.655984e-02	-1.741348e-01	-1.557707e-02	1.241737e-02	1.669854e-01	2.969024e-02	-1.660941e-01	2.779654e-01	2.649662e-01	-6.671890e-02	6.670379e-02	6.115093e-02	-6.250675e-02	-8.514434e-02	-7.919674e-02	-7.152331e-03	-1.334400e-01	3.964315e-02	1.253921e-01	2.728891e-02	2.364142e-01	1.192763e-01	-2.679835e-02	8.614769e-02	1.300449e-01	3.543825e-01	1.039617e-01	4.373273e-02	8.433231e-02	2.292151e-01	-8.612234e-03	2.005865e-03	1.495415e-02	-2.523411e-01	1.156756e-01	9.376159e-02	5.901710e-02	6.299407e-02	1.540394e-01	3.541955e-02	-2.507253e-02	-5.347259e-03	-1.484344e-02	-9.667882e-03	1.869589e-01	-2.605200e-01	-1.231256e-01	1.218888e-01	1.219312e-01	-3.830925e-02	-2.426866e-01	-1.886256e-01	-1.402650e-01	-3.676650e-02	-8.482213e-02	3.171495e-01	2.502895e-01	1.616314e-02	2.028581e-02	1.952892e-02	8.505343e-02	1.106652e-01	2.352289e-01	-3.629438e-03	2.221953e-02	3.157381e-01	-3.448686e-02	3.397593e-02	7.025753e-02	-8.960139e-02	-1.057924e-01	-5.218238e-02	-2.827118e-03	7.697292e-02	8.443947e-02	1.341612e-01	-1.140777e-01	7.436854e-02	9.460716e-03	6.143383e-02	1.891041e-01	1.151360e-01	1.141249e-01	7.302446e-02	1.945850e-01	2.057393e-01	9.379071e-02	-6.130175e-02	-2.686699e-01	1.082985e-01	-1.786108e-01	6.817054e-02	5.008323e-02	5.208359e-02	1.674583e-01	1.954973e-01	3.846848e-02	-1.364286e-01	5.431809e-02	1.398098e-02	7.706971e-02	-2.772316e-01	-1.008743e-01	1.730428e-01	1.361605e-01	-2.024539e-01	7.497401e-02	3.865788e-01	1.863887e-01	9.702413e-02	4.669281e-02	-1.019328e-02	-9.703623e-02	-2.428913e-02	-8.918721e-02	-5.944908e-02	6.399335e-03	7.723623e-03	-1.421736e-01	-3.133506e-01	-1.001014e-01	-2.748131e-01	-2.091339e-01	-5.138196e-02	-3.052183e-01	1.862556e-02	7.251477e-02	9.115407e-02	-1.863301e-02	-7.919325e-02	-1.584394e-01	-2.252449e-01	-2.615196e-01	-1.766493e-01	-1.676781e-01	-2.364305e-01	-6.462957e-02	-2.511430e-01	-3.999069e-01	-3.309199e-02	-3.533635e-01	-3.978148e-01	-1.801629e-01	-4.320806e-02	3.023719e-01	-1.833158e-01	-1.803663e-01	-1.064898e-01	-3.823021e-02	7.182355e-02	1.447666e-01	-4.147412e-02	-1.182826e-01	-7.186285e-02	2.881438e-01	6.918843e-02	2.121208e-01	-7.723373e-02	2.029649e-01	1.231039e-01	1.180492e-01	-1.351085e-01	-1.142314e-01	6.854965e-02	3.801644e-01	1.509082e-01	1.611909e-01	1.024513e-01	1.519140e-01	3.587169e-02	-1.709431e-02	1.344416e-01	9.290562e-02	5.393410e-02	1.155950e-01	-2.568046e-02	-2.080602e-01	1.622418e-01	-3.564314e-02	-9.107608e-02	6.580573e-02	-2.027281e-01	1.537195e-01	8.651480e-02	2.566070e-01	1.426838e-01	-2.289242e-02	-5.679236e-03	-1.172901e-01	-1.484994e-01	8.917890e-02	2.927259e-02	3.075067e-02	6.355123e-02	-1.270155e-01	-2.225159e-01	1.066428e-01	-1.626665e-01	-2.322538e-01	-1.294592e-02	1.683670e-01	-1.363630e-01	-1.181564e-01	1.573986e-01	-8.114494e-02	-1.673442e-02	6.809122e-02	7.021991e-02	-5.329367e-03	-2.094170e-02	1.546315e-02	-1.186785e-02	-1.942962e-01	1.880480e-01	6.576048e-02	-3.070797e-01	1.536454e-01	1.026022e-01	3.229578e-01
-4.132203e-03	4.880684e-01	3.908204e-01	-1.048470e-02	2.130465e-01	-3.387952e-01	-1.697078e-01	-3.797090e-01	-3.356039e-01	3.476289e-03	-1.009668e-01	-3.687268e-01	1.955283e-01	-1.223927e-03	8.335764e-02	1.005533e-01	3.962119e-02	-1.192394e-01	5.821421e-02	1.090697e-01	-1.309354e-01	-1.117985e-01	-3.098316e-02	-9.937526e-03	-9.223447e-02	1.083153e-01	-7.043705e-04	3.062935e-01	1.433367e-01	1.705982e-01	-7.046464e-02	-7.850951e-02	-5.498452e-02	-8.994806e-02	-7.907312e-02	-1.718554e-02	-5.954237e-02	-1.105579e-01	-5.817025e-02	-2.233858e-03	-4.721052e-02	-8.029869e-03	-1.223098e-01	-1.226533e-01	-2.306581e-01	-1.676906e-01	-2.510123e-01	-4.792151e-02	4.382139e-02	1.668031e-01	-1.505904e-01	9.511737e-01	-1.259109e-02	-1.124065e-01	-1.956120e-01	-1.817449e-01	-2.015853e-01	-6.466819e-01	1.420641e-01	-3.390413e-01	1.157657e-01	-8.980817e-03	2.191718e-01	6.385911e-01	6.172991e-01	-1.849005e-02	9.645644e-01	7.083404e-01	2.956404e-01	4.451083e-01	-2.609847e-01	-1.899722e-01	-5.674018e-01	-4.830861e-01	-2.581099e-01	-4.010853e-01	-4.138816e-01	2.241838e-01	-8.965150e-02	6.701580e-01	1.292501e+00	3.526649e-01	3.790290e-01	9.231514e-02	-1.579637e-01	-5.069105e-01	-1.020018e+00	-4.537529e-01	-5.525262e-01	-3.996320e-01	5.104078e-01	-5.811231e-02	3.344047e-01	1.684145e-01	-1.449746e-01	1.744172e-01	6.458856e-02	1.969706e-01	-5.224981e-02	9.672224e-02	6.913493e-02	-2.534733e-01	-3.167393e-01	-1.919126e-01	-8.431360e-02	2.127965e-01	3.734388e-01	2.521638e-01	3.241257e-01	-1.284020e-01	-5.101730e-01	2.784024e-01	2.254640e-01	-2.788999e-02	-3.744634e-01	-1.110984e-02	-5.310355e-01	-1.473830e-02	-4.592183e-01	7.014957e-03	-9.786382e-02	-1.122121e-01	2.668756e-01	4.011209e-01	5.148202e-01	2.910119e-02	-3.210472e-01	-2.098036e-01	4.645873e-01	-3.338235e-01	-5.738874e-02	-1.058279e-01	-3.867783e-01	1.686371e-02	-3.519129e-01	4.970483e-01	-7.840839e-02	-4.092557e-01	-1.853623e-01	-2.695641e-01	2.903493e-01	8.080574e-01	3.196857e-01	-5.042830e-02	-6.104457e-01	-4.193910e-01	-8.785619e-02	2.264504e-01	4.982489e-01	-2.722937e-01	-9.993206e-01	-1.319255e+00	5.207253e-01	1.766539e+00	1.918695e+00	-8.898412e-01	-2.709582e-02	-6.798411e-01	-1.364157e+00	3.062196e-03	1.821719e-01	2.615917e-01	-7.411173e-02	-1.133283e+00	-1.331338e+00	4.951734e-01	2.058082e+00	2.617970e+00	-7.344828e-01	-5.268416e-02	-2.127296e-01	-3.945989e-01	-4.409994e-03	-2.844001e-01	-6.096073e-02	-5.958598e-01	7.909378e-01	4.844383e-01	1.211769e+00	-7.012588e-02	-8.679331e-01	1.333724e-01	2.724083e-01	-6.572907e-01	-3.973968e-01	-2.031564e-01	-3.381075e-01	-1.349194e-01	4.544986e-01	1.945083e+00	2.203538e+00	-4.321937e-01	-5.781827e-01	-1.775373e+00	-1.673219e-01	4.318168e-02	-7.121556e-02	-4.959468e-01	-2.030742e-01	-1.237306e-01	4.308735e-01	5.422954e-01	1.829352e+00	2.493150e+00	-5.860572e-01	-1.669384e+00	-1.469019e+00	-5.845566e-01	1.591609e-01	-6.397008e-02	5.776916e-01	-1.880099e-03	-1.041547e-01	-1.644489e-01	5.198777e-01	-3.567839e-01	-6.010471e-01	1.089182e-01	-1.146960e-01	-4.094646e-01	5.277532e-01
3.940022e-07	0.000000e+00	-5.109328e-02	3.412586e-02	0.000000e+00	-9.026349e-09	-3.785274e-06	-1.325330e-08	-5.985538e-09	0.000000e+00	0.000000e+00	0.000000e+00	0.000000e+00	0.000000e+00	0.000000e+00	0.000000e+00	0.000000e+00	0.000000e+00	2.526577e-07	0.000000e+00	6.126962e-09	0.000000e+00	0.000000e+00	0.000000e+00	5.354267e-02	0.000000e+00	0.000000e+00	0.000000e+00	0.000000e+00	0.000000e+00	0.000000e+00	0.000000e+00	0.000000e+00	0.000000e+00	0.000000e+00	0.000000e+00	4.037183e-07	1.239670e-08	0.000000e+00	0.000000e+00	0.000000e+00	7.693434e-07	0.000000e+00	4.768133e-07	1.652893e-08	0.000000e+00	0.000000e+00	0.000000e+00	0.000000e+00	0.000000e+00	0.000000e+00	0.000000e+00	0.000000e+00	0.000000e+00	0.000000e+00	0.000000e+00	0.000000e+00	6.395360e-06	-3.972511e-02	4.281872e-07	9.797159e-07	-3.645730e-02	0.000000e+00	-2.318891e-08	0.000000e+00	5.651962e-09	0.000000e+00	0.000000e+00	6.570247e-08	0.000000e+00	0.000000e+00	0.000000e+00	0.000000e+00	4.958677e-08	0.000000e+00	0.000000e+00	-2.329438e-05	1.409940e-05	2.637004e-03	3.868494e-03	2.661633e-05	-1.805273e-01	-6.962853e-03	-7.584021e-02	2.593017e-08	-1.633556e-03	-4.051516e-07	1.661577e-06	0.000000e+00	-1.183180e-02	-1.506587e-08	1.948683e-05	0.000000e+00	5.179098e-06	1.193260e-07	-3.870346e-04	6.557652e-08	1.218163e-06	-8.669198e-05	1.251830e-07	6.980083e-08	3.210265e-06	1.923712e-05	-3.880972e-03	-5.447943e-07	-2.855850e-05	-7.019758e-05	0.000000e+00	2.903890e-05	0.000000e+00	9.403927e-09	0.000000e+00	1.451709e-03	3.067966e-05	-2.718198e-03	5.986655e-06	2.166494e-05	3.280948e-05	-4.649315e-06	2.277850e-06	-1.749139e-02	4.490678e-05	3.948026e-07	1.050589e-07	-1.237497e-06	-3.065725e-02	-1.295704e-08	-3.119229e-05	3.395056e-02	-1.288189e-06	-5.237604e-07	-7.536348e-08	4.016677e-06	-3.184557e-03	6.736080e-02	-4.105548e-07	3.294697e-07	-8.728823e-07	8.813591e-07	9.130157e-04	6.534620e-05	2.464024e-03	-4.799685e-03	-1.944135e-02	-3.081869e-07	-3.006328e-07	-6.959956e-08	-2.863438e-06	-8.014184e-02	-1.173919e-07	-1.700729e-07	3.590604e-05	1.127675e-02	-2.473961e-07	2.161602e-05	1.024803e-05	0.000000e+00	-1.860807e-04	2.211025e-07	1.274910e-06	7.421997e-04	-8.110721e-07	-1.299700e-01	1.529446e-06	-5.888932e-02	-1.105586e-01	-5.071873e-07	1.657294e-08	-1.601645e-02	-4.166899e-07	1.786151e-05	-2.586767e-03	1.729571e-05	2.683910e-06	4.927197e-02	-5.883417e-06	-8.183511e-03	-2.835632e-04	-4.811412e-05	4.746184e-02	-3.221097e-05	3.706137e-05	-1.238563e-05	1.015312e-07	-2.488375e-08	-4.513471e-02	1.694569e-03	6.261605e-05	9.822137e-05	-1.151136e-01	1.222077e-03	-2.941148e-07	9.554932e-03	1.138381e-06	9.637142e-08	-7.385297e-06	-5.259138e-06	5.095044e-06	0.000000e+00	-5.725315e-05	-1.199083e-03	-1.481674e-05	2.734779e-06	5.218145e-05	-1.316407e-06	6.343107e-08	-1.289012e-02	-8.676124e-06	1.582942e-05	-1.576234e-02	1.892493e-03	-6.861188e-05	-1.580101e-02	1.043965e-02	3.219941e-03	9.042174e-04	4.954659e-04	1.877104e-03	9.475458e-05	3.324975e-03	1.335740e-04	1.378203e-04	-1.293879e-02	4.193788e-05	-6.330779e-04	-8.450493e-04	-4.649832e-02	3.469779e-04	3.367016e-02	2.206852e-03	-3.988159e-03	1.550227e-03	2.825570e-03	1.443511e-03	2.394732e-02	7.489425e-04	6.339460e-04	3.485985e-04	2.342616e-04	-1.882794e-04	9.458490e-05	3.427173e-02	7.633939e-04	6.334923e-02	-1.301343e-02	-8.646235e-03	3.814002e-04	-5.639271e-03	7.742089e-05	5.835159e-02	3.449662e-06	-1.701946e-05	1.129065e-05	-3.869515e-02	5.752058e-02	-7.827403e-02	-2.682455e-05	-1.395117e-06	-6.728819e-02	-4.101868e-02	2.389789e-05	-1.710942e-07	-1.881375e-07	9.363613e-08	-2.575382e-06	-2.372368e-07	1.766581e-02	-4.066837e-04	1.563125e-05	-7.845103e-03	-4.146736e-04	3.403980e-02	8.653155e-04	2.444206e-04	-2.406942e-04	-2.466035e-06	7.654804e-02	1.160131e-06	-2.998116e-02	4.245212e-05	-3.277160e-06	2.210321e-07	-6.355478e-02	9.316773e-07	-1.739205e-07	4.112269e-03	-1.771509e-02	-9.548658e-05	4.691480e-03	-3.900254e-03	-6.069769e-03	-4.784842e-03	2.455125e-03	2.937963e-04	4.895568e-02	6.897813e-05	5.033185e-02	1.148939e-05	6.117863e-04	-3.818012e-03	3.315488e-04	6.128513e-02	4.408610e-02	2.288817e-04	3.564597e-02	7.267963e-06	2.277996e-03	-1.385727e-06	-6.468018e-08	9.968053e-05	8.298593e-07	-1.365133e-01	-8.130949e-02	1.215785e-08	-3.777583e-06	-2.705632e-02	3.812224e-03	-6.536287e-02	0.000000e+00	-4.190268e-03	-1.170170e-08	2.694486e-07	-3.013598e-08
9.894851e-02	-1.842272e-04	-1.026254e-04	-9.763593e-02	-3.295669e-02	-8.337680e-02	-1.058244e-01	-4.646538e-03	3.129139e-02	9.476718e-02	8.820717e-02	-3.854119e-02	-3.091725e-02	7.033340e-02	2.621989e-02	-2.484824e-03	-5.532086e-05	-3.062023e-05	-3.048592e-02	-6.959110e-02	-2.623716e-02	1.353035e-01	3.802473e-02	-5.150506e-02	2.066483e-01	-1.144459e-01	-1.161647e-02	-7.744022e-02	8.712936e-02	-7.869918e-02	-1.601985e-03	-3.434005e-05	-1.900123e-05	-1.957799e-02	5.816699e-02	9.021591e-02	-4.319341e-02	6.349882e-02	-3.288703e-02	1.888459e-01	-1.339419e-01	-7.401573e-03	-4.877279e-02	-1.655049e-01	5.175101e-02	-5.762151e-03	-1.276609e-04	-7.141506e-05	3.321255e-02	-5.558496e-02	-5.855657e-02	-1.437974e-01	2.372680e-01	-1.397492e-02	-5.899520e-02	-7.620444e-02	-2.678865e-02	1.090403e-01	-1.204346e-01	1.938629e-01	-3.040554e-02	-7.093547e-04	-3.964127e-04	1.053910e-01	2.784827e-01	-9.403083e-02	9.058939e-02	-2.460638e-01	1.048368e-01	5.790329e-02	3.222955e-02	2.442222e-01	-3.376944e-01	4.299598e-02	-2.147412e-01	-3.696780e-02	-8.488898e-04	-4.718324e-04	-3.256569e-02	-1.364335e-01	-1.407334e-01	9.588373e-02	-7.824002e-02	8.290188e-02	-6.207878e-02	2.963251e-01	-1.539966e-01	1.169094e-01	2.354998e-01	-1.509007e-01	-2.605762e-02	-5.237118e-03	-2.921680e-03	4.216753e-02	-1.665248e-01	-1.881918e-01	5.572191e-02	-7.834531e-02	-2.228230e-02	5.434826e-02	2.390154e-01	2.765679e-02	8.664610e-02	3.236083e-02	-2.045684e-02	-1.152082e-01	-2.785130e-03	-1.552922e-03	-7.594230e-02	2.016077e-02	-1.678332e-01	-7.713202e-02	5.046678e-02	-5.901803e-02	9.578842e-02	2.092307e-01	-1.744061e-01	1.037985e-01	1.228565e-01	1.139692e-01	1.841731e-01	-4.481256e-03	-2.479901e-03	6.100831e-02	6.507456e-03	-1.049841e-01	-2.715941e-01	-3.074475e-02	9.093255e-02	-9.010276e-02	-4.978147e-02	6.866133e-02	9.605242e-02	1.143043e-01	-2.000555e-02	-1.653987e-01	-6.970611e-03	-3.879537e-03	2.036941e-02	-6.929756e-02	-2.712997e-02	4.451494e-02	-6.737798e-02	3.374253e-02	-1.729359e-02	4.652607e-03	-2.970752e-02	1.601458e-01	-1.481925e-02	1.063724e-01	5.016189e-02	-3.577754e-03	-2.002893e-03	1.476481e-01	-8.130388e-02	3.708104e-03	8.176484e-02	-1.980706e-01	-7.245838e-02	3.809581e-02	9.452476e-02	-1.301220e-01	-4.694917e-02	6.690019e-02	1.109492e-01	7.279074e-02	-4.361812e-02	8.060226e-02	-2.142425e-02	-1.061535e-02	1.390343e-01	-2.768731e-02	1.075206e-01	1.510390e-01	1.604938e-01	6.238673e-02	1.247671e-01	-1.637537e-01	-4.101208e-01	1.045010e-01	-1.590988e-01	3.888996e-02	-3.684418e-02	-1.801132e-01	1.167458e-01	2.625817e-01	4.368489e-02	2.023696e-01	1.717672e-01	1.547836e-01	3.522938e-02	2.394237e-01	-1.245618e-01	-4.925630e-01	5.379247e-02	-1.192352e-01	-2.894284e-03	-1.606023e-03	1.805399e-01	2.117745e-01	9.156426e-02	2.257125e-01	-1.042719e-01	-1.481389e-01	-3.587901e-01	9.812064e-02	-4.585723e-02	-1.023629e-01	1.198510e-01	7.917586e-03	-1.655813e-01	-3.124906e-02	-1.745305e-02	-2.801126e-02	5.110379e-02	1.127796e-01	6.353166e-02	1.495775e-01	8.613988e-02	-1.124047e-01	-2.995276e-01	-3.089330e-02	1.256974e-01	1.976755e-01	5.927229e-02	1.509989e-01	5.352731e-02	-2.790622e-02	-1.733804e-01	3.561926e-02	2.790840e-01	-1.160898e-01	1.033768e-01	1.126047e-01	-1.845556e-01	-4.738843e-01	1.851012e-01	2.354101e-01	1.139588e-01	-9.522682e-03	2.901316e-01	-2.341865e-03	-1.300950e-03	1.133774e-01	-4.352697e-02	-2.469764e-02	5.639696e-02	-5.575497e-02	-3.741748e-01	1.285438e-02	1.687720e-01	-1.179959e-01	5.514857e-02	1.554012e-01	-2.232308e-01
2.317007e-01	-8.756740e-02	-2.861442e-02	-4.828845e-02	-3.047948e-02	-1.119721e-01	-7.332547e-02	1.299933e-01	-8.098962e-02	-8.399259e-02	1.620463e-02	-5.149566e-02	-8.985918e-02	4.801022e-02	-6.893435e-02	1.806752e-01	-7.113726e-02	2.427040e-01	2.597505e-02	-4.942391e-02	-2.979089e-02	-9.796193e-03	-1.633248e-02	1.620977e-01	-3.984708e-02	-6.050376e-02	-7.959125e-02	-6.208498e-02	-6.197927e-02	4.419140e-02	5.281819e-02	3.624044e-02	2.096719e-01	-3.690737e-02	-5.871940e-02	-4.409662e-03	7.656814e-02	-5.687459e-02	7.492091e-02	-1.812607e-02	-5.787588e-03	-9.729507e-03	7.878136e-02	8.160953e-02	-3.590557e-02	-4.795664e-02	-3.708566e-02	-3.800785e-02	1.738317e-01	-2.991781e-02	-3.876994e-02	-4.780740e-02	-7.093354e-02	-3.766283e-02	3.043957e-02	1.965722e-02	-3.454174e-02	8.706035e-02	-6.481195e-02	-2.117344e-02	-3.670793e-02	7.834709e-03	1.468746e-02	-2.341699e-02	-6.659207e-02	6.342807e-02	6.497142e-02	-2.392120e-02	-2.417583e-03	-3.442861e-02	-6.165546e-02	2.806316e-01	-1.242906e-01	-4.634119e-02	-6.903111e-02	-1.904154e-02	-1.271245e-01	-3.034786e-02	-1.044786e-01	1.889251e-01	-2.927465e-01	1.741900e-01	2.302804e-01	2.155159e-01	-9.970244e-02	2.096158e-02	-9.109081e-02	-2.225811e-01	-5.490038e-02	1.010588e-01	-3.092703e-01	6.070743e-02	3.025763e-01	7.039205e-02	8.815978e-03	-7.768807e-02	-1.816836e-01	1.601933e-01	-1.145661e-01	-3.718015e-02	1.275317e-01	-2.256171e-02	-1.348610e-01	5.009825e-03	8.045803e-02	-2.144012e-01	-2.697635e-02	-1.093264e-01	4.263626e-03	-3.427460e-02	5.464830e-02	3.254475e-01	1.889642e-01	8.467074e-02	6.277448e-02	5.393021e-02	2.435950e-01	8.001823e-02	7.995639e-02	-1.835722e-01	-4.528421e-02	1.467031e-01	-1.347154e-02	8.452796e-02	1.217587e-01	-4.028946e-02	2.358818e-01	-8.613198e-02	6.320707e-02	-1.602418e-01	-5.258441e-03	-2.092863e-01	9.500924e-02	7.220515e-02	-5.536660e-02	-2.670498e-01	-9.089891e-02	1.055827e-01	-1.666817e-01	1.859364e-02	6.181672e-02	2.362314e-01	-2.085616e-01	5.359689e-02	6.934202e-02	-1.345546e-01	1.074160e-01	5.875594e-02	1.413239e-03	5.715905e-02	8.963715e-02	1.011647e-01	-3.040590e-01	7.040940e-03	1.170556e-01	-1.141101e-01	2.603782e-01	1.637173e-01	-2.015008e-01	1.041599e-01	-3.249312e-02	4.285177e-02	5.446128e-02	9.340145e-02	1.341205e-01	3.659871e-02	-3.459632e-02	1.417221e-01	-7.175919e-02	9.478790e-02	-1.291098e-01	3.592749e-02	-2.461945e-03	2.845173e-02	1.988112e-02	-1.089817e-02	-3.494656e-02	1.006967e-01	-1.548077e-01	3.380865e-02	5.115554e-02	-1.057975e-01	-7.268247e-02	-1.278035e-02	6.080936e-02	4.505283e-02	1.178243e-02	8.571271e-02	8.148673e-02	1.041041e-02	2.973261e-01	1.394775e-01	1.214741e-01	8.361439e-02	1.348675e-01	-8.501048e-02	-4.029826e-02	-9.246908e-02	4.326007e-02	-3.852826e-02	5.732744e-02	-1.013431e-01	2.074076e-02	-1.353736e-01	-5.034978e-02	-2.888480e-01	-6.533526e-02	-8.811485e-02	-5.740990e-02	-1.352030e-01	-7.831666e-02	-2.422426e-01	4.338489e-03	-2.004861e-01	-1.059313e-02	1.012759e-01	-5.681846e-03	1.395802e-01	1.093660e-01	9.343586e-02	1.785448e-02	8.628159e-02	8.802707e-02	1.426184e-01	-3.716011e-02	-3.540960e-02	-1.561339e-01	7.124708e-02	-4.595455e-02	3.966244e-02	2.589493e-02	-3.101418e-03	-1.667014e-01	-6.201165e-03	1.411887e-01	-2.733760e-02	6.839874e-02	8.121449e-02	3.549427e-02	5.894588e-02	6.586499e-02	-4.849399e-02	1.848832e-01	-7.805188e-02	-1.570197e-01	-2.033660e-01	1.794845e-02	8.125514e-02	-7.505818e-02	9.468386e-02	-2.622683e-02	6.682322e-02	-2.261276e-01	-3.337116e-02	1.255139e-01	-3.119306e-02	3.959643e-02	-2.530244e-01	1.752665e-01	-1.930789e-02	5.935376e-03	-1.073945e-01	5.001486e-02	6.978666e-02	-6.976820e-02	-5.800825e-02	-4.207565e-02	1.308111e-01	-1.576389e-01	5.534182e-02	-1.152142e-01	1.370156e-01	-2.973387e-02	-7.084425e-02	4.578499e-02	8.013034e-02	7.091190e-02	6.888326e-02	-2.142530e-02	-8.628045e-02	-2.368361e-02	2.600583e-02	-5.165473e-02	-2.017326e-02	-9.094637e-03	-1.239969e-01	1.179735e-01	-7.213342e-02	1.251046e-01	-2.688573e-02	6.550238e-02	2.273768e-02	-5.827130e-02	2.253248e-02	3.234109e-02	1.007314e-01	8.105729e-02	-2.224039e-02	-1.657601e-01	-1.048697e-01	4.558766e-02	-1.908502e-02	-1.478488e-02	5.797844e-02	-3.811230e-03	1.670442e-01	1.213112e-01	-8.364803e-02	3.121940e-02	1.454564e-01	1.780259e-02	-6.726585e-03	-2.364539e-01	-1.971510e-01	-7.931331e-02	-1.673244e-02	2.258317e-02	6.402011e-03	2.794933e-02	2.664461e-01	-2.599773e-01	5.682736e-02	-6.469152e-02
-7.045242e-03	-9.251485e-03	6.831562e-08	-2.096156e-06	2.303015e-04	2.732762e-05	2.673382e-07	0.000000e+00	0.000000e+00	0.000000e+00	0.000000e+00	0.000000e+00	0.000000e+00	2.781477e-05	0.000000e+00	-5.192553e-04	0.000000e+00	2.887043e-04	1.074380e-07	0.000000e+00	0.000000e+00	0.000000e+00	2.068627e-03	0.000000e+00	0.000000e+00	0.000000e+00	-1.512642e-09	0.000000e+00	8.264464e-09	3.304741e-02	0.000000e+00	0.000000e+00	0.000000e+00	3.573311e-03	-6.946892e-07	-1.805749e-07	-1.776715e-08	-1.008317e-08	-6.538644e-08	9.483149e-04	0.000000e+00	0.000000e+00	0.000000e+00	0.000000e+00	1.060479e-01	-1.861301e-04	2.765293e-05	4.795104e-05	-1.217554e-03	3.481106e-08	2.138113e-04	-2.395475e-05	0.000000e+00	0.000000e+00	0.000000e+00	1.356772e-01	3.423998e-08	1.316135e-04	-3.204942e-02	-1.618939e-01	-1.119999e-04	5.873083e-02	9.335802e-02	0.000000e+00	0.000000e+00	0.000000e+00	-6.638842e-05	4.940814e-04	-1.443720e-02	1.565210e-03	-1.170553e-02	-9.084784e-05	8.075211e-03	5.733969e-02	0.000000e+00	5.371901e-08	0.000000e+00	2.459246e-03	-1.824399e-06	1.070547e-02	2.912133e-03	-1.888815e-01	-1.282091e-05	-5.175343e-05	8.033134e-03	0.000000e+00	0.000000e+00	0.000000e+00	-1.337318e-03	-1.401614e-04	6.437585e-04	2.937674e-02	2.986533e-04	-2.069599e-04	-1.156692e-04	-1.315102e-03	0.000000e+00	0.000000e+00	0.000000e+00	1.249224e-02	-9.093266e-02	-1.105374e-01	2.960250e-02	2.648743e-03	9.329947e-05	-4.187596e-04	-2.525085e-03	0.000000e+00	0.000000e+00	0.000000e+00	5.736243e-02	-5.504434e-05	8.613918e-04	2.512615e-03	-7.290144e-02	5.428043e-02	-1.955628e-04	-1.093696e-03	0.000000e+00	2.256196e-07	0.000000e+00	-9.377688e-02	2.702723e-02	-5.241323e-03	-4.335115e-02	2.611723e-02	-3.333814e-04	-3.308412e-03	-1.400445e-02	0.000000e+00	0.000000e+00	0.000000e+00	-1.411278e-02	-2.722676e-02	8.922432e-03	5.414409e-03	1.069114e-02	-5.201543e-04	-7.669110e-03	-1.551091e-02	4.719136e-04	-7.981632e-08	0.000000e+00	1.154562e-02	-5.784725e-02	-1.624598e-01	2.879671e-03	1.366486e-03	-2.418043e-05	-1.236167e-04	-7.714491e-04	0.000000e+00	0.000000e+00	0.000000e+00	-4.241426e-03	-1.287710e-03	9.307172e-03	1.120943e-02	8.337151e-03	3.322319e-02	-3.103129e-03	-4.055899e-03	0.000000e+00	-8.690024e-06	0.000000e+00	-1.469379e-02	2.718966e-02	2.746207e-02	1.858618e-02	1.445325e-02	-2.246902e-03	-4.218816e-03	-2.354345e-02	-1.795741e-06	2.532740e-02	0.000000e+00	5.389836e-02	-1.183615e-07	3.690890e-04	2.791779e-04	-1.965164e-04	-1.951518e-05	-1.096937e-04	1.300906e-03	0.000000e+00	0.000000e+00	0.000000e+00
3.001391e-03	5.794593e-02	-1.564370e-02	-2.536576e-02	-5.512248e-02	-9.327957e-02	-6.207854e-02	-9.487532e-02	-4.936156e-02	1.139967e-01	1.074357e-01	-1.038033e-01	-8.297352e-02	1.229127e-01	4.090527e-01	-1.124646e-01	-1.833884e-01	2.055870e-01	-1.144712e-01	2.560670e-01	-1.506123e-02	-4.977190e-03	-8.436165e-03	-1.890520e-02	7.050152e-02	-1.926448e-02	-3.634606e-02	-6.327937e-02	-3.090520e-02	-3.751375e-02	6.633666e-02	7.493763e-02	-4.911719e-02	1.303710e-04	-4.744658e-02	1.528369e-02	-1.010781e-01	-4.480003e-02	2.175881e-02	-8.176717e-03	-2.680863e-03	-4.458490e-03	-1.017471e-02	-1.782308e-02	-1.118365e-02	-1.935749e-02	-3.235542e-02	-1.707966e-02	-1.979089e-02	-2.237028e-02	-1.679028e-02	-9.910217e-02	1.526869e-01	8.094337e-02	3.589495e-02	1.772175e-02	-2.459831e-02	4.615900e-02	-3.050607e-02	-1.022485e-02	-1.642615e-02	-3.907569e-02	-5.873984e-02	6.361948e-02	-7.047347e-02	7.398532e-02	-6.510788e-02	2.136096e-02	2.098427e-01	-5.864041e-02	-9.992980e-02	-1.908959e-02	-9.354486e-02	7.616172e-02	7.856113e-02	1.127070e-02	2.819139e-01	1.900982e-02	-6.059478e-02	1.984434e-01	-2.091989e-02	1.398495e-01	-2.081709e-01	-9.869927e-02	-2.364413e-01	-6.569848e-02	8.951569e-02	-7.700980e-02	1.017636e-01	-4.471793e-02	1.073884e-01	4.313697e-03	-1.672795e-01	-5.444849e-02	1.704810e-01	7.048674e-02	1.059713e-01	-6.421530e-02	-3.567637e-03	-1.097257e-01	2.794290e-01	1.114323e-01	1.049809e-01	-1.857094e-01	3.264771e-01	-2.197273e-01	-1.317799e-01	-8.891041e-02	9.511187e-02	-1.242804e-01	-1.862242e-01	1.062136e-01	-1.518905e-02	-8.833265e-02	1.274456e-01	-2.369716e-01	1.276780e-01	5.565226e-02	-4.130097e-02	4.849420e-02	-1.738112e-01	1.574099e-01	-9.752529e-03	-1.324276e-01	3.519696e-02	-4.252599e-02	2.471241e-02	4.422901e-02	7.499455e-02	3.079578e-02	1.397442e-01	1.387717e-01	-1.099358e-01	-4.877707e-02	9.686339e-02	-9.813965e-02	-4.568595e-02	4.000240e-02	8.861549e-02	5.601778e-02	1.727507e-01	1.939553e-01	-3.350511e-01	-2.146817e-01	9.606367e-02	1.251672e-02	2.025248e-02	3.040812e-02	-1.579502e-01	6.717893e-02	1.084972e-01	4.971386e-02	-5.074694e-02	1.841649e-01	3.701602e-01	1.790622e-01	2.904129e-03	-8.250779e-03	-2.144905e-01	-7.790611e-02	5.474175e-02	-3.947941e-01	8.598086e-02	1.691661e-03	-1.145511e-01	-3.087485e-03	-2.495047e-02	5.186829e-02	1.131131e-01	-1.451200e-01	1.113936e-02	1.847362e-01	1.337179e-02	-1.214964e-01	1.199496e-01	2.093006e-01	-3.613123e-01	-8.082435e-02	1.011872e-01	1.667432e-01	-8.269677e-02	-3.051648e-01	-1.010897e-02	-8.205463e-02	1.937703e-01	1.279307e-01	-5.934302e-02	-1.491086e-01	-1.861452e-01	1.699778e-01	1.487104e-01	-1.025862e-01	-1.316665e-01	-2.367436e-01	2.339511e-01	-1.354983e-01	2.238282e-02	-1.041497e-01	1.630540e-01	6.907741e-02	3.791628e-02	7.977037e-02	-1.783337e-01	-4.984409e-02	-2.558701e-01	4.422480e-02	1.812416e-01	2.300476e-01	4.588605e-02	-2.455651e-01	-2.181053e-01	1.150845e-01	-2.076118e-01	1.230113e-01	-6.458941e-04	1.701400e-01	1.767871e-01	7.565126e-02	2.152173e-01	1.092887e-01	-6.684872e-02	8.170339e-02	-1.689880e-01	-1.880022e-01	1.676192e-01	-6.025726e-03	4.219520e-02	8.975282e-02	-3.379374e-01	8.426586e-02	-6.602801e-02	4.910550e-02	-9.777818e-02	-2.823009e-02	1.819175e-01	1.110554e-01	1.115435e-01	3.072960e-01	8.014784e-02	1.127787e-01	1.340125e-01	3.202814e-02	-1.271603e-02	2.221214e-01	-1.215566e-02	2.244247e-02	1.160573e-01	1.330991e-01	-2.815956e-02	-1.156566e-02	2.140193e-01	1.647170e-01	-7.298280e-02	-1.143370e-02	-1.218741e-01	-1.745744e-01	5.345839e-02	1.279164e-01	-3.160847e-01	-6.389482e-02	1.986932e-01	1.922672e-01	-1.603924e-01	-3.680484e-02	4.157704e-02	-1.042490e-01	-1.496301e-01	2.109357e-02	9.426196e-02	-1.831033e-02	-7.050438e-02	-9.811792e-02	3.216209e-02	-1.870754e-01	-1.616214e-02	5.330136e-02	1.317634e-01	3.413502e-02	1.339694e-01	-1.235138e-01	-1.256359e-01	9.560901e-03	-9.590639e-02	-1.446491e-01	1.628889e-03	-2.254771e-01	-1.912394e-02	-7.264813e-02	2.553709e-03	-1.574277e-01	3.799876e-02	3.218861e-02	-1.730106e-01	9.598589e-03	1.205037e-01	1.233639e-01	1.986333e-02	1.318498e-01	-2.095489e-02	-1.724175e-01	1.383387e-01	5.184212e-02	-3.636426e-02	-4.891634e-02	-1.227949e-01	8.794657e-02	-4.925142e-02	-2.139512e-01	-1.369424e-01	1.331654e-01	1.345118e-01	1.904641e-01	-1.722814e-02	-9.287060e-02	-9.148205e-02	2.085743e-01	3.173066e-02	5.178608e-02	-6.486899e-02	1.284798e-01	1.586026e-02	-2.999742e-02	-7.913821e-02
-1.325558e-02	-9.179478e-04	-6.025142e-04	-2.389296e-03	-2.232198e-02	1.050432e-01	5.683046e-02	-5.494469e-02	1.620591e-02	-2.158623e-02	2.342826e-01	1.688462e-02	2.043285e-02	-7.070261e-02	-2.288929e-03	-2.417360e-01	-3.497233e-03	-2.817812e-04	-1.837519e-04	-7.169859e-04	-3.838864e-02	1.845342e-02	6.093338e-02	1.887547e-02	-8.659533e-02	3.137004e-02	4.160625e-02	-5.650676e-02	-2.557441e-02	-9.488206e-02	2.261835e-01	-8.520294e-02	-2.277889e-03	-1.681712e-04	-1.115165e-04	-4.425461e-04	-2.376224e-02	-5.237630e-02	-2.701862e-02	-5.067222e-02	4.875790e-02	-4.364052e-02	9.834310e-02	-3.303300e-03	-1.559206e-02	1.507569e-01	-1.255520e-01	4.844681e-02	-8.167712e-03	-6.057425e-04	-3.983217e-04	-1.570539e-03	1.867776e-02	1.048054e-01	-9.231373e-02	-6.736463e-02	9.391142e-03	-4.767128e-02	-2.564292e-02	-3.631160e-02	-5.410359e-02	-9.631158e-02	1.235867e-01	1.870675e-01	-3.936079e-02	-3.439687e-03	-2.248381e-03	-8.902261e-03	-1.093911e-01	-2.226334e-01	-1.545040e-01	1.050169e-01	1.184599e-01	-4.965050e-02	4.457500e-01	-1.865729e-01	7.299763e-02	-8.150158e-02	1.788919e-01	-3.141890e-02	-5.210866e-02	-4.279800e-03	-2.838860e-03	-1.133733e-02	-1.766494e-01	1.095151e-01	-1.648274e-01	-1.328718e-02	-1.317427e-02	-3.058733e-02	-9.763053e-02	1.167827e-01	2.566560e-02	1.853352e-01	1.929315e-01	-2.558280e-02	-9.334616e-02	-2.487327e-02	-1.638301e-02	3.719854e-02	-3.934951e-01	-3.694282e-01	-1.594371e-01	5.001052e-02	-5.953442e-02	2.285453e-01	-2.456041e-02	4.350274e-01	1.242800e-01	2.075179e-01	1.440046e-01	-9.195516e-03	-6.915727e-02	-1.381913e-02	-9.222457e-03	-3.546975e-02	-2.598060e-01	-5.632484e-03	-2.987528e-01	-1.170245e-01	3.377874e-03	2.369443e-01	2.313916e-02	1.579175e-01	1.560117e-01	1.364252e-01	1.718824e-01	-1.686816e-02	-2.010165e-02	-2.083837e-02	-1.382357e-02	4.930600e-02	1.265296e-02	1.651998e-02	-2.303639e-01	-1.492201e-04	5.338910e-02	-1.036891e-01	9.307448e-02	1.469646e-01	-1.284455e-01	1.338726e-01	-9.030592e-03	9.245390e-02	3.394335e-01	-3.326982e-02	-2.190412e-02	-8.313832e-02	-2.107472e-01	-5.619217e-02	8.939444e-02	-8.479419e-02	-6.628408e-02	-1.130481e-01	-5.268361e-02	9.806813e-02	-8.536398e-02	2.121069e-01	3.120962e-02	1.273474e-01	-6.162060e-02	-1.970788e-02	9.466373e-02	-5.173982e-02	3.938658e-01	-1.371665e-01	1.622658e-01	1.695446e-01	-4.381129e-02	-8.641471e-02	1.088949e-01	7.318203e-03	1.125187e-01	-1.999661e-01	-1.249265e-01	-2.576792e-01	-1.642065e-01	7.326182e-02	5.894532e-02	2.820021e-01	5.607387e-02	2.016776e-01	1.604463e-01	-8.637218e-02	7.028812e-03	6.874866e-02	2.608748e-01	3.237606e-01	-2.173026e-01	-5.956738e-01	-6.696311e-01	2.130277e-01	3.837817e-01	5.319275e-02	-9.880345e-02	1.542615e-02	3.004478e-01	3.004944e-01	2.257697e-01	-2.345671e-02	2.140085e-05	-1.163369e-02	2.628345e-01	2.898704e-01	-8.851785e-02	-6.241033e-01	-9.808645e-01	1.887290e-01	-1.689541e-01	-1.397682e-02	-9.396757e-03	-3.444225e-02	-4.278194e-02	1.035115e-01	2.484635e-01	6.196308e-03	-5.221753e-02	2.039305e-01	-2.209613e-01	-3.970252e-02	-1.594306e-01	7.577110e-02	3.108230e-01	-1.495067e-01	-7.429432e-02	2.261227e-01	-7.489868e-03	-1.138187e-01	2.181765e-01	8.691981e-02	1.787989e-01	1.088414e-01	1.143321e-01	1.873845e-02	-5.966259e-01	-6.132642e-01	3.275710e-02	2.081443e-01	3.132653e-01	2.756304e-02	1.958858e-01	-2.069666e-01	3.216990e-02	-1.716918e-03	2.316946e-01	4.042778e-02	1.795649e-01	7.020940e-02	-5.016685e-02	-4.361435e-02	-5.874474e-01	-7.542623e-01	3.504545e-01	4.556651e-01	2.577349e-01	1.695048e-01	-1.314825e-01	-1.122886e-02	-7.504395e-03	-2.956068e-02	1.055099e-01	-1.396205e-01	-1.636812e-01	7.595205e-02	1.134931e-01	-1.387908e-01	1.934336e-01	2.622054e-01	-6.475905e-02	8.851795e-02	2.898423e-02	-1.255799e-01
-1.433111e-05	4.517674e-08	-1.584353e-06	-1.949890e-04	5.094145e-02	4.311605e-05	-1.468237e-04	-8.282320e-07	3.633347e-08	-4.417768e-09	-9.310536e-09	0.000000e+00	0.000000e+00	-1.435337e-08	-2.195116e-05	5.651962e-09	-3.088567e-07	-5.294533e-08	-5.253433e-07	2.890283e-02	0.000000e+00	0.000000e+00	0.000000e+00	5.372621e-02	0.000000e+00	0.000000e+00	0.000000e+00	0.000000e+00	0.000000e+00	2.479339e-08	0.000000e+00	2.214874e-07	0.000000e+00	0.000000e+00	0.000000e+00	0.000000e+00	0.000000e+00	0.000000e+00	8.987727e-06	0.000000e+00	0.000000e+00	0.000000e+00	5.756567e-04	0.000000e+00	0.000000e+00	0.000000e+00	1.239670e-08	0.000000e+00	0.000000e+00	0.000000e+00	0.000000e+00	0.000000e+00	1.809916e-07	0.000000e+00	0.000000e+00	0.000000e+00	0.000000e+00	-4.111336e-08	1.541251e-03	2.424981e-07	2.552649e-05	2.581579e-07	-8.781773e-03	-1.474293e-07	-4.417768e-09	-1.994666e-07	0.000000e+00	0.000000e+00	0.000000e+00	0.000000e+00	0.000000e+00	0.000000e+00	0.000000e+00	-2.720456e-08	0.000000e+00	0.000000e+00	5.820926e-05	4.279152e-04	2.100431e-04	1.653963e-05	5.609235e-05	6.516862e-05	-5.601579e-02	1.310578e-03	-2.286789e-07	-2.891906e-02	-2.605311e-02	-4.859014e-02	6.934194e-09	-1.681715e-08	-2.450616e-02	-8.400611e-02	7.415783e-03	-5.793142e-07	-3.701486e-04	-1.079804e-07	8.158212e-02	-3.219899e-02	1.456815e-04	1.477438e-05	5.861723e-05	1.206358e-05	-3.103235e-07	8.377816e-05	0.000000e+00	0.000000e+00	-7.113379e-02	-1.332326e-04	1.137807e-07	-2.832884e-04	-2.147376e-08	-3.682206e-05	-4.506461e-04	-1.119683e-05	5.459584e-03	2.279713e-03	4.953638e-04	3.783060e-04	-1.303373e-01	2.345544e-04	-4.610971e-06	-1.291625e-01	6.254816e-04	-3.351658e-06	1.478561e-07	1.283255e-02	5.396851e-04	-1.216326e-04	-1.619082e-03	7.501772e-02	-1.886629e-01	-1.940823e-03	1.371702e-05	2.742190e-02	8.767941e-05	4.855068e-05	-5.237255e-03	1.320807e-04	2.520785e-02	-4.443022e-03	2.541177e-03	5.865338e-03	-3.837410e-05	-9.985753e-09	-9.018621e-05	-5.441018e-05	1.420780e-05	-1.076709e-02	2.288801e-08	-3.751814e-04	-9.580046e-04	-7.969522e-03	2.051695e-04	6.778420e-03	3.595862e-02	1.242929e-03	-6.924993e-03	3.712801e-04	-2.418768e-05	-1.353889e-04	4.017860e-04	-1.760506e-06	5.218977e-06	-7.684861e-07	-1.309858e-02	-7.088947e-05	-1.076927e-01	-2.006936e-07	-5.557174e-04	-2.638823e-02	6.168046e-08	-4.482170e-03	3.166622e-02	1.244651e-03	8.686954e-04	5.251453e-04	2.468952e-04	-5.991553e-06	-5.686493e-03	1.506071e-03	1.159776e-02	-4.958578e-05	3.287961e-04	-1.096990e-04	-8.531766e-05	-5.165989e-03	3.947380e-07	-2.762621e-03	-3.764692e-03	-1.043544e-02	-3.428708e-03	-5.571529e-04	-6.049271e-03	6.545014e-02	1.503528e-04	5.102542e-04	1.666149e-03	-2.646677e-05	1.572428e-04	-1.768036e-03	-1.675182e-06	-2.340009e-03	-9.342684e-04	-1.055239e-05	-1.374060e-03	6.647803e-02	-5.483550e-04	-7.063333e-04	-4.720301e-07	1.554111e-03	-1.527063e-02	-1.317902e-02	2.031764e-02	5.795687e-03	2.722146e-03	2.216074e-03	5.161293e-05	-3.451918e-03	1.222352e-03	8.576336e-04	-4.180814e-02	-1.124398e-03	1.579659e-03	-5.749379e-03	2.666295e-05	-4.927196e-03	-1.552834e-02	3.324574e-03	-5.071239e-04	2.770647e-03	2.523284e-03	-2.396744e-02	-1.232008e-02	-4.046959e-04	3.761829e-03	2.883536e-03	2.490398e-03	3.560246e-05	1.524408e-03	3.862701e-02	-4.411718e-04	-1.830746e-05	1.711774e-02	3.597579e-05	-6.805709e-03	-8.110456e-03	8.452988e-03	-1.418829e-03	4.331830e-03	7.932393e-03	3.725033e-04	6.208639e-04	1.103466e-04	-2.416822e-06	-1.069807e-04	3.103276e-04	9.057599e-06	-1.113056e-02	-1.574716e-05	-1.045687e-04	2.544074e-02	-1.918224e-03	-1.568467e-02	-4.361138e-03	-6.091576e-03	0.000000e+00	4.854722e-04	2.604159e-03	3.726988e-03	4.840757e-03	9.383418e-04	3.760509e-03	2.787071e-06	3.981950e-02	4.234905e-03	9.769980e-05	-7.607949e-04	-5.814445e-03	-5.972186e-04	-2.413104e-04	9.160118e-02	-2.294201e-04	4.683037e-03	-1.891060e-03	-9.220802e-05	1.747398e-03	7.787664e-03	4.913645e-03	6.810964e-03	6.868751e-03	1.180046e-02	1.617539e-04	-2.801464e-03	7.587846e-03	6.214629e-03	-8.919935e-04	-1.592662e-04	-1.278485e-03	-1.757239e-03	-3.079123e-02	-3.055976e-04	-2.897048e-03	-2.438043e-03	-6.889492e-05	-6.879567e-05	1.256757e-02	1.049656e-02	-2.653907e-02	1.730744e-04	1.006451e-03	6.449487e-04	-3.863607e-05	-3.325909e-06	-5.487852e-03	-2.917882e-05	4.768785e-06	-7.875713e-05	-1.151992e-01	-1.800826e-03	5.980376e-06	-2.029563e-02	-3.411103e-04	-3.877129e-08
2.145495e-01	-2.245246e-03	-6.423908e-02	5.268270e-01	1.022287e-01	1.828283e-01	-2.205694e-01	-2.294513e-03	-2.112807e-01	-3.523402e-01	1.938883e-01	-1.748827e-01	-4.340569e-01	2.579682e-01	-6.186613e-04	1.077928e-01	-1.766516e-02	1.103769e-01	1.403261e-01	-1.079803e-01	-1.480016e-01	3.643665e-03	-1.692426e-01	-3.921584e-02	1.793203e-01	-9.958587e-02	-7.735694e-02	1.206303e-01	-3.839405e-04	-4.232738e-04	2.041978e-01	1.530980e-01	-3.451506e-02	-6.381497e-02	1.160155e-02	4.780534e-02	-1.048876e-01	-8.498911e-02	-1.787935e-02	-5.688752e-02	-1.068820e-01	5.482922e-02	-1.335341e-03	-1.370650e-03	-3.847010e-02	1.097582e-01	-1.112562e-01	-2.010736e-01	-2.657228e-01	9.610681e-02	-3.095594e-01	-8.486102e-02	-6.177391e-02	8.733001e-02	7.819019e-02	7.147921e-01	-6.479428e-03	-8.512323e-03	-6.648149e-02	-1.751244e-01	-3.003999e-01	-6.027714e-01	-3.863655e-01	4.109453e-02	-2.366619e-01	2.561872e-01	-1.545869e-02	2.688742e-01	7.190238e-01	5.431011e-01	-1.066440e-02	-1.159952e-02	7.885300e-01	7.220729e-01	2.197208e-01	2.845335e-01	4.844367e-02	-1.174091e-01	-6.059638e-01	-3.650848e-01	-2.830836e-01	-5.467745e-01	-2.752502e-01	1.915488e-01	2.450840e-01	-5.713569e-02	6.414892e-01	1.167708e+00	2.339501e-01	3.475610e-01	7.471349e-02	-4.575180e-01	-3.779135e-01	-9.563006e-01	-5.168552e-01	-2.446643e-01	-3.650617e-01	3.538194e-01	7.309867e-02	-3.472347e-02	1.004254e-01	2.319284e-01	-1.594439e-01	4.365238e-01	6.228947e-02	1.052362e-01	-1.166700e-01	-2.166143e-02	-1.125343e-01	-1.942100e-01	-2.178444e-01	-8.567252e-02	-4.717609e-02	-5.004738e-02	2.595734e-01	2.073024e-01	4.560874e-01	2.231093e-01	-9.778081e-02	-3.947421e-01	2.682137e-01	-1.220622e-01	-1.876333e-02	-2.260508e-01	-1.710846e-01	-2.057095e-01	-5.786680e-02	-6.367310e-02	-4.134721e-01	-8.314041e-02	-2.259715e-01	-6.900910e-02	3.731361e-01	4.616889e-01	5.014752e-01	9.844149e-02	-2.635828e-01	-3.167433e-01	4.853544e-01	-3.332134e-01	-3.243678e-02	-3.845221e-02	1.556753e-01	-4.639822e-01	-7.395779e-02	-2.934158e-01	4.017360e-01	1.172340e-03	-2.496180e-01	-2.576106e-01	-2.976500e-01	2.811978e-01	6.755752e-01	2.603648e-01	-5.664730e-02	-9.807031e-02	-5.459869e-01	-3.996842e-01	-4.206022e-02	2.933257e-01	2.891422e-01	-4.741213e-01	-9.260939e-01	-1.278649e+00	5.738432e-01	1.852319e+00	1.860825e+00	-8.358880e-01	-1.421230e-01	2.553131e-01	-6.783786e-01	-1.138076e+00	-8.530716e-02	2.115213e-01	1.763365e-01	-1.289347e-01	-1.307364e+00	-1.247116e+00	4.522391e-01	2.127355e+00	2.487203e+00	-7.746774e-01	-2.693467e-02	-2.701367e-02	7.922741e-03	-5.635708e-01	-1.835057e-01	-1.480275e-01	-6.442748e-02	-4.748948e-01	8.972291e-01	4.545398e-01	1.093597e+00	-5.268262e-01	-6.015356e-01	2.219878e-01	4.200683e-03	-9.877258e-02	-4.079877e-01	-3.423536e-01	-5.458804e-02	-1.387965e-01	-2.728551e-01	3.152329e-01	1.960617e+00	2.171758e+00	-3.849489e-01	-6.880603e-01	-1.829374e+00	-1.043467e-01	-1.221657e-01	1.602810e-01	-1.405012e-01	-4.778646e-01	-3.881921e-02	-1.151413e-01	3.520997e-01	6.212147e-01	1.896865e+00	2.470066e+00	-7.729850e-01	-1.595767e+00	-1.484613e+00	-7.056054e-01	-2.935081e-02	-2.946383e-02	1.469559e-01	5.105002e-01	2.346907e-01	-1.252155e-01	-1.891194e-01	4.563680e-01	-7.385931e-01	-5.022901e-01	3.069341e-01	1.647351e-01	-5.628946e-01	4.189522e-01
-8.540635e-02	4.846493e-02	7.978785e-02	-2.849554e-02	-5.210250e-02	8.510125e-03	8.653483e-02	-9.009211e-02	-1.028647e-01	-1.032528e-01	8.877447e-02	-1.259505e-01	-1.226884e-02	9.460477e-02	1.036473e-01	-1.638885e-01	3.421841e-01	4.078061e-02	-8.547249e-02	-2.819630e-02	-1.840822e-02	-8.747548e-03	-9.984680e-03	-1.767458e-02	-2.973672e-02	-3.496461e-02	-3.020473e-02	-3.446849e-02	-3.521741e-02	-3.745853e-02	6.146989e-02	-3.577275e-02	2.229160e-02	-3.602138e-02	4.199354e-02	1.532229e-01	1.210816e-01	-2.935495e-02	-2.022053e-02	-1.255728e-02	-5.972787e-03	-6.702617e-03	-1.223796e-02	-2.070137e-02	-2.353156e-02	-2.077346e-02	-2.414659e-02	8.340763e-02	-2.356947e-02	-2.674901e-02	-2.379833e-02	4.315407e-02	-5.384040e-03	6.890344e-02	-1.208950e-02	6.971375e-02	-2.003352e-02	-5.680822e-02	-3.695028e-02	-1.751647e-02	-1.974200e-02	-3.652720e-02	-5.645767e-02	-7.417560e-02	-5.921764e-02	-7.148501e-02	3.037052e-02	-7.120126e-02	1.093630e-01	-7.558959e-02	-1.033224e-01	3.363642e-01	-1.050943e-01	1.129161e-01	2.814856e-01	-5.744894e-02	-2.889998e-01	5.638130e-02	7.856102e-02	-2.479231e-02	-2.594369e-02	1.883210e-01	-2.406301e-01	2.878033e-02	3.416467e-02	-1.031935e-01	-1.199572e-01	1.148973e-01	1.855524e-01	2.184278e-02	4.210314e-02	1.081336e-01	3.131821e-01	7.864529e-02	-2.975356e-01	-1.714258e-01	2.600062e-01	6.522435e-02	5.034762e-02	3.079378e-02	6.856522e-02	9.734847e-02	1.539679e-01	1.527823e-01	-1.103950e-01	-2.647771e-01	-1.356528e-01	-8.752134e-02	-1.160740e-01	-8.690809e-02	-1.535787e-02	1.627773e-02	4.158855e-02	2.375515e-01	2.322810e-03	-2.232736e-01	2.031013e-01	-2.757716e-01	-8.877382e-02	4.796248e-02	2.118290e-01	3.991472e-02	2.123715e-01	-1.291881e-01	1.823070e-01	1.333074e-01	-6.141572e-03	1.026543e-01	5.052676e-02	4.055932e-02	-7.911374e-02	-5.882078e-02	6.655495e-02	-1.655370e-01	-1.534425e-01	2.788488e-02	-3.838291e-01	1.144930e-01	-1.327518e-01	2.467147e-01	1.489100e-01	3.616160e-02	2.138172e-01	-1.311373e-01	-6.259611e-02	5.760937e-02	-7.945232e-02	9.481850e-02	-3.022440e-02	-6.167281e-02	9.089616e-02	1.892008e-01	1.925692e-01	2.234910e-01	-1.103498e-02	2.785151e-02	-1.373257e-01	7.419424e-02	-2.746688e-01	-1.972343e-01	-5.853326e-02	1.216756e-01	5.583542e-02	5.299458e-02	5.425134e-04	2.051091e-02	5.697036e-02	4.479653e-02	4.972928e-02	7.557306e-02	-4.155787e-02	2.073917e-01	-1.705623e-01	-1.266244e-01	-1.227065e-01	1.317076e-01	-2.835997e-03	-2.199574e-01	2.728982e-02	2.279729e-01	-1.262685e-02	1.031565e-01	-9.278587e-02	7.853783e-02	1.848194e-01	1.632515e-01	5.139863e-02	1.150165e-02	6.459062e-02	-8.291333e-02	2.093022e-02	9.756444e-02	-7.871610e-02	-1.901513e-01	8.381688e-02	-4.037727e-02	1.062361e-01	1.953493e-01	-2.372109e-01	-2.858867e-02	-7.540105e-02	-4.341563e-02	-1.539638e-01	1.778057e-01	-1.792380e-01	1.677920e-01	8.277224e-02	2.164644e-01	2.459891e-02	1.255800e-01	-5.815427e-02	9.388352e-02	3.085922e-01	1.505496e-01	-1.454221e-01	1.352276e-01	1.147850e-01	1.848618e-01	8.933390e-02	1.938827e-01	1.120559e-01	3.866421e-02	3.283869e-02	4.869360e-02	3.174802e-02	-2.213416e-01	-1.506412e-01	1.325877e-01	3.079317e-02	-6.583253e-02	-1.630133e-02	2.157711e-01	7.760866e-03	-1.716305e-01	3.713849e-02	7.034569e-02	4.722851e-02	3.803747e-02	4.174098e-02	6.286212e-02	7.285754e-02	1.860404e-02	-1.721223e-01	-1.013025e-01	-3.893704e-01	-3.288272e-01	3.285864e-02	-2.725344e-02	-4.254971e-02	-2.848501e-01	-1.531195e-01	-2.825275e-01	1.318883e-01	5.848323e-02	3.422378e-01	-5.575079e-03	-1.712653e-02	1.490894e-01	-5.877516e-02	6.589569e-02	1.603387e-01	2.054057e-01	1.605686e-02	1.506129e-01	-3.242324e-02	-3.662682e-02	1.403714e-01	1.380455e-01	-7.005876e-02	2.255962e-01	2.499028e-02	4.038925e-02	-2.452818e-02	-1.989789e-01	-1.101808e-01	-8.219962e-02	-1.252125e-01	-1.064411e-01	-3.430043e-02	-2.597856e-01	-3.166646e-01	-4.472798e-02	-2.912988e-01	-3.461323e-01	-6.315009e-02	1.131728e-01	1.411216e-01	-4.363557e-02	1.677146e-01	-2.102793e-02	3.955202e-02	-5.063832e-04	-8.108603e-02	-1.280988e-01	-2.362853e-02	-8.705102e-02	-2.097109e-02	6.213795e-02	-1.653112e-01	-3.042496e-01	-8.095450e-02	-2.260398e-01	-2.709229e-01	-2.303365e-02	-5.594244e-03	-1.636631e-01	1.206575e-01	2.320893e-01	1.496115e-01	3.105645e-02	-4.739493e-02	-4.147009e-01	-8.703220e-02	1.036766e-01	1.552910e-01	6.497961e-02	-8.771260e-02	-1.266844e-01	-3.327841e-02	2.356353e-02	4.597263e-03	9.029214e-03	8.388446e-02
-3.599868e-01	3.096404e-01	2.572863e-01	2.854128e-01	2.513683e-01	-1.685302e-01	6.706927e-02	-1.319117e-01	-3.459222e-02	-2.932130e-02	1.688678e-01	-2.300929e-02	-2.814915e-02	-1.586178e-02	-3.045029e-02	-1.981324e-01	-4.380127e-02	-1.594889e-01	-7.924383e-02	4.342019e-01	4.333754e-02	-7.030604e-02	-6.639692e-02	2.571258e-02	5.294447e-02	-5.659391e-02	-5.610117e-02	-9.136223e-03	-7.815474e-03	-9.303361e-03	-5.029041e-03	-6.325009e-03	-3.685581e-03	-3.126244e-02	-4.735877e-02	-3.378223e-02	-1.109645e-01	-3.365345e-02	3.646626e-02	-4.183327e-02	5.300453e-02	-4.621374e-02	4.988041e-02	7.004690e-02	-4.127521e-02	6.040899e-02	-6.208078e-03	-5.432336e-03	-6.699470e-03	-3.655640e-03	-4.479244e-03	-2.731785e-03	-2.611374e-02	-4.056224e-02	-2.433564e-02	1.067275e-02	-2.699138e-02	-1.191140e-01	-4.601968e-02	1.853532e-01	2.023052e-01	1.750647e-01	-1.275348e-01	-5.229178e-02	2.943412e-01	-2.523888e-02	8.409499e-02	-2.523174e-02	-1.454488e-02	-1.714386e-02	-1.146589e-02	-1.119507e-01	-7.833228e-02	1.694367e-02	-2.304643e-01	-7.345011e-02	4.419359e-01	2.445204e-03	7.194061e-02	-1.062950e-01	-1.716359e-02	8.973457e-02	3.638857e-01	2.064743e-01	7.434211e-02	6.969777e-05	-2.320940e-02	-6.885282e-02	-8.209831e-02	-5.405467e-02	-9.631747e-02	-1.706513e-01	-9.923541e-02	-1.363465e-01	-3.024526e-01	2.128115e-01	3.407317e-01	-2.005395e-01	-2.064124e-01	7.974544e-02	-4.439863e-03	3.240169e-01	2.687074e-02	-4.324578e-02	6.904736e-02	-1.520882e-01	7.380485e-03	-1.150698e-01	3.477822e-02	-8.273874e-02	1.073672e-02	4.136941e-02	-4.179741e-02	-1.782637e-01	-1.016992e-01	-2.774617e-02	5.692124e-02	3.170526e-01	1.892307e-01	8.421014e-02	3.906482e-02	1.682964e-01	-1.396716e-01	-2.981595e-01	-3.874822e-02	-1.743871e-01	1.073125e-01	9.313704e-03	9.334415e-02	-1.401969e-01	1.130901e-01	1.869744e-01	-1.712036e-01	-1.895116e-01	1.322161e-01	-4.156595e-02	-1.667362e-01	8.722673e-02	1.078836e-01	-4.345272e-02	2.318662e-02	1.726770e-01	-5.967082e-02	2.180877e-02	-1.765346e-01	-6.988358e-02	-2.913718e-02	-4.661703e-02	4.516235e-02	2.327006e-01	6.066854e-03	2.426532e-01	9.191495e-02	4.897898e-02	-2.821202e-02	-7.590857e-02	-8.675364e-02	-5.471173e-02	-6.925371e-03	-7.715628e-02	1.945242e-01	8.141888e-02	-1.811638e-01	-1.106562e-01	-1.034633e-01	-9.389004e-02	-2.996287e-02	1.640965e-01	-9.772348e-02	3.521446e-01	1.748768e-01	7.051156e-02	-3.855906e-02	-5.801393e-02	8.804534e-02	-1.142404e-01	-1.100544e-01	1.228173e-02	-1.371032e-01	-2.635650e-01	1.388121e-03	4.243914e-02	-1.222441e-01	-3.225194e-02	-2.473008e-01	3.478869e-01	2.217589e-01	1.256882e-01	3.318480e-01	9.324216e-02	6.399511e-02	-3.771117e-01	-3.996793e-04	-1.908903e-01	-2.237471e-01	-2.032692e-01	-1.366893e-01	-9.584470e-02	-1.922446e-01	5.426083e-02	3.411559e-01	2.581907e-01	-2.640345e-01	-7.959294e-02	8.845055e-02	3.960495e-01	2.556654e-01	2.091055e-01	3.052796e-01	-1.432779e-01	-6.645197e-02	5.434367e-02	-1.202118e-02	-8.012304e-02	1.014518e-01	-1.067376e-01	-2.238917e-01	3.925133e-02	-1.341038e-01	-1.277494e-01	1.035239e-01	7.706479e-02	2.449677e-02	-4.319118e-02	1.022955e-01	-1.876982e-01	-2.593357e-01	1.826106e-01	-1.005783e-01	-9.129695e-02	4.643766e-02	4.452989e-02	-6.011119e-02	5.373679e-02	-4.129065e-02	-1.338263e-01	-8.074307e-02	8.394163e-02	-8.076940e-02	1.370020e-01	2.753804e-01	1.032459e-01	2.123103e-02	-9.403118e-02	-5.296754e-02	-3.316774e-01	-1.447691e-01	-3.795456e-02	1.060838e-01	-9.603638e-02	2.822259e-02	-2.235323e-02	2.711580e-01	-1.685543e-01	7.843307e-02	1.224304e-01	1.052577e-01	-1.689851e-01	6.935088e-02	-1.331207e-01	6.654780e-02	-1.001228e-01	1.640148e-01	-3.348823e-01	3.539901e-01	2.317776e-02	-8.399867e-03	1.235649e-02	-3.240556e-02	-4.515735e-02	-4.229822e-02	9.253694e-02	4.791232e-02	6.256410e-02	4.389990e-02	-6.393602e-02	8.574161e-03	-5.145241e-03	2.534719e-01	-5.346772e-02	4.631366e-02	-1.860534e-01	1.212585e-03	-5.738572e-02	-5.097558e-02	-8.273446e-02	-2.856067e-02	-1.638164e-01	1.484059e-02	-7.251852e-02	3.211135e-02	5.934530e-02	-3.447291e-02	1.848703e-01	1.192817e-01	8.193558e-04	7.756431e-03	8.351226e-02	4.325437e-01	-5.902775e-02	-2.744539e-01	7.027469e-02	-8.092270e-02	-8.319866e-02	-1.558285e-02	-1.906285e-01	-5.327129e-02	2.553561e-02	-3.911052e-02	-2.146685e-01	-1.708646e-01	4.976922e-02	-1.606541e-02	1.192335e-02	2.433943e-01	1.197663e-01	5.788899e-02	-8.147289e-02	5.399537e-02	1.164028e-01	5.639656e-02	2.874043e-02	1.019284e-01
0.000000e+00	-1.227913e-02	1.322948e-05	2.516611e-06	0.000000e+00	0.000000e+00	0.000000e+00	0.000000e+00	0.000000e+00	0.000000e+00	0.000000e+00	-1.422922e-06	-1.512642e-09	3.393245e-03	0.000000e+00	0.000000e+00	0.000000e+00	0.000000e+00	0.000000e+00	0.000000e+00	-1.946910e-06	0.000000e+00	1.824435e-02	0.000000e+00	0.000000e+00	0.000000e+00	0.000000e+00	0.000000e+00	-1.072035e-06	-1.865362e-06	-2.451322e-08	4.015574e-02	0.000000e+00	0.000000e+00	0.000000e+00	0.000000e+00	0.000000e+00	-1.058620e-05	-5.049508e-06	-9.888375e-06	1.770143e-01	-1.163590e-01	0.000000e+00	0.000000e+00	0.000000e+00	0.000000e+00	-3.867577e-06	2.881781e-06	-1.985537e-06	1.549166e-02	-1.104686e-01	0.000000e+00	0.000000e+00	0.000000e+00	-2.605519e-02	-9.318847e-02	-2.452202e-04	-3.143456e-02	4.323287e-03	2.570454e-04	-1.620229e-06	0.000000e+00	0.000000e+00	-1.074495e-01	-3.463385e-04	-9.499661e-05	2.252556e-03	1.132346e-04	-1.996185e-02	0.000000e+00	0.000000e+00	0.000000e+00	1.393656e-02	2.174543e-04	-2.235245e-04	-6.694344e-03	-2.620604e-04	-5.488207e-02	9.023651e-09	0.000000e+00	0.000000e+00	-4.068831e-03	-3.193711e-02	-1.224997e-03	1.712493e-04	5.506242e-02	7.510546e-05	2.058581e-06	1.239670e-08	0.000000e+00	-3.707540e-04	5.461093e-05	4.554287e-02	1.551901e-04	-2.090532e-04	-1.269353e-03	-1.463273e-07	0.000000e+00	0.000000e+00	-2.670596e-03	1.182562e-02	1.351090e-04	2.287685e-03	-6.292249e-03	7.259535e-03	-1.114603e-05	-8.241211e-08	-4.655268e-09	1.294555e-02	7.938188e-03	1.582805e-04	1.231524e-02	-9.504522e-04	1.722160e-03	1.076704e-02	5.202576e-05	7.721818e-03	-6.414591e-02	-1.561926e-01	-6.317395e-04	5.509451e-04	8.702923e-02	-2.013821e-02	-5.998647e-07	0.000000e+00	0.000000e+00	-1.952533e-03	3.516659e-04	-1.809668e-03	1.419022e-03	1.521425e-02	4.516221e-04	-1.993975e-05	0.000000e+00	0.000000e+00	-5.833301e-03	2.495314e-03	3.733231e-03	6.729726e-03	1.739492e-03	4.821129e-02	3.130777e-02	9.676451e-07	0.000000e+00	-2.307309e-02	-6.450833e-02	-1.330216e-04	1.349691e-04	6.419924e-03	-8.090643e-02	-6.627994e-03	0.000000e+00	0.000000e+00
-7.424043e-02	1.043994e-02	2.061177e-08	-6.033888e-07	1.231974e-06	3.129928e-08	2.145250e-07	3.788703e-07	0.000000e+00	0.000000e+00	0.000000e+00	0.000000e+00	0.000000e+00	0.000000e+00	0.000000e+00	0.000000e+00	-3.315143e-05	0.000000e+00	0.000000e+00	5.285155e-03	0.000000e+00	-6.254892e-07	0.000000e+00	0.000000e+00	-1.287571e-09	1.442535e-06	0.000000e+00	0.000000e+00	0.000000e+00	0.000000e+00	0.000000e+00	0.000000e+00	0.000000e+00	0.000000e+00	2.384295e-07	0.000000e+00	0.000000e+00	0.000000e+00	0.000000e+00	0.000000e+00	0.000000e+00	0.000000e+00	0.000000e+00	0.000000e+00	0.000000e+00	8.652039e-03	0.000000e+00	0.000000e+00	0.000000e+00	0.000000e+00	0.000000e+00	0.000000e+00	0.000000e+00	0.000000e+00	0.000000e+00	0.000000e+00	0.000000e+00	0.000000e+00	0.000000e+00	-8.065882e-03	-1.486911e-08	2.700268e-07	4.640993e-06	1.210751e-04	3.340410e-02	0.000000e+00	0.000000e+00	0.000000e+00	0.000000e+00	0.000000e+00	0.000000e+00	0.000000e+00	0.000000e+00	0.000000e+00	0.000000e+00	0.000000e+00	1.596315e-01	-3.869788e-02	1.277181e-04	5.892919e-05	-1.016220e-01	3.681969e-04	-3.753358e-06	1.528564e-05	-2.567196e-06	0.000000e+00	0.000000e+00	0.000000e+00	0.000000e+00	0.000000e+00	0.000000e+00	0.000000e+00	-5.365930e-04	0.000000e+00	0.000000e+00	4.689613e-02	-1.611751e-02	-3.543001e-03	6.328880e-05	-1.261483e-01	2.440974e-05	1.350740e-01	3.912380e-06	0.000000e+00	0.000000e+00	5.319251e-08	0.000000e+00	0.000000e+00	-1.207317e-05	9.530740e-04	-1.975856e-06	-3.764098e-04	0.000000e+00	2.023800e-05	7.463600e-03	-6.117385e-02	2.848729e-03	1.427566e-03	1.192876e-03	-4.619723e-02	4.050663e-02	-5.418255e-04	-2.270750e-02	0.000000e+00	-9.967639e-05	-2.666892e-07	4.897844e-05	-1.997452e-03	2.025662e-02	-1.244002e-03	5.622028e-02	-5.148944e-02	-7.033945e-07	1.353408e-01	-5.493526e-02	4.729572e-04	-2.794535e-02	1.083101e-04	4.962308e-04	1.829504e-05	-1.679065e-04	2.405510e-07	-1.889332e-02	-6.649924e-03	-9.563882e-05	0.000000e+00	-6.629123e-04	-8.548319e-04	5.506513e-05	1.986741e-04	-1.070640e-04	-1.675790e-04	4.868485e-02	5.373782e-04	1.817281e-03	1.618234e-03	-8.228725e-04	-1.674029e-01	1.978103e-05	-1.721330e-04	-4.704020e-03	-8.646074e-09	-7.320467e-02	-5.608325e-08	6.080983e-07	-3.174339e-04	-1.140666e-03	-3.345216e-03	-3.295667e-03	-2.485017e-04	-1.925212e-09	2.579216e-02	1.667236e-03	3.736814e-03	4.520990e-03	5.514973e-03	3.072999e-03	-7.457074e-03	-1.131678e-03	-1.230903e-01	0.000000e+00	-9.192171e-02	-2.233878e-05	-1.821818e-02	-1.781622e-03	-4.363314e-03	-1.580393e-01	-4.157308e-03	-2.586188e-04	-3.796698e-02	1.678109e-04	-9.937549e-02	3.082247e-03	7.328429e-03	3.153558e-03	4.540143e-03	-5.836694e-03	-3.120849e-04	-2.392172e-06	0.000000e+00	2.132427e-08	-1.199630e-02	0.000000e+00	-2.962737e-03	-1.433393e-03	-2.601978e-04	-2.958223e-03	-1.091900e-04	-1.302692e-02	1.176620e-03	3.377705e-02	8.783575e-03	7.150192e-03	4.424929e-03	2.796432e-03	6.634719e-03	-5.577091e-02	8.613281e-03	-2.847387e-06	-2.453614e-07	-2.812828e-04	-1.752305e-04	-1.210985e-02	-2.947762e-02	-7.429858e-02	-3.290494e-01	-4.045971e-02	-5.342573e-04	-1.986400e-02	8.212285e-03	-2.325619e-03	-8.758124e-03	4.458795e-03	3.778501e-03	1.203202e-02	-6.352672e-03	1.620676e-02	6.852873e-02	1.065158e-01	1.151402e-01	3.673015e-02	-1.920202e-02	1.165271e-02	-1.375990e-03	-1.642010e-02	-8.015587e-02	1.112951e-01	6.260698e-02	-1.805094e-01	-6.893196e-03	5.546330e-02	2.380873e-02	2.301061e-03	-1.228402e-01	-2.544026e-04	-3.551155e-09	0.000000e+00	-6.037520e-03	0.000000e+00	-1.047958e-05	-6.255412e-04	8.514995e-02	-1.503295e-03	-2.213752e-03	-3.492904e-04	-5.220148e-06	4.489317e-02	3.820939e-03	5.615552e-03	-3.853181e-02	3.946807e-02	1.165398e-02	2.322940e-04	-1.365114e-03	8.846369e-04	-8.405053e-08	-9.719119e-05	-5.623662e-03	-6.752887e-02	-2.547769e-03	-5.988122e-03	2.965709e-02	-3.850314e-03	-1.870577e-03	-7.826316e-08	-3.480045e-02	1.630111e-02	1.764529e-02	1.883294e-02	5.479734e-03	2.290763e-02	1.255029e-02	-2.165570e-03	4.643815e-02	5.401778e-02	-1.194529e-04	-1.351534e-04	-4.356305e-05	-1.066909e-01	-1.696508e-01	1.554451e-01	4.339076e-02	9.296003e-02	1.321755e-02	1.212998e-01	1.874243e-04	1.675368e-04	7.153872e-04	1.571885e-04	1.524885e-05	-9.508127e-04	-2.285639e-04	-3.848039e-08	0.000000e+00	0.000000e+00	-1.051506e-05	-7.509079e-07	-2.196773e-02	3.614353e-03	-7.807055e-02	1.313572e-01	-6.729133e-05	-1.645520e-06
-8.195445e-02	5.235561e-02	-1.807269e-02	-3.006424e-02	-5.053191e-02	1.195069e-01	-4.355972e-02	-1.360000e-01	3.902917e-02	-6.092472e-02	1.053082e-01	-1.463710e-01	2.543701e-02	-1.318088e-02	2.809539e-01	-1.162362e-01	3.614337e-02	1.087168e-01	-3.939270e-02	-2.548101e-02	-1.718792e-02	-6.104468e-03	-1.056768e-02	-1.749627e-02	-2.612995e-02	-4.627143e-02	5.811961e-02	-4.786866e-02	-5.052792e-02	4.698561e-02	-4.776316e-02	-5.172515e-02	4.119317e-02	-4.608094e-03	-7.212508e-02	-1.593212e-01	4.916365e-01	-4.526092e-02	-1.865817e-02	-1.121190e-02	-3.897276e-03	-6.839913e-03	-1.173212e-02	-1.801499e-02	1.789318e-01	-3.176311e-02	-3.452849e-02	7.079776e-02	-3.701315e-02	-3.166389e-02	-3.560488e-02	-4.642693e-02	1.200538e-01	5.831355e-02	-9.479199e-02	-1.157812e-01	7.388727e-02	-5.337323e-02	-3.689104e-02	-1.404027e-02	-2.187919e-02	-3.894490e-02	-5.679052e-02	-2.718531e-03	9.597929e-02	8.926400e-02	-1.341513e-02	-1.136933e-01	-1.046914e-01	7.104505e-02	1.887905e-02	1.004602e-01	-3.654512e-02	1.530960e-01	8.094105e-02	-9.505758e-02	-1.288037e-02	1.401555e-01	1.499538e-02	5.572637e-02	1.497195e-01	3.690225e-02	-2.173453e-01	-9.310415e-02	-1.108549e-01	2.175045e-01	-4.097873e-02	-1.802251e-01	-8.527249e-03	2.274151e-01	2.699335e-02	-4.515727e-03	-8.351828e-02	-1.151206e-01	-1.110929e-02	-7.773500e-02	1.711995e-02	1.944533e-01	2.983593e-01	-7.635954e-02	-3.896575e-02	-8.943085e-02	-9.694237e-02	2.917301e-02	-9.677705e-02	1.857892e-01	-1.344543e-01	-2.111305e-01	-8.916493e-03	-5.115159e-02	-9.088351e-02	1.151714e-01	2.542562e-02	-9.603765e-02	7.781529e-02	6.965076e-02	5.709511e-02	2.867698e-01	-2.883688e-02	3.529043e-01	2.745607e-01	1.762158e-01	-1.181193e-01	2.593039e-02	-1.982656e-01	-1.143286e-01	-4.019641e-02	-2.991279e-02	-1.084873e-01	3.818647e-02	-1.083109e-01	-2.712958e-02	-1.521760e-01	-2.210734e-01	-5.154840e-02	3.050754e-01	-1.009402e-01	-9.535370e-02	7.623911e-02	-7.298046e-02	1.286604e-01	2.654999e-01	3.094577e-03	1.383469e-01	-5.816709e-03	-1.362822e-02	-1.650051e-01	1.450301e-01	-6.151369e-02	8.188726e-02	-1.174825e-01	-1.184755e-01	-6.426927e-02	1.683234e-01	-3.262367e-02	-1.115832e-01	-8.572122e-02	-2.884329e-02	-3.495878e-02	-9.251485e-02	-5.337402e-02	8.667790e-02	1.021168e-01	-1.054622e-02	7.651014e-03	3.067571e-03	-5.332329e-02	1.194316e-01	1.947872e-01	4.046734e-02	2.079488e-01	1.715284e-01	-1.577359e-01	-2.613765e-01	1.101229e-01	-6.255107e-02	-1.382955e-01	-3.167121e-02	-3.709289e-02	-2.248734e-01	9.059390e-03	-2.286990e-01	1.865511e-01	6.163054e-02	1.949512e-01	1.215395e-01	1.538025e-01	1.498102e-01	5.767284e-02	-1.056065e-01	-5.057878e-02	1.986810e-01	-1.500304e-01	-1.035926e-01	-5.873805e-02	-2.470990e-01	1.731201e-01	2.359638e-01	-1.628510e-01	5.316716e-02	-8.220399e-02	6.353033e-02	-1.476831e-01	7.163138e-02	-5.994077e-02	1.082098e-01	1.614934e-01	-4.924812e-02	1.102610e-01	1.638224e-01	-2.340614e-01	-2.630371e-01	-1.698738e-01	1.348618e-02	3.326975e-02	-4.222861e-02	-9.870013e-02	1.331286e-01	3.667226e-02	1.210674e-01	1.396254e-01	1.161442e-01	1.505079e-01	3.518377e-02	1.150822e-02	-8.944501e-02	-8.878244e-02	1.667306e-01	1.301674e-01	-2.952930e-02	-5.916036e-02	-5.455669e-02	4.144887e-02	-1.019698e-02	-6.433562e-02	-1.912164e-02	1.157978e-01	-2.595036e-02	1.240490e-01	1.411546e-01	1.437269e-01	7.169622e-02	9.777058e-02	6.774467e-02	-1.458610e-01	-1.873260e-01	1.287743e-01	5.218672e-02	1.128395e-01	-1.018183e-01	-6.940774e-02	1.900709e-01	8.234556e-03	7.347081e-02	7.129719e-04	1.030018e-01	-1.747533e-01	4.344933e-02	5.568103e-02	-1.416389e-01	3.481955e-02	-8.756171e-02	-7.501650e-02	-1.612823e-02	7.949056e-02	4.433337e-02	1.092470e-01	-1.626463e-01	1.047780e-01	-1.425036e-01	-9.821213e-03	-1.473513e-04	4.003006e-02	-1.108840e-01	-3.448525e-02	-1.583552e-03	-6.507476e-02	-3.365119e-02	4.635651e-02	-9.385383e-02	-1.995843e-01	-1.206397e-01	-4.768127e-02	-1.512587e-01	-9.323813e-03	1.239177e-01	-9.232681e-02	2.528992e-02	2.481683e-02	-4.255302e-02	2.760757e-02	-1.832991e-02	2.236236e-03	4.052169e-02	2.649106e-01	5.418244e-02	1.042569e-01	1.064187e-01	-1.018568e-01	-1.490336e-01	2.537986e-02	3.186997e-03	-7.856146e-03	2.173588e-02	-2.385889e-01	5.705789e-02	2.082385e-01	5.718952e-02	2.090541e-01	-4.665942e-02	-1.916905e-02	6.864127e-02	2.180794e-02	-2.616045e-01	-7.633377e-02	1.881824e-01	1.516654e-01	-2.972323e-01	-1.507505e-01	8.065310e-02	-6.523593e-02	-3.513903e-02	-1.041360e-02
-8.013015e-04	0.000000e+00	0.000000e+00	0.000000e+00	0.000000e+00	0.000000e+00	0.000000e+00	6.008633e-06	-4.869479e-07	-1.353063e-07	0.000000e+00	-6.095187e-07	-6.100435e-07	2.897095e-08	8.844841e-02	0.000000e+00	6.934194e-09	3.432470e-05	-1.684679e-07	0.000000e+00	0.000000e+00	0.000000e+00	0.000000e+00	0.000000e+00	0.000000e+00	0.000000e+00	3.516992e-05	2.077622e-02	0.000000e+00	0.000000e+00	0.000000e+00	0.000000e+00	8.506495e-08	0.000000e+00	0.000000e+00	3.122480e-07	1.612358e-09	0.000000e+00	0.000000e+00	0.000000e+00	0.000000e+00	0.000000e+00	0.000000e+00	0.000000e+00	0.000000e+00	0.000000e+00	0.000000e+00	0.000000e+00	0.000000e+00	0.000000e+00	0.000000e+00	0.000000e+00	0.000000e+00	0.000000e+00	3.431629e-04	2.692525e-07	0.000000e+00	-4.452334e-03	0.000000e+00	0.000000e+00	0.000000e+00	0.000000e+00	0.000000e+00	0.000000e+00	-3.587851e-07	-1.173071e-06	3.292443e-07	0.000000e+00	8.976691e-08	-4.655268e-09	3.966940e-06	1.610319e-02	0.000000e+00	4.495421e-07	-2.202482e-06	-1.302288e-06	8.545420e-06	0.000000e+00	0.000000e+00	2.066116e-08	1.980589e-08	0.000000e+00	7.931983e-07	2.595814e-07	-6.066393e-07	5.010626e-08	-1.039993e-03	-1.073688e-08	-5.401577e-02	1.773790e-06	1.803109e-06	-2.651695e-02	3.429011e-05	2.566340e-05	-1.793512e-02	-2.173401e-03	0.000000e+00	0.000000e+00	0.000000e+00	-7.253857e-07	2.427208e-02	0.000000e+00	-1.178488e-02	1.697695e-07	-1.231261e-06	-6.132485e-02	0.000000e+00	-1.790117e-05	0.000000e+00	4.404251e-02	-7.254848e-02	3.178836e-06	1.837598e-02	2.196241e-06	-8.617512e-03	1.971952e-05	0.000000e+00	-1.767333e-06	-2.109229e-06	-2.064189e-06	-6.091431e-06	-9.129434e-02	-1.747100e-01	-5.288832e-02	-1.628716e-02	-6.978965e-02	5.014202e-03	5.061951e-07	1.646045e-01	1.582246e-01	2.787487e-03	1.020989e-01	-3.789385e-04	2.669067e-06	-2.929229e-04	0.000000e+00	0.000000e+00	-3.468025e-02	-4.848478e-03	2.873526e-04	6.188729e-06	-7.590660e-04	1.353021e-07	-1.452115e-07	-8.589262e-05	-6.341312e-02	0.000000e+00	-5.796725e-05	1.407572e-02	5.224672e-03	8.728815e-05	-1.412110e-05	1.248333e-02	-1.318381e-06	0.000000e+00	0.000000e+00	8.208509e-05	1.370777e-04	-4.277190e-05	-1.989965e-06	-1.056911e-01	-4.728165e-07	-1.061038e-01	-2.458272e-02	-5.604363e-05	-2.128031e-02	-7.362359e-04	7.241127e-02	1.325980e-03	4.925184e-02	-8.119983e-05	7.168487e-02	5.060863e-05	0.000000e+00	-1.207129e-02	4.807636e-05	2.724381e-05	1.746671e-01	2.064330e-03	-6.995680e-02	-1.958052e-05	-7.382430e-05	-2.102782e-01	-5.089694e-02	-2.209769e-03	-1.060755e-03	6.067203e-04	6.798990e-02	7.082423e-03	-5.249099e-04	7.793974e-06	-9.224697e-02	0.000000e+00	0.000000e+00	-2.898996e-03	-3.681717e-03	-3.006552e-02	5.596414e-02	-8.614435e-05	-3.945864e-05	2.706297e-02	-5.329985e-04	-8.033115e-02	8.173285e-07	2.508292e-02	2.432577e-04	5.929592e-04	2.638275e-05	-6.908921e-02	5.386348e-02	5.043529e-04	-1.853002e-05	6.527278e-05	6.481698e-04	6.364196e-04	-2.026880e-03	-9.682722e-03	-1.062515e-04	-6.519509e-03	1.104693e-06	-4.987652e-03	7.232581e-03	1.475483e-01	1.749595e-01	3.205544e-04	-1.273340e-01	-1.279784e-01	-6.034639e-04	-3.980265e-03	-9.975333e-03	6.465282e-02	1.085643e-04	-2.301697e-02	-1.006525e-02	1.037077e-03	-1.536392e-02	9.412401e-02	3.650381e-03	7.458928e-05	9.825769e-03	6.726434e-02	1.804306e-01	1.960766e-01	-2.470292e-02	-7.196377e-02	-2.201298e-01	1.247612e-03	-3.156404e-06	-1.198107e-06	0.000000e+00	0.000000e+00	2.565993e-04	-2.409704e-06	3.349422e-05	1.136838e-03	-7.360145e-05	-1.130647e-06	-5.378038e-02	-5.595685e-06	-7.939858e-05	-1.657851e-03	2.284125e-02	-2.223387e-01	1.991286e-03	9.177155e-02	-1.991526e-04	-2.749240e-05	4.028309e-02	-5.504100e-06	5.704741e-04	1.594076e-03	4.827376e-04	-6.299308e-02	1.537874e-02	-2.462803e-04	1.149975e-02	5.640045e-03	1.887661e-03	-5.381455e-04	-1.503431e-01	-1.400030e-01	7.979541e-03	7.300606e-02	1.747979e-01	-1.819341e-02	-8.364033e-04	1.650473e-03	0.000000e+00	6.858193e-04	5.046486e-03	4.494516e-02	5.385583e-03	1.836644e-02	4.215226e-03	-1.529419e-04	3.143242e-03	1.517811e-03	-3.285620e-02	-1.265724e-01	-2.168016e-01	3.210867e-02	1.856936e-01	1.291800e-01	1.128398e-02	-2.761350e-03	-4.375719e-02	0.000000e+00	0.000000e+00	-6.338103e-02	-1.052896e-02	-2.654870e-02	1.818178e-07	-1.269231e-01	1.084442e-05	-2.417492e-02	0.000000e+00	-4.331252e-05	-2.614390e-07	1.154572e-01	3.788022e-08	1.562433e-04	1.299897e-01	-5.795750e-05
0.000000e+00	4.132232e-09	0.000000e+00	0.000000e+00	4.132232e-09	0.000000e+00	0.000000e+00	-1.159221e-07	-5.786046e-03	0.000000e+00	2.321636e-05	-3.257240e-03	0.000000e+00	-5.688818e-07	6.631822e-02	-7.616986e-05	-5.006192e-07	4.631466e-02	-2.318541e-05	0.000000e+00	0.000000e+00	0.000000e+00	1.614018e-06	0.000000e+00	0.000000e+00	0.000000e+00	0.000000e+00	0.000000e+00	0.000000e+00	0.000000e+00	0.000000e+00	0.000000e+00	-3.573701e-08	-5.528111e-07	0.000000e+00	0.000000e+00	2.577111e-07	1.087430e-05	0.000000e+00	0.000000e+00	0.000000e+00	0.000000e+00	0.000000e+00	0.000000e+00	0.000000e+00	0.000000e+00	3.142155e-03	0.000000e+00	0.000000e+00	0.000000e+00	0.000000e+00	0.000000e+00	0.000000e+00	1.239670e-08	0.000000e+00	0.000000e+00	8.264464e-09	2.921826e-06	2.075905e-02	8.040426e-07	0.000000e+00	0.000000e+00	8.173577e-04	0.000000e+00	5.182030e-02	0.000000e+00	0.000000e+00	0.000000e+00	-5.379966e-07	0.000000e+00	-7.808116e-03	0.000000e+00	0.000000e+00	-2.048154e-07	3.092518e-07	-2.694067e-07	1.155393e-07	5.121304e-04	3.619822e-06	-4.417768e-09	1.310467e-05	-4.917734e-02	8.867940e-05	-1.957646e-08	-1.609566e-07	-1.952181e-06	-2.567820e-06	-1.401157e-03	-4.707440e-06	-3.722924e-06	7.350543e-06	-1.586580e-06	4.985760e-06	-6.303779e-04	1.574875e-06	-6.371153e-04	6.737001e-02	0.000000e+00	0.000000e+00	0.000000e+00	5.879369e-02	7.214626e-08	8.524607e-06	-3.938537e-04	1.150087e-05	-8.204488e-02	-1.977060e-02	2.889829e-07	-7.552902e-05	1.128006e-04	-1.538251e-01	7.719731e-02	4.259391e-06	-1.062875e-06	6.589374e-05	-1.384639e-07	-2.293420e-03	1.897240e-07	-1.453674e-05	8.238209e-06	2.360888e-02	2.810427e-04	-2.563081e-02	2.006590e-05	6.487988e-04	-5.843525e-06	2.671437e-05	-4.408270e-04	-4.333485e-04	1.842552e-03	-6.747602e-06	-3.891749e-04	3.851418e-04	1.113928e-03	-6.329836e-08	4.284039e-05	-1.281585e-02	5.980186e-06	-5.013579e-07	3.718563e-05	-1.378491e-01	1.312414e-03	-1.933692e-03	-1.403010e-06	-1.492131e-01	1.004454e-06	3.587843e-02	-1.072515e-04	8.221545e-02	-7.428164e-08	1.865676e-07	-2.329397e-02	1.128269e-05	-6.508880e-02	-7.484697e-06	-2.577090e-02	3.752887e-05	-4.139117e-04	7.370215e-05	-1.009155e-01	2.470437e-05	-1.183774e-02	-1.396820e-03	-2.771306e-05	-3.372662e-03	-6.413168e-04	1.671461e-04	2.419095e-03	3.182361e-03	-7.802228e-08	1.687523e-03	7.370828e-06	-8.914278e-03	-1.962491e-02	-3.447821e-07	8.769888e-08	-1.872530e-01	-5.279438e-02	-4.046694e-02	5.849560e-03	1.069476e-03	6.650545e-05	-6.036307e-02	1.768899e-03	-1.691375e-03	-7.330462e-04	7.846361e-04	8.978137e-05	-1.012404e-04	1.435979e-02	9.226156e-03	-3.501313e-02	1.996652e-07	-3.884088e-07	-2.251018e-02	1.506652e-05	6.868276e-05	-1.025245e-02	5.513018e-04	-7.200801e-03	-5.022723e-02	-5.464271e-02	1.410682e-01	-1.177889e-03	-1.128958e-04	3.774007e-04	6.154241e-05	2.616596e-05	-7.175983e-03	-1.566810e-02	-1.101769e-02	-1.132655e-02	-2.768516e-05	-2.313671e-03	-1.001095e-03	4.828658e-04	1.641226e-03	1.475072e-03	9.685586e-04	6.865544e-04	1.220151e-02	8.302214e-03	-2.101798e-03	-7.238295e-02	8.404979e-04	1.885196e-02	2.921834e-02	2.170147e-03	7.410440e-05	1.822433e-02	-8.622068e-04	-6.591616e-03	-1.097118e-03	2.974777e-04	4.438828e-04	9.275017e-04	1.781697e-03	1.377291e-03	3.980136e-03	1.330742e-03	1.972539e-04	-1.349586e-04	1.539707e-02	1.402294e-03	2.860668e-04	-1.160244e-02	1.833582e-03	8.517925e-02	-5.030826e-06	1.836124e-06	-6.529160e-06	-2.419485e-02	-5.769414e-07	1.906573e-05	8.149800e-02	1.715510e-06	2.324066e-05	-1.307258e-02	6.901891e-02	-1.774570e-01	5.589340e-04	3.053324e-03	1.041436e-05	-4.396447e-07	-2.986779e-04	-1.614620e-01	-4.248981e-04	2.890346e-03	-4.267486e-03	-4.533568e-04	-8.037706e-03	-9.965898e-06	3.390872e-04	3.128358e-03	5.007931e-03	3.249397e-03	7.367164e-03	8.087048e-06	1.068226e-02	-4.812401e-03	1.467353e-02	3.728828e-03	-5.446614e-02	-6.891736e-02	3.754916e-03	-4.194009e-03	-1.640318e-02	-2.854508e-03	-3.570009e-04	-2.485974e-03	-2.277745e-03	4.416208e-03	4.155597e-03	1.056263e-02	4.357834e-03	1.006961e-02	3.583525e-03	4.574547e-03	-8.774201e-03	-3.276124e-03	3.343347e-03	-1.658653e-02	1.081232e-04	4.100084e-03	3.434637e-04	9.736151e-09	0.000000e+00	1.075906e-05	6.746669e-02	-3.791256e-02	-1.041863e-01	6.014403e-04	7.988650e-05	4.181112e-06	-1.227746e-01	-6.614429e-02	2.433155e-04	-3.403524e-04	-7.795395e-05	-3.599165e-03	3.090673e-06	1.535812e-05	-1.072972e-01
0.000000e+00	1.805219e-05	-1.328786e-01	4.648342e-05	5.701185e-08	5.022020e-05	7.010834e-08	6.611569e-08	0.000000e+00	0.000000e+00	0.000000e+00	0.000000e+00	0.000000e+00	0.000000e+00	1.007308e-05	8.449983e-05	9.241308e-03	0.000000e+00	0.000000e+00	0.000000e+00	0.000000e+00	0.000000e+00	0.000000e+00	-2.034621e-08	-6.025747e-08	0.000000e+00	1.363636e-07	0.000000e+00	0.000000e+00	0.000000e+00	2.954228e-07	-7.178434e-08	-8.245214e-07	9.855338e-06	-6.081073e-08	-2.518898e-08	0.000000e+00	0.000000e+00	0.000000e+00	0.000000e+00	4.643818e-02	2.184206e-07	-3.815982e-05	5.527554e-04	-8.443475e-05	-1.156314e-05	1.407998e-02	0.000000e+00	0.000000e+00	0.000000e+00	-3.321485e-04	1.489552e-01	-7.606950e-06	-2.042199e-02	1.880534e-04	-1.498038e-02	1.537885e-07	2.403285e-08	0.000000e+00	0.000000e+00	-7.971289e-03	5.100977e-06	3.297341e-03	-1.798032e-05	1.858479e-03	-8.234364e-05	5.655131e-02	9.138508e-07	0.000000e+00	2.976875e-06	-2.066372e-03	3.886131e-07	3.278759e-02	1.374978e-04	-5.654240e-02	-6.098960e-02	1.818739e-08	-3.762232e-02	0.000000e+00	0.000000e+00	-1.756891e-03	-7.120098e-05	2.345462e-03	-5.045107e-06	5.434630e-06	-4.579976e-02	0.000000e+00	-2.125475e-02	0.000000e+00	0.000000e+00	-4.035509e-03	1.175494e-07	1.689327e-02	-7.813581e-05	6.959719e-06	-5.346749e-02	-1.457035e-01	-6.677389e-05	0.000000e+00	2.669246e-06	9.377316e-02	-1.355990e-03	4.853463e-05	-5.503783e-02	6.047082e-03	-2.788332e-05	1.289222e-07	-1.876520e-08	0.000000e+00	0.000000e+00	-8.050840e-02	2.632176e-06	-3.377635e-03	1.849695e-03	2.024435e-02	1.561723e-04	-1.101740e-01	-2.530406e-02	0.000000e+00	0.000000e+00	2.784854e-03	-7.878813e-03	6.376888e-03	2.997695e-03	6.170385e-03	-9.129651e-07	1.038398e-02	-5.933151e-03	0.000000e+00	0.000000e+00	-1.095514e-03	-4.375078e-06	-1.414646e-01	1.671824e-02	3.647822e-06	8.580188e-02	-1.066342e-01	-2.831322e-08	0.000000e+00	0.000000e+00	3.286849e-02	3.001749e-02	-9.165299e-03	2.998379e-02	-8.732335e-04	-8.470391e-04	-2.845307e-03	-2.567099e-03	0.000000e+00	0.000000e+00	7.754117e-03	-1.061384e-04	-2.427544e-04	3.453115e-03	5.847384e-04	8.238793e-03	9.681471e-02	1.324176e-01	1.669284e-06	0.000000e+00	-1.271457e-03	1.080366e-02	-5.471458e-06	9.335860e-07	4.124120e-06	-1.051770e-04	-3.624930e-06	-3.800869e-08	0.000000e+00	0.000000e+00
-1.570452e-01	9.471845e-02	6.427715e-02	1.436989e-01	-1.132594e-01	-2.196512e-02	-1.094534e-01	-7.535869e-02	-1.264664e-01	9.177846e-02	4.020306e-03	2.854959e-02	-1.607209e-02	9.299136e-03	9.366402e-02	-4.190379e-02	2.347583e-02	2.700416e-01	-1.036001e-01	-8.132964e-02	6.708511e-02	-1.485394e-02	-2.175477e-02	-4.136685e-02	-4.145601e-02	-3.914329e-02	1.464807e-01	-4.195470e-02	-3.363829e-02	-3.085468e-02	-2.402428e-02	6.623741e-02	-6.638919e-02	9.540506e-02	5.892776e-02	-3.902469e-02	9.561947e-02	-3.377527e-02	1.524710e-01	-2.239955e-02	-8.568759e-03	-1.273931e-02	-2.492424e-02	-2.542956e-02	-2.374776e-02	-3.602033e-02	7.956078e-02	-2.084402e-02	-1.912232e-02	-1.458136e-02	-2.355850e-02	6.312528e-02	-1.116459e-01	-2.774448e-02	2.151315e-01	-1.089883e-01	-2.103916e-02	1.650495e-02	2.277960e-02	-2.884744e-02	-4.394995e-02	-8.271376e-02	1.431854e-02	-7.724782e-02	1.674277e-01	1.088409e-01	-7.191784e-02	-6.297318e-02	-4.960452e-02	1.856917e-02	-4.613332e-02	2.570910e-01	1.087003e-01	-6.940311e-02	-7.068570e-02	-6.896143e-02	4.600330e-01	-4.904323e-02	1.062667e-01	-1.365299e-01	2.640185e-01	-1.435649e-01	-1.882058e-01	-1.904369e-01	-5.229117e-03	-7.457285e-03	2.921688e-02	-2.450546e-01	8.853126e-02	-1.642748e-01	1.656321e-01	-1.645668e-01	-6.086588e-02	1.928647e-01	-7.244264e-02	1.619769e-01	-1.936536e-02	-3.953283e-03	7.376128e-02	6.124294e-02	-9.887859e-02	1.908760e-03	-5.671114e-02	-1.538427e-01	1.267037e-01	-1.231149e-01	-4.707594e-02	6.335398e-02	2.266252e-01	-1.052477e-02	1.690580e-01	5.527376e-02	-8.595423e-02	-3.061008e-01	-1.207326e-01	3.317151e-01	1.469476e-01	-1.591221e-01	-2.167181e-01	9.444467e-02	-8.395384e-02	1.721247e-01	1.365613e-01	-1.928333e-01	-2.956391e-04	5.957109e-02	-1.926732e-01	1.022768e-01	-1.610186e-01	7.444212e-02	-3.136306e-02	-2.140609e-02	6.251182e-02	7.470457e-02	-7.467480e-02	1.376275e-02	-1.198690e-01	-8.502089e-02	-5.816474e-02	1.850015e-01	-2.627643e-02	-1.963288e-01	-2.049067e-01	1.970616e-01	4.927815e-02	-1.159364e-01	7.097816e-02	5.998719e-02	-2.488394e-01	2.554840e-02	1.674541e-01	6.011327e-02	-8.838217e-03	1.247360e-01	-2.369211e-01	9.513405e-02	1.880363e-01	8.418671e-02	1.405869e-01	2.613160e-01	3.416234e-02	-1.939569e-01	1.348377e-03	7.214445e-03	1.516260e-01	1.181171e-01	2.565908e-04	-2.581157e-01	-1.180643e-01	7.336105e-02	5.301779e-02	1.755113e-03	3.110109e-02	-1.809742e-01	-7.832329e-02	-1.022257e-01	1.654250e-01	8.310517e-02	-3.236584e-02	2.378893e-02	3.381900e-02	7.020119e-02	1.764285e-01	-1.116948e-01	1.703195e-01	1.340386e-02	1.413727e-01	2.766856e-02	-1.478932e-01	1.159532e-01	-2.122511e-02	1.807254e-01	-7.565792e-02	1.538591e-01	-6.138541e-03	4.505003e-02	-1.214258e-01	-7.412726e-02	1.062840e-01	-1.518942e-02	-2.483786e-02	-3.366744e-01	1.814968e-01	-1.180750e-01	-7.145491e-02	-3.064817e-02	1.448585e-01	7.343854e-02	4.962615e-03	-1.272381e-01	-1.632110e-01	-8.280772e-02	1.162361e-02	1.199704e-01	-1.250094e-01	1.161869e-01	-5.826071e-02	-2.754550e-03	1.280575e-01	1.863320e-01	1.530016e-01	-1.699848e-01	-3.305019e-01	-3.255189e-01	2.111960e-01	1.540782e-01	3.313611e-02	2.122691e-01	-2.255001e-01	-5.268321e-02	2.823141e-02	3.401766e-02	5.185240e-02	-2.332934e-02	1.713313e-01	-3.805311e-02	4.908520e-02	8.866012e-02	1.307622e-01	1.537691e-01	-7.921992e-02	-2.742790e-01	-3.176921e-01	1.707257e-01	1.448591e-01	7.356212e-02	1.989966e-01	8.350829e-02	4.723782e-02	9.297752e-02	-1.651770e-01	2.201160e-01	-6.845464e-02	-5.845077e-02	1.554053e-02	1.526023e-01	-1.128929e-01	-1.395321e-01	4.270523e-02	-3.195458e-01	-4.761243e-02	1.714636e-01	-1.895769e-02	-1.480394e-01	-1.409446e-02	-1.588970e-01	-2.247233e-01	-2.942154e-01	-2.760868e-02	-8.692123e-02	-1.543778e-01	5.225467e-02	4.486362e-02	7.229494e-03	-7.811401e-02	2.300515e-01	-6.878072e-02	-1.234221e-01	1.772024e-02	4.954220e-03	-1.384807e-02	-1.102828e-01	-2.497482e-01	-3.068820e-01	1.056725e-01	-1.298479e-01	-1.145310e-01	1.235535e-01	6.760969e-02	-6.680238e-02	1.276529e-01	1.915776e-01	7.223784e-02	8.346978e-02	2.089941e-01	1.096031e-01	1.877962e-01	2.410397e-01	1.752027e-01	6.723760e-02	-1.465096e-02	-5.739594e-02	-8.789731e-02	2.490387e-01	2.094552e-01	-7.780169e-02	8.443901e-02	2.633226e-01	2.387540e-02	7.204285e-02	-2.930152e-01	-2.088883e-01	-1.382345e-01	-1.643148e-02	-2.318935e-01	7.027907e-03	2.400166e-01	1.649300e-01	1.332992e-01	1.821174e-02	1.037283e-01	1.384684e-01	-2.834370e-01
-1.365735e-03	-1.774217e-04	6.501593e-02	-1.797376e-01	-9.753888e-02	5.714713e-02	7.296608e-02	-1.761039e-01	2.567451e-01	-5.350995e-02	-4.166972e-02	1.579298e-01	1.232543e-01	-1.665267e-01	-4.467889e-04	-5.770290e-05	-1.322565e-02	1.368040e-01	-3.399643e-02	2.363077e-02	-9.963608e-02	1.385817e-01	6.031694e-03	-1.732923e-01	-1.401154e-02	8.956059e-04	9.411398e-02	-6.055739e-02	-2.634097e-04	-3.383543e-05	-7.843877e-03	-3.988619e-02	-2.033067e-02	1.599446e-01	-6.108643e-02	6.547773e-02	8.279402e-02	-1.144412e-02	-8.312616e-03	-5.986922e-02	-6.308376e-02	-3.658991e-02	-1.018417e-03	-1.321512e-04	-2.965447e-02	-4.463925e-02	2.257562e-01	2.351358e-02	5.985877e-02	-4.146879e-02	-1.819031e-01	4.994069e-02	7.387172e-02	-1.110405e-01	-1.647491e-01	1.549973e-01	-5.863990e-03	-7.662109e-04	1.258591e-01	-3.012368e-02	-1.966073e-02	9.723433e-02	1.138583e-01	-1.876566e-02	-3.041684e-01	-9.014167e-02	2.535665e-02	-4.839537e-02	8.322251e-03	1.803816e-01	-6.882885e-03	-9.002158e-04	8.196868e-03	-1.164654e-03	-7.196928e-02	-1.402778e-01	-1.550766e-01	1.622639e-01	-5.044916e-02	9.133956e-02	-9.200004e-02	3.174345e-01	1.546295e-01	-1.799419e-01	-3.797204e-02	-5.103746e-03	-1.484144e-01	-2.710449e-01	-4.063644e-02	-2.207259e-01	-3.302735e-02	6.476421e-02	6.812900e-02	2.642946e-01	2.875849e-01	7.657070e-02	1.663962e-01	-1.047443e-01	8.482795e-02	-2.849076e-03	-6.987596e-02	-4.390931e-02	1.561599e-01	-3.848763e-01	-2.915999e-02	-1.038485e-01	3.438595e-01	1.111119e-01	-1.597001e-01	1.207136e-01	3.239854e-02	-1.249011e-03	7.385881e-02	-4.196283e-03	4.205605e-03	1.211420e-01	-7.620779e-02	-8.592655e-02	8.546716e-03	-1.497568e-01	4.630720e-02	1.026831e-01	-3.784555e-01	7.459367e-02	1.437503e-01	1.809416e-01	5.117593e-02	-7.063782e-03	7.786626e-02	7.563446e-02	-3.188504e-02	1.840252e-01	-2.838561e-02	-1.510161e-01	5.844261e-02	-5.821737e-02	-1.660987e-01	2.169320e-02	-8.425615e-02	1.348617e-01	-2.643681e-02	-3.518005e-03	-9.032948e-02	-1.594890e-01	4.708947e-02	2.898964e-02	-5.741497e-03	1.702826e-01	-1.975409e-03	8.542483e-02	-5.481345e-02	-1.233325e-01	2.344414e-01	-4.265288e-02	-1.011535e-01	1.634830e-01	8.940950e-02	5.724275e-02	1.383601e-01	3.266432e-02	9.172450e-02	1.341120e-01	5.100694e-02	6.121521e-02	-2.646042e-02	-2.272187e-01	-2.672682e-01	5.144047e-02	-5.686970e-02	-6.354896e-02	-8.438045e-02	2.296664e-01	1.736914e-01	1.126244e-01	1.065451e-01	1.134354e-01	1.054497e-01	9.930725e-02	8.932810e-02	-1.914698e-01	-4.809357e-01	1.038886e-01	-2.202451e-02	-2.919620e-03	5.133980e-02	2.080224e-01	2.823512e-02	-1.914375e-01	-2.170184e-01	2.932840e-02	-3.097627e-02	1.651889e-01	2.680825e-02	-4.944240e-02	2.663615e-03	5.602549e-02	5.228133e-02	-3.272870e-02	5.300128e-02	9.672501e-02	-5.693533e-02	9.848840e-02	1.122266e-01	8.898948e-02	-2.343649e-01	-2.948337e-01	2.217275e-01	2.366169e-03	1.258264e-01	1.746559e-02	2.276278e-02	-4.986094e-02	6.452597e-02	1.604557e-02	6.688207e-02	1.173957e-01	9.386964e-02	-4.862855e-03	-3.095854e-01	-4.115834e-01	3.293694e-01	1.680840e-01	5.185756e-02	2.424406e-02	-1.652385e-02	-2.179926e-03	-4.569998e-02	-7.021517e-02	-3.130625e-01	2.024706e-01	1.015928e-01	-2.203190e-01	1.639717e-01	2.232865e-01	-6.494640e-02	3.820263e-02	2.644056e-01	-2.127062e-01
-9.249438e-05	-8.190214e-07	-3.869756e-02	9.362211e-02	-4.501821e-02	1.964233e-05	3.092367e-02	0.000000e+00	1.619007e-05	0.000000e+00	0.000000e+00	0.000000e+00	8.264464e-09	0.000000e+00	7.173057e-04	0.000000e+00	0.000000e+00	0.000000e+00	-1.278728e-06	0.000000e+00	1.009025e-07	0.000000e+00	0.000000e+00	-3.926728e-08	0.000000e+00	3.773295e-02	0.000000e+00	0.000000e+00	0.000000e+00	0.000000e+00	0.000000e+00	0.000000e+00	0.000000e+00	4.492140e-07	0.000000e+00	0.000000e+00	0.000000e+00	1.695867e-03	2.382901e-07	0.000000e+00	0.000000e+00	0.000000e+00	0.000000e+00	0.000000e+00	0.000000e+00	8.223139e-08	0.000000e+00	0.000000e+00	4.450818e-07	0.000000e+00	0.000000e+00	0.000000e+00	0.000000e+00	0.000000e+00	0.000000e+00	0.000000e+00	4.132231e-08	5.175297e-02	0.000000e+00	-1.950142e-09	-9.488865e-03	3.688220e-03	-1.587341e-02	-1.142024e-07	2.951100e-06	-2.461198e-07	0.000000e+00	0.000000e+00	1.239670e-08	0.000000e+00	0.000000e+00	0.000000e+00	0.000000e+00	0.000000e+00	0.000000e+00	1.836258e-03	1.029562e-01	1.454326e-05	6.513172e-02	6.944915e-05	8.673284e-06	-3.782166e-02	7.984352e-05	-6.893927e-05	-8.253463e-02	-2.773907e-07	4.762968e-07	-5.748038e-09	1.719339e-08	0.000000e+00	0.000000e+00	-1.585711e-02	0.000000e+00	-1.089036e-07	-5.717754e-02	1.129042e-01	1.058824e-04	7.831930e-06	-7.557858e-07	-1.399409e-01	1.594149e-05	-1.616642e-05	-6.756402e-06	-2.425463e-02	-5.293782e-03	-4.287008e-02	-2.125758e-07	0.000000e+00	-1.404814e-07	-2.108900e-04	7.329251e-02	-5.110197e-05	-8.194265e-05	7.975607e-06	1.760533e-02	-3.798525e-02	3.088029e-04	3.318942e-04	1.123954e-03	1.032152e-03	3.380577e-04	-1.433496e-02	5.962395e-04	-3.955710e-05	3.057523e-07	2.952898e-04	-1.087772e-01	5.048367e-06	-3.221283e-04	-5.793352e-03	-5.930016e-02	1.722687e-02	-8.151982e-05	8.104048e-02	1.116341e-04	1.100059e-03	2.357136e-04	6.092105e-05	3.269722e-02	4.518840e-05	-3.178295e-02	-1.106429e-03	4.753470e-07	-1.135947e-01	-2.643525e-03	-1.572743e-04	-2.402059e-02	-1.266433e-03	-7.948412e-07	-2.791398e-04	-1.411985e-02	-8.530668e-07	9.338635e-02	3.826937e-04	1.558421e-04	1.127494e-02	6.601975e-04	2.248468e-04	-1.166309e-03	1.142176e-04	4.329701e-04	-1.030748e-02	-1.272542e-01	-1.318128e-01	-6.988363e-04	-2.719125e-05	-5.497556e-02	-9.215105e-05	-2.842397e-04	7.332400e-02	-7.090319e-02	2.659461e-03	7.026775e-04	1.118059e-03	8.222355e-02	8.798535e-04	3.663455e-02	-7.305520e-02	-9.317026e-03	1.164360e-03	-2.055750e-04	-4.618623e-02	-5.440240e-07	-4.312760e-02	-1.497284e-01	-6.481547e-03	-1.333244e-04	-1.555769e-03	-2.085224e-03	-8.620263e-04	-9.366178e-05	3.382168e-02	7.077436e-02	3.002754e-04	1.103712e-01	-9.041669e-05	1.309027e-03	-1.512471e-01	4.352434e-05	-2.662859e-03	-1.238811e-01	-1.676578e-07	-1.584690e-02	-9.866229e-02	-1.847097e-03	-4.150964e-02	-2.418461e-03	-1.189914e-03	-8.699285e-05	-2.896863e-05	4.173077e-03	1.802587e-03	2.198945e-03	-1.131822e-02	-3.285803e-03	-1.011415e-02	7.213134e-04	2.586829e-03	8.401140e-07	9.707861e-03	2.354714e-05	1.949839e-07	2.393059e-06	9.315727e-03	1.075446e-02	-6.399127e-03	-1.380808e-02	-6.647572e-03	-5.941917e-02	8.814042e-04	-1.324482e-02	-4.550270e-03	-1.490432e-02	3.046583e-03	1.126780e-02	2.091829e-02	3.967849e-03	1.491315e-03	3.600921e-03	1.351786e-02	8.780048e-05	1.461198e-02	8.263007e-02	2.384085e-06	-5.831049e-03	-1.427172e-02	-1.499616e-03	-3.353541e-04	2.318735e-04	1.502175e-03	1.330594e-01	6.550777e-05	4.967987e-02	-1.361234e-01	4.833486e-04	-6.339565e-02	-1.760564e-02	-1.358436e-03	-1.378504e-02	-3.913376e-05	-1.050704e-06	-1.820803e-03	-8.627218e-02	-1.170888e-04	-2.213694e-04	-3.827043e-05	-8.597268e-04	4.192291e-03	1.025503e-03	-3.872096e-02	9.621088e-04	3.608917e-02	4.304953e-03	4.532288e-03	9.310347e-03	-5.018041e-04	5.082597e-04	4.742556e-05	4.620926e-04	-2.477019e-04	-3.213908e-02	-3.987299e-04	-9.563678e-04	-1.406664e-03	-1.785671e-04	-1.667382e-02	1.032450e-02	4.711653e-03	8.580382e-03	2.448939e-03	5.867206e-03	1.051304e-02	8.880660e-03	8.471865e-03	2.067167e-02	8.130978e-04	-7.258637e-05	-3.177942e-04	2.508837e-03	-5.593916e-02	-1.017758e-03	-1.811380e-03	-1.182094e-03	5.515533e-03	8.513343e-02	1.946871e-04	5.819315e-05	1.231112e-03	1.194240e-04	2.252292e-04	-8.409939e-02	-8.371149e-02	4.212635e-05	-2.653674e-05	-3.455997e-04	-6.285201e-05	-3.330324e-02	-2.427287e-06	-1.177336e-03	-7.717281e-06	-6.170728e-03	-7.932517e-04	-1.547318e-06
-2.433661e-02	-2.297801e-04	-2.102740e-04	-9.228956e-04	1.604228e-02	-1.935266e-02	-8.354134e-02	-1.752091e-01	9.172543e-02	-1.389333e-01	-1.465707e-01	1.568640e-01	-5.982948e-02	2.332629e-01	8.236835e-02	8.433840e-02	-1.931409e-02	-1.051894e-04	-1.096303e-04	-3.902320e-04	1.612483e-01	-9.845723e-02	-3.848025e-02	1.675775e-02	-7.340890e-02	-6.459972e-02	7.984377e-02	-1.207184e-01	7.512312e-02	-2.527195e-02	1.146177e-02	9.885778e-02	-6.086870e-03	-4.752694e-05	-4.618769e-05	-1.912821e-04	-1.932097e-02	-4.695280e-02	-1.844862e-02	-4.095731e-02	-4.060633e-02	-3.253322e-02	1.192385e-01	4.516161e-03	-1.279524e-02	2.279795e-02	1.298457e-02	5.901334e-02	-2.027239e-02	-1.754165e-04	-1.647015e-04	-7.332060e-04	-6.626743e-02	1.945855e-01	-6.361309e-02	-3.636195e-02	-4.205231e-02	-1.334880e-02	1.167969e-01	1.325548e-01	-4.362754e-02	-2.925315e-02	3.035364e-02	-1.481306e-01	1.883784e-01	-1.260214e-03	-1.315452e-03	-4.924216e-03	1.976965e-01	-1.548832e-01	1.822013e-02	-2.478794e-02	-2.065967e-01	4.945330e-02	-3.514288e-02	-6.293951e-02	3.760883e-02	3.226783e-02	-9.761753e-02	9.415503e-02	1.692453e-02	-1.342059e-03	-1.293499e-03	-5.385546e-03	-8.700701e-02	-1.769169e-01	-1.962432e-01	2.378693e-01	7.088910e-02	-7.723915e-02	-1.276979e-02	1.429056e-01	2.942694e-01	-1.212610e-01	1.570558e-01	-2.060898e-01	2.075061e-03	-6.671440e-03	-6.419505e-03	7.932523e-02	1.378877e-02	-3.282232e-01	5.180061e-02	-5.054111e-02	-1.184255e-01	3.152510e-02	7.879850e-02	3.444208e-01	-1.889033e-01	1.508920e-01	5.597242e-02	-4.927482e-02	7.745996e-02	-4.307080e-03	-4.068302e-03	-1.696822e-02	-5.236723e-02	-1.169945e-02	1.078706e-01	-4.343486e-02	-7.325590e-03	-1.156930e-01	-5.175056e-02	7.676930e-03	9.373699e-02	8.355336e-02	1.202744e-01	-1.309046e-01	-2.491766e-01	-5.947385e-03	-5.814679e-03	-2.366827e-02	-1.210977e-01	1.180477e-01	-6.105185e-02	7.027019e-02	1.763756e-01	2.341256e-01	-4.396514e-03	6.229227e-02	-2.343646e-01	1.075135e-01	1.846947e-01	-1.900328e-01	-1.760821e-01	-9.324725e-03	-9.495735e-03	-3.785270e-02	8.020451e-02	-1.409114e-01	-3.817385e-04	-3.218913e-03	2.387958e-02	-5.974518e-03	1.523066e-01	2.636094e-01	-1.373759e-01	-3.917733e-02	-2.212145e-02	1.305517e-01	-1.178454e-01	-5.203684e-03	-5.480660e-03	-2.096752e-02	-8.076927e-02	2.916053e-02	-1.164834e-02	2.260947e-01	-5.886627e-02	-5.065392e-02	6.397075e-02	9.291404e-02	-4.188847e-02	4.918095e-02	1.086168e-01	-1.230372e-01	3.260619e-01	1.394506e-01	3.348566e-02	1.197557e-01	-4.681514e-02	1.832214e-02	2.402823e-01	-8.767473e-02	-8.008059e-02	1.048381e-01	2.050017e-01	1.719760e-01	-1.660280e-01	-5.167208e-01	-4.981209e-01	2.434778e-01	1.533029e-01	-8.667696e-02	1.136760e-03	-5.807372e-02	2.198599e-01	2.460342e-01	9.166564e-02	1.082713e-01	2.999687e-02	5.743029e-02	2.285084e-01	1.533804e-01	1.596195e-01	-4.648569e-01	-7.761423e-01	2.152383e-01	9.811736e-02	-4.147521e-03	-3.859311e-03	-1.726327e-02	1.870147e-01	1.128425e-01	-1.284626e-01	1.363200e-03	-3.642289e-02	-7.741199e-02	6.625244e-02	-3.071456e-01	-4.772611e-02	3.012483e-02	1.307542e-01	4.351639e-02	-1.334072e-01	-4.852009e-02	6.041759e-02	-8.609138e-02	5.268592e-02	-3.255725e-02	2.634955e-01	4.079718e-02	2.256742e-01	7.329404e-02	-4.213453e-01	-5.547935e-01	2.694401e-01	2.031676e-01	3.252335e-01	-7.235955e-03	9.948421e-02	2.854315e-02	-6.424791e-02	8.992218e-02	4.108644e-02	2.010682e-02	1.939301e-01	2.150159e-02	5.720150e-02	-4.602604e-03	-4.964105e-01	-6.231021e-01	3.403986e-01	2.949030e-01	1.627891e-01	1.735244e-04	-1.921341e-01	-2.938161e-03	-2.783863e-03	-1.119303e-02	-4.296914e-01	3.786558e-01	-2.945010e-01	-1.546207e-01	1.079820e-01	1.778555e-02	2.634777e-01	3.728163e-01	-2.804899e-01	1.029507e-01	1.830782e-01	-1.153918e-02
-1.216897e-01	2.911659e-01	2.005523e-01	2.683285e-01	-7.549684e-02	-7.318475e-02	-1.445515e-01	1.028439e-01	-1.770891e-02	-9.367783e-02	1.221685e-01	-8.850441e-02	-8.662143e-02	-5.672108e-02	8.223154e-02	-3.487353e-02	-1.637279e-01	6.092808e-02	-7.050585e-02	3.392241e-01	6.323336e-02	-4.149496e-02	-4.711357e-02	6.006975e-02	-4.501919e-02	-3.945616e-02	-2.172457e-02	1.780347e-01	-2.758173e-02	-2.031327e-02	-2.156682e-02	-2.096547e-02	-7.473583e-02	-7.600414e-02	-3.632065e-02	-4.413445e-02	-5.665803e-02	-4.383589e-02	3.400527e-02	7.594746e-02	-2.918450e-02	-3.270333e-02	-3.093918e-02	7.383857e-02	7.935867e-02	-1.592501e-02	-2.180582e-02	-1.866339e-02	-1.444007e-02	-1.620523e-02	-1.547741e-02	-5.960687e-02	1.426408e-01	-2.529557e-02	-3.472869e-02	-4.485970e-02	-3.173292e-02	-3.787573e-02	-1.102387e-02	-1.084859e-01	7.269563e-02	2.639271e-01	8.009610e-02	-9.387794e-02	-5.874861e-02	-8.199885e-02	3.153645e-02	-5.405119e-02	4.201666e-02	-5.706415e-02	-1.744706e-01	-8.023047e-02	2.938376e-01	-4.003512e-02	3.868928e-03	7.665811e-02	2.722768e-02	1.965522e-01	-3.935917e-02	1.094557e-01	1.016315e-02	1.304285e-01	-1.520777e-01	-7.128389e-02	1.066299e-01	-8.662946e-02	-7.446688e-02	6.840560e-03	9.924679e-02	8.707162e-02	-3.589668e-01	-1.693829e-01	7.183917e-02	7.437678e-02	2.362363e-01	-1.727035e-02	-6.676396e-02	8.927629e-02	-7.719983e-02	-3.150868e-02	-2.164023e-01	-2.000503e-01	1.517635e-01	-1.106083e-03	-1.696883e-01	4.398422e-02	-1.556679e-01	1.700121e-01	7.312216e-02	4.006625e-02	1.983327e-01	1.658031e-01	1.444413e-01	1.440719e-01	-1.768200e-01	2.282098e-01	9.982352e-04	-1.577067e-02	-7.543951e-02	-1.030342e-01	7.669417e-02	-6.837409e-02	-1.198350e-01	7.786375e-03	5.237090e-02	-3.887230e-02	9.450784e-03	9.367556e-03	-8.097419e-02	-4.820819e-02	9.486968e-03	-1.263488e-01	-1.249894e-01	3.209835e-01	-3.580204e-01	5.760944e-02	-4.205182e-02	-2.096060e-01	-6.392668e-02	-5.914967e-02	2.055452e-01	4.358700e-02	1.006306e-01	-1.215012e-01	1.987243e-01	1.170477e-01	1.230627e-02	1.031298e-01	1.716504e-01	3.469052e-02	1.314764e-01	-7.510896e-02	9.612927e-02	-2.926791e-01	-2.406975e-02	1.380879e-01	8.458795e-02	-6.478636e-03	2.414056e-01	9.055166e-02	4.927275e-03	-1.839325e-02	5.399005e-02	-4.967761e-02	4.235574e-02	1.087744e-02	1.877373e-01	-3.196451e-01	-1.602506e-02	-3.482157e-02	1.442978e-01	-4.864887e-02	-1.172308e-01	-5.992603e-02	4.227166e-02	7.532972e-02	1.507172e-01	-1.009381e-01	-1.489905e-01	6.780671e-02	-4.418079e-02	-3.859746e-02	8.164255e-02	1.043445e-01	5.491982e-02	1.942441e-02	6.332725e-02	8.276365e-02	7.774679e-02	8.610837e-02	1.489562e-01	1.175570e-01	-1.144031e-02	-2.024619e-01	-5.901725e-02	5.682529e-02	2.143513e-02	-4.363621e-02	2.051131e-01	6.967797e-02	-3.180777e-01	-1.473528e-01	-3.488372e-02	2.659513e-02	-8.815130e-03	8.112052e-02	2.060868e-01	-6.221382e-02	-2.808376e-01	-5.548567e-02	-1.228527e-01	9.962089e-02	-3.543690e-02	1.224451e-02	5.382392e-02	2.338031e-02	-5.171506e-02	-4.144351e-02	5.174400e-02	-4.066061e-02	5.442321e-02	2.990014e-02	2.792713e-02	3.411762e-02	4.208182e-02	9.072627e-02	-7.072471e-02	-8.736302e-02	-1.250591e-01	-6.602053e-02	2.162239e-02	-1.899166e-01	4.762618e-02	-3.737167e-02	-2.836076e-02	4.351822e-02	-1.437512e-01	6.022098e-02	-2.139132e-02	1.052687e-01	5.709199e-02	-1.956561e-02	-5.420144e-02	9.614248e-02	3.516889e-02	-1.022636e-01	-5.705589e-02	3.841109e-02	2.639731e-01	-4.019890e-02	1.752242e-01	1.580937e-02	5.675443e-03	1.231359e-01	3.050660e-02	-7.301350e-02	8.252941e-02	1.217568e-01	3.872092e-02	-3.076004e-01	-1.144847e-01	-2.285567e-02	-1.697819e-01	-2.005807e-01	3.352204e-01	2.815727e-02	-7.477811e-02	-5.069376e-02	-1.280932e-01	8.101914e-02	5.885359e-02	-4.634545e-02	7.141104e-02	6.244746e-02	3.484217e-04	1.634607e-01	3.051881e-02	2.774769e-02	1.198860e-02	1.008560e-02	-3.479189e-02	6.250523e-02	-8.352607e-02	-1.202702e-01	-3.500106e-04	-1.534013e-01	1.164536e-02	-1.219218e-01	-5.680767e-02	-4.374312e-02	2.490953e-02	-6.592443e-02	-9.609810e-02	-5.262988e-02	6.690811e-02	-2.585603e-02	5.209246e-02	9.144823e-02	5.673074e-02	2.940884e-03	-7.038734e-03	-2.703245e-02	-1.550413e-01	9.687093e-02	2.686892e-03	-9.592523e-02	1.742224e-01	-1.445899e-01	-1.465092e-01	7.108132e-02	2.903426e-01	-7.297478e-02	-1.913953e-02	-1.343087e-01	3.408321e-01	-6.831404e-02	-1.828979e-01	1.118453e-01	1.187483e-01	-1.312762e-01	-6.483932e-02	-4.167420e-02	2.240726e-02
-2.459448e-02	-1.350763e-04	-7.401231e-05	-1.230757e-04	-4.505350e-02	-1.286812e-01	5.610671e-02	5.438482e-03	-1.726953e-02	-7.797820e-02	4.005617e-02	1.771900e-01	-2.709885e-02	-7.986125e-02	1.731033e-01	-3.528311e-02	-6.254474e-03	-4.203603e-05	-2.300249e-05	-4.318168e-05	-1.423644e-02	-4.504201e-02	-1.778001e-02	-3.413049e-02	-4.537092e-02	-2.927009e-02	1.393222e-01	2.016324e-01	-9.687524e-03	1.369401e-02	-1.061928e-01	-4.308008e-02	-5.644486e-03	-2.964477e-05	-1.606951e-05	-2.809172e-05	-1.083128e-02	-3.301635e-02	-1.161439e-02	-2.368203e-02	-2.936463e-02	8.784229e-02	6.655972e-02	2.376397e-02	-6.929967e-03	3.731937e-02	-6.130357e-02	-3.229267e-02	-1.442833e-02	-8.544992e-05	-4.635523e-05	-8.166692e-05	-2.822748e-02	1.290740e-02	-3.047518e-02	-6.370166e-02	-8.187872e-02	-5.244083e-02	1.078436e-01	4.328049e-02	-1.918702e-02	-1.031962e-01	3.215358e-01	-8.129469e-02	-6.243246e-02	-5.722053e-04	-3.138478e-04	-5.971872e-04	-1.696335e-01	-6.024386e-02	2.345000e-01	1.225417e-01	-6.691952e-02	1.049419e-01	1.946093e-01	1.494845e-01	-1.268051e-01	-2.043537e-01	-2.829163e-02	-5.773889e-02	-1.040107e-01	-7.261943e-04	-3.922146e-04	-6.905282e-04	-2.169817e-01	8.746383e-02	3.220947e-02	-2.323177e-01	-1.634460e-01	-2.244083e-02	1.546907e-01	9.506560e-02	5.050916e-02	3.039227e-01	2.660694e-01	-2.149368e-01	4.543983e-02	-3.951828e-03	-2.155485e-03	-3.608441e-03	-3.973199e-01	-6.739760e-01	6.969590e-03	-8.255456e-02	4.934821e-02	1.236826e-01	1.587311e-01	5.713314e-01	5.751363e-03	2.211840e-01	1.197997e-01	-7.579718e-02	-1.940544e-01	-2.496732e-03	-1.378718e-03	-2.337370e-03	2.514951e-02	-4.312868e-02	-1.796435e-01	-1.148468e-01	1.511028e-01	-3.545342e-01	1.513697e-01	1.345714e-02	7.962447e-02	2.761751e-01	1.500523e-01	9.715438e-02	-8.678420e-02	-3.785065e-03	-2.116660e-03	-3.560478e-03	-1.136404e-01	-2.496118e-01	-2.324453e-01	-8.374989e-02	2.234458e-01	2.376908e-01	-5.279117e-02	4.579899e-02	9.190470e-02	7.372483e-02	1.872348e-01	2.476182e-02	9.306111e-02	-6.188549e-03	-3.440906e-03	-5.898954e-03	3.182661e-01	1.474903e-01	-9.144233e-02	-6.937305e-02	6.840240e-02	-4.336415e-01	-6.800043e-02	1.430595e-02	-7.077925e-02	2.651647e-01	-1.466526e-01	5.352599e-02	-8.779373e-02	-3.268813e-03	-1.734533e-03	-3.200116e-03	-2.297389e-01	2.248972e-01	-2.376698e-01	2.812741e-01	-1.393765e-01	2.271009e-01	1.285971e-01	1.280493e-02	1.927658e-01	-7.648464e-02	1.255485e-02	-2.463259e-01	2.052862e-01	1.651935e-01	-2.189888e-02	-4.301883e-02	2.623411e-01	1.433259e-01	1.778688e-01	9.998924e-03	-1.404964e-01	1.836732e-01	3.733272e-01	4.313481e-01	-3.211180e-01	-7.516817e-01	-8.637750e-01	3.600241e-01	2.303558e-01	-6.513264e-02	-3.409464e-02	1.344919e-01	3.849528e-01	4.384232e-01	1.133184e-01	1.024977e-01	-2.851143e-02	1.715294e-01	3.736270e-01	3.588236e-01	-8.428079e-02	-8.241676e-01	-1.287727e+00	2.544962e-01	-1.816548e-01	-2.300974e-03	-1.320444e-03	-2.122705e-03	-2.412644e-01	2.290485e-01	1.431197e-01	-6.434067e-03	1.861555e-01	1.434656e-01	-2.453118e-01	2.728209e-02	-3.659578e-01	-4.364912e-02	5.494710e-01	-1.432969e-01	1.428329e-01	-3.361369e-02	-2.043029e-02	-3.125382e-02	2.680592e-01	8.847825e-02	1.626363e-01	1.301409e-01	2.853844e-01	-5.109502e-02	-8.535567e-01	-8.894343e-01	2.310704e-01	2.904272e-01	5.045907e-01	-7.709603e-02	1.067767e-01	-5.208831e-02	7.344960e-02	-4.805854e-02	2.987430e-01	4.673602e-02	5.050903e-02	9.744096e-02	1.741021e-02	-1.208554e-01	-8.708474e-01	-1.218867e+00	5.872568e-01	6.128032e-01	3.336151e-01	2.076909e-01	-1.096194e-01	-2.000049e-03	-1.091866e-03	-1.850669e-03	-5.670216e-02	-1.011403e-01	-1.208625e-01	3.516942e-02	-1.695635e-01	-6.924602e-02	2.760709e-01	1.634058e-01	-1.609853e-01	1.477161e-01	1.121368e-01	1.062555e-01
3.788282e-02	-3.144614e-02	-3.259404e-05	-1.435058e-04	-1.252104e-03	-1.289415e-01	-1.405611e-03	-3.552893e-02	-9.581891e-03	-4.472243e-03	-1.602521e-03	-6.374677e-04	-4.722328e-02	9.375421e-02	2.790665e-02	-1.408691e-03	-7.844923e-04	3.327333e-02	-4.297350e-03	5.937729e-02	-7.115668e-02	1.052474e-02	2.191392e-03	8.291088e-04	1.671975e-05	-3.145702e-02	-1.789388e-02	-7.258704e-02	-4.341700e-02	-5.070623e-07	-6.069098e-04	-7.160566e-06	1.062273e-04	2.222982e-01	-1.758304e-03	-3.452017e-04	1.824555e-03	-1.240136e-02	-4.988299e-02	4.585749e-02	-6.107000e-02	-3.288359e-04	3.247133e-03	4.899815e-03	3.270419e-02	3.567223e-02	1.239168e-02	1.531576e-02	9.330271e-03	6.409627e-03	1.308267e-02	-1.833241e-02	-3.748687e-02	8.168478e-03	1.060264e-03	-7.310842e-02	3.205037e-02	4.592920e-03	2.673762e-03	3.882188e-03	1.117541e-03	4.432840e-03	4.322532e-03	-4.059883e-03	-6.201821e-03	7.574972e-06	-7.111127e-03	4.320008e-03	1.874278e-03	-8.324477e-02	2.286643e-05	4.805918e-04	4.995851e-03	8.496282e-04	1.904748e-02	-6.407775e-03	1.974404e-03	2.004953e-03	-2.132025e-04	-1.157435e-03	3.307258e-02	4.279255e-03	6.449866e-03	7.124114e-02	1.666534e-02	2.720800e-04	6.318706e-03	6.815110e-03	1.153203e-02	-2.070207e-02	-2.861896e-02	6.190402e-03	-2.665528e-02	-5.475441e-02	1.160914e-02	1.588982e-01	-2.262766e-06	6.298071e-05	8.417773e-04	-3.128182e-03	1.157789e-07	-4.324118e-02	-1.528276e-01	9.536328e-05	-9.692275e-02	-3.867786e-02	-1.709687e-01	-1.134995e-05	5.856516e-05	5.309813e-02	-1.439391e-02	1.418000e-03	3.963132e-04	-1.106414e-02	1.804797e-03	-1.513242e-02	1.249453e-04	1.074918e-04	-9.993098e-02	5.463156e-04	-1.320699e-02	-6.918320e-02	-3.258913e-02	-3.346106e-02	3.670363e-02	4.590115e-05	7.331705e-04	8.800646e-02	1.426620e-01	-1.953958e-02	1.019719e-01	1.374103e-01	-1.417628e-01	-1.121057e-01	-3.178672e-02	-3.865016e-02	-7.057147e-06	-1.574090e-01	-8.714367e-02	3.269577e-03	-3.560722e-01	-2.727775e-02	-1.605095e-04	-1.861262e-04	1.601001e-01	-3.778719e-04	2.216259e-01	1.453139e-01	-1.166508e-03	3.214794e-02	2.596137e-01	-1.788982e-02	0.000000e+00	0.000000e+00	0.000000e+00	0.000000e+00	0.000000e+00	0.000000e+00	0.000000e+00	0.000000e+00	0.000000e+00	0.000000e+00	0.000000e+00	0.000000e+00	0.000000e+00	0.000000e+00	0.000000e+00	0.000000e+00	9.029762e-07	0.000000e+00	0.000000e+00	0.000000e+00	0.000000e+00	0.000000e+00	0.000000e+00	0.000000e+00	0.000000e+00	0.000000e+00	0.000000e+00	0.000000e+00	0.000000e+00	0.000000e+00	0.000000e+00	0.000000e+00	0.000000e+00	0.000000e+00	0.000000e+00	0.000000e+00	5.694201e-07	0.000000e+00	0.000000e+00	0.000000e+00	0.000000e+00	0.000000e+00	0.000000e+00	0.000000e+00	0.000000e+00	0.000000e+00	0.000000e+00	0.000000e+00	0.000000e+00	0.000000e+00	0.000000e+00	0.000000e+00	0.000000e+00	0.000000e+00	0.000000e+00	6.765270e-07	0.000000e+00	0.000000e+00	0.000000e+00	0.000000e+00	0.000000e+00	0.000000e+00	3.305785e-08	0.000000e+00	0.000000e+00	0.000000e+00	0.000000e+00	0.000000e+00	1.690082e-07	0.000000e+00	0.000000e+00	0.000000e+00	1.652893e-08	3.022850e-02	1.374413e-06	0.000000e+00	-1.526019e-06	0.000000e+00	0.000000e+00	0.000000e+00	0.000000e+00	0.000000e+00	0.000000e+00	0.000000e+00	0.000000e+00	0.000000e+00	0.000000e+00	0.000000e+00	1.013251e-03	3.959045e-06	1.766839e-08	2.453115e-05	-1.364080e-07	-1.374079e-05	0.000000e+00
0.000000e+00	0.000000e+00	-7.031288e-04	-6.933854e-04	-5.634431e-02	-1.056390e-01	-5.440129e-02	2.395876e-02	1.007318e-01	-3.504181e-02	-5.200446e-02	2.075375e-01	-2.982915e-02	0.000000e+00	-1.164595e-01	-2.193729e-01	-5.324432e-03	-2.105014e-01	-2.110162e-01	-3.864629e-02	2.461966e-02	4.767259e-02	-4.803283e-02	-3.846770e-02	2.154905e-01	-2.975732e-02	0.000000e+00	7.601689e-02	8.964347e-02	3.777969e-02	6.260145e-02	2.805529e-02	4.487662e-02	-1.733607e-03	-5.472834e-02	4.843001e-02	2.934067e-02	-1.251344e-01	1.178819e-01	3.538347e-08	-1.760148e-04	-5.207220e-07	-1.870331e-02	-1.791177e-02	6.459105e-07	-2.500697e-04	-4.938428e-04	7.589756e-03	-9.646733e-07	5.077395e-04	4.457474e-03	-3.256184e-04	2.084927e-08	1.238469e-02	1.494109e-02	1.225189e-01	7.983146e-02	4.972353e-03	2.142870e-02	-6.007308e-04	-5.596724e-02	1.458908e-01	1.868600e-02	-1.459689e-01	1.852000e-02	0.000000e+00	-5.717149e-04	-2.574974e-02	-1.372261e-01	-2.175121e-01	-5.256634e-04	-1.220062e-01	7.617792e-02	7.283018e-02	-8.284899e-02	-9.072453e-02	1.681930e-01	-2.015464e-01	0.000000e+00	-1.793075e-01	-2.772224e-01	-1.729514e-01	-3.517183e-02	-3.904742e-04	-1.106271e-01	1.369780e-01	1.197170e-02	-2.529439e-01	-7.230277e-02	2.314295e-01	-1.218317e-01	0.000000e+00	-8.750123e-02	-2.196645e-01	-1.909209e-01	-6.584225e-02	-2.209535e-02	-1.071227e-01	1.728989e-01	1.878436e-01	-1.786796e-01	-5.429735e-02	3.438062e-01	-2.060172e-01	0.000000e+00	0.000000e+00	0.000000e+00	0.000000e+00	0.000000e+00	3.340443e-06	0.000000e+00	0.000000e+00	0.000000e+00	0.000000e+00	0.000000e+00	0.000000e+00	0.000000e+00	0.000000e+00	0.000000e+00	0.000000e+00	0.000000e+00	0.000000e+00	0.000000e+00	0.000000e+00	0.000000e+00	0.000000e+00	0.000000e+00	0.000000e+00	0.000000e+00	0.000000e+00	0.000000e+00	0.000000e+00	0.000000e+00	0.000000e+00	0.000000e+00	0.000000e+00	0.000000e+00	0.000000e+00	0.000000e+00	0.000000e+00	0.000000e+00	4.132232e-09	0.000000e+00	0.000000e+00	0.000000e+00	0.000000e+00	0.000000e+00	0.000000e+00	8.264464e-09	0.000000e+00	5.651962e-09	-4.557501e-06	0.000000e+00	0.000000e+00	2.156735e-05	0.000000e+00	0.000000e+00	0.000000e+00	0.000000e+00	0.000000e+00	0.000000e+00	0.000000e+00	0.000000e+00	3.075655e-07	-5.363332e-02	0.000000e+00	-9.460606e-09	9.617637e-02	0.000000e+00
-1.207034e-01	-3.682657e-02	-4.051564e-03	5.686777e-03	-4.008577e-03	-4.123219e-03	-1.447663e-03	7.842357e-02	-1.795817e-03	-2.867357e-02	5.192515e-03	-1.031301e-04	-5.615699e-05	-1.223961e-04	-7.903056e-05	-1.319599e-04	5.486989e-02	3.773932e-03	-2.547248e-04	3.892324e-02	1.682980e-01	-1.693230e-01	5.802481e-06	-1.601746e-02	2.515979e-01	-2.879527e-01	-1.616968e-01	1.386704e-05	1.657628e-05	1.669130e-05	-1.414709e-06	-6.192082e-02	1.749139e-05	-5.639494e-07	-1.033757e-02	-2.446649e-02	-8.868457e-03	-2.252804e-03	-6.778567e-03	-1.165022e-01	7.136667e-03	2.681583e-02	7.167423e-03	7.588918e-02	2.297247e-03	9.856698e-04	1.700009e-02	2.409495e-04	6.219488e-04	-1.694381e-04	9.768259e-05	-1.156524e-03	4.918100e-05	-1.611320e-01	-3.466423e-03	-2.211043e-04	5.356118e-04	-2.503670e-03	6.486825e-02	2.802891e-02	1.411462e-02	-4.783440e-02	-3.207396e-02	-1.311522e-03	2.082739e-03	-2.963658e-02	1.719489e-04	-9.069183e-02	2.955277e-04	4.729507e-05	-6.766117e-05	-6.076125e-02	6.554482e-02	-4.469220e-03	6.741235e-05	9.039757e-03	3.986256e-02	7.378679e-02	6.132974e-03	-8.929990e-02	6.112792e-03	-1.496969e-01	7.361267e-02	9.433169e-04	3.629769e-03	3.935128e-04	7.676720e-05	2.957465e-04	9.214370e-05	5.427700e-02	1.251234e-04	8.162827e-02	1.251593e-02	-1.853429e-03	1.803631e-03	-1.123514e-03	1.673957e-01	-1.438850e-04	-3.883423e-04	-2.880698e-02	7.175623e-02	-4.775025e-04	0.000000e+00	-1.962085e-02	-2.984100e-06	-1.665338e-06	-2.489579e-03	-5.470907e-02	-4.944219e-06	-1.858994e-07	-4.302735e-06	-4.132525e-02	1.887104e-05	3.388004e-07	-6.706811e-03	-3.078588e-02	-9.024313e-05	2.313614e-04	1.028009e-01	1.128749e-05	1.150728e-04	8.657455e-05	1.030230e-03	-1.020019e-01	1.734738e-02	1.987554e-05	-2.525702e-06	8.781559e-05	-3.803708e-02	4.653571e-05	7.389335e-06	-1.221667e-01	-2.638825e-01	-5.980452e-03	-5.738072e-03	-1.391390e-03	-5.654848e-03	5.277632e-03	3.544908e-02	-5.876292e-04	1.656548e-07	-4.652473e-04	-1.968118e-06	-9.924585e-06	1.581911e-07	-3.016655e-08	-5.118038e-02	1.323484e-07	-2.991753e-06	-3.098601e-07	-8.770164e-06	-2.280510e-01	8.529266e-07	0.000000e+00	0.000000e+00	0.000000e+00	0.000000e+00	0.000000e+00	0.000000e+00	0.000000e+00	0.000000e+00	0.000000e+00	0.000000e+00	0.000000e+00	0.000000e+00	0.000000e+00	0.000000e+00	0.000000e+00	0.000000e+00	0.000000e+00	0.000000e+00	0.000000e+00	3.648755e-07	0.000000e+00	0.000000e+00	0.000000e+00	0.000000e+00	0.000000e+00	0.000000e+00	0.000000e+00	0.000000e+00	0.000000e+00	0.000000e+00	0.000000e+00	0.000000e+00	0.000000e+00	0.000000e+00	0.000000e+00	0.000000e+00	0.000000e+00	0.000000e+00	0.000000e+00	0.000000e+00	0.000000e+00	0.000000e+00	0.000000e+00	0.000000e+00	0.000000e+00	0.000000e+00	6.823569e-04	0.000000e+00	0.000000e+00	0.000000e+00	0.000000e+00	0.000000e+00	0.000000e+00	0.000000e+00	0.000000e+00	0.000000e+00	0.000000e+00	0.000000e+00	0.000000e+00	0.000000e+00	4.623978e-07	0.000000e+00	0.000000e+00	0.000000e+00	4.132232e-09	0.000000e+00	0.000000e+00	0.000000e+00	0.000000e+00	0.000000e+00	0.000000e+00	0.000000e+00	0.000000e+00	0.000000e+00	0.000000e+00	5.508046e-02	2.168085e-07	0.000000e+00	0.000000e+00	-4.397746e-06	-6.935538e-09	0.000000e+00	0.000000e+00	0.000000e+00	0.000000e+00	0.000000e+00	0.000000e+00	0.000000e+00	0.000000e+00	0.000000e+00	6.157024e-08	0.000000e+00	0.000000e+00	0.000000e+00
0.000000e+00	0.000000e+00	0.000000e+00	1.223310e-01	-2.045308e-03	-1.415805e-02	-6.668235e-04	-1.659576e-03	1.093039e-01	-8.000705e-03	-7.822547e-03	9.414145e-02	-3.969680e-03	-2.387403e-02	4.100551e-02	-6.955448e-02	0.000000e+00	0.000000e+00	2.155825e-02	1.432246e-03	-1.227725e-04	-2.255215e-06	-1.566591e-03	-2.599041e-02	-2.623891e-02	-1.788897e-03	-2.256537e-02	2.332954e-02	1.024614e-02	1.016402e-02	-5.495616e-04	0.000000e+00	0.000000e+00	-9.340125e-03	-1.231808e-03	-1.186550e-02	8.576512e-03	1.349037e-02	4.552114e-03	3.149413e-03	5.811809e-04	4.557872e-02	5.131285e-03	4.041861e-03	-2.109535e-05	-4.036888e-04	0.000000e+00	0.000000e+00	-3.354008e-03	1.379928e-02	-2.495972e-04	1.979350e-05	7.479344e-03	-2.552531e-04	-2.318118e-02	2.123598e-02	-1.851130e-04	2.802732e-03	2.760409e-03	-3.543889e-02	-5.712409e-04	0.000000e+00	0.000000e+00	-4.269633e-02	3.341271e-04	-2.492990e-04	9.846127e-03	3.332457e-03	1.273939e-02	2.418866e-02	2.271422e-03	-7.167289e-03	-4.915461e-04	5.097882e-03	5.067653e-03	-3.491621e-04	0.000000e+00	3.739674e-05	-5.490501e-04	-4.814118e-02	-3.777252e-04	-2.057226e-04	-5.398849e-05	-1.304988e-04	-2.047198e-05	-4.389674e-04	-3.233138e-05	-4.119613e-06	3.577052e-03	9.439059e-02	-4.398945e-04	0.000000e+00	0.000000e+00	1.310596e-02	-3.072465e-02	2.720892e-02	2.138667e-07	-1.568916e-02	1.584839e-06	-5.879247e-03	1.661242e-02	-4.079252e-06	1.038195e-02	-1.114761e-02	-5.527955e-03	-1.390252e-03	0.000000e+00	0.000000e+00	-1.643552e-02	-1.912900e-02	2.483131e-01	-4.780295e-02	-1.778727e-02	-2.516808e-03	5.028327e-03	7.271377e-02	8.593276e-02	1.751734e-02	-4.517972e-02	-2.020258e-02	0.000000e+00	0.000000e+00	0.000000e+00	0.000000e+00	0.000000e+00	0.000000e+00	0.000000e+00	0.000000e+00	0.000000e+00	0.000000e+00	0.000000e+00	0.000000e+00	0.000000e+00	0.000000e+00	9.661901e-07	0.000000e+00	0.000000e+00	0.000000e+00	0.000000e+00	0.000000e+00	0.000000e+00	0.000000e+00	1.629489e-06	0.000000e+00	0.000000e+00	0.000000e+00	0.000000e+00	0.000000e+00	0.000000e+00	0.000000e+00	0.000000e+00	0.000000e+00	0.000000e+00	0.000000e+00	0.000000e+00	0.000000e+00	0.000000e+00	0.000000e+00	0.000000e+00	0.000000e+00	0.000000e+00	0.000000e+00	0.000000e+00	7.024792e-08	0.000000e+00	6.021862e-05	0.000000e+00	0.000000e+00	4.132231e-08	0.000000e+00	7.024792e-08	0.000000e+00	0.000000e+00	0.000000e+00	0.000000e+00	-3.256194e-08	0.000000e+00	0.000000e+00	-3.223399e-07	0.000000e+00	3.576797e-02	0.000000e+00	0.000000e+00	0.000000e+00	4.664939e-05	2.117913e-03	3.060001e-07	0.000000e+00	0.000000e+00	2.036196e-07	-6.321975e-03	0.000000e+00	0.000000e+00	0.000000e+00	0.000000e+00
-1.459568e-01	1.420196e-01	8.485885e-02	9.541715e-02	1.351848e-01	-6.091110e-04	-5.283920e-04	-1.657188e-02	-2.992487e-03	-2.255305e-03	-8.920371e-02	-1.896546e-03	-1.613129e-03	-9.271827e-04	9.130571e-03	-2.782721e-03	-2.931837e-03	6.038576e-03	-4.188693e-03	-3.124947e-04	3.680057e-02	-1.985321e-02	3.174938e-03	2.738095e-01	-2.934661e-02	4.706926e-06	2.894314e-02	-9.074137e-03	-4.686167e-02	5.697047e-03	-1.338029e-01	1.240793e-04	6.485863e-05	-2.439295e-02	-9.424841e-07	1.156663e-04	1.002205e-03	-9.865285e-02	-9.521195e-04	-1.392794e-01	-7.817718e-02	-7.923317e-02	-4.215613e-02	2.074706e-03	3.133082e-03	6.067737e-03	1.789002e-02	6.548189e-03	6.411318e-03	4.353099e-03	6.610717e-03	5.796105e-02	1.183994e-02	5.838531e-03	-2.482788e-03	-1.206441e-02	-4.419961e-04	-1.386029e-03	2.147459e-03	4.651203e-05	3.823768e-04	-4.621986e-02	4.110781e-03	2.443493e-03	-3.847016e-03	-6.402122e-05	-9.431461e-02	4.935834e-03	2.031384e-03	2.000104e-02	-3.318719e-03	1.387641e-03	4.991043e-06	6.011079e-04	1.047798e-03	-3.875328e-04	-5.098024e-02	-3.844464e-02	-7.763988e-03	-1.556324e-01	-1.924393e-01	-3.169026e-02	4.324348e-03	-8.246562e-02	3.506625e-05	6.392365e-02	8.205094e-03	6.037413e-03	5.171390e-03	9.076656e-02	2.144903e-02	1.251027e-02	2.832319e-02	-5.390567e-04	1.593322e-03	-3.451345e-04	1.152997e-01	1.075890e-01	3.561623e-03	2.957795e-05	1.494657e-01	5.393083e-04	-2.584117e-03	-6.519365e-04	-1.785427e-02	-1.341009e-04	-1.639308e-01	-3.710925e-05	-8.294444e-03	1.212372e-04	-3.613704e-04	1.440446e-04	-7.038836e-03	-8.476877e-03	2.917571e-02	1.293014e-04	3.848262e-02	1.118156e-02	2.289701e-01	1.026087e-02	5.312591e-02	1.042084e-01	-2.602469e-02	1.784074e-03	1.972937e-05	-5.349070e-02	-8.192105e-02	-1.248202e-01	-2.864536e-02	-5.177425e-03	-6.467359e-02	-3.476671e-02	-5.774219e-02	2.712929e-01	4.191375e-01	5.960081e-02	1.988081e-01	3.011116e-01	2.222844e-01	-7.122811e-04	9.646075e-02	-6.539707e-02	-3.181746e-03	-4.223782e-02	-3.549152e-05	-1.882967e-03	-3.590300e-01	-3.494650e-01	-3.434734e-03	-1.551377e-01	-2.427551e-01	-9.349959e-02	2.557343e-06	0.000000e+00	0.000000e+00	0.000000e+00	0.000000e+00	0.000000e+00	0.000000e+00	0.000000e+00	0.000000e+00	0.000000e+00	0.000000e+00	0.000000e+00	0.000000e+00	0.000000e+00	0.000000e+00	0.000000e+00	0.000000e+00	0.000000e+00	0.000000e+00	3.359485e-06	0.000000e+00	0.000000e+00	0.000000e+00	0.000000e+00	0.000000e+00	0.000000e+00	0.000000e+00	0.000000e+00	0.000000e+00	0.000000e+00	0.000000e+00	0.000000e+00	0.000000e+00	0.000000e+00	0.000000e+00	0.000000e+00	0.000000e+00	0.000000e+00	0.000000e+00	0.000000e+00	0.000000e+00	0.000000e+00	6.060186e-06	0.000000e+00	0.000000e+00	0.000000e+00	0.000000e+00	0.000000e+00	0.000000e+00	0.000000e+00	0.000000e+00	0.000000e+00	0.000000e+00	0.000000e+00	0.000000e+00	0.000000e+00	0.000000e+00	5.464573e-03	0.000000e+00	0.000000e+00	3.814044e-07	0.000000e+00	2.892562e-08	4.132232e-09	0.000000e+00	0.000000e+00	0.000000e+00	0.000000e+00	0.000000e+00	0.000000e+00	0.000000e+00	0.000000e+00	8.379118e-03	0.000000e+00	0.000000e+00	0.000000e+00	1.426532e-02	0.000000e+00	0.000000e+00	0.000000e+00	0.000000e+00	4.132232e-09	0.000000e+00	1.252029e-07	3.845168e-07	0.000000e+00	0.000000e+00	0.000000e+00	0.000000e+00	0.000000e+00	0.000000e+00	0.000000e+00	0.000000e+00	5.426354e-06	0.000000e+00
-3.486604e-01	1.070261e-01	-2.459564e-01	-2.672329e-01	-4.792354e-01	6.872990e-02	3.079614e-01	5.915609e-01	1.021726e-01	2.023390e-01	-3.620341e-03	5.540886e-02	-1.444453e-01	8.621359e-02	5.193652e-03	2.444268e-02	2.597114e-02	-2.355318e-04	1.341752e-01	-2.342296e-02	-4.768089e-02	-1.447732e-02	-2.910872e-01	2.126576e-02	3.961554e-01	2.465907e-01	4.005907e-01	1.175158e-02	-2.587421e-03	-3.285250e-01	2.318654e-02	-2.116683e-01	-6.769403e-03	-1.258377e-01	-1.455088e-02	2.957720e-01	8.932864e-02	2.451580e-01	1.878476e-02	-2.018314e-02	-2.404510e-01	-8.172344e-02	2.739112e-02	5.154332e-02	-3.086287e-01	3.920327e-02	4.105442e-01	2.488565e-01	4.253989e-01	-2.709285e-02	-1.818272e-03	-2.782769e-01	-5.635994e-02	-2.801221e-02	-9.710141e-02	2.342570e-01	4.688412e-02	-6.676152e-02	-2.301387e-01	-6.949686e-02	-2.005007e-01	1.008535e-01	2.242307e-01	-1.594791e-02	-3.270879e-02	9.779626e-02	2.195931e-01	6.305205e-02	-8.009337e-04	2.165869e-02	-9.443795e-02	-4.022183e-02	1.342004e-01	1.970760e-01	7.019354e-02	3.140296e-02	-2.154435e-02	6.084489e-01	9.014256e-02	-3.814531e-01	3.205609e-03	-3.395006e-01	2.278964e-01	1.853176e-01	-7.971790e-02	-1.877312e-02	6.611944e-02	-1.158294e-02	-9.501169e-03	-8.960934e-03	-3.067511e-02	8.511855e-02	-3.357740e-02	-7.452833e-03	-7.143611e-03	-3.014973e-03	-1.620240e-05	-3.433404e-05	-9.731717e-06	-9.406329e-03	-8.871438e-03	-3.037516e-02	-2.103064e-02	7.180912e-02	-7.378288e-03	-7.072137e-03	-2.984682e-03	-1.603412e-05	-3.398309e-05	-9.628630e-06	9.805614e-02	-9.050056e-03	-3.097369e-02	-2.144892e-02	-3.390330e-02	-7.527069e-03	-7.214789e-03	-3.045142e-03	-1.637000e-05	-3.468359e-05	-9.834392e-06	3.912209e-02	-5.946518e-02	-9.251736e-02	-3.716423e-02	6.706017e-02	1.562151e-01	-4.787164e-02	-2.067745e-02	-1.160623e-04	-2.425726e-04	-7.090762e-05	1.732013e-01	-1.120142e-02	-1.483357e-01	1.100585e-01	-9.666427e-02	-9.188704e-02	1.113977e-02	6.542632e-02	-2.235083e-04	-4.665802e-04	-1.367362e-04
-8.511087e-02	7.216351e-08	1.617091e-04	3.938334e-08	3.904265e-03	5.647693e-02	-4.764360e-02	7.820451e-04	5.384274e-02	2.096928e-03	-1.083756e-02	-7.378396e-03	1.652948e-03	-1.671965e-01	-1.498002e-02	-1.467444e-04	8.489718e-02	-1.451791e-02	6.740548e-04	3.893639e-02	8.169039e-02	9.275710e-06	-3.044345e-02	9.812397e-05	-1.138533e-01	3.946529e-05	6.385419e-05	3.175514e-04	-9.145937e-02	4.332051e-04	-1.232235e-01	-2.854539e-01	4.788902e-02	-1.059107e-03	-1.052849e-01	1.047872e-02	9.135907e-03	-7.800615e-02	-2.779817e-02	-8.265973e-02	6.387185e-05	-1.189558e-03	3.020381e-02	5.563192e-03	7.376127e-02	-6.641734e-03	6.219986e-02	5.925114e-02	2.199998e-03	8.407087e-03	2.593799e-03	1.105912e-02	-2.896248e-03	-3.073793e-02	4.531605e-03	-1.265759e-03	2.952320e-03	-5.074541e-03	1.226857e-02	5.567447e-05	2.748796e-05	-9.140866e-03	-2.702007e-02	3.790781e-04	-8.609916e-03	2.278069e-02	-1.000170e-01	1.073219e-03	5.930611e-03	1.586796e-02	6.506027e-03	4.265822e-03	3.754162e-02	-4.715820e-06	-3.120469e-03	6.339885e-03	-2.280465e-02	1.763873e-04	-1.082073e-01	-2.463223e-02	-3.997030e-01	-1.419150e-02	-5.817093e-02	-5.039797e-03	-2.083396e-02	1.812156e-03	7.186311e-02	3.858801e-02	2.655763e-03	3.458674e-02	-3.186394e-03	5.700470e-02	-9.607434e-04	5.739593e-03	2.472235e-02	7.040720e-02	4.686315e-05	3.288218e-05	-3.896963e-02	-4.189930e-04	-9.186101e-03	1.655716e-06	-8.860530e-02	-4.337710e-02	5.690276e-05	-2.356677e-01	-4.251436e-02	-5.748188e-03	-2.150558e-03	3.033296e-02	1.370621e-03	6.168317e-02	5.096704e-04	8.298024e-05	5.361728e-02	5.726597e-05	2.174622e-02	2.646267e-01	3.244633e-01	2.127550e-02	3.251992e-04	2.832692e-02	-1.844992e-02	4.413605e-03	3.202075e-04	-9.858747e-02	2.233675e-04	-4.344875e-02	-6.428290e-03	-2.237759e-01	-1.254932e-05	-2.151506e-03	-2.485865e-01	2.348609e-01	3.995732e-02	1.061097e-03	1.100973e-01	2.914286e-01	3.174208e-01	1.460889e-01	1.717699e-01	-1.715493e-01	-4.580443e-07	-4.740842e-02	-1.700036e-01	-5.366633e-07	-2.705862e-01	-1.388932e-01	1.514834e-06	-5.607032e-02	-1.350159e-01	-6.180048e-02	0.000000e+00	0.000000e+00	0.000000e+00	0.000000e+00	0.000000e+00	0.000000e+00	0.000000e+00	1.131320e-05	0.000000e+00	0.000000e+00	0.000000e+00	0.000000e+00	0.000000e+00	0.000000e+00	0.000000e+00	0.000000e+00	0.000000e+00	0.000000e+00	0.000000e+00	0.000000e+00	0.000000e+00	0.000000e+00	0.000000e+00	0.000000e+00	0.000000e+00	2.936964e-04	0.000000e+00	0.000000e+00	0.000000e+00	0.000000e+00	0.000000e+00	0.000000e+00	0.000000e+00	0.000000e+00	0.000000e+00	0.000000e+00	0.000000e+00	0.000000e+00	0.000000e+00	0.000000e+00	0.000000e+00	0.000000e+00	0.000000e+00	2.476322e-05	0.000000e+00	0.000000e+00	0.000000e+00	0.000000e+00	0.000000e+00	0.000000e+00	0.000000e+00	0.000000e+00	0.000000e+00	0.000000e+00	0.000000e+00	0.000000e+00	0.000000e+00	0.000000e+00	1.109540e-06	0.000000e+00	1.655960e-05	5.603292e-07	0.000000e+00	0.000000e+00	0.000000e+00	0.000000e+00	0.000000e+00	0.000000e+00	0.000000e+00	0.000000e+00	0.000000e+00	0.000000e+00	0.000000e+00	0.000000e+00	2.164233e-07	0.000000e+00	5.276765e-08	1.888428e-07	0.000000e+00	0.000000e+00	0.000000e+00	0.000000e+00	0.000000e+00	0.000000e+00	0.000000e+00	0.000000e+00	0.000000e+00	0.000000e+00	0.000000e+00	0.000000e+00	0.000000e+00	0.000000e+00	4.506537e-02	1.438417e-02	0.000000e+00
-5.702572e-04	0.000000e+00	4.069483e-06	1.840722e-02	8.156221e-02	-5.941626e-03	-4.586697e-03	-3.529649e-03	5.071022e-02	-3.582611e-03	-2.385153e-03	2.592652e-03	-1.845659e-03	5.916715e-03	-2.664822e-02	-5.930852e-03	-3.201631e-02	0.000000e+00	3.305785e-08	0.000000e+00	-5.240507e-04	-1.999496e-04	-2.204000e-04	1.479469e-02	2.126519e-05	-1.738492e-04	1.601208e-02	1.627990e-04	-1.697728e-05	-2.551253e-04	-2.456390e-02	-2.056116e-05	-3.183162e-04	9.783614e-08	-1.585398e-07	1.491177e-08	-4.409855e-02	-3.304117e-02	-9.149632e-05	5.668423e-03	7.894623e-03	4.205872e-03	1.357943e-02	7.638554e-03	-4.588190e-04	6.385907e-03	3.506278e-03	7.327097e-03	-1.493213e-01	1.079334e-06	0.000000e+00	-3.242720e-04	-1.207328e-03	-1.368916e-04	-3.254167e-04	1.625228e-04	1.873332e-03	7.232606e-06	8.488650e-04	5.288313e-04	-3.006094e-04	4.676656e-03	1.733443e-03	-1.389533e-04	-5.386400e-04	-2.640079e-04	1.386839e-08	-1.992628e-07	-2.833060e-03	8.546395e-05	-1.335159e-02	4.645965e-03	2.933596e-03	-5.476208e-05	-1.035596e-02	4.348661e-02	-2.061357e-04	2.869515e-03	5.056260e-02	-7.122980e-03	-7.831266e-05	0.000000e+00	0.000000e+00	1.265400e-06	2.527604e-02	2.527667e-02	4.204724e-02	-3.408616e-04	-3.824611e-02	-3.350745e-04	2.934553e-03	-1.486373e-01	-1.793414e-02	-3.846344e-02	4.660036e-03	-2.575484e-04	2.443100e-02	0.000000e+00	0.000000e+00	-1.637030e-06	8.207874e-02	-7.506982e-07	-4.219195e-04	6.060221e-08	-1.231744e-05	1.073211e-05	1.214938e-04	-2.486549e-03	-1.151784e-04	-4.622333e-03	-1.746789e-05	2.080128e-05	-1.758814e-04	4.132232e-09	0.000000e+00	0.000000e+00	1.918486e-01	-1.013027e-03	4.224546e-04	-2.228173e-03	-9.157819e-04	-9.053867e-04	-6.943556e-02	-6.403476e-02	-4.237315e-04	-1.890966e-02	-2.790406e-02	-1.464801e-03	0.000000e+00	0.000000e+00	0.000000e+00	0.000000e+00	0.000000e+00	0.000000e+00	0.000000e+00	0.000000e+00	0.000000e+00	0.000000e+00	0.000000e+00	0.000000e+00	0.000000e+00	0.000000e+00	0.000000e+00	1.132478e-06	0.000000e+00	0.000000e+00	0.000000e+00	0.000000e+00	0.000000e+00	0.000000e+00	0.000000e+00	0.000000e+00	0.000000e+00	0.000000e+00	0.000000e+00	0.000000e+00	0.000000e+00	0.000000e+00	0.000000e+00	8.857036e-07	0.000000e+00	0.000000e+00	0.000000e+00	0.000000e+00	0.000000e+00	0.000000e+00	0.000000e+00	0.000000e+00	0.000000e+00	0.000000e+00	0.000000e+00	0.000000e+00	0.000000e+00	1.695682e-06	0.000000e+00	0.000000e+00	0.000000e+00	0.000000e+00	0.000000e+00	0.000000e+00	0.000000e+00	3.272264e-02	0.000000e+00	0.000000e+00	0.000000e+00	0.000000e+00	0.000000e+00	0.000000e+00	0.000000e+00	0.000000e+00	0.000000e+00	3.189196e-02	0.000000e+00	0.000000e+00	0.000000e+00	0.000000e+00	6.280754e-06	0.000000e+00	0.000000e+00	1.606313e-03	-5.942838e-09	3.444955e-07	0.000000e+00	9.798200e-08	4.132232e-09	0.000000e+00	-1.318508e-05	0.000000e+00
-5.366902e-03	-1.537167e-04	1.310774e-02	9.946473e-03	6.925475e-02	2.302713e-02	-8.006368e-04	6.850656e-03	-4.150683e-04	-6.750355e-04	-5.814658e-02	5.260471e-03	-6.202766e-03	4.758377e-03	-4.011036e-02	-1.820919e-03	-1.298566e-02	-3.149502e-02	3.890495e-02	1.249877e-01	7.963740e-02	-3.176398e-02	1.894328e-03	2.353160e-04	7.223498e-03	-2.899221e-02	-1.421008e-02	2.524668e-05	1.229469e-05	-1.674692e-05	-4.725345e-02	-5.566091e-02	-9.509581e-05	-2.190790e-03	-2.046342e-02	-1.529753e-03	2.648596e-02	5.916839e-07	3.001317e-03	-7.164894e-02	-1.120525e-02	5.957988e-03	3.001991e-03	5.574397e-03	5.443599e-03	7.390200e-03	6.500176e-02	7.601735e-03	3.325349e-03	7.839156e-07	-7.361450e-04	-3.124437e-04	4.005126e-02	-2.462419e-02	5.948188e-02	3.237957e-02	6.065750e-03	1.597751e-03	5.348326e-03	2.406657e-03	5.452969e-03	1.644866e-03	-2.151229e-02	5.210004e-03	-3.125717e-04	-5.725325e-02	2.926753e-05	-8.004016e-03	5.652610e-05	3.723338e-03	9.310161e-02	-1.024365e-02	1.258196e-02	-4.513046e-03	-1.236980e-02	4.918918e-02	-9.747528e-04	6.461888e-03	-1.050225e-02	-1.062477e-01	-2.728732e-04	-6.204433e-02	1.045811e-02	-3.113731e-04	-2.050845e-04	1.527011e-02	1.461845e-02	6.304261e-02	1.944571e-01	6.939318e-04	1.192469e-01	1.303005e-01	-8.990480e-03	1.722040e-02	1.698744e-02	4.695388e-03	9.478694e-02	8.694530e-03	7.827515e-03	1.892706e-04	1.932752e-03	-1.778331e-08	-1.566118e-02	4.783349e-07	-8.741169e-05	-3.110022e-04	-5.727864e-02	-1.251916e-01	-3.626098e-04	-1.059825e-01	-7.610310e-05	-1.303808e-03	-1.147167e-03	-9.985653e-05	-3.967323e-03	1.381819e-03	1.393574e-01	1.500315e-01	2.248467e-01	1.370603e-01	9.704394e-04	-3.903866e-04	2.109290e-04	-2.873632e-03	-5.507845e-04	-8.968333e-07	-2.810948e-01	-5.364947e-04	-3.025387e-01	-3.895112e-03	-2.047433e-01	-1.478785e-01	-1.127148e-01	7.393576e-03	1.359904e-01	1.416477e-01	1.070466e-01	1.539687e-01	2.019265e-01	2.506457e-05	-3.312598e-03	6.947143e-02	-2.610919e-03	-2.274563e-01	-1.783580e-01	-1.535049e-01	-2.138142e-01	-5.212832e-02	-2.826506e-01	-1.458349e-01	-1.392011e-01	-1.710100e-01	7.714028e-07	0.000000e+00	0.000000e+00	0.000000e+00	0.000000e+00	0.000000e+00	0.000000e+00	0.000000e+00	0.000000e+00	0.000000e+00	0.000000e+00	0.000000e+00	0.000000e+00	0.000000e+00	0.000000e+00	0.000000e+00	0.000000e+00	0.000000e+00	0.000000e+00	6.541304e-07	0.000000e+00	0.000000e+00	0.000000e+00	0.000000e+00	0.000000e+00	0.000000e+00	0.000000e+00	0.000000e+00	0.000000e+00	0.000000e+00	0.000000e+00	0.000000e+00	0.000000e+00	0.000000e+00	0.000000e+00	0.000000e+00	0.000000e+00	0.000000e+00	0.000000e+00	0.000000e+00	0.000000e+00	9.622604e-07	0.000000e+00	0.000000e+00	0.000000e+00	0.000000e+00	0.000000e+00	0.000000e+00	0.000000e+00	0.000000e+00	0.000000e+00	0.000000e+00	0.000000e+00	0.000000e+00	0.000000e+00	0.000000e+00	0.000000e+00	0.000000e+00	0.000000e+00	0.000000e+00	0.000000e+00	9.916534e-05	0.000000e+00	0.000000e+00	0.000000e+00	0.000000e+00	0.000000e+00	0.000000e+00	9.876030e-08	3.487598e-07	0.000000e+00	0.000000e+00	0.000000e+00	0.000000e+00	1.024793e-07	0.000000e+00	7.721603e-03	3.486177e-08	0.000000e+00	0.000000e+00	0.000000e+00	7.153334e-08	2.544020e-06	0.000000e+00	0.000000e+00	0.000000e+00	0.000000e+00	0.000000e+00	0.000000e+00	0.000000e+00	0.000000e+00	2.199814e-05	0.000000e+00	0.000000e+00	4.892353e-04
0.000000e+00	0.000000e+00	-3.513519e-04	-5.499313e-03	-4.917249e-02	-1.591311e-03	-9.007204e-02	3.375248e-03	-5.512705e-03	4.054974e-02	-8.477493e-04	-3.976169e-03	8.819182e-03	-1.791397e-02	0.000000e+00	0.000000e+00	-1.020048e-01	-5.714265e-02	-1.694078e-01	-1.066495e-01	-1.675867e-02	-4.178494e-02	6.627656e-02	7.386696e-02	-1.659969e-01	1.199194e-04	2.426424e-02	-7.893071e-02	0.000000e+00	-9.771795e-08	6.286997e-07	8.857914e-02	4.554101e-04	8.102689e-03	4.695138e-02	7.158261e-03	4.900716e-03	-6.581295e-05	1.331525e-02	-2.048937e-02	-6.529244e-02	1.005019e-02	1.057728e-07	3.761502e-06	-8.933650e-05	-5.856872e-04	-2.118236e-03	-2.048591e-02	-1.082614e-03	-3.006431e-02	-1.048091e-04	9.062774e-03	1.134606e-07	7.333442e-04	1.723611e-02	-5.857696e-02	6.934194e-09	-9.520665e-06	1.127784e-04	7.554994e-03	1.265856e-01	1.103372e-02	2.288565e-03	1.402469e-02	9.261090e-03	-5.411881e-04	1.048958e-05	1.245523e-03	-3.121711e-02	4.111646e-02	0.000000e+00	9.090907e-08	-1.344123e-05	-7.862569e-02	-4.150189e-05	-1.603030e-01	-1.634560e-01	-9.823886e-02	-5.444566e-04	2.236254e-02	-8.950530e-02	1.419169e-06	8.790114e-02	-1.702904e-02	0.000000e+00	0.000000e+00	-7.769921e-02	-1.446050e-01	-1.040345e-01	0.000000e+00	2.925539e-05	-2.144022e-04	2.737796e-04	-9.303752e-04	-3.795519e-02	-4.165198e-02	4.817569e-03	-1.384779e-01	0.000000e+00	4.545454e-08	-3.081108e-03	-2.957575e-03	-8.811336e-04	-5.055084e-03	-2.650586e-03	-8.510063e-04	-2.126929e-03	-6.020881e-03	-6.881120e-04	7.851556e-03	-5.678316e-03	-2.994467e-03	0.000000e+00	0.000000e+00	0.000000e+00	0.000000e+00	0.000000e+00	0.000000e+00	0.000000e+00	0.000000e+00	0.000000e+00	0.000000e+00	0.000000e+00	0.000000e+00	1.652893e-08	0.000000e+00	0.000000e+00	0.000000e+00	0.000000e+00	0.000000e+00	0.000000e+00	0.000000e+00	0.000000e+00	0.000000e+00	0.000000e+00	0.000000e+00	0.000000e+00	0.000000e+00	4.132232e-09	0.000000e+00	0.000000e+00	0.000000e+00	0.000000e+00	0.000000e+00	0.000000e+00	0.000000e+00	0.000000e+00	0.000000e+00	0.000000e+00	0.000000e+00	0.000000e+00	3.649168e-07	0.000000e+00	0.000000e+00	0.000000e+00	0.000000e+00	0.000000e+00	0.000000e+00	0.000000e+00	0.000000e+00	4.132232e-09	0.000000e+00	-2.265206e-07	-1.813426e-06	0.000000e+00	0.000000e+00	3.397119e-02	0.000000e+00	0.000000e+00	0.000000e+00	0.000000e+00	0.000000e+00	0.000000e+00	0.000000e+00	0.000000e+00	0.000000e+00	-3.016283e-02	-1.005680e-07	0.000000e+00	1.177892e-08	5.867993e-02	0.000000e+00
2.039014e+00	4.697463e-03	-2.474224e-02	-5.107648e-02	-2.372332e-02	-1.845843e-01	-3.306180e-01	-7.084693e-02	2.216450e-01	4.683652e-02	3.208179e-01	1.512571e-02	-1.229822e-01	-9.726984e-02	-5.608978e-01	2.931108e-02	-4.048951e-01	-6.574758e-01	-3.705468e-02	-3.707760e-01	-1.440527e-01	4.693687e-01	-7.778857e-02	-2.197267e-01	8.780537e-01	4.456969e-01	-2.449870e-01	-6.398864e-02	9.199944e-02	-1.014668e-01	-2.973068e-02	2.976026e-01	-6.665708e-01	-7.112445e-02	5.323100e-01	-3.857052e-01	-3.475922e-01	-1.014680e-01	-2.311369e-01	7.277249e-01	3.882578e-02	-9.136755e-02	2.550757e-02	1.364771e-01	5.007843e-01	1.080972e-01	-1.079604e-01	6.026724e-02	4.680930e-01	1.762734e-01	3.242150e-01	-1.274700e-01	-3.423263e-01	5.197290e-01	-1.414129e-01	-1.146368e-01	3.027238e-02	-1.177829e-01	6.231612e-02	-6.385016e-02	1.420224e-01	1.933846e-01	6.635008e-02	3.442449e-02	4.095033e-01	-1.874556e-01	3.657283e-01	-2.665418e-01	-4.850757e-01	-4.038922e-02	-1.182080e-01	-2.618039e-01	-5.037637e-01	-1.365760e-01	-1.324511e-01	-5.378926e-01	-2.791049e-01	1.129693e-01	1.999176e-01	4.864503e-01	5.033703e-01	-8.983841e-03	3.938640e-01	3.239301e-01	-9.271369e-02	1.953354e-01	-7.460750e-02	1.477322e-02	4.333407e-02	-4.798251e-01	-3.294109e-01	-4.000167e-01	-7.836577e-03	-1.164993e-01	-3.270353e-01	1.607053e-02	-2.462941e-01	9.279618e-02	1.137109e-01	3.996196e-01	4.959639e-02	-1.067819e-01	5.013195e-01	2.726556e-01	1.636352e-01	-2.631719e-01	-2.209255e-01	-1.706660e-01	-6.049439e-01	-3.787010e-01	-3.327796e-01	-1.672409e-01	1.454990e-02	-1.323957e-01	-2.797083e-01	-1.558117e-02	-4.504336e-01	-2.920844e-01	-3.714344e-01	-5.013082e-01	-3.616033e-01	-4.066766e-01	3.158554e-01	-4.389520e-01	-1.079281e-01	5.005946e-01	-3.675357e-01	5.104217e-01	4.358067e-01	5.039566e-01	7.837226e-01	4.378742e-01	9.930467e-01	-6.631585e-01	-4.508854e-01	-2.327966e-01	-1.954197e-01	-4.506780e-01	-3.439583e-01	-4.892957e-01	-5.454103e-01	-2.149514e-01	-3.873372e-01	1.282362e-01	1.562838e-01	1.511999e-01	1.107647e+00	8.501992e-01	-2.139331e-01	7.878855e-01	1.085467e+00	1.307545e-01	-5.272524e-03	-1.877667e-03	-1.150426e-03	-1.315260e-03	-2.069378e-03	-3.284231e-03	-3.001454e-03	-2.980750e-03	-5.482817e-03	-3.701511e-03	-3.921659e-03	-4.564743e-03	-3.981893e-03	-1.307180e-02	8.483234e-02	-5.207320e-03	-1.544509e-02	-1.789552e-02	-4.615210e-03	-5.280077e-03	-1.871975e-03	-1.140790e-03	-1.310034e-03	-2.045984e-03	-3.269875e-03	-2.929926e-03	-2.957669e-03	-5.429814e-03	-3.727983e-03	-3.950573e-03	-4.576715e-03	-3.880777e-03	-1.211258e-02	-1.967645e-02	-5.382817e-03	-1.675046e-02	8.688362e-02	-4.599473e-03	-5.280077e-03	-1.871975e-03	-1.140790e-03	-1.310034e-03	-2.045984e-03	-3.269875e-03	-2.929926e-03	-2.957669e-03	-5.429814e-03	-3.727983e-03	-3.950573e-03	-4.576715e-03	-3.880777e-03	-1.211258e-02	-1.967645e-02	-5.382817e-03	-1.675046e-02	8.688362e-02	-4.599473e-03	-3.117571e-02	-1.191540e-02	-7.356914e-03	-8.403850e-03	-1.320783e-02	-2.081366e-02	-2.061134e-02	-1.852515e-02	-3.372870e-02	-2.301297e-02	-2.431658e-02	-2.889428e-02	-2.719481e-02	3.880027e-01	1.228081e-01	-3.025214e-02	-8.032806e-02	-9.184356e-02	-2.886733e-02	-4.787745e-02	-1.916948e-02	-1.194227e-02	-1.387432e-02	-2.120266e-02	-3.415831e-02	-3.443820e-02	-2.931685e-02	-5.299291e-02	-3.665489e-02	-3.820505e-02	-4.641997e-02	-4.513909e-02	1.939700e-01	5.892824e-01	-4.597517e-02	-1.120067e-01	-1.273591e-01	-4.684940e-02
-2.589636e-01	7.290912e-02	8.750821e-02	1.877273e-01	3.628292e-02	7.995728e-03	2.580464e-03	-1.736470e-01	6.495089e-05	5.839070e-07	-9.135020e-03	1.010276e-03	-1.656556e-05	-8.706544e-06	-1.155751e-02	-3.733413e-03	-1.131209e-03	-5.581414e-02	-1.789696e-02	4.897050e-03	-2.620746e-01	-7.210592e-02	2.051154e-03	-2.927338e-02	4.833789e-03	4.304317e-03	-4.252379e-02	-1.176338e-01	-2.570745e-06	-7.428881e-06	-8.220729e-04	1.913874e-08	1.438249e-06	1.089342e-01	1.469182e-02	8.289816e-06	1.264609e-02	-7.917218e-04	-1.960387e-02	6.952083e-03	4.746548e-03	6.276740e-03	6.691246e-03	4.049470e-03	1.670992e-02	1.779159e-02	5.930853e-03	4.376831e-03	2.838354e-03	1.460591e-03	3.675473e-03	6.335438e-03	-1.647716e-02	1.936276e-02	7.269186e-03	2.710488e-03	-1.225353e-02	3.121452e-03	2.904002e-03	-2.780883e-02	2.832962e-03	-5.097716e-02	2.024178e-03	6.041202e-03	9.449167e-03	3.291443e-03	5.638418e-03	7.928893e-03	7.195707e-04	1.044782e-06	2.114302e-03	1.271400e-02	-7.985456e-03	6.143882e-02	-3.763353e-03	6.134481e-02	-3.146843e-02	6.151097e-03	6.935818e-03	-9.682102e-03	3.739616e-03	-8.679493e-03	-3.546857e-02	2.504736e-02	1.607467e-03	1.543175e-03	7.559682e-03	3.491756e-03	1.031043e-03	-1.002751e-01	5.116450e-03	-4.871272e-04	1.079882e-02	1.522579e-02	1.258694e-02	5.070004e-02	-1.262680e-01	-1.041182e-03	4.927515e-04	-8.961088e-02	-1.980538e-03	9.264293e-04	6.888646e-08	-4.815559e-02	7.138322e-07	9.075152e-08	-5.235168e-02	5.386703e-07	9.190744e-04	1.853412e-01	2.305361e-02	-9.261086e-02	5.959192e-02	-1.106212e-02	6.740731e-02	6.464497e-02	1.964244e-04	6.905518e-04	2.380578e-04	2.806717e-02	8.619185e-04	-3.104188e-02	-5.244023e-03	3.746965e-05	-1.430014e-01	-2.130664e-04	-1.194259e-01	1.709597e-08	-1.774585e-02	-3.720958e-03	-2.325727e-02	-6.387393e-03	-6.082205e-03	1.833191e-01	3.492392e-02	2.969672e-02	1.898422e-04	1.329986e-01	3.312621e-02	-2.716840e-03	-2.124011e-01	4.164365e-05	-1.381795e-01	-6.038579e-04	-2.258174e-04	-1.657379e-02	-5.704937e-02	-8.147147e-02	-1.660469e-01	-2.447109e-02	-1.394733e-01	-4.493388e-02	0.000000e+00	0.000000e+00	0.000000e+00	1.450277e-06	0.000000e+00	0.000000e+00	0.000000e+00	0.000000e+00	0.000000e+00	0.000000e+00	0.000000e+00	0.000000e+00	0.000000e+00	0.000000e+00	0.000000e+00	0.000000e+00	0.000000e+00	0.000000e+00	0.000000e+00	1.024793e-07	0.000000e+00	0.000000e+00	0.000000e+00	0.000000e+00	0.000000e+00	0.000000e+00	0.000000e+00	0.000000e+00	0.000000e+00	0.000000e+00	0.000000e+00	0.000000e+00	0.000000e+00	0.000000e+00	0.000000e+00	0.000000e+00	0.000000e+00	0.000000e+00	1.152892e-07	0.000000e+00	0.000000e+00	0.000000e+00	0.000000e+00	0.000000e+00	0.000000e+00	0.000000e+00	0.000000e+00	0.000000e+00	0.000000e+00	0.000000e+00	0.000000e+00	0.000000e+00	0.000000e+00	0.000000e+00	0.000000e+00	0.000000e+00	0.000000e+00	5.651962e-09	0.000000e+00	0.000000e+00	0.000000e+00	0.000000e+00	2.341048e-03	0.000000e+00	0.000000e+00	0.000000e+00	0.000000e+00	0.000000e+00	0.000000e+00	0.000000e+00	0.000000e+00	1.274243e-02	0.000000e+00	0.000000e+00	0.000000e+00	0.000000e+00	1.245374e-06	0.000000e+00	-4.180268e-09	0.000000e+00	0.000000e+00	0.000000e+00	4.436896e-07	0.000000e+00	9.917353e-08	0.000000e+00	0.000000e+00	0.000000e+00	5.132634e-07	0.000000e+00	-3.682384e-08	7.403301e-03	0.000000e+00	0.000000e+00	0.000000e+00
9.233175e-01	-7.816972e-02	-3.973767e-01	-2.305857e-01	-2.796268e-01	8.341169e-02	3.456111e-02	-1.366944e-02	-6.820403e-03	-1.605177e-01	-1.623553e-01	4.920830e-01	2.108241e-02	1.166568e-01	-3.186863e-01	1.604245e-01	-4.580348e-02	-2.321688e-02	-2.441839e-01	3.576395e-01	1.934399e-01	1.367331e-01	2.591323e-01	1.481289e-01	-1.828728e-01	-9.732001e-02	-1.004889e-01	-3.283179e-01	-1.686133e-01	-3.911287e-02	1.291930e-01	3.053946e-01	2.015259e-01	4.301642e-02	-8.278019e-02	1.031765e-01	-5.076709e-01	-3.309327e-02	8.342687e-02	2.752185e-01	2.547119e-01	2.718863e-01	-1.699301e-01	2.145949e-01	-9.084100e-02	-1.369893e-01	-4.087296e-01	2.213648e-02	1.422729e-01	3.749928e-01	2.245118e-01	-1.097963e-01	-2.904873e-02	-1.460472e-02	2.035151e-01	4.106959e-01	-1.879110e-01	-1.244981e-01	-3.200033e-01	-2.064176e-01	-6.726655e-02	7.217872e-03	1.589311e-01	-3.661148e-01	2.827575e-01	-8.615904e-02	-1.348957e-01	-2.330350e-01	-2.529799e-01	2.424835e-01	5.672831e-02	-2.378219e-02	-2.641288e-03	-8.221143e-03	7.193561e-02	-2.123935e-02	-4.737184e-02	-6.892481e-03	-7.933581e-04	-3.857737e-05	-1.886576e-05	-2.701058e-03	-8.406105e-03	-3.386279e-02	-2.171096e-02	-4.839689e-02	1.008913e-01	-8.113530e-04	-3.946385e-05	-1.930509e-05	-2.667627e-03	-8.302658e-03	-3.345622e-02	8.488888e-02	-4.782380e-02	-6.960914e-03	-8.012879e-04	-3.896801e-05	-1.905936e-05	8.868621e-02	-5.439999e-02	7.132860e-02	-3.624559e-02	-1.338450e-02	-4.593521e-02	-5.474815e-03	-2.702224e-04	-1.336789e-04	7.143666e-02	3.605957e-05	6.458383e-02	-1.388719e-01	6.740795e-04	-8.370611e-02	9.726037e-02	-5.116914e-04	-2.533897e-04
-1.377611e-04	1.287825e-02	2.789386e-03	1.719077e-03	2.934590e-03	5.493142e-03	-2.749484e-03	-1.656439e-03	-3.617395e-02	-1.338673e-04	-2.391302e-04	-4.199187e-04	0.000000e+00	-4.172136e-03	8.858725e-02	-8.104569e-02	-1.285382e-02	-2.135639e-03	-9.754654e-05	2.864890e-04	5.233202e-03	-7.706986e-02	7.713594e-03	6.041591e-03	2.370073e-03	1.819405e-06	-6.819372e-04	5.459554e-04	3.961750e-08	1.486670e-02	3.379513e-06	8.226086e-02	-2.129781e-03	5.359359e-02	-7.390391e-04	-3.767631e-03	-1.890487e-04	-5.938309e-08	-1.850435e-03	1.491112e-02	1.255084e-02	1.450291e-02	1.035087e-02	-2.422644e-03	1.882427e-02	-7.809207e-05	4.816160e-03	4.270431e-03	-2.525330e-06	-6.012505e-02	-3.188339e-07	-8.978635e-02	-2.590582e-02	-2.928466e-03	-8.092829e-02	-6.094990e-02	5.455121e-03	2.978144e-03	8.512205e-03	1.519234e-02	-6.343397e-02	-4.080312e-03	8.858907e-03	2.937119e-02	-2.351067e-03	1.793921e-03	-1.282072e-06	-6.081197e-05	7.766752e-03	-6.856283e-05	9.157530e-02	-1.223119e-02	-7.187214e-03	1.096301e-01	-4.108501e-03	-1.523099e-02	-1.953552e-02	6.008884e-03	1.518027e-02	1.157576e-02	3.427965e-02	9.214980e-03	1.153256e-02	1.181820e-02	6.909182e-03	1.012411e-02	1.567080e-06	-5.891888e-05	-2.773749e-05	-1.943072e-02	-1.070276e-01	-2.037752e-03	-2.958607e-02	-7.495692e-03	8.037480e-04	9.694857e-05	-1.342006e-01	4.328809e-03	1.315275e-02	-5.915957e-02	3.536214e-03	2.977407e-02	-1.471902e-03	9.152479e-02	-4.508434e-06	-4.199135e-04	-1.620019e-05	-2.780327e-07	-1.192288e-03	-1.176165e-03	-1.841850e-03	-6.807669e-03	-9.952154e-04	-8.217097e-08	3.772790e-02	1.375805e-02	-1.348560e-01	2.880582e-03	-7.639990e-02	5.013319e-03	-5.358749e-03	-1.442735e-03	1.332398e-01	-9.148394e-05	-3.855328e-07	-3.786515e-07	-2.713829e-02	-2.507062e-03	-6.050810e-03	-2.559438e-03	3.964426e-03	-1.064256e-03	4.089003e-02	1.221323e-01	-2.226785e-06	-8.803738e-02	-2.281780e-06	-2.119594e-02	1.457182e-02	-2.800341e-02	-3.562800e-02	6.922904e-02	-8.353171e-05	-7.891847e-05	-7.312969e-03	6.607895e-07	-2.272986e-03	1.437490e-03	1.022090e-01	2.646125e-02	2.960401e-02	4.320753e-03	0.000000e+00	0.000000e+00	0.000000e+00	0.000000e+00	0.000000e+00	7.746172e-07	0.000000e+00	0.000000e+00	0.000000e+00	0.000000e+00	0.000000e+00	0.000000e+00	0.000000e+00	0.000000e+00	0.000000e+00	0.000000e+00	0.000000e+00	0.000000e+00	0.000000e+00	0.000000e+00	0.000000e+00	0.000000e+00	0.000000e+00	0.000000e+00	9.617645e-07	0.000000e+00	0.000000e+00	0.000000e+00	0.000000e+00	0.000000e+00	0.000000e+00	0.000000e+00	0.000000e+00	0.000000e+00	0.000000e+00	0.000000e+00	0.000000e+00	0.000000e+00	2.471072e-07	0.000000e+00	0.000000e+00	0.000000e+00	0.000000e+00	0.000000e+00	0.000000e+00	0.000000e+00	0.000000e+00	0.000000e+00	0.000000e+00	0.000000e+00	0.000000e+00	0.000000e+00	0.000000e+00	0.000000e+00	0.000000e+00	0.000000e+00	0.000000e+00	1.460490e-07	0.000000e+00	0.000000e+00	0.000000e+00	0.000000e+00	0.000000e+00	0.000000e+00	0.000000e+00	0.000000e+00	0.000000e+00	0.000000e+00	0.000000e+00	0.000000e+00	0.000000e+00	2.074308e-06	4.478463e-07	0.000000e+00	0.000000e+00	0.000000e+00	-6.747971e-04	5.651962e-09	-6.273415e-04	1.464541e-03	-9.135821e-09	0.000000e+00	-2.769410e-08	0.000000e+00	0.000000e+00	0.000000e+00	0.000000e+00	0.000000e+00	0.000000e+00	5.316864e-02	0.000000e+00	2.892562e-08	0.000000e+00	0.000000e+00	0.000000e+00
1.639220e+00	-2.095592e-01	8.557980e-02	-6.390217e-02	-1.974728e-01	1.995060e-01	-1.787620e-01	-1.472745e-01	5.884429e-01	-2.534741e-01	2.173286e-01	8.078227e-02	-2.106836e-01	-1.277403e-01	-3.924562e-01	3.465562e-01	-5.110536e-01	-3.484614e-01	-4.152548e-01	-2.404522e-01	-1.284054e-01	2.201589e-01	-2.989194e-01	-8.783175e-02	8.707593e-01	4.218041e-01	7.187943e-02	5.137274e-03	1.298018e-01	-5.430900e-02	-8.774204e-02	2.045709e-01	-5.310147e-01	1.145773e-01	3.727326e-01	-3.634089e-01	-4.454564e-01	-2.297785e-02	-2.685556e-01	5.369913e-01	5.103159e-02	-2.302960e-02	-4.356751e-02	2.607633e-01	2.612748e-01	-4.743322e-02	-2.207831e-01	1.366945e-01	4.425652e-01	-1.163455e-02	2.402574e-01	-3.686150e-01	-5.334674e-01	3.754200e-01	-3.263523e-01	-3.296694e-01	5.988017e-02	-5.801315e-02	-2.926341e-02	5.457398e-02	1.286807e-01	3.910212e-01	8.141319e-03	1.206943e-01	3.934501e-01	-9.759497e-02	5.231135e-01	8.504828e-02	-4.954431e-01	7.235164e-02	-1.290979e-01	-1.461624e-01	-4.289072e-01	-1.000560e-01	-1.994203e-01	-3.039136e-01	-1.932805e-01	2.110661e-01	2.378600e-01	3.693315e-01	4.377898e-01	1.791388e-03	3.054420e-01	3.743115e-01	-1.527232e-01	3.368605e-01	3.663826e-02	-5.854350e-02	7.371872e-02	-6.597526e-01	-3.905878e-01	-3.780364e-01	-1.692293e-01	-2.883033e-01	-2.113705e-01	1.495304e-01	-5.939340e-02	-2.830389e-01	3.523966e-01	4.355656e-01	-1.600071e-01	-6.828977e-02	4.996551e-01	3.574722e-01	1.793811e-01	-6.198558e-03	-1.864405e-01	-1.787923e-01	-4.635884e-01	-2.459945e-01	-4.425719e-01	-6.201615e-02	9.547065e-02	-5.705205e-03	-2.438400e-01	-3.274917e-02	-3.135592e-01	-2.057285e-01	-4.209045e-01	-5.599939e-01	-3.095953e-01	-4.257445e-01	1.654041e-01	-5.541412e-01	-3.241547e-01	4.850022e-01	-3.349779e-01	4.952933e-01	4.851206e-01	5.028725e-01	7.676086e-01	4.519743e-01	9.160196e-01	-7.082131e-01	-2.477249e-01	-4.965075e-02	-2.360621e-01	-4.604822e-01	-5.281998e-01	-4.282198e-01	-5.882494e-01	-4.176918e-01	-3.377788e-01	-2.338884e-01	4.689408e-01	3.235979e-01	9.121641e-01	7.623150e-01	-1.582313e-01	9.269095e-01	1.193632e+00	8.537391e-02	-4.510148e-03	-1.250460e-03	-5.568239e-04	-9.194616e-04	-1.623226e-03	-2.731411e-03	-3.860174e-03	-4.510205e-03	-7.694961e-03	-4.630113e-03	-4.959297e-03	-6.038265e-03	-5.591954e-03	9.563424e-02	-1.807888e-02	-6.479297e-03	-1.395966e-02	-1.663235e-02	-6.217674e-03	-4.492792e-03	-1.232177e-03	-5.448834e-04	-8.954131e-04	-1.581697e-03	-2.679985e-03	-3.741105e-03	-4.434482e-03	-7.548082e-03	-4.613236e-03	-4.978022e-03	-5.988008e-03	-5.407931e-03	-1.077096e-02	-1.624495e-02	-6.686974e-03	-1.513226e-02	8.847868e-02	-6.124293e-03	-4.492792e-03	-1.232177e-03	-5.448834e-04	-8.954131e-04	-1.581697e-03	-2.679985e-03	-3.741105e-03	-4.434482e-03	-7.548082e-03	-4.613236e-03	-4.978022e-03	-5.988008e-03	-5.407931e-03	-1.077096e-02	-1.624495e-02	-6.686974e-03	-1.513226e-02	8.847868e-02	-6.124293e-03	-2.742184e-02	-8.383026e-03	-3.853311e-03	-6.345913e-03	-1.096998e-02	-1.815170e-02	-2.675263e-02	-2.898397e-02	-4.830650e-02	-2.940509e-02	-3.123317e-02	-3.861310e-02	-3.842688e-02	3.998457e-01	5.554144e-02	-3.745323e-02	2.955791e-02	-8.416191e-02	-3.990331e-02	-4.299527e-02	-1.422448e-02	-6.550845e-03	-1.073044e-02	-1.885763e-02	-3.122964e-02	-4.641740e-02	-4.735758e-02	-7.802075e-02	-4.824865e-02	-5.016692e-02	-6.330823e-02	-6.499905e-02	4.661213e-01	4.190768e-01	-5.885327e-02	-1.033163e-01	-1.202066e-01	-6.603561e-02
2.035496e-04	-1.482108e-08	0.000000e+00	0.000000e+00	-1.317569e-05	-2.069278e-06	0.000000e+00	-4.578939e-03	4.920325e-02	-2.005371e-03	-4.344212e-03	1.533396e-02	-1.033337e-01	7.680460e-04	1.134730e-02	-3.787690e-04	1.475205e-02	1.188329e-02	-1.138222e-01	2.051114e-01	-3.937042e-05	0.000000e+00	-4.997481e-06	-1.055921e-02	-4.639252e-02	4.711499e-04	1.253726e-03	-2.205295e-04	-1.809453e-01	-2.012536e-01	-2.782539e-02	-8.361262e-05	6.509206e-04	1.127980e-03	1.029708e-03	3.430637e-02	4.379722e-03	-1.536375e-04	-1.759864e-03	-1.509703e-03	-3.204564e-07	2.002021e-04	6.776708e-04	1.192155e-03	1.653640e-03	4.855275e-03	9.085037e-03	2.272422e-02	1.524753e-02	9.567040e-03	9.961820e-03	-2.860579e-02	-4.083916e-03	8.391610e-03	-1.417489e-02	1.729799e-03	1.893283e-02	6.299930e-02	6.846686e-04	3.048711e-08	4.473749e-05	7.670662e-04	5.938788e-04	-1.201811e-02	5.754310e-03	-1.276730e-03	-1.300148e-02	-3.900089e-02	-3.454428e-05	-1.887452e-04	4.748718e-07	-2.505778e-03	-7.887907e-03	1.208503e-02	4.623027e-04	9.825764e-03	-6.636293e-04	1.401941e-03	3.729697e-05	2.277392e-04	1.466800e-03	4.812660e-03	1.272067e-01	1.074461e-02	5.878506e-04	8.356723e-03	5.005959e-02	1.434016e-02	1.874165e-04	1.388046e-04	-4.180508e-03	3.228839e-03	-5.287086e-03	-1.308742e-02	-6.841081e-03	1.181952e-01	-6.427186e-02	0.000000e+00	0.000000e+00	8.279138e-03	-5.606811e-06	-4.697266e-02	-7.128156e-05	-4.237486e-04	-5.463901e-05	-5.671967e-02	7.575165e-02	-2.327510e-04	-3.162413e-04	-1.375794e-03	-2.913299e-02	-7.264916e-06	3.596609e-02	-6.494625e-04	-3.290848e-03	4.269043e-05	5.640272e-07	4.006445e-07	-2.571643e-02	-7.236431e-02	-9.678898e-02	-4.056715e-02	4.993986e-06	3.413272e-05	-2.167666e-07	-3.485552e-03	-2.257071e-03	7.523289e-06	3.984984e-02	1.983369e-03	1.898497e-04	1.893770e-02	-6.338094e-06	-5.101243e-02	-1.179107e-01	0.000000e+00	3.609597e-08	-2.044421e-02	-5.749107e-08	-1.890809e-06	-8.611123e-02	-3.476206e-04	-5.050190e-03	-7.935035e-03	-2.286377e-02	-2.529474e-02	1.101503e-01	1.122192e-01	-2.097106e-02	3.796583e-02	1.689228e-01	-2.436525e-02	0.000000e+00	0.000000e+00	0.000000e+00	0.000000e+00	0.000000e+00	0.000000e+00	0.000000e+00	0.000000e+00	0.000000e+00	0.000000e+00	0.000000e+00	0.000000e+00	0.000000e+00	6.326842e-07	0.000000e+00	0.000000e+00	0.000000e+00	0.000000e+00	0.000000e+00	0.000000e+00	0.000000e+00	0.000000e+00	0.000000e+00	0.000000e+00	0.000000e+00	0.000000e+00	0.000000e+00	0.000000e+00	0.000000e+00	0.000000e+00	0.000000e+00	0.000000e+00	6.422296e-07	0.000000e+00	0.000000e+00	0.000000e+00	0.000000e+00	0.000000e+00	0.000000e+00	0.000000e+00	0.000000e+00	0.000000e+00	0.000000e+00	0.000000e+00	0.000000e+00	0.000000e+00	0.000000e+00	0.000000e+00	0.000000e+00	0.000000e+00	0.000000e+00	6.278495e-07	0.000000e+00	0.000000e+00	0.000000e+00	0.000000e+00	0.000000e+00	0.000000e+00	0.000000e+00	0.000000e+00	0.000000e+00	0.000000e+00	0.000000e+00	0.000000e+00	0.000000e+00	0.000000e+00	2.066116e-08	8.264464e-09	0.000000e+00	0.000000e+00	5.709792e-02	-4.892768e-09	8.264464e-09	0.000000e+00	0.000000e+00	0.000000e+00	0.000000e+00	0.000000e+00	0.000000e+00	0.000000e+00	0.000000e+00	0.000000e+00	0.000000e+00	0.000000e+00	0.000000e+00	0.000000e+00	0.000000e+00	0.000000e+00	0.000000e+00	1.076956e-02	-1.332617e-04	0.000000e+00	5.531123e-04	5.326390e-07	0.000000e+00
-1.474253e-02	-8.669785e-03	1.142757e-05	-4.180268e-09	8.026242e-02	-1.890405e-05	3.533995e-02	-1.815546e-04	-4.016677e-04	-3.762555e-04	-1.711562e-01	5.505906e-02	-6.377559e-03	-1.147300e-02	-8.770440e-03	-4.896963e-04	1.778553e-01	-8.860431e-02	-5.478478e-04	2.089537e-01	1.329208e-01	-3.083079e-03	1.277026e-08	-2.100223e-09	-2.254933e-02	2.315040e-03	4.217374e-03	-7.075057e-02	9.933910e-05	-5.284942e-02	-1.082067e-01	-1.342693e-05	2.844217e-03	-8.415181e-03	9.303469e-05	2.158669e-03	1.127032e-03	4.185299e-05	-5.105495e-03	-2.823341e-01	-8.708650e-03	-7.732956e-03	-2.784202e-03	-7.927310e-02	1.329758e-03	3.143623e-03	7.089127e-03	4.181708e-03	3.956827e-03	1.041468e-02	3.693532e-03	-2.787772e-03	2.493108e-02	-8.776327e-02	4.369669e-03	2.626238e-04	5.547325e-03	-8.700809e-03	-4.454522e-05	-2.637355e-04	-9.408658e-03	-3.226562e-02	-5.061440e-04	-1.537585e-02	-1.893878e-02	3.280006e-03	1.932137e-03	1.291857e-03	6.496048e-03	1.875554e-03	-2.470724e-03	-9.437481e-04	1.613974e-02	1.137831e-06	-5.966386e-04	3.341746e-02	6.480133e-05	-4.184154e-03	-1.581734e-01	-1.505744e-01	-5.574076e-02	-1.013261e-02	-2.689054e-03	-7.493293e-03	1.685894e-04	-9.550408e-03	4.988245e-02	4.988145e-03	4.181608e-03	3.337445e-02	-6.520830e-04	3.415181e-02	3.634585e-04	1.050423e-03	3.870845e-03	-2.297192e-07	2.099225e-01	5.227264e-07	0.000000e+00	1.200621e-06	7.554065e-05	9.774478e-04	-6.404133e-06	-2.925956e-05	-4.116264e-06	-3.590633e-02	-9.932917e-02	5.677373e-03	4.083090e-02	-1.627848e-02	4.188559e-07	-2.374717e-04	-3.997904e-04	-3.614030e-03	-3.557614e-05	1.459232e-06	5.370514e-03	2.373782e-01	1.123786e-03	3.504642e-05	-1.414129e-02	1.477532e-01	8.525514e-05	3.670531e-02	2.524943e-05	-2.986534e-05	4.859851e-02	-9.001461e-02	-9.362471e-02	1.478429e-04	-7.948448e-02	-7.134841e-04	-4.156810e-05	2.679830e-01	1.973101e-02	9.694034e-02	1.476205e-01	2.128446e-01	1.638683e-01	5.541689e-02	9.082094e-04	-2.243879e-03	-1.444405e-05	-9.827493e-02	-1.516889e-02	-1.533660e-03	-2.057379e-01	-1.283708e-01	-1.701278e-03	-3.054839e-03	-8.143685e-02	-4.218852e-03	0.000000e+00	0.000000e+00	0.000000e+00	0.000000e+00	0.000000e+00	0.000000e+00	0.000000e+00	0.000000e+00	0.000000e+00	0.000000e+00	0.000000e+00	0.000000e+00	0.000000e+00	0.000000e+00	0.000000e+00	0.000000e+00	0.000000e+00	5.806597e-07	0.000000e+00	0.000000e+00	0.000000e+00	0.000000e+00	0.000000e+00	0.000000e+00	6.147877e-05	0.000000e+00	0.000000e+00	0.000000e+00	0.000000e+00	0.000000e+00	0.000000e+00	0.000000e+00	0.000000e+00	0.000000e+00	0.000000e+00	0.000000e+00	0.000000e+00	0.000000e+00	0.000000e+00	2.323094e-03	0.000000e+00	0.000000e+00	0.000000e+00	0.000000e+00	0.000000e+00	0.000000e+00	0.000000e+00	0.000000e+00	0.000000e+00	0.000000e+00	0.000000e+00	0.000000e+00	0.000000e+00	0.000000e+00	0.000000e+00	0.000000e+00	0.000000e+00	0.000000e+00	0.000000e+00	0.000000e+00	0.000000e+00	0.000000e+00	0.000000e+00	9.876030e-08	0.000000e+00	0.000000e+00	0.000000e+00	0.000000e+00	0.000000e+00	0.000000e+00	0.000000e+00	0.000000e+00	0.000000e+00	0.000000e+00	5.691314e-02	0.000000e+00	0.000000e+00	0.000000e+00	0.000000e+00	0.000000e+00	0.000000e+00	0.000000e+00	4.132232e-09	0.000000e+00	0.000000e+00	0.000000e+00	0.000000e+00	-1.162571e-09	2.258867e-06	0.000000e+00	2.920981e-08	0.000000e+00	5.889462e-09	2.720803e-03	0.000000e+00
-4.328421e-03	4.798328e-02	-1.437781e-01	6.799354e-03	-1.477234e-01	6.370491e-02	1.761414e-01	2.084011e-01	0.000000e+00	0.000000e+00	1.954416e-01	4.367374e-02	-1.524011e-01	-9.630243e-03	-7.831368e-02	4.063011e-02	4.468099e-02	8.270356e-07	3.298343e-07	0.000000e+00	-1.727426e-01	-7.276395e-02	7.528817e-02	1.528228e-02	1.245798e-01	-1.405469e-01	-4.600938e-02	-2.982400e-01	0.000000e+00	0.000000e+00	1.265531e-02	4.950046e-02	1.032420e-02	-1.408039e-02	7.903492e-04	-4.373798e-02	5.723323e-07	-2.825043e-03	0.000000e+00	0.000000e+00	-6.633257e-02	-1.490996e-01	1.012394e-01	1.044674e-02	1.037492e-01	-1.935764e-01	-8.825672e-02	-1.492524e-01	0.000000e+00	0.000000e+00	2.091343e-01	6.910954e-03	-1.646079e-01	1.265067e-03	-1.443333e-01	1.322737e-01	1.635956e-03	4.973951e-02	0.000000e+00	0.000000e+00	1.369744e-01	3.102520e-02	-1.335099e-01	-5.395641e-03	-8.207906e-02	1.794479e-01	5.074484e-02	5.412844e-02	0.000000e+00	4.881395e-07	2.322392e-01	1.316168e-01	-3.068883e-01	-6.357721e-02	-3.774669e-01	1.804130e-01	2.316600e-01	2.056455e-01	5.282097e-02	0.000000e+00	0.000000e+00	0.000000e+00	0.000000e+00	0.000000e+00	0.000000e+00	0.000000e+00	7.638371e-05	0.000000e+00	0.000000e+00	0.000000e+00	0.000000e+00	0.000000e+00	0.000000e+00	0.000000e+00	0.000000e+00	0.000000e+00	0.000000e+00	0.000000e+00	0.000000e+00	0.000000e+00	0.000000e+00	0.000000e+00	0.000000e+00	0.000000e+00	0.000000e+00	0.000000e+00	0.000000e+00	4.464350e-03	0.000000e+00	0.000000e+00	0.000000e+00	0.000000e+00	0.000000e+00	8.449620e-06	-1.025502e-02	5.603989e-03	0.000000e+00	0.000000e+00	0.000000e+00	0.000000e+00	2.691599e-02	0.000000e+00	-1.058386e-08	-3.168687e-07	-1.746374e-03	1.701281e-06	0.000000e+00	1.418867e-06	0.000000e+00	0.000000e+00
-4.173681e-01	2.598234e-01	-6.833499e-02	-2.821363e-01	-3.649576e-01	-1.887593e-01	4.473695e-02	4.554426e-03	-5.052217e-02	1.206555e-02	8.915392e-02	7.068184e-02	1.920963e-02	1.282996e-01	2.992754e-01	1.631148e-01	1.714072e-01	4.533858e-01	6.554330e-02	1.687889e-01	3.973792e-02	-1.020690e-01	1.569234e-01	1.528532e-01	-1.646757e-01	1.711585e-03	1.148898e-01	-1.594432e-02	-2.755803e-02	-1.377084e-01	-1.271418e-01	-1.547311e-01	6.411194e-04	4.273750e-03	-6.352719e-02	3.066944e-02	1.354256e-01	-1.225754e-01	-1.163535e-01	-2.704764e-01	-2.136186e-01	-7.783952e-02	-1.135908e-01	8.120795e-02	1.387812e-01	1.593699e-01	1.944196e-01	2.714898e-01	2.682938e-01	2.824962e-01	3.642832e-01	3.253829e-01	2.688939e-01	1.063655e-01	2.763084e-01	2.640097e-01	1.305998e-01	-1.547346e-01	-2.063586e-02	-2.707309e-01	-1.372716e-01	-7.702193e-02	5.929792e-02	4.245359e-02	-3.699384e-02	3.980818e-02	1.483335e-01	1.566877e-01	1.505959e-01	1.179550e-01	1.929412e-01	9.545719e-02	1.231984e-01	1.295101e-01	1.586560e-01	1.649764e-01	-5.090543e-02	-1.288397e-01	-2.542168e-01	-1.932937e-01	-3.180163e-01	1.318549e-01	1.970986e-01	1.352804e-01	2.214158e-01	2.235082e-01	4.063015e-01	3.411114e-01	3.450221e-01	3.601037e-01	3.768158e-01	2.726321e-01	3.385484e-01	2.806667e-01	1.764536e-01	2.653114e-01	-8.715313e-02	-2.941830e-01	4.267469e-02	8.348436e-02	-9.935199e-02	7.853228e-03	-3.311439e-01	9.937923e-02	-7.695307e-02	-9.606404e-02	2.463363e-01	-1.709805e-02	-2.221235e-02	9.625558e-02	4.290114e-02	9.403013e-02	8.932607e-02	-5.240581e-02	-1.556559e-01	-4.296042e-02	2.037583e-02	1.812741e-01	1.041966e-01	1.664702e-01	-1.518459e-01	5.970127e-02	-1.912188e-01	4.480693e-02	-2.508228e-01	-3.550773e-01	-2.450587e-01	-3.637121e-01	-2.555174e-01	-2.798974e-01	-2.131581e-01	-2.424601e-01	-3.306758e-01	2.000507e-01	1.083754e-01	5.936729e-01	1.741038e-01	1.834962e-01	7.948504e-03	-8.861451e-02	-1.103890e-01	-1.543812e-01	-4.636738e-01	-3.208354e-01	-5.176265e-01	-4.041789e-01	-4.025194e-01	-6.215014e-01	-3.073495e-01	-3.991636e-01	-5.966511e-01	-1.169047e-01	-9.485666e-03	-5.089181e-03	1.062079e-01	-3.031625e-03	-6.165418e-03	-4.891338e-03	-5.018638e-03	-6.692355e-03	-5.030990e-03	-4.092756e-03	-3.518286e-03	-2.871689e-03	-4.037166e-03	-6.070701e-03	-1.476529e-02	-5.150010e-03	-1.303926e-02	-1.607170e-02	-4.736932e-03	-9.454473e-03	-5.072371e-03	-2.266389e-03	-3.021590e-03	1.018962e-01	-4.875179e-03	-5.002060e-03	-6.670286e-03	-5.014372e-03	-4.079224e-03	-3.506646e-03	-2.862182e-03	-4.023817e-03	-6.050670e-03	-1.471698e-02	-5.133000e-03	-1.299653e-02	-1.601919e-02	-4.721281e-03	-9.454473e-03	-5.072371e-03	-2.266389e-03	-3.021590e-03	1.018962e-01	-4.875179e-03	-5.002060e-03	-6.670286e-03	-5.014372e-03	-4.079224e-03	-3.506646e-03	-2.862182e-03	-4.023817e-03	-6.050670e-03	-1.471698e-02	-5.133000e-03	-1.299653e-02	-1.601919e-02	-4.721281e-03	3.817312e-02	1.742917e-01	1.977805e-01	-2.112083e-02	-4.218702e-02	7.129819e-02	-3.456382e-02	-4.565774e-02	-3.464645e-02	-2.833754e-02	-2.444147e-02	-2.002547e-02	7.766562e-02	-4.156104e-02	-9.651222e-02	6.938342e-02	-8.598402e-02	-1.043657e-01	-3.267629e-02	1.753440e-01	3.846188e-02	-2.926676e-02	6.580168e-02	2.236539e-01	4.103327e-02	-6.263771e-02	1.173235e-01	-6.278349e-02	-5.160189e-02	-4.464381e-02	-3.670681e-02	-5.093234e-02	-7.492112e-02	-1.675471e-01	-6.418619e-02	-5.633866e-02	-1.802960e-01	1.447578e-01
0.000000e+00	0.000000e+00	-3.031797e-02	-1.179132e-03	-4.231320e-04	1.288226e-03	-4.748745e-02	-1.067749e-03	-5.951518e-03	-7.397815e-03	-3.263944e-04	-4.033609e-03	1.235110e-01	-3.342207e-04	0.000000e+00	0.000000e+00	-1.028037e-01	7.768960e-05	-1.558222e-02	-1.212870e-07	-6.598297e-04	1.455575e-07	2.471524e-02	4.475954e-04	-1.545408e-01	-2.120977e-04	4.625666e-02	-1.770466e-01	1.233476e-05	0.000000e+00	8.177755e-02	1.730302e-03	7.451590e-04	2.999292e-03	3.805403e-03	7.505555e-03	2.275746e-03	1.592722e-03	6.145951e-03	1.707977e-03	-3.592669e-03	4.581063e-04	-5.295944e-08	0.000000e+00	-7.146009e-02	-1.190528e-01	1.267285e-04	7.204671e-04	6.701867e-04	-1.226555e-02	6.178543e-03	1.856820e-04	6.451519e-02	1.387378e-03	-1.224114e-03	2.525358e-03	-9.263849e-09	0.000000e+00	-1.176691e-03	1.182827e-02	2.534227e-02	2.407853e-03	4.680493e-03	1.147318e-03	1.843600e-03	1.176846e-03	1.314594e-04	-9.598806e-07	-1.209852e-02	7.010328e-04	0.000000e+00	0.000000e+00	-2.240882e-07	-1.370569e-07	-8.935100e-02	-2.418921e-04	-2.658672e-06	-5.636385e-05	-3.863663e-05	2.200445e-02	-1.349511e-01	-1.502240e-02	8.133610e-03	-7.340599e-07	0.000000e+00	0.000000e+00	-3.482142e-06	4.049181e-06	-4.641406e-02	1.955993e-05	9.204990e-05	-7.313300e-05	-3.842814e-05	1.446064e-03	-3.039802e-02	-4.973068e-04	1.706609e-02	8.335181e-05	0.000000e+00	0.000000e+00	5.988871e-02	8.715690e-02	-4.431039e-04	-1.769148e-03	-5.734071e-02	-7.382942e-04	3.581692e-03	-4.603152e-02	-1.122716e-01	-1.872642e-03	-4.271788e-03	-2.698424e-03	0.000000e+00	0.000000e+00	0.000000e+00	0.000000e+00	0.000000e+00	0.000000e+00	0.000000e+00	0.000000e+00	0.000000e+00	0.000000e+00	0.000000e+00	0.000000e+00	0.000000e+00	2.594528e-06	0.000000e+00	0.000000e+00	0.000000e+00	0.000000e+00	0.000000e+00	0.000000e+00	0.000000e+00	0.000000e+00	0.000000e+00	0.000000e+00	0.000000e+00	0.000000e+00	0.000000e+00	2.653531e-06	0.000000e+00	0.000000e+00	0.000000e+00	0.000000e+00	0.000000e+00	0.000000e+00	0.000000e+00	0.000000e+00	0.000000e+00	0.000000e+00	0.000000e+00	0.000000e+00	8.223139e-08	0.000000e+00	0.000000e+00	0.000000e+00	0.000000e+00	0.000000e+00	0.000000e+00	0.000000e+00	0.000000e+00	0.000000e+00	7.372941e-05	5.466765e-08	0.000000e+00	0.000000e+00	-5.597660e-07	0.000000e+00	0.000000e+00	0.000000e+00	0.000000e+00	0.000000e+00	8.264464e-09	0.000000e+00	0.000000e+00	1.685804e-02	1.469202e-06	6.934194e-09	0.000000e+00	-5.605268e-09	-1.553984e-06	0.000000e+00
-1.708228e-01	1.226439e-02	5.099711e-03	7.183912e-02	1.092536e-02	-6.927410e-02	-4.251134e-04	-2.846966e-04	-8.369319e-04	-8.479026e-02	-4.906291e-04	-5.857807e-02	-1.406251e-03	-7.018539e-04	-1.651486e-02	-2.350801e-03	1.304030e-02	-5.580852e-03	-5.399293e-03	-1.037896e-03	4.556386e-02	-9.420832e-02	4.893254e-03	5.516468e-02	8.142866e-02	-6.233384e-02	-1.118851e-01	-9.029498e-03	3.025445e-03	-3.553848e-07	-2.487509e-02	-1.553927e-05	4.156805e-08	-5.446564e-03	-3.533357e-02	-3.750337e-02	-8.108152e-04	-1.001819e-04	2.676392e-02	-1.389477e-01	2.787586e-03	2.768651e-02	3.579873e-03	4.568886e-02	-2.376657e-02	-2.658833e-03	5.090368e-02	2.188779e-03	3.948427e-03	1.772401e-04	-1.284900e-04	-5.098736e-05	-3.012248e-02	-1.186800e-02	6.832594e-03	-1.199948e-02	-2.311884e-04	-1.555124e-04	4.535686e-02	2.691962e-03	5.458296e-03	-4.490227e-02	-5.151937e-02	4.178387e-03	5.629530e-03	-7.085700e-02	-2.991174e-04	6.087629e-04	9.977875e-06	-8.132747e-05	1.548823e-03	-1.932711e-02	-1.498814e-05	-8.374461e-03	-6.929089e-03	6.778344e-02	4.637168e-02	1.134374e-02	-6.217428e-03	-1.415752e-01	-7.468766e-02	-6.824653e-02	7.375791e-02	1.573820e-02	1.101413e-02	1.328937e-04	3.318636e-03	1.719535e-02	-1.113929e-04	2.012104e-02	2.954483e-02	4.348485e-02	9.826865e-03	5.052437e-02	8.117746e-04	-1.748878e-03	6.136363e-02	4.343660e-02	-4.144188e-02	5.605325e-03	-1.764293e-01	-1.525581e-06	4.776732e-03	1.239034e-05	-2.869086e-04	-2.203173e-02	-9.476267e-06	-1.034783e-04	-5.295788e-02	-4.821049e-03	-1.230981e-04	-9.778871e-03	-7.886086e-04	-3.443141e-04	-4.682461e-02	-5.397612e-02	1.148199e-01	1.089627e-02	1.890617e-02	5.885332e-02	9.959807e-04	-2.045890e-03	4.081198e-04	-7.485457e-05	2.293127e-02	3.671435e-03	-3.035727e-05	-1.034431e-04	4.030739e-02	-1.836598e-01	-2.378139e-03	-9.873239e-02	-2.532896e-01	-4.155206e-02	8.012294e-02	2.605625e-05	4.560440e-02	7.648712e-03	2.968429e-02	-1.193754e-01	1.012334e-07	4.040426e-08	-1.158524e-02	-2.043343e-04	-1.055913e-01	-2.058618e-04	-1.022629e-01	-4.877248e-03	-5.610410e-04	-8.300687e-02	-4.219986e-03	-6.372122e-04	0.000000e+00	0.000000e+00	0.000000e+00	7.991253e-07	0.000000e+00	0.000000e+00	0.000000e+00	0.000000e+00	0.000000e+00	0.000000e+00	0.000000e+00	0.000000e+00	0.000000e+00	0.000000e+00	0.000000e+00	0.000000e+00	0.000000e+00	0.000000e+00	0.000000e+00	0.000000e+00	0.000000e+00	0.000000e+00	0.000000e+00	8.251210e-07	0.000000e+00	0.000000e+00	0.000000e+00	0.000000e+00	0.000000e+00	0.000000e+00	0.000000e+00	0.000000e+00	0.000000e+00	0.000000e+00	0.000000e+00	0.000000e+00	0.000000e+00	0.000000e+00	0.000000e+00	0.000000e+00	0.000000e+00	0.000000e+00	0.000000e+00	6.231802e-07	0.000000e+00	0.000000e+00	0.000000e+00	0.000000e+00	0.000000e+00	0.000000e+00	0.000000e+00	0.000000e+00	0.000000e+00	0.000000e+00	0.000000e+00	0.000000e+00	0.000000e+00	-2.463458e-08	2.317050e-06	0.000000e+00	4.844765e-06	0.000000e+00	0.000000e+00	0.000000e+00	0.000000e+00	0.000000e+00	0.000000e+00	0.000000e+00	0.000000e+00	0.000000e+00	0.000000e+00	0.000000e+00	0.000000e+00	5.474739e-07	0.000000e+00	0.000000e+00	-7.421931e-07	-3.624393e-07	0.000000e+00	-2.692286e-07	6.126962e-09	1.486479e-02	0.000000e+00	0.000000e+00	0.000000e+00	0.000000e+00	2.892562e-08	0.000000e+00	0.000000e+00	0.000000e+00	0.000000e+00	4.132232e-09	0.000000e+00	7.851238e-08	0.000000e+00
0.000000e+00	0.000000e+00	0.000000e+00	0.000000e+00	1.139233e-01	1.319707e-02	-5.158545e-03	1.911744e-01	-6.575924e-02	2.453256e-03	-6.207622e-03	-1.225588e-02	3.691793e-03	-1.038743e-02	-1.758243e-02	8.799622e-03	-3.208910e-06	0.000000e+00	0.000000e+00	0.000000e+00	6.518403e-05	4.495421e-04	1.966716e-03	-1.307225e-02	-1.150008e-02	1.567032e-04	4.761573e-05	7.318383e-05	4.035126e-05	-3.563739e-04	1.152453e-03	-5.743751e-02	8.304422e-05	-5.517838e-09	-4.180268e-09	-5.928070e-02	-1.464077e-02	-5.228540e-03	4.361587e-02	2.505091e-03	4.623195e-03	1.402694e-03	2.083825e-03	2.294705e-04	3.228555e-02	9.157734e-03	-1.453678e-03	-1.417742e-02	-1.652525e-03	0.000000e+00	0.000000e+00	2.254243e-07	8.054200e-05	1.359758e-03	-1.734900e-02	1.490936e-03	5.048277e-03	2.672216e-03	3.625620e-04	-3.203108e-03	-7.282358e-02	3.863095e-03	1.054732e-02	1.141725e-03	-4.212257e-04	7.385139e-07	5.378467e-07	-6.286449e-07	-7.716450e-03	-1.039733e-02	9.141870e-04	2.770514e-03	4.843453e-03	1.790983e-03	5.080134e-03	8.707556e-05	6.193667e-04	1.161362e-02	1.275290e-02	1.303714e-03	8.782157e-06	0.000000e+00	0.000000e+00	0.000000e+00	3.914480e-05	1.352325e-02	-9.161285e-02	-4.085085e-02	-1.842650e-01	5.682150e-03	1.398338e-04	5.675379e-02	3.966071e-06	-1.602426e-03	-2.168899e-03	1.202785e-04	1.782650e-05	0.000000e+00	0.000000e+00	1.882065e-02	5.071679e-02	3.082842e-04	3.221407e-02	9.420251e-05	1.859148e-04	-5.105277e-03	-1.100776e-02	-2.062222e-03	6.941216e-04	1.615921e-03	-5.855806e-02	1.062460e-01	1.148131e-01	0.000000e+00	0.000000e+00	1.383870e-03	8.799558e-02	2.208440e-03	-3.210735e-02	1.594718e-05	-1.716175e-02	2.759253e-05	-3.828733e-03	-6.080641e-02	-9.564958e-02	-2.238077e-02	-4.701629e-02	1.812269e-01	0.000000e+00	0.000000e+00	0.000000e+00	0.000000e+00	0.000000e+00	0.000000e+00	0.000000e+00	0.000000e+00	1.459623e-06	0.000000e+00	0.000000e+00	0.000000e+00	0.000000e+00	0.000000e+00	0.000000e+00	0.000000e+00	0.000000e+00	0.000000e+00	0.000000e+00	0.000000e+00	0.000000e+00	0.000000e+00	0.000000e+00	0.000000e+00	0.000000e+00	0.000000e+00	0.000000e+00	0.000000e+00	1.941938e-05	0.000000e+00	0.000000e+00	0.000000e+00	0.000000e+00	0.000000e+00	0.000000e+00	0.000000e+00	0.000000e+00	0.000000e+00	0.000000e+00	0.000000e+00	0.000000e+00	0.000000e+00	0.000000e+00	0.000000e+00	0.000000e+00	0.000000e+00	0.000000e+00	1.399235e-06	0.000000e+00	0.000000e+00	0.000000e+00	0.000000e+00	7.438015e-08	0.000000e+00	0.000000e+00	0.000000e+00	1.621366e-03	0.000000e+00	0.000000e+00	9.338117e-08	2.020660e-07	0.000000e+00	0.000000e+00	0.000000e+00	0.000000e+00	0.000000e+00	0.000000e+00	0.000000e+00	4.132232e-09	0.000000e+00	4.132232e-09	0.000000e+00	-1.287571e-09	0.000000e+00	6.044267e-02	4.298302e-02	0.000000e+00	0.000000e+00	0.000000e+00	0.000000e+00
-1.498326e-01	8.471700e-02	7.676105e-03	1.075040e-01	2.082128e-01	1.302422e-01	-8.795796e-03	-1.872940e-05	2.028958e-02	-2.204068e-03	-1.911342e-04	-2.326605e-04	2.955291e-03	-5.687795e-02	-4.559789e-02	-1.114949e-01	-1.958734e-02	8.544684e-02	3.983965e-05	2.963033e-03	1.010729e-02	3.140690e-04	1.712232e-03	5.535612e-04	5.282060e-04	-1.051789e-01	4.371507e-04	1.006623e-03	-8.096267e-02	1.074967e-03	-1.248112e-02	2.737676e-04	-5.270550e-04	-1.564804e-03	-1.390815e-01	9.166416e-04	1.828829e-03	-7.328223e-02	-2.844868e-02	-9.197125e-02	5.075506e-04	3.032526e-03	3.787983e-04	2.833601e-03	4.702611e-03	3.356368e-03	9.252327e-03	8.012552e-03	3.192471e-03	1.329102e-02	-2.314843e-02	-4.357464e-03	8.911046e-03	-8.851426e-02	5.152104e-02	-3.507670e-03	1.017152e-02	-1.481862e-02	2.604726e-03	8.366661e-04	1.667420e-03	-2.344286e-03	-1.199883e-02	-7.199211e-02	3.235617e-03	-4.795141e-02	4.273474e-02	1.899238e-03	7.862371e-02	5.743012e-02	-6.310421e-03	-4.634547e-03	1.285363e-01	-3.542356e-03	1.348171e-03	9.057910e-03	-3.457014e-02	3.746075e-03	7.254361e-04	-1.124753e-01	-2.214261e-02	-9.119402e-02	4.050699e-03	3.973204e-03	-4.018231e-02	8.635740e-03	5.210418e-02	4.532757e-03	2.201055e-02	6.061582e-02	4.166602e-02	1.252630e-01	-3.381257e-03	2.550362e-04	1.230255e-02	1.239985e-01	3.237973e-04	1.179013e-03	-5.621157e-02	1.277861e-03	-2.278648e-05	1.524191e-04	-1.059548e-03	-1.492159e-01	8.769710e-05	-2.871670e-02	-2.421073e-01	-6.691512e-02	9.148491e-03	-4.365180e-03	5.560396e-05	5.821155e-04	-6.777423e-04	6.923383e-04	1.183561e-01	1.029977e-04	2.092896e-02	4.027243e-02	1.851644e-01	7.537098e-02	1.511704e-01	-1.019239e-04	3.677491e-04	-8.459833e-03	-6.484249e-02	-5.937616e-02	2.979640e-08	-2.906300e-01	-1.912807e-03	-1.118096e-01	-1.228279e-01	-9.218115e-02	-2.446681e-01	1.453693e-01	1.989647e-01	2.727584e-01	1.699946e-01	1.225001e-01	2.626212e-01	3.107073e-06	-4.066881e-04	1.364496e-01	-1.446630e-01	-7.547220e-03	-1.566643e-01	-2.088616e-01	-2.016377e-01	-3.102289e-01	-5.322995e-02	-5.002061e-02	-3.243349e-01	-2.229489e-02	7.438015e-08	0.000000e+00	0.000000e+00	0.000000e+00	0.000000e+00	0.000000e+00	0.000000e+00	0.000000e+00	0.000000e+00	0.000000e+00	0.000000e+00	0.000000e+00	0.000000e+00	0.000000e+00	0.000000e+00	0.000000e+00	0.000000e+00	0.000000e+00	0.000000e+00	0.000000e+00	0.000000e+00	3.712970e-06	0.000000e+00	0.000000e+00	0.000000e+00	0.000000e+00	0.000000e+00	0.000000e+00	0.000000e+00	0.000000e+00	0.000000e+00	0.000000e+00	0.000000e+00	0.000000e+00	0.000000e+00	0.000000e+00	0.000000e+00	0.000000e+00	9.917353e-08	0.000000e+00	0.000000e+00	0.000000e+00	0.000000e+00	0.000000e+00	0.000000e+00	0.000000e+00	0.000000e+00	0.000000e+00	0.000000e+00	0.000000e+00	0.000000e+00	0.000000e+00	0.000000e+00	0.000000e+00	0.000000e+00	0.000000e+00	0.000000e+00	5.260405e-06	2.066116e-08	0.000000e+00	0.000000e+00	0.000000e+00	4.132232e-09	3.305785e-08	0.000000e+00	0.000000e+00	0.000000e+00	0.000000e+00	0.000000e+00	0.000000e+00	0.000000e+00	0.000000e+00	0.000000e+00	0.000000e+00	2.322812e-03	0.000000e+00	6.934194e-09	0.000000e+00	0.000000e+00	0.000000e+00	0.000000e+00	0.000000e+00	0.000000e+00	0.000000e+00	0.000000e+00	0.000000e+00	0.000000e+00	0.000000e+00	0.000000e+00	0.000000e+00	0.000000e+00	0.000000e+00	1.774811e-02	2.852685e-07	2.857163e-02
5.180949e-01	-1.868298e-03	-1.125321e-03	-1.854567e-03	-1.093733e-01	1.273814e-01	9.144942e-02	3.725299e-02	1.766190e-01	1.697139e-01	-2.629787e-01	-4.942142e-01	1.176286e-01	-2.764353e-01	-3.501570e-01	2.617553e-01	-1.461732e-01	-7.974194e-03	-4.582765e-03	-7.940852e-03	1.148615e-02	8.018851e-02	1.555635e-01	-1.588850e-01	-2.700039e-02	-1.594131e-01	1.459883e-01	4.652247e-02	-6.934989e-02	-5.768119e-03	5.907751e-02	1.793170e-01	-1.634506e-01	1.811727e-02	-4.830519e-02	1.180022e-01	1.313835e-01	-3.551279e-02	9.229230e-02	-2.476281e-02	-9.334476e-02	8.415212e-02	1.282484e-02	4.269163e-02	2.245582e-01	-1.097025e-02	-1.572841e-01	8.131420e-02	6.802721e-02	-3.302696e-02	8.762338e-02	-3.272677e-02	1.629094e-01	-4.059019e-02	7.683585e-02	-1.984411e-02	2.195393e-02	5.838431e-02	-8.636066e-02	1.836106e-02	-3.207800e-02	-3.295693e-02	-9.693864e-02	7.154409e-02	2.016206e-02	2.714376e-02	-4.297300e-02	-7.314448e-02	1.752984e-01	2.951823e-02	5.533801e-02	-2.443815e-02	-3.985364e-02	1.987405e-01	-4.068321e-02	2.499940e-02	1.501121e-01	-1.267619e-01	-1.171793e-01	1.255945e-01	5.024458e-02	-5.222215e-03	-2.963984e-03	-5.179624e-03	2.553216e-01	1.596731e-01	-4.966218e-02	2.088777e-01	-6.751113e-02	3.388403e-02	2.163991e-02	5.982153e-02	-1.835060e-01	-2.553420e-01	-2.123263e-01	5.895278e-02	-2.549100e-01	-6.738913e-03	-3.856953e-03	-6.788936e-03	-2.580941e-01	-4.406679e-02	-2.185971e-01	6.585346e-02	1.139581e-01	9.400569e-02	2.925668e-01	2.632102e-01	-1.311310e-01	2.164999e-01	1.883824e-01	-2.461881e-01	-1.264127e-01	-1.924779e-03	-1.096453e-03	-1.960411e-03	-2.979936e-01	-6.002156e-02	-1.081226e-01	8.503275e-02	1.275372e-01	-3.518890e-01	3.944252e-01	3.712465e-01	-6.177619e-03	1.980215e-01	2.581857e-01	-4.542445e-01	-1.352234e-03	-4.329932e-06	-2.256195e-06	-4.315810e-06	-1.881602e-03	-7.093177e-03	-2.029759e-03	-4.591288e-03	-5.794244e-03	-3.193929e-03	-2.023121e-02	-2.377625e-02	-1.235051e-03	-1.320891e-02	7.503536e-02	-5.770337e-03	-1.352452e-03	-4.327832e-06	-2.255072e-06	-4.317555e-06	-1.882014e-03	-7.109798e-03	-2.029594e-03	-4.581615e-03	-5.801729e-03	-3.240769e-03	-2.141892e-02	7.998392e-02	-1.218630e-03	-1.233464e-02	-2.835840e-02	-5.776673e-03	-1.352452e-03	-4.327832e-06	-2.255072e-06	-4.317555e-06	-1.882014e-03	-7.109798e-03	-2.029594e-03	-4.581615e-03	-5.801729e-03	-3.240769e-03	-2.141892e-02	7.998392e-02	-1.218630e-03	-1.233464e-02	-2.835840e-02	-5.776673e-03	-7.909597e-03	-2.954466e-05	-1.663928e-05	-2.944948e-05	-1.121021e-02	-4.101304e-02	-1.239080e-02	-2.808987e-02	-3.592294e-02	-1.905893e-02	-1.070049e-01	-1.224096e-01	-7.875435e-03	1.018946e-01	3.276024e-01	-3.349579e-02	-1.204589e-02	-4.751992e-05	-2.688651e-05	-4.731075e-05	-1.728229e-02	-6.136544e-02	-1.956669e-02	-4.392285e-02	-5.654010e-02	-2.983163e-02	-1.495246e-01	-1.692166e-01	-1.272340e-02	3.432531e-01	2.873236e-01	-5.085366e-02
-1.557103e-01	6.662244e-02	1.483332e-01	-4.021934e-02	9.475340e-02	-3.693168e-02	2.524777e-01	-2.319204e-02	-1.439936e-01	1.214027e-01	-7.707160e-02	-3.987118e-01	6.569343e-02	-4.111399e-02	-1.988166e-01	-1.590877e-01	-1.043009e-01	1.895273e-01	-1.565955e-01	-1.688728e-01	2.374273e-01	1.828633e-01	-6.095881e-02	1.820659e-01	5.620044e-02	7.845803e-02	-1.260089e-02	-1.622389e-01	5.234503e-03	-2.738057e-01	-2.790144e-01	-2.794645e-01	-9.142098e-02	4.150482e-01	3.412809e-01	-1.914828e-01	1.607580e-01	4.453437e-01	-7.653803e-02	-1.964238e-02	-2.364640e-01	-3.854210e-02	-3.722564e-01	-6.465843e-02	-1.759671e-01	-1.578879e-01	4.294503e-01	4.514839e-01	-3.098504e-01	3.460230e-01	3.711049e-01	-2.250930e-01	-5.414985e-02	1.218807e-01	-8.835101e-03	-2.643664e-01	2.149249e-02	2.230230e-01	-1.138372e-01	1.810190e-01	1.549530e-01	-2.675445e-01	8.860386e-02	-1.566515e-02	-9.474765e-03	-4.970015e-02	-1.116414e-02	-1.011138e-01	-1.345013e-01	1.138199e-01	6.635971e-02	2.814585e-01	2.426829e-02	4.391054e-02	-1.216338e-01	3.872769e-02	-9.437739e-02	-1.576270e-02	-5.034133e-02	-7.901811e-02	2.546137e-01	-1.928128e-02	-7.464949e-02	1.615637e-01	1.601365e-01	7.103288e-02	-1.195604e-02	5.564981e-03	1.062750e-01	-2.506804e-01	-2.228188e-01	-1.060776e-01	1.417489e-01	1.101646e-01	9.089303e-02	1.204455e-01	1.335329e-01	2.925133e-02	-8.970491e-02	-1.932344e-01	1.434667e-01	2.018898e-02	-4.718462e-01	1.696514e-01	-8.143463e-02	2.540797e-01	1.582354e-01	1.817415e-01	-1.605563e-02	7.766574e-02	1.588177e-01	-1.679504e-01	-2.791048e-01	1.699901e-01	-5.883460e-02	-5.201700e-01	2.127588e-01	4.174783e-02	2.183336e-01	-3.554303e-02	-2.365108e-02	1.213132e-01	2.064508e-01	1.058738e-02	3.502392e-02	-1.496847e-01	1.169393e-01	-5.366418e-02	-4.545395e-01	1.140494e-02	-4.742996e-02	-1.175083e-01	2.816078e-02	2.587653e-02	-4.330492e-03	1.648501e-01	1.286628e-01	9.080891e-02	-5.788265e-02	-1.420156e-01	-4.514832e-02	-3.042335e-01	3.028071e-01	-3.628314e-02	-1.553938e-01	7.434755e-02	1.250415e-01	-4.995340e-02	2.337622e-01	-1.228455e-01	8.191125e-02	1.604624e-02	-4.556854e-02	8.971092e-02	-3.599597e-01	2.021274e-01	-5.329032e-02	-1.045652e-01	5.608748e-02	2.981310e-01	1.492049e-01	-8.280454e-02	-1.006151e-01	1.163877e-01	-1.107602e-01	2.063420e-01	6.041780e-02	-3.546709e-01	-2.222955e-02	-8.085905e-02	-1.496151e-01	1.811175e-01	2.866432e-01	1.563472e-01	1.847493e-01	-3.646474e-02	-2.726816e-02	-1.529522e-01	4.682808e-01	-8.707779e-03	-4.586374e-01	-2.936538e-02	4.535341e-02	-1.130571e-01	8.585401e-02	2.059842e-01	1.955810e-01	1.944732e-01	9.392796e-02	-4.069878e-02	-1.457727e-01	2.554611e-01	3.324555e-02	-4.721563e-01	7.217575e-02	-6.255614e-02	9.793156e-02	-8.414655e-02	2.680266e-01	1.082452e-03	2.302619e-02	8.395424e-02	6.065514e-02	-1.100543e-01	-1.694379e-02	-1.026419e-02	-4.956150e-01	2.868706e-01	4.283224e-01	3.033955e-01	1.106723e-01	-5.338036e-02	6.477420e-02	7.892283e-02	5.426449e-02	-5.400887e-02	-1.972984e-01	3.417581e-01	-9.312086e-02	-5.560714e-01	1.133931e-02	1.298731e-01	2.049746e-01	1.127858e-02	1.948181e-01	1.210530e-01	8.095515e-02	1.988611e-01	-5.966585e-02	-1.620278e-01	-4.078675e-02	2.561800e-02	-5.817858e-01	8.109068e-02	2.251912e-01	1.378928e-01	9.709166e-02	1.870444e-01	4.473250e-02	8.276373e-02	1.656411e-01	-5.767161e-02	-2.086283e-01	-2.176513e-01	-1.496194e-02	-4.884794e-01	2.177297e-02
-1.077921e-01	-2.656130e-01	-2.239982e-01	-3.038047e-01	-4.476408e-01	-3.543441e-01	-8.677017e-02	-9.222913e-02	-1.879608e-01	2.511390e-01	2.223793e-01	1.239247e-01	1.923132e-01	2.194061e-01	2.543302e-01	1.259945e-01	4.737795e-02	-1.265831e-01	-9.683227e-02	1.971170e-02	1.507156e-01	5.427137e-03	1.411635e-01	6.123979e-02	-2.851044e-02	-2.730462e-02	9.152638e-02	3.189039e-02	-1.756682e-01	-1.299594e-01	1.047863e-01	-6.747954e-02	2.286229e-02	2.771657e-02	2.882525e-02	2.513600e-03	1.557856e-01	-2.163978e-01	-1.049859e-01	6.322338e-02	-4.564945e-02	-3.749676e-02	2.091258e-01	-3.644135e-02	1.349131e-01	-1.815420e-01	1.918333e-02	2.798109e-02	1.430162e-02	1.159841e-01	-9.037691e-02	-1.246943e-01	-2.687402e-01	6.916825e-02	3.655534e-01	-5.348521e-02	1.559368e-02	-1.055714e-02	-6.018719e-02	-1.559837e-02	3.996300e-02	9.672292e-02	-1.964016e-02	-3.575732e-02	-3.975898e-03	3.336295e-02	-5.172763e-02	-1.415871e-03	4.689008e-03	7.147094e-02	4.471491e-02	1.229753e-01	-1.196738e-01	-8.687406e-02	-3.637620e-02	4.582489e-02	1.225681e-02	1.143037e-02	-1.884051e-04	1.494956e-01	9.555597e-02	5.376981e-02	1.896196e-02	-4.829668e-02	5.956836e-02	-2.979248e-02	2.154514e-01	-1.726164e-02	-6.762198e-02	-2.490356e-02	-8.944270e-02	-9.240891e-02	-1.820952e-01	1.976645e-01	-1.772039e-01	1.789127e-02	5.129042e-03	1.694460e-01	1.241233e-02	-8.578508e-02	-4.846147e-02	1.082484e-01	1.863646e-02	4.864722e-02	1.240631e-01	-4.390053e-02	-3.752478e-02	-2.133205e-03	-8.200552e-02	1.332277e-01	-1.017971e-01	-2.851662e-01	9.202747e-02	2.800488e-01	7.038110e-02	1.920758e-01	-8.382821e-04	3.824162e-02	6.121920e-02	1.101521e-02	-1.592091e-02	-1.007541e-01	4.619644e-02	-8.189411e-02	-1.487726e-01	-6.680177e-02	-2.165227e-02	-1.308505e-01	-1.586817e-01	1.805774e-01	-1.401875e-02	1.802497e-01	1.263014e-01	2.387259e-02	2.709676e-03	-1.215533e-02	8.576630e-02	-9.180435e-02	-1.006424e-01	3.054429e-02	-8.536925e-03	1.933481e-01	-2.556038e-01	3.488103e-02	1.510091e-01	5.084032e-02	1.520402e-01	-1.459182e-02	-1.487520e-02	2.529233e-01	-1.392172e-02	2.618675e-02	1.988680e-01	1.213593e-01	-4.721933e-02	1.231589e-01	-4.601731e-02	-8.441561e-02	1.497424e-01	-5.034468e-02	-6.179844e-02	-5.550148e-02	1.102489e-02	3.054995e-01	-2.327686e-01	-3.253060e-03	9.012788e-02	-9.680890e-03	-6.094793e-02	-1.419227e-01	1.275365e-01	1.905001e-01	1.387734e-03	-1.274603e-01	1.590374e-01	-2.559395e-02	-4.953962e-03	2.553014e-02	-8.079638e-02	3.433556e-02	-4.817051e-02	-9.136175e-02	8.941388e-02	3.962288e-02	-9.893166e-02	-2.042089e-01	8.227412e-03	-3.384165e-02	1.171853e-01	-1.542666e-01	8.599645e-02	1.797152e-01	6.665523e-02	1.241873e-01	-1.087556e-01	-6.770442e-03	1.321661e-01	1.654460e-01	4.931324e-02	-2.016172e-01	1.530767e-01	2.345496e-01	-9.056170e-02	8.315497e-02	-1.087860e-01	-7.673420e-02	-3.642835e-02	-2.285373e-01	-5.280553e-02	1.058942e-01	1.886339e-01	-1.504041e-02	9.774683e-02	-2.340556e-01	-7.354905e-02	-3.887339e-02	-1.594406e-01	2.320585e-01	-1.016864e-01	1.950114e-01	-1.359381e-01	-1.286128e-01	-5.780125e-02	1.176888e-01	1.557743e-01	-5.684420e-02	-2.328045e-01	8.323420e-02	2.206027e-01	1.216555e-01	4.884010e-02	9.700456e-02	5.846749e-02	4.047774e-02	4.051723e-02	-1.556589e-01	1.046750e-01	-6.569032e-02	-1.320573e-01	-2.223480e-01	-6.887930e-02	-2.631379e-01	-8.827425e-02	5.318726e-02	1.251099e-01	-2.206519e-01	1.832926e-01	8.596666e-02	-5.115530e-02	-1.614695e-01	2.371086e-03	-3.675375e-01	-9.563876e-02	-6.821507e-02	6.866469e-02	-4.169069e-02	1.870915e-01	4.339885e-03	1.543750e-02	9.524714e-02	2.236743e-01	1.842684e-01	-1.749799e-01	-1.229139e-02	-4.459026e-02	-7.111246e-02	-2.662349e-02	-1.721424e-03	-1.438380e-01	-9.033249e-02	-3.020023e-01	-2.410739e-01	-2.977370e-02	4.732837e-02	-1.873928e-01	7.943477e-02	3.455591e-02	-1.975896e-01	-4.603267e-02	1.840213e-01	1.892436e-01	5.011046e-03	1.218798e-01	2.772337e-02	1.577409e-03	1.815651e-01	1.658459e-01	1.198099e-01	1.218652e-01	-1.148208e-01	-2.980015e-02	2.509797e-01	1.046693e-02	8.375425e-02	1.459585e-01	6.308209e-02	-4.385444e-02	4.709522e-02	-5.688222e-02	-1.394767e-01	3.495839e-01	-2.905828e-01	-2.786138e-01	-1.651379e-01	5.951951e-02	6.392159e-02	-7.498043e-02	-4.765421e-02	-2.752014e-01	-1.163156e-01	3.900216e-02	-1.141792e-01	-9.749530e-02	1.455935e-01	3.165856e-02	-8.747250e-02	1.861829e-01	-1.491828e-01	-1.040633e-01	-6.572391e-02	7.813800e-02	1.893870e-01	-1.175625e-02	5.063718e-02	8.906490e-02	-1.755793e-01	-8.972082e-02	-1.415368e-01	-6.035759e-02	-7.433782e-02	3.923125e-02	-1.688024e-02	8.185261e-02	2.125125e-01	-1.388458e-01	8.296506e-02	8.703099e-02	2.143533e-01	5.700655e-02	2.583374e-02	2.517315e-01	9.693674e-02	9.214621e-02	1.600027e-01	-1.468685e-01	-5.937665e-02	-2.199286e-01	-5.428344e-02	1.034909e-01	-1.192820e-01	-5.436477e-02	1.851820e-01	-3.530798e-01	-7.480044e-02	2.760681e-01	-2.369732e-01	8.020765e-02	1.299451e-01	3.171052e-02	1.426211e-01	8.923265e-02
-3.734594e-01	-2.361113e-02	-1.352658e-02	-1.732546e-02	-1.205213e-01	9.606838e-02	8.822697e-02	1.148320e-01	8.568213e-02	-3.512310e-02	1.481054e-01	3.137551e-02	1.991500e-01	5.429746e-02	-1.765832e-01	-2.149364e-01	-7.756908e-03	-4.395695e-03	1.553456e-02	4.399709e-02	-8.174407e-02	1.393033e-01	2.519736e-03	1.651084e-03	1.524374e-01	3.477191e-02	4.401087e-02	3.908696e-03	5.131806e-02	-1.332290e-01	-7.922629e-02	-2.585597e-03	-1.465283e-03	-2.986240e-01	2.885440e-01	8.943413e-03	-7.550085e-02	4.227988e-01	2.808697e-02	-2.152889e-02	9.581927e-02	-2.344578e-01	-4.707600e-03	-6.016725e-02	-5.785039e-02	-1.313666e-01	-4.345534e-03	-2.467766e-03	-4.299058e-01	-1.031845e-01	1.373895e-01	-2.041199e-03	2.412382e-01	5.383873e-02	2.420554e-02	1.214887e-01	-1.707239e-01	2.290684e-01	-9.620145e-03	6.954043e-02	-2.552906e-01	-9.617728e-03	-5.442664e-03	-4.550472e-01	-1.979243e-01	-7.456364e-02	1.181710e-01	2.453027e-01	1.593434e-01	1.285295e-01	1.171955e-01	1.926312e-01	1.103417e-01	4.319164e-02	-6.036670e-02	-2.082574e-01	-7.857797e-03	-4.424813e-03	-6.870957e-02	-1.341129e-01	2.704488e-01	3.653532e-01	3.918935e-03	1.593389e-01	3.733596e-02	1.319610e-01	-1.343654e-01	-4.254100e-02	5.521475e-02	-3.774876e-01	2.695957e-01	-8.566312e-03	-4.808788e-03	-4.722056e-02	8.336395e-02	8.424582e-02	6.920050e-02	1.608352e-01	5.759210e-02	-1.756934e-01	4.487730e-03	-8.505531e-02	-1.486798e-01	-3.289553e-02	-1.783654e-01	-2.335335e-01	-1.495863e-02	-8.485591e-03	-1.264542e-01	-2.471662e-01	-3.256469e-02	5.002994e-02	-4.041208e-02	4.927811e-02	-1.163332e-01	1.881208e-01	1.717964e-01	1.058746e-01	1.398138e-01	1.395640e-01	-4.430711e-02	-1.057581e-02	1.020292e-01	-6.782651e-02	-4.932920e-01	1.158840e-01	-1.878003e-01	-2.811943e-02	2.672964e-01	-4.191293e-02	2.131052e-01	6.228492e-02	1.235765e-01	1.458103e-01	-1.008311e-01	-8.841094e-02	-8.664617e-03	-4.849708e-03	-1.483085e-01	7.395268e-02	1.693630e-02	-2.589727e-02	-4.101233e-02	-3.110431e-01	-1.804094e-01	-3.037501e-02	1.854557e-01	2.473623e-01	2.516843e-01	1.030082e-01	1.004070e-01	-7.156527e-03	-4.003707e-03	4.583945e-02	-1.672642e-01	-1.521744e-01	-4.634274e-02	-1.515451e-01	1.090090e-01	-1.852799e-01	7.552967e-02	-1.781957e-01	1.473499e-01	2.779014e-01	1.834925e-01	6.578679e-02	1.023077e-01	-3.233013e-03	4.694973e-01	8.225266e-02	-2.399325e-01	-1.377188e-01	-1.385495e-01	-1.669006e-01	-1.006848e-01	9.755444e-04	-5.366462e-02	-3.707908e-02	-6.501637e-04	1.956811e-01	-1.738587e-01	-8.284636e-03	-4.712439e-03	1.972455e-01	5.104591e-02	-5.526232e-02	9.001152e-02	-1.437430e-01	1.547797e-01	-1.707009e-01	-4.033540e-02	4.267517e-01	-1.945181e-01	6.850860e-02	-1.414807e-01	2.178093e-01	-1.106151e-02	-6.445419e-03	3.746018e-01	1.405080e-01	1.061482e-01	-1.769387e-01	-3.527354e-01	3.941190e-02	1.528885e-02	2.388042e-01	-7.687658e-02	-5.389095e-01	-3.395251e-01	4.106878e-01	3.685874e-01	-2.175440e-02	-1.269017e-02	5.154755e-01	4.536193e-01	-3.467700e-02	-3.561529e-02	-2.037452e-01	1.712128e-02	-1.115344e-01	1.963305e-01	1.082556e-02	-7.039131e-01	-5.304657e-01	2.038051e-01	5.192038e-02	-9.578226e-03	-5.265514e-03	3.046806e-01	1.312605e-01	1.471084e-01	4.993443e-02	-1.135624e-01	1.711092e-01	-4.098064e-01	-1.369085e-01	-3.854554e-01	-8.377541e-03	2.922240e-01	-3.124853e-02	4.897537e-01	-2.260028e-02	-1.170872e-02	3.644558e-01	2.967232e-02	3.093327e-02	-2.205723e-03	2.990507e-02	-2.877029e-01	-6.805091e-01	-4.191419e-01	1.251035e-01	1.216083e-01	2.753162e-01	6.498323e-03	2.870037e-01	7.727327e-02	-1.470784e-02	2.657877e-01	4.890719e-02	1.224670e-01	-7.686559e-02	-1.962774e-01	-8.622472e-02	-6.904502e-01	-7.244696e-01	4.578473e-01	2.868583e-01	1.075778e-01	7.797430e-02	6.148613e-02	-9.998007e-03	-5.664545e-03	3.177177e-02	3.859874e-02	-1.021847e-01	9.284514e-02	-1.076778e-01	-8.202038e-02	-5.647473e-02	1.684838e-01	3.337524e-02	2.105480e-02	6.840042e-02	-9.771689e-02
-1.905651e-01	-4.062604e-02	1.602582e-02	3.070964e-01	-3.241153e-02	-1.187849e-01	4.753258e-02	-1.808979e-01	-1.599549e-01	-7.981653e-02	-1.543163e-01	-1.208504e-01	-8.467981e-03	-2.267135e-03	-5.582093e-02	-1.640971e-01	-2.029595e-01	-9.834405e-02	-2.188868e-01	1.099627e-01	5.782954e-02	2.330684e-01	3.090929e-01	1.352197e-01	-5.394897e-02	-5.843817e-02	-4.946251e-02	-2.189878e-01	-1.898963e-01	-2.037779e-01	-8.156727e-02	-1.038517e-01	-1.819181e-01	-2.144117e-01	-2.294156e-01	-1.748559e-01	-5.552123e-03	-3.243359e-01	-3.951248e-02	3.692988e-01	5.154452e-01	2.213122e-01	2.135301e-01	9.259687e-02	1.030365e-01	-1.931272e-01	-2.920767e-01	-2.415009e-01	-7.563400e-02	-3.307821e-01	-3.458188e-01	-9.015248e-02	-1.966307e-01	-1.301251e-01	-2.435622e-01	-1.056429e-01	-9.170089e-03	-1.128153e-01	3.921576e-01	3.497576e-01	4.218591e-01	2.012694e-01	8.373165e-02	-4.606247e-01	-1.573958e-01	-1.474464e-01	-2.535646e-01	-1.534439e-01	-2.471858e-01	-1.014467e-01	-7.983707e-02	-8.430080e-02	-3.394528e-01	-1.558224e-01	-1.114704e-01	-3.145474e-02	2.098562e-01	2.013540e-01	2.275226e-02	9.991569e-02	1.680777e-01	1.292998e-01	9.787443e-03	-1.560412e-01	-2.088442e-01	-2.597476e-01	-1.617373e-01	-2.894941e-01	-1.796795e-01	-8.381011e-03	-1.136273e-02	-1.387257e-02	-1.504975e-01	-5.290801e-02	-1.736450e-01	2.141047e-01	2.591107e-01	3.180372e-02	6.798330e-02	7.152507e-02	-9.062771e-02	-1.131959e-01	3.221582e-02	-2.563310e-02	-8.974526e-02	1.930402e-02	2.449133e-01	-2.165011e-02	-1.702141e-02	-8.106434e-02	-1.318216e-01	-1.415114e-01	8.729172e-02	-7.735671e-02	2.817775e-01	-2.317179e-01	-3.361492e-01	-9.189254e-02	-8.521967e-02	-7.670992e-02	-2.385246e-02	1.729060e-01	1.851846e-01	3.042584e-03	1.241993e-01	5.894223e-02	4.805866e-02	1.193062e-01	1.051712e-01	4.395655e-02	-3.134291e-02	2.486912e-01	1.693965e-01	4.356283e-02	4.500931e-03	-2.192062e-01	-2.420518e-01	-2.204983e-01	3.220690e-02	2.489900e-02	1.286922e-01	1.423828e-02	1.614740e-01	1.517658e-01	1.498816e-01	1.468395e-01	1.328257e-01	1.512734e-01	1.130028e-01	5.806287e-02	1.931384e-01	-1.405385e-02	7.560468e-02	-1.822721e-01	-3.984198e-01	-2.673812e-01	-1.525877e-01	-2.106447e-01	8.027548e-02	1.593008e-01	9.857778e-02	1.899450e-01	1.686246e-01	4.991661e-02	3.988328e-01	2.645094e-01	1.914453e-01	3.308680e-01	5.538657e-02	9.481177e-02	9.550767e-02	8.045625e-02	-6.330770e-02	2.510533e-02	-3.553986e-01	-1.738492e-01	-9.052368e-02	-1.122741e-01	-9.904861e-02	1.063439e-01	2.253888e-02	2.142480e-01	-1.609842e-02	2.034686e-01	1.779713e-01	1.884678e-01	2.986570e-01	9.531129e-02	1.191785e-01	7.267211e-02	-4.354792e-02	-3.365129e-01	-2.956946e-01	-1.744716e-01	-8.332997e-02	5.126524e-02	1.342084e-01	-8.451920e-02	3.385430e-02	9.533976e-02	2.861623e-02	7.667212e-02	1.405495e-01	1.478126e-01	2.493138e-01	1.144093e-01	-4.886441e-02	1.723555e-01	7.605722e-02	-1.491008e-01	-7.041945e-02	7.360347e-03	-3.770177e-01	-2.532370e-01	-2.706247e-01	-1.919090e-01	-3.967612e-02	2.987203e-01	7.098370e-02	1.468621e-01	1.009895e-01	2.524184e-01	2.446431e-01	2.713854e-01	8.531899e-02	-5.068095e-02	-5.128585e-03	2.863160e-01	1.473540e-01	-1.770925e-01	-2.914640e-01	-6.856475e-02	-3.953766e-01	-4.109702e-02	1.809703e-01	1.601405e-01	1.226664e-01	1.183179e-01	5.537629e-02	7.241808e-02	-2.971143e-02	9.020680e-02	-8.036520e-03	4.356487e-02	1.800102e-01	1.475281e-01	6.507936e-02	-2.685963e-01	-2.536801e-01	-2.104342e-01	-2.582714e-01	-1.788572e-01	-2.605445e-02	2.940025e-02	-3.039598e-02	2.686286e-01	1.633836e-01	1.538576e-01	1.621700e-01	4.618090e-03	-1.846409e-02	-1.607417e-02	1.215174e-01	5.164042e-02	2.157094e-01	1.216439e-01	8.571248e-02	3.576517e-02	4.750497e-03	-1.804627e-01	-1.295468e-01	-9.137068e-02	6.921944e-02	1.021489e-01	2.440220e-01	8.389629e-02	2.682352e-01	1.878316e-01	2.274214e-01	8.942116e-02	-3.718354e-02	2.531324e-01	6.532766e-02	1.665030e-01	1.884671e-01	-6.660998e-04	-1.874884e-01	-1.226472e-01	2.507258e-02	1.752710e-01	-3.305604e-01	2.809386e-03	1.367415e-01	2.981688e-01	1.196192e-01	1.409914e-02	2.007962e-01	4.927063e-02	6.130530e-02	2.607401e-01	-1.405242e-01	-2.143424e-02	1.012531e-01	1.325225e-01	-1.268516e-02	1.420640e-02	-7.511102e-02	9.403013e-02	-1.470829e-02	-1.123309e-01	-5.167426e-02	-1.082617e-02	2.652166e-01	1.080578e-01	-1.344531e-02	5.828692e-02	1.643389e-01	1.121801e-01	9.868031e-02	-6.603695e-02	-1.341026e-01	2.672052e-02	3.440959e-02	1.262336e-01	-2.428065e-01	-2.006091e-01	-9.107980e-02	-1.485758e-01	-1.256708e-01	-2.097270e-02	1.899022e-01	1.916714e-01	1.220893e-01	9.008616e-02	1.129311e-01	2.271614e-01	2.121347e-01	7.794966e-02	-1.973111e-02	-3.271761e-01	-9.069630e-02	8.915373e-02	-4.386496e-02	-1.656092e-01	-2.246861e-01	-2.093007e-01	3.542604e-03	-1.061139e-01	6.583075e-03	1.801442e-01	9.848285e-02	1.361172e-01	-3.273308e-02	6.904890e-02	1.221331e-01	2.443910e-01	2.795006e-01	-4.663935e-02	-4.715778e-02	7.703590e-02	5.789954e-02
-6.837007e-01	2.046827e-01	1.770340e-01	2.135134e-01	1.699955e-01	2.461392e-01	1.808695e-01	4.497004e-01	-5.250381e-02	-9.885184e-02	-3.242286e-02	1.938987e-01	7.603367e-02	-1.866086e-01	1.614074e-01	-4.537344e-02	7.718132e-02	-3.069688e-01	1.537435e-01	-2.048181e-02	-3.962597e-02	-1.249602e-02	2.327436e-01	-3.135866e-01	-2.391309e-01	8.957921e-02	-1.892436e-01	9.324924e-02	7.909161e-02	1.837413e-01	9.954261e-02	-1.616077e-02	-5.015264e-03	-2.475993e-03	6.796819e-02	-5.764290e-02	-7.992271e-02	-2.110704e-01	-2.036521e-01	1.793675e-01	3.577533e-01	-1.279314e-02	8.103130e-02	-7.781883e-03	5.466246e-02	5.182198e-02	-1.691149e-01	-1.891145e-01	-2.019985e-01	-2.528205e-01	2.641351e-01	3.800582e-01	-2.847012e-02	1.503466e-01	-1.742305e-02	-4.552821e-02	-2.520742e-01	6.415928e-03	4.764163e-04	3.545427e-02	-1.095595e-01	2.063467e-01	1.485587e-01	-2.169199e-02	1.658808e-01	-1.324053e-02	2.024668e-01	-4.259466e-01	-1.041576e-01	-2.131281e-03	-7.038026e-02	2.016309e-01	1.260183e-01	1.566329e-01	-2.149319e-02	-4.154494e-02	-1.311818e-02	1.176743e-02	-1.484683e-02	-7.351477e-02	-1.724655e-01	-1.326011e-01	-8.933181e-02	9.277986e-02	9.354969e-02	6.028682e-02	1.164108e-01	-2.687984e-02	-1.724214e-01	5.952242e-02	1.642112e-02	1.173814e-01	6.476973e-02	-7.198535e-02	-3.263451e-02	-2.795922e-03	-2.741540e-02	-5.271471e-02	9.008034e-02	-4.949532e-02	-1.812463e-01	-3.118824e-02	-1.161061e-01	-7.948647e-02	-1.020955e-01	7.567567e-02	8.925338e-02	1.880410e-01	5.776845e-02	-1.455293e-02	-8.411459e-02	1.752540e-01	-9.915744e-02	1.550067e-01	7.870257e-02	-9.198186e-02	2.228728e-01	-2.472911e-01	-1.801290e-02	-3.492726e-02	-1.097925e-02	8.111513e-02	-5.410302e-02	4.190215e-02	2.096060e-01	1.979849e-01	9.204626e-02	-2.255801e-01	-2.617248e-01	-1.281174e-02	-2.496093e-02	-7.793252e-03	9.753202e-02	-2.744554e-01	-2.445421e-02	1.684413e-02	7.923711e-02	1.687042e-01	7.816191e-02	-1.746402e-02	-2.017209e-02	-3.903764e-02	-1.230559e-02	4.127855e-02	1.109173e-01	1.257556e-01	1.283271e-01	1.638766e-01	1.856795e-01	-1.051004e-01	-3.951090e-01	-2.612395e-02	-5.028854e-02	-1.597292e-02	1.493619e-01	3.437811e-02	1.432235e-01	1.151345e-01	1.689229e-01	1.544493e-01	-6.491733e-02	-2.503928e-01	-4.592002e-02	-8.691985e-02	-2.828777e-02	-1.355226e-01	4.563028e-02	-1.297716e-02	8.484586e-02	2.144545e-01	2.876649e-01	-2.604877e-01	-1.141686e-01	-2.126203e-02	-4.110663e-02	-1.297594e-02	1.958826e-01	5.714940e-02	5.260110e-02	4.098460e-02	7.000919e-02	2.157056e-01	-9.862671e-02	-4.749621e-01	6.316318e-02	-7.804818e-02	8.066816e-02	6.759748e-02	8.521885e-02	2.684186e-02	1.847837e-02	-2.176863e-02	5.441078e-02	-7.079406e-02	-1.171313e-01	-5.059648e-02	1.013335e-01	7.405319e-02	-4.633971e-02	1.388633e-02	6.089282e-03	1.798009e-01	1.108102e-01	1.793216e-01	-2.497865e-01	-5.186841e-02	-2.531234e-02	-4.876109e-02	-1.547186e-02
-2.948077e-01	-5.883086e-02	-1.413911e-01	1.927802e-02	6.236778e-02	2.341108e-02	-4.993551e-02	3.621516e-03	7.589056e-02	8.735123e-02	-6.330885e-02	-2.403583e-02	8.708298e-02	2.127626e-01	4.635112e-02	-1.078230e-01	2.053935e-02	-1.526248e-02	-1.878077e-01	-2.189837e-02	-1.684979e-01	-2.135928e-01	-2.778208e-02	3.103019e-01	7.358269e-02	2.811864e-02	-4.163948e-02	-1.215672e-01	-1.205167e-02	3.123748e-02	1.202403e-01	2.876721e-02	1.433904e-01	6.605169e-02	-9.741024e-02	2.130604e-01	7.950296e-02	-1.683262e-01	7.293608e-02	-1.294845e-01	-2.393739e-01	1.244111e-01	-2.952224e-01	2.426784e-01	-5.466218e-02	-3.285358e-02	-9.280004e-02	5.228311e-02	-4.846209e-02	2.935355e-01	1.073413e-01	4.864260e-02	-5.579178e-02	1.632203e-01	7.739379e-02	-9.089805e-02	-1.764853e-01	5.321383e-02	-2.540621e-01	6.637327e-02	6.724351e-02	-8.988817e-03	-3.173731e-01	-4.250162e-02	2.716984e-02	-2.691542e-02	9.431021e-02	1.873893e-01	-2.408091e-01	-9.597064e-02	2.507661e-01	1.067456e-01	2.193454e-01	2.884037e-01	1.558358e-02	-9.578648e-02	5.175355e-02	-2.380060e-02	-3.584233e-01	-5.358797e-02	-2.027662e-01	-6.083911e-02	-1.215885e-04	1.942259e-01	-9.101900e-02	3.879227e-02	-1.827267e-01	2.234319e-01	5.677018e-02	3.585571e-01	2.406363e-01	9.321092e-02	4.614929e-02	2.143398e-02	-1.424534e-02	3.882391e-02	6.177919e-02	1.042436e-01	-1.890176e-01	5.750014e-02	-1.134328e-01	5.375799e-02	6.995147e-02	3.036002e-02	-1.189615e-01	-2.979547e-01	1.700388e-01	3.164500e-02	1.859060e-01	3.078871e-02	1.043606e-01	2.291473e-01	1.311174e-03	-9.720035e-03	-3.026502e-02	1.615499e-01	1.989023e-02	-1.471573e-01	-3.254459e-01	-1.258264e-01	1.768781e-01	-6.289909e-02	2.548942e-02	6.094232e-02	1.098484e-01	-1.822430e-01	-4.184232e-02	2.043762e-01	1.150098e-01	2.389136e-02	2.075361e-01	7.094992e-02	-1.008091e-01	-1.704144e-01	-6.241274e-02	-2.207198e-01	-7.630705e-02	-2.984274e-01	-1.408633e-01	4.010049e-02	-1.742946e-01	1.978402e-01	-4.180382e-03	2.624034e-01	5.959173e-02	-1.151468e-01	2.791225e-01	2.269114e-01	1.438136e-02	1.470028e-01	5.156749e-02	8.126102e-02	-1.458864e-01	-1.200676e-02	1.044944e-02	-3.192297e-01	9.539815e-02	-1.512525e-01	2.578689e-02	-4.241613e-02	6.997822e-02	-1.490118e-01	7.080656e-02	-5.812553e-02	1.063227e-01	1.790661e-01	2.088073e-01	-4.935299e-02	1.797061e-02	7.677367e-02	-1.042614e-01	-2.377312e-02	-1.050259e-01	2.698232e-02	-1.807990e-02	-1.827890e-01	-9.678035e-02	4.659185e-02	-3.224020e-02	-4.300933e-02	-2.689066e-02	-3.415493e-02	1.738792e-01	3.021422e-02	1.476096e-01	2.028199e-01	-2.291488e-01	8.157337e-02	1.141021e-01	1.127838e-01	-6.651131e-02	-7.669491e-02	4.562126e-02	-1.370468e-01	4.550485e-02	-2.676646e-02	1.179249e-01	-1.713142e-01	-4.381760e-02	2.545104e-02	-1.148696e-01	-1.678608e-01	2.498853e-01	2.192290e-01	2.781933e-01	4.040072e-02	-2.736127e-02	1.690176e-01	-3.639296e-02	1.357598e-02	-1.130827e-01	-1.092864e-01	-5.136193e-02	2.687968e-01	8.996015e-03	-1.158988e-01	9.591249e-02	8.464631e-02	-5.850983e-02	-5.821065e-02	-2.415492e-01	-2.742766e-01	4.439498e-02	2.490118e-01	-6.451026e-02	1.788682e-03	2.366586e-01	-2.899269e-02	-1.092323e-01	-2.404499e-01	2.943345e-01	-6.445508e-04	4.375486e-02	-9.060776e-02	-2.874210e-01	-1.170450e-01	4.706173e-02	2.111768e-01	-3.787112e-02	1.101715e-01	-4.325377e-02	-1.581958e-02	2.181824e-01	-1.799875e-01	7.249153e-02	9.155883e-02	-1.163407e-02	-1.422619e-01	1.454550e-01	2.940525e-01	3.009390e-01	-2.921330e-02	7.524683e-02	8.049201e-02	-1.171399e-01	-6.738966e-02	9.725039e-02	-1.076748e-01	-3.097892e-02	-1.741944e-01	-2.678534e-01	-1.510077e-01	-1.562199e-01	8.186753e-02	-8.649560e-03	-2.996910e-02	-1.792456e-01	5.663920e-02	2.519825e-01	3.265405e-01	1.821598e-01	-3.641440e-02	2.743559e-01	4.265602e-02	-2.814410e-01	-2.122705e-02	-5.777132e-02	-2.433409e-02	4.037364e-02	-1.864487e-01	-2.795937e-01	-1.083836e-01	7.852600e-02	-1.220016e-01	1.336582e-02	-1.391055e-01	-1.366542e-01	-2.131370e-01	-2.859973e-01	2.173360e-01	9.416724e-02	1.184618e-01	-4.782411e-02	-3.174333e-02	8.951921e-02	3.749971e-02	5.316861e-02	1.966776e-01	6.073481e-02	2.346120e-01	-1.254862e-02	9.481544e-02	6.434943e-02	-5.870988e-02	-1.882127e-01	1.615436e-01	2.515903e-02	1.405457e-01	1.600625e-01	2.980335e-02	6.486046e-02	2.575527e-02	-1.815675e-01	-9.435901e-02	-2.365861e-02	-6.755899e-02	3.258365e-02	-3.229078e-02	2.620501e-02	-2.016242e-02	-4.499192e-02	-7.057848e-02	-1.534266e-01	-1.811246e-01	2.036596e-01	1.349840e-01	2.961991e-01	9.435134e-02	8.579903e-02	-7.046999e-02	3.802318e-03	-1.352829e-01	-7.031829e-03	-9.069445e-02	-2.637240e-01	7.253430e-02	-3.506443e-02	-9.201418e-02	2.818626e-02	-3.330568e-01	-7.364771e-02	-1.589903e-01	-1.401756e-01	-1.672990e-01	5.266538e-02	-2.186942e-01	-6.228092e-02	3.405489e-02	-7.321362e-02	5.483898e-02	5.199668e-02	-8.265886e-02	1.154245e-01	2.380285e-03	1.214336e-02	2.096811e-01	1.765236e-01	2.131387e-02	2.033250e-01	1.629998e-02	-8.780390e-03
-2.052324e-01	-6.003867e-08	0.000000e+00	-2.110955e-05	-3.998512e-04	-5.666436e-03	-5.293950e-04	2.417115e-02	1.504479e-03	5.566534e-03	-3.058930e-04	-7.982340e-04	-7.965916e-04	-1.707324e-04	-4.595858e-03	-5.906619e-03	1.225817e-07	0.000000e+00	0.000000e+00	0.000000e+00	2.308413e-06	1.191398e-03	1.680180e-03	2.066298e-03	5.100007e-04	-4.163031e-04	3.655942e-02	6.927599e-04	-5.115195e-07	7.788138e-04	1.539414e-03	1.274103e-03	-7.017171e-07	4.161563e-07	0.000000e+00	0.000000e+00	3.754394e-06	4.639849e-02	8.075095e-04	2.626046e-04	-4.422491e-03	1.091851e-04	-4.642144e-03	-6.038663e-04	-2.120815e-06	2.595979e-04	-2.184565e-04	2.582882e-04	-1.685617e-02	9.917353e-08	0.000000e+00	0.000000e+00	3.009106e-05	2.546417e-03	3.682354e-04	9.108391e-04	-1.638481e-03	2.700204e-04	-1.137186e-04	-6.815076e-03	3.181572e-04	-2.223153e-03	1.707312e-02	-4.310884e-02	-1.952674e-05	0.000000e+00	1.502715e-02	-2.910120e-07	7.804689e-06	8.729287e-04	-6.901598e-03	1.548636e-03	2.463201e-03	-2.626352e-03	1.548591e-03	2.729191e-03	-4.901261e-06	1.139646e-03	2.434779e-03	1.325097e-03	-3.296960e-05	0.000000e+00	0.000000e+00	-5.587072e-08	-4.662017e-06	4.060511e-03	-2.712382e-06	1.942534e-03	1.510346e-03	6.846807e-04	-1.227091e-02	5.555027e-04	-1.937546e-03	1.258211e-03	1.293369e-02	-2.668784e-03	-1.368900e-04	0.000000e+00	6.611569e-08	7.091103e-08	-4.214659e-04	-2.017733e-02	2.031921e-04	3.020768e-04	-5.103512e-05	-6.645846e-02	3.290147e-04	8.993416e-04	7.772820e-03	6.297875e-03	5.876810e-03	4.543629e-05	-3.679887e-03	1.701923e-02	0.000000e+00	-7.329326e-06	-4.084313e-02	-1.171336e-01	-2.088841e-02	-2.054544e-02	-7.943703e-04	-3.373735e-02	2.009662e-02	7.010366e-04	-7.949347e-03	3.768900e-03	3.187599e-02	-1.711683e-03	-9.979519e-05	0.000000e+00	0.000000e+00	-1.049303e-05	-5.386410e-04	-7.808620e-05	-1.395745e-04	7.844985e-07	1.426484e-04	-4.999799e-05	1.860640e-03	9.686905e-02	-2.214797e-02	2.898970e-03	4.019041e-03	-4.047713e-03	-6.021993e-05	0.000000e+00	0.000000e+00	0.000000e+00	-6.525855e-03	-3.673684e-04	4.429980e-03	-5.402455e-03	-1.504414e-01	-5.519092e-05	6.019141e-03	1.377390e-02	-2.186831e-04	-9.290440e-02	2.799013e-04	4.376873e-02	-1.634767e-03	4.132232e-09	0.000000e+00	-6.630409e-09	-7.705001e-02	5.983212e-06	-7.400859e-05	-1.296426e-01	7.291157e-03	-4.166307e-05	5.878980e-02	2.747718e-03	-2.357536e-03	1.852304e-03	2.100814e-03	1.247611e-02	3.670657e-02	0.000000e+00	0.000000e+00	0.000000e+00	-7.413985e-05	1.100071e-02	1.355057e-07	1.632914e-05	1.930917e-03	4.426177e-04	-6.391219e-02	9.309199e-03	-3.911011e-05	-9.817916e-03	7.596792e-04	5.372738e-03	-2.449468e-05	0.000000e+00	0.000000e+00	-1.667851e-08	-4.138362e-05	2.159399e-03	-2.842759e-02	-6.224098e-02	-1.305524e-02	1.905879e-05	2.573025e-02	2.602876e-04	4.799545e-07	9.982780e-03	8.101526e-03	2.594965e-03	0.000000e+00	0.000000e+00	0.000000e+00	-7.416474e-07	9.585140e-02	1.263078e-04	6.266079e-02	-3.813065e-02	3.811656e-04	2.246164e-03	-5.826328e-02	-1.037485e-02	5.966106e-05	7.557468e-03	2.940783e-02	3.340843e-04	1.597972e-07	0.000000e+00	0.000000e+00	9.962665e-03	8.605497e-02	8.700356e-02	5.570525e-03	3.781722e-04	1.949071e-03	6.312881e-04	-2.998075e-02	-4.351760e-02	8.674880e-02	-1.223453e-03	-1.834178e-02	1.051876e-04	-2.013945e-05	0.000000e+00	2.066116e-08	-5.501327e-08	-4.344344e-02	5.641596e-06	-8.287417e-02	-3.972758e-02	-1.193284e-02	2.042397e-02	5.307898e-03	7.723450e-02	-2.408268e-01	-2.395431e-03	1.673324e-02	1.264283e-05	1.224968e-01	1.298277e-06	1.169578e-04	5.819788e-02	-1.629466e-03	-8.321005e-04	1.359754e-03	-1.385213e-03	1.155444e-02	-1.803391e-03	2.482811e-02	-9.891835e-02	2.515825e-02	-1.505654e-02	-3.787719e-02	-7.335460e-03	-6.400738e-04	0.000000e+00	0.000000e+00	-1.788126e-02	2.776363e-03	-2.524480e-03	-2.401882e-03	-1.651649e-03	-2.944579e-03	1.321906e-03	6.256475e-02	1.018305e-02	6.225696e-02	2.782704e-02	-5.019756e-02	-2.323166e-03	-3.719970e-05	0.000000e+00	0.000000e+00	0.000000e+00	-5.450551e-03	-1.828440e-02	-2.482786e-02	7.048357e-02	4.235765e-03	-2.630836e-02	3.357216e-03	1.841152e-03	-1.352085e-04	2.633995e-03	1.679958e-02	-1.997813e-02
-8.592757e-02	9.475419e-05	-6.928188e-05	-2.684088e-04	-2.264689e-04	-2.648717e-02	-5.523870e-02	2.545266e-02	1.701432e-04	-9.213406e-07	6.496536e-03	-3.554999e-05	1.006075e-03	-4.650422e-04	1.205801e-01	1.031963e-02	7.652565e-02	6.779053e-02	3.707848e-03	1.364004e-03	-7.676138e-03	1.066187e-03	2.386971e-03	1.428556e-03	-9.487304e-02	1.609433e-04	-2.397093e-04	-5.196449e-02	1.097832e-03	2.010688e-05	1.338879e-04	1.044635e-05	4.609563e-04	3.292907e-03	8.704298e-03	3.066957e-02	-3.644425e-04	2.082240e-04	2.084335e-04	1.345897e-04	2.117685e-04	2.919375e-05	1.882567e-04	-4.483779e-03	-8.024606e-02	-3.081344e-07	9.564990e-05	8.795427e-02	-2.515521e-02	1.122590e-05	1.434385e-04	-2.467549e-06	3.870936e-02	8.112015e-03	1.375460e-08	-1.107698e-05	1.389710e-04	-1.658015e-02	5.149200e-04	3.604290e-04	-3.151665e-04	-2.325396e-03	-2.110161e-03	6.000608e-04	2.411014e-04	9.808926e-03	-3.637505e-02	8.564532e-03	-2.307805e-05	0.000000e+00	2.206060e-04	-6.671397e-05	1.365551e-02	4.464134e-02	-8.211785e-05	6.548079e-04	3.657077e-02	3.062944e-03	9.254831e-04	-3.906668e-04	1.039362e-03	-3.320264e-03	1.521191e-03	-1.984047e-04	1.173356e-03	4.752287e-04	-7.871909e-02	1.009893e-03	-2.352191e-08	-4.792605e-02	1.951725e-01	1.292288e-03	1.046478e-01	4.513700e-03	6.823320e-04	1.397799e-03	1.279923e-03	1.143230e-03	-1.596034e-03	4.311235e-03	1.874227e-03	-1.320652e-01	9.619283e-07	6.932332e-04	1.726168e-03	-9.479402e-08	1.140976e-03	-1.504614e-06	-2.998161e-07	6.470562e-03	1.406575e-03	4.745519e-03	-1.693628e-03	3.910194e-04	5.295948e-02	2.595778e-03	5.169204e-04	1.005882e-03	-1.303529e-04	4.291876e-03	-5.188411e-02	-1.686659e-04	4.424073e-04	-1.250520e-05	-5.991093e-02	1.527933e-02	-5.046794e-05	3.480965e-02	-5.362885e-03	3.805090e-07	-1.184435e-03	-1.897125e-03	5.668660e-04	1.148037e-02	2.352628e-02	7.389714e-03	-2.896897e-02	7.563802e-03	4.685559e-03	9.812917e-03	-1.731017e-02	5.410488e-03	4.054137e-02	-8.648221e-04	-3.128554e-03	-1.177188e-03	-1.083477e-02	1.459223e-02	-1.543432e-02	-5.280790e-02	-2.307229e-02	1.307668e-01	4.184717e-03	3.296833e-03	-4.045025e-02	4.005658e-03	2.254568e-03	2.356927e-02	7.659757e-03	-1.797173e-04	2.424808e-03	2.364277e-03	9.612955e-02	-2.956821e-05	-1.776492e-04	-9.072984e-05	-9.508951e-03	9.202073e-07	-5.437332e-03	-1.139787e-02	1.800647e-03	2.613256e-02	3.414361e-03	6.351358e-02	-3.425761e-02	4.889274e-03	3.532952e-03	-1.053470e-02	-6.127463e-04	2.926592e-03	-1.126943e-06	1.275635e-01	1.278556e-03	-3.354566e-04	-1.047379e-01	-1.442588e-01	-8.463964e-02	-1.385436e-03	-2.529648e-03	6.977853e-06	2.030797e-03	1.625232e-03	5.093420e-03	4.767550e-03	2.926612e-03	4.989307e-03	2.474935e-03	4.658040e-06	2.591991e-03	1.422183e-03	-1.332688e-05	-3.242560e-02	-1.320516e-01	9.085986e-06	-2.709036e-03	-1.797308e-05	-1.590224e-03	-5.313444e-03	-6.623390e-02	9.191895e-04	1.636232e-03	1.074505e-03	1.314099e-03	7.759959e-03	-1.395139e-02	9.189273e-04	-6.518612e-06	1.193662e-03	2.359297e-04	-4.344182e-04	5.571175e-02	4.217298e-02	-5.917665e-02	3.458357e-02	8.384721e-03	-7.125246e-04	-1.565902e-03	6.253492e-04	1.015494e-03	1.180532e-03	3.284199e-03	6.579425e-02	9.606555e-04	3.343035e-03	3.817565e-03	2.101475e-05	2.836751e-03	-1.570234e-02	-5.606723e-06	-1.100281e-03	-1.259476e-05	1.032808e-06	-1.813306e-02	1.974468e-06	-1.077482e-03	-1.134526e-02	-7.708502e-03	-3.423442e-03	3.143307e-04	1.393029e-04	2.344522e-04	1.482493e-05	-2.366699e-03	2.926653e-04	1.297061e-02	1.706526e-04	1.659646e-04	5.655894e-03	5.549406e-04	4.036932e-07	3.075869e-02	-9.961105e-02	1.880090e-05	-1.681769e-03	7.640219e-03	-2.988969e-03	-4.882708e-03	4.061948e-04	-7.874797e-03	4.499266e-04	4.523716e-04	6.825315e-04	4.519261e-03	1.441382e-02	3.296435e-04	1.516125e-03	-6.396083e-02	7.503463e-02	7.283514e-08	2.721978e-02	1.551501e-02	2.687767e-04	-6.468764e-03	-5.699246e-03	3.073473e-04	1.853232e-03	-4.695127e-05	1.766777e-03	3.114445e-03	3.734459e-03	4.462945e-03	-2.219565e-02	-1.088395e-01	1.848548e-03	1.664145e-03	2.150758e-05	1.245068e-06	-1.876812e-02	7.913209e-05	-6.176833e-03	-3.756773e-02	-8.909107e-04	-9.864834e-04	3.628562e-02	3.322662e-05	1.754783e-02	8.339537e-05	5.841292e-02	9.094070e-05	1.728380e-04	7.515464e-03	1.717799e-03	5.000458e-05	-3.170186e-04	-8.589583e-04	-2.672322e-03	-1.898643e-03	2.480651e-04	-1.028851e-01	7.731450e-05	-1.678970e-03	-2.690692e-04	-1.389061e-04	2.698648e-04	2.180615e-04	2.752947e-02	4.696663e-03	-2.518789e-02	1.330251e-04	2.783160e-03	3.603540e-03	2.627954e-06	-3.312268e-02	2.993105e-04	-9.980406e-04	4.378368e-02	-1.678516e-03	1.623470e-02	-6.227599e-02	-2.058344e-03	5.485132e-04	-4.557195e-04	3.885389e-03	3.897157e-03	1.779620e-03	3.199042e-03	3.779869e-03	4.665188e-03	2.571500e-03	1.873202e-04	4.165730e-03	-5.714368e-05	-1.821824e-05	2.253830e-07	-2.767267e-04	-5.935107e-05	-5.608731e-02	2.603443e-06	-4.786998e-03	-5.160723e-03	-3.567566e-02
9.914015e-02	7.154296e-02	-7.354643e-02	6.123548e-02	4.349228e-02	4.946690e-02	-7.360837e-02	9.374901e-02	-1.877706e-01	-6.198447e-02	2.640691e-01	-1.089687e-01	-3.132951e-01	1.781654e-01	-2.637864e-02	7.185056e-02	-7.707286e-02	2.117290e-01	-1.633265e-03	-1.287442e-01	1.871749e-01	-8.939277e-02	4.420697e-02	1.280885e-01	4.015936e-02	6.746858e-02	6.321310e-03	-3.722517e-01	-9.265903e-03	-1.171773e-02	-1.912399e-01	-4.139638e-02	3.924522e-02	-2.269897e-01	-9.754095e-02	1.009861e-01	1.511536e-01	1.350908e-01	-3.063262e-01	3.892723e-01	3.612942e-02	-1.346924e-02	-1.495761e-02	8.772990e-02	-1.169301e-01	-2.499164e-01	-1.132574e-01	3.343430e-01	6.722955e-02	-3.082666e-02	1.886205e-01	1.547987e-01	-1.418494e-01	1.757172e-01	-4.389082e-02	-3.603190e-01	6.983800e-02	-4.401201e-02	-1.493836e-02	-1.605947e-01	8.838908e-02	1.951913e-01	-1.031114e-03	5.914238e-02	9.235653e-02	6.227985e-02	-7.395147e-02	-1.212005e-02	-9.676476e-02	-9.875680e-02	-2.811275e-02	-3.538053e-02	-2.380015e-01	-1.465011e-01	1.186329e-01	-8.460150e-02	1.768599e-01	5.913545e-03	1.482862e-01	1.425218e-01	1.134724e-01	1.175971e-01	-3.202849e-02	-2.338965e-01	7.668884e-02	-3.629326e-02	-1.128404e-01	2.585168e-03	-1.287559e-01	-1.073272e-01	1.441032e-01	-3.477307e-02	7.266165e-02	7.410462e-02	2.095208e-02	5.370120e-02	-1.334498e-01	1.562572e-01	-5.825183e-02	-7.278071e-02	1.197957e-01	1.390228e-01	4.601144e-02	1.759925e-02	-1.371323e-01	5.655181e-02	-7.016290e-02	2.875791e-03	1.865674e-01	-1.024953e-01	-1.628132e-01	2.340747e-02	-4.000461e-02	-5.019950e-02	3.194005e-01	-1.436628e-01	1.407869e-01	-8.756657e-02	-1.237812e-01	-1.612866e-01	1.374504e-02	9.800896e-02	-9.898234e-02	5.668443e-02	-1.044300e-01	2.090895e-01	-3.131795e-02	-3.938293e-02	9.703370e-02	1.404351e-01	5.921629e-02	-2.116046e-01	-2.123056e-01	1.308796e-01	9.680749e-02	5.302544e-02	-1.516459e-01	-3.375901e-02	-6.487598e-02	2.314414e-01	-2.590200e-02	-3.261631e-02	-6.993253e-02	1.127001e-01	-1.823022e-01	6.460680e-02	5.636717e-02	-5.530664e-02	7.984407e-02	1.335969e-01	5.192363e-02	-8.913393e-02	-1.017082e-01	7.732591e-02	-1.987374e-02	-2.506362e-02	2.770895e-02	9.299596e-02	-3.749082e-02	1.933346e-02	-2.435833e-01	-1.089903e-01	-7.091573e-02	2.560222e-01	1.302174e-01	1.215724e-01	-1.524778e-01	4.186917e-02	-2.718019e-02	-3.421486e-02	4.088801e-02	-1.734163e-01	-5.422625e-02	7.676597e-03	6.993433e-02	2.439241e-01	1.126303e-01	1.234436e-01	-1.926143e-01	1.000649e-01	-2.292987e-02	-1.430508e-01	-4.669806e-02	4.392765e-02	3.084066e-01	9.845579e-02	2.171907e-01	4.479604e-02	-1.108114e-01	1.923052e-02	-1.977663e-01	-9.326502e-02	1.516857e-01	-6.463045e-02	-2.485345e-01	-4.028058e-02	1.463275e-02	8.897524e-02	-1.792612e-01	1.866945e-01	2.494683e-01	2.284422e-01	9.444116e-02	7.823235e-02	-1.667779e-01	-1.162226e-01	2.322869e-01	-1.890569e-01	-4.709647e-01	1.821352e-01	-3.393821e-02	6.141450e-02	1.136156e-01	1.960851e-01	-8.139266e-02	-6.435378e-02	-1.768660e-01	2.535910e-01	-1.275742e-02	5.176764e-02	1.501710e-01	-4.612390e-02	-1.966201e-01	-1.848180e-01	3.453482e-02	-8.359166e-02	1.378088e-01	1.473069e-01	7.156621e-02	1.496943e-01	1.950058e-02	9.489026e-02	-1.812043e-01	-5.340481e-02	-5.666541e-02	-2.859660e-02	-2.434896e-01	1.772661e-01	1.157665e-01	-5.482150e-03	7.743602e-02	1.183986e-01	1.326540e-01	-2.445506e-02	-6.319741e-02	5.152194e-02	-1.976969e-01	-1.931417e-01	2.216738e-01	-7.379772e-02	-3.254074e-01	3.864417e-01	-3.768773e-02	-4.731884e-02	4.922579e-03	1.189974e-01	9.288440e-02	1.755662e-02	-1.123819e-01	-2.548203e-02	4.386646e-02	1.189540e-01	-1.972061e-01	-1.477239e-03	-1.300865e-01	2.008993e-01
-2.311607e-02	5.051125e-05	2.169125e-01	1.048804e-01	-2.813416e-04	6.137703e-02	2.839683e-02	-1.548458e-03	-3.900303e-03	-1.177345e-03	-4.154511e-04	1.355319e-02	3.167391e-03	-5.452720e-02	-5.383632e-03	3.039156e-06	-1.109070e-03	-3.961599e-02	-3.725144e-04	-2.785014e-04	1.719924e-01	1.090110e-04	5.100906e-02	9.663382e-05	1.086998e-03	1.500842e-03	2.142411e-04	1.029376e-03	-7.413449e-02	-7.176544e-04	-3.966443e-03	-1.515134e-02	1.495235e-03	1.148417e-02	-1.320454e-03	-3.480257e-02	1.087730e-03	2.562432e-04	-2.046072e-03	2.269922e-05	1.028561e-07	-1.474620e-03	3.545513e-06	1.392487e-05	-7.372337e-02	-1.715314e-05	1.465226e-05	-3.852361e-04	-2.260637e-02	-4.475553e-04	-1.011573e-01	2.601180e-02	1.329829e-01	-1.292328e-03	-3.682596e-03	1.840135e-02	6.422637e-05	1.104417e-03	3.578739e-05	1.318618e-05	5.520288e-05	7.255934e-04	3.255715e-04	1.946757e-04	8.421455e-05	-1.162939e-02	7.406061e-04	-8.974870e-02	3.002420e-04	-5.624404e-02	1.189994e-03	1.855071e-03	6.407206e-04	-9.670089e-03	1.981426e-04	-5.002770e-03	-8.065460e-04	1.457338e-03	3.012946e-04	9.580234e-06	4.443640e-02	1.012137e-03	5.021000e-04	-2.102622e-04	9.995378e-03	2.049411e-04	-2.294587e-03	3.697855e-04	1.067400e-03	1.544172e-03	4.660913e-03	7.294268e-04	-4.912896e-03	-2.229808e-03	-2.834357e-04	-1.631810e-03	2.511282e-03	9.024442e-06	2.921189e-02	-8.133735e-05	-5.219541e-03	5.595743e-05	-3.174634e-08	3.624907e-05	6.833246e-04	7.297669e-04	2.693189e-04	-2.406413e-02	2.592110e-02	7.506434e-03	-2.944361e-02	1.674728e-03	3.411336e-03	3.234067e-05	-2.630499e-03	-6.020834e-02	-1.328960e-04	-2.309252e-07	1.995824e-04	1.129077e-02	-9.026377e-03	-9.324551e-05	2.480153e-03	-2.423037e-07	1.232555e-05	-3.028818e-02	1.985041e-02	-5.762700e-02	1.953436e-03	1.407157e-03	3.278366e-03	2.032705e-02	-3.294354e-06	-5.776092e-02	-1.434077e-01	-4.217545e-05	-1.282752e-04	-1.104048e-01	-2.176323e-04	7.356875e-02	-2.171280e-02	-4.389051e-02	-3.655721e-04	-4.963103e-04	-1.867266e-04	7.078455e-02	1.578847e-02	2.918886e-02	-6.495409e-03	7.986175e-03	3.680848e-02	-6.925766e-04	-7.563012e-02	2.639212e-07	-9.767734e-03	-1.202844e-05	-2.992403e-03	-3.285819e-06	1.232100e-03	-5.067485e-03	6.011373e-07	4.338054e-05	-3.947037e-03	-2.756696e-02	8.169502e-03	3.026573e-03	1.051237e-02	1.214560e-03	8.176225e-03	9.897506e-03	1.786663e-05	-5.299064e-03	-1.136792e-01	-1.936380e-02	-1.031753e-06	-5.898777e-05	3.948473e-07	-2.095824e-06	-2.331248e-04	-8.977509e-02	-7.312855e-03	-2.115213e-05	6.596395e-05	-2.285386e-04	7.219194e-03	4.080506e-02	-3.179055e-03	2.958797e-02	6.388713e-03	-1.325268e-02	-8.907779e-02	-4.613928e-06	1.610601e-05	1.944542e-05	-9.580579e-06	5.555524e-04	1.801154e-03	-3.182837e-02	-7.716810e-02	1.805453e-03	1.186629e-03	1.057111e-03	1.194908e-03	2.469617e-03	2.206290e-03	1.330827e-03	8.796669e-02	3.163214e-03	5.630511e-04	-9.811754e-04	5.328598e-04	-1.129366e-01	-1.307258e-01	-8.622041e-02	5.392424e-04	3.239414e-04	5.827293e-07	-1.035896e-02	-4.764660e-04	2.305491e-03	-6.763794e-05	-8.071144e-02	1.090895e-03	1.847371e-02	1.836410e-03	2.445766e-02	2.504797e-03	6.357877e-04	-5.250315e-02	-2.189074e-02	-2.630294e-05	8.916454e-03	9.933211e-07	9.508754e-05	2.401433e-04	-1.276454e-01	1.713561e-03	6.391622e-04	-2.214168e-01	1.484814e-03	4.256111e-03	-3.656402e-02	3.827130e-03	2.637599e-02	2.781788e-02	3.820259e-03	-1.351147e-02	3.154564e-02	-1.160256e-02	5.095777e-06	-5.056448e-02	-9.594142e-06	-2.238707e-02	4.947767e-02	5.575219e-03	5.231604e-05	2.635468e-03	8.760327e-05	5.835320e-03	4.480893e-05	1.516304e-04	-7.337572e-05	1.628370e-04	-1.056263e-03	9.344573e-03	1.832134e-04	6.611190e-02	1.695957e-02	-6.175292e-06	2.746809e-04	4.970203e-03	6.412432e-05	-8.027315e-02	5.371693e-03	5.559547e-02	1.561415e-04	4.548609e-02	1.418846e-04	4.432934e-04	-9.570033e-03	-9.002887e-02	1.481386e-02	-3.806777e-04	-7.307048e-02	1.403281e-02	-2.347607e-03	-1.616224e-01	-2.947560e-05	-6.160952e-02	-2.162007e-05	-1.995348e-01	1.675101e-03	-3.667243e-05	1.300159e-03	1.881587e-03	1.376635e-06	1.374336e-03	1.211505e-03	2.363221e-03	-5.777737e-03	1.145655e-03	4.179580e-03	1.898444e-02	2.500855e-06	2.589211e-02	4.983993e-03	3.111027e-07	-3.179641e-05	5.877653e-02	2.159880e-02	-6.625243e-02	4.441599e-02	1.507119e-02	1.020025e-02	1.066158e-02	-5.285899e-04	7.647411e-03	1.599144e-02	-5.741661e-02	8.053950e-06	-5.113242e-02	-9.171972e-02	2.088097e-02	1.138955e-01	5.654756e-02	5.488897e-04	-9.317352e-06	1.734420e-02	-4.302610e-04	-2.102076e-03	2.082365e-02	4.871446e-02	3.476438e-05	-1.227957e-03	-2.672011e-04	-1.402883e-03	-1.695176e-02	-2.991216e-02	-8.783178e-04	-2.645985e-02	-5.200904e-02	1.258806e-02	-2.478826e-02	5.767653e-05	-5.519446e-02	-4.316916e-03	-2.604942e-05	8.728646e-03	3.291045e-03	-2.138729e-04	-4.320174e-04	-2.320927e-03	1.014029e-01	1.330201e-03	-4.313407e-02	-1.877929e-02	1.150012e-02	1.259713e-03	2.597967e-02	3.385402e-03	-2.773724e-02
-9.698466e-01	2.265485e-02	-1.022675e-02	-3.736047e-02	-6.494397e-02	6.715392e-02	3.667828e-02	3.883737e-01	-1.217396e-01	-2.115545e-01	1.218693e-01	-5.371770e-02	5.560830e-03	-7.194265e-02	3.230150e-01	2.298354e-01	5.163140e-02	2.878256e-01	7.651896e-02	1.200961e-02	2.972349e-01	-1.790850e-01	2.278582e-01	9.991479e-02	2.926865e-01	-2.916945e-03	2.785478e-01	-2.425006e-01	-8.267713e-02	-1.779357e-01	-2.789674e-01	1.436608e-01	-1.906179e-01	1.632356e-01	-1.263516e-01	2.338118e-01	2.979050e-01	-1.694413e-01	2.203069e-01	7.071313e-02	3.669822e-01	4.005513e-01	1.265464e-01	1.429101e-01	3.911559e-01	3.663368e-01	-2.967093e-01	-1.477865e-01	-2.285020e-01	-1.127657e-01	-7.026567e-02	-1.085527e-01	-1.946998e-01	-2.819426e-01	-1.027437e-01	5.425132e-02	-3.263181e-01	1.244905e-01	1.322820e-01	5.096720e-01	2.912916e-01	8.254952e-02	-7.493735e-02	2.970005e-01	3.947250e-01	-1.627544e-01	-1.543610e-01	1.312178e-01	-3.079257e-01	-1.312374e-01	-1.228879e-01	-2.340617e-01	-1.513665e-01	1.184606e-01	7.105618e-02	-4.789927e-01	-6.553806e-03	2.625059e-01	2.296410e-02	5.501642e-02	-2.845561e-02	-1.713311e-01	1.881037e-01	4.174786e-01	-4.563511e-01	-6.274269e-02	2.973885e-01	-9.309671e-02	-1.336010e-01	-4.805849e-02	1.653508e-01	1.932556e-02	3.309890e-01	2.465467e-01	-1.806865e-01	-1.074094e-01	-2.188600e-01	-1.755094e-01	4.994391e-02	9.073692e-02	2.425554e-01	1.328927e-01	2.607259e-01	-5.314853e-02	-3.384825e-02	1.610887e-01	1.068045e-02	-6.836940e-02	7.550198e-02	2.994276e-01	-1.917651e-02	1.352526e-01	-9.398433e-02	-1.350141e-01	3.055918e-02	-1.661575e-01	-3.541373e-01	-1.835067e-01	-2.598911e-01	1.369823e-01	-1.787297e-01	1.853529e-01	-2.112879e-01	3.042368e-01	7.414578e-02	-2.568987e-01	4.052755e-01	-3.012126e-02	3.515014e-01	2.073648e-01	6.596095e-02	-4.131544e-03	9.708926e-02	-2.836387e-01	-3.336468e-01	-4.203770e-01	-4.660202e-01	-2.949230e-01	-3.447852e-01	-2.425799e-01	-1.172197e-01	-2.851714e-01	-1.046464e-01	1.100788e-01	1.175169e-01	4.133025e-01	2.619673e-01	2.868639e-01	3.270602e-01	2.283040e-01	2.556229e-01	4.497781e-01	-3.750685e-01	-1.406392e-01	-2.111377e-01	-8.130193e-02	-1.215363e-02	-1.265401e-01	-2.167225e-01	-2.285970e-01	1.205170e-01	-1.945000e-01	-8.729488e-02	3.644675e-01	1.976681e-02	2.391605e-01	4.893558e-02	3.689872e-01	1.502122e-01	1.057510e-01	3.133808e-01	-1.579733e-01	1.830872e-02	-4.430710e-01	-1.935660e-01	-3.482415e-01	7.210912e-02	-1.291872e-01	-1.639822e-01	2.135474e-01	-1.211942e-01	2.054236e-01	2.248269e-01	4.518901e-03	1.301179e-02	-2.751328e-02	3.264957e-01	-4.664251e-02	1.782977e-01	2.987634e-01	-1.709023e-01	8.863979e-02	-1.454494e-01	1.998907e-02	-9.778125e-02	6.906290e-02	-6.223771e-02	-5.007664e-03	2.450255e-01	-1.206681e-01	-1.848189e-01	1.952595e-02	-1.351933e-01	4.582696e-02	7.613098e-02	1.190132e-01	-9.880095e-02	1.221202e-01	3.573083e-01	6.934567e-02	2.000040e-01	1.685112e-02	1.864405e-01	-2.087728e-01	1.415243e-01	-5.441042e-02	-7.731337e-02	8.557884e-02	-8.820747e-02	-1.277047e-02	-1.898011e-01	-1.616061e-01	-1.901104e-01	-1.163040e-01	8.578746e-02	-5.488238e-02	1.512389e-01	2.980769e-01	-1.411325e-01	-2.478956e-01	-2.716960e-01	-3.747492e-01	-2.346824e-01	-2.265837e-02	-5.449040e-02	-3.801173e-01	7.514873e-02	2.008314e-01	2.647311e-01	9.712397e-02	1.151484e-01	2.419877e-01	1.866667e-01	2.610123e-01	2.195401e-01	-7.060637e-02	1.308163e-01	-1.038689e-01	3.108081e-01	5.759535e-02	2.261774e-01	2.470294e-01	3.555784e-01	7.376290e-03	-1.978634e-01	7.790416e-02	-1.797075e-01	-2.385580e-01	6.932645e-02	-2.743994e-01	-5.312530e-02	1.737453e-01	3.230535e-01	-5.320630e-01	-4.465170e-01	-5.227077e-01	-1.614511e-01	1.320467e-02	-1.856487e-01	3.992255e-02	2.922476e-02	1.695891e-01	-1.613257e-01	-3.020204e-01	3.043108e-01	2.587726e-01	-4.998707e-02	-2.566431e-02	-1.068624e-01	3.746383e-02	5.896400e-02	1.409585e-01	-3.557819e-01	-7.106265e-01	-5.462443e-01	-2.707795e-01	-1.723630e-01	-4.761832e-01	-8.433528e-02	-8.105781e-02	1.188411e-02	-3.862972e-01	-6.071350e-02	1.429933e-01	4.300806e-01	-2.222728e-01	6.247994e-02	3.799427e-01	1.139041e-01	7.638257e-02	1.482532e-01	-2.860513e-01	1.697309e-01	2.989460e-01	-1.263110e-01	-2.495856e-02	-9.841861e-02	-1.662506e-01	-1.855902e-01	7.889839e-02	-2.016493e-01	-3.984944e-01	4.736267e-01	2.592291e-01	1.794529e-02	1.630452e-01	2.127787e-01	-6.805043e-02	-3.822864e-01	-3.415125e-01	-5.449456e-02	2.265923e-01	4.615810e-01	1.279358e-02	1.283887e-01	-1.991147e-01	-6.338364e-02	-7.582625e-02	-2.869171e-02	-1.495705e-01	-4.331696e-01	1.565356e-01	2.354401e-01	7.009966e-02	1.957033e-01	-1.393710e-01	-8.223732e-02	-2.954578e-01	-5.371841e-01	1.393778e-01	3.548033e-01	1.996377e-01	-2.359166e-01	-2.346336e-01	-2.880500e-01	-3.160582e-02	-2.584891e-01	-8.718069e-02	-6.434149e-01	-3.348742e-01	1.374346e-01	2.445057e-01	2.905179e-01	2.983170e-01	-9.265379e-02	2.275027e-01	3.148966e-01	3.162564e-01	1.154129e-01	1.735514e-01	3.962332e-01
-2.626208e-01	-6.157971e-02	4.939876e-02	2.363241e-02	8.980726e-02	-3.665963e-02	-6.761824e-02	0.000000e+00	0.000000e+00	-1.746291e-01	-2.183641e-01	8.858681e-02	-3.557853e-03	1.050152e-01	-1.435173e-01	-6.787261e-02	0.000000e+00	0.000000e+00	-1.267440e-01	-1.574094e-01	1.045070e-01	-2.349164e-02	2.519134e-01	-2.805540e-01	0.000000e+00	0.000000e+00	0.000000e+00	-8.569329e-02	-3.358180e-01	2.707280e-01	-8.283733e-02	1.721300e-01	-2.713129e-01	0.000000e+00	0.000000e+00	0.000000e+00	-1.820903e-01	-1.098621e-01	1.841336e-02	-3.378413e-03	8.081896e-02	-8.342104e-02	-7.231975e-02	0.000000e+00	0.000000e+00	-3.289012e-02	-1.007211e-01	4.171360e-03	6.657972e-04	6.110485e-02	-1.090379e-02	-4.808504e-02	0.000000e+00	0.000000e+00	1.721770e-06	1.108638e-03	1.134972e-05	-3.320179e-02	5.755508e-05	2.682456e-03	2.076644e-05	0.000000e+00	0.000000e+00	6.025111e-07	5.860340e-03	-6.410242e-03	3.401474e-02	-2.351404e-02	-2.175567e-02	-4.174320e-06	0.000000e+00	0.000000e+00	9.395414e-07	1.928589e-02	-3.783864e-02	1.287761e-02	-6.996852e-03	3.158578e-02	2.789953e-04	0.000000e+00	0.000000e+00	-4.516027e-08	1.578007e-03	-1.106903e-03	1.428222e-02	-3.076811e-02	4.752901e-02	1.649797e-06	0.000000e+00	0.000000e+00	1.174573e-02	1.922117e-03	-2.302742e-03	5.082464e-03	-1.423308e-02	2.668778e-03	3.805305e-07	0.000000e+00	0.000000e+00	7.368817e-02	2.354869e-03	-5.675628e-02	3.287016e-03	7.225385e-03	2.970236e-03	5.617189e-05	0.000000e+00	0.000000e+00	5.971254e-07	1.569500e-03	5.811916e-03	6.798203e-03	-4.651617e-02	1.354440e-01	2.093716e-05	0.000000e+00	9.049585e-08	2.536533e-02	1.869074e-04	4.968896e-04	4.131006e-04	-1.894059e-02	7.201689e-02	2.108314e-03	3.141788e-02	8.264464e-09	1.389888e-01	1.222311e-01	-6.966941e-02	1.548122e-02	-5.018082e-02	1.048154e-01	2.484020e-01	-2.303884e-08	0.000000e+00	3.775101e-03	7.401089e-02	-2.205347e-02	4.789979e-03	-8.023354e-03	1.216064e-03	8.153008e-05	0.000000e+00	0.000000e+00	1.862380e-03	6.707342e-02	-8.028683e-03	-7.096606e-06	-4.851514e-03	8.619270e-05	5.310953e-06	0.000000e+00	0.000000e+00	3.055632e-03	2.176000e-01	-1.084570e-02	4.725146e-03	-3.444992e-02	5.468734e-02	9.805662e-08	8.831704e-02	0.000000e+00	1.095397e-02	2.897786e-03	-1.766056e-04	6.368938e-03	-3.489130e-02	2.576149e-03	7.426486e-03	0.000000e+00	3.719008e-08
-8.629003e-01	2.006301e-01	4.388611e-02	2.167172e-01	1.768398e-01	5.989295e-02	4.735168e-02	5.126280e-01	-5.060037e-02	1.341326e-02	7.392143e-02	2.947740e-02	-1.334661e-01	3.449288e-01	2.724396e-01	8.886347e-02	1.611248e-01	-7.747600e-02	-1.073821e-02	2.119641e-01	1.934037e-01	-1.401647e-01	1.444565e-01	1.675933e-01	3.442117e-01	-9.043816e-02	3.174319e-01	-1.145980e-01	-8.254335e-02	-1.481657e-01	-1.675168e-01	-6.795651e-03	3.271313e-01	-2.723898e-01	-2.661515e-01	3.369145e-02	-1.212944e-01	-2.670335e-01	1.750530e-01	1.974044e-01	3.979931e-01	4.496475e-01	2.414330e-01	1.981777e-01	1.855811e-01	2.974761e-01	-2.073316e-01	-9.441616e-02	-2.398090e-01	-1.310769e-01	-1.284139e-01	-6.980586e-02	-2.683825e-01	-4.209315e-01	-1.329853e-01	-1.436548e-01	-4.525391e-02	1.671980e-01	3.007300e-01	4.158504e-01	4.391030e-01	6.381949e-02	9.879127e-02	2.861818e-01	7.294330e-02	-2.950541e-01	-1.039486e-01	-2.648423e-01	-1.059577e-01	-1.924057e-01	-1.896814e-01	-8.183296e-02	1.055067e-01	-1.049554e-01	-1.250323e-01	-2.088595e-01	8.258545e-02	2.476745e-01	1.223468e-01	-6.360013e-03	-6.291493e-02	-2.057857e-01	3.744681e-01	5.593252e-01	-1.822895e-01	-1.216704e-01	1.212031e-03	-2.419241e-01	1.832334e-01	-1.603982e-01	-3.208445e-02	3.843020e-01	5.857500e-02	-2.759603e-01	-1.229568e-01	-1.303617e-01	-2.548580e-01	-3.599677e-02	1.117089e-01	1.005848e-01	6.890155e-02	2.326822e-01	3.076775e-01	-3.049535e-01	-8.719813e-02	-5.944886e-02	-1.422821e-01	3.434117e-01	1.796238e-01	1.476686e-01	-9.811245e-02	-8.662407e-02	-3.529183e-02	-2.404421e-01	1.627258e-01	-1.549214e-01	-1.633629e-01	2.825541e-02	-2.982832e-01	9.122160e-02	-6.411340e-02	1.126853e-01	1.296958e-01	-2.831387e-01	-6.055814e-02	-2.178655e-01	9.662569e-03	-1.710451e-02	1.026012e-02	1.812129e-01	8.629390e-02	3.135669e-02	-2.534851e-02	-2.639957e-01	-3.408553e-01	-4.132754e-01	-3.444491e-01	-4.873079e-01	-4.287313e-01	-2.009772e-01	1.087093e-01	-2.500265e-01	4.100352e-02	1.380090e-01	5.341504e-01	1.201052e-01	1.984094e-02	1.994894e-01	2.301287e-01	3.184791e-01	3.586207e-01	2.961484e-01	-2.889939e-01	-3.267480e-02	-1.685155e-01	-5.205957e-02	-7.028724e-02	-2.215977e-01	-1.729212e-01	-2.279704e-01	6.740517e-02	-2.242702e-01	1.364584e-01	8.211937e-02	-1.502601e-01	1.864509e-01	4.541030e-01	3.419688e-01	1.883391e-01	-8.466238e-02	2.085692e-01	-8.142658e-02	-1.975816e-01	-3.390291e-01	-1.500649e-01	-2.396066e-01	-2.291256e-01	-2.214662e-02	2.499973e-02	1.519972e-01	5.217342e-02	1.194302e-01	3.044076e-01	5.992086e-03	2.707538e-01	-1.473233e-01	4.113611e-02	3.250964e-01	1.353997e-02	9.228165e-02	-1.390956e-01	-2.303454e-02	-2.379464e-01	-6.106357e-02	-1.521848e-01	-1.707275e-01	-1.534407e-01	-2.443866e-02	-8.644203e-02	3.831939e-02	-1.094128e-01	7.503311e-02	8.349074e-02	1.857395e-01	1.111279e-01	1.734773e-02	-1.456772e-01	2.299449e-01	3.645443e-01	9.742567e-02	1.036932e-01	-1.765706e-01	1.476177e-01	-5.929861e-02	1.300130e-01	-1.268164e-01	1.321768e-02	2.562302e-01	-1.341817e-01	1.465042e-01	1.388339e-01	-1.791123e-01	-4.590485e-01	-3.720173e-02	2.728499e-01	1.767833e-01	1.827196e-01	-1.196358e-01	-6.513219e-02	-7.990885e-02	-3.313130e-01	-1.265048e-01	-2.819870e-01	7.945095e-02	-7.944620e-02	4.180422e-03	1.980127e-01	-6.603679e-02	1.828010e-01	3.805874e-02	1.788610e-01	-1.158410e-01	1.360557e-01	-3.226800e-02	2.067933e-02	1.254309e-01	7.429308e-02	2.626234e-01	4.045147e-01	1.277065e-01	2.293052e-01	2.405882e-01	3.188596e-01	4.854528e-02	-1.444519e-01	2.133485e-01	1.281226e-01	-1.344695e-01	-1.925123e-01	-1.135358e-01	4.953002e-02	1.419061e-01	-1.956295e-01	-4.051921e-01	-1.828777e-01	-2.899205e-01	2.047208e-01	1.024067e-01	7.059248e-02	2.060031e-01	1.279814e-01	1.812254e-01	-1.301368e-01	-1.285606e-01	3.106774e-01	5.119654e-01	6.001434e-02	-1.703161e-02	2.696594e-01	-4.688417e-02	5.791553e-02	-1.654383e-01	-3.030650e-01	-4.330183e-01	4.384382e-01	-1.999256e-01	-2.922164e-01	-3.989402e-01	-2.144301e-02	-1.640870e-01	1.091188e-01	-2.435855e-01	-1.028778e-01	3.381980e-01	2.318202e-01	3.698244e-01	1.681672e-01	5.442101e-02	-9.352830e-02	1.254552e-01	-2.483261e-01	2.657764e-01	-1.065651e-03	7.431966e-02	1.046595e-01	1.397811e-01	-9.129215e-02	2.868474e-02	1.456089e-02	-2.817064e-02	-2.151130e-01	-2.020442e-01	3.882192e-01	4.631200e-01	-7.606260e-02	-2.157657e-02	-9.412935e-03	-4.229206e-01	-4.714627e-01	1.961981e-01	5.329836e-02	2.418394e-01	-1.158980e-02	-2.071537e-02	5.806610e-02	-1.921348e-01	2.233260e-02	-9.398941e-02	-1.050525e-01	-1.909505e-01	-5.088155e-01	1.114706e-01	-1.030468e-01	1.514377e-01	-1.061092e-01	-1.906258e-01	-1.552844e-01	-2.791666e-01	2.833009e-01	4.899098e-01	2.357158e-01	6.827548e-02	-2.285733e-01	-1.507183e-01	-3.149394e-01	-3.933973e-02	-2.331900e-01	-7.261813e-02	-5.168473e-01	-2.406592e-01	-4.779574e-02	1.216346e-01	9.514154e-02	1.361492e-01	3.224601e-02	3.521099e-01	4.285426e-01	5.623994e-02	3.481102e-01	3.341245e-01	-7.183891e-02
1.059132e-01	-1.893040e-01	-1.849573e-01	-2.115747e-01	-3.235326e-01	7.320878e-02	9.220711e-02	2.015599e-01	3.365336e-01	3.219415e-01	3.847006e-01	4.016138e-01	3.966640e-01	3.857081e-01	2.926386e-01	2.883569e-01	1.398082e-01	1.106880e-01	2.488595e-01	-5.027145e-02	4.186798e-02	1.173322e-01	-4.371698e-02	-1.238604e-01	-3.900773e-01	1.659963e-01	-1.176813e-01	3.576616e-02	6.449571e-02	5.930258e-02	1.093945e-01	-4.128237e-02	6.443320e-02	1.630278e-01	7.886994e-02	5.413285e-02	4.050063e-02	-1.882054e-01	-1.182642e-01	-1.840237e-01	2.078896e-01	6.110071e-02	1.580244e-01	-1.393822e-01	2.850245e-02	-1.970950e-01	-4.197690e-02	-5.611159e-02	-9.499801e-02	-9.629237e-03	-2.608179e-01	2.633396e-02	2.774662e-01	2.052289e-02	1.915797e-01	-2.911154e-02	-9.869609e-02	-2.623987e-03	-4.114438e-02	-2.626507e-02	-9.780339e-02	-3.506452e-01	2.750364e-01	-1.690190e-01	-3.106596e-02	1.518077e-01	-1.531050e-01	-5.811939e-02	2.463363e-02	1.110723e-01	-1.963274e-04	2.548303e-02	7.547291e-02	1.926124e-02	-2.509455e-02	-3.946945e-01	-2.107313e-01	-8.939599e-02	1.693651e-01	1.008745e-02	-1.045512e-01	-4.373133e-02	4.294155e-02	1.764158e-03	1.420131e-01	8.372050e-02	2.174428e-01	-2.105427e-02	1.206224e-01	2.004308e-02	2.710553e-03	-1.883672e-02	4.615608e-03	1.648517e-02	-6.424672e-02	5.425482e-03	1.282668e-01	-2.077460e-01	8.955038e-03	1.529110e-01	-1.298743e-01	4.422813e-02	-5.668744e-02	2.346395e-02	4.977113e-03	-4.014118e-02	-2.172961e-02	4.184531e-04	6.256573e-02	2.686878e-02	-2.256350e-03	-7.565098e-02	8.334903e-02	8.512765e-02	2.660813e-02	1.134458e-01	2.017487e-01	2.939672e-01	2.215664e-01	-1.274910e-01	-1.040757e-01	5.119305e-02	-5.498346e-02	1.791513e-02	4.066582e-02	-1.623328e-01	-4.647661e-02	-3.473052e-02	-1.716821e-01	6.847216e-03	-1.817578e-01	-1.952992e-01	8.578221e-02	9.881024e-02	-6.307795e-02	-2.949393e-01	-2.202971e-01	1.857413e-02	-2.586882e-03	4.028552e-02	1.138865e-01	1.127960e-01	2.079886e-01	3.004734e-01	1.099265e-01	9.246808e-02	-7.004195e-02	-5.749093e-02	1.116265e-01	-2.797328e-02	-2.566435e-02	1.393548e-01	-2.771068e-02	-7.515240e-04	-2.704204e-02	-1.629977e-01	-3.030711e-02	-1.771199e-01	-4.077777e-02	4.704137e-02	1.811869e-02	1.111752e-01	-5.631504e-02	-7.671433e-02	1.934393e-01	3.035583e-02	1.303089e-01	-3.602184e-02	-4.105788e-02	2.967168e-02	1.309827e-01	-2.611808e-03	7.482054e-02	-5.292389e-03	-1.691985e-01	2.072824e-01	1.718689e-01	-4.569359e-02	4.652520e-02	7.383281e-02	-4.730492e-02	7.847727e-02	-3.115105e-02	-1.141395e-02	-4.979971e-02	-1.594156e-01	-5.888971e-02	-7.392396e-02	4.128641e-02	1.543899e-01	2.542820e-01	6.697297e-02	-1.475397e-01	2.059465e-01	1.350127e-02	1.214223e-01	-1.353234e-01	-1.116735e-01	-9.679917e-03	-1.143356e-02	6.099753e-02	5.509047e-02	9.016623e-02	-1.139893e-01	1.379500e-01	-1.421701e-01	-2.033260e-02	-1.709755e-01	-9.451971e-02	3.354935e-01	-2.580008e-02	-8.855004e-02	4.014117e-01	-2.365822e-01	1.620094e-01	2.191113e-02	-1.712567e-01	-1.937419e-02	-1.004094e-01	-1.308911e-01	-1.359885e-03	1.786327e-01	-8.692506e-02	3.768959e-02	-1.364853e-01	3.287945e-02	4.529844e-02	-1.382860e-01	-1.856748e-01	1.273025e-01	1.642554e-01	1.148393e-01	1.947054e-01	-9.045565e-03	-2.223310e-01	-1.196699e-01	4.796901e-02	-3.526765e-02	-8.174898e-02	-8.763199e-02	9.833939e-02	-1.707315e-01	-1.790761e-02	3.965198e-02	-8.670303e-02	-1.408000e-01	1.212921e-01	2.281602e-01	1.097700e-01	1.133128e-01	1.432574e-01	1.737727e-01	5.799554e-02	8.558583e-02	-1.753269e-01	-2.855920e-02	-7.285525e-03	-8.357711e-04	-5.150687e-02	-1.760400e-01	8.165835e-03	-7.490408e-03	9.685854e-03	-2.724963e-03	-9.533289e-03	-9.578880e-02	8.223624e-02	8.520966e-02	6.625315e-02	7.330728e-02	2.032667e-01	-6.603826e-02	-1.367796e-01	-2.001793e-01	-3.785802e-02	-5.019346e-02	-9.552541e-02	-1.052510e-01	-2.635873e-02	1.347294e-02	-8.227453e-02	-2.830650e-02	-4.766716e-02	-5.054707e-02	-1.007527e-01	9.412566e-02	-1.491611e-01	1.883672e-01	-1.728918e-01	-4.271580e-02	-1.290107e-01	-1.497655e-01	-1.570897e-01	-1.556848e-02	1.737172e-01	2.794997e-02	9.938467e-02	1.135164e-01	8.384660e-02	1.153145e-01	3.243101e-02	2.546781e-02	-5.098306e-02	1.321530e-01	1.493755e-01	1.789928e-01	2.110997e-01	-1.252361e-01	1.212770e-01	-7.170309e-02	-8.440245e-03	-2.119399e-01	-1.481159e-02	-8.988197e-02	-4.598669e-02	-7.611533e-03	-4.998369e-02	-5.510102e-02	-1.650991e-02	-1.887970e-01	-2.783758e-01	-2.181648e-01	1.127443e-01	1.349611e-01	1.852223e-02	-1.991597e-01	7.786254e-02	1.569814e-01	1.269604e-01	-8.597750e-02	-7.995141e-02	-2.928999e-02	-8.000444e-02	-7.092357e-02	-1.429548e-01	-2.327476e-02	8.617228e-02	-4.020632e-03	-1.769111e-01	-1.816522e-01	-2.549038e-01	4.059232e-02	-6.240162e-02	-5.359861e-02	-2.336216e-01	-3.348145e-01	-4.922267e-02	1.470257e-02	1.772039e-02	-4.797184e-02	1.004835e-01	1.248505e-01	-2.771034e-03	1.042884e-01	8.905864e-02	6.310868e-02	1.383773e-01	1.654911e-01	1.502717e-02	1.254457e-02	1.742949e-01
3.141702e+00	2.776512e-01	-8.017713e-02	1.615701e-01	3.926824e-01	4.726993e-01	-7.001325e-01	1.621080e-01	4.809079e-01	-2.031458e-01	1.528079e-01	-4.873895e-01	-1.064117e-01	-9.704824e-01	-1.228197e+00	5.115033e-01	-1.194747e+00	-1.237650e+00	3.847135e-01	4.432126e-01	4.705556e-01	4.541256e-01	2.304588e-01	3.910534e-01	1.026350e+00	4.048983e-01	1.500670e-01	-7.753431e-02	-1.808972e-01	-6.105654e-01	-8.800027e-01	2.791813e-01	-1.222913e+00	-5.544666e-01	4.631703e-01	-4.906780e-01	-4.870054e-01	3.306164e-01	2.098170e-01	7.661970e-01	-4.551338e-02	3.152819e-01	2.910758e-01	3.632365e-01	2.806252e-01	2.149756e-01	-2.030504e-01	-3.054787e-01	4.115538e-02	-5.109734e-01	2.446555e-01	-8.522352e-01	-5.442468e-01	4.696800e-01	-4.869442e-01	-5.152809e-01	2.010153e-01	6.183661e-01	7.958641e-01	1.349309e-01	2.757485e-01	9.923319e-01	1.245641e-01	1.755014e-01	7.196980e-01	-3.004473e-01	1.365460e-01	-3.382206e-01	-7.576286e-01	1.512909e-01	-9.336853e-01	-4.362620e-01	-5.231046e-01	-3.467423e-01	-5.454985e-01	-1.970846e-01	7.545556e-01	1.949149e-01	-3.059400e-02	5.955175e-01	1.223355e+00	3.616393e-01	1.565110e-01	7.901002e-01	2.047513e-01	2.811472e-03	-3.778754e-01	-6.689535e-01	-2.661130e-01	-1.301634e+00	-6.292570e-01	-5.591731e-01	-4.129124e-01	-2.111054e-01	1.120815e-01	4.592215e-01	8.121547e-01	1.149192e-03	2.946127e-01	-2.104139e-01	-2.139424e-01	-1.470080e-01	-2.796276e-01	2.231230e-01	-1.065939e+00	-5.467637e-01	-2.967950e-01	-5.586939e-01	-7.220633e-01	2.016397e-02	4.527584e-01	4.104316e-01	1.376801e-01	1.353952e+00	-4.873127e-01	1.942994e-01	-9.189391e-02	-1.021621e-01	-1.836652e-01	-2.964722e-03	-6.319379e-01	-6.013207e-01	-9.528900e-02	-5.463898e-01	-4.891072e-01	-1.550730e-01	2.792754e-01	2.734151e-01	3.679961e-01	-2.759777e-02	7.573445e-01	9.216247e-01	6.235027e-01	3.441490e-01	1.101900e-01	2.588743e-01	4.754605e-01	8.691235e-01	-2.603532e-02	-8.591139e-02	4.038213e-01	6.501783e-01	2.243429e-01	1.794807e-01	-5.962548e-02	-2.723658e-01	-1.686926e-01	-9.504875e-01	-4.558908e-01	-8.013139e-01	-4.003257e-01	-1.821369e-01	-3.541473e-02	-3.363529e-01	-1.166154e-01	-1.101690e-01	-2.825114e-01	-3.603992e-01	-2.059532e-01	5.100797e-03	1.348224e+00	3.323771e-01	5.546127e-01	5.439750e-01	-7.951850e-02	2.456014e-01	-8.259087e-01	-3.878312e-01	-3.043485e-01	-9.997505e-02	2.622679e-01	-6.482458e-01	-4.459921e-01	-9.786306e-02	-3.898540e-02	-4.531172e-01	-6.760886e-01	-5.704377e-01	-5.458306e-01	4.312168e-01	6.383684e-02	7.102926e-01	6.753466e-01	2.488236e-01	6.548619e-01	6.106606e-01	4.381797e-02	4.351495e-03	1.884580e-01	-3.565645e-02	-3.460855e-01	-7.289830e-01	-8.118253e-02	-1.380201e-01	-6.499320e-01	-5.849468e-01	-5.513886e-01	-4.932960e-01	5.322600e-01	6.506834e-01	6.308638e-01	4.161216e-01	-5.387924e-01	1.056337e+00	7.032462e-01	8.254962e-02	1.844349e-02	4.008533e-01	-2.751938e-01	-6.105946e-01	-6.071091e-01	-6.263968e-02	-2.461377e-01	-7.396808e-01	-3.373820e-01	-8.183731e-01	-8.871462e-01	2.819901e-01	1.346419e-01	1.808023e-01	8.144314e-01	4.928094e-01	1.182288e+00	6.963218e-01	1.862207e-02	3.568768e-01	7.166560e-01	-4.902987e-01	-4.813793e-01	-1.427929e-01	9.539888e-03	-8.714660e-02	-5.307374e-01	-4.169445e-01	1.007124e-01	-8.237890e-01	-2.817107e-01	-3.707134e-02	-1.474287e-01	8.602232e-01	-4.619621e-02	2.331196e-01	3.296130e-01	-5.407029e-01	6.569295e-01	1.150717e+00	3.151978e-01	-9.915428e-01	-6.972738e-01	3.927724e-02	-2.503473e-01	-7.201358e-01	-4.721247e-01	-2.354917e-01	-1.174857e+00	-3.169328e-01	5.290944e-02	5.380132e-01	1.003417e+00	-3.632726e-01	-5.189117e-01	-9.354942e-01	7.934793e-01	2.536562e+00	2.660349e+00	-9.007912e-01	-1.067980e+00	-4.955932e-01	-6.736433e-02	-2.609398e-01	-8.501161e-01	-1.657366e-01	-1.428837e-01	-1.349504e+00	-1.087976e+00	2.836596e-01	4.060712e-01	5.294551e-01	5.193252e-02	-7.917898e-01	-1.070095e+00	5.309889e-01	2.916880e+00	3.474712e+00	-7.833827e-01	4.337374e-02	-1.605227e-01	-1.692595e-03	-2.796035e-01	-6.534043e-01	2.077293e-01	-2.328377e-02	-1.117351e+00	-4.221732e-01	6.922530e-02	1.298250e-01	1.443080e-01	-4.735378e-01	1.449699e+00	9.356530e-01	1.251629e+00	-1.784965e-01	-8.391247e-01	4.217660e-02	-1.081783e+00	-6.258838e-01	-7.128522e-02	-2.817619e-01	-5.476125e-01	-2.104767e-01	1.172840e-01	-1.333661e+00	-4.641604e-01	-3.189803e-01	1.306129e-01	1.749212e-01	6.101597e-01	3.068944e+00	3.163228e+00	-1.436443e-01	-6.940397e-01	-1.332112e+00	-1.086774e-01	-1.158234e+00	-7.144209e-01	-6.912001e-02	-2.750806e-01	-6.277057e-01	-3.979410e-01	4.055469e-01	-1.148226e+00	-3.869762e-01	-3.923401e-02	1.105118e-01	8.387719e-01	9.018630e-01	3.021714e+00	3.593409e+00	-9.256562e-01	-1.334155e+00	-1.077394e+00	-6.692806e-01	7.811135e-02	-1.099835e-01	-3.786370e-02	-3.775120e-01	-4.848611e-01	1.192970e+00	6.407025e-01	-6.062151e-01	4.243559e-01	1.945375e-02	3.743582e-02	-1.409628e-01	5.604287e-01	-5.164720e-01	-5.508160e-01	2.313720e-01	1.138014e-02	-2.646795e-01	6.732328e-02
9.360690e-02	-3.537033e-01	-3.087931e-01	-2.581464e-01	-1.014637e-01	-1.783683e-01	2.158049e-01	1.973130e-01	1.981328e-01	3.212107e-01	2.485400e-01	3.298073e-01	3.488067e-01	2.525006e-01	3.495773e-01	2.111309e-01	1.654281e-01	1.789613e-01	2.787041e-01	-3.831007e-02	1.755867e-01	6.818163e-02	-9.042469e-03	1.685531e-02	-2.073362e-01	-1.479380e-01	-7.464326e-02	6.918547e-02	1.515107e-01	2.908480e-02	8.005531e-02	1.860144e-01	-8.208738e-02	1.669037e-01	1.030470e-01	-4.507840e-02	5.968815e-02	1.295344e-01	1.738635e-01	3.017162e-02	-1.744546e-01	-1.467001e-01	4.449587e-02	-5.393839e-02	-4.871910e-03	2.537204e-01	2.144132e-01	1.258402e-01	1.072219e-01	-1.045657e-01	2.716249e-01	-2.468798e-01	-5.853092e-02	-7.533702e-02	-1.230879e-01	8.170942e-03	-6.401499e-02	1.067873e-01	-9.917292e-02	-1.676493e-01	5.293971e-02	1.058556e-01	-3.908381e-02	1.417328e-01	-2.194404e-02	-1.110007e-02	-5.273419e-02	-1.089711e-01	1.589492e-01	8.674561e-02	-2.119030e-01	5.805679e-02	4.409549e-02	1.546562e-01	-7.083505e-02	1.051133e-01	1.909106e-01	-1.471665e-01	-8.157086e-02	-1.646818e-01	-2.902725e-01	5.750048e-02	1.188204e-01	8.897268e-02	-1.982392e-02	1.040175e-01	2.204483e-01	2.238383e-01	1.996442e-01	-7.230416e-03	-3.209618e-02	-3.195299e-02	8.817881e-02	-2.848042e-02	5.542570e-02	-2.192467e-02	1.494154e-02	1.090555e-01	-1.005946e-01	-2.728215e-01	-1.095318e-01	7.896338e-02	2.039811e-01	1.571732e-02	6.551619e-02	1.122587e-01	1.750363e-01	-3.984380e-03	9.189834e-02	5.009297e-02	1.525346e-02	-3.484793e-02	1.534344e-02	-3.078002e-02	1.635784e-01	9.860817e-02	-2.267567e-02	-2.243396e-01	1.896449e-01	-4.351649e-02	-2.211043e-02	-1.347735e-02	-7.241901e-02	-2.644624e-02	1.051036e-01	7.454605e-02	7.891357e-02	2.734682e-02	5.064335e-02	-9.470536e-02	-1.299445e-01	3.968068e-02	-1.202705e-01	-1.025765e-01	-1.111727e-01	-1.847854e-02	-2.444928e-01	1.597491e-01	-3.245374e-02	-9.311394e-02	8.535641e-02	8.063976e-02	1.009074e-01	5.449947e-02	1.842597e-01	1.277506e-01	2.239542e-01	1.989941e-01	7.347895e-02	1.341121e-01	1.176442e-01	7.454738e-02	-6.291326e-02	1.574084e-02	-5.719494e-02	-1.551247e-01	-1.290149e-01	1.333386e-01	2.351459e-02	9.127226e-02	-8.488380e-02	6.859402e-02	1.014287e-01	5.285920e-02	2.662677e-02	2.586374e-01	1.501958e-01	-1.095863e-01	3.389759e-02	-3.238423e-02	-3.067916e-03	-2.864266e-02	-3.078056e-01	-1.063735e-01	1.203216e-01	2.573709e-01	2.418978e-01	-2.283166e-01	-3.081418e-02	2.393738e-02	-1.289490e-01	-1.733700e-01	4.691203e-02	5.308982e-02	1.500976e-01	1.298803e-01	2.398167e-02	3.522747e-02	9.032016e-02	-3.239811e-02	1.166461e-01	-4.335675e-02	-2.634509e-01	-2.247495e-01	-1.170641e-01	-2.100803e-01	-6.906791e-02	1.735946e-01	1.788957e-01	9.770757e-02	-7.365973e-02	3.239429e-02	-6.989512e-02	1.790567e-01	1.500117e-01	1.164166e-01	1.045721e-01	9.626041e-02	-9.536760e-02	-1.314310e-01	-1.095059e-01	-3.629651e-02	5.426091e-03	-2.827107e-01	6.402335e-02	2.542953e-01	-2.393422e-01	1.060075e-02	-1.856570e-01	-4.824240e-02	1.207394e-01	-1.247666e-01	2.833411e-01	3.279435e-01	-4.850888e-02	2.156164e-02	-1.152874e-02	1.857966e-02	1.456031e-02	1.681721e-01	-2.522083e-02	2.441661e-01	-1.856702e-01	1.505609e-01	-1.659827e-01	1.007076e-01	-3.930055e-02	-1.431980e-01	-1.561919e-01	-6.853084e-03	-5.021713e-02	1.503572e-02	9.596187e-02	5.124736e-02	-2.739739e-02	3.441182e-02	-1.352629e-01	7.719113e-02	-2.625039e-03	2.549204e-01	2.362516e-01	3.290218e-01	5.585325e-02	-1.123151e-01	-1.107645e-01	-7.064643e-02	-6.918942e-02	-1.491022e-01	-2.804411e-02	-3.067454e-02	6.146140e-02	3.293451e-02	-5.179359e-03	-1.431978e-01	-6.970633e-02	-1.740869e-01	-2.110940e-03	1.944672e-01	3.252329e-01	2.528773e-01	1.283588e-02	1.004390e-01	-1.881054e-02	-3.345224e-01	-3.192848e-01	-3.443891e-01	-2.473178e-01	-2.404588e-01	-2.270148e-01	-1.860005e-01	-1.631242e-01	-2.589261e-01	-3.508630e-01	-2.974261e-01	-3.122963e-01	-1.188562e-01	-1.131401e-01	-3.188334e-01	1.318032e-01	-1.906023e-01	-1.040243e-01	-1.545259e-01	1.473691e-01	6.473069e-02	1.525982e-01	-9.071025e-04	1.474602e-01	-2.794493e-02	3.192598e-01	1.476199e-01	-3.288489e-02	1.970538e-01	1.507995e-01	-1.429059e-01	-1.566390e-01	3.625951e-01	1.437917e-01	3.301218e-01	2.708280e-01	-2.592687e-02	-2.787194e-02	-2.488971e-01	-2.547930e-01	-1.018973e-01	-1.190914e-01	-6.885380e-02	-2.376894e-01	-1.051398e-01	-2.318153e-03	-2.424481e-01	-3.115726e-01	-2.083999e-01	-1.276808e-01	-6.742497e-02	1.917856e-01	4.966303e-01	3.178444e-01	1.260089e-01	-3.095045e-02	-4.137107e-02	-2.382205e-01	-1.945144e-01	-2.237771e-01	-2.143528e-01	-1.253796e-01	-1.099466e-01	-7.239920e-02	-5.069761e-02	-2.601349e-01	-1.243475e-01	-1.087215e-01	-1.390498e-01	7.505643e-02	-9.635842e-02	-1.781014e-02	-2.278802e-01	-4.013216e-01	6.062877e-02	-2.514587e-02	-3.925635e-02	3.804587e-02	-2.035559e-01	1.455799e-01	1.229907e-01	2.431082e-01	1.235560e-01	2.771970e-01	4.754138e-02	1.742325e-01	1.165195e-01	-2.322832e-02
1.766309e+00	-5.303277e-02	-2.180102e-01	-1.496441e-01	-1.867329e-01	-1.831697e-02	-1.252502e-01	-7.278492e-01	-5.100654e-02	-2.669465e-02	-8.399116e-02	-3.150758e-01	5.795219e-01	-9.027163e-02	-6.878016e-02	-8.729564e-02	3.757244e-01	-2.148057e-01	-1.366589e-02	-7.026680e-03	-3.089109e-01	3.960639e-01	2.496103e-01	-1.548567e-01	4.144585e-02	1.612874e-01	-2.813235e-01	-9.102725e-02	-5.462792e-03	-2.797552e-03	-1.835822e-01	-1.439786e-01	-5.007442e-02	1.241276e-01	4.877269e-01	3.282632e-01	-3.866819e-01	-1.488453e-01	-7.452433e-03	-3.820248e-03	-1.904096e-01	-2.378847e-01	9.163749e-02	2.630725e-01	4.055809e-01	4.527274e-01	-4.516036e-01	-3.091306e-01	9.128004e-02	-8.075768e-03	1.375134e-01	8.594740e-01	2.257635e-01	-1.171895e-01	-1.741644e-02	-1.357036e-01	-5.448505e-01	-3.319632e-01	-1.559378e-02	-8.025444e-03	-3.462961e-01	4.306633e-01	4.066428e-01	-5.395698e-02	2.832337e-01	-2.160303e-01	-1.834258e-01	-3.641507e-01	9.428396e-02	-6.675795e-03	1.239251e-01	-4.776433e-02	3.212125e-02	2.925149e-01	2.199141e-01	3.013814e-01	-4.577426e-01	-4.329634e-01	-2.617281e-02	-1.353858e-02	5.536827e-01	-3.708782e-02	-1.199926e-01	-4.384294e-01	-2.124783e-01	1.914787e-01	1.720286e-01	-1.445625e-01	-2.591093e-02	-1.340145e-02	2.781490e-01	-1.609755e-02	1.745279e-02	2.390605e-01	1.395434e-01	2.469286e-01	-7.700569e-01	-1.911870e-01	9.150942e-02	-7.968709e-03	2.968868e-01	-3.571764e-01	5.144930e-01	-1.251505e-01	8.290094e-02	-7.428134e-02	-2.225724e-01	-4.730744e-02	-1.253554e-02	-6.441944e-03	3.061179e-02	-1.369509e-02	8.191101e-02	-6.973063e-01	-2.171929e-02	-1.744000e-01	5.056759e-01	2.434072e-01	-1.218115e-02	-6.258747e-03	5.301332e-02	2.944822e-01	3.816060e-01	-7.344909e-03	1.028153e-01	-2.650070e-01	-3.313338e-01	-1.560653e-01	-1.395643e-02	-7.177078e-03	1.039130e-01	-5.124873e-01	-5.639538e-02	-1.384293e-01	-3.895157e-01	-6.208644e-01	4.143560e-01	1.167158e+00	7.731852e-02	9.244694e-02	-3.268668e-01	7.728799e-02	-1.539728e-01	-1.714942e-01	-2.168899e-01	-2.076979e-01	5.928492e-01	6.957969e-01	-4.747403e-02	8.116440e-02	3.574415e-01	5.471456e-01	6.279675e-01	-5.000260e-01	-2.907660e-01	-6.661022e-01	2.819255e-01	-2.875041e-01	-1.662165e-02	-8.558689e-03	-6.313119e-01	-2.836591e-01	3.990793e-02	-2.154536e-01	4.250248e-03	-3.351389e-01	6.615880e-01	9.446574e-01	-3.553035e-02	-1.846081e-02	-6.414948e-01	-2.413451e-01	-8.020932e-02	-1.685448e-01	-7.747927e-02	-1.025087e-01	5.379715e-01	1.034709e+00	-4.387699e-02	-2.288716e-02	2.803204e-01	1.103742e-02	4.310720e-02	-6.425622e-01	-2.097809e-01	-1.848893e-01	9.914208e-01	-2.344817e-01	-2.411123e-02	-1.245991e-02
-9.152355e-02	1.528224e-02	1.118106e-01	5.118006e-02	7.768114e-02	9.784406e-02	2.672210e-02	8.667415e-02	-3.315086e-03	1.739894e-01	2.120418e-02	-1.317497e-02	2.024853e-02	-4.059007e-02	-1.123548e-01	7.111234e-02	-1.855633e-01	-1.774827e-01	7.093096e-02	9.081215e-02	7.250781e-02	1.614810e-02	1.382248e-01	2.253951e-01	1.709434e-01	-1.387582e-01	7.892938e-02	-2.223173e-01	-1.058522e-01	-2.630364e-01	-1.292500e-01	1.454809e-01	-4.606110e-02	-2.306087e-01	-8.653498e-02	-2.590950e-01	-1.800798e-01	-6.903238e-02	1.388311e-01	2.626635e-01	1.918467e-01	-5.867803e-02	-4.041694e-02	-2.162216e-01	5.998446e-02	-2.879447e-02	-1.459203e-01	1.914233e-01	-1.035523e-01	1.010013e-02	-1.642021e-01	1.672986e-01	5.935091e-02	-1.637650e-01	8.168606e-02	1.487776e-01	-5.164113e-01	1.263724e-01	-3.133524e-01	2.630193e-01	3.240490e-01	-1.447421e-01	2.509560e-01	-1.049459e-01	-1.601426e-01	1.510624e-01	-1.170748e-01	-5.555493e-03	1.066758e-01	-1.039629e-01	5.049592e-02	-1.833297e-01	-1.697427e-01	-1.267554e-01	-2.820732e-01	-3.177836e-01	1.595150e-01	2.224202e-01	5.978594e-02	1.268333e-01	2.686784e-01	6.841991e-02	5.132886e-02	-4.099433e-02	1.439649e-01	2.121491e-01	-5.611549e-02	6.187329e-02	1.984806e-01	3.476833e-03	-1.974464e-01	-1.051009e-01	-6.095550e-02	-2.566174e-01	-9.500218e-02	1.415946e-02	-2.248917e-02	2.350977e-01	2.165292e-01	1.359455e-01	-1.527351e-01	2.652964e-02	-1.357188e-01	7.587577e-02	-2.007862e-01	-4.294745e-02	1.875351e-01	7.693335e-02	2.702255e-02	8.023409e-02	3.876391e-02	6.251201e-03	-1.740479e-02	-9.179289e-02	2.395860e-01	-6.225790e-03	-2.920698e-01	4.034191e-02	8.074163e-02	1.275838e-01	-1.873794e-01	1.310437e-01	4.680504e-02	-6.077649e-02	8.960273e-02	1.042686e-02	-1.082205e-02	-3.330834e-02	6.211971e-02	-4.296080e-02	8.045486e-02	1.172350e-01	1.870597e-01	1.030251e-01	-2.828894e-02	-2.100408e-01	6.127313e-02	3.514896e-02	1.701203e-01	-1.220370e-01	1.672476e-01	-6.454469e-03	2.019571e-02	3.315473e-02	6.379723e-02	-5.023847e-04	8.891129e-02	9.980672e-03	-2.840291e-02	-3.913040e-02	-1.951555e-02	7.877883e-03	1.022438e-01	-3.888953e-03	-1.451216e-02	-1.001042e-01	1.339506e-01	3.210505e-02	6.930556e-02	8.531159e-02	9.450421e-02	4.789007e-04	7.440137e-02	2.327673e-01	-4.074668e-02	6.977349e-02	8.861228e-02	6.806051e-02	2.449665e-02	4.336174e-02	1.853236e-01	-2.587599e-02	1.841650e-02	1.433361e-01	-1.322407e-01	-1.985006e-02	-1.525706e-01	9.441558e-02	-7.070938e-03	1.638559e-01	1.057286e-01	-5.604616e-02	1.932548e-01	7.164935e-02	4.987841e-04	-9.522809e-03	4.226114e-02	7.952456e-02	1.995109e-01	9.475595e-02	5.867585e-02	-1.969700e-02	-2.253240e-01	2.403791e-01	-5.336808e-03	2.099084e-01	-5.326948e-02	-1.262687e-01	-1.023375e-01	-8.200431e-02	9.827708e-02	-7.075738e-02	-8.438377e-03	-8.421998e-02	4.957093e-02	-3.822745e-02	6.703716e-02	2.130909e-01	1.155401e-01	-1.064216e-04	-1.176529e-01	-1.364649e-02	-4.935182e-02	-9.040144e-02	-1.719830e-01	-1.382692e-01	-1.204470e-02	1.738947e-01	-1.220894e-01	-5.137554e-02	7.739580e-02	1.058952e-01	-2.486598e-03	2.330029e-01	-1.450439e-01	1.838867e-02	1.607558e-02	1.133625e-01	-1.432160e-02	1.954225e-02	-3.380306e-01	7.701510e-02	-7.339855e-02	2.899414e-02	8.287293e-02	5.403183e-02	-9.877264e-02	1.146945e-01	-4.524041e-02	-1.126383e-01	-7.905640e-02	-1.475227e-01	1.614462e-01	1.339272e-01	1.381751e-01	1.384805e-01	1.524842e-01	-9.793312e-02	1.363467e-02	-5.936948e-02	-3.281718e-02	1.531526e-02	-1.249712e-01	-8.576983e-02	-3.354705e-02	-1.611899e-01	-3.717246e-02	-1.085011e-01	1.668459e-01	-3.046397e-04	1.087597e-01	1.953178e-01	-6.956625e-03	2.883455e-02	6.100560e-02	1.608891e-01	-1.888449e-01	-1.019416e-01	2.756138e-02	-2.727966e-02	1.614667e-01	5.070183e-02	3.030638e-02	1.581269e-01	-7.704011e-02	2.883834e-02	5.999754e-02	1.940903e-02	-1.010674e-01	1.286346e-01	3.903268e-02	8.691296e-02	-1.157937e-01	-9.570888e-02	9.553374e-02	-1.699438e-01	-3.819653e-02	-8.968799e-02	-2.297900e-01	-8.464768e-02	-5.119318e-02	-1.506911e-01	7.290161e-02	-1.080289e-02	3.690528e-03	1.026065e-01	-9.342387e-02	-7.359970e-02	-3.898013e-02	-1.918830e-02	5.411926e-02	1.671191e-02	1.208069e-01	1.664745e-01	-1.768606e-01	-8.230567e-02	1.273686e-02	-1.188560e-01	-1.468298e-02	-6.244132e-02	-1.584616e-01	2.204766e-04	-2.040217e-01	-9.569452e-03	-1.625458e-01	-8.298340e-02	-1.772949e-01	-1.443084e-01	-2.061458e-01	-9.594394e-02	-1.208252e-01	-1.924366e-03	-9.659431e-02	-2.187507e-01	-1.182421e-01	8.942239e-02	-1.879644e-01	-1.058655e-01	-1.044112e-01	-3.747826e-02	7.827019e-02	-1.230586e-01	5.392693e-03	2.668735e-02	-1.288157e-01	8.637053e-02	-1.941055e-01	-1.396349e-01	6.328914e-02	-1.017786e-01	1.888220e-02	2.352367e-02	2.527218e-03	8.858333e-02	1.411282e-01	-2.059081e-01	-1.077465e-02	-2.237872e-01	-9.010060e-02	1.626963e-01	-5.155149e-02	9.271403e-02	1.633804e-01	-8.501476e-02	1.926609e-01	1.482056e-01	1.172193e-01	1.349138e-01	2.312877e-01	5.614940e-04	-1.346027e-01
-1.516500e-01	-2.373575e-02	-2.272961e-01	-1.803006e-01	1.227743e-01	4.074163e-02	5.679664e-02	8.837900e-02	8.047286e-02	1.331664e-01	-9.998228e-02	1.309495e-01	2.504238e-01	-1.488106e-02	-5.380316e-02	-7.758835e-03	-1.416136e-01	4.164307e-02	-1.412772e-01	1.990976e-01	1.401775e-01	-7.532720e-02	3.063266e-01	1.869783e-02	-2.989097e-01	4.491423e-02	5.779624e-02	-1.062009e-02	-2.168197e-02	-3.041926e-03	-2.506668e-01	2.247709e-01	2.187640e-01	-1.010357e-01	-1.895760e-01	1.228569e-01	4.888504e-02	1.030584e-01	-4.535962e-02	9.357622e-02	1.531456e-01	-3.020188e-01	7.122413e-02	-4.788592e-03	-2.810973e-01	-8.813816e-02	-1.680621e-01	1.589288e-01	2.387062e-01	-3.477061e-02	7.546641e-02	3.147210e-02	-1.115880e-02	1.111514e-01	-2.231854e-02	-1.003554e-02	-7.219524e-02	9.696706e-02	-3.253227e-01	-8.619591e-02	5.689499e-02	-7.882076e-02	-7.297665e-03	1.357003e-01	3.240889e-02	7.618133e-02	2.902410e-01	1.730265e-01	2.415094e-02	-2.047878e-01	-6.003531e-02	9.904867e-02	-7.810005e-02	-1.164204e-01	1.290859e-01	2.194974e-01	1.216181e-01	5.587785e-02	7.140589e-02	1.275931e-01	-7.578822e-02	-1.246707e-01	7.948927e-02	-3.959270e-01	-6.025704e-02	-8.737298e-03	1.520715e-01	1.230820e-01	2.390386e-01	1.018326e-01	2.764340e-02	4.305708e-02	-1.043954e-01	-1.257460e-01	-1.470504e-01	-1.943976e-01	9.486486e-02	-9.547852e-02	-9.908148e-02	-1.484497e-02	-3.161507e-01	-1.751512e-01	-1.824079e-01	-1.404587e-01	-1.962559e-03	1.378230e-01	9.854391e-02	2.438946e-01	-4.983476e-02	1.885489e-01	2.915769e-01	8.264767e-02	2.687407e-02	-1.085746e-02	-1.027611e-01	-3.955171e-01	-2.699207e-01	-1.559108e-01	-7.542854e-02	1.395203e-01	2.228415e-02	2.568171e-01	8.086164e-02	2.479374e-01	2.705335e-01	-4.119553e-03	-5.993722e-02	-8.688566e-03	-3.005201e-01	-1.483974e-02	6.906774e-02	-9.786042e-02	6.805506e-02	1.001591e-01	-4.460350e-02	9.019489e-02	-1.432269e-01	2.095262e-01	2.417587e-01	-6.706613e-02	-5.371943e-02	-7.746209e-03	3.596410e-02	-7.762356e-02	-2.252303e-01	-7.421994e-02	-1.735849e-01	1.282385e-01	-6.633562e-02	2.646629e-02	1.972860e-01	3.690775e-02	1.400596e-01	1.613342e-01	6.365520e-02	-5.792634e-03	-8.074230e-02	5.547138e-02	-1.705277e-02	1.105749e-01	-1.515078e-01	-3.142934e-01	-1.454477e-01	1.216216e-02	-1.217910e-01	2.021357e-01	1.448077e-01	2.289234e-01	4.304827e-02	-8.591989e-03	1.990756e-01	-5.846679e-02	-2.045857e-01	5.682355e-02	-1.515369e-01	-3.371385e-02	3.221132e-02	6.662634e-03	1.788676e-01	4.187338e-02	1.309557e-01	-1.726425e-01	1.468873e-02	-1.260444e-02	1.145459e-01	1.465033e-01	1.579906e-01	-1.706523e-01	-2.275573e-01	1.705565e-01	4.419906e-02	9.020103e-02	-2.208566e-01	-2.670790e-01	-1.135600e-01	3.883380e-01	2.101977e-01	-2.448124e-02	7.605915e-01	1.777271e-01	1.381061e-01	-9.646844e-02	-2.419523e-01	-8.395307e-03	-4.718844e-03	8.007710e-02	-1.122292e-01	-5.358579e-01	-3.974184e-01	2.064123e-01	-6.228201e-02	-9.046444e-03	1.638858e-01	-5.301638e-02	-4.644524e-02	-4.948077e-02	-1.045991e-02	3.573039e-01	-7.846693e-02	2.263984e-02	-4.780045e-01	1.185603e-01	3.025170e-01	-1.264106e-01	-3.416353e-02	-1.996292e-02	5.154631e-01	5.119869e-02	2.327717e-01	-4.908547e-02	-8.040996e-02	-3.040266e-02	-4.915844e-01	-4.392873e-01	1.673070e-01	-1.204964e-02	2.189831e-01	7.884479e-02	2.961882e-01	-2.473174e-02	4.557867e-01	4.138749e-02	7.136507e-04	-7.570399e-02	-2.682986e-01	-2.100162e-01	-5.242334e-01	-6.257162e-01	2.676008e-01	2.901299e-01	5.789812e-02	1.944571e-01	3.222292e-02	-1.010155e-02	-2.542832e-01	-1.201733e-01	1.415016e-02	3.038912e-02	3.340106e-03	-2.402117e-01	1.487617e-01	1.521659e-01	-1.171166e-01	4.283762e-02	3.539289e-01	2.412281e-03
-2.660259e-01	-3.295374e-02	-1.422076e-01	-5.153572e-02	-1.434400e-01	-1.566869e-02	-5.565636e-02	2.905900e-02	-8.656798e-02	3.825892e-02	-1.640693e-01	-9.262825e-02	8.403948e-02	8.288558e-02	9.076777e-02	-8.302166e-02	9.149467e-02	1.087181e-01	-3.819212e-02	2.726765e-02	-1.351801e-01	-1.019298e-01	-4.702300e-02	2.576655e-02	-7.133151e-02	9.553884e-02	-1.944650e-01	-4.597496e-02	5.988620e-02	-6.958962e-02	-1.222597e-01	5.675755e-02	-3.365325e-02	1.110556e-01	-1.861443e-01	1.808599e-01	2.987130e-01	-1.098958e-01	1.583330e-01	-1.501439e-01	1.239465e-01	3.934243e-02	1.843328e-02	-1.212519e-02	-1.462081e-01	-1.393776e-01	7.428028e-02	-2.379235e-01	-3.337786e-01	8.520423e-02	5.609596e-02	2.681468e-01	-3.803192e-02	-5.352535e-02	-3.038324e-02	-4.182735e-02	1.802746e-02	-8.514258e-02	-6.361853e-02	7.557202e-02	4.715345e-02	-2.642260e-02	-1.502525e-01	1.605396e-01	1.377932e-01	1.402946e-01	-1.438942e-01	2.164288e-01	-5.969648e-02	-6.793326e-02	-1.782447e-01	-3.690493e-01	3.274656e-01	7.821855e-02	1.749428e-01	2.255163e-01	4.354793e-02	-5.366131e-02	-1.008704e-01	-2.196390e-01	-1.766091e-01	-9.711817e-02	2.881036e-02	1.875345e-01	-2.386995e-02	9.819446e-02	-2.427831e-01	-2.222650e-02	2.883751e-03	4.806526e-02	6.275800e-02	1.451295e-01	1.084522e-01	-4.874460e-02	-2.870405e-02	-6.431143e-02	1.366357e-03	-8.134829e-02	-6.221562e-03	-9.332580e-02	3.907741e-03	-2.129707e-01	4.106604e-02	-1.819521e-02	5.651925e-02	-4.291820e-02	5.010034e-02	-2.133410e-01	-8.045224e-02	2.403211e-01	-1.355623e-02	8.205939e-02	3.123957e-01	-2.590506e-01	2.938202e-02	1.314176e-01	-1.780034e-01	8.905865e-02	-8.711976e-02	6.882513e-02	9.053782e-02	-3.267679e-02	-6.264021e-02	-1.251446e-01	1.482947e-01	-9.878790e-02	-1.401162e-01	-7.856709e-03	-1.265734e-02	-1.592079e-01	1.819837e-01	2.762608e-01	-1.210499e-01	-1.634089e-01	-1.613706e-01	-2.732523e-01	-1.018571e-01	-1.645562e-01	-2.268982e-01	-3.643822e-02	5.197585e-02	-9.775518e-02	-3.169696e-02	-3.392587e-02	2.032506e-02	9.294692e-02	5.416968e-02	-5.566925e-02	9.874568e-03	4.255370e-03	-5.274869e-02	-1.839274e-01	-5.230515e-02	5.150863e-02	-2.332328e-01	4.015253e-02	-1.110787e-01	3.780888e-02	1.613623e-01	5.849649e-02	2.390636e-02	8.725825e-02	-6.685298e-02	-3.376760e-02	5.049038e-02	1.098607e-01	-1.920633e-01	-1.104081e-01	1.458351e-01	-1.437140e-01	-2.063934e-02	2.756048e-02	-1.053797e-01	-9.597178e-02	-2.517897e-02	-9.620871e-02	1.468029e-02	7.463284e-02	-1.827755e-01	-1.714633e-02	-2.911438e-02	1.439230e-01	-1.294854e-02	-8.421888e-03	-3.881851e-01	2.598377e-01	-3.346094e-02	4.886843e-02	-6.966677e-02	4.213560e-02	-8.831814e-02	-4.730510e-02	-8.451257e-02	-4.560697e-02	-1.526210e-02	-1.080576e-02	-6.139260e-02	2.185458e-02	-2.418727e-03	-7.363209e-04	2.909037e-01	1.773631e-01	6.359779e-02	2.811048e-01	-8.483817e-02	-1.856745e-01	3.859424e-04	-2.309453e-01	-3.017630e-02	8.661115e-02	7.197982e-02	-6.894142e-02	1.739420e-01	1.772794e-02	3.123333e-01	2.025252e-02	9.825768e-02	2.087737e-01	5.753195e-02	2.275208e-01	-3.788731e-02	-2.383760e-01	-9.217389e-02	-7.978210e-02	-6.793299e-02	-1.978373e-01	-1.442336e-01	9.748363e-02	-1.487501e-02	1.621082e-02	-1.101700e-01	1.039866e-02	-1.482770e-02	1.092659e-01	1.485054e-01	-8.634969e-02	1.523920e-01	2.862270e-02	2.977714e-01	8.932837e-02	7.938942e-02	-8.485351e-02	8.562955e-02	-1.373682e-01	-3.094662e-02	-2.544414e-02	1.196416e-01	2.039043e-01	2.037111e-01	1.854304e-01	2.660129e-01	2.021563e-01	1.684479e-01	2.153548e-01	1.104223e-01	1.713671e-01	-9.348474e-02	1.670095e-01	-4.825570e-02	-2.135599e-02	-1.017685e-01	-1.146695e-01	6.151883e-02	4.674545e-02	-2.033525e-01	2.801877e-01	3.943592e-02	8.416209e-02	7.376468e-04	1.840494e-01	9.289114e-02	2.023011e-01	1.503699e-01	2.163792e-01	1.908786e-01	2.609642e-01	1.010861e-01	9.335296e-02	3.126852e-01	1.334748e-01	-6.211904e-02	1.333769e-01	-1.031562e-04	1.040925e-01	1.269736e-01	-1.166528e-01	-3.300595e-02	-2.297659e-01	-7.410931e-02	-1.941893e-01	1.187316e-01	-1.659549e-01	7.574725e-02	-1.699889e-02	-6.304457e-02	-1.480438e-02	1.194036e-01	-1.295175e-02	1.754811e-02	-1.925942e-01	-1.967234e-01	2.379157e-02	-8.841899e-02	7.186945e-02	-6.612101e-02	1.360528e-01	-4.915819e-02	7.336077e-02	3.811260e-02	5.759657e-02	1.593984e-01	-4.047790e-02	3.699042e-02	4.893280e-02	-1.119892e-01	-8.974729e-02	-2.578094e-02	-9.140103e-02	9.091576e-02	-2.082185e-02	-1.278212e-01	-5.532143e-02	1.782079e-01	-9.292389e-03	6.035166e-02	1.577789e-02	3.411077e-02	-3.937491e-02	1.136564e-01	1.268155e-01	1.295537e-01	1.447580e-01	2.227345e-01	-7.269855e-02	-3.216483e-02	5.184126e-02	-1.088819e-01	9.200946e-02	5.374088e-02	-6.653648e-03	-7.080651e-02	-1.018691e-01	7.827168e-02	-6.699932e-03	-1.534097e-01	-1.277013e-01	-1.794757e-02	-7.769932e-02	-8.135468e-02	9.976810e-02	1.007352e-01	6.954967e-02	1.007614e-02	1.403230e-01	2.384494e-01	1.661419e-01	-2.463437e-02	-6.319054e-02	-7.724384e-02	1.553865e-02	-2.503592e-01
-6.170926e-01	-3.209239e-02	-3.094259e-02	-1.241316e-01	-1.717089e-02	-1.018253e-01	1.091876e-01	3.148489e-02	1.599267e-01	1.046663e-01	1.885492e-01	1.329697e-01	2.314285e-02	1.136816e-01	2.001125e-01	-1.301299e-02	-1.038791e-01	-1.200474e-02	-1.211446e-02	-4.654590e-02	-1.617428e-01	-1.515174e-02	7.034601e-02	3.452811e-02	4.944133e-02	-1.058580e-01	1.531907e-01	7.316660e-02	-1.527873e-01	6.821034e-02	2.866081e-01	-8.142197e-02	-2.267964e-01	-5.112690e-03	-5.202468e-03	-2.011248e-02	-5.952704e-02	1.781322e-01	9.566524e-02	7.681790e-02	1.850840e-01	-2.289087e-01	-2.152225e-02	6.640647e-03	-8.978155e-02	1.344860e-01	-3.704988e-02	2.728028e-02	-2.518445e-03	-7.624852e-03	-7.709031e-03	-3.004240e-02	-1.882143e-01	-7.967220e-02	-4.347027e-02	2.963892e-02	3.115170e-01	-9.191416e-02	-7.793324e-02	6.659731e-03	1.673282e-02	1.968310e-02	2.978994e-02	1.379024e-01	-2.519751e-01	-1.519340e-02	9.169173e-02	-5.861115e-02	-2.742344e-01	4.821786e-02	1.113908e-01	-6.452057e-02	4.016737e-02	4.685119e-03	5.493824e-02	8.543206e-02	1.898534e-01	-5.085293e-03	8.771372e-02	1.020923e-02	7.345571e-03	-1.318140e-02	9.395284e-02	-5.137946e-02	-1.572764e-02	-5.357908e-02	1.851739e-01	1.251581e-01	6.948830e-03	-1.913639e-03	-5.482997e-02	8.534118e-02	-1.885414e-01	-2.794301e-02	1.992433e-01	-2.491194e-01	4.031790e-01	-1.251501e-02	-1.280688e-02	5.539472e-02	-2.361866e-01	-6.800973e-02	-1.218493e-01	8.671409e-02	1.135742e-01	-2.033473e-02	5.664263e-02	2.209583e-02	-1.366244e-01	7.003802e-03	1.504662e-01	-2.378421e-01	-2.970779e-01	-1.953026e-02	-1.965241e-02	-7.508782e-02	-1.159512e-01	-2.202980e-02	-1.150050e-01	-7.098805e-02	5.257850e-02	1.891279e-02	1.255706e-01	2.842672e-01	-1.787783e-01	1.363030e-01	2.603461e-01	1.247426e-01	-2.357348e-01	-1.485978e-02	-1.486423e-02	-5.807544e-02	-1.006693e-02	-1.905101e-01	-6.969694e-02	-3.079826e-01	-7.911398e-02	9.456168e-02	8.252367e-02	4.165266e-01	1.164151e-01	8.870908e-03	2.274450e-01	9.583509e-02	1.904042e-01	-1.236267e-02	-1.259431e-02	-4.772675e-02	-2.628469e-01	-6.964878e-02	1.922173e-03	-1.630542e-01	-1.329913e-01	-1.442068e-01	8.484395e-02	2.654626e-01	-1.091756e-01	3.354099e-02	2.994929e-01	1.163962e-02	-3.807505e-02	9.663934e-02	-1.098904e-02	-4.236478e-02	9.182114e-02	-1.223759e-01	-8.047926e-02	2.704299e-03	-1.299035e-01	1.423763e-01	-2.888574e-02	1.612129e-01	-2.701909e-02	8.971427e-02	1.308891e-01	-1.909567e-01	2.738468e-01	-8.837057e-03	-8.999796e-03	7.057354e-02	2.145491e-01	-1.153845e-01	-2.012496e-01	-1.576922e-01	3.790298e-02	-6.324736e-02	-1.886338e-02	1.408047e-01	-2.219065e-01	-1.823863e-02	1.882690e-02	9.680994e-02	1.284422e-01	-1.237895e-02	-1.257702e-02	-4.805353e-02	2.840496e-02	1.810935e-02	-1.653730e-01	-5.331964e-02	5.834994e-02	-1.618980e-01	5.791113e-02	1.051492e-01	1.709624e-01	2.694142e-02	4.950779e-02	-1.437535e-01	3.771904e-01	-2.094773e-02	8.523615e-02	1.198769e-01	1.683295e-01	-8.306462e-02	-4.815356e-02	-2.703430e-01	-6.718447e-02	-2.103076e-02	-5.263681e-02	3.094120e-02	-4.997883e-03	-1.466042e-01	-8.424430e-02	1.406494e-01	2.301148e-01	6.833966e-02	-3.667786e-02	2.407890e-01	7.199671e-02	7.551541e-02	-9.772133e-02	-9.247510e-02	8.249437e-02	-2.046492e-02	2.544723e-02	9.702798e-02	-5.161943e-02	-2.246907e-01	-1.964548e-01	1.288567e-02	-7.916218e-02	-1.296822e-02	-1.301960e-02	-5.066147e-02	1.036024e-01	2.526897e-01	1.534802e-02	-1.066832e-03	-6.686983e-02	-2.363621e-02	-1.720968e-01	3.960571e-02	-3.584283e-01	1.646108e-01	2.315777e-01	1.147781e-02	1.511176e-01	-2.767155e-02	-2.791762e-02	-4.819500e-03	7.315107e-02	3.053916e-02	3.679672e-02	1.828562e-02	1.283714e-01	-8.772519e-02	-2.326385e-01	-1.604960e-01	-4.714963e-02	6.247453e-02	2.196160e-01	3.346658e-02	1.069272e-01	-3.399321e-02	-3.430912e-02	2.536111e-01	1.151255e-01	1.046118e-01	-3.574252e-02	-1.120261e-01	-5.170122e-02	-3.382917e-02	-2.260371e-01	-3.534660e-01	1.916353e-01	2.130427e-01	1.817594e-01	-7.602208e-02	2.237014e-01	9.217455e-02	-1.499161e-02	-5.788519e-02	1.438899e-01	-8.146092e-02	-7.984474e-02	-9.578560e-02	-1.108388e-01	-1.526021e-01	7.387042e-02	1.719686e-01	-3.031838e-01	1.101750e-01	2.327782e-01	-9.149227e-02
-2.987067e-01	-3.120405e-02	6.525147e-02	-2.839696e-02	6.791680e-02	4.189743e-02	-5.754957e-02	6.340144e-02	-1.190175e-02	4.250393e-02	-9.355248e-02	2.982207e-01	2.882932e-02	2.770393e-01	2.255266e-01	2.418315e-02	1.026723e-01	1.565689e-01	-1.071581e-02	1.534264e-01	5.012160e-02	6.725852e-02	1.567171e-01	-1.174825e-01	1.048272e-01	-2.348986e-02	-2.626581e-01	9.398640e-02	7.623114e-02	2.884473e-02	6.900379e-02	-3.801251e-01	1.205604e-02	4.219393e-02	7.889446e-02	1.916307e-01	1.512164e-01	-3.400378e-02	-2.563800e-03	2.208703e-02	4.967348e-02	2.748970e-01	3.830213e-01	2.266723e-01	2.979978e-02	1.388549e-01	5.013342e-02	-1.022200e-01	-1.460548e-01	1.714184e-02	1.375352e-01	-2.465961e-01	-6.562091e-02	-1.041315e-01	-4.519677e-02	1.808070e-01	1.824645e-02	1.026973e-02	2.355999e-02	-2.792419e-02	-7.523805e-02	9.268148e-02	1.095441e-01	1.622737e-01	6.939123e-02	2.625430e-01	-2.342930e-01	-2.155239e-02	3.114495e-02	-8.290519e-02	1.493165e-02	7.311637e-02	-1.385807e-01	1.529875e-01	-2.394718e-02	1.200210e-01	1.220053e-02	-1.565493e-02	-3.531608e-02	5.093730e-02	7.890876e-02	-9.372731e-02	-2.529946e-02	1.233467e-02	3.513100e-02	6.131077e-02	1.334467e-01	9.546323e-02	-2.905886e-03	1.047538e-01	1.063165e-01	9.882319e-02	2.106746e-01	3.186594e-01	-7.319755e-02	-7.195682e-02	-2.545683e-02	-1.770509e-01	1.278450e-01	-1.110425e-01	-1.340646e-02	5.953340e-02	-4.522966e-02	-8.671214e-02	6.718580e-02	-1.219882e-01	-8.708909e-02	1.122591e-01	1.761889e-01	1.468693e-01	7.132232e-02	6.232402e-02	1.734169e-01	-1.703964e-01	3.388586e-02	-1.151312e-01	-2.239864e-01	1.304631e-01	1.026399e-01	-9.502490e-03	-2.670120e-02	3.893333e-02	-2.012605e-02	-9.112499e-03	-1.229394e-01	-7.817871e-02	1.641385e-01	1.207227e-01	2.959841e-01	7.694559e-02	1.156880e-01	-1.802756e-02	8.998136e-02	-5.525833e-02	-2.270404e-01	-1.544039e-01	-2.423544e-01	-5.757132e-02	-2.964277e-02	-1.257254e-01	1.620933e-01	3.396108e-02	6.469518e-02	8.759762e-02	-6.006591e-02	4.456737e-02	5.971175e-02	-4.714467e-03	1.619270e-01	6.284739e-02	1.209854e-01	1.738110e-02	-5.683954e-02	-1.165210e-01	-7.010159e-02	4.119085e-02	-2.022830e-01	-1.040849e-01	9.118064e-02	1.946232e-02	-5.060207e-03	-1.936385e-01	1.819983e-02	1.628533e-01	-1.511092e-01	7.740382e-02	8.516978e-02	2.900096e-02	1.831019e-02	8.997906e-02	-4.206708e-03	3.383574e-03	-5.059049e-02	5.646125e-02	-7.146500e-02	-3.017414e-01	-1.390043e-01	-1.376339e-01	-1.399439e-02	-1.504260e-01	-1.562061e-02	1.027737e-01	3.372180e-02	6.119372e-02	-5.157429e-02	5.592526e-02	-1.354301e-03	-5.754043e-02	-2.574079e-02	5.239479e-02	1.187343e-03	-2.608049e-01	-1.570708e-01	1.192247e-01	-4.532578e-02	-1.795203e-01	1.933940e-02	-1.344767e-01	-4.806002e-02	5.178784e-02	-4.729502e-02	1.833463e-02	2.605137e-01	9.354161e-02	6.071399e-02	1.168234e-01	8.338422e-02	1.522125e-01	-8.822083e-04	-1.041683e-01	3.980258e-02	4.921312e-02	2.327672e-02	-6.703061e-02	1.909013e-01	5.664743e-02	1.021273e-01	3.718882e-02	1.195971e-02	-1.392922e-01	6.790711e-03	-8.202005e-02	2.440317e-01	1.068776e-01	-1.552001e-01	4.531944e-02	1.311077e-01	-1.585451e-01	-5.369982e-02	5.766244e-02	1.134324e-02	-1.269742e-01	-1.096001e-01	-1.716542e-01	-1.394990e-01	-2.254751e-01	2.033880e-03	5.614691e-02	9.224807e-02	1.016201e-02	-1.223415e-01	2.440579e-01	9.120011e-02	-8.517665e-02	-6.609101e-02	7.225891e-02	-4.250582e-02	-1.060196e-01	-2.944485e-01	1.421785e-01	9.783121e-02	-3.402551e-02	5.099709e-02	2.016726e-01	3.978007e-02	1.146901e-01	3.349581e-02	1.339574e-01	-1.011988e-01	1.066780e-01	-2.285345e-01	5.583246e-02	7.365289e-02	-1.837775e-02	-1.172161e-02	9.424576e-02	-1.920138e-01	-1.395839e-01	-4.241702e-02	-8.223980e-02	-3.463444e-02	-1.220124e-01	2.527911e-02	1.429042e-01	5.098899e-02	3.221067e-02	7.396306e-02	-4.031583e-02	3.518410e-02	-3.454555e-02	-1.216348e-02	1.536853e-01	2.893092e-02	9.717750e-03	-1.738047e-01	-9.773670e-02	-9.469962e-02	-1.770833e-01	-7.985771e-02	-2.074364e-01	3.271069e-02	-1.164959e-01	-1.605184e-01	-4.861290e-02	9.254030e-02	-5.001778e-02	1.756724e-01	1.813445e-01	1.179744e-01	7.791386e-02	-2.830101e-01	8.214390e-02	2.014431e-01	-9.548223e-02	-1.964998e-01	-2.261539e-01	-1.832824e-01	-1.557446e-01	-2.715778e-01	-1.028098e-01	6.796202e-02	6.825905e-02	-5.387217e-02	1.157736e-01	1.709529e-01	1.532483e-02	9.621902e-02	-1.536516e-03	2.180703e-03	3.547022e-02	7.838255e-02	-1.607722e-01	8.840894e-02	-3.360542e-01	-2.046339e-01	-3.492010e-02	-1.084978e-01	-1.225996e-01	5.130679e-03	-1.659117e-01	-1.322619e-03	-1.169699e-01	5.978809e-02	1.999917e-02	2.321527e-01	1.704402e-01	-8.405865e-02	-5.478696e-02	8.311886e-02	-3.838441e-02	-7.729454e-03	-8.757776e-02	-1.734595e-01	-2.743943e-01	-9.373525e-02	-1.146864e-01	-2.382663e-01	-1.156758e-01	-9.943181e-02	7.402325e-02	-2.430398e-02	-6.285882e-02	7.220901e-02	-9.503270e-03	-1.236287e-01	-2.803226e-02	4.210990e-02	-4.558702e-02	3.234784e-02	1.954909e-01	-2.393477e-01
-1.123645e+00	-2.185823e-02	-1.218530e-02	-2.184779e-02	-7.759794e-02	-2.782044e-02	1.297302e-01	2.354280e-01	2.451415e-01	1.371966e-01	4.426092e-02	2.590675e-01	-2.900063e-01	3.437547e-01	2.458403e-01	6.553050e-02	-2.478480e-01	-7.901285e-03	-4.377581e-03	-7.897459e-03	-1.246770e-01	2.332509e-02	8.788081e-02	2.181104e-01	4.158434e-02	-8.318105e-02	6.891644e-03	3.715887e-02	-6.486564e-02	1.530703e-01	4.945502e-02	-1.455592e-02	1.098782e-01	-2.850742e-03	-1.575717e-03	-2.849355e-03	-1.264207e-01	-1.784627e-01	4.688905e-03	-1.942784e-01	1.247357e-01	-4.613215e-02	3.542077e-02	1.824221e-01	-1.339880e-01	2.595616e-01	7.277494e-02	-1.462289e-01	1.249242e-01	-4.671497e-03	-2.584361e-03	-4.669228e-03	-9.626738e-02	6.693188e-02	-9.098788e-02	-1.954022e-01	1.500057e-01	-7.763382e-02	1.446195e-02	1.170662e-01	-8.314875e-02	1.249171e-01	-4.849182e-02	1.911774e-02	-1.855828e-01	-1.000206e-02	-5.546705e-03	-9.997225e-03	-2.403852e-01	4.676254e-02	-4.068675e-02	5.861288e-02	7.737739e-02	4.713256e-02	1.680733e-01	1.304817e-02	7.966591e-02	1.999618e-02	-3.564108e-02	8.224141e-02	-2.069026e-01	-9.189049e-03	-5.093992e-03	-9.184605e-03	9.318109e-02	-6.008803e-02	2.523088e-01	1.986072e-01	1.563281e-01	-1.739579e-02	-6.237758e-02	-2.505626e-02	1.981093e-01	-3.278750e-02	-8.023464e-02	-3.207113e-01	2.403221e-01	-9.297560e-03	-5.154396e-03	-9.293064e-03	2.636802e-01	1.125816e-01	7.901848e-02	1.043834e-01	1.016508e-01	1.597883e-02	-2.039846e-01	-2.009619e-01	4.856388e-02	-1.361092e-01	-1.263724e-01	-2.144817e-01	2.359963e-02	-1.619750e-02	-9.007165e-03	-1.618972e-02	-1.215623e-01	-5.699961e-02	-1.476772e-01	-8.297701e-03	1.224448e-02	1.068284e-01	-1.172974e-01	1.047076e-01	-4.136145e-02	-7.869022e-03	6.593121e-02	2.501882e-01	-6.553986e-02	-1.139062e-02	-6.320655e-03	-1.138512e-02	-7.161825e-02	-3.040023e-01	3.525780e-02	-9.646474e-02	3.143577e-02	1.934780e-01	-2.382087e-01	2.237725e-01	1.792431e-01	1.791672e-01	6.807894e-02	-6.574483e-02	1.198423e-01	9.761996e-02	-5.538718e-03	-9.982892e-03	4.156746e-02	-3.237217e-03	5.736485e-02	-1.748861e-01	-1.492019e-01	-1.894455e-02	-3.040343e-01	-1.013529e-01	4.171716e-01	-1.067795e-01	-1.092463e-01	2.790924e-01	4.414865e-01	-8.116830e-03	-4.497437e-03	-8.112901e-03	-7.388920e-02	-6.378029e-02	-1.407468e-03	4.952296e-02	-1.864360e-01	7.616628e-02	-3.931575e-01	-3.245621e-02	5.323675e-02	4.679039e-02	1.633346e-02	1.401110e-01	3.348971e-01	-6.004709e-03	-3.323956e-03	-6.001796e-03	8.706189e-02	-8.453138e-03	-1.915600e-01	6.567951e-02	-1.959349e-01	-1.449897e-01	-3.127569e-01	6.341409e-02	7.818469e-02	5.765369e-02	-7.011661e-02	2.950114e-01	-8.079383e-02	-8.522885e-03	-4.723289e-03	-8.518761e-03	2.436592e-01	1.948765e-01	-1.604480e-01	1.722791e-01	-8.285728e-02	-7.835240e-02	-6.746243e-02	2.968602e-02	1.122063e-01	8.232578e-03	-8.336717e-02	-1.247427e-01	3.198999e-02	-1.193559e-02	-6.624667e-03	-1.192983e-02	1.332915e-01	1.102336e-01	9.251425e-02	3.376870e-02	-1.397955e-01	9.884657e-02	-3.415585e-02	2.053091e-01	-2.218571e-01	-4.054989e-01	-4.093869e-01	2.827910e-01	2.159013e-01	8.383430e-02	-1.248902e-02	8.384616e-02	1.993773e-01	2.365262e-01	-1.683202e-01	1.652825e-02	2.024795e-02	4.929718e-02	8.116618e-03	9.740881e-02	-1.690452e-01	-4.702451e-01	-7.537098e-01	2.933512e-01	-2.950861e-02	-9.640759e-03	-5.345481e-03	-9.636099e-03	3.499970e-02	9.828109e-02	2.770607e-01	8.121591e-02	9.539556e-02	2.726438e-01	-2.689501e-01	-9.748118e-02	-5.049063e-01	-4.406794e-03	8.832559e-02	3.433051e-02	3.013376e-01	-1.950421e-02	-1.086179e-02	-1.949488e-02	2.094904e-01	7.365550e-02	1.139224e-01	-1.140342e-02	6.091212e-02	-8.810865e-02	-6.324641e-01	-4.785665e-01	4.039419e-02	1.218484e-01	2.512664e-01	-6.732039e-03	1.789448e-01	-2.299797e-02	9.446258e-02	-2.298700e-02	1.557522e-01	1.306846e-01	-1.365177e-01	3.031720e-02	-1.932209e-01	-9.136227e-02	-5.929689e-01	-6.781584e-01	3.869096e-01	3.333599e-01	1.925239e-01	2.072383e-01	-4.456209e-03	-1.101742e-02	-6.112550e-03	9.648061e-02	2.573874e-01	-2.664713e-02	-1.006740e-01	8.595268e-02	-9.114579e-02	-9.194464e-02	-1.171618e-01	9.055817e-02	6.379957e-03	-1.210476e-01	7.258660e-02	1.047002e-02
-2.929116e-06	2.356384e-02	0.000000e+00	-5.397454e-08	-6.282420e-06	-2.960478e-07	0.000000e+00	0.000000e+00	0.000000e+00	0.000000e+00	0.000000e+00	0.000000e+00	0.000000e+00	0.000000e+00	0.000000e+00	0.000000e+00	0.000000e+00	0.000000e+00	1.076534e-02	-3.044951e-04	1.117911e-04	-1.176043e-01	1.109999e-01	-8.390164e-05	-1.750996e-05	-1.273386e-05	-1.073688e-08	-3.487252e-08	-3.876900e-02	-5.110995e-02	-4.799918e-08	-6.633631e-08	-3.623057e-05	0.000000e+00	-1.688137e-06	-5.524198e-04	-6.885203e-06	-8.360436e-05	-2.879397e-03	-1.669839e-06	9.631166e-03	4.073969e-07	1.742177e-02	-6.937725e-06	-1.037981e-05	1.466800e-05	7.857226e-07	3.414949e-07	1.175796e-06	-1.103818e-02	0.000000e+00	9.476108e-08	-2.744866e-03	-1.754172e-02	-9.182981e-05	8.197793e-03	8.112111e-05	1.067048e-02	-1.442020e-04	-6.032987e-02	-8.237889e-05	2.587195e-02	-7.923838e-05	-6.227875e-04	9.048393e-03	2.838748e-05	-5.506997e-02	-6.454553e-04	-1.058996e-01	1.056944e-04	5.445929e-05	-7.169671e-04	8.532294e-07	-1.258373e-03	-2.179254e-06	-4.250599e-03	-8.884678e-03	5.836460e-02	1.905386e-04	2.212535e-02	6.992171e-07	-5.441406e-03	4.494548e-02	5.446079e-05	2.957290e-05	-6.287706e-02	-1.677492e-03	-5.719190e-02	-1.120777e-07	-3.609403e-02	-2.374685e-07	1.691081e-01	5.411663e-07	-5.449534e-03	3.322696e-05	-1.336660e-03	-3.282397e-07	-8.261477e-08	1.523927e-02	3.042831e-07	-3.470018e-06	-2.336379e-05	1.472513e-04	1.458258e-03	4.227900e-05	-4.233769e-06	-6.589025e-02	-4.802877e-03	1.927203e-05	-6.247398e-07	-1.326703e-06	3.781818e-05	1.730752e-05	2.517229e-05	-1.111171e-01	8.343179e-07	1.797381e-06	-2.345038e-05	5.133631e-06	-2.658751e-04	2.598589e-06	-1.406874e-02	-1.275700e-04	2.162667e-07	3.611079e-04	2.761476e-04	3.914659e-07	1.129126e-03	-4.751665e-02	7.755228e-05	-1.152268e-01	3.794039e-06	1.071536e-07	6.856689e-03	-4.466352e-04	1.086508e-02	-3.346158e-04	-2.473758e-04	2.093447e-04	6.885652e-07	2.215330e-02	-1.081562e-04	2.064307e-07	-3.026187e-05	3.625243e-05	-4.345551e-07	5.598815e-06	1.355775e-02	-6.975855e-06	7.564608e-05	3.376137e-02	5.825374e-07	2.377711e-02	-4.706902e-04	-1.029604e-04	-1.214713e-03	-2.331770e-02	-1.267709e-03	2.562963e-06	1.721692e-03	-1.242862e-04	2.916491e-04	5.938245e-03	1.925190e-02	1.324822e-07	7.104758e-04	-1.470202e-01	-3.892040e-07	2.138087e-04	3.967811e-05	1.280458e-06	-6.562201e-04	0.000000e+00	4.059256e-06	8.978559e-03	-6.610659e-07	6.232694e-07	-1.801708e-07	-7.808540e-09	-3.022564e-06	-1.430776e-06	-9.257235e-02	0.000000e+00	0.000000e+00	8.122241e-07	1.266370e-05	-1.127323e-06	-3.189440e-02	-5.152007e-07	-8.723606e-08	-2.263731e-03	2.167217e-02	5.723124e-04	3.853252e-04	4.943927e-04	8.100226e-02	1.000714e-03	1.396632e-04	3.642051e-04	-3.886732e-04	-6.732341e-04	3.604201e-05	-1.670064e-04	-1.026509e-01	-8.298366e-05	-2.478274e-02	-3.107549e-03	-4.941078e-03	-4.822082e-04	-1.628198e-02	-1.074166e-02	2.177614e-03	-5.945271e-03	4.537924e-03	-7.142564e-03	7.735641e-03	7.726103e-04	1.532210e-03	5.161905e-02	2.822424e-02	1.940491e-04	1.774382e-04	4.442552e-04	3.595363e-02	3.751159e-02	-9.800744e-03	-1.804166e-02	6.905143e-04	-1.186267e-03	7.460128e-03	-1.859412e-06	-5.556157e-05	-1.766606e-04	1.256229e-03	-4.123905e-02	-1.033792e-01	2.598011e-07	-1.817092e-01	-2.339970e-02	9.700688e-07	5.133755e-06	9.817954e-07	1.989927e-08	-3.840532e-08	-1.368860e-07	-2.658971e-06	1.906406e-05
3.523625e-02	0.000000e+00	0.000000e+00	7.761674e-04	-1.353712e-06	0.000000e+00	0.000000e+00	8.705459e-07	0.000000e+00	-2.892593e-06	-1.027917e-03	0.000000e+00	-4.892768e-09	-1.241782e-03	1.154142e-08	4.582971e-08	0.000000e+00	0.000000e+00	7.430210e-05	-5.256665e-02	2.967942e-08	-4.390823e-03	-7.481016e-07	-3.912344e-03	3.737346e-02	-3.758023e-05	0.000000e+00	-1.054794e-02	-5.503039e-03	9.170185e-02	9.786795e-05	0.000000e+00	0.000000e+00	-6.833016e-04	-7.346787e-02	5.031988e-07	-1.260677e-04	-2.885375e-05	-1.264997e-07	2.811467e-02	-8.530834e-05	1.660616e-06	3.227256e-05	-2.755541e-03	-4.142679e-04	-3.066243e-02	0.000000e+00	0.000000e+00	-7.496442e-04	-3.133559e-04	-4.487425e-05	-9.926407e-04	-4.788216e-02	3.914404e-06	2.043164e-03	3.072583e-04	1.976023e-06	-6.361891e-07	-1.679468e-06	-4.122452e-04	-3.444491e-02	0.000000e+00	0.000000e+00	-3.940843e-03	3.319678e-02	-7.894329e-02	3.963571e-08	-4.347541e-05	-1.175898e-06	9.610148e-03	4.041915e-02	-5.394487e-05	-7.391220e-02	-1.036731e-02	-6.468421e-04	-2.779705e-04	0.000000e+00	0.000000e+00	-3.903986e-03	2.025337e-02	-9.401744e-02	1.099535e-06	1.656909e-03	9.617116e-08	9.981145e-04	-4.261884e-06	2.000667e-07	-6.342243e-02	2.017228e-03	-7.252939e-04	-5.472698e-02	0.000000e+00	0.000000e+00	-1.160826e-03	-1.061176e-02	-1.270968e-04	-2.804989e-02	6.320845e-03	-9.783575e-07	1.306698e-02	2.919340e-05	-1.252667e-04	2.282359e-04	-4.647817e-06	-9.113356e-04	-1.495167e-03	0.000000e+00	0.000000e+00	-1.141977e-01	-5.724690e-03	1.301754e-02	1.986795e-05	7.820870e-05	1.715080e-04	-3.660851e-02	4.567404e-03	9.707974e-03	5.568116e-02	-3.607109e-03	-1.270588e-02	-6.441320e-04	0.000000e+00	0.000000e+00	-1.104714e-02	-6.581287e-03	6.891310e-04	4.582946e-02	2.238313e-04	-1.990350e-04	-1.007207e-02	-4.519399e-03	1.403463e-02	-3.229278e-02	2.378728e-02	-1.495728e-03	-6.429423e-05	0.000000e+00	0.000000e+00	-2.731200e-04	-9.510678e-05	6.431538e-03	-3.056975e-07	-1.198943e-01	-7.012300e-02	-5.085833e-06	1.459976e-02	4.872295e-02	2.665069e-06	-4.184935e-04	-4.787882e-05	-2.831179e-04	9.917353e-08	3.814044e-07	5.167086e-02	-6.718787e-06	1.756025e-06	-1.701302e-02	-4.798193e-02	8.843474e-05	-9.640578e-03	-4.661059e-03	-1.477267e-03	2.742265e-02	3.161088e-02	1.478835e-02	-3.386939e-04	0.000000e+00	0.000000e+00	-4.119295e-03	9.016575e-03	-1.696282e-05	2.016606e-02	1.536088e-03	4.362997e-04	-4.578631e-03	-5.985727e-04	-3.480118e-03	2.511534e-02	4.723364e-02	4.404491e-03	-3.734366e-04	3.613589e-06	0.000000e+00	-1.420071e-03	4.322179e-02	-7.627533e-02	-1.806109e-01	8.621822e-07	2.665738e-08	1.236284e-02	1.041194e-03	3.372364e-06	-2.262448e-02	-7.464377e-05	-5.082430e-04
3.718321e-02	6.234589e-02	-1.276669e-02	-2.305388e-02	-5.920646e-02	4.757938e-02	2.075393e-02	-1.032452e-01	1.168788e-01	-7.955720e-02	1.235240e-01	-6.332126e-02	-8.298217e-02	4.100555e-03	-5.806684e-02	2.685305e-02	7.377801e-02	-3.957070e-02	2.422511e-02	3.637856e-02	-1.865023e-01	-7.422059e-02	-1.588408e-02	2.602075e-01	-2.125150e-02	-1.617648e-01	-3.687833e-02	-1.078484e-01	-7.223374e-02	2.112540e-01	-1.241346e-01	-1.501996e-02	-2.755546e-01	1.773804e-02	-1.684212e-01	1.449614e-01	3.328354e-01	1.515253e-01	-2.342375e-02	1.364975e-01	-3.397141e-01	-5.809581e-02	-1.457330e-02	-1.079430e-01	5.453000e-02	-1.180182e-01	-1.539812e-01	2.459286e-01	1.242003e-01	-2.684592e-02	-3.520209e-02	-5.038036e-02	1.495331e-01	-1.131173e-02	2.223614e-02	1.136213e-01	6.967248e-02	7.059127e-02	7.789670e-03	-8.668131e-02	1.303412e-01	1.230935e-01	2.196473e-01	8.107791e-02	-7.116937e-02	-6.684442e-02	6.593387e-02	-2.791947e-01	-4.206564e-02	3.172204e-02	1.041095e-01	1.072148e-01	1.199034e-01	1.148280e-01	4.742523e-03	-1.407320e-01	-2.414390e-02	4.650083e-03	2.259603e-02	-1.757321e-01	7.583188e-02	1.262505e-01	7.571397e-02	1.175534e-01	-1.431545e-02	-1.310632e-01	-1.147860e-01	1.210042e-01	6.739238e-02	-6.833050e-02	5.838143e-02	7.340193e-02	-1.058747e-01	-2.243582e-02	7.802142e-02	-7.403278e-04	3.477372e-02	2.693904e-01	-4.999989e-02	1.145931e-01	5.614611e-02	-1.400002e-01	-1.206113e-01	-8.106005e-02	5.799538e-03	-1.104531e-01	-6.183100e-02	-1.659033e-01	1.636938e-01	5.626402e-02	-2.286928e-03	-4.893098e-02	-3.306802e-02	1.083997e-01	-7.643398e-04	-1.979443e-01	3.580966e-02	6.696792e-05	-9.338585e-02	-5.702788e-03	7.514695e-02	6.206772e-02	1.041855e-01	1.309921e-01	-4.819849e-02	-9.139237e-02	4.692832e-02	-1.951527e-03	1.565186e-01	2.001460e-02	-3.310637e-02	-1.169462e-01	4.280034e-02	-1.615613e-02	5.149538e-02	2.463719e-02	-1.030394e-03	-9.529748e-02	1.850059e-02	1.875661e-02	4.033584e-02	3.758579e-02	-2.645765e-02	-9.888100e-02	-1.774083e-02	1.156974e-02	5.682485e-02	2.986162e-02	-1.329645e-01	-1.935809e-01	-2.411882e-01	2.350259e-02	5.091469e-02	-8.748271e-02	2.616902e-01	-3.334202e-02	-1.054283e-01	-9.779118e-02	1.624978e-02	1.078489e-02	1.672317e-01	1.108127e-01	2.872364e-02	4.980224e-02	1.089807e-01	3.076059e-01	1.118837e-01	3.520146e-02	-1.293080e-01	-2.528934e-01	8.928049e-02	-1.137411e-01	1.718098e-01	1.129886e-01	2.937008e-02	3.049152e-01	-1.374075e-02	1.601529e-01	8.930763e-02	1.152133e-01	-2.133174e-01	-2.196134e-02	-2.503553e-02	7.327633e-02	-1.364791e-01	-1.948724e-01	-1.806544e-01	1.415449e-02	2.338072e-01	-1.976418e-01	-9.000541e-02	-1.162260e-02	-4.399903e-02	9.386556e-02	-2.738825e-02	-2.297343e-02	-8.666168e-02	-1.969721e-02	1.431958e-02	-7.837914e-02	-9.986537e-03	1.036492e-01	-8.192638e-02	-7.908123e-02	-1.514091e-01	-4.693811e-02	-2.728870e-02	6.535080e-03	-9.944468e-02	-4.100468e-02	-3.839777e-02	-1.107050e-01	-5.134104e-02	-1.719384e-01	-8.165897e-02	-2.336586e-02	-6.370528e-02	6.117985e-02	4.937286e-03	1.014119e-01	1.024351e-01	-1.666788e-03	6.161145e-02	-2.313642e-01	2.804517e-02	1.136055e-01	9.956768e-02	1.294612e-02	1.594207e-01	9.919260e-02	-5.143317e-02	1.763999e-01	-2.453687e-01	-5.850195e-02	2.233875e-03	8.711768e-02	-9.565377e-02	1.225694e-01	1.756759e-01	4.030930e-02	1.366634e-01	-3.956320e-02	2.394571e-02	1.014322e-01	1.709331e-01	-7.826011e-02	-8.947985e-02
-1.259249e-05	2.085060e-07	-5.211908e-02	-2.055496e-07	-9.358574e-09	1.003980e-02	0.000000e+00	-5.137260e-06	0.000000e+00	0.000000e+00	0.000000e+00	-5.416157e-04	-3.780883e-05	-7.002709e-04	5.624820e-06	-4.200191e-02	-7.404039e-05	1.041197e-01	-4.401313e-04	0.000000e+00	0.000000e+00	0.000000e+00	7.066792e-02	-1.576016e-04	-4.513522e-03	-5.096854e-03	1.538212e-03	-5.444190e-05	2.005169e-03	-2.880300e-03	0.000000e+00	0.000000e+00	0.000000e+00	4.857462e-02	-8.700953e-05	2.893302e-03	-1.038426e-03	-6.086863e-02	-7.456714e-05	-1.289001e-04	1.074753e-01	0.000000e+00	0.000000e+00	0.000000e+00	-4.031796e-03	-3.836738e-05	1.236595e-03	7.186497e-03	-8.943560e-02	2.938775e-03	4.434088e-03	-1.147252e-03	0.000000e+00	0.000000e+00	0.000000e+00	-6.421754e-03	2.362659e-02	3.088405e-03	4.128941e-03	2.077163e-03	-6.631606e-02	-7.993255e-04	8.471162e-03	7.024792e-08	0.000000e+00	0.000000e+00	9.964107e-02	-2.135939e-04	6.609985e-03	1.390987e-04	-2.173613e-02	-4.207790e-04	-5.093532e-04	-2.302958e-03	0.000000e+00	0.000000e+00	0.000000e+00	9.100084e-04	-1.242513e-03	1.207491e-02	1.324919e-02	8.540754e-03	-9.774964e-04	1.534609e-02	-1.539107e-02	0.000000e+00	2.750061e-02	1.239670e-08	-1.865537e-02	4.253911e-03	1.694296e-02	1.777540e-02	2.134320e-02	-4.308651e-04	-4.941665e-03	2.417882e-02	0.000000e+00	3.140242e-07	0.000000e+00	5.026216e-04	-9.396668e-06	7.557849e-05	2.293351e-04	-5.793380e-03	1.398757e-03	-1.127471e-04	-5.858523e-04	0.000000e+00	0.000000e+00	0.000000e+00	1.083459e-01	-1.847155e-02	2.901953e-03	-2.612782e-03	3.621409e-03	3.854008e-03	-2.477612e-03	-8.839281e-02	0.000000e+00	0.000000e+00	0.000000e+00	-9.379199e-02	2.052445e-04	9.045986e-03	6.150798e-04	3.452563e-02	-4.105517e-02	-6.632403e-03	-1.144599e-02	1.201642e-08	0.000000e+00	1.415950e-06	2.996249e-02	-5.280207e-03	3.641368e-03	2.617907e-03	6.596342e-04	-2.546020e-02	-1.575147e-02	-1.309232e-03	0.000000e+00	0.000000e+00	0.000000e+00
6.593270e-02	-1.408174e-02	-5.075118e-03	-8.128918e-03	-1.886505e-02	-3.020912e-02	-2.195012e-02	-3.415588e-02	-6.240148e-02	-3.633448e-02	-3.934472e-02	5.933576e-02	6.898111e-02	2.403767e-02	1.037574e-01	-4.502195e-02	8.597568e-02	-4.175771e-02	-4.574235e-02	-1.665084e-01	1.006082e-01	-6.917608e-02	-1.113105e-01	-2.256534e-01	5.345884e-02	-7.572220e-02	-2.143085e-01	6.796915e-03	1.520630e-01	1.159245e-01	1.580221e-01	1.654717e-01	1.273845e-01	3.111192e-01	-2.854016e-01	-1.101481e-01	1.002127e-01	5.735624e-02	1.072087e-01	2.253796e-01	8.497395e-02	1.268310e-01	-2.722719e-01	-7.515272e-03	-2.064086e-01	-2.106785e-01	-3.372578e-01	-1.202890e-01	-3.201785e-01	-6.824982e-02	1.740679e-03	2.684948e-01	2.988839e-01	3.406530e-01	2.880149e-01	9.301433e-02	-2.325658e-01	3.379104e-02	-2.608156e-01	3.258733e-01	-1.219882e-01	4.882972e-02	8.347740e-02	1.266131e-01	-1.634032e-02	-1.229648e-01	-8.391198e-03	-1.361347e-01	1.365510e-01	-2.338538e-01	1.019968e-01	1.249247e-01	-1.316930e-01	1.976591e-01	1.781683e-01	-1.415908e-01	1.328755e-02	1.548490e-01	-4.610650e-02	1.677392e-01	5.248606e-02	1.449462e-01	-5.355186e-03	-6.697888e-02	-3.660763e-02	-4.157534e-02	2.802028e-04	-1.055776e-01	7.733388e-02	-1.570016e-01	-6.419655e-02	1.495110e-02	1.809213e-02	9.666756e-02	4.735856e-03	1.600007e-01	1.751915e-01	-2.351114e-02	1.139576e-01	1.671052e-01	7.361222e-02	1.428545e-01	6.057615e-02	-1.485099e-02	-2.760923e-01	4.290096e-02	-1.113293e-01	-1.109754e-01	-4.238357e-02	-1.545615e-01	1.246255e-01	-3.990418e-02	-1.961956e-01	1.793449e-01	2.989505e-02	-1.246671e-01	-8.289633e-02	-1.329696e-01	2.739703e-01	2.515310e-03	1.215222e-01	1.883852e-02	2.484228e-02	7.176119e-02	6.281418e-02	-2.501380e-01	-1.323381e-01	9.179394e-02	-1.885157e-02	-2.293190e-02	-1.086587e-02	-6.184870e-02	-1.738718e-01	-1.288122e-01	-2.857656e-02	1.162890e-01	8.191060e-02	6.848643e-02	8.282769e-02	9.365122e-02	2.912572e-01	8.615320e-04	4.820899e-02	-8.549697e-02	-8.962118e-02	1.881640e-01	1.833936e-01	2.108085e-01	-1.398303e-01	-7.340804e-01	-5.284628e-01	-1.982821e-02	-2.720505e-02	-1.215636e-02	-6.418997e-02	1.071497e-01	-1.779794e-01	-1.009789e-01	-2.433930e-03	3.383609e-01	3.603034e-01	5.148655e-02	1.233540e-01	-1.414340e-02	3.080639e-02	3.108535e-01	2.841391e-01	-9.675511e-02	-5.915395e-01	-6.741634e-01	2.268365e-01	6.445254e-02	-2.266156e-01	-1.683214e-01	6.366599e-03	7.576382e-03	-7.492477e-02	-2.452122e-01	-1.980046e-02	2.954896e-01	2.327941e-01	-8.065981e-02	7.286291e-03	2.386741e-02	-5.181099e-02	1.515853e-01	-3.895952e-01	2.047681e-01	2.399050e-01	-1.203836e-01	1.864425e-02	1.822776e-02	-4.690425e-02	-6.781718e-02	-2.318808e-02	-1.367482e-02	-1.393144e-03	9.981421e-02	-9.808897e-03	5.240735e-02	3.566171e-02	2.030073e-01	-1.208663e-01	-5.998104e-01	-6.790578e-01	2.609067e-01	3.131248e-01	4.389416e-01	1.262847e-01	2.232535e-02	5.312175e-02	6.305181e-02	-9.360183e-02	5.832511e-03	1.230611e-01	4.372289e-02	5.356400e-02	1.662861e-01	6.684477e-02	1.539440e-01	1.093668e-01	9.725373e-02	-4.805665e-01	-8.211339e-01	4.070114e-01	5.351623e-01	4.570454e-01	2.585551e-01	-6.134177e-02	-4.141722e-02	-8.248259e-02	-5.573697e-02	1.183523e-01	-2.963569e-01	6.099869e-02	-2.559438e-01	-1.805256e-01	-1.350567e-01	2.004217e-01	4.158777e-02	-1.273388e-03	3.302983e-01	1.548709e-01	3.130148e-02	4.621310e-02	6.942522e-02	-5.083491e-02
-5.021846e-03	-3.664051e-04	-2.403288e-04	-9.600057e-04	-5.578191e-02	-1.154379e-01	3.815024e-02	-1.030337e-01	-1.049862e-01	7.797251e-03	8.616962e-03	-8.897777e-02	7.191772e-02	-9.843719e-03	2.869694e-01	7.385246e-02	1.335484e-01	-5.326079e-03	-3.645272e-03	9.266585e-02	2.332645e-01	8.901286e-02	2.712277e-01	-1.567105e-01	-2.648930e-01	-1.022192e-01	3.179750e-01	-2.179861e-01	-2.799724e-01	-5.874722e-02	6.423237e-02	-7.433839e-02	4.784912e-02	-2.804491e-02	-1.905252e-02	2.741154e-02	-6.727295e-02	2.126587e-02	1.027934e-01	6.353844e-02	7.801984e-02	2.081225e-02	-9.166760e-02	-7.202411e-03	1.222247e-01	-1.080892e-01	-1.505332e-01	6.704957e-02	-4.945119e-02	-1.927587e-02	-1.269065e-02	-5.052863e-02	-3.429092e-02	5.601054e-03	-6.176485e-02	1.078108e-02	-3.114275e-02	8.669395e-02	-4.080205e-02	-1.820221e-03	1.552502e-01	1.641904e-01	-1.861163e-02	-3.838177e-02	1.927112e-01	6.478394e-02	-2.617064e-02	-4.885990e-03	1.454350e-02	-3.809081e-02	-1.888432e-02	1.356009e-02	-1.022638e-01	-1.485614e-01	2.592777e-02	2.343739e-01	-2.874722e-01	6.969448e-02	8.655871e-02	1.951103e-02	-9.989495e-02	-5.592541e-02	6.660416e-02	2.283425e-01	-9.411463e-02	7.969883e-03	-1.030682e-01	4.762824e-02	5.385467e-02	7.712057e-03	6.962543e-02	-6.165648e-02	-9.978270e-02	1.018066e-01	7.197472e-02	-2.512348e-02	4.775129e-02	-3.286221e-02	-2.247395e-02	-8.049161e-02	5.295583e-02	1.847750e-01	-3.210779e-01	1.398232e-01	1.081517e-01	6.901866e-02	1.829925e-01	2.619352e-01	-4.361985e-01	8.986615e-03	-7.143045e-02	-1.179857e-01	1.887005e-01	3.475103e-02	8.497036e-02	2.053928e-02	-1.004701e-01	-7.247763e-02	-4.324933e-02	-9.662017e-03	2.164604e-02	-5.186650e-02	4.914865e-02	3.725071e-02	1.205412e-01	-5.339174e-02	-7.487967e-02	9.564890e-03	-1.241620e-01	-1.883938e-03	-4.417678e-02	-2.079646e-01	6.173916e-02	4.650164e-02	1.034940e-01	4.672090e-02	1.678592e-01	5.200493e-02	1.896816e-02	8.058652e-02	1.309283e-01	-9.875900e-02	-1.380499e-01	-1.301829e-02	1.491781e-01	-1.155670e-02	-7.326667e-03	-3.199507e-02	-4.065032e-03	-3.253586e-02	-7.667459e-02	4.723384e-02	-5.650736e-02	1.219552e-01	-1.821400e-01	7.853546e-02	7.750597e-02	-1.865697e-01	6.641437e-02	9.588983e-02	-1.835662e-01	5.787946e-02	1.611559e-02	-8.118873e-02	-1.752062e-02	-1.015973e-01	3.090654e-04	2.056222e-02	-3.787455e-02	2.135863e-02	-7.862453e-02	-1.265544e-01	1.573664e-01	1.649345e-01	3.729737e-02	7.333250e-02	-1.020523e-01	1.961126e-02	-2.163782e-02	1.559129e-01	-5.936849e-02	-5.407047e-02	-2.616193e-02	4.500363e-02	7.194810e-02	7.614027e-02	-1.133899e-01	-1.203573e-01	2.103647e-01	5.535662e-02	5.904115e-02	-6.024858e-03	-1.759477e-01	-2.309365e-02	-1.541027e-02	-5.752281e-02	4.017982e-02	1.000617e-01	1.231916e-01	-2.255481e-02	1.332110e-01	-2.969522e-02	-1.344035e-01	5.010196e-02	1.520849e-02	1.173179e-02	-3.802617e-02	9.326785e-02
0.000000e+00	2.944731e-08	0.000000e+00	-2.167121e-08	2.209644e-07	1.790589e-08	0.000000e+00	0.000000e+00	0.000000e+00	0.000000e+00	0.000000e+00	4.132232e-09	0.000000e+00	0.000000e+00	4.222997e-02	0.000000e+00	8.264464e-09	3.305785e-08	0.000000e+00	9.343640e-08	1.985553e-06	-2.457548e-05	-5.249411e-02	3.380584e-04	-5.997018e-05	9.461772e-03	-1.291844e-04	-1.862537e-06	-1.182965e-08	-5.100198e-04	1.216500e-06	-7.734587e-02	-3.289912e-02	7.892039e-02	-4.370804e-08	-2.338701e-04	-1.687105e-04	-1.755625e-05	2.466683e-04	6.447616e-04	8.277387e-04	1.570031e-03	-2.461499e-02	1.101011e-04	-1.016921e-02	-1.695887e-04	6.769020e-04	-1.345329e-01	-1.041247e-05	2.469060e-08	4.702761e-04	-1.399621e-04	-1.257712e-03	3.795494e-06	-1.267383e-03	7.339876e-02	9.872197e-07	7.909347e-05	1.704407e-03	1.107734e-04	1.212610e-05	1.190800e-04	1.622850e-04	1.758870e-06	-1.146944e-04	2.612537e-05	-1.230073e-02	-9.286907e-05	-8.674748e-06	-8.804796e-05	8.377943e-02	-1.529913e-03	1.241641e-07	-8.063776e-04	-3.362607e-03	2.682891e-03	2.635810e-04	5.294847e-04	1.383082e-04	3.800545e-02	5.035236e-04	2.982231e-03	1.244328e-03	-6.575014e-05	-2.392858e-02	-3.002258e-06	-1.837035e-07	-7.236104e-03	-4.607555e-02	6.250682e-04	-4.394302e-03	-6.690318e-08	-1.296691e-03	-2.281444e-03	8.360016e-03	3.972360e-04	1.333331e-03	2.129638e-03	1.430644e-03	7.989386e-04	6.531321e-03	1.153071e-03	-2.033467e-04	1.683024e-03	5.575900e-07	-2.086971e-05	-1.772897e-02	-3.008634e-04	-1.087879e-04	-2.328125e-01	9.423392e-08	-3.743179e-03	-5.070154e-03	-1.301052e-04	1.475179e-04	5.709619e-02	6.783660e-04	2.231055e-03	-1.275198e-01	2.728041e-02	-5.625697e-04	-2.210473e-04	-4.145803e-02	-1.670777e-07	2.311990e-03	-1.203185e-04	-2.264209e-04	-1.482122e-04	-4.121156e-03	1.832588e-05	-1.083121e-01	-3.397261e-03	-9.239955e-02	6.378594e-04	5.253319e-03	5.590857e-03	5.472651e-03	3.129514e-03	1.201239e-02	3.055523e-02	-2.018711e-03	4.864982e-03	6.529803e-04	-9.104692e-03	-1.285802e-03	-8.499817e-04	-1.182511e-03	1.810997e-03	-2.534498e-02	-1.659030e-03	-3.343409e-03	-3.128572e-05	1.920611e-02	3.152853e-03	3.664831e-03	7.228865e-03	6.117897e-03	6.197740e-03	-7.128091e-03	-2.056898e-03	1.555159e-02	4.213030e-04	-8.858506e-04	1.590842e-02	-1.039318e-03	-1.577173e-03	-2.636597e-02	-2.309400e-04	-1.031727e-01	-6.889429e-02	-8.780556e-05	-2.178511e-01	5.771369e-04	2.737051e-05	1.867445e-03	-1.428438e-02	1.242972e-02	1.212496e-06	-5.819107e-05	8.540434e-05	-1.491850e-08	5.760378e-07	-3.697563e-03	-5.210769e-06	3.066236e-06	-3.625996e-04	-5.314095e-03	3.531517e-02	-4.045107e-04	-1.358478e-01	1.110235e-03	1.759648e-03	2.674079e-02	-2.997873e-02	9.947241e-04	-9.237688e-03	-1.674618e-02	4.349902e-03	-1.371169e-02	-6.211593e-02	4.933082e-02	3.087021e-02	4.780894e-03	3.038542e-07	-8.426326e-02	1.362779e-06	2.467080e-02	1.216563e-01	2.457712e-03	-1.541614e-03	2.779874e-03	-5.600096e-03	2.700305e-03	2.914313e-03	1.420821e-03	1.055796e-02	2.491056e-03	3.839141e-03	1.533624e-02	5.933606e-05	1.595316e-04	-1.189746e-03	1.496943e-03	7.591730e-03	2.680382e-04	6.418798e-02	8.154022e-02	7.910185e-03	6.042656e-05	3.597596e-02	-9.131319e-03	8.518233e-04	2.351203e-04	4.614694e-04	-7.882211e-03	-1.404364e-04	1.783806e-04	-4.766455e-06	-4.181292e-05	5.756712e-04	-2.962987e-04	-1.022718e-04	1.705197e-02	2.282019e-07	-1.678933e-03	-3.099984e-03	-1.764563e-01
-5.152090e-04	-5.214924e-04	-1.437024e-02	-6.946419e-02	1.620356e-01	-8.395037e-02	-1.128859e-01	-7.144991e-02	1.167235e-01	1.230830e-01	8.281582e-02	-1.310117e-01	5.510811e-02	-5.498406e-02	-1.082756e-02	9.791127e-02	1.228127e-01	3.593408e-01	1.515706e-01	1.416039e-01	-5.630258e-02	4.855671e-02	-1.232754e-01	-2.109562e-01	-2.243992e-03	-3.853996e-01	-2.132926e-01	1.153364e-01	1.497644e-01	-4.973655e-02	3.475950e-01	1.235366e-01	-3.238919e-02	-6.722299e-02	-1.282193e-01	-1.840560e-01	-4.914393e-03	-9.132941e-02	1.719494e-01	-3.263863e-02	-7.208573e-02	-4.776028e-02	7.781492e-02	-2.798081e-02	1.783480e-01	-1.472851e-01	7.615176e-02	-5.246550e-02	-7.289462e-02	-3.136673e-01	-1.066228e-01	1.420931e-02	1.330049e-01	1.493515e-01	8.993381e-02	6.097394e-02	-5.104998e-02	4.807555e-02	-2.480211e-01	-1.882083e-02	-5.666461e-02	5.155048e-02	8.057243e-02	-5.073060e-02	2.043357e-02	1.441736e-02	4.085835e-04	9.230005e-02	6.074305e-02	1.446040e-01	-5.913892e-02	-6.634563e-02	-1.442943e-01	1.057965e-01	-3.652493e-02	1.491369e-02	4.687723e-02	-9.336178e-02	9.839469e-02	2.552231e-01	-3.903424e-01	2.071563e-01	1.590779e-01	-8.626960e-04	-3.997957e-02	-4.285917e-02	-1.219099e-02	-3.020123e-02	-9.730117e-03	-9.995913e-02	-5.031244e-02	8.404003e-02	1.403538e-02	2.472382e-01	-5.104278e-03	9.559355e-02	7.897113e-02	-1.553356e-01	-1.088801e-01	-2.096596e-02	-3.480707e-01	1.555380e-01	-1.074412e-01	1.253235e-02	1.354290e-01	1.205948e-01	2.957733e-01	3.727807e-01	-1.255554e-01	-2.000524e-01	-1.384189e-01	1.140432e-01	-3.283604e-02	-4.975642e-02	3.006245e-02	8.182191e-02	-1.187746e-01	5.865160e-02	1.149019e-01	1.109081e-01	2.347439e-01	3.313693e-01	-2.819205e-01	-3.524928e-01	-9.851187e-02	2.728842e-02	-1.341870e-02	-1.450485e-02	-1.746444e-02	-9.764934e-02	9.532645e-03	2.329940e-02	1.232971e-01	1.345763e-01	-8.454843e-02	-2.762958e-01	1.169546e-01	2.079207e-01	1.358341e-01	-2.054901e-01	1.034074e-02	8.046998e-02	3.617889e-02	-2.101311e-01	7.531000e-02	-3.307318e-02	-2.245352e-03	2.678556e-02	-2.619879e-01	-3.578365e-01	1.971336e-01	2.790714e-01	1.958977e-01	9.989897e-02	-2.011953e-01	8.371848e-02	-8.674259e-02	-1.189757e-01	2.753995e-02	1.153981e-01	1.861411e-01	1.510425e-01	-5.372870e-02	-2.498700e-01	8.960521e-02	2.379424e-01	2.057017e-01	-1.073316e-01	6.538539e-02	-3.562616e-02	1.984374e-01	-3.218242e-02	-1.690996e-01	-6.791022e-02	-1.110588e-01	1.386536e-01	5.880637e-03	7.851964e-02	7.097272e-02	1.869272e-02	-7.982438e-02	-1.109980e-02
4.864380e-02	-2.786711e-02	-1.390126e-02	-1.828219e-02	-2.931361e-02	5.602547e-02	-4.958720e-02	-4.592526e-02	4.776244e-02	-5.227081e-02	4.601584e-02	-6.047582e-02	-5.092893e-02	8.440642e-02	-6.991182e-02	2.193160e-01	4.538203e-02	-7.005746e-02	-4.310592e-02	2.174750e-01	-9.212377e-02	-1.440435e-01	-7.667172e-02	-9.743762e-02	8.362963e-02	-1.034234e-01	-1.001177e-01	-9.325356e-02	-2.325529e-01	5.094873e-02	5.046067e-02	-1.046355e-01	4.508225e-01	3.973797e-01	-5.171306e-02	9.197266e-02	4.655270e-02	-8.812507e-02	-4.180228e-01	1.375096e-01	7.932587e-02	-1.640464e-01	-2.309628e-01	1.747866e-01	1.807619e-01	-4.953106e-02	-1.162709e-01	1.181332e-02	-2.125719e-01	1.029518e-01	1.602009e-01	1.873381e-01	3.876783e-01	2.382705e-01	2.790149e-01	2.105106e-01	-3.716348e-01	-4.570335e-02	-2.308198e-01	2.171502e-01	-9.133478e-02	-1.148448e-01	2.224418e-01	1.672634e-01	2.782164e-02	-5.662686e-02	1.584153e-01	-9.543109e-02	2.062282e-01	1.100594e-02	9.649765e-02	1.280526e-01	-2.799802e-01	5.949301e-02	1.292065e-01	8.658734e-02	-3.919514e-01	1.954233e-01	2.060872e-01	-1.070390e-02	-1.279028e-01	3.327223e-01	4.337805e-01	-1.204194e-01	-9.699914e-02	-1.690950e-02	-4.680534e-02	-6.956739e-02	1.162776e-02	-1.378248e-01	5.798971e-02	-5.986591e-02	1.738542e-01	1.431044e-01	1.112050e-01	5.708879e-02	1.564143e-01	-1.305111e-01	2.359943e-01	8.653307e-02	1.018807e-01	1.065784e-01	1.399806e-01	-1.063122e-01	-2.106745e-02	-5.143172e-02	-4.151349e-01	-3.235645e-02	-1.403170e-01	-2.347478e-02	6.894419e-02	1.631465e-02	-7.899578e-02	1.863726e-01	-3.760932e-02	-3.278027e-01	-2.173440e-01	-1.926684e-01	1.088309e-01	4.206164e-02	-2.312072e-03	3.944732e-02	-4.354589e-03	-4.324539e-02	2.587324e-01	7.134646e-02	1.042179e-01	8.844309e-02	1.133315e-01	2.780356e-01	1.006449e-01	3.710681e-02	-2.224090e-01	1.943892e-02	2.748884e-01	1.371299e-01	-3.124284e-02	1.489140e-01	-1.383066e-01	-4.574585e-02	-5.854144e-02	-1.586134e-01	-2.207547e-01	-2.875698e-01	-3.049770e-01	-9.843906e-03	-1.115584e-01	-1.513707e-01	-4.091445e-01	-9.185721e-01	-8.121472e-01	4.747805e-02	2.565618e-01	8.992105e-02	1.618633e-01	6.014713e-03	2.699976e-01	-1.764208e-01	4.352350e-02	8.393260e-02	3.323222e-01	4.349543e-02	1.225508e-01	-9.269936e-03	8.774153e-02	6.406452e-02	1.379914e-01	-1.591104e-01	-7.334488e-01	-7.589494e-01	1.937980e-01	-5.730594e-02	-2.565186e-01	-1.936019e-01	-4.265818e-02	-2.369232e-02	-3.358623e-02	-2.313794e-01	1.778602e-01	-4.382517e-03	8.650086e-02	-2.899677e-02	8.794327e-02	-9.489220e-02	1.000605e-01	2.055515e-01	-1.582197e-01	3.732351e-01	4.040801e-01	-1.271048e-01	1.325151e-02	2.052061e-01	-9.060626e-03	1.777247e-01	-1.539403e-02	-2.320171e-02	-8.060332e-02	7.124758e-02	1.559766e-01	1.676012e-02	1.053171e-01	1.132104e-01	2.059997e-02	-4.753458e-01	-5.451289e-01	6.203758e-02	2.174634e-01	3.461959e-01	1.387581e-01	2.315266e-01	1.417745e-01	2.198599e-01	1.074374e-01	1.116627e-01	5.137059e-02	-1.516672e-01	1.591190e-02	1.378173e-01	1.158273e-01	-2.754853e-02	-1.339504e-01	-1.020417e-01	-5.666060e-01	-9.438672e-01	1.969319e-01	2.357111e-01	1.202280e-01	2.783553e-01	1.203317e-01	-2.374919e-01	-3.033531e-01	1.201766e-01	-5.647468e-02	-6.470127e-01	-2.107937e-01	-1.360619e-01	1.728420e-02	2.058011e-01	2.246163e-01	4.214067e-01	5.860205e-02	3.636533e-01	3.483619e-01	1.322727e-01	2.021096e-02	2.615029e-01	-1.470404e-01
-4.987099e-03	-7.410370e-02	-8.638146e-02	1.147036e-01	-8.708945e-02	-6.537288e-02	-7.733200e-02	-8.285986e-02	-1.396695e-02	-1.180118e-02	-1.503474e-02	-8.502419e-03	-1.175633e-02	-6.213766e-03	5.618563e-02	3.104550e-02	-5.717412e-02	3.745687e-01	3.391735e-02	6.125652e-02	8.943977e-02	1.513508e-02	2.858390e-02	-7.584165e-02	2.159525e-01	-2.563090e-02	-1.147228e-01	-9.832510e-02	1.685925e-02	-3.966960e-02	-1.277307e-01	-7.752512e-02	-9.720787e-02	1.017947e-01	1.976953e-01	7.735656e-03	1.584066e-02	5.931455e-02	1.828654e-01	4.771790e-02	3.770120e-02	-1.173806e-01	-2.059645e-01	-2.173644e-01	5.031257e-02	6.541114e-02	-1.202788e-01	2.137259e-01	-1.792047e-01	-8.159742e-02	2.188532e-02	2.643243e-03	2.968552e-03	7.117676e-02	6.038136e-02	-2.614493e-02	9.026928e-02	1.210780e-01	-2.310512e-01	1.217439e-01	1.417062e-01	1.455975e-01	-6.947842e-02	-1.334578e-01	-4.150818e-02	5.049973e-02	1.154747e-01	2.001025e-01	1.299606e-01	-1.214435e-01	-2.791816e-01	3.932455e-03	1.033319e-01	-2.114631e-01	6.009275e-02	1.298590e-01	8.605378e-02	9.913106e-02	-6.263354e-02	-1.346951e-01	1.035900e-01	1.086897e-01	5.454666e-02	4.842073e-02	8.429266e-02	-2.321802e-01	-1.101212e-01	2.538576e-01	1.286062e-01	-2.374600e-01	6.336775e-02	2.394534e-01	1.415787e-01	-4.436114e-02	-4.518497e-03	6.871913e-02	-1.399724e-01	5.540201e-04	-8.417205e-02	1.036851e-01	1.706782e-01	2.326969e-02	-2.235658e-02	-1.531124e-01	2.061632e-01	1.848297e-01	-1.809424e-01	-3.891884e-03	-1.766293e-01	1.757352e-01	3.601899e-01	1.510133e-01	4.971892e-02	-4.056194e-02	8.285323e-02	-5.042171e-02	-9.455498e-02	-3.753271e-02	-8.506697e-02	-1.028603e-01	1.003365e-01	-6.155646e-02	9.526522e-02	-1.736940e-01	-9.114144e-02	-1.148455e-01	-1.670309e-01	3.012801e-01	9.084530e-02	1.137335e-01	-7.118474e-02	1.054315e-02	8.063199e-02	-1.191769e-01	-9.030460e-02	4.239806e-02	1.283016e-02	2.095096e-02	9.896993e-02	-4.017080e-02	-3.749019e-02	-2.015174e-02	1.467543e-01	-5.493981e-02	-5.861893e-02	8.183900e-02	2.310173e-02	-2.960684e-01	-4.808047e-01	8.565703e-02	-1.958946e-01	-5.958051e-02	-9.918636e-02	7.315856e-02	1.003222e-01	9.335791e-02	6.509037e-02	1.465327e-01	4.015295e-02	9.618642e-02	1.271866e-01	1.254557e-01	1.975182e-01	2.177327e-01	2.397442e-01	2.499552e-01	-2.049066e-01	-4.362898e-01	1.194856e-01	-1.962754e-01	4.387046e-02	7.019175e-02	2.369800e-01	3.658837e-02	-2.408766e-02	-2.976829e-02	-6.783622e-02	-5.411580e-03	-7.366236e-02	-1.091003e-01	-1.565320e-01	-1.522857e-01	-2.049096e-01	6.853007e-02	9.794283e-03	1.504921e-01	3.139243e-01	-1.173001e-01	8.926971e-02	-8.948239e-02	4.236209e-02	4.469454e-02	5.887786e-02	5.865513e-02	1.749665e-01	1.397220e-02	1.536750e-01	1.184636e-01	1.589762e-01	-1.507977e-01	8.075629e-02	-2.894020e-01	-1.413799e-01	2.481634e-01	3.807234e-02	-1.085060e-01	-4.319495e-02	-2.154330e-01	-1.553493e-01	-1.487215e-01	1.070884e-01	-2.315916e-02	4.635591e-02	1.309150e-01	-4.384602e-02	7.805074e-02	-1.161565e-02	4.426452e-02	-2.256699e-02	5.420960e-02	1.192333e-01	-4.961969e-02	1.329627e-01	-8.621544e-02	-2.731324e-01	-1.029173e-01	-3.274759e-01	-4.416050e-01	-6.015483e-02	-4.380014e-03	-1.942438e-02	1.971261e-02	-1.352366e-01	-9.074616e-02	-1.003981e-01	2.251270e-01	-1.981289e-02	-6.101257e-02	-5.677038e-02	3.467116e-01	3.317563e-02	-1.717475e-01	-1.609531e-01	-6.730519e-02	9.296164e-02	1.158728e-01	2.397830e-01
0.000000e+00	0.000000e+00	-1.454292e-05	1.410589e-08	-3.336260e-06	0.000000e+00	0.000000e+00	0.000000e+00	0.000000e+00	-3.153848e-04	-5.308810e-07	5.821198e-03	-1.066225e-01	-3.253106e-04	-5.822634e-08	-1.100071e-09	0.000000e+00	0.000000e+00	-5.797505e-02	-1.771866e-02	-8.540177e-04	6.844880e-05	8.520918e-02	-2.609166e-02	-1.183035e-02	0.000000e+00	0.000000e+00	-8.097857e-02	1.038210e-04	-3.552824e-04	7.864190e-05	-8.230941e-04	4.521533e-03	-5.064911e-02	0.000000e+00	0.000000e+00	-1.361375e-03	1.074039e-04	-1.983129e-02	6.917490e-04	5.743193e-03	1.733749e-04	-3.449969e-07	4.132232e-09	0.000000e+00	-1.298208e-02	3.412282e-04	-2.204109e-03	4.524354e-03	-4.462001e-04	4.175055e-04	-1.362128e-05	0.000000e+00	0.000000e+00	-6.616293e-04	-2.193792e-03	-6.574837e-04	2.702841e-04	-1.268821e-03	2.212569e-02	0.000000e+00	0.000000e+00	0.000000e+00	-6.051082e-02	7.490593e-04	-5.629375e-03	1.468036e-03	4.241495e-02	5.266033e-04	4.210855e-09	-1.403097e-06	0.000000e+00	-1.669275e-03	-8.008670e-03	4.637334e-02	5.595969e-03	-1.378442e-02	2.133446e-03	5.322972e-02	1.458089e-08	0.000000e+00	-8.980564e-05	-1.430816e-01	-2.221854e-02	9.847843e-05	1.123358e-01	-1.062543e-01	-2.324898e-04	0.000000e+00	0.000000e+00	8.577950e-03	6.558331e-02	2.604186e-05	2.388600e-03	-3.686876e-02	7.263946e-04	-3.196119e-03	-2.537382e-07	3.639967e-05	1.681428e-03	2.141817e-02	1.308850e-03	-6.764265e-03	1.127386e-03	1.973605e-03	1.037581e-03	1.112568e-05	4.065181e-07	-3.092816e-02	-2.119707e-02	-9.807033e-04	1.730799e-04	1.772874e-02	-7.338168e-02	9.023651e-09	0.000000e+00	0.000000e+00
5.253650e-02	-1.421712e-07	-1.796743e-05	-4.653787e-06	1.478234e-07	-3.458694e-08	0.000000e+00	-2.384607e-08	0.000000e+00	0.000000e+00	0.000000e+00	0.000000e+00	0.000000e+00	0.000000e+00	0.000000e+00	4.132232e-09	0.000000e+00	0.000000e+00	0.000000e+00	3.497177e-06	-2.353620e-03	-1.692834e-06	1.440079e-04	-9.129215e-03	8.192453e-04	1.837219e-07	-1.685742e-04	6.309049e-07	0.000000e+00	0.000000e+00	-5.130268e-09	0.000000e+00	-1.627555e-04	-2.182897e-04	-2.130379e-04	-7.808714e-04	0.000000e+00	0.000000e+00	1.244464e-02	1.005826e-03	1.946695e-03	6.094911e-04	4.278523e-04	6.512778e-04	2.665876e-03	-8.941643e-04	-3.910772e-03	-8.533040e-02	-1.068062e-07	3.248686e-04	6.068566e-02	-1.615625e-03	-1.507041e-03	-2.015570e-03	4.742704e-04	-5.923990e-04	-1.960135e-02	3.080662e-05	2.698918e-04	-7.653603e-02	3.005804e-03	7.767912e-03	3.482799e-03	9.421265e-08	-2.364848e-04	4.127026e-08	-8.515699e-03	-1.451613e-02	-1.533695e-02	-8.755559e-03	-5.992317e-03	-3.311240e-03	-8.237581e-04	-2.648410e-03	-3.327085e-04	-2.846265e-07	2.155560e-04	5.374734e-03	5.347270e-02	1.337056e-03	5.142214e-03	-1.351424e-01	-1.520531e-06	-1.724754e-03	1.400313e-05	-5.269970e-03	4.521031e-08	-5.042034e-02	-1.192964e-06	-6.650424e-02	1.406191e-02	-3.453362e-04	-5.570385e-03	-1.773312e-04	-4.356584e-06	4.194055e-04	2.848796e-03	2.871754e-03	4.536288e-03	1.185052e-02	7.777045e-04	2.104805e-05	-1.028646e-03	-1.399428e-02	-1.311255e-07	2.517629e-07	-6.974719e-05	-8.243183e-02	-1.605743e-02	-8.020253e-03	-2.241812e-03	-7.832601e-03	-9.036989e-02	-2.081308e-03	3.114500e-02	2.057118e-03	-1.557552e-02	2.306199e-03	2.026003e-03	5.482755e-03	-1.832028e-05	-6.537785e-04	1.224988e-07	-6.904894e-02	-3.012364e-03	-2.103919e-05	-3.473895e-05	-4.803206e-03	-3.663438e-03	-4.394090e-04	-6.260539e-03	-5.910072e-03	-4.359478e-02	3.095132e-04	9.143349e-03	7.961551e-03	1.091870e-02	1.008076e-02	1.853327e-02	-2.188454e-04	-3.359170e-02	2.744515e-03	-2.375759e-06	3.572937e-02	-1.264841e-04	-4.098644e-05	-4.967481e-03	-2.212174e-02	-5.232986e-03	-3.027359e-02	1.563446e-01	8.488398e-04	4.801156e-04	3.783065e-04	2.574670e-02	1.403457e-03	1.041236e-02	2.339313e-02	1.289255e-02	-1.588222e-03	5.473638e-02	1.754106e-02	-1.600163e-03	-1.452271e-04	-6.065780e-04	-3.019580e-02	-1.643713e-02	-1.166321e-02	5.723046e-02	-8.419668e-03	1.416043e-07	9.383440e-05	4.999019e-04	2.820925e-03	9.452183e-05	-1.779391e-02	7.668989e-05	1.190987e-06	-5.242967e-02	3.315916e-07	-2.184887e-03	0.000000e+00	1.097035e-08	1.719339e-08	-1.368102e-03	-5.816636e-04	-2.096986e-04	-1.083132e-03	-1.380481e-05	-4.245786e-07	7.908867e-04	2.497558e-04	3.571039e-03	4.906026e-03	2.073539e-02	1.619759e-03	-4.168662e-02	3.458165e-03	1.161093e-03	-1.152189e-05	6.010165e-09	-1.412030e-04	-1.639802e-04	-1.041892e-02	-2.673790e-02	-2.596940e-02	-1.866334e-01	-1.287846e-01	1.090996e-05	-1.884313e-02	1.992547e-02	-8.689431e-03	6.295840e-03	-2.126082e-02	2.078772e-03	1.861910e-02	-7.766456e-03	1.576855e-02	1.373582e-01	2.638226e-03	6.122761e-02	8.338702e-02	1.454882e-01	1.180217e-01	-4.565514e-04	-1.397552e-02	-1.144360e-02	7.802840e-02	6.703429e-02	-3.030792e-02	1.141770e-03	2.007898e-03	1.479378e-03	1.970556e-04	-4.506958e-07	8.063740e-03	-6.400455e-02	-5.033390e-07	-3.026405e-02	-2.853262e-03	-7.810720e-05	-2.135271e-03	-1.502111e-03	-4.883953e-04	-3.431717e-03	-5.739233e-04	-4.683254e-08
4.737454e-02	-2.206731e-02	-7.889901e-03	9.407614e-02	-2.332435e-02	6.523516e-02	1.405447e-01	-6.853028e-02	-7.833557e-02	-7.444112e-02	-7.601863e-02	-6.813881e-02	-7.579747e-02	-7.923155e-02	-2.222444e-02	4.537842e-03	1.834730e-01	1.371901e-01	-6.836202e-02	-1.083913e-01	1.026823e-01	1.041821e-01	-5.877251e-02	-2.426720e-01	1.201777e-01	3.617235e-02	-3.503230e-02	-1.486233e-01	1.124794e-01	-1.052467e-02	-8.968854e-02	-5.047180e-02	5.125296e-02	-1.655275e-02	1.359681e-01	1.983973e-01	1.642544e-01	-2.485497e-01	-2.760439e-01	-1.742080e-02	-3.459819e-02	6.207842e-02	1.169854e-01	7.311966e-02	3.278498e-02	-2.554884e-01	-2.374729e-01	5.595617e-03	-1.485010e-01	1.332124e-01	1.229945e-01	2.257650e-01	3.660142e-01	1.899941e-01	-9.141632e-02	-6.767104e-02	-1.656167e-01	-1.111208e-03	9.548892e-02	2.245461e-01	-1.720014e-01	-3.443642e-02	2.391984e-02	3.449000e-01	-3.696758e-02	-1.218521e-01	-1.302992e-01	-1.514595e-01	-6.926750e-02	1.379230e-01	4.224423e-03	-7.755166e-02	-2.107801e-02	-3.598159e-02	-3.561054e-02	4.100832e-02	-1.914716e-01	1.269890e-01	1.915470e-01	-6.012692e-02	-3.051123e-02	2.286434e-01	6.744925e-02	-2.007085e-01	-1.429449e-01	-9.303418e-02	-6.959746e-02	-1.260574e-02	1.291618e-01	1.312272e-02	4.676850e-02	3.647202e-02	4.265920e-02	1.904487e-02	-8.508913e-02	7.484574e-02	-7.681495e-02	-1.399243e-03	5.871537e-02	6.535405e-02	-6.268640e-02	8.814853e-02	3.741933e-02	-9.197848e-02	1.178969e-03	2.929227e-02	-1.460821e-01	-1.163337e-01	-7.630002e-02	1.876566e-03	1.815569e-03	1.464061e-01	-3.164754e-02	1.842279e-01	9.433808e-02	-4.736043e-02	-1.152884e-01	-3.205963e-02	-9.596229e-02	-5.649886e-02	5.262872e-02	3.355651e-02	1.141837e-01	-1.033443e-01	-8.885086e-03	-2.166253e-01	3.933129e-02	2.511982e-01	1.903170e-01	3.163284e-01	-1.153817e-02	-1.152957e-01	3.331922e-02	1.410679e-02	-6.310410e-02	-2.747484e-01	-1.057672e-03	2.087845e-01	4.541002e-02	-1.113051e-01	1.477795e-01	6.116700e-02	-8.089152e-02	1.500042e-02	-3.990413e-02	3.270512e-02	2.372669e-01	2.235279e-01	-1.745538e-01	-5.197079e-01	-4.130576e-01	2.249443e-01	-1.110952e-02	-9.645634e-02	-1.755990e-02	2.734217e-02	1.099205e-01	-4.432788e-02	-1.829528e-01	1.563022e-01	1.852199e-01	-1.372309e-01	6.747624e-03	1.613003e-02	-2.085806e-02	3.178985e-01	2.978431e-01	-1.421250e-01	-4.654935e-01	-7.280342e-01	1.353764e-01	2.967968e-01	-9.366267e-02	-1.187815e-01	3.130027e-01	-2.401324e-03	-2.284927e-01	1.400028e-01	1.072590e-01	3.894845e-01	1.477383e-01	1.627469e-01	7.719564e-02	-4.697342e-02	-2.837716e-01	-4.629126e-01	-4.909760e-01	1.015723e-02	1.759568e-01	-6.249181e-02	4.999695e-02	2.235689e-02	2.472468e-02	-2.189549e-03	1.172894e-01	-6.733887e-02	-2.026239e-01	9.132311e-02	1.024334e-01	4.558837e-02	1.121782e-01	1.328942e-01	-3.182373e-02	-5.041012e-01	-6.085752e-01	1.114389e-01	2.872456e-01	2.765306e-01	9.134224e-02	1.454657e-01	1.120283e-02	-1.736473e-01	-2.080319e-02	-7.634829e-02	-3.803125e-03	-8.445026e-02	1.450166e-01	2.148962e-01	1.967254e-01	2.194148e-01	2.221692e-01	-1.305336e-01	-1.657076e-01	-2.966181e-01	1.724053e-01	3.486061e-01	2.493673e-01	1.612009e-01	-9.830801e-02	9.295132e-02	1.991170e-01	-1.954179e-01	-7.819570e-02	-3.616118e-02	-2.384606e-01	-4.939950e-02	-1.670131e-01	2.217787e-01	2.439662e-02	1.561203e-01	1.212149e-01	7.497513e-02	4.586613e-01	-1.325777e-01	-3.947902e-02	7.172017e-02	-1.432018e-01
-1.178653e-01	-1.199849e-02	-5.804358e-04	-2.853938e-03	-1.491255e-02	-1.261579e-02	-1.903608e-02	-8.948027e-02	-1.018990e-01	4.426105e-02	3.018165e-02	-6.683468e-02	4.111009e-02	-4.905159e-02	5.175147e-01	-5.267761e-02	-1.848102e-02	-7.777521e-02	5.583261e-03	2.959135e-01	-1.596221e-01	-8.883001e-03	-4.230988e-02	-1.925265e-01	1.708775e-02	1.032586e-01	-1.294673e-01	3.205912e-01	-9.972681e-02	3.270746e-01	1.427659e-01	-2.420431e-01	3.363521e-01	3.058737e-02	-3.049312e-01	2.433642e-02	-1.202496e-01	-2.515033e-01	9.154435e-02	-1.205817e-01	-4.551505e-02	-1.933464e-01	1.217446e-01	-3.354232e-02	-6.926919e-02	-5.788821e-02	8.859798e-03	1.115130e-01	8.269659e-03	-9.663794e-02	5.185709e-02	7.944390e-04	-2.003505e-02	9.781633e-02	1.666082e-02	8.854892e-02	1.066355e-01	-4.783979e-02	3.049443e-02	-2.807764e-02	-1.254468e-01	-3.965055e-01	-1.250939e-01	-1.058066e-01	1.610746e-01	1.165285e-01	-1.168769e-01	2.309680e-01	-9.025982e-02	1.307068e-01	1.464298e-01	2.606139e-01	-4.512921e-01	1.478527e-01	3.361726e-01	2.291641e-03	1.074917e-01	-1.864320e-01	-6.309953e-02	-3.577753e-03	-4.370113e-02	1.028131e-01	1.248899e-02	1.876669e-02	6.042348e-02	1.865357e-02	5.353913e-02	-6.001044e-02	-1.074159e-01	-6.229125e-02	7.715588e-02	-1.246465e-04	2.831324e-02	4.802999e-02	1.192794e-01	-1.271121e-01	-1.034108e-01	-8.461870e-02	-8.876906e-02	-3.628803e-01	-1.357344e-01	-3.373391e-02	-1.209326e-03	8.612703e-02	2.362338e-01	-5.165841e-02	1.318595e-01	6.928167e-02	7.411434e-02	9.037436e-02	1.959216e-01	4.068642e-02	1.812831e-01	6.427418e-02	9.520131e-02	-7.540138e-03	-5.496507e-02	1.958571e-01	-3.941231e-02	-3.551801e-02	-6.888761e-02	4.271621e-02	1.589080e-01	-1.744260e-01	-1.342884e-01	4.669510e-03	-3.906348e-02	5.044739e-02	4.190990e-02	9.615438e-02	-1.371196e-01	1.902593e-02	1.078213e-01	-1.119296e-01	1.468385e-01	-5.063813e-02	9.870163e-02	7.070475e-02	-1.407536e-02	-4.707745e-02	9.389088e-02	-6.099251e-02	1.557690e-01	-1.130468e-03	7.958781e-02	1.836026e-01	-4.713687e-02	-6.512457e-02	1.441685e-01	-1.275048e-01	-2.889185e-02	-6.019743e-03	-1.751078e-01	8.923015e-02	-2.062681e-01	5.422559e-02	3.612423e-01	8.733311e-02	1.425128e-01	1.185561e-01	-4.821055e-02	8.083620e-02	2.115836e-02	9.525590e-03	1.819274e-01	-1.048856e-01	-1.829375e-01	1.277788e-01	-3.827658e-02	-1.222414e-01	3.994351e-02	3.079334e-01	-1.061249e-01	-1.693513e-02	-7.842822e-02	6.503594e-02	-3.819004e-02	4.879794e-02	-7.646991e-02	-4.459154e-02	-1.538015e-01	-1.685883e-01	-5.226040e-02	-2.708782e-01	3.458180e-01	1.164342e-02	-5.415292e-03	2.563064e-01	1.996740e-01	-1.707015e-01	-1.005740e-01	2.941654e-01	2.335394e-01	2.251979e-01	2.287930e-01	-6.334315e-02	-3.807335e-03	-2.739740e-02	-1.733337e-01	-7.704809e-02	-1.146871e-01	1.381138e-01	-6.245799e-02	-2.543474e-01	-2.533630e-01	1.145691e-01	-2.175545e-02	-8.861728e-02	3.464473e-02	-1.588335e-01	3.327950e-01	2.579816e-01	1.385685e-01	3.833413e-01	2.533966e-01	1.803289e-01	3.613930e-02	-1.573839e-01	-3.197672e-02	-3.828462e-02	-8.846760e-02	5.102488e-02	-2.607433e-01	-3.298742e-01	7.839726e-02	-1.566103e-01	-2.526988e-01	2.365516e-02	1.057123e-01	-2.098249e-01	6.798615e-02	-1.598240e-01	-1.776436e-01	1.790313e-02	-8.255000e-02	4.391238e-02	-1.327862e-02	1.199120e-01	-3.549071e-02	5.514321e-02	1.349167e-01	-1.747545e-02	-1.980283e-02	5.842715e-02	6.506828e-02	9.831399e-02	4.399302e-02
3.251101e-03	0.000000e+00	0.000000e+00	0.000000e+00	0.000000e+00	0.000000e+00	0.000000e+00	0.000000e+00	0.000000e+00	0.000000e+00	0.000000e+00	4.412295e-07	0.000000e+00	0.000000e+00	-9.510578e-06	0.000000e+00	-1.760890e-07	1.468789e-06	4.957395e-07	-2.131214e-04	-1.197108e-08	0.000000e+00	0.000000e+00	3.116358e-06	-1.615517e-06	-2.862410e-06	-3.938935e-07	-5.245933e-02	5.386709e-05	-3.447474e-02	-1.536362e-07	-3.589956e-06	-1.916035e-04	4.058289e-02	-9.719563e-02	5.083655e-02	-8.854247e-05	-5.912229e-06	1.908073e-05	1.361780e-06	1.923480e-08	-6.274651e-02	1.850569e-06	9.456781e-06	-9.949164e-04	-5.951907e-02	1.805127e-03	3.165820e-05	-1.556306e-01	-3.105212e-02	-9.901281e-02	-5.165614e-04	5.752108e-02	1.005221e-04	2.562987e-02	6.083550e-02	-1.241000e-01	-3.295038e-07	-4.059553e-04	-7.484428e-04	-1.514086e-05	-9.590568e-08	2.188018e-01	9.935323e-05	1.445527e-04	-1.019814e-05	5.263812e-06	-1.357417e-04	-1.696317e-01	-2.018151e-02	-5.808611e-04	-3.375613e-04	6.906680e-03	2.727129e-02	-3.161197e-04	2.348693e-07	-9.342821e-05	-9.442665e-03	-1.322026e-03	-8.604201e-07	-6.179806e-05	-2.983948e-03	7.300260e-05	2.669158e-05	3.577430e-04	-1.942667e-03	2.489065e-04	3.555952e-07	2.962571e-04	2.020420e-02	1.012676e-01	1.466866e-03	1.705954e-05	-9.233550e-02	-2.602385e-02	1.871288e-05	-2.284258e-02	-9.510017e-03	-1.004484e-01	-4.313324e-05	-3.247800e-04	1.023301e-04	3.173502e-03	-3.577156e-02	3.917125e-04	8.261442e-02	-4.908797e-02	3.016002e-04	-1.513963e-02	-5.173342e-04	3.931025e-04	6.539078e-08	1.589358e-03	3.823649e-02	2.032065e-05	-1.847333e-06	-1.636192e-03	1.249396e-06	1.534351e-01	-1.163894e-03	7.750409e-02	2.245110e-04	-1.425844e-02	-6.105677e-02	-4.756079e-05	-6.623492e-02	-9.298665e-02	-1.485216e-03	7.283730e-02	6.808630e-04	-5.945155e-05	1.292666e-02	3.688247e-06	3.732904e-04	1.007420e-02	-1.761504e-03	3.468226e-02	-9.148461e-03	-4.417328e-03	3.582438e-04	1.402231e-03	3.388389e-03	8.153714e-03	4.551069e-03	6.684630e-05	4.622032e-03	-6.785986e-03	2.073953e-02	-4.197778e-02	-3.843304e-02	-9.899812e-02	3.845665e-02	-3.298260e-03	-1.805059e-02	-7.073035e-05	-7.054234e-04	-2.500243e-02	-1.263967e-03	1.055717e-03	3.912256e-03	3.826716e-02	5.913655e-03	4.586677e-03	3.642593e-03	2.946578e-02	1.223366e-01	-3.520769e-03	4.701578e-03	-1.013980e-01	-1.846379e-01	4.097026e-03	3.261893e-06	-4.002401e-08	5.579187e-07	-1.110133e-02	0.000000e+00	-8.571572e-06	7.213397e-06	7.884833e-08	2.415515e-05	-6.711731e-02	2.159025e-06	-1.187771e-07	-7.354101e-02	-1.912185e-04	-9.332835e-05	-4.425137e-06	1.146016e-08	1.010804e-01	-2.190353e-10	4.900787e-05	-4.432571e-05	6.171742e-02	2.414854e-05	-4.776000e-03	-1.498955e-02	2.097985e-04	5.322035e-02	1.224639e-03	7.711723e-04	7.915265e-04	9.409310e-04	9.230275e-04	-1.221518e-01	-1.261905e-01	3.353526e-04	-1.011193e-02	6.422304e-02	2.029664e-03	-1.616248e-03	8.983214e-05	-2.692535e-02	-2.345642e-04	4.575035e-04	9.323893e-03	-3.847936e-03	-2.131982e-02	2.210401e-03	1.961718e-03	1.388749e-03	2.196401e-03	2.120070e-03	-6.623131e-02	-1.412878e-01	5.114393e-02	1.112101e-01	5.952751e-02	1.967309e-03	4.596548e-08	5.489298e-05	-4.721983e-08	-1.561252e-02	-2.392568e-04	8.081879e-06	-1.667223e-01	-3.823479e-04	-3.097211e-02	-6.499869e-05	1.546566e-05	3.879693e-07	-5.221388e-05	1.227788e-01	1.180023e-01	-3.452927e-06	-8.955455e-04	1.671160e-02	-1.242373e-01
-4.655268e-09	0.000000e+00	-3.562153e-06	2.913702e-07	-3.475275e-06	-6.317768e-09	0.000000e+00	9.303640e-07	0.000000e+00	0.000000e+00	2.755624e-02	4.345765e-04	-1.109807e-01	-6.140745e-05	-1.169308e-04	-3.352373e-05	2.242719e-03	0.000000e+00	0.000000e+00	0.000000e+00	-3.924534e-03	1.152309e-01	1.293221e-03	-7.269514e-03	2.482381e-03	-8.344751e-05	-6.364835e-09	-2.673119e-07	0.000000e+00	0.000000e+00	2.450863e-01	-7.173366e-02	2.381406e-03	-1.153614e-04	-1.668342e-04	-5.597674e-05	-3.365296e-04	-4.018325e-02	0.000000e+00	0.000000e+00	-2.185770e-03	-3.757983e-06	7.912901e-04	-1.269699e-04	1.527916e-03	3.904301e-02	3.862004e-06	1.289138e-06	3.247930e-07	0.000000e+00	1.363895e-02	2.677824e-04	-1.664254e-02	1.965993e-03	1.238088e-03	-2.268518e-04	-1.659643e-06	-9.019352e-04	0.000000e+00	0.000000e+00	2.293930e-02	-3.195461e-05	-4.966302e-04	-1.435872e-04	5.907867e-05	-5.503020e-05	-4.387751e-02	-8.792723e-08	0.000000e+00	0.000000e+00	-4.472286e-02	1.373909e-03	-4.400612e-03	2.791485e-03	-3.840989e-04	-1.081563e-03	1.725963e-02	-1.537793e-03	0.000000e+00	0.000000e+00	3.091474e-02	2.695677e-03	-2.313100e-05	-6.396408e-04	-6.786845e-03	-1.939561e-02	-2.290522e-04	-9.059844e-04	0.000000e+00	0.000000e+00	-1.679813e-03	-2.440897e-07	-2.628636e-05	0.000000e+00	1.967413e-05	2.810807e-04	-2.441237e-03	0.000000e+00	0.000000e+00	0.000000e+00	-1.131323e-02	2.901630e-06	1.875833e-04	1.128701e-03	2.902135e-03	-8.456357e-07	1.415320e-03	2.282825e-04	0.000000e+00	2.310414e-02	-6.821157e-02	-2.915072e-02	3.960877e-02	3.282786e-03	9.128446e-04	1.828850e-04	-7.297501e-04	-4.113707e-02	1.096720e-07	0.000000e+00	-2.013169e-03	4.710597e-02	1.751902e-07	-1.252894e-04	-1.022362e-04	-4.312708e-04	7.173881e-07	-1.503819e-05	0.000000e+00	0.000000e+00
1.820102e-01	5.575674e-02	-2.038565e-02	-2.907944e-02	1.485181e-01	4.236171e-02	4.716205e-02	-7.893396e-02	4.350878e-02	-4.960227e-02	-4.350085e-02	7.019362e-02	-5.117930e-02	2.506685e-02	8.377058e-02	-6.577817e-02	-7.605896e-02	-2.091915e-01	-5.411915e-02	2.281973e-02	9.519143e-02	4.667649e-02	-2.013809e-01	-3.318402e-01	1.692896e-01	1.750953e-01	-2.851017e-01	8.747298e-02	-2.299325e-01	-1.302410e-01	-4.473165e-02	1.213936e-02	2.425808e-01	3.883849e-01	4.372098e-02	1.413496e-01	1.511036e-01	-8.338935e-02	-1.681572e-01	-2.805377e-01	2.129688e-01	1.617460e-01	-7.327674e-02	-2.081621e-01	2.106010e-01	-1.829883e-02	-3.633318e-01	1.544033e-01	7.851526e-02	-8.222876e-02	8.823479e-02	-4.777837e-02	1.991335e-01	1.852434e-01	1.147146e-01	7.740195e-02	-4.392173e-03	3.033736e-01	-7.329311e-02	-1.364146e-01	-1.205904e-01	4.687563e-02	4.029369e-01	-1.159258e-02	-8.698633e-02	8.851827e-03	-2.660356e-01	2.311626e-02	-1.329548e-01	1.923401e-01	7.835063e-02	2.967336e-02	9.659667e-02	8.775118e-02	6.048241e-02	-7.756723e-02	6.844162e-02	2.922134e-02	-8.389019e-02	-5.895282e-02	8.666104e-02	1.334421e-01	-1.122703e-01	6.728470e-03	-2.881852e-02	-7.672484e-02	2.959811e-02	-3.195803e-02	1.445157e-02	-2.919750e-02	1.473038e-02	-4.161177e-02	-1.387202e-03	3.894337e-02	-7.292917e-02	2.958450e-02	2.478044e-02	7.165788e-02	1.463190e-01	-8.038939e-02	-1.242138e-01	1.387422e-01	1.719331e-01	-1.110106e-02	-2.572817e-02	1.162590e-01	-2.008755e-01	-3.064354e-01	7.373445e-03	-1.847097e-02	5.377848e-02	4.042213e-03	-2.817461e-02	-1.977161e-02	5.288047e-02	-6.443205e-02	-9.024657e-02	-1.817433e-01	9.309372e-02	-7.609898e-02	-5.870349e-02	2.179670e-01	1.724809e-01	6.806361e-02	3.272514e-02	-2.045171e-03	1.456271e-03	1.001288e-01	1.006309e-01	1.623657e-01	2.051847e-02	-6.960601e-02	1.154303e-01	-1.865377e-01	3.389263e-02	2.586195e-02	1.812563e-01	1.123313e-01	-1.192926e-01	3.920153e-02	-4.493153e-02	-8.329287e-02	-3.761986e-02	7.296902e-02	-4.044238e-02	-2.393177e-02	1.035008e-01	-2.382383e-02	-9.870721e-02	-2.409852e-01	-3.072691e-01	5.898393e-02	-9.725029e-02	-2.555106e-02	-2.838310e-02	4.450056e-03	1.169301e-01	-8.590571e-02	5.519925e-02	2.585016e-02	1.672758e-01	-3.376941e-02	1.554074e-01	1.792201e-01	9.836290e-02	2.449321e-01	1.471713e-02	6.280324e-03	-2.823189e-01	-4.428847e-01	5.249223e-02	1.614807e-02	2.181537e-02	1.518377e-01	3.869881e-02	1.447242e-01	2.033543e-01	-1.615979e-01	1.828501e-01	-1.627466e-01	7.551854e-02	-4.675363e-01	-2.866824e-02	-3.122244e-01	-2.073463e-01	1.232130e-01	-1.318939e-01	-3.527900e-02	2.418619e-01	1.356134e-01	-6.135493e-02	-9.303940e-02	-7.522107e-02	5.313737e-02	-1.181469e-01	-8.522477e-02	-3.373152e-02	9.337859e-02	1.115600e-01	1.147987e-01	2.985812e-02	2.638237e-01	9.720680e-02	-2.270409e-01	-4.244570e-01	-2.231138e-01	1.420931e-01	2.607892e-01	3.939891e-02	-1.865833e-01	8.268812e-03	4.181326e-02	-1.239895e-01	-7.330480e-02	-1.081248e-01	1.557026e-02	-4.289369e-02	1.234915e-01	1.843140e-01	1.769195e-01	1.796717e-01	1.117909e-01	-2.537384e-01	-4.799618e-01	1.477572e-02	1.900402e-01	9.614239e-02	6.373019e-02	2.453177e-03	3.198261e-01	-1.053405e-01	5.058678e-02	-1.035907e-02	-7.575341e-02	-2.376110e-01	-6.654365e-02	-1.138307e-02	1.822588e-01	-1.383217e-01	-2.018835e-01	1.306350e-01	1.401846e-02	1.812336e-01	-6.020161e-02	6.616353e-02	1.410611e-01	-1.181913e-01
4.467257e-03	0.000000e+00	0.000000e+00	0.000000e+00	0.000000e+00	0.000000e+00	2.872584e-02	0.000000e+00	-1.082877e-03	2.916178e-08	0.000000e+00	7.144839e-08	-3.355813e-05	0.000000e+00	0.000000e+00	0.000000e+00	0.000000e+00	-1.770591e-03	-1.365066e-02	-1.365983e-06	0.000000e+00	2.588658e-06	-1.085945e-06	-2.368962e-06	0.000000e+00	-7.684287e-05	-3.790574e-04	-5.580892e-02	0.000000e+00	0.000000e+00	1.103130e-05	4.147195e-04	2.011885e-05	-6.434195e-02	3.945556e-05	-1.725553e-02	1.079317e-02	-6.566376e-04	-3.154752e-08	-6.389577e-05	-5.127027e-04	-1.283688e-02	1.881689e-02	0.000000e+00	-1.244741e-08	2.723999e-07	-1.449517e-05	0.000000e+00	-3.945536e-05	0.000000e+00	-2.005634e-07	-1.413747e-06	7.232082e-07	-2.448729e-04	-4.836588e-04	1.458350e-04	0.000000e+00	0.000000e+00	-4.148427e-05	-6.437970e-02	-3.508504e-02	1.860191e-04	1.713506e-03	1.915463e-05	-9.264617e-06	-2.731654e-03	3.018810e-07	4.182550e-02	-4.560361e-05	4.414004e-05	0.000000e+00	0.000000e+00	-4.560854e-07	2.161016e-05	-1.646377e-03	-7.908038e-02	9.597975e-05	-2.933856e-02	5.054038e-02	4.400413e-03	1.463258e-06	-7.241898e-02	-4.125153e-04	1.296579e-04	0.000000e+00	0.000000e+00	-1.337247e-01	1.684904e-05	-6.855824e-07	-1.300193e-06	-7.157053e-02	-4.345890e-02	1.159832e-06	6.130301e-02	-2.192930e-05	-3.261649e-04	2.285730e-02	-5.113237e-07	0.000000e+00	0.000000e+00	-3.184757e-05	1.774819e-02	4.602004e-04	9.963796e-07	3.410073e-04	1.670902e-02	-3.821386e-02	-9.108099e-02	-1.691985e-03	4.135430e-02	-3.947142e-03	3.885015e-05	-2.600375e-05	0.000000e+00	-5.313955e-05	7.768514e-05	1.883170e-08	1.670049e-02	2.610348e-05	-2.966115e-05	-2.761323e-02	-2.720197e-03	-5.761480e-03	9.846009e-03	6.158191e-02	-1.514454e-05	2.586774e-07	0.000000e+00	-1.768091e-02	-1.758252e-07	8.871007e-06	-5.060361e-08	1.082977e-07	5.360726e-03	-9.303296e-07	-4.434476e-04	-3.165440e-08	-1.519013e-01	-6.744280e-05	3.133893e-05	-3.175452e-06	0.000000e+00	5.525312e-02	3.667055e-02	1.881460e-04	-2.434650e-02	-4.408206e-02	3.061636e-04	3.956535e-05	-6.306854e-03	8.784312e-02	5.896925e-03	-7.359355e-02	3.958870e-04	-1.877680e-07	5.264633e-06	6.094506e-05	1.024018e-03	7.844056e-04	1.970089e-03	2.417379e-03	1.294932e-03	2.997578e-02	5.364179e-02	1.968209e-04	-1.991083e-02	-3.863631e-02	3.374818e-04	0.000000e+00	0.000000e+00	-6.317858e-07	-7.319779e-02	2.188998e-08	3.646999e-07	-9.754008e-02	-1.291285e-06	-1.601025e-07	3.025532e-05	8.373393e-07	-2.014164e-04	2.739917e-02	-1.664451e-04
3.077985e-03	0.000000e+00	3.700942e-04	0.000000e+00	3.938334e-08	-3.694278e-07	0.000000e+00	0.000000e+00	0.000000e+00	0.000000e+00	1.652893e-08	0.000000e+00	0.000000e+00	0.000000e+00	-2.295475e-05	0.000000e+00	0.000000e+00	0.000000e+00	0.000000e+00	-2.791536e-04	-4.128043e-02	3.618637e-04	-4.688194e-02	5.058658e-03	2.127653e-05	1.980377e-04	-1.735051e-07	-1.342128e-06	-6.193908e-02	0.000000e+00	0.000000e+00	-1.302026e-05	-2.541797e-05	6.913660e-03	-2.514669e-05	-6.478117e-05	-1.192611e-04	-2.854835e-05	-2.222181e-04	-1.705653e-02	3.112435e-04	1.070143e-03	1.631092e-03	-4.412444e-02	6.396088e-04	1.101865e-03	-6.046189e-02	-3.831350e-05	6.709067e-05	1.153331e-07	-2.956525e-05	3.433046e-05	-2.939973e-03	-2.343879e-05	-1.022317e-03	-1.458208e-03	6.734257e-07	5.538956e-02	1.270127e-03	1.490983e-04	1.722001e-04	1.022200e-04	1.510637e-04	3.195679e-03	1.974377e-03	1.689879e-04	-3.269830e-05	-4.265896e-03	-3.369603e-07	-3.915781e-04	-8.446986e-06	3.363536e-02	-9.342414e-05	-2.713488e-03	-1.303761e-03	-1.886722e-04	-6.897165e-03	2.513273e-03	5.874803e-04	2.539407e-03	5.088441e-04	2.709934e-03	2.637146e-03	5.627123e-04	-1.025424e-01	-5.854530e-05	-1.891812e-01	-3.434354e-02	-3.980776e-02	-3.913123e-03	-5.291095e-02	8.004407e-02	-9.365026e-04	-1.894865e-03	-6.655919e-05	-1.408494e-03	1.752956e-01	8.805244e-02	1.609025e-03	4.457124e-04	3.172429e-03	-8.221878e-02	2.177356e-03	-9.605821e-02	-6.262185e-04	3.347615e-07	-1.929410e-01	-3.389817e-04	-7.463190e-05	-7.875350e-03	-9.110544e-04	-9.638572e-04	-5.725657e-03	-2.132970e-04	-3.049684e-04	2.474290e-03	2.460679e-04	5.347349e-03	2.773087e-04	1.483590e-04	1.114373e-05	-2.357866e-03	7.783440e-04	-2.711458e-05	-2.913611e-02	-6.987276e-05	-1.239449e-04	-2.200564e-05	-5.063111e-03	5.250785e-02	-1.808804e-03	-8.158398e-04	-2.239054e-04	1.625874e-02	4.238031e-03	1.299785e-02	3.011102e-03	1.035178e-03	5.965994e-03	3.776017e-03	2.752134e-03	8.116801e-03	-5.887031e-04	-1.189017e-04	1.126551e-04	-2.293863e-04	-1.320928e-04	-7.946748e-03	-8.469492e-02	-3.038136e-03	-1.320939e-03	1.037970e-04	-2.152053e-03	7.043184e-03	2.949843e-03	6.171703e-03	3.194960e-03	9.061872e-03	7.054535e-03	6.111076e-03	1.156300e-02	2.390830e-04	1.837631e-02	-1.301461e-04	2.054188e-02	-2.069217e-04	-5.211520e-02	-2.772248e-02	-2.032113e-03	-3.096195e-02	-1.697916e-04	4.706978e-04	-1.962518e-01	5.454020e-05	2.080222e-04	1.355947e-04	-1.838476e-01	6.095529e-05	5.098380e-05	-1.229255e-06	7.089226e-06	2.993144e-08	0.000000e+00	-6.904769e-06	-2.140670e-04	-5.305453e-04	-1.116433e-01	-7.362259e-04	3.346803e-02	2.507436e-02	1.681778e-04	1.760993e-02	-1.020815e-02	9.572824e-04	-1.383418e-05	1.291693e-03	1.216902e-03	3.073007e-04	6.764854e-02	2.077889e-02	-5.808905e-02	1.797786e-05	-6.811113e-04	-7.173508e-06	-1.487962e-04	7.340473e-07	1.520487e-01	1.001537e-01	-5.386035e-02	6.011661e-04	-1.801114e-02	-1.462634e-02	-1.112727e-02	-1.874770e-02	3.638610e-03	4.082536e-03	1.287294e-03	2.794350e-03	-2.509619e-06	7.137657e-02	2.578727e-02	5.243875e-02	3.211382e-02	6.501880e-02	1.137330e-02	3.593237e-02	7.327901e-02	-8.260591e-04	-5.893195e-04	8.841962e-03	-1.559560e-03	3.690300e-03	1.542639e-04	1.057982e-03	6.562324e-04	5.686661e-06	9.845580e-04	-9.356624e-05	-8.146171e-02	1.534696e-06	-5.372741e-02	-8.676215e-05	-3.359867e-03	-1.850288e-05	-6.541765e-02	-7.358183e-04	-9.978791e-02
-1.093392e-02	-9.314932e-05	-9.167317e-05	-3.766374e-04	-3.678766e-02	-8.611531e-02	-4.102910e-02	-7.981393e-02	1.720520e-02	3.836508e-02	-1.369126e-01	2.997192e-02	1.851763e-01	-6.655748e-02	2.726109e-01	-8.384780e-02	-1.884131e-02	-1.295630e-03	-1.206667e-03	-5.383131e-03	1.796653e-01	-9.588875e-02	-1.996773e-02	-4.921244e-02	6.077396e-02	-1.530386e-01	-6.796423e-02	1.380375e-01	-1.772287e-01	5.745455e-02	2.526022e-01	-6.913234e-02	2.983653e-02	-7.756810e-03	-7.265218e-03	7.377751e-02	4.795918e-02	-6.335748e-02	3.074633e-02	-1.817666e-03	9.695756e-03	-8.295924e-02	-4.292288e-02	-6.290113e-02	6.434900e-02	5.513943e-02	7.093957e-02	-5.387673e-02	1.274025e-02	-5.431506e-03	-5.225821e-03	-2.197093e-02	1.087715e-01	-8.109438e-02	2.589710e-02	4.362876e-02	-2.629594e-01	1.670990e-02	-3.014674e-02	1.484169e-03	1.381636e-01	6.586310e-02	-3.554099e-02	7.875740e-02	-3.616480e-02	9.508140e-02	-1.187555e-02	-4.759228e-02	-3.509386e-02	-2.305552e-03	4.115510e-02	1.089664e-01	2.545583e-01	-1.530221e-01	1.036113e-01	-1.074649e-01	-5.942091e-02	-7.318104e-02	5.976312e-02	-6.126333e-02	-4.842454e-02	-1.807148e-02	-1.720285e-02	-6.844660e-02	5.049965e-02	-4.282528e-03	-1.598037e-01	2.838705e-02	1.240045e-01	1.332790e-01	-2.651335e-02	1.245618e-01	-7.784089e-02	-2.203295e-02	6.647912e-03	6.725864e-02	7.772788e-02	-1.040033e-02	-9.790311e-03	-4.085985e-02	-1.053517e-01	4.838849e-02	-7.013195e-02	-1.499579e-01	1.809038e-02	8.804950e-03	1.820175e-02	-1.559170e-01	1.713906e-01	1.286283e-01	7.591910e-03	1.379816e-01	-1.433307e-01	-4.948243e-02	-4.405519e-02	9.640847e-02	-1.174858e-01	3.352568e-02	-2.066145e-02	1.055042e-01	7.352628e-02	9.583729e-02	5.763226e-02	6.566784e-02	9.846278e-03	-1.341798e-03	-5.946355e-02	4.510818e-02	-1.696936e-01	3.602076e-02	4.528272e-02	3.410081e-02	3.543773e-02	1.709620e-02	4.477355e-03	1.403935e-01	-4.185445e-02	6.028137e-02	1.768838e-02	-3.810434e-02	9.922040e-02	3.101491e-02	-8.065447e-02	7.165488e-02	3.277253e-01	-3.360457e-03	-3.286018e-03	-1.342872e-02	2.185986e-01	1.521275e-01	2.741028e-01	5.803990e-03	-2.760276e-01	-6.331010e-02	6.360005e-02	7.433085e-03	-3.235788e-01	-2.415755e-01	-2.722666e-01	1.860268e-01	1.382046e-02	6.189952e-02	-4.282930e-02	3.516851e-02	-9.957912e-02	-2.456652e-02	7.466548e-02	-4.317791e-02	1.126801e-01	5.085977e-02	5.177668e-02	1.706316e-01	7.796418e-02	-3.559614e-02	-1.889649e-01	-3.013976e-02	-9.283071e-02	-1.001382e-01	9.271726e-02	-1.317822e-02	-1.113592e-01	-8.532601e-02	8.492881e-02	-1.125936e-02	1.168549e-01	1.537221e-01	8.607146e-02	1.240006e-01	1.301477e-01	2.019578e-02	1.821750e-02	-6.116434e-02	8.447040e-02	-5.845620e-03	-5.414535e-03	-2.372117e-02	-5.777922e-02	3.297343e-01	-1.367603e-01	3.691162e-02	-5.979039e-02	1.037532e-02	7.558531e-02	2.909786e-02	-1.722809e-01	-4.824590e-02	9.253052e-02	-9.516291e-02
1.913236e-01	-4.888672e-02	-5.220836e-02	-5.291837e-02	-5.380059e-02	-5.659625e-02	-4.920673e-02	-3.054639e-02	-3.922382e-02	-4.348439e-02	-3.073226e-02	-3.714613e-02	-3.340106e-02	1.147950e-01	1.989172e-01	-5.147697e-02	-6.559583e-02	1.210918e-01	-6.090493e-02	-2.030924e-01	-1.411288e-01	7.979372e-03	-2.373170e-01	-1.038341e-01	-1.241023e-01	3.834533e-02	-6.439774e-02	-7.590185e-03	5.079209e-02	2.189460e-02	-3.966669e-02	6.306558e-02	2.260804e-01	1.526173e-01	1.577955e-01	9.705482e-03	1.012833e-01	5.165423e-02	-9.667560e-02	-7.867839e-02	-6.441469e-02	2.236120e-01	2.398464e-01	4.465058e-02	-1.741639e-01	3.502126e-02	-9.178715e-02	-1.987463e-01	-7.220685e-02	2.200018e-01	1.730259e-01	4.225199e-02	7.670793e-02	-5.997650e-02	-8.031912e-02	1.516158e-01	-3.895636e-02	4.861604e-02	-9.634480e-02	7.602712e-02	5.279231e-02	3.044358e-03	4.134042e-02	1.168463e-01	-9.802209e-02	-2.361506e-01	-1.015381e-01	1.912464e-01	-4.874982e-02	-2.621724e-01	1.200839e-01	5.762752e-02	6.059792e-02	2.245143e-01	1.270654e-01	1.129587e-01	1.205242e-01	1.226514e-01	9.933737e-03	1.014855e-01	-1.907773e-01	1.089473e-01	1.535729e-01	1.017069e-01	4.345199e-02	-2.258623e-01	-8.996782e-02	-1.418750e-01	1.265919e-01	1.714481e-02	3.336242e-03	5.708043e-02	3.249564e-02	-8.591472e-02	-8.997385e-02	1.597583e-01	6.140887e-02	1.554053e-01	1.116728e-01	8.912515e-02	-2.432811e-02	1.022614e-01	1.950498e-03	1.587609e-01	9.942164e-02	-9.877874e-02	-6.417236e-02	-6.801363e-02	-3.357270e-02	4.515071e-02	-1.362250e-03	-4.180648e-02	-3.152798e-02	-5.085115e-03	6.763319e-02	1.306324e-01	-1.272718e-01	-6.435989e-02	6.958525e-02	1.437596e-01	3.111445e-02	-1.265860e-01	-4.040549e-02	1.309332e-02	1.223736e-01	-1.328477e-01	-1.250759e-01	1.425446e-01	-5.557207e-02	7.012879e-02	-5.814464e-02	-9.643299e-02	-3.671788e-03	8.377071e-03	1.736083e-01	8.156901e-02	-2.770140e-02	4.685783e-02	-4.562954e-02	4.423338e-02	2.013182e-01	6.694981e-02	-1.397179e-02	-3.161432e-02	1.171161e-02	2.080640e-01	-5.638858e-02	-1.293089e-01	-1.330193e-01	-1.573804e-01	-1.142078e-01	6.017897e-02	1.002689e-02	-2.487960e-02	2.567509e-02	3.333355e-02	9.941457e-03	-1.040748e-01	1.649013e-02	2.373406e-01	2.769728e-02	2.213002e-01	6.788583e-02	8.601308e-02	-3.173340e-02	-2.986525e-03	-5.666272e-02	1.742052e-02	-9.730340e-02	-3.405598e-01	2.094434e-02	5.974360e-02	4.266001e-02	-7.182814e-02	-6.762826e-02	-2.379399e-02	2.298281e-01	-5.644998e-02	-3.006132e-01	1.546952e-01	1.393256e-01	-1.861625e-01	-2.543642e-04	-1.018569e-01	-8.887185e-02	1.499428e-01	-1.352446e-01	1.459146e-01	-5.882722e-02	2.339811e-01	2.027887e-02	1.065628e-01	-4.604169e-02	3.153559e-02	-4.299281e-02	-1.287881e-01	-6.843428e-02	5.233693e-02	1.093698e-01	5.895350e-02	7.294948e-02	1.191665e-02	8.712006e-02	-2.615308e-01	-3.721909e-01	1.124774e-02	-5.950360e-03	3.783262e-02	-8.793122e-02	-9.261515e-02	-6.305059e-02	-1.215314e-01	-7.701559e-03	-3.493778e-02	5.597739e-03	-8.415474e-02	-4.864525e-02	6.903940e-02	3.004852e-02	6.418678e-02	-2.453391e-02	4.138477e-02	-3.109113e-01	-3.726986e-01	-4.165330e-03	-1.023771e-02	-7.524157e-02	-1.169432e-02	-1.295830e-02	-1.308367e-01	1.848055e-01	-3.648950e-02	5.556585e-02	-3.008363e-02	-9.535004e-03	8.829529e-02	-1.679520e-01	2.897735e-02	1.561274e-02	1.977432e-01	-3.926513e-02	6.427733e-02	-2.608503e-02	1.022417e-01	1.533745e-01	2.138414e-01	-9.920441e-02
8.505801e-02	-7.185127e-05	-3.948935e-05	-6.752740e-05	-3.305238e-02	1.861344e-02	-2.683318e-02	-5.517653e-02	3.452881e-02	-4.355797e-02	1.821548e-03	-1.004513e-02	8.870498e-02	8.053571e-02	-1.568597e-01	1.773785e-02	2.850312e-01	-9.011002e-04	-4.996695e-04	-8.214178e-04	5.202195e-02	-2.192136e-01	-7.844947e-02	-2.245775e-01	-4.021553e-03	-8.259741e-03	3.227000e-02	9.121689e-02	-1.858805e-01	1.572092e-01	1.642828e-01	-2.969907e-02	3.608164e-02	-4.322587e-03	-2.348413e-03	-3.973232e-03	-8.197533e-02	-1.192027e-01	-4.196515e-02	-5.371828e-02	-1.358332e-02	3.440299e-02	8.121785e-02	5.884156e-02	1.871345e-02	6.740022e-03	1.637195e-01	-2.102481e-02	2.601312e-01	-3.059533e-03	-1.661995e-03	-2.957225e-03	-3.562652e-03	1.697300e-01	-2.367149e-01	-7.056433e-02	7.571564e-02	-4.862881e-01	1.984574e-01	2.710314e-01	-4.379592e-01	3.147378e-01	2.104355e-01	-2.091791e-01	-6.542577e-02	-7.416754e-03	-4.008142e-03	-7.287855e-03	9.337557e-02	6.670102e-02	1.189320e-01	-5.285008e-03	-2.474388e-02	1.048159e-01	8.991088e-02	-5.427755e-02	-1.654323e-02	-1.582288e-01	-6.101896e-02	6.309708e-03	-1.507979e-01	-1.103688e-02	-6.006168e-03	-1.076936e-02	-1.139576e-03	3.687679e-02	-1.829208e-02	1.194542e-02	1.348895e-01	1.845085e-02	8.375823e-02	1.413550e-02	-2.171536e-01	3.457520e-02	5.533279e-02	1.087970e-01	-3.837698e-04	-6.398542e-03	-3.643313e-03	-6.192489e-03	1.499523e-01	2.191404e-02	-4.382831e-02	1.754101e-01	-3.520928e-01	1.725906e-02	-1.003882e-01	5.079993e-02	7.415680e-03	1.697291e-01	1.061308e-01	-1.226410e-01	-1.846526e-01	-3.506095e-02	8.489215e-02	-3.261495e-02	-4.777890e-02	8.601753e-02	1.464794e-01	8.773923e-02	-3.307552e-02	1.362895e-01	-9.322703e-02	-1.731636e-01	1.061985e-01	1.205663e-01	-2.811840e-02	3.687249e-02	-2.156601e-01	-4.713267e-02	-2.954279e-02	-4.362101e-02	-6.073854e-02	1.240392e-01	1.826306e-01	1.033943e-01	5.859579e-02	2.200177e-01	-1.038990e-01	-2.494490e-01	1.488210e-01	4.977040e-02	-1.192190e-01	1.013663e-01	4.339057e-01	-1.953679e-03	-1.014731e-03	-1.928485e-03	-1.410258e-01	-1.331426e-01	-5.876679e-02	1.982823e-02	-2.189890e-02	-1.020974e-01	5.412153e-02	1.522271e-02	-9.239830e-02	-2.007696e-01	1.200944e-01	1.486842e-01	4.711861e-02	7.801050e-02	-1.418366e-02	7.618235e-02	1.559549e-01	5.175312e-02	1.590145e-01	-1.373919e-02	4.791196e-02	-5.947169e-03	-5.350804e-02	-9.465930e-02	2.333331e-01	-3.086965e-01	-2.722282e-01	4.164285e-02	-4.475947e-01	3.183306e-02	-3.695414e-02	2.552020e-02	2.558657e-02	2.391520e-02	1.880010e-01	8.400101e-02	2.677615e-01	9.274147e-02	4.813357e-02	-5.481618e-02	2.232422e-01	-2.080858e-01	-1.300796e-01	1.565555e-01	-1.276058e-01	-3.692521e-03	-2.058085e-03	-3.430195e-03	-5.854576e-02	-1.335699e-02	-2.267035e-01	3.269759e-02	-5.049326e-02	1.064194e-01	5.013753e-02	4.408872e-02	1.760366e-01	1.355179e-01	8.448289e-02	-9.124163e-02
7.784279e-02	-2.001947e-02	9.620682e-02	3.927020e-01	1.026402e-01	1.408941e-01	5.686528e-02	-1.267389e-01	1.466268e-01	-3.618139e-01	-3.557247e-01	4.711156e-01	-2.610587e-01	-4.133204e-01	1.483335e-01	2.179061e-01	-3.105719e-02	-1.754878e-02	3.268353e-01	1.663887e-01	2.447313e-01	1.590693e-01	-7.465123e-02	1.905281e-01	-4.250986e-01	-3.611921e-01	6.488028e-02	-1.451256e-01	-3.771368e-01	2.120497e-01	-2.200204e-02	8.155612e-02	-1.377729e-02	2.165314e-01	-6.125558e-03	1.242533e-01	1.140813e-01	-2.358697e-02	2.016310e-01	-3.045008e-01	-2.886998e-01	1.015701e-01	-2.839778e-02	-3.390650e-01	3.215383e-01	1.775508e-01	-3.101581e-02	-1.752509e-02	2.819016e-01	8.543126e-02	8.230955e-02	1.996344e-01	-9.484136e-03	2.119895e-01	-3.694530e-01	-2.915320e-01	-6.150520e-02	-1.309959e-01	-3.827490e-01	3.137758e-01	7.823163e-02	-2.935819e-02	-1.657670e-02	1.983379e-01	6.848850e-02	1.119312e-01	1.826727e-01	-1.084750e-02	1.681135e-01	-3.400101e-01	-2.774081e-01	1.810808e-01	-1.178182e-01	-2.969577e-01	2.628846e-01	-6.057691e-02	7.063388e-02	-1.941481e-02	2.628474e-01	1.535202e-01	2.187068e-01	1.376580e-01	-2.539644e-02	1.577332e-01	-4.290980e-01	-2.779302e-01	2.851662e-01	-6.293485e-02	-3.740535e-01	1.766387e-01	6.671597e-02	-1.082036e-02	-6.060615e-03	1.669943e-01	1.003898e-01	7.405403e-02	3.526907e-03	4.516506e-03	1.431682e-01	-2.081741e-01	-2.169845e-01	2.389855e-03	-2.600110e-02	-1.685672e-01	1.420323e-01	-2.109597e-01	-6.346499e-03	-3.547695e-03	-3.679565e-02	1.872262e-01	2.066991e-01	7.095415e-02	-1.515459e-01	1.342016e-01	-6.249372e-02	-8.651574e-02	1.679563e-01	-1.102817e-01	-7.925800e-02	1.174357e-01	2.130459e-02	-1.238091e-02	-6.939458e-03	1.019639e-01	1.715254e-01	-1.210157e-02	2.007121e-01	-6.703766e-02	4.184790e-02	-2.278170e-01	-1.666161e-01	3.030112e-02	-6.987009e-02	-1.964265e-01	2.716685e-01	-9.639968e-02	-2.595603e-03	-1.448418e-03	-1.505350e-01	1.623492e-01	-9.705445e-02	3.372996e-01	4.764797e-02	-3.739570e-01	7.110581e-02	-2.644057e-02	-6.995978e-02	5.760099e-02	6.074645e-02	2.028419e-01	-1.045923e-01	-2.838714e-03	-1.584271e-03	-2.438995e-01	3.586004e-02	-5.113453e-02	7.434744e-02	4.069405e-02	-1.745573e-01	1.136223e-01	1.276894e-01	1.039396e-01	1.132115e-01	1.943939e-01	-8.681702e-02	-7.320387e-02	-1.927015e-03	-1.074953e-03	-1.344901e-01	-2.432433e-01	5.960617e-02	-1.075520e-01	1.344803e-01	5.156739e-02	3.322555e-01	4.953843e-02	-1.339379e-01	7.501914e-02	3.810427e-02	2.620293e-02	-3.825861e-02	-9.732180e-04	-5.425551e-04	-2.097396e-01	-4.931189e-03	-1.111194e-01	-2.849906e-01	1.444624e-01	3.358705e-02	3.007884e-01	-7.722151e-03	-7.869058e-02	2.093733e-01	2.810749e-01	-2.256552e-01	-1.001866e-01	-2.707521e-03	-1.510955e-03	-1.108690e-01	2.675979e-01	-2.416627e-02	-6.014653e-02	5.781837e-02	-1.765326e-01	4.302284e-02	5.846112e-02	-8.429103e-02	2.702738e-01	7.663428e-02	-1.450815e-01	-3.568823e-02	-9.055301e-04	-5.047895e-04	-2.795071e-01	-1.060441e-02	-8.955409e-02	-3.657609e-01	-3.915907e-02	-4.871428e-02	4.966632e-01	2.956789e-01	-1.606663e-01	1.409113e-01	4.747301e-01	-2.625802e-01	6.829549e-02	-3.404424e-03	-1.900509e-03	-6.802986e-02	-6.028714e-02	-7.165369e-02	7.927629e-02	4.584834e-02	-6.331092e-02	1.562721e-01	1.727662e-01	-3.059551e-01	1.342126e-01	6.514581e-02	1.094933e-01	-5.802413e-02	-1.504941e-03	-8.393013e-04	-2.289027e-01	5.761977e-02	3.087817e-03	-4.529979e-02	-2.238762e-02	-9.192991e-02	3.170421e-01	3.196045e-01	-2.454149e-01	1.294086e-01	2.116756e-01	-2.770938e-01	-5.337068e-02	-1.377955e-03	-7.684194e-04	-2.119858e-01	-2.669834e-01	-2.921008e-01	-2.186447e-02	2.447839e-01	-4.191080e-02	3.132494e-01	3.158905e-01	-2.285146e-01	1.648801e-01	1.702964e-01	8.994498e-02	1.870656e-01	-5.015678e-03	-2.802079e-03	-2.724706e-02	9.716693e-02	-1.694518e-01	-4.021692e-01	8.222717e-02	1.050853e-01	-7.635695e-02	2.120464e-02	1.210674e-01	2.531578e-01	-3.189660e-02	9.124478e-02
-2.357392e-01	1.248751e-02	2.363656e-06	4.119581e-02	3.598317e-02	-5.681541e-04	1.309217e-03	-7.353024e-03	5.245540e-03	-2.714697e-03	-2.428570e-03	-4.894119e-03	-1.689820e-03	-6.669079e-03	3.023091e-03	-2.874804e-04	-2.740060e-03	7.255060e-03	2.272402e-03	-1.166558e-03	-3.147952e-04	7.168261e-05	2.468856e-04	-7.110723e-06	9.206424e-04	2.683649e-03	-4.323869e-03	-3.901778e-02	2.213812e-03	4.252860e-03	2.283478e-02	4.108319e-03	9.897881e-04	9.871721e-04	-3.031213e-03	1.273554e-02	1.286339e-02	-2.081493e-02	4.210674e-02	5.566559e-02	-1.675578e-02	-1.088186e-02	6.102675e-04	3.724781e-04	-1.393902e-02	-3.605817e-02	4.229417e-06	2.887974e-03	5.696318e-03	2.174783e-03	1.879942e-03	9.747282e-04	1.099072e-03	3.029724e-07	1.717823e-02	-1.794184e-02	-1.056892e-03	2.565994e-03	2.304254e-04	5.257807e-05	1.033265e-04	8.147841e-02	2.501091e-02	3.363247e-03	-3.004773e-02	-2.014542e-04	-4.023246e-02	4.097251e-03	1.955390e-03	1.538813e-04	6.877816e-02	1.414466e-03	-7.234440e-08	4.247406e-04	1.683103e-02	-8.354262e-02	1.858119e-02	3.368131e-03	4.447756e-02	1.856559e-04	9.634594e-05	4.061079e-03	2.871010e-02	-1.014259e-02	1.085983e-04	2.821700e-03	-7.140333e-02	1.819573e-03	-2.624640e-02	-8.275567e-03	1.253213e-03	1.684055e-02	-6.040176e-03	-6.628248e-02	-5.695256e-04	-2.789034e-02	-1.037035e-02	2.956168e-04	8.959594e-05	-7.831722e-05	3.098737e-03	1.215359e-02	-2.554629e-02	-2.027677e-02	-2.781126e-03	1.108234e-05	5.595285e-03	1.858538e-06	3.931196e-02	1.377476e-03	-3.443070e-05	1.579424e-03	1.191192e-02	-1.289936e-03	-6.572014e-05	1.008512e-04	-7.198106e-06	1.720115e-05	-2.316586e-02	2.057616e-03	-2.895670e-02	1.342963e-03	6.990098e-03	2.803673e-03	5.582111e-04	7.041715e-04	1.579087e-04	4.290635e-04	1.549266e-02	-7.458352e-05	3.984196e-04	2.103635e-04	-6.061946e-07	-4.261448e-02	8.704945e-05	-3.153580e-02	8.096033e-05	-2.328764e-04	7.048317e-04	3.439534e-04	6.450961e-04	-4.028169e-05	1.524305e-01	8.034843e-04	6.793810e-05	1.405917e-04	1.176800e-02	2.623524e-04	3.023972e-05	-7.609815e-05	-1.771430e-04	9.884546e-03	-2.325453e-04	1.038692e-03	2.892033e-05	1.851777e-04	-1.598942e-04	-1.169938e-04	-1.519125e-01	-1.030760e-03	2.311765e-06	-2.759438e-02	7.308649e-06	9.693648e-04	-3.054575e-06	3.348455e-04	1.430677e-01	2.294478e-06	4.470030e-04	4.915922e-04	-1.140756e-04	4.697781e-07	1.415160e-02	-2.071323e-08	-1.731076e-07	-1.703845e-06	-1.853434e-05	1.955831e-05	9.984287e-02	1.125553e-05	1.842125e-05	1.790628e-04	-8.768350e-02	-2.181991e-05	-2.300458e-02	1.247146e-03	4.456015e-05	2.193261e-05	6.265303e-05	-1.765275e-06	-3.375953e-02	-3.669217e-03	6.498848e-08	1.505927e-05	-2.507570e-05	2.828533e-04	6.779744e-06	2.183761e-02	6.324269e-04	8.523945e-02	-7.801561e-02	9.842380e-05	4.393078e-05	-4.252790e-02	-3.501346e-02	9.205230e-06	9.352344e-05	8.027010e-05	1.152018e-01	-4.200916e-02	5.559976e-05	-4.852155e-02	2.036839e-05	8.430440e-06	6.087322e-05	7.627117e-05	5.140177e-02	6.810778e-05	-4.162704e-07	-5.847867e-07	-2.650363e-02	6.121947e-02	3.684149e-06	2.601062e-05	-1.862035e-06	9.351751e-05	-4.985037e-04	-4.837384e-04	5.479904e-07	-2.875354e-02	-1.016581e-08	-2.160906e-07	-2.609198e-04	-9.462987e-02	-1.743954e-03	2.258244e-07	5.628874e-07	-5.751275e-04	6.947569e-02	-8.003155e-02	1.524400e-08	-4.032156e-02	4.253965e-05	2.767929e-02	4.766288e-05	5.569690e-03	-3.998109e-06	-3.859257e-08	3.371022e-05	2.951678e-08	-8.324328e-02	-6.593026e-02	-1.153169e-01	-2.576402e-02	9.701086e-02	3.970318e-05	3.972874e-02	4.648922e-05	-2.477324e-02	1.924715e-04	-3.092192e-02	7.266458e-05	4.752211e-05	3.834614e-05	6.934929e-02	4.374281e-07	-1.977269e-07	1.654891e-05	-4.092324e-02	-3.486719e-06	1.951055e-02	-2.111531e-02	1.740540e-05	1.179443e-09	1.336498e-05	-3.077714e-06	4.595937e-02	-3.405418e-03	4.207475e-03	-8.461032e-06	-7.842620e-04	7.476213e-07	-2.173582e-03	-5.475945e-04	-8.559436e-02	8.543125e-03	-1.025320e-06	-7.690953e-08	-3.743556e-06	1.608014e-04	4.116794e-05	3.009615e-06	1.016611e-01	3.458567e-03	4.557589e-04	-9.680784e-02	1.261643e-04	-3.381864e-02	-9.806213e-02	-1.633024e-02	3.963079e-04	4.875300e-05	1.793898e-02	1.362044e-05	-4.603048e-02	-3.170338e-05	-4.947771e-02	1.113125e-05	-2.381792e-04	-2.004088e-02	-2.926962e-02	1.348259e-03	2.017279e-02	3.248313e-05	-1.068746e-06	8.933931e-06	1.312067e-04	-2.332113e-03	-2.790076e-03	-3.634453e-05	2.381276e-02	-1.518365e-04	-9.431305e-08	4.178682e-02	-1.196867e-01	-2.073425e-07	-3.546457e-02	3.842788e-05	-1.095216e-01	4.436910e-05	2.053129e-02	2.137684e-06	4.392149e-05	7.669351e-07	1.209737e-02	9.203441e-06	-1.835041e-03	-1.595529e-02	8.730337e-06	-2.240837e-06	-2.111863e-03	-4.899130e-06	1.306236e-02	1.829967e-04	-1.415782e-04	-1.132136e-02	9.737729e-05	9.121710e-05	7.617927e-04	1.136993e-02	-3.944237e-02	-6.183773e-05	1.698874e-03	3.641303e-05	6.643682e-02	-4.586062e-02	-2.276680e-02	2.583060e-02	-5.989995e-03	6.101944e-05	9.473246e-08
-5.553094e-01	2.356992e-01	-1.417170e-01	-1.107206e-01	-1.440491e-01	1.111587e-01	4.104536e-02	5.305510e-01	-4.258732e-02	1.932432e-02	-2.697060e-02	2.292361e-01	2.474073e-01	-3.440442e-01	3.874354e-02	-6.140278e-02	2.652427e-01	-6.116750e-02	4.892513e-02	-6.482030e-02	-1.209461e-01	-4.137357e-02	3.569121e-01	-1.402339e-01	-1.809340e-01	-5.308706e-03	-2.172883e-01	-5.823804e-02	1.237554e-01	1.250294e-01	4.702719e-02	-6.687972e-03	6.939332e-02	2.679130e-01	9.000416e-02	-9.156234e-02	-1.215652e-01	-3.667984e-01	-5.283607e-02	2.064972e-01	2.530045e-01	3.069460e-02	-3.543484e-02	-4.510957e-02	3.423624e-01	1.233134e-01	-1.668402e-01	-2.221099e-01	-2.788559e-01	-1.641565e-01	1.873763e-01	6.672554e-02	1.329393e-01	1.555533e-01	-4.415801e-02	2.539008e-01	2.585726e-01	-1.408483e-01	-2.047463e-01	-3.994497e-01	-1.485450e-01	2.315916e-01	8.560468e-02	2.122196e-02	1.330599e-01	5.244368e-02	1.564512e-01	-1.910407e-01	-4.533729e-02	2.248111e-02	-6.632365e-02	5.684744e-02	1.841986e-01	4.021537e-02	-2.424800e-02	-4.678914e-02	-1.525483e-02	4.000034e-01	-2.056711e-01	-1.217803e-01	6.057438e-02	-4.147641e-02	7.486125e-02	1.457405e-01	-1.923833e-01	-1.541739e-02	7.542103e-02	-9.667868e-03	2.063884e-02	7.671965e-02	-1.348590e-02	-1.092077e-01	-4.393915e-02	-6.155933e-02	1.760803e-01	1.227507e-01	-2.794357e-02	-5.374458e-02	-1.760350e-02	-1.250279e-01	-3.997622e-01	8.932236e-02	3.255742e-03	1.428944e-01	1.739297e-01	1.372805e-02	1.935237e-01	-6.185888e-03	-1.213638e-02	-3.865626e-03	-1.193537e-02	-8.881001e-02	-1.429997e-03	7.739545e-02	7.016962e-02	4.473006e-02	3.467024e-01	-2.943149e-01	-7.321195e-03	-1.434825e-02	-4.577065e-03	-2.764073e-01	-1.272764e-02	3.380033e-03	1.418402e-01	5.197424e-02	-1.739423e-03	2.680633e-01	-7.063028e-02	-4.941258e-03	-9.706085e-03	-3.086369e-03	-9.280054e-04	-1.041273e-01	1.546680e-01	-8.004750e-02	9.698763e-02	-9.863597e-02	-2.488957e-01	2.242197e-01	-2.572171e-03	-5.064230e-03	1.069532e-01	1.081945e-01	-1.123629e-01	-2.112769e-02	1.261562e-02	1.836514e-01	-5.729816e-03	5.468387e-02	-6.608786e-02	-6.615836e-03	-1.297459e-02	-4.134981e-03	-1.494739e-03	-1.070660e-01	2.569658e-01	3.630248e-02	1.014714e-01	4.919355e-02	-1.915131e-01	-9.532987e-02	-2.586071e-03	-5.091527e-03	-1.613776e-03	-1.508564e-01	-1.211707e-01	1.824350e-02	2.166552e-01	2.883647e-01	2.021503e-01	-2.526672e-01	-9.132782e-02	-7.866133e-03	-1.540826e-02	-4.918763e-03	1.736480e-01	2.608694e-01	3.985526e-01	-9.245408e-02	1.199380e-01	-1.800214e-01	-2.794859e-01	-2.786329e-01	-3.841350e-03	-7.553595e-03	-2.398323e-03	7.657162e-02	2.906533e-01	1.088497e-01	1.033676e-02	2.138895e-02	2.495517e-02	-1.339893e-01	-2.793788e-01	-3.843283e-03	-7.557383e-03	-2.399532e-03	7.941974e-02	1.175320e-01	3.219448e-02	1.709705e-01	1.299772e-01	2.375829e-03	-2.896222e-01	-1.262215e-01	-1.117436e-02	-2.182041e-02	-6.996111e-03
-1.333580e-02	1.661290e-01	3.656645e-05	-2.532993e-05	3.651144e-02	-3.466101e-03	1.747708e-05	8.038088e-02	1.779271e-04	1.514257e-03	-1.923974e-02	-8.694658e-06	2.022944e-03	-7.491594e-03	-1.139087e-02	1.527996e-03	-9.689850e-03	-1.068023e-02	1.078212e-03	6.344007e-04	6.794574e-03	1.755511e-05	3.709584e-06	5.882797e-03	-2.942110e-02	1.644561e-01	1.195035e-01	-5.186278e-02	1.687572e-02	1.236043e-03	4.132218e-03	1.163098e-03	-2.247979e-02	8.698881e-04	-1.286154e-02	1.791500e-04	-1.590882e-04	1.049663e-03	5.790839e-04	5.221420e-02	4.173572e-05	4.568522e-05	-3.777904e-04	4.846758e-02	4.042684e-04	5.310882e-04	1.104426e-03	8.207650e-03	5.796774e-03	2.088203e-03	6.718816e-03	-6.624214e-04	3.396809e-04	-6.243587e-04	-4.913628e-05	-1.747550e-03	1.663812e-03	7.595148e-04	2.289719e-04	4.436698e-05	1.666665e-03	4.709874e-04	2.488099e-02	5.513110e-04	4.244529e-04	3.761223e-02	5.410177e-03	4.071917e-03	2.787983e-03	1.487512e-02	-7.028746e-02	-3.929667e-03	3.908129e-03	7.299633e-05	-2.200708e-03	1.981520e-03	6.139472e-04	7.942622e-05	4.086528e-05	9.771667e-02	1.862876e-02	2.465981e-02	2.811630e-04	1.383054e-01	5.043103e-02	9.281294e-04	5.662066e-03	1.411020e-03	1.221677e-03	-6.248187e-03	-4.364990e-02	7.357320e-02	-1.860724e-03	-6.642433e-02	7.571772e-02	2.424733e-03	3.019832e-05	3.933299e-05	-1.085712e-03	6.042266e-05	3.745568e-04	1.050962e-03	3.654790e-04	2.679738e-03	4.127946e-03	4.525009e-03	5.480442e-03	2.715273e-02	-2.657906e-02	-1.899687e-02	1.358504e-02	1.468469e-05	-2.706428e-03	6.238895e-03	2.139461e-04	-4.299087e-02	-5.658144e-06	2.814582e-03	-2.162728e-03	9.705238e-02	1.347673e-05	2.520228e-04	-3.584451e-02	3.843602e-04	6.779677e-04	-2.377107e-02	5.510120e-04	1.213969e-04	1.239743e-03	-1.636288e-02	1.999399e-02	-5.705315e-04	8.140669e-04	1.453805e-04	-5.633082e-06	2.059444e-07	1.165019e-04	3.659875e-05	-1.273103e-01	-1.601185e-05	-8.374456e-02	1.641035e-04	1.493801e-04	1.789368e-04	1.200630e-03	2.734801e-04	1.795658e-02	3.308015e-05	2.239221e-04	1.447294e-04	4.213974e-05	-2.416200e-02	4.446660e-03	5.682480e-05	1.502989e-06	1.291667e-05	4.885222e-05	1.776934e-04	2.802610e-04	-4.778265e-03	7.719279e-04	-2.046130e-02	3.769209e-04	1.050313e-03	-1.350765e-01	4.713438e-02	-8.558823e-04	1.687290e-03	1.312576e-03	-4.180413e-04	-7.802459e-02	-9.556001e-06	-7.451441e-02	-2.501075e-03	-9.881615e-09	-3.040973e-05	8.622571e-05	-8.823226e-06	4.223758e-05	2.524713e-03	-1.773497e-01	1.440846e-05	-1.363746e-04	9.037686e-06	1.897877e-03	8.483897e-02	-3.815704e-04	5.612953e-05	4.006354e-02	-1.309713e-01	-1.467251e-05	-5.254518e-02	0.000000e+00	-7.421365e-02	-5.780340e-05	-8.006379e-06	3.273781e-05	-9.157241e-06	1.256118e-04	1.469820e-05	8.336456e-05	1.672063e-04	-8.648075e-02	1.697423e-03	4.837975e-04	1.890560e-04	-6.556691e-05	9.535623e-02	1.097159e-04	3.329702e-04	-1.317898e-05	-1.471862e-02	-2.465465e-08	-2.128265e-06	-8.594326e-05	-1.669531e-06	4.691270e-05	-2.962716e-02	3.440801e-05	1.153911e-05	-4.484947e-02	-1.344574e-01	1.785985e-05	8.216379e-02	-5.135663e-05	3.878965e-02	-7.424505e-06	5.275763e-05	4.176229e-02	-1.023213e-02	1.838089e-08	-2.351719e-03	-1.148895e-07	-1.857327e-09	-1.019620e-02	-2.332963e-02	-1.015837e-02	-3.952248e-05	-1.630916e-08	2.390587e-05	-6.328476e-02	1.056050e-07	5.973256e-02	-5.561787e-02	-1.527712e-06	5.045563e-02	2.418447e-05	1.117492e-04	1.436202e-05	-4.315803e-04	-6.395292e-02	-4.782613e-07	-1.275484e-01	-5.561964e-02	-1.922047e-01	8.677086e-03	-9.436207e-03	-2.968244e-06	-2.287588e-02	4.508867e-05	3.397031e-02	1.647152e-01	-6.507382e-02	-5.242570e-05	6.462607e-02	-3.015146e-05	1.623908e-04	-6.908242e-03	0.000000e+00	-1.265966e-07	-2.052259e-08	-8.776014e-07	9.596848e-06	-8.450430e-07	-3.393777e-04	6.145424e-06	-5.312572e-07	3.984670e-05	1.348454e-07	4.996637e-06	-2.223823e-07	-1.074842e-03	2.147314e-05	-6.482778e-03	7.757924e-06	-8.900905e-05	-4.419586e-07	2.120828e-02	-5.677781e-03	-1.042208e-05	6.843569e-02	1.641673e-05	-8.974604e-02	-5.870361e-02	-4.182982e-02	1.786920e-04	3.932021e-05	-1.012590e-01	1.334293e-01	-5.522580e-05	-2.571252e-03	1.155967e-02	9.775424e-03	5.812733e-05	-1.239907e-03	-1.287815e-04	1.481839e-08	-3.565198e-09	6.267669e-07	-9.478061e-04	1.082416e-05	-8.418816e-02	-1.031477e-04	-6.426007e-04	-1.256523e-03	1.830190e-06	-5.736962e-06	9.574300e-04	6.308006e-06	-4.633603e-04	4.903965e-05	7.563589e-02	-6.849138e-02	8.717492e-06	-4.644022e-03	1.467428e-08	7.768187e-07	-1.055268e-06	-6.950554e-02	-6.038169e-03	-2.831929e-02	2.001556e-02	-1.179962e-01	5.617852e-05	1.630315e-05	-6.166021e-03	9.842228e-02	1.085885e-01	-3.116290e-03	-1.992862e-05	-1.641978e-07	-3.054588e-06	5.488397e-05	1.537600e-03	3.360811e-03	-5.037706e-02	-2.822964e-02	2.221146e-05	5.634030e-05	-6.807258e-04	1.516724e-04	1.672526e-04	-1.527947e-01	1.793086e-04	-3.699253e-02	1.479199e-04	6.103789e-02	-4.508430e-02	9.257007e-05	1.237667e-02	-1.564132e-05
-8.317048e-02	-9.007182e-06	0.000000e+00	-5.081320e-05	2.365641e-02	-2.635970e-02	5.422179e-03	-4.044317e-03	3.942182e-03	-2.614071e-03	-8.050758e-04	-5.735464e-03	3.386141e-03	5.552342e-02	-9.769045e-03	-5.104492e-03	-2.993076e-04	0.000000e+00	0.000000e+00	-8.358931e-06	-1.214957e-03	-4.722241e-04	-3.890050e-04	-3.990284e-05	1.278225e-03	-4.198332e-07	1.662800e-03	1.738787e-02	-4.819043e-04	1.836744e-03	1.790153e-02	-8.130524e-03	7.247971e-02	8.111908e-04	4.140412e-06	-6.453257e-08	-7.255698e-02	4.445922e-05	-7.392260e-02	-5.553019e-02	1.268264e-03	3.744045e-02	3.837317e-02	1.031061e-03	-1.814776e-04	-5.540093e-02	1.815383e-03	1.962630e-02	-1.267128e-04	5.651962e-09	0.000000e+00	9.556736e-07	-7.227785e-02	-1.159726e-04	-3.773104e-04	-2.246813e-05	-2.710641e-02	-5.481467e-03	1.934782e-03	9.793365e-04	-2.861883e-04	2.150808e-03	1.799892e-02	2.635306e-04	-2.954125e-03	-2.361065e-07	0.000000e+00	2.149225e-06	-1.170922e-03	1.637798e-06	-5.196945e-04	1.662601e-03	2.524257e-03	1.114573e-02	1.902398e-03	-4.056461e-03	-1.367352e-04	5.379485e-04	1.869338e-03	-3.076721e-05	-1.451906e-02	0.000000e+00	0.000000e+00	-3.658475e-07	-6.159377e-02	-5.065885e-02	-7.936935e-04	5.160709e-02	8.058719e-05	-2.791259e-04	3.617593e-03	2.600104e-03	-4.664955e-04	1.051198e-04	2.594080e-03	-2.638501e-02	-7.604035e-02	4.132232e-09	0.000000e+00	0.000000e+00	1.397702e-03	2.159281e-03	4.809328e-03	7.874877e-03	6.576371e-03	1.522203e-03	2.003781e-04	-2.156822e-04	0.000000e+00	4.099176e-04	1.049527e-03	-9.570393e-02	3.728210e-08	0.000000e+00	1.198347e-07	0.000000e+00	1.210969e-02	1.751452e-03	6.105807e-04	3.199482e-03	1.816880e-04	4.945381e-05	1.151946e-05	-5.463037e-04	2.120626e-05	2.652851e-04	4.620456e-04	2.156066e-03	-3.983261e-02	0.000000e+00	0.000000e+00	0.000000e+00	-3.504328e-04	1.167269e-06	-2.890287e-02	3.149935e-04	-2.589323e-03	-1.205613e-04	-2.977574e-02	3.856150e-02	-9.254354e-05	2.354091e-02	1.155108e-02	1.204818e-03	5.033142e-03	0.000000e+00	0.000000e+00	0.000000e+00	1.890352e-02	1.101007e-04	-4.706644e-02	-2.859635e-05	2.532402e-04	1.498098e-05	6.032808e-05	2.847313e-05	1.145896e-06	1.007987e-04	-2.411616e-05	-2.218660e-05	2.043698e-07	0.000000e+00	0.000000e+00	0.000000e+00	-3.045688e-07	8.930809e-04	-1.549139e-02	3.965429e-04	1.047876e-01	-4.979993e-05	-2.744061e-05	9.112414e-05	-1.424506e-03	3.168359e-05	-2.752905e-02	1.242181e-02	-3.373634e-08	0.000000e+00	0.000000e+00	0.000000e+00	7.113809e-02	5.645290e-06	4.193068e-08	-1.322352e-06	-4.949260e-02	-5.744624e-02	-6.641105e-02	7.617791e-05	9.336509e-02	7.926461e-05	6.102763e-02	-3.090138e-05	1.442219e-05	0.000000e+00	1.206047e-05	0.000000e+00	6.109211e-02	4.366357e-06	-1.854927e-06	-1.608129e-05	1.387023e-07	-1.308397e-08	2.344126e-05	1.403088e-01	2.025675e-02	-4.328555e-05	-1.318655e-02	-1.491987e-01	0.000000e+00	0.000000e+00	0.000000e+00	0.000000e+00	2.504841e-06	2.433690e-04	2.751234e-04	2.047298e-04	7.847981e-05	5.112384e-04	-8.522759e-04	1.829127e-04	-3.370593e-02	1.499475e-04	-4.459965e-03	-1.148350e-01	0.000000e+00	0.000000e+00	0.000000e+00	0.000000e+00	-2.560733e-08	1.330981e-04	-1.003429e-09	-2.086679e-02	1.621723e-02	-9.304608e-06	-1.192854e-04	3.062357e-02	1.131448e-06	-1.467898e-01	-8.749090e-03	1.997989e-05	0.000000e+00	0.000000e+00	0.000000e+00	0.000000e+00	1.590389e-03	8.718522e-04	4.455955e-06	-1.063550e-01	1.430688e-04	1.267299e-04	1.174420e-04	4.290130e-05	-1.298036e-01	-1.920390e-02	-8.652164e-04	3.480966e-03	0.000000e+00	0.000000e+00	0.000000e+00	0.000000e+00	3.454723e-03	1.662135e-05	2.723600e-04	1.120926e-05	1.071489e-05	-1.781514e-01	-4.246737e-03	6.699404e-02	0.000000e+00	-8.456997e-03	-6.210107e-04	5.596120e-05	1.810338e-06	0.000000e+00	0.000000e+00	2.676980e-02	1.292437e-01	8.439135e-05	1.313987e-07	-7.540642e-06	-1.024303e-01	-2.943507e-06	-3.083789e-03	-8.701909e-02	1.763664e-02	3.047079e-08	3.468733e-05	5.459154e-04	4.108213e-08	0.000000e+00	1.847106e-07	0.000000e+00	2.886176e-03	2.335012e-04	3.299901e-08	1.478794e-04	-1.092812e-01	4.513573e-04	-1.033918e-02	5.389778e-02	1.584735e-06	1.409128e-04	-3.729940e-04	1.226279e-03
3.796456e-02	2.079939e-03	4.665494e-04	-2.454978e-02	4.188942e-03	-4.810823e-02	2.523338e-03	7.403391e-03	-5.202271e-02	2.219487e-04	-1.499128e-03	1.167815e-03	-9.503228e-04	-3.436081e-04	-1.121976e-02	-1.470890e-03	-8.369468e-03	-1.077383e-02	1.774092e-03	1.469399e-03	3.541587e-03	1.570361e-03	3.169263e-03	1.251341e-03	3.554785e-03	2.251854e-03	-1.347479e-04	2.651058e-03	2.223176e-03	2.690310e-03	-1.141961e-04	-5.010447e-03	2.834614e-03	-9.952241e-03	-9.666758e-08	-8.965975e-03	-9.902633e-03	2.307711e-03	1.439291e-03	2.702004e-03	7.730780e-02	1.460393e-03	1.761120e-02	3.155460e-03	-6.764423e-03	-4.160013e-04	1.498014e-03	2.963204e-03	-5.282863e-05	-5.048004e-06	-5.177151e-04	-1.569530e-04	-7.713907e-03	5.166387e-07	-6.682204e-03	-5.437920e-03	2.223538e-03	7.907111e-03	2.808644e-03	4.807613e-03	4.568658e-03	3.794927e-02	4.129408e-03	-1.067667e-02	-7.415803e-04	4.131134e-03	-6.791887e-03	-3.094940e-04	-6.222649e-05	-1.400730e-02	-4.854972e-04	-1.262456e-02	1.559474e-06	-7.764195e-03	-1.038405e-02	1.505828e-03	2.078678e-03	3.602466e-03	2.083921e-03	3.286773e-02	4.836535e-02	2.645505e-03	2.361741e-03	-6.622271e-04	4.159354e-03	-9.639236e-03	-2.633696e-04	-2.158696e-06	-3.184894e-04	-8.848434e-02	-1.840125e-02	-1.581190e-03	3.324863e-02	-5.486067e-03	2.336417e-03	2.878729e-03	1.338904e-02	-3.409125e-02	4.831670e-03	2.183056e-03	6.090992e-03	7.329269e-03	-1.174042e-03	9.229983e-03	8.321861e-06	-3.418105e-04	-1.383670e-02	-6.431476e-04	-7.213095e-04	-1.677395e-02	1.221139e-03	-9.349889e-03	-1.314113e-02	5.482056e-04	4.858865e-04	1.437000e-03	3.254885e-02	7.811010e-04	6.945116e-04	8.702867e-04	-1.880887e-03	-3.549185e-05	9.207204e-04	8.613051e-05	4.700641e-04	1.355656e-03	-4.826098e-05	2.947498e-07	-2.312370e-03	1.688239e-03	-8.151057e-04	-3.706171e-03	1.163540e-03	-7.336478e-02	3.688307e-04	3.670322e-04	3.439820e-04	1.466947e-04	6.593328e-04	7.472913e-02	-1.145778e-01	1.090950e-01	8.188410e-06	5.834578e-04	-1.687409e-05	-7.300588e-07	-2.318720e-07	2.397811e-02	-2.171040e-02	-6.312013e-04	-3.287045e-04	3.279700e-02	1.083339e-03	1.441112e-03	5.606450e-04	1.740552e-03	5.899077e-04	1.937187e-03	2.389394e-03	-2.430621e-06	-4.195163e-02	3.337886e-03	-9.132280e-02	3.157311e-08	4.386874e-03	2.281826e-03	-3.255628e-03	2.747416e-02	-1.154940e-03	-2.765260e-03	-1.447799e-01	-1.594848e-02	1.205327e-04	6.119929e-05	-1.471530e-02	7.322361e-05	6.854396e-05	1.823326e-05	-2.451746e-08	3.353727e-04	9.835882e-05	5.263684e-07	9.664003e-07	-1.261707e-06	-6.057896e-02	-2.391302e-04	3.092708e-05	6.776826e-02	1.297914e-02	3.996530e-02	-4.019857e-02	-7.113378e-03	7.231003e-05	1.643690e-04	-9.302399e-04	8.913169e-05	3.903675e-04	4.197602e-08	-1.034421e-01	1.351644e-03	-5.046555e-04	1.409583e-01	9.510562e-03	6.540011e-02	-1.617923e-04	1.380102e-03	-2.149381e-04	5.347319e-02	1.328018e-04	-2.585955e-02	-4.047776e-02	1.427310e-04	6.518095e-05	-3.635826e-02	1.249699e-04	8.001870e-05	4.511399e-07	9.338836e-05	5.613473e-06	-1.018359e-04	3.122320e-04	0.000000e+00	0.000000e+00	1.544599e-02	1.541768e-03	-1.584457e-04	1.139283e-01	1.550959e-05	2.371079e-05	4.989348e-05	-3.024616e-02	5.428083e-05	-3.733339e-03	3.274638e-04	3.279156e-06	-1.349215e-08	7.808386e-07	4.143175e-02	1.101839e-08	-4.726924e-08	5.096105e-08	1.230062e-08	-4.519071e-02	-2.389679e-08	-2.709370e-05	-6.109863e-05	-1.279319e-07	8.035875e-05	-3.531562e-04	-1.737374e-02	9.870626e-05	-1.179156e-03	7.229720e-05	3.766544e-04	5.207232e-03	9.214706e-05	3.682205e-07	3.720155e-02	5.426413e-06	9.324775e-08	6.065408e-02	-1.194672e-04	-5.234192e-02	3.828798e-02	-1.052806e-04	-1.323365e-05	7.079884e-02	1.251876e-01	-1.592575e-02	-6.731801e-03	-1.274038e-01	-1.090602e-02	-4.928268e-04	-5.109081e-03	3.280098e-05	4.253448e-04	-4.182842e-02	8.044323e-05	7.074555e-06	0.000000e+00	1.901910e-03	-4.220456e-05	-3.985274e-06	-7.420615e-06	2.136878e-05	1.049619e-04	-9.688494e-04	8.283140e-05	-3.708834e-03	-9.623787e-02	2.508820e-04	4.380733e-04	3.933105e-02	6.311872e-05	8.354905e-06	1.927600e-07	7.277809e-04	-3.466284e-02	0.000000e+00	2.932234e-02	-2.114682e-05	-2.862669e-06	6.774729e-03	1.008554e-04	3.571628e-05	-2.687504e-02	-4.799783e-02	-2.082829e-04	-2.135974e-02	-4.122268e-04	6.947174e-03	2.779804e-03	8.763459e-06	1.209950e-05	5.129482e-07	1.122832e-06	-4.832849e-02	2.888099e-05	2.407747e-04	-2.532585e-06	3.145457e-08	5.901068e-06	-8.306598e-07	-8.217239e-02	-4.321177e-03	1.380016e-04	-4.838719e-04	9.069215e-05	-1.111464e-03	8.854707e-06	3.115248e-08	1.606698e-05	1.868204e-01	6.981160e-08	5.518534e-08	-7.799208e-06	2.619483e-05	-3.359066e-02	-1.284565e-04	-3.356690e-08	4.495129e-02	6.301147e-06	-7.552821e-02	2.288668e-04	-3.555633e-04	1.407516e-04	1.376034e-04	1.362818e-04	1.334570e-04	2.540319e-07	1.286543e-04	1.970270e-04	3.475263e-02	-2.532238e-06	1.338084e-05	5.357331e-06	-4.543828e-04	6.666053e-03	1.296396e-01	-3.952271e-04	1.611217e-03
[truncated: 843,198 more chars]
