# Supplementary material for: Benchmarking Inverse Statistical Approaches for Protein Structure and Design with Exactly Solvable Models
Source: PLoS Comput Biol. 2016 May 13;12(5):e1004889. doi: 10.1371/journal.pcbi.1004889 (PMC4866778; doi:10.1371/journal.pcbi.1004889)
Supplement: S1 Code — See readme.txt file. (ZIP) [file pcbi.1004889.s002.zip › CodeS1/couplings_plm_A.j]

 4.557138e-02 -1.261530e-01 -1.261530e-01 -1.261530e-01 -1.261530e-01 -1.261530e-01 -1.261530e-01 -1.261530e-01 -8.515755e-02 -2.525906e-02 -7.627940e-02 -4.388909e-02 1.342875e-02 -5.940786e-02 2.771330e-01 3.385373e-01 -7.896794e-02 2.439894e-01 3.873930e-01 -5.402117e-02
 2.541872e-02 -8.915772e-02 -1.018167e-01 -9.249010e-02 -1.091966e-01 -9.152409e-02 -7.602993e-02 -3.977087e-02 -1.061597e-01 -6.831830e-02 -4.303051e-02 -1.784106e-02 3.673583e-02 -1.404293e-02 2.187909e-01 2.205288e-01 1.403322e-03 1.826981e-01 2.232844e-01 -5.948158e-02
 2.391227e-02 -1.805873e-01 -1.967848e-01 -1.960085e-01 -1.967848e-01 -1.671107e-01 -1.849146e-01 -1.805344e-01 1.478661e-01 1.377112e-01 1.622635e-02 6.086289e-02 2.776315e-02 4.682744e-02 1.767448e-01 2.202321e-01 -2.497596e-02 9.405276e-02 2.129472e-01 1.625547e-01
 1.543375e-01 1.628049e-01 9.430488e-02 1.146308e-01 1.047539e-01 1.439855e-01 1.727228e-02 -4.313012e-02 4.601598e-02 -7.249656e-02 -7.549082e-02 -9.965234e-02 -1.233694e-01 -8.273692e-02 -1.191567e-01 -7.541312e-02 -4.415423e-02 -5.683591e-02 -4.707601e-02 1.406425e-03
 -1.822356e-03 -1.935665e-01 -2.125319e-01 -2.121679e-01 -2.121216e-01 -1.832590e-01 -1.981880e-01 -1.797108e-01 1.151389e-01 1.365875e-01 5.316424e-02 9.121082e-02 8.851177e-02 8.182119e-02 1.604085e-01 1.760160e-01 -2.264704e-03 1.064366e-01 2.321636e-01 1.541736e-01
 2.171772e-01 4.589286e-02 -9.172418e-02 -2.989621e-02 -8.694377e-02 8.521999e-02 -3.528522e-03 -4.372565e-02 8.700664e-02 -2.464855e-03 -5.163754e-02 -8.132442e-02 -1.074030e-01 -6.660274e-02 -2.036455e-02 5.071276e-02 -3.890990e-02 4.080674e-02 8.271072e-02 1.499845e-02
 1.600587e-01 2.251489e-01 3.762264e-01 3.276275e-01 4.092657e-01 2.055787e-01 1.503056e-01 8.040334e-02 -1.614343e-01 -1.655236e-01 -1.642259e-01 -1.650171e-01 -1.655236e-01 -1.650489e-01 -1.642631e-01 -1.643445e-01 -1.452424e-01 -1.434351e-01 -1.655236e-01 -1.650327e-01
 2.309983e-01 2.035588e-02 -1.035698e-01 -4.435787e-02 -1.105301e-01 6.344376e-02 -2.580593e-02 -4.577902e-02 5.816708e-02 -2.230242e-02 -4.693742e-02 -6.642179e-02 -8.661948e-02 -4.731959e-02 6.040031e-03 8.132404e-02 -2.419530e-02 6.260738e-02 9.802387e-02 2.878356e-03
 5.619484e-02 -1.458169e-01 -2.218771e-01 -2.026211e-01 -2.211501e-01 -1.102663e-01 -1.667107e-01 -1.475050e-01 1.288913e-01 1.202295e-01 4.339004e-02 7.040658e-02 5.449998e-02 6.481083e-02 1.163889e-01 1.415678e-01 7.465553e-03 8.484971e-02 1.827013e-01 1.445509e-01
 1.810857e-01 3.613718e-02 -8.275445e-02 -2.540381e-02 -8.082383e-02 7.164487e-02 -1.313882e-02 -4.931050e-02 7.066134e-02 -6.731153e-03 -5.923166e-02 -7.169006e-02 -9.110141e-02 -7.528160e-02 1.958643e-02 7.934542e-02 -3.552508e-02 4.007872e-02 8.258866e-02 9.864032e-03
 2.303138e-01 2.029129e-01 2.776706e-01 2.346592e-01 3.105806e-01 1.830838e-01 1.492650e-01 1.607055e-01 -1.453593e-01 -1.729221e-01 -1.682331e-01 -1.738229e-01 -1.741932e-01 -1.704442e-01 -1.595387e-01 -1.302610e-01 -8.327397e-02 -2.984525e-02 -1.680321e-01 -1.732654e-01
 1.724619e-01 -3.489414e-02 -1.514310e-01 -9.384286e-02 -1.446466e-01 5.752330e-03 -2.931038e-02 -4.303803e-02 4.509846e-02 7.010690e-03 -4.940733e-02 -7.292480e-02 -8.383581e-02 -6.418711e-02 9.755915e-02 1.862169e-01 -3.372791e-02 1.192443e-01 1.702003e-01 -2.298099e-03
 1.625144e-02 -1.551795e-01 -2.151395e-01 -2.079488e-01 -2.157924e-01 -1.335311e-01 -1.731953e-01 -1.611663e-01 1.399301e-01 1.397285e-01 5.090697e-02 7.527179e-02 4.981562e-02 6.656225e-02 1.182475e-01 1.468264e-01 3.208922e-03 9.186464e-02 2.119881e-01 1.513507e-01
 1.229762e-01 -6.594764e-03 -1.212845e-01 -7.180422e-02 -1.208841e-01 3.131697e-02 -2.446569e-02 -2.291031e-02 7.441980e-02 1.615379e-02 -2.357313e-02 -5.291942e-02 -6.087760e-02 -4.117501e-02 4.919521e-02 9.071682e-02 -5.780102e-03 5.255011e-02 7.750554e-02 3.743448e-02
 2.448709e-01 2.006718e-01 2.789514e-01 2.309694e-01 3.124132e-01 1.804818e-01 1.310898e-01 1.672381e-01 -1.492725e-01 -1.675524e-01 -1.648709e-01 -1.699966e-01 -1.712130e-01 -1.699868e-01 -1.631513e-01 -1.400726e-01 -9.372658e-02 -2.523375e-02 -1.631579e-01 -1.684522e-01
 9.509609e-02 -1.492054e-01 -1.642334e-01 -1.516692e-01 -1.647312e-01 -1.312073e-01 -1.160845e-01 -8.222084e-02 -9.934729e-02 -1.771082e-02 -1.564558e-02 5.632106e-03 8.389078e-02 -1.733811e-02 2.992107e-01 2.677440e-01 -5.197101e-03 1.955620e-01 2.434844e-01 -7.602929e-02
 -8.763659e-02 -1.943605e-01 -2.116531e-01 -2.109995e-01 -2.116531e-01 -1.799080e-01 -1.961797e-01 -1.709182e-01 8.764724e-02 1.420479e-01 6.685773e-02 1.066544e-01 1.055413e-01 8.943030e-02 1.660625e-01 1.717660e-01 1.548460e-02 1.200816e-01 2.463944e-01 1.453408e-01
 5.982677e-02 -1.186971e-01 -1.231832e-01 -1.202755e-01 -1.227173e-01 -1.106911e-01 -1.091535e-01 -8.136584e-02 -1.007126e-01 -6.952979e-02 -7.074215e-02 -5.314872e-02 1.832980e-02 -5.798207e-02 2.866275e-01 3.392671e-01 -4.668153e-02 2.535719e-01 3.244535e-01 -9.719608e-02
 1.730602e-01 1.689704e-01 2.756243e-01 2.161539e-01 2.719477e-01 1.483634e-01 1.497011e-01 1.713082e-01 -1.712982e-01 -1.834769e-01 -1.676141e-01 -1.809499e-01 -1.795895e-01 -1.770673e-01 -1.264258e-01 -6.540022e-02 -5.339593e-02 5.257511e-02 -1.385961e-01 -1.838904e-01
 1.371441e-02 -1.135505e-01 -1.622242e-01 -1.450093e-01 -1.703849e-01 -1.009256e-01 -7.421165e-02 -1.356000e-02 -4.021989e-02 -3.179043e-02 -2.233441e-02 -2.053235e-02 1.383869e-02 7.902297e-03 1.887750e-01 2.675114e-01 1.062812e-02 1.840342e-01 2.312794e-01 -2.294039e-02
 7.688350e-02 -1.755928e-01 -1.885447e-01 -1.866291e-01 -1.885447e-01 -1.523333e-01 -1.731091e-01 -1.686533e-01 9.792874e-02 1.188800e-01 7.423618e-03 4.940544e-02 2.574691e-02 2.006739e-02 1.608243e-01 2.041200e-01 -1.661159e-02 1.269228e-01 2.422490e-01 1.195668e-01
 1.699076e-01 2.606085e-03 -1.020236e-01 -5.291212e-02 -9.639031e-02 3.466224e-02 -1.025421e-02 -2.723522e-02 5.678949e-02 1.325516e-03 -3.760917e-02 -5.517604e-02 -6.345690e-02 -5.325231e-02 1.374247e-02 8.391930e-02 -2.749216e-02 6.010389e-02 1.007800e-01 1.965506e-03
 9.601433e-02 1.103086e-01 1.648803e-01 1.282052e-01 1.650819e-01 8.815112e-02 1.254039e-01 1.632247e-01 -1.130785e-01 -1.469665e-01 -9.740757e-02 -1.562938e-01 -1.320883e-01 -1.628709e-01 -3.410495e-02 -2.085918e-02 7.416526e-03 5.973645e-02 -7.817141e-02 -1.665819e-01
 -5.006252e-02 1.114929e-01 5.800815e-01 3.383583e-01 6.431830e-01 6.042363e-02 -6.362370e-02 -1.234942e-01 -1.246966e-01 -1.246966e-01 -1.246966e-01 -1.246966e-01 -1.246966e-01 -1.246966e-01 -1.246966e-01 -1.246966e-01 -1.246966e-01 -1.246966e-01 -1.246966e-01 -1.246966e-01
 1.548551e-01 -6.402325e-02 -6.138016e-02 -5.666397e-02 -3.987481e-02 -6.800579e-02 -4.754336e-02 3.044983e-02 -1.265466e-01 -1.283299e-01 -1.020809e-01 -1.135014e-01 -4.747352e-02 -1.141231e-01 2.326605e-01 2.456866e-01 -2.435773e-02 3.238518e-01 1.408252e-01 -1.344246e-01
 1.446937e-01 1.601728e-03 -7.790081e-02 -3.623780e-02 -6.942465e-02 4.726232e-02 -9.888637e-03 -4.499952e-02 3.918065e-02 -1.582387e-02 -5.217608e-02 -7.518546e-02 -9.449481e-02 -8.833368e-02 8.515115e-03 1.268531e-01 -4.718134e-02 1.159369e-01 1.705094e-01 -4.290632e-02
 8.474549e-02 -1.878120e-01 -1.976169e-01 -1.970166e-01 -1.976169e-01 -1.839520e-01 -1.897191e-01 -1.777211e-01 5.094154e-02 8.686218e-02 1.395756e-02 5.812765e-02 6.318710e-02 4.229482e-02 1.922384e-01 2.270860e-01 -5.934387e-03 1.562608e-01 2.852574e-01 7.643008e-02
 4.266029e-01 1.137373e-03 3.060416e-03 1.159631e-02 -6.051068e-04 3.122073e-02 2.891212e-04 -1.812642e-02 4.195822e-03 -5.710080e-03 -1.958124e-02 -2.342617e-02 -2.795865e-02 -2.014064e-02 -8.488866e-02 -7.356411e-02 -1.827851e-02 -6.078803e-02 -7.291021e-02 -6.555509e-03 -7.682996e-03 -1.493336e-03 -1.350869e-03 -1.540931e-03 -1.157336e-03 -1.553677e-03 -1.521104e-03 -2.110464e-03 -1.068079e-03 -1.580764e-03 -2.047609e-03 -2.649530e-03 -4.400798e-03 -2.664557e-03 -2.285645e-02 -2.324178e-02 -3.447853e-03 -1.847981e-02 -2.359935e-02 -1.706034e-03 -7.682996e-03 -1.493336e-03 -1.350869e-03 -1.540931e-03 -1.157336e-03 -1.553677e-03 -1.521104e-03 -2.110464e-03 -1.068079e-03 -1.580764e-03 -2.047609e-03 -2.649530e-03 -4.400798e-03 -2.664557e-03 -2.285645e-02 -2.324178e-02 -3.447853e-03 -1.847981e-02 -2.359935e-02 -1.706034e-03 -7.682996e-03 -1.493336e-03 -1.350869e-03 -1.540931e-03 -1.157336e-03 -1.553677e-03 -1.521104e-03 -2.110464e-03 -1.068079e-03 -1.580764e-03 -2.047609e-03 -2.649530e-03 -4.400798e-03 -2.664557e-03 -2.285645e-02 -2.324178e-02 -3.447853e-03 -1.847981e-02 -2.359935e-02 -1.706034e-03 -7.682996e-03 -1.493336e-03 -1.350869e-03 -1.540931e-03 -1.157336e-03 -1.553677e-03 -1.521104e-03 -2.110464e-03 -1.068079e-03 -1.580764e-03 -2.047609e-03 -2.649530e-03 -4.400798e-03 -2.664557e-03 -2.285645e-02 -2.324178e-02 -3.447853e-03 -1.847981e-02 -2.359935e-02 -1.706034e-03 -7.682996e-03 -1.493336e-03 -1.350869e-03 -1.540931e-03 -1.157336e-03 -1.553677e-03 -1.521104e-03 -2.110464e-03 -1.068079e-03 -1.580764e-03 -2.047609e-03 -2.649530e-03 -4.400798e-03 -2.664557e-03 -2.285645e-02 -2.324178e-02 -3.447853e-03 -1.847981e-02 -2.359935e-02 -1.706034e-03 -7.682996e-03 -1.493336e-03 -1.350869e-03 -1.540931e-03 -1.157336e-03 -1.553677e-03 -1.521104e-03 -2.110464e-03 -1.068079e-03 -1.580764e-03 -2.047609e-03 -2.649530e-03 -4.400798e-03 -2.664557e-03 -2.285645e-02 -2.324178e-02 -3.447853e-03 -1.847981e-02 -2.359935e-02 -1.706034e-03 -7.682996e-03 -1.493336e-03 -1.350869e-03 -1.540931e-03 -1.157336e-03 -1.553677e-03 -1.521104e-03 -2.110464e-03 -1.068079e-03 -1.580764e-03 -2.047609e-03 -2.649530e-03 -4.400798e-03 -2.664557e-03 -2.285645e-02 -2.324178e-02 -3.447853e-03 -1.847981e-02 -2.359935e-02 -1.706034e-03 1.605675e-02 2.724248e-03 5.093362e-03 2.484248e-03 1.180355e-03 3.724286e-04 3.852064e-04 -5.257003e-03 -8.140614e-04 2.012338e-04 1.294155e-03 3.964679e-05 7.007832e-04 -4.098614e-03 -3.252998e-02 -1.710266e-02 -5.964489e-03 -2.529232e-02 -2.681575e-02 2.184224e-03 6.471254e-03 -4.676600e-03 2.251584e-03 5.811072e-03 6.013846e-04 -5.069203e-04 -3.134618e-03 2.418491e-03 7.468168e-04 -1.684648e-03 -4.040762e-03 8.252796e-03 7.039416e-04 4.367116e-04 -2.355815e-02 6.837647e-04 4.815549e-03 -1.247274e-03 -1.989831e-02 2.957736e-04 -8.308512e-03 -3.538414e-03 -1.107950e-03 4.929549e-03 -7.946016e-04 -1.505367e-03 3.666306e-04 -5.711044e-03 -2.879281e-03 -2.108608e-03 3.196922e-03 -2.447453e-03 -4.552289e-03 3.731710e-03 -1.096820e-02 -6.113549e-03 -1.868682e-03 -1.742424e-02 -1.687385e-02 -2.302499e-03 -5.409807e-03 -5.004857e-03 -4.646033e-03 3.431064e-03 -4.242831e-03 -2.974483e-03 -5.853261e-03 8.313451e-03 -4.201383e-03 2.165072e-03 -1.582415e-03 -3.567250e-03 4.997668e-04 -4.305556e-03 4.082542e-03 1.234998e-03 2.893476e-03 -1.721444e-02 -5.069819e-03 -2.436295e-03 -5.962791e-03 -2.628824e-03 4.988277e-04 -2.471555e-03 1.060267e-03 -4.508069e-03 -7.755354e-03 -1.063028e-02 -5.152062e-03 -4.448883e-03 -5.195222e-03 6.325585e-03 -6.830605e-03 -9.385421e-03 4.807214e-02 2.485077e-02 -1.700570e-02 1.760572e-03 1.812061e-02 -5.284412e-03 -1.245574e-02 -4.077317e-03 -3.697347e-03 -4.134254e-03 -3.419589e-03 -4.067731e-03 -4.371510e-03 2.159112e-03 -1.163711e-03 -4.839862e-03 -1.751714e-04 -4.181658e-03 -5.375259e-03 -3.607670e-03 -8.291638e-03 -1.920291e-02 -5.317968e-04 5.374328e-03 2.173783e-02 -5.085322e-03 -7.186177e-02 -5.808186e-03 -1.344562e-02 -1.174235e-02 -1.407898e-02 -1.478530e-02 -4.646708e-02 -2.562671e-02 -2.152067e-02 -4.200220e-03 -2.521393e-02 2.107813e-02 3.637360e-02 -3.519125e-02 -5.154607e-02 -6.063576e-02 1.963780e-02 3.018843e-01 3.184930e-01 -1.820942e-02 -7.421147e-02 -7.132847e-03 -2.040567e-02 -1.587214e-02 -2.722548e-02 -1.499008e-02 -8.801154e-03 -1.078761e-02 -1.746446e-02 -3.922993e-02 3.397249e-02 1.847204e-02 2.510936e-02 -3.271185e-03 -1.015627e-01 -1.230910e-01 7.664510e-02 3.114013e-01 3.619424e-01 -2.495924e-02 -2.919083e-03 -3.207592e-03 -2.962156e-03 -1.159992e-03 -5.019541e-04 -1.145876e-03 -3.770839e-03 -1.275336e-03 -2.603259e-03 1.927858e-04 -4.961888e-03 -1.934065e-03 -4.097297e-03 -4.783380e-03 4.553377e-03 5.291792e-03 9.501330e-04 -2.066714e-02 -2.963429e-02 -4.332042e-03 -8.205148e-02 -1.467061e-02 -2.442644e-02 -3.333430e-02 -3.592588e-02 -2.041482e-02 5.616019e-03 6.878501e-03 -2.279945e-02 -1.548643e-02 -3.695314e-02 -4.027493e-02 2.825952e-02 4.455465e-02 3.115367e-01 3.266114e-01 -1.747052e-02 -7.340824e-02 -6.185601e-02 -3.945875e-04 -1.239769e-01 -2.871118e-02 -3.624887e-02 -4.645383e-02 -2.132070e-02 -4.619803e-02 5.204329e-03 3.819376e-02 -2.930916e-02 1.968917e-02 2.758134e-02 2.567342e-02 2.931961e-02 3.919909e-02 3.446752e-01 3.445786e-01 -1.243578e-02 -6.927788e-02 -9.424873e-02 2.146015e-02 1.722634e-02 -3.109626e-03 3.675199e-03 5.212484e-03 4.177831e-03 -1.144935e-03 2.910356e-03 -5.546720e-03 4.281693e-03 -1.792476e-03 2.961751e-03 -3.304394e-03 -4.611979e-03 1.470320e-03 -2.078822e-02 -2.031979e-02 -5.848041e-03 -2.304398e-02 -4.506689e-03 -1.920074e-03
 -3.033207e-02 -4.076212e-03 -4.920142e-03 -4.956199e-03 -4.920142e-03 -4.683534e-03 -3.383901e-04 -5.794495e-03 -2.020830e-02 -1.518759e-02 -7.071150e-03 7.770505e-04 5.717805e-03 2.142358e-06 3.887397e-02 5.336088e-02 -1.308455e-02 3.163158e-02 5.451946e-02 -2.374080e-02 -5.654558e-03 -1.197961e-04 0.000000e+00 -3.916668e-06 0.000000e+00 -2.360609e-04 -1.124549e-04 -1.196708e-04 -1.118897e-02 -9.651592e-03 -3.672819e-03 -5.240427e-03 -4.035435e-03 -4.881092e-03 -1.544614e-02 -2.216504e-02 -2.466570e-03 -9.102021e-03 -2.023284e-02 -1.182393e-02 -5.654558e-03 -1.197961e-04 0.000000e+00 -3.916668e-06 0.000000e+00 -2.360609e-04 -1.124549e-04 -1.196708e-04 -1.118897e-02 -9.651592e-03 -3.672819e-03 -5.240427e-03 -4.035435e-03 -4.881092e-03 -1.544614e-02 -2.216504e-02 -2.466570e-03 -9.102021e-03 -2.023284e-02 -1.182393e-02 -5.654558e-03 -1.197961e-04 0.000000e+00 -3.916668e-06 0.000000e+00 -2.360609e-04 -1.124549e-04 -1.196708e-04 -1.118897e-02 -9.651592e-03 -3.672819e-03 -5.240427e-03 -4.035435e-03 -4.881092e-03 -1.544614e-02 -2.216504e-02 -2.466570e-03 -9.102021e-03 -2.023284e-02 -1.182393e-02 -5.654558e-03 -1.197961e-04 0.000000e+00 -3.916668e-06 0.000000e+00 -2.360609e-04 -1.124549e-04 -1.196708e-04 -1.118897e-02 -9.651592e-03 -3.672819e-03 -5.240427e-03 -4.035435e-03 -4.881092e-03 -1.544614e-02 -2.216504e-02 -2.466570e-03 -9.102021e-03 -2.023284e-02 -1.182393e-02 -5.654558e-03 -1.197961e-04 0.000000e+00 -3.916668e-06 0.000000e+00 -2.360609e-04 -1.124549e-04 -1.196708e-04 -1.118897e-02 -9.651592e-03 -3.672819e-03 -5.240427e-03 -4.035435e-03 -4.881092e-03 -1.544614e-02 -2.216504e-02 -2.466570e-03 -9.102021e-03 -2.023284e-02 -1.182393e-02 -5.654558e-03 -1.197961e-04 0.000000e+00 -3.916668e-06 0.000000e+00 -2.360609e-04 -1.124549e-04 -1.196708e-04 -1.118897e-02 -9.651592e-03 -3.672819e-03 -5.240427e-03 -4.035435e-03 -4.881092e-03 -1.544614e-02 -2.216504e-02 -2.466570e-03 -9.102021e-03 -2.023284e-02 -1.182393e-02 -5.654558e-03 -1.197961e-04 0.000000e+00 -3.916668e-06 0.000000e+00 -2.360609e-04 -1.124549e-04 -1.196708e-04 -1.118897e-02 -9.651592e-03 -3.672819e-03 -5.240427e-03 -4.035435e-03 -4.881092e-03 -1.544614e-02 -2.216504e-02 -2.466570e-03 -9.102021e-03 -2.023284e-02 -1.182393e-02 -5.875781e-03 -7.292861e-04 -5.052832e-04 -5.117097e-04 -5.052832e-04 -9.282465e-04 -7.026975e-04 -7.282129e-04 -1.700561e-02 -1.257091e-02 -4.814297e-03 -5.412021e-03 -3.389723e-03 -4.749039e-03 5.836377e-03 -8.698079e-03 -4.913941e-03 3.673766e-03 -6.887179e-03 -1.574108e-02 6.878953e-05 -1.813461e-03 -1.393134e-03 -1.406910e-03 -1.393134e-03 -2.223948e-03 -1.757572e-03 -1.846692e-03 -5.132586e-03 -1.770731e-02 -8.374876e-03 -1.171581e-03 -7.575413e-03 -1.446691e-02 1.101797e-02 3.624091e-03 2.441791e-03 8.599047e-03 2.179454e-02 -6.540847e-03 -6.760035e-03 -8.466103e-04 -5.776328e-04 -5.867095e-04 -5.776328e-04 -1.092968e-03 -8.011305e-04 -8.544998e-04 -1.164604e-02 -1.075820e-02 -2.180525e-03 9.494271e-04 -1.084399e-03 -7.169332e-03 -6.175809e-04 -6.037908e-03 -5.809810e-03 -9.370320e-04 -1.458910e-02 -4.302014e-03 -2.963718e-03 7.380956e-04 -1.004357e-03 -1.020309e-03 -1.004357e-03 -1.777710e-03 -1.320140e-03 7.270103e-04 -1.660618e-03 3.500684e-03 -1.259930e-02 -8.746753e-03 -9.782327e-03 -2.025528e-03 2.358892e-03 1.057524e-02 -1.978160e-03 -1.490662e-02 -3.343271e-03 2.345176e-03 8.462324e-03 -2.902187e-03 -2.161481e-03 -2.191888e-03 -2.161481e-03 -1.447481e-03 -2.704316e-03 -2.956401e-03 1.116400e-02 1.994339e-02 6.581156e-03 -8.631505e-03 -9.940981e-03 -7.703422e-03 8.008430e-03 -2.043133e-02 2.152838e-04 -1.246012e-02 2.526587e-05 3.472234e-02 -1.077405e-02 -1.102589e-03 -8.104825e-04 -8.196264e-04 -8.104825e-04 7.593901e-04 -1.069010e-03 -1.124447e-03 2.210911e-03 -8.654050e-03 -7.291754e-03 -7.615921e-03 -2.119965e-03 -8.094252e-03 -5.274629e-03 2.703542e-03 -1.827391e-03 9.551484e-03 -5.504459e-03 -1.173945e-02 4.605320e-02 -3.432587e-02 -3.230370e-02 -3.238878e-02 -3.230370e-02 -3.443646e-02 -2.784918e-02 -3.342139e-02 8.567239e-02 7.751978e-02 -6.221004e-03 -6.984163e-03 1.825186e-02 -1.357244e-02 -1.007805e-01 -1.160633e-01 1.933359e-02 1.546634e-01 2.669495e-01 7.934038e-02 -6.794880e-03 -5.499848e-02 -5.519309e-02 -5.530924e-02 -5.519309e-02 -5.210319e-02 -5.953781e-02 -5.005458e-02 8.855224e-02 7.454213e-02 4.630773e-02 9.322573e-02 2.439836e-02 4.119966e-02 -1.193476e-01 -1.452053e-01 3.688254e-02 1.951754e-01 3.158441e-01 7.614712e-02 -4.151054e-03 1.355078e-03 -5.109016e-04 -5.224647e-04 -5.109016e-04 -1.064617e-03 -7.354752e-04 -7.975096e-04 -1.397010e-02 -4.094061e-03 -5.963634e-03 -1.106161e-02 -4.718859e-03 -3.908522e-04 1.030415e-02 -2.091312e-03 -5.321944e-03 -9.883012e-03 -1.831933e-02 -6.519702e-03 7.157904e-02 -3.845632e-02 -2.896858e-02 -2.981874e-02 -2.896858e-02 -2.197465e-02 -2.718705e-02 -2.536021e-02 6.801315e-02 2.333529e-02 -1.030933e-02 -7.248127e-03 -3.170035e-03 6.022386e-03 1.657902e-01 2.617162e-01 -2.122529e-03 -7.380106e-02 -1.167548e-01 6.167373e-02 1.363633e-02 -4.134962e-02 -6.750863e-02 -6.551172e-02 -6.750863e-02 -4.295442e-02 -5.891889e-02 -5.624287e-02 5.569125e-02 8.501592e-02 6.220977e-02 7.185004e-02 5.474836e-02 1.010857e-01 2.593330e-01 3.170795e-01 -2.621236e-02 -1.318019e-01 -1.500668e-01 7.481966e-02 -8.653418e-03 -1.241140e-03 -9.283420e-04 -9.377286e-04 -9.283420e-04 -1.529970e-03 -1.206082e-03 -1.242151e-03 -1.549233e-02 -9.612646e-03 -8.336344e-03 -1.238475e-02 -5.323604e-03 -9.143018e-03 9.365945e-03 2.485531e-02 -5.311909e-03 -1.737955e-03 1.090988e-02 -1.514235e-02
 -8.172346e-02 5.896870e-03 -3.749578e-03 6.937684e-03 7.298040e-03 -2.860128e-02 9.584226e-03 2.325642e-02 9.636847e-04 -4.318259e-03 1.554843e-02 3.223451e-03 7.685374e-03 3.586744e-03 1.493210e-02 2.401050e-02 -4.334786e-04 1.577799e-02 9.017960e-03 1.667587e-02 -1.518593e-02 -1.596610e-02 -1.127348e-02 -1.243349e-02 -1.222971e-02 -1.488779e-02 -5.508433e-03 -3.370343e-03 -7.178309e-03 -2.269704e-03 -2.370178e-03 -1.712844e-03 -1.344893e-03 -2.200800e-03 -1.617774e-03 -2.484240e-03 -3.077124e-03 -3.008466e-03 -3.399139e-03 -4.634586e-03 -1.518593e-02 -1.596610e-02 -1.127348e-02 -1.243349e-02 -1.222971e-02 -1.488779e-02 -5.508433e-03 -3.370343e-03 -7.178309e-03 -2.269704e-03 -2.370178e-03 -1.712844e-03 -1.344893e-03 -2.200800e-03 -1.617774e-03 -2.484240e-03 -3.077124e-03 -3.008466e-03 -3.399139e-03 -4.634586e-03 -1.518593e-02 -1.596610e-02 -1.127348e-02 -1.243349e-02 -1.222971e-02 -1.488779e-02 -5.508433e-03 -3.370343e-03 -7.178309e-03 -2.269704e-03 -2.370178e-03 -1.712844e-03 -1.344893e-03 -2.200800e-03 -1.617774e-03 -2.484240e-03 -3.077124e-03 -3.008466e-03 -3.399139e-03 -4.634586e-03 -1.518593e-02 -1.596610e-02 -1.127348e-02 -1.243349e-02 -1.222971e-02 -1.488779e-02 -5.508433e-03 -3.370343e-03 -7.178309e-03 -2.269704e-03 -2.370178e-03 -1.712844e-03 -1.344893e-03 -2.200800e-03 -1.617774e-03 -2.484240e-03 -3.077124e-03 -3.008466e-03 -3.399139e-03 -4.634586e-03 -1.518593e-02 -1.596610e-02 -1.127348e-02 -1.243349e-02 -1.222971e-02 -1.488779e-02 -5.508433e-03 -3.370343e-03 -7.178309e-03 -2.269704e-03 -2.370178e-03 -1.712844e-03 -1.344893e-03 -2.200800e-03 -1.617774e-03 -2.484240e-03 -3.077124e-03 -3.008466e-03 -3.399139e-03 -4.634586e-03 -1.518593e-02 -1.596610e-02 -1.127348e-02 -1.243349e-02 -1.222971e-02 -1.488779e-02 -5.508433e-03 -3.370343e-03 -7.178309e-03 -2.269704e-03 -2.370178e-03 -1.712844e-03 -1.344893e-03 -2.200800e-03 -1.617774e-03 -2.484240e-03 -3.077124e-03 -3.008466e-03 -3.399139e-03 -4.634586e-03 -1.518593e-02 -1.596610e-02 -1.127348e-02 -1.243349e-02 -1.222971e-02 -1.488779e-02 -5.508433e-03 -3.370343e-03 -7.178309e-03 -2.269704e-03 -2.370178e-03 -1.712844e-03 -1.344893e-03 -2.200800e-03 -1.617774e-03 -2.484240e-03 -3.077124e-03 -3.008466e-03 -3.399139e-03 -4.634586e-03 -1.367535e-02 -1.069210e-02 3.588950e-03 -2.973339e-03 -3.237869e-03 -7.685929e-03 -6.385093e-03 -2.589000e-03 -1.160492e-02 -4.686246e-03 -4.954371e-03 -1.575854e-03 -1.001357e-03 1.766296e-03 -3.664545e-03 -3.073250e-03 -6.002931e-03 3.211801e-04 -4.646208e-03 -2.386310e-03 -1.274799e-02 -2.492891e-02 2.342782e-02 1.776504e-02 2.628848e-02 2.622870e-02 -8.862037e-03 -4.574359e-03 -9.434027e-04 -5.291318e-03 -9.489054e-03 -8.643000e-04 -1.772508e-03 -6.929510e-03 -4.485539e-03 -5.184143e-03 -1.142076e-02 -5.571035e-04 -1.008383e-02 -1.083342e-02 -1.418161e-02 4.051081e-04 7.226871e-03 1.603117e-03 -1.001580e-02 -6.718912e-03 -2.347871e-03 -3.783034e-03 -6.559846e-03 -3.555995e-03 -1.542810e-03 -4.385739e-03 -3.566093e-03 -3.322817e-03 -3.924048e-03 -3.567692e-03 -9.647975e-04 -7.102311e-04 -5.638236e-03 -1.072929e-02 -4.119942e-03 -1.988212e-02 4.672145e-03 1.815267e-02 1.159785e-02 -5.257361e-03 2.060870e-03 -3.325541e-03 -2.868057e-03 -2.198646e-03 -4.459530e-03 -6.676963e-03 -5.309387e-03 -3.912986e-03 -1.262824e-03 5.022010e-04 -2.717715e-03 6.151396e-05 -9.535827e-03 -9.408424e-03 1.180936e-02 2.139881e-02 -1.175021e-02 -9.836261e-03 8.203284e-03 2.835635e-02 -4.696196e-03 -7.890952e-03 -5.985761e-03 -5.464756e-03 -9.217637e-03 -7.791060e-03 -5.291495e-03 -4.094736e-03 8.107910e-04 2.965200e-03 8.279170e-04 1.274952e-02 -2.137582e-03 4.650021e-04 -6.368992e-03 7.307731e-04 -6.951007e-03 -6.993864e-03 4.948066e-03 6.494949e-03 -1.432594e-02 1.102066e-03 1.552890e-03 -4.975138e-03 -6.842054e-03 -9.125267e-04 -2.098781e-03 -4.447388e-03 -4.608008e-03 -6.612164e-03 -2.257078e-03 -1.671248e-03 -2.913263e-04 -4.880458e-03 4.565089e-02 1.107020e-01 5.376256e-02 6.597219e-02 1.182372e-01 8.545597e-02 3.654325e-02 -2.838505e-02 -1.839657e-02 -4.059558e-02 -5.129487e-03 -3.093640e-02 -3.518493e-02 -1.398030e-02 -1.164923e-02 -1.128361e-02 -2.526606e-02 -1.813740e-02 1.820552e-02 -1.845146e-02 1.110679e-01 5.355717e-02 4.951584e-02 5.742732e-02 3.722339e-02 5.879046e-02 2.519278e-02 1.689025e-02 8.326145e-02 3.081555e-02 -2.725362e-02 -9.428672e-03 -2.132482e-02 -1.385766e-02 -4.886860e-02 -3.436901e-02 4.371774e-03 -3.590884e-02 -3.784411e-02 3.927917e-02 -6.774002e-03 -5.477166e-03 -6.464026e-03 -9.042431e-03 -3.505100e-03 6.725798e-03 -8.248265e-03 -5.789342e-03 -4.408915e-05 -1.369429e-03 -1.583374e-03 -2.333251e-03 -1.375645e-03 -5.462526e-03 -1.584477e-03 -1.176592e-03 -1.442072e-03 -7.295638e-03 -8.088259e-03 -8.638222e-03 1.130803e-01 5.958887e-02 -6.610929e-03 1.913676e-02 -3.333995e-02 5.248821e-02 1.190467e-02 -3.995638e-03 3.395760e-02 1.778717e-02 1.035750e-02 -4.833902e-03 -1.020452e-02 1.672905e-02 -2.567227e-02 1.255717e-02 -1.892322e-02 -1.928187e-02 6.863324e-03 1.240162e-02 1.233715e-01 8.099919e-02 5.174057e-02 4.718667e-02 2.812316e-02 3.906264e-02 2.733844e-02 5.513608e-03 2.272282e-02 -2.789440e-02 -1.348392e-02 -1.781217e-02 -2.985516e-02 -3.080335e-02 -1.269636e-02 -3.185346e-02 4.597823e-02 2.105336e-02 2.596837e-02 3.273399e-02 -4.749808e-03 2.269002e-03 1.481024e-02 -3.670399e-03 -1.458770e-03 -7.139863e-03 -1.192742e-02 -5.967058e-03 2.084310e-04 -4.861572e-03 -8.495618e-04 -3.334843e-03 -4.655626e-03 -2.602099e-03 -5.159210e-03 -9.386411e-04 -4.364142e-03 -2.177955e-03 -5.071824e-03 -2.379824e-03
 -3.257443e-02 -2.908506e-03 -5.192431e-03 -5.210435e-03 -5.217415e-03 5.043339e-03 -4.290186e-03 -4.643028e-04 1.429351e-03 3.897116e-03 1.384655e-02 -5.438798e-03 1.282591e-02 -6.378828e-03 1.287149e-02 6.502561e-03 -2.203226e-03 2.037685e-02 4.068468e-02 -2.029998e-03 -8.022631e-03 -1.675400e-04 0.000000e+00 -1.769067e-06 -5.412724e-06 -2.961720e-04 -1.285394e-04 -3.136428e-04 -9.697813e-03 -1.078236e-02 -5.510300e-03 -7.464692e-03 -6.903649e-03 -6.844616e-03 -1.276538e-02 -1.543976e-02 -3.639642e-03 -8.558854e-03 -1.757932e-02 -1.203122e-02 -8.022631e-03 -1.675400e-04 0.000000e+00 -1.769067e-06 -5.412724e-06 -2.961720e-04 -1.285394e-04 -3.136428e-04 -9.697813e-03 -1.078236e-02 -5.510300e-03 -7.464692e-03 -6.903649e-03 -6.844616e-03 -1.276538e-02 -1.543976e-02 -3.639642e-03 -8.558854e-03 -1.757932e-02 -1.203122e-02 -8.022631e-03 -1.675400e-04 0.000000e+00 -1.769067e-06 -5.412724e-06 -2.961720e-04 -1.285394e-04 -3.136428e-04 -9.697813e-03 -1.078236e-02 -5.510300e-03 -7.464692e-03 -6.903649e-03 -6.844616e-03 -1.276538e-02 -1.543976e-02 -3.639642e-03 -8.558854e-03 -1.757932e-02 -1.203122e-02 -8.022631e-03 -1.675400e-04 0.000000e+00 -1.769067e-06 -5.412724e-06 -2.961720e-04 -1.285394e-04 -3.136428e-04 -9.697813e-03 -1.078236e-02 -5.510300e-03 -7.464692e-03 -6.903649e-03 -6.844616e-03 -1.276538e-02 -1.543976e-02 -3.639642e-03 -8.558854e-03 -1.757932e-02 -1.203122e-02 -8.022631e-03 -1.675400e-04 0.000000e+00 -1.769067e-06 -5.412724e-06 -2.961720e-04 -1.285394e-04 -3.136428e-04 -9.697813e-03 -1.078236e-02 -5.510300e-03 -7.464692e-03 -6.903649e-03 -6.844616e-03 -1.276538e-02 -1.543976e-02 -3.639642e-03 -8.558854e-03 -1.757932e-02 -1.203122e-02 -8.022631e-03 -1.675400e-04 0.000000e+00 -1.769067e-06 -5.412724e-06 -2.961720e-04 -1.285394e-04 -3.136428e-04 -9.697813e-03 -1.078236e-02 -5.510300e-03 -7.464692e-03 -6.903649e-03 -6.844616e-03 -1.276538e-02 -1.543976e-02 -3.639642e-03 -8.558854e-03 -1.757932e-02 -1.203122e-02 -8.022631e-03 -1.675400e-04 0.000000e+00 -1.769067e-06 -5.412724e-06 -2.961720e-04 -1.285394e-04 -3.136428e-04 -9.697813e-03 -1.078236e-02 -5.510300e-03 -7.464692e-03 -6.903649e-03 -6.844616e-03 -1.276538e-02 -1.543976e-02 -3.639642e-03 -8.558854e-03 -1.757932e-02 -1.203122e-02 5.379321e-03 -8.303358e-04 -5.150263e-04 -5.190645e-04 -5.228110e-04 -1.040772e-03 -7.480897e-04 -1.076219e-03 -7.553891e-03 -1.598377e-02 -6.271671e-03 -1.169920e-02 9.387432e-05 -6.300056e-03 -5.974343e-03 -8.879432e-03 -7.336485e-03 5.492945e-03 -9.286345e-03 -1.158687e-02 3.368042e-02 -2.003229e-03 -1.381747e-03 -1.389334e-03 -1.394953e-03 -2.106717e-04 -1.841914e-03 -2.410447e-03 -2.053014e-03 -1.758666e-03 -1.557616e-02 -6.285086e-03 -1.513583e-02 -3.443649e-03 -1.609273e-02 1.042341e-03 -2.912193e-03 3.891372e-03 1.569272e-02 -5.675370e-03 1.519585e-02 -9.508108e-04 -5.745178e-04 -5.792198e-04 -5.838019e-04 9.754105e-04 -8.498493e-04 -1.222706e-03 -1.078095e-02 -6.888308e-03 -6.778937e-03 -2.939713e-03 -1.136327e-02 9.638133e-04 -9.049449e-03 -1.234523e-02 -6.859291e-03 -3.790675e-03 -1.477783e-02 -3.080238e-03 2.473784e-02 5.832406e-04 -1.004142e-03 -1.011792e-03 -1.017268e-03 2.765402e-04 -1.411877e-03 -1.929493e-03 6.712233e-03 -1.133299e-02 1.757987e-03 -1.367395e-02 -7.867285e-03 -6.965645e-03 -1.974652e-03 4.406118e-03 -4.857405e-03 -9.426542e-03 -1.285329e-02 -7.035688e-03 3.310017e-02 -2.894734e-03 -1.971721e-03 -1.983523e-03 -1.993039e-03 -3.381471e-03 -2.662133e-03 -3.501985e-03 -6.802434e-03 1.753849e-02 -1.899039e-02 1.750156e-03 -1.620162e-02 -9.213889e-03 2.070852e-02 2.894004e-02 -1.462458e-02 -8.161341e-04 1.231790e-03 -4.801919e-03 7.265524e-03 -1.256922e-03 -8.180709e-04 -8.224154e-04 -8.279013e-04 -1.528221e-03 -1.163596e-03 -1.546626e-03 6.189126e-03 6.450074e-03 -2.138032e-03 -2.560932e-03 -7.378891e-03 -6.388090e-03 -9.729760e-03 -1.627066e-02 -3.770759e-03 -4.690963e-03 -1.800009e-02 -4.200136e-04 -3.397007e-02 -3.793878e-02 -3.339784e-02 -3.343469e-02 -3.351092e-02 -3.410289e-02 -3.493417e-02 -2.828410e-02 4.908099e-02 7.232414e-02 5.638354e-03 3.114316e-02 3.041663e-02 1.470382e-02 -4.256780e-03 3.050745e-02 2.574997e-02 5.602344e-02 1.564578e-01 7.891799e-02 -2.188763e-02 -5.409313e-02 -5.882825e-02 -5.888405e-02 -5.902551e-02 -5.367484e-02 -5.705466e-02 -6.039335e-02 6.599031e-02 4.953255e-02 6.579176e-02 7.447984e-02 6.043963e-02 4.441855e-02 4.494525e-02 1.080651e-02 2.298193e-02 9.524291e-02 1.450549e-01 8.269503e-02 8.096196e-03 1.227190e-03 -5.356167e-04 -5.415163e-04 -5.454379e-04 -1.160680e-03 -8.209666e-04 -1.202780e-03 -1.010362e-02 -1.252648e-02 2.067160e-03 -6.599549e-03 -2.605316e-03 -5.254237e-03 -9.444185e-03 -1.233883e-02 -2.605222e-04 -7.813553e-03 -1.207174e-02 -6.533623e-03 8.402907e-03 -3.895926e-02 -3.244247e-02 -3.280305e-02 -3.070192e-02 -2.463116e-02 -2.246154e-02 -1.022203e-02 3.563451e-02 4.431958e-02 -1.643402e-04 3.244821e-02 6.456308e-02 1.805463e-02 8.710062e-02 1.100733e-01 6.811965e-03 1.419881e-02 2.008613e-04 1.456727e-02 5.135143e-03 -5.093402e-02 -7.490923e-02 -7.401052e-02 -7.577214e-02 -6.601463e-02 -6.772596e-02 -6.566776e-02 5.821082e-02 7.589808e-02 5.843916e-02 6.210278e-02 3.953841e-02 9.180462e-02 1.544378e-01 1.462045e-01 1.175062e-02 -1.100357e-02 6.457863e-02 1.053309e-01 1.775006e-03 -1.433567e-03 -9.614065e-04 -9.664247e-04 -9.710978e-04 -1.735033e-03 -1.322695e-03 4.069744e-04 -2.929859e-03 -9.405916e-03 -5.885091e-03 -9.263238e-03 -1.048790e-02 3.732577e-03 -1.377594e-02 -4.554625e-03 -1.257145e-03 8.663560e-03 -1.693391e-03 -1.955742e-03
 -7.542994e-02 -6.887404e-03 3.060062e-04 2.775877e-03 2.951409e-03 -1.062820e-02 -1.022556e-02 6.368241e-03 -1.313102e-02 -3.299164e-03 9.596989e-03 7.532388e-05 7.859136e-03 -2.366347e-03 2.578473e-02 8.385047e-02 -1.048156e-02 2.356417e-02 2.417003e-02 -9.283895e-03 -2.998306e-02 -7.185849e-03 -1.985988e-03 -3.784389e-03 -2.161152e-03 -9.830977e-03 -4.651437e-03 -3.196167e-03 -9.023234e-03 -4.619008e-03 -2.955919e-03 -2.129106e-03 -1.739981e-03 -2.493558e-03 -4.703957e-03 -8.577880e-03 -3.278634e-03 -7.563444e-03 -1.109352e-02 -5.196069e-03 -2.998306e-02 -7.185849e-03 -1.985988e-03 -3.784389e-03 -2.161152e-03 -9.830977e-03 -4.651437e-03 -3.196167e-03 -9.023234e-03 -4.619008e-03 -2.955919e-03 -2.129106e-03 -1.739981e-03 -2.493558e-03 -4.703957e-03 -8.577880e-03 -3.278634e-03 -7.563444e-03 -1.109352e-02 -5.196069e-03 -2.998306e-02 -7.185849e-03 -1.985988e-03 -3.784389e-03 -2.161152e-03 -9.830977e-03 -4.651437e-03 -3.196167e-03 -9.023234e-03 -4.619008e-03 -2.955919e-03 -2.129106e-03 -1.739981e-03 -2.493558e-03 -4.703957e-03 -8.577880e-03 -3.278634e-03 -7.563444e-03 -1.109352e-02 -5.196069e-03 -2.998306e-02 -7.185849e-03 -1.985988e-03 -3.784389e-03 -2.161152e-03 -9.830977e-03 -4.651437e-03 -3.196167e-03 -9.023234e-03 -4.619008e-03 -2.955919e-03 -2.129106e-03 -1.739981e-03 -2.493558e-03 -4.703957e-03 -8.577880e-03 -3.278634e-03 -7.563444e-03 -1.109352e-02 -5.196069e-03 -2.998306e-02 -7.185849e-03 -1.985988e-03 -3.784389e-03 -2.161152e-03 -9.830977e-03 -4.651437e-03 -3.196167e-03 -9.023234e-03 -4.619008e-03 -2.955919e-03 -2.129106e-03 -1.739981e-03 -2.493558e-03 -4.703957e-03 -8.577880e-03 -3.278634e-03 -7.563444e-03 -1.109352e-02 -5.196069e-03 -2.998306e-02 -7.185849e-03 -1.985988e-03 -3.784389e-03 -2.161152e-03 -9.830977e-03 -4.651437e-03 -3.196167e-03 -9.023234e-03 -4.619008e-03 -2.955919e-03 -2.129106e-03 -1.739981e-03 -2.493558e-03 -4.703957e-03 -8.577880e-03 -3.278634e-03 -7.563444e-03 -1.109352e-02 -5.196069e-03 -2.998306e-02 -7.185849e-03 -1.985988e-03 -3.784389e-03 -2.161152e-03 -9.830977e-03 -4.651437e-03 -3.196167e-03 -9.023234e-03 -4.619008e-03 -2.955919e-03 -2.129106e-03 -1.739981e-03 -2.493558e-03 -4.703957e-03 -8.577880e-03 -3.278634e-03 -7.563444e-03 -1.109352e-02 -5.196069e-03 -2.209786e-02 -2.407258e-04 -2.061508e-03 -5.098275e-03 -1.626311e-04 -1.274634e-02 -9.127694e-03 2.803118e-05 -9.942000e-03 -9.390719e-03 -3.962453e-03 -4.619291e-03 -1.745892e-03 -3.178451e-03 7.209678e-03 -4.491928e-03 -2.397336e-03 -1.044973e-03 5.940853e-03 -6.028728e-03 7.969841e-03 6.792910e-03 -4.306918e-03 2.015426e-03 -2.667029e-03 -5.601457e-03 -1.270835e-03 4.266287e-05 -2.274030e-02 1.626393e-03 -5.856203e-03 -2.958879e-03 -3.199772e-03 -6.536108e-03 1.186675e-02 2.667747e-03 -9.192169e-03 1.139087e-02 -5.374716e-03 7.364069e-05 -1.588405e-02 -1.441181e-03 -2.763745e-03 -4.552405e-03 -3.089763e-03 -4.589826e-03 1.895976e-03 -3.153283e-03 -1.214871e-02 -7.172240e-03 -5.072704e-03 -1.183069e-03 -6.035623e-05 -1.918786e-03 -1.163214e-03 -6.501118e-03 3.732603e-04 1.938172e-04 -2.149348e-03 -5.898976e-03 1.240086e-02 -2.346832e-03 -7.626998e-04 -4.311182e-03 -3.326589e-03 -6.148330e-03 -9.649227e-04 -6.451534e-03 -5.497772e-04 -6.290488e-03 -2.254747e-03 -5.953273e-03 -2.084330e-03 -2.554490e-03 -5.834716e-03 -4.324540e-03 8.932630e-03 -3.707746e-03 -4.249768e-03 -3.105585e-03 1.988828e-02 5.111001e-03 -1.029497e-03 -3.873137e-03 8.615646e-03 7.037267e-03 -1.632258e-03 -4.988793e-03 1.945135e-03 -1.262751e-02 1.891321e-03 -3.746781e-03 1.451924e-03 -1.526345e-03 3.049753e-03 -7.162269e-03 -2.592382e-03 -1.254774e-02 1.059905e-02 5.566929e-03 -1.000491e-02 -5.934353e-03 -6.172470e-03 1.418208e-03 -4.506108e-03 -1.203912e-03 -4.995898e-03 -6.917887e-03 -3.905054e-03 -3.922561e-03 4.083070e-03 -2.267623e-03 -2.926168e-03 -3.379888e-03 2.570068e-03 8.595608e-05 1.065252e-03 -1.927394e-03 -1.205649e-02 1.490929e-03 1.096113e-01 3.922249e-02 1.591518e-02 1.169045e-02 -1.791537e-02 7.499066e-02 4.920457e-03 -2.264315e-02 3.395316e-02 -1.743854e-03 -3.467547e-02 -3.871660e-02 -3.863926e-02 1.491106e-02 5.456312e-02 8.535185e-02 -2.087874e-02 -2.650500e-02 1.168012e-03 3.255321e-02 1.402921e-01 3.102207e-02 -2.897264e-02 3.948223e-04 3.805592e-03 2.152573e-02 3.664085e-02 2.387004e-02 7.282940e-02 3.370989e-02 4.003703e-03 -2.479011e-03 -1.578448e-02 -1.098287e-02 2.749206e-02 7.544949e-02 -1.237341e-02 -3.369154e-02 -4.471183e-02 1.649774e-02 -2.258697e-02 -1.387768e-02 1.734478e-03 -4.347000e-03 -2.882486e-03 -6.500715e-03 2.376460e-03 -8.346847e-04 -5.502480e-03 1.705876e-03 1.339120e-03 1.057736e-03 -2.351699e-05 -5.966392e-03 -8.318598e-03 -4.257013e-03 1.963812e-04 -4.690204e-03 -2.320107e-04 -7.358404e-03 1.389033e-01 8.931772e-03 -2.991987e-02 -2.006129e-02 7.188647e-03 4.852766e-02 -5.580986e-03 1.163425e-02 4.156395e-02 9.117738e-03 -4.184009e-03 7.889856e-03 1.575035e-02 -2.020963e-02 -4.418567e-02 -5.827862e-02 1.891779e-02 1.337600e-02 9.041386e-02 1.419480e-02 1.488719e-01 4.617269e-02 -1.796507e-02 2.259607e-02 -5.976984e-02 5.934487e-02 2.361711e-02 -2.203569e-02 7.466975e-02 2.964025e-02 8.739909e-03 -8.806810e-03 -5.234652e-02 2.369196e-03 -7.808532e-02 -5.272676e-02 1.378093e-02 1.370585e-01 9.076565e-02 2.150286e-02 -4.875825e-03 -1.033109e-02 -1.823320e-03 -2.052831e-03 -5.699572e-05 -9.970744e-03 -6.621358e-03 3.729472e-03 -6.872850e-03 -1.485376e-03 -4.594525e-03 -4.712155e-03 -3.474581e-03 -7.808703e-03 1.761507e-02 1.094505e-03 -1.310141e-03 -7.717856e-03 6.081871e-03 -8.833514e-03
 -4.213446e-02 1.463845e-02 2.268628e-02 1.162073e-02 2.689351e-02 4.939661e-03 2.014439e-02 3.665508e-02 -5.227331e-03 -5.079146e-03 -5.117354e-03 -5.100526e-03 -5.079146e-03 -5.103700e-03 -1.938208e-03 -1.580993e-03 -4.335212e-03 -1.123540e-03 -5.079146e-03 -5.110047e-03 -1.117935e-02 -1.238207e-02 -2.700754e-02 -2.154158e-02 -3.168727e-02 -1.055420e-02 -7.097020e-03 -4.265778e-03 -2.110613e-05 0.000000e+00 -5.625736e-06 -4.929450e-06 0.000000e+00 -4.697319e-06 -2.601032e-05 -2.600690e-05 -1.606704e-04 -1.854904e-04 0.000000e+00 -3.990934e-06 -1.117935e-02 -1.238207e-02 -2.700754e-02 -2.154158e-02 -3.168727e-02 -1.055420e-02 -7.097020e-03 -4.265778e-03 -2.110613e-05 0.000000e+00 -5.625736e-06 -4.929450e-06 0.000000e+00 -4.697319e-06 -2.601032e-05 -2.600690e-05 -1.606704e-04 -1.854904e-04 0.000000e+00 -3.990934e-06 -1.117935e-02 -1.238207e-02 -2.700754e-02 -2.154158e-02 -3.168727e-02 -1.055420e-02 -7.097020e-03 -4.265778e-03 -2.110613e-05 0.000000e+00 -5.625736e-06 -4.929450e-06 0.000000e+00 -4.697319e-06 -2.601032e-05 -2.600690e-05 -1.606704e-04 -1.854904e-04 0.000000e+00 -3.990934e-06 -1.117935e-02 -1.238207e-02 -2.700754e-02 -2.154158e-02 -3.168727e-02 -1.055420e-02 -7.097020e-03 -4.265778e-03 -2.110613e-05 0.000000e+00 -5.625736e-06 -4.929450e-06 0.000000e+00 -4.697319e-06 -2.601032e-05 -2.600690e-05 -1.606704e-04 -1.854904e-04 0.000000e+00 -3.990934e-06 -1.117935e-02 -1.238207e-02 -2.700754e-02 -2.154158e-02 -3.168727e-02 -1.055420e-02 -7.097020e-03 -4.265778e-03 -2.110613e-05 0.000000e+00 -5.625736e-06 -4.929450e-06 0.000000e+00 -4.697319e-06 -2.601032e-05 -2.600690e-05 -1.606704e-04 -1.854904e-04 0.000000e+00 -3.990934e-06 -1.117935e-02 -1.238207e-02 -2.700754e-02 -2.154158e-02 -3.168727e-02 -1.055420e-02 -7.097020e-03 -4.265778e-03 -2.110613e-05 0.000000e+00 -5.625736e-06 -4.929450e-06 0.000000e+00 -4.697319e-06 -2.601032e-05 -2.600690e-05 -1.606704e-04 -1.854904e-04 0.000000e+00 -3.990934e-06 -1.117935e-02 -1.238207e-02 -2.700754e-02 -2.154158e-02 -3.168727e-02 -1.055420e-02 -7.097020e-03 -4.265778e-03 -2.110613e-05 0.000000e+00 -5.625736e-06 -4.929450e-06 0.000000e+00 -4.697319e-06 -2.601032e-05 -2.600690e-05 -1.606704e-04 -1.854904e-04 0.000000e+00 -3.990934e-06 -9.018709e-03 -1.510956e-02 -1.141614e-02 -1.819147e-02 -2.615418e-02 7.287445e-04 -1.513151e-03 2.148185e-03 -5.312244e-04 -4.903794e-04 -5.012674e-04 -4.977801e-04 -4.903794e-04 -4.984412e-04 -5.349225e-04 -5.357874e-04 -7.672880e-04 -7.974725e-04 -4.903794e-04 -4.966435e-04 -6.535557e-03 -5.995665e-03 -2.294611e-02 -3.913403e-03 2.201963e-02 1.035663e-03 8.607381e-03 -1.435493e-03 -1.300244e-03 -1.225881e-03 -1.250539e-03 -1.238050e-03 -1.225881e-03 -1.238052e-03 -1.285471e-03 -1.292536e-03 -1.750975e-03 -1.822863e-03 -1.225881e-03 -1.238218e-03 -1.392102e-02 -7.418529e-03 -1.185974e-02 -1.000836e-02 -1.234018e-02 -1.349936e-02 4.952541e-03 -5.516744e-03 -5.328303e-04 -4.901513e-04 -5.039264e-04 -4.981284e-04 -4.901513e-04 -4.981703e-04 -5.295088e-04 -5.306822e-04 -7.828354e-04 -8.247305e-04 -4.901513e-04 -4.970567e-04 -4.432409e-04 -1.875861e-03 -4.100534e-04 1.039049e-02 -1.519000e-02 -1.280940e-02 -4.378400e-03 -7.952859e-03 -9.033784e-04 -8.492909e-04 -8.695815e-04 -8.580760e-04 -8.492909e-04 -8.599275e-04 -8.973867e-04 -8.982666e-04 -1.229640e-03 -1.297210e-03 -8.492909e-04 -8.574028e-04 7.860423e-04 -1.605737e-03 8.305460e-03 9.428377e-03 6.730544e-03 7.812256e-03 8.992548e-03 -7.722960e-03 -1.748320e-03 -1.647818e-03 -1.681623e-03 -1.662793e-03 -1.647818e-03 -1.662784e-03 -1.705011e-03 -1.721112e-03 -2.294224e-03 -2.156027e-04 -1.647818e-03 -1.662019e-03 -1.155251e-02 -6.920047e-03 -1.161390e-03 -6.133114e-03 -8.613557e-03 -5.046627e-03 -1.151290e-02 6.657730e-04 -7.301396e-04 -6.719765e-04 -6.909510e-04 -6.828132e-04 -6.719765e-04 -6.804586e-04 -7.136346e-04 -7.192067e-04 -1.083255e-03 -1.135672e-03 -6.719765e-04 -6.807899e-04 6.474691e-02 1.054993e-01 1.201935e-01 1.175892e-01 1.295962e-01 5.635151e-02 -1.237788e-02 -1.610677e-03 -2.826863e-02 -2.665700e-02 -2.752188e-02 -2.705476e-02 -2.665700e-02 -2.505327e-02 -2.694005e-02 -2.704898e-02 -1.409787e-02 -1.981063e-02 -2.665700e-02 -2.708740e-02 1.034930e-01 1.260298e-01 1.455255e-01 1.356703e-01 1.523068e-01 8.187275e-02 6.735156e-02 3.711247e-02 -4.007986e-02 -4.627506e-02 -4.416830e-02 -4.505097e-02 -4.627506e-02 -4.694001e-02 -4.660034e-02 -4.668418e-02 -3.083871e-02 -2.656310e-02 -4.627506e-02 -4.507385e-02 -1.005959e-02 -8.928301e-03 4.147246e-03 -1.749045e-02 -1.073981e-02 -1.525511e-02 -7.310000e-03 -7.390034e-03 -4.727875e-04 -4.369550e-04 -4.486199e-04 -4.439819e-04 -4.369550e-04 -4.450620e-04 -4.786612e-04 -4.750375e-04 -6.913054e-04 -7.330538e-04 -4.369550e-04 -4.426830e-04 6.995117e-02 7.482747e-03 1.073754e-01 1.132005e-01 1.536041e-01 6.491264e-02 2.915819e-02 1.385344e-03 -2.370536e-02 -2.469545e-02 -2.524676e-02 -2.477088e-02 -2.469545e-02 -2.481943e-02 -2.496967e-02 -2.501331e-02 -2.900646e-02 -2.671893e-02 -2.469545e-02 -2.474293e-02 9.760947e-02 1.126431e-01 2.088483e-01 1.399632e-01 2.176567e-01 1.262349e-01 9.388820e-02 6.869051e-02 -5.683485e-02 -5.611405e-02 -5.527747e-02 -5.622283e-02 -5.611405e-02 -5.631498e-02 -5.653728e-02 -5.670990e-02 -5.594157e-02 -5.974412e-02 -5.611405e-02 -5.621545e-02 -4.607609e-03 -6.615616e-03 -4.008353e-03 -3.706968e-03 -4.692771e-03 -1.781882e-02 3.982673e-03 -4.765315e-03 -9.518674e-04 -8.907505e-04 -9.085275e-04 -9.012790e-04 -8.907505e-04 -9.019600e-04 -9.511706e-04 -9.526964e-04 -1.298260e-03 -1.349596e-03 -8.907505e-04 -9.005658e-04
 -8.732175e-02 -7.860016e-03 3.077516e-03 -3.031049e-03 -3.909197e-03 -1.439593e-02 -1.701606e-02 -9.645900e-03 -2.033566e-02 -1.911553e-02 -9.337761e-03 -1.329625e-02 -5.048389e-03 -1.212349e-02 6.336957e-02 8.817204e-02 -1.605143e-02 9.369621e-02 5.611600e-02 -2.037362e-02 -2.776229e-02 -4.887878e-03 -1.499292e-03 -2.951396e-03 -1.408155e-03 -6.943416e-03 -3.301892e-03 -3.406982e-03 -6.735731e-03 -3.254609e-03 -2.840214e-03 -2.361419e-03 -2.073973e-03 -3.166848e-03 -6.174839e-03 -1.401281e-02 -3.660249e-03 -1.106258e-02 -1.432411e-02 -4.324645e-03 -2.776229e-02 -4.887878e-03 -1.499292e-03 -2.951396e-03 -1.408155e-03 -6.943416e-03 -3.301892e-03 -3.406982e-03 -6.735731e-03 -3.254609e-03 -2.840214e-03 -2.361419e-03 -2.073973e-03 -3.166848e-03 -6.174839e-03 -1.401281e-02 -3.660249e-03 -1.106258e-02 -1.432411e-02 -4.324645e-03 -2.776229e-02 -4.887878e-03 -1.499292e-03 -2.951396e-03 -1.408155e-03 -6.943416e-03 -3.301892e-03 -3.406982e-03 -6.735731e-03 -3.254609e-03 -2.840214e-03 -2.361419e-03 -2.073973e-03 -3.166848e-03 -6.174839e-03 -1.401281e-02 -3.660249e-03 -1.106258e-02 -1.432411e-02 -4.324645e-03 -2.776229e-02 -4.887878e-03 -1.499292e-03 -2.951396e-03 -1.408155e-03 -6.943416e-03 -3.301892e-03 -3.406982e-03 -6.735731e-03 -3.254609e-03 -2.840214e-03 -2.361419e-03 -2.073973e-03 -3.166848e-03 -6.174839e-03 -1.401281e-02 -3.660249e-03 -1.106258e-02 -1.432411e-02 -4.324645e-03 -2.776229e-02 -4.887878e-03 -1.499292e-03 -2.951396e-03 -1.408155e-03 -6.943416e-03 -3.301892e-03 -3.406982e-03 -6.735731e-03 -3.254609e-03 -2.840214e-03 -2.361419e-03 -2.073973e-03 -3.166848e-03 -6.174839e-03 -1.401281e-02 -3.660249e-03 -1.106258e-02 -1.432411e-02 -4.324645e-03 -2.776229e-02 -4.887878e-03 -1.499292e-03 -2.951396e-03 -1.408155e-03 -6.943416e-03 -3.301892e-03 -3.406982e-03 -6.735731e-03 -3.254609e-03 -2.840214e-03 -2.361419e-03 -2.073973e-03 -3.166848e-03 -6.174839e-03 -1.401281e-02 -3.660249e-03 -1.106258e-02 -1.432411e-02 -4.324645e-03 -2.776229e-02 -4.887878e-03 -1.499292e-03 -2.951396e-03 -1.408155e-03 -6.943416e-03 -3.301892e-03 -3.406982e-03 -6.735731e-03 -3.254609e-03 -2.840214e-03 -2.361419e-03 -2.073973e-03 -3.166848e-03 -6.174839e-03 -1.401281e-02 -3.660249e-03 -1.106258e-02 -1.432411e-02 -4.324645e-03 -1.442987e-02 -2.887195e-03 -3.169886e-03 -3.597542e-03 -8.414984e-04 -8.393722e-03 -4.133064e-03 -2.181633e-03 -1.187813e-02 -6.214844e-03 -3.349919e-03 -4.707620e-03 -4.184220e-03 -3.882770e-03 2.024098e-04 4.151482e-03 -4.789507e-03 -5.790969e-03 9.450023e-04 -6.024744e-03 -1.152501e-02 -5.771238e-03 -1.651577e-04 -3.067556e-03 2.296232e-03 -1.336168e-02 -8.996556e-03 -1.523243e-03 -2.003858e-02 -9.061688e-03 2.833484e-03 -4.010746e-03 -2.907100e-03 6.025101e-03 -6.079882e-03 2.712229e-02 -5.845664e-04 2.037727e-02 1.217198e-02 -8.991508e-03 -2.404165e-02 -8.936702e-03 5.401181e-04 -2.630851e-03 -3.580946e-03 -8.907688e-03 -3.593296e-03 4.103779e-03 -1.114884e-02 -1.609156e-03 -7.218305e-03 2.310422e-04 -3.319162e-03 -6.065846e-03 -1.725299e-04 1.211220e-02 -6.838094e-03 1.135935e-02 -1.257507e-02 -3.988089e-03 -2.400015e-02 -3.503893e-03 -3.453159e-03 -7.969502e-03 -5.405143e-03 -1.587363e-02 7.235645e-03 -3.068727e-03 -6.587303e-03 -7.983417e-03 -6.839102e-03 -7.353196e-03 -6.423265e-03 -3.696516e-05 1.665157e-02 4.413046e-02 -4.578106e-03 8.946704e-03 -6.008540e-03 -1.176834e-02 3.915004e-03 -8.544703e-03 -8.411124e-03 -4.228418e-03 6.446873e-04 -1.794182e-03 -5.237636e-03 1.199187e-02 -1.348139e-02 -2.261145e-02 -1.159238e-02 -4.269689e-03 1.994229e-03 -1.142285e-03 5.922461e-03 4.140189e-02 -7.223171e-03 3.527535e-02 1.431962e-02 -1.349909e-02 -2.492483e-02 -1.415353e-02 -4.907785e-03 -4.728650e-03 -4.636434e-03 -1.071830e-02 -3.947636e-03 1.803092e-03 -1.188580e-02 -6.309915e-03 5.397054e-03 2.592824e-03 -2.742885e-03 -5.800182e-03 -3.385948e-03 2.107040e-02 4.630697e-03 5.103935e-03 5.556507e-03 -7.419847e-03 1.022474e-01 1.540523e-01 4.237479e-03 5.165011e-02 5.346161e-03 1.344251e-01 5.766598e-02 2.581027e-02 -1.171792e-02 -7.938308e-02 -1.368543e-02 -3.167918e-02 -3.630524e-02 1.251377e-02 3.831990e-02 1.633583e-01 -5.774092e-02 -1.482860e-01 -1.196264e-01 2.593095e-02 2.300541e-01 -5.887108e-02 -1.871149e-02 -1.366770e-02 -2.686784e-02 3.891463e-02 -7.675857e-03 7.541425e-03 1.071899e-01 1.178909e-01 -1.343020e-03 -2.735334e-03 -1.990510e-02 -1.488704e-02 1.667867e-01 2.266121e-01 1.410580e-02 -1.771345e-01 -2.706334e-01 4.187445e-02 -3.719633e-02 -1.150557e-02 -3.861096e-03 -8.750778e-04 -1.550500e-03 -8.602243e-06 -6.217988e-03 -8.889119e-04 -2.440216e-03 4.293036e-03 -1.202006e-03 -4.240136e-03 -3.672346e-03 6.000583e-03 -4.492867e-03 1.095938e-02 -8.550103e-03 -1.546499e-02 4.476834e-03 -2.531218e-03 1.920470e-01 -3.069504e-02 -3.253691e-02 -5.298177e-02 4.566240e-03 3.541071e-02 -4.739034e-02 -2.248586e-02 9.478721e-02 5.156317e-03 -1.386431e-03 -5.674805e-03 5.668139e-02 3.428570e-02 -1.309490e-01 -1.287410e-01 -6.196514e-03 6.421119e-03 2.955896e-01 -2.191771e-02 1.423100e-01 6.283282e-02 -2.511547e-02 2.368449e-02 -6.213726e-02 -1.938150e-02 4.399789e-02 -2.726664e-02 2.917569e-02 3.497880e-02 2.304265e-02 3.068309e-02 -4.381070e-02 -3.042195e-02 -1.113521e-01 -3.493248e-01 1.041917e-01 2.998886e-01 1.888991e-01 7.251933e-02 -2.179937e-02 -9.585456e-03 -5.977776e-04 -2.254548e-03 -4.597536e-03 -3.867577e-03 -7.383913e-03 -6.119795e-03 -1.632176e-02 -9.550221e-03 -2.374771e-03 -5.431865e-03 -2.458827e-03 -9.616373e-03 1.444438e-02 1.838907e-02 -8.949436e-03 5.653134e-03 2.906129e-02 -1.065959e-02
 -3.455555e-02 -7.423342e-04 -5.484918e-03 -1.808562e-03 -5.565008e-03 4.308647e-03 2.430047e-03 2.434122e-03 -1.648009e-02 -7.654858e-03 -3.580084e-03 -2.316156e-03 -1.847122e-03 -2.460363e-02 1.165539e-02 3.294685e-02 -3.120819e-03 5.792680e-02 5.230638e-02 -1.067982e-02 -1.129627e-02 -8.353594e-04 -2.423682e-05 -1.952286e-04 -3.717233e-05 -1.371791e-03 -6.066618e-04 -8.698150e-04 -1.150052e-02 -1.102261e-02 -6.187382e-03 -7.431990e-03 -6.218426e-03 -6.979653e-03 -1.019249e-02 -1.235734e-02 -4.686139e-03 -8.294491e-03 -1.391596e-02 -1.212979e-02 -1.129627e-02 -8.353594e-04 -2.423682e-05 -1.952286e-04 -3.717233e-05 -1.371791e-03 -6.066618e-04 -8.698150e-04 -1.150052e-02 -1.102261e-02 -6.187382e-03 -7.431990e-03 -6.218426e-03 -6.979653e-03 -1.019249e-02 -1.235734e-02 -4.686139e-03 -8.294491e-03 -1.391596e-02 -1.212979e-02 -1.129627e-02 -8.353594e-04 -2.423682e-05 -1.952286e-04 -3.717233e-05 -1.371791e-03 -6.066618e-04 -8.698150e-04 -1.150052e-02 -1.102261e-02 -6.187382e-03 -7.431990e-03 -6.218426e-03 -6.979653e-03 -1.019249e-02 -1.235734e-02 -4.686139e-03 -8.294491e-03 -1.391596e-02 -1.212979e-02 -1.129627e-02 -8.353594e-04 -2.423682e-05 -1.952286e-04 -3.717233e-05 -1.371791e-03 -6.066618e-04 -8.698150e-04 -1.150052e-02 -1.102261e-02 -6.187382e-03 -7.431990e-03 -6.218426e-03 -6.979653e-03 -1.019249e-02 -1.235734e-02 -4.686139e-03 -8.294491e-03 -1.391596e-02 -1.212979e-02 -1.129627e-02 -8.353594e-04 -2.423682e-05 -1.952286e-04 -3.717233e-05 -1.371791e-03 -6.066618e-04 -8.698150e-04 -1.150052e-02 -1.102261e-02 -6.187382e-03 -7.431990e-03 -6.218426e-03 -6.979653e-03 -1.019249e-02 -1.235734e-02 -4.686139e-03 -8.294491e-03 -1.391596e-02 -1.212979e-02 -1.129627e-02 -8.353594e-04 -2.423682e-05 -1.952286e-04 -3.717233e-05 -1.371791e-03 -6.066618e-04 -8.698150e-04 -1.150052e-02 -1.102261e-02 -6.187382e-03 -7.431990e-03 -6.218426e-03 -6.979653e-03 -1.019249e-02 -1.235734e-02 -4.686139e-03 -8.294491e-03 -1.391596e-02 -1.212979e-02 -1.129627e-02 -8.353594e-04 -2.423682e-05 -1.952286e-04 -3.717233e-05 -1.371791e-03 -6.066618e-04 -8.698150e-04 -1.150052e-02 -1.102261e-02 -6.187382e-03 -7.431990e-03 -6.218426e-03 -6.979653e-03 -1.019249e-02 -1.235734e-02 -4.686139e-03 -8.294491e-03 -1.391596e-02 -1.212979e-02 -8.492552e-03 -2.178001e-03 -6.228971e-04 -9.428506e-04 -6.471695e-04 -3.104650e-03 -1.734928e-03 -6.588526e-05 -5.610512e-03 -1.197048e-02 -7.668690e-03 -5.740054e-03 -1.651993e-03 -2.847421e-03 -4.244088e-03 -6.737316e-04 -5.157626e-03 -7.641995e-03 -7.095556e-03 -7.067165e-03 9.541439e-03 -2.684524e-03 -1.614634e-03 -2.259943e-03 -1.665467e-03 -2.581887e-04 -1.760370e-03 5.847235e-03 -1.962921e-02 3.971859e-04 -1.224123e-02 1.755191e-03 -6.242068e-03 1.011418e-02 8.444212e-03 -5.017788e-04 -9.370967e-03 5.812978e-03 -3.880142e-04 -8.554166e-03 -1.165230e-02 -4.605897e-04 -6.779371e-04 -1.067749e-03 -7.099003e-04 -3.778065e-03 1.340262e-04 -2.598554e-03 -1.103934e-02 -1.511274e-02 1.080685e-02 -6.859950e-03 -6.326749e-03 -1.420435e-02 -1.079901e-02 3.105344e-03 -5.242983e-03 7.875365e-04 -4.011532e-03 3.428277e-03 8.405923e-03 -2.075864e-03 -1.224600e-03 3.260590e-04 -1.274646e-03 -3.861140e-03 -1.131971e-03 2.329945e-03 -1.362290e-02 7.294910e-03 -1.375777e-02 -5.362537e-03 -4.928963e-03 -3.290108e-03 -3.156640e-03 4.988152e-03 1.201510e-03 1.771654e-03 -1.891869e-02 2.399607e-03 1.124580e-03 -3.207859e-03 -2.372951e-03 -3.392308e-03 -2.455062e-03 1.925022e-05 -3.667862e-03 -6.925333e-04 -8.250117e-04 -6.226189e-03 -5.999206e-03 -1.250723e-03 -5.124681e-03 6.290719e-03 1.909764e-03 1.667886e-02 9.162541e-03 -8.445903e-03 1.095784e-02 1.094632e-02 -1.425636e-02 -1.194487e-03 -9.436944e-04 -1.385415e-03 -9.757957e-04 -4.104395e-04 -5.032793e-04 -1.192022e-03 7.424973e-03 -5.333389e-03 6.244105e-03 -4.280200e-03 -4.165566e-03 -2.204205e-03 -9.212241e-03 -3.060636e-03 3.798161e-03 -4.656440e-03 -1.145406e-02 -1.164623e-02 -2.475588e-02 -2.733923e-02 -3.655505e-02 -3.624539e-02 -3.644199e-02 -3.994562e-02 -2.998879e-02 -3.528745e-02 3.880519e-02 3.669057e-02 2.208894e-02 4.707410e-02 3.941720e-02 4.895000e-02 9.930519e-03 -1.160756e-02 2.567260e-02 9.580117e-02 1.057592e-01 8.511102e-02 6.271315e-02 -4.822881e-02 -6.022446e-02 -6.251530e-02 -6.165385e-02 -4.084615e-02 -6.163928e-02 -3.638635e-02 8.811022e-02 1.026540e-01 4.820584e-02 3.969960e-02 4.696184e-02 3.043623e-02 4.009504e-02 -1.175951e-02 2.645770e-02 4.430969e-02 1.277985e-01 6.434961e-02 -3.417306e-03 1.608354e-03 -6.558738e-04 -1.077753e-03 -6.898919e-04 -1.835101e-03 -2.009207e-03 -4.030818e-04 -4.458382e-03 -1.926151e-03 -5.891638e-03 -8.587289e-03 -7.915487e-03 -1.369345e-02 -1.173544e-02 3.743123e-03 -2.737145e-03 -2.129850e-03 -6.458141e-03 -8.698394e-03 7.738796e-02 -4.983709e-03 -3.386897e-02 -3.363874e-02 -3.758260e-02 5.979304e-03 -2.829357e-02 -4.155764e-02 6.244338e-02 5.859646e-02 1.467449e-03 3.593986e-02 7.330010e-03 4.407259e-02 6.268446e-02 5.532810e-02 -8.524595e-03 -1.996143e-02 -7.047159e-03 4.821877e-02 6.664919e-02 -4.493410e-02 -7.633851e-02 -5.563618e-02 -7.006802e-02 -1.416083e-02 -3.358096e-02 -3.025108e-02 9.183506e-02 5.676367e-02 4.427646e-02 3.143070e-02 5.271565e-02 3.800353e-02 8.713011e-02 1.399213e-01 1.663580e-02 -2.363735e-02 3.895044e-02 7.168882e-02 6.576297e-03 -3.547716e-03 -1.123128e-03 -1.608987e-03 -1.160544e-03 -2.770473e-03 -7.181451e-04 -3.592129e-03 -7.559190e-03 -1.678579e-02 2.750544e-03 9.277032e-04 -1.019351e-02 -3.355886e-03 5.034522e-03 -1.039161e-03 -8.505780e-03 2.974299e-03 -2.861817e-04 -1.003769e-02
 -6.986995e-02 -1.485328e-02 -7.289311e-03 -1.867535e-02 2.663152e-03 -1.042874e-02 -4.691899e-03 -2.809549e-03 -2.041953e-02 -1.555401e-02 -6.798077e-03 9.959738e-04 9.832430e-03 6.440034e-03 5.981488e-02 7.530225e-02 -9.337665e-03 3.854784e-02 3.731404e-02 -4.613948e-03 -2.511164e-02 -6.419281e-03 -2.029651e-03 -3.703410e-03 -2.132748e-03 -8.447984e-03 -4.099747e-03 -2.977503e-03 -8.371892e-03 -4.351488e-03 -2.683461e-03 -2.352424e-03 -2.093771e-03 -2.363771e-03 -6.968808e-03 -1.210430e-02 -3.349847e-03 -8.663832e-03 -1.285357e-02 -5.074197e-03 -2.511164e-02 -6.419281e-03 -2.029651e-03 -3.703410e-03 -2.132748e-03 -8.447984e-03 -4.099747e-03 -2.977503e-03 -8.371892e-03 -4.351488e-03 -2.683461e-03 -2.352424e-03 -2.093771e-03 -2.363771e-03 -6.968808e-03 -1.210430e-02 -3.349847e-03 -8.663832e-03 -1.285357e-02 -5.074197e-03 -2.511164e-02 -6.419281e-03 -2.029651e-03 -3.703410e-03 -2.132748e-03 -8.447984e-03 -4.099747e-03 -2.977503e-03 -8.371892e-03 -4.351488e-03 -2.683461e-03 -2.352424e-03 -2.093771e-03 -2.363771e-03 -6.968808e-03 -1.210430e-02 -3.349847e-03 -8.663832e-03 -1.285357e-02 -5.074197e-03 -2.511164e-02 -6.419281e-03 -2.029651e-03 -3.703410e-03 -2.132748e-03 -8.447984e-03 -4.099747e-03 -2.977503e-03 -8.371892e-03 -4.351488e-03 -2.683461e-03 -2.352424e-03 -2.093771e-03 -2.363771e-03 -6.968808e-03 -1.210430e-02 -3.349847e-03 -8.663832e-03 -1.285357e-02 -5.074197e-03 -2.511164e-02 -6.419281e-03 -2.029651e-03 -3.703410e-03 -2.132748e-03 -8.447984e-03 -4.099747e-03 -2.977503e-03 -8.371892e-03 -4.351488e-03 -2.683461e-03 -2.352424e-03 -2.093771e-03 -2.363771e-03 -6.968808e-03 -1.210430e-02 -3.349847e-03 -8.663832e-03 -1.285357e-02 -5.074197e-03 -2.511164e-02 -6.419281e-03 -2.029651e-03 -3.703410e-03 -2.132748e-03 -8.447984e-03 -4.099747e-03 -2.977503e-03 -8.371892e-03 -4.351488e-03 -2.683461e-03 -2.352424e-03 -2.093771e-03 -2.363771e-03 -6.968808e-03 -1.210430e-02 -3.349847e-03 -8.663832e-03 -1.285357e-02 -5.074197e-03 -2.511164e-02 -6.419281e-03 -2.029651e-03 -3.703410e-03 -2.132748e-03 -8.447984e-03 -4.099747e-03 -2.977503e-03 -8.371892e-03 -4.351488e-03 -2.683461e-03 -2.352424e-03 -2.093771e-03 -2.363771e-03 -6.968808e-03 -1.210430e-02 -3.349847e-03 -8.663832e-03 -1.285357e-02 -5.074197e-03 -2.167804e-02 -3.473386e-03 -2.220288e-03 -7.215158e-03 -4.519255e-03 -1.506281e-02 -7.941975e-03 -4.126439e-03 -1.283034e-02 -6.599123e-03 -5.756281e-03 1.258047e-03 -3.785112e-04 -9.355683e-04 2.025586e-02 8.559320e-03 -6.826256e-03 -2.085789e-03 -5.754045e-03 -7.828201e-03 -1.530350e-02 -3.862460e-03 -4.714013e-03 -6.089496e-03 -7.120344e-03 -9.174362e-03 -2.213798e-05 3.974693e-03 -1.005683e-02 -3.460495e-03 -7.529292e-03 -6.148089e-03 -7.112859e-03 -2.487156e-03 1.260118e-02 2.172767e-02 -1.612839e-03 9.658656e-03 1.623447e-02 -4.760940e-03 -9.145034e-05 -1.028942e-02 -7.539228e-04 -4.411592e-03 -9.563527e-04 -1.408130e-02 -7.307304e-03 -2.773538e-03 -3.860892e-03 -1.013824e-02 -4.573062e-03 -1.541074e-03 -2.921108e-03 -1.603294e-03 -2.499529e-03 -1.248170e-05 -4.016135e-03 6.786713e-03 -1.374108e-03 -9.861644e-03 -1.636290e-02 -7.203506e-03 -5.359257e-03 -6.512271e-03 -7.902318e-03 3.916779e-03 -7.831773e-03 3.671108e-04 -7.171514e-03 -8.733774e-03 -3.677541e-03 -2.289650e-03 -3.141351e-03 -1.264367e-04 1.775361e-03 6.159325e-03 6.432130e-06 1.017542e-02 1.546436e-02 -5.440555e-03 2.830451e-02 -1.656081e-02 -7.377437e-03 1.164925e-03 -3.694603e-03 2.026760e-02 7.954187e-03 -5.753566e-03 1.621337e-02 -7.330345e-03 -5.400318e-03 -7.809890e-04 -6.554158e-03 -1.129400e-02 -6.209040e-03 9.758938e-03 -1.379997e-02 1.239551e-02 1.394706e-02 -1.182127e-02 -4.626167e-03 -6.177579e-03 -4.508111e-03 -7.198676e-03 -6.790368e-03 -1.064483e-02 6.392927e-03 -9.584051e-03 -6.514567e-03 -5.249588e-03 -6.401482e-03 1.261160e-03 -2.066875e-03 -1.454080e-03 -3.670956e-03 4.821048e-03 2.978882e-03 -5.267603e-03 1.113752e-02 -5.843823e-03 1.134541e-01 5.444607e-02 2.652621e-02 2.579178e-03 3.367370e-02 6.861672e-02 2.857176e-02 2.684309e-02 -8.557393e-03 -9.572511e-03 -1.446718e-02 -1.014160e-02 -2.412475e-02 -5.127663e-02 6.729908e-02 5.504061e-02 -2.669977e-02 -6.756265e-02 4.112464e-03 8.373015e-03 1.258053e-01 8.016367e-03 -1.949275e-02 3.931006e-02 -3.139778e-02 2.180137e-02 2.445524e-02 3.182001e-03 7.674386e-02 4.097304e-02 -3.858149e-03 -1.623682e-02 -1.562071e-02 3.062813e-02 4.711578e-02 8.522505e-02 -3.772584e-03 -3.706083e-02 -5.226023e-02 1.498136e-02 -1.228594e-02 8.384184e-03 -8.470430e-04 -2.791552e-03 -3.285808e-03 -1.125834e-02 -5.169685e-03 -4.586247e-03 -7.472311e-03 -8.097163e-03 3.926550e-03 -1.513723e-03 -2.734059e-03 -5.562133e-03 -1.060809e-02 -7.313603e-03 -4.263430e-03 5.374516e-03 -3.483825e-03 -5.380409e-03 1.282261e-01 7.069427e-02 -3.682622e-02 -2.623377e-02 -1.832821e-02 1.933553e-02 -1.689695e-02 -1.481532e-02 8.799054e-02 1.773798e-02 9.035063e-03 -1.581536e-02 -1.160002e-02 -2.621316e-02 -5.818652e-02 -4.822802e-02 7.768183e-03 5.853160e-02 7.735214e-02 4.046207e-02 1.194628e-01 8.970558e-03 9.544687e-04 4.095131e-02 -1.359614e-02 8.133865e-02 5.668686e-03 -1.310376e-02 3.327048e-02 4.655211e-02 9.563840e-03 -3.005737e-03 -2.018018e-02 1.119682e-02 -7.673694e-02 -7.305294e-02 5.570660e-02 7.426422e-02 5.665960e-02 4.250923e-02 -1.816762e-02 -7.019537e-03 -6.638986e-03 -4.357591e-03 -4.640004e-03 -1.384604e-02 -7.621871e-03 -5.282388e-03 -8.070806e-03 -6.799053e-03 -4.511414e-03 -1.265114e-03 1.015719e-02 -6.047641e-03 1.741783e-02 2.608908e-02 -8.207762e-03 -3.031905e-03 3.214275e-03 -5.391590e-03
 -8.237262e-02 2.099688e-02 3.115214e-02 3.307590e-02 2.459364e-02 4.724847e-04 1.041621e-02 5.440109e-02 -6.847899e-03 -5.570909e-03 -5.871818e-03 -5.544964e-03 -5.528395e-03 -2.316129e-03 -4.745286e-03 -6.967329e-03 3.602438e-03 1.086373e-03 -2.824500e-03 -5.638001e-03 -2.980635e-02 -1.122270e-02 -1.733043e-02 -1.374283e-02 -1.965394e-02 -1.006590e-02 -8.013796e-03 -1.134080e-02 -1.930009e-04 -4.643836e-06 -5.520872e-05 -1.523438e-06 0.000000e+00 -4.598056e-05 -1.680290e-04 -4.812518e-04 -1.072475e-03 -2.867221e-03 -7.666796e-05 -1.057141e-05 -2.980635e-02 -1.122270e-02 -1.733043e-02 -1.374283e-02 -1.965394e-02 -1.006590e-02 -8.013796e-03 -1.134080e-02 -1.930009e-04 -4.643836e-06 -5.520872e-05 -1.523438e-06 0.000000e+00 -4.598056e-05 -1.680290e-04 -4.812518e-04 -1.072475e-03 -2.867221e-03 -7.666796e-05 -1.057141e-05 -2.980635e-02 -1.122270e-02 -1.733043e-02 -1.374283e-02 -1.965394e-02 -1.006590e-02 -8.013796e-03 -1.134080e-02 -1.930009e-04 -4.643836e-06 -5.520872e-05 -1.523438e-06 0.000000e+00 -4.598056e-05 -1.680290e-04 -4.812518e-04 -1.072475e-03 -2.867221e-03 -7.666796e-05 -1.057141e-05 -2.980635e-02 -1.122270e-02 -1.733043e-02 -1.374283e-02 -1.965394e-02 -1.006590e-02 -8.013796e-03 -1.134080e-02 -1.930009e-04 -4.643836e-06 -5.520872e-05 -1.523438e-06 0.000000e+00 -4.598056e-05 -1.680290e-04 -4.812518e-04 -1.072475e-03 -2.867221e-03 -7.666796e-05 -1.057141e-05 -2.980635e-02 -1.122270e-02 -1.733043e-02 -1.374283e-02 -1.965394e-02 -1.006590e-02 -8.013796e-03 -1.134080e-02 -1.930009e-04 -4.643836e-06 -5.520872e-05 -1.523438e-06 0.000000e+00 -4.598056e-05 -1.680290e-04 -4.812518e-04 -1.072475e-03 -2.867221e-03 -7.666796e-05 -1.057141e-05 -2.980635e-02 -1.122270e-02 -1.733043e-02 -1.374283e-02 -1.965394e-02 -1.006590e-02 -8.013796e-03 -1.134080e-02 -1.930009e-04 -4.643836e-06 -5.520872e-05 -1.523438e-06 0.000000e+00 -4.598056e-05 -1.680290e-04 -4.812518e-04 -1.072475e-03 -2.867221e-03 -7.666796e-05 -1.057141e-05 -2.980635e-02 -1.122270e-02 -1.733043e-02 -1.374283e-02 -1.965394e-02 -1.006590e-02 -8.013796e-03 -1.134080e-02 -1.930009e-04 -4.643836e-06 -5.520872e-05 -1.523438e-06 0.000000e+00 -4.598056e-05 -1.680290e-04 -4.812518e-04 -1.072475e-03 -2.867221e-03 -7.666796e-05 -1.057141e-05 -2.098574e-02 -3.869538e-03 -1.661330e-02 -1.660392e-02 -2.187086e-02 -3.388143e-03 -7.285813e-03 3.789590e-03 -8.677335e-04 -5.012532e-04 -5.935503e-04 -4.951068e-04 -4.910936e-04 -5.749665e-04 -7.731984e-04 -1.320814e-03 -3.827895e-04 8.800956e-03 -6.221067e-04 -5.088609e-04 1.732002e-02 -1.108123e-03 -1.363524e-02 -9.119078e-03 -1.476541e-03 -1.938449e-02 -9.376928e-03 1.005414e-02 -1.945990e-03 -1.208653e-03 -1.363431e-03 -1.196569e-03 -1.187415e-03 -1.327390e-03 5.065530e-04 -3.922343e-04 3.766141e-03 8.440583e-03 -1.409274e-03 -1.214231e-03 -6.282252e-03 -1.426446e-02 -1.655301e-02 -1.104240e-02 -1.749931e-02 -1.097918e-03 -6.987409e-03 -6.159014e-04 -8.876116e-04 -4.805748e-04 -5.694150e-04 -4.732008e-04 -4.686239e-04 1.607139e-03 -7.634418e-04 2.965481e-03 -3.344201e-04 -3.607538e-03 1.561428e-03 -4.862869e-04 1.931584e-02 3.262399e-03 -2.739749e-02 -1.885512e-02 -9.236480e-03 -6.175330e-03 6.437590e-03 -3.661207e-03 -1.350890e-03 -8.020345e-04 -9.117082e-04 -7.914862e-04 -7.855057e-04 -8.971197e-04 -1.193729e-03 2.241789e-03 1.097868e-03 -2.438207e-03 -9.390118e-04 -8.082323e-04 3.124946e-02 -1.991677e-02 -1.872692e-02 -4.220381e-03 -3.266132e-03 4.973290e-03 1.058530e-02 1.600237e-02 -2.688227e-03 -1.659621e-03 -1.880155e-03 -1.642685e-03 -1.631049e-03 -1.803204e-03 -1.797162e-04 4.682246e-03 3.752241e-04 6.721909e-03 -1.876864e-03 -1.668489e-03 1.512571e-02 -1.708304e-02 -1.002738e-02 -6.932961e-03 -2.767015e-02 4.933559e-03 -1.149949e-02 -6.844543e-03 -1.182145e-03 -6.293565e-04 -7.403079e-04 -6.227215e-04 -6.149946e-04 -7.029350e-04 -9.283677e-04 6.238548e-04 -3.205892e-03 1.000329e-02 -7.731374e-04 -6.362224e-04 1.016614e-01 7.207215e-02 4.858821e-02 5.045170e-02 8.244258e-02 3.162593e-02 5.497184e-02 4.719980e-02 -3.670941e-02 -2.923451e-02 -2.841450e-02 -2.922592e-02 -2.879771e-02 -2.722460e-02 -2.745313e-02 -3.155922e-02 1.282327e-02 7.097001e-02 -2.988160e-02 -2.717272e-02 1.514442e-01 1.118792e-01 1.640422e-01 1.248246e-01 1.138276e-01 5.567279e-02 2.510175e-02 2.041042e-02 -1.826277e-02 -4.874977e-02 -4.510705e-02 -4.845932e-02 -4.947397e-02 -5.068103e-02 -5.091411e-02 -4.927663e-02 -3.315078e-03 2.849083e-02 -4.221495e-02 -5.070116e-02 -6.700686e-03 -9.376696e-04 -1.521783e-02 -1.090673e-02 -1.022811e-02 -1.420348e-02 -9.205091e-03 -2.448655e-03 -8.152557e-04 -4.566599e-04 -5.364791e-04 -4.493324e-04 -4.457811e-04 -5.256630e-04 -7.531437e-04 -1.396299e-03 -2.154714e-03 -5.610993e-04 -5.628044e-04 -4.626162e-04 7.012719e-02 4.403264e-02 9.842101e-02 8.150209e-02 1.508173e-01 5.689054e-02 3.384200e-02 5.513421e-02 -1.983095e-02 -2.448794e-02 -2.346734e-02 -2.580809e-02 -2.575856e-02 -2.742525e-02 -2.740868e-02 -2.476967e-02 -3.368950e-02 -6.135228e-02 -2.677319e-02 -2.600561e-02 1.348940e-01 1.015040e-01 1.892810e-01 1.464976e-01 1.924541e-01 1.491442e-01 1.126507e-01 3.962242e-02 -5.120046e-02 -5.824090e-02 -5.740665e-02 -5.824319e-02 -5.815738e-02 -5.728448e-02 -4.254605e-02 -2.197791e-02 -5.703002e-02 -9.941036e-02 -6.014400e-02 -5.701307e-02 1.416250e-02 -1.509557e-02 -1.432958e-02 -2.781193e-02 -2.472891e-02 -5.917667e-03 -4.288933e-03 7.046884e-03 -1.418463e-03 -8.678688e-04 -9.844829e-04 -8.600348e-04 -8.532180e-04 -9.670984e-04 -1.210336e-03 2.540771e-04 2.680884e-03 2.308088e-02 -1.035775e-03 -8.763036e-04
 -8.130489e-02 -2.969987e-03 -1.970125e-03 4.901972e-03 3.974880e-03 -1.422009e-02 -8.791411e-03 2.121219e-02 -1.114406e-02 -1.057509e-02 -3.653125e-03 -6.084599e-03 3.285032e-03 2.435303e-03 1.318374e-04 5.539400e-02 -1.417330e-02 6.465207e-02 5.282937e-02 -8.360694e-03 -2.344521e-02 -2.483578e-03 -5.337446e-04 -1.342489e-03 -6.421418e-04 -3.890020e-03 -2.528003e-03 -2.233179e-03 -5.058834e-03 -3.412105e-03 -1.983228e-03 -1.523928e-03 -1.317520e-03 -1.677348e-03 -1.220583e-02 -2.310766e-02 -2.285232e-03 -1.311328e-02 -2.038530e-02 -2.984691e-03 -2.344521e-02 -2.483578e-03 -5.337446e-04 -1.342489e-03 -6.421418e-04 -3.890020e-03 -2.528003e-03 -2.233179e-03 -5.058834e-03 -3.412105e-03 -1.983228e-03 -1.523928e-03 -1.317520e-03 -1.677348e-03 -1.220583e-02 -2.310766e-02 -2.285232e-03 -1.311328e-02 -2.038530e-02 -2.984691e-03 -2.344521e-02 -2.483578e-03 -5.337446e-04 -1.342489e-03 -6.421418e-04 -3.890020e-03 -2.528003e-03 -2.233179e-03 -5.058834e-03 -3.412105e-03 -1.983228e-03 -1.523928e-03 -1.317520e-03 -1.677348e-03 -1.220583e-02 -2.310766e-02 -2.285232e-03 -1.311328e-02 -2.038530e-02 -2.984691e-03 -2.344521e-02 -2.483578e-03 -5.337446e-04 -1.342489e-03 -6.421418e-04 -3.890020e-03 -2.528003e-03 -2.233179e-03 -5.058834e-03 -3.412105e-03 -1.983228e-03 -1.523928e-03 -1.317520e-03 -1.677348e-03 -1.220583e-02 -2.310766e-02 -2.285232e-03 -1.311328e-02 -2.038530e-02 -2.984691e-03 -2.344521e-02 -2.483578e-03 -5.337446e-04 -1.342489e-03 -6.421418e-04 -3.890020e-03 -2.528003e-03 -2.233179e-03 -5.058834e-03 -3.412105e-03 -1.983228e-03 -1.523928e-03 -1.317520e-03 -1.677348e-03 -1.220583e-02 -2.310766e-02 -2.285232e-03 -1.311328e-02 -2.038530e-02 -2.984691e-03 -2.344521e-02 -2.483578e-03 -5.337446e-04 -1.342489e-03 -6.421418e-04 -3.890020e-03 -2.528003e-03 -2.233179e-03 -5.058834e-03 -3.412105e-03 -1.983228e-03 -1.523928e-03 -1.317520e-03 -1.677348e-03 -1.220583e-02 -2.310766e-02 -2.285232e-03 -1.311328e-02 -2.038530e-02 -2.984691e-03 -2.344521e-02 -2.483578e-03 -5.337446e-04 -1.342489e-03 -6.421418e-04 -3.890020e-03 -2.528003e-03 -2.233179e-03 -5.058834e-03 -3.412105e-03 -1.983228e-03 -1.523928e-03 -1.317520e-03 -1.677348e-03 -1.220583e-02 -2.310766e-02 -2.285232e-03 -1.311328e-02 -2.038530e-02 -2.984691e-03 -1.768421e-02 -3.067729e-03 -1.562728e-03 -9.565488e-04 -1.763072e-03 -1.489491e-03 -5.205202e-03 -4.921431e-03 -5.694915e-03 -4.598649e-03 -2.196938e-03 -3.416952e-03 -3.048458e-03 -3.753459e-03 -9.732996e-03 1.016713e-02 -3.527433e-04 -1.081579e-02 -1.132682e-02 -3.737233e-03 9.840978e-03 -3.398942e-03 -8.974231e-04 2.725261e-03 -3.453944e-03 -8.315576e-03 -7.891278e-03 3.675807e-03 -5.578783e-03 -8.509994e-03 -1.844362e-03 -4.649846e-05 -3.641233e-03 -5.138600e-03 -5.293481e-03 3.420293e-02 -2.385880e-03 -9.823565e-03 -4.478377e-04 -9.035727e-03 2.959611e-03 -3.364294e-03 -1.563504e-03 1.067975e-03 -1.760969e-03 -4.360297e-03 -3.521754e-03 -2.895181e-03 -4.584426e-03 -7.674518e-03 -4.572360e-04 -3.765473e-03 -1.091831e-03 -3.939686e-03 -1.732560e-02 1.746145e-03 -5.294936e-03 -5.103102e-03 -8.728097e-03 -6.622555e-03 1.743093e-02 -8.802825e-03 -4.594124e-04 -3.013972e-03 -2.832081e-03 1.230931e-03 -2.506570e-03 -3.510800e-03 -1.083090e-02 -7.813246e-03 -1.250242e-03 2.488867e-03 -3.067101e-03 -1.901429e-03 -1.723395e-02 9.480692e-03 -1.317222e-04 1.074662e-02 -1.164005e-02 -1.027180e-02 1.185136e-02 -7.881122e-03 8.573497e-03 -3.904744e-03 3.913991e-03 -4.505413e-03 -4.039416e-03 -6.628230e-03 -4.361245e-03 -1.123842e-02 -8.227898e-03 -5.940507e-03 1.869630e-03 -2.100125e-03 6.699160e-03 2.324643e-02 -6.402251e-03 9.306819e-03 1.783834e-02 -4.640269e-03 3.532610e-03 -2.782573e-03 2.318113e-03 -4.177315e-03 -2.342200e-03 1.789322e-03 -5.433669e-03 -4.448731e-03 -7.028649e-03 -5.268237e-03 -1.481376e-03 -1.172779e-04 -3.923175e-03 3.355552e-03 1.192166e-02 -2.433360e-03 -1.798591e-03 -2.021869e-02 -1.686164e-02 -4.008998e-03 1.077236e-01 3.853021e-02 -1.665546e-02 -1.218757e-02 -7.587921e-03 2.998441e-02 4.724071e-02 7.645961e-03 1.357286e-02 -2.670884e-02 -1.856493e-02 -3.298233e-02 -2.699634e-02 -1.020097e-02 1.491068e-01 2.506007e-01 -5.810146e-02 -9.588341e-02 -8.837981e-02 2.697738e-02 1.294744e-01 -1.131325e-02 -4.667551e-02 -1.553959e-02 -3.610402e-02 2.337468e-02 2.911170e-03 4.873824e-03 5.141318e-02 7.350386e-02 5.408842e-03 -1.428829e-02 -1.376108e-02 1.595820e-02 1.822886e-01 2.166559e-01 -3.741750e-05 -9.366489e-02 -1.678709e-01 3.193005e-02 -3.404018e-03 -3.268274e-03 -1.556917e-03 1.109276e-03 4.820907e-04 -2.115712e-03 -1.298324e-03 -4.840301e-03 -6.889775e-03 -5.624946e-03 -2.685762e-03 -1.750741e-03 -3.267347e-03 -3.775405e-03 -1.048095e-02 -1.552121e-02 -5.873934e-03 -6.806471e-03 5.135902e-03 -6.535294e-03 1.318161e-01 -2.922818e-02 -1.343291e-02 -4.611012e-03 -2.681931e-02 2.357199e-02 -2.512840e-02 -2.152296e-02 6.082156e-02 5.835244e-03 -1.980179e-02 -2.181253e-03 -1.556876e-02 5.735452e-03 -6.868832e-02 -8.194256e-02 -3.925025e-02 3.775968e-02 3.609504e-01 -3.432477e-02 2.443092e-02 2.132240e-02 -7.137747e-02 -5.151078e-02 -6.525940e-02 -6.289932e-03 5.713053e-03 -1.743961e-02 1.889693e-02 4.543789e-02 2.138030e-02 6.538890e-03 -3.045913e-03 -4.560628e-02 -4.202898e-02 -1.606164e-01 1.141741e-01 3.358383e-01 2.050791e-01 5.175654e-02 -8.877912e-05 -1.284485e-03 -2.435265e-03 1.651519e-03 -5.998897e-04 -5.672063e-03 -3.663192e-03 1.393808e-03 -8.081676e-03 -5.869583e-03 -2.150271e-03 -7.110132e-04 -2.356548e-03 -3.514148e-03 3.636439e-03 6.990283e-03 1.896616e-03 -4.950329e-03 -2.368050e-02 -4.531868e-03
 -2.685724e-02 -3.431585e-04 -5.261400e-03 -3.971969e-03 -5.221709e-03 4.617519e-03 -5.980003e-03 -3.326769e-03 -2.207901e-02 -1.844258e-02 -5.162138e-04 -1.274478e-02 8.009174e-03 7.295564e-03 3.179230e-02 2.689918e-02 -2.322710e-03 4.633870e-02 5.400577e-02 -2.632136e-02 -6.514987e-03 -5.997359e-04 -1.155312e-05 -7.468542e-05 -7.821686e-06 -8.608902e-04 -3.709708e-04 -4.748779e-04 -1.130431e-02 -1.096395e-02 -5.860701e-03 -6.955627e-03 -5.576224e-03 -6.569744e-03 -1.099383e-02 -1.478580e-02 -4.339389e-03 -9.249986e-03 -1.850477e-02 -1.213348e-02 -6.514987e-03 -5.997359e-04 -1.155312e-05 -7.468542e-05 -7.821686e-06 -8.608902e-04 -3.709708e-04 -4.748779e-04 -1.130431e-02 -1.096395e-02 -5.860701e-03 -6.955627e-03 -5.576224e-03 -6.569744e-03 -1.099383e-02 -1.478580e-02 -4.339389e-03 -9.249986e-03 -1.850477e-02 -1.213348e-02 -6.514987e-03 -5.997359e-04 -1.155312e-05 -7.468542e-05 -7.821686e-06 -8.608902e-04 -3.709708e-04 -4.748779e-04 -1.130431e-02 -1.096395e-02 -5.860701e-03 -6.955627e-03 -5.576224e-03 -6.569744e-03 -1.099383e-02 -1.478580e-02 -4.339389e-03 -9.249986e-03 -1.850477e-02 -1.213348e-02 -6.514987e-03 -5.997359e-04 -1.155312e-05 -7.468542e-05 -7.821686e-06 -8.608902e-04 -3.709708e-04 -4.748779e-04 -1.130431e-02 -1.096395e-02 -5.860701e-03 -6.955627e-03 -5.576224e-03 -6.569744e-03 -1.099383e-02 -1.478580e-02 -4.339389e-03 -9.249986e-03 -1.850477e-02 -1.213348e-02 -6.514987e-03 -5.997359e-04 -1.155312e-05 -7.468542e-05 -7.821686e-06 -8.608902e-04 -3.709708e-04 -4.748779e-04 -1.130431e-02 -1.096395e-02 -5.860701e-03 -6.955627e-03 -5.576224e-03 -6.569744e-03 -1.099383e-02 -1.478580e-02 -4.339389e-03 -9.249986e-03 -1.850477e-02 -1.213348e-02 -6.514987e-03 -5.997359e-04 -1.155312e-05 -7.468542e-05 -7.821686e-06 -8.608902e-04 -3.709708e-04 -4.748779e-04 -1.130431e-02 -1.096395e-02 -5.860701e-03 -6.955627e-03 -5.576224e-03 -6.569744e-03 -1.099383e-02 -1.478580e-02 -4.339389e-03 -9.249986e-03 -1.850477e-02 -1.213348e-02 -6.514987e-03 -5.997359e-04 -1.155312e-05 -7.468542e-05 -7.821686e-06 -8.608902e-04 -3.709708e-04 -4.748779e-04 -1.130431e-02 -1.096395e-02 -5.860701e-03 -6.955627e-03 -5.576224e-03 -6.569744e-03 -1.099383e-02 -1.478580e-02 -4.339389e-03 -9.249986e-03 -1.850477e-02 -1.213348e-02 -3.439256e-03 -1.640987e-03 -5.818870e-04 -6.972736e-04 -5.740265e-04 -2.096703e-03 -1.239011e-03 -1.449813e-03 -1.136782e-02 -1.548257e-02 -9.041751e-03 -4.636472e-03 -3.223131e-04 -8.076664e-03 -8.279274e-03 -9.282895e-03 4.413991e-05 2.000237e-03 6.096731e-03 -1.509064e-02 3.424575e-04 -3.437879e-03 -1.481794e-03 -1.685913e-03 -1.468167e-03 -4.223066e-03 -2.697819e-03 -9.803185e-04 -1.203188e-02 -4.255693e-03 2.364609e-03 -5.921759e-03 -1.337551e-03 -1.445933e-02 1.181456e-02 2.743692e-03 -9.275834e-04 1.036371e-03 1.737850e-02 -6.029579e-03 -9.451012e-03 3.191077e-04 -6.069994e-04 -7.370649e-04 -5.960642e-04 -2.385679e-03 5.097618e-03 -1.595678e-03 -1.003949e-02 -1.604725e-02 -2.878381e-03 -7.598483e-03 -4.314646e-03 -3.906374e-04 -6.445385e-03 1.457456e-02 -7.990595e-03 -5.253321e-03 -7.852129e-03 -1.208820e-02 1.372731e-03 -2.908122e-03 -1.055678e-03 -1.251805e-03 -1.042514e-03 -1.551097e-03 -4.581487e-05 -2.548665e-03 -6.217358e-04 -1.212467e-02 -7.175014e-04 -4.040091e-03 -1.258928e-02 -7.909755e-03 1.563692e-03 1.208997e-02 -1.610528e-03 -6.967643e-04 -1.237875e-02 4.178303e-03 9.882052e-03 5.286166e-03 -2.181196e-03 -2.516656e-03 -2.158640e-03 -2.716606e-03 1.587263e-05 -6.434078e-04 -3.306110e-03 2.237578e-03 -4.122424e-03 -1.128293e-03 -9.677648e-03 -6.099697e-03 -1.997667e-03 2.633962e-02 5.190068e-03 -6.321018e-03 -1.052170e-03 8.399763e-03 3.294447e-03 -2.172120e-03 -8.120246e-04 -9.416723e-04 -7.995364e-04 -2.697892e-03 -1.660696e-03 -1.937887e-03 -7.235016e-03 -1.198548e-02 -8.807366e-03 2.947265e-05 -5.937659e-03 -3.844043e-03 -4.953095e-03 2.166616e-03 -7.677875e-03 -4.581468e-04 1.841963e-03 -4.819214e-03 -1.367920e-02 -2.518612e-02 -3.198557e-02 -3.405027e-02 -3.357453e-02 -4.386760e-02 -4.248426e-02 -3.292802e-02 7.296348e-02 6.221024e-02 1.919227e-02 1.579690e-02 1.329273e-02 1.397465e-02 -6.697379e-02 -9.789329e-03 2.818545e-02 1.335977e-01 1.915173e-01 6.092153e-02 2.902410e-02 -6.267104e-02 -5.958995e-02 -5.874165e-02 -5.869454e-02 -4.842242e-02 -4.955760e-02 -5.279043e-02 6.335003e-02 6.547262e-02 4.638575e-02 9.424387e-02 5.615199e-02 3.573615e-02 -2.218816e-02 -7.125943e-02 4.542011e-02 1.003847e-01 2.112843e-01 7.499929e-02 1.095286e-03 -1.982984e-03 -5.852341e-04 -7.351311e-04 -5.736936e-04 1.694520e-03 -1.435187e-03 4.886835e-04 -1.156610e-02 -5.447552e-03 -4.967332e-03 3.713635e-03 -6.143846e-03 -9.349921e-03 -2.548343e-03 2.535543e-03 -5.009420e-03 -1.051960e-02 -1.856281e-02 -9.068629e-03 3.307990e-02 -5.501762e-03 -3.329561e-02 -2.533319e-02 -3.463782e-02 -1.747637e-02 -1.803483e-02 -1.398146e-02 9.571219e-02 7.632917e-02 1.917443e-02 1.357603e-02 -1.362680e-02 3.219837e-02 1.031463e-01 1.073660e-01 -3.398008e-02 -3.625030e-02 -7.722793e-02 7.275369e-02 4.256305e-02 -4.826553e-02 -7.661061e-02 -7.559619e-02 -7.540007e-02 -5.313035e-03 -5.066643e-02 -4.393872e-02 7.898717e-02 1.163071e-01 4.200895e-02 4.153747e-02 6.911949e-02 7.698303e-02 1.583181e-01 1.504789e-01 1.187655e-02 -8.789311e-02 -4.413294e-02 1.070306e-01 -5.371134e-03 -2.476794e-03 -1.010625e-03 -1.166763e-03 -9.963353e-04 -3.066273e-03 -1.910527e-03 -2.209618e-03 -1.370566e-02 -2.229477e-02 -6.143134e-03 -8.866475e-03 -3.774364e-03 -3.507359e-03 1.954898e-03 -4.535571e-03 2.387213e-03 2.064913e-02 2.060372e-02 -1.858050e-02
 -5.247416e-02 -9.931036e-03 4.328034e-03 4.189567e-03 8.247195e-03 -4.713159e-03 -2.926077e-04 1.834605e-02 -1.120417e-02 -8.402130e-03 9.562472e-03 3.045277e-03 3.839747e-03 -9.349523e-05 -6.422725e-03 2.755575e-02 -2.771455e-03 4.168389e-02 3.534274e-02 -1.426649e-02 -1.676265e-02 -4.883444e-03 -1.451784e-03 -2.508679e-03 -1.439663e-03 -6.223286e-03 -3.886114e-03 -4.018620e-03 -8.356467e-03 -5.280001e-03 -3.923780e-03 -3.072323e-03 -2.788943e-03 -3.281086e-03 -1.088084e-02 -1.540962e-02 -4.628627e-03 -9.261277e-03 -1.183734e-02 -6.258792e-03 -1.676265e-02 -4.883444e-03 -1.451784e-03 -2.508679e-03 -1.439663e-03 -6.223286e-03 -3.886114e-03 -4.018620e-03 -8.356467e-03 -5.280001e-03 -3.923780e-03 -3.072323e-03 -2.788943e-03 -3.281086e-03 -1.088084e-02 -1.540962e-02 -4.628627e-03 -9.261277e-03 -1.183734e-02 -6.258792e-03 -1.676265e-02 -4.883444e-03 -1.451784e-03 -2.508679e-03 -1.439663e-03 -6.223286e-03 -3.886114e-03 -4.018620e-03 -8.356467e-03 -5.280001e-03 -3.923780e-03 -3.072323e-03 -2.788943e-03 -3.281086e-03 -1.088084e-02 -1.540962e-02 -4.628627e-03 -9.261277e-03 -1.183734e-02 -6.258792e-03 -1.676265e-02 -4.883444e-03 -1.451784e-03 -2.508679e-03 -1.439663e-03 -6.223286e-03 -3.886114e-03 -4.018620e-03 -8.356467e-03 -5.280001e-03 -3.923780e-03 -3.072323e-03 -2.788943e-03 -3.281086e-03 -1.088084e-02 -1.540962e-02 -4.628627e-03 -9.261277e-03 -1.183734e-02 -6.258792e-03 -1.676265e-02 -4.883444e-03 -1.451784e-03 -2.508679e-03 -1.439663e-03 -6.223286e-03 -3.886114e-03 -4.018620e-03 -8.356467e-03 -5.280001e-03 -3.923780e-03 -3.072323e-03 -2.788943e-03 -3.281086e-03 -1.088084e-02 -1.540962e-02 -4.628627e-03 -9.261277e-03 -1.183734e-02 -6.258792e-03 -1.676265e-02 -4.883444e-03 -1.451784e-03 -2.508679e-03 -1.439663e-03 -6.223286e-03 -3.886114e-03 -4.018620e-03 -8.356467e-03 -5.280001e-03 -3.923780e-03 -3.072323e-03 -2.788943e-03 -3.281086e-03 -1.088084e-02 -1.540962e-02 -4.628627e-03 -9.261277e-03 -1.183734e-02 -6.258792e-03 -1.676265e-02 -4.883444e-03 -1.451784e-03 -2.508679e-03 -1.439663e-03 -6.223286e-03 -3.886114e-03 -4.018620e-03 -8.356467e-03 -5.280001e-03 -3.923780e-03 -3.072323e-03 -2.788943e-03 -3.281086e-03 -1.088084e-02 -1.540962e-02 -4.628627e-03 -9.261277e-03 -1.183734e-02 -6.258792e-03 -1.755312e-02 -8.121033e-03 -3.573308e-03 -3.495123e-03 -3.533063e-03 -4.061886e-03 -3.851115e-03 4.330207e-03 -8.105145e-03 2.054502e-03 -1.814814e-03 -1.071114e-04 2.508236e-03 3.687311e-03 -1.579113e-02 3.167648e-03 -7.042025e-03 -2.652217e-03 -1.114950e-02 -1.005556e-02 -3.173538e-04 -9.224232e-03 -2.780827e-03 -6.692165e-03 -4.902848e-03 -1.268425e-02 1.172765e-02 -3.445487e-03 -2.634714e-03 -5.471034e-03 -2.506969e-03 -1.699122e-03 -4.796489e-03 -4.871374e-03 9.753367e-05 7.566833e-03 1.004073e-02 4.040588e-03 3.294945e-03 4.340825e-07 -1.674910e-03 -7.435759e-03 -3.916290e-03 -6.381479e-03 -3.888146e-03 -5.825146e-03 -2.714565e-03 -9.336334e-03 4.461633e-03 -5.819394e-03 -4.875526e-03 -7.371357e-03 4.198136e-03 -5.630730e-03 1.117167e-03 -5.912940e-03 -6.543297e-03 -2.353530e-03 -7.531764e-04 -5.624085e-03 -5.698324e-03 -1.027240e-02 -1.849165e-03 -1.439649e-03 3.149526e-04 1.523257e-03 -5.670719e-03 -3.706272e-03 -8.222110e-04 -7.535307e-03 -1.181170e-03 1.477383e-03 -7.738004e-03 7.693002e-04 -4.415299e-03 -4.951682e-03 -2.213128e-03 1.256759e-02 1.310135e-03 -4.357342e-03 -7.147098e-04 -1.023872e-03 7.290080e-04 -1.220835e-03 -1.326336e-03 -9.149721e-03 -6.951379e-03 -6.994430e-03 -4.785856e-03 -5.993596e-03 1.723434e-03 -1.826044e-04 -2.061250e-03 -9.995274e-03 1.496189e-02 3.379029e-02 -3.680367e-03 -3.160058e-04 3.098914e-02 -1.436793e-02 -1.916827e-02 -6.181267e-03 -2.864309e-03 9.084123e-03 -6.689880e-04 -7.584415e-03 -5.379391e-03 -7.565131e-03 -3.969022e-03 -2.371423e-03 -6.595725e-03 -2.212774e-03 8.062297e-04 -1.230443e-03 -9.001520e-03 3.084851e-02 4.294461e-04 -4.402139e-03 -1.019853e-02 -1.118218e-02 9.056630e-02 6.349334e-02 -3.439063e-02 -2.833158e-02 4.546946e-03 8.738708e-02 2.996702e-02 2.513396e-02 2.798695e-02 -7.269348e-03 -2.507966e-02 -5.328074e-02 -2.552917e-02 -1.330397e-02 1.027072e-01 1.168316e-01 -6.422386e-02 -2.389213e-02 -1.121568e-02 1.502999e-02 1.135571e-01 -1.026781e-02 -6.068078e-03 1.977781e-02 -3.756745e-02 2.724637e-03 -1.561810e-02 -6.105745e-05 5.622080e-02 5.684194e-02 -1.048948e-02 1.682772e-02 3.167744e-03 2.110263e-02 7.868453e-02 1.134294e-01 1.642933e-02 -7.209988e-02 -5.952217e-02 5.146808e-02 -1.422391e-02 -7.529929e-03 -1.718302e-03 -6.476866e-03 -3.849944e-03 -6.123990e-03 -2.907655e-03 -4.993301e-03 1.148684e-03 -1.666758e-03 -1.024316e-03 -1.147061e-03 -2.392160e-04 2.852547e-03 -4.607325e-03 -1.532387e-02 -7.432080e-03 3.280323e-03 -3.185112e-03 -3.800028e-03 6.706769e-02 2.029036e-02 -2.295840e-02 -1.102575e-02 -2.598021e-02 1.928004e-02 1.303443e-03 -1.294647e-02 5.553944e-02 3.749684e-02 -2.067559e-02 -1.235244e-03 -1.832800e-03 -1.490785e-02 -3.439616e-02 -3.208392e-02 4.641826e-02 3.933716e-02 1.230070e-01 1.229214e-02 9.986714e-02 2.060368e-02 -3.692675e-02 -1.983645e-02 -3.876421e-02 2.012306e-02 6.817364e-03 8.434340e-03 2.141698e-02 6.292586e-03 6.365994e-02 8.885306e-03 -9.262573e-03 7.430021e-03 -3.519066e-04 -6.787348e-02 5.197357e-02 1.193906e-01 6.312049e-02 6.239393e-02 -1.891864e-02 -6.810792e-03 8.671354e-04 -2.395053e-03 -3.434331e-03 -6.015603e-03 -3.692696e-03 -1.976006e-03 -2.338426e-03 -5.042936e-03 3.190846e-03 5.587157e-03 -4.415588e-03 -4.016078e-03 2.778911e-03 -8.459916e-03 -4.765322e-03 2.794615e-03 -6.733859e-04 3.715156e-03
 -8.467087e-02 -1.399072e-02 1.256271e-02 2.862337e-04 -6.149629e-03 -1.814257e-02 2.902554e-02 1.515072e-01 -6.252844e-03 -3.809833e-03 -3.855160e-03 -5.414653e-03 -5.358630e-03 -5.419973e-03 -4.860744e-03 -5.115563e-03 1.143789e-02 1.557850e-02 -6.300831e-03 -5.486780e-03 -2.766209e-02 -1.108889e-02 -1.774701e-02 -1.325318e-02 -2.075948e-02 -9.510918e-03 -7.755155e-03 -1.358402e-02 -1.392722e-04 -2.937480e-05 -6.216215e-05 -1.228079e-05 -1.596428e-06 -1.649164e-05 -1.098056e-04 -3.919452e-04 -9.076221e-04 -3.003994e-03 -9.555626e-05 -2.247750e-05 -2.766209e-02 -1.108889e-02 -1.774701e-02 -1.325318e-02 -2.075948e-02 -9.510918e-03 -7.755155e-03 -1.358402e-02 -1.392722e-04 -2.937480e-05 -6.216215e-05 -1.228079e-05 -1.596428e-06 -1.649164e-05 -1.098056e-04 -3.919452e-04 -9.076221e-04 -3.003994e-03 -9.555626e-05 -2.247750e-05 -2.766209e-02 -1.108889e-02 -1.774701e-02 -1.325318e-02 -2.075948e-02 -9.510918e-03 -7.755155e-03 -1.358402e-02 -1.392722e-04 -2.937480e-05 -6.216215e-05 -1.228079e-05 -1.596428e-06 -1.649164e-05 -1.098056e-04 -3.919452e-04 -9.076221e-04 -3.003994e-03 -9.555626e-05 -2.247750e-05 -2.766209e-02 -1.108889e-02 -1.774701e-02 -1.325318e-02 -2.075948e-02 -9.510918e-03 -7.755155e-03 -1.358402e-02 -1.392722e-04 -2.937480e-05 -6.216215e-05 -1.228079e-05 -1.596428e-06 -1.649164e-05 -1.098056e-04 -3.919452e-04 -9.076221e-04 -3.003994e-03 -9.555626e-05 -2.247750e-05 -2.766209e-02 -1.108889e-02 -1.774701e-02 -1.325318e-02 -2.075948e-02 -9.510918e-03 -7.755155e-03 -1.358402e-02 -1.392722e-04 -2.937480e-05 -6.216215e-05 -1.228079e-05 -1.596428e-06 -1.649164e-05 -1.098056e-04 -3.919452e-04 -9.076221e-04 -3.003994e-03 -9.555626e-05 -2.247750e-05 -2.766209e-02 -1.108889e-02 -1.774701e-02 -1.325318e-02 -2.075948e-02 -9.510918e-03 -7.755155e-03 -1.358402e-02 -1.392722e-04 -2.937480e-05 -6.216215e-05 -1.228079e-05 -1.596428e-06 -1.649164e-05 -1.098056e-04 -3.919452e-04 -9.076221e-04 -3.003994e-03 -9.555626e-05 -2.247750e-05 -2.766209e-02 -1.108889e-02 -1.774701e-02 -1.325318e-02 -2.075948e-02 -9.510918e-03 -7.755155e-03 -1.358402e-02 -1.392722e-04 -2.937480e-05 -6.216215e-05 -1.228079e-05 -1.596428e-06 -1.649164e-05 -1.098056e-04 -3.919452e-04 -9.076221e-04 -3.003994e-03 -9.555626e-05 -2.247750e-05 -2.395130e-02 -1.808020e-02 -9.402088e-03 -7.340289e-03 -1.392694e-02 -8.548959e-03 -4.907530e-03 -4.078297e-03 -7.849153e-04 -5.734567e-04 -6.278811e-04 -5.380824e-04 -5.176076e-04 -5.427422e-04 -7.040245e-04 -1.185651e-03 -2.252541e-03 9.743668e-03 3.619073e-03 -5.584662e-04 -1.629585e-02 4.045516e-03 4.720499e-03 -2.232230e-02 -1.962514e-02 1.548916e-03 3.466933e-04 1.796796e-02 -1.911643e-03 -1.452345e-03 -1.547708e-03 -1.380654e-03 -1.334545e-03 -1.392709e-03 4.478398e-04 1.639051e-03 -2.567757e-03 1.264793e-02 2.635212e-03 -1.427132e-03 -2.036781e-02 -1.083562e-02 -4.227389e-03 -6.953897e-03 -8.578032e-03 -1.326942e-02 -1.073989e-02 6.386036e-03 -8.563100e-04 -5.999728e-04 -6.647138e-04 -5.637333e-04 -5.386567e-04 -5.709322e-04 -7.470148e-04 3.014668e-03 -2.399806e-03 -2.450976e-03 -7.296063e-04 -5.866506e-04 -1.624731e-02 -5.582136e-03 -2.330768e-03 2.080921e-03 -1.540086e-02 -2.277522e-02 6.471475e-03 2.285216e-02 -1.402323e-03 -1.017308e-03 -1.111563e-03 -9.698368e-04 -9.335447e-04 -9.797461e-04 -1.213538e-03 -1.994480e-03 -3.630318e-03 2.510442e-03 -1.206178e-03 -1.007936e-03 1.034616e-02 -1.064164e-02 -1.138625e-02 1.654497e-03 2.174276e-02 2.194015e-03 3.519266e-03 1.394449e-02 1.666476e-03 -1.934856e-03 -2.077488e-03 -1.857227e-03 -1.796730e-03 -1.884209e-03 -1.094050e-04 7.265835e-04 4.243199e-04 -6.936978e-03 -2.229527e-03 -1.934680e-03 -2.758518e-02 -7.547095e-03 -1.992540e-02 -3.501317e-03 8.700898e-03 4.584324e-03 -1.606844e-03 5.251925e-03 -1.207463e-03 -8.408177e-04 -9.144950e-04 -7.868300e-04 -7.550376e-04 -7.983777e-04 -1.021717e-03 -1.732468e-03 -3.272624e-03 -6.779879e-03 -9.982559e-04 1.329425e-03 1.700971e-01 7.406092e-02 7.947953e-02 4.075264e-02 1.020215e-01 4.827666e-02 -1.808142e-03 -3.003546e-02 -2.985071e-02 -2.503971e-02 -2.323421e-02 -2.367454e-02 -2.842180e-02 -2.895076e-02 -2.939345e-02 -3.815851e-02 -5.348098e-03 8.322626e-02 -2.625030e-02 -3.061541e-02 1.963514e-01 1.348140e-01 9.997406e-02 1.227360e-01 7.901103e-02 5.655245e-02 3.733664e-02 -2.372273e-02 -3.897400e-02 -4.965734e-02 -4.535867e-02 -5.126216e-02 -4.872630e-02 -4.928804e-02 -5.218636e-02 -5.458265e-02 3.744092e-02 7.678351e-02 -4.264426e-02 -4.605975e-02 -2.967722e-02 -1.198100e-02 -9.297093e-03 -8.371037e-03 1.242235e-02 -1.028076e-02 -5.717817e-03 -3.415192e-03 -7.986200e-04 -5.538710e-04 -6.154402e-04 -5.221492e-04 -4.999009e-04 -5.299723e-04 -6.921885e-04 9.233994e-04 -2.171964e-03 -5.969536e-03 -6.733517e-04 -5.467508e-04 9.217746e-02 2.492478e-02 1.414950e-01 9.057228e-02 1.870827e-01 5.459045e-02 3.781326e-02 -8.373336e-03 -2.459631e-02 -2.672538e-02 -2.770940e-02 -2.557430e-02 -2.515643e-02 -2.626127e-02 -3.017113e-02 -3.229141e-02 -3.911856e-02 -6.721403e-02 -2.696294e-02 -2.451142e-02 2.188518e-01 1.337758e-01 1.251171e-01 1.244229e-01 1.197704e-01 1.691099e-01 9.977293e-02 9.100917e-02 -4.410227e-02 -5.409250e-02 -5.559385e-02 -5.637715e-02 -5.620698e-02 -5.225405e-02 -4.264570e-02 -1.089077e-02 -7.661023e-02 -1.302766e-01 -5.951979e-02 -5.586631e-02 -3.052187e-02 -1.466800e-02 -3.598884e-03 -1.027429e-02 -9.340463e-03 -1.678083e-02 -4.128968e-03 2.303249e-02 7.732535e-04 -1.049883e-03 -1.125692e-03 -9.899248e-04 -9.562702e-04 -9.991904e-04 9.143225e-04 2.318632e-03 6.956733e-04 1.493121e-02 -1.228656e-03 -1.023595e-03
 -2.009275e-02 5.368565e-04 -1.993562e-03 1.548846e-03 7.288975e-04 1.442127e-03 2.244626e-03 -9.420925e-04 -3.857923e-03 1.635870e-02 -2.239643e-03 8.709528e-03 4.438278e-03 -2.017705e-03 1.621259e-02 -1.346007e-02 1.652554e-02 1.247043e-02 8.295844e-03 6.607860e-04 -1.156000e-02 -2.995047e-04 -1.458301e-04 -3.107870e-04 -1.945051e-04 -5.192784e-04 -5.691954e-04 -7.092172e-04 -6.881404e-04 -1.745872e-03 -1.574447e-03 -2.110925e-03 -4.172363e-03 -1.526431e-03 -2.475554e-02 -2.870327e-02 -2.128430e-03 -1.701409e-02 -2.659114e-02 -8.343530e-04 -1.156000e-02 -2.995047e-04 -1.458301e-04 -3.107870e-04 -1.945051e-04 -5.192784e-04 -5.691954e-04 -7.092172e-04 -6.881404e-04 -1.745872e-03 -1.574447e-03 -2.110925e-03 -4.172363e-03 -1.526431e-03 -2.475554e-02 -2.870327e-02 -2.128430e-03 -1.701409e-02 -2.659114e-02 -8.343530e-04 -1.156000e-02 -2.995047e-04 -1.458301e-04 -3.107870e-04 -1.945051e-04 -5.192784e-04 -5.691954e-04 -7.092172e-04 -6.881404e-04 -1.745872e-03 -1.574447e-03 -2.110925e-03 -4.172363e-03 -1.526431e-03 -2.475554e-02 -2.870327e-02 -2.128430e-03 -1.701409e-02 -2.659114e-02 -8.343530e-04 -1.156000e-02 -2.995047e-04 -1.458301e-04 -3.107870e-04 -1.945051e-04 -5.192784e-04 -5.691954e-04 -7.092172e-04 -6.881404e-04 -1.745872e-03 -1.574447e-03 -2.110925e-03 -4.172363e-03 -1.526431e-03 -2.475554e-02 -2.870327e-02 -2.128430e-03 -1.701409e-02 -2.659114e-02 -8.343530e-04 -1.156000e-02 -2.995047e-04 -1.458301e-04 -3.107870e-04 -1.945051e-04 -5.192784e-04 -5.691954e-04 -7.092172e-04 -6.881404e-04 -1.745872e-03 -1.574447e-03 -2.110925e-03 -4.172363e-03 -1.526431e-03 -2.475554e-02 -2.870327e-02 -2.128430e-03 -1.701409e-02 -2.659114e-02 -8.343530e-04 -1.156000e-02 -2.995047e-04 -1.458301e-04 -3.107870e-04 -1.945051e-04 -5.192784e-04 -5.691954e-04 -7.092172e-04 -6.881404e-04 -1.745872e-03 -1.574447e-03 -2.110925e-03 -4.172363e-03 -1.526431e-03 -2.475554e-02 -2.870327e-02 -2.128430e-03 -1.701409e-02 -2.659114e-02 -8.343530e-04 -1.156000e-02 -2.995047e-04 -1.458301e-04 -3.107870e-04 -1.945051e-04 -5.192784e-04 -5.691954e-04 -7.092172e-04 -6.881404e-04 -1.745872e-03 -1.574447e-03 -2.110925e-03 -4.172363e-03 -1.526431e-03 -2.475554e-02 -2.870327e-02 -2.128430e-03 -1.701409e-02 -2.659114e-02 -8.343530e-04 6.977689e-03 -8.835127e-04 -6.350934e-04 1.254153e-03 -7.019045e-04 9.090457e-04 -1.372165e-03 5.033068e-04 -1.572222e-03 -3.493588e-03 -3.180141e-03 -4.133414e-03 -5.492278e-03 -3.108172e-03 -2.204890e-02 -1.383403e-02 -4.176009e-03 -1.565023e-02 -1.264342e-02 -1.877361e-03 -5.300573e-04 -1.791006e-03 -1.385146e-03 -1.781267e-03 7.021864e-04 -2.368240e-03 1.648775e-03 -3.406727e-03 -3.127051e-03 -4.317962e-03 -6.398836e-03 -6.117046e-03 -8.788156e-03 -3.869340e-03 -3.194762e-02 2.971855e-02 -2.008558e-03 -9.096568e-04 2.514436e-02 -3.725348e-03 -3.335680e-03 -8.784227e-04 -6.276209e-04 -8.855880e-04 -6.815792e-04 -1.247575e-03 -1.410079e-03 -1.858271e-03 -1.674622e-03 -3.870060e-03 -1.476593e-03 -2.544204e-03 -4.599422e-03 -3.541604e-03 -1.226171e-02 -1.102298e-02 -2.464215e-03 -2.084372e-02 -1.150065e-03 9.428364e-05 -7.458478e-03 -1.277232e-03 -9.602356e-04 -1.262828e-03 -1.010714e-03 -1.739246e-03 9.479921e-05 -2.811922e-03 -2.392846e-03 -3.359100e-03 -5.245578e-03 -4.584285e-03 -1.314243e-02 -5.312762e-03 1.017959e-02 1.233968e-02 -4.265928e-03 -1.004408e-03 -7.644613e-03 -3.029522e-03 -6.429519e-04 -2.486813e-03 -1.937346e-03 -3.008585e-04 -1.964427e-03 -1.207497e-03 -1.839648e-03 1.104942e-03 -4.701509e-03 -7.948384e-03 -1.023525e-02 -1.055909e-02 -1.696237e-02 -7.709769e-03 -5.314857e-03 6.436460e-02 -5.952706e-03 1.576847e-02 1.775774e-02 -5.802693e-03 -1.408987e-02 -1.083140e-03 -7.789394e-04 -1.063850e-03 -8.226700e-04 -1.501908e-03 -1.704724e-03 -1.022176e-04 -2.119977e-03 -4.515975e-03 -4.644792e-03 -1.877051e-03 -1.151042e-02 -4.194071e-03 -3.117752e-02 6.604813e-04 1.576110e-04 1.018013e-02 1.322915e-02 -2.447468e-03 8.342360e-02 -1.249727e-02 -2.359490e-02 -1.884475e-02 -2.465580e-02 -1.155893e-02 -1.533339e-02 -5.996340e-03 -1.712729e-02 -4.584052e-02 -4.055397e-03 -3.165860e-02 -1.103654e-02 -7.882415e-03 2.969150e-02 7.252673e-02 -1.351802e-02 1.263589e-01 2.191712e-01 -1.043821e-02 4.163117e-02 -4.501688e-02 -4.728916e-02 -3.579528e-02 -4.946831e-02 -3.911730e-02 -4.402725e-02 -4.085729e-02 -4.690341e-03 3.879562e-02 2.830874e-02 8.873263e-02 1.393536e-01 -5.884620e-03 9.708236e-02 5.034042e-02 6.317917e-02 1.145413e-01 2.176289e-02 -3.304372e-02 -8.109853e-03 -8.098606e-04 -5.703728e-04 -8.192014e-04 1.522566e-03 -1.170838e-03 -1.356182e-03 -1.798078e-03 -1.563911e-03 -3.750314e-03 -3.399457e-03 -4.319954e-03 -6.297007e-03 -3.555880e-03 -1.569344e-02 1.554870e-02 -4.075179e-03 -2.014245e-02 -1.660022e-02 -2.007169e-03 1.253783e-02 -2.271388e-02 -2.211947e-02 -3.164567e-02 -2.334332e-02 -2.363811e-02 -5.422516e-03 -2.372771e-02 -2.774273e-02 -3.235594e-03 1.376932e-02 -1.524923e-02 4.800328e-02 1.899865e-02 1.779627e-01 1.735069e-01 -3.111880e-02 -3.756062e-02 9.718522e-02 -3.045637e-02 8.157321e-02 -5.683623e-02 -6.028810e-02 -5.851910e-02 -6.256271e-02 -4.455549e-02 -4.159278e-02 5.196703e-03 -2.591185e-02 2.034129e-02 -5.383802e-03 1.022010e-02 8.539477e-03 2.599885e-02 2.734646e-01 9.635643e-02 1.493710e-03 1.441901e-01 5.102482e-02 2.464445e-02 4.132149e-03 -1.371268e-03 -1.032477e-03 -1.378060e-03 -1.111798e-03 -1.818437e-03 -2.029693e-03 -2.560597e-03 1.952016e-03 -6.538685e-04 -4.430311e-04 -6.211056e-03 -9.408611e-03 -4.574292e-03 -1.364979e-02 -8.378849e-03 -4.074582e-03 -1.273766e-02 1.408940e-02 -2.760441e-03
 -1.172353e-02 -2.947864e-03 -5.339817e-03 -5.361511e-03 -5.339817e-03 -5.432699e-03 -6.096478e-03 -2.711533e-03 -7.773261e-03 -1.250843e-02 1.001703e-02 -6.751979e-03 7.076027e-03 2.873512e-03 4.263360e-02 3.490906e-02 -1.825416e-02 3.681387e-02 1.652059e-02 -1.503332e-02 -1.284730e-03 -1.089524e-04 0.000000e+00 -2.892546e-06 0.000000e+00 -2.197480e-04 -9.064341e-05 -3.166982e-04 -7.449554e-03 -1.057905e-02 -6.265701e-03 -8.308256e-03 -8.347975e-03 -7.509577e-03 -1.269984e-02 -1.410885e-02 -4.050994e-03 -1.037279e-02 -2.352682e-02 -1.091026e-02 -1.284730e-03 -1.089524e-04 0.000000e+00 -2.892546e-06 0.000000e+00 -2.197480e-04 -9.064341e-05 -3.166982e-04 -7.449554e-03 -1.057905e-02 -6.265701e-03 -8.308256e-03 -8.347975e-03 -7.509577e-03 -1.269984e-02 -1.410885e-02 -4.050994e-03 -1.037279e-02 -2.352682e-02 -1.091026e-02 -1.284730e-03 -1.089524e-04 0.000000e+00 -2.892546e-06 0.000000e+00 -2.197480e-04 -9.064341e-05 -3.166982e-04 -7.449554e-03 -1.057905e-02 -6.265701e-03 -8.308256e-03 -8.347975e-03 -7.509577e-03 -1.269984e-02 -1.410885e-02 -4.050994e-03 -1.037279e-02 -2.352682e-02 -1.091026e-02 -1.284730e-03 -1.089524e-04 0.000000e+00 -2.892546e-06 0.000000e+00 -2.197480e-04 -9.064341e-05 -3.166982e-04 -7.449554e-03 -1.057905e-02 -6.265701e-03 -8.308256e-03 -8.347975e-03 -7.509577e-03 -1.269984e-02 -1.410885e-02 -4.050994e-03 -1.037279e-02 -2.352682e-02 -1.091026e-02 -1.284730e-03 -1.089524e-04 0.000000e+00 -2.892546e-06 0.000000e+00 -2.197480e-04 -9.064341e-05 -3.166982e-04 -7.449554e-03 -1.057905e-02 -6.265701e-03 -8.308256e-03 -8.347975e-03 -7.509577e-03 -1.269984e-02 -1.410885e-02 -4.050994e-03 -1.037279e-02 -2.352682e-02 -1.091026e-02 -1.284730e-03 -1.089524e-04 0.000000e+00 -2.892546e-06 0.000000e+00 -2.197480e-04 -9.064341e-05 -3.166982e-04 -7.449554e-03 -1.057905e-02 -6.265701e-03 -8.308256e-03 -8.347975e-03 -7.509577e-03 -1.269984e-02 -1.410885e-02 -4.050994e-03 -1.037279e-02 -2.352682e-02 -1.091026e-02 -1.284730e-03 -1.089524e-04 0.000000e+00 -2.892546e-06 0.000000e+00 -2.197480e-04 -9.064341e-05 -3.166982e-04 -7.449554e-03 -1.057905e-02 -6.265701e-03 -8.308256e-03 -8.347975e-03 -7.509577e-03 -1.269984e-02 -1.410885e-02 -4.050994e-03 -1.037279e-02 -2.352682e-02 -1.091026e-02 -3.037425e-03 -8.174612e-04 -5.880128e-04 -5.947323e-04 -5.880128e-04 -1.022145e-03 -7.776181e-04 -1.211309e-03 -7.978980e-03 -1.036142e-03 -1.032728e-02 -5.504258e-03 4.961343e-03 -1.039193e-02 -8.893003e-03 3.309613e-03 -6.071630e-03 -1.118863e-02 -1.552298e-02 -7.877654e-03 -2.235470e-03 -1.885985e-03 -1.444171e-03 -1.458798e-03 -1.444171e-03 -2.301246e-03 -1.806650e-03 -2.661874e-03 -1.956173e-02 -9.257427e-03 -5.294128e-03 -2.753920e-03 -1.312973e-02 -7.569933e-03 2.122910e-02 1.797823e-02 2.339796e-03 -1.121441e-03 1.839142e-02 -1.127002e-02 -3.814001e-03 -8.673673e-04 -5.990264e-04 -6.081023e-04 -5.990264e-04 -1.127570e-03 -8.195278e-04 8.056534e-04 -5.565570e-04 -9.438844e-03 -4.194666e-03 -4.671949e-03 -6.553842e-03 -9.047934e-03 8.393970e-04 1.350374e-03 -5.637808e-03 -3.750621e-03 -6.362847e-03 -2.062546e-02 -5.852181e-03 -1.503700e-03 -1.084295e-03 -1.098689e-03 -1.084295e-03 -1.908837e-03 -1.424892e-03 -9.512782e-05 -9.702021e-03 -1.290416e-02 6.641970e-04 -3.908070e-03 4.693702e-03 -1.687875e-03 -3.213109e-03 7.341460e-03 1.919412e-03 -1.097054e-02 6.226724e-03 -8.295772e-03 -5.567943e-03 -2.681124e-03 -2.005729e-03 -2.027618e-03 -2.005729e-03 -3.343264e-03 -4.052917e-04 -1.741726e-03 -1.537369e-03 -2.627100e-03 4.037146e-03 -1.335183e-03 -2.449242e-02 6.813304e-04 -8.873825e-03 1.176807e-02 -2.175901e-03 -2.704652e-05 4.070031e-02 1.709000e-02 -8.030338e-05 1.071671e-03 -7.726599e-04 -7.827620e-04 -7.726599e-04 -1.389261e-03 -1.031126e-03 -1.639060e-03 -1.052546e-02 -5.411737e-03 1.177446e-03 -9.244967e-03 -1.287153e-02 -7.927535e-03 -3.329386e-03 -6.358198e-03 4.313261e-04 1.602969e-03 7.386726e-03 -8.940718e-03 -2.022628e-02 -3.605853e-02 -3.136169e-02 -3.147837e-02 -3.136169e-02 -2.750412e-02 -3.415800e-02 -3.214478e-02 5.452477e-02 3.574092e-02 1.622937e-02 5.233049e-02 3.847252e-02 9.308800e-03 -3.696036e-02 -2.549336e-02 7.284828e-03 1.050794e-01 2.109632e-01 5.394643e-02 -1.238830e-02 -5.168147e-02 -5.619851e-02 -5.637687e-02 -5.619851e-02 -5.687197e-02 -4.977804e-02 -5.098341e-02 4.569173e-02 7.255326e-02 3.548150e-02 7.286347e-02 6.052854e-02 4.803538e-02 -2.084495e-02 -4.187624e-02 4.312489e-02 1.399584e-01 2.085224e-01 6.497636e-02 3.635251e-04 -8.683300e-04 -5.766281e-04 -5.862425e-04 -5.766281e-04 9.906331e-04 -8.079617e-04 -1.386624e-03 -7.549806e-03 -7.886993e-03 -8.964381e-03 -1.290402e-02 -4.763554e-04 -1.624657e-02 -6.112145e-03 6.096274e-05 2.870427e-03 -3.057243e-03 -6.659360e-03 -8.594370e-03 9.468757e-03 -2.804245e-02 -3.369795e-02 -3.270272e-02 -3.369795e-02 -1.090207e-02 -2.560365e-02 -2.754340e-02 6.210993e-02 8.201237e-02 3.135724e-02 3.393667e-02 -2.912288e-04 2.614449e-02 9.804513e-02 1.211694e-01 1.515372e-02 -4.707351e-02 -7.972543e-02 8.387257e-02 -2.099576e-02 -6.593242e-02 -7.695395e-02 -7.686028e-02 -7.695395e-02 -6.585289e-02 -7.152742e-02 -4.542043e-02 5.565795e-02 9.715537e-02 4.834592e-02 6.421470e-02 1.005527e-01 1.189719e-01 1.623356e-01 1.440650e-01 2.435499e-03 5.607404e-05 4.869690e-04 9.361319e-02 -2.554290e-03 -1.382147e-03 -1.030806e-03 -1.042699e-03 -1.030806e-03 -1.704576e-03 -1.307980e-03 -1.968555e-03 -1.300554e-02 -1.028989e-02 -7.811827e-03 -1.145871e-02 5.507492e-03 -1.114632e-02 1.810556e-02 2.303685e-03 4.211277e-04 -1.363017e-02 1.015441e-02 -1.114891e-02
 6.080996e-01 -6.842874e-03 -6.264457e-03 -7.151235e-03 -3.145152e-03 -4.805357e-03 -7.121447e-03 -7.784041e-03 -9.446577e-03 -1.339060e-02 -1.101934e-02 -1.309505e-02 -2.244936e-02 -1.206686e-02 -1.164751e-01 -1.088539e-01 -1.511163e-02 -8.520944e-02 -1.056467e-01 -6.651192e-03 -6.999944e-03 -1.404663e-04 -5.710853e-05 -1.198460e-04 -1.035231e-04 -3.244092e-04 -3.286788e-04 -6.620062e-04 -4.591841e-04 -1.005554e-03 -8.349866e-04 -1.205170e-03 -2.929045e-03 -9.897051e-04 -2.745568e-02 -2.991799e-02 -1.357946e-03 -2.110368e-02 -2.972107e-02 -4.373337e-04 -6.999944e-03 -1.404663e-04 -5.710853e-05 -1.198460e-04 -1.035231e-04 -3.244092e-04 -3.286788e-04 -6.620062e-04 -4.591841e-04 -1.005554e-03 -8.349866e-04 -1.205170e-03 -2.929045e-03 -9.897051e-04 -2.745568e-02 -2.991799e-02 -1.357946e-03 -2.110368e-02 -2.972107e-02 -4.373337e-04 -6.999944e-03 -1.404663e-04 -5.710853e-05 -1.198460e-04 -1.035231e-04 -3.244092e-04 -3.286788e-04 -6.620062e-04 -4.591841e-04 -1.005554e-03 -8.349866e-04 -1.205170e-03 -2.929045e-03 -9.897051e-04 -2.745568e-02 -2.991799e-02 -1.357946e-03 -2.110368e-02 -2.972107e-02 -4.373337e-04 -6.999944e-03 -1.404663e-04 -5.710853e-05 -1.198460e-04 -1.035231e-04 -3.244092e-04 -3.286788e-04 -6.620062e-04 -4.591841e-04 -1.005554e-03 -8.349866e-04 -1.205170e-03 -2.929045e-03 -9.897051e-04 -2.745568e-02 -2.991799e-02 -1.357946e-03 -2.110368e-02 -2.972107e-02 -4.373337e-04 -6.999944e-03 -1.404663e-04 -5.710853e-05 -1.198460e-04 -1.035231e-04 -3.244092e-04 -3.286788e-04 -6.620062e-04 -4.591841e-04 -1.005554e-03 -8.349866e-04 -1.205170e-03 -2.929045e-03 -9.897051e-04 -2.745568e-02 -2.991799e-02 -1.357946e-03 -2.110368e-02 -2.972107e-02 -4.373337e-04 -6.999944e-03 -1.404663e-04 -5.710853e-05 -1.198460e-04 -1.035231e-04 -3.244092e-04 -3.286788e-04 -6.620062e-04 -4.591841e-04 -1.005554e-03 -8.349866e-04 -1.205170e-03 -2.929045e-03 -9.897051e-04 -2.745568e-02 -2.991799e-02 -1.357946e-03 -2.110368e-02 -2.972107e-02 -4.373337e-04 -6.999944e-03 -1.404663e-04 -5.710853e-05 -1.198460e-04 -1.035231e-04 -3.244092e-04 -3.286788e-04 -6.620062e-04 -4.591841e-04 -1.005554e-03 -8.349866e-04 -1.205170e-03 -2.929045e-03 -9.897051e-04 -2.745568e-02 -2.991799e-02 -1.357946e-03 -2.110368e-02 -2.972107e-02 -4.373337e-04 2.999315e-03 3.235329e-03 1.239504e-03 9.737318e-03 7.618815e-03 2.230456e-02 -1.446171e-03 4.595917e-05 2.202228e-02 -6.053360e-04 -2.417256e-03 1.189180e-03 -2.142576e-03 -6.071612e-04 -3.164387e-02 -4.575912e-02 -3.487586e-03 -3.619752e-02 -3.173663e-02 4.927368e-04 7.324979e-03 4.100460e-03 -2.082895e-03 -2.280489e-03 -6.387545e-05 3.591718e-03 -2.918354e-03 4.416235e-03 7.371369e-03 7.618229e-02 -5.748865e-04 2.168120e-02 2.520806e-02 -3.340844e-03 -2.198898e-02 -8.572609e-02 -2.365818e-03 -3.065256e-02 -3.051247e-02 7.372804e-03 -1.689258e-04 -9.919861e-04 -8.453745e-04 1.207702e-03 -9.085831e-04 -1.304774e-03 -1.327535e-03 -2.065984e-03 2.710181e-03 1.599285e-03 -2.690649e-04 1.189649e-02 8.059187e-03 -6.594434e-04 -1.468394e-02 -2.824974e-02 -3.382659e-03 -1.511698e-02 -3.450149e-02 2.723910e-03 -5.889362e-03 -1.608250e-03 -1.421360e-03 6.181986e-04 -1.492343e-03 -2.000666e-03 -2.044390e-03 -9.851757e-04 -3.123027e-04 1.316336e-02 1.143162e-02 1.033075e-02 8.951549e-03 9.500955e-05 3.820990e-02 -4.186652e-02 3.729415e-03 -2.484472e-02 -4.765748e-02 -2.952950e-04 -2.402277e-02 -3.059182e-03 -2.729851e-03 -2.935565e-03 -2.813520e-03 -3.608902e-03 5.919306e-04 2.952472e-03 4.249034e-03 -2.700785e-03 6.310087e-03 2.432321e-03 2.876445e-02 3.281127e-03 9.364715e-02 -5.253867e-02 4.053854e-03 -4.794463e-02 7.528815e-03 1.972228e-03 -1.349119e-02 9.014349e-04 -1.078896e-03 -1.195971e-03 -1.138035e-03 5.822089e-04 -1.608919e-03 -3.396469e-04 -1.894537e-03 3.230212e-03 5.604559e-03 -1.868458e-03 2.097942e-02 -1.256086e-03 -3.109369e-02 -3.216922e-02 1.059574e-04 -3.147984e-02 2.974960e-02 -1.946130e-03 -1.042883e-01 -2.836748e-02 -2.509567e-02 -2.719142e-02 -2.542431e-02 -3.053034e-02 -3.090503e-02 -3.900427e-02 -2.378529e-02 -2.107996e-02 -7.637509e-04 6.331768e-03 4.214725e-02 -2.953987e-02 -3.203670e-01 -3.299293e-01 6.902526e-02 6.915388e-01 5.328405e-01 -2.847808e-02 -1.248464e-01 -3.029577e-02 -3.072974e-02 -2.907252e-02 -3.269075e-02 -3.307894e-02 -3.521469e-02 -3.102170e-02 -3.191897e-02 -5.891275e-02 -8.325229e-03 -3.086111e-02 -5.669955e-02 -3.867719e-02 -4.025344e-01 -3.832194e-01 -1.418577e-02 6.997255e-01 1.048321e+00 -3.722422e-02 -6.083136e-03 -8.373257e-04 1.447980e-03 -8.035456e-04 -7.766730e-04 1.027251e-03 3.160591e-03 -1.833285e-03 -1.424384e-03 -2.458217e-03 -2.161983e-03 -6.915743e-04 4.378810e-03 -3.571368e-04 3.937463e-02 -4.011923e-02 7.794057e-03 -3.303245e-02 -4.417780e-02 -1.394692e-03 -9.579019e-02 -1.613947e-02 -1.947341e-02 -1.830750e-02 -2.104858e-02 -2.355546e-02 -1.894252e-02 -1.453210e-02 -3.291405e-02 -3.228180e-02 -2.338856e-02 -3.161983e-02 -6.169624e-02 4.133193e-03 6.383046e-01 5.905997e-01 -2.260534e-02 -2.465750e-01 -3.028780e-01 -7.299486e-03 -1.570757e-01 -3.823517e-02 -3.422983e-02 -4.037455e-02 -3.848296e-02 -3.915592e-02 -3.056218e-02 7.974178e-03 -3.390572e-02 -4.048808e-02 -4.211900e-02 -2.644732e-02 3.607695e-02 2.566060e-02 6.445795e-01 1.158442e+00 -6.644370e-02 -4.267695e-01 -4.394066e-01 -3.164342e-02 2.205759e-02 4.260638e-04 -1.519767e-03 -1.687350e-03 -1.627031e-03 2.114038e-03 2.148566e-02 5.445814e-03 1.750520e-03 1.525181e-02 2.795983e-03 6.009433e-03 7.255365e-03 2.280999e-03 -3.651156e-02 -5.191718e-02 5.698303e-03 -1.214398e-02 -4.942167e-02 8.236008e-03
 -6.587179e-02 -2.074276e-03 1.066463e-01 5.710061e-02 1.156339e-01 -2.423464e-03 1.460903e-02 -2.968075e-02 -5.789894e-03 -5.305144e-03 -6.094168e-03 -5.357589e-03 -5.437422e-03 -5.493729e-03 -9.329513e-03 -1.487303e-02 -1.641899e-02 -6.054653e-02 -8.493932e-03 -5.230309e-03 -1.978619e-02 -9.731232e-03 -1.711630e-02 -1.265179e-02 -1.784667e-02 -8.456107e-03 -8.873886e-03 -1.351369e-02 -9.110222e-05 -8.973838e-06 -1.499874e-04 -1.807334e-05 -3.432215e-05 -4.124710e-05 -6.408214e-04 -1.911029e-03 -2.069195e-03 -1.271808e-02 -4.903489e-04 -4.280701e-06 -1.978619e-02 -9.731232e-03 -1.711630e-02 -1.265179e-02 -1.784667e-02 -8.456107e-03 -8.873886e-03 -1.351369e-02 -9.110222e-05 -8.973838e-06 -1.499874e-04 -1.807334e-05 -3.432215e-05 -4.124710e-05 -6.408214e-04 -1.911029e-03 -2.069195e-03 -1.271808e-02 -4.903489e-04 -4.280701e-06 -1.978619e-02 -9.731232e-03 -1.711630e-02 -1.265179e-02 -1.784667e-02 -8.456107e-03 -8.873886e-03 -1.351369e-02 -9.110222e-05 -8.973838e-06 -1.499874e-04 -1.807334e-05 -3.432215e-05 -4.124710e-05 -6.408214e-04 -1.911029e-03 -2.069195e-03 -1.271808e-02 -4.903489e-04 -4.280701e-06 -1.978619e-02 -9.731232e-03 -1.711630e-02 -1.265179e-02 -1.784667e-02 -8.456107e-03 -8.873886e-03 -1.351369e-02 -9.110222e-05 -8.973838e-06 -1.499874e-04 -1.807334e-05 -3.432215e-05 -4.124710e-05 -6.408214e-04 -1.911029e-03 -2.069195e-03 -1.271808e-02 -4.903489e-04 -4.280701e-06 -1.978619e-02 -9.731232e-03 -1.711630e-02 -1.265179e-02 -1.784667e-02 -8.456107e-03 -8.873886e-03 -1.351369e-02 -9.110222e-05 -8.973838e-06 -1.499874e-04 -1.807334e-05 -3.432215e-05 -4.124710e-05 -6.408214e-04 -1.911029e-03 -2.069195e-03 -1.271808e-02 -4.903489e-04 -4.280701e-06 -1.978619e-02 -9.731232e-03 -1.711630e-02 -1.265179e-02 -1.784667e-02 -8.456107e-03 -8.873886e-03 -1.351369e-02 -9.110222e-05 -8.973838e-06 -1.499874e-04 -1.807334e-05 -3.432215e-05 -4.124710e-05 -6.408214e-04 -1.911029e-03 -2.069195e-03 -1.271808e-02 -4.903489e-04 -4.280701e-06 -1.978619e-02 -9.731232e-03 -1.711630e-02 -1.265179e-02 -1.784667e-02 -8.456107e-03 -8.873886e-03 -1.351369e-02 -9.110222e-05 -8.973838e-06 -1.499874e-04 -1.807334e-05 -3.432215e-05 -4.124710e-05 -6.408214e-04 -1.911029e-03 -2.069195e-03 -1.271808e-02 -4.903489e-04 -4.280701e-06 -1.556156e-02 -4.049443e-03 3.232613e-03 3.022329e-03 -1.343651e-02 -3.596824e-03 -6.078482e-03 -1.718589e-02 -7.039072e-04 -5.459052e-04 -8.057891e-04 -5.698575e-04 -5.973271e-04 -6.021244e-04 -1.615653e-03 -3.751101e-03 -2.144874e-03 -1.814086e-02 -1.489646e-03 -5.374352e-04 1.168149e-02 -1.762367e-03 8.365442e-03 1.266456e-02 -2.369619e-02 -1.377122e-02 -1.271984e-02 -4.588466e-03 -1.563087e-03 -1.240784e-03 -1.694321e-03 -1.292982e-03 -1.342347e-03 -1.358521e-03 -3.207449e-03 1.162537e-03 -6.979525e-03 1.825798e-02 -9.463642e-04 -1.226698e-03 -5.675855e-03 -6.712783e-03 -1.366862e-02 -1.315097e-02 -1.055422e-02 -1.937992e-03 -2.452626e-03 -1.352849e-02 -6.584245e-04 -4.760049e-04 -7.392740e-04 -5.009693e-04 -5.322534e-04 -5.490179e-04 4.166017e-04 -4.009157e-04 1.755000e-03 -4.999112e-03 -1.446681e-03 -4.671208e-04 1.312474e-02 -5.455993e-03 -3.420611e-03 -6.460957e-04 -1.628835e-02 -2.086635e-02 -8.224575e-03 8.650570e-03 -1.156270e-03 -8.801166e-04 -1.232219e-03 -9.162304e-04 -9.606925e-04 -9.927773e-04 1.502474e-03 -3.044793e-03 -4.121997e-03 1.904675e-03 3.872018e-06 -8.673234e-04 1.711817e-02 -2.332137e-02 1.507806e-02 -2.586776e-02 -1.464652e-02 -1.683012e-02 -6.901595e-03 2.254377e-03 -2.245428e-03 -1.754392e-03 -2.447655e-03 -1.836876e-03 -1.911726e-03 1.799710e-04 -9.051164e-04 1.589629e-02 3.688746e-03 5.965499e-02 -3.677494e-05 -1.735688e-03 -9.290808e-04 -8.967045e-04 -1.606780e-02 -1.746528e-02 -1.051904e-02 -6.076832e-03 -5.854510e-03 -1.723428e-02 -9.266376e-04 -6.738364e-04 1.138213e-03 -7.103246e-04 -7.412753e-04 -7.495928e-04 2.169760e-04 -3.287661e-04 -3.038411e-03 1.999584e-02 2.118066e-03 -6.639411e-04 1.040980e-01 3.357519e-02 3.593855e-02 2.770502e-02 2.186275e-02 4.387245e-02 2.883464e-02 6.496988e-02 -3.505079e-02 -2.970701e-02 -1.985199e-02 -2.220427e-02 -3.147904e-02 -3.140723e-02 -2.200610e-02 -1.275372e-02 3.633054e-02 1.206791e-01 -6.686300e-03 -2.958615e-02 1.044354e-01 1.091074e-01 7.904413e-02 1.151872e-01 1.412945e-01 5.213416e-02 8.070496e-02 8.255633e-02 -4.008675e-02 -5.053985e-02 -4.732899e-02 -5.531407e-02 -4.525072e-02 -5.112404e-02 -4.465221e-02 -5.319320e-02 1.004241e-02 2.727491e-02 -2.516930e-02 -5.058462e-02 -1.613643e-02 -2.568816e-03 -1.826968e-02 2.433434e-03 -1.098222e-02 -3.201931e-03 -2.929181e-03 -9.794534e-03 1.524008e-03 -4.633636e-04 -6.960723e-04 -4.833088e-04 -5.153084e-04 -5.439264e-04 2.762225e-04 -1.118842e-03 -1.801369e-03 -1.197894e-02 -1.263661e-03 -4.541781e-04 7.303698e-02 3.425925e-02 8.084845e-02 9.413215e-02 1.127594e-01 6.301908e-02 3.333506e-02 9.565303e-02 -2.807768e-02 -2.751364e-02 -3.144218e-02 -2.864862e-02 -2.525064e-02 -2.607619e-02 -4.043364e-02 -3.657194e-02 -2.773703e-02 -1.883380e-02 -2.527134e-02 -2.719679e-02 9.851574e-02 1.101284e-01 1.303821e-01 5.561167e-02 1.058903e-01 1.219860e-01 1.000704e-01 1.091517e-01 -5.477189e-02 -6.340639e-02 -5.411430e-02 -6.204765e-02 -6.434941e-02 -5.707519e-02 -2.030532e-03 5.993900e-02 -3.446382e-02 1.874922e-02 -6.635629e-02 -6.441544e-02 -6.271570e-03 -3.139631e-03 -1.267002e-02 -6.010075e-03 -4.428255e-04 -4.750404e-03 -5.748703e-04 -5.319561e-03 -1.153188e-03 -9.083560e-04 -1.254800e-03 -9.410814e-04 -9.814574e-04 -9.863197e-04 -1.731005e-04 -2.984196e-03 5.978005e-03 -1.041685e-02 -1.251530e-04 -8.954975e-04
 5.460172e-01 -2.779437e-03 7.587094e-03 3.717472e-03 2.321441e-03 1.022046e-02 -8.328039e-03 -2.175522e-02 -1.390515e-02 -2.143470e-02 -2.040032e-02 -2.291043e-02 -2.636043e-02 -2.735129e-02 -7.377451e-02 -8.646616e-02 -2.766211e-02 -7.026952e-02 -7.760423e-02 -2.329281e-02 -7.164820e-03 -1.116822e-03 -4.232051e-04 -6.451447e-04 -3.029957e-04 -1.508910e-03 -1.982917e-03 -3.734719e-03 -2.969974e-03 -3.195193e-03 -3.291394e-03 -3.427752e-03 -4.581166e-03 -4.582233e-03 -1.782019e-02 -2.335257e-02 -4.888161e-03 -1.761505e-02 -2.015225e-02 -3.397872e-03 -7.164820e-03 -1.116822e-03 -4.232051e-04 -6.451447e-04 -3.029957e-04 -1.508910e-03 -1.982917e-03 -3.734719e-03 -2.969974e-03 -3.195193e-03 -3.291394e-03 -3.427752e-03 -4.581166e-03 -4.582233e-03 -1.782019e-02 -2.335257e-02 -4.888161e-03 -1.761505e-02 -2.015225e-02 -3.397872e-03 -7.164820e-03 -1.116822e-03 -4.232051e-04 -6.451447e-04 -3.029957e-04 -1.508910e-03 -1.982917e-03 -3.734719e-03 -2.969974e-03 -3.195193e-03 -3.291394e-03 -3.427752e-03 -4.581166e-03 -4.582233e-03 -1.782019e-02 -2.335257e-02 -4.888161e-03 -1.761505e-02 -2.015225e-02 -3.397872e-03 -7.164820e-03 -1.116822e-03 -4.232051e-04 -6.451447e-04 -3.029957e-04 -1.508910e-03 -1.982917e-03 -3.734719e-03 -2.969974e-03 -3.195193e-03 -3.291394e-03 -3.427752e-03 -4.581166e-03 -4.582233e-03 -1.782019e-02 -2.335257e-02 -4.888161e-03 -1.761505e-02 -2.015225e-02 -3.397872e-03 -7.164820e-03 -1.116822e-03 -4.232051e-04 -6.451447e-04 -3.029957e-04 -1.508910e-03 -1.982917e-03 -3.734719e-03 -2.969974e-03 -3.195193e-03 -3.291394e-03 -3.427752e-03 -4.581166e-03 -4.582233e-03 -1.782019e-02 -2.335257e-02 -4.888161e-03 -1.761505e-02 -2.015225e-02 -3.397872e-03 -7.164820e-03 -1.116822e-03 -4.232051e-04 -6.451447e-04 -3.029957e-04 -1.508910e-03 -1.982917e-03 -3.734719e-03 -2.969974e-03 -3.195193e-03 -3.291394e-03 -3.427752e-03 -4.581166e-03 -4.582233e-03 -1.782019e-02 -2.335257e-02 -4.888161e-03 -1.761505e-02 -2.015225e-02 -3.397872e-03 -7.164820e-03 -1.116822e-03 -4.232051e-04 -6.451447e-04 -3.029957e-04 -1.508910e-03 -1.982917e-03 -3.734719e-03 -2.969974e-03 -3.195193e-03 -3.291394e-03 -3.427752e-03 -4.581166e-03 -4.582233e-03 -1.782019e-02 -2.335257e-02 -4.888161e-03 -1.761505e-02 -2.015225e-02 -3.397872e-03 1.329186e-02 3.348697e-03 2.652534e-03 2.188358e-03 5.056239e-03 1.976787e-02 -2.636396e-03 1.244783e-04 3.588179e-02 7.605939e-03 -1.055789e-03 -7.792072e-03 -5.416960e-03 -9.843126e-03 -3.088888e-02 -3.779421e-02 -8.395267e-03 -3.192721e-02 -3.384304e-02 -5.483057e-03 3.181177e-02 1.646861e-03 2.666204e-03 1.722003e-03 5.308491e-03 1.310268e-02 6.948022e-03 -7.837778e-03 4.406099e-02 1.005521e-01 2.147083e-02 2.009997e-03 -2.617294e-04 -1.292209e-02 -4.633815e-02 -6.969964e-02 -1.122437e-02 -5.803656e-02 -6.502831e-02 1.479056e-02 -4.090828e-03 7.763732e-04 2.500473e-03 1.274686e-02 -1.528967e-03 1.278698e-02 -3.404830e-03 -8.512735e-03 1.505989e-02 -2.996766e-04 1.606207e-03 7.874859e-03 -1.286273e-03 3.082453e-04 -2.209923e-02 -3.716478e-02 -3.854085e-03 -2.244833e-02 -3.281872e-02 7.568841e-03 1.739951e-03 1.023693e-03 3.589250e-03 4.954463e-03 -2.467204e-03 1.775979e-03 -4.274613e-03 -1.011789e-02 4.245027e-02 2.907936e-02 2.247834e-02 1.384100e-02 -7.440160e-03 -6.678565e-03 -2.650302e-02 -4.778548e-02 -1.146934e-03 -4.128335e-02 -3.007907e-02 1.295592e-02 -1.574211e-02 5.313128e-03 -1.032456e-03 1.929003e-03 -4.632042e-03 1.230634e-03 -4.266982e-03 -1.544323e-02 2.315450e-02 4.654889e-02 1.181947e-02 2.752171e-02 2.087850e-02 2.670831e-02 3.780519e-03 -7.301038e-02 -6.103870e-03 -4.015107e-02 -1.605376e-02 2.098082e-02 9.925203e-03 8.259304e-03 -1.725793e-04 3.462125e-03 1.585573e-04 5.348411e-03 -3.186716e-04 8.458979e-03 2.128895e-04 -6.648623e-03 3.176857e-03 -3.829612e-03 5.406083e-03 8.594349e-03 -1.950205e-02 -4.147998e-02 -1.813314e-02 -3.062145e-02 -2.669993e-02 3.499605e-02 -1.062216e-01 -8.533201e-02 -4.128505e-02 -5.064214e-02 -4.700669e-02 -7.674521e-02 -8.477471e-02 -3.322675e-02 1.970412e-04 4.643723e-02 2.559969e-02 6.818998e-02 1.133111e-01 -7.012615e-02 -2.439528e-01 -3.245473e-01 2.347853e-01 5.859698e-01 4.335027e-01 -6.699891e-02 -1.551241e-01 6.980139e-03 -5.129282e-02 -4.032810e-02 -4.719870e-02 -5.082235e-02 -1.440512e-02 -3.390016e-02 -1.090172e-01 -1.808545e-01 -1.806447e-03 -2.121659e-03 -5.396795e-02 -2.548343e-02 -3.114602e-01 -3.685844e-01 5.533949e-02 7.114217e-01 1.037176e+00 -2.601234e-02 1.577193e-02 9.665131e-03 4.929910e-04 -2.149719e-03 -1.388595e-03 -4.209044e-03 1.022507e-03 -4.089562e-03 2.778422e-03 -2.272709e-03 1.506464e-04 -2.133413e-03 -5.026007e-03 -8.570037e-03 -1.892583e-02 -4.431765e-02 2.120935e-02 -1.742011e-02 -2.953128e-02 9.974871e-03 -1.146930e-01 -5.035694e-03 -3.093769e-02 -2.335997e-02 -1.929451e-02 -5.328578e-02 6.023113e-02 2.108929e-02 -6.627465e-02 -3.229667e-02 -5.098058e-02 -4.635074e-02 -1.183715e-01 -6.088267e-03 5.702777e-01 5.854501e-01 5.041496e-03 -2.143040e-01 -3.052865e-01 8.845985e-02 -1.749641e-01 -7.246307e-02 -5.777451e-02 -5.994064e-02 -5.739616e-02 1.944455e-02 -6.302211e-02 1.205792e-01 -1.043608e-02 -9.689169e-03 -1.432340e-02 -2.715842e-02 1.353357e-01 1.759408e-01 5.741501e-01 1.027623e+00 -1.866058e-01 -4.243060e-01 -4.314913e-01 -7.610896e-02 1.614613e-02 2.286424e-02 3.744775e-03 5.206939e-03 -1.958459e-04 1.102157e-02 5.689864e-02 -2.784762e-03 1.640715e-02 1.384838e-02 2.969633e-03 -3.679500e-03 -1.089393e-02 -4.511106e-03 -4.124716e-02 -5.124363e-02 -8.404461e-03 -3.928437e-02 -4.989725e-02 9.013599e-03
 -6.055351e-02 -2.316116e-03 -5.087405e-03 -5.202082e-03 -5.087405e-03 -2.317298e-03 -2.384314e-03 -4.342948e-03 -1.126004e-02 -1.831285e-02 -6.667083e-03 -1.542130e-02 6.728565e-03 -1.858868e-03 5.527027e-02 5.343709e-02 -1.220462e-02 5.490617e-02 4.176282e-02 -1.351978e-02 -1.371115e-02 -1.383298e-04 0.000000e+00 -2.007300e-05 0.000000e+00 -4.158092e-04 -1.710774e-04 -1.459736e-04 -7.135788e-03 -7.581433e-03 -2.870538e-03 -3.989006e-03 -3.369547e-03 -3.174011e-03 -1.406016e-02 -2.133791e-02 -2.315930e-03 -1.161830e-02 -2.655516e-02 -7.543133e-03 -1.371115e-02 -1.383298e-04 0.000000e+00 -2.007300e-05 0.000000e+00 -4.158092e-04 -1.710774e-04 -1.459736e-04 -7.135788e-03 -7.581433e-03 -2.870538e-03 -3.989006e-03 -3.369547e-03 -3.174011e-03 -1.406016e-02 -2.133791e-02 -2.315930e-03 -1.161830e-02 -2.655516e-02 -7.543133e-03 -1.371115e-02 -1.383298e-04 0.000000e+00 -2.007300e-05 0.000000e+00 -4.158092e-04 -1.710774e-04 -1.459736e-04 -7.135788e-03 -7.581433e-03 -2.870538e-03 -3.989006e-03 -3.369547e-03 -3.174011e-03 -1.406016e-02 -2.133791e-02 -2.315930e-03 -1.161830e-02 -2.655516e-02 -7.543133e-03 -1.371115e-02 -1.383298e-04 0.000000e+00 -2.007300e-05 0.000000e+00 -4.158092e-04 -1.710774e-04 -1.459736e-04 -7.135788e-03 -7.581433e-03 -2.870538e-03 -3.989006e-03 -3.369547e-03 -3.174011e-03 -1.406016e-02 -2.133791e-02 -2.315930e-03 -1.161830e-02 -2.655516e-02 -7.543133e-03 -1.371115e-02 -1.383298e-04 0.000000e+00 -2.007300e-05 0.000000e+00 -4.158092e-04 -1.710774e-04 -1.459736e-04 -7.135788e-03 -7.581433e-03 -2.870538e-03 -3.989006e-03 -3.369547e-03 -3.174011e-03 -1.406016e-02 -2.133791e-02 -2.315930e-03 -1.161830e-02 -2.655516e-02 -7.543133e-03 -1.371115e-02 -1.383298e-04 0.000000e+00 -2.007300e-05 0.000000e+00 -4.158092e-04 -1.710774e-04 -1.459736e-04 -7.135788e-03 -7.581433e-03 -2.870538e-03 -3.989006e-03 -3.369547e-03 -3.174011e-03 -1.406016e-02 -2.133791e-02 -2.315930e-03 -1.161830e-02 -2.655516e-02 -7.543133e-03 -1.371115e-02 -1.383298e-04 0.000000e+00 -2.007300e-05 0.000000e+00 -4.158092e-04 -1.710774e-04 -1.459736e-04 -7.135788e-03 -7.581433e-03 -2.870538e-03 -3.989006e-03 -3.369547e-03 -3.174011e-03 -1.406016e-02 -2.133791e-02 -2.315930e-03 -1.161830e-02 -2.655516e-02 -7.543133e-03 -2.235916e-03 -7.599964e-04 -5.137723e-04 -5.497153e-04 -5.137723e-04 9.137805e-04 -8.144854e-04 -7.966652e-04 -5.649557e-03 -9.654066e-03 -5.805944e-03 -3.430324e-03 -2.404012e-03 -4.182385e-03 -1.005746e-02 -1.298757e-02 -2.618833e-03 -7.712246e-03 -1.538701e-03 -1.384660e-02 2.840545e-02 -1.698910e-03 -1.229872e-03 -1.304137e-03 -1.229872e-03 -2.516954e-03 4.094431e-04 -1.720317e-03 1.756881e-03 -1.713519e-02 -1.056355e-03 -2.907531e-03 -6.943118e-03 -5.891655e-03 -9.073419e-03 -6.197185e-03 -5.437415e-03 -9.614380e-03 3.111408e-02 -1.298770e-02 1.682618e-02 -7.810746e-04 -5.001191e-04 -5.429417e-04 -5.001191e-04 -1.307699e-03 -8.256904e-04 -7.947880e-04 -1.908648e-03 -8.627797e-03 -6.805474e-03 -4.917159e-03 -3.379908e-03 -3.171347e-03 -1.830848e-02 2.567312e-04 -5.479276e-03 -1.132265e-02 -1.130122e-02 -1.288824e-02 2.932053e-02 -1.326139e-03 -9.051469e-04 -9.727752e-04 -9.051469e-04 2.227335e-03 7.624327e-04 -1.332466e-03 -3.047384e-03 -4.873209e-03 -6.418876e-03 3.040392e-03 -9.684087e-03 -5.237238e-03 -3.487403e-03 -7.803089e-03 -4.026962e-03 -1.232317e-04 -1.508462e-02 -1.401098e-02 3.161888e-02 -2.073460e-04 -1.713728e-03 -1.816641e-03 -1.713728e-03 7.715370e-04 -2.471815e-03 -2.441781e-03 -1.291587e-02 -4.710897e-03 1.461541e-03 -8.505719e-03 -1.400105e-02 -1.510321e-02 1.695720e-02 2.399824e-02 -1.404618e-03 6.384569e-03 1.528484e-02 -1.604082e-02 3.254291e-02 -1.001903e-03 -6.679569e-04 -7.166613e-04 -6.679569e-04 -1.590467e-03 1.122738e-03 -1.010380e-03 -8.488359e-03 -1.324075e-02 -4.372408e-03 -7.594121e-03 -7.736584e-03 -6.855485e-03 -2.305699e-02 -1.385795e-02 -5.349657e-03 -4.641486e-03 1.232942e-02 -4.553173e-03 1.365297e-02 -2.315346e-02 -2.860805e-02 -2.780384e-02 -2.860805e-02 -3.162479e-02 -3.367916e-02 -2.356478e-02 5.091516e-02 4.888733e-02 6.273183e-03 1.788060e-03 3.531484e-02 3.690791e-03 -8.039061e-02 -9.015896e-02 1.399003e-02 1.605048e-01 2.644296e-01 4.527849e-02 2.478039e-02 -5.216067e-02 -5.219564e-02 -5.057146e-02 -5.219564e-02 -3.963827e-02 -4.792631e-02 -4.940047e-02 3.199199e-02 8.725167e-02 2.434036e-02 6.960756e-02 2.341536e-02 1.306868e-02 -7.856573e-02 -1.451434e-01 4.780418e-02 2.153918e-01 2.825226e-01 8.616071e-02 1.435041e-02 -7.441697e-04 -4.632684e-04 -5.082961e-04 -4.632684e-04 8.835541e-04 -8.054973e-04 -7.561611e-04 -8.160184e-03 -1.044401e-02 -2.506540e-03 -6.742891e-03 -7.626407e-03 -7.615768e-03 -5.391895e-03 1.264059e-03 -9.071781e-04 -6.845322e-03 -2.430581e-02 -1.117947e-02 7.752240e-02 -3.265564e-02 -2.833559e-02 -2.745948e-02 -2.833559e-02 -2.376854e-02 -3.008123e-02 -2.595150e-02 8.729523e-02 5.481558e-02 -1.089356e-02 -1.261204e-04 -2.041745e-02 -1.958904e-02 1.682053e-01 2.670736e-01 -1.559204e-02 -9.957581e-02 -8.808672e-02 3.994606e-02 -5.604811e-02 -5.651532e-02 -6.738998e-02 -6.805035e-02 -6.738998e-02 -4.945765e-02 -5.386094e-02 -5.419712e-02 2.850946e-02 8.123754e-02 4.697980e-02 6.250798e-02 6.214320e-02 1.005214e-01 2.609064e-01 2.889545e-01 -3.776962e-03 -7.831142e-02 -1.007253e-01 1.113566e-01 2.267785e-02 -1.303739e-03 -9.351463e-04 -9.910632e-04 -9.351463e-04 -1.996196e-03 -1.356479e-03 -1.321509e-03 -1.159289e-03 -1.324319e-02 -7.011079e-03 -9.970659e-03 -6.075583e-03 -5.490457e-03 -1.376136e-02 -5.350283e-03 -5.396394e-03 -1.078938e-02 2.173466e-02 -1.134651e-02
 -9.354341e-02 -5.784380e-03 3.057553e-03 1.433276e-02 1.509831e-02 2.476501e-03 -7.510464e-03 1.583506e-02 -2.606951e-02 -3.234240e-04 4.774236e-03 -3.256119e-03 1.183947e-02 -2.514345e-03 4.918730e-02 5.160653e-02 -6.107095e-03 2.617101e-02 1.187562e-02 -1.557631e-02 -2.776199e-02 -4.845349e-03 -1.728935e-03 -2.994856e-03 -1.924258e-03 -6.558436e-03 -4.203375e-03 -3.623402e-03 -7.418209e-03 -4.580154e-03 -3.148734e-03 -2.567349e-03 -2.476486e-03 -2.820592e-03 -5.951076e-03 -1.153064e-02 -3.688540e-03 -1.004625e-02 -1.377259e-02 -4.512109e-03 -2.776199e-02 -4.845349e-03 -1.728935e-03 -2.994856e-03 -1.924258e-03 -6.558436e-03 -4.203375e-03 -3.623402e-03 -7.418209e-03 -4.580154e-03 -3.148734e-03 -2.567349e-03 -2.476486e-03 -2.820592e-03 -5.951076e-03 -1.153064e-02 -3.688540e-03 -1.004625e-02 -1.377259e-02 -4.512109e-03 -2.776199e-02 -4.845349e-03 -1.728935e-03 -2.994856e-03 -1.924258e-03 -6.558436e-03 -4.203375e-03 -3.623402e-03 -7.418209e-03 -4.580154e-03 -3.148734e-03 -2.567349e-03 -2.476486e-03 -2.820592e-03 -5.951076e-03 -1.153064e-02 -3.688540e-03 -1.004625e-02 -1.377259e-02 -4.512109e-03 -2.776199e-02 -4.845349e-03 -1.728935e-03 -2.994856e-03 -1.924258e-03 -6.558436e-03 -4.203375e-03 -3.623402e-03 -7.418209e-03 -4.580154e-03 -3.148734e-03 -2.567349e-03 -2.476486e-03 -2.820592e-03 -5.951076e-03 -1.153064e-02 -3.688540e-03 -1.004625e-02 -1.377259e-02 -4.512109e-03 -2.776199e-02 -4.845349e-03 -1.728935e-03 -2.994856e-03 -1.924258e-03 -6.558436e-03 -4.203375e-03 -3.623402e-03 -7.418209e-03 -4.580154e-03 -3.148734e-03 -2.567349e-03 -2.476486e-03 -2.820592e-03 -5.951076e-03 -1.153064e-02 -3.688540e-03 -1.004625e-02 -1.377259e-02 -4.512109e-03 -2.776199e-02 -4.845349e-03 -1.728935e-03 -2.994856e-03 -1.924258e-03 -6.558436e-03 -4.203375e-03 -3.623402e-03 -7.418209e-03 -4.580154e-03 -3.148734e-03 -2.567349e-03 -2.476486e-03 -2.820592e-03 -5.951076e-03 -1.153064e-02 -3.688540e-03 -1.004625e-02 -1.377259e-02 -4.512109e-03 -2.776199e-02 -4.845349e-03 -1.728935e-03 -2.994856e-03 -1.924258e-03 -6.558436e-03 -4.203375e-03 -3.623402e-03 -7.418209e-03 -4.580154e-03 -3.148734e-03 -2.567349e-03 -2.476486e-03 -2.820592e-03 -5.951076e-03 -1.153064e-02 -3.688540e-03 -1.004625e-02 -1.377259e-02 -4.512109e-03 -1.565573e-02 -9.008797e-03 -3.698653e-03 -5.910925e-03 -1.880782e-03 -9.813535e-03 4.867029e-04 -4.968581e-03 -4.852464e-03 -8.663437e-03 -6.071026e-03 -5.139951e-03 -5.066257e-03 -1.330958e-03 -2.245977e-03 1.755766e-02 -4.899074e-03 -3.392671e-03 -8.498593e-03 -2.105190e-03 1.701237e-02 2.372970e-04 -5.299627e-03 -7.582109e-03 6.899820e-03 -8.275789e-03 3.005244e-03 -5.469589e-03 -5.363624e-03 -1.136751e-02 -7.744418e-03 -3.588938e-03 -3.282822e-03 -6.968393e-03 5.333042e-03 1.034017e-02 -4.771097e-03 -5.067359e-03 9.250057e-03 -2.554880e-03 2.827890e-03 -6.824480e-03 -4.229257e-03 -5.047511e-04 1.845504e-03 -4.206920e-03 -1.060757e-03 -6.074246e-03 -6.732045e-03 -6.460127e-03 -3.094990e-03 -4.015230e-03 -3.671878e-03 -4.493960e-03 -7.821750e-03 2.148729e-03 -6.403316e-03 1.400869e-03 -1.046260e-02 -8.446410e-03 2.150126e-02 -7.334857e-03 -1.915477e-03 4.804136e-03 -4.535890e-03 -2.308097e-03 -7.492604e-03 -3.165812e-03 -5.862715e-03 -9.398114e-03 -2.305416e-03 -7.064496e-03 -6.445391e-03 -1.155669e-03 -6.537198e-03 -5.747561e-03 2.066778e-03 -7.594779e-04 1.310036e-02 -1.333183e-02 2.272198e-02 2.522364e-03 -2.812724e-03 -3.161979e-03 -3.596972e-03 1.708630e-03 -3.847763e-03 -1.089230e-02 7.486198e-03 7.828450e-03 -9.110084e-03 -8.253727e-03 -9.242937e-03 -9.274573e-03 -1.104429e-02 2.537452e-02 -1.030461e-02 -2.557177e-03 3.586446e-02 -5.977880e-03 1.999829e-02 -6.337791e-03 -5.422685e-03 -2.439358e-03 -1.682194e-03 8.465417e-04 -5.836324e-03 -5.848866e-03 6.536324e-03 -7.793581e-03 -6.842384e-03 -5.385853e-03 -4.873078e-03 -6.237671e-03 -5.038022e-03 -4.286530e-03 7.635137e-04 -1.104896e-02 -1.401850e-03 -7.076755e-03 1.178125e-01 9.014015e-02 9.923580e-04 5.638478e-03 1.921079e-02 7.359601e-02 6.028077e-02 1.194005e-02 -1.968755e-03 -7.218075e-02 -2.891754e-02 -1.788375e-02 -2.588254e-02 -4.645133e-03 8.912018e-03 1.547426e-01 -2.300294e-02 -6.017946e-02 -1.047381e-03 -3.042384e-02 8.317369e-02 -1.859645e-02 -1.848981e-02 -7.218627e-03 -4.566889e-02 4.763503e-04 -2.709751e-02 1.717549e-02 6.639906e-02 1.083008e-01 2.247062e-02 -8.139077e-03 -1.045522e-02 1.692694e-02 1.481764e-01 1.250598e-01 1.084484e-02 -6.447610e-02 -1.449114e-01 8.458681e-02 4.573028e-04 -6.306268e-03 -1.974750e-03 -2.491053e-03 -4.386525e-03 -5.098558e-03 -5.018232e-03 -5.795822e-03 -5.700722e-03 -2.000648e-03 -9.809788e-04 -4.232174e-03 -3.849536e-03 -4.489727e-03 -6.146064e-03 -7.398559e-03 -9.034077e-03 -2.654600e-03 2.034305e-03 -3.901424e-03 8.908325e-02 -9.436908e-03 -1.412603e-02 -4.300082e-02 -1.163983e-02 1.377242e-02 7.657093e-04 4.149905e-03 3.820154e-02 2.392952e-02 -1.656605e-02 1.569552e-02 2.607868e-02 7.091335e-03 -6.161130e-02 -4.805219e-02 -2.526682e-02 5.598370e-02 1.879152e-01 1.102308e-02 9.198763e-02 1.618861e-02 -3.269443e-02 1.149792e-02 -5.085810e-02 2.108666e-02 1.773698e-02 -7.999577e-04 4.594010e-02 1.836716e-02 4.756388e-02 1.942661e-02 -1.050604e-02 -8.329300e-03 -6.949146e-02 -1.589078e-01 8.013617e-02 2.055312e-01 1.055012e-01 3.801666e-02 6.864537e-03 -2.934977e-03 -3.307393e-03 4.088230e-03 -1.725668e-03 -3.689068e-03 -5.243045e-03 -7.956775e-03 7.035442e-04 -6.851903e-03 -8.743661e-03 -5.367323e-03 -7.637924e-04 -8.086651e-03 1.372781e-02 2.196471e-03 -5.695219e-03 -8.523453e-03 -2.031430e-03 -1.068118e-02
 2.496466e-01 -1.055604e-02 -1.176260e-02 2.009927e-02 1.527367e-02 1.591823e-02 -2.446125e-02 -4.382726e-02 -5.003240e-03 -8.647499e-03 -1.181193e-02 -5.695363e-03 -9.054127e-03 -7.254267e-03 -1.767603e-02 -2.005321e-02 -2.390479e-02 -3.379069e-02 -1.433561e-02 -7.534555e-03 -1.041903e-02 -1.019196e-02 -1.446933e-02 -1.174838e-02 -1.454431e-02 -9.012529e-03 -1.103885e-02 -1.446387e-02 -1.310351e-03 -8.440546e-04 -1.542322e-03 -5.745891e-04 -8.937896e-04 -5.170954e-04 -3.386001e-03 -4.193894e-03 -5.288290e-03 -9.039909e-03 -2.153296e-03 -5.214733e-04 -1.041903e-02 -1.019196e-02 -1.446933e-02 -1.174838e-02 -1.454431e-02 -9.012529e-03 -1.103885e-02 -1.446387e-02 -1.310351e-03 -8.440546e-04 -1.542322e-03 -5.745891e-04 -8.937896e-04 -5.170954e-04 -3.386001e-03 -4.193894e-03 -5.288290e-03 -9.039909e-03 -2.153296e-03 -5.214733e-04 -1.041903e-02 -1.019196e-02 -1.446933e-02 -1.174838e-02 -1.454431e-02 -9.012529e-03 -1.103885e-02 -1.446387e-02 -1.310351e-03 -8.440546e-04 -1.542322e-03 -5.745891e-04 -8.937896e-04 -5.170954e-04 -3.386001e-03 -4.193894e-03 -5.288290e-03 -9.039909e-03 -2.153296e-03 -5.214733e-04 -1.041903e-02 -1.019196e-02 -1.446933e-02 -1.174838e-02 -1.454431e-02 -9.012529e-03 -1.103885e-02 -1.446387e-02 -1.310351e-03 -8.440546e-04 -1.542322e-03 -5.745891e-04 -8.937896e-04 -5.170954e-04 -3.386001e-03 -4.193894e-03 -5.288290e-03 -9.039909e-03 -2.153296e-03 -5.214733e-04 -1.041903e-02 -1.019196e-02 -1.446933e-02 -1.174838e-02 -1.454431e-02 -9.012529e-03 -1.103885e-02 -1.446387e-02 -1.310351e-03 -8.440546e-04 -1.542322e-03 -5.745891e-04 -8.937896e-04 -5.170954e-04 -3.386001e-03 -4.193894e-03 -5.288290e-03 -9.039909e-03 -2.153296e-03 -5.214733e-04 -1.041903e-02 -1.019196e-02 -1.446933e-02 -1.174838e-02 -1.454431e-02 -9.012529e-03 -1.103885e-02 -1.446387e-02 -1.310351e-03 -8.440546e-04 -1.542322e-03 -5.745891e-04 -8.937896e-04 -5.170954e-04 -3.386001e-03 -4.193894e-03 -5.288290e-03 -9.039909e-03 -2.153296e-03 -5.214733e-04 -1.041903e-02 -1.019196e-02 -1.446933e-02 -1.174838e-02 -1.454431e-02 -9.012529e-03 -1.103885e-02 -1.446387e-02 -1.310351e-03 -8.440546e-04 -1.542322e-03 -5.745891e-04 -8.937896e-04 -5.170954e-04 -3.386001e-03 -4.193894e-03 -5.288290e-03 -9.039909e-03 -2.153296e-03 -5.214733e-04 1.614338e-02 -5.746713e-03 -6.732507e-03 -8.224833e-04 -3.538155e-03 5.432930e-04 -1.543340e-02 -1.907984e-02 -9.050104e-04 -2.080309e-03 -3.366734e-03 -1.616445e-03 -2.203570e-03 -1.534726e-03 -4.111298e-03 -7.447394e-03 -8.975956e-03 -1.229708e-02 -4.409316e-03 -1.543976e-03 2.421261e-02 1.377911e-02 9.950260e-03 1.407639e-02 -3.676601e-03 3.138488e-02 -1.361605e-02 -2.483456e-02 -1.417810e-04 1.842442e-03 -7.061952e-03 -3.571808e-03 -4.709997e-03 -3.499973e-03 -8.540367e-03 -1.045011e-02 -1.283548e-02 -1.599226e-02 -8.094526e-03 -3.478362e-03 -4.334734e-03 -7.902603e-03 -4.480062e-03 1.133498e-02 1.824193e-03 -2.653549e-03 -1.662561e-02 -1.663669e-02 6.746543e-04 -2.485511e-03 -4.187948e-03 -1.989354e-03 -2.712703e-03 3.428667e-04 -4.964838e-03 1.018953e-04 -8.104715e-03 -8.323996e-03 -3.367788e-03 -1.788212e-03 -7.377622e-03 2.444901e-03 8.023849e-03 1.078595e-02 -7.170081e-04 1.376281e-02 -1.171792e-02 -1.245358e-02 -5.635984e-03 -3.918884e-03 -4.509364e-03 -3.250259e-03 -4.347587e-03 -2.901237e-03 -1.003648e-02 -1.177986e-03 -2.264344e-03 -1.326660e-03 -4.448092e-03 -2.822568e-03 7.348238e-04 2.123994e-03 3.791594e-03 -4.063996e-03 1.786825e-02 -1.105905e-02 -2.872219e-03 2.360377e-02 -2.009445e-03 3.142542e-03 8.733790e-03 -4.056916e-03 -1.972184e-03 -3.581644e-03 1.209041e-02 -1.592977e-03 -1.527254e-02 -3.873723e-03 -7.050068e-03 -1.254823e-03 3.645038e-04 -1.120422e-02 1.620496e-02 -1.939654e-02 1.630557e-02 -1.161419e-03 -1.549435e-02 -4.646122e-03 3.919338e-03 -3.242917e-03 1.444052e-03 -2.577728e-04 -3.323540e-03 -3.170746e-04 -2.266124e-03 -6.432789e-03 -7.265716e-03 -1.674727e-02 -5.632568e-03 -2.572304e-04 -1.133703e-02 3.765356e-02 2.798059e-02 3.540929e-02 6.207482e-02 2.410200e-02 1.350564e-01 1.505034e-01 -2.111277e-02 -4.620211e-03 -2.226953e-02 -4.481165e-02 -3.091583e-02 -2.300010e-02 5.417218e-02 1.204371e-01 -3.958135e-02 -9.144525e-02 -5.933800e-02 -2.182400e-02 -8.712358e-02 5.105668e-02 1.293445e-01 7.082794e-02 1.144778e-01 8.153622e-02 8.492209e-02 1.227741e-01 -3.412326e-02 -3.650342e-02 -3.087641e-02 -4.952638e-02 -4.824037e-02 -1.978427e-02 1.761245e-01 1.797151e-01 -7.350848e-02 -1.612731e-01 -1.070266e-01 -2.425529e-02 1.444393e-02 1.191280e-03 6.215080e-03 -1.517679e-02 -1.228206e-02 -5.190157e-03 -1.217537e-02 -1.741126e-02 -3.519808e-03 -2.451619e-03 -4.409193e-03 9.321927e-05 -2.782531e-03 -1.725133e-03 -6.024044e-03 -4.870299e-03 -3.767499e-03 -7.507113e-03 -2.082022e-03 4.632786e-04 -5.126884e-03 3.763601e-02 3.019206e-02 2.370074e-02 4.297820e-03 -1.950700e-02 2.687590e-02 4.564808e-02 -3.269713e-02 -1.052743e-02 -1.831254e-02 -2.671318e-02 -1.076770e-02 -4.481176e-02 -7.143645e-02 -8.350463e-02 1.009749e-01 2.464661e-01 7.216150e-02 -2.055848e-02 -4.133725e-02 6.882080e-02 4.979370e-02 5.635849e-02 4.741904e-02 2.217563e-02 7.496257e-02 9.114700e-02 1.369004e-03 -7.045285e-02 1.505214e-02 -8.345146e-03 -1.433719e-03 -4.872428e-02 -1.206109e-01 -1.495321e-01 1.477309e-01 2.441498e-01 8.661598e-02 -7.776515e-02 2.003836e-02 2.355434e-03 7.644050e-03 7.310471e-03 7.564688e-03 1.386930e-03 -6.745110e-03 -3.031537e-02 -4.720460e-03 -1.112217e-03 -5.035534e-03 -2.530337e-03 -3.367802e-03 -2.459320e-03 -7.123316e-03 -6.694431e-03 -8.790632e-03 -1.502278e-02 -6.091434e-03 -3.121348e-04
 -6.297018e-03 5.624960e-02 -5.922184e-03 4.164976e-02 -1.668193e-02 3.184857e-02 6.761388e-03 -3.355095e-03 -4.890316e-03 -4.890316e-03 -4.890316e-03 -4.890316e-03 -4.890316e-03 -4.890316e-03 -4.890316e-03 -4.890316e-03 -4.890316e-03 -4.890316e-03 -4.890316e-03 -4.890316e-03 -4.801450e-04 -3.504061e-03 -4.547943e-02 -1.716475e-02 -5.674563e-02 -2.194332e-03 -5.708446e-04 -1.414367e-05 0.000000e+00 0.000000e+00 0.000000e+00 0.000000e+00 0.000000e+00 0.000000e+00 0.000000e+00 0.000000e+00 0.000000e+00 0.000000e+00 0.000000e+00 0.000000e+00 -4.801450e-04 -3.504061e-03 -4.547943e-02 -1.716475e-02 -5.674563e-02 -2.194332e-03 -5.708446e-04 -1.414367e-05 0.000000e+00 0.000000e+00 0.000000e+00 0.000000e+00 0.000000e+00 0.000000e+00 0.000000e+00 0.000000e+00 0.000000e+00 0.000000e+00 0.000000e+00 0.000000e+00 -4.801450e-04 -3.504061e-03 -4.547943e-02 -1.716475e-02 -5.674563e-02 -2.194332e-03 -5.708446e-04 -1.414367e-05 0.000000e+00 0.000000e+00 0.000000e+00 0.000000e+00 0.000000e+00 0.000000e+00 0.000000e+00 0.000000e+00 0.000000e+00 0.000000e+00 0.000000e+00 0.000000e+00 -4.801450e-04 -3.504061e-03 -4.547943e-02 -1.716475e-02 -5.674563e-02 -2.194332e-03 -5.708446e-04 -1.414367e-05 0.000000e+00 0.000000e+00 0.000000e+00 0.000000e+00 0.000000e+00 0.000000e+00 0.000000e+00 0.000000e+00 0.000000e+00 0.000000e+00 0.000000e+00 0.000000e+00 -4.801450e-04 -3.504061e-03 -4.547943e-02 -1.716475e-02 -5.674563e-02 -2.194332e-03 -5.708446e-04 -1.414367e-05 0.000000e+00 0.000000e+00 0.000000e+00 0.000000e+00 0.000000e+00 0.000000e+00 0.000000e+00 0.000000e+00 0.000000e+00 0.000000e+00 0.000000e+00 0.000000e+00 -4.801450e-04 -3.504061e-03 -4.547943e-02 -1.716475e-02 -5.674563e-02 -2.194332e-03 -5.708446e-04 -1.414367e-05 0.000000e+00 0.000000e+00 0.000000e+00 0.000000e+00 0.000000e+00 0.000000e+00 0.000000e+00 0.000000e+00 0.000000e+00 0.000000e+00 0.000000e+00 0.000000e+00 -4.801450e-04 -3.504061e-03 -4.547943e-02 -1.716475e-02 -5.674563e-02 -2.194332e-03 -5.708446e-04 -1.414367e-05 0.000000e+00 0.000000e+00 0.000000e+00 0.000000e+00 0.000000e+00 0.000000e+00 0.000000e+00 0.000000e+00 0.000000e+00 0.000000e+00 0.000000e+00 0.000000e+00 -1.433101e-03 -9.921885e-04 -2.340066e-02 -1.367571e-02 -3.282883e-02 -4.823765e-03 -1.566846e-03 -5.181781e-04 -4.932471e-04 -4.932471e-04 -4.932471e-04 -4.932471e-04 -4.932471e-04 -4.932471e-04 -4.932471e-04 -4.932471e-04 -4.932471e-04 -4.932471e-04 -4.932471e-04 -4.932471e-04 -2.860357e-03 -4.244845e-03 1.329594e-02 4.878151e-03 -1.482417e-02 -4.262670e-03 -2.894448e-03 -1.136812e-03 -1.100744e-03 -1.100744e-03 -1.100744e-03 -1.100744e-03 -1.100744e-03 -1.100744e-03 -1.100744e-03 -1.100744e-03 -1.100744e-03 -1.100744e-03 -1.100744e-03 -1.100744e-03 -1.456502e-03 -5.270386e-03 -1.453746e-02 -1.021815e-02 -3.287487e-02 -4.845396e-03 -1.501435e-03 -4.506319e-04 -4.270743e-04 -4.270743e-04 -4.270743e-04 -4.270743e-04 -4.270743e-04 -4.270743e-04 -4.270743e-04 -4.270743e-04 -4.270743e-04 -4.270743e-04 -4.270743e-04 -4.270743e-04 -2.212489e-03 -4.018757e-03 -1.977778e-02 -1.572241e-02 1.425457e-02 -4.721837e-03 -2.179133e-03 -7.603591e-04 -7.291560e-04 -7.291560e-04 -7.291560e-04 -7.291560e-04 -7.291560e-04 -7.291560e-04 -7.291560e-04 -7.291560e-04 -7.291560e-04 -7.291560e-04 -7.291560e-04 -7.291560e-04 -3.960850e-03 -1.063346e-02 2.850644e-02 -2.716321e-02 4.972527e-02 -3.125132e-03 -1.599749e-03 -1.445408e-03 -1.406193e-03 -1.406193e-03 -1.406193e-03 -1.406193e-03 -1.406193e-03 -1.406193e-03 -1.406193e-03 -1.406193e-03 -1.406193e-03 -1.406193e-03 -1.406193e-03 -1.406193e-03 -1.790175e-03 -6.277108e-03 -3.340790e-02 -6.093327e-03 -3.913579e-03 -1.318366e-03 4.016822e-04 -5.592825e-04 -5.374311e-04 -5.374311e-04 -5.374311e-04 -5.374311e-04 -5.374311e-04 -5.374311e-04 -5.374311e-04 -5.374311e-04 -5.374311e-04 -5.374311e-04 -5.374311e-04 -5.374311e-04 -1.979891e-02 2.463143e-02 2.364172e-01 6.314137e-02 2.636160e-01 -1.688354e-02 -2.060428e-02 -1.962902e-02 -1.947972e-02 -1.947972e-02 -1.947972e-02 -1.947972e-02 -1.947972e-02 -1.947972e-02 -1.947972e-02 -1.947972e-02 -1.947972e-02 -1.947972e-02 -1.947972e-02 -1.947972e-02 9.067970e-03 2.791207e-02 2.668859e-01 1.572651e-01 2.755542e-01 3.914563e-02 1.389367e-03 -3.395435e-02 -3.372735e-02 -3.372735e-02 -3.372735e-02 -3.372735e-02 -3.372735e-02 -3.372735e-02 -3.372735e-02 -3.372735e-02 -3.372735e-02 -3.372735e-02 -3.372735e-02 -3.372735e-02 -1.364210e-03 -5.077108e-03 -2.648879e-02 -2.461544e-02 -1.017333e-02 -4.762926e-03 -1.418947e-03 -4.118836e-04 -3.879563e-04 -3.879563e-04 -3.879563e-04 -3.879563e-04 -3.879563e-04 -3.879563e-04 -3.879563e-04 -3.879563e-04 -3.879563e-04 -3.879563e-04 -3.879563e-04 -3.879563e-04 -1.690672e-02 2.570864e-03 1.648817e-01 7.449634e-02 2.303163e-01 4.691606e-02 -7.592176e-03 -1.967973e-02 -1.925106e-02 -1.925106e-02 -1.925106e-02 -1.925106e-02 -1.925106e-02 -1.925106e-02 -1.925106e-02 -1.925106e-02 -1.925106e-02 -1.925106e-02 -1.925106e-02 -1.925106e-02 2.298759e-03 6.283796e-02 3.178398e-01 2.277783e-01 3.384354e-01 2.895248e-03 -2.656662e-02 -4.065238e-02 -4.145607e-02 -4.145607e-02 -4.145607e-02 -4.145607e-02 -4.145607e-02 -4.145607e-02 -4.145607e-02 -4.145607e-02 -4.145607e-02 -4.145607e-02 -4.145607e-02 -4.145607e-02 1.412789e-05 -1.665191e-03 -5.853263e-03 -1.320827e-02 -2.020077e-02 -2.759527e-04 -2.257371e-03 -8.427407e-04 -8.109600e-04 -8.109600e-04 -8.109600e-04 -8.109600e-04 -8.109600e-04 -8.109600e-04 -8.109600e-04 -8.109600e-04 -8.109600e-04 -8.109600e-04 -8.109600e-04 -8.109600e-04
 4.860317e-01 -4.984389e-03 -3.657430e-03 5.222003e-04 2.601993e-03 4.800135e-03 -4.771369e-03 -1.795078e-02 -5.715723e-03 -5.941130e-03 -7.234688e-03 -6.259352e-03 -1.044229e-02 -6.235814e-03 -8.098357e-02 -9.574549e-02 -1.259598e-02 -1.155604e-01 -6.688359e-02 -3.424707e-03 -1.232577e-02 -1.094388e-03 -1.137670e-03 -1.227884e-03 -1.556232e-03 -1.007369e-03 -1.171034e-03 -2.653332e-03 -1.789591e-04 -1.860224e-04 -4.414430e-04 -2.553707e-04 -1.004244e-03 -2.555490e-04 -2.060299e-02 -2.825780e-02 -1.429822e-03 -3.573192e-02 -1.552394e-02 -1.115784e-04 -1.232577e-02 -1.094388e-03 -1.137670e-03 -1.227884e-03 -1.556232e-03 -1.007369e-03 -1.171034e-03 -2.653332e-03 -1.789591e-04 -1.860224e-04 -4.414430e-04 -2.553707e-04 -1.004244e-03 -2.555490e-04 -2.060299e-02 -2.825780e-02 -1.429822e-03 -3.573192e-02 -1.552394e-02 -1.115784e-04 -1.232577e-02 -1.094388e-03 -1.137670e-03 -1.227884e-03 -1.556232e-03 -1.007369e-03 -1.171034e-03 -2.653332e-03 -1.789591e-04 -1.860224e-04 -4.414430e-04 -2.553707e-04 -1.004244e-03 -2.555490e-04 -2.060299e-02 -2.825780e-02 -1.429822e-03 -3.573192e-02 -1.552394e-02 -1.115784e-04 -1.232577e-02 -1.094388e-03 -1.137670e-03 -1.227884e-03 -1.556232e-03 -1.007369e-03 -1.171034e-03 -2.653332e-03 -1.789591e-04 -1.860224e-04 -4.414430e-04 -2.553707e-04 -1.004244e-03 -2.555490e-04 -2.060299e-02 -2.825780e-02 -1.429822e-03 -3.573192e-02 -1.552394e-02 -1.115784e-04 -1.232577e-02 -1.094388e-03 -1.137670e-03 -1.227884e-03 -1.556232e-03 -1.007369e-03 -1.171034e-03 -2.653332e-03 -1.789591e-04 -1.860224e-04 -4.414430e-04 -2.553707e-04 -1.004244e-03 -2.555490e-04 -2.060299e-02 -2.825780e-02 -1.429822e-03 -3.573192e-02 -1.552394e-02 -1.115784e-04 -1.232577e-02 -1.094388e-03 -1.137670e-03 -1.227884e-03 -1.556232e-03 -1.007369e-03 -1.171034e-03 -2.653332e-03 -1.789591e-04 -1.860224e-04 -4.414430e-04 -2.553707e-04 -1.004244e-03 -2.555490e-04 -2.060299e-02 -2.825780e-02 -1.429822e-03 -3.573192e-02 -1.552394e-02 -1.115784e-04 -1.232577e-02 -1.094388e-03 -1.137670e-03 -1.227884e-03 -1.556232e-03 -1.007369e-03 -1.171034e-03 -2.653332e-03 -1.789591e-04 -1.860224e-04 -4.414430e-04 -2.553707e-04 -1.004244e-03 -2.555490e-04 -2.060299e-02 -2.825780e-02 -1.429822e-03 -3.573192e-02 -1.552394e-02 -1.115784e-04 -8.357735e-04 3.686396e-03 7.844809e-03 5.488520e-03 6.976628e-03 5.969020e-03 -3.022375e-03 -3.644958e-03 -9.634520e-04 -9.528949e-04 -1.424469e-03 -1.110079e-03 -3.785203e-04 -1.117581e-03 -1.886009e-02 -3.295857e-02 -3.388973e-03 -3.553642e-02 -1.225951e-02 1.330062e-03 8.724029e-03 3.707395e-03 1.375880e-03 1.168773e-03 1.963989e-04 -3.210477e-04 -3.170046e-03 -1.490273e-03 1.453358e-04 1.327480e-04 -8.526629e-04 -2.374144e-03 -3.111475e-03 -2.416582e-03 9.112967e-03 -4.235766e-03 -2.182110e-03 -1.586409e-02 -1.200439e-02 -1.799083e-03 -7.236634e-03 -2.493829e-03 -2.581055e-03 1.570009e-03 1.015992e-03 -1.496488e-04 -2.732379e-03 -6.400012e-03 -8.483506e-04 -8.498946e-04 2.896499e-03 -1.062706e-03 -5.477117e-04 -1.055985e-03 -1.737016e-02 -1.342446e-02 7.587626e-04 -1.677580e-02 -8.271750e-03 -7.206232e-04 -3.774208e-03 -3.541889e-03 -1.463001e-03 -1.638018e-03 -2.354278e-03 -3.221275e-03 4.122516e-04 -9.489029e-03 -1.382594e-03 -1.388757e-03 -2.243577e-03 -1.725064e-03 -4.206169e-03 -1.724154e-03 -4.950912e-03 -1.662286e-02 -3.280437e-03 1.997470e-02 -6.924766e-05 -1.199545e-03 -9.392629e-03 -1.845142e-03 -2.112854e-03 1.840990e-03 -5.843379e-03 6.746388e-04 -2.602880e-03 -1.332044e-02 -2.503767e-03 -2.506676e-03 5.303943e-04 -3.026281e-03 -4.965675e-03 -3.059237e-03 -8.323353e-03 1.591661e-02 -2.580292e-03 4.471960e-02 1.402900e-02 -2.199045e-03 -1.512357e-02 -2.805895e-03 -2.896198e-03 -8.552082e-04 -3.623854e-03 -2.647403e-03 -3.076710e-03 -8.007269e-03 -9.872166e-04 -1.005441e-03 -1.664675e-03 -1.243555e-03 -3.201542e-03 -1.293263e-03 8.250705e-03 1.427144e-02 -3.855977e-03 -1.645675e-02 -1.234066e-02 -8.441900e-04 -2.837005e-02 -3.431695e-03 -5.818970e-03 8.940593e-03 -1.486058e-02 1.547094e-04 -3.078921e-03 -2.002268e-02 -2.329167e-02 -1.534618e-02 -2.137943e-02 -2.217648e-02 -3.085411e-02 -1.515254e-02 3.173414e-01 4.048154e-01 -2.782364e-02 -7.929303e-02 -1.212614e-01 -2.195718e-02 -6.010584e-02 -2.253128e-02 -7.471662e-03 -2.099768e-02 2.340735e-02 -1.105031e-03 1.552534e-02 7.704115e-02 -2.998506e-02 -3.527288e-02 -2.268032e-02 -2.890365e-02 1.360428e-02 -2.924094e-02 3.699033e-01 4.850723e-01 -3.763946e-02 -1.257215e-01 -1.875694e-01 -3.679128e-02 -1.319021e-02 -1.170628e-04 -2.294234e-03 -2.438502e-03 3.516275e-03 -2.036609e-03 -2.427676e-03 -5.801066e-03 -7.553876e-04 -7.635168e-04 -1.301543e-03 1.188118e-03 -2.558984e-03 -9.482425e-04 -2.031702e-02 -3.313661e-02 -1.340738e-03 1.209777e-02 -5.704313e-03 -6.385597e-04 -5.513013e-02 -2.196982e-02 -2.086376e-02 -2.757251e-02 -1.362964e-02 -2.592814e-02 -9.781994e-03 1.450591e-02 -2.581357e-02 -2.267300e-02 -2.447877e-02 -1.178580e-02 4.617470e-03 -1.801264e-02 -7.802315e-02 -1.211692e-01 2.916444e-02 4.109473e-01 2.828746e-01 -2.128770e-02 -7.941272e-02 -6.955495e-03 -1.383956e-02 -1.856738e-02 -2.356955e-02 -3.999182e-02 -1.870287e-02 4.645095e-02 -3.386720e-02 -4.112151e-02 -1.691334e-02 -3.147881e-02 3.340894e-03 -3.029358e-02 -8.722802e-02 -1.489264e-01 5.530010e-02 5.225581e-01 3.934074e-01 -4.279545e-02 1.895176e-02 6.920041e-03 3.614454e-04 4.469299e-03 -2.814806e-03 2.848095e-03 -1.916581e-03 -2.848379e-03 6.749157e-04 6.614687e-04 -2.244049e-03 -1.755787e-03 -1.739922e-03 -1.783526e-03 -1.167063e-02 -1.036510e-02 -4.884913e-03 -3.111407e-02 -1.445394e-02 -1.316272e-03
 -6.074980e-02 -1.435190e-02 -1.122054e-02 -1.393083e-02 -1.309160e-02 -2.997259e-02 -1.381048e-02 1.383262e-03 -1.335047e-02 3.266976e-03 1.388017e-04 -4.199879e-03 7.951538e-03 1.676444e-03 3.722598e-02 7.471743e-02 -8.917386e-03 5.991013e-02 5.200809e-02 -9.113895e-03 -1.447491e-02 -4.935004e-03 -2.431767e-03 -3.835738e-03 -2.705541e-03 -7.601623e-03 -4.515877e-03 -3.197223e-03 -6.292439e-03 -3.770421e-03 -2.771495e-03 -2.160549e-03 -1.781289e-03 -1.963353e-03 -6.325142e-03 -1.649222e-02 -2.916110e-03 -1.482012e-02 -2.023500e-02 -2.927508e-03 -1.447491e-02 -4.935004e-03 -2.431767e-03 -3.835738e-03 -2.705541e-03 -7.601623e-03 -4.515877e-03 -3.197223e-03 -6.292439e-03 -3.770421e-03 -2.771495e-03 -2.160549e-03 -1.781289e-03 -1.963353e-03 -6.325142e-03 -1.649222e-02 -2.916110e-03 -1.482012e-02 -2.023500e-02 -2.927508e-03 -1.447491e-02 -4.935004e-03 -2.431767e-03 -3.835738e-03 -2.705541e-03 -7.601623e-03 -4.515877e-03 -3.197223e-03 -6.292439e-03 -3.770421e-03 -2.771495e-03 -2.160549e-03 -1.781289e-03 -1.963353e-03 -6.325142e-03 -1.649222e-02 -2.916110e-03 -1.482012e-02 -2.023500e-02 -2.927508e-03 -1.447491e-02 -4.935004e-03 -2.431767e-03 -3.835738e-03 -2.705541e-03 -7.601623e-03 -4.515877e-03 -3.197223e-03 -6.292439e-03 -3.770421e-03 -2.771495e-03 -2.160549e-03 -1.781289e-03 -1.963353e-03 -6.325142e-03 -1.649222e-02 -2.916110e-03 -1.482012e-02 -2.023500e-02 -2.927508e-03 -1.447491e-02 -4.935004e-03 -2.431767e-03 -3.835738e-03 -2.705541e-03 -7.601623e-03 -4.515877e-03 -3.197223e-03 -6.292439e-03 -3.770421e-03 -2.771495e-03 -2.160549e-03 -1.781289e-03 -1.963353e-03 -6.325142e-03 -1.649222e-02 -2.916110e-03 -1.482012e-02 -2.023500e-02 -2.927508e-03 -1.447491e-02 -4.935004e-03 -2.431767e-03 -3.835738e-03 -2.705541e-03 -7.601623e-03 -4.515877e-03 -3.197223e-03 -6.292439e-03 -3.770421e-03 -2.771495e-03 -2.160549e-03 -1.781289e-03 -1.963353e-03 -6.325142e-03 -1.649222e-02 -2.916110e-03 -1.482012e-02 -2.023500e-02 -2.927508e-03 -1.447491e-02 -4.935004e-03 -2.431767e-03 -3.835738e-03 -2.705541e-03 -7.601623e-03 -4.515877e-03 -3.197223e-03 -6.292439e-03 -3.770421e-03 -2.771495e-03 -2.160549e-03 -1.781289e-03 -1.963353e-03 -6.325142e-03 -1.649222e-02 -2.916110e-03 -1.482012e-02 -2.023500e-02 -2.927508e-03 -1.649128e-02 -7.047710e-03 -2.694257e-03 -7.226123e-03 -3.149036e-03 -1.124088e-02 -6.113956e-03 -6.426534e-03 -9.357321e-03 -3.002502e-03 -5.590004e-03 1.865619e-03 3.660510e-04 -4.267636e-03 -6.197622e-03 7.356319e-03 -5.970841e-03 7.047938e-03 -1.165713e-03 -5.852757e-03 -1.598597e-02 -8.879836e-03 -2.435421e-03 -1.573933e-03 -7.772151e-03 -4.415087e-03 -9.436701e-03 -5.479468e-03 -1.338452e-02 -6.287975e-03 -3.392384e-03 -1.034713e-03 -4.078794e-03 -2.886675e-03 1.162402e-03 4.443018e-02 5.311032e-03 2.628660e-02 -7.337211e-03 -8.067525e-03 -1.876230e-02 -7.718987e-03 -2.141613e-03 -9.521526e-03 1.637763e-03 -8.801339e-03 3.796184e-03 4.642189e-03 -1.242943e-02 -2.559328e-03 -7.276184e-04 -1.439434e-03 -4.853177e-03 -3.083429e-03 -7.781643e-03 -8.135021e-03 -3.132767e-03 2.404804e-03 3.215775e-03 -8.888248e-04 -2.122712e-02 -4.557181e-03 -9.602935e-03 7.092270e-04 -4.067574e-03 -1.531968e-02 1.550839e-02 7.057484e-04 -6.280379e-03 -4.640143e-03 -2.025026e-03 2.152154e-03 1.259151e-03 -7.563621e-03 -4.747859e-03 6.440795e-03 4.057537e-03 -9.563015e-03 1.253552e-02 2.337948e-03 2.317759e-02 3.507172e-03 4.581965e-04 2.259263e-02 1.157420e-02 1.873353e-02 7.623156e-03 8.993267e-03 -1.303911e-02 -1.945572e-02 -9.264701e-03 -3.413351e-03 -4.649535e-04 2.523042e-03 -1.775115e-02 -4.845170e-03 -5.621500e-03 1.518766e-02 -2.338846e-02 -3.696756e-03 -1.873637e-02 -7.061856e-03 7.712474e-05 1.400887e-04 1.432558e-03 -1.286208e-02 2.736677e-03 -2.338158e-03 -8.322339e-03 -5.259528e-03 1.567678e-03 -2.956816e-03 -1.838595e-03 1.404235e-03 8.593824e-03 -4.596968e-03 1.030683e-02 -2.644762e-03 -1.157519e-02 -7.473573e-03 4.607827e-02 1.321752e-01 4.796180e-02 5.819191e-02 6.818145e-02 1.739840e-01 8.845671e-02 1.915724e-03 -2.827617e-02 -9.991370e-02 -2.101655e-02 -4.532441e-02 -7.976095e-02 2.735047e-03 4.198243e-02 2.410643e-01 -8.319444e-02 -1.312515e-01 -1.459819e-01 9.126229e-03 1.343824e-01 -7.421617e-02 -3.546212e-02 -3.825808e-02 -4.583717e-02 5.240575e-03 -3.635137e-02 3.109562e-02 1.186930e-01 1.485551e-01 -1.126246e-02 -2.406197e-03 2.351968e-02 1.280328e-02 2.419635e-01 3.279377e-01 -1.616849e-02 -1.949762e-01 -2.609361e-01 1.022118e-02 -2.011504e-02 -4.772187e-03 -1.679228e-03 -6.644449e-03 -2.202343e-03 -7.554885e-03 -1.003898e-02 -9.337456e-04 1.353397e-03 -6.259533e-03 -1.849475e-04 9.696828e-04 -2.475900e-03 -2.484388e-03 -5.243747e-03 -1.585930e-02 -3.041001e-03 6.659207e-03 5.996082e-03 -4.456799e-03 1.314136e-01 -2.148347e-02 -1.756479e-02 -3.734734e-02 -2.312199e-02 -5.094389e-03 -4.135363e-02 -6.344223e-03 9.669753e-02 5.334849e-03 -2.071135e-02 1.488915e-02 4.460919e-02 4.882180e-03 -1.016188e-01 -1.394559e-01 -5.547148e-02 -2.292271e-03 4.739923e-01 -5.596932e-02 1.056691e-01 6.000472e-02 -2.118816e-02 3.022576e-02 -3.234140e-02 7.076927e-03 2.691004e-02 -4.635349e-02 -1.659058e-02 5.030559e-03 4.169886e-02 -1.442938e-02 -6.452892e-02 -7.583830e-02 -1.363353e-01 -2.978509e-01 1.351987e-01 4.532444e-01 1.719747e-01 5.581636e-02 -2.263509e-02 -9.451245e-03 -5.386466e-03 -6.745387e-03 -1.728591e-03 -9.300465e-03 -6.203845e-03 -3.478651e-03 -1.248595e-02 -4.240771e-03 -2.005816e-03 -4.733975e-03 -1.729924e-03 -4.490410e-03 1.539349e-03 1.109510e-02 -1.246108e-04 -1.033502e-02 4.281665e-02 -4.395828e-03
 -6.723169e-02 2.474493e-03 -3.984920e-03 -2.196355e-03 -3.984920e-03 6.167674e-03 -4.249458e-03 -4.661551e-03 1.783296e-02 -8.357283e-03 -1.000158e-02 -9.770087e-03 -1.448271e-02 -1.130085e-02 2.555900e-02 7.400056e-02 -6.037446e-03 4.647643e-02 3.396345e-02 -1.464644e-02 -1.176130e-02 -1.077165e-04 0.000000e+00 -1.487796e-05 0.000000e+00 -1.447669e-04 -4.619135e-05 -1.267520e-04 -4.201403e-03 -5.562470e-03 -2.824551e-03 -4.548425e-03 -4.377983e-03 -3.800917e-03 -1.559222e-02 -2.392664e-02 -2.564921e-03 -1.198776e-02 -2.947343e-02 -5.091006e-03 -1.176130e-02 -1.077165e-04 0.000000e+00 -1.487796e-05 0.000000e+00 -1.447669e-04 -4.619135e-05 -1.267520e-04 -4.201403e-03 -5.562470e-03 -2.824551e-03 -4.548425e-03 -4.377983e-03 -3.800917e-03 -1.559222e-02 -2.392664e-02 -2.564921e-03 -1.198776e-02 -2.947343e-02 -5.091006e-03 -1.176130e-02 -1.077165e-04 0.000000e+00 -1.487796e-05 0.000000e+00 -1.447669e-04 -4.619135e-05 -1.267520e-04 -4.201403e-03 -5.562470e-03 -2.824551e-03 -4.548425e-03 -4.377983e-03 -3.800917e-03 -1.559222e-02 -2.392664e-02 -2.564921e-03 -1.198776e-02 -2.947343e-02 -5.091006e-03 -1.176130e-02 -1.077165e-04 0.000000e+00 -1.487796e-05 0.000000e+00 -1.447669e-04 -4.619135e-05 -1.267520e-04 -4.201403e-03 -5.562470e-03 -2.824551e-03 -4.548425e-03 -4.377983e-03 -3.800917e-03 -1.559222e-02 -2.392664e-02 -2.564921e-03 -1.198776e-02 -2.947343e-02 -5.091006e-03 -1.176130e-02 -1.077165e-04 0.000000e+00 -1.487796e-05 0.000000e+00 -1.447669e-04 -4.619135e-05 -1.267520e-04 -4.201403e-03 -5.562470e-03 -2.824551e-03 -4.548425e-03 -4.377983e-03 -3.800917e-03 -1.559222e-02 -2.392664e-02 -2.564921e-03 -1.198776e-02 -2.947343e-02 -5.091006e-03 -1.176130e-02 -1.077165e-04 0.000000e+00 -1.487796e-05 0.000000e+00 -1.447669e-04 -4.619135e-05 -1.267520e-04 -4.201403e-03 -5.562470e-03 -2.824551e-03 -4.548425e-03 -4.377983e-03 -3.800917e-03 -1.559222e-02 -2.392664e-02 -2.564921e-03 -1.198776e-02 -2.947343e-02 -5.091006e-03 -1.176130e-02 -1.077165e-04 0.000000e+00 -1.487796e-05 0.000000e+00 -1.447669e-04 -4.619135e-05 -1.267520e-04 -4.201403e-03 -5.562470e-03 -2.824551e-03 -4.548425e-03 -4.377983e-03 -3.800917e-03 -1.559222e-02 -2.392664e-02 -2.564921e-03 -1.198776e-02 -2.947343e-02 -5.091006e-03 7.232582e-03 -5.116235e-04 -3.288587e-04 -3.535053e-04 -3.288587e-04 -5.743564e-04 -4.091185e-04 -5.413526e-04 -7.580370e-03 -7.446589e-03 -5.067050e-03 -7.810869e-03 -7.574233e-03 -4.564311e-03 -9.541439e-03 -1.031743e-02 -4.749340e-03 -4.620690e-04 -1.959172e-02 -4.637730e-03 4.141418e-03 -1.219743e-03 -9.268833e-04 -9.616102e-04 -9.268833e-04 -1.330842e-03 -1.081800e-03 -1.340524e-03 -9.402610e-03 -1.173315e-02 -7.950834e-03 -4.543937e-04 -1.113029e-02 -5.402876e-03 8.935706e-03 1.970309e-02 -4.698544e-03 -1.252164e-02 1.348594e-02 -4.416719e-04 -1.085625e-02 -5.784838e-04 -3.964160e-04 -4.190955e-04 -3.964160e-04 -6.500463e-04 -4.914172e-04 -6.491468e-04 -2.126162e-03 -7.388173e-03 -6.293571e-03 -3.508695e-03 -5.564016e-03 -6.242124e-03 -4.209707e-03 -6.729835e-03 -3.541252e-03 -7.249755e-03 -5.107149e-04 -8.478455e-03 -8.079078e-03 -9.030858e-04 -6.644947e-04 -6.889565e-04 -6.644947e-04 -9.746864e-04 -8.018700e-04 1.137492e-03 -5.135600e-03 -7.508828e-03 -2.725728e-03 -1.205905e-02 -5.876708e-03 -7.521459e-03 8.076518e-03 -1.166795e-02 -4.061634e-03 6.686528e-03 1.377373e-02 -4.228716e-03 -4.810911e-04 -1.834376e-03 -1.431321e-03 -1.469283e-03 -1.431321e-03 -1.960400e-03 -1.679998e-03 -2.068077e-03 -5.574446e-03 -1.206060e-02 -5.003102e-03 7.820638e-03 -1.785361e-02 -4.031572e-03 7.872804e-03 2.343494e-02 8.440482e-04 1.509062e-02 1.759739e-02 -2.351659e-03 -1.757205e-02 -7.381320e-04 -5.380695e-04 -5.597799e-04 -5.380695e-04 -8.314849e-04 -6.528057e-04 -8.547039e-04 -5.883835e-03 -1.441269e-03 -5.560648e-03 -7.864649e-03 -7.860055e-03 -9.037716e-03 1.292799e-02 6.739672e-03 -2.148342e-03 3.343065e-03 -1.258052e-02 -7.755814e-03 4.698391e-02 -2.873048e-02 -3.069670e-02 -3.086358e-02 -3.069670e-02 -3.200098e-02 -3.268565e-02 -2.417916e-02 3.793688e-02 3.271688e-02 2.497101e-02 1.936373e-02 3.198683e-02 1.960595e-02 -8.643553e-03 -2.843602e-02 -3.084609e-02 8.339917e-02 2.143718e-01 4.357628e-02 9.915502e-02 -5.714501e-02 -5.612386e-02 -5.632451e-02 -5.612386e-02 -4.923142e-02 -5.039595e-02 -4.950290e-02 2.802014e-02 7.419135e-02 -4.272547e-03 4.067924e-02 4.252981e-02 6.257397e-02 -1.355539e-02 -1.265940e-01 1.337152e-02 1.583728e-01 2.818804e-01 5.703298e-02 -1.312218e-02 -5.469893e-04 -3.614819e-04 -3.855022e-04 -3.614819e-04 -6.110213e-04 -4.592098e-04 -6.088740e-04 2.357494e-03 -8.868078e-03 -2.149897e-03 -5.666070e-03 7.093572e-04 -3.541069e-03 -1.464910e-02 -1.934411e-02 -1.529906e-03 1.246350e-02 -1.238545e-02 -9.908047e-03 4.981370e-02 -2.718636e-02 -3.001530e-02 -3.017050e-02 -3.001530e-02 -3.345276e-02 -2.960529e-02 -2.602848e-02 2.768311e-03 3.324820e-02 3.287401e-02 5.437066e-03 3.518387e-02 2.690478e-02 1.132657e-01 2.012914e-01 9.010664e-03 -4.010909e-02 -5.710903e-02 3.788438e-02 8.406054e-02 -6.928507e-02 -7.153655e-02 -7.187813e-02 -7.153655e-02 -6.655203e-02 -6.616091e-02 -6.662136e-02 2.676358e-02 6.129660e-02 2.991827e-02 7.465669e-02 6.075826e-02 1.490612e-02 1.723679e-01 2.638522e-01 5.271822e-02 -1.255802e-02 1.452237e-02 2.770153e-02 -6.969556e-03 -8.531934e-04 -6.127268e-04 -6.423589e-04 -6.127268e-04 -9.360825e-04 -7.224566e-04 -9.145575e-04 3.752976e-04 -1.084940e-02 -5.008694e-03 -1.085669e-02 -6.993015e-03 -3.447245e-03 2.977368e-03 8.639755e-03 -6.311807e-03 -1.275653e-02 4.153155e-03 -1.679484e-03
 -2.769342e-02 -4.149137e-03 -6.480410e-03 -6.521788e-03 -6.480410e-03 -7.115339e-03 -4.283315e-03 -3.620969e-03 -3.338447e-04 1.893674e-03 -1.146459e-02 3.077704e-03 -2.547971e-03 8.250360e-03 3.962721e-02 2.352949e-02 -1.563350e-03 3.242128e-02 2.926027e-02 -3.038672e-02 1.156180e-02 -2.263483e-03 -1.717125e-03 -1.730366e-03 -1.717125e-03 -7.013282e-04 -2.159598e-03 -2.358567e-03 2.441482e-03 3.885406e-04 7.375680e-03 -3.388602e-03 2.629557e-03 -2.273864e-03 -1.527072e-02 -3.371599e-03 -9.924189e-03 -2.086650e-02 -4.610590e-02 2.941114e-04 -8.223584e-03 -1.917206e-03 -1.436270e-03 -1.447769e-03 -1.436270e-03 -2.599540e-04 -1.831976e-03 -1.993482e-03 -8.924357e-03 -1.162667e-03 -6.151566e-03 -9.140280e-04 -2.682784e-03 -4.703315e-03 3.273829e-04 -8.460744e-03 5.057419e-04 -7.248148e-03 -2.450329e-02 -1.935249e-02 -9.197473e-03 -2.151016e-03 -1.625391e-03 -1.638323e-03 -1.625391e-03 -2.679312e-03 9.555596e-05 -2.231019e-03 1.676854e-02 -2.147618e-02 -1.596402e-02 -8.719067e-03 -1.052664e-04 1.863296e-03 2.033695e-04 -1.043752e-02 -4.732930e-03 -5.183952e-04 -2.151211e-02 -6.807549e-03 -3.778035e-03 -1.702407e-03 -1.256497e-03 -1.267383e-03 -1.256497e-03 -2.169942e-03 -1.626490e-03 -1.774511e-03 -1.104508e-02 -1.022276e-02 9.918178e-03 -9.395425e-04 -5.810063e-03 -5.494019e-03 -8.433754e-03 -1.307580e-02 -9.106806e-03 -7.136283e-03 -2.599957e-02 -7.019360e-03 -5.454066e-03 -2.197278e-03 -1.669027e-03 -1.681942e-03 -1.669027e-03 -5.792633e-04 -2.104653e-03 -2.284123e-03 -6.768764e-03 1.274208e-02 -5.457334e-03 -4.039514e-04 -6.481504e-03 -6.706038e-03 -7.273796e-03 1.135966e-02 -3.007586e-04 -1.645353e-02 -3.084535e-02 -1.729552e-02 1.593530e-02 -3.404708e-04 -1.758559e-03 -1.780922e-03 -1.758559e-03 -1.045638e-03 -1.493550e-04 -2.539630e-03 -3.590214e-03 -1.470801e-02 -9.974061e-05 -1.280648e-02 -1.799971e-02 -3.536019e-03 -1.164642e-02 1.343563e-02 -6.501732e-03 -5.896716e-03 -1.623929e-02 -3.003336e-03 2.359556e-02 -3.964761e-03 -2.743082e-03 -2.778771e-03 -2.743082e-03 -5.091007e-03 -1.424587e-03 -4.073966e-03 -1.814508e-02 -9.587317e-03 -4.768134e-03 -1.378175e-02 -2.327471e-02 -7.876709e-03 -4.638066e-03 3.641923e-02 -7.153783e-03 -1.365067e-02 2.424434e-02 1.665280e-03 -7.672479e-04 -1.685924e-03 -1.206972e-03 -1.219222e-03 -1.206972e-03 -4.529554e-06 5.680124e-04 -1.737742e-03 -1.686001e-04 -7.236409e-04 -1.120895e-02 -3.049489e-03 -7.957991e-03 -5.810641e-03 -7.081229e-03 -2.472170e-02 3.524425e-03 -5.919789e-03 -2.118213e-02 -1.459939e-02 1.482054e-02 -2.719638e-03 -1.896739e-03 -1.921626e-03 -1.896739e-03 -3.501873e-03 -2.497307e-03 -2.739648e-03 -1.209053e-03 -2.074655e-02 -4.700157e-03 -1.642200e-03 -8.223304e-03 -1.736094e-02 -1.012397e-02 5.489081e-03 2.593498e-03 -1.681347e-02 -5.651736e-03 1.242361e-02 8.410439e-03 -3.465182e-03 -2.528209e-03 -2.552791e-03 -2.528209e-03 -2.243639e-03 -3.259457e-03 -3.553222e-03 -1.306920e-04 -2.399866e-02 -2.206983e-03 3.604106e-04 -1.254751e-02 -7.541241e-03 9.794406e-03 -3.278374e-02 -8.054403e-03 -5.594884e-04 3.863359e-02 7.724210e-03 1.654187e-02 -4.312271e-03 -3.205751e-03 -3.232863e-03 -3.205751e-03 9.977305e-04 -4.058584e-03 -4.372573e-03 3.639384e-02 -1.852724e-02 -9.071250e-03 -1.446817e-02 -1.149659e-02 -1.610008e-02 1.493109e-02 -2.537225e-02 -4.602454e-03 -1.382228e-02 4.684131e-02 2.301270e-03 -3.309217e-03 -1.231024e-03 -5.640315e-03 -5.694986e-03 -5.640315e-03 -7.590334e-03 -4.938358e-03 -7.814869e-03 5.192142e-02 1.734492e-02 -4.509541e-03 -7.062432e-03 -1.036256e-02 -3.111458e-02 -8.087477e-04 2.732962e-02 2.041676e-03 -9.837042e-04 6.525651e-02 -3.045824e-02 3.792829e-02 -4.963151e-03 -3.408691e-03 -3.456479e-03 -3.408691e-03 -4.171444e-03 -4.433084e-03 -4.957842e-03 1.514863e-02 1.691311e-02 -1.065306e-02 -1.905140e-02 -1.965845e-02 -1.600795e-02 -3.784958e-03 3.771986e-02 -6.427477e-03 -6.976647e-03 -2.528284e-03 -7.865399e-03 -5.453759e-02 -4.199087e-02 -3.941773e-02 -3.695824e-02 -3.941773e-02 -4.051884e-02 -4.185776e-02 -3.659465e-02 -2.267295e-03 4.280212e-02 2.743215e-02 3.421273e-02 6.060844e-02 4.131641e-02 1.375171e-01 1.512862e-01 -1.284194e-02 -1.778678e-02 1.506023e-02 7.274525e-02 1.134833e-02 -2.374402e-02 -4.185486e-02 -4.298619e-02 -4.185486e-02 -1.932112e-02 -3.483049e-02 -2.102968e-02 1.466031e-02 5.720056e-02 2.188695e-02 1.863158e-02 5.220902e-02 8.091604e-02 1.082128e-01 1.239051e-01 -3.912716e-03 -5.247233e-02 -7.195052e-02 8.551521e-02 2.635619e-02 -3.234610e-03 -4.162544e-03 -4.189467e-03 -4.162544e-03 -2.423196e-03 -8.626257e-04 -5.510535e-03 5.223274e-03 -1.853596e-02 1.441764e-03 -2.377285e-02 -9.959710e-03 -8.331225e-03 1.062142e-03 5.946888e-03 -7.962141e-03 7.037017e-03 5.768564e-02 -1.024194e-02 1.767066e-03 -3.431218e-02 -3.072674e-02 -3.079168e-02 -3.072674e-02 -2.452152e-02 -3.405552e-02 -2.590390e-02 1.521534e-02 6.504982e-02 2.057357e-02 2.777883e-02 2.457130e-02 5.746653e-04 -2.010027e-02 -4.707923e-02 7.649688e-03 1.383154e-01 1.061282e-01 5.329211e-02 -4.577305e-02 -3.714110e-02 -4.188130e-02 -4.195958e-02 -4.188130e-02 -4.665849e-02 -3.836589e-02 -4.226132e-02 3.878354e-02 6.533485e-02 1.845604e-02 9.298537e-02 4.102343e-02 5.280879e-02 -3.056367e-02 -3.806472e-02 4.785753e-02 9.519996e-02 1.130846e-01 6.230101e-02 1.438109e-02 -3.101449e-03 -2.169542e-03 -2.199059e-03 -2.169542e-03 2.488809e-03 -2.839432e-03 -3.181900e-03 3.892194e-03 -2.269395e-03 -4.602306e-03 -6.183833e-03 -1.417059e-02 -6.045463e-03 -1.520437e-02 -1.282117e-02 -6.063268e-03 8.183832e-03 -1.672862e-02 1.132251e-02
 -3.916680e-02 -1.332644e-02 1.438818e-02 1.230309e-03 3.751910e-02 -2.926430e-02 1.395889e-03 5.048600e-03 -1.131693e-02 -1.155907e-02 5.403294e-03 9.885643e-03 1.021153e-03 -6.730974e-04 9.280378e-03 2.170728e-02 5.446256e-04 2.011669e-03 8.957661e-03 1.233158e-02 -2.496574e-02 -9.658542e-03 1.188100e-02 -1.057253e-02 4.718597e-03 -3.797947e-02 5.770134e-03 6.228137e-03 7.226296e-03 -1.033436e-02 1.404565e-03 -3.328561e-03 -2.484912e-03 -3.663913e-03 -7.483435e-03 -8.683948e-03 -6.820717e-03 -1.584938e-03 -2.477192e-03 3.651734e-03 -1.686767e-02 -1.833391e-02 -4.844197e-03 -1.586182e-02 1.506006e-03 7.748485e-03 6.961289e-03 -8.639523e-03 1.136863e-03 -4.516211e-03 8.745480e-04 -4.394109e-03 6.509607e-04 -4.505297e-03 -8.801947e-03 -7.581452e-03 1.293965e-03 -3.966702e-03 -1.095009e-02 -1.272596e-02 -3.629853e-02 2.944610e-03 1.009365e-02 -7.708959e-03 7.352794e-03 -7.569909e-03 -1.150665e-03 4.582563e-03 -3.844647e-03 -7.521705e-03 -3.159761e-04 -3.093265e-03 -4.410909e-03 -5.522247e-03 -7.503349e-03 -6.498580e-03 -4.178111e-03 -3.212139e-03 -2.016233e-03 -1.661860e-02 -8.596968e-03 -2.296338e-02 -2.203688e-02 -4.024435e-04 1.963487e-03 6.056982e-03 -3.959776e-03 -9.088414e-04 -1.597795e-02 -3.736123e-03 -3.040206e-04 -1.533109e-03 -7.214274e-03 2.708782e-03 -7.968958e-03 -2.396946e-03 -6.388969e-03 -4.946319e-03 -7.563013e-03 -3.027906e-03 -2.955642e-02 -2.180703e-02 -1.426045e-02 4.920462e-03 -3.268031e-03 -1.101524e-02 5.120679e-03 1.325231e-02 4.579829e-04 -3.305261e-03 1.767797e-03 -5.317684e-03 2.020544e-03 -5.567591e-03 -7.403244e-03 -8.546873e-03 -2.300775e-03 -1.042691e-03 -4.101263e-03 -1.571402e-03 1.425636e-02 1.070500e-04 3.442007e-03 1.765301e-02 -1.855965e-03 -1.428371e-03 -2.521887e-02 -1.245893e-03 1.765021e-03 -1.092435e-02 -3.218786e-03 -5.491836e-03 -1.035106e-02 -4.186044e-03 -4.489483e-03 -2.299851e-03 -1.532157e-02 -8.965639e-03 -8.424735e-03 -9.830878e-03 4.592678e-02 -6.156177e-03 1.113371e-02 2.445466e-02 2.120664e-03 3.580121e-02 -7.993323e-03 -2.038467e-02 1.114392e-02 -3.944514e-03 -1.693384e-02 -1.071000e-02 -1.403250e-02 -1.974324e-02 -1.195607e-02 7.316432e-04 -1.652886e-02 -4.843517e-03 -1.883686e-02 -1.902008e-02 -1.764140e-02 -1.484477e-02 1.485926e-02 4.425551e-03 -1.217976e-02 -1.294865e-02 -2.928230e-03 3.097960e-03 -1.524032e-02 -6.298379e-03 8.089481e-03 -3.997258e-03 -5.183399e-03 -8.326071e-03 -3.646282e-03 -6.731252e-03 -7.214135e-03 -3.143547e-03 -5.538267e-03 -1.077023e-02 3.485718e-02 -1.089182e-02 -1.513982e-02 1.261657e-02 -1.067091e-02 2.529570e-02 8.140414e-03 -1.198129e-02 -1.792086e-02 -2.151812e-03 -1.140146e-02 -6.808724e-03 -9.201738e-03 -1.811521e-03 -1.252975e-03 2.885511e-04 -1.178066e-02 -9.163734e-03 -1.301370e-02 -1.632561e-02 1.663544e-02 -1.734400e-03 3.757440e-03 2.339433e-03 1.095468e-02 2.693332e-02 -1.691937e-03 -2.874422e-03 4.378643e-03 -6.950483e-03 -6.488116e-03 -9.900997e-03 -3.196981e-03 -1.437958e-02 -1.003591e-02 -9.762180e-03 -1.636721e-02 -1.523428e-02 -3.465459e-04 -9.066270e-03 5.385742e-02 -9.703172e-03 4.718801e-02 6.262431e-03 1.961771e-02 -5.031225e-03 -4.213720e-03 -1.522696e-02 -7.136541e-03 -3.361041e-03 -1.331328e-02 -1.559256e-02 -1.465644e-02 -1.027217e-02 -9.002550e-03 -9.878504e-03 -7.537785e-03 -1.007716e-02 -2.226252e-03 -7.537202e-03 3.010262e-02 3.911181e-02 2.427091e-02 1.284566e-02 2.156932e-02 3.991416e-02 -2.067399e-02 -1.778347e-02 -3.330355e-03 -1.246852e-02 -4.417727e-03 -2.316760e-02 -1.086072e-02 -7.869864e-03 -6.814105e-03 -9.217122e-03 -8.067323e-03 -6.874403e-03 1.544467e-02 -1.497903e-02 2.752611e-02 2.784186e-02 1.024610e-02 1.821288e-02 4.168841e-03 1.232735e-02 -1.048062e-02 -1.656182e-02 7.729978e-03 -7.420193e-03 -1.608688e-02 -1.275346e-02 -4.686843e-03 -6.051420e-03 -4.730988e-03 -6.481184e-03 -1.582108e-02 -5.539497e-03 2.363163e-03 -1.784544e-02 1.960687e-03 -1.224605e-02 -8.407661e-02 -3.050168e-02 -6.194583e-02 -2.581466e-02 8.163574e-03 4.975118e-02 4.015970e-02 6.851471e-02 5.174394e-02 9.950214e-03 8.929381e-03 7.984717e-03 2.654281e-02 5.581515e-02 6.275222e-02 -1.011867e-02 7.969303e-03 4.325712e-02 -1.980994e-03 8.843190e-03 3.383731e-02 4.454629e-03 5.459897e-04 -2.330849e-02 3.705581e-02 -4.752163e-03 4.015608e-02 -1.986851e-02 -1.140607e-02 1.455190e-02 -1.287900e-02 4.536242e-02 -8.665997e-03 2.392373e-02 5.342059e-02 1.935073e-02 -1.559775e-02 3.748569e-02 4.092607e-02 6.501552e-02 1.570367e-03 1.723001e-02 1.895322e-03 4.874825e-02 -2.563321e-02 -5.302993e-03 -7.763820e-03 -9.981183e-03 -2.539020e-02 -1.339793e-02 -1.025718e-02 -1.606125e-02 -7.180755e-03 -5.774592e-03 -2.403173e-02 -1.398219e-02 9.156079e-04 -1.014057e-02 4.438295e-02 8.244345e-02 2.433835e-02 3.308766e-02 6.382917e-02 4.984074e-02 3.775361e-03 -5.585633e-03 1.691225e-02 5.150198e-03 -3.042052e-02 -7.874850e-03 -3.630698e-02 -1.884190e-02 -2.342800e-02 -3.229448e-02 -4.424374e-03 -1.326457e-02 3.259522e-02 -1.215809e-03 4.097513e-03 6.099393e-02 2.106380e-02 2.378904e-02 1.398202e-03 4.199518e-02 5.626826e-02 -6.054492e-03 1.244399e-02 -5.053542e-03 -5.482743e-04 -6.457550e-04 1.783564e-02 -7.847066e-03 -2.680615e-02 -5.251502e-02 -5.490445e-03 5.376962e-02 -2.003215e-02 5.462240e-02 1.488257e-02 1.716914e-02 2.592747e-03 -3.844126e-03 1.551461e-02 3.684180e-03 -1.143468e-02 -7.788610e-03 -1.496325e-02 -1.676620e-02 -4.529209e-03 -6.032190e-03 -8.103956e-03 -3.470527e-03 2.190361e-03 -9.217537e-03 -9.891869e-03 -1.600799e-02 -4.197571e-03 7.326105e-04
 -4.604607e-02 -7.155793e-03 -6.632798e-03 -6.657658e-03 -6.658615e-03 2.891575e-03 -6.418365e-03 3.317680e-03 -1.079199e-02 -7.902139e-03 1.259434e-02 -1.353827e-02 1.884517e-02 -8.278799e-03 1.692686e-02 1.903950e-02 1.757488e-02 4.254975e-02 9.872659e-03 1.886825e-03 6.150333e-03 -2.238338e-03 -1.570584e-03 -1.578296e-03 -1.586798e-03 -2.725010e-03 -2.176125e-03 -3.032519e-03 -1.547409e-02 2.319248e-03 -9.308898e-03 -1.120991e-02 -1.047810e-02 -8.057098e-03 -1.668628e-02 1.159788e-02 -6.911884e-03 1.856874e-03 -3.856272e-03 -1.419192e-02 1.081637e-02 -1.991983e-03 -1.356628e-03 -1.364413e-03 -1.370439e-03 -2.388904e-03 -1.901762e-03 -5.382386e-04 -1.609678e-02 -5.691783e-03 -2.114425e-03 -1.587867e-02 8.471063e-03 -1.436270e-02 -2.659460e-02 -1.247912e-02 3.735046e-03 -2.787106e-03 -2.448376e-03 -1.547334e-02 1.342558e-02 -2.266131e-03 -1.571149e-03 -1.580652e-03 -1.585593e-03 -5.574471e-04 -1.262655e-05 -8.950695e-04 -1.321551e-02 -1.798270e-02 -8.700653e-03 -1.005462e-02 -1.287786e-02 -1.078467e-02 -9.198529e-03 -3.407205e-03 2.021123e-03 2.278610e-03 -2.111232e-02 5.587216e-03 9.567670e-03 -1.804248e-03 -1.202890e-03 -1.211567e-03 -1.215916e-03 -2.183383e-03 -1.723540e-03 -2.451188e-03 -1.452486e-02 -1.036466e-02 5.180849e-03 -1.003327e-02 -1.905970e-02 -4.565716e-03 -1.329821e-02 -1.095787e-02 -3.825157e-03 1.087130e-02 -2.066335e-02 -1.573092e-02 1.741399e-02 -1.061713e-04 -1.582967e-03 -1.592450e-03 -1.598379e-03 -2.748173e-03 -2.169519e-03 -8.995832e-04 -1.068834e-02 -2.507936e-02 -4.395605e-03 2.972616e-03 -8.512171e-03 -1.043375e-02 3.906725e-03 -9.979078e-03 2.717561e-03 -6.299749e-03 -9.997538e-03 -2.245224e-02 4.738130e-03 -2.825288e-03 -1.837231e-03 -1.852832e-03 -1.861963e-03 -3.337018e-03 -2.616889e-03 -3.629093e-03 3.203200e-04 -9.757130e-03 2.478257e-02 -5.546839e-03 -1.456375e-02 -6.636079e-03 1.132762e-03 -1.233153e-02 -7.173545e-03 -9.061438e-03 2.559433e-03 -2.653247e-02 3.031883e-02 -4.576927e-03 -2.988062e-03 -3.012280e-03 -8.963470e-04 -1.083605e-03 5.134114e-05 -3.613332e-03 1.269434e-02 -1.265064e-02 4.924845e-03 -4.490941e-03 -1.223931e-02 -1.549349e-02 2.360312e-02 -3.618627e-03 3.456510e-04 -1.194263e-02 -4.379720e-03 -3.072326e-02 -2.061525e-03 2.799922e-04 -1.230307e-03 -1.238629e-03 -1.245576e-03 -1.436171e-04 -1.755517e-03 -3.230648e-04 -2.367674e-03 6.058150e-03 -4.375517e-03 -1.494950e-02 3.239333e-04 -1.049537e-02 -1.776794e-02 -1.267300e-02 -8.817267e-03 -7.533581e-03 -1.426831e-02 -1.157540e-02 1.605097e-02 -3.129003e-03 -2.034691e-03 -2.050709e-03 -2.059063e-03 -3.694447e-03 -2.893333e-03 -3.953640e-03 -6.802652e-03 -2.189382e-02 -5.783099e-04 -4.937040e-04 -2.362418e-02 1.690920e-03 -2.090969e-02 5.899357e-03 -8.726681e-03 -3.540982e-03 1.501266e-02 -5.872292e-04 -4.128233e-03 2.666208e-04 -2.720200e-03 -2.739198e-03 -2.750731e-03 -4.514307e-04 -3.763007e-03 -2.761983e-03 4.453301e-03 -1.788472e-03 -4.451570e-03 -2.063206e-02 -7.834864e-03 -8.652624e-03 -1.148251e-02 1.788128e-02 -6.122192e-03 2.069730e-03 4.811363e-03 7.766421e-03 1.351554e-02 -5.044252e-03 -3.490512e-03 -3.511414e-03 -3.520566e-03 -3.728971e-03 -2.578328e-03 -3.904153e-03 -1.060381e-04 -4.483744e-03 -1.305834e-02 -1.282734e-02 -2.091873e-02 -1.322556e-02 3.356011e-02 -1.931965e-02 -6.577584e-03 7.798567e-03 2.924075e-02 1.433923e-02 1.110820e-02 -6.920320e-03 -6.218621e-03 -6.255415e-03 -6.287142e-03 -6.222758e-03 -6.283652e-03 -2.234661e-03 1.931028e-02 -1.922926e-03 -1.509213e-02 1.234260e-02 -2.467511e-02 -4.003092e-03 -1.361596e-02 2.167219e-02 1.387108e-02 3.062974e-02 3.721052e-02 -9.677894e-03 3.899463e-02 -5.641495e-03 -3.703618e-03 -3.735920e-03 -3.764859e-03 -4.451500e-03 -5.198832e-03 -2.651389e-03 2.261382e-02 5.446953e-03 -1.014933e-03 -7.201187e-03 -2.018486e-02 -1.018651e-02 2.191560e-02 2.430226e-02 2.932974e-03 -1.737349e-02 -3.425831e-03 -4.171496e-02 -5.623805e-02 -2.740986e-02 -4.446950e-02 -4.516674e-02 -4.497278e-02 -2.170609e-02 -3.444331e-02 -2.748322e-02 2.258200e-02 1.468078e-02 3.330762e-02 2.222902e-02 3.825202e-02 8.057748e-02 1.577147e-01 1.630858e-01 -3.248904e-02 -1.107045e-01 1.140955e-02 1.200354e-01 -6.102406e-03 -4.424711e-02 -4.609328e-02 -4.467823e-02 -4.667284e-02 -5.076781e-02 -4.288174e-02 -4.616434e-02 6.014143e-02 1.258239e-01 -1.199678e-02 2.563442e-02 7.306215e-02 4.567488e-02 1.191739e-01 1.482514e-01 -4.662811e-03 -3.507004e-02 -7.666146e-02 7.876582e-02 1.742923e-02 -6.439224e-03 -4.566529e-03 -4.586248e-03 -4.606498e-03 -5.304574e-03 -6.139339e-03 -1.175900e-03 1.611263e-02 2.197354e-04 -2.876424e-02 2.137643e-02 -6.647658e-03 1.410748e-02 -1.110440e-02 3.412948e-03 -1.461320e-02 -1.080773e-02 2.412487e-02 9.375771e-03 -2.744328e-02 -2.722375e-02 -3.287564e-02 -3.290925e-02 -3.295664e-02 -3.551661e-02 -3.257257e-02 -3.128372e-02 4.898013e-02 6.706510e-02 2.549631e-02 1.064436e-01 7.723896e-02 2.954185e-02 -7.327960e-02 -6.158642e-02 -3.764377e-03 6.057305e-02 1.291285e-01 2.964264e-02 -6.093859e-02 -4.174170e-02 -4.417276e-02 -4.421498e-02 -4.426688e-02 -3.732320e-02 -4.387838e-02 -4.387737e-02 1.616632e-02 5.032453e-02 5.076911e-02 3.834175e-02 6.260726e-02 3.874701e-02 -2.650682e-02 -1.044840e-01 5.407041e-02 1.627204e-01 1.526296e-01 8.831294e-02 1.160653e-02 -3.350679e-03 -2.214497e-03 -2.231538e-03 -2.244494e-03 -1.815305e-03 1.168082e-03 -2.155547e-03 -1.816777e-02 -1.583369e-02 -3.998702e-05 -1.127326e-02 -8.672373e-03 -3.342878e-03 2.291901e-02 1.170959e-02 4.150383e-03 2.096605e-04 -2.702329e-02 -1.287944e-02
 -1.179598e-01 -1.113277e-02 4.200996e-03 -3.011108e-04 7.304960e-03 -2.963053e-02 -7.983973e-03 5.659294e-03 -2.884821e-02 -1.998087e-02 9.557189e-03 -4.244442e-03 1.863644e-02 -4.570752e-03 4.588695e-02 8.520712e-02 -1.031577e-02 5.292917e-02 5.703751e-02 -2.603263e-02 -2.697611e-02 -1.621748e-02 8.843010e-04 -1.112636e-02 -7.960873e-03 -2.738417e-02 -1.735631e-02 -1.244921e-02 -5.555199e-03 -1.313074e-02 -1.790454e-03 -3.195078e-04 7.530418e-03 9.473733e-03 2.310559e-02 2.390899e-02 -2.879064e-03 5.050625e-03 -1.472062e-02 -1.245361e-03 -1.371669e-02 -1.693489e-02 -5.677818e-03 -1.229975e-02 3.441611e-04 -2.893412e-02 -9.426302e-03 -1.010736e-02 -2.223771e-02 -1.743099e-03 -1.025151e-02 -7.894843e-04 2.700157e-03 -5.362620e-03 2.478211e-02 1.552197e-02 -2.532897e-03 -4.656033e-03 1.300880e-02 -1.350370e-02 -3.283965e-02 -1.876613e-02 -4.443448e-03 -1.328925e-02 -1.109027e-02 -2.441888e-02 -9.440677e-03 -7.077444e-03 -3.129753e-02 -3.863847e-03 -9.664969e-04 6.665134e-03 8.228742e-03 -1.750033e-04 1.405728e-02 9.320893e-03 -4.111544e-03 1.040939e-02 3.241998e-02 -1.181145e-02 -4.234561e-02 -1.906271e-02 -7.473833e-03 -7.579428e-03 -1.236533e-03 -1.976008e-02 -1.105667e-02 -4.786021e-03 -1.961943e-02 -9.353060e-03 -7.357808e-03 -1.216365e-04 7.859574e-03 -2.255149e-03 1.914075e-02 2.961432e-03 6.365355e-03 1.477077e-02 4.434337e-03 -1.272087e-02 -2.329988e-02 -1.348838e-02 -6.739296e-03 -1.373217e-02 3.675503e-03 -2.533272e-02 -1.582932e-02 1.271955e-03 -2.962231e-02 -1.634722e-02 3.229713e-03 -4.116618e-03 5.897118e-03 -8.632655e-03 1.262264e-02 1.821954e-03 -6.667674e-03 2.389349e-02 1.878807e-02 1.083606e-03 -3.084021e-02 -1.495927e-02 5.244937e-03 -9.383283e-03 -3.515770e-03 -1.462746e-02 -1.839611e-02 -1.246680e-03 -1.370900e-02 -1.655764e-03 -3.963714e-03 1.093629e-02 1.236352e-03 -8.532803e-03 3.408311e-03 7.706922e-03 -4.444976e-03 1.023042e-02 1.584005e-02 -5.358129e-03 -2.908307e-03 -1.110987e-03 -1.595970e-02 -1.768943e-02 -1.418772e-02 -2.444257e-02 -8.325299e-03 -1.628079e-03 6.701801e-03 7.313889e-03 1.146233e-02 -1.354558e-02 1.553741e-02 8.684893e-03 1.138671e-03 1.266925e-03 -5.162971e-03 3.552462e-03 -2.427261e-03 1.195847e-02 -9.728026e-04 -1.622141e-02 5.046562e-03 -1.283600e-02 -1.622090e-03 -2.341320e-02 -1.277277e-02 -3.326021e-03 -2.632581e-02 -8.410988e-03 -1.531664e-03 -2.606656e-03 -7.435745e-04 -4.820636e-03 1.324446e-02 6.703811e-03 -2.786526e-03 8.728483e-04 -2.542860e-04 -1.338296e-02 -1.520838e-02 1.285418e-03 -6.900605e-03 -1.447816e-02 -1.364251e-02 -2.141111e-02 -4.246027e-03 -3.459450e-03 4.986686e-03 3.207148e-03 2.313810e-03 -3.128512e-03 2.620795e-03 4.672016e-03 -8.344734e-03 -9.026241e-03 1.086978e-03 2.168502e-02 -1.805321e-03 -8.525042e-03 -2.425694e-03 -8.596436e-03 -1.654161e-02 -1.342683e-02 -1.098775e-02 -1.844775e-02 4.139067e-03 -5.234225e-03 -5.001475e-03 1.416035e-03 -8.615345e-05 6.457146e-03 -7.261388e-03 -2.181189e-03 1.167404e-02 9.295396e-04 9.135413e-03 7.671128e-03 -1.279739e-02 1.853516e-02 -6.197160e-03 -7.654207e-03 -1.019423e-02 -1.668567e-02 7.978476e-03 -1.066903e-03 1.034937e-02 -7.785699e-04 -7.169496e-03 4.836925e-03 7.433932e-03 -4.051079e-03 -6.363783e-03 -3.494882e-03 8.697886e-03 2.131120e-02 7.092469e-03 8.413923e-04 -1.665895e-02 -6.067734e-03 3.350674e-02 -8.023727e-03 -1.646322e-02 -2.034136e-02 -2.445479e-02 -1.448400e-02 1.619650e-02 6.565521e-03 5.463839e-02 3.037971e-04 -9.463995e-03 -1.648919e-02 -7.103606e-03 1.734842e-02 -5.220545e-03 9.154114e-03 1.802690e-02 -2.723329e-03 -6.782393e-03 1.254469e-02 -7.239076e-03 -2.280912e-02 -1.299820e-02 -2.585007e-02 -9.225981e-03 -1.199586e-02 4.110156e-03 7.561451e-03 2.063689e-02 -1.314039e-02 6.068335e-03 1.521601e-02 2.281804e-02 2.144361e-04 8.392837e-04 -1.954375e-02 -9.757127e-03 3.012990e-02 9.189614e-03 1.732331e-03 1.510500e-01 5.863078e-02 1.939144e-02 2.020704e-02 4.589011e-03 8.934896e-02 1.536500e-02 3.139776e-03 4.377391e-02 -1.184445e-02 -2.223423e-02 -3.230733e-02 -1.147483e-02 -4.847775e-02 -1.137499e-01 -1.351517e-01 1.811513e-02 5.911252e-02 1.088303e-01 2.477506e-03 1.329550e-01 5.454981e-02 -2.866735e-02 5.611684e-02 -2.526312e-02 7.510925e-02 2.405866e-02 -2.857991e-02 4.980184e-02 3.755315e-02 -2.302251e-02 2.480757e-02 -7.245025e-02 -1.461695e-02 -1.158516e-01 -1.431282e-01 1.493018e-02 5.388989e-02 1.380730e-01 1.026380e-02 -7.431106e-03 -8.862127e-04 -2.452430e-03 1.150249e-02 -1.275118e-02 1.273874e-02 -3.492697e-03 7.809210e-03 8.652364e-03 1.677697e-02 9.269080e-03 -1.015224e-02 -1.131951e-02 1.333698e-02 -1.974899e-02 1.767979e-02 -2.038527e-02 2.454301e-04 -1.425869e-02 6.270810e-03 1.110125e-01 4.893521e-02 -1.124785e-03 3.579625e-02 3.992255e-02 8.603841e-02 9.795909e-03 1.578363e-03 7.192288e-02 1.883965e-02 -2.703273e-02 -1.968920e-02 -3.101764e-02 -4.112836e-04 1.250459e-02 6.042299e-02 6.379281e-03 -1.063398e-01 -1.266551e-01 -8.179820e-03 1.121596e-01 7.276436e-02 1.187577e-02 4.548533e-02 -9.394271e-03 1.128881e-01 4.730344e-02 1.841037e-03 3.627080e-02 1.321929e-02 7.511018e-04 -3.087599e-02 -4.938284e-02 -1.666453e-02 3.474927e-02 9.945781e-02 -3.939837e-02 -1.365403e-01 -1.399219e-01 5.669713e-02 6.853320e-03 -1.440913e-02 -2.731469e-03 -9.985075e-03 -5.425375e-03 -5.554258e-03 -1.652066e-02 -4.791340e-04 -2.099281e-02 -6.461242e-03 5.978349e-03 -2.968993e-03 -3.350954e-03 -1.369464e-04 1.669992e-02 -5.812921e-03 -1.159946e-02 -4.218185e-03 2.137082e-02 2.627174e-04
 -5.165854e-02 2.125494e-02 2.925135e-02 1.113483e-03 6.856533e-03 1.622550e-02 1.751970e-02 5.208172e-02 -6.472029e-03 -6.265708e-03 -6.315748e-03 -6.289099e-03 -6.265708e-03 -6.295490e-03 -3.160256e-03 -4.974121e-03 -5.855925e-03 -2.767258e-03 -6.265708e-03 -6.298900e-03 -1.734474e-03 3.303671e-03 -5.905328e-02 -9.448085e-03 -3.612934e-04 -5.935313e-03 4.629588e-03 -5.895073e-03 -1.390652e-03 -1.299849e-03 -1.320136e-03 -1.309529e-03 -1.299849e-03 -1.315107e-03 -1.351469e-03 8.109420e-04 -1.809398e-03 -1.769124e-03 -1.299849e-03 -1.309510e-03 4.195733e-03 -2.014650e-02 -2.201734e-02 -8.328706e-03 -3.684977e-02 -1.470660e-03 -6.933548e-03 3.877599e-03 -1.162991e-03 -1.085679e-03 -1.103640e-03 -1.093844e-03 -1.085679e-03 -1.099245e-03 -1.131490e-03 -1.129700e-03 -1.538819e-03 -1.532796e-03 -1.085679e-03 -1.094022e-03 -1.294555e-02 -1.125231e-02 1.642063e-02 -1.669175e-02 -3.407921e-02 -3.220553e-02 2.565506e-03 1.263361e-02 -1.392675e-03 -1.306469e-03 -1.326030e-03 -1.315216e-03 -1.306469e-03 -1.321296e-03 -1.360439e-03 -1.355877e-03 -1.815080e-03 -1.814101e-03 -1.306469e-03 -1.315478e-03 -1.137880e-02 -1.191213e-02 -2.400050e-02 -1.356901e-02 -3.791117e-02 -1.340610e-02 1.318560e-02 3.323550e-04 -1.043122e-03 -9.696735e-04 -9.877487e-04 -9.766849e-04 -9.696735e-04 -9.815634e-04 -1.012424e-03 -1.007786e-03 7.566205e-04 -1.398631e-03 -9.696735e-04 -9.765205e-04 -1.392580e-02 -4.646809e-04 2.245311e-02 -2.682609e-02 -5.443250e-02 -1.896351e-03 2.775913e-03 -1.924764e-03 -1.425985e-03 -1.339813e-03 -1.359995e-03 -1.348418e-03 -1.339813e-03 -1.353593e-03 -1.398605e-03 -1.391347e-03 -1.826453e-03 -1.809952e-03 -1.339813e-03 -1.349241e-03 -7.173790e-03 -3.071482e-02 -3.516602e-02 5.198171e-03 7.183730e-03 -1.285183e-02 7.063689e-03 6.950477e-03 -1.533496e-03 -1.442801e-03 -1.469007e-03 -1.452985e-03 -1.442801e-03 -1.456874e-03 -1.501668e-03 -1.493550e-03 -1.988161e-03 1.578050e-04 -1.442801e-03 -1.453145e-03 1.949462e-02 -3.828320e-02 -5.060879e-03 3.395746e-03 -2.163750e-02 -1.023670e-03 8.612920e-03 2.354857e-02 -2.383632e-03 -2.234218e-03 -2.277180e-03 -2.247745e-03 -2.234218e-03 -2.259678e-03 -2.292263e-03 -2.288229e-03 -3.055450e-03 -3.062324e-03 -2.234218e-03 -2.248501e-03 -5.799763e-03 -1.950667e-02 7.826835e-03 -3.838645e-02 -3.077541e-02 -1.472300e-02 8.919632e-03 -8.849178e-04 -1.048599e-03 -9.739412e-04 -9.936786e-04 -9.812027e-04 -9.739412e-04 -9.870266e-04 -1.015520e-03 -1.015162e-03 -1.440336e-03 -1.444112e-03 -9.739412e-04 -9.825208e-04 -2.048054e-02 -2.035849e-02 6.217998e-03 3.421039e-02 -5.616247e-03 -4.157702e-02 1.085344e-02 -1.085206e-02 -1.693351e-03 -1.592604e-03 -1.623636e-03 -1.603001e-03 -1.592604e-03 -1.611314e-03 -1.650339e-03 -1.647211e-03 -2.249444e-03 -2.255420e-03 -1.592604e-03 -1.604157e-03 -1.327673e-02 1.260120e-02 -1.004170e-03 -2.598386e-02 2.605742e-02 -3.437290e-02 1.701939e-02 1.792815e-03 -2.280557e-03 -2.127087e-03 -2.179755e-03 -2.144969e-03 -2.127087e-03 -2.148677e-03 -2.181574e-03 -2.192606e-03 -9.877521e-04 -3.218927e-03 -2.127087e-03 -2.147449e-03 -3.190501e-02 2.326134e-02 -3.337726e-02 2.727908e-02 4.012457e-03 1.220199e-02 1.541858e-02 -4.777220e-03 -2.962846e-03 -2.768145e-03 -2.832414e-03 -2.788755e-03 -2.768145e-03 -2.800453e-03 -2.836358e-03 -2.855267e-03 2.144428e-04 -1.995048e-03 -2.768145e-03 -2.793834e-03 -3.556117e-02 3.125341e-02 3.888047e-02 8.416616e-02 2.556568e-02 -2.167364e-02 -1.065206e-02 -1.269667e-02 -5.090232e-03 -4.769239e-03 -4.902190e-03 -4.803934e-03 -4.769239e-03 -4.832047e-03 -4.861928e-03 -4.883324e-03 -6.921077e-03 -7.136074e-03 -4.769239e-03 -4.808736e-03 5.478075e-03 -3.393109e-02 -1.082930e-02 1.624637e-02 2.350484e-03 -1.261957e-02 5.200095e-02 -5.695438e-05 -3.041008e-03 -2.881067e-03 -2.938823e-03 -2.896485e-03 -2.881067e-03 -2.907841e-03 -2.949391e-03 -2.948796e-03 -3.860514e-03 4.008279e-04 -2.881067e-03 -2.896863e-03 -1.746155e-02 1.340880e-01 1.379995e-01 3.930518e-02 2.126141e-01 1.205717e-01 2.582964e-02 -2.974776e-02 -3.326208e-02 -3.362121e-02 -3.233591e-02 -3.369371e-02 -3.362121e-02 -3.375322e-02 -3.390521e-02 -3.389973e-02 -3.362538e-02 -3.537960e-02 -3.362121e-02 -3.368913e-02 1.459448e-01 2.061344e-02 1.891465e-01 5.424554e-02 1.210547e-01 7.516840e-02 7.633138e-03 2.706570e-02 -3.449602e-02 -3.483439e-02 -3.571101e-02 -3.490041e-02 -3.483439e-02 -3.498185e-02 -3.505869e-02 -3.503474e-02 -3.275588e-02 -3.801033e-02 -3.483439e-02 -3.489104e-02 -2.002413e-02 -6.920891e-02 -7.712636e-02 9.627605e-02 7.333168e-02 2.704081e-02 1.634443e-03 1.432862e-02 -3.823831e-03 -3.563834e-03 -3.653800e-03 -3.594198e-03 -3.563834e-03 -1.455008e-03 -3.655085e-03 -3.670942e-03 -5.328242e-03 -5.380545e-03 -3.563834e-03 -3.595490e-03 1.057383e-01 1.381722e-01 7.992921e-02 4.525998e-02 5.285283e-02 1.046741e-01 -4.004537e-02 5.876743e-03 -2.314356e-02 -2.579710e-02 -2.473988e-02 -2.414563e-02 -2.579710e-02 -2.632965e-02 -2.600183e-02 -2.620719e-02 -2.797862e-02 -2.975372e-02 -2.579710e-02 -2.406846e-02 1.315074e-01 1.220406e-01 1.010379e-01 4.177325e-02 7.908023e-02 6.744922e-02 2.929524e-02 1.337502e-02 -3.195615e-02 -3.493333e-02 -3.440325e-02 -3.570322e-02 -3.493333e-02 -3.542003e-02 -3.516716e-02 -3.539023e-02 -1.079789e-02 -2.854710e-03 -3.493333e-02 -3.578157e-02 -8.974590e-03 -2.566053e-02 1.469867e-02 1.839240e-02 1.996933e-02 -2.399677e-02 -1.702036e-02 -1.462496e-02 -1.831745e-03 -1.717753e-03 -1.752346e-03 -1.728344e-03 -1.717753e-03 -1.739165e-03 -1.771687e-03 -1.769870e-03 -2.378931e-03 -2.410905e-03 -1.717753e-03 -1.728423e-03
 -1.051047e-01 3.302074e-03 1.646907e-02 2.773688e-02 2.151975e-02 1.141291e-02 -9.960239e-03 -1.781006e-02 -2.334552e-02 -2.383166e-02 -1.791589e-02 -1.795764e-02 -1.526214e-02 -1.597435e-02 2.688819e-02 8.936107e-02 -2.530632e-02 5.935975e-02 5.929435e-02 -1.745678e-02 1.835376e-02 -1.527658e-03 9.129646e-04 -1.203421e-03 1.437422e-03 -1.000899e-02 -6.442406e-03 -1.108036e-02 -2.311611e-02 -6.180700e-03 -1.009344e-03 -9.794017e-03 -4.035570e-03 -5.502634e-03 -3.921417e-03 1.815498e-03 -6.628415e-03 -1.093658e-02 -2.964581e-03 -7.325225e-03 2.593153e-02 -7.095842e-03 -4.093372e-03 1.423681e-03 -1.612949e-03 -1.252278e-02 -5.835353e-03 -2.778563e-03 -1.697086e-02 -1.239112e-02 -9.892930e-03 -6.286897e-03 -2.887622e-03 -1.026514e-02 1.087414e-02 -1.492454e-02 -6.478217e-03 -1.718243e-02 2.614561e-03 -1.144208e-02 3.145488e-02 -5.012285e-03 1.353457e-03 -2.422458e-03 -3.744627e-04 -9.253806e-03 -9.442876e-03 -6.224869e-03 -1.846096e-02 -1.359811e-02 -6.524155e-03 -7.165002e-03 -3.778675e-03 -9.343204e-03 7.176659e-03 -1.039567e-02 -1.178539e-02 -6.924402e-03 -7.358138e-03 -4.410747e-03 1.410147e-02 -7.998602e-03 -3.645517e-03 -6.279251e-03 -5.511233e-03 -1.203459e-02 -7.469538e-03 -8.425280e-03 -1.452824e-02 -9.472591e-03 -7.027624e-03 -5.791487e-03 -4.565396e-03 -9.621028e-03 4.520136e-05 -3.791862e-03 -8.229380e-03 -8.947047e-03 6.129657e-03 -6.134290e-03 2.017120e-02 -6.446840e-03 -4.909807e-03 -1.864997e-03 -2.367821e-03 -3.964351e-03 -7.325915e-03 -1.022062e-02 -2.059789e-02 -9.611853e-03 -6.453256e-03 -5.004112e-03 -3.649657e-03 -9.227419e-03 4.809534e-03 7.027830e-03 -7.867302e-03 -5.792960e-03 -7.387377e-03 -1.084058e-02 7.562871e-03 -6.667213e-03 -8.906003e-04 1.742099e-03 -6.878055e-03 -7.872111e-03 -1.127011e-02 1.766145e-03 -1.034559e-02 2.204036e-03 -1.059052e-02 -1.488169e-02 4.355746e-03 -5.508463e-03 2.286807e-03 -7.332032e-03 -1.136120e-02 8.418008e-04 7.878137e-03 -1.106994e-02 6.215347e-02 -1.880129e-02 -5.917503e-03 -1.546451e-02 -9.339544e-03 -1.543174e-02 4.412131e-03 -1.121313e-02 -1.055440e-02 -4.124043e-04 -7.597381e-03 -2.564390e-03 7.871821e-03 1.298234e-02 -8.301144e-04 -5.303331e-03 -1.525231e-02 4.439968e-03 -5.226857e-03 -7.721861e-03 1.606303e-03 -2.175213e-03 -2.251776e-03 -1.228991e-03 -3.975266e-03 -5.175975e-03 -9.395551e-03 -4.202965e-03 -1.097222e-02 -1.205352e-02 -1.116944e-02 -1.012959e-03 -3.795953e-03 -7.376323e-03 5.776617e-03 -3.178952e-03 -6.381144e-03 3.391233e-03 -1.917877e-02 -1.340885e-02 -8.640113e-03 2.511959e-03 3.958768e-03 -9.879438e-03 -1.920229e-03 1.552880e-03 -1.289984e-02 -6.662613e-03 -5.628642e-03 -1.744064e-03 -1.183827e-02 1.466443e-03 2.214877e-03 3.419000e-03 -2.419647e-04 -1.262419e-02 -4.510179e-03 -8.719208e-03 3.061294e-03 -1.194693e-03 -1.703315e-02 1.807505e-03 -1.388524e-02 -1.032074e-02 -6.670244e-03 -1.082936e-02 -1.104310e-02 -1.031153e-02 -1.464653e-02 -3.907385e-04 -4.435192e-03 -7.492216e-03 -1.714959e-03 -7.399568e-03 -6.224823e-03 1.987723e-02 5.665957e-03 3.584042e-02 1.901961e-02 -2.843721e-03 -2.530918e-02 -1.107806e-03 -9.605801e-03 -3.347276e-03 -1.057713e-02 -9.703994e-03 1.126614e-02 4.093914e-03 -1.476793e-02 -5.350391e-05 1.095891e-02 -2.907980e-03 -1.281878e-02 -1.418879e-04 -1.732623e-04 1.104948e-02 4.452964e-03 2.710508e-02 -2.349202e-03 6.096244e-03 4.100401e-02 -6.867991e-03 -1.490046e-02 -1.621240e-02 -9.639633e-03 -3.028038e-02 -2.885081e-02 2.417492e-02 5.851737e-03 -1.050413e-02 2.013504e-02 5.594799e-03 -7.468487e-03 2.308479e-02 6.559592e-03 7.153845e-03 -5.577354e-03 -1.368355e-02 2.772263e-02 1.943874e-02 1.916924e-02 -1.865743e-02 4.786083e-03 -2.379769e-03 -6.804465e-04 2.425061e-03 1.833087e-03 1.231011e-03 -4.988409e-03 -5.898068e-03 1.057655e-02 -1.326282e-03 -8.765151e-03 -5.028686e-03 7.768915e-03 -2.242056e-02 2.424883e-04 1.145036e-02 -8.027172e-03 4.646039e-03 -4.494001e-03 2.063167e-02 -2.881444e-02 -2.987466e-02 -2.751163e-02 5.738653e-02 1.974890e-02 -3.386355e-03 6.008954e-02 3.680719e-02 2.859747e-02 -8.224711e-03 -2.315731e-02 1.153983e-02 -4.269240e-02 -1.435191e-02 1.711797e-02 2.888808e-02 1.071561e-01 1.333529e-02 2.564592e-02 2.756136e-02 -2.781245e-02 1.486845e-02 -3.869594e-02 2.027186e-02 9.374584e-03 -2.455880e-03 9.917464e-02 1.555299e-02 2.168641e-02 9.727992e-03 1.423229e-02 2.298376e-02 -9.993543e-02 -7.483767e-02 2.129204e-02 5.889244e-02 7.338736e-02 2.961437e-02 4.601405e-03 -1.041526e-02 -4.217843e-04 6.461598e-03 -5.727979e-03 5.278863e-04 5.240834e-03 -1.677889e-02 8.636732e-03 -9.317138e-03 -6.565808e-03 -3.694155e-03 5.146038e-03 -2.753825e-03 2.317729e-02 -1.117112e-03 9.103508e-04 1.973154e-02 -9.955498e-03 -6.282680e-03 5.122952e-02 1.185982e-02 1.871205e-02 1.972730e-02 1.853688e-02 3.432917e-02 6.295262e-02 1.044761e-02 6.570833e-02 1.939528e-02 -4.208238e-02 -3.127207e-03 -2.031379e-02 -1.764460e-02 1.188772e-02 4.683062e-02 -3.385461e-04 -5.580686e-02 -5.883416e-02 9.228847e-03 4.593431e-02 5.424547e-02 -2.490538e-02 -3.401005e-04 -2.851171e-02 6.330849e-02 -1.981461e-02 2.429554e-02 2.710444e-02 1.480608e-02 7.174903e-03 9.515982e-03 -9.373808e-03 -1.305759e-02 5.136150e-02 9.097659e-02 3.838144e-02 -5.425785e-02 -8.363220e-02 3.007321e-02 2.265974e-02 -8.790836e-03 -7.708064e-03 -1.549984e-02 7.970104e-03 -6.930106e-04 -8.840332e-04 -2.371807e-04 -1.947504e-02 4.391493e-03 -2.964510e-03 4.503731e-03 1.147103e-03 -2.484683e-03 1.448076e-03 -2.249021e-02 -2.542882e-03 -5.082598e-03 -3.326001e-03 -9.422847e-03
 -6.315981e-02 -6.870956e-03 -7.041255e-03 -3.712784e-03 -7.149526e-03 -3.423548e-03 1.350414e-03 -1.111538e-03 -1.827575e-02 -1.275162e-02 -2.031951e-03 7.650545e-03 -4.846076e-03 -1.008167e-02 3.518374e-02 4.546355e-02 -3.262365e-03 3.842148e-02 5.363400e-02 -1.256615e-02 -3.955338e-03 -3.268747e-03 -1.824261e-03 -2.573922e-03 -1.884113e-03 -3.466838e-03 -4.396406e-03 -5.163351e-03 -1.106377e-02 -1.817801e-02 -2.032608e-03 -3.069298e-03 -3.447711e-03 -3.684715e-03 -1.992677e-03 -1.741379e-02 -5.322403e-03 7.346707e-03 1.207718e-02 -1.584372e-02 -1.873401e-03 -4.624778e-03 -1.510767e-03 -2.164391e-03 -1.555155e-03 -4.548753e-03 -1.611645e-03 -2.366453e-03 -4.472563e-03 -1.622097e-02 -1.244337e-02 -1.234643e-02 -5.542300e-03 -2.789304e-03 -9.267465e-04 -2.836840e-03 -8.816796e-03 1.716869e-03 1.005701e-02 -2.693999e-02 -1.470861e-02 -5.193054e-03 -1.752324e-03 -3.101370e-04 3.531878e-04 -3.106086e-03 -2.090679e-03 -2.923268e-03 -2.368126e-02 -9.420153e-03 -8.425458e-03 -6.903848e-03 -2.229753e-03 -7.804401e-03 -6.192004e-03 1.768730e-02 -4.359193e-03 -1.400223e-03 6.626392e-03 -1.665664e-02 -1.293034e-02 -2.176654e-03 -1.358430e-03 -1.969545e-03 -1.402470e-03 -2.023173e-03 -1.363524e-03 4.336082e-05 -1.955311e-02 -1.403208e-02 -1.144586e-02 8.104611e-03 -1.106122e-04 -7.874065e-03 6.426442e-03 -1.346863e-02 -3.280789e-03 -1.368687e-03 -1.077730e-02 -1.863579e-02 -2.596722e-03 -9.059330e-04 -1.781058e-03 -2.502772e-03 -1.825709e-03 -1.065591e-03 -4.225818e-03 -7.505507e-04 -2.299226e-02 -1.921586e-02 -1.476214e-02 -8.626956e-03 -1.764518e-03 -3.518651e-03 2.255279e-02 6.051714e-03 -4.102655e-03 -2.405917e-03 -4.178440e-03 -2.290714e-02 -1.993511e-02 -5.172045e-03 -2.178581e-03 -3.251486e-03 -2.249852e-03 -8.578401e-03 8.313934e-04 3.939849e-03 -1.557624e-02 -2.653977e-03 1.287137e-02 -4.985302e-03 -6.095667e-04 1.095514e-02 7.148233e-03 -8.720807e-03 -9.776551e-03 -9.099216e-03 -1.684862e-04 -1.882024e-02 -1.836700e-02 -1.000608e-02 -3.590449e-03 -3.176502e-03 -3.687836e-03 -1.540494e-02 1.653835e-03 -2.498687e-03 -1.443768e-02 2.596569e-02 -6.258736e-03 -8.606768e-03 -4.506005e-03 2.235983e-02 -4.414215e-03 -1.311909e-02 -1.941550e-02 2.975499e-02 1.673886e-02 -8.754767e-03 -1.402422e-02 1.729197e-03 -1.399620e-03 -2.087247e-03 -1.444508e-03 1.641957e-03 -3.728651e-03 -2.307088e-03 -1.959036e-02 -1.972296e-02 -1.081704e-02 -3.518369e-04 -1.364430e-02 -7.098798e-04 -8.074276e-03 -8.063979e-04 5.364458e-03 -3.298607e-03 2.141222e-03 -1.502956e-02 -1.360431e-02 -6.055616e-03 -2.399686e-03 -1.468193e-03 -2.490925e-03 -1.423674e-03 1.392095e-04 -1.110513e-03 -1.989129e-02 -1.410309e-02 -8.085139e-04 -1.386394e-02 1.907870e-02 7.380456e-03 1.783950e-03 1.227100e-02 -8.127070e-03 -3.112101e-03 -1.027882e-02 -1.023380e-02 -3.394403e-02 -8.259489e-03 -3.199661e-03 -4.622243e-03 -3.288479e-03 -1.062790e-02 2.593605e-03 -1.664260e-03 -8.973598e-03 6.576932e-03 -7.011630e-03 1.789413e-03 2.341407e-03 3.413512e-03 -5.491933e-03 -1.813143e-04 3.356013e-03 8.427621e-03 2.149928e-03 1.358575e-02 -3.368731e-02 2.129499e-03 -4.050424e-03 -5.738167e-03 -4.185949e-03 -5.431310e-03 -1.004817e-02 -1.616934e-03 -1.395996e-03 -1.122130e-02 -4.581221e-03 -2.411613e-02 6.482933e-03 5.129418e-03 4.057008e-03 2.748406e-03 -1.102701e-02 2.798497e-02 2.273476e-02 2.799193e-02 2.548016e-02 -1.677528e-02 -7.145955e-03 -1.651471e-03 -7.408079e-03 -3.266136e-03 -1.129537e-02 5.765016e-03 6.633849e-03 7.828178e-03 -2.045730e-02 4.008325e-04 1.960845e-03 1.231470e-02 9.068206e-03 1.691385e-02 -1.065915e-02 2.317637e-03 1.912018e-02 7.590215e-03 -7.046591e-03 -6.653950e-03 -4.462915e-03 -4.526351e-03 -2.482192e-03 -2.834522e-03 -6.461164e-04 -7.306387e-03 -8.387289e-03 -3.729072e-03 9.543504e-03 3.308718e-03 1.925599e-02 -6.298404e-04 1.519521e-02 1.081146e-02 2.760793e-02 -4.636971e-03 -1.390549e-02 -3.251826e-02 8.500061e-02 4.475839e-03 -4.546531e-02 -2.067719e-02 -4.413406e-02 3.283610e-02 -2.065753e-02 -3.437124e-02 6.932687e-02 1.915441e-03 -9.646638e-04 2.296298e-02 -2.975331e-02 4.135056e-02 6.829823e-02 1.328984e-01 -2.368625e-02 -6.345232e-02 -5.674054e-02 9.962861e-02 1.316631e-01 -1.771356e-02 -4.679510e-02 -4.461984e-02 -4.696046e-02 -1.349358e-02 -4.181067e-02 -3.543489e-02 8.122146e-02 8.663283e-02 3.738918e-02 3.372143e-02 1.809309e-02 -5.649572e-03 8.691615e-02 1.242234e-01 1.111412e-02 -1.234282e-01 -9.792877e-02 8.338897e-02 -1.208877e-02 -1.137189e-02 -3.024117e-03 -7.117390e-03 -5.309299e-03 -9.183699e-03 -4.034488e-03 -6.847693e-03 1.195637e-02 -2.433718e-03 -1.697267e-02 7.312413e-03 -1.227890e-03 1.816604e-02 -8.138292e-04 -6.586415e-04 -5.284649e-03 2.275743e-02 -8.288616e-03 3.586867e-02 3.269667e-02 -1.276556e-02 -3.597928e-02 -3.990401e-02 -3.570840e-02 -2.414754e-02 -3.903680e-02 -3.284500e-02 7.720996e-02 7.448392e-02 1.241671e-02 3.637693e-02 8.133924e-02 1.281520e-02 -5.608550e-02 -5.288941e-02 2.053910e-02 3.812729e-02 1.151972e-01 1.085754e-02 5.372154e-02 -3.168055e-02 -4.428710e-02 -4.664479e-02 -4.776216e-02 -2.813509e-02 -2.370652e-02 -1.936581e-02 7.341104e-02 6.238143e-02 1.037750e-01 2.406614e-02 -1.862089e-02 -1.215340e-02 -5.620363e-02 -1.062617e-01 5.708864e-02 1.114787e-01 1.076966e-01 6.448730e-02 -2.044581e-02 -4.656781e-03 -2.630982e-03 -3.901293e-03 -5.741821e-04 -4.583253e-03 -4.626986e-03 4.312984e-04 -2.577803e-03 -1.872651e-03 -1.359272e-02 7.582810e-03 -7.749699e-03 -1.417872e-02 -4.598573e-05 -1.114450e-02 -4.844608e-04 8.718221e-03 1.679448e-02 5.752006e-05
 -1.140372e-01 -1.567760e-02 -4.076987e-03 -1.478412e-02 1.326627e-02 -2.131924e-02 -9.564037e-03 1.300581e-02 -2.623964e-02 -2.324975e-02 -1.000044e-02 -9.452954e-03 5.498974e-03 -8.232537e-03 7.621736e-02 1.032763e-01 -1.575105e-02 5.587119e-02 5.121589e-02 -2.054750e-02 -4.422176e-02 -1.629137e-02 3.241825e-03 -1.003632e-02 -6.927012e-03 2.780958e-03 -5.872757e-03 -2.933062e-04 -1.453756e-02 6.342138e-03 -7.357289e-03 -1.114310e-04 2.609344e-03 -2.181419e-03 2.101756e-02 -1.012685e-02 -6.950595e-03 -1.553136e-06 8.896134e-03 -9.136529e-03 -5.237849e-02 -2.276093e-02 -5.737436e-03 -9.384415e-03 -1.096221e-03 -1.790042e-02 -1.715836e-02 -2.283156e-03 -8.799941e-03 -1.243007e-02 -4.833482e-03 1.463486e-02 4.205352e-03 -8.897702e-03 2.315784e-02 2.382514e-02 -6.822896e-03 1.352496e-02 2.940662e-03 -1.362207e-02 -4.732078e-02 -9.473439e-03 -1.101206e-02 -1.280759e-02 4.427046e-03 -1.995789e-02 -9.979251e-03 -5.699630e-03 -1.843526e-02 -1.572106e-02 -1.530689e-03 5.056579e-03 7.342790e-03 4.960555e-03 3.264164e-02 1.203937e-02 -5.335742e-03 -4.568363e-04 1.603902e-02 -1.726699e-02 -2.576131e-02 -1.277482e-02 -4.868903e-03 -8.011934e-03 -8.760835e-03 -9.630928e-03 -1.774096e-02 -1.160041e-02 -1.518589e-02 -1.281765e-02 8.813028e-04 5.581043e-03 5.517339e-03 -3.447670e-03 6.087385e-03 -8.194131e-03 -4.711595e-03 2.457120e-02 1.849124e-03 -1.017700e-02 -3.997645e-02 -1.348221e-02 -6.409150e-03 -1.653960e-02 -8.154940e-03 -1.931484e-02 -1.601761e-02 -7.358077e-03 -1.454879e-02 7.305387e-03 9.250518e-03 -3.169760e-03 9.754650e-03 -1.169438e-02 3.148537e-02 -2.394323e-03 -1.051784e-03 1.479142e-02 -3.778021e-03 -2.215894e-04 -4.315071e-02 -1.455905e-02 -7.407513e-03 -6.221483e-03 -7.286476e-03 -1.990564e-02 -9.401321e-03 -6.717481e-03 -1.018117e-02 -8.163629e-04 -1.145964e-03 1.084847e-02 1.440580e-03 1.000361e-04 1.440442e-02 5.693586e-03 -2.869293e-03 9.549572e-03 2.339475e-02 -1.179882e-02 5.143083e-02 -2.089747e-02 -1.459816e-03 -8.071943e-03 -7.650867e-03 -2.157010e-02 -1.557643e-02 -1.331531e-02 -2.875898e-02 3.159397e-03 -2.895523e-03 1.152221e-02 9.143678e-03 -1.453699e-02 -6.388261e-03 -2.917839e-03 -1.256088e-03 2.449678e-03 3.521211e-02 -7.393348e-03 -1.970323e-02 -8.789116e-03 -1.068789e-03 -1.359542e-02 -2.938262e-03 -2.167728e-02 -6.678064e-03 5.474651e-04 -1.818747e-02 7.880455e-03 -5.889117e-03 -7.183340e-03 1.441649e-03 4.627902e-03 2.911265e-03 9.614342e-03 -1.125199e-03 -7.569395e-03 -9.609598e-03 -9.168514e-03 -7.566240e-03 -8.286798e-03 -1.133968e-02 -3.824602e-03 -1.358063e-02 -5.010039e-03 -8.907691e-03 -7.540657e-04 -1.262617e-02 -9.709710e-03 -1.355497e-02 -5.217974e-03 4.986697e-04 -1.809797e-03 -4.771677e-03 -5.297622e-04 9.697711e-03 5.027397e-03 3.068488e-02 -6.737070e-03 6.712778e-03 -6.678223e-03 -1.149320e-02 -2.103551e-02 -7.061101e-03 -1.352591e-02 -9.807996e-03 6.697903e-04 -2.622306e-02 1.071383e-02 -1.022956e-02 2.917034e-03 -1.601527e-03 2.783042e-03 9.334698e-03 4.157381e-02 -1.888864e-02 7.385715e-03 9.474570e-04 4.762154e-04 -1.840449e-03 -1.825249e-02 -5.159628e-04 -1.443618e-02 -6.464774e-03 -1.416563e-02 -3.308113e-03 1.009482e-03 -4.510621e-03 -3.407382e-03 9.970711e-03 -9.135072e-03 -8.197123e-03 2.846955e-03 1.243713e-02 3.560866e-02 1.072453e-04 -3.995575e-03 1.745474e-02 -9.046539e-03 6.940825e-02 -2.042496e-02 -1.365909e-02 -2.239480e-02 -1.210259e-02 7.930402e-04 -1.561012e-02 -9.712995e-04 4.907151e-02 9.770376e-03 2.863393e-03 -1.990520e-02 -1.653544e-02 1.588258e-02 4.734915e-03 1.845466e-02 -2.594130e-02 5.128694e-03 1.441895e-02 -6.246650e-03 2.975156e-02 -1.343475e-02 -1.152548e-02 -1.312560e-02 -1.396470e-02 -1.969086e-02 -9.251352e-03 -3.666892e-03 -6.606732e-03 -1.862532e-02 -5.832431e-03 -6.209526e-03 5.629048e-04 -1.788322e-02 6.078671e-03 8.476959e-03 2.126421e-03 4.267124e-02 2.733080e-02 8.775172e-03 9.832828e-02 6.636873e-02 1.881576e-02 3.012183e-02 -1.722869e-02 5.610268e-02 1.267784e-02 1.040763e-02 8.791164e-02 -6.867040e-03 6.774221e-03 -2.073309e-02 -4.994446e-02 -4.753953e-02 -1.364130e-01 -1.044270e-01 3.927702e-02 7.008468e-02 8.883263e-02 1.624102e-02 7.059371e-02 4.924640e-02 -1.823340e-02 4.043289e-02 1.263307e-02 6.839508e-02 2.072690e-02 -3.986329e-02 7.503881e-02 1.511740e-02 1.227575e-02 -5.704195e-03 -1.615621e-02 2.519626e-02 -1.168132e-01 -1.457893e-01 4.121275e-02 5.010536e-02 4.980999e-02 3.230425e-02 1.213252e-02 1.421289e-02 -1.879973e-02 4.310086e-04 -1.203424e-02 -1.641281e-02 6.552084e-04 7.584671e-03 1.102432e-04 -6.423719e-03 -1.193216e-02 -1.073891e-02 -2.255549e-03 -8.784050e-03 -6.143872e-03 6.414489e-02 -9.093450e-03 6.144848e-03 -2.996154e-03 1.601919e-03 1.049992e-01 2.794390e-02 7.784747e-03 6.835874e-02 1.757882e-02 8.596785e-02 8.112204e-02 -4.727757e-04 2.454945e-02 2.751635e-02 -7.904426e-03 -2.748701e-02 -2.181689e-02 2.218859e-03 2.439151e-02 -5.459695e-03 -1.507708e-02 -1.169459e-01 -1.062914e-01 1.172199e-02 1.259810e-01 8.092263e-02 1.105550e-02 2.243570e-02 -7.411748e-03 9.491638e-02 2.899941e-02 2.784254e-02 5.717390e-02 1.914860e-02 -2.308300e-02 1.225676e-02 -3.418516e-02 -7.642020e-03 2.798316e-02 3.448922e-02 1.276228e-03 -1.458001e-01 -1.695403e-01 6.646588e-02 7.704322e-03 -7.748394e-04 3.955144e-03 -1.291449e-02 3.934304e-03 -1.723007e-02 -2.446366e-03 -1.738218e-02 -1.835344e-02 -3.617450e-03 4.941579e-03 -9.458455e-03 1.157507e-02 -1.248387e-03 -2.765736e-03 1.988004e-03 -1.434790e-02 7.542277e-03 5.777014e-03 -6.359892e-03
 -9.009006e-02 1.157008e-02 2.845522e-02 -6.548727e-03 8.046433e-03 3.704362e-03 5.006571e-03 7.635474e-02 -8.823887e-03 -6.898169e-03 -7.441702e-03 -6.858744e-03 -6.836046e-03 -6.083751e-03 -6.663419e-03 2.055949e-04 2.082773e-03 4.537333e-02 -4.248830e-03 -4.887033e-03 -1.742326e-02 -1.838406e-02 -2.187505e-02 -4.143971e-02 -1.658133e-02 -2.754729e-02 1.833912e-02 1.896472e-02 -2.091651e-04 -1.455326e-03 4.773174e-04 -1.432202e-03 -1.423044e-03 -1.586149e-03 7.525125e-05 9.043672e-04 8.634623e-03 1.589380e-02 -1.621452e-03 -1.468942e-03 -1.332039e-02 -1.292930e-02 -9.612957e-03 -1.865539e-02 -3.392682e-02 -2.121016e-02 -1.438446e-02 2.685246e-02 -1.980511e-03 -1.192221e-03 -1.384441e-03 -1.170768e-03 -1.163283e-03 -1.306346e-03 4.191393e-04 3.587532e-03 -1.142003e-03 3.244791e-03 -1.338740e-03 -1.202909e-03 -1.431719e-02 -1.002290e-02 -3.771540e-02 -1.888052e-02 -3.057950e-02 -3.067839e-02 9.938048e-03 2.325622e-02 -2.279010e-03 -1.404809e-03 -1.622997e-03 -1.380587e-03 -1.371496e-03 -1.545889e-03 6.595811e-03 5.304995e-03 2.536831e-03 1.250947e-02 5.855873e-04 -1.418488e-03 -1.556274e-02 -1.467275e-02 -2.825597e-03 -2.273983e-02 -2.290537e-02 -2.428767e-02 -1.437268e-02 9.220837e-03 3.531678e-04 -1.057560e-03 -1.232129e-03 -1.036962e-03 -1.030079e-03 -1.163395e-03 -1.555946e-03 -2.614963e-03 5.812355e-03 4.731047e-03 -1.189408e-03 -1.066968e-03 -3.337363e-02 -1.059006e-02 -1.809888e-02 -1.940879e-02 -2.001068e-02 -2.051317e-02 -8.351270e-03 3.731168e-02 -1.444738e-04 -1.443427e-03 -1.660880e-03 -1.417406e-03 -1.410108e-03 2.732096e-03 2.243223e-03 -1.182949e-03 -3.877674e-03 1.072855e-02 -1.604579e-03 -1.451765e-03 -1.493100e-02 -1.556309e-02 -6.735421e-03 -2.959892e-02 -1.864132e-02 -1.420704e-02 6.847350e-03 3.166172e-02 -2.538815e-03 -1.574422e-03 -1.771710e-03 -1.541748e-03 -1.531972e-03 -1.701593e-03 -9.694221e-05 2.612915e-03 -1.813186e-03 -1.588524e-03 -1.736561e-03 -1.579584e-03 3.389278e-03 -1.327235e-02 -2.410544e-02 -3.846288e-03 2.420798e-03 2.537864e-02 -2.853830e-04 -8.558027e-04 2.868230e-04 -2.456634e-03 -2.736327e-03 -2.388459e-03 -2.372404e-03 -2.596454e-03 8.733928e-04 6.590976e-04 -4.797390e-03 -8.008810e-03 -2.629872e-03 -2.427474e-03 -6.732034e-03 -5.917619e-03 -2.690245e-02 -9.727626e-03 -6.764097e-04 -2.614922e-02 -1.456320e-02 -6.009501e-03 -1.802067e-03 -1.054326e-03 -1.215692e-03 -1.033601e-03 -1.026166e-03 -1.162236e-03 -1.543468e-03 -4.214104e-04 -5.864852e-04 2.617641e-03 -1.190697e-03 -1.063156e-03 -8.989318e-03 -7.665485e-03 -6.754496e-03 4.730459e-03 -1.534881e-02 -1.013041e-02 -3.585341e-03 -3.288989e-03 -2.736182e-03 -1.676138e-03 -1.882213e-03 -1.642459e-03 -1.632583e-03 -1.812612e-03 -2.364351e-03 3.266158e-04 -4.439156e-03 4.105360e-03 -1.847003e-03 -1.685108e-03 -1.712326e-02 -1.894437e-02 1.160649e-02 3.000679e-02 -8.502766e-03 -1.599627e-02 4.043214e-03 1.123253e-02 -1.758347e-03 -2.271597e-03 -2.555649e-03 -2.235571e-03 -2.210800e-03 -2.438985e-03 -3.092209e-03 -5.686114e-04 -7.430549e-03 -9.993769e-03 -2.525011e-03 -2.271624e-03 1.189077e-02 1.061391e-02 1.198996e-02 -3.239495e-02 6.169453e-03 -1.301519e-02 1.184767e-03 1.438172e-02 -4.833922e-03 -2.888473e-03 -3.250292e-03 -2.855265e-03 -2.824296e-03 -3.088109e-03 -3.811841e-03 -5.904126e-03 -3.153515e-03 1.007098e-02 -3.213997e-03 -2.908581e-03 3.220958e-02 -1.853944e-02 3.548869e-02 2.199916e-02 5.019537e-02 -1.794760e-02 9.985641e-03 -1.296485e-02 -6.249089e-03 -5.038853e-03 -1.272476e-03 -4.978749e-03 -4.927492e-03 -5.352183e-03 -6.526449e-03 -7.903930e-03 -8.648182e-03 -2.240537e-03 -5.504009e-03 -5.049680e-03 2.447229e-02 5.429551e-03 1.645918e-02 -1.018584e-02 -1.093635e-02 2.201127e-02 3.441200e-03 -2.047371e-02 -4.809628e-03 -3.036833e-03 -3.350012e-03 -2.964691e-03 -2.944704e-03 -1.068541e-03 -4.213927e-03 -5.015084e-03 2.673940e-03 -1.328518e-02 -3.233261e-03 -3.012792e-03 5.558215e-02 1.290455e-01 1.109109e-01 1.049541e-01 8.876334e-02 5.868823e-02 5.695066e-02 4.286992e-02 -3.348150e-02 -3.584697e-02 -3.383271e-02 -3.477421e-02 -3.470887e-02 -3.492659e-02 -3.379024e-02 -8.127856e-03 -4.736103e-02 -6.123006e-02 -3.577284e-02 -3.512079e-02 9.338973e-02 5.720641e-02 1.060781e-01 1.221279e-01 1.116269e-01 1.175335e-01 2.907600e-02 2.282966e-02 -2.976005e-02 -3.346128e-02 -3.747511e-02 -3.632819e-02 -3.626879e-02 -3.657251e-02 -2.591487e-02 -2.347949e-02 -3.828745e-02 -6.793152e-02 -3.722336e-02 -3.663637e-02 1.543227e-02 -1.313999e-02 -3.465877e-03 1.641605e-02 2.953290e-02 3.116987e-02 -1.680192e-02 9.025094e-03 -4.269304e-03 -3.719175e-03 -4.185154e-03 -3.681403e-03 -3.637256e-03 -3.941794e-03 -4.783598e-03 -5.042885e-03 -1.283629e-02 -1.281035e-02 -4.129207e-03 -3.728436e-03 1.008126e-01 1.303980e-01 6.098458e-02 5.856077e-02 9.080940e-02 7.169085e-02 -2.311601e-02 -7.471210e-02 -1.977983e-02 -2.606413e-02 -2.167482e-02 -2.809723e-02 -2.753565e-02 -2.913646e-02 -3.099443e-02 -3.480238e-02 1.421143e-02 1.947747e-02 -2.020582e-02 -2.812804e-02 1.254918e-01 4.185114e-02 6.162466e-02 1.043983e-01 9.541517e-02 7.884190e-02 9.142223e-02 -5.149900e-02 -1.750867e-02 -3.853153e-02 -3.808245e-02 -3.619164e-02 -3.753823e-02 -3.570165e-02 -4.176721e-02 -4.861310e-02 1.577634e-02 2.759496e-02 -3.739236e-02 -3.630593e-02 -4.929808e-04 -2.356010e-02 -7.835392e-03 -1.510727e-02 5.710792e-03 -4.251786e-03 8.490568e-03 6.547644e-03 -3.034351e-03 -1.850679e-03 -2.083903e-03 -1.813399e-03 -1.800425e-03 -1.991429e-03 -2.626756e-03 -1.857515e-04 -6.292914e-04 -9.103830e-03 -2.011038e-03 -1.852122e-03
 -9.208597e-02 -3.458043e-03 -6.427890e-03 5.312989e-03 1.829860e-03 -1.014913e-02 -9.048191e-03 1.601768e-02 -1.693288e-02 -1.648902e-02 -7.789956e-03 -9.002517e-03 -2.492547e-03 -5.316727e-03 3.606604e-02 6.083353e-02 -1.650634e-02 4.475774e-02 6.546651e-02 -9.166414e-03 -3.535774e-02 -6.444985e-03 -1.146538e-03 -1.880992e-03 -3.657152e-03 -9.068041e-03 -1.102986e-02 -6.720955e-03 -4.166392e-03 -6.516375e-03 -7.889825e-03 -3.824992e-03 -1.319363e-03 -6.726872e-03 3.453542e-02 -3.056103e-03 -6.731953e-03 3.422211e-04 1.698108e-03 -1.019540e-02 -2.478333e-02 -5.620454e-03 -8.386113e-04 7.142448e-04 -1.173692e-03 -9.863011e-03 -8.008015e-03 -5.815231e-03 -1.520166e-02 -7.699865e-03 -9.270908e-03 -7.352434e-03 -5.874605e-04 -3.724714e-03 7.761890e-03 9.015775e-04 -1.001848e-02 1.645791e-02 -4.131076e-03 -1.356346e-02 -3.109769e-02 -7.106030e-03 -1.300580e-03 -4.469413e-03 -1.735431e-03 -1.003522e-02 -2.774596e-03 -9.407712e-03 -1.185250e-02 1.208802e-03 -8.320100e-03 -6.140981e-03 -3.594278e-03 -6.890565e-03 3.519793e-02 2.822287e-03 -2.350227e-03 -2.185090e-03 -9.560199e-03 -1.289862e-02 -2.014886e-02 -5.066639e-03 -2.750042e-03 -3.151791e-03 -3.059685e-03 -1.139297e-02 -9.496943e-03 -7.299033e-03 -8.089451e-03 -6.991137e-03 -6.516959e-03 -6.841777e-03 6.381256e-03 -1.143800e-03 1.287498e-02 1.948474e-02 -7.188084e-03 -2.644000e-02 -1.600877e-02 -6.351669e-03 -3.372726e-02 -6.646532e-03 3.045041e-03 -4.235603e-03 -3.733204e-03 -1.331399e-02 -9.133856e-03 -7.016023e-03 -8.485517e-03 -1.098841e-02 -5.924806e-03 3.664474e-04 -7.745297e-03 1.775214e-03 2.861441e-02 1.253760e-02 -6.747089e-03 4.512405e-03 -1.204274e-02 -1.263498e-02 -2.128339e-02 3.951557e-03 -4.424673e-03 -4.361072e-03 1.690685e-03 2.449282e-03 1.775673e-03 -7.624682e-03 5.841473e-04 -8.791037e-03 -3.252360e-03 -4.863852e-03 -5.772701e-03 -6.902770e-03 -4.112868e-03 -1.076904e-02 -1.456294e-02 5.439740e-03 1.592144e-02 -1.112102e-02 6.501578e-03 -7.147847e-03 -6.889579e-03 -6.873319e-03 -5.117326e-03 -6.862871e-03 -9.451916e-03 -3.738849e-03 -1.010907e-02 -2.034766e-02 -6.165222e-03 6.699271e-03 -3.471930e-03 -9.965047e-03 -1.674138e-02 7.808200e-03 -9.189621e-03 1.995027e-02 5.361104e-02 -1.226978e-02 -2.785694e-02 -3.664368e-03 -2.902483e-03 -1.494372e-03 -3.272996e-03 -6.741458e-03 -8.214121e-03 -7.882694e-03 -6.029409e-03 -8.146047e-03 -7.271169e-03 -3.084085e-03 -4.692290e-03 -3.724901e-03 1.300585e-02 -8.047815e-03 -8.075584e-03 -1.273869e-02 1.404892e-02 -9.375065e-03 -9.098883e-03 -8.509524e-03 -2.824126e-03 -3.141339e-03 1.108469e-03 -1.629140e-03 -9.015548e-03 -3.186791e-03 -1.923428e-02 -3.296813e-03 -7.216538e-03 -6.194424e-03 -7.002930e-03 -4.212758e-03 -8.400144e-03 5.008621e-04 2.500590e-03 -5.459414e-03 3.770609e-02 -1.171158e-02 2.304988e-02 -7.670792e-03 -4.276362e-03 -3.751168e-05 -5.186953e-03 -1.127495e-02 -1.057134e-02 -4.257550e-03 -2.471841e-04 1.157025e-02 -9.499869e-03 -9.116511e-03 -5.500200e-03 -6.437318e-03 -4.863253e-03 1.139508e-02 -1.176548e-02 -1.266222e-03 1.972893e-02 -1.680302e-02 7.432280e-03 1.345687e-02 3.475315e-04 -1.340098e-03 -9.274453e-03 -7.107279e-03 -2.023208e-03 -1.006485e-02 -2.605874e-03 -8.197225e-03 -8.050583e-03 -1.282175e-02 -4.686640e-03 -8.825805e-03 -1.467668e-03 2.891141e-02 -1.670327e-02 3.732367e-02 -1.532273e-02 3.178658e-03 5.578372e-02 -2.777316e-02 -1.015892e-02 -8.734901e-03 -9.642571e-03 4.431858e-04 -2.159913e-02 -2.216864e-02 1.231129e-02 -3.580638e-03 -3.721225e-03 -3.897119e-03 -3.877670e-03 -5.154030e-03 -3.309578e-03 5.563837e-02 -5.175385e-03 1.454717e-02 3.179801e-02 -4.993851e-03 2.577821e-02 -1.105758e-02 -6.692834e-03 -8.199592e-03 -2.811447e-03 -1.227375e-03 -1.784416e-03 1.284649e-03 8.336757e-03 -2.293973e-02 -9.821515e-03 -1.271824e-02 -7.279612e-03 8.398576e-04 -2.027512e-03 -3.724606e-02 -6.050495e-03 3.632242e-02 5.023234e-02 -6.980965e-03 7.404114e-02 2.119265e-03 -2.324196e-02 -2.455842e-02 -4.639362e-02 1.761028e-02 2.367396e-02 -2.804556e-02 4.718157e-02 7.483068e-02 2.909553e-02 1.314277e-02 7.375671e-03 -5.431665e-03 -1.268974e-01 -1.127403e-01 8.887445e-02 1.000916e-01 7.442647e-02 3.363678e-02 9.320180e-02 -4.797943e-03 -2.695926e-02 -5.753601e-03 -2.766332e-02 3.064429e-02 1.109654e-02 2.537055e-02 3.940247e-02 1.775298e-02 3.368878e-02 3.015852e-02 1.785195e-02 -3.125185e-03 -1.413203e-01 -1.501609e-01 5.048454e-02 1.057142e-01 9.557291e-02 2.937009e-02 -6.696910e-03 4.608752e-04 -1.019515e-02 -5.528772e-03 -5.751915e-03 -3.128290e-03 3.102283e-04 -1.947711e-02 -1.963102e-04 -4.059026e-03 -9.561219e-03 4.180392e-03 -6.597006e-03 -1.930180e-02 3.143242e-02 8.912269e-02 -1.442880e-02 -3.445836e-02 1.665816e-02 -1.380543e-03 1.068226e-01 2.493228e-03 -3.984625e-03 -2.115860e-03 -7.980114e-03 3.300672e-02 1.768725e-02 1.342820e-02 2.120216e-02 3.337893e-02 -2.920864e-03 -9.209623e-03 -2.273689e-02 -1.157897e-03 9.285546e-02 1.053005e-01 9.957989e-03 -9.044585e-02 -1.416287e-01 2.874565e-02 8.525886e-02 4.873138e-02 -3.885394e-02 -8.221155e-03 -7.214053e-03 3.539029e-02 2.568272e-02 5.006716e-02 1.935252e-02 7.642008e-03 1.164044e-02 -2.724030e-02 -1.818697e-02 4.065505e-02 1.266832e-01 1.049910e-01 -4.697498e-02 -1.123219e-01 -1.274113e-01 5.361470e-02 -3.270983e-03 -1.143385e-03 -9.563095e-04 -5.772379e-03 -5.607918e-03 -1.199772e-02 2.614463e-03 -6.500470e-03 -1.221207e-04 -1.132995e-02 -1.063901e-02 -5.163459e-03 -9.900844e-03 -9.415310e-03 -1.232813e-02 7.989508e-03 -3.077286e-03 1.910045e-02 1.943693e-02 -1.139758e-02
 -4.396031e-02 -6.652840e-03 -6.929745e-03 -3.611347e-03 -6.868754e-03 1.011506e-02 -4.807863e-03 -3.604628e-03 -2.707493e-02 -1.857703e-02 3.770732e-03 -1.526830e-02 7.765754e-03 2.362071e-03 3.266571e-02 1.670699e-02 -9.067887e-03 6.051030e-02 6.526040e-02 -2.731466e-02 -1.174890e-02 -2.336560e-03 -1.845241e-03 -2.124933e-03 -1.839531e-03 -1.569960e-03 -1.532426e-03 1.777039e-03 -8.937843e-03 2.019379e-03 -3.251438e-03 -1.333602e-02 6.561581e-04 -1.234694e-02 1.953211e-03 -7.387616e-03 -1.367097e-02 4.013980e-03 -7.677351e-03 -9.971825e-03 -1.727613e-02 -3.798570e-03 -1.522481e-03 -1.767104e-03 -1.511410e-03 -4.993950e-03 -9.753289e-04 -3.897509e-03 -1.587021e-02 -3.056343e-02 -6.749782e-03 -3.753881e-03 -5.071335e-03 -8.855883e-04 1.775363e-02 -3.033369e-03 3.083662e-03 7.006696e-03 -8.771794e-03 -1.921889e-02 -1.010652e-02 -2.067208e-03 -1.742016e-03 -2.003141e-03 -1.730240e-03 -5.424508e-03 -1.292759e-03 -4.256493e-03 -1.699739e-02 -2.160511e-02 3.825686e-03 9.711312e-05 -7.437734e-03 -1.994196e-02 4.855124e-03 6.485888e-03 -1.155313e-02 3.752553e-03 2.373741e-02 -2.908578e-02 -1.268340e-02 -3.493598e-03 -1.349318e-03 -1.561454e-03 -1.340721e-03 -4.560959e-03 -6.943198e-04 -1.394124e-03 -1.804148e-02 1.027199e-02 -1.169363e-02 -8.537771e-03 -9.579669e-03 -1.527455e-03 4.515947e-03 -1.208997e-03 -4.622901e-03 1.026759e-03 -1.939372e-02 -2.332780e-02 -1.063297e-02 -2.153943e-03 -1.771479e-03 -2.037135e-03 -1.758516e-03 -1.246579e-03 -3.509036e-03 -2.161265e-03 -2.134254e-02 -1.270944e-02 -6.828496e-03 -6.494064e-03 9.500782e-04 -5.515722e-03 -5.714814e-03 2.172524e-02 -7.321184e-03 1.673315e-03 2.708408e-03 -2.738405e-02 -8.183814e-03 9.674824e-04 1.513184e-04 -2.372438e-03 1.648251e-04 -3.193383e-03 -2.242876e-03 -5.351064e-03 -2.129615e-02 4.764349e-04 -1.234552e-02 -1.480355e-02 -1.312785e-02 -8.955869e-03 6.479769e-03 1.406654e-02 -9.348881e-03 1.068720e-02 1.005979e-02 -1.786184e-02 4.784900e-02 -4.605159e-03 -3.147068e-03 -3.749140e-03 -3.115257e-03 -5.801348e-03 -8.392465e-04 -6.401052e-03 -1.188330e-02 -1.149785e-03 7.223416e-03 1.310574e-02 -1.212597e-02 -4.030520e-02 1.253292e-02 2.889862e-02 -6.505917e-03 -1.922445e-02 -8.415358e-03 -2.211250e-02 -1.211364e-02 -3.692084e-03 -1.352965e-03 -1.597525e-03 -1.342356e-03 1.521590e-03 -2.975858e-03 -3.680167e-03 -1.367076e-02 -1.337668e-02 -1.061177e-02 -5.503381e-03 5.265682e-04 -1.119061e-02 -1.270066e-02 -1.949890e-03 -4.924822e-03 -6.213915e-03 4.028366e-03 -5.339154e-03 -6.751302e-03 -3.910773e-03 -2.169751e-03 -2.577241e-03 -2.151355e-03 2.409859e-03 -2.651152e-03 -1.567147e-03 3.582753e-03 -1.626961e-02 -4.510140e-03 -7.701699e-03 -1.014538e-02 -7.732680e-03 1.696890e-02 2.344106e-02 -2.128417e-02 -1.754762e-02 6.145728e-03 -1.389650e-02 4.177619e-03 -7.157145e-03 -2.801002e-03 -3.237685e-03 -2.781710e-03 -5.307157e-03 -5.831605e-03 -4.736974e-03 -1.730036e-02 4.723280e-03 4.421286e-03 -9.478157e-03 -6.996787e-03 -1.146464e-02 4.806887e-04 -1.619667e-02 -1.791006e-02 -6.926814e-03 5.014251e-02 1.115101e-02 -1.554879e-02 -2.762900e-04 -3.595955e-03 -4.134018e-03 -3.577567e-03 -5.291392e-03 -7.131195e-03 -2.128463e-03 9.642707e-03 -1.443861e-02 -3.672920e-03 -4.065185e-03 -2.449834e-03 -1.179819e-02 5.911047e-04 1.539796e-02 3.160601e-03 -6.790524e-03 1.919134e-02 1.907421e-02 3.206055e-02 -7.518364e-03 -6.422240e-03 -7.398931e-03 -6.365675e-03 -1.073442e-02 -8.648634e-03 -4.573826e-03 -1.216492e-04 -7.632319e-03 -1.387621e-02 1.020263e-02 -1.633751e-02 -1.521099e-02 -8.417264e-03 1.092322e-02 -4.010169e-03 1.332266e-02 3.723836e-02 5.025571e-02 4.204723e-02 -4.440530e-03 -3.930885e-03 -4.686881e-03 -1.747274e-03 -1.293884e-02 4.067101e-03 -6.086805e-03 9.741345e-03 4.034334e-03 -9.406192e-03 -1.180879e-02 -1.921589e-02 -4.926633e-03 1.716971e-02 3.069137e-02 -5.611092e-03 -1.908690e-02 -8.394281e-03 -9.513221e-03 1.082550e-02 -4.899014e-03 -4.397673e-02 -3.765177e-02 -4.699925e-02 1.544715e-02 1.859027e-04 -2.906202e-02 4.825770e-02 4.862131e-02 1.682941e-02 3.690204e-02 3.170454e-02 7.572955e-02 8.671918e-02 1.124198e-01 -2.092623e-02 -6.896114e-02 -9.481740e-02 8.244269e-02 -4.468191e-03 -2.665250e-02 -4.947061e-02 -4.333866e-02 -4.886976e-02 -1.605869e-02 -4.891349e-02 -1.250551e-02 1.051800e-01 7.227965e-02 1.929178e-02 3.767165e-02 4.680735e-02 1.049717e-01 7.960131e-02 1.106573e-01 8.844164e-03 -8.799262e-02 -1.133598e-01 8.685410e-02 -1.783403e-03 -4.523338e-03 -4.683753e-03 -5.256266e-03 -4.646425e-03 -5.350467e-03 -8.789284e-03 -9.753530e-05 6.349358e-03 -2.038897e-03 -1.875384e-02 5.131268e-03 -1.429786e-02 -3.961766e-03 -2.124980e-03 3.647865e-03 6.321706e-03 2.026045e-02 5.107787e-02 -1.507716e-02 2.446205e-02 -2.104345e-02 -3.335932e-02 -2.906180e-02 -3.286456e-02 -3.399749e-02 -3.435599e-02 -2.485337e-02 6.952205e-02 9.376358e-02 5.824996e-02 2.965954e-02 1.804193e-02 -1.002952e-02 -6.664380e-02 -8.198665e-02 4.893500e-02 5.894557e-02 1.111614e-01 3.815314e-02 9.139027e-03 -4.236488e-02 -4.278358e-02 -4.691037e-02 -4.402589e-02 -4.596674e-02 -3.904849e-02 -4.223359e-02 6.616958e-02 5.845337e-02 4.645222e-02 4.764878e-02 6.878156e-02 4.259924e-02 -9.573636e-02 -1.208024e-01 8.459340e-02 1.419882e-01 9.845976e-02 7.887194e-02 9.476781e-04 -4.560614e-03 -2.436630e-03 -2.870512e-03 -2.420979e-03 -5.887054e-04 -3.208933e-03 -4.351746e-03 -5.978946e-03 -1.655394e-02 -7.457563e-03 -4.396333e-03 -8.632390e-03 6.693369e-03 2.729796e-02 -1.566994e-02 -1.497211e-02 1.421016e-03 -6.393411e-03 4.651233e-03
 -7.045382e-02 -1.667048e-02 6.914544e-03 -9.903500e-04 -4.448646e-03 -1.701385e-02 -8.100981e-03 7.463968e-03 -2.349473e-02 -1.748100e-02 -2.081969e-03 -5.912872e-03 2.754070e-02 -6.761522e-03 4.435890e-02 5.863363e-02 -8.732426e-03 6.243728e-02 2.193454e-02 -2.172218e-02 -3.762260e-02 -1.906002e-02 -3.524984e-03 -5.849188e-03 7.511411e-04 -1.622963e-02 -1.130405e-02 -1.582785e-02 -2.430780e-02 -1.002534e-02 2.260176e-03 -6.919229e-03 9.409719e-04 -1.132401e-02 5.229874e-02 3.077390e-02 -9.264128e-03 -1.117439e-02 2.770626e-02 -2.145577e-02 -2.315898e-02 -1.338783e-02 -7.214406e-03 -9.247250e-03 -2.866704e-03 -1.200798e-02 -1.401171e-02 -7.634818e-03 -1.900092e-02 -3.379167e-03 -1.483026e-02 -1.006918e-03 -1.781977e-03 -2.983421e-03 9.143875e-03 3.537743e-02 -6.998352e-03 -4.492867e-03 1.642924e-02 -1.876376e-02 -3.651276e-02 -9.675834e-03 -6.118318e-03 -8.574753e-03 -1.817210e-03 -1.900344e-02 -1.163061e-02 -1.388281e-02 -1.416504e-02 7.646524e-04 -8.307938e-03 -2.585818e-03 -1.065092e-03 -8.983347e-03 3.022833e-02 2.942292e-02 -8.605692e-03 1.658288e-03 1.311264e-02 -1.674838e-02 -3.501157e-02 -7.546827e-03 -6.523725e-03 -5.948458e-03 -4.310416e-03 -1.816665e-02 -4.477930e-03 -8.137511e-03 -1.878133e-02 -1.231351e-02 -3.016646e-03 -6.379761e-03 -4.730928e-03 -8.206296e-03 1.868299e-02 2.278501e-02 -1.815183e-02 1.800225e-02 1.379741e-02 -2.076091e-02 -3.477638e-02 -1.078407e-02 -5.826996e-03 -5.870477e-03 -5.652622e-03 -2.177336e-02 -9.191942e-03 -4.866451e-03 -7.079111e-03 -7.426447e-03 -8.137628e-03 -4.087496e-04 1.123327e-03 -8.746578e-03 3.456611e-02 1.073398e-02 -5.017323e-03 -1.634811e-02 2.909130e-02 -1.513266e-02 -6.192526e-03 -1.182346e-03 -2.167789e-04 -1.344702e-02 -6.525845e-03 -9.661755e-03 -1.638450e-02 -1.181060e-03 -2.606381e-02 -2.831840e-03 -1.167962e-02 8.291913e-03 -1.371412e-03 4.521930e-03 1.123306e-02 -6.793791e-03 2.537774e-05 2.147804e-02 3.249578e-03 -2.129747e-02 -5.941830e-03 -5.890076e-03 -8.711469e-03 -1.347525e-02 -6.327738e-03 6.117494e-03 -1.184012e-02 -5.487867e-03 6.827904e-03 -1.051846e-02 -1.352849e-02 -6.858664e-03 -4.532043e-03 -9.784049e-03 -3.677361e-03 -7.265841e-03 -2.192646e-03 1.117648e-02 4.474857e-02 7.390407e-03 -2.511846e-02 -1.913334e-02 -3.121192e-03 -1.172273e-02 -7.373924e-03 -8.956977e-03 -8.543200e-03 -9.980331e-03 -1.206469e-02 -1.628741e-03 3.704182e-03 -7.609551e-03 -5.494927e-03 1.172200e-03 1.367302e-02 1.357300e-02 -1.630746e-03 3.361739e-03 -1.062986e-03 -1.820207e-02 -2.059969e-02 -7.819671e-03 -1.664715e-03 -7.270573e-03 -1.008584e-02 -7.193903e-03 7.081959e-03 -1.519300e-02 -6.278244e-03 -1.683680e-02 -8.502194e-03 -8.579848e-03 8.287569e-04 -4.717869e-03 3.627982e-03 -1.400873e-02 8.164317e-03 2.012532e-02 1.026280e-02 1.034173e-02 7.650630e-03 6.081380e-05 -5.681588e-03 -9.212462e-03 -9.825149e-03 -4.765009e-03 8.205688e-03 5.829391e-03 -6.666396e-04 -6.911798e-03 -5.372023e-03 -3.825244e-03 3.756029e-03 2.712737e-03 -1.486412e-02 7.000598e-03 -1.393886e-02 1.352493e-02 -1.666519e-03 -1.504176e-02 -9.535498e-03 5.180501e-03 6.949033e-03 -5.592929e-03 5.067432e-04 -1.233209e-02 -9.845334e-03 2.229801e-03 2.410525e-02 -1.081331e-02 -5.173892e-03 -1.605740e-02 -1.436336e-02 -5.953704e-04 3.843278e-03 1.484650e-02 4.636769e-03 -1.078562e-02 1.188868e-02 3.067246e-03 6.452331e-02 -5.722842e-03 -1.690928e-02 -1.826093e-02 -2.087608e-02 -1.662612e-02 5.800056e-03 -3.990845e-03 4.996582e-02 -5.594953e-03 -3.203839e-02 -7.336771e-03 -1.023692e-02 2.179818e-02 -3.731920e-02 3.372208e-03 5.155777e-03 1.449229e-02 5.865152e-02 -1.211191e-02 3.823886e-03 1.215784e-02 -1.122423e-02 -6.257538e-03 -1.294712e-02 -1.042491e-02 6.458141e-03 -7.094075e-03 -1.870596e-03 1.442108e-03 1.538899e-02 -1.634893e-02 -1.025177e-02 1.853916e-03 -1.183892e-02 -1.871388e-02 -9.232255e-03 1.721232e-02 1.869821e-02 2.512569e-02 9.623253e-02 3.268131e-02 -3.045433e-02 5.317722e-02 -1.712414e-02 5.924744e-02 2.976911e-02 1.847080e-02 6.144424e-02 1.086689e-02 2.012990e-02 1.481816e-02 -1.030181e-03 -5.077355e-03 -1.653327e-01 -1.711815e-01 5.404151e-02 7.194574e-02 2.053268e-02 6.563384e-02 7.901008e-02 1.426632e-02 -1.545941e-02 -3.439906e-03 -1.974689e-03 2.983058e-02 1.398741e-02 -1.923257e-02 3.234201e-02 8.426746e-02 2.503713e-02 4.045331e-02 5.599980e-03 -3.885142e-03 -1.493379e-01 -1.376649e-01 7.428241e-02 6.985852e-02 6.582091e-02 1.676746e-02 1.596942e-02 3.804781e-07 1.755721e-03 -1.454740e-03 -4.931126e-03 1.204157e-02 -3.908995e-03 -1.088780e-02 -3.954342e-03 -1.526563e-03 1.741791e-02 -8.058547e-03 -1.338828e-02 -5.200941e-03 2.407952e-02 4.690477e-02 -2.454533e-02 -3.021331e-02 -8.962089e-03 2.663198e-04 6.665618e-02 1.090059e-02 -7.700138e-03 3.218997e-02 -1.063879e-03 4.427823e-02 5.329032e-04 2.229437e-02 7.505312e-03 1.182407e-02 5.313921e-05 7.680059e-03 -4.668686e-03 -2.686269e-03 5.766058e-02 8.440470e-02 -2.404633e-02 -9.320122e-02 -1.198102e-01 8.989485e-02 9.103515e-02 3.315811e-02 -6.189789e-03 -2.597169e-02 6.875421e-03 5.873082e-02 2.501780e-02 4.095769e-02 6.475812e-02 2.478762e-02 1.035614e-02 -1.729487e-02 -1.612403e-02 6.428687e-03 1.203144e-01 9.460532e-02 -2.245118e-02 -1.239745e-01 -1.537142e-01 1.197968e-02 2.999200e-03 1.872628e-03 -3.623335e-04 -4.585128e-03 -1.086623e-02 -4.773555e-03 -1.207924e-02 3.240705e-03 -1.480174e-02 -1.051094e-02 -5.251532e-03 -8.979715e-03 -1.162776e-02 -7.104875e-04 7.854638e-03 -6.088489e-03 2.720364e-03 1.746674e-02 6.797179e-03 -1.179579e-02
 -1.426501e-01 2.740126e-03 2.150575e-03 1.173141e-02 2.338735e-02 -2.116754e-02 1.716330e-02 1.244906e-01 -6.053914e-03 -5.180230e-03 -7.508753e-03 -6.765374e-03 -6.689811e-03 -6.785191e-03 -2.165796e-03 5.428975e-03 3.088831e-03 4.642612e-02 6.704043e-04 -6.892300e-03 9.684789e-03 -7.329828e-03 -4.781482e-02 -1.295305e-02 -2.821524e-02 -1.032670e-02 -9.651101e-03 3.473717e-03 4.353192e-03 -1.448902e-03 -1.551267e-03 -1.379662e-03 -1.338360e-03 -1.402346e-03 -1.738553e-03 1.447388e-03 1.290269e-03 1.458630e-02 2.593998e-03 -1.437619e-03 1.827736e-02 -3.133509e-02 -2.768018e-02 -2.953525e-02 -3.515614e-02 -1.379468e-02 -1.128703e-02 3.753188e-03 -1.765521e-03 -1.210270e-03 -1.298150e-03 -1.142924e-03 -1.110680e-03 -1.169895e-03 2.847832e-03 1.851641e-03 8.344963e-03 2.008685e-02 7.050720e-04 -1.197875e-03 9.001436e-03 -1.973952e-02 -2.520069e-02 -3.594512e-02 -2.703217e-02 -3.293255e-02 8.069424e-04 1.699977e-02 -2.020655e-03 -1.421638e-03 -1.521106e-03 -1.351505e-03 -1.311329e-03 7.870361e-04 4.613138e-04 -5.845731e-04 5.504263e-03 2.611330e-02 -1.699113e-03 -1.404287e-03 8.582523e-03 -2.242408e-02 -2.344413e-02 -2.817135e-02 -5.110930e-02 -2.018322e-02 -9.954598e-03 8.244988e-03 -1.555117e-03 -1.035009e-03 1.040973e-03 -9.755850e-04 -9.429120e-04 -9.985932e-04 5.172049e-03 1.282444e-02 4.510172e-03 1.349510e-02 -1.245864e-03 -1.027122e-03 1.983323e-02 -9.292013e-03 -4.020912e-02 -2.643846e-02 -5.343219e-02 -7.589762e-03 3.242841e-03 1.839954e-02 -2.029007e-03 -1.446807e-03 -1.549522e-03 -1.377373e-03 -1.339236e-03 7.624718e-04 -1.711436e-03 1.018585e-02 1.344063e-03 4.257561e-03 -1.705750e-03 -1.429078e-03 -1.264760e-02 -3.657158e-02 9.070364e-03 -1.018192e-02 -1.219435e-02 -2.116226e-02 -5.869238e-03 3.165239e-02 -2.655121e-04 -1.682553e-03 -1.800757e-03 -1.594694e-03 -1.556340e-03 -1.629884e-03 -1.999680e-03 -3.396375e-03 6.894491e-04 -1.257050e-03 -1.959615e-03 -1.672677e-03 7.673286e-02 -3.099946e-02 -3.532800e-02 -1.869129e-02 -4.953627e-02 -1.600496e-02 3.101319e-02 3.942333e-02 -3.594767e-03 -2.433564e-03 1.676851e-03 -2.309600e-03 -2.257135e-03 -2.366001e-03 -2.840571e-03 -4.844863e-03 -2.002826e-03 -1.013137e-02 -2.841088e-03 -2.435533e-03 -9.886736e-03 -1.803475e-02 -1.719165e-02 -2.511729e-02 -3.746565e-02 -6.802117e-03 -4.357902e-03 9.494602e-03 4.858201e-04 -1.127897e-03 -1.224810e-03 -1.060188e-03 -1.026629e-03 -1.083658e-03 -1.369129e-03 2.003272e-03 1.941944e-03 5.984709e-03 7.941991e-04 -1.115863e-03 -3.857134e-02 -3.846281e-02 2.083318e-02 -5.393471e-03 2.188032e-02 -8.105214e-03 -2.355213e-02 3.577794e-02 -2.700456e-03 -1.857169e-03 1.711779e-04 -1.761928e-03 -1.710687e-03 -1.803323e-03 -6.951320e-05 5.812223e-04 -4.347358e-03 -1.520728e-02 -2.167301e-03 -1.852086e-03 -1.363066e-03 -1.768987e-02 -2.863709e-02 -1.151599e-02 -1.996657e-02 -1.869749e-02 4.917190e-02 3.962265e-02 -3.617870e-03 -2.515310e-03 -2.700419e-03 -2.379198e-03 -2.298426e-03 -2.416588e-03 -2.918606e-03 -4.300590e-04 -7.450003e-03 -6.078321e-03 -8.166221e-04 -3.334112e-04 -3.204650e-02 5.525127e-03 -1.390411e-03 -1.356809e-03 1.748638e-02 -1.894409e-02 1.516576e-02 2.703140e-02 -4.725886e-03 -3.308292e-03 -3.546225e-03 -3.140414e-03 -3.039019e-03 -3.178609e-03 -3.837282e-03 -3.907984e-03 4.905115e-03 -5.276116e-04 -3.879349e-03 -1.126302e-03 -5.811774e-02 2.124012e-03 3.856142e-03 1.106288e-01 4.290646e-02 1.102939e-02 1.669114e-02 -1.959944e-03 -5.953921e-03 -5.674287e-03 -6.054264e-03 -5.421366e-03 -5.218420e-03 -5.422689e-03 -6.346845e-03 -7.742439e-03 -9.574268e-03 -2.089928e-02 -6.486983e-03 -5.628572e-03 2.103553e-02 -3.680465e-02 -1.470320e-02 -1.059083e-02 1.817302e-02 -1.086680e-03 4.491400e-02 1.467174e-02 -2.538821e-03 -3.258201e-03 -3.500981e-03 -3.110796e-03 -3.038616e-03 -3.177573e-03 -3.780830e-03 -4.096839e-03 -1.966604e-03 -1.418906e-02 -3.730079e-03 -3.263657e-03 -7.607553e-02 1.986609e-01 1.663730e-01 7.973699e-02 2.450587e-01 1.438546e-01 2.874161e-02 -6.315931e-02 -3.424466e-02 -3.374851e-02 -3.883598e-02 -3.562433e-02 -3.500503e-02 -3.441347e-02 -2.965758e-02 -3.784339e-02 -5.504653e-02 -9.732606e-02 -3.545520e-02 -3.719900e-02 2.021424e-01 1.053355e-02 1.762433e-01 6.521014e-02 1.273181e-01 8.835648e-02 4.020748e-02 -1.759164e-02 -2.717730e-02 -3.400292e-02 -3.119427e-02 -3.403730e-02 -3.383554e-02 -3.480076e-02 -3.608726e-02 -2.236984e-02 -5.349085e-02 -9.529765e-02 -3.802233e-02 -3.157470e-02 -4.217588e-02 -1.895910e-02 -2.275196e-02 4.571706e-02 4.920971e-02 4.042268e-02 -7.309835e-03 7.672473e-03 -6.318263e-03 -4.292672e-03 -2.468932e-03 -4.070949e-03 -3.931660e-03 -4.111231e-03 -4.895052e-03 -1.165588e-03 -1.202342e-02 2.224306e-03 -5.092226e-03 -4.275913e-03 1.388840e-01 1.337289e-01 9.582207e-02 7.387655e-02 2.486655e-02 4.757390e-02 -2.706987e-02 -7.008429e-02 -2.532888e-02 -2.577794e-02 -2.619052e-02 -2.639675e-02 -2.720286e-02 -2.772134e-02 -3.015964e-02 -3.654463e-02 3.101335e-02 1.117272e-02 -2.435173e-02 -2.741138e-02 1.689859e-01 1.206611e-01 1.022673e-01 6.239507e-02 6.230418e-02 5.143247e-02 -7.743665e-03 -5.393995e-02 -2.137685e-02 -3.419011e-02 -3.688416e-02 -3.425093e-02 -3.657364e-02 -3.716957e-02 -3.975477e-02 -4.763077e-02 -1.657807e-02 9.277809e-02 -3.621296e-02 -3.523397e-02 -1.475367e-02 1.434143e-02 -1.331271e-02 -2.435160e-03 -6.068833e-03 -5.389792e-03 -9.232268e-03 -6.734942e-03 -2.844188e-03 -1.940625e-03 6.970082e-05 -1.846343e-03 -1.787288e-03 -1.886187e-03 -2.300394e-03 -3.838241e-03 6.121052e-03 -1.445833e-03 -2.255756e-03 -1.941453e-03
 1.383200e-01 4.268310e-03 -4.094863e-03 9.444668e-03 6.966180e-03 1.618049e-03 6.738487e-03 -3.208410e-03 -2.606027e-03 4.966665e-03 -6.630679e-03 -8.369553e-03 -1.844460e-02 -2.927300e-03 -3.945162e-02 -3.313240e-02 1.016884e-02 -2.774811e-02 -3.537748e-03 -6.921200e-03 7.558111e-02 7.408372e-03 3.866856e-03 1.380054e-02 4.049549e-03 1.665925e-02 1.007502e-02 -1.754720e-03 2.519257e-03 -1.004274e-02 -9.431326e-03 -1.219985e-02 -1.937228e-02 -8.294572e-03 -3.968916e-02 -4.201919e-02 -1.040333e-02 -3.880644e-02 -3.891998e-02 7.815842e-03 8.692415e-02 3.650219e-03 -1.669441e-05 1.466088e-03 1.155055e-04 6.724305e-03 8.653678e-03 -3.116525e-03 1.389369e-03 -2.245542e-03 -7.876909e-03 -1.032204e-02 -1.925517e-02 -9.338770e-03 -5.171881e-02 -2.578737e-02 -1.259387e-02 -3.403561e-02 -3.254702e-02 -1.885756e-03 8.482849e-02 7.691884e-03 1.270097e-02 5.455145e-03 2.059629e-03 6.344572e-03 4.054921e-03 3.021965e-03 9.666875e-04 -7.110122e-03 -6.426183e-03 -1.332034e-02 -1.641093e-02 -9.916819e-03 -5.858258e-02 -1.824429e-02 -3.048586e-03 -3.916106e-02 -4.293194e-02 -4.461611e-03 6.859686e-02 6.088646e-03 2.375637e-03 6.041502e-03 4.661013e-03 7.073287e-03 4.753355e-03 -4.834438e-03 -3.848706e-04 -7.757181e-03 -9.398039e-03 -9.554061e-03 -1.999768e-02 -8.673006e-03 -4.845702e-02 -2.804970e-02 -1.199301e-02 -2.378557e-02 -3.874219e-02 2.839834e-03 9.139948e-02 5.508775e-03 1.907435e-03 -1.019791e-03 -1.015479e-04 1.491183e-02 -2.394741e-03 -3.378348e-03 -1.186086e-03 -5.235380e-03 -8.413235e-03 -1.312413e-02 -1.792837e-02 -7.669786e-03 -2.681904e-02 -4.224316e-02 -4.866831e-03 -3.971774e-02 -3.957620e-02 8.422680e-03 3.644917e-02 3.268006e-03 1.865782e-03 1.187256e-03 -2.393788e-03 6.306592e-03 -8.790694e-04 -6.906540e-03 2.731296e-03 -5.452784e-03 -6.341162e-03 -5.559064e-04 -1.742261e-02 -1.067603e-02 -8.886849e-03 5.095592e-03 -8.234275e-03 -2.387269e-02 -3.553603e-02 -5.775853e-03 1.517396e-03 1.526778e-03 -1.749104e-03 -2.631257e-03 -3.635342e-03 -4.625619e-03 -6.398701e-03 -3.295331e-03 -7.272504e-03 4.980393e-03 -9.369879e-03 -7.923435e-03 -1.767529e-02 -9.557504e-03 5.403330e-02 2.728808e-02 -1.620975e-02 -2.183653e-02 -2.054708e-02 3.610312e-03 3.951707e-02 -2.826609e-04 2.939446e-04 -3.018199e-04 -1.770855e-03 3.003621e-03 -1.633770e-03 -6.372193e-04 6.192168e-03 2.574374e-04 -7.484790e-03 -7.959238e-03 -1.135378e-02 -9.070545e-03 -2.906114e-02 -2.980489e-02 -3.516981e-03 -3.238951e-02 -2.085951e-02 7.027600e-04 3.327183e-02 -3.358126e-03 -2.594862e-03 -3.323642e-03 -3.805049e-04 -2.498280e-03 -5.375912e-03 -3.101052e-03 -4.161612e-03 -8.941665e-03 8.932909e-04 -4.762674e-03 -1.376729e-02 -9.645379e-03 -9.727080e-03 7.933690e-03 -1.201693e-02 -2.860317e-02 1.737050e-03 1.040957e-04 4.842531e-03 -4.240315e-03 -3.324936e-03 -4.207621e-03 -3.189986e-03 -3.560769e-03 -4.427817e-03 -9.368088e-03 -1.497569e-03 -5.748661e-03 -1.393410e-02 -6.310259e-03 -1.715887e-02 1.510515e-03 -9.440550e-03 4.889284e-03 -9.579010e-03 5.131661e-03 4.264014e-02 -6.055955e-03 2.797654e-04 -3.203339e-03 -4.242325e-03 -5.338096e-03 -4.078096e-03 -7.154859e-03 -8.180328e-03 -7.271148e-03 -5.806611e-03 -1.015951e-02 -5.560580e-03 2.532448e-04 3.984743e-03 -8.570729e-03 -1.767332e-02 7.817020e-03 5.690108e-03 1.116418e-02 5.284135e-02 -1.263247e-02 -3.531214e-02 -8.803430e-03 -7.175872e-03 -6.652061e-03 -6.795979e-03 -7.171618e-03 -5.201626e-03 -9.561519e-03 -1.051293e-02 -1.380901e-02 -1.236465e-02 -1.149714e-02 -4.896611e-04 -1.515512e-02 3.243236e-02 4.978125e-02 -1.375814e-02 4.825590e-02 8.198907e-02 -1.146275e-02 -4.446458e-03 -5.527303e-03 -4.411730e-03 -5.311093e-03 -2.044057e-03 -7.384383e-03 -9.395321e-03 3.628127e-03 -3.977149e-03 -5.836400e-03 -7.639339e-03 -2.640622e-03 -2.704292e-02 -1.489286e-02 8.482934e-02 1.694885e-02 -1.410032e-02 2.074715e-03 -4.222037e-04 -6.452005e-03 -1.157936e-01 -3.689787e-02 -3.828771e-02 -3.658497e-02 -3.544746e-02 -3.857775e-02 -2.760122e-02 2.922847e-03 -2.106039e-02 7.150930e-03 5.968217e-03 2.129340e-02 5.356109e-02 4.232159e-02 2.792739e-01 3.167318e-01 -2.862292e-02 -1.957932e-02 -1.218197e-01 9.840363e-03 -1.672774e-01 -4.438299e-02 -4.201174e-02 -3.255716e-02 -4.289324e-02 -3.512019e-02 -4.255379e-03 -3.884777e-04 -1.735890e-02 5.758087e-02 4.681504e-02 3.345816e-03 1.072779e-01 6.434520e-02 2.610142e-01 3.156579e-01 1.484443e-02 -6.642199e-02 -1.874624e-01 -1.022245e-02 2.137444e-02 -5.047585e-03 -3.575756e-03 -7.179984e-03 -5.461409e-03 -5.244292e-03 -2.120190e-03 -1.257383e-02 1.009165e-03 -4.539753e-04 -1.745483e-02 -8.204253e-03 -1.818245e-02 -5.266217e-03 -3.389482e-03 -4.205158e-02 -8.275296e-03 6.394166e-02 6.095131e-02 -1.391897e-03 -1.296108e-01 -4.550946e-02 -3.450500e-02 -3.448882e-02 -2.754477e-02 -4.381571e-02 -3.984460e-02 2.813835e-04 -1.636036e-02 -1.641300e-02 3.601677e-02 1.569855e-02 8.084877e-02 7.604458e-03 -2.187437e-02 -1.238005e-01 5.615567e-02 2.360882e-01 3.073034e-01 -2.353165e-02 -1.618253e-01 -3.404898e-02 -4.691140e-02 -4.573665e-02 -4.618868e-02 -4.427336e-02 -2.860438e-02 -2.057086e-02 -2.135972e-02 8.834946e-03 3.030402e-02 9.281534e-02 9.571149e-02 8.100604e-03 -6.053485e-02 -1.014583e-01 7.507285e-02 2.496959e-01 2.916860e-01 -1.742405e-02 2.645927e-02 2.685874e-03 5.658128e-03 -3.731193e-03 -6.572733e-04 5.577984e-03 -4.047006e-03 -2.108631e-03 -6.104611e-04 -2.276130e-03 -7.317224e-03 -1.103099e-02 -2.299127e-02 -1.156589e-02 1.293354e-02 2.191636e-03 -9.909639e-03 -2.483261e-02 -1.276213e-02 -1.147488e-03
 -1.893116e-02 -4.494081e-03 -6.610120e-03 -6.642424e-03 -6.610120e-03 -5.154081e-03 -5.574532e-03 -4.846468e-03 -1.924438e-02 -3.835746e-03 -5.182875e-03 -3.458709e-03 -9.346823e-03 1.211214e-02 3.634036e-02 5.332298e-02 -2.242023e-02 2.444286e-02 5.624576e-02 -3.469363e-02 -4.177540e-03 -1.911084e-03 -1.432844e-03 -1.452621e-03 -1.432844e-03 -2.322090e-03 -1.863023e-03 -2.698540e-03 -1.961477e-02 -2.206072e-02 -7.858260e-03 -9.384495e-03 -1.353705e-02 -2.623439e-03 1.633543e-02 -1.143569e-02 -9.023228e-03 2.297746e-03 3.594463e-02 -3.090736e-02 -3.680682e-03 -1.713965e-03 -1.260269e-03 -1.277913e-03 -1.260269e-03 -2.090998e-03 -1.656510e-03 -2.447183e-03 -1.335259e-02 -1.054385e-02 -5.608721e-03 -1.639514e-02 -1.736505e-02 -1.027071e-02 2.053965e-02 -8.348657e-03 -1.180353e-02 -1.103938e-02 2.724375e-02 -2.948476e-02 -6.366375e-03 -1.973565e-03 -1.477985e-03 -1.495433e-03 -1.477985e-03 -2.348381e-03 -1.918188e-03 -2.744808e-03 -1.992646e-02 -1.418590e-02 -1.596797e-03 -1.119213e-02 -1.650121e-02 -1.681197e-02 5.239248e-03 1.116349e-02 -7.137737e-03 3.937653e-03 2.110293e-02 -2.677861e-02 -5.327873e-03 -1.494501e-03 -1.087204e-03 -1.102728e-03 -1.087204e-03 -1.837386e-03 -1.448063e-03 -2.172201e-03 -2.361849e-02 -1.339162e-02 -1.834422e-02 -1.194214e-02 -8.797679e-03 -1.633994e-02 6.384806e-03 -2.198860e-03 -1.068071e-02 -6.899605e-03 2.221840e-02 -1.002941e-02 -6.236192e-03 -1.942309e-03 -1.472622e-03 -1.489322e-03 -1.472622e-03 -2.323259e-03 -1.898629e-03 -2.721512e-03 -1.682516e-02 -2.138352e-02 -5.519467e-03 -4.531668e-03 1.046896e-02 -6.069379e-03 1.597361e-02 8.719931e-03 -2.349166e-03 -9.870022e-03 -1.237162e-02 -2.821022e-02 -1.011023e-02 -2.640689e-03 -1.865718e-03 -1.898863e-03 -1.865718e-03 -3.348376e-03 -2.532210e-03 2.521114e-03 -2.911762e-02 -8.721528e-03 9.233042e-03 -1.314659e-02 1.207983e-03 -5.018066e-03 1.556342e-02 -6.771629e-03 -8.432113e-03 1.785521e-03 3.131820e-03 -1.400343e-02 -1.159786e-02 -4.221599e-03 -3.022399e-03 -3.077064e-03 -3.022399e-03 -5.342467e-03 -1.917323e-03 -2.038506e-03 -2.062516e-02 -8.113938e-03 -6.094407e-05 1.341450e-02 1.967422e-02 -1.508566e-02 4.973295e-02 6.203314e-03 -1.300861e-02 -9.221420e-03 1.304408e-03 -2.974510e-02 -6.018292e-03 -1.636352e-03 -1.163862e-03 -1.181834e-03 -1.163862e-03 -2.045761e-03 -1.569712e-03 -2.394705e-03 -2.334563e-02 -1.815566e-02 -8.557767e-03 -1.293981e-02 -1.146008e-02 -1.503218e-02 4.990591e-03 1.022108e-02 -5.938407e-03 1.063175e-02 -4.821447e-03 -1.457779e-02 -7.090625e-03 -2.934422e-03 -2.066284e-03 -2.099836e-03 -2.066284e-03 -3.769245e-03 -2.787144e-03 -4.366251e-03 -1.546348e-02 -2.112184e-02 -6.220695e-03 3.355268e-03 -1.162023e-02 -1.335381e-02 9.522038e-03 2.642061e-02 -1.173771e-02 1.681702e-02 1.307714e-02 -3.081243e-02 -8.475307e-03 -1.650186e-03 -2.768310e-03 -2.806436e-03 -2.768310e-03 -4.792181e-03 -3.662830e-03 -3.363819e-03 4.916945e-04 1.155619e-02 1.336173e-03 -2.561284e-02 -1.600841e-02 6.373257e-03 1.231383e-02 9.532862e-04 -1.967730e-02 2.662794e-03 1.004463e-02 2.823710e-03 -7.590139e-03 -4.819033e-03 -3.551115e-03 -3.594854e-03 -3.551115e-03 -6.071610e-03 1.806594e-03 -6.923350e-03 -1.684810e-02 9.441441e-03 9.512166e-04 -5.857149e-03 -8.294998e-03 -1.776414e-03 -2.702504e-03 -6.904142e-03 -1.266737e-03 2.504650e-03 2.405107e-02 2.315529e-02 -1.017689e-02 -8.779470e-03 -6.373371e-03 -6.471970e-03 -6.373371e-03 -2.555633e-03 -8.362161e-03 -4.090401e-03 1.355901e-02 -1.177313e-02 -1.744545e-02 1.190634e-02 4.065803e-02 -7.230071e-03 1.417252e-02 2.739333e-02 5.093880e-03 9.663787e-03 -2.847211e-02 3.239206e-02 -1.498029e-02 -5.469863e-03 -3.873372e-03 -3.945938e-03 -3.873372e-03 -2.732154e-03 -5.225004e-03 -6.072958e-03 -2.710823e-02 3.802567e-03 -9.221368e-03 2.922921e-02 -3.893218e-03 3.141864e-02 4.103075e-03 -5.212823e-03 -2.948180e-03 1.311330e-04 5.491990e-03 6.337018e-03 3.466036e-02 -2.033735e-02 -4.625996e-02 -4.747076e-02 -4.625996e-02 -3.998986e-03 -4.057513e-02 -3.458344e-02 6.981073e-02 4.868374e-02 3.735535e-02 2.400688e-02 1.737962e-02 1.040067e-01 8.396888e-02 1.539245e-01 5.972345e-03 -9.608739e-02 -1.352221e-01 1.098172e-01 2.313896e-02 -4.852867e-02 -4.783578e-02 -4.504487e-02 -4.783578e-02 -4.824190e-02 -3.542209e-02 -1.242534e-02 1.500881e-01 1.142718e-01 3.962647e-02 1.609226e-02 4.616220e-02 4.377077e-02 7.084199e-02 1.208154e-01 5.281269e-02 -1.223458e-01 -1.578949e-01 1.084836e-01 -5.548442e-03 -6.005846e-03 -4.478993e-03 -4.535049e-03 -4.478993e-03 -3.125433e-03 -5.790138e-03 -4.077904e-03 2.702685e-03 -6.141046e-03 -8.865362e-03 6.486703e-03 3.156476e-02 1.540435e-02 -3.674530e-02 1.740778e-02 -1.521768e-02 1.412499e-02 4.324222e-02 -2.451976e-02 -8.785996e-03 -3.491575e-02 -3.123176e-02 -3.138839e-02 -3.123176e-02 -2.476278e-02 -3.476539e-02 -3.302118e-02 6.206298e-02 6.967758e-02 3.186095e-02 5.972993e-02 3.320102e-02 3.697342e-02 -7.026570e-02 -9.856186e-02 -1.332585e-03 7.461167e-02 1.837661e-01 3.107772e-02 -8.580928e-05 -3.572186e-02 -4.156540e-02 -4.172472e-02 -4.156540e-02 -5.116512e-02 -3.798514e-02 -3.774766e-02 4.420010e-02 4.637022e-02 4.728314e-02 6.520871e-02 2.285418e-02 -2.403910e-02 -9.660616e-02 -1.594372e-01 9.465119e-02 2.200965e-01 1.390113e-01 1.112529e-01 -1.025594e-02 -3.169247e-03 -2.255871e-03 -2.298611e-03 -2.255871e-03 -1.880408e-03 -3.032514e-03 -4.703947e-03 -1.017848e-02 -2.327207e-03 -6.306757e-03 -8.314671e-03 -8.048589e-04 -2.697823e-02 6.359930e-03 3.409134e-02 -7.161622e-05 -8.162448e-03 -6.996304e-04 -6.236458e-03
 4.606693e-01 -7.073113e-03 -6.182695e-03 -3.253150e-03 1.253389e-03 9.915302e-04 6.586123e-03 -6.036675e-03 1.928109e-03 8.328361e-03 -4.010842e-03 -8.446289e-03 -1.674742e-02 -4.706741e-03 -1.039298e-01 -1.093156e-01 -5.462985e-03 -5.773601e-02 -1.106536e-01 -1.078318e-02 -2.656189e-03 3.974115e-03 -2.128794e-03 -2.341310e-03 -2.071643e-03 1.367777e-03 -9.932123e-04 3.619464e-03 -3.623371e-03 -5.560125e-03 5.199508e-03 -1.833441e-03 -7.545125e-03 4.881791e-04 -4.660930e-02 -1.441742e-02 6.931174e-03 -1.127842e-02 -1.442399e-02 4.744337e-03 8.489033e-03 -2.157477e-03 2.862027e-04 2.247390e-03 -1.826560e-03 -2.622440e-03 3.640721e-03 2.026934e-03 7.515287e-03 -6.797902e-04 1.604712e-03 -5.467995e-03 8.650999e-03 1.060651e-03 -5.543928e-02 -2.533436e-02 1.227015e-02 -3.479126e-02 -2.646361e-02 5.173918e-03 2.251853e-02 -2.470533e-03 4.649024e-06 -2.375480e-03 -2.114537e-03 1.308967e-03 5.397429e-03 -2.813704e-03 6.135818e-04 -3.497672e-03 9.095046e-04 -1.951781e-03 -5.437887e-03 -1.736430e-03 -3.461559e-02 -3.999761e-02 1.323604e-02 -2.999898e-02 -1.850141e-02 9.032689e-03 -3.538883e-03 -1.934920e-03 2.669076e-03 3.382913e-04 -1.616382e-03 4.131903e-03 -2.504349e-03 3.136292e-04 3.583862e-03 1.988923e-03 -1.022572e-04 5.697232e-03 4.971472e-03 1.556575e-03 -3.154880e-02 -3.993495e-02 -4.364405e-03 -2.950586e-02 -2.063488e-02 1.238093e-03 2.930144e-02 -2.447527e-03 -2.106807e-03 -2.340548e-03 -2.089656e-03 1.353855e-03 -9.768233e-04 3.754251e-03 5.017043e-03 1.058319e-03 -3.188802e-03 -1.687902e-03 3.650224e-03 5.665350e-04 -4.890418e-02 -3.490963e-02 4.975816e-03 -2.176371e-03 -3.658106e-02 -3.792374e-03 1.268312e-03 -2.216501e-03 -1.946867e-03 -2.129636e-03 2.388872e-04 -2.728345e-03 1.363948e-03 -3.858178e-04 5.175241e-03 -1.135390e-03 -7.640690e-04 -1.591620e-03 -3.435897e-03 -1.643895e-03 -1.422437e-02 1.131707e-02 -5.472301e-04 -3.483272e-02 -2.639338e-02 -1.417605e-03 -2.085116e-02 -2.876234e-03 -2.582648e-03 -2.735680e-03 -2.468954e-03 -3.517841e-03 -3.746703e-03 2.330225e-03 -4.486103e-03 -2.784574e-03 4.047114e-03 -5.662310e-03 -1.059640e-02 -3.898026e-03 7.903156e-05 6.522937e-02 6.122001e-03 -3.322185e-02 -1.773353e-02 -4.167859e-04 5.773866e-03 4.711816e-04 -1.446883e-03 -1.598725e-03 -1.429878e-03 -2.093327e-03 -2.225973e-03 7.540952e-04 -2.615110e-03 -2.027613e-03 3.145701e-04 -2.508100e-03 -5.128630e-03 -1.957953e-04 -3.365286e-02 -1.825384e-02 -1.474185e-03 1.247950e-04 -3.621638e-02 -2.730926e-03 -4.595887e-03 -1.411678e-04 -2.011260e-03 -4.133769e-05 -1.998605e-03 -2.824213e-03 -8.537751e-04 -2.650319e-03 -3.571243e-03 4.994504e-03 -5.385092e-03 4.893724e-06 -2.696473e-03 2.312341e-03 7.789906e-03 -1.040469e-02 -5.303519e-03 -1.477943e-02 -2.460167e-02 -1.561181e-03 -1.826237e-02 1.531856e-03 -2.853600e-04 -2.663357e-03 -2.441142e-03 -1.248684e-03 -3.539598e-03 -3.514468e-03 -2.050553e-03 -4.634618e-03 -2.300550e-03 2.706542e-03 -5.278483e-05 -5.346572e-03 6.951114e-03 -1.627278e-02 -4.790223e-03 -9.639190e-03 2.717615e-02 -4.353780e-03 -2.479758e-02 -3.589349e-03 -3.145966e-03 -3.418807e-03 -1.021547e-03 -4.289399e-03 -4.467774e-03 -6.928544e-03 -9.656606e-04 3.631553e-05 -1.831799e-03 -1.549416e-03 -2.295073e-03 -7.026076e-03 6.444611e-03 -1.015310e-02 3.682324e-03 3.895599e-02 1.187452e-02 -3.354671e-03 -3.012350e-02 -5.674732e-03 -5.087738e-03 -5.446493e-03 -5.072514e-03 -6.651527e-03 -6.879074e-03 -8.652016e-03 -6.113950e-03 -4.255511e-04 -4.568946e-03 8.112278e-04 -1.133379e-03 -8.445984e-03 1.187714e-02 3.978001e-02 -2.579060e-04 2.516596e-02 5.792635e-02 -4.292438e-03 -2.334119e-02 -3.479869e-03 -3.138370e-03 -1.150845e-03 -3.044907e-03 -4.154255e-03 -4.436219e-03 -8.272042e-04 -5.333726e-03 2.282103e-03 -3.564770e-03 1.333582e-03 -7.470632e-03 -3.226899e-03 2.978921e-02 5.702059e-02 -5.835414e-03 -3.879895e-02 2.375524e-03 9.591180e-04 -8.261493e-02 -2.427207e-02 -2.346493e-02 -2.373540e-02 -2.309973e-02 -2.081735e-02 -2.001832e-02 -2.496983e-02 -2.401852e-02 -8.418371e-03 -9.003359e-03 -2.274193e-03 1.468509e-02 6.879206e-04 3.562571e-01 3.853882e-01 -1.385883e-02 -7.158528e-02 -1.485507e-01 -1.752532e-02 -7.803193e-02 -2.208642e-02 -2.349326e-02 -2.141638e-02 -2.279244e-02 -2.261725e-02 -2.402711e-02 -3.685195e-03 -1.785051e-02 -2.276261e-02 -1.352210e-02 -1.386549e-02 -2.123233e-05 5.270077e-03 3.717402e-01 4.292521e-01 -2.186453e-02 -5.996890e-02 -1.966611e-01 -2.106686e-02 -1.850848e-02 -4.755313e-03 -4.094781e-03 -4.503824e-03 -4.094598e-03 -1.127237e-03 -1.473151e-03 -2.441150e-03 -2.365910e-03 2.061293e-03 -2.302357e-03 3.757278e-03 6.104665e-03 -9.527453e-03 3.896132e-03 -4.661757e-02 -2.587631e-03 3.098932e-02 6.179877e-02 -2.804455e-03 -6.863426e-02 -1.375475e-02 -2.001651e-02 -1.906545e-02 -1.999275e-02 -2.350581e-02 -1.962269e-02 -1.686755e-02 -2.014837e-02 -8.664333e-03 -1.569424e-02 -9.337740e-03 2.206075e-02 -2.621090e-02 -5.262807e-02 -1.477593e-01 -2.293407e-02 2.769760e-01 4.018173e-01 -1.331899e-02 -8.260400e-02 -2.328439e-02 -2.283025e-02 -2.230045e-02 -2.490518e-02 -2.081657e-02 -2.718987e-02 -1.565528e-02 -2.977800e-02 -3.229978e-02 -1.077896e-02 -1.306814e-02 1.993106e-02 4.441055e-03 -8.219526e-02 -1.578520e-01 -9.598662e-03 3.447568e-01 4.562619e-01 -2.694922e-02 -9.634165e-03 -2.460278e-03 -2.180336e-03 -2.344654e-03 -2.128919e-03 -8.312475e-04 -3.187383e-03 1.263576e-03 -1.624827e-03 2.611158e-03 -5.798991e-03 1.785253e-03 8.366881e-04 -2.400159e-03 -4.449458e-03 2.250301e-02 4.980812e-03 -3.508366e-02 -1.736138e-02 -3.976534e-03
 -8.701803e-02 -3.056688e-03 5.224191e-02 1.143101e-02 5.530902e-02 5.375821e-03 5.448608e-03 2.031276e-02 -7.569860e-03 -4.717939e-03 -4.200382e-03 -4.800259e-03 -5.026961e-03 -7.044067e-03 -2.754050e-03 1.702264e-03 -9.140281e-03 1.333548e-02 2.288181e-03 -6.697796e-03 -3.489521e-02 -2.326624e-02 -4.045501e-02 -4.069961e-02 -3.559446e-02 -7.080811e-03 -2.682540e-02 2.012540e-02 -2.029298e-03 -1.576606e-03 -3.337456e-04 -1.701525e-03 3.183995e-04 -1.724326e-03 8.351685e-03 1.460969e-02 1.038009e-02 7.272814e-02 2.078455e-03 -1.567391e-03 -2.570522e-02 -1.574901e-02 -3.728105e-02 -2.463056e-02 -2.845039e-02 -1.914935e-02 1.720988e-03 1.657491e-02 -1.688689e-03 -1.293602e-03 9.509212e-05 -1.398258e-03 -1.505209e-03 -1.413936e-03 4.736431e-03 7.653965e-03 1.095590e-03 2.729496e-02 -1.437759e-03 -1.285670e-03 -2.250025e-02 -2.198832e-02 -1.992912e-02 -1.423768e-02 -3.599681e-02 -2.090843e-02 -7.842688e-03 -3.149256e-03 -1.997199e-03 -1.565469e-03 4.015869e-03 -1.683264e-03 2.510781e-03 -1.686083e-03 2.140092e-03 7.083455e-03 1.182497e-02 2.839633e-02 4.417397e-03 6.054698e-04 -1.540926e-02 -2.868198e-02 -3.200333e-02 -2.759912e-02 -3.501955e-02 -2.307839e-02 -1.945759e-02 1.836816e-02 -1.545504e-03 -1.169150e-03 4.572538e-03 8.861968e-04 -1.366264e-03 8.731651e-04 8.231247e-04 -4.053656e-03 1.831842e-02 3.448061e-02 3.023516e-03 -1.158561e-03 -3.462006e-02 -7.730450e-03 -3.080411e-02 -2.791559e-02 -3.581134e-02 -2.474310e-02 -6.295421e-03 9.429303e-03 -1.996865e-03 -1.584311e-03 -2.960055e-04 -1.692783e-03 -1.817660e-03 -1.715093e-03 4.286474e-03 1.331930e-02 3.582055e-03 5.624667e-02 2.015665e-04 -1.566762e-03 -2.172534e-02 -2.533095e-02 -1.629402e-02 -2.371182e-02 4.474544e-03 -1.473433e-02 7.474967e-03 3.536991e-02 -2.239934e-03 -1.720569e-03 -2.526859e-03 -1.823583e-03 -1.949308e-03 -1.926086e-03 9.629966e-04 -1.485103e-03 -3.716467e-03 -3.731418e-03 3.098855e-04 -1.706395e-03 1.711546e-03 -3.309501e-02 -6.268219e-03 -4.881756e-04 -1.554012e-02 -1.127827e-02 1.223063e-02 8.394461e-02 -3.602834e-03 -2.700326e-03 -1.747472e-03 -2.886668e-03 -3.081581e-03 -3.094156e-03 -2.720736e-03 -1.484009e-02 -7.215329e-04 -2.906876e-02 -3.849925e-03 -2.673964e-03 -2.933569e-02 -9.779702e-03 -2.409580e-02 -2.703592e-02 -2.971735e-02 -1.708975e-02 -8.246733e-03 1.844375e-02 -1.559138e-03 -1.171416e-03 2.998932e-04 -1.259257e-03 7.981262e-04 -1.305692e-03 5.662830e-04 7.519938e-03 8.316360e-03 1.073569e-02 -1.084074e-03 -1.159227e-03 -3.427899e-02 5.895744e-03 -7.282021e-03 -1.111542e-02 9.765002e-04 -1.557057e-02 -1.853555e-03 2.903632e-02 -2.467453e-03 -1.885617e-03 -2.748905e-03 -2.013565e-03 2.081726e-05 -2.123850e-03 -1.793449e-03 -5.800883e-03 5.272785e-03 -1.852454e-02 -1.961876e-04 -1.865382e-03 7.722634e-03 2.468771e-03 -8.351728e-03 -1.749263e-02 -3.646310e-03 -9.528388e-03 3.224746e-02 1.374396e-02 -3.180202e-03 -2.402780e-03 -3.532355e-03 -2.553456e-03 -2.700294e-03 -2.666470e-03 -6.945006e-03 -1.283349e-02 -6.605488e-03 -8.303628e-03 -6.092492e-03 -2.378464e-03 -8.337301e-03 8.715467e-03 -1.774103e-02 1.819263e-02 1.270137e-02 -3.575985e-02 2.895967e-02 3.242063e-02 -2.005913e-03 -3.161191e-03 -4.519745e-03 -3.362755e-03 -3.538617e-03 -3.461070e-03 -4.125794e-03 -7.311468e-03 -1.217350e-02 -6.412526e-03 -3.781806e-03 -3.138198e-03 4.369141e-02 1.419559e-02 4.385816e-02 6.401909e-02 4.162510e-02 -3.110430e-02 -1.348974e-02 3.544646e-02 -4.914184e-03 -5.425833e-03 -7.555999e-03 -5.740495e-03 -6.033215e-03 -6.006802e-03 -1.471734e-02 -2.892822e-02 -1.562843e-02 -5.256879e-02 -8.606812e-03 -5.380724e-03 4.659930e-03 -2.288837e-02 -2.772183e-03 1.879966e-02 1.169333e-02 3.749159e-03 3.591690e-02 3.558523e-02 -4.339095e-03 -3.313376e-03 -4.600568e-03 -3.501004e-03 -3.717193e-03 -3.781922e-03 -8.466329e-03 -1.407693e-02 -1.334307e-02 -2.951536e-02 -6.850808e-03 -3.281131e-03 5.981865e-02 1.390886e-01 1.447846e-01 1.056937e-01 2.119693e-01 1.094559e-01 1.035972e-01 -5.816928e-02 -3.862569e-02 -3.562382e-02 -4.054352e-02 -3.893487e-02 -3.596870e-02 -3.548437e-02 -4.929118e-02 1.525610e-02 -7.416301e-02 -1.782298e-01 -4.867560e-02 -3.716305e-02 1.602347e-01 5.439339e-02 1.244407e-01 8.098199e-02 1.100399e-01 1.153492e-01 4.151640e-02 -4.763738e-02 -3.529285e-02 -3.997327e-02 -4.422585e-02 -3.755096e-02 -4.085938e-02 -2.937234e-02 3.922965e-02 1.027593e-01 -6.292076e-02 -1.801389e-01 -5.111650e-02 -3.932781e-02 -1.274229e-02 -2.938272e-02 -1.911851e-02 7.574359e-03 1.043660e-02 3.859396e-02 -8.815603e-03 3.264287e-02 -3.225073e-03 -4.085614e-03 -3.776175e-03 -4.369358e-03 -4.585144e-03 -4.419976e-03 -7.306545e-03 -8.468667e-03 4.043868e-05 3.177690e-02 -5.292507e-03 -4.073392e-03 1.096535e-01 1.068273e-01 8.574787e-02 5.471731e-02 -7.926828e-03 7.562484e-02 -1.545461e-02 -2.616710e-02 -1.889874e-02 -2.911197e-02 -3.510614e-02 -2.580679e-02 -2.806457e-02 -3.103532e-02 -4.169570e-02 -6.117885e-02 -1.073724e-02 1.034703e-01 6.940464e-03 -2.909947e-02 1.323986e-01 7.621824e-02 1.007954e-01 7.961524e-02 4.968771e-02 1.832825e-02 2.958109e-03 -1.016874e-01 -3.361763e-02 -3.897829e-02 -2.435630e-02 -3.860771e-02 -4.072791e-02 -3.739046e-02 -5.381443e-02 -7.890116e-02 8.842388e-02 1.780163e-01 -1.609618e-02 -3.897949e-02 -2.026231e-02 -1.788343e-02 -1.384769e-02 -9.944158e-03 -9.261765e-03 1.191218e-02 -1.408842e-02 6.674278e-03 -5.015124e-04 -2.016465e-03 3.473173e-03 -2.149965e-03 -2.295992e-03 -2.288554e-03 6.107039e-03 2.574610e-03 8.499515e-03 2.586493e-03 -4.774770e-03 -1.993754e-03
 3.996489e-01 -8.014731e-03 -4.912979e-04 -3.150833e-03 -5.555111e-04 1.928449e-02 5.487244e-03 -1.613625e-02 -4.740125e-03 -7.116093e-03 -2.204791e-02 -1.765412e-02 -2.751707e-02 -2.164080e-02 -6.065186e-02 -8.416040e-02 -1.727014e-02 -3.361039e-02 -5.953075e-02 -1.471366e-02 -4.802290e-03 -2.037552e-04 7.072850e-03 -4.604286e-03 1.145584e-03 -3.257815e-03 9.379252e-04 -1.007497e-02 -7.926924e-03 -6.736247e-03 6.265607e-03 -6.058181e-03 -1.676090e-02 -1.485623e-04 -1.612799e-02 -1.836876e-02 -8.472902e-03 -4.296217e-03 1.084819e-02 -7.588150e-03 2.195304e-03 6.130385e-04 -3.245947e-03 1.992501e-04 -2.795873e-03 -4.767304e-03 1.885535e-03 -6.038781e-03 -6.375215e-04 2.913662e-03 -6.905182e-03 -3.879016e-03 -7.562803e-03 -1.256860e-02 -2.606537e-02 -1.383496e-02 3.209569e-03 -9.943178e-03 -6.179438e-03 -8.409156e-03 9.979875e-03 4.383409e-05 -1.500145e-03 1.849636e-03 -1.009684e-03 3.028116e-03 -9.537624e-04 -1.331510e-02 -4.036791e-03 -2.901836e-04 -1.911863e-03 -9.588653e-03 -6.842073e-03 -9.242901e-03 -3.667740e-02 -8.305040e-03 -6.869847e-04 -1.012453e-03 1.566817e-03 -1.358546e-02 -6.028570e-03 -3.140806e-03 -7.307494e-04 -1.512454e-03 -2.481090e-03 -2.036450e-03 -1.496375e-03 -3.420943e-04 -6.318731e-03 -2.644393e-03 -6.151362e-03 -7.259799e-03 -2.441122e-04 3.725223e-03 -1.873676e-02 -2.009488e-02 -1.484564e-02 2.666651e-03 -1.200753e-02 -9.516714e-03 2.114557e-02 -4.077264e-03 -1.440039e-03 -1.875596e-04 1.216677e-03 -3.205774e-03 -5.059914e-03 -4.649841e-03 -3.580513e-03 -2.084279e-03 -5.709283e-03 -7.214715e-04 -1.077236e-02 -4.792055e-03 -2.135172e-02 -2.533294e-02 -1.252771e-02 -2.186684e-02 1.812464e-02 -4.651524e-03 -7.011197e-03 -3.154333e-03 -1.869266e-03 3.450433e-03 -3.451857e-03 1.638147e-03 -1.236712e-03 1.171422e-02 -1.124940e-02 -3.839365e-03 -2.836531e-03 5.069827e-03 1.082378e-03 -8.185285e-04 -2.961377e-02 2.009238e-02 -2.984876e-03 -3.450096e-02 -1.131035e-02 -5.200118e-03 -1.475368e-02 2.838773e-03 -2.041893e-03 -1.872558e-03 -5.424480e-03 4.366685e-03 3.598700e-03 1.784076e-02 -6.776908e-03 1.912118e-03 2.054304e-03 -5.756190e-03 -6.514871e-03 2.314769e-02 -2.762241e-02 4.201151e-03 -1.953277e-02 -2.144408e-03 -6.190632e-03 -1.100440e-03 7.287061e-03 1.134217e-03 3.640124e-03 -3.630108e-03 -2.419921e-03 1.812752e-05 -1.624776e-03 -2.952055e-03 4.037584e-03 -5.050026e-03 -4.143099e-03 1.379079e-03 -6.845198e-03 -9.723395e-03 -1.750186e-02 -1.433613e-02 -1.322816e-02 -1.393734e-02 -2.244087e-02 -5.822967e-03 -7.758645e-03 -7.991472e-03 -4.282196e-03 -1.154959e-03 -3.646327e-03 -7.721913e-03 -4.007130e-03 -2.460648e-03 -2.212120e-03 1.108192e-02 -2.356403e-03 -7.386561e-03 -3.937947e-03 -7.129371e-03 -1.795461e-02 2.515220e-02 -8.270005e-03 -1.130294e-02 -4.057713e-03 -9.213797e-04 -2.156556e-02 -8.283374e-03 1.029150e-03 1.614496e-03 -2.522639e-03 6.671613e-03 1.288858e-03 1.003531e-02 7.248997e-03 3.104146e-05 -6.854147e-03 -7.645207e-03 -1.387041e-03 1.332851e-02 -4.135696e-02 5.180093e-03 7.048806e-04 -8.264261e-03 7.701402e-03 1.448068e-05 -1.741793e-02 1.644448e-03 -2.462880e-03 -6.510773e-03 -5.829625e-03 -6.792345e-03 -2.072502e-03 -2.545648e-04 2.278588e-03 9.896436e-04 1.662313e-02 1.045531e-02 -1.665748e-03 1.437084e-02 -1.965708e-02 1.455658e-02 -1.073772e-02 1.251861e-03 -7.154228e-03 5.439946e-04 -3.158261e-02 -3.066397e-03 -9.244874e-03 -7.922605e-03 -9.717970e-03 -1.256072e-02 -2.945934e-03 8.379125e-03 4.680487e-04 -7.285020e-04 -3.725895e-04 2.415150e-03 -2.636459e-04 -8.538114e-03 2.273397e-02 3.506484e-02 6.186944e-03 2.914911e-02 3.051180e-02 -1.123011e-02 -1.635742e-02 -1.235725e-03 -7.405531e-03 -7.456895e-03 1.319256e-04 6.052835e-03 5.866396e-04 1.376578e-02 1.593717e-02 -7.014835e-03 -4.525269e-03 9.273112e-03 -1.178856e-02 -5.140883e-03 7.764680e-03 4.021637e-02 -3.340801e-03 -1.505950e-02 -2.391344e-02 -4.532774e-03 -5.356506e-02 -3.012925e-02 -4.065796e-02 -3.418885e-02 -3.828655e-02 -4.029029e-02 -8.394876e-03 2.198587e-02 6.487841e-03 8.648697e-03 -1.590906e-03 -1.521496e-02 5.051973e-02 2.540256e-02 3.227947e-01 2.151069e-01 -3.222257e-02 -6.774309e-02 -9.612688e-02 2.625610e-02 -8.467151e-02 -1.333603e-02 -3.060150e-02 -2.995036e-02 -3.218567e-02 -3.727770e-03 9.022153e-03 -3.105399e-03 -9.758332e-03 6.783172e-03 -1.414994e-02 1.592126e-02 -1.225298e-03 4.561344e-02 2.712243e-01 2.281927e-01 -1.296586e-02 -8.273114e-02 -7.603991e-02 3.822081e-02 -1.218343e-02 -2.037429e-03 -4.318251e-03 -6.458939e-03 -7.380373e-03 -1.171218e-02 -1.052919e-02 1.467251e-03 -6.588567e-03 -6.322024e-04 -3.620417e-03 -5.526284e-03 2.868484e-03 -4.743370e-03 -6.111652e-03 -8.693181e-03 3.444795e-02 1.231587e-02 3.952207e-02 1.317400e-03 -5.307865e-02 -1.882476e-02 -2.577791e-02 -9.905812e-03 -1.628656e-02 -3.386244e-02 -4.227086e-02 -2.216025e-02 -1.043690e-03 -2.439970e-02 4.201808e-03 7.377413e-03 4.644741e-02 -1.511655e-02 -4.585093e-02 -4.890032e-02 5.751607e-02 2.247622e-01 1.977464e-01 2.125393e-03 -8.702967e-02 -1.198803e-02 -3.757575e-02 -3.416484e-02 -3.494555e-02 -8.011507e-03 -7.064477e-03 -1.665260e-02 -1.713281e-02 -1.063417e-03 3.536129e-02 2.129782e-02 2.534008e-02 -2.465129e-02 -4.001974e-02 -8.375721e-02 7.161757e-02 2.148182e-01 2.643221e-01 -5.415431e-03 -8.736047e-03 -4.341358e-03 -3.201480e-04 5.486525e-04 -3.939470e-03 -4.039130e-03 -9.362116e-03 -6.049823e-04 5.324250e-03 -2.551552e-03 -3.665852e-03 -7.031082e-03 -9.092136e-03 6.568172e-03 -1.044235e-02 5.532207e-03 -5.968417e-03 5.483091e-03 -1.411226e-02 1.269029e-03
 -6.335274e-02 -5.879971e-03 -6.169275e-03 -6.339569e-03 -6.169275e-03 -1.613042e-04 -5.967030e-03 -3.814549e-03 -1.383119e-02 -2.517198e-02 -1.009903e-02 -2.410785e-02 1.371809e-03 -7.865742e-03 2.767934e-02 7.606741e-02 -1.474343e-02 5.403147e-02 7.506520e-02 -1.512355e-02 -1.571277e-02 -1.797046e-03 -1.337497e-03 -1.426514e-03 -1.337497e-03 1.378816e-03 -1.921547e-03 -2.035941e-03 -7.276558e-03 -1.994895e-02 -1.098358e-02 -1.081185e-02 -1.084539e-02 8.255799e-05 -8.381802e-03 2.801511e-03 -1.935650e-03 -4.745149e-03 2.217133e-02 -1.509426e-02 -1.051545e-02 -1.576521e-03 -1.144159e-03 -1.221311e-03 -1.144159e-03 -4.785266e-04 4.700033e-04 -1.786027e-03 -1.603266e-02 -7.124027e-03 -3.408580e-03 -1.141009e-02 -6.937244e-03 -5.038087e-03 -7.977063e-03 -5.172083e-03 -5.250631e-03 1.262702e-02 -1.550656e-02 -1.319062e-02 -1.519680e-02 2.718160e-04 -1.386617e-03 -1.473648e-03 -1.386617e-03 -3.024786e-03 -1.980496e-03 -2.109634e-03 -1.118938e-02 -8.320245e-03 -1.128583e-02 -4.909077e-03 -6.438467e-03 4.082082e-03 -4.309849e-03 -1.901229e-02 2.054992e-03 1.610698e-03 7.678611e-03 -1.616469e-02 -1.219401e-02 -1.459567e-03 -1.046140e-03 -1.120486e-03 -1.046140e-03 -2.703178e-04 6.065340e-04 -1.652877e-03 -1.086389e-02 -6.734848e-03 -7.144609e-03 -1.094313e-02 -4.127732e-03 -8.725124e-03 -2.127268e-02 -2.428523e-02 -2.640762e-03 7.242330e-03 8.768760e-03 -1.028671e-02 -2.619973e-02 -1.807709e-03 -1.338711e-03 -1.418345e-03 -1.338711e-03 1.396818e-03 -1.926096e-03 -2.034826e-03 -1.571070e-02 -1.279828e-02 -6.367535e-03 -8.230976e-03 5.281416e-04 -1.846295e-03 5.257482e-03 -2.230678e-02 -3.711987e-03 1.937997e-02 -3.666705e-04 -1.068326e-02 2.116355e-03 -9.285440e-05 -1.605145e-03 -1.720499e-03 -1.605145e-03 5.913429e-04 -2.430982e-03 -2.491581e-03 1.070099e-02 -1.775308e-02 -3.205435e-03 -1.429418e-04 -8.844113e-03 -1.753374e-03 8.431382e-03 -2.318205e-03 -3.132986e-03 -1.575607e-02 -2.494127e-02 -1.007627e-02 -1.158008e-03 -3.435365e-03 -2.497107e-03 -2.654640e-03 -2.497107e-03 -3.367228e-03 -1.591484e-03 -3.918399e-03 -4.037464e-03 6.867719e-03 -6.311581e-03 -9.136243e-03 -3.971933e-03 -1.298549e-02 4.439038e-02 1.900969e-02 -1.531866e-02 6.599108e-03 -2.380481e-02 -1.995243e-02 -1.183186e-02 -1.426456e-03 -1.006699e-03 -1.084770e-03 -1.006699e-03 -2.642076e-04 6.340824e-04 -1.619815e-03 -9.501356e-03 -9.000144e-03 -5.811266e-03 -5.695299e-03 -6.689904e-03 -7.335443e-03 -1.394984e-02 3.083639e-03 -7.341323e-03 5.461793e-04 -1.043175e-02 -1.642678e-02 5.831914e-03 -2.448521e-03 -1.756860e-03 -1.884924e-03 -1.756860e-03 2.479283e-03 -4.580761e-04 -2.711578e-03 -1.602837e-02 -1.063568e-02 -9.660962e-03 6.838005e-04 1.028773e-03 -8.496466e-03 8.231322e-04 1.887447e-02 -2.871463e-03 -1.326881e-02 -1.119486e-02 -1.486616e-02 -2.042475e-03 -3.292097e-03 -2.381898e-03 -2.543520e-03 -2.381898e-03 -2.974207e-03 -3.390292e-03 -3.574723e-03 1.418732e-02 1.246679e-02 -6.022140e-03 -8.109904e-03 -1.873392e-02 -1.072942e-02 4.109104e-04 1.618994e-02 -5.276866e-03 -2.653357e-03 -6.664772e-03 -5.513851e-03 1.905560e-02 -4.235303e-03 -3.117558e-03 -3.326437e-03 -3.117558e-03 -2.112460e-03 -4.369577e-03 -2.444800e-03 -1.552474e-03 2.804518e-04 -4.440543e-03 -1.058620e-02 -1.387645e-02 -5.000604e-03 -1.310292e-02 1.617074e-02 6.119363e-03 -2.028955e-02 4.363902e-02 -1.153372e-02 4.605953e-03 -7.403584e-03 -5.495475e-03 -5.849118e-03 -5.495475e-03 -4.362281e-04 -7.586657e-03 -5.985400e-03 -5.975558e-03 -1.562581e-02 -5.895384e-04 1.822168e-02 4.337479e-03 -2.400590e-02 8.248020e-03 3.616430e-02 -5.710303e-03 2.067916e-02 4.117872e-02 -6.541338e-03 7.709557e-03 -1.472980e-04 -3.265988e-03 -1.328601e-03 -3.265988e-03 -2.773141e-03 -2.674544e-03 -6.509057e-04 -1.328832e-02 -9.593472e-03 -3.615585e-03 -2.767895e-03 -1.417261e-03 -7.180286e-03 1.999063e-02 4.989517e-02 -4.566354e-03 -3.733757e-02 -1.152784e-02 1.376256e-02 -1.750524e-02 -2.782631e-02 -4.076532e-02 -3.870645e-02 -4.076532e-02 -3.443901e-02 -2.733457e-02 -3.529567e-02 4.857285e-02 6.846130e-02 4.163195e-02 1.270585e-02 3.363041e-02 7.179619e-02 1.459574e-01 1.183130e-01 -1.054853e-02 -6.708222e-02 -8.272531e-02 1.007162e-01 7.845316e-02 -4.648361e-02 -4.121376e-02 -4.107841e-02 -4.121376e-02 -3.991671e-02 -4.375351e-02 -3.191468e-02 9.605747e-02 8.886895e-02 2.885460e-02 5.596697e-02 1.240009e-02 3.523082e-02 1.803035e-01 1.203337e-01 5.198474e-03 -1.168961e-01 -1.609541e-01 8.228600e-02 -1.169593e-03 -5.303935e-03 -3.919822e-03 -4.186022e-03 -3.919822e-03 -5.670777e-03 -3.196968e-03 -1.459841e-03 -1.449498e-02 1.969457e-02 -3.533427e-03 -1.261720e-03 -1.141306e-02 -1.278018e-03 -1.570372e-02 1.189357e-03 -1.839028e-02 1.320595e-02 5.621349e-02 6.002177e-03 5.839234e-02 -2.752791e-02 -2.872400e-02 -2.762171e-02 -2.872400e-02 -2.975557e-02 -2.734311e-02 -1.850233e-02 7.497759e-02 1.992782e-02 2.322819e-02 5.504432e-02 3.133795e-02 9.934292e-03 -1.028642e-01 -1.114382e-01 -4.016929e-03 8.959365e-02 1.686154e-01 5.816462e-02 6.789271e-02 -3.322544e-02 -3.844896e-02 -3.958219e-02 -3.844896e-02 -3.468613e-02 -4.035156e-02 -4.164403e-02 1.043407e-03 4.524823e-02 9.195355e-03 3.537097e-02 4.811887e-02 9.633099e-03 -7.927542e-02 -1.242023e-01 8.815561e-02 2.032512e-01 1.609582e-01 2.428201e-02 9.703493e-03 -4.950900e-04 -1.924681e-03 -2.062799e-03 -1.924681e-03 2.152028e-03 1.457004e-03 -3.005095e-03 -7.827864e-03 -2.291803e-04 -3.006656e-03 -2.047528e-02 -1.371110e-02 -8.451479e-03 -1.382994e-02 3.476254e-02 -1.268353e-02 -2.381466e-02 6.078733e-03 -1.932598e-04
 -8.484114e-02 5.920736e-03 1.527742e-02 1.397009e-03 2.213343e-02 -7.501986e-03 -7.588203e-04 1.278590e-02 -2.151593e-02 -7.699567e-03 -2.373385e-03 -2.755174e-03 1.770168e-02 -9.356374e-03 4.115853e-02 4.312926e-02 -1.297437e-02 4.909128e-03 4.050994e-02 -2.972756e-02 -1.206967e-02 -5.641964e-03 4.717350e-04 -1.353614e-02 -8.083393e-03 -1.526674e-02 -8.554826e-03 -2.311819e-03 -1.568412e-02 -1.182368e-02 -3.778118e-04 -6.271801e-03 -8.461486e-03 -1.318399e-02 1.028650e-02 1.473263e-02 -5.295905e-03 1.151854e-02 9.091800e-03 -8.695641e-03 -1.129197e-02 -1.297948e-02 -4.825342e-04 -5.323917e-03 -4.632508e-03 -1.141253e-03 2.345191e-03 -1.265221e-02 -1.609825e-02 -7.295992e-03 -6.344605e-04 1.688961e-03 1.799720e-03 -5.294362e-03 3.991842e-03 1.228094e-04 3.707060e-03 -8.348826e-03 -1.088317e-02 -1.841341e-02 -9.156615e-04 -7.859448e-03 2.981840e-03 4.013560e-03 -3.453712e-03 -1.156086e-02 -1.199547e-02 -1.165924e-02 -1.605086e-02 -1.086357e-02 -1.013739e-02 -7.652245e-03 -7.792965e-03 2.464930e-03 -1.241425e-03 -4.843380e-04 -6.135917e-03 1.873029e-02 -1.165187e-02 -1.225845e-03 -7.348857e-03 5.439866e-05 -6.467122e-03 -2.718743e-03 2.133379e-03 -1.517366e-02 -3.293159e-03 -9.981311e-04 -1.118481e-02 -8.144093e-03 -3.892009e-03 -1.013616e-02 -7.867798e-03 -6.548863e-03 1.103945e-02 -1.888700e-02 -1.007340e-02 -7.294436e-03 2.185874e-03 -4.581498e-03 -1.555441e-02 -1.468951e-02 -1.005400e-02 -5.251755e-04 6.375117e-04 -1.018698e-02 -1.189547e-02 5.325265e-04 -1.025101e-02 -4.560623e-03 -1.056130e-02 -3.850317e-03 -1.614498e-03 -6.387581e-03 6.218310e-04 9.636255e-03 -8.652306e-03 -4.055138e-03 1.081530e-02 -9.292912e-04 9.444540e-03 5.933715e-03 -7.787594e-03 3.847911e-03 -5.899071e-03 -1.582214e-02 -1.080954e-02 -5.587691e-03 -2.453268e-03 6.871707e-04 -1.139157e-02 2.158025e-03 -1.165254e-02 -1.483913e-02 -9.568069e-03 -1.611695e-03 -9.327357e-03 -1.248333e-02 2.085887e-02 2.728774e-04 2.275527e-02 -6.096411e-03 -9.967208e-03 1.282811e-03 -6.414017e-03 -8.764852e-03 -5.284335e-03 -1.339686e-02 3.242991e-02 -1.768029e-02 7.458129e-04 -1.816612e-02 -4.924356e-03 -1.240464e-02 -1.411311e-02 1.691194e-03 7.200495e-03 -1.266950e-02 1.055770e-02 1.344745e-02 -1.349908e-02 -8.792782e-03 -6.635027e-03 4.932318e-03 1.759277e-03 1.473101e-03 -8.313963e-03 -5.528065e-03 -2.721436e-03 -9.969147e-03 -1.123022e-02 -4.397196e-03 -3.905893e-03 -6.773696e-04 -2.852290e-03 -7.594286e-03 -4.303909e-04 -7.790189e-03 -6.131157e-03 -1.385592e-02 2.043583e-02 -8.668544e-03 -7.140411e-03 -4.924752e-03 -7.387112e-03 -6.715461e-03 -5.589801e-04 2.004593e-03 -1.151908e-02 -1.762365e-02 6.985926e-04 -1.284791e-02 -9.031054e-03 -1.293518e-02 -1.781231e-03 -1.917248e-03 4.424732e-03 6.876179e-03 -5.436581e-04 8.361396e-04 2.588159e-02 1.185401e-02 -1.155612e-02 -3.667841e-03 -7.997112e-03 -1.273678e-02 9.406121e-05 -9.129662e-03 1.856939e-02 -2.106831e-02 -4.356149e-03 -7.846945e-03 -3.608624e-03 -1.168953e-02 7.067470e-03 1.586445e-02 -9.037843e-03 -4.010189e-03 4.774689e-03 -2.043092e-02 4.478015e-02 -6.183108e-03 -1.116802e-02 -1.765193e-02 -1.390915e-02 7.940642e-03 5.711923e-03 -1.381599e-02 -1.768119e-02 5.499981e-03 -5.740524e-03 2.328892e-05 -6.166495e-03 -1.707436e-02 6.034523e-03 1.581160e-02 -8.258696e-03 -9.883006e-04 4.554368e-03 1.044031e-02 6.275925e-02 -3.484391e-03 -1.961351e-02 -1.411014e-02 -1.472019e-02 -1.791080e-03 1.705205e-02 -4.983158e-03 -7.751891e-03 7.521825e-03 -4.342129e-03 1.357166e-02 9.134194e-03 -6.634623e-03 1.922245e-02 -1.951651e-02 -1.445665e-02 -1.262976e-03 2.810525e-02 -7.964522e-03 3.913313e-02 4.728106e-04 -6.594909e-03 7.387209e-03 -2.881815e-03 -9.711437e-03 -1.214591e-02 -1.619255e-02 2.014294e-03 -4.780347e-03 -1.316578e-02 -1.363008e-02 8.479378e-04 -5.105261e-03 6.633957e-03 -1.783426e-02 -5.155672e-03 3.111285e-02 3.334380e-02 -2.779111e-02 -1.794789e-02 -3.491069e-03 2.355331e-03 -3.819982e-02 -2.727094e-02 -2.738930e-02 4.645608e-03 2.648232e-02 1.529834e-02 4.408076e-02 -7.441822e-03 4.929188e-02 1.424780e-02 8.844356e-03 -7.189591e-02 -5.270639e-02 6.886609e-02 1.240690e-01 7.352409e-02 3.342877e-02 1.299490e-03 -6.961052e-03 1.781111e-03 9.674234e-04 -5.966977e-03 4.415410e-02 5.387525e-04 2.031113e-02 2.394809e-03 1.112410e-02 3.241542e-02 8.003565e-03 3.430119e-03 6.633485e-03 -7.484257e-02 -5.618407e-02 1.008092e-02 1.141782e-01 1.002359e-01 6.935259e-03 7.418465e-02 3.441685e-03 4.670414e-03 -7.761262e-03 -2.571246e-02 -1.048509e-02 1.106993e-03 -1.641679e-02 3.100191e-02 2.427355e-03 -9.109554e-03 -2.624119e-02 -9.785087e-03 6.505948e-03 -7.363572e-03 1.055958e-02 -1.388759e-02 -1.341064e-02 9.834233e-03 -2.155983e-03 1.534139e-02 3.397870e-02 -2.089703e-02 1.206052e-02 -3.214640e-03 6.442529e-02 6.201775e-03 1.701399e-02 4.550564e-02 2.600430e-02 1.238699e-03 -1.125521e-03 4.965757e-03 2.893525e-02 5.286534e-02 8.674995e-02 -5.446736e-03 -7.503998e-02 -1.328821e-01 2.601768e-02 6.516512e-03 2.677501e-02 -8.716740e-04 3.245358e-02 2.302769e-02 8.237976e-02 3.194951e-02 1.494526e-02 3.404823e-02 2.131222e-02 2.807142e-02 1.327076e-04 -2.521061e-02 2.219855e-02 4.180488e-02 6.668222e-02 -1.307547e-02 -9.802796e-02 -1.202649e-01 4.843774e-02 1.084450e-02 -9.772330e-04 -1.032617e-02 -1.283472e-02 -8.538424e-03 -1.146318e-02 -6.290316e-03 -8.638796e-03 8.438785e-03 4.176900e-03 -6.024764e-03 -1.512538e-02 -1.556254e-02 -6.703509e-03 -3.325659e-03 -4.324812e-03 4.362751e-04 -5.908969e-03 3.474494e-02 -2.078437e-03
 4.546293e-01 -3.176485e-02 -1.548078e-02 2.699990e-03 -1.930712e-02 2.172146e-02 -4.191416e-02 -8.116251e-02 -7.458144e-03 -1.300832e-02 -1.894687e-02 -9.457236e-03 -1.430720e-02 -1.093188e-02 -3.233109e-02 -3.373502e-02 -3.290369e-02 -5.918700e-02 -2.269019e-02 -9.045924e-03 -2.356459e-05 1.083540e-02 1.021208e-01 6.760812e-03 1.615183e-02 -1.875795e-02 -1.251499e-02 -4.203572e-02 -6.529655e-03 -5.685466e-03 -9.484073e-03 -4.666399e-03 -6.549706e-03 -4.587315e-03 -1.866135e-02 -2.319046e-02 -1.992894e-02 -3.729054e-02 -1.056953e-02 -4.551003e-03 -2.531328e-02 5.057444e-02 2.516205e-02 8.990249e-03 2.866506e-02 1.101254e-02 -2.296239e-02 -4.347100e-02 -5.373654e-03 -4.779384e-03 -8.143110e-03 -3.964926e-03 -5.564149e-03 -3.843013e-03 -1.578727e-02 -1.960230e-02 -2.068138e-02 -3.146948e-02 -1.145084e-02 -3.814934e-03 -1.819344e-02 -1.335566e-02 1.863638e-02 4.214029e-02 6.557370e-02 2.729061e-02 -3.122625e-02 -4.352600e-02 -5.967523e-03 -5.204861e-03 -4.504289e-03 -4.283204e-03 -5.982766e-03 -4.221984e-03 -1.739744e-02 -2.181489e-02 -2.150194e-02 -3.257548e-02 -1.218313e-02 -4.192335e-03 -8.470203e-03 2.099613e-03 1.201716e-02 4.284909e-02 9.274658e-04 4.018173e-02 -3.524974e-02 -4.081888e-02 -4.883084e-03 -4.450318e-03 -7.680999e-03 -3.674519e-03 -5.138697e-03 -3.591106e-03 -1.517920e-02 -1.882896e-02 -1.521306e-02 -3.186696e-02 -1.085044e-02 -1.375520e-03 -1.017268e-02 -1.831154e-03 5.759900e-03 3.764887e-02 8.993641e-02 2.440184e-02 -4.201429e-02 -5.401719e-02 -3.869967e-03 -3.113982e-03 -6.847267e-03 -4.426281e-03 -6.172397e-03 -4.267663e-03 -1.746363e-02 -2.212948e-02 -2.011118e-02 -3.601773e-02 -1.259506e-02 -4.221259e-03 3.208031e-03 1.175055e-01 3.777734e-02 2.534068e-02 1.132350e-02 -6.441872e-03 -3.919413e-02 -6.223048e-02 2.920512e-04 -4.378322e-03 -1.238826e-02 -6.032915e-03 -8.101677e-03 -5.127094e-03 -1.747134e-02 -1.674329e-02 -2.773782e-02 -4.548068e-02 -1.728773e-02 -2.861364e-03 -2.150206e-02 1.535142e-01 8.126160e-02 3.940460e-02 1.005497e-01 7.139889e-03 -3.821994e-02 -9.988828e-02 -7.088676e-03 -8.737988e-03 -1.936843e-02 -1.038347e-02 -1.175465e-02 -6.575892e-03 -2.954022e-02 -2.495539e-02 -3.919279e-02 -6.548632e-02 -3.059820e-02 -8.348782e-03 -1.759501e-02 -4.752521e-03 1.192069e-02 6.088063e-02 -3.514077e-05 2.863092e-02 -2.455578e-02 -4.821688e-02 7.799868e-03 -4.594710e-03 -5.962685e-03 -3.869509e-03 -5.409134e-03 -3.649350e-03 -1.321745e-02 -1.873493e-02 -2.184675e-02 -2.997524e-02 -9.380366e-03 -3.596387e-03 3.429763e-02 2.036326e-02 -8.889974e-03 -9.206121e-03 7.441843e-03 5.675104e-02 -9.833694e-03 -3.084796e-02 3.359272e-03 1.407436e-02 -5.296598e-03 -4.580011e-03 -6.849751e-03 -3.657389e-03 -1.886433e-02 -1.898486e-02 -3.019624e-02 -3.703364e-02 -2.118446e-02 8.194017e-04 3.785876e-04 2.885451e-02 1.251329e-02 8.510903e-02 6.299631e-02 4.736068e-02 -5.452122e-02 -6.593025e-02 4.375034e-03 -3.116079e-03 -1.481390e-02 3.790634e-04 -1.106883e-02 -7.779364e-03 -2.177010e-02 -2.047803e-02 -2.810452e-02 -4.353140e-02 -1.703558e-02 3.152400e-03 7.818295e-02 -9.671455e-03 8.542154e-02 2.845732e-02 1.929581e-02 3.756011e-02 -6.403272e-02 -6.434540e-02 1.779058e-02 7.897815e-04 2.637363e-03 -3.620625e-03 -5.108358e-03 -5.510657e-03 -1.857928e-02 -2.857610e-02 -1.099922e-02 -5.145174e-02 -2.522375e-02 -8.571526e-04 6.335545e-02 9.364187e-03 6.929805e-02 -5.344415e-02 4.961883e-02 4.039583e-03 6.521894e-02 -2.681236e-02 -3.425166e-04 1.051533e-02 1.450079e-02 6.172828e-04 4.572136e-04 1.013212e-02 -1.512138e-02 -4.905648e-02 7.388204e-03 -8.662830e-02 -2.837123e-02 -7.994643e-03 1.502941e-02 8.095529e-02 9.848736e-02 3.327629e-02 5.747992e-02 1.841181e-02 -5.655124e-02 3.067968e-03 -7.860405e-03 -8.720298e-03 -1.313908e-02 -1.278371e-02 -6.109483e-03 -1.034286e-02 -2.391429e-02 -3.165143e-02 -5.503329e-02 -6.482033e-02 -2.631805e-02 -3.506714e-03 2.141951e-02 -3.793663e-01 -1.806991e-01 -6.216853e-02 -2.757166e-01 -2.256366e-01 -7.489624e-02 1.873054e-01 5.445266e-02 6.521377e-02 7.429785e-02 4.529518e-02 7.595587e-02 -5.671672e-03 -8.960570e-02 -1.418605e-01 4.650050e-01 6.116365e-01 7.225296e-02 -1.842238e-02 -2.384379e-01 1.412540e-01 -1.510561e-01 -3.157856e-02 -1.264874e-02 -4.960726e-02 1.437021e-01 1.326355e-01 -7.799267e-02 -1.138971e-01 6.917074e-03 -4.305270e-02 -5.195924e-02 -5.389721e-02 -1.297020e-01 -1.513316e-01 2.944741e-02 5.688799e-01 3.430773e-01 -4.022308e-02 9.236855e-02 1.154102e-01 8.141559e-02 -5.159537e-02 -4.390019e-02 -1.809701e-02 7.978125e-02 -6.297694e-02 -1.849224e-02 -1.105596e-02 8.996509e-04 -9.663123e-03 -1.206662e-02 -1.076529e-02 -3.503069e-02 -5.512659e-02 5.031796e-02 -6.162805e-02 -2.673498e-02 -1.656571e-03 -1.328321e-01 -6.921728e-02 -5.427682e-02 -2.923206e-02 5.824172e-02 2.452288e-02 2.443519e-01 2.475917e-01 -6.515328e-02 -1.430380e-02 -4.320690e-02 -4.470338e-02 -5.114877e-02 -4.527492e-02 2.472414e-01 1.957872e-01 -5.492362e-02 -1.407637e-01 -8.746557e-02 -2.536226e-03 -1.960406e-01 -1.231051e-01 -7.342367e-02 -1.805426e-02 -4.916966e-02 4.327233e-02 4.507293e-02 3.226398e-01 1.824980e-02 -2.868499e-02 -2.203116e-02 -2.594283e-02 1.278107e-02 1.669037e-02 2.708721e-01 5.074281e-01 -1.136678e-01 -2.140386e-01 -1.024131e-01 -4.715014e-02 1.725344e-03 1.264218e-02 6.914732e-03 -3.007379e-02 -2.342895e-03 1.439440e-02 9.496340e-02 3.626409e-02 -8.385797e-03 -3.827964e-03 -4.846502e-03 -7.480216e-03 -7.990910e-03 1.574045e-06 -2.258159e-02 -2.727412e-02 -3.270004e-02 -5.153450e-02 -2.114967e-02 -6.199212e-03
 -4.843354e-03 3.103634e-02 2.868837e-03 3.198867e-02 -2.227410e-03 3.732389e-02 5.359666e-03 -4.418604e-03 -5.972442e-03 -5.972442e-03 -5.972442e-03 -5.972442e-03 -5.972442e-03 -5.972442e-03 -5.972442e-03 -5.972442e-03 -5.972442e-03 -5.972442e-03 -5.972442e-03 -5.972442e-03 -1.896095e-03 1.083260e-02 -1.807770e-02 -1.180861e-02 -6.295252e-02 4.693536e-03 6.515407e-03 -1.307208e-03 -1.263099e-03 -1.263099e-03 -1.263099e-03 -1.263099e-03 -1.263099e-03 -1.263099e-03 -1.263099e-03 -1.263099e-03 -1.263099e-03 -1.263099e-03 -1.263099e-03 -1.263099e-03 7.313258e-04 1.249114e-02 -4.083038e-02 -7.565142e-03 -5.692871e-02 -3.200041e-04 4.806439e-03 -1.131596e-03 -1.089154e-03 -1.089154e-03 -1.089154e-03 -1.089154e-03 -1.089154e-03 -1.089154e-03 -1.089154e-03 -1.089154e-03 -1.089154e-03 -1.089154e-03 -1.089154e-03 -1.089154e-03 2.898662e-04 1.679914e-02 -5.178706e-02 -7.621245e-04 -5.156101e-02 6.906841e-03 4.311178e-03 -1.329659e-03 -1.279782e-03 -1.279782e-03 -1.279782e-03 -1.279782e-03 -1.279782e-03 -1.279782e-03 -1.279782e-03 -1.279782e-03 -1.279782e-03 -1.279782e-03 -1.279782e-03 -1.279782e-03 3.170514e-03 -2.760227e-03 -3.579114e-02 -8.522941e-03 -4.831457e-02 -7.764707e-03 3.081138e-03 -9.808489e-04 -9.428205e-04 -9.428205e-04 -9.428205e-04 -9.428205e-04 -9.428205e-04 -9.428205e-04 -9.428205e-04 -9.428205e-04 -9.428205e-04 -9.428205e-04 -9.428205e-04 -9.428205e-04 3.147138e-04 1.264770e-02 -2.278150e-02 -4.096976e-03 -7.866594e-02 1.130801e-02 6.515550e-03 -1.336832e-03 -1.285742e-03 -1.285742e-03 -1.285742e-03 -1.285742e-03 -1.285742e-03 -1.285742e-03 -1.285742e-03 -1.285742e-03 -1.285742e-03 -1.285742e-03 -1.285742e-03 -1.285742e-03 2.017059e-03 -4.224054e-03 -3.165431e-02 6.503607e-03 -3.062694e-02 -8.432874e-04 -1.077097e-04 -1.363980e-03 -1.310855e-03 -1.310855e-03 -1.310855e-03 -1.310855e-03 -1.310855e-03 -1.310855e-03 -1.310855e-03 -1.310855e-03 -1.310855e-03 -1.310855e-03 -1.310855e-03 -1.310855e-03 -7.282632e-03 1.193851e-02 -1.667561e-02 -1.377596e-02 1.524704e-02 4.747065e-04 -4.467474e-03 -2.005302e-03 -1.935361e-03 -1.935361e-03 -1.935361e-03 -1.935361e-03 -1.935361e-03 -1.935361e-03 -1.935361e-03 -1.935361e-03 -1.935361e-03 -1.935361e-03 -1.935361e-03 -1.935361e-03 -1.053542e-03 -4.830754e-03 -1.389191e-02 -1.112415e-02 -6.331599e-02 -1.295067e-03 1.036447e-03 -9.340288e-04 -8.958935e-04 -8.958935e-04 -8.958935e-04 -8.958935e-04 -8.958935e-04 -8.958935e-04 -8.958935e-04 -8.958935e-04 -8.958935e-04 -8.958935e-04 -8.958935e-04 -8.958935e-04 -4.654973e-03 -7.137861e-03 -3.319391e-03 -1.246143e-02 -1.713886e-02 -3.523487e-03 -2.356815e-03 -1.412160e-03 -1.359437e-03 -1.359437e-03 -1.359437e-03 -1.359437e-03 -1.359437e-03 -1.359437e-03 -1.359437e-03 -1.359437e-03 -1.359437e-03 -1.359437e-03 -1.359437e-03 -1.359437e-03 -3.930628e-03 8.475597e-04 1.890765e-02 -1.863170e-02 -9.401208e-03 -6.692615e-03 -1.331795e-03 -1.803077e-03 -1.749546e-03 -1.749546e-03 -1.749546e-03 -1.749546e-03 -1.749546e-03 -1.749546e-03 -1.749546e-03 -1.749546e-03 -1.749546e-03 -1.749546e-03 -1.749546e-03 -1.749546e-03 -5.087381e-03 -1.355734e-02 2.772328e-03 -9.213863e-03 4.787971e-02 -1.171255e-02 -1.382337e-04 -2.268832e-03 -2.209570e-03 -2.209570e-03 -2.209570e-03 -2.209570e-03 -2.209570e-03 -2.209570e-03 -2.209570e-03 -2.209570e-03 -2.209570e-03 -2.209570e-03 -2.209570e-03 -2.209570e-03 -8.055476e-03 -7.956729e-03 7.144490e-02 -4.135625e-02 8.372089e-02 -4.076288e-03 -8.445731e-03 -3.813266e-03 -3.727261e-03 -3.727261e-03 -3.727261e-03 -3.727261e-03 -3.727261e-03 -3.727261e-03 -3.727261e-03 -3.727261e-03 -3.727261e-03 -3.727261e-03 -3.727261e-03 -3.727261e-03 2.352134e-03 1.394473e-02 1.246223e-02 -1.924216e-02 5.306526e-03 1.453098e-03 1.146220e-03 -2.498796e-03 -2.413926e-03 -2.413926e-03 -2.413926e-03 -2.413926e-03 -2.413926e-03 -2.413926e-03 -2.413926e-03 -2.413926e-03 -2.413926e-03 -2.413926e-03 -2.413926e-03 -2.413926e-03 -1.452255e-02 1.040024e-02 2.138398e-01 1.123576e-01 2.462338e-01 -1.018069e-02 -2.346469e-02 -2.489534e-02 -2.424808e-02 -2.424808e-02 -2.424808e-02 -2.424808e-02 -2.424808e-02 -2.424808e-02 -2.424808e-02 -2.424808e-02 -2.424808e-02 -2.424808e-02 -2.424808e-02 -2.424808e-02 -2.734303e-04 3.087256e-02 1.861156e-01 1.183253e-01 2.042614e-01 3.328161e-02 -1.692910e-02 -2.452329e-02 -2.588347e-02 -2.588347e-02 -2.588347e-02 -2.588347e-02 -2.588347e-02 -2.588347e-02 -2.588347e-02 -2.588347e-02 -2.588347e-02 -2.588347e-02 -2.588347e-02 -2.588347e-02 -4.925657e-03 -1.409208e-02 -7.283077e-03 2.306555e-02 5.881950e-02 -1.304874e-02 -4.075463e-03 -2.905647e-03 -2.845902e-03 -2.845902e-03 -2.845902e-03 -2.845902e-03 -2.845902e-03 -2.845902e-03 -2.845902e-03 -2.845902e-03 -2.845902e-03 -2.845902e-03 -2.845902e-03 -2.845902e-03 -1.178487e-02 -3.149785e-02 1.582656e-01 1.127848e-01 2.046979e-01 1.087850e-02 -2.354578e-02 -1.833600e-02 -1.823034e-02 -1.823034e-02 -1.823034e-02 -1.823034e-02 -1.823034e-02 -1.823034e-02 -1.823034e-02 -1.823034e-02 -1.823034e-02 -1.823034e-02 -1.823034e-02 -1.823034e-02 1.038840e-02 4.644415e-02 1.721985e-01 1.020078e-01 2.164505e-01 1.656407e-03 -6.564995e-03 -2.467123e-02 -2.455207e-02 -2.455207e-02 -2.455207e-02 -2.455207e-02 -2.455207e-02 -2.455207e-02 -2.455207e-02 -2.455207e-02 -2.455207e-02 -2.455207e-02 -2.455207e-02 -2.455207e-02 -1.013927e-03 -7.033316e-04 -1.670047e-02 -1.011277e-02 -1.829915e-02 1.190644e-02 -4.968737e-03 -1.559174e-03 -1.502532e-03 -1.502532e-03 -1.502532e-03 -1.502532e-03 -1.502532e-03 -1.502532e-03 -1.502532e-03 -1.502532e-03 -1.502532e-03 -1.502532e-03 -1.502532e-03 -1.502532e-03
 6.501591e-01 6.320114e-04 3.647832e-03 -6.504139e-03 -4.956752e-03 -4.443754e-03 -9.741760e-03 -1.727389e-02 -4.511094e-03 -2.224646e-03 -8.650199e-03 -9.288990e-03 -1.403655e-02 -9.361720e-03 -1.226370e-01 -1.460482e-01 -9.587826e-03 -1.594737e-01 -9.869500e-02 -1.585056e-03 2.891685e-02 1.207924e-02 5.627318e-02 2.689515e-02 4.094235e-02 1.878415e-02 5.244590e-02 2.838117e-02 2.683690e-03 -3.429296e-03 -2.677800e-03 -3.991551e-03 -5.902940e-03 -1.933439e-03 -9.434225e-02 -9.262191e-02 5.943437e-04 -9.670752e-02 -5.246734e-02 -3.079767e-03 2.074327e-02 4.762842e-02 2.787062e-02 2.430179e-02 2.809159e-02 1.812671e-02 2.212013e-02 2.842125e-02 3.157862e-03 -2.968034e-03 -2.107844e-03 -1.344531e-03 -7.239094e-03 7.429167e-04 -8.223039e-02 -9.018126e-02 5.993982e-03 -9.048551e-02 -4.979990e-02 -2.658759e-03 6.190097e-02 3.172776e-02 2.050455e-02 2.119884e-02 4.172008e-02 2.580634e-02 1.902494e-02 1.666754e-02 2.830704e-03 -3.251330e-03 -2.477168e-03 -3.788582e-03 -7.798025e-03 -3.881323e-03 -8.813069e-02 -8.693932e-02 -1.078128e-03 -7.441925e-02 -5.918764e-02 -2.920458e-03 1.280444e-03 2.525449e-02 1.409060e-02 4.492723e-02 3.614443e-02 3.840533e-02 1.269561e-02 2.527595e-02 7.847072e-03 -2.632530e-03 -3.860962e-03 -3.121096e-03 -3.207082e-04 -1.063440e-03 -8.184601e-02 -8.602374e-02 -1.012034e-02 -7.584232e-02 -4.794867e-02 -2.337974e-03 3.008909e-02 1.042795e-02 2.681831e-02 4.453989e-02 6.073942e-02 3.214983e-02 1.041827e-02 6.849956e-03 2.846341e-03 -3.247466e-03 -2.418347e-03 -1.621402e-03 -7.619737e-03 -1.693172e-03 -8.581380e-02 -8.625736e-02 -7.309750e-03 -7.619437e-02 -4.345844e-02 -7.693902e-04 3.964898e-02 2.638473e-02 -1.574764e-03 3.622132e-03 3.500231e-03 -2.654013e-03 1.223651e-03 2.128993e-02 3.029415e-03 -3.143477e-03 -4.916955e-03 -3.990339e-03 -2.555145e-03 -3.922709e-03 -8.116573e-02 -5.447763e-02 1.213099e-02 2.851785e-02 -6.064699e-02 3.669954e-03 -3.876145e-02 1.815114e-02 3.073233e-03 3.496374e-03 7.337859e-03 -6.006503e-03 -3.311453e-03 -9.442937e-03 -4.963522e-03 -2.335850e-03 -7.258575e-03 -3.779435e-03 -5.420660e-03 -3.595641e-03 -6.700705e-02 7.889579e-03 1.533412e-03 8.319089e-02 -1.066302e-02 -1.897438e-03 2.053369e-02 1.137355e-02 4.621418e-03 5.777930e-03 8.098732e-03 1.396171e-02 9.797364e-03 1.566912e-02 1.696702e-03 4.092779e-03 6.548190e-04 -7.984680e-04 -2.309026e-03 -8.146874e-04 -3.308794e-02 -6.494278e-02 1.001318e-03 -7.459993e-02 -2.696045e-02 7.442820e-05 2.194816e-02 2.992191e-03 -5.729508e-03 1.751941e-03 -3.834919e-04 -3.487171e-04 -5.185612e-03 1.073295e-02 -1.359054e-03 3.209895e-03 9.829574e-03 2.231378e-03 3.010657e-03 -2.013539e-03 1.812295e-02 -9.031306e-02 -1.460480e-03 -2.148240e-03 -3.034405e-02 -2.862171e-03 -1.306612e-03 -7.470204e-03 -5.628885e-03 -2.327123e-03 -4.801779e-03 -3.313238e-04 -1.182460e-02 -1.392755e-02 -4.377543e-03 -1.928368e-03 -2.370164e-03 7.475692e-03 1.669473e-02 -1.088687e-03 3.689959e-03 5.713200e-03 2.589365e-03 6.831983e-03 -2.719304e-02 -1.449404e-03 -5.869422e-03 -1.174055e-02 -1.545373e-03 -1.316057e-02 -3.402963e-03 -1.097386e-02 -7.992952e-03 -7.680669e-03 -3.275686e-03 1.297516e-03 1.320327e-02 1.920452e-03 -8.714084e-04 -4.623898e-03 8.811160e-02 -2.460568e-04 -2.580552e-03 -1.778246e-02 -3.041724e-02 -2.101731e-04 -4.588421e-02 -1.888001e-02 -1.709260e-02 -1.827577e-02 -1.611990e-02 -8.773912e-03 -4.022690e-03 -2.255820e-02 -4.325779e-03 2.925452e-04 5.694487e-03 5.779338e-03 6.212348e-03 1.433772e-02 1.659871e-01 -7.294599e-03 -1.174253e-02 -3.988970e-02 5.840293e-02 -5.111683e-03 -1.448787e-02 8.770006e-03 -8.124560e-03 -3.119719e-03 -1.639821e-02 -1.067409e-02 -4.114439e-03 1.738955e-02 -3.450800e-03 -3.051282e-03 6.342009e-03 -6.913353e-04 1.918765e-02 -2.558851e-03 -4.375338e-02 -3.377721e-02 -1.264549e-02 5.512589e-02 3.847181e-02 -2.482811e-03 -1.166402e-01 -5.058385e-02 -4.653487e-02 -5.080069e-02 -6.054850e-02 -4.083302e-02 -4.407923e-02 -5.032040e-02 -2.779337e-02 -2.239747e-02 -2.382556e-02 -8.991325e-03 3.733060e-02 -2.974437e-02 -2.840266e-01 -2.855930e-01 7.170852e-02 8.656779e-01 4.157224e-01 -2.893570e-02 -1.775292e-01 -5.124676e-02 -4.288130e-02 -3.834433e-02 -5.059787e-02 -4.412852e-02 -4.515280e-02 -5.124577e-02 -2.937575e-02 -2.970362e-02 -2.657644e-02 -3.157180e-02 -1.280956e-02 -3.602820e-02 -3.271427e-01 -3.045545e-01 -2.486218e-02 7.625933e-01 8.051444e-01 -2.345730e-02 6.912394e-03 -3.067264e-03 -1.602141e-03 -1.565071e-02 -2.182652e-02 -6.847571e-03 7.797157e-03 -2.767343e-03 -6.909979e-03 -6.668045e-03 5.154706e-04 -8.310678e-03 -8.928311e-03 -6.572978e-03 1.693023e-01 1.778295e-02 4.401337e-02 -4.378423e-02 -1.082056e-01 -3.778777e-03 -1.487857e-01 -5.822967e-02 -4.804584e-02 -3.089491e-02 -3.955285e-02 -4.696827e-02 -2.285961e-02 -5.966699e-03 -2.662619e-02 -2.601069e-02 -2.788635e-02 -2.399143e-02 -5.647124e-02 -1.704639e-02 6.519124e-01 6.983344e-01 -1.643735e-02 -3.116495e-01 -2.376674e-01 -2.245838e-02 -1.794535e-01 -5.994554e-02 -4.324402e-02 -5.022123e-02 -4.799575e-02 -3.930124e-02 -4.377127e-02 -1.389848e-02 -3.187599e-02 -2.704420e-02 -2.617017e-02 -2.306349e-02 -1.736300e-03 -1.152781e-02 5.853757e-01 1.018340e+00 -7.187865e-02 -4.577356e-01 -2.226152e-01 -2.895225e-02 1.440560e-03 1.718982e-03 3.723834e-03 -3.876201e-03 1.348158e-04 7.044780e-03 1.898996e-02 5.485434e-02 -1.793488e-03 2.813731e-03 2.876177e-03 -2.563599e-03 4.109271e-03 8.267305e-03 -5.865812e-02 -7.310237e-02 5.780006e-03 4.262632e-02 -7.064629e-02 -3.221518e-03
 -3.723944e-02 1.257805e-03 -9.711364e-03 -6.555717e-03 2.435218e-03 1.289815e-02 -7.979452e-03 -6.430209e-03 -1.536943e-02 -8.241430e-04 -1.307358e-02 -8.645352e-03 5.198279e-03 -1.115141e-02 2.790700e-02 4.141539e-02 -1.357815e-02 4.322088e-02 2.526998e-02 -3.625723e-03 1.625143e-02 2.215395e-03 -6.779874e-03 -2.337432e-03 -3.705800e-03 2.386653e-02 4.832732e-03 -8.502069e-03 5.424777e-03 -3.813163e-03 -1.338277e-03 -3.936988e-03 -5.806405e-03 -9.570606e-03 -1.223332e-02 -3.803777e-02 -1.631519e-03 -1.445351e-02 -1.828383e-02 -1.131809e-02 1.034847e-02 -2.191621e-03 1.882174e-03 -1.118770e-02 8.177907e-04 -1.131067e-02 -9.203440e-03 -4.229905e-03 6.019217e-03 -8.904853e-03 2.862045e-03 3.790189e-03 -4.738869e-03 -1.638319e-03 -1.535987e-02 -1.888244e-02 -2.111428e-03 -2.707171e-02 -6.294696e-03 -4.411136e-03 -6.929823e-03 -9.688122e-04 -5.878873e-03 -2.725854e-03 -6.889988e-03 3.215613e-03 -1.181904e-03 -1.706775e-03 -9.063854e-03 -7.966566e-03 -4.406965e-03 -1.372712e-03 -5.672414e-03 -6.888088e-04 -8.541914e-03 -5.976031e-03 2.816129e-03 -1.069015e-02 -1.835691e-02 4.964089e-04 -2.209951e-02 9.045028e-03 -8.554915e-03 3.824545e-05 -3.003675e-03 6.829067e-03 1.447724e-03 -5.752586e-03 3.955906e-03 -7.394910e-03 -9.110148e-03 -8.262723e-03 -1.926627e-03 -5.406414e-03 -9.796071e-03 -1.793368e-02 -1.288616e-03 -1.505534e-02 -1.328798e-02 -1.639404e-03 -1.300270e-02 5.198037e-03 -1.321340e-03 -1.955011e-03 -8.544489e-03 1.753855e-02 -9.395993e-03 -5.638829e-03 -6.996184e-03 3.964427e-03 -2.188613e-04 -5.821839e-03 -5.572244e-03 -2.627449e-03 -2.122180e-02 -1.928602e-02 5.292770e-04 -1.589412e-02 -5.871569e-03 4.613965e-03 1.541402e-02 1.632575e-04 -8.180290e-03 -2.295747e-03 9.557153e-04 -6.398593e-03 -1.121524e-02 -1.046551e-02 -8.915147e-03 3.583061e-03 -3.637711e-03 -1.712853e-03 -3.290235e-03 -1.737226e-03 -2.965986e-03 -1.921875e-02 -1.360158e-02 1.582942e-02 -3.968642e-03 -1.437185e-02 2.398296e-02 -1.539685e-02 -7.845929e-03 -3.554005e-03 -1.430625e-02 -6.019320e-03 -1.067572e-02 -1.396101e-02 -2.327436e-02 -4.140011e-03 -2.343736e-03 -2.054740e-03 -7.073069e-04 -4.132388e-03 1.280157e-02 7.373516e-03 -5.389548e-03 5.795298e-03 2.816277e-02 -4.086007e-03 5.194127e-03 5.757185e-05 -1.103823e-02 -2.762864e-03 -3.431972e-03 -7.739462e-03 -5.117605e-03 -1.043673e-02 -6.026124e-03 -1.210188e-02 -9.307562e-03 -1.086128e-02 -6.601412e-03 -3.406405e-03 2.086046e-03 -9.850740e-03 -6.176136e-03 5.891084e-03 -1.910630e-02 4.576166e-03 -2.724400e-03 -2.746640e-03 -6.571863e-03 -3.685282e-03 -6.117342e-03 1.749437e-03 -1.817863e-02 1.417682e-03 -6.807741e-03 -5.319410e-03 -1.045012e-02 -5.898701e-03 -2.756649e-03 5.342267e-04 4.591098e-03 -1.002620e-02 -1.430452e-02 2.514666e-04 2.065060e-02 -1.925226e-03 1.429933e-03 -8.156828e-03 2.604519e-03 -5.977974e-03 -1.415902e-02 6.010603e-03 -5.006296e-03 3.315644e-03 -1.117366e-02 -5.746327e-03 -3.610560e-03 -6.485817e-03 -2.946723e-03 -1.149070e-02 9.354416e-03 2.982819e-02 1.287728e-03 -1.193995e-02 -3.417457e-03 -6.750076e-03 8.559608e-03 2.980792e-03 -9.308377e-03 7.987240e-03 1.463868e-02 -4.521716e-03 -2.163822e-02 -1.513110e-02 -1.562153e-02 -1.091038e-02 -1.933152e-02 -8.400454e-03 -4.303581e-03 -9.512567e-03 2.662689e-02 4.717429e-02 -1.195542e-03 3.366357e-02 -3.133096e-02 -8.266123e-03 -1.558233e-03 -2.341418e-02 -3.868147e-03 -3.033952e-03 1.236864e-04 2.403375e-02 -6.290812e-04 -1.428958e-02 6.638368e-03 -2.082856e-02 -1.372320e-02 -6.274455e-03 -1.068073e-02 -3.307407e-03 2.941474e-02 6.221208e-02 -4.472283e-03 -2.143728e-03 3.247051e-02 -9.934668e-03 3.644759e-03 -2.339080e-02 1.719173e-03 -5.222864e-03 2.824791e-03 -5.104752e-03 -5.778534e-03 1.861514e-03 -1.911045e-02 -1.513453e-02 -1.717029e-03 -1.923493e-02 -2.705391e-03 -1.019406e-03 5.857754e-04 2.467729e-02 1.289926e-02 2.250506e-02 1.851366e-02 -4.855718e-03 2.553168e-02 -1.765074e-03 -2.637582e-03 -1.178416e-02 1.305795e-02 -1.185951e-02 4.084607e-02 -1.463749e-02 -1.557611e-02 1.602954e-02 -1.405560e-04 5.239847e-02 9.323827e-03 1.262365e-02 -5.585970e-02 -4.789421e-02 1.097011e-02 8.686329e-02 1.229272e-01 -9.626220e-03 7.616683e-02 2.387701e-02 -2.272746e-02 -1.403423e-02 -2.145690e-02 2.971603e-03 -8.069457e-03 1.009555e-02 7.192906e-02 1.708741e-02 2.761559e-02 -8.051603e-03 -1.073161e-02 -4.422252e-02 -9.130607e-02 -3.448123e-02 2.571351e-02 9.761580e-02 1.216931e-01 8.446749e-04 -6.432199e-03 5.456756e-03 -1.282130e-02 5.895770e-03 9.920086e-03 -3.510516e-02 -7.844812e-03 -2.218567e-02 1.714660e-02 6.743923e-03 -6.822372e-03 -8.534647e-03 -1.191909e-02 -1.183395e-03 1.206297e-02 5.460535e-02 -2.277975e-02 4.486413e-02 -8.037902e-03 -1.162573e-02 7.712605e-03 -7.306248e-03 1.601963e-02 2.398531e-02 -2.213365e-02 2.859661e-02 1.988126e-02 4.728902e-02 6.298964e-02 -2.425150e-03 -7.555313e-03 -1.738461e-02 1.972911e-03 -2.768591e-03 5.953619e-02 5.839547e-02 6.867827e-03 -4.699313e-02 -3.965597e-02 -4.325585e-03 4.331152e-02 2.804385e-02 1.135027e-02 9.145730e-03 5.285162e-04 1.260210e-02 3.826042e-02 2.188874e-02 7.371538e-04 4.526391e-02 3.330752e-02 4.153249e-03 -3.049276e-02 1.778430e-02 5.027894e-02 2.270451e-02 -1.489395e-02 -6.867149e-02 -5.208832e-02 5.007051e-02 -2.868040e-03 8.643118e-03 5.769008e-03 -6.177703e-03 -1.097800e-02 -4.990484e-03 6.757222e-03 2.500262e-03 2.274497e-03 -2.987026e-03 -9.173616e-03 -1.259360e-02 -1.375819e-04 -5.412259e-03 -9.445495e-03 5.407596e-05 -6.842043e-03 -2.764976e-02 2.052220e-02 -6.746276e-03
 4.267325e-02 8.563877e-04 -5.002045e-03 -3.320477e-03 -5.002045e-03 -2.416011e-03 -5.423927e-03 -6.077478e-03 3.769189e-02 -1.771763e-02 -1.366827e-02 -1.834218e-02 -3.045863e-02 -9.211964e-03 8.239249e-03 3.300051e-02 -1.008599e-02 2.539553e-02 5.992391e-04 3.689304e-03 8.650030e-02 -1.533615e-03 -1.170435e-03 -1.199029e-03 -1.170435e-03 -1.724949e-03 -1.396084e-03 -1.742511e-03 1.193905e-02 -2.255188e-02 -1.484225e-02 -7.016672e-03 -1.682499e-02 -1.090888e-02 -2.551223e-02 -2.130470e-02 -9.059174e-03 -2.132448e-02 -2.374353e-02 -4.571292e-03 7.465319e-02 -1.236010e-03 -9.136746e-04 -9.386809e-04 -9.136746e-04 7.625022e-04 -1.110669e-03 -1.402178e-03 -4.444498e-03 -6.664545e-03 -1.268787e-02 -1.394613e-02 -7.686592e-03 -1.228697e-02 -2.261248e-02 -2.846150e-02 -8.939044e-03 -3.965376e-03 -4.158388e-02 -7.438698e-03 8.691906e-02 6.847310e-04 -1.093518e-03 -1.123532e-03 -1.093518e-03 -1.634612e-03 -1.307457e-03 5.245261e-04 8.668288e-03 -1.679836e-02 -9.525744e-03 -1.762987e-02 -1.328712e-02 -1.377101e-02 -3.687151e-02 -1.898236e-02 -7.860300e-03 -1.982655e-02 -1.891114e-02 -9.570207e-03 6.063311e-02 -1.082129e-03 -7.823249e-04 -8.045804e-04 -7.823249e-04 -1.219409e-03 -9.621375e-04 -1.248901e-03 -5.368108e-04 -1.743520e-02 -9.699056e-03 -1.294776e-02 -1.727552e-02 -9.361970e-03 -3.549651e-02 -2.190327e-03 -1.025864e-02 -7.150564e-03 -3.864685e-02 -1.948721e-03 6.822263e-02 -1.466745e-03 -1.092428e-03 -1.124768e-03 -1.092428e-03 -1.626112e-03 -1.302815e-03 -1.627982e-03 8.182677e-03 -2.859127e-03 -7.350135e-03 -1.797734e-02 -1.338020e-02 -9.229608e-03 -2.279909e-02 -2.820536e-02 -4.095069e-03 -4.729407e-03 -2.613544e-02 -2.183544e-02 3.019659e-02 -1.910067e-03 -1.462210e-03 -1.491969e-03 -1.462210e-03 -2.059477e-03 -1.774582e-03 -5.882583e-05 1.090307e-02 -1.526334e-02 -1.169223e-03 -6.928532e-03 -9.468639e-03 -3.439077e-03 -9.835885e-03 -1.516736e-02 -5.018600e-03 -1.051729e-02 -2.364837e-02 -6.453897e-03 1.897695e-02 -3.357708e-03 -2.685166e-03 -2.711834e-03 -2.685166e-03 -1.422529e-03 -3.250217e-03 -1.843627e-03 -7.267526e-03 -6.837651e-03 -4.997807e-03 -2.558929e-03 -4.115602e-03 -7.057826e-03 5.052540e-03 -3.683026e-02 1.047176e-02 1.862741e-02 3.480986e-04 -5.625962e-03 4.341708e-02 9.002678e-04 -9.390517e-04 -9.641499e-04 -9.390517e-04 -1.396943e-03 -1.144810e-03 -1.466813e-03 -6.338167e-03 -4.025507e-03 -7.272018e-03 -7.334392e-03 -7.717393e-03 -1.151111e-02 -2.292809e-02 -1.582048e-02 -5.511166e-03 -1.833463e-02 -2.666536e-02 -1.016793e-02 1.422043e-02 -2.156291e-03 -1.680484e-03 -1.714871e-03 -1.680484e-03 -1.874780e-04 -2.026390e-03 -3.725206e-04 -4.444387e-04 -3.543213e-03 -1.247298e-02 -1.614929e-02 -8.265280e-03 -5.316970e-03 -2.497478e-02 5.554843e-03 5.791985e-03 -1.413546e-02 1.394962e-02 -1.271417e-02 8.223243e-03 -6.154366e-04 -2.221983e-03 -2.252831e-03 -2.221983e-03 -3.022456e-03 -2.659011e-03 -3.361289e-03 -7.496548e-03 -1.982214e-02 -1.224016e-02 -1.332241e-02 -9.705291e-03 -1.070730e-03 -1.491375e-02 3.782250e-02 2.368538e-03 1.477089e-02 5.202903e-04 -1.180981e-02 -1.330781e-03 -3.609658e-03 -2.946286e-03 -2.985832e-03 -2.946286e-03 -3.963729e-03 -3.463892e-03 -4.348639e-03 -8.440159e-03 -1.387461e-02 -6.392126e-03 -2.105716e-02 -6.088286e-03 -1.470185e-02 2.865553e-02 3.596830e-02 -6.900455e-03 -1.179181e-02 2.778843e-02 4.588305e-03 -2.502540e-02 -6.533391e-03 -5.417176e-03 -5.468222e-03 -5.417176e-03 -7.092603e-03 -2.092956e-03 -5.852818e-03 5.252404e-03 -1.610202e-03 -6.501240e-03 -1.507478e-02 -4.669227e-03 8.043092e-03 -2.192497e-03 6.029769e-02 1.164717e-03 4.330707e-02 3.832861e-02 -2.671098e-02 -5.153789e-03 -4.108868e-03 -3.316618e-03 -3.353174e-03 -3.316618e-03 -2.191361e-03 -1.827231e-03 -4.878779e-03 -3.334060e-03 -5.145150e-03 -7.367679e-03 1.632856e-02 -5.096693e-03 -2.017649e-02 -1.375155e-02 3.910596e-03 3.359072e-02 5.706779e-03 2.562228e-02 -1.618401e-02 -1.230788e-01 -3.492089e-02 -4.179205e-02 -4.202213e-02 -4.179205e-02 -4.462244e-02 -4.135158e-02 -3.699495e-02 -1.782614e-03 4.119965e-02 7.300579e-02 5.868333e-02 4.293140e-02 7.177818e-02 8.270632e-02 8.048021e-02 8.670868e-04 -1.539350e-02 1.476299e-01 4.326036e-02 -1.057278e-01 -4.641800e-02 -4.580616e-02 -4.595962e-02 -4.580616e-02 -3.962353e-02 -4.151663e-02 -3.948243e-02 2.751561e-02 8.753506e-02 2.739332e-02 8.109006e-02 9.128316e-02 3.707407e-02 1.292882e-01 1.537034e-02 1.160386e-02 4.503023e-02 1.343622e-02 6.424928e-02 1.754476e-02 -4.620680e-03 -3.830640e-03 -3.878550e-03 -3.830640e-03 -3.034351e-03 -2.298456e-03 -5.556079e-03 -7.598538e-03 6.293810e-03 -1.746033e-02 -1.108529e-02 -1.116756e-02 -5.657555e-03 3.405299e-02 4.900525e-02 -1.332369e-02 -9.274892e-03 1.831266e-02 -2.118868e-02 -1.030583e-01 -3.285851e-02 -3.116883e-02 -3.126505e-02 -3.116883e-02 -2.815635e-02 -2.747832e-02 -1.914509e-02 2.004583e-02 6.342507e-02 4.435065e-02 7.007349e-02 5.402616e-02 2.564789e-02 5.126581e-02 6.564833e-02 -1.900542e-02 -9.882619e-03 1.021236e-01 1.927876e-02 -1.328934e-01 -4.143755e-02 -4.243090e-02 -4.254388e-02 -4.243090e-02 -3.675589e-02 -4.508634e-02 -3.998836e-02 -2.456145e-02 4.878638e-02 9.704701e-03 2.666406e-02 5.038315e-02 5.885796e-02 1.065281e-01 1.575416e-02 2.906663e-02 1.297028e-01 8.836971e-02 1.075957e-01 2.883388e-02 -2.387901e-03 -1.865604e-03 -1.894139e-03 -1.865604e-03 -2.564064e-03 -2.245766e-03 -2.795710e-03 -7.012186e-03 -6.229046e-03 3.150199e-03 -1.334089e-02 -1.022920e-02 -2.540402e-02 -2.166214e-02 -8.764567e-03 -8.021067e-04 2.004650e-02 7.562670e-03 -1.001180e-02
 3.317983e-01 3.724622e-02 -5.442074e-02 -2.576776e-02 -9.432722e-02 6.506371e-02 1.244155e-02 -2.982831e-02 3.221550e-02 -2.564136e-02 -2.840189e-02 -1.890089e-02 -2.236360e-02 -2.951344e-02 -2.432946e-02 -3.494765e-02 -2.593847e-02 -4.405054e-03 -3.572438e-02 -3.423114e-04 -1.758011e-02 -1.257000e-02 -1.906055e-02 -6.883031e-03 -2.211693e-02 -2.715439e-02 -6.073190e-03 -7.365252e-03 -9.839698e-03 -5.808182e-03 -5.604717e-03 -2.297759e-03 -3.175023e-03 -5.228167e-03 -3.034687e-03 -4.616265e-03 -1.645158e-03 -4.593191e-03 -5.285437e-03 -1.065544e-02 -2.420178e-02 -2.516741e-02 -1.652837e-02 -1.875331e-02 -1.772784e-02 -2.304595e-02 -9.014823e-03 -5.292815e-03 -1.162474e-02 -4.121117e-03 -3.932110e-03 -3.073139e-03 -2.170967e-03 -3.681669e-03 -2.138849e-03 -3.381812e-03 -5.448097e-03 -4.651481e-03 -5.159591e-03 -7.669881e-03 -2.462530e-02 -2.346524e-02 -1.680094e-02 -1.902199e-02 -1.795940e-02 -2.334729e-02 -9.170698e-03 -5.395112e-03 -1.184208e-02 -4.215895e-03 -4.026860e-03 -3.148598e-03 -2.221433e-03 -3.758889e-03 -2.178210e-03 -3.438886e-03 -3.470841e-03 -4.775681e-03 -5.316204e-03 -7.829905e-03 -2.420178e-02 -2.516741e-02 -1.652837e-02 -1.875331e-02 -1.772784e-02 -2.304595e-02 -9.014823e-03 -5.292815e-03 -1.162474e-02 -4.121117e-03 -3.932110e-03 -3.073139e-03 -2.170967e-03 -3.681669e-03 -2.138849e-03 -3.381812e-03 -5.448097e-03 -4.651481e-03 -5.159591e-03 -7.669881e-03 -1.444081e-03 -2.126630e-02 -2.195641e-02 -1.595602e-02 -1.546944e-02 -4.690848e-03 -1.087300e-02 -6.902385e-03 -1.196840e-02 -7.247259e-03 -6.960772e-03 -5.555841e-03 -3.981202e-03 -6.484117e-03 -3.774835e-03 -5.612631e-03 3.056206e-03 -6.222105e-03 -4.993010e-03 -8.807760e-03 -1.739261e-02 -2.761840e-02 -1.658024e-02 -1.959631e-02 -1.604720e-02 -1.462156e-02 -6.939064e-03 -6.627631e-03 -8.311752e-03 -3.051736e-03 -4.990475e-03 -3.942619e-03 -2.829080e-03 -4.681236e-03 -2.740885e-03 -4.194485e-03 -4.772130e-03 -3.816163e-03 -6.604512e-03 -9.556824e-03 -1.984375e-02 -2.143354e-02 -2.141153e-02 -2.278275e-02 -1.465722e-02 -1.818421e-02 -6.245917e-03 -3.258133e-03 -6.077207e-03 -3.788549e-03 -5.707275e-03 -4.508370e-03 -3.219601e-03 -5.376291e-03 -3.060569e-03 -4.702871e-03 -3.705269e-03 -2.612791e-03 -7.680031e-03 -2.278288e-03 1.135009e-01 6.989660e-02 1.041340e-02 6.809673e-02 2.705589e-03 6.301126e-02 1.445654e-02 -2.506484e-02 3.831103e-02 -1.983941e-03 -1.064006e-02 -2.617396e-02 -1.550250e-02 -1.500837e-02 -5.056360e-02 -5.288218e-02 2.271752e-02 -1.846428e-02 -4.479822e-02 5.837939e-03 2.176954e-02 9.021354e-03 5.154653e-02 4.348491e-02 1.986626e-02 -3.026917e-03 2.504865e-03 8.533454e-03 5.400988e-03 4.717447e-03 -9.040450e-03 7.549641e-03 -2.849608e-02 2.004833e-02 -6.800043e-03 -1.329995e-02 -7.181960e-04 -2.442380e-02 1.716000e-02 1.191340e-02 -4.282211e-03 4.945351e-02 -1.444135e-02 -1.513818e-02 -7.696425e-03 2.162500e-02 1.713385e-02 1.528285e-02 2.967108e-02 3.644433e-03 -2.542706e-03 -1.043620e-02 2.747822e-03 -8.939544e-03 -1.615066e-02 -1.296711e-02 -8.327720e-03 -2.407267e-02 -2.064062e-03 3.726983e-03 -1.470480e-02 1.551518e-02 2.723525e-02 2.857563e-02 6.200553e-03 -7.586917e-03 -4.815285e-03 1.024229e-02 3.294141e-03 1.280145e-02 8.624543e-03 9.105597e-03 4.040071e-03 -1.440420e-02 -5.989699e-03 -1.782981e-03 -1.315617e-02 1.078554e-03 -7.401805e-04 -2.670207e-03 -1.184956e-02 2.262121e-02 -2.926496e-03 3.396915e-03 1.030025e-02 -3.604817e-03 -2.066041e-02 3.182397e-02 1.999575e-02 1.491722e-03 -1.100423e-03 1.379396e-03 2.822387e-05 4.696980e-03 -2.282647e-03 -4.482453e-03 6.617045e-03 -1.651452e-03 -1.621924e-02 -9.810938e-03 7.256128e-02 2.107853e-02 -2.210203e-02 -2.292922e-03 -9.195651e-03 2.702901e-02 1.366903e-02 4.425125e-03 1.598512e-03 -3.686875e-03 -1.187132e-02 1.062401e-02 -5.378240e-03 -5.977361e-03 -5.894986e-03 -4.103998e-03 -6.646292e-03 -2.968408e-02 7.881569e-04 1.887572e-03 -1.305723e-02 2.088161e-02 5.140883e-02 -1.686294e-02 4.092889e-02 -1.118468e-02 1.986012e-02 1.250711e-02 -3.461682e-02 -2.271770e-02 -5.089669e-03 1.461422e-04 -1.621699e-02 2.139944e-02 2.111938e-02 3.159368e-02 -1.515495e-02 5.146601e-02 -3.387115e-03 4.372245e-02 -9.715254e-02 -1.047544e-02 -3.458556e-03 4.848741e-02 3.556489e-02 6.693585e-03 -2.910121e-02 1.274691e-02 1.050653e-02 -4.729845e-03 3.214777e-02 -5.615815e-04 8.880985e-03 -9.614255e-03 3.717454e-02 6.756345e-02 1.838957e-02 2.655203e-02 4.606424e-02 2.455378e-02 3.102909e-02 9.941298e-03 -1.206485e-03 -1.540840e-02 -1.551963e-02 6.349402e-02 -1.054600e-02 -4.237555e-03 -1.742787e-02 -3.619080e-04 4.921380e-03 -8.603044e-03 -1.015929e-02 -3.496897e-03 -9.178335e-03 -1.970200e-02 -4.332741e-03 -8.451450e-03 -1.430807e-02 8.578507e-03 -4.864916e-02 7.231430e-02 2.426797e-02 3.110965e-02 2.862526e-02 4.077638e-02 -8.045720e-03 -1.291081e-02 7.184370e-03 -1.227985e-02 1.073558e-02 -3.650401e-03 -7.621936e-03 -1.193942e-02 -1.925038e-02 1.087481e-02 -3.811277e-03 1.915657e-03 -2.256157e-03 -3.336054e-03 -1.076045e-01 -1.255687e-02 9.531599e-02 4.614205e-02 1.502019e-01 -3.025618e-02 4.092029e-02 -4.385792e-02 -9.423911e-03 -2.311117e-02 -1.808011e-02 -7.104843e-03 4.195142e-04 1.955110e-02 1.084086e-02 2.341635e-02 1.502403e-03 1.060085e-02 6.774560e-02 -1.713625e-03 1.026740e-02 1.455567e-02 6.153896e-02 4.255437e-02 5.880513e-02 4.604202e-02 2.678628e-02 1.734184e-02 3.059538e-02 3.171491e-02 -9.999061e-03 -2.742655e-02 -1.397891e-02 -1.664722e-02 -2.878473e-02 -3.536437e-02 6.138456e-03 -5.973386e-03 -1.913820e-02 -2.647337e-02
 -5.018993e-02 -1.111361e-02 -8.210609e-03 -8.272625e-03 -8.267792e-03 -1.300651e-02 -1.031432e-02 -9.868606e-03 -2.183345e-02 3.525969e-03 -3.914282e-02 -3.840204e-02 1.888626e-02 -2.408312e-02 7.529224e-02 1.647896e-01 -3.063401e-02 2.546067e-02 6.170431e-02 -5.240687e-02 -1.038932e-02 -4.629570e-04 -1.745535e-04 -1.788791e-04 -1.833603e-04 -6.335509e-04 -3.793038e-04 1.442575e-03 -1.418917e-02 -1.749308e-02 -1.126310e-02 -1.389351e-02 -1.320263e-02 -1.495927e-02 -1.419879e-02 -3.956929e-03 -7.180160e-03 -1.221701e-02 -2.738891e-02 -1.968526e-02 -9.597370e-03 -2.090750e-04 0.000000e+00 -2.691012e-06 -6.869685e-06 -3.460788e-04 -1.522575e-04 -4.045439e-04 -1.415455e-02 -1.650307e-02 -8.431266e-03 -1.210130e-02 -1.133287e-02 -1.103244e-02 -2.172192e-02 -2.594798e-02 -5.423608e-03 -1.294672e-02 -2.802293e-02 -1.844821e-02 -9.718295e-03 -2.210633e-04 -7.628740e-06 -1.034363e-05 -1.463871e-05 -3.598682e-04 -1.620088e-04 -4.185555e-04 -1.432985e-02 -1.669955e-02 -8.549323e-03 -1.225885e-02 -1.149164e-02 -1.119998e-02 -2.241066e-02 -2.271490e-02 -5.491143e-03 -1.303442e-02 -2.824080e-02 -1.867590e-02 -9.597370e-03 -2.090750e-04 0.000000e+00 -2.691012e-06 -6.869685e-06 -3.460788e-04 -1.522575e-04 -4.045439e-04 -1.415455e-02 -1.650307e-02 -8.431266e-03 -1.210130e-02 -1.133287e-02 -1.103244e-02 -2.172192e-02 -2.594798e-02 -5.423608e-03 -1.294672e-02 -2.802293e-02 -1.844821e-02 -5.551615e-03 -7.143914e-04 -3.546844e-04 -3.603217e-04 -3.656735e-04 -9.247672e-04 -6.142806e-04 -1.025747e-03 -1.658883e-02 -1.909502e-02 -1.186885e-02 -1.373443e-02 -1.498116e-02 -5.997887e-03 -1.162545e-02 -1.049065e-02 -9.194059e-03 -1.613428e-02 -1.212890e-02 -1.535925e-02 -1.168655e-02 -4.018578e-04 -1.413846e-04 -1.448776e-04 -1.496857e-04 -5.673771e-04 -3.308387e-04 -6.383210e-04 -1.711221e-02 -2.017266e-02 -1.037426e-02 -1.269337e-02 -1.400116e-02 -1.146440e-02 -1.037390e-02 -1.632111e-02 -6.686307e-03 -9.340689e-03 -2.845038e-02 -1.386357e-02 -9.605369e-03 -4.542050e-04 -1.701007e-04 -1.741727e-04 -1.796005e-04 -6.289383e-04 -3.715438e-04 -7.137982e-04 -8.554838e-03 -1.840378e-02 -9.433606e-03 -1.444860e-02 -9.393911e-03 -1.325619e-02 -1.675897e-02 -1.261303e-02 -3.159727e-03 -1.495256e-02 -3.068866e-02 -1.657255e-02 -1.611103e-02 -1.906640e-02 -1.695446e-02 -1.704624e-02 -1.710361e-02 -1.404035e-02 -1.540839e-02 -1.858885e-02 -7.526478e-02 -1.662247e-02 -1.066587e-02 1.938160e-02 3.978026e-02 -9.604739e-03 9.908526e-02 9.113508e-02 -7.139142e-03 5.209727e-02 7.985343e-02 2.014900e-02 -2.380729e-02 -1.276150e-02 -1.543957e-02 -1.551364e-02 -1.554919e-02 -1.787713e-02 -1.540017e-02 -1.326386e-02 6.434076e-03 1.137625e-02 -1.413436e-02 5.966387e-03 1.134235e-02 2.828223e-02 7.507949e-02 4.826184e-02 1.629399e-02 3.048792e-03 -2.330413e-03 7.770302e-02 -8.614846e-03 -5.846104e-03 -5.730850e-03 -5.759473e-03 -5.785884e-03 -7.030861e-03 -5.302597e-03 -3.420259e-03 2.353697e-02 -1.155962e-02 6.557805e-03 -6.068724e-03 -4.628347e-03 -2.360915e-02 5.842176e-02 2.897576e-02 -1.102558e-02 -1.831040e-02 2.758711e-02 -6.159999e-03 -1.068537e-02 -5.123106e-03 -8.445840e-03 -8.481957e-03 -8.508319e-03 -6.715857e-03 -4.361577e-03 3.037231e-03 -1.077106e-02 -2.229392e-02 1.150600e-02 -6.068056e-03 2.123641e-02 2.345342e-02 5.568837e-03 1.127215e-02 -4.062806e-03 1.643022e-02 4.628513e-02 1.759131e-02 5.996720e-05 -8.993073e-03 -6.415156e-03 -6.443878e-03 -6.466829e-03 -6.041760e-03 -6.229027e-03 -1.085816e-02 1.337297e-02 2.120343e-02 -1.319889e-03 3.595044e-02 -8.426785e-03 -1.368105e-03 2.327042e-02 -4.048713e-03 2.468355e-03 -1.135811e-02 1.329855e-03 8.077063e-03 -1.948247e-02 -8.841377e-03 -7.739510e-03 -7.785175e-03 -7.814148e-03 -1.033262e-02 -1.011579e-02 -4.792220e-03 9.521048e-03 4.374027e-02 8.324694e-03 6.778318e-03 9.101645e-03 1.157522e-02 2.525040e-02 -3.901705e-03 -1.971552e-02 -2.430543e-02 5.616031e-02 1.201531e-03 6.896741e-02 -2.589196e-02 -2.723750e-02 -2.771197e-02 -2.743052e-02 -1.407212e-02 -2.299334e-02 -2.966732e-02 7.201774e-02 4.952399e-02 2.570397e-02 3.939521e-02 3.269975e-02 1.267389e-02 -9.415344e-02 -1.233744e-01 2.152898e-02 6.746944e-02 9.305584e-02 8.624186e-02 4.830376e-02 -2.082858e-02 -4.199257e-02 -4.058923e-02 -4.226636e-02 -2.295130e-02 -3.470300e-02 -2.352306e-02 7.445437e-02 3.330490e-02 5.902097e-02 3.769353e-02 6.217461e-03 3.595095e-02 -1.276362e-01 -1.057159e-01 5.727975e-02 1.050299e-01 1.649920e-01 5.819098e-02 -8.106103e-03 -3.169769e-03 -3.844372e-03 -3.860370e-03 -3.872885e-03 -3.919414e-03 -2.791216e-03 -4.309712e-03 -3.299471e-03 1.378191e-02 7.262724e-03 1.594707e-02 -1.002031e-02 -1.341997e-02 -6.673156e-04 4.803839e-03 -7.893641e-04 1.339372e-02 5.561440e-03 -2.365583e-02 4.404824e-02 -1.564928e-02 -1.519776e-02 -1.522107e-02 -1.530578e-02 -8.246002e-03 -1.870550e-02 -4.321734e-03 5.781607e-02 3.927871e-02 2.289129e-02 2.597500e-02 -7.387407e-03 4.195059e-02 1.992750e-02 2.508588e-02 -1.319132e-02 -3.785842e-02 -5.663408e-02 2.479787e-02 8.135226e-02 -3.240327e-02 -3.605576e-02 -3.610061e-02 -3.426756e-02 -3.254734e-02 -3.043101e-02 -4.438626e-02 6.927542e-02 6.198030e-02 1.283887e-02 -3.946503e-04 5.304167e-02 4.196210e-02 8.476359e-02 1.024122e-01 4.693169e-02 -4.807368e-02 -9.064420e-02 4.369413e-02 -4.141090e-02 -2.120500e-02 -1.842016e-02 -1.850820e-02 -1.857655e-02 -2.267035e-02 -1.926899e-02 -1.358458e-02 -1.037036e-03 3.421785e-02 3.267252e-02 4.628810e-02 1.240517e-02 3.700059e-02 3.501731e-02 5.431263e-02 -1.765102e-02 5.498493e-02 2.818623e-02 1.980209e-02
 -2.574194e-01 -5.956138e-03 -6.512060e-03 -1.475015e-03 5.395425e-03 -1.087488e-02 -1.170272e-02 5.119963e-02 -3.352337e-03 -3.323798e-03 3.276990e-02 1.808971e-02 1.862304e-02 2.326662e-02 2.431106e-03 5.558701e-02 -1.843726e-03 5.219471e-02 3.990558e-02 2.691013e-02 -4.937072e-02 -9.311358e-03 -5.053036e-03 -5.424297e-03 -3.268365e-03 -1.455405e-02 -6.686171e-03 -7.146656e-03 -1.340045e-02 -5.488136e-03 -6.446986e-03 -4.672464e-03 -3.442558e-03 -3.435459e-03 -5.389700e-03 -1.389320e-02 -7.208462e-03 -7.363121e-03 -4.227475e-03 -4.804513e-03 -4.866764e-02 -1.243296e-02 -3.505682e-03 -6.634326e-03 -3.777176e-03 -1.740914e-02 -7.743064e-03 -5.015032e-03 -1.518865e-02 -6.850588e-03 -4.344332e-03 -3.099221e-03 -2.317271e-03 -3.811489e-03 -6.001416e-03 -1.128752e-02 -4.856307e-03 -1.036045e-02 -1.550998e-02 -7.973500e-03 -4.980705e-02 -1.265868e-02 -1.414914e-03 -4.619454e-03 -3.841083e-03 -1.776603e-02 -7.863892e-03 -5.090689e-03 -1.546863e-02 -6.949688e-03 -4.427301e-03 -3.153553e-03 -2.360605e-03 -3.871398e-03 -6.036047e-03 -1.134876e-02 -4.934682e-03 -1.052451e-02 -1.580000e-02 -8.072475e-03 -4.866764e-02 -1.243296e-02 -3.505682e-03 -6.634326e-03 -3.777176e-03 -1.740914e-02 -7.743064e-03 -5.015032e-03 -1.518865e-02 -6.850588e-03 -4.344332e-03 -3.099221e-03 -2.317271e-03 -3.811489e-03 -6.001416e-03 -1.128752e-02 -4.856307e-03 -1.036045e-02 -1.550998e-02 -7.973500e-03 -3.827417e-02 -1.935532e-02 -1.969998e-03 -1.229753e-03 -2.373082e-03 -2.028432e-02 -2.878520e-03 -6.780562e-03 -1.456735e-02 -6.041459e-03 -1.615427e-03 -1.562520e-03 -4.353433e-03 -5.528197e-04 -8.240224e-04 -7.165232e-03 -6.920790e-03 -1.509895e-02 -5.618437e-03 -9.644056e-03 -4.859298e-02 -1.590548e-02 -4.551671e-03 -3.208937e-05 -5.850351e-04 -1.414534e-02 -5.724365e-03 -4.377615e-03 -1.742242e-02 -6.709753e-03 -3.598556e-03 1.646030e-04 1.193920e-03 -5.036833e-03 -5.181886e-03 -1.361840e-02 -4.200301e-03 -1.110965e-02 -1.538441e-02 -1.009666e-02 -3.409702e-02 -1.552997e-02 -5.006586e-03 1.182582e-03 -5.372447e-03 -1.401209e-02 -6.522162e-03 -7.171513e-03 -1.744635e-02 -7.595635e-03 -2.064264e-03 -4.595258e-03 -3.424029e-03 -5.540262e-03 -5.574534e-03 -8.388120e-03 -4.908313e-03 -1.069753e-02 -1.689363e-02 -6.877027e-03 9.856063e-02 -5.377883e-03 5.415559e-04 2.061369e-03 -1.831989e-03 1.532169e-02 3.050444e-02 2.002898e-03 5.267456e-02 -3.081526e-02 -2.495025e-02 -3.997902e-03 -1.333908e-02 2.221457e-02 9.048465e-03 2.791813e-03 2.496527e-02 -4.469790e-03 -2.711477e-03 -2.532805e-02 9.162722e-02 3.311116e-02 2.407998e-03 3.808232e-02 7.244591e-03 6.179651e-02 -6.898240e-03 -1.030797e-02 3.707740e-02 -1.971261e-02 -7.476042e-03 -1.996736e-02 -3.310970e-02 -1.979943e-02 -1.684130e-03 1.023341e-02 -1.276465e-02 3.057329e-03 -3.039545e-03 -1.216697e-02 7.666985e-02 -6.217773e-03 1.747753e-02 -1.298132e-02 7.947831e-03 1.124262e-02 1.575364e-02 -5.289975e-03 1.686326e-03 -1.436545e-02 2.966863e-03 -1.837950e-02 -1.013010e-02 -2.441740e-02 1.843033e-02 5.695506e-03 -1.681246e-02 -7.397383e-03 -1.552001e-02 -1.013242e-02 8.352607e-02 2.157787e-02 1.082212e-02 -4.697867e-02 4.386564e-03 -7.829659e-04 7.212272e-03 -2.139710e-02 2.442450e-02 -6.403659e-04 -9.530770e-03 -7.819786e-03 -2.015189e-02 -9.234127e-03 1.078172e-02 9.882145e-03 -2.126676e-02 2.661706e-02 1.675926e-02 -1.732430e-02 9.097006e-02 1.902764e-02 8.897251e-03 5.134204e-03 2.225856e-02 8.078330e-03 1.043744e-02 -1.075562e-02 -1.364656e-02 -1.891143e-02 -1.439046e-02 -1.939929e-02 -1.619606e-02 -2.033843e-02 -1.299309e-02 -1.561680e-02 -3.400840e-02 1.844430e-02 3.055425e-02 -9.782848e-03 6.683887e-02 3.521677e-02 -1.298726e-02 3.082478e-04 1.856741e-03 4.745153e-02 2.842312e-02 -8.591389e-03 -3.968464e-04 -2.515447e-02 -1.115036e-02 -1.363632e-02 -1.308562e-02 -2.188375e-02 -2.187291e-02 6.758590e-03 8.943012e-03 -1.716732e-02 1.324914e-02 -1.629231e-02 4.380468e-02 1.388104e-02 -3.588133e-02 -5.098797e-02 1.386778e-02 -4.249927e-03 1.503821e-02 -2.437974e-02 2.808299e-02 2.742612e-02 5.268780e-04 2.634807e-02 -9.776652e-03 8.873026e-03 7.951959e-04 -8.049298e-03 7.967494e-03 3.806452e-02 6.278888e-02 2.260559e-02 -2.231994e-02 7.752790e-03 -2.111811e-02 -6.467234e-03 -7.018050e-02 -2.414947e-02 -8.198195e-03 3.589263e-03 4.065559e-02 7.070007e-02 7.214579e-03 1.602175e-02 5.042643e-02 1.801847e-02 -1.299105e-02 4.200580e-03 5.374993e-02 3.211382e-02 2.878681e-02 5.242666e-02 -6.885052e-03 1.414104e-02 7.127235e-03 9.747279e-03 1.665538e-02 2.642595e-02 -7.739247e-03 -3.511144e-03 -4.075154e-02 1.131664e-02 5.577978e-03 -1.064423e-02 -1.168715e-02 -8.067212e-03 -1.327282e-02 5.757903e-03 -2.723165e-03 -1.275368e-02 -7.810499e-03 4.120947e-03 1.106550e-01 -9.593001e-03 5.124799e-03 4.207002e-03 -1.273369e-02 -1.004311e-02 4.343367e-02 -1.259738e-03 3.725653e-02 -1.313760e-02 -2.349895e-02 -4.379943e-03 -2.175304e-02 -4.472349e-03 -2.305225e-02 -8.851237e-03 -5.132015e-03 -1.073248e-02 2.931251e-02 1.270272e-02 4.994227e-02 2.569604e-02 -3.452461e-02 8.683630e-03 -5.323508e-02 1.892919e-02 -3.839374e-02 2.876577e-02 1.126647e-03 6.271767e-02 2.483654e-02 -1.414537e-02 7.860989e-03 3.235832e-02 6.227465e-02 4.806484e-02 5.925339e-04 -2.272643e-02 -2.848737e-02 3.261137e-02 1.086837e-01 2.599022e-04 -8.091548e-03 4.416183e-02 -5.580832e-03 6.165446e-02 -3.623812e-02 -3.193263e-03 3.085179e-02 -2.078493e-03 -7.692130e-03 -9.396520e-03 -1.806325e-02 -3.706123e-02 -3.250169e-03 1.124690e-02 -2.691834e-03 2.107682e-02 7.866878e-03 1.008974e-02
 1.698992e-01 -7.825199e-02 6.363243e-02 -2.189676e-03 1.143748e-01 -6.654714e-02 -6.463004e-02 -3.956455e-02 -6.077890e-03 -5.769199e-03 -5.837005e-03 -5.805916e-03 -5.769199e-03 -5.800502e-03 -5.835261e-03 -5.860887e-03 -7.380056e-03 -7.093597e-03 -5.769199e-03 -5.811563e-03 -2.480991e-02 -1.758688e-02 -2.060037e-02 -3.007048e-02 -4.419155e-02 -2.291065e-02 -1.187421e-02 -6.157728e-03 -2.013361e-04 -1.480960e-04 -1.569537e-04 -1.562578e-04 -1.480960e-04 -1.546964e-04 -1.655745e-04 -1.686916e-04 -4.002258e-04 -3.838872e-04 -1.480960e-04 -1.534868e-04 -1.956399e-02 -1.945536e-02 -4.343913e-02 -3.290574e-02 -4.992004e-02 -1.712363e-02 -9.062156e-03 -4.788954e-03 -4.637564e-05 0.000000e+00 -6.732627e-06 -7.802800e-06 0.000000e+00 -5.447177e-06 -1.528208e-05 -1.891311e-05 -2.171726e-04 -2.040887e-04 0.000000e+00 -4.945325e-06 -1.980529e-02 -1.975850e-02 -4.237670e-02 -3.335894e-02 -4.874459e-02 -1.734213e-02 -9.182490e-03 -4.837333e-03 -5.273646e-05 -6.244459e-06 -1.307954e-05 -1.400817e-05 -6.244459e-06 -1.170838e-05 -2.148379e-05 -2.515769e-05 -2.242390e-04 -2.110918e-04 -6.244459e-06 -1.122283e-05 -1.956399e-02 -1.945536e-02 -4.343913e-02 -3.290574e-02 -4.992004e-02 -1.712363e-02 -9.062156e-03 -4.788954e-03 -4.637564e-05 0.000000e+00 -6.732627e-06 -7.802800e-06 0.000000e+00 -5.447177e-06 -1.528208e-05 -1.891311e-05 -2.171726e-04 -2.040887e-04 0.000000e+00 -4.945325e-06 -2.714332e-02 -2.612915e-02 -1.564412e-02 -3.283842e-02 -1.175297e-02 -2.834768e-02 -1.394560e-02 -7.244252e-03 -3.434338e-04 -2.806499e-04 -2.910576e-04 -2.896371e-04 -2.806499e-04 -2.878923e-04 -2.993702e-04 -3.044265e-04 -5.677830e-04 -5.519632e-04 -2.806499e-04 -2.872030e-04 -2.212779e-02 -2.350365e-02 -3.682142e-02 -3.030895e-02 -3.463852e-02 -1.886903e-02 -1.090653e-02 -5.726640e-03 -1.701040e-04 -1.178457e-04 -1.261755e-04 -1.261152e-04 -1.178457e-04 -1.240698e-04 -1.354417e-04 -1.391581e-04 -3.648747e-04 -3.496788e-04 -1.178457e-04 -1.232148e-04 -2.138451e-02 -2.017480e-02 -3.780433e-02 -2.966585e-02 -3.116896e-02 -1.944210e-02 -1.225749e-02 -6.365769e-03 -1.929434e-04 -1.379271e-04 -1.469925e-04 -1.465060e-04 -1.379271e-04 -1.443721e-04 -1.544092e-04 -1.576371e-04 -3.925608e-04 -3.774605e-04 -1.379271e-04 -1.436743e-04 1.025177e-01 -2.309388e-02 6.193831e-02 1.307417e-01 1.900272e-01 7.086634e-02 -1.218613e-01 -1.027069e-01 -1.366864e-02 -1.264294e-02 -1.282702e-02 -1.271297e-02 -1.264294e-02 -1.273299e-02 -1.273766e-02 -1.279758e-02 -1.640869e-02 -1.601599e-02 -1.264294e-02 -1.273328e-02 2.073032e-01 4.026398e-02 1.579535e-02 5.347765e-02 2.270524e-02 8.643688e-02 -5.600220e-02 -7.772342e-02 -1.312813e-02 -1.214770e-02 -1.233232e-02 -1.222557e-02 -1.214770e-02 -1.221841e-02 -1.224282e-02 -1.227931e-02 -1.593393e-02 -1.551315e-02 -1.214770e-02 -1.222864e-02 2.491827e-02 -1.861077e-02 3.593950e-02 2.122292e-02 8.909406e-02 -1.066862e-02 -1.882385e-02 -4.749690e-02 -5.062327e-03 -4.590381e-03 -4.673068e-03 -4.631478e-03 -4.590381e-03 -4.633073e-03 -4.641295e-03 -4.674306e-03 -6.409598e-03 -6.224084e-03 -4.590381e-03 -4.627530e-03 1.280358e-01 2.397810e-02 -4.489157e-02 6.148758e-02 -3.883751e-03 3.274009e-02 -6.930254e-03 -4.368982e-02 -5.395955e-03 -6.814548e-03 -6.937017e-03 -6.876794e-03 -6.814548e-03 -6.873639e-03 -6.893976e-03 -6.935432e-03 -9.507898e-03 -9.245633e-03 -6.814548e-03 -6.873331e-03 -2.228595e-02 2.984903e-02 2.221161e-02 3.040254e-03 1.782313e-02 2.201602e-02 2.508992e-02 -8.961598e-03 -5.712770e-03 -5.210600e-03 -5.312168e-03 -5.258411e-03 -5.210600e-03 -5.260903e-03 -5.281770e-03 -5.304468e-03 -3.024510e-03 -4.981623e-03 -5.210600e-03 -5.250944e-03 2.640793e-02 4.350234e-03 7.299275e-02 1.960738e-02 2.932596e-02 -4.071586e-03 -1.858040e-03 -2.149095e-02 -6.666586e-03 -6.119777e-03 -6.227206e-03 -6.165778e-03 -6.119777e-03 -6.184131e-03 -6.195010e-03 -6.223341e-03 -8.248565e-03 -8.011314e-03 -6.119777e-03 -6.154948e-03 -1.197504e-01 5.454038e-02 5.303781e-02 2.942717e-02 3.419646e-02 6.340876e-02 1.624658e-01 1.565839e-01 -2.036153e-02 -2.119652e-02 -2.166218e-02 -2.135203e-02 -2.119652e-02 -1.933559e-02 -2.178019e-02 -1.954455e-02 -2.367318e-02 -2.461507e-02 -2.119652e-02 -2.125048e-02 -2.241500e-01 3.075866e-02 1.005924e-01 7.814702e-02 9.157200e-02 9.896494e-02 2.075040e-01 2.066612e-01 -2.703113e-02 -3.121459e-02 -3.007788e-02 -2.944737e-02 -3.121459e-02 -3.171485e-02 -2.828342e-02 -3.006321e-02 -3.265905e-02 -3.561190e-02 -3.121459e-02 -3.128545e-02 7.075848e-02 -7.427598e-03 8.300883e-02 -3.244984e-02 -2.796382e-03 -3.468190e-02 -3.106351e-02 -3.014176e-02 -3.418485e-03 -3.054098e-03 -3.119732e-03 -3.100551e-03 -3.054098e-03 -3.083854e-03 -3.096976e-03 -3.125501e-03 -4.530407e-03 -4.454881e-03 -3.054098e-03 -3.089019e-03 -1.284422e-01 7.088186e-02 1.009149e-01 7.187550e-02 1.319458e-02 1.080488e-02 5.451194e-02 3.242136e-02 -1.377495e-02 -1.227397e-02 -1.065130e-02 -1.248675e-02 -1.227397e-02 -1.236436e-02 -1.237072e-02 -1.243062e-02 -3.389272e-03 -5.249583e-03 -1.227397e-02 -1.257052e-02 -1.004965e-01 1.327549e-01 -1.652312e-02 1.118344e-01 2.166917e-02 1.742513e-02 1.417135e-01 1.778817e-01 -2.889557e-02 -2.954818e-02 -2.934526e-02 -2.986172e-02 -2.954818e-02 -2.977009e-02 -2.973851e-02 -2.988895e-02 6.915727e-03 1.401264e-02 -2.954818e-02 -2.809505e-02 1.797417e-01 1.112203e-01 6.770315e-02 3.459924e-03 6.230029e-02 6.004446e-02 -6.351929e-02 -8.145991e-02 -1.118731e-02 -1.425066e-02 -1.447629e-02 -1.434390e-02 -1.425066e-02 -1.434311e-02 -1.435893e-02 -1.438368e-02 -1.860881e-02 -1.814851e-02 -1.425066e-02 -1.433355e-02
 -2.766508e-01 -1.839002e-02 -8.527080e-03 -4.632954e-02 -1.965005e-02 -6.971952e-02 -1.898604e-02 2.677744e-02 -1.425273e-02 3.754210e-02 4.790663e-02 5.035561e-02 6.079005e-02 4.583656e-02 3.516570e-02 5.568501e-02 -2.820865e-04 3.954529e-02 8.091157e-02 1.618466e-02 -4.810215e-02 -6.730190e-03 -3.502946e-03 -4.427254e-03 -3.161228e-03 -1.356291e-02 -7.889113e-03 -5.167488e-03 -4.569902e-03 -6.547391e-03 -3.026326e-04 -3.586301e-03 -4.469975e-03 -5.024599e-03 -4.727888e-03 -1.465757e-02 -8.543085e-03 -1.309633e-02 -1.851580e-02 -4.002422e-03 -5.037634e-02 -7.901960e-03 -2.416526e-03 -4.595918e-03 -2.191342e-03 -1.132096e-02 -5.495582e-03 -4.975206e-03 -1.179862e-02 -5.789622e-03 -4.506512e-03 -3.774220e-03 -2.902287e-03 -4.648747e-03 -8.114175e-03 -1.836568e-02 -5.891693e-03 -1.450467e-02 -2.019637e-02 -7.019312e-03 -5.098909e-02 -8.069201e-03 -2.471130e-03 -4.688009e-03 -2.240192e-03 -1.152846e-02 -5.610681e-03 -5.093485e-03 -1.215030e-02 -3.807597e-03 -4.626472e-03 -3.883427e-03 -8.326342e-04 -4.800467e-03 -8.241152e-03 -1.863200e-02 -6.015189e-03 -1.466452e-02 -2.044953e-02 -7.215897e-03 -5.037634e-02 -7.901960e-03 -2.416526e-03 -4.595918e-03 -2.191342e-03 -1.132096e-02 -5.495582e-03 -4.975206e-03 -1.179862e-02 -5.789622e-03 -4.506512e-03 -3.774220e-03 -2.902287e-03 -4.648747e-03 -8.114175e-03 -1.836568e-02 -5.891693e-03 -1.450467e-02 -2.019637e-02 -7.019312e-03 -5.184741e-02 -1.224786e-02 -2.393485e-03 -6.233756e-03 -4.139088e-03 -1.788787e-02 3.813695e-04 -1.104578e-03 -1.216399e-02 1.311479e-03 -4.724763e-03 -1.140118e-03 4.717643e-03 7.581735e-03 -1.178558e-02 -1.353474e-02 -9.106232e-03 -1.332481e-02 -1.436127e-02 -5.106873e-03 -4.866423e-02 -7.801456e-03 -3.127279e-03 -5.847333e-03 -6.974477e-04 -1.413045e-02 -7.008092e-03 -4.238571e-03 -1.297627e-02 -3.280452e-03 -3.786350e-03 -4.993787e-03 -3.911528e-03 -1.863078e-03 -8.123471e-03 -1.259116e-02 -1.165808e-03 -1.622361e-02 -1.533397e-02 -9.150580e-03 -3.883261e-02 -1.076897e-02 -1.236975e-03 -6.315720e-03 -3.077620e-03 -1.309474e-02 -5.611639e-03 1.351611e-03 -8.514503e-03 -6.337958e-03 -1.373613e-04 -1.250716e-03 2.133449e-03 -4.753312e-03 -1.133736e-02 -1.339131e-02 -8.405446e-03 -1.671475e-02 -2.414087e-02 -1.009736e-02 -2.829313e-02 -4.542747e-02 -3.645678e-02 -5.196232e-02 -3.802694e-02 -9.871181e-02 -1.511923e-03 3.201081e-02 -4.814923e-02 1.418501e-02 4.644482e-02 1.108262e-02 1.617954e-02 6.429127e-02 4.003355e-02 1.124450e-01 2.644327e-02 2.887961e-02 7.790845e-02 2.650118e-02 3.412729e-02 3.422407e-02 1.741244e-02 -8.007106e-03 -2.099771e-03 -1.111035e-02 2.017964e-02 2.820144e-02 1.920810e-03 -6.430496e-02 -2.791833e-02 -3.125037e-02 -2.666520e-02 8.943489e-03 -3.983682e-03 1.071288e-01 2.753482e-02 1.207045e-02 4.339345e-02 -2.208562e-02 8.066771e-02 -1.657708e-04 -4.446371e-03 -4.507336e-04 -1.420478e-02 2.543356e-02 2.081670e-02 -1.019569e-02 -9.530386e-03 -5.827731e-03 -2.857110e-02 -1.255604e-02 -1.248894e-02 -7.687220e-03 -1.494566e-02 5.010714e-03 -1.539372e-02 3.673781e-03 2.902847e-02 -1.194009e-02 8.214686e-02 1.227429e-02 -7.548222e-03 4.580118e-03 1.566618e-02 5.896116e-03 2.660020e-02 8.748625e-03 -1.939629e-02 -2.769413e-02 -3.509747e-02 -2.691590e-02 -2.553908e-04 -1.033064e-02 -4.803500e-03 4.785303e-03 1.181414e-02 1.664595e-02 2.288272e-02 -1.913613e-02 9.703666e-02 2.339469e-02 1.014916e-02 4.009020e-02 -3.729520e-03 2.402493e-02 -2.101264e-02 -9.531499e-03 -5.717695e-02 -7.365738e-04 -1.203599e-02 -1.421517e-02 -3.346125e-02 -1.936332e-02 -2.021710e-02 2.433672e-02 -2.030000e-02 3.055968e-02 2.244075e-05 -1.007143e-02 8.987801e-02 -8.286633e-03 -1.863365e-02 1.335706e-02 -6.653825e-03 2.881135e-02 -2.866337e-03 -1.542962e-03 -1.175263e-02 -2.517294e-03 -1.505680e-03 9.290864e-03 -1.089892e-02 -1.680270e-02 2.081377e-02 -6.942837e-03 -5.949786e-03 -7.036050e-04 3.429057e-03 -2.369579e-02 1.066887e-01 1.180951e-01 2.292400e-03 2.852385e-04 2.048355e-02 1.582331e-01 5.205109e-02 -1.142752e-02 3.643289e-03 -3.709464e-02 -2.361567e-02 -4.364704e-02 -1.383194e-02 -3.022348e-02 3.330792e-02 4.703006e-02 -1.175835e-02 -5.502726e-02 -1.266938e-01 -1.204509e-02 1.118971e-01 -2.701599e-02 -2.133898e-02 -5.281964e-03 -2.360617e-02 4.720551e-02 -6.844302e-03 -1.469768e-02 1.348260e-01 8.769908e-02 2.347715e-02 3.267302e-02 -9.640584e-03 2.199928e-02 4.973812e-02 4.693536e-02 7.021730e-03 -1.069100e-01 -2.046066e-01 7.670218e-02 1.719684e-02 -2.841189e-02 -1.893965e-02 -9.613900e-03 -1.771057e-05 7.990198e-03 -8.002405e-03 -7.652258e-03 3.379412e-02 2.497453e-03 -1.493651e-02 1.014014e-03 5.882660e-03 1.789032e-02 -2.212266e-03 -1.216471e-02 -2.662185e-02 -1.664320e-02 3.524780e-02 -1.272459e-03 9.616772e-02 -2.857579e-03 1.451518e-02 2.406075e-02 -9.576030e-03 2.244404e-02 -1.495203e-02 -2.125886e-04 5.179400e-02 9.360176e-03 4.674018e-03 -4.141186e-03 5.148124e-03 -9.007631e-03 -6.211016e-02 -9.588246e-02 -3.071082e-02 1.562944e-02 9.137755e-02 -1.166771e-02 1.573625e-01 3.815131e-02 -6.729012e-03 1.883976e-02 -2.766227e-03 -9.009930e-04 2.498965e-02 -1.664810e-02 4.379673e-02 -7.498188e-03 -4.520327e-03 -1.621100e-02 -4.758475e-02 -4.996093e-02 -6.773847e-02 -2.161741e-01 3.955620e-02 1.809640e-01 1.021967e-01 4.382317e-02 1.961190e-03 -1.380695e-02 -7.754346e-03 1.277851e-02 -8.650565e-03 1.669396e-02 -5.953836e-02 -4.540625e-02 2.262257e-02 2.328351e-03 1.351637e-03 5.015685e-04 -1.162520e-02 -4.474745e-02 6.343643e-02 1.186694e-01 1.947017e-02 1.695643e-02 7.612019e-02 1.193342e-03
 -4.796353e-02 4.405756e-03 -9.483612e-03 -2.072699e-03 -9.536673e-03 2.594889e-02 -1.255456e-03 8.578146e-03 -2.133883e-02 -3.022442e-02 -5.977132e-03 -2.220386e-02 -6.433948e-03 1.189366e-02 4.859538e-02 4.266387e-02 -2.054877e-02 2.590591e-02 2.528999e-02 7.670118e-03 -1.491794e-02 -6.386747e-06 -2.879427e-04 -6.700993e-04 -3.122221e-04 -3.575961e-03 -1.537891e-03 2.398550e-04 -1.423601e-02 -1.665438e-02 -2.865885e-03 -1.357370e-02 -6.789143e-03 -1.511565e-02 -5.977269e-03 -1.959681e-02 -1.014338e-02 -1.486280e-02 -2.178213e-02 -1.792143e-02 -1.964819e-02 -1.345843e-03 -4.983426e-05 -3.133823e-04 -6.285170e-05 -2.298486e-03 -9.515466e-04 -1.218581e-03 -2.039181e-02 -1.834944e-02 -9.713812e-03 -1.162247e-02 -9.504857e-03 -1.092216e-02 -1.410912e-02 -1.708128e-02 -7.337162e-03 -1.126434e-02 -2.002997e-02 -2.057061e-02 -1.794345e-02 -1.396029e-03 -6.178780e-05 -3.331464e-04 -7.557834e-05 -2.389352e-03 1.176075e-03 -1.254376e-03 -2.092739e-02 -1.861578e-02 -9.885533e-03 -1.179456e-02 -9.644063e-03 -1.109781e-02 -1.432520e-02 -1.733297e-02 -7.460749e-03 -1.140243e-02 -2.029553e-02 -2.094978e-02 -1.964819e-02 -1.345843e-03 -4.983426e-05 -3.133823e-04 -6.285170e-05 -2.298486e-03 -9.515466e-04 -1.218581e-03 -2.039181e-02 -1.834944e-02 -9.713812e-03 -1.162247e-02 -9.504857e-03 -1.092216e-02 -1.410912e-02 -1.708128e-02 -7.337162e-03 -1.126434e-02 -2.002997e-02 -2.057061e-02 -1.834259e-02 -7.555292e-04 -5.028911e-04 1.169358e-03 1.622795e-03 1.806706e-03 -2.043878e-03 -2.497648e-03 -1.279047e-02 2.372224e-03 -1.022192e-02 -1.311293e-02 -1.622076e-02 -1.831466e-02 -1.003420e-02 -1.176844e-02 -1.053897e-02 -5.903903e-03 -1.840953e-02 -2.262298e-02 -2.033395e-02 2.258724e-04 -2.386888e-04 -5.811720e-04 -2.592186e-04 -3.186673e-03 -1.384927e-03 -1.730162e-03 -1.541859e-02 -1.428246e-02 -1.020658e-02 -1.441290e-02 -7.791591e-03 -1.157143e-02 -1.378995e-02 -1.979635e-02 -4.999013e-03 -1.398082e-02 -1.595268e-02 -1.522363e-02 -1.105864e-02 3.361081e-05 -2.723670e-04 -6.439120e-04 -2.934772e-04 -1.332789e-03 -1.503702e-03 2.970844e-04 -1.688019e-02 -1.326889e-02 -1.170591e-02 -7.703091e-03 -1.329673e-02 -1.528884e-02 -1.776369e-02 -1.339377e-02 -6.064324e-03 -1.101759e-02 -2.101390e-02 -1.836304e-02 6.383618e-02 -3.917861e-03 -1.872771e-02 -1.587958e-02 -1.096855e-02 -2.350881e-03 -1.625012e-02 -5.690525e-03 1.101835e-02 3.627701e-02 -8.926438e-03 1.491205e-02 -1.831188e-02 1.198908e-04 -6.623616e-03 2.312960e-02 3.146624e-02 2.797022e-02 1.954449e-02 2.723871e-02 6.250603e-02 -1.634080e-02 -1.633762e-02 -1.386953e-02 -1.915987e-02 -8.766877e-03 -1.006650e-02 -1.651988e-02 1.279137e-02 3.542048e-02 2.006627e-02 5.321022e-03 3.267784e-02 -6.462573e-03 7.812205e-03 -1.132531e-02 4.175460e-02 4.336774e-03 1.122467e-02 2.264901e-02 3.028268e-02 -1.500681e-03 -6.893438e-03 -9.812662e-03 -7.068720e-03 -1.203041e-02 -2.102193e-04 -9.190041e-03 2.178650e-02 1.748627e-02 1.708267e-02 6.227884e-03 -6.933160e-03 2.990987e-03 -9.376934e-03 -1.722497e-02 -1.051285e-02 -1.409316e-03 2.265497e-02 -1.012185e-02 2.849785e-02 -1.177761e-02 -7.730155e-03 -1.158124e-02 -1.006311e-02 -2.085335e-02 -2.716058e-03 -1.577535e-03 1.794419e-02 5.225175e-03 -2.033998e-02 -1.816309e-02 1.984408e-02 6.575245e-03 1.931417e-02 4.888806e-02 -9.208375e-03 -3.500375e-03 2.682654e-02 5.258398e-03 2.188716e-02 -1.368986e-02 -7.458186e-03 -2.055772e-03 -7.632908e-03 -1.199959e-02 -5.879098e-03 -1.895813e-02 2.560443e-02 1.711260e-02 -5.775251e-04 -9.120459e-03 -5.433485e-03 -6.930616e-03 2.999187e-02 1.215956e-02 -6.669361e-03 -1.936010e-02 4.525660e-05 3.672724e-02 3.673669e-02 -3.414096e-03 -9.220370e-03 -1.345839e-02 -9.465754e-03 -1.018652e-02 -1.048592e-02 -5.197775e-03 4.844630e-02 3.251679e-02 -3.873226e-03 6.832537e-03 -4.524504e-02 -4.673411e-03 -1.440740e-02 -1.282683e-02 8.095634e-03 -5.274361e-03 2.674186e-02 3.518676e-02 -3.162980e-02 -3.076199e-02 -2.770437e-02 -2.148093e-02 -2.681943e-02 -1.940955e-02 -1.228107e-02 -1.866737e-02 4.329045e-04 4.519412e-02 2.411080e-02 2.879777e-02 4.844844e-02 1.535267e-02 6.581899e-02 4.696466e-02 2.516729e-02 2.186069e-02 2.603475e-02 1.731699e-02 -4.904246e-02 -6.588809e-03 -4.133567e-02 -4.589580e-02 -4.099584e-02 -5.870725e-03 -3.286964e-02 -3.676660e-03 5.936901e-03 2.303643e-02 3.007785e-02 6.360796e-02 3.614536e-02 7.304617e-02 7.137797e-02 7.736751e-02 -1.115320e-02 1.986175e-02 1.419749e-02 4.300566e-02 1.474500e-02 1.946550e-03 -2.524056e-03 -4.376158e-03 -4.725703e-03 -4.904591e-03 -7.124451e-03 -5.289502e-03 1.261581e-02 -2.403573e-02 -8.965946e-03 -3.327318e-03 8.679584e-03 -1.078372e-02 -9.565928e-03 -8.199367e-03 1.535451e-04 3.789882e-03 2.423283e-02 2.683873e-03 2.677009e-02 -1.924507e-02 -1.644882e-02 -1.693347e-02 -1.637080e-02 -1.735253e-02 -2.243397e-03 -1.139377e-02 2.317557e-02 6.336104e-02 3.910785e-02 8.207849e-03 1.031564e-02 6.709896e-03 -1.070802e-02 4.222055e-03 -1.805742e-02 1.609497e-02 2.108654e-02 3.754600e-03 -3.512583e-02 -1.742777e-02 -3.660151e-02 -3.192703e-02 -3.630528e-02 -2.192642e-02 -3.972462e-02 -3.264031e-02 1.661017e-02 1.113124e-02 1.423190e-02 8.183590e-02 2.591137e-02 4.923704e-02 2.819184e-02 4.695092e-02 4.262162e-03 6.749889e-02 8.411219e-02 3.465300e-02 5.658759e-02 -2.291400e-02 -1.994841e-02 -1.159072e-02 -2.259410e-02 1.271161e-02 -1.840694e-02 -1.989837e-02 7.490319e-02 -1.512390e-02 1.168627e-02 -8.679803e-03 2.758680e-02 2.096809e-02 -1.392283e-02 4.849061e-03 2.659669e-02 6.771010e-03 1.822338e-02 5.475003e-02
 -1.991020e-01 -6.119188e-02 -2.667430e-02 -4.822363e-02 -2.798483e-02 -6.016982e-02 -6.726162e-03 1.641848e-02 4.496964e-02 3.125392e-02 3.171977e-02 1.890603e-02 9.677214e-03 3.759749e-02 1.347768e-02 4.616360e-03 5.968636e-02 5.314771e-02 8.995648e-02 4.255831e-02 -4.651019e-02 -1.238492e-02 -4.505825e-03 -8.574372e-03 -4.647566e-03 -1.304651e-02 -7.192689e-03 -6.046412e-03 -1.414851e-02 -3.940459e-03 -3.916343e-03 -5.320955e-03 -4.042865e-03 -5.007773e-03 -6.313893e-03 -7.725933e-03 -1.911400e-03 -1.365519e-02 -6.766181e-03 -4.929195e-03 -4.756719e-02 -1.049243e-02 -3.173372e-03 -6.029114e-03 -3.251387e-03 -1.390683e-02 -6.867487e-03 -4.505118e-03 -1.443777e-02 -7.432396e-03 -4.233034e-03 -3.684404e-03 -2.888098e-03 -3.610480e-03 -8.431750e-03 -1.473047e-02 -5.586509e-03 -1.125409e-02 -1.644556e-02 -8.258260e-03 -4.817681e-02 -1.068235e-02 -3.231571e-03 -6.144253e-03 -3.316182e-03 -1.414720e-02 -6.970331e-03 -4.562157e-03 -1.471437e-02 -7.548454e-03 -4.309607e-03 -3.752880e-03 -2.931788e-03 -3.664922e-03 -8.472532e-03 -1.479328e-02 -3.594313e-03 -1.165761e-02 -1.495782e-02 -8.380999e-03 -4.756719e-02 -1.049243e-02 -3.173372e-03 -6.029114e-03 -3.251387e-03 -1.390683e-02 -6.867487e-03 -4.505118e-03 -1.443777e-02 -7.432396e-03 -4.233034e-03 -3.684404e-03 -2.888098e-03 -3.610480e-03 -8.431750e-03 -1.473047e-02 -5.586509e-03 -1.125409e-02 -1.644556e-02 -8.258260e-03 -4.669762e-02 -1.644121e-02 -5.751812e-03 -1.074500e-02 -5.892789e-03 -2.003125e-02 -3.517963e-03 -3.402470e-03 -1.503151e-02 -8.786371e-03 2.949284e-03 3.905382e-03 1.284312e-03 -2.103185e-03 -8.227200e-03 -1.103650e-02 1.889408e-03 7.870314e-03 -1.929702e-02 -8.047032e-03 -4.780495e-02 -1.082401e-02 -4.061698e-03 -5.435226e-03 -4.139518e-03 -1.720964e-02 -6.371597e-03 -5.653622e-03 -1.359588e-02 -9.208803e-03 -3.254156e-03 -4.738674e-03 -1.565351e-03 -4.619675e-03 -6.211275e-03 -8.266664e-03 -7.201816e-03 -8.896335e-03 -7.679148e-03 -8.176877e-03 -4.379114e-02 -9.936692e-03 -2.264482e-03 -8.356132e-03 -2.418168e-03 -1.865104e-02 -7.226975e-03 -1.773088e-03 -1.793287e-02 2.325422e-03 -6.072678e-03 -1.053326e-03 -1.936411e-03 -5.037068e-03 -8.579632e-03 -1.821949e-02 -3.960055e-03 -6.036121e-03 -1.038805e-02 -9.226151e-03 2.231523e-02 -2.496157e-02 -3.080623e-02 -6.020372e-02 -4.871822e-02 -6.237292e-02 -9.357000e-03 1.014461e-02 2.698172e-02 5.230294e-02 1.178434e-02 -1.300273e-02 5.829640e-03 -6.438610e-03 1.793538e-02 5.485294e-02 3.398026e-02 5.012225e-02 7.977046e-02 3.770681e-02 1.467128e-02 1.156424e-03 9.066571e-03 8.555773e-03 -6.416095e-03 3.592943e-02 -3.445255e-03 -1.392540e-02 3.016309e-02 -1.208561e-02 -2.578614e-02 2.009898e-02 6.366456e-03 -1.086280e-02 4.604632e-04 3.553912e-02 8.081787e-03 3.910925e-03 2.921017e-02 7.022129e-03 1.005506e-01 -2.414387e-02 -2.297332e-03 -7.969945e-03 -1.065993e-02 -9.300264e-03 7.814287e-03 -1.127062e-02 2.773059e-03 -1.050173e-03 -6.986781e-03 -8.363864e-03 -4.374014e-03 -9.566667e-03 3.326777e-03 3.157640e-02 -1.273471e-02 -3.154144e-02 1.496405e-02 -4.518851e-03 6.006437e-02 4.055934e-02 -9.987245e-04 -6.010484e-03 3.192080e-03 1.979874e-02 1.182834e-02 -1.757107e-02 2.740663e-02 -1.103419e-02 -1.366687e-02 -1.765514e-02 -2.042319e-02 1.295717e-02 -6.996791e-03 -1.404130e-03 -1.607117e-03 6.663552e-03 -1.819060e-02 -6.049103e-03 8.494486e-02 2.951292e-02 -1.402214e-02 2.512146e-02 -4.470201e-03 2.168112e-02 3.088678e-03 -2.538417e-03 -1.443321e-02 -4.977685e-03 -4.103702e-05 2.136755e-03 -1.312429e-02 -2.145709e-02 -5.208484e-03 1.523850e-02 -1.598310e-02 -2.822844e-02 -1.437738e-02 -1.509978e-02 8.378510e-02 1.544745e-02 -7.364567e-03 -1.043759e-02 -5.819310e-03 1.158230e-02 3.230657e-02 4.077999e-05 7.246893e-03 -6.491764e-03 -1.400814e-02 -9.258961e-04 -5.464109e-03 -9.624695e-03 -1.664553e-03 -1.623433e-02 -1.623757e-02 8.367087e-03 4.343816e-03 -2.201999e-02 3.097867e-02 1.704425e-02 2.260776e-02 4.480162e-02 1.705700e-02 6.846079e-02 3.147493e-03 -9.916964e-03 -1.129561e-02 5.156030e-03 1.531297e-02 -2.442605e-02 -1.057338e-02 -1.835379e-02 -1.085796e-02 -1.408638e-03 -1.958876e-02 2.275275e-02 4.306813e-02 -7.220763e-03 4.200577e-02 4.114611e-02 3.556479e-02 3.302383e-02 3.632512e-02 1.666953e-02 4.995503e-03 2.465839e-02 2.563823e-02 1.471359e-02 1.751111e-02 -1.037262e-02 3.128733e-03 -1.847249e-02 -1.418557e-02 -3.832357e-02 7.264758e-03 3.615341e-02 -1.886250e-02 -1.834986e-02 -3.763519e-03 -1.037966e-02 -1.969940e-02 -4.971312e-03 -9.283232e-03 -1.837610e-04 5.227180e-03 2.966493e-03 1.206386e-02 -9.458123e-03 -2.142919e-02 -1.261914e-02 -1.506104e-02 9.115561e-03 2.848613e-03 3.398014e-02 -7.146722e-03 -2.475912e-03 2.411117e-02 1.182624e-03 1.105429e-01 2.152179e-03 -1.284810e-02 -2.766955e-02 5.728470e-03 2.302784e-02 2.240623e-02 1.018531e-02 -6.781374e-03 -2.138476e-02 3.153842e-03 6.064410e-03 -5.340242e-03 6.830374e-03 2.327574e-02 2.905364e-02 -2.801379e-02 -2.017514e-02 -2.854997e-02 2.394777e-03 1.092119e-01 5.883730e-02 1.046778e-02 7.214909e-02 2.099444e-02 7.473472e-02 1.353611e-02 -4.887048e-03 -7.439786e-03 -8.463399e-03 -3.265998e-02 -2.737427e-02 -3.087108e-02 -7.963270e-03 4.797689e-02 -3.737662e-03 -1.555943e-02 -3.772514e-02 -4.491679e-02 2.663754e-02 5.299585e-02 3.221156e-02 -1.958819e-02 7.743830e-03 -2.385188e-02 4.268590e-02 -5.294646e-02 -2.316705e-02 3.766636e-02 6.811092e-03 -1.065896e-03 1.417283e-02 4.096244e-03 -1.138912e-02 3.867097e-03 2.510018e-02 -1.716016e-03 3.399042e-02 1.404101e-02 2.089684e-02
 -2.241982e-01 3.223212e-02 2.190231e-01 3.694013e-02 1.881593e-01 -2.074839e-02 3.978538e-02 -7.956750e-02 -1.006983e-02 -8.407022e-03 -9.484892e-03 -8.357020e-03 -8.325054e-03 -6.968685e-03 -1.185875e-02 -2.161432e-02 -2.469839e-02 -4.026591e-02 -9.243667e-03 -8.419681e-03 -5.201359e-02 -1.956798e-02 -1.778673e-02 -9.414400e-03 -1.954493e-02 -1.924935e-02 -1.181756e-02 -2.077225e-02 -5.952962e-04 -1.889984e-04 -2.704525e-04 -1.809997e-04 -1.782475e-04 -2.435042e-04 -4.616980e-04 -1.153763e-03 -2.075529e-03 -4.583192e-03 -2.922339e-04 -1.964809e-04 -4.386377e-02 -1.765381e-02 -2.877109e-02 -2.282012e-02 -3.234730e-02 -1.640522e-02 -1.233119e-02 -1.569152e-02 -3.297691e-04 -7.642026e-06 -7.624528e-05 -1.884738e-06 0.000000e+00 -5.058295e-05 -2.063404e-04 -6.817819e-04 -1.612429e-03 -3.819037e-03 -1.016225e-04 -1.440041e-05 -4.424821e-02 -1.795696e-02 -2.932488e-02 -2.115784e-02 -3.099993e-02 -1.678124e-02 -1.257817e-02 -1.592443e-02 -3.408286e-04 -1.607059e-05 -8.501934e-05 -1.021144e-05 -8.321031e-06 -5.947890e-05 -2.182341e-04 -7.054841e-04 -1.626029e-03 -3.835087e-03 -1.102373e-04 -2.277867e-05 -4.386377e-02 -1.765381e-02 -2.877109e-02 -2.282012e-02 -3.234730e-02 -1.640522e-02 -1.233119e-02 -1.569152e-02 -3.297691e-04 -7.642026e-06 -7.624528e-05 -1.884738e-06 0.000000e+00 -5.058295e-05 -2.063404e-04 -6.817819e-04 -1.612429e-03 -3.819037e-03 -1.016225e-04 -1.440041e-05 -5.135284e-02 -1.508829e-02 -1.948945e-02 -1.897264e-02 -8.102759e-03 -1.386071e-02 -7.148499e-03 -1.894424e-02 -8.353078e-04 -3.509984e-04 -4.493247e-04 -3.414854e-04 -3.377935e-04 -4.098468e-04 -6.632903e-04 -1.470291e-03 -2.621212e-03 -5.842421e-03 -4.706698e-04 -3.581549e-04 -4.660957e-02 -2.005827e-02 -2.793636e-02 -1.199843e-02 -2.292209e-02 -1.651058e-02 -1.360197e-02 -1.555860e-02 -5.333422e-04 -1.484619e-04 -2.275512e-04 -1.413270e-04 -1.387421e-04 -1.992729e-04 -3.878132e-04 -9.731279e-04 -2.002914e-03 -4.557198e-03 -2.536324e-04 -1.556604e-04 -4.143759e-02 -2.426683e-02 -2.202161e-02 -1.751500e-02 -2.316866e-02 -2.105085e-02 -1.743877e-02 -5.587023e-03 -5.750599e-04 -1.628547e-04 -2.461608e-04 -1.544023e-04 -1.517469e-04 -2.147517e-04 -4.226964e-04 -1.072147e-03 5.059926e-05 -4.661284e-03 -2.683082e-04 -1.689958e-04 6.742501e-04 6.462961e-02 9.102355e-02 3.355614e-02 2.720895e-02 1.037765e-02 6.415401e-02 4.740610e-02 -1.654312e-02 -1.507484e-02 -1.697281e-02 -1.495817e-02 -1.487644e-02 -1.583809e-02 -1.334646e-02 -2.473070e-02 -1.502115e-02 -1.407050e-02 -1.448327e-02 -1.524911e-02 3.557323e-02 3.906516e-02 3.054781e-02 4.417687e-02 9.412115e-03 1.114490e-02 2.184665e-02 5.627369e-02 -1.190108e-02 -1.334387e-02 -1.300267e-02 -1.320197e-02 -1.314376e-02 -1.196540e-02 -1.351214e-02 -1.555121e-02 1.260901e-02 1.086725e-02 -1.468330e-02 -1.350000e-02 5.092920e-02 -4.788845e-02 -2.449021e-02 1.974411e-02 -1.561964e-02 8.079544e-03 1.240099e-02 3.601490e-02 -4.642513e-03 -4.984735e-03 -5.706969e-03 -4.923037e-03 -4.890529e-03 -5.247918e-03 -6.626587e-03 5.913244e-03 4.468897e-03 1.218126e-02 -3.466565e-03 -5.018280e-03 9.164013e-02 5.624212e-03 -4.703235e-02 -2.136701e-02 -4.310332e-03 1.849104e-02 -2.735365e-02 6.043894e-02 -1.285706e-02 -7.261209e-03 -4.054250e-03 -7.181081e-03 -7.138816e-03 -7.671421e-03 -5.215471e-03 3.417268e-03 1.206784e-02 3.398079e-02 -8.173205e-03 -5.181540e-03 6.021859e-02 -6.734850e-03 -1.039748e-02 1.707984e-03 1.956356e-02 -1.276264e-02 -2.091162e-02 2.054925e-02 -7.827535e-04 -5.215228e-03 -3.770481e-03 -5.137425e-03 -5.109169e-03 -5.511435e-03 1.596931e-03 5.438925e-03 -1.605042e-03 5.537420e-03 -3.672700e-03 -5.238810e-03 5.522823e-02 -8.458884e-03 -3.735192e-02 1.470196e-02 9.430808e-03 -1.112295e-03 1.046435e-02 5.614132e-02 -2.774462e-03 -6.574681e-03 -7.409281e-03 -6.472348e-03 -6.443174e-03 -4.779904e-03 -4.571761e-03 -2.218219e-03 -1.131018e-02 1.201621e-02 -5.075359e-03 -6.602947e-03 6.577147e-02 4.496966e-02 7.026992e-02 2.325530e-02 4.136664e-02 5.857787e-02 1.576903e-02 2.910854e-02 -8.667676e-03 -1.995245e-02 -1.499494e-02 -2.117825e-02 -2.113038e-02 -2.050782e-02 -2.469973e-02 -2.725502e-02 -9.897744e-03 3.395332e-02 -1.863998e-02 -1.937220e-02 9.253615e-02 1.104533e-01 5.790798e-02 6.093997e-02 1.180125e-01 7.681009e-02 6.471806e-02 -3.086491e-02 -3.225994e-02 -3.127862e-02 -3.493351e-02 -3.209012e-02 -3.202842e-02 -3.012641e-02 -2.999775e-02 -4.731657e-02 -1.585312e-02 1.599288e-02 -2.793808e-02 -3.245123e-02 -1.171713e-02 -2.985688e-02 -7.838778e-04 3.988852e-02 -1.537595e-02 6.756569e-03 5.001951e-03 1.679467e-02 -6.523361e-03 -3.515760e-03 -4.030929e-03 -3.482889e-03 -3.451578e-03 -3.713804e-03 -2.415692e-03 3.349780e-03 -1.034572e-02 6.079916e-03 -4.094724e-03 -3.538515e-03 9.033673e-02 5.076409e-02 5.941526e-02 2.873695e-02 2.120349e-02 2.793309e-02 -2.407601e-03 7.369271e-03 -1.765721e-02 -1.266590e-02 -1.406114e-02 -1.269960e-02 -1.236710e-02 -1.324459e-02 -8.261924e-03 -1.942872e-03 -9.930664e-03 -5.924966e-02 -1.462572e-02 -1.259208e-02 1.766199e-01 7.148440e-02 6.016753e-02 5.266128e-02 3.353733e-02 7.326027e-02 4.564007e-02 -4.318598e-03 -1.146902e-02 -2.802554e-02 -2.491154e-02 -2.774645e-02 -2.898125e-02 -2.715772e-02 -2.569778e-02 -1.163823e-02 -6.480354e-03 -4.746148e-02 -2.719946e-02 -2.933543e-02 7.009138e-02 8.875612e-03 -1.652731e-02 2.441598e-02 4.742538e-02 4.653996e-02 7.404825e-03 5.352892e-02 -5.671414e-03 -1.574003e-02 -1.346895e-02 -1.556275e-02 -1.549318e-02 -1.648337e-02 -1.236532e-02 1.062487e-02 4.222645e-03 3.171057e-02 -1.513810e-02 -1.583509e-02
 -1.418831e-01 -4.463030e-03 -5.410445e-03 -9.676348e-03 -1.277818e-02 -2.099603e-02 -1.046877e-02 -2.117178e-03 3.393461e-02 2.895538e-02 2.320193e-02 7.030271e-03 2.305337e-02 2.000492e-02 -5.103391e-03 5.715124e-03 1.190882e-02 5.072225e-02 1.953310e-02 1.274943e-02 -2.240931e-02 -4.560276e-03 -1.010748e-03 -2.337606e-03 -1.125830e-03 -4.771108e-03 -4.792324e-03 -2.343459e-03 -1.034481e-02 -4.866832e-03 -4.314367e-03 -3.389631e-03 -8.302048e-04 -3.540885e-03 -1.624217e-02 -4.160269e-02 -3.377048e-03 -2.093240e-02 -2.123350e-02 -6.561975e-03 -2.893031e-02 -3.487231e-03 -6.871284e-04 -1.730251e-03 -7.994992e-04 -5.285593e-03 -3.701483e-03 -3.415950e-03 -7.783869e-03 -5.295356e-03 -3.138425e-03 -2.405451e-03 -2.139431e-03 -2.705999e-03 -1.896991e-02 -3.776906e-02 -3.886455e-03 -2.350800e-02 -3.616011e-02 -4.986242e-03 -2.919345e-02 -3.540184e-03 -7.034290e-04 -1.756740e-03 -8.138049e-04 -5.358428e-03 -3.750330e-03 -3.463198e-03 -7.888452e-03 -5.373027e-03 -3.193255e-03 -2.460737e-03 -2.186402e-03 -2.740541e-03 -1.902036e-02 -3.785571e-02 -3.995844e-03 -2.244153e-02 -3.522184e-02 -5.052160e-03 -2.893031e-02 -3.487231e-03 -6.871284e-04 -1.730251e-03 -7.994992e-04 -5.285593e-03 -3.701483e-03 -3.415950e-03 -7.783869e-03 -5.295356e-03 -3.138425e-03 -2.405451e-03 -2.139431e-03 -2.705999e-03 -1.896991e-02 -3.776906e-02 -3.886455e-03 -2.350800e-02 -3.616011e-02 -4.986242e-03 -1.395975e-02 -5.633216e-03 -1.365681e-03 -2.914879e-03 -1.483877e-03 -8.197599e-03 -3.882312e-03 -3.467518e-03 -1.016059e-02 -8.604595e-03 -5.406641e-03 -2.152739e-03 -1.647573e-03 -2.352015e-03 -1.316378e-02 -3.860446e-02 -2.763103e-03 -2.490332e-02 -1.042961e-02 -6.016970e-03 -2.436979e-02 -4.346797e-03 -9.435631e-04 -2.193827e-03 -1.073049e-03 -4.213877e-03 -4.581589e-03 -2.080441e-03 -7.248304e-03 -6.493486e-03 -3.937538e-03 -9.171386e-04 -2.733973e-03 -3.353066e-03 -1.369382e-02 -3.830967e-02 -5.001302e-03 -2.470936e-02 -2.861497e-02 -6.099359e-03 -2.378430e-02 -4.760011e-03 -1.042573e-03 -2.389628e-03 -1.161026e-03 -7.038820e-03 -4.944305e-03 -4.709584e-03 -8.321657e-03 -7.096529e-03 -4.445851e-03 -1.332672e-03 -3.082719e-03 5.448450e-04 -1.887995e-02 -3.715902e-02 -1.381130e-03 -8.095938e-03 -3.461420e-02 -6.839087e-03 -6.554730e-03 -1.919320e-02 -7.423685e-03 -2.469874e-02 -2.159048e-02 -3.721252e-02 -2.382175e-02 2.354439e-02 -3.013623e-02 8.476018e-05 -1.452853e-02 -4.017398e-03 3.673387e-03 -2.604445e-02 6.109963e-02 9.645371e-02 2.535785e-02 6.463847e-02 1.009208e-01 -1.268573e-02 1.079370e-02 -1.550589e-02 -1.779598e-02 -6.109838e-03 -2.386506e-02 -1.644747e-02 -2.427425e-02 -1.671817e-02 -4.457112e-02 -3.940821e-03 8.718634e-03 -1.845100e-02 -1.225172e-02 -3.730322e-03 1.346210e-02 1.391978e-01 4.510852e-03 6.883233e-02 1.065339e-01 -1.067631e-02 1.043528e-02 3.663372e-04 -8.024171e-03 -1.479455e-02 -7.125531e-03 -1.173664e-02 -5.898303e-04 9.407775e-04 -1.202721e-02 -1.231787e-02 -1.352150e-02 -6.326827e-03 -5.276433e-03 -2.197340e-03 1.019543e-02 4.048081e-02 1.023829e-02 3.904751e-02 3.166546e-03 -4.706364e-03 -3.635242e-03 -5.841151e-03 -1.328654e-02 -1.007585e-02 -4.340660e-03 1.139440e-02 -1.218694e-02 -8.798553e-03 -1.389595e-02 -1.039122e-02 -2.353250e-02 -1.731008e-02 -8.651548e-03 8.870154e-03 2.562946e-02 9.219154e-02 -2.561744e-02 4.846080e-02 3.915140e-02 -7.271260e-03 2.277012e-02 1.585611e-03 -1.421738e-02 6.437254e-03 -6.004725e-04 2.490738e-03 -4.794328e-03 -8.891111e-03 -1.665207e-02 4.664898e-03 -7.065006e-03 -1.119331e-02 -2.698711e-03 -4.442514e-03 3.466779e-02 3.549080e-02 -1.673216e-02 2.783656e-02 6.645868e-03 -2.753955e-02 3.901302e-03 -1.392330e-02 -5.625369e-03 -1.147870e-02 -2.334241e-03 -1.830678e-02 -1.492239e-02 -1.944368e-02 5.277333e-02 -1.328528e-03 -2.190582e-02 -1.510999e-02 -3.345840e-03 -5.974468e-03 5.303103e-02 3.223866e-02 -3.071294e-02 3.113762e-02 8.070559e-02 -4.254801e-02 1.337572e-01 3.128734e-02 -2.283858e-02 -1.255651e-02 -1.541103e-02 5.552468e-03 2.451577e-02 -1.277485e-02 3.305461e-02 -4.054839e-02 4.119861e-03 2.457965e-02 -1.719508e-02 -2.131102e-02 2.431463e-02 -2.688021e-02 2.728391e-02 -1.467372e-02 2.901230e-02 2.345727e-02 1.114034e-01 1.169552e-02 3.505377e-03 1.338122e-02 -2.360972e-02 4.282081e-02 2.656648e-02 2.958431e-03 3.914826e-02 8.787500e-02 8.225162e-03 1.931115e-02 -8.512437e-03 -8.030729e-03 -2.214244e-04 -7.100018e-03 5.044879e-02 -8.610203e-02 -9.372289e-02 3.019187e-02 -1.352874e-02 -2.131811e-03 -8.292387e-03 -5.720067e-03 -5.220937e-03 4.876367e-03 -4.467513e-03 2.911144e-03 -3.211723e-03 2.987582e-03 -1.605076e-03 -1.653845e-03 -1.093540e-02 -2.498997e-03 -7.472405e-03 5.238207e-02 -9.342153e-03 -6.420071e-03 6.874723e-03 -1.250615e-02 1.049155e-01 -7.664839e-03 -8.790322e-03 1.075427e-02 -7.312146e-03 1.627687e-02 2.066576e-02 8.219728e-04 5.189828e-02 3.255815e-03 6.199141e-03 -1.491231e-02 -1.500439e-02 -1.446747e-02 -2.757038e-02 -1.527635e-02 4.007071e-03 -2.594230e-02 -5.689531e-03 1.788816e-02 1.178697e-01 3.981784e-02 -8.692865e-03 1.731157e-02 -1.147144e-03 6.130902e-02 3.459583e-02 4.249139e-02 2.311675e-02 1.159847e-02 2.241287e-02 -2.833255e-02 -2.568268e-03 2.429785e-02 -3.414314e-02 -8.907413e-02 -2.696298e-02 -1.170628e-02 -4.062341e-02 6.137731e-02 -6.205170e-03 -2.110860e-02 -2.809872e-02 -3.156348e-02 -1.205465e-02 5.882400e-03 -1.077455e-02 -2.506638e-02 -8.801726e-03 -2.085917e-02 -1.255205e-02 8.525394e-03 -9.362955e-03 -1.180899e-02 6.860994e-02 9.946704e-02 -3.382499e-02 8.151167e-02 1.201263e-01 1.051331e-02
 -2.270559e-02 -1.014801e-03 -9.905544e-03 -5.795791e-03 -1.021541e-02 3.071027e-02 7.507247e-03 1.704628e-03 -3.175123e-03 -1.013191e-02 9.683567e-03 -8.323721e-03 2.847088e-03 -6.771258e-03 1.603475e-02 4.041813e-02 -8.454619e-03 1.060848e-02 -2.448131e-02 1.537370e-02 -1.482172e-02 7.555678e-04 -2.278276e-04 -3.471374e-04 -2.164384e-04 -6.221821e-05 -1.060554e-03 -1.356074e-03 -1.970991e-02 -1.723685e-02 -1.080084e-02 -7.115041e-03 -7.613709e-03 -1.268444e-02 -7.878051e-03 -1.407197e-02 -3.484536e-03 -1.407378e-02 -2.250576e-02 -2.607589e-02 -1.128921e-02 -8.338265e-04 -1.957865e-05 -1.019635e-04 -1.079269e-05 -1.351976e-03 -5.957685e-04 -8.086026e-04 -1.844718e-02 -1.855095e-02 -9.419516e-03 -1.153026e-02 -8.737612e-03 -1.064164e-02 -1.633820e-02 -2.099299e-02 -7.355685e-03 -1.303196e-02 -2.631729e-02 -2.041076e-02 -1.154079e-02 -8.615716e-04 -2.862579e-05 -1.129700e-04 -1.971192e-05 -1.394265e-03 -6.192435e-04 -8.343995e-04 -1.873704e-02 -1.880503e-02 -9.568495e-03 -1.168320e-02 -8.874492e-03 -1.081271e-02 -1.473299e-02 -1.970518e-02 -7.451481e-03 -1.309561e-02 -2.641714e-02 -2.071447e-02 -1.128921e-02 -8.338265e-04 -1.957865e-05 -1.019635e-04 -1.079269e-05 -1.351976e-03 -5.957685e-04 -8.086026e-04 -1.844718e-02 -1.855095e-02 -9.419516e-03 -1.153026e-02 -8.737612e-03 -1.064164e-02 -1.633820e-02 -2.099299e-02 -7.355685e-03 -1.303196e-02 -2.631729e-02 -2.041076e-02 -2.430426e-03 2.748375e-04 -4.199656e-04 -5.697739e-04 -4.087125e-04 -2.877380e-03 -1.452630e-03 4.639497e-03 -1.905214e-02 -1.670159e-02 -1.384286e-02 -1.491464e-02 -6.184489e-03 -1.607046e-02 7.543575e-04 -3.879500e-04 -7.996816e-03 -1.156017e-02 -2.926537e-02 -2.864354e-02 -8.326259e-03 -1.190349e-03 -1.679534e-04 -2.714155e-04 -1.573588e-04 -1.862506e-03 -8.925133e-04 -1.152126e-03 -2.057477e-02 -1.630429e-02 -1.152987e-02 -1.401746e-02 -8.605930e-03 -8.920893e-03 -1.123544e-02 -1.633725e-02 -8.981814e-03 -1.141919e-02 -1.800341e-02 -2.496412e-02 -6.178035e-03 -1.366500e-03 -2.273264e-04 -3.450365e-04 -2.162978e-04 3.939457e-05 -1.049691e-03 8.157342e-04 -1.340710e-02 -1.841782e-02 -9.023391e-03 -9.984090e-03 -1.235625e-02 -8.877902e-03 -1.465131e-02 -1.181638e-02 -1.043635e-02 -1.437993e-02 -2.358250e-02 -2.507336e-02 1.938326e-02 -1.738888e-02 -1.860799e-02 -2.141301e-02 -1.422964e-02 -1.981962e-02 -2.413717e-02 -1.463193e-02 -2.978738e-02 2.398250e-02 -6.860483e-03 -2.899258e-02 2.063621e-02 4.646492e-03 7.110728e-02 8.008039e-02 3.270391e-02 1.316671e-02 6.270402e-02 1.532348e-02 -3.221542e-03 -2.185019e-02 -1.708422e-02 -1.977933e-02 -1.686295e-02 -3.028981e-02 -1.133060e-02 -1.494539e-02 1.938991e-02 3.729752e-02 -7.992632e-03 1.556131e-02 2.808821e-02 8.605655e-03 4.865770e-02 2.271627e-02 7.844079e-03 3.524121e-02 2.835467e-02 2.931144e-02 -9.430357e-03 -1.309195e-02 -6.390228e-03 -7.289567e-03 -6.296191e-03 -8.630749e-03 -6.958612e-03 -7.381116e-03 1.128658e-02 -6.324323e-03 2.201120e-02 9.028087e-04 -9.752533e-03 3.718145e-02 -2.794135e-03 -3.255187e-03 -7.456869e-03 1.073995e-02 1.021254e-02 1.894400e-02 2.205082e-02 -6.644208e-03 -9.307201e-03 -6.306219e-03 -9.198671e-03 -6.957654e-03 -3.943244e-03 -1.003936e-02 3.299702e-04 -5.443518e-03 6.632721e-03 1.320150e-02 1.952426e-03 -3.763668e-03 3.612065e-03 1.976405e-02 2.442529e-02 6.030250e-03 2.919722e-03 2.154776e-02 2.707736e-02 -8.496777e-03 -7.064200e-03 -3.806236e-03 -6.918516e-03 -2.472860e-03 -8.308983e-03 -2.363527e-03 -6.513279e-03 4.792551e-03 1.024991e-02 1.451205e-03 -1.714587e-03 2.011731e-02 -2.891599e-02 -2.510362e-02 2.119056e-03 1.301729e-02 3.409843e-02 1.651848e-02 -1.836745e-02 -1.705758e-02 -8.550650e-03 -9.868468e-03 -8.425547e-03 -1.776885e-02 -7.805469e-03 -9.156097e-03 1.394576e-02 1.922458e-02 -2.577221e-03 9.476092e-03 -8.327509e-04 1.656394e-02 1.470165e-02 3.030267e-02 1.810881e-03 1.705489e-02 -6.030142e-03 3.018722e-02 1.659980e-02 -1.102164e-02 -2.819934e-02 -3.026632e-02 -2.760774e-02 -1.234572e-02 -7.767448e-03 -2.014153e-02 4.949740e-02 6.607577e-02 4.090352e-02 2.745742e-02 -5.673475e-03 3.160633e-02 2.668446e-02 3.041291e-02 2.165914e-02 -4.809413e-02 -6.175643e-04 5.758373e-02 2.818882e-02 -5.349993e-03 -3.656768e-02 -2.891089e-02 -4.152144e-02 -9.124700e-03 -3.763820e-02 -2.030621e-02 8.116100e-02 6.108856e-02 1.952378e-02 2.149370e-02 3.582643e-02 4.841541e-02 6.885250e-02 5.456758e-02 -3.075844e-02 -1.579572e-02 -2.804419e-02 5.513193e-02 -3.168998e-03 8.215321e-04 -4.198558e-03 -4.723306e-03 -4.129612e-03 1.255608e-03 -6.356973e-03 -5.994853e-03 -1.415104e-02 -1.924667e-03 -1.311088e-02 9.012665e-04 -1.316173e-02 -2.273567e-03 2.139400e-02 -1.731578e-02 -1.484370e-02 3.132860e-02 3.444087e-02 -9.763600e-03 3.335204e-02 -1.339867e-02 -1.287963e-02 -1.592047e-02 -1.474228e-02 -1.027185e-02 -2.090420e-02 -1.404990e-02 4.634590e-02 2.984827e-02 -1.088872e-02 7.649659e-03 -3.509118e-02 -1.306481e-02 -3.328264e-02 -2.638072e-02 3.365867e-03 7.710735e-02 9.722134e-02 2.003745e-02 4.914650e-03 -2.151356e-02 -3.508010e-02 -3.312744e-02 -3.464869e-02 -2.341776e-02 -2.793284e-02 -3.541482e-02 8.517785e-02 4.775120e-02 4.492514e-02 4.177012e-02 7.722540e-02 2.505739e-04 -7.421275e-02 -2.649113e-02 3.908732e-02 5.161975e-02 8.410252e-02 4.796244e-02 -1.254590e-02 -1.511698e-02 -2.019325e-02 -1.889106e-02 -1.995562e-02 -1.553632e-02 -1.135283e-02 -8.941567e-03 1.479769e-02 -1.940574e-03 1.201161e-02 5.349782e-02 1.057632e-02 3.697953e-03 6.682822e-02 7.141545e-02 -1.523054e-02 -1.956736e-02 8.951603e-02 -5.144727e-04
 -1.478492e-01 -1.001828e-02 -1.284213e-02 -1.206653e-02 -2.430757e-02 -2.470585e-02 -7.498455e-03 1.858702e-02 1.781168e-02 4.642685e-02 7.593399e-03 7.846102e-03 1.980341e-02 -3.763972e-04 -2.401564e-02 -1.690720e-02 8.842706e-04 7.426786e-02 6.381963e-02 4.745976e-02 -2.514192e-02 -8.222808e-03 -2.920602e-03 -5.103740e-03 -2.903617e-03 -9.040340e-03 -8.322644e-03 -8.607474e-03 -8.289576e-03 -1.427390e-03 -5.436876e-04 -4.722722e-03 2.370234e-04 -3.192357e-03 -1.862284e-02 -2.098046e-02 -4.960483e-03 -1.521410e-02 -2.178590e-02 -1.082155e-02 -2.427085e-02 -7.501556e-03 -1.988912e-03 -3.602065e-03 -1.977499e-03 -9.604555e-03 -5.903271e-03 -6.228868e-03 -1.321189e-02 -8.382649e-03 -6.064565e-03 -4.617755e-03 -4.270288e-03 -5.266197e-03 -1.709109e-02 -2.422106e-02 -7.472377e-03 -1.514777e-02 -1.943048e-02 -1.053206e-02 -2.460043e-02 -7.656144e-03 -2.030969e-03 -3.674469e-03 -2.018053e-03 -9.773326e-03 -6.009830e-03 -6.342130e-03 -1.346759e-02 -8.545651e-03 -6.207338e-03 -4.738028e-03 -4.363014e-03 -5.365158e-03 -1.715350e-02 -2.428926e-02 -7.707313e-03 -1.137185e-02 -1.996434e-02 -1.073105e-02 -2.427085e-02 -7.501556e-03 -1.988912e-03 -3.602065e-03 -1.977499e-03 -9.604555e-03 -5.903271e-03 -6.228868e-03 -1.321189e-02 -8.382649e-03 -6.064565e-03 -4.617755e-03 -4.270288e-03 -5.266197e-03 -1.709109e-02 -2.422106e-02 -7.472377e-03 -1.514777e-02 -1.943048e-02 -1.053206e-02 -2.758922e-02 -1.108984e-02 -3.811053e-03 -6.517299e-03 -3.752143e-03 -1.651013e-02 -6.338244e-03 -6.724127e-03 -1.534261e-02 -4.537647e-03 -2.911800e-03 -2.407274e-03 -3.703135e-03 -9.789570e-04 -1.032711e-02 -2.263006e-02 -2.117242e-03 -1.169499e-02 5.931476e-04 -8.720490e-03 -2.698593e-02 -7.308112e-03 -2.654246e-03 -2.964231e-04 -2.613432e-03 -9.647687e-03 -3.353241e-03 -7.867257e-03 -1.228334e-02 -6.577530e-03 -5.803463e-03 -6.095384e-03 -3.429359e-03 -6.762940e-03 -1.814841e-02 -2.211435e-02 -1.011836e-02 -1.336989e-02 -1.651004e-02 -2.975524e-03 -2.207569e-02 -8.667595e-03 -2.937149e-03 -5.192279e-03 -2.880494e-03 -1.133323e-02 -8.475481e-03 -8.865379e-03 -1.472366e-02 -7.822602e-03 -3.401634e-04 -2.613491e-03 2.205297e-04 -5.408402e-03 -1.691759e-02 -2.135990e-02 -4.851778e-03 -1.093852e-02 -1.010878e-02 -1.524250e-02 2.015751e-03 -4.646417e-02 -4.244340e-02 -5.039611e-02 -3.666393e-02 -4.897928e-02 -2.363787e-03 9.562843e-03 -1.869075e-02 2.175432e-02 3.643946e-02 1.574581e-02 2.605587e-02 4.050141e-02 3.338152e-02 5.931951e-02 2.514768e-02 4.482515e-02 2.147680e-02 5.764087e-02 3.928099e-03 -1.875840e-02 -2.824068e-02 -3.560326e-02 -1.351243e-02 -2.171792e-03 -2.005073e-02 2.614018e-02 -1.058491e-02 -5.064971e-02 -1.344501e-03 3.660855e-03 -1.089253e-02 -1.651607e-02 3.706849e-02 1.278220e-01 3.361738e-02 7.048800e-02 6.322115e-02 -1.990986e-02 -1.799055e-03 -1.435232e-02 -3.843799e-03 -1.908029e-02 -9.509592e-03 -3.476651e-02 -3.210062e-03 1.429633e-02 -4.544201e-03 -5.198970e-03 6.556884e-03 -8.366297e-03 6.117785e-03 8.663756e-03 1.994159e-02 4.084856e-02 4.035723e-03 2.029927e-02 2.916224e-02 -2.902433e-02 -7.747557e-03 1.463928e-03 -1.581319e-02 -2.199571e-02 -2.732886e-02 -2.639188e-02 2.790589e-03 1.904809e-02 6.250134e-03 -2.960608e-02 -1.179053e-02 -2.054598e-03 1.709993e-02 -3.195356e-03 3.661764e-02 6.028937e-02 -7.029671e-03 5.945346e-03 5.713973e-02 7.171503e-03 -6.749259e-03 -9.567728e-03 -1.644947e-02 8.189820e-03 1.351474e-02 -1.400941e-02 8.221266e-03 -1.951176e-02 -6.293920e-03 -1.838398e-02 4.926412e-03 -1.268272e-02 -1.974924e-03 -1.481562e-02 2.689262e-02 5.417029e-02 -1.624500e-02 2.819612e-02 2.338579e-02 -3.050229e-03 9.766086e-03 -3.021489e-02 -4.582362e-03 -1.902764e-02 -2.047759e-02 2.620012e-02 -1.490756e-02 6.167377e-03 1.999640e-03 7.983290e-03 -1.299901e-02 -2.224864e-03 -3.638039e-02 -2.145910e-02 4.513182e-02 3.597345e-02 2.145367e-02 5.305586e-02 2.191379e-02 -2.054422e-02 8.157353e-02 6.212775e-02 2.015484e-04 2.893482e-02 1.138954e-02 6.820998e-02 6.199185e-02 1.437210e-02 4.816333e-03 -3.005739e-02 8.603217e-03 -4.767908e-02 -8.848587e-03 -7.443085e-04 -4.551978e-03 7.844610e-02 5.333869e-03 -1.139764e-01 -5.206828e-02 8.670982e-03 1.450499e-01 6.303674e-02 2.882733e-02 5.581228e-02 3.325374e-03 5.552726e-02 1.188962e-02 -4.358729e-02 6.607653e-02 6.687082e-02 -2.316312e-02 1.673252e-02 -2.206458e-02 -2.461963e-03 2.975022e-02 1.394621e-02 -4.634863e-03 -1.341239e-01 -1.582799e-01 5.170300e-02 1.233165e-02 -2.829722e-03 -1.192813e-02 1.036558e-02 -5.521857e-03 1.977687e-03 -4.490298e-03 1.321104e-02 -6.879433e-04 5.938023e-03 -2.350769e-03 8.042713e-03 -6.804157e-03 8.885443e-03 -4.066231e-02 1.046023e-02 1.191464e-03 -5.964405e-03 -1.067344e-02 -5.466188e-03 1.075821e-01 5.967661e-02 2.777807e-02 8.974206e-03 -2.898680e-03 4.156006e-02 1.603258e-02 2.536698e-02 3.733913e-02 2.690158e-02 -3.793869e-02 -6.437446e-03 -1.648035e-02 3.029464e-03 -5.105426e-02 -1.159671e-01 -2.446146e-02 1.449921e-02 4.265377e-03 -2.371453e-02 9.104316e-02 3.339398e-02 7.653715e-03 3.600782e-02 3.385976e-02 8.540953e-02 3.094822e-02 -9.127939e-03 5.016903e-02 1.613919e-02 8.818732e-03 -3.058751e-03 -1.158448e-02 -1.657677e-02 -7.368246e-02 -1.656195e-01 1.710038e-02 1.970659e-02 2.601646e-02 3.633122e-02 8.765922e-03 -3.614075e-02 -3.127003e-02 -3.393084e-02 -2.463022e-02 -2.102918e-02 -5.951279e-02 -4.657112e-02 2.128947e-02 3.712106e-03 2.101108e-02 7.368734e-03 4.653940e-03 6.130711e-03 1.297296e-01 6.775112e-02 -1.747410e-02 6.821616e-02 9.476298e-02 -2.781911e-04
 -2.192907e-01 2.932918e-02 1.202935e-01 6.906034e-02 1.181970e-01 -4.491888e-03 3.437939e-02 -3.204503e-03 -1.033525e-02 -8.780688e-03 -9.347489e-03 -8.579336e-03 -8.468193e-03 -8.547428e-03 -9.411592e-03 -1.405398e-02 -1.229560e-02 -1.591915e-02 -5.842767e-03 -8.778082e-03 -5.446259e-02 -1.969702e-02 -1.526172e-02 -2.046620e-02 -2.245953e-02 -9.247914e-03 -1.274973e-02 -1.558170e-02 -4.997468e-04 -2.320349e-04 -2.744574e-04 -2.001674e-04 -1.811404e-04 -2.025836e-04 -3.315831e-04 -7.803056e-04 -1.750709e-03 -5.673694e-03 -3.104993e-04 -2.238495e-04 -5.178176e-02 -1.748871e-02 -2.712618e-02 -2.062855e-02 -3.081740e-02 -1.549476e-02 -1.053425e-02 -1.597248e-02 -2.545767e-04 -4.771902e-05 -7.973397e-05 -2.045818e-05 -4.668502e-06 -2.227913e-05 -1.269937e-04 -4.746543e-04 -1.301417e-03 -4.458841e-03 -1.106102e-04 -3.971230e-05 -5.229048e-02 -1.787528e-02 -2.567149e-02 -2.103693e-02 -3.141252e-02 -1.372471e-02 -1.073538e-02 -1.617971e-02 -2.659524e-04 -5.658922e-05 -8.874419e-05 -2.917004e-05 -1.334194e-05 -3.105259e-05 -1.369679e-04 -4.895921e-04 -1.317514e-03 -4.485872e-03 -1.196380e-04 -4.849933e-05 -5.178176e-02 -1.748871e-02 -2.712618e-02 -2.062855e-02 -3.081740e-02 -1.549476e-02 -1.053425e-02 -1.597248e-02 -2.545767e-04 -4.771902e-05 -7.973397e-05 -2.045818e-05 -4.668502e-06 -2.227913e-05 -1.269937e-04 -4.746543e-04 -1.301417e-03 -4.458841e-03 -1.106102e-04 -3.971230e-05 -6.375456e-02 -1.639292e-02 -2.052556e-03 -1.119740e-02 -1.722124e-02 -1.240217e-02 -8.106357e-03 -2.198612e-02 -7.441926e-04 -4.149068e-04 -4.647776e-04 -3.738616e-04 -3.511711e-04 -3.790504e-04 -5.319927e-04 -1.072255e-03 -2.205480e-03 -6.549115e-03 -5.051388e-04 -4.049520e-04 -5.304318e-02 -1.554237e-02 -2.798493e-02 -1.935103e-02 -2.138501e-02 -1.503784e-02 -9.331705e-03 -1.531151e-02 -4.442167e-04 -1.968756e-04 -2.355317e-04 -1.646414e-04 -1.454508e-04 -1.663936e-04 -2.918190e-04 -7.106019e-04 -1.676806e-03 -3.437315e-03 -2.715898e-04 -1.860968e-04 -3.589609e-02 -1.797114e-02 -2.156345e-02 -1.591394e-02 -3.639583e-02 -1.522185e-02 -1.448598e-02 -1.276394e-02 -4.766559e-04 -2.089651e-04 -2.492566e-04 -1.753903e-04 -1.548984e-04 -1.771739e-04 -3.048493e-04 -7.429610e-04 -1.747368e-03 -5.601143e-03 -2.822139e-04 -2.010576e-04 -1.017402e-02 7.483731e-02 5.565445e-02 6.917337e-03 5.790629e-04 1.178767e-02 5.839214e-02 1.180885e-01 -1.502412e-02 -1.028818e-02 -1.746054e-02 -1.573832e-02 -1.512985e-02 -1.567473e-02 -7.745136e-03 -2.333177e-02 7.756998e-03 -2.713267e-02 -1.424162e-02 -1.420693e-02 6.364807e-02 1.081885e-02 4.682398e-03 3.247885e-02 8.813201e-03 2.238135e-02 1.495060e-02 3.992393e-02 -4.500224e-03 -1.227483e-02 -1.091949e-02 -1.366922e-02 -1.116893e-02 -1.376881e-02 -1.399123e-02 2.842560e-03 5.769418e-03 3.590864e-02 -9.651334e-03 -1.456249e-02 5.668007e-02 2.484500e-02 -9.823543e-03 -2.363023e-02 2.297709e-03 -1.187676e-02 -2.524593e-04 1.322084e-02 -3.393391e-03 -5.160986e-03 -5.403896e-03 -2.683152e-03 -4.685518e-03 -4.905534e-03 -1.544953e-03 -2.691511e-03 -1.050395e-02 1.440048e-02 -5.675237e-03 -2.986271e-03 5.335750e-02 3.222590e-02 3.228675e-02 -3.776384e-02 1.254049e-02 2.159800e-03 -4.384063e-04 1.977438e-02 -5.056154e-03 -7.619546e-03 -7.989542e-03 -7.180782e-03 -6.989934e-03 -7.286118e-03 -4.294226e-03 -4.399593e-03 -3.844444e-03 1.757520e-02 -8.530871e-03 -7.663738e-03 9.251309e-02 4.239106e-03 -3.286840e-02 8.914465e-03 6.834221e-03 -8.341441e-03 -2.599886e-02 1.222016e-02 -1.842270e-03 -5.586482e-03 -5.859453e-03 -5.218994e-03 -5.061462e-03 -3.161743e-03 -6.280508e-03 -7.496237e-03 -3.776704e-03 2.414022e-02 -4.020846e-03 -5.584833e-03 1.037047e-01 2.396417e-02 -1.990796e-04 2.377756e-02 -5.783290e-02 -1.108594e-02 -1.048573e-02 2.366729e-02 -7.975740e-03 -6.774377e-03 -5.029582e-03 -6.429707e-03 -6.253639e-03 -6.547626e-03 -5.645152e-03 -3.686255e-03 -1.638694e-03 9.149190e-03 -3.153552e-03 -4.697414e-03 1.316597e-01 3.972083e-02 3.798005e-02 4.047541e-02 6.014232e-02 8.178853e-02 1.971620e-03 3.670500e-03 -2.097831e-02 -2.048876e-02 -1.686666e-02 -2.119075e-02 -2.072571e-02 -2.129608e-02 -2.231496e-02 -2.661510e-02 -1.449608e-02 1.362327e-03 -1.725394e-02 -1.979934e-02 6.255610e-02 7.350085e-02 1.244385e-01 8.678730e-02 1.323372e-01 8.769427e-02 3.065170e-02 -2.876045e-02 -2.405303e-02 -2.971539e-02 -3.069299e-02 -3.000704e-02 -3.126702e-02 -3.182935e-02 -3.385685e-02 -2.802053e-02 -3.319461e-02 -1.508442e-02 -3.059568e-02 -3.065628e-02 1.080588e-02 -7.009353e-04 -2.065620e-02 3.049188e-02 -6.770546e-03 -7.262831e-03 -6.179107e-03 -4.026556e-03 -5.303018e-03 -1.471414e-03 4.541444e-04 -3.430281e-03 -3.320999e-03 -3.444217e-03 -1.824181e-03 4.739890e-03 1.608635e-04 4.485075e-04 -4.109780e-03 -3.576479e-03 8.120695e-02 -6.883827e-03 4.864433e-02 2.459324e-02 7.152213e-02 2.888488e-02 9.250478e-03 -1.112700e-02 -8.061349e-03 -1.367070e-02 -1.257672e-02 -1.276949e-02 -1.232012e-02 -1.050663e-02 -1.163104e-02 -7.459108e-03 -2.412202e-03 -3.877075e-02 -1.083224e-02 -1.102803e-02 1.383484e-01 2.331444e-02 5.909038e-02 7.563206e-02 1.121714e-01 5.180504e-02 5.111981e-02 4.515794e-02 -2.844471e-02 -2.709155e-02 -2.957665e-02 -2.962955e-02 -2.881194e-02 -2.943824e-02 -2.958761e-02 -2.072242e-02 -1.682703e-02 -4.087664e-02 -3.213277e-02 -3.055248e-02 4.286672e-02 -6.082336e-03 6.215339e-03 2.245826e-02 4.209178e-02 3.366384e-02 5.020699e-02 5.240119e-02 -1.136511e-02 -1.742520e-02 -1.213031e-02 -1.248645e-02 -1.615496e-02 -1.258009e-02 -1.317313e-02 -4.433706e-03 2.876287e-03 4.422941e-02 -1.540736e-02 -1.321654e-02
 -9.010768e-02 -4.436258e-03 -7.860593e-03 -7.994326e-03 -8.277461e-03 -6.830050e-03 -1.369491e-02 -6.806126e-03 -3.883567e-03 -3.077462e-02 -1.421780e-02 -1.516353e-02 1.532092e-02 -2.641239e-02 1.200715e-01 7.026823e-02 -2.881865e-02 4.230912e-02 5.333648e-02 -1.211548e-02 -1.065260e-02 -6.311645e-04 -3.605465e-04 -6.180453e-04 -3.836904e-04 -9.820477e-04 -1.308037e-03 -2.051381e-03 -1.667254e-03 -1.285165e-04 -4.364617e-03 -3.393142e-03 -8.672733e-03 -4.284059e-03 -2.057007e-02 -4.852015e-02 -5.020018e-03 -2.985156e-02 -3.489737e-02 -2.230169e-03 -1.325174e-02 -4.152977e-04 -1.918871e-04 -4.068413e-04 -2.110506e-04 -7.022550e-04 -9.190133e-04 -1.480358e-03 -1.233747e-03 -3.308701e-03 -3.346337e-03 -4.307001e-03 -8.442362e-03 -3.153005e-03 -4.348954e-02 -4.194520e-02 -3.977366e-03 -2.633718e-02 -3.806404e-02 -1.602833e-03 -1.333620e-02 -4.216452e-04 -1.970428e-04 -4.133817e-04 -2.164279e-04 -7.112262e-04 -9.321095e-04 -1.501378e-03 -1.247563e-03 -3.351392e-03 -3.379745e-03 -4.344366e-03 -8.509465e-03 -3.194801e-03 -4.274572e-02 -4.129548e-02 -4.002323e-03 -2.643256e-02 -3.815092e-02 -1.625701e-03 -1.325174e-02 -4.152977e-04 -1.918871e-04 -4.068413e-04 -2.110506e-04 -7.022550e-04 -9.190133e-04 -1.480358e-03 -1.233747e-03 -3.308701e-03 -3.346337e-03 -4.307001e-03 -8.442362e-03 -3.153005e-03 -4.348954e-02 -4.194520e-02 -3.977366e-03 -2.633718e-02 -3.806404e-02 -1.602833e-03 -1.461923e-02 -8.478755e-04 -5.369354e-04 -8.338994e-04 -5.645793e-04 -1.262173e-03 -1.667014e-03 -2.562166e-03 -2.085838e-03 -5.472747e-03 -5.350714e-03 -2.515777e-03 -8.893716e-03 -5.221214e-03 -1.552372e-02 -3.881122e-02 -1.795003e-03 -2.836201e-02 -2.738920e-02 -2.795192e-03 -1.423590e-02 -5.753797e-04 -3.200877e-04 -5.647044e-04 -3.432301e-04 -9.031661e-04 -1.173839e-03 -1.858021e-03 -1.525479e-03 -4.029532e-03 -1.866798e-03 -5.140900e-03 -1.003181e-02 -3.854634e-03 -2.450278e-02 -4.710730e-02 -4.699922e-03 -2.699455e-02 -3.318384e-02 -2.003045e-03 -1.423877e-02 -6.589448e-04 -3.877822e-04 -6.465938e-04 -4.045216e-04 -1.023102e-03 -1.363282e-03 -2.157008e-03 -1.732568e-03 -4.671094e-03 -2.500099e-03 -5.871861e-03 -5.131016e-03 -4.487471e-03 -3.123380e-02 -3.218134e-02 -3.190436e-03 -3.265349e-02 -3.364622e-02 -2.354751e-03 -5.781313e-02 -1.538596e-02 -1.450501e-02 -1.330433e-02 -1.623207e-02 -2.074930e-02 -1.879553e-02 -1.983208e-02 -3.397340e-02 -5.103932e-02 -2.031221e-02 -1.193216e-02 2.302313e-02 -2.733792e-02 1.210898e-01 1.749210e-01 -2.529440e-02 1.115464e-01 7.357869e-02 -9.786675e-03 -2.934627e-02 -1.302549e-02 -1.550752e-03 -8.254272e-03 -1.365787e-02 -6.175988e-03 2.562597e-04 6.777468e-03 -1.461077e-02 -4.319177e-02 -1.728865e-02 -3.055164e-02 -9.382226e-03 1.046615e-02 -1.423991e-02 2.256914e-01 4.753171e-02 5.412618e-02 1.076308e-02 -1.662540e-02 8.799615e-03 -3.050970e-03 -5.339811e-03 -9.281550e-03 -7.104682e-03 2.299121e-04 4.588450e-04 7.148171e-03 -1.075909e-03 -1.172225e-02 -1.515949e-03 -1.376154e-02 1.878637e-02 2.161672e-03 -2.621486e-02 1.102689e-02 -1.060189e-02 4.623349e-02 1.641868e-02 -5.367529e-03 1.579942e-03 -5.557753e-03 -8.850077e-03 -2.966204e-03 -6.207039e-03 -3.352335e-03 1.658591e-02 7.040138e-03 -1.085749e-02 -4.178975e-03 -1.826187e-02 1.331895e-03 2.259199e-02 1.310032e-02 -1.386611e-02 2.008490e-02 -1.633467e-04 3.031872e-02 2.614659e-02 -3.656379e-03 3.351779e-03 -4.060125e-03 -6.148072e-03 -3.667133e-03 -3.578503e-03 -7.236613e-03 5.518405e-03 -1.008577e-02 -9.185634e-04 1.075291e-02 -8.254918e-03 1.278749e-02 -2.515651e-02 -2.766817e-03 1.609168e-02 -1.104280e-02 1.573888e-02 5.529914e-02 -4.912698e-03 -3.948740e-03 1.328438e-03 -8.196545e-03 -9.725928e-03 -5.580615e-03 -7.187791e-03 4.808678e-03 7.729911e-03 -7.669171e-03 -1.218348e-03 4.654125e-03 5.843706e-03 3.301567e-02 -2.721421e-02 8.760043e-03 4.383653e-02 2.243613e-02 3.880557e-02 1.760089e-02 -6.678964e-02 -8.409978e-03 1.286206e-01 4.446445e-03 -1.570399e-02 -1.484519e-02 -1.504310e-02 -9.152180e-05 -2.209597e-02 -7.433768e-03 -4.698719e-03 1.929188e-02 2.823144e-02 -4.628102e-02 1.074274e-02 3.191396e-02 1.657065e-01 1.726587e-01 -1.557155e-02 -1.324121e-01 -1.506798e-01 3.998998e-02 1.651417e-01 -2.861927e-02 -3.096116e-02 -2.818524e-02 -2.715732e-02 -1.645268e-02 -6.643729e-03 9.903137e-03 6.704810e-03 1.057412e-01 1.822143e-02 4.944344e-02 2.041689e-02 4.866676e-03 2.208465e-01 2.084427e-01 -9.240353e-03 -2.128271e-01 -2.375553e-01 8.146027e-03 -9.780317e-03 -6.245333e-03 -4.789917e-03 2.467916e-03 -2.520137e-03 -5.982729e-03 -5.976255e-03 -6.406623e-03 -6.617295e-03 -1.764261e-03 -6.181260e-03 9.656397e-03 -4.012934e-03 9.798566e-03 -3.702328e-02 -2.745079e-02 -3.117490e-02 -4.979972e-03 1.254805e-01 -1.147273e-02 5.319602e-02 -1.510972e-02 -7.551321e-03 -1.106535e-02 -1.325712e-02 -2.352026e-02 -1.544509e-02 -6.998423e-03 -2.153725e-03 6.932168e-03 4.728102e-03 2.262795e-02 5.959818e-02 -1.373752e-02 -1.533782e-01 -1.615852e-01 -4.162146e-03 3.738510e-02 3.403527e-01 -2.803352e-03 5.193062e-02 -2.803761e-02 -3.672473e-02 -3.209638e-02 -3.041583e-02 -2.017595e-02 -3.160099e-02 1.584134e-03 -1.354230e-02 2.313063e-02 3.545335e-02 3.699697e-02 1.112547e-02 9.679630e-03 -1.349690e-01 -2.532604e-01 4.783207e-02 3.698559e-01 2.156449e-01 -9.462713e-03 -3.821904e-02 -1.796100e-02 -1.233570e-02 -1.300597e-02 -1.175764e-02 -1.939228e-02 -2.409914e-02 -3.635123e-02 -1.775763e-03 -2.127188e-02 2.063694e-03 -1.265802e-02 2.617448e-02 -1.048234e-02 2.128147e-01 1.073588e-01 -3.415555e-03 -2.192538e-02 8.509563e-02 -2.630177e-02
 -1.623168e-02 -4.955729e-03 -9.491807e-03 -9.555307e-03 -9.491807e-03 -2.212225e-03 -8.324314e-03 7.358679e-03 3.756129e-02 2.200569e-02 3.062333e-02 -2.099698e-02 -4.061507e-03 -1.406975e-02 -1.105529e-02 -7.390955e-03 2.872152e-02 4.158585e-02 -7.259142e-02 4.648519e-02 -3.104732e-03 -4.491887e-04 -2.084763e-04 -2.151044e-04 -2.084763e-04 -6.745960e-04 -4.143882e-04 -8.987409e-04 -1.013620e-02 -1.191736e-02 -7.221542e-03 -9.305792e-03 -1.578553e-02 -1.248042e-02 -1.749451e-02 -1.400702e-02 -6.375529e-03 -1.613477e-02 -3.497623e-02 -1.857857e-02 -1.984641e-03 -1.642858e-04 0.000000e+00 -4.298603e-06 0.000000e+00 -3.214820e-04 -1.451910e-04 -4.752339e-04 -1.152656e-02 -1.677755e-02 -9.391344e-03 -1.263470e-02 -1.265806e-02 -1.153542e-02 -2.022583e-02 -2.235521e-02 -5.997796e-03 -1.614866e-02 -3.699447e-02 -1.744501e-02 -2.037308e-03 -1.768176e-04 -8.182902e-06 -1.256343e-05 -8.182902e-06 -3.372292e-04 -1.561521e-04 -4.943497e-04 -1.171070e-02 -1.704156e-02 -7.418369e-03 -1.282888e-02 -1.286031e-02 -1.178155e-02 -1.878808e-02 -2.306815e-02 -6.091417e-03 -1.624821e-02 -3.716201e-02 -1.777940e-02 -1.984641e-03 -1.642858e-04 0.000000e+00 -4.298603e-06 0.000000e+00 -3.214820e-04 -1.451910e-04 -4.752339e-04 -1.152656e-02 -1.677755e-02 -9.391344e-03 -1.263470e-02 -1.265806e-02 -1.153542e-02 -2.022583e-02 -2.235521e-02 -5.997796e-03 -1.614866e-02 -3.699447e-02 -1.744501e-02 -3.878949e-03 -6.844749e-04 -3.816616e-04 -3.901831e-04 -3.816616e-04 -9.707998e-04 -6.355913e-04 -1.249028e-03 -9.395183e-03 -2.493327e-02 2.456980e-03 -2.688454e-03 -1.807766e-02 -3.820372e-03 -1.010402e-02 -1.873004e-02 -2.052746e-03 -1.915213e-02 -4.043360e-02 -1.160739e-02 -2.694800e-03 -3.692601e-04 -1.573144e-04 -1.632621e-04 -1.573144e-04 -5.711815e-04 -3.426472e-04 -7.675500e-04 -1.249578e-02 -1.309299e-02 -9.882100e-03 -1.171016e-02 -7.564808e-03 -1.482288e-02 -1.132805e-02 -2.461177e-02 -5.537042e-03 -1.514823e-02 -3.734807e-02 -1.614971e-02 -8.109276e-04 -4.185439e-04 -1.866445e-04 -1.938235e-04 -1.866445e-04 -6.362400e-04 -3.890765e-04 -8.574092e-04 -5.724051e-03 -1.130588e-02 -9.144973e-03 -1.357144e-02 -1.386749e-02 -1.248638e-02 -1.841534e-02 -1.177917e-02 -6.378780e-03 -1.260441e-02 -4.299178e-02 -1.858514e-02 -5.626696e-03 -2.029662e-02 -1.718479e-02 -1.732986e-02 -1.718479e-02 -2.728810e-02 -1.553635e-02 -2.051947e-02 -3.561435e-02 3.803414e-02 1.045039e-02 5.802228e-02 4.848606e-02 3.090009e-02 4.452770e-02 6.118948e-02 8.871985e-03 3.294243e-02 -1.999941e-02 1.102145e-02 -2.729183e-02 -1.943870e-02 -1.473705e-02 -1.487307e-02 -1.473705e-02 -1.528743e-02 -1.894246e-02 -1.388605e-02 -2.176740e-02 -2.636539e-02 3.484882e-03 2.689468e-02 4.893207e-02 2.578651e-02 6.093671e-02 7.780346e-02 -2.334914e-02 3.167972e-02 4.321017e-02 2.965868e-02 -2.457574e-02 -7.501820e-03 -5.567369e-03 -5.629900e-03 -5.567369e-03 -9.072850e-03 -5.053922e-03 -1.078005e-02 -2.163229e-02 2.060221e-02 -1.458622e-02 1.413528e-02 -1.663161e-03 -6.084958e-03 4.567184e-02 1.024641e-02 -3.362443e-02 3.503056e-02 4.917481e-02 -7.294324e-03 -2.335604e-02 -8.403792e-03 -7.898040e-03 -7.974918e-03 -7.898040e-03 -8.347899e-03 -5.857781e-03 -1.070145e-02 -3.053607e-02 2.781769e-04 -3.329796e-02 5.495725e-02 3.095027e-03 -3.351347e-02 7.352054e-02 -5.635348e-04 -3.612143e-02 3.050697e-02 9.348118e-02 1.949412e-02 -1.716037e-02 -8.216269e-03 -6.034105e-03 -6.110951e-03 -6.034105e-03 -5.862817e-03 -7.918925e-03 -1.184611e-02 -2.140523e-02 6.428474e-03 -1.105535e-02 -1.870108e-04 1.026831e-02 -3.709870e-03 7.395892e-03 -1.493261e-02 -1.263879e-04 2.339779e-02 8.900275e-02 1.186991e-02 -2.229252e-02 -7.891384e-03 -7.331040e-03 -7.422362e-03 -7.331040e-03 -1.029077e-02 -9.642663e-03 -8.294406e-03 -8.796802e-04 4.622859e-03 -1.365163e-02 -8.532321e-03 -2.050499e-02 -4.787663e-03 2.464927e-02 5.446812e-02 -1.526853e-02 -1.616902e-02 9.824905e-02 2.512818e-02 3.282969e-02 -2.097182e-02 -2.724886e-02 -2.587575e-02 -2.724886e-02 -1.837581e-02 -2.203421e-02 -2.392001e-02 9.454421e-02 1.710481e-02 7.043982e-04 6.235842e-04 -4.629062e-03 1.562315e-02 -1.226240e-02 1.009664e-02 2.190434e-02 2.671318e-02 1.259137e-01 1.325460e-02 5.022517e-02 -2.267751e-02 -4.214449e-02 -4.173341e-02 -4.214449e-02 -6.117024e-03 -2.879640e-02 -1.111005e-02 3.884942e-02 4.482202e-02 4.432247e-02 5.844551e-03 6.641002e-03 4.088599e-02 -1.222861e-02 -2.123513e-02 6.368425e-02 4.474165e-03 9.206997e-02 5.660036e-02 -1.480016e-02 -5.160487e-03 -3.894777e-03 -3.927086e-03 -3.894777e-03 -6.229012e-03 -2.879782e-03 -7.402035e-03 7.167106e-03 2.286479e-03 8.512520e-03 3.140215e-03 1.846733e-03 4.594740e-03 -1.580132e-02 -2.322081e-02 1.838039e-02 1.584395e-02 -1.461438e-02 1.507711e-02 8.082570e-03 -9.477997e-03 -1.532015e-02 -1.540612e-02 -1.532015e-02 -1.681481e-02 -1.103309e-02 -1.428885e-02 7.640586e-02 6.512413e-02 2.657774e-02 -2.241161e-02 -2.094726e-02 1.331183e-02 -3.103598e-02 6.834023e-02 3.077082e-03 -5.510361e-03 -3.797908e-02 4.867884e-02 2.226548e-02 -3.387084e-02 -3.637097e-02 -3.654148e-02 -3.637097e-02 -2.608170e-02 -3.768793e-02 -1.899359e-02 4.506571e-02 4.598621e-02 4.317656e-02 4.714614e-02 3.381194e-02 6.980869e-02 3.941051e-02 2.916361e-02 5.084194e-02 -1.458908e-02 -5.631777e-04 2.734079e-02 -3.320819e-02 -2.307001e-02 -1.748752e-02 -1.763589e-02 -1.748752e-02 -2.409479e-02 -2.024307e-02 -2.131812e-02 -7.596766e-03 1.296415e-02 2.158923e-02 2.339256e-02 9.773812e-02 2.914744e-02 6.891548e-02 6.470782e-02 -3.307590e-02 2.576092e-02 6.794086e-02 -3.438414e-02
 -3.131843e-02 -4.014153e-03 -5.662363e-03 -4.174473e-03 -3.921482e-03 -6.403952e-03 -5.028261e-03 -5.448542e-03 -5.386008e-03 -6.099443e-03 -9.350113e-03 -9.569316e-03 -5.877141e-03 -1.008935e-02 1.055340e-01 1.319983e-02 -8.872859e-03 1.098161e-03 3.303914e-02 -7.742507e-03 -4.816579e-03 -2.339156e-04 -1.666184e-04 -1.980653e-04 -1.714239e-04 -3.661046e-04 -3.647561e-04 -7.496162e-04 -4.939858e-04 -1.002655e-03 -9.539550e-04 -1.265972e-03 -2.972091e-03 -1.119363e-03 -2.519105e-02 -5.171766e-02 -1.506952e-03 -2.901710e-02 -5.774259e-02 -5.367224e-04 -5.477543e-03 -1.139282e-04 -5.308197e-05 -8.212475e-05 -5.973833e-05 -2.280067e-04 -2.197529e-04 -5.235542e-04 -3.222199e-04 -7.367419e-04 -7.057147e-04 -9.638914e-04 -2.333471e-03 -8.118349e-04 -3.848898e-02 -5.836880e-02 -1.187228e-03 -3.186252e-02 -5.388306e-02 -3.635666e-04 -5.514242e-03 -1.172344e-04 -5.632254e-05 -8.507344e-05 -6.279952e-05 -2.320767e-04 -2.237501e-04 -5.310079e-04 -3.273751e-04 -7.456385e-04 -7.132350e-04 -9.738635e-04 -2.355089e-03 -8.224715e-04 -3.765672e-02 -5.812102e-02 -1.196032e-03 -3.193531e-02 -5.397169e-02 -3.684901e-04 -5.477543e-03 -1.139282e-04 -5.308197e-05 -8.212475e-05 -5.973833e-05 -2.280067e-04 -2.197529e-04 -5.235542e-04 -3.222199e-04 -7.367419e-04 -7.057147e-04 -9.638914e-04 -2.333471e-03 -8.118349e-04 -3.848898e-02 -5.836880e-02 -1.187228e-03 -3.186252e-02 -5.388306e-02 -3.635666e-04 -5.393722e-03 -3.561165e-04 -2.807497e-04 -3.137518e-04 -2.826227e-04 -5.038347e-04 -5.029620e-04 -9.600335e-04 -6.608742e-04 -1.256010e-03 -1.207468e-03 -1.559065e-03 -3.607854e-03 -1.412111e-03 -2.082267e-02 -4.443003e-02 -1.828493e-03 -3.074752e-02 -5.026889e-02 -7.154487e-04 -1.059466e-03 -2.366966e-04 -1.683930e-04 -2.023871e-04 -1.762593e-04 -3.672664e-04 -3.608730e-04 -7.247699e-04 -4.839247e-04 -9.729405e-04 -9.325390e-04 -1.238121e-03 -2.892725e-03 -1.078980e-03 -3.835603e-02 -4.841093e-02 -1.491439e-03 -3.114162e-02 -5.408941e-02 -5.301397e-04 -4.260433e-03 -2.465678e-04 -1.771895e-04 -2.087906e-04 -1.792586e-04 -3.778652e-04 -3.757394e-04 -7.817095e-04 -5.124031e-04 -1.025833e-03 -9.948265e-04 -1.300445e-03 -8.960319e-04 -1.161869e-03 -3.861835e-02 -4.446700e-02 -1.561689e-03 -3.556108e-02 -4.726325e-02 -5.638157e-04 -2.237306e-02 -1.085892e-02 -1.189707e-02 -1.211158e-02 -1.166537e-02 -1.396558e-02 -1.205657e-02 -1.026050e-02 -8.550444e-03 -8.968915e-04 -1.307406e-02 -2.030107e-02 -2.787345e-03 -2.065404e-02 6.194757e-02 1.163104e-01 -3.167263e-03 8.349771e-02 6.889675e-02 -8.167045e-03 -8.640432e-03 -1.168353e-02 -1.062934e-02 -8.659467e-03 -1.033109e-02 -1.041191e-02 -8.846026e-03 -5.149524e-03 -1.072845e-02 -1.863074e-02 -1.042528e-02 -1.071669e-02 -5.244402e-03 -3.781349e-03 -1.365960e-03 1.237870e-01 1.899708e-04 6.429007e-02 9.099950e-02 -6.311050e-03 -8.559794e-03 -4.610898e-03 -2.040593e-03 -4.313361e-03 -4.003021e-03 -8.118416e-04 -3.116383e-03 3.900226e-03 -1.869056e-03 -3.252834e-03 2.292717e-04 -6.108269e-03 4.773448e-03 -3.563535e-03 -1.558181e-02 4.223981e-02 -1.496853e-03 1.018536e-04 2.698510e-02 -2.674755e-03 -2.568100e-03 -4.530068e-03 -3.865329e-03 -6.240272e-03 -3.645106e-03 -5.121268e-03 -3.302267e-03 -1.830739e-03 -4.346861e-03 -6.967028e-03 -8.225768e-03 -2.696703e-03 8.567089e-04 -1.018435e-02 -1.776139e-02 5.426500e-02 -5.329033e-03 5.642801e-02 4.152820e-02 -5.600807e-03 8.157269e-03 -2.986131e-03 -2.454944e-03 -2.633403e-03 -4.454436e-03 -5.678717e-03 -3.686106e-03 7.909757e-04 -6.742604e-03 -1.051739e-02 -2.832174e-03 -5.200755e-03 -3.851558e-03 1.534942e-03 1.203633e-02 2.767745e-02 -2.631263e-03 2.095093e-02 1.370578e-02 -3.421169e-03 1.633833e-03 -6.058297e-03 -3.399025e-03 -3.522571e-03 -5.330227e-03 -6.708954e-03 -2.693369e-03 -9.646995e-03 -8.060243e-03 -8.139397e-03 -6.830189e-03 1.382187e-02 -2.456813e-03 3.084588e-03 4.058437e-02 4.152773e-02 3.584849e-03 -4.751030e-03 1.711487e-02 -6.927529e-03 5.072541e-02 -1.235533e-02 -1.284270e-02 -1.825469e-02 -1.294441e-02 -9.187544e-03 -1.260196e-02 7.699535e-03 -3.179883e-04 -3.023862e-03 -8.878778e-03 -6.133846e-03 6.785127e-03 4.790853e-03 1.669934e-01 2.519256e-01 -2.076442e-03 -1.054833e-01 -1.066209e-01 -1.452696e-03 5.398836e-02 -1.551632e-02 -2.199954e-02 -1.359891e-02 -2.043200e-02 -1.273848e-02 -8.685258e-03 -8.108391e-03 -7.314484e-03 5.661981e-03 -1.026984e-02 -6.377519e-03 -6.484969e-03 1.409760e-02 2.564967e-01 2.933715e-01 -1.917620e-02 -8.643052e-02 -1.548486e-01 -1.140283e-02 -1.140995e-02 -3.074569e-03 -2.789366e-03 -2.923662e-03 -2.724626e-03 -3.467707e-03 -3.536785e-03 -5.557192e-03 -1.869088e-03 -4.161793e-03 -4.696991e-04 8.350819e-03 -5.204056e-03 3.168696e-03 -1.398338e-02 -1.516214e-02 -5.658190e-03 -1.293808e-02 6.291037e-02 -4.474987e-03 3.205114e-02 -8.448793e-03 -9.824646e-03 -1.048216e-02 -9.831940e-03 -5.497893e-03 -7.435703e-03 -8.347505e-03 -8.968532e-03 -2.638193e-03 -3.150734e-03 9.965932e-03 -1.874515e-03 -4.375110e-03 -8.437934e-02 -1.366399e-01 6.493577e-03 1.152387e-01 2.399581e-01 -7.759734e-03 4.783085e-02 -1.907569e-02 -2.181912e-02 -1.910196e-02 -1.997086e-02 -1.978031e-02 -2.045370e-02 -2.195382e-02 -1.723562e-02 7.970893e-03 5.577109e-03 2.182166e-03 4.035446e-02 -2.145116e-02 -9.972115e-02 -1.788656e-01 1.616116e-02 3.157177e-01 2.503803e-01 -1.379780e-02 -1.769158e-02 -1.406639e-02 -1.300405e-02 -1.308702e-02 -1.247125e-02 -8.614149e-03 -1.544383e-02 -1.265886e-02 -1.620035e-02 -1.235819e-02 3.171978e-03 -1.209977e-02 1.673179e-02 -3.340923e-03 1.134509e-01 6.951509e-02 -1.474366e-02 2.797938e-02 1.115070e-01 -1.402150e-02
 -1.563988e-01 3.211379e-02 1.609414e-01 1.109916e-01 1.561267e-01 1.386871e-02 3.719353e-02 2.751140e-02 -1.014868e-02 -8.818597e-03 -1.187619e-02 -9.340206e-03 -9.662986e-03 -6.643493e-03 -2.683048e-02 -6.737063e-02 -3.614611e-02 -1.450904e-01 -1.770925e-02 -8.798543e-03 -2.784608e-02 -1.129810e-02 -2.721615e-02 -6.645983e-03 -2.386411e-02 -1.153609e-02 -1.521486e-02 -1.941621e-02 -3.698094e-04 -1.988726e-04 -4.748862e-04 -2.411153e-04 -2.605118e-04 -3.072804e-04 -1.577446e-03 -5.153196e-03 -4.357882e-03 -2.332855e-02 -1.086077e-03 -1.939845e-04 -2.581832e-02 -1.600812e-02 -2.639163e-02 -1.978926e-02 -2.803048e-02 -1.376784e-02 -1.521761e-02 -2.289133e-02 -1.436996e-04 -1.222887e-05 -2.326901e-04 -4.478194e-05 -6.059823e-05 -8.534200e-05 -9.674997e-04 -3.273124e-03 -3.506378e-03 -1.976809e-02 -7.681072e-04 -8.615474e-06 -2.608154e-02 -1.626996e-02 -2.479336e-02 -2.013679e-02 -2.658162e-02 -1.403873e-02 -1.560712e-02 -2.333147e-02 -1.540681e-04 -2.129666e-05 -2.435518e-04 -5.405408e-05 -7.000800e-05 -9.673657e-05 -1.004853e-03 -3.394993e-03 -3.524827e-03 -1.980805e-02 -7.788028e-04 -1.760190e-05 -2.581832e-02 -1.600812e-02 -2.639163e-02 -1.978926e-02 -2.803048e-02 -1.376784e-02 -1.521761e-02 -2.289133e-02 -1.436996e-04 -1.222887e-05 -2.326901e-04 -4.478194e-05 -6.059823e-05 -8.534200e-05 -9.674997e-04 -3.273124e-03 -3.506378e-03 -1.976809e-02 -7.681072e-04 -8.615474e-06 -4.137002e-02 -8.324323e-03 -1.148030e-02 -6.334511e-03 -8.079011e-03 -1.999166e-02 -1.265677e-02 -1.520175e-02 -5.895853e-04 -3.800085e-04 -7.061805e-04 -4.310787e-04 -4.575560e-04 -5.155017e-04 -2.147100e-03 -6.981469e-03 -1.203340e-03 -2.844565e-02 -1.440108e-03 -3.742999e-04 -2.231658e-02 -9.559414e-03 -2.084108e-02 -2.051288e-02 -2.752638e-02 -1.339895e-02 -1.294419e-02 -2.432732e-02 -3.216172e-04 -1.633853e-04 -4.234862e-04 -2.035539e-04 -2.210117e-04 -2.563777e-04 -1.380046e-03 -4.424390e-03 -4.256213e-03 -2.064620e-02 -1.032839e-03 -1.590075e-04 -2.109705e-02 -1.179204e-02 -1.504123e-02 -2.176318e-02 -2.213957e-02 -1.560464e-02 -1.577688e-02 -2.118462e-02 -3.534880e-04 -1.789954e-04 -4.579710e-04 -2.224272e-04 -2.433625e-04 -2.851682e-04 -1.563850e-03 -5.246791e-03 -4.437063e-03 -2.189131e-02 -1.080264e-03 -1.742363e-04 1.770945e-02 3.729335e-02 7.319876e-02 -1.677976e-02 -1.280952e-02 -3.043237e-03 1.102039e-01 1.798965e-01 -2.114997e-02 -1.641529e-02 -8.958746e-03 -1.140155e-02 -9.748286e-03 -1.957541e-02 -4.229000e-03 -3.585218e-02 1.197288e-02 -9.554911e-02 -1.059200e-02 -1.630522e-02 -1.291173e-02 -8.238595e-03 1.086031e-02 -3.346749e-02 -1.909426e-02 2.132836e-02 1.246243e-02 7.864465e-02 -1.687742e-02 -1.242916e-02 -6.294631e-03 -1.387008e-02 -7.552023e-03 -9.416981e-03 1.829243e-02 5.238843e-02 1.722800e-02 8.488084e-02 -3.720923e-03 -1.450086e-02 9.215275e-03 8.184202e-03 -2.071828e-02 1.815733e-02 -1.408688e-02 -4.213798e-03 -1.430015e-02 3.000901e-02 -7.196552e-03 -5.427757e-03 -3.856667e-03 -5.933526e-03 -6.094744e-03 -6.404280e-03 -6.002523e-03 1.137510e-02 5.663336e-03 4.380677e-02 -1.054300e-02 -5.406156e-03 -1.815468e-02 4.930615e-03 3.203371e-03 -1.346378e-02 -1.331451e-02 -2.396301e-02 3.729476e-03 4.080867e-02 -1.880390e-03 -7.880521e-03 -1.113532e-03 -8.576695e-03 -8.819448e-03 -4.901400e-03 2.697393e-03 3.917298e-03 2.183825e-02 8.032657e-02 9.322851e-03 -7.843701e-03 -2.049584e-03 1.175141e-02 -6.769938e-03 -5.564835e-02 2.875766e-02 -1.206502e-02 2.542063e-02 -3.802024e-02 -1.342429e-03 -5.817801e-03 -6.427554e-03 -6.348226e-03 -6.503155e-03 -2.568152e-03 2.309033e-03 2.178018e-02 2.184469e-03 7.747743e-02 7.427344e-03 -5.784683e-03 1.800237e-02 -1.848279e-02 1.808981e-04 2.525862e-02 -4.600942e-02 -4.224986e-02 -3.674335e-03 -1.330893e-02 -5.177610e-03 -7.139104e-03 -8.353308e-03 -5.672815e-03 -5.851781e-03 -6.489332e-03 1.178001e-02 5.325583e-02 9.473476e-03 9.295247e-02 3.272991e-03 -4.939908e-03 9.099203e-02 8.965959e-02 5.424177e-02 8.750027e-02 7.115066e-02 8.194189e-02 -4.808122e-02 -5.306634e-02 -1.852974e-02 -2.269247e-02 -2.343178e-02 -2.329983e-02 -2.423102e-02 -2.657115e-02 -2.903968e-02 -5.244322e-02 -2.735779e-03 6.322099e-02 -1.555882e-02 -2.228057e-02 1.516975e-01 7.268110e-02 8.882573e-02 9.265719e-02 1.094973e-01 7.780715e-02 3.059245e-02 -4.518185e-02 -3.218539e-02 -3.140246e-02 -3.327784e-02 -3.199091e-02 -3.087009e-02 -3.023999e-02 -5.658215e-02 -9.432264e-02 -1.450451e-02 6.176236e-02 -3.184103e-02 -3.288964e-02 -9.167771e-03 -3.845757e-04 3.302787e-03 9.420644e-04 -6.070674e-03 1.342924e-02 1.402784e-02 3.853535e-02 -4.817008e-03 -3.677309e-03 -5.525023e-03 -4.017648e-03 -4.071712e-03 -4.186743e-03 -7.414931e-03 -1.377245e-02 -1.182248e-02 -9.951518e-03 -6.668368e-03 -3.664454e-03 8.172355e-02 9.282679e-03 4.526514e-02 4.357375e-02 1.038421e-01 3.403875e-02 3.801202e-02 -6.158299e-03 -1.324270e-02 -1.310768e-02 -1.427746e-02 -1.205867e-02 -1.441141e-02 -1.395986e-02 -1.834991e-02 -1.390892e-02 -1.587880e-02 -8.668719e-02 -2.656064e-02 -1.308368e-02 1.605938e-01 8.805630e-02 6.994478e-02 7.750377e-02 8.517509e-02 1.000571e-01 3.624331e-02 -3.219496e-02 -2.649870e-02 -3.033009e-02 -2.683232e-02 -3.251061e-02 -3.105174e-02 -3.215533e-02 -2.094324e-02 6.520036e-03 -6.969162e-02 -6.429597e-02 -1.439106e-02 -3.025063e-02 3.215750e-02 -6.861676e-02 -5.469658e-02 -6.099083e-03 -6.964250e-03 -6.466683e-03 1.050637e-02 1.130772e-01 -1.017511e-02 -1.737235e-02 -1.461695e-02 -1.468778e-02 -1.934783e-02 -1.232355e-02 1.749455e-02 9.478038e-02 5.381529e-02 1.033768e-01 -1.407975e-02 -1.720675e-02
 -4.897444e-02 1.749414e-03 -9.563574e-03 -1.202539e-02 -9.012702e-03 -1.561054e-02 -1.865349e-03 1.340674e-02 -2.518728e-03 -6.424512e-03 1.373034e-02 1.188648e-02 2.477406e-02 -7.762094e-03 5.743789e-02 8.012009e-03 2.529956e-04 1.259293e-02 1.153323e-02 -1.770598e-02 -5.539239e-03 -1.673959e-03 -7.247787e-04 -1.023010e-03 -5.585866e-04 -2.060195e-03 -2.946367e-03 -4.062717e-03 -4.054913e-03 -2.303289e-03 3.618422e-03 -3.114181e-03 -7.569242e-03 -5.814828e-03 -2.408276e-02 -4.003347e-02 -3.236808e-03 -3.421274e-02 -3.824658e-02 -2.947946e-03 -5.827222e-03 -1.159928e-03 -4.201744e-04 -6.459634e-04 -2.917665e-04 -1.398894e-03 -2.034084e-03 -4.258266e-03 -2.851692e-03 -3.117308e-03 -3.588325e-03 -3.859636e-03 -5.428379e-03 -5.301551e-03 -2.950992e-02 -4.843470e-02 -5.859637e-03 -3.019000e-02 -3.905609e-02 -3.552215e-03 -5.878003e-03 -1.174418e-03 -4.294698e-04 -6.575121e-04 -2.997254e-04 -1.419510e-03 -2.063142e-03 -4.325684e-03 -2.886228e-03 -3.162495e-03 -3.630455e-03 -3.900013e-03 -5.505314e-03 -5.395855e-03 -2.637906e-02 -4.996882e-02 -5.895545e-03 -3.027285e-02 -3.916404e-02 -3.601284e-03 -5.827222e-03 -1.159928e-03 -4.201744e-04 -6.459634e-04 -2.917665e-04 -1.398894e-03 -2.034084e-03 -4.258266e-03 -2.851692e-03 -3.117308e-03 -3.588325e-03 -3.859636e-03 -5.428379e-03 -5.301551e-03 -2.950992e-02 -4.843470e-02 -5.859637e-03 -3.019000e-02 -3.905609e-02 -3.552215e-03 -6.494526e-03 -2.205498e-03 -1.031063e-03 -1.386293e-03 -8.227708e-04 -2.656201e-03 2.684731e-03 -5.742024e-03 -5.050667e-03 -3.478962e-03 -6.248979e-03 -4.479143e-03 -3.098623e-03 -5.772161e-03 -1.767762e-02 -3.636757e-02 -7.142939e-03 -2.345666e-02 -3.661619e-02 -6.705934e-05 -1.503369e-03 -1.560985e-03 -6.677677e-04 -9.433669e-04 -5.103784e-04 -1.890380e-03 -2.678013e-03 -5.548921e-03 -1.570152e-03 -1.929753e-03 -4.630513e-03 -4.887886e-03 -4.742185e-03 -4.811166e-03 -2.346377e-02 -4.358025e-02 -7.204393e-03 -2.730728e-02 -4.082909e-02 -4.655296e-03 -7.167604e-03 -1.711962e-03 -7.383019e-04 -1.044240e-03 -5.680510e-04 -2.077226e-03 -8.314362e-04 -2.033814e-03 -4.053829e-03 -4.443861e-03 -2.883942e-03 -5.382223e-03 -7.709467e-03 -1.465822e-03 -3.030599e-02 -4.035170e-02 -5.564477e-03 -3.412307e-02 -3.363701e-02 5.559873e-03 -3.064803e-02 -1.495717e-02 8.128656e-05 -1.624216e-02 -1.635814e-02 -3.290390e-02 -1.047174e-02 -9.069187e-03 -1.478983e-02 -1.427871e-02 3.854441e-03 9.454863e-03 6.538484e-02 2.563960e-02 4.450521e-02 7.572014e-02 2.653008e-03 5.735713e-02 2.899966e-02 -6.065727e-03 -1.536613e-02 -9.098425e-03 -4.412029e-03 -2.199945e-03 -6.972460e-03 -1.319215e-02 -1.273758e-03 1.453600e-02 -3.726572e-02 -3.893992e-02 -8.243873e-03 -1.492444e-03 -1.741943e-02 4.600060e-03 3.112368e-02 1.076565e-01 5.038702e-02 3.303380e-02 7.538283e-02 -2.313231e-02 -1.287136e-02 -3.815560e-03 -7.869192e-03 -8.203126e-03 -4.277423e-03 -9.825790e-03 -1.533571e-02 1.826968e-02 -4.218601e-03 -9.982463e-03 1.118732e-02 -1.428065e-02 -3.937517e-03 -1.335908e-04 3.241466e-02 2.191827e-02 -5.760174e-03 4.600428e-02 -1.812334e-02 5.066975e-03 -7.287332e-03 -3.205374e-03 -5.481417e-03 -1.096313e-02 -7.774236e-03 3.541072e-03 -6.763155e-04 1.800229e-02 -1.250875e-02 -2.859433e-03 -2.697946e-02 9.990562e-03 -1.881138e-02 -1.231598e-02 7.728798e-03 4.645848e-02 -4.105885e-03 1.469391e-02 6.975716e-02 3.659253e-03 1.013865e-03 -3.164350e-03 -4.367337e-03 -5.044121e-03 -4.840416e-03 -7.451384e-03 6.061071e-03 -2.211205e-03 -5.302808e-03 -1.061457e-02 -6.270388e-03 -3.001951e-02 1.239498e-02 -2.928155e-02 2.910987e-02 2.754630e-02 -5.747126e-03 3.596403e-02 3.558180e-02 -5.594133e-03 -8.386072e-03 -9.348664e-03 -1.099667e-02 -9.935068e-03 -6.899000e-03 4.210758e-03 5.406235e-04 -1.557094e-02 1.023745e-03 -8.843708e-03 -1.483278e-02 3.419365e-03 -3.386480e-03 3.130098e-02 4.620093e-03 1.031332e-01 2.050722e-02 2.011739e-02 -4.180470e-02 -1.204186e-02 4.647234e-02 -2.089599e-03 -1.556387e-02 -5.670284e-03 -9.510564e-03 3.486855e-02 -7.966940e-03 2.896806e-02 3.665894e-02 -4.635658e-03 4.716374e-03 -1.257798e-02 1.544595e-02 -2.987835e-03 1.326543e-01 1.974573e-01 -5.290095e-02 -1.111364e-01 -1.094444e-01 1.398822e-02 5.429188e-02 -8.710479e-03 -2.608307e-02 -2.151636e-02 -3.414551e-02 -6.578115e-03 6.671934e-03 4.623701e-03 2.828736e-02 7.265369e-02 1.916608e-02 3.001235e-02 -1.617044e-02 8.011772e-02 1.925648e-01 1.780049e-01 -5.955143e-02 -1.329758e-01 -1.595115e-01 1.908051e-02 -9.242665e-03 -6.346024e-03 -2.312971e-03 -6.180376e-03 -5.812832e-03 -5.388578e-04 -7.760523e-03 1.340566e-03 -1.148751e-02 8.789003e-04 -1.123198e-02 8.283091e-05 -2.167177e-02 1.082647e-02 -2.178559e-02 5.785744e-04 -1.182498e-02 1.432129e-02 7.715251e-02 -1.396045e-02 2.760251e-02 -1.469386e-02 -1.198938e-02 -9.741066e-03 -1.397696e-02 -1.806370e-02 -1.527283e-02 -1.623132e-02 1.721173e-02 1.802039e-03 1.817244e-02 -1.635443e-02 -9.479933e-03 -1.457069e-02 -8.892339e-02 -9.662724e-02 1.233587e-02 8.674262e-02 2.591671e-01 -3.056682e-03 8.688503e-02 -7.233105e-03 -3.650766e-02 -1.822837e-02 -2.534459e-02 -1.022724e-02 -7.635874e-03 -2.025706e-02 -3.812776e-03 2.376452e-02 -1.663681e-02 6.308593e-03 1.264847e-03 -2.514450e-02 -1.252833e-01 -1.784787e-01 8.194863e-02 2.568312e-01 2.116784e-01 1.905651e-02 -3.153793e-02 -2.199053e-02 -2.272660e-02 -1.271361e-02 -2.211707e-02 -1.625303e-02 -9.323775e-03 -1.913686e-02 -8.177828e-03 -1.275776e-02 1.198581e-02 1.252013e-02 2.493218e-02 -1.852364e-02 7.353718e-02 8.330306e-02 2.319766e-02 6.024040e-02 5.751570e-02 1.058116e-02
 -4.652522e-02 -5.488877e-03 -7.783460e-03 -8.041866e-03 -7.783460e-03 4.657898e-03 9.113723e-04 -2.398153e-03 2.034919e-02 2.189157e-02 1.918660e-02 -1.405844e-02 9.256513e-03 -1.343417e-02 3.504490e-02 1.785243e-02 1.367031e-02 1.337619e-02 -3.304840e-02 6.277864e-03 -3.921934e-03 -3.155963e-04 -1.461640e-04 -1.761968e-04 -1.461640e-04 -7.367330e-04 -3.664390e-04 -4.023514e-04 -1.038062e-02 -1.267246e-02 -5.575165e-03 -5.808394e-03 -6.697577e-03 -6.688438e-03 -2.242334e-02 -2.597092e-02 -4.525633e-03 -1.625341e-02 -4.263730e-02 -1.474234e-02 -1.525832e-02 -1.305414e-04 0.000000e+00 -2.371939e-05 0.000000e+00 -4.620042e-04 -1.653655e-04 -1.957662e-04 -9.466799e-03 -1.118360e-02 -4.179028e-03 -6.075442e-03 -5.080424e-03 -4.861561e-03 -2.485407e-02 -3.853795e-02 -3.452455e-03 -1.866899e-02 -4.310644e-02 -1.108327e-02 -1.540130e-02 -1.374426e-04 -5.075205e-06 -2.914553e-05 -5.075205e-06 -4.724568e-04 -1.730382e-04 -2.034160e-04 -9.577871e-03 -1.131491e-02 -4.234357e-03 -6.140952e-03 -5.142047e-03 -4.940904e-03 -2.153747e-02 -4.006750e-02 -3.486243e-03 -1.871726e-02 -4.319962e-02 -1.122334e-02 -1.525832e-02 -1.305414e-04 0.000000e+00 -2.371939e-05 0.000000e+00 -4.620042e-04 -1.653655e-04 -1.957662e-04 -9.466799e-03 -1.118360e-02 -4.179028e-03 -6.075442e-03 -5.080424e-03 -4.861561e-03 -2.485407e-02 -3.853795e-02 -3.452455e-03 -1.866899e-02 -4.310644e-02 -1.108327e-02 -6.266047e-04 -4.990684e-04 -2.909224e-04 -3.286842e-04 -2.909224e-04 -9.966557e-04 -5.594364e-04 -6.057472e-04 -1.494330e-02 -1.770127e-02 -6.863274e-03 -7.537095e-03 -8.236716e-03 -6.037193e-03 -1.409692e-02 -2.307436e-02 -5.585139e-03 -1.525976e-02 -3.653492e-02 -7.042220e-03 -6.366944e-03 -2.788778e-04 -1.187779e-04 -1.471416e-04 -1.187779e-04 -6.700324e-04 -3.210652e-04 -3.554833e-04 -1.177667e-02 -1.163895e-02 -3.022965e-03 -7.408386e-03 -6.224612e-03 -3.920125e-03 -2.399491e-02 -3.708522e-02 -2.112372e-03 -1.783494e-02 -3.996980e-02 -1.154886e-02 -9.012566e-03 -3.167419e-04 -1.462459e-04 -1.773523e-04 -1.462459e-04 -7.384231e-04 -3.650830e-04 -4.109414e-04 -8.509312e-03 -1.514997e-02 -5.789156e-03 -8.243887e-03 -4.884971e-03 -6.850477e-03 -2.074309e-02 -2.304292e-02 -3.844461e-04 -2.163190e-02 -3.878716e-02 -1.520326e-02 6.111843e-03 -1.781091e-02 -1.424695e-02 -1.484755e-02 -1.424695e-02 -1.699018e-02 -1.209695e-02 -1.361348e-02 -4.157688e-02 -9.520990e-03 1.793170e-02 1.543694e-02 -1.571471e-02 -3.821801e-03 7.544496e-02 9.388498e-02 9.587317e-03 2.230122e-02 7.339508e-02 8.258885e-03 8.437863e-03 -1.309073e-02 -1.230408e-02 -1.281495e-02 -1.230408e-02 -1.084372e-02 -1.611258e-02 -1.495648e-02 -3.911861e-03 -9.610174e-03 -3.560092e-02 -2.959383e-03 -1.405256e-02 2.516261e-03 6.971586e-02 1.360475e-01 -1.896924e-02 6.040111e-02 5.516553e-02 -1.704204e-02 -7.135299e-03 -1.627338e-03 -4.745190e-03 -4.952298e-03 -4.745190e-03 -6.573084e-03 -4.070152e-03 -6.940517e-03 -2.640060e-02 -7.311899e-03 -1.480930e-02 -1.296458e-02 -1.209223e-03 -4.537121e-03 1.696004e-02 4.054021e-02 1.096453e-02 2.780970e-02 1.437432e-02 1.359971e-02 1.248082e-03 -8.357563e-03 -6.787002e-03 -7.080011e-03 -6.787002e-03 -9.980193e-03 -8.847854e-03 -5.379631e-03 -6.450102e-03 -7.293272e-03 -2.275344e-02 6.323200e-03 1.351128e-02 -1.131558e-02 -1.383172e-03 6.095104e-02 -6.768802e-03 2.307674e-02 6.934592e-02 -4.409818e-03 7.164120e-03 -4.547244e-03 -5.360345e-03 -3.464065e-03 -5.360345e-03 2.976077e-03 -7.031180e-03 -7.795733e-03 6.529379e-03 -8.462731e-03 -9.536387e-03 -1.509191e-02 -7.803275e-03 -2.529640e-02 -2.224272e-03 3.397486e-02 6.048782e-04 3.757496e-02 3.931170e-02 1.600935e-03 -8.099377e-04 -7.896303e-03 -6.305519e-03 -4.444957e-03 -6.305519e-03 -9.509070e-03 -6.231427e-03 -7.066334e-03 -4.698361e-03 -1.242200e-03 2.513116e-03 4.221674e-03 3.646704e-04 -2.762026e-03 2.802127e-02 2.195326e-02 -4.988852e-03 8.504296e-03 6.509408e-02 -2.158439e-02 7.861307e-02 -2.875846e-02 -2.484623e-02 -2.611596e-02 -2.484623e-02 -1.944306e-02 -2.191874e-02 -2.941427e-02 5.569857e-02 4.249665e-02 4.384820e-02 2.236679e-02 9.773842e-03 1.144322e-02 8.006142e-03 -2.248006e-02 -9.228459e-03 -3.342005e-02 6.275492e-02 8.221566e-02 6.213126e-02 -2.769809e-02 -3.890742e-02 -3.651023e-02 -3.890742e-02 -2.179591e-02 -2.529223e-02 -1.922491e-02 9.071570e-02 3.961188e-02 2.422147e-02 2.732601e-02 3.339153e-02 4.862883e-02 2.731405e-02 -2.438400e-02 1.442500e-02 3.492030e-03 1.901874e-02 6.267596e-02 2.034937e-02 -4.034767e-03 -3.201855e-03 -3.343313e-03 -3.201855e-03 -3.858794e-03 -4.217939e-03 -4.590144e-03 -1.747434e-02 -7.879965e-03 -1.783974e-02 -9.585287e-03 -7.827174e-03 -2.117437e-02 -1.669419e-02 2.086732e-02 -1.509411e-03 3.040396e-02 3.955151e-02 -9.714410e-03 2.853903e-02 -1.150043e-02 -1.428536e-02 -1.491157e-02 -1.428536e-02 -5.559247e-03 -1.281749e-02 -1.423252e-02 5.859466e-02 3.423243e-02 3.212818e-02 1.340703e-02 8.076625e-03 2.557361e-02 -2.065857e-02 -2.118022e-02 2.896707e-02 -1.463280e-02 -2.282624e-02 3.142397e-02 5.012411e-02 -2.679253e-02 -3.421061e-02 -3.370675e-02 -3.421061e-02 -3.718272e-02 -3.404064e-02 -2.218140e-02 6.938025e-02 8.733016e-02 1.241511e-02 5.479034e-02 1.843400e-02 2.108888e-02 2.251043e-02 -1.969660e-02 -4.908142e-03 1.552513e-02 4.542030e-02 6.285917e-02 -6.551990e-02 -1.618072e-02 -1.485447e-02 -1.549046e-02 -1.485447e-02 -1.369200e-02 -1.922726e-02 -1.848966e-02 -2.870535e-02 3.548345e-02 -1.043781e-02 7.482336e-03 2.089220e-02 3.131822e-02 7.127113e-02 9.210649e-02 -2.545870e-02 5.954607e-02 1.020338e-01 -1.466823e-02
 -1.903641e-01 -4.889667e-02 -2.453336e-02 -2.440983e-02 -2.392185e-02 -5.610103e-02 -2.269523e-02 2.300038e-02 -1.202387e-02 1.217922e-04 3.821846e-02 7.247305e-03 6.744377e-03 -1.163516e-02 1.816123e-02 8.652334e-02 2.263129e-02 1.204842e-01 1.014217e-01 1.393979e-02 -3.991341e-02 -1.011266e-02 -3.750202e-03 -6.180304e-03 -3.978355e-03 -1.320812e-02 -8.995016e-03 -8.097982e-03 -1.532996e-02 -3.767062e-03 -5.417212e-03 -6.380378e-03 -3.671567e-03 -6.437389e-03 -9.069817e-03 -1.348044e-02 -9.259555e-03 -1.848906e-03 -5.962003e-03 -5.726836e-03 -3.915274e-02 -7.632739e-03 -2.723887e-03 -4.520962e-03 -2.897138e-03 -1.004189e-02 -6.702256e-03 -5.952298e-03 -1.144839e-02 -7.433360e-03 -5.290445e-03 -4.400511e-03 -4.083267e-03 -4.652095e-03 -8.914995e-03 -1.750304e-02 -6.243564e-03 -1.712721e-02 -2.275728e-02 -7.307683e-03 -3.947255e-02 -7.716895e-03 -2.763171e-03 -4.585230e-03 -2.942980e-03 -1.015814e-02 -6.794329e-03 -6.027310e-03 -1.158935e-02 -7.532945e-03 -5.392318e-03 -4.483395e-03 -4.150646e-03 -4.716001e-03 -8.958118e-03 -1.756470e-02 -6.362798e-03 -1.572619e-02 -2.167748e-02 -7.394889e-03 -3.915274e-02 -7.632739e-03 -2.723887e-03 -4.520962e-03 -2.897138e-03 -1.004189e-02 -6.702256e-03 -5.952298e-03 -1.144839e-02 -7.433360e-03 -5.290445e-03 -4.400511e-03 -4.083267e-03 -4.652095e-03 -8.914995e-03 -1.750304e-02 -6.243564e-03 -1.712721e-02 -2.275728e-02 -7.307683e-03 -4.203173e-02 -1.035907e-02 -4.770676e-03 -7.696933e-03 -5.003558e-03 -1.621726e-02 -5.055758e-03 -1.013560e-02 -1.669337e-02 4.147803e-03 -7.343797e-03 -8.104318e-03 -5.297523e-03 -6.020565e-03 -3.286534e-03 -9.297427e-03 -3.084111e-03 -1.010692e-02 3.310593e-03 -4.063473e-03 -4.003245e-02 -9.280768e-03 -3.428073e-03 -5.621342e-03 -3.684506e-03 -1.222652e-02 -6.203324e-03 -7.420165e-03 -1.410492e-02 -7.087247e-03 -6.763688e-03 -1.368115e-03 -3.065812e-03 -3.702398e-03 -8.499226e-03 -1.040559e-02 -5.894316e-03 -7.406552e-03 -1.968465e-02 -9.035247e-03 -3.570187e-02 -1.038891e-02 -3.814217e-03 -6.296491e-03 -4.046579e-03 -1.355338e-02 -6.949016e-03 -6.066795e-03 -1.558667e-02 -3.903527e-03 -5.418900e-03 -6.397512e-03 -3.683670e-03 -4.408042e-03 -1.140604e-02 -1.158716e-02 -4.905236e-03 -1.653620e-02 -1.996989e-03 -7.886939e-03 -6.308962e-02 -3.165555e-02 -1.514845e-02 -4.274529e-02 -3.380389e-02 -7.669366e-02 2.383738e-02 -1.601340e-02 -4.007810e-02 -6.889778e-03 1.172524e-02 1.902539e-02 4.024373e-02 2.137707e-02 7.289168e-02 1.037132e-01 2.080230e-02 6.722450e-02 7.802782e-02 1.511501e-02 3.277241e-02 1.366049e-02 -1.260866e-02 1.761688e-02 -4.779979e-03 -2.933145e-02 -2.379165e-02 3.208681e-02 -1.890305e-02 7.493587e-03 -4.767940e-03 -8.289456e-03 2.289813e-02 2.311028e-02 1.792698e-02 2.497481e-02 -1.411960e-02 2.318390e-02 6.245091e-02 -2.387209e-02 1.543316e-02 -4.038130e-04 -5.716043e-03 -2.519668e-02 -2.809116e-03 -1.614136e-02 1.518937e-02 1.312902e-02 5.419985e-03 -1.627206e-02 -1.519771e-02 -6.834222e-03 -1.673061e-03 -1.650146e-02 -1.062464e-02 4.602135e-02 -3.176161e-03 -3.824449e-03 4.480543e-02 5.991647e-04 5.133715e-02 2.387054e-03 -1.293218e-02 -6.367153e-03 -6.142037e-03 -4.177753e-04 -5.090948e-03 2.547073e-03 5.089708e-03 -3.292976e-02 3.035216e-03 -1.475062e-02 -1.833656e-02 -3.797844e-03 8.021631e-03 2.844047e-02 8.311383e-06 1.980685e-02 9.737206e-03 3.121704e-02 9.355563e-02 -1.478921e-02 4.050624e-03 -1.135797e-03 -5.167935e-03 2.244970e-02 -1.471739e-02 -2.351083e-02 3.484554e-02 -1.172152e-03 -1.100090e-02 -2.394595e-02 2.774784e-03 -9.521267e-03 -1.167065e-02 -1.306106e-02 -1.024088e-02 2.958139e-02 -1.242393e-02 -7.136688e-03 5.033317e-02 -3.427520e-02 -3.552792e-03 -2.638767e-02 -1.282506e-02 4.982364e-03 1.613810e-02 -4.875138e-03 3.414320e-02 1.214385e-02 -2.530442e-02 -3.372079e-03 -7.029436e-03 7.849972e-03 -4.943856e-03 1.866665e-02 3.136379e-02 1.063457e-02 1.148003e-02 -2.834256e-02 1.210449e-01 9.099175e-02 1.605627e-02 4.060005e-02 1.536238e-03 1.071900e-01 3.200063e-02 -5.022782e-03 1.427065e-02 -4.019751e-02 1.027246e-02 -1.988631e-02 -3.282728e-02 -1.286612e-02 6.301623e-03 1.483738e-02 -5.681887e-02 -7.120683e-02 -5.791678e-02 1.838614e-02 9.502342e-02 3.179818e-02 -1.017662e-02 2.765897e-02 1.660373e-02 4.325235e-02 3.035795e-02 5.817134e-03 5.092232e-02 5.112819e-02 -1.530880e-02 3.002239e-02 7.769673e-03 8.421775e-03 3.216166e-02 2.601068e-02 3.320206e-02 -1.290188e-01 -1.548027e-01 3.938866e-02 -3.529808e-02 -1.754914e-02 -4.504358e-03 9.799426e-04 -3.819946e-03 1.032088e-02 -1.476666e-02 -1.699600e-03 -2.020416e-02 9.307540e-03 -3.368770e-04 3.809265e-03 2.703721e-03 9.405449e-03 -1.358944e-03 1.605837e-02 -1.707462e-02 8.324463e-03 3.657133e-02 -5.843959e-03 7.712791e-02 2.058411e-02 -6.134462e-03 2.764747e-03 -6.486228e-03 2.329399e-02 6.322471e-03 1.006406e-02 5.222265e-02 2.364601e-02 -2.389863e-02 4.264198e-03 -1.878908e-02 -1.730822e-02 -6.493109e-03 -7.098185e-02 -1.340611e-02 8.455923e-03 6.220215e-03 2.258420e-02 1.691839e-01 5.297092e-02 1.392219e-02 2.469769e-02 2.249086e-02 6.776828e-02 2.127934e-02 -1.421035e-02 2.055840e-02 3.668692e-02 -3.731443e-03 -1.820649e-02 -2.318786e-02 -2.214007e-03 -4.518656e-02 -1.523276e-01 2.937561e-02 3.084687e-02 -1.508548e-02 -2.683334e-03 2.830528e-02 9.069276e-04 -1.677152e-02 -1.565737e-03 -1.181476e-02 1.953704e-02 -2.691633e-02 1.104830e-03 2.672725e-02 -8.731613e-03 3.960322e-02 1.127538e-02 -1.671214e-02 -1.498413e-02 -2.394388e-03 5.238503e-02 -8.046700e-03 3.149030e-02 8.181923e-02 -2.266255e-02
 8.133747e-02 5.999935e-02 1.318853e-01 6.757358e-02 1.020289e-01 5.966386e-02 3.666120e-02 -1.346319e-02 -1.054007e-02 -1.212513e-02 -3.111807e-02 -2.056884e-02 -1.647902e-02 -2.069042e-02 -6.184219e-02 -7.089266e-02 -5.066611e-02 -1.326980e-01 -5.848353e-02 -1.566974e-02 -2.721403e-03 -9.709005e-03 -8.038965e-03 -7.882934e-03 -2.425289e-02 -1.024551e-02 -9.222811e-03 -3.518108e-02 -3.014840e-03 -1.881637e-03 -4.014396e-03 -1.780359e-03 -4.253799e-04 -1.464470e-03 -7.726461e-03 -1.006929e-02 -9.097163e-03 -2.575745e-02 -6.697755e-03 -1.403377e-03 -1.113827e-02 -1.416895e-02 -1.963138e-02 -1.635049e-02 -1.964656e-02 -1.239646e-02 -1.861954e-02 -2.700501e-02 -2.066991e-03 -1.264235e-03 -2.635827e-03 -1.076306e-03 -1.659605e-03 -9.527114e-04 -6.291908e-03 -8.270094e-03 -9.984288e-03 -1.853231e-02 -4.176975e-03 -9.178302e-04 -1.132945e-02 -1.433845e-02 -1.989811e-02 -1.657994e-02 -1.983855e-02 -1.252515e-02 -1.888724e-02 -2.532796e-02 -2.112650e-03 -1.298145e-03 -2.709216e-03 -1.115621e-03 -1.712752e-03 -9.755432e-04 -6.323412e-03 -8.298756e-03 -8.373613e-03 -1.913229e-02 -4.293020e-03 -9.395634e-04 -1.113827e-02 -1.416895e-02 -1.963138e-02 -1.635049e-02 -1.964656e-02 -1.239646e-02 -1.861954e-02 -2.700501e-02 -2.066991e-03 -1.264235e-03 -2.635827e-03 -1.076306e-03 -1.659605e-03 -9.527114e-04 -6.291908e-03 -8.270094e-03 -9.984288e-03 -1.853231e-02 -4.176975e-03 -9.178302e-04 -2.091359e-04 -1.634596e-02 -2.237233e-03 -5.457384e-03 -8.145498e-03 -1.024829e-02 -1.228677e-02 -2.334472e-02 -1.700168e-03 -3.270550e-04 -2.983443e-03 -2.343520e-03 -3.300533e-03 -1.933727e-03 -9.302255e-03 -1.188900e-02 -1.333953e-02 -3.154349e-02 -8.312939e-03 -1.859565e-03 -8.280495e-03 -1.389694e-02 -2.024902e-02 -1.023088e-02 -1.404586e-02 -7.058906e-03 -1.710233e-02 -2.495045e-02 -5.724178e-04 -1.705789e-03 -3.502698e-03 -1.536282e-03 -9.031594e-05 -1.318373e-03 -7.458089e-03 -9.682419e-03 -1.312593e-02 -2.329529e-02 -5.538880e-03 -1.273538e-03 -1.005221e-02 -1.386563e-02 -1.698201e-02 -8.451903e-03 -1.903552e-02 -8.675630e-03 -5.505040e-03 -3.028910e-02 -3.049430e-03 -1.924890e-03 -1.904584e-03 -1.767062e-03 -2.605676e-03 -1.498355e-03 -8.091368e-03 -8.503019e-03 -8.731963e-03 -2.156747e-02 -6.610245e-03 -1.423047e-03 4.021169e-03 4.826665e-02 5.678534e-02 4.846229e-02 1.616495e-02 3.269626e-02 1.553778e-01 1.446115e-01 -1.997512e-02 -2.672215e-02 -1.098311e-02 -2.071774e-02 -5.165062e-03 -1.242537e-02 -4.680091e-02 -6.795181e-02 -1.568386e-02 -5.714139e-02 -5.058226e-02 -2.437160e-02 -1.750104e-02 -1.741022e-02 -2.172086e-03 1.638151e-02 -4.954358e-03 -5.247432e-02 2.095237e-02 5.422713e-02 -5.387552e-03 4.209137e-03 2.321422e-02 -1.511691e-02 -1.670501e-02 -4.545245e-03 3.219805e-03 -8.215840e-04 5.904977e-02 7.605338e-02 1.554699e-02 1.945321e-03 -2.617027e-02 -9.910859e-03 -1.586432e-03 -3.125157e-02 -3.876119e-03 -7.418476e-03 1.657163e-02 6.052803e-02 2.843375e-03 -7.692403e-04 6.357625e-04 3.168376e-03 3.416376e-03 -1.418790e-05 1.386144e-03 9.612885e-04 4.581286e-03 5.586558e-03 2.642333e-03 -5.097298e-03 -8.817342e-03 -1.842343e-02 -1.567521e-02 -4.107425e-02 -2.606770e-02 -1.364694e-02 -1.056686e-02 8.452278e-02 -1.711007e-02 -1.612619e-04 -9.664844e-03 3.834980e-03 -1.585201e-03 3.922991e-03 1.845265e-02 4.142890e-02 1.016039e-02 7.453680e-02 -1.485364e-02 1.650083e-03 -1.562360e-02 -3.575236e-02 -3.015045e-02 -3.588585e-02 -1.101075e-02 1.650436e-03 -3.980983e-02 2.906588e-02 -2.216727e-03 1.022391e-02 -4.364393e-03 1.479166e-03 -7.446067e-03 2.570173e-03 2.874596e-02 1.959613e-02 1.775105e-02 6.335619e-02 2.728889e-02 8.295278e-03 6.604353e-03 -1.117315e-02 -3.270781e-02 -1.621955e-04 -5.815646e-03 -1.006623e-02 -1.079760e-02 6.228011e-02 -1.483022e-02 -7.854594e-03 -3.269177e-03 -1.333712e-02 3.139423e-03 -1.704386e-03 3.344959e-02 1.340132e-02 2.844989e-02 3.393234e-02 -1.646298e-02 -6.248442e-03 5.544675e-02 3.541901e-02 3.320931e-02 4.580277e-02 3.188349e-02 1.947150e-02 -1.512146e-02 -5.142844e-02 4.268901e-03 -2.342148e-02 -1.167965e-02 -1.536749e-03 -5.835015e-03 -2.363361e-02 -3.576804e-02 -1.379555e-02 1.099988e-02 9.082780e-02 6.628549e-02 -3.464936e-02 4.508876e-02 7.100917e-02 4.607867e-02 6.782635e-02 6.990516e-02 1.818579e-02 -2.118335e-02 -5.102470e-02 -1.425881e-02 -2.305062e-02 2.827522e-03 -1.497251e-02 -1.976118e-02 -3.051990e-02 -2.599031e-02 -4.723882e-02 4.300899e-02 7.004790e-02 6.098595e-02 -2.673178e-02 -1.945577e-02 1.435406e-02 1.857267e-02 -3.012664e-03 -6.497670e-03 9.036230e-03 4.218314e-02 3.592774e-03 -6.478344e-04 -1.053565e-02 -6.252259e-03 2.533994e-03 -9.044634e-03 3.868794e-03 -2.075286e-02 -6.002480e-03 -5.526503e-03 -1.586643e-02 -9.652769e-03 -5.869518e-03 4.048191e-02 -4.359593e-03 7.577617e-02 1.315823e-02 6.770335e-02 4.009248e-02 8.676733e-03 -4.601119e-03 -2.945591e-03 -1.727507e-02 -3.341098e-03 -2.195790e-02 -1.657623e-02 -2.445166e-02 -1.381869e-03 3.076858e-02 -2.620020e-02 -4.620370e-03 -3.367018e-02 -2.122377e-02 2.916130e-02 8.207506e-02 2.912845e-02 6.016439e-02 4.490488e-02 4.045464e-02 1.223710e-02 -2.406124e-02 -1.085741e-02 -2.172181e-02 -2.245500e-02 -3.849050e-02 -3.716603e-02 -1.812143e-02 1.026186e-01 9.458187e-02 -3.202524e-02 -2.007968e-02 -2.724207e-02 -3.015797e-02 -2.369058e-02 -7.291284e-03 -3.759571e-02 1.526435e-03 1.532473e-02 2.405229e-02 3.046615e-02 6.207838e-02 -6.837735e-03 -8.096317e-03 -5.713065e-04 -9.916316e-03 8.573329e-03 -2.803045e-02 2.204406e-02 5.008835e-02 3.615374e-02 3.416213e-02 -1.669969e-04 2.817332e-04
[truncated: 1,535,692 more chars]
