# Supplementary material for: Benchmarking Inverse Statistical Approaches for Protein Structure and Design with Exactly Solvable Models
Source: PLoS Comput Biol. 2016 May 13;12(5):e1004889. doi: 10.1371/journal.pcbi.1004889 (PMC4866778; doi:10.1371/journal.pcbi.1004889)
Supplement: S1 Code — See readme.txt file. (ZIP) [file pcbi.1004889.s002.zip › CodeS1/couplings_plm_B.j]

 9.805434e-02 -1.457689e-01 -1.872999e-01 -1.822247e-01 -1.870885e-01 -1.126552e-01 -1.598299e-01 -1.541086e-01 1.143354e-01 9.905595e-02 -2.361779e-02 -9.366857e-03 -2.308488e-02 -6.517921e-03 1.912857e-01 2.330804e-01 -2.007607e-02 1.321633e-01 2.479898e-01 9.567445e-02
 8.672326e-02 -1.823517e-02 -9.641352e-02 -7.471635e-02 -1.034527e-01 1.217908e-02 -3.656437e-02 -6.415895e-02 2.492252e-02 -3.228983e-03 -7.367939e-02 -8.374573e-02 -8.819252e-02 -7.391892e-02 8.965120e-02 1.812646e-01 -3.176472e-02 1.452812e-01 2.075682e-01 4.812122e-04
 2.338502e-01 1.551990e-01 2.123406e-01 1.935355e-01 2.435985e-01 1.580511e-01 4.655850e-02 -2.749613e-02 -1.178581e-01 -1.516520e-01 -1.594451e-01 -1.798104e-01 -1.642668e-01 -1.763066e-01 -1.754618e-02 3.263486e-02 -9.641081e-02 4.567081e-02 -5.120795e-02 -1.794390e-01
 -2.221231e-02 1.374671e-01 5.965226e-01 3.479485e-01 6.718476e-01 6.800735e-02 -3.378423e-02 -1.300236e-01 -1.363144e-01 -1.363144e-01 -1.363144e-01 -1.363144e-01 -1.363144e-01 -1.363144e-01 -1.363144e-01 -1.363144e-01 -1.363144e-01 -1.363144e-01 -1.363144e-01 -1.363144e-01
 1.476773e-01 -2.120793e-02 1.896800e-02 -2.100779e-02 2.978374e-02 -1.678499e-02 -3.210317e-02 4.290310e-02 -1.382544e-01 -1.286489e-01 -1.044298e-01 -1.203021e-01 -8.262093e-02 -1.223953e-01 1.303708e-01 1.700877e-01 3.099566e-03 3.053495e-01 9.643741e-02 -1.569218e-01
 1.729857e-01 -2.901839e-02 -6.861141e-02 -4.598812e-02 -6.785430e-02 2.280887e-03 -4.894500e-02 -6.665831e-02 -3.422734e-02 -4.478650e-02 -9.146756e-02 -9.789919e-02 -7.586849e-02 -8.365696e-02 1.471215e-01 2.441008e-01 -5.533981e-02 1.289297e-01 1.810159e-01 -6.611314e-02
 -1.406886e-01 -1.978337e-01 -2.231671e-01 -2.200701e-01 -2.236232e-01 -1.874548e-01 -1.867742e-01 -1.279573e-01 3.962973e-02 1.161334e-01 8.681335e-02 1.240489e-01 1.404990e-01 1.156763e-01 1.785394e-01 1.736233e-01 3.106641e-02 1.384509e-01 2.438164e-01 1.192720e-01
 1.004860e-01 -7.246206e-02 -1.792983e-01 -1.509408e-01 -1.815254e-01 -3.332610e-02 -6.718487e-02 -4.509324e-02 7.351136e-02 3.377580e-02 -2.261919e-02 -3.862239e-02 -4.984681e-02 -2.732858e-02 9.660261e-02 2.005821e-01 -9.581328e-03 1.518123e-01 2.041960e-01 1.686298e-02
 2.440561e-01 2.291515e-01 3.647548e-01 3.012654e-01 3.979280e-01 2.135027e-01 1.112322e-01 7.736020e-02 -1.559947e-01 -1.640880e-01 -1.636036e-01 -1.640880e-01 -1.640880e-01 -1.640880e-01 -1.632355e-01 -1.609428e-01 -1.552303e-01 -1.561197e-01 -1.640880e-01 -1.636843e-01
 -2.806433e-02 -1.043073e-01 -1.700788e-01 -1.560456e-01 -1.807276e-01 -9.369974e-02 -7.449531e-02 -2.660955e-02 -4.121218e-02 2.613203e-02 3.109113e-02 4.457156e-02 8.834397e-02 2.368809e-02 2.097598e-01 1.736951e-01 2.741832e-02 1.167551e-01 1.323870e-01 1.398340e-03
 -2.325384e-02 -1.845539e-01 -2.291321e-01 -2.227828e-01 -2.291306e-01 -1.625415e-01 -1.826553e-01 -1.438957e-01 1.452024e-01 1.455164e-01 6.366798e-02 9.347099e-02 6.587511e-02 8.019069e-02 1.607708e-01 1.701681e-01 3.563016e-02 8.606365e-02 1.621544e-01 1.692350e-01
 6.487712e-02 -4.645677e-02 -5.810573e-02 -5.478327e-02 -5.275577e-02 -3.631978e-02 -6.374331e-02 -4.460238e-02 -9.114577e-02 -6.871175e-02 -5.364268e-02 -4.693367e-02 2.444757e-02 -3.094042e-02 2.167950e-01 1.969103e-01 -1.831301e-02 9.412814e-02 1.151697e-01 -4.587348e-02
 9.317828e-02 -1.547708e-01 -1.601205e-01 -1.596286e-01 -1.596213e-01 -1.486475e-01 -1.578101e-01 -1.506226e-01 -8.371759e-03 1.271841e-02 -3.666989e-02 1.308281e-02 3.444941e-02 -1.973248e-02 2.214644e-01 2.673245e-01 -3.639872e-02 1.960513e-01 3.615968e-01 -7.471895e-03
 1.913185e-01 1.043424e-02 -1.140048e-01 -5.734679e-02 -1.040779e-01 4.224218e-02 -2.951338e-02 -5.193194e-02 5.269851e-02 -2.650746e-02 -7.348779e-02 -8.573963e-02 -9.834771e-02 -7.964136e-02 6.523155e-02 1.248777e-01 -1.929786e-02 9.999587e-02 1.576656e-01 -4.567586e-03
 9.968208e-02 1.680054e-01 2.515357e-01 2.197817e-01 2.602851e-01 1.303685e-01 2.052420e-01 2.690687e-01 -1.427295e-01 -1.760974e-01 -1.243447e-01 -1.785395e-01 -1.725747e-01 -1.695468e-01 -1.498185e-01 -1.150509e-01 -7.073488e-03 -7.075959e-03 -1.696757e-01 -1.914421e-01
 1.813954e-01 3.727036e-02 -9.481041e-02 -4.240184e-02 -1.006435e-01 7.709265e-02 -1.614823e-03 -4.007621e-02 1.044029e-01 1.382882e-02 -5.271112e-02 -7.591127e-02 -1.107340e-01 -6.754482e-02 -5.238787e-02 5.119125e-02 -2.660121e-02 7.150364e-02 1.155328e-01 1.321931e-02
 -6.830719e-02 -1.937526e-01 -1.962885e-01 -1.959477e-01 -1.962885e-01 -1.887915e-01 -1.919416e-01 -1.886268e-01 9.845289e-02 1.348208e-01 4.761310e-03 6.275349e-02 5.814408e-02 5.839421e-02 2.187397e-01 2.625438e-01 -5.661113e-02 1.258634e-01 2.952922e-01 1.567897e-01
 2.493382e-01 8.681532e-02 7.806886e-02 1.051036e-01 1.082820e-01 1.491811e-01 -1.104490e-03 -4.916118e-02 6.057065e-03 -1.027308e-01 -9.390459e-02 -1.218487e-01 -1.239303e-01 -1.183742e-01 -2.517690e-02 -1.146799e-02 -6.978614e-02 -1.183982e-02 1.185674e-02 -6.537785e-02
 -3.002267e-02 -1.997591e-01 -2.002157e-01 -2.004964e-01 -2.004964e-01 -1.968575e-01 -1.980446e-01 -1.929498e-01 5.478559e-02 1.364896e-01 4.807293e-03 7.564243e-02 8.132991e-02 3.924554e-02 2.407762e-01 2.602625e-01 -5.100850e-02 1.416239e-01 3.061281e-01 1.287596e-01
 2.187870e-01 5.743674e-02 -2.632549e-03 3.337349e-02 1.889410e-02 8.527440e-02 -2.524189e-03 -4.644297e-02 1.534567e-02 -6.837126e-02 -7.877211e-02 -8.680382e-02 -1.047825e-01 -8.453227e-02 3.988148e-02 4.839392e-02 -4.427001e-02 -3.216363e-03 3.407560e-02 -2.911443e-02
 5.584070e-02 -1.350861e-01 -2.104597e-01 -1.967312e-01 -2.106199e-01 -1.024887e-01 -1.684390e-01 -1.589398e-01 9.703950e-02 9.973432e-02 2.078114e-04 3.079303e-02 3.798826e-02 1.396331e-02 1.790368e-01 2.089117e-01 -2.944458e-02 1.358005e-01 2.474280e-01 1.054651e-01
 1.322205e-01 -4.502149e-02 -1.379467e-01 -8.228830e-02 -1.300263e-01 -1.164229e-02 -4.368627e-02 -6.202459e-02 1.105571e-02 -1.495586e-02 -4.616556e-02 -5.031401e-02 -5.086903e-02 -4.758558e-02 1.225231e-01 1.669632e-01 -1.535710e-02 1.348722e-01 2.056467e-01 -3.539825e-02
 2.041686e-01 1.603320e-01 2.495084e-01 2.166874e-01 2.691236e-01 1.480905e-01 1.677351e-01 1.945787e-01 -1.566571e-01 -1.830417e-01 -1.693044e-01 -1.835475e-01 -1.862676e-01 -1.816857e-01 -1.231389e-01 -6.471890e-02 -6.519248e-02 4.012624e-02 -1.467875e-01 -1.900087e-01
 1.771603e-01 -9.469389e-02 -1.143434e-01 -1.099201e-01 -1.181290e-01 -6.564057e-02 -8.789027e-02 -9.743683e-02 -5.466991e-02 -4.212286e-02 -8.726815e-02 -8.715480e-02 -6.143273e-02 -9.632669e-02 2.739556e-01 3.141093e-01 -7.496305e-02 2.104847e-01 3.058708e-01 -8.958840e-02
 8.552512e-02 -1.448010e-01 -1.980645e-01 -1.897860e-01 -1.980258e-01 -1.081317e-01 -1.595895e-01 -1.616456e-01 9.198498e-02 5.400403e-02 -9.015312e-03 1.215483e-02 1.620783e-02 1.136680e-02 1.703663e-01 2.196429e-01 -1.776257e-02 1.491784e-01 2.923455e-01 8.404527e-02
 1.433653e-01 -3.697067e-02 -1.231265e-01 -7.748039e-02 -1.200598e-01 -7.082640e-03 -4.958042e-02 -7.638771e-02 1.838374e-02 1.215409e-02 -5.404783e-02 -5.932390e-02 -6.330103e-02 -6.132253e-02 1.076481e-01 1.823559e-01 -3.314098e-02 1.159185e-01 1.717657e-01 1.023297e-02
 1.956853e-01 1.804815e-01 2.929507e-01 2.366460e-01 3.192142e-01 1.544023e-01 1.643128e-01 1.916239e-01 -1.599749e-01 -1.820113e-01 -1.688666e-01 -1.830370e-01 -1.829106e-01 -1.797318e-01 -1.541182e-01 -1.143287e-01 -9.146613e-02 2.919256e-02 -1.644455e-01 -1.836185e-01
 8.353459e-02 -7.048587e-02 -1.222707e-01 -9.660126e-02 -1.172251e-01 -5.593208e-02 -4.921676e-03 1.591022e-02 1.879392e-01 1.363358e-01 6.242794e-02 4.407343e-02 -4.954892e-04 4.833058e-02 -9.714192e-02 -9.270820e-02 7.449363e-02 -7.782613e-03 -3.448651e-02 1.450607e-01 8.832914e-03 -1.087300e-02 -6.744186e-03 -7.338931e-03 -6.268886e-03 -1.313294e-02 -7.436609e-04 -1.706776e-03 2.995234e-03 -3.141379e-03 4.465121e-04 7.102034e-03 -1.934344e-03 -2.961552e-03 -2.034740e-02 -3.343336e-02 8.295260e-03 -2.177674e-02 -3.675939e-02 -6.278311e-03 -1.214900e-02 -6.516376e-03 -2.736402e-03 -3.691432e-03 -2.512008e-03 -8.574269e-03 -4.965700e-03 -3.297617e-03 -8.672277e-03 -6.077699e-03 -2.851114e-03 -2.600077e-03 -2.420493e-03 -2.931043e-03 -1.440569e-02 -3.025302e-02 -4.796387e-03 -2.503123e-02 -3.632533e-02 -6.493472e-03 -1.469521e-02 -7.786973e-03 -3.220930e-03 -4.372347e-03 -2.968771e-03 -8.163758e-03 -5.891743e-03 -3.804832e-03 1.369497e-03 -3.251050e-03 -1.426440e-03 -1.112052e-03 -2.842058e-03 -3.402939e-03 -1.550842e-02 -3.212047e-02 -5.772244e-03 -2.251874e-02 -3.914582e-02 -5.589879e-03 -1.393932e-02 -6.511231e-03 -2.727283e-03 -3.681141e-03 -2.502408e-03 -8.537508e-03 -4.953663e-03 -3.292945e-03 -8.634252e-03 -6.077387e-03 -2.846389e-03 -2.602759e-03 -2.424898e-03 -2.928843e-03 -1.441990e-02 -3.027191e-02 -4.828514e-03 -2.571901e-02 -3.368008e-02 -6.509797e-03 2.024519e-02 -9.610725e-03 -1.148107e-02 -1.202743e-02 -1.057648e-02 -1.108894e-02 -8.260210e-03 -4.945251e-03 1.588815e-02 5.397667e-03 8.493312e-03 7.235266e-05 1.917349e-03 -7.543353e-03 -2.233375e-02 -3.757247e-02 7.835415e-03 -2.056246e-02 -1.773950e-02 1.236638e-03 -6.032961e-03 -8.652124e-03 -5.036629e-03 -6.948540e-03 -4.639623e-03 -9.953022e-03 -5.394668e-03 -3.839043e-03 9.016109e-03 -7.248767e-03 -3.534305e-03 -3.024013e-03 -4.482570e-03 -5.260713e-03 -1.923249e-02 -2.235783e-02 -1.932357e-03 -2.256687e-02 -2.611519e-02 -2.593891e-03 -6.220718e-03 -1.185691e-02 -5.077676e-03 -6.907599e-03 -4.668195e-03 -1.328732e-02 -6.852519e-03 -3.879804e-03 2.279077e-04 4.959586e-03 -5.484848e-03 -5.016251e-03 -4.618942e-03 -3.374225e-03 -1.707239e-02 -2.758244e-02 -3.467372e-03 -2.133093e-02 -6.900265e-03 -5.697310e-03 3.798298e-02 4.240311e-02 -2.341645e-02 1.148707e-02 -2.680113e-02 6.280091e-02 1.323888e-02 -2.290797e-03 2.188041e-02 2.928044e-02 -3.874440e-03 -1.449858e-02 -2.234075e-02 -1.566309e-02 -2.330601e-02 1.233042e-02 9.092574e-03 1.074361e-02 -1.183162e-02 7.117788e-03 4.170160e-02 1.511728e-02 2.891938e-02 2.486744e-02 -1.557014e-04 3.036502e-02 1.250388e-02 -2.242113e-03 -5.671159e-03 -3.302252e-02 -2.125276e-02 -1.279760e-02 -1.090542e-02 -1.502811e-02 8.732484e-03 3.410215e-02 -3.720960e-02 2.382028e-02 3.827488e-02 -2.106325e-02 -2.361652e-02 -7.176499e-04 9.414691e-03 -8.835868e-03 7.198665e-03 3.346218e-03 -6.207772e-03 -2.313463e-03 -1.504052e-02 5.383291e-03 -6.133014e-03 -8.972079e-03 -1.094248e-02 -3.702429e-03 -3.392857e-03 2.479041e-02 -1.121351e-02 8.903036e-03 1.468076e-02 3.753327e-03 -6.337308e-04 1.386040e-02 -7.386394e-03 1.714004e-02 1.006548e-02 -2.809686e-03 2.137359e-02 8.393069e-04 -1.953798e-02 -1.372377e-02 -9.810723e-03 -8.759531e-03 -9.461492e-04 -5.998904e-03 1.438845e-02 3.554333e-02 -2.444494e-02 -1.069796e-02 -6.318834e-04 -1.719578e-02 -1.845226e-03 -6.166613e-03 -4.273263e-03 8.107588e-04 -1.287783e-02 7.525288e-03 -7.813350e-03 -1.218250e-02 -9.457265e-03 -1.310290e-02 -8.293642e-03 -4.768691e-04 -3.109262e-03 -6.215449e-03 6.427911e-03 2.824913e-02 -1.325193e-02 2.779093e-03 4.305369e-02 -1.286447e-02 -2.402110e-02 5.023670e-04 1.380496e-02 9.714282e-03 5.558209e-03 4.068586e-03 -6.500234e-03 -8.268116e-03 -4.245212e-03 -1.936617e-02 -1.325735e-02 -2.793903e-03 -9.971898e-03 -1.699776e-02 -1.310671e-03 2.554408e-02 -1.356837e-02 4.810263e-02 3.186086e-02 -2.537309e-02 3.170330e-03 9.046644e-04 -2.629547e-02 -1.197525e-02 -1.303319e-02 -1.727107e-02 -2.268813e-02 -5.586804e-03 -2.111216e-02 -2.830464e-02 -1.225075e-02 -2.689064e-02 5.493821e-03 2.308933e-04 3.353669e-02 7.143112e-03 1.995812e-02 1.359103e-01 1.759519e-01 -5.606110e-03 -1.640862e-02 -1.785579e-02 1.436182e-02 3.064307e-03 4.911303e-03 1.338510e-03 -1.290049e-02 -3.253369e-02 -5.669131e-02 -7.247573e-03 1.255301e-02 6.729715e-03 2.332013e-02 -6.344278e-03 4.889037e-03 1.226571e-02 2.469437e-02 1.282820e-01 1.493276e-01 -2.675454e-03 2.832784e-03 -3.199066e-03 -9.807823e-03 -1.753843e-03 -1.615984e-02 2.330284e-03 3.194713e-03 3.432661e-03 3.233978e-03 1.402764e-02 -6.159407e-03 -1.490753e-02 -1.430799e-03 -2.502927e-03 6.887879e-03 2.779275e-02 2.350293e-03 -3.059869e-02 1.218585e-03 -8.576701e-04 -7.070541e-03 -3.069837e-02 -4.645191e-02 -4.044706e-02 -1.977574e-02 5.236461e-03 7.949905e-03 -4.227110e-04 1.071942e-02 -1.722672e-02 -1.262369e-02 1.383873e-02 -7.816298e-03 9.472999e-03 1.188577e-01 1.599493e-01 -2.553941e-02 1.217612e-02 -4.729025e-03 6.764297e-03 -3.145345e-02 3.173405e-02 7.787249e-02 3.785747e-02 6.007888e-02 3.322484e-02 7.847379e-03 4.066432e-03 -6.131166e-02 -4.960222e-03 -1.104778e-02 -2.329365e-02 -1.207358e-02 -1.789290e-02 1.310081e-01 1.077661e-01 -1.007465e-02 -4.884169e-02 3.468323e-03 -2.598428e-02 4.650821e-02 6.817335e-02 3.613912e-02 2.492322e-02 4.889949e-02 1.069371e-02 -4.578466e-03 2.199249e-03 -1.797375e-02 -3.586289e-02 -3.675332e-02 -2.781615e-02 -2.016797e-02 -1.320447e-02 1.339467e-02 1.208785e-02 -2.238546e-02 3.199112e-02 -1.923758e-03 -1.866911e-02
 -9.295078e-02 1.400417e-01 2.661269e-01 1.979845e-01 2.107845e-01 1.311353e-01 6.029115e-02 -4.820999e-02 -3.495406e-02 -3.514712e-02 -3.319828e-02 -3.035290e-02 -3.074469e-02 -2.852749e-02 -1.140832e-01 -1.698382e-01 -4.721924e-02 -1.381339e-01 -7.707982e-02 -2.786963e-02 -1.566478e-02 -1.919075e-02 -1.004535e-02 -1.607794e-02 -8.198160e-03 -1.280745e-02 -8.977699e-03 -5.310623e-03 -2.224984e-03 -1.246025e-03 -1.103834e-03 -6.742881e-04 -9.713730e-04 -7.570073e-04 -6.577920e-03 -1.306781e-02 -2.568737e-03 -1.422771e-02 -5.431175e-03 -6.452930e-04 -5.375371e-02 -1.441015e-02 -2.028857e-02 -1.764967e-02 -2.558158e-02 -1.527765e-02 -5.318684e-03 -2.919995e-03 -9.454420e-04 -4.968047e-04 -4.437678e-04 -1.699857e-04 -3.923433e-04 -2.204589e-04 -4.895777e-03 -8.692965e-03 -1.386553e-03 -1.060981e-02 -3.701575e-03 -1.451395e-04 -4.806337e-02 -1.027505e-02 -2.087407e-02 -1.959793e-02 -2.283860e-02 -1.710730e-02 -5.931232e-03 -3.169547e-03 -1.077696e-03 -5.731895e-04 -5.108800e-04 -2.201338e-04 -4.506202e-04 -2.739891e-04 -5.308284e-03 -9.394901e-03 -1.510252e-03 -1.098202e-02 -3.870945e-03 -1.951641e-04 -5.260888e-02 -1.455226e-02 -2.045050e-02 -1.779086e-02 -2.579111e-02 -1.542024e-02 -5.361389e-03 -2.933743e-03 -9.519202e-04 -4.992580e-04 -4.456528e-04 -1.713632e-04 -3.937640e-04 -2.223581e-04 -4.916070e-03 -8.727171e-03 -1.388710e-03 -1.061566e-02 -3.701738e-03 -1.465892e-04 -1.290517e-02 -1.253017e-02 -8.542517e-03 -6.041768e-04 3.635471e-02 -2.053253e-02 -1.417066e-02 -8.248360e-03 -3.800088e-03 -2.190415e-03 -1.921172e-03 -1.319651e-03 -1.705501e-03 -1.430974e-03 -1.297308e-02 -1.807279e-02 -4.002991e-03 -1.722774e-02 -5.546273e-03 -1.286031e-03 -3.855358e-02 -1.597444e-02 -1.150339e-02 -1.538439e-02 -1.639563e-02 -1.397646e-02 -5.099386e-03 -4.473372e-03 -1.764209e-03 -9.720912e-04 -8.580481e-04 -4.928183e-04 -7.583757e-04 -5.603920e-04 -5.448491e-03 -7.137323e-03 -2.112862e-03 -1.306836e-02 -4.826527e-03 -4.693505e-04 -3.826989e-02 -8.967332e-03 -2.003234e-02 -2.059710e-02 -1.436100e-02 -1.703983e-02 -6.047716e-03 -1.113384e-03 -2.021907e-03 -1.160685e-03 -1.032407e-03 -6.214624e-04 -9.313252e-04 -7.109138e-04 -2.274084e-03 -3.003575e-03 -4.885754e-04 -9.330003e-03 -5.507438e-03 -5.972686e-04 1.649807e-01 4.809249e-02 7.138910e-03 3.515631e-02 4.210164e-02 2.441910e-02 -1.767278e-02 -2.423676e-02 -1.245343e-02 -1.217593e-02 -1.500963e-02 -1.479620e-02 -1.702014e-02 -1.305479e-02 -1.602270e-02 6.499507e-03 -2.823208e-02 -2.126388e-02 -9.506779e-03 -1.260822e-02 1.115025e-01 -2.905323e-02 -2.284236e-02 -3.451581e-02 -2.023728e-03 -2.283773e-02 -1.445426e-02 3.569917e-03 8.398999e-03 -2.879799e-03 -4.718053e-03 -4.663414e-03 -1.090230e-02 -1.116280e-02 4.278002e-02 9.867851e-02 -1.048955e-02 1.248339e-02 4.641048e-03 -1.245524e-02 2.618205e-02 -1.190573e-02 -1.714699e-02 -3.232939e-02 -2.777582e-02 -1.536575e-02 -2.378970e-02 -8.511755e-03 -5.541096e-03 -1.984857e-03 -5.420226e-03 -1.930026e-03 -1.052881e-03 -4.181676e-03 7.828707e-03 4.527043e-02 6.971118e-04 3.755658e-02 1.767326e-02 -1.890013e-03 3.206514e-02 -1.556756e-02 -3.215629e-02 -5.570605e-02 -1.749615e-02 -5.002721e-03 -1.101677e-02 -9.087472e-03 1.364429e-03 3.256333e-03 -1.572714e-04 -4.467948e-03 -3.749146e-03 -4.692898e-03 2.653294e-02 2.376724e-02 1.259628e-03 3.217561e-02 3.372659e-02 -4.414463e-03 1.364946e-02 -2.037183e-02 -3.552930e-02 -1.367258e-02 -2.348456e-02 -1.464503e-02 -2.237301e-02 5.017683e-03 -3.392849e-03 -1.947662e-03 -3.376796e-03 -3.900146e-03 -5.042853e-03 -1.892144e-04 8.907897e-03 4.190984e-02 -2.933688e-03 3.814638e-02 2.200002e-02 -1.856466e-03 2.279457e-02 -2.283994e-03 -4.752010e-02 -7.454582e-03 -2.724238e-02 -1.509123e-02 -1.897995e-02 -9.075775e-03 -1.372130e-03 -2.921381e-03 -6.254729e-03 -4.585871e-03 -1.843655e-03 -5.019213e-03 3.736628e-02 6.832364e-02 -9.896565e-03 1.812564e-02 1.099529e-02 -4.581762e-03 1.187724e-02 3.970594e-02 7.294391e-02 5.907984e-02 6.468120e-02 5.197657e-02 6.743212e-02 2.612558e-02 -3.151036e-02 -1.320407e-02 -8.226865e-03 -2.866541e-02 -2.753981e-02 -1.591578e-02 9.327657e-03 1.809039e-02 -5.755108e-03 -3.526693e-02 -4.226240e-02 -2.160808e-02 -2.304227e-03 2.806389e-02 7.800227e-02 8.316329e-02 9.380126e-02 9.252024e-02 7.728529e-02 6.618467e-02 2.074853e-03 -3.656863e-02 -3.486542e-02 -3.126517e-02 -1.487359e-02 -2.889175e-02 3.219182e-02 -3.245654e-03 -1.456772e-02 -6.716147e-02 -5.498647e-02 -3.147719e-02 1.650196e-02 -1.709068e-02 -1.510821e-02 7.010413e-03 -3.244712e-02 -6.714129e-03 -1.212673e-02 -1.172804e-02 -5.820928e-03 -4.179050e-03 -5.513279e-03 -4.100158e-03 -5.105541e-03 -4.170844e-03 3.868197e-03 -4.278566e-04 -1.835874e-04 5.106204e-02 2.832695e-02 -2.129436e-03 2.949045e-02 4.388941e-02 -1.610736e-02 4.704386e-02 1.068315e-02 -4.899841e-03 -5.516759e-03 2.468776e-02 -1.536374e-04 -3.492761e-03 -1.586244e-02 -1.766406e-02 -1.370944e-02 -1.964369e-02 -3.244932e-02 -2.898240e-02 3.969509e-03 1.185032e-01 3.143543e-02 -1.905764e-02 5.171713e-02 4.580960e-02 8.604770e-02 4.220192e-02 3.514422e-02 3.756859e-02 2.561674e-02 1.852510e-03 -1.491639e-02 -2.400045e-02 -1.288735e-02 -2.185491e-02 -1.524799e-02 -2.842070e-02 -2.734140e-02 -3.906480e-02 2.087246e-02 9.432800e-02 1.668514e-02 -2.611976e-02 1.081639e-01 1.769463e-03 2.287497e-04 -2.672388e-02 -6.316102e-03 1.714951e-02 -7.230180e-03 -1.591517e-02 -6.795259e-03 -9.268364e-03 -7.638900e-03 -7.894635e-03 -1.183141e-02 -8.259584e-03 4.594014e-02 3.974995e-02 9.526452e-03 -8.823167e-03 -2.706145e-04 -9.886247e-03
 -4.582796e-02 1.333811e-02 1.475806e-01 4.318301e-02 1.820007e-01 3.432732e-03 -2.206590e-02 -1.810808e-02 -1.712321e-02 -1.712321e-02 -1.712321e-02 -1.712321e-02 -1.712321e-02 -1.712321e-02 -1.712321e-02 -1.712321e-02 -1.712321e-02 -1.712321e-02 -1.712321e-02 -1.712321e-02 -3.033535e-03 -1.191883e-02 -7.875049e-02 -1.118272e-02 -3.183453e-02 -3.944166e-03 -4.105938e-04 -4.472804e-04 -3.538962e-04 -3.538962e-04 -3.538962e-04 -3.538962e-04 -3.538962e-04 -3.538962e-04 -3.538962e-04 -3.538962e-04 -3.538962e-04 -3.538962e-04 -3.538962e-04 -3.538962e-04 -1.248751e-03 -6.200661e-03 -6.801021e-02 -2.687427e-02 -8.046266e-02 -3.385110e-03 -1.029350e-03 -5.704580e-05 -2.713919e-06 -2.713919e-06 -2.713919e-06 -2.713919e-06 -2.713919e-06 -2.713919e-06 -2.713919e-06 -2.713919e-06 -2.713919e-06 -2.713919e-06 -2.713919e-06 -2.713919e-06 -1.438797e-03 -7.078209e-03 -6.904591e-02 -2.672461e-02 -7.231508e-02 -3.888631e-03 -1.174939e-03 -9.698284e-05 -3.850187e-05 -3.850187e-05 -3.850187e-05 -3.850187e-05 -3.850187e-05 -3.850187e-05 -3.850187e-05 -3.850187e-05 -3.850187e-05 -3.850187e-05 -3.850187e-05 -3.850187e-05 -1.255991e-03 -6.248355e-03 -6.676434e-02 -2.711815e-02 -8.116846e-02 -3.407363e-03 -1.033995e-03 -5.745648e-05 -2.926168e-06 -2.926168e-06 -2.926168e-06 -2.926168e-06 -2.926168e-06 -2.926168e-06 -2.926168e-06 -2.926168e-06 -2.926168e-06 -2.926168e-06 -2.926168e-06 -2.926168e-06 -4.932209e-03 -1.050972e-02 4.097881e-03 -2.636358e-02 -5.207260e-02 -1.100527e-02 -1.930395e-03 -8.884822e-04 -7.542667e-04 -7.542667e-04 -7.542667e-04 -7.542667e-04 -7.542667e-04 -7.542667e-04 -7.542667e-04 -7.542667e-04 -7.542667e-04 -7.542667e-04 -7.542667e-04 -7.542667e-04 -2.294879e-03 -6.843745e-03 -6.078925e-02 -3.537913e-02 -4.778891e-02 -4.076294e-03 1.733496e-04 -2.878998e-04 -2.118950e-04 -2.118950e-04 -2.118950e-04 -2.118950e-04 -2.118950e-04 -2.118950e-04 -2.118950e-04 -2.118950e-04 -2.118950e-04 -2.118950e-04 -2.118950e-04 -2.118950e-04 -2.569838e-03 -9.500319e-03 -4.358055e-02 -2.629256e-02 -6.002104e-02 -6.424152e-03 -2.033832e-03 -3.596290e-04 -2.771920e-04 -2.771920e-04 -2.771920e-04 -2.771920e-04 -2.771920e-04 -2.771920e-04 -2.771920e-04 -2.771920e-04 -2.771920e-04 -2.771920e-04 -2.771920e-04 -2.771920e-04 1.358078e-02 -2.222143e-02 1.473891e-01 2.811699e-03 9.717010e-02 -4.899270e-04 -4.822129e-03 -9.933530e-03 -9.095773e-03 -9.095773e-03 -9.095773e-03 -9.095773e-03 -9.095773e-03 -9.095773e-03 -9.095773e-03 -9.095773e-03 -9.095773e-03 -9.095773e-03 -9.095773e-03 -9.095773e-03 -1.853074e-02 5.103195e-03 6.890045e-02 5.882401e-02 8.372606e-02 3.680122e-04 -7.724378e-03 -7.640706e-03 -6.997479e-03 -6.997479e-03 -6.997479e-03 -6.997479e-03 -6.997479e-03 -6.997479e-03 -6.997479e-03 -6.997479e-03 -6.997479e-03 -6.997479e-03 -6.997479e-03 -6.997479e-03 -2.857038e-03 -1.611539e-02 2.730402e-02 -7.641600e-03 6.976954e-03 -3.312883e-03 1.290973e-03 -2.502429e-03 -2.230032e-03 -2.230032e-03 -2.230032e-03 -2.230032e-03 -2.230032e-03 -2.230032e-03 -2.230032e-03 -2.230032e-03 -2.230032e-03 -2.230032e-03 -2.230032e-03 -2.230032e-03 2.579648e-03 8.457718e-03 -1.342996e-02 -2.355271e-02 5.716895e-02 -6.474452e-03 -1.234329e-03 -2.803215e-03 -2.506540e-03 -2.506540e-03 -2.506540e-03 -2.506540e-03 -2.506540e-03 -2.506540e-03 -2.506540e-03 -2.506540e-03 -2.506540e-03 -2.506540e-03 -2.506540e-03 -2.506540e-03 -8.237765e-03 -3.511267e-03 1.233850e-02 3.029888e-03 1.951523e-02 -1.122688e-02 -6.382857e-03 -2.459260e-03 -2.179191e-03 -2.179191e-03 -2.179191e-03 -2.179191e-03 -2.179191e-03 -2.179191e-03 -2.179191e-03 -2.179191e-03 -2.179191e-03 -2.179191e-03 -2.179191e-03 -2.179191e-03 -7.947047e-04 -1.401518e-02 3.419760e-02 -1.371648e-02 2.206325e-02 5.668927e-03 -6.081084e-03 -2.871466e-03 -2.580730e-03 -2.580730e-03 -2.580730e-03 -2.580730e-03 -2.580730e-03 -2.580730e-03 -2.580730e-03 -2.580730e-03 -2.580730e-03 -2.580730e-03 -2.580730e-03 -2.580730e-03 8.579523e-03 8.227857e-02 9.430995e-02 7.908767e-02 1.386594e-01 1.936511e-02 6.830575e-03 -2.016342e-02 -1.813848e-02 -1.813848e-02 -1.813848e-02 -1.813848e-02 -1.813848e-02 -1.813848e-02 -1.813848e-02 -1.813848e-02 -1.813848e-02 -1.813848e-02 -1.813848e-02 -1.813848e-02 4.787633e-02 6.814203e-02 1.526372e-01 1.375850e-01 1.309085e-01 4.819177e-02 7.974838e-03 -2.391897e-02 -2.802637e-02 -2.802637e-02 -2.802637e-02 -2.802637e-02 -2.802637e-02 -2.802637e-02 -2.802637e-02 -2.802637e-02 -2.802637e-02 -2.802637e-02 -2.802637e-02 -2.802637e-02 -1.039814e-02 -1.441523e-02 -2.092240e-02 1.062875e-02 4.824660e-02 5.700470e-03 -8.433134e-03 -2.622437e-03 -2.321709e-03 -2.321709e-03 -2.321709e-03 -2.321709e-03 -2.321709e-03 -2.321709e-03 -2.321709e-03 -2.321709e-03 -2.321709e-03 -2.321709e-03 -2.321709e-03 -2.321709e-03 1.041597e-02 3.480828e-02 1.021889e-01 5.025714e-02 9.226843e-02 1.033428e-02 -1.360079e-02 -8.866790e-03 -1.213683e-02 -1.213683e-02 -1.213683e-02 -1.213683e-02 -1.213683e-02 -1.213683e-02 -1.213683e-02 -1.213683e-02 -1.213683e-02 -1.213683e-02 -1.213683e-02 -1.213683e-02 6.633020e-03 6.981351e-02 1.578648e-01 1.208186e-01 1.318923e-01 4.068425e-02 3.491763e-02 -2.044936e-02 -2.451538e-02 -2.451538e-02 -2.451538e-02 -2.451538e-02 -2.451538e-02 -2.451538e-02 -2.451538e-02 -2.451538e-02 -2.451538e-02 -2.451538e-02 -2.451538e-02 -2.451538e-02 -8.456549e-03 -1.589411e-02 6.900786e-02 6.656953e-02 8.691580e-02 -8.102063e-03 -7.012110e-03 -5.490008e-03 -6.821976e-03 -6.821976e-03 -6.821976e-03 -6.821976e-03 -6.821976e-03 -6.821976e-03 -6.821976e-03 -6.821976e-03 -6.821976e-03 -6.821976e-03 -6.821976e-03 -6.821976e-03
 -1.310694e-01 -3.107413e-02 -4.117436e-02 -3.923828e-02 -4.632382e-02 -2.633298e-02 -1.258993e-02 4.774866e-02 -2.133731e-02 -1.172115e-02 1.581437e-02 3.147449e-03 1.782271e-02 -1.062117e-02 6.857372e-02 8.076670e-02 5.863787e-02 1.971264e-01 -8.595734e-04 -1.924109e-02 -2.346933e-02 -2.034945e-03 -5.628247e-03 -2.125563e-03 -4.192535e-03 -4.070075e-03 -3.639406e-03 -4.214509e-03 -9.295078e-04 -1.101996e-03 -1.913426e-03 5.398504e-04 -2.709671e-03 6.255101e-04 -2.375319e-02 -3.348242e-02 -3.744965e-03 -2.811266e-03 -2.854698e-02 1.433765e-03 -1.870264e-02 -2.295620e-03 -3.458560e-03 -2.428344e-03 -3.868831e-03 -2.478466e-03 -2.073036e-03 -4.558417e-03 -3.464362e-04 -4.213707e-04 -7.550069e-04 -5.346922e-04 -1.124707e-03 -5.632577e-04 -2.065912e-02 -3.388386e-02 -3.271258e-03 -5.874846e-02 -2.701533e-02 -1.132119e-04 -1.935821e-02 -2.468498e-03 -3.671628e-03 -2.594987e-03 -4.102523e-03 -2.633116e-03 -2.223609e-03 -4.897041e-03 -3.997736e-04 -4.836705e-04 -8.645768e-04 -6.212652e-04 -1.271802e-03 -6.355423e-04 -1.965309e-02 -3.566451e-02 -3.706415e-03 -4.544125e-02 -3.138002e-02 -1.536509e-04 -1.871969e-02 -2.300908e-03 -3.466503e-03 -2.433741e-03 -3.877734e-03 -2.481101e-03 -2.079597e-03 -4.575918e-03 -3.466910e-04 -4.224029e-04 -7.583487e-04 -5.376788e-04 -1.130204e-03 -5.649707e-04 -2.068427e-02 -3.391958e-02 -3.297541e-03 -5.994068e-02 -2.543892e-02 -1.127415e-04 -2.825984e-02 -1.901059e-03 -7.844461e-03 -5.861732e-03 -6.477524e-03 -1.728530e-03 -3.283665e-03 1.855072e-03 -1.564077e-03 -1.859145e-03 4.690911e-03 -2.590854e-03 3.435536e-03 -2.239848e-03 -2.154538e-02 -4.092363e-02 2.821782e-03 3.279548e-02 -3.308824e-02 9.136200e-04 -2.115280e-02 -3.291168e-03 -4.686514e-03 -3.386993e-03 -5.180919e-03 -3.375777e-03 -2.986889e-03 -4.757987e-03 -6.705902e-04 -8.040005e-04 -1.409791e-03 -1.060954e-03 -2.016412e-03 -1.037384e-03 -1.800664e-02 -3.607249e-02 1.481947e-04 -2.311135e-02 -2.660196e-02 -3.670739e-04 -1.620404e-02 -3.760392e-03 -3.410494e-03 -3.875261e-03 -5.935517e-03 -3.882027e-03 -3.429102e-03 -5.580899e-03 -8.255747e-04 -9.748607e-04 -1.600491e-03 -1.218320e-03 -2.240402e-03 7.918325e-04 -2.223832e-02 -2.889677e-02 -4.315232e-03 -3.519131e-02 -1.084210e-02 -4.789483e-04 -3.585469e-02 -1.885488e-02 -2.933514e-02 -3.050259e-02 -3.750077e-02 -2.650864e-02 -1.014548e-02 -1.826118e-03 -1.279400e-02 -1.569917e-02 -5.024306e-03 -6.163523e-03 -6.100501e-03 -2.050374e-03 8.907279e-02 7.361857e-02 -6.462063e-04 1.611050e-01 4.090157e-02 -1.135626e-02 -2.138776e-02 -2.275963e-02 -6.601588e-03 -1.276145e-02 -7.789109e-03 -1.837742e-02 -1.388519e-02 -1.877807e-02 -1.085486e-02 -8.876925e-03 -5.298905e-03 -6.003297e-03 -9.274566e-03 -7.236665e-03 3.843529e-02 7.810075e-02 -8.250858e-03 9.999147e-02 7.099375e-02 -1.032882e-02 -5.492803e-03 -1.096620e-02 1.072634e-02 2.323020e-03 -7.274759e-03 -1.163190e-02 -9.573354e-03 -1.114948e-02 -5.720303e-04 -5.210124e-03 -3.970795e-03 -6.406631e-03 -6.629645e-03 -6.378608e-03 3.930080e-03 3.087155e-02 -1.333692e-02 1.697301e-02 1.157746e-02 -1.425989e-03 1.418613e-02 -1.260131e-02 -1.326081e-02 2.394356e-03 -2.978110e-04 2.123308e-03 -3.289195e-03 -1.489630e-02 -3.152355e-03 -5.747041e-03 -6.656434e-03 -7.003031e-03 2.338750e-03 -1.184535e-03 1.976967e-02 3.118339e-02 -8.496200e-03 -8.424631e-03 7.501223e-03 -3.854008e-03 1.071245e-02 -7.925100e-03 3.019184e-03 -4.603468e-03 6.315999e-04 -7.712462e-04 -9.016783e-03 -8.909380e-03 -2.796241e-03 -5.422090e-03 -3.847801e-03 -2.430081e-04 -2.540089e-04 -4.414608e-03 4.927723e-03 2.317852e-02 -1.231549e-02 -8.793110e-03 7.299472e-03 -3.541319e-03 7.272382e-03 4.111182e-03 1.489584e-05 -3.780648e-03 -9.625787e-03 -7.235753e-03 -9.519708e-03 -6.165433e-03 -3.285442e-03 -6.017486e-03 -7.423927e-03 -3.511213e-03 -2.270113e-03 -5.098482e-03 -4.678166e-03 1.438469e-03 -7.960617e-04 6.161724e-02 -7.558417e-03 -4.005427e-03 1.041319e-01 5.719755e-03 1.299196e-02 3.474254e-03 2.385706e-02 4.405864e-03 -2.911533e-04 1.828684e-02 -2.016953e-02 -2.310509e-02 -7.476735e-04 -1.509769e-02 6.926243e-03 -2.220534e-02 -7.298467e-02 -1.406748e-01 8.547643e-03 1.748444e-01 1.439738e-01 -2.059808e-02 1.379518e-01 3.165828e-02 1.995373e-02 2.401197e-02 2.319440e-02 1.740384e-02 -2.530353e-03 6.358863e-03 -2.188620e-02 -5.849888e-03 -2.858397e-02 -2.321794e-02 -1.959887e-02 -2.837540e-02 -1.637682e-01 -1.623067e-01 7.781614e-02 1.807528e-01 1.961762e-01 -2.608014e-02 -1.408278e-02 -1.370048e-03 -5.673021e-03 -2.774086e-04 6.906142e-03 -8.624180e-03 -6.711468e-03 -7.704750e-03 -4.806569e-03 -5.411961e-03 -7.956477e-03 -2.494304e-03 -8.749512e-03 -5.022837e-03 2.296138e-02 6.790830e-02 -1.458135e-02 -2.542693e-02 2.648567e-03 -1.606827e-03 1.227935e-01 9.409121e-03 3.671588e-02 1.289452e-02 4.893299e-02 4.177946e-02 2.209123e-02 2.681121e-02 -5.813189e-03 -1.552440e-02 -1.839363e-02 -1.661320e-02 -4.252524e-03 -4.779011e-03 7.344509e-02 1.319857e-01 -3.478713e-02 -1.743226e-01 -1.072015e-01 -1.300822e-02 1.323323e-01 6.428643e-02 8.468408e-02 6.858619e-02 8.926784e-02 4.903183e-02 6.384881e-02 7.177358e-02 -1.484034e-02 -1.059315e-02 -1.303248e-02 -2.400507e-02 -3.754071e-02 -1.970009e-02 1.225442e-01 1.200652e-01 -2.836318e-02 -2.692767e-01 -1.683002e-01 -3.277842e-02 -2.794936e-02 -1.278885e-02 -2.092671e-02 -2.082162e-02 -2.055839e-02 -1.139806e-02 -2.077535e-02 -3.191733e-02 -1.086338e-02 -3.402660e-03 -1.669707e-02 -6.666539e-03 -7.980484e-03 -1.704298e-03 7.468130e-02 7.679484e-02 -4.963530e-03 9.163260e-02 8.219839e-02 -1.021887e-02
 -2.284349e-01 -6.805044e-02 -4.593540e-02 -8.622847e-02 -6.197699e-02 -8.421289e-02 -5.310645e-02 4.459932e-02 -5.718357e-02 -1.158275e-02 2.565874e-02 3.266274e-02 8.910973e-02 3.749098e-02 1.614820e-01 9.726653e-02 -6.414669e-03 1.504610e-01 1.804268e-01 -1.797665e-02 -3.350677e-02 -7.691300e-03 -6.611915e-03 -6.269240e-03 -6.579435e-03 -1.179860e-02 -7.603709e-03 -7.914474e-03 -7.944547e-03 -2.815375e-03 -2.899169e-03 -2.333430e-03 -4.483797e-03 -4.207515e-03 2.955362e-02 -2.209223e-02 -4.809614e-03 -1.202615e-02 -1.937630e-02 -4.358950e-03 -2.332899e-02 -4.425342e-03 -2.846790e-03 -3.861187e-03 -2.891019e-03 -5.832783e-03 -3.487328e-03 -3.050228e-03 -3.868150e-03 -3.150649e-03 -2.041513e-03 -1.823390e-03 -2.616792e-03 -2.353363e-03 -2.271330e-02 -4.381923e-02 -3.180727e-03 -1.889913e-02 -3.031492e-02 -2.795785e-03 -2.494057e-02 -2.998363e-03 -3.251254e-03 -4.341363e-03 -3.283508e-03 -6.485066e-03 -3.968724e-03 -3.556362e-03 -4.308944e-03 -3.544703e-03 -2.343751e-03 -2.079779e-03 -1.025576e-03 -2.761226e-03 -1.914671e-02 -3.997790e-02 -1.573615e-03 -2.090163e-02 -2.854985e-02 -3.186278e-03 -2.152546e-02 -4.484271e-03 -2.899022e-03 -3.948342e-03 -2.955461e-03 -5.954694e-03 -3.541379e-03 -3.103772e-03 -3.936654e-03 -3.203676e-03 -2.071801e-03 -1.848295e-03 -2.652765e-03 -2.398192e-03 -2.309456e-02 -4.266648e-02 -3.206710e-03 -2.073573e-02 -3.002329e-02 -2.838685e-03 -4.250325e-02 -8.636938e-03 -8.397196e-03 -1.067040e-02 -1.018796e-02 -1.558021e-02 -5.846953e-03 -6.865164e-03 -1.202632e-02 -8.519951e-03 -7.910882e-03 4.877466e-03 1.006524e-03 -2.343817e-03 3.873592e-02 9.814850e-03 3.236452e-03 -5.337579e-03 -2.334827e-02 -2.151900e-03 -2.847133e-02 -7.641364e-03 7.550189e-04 -6.595306e-03 -5.173075e-03 -7.561110e-03 1.802430e-03 -4.068979e-03 -6.496542e-03 -5.463688e-03 -1.835754e-03 -3.412724e-03 -9.846009e-04 -2.701041e-03 -8.975607e-03 -2.302506e-02 -1.461994e-03 -1.947737e-02 -2.406117e-02 -4.980222e-03 -9.747361e-03 -6.744028e-03 -4.102825e-03 -3.970683e-03 -4.140611e-03 -5.433981e-03 -7.007245e-03 5.364364e-03 -3.542941e-03 -2.335041e-03 1.712142e-03 -3.795951e-03 -5.295081e-03 -5.109722e-03 -1.173310e-02 -4.036918e-02 -3.993866e-03 -1.370853e-02 -2.650743e-02 -3.647152e-03 -1.067172e-01 -5.628482e-02 -5.268588e-02 -5.835120e-02 -4.077846e-02 -7.102829e-02 -3.229182e-02 -1.185699e-02 -4.854951e-02 -3.884941e-02 -2.715860e-02 -5.023613e-03 3.724836e-02 6.605473e-03 1.161263e-01 2.216443e-01 4.679005e-02 1.546074e-01 7.936046e-02 1.528843e-03 -5.781445e-02 2.767671e-03 5.961364e-03 -2.251181e-02 -7.476994e-03 -2.342100e-02 -5.602947e-03 1.058355e-02 -3.558393e-02 -3.625759e-02 -1.245258e-02 -3.156042e-02 -1.397591e-02 9.619904e-03 1.507913e-02 2.557984e-01 1.993796e-02 2.654551e-02 2.822751e-02 -2.880722e-02 -6.675299e-03 7.873431e-03 -3.242982e-03 -5.392090e-03 -8.753283e-03 -2.302447e-02 3.761064e-02 6.468667e-04 -6.332546e-03 -3.291064e-03 -1.111209e-03 -1.265060e-02 3.912693e-03 -8.537227e-03 -1.067740e-02 1.087662e-02 -1.007298e-02 1.493768e-02 8.279227e-03 -7.993788e-03 -1.535938e-02 7.175011e-03 -4.968732e-03 1.088117e-02 6.844834e-03 6.959694e-03 1.233187e-02 -1.191578e-03 -5.573893e-03 -3.045762e-03 -4.572183e-03 -2.350230e-03 -9.541023e-03 4.043130e-03 -2.736322e-02 -1.228459e-02 -2.735970e-03 4.128272e-02 -4.298614e-03 -5.600080e-03 5.622373e-02 1.487771e-02 9.937832e-03 3.565318e-02 3.802957e-03 8.062080e-03 1.370993e-02 6.396277e-03 8.032654e-03 -1.389531e-02 1.670415e-03 -1.409162e-02 -1.329964e-02 -1.281501e-02 -3.910655e-02 -3.609881e-02 -8.938675e-03 2.787638e-02 -6.954385e-02 -1.538381e-03 3.443616e-02 3.443325e-03 -4.953396e-03 -2.973602e-03 -1.067116e-02 1.429704e-02 1.139189e-02 1.042288e-02 -4.919568e-03 1.914757e-03 -4.300858e-03 2.178727e-04 -1.499788e-02 -5.217584e-03 2.328828e-02 9.478208e-03 6.824681e-03 -7.945557e-03 -5.589383e-02 -1.035956e-02 1.210925e-01 1.158890e-01 6.793686e-02 1.001088e-01 1.106312e-01 1.603372e-01 7.441229e-02 -3.797278e-03 -2.689443e-02 -6.392408e-02 -2.536238e-02 -2.564478e-02 -5.434886e-02 3.697103e-03 1.865915e-02 1.447371e-01 -6.760918e-02 -2.140959e-01 -2.327198e-01 -1.181887e-02 2.349741e-01 -4.034400e-02 2.493820e-02 1.590742e-02 1.901174e-02 6.223178e-02 -3.770612e-02 6.311062e-03 9.087296e-02 1.540276e-01 -2.976428e-02 -2.368070e-02 -4.422592e-02 -1.517925e-02 1.900185e-01 1.851053e-01 -5.134874e-02 -2.400581e-01 -3.046206e-01 3.660934e-02 -1.418182e-02 -8.891031e-03 -4.550768e-03 1.182497e-02 -1.034010e-02 1.334183e-03 -4.113944e-03 -1.326500e-03 1.181702e-02 4.684127e-03 -5.766538e-03 -1.932709e-03 1.462166e-02 7.448360e-03 -5.795542e-02 -2.786621e-02 -6.409083e-03 -2.407454e-02 1.069319e-01 -1.132960e-02 1.731799e-01 1.949720e-02 -9.960200e-03 -7.950059e-03 -1.386560e-02 3.673015e-02 -2.543498e-02 -1.730800e-02 6.015503e-02 6.077739e-03 1.012060e-02 -3.565564e-04 -1.812189e-02 -3.194791e-02 -1.418579e-01 -2.210796e-01 2.727853e-03 -1.979096e-02 3.350566e-01 -3.707995e-03 1.945190e-01 4.398435e-02 1.399303e-02 2.012726e-02 4.293328e-03 2.113235e-03 3.448823e-02 -4.786696e-02 3.163552e-02 6.666690e-03 -3.860854e-03 -8.796030e-03 -4.308122e-02 -2.995250e-02 -2.268555e-01 -3.215024e-01 5.333255e-02 3.086684e-01 1.786463e-01 3.743784e-02 -2.823225e-02 -2.833574e-02 -3.772753e-02 -1.742660e-02 -2.336483e-02 -2.945151e-02 -4.498036e-02 -3.907653e-02 -9.578468e-03 -1.827817e-02 2.822747e-03 5.723691e-03 6.883063e-03 -2.703782e-02 1.436578e-01 1.401616e-01 -1.643369e-02 2.160212e-02 1.133452e-01 -1.859811e-02
 -2.456654e-02 -2.184878e-02 -3.310029e-02 -3.405796e-02 -3.296032e-02 -1.952823e-02 -4.603034e-03 4.189258e-02 4.646258e-02 -2.580690e-03 4.483186e-02 2.893946e-02 6.810868e-03 6.640568e-03 1.089021e-03 -2.580025e-03 6.752725e-02 3.603236e-02 -3.443965e-02 2.809369e-02 -2.584556e-03 -1.126593e-03 -5.993777e-04 -6.523895e-04 -5.942398e-04 -1.368445e-03 -1.465004e-03 1.737250e-04 -1.183851e-02 -1.915895e-02 4.601677e-04 -1.710455e-02 -2.624219e-03 -1.249639e-02 -1.909855e-02 -1.675614e-02 7.445824e-03 -3.427752e-03 -2.228678e-02 -2.066617e-02 -1.168612e-03 -2.773170e-04 -1.441432e-05 -4.241293e-05 -1.163064e-05 -4.102151e-04 -4.141964e-04 -1.442238e-03 -7.390117e-03 -1.318077e-02 -1.137979e-02 -1.494035e-02 -1.675116e-02 -1.330114e-02 -2.060071e-02 -2.021139e-02 -8.073839e-03 -1.808271e-02 -2.649963e-02 -1.310798e-02 -1.316127e-03 -3.641921e-04 -7.318227e-05 -1.037739e-04 -7.016697e-05 -5.075800e-04 -5.231622e-04 2.305978e-03 -8.303225e-03 -1.494733e-02 -5.171978e-03 -1.119416e-02 -1.723927e-02 -1.315694e-02 -2.286411e-02 -2.209152e-02 -9.424263e-03 -1.140424e-02 -3.097178e-02 -1.480414e-02 -1.176481e-03 -2.809558e-04 -1.627190e-05 -4.444260e-05 -1.351563e-05 -4.152308e-04 -4.189874e-04 -1.453978e-03 -7.476576e-03 -1.333105e-02 -1.148927e-02 -1.513881e-02 -1.691529e-02 -1.340775e-02 -2.071786e-02 -2.029557e-02 -8.171368e-03 -1.829286e-02 -2.480286e-02 -1.323010e-02 -2.756017e-04 -1.060768e-04 -1.284748e-03 -1.367963e-03 -1.275697e-03 -2.483686e-03 1.270494e-03 3.365051e-03 -1.981644e-02 1.275739e-02 5.800849e-03 -1.986709e-02 -2.022223e-02 3.027553e-03 -5.818530e-03 -2.727668e-02 -1.032752e-02 -1.563114e-02 1.739797e-02 -3.052148e-02 -2.032478e-03 -7.968464e-04 -3.668691e-04 -4.109978e-04 -3.631756e-04 1.014260e-03 -1.047451e-03 -2.871576e-03 -1.062660e-02 -1.095967e-02 -1.281421e-02 -1.488237e-02 -6.989796e-03 -1.551051e-02 -1.623330e-02 -1.456296e-02 -9.326130e-03 -1.016951e-02 -1.434496e-02 -1.653435e-02 -2.339542e-03 -9.320521e-04 -4.672746e-04 -5.177165e-04 -4.633793e-04 -1.134483e-03 -1.163075e-03 -3.003437e-03 -1.383201e-02 -1.508843e-02 -1.781013e-02 -1.106950e-02 -2.400347e-03 -1.881923e-02 -2.240037e-02 -1.674788e-02 -1.325523e-04 -1.104477e-02 -5.981179e-03 -8.760866e-03 -2.363326e-02 -2.069963e-02 -1.605628e-02 -1.670035e-02 -1.605313e-02 -1.583437e-02 -2.205348e-02 -7.883429e-03 -1.098154e-02 3.420018e-03 4.386327e-02 2.324982e-02 5.504260e-02 5.783695e-02 3.128726e-02 2.021542e-02 5.843692e-03 1.070292e-02 7.221137e-03 5.547719e-03 -9.344234e-03 -1.304800e-02 -1.196537e-02 -1.246748e-02 -1.196972e-02 -1.739847e-02 -9.202990e-03 -2.159395e-02 -1.065692e-02 -1.334444e-02 -1.171638e-02 3.134847e-02 4.922429e-02 1.086166e-02 1.031341e-02 6.304020e-02 -5.015148e-03 2.340033e-02 5.093242e-02 7.658480e-03 -6.401804e-03 -5.530096e-03 -3.762540e-03 -3.937351e-03 -3.750829e-03 -6.264713e-03 -6.533189e-03 -4.329310e-03 -7.379626e-03 3.458508e-04 2.140213e-03 -6.458281e-03 3.735688e-04 -1.340196e-02 1.595959e-02 3.091655e-03 3.544754e-03 9.345213e-03 1.053380e-02 -1.202724e-03 -5.486132e-03 -2.135830e-03 -4.164282e-03 -4.364186e-03 -4.155679e-03 -4.931711e-03 -3.203673e-03 -1.129995e-02 6.164373e-03 1.363066e-02 -1.800808e-02 -2.122938e-02 -2.239985e-02 -1.127652e-02 3.994875e-02 -9.565516e-04 4.756906e-03 1.784489e-03 5.271991e-02 -1.476010e-02 -1.047734e-02 -3.295591e-03 -3.549423e-03 -3.742779e-03 -3.544593e-03 -1.363014e-04 -6.112950e-03 -8.169354e-04 -3.928641e-03 -6.183109e-03 -7.160084e-03 -6.316175e-03 -1.219109e-03 -1.945043e-02 -7.942882e-03 2.730934e-02 6.127124e-03 -1.404230e-02 4.696901e-02 -5.571528e-03 -6.222535e-03 -2.427132e-03 -4.289883e-03 -4.504390e-03 -4.275693e-03 -7.243127e-03 -7.514855e-03 -6.247028e-03 -1.436488e-02 9.968703e-03 -2.532247e-02 1.936131e-03 7.286659e-04 -2.460836e-03 1.731749e-02 2.660245e-02 -2.782405e-02 1.705883e-02 3.312317e-02 -5.564580e-04 1.629984e-02 -2.888407e-02 -2.931908e-02 -2.388702e-02 -2.723135e-02 -2.886404e-02 -2.613151e-02 -2.369670e-02 3.550250e-02 2.641205e-02 1.150376e-02 1.845104e-02 2.249333e-02 2.699739e-02 -3.944334e-02 -5.118280e-02 2.121963e-02 1.016456e-01 1.258959e-01 6.350440e-02 -1.213615e-02 -2.432573e-02 -4.242050e-02 -4.426984e-02 -4.524939e-02 -2.468077e-02 -4.002537e-02 -1.799681e-02 5.215306e-02 7.697383e-02 4.867128e-02 4.805179e-02 6.008624e-02 1.451081e-02 -3.513687e-02 -9.381113e-02 3.112914e-02 9.081477e-02 1.420191e-01 4.872285e-02 -8.490685e-03 -5.741317e-03 -3.940892e-03 -4.115778e-03 -3.933631e-03 -4.471796e-03 -6.772422e-03 -6.995910e-03 -9.373280e-03 -1.170424e-03 -1.187951e-03 -2.997746e-02 1.913973e-02 2.544919e-02 2.079735e-02 2.625528e-02 -2.176605e-02 -1.321481e-02 -4.802344e-03 1.423717e-02 2.565009e-03 -1.449294e-02 -1.924689e-02 -1.882228e-02 -1.913046e-02 -2.072137e-02 -7.277900e-03 -1.852170e-02 3.224741e-02 2.127675e-02 1.491678e-03 3.951984e-02 9.749799e-03 4.533668e-02 5.788600e-02 1.369244e-01 -4.162034e-03 -5.120418e-02 -6.506047e-02 2.380614e-02 -2.205408e-02 -3.492055e-02 -3.675604e-02 -3.578248e-02 -3.681323e-02 -1.945819e-02 -2.739425e-02 -2.004440e-02 2.783009e-02 6.412948e-02 6.105859e-02 3.180998e-02 4.665142e-02 3.807027e-02 1.396420e-01 1.134409e-01 -1.629072e-02 -4.847370e-02 -6.285594e-02 8.620106e-02 -1.984781e-02 -1.659978e-02 -1.177422e-02 -1.027908e-02 -1.176418e-02 -1.261626e-02 -1.618729e-02 -2.749703e-02 -2.476178e-02 -2.836328e-03 -1.094777e-02 6.892073e-02 -2.304004e-02 2.022713e-02 5.455520e-02 4.321635e-02 3.986153e-03 6.265424e-02 4.904981e-02 -1.878342e-02
 -1.849373e-01 2.133636e-02 -1.699261e-02 6.591682e-03 -1.530697e-02 2.185107e-02 7.280299e-03 4.459812e-02 -3.721626e-02 -1.981207e-02 -2.464409e-03 -4.396252e-03 2.164151e-02 1.880972e-02 2.843987e-02 7.569962e-02 -8.928878e-03 8.440835e-02 9.229546e-02 -3.484256e-02 -9.778669e-03 -1.648343e-03 -1.710750e-03 -2.612283e-03 -1.608263e-03 -3.757055e-03 -5.296081e-03 -9.888148e-03 -9.102036e-03 -1.056936e-02 -2.192471e-03 1.997618e-03 -5.851053e-04 -4.919435e-03 -9.604887e-03 -2.692352e-02 -1.088850e-02 -1.645979e-02 -1.300938e-02 -7.212438e-03 -1.438316e-02 -3.221360e-03 -5.965317e-04 -1.016846e-03 -6.061802e-04 -4.480869e-03 -3.161876e-03 -4.245853e-03 -1.231211e-02 -8.802813e-03 -5.143448e-03 -4.281717e-03 -1.690786e-03 -4.801109e-03 -1.373834e-02 -3.023171e-02 -5.988360e-03 -2.556724e-02 -3.540611e-02 -7.624198e-03 -1.396263e-02 -3.630283e-03 -7.074292e-04 -1.172724e-03 -7.043950e-04 -4.963259e-03 -1.576255e-03 -4.795231e-03 -1.172258e-02 -5.859058e-03 -5.871963e-03 -4.847338e-03 -4.191802e-03 -5.431842e-03 -1.281304e-02 -3.059603e-02 -6.935429e-03 -2.435530e-02 -3.149663e-02 -6.591954e-03 -1.448940e-02 -3.220083e-03 -5.996302e-04 -1.024686e-03 -6.096308e-04 -4.502142e-03 -3.183996e-03 -4.279598e-03 -1.054513e-02 -8.923937e-03 -5.232535e-03 -4.339333e-03 -3.714691e-03 -4.848910e-03 -1.375660e-02 -3.025262e-02 -6.030762e-03 -2.589769e-02 -3.399179e-02 -7.646056e-03 9.049674e-03 -4.564022e-03 9.533480e-04 -2.530150e-03 -2.794026e-03 -5.706374e-03 -2.352075e-03 -2.720270e-04 -3.071666e-02 -1.784185e-02 -9.086302e-05 -4.390046e-03 -6.366069e-03 -9.718772e-03 -2.352574e-02 -1.892781e-02 1.765329e-04 9.388305e-04 1.279238e-02 -6.769851e-03 -1.373148e-02 -3.950679e-03 -1.298609e-03 1.950354e-03 -1.247178e-03 -5.927002e-03 -3.789579e-03 -1.869802e-03 -8.601427e-03 -1.326538e-02 -5.657097e-03 -2.032136e-03 -4.837857e-03 -4.719208e-03 -1.802119e-02 -3.029590e-02 4.348688e-03 -3.805826e-02 2.777039e-03 -1.160279e-02 -1.244264e-02 -4.398741e-03 -1.460630e-03 -2.255692e-03 -1.410355e-03 -4.877445e-03 -2.306726e-03 -6.892406e-04 -9.195865e-03 5.860942e-03 -9.863313e-04 -8.980133e-03 -7.488777e-03 -5.893031e-03 -1.371721e-02 -2.137202e-02 -1.011871e-02 -2.441680e-02 -2.442707e-02 -3.531754e-03 5.581101e-04 1.796077e-02 -5.897610e-03 -1.959677e-02 -2.537145e-02 -2.093408e-02 1.740145e-02 3.489708e-03 -4.036875e-02 -2.067017e-02 -2.793803e-02 -1.388788e-02 -1.654934e-02 1.446284e-02 3.937327e-02 7.222080e-02 2.021544e-02 5.412410e-02 5.334495e-02 1.239800e-02 2.933933e-03 -9.390359e-03 -8.446884e-03 -1.342995e-02 -6.428852e-03 -2.321033e-02 -8.777981e-03 8.160304e-03 -9.536473e-03 -3.072580e-02 -3.206199e-02 -1.380980e-02 -8.150009e-03 -1.044990e-02 -2.210083e-04 9.807951e-02 1.582275e-02 9.405375e-02 5.640213e-02 -1.756876e-03 -1.791618e-02 -5.349423e-03 -7.370571e-03 -4.364334e-03 -6.963572e-03 -3.613368e-03 6.922396e-03 -1.079931e-02 -2.917931e-03 -2.668750e-02 -2.362592e-04 -1.650851e-02 -7.769805e-03 -3.817730e-03 3.786009e-02 2.603387e-02 -1.594840e-03 2.271688e-02 1.463201e-02 -1.587371e-02 -1.120553e-02 -1.319797e-02 -2.092752e-03 6.034827e-04 -7.746463e-03 -6.674092e-04 3.745224e-03 -1.515138e-02 -1.135857e-02 -9.012537e-04 -7.573991e-03 -1.631406e-02 1.160031e-02 1.288888e-02 -1.657054e-02 4.459871e-02 2.609113e-03 9.600599e-03 1.151648e-02 -3.749711e-03 2.960219e-03 -7.033022e-04 -9.713781e-04 -5.753916e-03 -2.716375e-03 -9.471502e-03 -4.482031e-03 -5.840092e-03 1.701383e-02 -1.340543e-02 3.962148e-03 2.084240e-03 -5.666755e-03 -4.363214e-03 -2.084043e-03 1.309132e-02 -4.449491e-03 2.160472e-02 -1.109695e-02 -1.279669e-02 2.024824e-02 -8.632641e-03 -8.536350e-03 -4.180005e-03 -2.075709e-03 -2.692022e-03 7.989691e-03 1.227939e-02 1.244713e-02 -2.769239e-02 -1.133353e-02 -1.268548e-03 -9.945945e-03 -4.993761e-03 9.141844e-03 -4.515725e-03 1.670650e-04 1.922404e-02 1.209224e-03 -3.357890e-03 5.550675e-02 -2.439409e-02 -3.541521e-02 -2.234141e-02 -2.805989e-02 4.162621e-02 4.197757e-03 7.468577e-04 5.644270e-02 4.140727e-02 3.374477e-02 1.965930e-02 -9.774369e-03 1.179079e-02 6.136647e-02 1.205408e-01 -1.994206e-02 -8.134468e-02 -6.998760e-02 3.551525e-02 1.113406e-01 -2.893247e-02 -3.946929e-02 -3.671753e-02 -4.751269e-02 -3.890537e-02 -3.579546e-02 -1.766226e-03 5.532570e-02 8.052009e-02 6.034949e-02 2.478617e-02 3.670517e-02 2.970180e-02 1.029125e-01 1.282956e-01 7.235303e-03 -1.008956e-01 -1.178765e-01 4.377905e-02 -2.932736e-02 -1.994631e-03 -2.053405e-03 -5.347731e-03 2.020841e-04 8.214076e-03 -2.729362e-03 -3.157362e-03 -1.663921e-03 1.507667e-02 7.515915e-03 -9.535692e-03 -1.053817e-02 -7.623799e-03 -1.110258e-02 3.629918e-02 -1.820127e-02 -1.118148e-02 2.692397e-02 1.488249e-04 7.932038e-02 -1.543732e-03 -1.372810e-02 -1.559607e-02 -8.027888e-03 3.891334e-02 -3.623871e-02 -3.063607e-03 7.454216e-02 3.614243e-02 2.277448e-02 2.545962e-02 1.413635e-02 1.164635e-02 -7.176654e-02 -9.430191e-02 -6.061866e-03 1.795871e-03 8.557402e-02 -7.813138e-03 1.445094e-01 2.651165e-02 -2.446797e-02 -9.698559e-04 -1.221449e-02 1.332916e-02 1.850238e-02 -2.608831e-02 5.086244e-02 5.469227e-02 -1.717748e-02 9.758484e-04 -2.505738e-02 -3.374197e-02 -5.497000e-02 -1.713649e-01 3.218222e-02 1.290389e-01 9.554796e-02 4.789037e-02 -3.767281e-03 -1.949879e-02 -8.436435e-03 -2.117627e-02 -1.032330e-02 -2.355116e-02 -2.353369e-02 -2.246130e-02 2.134760e-03 5.232581e-03 -2.700554e-02 -8.993589e-03 -1.160302e-02 -2.130615e-02 7.940099e-02 4.450488e-02 6.801958e-03 6.248282e-02 8.847214e-02 8.301025e-03
 -2.859180e-01 6.325033e-02 1.926440e-01 1.267750e-01 1.972097e-01 7.328759e-02 4.136310e-02 -2.411253e-02 -2.286776e-02 -2.375496e-02 -2.381786e-02 -2.375496e-02 -2.375496e-02 -2.375496e-02 -2.433714e-02 -2.446607e-02 -2.294668e-02 -2.497801e-02 -2.375496e-02 -2.425623e-02 -2.523837e-02 -1.760979e-02 -2.184669e-02 -2.611592e-02 -2.713000e-02 -5.811157e-03 -7.346913e-03 -9.000055e-03 -5.820432e-04 -4.209096e-04 -4.325636e-04 -4.209096e-04 -4.209096e-04 -4.209096e-04 -4.434207e-04 -4.861323e-04 -5.975472e-04 -5.923272e-04 -4.209096e-04 -4.314263e-04 -4.494706e-02 -1.653673e-02 -3.106544e-02 -2.524932e-02 -3.905475e-02 -1.646392e-02 -7.038831e-03 -6.524546e-03 -8.313662e-05 -2.834225e-06 -1.033357e-05 -2.834225e-06 -2.834225e-06 -2.834225e-06 -1.582440e-05 -4.035282e-05 -1.144968e-04 -1.347464e-04 -2.834225e-06 -6.962047e-06 -4.772148e-02 -1.646230e-02 -2.548733e-02 -2.232430e-02 -4.156214e-02 -1.671878e-02 -3.992594e-03 -7.007749e-03 -1.331320e-04 -4.497323e-05 -5.301160e-05 -4.497323e-05 -4.497323e-05 -4.497323e-05 -5.893299e-05 -8.582720e-05 -1.628169e-04 -1.801175e-04 -4.497323e-05 -4.980370e-05 -4.512651e-02 -1.687128e-02 -3.141495e-02 -2.547756e-02 -3.748964e-02 -1.662656e-02 -7.098340e-03 -6.551056e-03 -8.459799e-05 -3.848102e-06 -1.131679e-05 -3.848102e-06 -3.848102e-06 -3.848102e-06 -1.685292e-05 -4.165898e-05 -1.158566e-04 -1.358508e-04 -3.848102e-06 -7.971431e-06 -3.496938e-02 -7.934618e-03 8.310537e-03 -6.293175e-03 -2.243171e-02 -2.044767e-02 -4.796733e-03 -1.231380e-02 -1.164073e-03 -9.060609e-04 -9.203149e-04 -9.060609e-04 -9.060609e-04 -9.060609e-04 -9.411865e-04 -1.000776e-03 -1.174653e-03 -1.121493e-03 -9.060609e-04 -9.262252e-04 -3.584765e-02 -1.682984e-02 -3.043928e-02 -1.479944e-02 -2.292419e-02 -1.987465e-02 -9.953634e-03 -5.582564e-03 -3.826433e-04 -2.536262e-04 -2.634874e-04 -2.536262e-04 -2.536262e-04 -2.536262e-04 -2.731359e-04 -3.087894e-04 -4.057767e-04 -4.142739e-04 -2.536262e-04 -2.620091e-04 -1.714456e-02 -1.343212e-02 -2.915641e-02 -1.751051e-02 -4.052719e-02 -1.979568e-02 -4.258717e-03 -8.140611e-03 -4.295276e-04 -2.991480e-04 -3.091837e-04 -2.991480e-04 -2.991480e-04 -2.991480e-04 -3.183820e-04 -3.597677e-04 -4.579938e-04 -4.655524e-04 -2.991480e-04 -3.062819e-04 5.622623e-02 2.278381e-02 7.864184e-02 5.293669e-02 3.735420e-02 -1.847266e-02 -1.842574e-03 1.602552e-02 -8.345080e-03 -1.145459e-02 -1.153136e-02 -1.145459e-02 -1.145459e-02 -1.145459e-02 -1.166503e-02 -1.214374e-02 -5.831449e-03 -1.277133e-02 -1.145459e-02 -9.756787e-03 3.800545e-02 3.230148e-02 -8.434505e-03 2.391919e-02 1.269455e-02 3.605873e-02 2.352271e-02 4.601951e-02 -8.999844e-03 -8.885200e-03 -8.957614e-03 -8.885200e-03 -8.885200e-03 -8.885200e-03 -7.140005e-03 -9.575712e-03 -6.711249e-03 -1.022268e-02 -8.885200e-03 -8.997859e-03 4.494700e-02 -1.031358e-02 -3.730846e-02 7.469942e-04 -2.422129e-02 2.502597e-02 1.151562e-04 8.446628e-03 -3.352026e-03 -2.745900e-03 -2.780717e-03 -2.745900e-03 -2.745900e-03 -2.745900e-03 -8.231890e-04 -2.954785e-03 -3.327840e-03 -1.311015e-03 -2.745900e-03 -2.777131e-03 2.842979e-02 2.556834e-02 2.432217e-05 -2.465520e-02 -4.048878e-02 3.129997e-03 -1.717260e-03 3.288199e-02 -3.869876e-03 -3.168170e-03 -3.207779e-03 -3.168170e-03 -3.168170e-03 -3.168170e-03 -3.260910e-03 -1.405854e-03 -3.836901e-03 2.084775e-03 -3.168170e-03 -3.202647e-03 3.702702e-02 -1.710146e-03 -1.769897e-02 8.547907e-03 -1.065411e-02 -2.470608e-02 1.862134e-03 9.841593e-03 -1.154737e-03 -2.633479e-03 -2.666777e-03 -2.633479e-03 -2.633479e-03 -2.633479e-03 -2.705214e-03 -2.852310e-03 8.113891e-04 -1.201721e-03 -2.633479e-03 -2.657280e-03 5.542656e-02 -1.258971e-02 -5.598984e-02 1.225609e-02 1.005349e-02 -6.516631e-03 4.143594e-03 2.708354e-02 -3.820235e-03 -3.172113e-03 -3.214150e-03 -3.172113e-03 -3.172113e-03 -3.172113e-03 -3.276751e-03 -3.469082e-03 -3.808816e-03 -3.721541e-03 -3.172113e-03 -3.213842e-03 1.622476e-01 7.473397e-02 7.862431e-02 6.335056e-02 6.335593e-02 2.547048e-02 -6.648845e-03 -2.608353e-02 -2.046489e-02 -2.055163e-02 -2.077501e-02 -2.055163e-02 -2.055163e-02 -2.055163e-02 -2.100543e-02 -1.871441e-02 -1.933458e-02 -2.006970e-02 -2.055163e-02 -2.064263e-02 9.180998e-02 8.880981e-02 8.778665e-02 8.156624e-02 1.241448e-01 1.036472e-01 4.358107e-02 -1.190611e-02 -2.794323e-02 -3.202894e-02 -3.062603e-02 -3.202894e-02 -3.202894e-02 -3.202894e-02 -3.270817e-02 -3.173477e-02 -3.087330e-02 -3.017899e-02 -3.202894e-02 -3.215020e-02 -2.477505e-03 -1.176026e-02 5.313399e-03 1.929426e-02 2.292569e-02 -4.027020e-03 -6.396192e-03 -5.100393e-03 -3.669256e-03 -2.956243e-03 -2.982988e-03 -2.956243e-03 -2.956243e-03 -2.956243e-03 -3.031133e-03 -3.116909e-03 -3.557323e-03 -3.726682e-03 -2.956243e-03 -2.982504e-03 7.600836e-02 -9.569599e-03 7.864127e-02 2.807564e-02 1.163786e-01 2.510431e-02 -5.082343e-03 -9.169409e-03 -1.370837e-02 -1.388436e-02 -1.394376e-02 -1.388436e-02 -1.388436e-02 -1.388436e-02 -1.395583e-02 -1.416018e-02 -1.212622e-02 -1.698306e-02 -1.388436e-02 -1.392418e-02 1.029605e-01 6.405913e-02 1.097754e-01 5.523034e-02 8.520550e-02 7.466095e-02 4.510740e-02 4.524569e-02 -2.813206e-02 -2.831607e-02 -2.841212e-02 -2.831607e-02 -2.831607e-02 -2.831607e-02 -2.843814e-02 -2.686881e-02 -3.039107e-02 -2.202600e-02 -2.831607e-02 -2.840615e-02 9.035826e-02 9.265091e-03 1.383568e-02 -9.007375e-03 3.508985e-02 1.657884e-02 1.771044e-02 2.330796e-02 -6.808285e-03 -8.605274e-03 -8.687577e-03 -8.605274e-03 -8.605274e-03 -8.605274e-03 -8.821169e-03 -7.157155e-03 -1.026734e-02 -7.969693e-03 -8.605274e-03 -8.726531e-03
 -8.961552e-02 -4.075132e-02 -3.536359e-02 -4.465835e-02 -3.457817e-02 -5.275558e-02 -2.831454e-02 1.807105e-02 -4.258573e-02 -6.490271e-03 -1.986967e-02 1.294622e-02 6.896812e-02 3.365860e-02 1.065671e-01 1.542792e-01 -4.513909e-02 1.009764e-01 7.414602e-02 -3.143610e-02 -6.927219e-03 -4.272590e-03 -2.007859e-03 -2.399721e-03 -1.676411e-03 -4.530162e-03 -6.963009e-03 -7.928503e-03 -4.197827e-03 -1.466935e-02 -1.257402e-02 -9.138611e-03 -1.715142e-02 -1.297954e-02 1.748143e-02 -9.963799e-03 -1.281716e-02 -1.551633e-02 -1.169230e-02 -5.844494e-03 -5.786499e-03 -2.144402e-03 -8.699204e-04 -1.078055e-03 -6.627690e-04 -2.365128e-03 -3.166601e-03 -5.621097e-03 -4.060945e-03 -7.592738e-03 -8.344126e-03 -9.301778e-03 -1.338666e-02 -8.480135e-03 -3.247355e-02 -2.709199e-02 -8.068943e-03 -1.903407e-02 -2.160883e-02 -6.162384e-03 -6.097945e-03 -2.368820e-03 -9.877727e-04 -1.214933e-03 -7.668957e-04 -2.593783e-03 -3.568025e-03 -6.488086e-03 -4.521616e-03 -6.617325e-03 -9.457250e-03 -1.059180e-02 -1.526149e-02 -7.829348e-03 -2.369669e-02 -2.670354e-02 -7.026175e-03 -2.048883e-02 -2.091192e-02 -5.032937e-03 -5.798203e-03 -2.153732e-03 -8.745535e-04 -1.084049e-03 -6.668044e-04 -2.378360e-03 -3.187975e-03 -5.697699e-03 -4.086611e-03 -7.652179e-03 -8.413077e-03 -9.377551e-03 -1.352886e-02 -8.585156e-03 -2.901819e-02 -2.953568e-02 -8.109480e-03 -1.907953e-02 -2.165055e-02 -6.210993e-03 -1.218338e-02 -6.539732e-03 -1.242058e-03 -3.811509e-03 -8.267327e-04 -6.930975e-03 -5.293675e-03 -5.412670e-03 -1.079028e-02 2.195581e-03 -1.194289e-02 -8.686971e-03 -1.384980e-02 -1.729944e-02 5.496636e-02 -9.486633e-03 -1.069821e-02 -1.344356e-02 -1.484965e-02 -1.652934e-02 -7.661648e-03 -3.358878e-03 -1.530416e-03 -1.826838e-03 -1.249720e-03 -3.614169e-03 -1.358742e-03 -1.037876e-02 -6.452148e-03 -7.026175e-03 -4.422140e-03 -1.036396e-02 -1.606884e-02 -9.877324e-03 -8.765272e-03 -4.358873e-03 -1.323331e-02 -1.369364e-02 -2.791981e-02 -6.668836e-03 -9.042761e-03 -3.794507e-03 -1.773476e-03 -2.127503e-03 -1.464579e-03 -4.143076e-03 -3.858175e-03 -5.259798e-03 -3.331472e-03 -4.192679e-03 4.220341e-03 -9.430408e-03 -7.475540e-03 -1.082454e-02 -1.797963e-02 -2.574794e-02 1.575235e-03 -1.547405e-02 -2.253774e-02 -1.144592e-02 -2.410599e-02 -1.077471e-02 -2.402498e-02 -2.673436e-02 -1.912029e-02 -3.295482e-02 6.451647e-03 2.228485e-02 -4.319189e-02 -1.576054e-02 -2.515411e-02 5.068309e-02 5.746791e-02 1.614328e-03 1.376373e-02 5.618775e-02 4.646021e-02 3.614671e-02 4.138183e-02 3.714982e-03 -2.219738e-02 -1.337429e-02 -1.408613e-02 -5.913222e-03 -1.401598e-02 -6.736673e-03 -6.165859e-03 1.889908e-02 -7.549261e-03 -6.873564e-03 -1.378034e-02 2.140445e-02 1.492098e-02 1.128708e-03 6.034715e-02 6.878075e-02 2.612853e-02 4.429535e-02 -1.396291e-02 -3.219322e-02 -6.005887e-03 -1.041812e-02 -4.575832e-03 -6.043767e-03 -1.689587e-03 2.040100e-03 4.153847e-03 3.055142e-02 -1.277938e-03 -1.153824e-02 8.121904e-03 -1.970936e-02 -9.572513e-03 -6.642924e-03 1.432604e-02 -2.789755e-02 -7.389407e-03 1.146198e-02 1.153003e-04 1.837275e-02 4.806808e-03 -1.581147e-02 -7.515255e-03 -6.921474e-03 -6.442860e-03 4.330511e-03 2.521260e-03 4.116345e-03 2.637151e-03 8.922727e-04 1.210567e-02 -8.423740e-03 -7.054176e-03 -1.044326e-02 7.779465e-04 -7.890099e-03 -6.359771e-03 8.611632e-03 2.001811e-02 6.677567e-03 -6.842696e-03 1.611666e-03 -6.525939e-03 -1.920806e-03 -5.391942e-03 -5.575467e-03 -1.152230e-02 -5.779229e-03 -1.174885e-02 -5.351921e-03 -7.457418e-03 1.534535e-02 -1.063179e-02 1.981687e-03 1.111325e-02 1.923342e-03 1.945153e-02 8.269268e-03 2.599359e-03 -6.631801e-03 1.776702e-03 7.058722e-03 -5.662427e-03 -3.505041e-03 -5.896548e-04 -6.138475e-03 -7.652511e-06 -1.794504e-02 -1.313734e-02 -5.911553e-03 -1.071694e-03 1.878658e-02 -1.361007e-03 1.397806e-02 2.393185e-02 1.008549e-02 5.337948e-03 -1.274808e-02 2.076734e-03 -2.147201e-02 6.630687e-02 1.643902e-02 -1.013438e-02 3.608994e-03 -2.394216e-02 2.348662e-02 1.819151e-02 1.720638e-02 1.065741e-02 -3.444730e-02 -1.673776e-04 -2.383052e-02 -1.334878e-02 3.289467e-02 1.292226e-01 1.445347e-01 -2.920090e-02 -1.332698e-01 -7.121579e-02 6.829391e-02 5.592167e-02 -3.599401e-02 -2.947827e-02 -2.537069e-02 -2.438055e-02 3.369128e-03 -2.237519e-02 -5.430609e-03 6.388877e-02 1.490882e-01 2.414799e-02 3.988343e-02 1.998890e-02 3.900280e-02 1.667826e-01 1.617257e-01 -3.329508e-02 -1.522681e-01 -2.061449e-01 4.401845e-02 -1.082509e-02 -1.038356e-02 -6.800917e-03 -3.895753e-03 -1.842979e-03 -5.412780e-03 9.707419e-04 -7.565903e-03 5.129888e-03 9.198507e-03 1.341240e-02 9.246148e-05 -9.485601e-03 1.623827e-02 -3.729588e-02 -4.223491e-03 -2.211275e-02 3.487128e-02 1.655465e-02 3.300475e-03 2.129377e-02 1.310251e-02 7.149952e-03 -1.418865e-02 -1.077964e-02 -1.484167e-02 6.844798e-03 -2.002416e-02 3.179967e-02 3.519007e-02 3.004413e-03 5.328048e-03 7.592517e-02 -1.923140e-02 -1.414917e-01 -1.017293e-01 1.079329e-02 7.956174e-02 1.791471e-01 -1.469060e-02 5.243249e-02 3.052755e-02 -1.028439e-02 8.231453e-03 -1.324541e-02 4.639070e-02 -6.067487e-03 -2.958657e-02 1.127503e-02 -1.423374e-02 4.580710e-02 1.941254e-02 -3.488585e-02 -1.907555e-02 -1.836167e-01 -1.829110e-01 1.061196e-01 2.066052e-01 1.704351e-01 4.466034e-02 -1.751273e-02 -1.090658e-02 -1.349087e-02 -1.519205e-02 -1.739440e-02 -2.234583e-02 -1.177980e-02 -4.620621e-03 -9.668134e-03 -2.207488e-02 4.292561e-02 -2.045586e-02 3.413564e-02 1.445968e-02 8.481736e-02 3.371785e-02 1.500251e-02 9.716310e-04 5.840753e-02 -2.332141e-02
 -9.032127e-02 -3.434580e-02 -3.270048e-02 -3.331308e-02 -3.269982e-02 -3.529431e-02 -2.600572e-02 1.535358e-03 6.888246e-02 6.359418e-03 2.424550e-02 4.404213e-02 1.536112e-02 5.078596e-02 3.719048e-02 2.620437e-02 8.622883e-03 3.504298e-02 8.174781e-04 6.364502e-02 -3.711769e-03 -1.651861e-03 -5.806462e-04 -6.969407e-04 -5.844224e-04 -2.405447e-03 -1.739060e-03 -1.303318e-03 -2.103482e-02 -1.193426e-02 -1.173385e-02 -7.765857e-03 -1.119005e-02 -1.278454e-02 9.910283e-03 -5.498143e-03 -1.441579e-02 -1.349759e-02 -2.023329e-02 -1.291752e-02 -6.334147e-03 -5.067334e-04 -1.367401e-05 -6.615738e-05 -1.265040e-05 -8.393301e-04 -5.080805e-04 -1.214247e-03 -1.752690e-02 -1.875184e-02 -8.434685e-03 -1.277098e-02 -1.018163e-02 -1.152860e-02 -1.982097e-02 -2.243678e-02 -8.812277e-03 -1.087837e-02 -1.695313e-02 -1.970945e-02 -5.451020e-03 -6.189384e-04 -6.688794e-05 -1.262136e-04 -6.649369e-05 -9.928498e-04 -6.294422e-04 -1.423752e-03 -1.352057e-02 -1.904130e-02 -1.169945e-02 -1.444443e-02 -9.494617e-03 -1.115238e-02 -1.773989e-02 -1.965216e-02 -6.011365e-03 -1.183089e-02 -1.823741e-02 -2.002512e-02 -6.355790e-03 -5.121533e-04 -1.546520e-05 -6.834866e-05 -1.448350e-05 -8.473189e-04 -5.146359e-04 -1.228352e-03 -1.762708e-02 -1.689468e-02 -1.049821e-02 -1.287410e-02 -1.028090e-02 -1.166296e-02 -2.005074e-02 -2.265869e-02 -6.943523e-03 -1.099862e-02 -1.706288e-02 -1.998029e-02 1.681753e-03 -3.003826e-03 -1.249636e-03 -1.436977e-03 -1.256821e-03 -4.279676e-03 -1.228965e-03 -5.826544e-03 -2.421844e-02 -1.681223e-02 -5.261401e-03 5.487459e-04 -1.386860e-02 -1.644523e-02 7.411742e-03 2.267849e-02 -1.395971e-02 1.349071e-03 -1.953947e-02 -1.793786e-02 -3.312772e-04 -1.221099e-03 -3.596778e-04 -4.520915e-04 -3.598813e-04 1.834576e-04 -1.274858e-03 -2.511945e-03 -1.421332e-02 -1.668757e-02 -1.266504e-02 -1.281790e-02 -1.008464e-02 -1.657190e-02 -9.441892e-03 -9.153819e-03 -1.002197e-02 -7.852770e-03 -2.040533e-02 -1.358597e-02 -3.951776e-03 -1.385863e-03 -4.696565e-04 1.429053e-03 -4.707928e-04 -2.004030e-03 -1.449396e-03 -2.732646e-03 -2.243012e-02 -1.013321e-02 -6.346355e-03 -9.048544e-03 -1.132452e-02 -6.366046e-03 -1.806389e-02 -1.316067e-02 -6.015452e-03 -1.155545e-02 -7.213004e-03 -2.141586e-02 -5.314295e-02 -2.113429e-02 -1.599118e-02 -1.568025e-02 -1.604679e-02 -2.493250e-02 -1.982853e-02 -1.752028e-02 -3.741769e-02 2.117911e-02 -1.602724e-02 7.744398e-03 6.009284e-03 4.068011e-02 5.198075e-02 9.163620e-02 1.628806e-02 1.634112e-02 6.377680e-02 3.642120e-02 -1.340339e-02 -1.873123e-02 -1.203211e-02 -1.129846e-02 -1.207008e-02 -1.269663e-02 -1.854510e-02 -1.651206e-02 1.013850e-02 -4.859147e-03 1.293916e-02 -1.673251e-02 9.965350e-03 9.357303e-03 6.162077e-02 3.579625e-02 -1.014328e-02 3.762721e-02 4.630060e-02 2.233501e-02 -7.414747e-03 -1.252567e-03 -3.753872e-03 -4.169882e-03 -3.750924e-03 -5.741264e-03 -5.529581e-03 -9.084229e-03 -1.430271e-02 -1.302218e-03 -3.929092e-03 1.378280e-02 4.642231e-03 8.099839e-03 2.613974e-02 1.235771e-02 3.423066e-03 -1.042470e-03 -5.409759e-03 -2.537984e-02 -1.916031e-02 1.410601e-04 -4.139584e-03 -4.588369e-03 -4.127715e-03 -8.365720e-03 -4.131796e-03 1.795361e-03 -7.189011e-03 -3.440817e-02 -3.013117e-02 6.546787e-03 7.218175e-03 1.242275e-02 1.985435e-02 4.915037e-02 -2.028088e-02 -1.030394e-02 1.858047e-02 2.175052e-02 1.621041e-02 -6.807734e-03 -3.527394e-03 -3.915557e-03 -3.521042e-03 -7.118510e-03 -7.093751e-03 -1.005904e-02 -6.531053e-03 -1.276301e-02 -9.703939e-03 1.190840e-02 1.068925e-02 -1.778662e-03 1.352808e-02 6.003428e-03 2.095064e-03 -3.943814e-03 6.469677e-03 -1.322549e-02 -1.188783e-03 -4.618665e-03 -4.332232e-03 -4.804345e-03 -4.333902e-03 -7.538297e-03 -9.159056e-03 -3.560479e-03 -2.660432e-02 9.591049e-03 -9.891338e-03 2.023029e-02 2.590848e-02 -1.905749e-02 1.802152e-02 1.123292e-02 -3.560604e-03 4.502396e-03 3.731491e-04 2.271825e-03 7.278599e-02 -3.567655e-03 -3.139280e-02 -2.497724e-02 -3.177251e-02 1.024557e-03 -2.653571e-02 -1.656078e-02 1.143021e-01 7.078896e-02 2.714549e-02 1.625533e-02 7.575082e-03 2.145889e-02 -5.799779e-02 -6.807355e-02 -1.702774e-02 3.866167e-02 6.218370e-02 3.700967e-02 6.154786e-02 -2.869022e-02 -4.389477e-02 -4.533911e-02 -4.375409e-02 4.827795e-03 3.874562e-03 -1.505131e-02 8.260168e-02 7.109784e-02 3.941990e-02 5.700009e-03 2.996002e-02 3.062898e-02 -8.357197e-02 -7.399221e-02 4.402524e-02 4.471688e-02 6.728366e-02 8.168957e-02 -1.510601e-02 -7.384811e-03 -3.924145e-03 -4.436749e-03 -3.915863e-03 1.882905e-03 -7.586460e-03 -7.325006e-03 -7.484030e-03 -4.001408e-03 -5.085151e-03 3.500800e-03 8.665747e-03 -1.002094e-02 -2.642989e-03 2.052383e-02 1.538766e-03 3.654639e-03 2.513228e-02 -6.061436e-03 3.417754e-02 -1.549299e-03 -1.945867e-02 -1.483063e-02 -1.931281e-02 -1.387493e-02 -1.115414e-02 -1.069696e-02 9.870603e-02 5.813962e-02 -2.245872e-02 3.989795e-03 -1.568403e-03 1.592957e-02 8.872954e-03 2.215223e-02 1.676979e-02 -8.666475e-03 -4.251987e-02 3.951682e-02 3.999023e-02 -3.550527e-02 -3.932948e-02 -4.081772e-02 -3.910256e-02 -2.389499e-02 -2.398423e-02 -1.476723e-02 3.941591e-02 3.283679e-02 7.664482e-02 6.133052e-02 -6.919882e-03 2.530415e-02 7.647479e-02 5.779372e-02 6.214765e-02 -4.285015e-02 -1.421917e-02 5.744237e-02 -2.377402e-02 -1.220714e-02 -1.189931e-02 -1.319336e-02 -1.195656e-02 -1.963418e-02 -1.963131e-02 -9.848027e-03 -3.874430e-02 4.311252e-02 4.713865e-02 -1.565486e-02 2.479350e-02 -1.710814e-02 5.909529e-02 4.926440e-02 -2.087889e-03 3.758811e-02 5.302962e-02 -2.260835e-02
 -1.210294e-01 -4.611441e-02 -4.175723e-02 -4.678770e-02 -3.736139e-02 -5.410842e-02 -4.040693e-02 1.027586e-03 -1.264677e-02 1.082465e-02 2.494411e-02 3.510029e-02 7.593798e-02 2.734633e-03 4.243493e-02 9.448268e-02 4.919804e-03 8.158008e-02 1.075323e-01 1.674788e-02 -1.754957e-02 -6.144515e-03 -3.887484e-03 -3.814787e-03 -4.191092e-03 -4.704343e-03 -6.152466e-03 -6.445970e-03 -2.475446e-03 -2.310362e-03 -4.423548e-03 -2.544956e-03 -8.744250e-03 -7.381762e-03 -7.256740e-04 -3.736061e-03 -9.506198e-03 -1.188843e-02 -3.358280e-02 -5.559187e-03 -1.372680e-02 -3.369607e-03 -3.092676e-03 -3.174309e-03 -3.256801e-03 -3.801289e-03 -2.913828e-03 -3.979183e-03 -2.125514e-03 -2.618911e-03 -3.413630e-03 -3.536251e-03 -7.119860e-03 -4.384534e-03 -3.909050e-02 -3.638899e-02 -4.508199e-03 -1.893243e-02 -2.460000e-02 -3.267313e-03 -1.430574e-02 -3.663944e-03 -3.385513e-03 -3.454623e-03 -3.575764e-03 -4.109994e-03 -3.273540e-03 -4.711487e-03 -2.383226e-03 -3.007028e-03 -3.966357e-03 -4.069964e-03 -8.109804e-03 -3.163651e-03 -3.311567e-02 -3.092127e-02 -5.008515e-03 -2.022530e-02 -2.404684e-02 -3.726951e-03 -1.372985e-02 -3.379181e-03 -3.099966e-03 -3.180027e-03 -3.260644e-03 -3.806588e-03 -2.921299e-03 -3.980798e-03 -2.128060e-03 -2.629138e-03 -3.415348e-03 -3.553245e-03 -7.184469e-03 -4.412663e-03 -3.790048e-02 -3.704477e-02 -4.525487e-03 -1.898136e-02 -2.466697e-02 -3.288893e-03 -2.367654e-02 -9.259668e-03 -8.982236e-03 -4.741824e-03 -1.541824e-03 -1.001723e-02 -2.134140e-03 1.688394e-06 -7.169696e-03 1.231974e-03 -6.381461e-03 -2.467423e-03 -8.046080e-03 -1.169016e-02 1.906875e-02 1.329875e-02 -1.646629e-03 -1.719291e-02 -2.470347e-02 -6.605450e-03 -1.339833e-02 -4.957654e-03 -2.677875e-03 -4.654712e-03 -4.893055e-03 -5.470169e-03 -4.809751e-03 -1.558337e-03 -3.454867e-03 -4.789137e-03 -2.272341e-03 -4.499453e-03 -3.087736e-03 -4.520418e-03 -7.397342e-03 -3.354832e-02 -5.551720e-03 -1.478518e-02 -2.768568e-02 -5.817420e-03 -1.083672e-02 -5.557286e-03 -5.175644e-03 -1.222501e-03 -5.443988e-03 -6.108746e-03 -5.141475e-03 -3.767978e-03 -3.822652e-03 -3.021741e-03 -4.476978e-03 -2.671981e-03 -7.346720e-03 -6.622795e-03 -1.840941e-02 -1.628865e-02 -5.841655e-03 -2.340918e-02 -1.875581e-02 -1.862960e-04 -3.102427e-02 -1.297181e-02 -1.954002e-02 -2.096043e-02 -3.400280e-02 -2.724708e-02 -5.775749e-05 -1.541567e-02 -1.805714e-02 5.149935e-03 1.394692e-02 9.080679e-03 4.395184e-02 3.828932e-02 4.148688e-02 7.000466e-02 1.016876e-03 3.673788e-02 5.341776e-02 -1.947042e-02 -4.231901e-03 1.389700e-04 -2.034242e-02 -1.469685e-02 -9.965419e-03 -1.638725e-02 -4.336187e-03 2.544126e-02 -1.538852e-02 -1.385742e-02 1.065015e-02 1.249775e-02 -2.115718e-02 -2.108040e-03 9.634260e-02 6.032708e-02 1.872566e-02 2.844648e-02 -2.462197e-02 -6.420650e-03 2.707913e-03 -1.269309e-02 -5.773551e-03 6.781537e-05 -5.068477e-03 4.142581e-03 -1.923083e-03 -1.282970e-02 -7.776639e-04 -9.664069e-03 -1.331544e-02 -9.744963e-03 -3.223423e-02 2.499994e-03 1.494036e-02 2.737640e-02 -8.577091e-03 2.214544e-02 2.665166e-02 -1.154858e-02 1.728427e-02 -1.204017e-03 -4.020741e-03 -1.234686e-02 2.623981e-03 -4.840932e-03 1.196660e-04 3.380936e-03 -2.165014e-03 -1.627182e-03 -1.592650e-03 -1.237175e-02 -8.677493e-03 2.555791e-04 -2.052367e-02 3.729281e-02 -1.068879e-02 1.271150e-02 6.686664e-03 -9.663140e-03 1.223801e-02 -3.306372e-03 2.416565e-03 6.099311e-03 -4.248248e-03 5.995020e-04 -1.269942e-02 -6.756356e-03 1.612220e-03 -6.466283e-03 -9.976704e-03 -1.360947e-03 -2.125384e-02 -9.276034e-03 6.329763e-03 1.636674e-02 -4.558417e-03 2.116983e-02 -5.029006e-03 -4.985018e-03 1.134666e-03 -1.198189e-02 2.941920e-03 -4.677718e-03 -2.151298e-03 1.232025e-02 1.500901e-02 3.829854e-03 6.623546e-04 -1.402294e-02 -9.678756e-03 -7.537673e-04 -2.513025e-02 -2.108785e-03 4.606332e-02 1.797976e-02 -1.245783e-02 -1.697739e-02 -6.999558e-03 4.811462e-04 5.204826e-02 -3.442148e-04 5.160489e-04 2.450525e-02 2.522975e-02 3.086598e-02 4.129928e-03 7.414612e-04 -9.125731e-03 -1.607284e-02 -3.085581e-03 -5.240900e-02 3.219043e-02 1.492700e-02 1.251944e-01 1.465496e-01 -1.761212e-02 -8.195246e-02 -7.291078e-02 -1.209970e-02 6.844669e-02 6.095655e-03 1.155625e-02 -1.997534e-03 -5.367053e-03 1.746776e-03 2.515838e-02 6.901617e-03 -5.622977e-03 4.116860e-02 -2.424329e-02 4.559198e-02 3.125882e-02 1.070990e-02 1.134789e-01 7.592964e-02 6.630381e-03 -8.949326e-02 -1.172068e-01 3.233759e-02 4.059624e-03 -8.632783e-03 -1.862852e-03 -3.995939e-03 -2.855251e-03 -2.909782e-03 -1.279210e-02 -1.436634e-02 -8.212110e-03 -9.072392e-03 -1.136841e-02 -1.323128e-02 -6.142320e-03 -9.505123e-03 -1.926940e-02 1.320010e-02 -1.095473e-02 3.578525e-02 7.555939e-02 -1.350957e-02 9.288500e-02 2.643306e-02 2.369722e-03 8.341871e-03 3.353680e-02 2.703674e-02 4.172374e-03 2.278802e-03 3.022691e-02 -1.263637e-02 -1.662298e-03 -1.341715e-02 -6.265415e-03 -3.797931e-03 -9.184894e-02 -1.555193e-01 -1.573720e-03 7.344712e-02 1.166236e-01 1.532535e-03 1.017538e-01 6.263188e-02 5.572473e-02 3.664678e-02 2.874287e-02 4.261339e-02 5.749364e-03 -5.774722e-03 -1.687284e-02 -6.509622e-04 -1.363111e-02 -1.541963e-02 1.672272e-02 -3.090207e-02 -1.040364e-01 -1.205845e-01 3.707836e-02 5.989887e-02 7.800207e-02 3.029768e-02 -2.417188e-02 -8.175803e-03 -1.003274e-02 -7.383648e-04 -1.570612e-02 -1.213311e-02 -1.851976e-02 -8.618760e-03 -1.121917e-02 -2.463969e-02 1.372015e-02 -7.152414e-03 -5.115022e-03 -4.831128e-04 8.377228e-02 5.813365e-02 1.632728e-02 3.604316e-02 5.550556e-02 -2.112150e-02
 -9.910987e-02 -1.997207e-02 -1.935428e-02 -1.937875e-02 -1.942806e-02 -2.091144e-02 -1.983133e-02 -1.862766e-02 -3.743638e-02 -1.544269e-02 -1.368401e-03 -5.963822e-03 3.172624e-02 2.232660e-02 2.939256e-02 8.850135e-02 -2.953195e-03 6.061334e-02 1.933829e-01 -2.811036e-02 -1.682598e-02 -4.184975e-04 -3.315439e-04 -3.343646e-04 -3.437095e-04 -5.686167e-04 -3.573009e-04 -4.825936e-04 -4.317122e-03 -4.937783e-03 2.704759e-03 -5.929136e-03 -7.919772e-03 -1.936310e-03 -3.092556e-02 -3.647348e-02 -1.668106e-03 -3.477212e-02 4.333263e-03 -4.264912e-03 -1.388276e-02 -6.590820e-05 -1.529249e-06 -3.791184e-06 -9.706854e-06 -1.674467e-04 -2.149666e-05 -8.608302e-05 -2.734151e-03 -2.950572e-03 -1.592881e-03 -2.867911e-03 -1.572424e-03 -2.061706e-03 -2.452764e-02 -3.841274e-02 -1.625937e-03 -2.895336e-02 -6.317623e-02 -2.586355e-03 -1.436248e-02 -9.670503e-05 -2.998261e-05 -3.227778e-05 -3.854824e-05 -2.043639e-04 -5.045163e-05 -1.211589e-04 -2.888242e-03 -3.140148e-03 -1.759164e-03 -3.167286e-03 -2.002223e-03 -2.237451e-03 -2.374940e-02 -4.029489e-02 -1.827719e-03 -2.726534e-02 -5.620177e-02 -2.755573e-03 -1.389968e-02 -6.689903e-05 -2.355906e-06 -4.639661e-06 -1.054048e-05 -1.687532e-04 -2.229805e-05 -8.751476e-05 -2.740798e-03 -2.960974e-03 -1.602029e-03 -2.884263e-03 -3.588324e-03 -2.073184e-03 -2.457487e-02 -3.847457e-02 -1.641026e-03 -2.750651e-02 -6.218659e-02 -2.593407e-03 -2.200150e-02 -8.393407e-04 -7.239799e-04 -7.266655e-04 -7.393487e-04 -1.046885e-03 -7.582728e-04 -9.474230e-04 -4.056848e-03 -5.195986e-03 -5.197620e-03 -5.506517e-03 -1.275525e-02 -6.020880e-03 -2.834467e-02 -3.975869e-02 -6.999149e-05 -3.274817e-02 5.889725e-02 -4.114786e-03 -1.523841e-02 -2.773447e-04 -1.977795e-04 -2.003512e-04 -2.080873e-04 -4.093810e-04 -2.214028e-04 -3.215158e-04 -3.685549e-03 -4.158739e-03 -2.627385e-03 -4.711595e-03 -4.228527e-03 -3.196848e-03 -2.634103e-02 -3.648548e-02 -2.874302e-03 -2.138716e-02 -2.945858e-02 -3.600027e-03 -1.102540e-02 -3.668655e-04 -2.784572e-04 -2.821184e-04 -2.893930e-04 -5.079085e-04 -3.056516e-04 -4.151125e-04 -4.170784e-03 -2.678306e-03 -2.924897e-03 -3.129681e-03 -4.665312e-03 -3.567098e-03 -2.766626e-02 -2.987586e-02 -3.132923e-03 -2.133510e-02 -3.340748e-02 -4.083613e-03 -3.504184e-02 -1.038790e-02 -9.723701e-03 -9.742384e-03 -9.783955e-03 -9.498265e-03 -9.943674e-03 -1.118961e-02 -1.241526e-02 -1.191238e-02 -1.698462e-03 1.766999e-02 3.501373e-03 -2.308806e-03 2.041372e-02 6.968793e-02 -5.564905e-03 1.399386e-02 1.471417e-01 -1.886206e-02 2.041895e-04 -6.622647e-03 -7.851884e-03 -7.874481e-03 -7.907525e-03 -7.505537e-03 -8.079585e-03 -9.064046e-03 -6.452051e-03 -2.775761e-02 8.863185e-03 -6.401693e-04 1.315273e-02 -9.026882e-03 2.216043e-02 5.845423e-02 -6.744679e-03 7.656659e-02 2.917077e-02 -3.988871e-03 7.396029e-03 -2.854047e-03 -2.572415e-03 -2.584183e-03 -2.604081e-03 -3.336110e-03 -2.672112e-03 -3.039648e-03 -2.713326e-03 -1.009381e-03 -6.885053e-03 -3.713282e-03 -6.564933e-03 -2.416532e-03 5.289648e-03 4.868458e-03 -1.116952e-02 -2.293187e-04 2.172181e-02 -8.529777e-03 9.894607e-03 -1.225113e-03 -2.902735e-03 -2.917307e-03 -2.939931e-03 -3.752067e-03 -3.024010e-03 -3.404784e-03 -4.625628e-03 2.783572e-03 -5.794997e-03 4.581845e-03 -9.969000e-03 -1.146042e-02 2.486109e-02 9.998335e-03 -6.033682e-03 -2.156591e-02 8.941681e-03 9.187621e-03 1.402561e-02 -2.855137e-03 -2.563588e-03 -2.579781e-03 -2.600381e-03 6.321607e-04 -2.662410e-03 -3.060878e-03 -2.837093e-03 -1.230521e-03 -6.378252e-03 -1.016540e-02 -1.013060e-02 -5.212827e-03 1.635768e-02 1.156394e-02 1.042214e-03 -1.471522e-02 8.892723e-03 -8.606949e-03 3.685705e-03 -3.293735e-03 -2.963861e-03 -2.981250e-03 -2.997258e-03 -3.796383e-03 -3.075063e-03 -3.517989e-03 -6.522327e-03 -1.129383e-02 -5.060950e-03 -1.495545e-03 -1.677249e-02 -9.394611e-03 5.150710e-03 -1.633617e-02 -4.452901e-03 2.644046e-02 4.534483e-02 6.814761e-03 5.979556e-02 -2.005433e-02 -2.172551e-02 -2.200861e-02 -2.179869e-02 -2.029960e-02 -2.281365e-02 -1.716816e-02 4.034073e-02 2.371245e-02 4.122924e-03 1.713152e-03 3.896402e-02 2.220726e-04 -4.158908e-02 -5.991434e-02 -1.339056e-02 1.735405e-01 1.060074e-01 3.629364e-03 9.793754e-02 -3.453324e-02 -3.448005e-02 -3.341466e-02 -3.458572e-02 -3.462254e-02 -3.106199e-02 -3.096972e-02 6.148534e-03 3.636381e-02 1.642214e-02 4.734860e-02 5.319215e-02 -2.719239e-03 -7.632211e-02 -1.034203e-01 5.841169e-02 1.606847e-01 1.435954e-01 2.910522e-02 -4.492806e-03 -2.886041e-03 -2.636640e-03 -2.647235e-03 -2.672382e-03 -3.362411e-03 -2.751887e-03 -3.123597e-03 -1.985340e-03 -6.302637e-03 -3.299023e-04 -2.405479e-03 -1.168870e-02 6.381515e-04 -8.749637e-03 6.635589e-02 -6.092004e-03 -1.520267e-02 -1.347098e-02 3.730280e-03 8.720008e-02 -1.406254e-02 -1.438998e-02 -1.443448e-02 -1.462583e-02 -8.865013e-03 -1.504166e-02 -1.166145e-02 3.477499e-02 2.434680e-02 2.689106e-03 -6.691777e-03 -1.403564e-02 1.062092e-02 1.536747e-01 1.346778e-01 -1.068993e-02 -5.724489e-02 -1.265300e-01 -7.547802e-03 8.708921e-02 -2.574276e-02 -2.979598e-02 -2.986698e-02 -2.838979e-02 -2.322760e-02 -2.730452e-02 -2.454985e-02 1.974533e-02 3.891488e-02 -2.283088e-02 1.050702e-02 4.388028e-03 8.006897e-03 1.987467e-01 2.215472e-01 -8.604499e-03 -5.417972e-02 -1.005878e-01 3.412542e-02 -2.816911e-02 -8.149951e-03 -7.594573e-03 -7.614669e-03 -7.648698e-03 -7.029568e-03 -7.811653e-03 -8.783968e-03 -9.800321e-03 -1.243120e-02 -5.421223e-03 -9.465839e-03 -4.582154e-03 2.085777e-03 5.820765e-02 4.111619e-02 -7.317175e-03 4.131765e-02 7.918726e-02 5.580213e-03
 1.520753e+00 3.305896e-03 -3.744360e-02 1.554435e-02 -1.735216e-02 7.134099e-02 -2.234326e-02 -8.503470e-02 -3.629386e-02 -9.575221e-02 -8.182009e-02 -7.119259e-02 -6.194415e-02 -6.166324e-02 -1.382638e-01 -1.745478e-01 -9.407126e-02 -2.171146e-01 -2.534374e-01 -6.461512e-02 -3.708109e-02 1.491325e-02 1.053176e-02 4.953256e-03 -8.910893e-04 9.935343e-03 1.560637e-02 -5.861464e-03 8.438406e-04 -1.461785e-02 -7.073522e-03 -6.327357e-03 -4.833316e-03 -4.004308e-03 -1.912246e-02 -2.764230e-02 -8.833928e-03 -3.121108e-02 -3.800043e-02 2.947474e-03 -3.490897e-02 -1.043082e-02 -3.060386e-03 -5.884903e-03 -3.565395e-03 -1.332625e-02 -6.352616e-03 -4.940476e-03 -1.060397e-02 -6.232628e-03 -3.750568e-03 -3.290420e-03 -2.656045e-03 -3.389243e-03 -1.154680e-02 -1.592795e-02 -6.275498e-03 -1.515376e-02 -1.869964e-02 -7.304273e-03 -3.680311e-02 -6.482601e-03 -3.750458e-03 -7.191003e-03 -2.397336e-03 -4.393058e-03 -5.382625e-03 -5.680230e-03 -4.763814e-03 -7.138478e-03 -4.315307e-03 -3.821624e-03 -3.095247e-03 -3.883381e-03 -1.230371e-02 -1.714635e-02 -7.093529e-03 -1.716937e-02 -2.112704e-02 -8.286905e-03 -3.507907e-02 -1.058882e-02 -3.095623e-03 -5.937796e-03 -3.598305e-03 -1.338152e-02 -6.425007e-03 -5.008117e-03 -1.068613e-02 -6.290029e-03 -3.802381e-03 -1.349099e-03 -2.703320e-03 -3.427401e-03 -1.159432e-02 -1.599255e-02 -6.383653e-03 -1.539951e-02 -1.897651e-02 -7.370063e-03 -1.430084e-02 1.489016e-02 1.569343e-02 2.615972e-02 9.201956e-03 8.358837e-02 -1.242386e-02 -1.259451e-02 3.568884e-02 -1.589586e-02 -8.984328e-03 -7.607624e-03 -1.114308e-02 -1.277341e-02 -2.653542e-02 -3.625172e-02 -2.352433e-02 -5.103443e-02 -6.022606e-02 -4.582578e-03 -2.704064e-02 8.877343e-03 -4.540390e-03 -5.925206e-03 -1.604016e-03 1.733238e-03 -1.000309e-02 -5.095174e-03 -6.930377e-03 -7.394196e-03 -7.066716e-03 -6.457781e-03 -5.220937e-03 -6.250531e-03 -1.633905e-02 -2.322445e-02 8.008484e-05 -2.448144e-02 -2.961752e-02 1.667134e-02 -4.845391e-02 2.543452e-02 1.173347e-03 -8.274780e-03 -5.793246e-03 -8.747495e-03 -2.788032e-03 -6.109581e-03 -4.686766e-03 -8.086233e-03 -7.766015e-03 -3.118753e-03 -3.860933e-03 -4.926128e-03 -1.462526e-02 -2.247802e-02 -7.284581e-03 -2.442547e-02 -1.654504e-02 1.725417e-02 5.437188e-02 1.756913e-01 1.382501e-01 4.189698e-01 1.881327e-01 5.498095e-01 -5.555398e-02 -9.797950e-02 2.586821e-01 -3.717137e-02 -4.950248e-02 -5.964063e-02 -7.670168e-02 -8.117094e-02 -1.788189e-01 -2.420505e-01 -1.216168e-01 -2.864047e-01 -3.067750e-01 -7.618535e-02 1.169203e-01 4.364205e-02 -3.148493e-02 -2.611428e-02 -9.945382e-03 5.865425e-02 -7.201505e-03 -4.111295e-02 2.894251e-01 4.041290e-01 3.992165e-02 3.596685e-02 -1.711498e-02 -3.457199e-02 -1.112674e-01 -1.955921e-01 -1.023487e-01 -2.098363e-01 -2.280960e-01 1.250835e-01 3.154478e-04 3.135839e-02 -1.555064e-03 3.665060e-02 1.514626e-02 4.589472e-02 -4.216887e-02 -9.882499e-03 9.637923e-02 2.833414e-02 1.477064e-02 -6.746157e-03 -1.151247e-02 2.688437e-03 -5.402480e-02 -7.041545e-02 -2.849980e-03 -5.871896e-02 -7.636515e-02 3.908377e-02 7.330120e-02 -8.045077e-03 1.634168e-02 -1.110376e-02 -2.080610e-03 6.150635e-03 -4.390113e-02 -1.802748e-02 8.855959e-02 4.710065e-02 2.734632e-02 2.731364e-02 -6.035932e-03 -1.007606e-02 -2.365402e-02 -5.529312e-02 -4.058191e-03 -6.749203e-02 -6.761292e-02 2.189979e-02 -3.744124e-02 -1.646784e-02 -1.869414e-02 -3.327736e-02 -8.529540e-03 -4.495354e-02 -3.417170e-03 -2.064945e-02 1.774831e-02 4.432061e-02 4.694844e-02 1.528679e-02 2.724822e-02 3.591867e-02 1.620670e-02 -2.603835e-02 -4.183034e-03 -6.005642e-02 -1.340897e-03 4.828654e-02 1.815856e-02 8.965979e-02 3.948133e-02 7.721290e-03 2.684773e-02 9.784835e-03 -3.187010e-02 1.047629e-02 -2.489426e-02 -2.868156e-02 1.154614e-02 -2.047449e-02 1.849668e-02 4.756242e-03 -4.935070e-02 -6.939029e-02 -3.514404e-02 -6.528017e-02 -3.656310e-02 1.182019e-01 -3.754983e-01 -2.748996e-01 -1.013840e-01 -1.528071e-01 -1.154299e-01 -2.741423e-01 -1.564948e-01 -5.402677e-02 -1.145114e-01 -1.252300e-02 1.943255e-02 1.061790e-01 1.139814e-01 3.430836e-03 -1.704553e-01 -2.481887e-01 3.364586e-01 9.249379e-01 8.339181e-01 -9.669158e-02 -4.653430e-01 -1.285995e-01 -1.033665e-01 -1.456415e-01 -9.266512e-02 -2.283842e-01 -8.863898e-02 2.240944e-02 -2.543021e-01 -2.000042e-01 4.240348e-02 1.396190e-02 2.241164e-02 -8.540097e-03 -1.986932e-01 -2.552350e-01 1.080194e-01 9.820303e-01 1.354347e+00 -1.430894e-01 1.085988e-01 8.870279e-02 3.792258e-02 -1.630372e-02 -2.384007e-02 -5.684215e-02 2.822982e-02 -2.940758e-03 -4.165888e-02 -2.290360e-02 3.838187e-03 -6.886901e-04 -1.604014e-02 -2.235558e-02 -2.085673e-02 -6.939806e-02 1.300675e-01 -6.716065e-02 -9.688365e-02 4.043693e-02 -2.925182e-01 -9.494810e-02 -4.215113e-02 -5.957099e-02 -4.159107e-02 -1.232263e-01 3.501479e-02 5.804475e-02 -1.070769e-01 -3.569896e-02 -1.762016e-02 -2.032697e-02 -2.479344e-02 1.642709e-03 5.715463e-01 6.808983e-01 -1.684875e-02 -1.477087e-01 -2.156781e-01 2.477434e-02 -3.728317e-01 -1.487367e-01 -7.181164e-02 -7.492969e-02 -5.634549e-02 -1.168298e-01 -5.913088e-02 1.225918e-01 -9.231416e-02 -7.431289e-02 -3.032527e-02 -2.216721e-02 8.283183e-03 1.284130e-01 6.794249e-01 1.199130e+00 -1.212829e-01 -2.614992e-01 -3.098407e-01 -7.749459e-02 7.619989e-02 2.131578e-01 4.893857e-02 -1.438381e-02 4.222175e-02 8.957668e-02 4.457317e-01 1.094895e-01 -2.590606e-02 2.231140e-02 -5.766821e-02 -5.123809e-02 -4.111285e-02 5.414945e-04 -1.444949e-01 -1.903379e-01 -3.212426e-02 -1.868257e-01 -2.348150e-01 2.641270e-02
 1.777110e-02 1.067431e-01 1.967928e-01 1.627602e-01 1.805417e-01 9.670866e-02 1.668444e-01 -1.610137e-01 -2.608672e-02 -3.127226e-02 -5.641270e-02 -3.446883e-02 -4.011955e-02 -4.018701e-02 -4.800263e-02 -5.940191e-02 -8.414070e-02 -1.739364e-01 -4.428883e-02 -3.077619e-02 -5.366589e-03 -5.365963e-03 -2.931744e-04 -2.338099e-02 7.126158e-03 -1.152275e-02 -1.969960e-02 -4.380234e-02 -2.066292e-03 -1.059649e-03 -2.711274e-03 -1.034048e-03 -1.178144e-03 -1.320124e-03 -1.910921e-03 -3.326750e-03 -1.032287e-02 -1.631632e-02 -1.452516e-03 -7.647473e-04 -1.068571e-02 -1.462072e-02 -2.312142e-02 -1.715199e-02 -2.483398e-02 -1.149334e-02 -2.013613e-02 -4.558375e-02 -6.490939e-04 -2.250319e-04 -9.771498e-04 -2.371072e-04 -2.835315e-04 -3.346729e-04 -6.303829e-04 -1.312975e-03 -4.738732e-03 -9.702036e-03 -4.811959e-04 -1.016784e-04 -1.189214e-02 -1.261963e-02 -2.047875e-02 -1.419001e-02 -2.239031e-02 -1.119631e-02 -2.086297e-02 -4.602944e-02 -8.013789e-04 -3.131260e-04 -1.165646e-03 -3.218973e-04 -3.777552e-04 -4.399084e-04 -7.615199e-04 -1.513252e-03 -5.359642e-03 -1.075156e-02 -5.892133e-04 -1.707145e-04 -1.064626e-02 -1.466278e-02 -2.320451e-02 -1.912059e-02 -2.482731e-02 -1.151811e-02 -2.028083e-02 -4.306610e-02 -6.530618e-04 -2.273124e-04 -9.885583e-04 -2.394958e-04 -2.864468e-04 -3.387693e-04 -6.388731e-04 -1.334542e-03 -4.770590e-03 -9.700660e-03 -4.818973e-04 -1.025305e-04 -2.214383e-02 1.144608e-02 2.764656e-02 1.024930e-03 1.728861e-02 -4.240399e-03 -3.727891e-03 -7.258275e-02 -1.658629e-03 -2.023459e-03 -4.618187e-03 -1.951680e-03 -2.196399e-03 -4.490875e-04 -3.400716e-03 -5.609940e-03 -1.697442e-02 -2.439728e-02 -2.563357e-03 -1.523741e-03 -1.077869e-02 -1.127171e-02 -7.639807e-03 -6.331961e-03 -2.063456e-02 -1.950102e-02 -9.360019e-03 -4.620331e-02 -1.482342e-03 -7.275183e-04 -2.035008e-03 -7.178340e-04 -8.251358e-04 -9.216139e-04 -1.399956e-03 -2.540428e-03 -6.262873e-03 -9.632052e-03 -1.066423e-03 -4.972321e-04 -6.775959e-03 -1.413541e-02 -2.299962e-02 -1.826170e-02 -1.428897e-02 -1.246631e-02 -1.416385e-02 -1.814609e-02 -1.622847e-03 -8.300450e-04 -2.265493e-03 -8.274600e-04 -9.496636e-04 -1.052740e-03 -1.598367e-03 -2.923050e-03 -6.890496e-03 -1.213902e-02 -1.187060e-03 -5.840785e-04 2.446637e-02 6.533223e-03 8.351176e-02 3.304580e-02 5.933100e-02 6.084114e-02 7.085452e-02 6.842881e-02 -2.300827e-02 -1.676626e-02 -2.130280e-02 -1.983677e-02 -2.216779e-02 -1.787974e-02 -2.634900e-02 -3.047292e-02 -3.260596e-02 -5.137636e-02 -1.604412e-02 -1.486731e-02 5.128310e-02 -3.285973e-03 1.769612e-02 -4.669046e-03 1.078171e-02 -7.113852e-03 2.518450e-02 7.830182e-02 -3.088499e-03 -1.349319e-02 -9.153134e-03 -1.520382e-02 -1.094870e-02 -1.416031e-02 -5.692041e-03 -5.173108e-03 -5.551684e-03 3.503843e-02 -1.085079e-02 -1.084536e-02 8.409794e-04 3.488126e-03 -4.095573e-02 7.422860e-03 -1.118311e-02 2.869487e-03 -3.062193e-02 5.408939e-02 -6.246844e-03 -2.869970e-03 -2.747539e-03 -2.892749e-03 -3.406101e-03 -1.774178e-03 -5.529370e-03 3.921597e-03 6.663692e-04 1.775058e-02 -2.458800e-03 -3.980843e-03 -3.728789e-04 -4.658989e-03 -1.285993e-02 -1.796683e-02 -5.703457e-04 -4.240755e-03 1.677458e-03 5.072459e-02 -4.814085e-03 -5.269384e-03 -9.450142e-03 -3.356360e-03 -3.890117e-03 -4.184714e-03 -3.904613e-03 -6.421711e-03 -1.159910e-02 3.343627e-02 2.779414e-03 -4.424603e-03 -5.747071e-03 -3.875086e-02 -3.883313e-03 3.486960e-03 -1.028403e-02 7.669016e-03 -1.840986e-02 2.182204e-02 -3.729016e-03 -4.697956e-03 -2.487058e-03 -4.771748e-03 -5.241258e-03 -1.648785e-03 2.376452e-03 9.362026e-03 -1.151285e-02 4.143349e-02 5.747690e-03 -3.818568e-03 1.877529e-03 -1.834121e-02 -1.748452e-02 2.972681e-02 -1.380612e-02 1.887815e-02 -3.002281e-02 3.810552e-02 -7.798443e-03 -5.905151e-03 -4.879179e-03 -3.855640e-03 -4.468663e-03 -5.108155e-03 3.466486e-04 -3.690254e-03 6.098931e-03 2.375436e-02 -5.240545e-03 -4.705147e-03 1.934498e-02 -3.866146e-03 -6.637748e-03 -1.049335e-02 -1.418349e-03 -2.824249e-02 1.937714e-02 1.173357e-01 -1.702828e-02 -1.421517e-02 3.445650e-02 -5.567158e-03 3.034879e-03 -6.127841e-03 -1.879411e-03 1.662124e-02 2.823193e-02 8.107540e-02 -1.249681e-02 -2.021943e-02 7.774239e-03 4.164862e-02 3.829753e-02 3.680375e-02 2.293976e-02 3.953617e-02 4.226907e-02 3.545505e-02 2.158771e-03 -1.691607e-02 -1.982576e-02 -2.689803e-02 -2.640001e-02 -1.286037e-02 8.561655e-03 1.421695e-02 6.532518e-02 3.800550e-02 -2.680641e-02 -3.020531e-02 -6.334458e-03 -8.057021e-03 2.137717e-02 -1.269573e-02 -2.075576e-03 -8.533975e-03 -3.944923e-03 6.477961e-02 -2.384653e-03 -3.001485e-03 -1.010442e-03 -3.070971e-03 -1.608599e-03 -5.693369e-03 -7.250374e-03 -5.369021e-03 -7.519556e-03 -2.053922e-02 -2.949655e-03 -4.193779e-03 1.804422e-03 4.635283e-02 1.627178e-02 4.829584e-02 5.126885e-02 1.073306e-03 2.841656e-02 9.067129e-02 -3.975125e-03 -1.623452e-02 -1.466137e-02 -1.789178e-02 -1.236676e-02 -1.881520e-02 -2.771700e-02 -1.323075e-02 3.482548e-02 -2.690848e-02 -2.024591e-02 -1.477000e-02 3.846705e-02 5.916521e-02 3.210466e-02 3.297154e-02 4.855322e-02 6.450664e-02 3.712435e-02 1.374637e-02 -2.090279e-02 -2.680152e-02 3.510274e-03 -2.024655e-02 -3.207747e-02 -2.218196e-02 -1.292379e-02 -4.484018e-03 5.070318e-02 6.245351e-02 -2.160845e-02 -3.408918e-02 2.679569e-02 4.226453e-02 -2.604083e-03 8.505386e-03 8.766774e-03 -3.164459e-02 4.724604e-03 1.120359e-01 -1.689178e-02 -1.324814e-02 -5.619474e-03 -1.514930e-02 -6.817405e-03 -1.406840e-02 -1.151440e-02 -1.236771e-02 1.532411e-02 2.537503e-02 -7.390682e-03 -1.080139e-02
 -3.963377e-01 -1.954787e-02 -1.049172e-02 -3.715896e-02 -3.003041e-02 -2.833534e-02 2.153443e-02 5.743203e-02 1.619070e-02 4.553024e-02 3.196573e-02 3.709736e-02 1.839030e-02 -2.190781e-03 4.748010e-02 5.000221e-02 2.256735e-02 1.213770e-01 1.301873e-01 2.239280e-02 -2.244144e-02 -2.383727e-02 -3.485313e-03 -6.470605e-03 -7.033777e-03 -2.324699e-02 -1.304978e-02 -8.256673e-03 -1.494791e-02 -8.651414e-04 -4.981727e-03 -1.329779e-03 -3.759668e-05 -2.237693e-03 -6.138464e-03 -7.131563e-03 -9.256343e-03 2.562560e-03 1.035375e-02 -3.937140e-03 -3.048428e-02 -1.102173e-02 -3.233595e-03 -5.600892e-03 -3.111064e-03 -1.414879e-02 -7.866417e-03 -4.978458e-03 -1.331583e-02 -8.546430e-03 -4.743957e-03 -3.864964e-03 -2.615666e-03 -3.952261e-03 -4.889990e-03 -1.119967e-02 -6.655504e-03 -1.651393e-02 -2.251571e-02 -8.041486e-03 -2.513786e-02 -1.252787e-02 -3.693181e-03 -6.301203e-03 -3.529033e-03 -1.576011e-02 -8.831236e-03 -5.518260e-03 -1.502039e-02 -7.493725e-03 -5.386280e-03 -4.420052e-03 -2.973365e-03 -4.393841e-03 -5.193144e-03 -1.166777e-02 -7.812145e-03 -1.784331e-02 -1.161602e-02 -7.106396e-03 -3.060785e-02 -1.116156e-02 -3.267367e-03 -5.662370e-03 -3.139356e-03 -1.425602e-02 -5.965295e-03 -5.021614e-03 -1.541939e-02 -8.651365e-03 -4.817058e-03 -3.912663e-03 -6.483051e-04 -3.988904e-03 -4.903544e-03 -1.122832e-02 -6.754852e-03 -1.673685e-02 -2.280819e-02 -8.138346e-03 -1.629156e-02 -1.496113e-02 -8.518589e-03 -1.631621e-02 -1.159136e-02 -2.494285e-02 -1.031448e-02 -6.667115e-03 -2.394903e-02 -1.105706e-02 -4.127388e-03 -3.504245e-03 1.483921e-04 -7.198178e-03 -5.831930e-03 -6.480511e-03 4.347140e-03 3.460343e-02 1.734477e-02 2.652323e-03 -1.806414e-02 -1.730977e-02 -3.941616e-03 -9.948551e-03 -5.607267e-03 -1.364978e-02 -9.745669e-03 -4.363321e-03 -1.208310e-02 -4.536426e-03 -8.484151e-03 -3.119940e-03 -4.679828e-03 1.323130e-03 -7.117680e-03 -9.500545e-03 -8.816842e-03 -1.434036e-02 6.195766e-03 -1.203941e-02 -3.419158e-03 -1.805894e-02 -4.294311e-03 -6.483273e-03 -5.941434e-03 -2.045240e-02 -6.501241e-03 -7.003860e-03 -8.087718e-03 -8.170950e-03 -5.228789e-03 -3.704227e-03 2.840315e-03 -7.257865e-03 -2.102232e-03 -9.398339e-03 -5.884257e-03 -8.813534e-03 -1.880437e-02 -7.341634e-03 2.502929e-03 -1.190673e-02 -2.633752e-02 -4.745799e-02 -2.663388e-02 -6.897778e-02 2.339373e-02 -6.566324e-03 -3.190500e-02 1.170128e-03 -6.777687e-03 5.732531e-03 8.346655e-03 2.032012e-02 2.789056e-02 5.442753e-02 3.703289e-02 3.991818e-02 8.614507e-02 3.401792e-02 8.243770e-02 1.648407e-03 -3.468618e-03 8.247596e-03 9.744061e-03 3.466725e-02 1.079765e-02 7.490320e-03 -2.978529e-02 -5.919469e-02 -1.637893e-02 -1.015089e-02 -2.048022e-02 2.750808e-03 -1.530201e-02 6.137666e-02 1.646699e-02 9.692902e-03 3.999577e-02 -3.149931e-02 3.430714e-02 -8.893290e-04 8.717509e-03 -2.182616e-02 -3.631446e-03 -1.072197e-02 4.369886e-03 2.127251e-02 -3.819936e-03 -1.034501e-02 8.337185e-03 -7.974592e-03 -1.753671e-03 -6.403925e-03 -1.303567e-02 -1.477049e-02 -5.502550e-03 1.016152e-02 1.225204e-02 -2.236080e-02 -6.911291e-03 3.822169e-02 -1.675118e-03 -1.016681e-02 -1.412504e-02 1.366874e-02 2.541961e-02 -1.540556e-02 -4.575696e-03 -2.299377e-02 -1.286358e-02 -1.937674e-02 3.936980e-04 1.972111e-03 -1.397276e-03 5.544582e-03 -1.340365e-02 1.183869e-02 7.786884e-03 8.681706e-03 1.150004e-02 -8.027412e-03 -1.594367e-02 8.528121e-03 -1.723837e-03 -7.055813e-03 -2.225671e-03 6.576229e-03 -1.760526e-04 -1.180269e-02 -2.015562e-02 -1.413559e-02 -1.321835e-02 -1.578585e-02 7.118592e-03 1.441291e-02 1.871421e-02 2.429531e-02 5.408693e-04 -4.520445e-03 5.050581e-03 -4.633685e-03 -1.248730e-02 -7.708153e-03 5.722838e-04 -8.389057e-03 -7.011148e-03 -1.886239e-02 5.433044e-02 -7.951801e-03 -4.506273e-03 7.127629e-03 -1.504535e-02 1.625817e-02 -8.017700e-03 2.310033e-03 1.725824e-02 2.177116e-02 -1.435157e-02 -2.223199e-02 1.165690e-01 1.101890e-01 2.432452e-02 5.725908e-02 6.609792e-03 1.122316e-01 4.567780e-02 8.209016e-03 1.303942e-02 -2.004913e-02 -9.977212e-03 -3.610512e-02 -2.046961e-02 -2.568834e-02 1.130009e-02 5.660478e-02 -3.038062e-02 -1.130806e-01 -1.294388e-01 1.446099e-02 1.739788e-01 4.408796e-03 -7.104066e-03 2.979006e-02 8.764078e-03 5.083735e-02 1.635610e-02 4.755528e-03 9.546468e-02 5.486377e-02 1.176893e-02 9.317065e-03 2.568520e-03 3.194654e-03 2.396615e-02 4.145671e-02 7.795928e-03 -1.287784e-01 -2.326914e-01 6.236698e-02 -3.195078e-02 -1.705242e-02 -3.809614e-03 -1.479795e-02 -8.569534e-03 2.547697e-02 -1.205965e-02 -1.171459e-02 3.137350e-02 2.424907e-02 -2.000892e-02 -3.566159e-03 -7.685141e-03 -6.221298e-03 2.091405e-03 7.019101e-03 -1.618633e-02 -9.820941e-03 5.591370e-02 -2.756443e-03 1.498523e-01 1.538781e-02 -3.134109e-03 1.885186e-02 -2.230366e-02 3.781454e-02 -1.450908e-02 1.288710e-02 5.322808e-02 -2.318976e-03 -2.830576e-02 6.126876e-03 5.094119e-03 -3.738181e-03 -5.638476e-02 -7.683174e-02 -1.933498e-02 -2.028818e-02 9.900453e-02 -1.893433e-02 1.707225e-01 4.435669e-02 5.860239e-03 2.351860e-02 8.060057e-03 5.569367e-02 7.880698e-03 -3.396074e-02 -9.399412e-03 2.965869e-02 2.151962e-02 -4.553917e-02 -5.058734e-02 -1.114197e-02 -3.363197e-02 -1.299094e-01 1.123802e-02 1.225754e-01 2.014875e-02 4.092731e-02 1.612063e-02 -6.006338e-03 -1.882711e-02 7.301954e-03 1.257727e-02 -3.360661e-03 -5.896511e-02 -3.037998e-02 2.326076e-02 4.233386e-02 3.044082e-02 1.939149e-02 -8.321453e-03 -1.316466e-02 -8.288324e-03 4.615483e-02 -3.203402e-02 1.892377e-02 8.188993e-02 -2.337302e-02
 -8.227054e-05 -3.309013e-02 -3.310837e-02 -3.318058e-02 -3.310837e-02 -2.659236e-02 -3.033544e-02 -2.866821e-02 -5.303765e-03 2.640094e-02 7.309229e-02 6.831481e-02 8.380129e-02 5.673856e-02 2.279853e-02 -1.598545e-02 3.643477e-02 2.003365e-02 -8.927445e-02 3.916926e-02 1.405561e-02 -6.581772e-04 -5.982906e-04 -6.018651e-04 -5.982906e-04 1.196093e-03 -7.008472e-04 -7.840029e-04 -1.267997e-02 -2.134440e-03 -7.963959e-03 -1.142724e-02 -4.414380e-03 -5.336919e-03 -1.172434e-02 -3.136467e-02 1.179854e-03 -5.807085e-03 -4.942331e-02 -1.598266e-02 -7.055411e-04 -3.085764e-05 -4.779561e-06 -6.019040e-06 -4.779561e-06 -7.709284e-05 -3.941630e-05 -6.381530e-05 -1.174858e-02 -1.378987e-02 -4.575744e-03 -7.579104e-03 -6.686844e-03 -7.304854e-03 -2.687249e-02 -3.751614e-02 -2.455962e-03 -1.294989e-02 -3.890199e-02 -1.598686e-02 -3.167309e-03 -9.970348e-05 -7.002913e-05 -7.145851e-05 -7.002913e-05 -1.573325e-04 -1.123585e-04 -1.440857e-04 -1.009495e-02 -8.709679e-03 -5.427662e-03 -6.982046e-03 -5.800943e-03 -6.703447e-03 -2.714264e-02 -4.041709e-02 -2.916091e-03 -1.395042e-02 -3.539646e-02 -1.479144e-02 -2.651435e-03 -2.864557e-05 -2.703374e-06 -3.951038e-06 -2.703374e-06 -7.497645e-05 -3.708346e-05 -6.180695e-05 -1.166373e-02 -1.371862e-02 -4.568265e-03 -7.561802e-03 -6.706918e-03 -7.324333e-03 -2.558701e-02 -3.688263e-02 -2.442369e-03 -1.293678e-02 -3.894435e-02 -1.588911e-02 1.632168e-02 -1.354823e-03 -1.250235e-03 -1.256065e-03 -1.250235e-03 -1.626466e-03 -1.430255e-03 4.082800e-04 -3.717906e-03 1.413550e-02 -1.050816e-02 -1.260910e-03 6.077603e-04 -1.072783e-02 -2.094039e-02 -1.736232e-02 4.440052e-03 -1.099792e-02 -6.163095e-02 -3.254380e-03 6.650197e-04 -3.775105e-04 -3.334991e-04 -3.359765e-04 -3.334991e-04 -4.792530e-04 -4.056148e-04 -4.623890e-04 -3.068941e-04 -9.803154e-03 -8.714221e-03 -6.188344e-03 -1.020070e-02 -1.556920e-04 -2.772846e-02 -2.905009e-02 -7.950989e-04 -1.402225e-02 -4.153288e-02 -9.268988e-03 4.798170e-03 -4.265798e-04 -3.826824e-04 -3.854029e-04 -3.826824e-04 -5.184028e-04 -4.505513e-04 -5.043667e-04 -1.491894e-02 -7.607806e-03 -4.614702e-03 -2.252757e-03 -4.641958e-03 -1.383264e-02 -2.751024e-02 -3.843225e-03 -7.181068e-04 -1.532339e-02 -3.826698e-02 -2.232498e-02 -1.868519e-02 -1.628074e-02 -1.526589e-02 -1.533565e-02 -1.526589e-02 -1.831958e-02 -1.506624e-02 -1.684558e-02 2.323772e-04 5.705042e-02 2.834155e-02 8.762868e-03 2.090612e-03 2.500345e-02 2.763046e-02 4.629297e-02 -1.237249e-02 2.962655e-03 3.231701e-03 5.617355e-02 -2.598195e-02 -9.345434e-03 -1.071898e-02 -1.076332e-02 -1.071898e-02 -1.273318e-02 -1.176426e-02 -6.969913e-03 1.736698e-02 3.899152e-02 -4.670852e-02 1.413972e-02 -1.723840e-02 9.906945e-03 2.984627e-02 6.110912e-02 -6.227443e-03 1.410236e-03 3.216227e-02 6.329348e-02 -1.093759e-02 -3.371368e-03 -3.186682e-03 -3.202865e-03 -3.186682e-03 -3.745271e-03 -3.482372e-03 -3.737826e-03 5.755675e-03 -5.794709e-03 8.031239e-04 -1.760827e-02 -6.310089e-03 -1.619348e-02 -8.591546e-03 3.220661e-02 -1.322966e-02 -1.663708e-02 4.132108e-02 1.551122e-02 -4.035676e-03 -3.731943e-03 -3.546097e-03 -3.564118e-03 -3.546097e-03 -4.113042e-03 -3.844923e-03 -4.121772e-03 1.934668e-02 -5.381857e-03 2.928143e-03 -9.049866e-03 -1.192039e-02 -1.442482e-02 2.086983e-03 -2.058707e-03 -8.541204e-04 4.115484e-03 4.878392e-02 -1.243461e-02 -3.670907e-03 -1.024497e-03 -2.871651e-03 -2.887181e-03 -2.871651e-03 6.531478e-04 -3.111451e-03 -3.325159e-03 1.437750e-02 -1.231394e-02 3.412352e-03 -1.728938e-03 -3.918664e-03 -1.303944e-02 2.097431e-02 -2.633397e-03 -6.057632e-03 -1.884204e-02 3.475037e-02 -1.895583e-02 2.096601e-03 -3.778890e-03 -3.565555e-03 -3.580277e-03 -3.565555e-03 -2.247137e-03 -3.927301e-03 -4.240060e-03 3.861972e-02 -2.792004e-03 -1.108402e-02 -8.229338e-03 -1.865215e-02 -3.377675e-03 8.441377e-03 3.741614e-02 -9.695497e-03 9.211235e-03 1.731374e-03 -2.529888e-02 -8.873137e-03 -2.390784e-02 -2.279495e-02 -2.282773e-02 -2.279495e-02 -2.121120e-02 -2.304162e-02 -2.362226e-02 -1.746231e-02 8.389529e-03 2.055271e-04 1.588107e-02 3.267160e-02 9.908359e-03 1.299735e-01 1.365219e-01 -6.748564e-03 -1.092428e-02 6.016001e-02 1.782961e-03 1.446460e-02 -3.483680e-02 -3.661455e-02 -3.666134e-02 -3.661455e-02 -3.578449e-02 -3.337169e-02 -3.522108e-02 1.572937e-02 2.587020e-02 2.885935e-02 -1.174422e-04 3.195816e-02 4.936814e-02 9.197959e-02 1.165009e-01 -7.006740e-03 5.141869e-02 3.690105e-02 2.625894e-02 2.505951e-03 -3.542282e-03 -3.389591e-03 -3.410048e-03 -3.389591e-03 -3.912126e-03 -3.649088e-03 -3.881227e-03 5.818616e-03 -1.399078e-02 1.007572e-04 -4.094308e-03 -2.888784e-03 -1.453262e-02 -1.269498e-02 -1.712046e-02 -9.898703e-03 -5.390209e-03 5.323043e-02 2.405301e-02 4.057389e-03 -1.414537e-02 -1.540650e-02 -1.563035e-02 -1.540650e-02 -1.501779e-02 -1.636437e-02 -1.498815e-02 -4.310098e-02 9.660478e-04 -3.991514e-03 2.892625e-02 1.569970e-02 -3.933966e-02 2.366324e-02 6.263505e-03 -2.344445e-02 7.357669e-02 1.784027e-01 1.744359e-02 -3.834638e-02 -3.228506e-02 -3.236682e-02 -3.138442e-02 -3.236682e-02 -3.309045e-02 -3.085505e-02 -3.239707e-02 5.037700e-02 1.465807e-02 -1.302526e-02 1.709029e-02 1.059043e-02 6.053893e-02 1.009818e-02 3.225592e-02 4.057051e-03 1.032764e-01 1.600986e-01 6.106670e-02 -1.013462e-02 -1.143594e-02 -1.081065e-02 -1.085904e-02 -1.081065e-02 -1.094059e-02 -9.951638e-03 -8.996238e-03 6.182679e-02 4.439529e-02 -1.179974e-02 -6.281228e-03 -1.989516e-02 -7.767484e-04 4.003939e-02 2.821078e-02 2.140160e-03 -2.360287e-03 3.789003e-02 6.224710e-03
 -3.341017e-01 5.912109e-02 1.185693e-01 4.992766e-02 7.938726e-02 4.354411e-02 6.940134e-02 1.001654e-01 8.561482e-02 1.868880e-02 4.117474e-02 -6.902523e-03 -2.008099e-02 1.459525e-02 -8.803585e-02 -6.647582e-02 1.541720e-02 -5.551072e-02 -1.006848e-01 7.424010e-02 -3.269098e-02 -1.093366e-02 -1.256442e-02 -9.918576e-03 -7.124560e-03 -1.242254e-02 -1.084722e-02 -5.993052e-03 -1.202865e-02 3.016737e-03 2.632631e-03 1.233847e-04 2.300538e-04 9.314382e-05 -5.456099e-03 -1.048307e-02 -2.477368e-03 -9.578214e-03 -8.890512e-03 -4.559227e-04 -5.975437e-02 -1.150324e-02 -1.140619e-02 -1.438628e-02 -1.420538e-02 -1.811586e-02 -5.619847e-03 -3.541012e-03 -6.013316e-03 -1.911165e-03 -2.175230e-03 -1.599214e-03 -1.721133e-03 -1.640619e-03 -6.438199e-03 -7.291035e-03 -2.802086e-03 -6.219316e-03 -8.215828e-03 -2.741312e-03 -5.383136e-02 -1.112992e-02 -1.282848e-02 -1.403452e-02 -1.577379e-02 -2.012478e-02 -4.491249e-03 -4.021977e-03 -6.859867e-03 -2.259058e-03 -5.315568e-04 -1.870681e-03 -1.954794e-03 -1.900549e-03 -6.766356e-03 -7.631358e-03 -3.252693e-03 -4.809836e-03 -6.950695e-03 -1.201670e-03 -6.072323e-02 -1.158474e-02 -9.511504e-03 -1.450811e-02 -1.431135e-02 -1.827231e-02 -5.670348e-03 -3.567350e-03 -6.056674e-03 -1.924120e-03 -2.187463e-03 -1.609202e-03 -1.726930e-03 -1.647907e-03 -6.440318e-03 -7.292100e-03 -2.810862e-03 -6.245274e-03 -8.243886e-03 -2.755542e-03 -8.995103e-03 5.123843e-03 4.088579e-03 -6.857872e-03 -1.335469e-02 -2.362184e-02 2.721335e-03 -4.236686e-03 -1.418591e-02 2.996482e-03 -1.577472e-03 -4.914240e-03 -4.450787e-03 9.558945e-04 -5.454114e-03 -1.473099e-02 6.580712e-03 -1.247058e-02 -2.094438e-02 6.722385e-04 -4.078516e-02 -8.207561e-03 -8.135056e-03 -1.183145e-02 -1.501011e-02 -1.242530e-02 -2.495098e-03 -4.557397e-03 -7.238231e-03 -1.844894e-03 -2.285119e-03 -1.090020e-03 -1.093352e-03 8.430103e-04 -8.492171e-03 -9.501950e-03 -3.131994e-03 -4.199638e-03 -1.321681e-02 -5.131187e-03 -3.058790e-02 -1.030336e-02 -1.063030e-02 -1.941492e-02 -1.323217e-02 -1.252618e-02 -2.436943e-03 -6.564484e-03 -9.026476e-03 -3.792546e-03 -2.216749e-03 -1.127027e-03 -3.160342e-03 -1.150846e-03 -3.576909e-03 -8.743039e-03 -3.174556e-03 -8.461258e-04 -6.554948e-03 -5.042406e-03 1.488881e-01 3.874654e-02 -9.859759e-03 4.288096e-02 2.384454e-02 -1.605590e-02 2.719627e-02 -1.337887e-02 2.092425e-03 -1.054993e-02 -2.160845e-02 -1.331189e-02 -1.140552e-02 -2.082042e-02 -1.504035e-02 -5.437594e-03 1.462137e-02 -1.448116e-03 -1.531511e-02 -2.970300e-02 6.936157e-02 -4.859036e-03 4.202440e-02 2.031052e-02 9.418138e-03 2.229239e-02 -8.940840e-03 -3.481799e-02 -2.192847e-02 -2.383792e-02 -3.656837e-02 5.537045e-03 -1.188945e-02 -1.763696e-02 -2.960280e-03 2.009416e-02 -5.405577e-03 4.295955e-02 4.779642e-02 -1.189315e-02 3.380239e-02 -9.459628e-03 -1.283842e-02 1.494541e-03 -4.126525e-02 4.180826e-03 6.466412e-03 -2.104963e-02 -2.141924e-02 -7.076543e-03 -1.447934e-02 -8.070876e-03 -6.042468e-03 -2.388598e-03 1.817278e-02 4.039105e-02 -1.389359e-02 1.478884e-02 2.238802e-02 -7.319058e-03 2.931753e-02 -1.179772e-02 -2.869047e-02 -3.562224e-02 7.307310e-03 -2.397675e-03 -1.574194e-02 -1.500674e-03 -1.070220e-02 -4.897108e-03 -8.887065e-04 -1.164295e-02 -3.844106e-03 -2.490453e-03 3.552313e-02 2.770453e-02 -3.001567e-03 -2.537379e-04 3.427042e-02 -1.001819e-02 2.022303e-02 -1.429196e-02 -3.499214e-03 -3.615714e-04 -2.449576e-02 -8.476208e-04 -1.513740e-02 -1.015545e-02 -2.763473e-02 -5.501374e-03 -7.202903e-03 -9.014410e-03 -7.212484e-03 -7.373338e-03 1.631703e-02 2.681157e-02 -5.248879e-04 1.240249e-02 4.243541e-02 -8.021118e-03 3.636466e-02 -2.117046e-02 -1.081247e-02 -3.171576e-02 1.405848e-02 -1.606779e-02 1.965844e-03 -8.343824e-05 -2.098402e-02 -1.028917e-02 -1.644124e-02 -7.007291e-03 -8.885250e-03 -2.963994e-03 9.885203e-04 1.420156e-02 -8.334013e-03 4.600644e-02 4.998864e-02 -1.533715e-02 9.087522e-02 5.456938e-02 2.291527e-02 7.577804e-02 8.577484e-02 8.365467e-02 1.509377e-02 -2.649725e-03 -8.014433e-03 -1.943826e-02 -1.608217e-02 -2.811777e-02 -3.512496e-02 -2.879562e-02 -3.412432e-02 -5.256354e-02 -2.088275e-02 -9.784842e-03 -2.538266e-03 2.074110e-02 9.453301e-02 3.781342e-02 1.830313e-02 1.945756e-02 2.058929e-02 6.188373e-02 3.449026e-03 2.396737e-02 6.385338e-02 -7.556024e-04 1.771769e-02 5.114236e-03 1.196589e-02 -1.432473e-02 -4.613715e-02 -2.900122e-02 -7.539116e-03 -1.502273e-02 -2.675207e-02 -6.034798e-03 3.219269e-02 -8.870276e-03 -1.780798e-02 1.054154e-02 -1.764596e-02 -1.610356e-02 -1.421674e-02 -6.645392e-03 2.501202e-03 2.044384e-03 -1.545533e-02 -8.292981e-03 -4.182182e-03 -3.505071e-03 2.876464e-02 3.609838e-02 -4.436397e-03 -5.894356e-03 3.390508e-03 -1.255316e-02 1.125919e-01 -2.116679e-02 -6.954587e-03 1.807035e-02 1.303094e-03 7.261947e-03 -1.743920e-02 -1.195039e-02 -2.441114e-03 1.042247e-04 9.944620e-04 1.671986e-03 -2.865385e-04 -2.274536e-03 5.227952e-02 5.449195e-02 -8.803880e-03 -2.678749e-02 -1.952530e-02 1.023872e-03 9.670813e-02 3.459932e-02 2.596657e-02 1.169436e-02 1.933049e-02 4.871785e-02 1.939007e-02 -1.342253e-03 2.064627e-02 -1.976038e-02 -1.550390e-02 -2.308964e-02 -5.794895e-03 -1.251871e-02 5.818085e-02 1.108980e-03 3.279441e-03 9.542783e-03 -4.645176e-03 -1.851991e-02 1.059498e-01 1.211987e-02 1.740147e-03 1.359920e-02 2.368725e-02 4.662678e-02 -4.375170e-02 -3.723838e-02 5.882303e-03 -1.574326e-02 -1.220027e-03 -6.634482e-03 -7.269764e-03 -1.342898e-02 -6.481363e-03 -1.321885e-02 -1.921347e-02 2.153155e-02 5.406556e-02 -2.532758e-02
 -9.044918e-02 -2.636448e-02 -2.591671e-02 -2.723525e-02 -2.723525e-02 -2.360337e-02 -2.099013e-02 -1.402569e-02 2.984909e-02 -6.519626e-03 3.765637e-02 2.130923e-02 2.757044e-02 3.150831e-02 6.018335e-02 6.612824e-02 2.735423e-02 9.169007e-02 -3.401661e-02 1.161657e-03 9.170131e-04 -5.094030e-04 -5.014405e-04 -4.910109e-04 -4.910109e-04 -5.490390e-04 -5.406020e-04 1.350887e-03 -1.215530e-02 -1.070086e-02 -5.451850e-03 -1.253802e-02 -1.674673e-02 -7.793640e-03 -2.368526e-02 7.441478e-03 -2.750783e-03 -9.864312e-03 -3.828769e-02 -1.242133e-02 -4.240606e-03 -1.282400e-05 -7.220200e-06 -4.495011e-06 -4.495011e-06 -3.039107e-05 -2.867269e-05 -6.713417e-05 -6.661554e-03 -1.147746e-02 -4.836078e-03 -8.962241e-03 -9.073335e-03 -6.666183e-03 -3.001090e-02 -3.768877e-02 -2.699671e-03 -1.485169e-02 -3.840370e-02 -1.157321e-02 -2.775722e-03 -6.021341e-05 -5.440861e-05 -5.076633e-05 -5.076633e-05 -8.021871e-05 -7.747892e-05 -1.229063e-04 -7.381028e-03 -1.312333e-02 -5.465575e-03 -8.168924e-03 -6.288329e-03 -5.562837e-03 -3.157428e-02 -3.347026e-02 -1.116825e-03 -1.624716e-02 -3.765360e-02 -1.290056e-02 -4.273036e-03 -1.428071e-05 -8.614753e-06 -5.922274e-06 -5.922274e-06 -3.209294e-05 -3.041621e-05 -6.875898e-05 -6.770799e-03 -1.167925e-02 -4.923904e-03 -9.093463e-03 -9.168171e-03 -6.752639e-03 -3.029399e-02 -3.621749e-02 -2.730916e-03 -1.487924e-02 -3.846701e-02 -1.167331e-02 8.711664e-03 -1.065701e-03 -1.054434e-03 -1.035651e-03 -1.035651e-03 -1.131420e-03 -1.112412e-03 -1.312398e-03 -1.001141e-02 -1.189058e-02 -6.503510e-03 -6.446018e-03 3.450538e-03 -9.812919e-03 8.769929e-03 -7.524477e-03 -3.249944e-03 -1.237541e-02 -5.322842e-02 -4.797353e-03 -2.670453e-03 -3.101998e-04 -3.019033e-04 -2.956318e-04 -2.956318e-04 -3.415147e-04 -3.355530e-04 1.586230e-03 -1.345300e-03 -1.057272e-02 -2.895833e-03 -6.105479e-03 -1.242369e-02 -1.011974e-02 -8.968761e-03 -2.959803e-02 -3.118601e-03 -1.937782e-02 -3.898503e-02 -1.335384e-02 -1.881835e-03 -3.999516e-04 -3.923167e-04 -3.863067e-04 -3.863067e-04 -4.353923e-04 -4.254045e-04 -5.024089e-04 -4.870511e-03 -5.194708e-03 -3.857341e-03 -8.039208e-03 -7.962582e-03 -5.350597e-03 -2.663307e-02 -2.911408e-02 -1.593881e-03 -1.696666e-02 -2.727905e-02 -1.243661e-02 -2.306991e-02 -1.313638e-02 -1.320405e-02 -1.293922e-02 -1.293922e-02 -1.371735e-02 -1.375436e-02 -1.221727e-02 -4.338151e-02 -2.159242e-02 7.187795e-03 1.007531e-02 2.874740e-02 5.807877e-03 6.991031e-02 9.480945e-02 7.453129e-03 4.260235e-02 5.309746e-02 -2.540406e-02 -2.677285e-02 -9.581052e-03 -9.538306e-03 -9.442699e-03 -9.442699e-03 -1.003131e-02 -9.963283e-03 -1.132943e-02 -1.206808e-02 -5.273649e-02 -3.066758e-02 1.600882e-02 2.529434e-02 2.760412e-03 8.096279e-02 1.011600e-01 -6.468699e-03 2.171983e-02 5.457771e-02 -5.385311e-03 -1.313220e-02 -3.060316e-03 -3.039576e-03 -3.012285e-03 -3.012285e-03 -3.214547e-03 -3.188147e-03 -3.549552e-03 -1.723377e-02 -1.886409e-02 -1.540803e-02 -1.330593e-03 2.782875e-02 -4.644494e-03 4.405783e-03 1.857165e-02 -3.400980e-03 2.723590e-02 1.427396e-02 -1.984295e-02 -1.246978e-02 -3.387905e-03 -3.362601e-03 -3.333131e-03 -3.333131e-03 -3.549425e-03 -3.534743e-03 -3.907156e-03 -2.376661e-02 -1.548809e-02 -7.773187e-03 -2.068798e-03 7.707166e-03 9.795274e-03 3.976228e-02 1.115932e-02 -4.125406e-04 -7.857087e-03 5.073383e-02 -3.428053e-02 5.767922e-03 -3.039098e-03 -3.010255e-03 -2.989448e-03 -2.989448e-03 -3.194534e-03 -3.149329e-03 -3.415690e-03 3.196198e-03 1.330037e-02 -1.307458e-02 -9.669474e-03 -4.230787e-03 -1.371656e-02 4.024373e-03 1.404195e-02 -8.026535e-03 -1.848144e-02 4.143793e-02 -1.586627e-02 -2.634336e-03 -3.652094e-03 -3.624925e-03 -3.596087e-03 -3.596087e-03 -3.835106e-03 -3.780464e-03 -4.175000e-03 -1.429550e-02 -1.473545e-02 -5.212675e-04 -6.194564e-03 2.353764e-03 -9.534720e-03 2.805698e-02 1.249737e-02 -4.696865e-03 2.295308e-02 1.601921e-02 -9.525823e-03 2.665925e-02 -2.750706e-02 -2.739104e-02 -2.729071e-02 -2.729071e-02 -2.378242e-02 -2.612685e-02 -2.870468e-02 4.260239e-02 5.350831e-02 3.063167e-02 5.085827e-02 2.180429e-02 -2.625856e-02 -9.135662e-02 -8.853213e-02 -3.178664e-02 9.789780e-02 2.212422e-01 7.210888e-02 8.472540e-02 -4.296590e-02 -4.280141e-02 -4.266894e-02 -4.266894e-02 -4.388467e-02 -4.360979e-02 -4.338376e-02 4.916440e-02 7.566562e-02 2.448787e-02 3.186146e-02 1.004237e-02 4.532720e-02 -1.396870e-01 -1.626443e-01 5.071945e-02 1.461994e-01 2.338581e-01 8.534370e-02 -1.161694e-02 -3.347576e-03 -3.322690e-03 -3.294852e-03 -3.294852e-03 -3.521496e-03 -3.522278e-03 -3.915488e-03 4.195529e-03 5.894662e-03 -4.152603e-03 -1.392774e-02 -1.856428e-02 3.383711e-03 1.389696e-02 7.480179e-03 -9.118587e-03 -1.081394e-03 1.647545e-02 1.127825e-02 3.617259e-02 -1.795815e-02 -1.778616e-02 -1.772573e-02 -1.772573e-02 -1.929190e-02 -1.865659e-02 -1.948409e-02 6.361001e-02 4.762006e-02 2.691074e-02 2.561182e-02 -2.785858e-02 1.460256e-02 8.229165e-02 1.015207e-01 -2.898553e-02 -7.477077e-02 -7.980407e-02 7.387060e-02 3.790849e-02 -3.375466e-02 -3.527469e-02 -3.518633e-02 -3.518633e-02 -3.252830e-02 -3.508650e-02 -3.618686e-02 6.217605e-02 1.491479e-01 -1.802568e-02 -8.790802e-04 2.173521e-02 2.683693e-02 1.330909e-01 1.915587e-01 -1.495886e-02 -1.284497e-01 -6.976723e-02 1.008203e-01 -3.489822e-02 -9.631657e-03 -9.622789e-03 -9.511800e-03 -9.511800e-03 -1.010286e-02 -1.013146e-02 -9.518557e-03 -4.006713e-02 -4.072443e-03 1.489834e-03 1.334104e-02 1.711205e-02 5.436035e-03 9.763087e-02 5.868291e-02 -1.141943e-02 2.652813e-02 6.030454e-02 -2.636264e-02
 -3.324292e-01 6.014839e-02 1.059872e-01 6.250587e-02 1.086612e-01 2.986536e-02 6.158435e-02 9.143703e-02 6.018168e-02 4.828844e-04 1.007633e-02 -5.406027e-03 2.108481e-02 3.057436e-02 -9.658896e-02 -6.715515e-02 -2.061943e-02 -1.218495e-02 -5.724665e-02 4.709555e-02 -3.747815e-03 -1.900711e-03 -7.732159e-03 -1.111295e-02 -1.380514e-03 -6.304093e-03 -1.473407e-02 -6.100618e-03 -1.097152e-02 -5.919519e-03 -1.522957e-03 -4.919869e-03 -7.396732e-03 -1.530159e-03 -1.115703e-02 -1.507256e-02 -5.463917e-03 -1.038896e-02 -1.338647e-02 -5.026280e-03 -4.037306e-02 -1.215584e-02 -8.062998e-03 -1.050401e-02 -9.057130e-03 -1.454041e-02 -7.701614e-03 -5.063053e-03 -8.639493e-03 -4.562088e-03 -3.813595e-03 -3.481761e-03 -3.026983e-03 -3.759962e-03 -1.118348e-02 -1.167993e-02 -3.806108e-03 -8.389313e-03 -1.094257e-02 -6.557224e-03 -3.380116e-02 -9.780111e-03 -9.267548e-03 -1.188567e-02 -1.016170e-02 -1.228442e-02 -4.917440e-03 -5.765089e-03 -7.841288e-03 -5.365167e-03 -4.410712e-03 -4.061138e-03 -3.507024e-03 -4.366492e-03 -1.192475e-02 -1.239731e-02 -9.365425e-04 -9.523694e-03 -1.234527e-02 -7.682653e-03 -3.735138e-02 -1.220631e-02 -8.112580e-03 -1.060242e-02 -9.123443e-03 -1.468864e-02 -7.772688e-03 -5.099559e-03 -8.733852e-03 -4.592199e-03 -3.842554e-03 -3.497546e-03 -3.035821e-03 -3.773198e-03 -1.118836e-02 -1.168271e-02 -5.814042e-03 -8.419829e-03 -1.097042e-02 -6.581677e-03 -9.216868e-03 2.817788e-02 -9.768014e-03 -1.117950e-02 -1.059097e-02 -1.353565e-02 -4.484816e-04 -9.199545e-03 -1.758629e-02 -4.738960e-03 -4.323539e-04 -3.425618e-03 5.009534e-03 1.372884e-03 -4.341653e-03 -2.016923e-02 8.585009e-03 -1.140734e-02 -3.322757e-02 3.467155e-03 -1.935709e-02 -1.520151e-02 -7.468865e-03 -1.001785e-02 7.336874e-04 -9.462928e-03 1.164087e-03 -5.797399e-03 -1.072631e-02 -9.864902e-04 -1.451071e-03 -4.803256e-03 -3.653101e-03 -3.309161e-03 -1.543541e-02 -1.596304e-02 -5.339405e-03 -4.949223e-03 -1.707937e-02 -1.072579e-02 -2.109440e-02 -1.417363e-03 -9.699419e-03 -1.087488e-02 -7.415171e-03 -9.230420e-03 -9.387360e-03 -5.696064e-03 -9.310627e-03 -5.296958e-03 3.135902e-04 -5.026335e-03 -3.843372e-03 6.115062e-04 -9.611429e-03 -1.204124e-02 -3.587517e-03 -9.188771e-03 -9.684869e-03 -1.262712e-02 5.733512e-03 -1.587987e-02 -4.812723e-03 -3.095205e-02 -2.081782e-02 -4.600434e-02 4.019504e-02 -7.197064e-03 -3.650289e-02 2.078714e-02 -1.632860e-02 7.869837e-03 -1.188604e-02 -2.244943e-03 4.745994e-03 2.754517e-02 6.939099e-02 3.432297e-02 1.777365e-02 7.859741e-02 1.347822e-02 -6.014818e-03 1.797402e-02 -1.878919e-02 -2.262709e-02 -1.605971e-02 -4.964826e-02 -7.336868e-03 -3.135355e-02 -2.311395e-02 6.367961e-03 -1.586174e-02 1.259459e-02 4.108512e-03 2.685350e-02 6.512868e-02 -5.345780e-03 5.810748e-02 1.071576e-01 -1.656346e-02 3.888166e-02 -1.282827e-04 -1.353049e-02 -3.427091e-02 -2.647119e-02 -1.457904e-02 -1.789850e-02 -1.449713e-02 -2.497345e-02 1.574063e-03 -3.404189e-03 -1.107185e-02 -6.788446e-03 1.143603e-04 4.731788e-02 2.235636e-02 1.466654e-03 1.766745e-02 2.929532e-02 -1.467805e-02 2.739640e-02 -1.782943e-02 -7.148020e-03 -1.051610e-02 -1.874803e-02 -2.573177e-03 -2.624010e-02 -7.101699e-03 -1.423705e-02 8.160785e-04 -1.108659e-02 -2.590568e-03 3.719377e-03 -1.276240e-02 5.211766e-02 9.697029e-03 -1.439430e-02 2.158544e-02 2.900936e-02 -8.480707e-03 5.839415e-02 -8.327347e-03 -1.143689e-02 -8.095991e-03 -1.128824e-02 -1.641073e-02 -5.581825e-03 -1.665758e-02 -1.429420e-02 -1.295345e-02 -2.071185e-02 2.844363e-03 -6.911519e-04 -1.370121e-02 1.087269e-02 3.225187e-02 -8.732242e-04 1.559122e-02 2.006540e-02 -2.208068e-02 3.512767e-02 -3.062708e-02 -2.463684e-02 -9.089480e-03 -1.179644e-02 -2.115682e-02 1.026220e-02 -1.338759e-02 7.310576e-03 -5.824864e-03 -5.228680e-03 -3.562227e-04 -1.421371e-02 -2.177426e-03 2.249965e-02 1.810728e-02 -1.462308e-02 3.602767e-02 3.909588e-02 -2.183059e-02 1.153781e-01 5.409134e-02 1.408787e-03 3.466744e-02 1.530998e-02 6.529816e-02 6.324076e-02 2.256989e-02 2.125519e-02 -2.038980e-02 -1.620556e-02 -1.611622e-02 -2.091220e-02 -2.239800e-02 1.020838e-02 2.733162e-02 -1.056846e-02 -7.055481e-02 -4.126341e-02 -2.106557e-02 1.047541e-01 1.824269e-02 7.619871e-04 6.208428e-03 8.585161e-03 5.653106e-02 1.168394e-02 5.251645e-04 7.014065e-02 3.394695e-02 9.383295e-03 2.156270e-03 -3.688188e-03 -7.177351e-03 3.635119e-02 3.075475e-03 -1.621605e-03 -5.453835e-02 -8.382481e-02 2.158419e-02 3.443919e-04 -1.199914e-02 -1.301791e-02 2.524341e-02 1.444700e-02 8.144547e-04 -4.285790e-03 -2.678452e-03 -9.859438e-03 1.053992e-03 -3.375905e-03 -4.277416e-03 -7.535578e-03 -1.125929e-02 2.907289e-02 1.786582e-02 -1.145376e-02 -1.801354e-02 2.831912e-03 -1.399368e-02 1.523313e-01 1.597733e-02 2.849884e-02 4.677007e-03 1.612838e-02 4.424319e-02 -3.393732e-03 1.806429e-02 2.587597e-02 -2.626993e-02 1.172574e-02 -1.142052e-02 -1.896305e-02 -1.029669e-02 -3.434636e-02 -1.351619e-02 -3.137892e-02 -1.940422e-02 -2.300148e-02 6.632443e-03 1.394325e-01 6.072089e-02 -1.413599e-02 8.984636e-02 2.662755e-02 9.849850e-02 7.710903e-03 -4.183082e-02 5.772076e-02 -6.225498e-03 -2.388384e-02 -1.003906e-02 -1.263798e-02 -7.327039e-03 -5.319850e-02 -4.864993e-02 3.567835e-03 1.229441e-02 9.276385e-03 -3.977718e-02 2.490576e-02 -3.645408e-02 -8.433174e-03 -1.884143e-03 -1.212125e-02 -1.314610e-02 -4.635568e-02 -2.563100e-02 -2.210922e-02 -7.933555e-04 -9.403891e-04 6.681226e-03 -2.541100e-02 -1.523023e-02 5.881751e-02 5.336193e-02 8.545799e-03 3.815013e-02 9.254244e-02 2.117946e-02
 -2.256494e-01 -5.985605e-02 -3.320047e-02 -2.868669e-02 -3.349349e-02 -6.918850e-02 -4.215994e-02 -2.556721e-02 -5.696019e-02 2.765127e-02 4.995816e-02 2.687800e-02 6.772789e-02 1.692437e-02 1.137704e-01 1.060405e-01 -6.234690e-03 1.207892e-01 1.345699e-01 1.474158e-02 -2.304183e-02 5.155890e-04 -6.747089e-04 -1.064038e-03 -6.677667e-04 -3.655097e-03 -1.855241e-03 -4.513615e-04 -1.443486e-02 -2.133501e-02 2.732094e-03 -9.394824e-03 2.702324e-03 -3.371055e-03 -1.974211e-02 1.264306e-02 -8.987700e-03 -2.167280e-02 -2.408437e-02 -9.929201e-03 -1.574921e-02 -1.146974e-03 -5.061699e-05 -1.993902e-04 -4.178299e-05 -1.981977e-03 -5.406326e-04 -7.908190e-04 -1.356599e-02 -1.263626e-02 -5.534926e-03 -6.928067e-03 -6.647231e-03 -6.278968e-03 -2.228560e-02 -2.988933e-02 -4.147140e-03 -1.476160e-02 -3.079357e-02 -1.333054e-02 -1.755689e-02 -1.374320e-03 -1.060325e-04 -2.803813e-04 -9.723668e-05 -2.344443e-03 -6.625896e-04 -9.466643e-04 -1.524560e-02 -8.283010e-03 -6.222252e-03 -5.708411e-03 -7.446067e-03 -7.129773e-03 -1.890010e-02 -2.562144e-02 -4.596236e-03 -1.579827e-02 -2.881469e-02 -1.509077e-02 -1.588860e-02 -1.172259e-03 -5.583690e-05 -2.072922e-04 -4.711066e-05 -2.023770e-03 -5.543396e-04 -8.084407e-04 -1.381079e-02 -1.297017e-02 -5.640599e-03 -7.041784e-03 -6.759439e-03 -6.385596e-03 -2.239089e-02 -3.168298e-02 -4.209756e-03 -1.486012e-02 -3.093719e-02 -9.642265e-03 -2.075229e-02 -1.526826e-05 -1.383120e-03 -2.053484e-03 -1.387731e-03 -9.810001e-03 -3.336711e-03 -2.335416e-03 -2.969734e-02 -1.674980e-02 -1.366353e-02 4.534966e-03 -9.511834e-04 -3.259534e-03 2.584360e-02 1.877154e-02 -1.254650e-02 -1.943782e-02 -1.413083e-02 -1.029512e-02 -8.324800e-03 -2.586261e-03 -4.514270e-04 -7.473601e-04 -4.415689e-04 -2.306199e-03 -1.377319e-03 -1.834340e-03 -8.136599e-03 -1.043670e-02 -4.390578e-03 -6.634646e-03 -2.030154e-03 -9.885538e-03 -2.149874e-02 -1.916317e-02 -7.406014e-03 -1.539008e-02 -3.093163e-02 -5.856374e-03 -1.128247e-02 3.186647e-03 -5.344124e-04 -8.411472e-04 -5.246464e-04 -2.574848e-03 -1.530368e-03 -1.995162e-03 -1.151644e-02 -4.538851e-03 9.122212e-04 -1.273907e-03 -1.258136e-02 -6.351772e-03 -1.859828e-02 -1.503666e-02 -7.882940e-03 -1.657311e-02 -2.461652e-02 -1.995419e-02 -9.388393e-02 -3.765548e-02 -1.435010e-02 -1.969348e-02 -1.451143e-02 -4.871657e-02 -2.356213e-02 -1.537856e-02 -5.845512e-02 5.095471e-03 5.354306e-03 2.235616e-02 3.497953e-03 2.759184e-02 1.280982e-01 1.188415e-01 -3.935992e-03 5.238084e-02 6.218557e-02 1.907629e-02 -2.525113e-02 1.463727e-03 -1.077690e-02 -1.094963e-02 -1.082651e-02 -1.978708e-03 -6.007033e-03 -7.890736e-03 4.101271e-02 -7.876061e-03 -4.010147e-02 1.137513e-03 -8.567946e-03 2.437247e-02 1.771557e-02 8.396656e-02 -8.018219e-05 3.007606e-02 -2.447117e-04 2.986256e-02 5.377625e-03 -4.527931e-03 -3.882331e-03 -5.088334e-03 -3.866391e-03 -7.067237e-03 -7.732148e-03 -3.849178e-03 -9.572912e-03 -2.603206e-02 -1.043085e-02 -2.575257e-03 1.403446e-03 -7.882811e-03 3.458325e-03 3.629877e-02 3.603661e-03 -1.767770e-03 4.427112e-03 1.608849e-02 -5.330067e-03 -6.879058e-03 -4.289273e-03 -5.460589e-03 -4.270554e-03 -1.472730e-03 -4.203267e-03 3.670250e-03 -1.834133e-02 1.423452e-02 5.649446e-03 1.103388e-02 -2.298242e-02 -1.068295e-02 8.812340e-03 1.643665e-02 7.834411e-03 -1.514850e-02 1.569499e-03 2.045292e-02 3.382466e-02 5.884639e-04 -3.618687e-03 -2.693013e-03 -1.589032e-03 2.719794e-03 -7.151782e-03 -8.784330e-03 9.641930e-03 1.925433e-03 -4.543682e-03 -5.726262e-03 -6.505147e-03 -7.181765e-03 -1.154463e-02 7.469602e-03 -7.759107e-03 3.146201e-03 1.102789e-02 -2.633123e-02 9.352952e-03 -1.632481e-03 -4.638305e-03 -4.214623e-03 -4.596527e-03 -9.986835e-03 -7.593536e-03 1.926052e-03 -9.954835e-03 -5.285440e-03 -1.004419e-03 -2.048208e-02 -5.905472e-03 -4.256087e-03 1.912570e-02 1.441634e-02 -1.950013e-04 1.282705e-02 1.265763e-03 1.431389e-02 1.517691e-01 1.350756e-02 -2.075966e-02 -5.490142e-03 -3.042059e-02 4.209866e-02 1.390459e-02 -7.629726e-05 1.292714e-01 5.459324e-04 2.755054e-04 -6.344306e-03 -9.179263e-03 -8.948975e-03 -6.425397e-02 -1.284992e-01 4.276109e-03 8.758232e-03 4.696781e-02 5.388314e-02 1.994574e-01 2.317281e-02 -4.469096e-02 -4.053825e-02 -3.844404e-02 7.329947e-02 -8.313985e-03 -2.039115e-02 9.892694e-02 5.495781e-02 2.020758e-02 -3.569140e-03 -1.064971e-02 1.410149e-02 -1.189548e-01 -1.483031e-01 5.504229e-03 9.767824e-02 6.831826e-02 1.131124e-02 -2.009627e-02 -5.372379e-03 -4.004140e-03 -4.967770e-03 -3.999993e-03 -1.079155e-02 -3.445679e-03 -3.258848e-03 7.528434e-03 2.508636e-03 3.099044e-03 3.041237e-03 -6.865511e-04 -3.797510e-03 -9.985167e-06 -6.546456e-03 3.020593e-03 1.845857e-02 1.266876e-03 7.977722e-03 6.242342e-02 -1.377658e-02 -1.732840e-02 -1.940537e-02 -1.538339e-02 -1.979515e-02 -1.666290e-02 -1.278347e-02 2.263020e-02 2.758889e-02 -1.165187e-02 -3.981505e-03 9.831947e-03 -1.297882e-02 2.560760e-02 7.458614e-02 1.589156e-02 1.309306e-02 1.764519e-02 6.612896e-03 1.212311e-01 -2.713416e-02 -3.310795e-02 -3.354579e-02 -3.534571e-02 -1.719111e-02 -2.891978e-02 -3.903442e-02 2.336008e-02 5.589556e-02 5.144696e-03 2.661565e-02 3.539444e-02 -3.926243e-03 7.448429e-02 5.017938e-02 1.510919e-02 -3.363153e-02 4.593996e-02 4.647257e-02 -4.478885e-02 -1.439174e-02 -1.255565e-02 -1.060340e-02 -1.066366e-02 -9.721907e-03 -1.673462e-02 -1.835957e-02 2.435938e-02 3.547370e-02 1.005892e-02 1.485572e-02 1.832225e-02 3.329027e-02 8.029985e-02 7.400383e-02 -1.670315e-02 -5.236536e-02 3.679745e-02 -2.489883e-02
 1.371345e+00 1.108038e-01 4.840167e-02 9.314237e-02 4.467939e-02 1.350282e-01 6.785007e-02 -1.044704e-01 -4.988316e-04 -8.710580e-02 -1.111794e-01 -9.454285e-02 -1.026948e-01 -8.133365e-02 -2.086175e-01 -2.267896e-01 -3.589351e-02 -3.143305e-01 -3.738923e-01 -3.184688e-02 3.096564e-03 1.281492e-02 1.900785e-02 5.626572e-03 4.464419e-03 5.823059e-03 3.856783e-03 -7.214085e-03 -7.602590e-03 -1.912921e-02 -3.566531e-03 -1.102111e-02 -9.561688e-03 -1.003502e-02 -2.402188e-02 -2.751906e-02 -2.397365e-03 -3.606895e-02 -4.089979e-02 -1.421788e-03 -2.981542e-02 -5.845365e-03 -1.772854e-03 -3.882609e-03 -2.026050e-03 -8.666175e-03 -5.719905e-03 -4.138540e-03 -1.064030e-02 -7.894243e-03 -5.342994e-03 -5.226939e-03 -4.271411e-03 -4.615902e-03 -1.567522e-02 -1.830812e-02 -7.634841e-03 -1.682184e-02 -2.282542e-02 -6.176466e-03 -2.890472e-02 -6.763228e-03 1.899805e-03 -4.563364e-03 -3.895748e-04 -4.005356e-03 -6.559220e-03 -2.683032e-03 -2.414687e-03 -9.075162e-03 -6.183307e-03 -6.058507e-03 -4.837754e-03 -5.192434e-03 -1.651489e-02 -1.919300e-02 -8.971392e-03 -1.895287e-02 -2.573378e-02 -7.128709e-03 -2.809160e-02 -5.885046e-03 -1.783388e-03 -3.904613e-03 -2.037561e-03 -8.700234e-03 -5.764888e-03 -4.176922e-03 -1.074691e-02 -7.997753e-03 -5.415111e-03 -5.314023e-03 -4.326266e-03 -4.670642e-03 -1.570746e-02 -1.834281e-02 -7.814251e-03 -1.704402e-02 -2.312461e-02 -6.241116e-03 3.267201e-02 2.098948e-02 5.114756e-03 2.092571e-02 2.975161e-02 7.213894e-02 -9.588860e-03 -3.116478e-03 2.826644e-02 -2.721903e-02 -1.462963e-02 -1.529380e-02 -1.507291e-02 -1.387596e-02 -3.060197e-02 -3.496899e-02 -2.740955e-02 -5.247216e-02 -6.690091e-02 -1.136428e-02 -1.142378e-02 8.532913e-03 -3.636120e-03 -1.667309e-03 -4.064364e-03 -4.456608e-03 -4.737254e-03 -3.338206e-03 -3.355190e-03 -9.040461e-03 -1.035033e-02 -1.003578e-02 -3.637827e-03 -8.064148e-03 -2.100993e-02 -2.428492e-02 2.317844e-03 -2.383210e-02 -3.365409e-02 9.908160e-03 -4.513014e-02 8.496674e-03 2.209607e-03 -7.694684e-03 3.740945e-03 -1.237406e-02 -7.083459e-03 -8.010888e-03 6.341578e-03 -5.794247e-03 -3.220233e-03 -8.992963e-03 -6.451611e-03 -2.942617e-03 -2.427377e-02 -2.041127e-02 1.318559e-03 -1.392118e-02 -1.735813e-02 7.443663e-03 1.437600e-01 1.055933e-01 4.372433e-02 2.740251e-01 1.327469e-01 3.815292e-01 -1.995959e-03 -3.677495e-02 2.945998e-01 3.475730e-02 -3.781952e-02 -5.711555e-02 -6.520921e-02 -6.478882e-02 -1.569594e-01 -1.924909e-01 -1.321867e-01 -2.394838e-01 -2.594559e-01 -5.211972e-02 6.972126e-02 2.466328e-02 -8.086101e-03 -5.601414e-02 -2.708325e-02 3.011361e-02 -2.855376e-02 -3.003772e-02 2.328630e-01 3.508068e-01 3.408341e-02 3.881825e-02 -5.627452e-03 -2.858387e-02 -7.559703e-02 -1.655690e-01 -7.067102e-02 -1.417699e-01 -1.327658e-01 8.834553e-02 2.166242e-02 -4.358092e-03 3.436598e-03 1.113496e-02 -8.563803e-03 4.008313e-03 -3.375529e-02 -2.427728e-02 3.791847e-02 1.820874e-02 -5.276920e-03 4.974982e-02 4.581397e-03 3.195376e-03 -1.240222e-02 -1.825712e-02 1.391273e-03 -4.764432e-02 -4.514800e-02 2.077790e-02 1.543806e-02 -2.620213e-02 -3.794652e-03 -1.993058e-02 -1.175586e-02 -9.698869e-03 -3.530679e-02 -9.392167e-03 4.601085e-02 6.581093e-02 2.873971e-02 4.776274e-02 -3.589783e-03 -1.724899e-02 1.752312e-02 -3.734313e-02 -1.122734e-02 -2.889808e-02 -2.760121e-02 1.133733e-02 -6.261207e-02 -1.451871e-02 -1.372979e-02 -2.710668e-02 -1.330761e-02 -3.381599e-02 -2.818966e-02 -3.448152e-03 -8.713856e-03 3.537255e-02 4.415651e-02 2.626320e-02 2.426477e-02 5.609454e-02 2.536281e-02 -1.809162e-02 8.179138e-03 -5.187739e-02 3.028132e-02 2.351985e-03 1.835733e-03 1.849566e-02 9.131222e-03 -4.375435e-03 -8.938577e-03 -1.471677e-02 -3.827875e-02 1.765246e-02 -2.268710e-02 -1.198395e-02 1.846320e-02 -1.196833e-02 2.501833e-02 2.753984e-03 -5.004046e-02 -3.496514e-02 -4.298579e-02 -1.854086e-02 9.774647e-02 6.186620e-02 -3.680957e-01 -1.671649e-01 -6.774521e-02 -1.085067e-01 -8.296252e-02 -2.037074e-01 -1.451249e-01 -5.078666e-02 -1.167957e-01 -1.391093e-02 4.193942e-02 9.026987e-02 9.970734e-02 -4.810504e-02 -1.451930e-01 -2.050943e-01 2.931179e-01 7.818841e-01 6.884415e-01 -8.088153e-02 -4.584196e-01 -1.068623e-01 -8.262695e-02 -1.037061e-01 -8.003043e-02 -1.843793e-01 -6.848988e-02 2.189183e-03 -2.168526e-01 -1.943679e-01 2.019372e-02 2.968319e-02 3.022434e-02 9.144409e-04 -1.629312e-01 -2.390055e-01 9.166448e-02 8.815825e-01 1.185362e+00 -1.110620e-01 6.547585e-02 4.628306e-02 -9.168174e-03 -1.478657e-02 -1.709073e-02 -3.383264e-02 1.547220e-02 3.037968e-03 -1.988774e-02 -2.921615e-02 -4.858962e-03 -6.507160e-03 -1.360998e-02 -2.613191e-02 5.708879e-02 -1.595849e-02 9.782483e-02 -4.509144e-02 -8.198873e-02 1.286997e-02 -2.956316e-01 -7.080517e-02 -4.045395e-02 -5.696130e-02 -2.376762e-02 -7.440469e-02 3.494730e-02 6.756482e-03 -1.022856e-01 -5.810768e-02 3.921063e-03 -3.003456e-02 -1.188481e-02 3.371627e-02 5.518420e-01 6.082928e-01 -4.964900e-02 -1.306282e-01 -1.885915e-01 2.589323e-02 -3.702375e-01 -1.001095e-01 -5.079573e-02 -5.533582e-02 -4.799975e-02 -9.923272e-02 -7.386897e-02 1.129383e-01 -8.112941e-02 -5.126067e-02 -2.216333e-02 -2.890164e-02 6.003785e-02 1.403293e-01 5.533203e-01 1.012384e+00 -1.328205e-01 -2.124978e-01 -2.519715e-01 -5.269486e-02 1.055749e-01 1.068197e-01 1.272039e-02 -1.870704e-02 -1.539150e-02 5.170698e-02 3.272047e-01 8.726689e-02 -3.133441e-02 1.219060e-02 -7.656126e-03 -4.184760e-02 -4.392726e-02 3.099960e-02 -1.230679e-01 -1.371206e-01 1.848994e-02 -1.187187e-01 -2.042729e-01 8.474485e-02
 2.934031e-01 4.659165e-02 7.697607e-02 1.105345e-01 1.041460e-01 9.392128e-02 9.576938e-03 -1.885719e-01 -2.010923e-02 -2.163410e-02 -2.465020e-02 -2.136025e-02 -2.105142e-02 -2.175427e-02 -3.736838e-02 -6.414681e-02 -4.902872e-02 -1.180859e-01 -2.883131e-02 -2.050231e-02 -4.055318e-02 -5.298952e-03 -1.703261e-02 -1.328095e-02 5.460235e-03 5.632830e-04 -1.957631e-02 -2.411687e-02 -1.387004e-03 -6.328348e-04 -9.341694e-04 -6.249023e-04 -6.067124e-04 -6.466310e-04 -2.221673e-03 -5.206601e-03 -3.935232e-03 -1.386320e-02 -1.328778e-03 -5.458205e-04 -3.305956e-02 -1.615011e-02 -2.604891e-02 -2.202950e-02 -2.738924e-02 -1.546643e-02 -1.427452e-02 -1.761787e-02 -4.107664e-04 -6.313276e-05 -2.150829e-04 -7.133508e-05 -5.995286e-05 -7.596320e-05 -7.948478e-04 -2.172576e-03 -2.004418e-03 -8.872022e-03 -5.024182e-04 -2.197007e-05 -3.602646e-02 -1.838127e-02 -2.605090e-02 -1.982958e-02 -1.494909e-02 -1.415720e-02 -1.603882e-02 -1.966183e-02 -5.113604e-04 -1.225050e-04 -2.909181e-04 -1.278734e-04 -1.168427e-04 -1.362143e-04 -9.666775e-04 -2.589225e-03 -2.195646e-03 -9.412256e-03 -5.843100e-04 -7.621276e-05 -3.323390e-02 -1.638796e-02 -2.450894e-02 -2.218857e-02 -2.767961e-02 -1.560077e-02 -1.442915e-02 -1.774500e-02 -4.154090e-04 -6.466394e-05 -2.170121e-04 -7.263854e-05 -6.132479e-05 -7.728511e-05 -7.947645e-04 -2.161526e-03 -2.016561e-03 -8.905787e-03 -5.051827e-04 -2.316506e-05 -2.227845e-02 -9.971125e-03 -1.508808e-02 3.039911e-02 4.282586e-02 -1.139381e-02 -3.230342e-02 -4.562525e-02 -2.464813e-03 -1.264578e-03 -1.711790e-03 -1.238061e-03 -1.216981e-03 -1.281000e-03 -3.781681e-03 -8.402517e-03 -5.992315e-03 -1.853360e-02 -2.203670e-03 -1.129416e-03 -3.008676e-02 -1.318509e-02 -1.111913e-02 -9.080316e-03 -9.592246e-03 -1.635375e-02 -1.887208e-02 -2.704071e-02 -9.620222e-04 -3.850678e-04 -6.185183e-04 -3.842112e-04 -3.681944e-04 -3.964563e-04 -1.572106e-03 -3.763255e-03 -3.170384e-03 -1.160148e-02 -9.601751e-04 -3.175399e-04 -4.392176e-02 -1.366905e-02 -1.470549e-03 -1.744116e-02 -2.330450e-02 4.943236e-03 -1.658795e-02 -1.519994e-02 -1.165263e-03 -5.305208e-04 -7.946082e-04 -5.297154e-04 -5.028345e-04 -5.400688e-04 -1.871036e-03 -4.456130e-03 -3.750141e-03 -1.167912e-02 -1.190867e-03 -4.462347e-04 1.079948e-01 2.723013e-02 1.058481e-01 1.306566e-01 2.040913e-01 1.415466e-01 -6.544599e-02 -1.747011e-01 -1.613381e-02 -1.431522e-02 -1.773017e-02 -1.429670e-02 -1.216744e-02 -1.434436e-02 -2.900381e-02 -5.449574e-02 -4.323296e-02 -1.121831e-01 -2.150802e-02 -1.347375e-02 2.228643e-01 2.657444e-02 1.915344e-02 3.789364e-02 4.542369e-02 6.138078e-02 -5.201836e-03 -7.114555e-02 -1.116833e-04 -1.082408e-02 -1.333192e-02 -1.067928e-02 -8.510425e-03 -1.077123e-02 -2.203167e-02 -3.672872e-02 -2.834026e-02 -7.273117e-02 -1.581104e-02 -8.015309e-03 2.524906e-02 1.199957e-02 2.535221e-02 5.742923e-04 4.948575e-02 1.041499e-02 -2.235154e-02 -2.114720e-02 -4.298092e-03 -3.623668e-03 -4.639456e-03 -3.638157e-03 -3.504336e-03 -3.651308e-03 -6.323777e-03 -1.704711e-02 -1.139041e-02 -3.587072e-02 -5.884742e-03 -3.323158e-03 8.391435e-02 -2.491549e-02 -1.257884e-02 2.448874e-02 2.949378e-03 2.168198e-02 -6.583833e-03 -2.290437e-02 -2.660550e-03 -3.906359e-03 -3.014146e-03 -3.941444e-03 -3.791892e-03 -3.942005e-03 -4.732954e-03 -1.389246e-02 -6.888343e-03 -1.862573e-02 -6.436303e-03 -3.586568e-03 2.306617e-03 -3.287607e-03 -1.026617e-02 -4.360630e-04 1.982200e-02 -1.650492e-02 -1.514924e-02 4.909806e-02 1.111408e-05 -3.596944e-03 -4.597748e-03 -3.598826e-03 -3.462508e-03 -3.623550e-03 -8.222330e-03 -7.652790e-03 -8.179213e-03 3.591322e-03 -6.087662e-03 -3.248245e-03 2.962312e-02 1.114506e-03 1.788546e-02 -2.807777e-02 3.700778e-02 2.348675e-02 9.724543e-03 -1.047944e-02 -7.094338e-03 -4.176869e-03 -5.267146e-03 -4.077866e-03 -3.993803e-03 -4.206940e-03 -8.068371e-03 1.829824e-04 -1.258297e-02 -2.729367e-02 -6.450855e-03 -3.772994e-03 -1.296412e-01 -1.312416e-02 7.452777e-02 -2.810626e-02 -2.532668e-02 -2.936106e-02 1.190945e-01 3.646660e-01 -1.882356e-02 -2.315187e-02 -2.679221e-02 -2.180811e-02 -2.741108e-02 -2.272852e-02 5.165750e-02 1.336647e-01 -1.022774e-02 -1.157568e-01 -3.596827e-02 -2.409726e-02 -2.173654e-01 1.980834e-02 5.237946e-02 2.938053e-02 3.344281e-02 1.154547e-02 1.990648e-01 3.123287e-01 -2.359279e-02 -2.921155e-02 -2.567902e-02 -4.305160e-02 -3.775251e-02 -2.762765e-02 6.647499e-02 2.106912e-01 -3.933663e-02 -1.660708e-01 -5.136208e-02 -4.098596e-02 9.432849e-02 7.598578e-03 2.068720e-02 2.156010e-04 -1.052798e-02 -2.873249e-02 2.093532e-02 -4.373779e-02 -4.159300e-03 -3.604210e-03 -4.669190e-03 -3.719680e-03 -3.522053e-03 -3.610329e-03 -7.363744e-03 -1.414637e-02 -6.149188e-03 -2.411122e-02 -2.466943e-03 -3.320724e-03 -1.168354e-01 7.163136e-03 -8.493838e-03 -3.177989e-02 -6.766200e-02 -2.158733e-02 3.152152e-02 9.980682e-02 -1.568394e-02 -1.865475e-02 -4.883734e-03 -1.580090e-02 -2.049219e-02 -1.678569e-02 -3.115666e-02 -4.652613e-02 6.081041e-02 3.656968e-01 2.061166e-03 -1.855391e-02 -1.349074e-01 1.240921e-02 -5.689973e-02 -1.698897e-02 -7.883516e-02 -8.484247e-02 4.616406e-02 1.797902e-01 -3.102706e-02 -3.247510e-02 -1.771302e-02 -2.372086e-02 -2.697798e-02 -3.463218e-02 -5.254851e-02 -8.867331e-02 1.464460e-01 5.223509e-01 5.551845e-02 -3.444677e-02 1.823943e-01 1.342131e-01 6.625627e-02 6.178335e-02 9.735229e-03 3.260627e-02 -2.153214e-02 -1.114163e-01 -5.657118e-03 -1.080348e-02 -1.155421e-02 -1.080490e-02 -1.069695e-02 -1.085393e-02 -2.244846e-02 -3.719678e-02 -3.402778e-02 -7.791613e-02 -1.628442e-02 -1.012127e-02
 -1.268423e-01 -2.179141e-02 -1.703490e-02 -2.039743e-02 -1.812096e-02 -2.404451e-02 -2.097562e-02 -1.830285e-02 -2.188377e-02 -2.476084e-02 -1.509925e-02 -1.798580e-02 -1.009669e-02 -1.619918e-02 1.896591e-01 1.520050e-01 -2.179371e-02 8.895503e-02 8.446820e-02 -2.170339e-02 -2.337503e-02 -9.856430e-04 -6.290803e-04 -7.433033e-04 -5.810509e-04 -1.653463e-03 -1.104535e-03 -8.894397e-04 -1.723569e-03 -2.031380e-03 -9.998086e-04 -1.037032e-03 -1.514332e-03 -9.289677e-04 1.225062e-02 -5.075965e-02 -1.280365e-03 -2.588314e-02 -4.090589e-02 -9.938439e-04 -1.888143e-02 -5.045645e-04 -2.572787e-04 -3.368358e-04 -2.128542e-04 -9.471263e-04 -6.036327e-04 -3.893779e-04 -1.025544e-03 -1.227499e-03 -4.827647e-04 -5.412589e-04 -7.443404e-04 -4.055547e-04 -3.938677e-02 -5.593300e-02 -6.976433e-04 -2.154163e-02 -4.266851e-02 -5.129964e-04 -1.950603e-02 -5.478573e-04 -2.903963e-04 -3.717263e-04 -2.451084e-04 -1.012684e-03 -6.475739e-04 -4.344498e-04 -1.092015e-03 -1.304762e-03 -5.290715e-04 -5.858330e-04 -8.138711e-04 -4.531220e-04 -3.821880e-02 -4.962289e-02 -7.519320e-04 -2.266927e-02 -4.257191e-02 -5.558678e-04 -1.889716e-02 -5.042841e-04 -2.565361e-04 -3.362758e-04 -2.123744e-04 -9.479792e-04 -6.036203e-04 -3.894522e-04 -1.025820e-03 -1.228292e-03 -4.831855e-04 -5.420070e-04 -7.450654e-04 -4.054710e-04 -3.990928e-02 -5.510175e-02 -6.986561e-04 -2.156680e-02 -4.272171e-02 -5.134895e-04 -2.802264e-02 -1.538812e-03 -1.059397e-03 -1.223521e-03 -1.012020e-03 -2.474357e-03 -1.699038e-03 -1.461404e-03 -2.508617e-03 -2.944386e-03 -1.585919e-03 -1.593005e-03 -2.373026e-03 -1.523780e-03 6.261084e-02 -5.311228e-02 8.417122e-05 -2.339192e-02 -4.628553e-02 -1.540933e-03 -2.122688e-02 -7.710576e-04 -4.587014e-04 -5.603613e-04 -4.086771e-04 -1.337399e-03 -8.876098e-04 -6.570580e-04 -1.413307e-03 -1.685374e-03 -7.702854e-04 -8.276043e-04 -1.177916e-03 -6.954571e-04 -1.817004e-02 -4.279700e-02 -1.026580e-03 -1.999047e-02 -4.418239e-02 -7.853261e-04 -1.851317e-02 -9.194092e-04 -5.757620e-04 -6.791498e-04 -5.192746e-04 -1.551606e-03 -1.050425e-03 -8.024463e-04 -1.644550e-03 2.229273e-05 -9.308879e-04 -9.883244e-04 -1.379043e-03 -8.455535e-04 -1.639501e-02 -4.597313e-02 -1.221964e-03 -2.329835e-02 -3.588743e-02 -9.550343e-04 -3.640728e-02 -1.258847e-02 -9.526045e-03 -8.519419e-03 -9.919498e-03 -1.935005e-02 -9.377176e-03 -8.725008e-03 -8.385561e-03 -1.042269e-02 -9.565565e-03 -1.489269e-02 -4.440410e-03 -8.595371e-03 3.183239e-02 1.450503e-01 -4.655203e-03 7.188939e-02 4.879657e-02 -7.862843e-03 6.151833e-04 -6.448628e-03 -5.348481e-03 -8.248459e-03 -5.255207e-03 -8.591280e-03 -3.276749e-03 -5.700443e-03 -7.525636e-03 -1.151861e-02 -8.610910e-03 -6.576386e-03 -1.061854e-02 -5.873297e-03 -6.475905e-02 1.867194e-01 -6.688261e-03 6.169321e-03 7.842727e-02 -7.835125e-03 5.190968e-03 -2.594929e-03 6.152610e-04 -3.687529e-03 -3.216457e-03 1.085294e-03 -2.992599e-03 -2.576605e-04 -7.004497e-03 -2.066904e-03 -4.700447e-03 1.173939e-03 -2.678320e-03 -4.353716e-03 4.153383e-03 -9.785089e-03 -1.646838e-03 -8.184152e-03 1.987636e-02 -2.543846e-03 1.631545e-02 -1.099469e-03 -3.746159e-03 -1.690455e-04 -1.570382e-03 -1.559056e-03 2.258605e-03 -4.630677e-03 -3.748909e-03 -8.890994e-03 -3.296460e-03 -1.437067e-03 -7.290581e-03 -2.819300e-03 -2.012294e-02 2.059257e-03 -4.346283e-03 2.389658e-02 1.190072e-02 -1.070115e-03 1.358441e-02 -2.675975e-03 -3.435182e-03 -1.714654e-03 -3.237684e-03 5.234961e-03 -5.073414e-03 -3.154731e-04 -7.216773e-03 -6.651495e-04 -2.858016e-03 -3.125939e-03 -2.670743e-03 -4.541234e-03 -3.410083e-02 9.993457e-03 2.487632e-05 3.584063e-02 -1.129488e-02 -4.837083e-03 8.183502e-03 -3.160157e-03 -1.812115e-03 -4.195129e-03 -3.614168e-03 -3.801774e-03 -1.670269e-03 -4.904800e-03 -3.836735e-03 -3.173743e-03 -1.279548e-03 2.535691e-03 -1.402214e-03 -3.045388e-03 6.637486e-03 4.156688e-02 -2.300163e-03 7.995113e-03 -3.200573e-02 -3.234634e-03 9.325366e-02 1.038867e-02 -7.357719e-03 -1.264634e-02 -1.633737e-02 2.061449e-02 2.527030e-03 -2.031087e-02 1.901191e-03 -8.360866e-03 -1.740216e-02 -9.278904e-03 -4.639473e-03 -4.645669e-03 1.485172e-01 1.941572e-01 -7.054881e-03 -8.414212e-02 -6.991358e-02 -1.798393e-02 1.480129e-01 -1.771581e-02 -2.292932e-02 -1.682912e-02 -2.227862e-02 -1.186353e-02 -1.690791e-02 -5.723033e-04 1.665101e-02 2.785998e-02 -4.484557e-03 -1.357984e-02 -1.061855e-02 -1.640151e-02 2.336026e-01 2.054093e-01 -1.916693e-02 -6.872474e-02 -1.553887e-01 -9.940187e-04 -1.604793e-02 -6.487679e-04 -3.427377e-03 2.062888e-04 -1.272250e-03 -6.910652e-04 -1.239167e-03 -2.216308e-03 4.932528e-03 -1.951385e-03 -2.873524e-03 -1.053082e-03 -2.954535e-03 -4.377923e-03 -2.921359e-02 -2.208688e-02 -3.968929e-03 -4.221340e-03 7.171501e-02 1.314194e-03 1.108947e-01 -1.290277e-02 -4.784433e-03 -1.132858e-02 -4.520137e-03 -5.206919e-03 -1.172217e-02 -3.986598e-03 1.064538e-02 1.743479e-02 -2.326485e-03 -3.653410e-03 1.053992e-02 -4.526944e-03 -1.132740e-01 -1.040742e-01 -1.526428e-02 6.638847e-03 2.865189e-01 -1.293816e-02 1.371038e-01 -7.761742e-03 -2.297060e-02 -1.598667e-02 -2.037759e-02 -9.245073e-03 -4.120130e-03 -1.285498e-02 -5.710493e-03 3.443819e-03 -2.554566e-03 -4.944360e-03 3.227422e-03 -4.112768e-03 -8.410249e-02 -1.848980e-01 2.619615e-02 2.960606e-01 1.563575e-01 5.240335e-03 -2.827441e-02 -9.922764e-03 -9.059258e-03 -2.152910e-03 -5.217418e-03 1.702597e-03 -8.724199e-03 -9.635138e-03 -1.305431e-02 -8.651056e-03 -6.434638e-03 -8.221804e-03 -9.042412e-03 -1.157638e-02 8.234445e-02 5.129236e-02 -8.705517e-03 -3.346846e-03 1.116365e-01 -9.282216e-03
 -1.694453e-01 -3.377685e-02 -2.566553e-02 -2.747040e-02 -2.530531e-02 -2.830539e-02 -2.683832e-02 -1.273415e-02 -8.594078e-02 -2.294707e-02 3.886096e-03 1.922573e-02 5.210572e-02 2.059014e-02 1.383482e-01 1.447579e-01 1.667847e-02 1.390729e-01 7.895837e-02 -5.713970e-02 -2.184697e-02 -2.024581e-03 -5.217372e-04 -7.034260e-04 -5.313209e-04 -3.452110e-03 -1.483442e-03 -1.539538e-03 -1.575443e-02 -8.406740e-03 -1.861055e-03 -7.312505e-03 -8.009625e-04 -7.553317e-03 -1.458858e-02 -2.114535e-02 -4.173676e-03 -2.580795e-03 -1.422874e-02 -1.525963e-02 -1.488889e-02 -7.321991e-04 -2.380376e-05 -1.189061e-04 -3.819593e-05 -1.464697e-03 -5.126808e-04 -4.844606e-04 -9.591011e-03 -6.636947e-03 -3.844389e-03 -4.598158e-03 -5.009573e-03 -4.756553e-03 -2.143951e-02 -3.057705e-02 -3.785438e-03 -2.319961e-02 -4.723513e-02 -8.363425e-03 -1.593790e-02 -8.751460e-04 -7.609693e-05 -1.824161e-04 -8.985348e-05 -1.689018e-03 -6.200445e-04 -5.984189e-04 -1.047313e-02 -7.258889e-03 -4.285029e-03 -5.109407e-03 -3.648828e-03 -5.299330e-03 -1.944705e-02 -3.328947e-02 -2.291238e-03 -2.238829e-02 -4.150055e-02 -7.165084e-03 -1.519603e-02 -7.403356e-04 -2.535461e-05 -1.212079e-04 -3.960842e-05 -1.480825e-03 -5.188058e-04 -4.902072e-04 -7.717072e-03 -6.709830e-03 -3.883677e-03 -4.647203e-03 -5.048694e-03 -4.797569e-03 -2.129739e-02 -3.225406e-02 -3.832256e-03 -2.170100e-02 -4.814565e-02 -8.442456e-03 -2.468680e-02 -3.437266e-03 -1.092206e-03 -1.377161e-03 -1.110478e-03 -5.636652e-03 1.437121e-03 -2.751655e-03 -1.437607e-02 -1.647628e-02 -4.344176e-03 -1.059373e-02 -1.446653e-03 -1.078043e-02 -1.819665e-02 -1.034979e-02 8.624344e-04 -1.056666e-03 3.156446e-02 -1.880692e-02 -1.710659e-02 4.685374e-04 -3.329136e-04 -4.830524e-04 -3.475050e-04 -2.688216e-03 -1.110565e-03 -1.129123e-03 -1.486792e-02 -4.409237e-03 -2.357639e-03 -5.615832e-03 -8.437616e-03 -5.766631e-03 -1.775502e-02 -2.537298e-02 -2.565670e-03 -2.114019e-02 -2.167323e-02 -7.138104e-03 -3.381662e-03 -1.853927e-03 -4.820822e-04 -6.529318e-04 -4.925709e-04 -1.241644e-03 -1.392947e-03 2.617219e-03 -1.222891e-02 -8.523198e-03 6.119339e-04 -4.757470e-03 -7.396619e-03 -6.997721e-03 -2.048967e-02 -2.311942e-02 -1.656579e-03 -2.188152e-02 -3.135998e-02 -9.428526e-03 -6.554310e-02 -8.263590e-03 -1.295728e-02 -1.290967e-02 -1.281447e-02 -3.372360e-02 -1.976890e-02 1.874937e-03 -7.359050e-02 -7.006000e-02 -1.039392e-02 -5.512971e-03 1.660827e-02 -2.253877e-02 1.301452e-01 1.339996e-01 -1.647522e-02 1.330762e-01 1.241294e-01 -6.094630e-02 -1.371870e-02 -1.135100e-02 -6.249440e-03 -1.180507e-02 -8.173697e-03 -3.811650e-03 -4.812806e-03 -6.582783e-03 -1.073429e-02 -4.742705e-02 -8.687602e-03 -2.364292e-04 -3.262399e-03 1.332971e-02 1.737094e-02 5.015529e-02 -1.625234e-04 7.822694e-02 1.074832e-01 -3.049447e-02 1.247993e-02 -6.804540e-03 -3.591638e-03 -4.210781e-03 -3.594322e-03 -7.680576e-03 -5.089284e-03 -5.174867e-03 -1.073124e-02 -1.185709e-02 -1.168604e-02 -6.932272e-03 1.227200e-03 2.679541e-03 -9.832296e-03 3.285774e-02 1.266601e-02 -1.819057e-02 1.391283e-02 5.934499e-03 6.222889e-03 2.559036e-03 -3.999118e-03 -2.646607e-03 -4.001366e-03 -6.673483e-03 -3.662804e-03 -1.677821e-03 1.521771e-02 -1.264732e-02 -2.908787e-03 -1.589600e-02 -1.510893e-02 1.354608e-03 2.265573e-02 1.903853e-02 -4.782225e-03 -2.154567e-02 1.121894e-02 7.915853e-03 5.235504e-02 1.044375e-03 -3.709694e-03 -2.363755e-03 -3.724368e-03 5.772219e-03 6.539486e-04 -5.072352e-03 1.375783e-02 3.363843e-04 4.824539e-04 -7.226101e-03 -1.586543e-02 -5.884973e-03 -1.556493e-02 -3.471911e-02 3.616575e-03 -3.458490e-02 7.031317e-03 2.058078e-02 9.471802e-03 -6.578487e-03 -4.257974e-03 -3.026356e-03 -4.249858e-03 5.281622e-03 -2.384557e-03 -4.464868e-03 1.706860e-02 1.083719e-02 -8.339207e-03 4.020890e-03 -2.752626e-02 -1.465994e-02 -2.755488e-02 -8.029956e-03 -6.464171e-03 1.397887e-02 2.708372e-02 2.327591e-02 7.844603e-02 -3.549635e-03 -2.334953e-02 -2.275691e-02 -2.592621e-02 2.084888e-02 -1.683648e-02 -2.659968e-02 1.546596e-01 6.349715e-02 1.292295e-02 3.248553e-02 -8.290670e-03 -1.376611e-02 -1.976800e-01 -2.166016e-01 3.053259e-02 6.430193e-02 2.047633e-01 8.418436e-02 1.470249e-01 -7.512954e-03 -4.176474e-02 -3.233034e-02 -4.076865e-02 5.076245e-03 -2.724322e-02 -2.795765e-02 6.896010e-02 8.469444e-02 2.571899e-02 3.989512e-03 1.544787e-02 3.093661e-02 -1.741986e-01 -2.540487e-01 3.942726e-02 1.251369e-01 2.194322e-01 7.306021e-02 -1.459589e-02 -6.461109e-03 -3.710295e-03 -2.278902e-03 -3.683593e-03 -7.262731e-03 -7.054774e-03 -3.095179e-03 1.246912e-02 9.953885e-03 -2.514953e-03 -1.535417e-02 -7.481754e-03 3.252062e-03 4.457696e-02 4.080918e-02 -5.624615e-03 -6.269710e-03 -4.251096e-02 -3.238604e-03 8.277320e-02 -7.457925e-03 -1.868470e-02 -1.955663e-02 -1.695096e-02 -3.684599e-03 -1.585426e-02 -1.798708e-02 7.246245e-02 4.167972e-02 1.367726e-02 2.211725e-02 2.420604e-02 9.891320e-03 1.123702e-01 1.783594e-01 -3.359678e-02 -1.229625e-01 -1.936092e-01 2.497128e-02 8.603400e-02 -3.437412e-02 -3.745421e-02 -3.322769e-02 -3.616552e-02 -1.747581e-02 -1.375074e-02 -3.348556e-02 2.866032e-02 8.657340e-02 -8.119206e-05 4.042286e-02 4.411272e-03 6.809523e-02 2.167056e-01 2.370774e-01 -1.285455e-02 -1.728915e-01 -2.117525e-01 8.352354e-02 -1.293518e-02 -1.307949e-02 -1.011616e-02 -1.156378e-02 -1.001791e-02 -1.883996e-02 -1.274597e-02 -1.431251e-02 -2.526529e-02 -2.020826e-02 -1.126784e-03 -1.631481e-02 1.152598e-02 -3.596112e-02 4.623812e-02 7.209550e-02 -2.328111e-02 8.577760e-02 1.187836e-01 -1.297784e-02
 -5.202433e-01 -4.703895e-02 -2.179611e-02 -3.493540e-02 -3.555892e-02 -7.418339e-02 -5.392528e-04 3.822198e-02 -3.229421e-02 6.357914e-02 6.050710e-02 8.090550e-02 6.485772e-02 5.086586e-02 1.190750e-01 1.209643e-01 4.448454e-02 8.176480e-02 1.314724e-01 7.945775e-03 -2.868263e-02 -4.222585e-03 -7.093657e-03 -4.146461e-03 -5.619631e-03 -1.263112e-02 -6.192795e-03 5.113492e-03 -8.677297e-03 -1.023580e-02 1.329644e-04 -7.128595e-03 5.722780e-03 -7.263045e-04 -1.047903e-02 -2.044225e-02 -1.116479e-02 3.686583e-04 -1.004282e-02 -9.621021e-03 -2.823985e-02 -6.203390e-03 -2.532237e-03 -4.406538e-03 -2.675734e-03 -8.033497e-03 -4.887429e-03 -3.603234e-03 -8.617319e-03 -7.313747e-03 -4.010665e-03 -3.723351e-03 -3.368100e-03 -3.734547e-03 -1.295345e-02 -2.531187e-02 -5.167496e-03 -1.976525e-02 -2.582741e-02 -6.925508e-03 -2.859238e-02 -7.159513e-03 -2.994134e-03 -5.209533e-03 -3.187388e-03 -9.330699e-03 -3.560665e-03 -4.122605e-03 -9.900871e-03 -8.282047e-03 -2.603818e-03 -4.243015e-03 -3.849869e-03 -4.204178e-03 -1.184258e-02 -2.518826e-02 -3.958636e-03 -2.004474e-02 -1.819512e-02 -5.755122e-03 -2.849632e-02 -6.408503e-03 -2.589954e-03 -4.496315e-03 -2.734943e-03 -8.205087e-03 -5.041390e-03 -1.685478e-03 -8.813252e-03 -5.469820e-03 -4.080933e-03 -3.789506e-03 -3.417539e-03 -3.802770e-03 -1.303120e-02 -2.541522e-02 -5.267189e-03 -1.974963e-02 -2.751027e-02 -7.083913e-03 -3.316394e-02 -1.363914e-02 -7.984853e-03 -1.161268e-02 -8.776052e-03 -1.718011e-02 -1.393863e-02 -4.420345e-03 -1.366923e-02 -4.848176e-03 -6.522404e-03 6.299952e-03 6.135536e-03 -4.158388e-03 2.572801e-03 -2.216265e-02 1.257598e-02 3.719905e-02 -5.865207e-04 -1.477578e-02 -1.589878e-02 -1.231927e-02 6.373524e-04 -5.012587e-03 -5.661207e-03 -1.201508e-02 -3.549807e-03 -6.929587e-04 -6.264342e-03 -1.234750e-03 6.460116e-03 9.686569e-04 -2.222445e-03 -6.711260e-03 -1.077844e-02 -3.355890e-02 -4.018741e-03 -9.319751e-03 -2.829367e-02 -1.034362e-02 -1.945812e-02 -3.475473e-03 -5.683784e-03 -1.688229e-03 -2.036796e-03 -9.170357e-03 -5.608885e-03 6.825022e-04 -6.093030e-03 -4.319335e-03 -4.083032e-03 4.537987e-04 -2.721010e-03 -3.282191e-03 -1.142123e-02 -2.642647e-02 -6.304462e-03 -1.938073e-02 -1.231311e-02 -1.177827e-02 1.993401e-02 -4.415046e-02 -1.845125e-02 -3.814365e-02 -1.368323e-02 -6.259538e-02 5.825936e-03 2.084870e-02 -1.813007e-02 -2.723152e-02 1.150711e-02 7.665135e-03 -7.015296e-03 9.308371e-03 -2.310245e-02 7.704161e-02 4.800557e-02 7.913705e-02 7.444784e-02 1.311732e-02 1.204554e-01 2.005827e-02 -5.058458e-04 2.816254e-02 9.992850e-03 4.999087e-03 7.479877e-03 -1.114300e-02 5.631310e-04 -4.139752e-02 -8.099493e-03 -2.382331e-02 -2.761529e-02 9.711458e-04 -4.536646e-02 4.834432e-02 1.313371e-02 -2.940717e-03 2.794295e-02 -2.215551e-02 2.892517e-02 7.230810e-03 -3.875596e-03 -6.545351e-03 1.583647e-04 4.772059e-03 7.190208e-03 -3.818292e-03 -8.681635e-03 -2.805291e-02 -1.801429e-03 9.680942e-04 -1.111507e-02 -1.815365e-02 -1.631637e-02 -2.224160e-02 -7.562772e-03 1.239423e-02 4.271108e-02 1.968899e-04 8.358539e-02 1.256611e-02 8.021148e-03 8.975352e-03 -7.526709e-03 -1.565502e-03 2.591439e-04 -9.898989e-03 -6.095949e-03 5.471801e-04 -2.253351e-02 -1.825938e-02 -1.070317e-02 -9.743416e-03 -9.639153e-03 -2.267278e-02 -1.661744e-02 1.022407e-02 2.330093e-02 -2.159014e-02 3.661611e-02 6.870532e-03 -7.290386e-03 1.203786e-02 -2.691423e-03 -3.409386e-03 -3.988026e-03 -7.744525e-03 1.056165e-02 -1.794780e-02 -1.264154e-02 -8.603610e-03 -1.806535e-02 -1.248321e-02 -2.777926e-02 2.079598e-02 -6.556178e-03 -4.072378e-03 5.970809e-03 1.733543e-02 4.757395e-02 -2.011132e-02 3.447848e-03 7.033881e-03 4.104922e-03 -1.974603e-02 7.110515e-03 -1.068873e-02 1.748500e-02 7.051797e-03 -1.085658e-02 -6.908688e-03 -1.452314e-02 6.748874e-03 -2.846928e-02 2.379830e-02 -9.320461e-04 5.294960e-03 -3.564212e-03 -2.036791e-02 1.273418e-01 7.099947e-02 1.464906e-02 3.777960e-02 1.726882e-02 9.530750e-02 2.375271e-02 -2.905872e-03 -1.926546e-03 -3.149009e-03 -3.512655e-02 -3.730849e-02 -4.433304e-02 -2.264226e-02 3.051211e-02 6.310055e-02 -7.879944e-02 -6.748493e-02 -5.464092e-02 5.889100e-02 1.227760e-01 1.544782e-02 4.518375e-03 -2.506814e-02 -8.616220e-03 6.182536e-02 -2.044739e-02 -2.184681e-02 7.355132e-02 7.043244e-02 3.756242e-03 -4.390884e-03 3.773082e-02 -1.090502e-02 6.919510e-02 8.481437e-02 -7.752533e-03 -7.842587e-02 -1.780445e-01 4.452978e-02 6.412367e-02 -7.471077e-03 -5.790255e-03 -7.573515e-03 -1.113295e-02 2.102395e-03 -1.036378e-03 -7.506800e-03 -6.974857e-03 1.275125e-02 -7.346949e-03 -9.458201e-03 1.565112e-03 1.146509e-02 -1.452383e-03 -2.741844e-02 -1.404911e-02 -2.700443e-03 1.512279e-02 -1.729499e-02 5.417807e-02 -9.659035e-03 -2.735716e-02 -4.038287e-03 -2.382506e-02 8.340774e-03 -1.378946e-02 9.471678e-03 -8.535046e-03 2.126386e-02 2.655443e-03 -1.700810e-02 4.725765e-03 -1.937845e-02 3.635007e-02 2.171864e-02 5.765458e-03 -1.524301e-02 1.099417e-01 -3.414430e-03 7.173276e-02 2.031049e-02 -2.871182e-02 -3.821074e-02 -2.175950e-02 -1.529868e-03 1.359218e-04 -5.016392e-02 3.573184e-02 6.825220e-03 5.979452e-04 -1.669399e-02 -2.577997e-02 3.627366e-04 1.152992e-01 -4.773271e-02 3.030225e-04 1.338817e-01 5.729501e-02 3.609694e-02 6.889879e-02 -8.595598e-03 -1.174328e-02 1.961812e-02 3.900951e-03 5.516569e-02 -1.875450e-02 -1.048444e-02 2.516424e-02 -1.081453e-02 -1.995776e-02 4.754088e-03 -9.309488e-03 -2.111895e-02 -4.272497e-02 2.034893e-02 1.074105e-02 1.478147e-02 4.257858e-02 -1.677378e-02
 -2.376749e-01 7.549878e-03 3.596106e-01 2.506469e-01 3.226977e-01 -4.513090e-03 3.966794e-02 -1.302503e-01 -3.499940e-02 -2.658557e-02 -3.163334e-02 -2.756776e-02 -2.648595e-02 -2.511361e-02 -4.167191e-02 -6.236656e-02 -4.064680e-02 -1.358798e-01 -3.070884e-02 -2.602060e-02 -3.071144e-02 -1.582069e-02 2.113337e-02 -2.341555e-02 3.957690e-03 -2.108501e-02 -2.127377e-02 -3.679266e-02 -1.013558e-03 -5.444807e-04 -8.874240e-04 -5.454613e-04 -5.482346e-04 -6.175616e-04 6.170539e-04 -3.005514e-03 -1.319922e-03 -1.243920e-02 -9.391743e-04 -5.173576e-04 -2.378106e-02 -1.647141e-02 -2.649493e-02 -2.093376e-02 -3.137372e-02 -1.307547e-02 -1.633928e-02 -2.615417e-02 -2.414022e-04 -2.266893e-05 -1.923005e-04 -1.686278e-05 -2.353387e-05 -5.577728e-05 -4.045399e-04 -1.120335e-03 -1.534222e-03 -8.798611e-03 -2.585257e-04 -8.045202e-06 -2.410003e-02 -1.471963e-02 -2.499577e-02 -1.788549e-02 -2.582235e-02 -1.498379e-02 -1.721182e-02 -2.825522e-02 -3.210955e-04 -7.578014e-05 -2.642461e-04 -7.121461e-05 -7.759438e-05 -1.135708e-04 -5.055238e-04 -1.318053e-03 -1.716247e-03 -9.399673e-03 -3.277598e-04 -6.030549e-05 -2.435078e-02 -1.662592e-02 -2.856927e-02 -1.934585e-02 -2.974123e-02 -1.327349e-02 -1.640823e-02 -2.607984e-02 -2.436046e-04 -2.359192e-05 -1.936820e-04 -1.775799e-05 -2.429000e-05 -5.659569e-05 -4.045343e-04 -1.117511e-03 -1.539013e-03 -8.805346e-03 -2.597495e-04 -8.947438e-06 -3.840608e-02 -2.076573e-02 3.002233e-02 -1.698283e-02 4.019847e-02 -2.360961e-02 -1.648562e-02 -3.294388e-02 -1.873610e-03 -1.145496e-03 -1.675117e-03 -1.162383e-03 -1.150690e-03 -1.268603e-03 -2.552555e-03 -5.236441e-03 -5.412957e-03 -1.138020e-02 2.799965e-04 -1.104576e-03 -2.920453e-02 -2.225540e-02 1.026593e-03 -1.900938e-03 -5.869806e-03 -2.027770e-02 -2.601172e-02 -3.396095e-02 -6.955805e-04 -3.293997e-04 -5.936337e-04 -3.258003e-04 -3.318791e-04 -3.840809e-04 -9.608730e-04 -2.186909e-03 -2.549556e-03 -1.205979e-02 -6.495200e-04 -3.080149e-04 -2.048909e-02 -2.411123e-02 -1.387396e-02 -2.277094e-02 7.458715e-04 -1.024960e-02 -1.821949e-02 -2.616010e-02 -7.998877e-04 -4.029861e-04 -6.925325e-04 -3.986432e-04 -4.055805e-04 -4.562600e-04 -1.035815e-03 -2.421125e-04 -2.830891e-03 -1.057561e-02 -7.575533e-04 -3.818080e-04 -5.289415e-02 4.751322e-02 -4.498164e-02 -9.570022e-03 -4.540056e-02 -4.479447e-02 1.245047e-01 2.133045e-01 -1.540495e-02 -1.421806e-02 -1.064667e-02 -1.104515e-02 -1.449464e-02 -1.563812e-02 -4.249894e-03 -2.914371e-03 2.416981e-02 2.118695e-02 -1.620130e-02 -1.388989e-02 -5.584221e-03 2.889566e-02 -3.496058e-02 -6.515481e-02 -4.998421e-02 -5.049746e-02 7.159899e-02 1.753108e-01 -7.851539e-03 -1.060459e-02 -4.635484e-03 -1.072064e-02 -1.073501e-02 -7.573270e-03 -1.742133e-03 2.091063e-02 7.043592e-03 7.074374e-02 -5.086145e-03 -1.031717e-02 -2.753672e-02 1.619238e-02 -2.185339e-02 -1.501783e-02 -3.188593e-02 -9.531266e-03 2.244109e-03 6.512447e-02 -4.925963e-03 -3.281963e-03 -4.547615e-03 -3.286808e-03 -1.304894e-03 -3.536341e-03 6.087985e-03 3.200923e-03 -5.775370e-03 2.384420e-02 -4.639783e-03 -3.187965e-03 -1.346762e-02 4.837503e-05 -2.324039e-02 -1.218832e-02 2.946933e-03 -1.956586e-02 2.626026e-02 3.403353e-02 -5.369440e-03 -3.667084e-03 -1.002275e-03 -3.650138e-03 -3.681195e-03 -1.925978e-03 -4.312656e-03 1.648913e-02 -2.501058e-03 1.008080e-02 -1.094720e-03 -3.559121e-03 2.785072e-02 -1.159381e-03 -1.898435e-02 -7.034583e-03 -4.565583e-03 5.589092e-03 8.152451e-03 -9.810912e-03 -4.405593e-03 -2.978063e-03 -4.010762e-03 -2.961946e-03 -2.976713e-03 -3.156871e-03 -2.952073e-03 3.358010e-03 -1.549862e-03 3.528421e-03 -2.122406e-03 -2.894299e-03 2.276788e-02 6.564231e-05 -3.700592e-02 3.407233e-03 -1.924717e-02 1.711161e-02 -1.395362e-02 3.455989e-02 -3.509107e-03 -3.656207e-03 -9.611596e-04 -3.655856e-03 -3.665871e-03 -3.888035e-03 -2.469111e-03 4.220765e-03 -2.255236e-03 1.220623e-02 -3.030681e-03 -3.559168e-03 1.946430e-01 6.515520e-02 2.353546e-02 5.441071e-02 3.405368e-02 5.844080e-02 -2.675769e-02 -7.682067e-02 -1.714249e-02 -2.420130e-02 -1.354611e-02 -2.347390e-02 -2.159658e-02 -2.446600e-02 -2.650469e-02 -3.434749e-02 -1.044067e-02 1.035592e-01 -2.132454e-02 -2.189027e-02 2.016521e-01 7.866784e-02 4.622387e-02 1.019048e-01 7.092792e-02 8.382763e-02 -1.970781e-02 -7.253185e-02 -1.580018e-02 -3.162187e-02 -3.869700e-02 -3.615527e-02 -3.620045e-02 -3.555420e-02 -4.523967e-02 -6.197768e-02 -1.834472e-03 9.784788e-02 -1.772642e-02 -3.492490e-02 -2.228851e-02 2.035764e-03 1.060779e-02 -3.418704e-02 1.845130e-02 2.997371e-02 -4.709746e-04 2.089756e-02 -3.182712e-03 -3.499786e-03 -2.852388e-03 -3.470903e-03 -3.537086e-03 -3.751363e-03 -5.847009e-03 -4.563103e-03 -4.257421e-03 -1.929128e-03 -4.809713e-03 -3.395004e-03 8.959275e-02 2.689492e-02 9.400560e-02 7.901617e-02 6.161777e-02 6.767055e-02 1.385752e-02 -3.525153e-02 -9.593907e-03 -1.652801e-02 -2.170686e-02 -1.596061e-02 -1.453899e-02 -1.564103e-02 -1.016320e-02 -1.500920e-02 -3.164922e-02 -8.146365e-02 -1.716628e-02 -1.581935e-02 2.353366e-01 5.144611e-02 5.070684e-02 7.726839e-02 5.684111e-02 1.421857e-01 3.722185e-02 -2.065222e-02 -2.477243e-02 -2.815491e-02 -1.721590e-02 -3.182053e-02 -3.050481e-02 -2.906557e-02 -1.384480e-02 3.633140e-03 -2.684319e-02 -1.173160e-01 -3.486993e-02 -3.158921e-02 -2.566864e-02 -1.205393e-02 -6.896170e-02 -6.362033e-02 -4.933381e-02 -4.939980e-03 3.364496e-02 2.040571e-01 -7.828201e-03 -1.046941e-02 -1.291181e-02 -6.729315e-03 -1.062662e-02 -7.468847e-03 4.037840e-03 2.926360e-02 2.197719e-02 9.624136e-02 -2.752298e-03 -1.018251e-02
 4.788661e-02 2.309961e-02 5.914391e-02 3.931823e-02 7.955627e-02 3.969154e-02 -1.355064e-02 -6.664199e-03 -2.130932e-02 -1.562716e-02 -1.481178e-02 -1.335088e-02 -1.604051e-02 -1.639338e-02 -2.081223e-02 -2.846705e-03 -2.077182e-02 -1.378851e-02 -1.263423e-02 -1.337259e-02 5.580711e-02 1.287684e-02 -8.844469e-03 -6.899593e-03 1.906263e-02 1.305519e-02 2.843538e-03 -2.109874e-03 -8.505021e-03 -7.625480e-03 -8.441213e-03 -7.599272e-03 -7.072971e-03 -5.923224e-03 -2.306387e-02 3.522482e-03 -4.165050e-03 -1.602643e-02 -1.529117e-02 -3.835649e-03 3.136760e-02 -2.007213e-02 -2.090546e-02 -1.161231e-02 -1.417438e-02 -9.412144e-03 -1.643547e-02 -9.580635e-04 -4.336084e-03 5.478216e-04 -1.083244e-03 -1.527052e-03 -5.272450e-04 -1.737764e-03 -5.305898e-03 -6.284927e-03 6.463398e-04 -1.965388e-03 -9.092776e-03 -3.545146e-03 1.691944e-02 1.502454e-03 5.327796e-03 -1.235297e-02 -1.338810e-02 -2.190829e-03 -8.736814e-03 -5.225892e-03 -8.834214e-03 -4.873800e-03 -4.461436e-03 -4.504140e-03 -5.579988e-03 -4.756919e-03 -7.071154e-03 -7.210368e-04 -1.919100e-03 1.444150e-03 -1.068269e-02 -4.610870e-03 1.597199e-02 -1.080419e-02 -1.240079e-02 -2.943905e-02 -1.583629e-02 -1.647109e-02 -1.868154e-03 1.051729e-04 -5.924457e-03 -1.178886e-03 -8.343741e-04 -3.342522e-03 -2.269855e-03 -3.517691e-03 -3.714224e-03 -1.720259e-02 9.110272e-03 -1.840439e-03 -5.890253e-04 -1.406657e-03 3.601547e-02 1.628769e-02 3.022342e-02 2.310282e-02 -5.919378e-03 -8.617830e-03 2.460812e-02 -1.656437e-02 -7.948463e-03 -1.573268e-03 -2.695443e-03 -8.432098e-03 -1.035706e-02 -8.653702e-03 5.720949e-04 -1.244060e-02 -1.627793e-02 -2.095820e-02 6.591006e-03 -4.783048e-03 2.761070e-02 -2.628954e-02 7.757991e-03 -6.696979e-03 1.479018e-03 8.971789e-03 -1.460383e-02 -2.998672e-03 -5.926356e-04 -7.652748e-03 -6.444205e-03 -3.901374e-04 -7.715261e-03 -6.513512e-03 1.173045e-02 2.833471e-03 -3.207967e-04 -4.880235e-03 -5.568153e-03 -6.280643e-03 1.552529e-02 -6.646641e-03 -7.603544e-03 -2.627020e-03 -1.977591e-02 -2.862840e-02 -2.549150e-02 5.416907e-03 -4.807529e-03 -3.079044e-03 -4.072269e-04 -2.629910e-03 9.007269e-05 -2.835345e-03 8.953082e-04 1.966260e-02 -3.939434e-03 9.129918e-03 -1.708160e-03 -4.699022e-03 3.039718e-02 7.892314e-03 5.246028e-02 2.348912e-02 5.995389e-02 -9.208003e-04 -1.493349e-02 -1.290162e-02 -1.429243e-02 -1.013645e-02 -2.736507e-03 -1.101222e-02 -8.798009e-03 -7.271076e-03 -2.151142e-02 -2.791397e-03 -7.063963e-03 -1.715314e-02 -1.035267e-02 -7.395259e-03 -5.205537e-03 3.678911e-02 1.393159e-02 3.408987e-02 1.499641e-02 -9.612077e-03 1.005692e-02 -2.206181e-03 -9.382526e-03 -7.885675e-03 -8.667283e-03 -8.048518e-03 -5.646341e-03 -4.355359e-03 -2.662134e-03 -2.172804e-02 2.024694e-03 -2.397048e-02 2.498031e-03 -8.245706e-03 -4.634775e-03 2.880080e-03 -1.202975e-03 -2.884440e-03 2.317703e-02 -1.543507e-02 -2.203332e-02 -1.056168e-02 1.597737e-03 -4.753774e-04 -3.811812e-03 -2.220169e-03 -5.190904e-03 -4.428298e-03 -1.110504e-02 3.453280e-03 1.862211e-03 -1.460543e-02 -3.766969e-03 -4.293283e-03 6.481026e-03 -6.740100e-03 -4.219119e-04 -4.848096e-02 -1.418625e-03 -1.833888e-02 5.284416e-04 -1.094500e-02 -5.262447e-03 -1.710364e-03 -5.235495e-03 -3.711095e-03 -2.675766e-03 -4.004573e-03 1.925702e-03 2.458761e-02 -2.744172e-03 1.077734e-03 -4.869714e-03 -1.786825e-03 -1.284161e-02 4.099229e-03 -3.455414e-03 -2.903934e-02 -2.400272e-02 -1.051767e-03 -2.637506e-03 -1.862098e-03 -2.692162e-03 -5.324069e-03 -2.912037e-03 -3.475915e-03 -4.204079e-04 -3.724513e-03 3.204301e-04 5.957476e-03 -8.099330e-03 8.906831e-03 -2.401530e-03 -3.535639e-03 3.705797e-03 -7.094340e-03 -1.972163e-02 2.206801e-02 -3.394668e-02 -7.444045e-03 -1.628609e-02 4.905454e-03 -1.888679e-03 -4.166531e-03 -5.496192e-03 -4.025530e-03 -5.013902e-03 -4.130174e-03 -3.792072e-03 5.477367e-03 9.974758e-05 3.013721e-03 -2.061513e-03 1.878765e-03 1.954536e-02 2.940622e-02 1.654103e-02 2.712268e-02 8.792641e-03 2.061997e-02 -1.002860e-02 -2.297252e-03 6.164372e-03 -6.728405e-03 -9.103262e-03 -5.428884e-03 -4.109284e-03 -1.383739e-02 -4.711724e-03 -1.462623e-02 -1.343648e-02 5.683317e-02 2.261186e-03 -1.332767e-02 -2.634779e-02 2.833773e-03 -3.900162e-03 2.370038e-02 3.218813e-02 5.073612e-02 5.496112e-02 1.259307e-02 -9.541815e-03 -2.713253e-02 -1.984408e-02 -2.923944e-02 -1.368255e-02 -3.110495e-02 -1.200051e-02 -2.800656e-03 1.697052e-02 1.309043e-01 5.966624e-02 -2.769451e-02 -8.069477e-03 1.599465e-02 4.361333e-03 -7.750583e-03 5.711825e-02 2.189859e-02 -1.008569e-02 -7.174872e-03 -8.931528e-03 -7.881298e-03 -6.711170e-03 -6.403119e-03 -3.669809e-03 -4.984958e-03 -6.387103e-03 -7.829509e-03 -4.582620e-03 -1.969182e-02 -1.639209e-02 -4.592264e-03 -1.243870e-02 4.010105e-02 1.833615e-03 3.004508e-02 1.430556e-02 2.720396e-02 5.286178e-02 4.042847e-02 1.237911e-02 -8.723156e-03 -2.083470e-02 -2.503805e-02 -2.362972e-02 -1.609167e-02 6.163332e-02 3.419292e-02 -1.518157e-02 -1.667179e-02 -2.883098e-03 -2.821122e-02 -5.122383e-03 5.139588e-02 1.703465e-02 8.698311e-02 2.312465e-02 8.128424e-02 6.200358e-02 1.491309e-02 -1.346315e-02 -2.236711e-02 -2.830055e-02 -3.133544e-02 -3.250976e-02 -2.772990e-02 4.278191e-02 4.674283e-02 -2.115816e-02 7.902427e-03 -1.331777e-02 -3.129386e-02 1.277435e-03 -1.231261e-02 8.218180e-02 4.139973e-02 3.830633e-02 1.271292e-02 -4.613973e-03 -2.338826e-02 -1.028687e-02 -8.058673e-03 -6.612986e-03 -8.096151e-03 -9.447477e-03 -4.312132e-03 -1.526851e-02 -2.452434e-02 -7.464423e-03 -2.199016e-02 -1.061292e-02 -8.407888e-03
 3.544408e-03 -3.146768e-03 6.167221e-02 5.800567e-02 1.103427e-01 -1.408812e-02 -6.230776e-03 -1.044882e-02 -9.410688e-03 -9.410688e-03 -9.410688e-03 -9.410688e-03 -9.410688e-03 -9.410688e-03 -9.410688e-03 -9.410688e-03 -9.410688e-03 -9.410688e-03 -9.410688e-03 -9.410688e-03 -5.324363e-03 -3.116935e-02 3.960215e-02 -1.889428e-02 7.422143e-02 -1.090766e-02 -9.377314e-03 -4.978859e-03 -4.283937e-03 -4.283937e-03 -4.283937e-03 -4.283937e-03 -4.283937e-03 -4.283937e-03 -4.283937e-03 -4.283937e-03 -4.283937e-03 -4.283937e-03 -4.283937e-03 -4.283937e-03 -7.631163e-03 -3.796384e-02 2.283528e-02 -5.674136e-02 2.366673e-02 -9.909055e-03 -5.273042e-03 -2.303554e-03 -1.924476e-03 -1.924476e-03 -1.924476e-03 -1.924476e-03 -1.924476e-03 -1.924476e-03 -1.924476e-03 -1.924476e-03 -1.924476e-03 -1.924476e-03 -1.924476e-03 -1.924476e-03 -4.664347e-03 -1.223972e-02 2.044925e-02 -5.273306e-02 3.223107e-02 -2.028292e-02 -5.453267e-03 -2.869404e-03 -2.429476e-03 -2.429476e-03 -2.429476e-03 -2.429476e-03 -2.429476e-03 -2.429476e-03 -2.429476e-03 -2.429476e-03 -2.429476e-03 -2.429476e-03 -2.429476e-03 -2.429476e-03 -8.706155e-03 -2.614880e-02 -6.154117e-03 -4.124875e-02 3.117010e-02 -2.225743e-02 -6.691326e-03 -2.115836e-03 -1.775044e-03 -1.775044e-03 -1.775044e-03 -1.775044e-03 -1.775044e-03 -1.775044e-03 -1.775044e-03 -1.775044e-03 -1.775044e-03 -1.775044e-03 -1.775044e-03 -1.775044e-03 -1.812470e-02 -2.645180e-02 9.265474e-02 -9.293905e-03 5.689162e-02 -4.330648e-03 -6.137210e-03 -6.445395e-03 -5.548622e-03 -5.548622e-03 -5.548622e-03 -5.548622e-03 -5.548622e-03 -5.548622e-03 -5.548622e-03 -5.548622e-03 -5.548622e-03 -5.548622e-03 -5.548622e-03 -5.548622e-03 -5.457231e-03 -1.349157e-02 2.693959e-02 1.094956e-02 -1.229560e-02 4.135247e-03 -1.518660e-03 -4.102628e-03 -3.476885e-03 -3.476885e-03 -3.476885e-03 -3.476885e-03 -3.476885e-03 -3.476885e-03 -3.476885e-03 -3.476885e-03 -3.476885e-03 -3.476885e-03 -3.476885e-03 -3.476885e-03 6.690006e-03 1.710940e-03 -1.084237e-02 -4.299322e-02 1.508844e-02 -2.747749e-03 -9.234279e-04 -8.831612e-04 -2.438171e-03 -2.438171e-03 -2.438171e-03 -2.438171e-03 -2.438171e-03 -2.438171e-03 -2.438171e-03 -2.438171e-03 -2.438171e-03 -2.438171e-03 -2.438171e-03 -2.438171e-03 -1.367712e-02 1.219289e-02 7.020397e-03 4.640397e-02 2.926226e-02 1.267396e-02 9.790112e-03 -5.003036e-03 -6.145091e-03 -6.145091e-03 -6.145091e-03 -6.145091e-03 -6.145091e-03 -6.145091e-03 -6.145091e-03 -6.145091e-03 -6.145091e-03 -6.145091e-03 -6.145091e-03 -6.145091e-03 8.150798e-03 4.765933e-02 -2.553885e-02 1.088146e-02 3.816291e-03 1.123501e-02 7.309365e-04 -5.203173e-03 -4.580086e-03 -4.580086e-03 -4.580086e-03 -4.580086e-03 -4.580086e-03 -4.580086e-03 -4.580086e-03 -4.580086e-03 -4.580086e-03 -4.580086e-03 -4.580086e-03 -4.580086e-03 1.045571e-02 -2.251500e-02 -8.258537e-05 -1.230297e-02 -2.450138e-02 4.020032e-03 1.139860e-03 -2.646265e-03 -2.270551e-03 -2.270551e-03 -2.270551e-03 -2.270551e-03 -2.270551e-03 -2.270551e-03 -2.270551e-03 -2.270551e-03 -2.270551e-03 -2.270551e-03 -2.270551e-03 -2.270551e-03 2.677145e-04 -4.758376e-03 -5.156902e-02 1.592494e-02 -2.496267e-02 -8.070178e-04 6.350967e-03 -3.267487e-04 -1.988767e-03 -1.988767e-03 -1.988767e-03 -1.988767e-03 -1.988767e-03 -1.988767e-03 -1.988767e-03 -1.988767e-03 -1.988767e-03 -1.988767e-03 -1.988767e-03 -1.988767e-03 -7.315378e-04 -2.883688e-03 4.338633e-03 -1.392068e-02 -4.952837e-02 1.723548e-03 -4.859334e-03 -1.636925e-04 -1.847248e-03 -1.847248e-03 -1.847248e-03 -1.847248e-03 -1.847248e-03 -1.847248e-03 -1.847248e-03 -1.847248e-03 -1.847248e-03 -1.847248e-03 -1.847248e-03 -1.847248e-03 6.047461e-03 3.016629e-03 -2.246580e-02 -2.022067e-02 4.262149e-03 -1.029931e-02 -7.817878e-03 -5.482616e-04 -2.157736e-03 -2.157736e-03 -2.157736e-03 -2.157736e-03 -2.157736e-03 -2.157736e-03 -2.157736e-03 -2.157736e-03 -2.157736e-03 -2.157736e-03 -2.157736e-03 -2.157736e-03 -5.002746e-03 1.360921e-02 9.892365e-02 3.866553e-02 6.179694e-02 2.791099e-02 -1.400606e-02 -1.169063e-02 -1.004629e-02 -1.004629e-02 -1.004629e-02 -1.004629e-02 -1.004629e-02 -1.004629e-02 -1.004629e-02 -1.004629e-02 -1.004629e-02 -1.004629e-02 -1.004629e-02 -1.004629e-02 -4.382035e-03 3.649934e-02 1.342123e-01 1.347533e-01 1.291442e-01 6.866228e-03 1.003453e-02 -1.816539e-02 -2.064148e-02 -2.064148e-02 -2.064148e-02 -2.064148e-02 -2.064148e-02 -2.064148e-02 -2.064148e-02 -2.064148e-02 -2.064148e-02 -2.064148e-02 -2.064148e-02 -2.064148e-02 7.655417e-04 -7.779269e-03 1.649115e-02 1.969348e-03 1.337929e-04 5.634276e-03 -3.094492e-03 -2.150108e-03 -3.644611e-03 -3.644611e-03 -3.644611e-03 -3.644611e-03 -3.644611e-03 -3.644611e-03 -3.644611e-03 -3.644611e-03 -3.644611e-03 -3.644611e-03 -3.644611e-03 -3.644611e-03 -4.547170e-03 7.117759e-02 7.674379e-02 1.230355e-01 1.087639e-01 2.272124e-02 -5.646129e-03 -1.737133e-02 -1.913302e-02 -1.913302e-02 -1.913302e-02 -1.913302e-02 -1.913302e-02 -1.913302e-02 -1.913302e-02 -1.913302e-02 -1.913302e-02 -1.913302e-02 -1.913302e-02 -1.913302e-02 1.592574e-02 1.012407e-01 1.138968e-01 1.254671e-01 1.285468e-01 6.812056e-02 1.375213e-02 -2.707771e-02 -2.769198e-02 -2.769198e-02 -2.769198e-02 -2.769198e-02 -2.769198e-02 -2.769198e-02 -2.769198e-02 -2.769198e-02 -2.769198e-02 -2.769198e-02 -2.769198e-02 -2.769198e-02 4.189572e-03 3.891051e-02 -2.603426e-03 5.024209e-02 -2.620135e-02 -1.402815e-03 1.447942e-03 -5.530441e-03 -4.880936e-03 -4.880936e-03 -4.880936e-03 -4.880936e-03 -4.880936e-03 -4.880936e-03 -4.880936e-03 -4.880936e-03 -4.880936e-03 -4.880936e-03 -4.880936e-03 -4.880936e-03
 -1.129280e-01 -3.783965e-03 -3.199403e-03 -9.487323e-03 6.714611e-03 2.584335e-02 5.765286e-03 -1.562396e-02 -8.900189e-03 -7.125028e-03 -4.698747e-03 -1.256190e-02 -9.376322e-03 -6.305632e-03 2.124197e-02 5.481224e-02 -6.995300e-03 1.259320e-01 5.869952e-02 -1.130099e-02 -2.399820e-02 -8.545850e-03 -3.063791e-02 -1.459358e-02 -5.914696e-03 -4.865301e-03 -4.999444e-03 2.910934e-03 -7.781556e-03 3.326682e-05 -7.256354e-03 -1.246207e-03 -1.150685e-02 -8.772155e-03 9.677658e-02 -1.773883e-03 -1.520436e-02 5.143016e-02 -1.705803e-02 -5.232043e-03 6.451013e-03 4.424695e-03 6.794910e-03 -5.636980e-03 1.578342e-02 4.847099e-03 1.300776e-04 6.890566e-03 -2.731505e-03 -1.552511e-03 -5.707962e-03 -3.773572e-03 -5.368222e-03 -5.869118e-03 1.350513e-03 -3.384631e-02 -1.617857e-03 -1.513509e-02 -5.850562e-02 -3.341278e-03 -1.043165e-02 3.142165e-03 2.937726e-03 5.096498e-03 -1.402296e-02 -6.174587e-03 -6.834647e-03 2.150795e-02 -3.706730e-03 -8.329989e-04 -5.930716e-03 -7.266588e-03 5.734224e-03 -5.257549e-03 -2.175669e-03 -6.654579e-03 -2.236180e-03 1.078434e-02 -4.830142e-02 -4.092742e-03 4.026255e-03 -2.421698e-03 7.175383e-04 -6.330814e-04 9.535488e-03 -5.761173e-03 1.097317e-02 -2.410494e-03 -3.868129e-04 -1.172279e-03 -5.225936e-03 -3.367984e-03 -4.782391e-03 -3.424746e-03 1.030778e-02 -3.336754e-02 -8.360539e-03 2.660790e-03 -6.725868e-02 -3.100501e-03 -9.156748e-03 -7.244390e-03 -5.287117e-03 -4.661729e-03 -8.539750e-03 -1.757810e-02 -5.591046e-04 -1.388242e-02 -4.564563e-03 -7.360723e-03 -6.873351e-04 -8.480036e-03 -1.119637e-02 -6.549333e-03 6.497225e-02 3.998937e-02 1.619678e-02 6.396874e-02 -5.979482e-02 -7.405378e-03 -6.382120e-03 -1.473011e-02 -5.672073e-03 -5.288193e-03 6.602197e-03 -1.562177e-02 8.226084e-03 1.264242e-02 -3.984816e-03 -5.579000e-03 3.854584e-03 -4.432844e-03 -2.960403e-03 -6.120418e-03 1.447120e-02 5.154684e-03 9.186915e-03 5.102114e-03 -2.704502e-02 -3.987357e-03 1.170938e-02 -1.104012e-02 -2.329331e-03 2.217724e-03 -1.099168e-02 3.011162e-03 -4.116686e-03 6.024065e-04 -1.078596e-04 -1.017458e-03 -2.198171e-03 -5.725706e-03 -4.366126e-03 -3.644001e-03 7.414476e-03 2.054723e-02 -5.256560e-03 -4.454227e-02 -9.893179e-03 -4.431821e-03 -4.874346e-02 -1.559655e-02 -1.831036e-02 -2.487409e-02 -2.179973e-02 -6.226067e-03 -5.868029e-03 -4.868332e-03 -1.114672e-02 -9.717497e-03 -9.017522e-03 -7.335863e-03 -7.128920e-03 2.197583e-03 4.112779e-02 5.041293e-02 -6.116318e-03 7.669519e-02 5.739670e-02 -6.158391e-03 -1.179286e-02 -1.043408e-02 -8.870759e-04 1.040319e-02 -1.214512e-02 -8.855067e-03 -1.805682e-02 -3.417964e-02 -5.966581e-03 -5.457198e-03 -7.179940e-03 6.123666e-03 -2.332829e-06 -8.980234e-03 -8.177560e-03 9.207417e-02 -1.679937e-02 1.764746e-02 2.287110e-02 -3.434921e-03 -7.911278e-03 -7.148141e-03 -8.845796e-04 -9.289006e-03 -7.232890e-03 1.713525e-03 -3.188439e-05 6.949571e-03 -3.424187e-03 -3.760530e-04 -5.586140e-03 -3.244459e-03 -5.738801e-03 -2.859107e-03 -2.508358e-02 -8.788131e-03 -6.364416e-03 -2.165820e-02 3.720714e-02 -3.928584e-03 4.400313e-03 -4.364911e-03 -1.081702e-02 -7.026087e-04 -1.181241e-03 -9.092654e-03 -1.115747e-02 -9.634026e-03 3.322918e-03 -5.380703e-03 -2.119666e-03 -2.206258e-03 -8.286015e-06 -3.717673e-03 -3.357127e-02 -4.012864e-03 -3.041055e-03 2.117194e-02 -1.031517e-02 -1.317708e-03 7.838212e-03 -1.984138e-03 -1.418033e-02 -6.084799e-03 -5.749944e-04 -8.136640e-04 -7.160540e-03 -9.611287e-03 1.528494e-03 -3.200867e-03 -7.502691e-03 -5.761260e-03 -3.235409e-03 -5.505690e-03 -4.474520e-02 2.493720e-02 1.307454e-03 1.117038e-02 -2.142365e-02 -3.189315e-03 -4.262416e-03 -2.223527e-03 1.990286e-03 -1.039765e-02 -2.452003e-03 4.453183e-03 -1.763313e-03 -1.310936e-02 -1.322712e-03 -1.894733e-04 -9.762788e-04 -8.384548e-04 -3.050280e-03 -2.857003e-03 1.149595e-03 6.115944e-03 -1.100590e-02 -2.667492e-02 -2.673509e-03 -3.830727e-03 4.556484e-02 2.580140e-03 2.470474e-02 -6.704558e-04 5.734573e-03 -7.670937e-03 -3.345969e-03 6.376663e-02 -1.484844e-02 -1.243473e-02 -6.751952e-03 -5.217437e-03 3.484184e-03 7.215868e-03 6.672565e-02 1.716606e-01 -7.948648e-03 -1.143274e-01 -1.154407e-01 -1.312913e-02 1.352574e-01 1.954474e-02 1.994744e-02 1.613719e-02 2.540469e-02 1.869613e-02 1.118990e-02 4.375819e-02 -2.387017e-02 -1.617616e-02 -1.341563e-02 -1.661559e-02 -1.520512e-02 -1.158339e-02 2.166170e-01 1.976388e-01 1.223548e-02 -2.153813e-01 -1.992252e-01 -2.368969e-02 -1.367664e-02 -1.200381e-02 -1.065117e-02 -3.652786e-03 -8.853745e-03 8.338643e-03 -1.252027e-02 3.021260e-03 -1.841179e-03 -5.203774e-03 1.309686e-03 -5.115864e-03 -6.351836e-03 -7.919577e-03 -4.747462e-02 -2.693831e-02 -2.597598e-02 4.569126e-02 1.038199e-01 -5.766243e-03 9.971631e-02 1.193986e-02 5.808385e-02 1.012489e-02 2.780600e-02 2.883107e-03 7.879509e-03 -1.234345e-02 -2.437441e-02 -9.246975e-03 -4.466374e-03 -2.336701e-02 2.491750e-02 -1.467311e-02 -1.351986e-01 -1.936695e-01 3.373477e-02 3.279498e-02 2.683934e-01 -1.565343e-02 1.123538e-01 4.717569e-02 3.375536e-02 3.002254e-02 4.271702e-02 8.194179e-03 2.360952e-02 9.650991e-03 -1.837652e-02 -2.684609e-02 -1.628114e-02 -3.450581e-03 -2.826409e-02 -2.184617e-02 -1.767786e-01 -2.235414e-01 6.837814e-02 2.925254e-01 8.682259e-02 -3.225231e-02 -3.035694e-02 -8.493950e-03 -2.710743e-02 9.624670e-04 -1.680520e-02 -1.210603e-02 -2.346259e-02 -1.313536e-02 -5.770541e-03 -9.812330e-03 -4.591532e-03 -6.417970e-03 1.784972e-03 -5.923624e-03 6.142057e-02 3.933656e-02 -2.101775e-02 -1.450534e-02 9.816201e-02 -1.679147e-03
 -1.549899e-01 -4.961606e-05 -2.341219e-02 -1.954458e-02 -2.432766e-02 -4.521432e-02 -2.586760e-02 -2.453313e-03 -2.586746e-02 -1.605824e-02 -4.301814e-03 4.661264e-03 1.109616e-02 -1.295832e-03 1.168569e-01 1.270989e-01 2.446606e-03 8.750458e-02 9.205691e-02 -1.161662e-02 -2.557505e-02 -7.575006e-03 -1.565902e-03 -1.784641e-02 -4.547220e-03 -3.793391e-02 -1.271278e-02 2.306455e-03 -2.665164e-02 -1.558001e-02 -1.160409e-02 -1.721808e-02 1.372722e-02 -3.607060e-03 2.797228e-02 1.019886e-01 -6.648995e-03 2.628694e-03 3.298013e-02 -1.077272e-02 -3.853006e-02 -1.363287e-02 -9.427464e-03 -1.513371e-02 -9.315628e-03 -1.584435e-02 -4.574120e-03 -8.422978e-03 -1.501105e-02 -4.699719e-03 -9.730187e-03 -5.980317e-03 -6.713943e-03 -1.027596e-02 1.245239e-02 1.332619e-02 -5.328916e-03 1.805731e-02 2.504284e-02 7.328820e-03 -2.584423e-02 -1.416852e-02 -1.281052e-02 -2.041677e-02 -1.620373e-02 -1.927620e-02 -1.364262e-02 -1.656620e-03 -1.854029e-02 -1.129768e-02 -5.947128e-03 -9.011766e-03 7.118566e-03 1.947730e-03 1.176902e-02 4.611763e-02 -7.730708e-04 1.867626e-02 1.281859e-02 -3.574778e-03 -3.492752e-02 -1.014542e-02 -1.028346e-02 -1.151663e-02 -1.393819e-02 -1.351420e-02 -5.376726e-03 -3.520510e-03 -1.369855e-02 -3.658803e-03 -5.170651e-03 -5.318540e-03 -9.918821e-03 -5.606656e-03 1.818666e-02 2.590044e-03 7.330537e-03 -1.939599e-03 2.440358e-02 -7.429377e-03 -4.082186e-02 -2.344571e-02 -1.887635e-02 -1.024475e-02 -5.779478e-03 -1.422413e-02 -1.880901e-02 -1.117646e-02 -2.044212e-02 -1.324844e-02 4.389523e-03 -7.094599e-03 3.403723e-03 8.429338e-03 8.346633e-02 4.418393e-02 6.492284e-03 1.376897e-02 3.788630e-02 -5.678248e-03 -5.275891e-04 -2.394736e-02 2.382753e-03 -9.735207e-03 -3.154506e-03 -1.396032e-02 -9.924151e-03 -2.007759e-02 -1.119219e-02 -1.058756e-02 -1.282958e-02 -6.418184e-03 -6.796578e-03 -6.018325e-03 2.365075e-02 1.875330e-02 -5.281029e-03 3.838198e-02 2.446385e-02 -3.746400e-03 1.736723e-02 3.669843e-03 -1.102835e-02 -1.297430e-03 -9.207337e-03 -4.090808e-03 -1.253990e-02 -5.600759e-03 -5.667612e-03 -1.663995e-03 -7.071773e-03 1.070399e-02 -3.616561e-03 -1.181115e-02 -3.653475e-03 -4.373077e-03 1.822499e-03 5.300848e-03 -1.349947e-02 -7.901298e-03 -3.483276e-02 -1.836657e-02 5.274289e-03 -4.765680e-03 -3.325932e-03 -1.173399e-02 -6.172077e-03 -5.695243e-03 -1.031737e-02 -1.668834e-02 -5.362411e-03 -9.002537e-03 1.096323e-03 1.498837e-02 2.848439e-02 5.738682e-02 -6.021930e-03 6.171896e-02 -1.455415e-02 2.812172e-03 1.356784e-02 -1.434206e-02 -3.228954e-03 -2.442817e-02 -9.628286e-03 1.301190e-02 -1.928279e-02 -1.510793e-02 4.110879e-03 -1.364488e-02 3.015651e-03 -1.201224e-03 -5.319586e-03 3.839509e-03 -1.392990e-02 4.304816e-02 -1.774921e-03 3.253043e-02 1.484088e-02 -9.305781e-03 -2.598796e-03 -7.857129e-03 1.802857e-03 8.002065e-04 -4.024533e-03 -1.740013e-02 -5.239508e-03 -5.494818e-03 2.768416e-03 -9.406355e-03 -9.015476e-03 -8.582765e-03 -1.190002e-02 -5.238805e-03 -1.760353e-02 2.981396e-02 -2.879966e-03 -3.436149e-03 -7.998469e-05 1.893329e-03 4.774291e-03 3.310787e-03 6.751657e-03 4.805602e-04 -3.025946e-03 -7.500322e-03 2.806549e-03 -8.107752e-03 -1.153781e-02 -1.510010e-03 -6.626597e-03 -1.042177e-02 -6.645843e-03 1.381888e-03 -1.546680e-02 1.224392e-02 2.521906e-03 -2.454292e-02 -1.151128e-02 -1.111991e-02 1.960600e-02 -9.541435e-03 -1.026505e-02 2.344457e-03 -4.632414e-03 9.151652e-03 1.092454e-03 -4.381769e-03 4.404332e-03 -1.290488e-03 -5.927613e-03 -6.081274e-03 -6.901901e-03 -1.280042e-02 -1.159037e-02 -1.912821e-02 -2.617461e-03 -8.834559e-03 -1.847834e-02 -2.319682e-03 2.179691e-02 -1.190003e-02 -5.736916e-03 4.891631e-04 -5.653639e-03 -3.777950e-03 -5.609799e-03 -2.852403e-03 1.172279e-02 -1.040974e-02 -6.018052e-03 -8.107184e-03 -1.229575e-02 -2.895351e-03 -3.394381e-02 -1.486967e-02 -6.561982e-03 -6.411965e-04 2.778759e-02 -4.441487e-03 1.448832e-01 3.312179e-02 1.162339e-02 3.140369e-02 -3.428108e-03 5.843860e-02 1.059139e-02 -2.857385e-04 1.972386e-02 -1.152896e-02 -1.198026e-02 -3.615093e-03 -6.473365e-03 -2.458207e-02 -1.284239e-01 -1.567796e-01 -3.705654e-03 6.444944e-02 7.430339e-02 -8.084575e-03 1.770192e-01 3.606056e-02 -1.836328e-02 2.122153e-02 1.150154e-02 7.355339e-02 1.032530e-04 -3.079542e-03 4.552457e-02 2.385380e-02 -7.644625e-03 -1.255664e-03 -3.164703e-03 -2.806864e-02 -1.422686e-01 -1.726725e-01 2.556753e-02 4.244934e-02 1.047717e-01 -3.844127e-03 1.795925e-02 -1.596089e-03 -8.915373e-03 -5.961350e-03 1.909256e-02 5.259277e-03 -2.477757e-03 -3.117413e-03 4.416029e-03 -1.543369e-02 1.111014e-03 1.653792e-03 -1.853830e-02 -8.934958e-03 -4.584698e-03 5.252409e-02 -6.107305e-03 -2.817360e-02 -1.066765e-02 -1.927293e-02 8.649619e-02 6.101251e-03 5.364691e-03 2.204634e-02 1.197486e-02 5.387949e-02 3.062296e-02 6.569729e-03 1.597057e-02 3.551291e-02 -9.376675e-03 -7.447785e-03 -1.161958e-02 -1.775924e-02 8.570914e-02 4.409112e-02 -6.673325e-03 -8.361615e-02 -1.159808e-01 -6.584469e-03 3.279371e-02 5.389806e-02 2.328346e-02 1.990035e-02 1.773793e-02 2.050737e-02 4.506243e-02 1.996861e-03 1.022289e-02 6.862261e-02 1.358019e-02 3.120702e-03 2.296838e-03 3.441462e-02 1.034537e-01 4.047760e-03 -1.857197e-02 -1.294922e-01 -1.443486e-01 4.504154e-02 -4.629653e-03 -8.614353e-03 8.819128e-03 -3.783164e-03 -7.968741e-03 -2.705032e-02 3.005131e-03 2.349930e-02 5.834903e-03 -1.606874e-02 5.042848e-03 -1.128202e-02 -4.702799e-03 -9.764215e-03 6.585018e-03 1.470980e-02 -2.857481e-02 2.413963e-02 3.878058e-02 -7.496668e-03
 -2.794235e-02 -2.060382e-02 -1.565595e-02 -1.637501e-02 -1.563823e-02 -1.382735e-02 -1.833888e-02 -8.562532e-03 -2.112270e-02 -1.540308e-02 8.570704e-03 1.530613e-02 4.294912e-02 1.398300e-02 4.533735e-02 5.443294e-02 -1.741477e-02 2.909534e-02 9.251995e-02 -2.458766e-02 -1.083311e-02 -8.479860e-03 -7.132067e-03 -7.482198e-03 -7.158381e-03 -6.397176e-03 -1.119444e-02 -7.141357e-03 -1.302192e-02 -3.089439e-02 -4.942511e-03 3.146667e-03 -9.980315e-03 9.576460e-03 4.778742e-02 3.325604e-02 8.416791e-03 4.553614e-03 1.924706e-02 -1.956182e-02 -1.219909e-03 -2.604997e-03 -3.022985e-03 -3.195934e-03 -3.007009e-03 -3.506622e-03 -3.666634e-03 -8.072097e-03 -1.552395e-02 -1.621219e-02 -1.914405e-03 1.498628e-04 -2.282804e-02 -6.635068e-03 1.173762e-03 1.306800e-02 -3.352622e-03 8.800394e-03 3.301833e-04 -2.517345e-02 -3.228920e-03 -5.878627e-03 -3.935109e-03 -4.130522e-03 -3.907556e-03 -2.987536e-03 -5.345374e-03 1.884494e-03 -2.589912e-02 -1.274649e-02 2.017862e-03 -3.004548e-03 1.030373e-02 -2.260698e-02 1.692119e-02 -8.025599e-03 -1.965932e-02 5.086187e-03 3.200048e-03 7.226088e-03 -7.245730e-04 -2.327249e-03 -2.810667e-03 -2.968919e-03 -2.791339e-03 -3.170977e-03 -3.382948e-03 -7.417661e-03 -7.000243e-03 -5.077077e-03 1.266037e-02 -6.079922e-03 -2.033887e-02 5.397625e-03 -3.352041e-03 -1.395611e-02 -5.025669e-03 -2.632835e-03 -1.685247e-02 -1.560126e-02 -8.066614e-03 -1.330226e-02 -9.260034e-03 -9.618459e-03 -9.208470e-03 -1.179971e-02 -7.031289e-03 -8.399014e-03 -2.848659e-02 -1.302278e-02 -6.751180e-04 -3.835357e-03 3.797014e-02 1.588837e-02 4.137757e-02 3.062326e-02 -9.252437e-03 1.201665e-02 4.121522e-02 -3.495384e-02 -2.913122e-04 -4.653031e-03 -3.753789e-03 -6.006445e-03 -5.760655e-03 -6.317952e-03 -3.051514e-03 -1.545635e-03 -2.218435e-03 2.355696e-03 -4.874610e-03 2.814280e-04 7.856309e-03 2.641210e-02 3.033740e-02 -8.208603e-03 -1.968888e-02 -7.884478e-03 -1.431151e-02 -1.524001e-02 -8.216418e-03 -6.199437e-03 -4.081873e-03 -4.312440e-03 -4.066624e-03 -5.408762e-03 -3.746840e-03 -8.487559e-03 -8.806902e-03 3.903417e-03 2.845648e-03 -1.359350e-02 1.839137e-02 9.479959e-05 -2.819870e-02 1.797792e-02 1.836591e-02 1.385015e-02 -4.370680e-02 -7.619438e-04 -1.896565e-02 -8.047177e-03 -1.055978e-02 -9.028313e-03 -1.050465e-02 -1.267290e-02 -7.230353e-03 -8.472924e-03 -2.125149e-02 -9.048442e-03 4.121029e-02 -1.977402e-02 -3.508622e-03 1.745730e-02 2.630795e-02 2.937067e-02 2.112771e-02 2.951389e-02 9.796854e-03 -1.079800e-02 -1.286517e-02 -9.649604e-03 -7.767406e-03 -6.159762e-03 -7.730037e-03 -9.681414e-03 -7.058578e-03 2.585561e-02 -1.838783e-03 -2.746986e-02 -7.808563e-04 -1.821544e-02 7.922003e-03 -7.158443e-03 1.313769e-02 1.914651e-02 -4.059097e-03 2.540055e-02 4.115651e-04 2.533129e-02 -3.501445e-03 -1.962422e-03 -3.814244e-03 -4.026290e-03 -3.784266e-03 -3.013592e-03 6.294041e-03 5.187769e-03 7.354853e-04 -8.286726e-03 3.895418e-03 -6.846067e-03 -1.865292e-02 2.772027e-03 -1.078211e-02 -1.441226e-02 1.534144e-02 -6.659750e-03 -6.507256e-03 -1.565604e-02 1.454142e-03 -5.221430e-03 -3.309192e-03 -3.524963e-03 -3.289189e-03 -4.187792e-03 -2.635764e-03 9.245813e-03 -1.003052e-02 -1.366074e-02 -2.184752e-02 -5.521053e-03 2.810279e-04 1.255658e-02 -3.826376e-02 2.099949e-02 2.401474e-03 -1.199509e-02 9.589464e-04 -8.155894e-03 -8.045071e-03 -2.885468e-03 -1.099851e-03 -3.296158e-03 -3.065502e-03 -5.773575e-03 -2.097784e-03 -6.960663e-03 -3.089295e-03 -7.964681e-03 9.082358e-04 1.391595e-02 -9.028947e-03 -1.598332e-02 -4.229857e-04 -9.894103e-03 -1.510880e-02 -3.325307e-03 -8.395981e-03 3.421210e-03 -3.230602e-03 -3.668852e-03 -3.681113e-03 -3.887854e-03 -3.661568e-03 -4.714710e-03 -5.079251e-03 -7.323610e-03 -9.534578e-03 -1.957142e-02 -2.209530e-02 8.263309e-03 1.397791e-02 -6.092476e-03 9.974111e-03 -2.031027e-03 1.510046e-03 5.130443e-03 -6.034532e-03 -1.216744e-02 -2.006239e-02 -1.622161e-02 -1.694127e-02 -1.197217e-02 -1.684874e-02 -1.234109e-02 -1.858316e-02 2.243742e-03 6.008647e-03 3.393819e-02 -4.450815e-03 -3.202943e-03 6.793455e-03 1.805612e-02 2.548786e-02 8.943288e-02 8.740544e-03 -2.750153e-02 -1.830249e-03 4.890598e-02 -9.050045e-03 -2.805273e-02 -3.381327e-02 -3.625735e-02 -3.354675e-02 -2.206486e-02 -2.586504e-02 -4.023715e-02 3.659960e-02 9.501087e-02 7.272723e-03 5.525001e-02 3.837862e-02 1.743002e-02 6.699475e-02 8.185984e-02 -5.908052e-03 -2.876271e-02 -3.690508e-02 8.293129e-02 -1.051451e-02 -9.904618e-03 -6.263729e-03 -6.621243e-03 -4.268402e-03 -9.405975e-03 -8.451533e-04 -2.325619e-03 -3.090853e-03 3.177743e-02 1.579169e-02 7.824407e-03 4.084726e-03 2.085404e-03 9.207834e-03 -3.808033e-02 -2.513758e-02 8.267551e-04 1.514967e-02 -2.054992e-03 2.121219e-03 -1.198301e-02 -3.075392e-02 -2.538613e-02 -3.236443e-02 -1.857710e-02 -1.829454e-02 -7.394180e-03 6.964378e-02 6.064716e-02 2.347576e-03 2.571565e-02 5.049188e-02 1.782055e-02 -3.371281e-02 -3.616879e-02 -1.863824e-02 1.767253e-02 1.027894e-01 2.930456e-02 -9.270999e-04 -3.514634e-02 -4.711982e-02 -4.706965e-02 -4.463528e-02 -2.887893e-02 -3.735226e-02 -4.032510e-02 7.245361e-02 5.477187e-02 5.425496e-02 7.224770e-02 -5.974102e-03 3.248736e-02 -5.317414e-02 -8.171722e-02 5.697861e-02 8.715688e-02 9.427322e-02 1.052640e-01 3.420708e-03 -1.040940e-03 -8.391752e-03 -8.750851e-03 -8.386949e-03 -2.726681e-03 -1.226853e-02 -9.709361e-03 2.510412e-02 1.308678e-02 -3.380802e-03 2.020871e-03 -8.589236e-03 -1.786495e-02 1.240122e-02 -4.050153e-03 4.142976e-02 -1.189088e-02 -1.531611e-03 1.600075e-03
 -1.131950e-01 4.459128e-03 -1.274637e-02 -4.529630e-03 -5.830280e-03 -2.253240e-02 -1.733074e-02 -8.418111e-03 -3.278906e-02 -2.017330e-02 1.118104e-03 -1.621143e-02 -8.479426e-03 6.962553e-03 4.665959e-02 9.660870e-02 2.016963e-02 1.086065e-01 6.717327e-02 -2.799481e-03 -2.316266e-02 -3.051901e-03 -6.807615e-03 -5.005020e-03 2.506913e-03 -1.811317e-02 -5.483341e-03 -8.884282e-03 -7.789678e-03 -1.984579e-02 -1.725152e-02 -1.575171e-02 -1.386904e-02 -1.558872e-02 4.025200e-02 2.462063e-02 1.529650e-03 6.621783e-02 3.155800e-02 -2.431606e-02 -1.395826e-02 -2.716675e-03 -5.895089e-04 -9.155198e-03 -4.009010e-03 -5.775392e-03 -6.267994e-03 -8.681800e-03 -1.849085e-02 -1.980623e-02 -1.646703e-02 -6.551947e-03 3.268757e-04 -1.123025e-02 2.547062e-02 3.140109e-03 -7.997950e-03 -2.005404e-03 1.165668e-02 -3.304526e-03 -1.409905e-02 -2.822166e-03 3.531221e-03 -5.628394e-03 4.492082e-04 -2.213895e-02 -2.733414e-03 -9.737143e-04 -3.133254e-02 -2.055192e-02 -2.207993e-02 -2.636535e-03 5.982856e-04 -1.591384e-02 6.118272e-03 3.001354e-02 -1.456256e-02 2.160652e-02 4.238886e-02 -2.394901e-02 -1.395526e-02 -1.268423e-02 -1.273013e-04 -4.443641e-03 -1.534019e-03 -1.501224e-02 -1.691821e-02 -5.044487e-03 -2.946233e-02 -1.827268e-02 -1.675405e-02 -4.836864e-03 -4.194013e-03 -7.564977e-03 1.841004e-02 1.578609e-02 -1.555499e-02 2.307033e-02 1.530779e-02 -9.667799e-03 -2.158393e-02 -1.842524e-02 -6.372011e-03 -6.870803e-03 -6.449606e-03 -2.259944e-02 -1.218610e-02 -1.840453e-02 -5.424507e-02 -1.473101e-02 3.765699e-03 -8.422490e-03 -2.060744e-03 -1.735663e-02 6.526903e-02 3.054894e-02 1.927735e-02 5.716012e-02 6.722969e-02 -2.136400e-02 -1.348305e-02 1.963087e-05 -5.485942e-03 -2.058667e-03 -6.749722e-03 -4.252386e-03 -2.152143e-02 -1.407265e-02 -2.146183e-02 -1.587273e-02 1.082339e-02 -1.711910e-02 1.845876e-03 -6.791758e-03 -8.242063e-03 3.639249e-02 -2.150575e-02 2.798113e-02 5.028674e-02 -5.296093e-03 1.223201e-02 -1.069709e-02 -2.424320e-03 4.700819e-05 -3.929743e-03 -9.218036e-03 -1.004747e-02 -8.310646e-04 -2.413021e-02 -1.955509e-02 6.731777e-04 -5.456749e-03 -8.883364e-03 -2.666546e-03 -3.645565e-03 1.920130e-02 -7.743559e-03 2.625053e-02 -3.215801e-03 -1.011802e-02 -1.414575e-02 -8.075318e-03 -4.735873e-03 -9.254243e-03 -1.242448e-02 -1.789933e-02 -1.142971e-03 1.189133e-02 -5.079098e-02 -3.119013e-02 -1.857303e-02 -1.593672e-02 3.115394e-03 1.119646e-02 1.180308e-02 4.864904e-02 9.970985e-03 7.200126e-02 5.096343e-02 -1.049982e-02 -2.727824e-02 1.836594e-03 -8.802524e-03 -8.044190e-03 -3.718377e-03 -1.091657e-02 -1.679951e-02 -4.124099e-03 -2.215039e-03 -1.411054e-02 2.832188e-03 -1.271646e-02 -1.511613e-02 -2.065486e-02 3.149009e-02 2.892304e-02 1.022825e-02 -7.157077e-05 7.654649e-02 -1.051777e-02 5.677102e-03 2.642772e-03 -8.161380e-03 -1.805695e-03 -1.508298e-03 -4.857153e-03 -1.408571e-03 -1.052058e-02 1.144121e-02 -1.979945e-02 -2.584820e-02 -1.560743e-02 -9.530227e-03 3.766985e-03 -1.880507e-02 3.171563e-02 -1.207564e-02 1.295285e-03 1.063378e-02 -1.092426e-02 5.681404e-03 6.525491e-04 4.880035e-03 -1.027579e-02 -4.505821e-03 -4.115886e-03 -4.301843e-03 -6.146032e-03 -8.014234e-03 -1.978177e-02 -1.605213e-03 -6.746505e-03 -6.691562e-04 -7.592740e-03 -1.418547e-02 2.135366e-02 -3.639071e-03 -8.689252e-03 -1.452896e-02 -1.515306e-03 2.628084e-02 6.855443e-03 -2.432338e-03 4.048506e-04 -4.015188e-03 1.476404e-02 -1.205767e-02 -1.148597e-02 -1.569559e-03 -2.830640e-03 -2.469286e-02 -1.521339e-02 -1.404594e-02 -1.333895e-02 -1.616822e-02 9.822341e-03 9.695083e-05 -2.350299e-02 1.855289e-03 -6.918139e-03 1.538460e-02 9.031766e-03 -1.921526e-03 -1.524103e-03 -7.437794e-03 7.651887e-03 -2.737093e-03 -7.065653e-03 1.877716e-02 -2.264026e-02 -1.006843e-02 -1.579335e-02 -1.814143e-02 -1.083292e-02 9.899433e-04 -1.356261e-02 -1.565218e-02 -3.929490e-03 9.445619e-03 -3.892663e-03 7.697150e-02 9.632376e-03 -1.382199e-02 -2.722441e-02 -1.009691e-02 5.691471e-02 1.227852e-02 -2.298627e-03 6.943666e-02 7.504977e-02 2.709773e-02 -9.267326e-03 -1.213552e-02 1.539377e-03 -8.708666e-02 -1.393364e-01 -1.889953e-02 2.681524e-02 5.826280e-02 -4.179877e-03 5.675615e-02 9.040051e-03 -3.735477e-02 -1.078455e-02 -3.788934e-02 2.176750e-02 -1.953374e-03 8.268388e-03 9.435406e-02 6.551975e-02 2.647108e-02 4.876935e-02 3.872286e-02 8.424758e-03 -1.285450e-01 -2.384113e-01 3.599661e-02 7.634281e-02 5.715481e-02 8.861486e-02 6.787675e-03 -8.646440e-03 -1.085408e-02 -5.866609e-03 -3.965740e-03 4.416203e-03 -2.856846e-03 1.454013e-02 4.127450e-02 -2.745103e-02 -2.796801e-04 1.111245e-03 -1.557657e-02 -3.759166e-03 -9.150288e-03 1.521963e-02 -1.198138e-02 -3.931150e-02 2.534109e-02 -7.562347e-04 7.508781e-02 -1.253749e-02 -2.570199e-02 4.306245e-03 -2.337493e-02 1.288998e-02 1.815985e-02 -1.194586e-02 2.590752e-02 7.418117e-02 1.666165e-02 3.489724e-02 2.360886e-02 3.036077e-02 7.312461e-02 7.110059e-02 1.758471e-02 -1.370085e-01 -1.563879e-01 3.436686e-02 9.320923e-02 -1.365380e-02 -2.968689e-02 -3.145848e-02 -3.831736e-02 8.439203e-03 2.404196e-02 3.988463e-02 1.193176e-01 1.134676e-01 5.162820e-02 4.119730e-02 2.185647e-02 6.052878e-02 4.380631e-02 5.749743e-02 2.220189e-02 -1.763674e-01 -2.597770e-01 5.975267e-02 -1.872150e-02 -2.332209e-02 -9.683623e-03 -1.176938e-02 -8.725107e-03 -2.738115e-03 1.408161e-02 -7.801117e-04 -2.470633e-02 -7.830440e-03 -1.007042e-02 3.670638e-03 -1.721960e-02 -1.681679e-02 1.903803e-02 5.129929e-02 -1.702450e-02 3.535063e-02 6.230108e-02 -1.585243e-02
 -3.641893e-01 7.270842e-02 1.451075e-01 7.484913e-02 1.407314e-01 8.824369e-02 4.922109e-02 2.083701e-02 -1.045546e-02 -1.221377e-02 -1.234439e-02 -1.221377e-02 -1.221377e-02 -1.221377e-02 -1.235787e-02 -1.307531e-02 -7.403162e-03 -1.160998e-02 -1.221377e-02 -1.247184e-02 8.877704e-02 3.474547e-02 -8.764636e-02 1.871931e-02 -3.857691e-02 4.890177e-02 -2.646805e-02 -2.116876e-03 -4.013225e-03 -4.923758e-03 -4.987791e-03 -4.923758e-03 -4.923758e-03 -4.923758e-03 -3.040789e-03 -5.250313e-03 -3.916165e-03 -3.735626e-03 -4.923758e-03 -5.008188e-03 5.744541e-02 -2.770311e-02 -7.341371e-03 -1.045299e-02 -6.605612e-02 -2.053983e-02 5.334835e-03 -6.875505e-03 1.487881e-03 -2.048732e-03 -2.094206e-03 -2.048732e-03 -2.048732e-03 -2.048732e-03 -2.096190e-03 -2.210489e-03 -2.510780e-03 -4.741957e-04 -2.048732e-03 -2.083414e-03 9.257618e-02 -1.258257e-02 -2.894221e-02 -2.237000e-02 -6.756416e-02 -1.339972e-02 4.189569e-03 -2.366310e-03 -3.280127e-03 -2.677688e-03 -2.739859e-03 -2.677688e-03 -2.677688e-03 -2.677688e-03 -2.737485e-03 -9.036266e-04 -1.288283e-03 8.222656e-04 -2.677688e-03 -7.413328e-04 4.821659e-02 2.385859e-03 -2.678949e-02 -2.696800e-02 -5.247004e-02 -1.386427e-02 -5.405508e-04 -1.072336e-02 -2.360570e-03 -1.927989e-03 -1.976467e-03 -1.927989e-03 -1.927989e-03 -1.927989e-03 -1.967775e-03 -2.086043e-03 -3.706299e-04 -2.334184e-03 -1.927989e-03 -1.963948e-03 1.198341e-01 7.326248e-02 -9.413998e-03 -3.774773e-02 -7.263643e-02 -2.950627e-02 2.039749e-02 2.908935e-02 -7.909520e-03 -6.537766e-03 -4.701365e-03 -6.537766e-03 -6.537766e-03 -6.537766e-03 -6.674641e-03 -6.976538e-03 -7.866052e-03 -7.578188e-03 -6.537766e-03 -6.704588e-03 2.325799e-03 -5.250893e-02 -2.657588e-02 1.612186e-02 2.012929e-02 3.896377e-02 1.413857e-02 -9.203729e-04 -3.025693e-03 -4.116941e-03 -4.160302e-03 -4.116941e-03 -4.116941e-03 -4.116941e-03 -4.187865e-03 -4.336328e-03 -4.961820e-03 -2.806979e-03 -4.116941e-03 -4.174351e-03 3.669909e-02 -3.836243e-02 -3.939765e-02 -1.611289e-02 -2.583225e-02 1.557716e-02 1.197736e-03 3.277457e-02 -1.514010e-03 -2.873054e-03 -2.907827e-03 -2.873054e-03 -2.873054e-03 -2.873054e-03 -2.948759e-03 -3.044075e-03 -1.518014e-03 -1.500494e-03 -2.873054e-03 -2.903469e-03 6.159665e-02 3.373574e-02 7.300525e-02 -8.818773e-02 1.123481e-02 -3.586856e-02 3.581551e-02 2.356242e-02 -8.978819e-03 -7.409896e-03 -7.495498e-03 -7.409896e-03 -7.409896e-03 -7.409896e-03 -7.582714e-03 -5.878544e-03 -6.920645e-03 -8.505869e-03 -7.409896e-03 -7.560185e-03 -2.418157e-03 1.517786e-03 1.774014e-02 2.992895e-02 5.143875e-02 -1.993589e-02 -2.056330e-02 5.013946e-05 -6.543391e-03 -5.429506e-03 -5.478449e-03 -5.429506e-03 -5.429506e-03 -5.429506e-03 -5.532938e-03 -1.769982e-03 -4.664530e-03 -4.361055e-03 -5.429506e-03 -5.489766e-03 3.862221e-02 -3.712015e-02 -3.527301e-02 -1.283943e-02 -1.210643e-02 -2.013069e-02 2.614812e-02 1.229423e-02 -3.213300e-03 -2.606126e-03 -2.638613e-03 -2.606126e-03 -2.606126e-03 -2.606126e-03 -2.674866e-03 -2.793611e-03 -3.175647e-03 -3.103417e-03 -2.606126e-03 -2.643961e-03 -5.480138e-04 4.814608e-03 -9.338429e-03 -4.779592e-03 -1.591896e-02 -2.465653e-02 -4.550048e-03 1.191861e-03 -2.864993e-03 -2.346964e-03 -2.380494e-03 -2.346964e-03 -2.346964e-03 -2.346964e-03 -2.417187e-03 -2.531442e-03 -2.861544e-03 -2.792394e-03 -2.346964e-03 -2.377435e-03 8.556882e-03 -2.905962e-02 6.494407e-03 -1.276660e-02 -1.949889e-02 -1.794593e-02 -7.155550e-03 8.735460e-03 -6.440861e-04 -2.156884e-03 -2.187215e-03 -2.156884e-03 -2.156884e-03 -2.156884e-03 -2.215029e-03 -2.335325e-03 -2.635601e-03 -2.571033e-03 -2.156884e-03 -2.179539e-03 -1.663821e-02 -2.517075e-02 -2.626075e-02 1.466755e-02 -1.163467e-03 -2.816088e-03 1.054193e-03 1.138251e-02 -3.192238e-03 -2.580820e-03 -2.608440e-03 -2.580820e-03 -2.580820e-03 -2.580820e-03 -2.643095e-03 -2.733368e-03 -1.164914e-03 -1.117223e-03 -2.580820e-03 -2.610129e-03 -5.332339e-02 5.790828e-02 4.073044e-02 2.003435e-02 1.075291e-01 6.328741e-02 9.311213e-04 4.264084e-03 -1.330162e-02 -1.247179e-02 -1.252368e-02 -1.247179e-02 -1.247179e-02 -1.247179e-02 -1.258967e-02 -1.275106e-02 -1.078630e-02 -1.486953e-02 -1.247179e-02 -1.252915e-02 1.082287e-02 2.507145e-02 1.762798e-01 9.247028e-02 1.127211e-01 5.019858e-02 2.643437e-02 1.301544e-03 -2.574454e-02 -2.606545e-02 -2.615394e-02 -2.606545e-02 -2.606545e-02 -2.606545e-02 -2.628237e-02 -2.649889e-02 -2.705847e-02 -2.581123e-02 -2.606545e-02 -2.615868e-02 4.237460e-03 -1.726206e-02 -4.257413e-02 1.963861e-02 5.222246e-02 3.709476e-02 -2.863125e-02 -5.431026e-03 -3.336520e-03 -4.350182e-03 -4.391799e-03 -4.350182e-03 -4.350182e-03 -4.350182e-03 -4.464836e-03 -4.664004e-03 -3.149534e-03 -4.899529e-03 -4.350182e-03 -4.402782e-03 5.403566e-02 7.351870e-02 7.127425e-02 8.860168e-02 7.179332e-02 5.355670e-02 9.366787e-04 2.857080e-03 -1.956274e-02 -2.303660e-02 -2.323189e-02 -2.303660e-02 -2.303660e-02 -2.303660e-02 -2.369974e-02 -2.335579e-02 -2.377974e-02 -1.932032e-02 -2.303660e-02 -2.315966e-02 2.514306e-02 8.532516e-02 1.358412e-01 1.294998e-01 1.549702e-01 4.345596e-02 4.241517e-02 -1.949427e-02 -3.250435e-02 -3.260991e-02 -3.285398e-02 -3.260991e-02 -3.260991e-02 -3.260991e-02 -3.131668e-02 -3.168307e-02 -3.238270e-02 -3.303688e-02 -3.260991e-02 -3.276080e-02 3.228434e-02 3.927665e-03 3.783579e-02 2.895958e-02 4.698167e-02 -2.711271e-02 -2.907308e-02 -2.305246e-02 -5.037490e-03 -5.704507e-03 -5.747751e-03 -5.704507e-03 -5.704507e-03 -5.704507e-03 -5.805342e-03 -6.065270e-03 -6.815983e-03 -6.514145e-03 -5.704507e-03 -5.761416e-03
 -3.541356e-02 1.728408e-04 -5.957507e-03 -1.036557e-02 -7.516169e-03 6.582980e-04 -1.646180e-02 8.016472e-03 -1.989067e-02 -1.911162e-03 5.279354e-03 -2.847282e-02 3.305967e-02 4.115570e-03 5.481888e-02 8.765186e-02 -1.676823e-02 6.411137e-03 5.509804e-02 -2.580243e-02 -9.954723e-03 -3.506197e-03 -1.209427e-02 -4.339858e-03 -1.033761e-02 -3.011521e-03 -5.229552e-03 -2.148398e-02 -1.154644e-02 8.992804e-03 -2.277185e-02 7.385442e-03 -2.896075e-02 -8.843172e-04 3.275823e-03 1.810208e-02 -7.220854e-03 5.620058e-02 1.863343e-02 1.051628e-02 4.910348e-03 1.381175e-03 -2.077945e-03 1.528359e-03 -3.233418e-03 -1.532732e-03 -3.306808e-03 -7.754709e-03 -3.144460e-03 -1.425161e-02 2.434225e-03 -1.926512e-02 -6.878391e-03 -1.795797e-02 -2.194053e-02 2.234176e-02 -4.523071e-03 -2.091623e-02 1.209856e-02 -1.432516e-02 -5.009003e-03 -1.628530e-03 -1.828665e-03 -4.389472e-03 -6.699310e-03 -6.150126e-03 -1.072058e-02 -1.542894e-02 -1.271267e-02 -1.581451e-02 -8.187734e-03 2.664039e-03 -1.228608e-02 -8.715503e-03 -1.491093e-02 4.467209e-02 5.592555e-03 -1.205741e-02 2.426644e-02 -1.537177e-02 -4.438175e-03 -3.549793e-03 6.352421e-03 8.180587e-03 -7.652716e-04 -4.296579e-03 -2.175591e-03 -1.151113e-02 4.909122e-04 -1.783214e-02 -1.895483e-02 -1.791697e-02 5.639088e-04 -7.587219e-03 -2.065277e-02 4.754903e-03 8.018738e-03 -2.128005e-02 7.443207e-03 -8.296988e-03 -5.791099e-03 -4.909091e-03 -3.176119e-03 -9.872681e-03 -1.277219e-02 -2.071777e-02 -8.720003e-03 1.645948e-03 -1.474110e-02 -2.984305e-02 -1.564631e-02 -9.071140e-03 2.590106e-02 -1.274929e-02 1.250155e-02 3.216128e-02 1.823293e-02 3.578939e-02 3.769748e-02 -3.740575e-03 -5.910627e-03 -6.732256e-03 -6.912379e-03 -4.669611e-03 -7.978137e-03 -3.661650e-03 1.479576e-03 -5.672571e-03 -3.030052e-02 -1.147238e-03 -7.215470e-03 1.451008e-02 -1.943142e-02 -1.908764e-02 7.435922e-02 -2.050002e-03 -1.443460e-02 1.909548e-02 -1.764638e-02 6.842218e-03 1.149274e-02 -3.711872e-04 -5.952851e-03 -8.560163e-03 8.329902e-04 -1.329019e-02 -9.118860e-03 -1.061915e-02 1.948348e-03 1.136736e-02 -3.215671e-03 -2.653183e-02 1.839270e-02 1.412349e-02 -1.878814e-03 -2.365839e-02 -1.293292e-02 6.608880e-03 1.450509e-03 -1.424558e-02 -3.539567e-02 -1.197057e-02 -4.150312e-03 -1.008134e-02 -1.182019e-02 -1.404272e-02 -1.566075e-02 -6.784466e-03 6.481994e-03 2.035511e-02 -1.224587e-03 2.385302e-02 1.052390e-03 4.419813e-03 2.506395e-02 -3.548524e-03 1.310204e-02 3.886249e-04 4.299061e-02 1.893914e-03 -1.336899e-02 -1.155587e-02 -1.235736e-02 -9.863279e-03 7.359989e-04 -1.459845e-02 -1.819340e-02 -1.819498e-02 1.182714e-02 1.129271e-02 4.086038e-05 4.864880e-03 1.891440e-02 1.382849e-02 1.374357e-02 -1.921536e-02 2.291625e-03 4.138160e-02 8.413422e-04 -5.644168e-03 -9.855219e-03 7.128496e-03 -7.149930e-03 2.844062e-04 3.592471e-03 -3.737954e-03 -4.174738e-03 -4.474763e-03 -1.347943e-02 6.653051e-03 -1.962928e-02 -1.782785e-02 1.061427e-02 -8.531553e-03 2.701029e-02 3.894122e-03 1.081076e-02 -1.011004e-02 -3.305518e-02 -1.164114e-02 -1.022306e-02 -1.025944e-02 -4.064125e-03 -6.222955e-03 -7.264748e-03 -1.595976e-03 4.637030e-04 5.112765e-03 1.825447e-03 -2.086660e-02 -1.139650e-02 8.689413e-03 -9.059496e-03 -2.071250e-03 2.368237e-02 -1.040437e-02 -8.267928e-03 3.019763e-03 -1.684315e-02 -7.999270e-03 -7.993332e-03 4.154162e-03 -5.730732e-03 -7.782612e-03 -5.006925e-03 -5.088921e-03 -4.048535e-03 -7.402704e-03 -8.524645e-04 -2.693645e-03 3.037002e-03 1.128198e-02 -3.647307e-03 1.690148e-03 -1.421276e-02 -4.505739e-03 5.942760e-03 -1.855002e-02 -1.988144e-02 -6.901015e-03 -7.321649e-03 2.582887e-05 -8.844515e-03 4.921925e-03 -8.073405e-03 2.842592e-03 3.013039e-03 -2.995595e-03 -4.348714e-03 -8.797549e-03 6.271180e-03 1.126052e-03 -4.504849e-03 -6.617986e-03 -1.481328e-02 -2.513966e-02 6.943784e-03 -1.544414e-02 4.294766e-03 3.543666e-03 1.032698e-02 -9.554461e-03 -6.435446e-03 -1.782523e-02 -1.532894e-02 -5.112855e-03 1.115471e-02 -2.518762e-05 1.975250e-03 -1.879614e-02 3.515642e-02 -2.735403e-03 1.718955e-02 1.063346e-02 -5.449992e-02 -6.892819e-02 2.317010e-02 8.049933e-02 9.511769e-02 3.669746e-03 2.656799e-02 -6.808780e-03 -2.628154e-02 -3.657180e-02 -2.419608e-02 -7.622769e-03 6.890847e-03 4.149885e-03 3.322989e-03 3.618629e-02 3.522488e-02 4.847203e-02 1.140818e-02 1.134353e-03 -3.891500e-02 -4.280906e-02 1.993243e-02 7.166530e-02 8.426500e-02 1.524953e-02 -2.456470e-02 -1.666265e-02 -7.324762e-03 4.770488e-03 -8.261839e-03 -1.063937e-02 5.335952e-03 -3.071127e-03 -1.108752e-02 3.294467e-03 9.548286e-03 1.188253e-02 -4.488664e-04 1.154148e-02 1.832567e-02 3.224627e-02 2.093993e-03 -1.384221e-02 -2.616140e-02 -8.739794e-03 5.279586e-02 -1.457530e-02 -9.995184e-03 -1.597114e-02 -1.997114e-02 5.767940e-04 -1.765951e-02 4.951530e-02 1.834105e-02 2.666068e-02 9.453210e-03 5.778526e-03 1.882098e-03 -1.048234e-02 6.391345e-02 5.723518e-02 -7.569284e-03 -6.686653e-02 -2.340540e-02 4.562487e-02 4.501881e-02 -6.783289e-03 -3.322039e-02 -2.670908e-02 -2.727884e-02 2.304019e-02 2.605913e-02 2.124750e-02 4.642692e-02 4.716434e-02 1.335814e-02 1.913227e-02 1.476933e-02 3.895496e-02 4.300105e-02 6.563875e-02 -1.856422e-02 -3.790645e-02 -8.770042e-02 4.191959e-02 -3.937543e-03 -8.302321e-03 -1.287748e-02 -2.507308e-03 -9.384784e-03 -5.718173e-03 -1.342205e-02 -8.781738e-04 -1.174818e-02 -1.388097e-02 1.952998e-02 6.752463e-03 1.981399e-02 1.793150e-02 3.188793e-02 5.255806e-03 1.567931e-03 1.266814e-02 -2.711641e-02 -5.153514e-03
 -5.671780e-02 -1.268666e-02 -1.557174e-02 -1.713395e-02 -1.550130e-02 -5.807264e-05 -1.306483e-02 -1.442943e-02 -5.113625e-02 -8.365491e-04 -6.727298e-04 -1.017742e-02 4.510317e-02 1.382123e-03 2.599742e-02 1.430366e-01 -2.179629e-02 6.553757e-02 7.417007e-02 -3.872173e-02 -1.553519e-02 -8.361211e-03 -7.182658e-03 -8.133560e-03 -7.169214e-03 -1.587724e-02 -3.264979e-03 -1.603651e-02 -4.386241e-02 1.838663e-02 1.561411e-02 3.347082e-02 -7.581426e-03 -2.013119e-02 4.453386e-02 4.211852e-02 -5.119190e-02 2.255249e-02 2.704950e-02 -1.763394e-02 -7.954105e-04 -2.150902e-03 -3.020261e-03 -3.423922e-03 -3.003815e-03 -6.702844e-03 -4.500387e-03 -6.237833e-03 -2.056699e-02 2.196649e-02 -4.271519e-03 -8.054247e-03 -6.863138e-03 -2.136836e-02 3.395091e-03 1.838613e-03 -6.538225e-03 -4.016805e-03 -1.581834e-02 -6.280928e-03 -1.655229e-02 -8.114030e-03 -3.975964e-03 -4.468025e-03 -3.962672e-03 -3.524784e-03 -4.642824e-03 -7.405238e-03 -3.930677e-02 -6.965065e-03 -1.962156e-03 -1.337881e-02 2.287463e-02 -2.177641e-02 4.242825e-02 2.743392e-03 -7.349596e-03 -1.165214e-03 -1.557776e-02 1.736524e-02 -1.066271e-02 -5.787262e-03 -2.815541e-03 -3.177073e-03 -2.797510e-03 -4.252148e-03 -6.101238e-03 -3.628206e-03 -5.184805e-03 7.191032e-03 -9.772512e-03 -3.309086e-03 -1.252271e-02 1.190115e-03 3.035627e-02 -2.028018e-02 -1.742516e-03 -3.127010e-02 1.380437e-03 -2.026709e-02 -7.285727e-03 -1.039986e-02 -9.357468e-03 -1.038840e-02 -9.330745e-03 -1.542425e-02 -1.341261e-02 -1.575374e-02 -5.153377e-02 -2.733360e-02 -1.007082e-02 -9.796667e-03 2.568711e-02 -2.263331e-02 1.054624e-01 3.879499e-02 1.943050e-02 9.124354e-04 2.428370e-02 1.032901e-02 -5.149384e-03 -1.588393e-03 -5.745623e-03 -6.478281e-03 -5.717165e-03 -6.352629e-03 -5.937198e-03 -7.319158e-03 3.367136e-02 -2.910338e-02 3.594856e-02 1.234583e-02 7.598369e-03 3.373827e-02 1.778979e-02 1.876054e-02 -1.942528e-02 -2.067807e-02 -1.588328e-02 -6.703879e-02 1.095794e-02 -5.936917e-03 -4.017753e-03 -2.540685e-03 -3.994164e-03 2.814369e-03 -6.308252e-03 -1.848230e-03 2.654546e-02 -5.813130e-03 1.874199e-02 -7.883649e-03 -7.836252e-03 -6.480114e-03 -1.333714e-02 -1.656135e-02 -1.046450e-02 7.386207e-03 -2.479328e-02 -1.278915e-02 2.389396e-02 -1.233560e-02 -1.040607e-02 -9.556841e-03 -1.038131e-02 -1.417083e-02 -4.076036e-03 -1.014432e-02 -3.694178e-02 -3.093262e-02 -1.832799e-02 -3.676561e-02 -9.745709e-03 2.720000e-02 4.574567e-02 8.786177e-02 2.145036e-02 -6.309706e-03 1.654099e-02 1.232401e-02 -1.511096e-03 -4.909894e-03 -7.622805e-03 -6.502243e-03 -7.592860e-03 9.549648e-04 -2.137480e-03 -7.035437e-04 -1.358324e-02 -3.336891e-02 -2.871351e-02 3.841285e-03 7.950655e-03 2.020341e-02 -3.258476e-02 5.896972e-02 2.626338e-02 -1.193055e-03 -1.405986e-03 2.041673e-02 -4.131550e-03 -5.698712e-03 -3.745929e-03 -4.215926e-03 -3.723805e-03 -4.852025e-03 -4.274050e-03 2.311831e-03 1.468906e-02 8.846376e-04 1.333797e-03 -5.639026e-03 -4.696573e-03 2.132785e-03 -1.672470e-02 5.349714e-03 -1.267495e-02 -1.903102e-02 -5.854811e-03 -5.117952e-03 -4.793417e-03 -6.873474e-03 -3.267207e-03 2.276083e-03 -3.251298e-03 2.270356e-03 -3.396875e-03 -4.164509e-03 -6.830078e-03 -2.393556e-02 -2.613549e-02 -4.692716e-03 -2.305369e-02 -1.156956e-02 -8.344944e-04 1.778558e-02 7.330870e-03 -8.823680e-03 -1.380652e-03 1.959439e-02 -7.106239e-03 -6.345787e-03 -3.022396e-03 -3.430441e-03 -3.009943e-03 -1.031697e-03 -2.868946e-03 4.681370e-03 -2.018310e-02 -1.360541e-02 -8.938098e-03 -6.458331e-03 -1.304268e-02 -7.309195e-03 -3.692577e-03 -6.993532e-04 -4.703217e-03 1.483217e-03 -1.789425e-03 1.288016e-02 -9.009772e-03 -3.334351e-03 -3.605639e-03 -1.143410e-04 -3.585247e-03 -2.315904e-03 -5.772506e-03 -9.049643e-03 1.794125e-02 8.075310e-03 -3.226709e-03 8.345184e-04 -2.735311e-02 -3.644627e-03 -8.617268e-04 -6.362986e-03 7.141085e-04 4.851667e-03 -1.618987e-02 -1.190894e-02 -1.859893e-02 -7.641514e-03 -1.529082e-02 -1.595804e-02 -1.713024e-02 -1.528432e-02 -1.866505e-03 6.436598e-03 2.576133e-02 -5.294655e-03 -1.367411e-03 1.830050e-02 -1.097645e-02 6.692204e-02 2.981219e-03 3.866461e-02 -5.469306e-03 -2.004610e-02 3.144879e-02 3.406066e-02 2.485395e-02 -2.497752e-02 -3.619448e-02 -3.590612e-02 -3.596374e-02 -1.472589e-02 -4.186926e-02 -3.610637e-02 8.970111e-02 1.354017e-01 3.379543e-02 1.209551e-02 4.261461e-02 1.382821e-02 5.587672e-02 1.233505e-02 2.687873e-02 -2.490922e-02 -1.307564e-01 1.152927e-01 2.770657e-03 -5.423400e-03 -6.246699e-03 -7.112239e-03 -6.249906e-03 -2.998781e-03 -1.076247e-02 -6.400044e-03 2.796682e-02 2.618213e-02 -2.937220e-03 1.408141e-02 -3.004136e-02 2.696347e-02 1.202572e-02 1.333570e-02 -4.635302e-02 -2.963357e-04 -2.252109e-02 -7.748459e-03 4.247066e-02 -3.372866e-02 -3.020874e-02 -2.940750e-02 -3.044964e-02 -1.923564e-02 -4.248224e-02 -7.306034e-04 1.006825e-01 4.811333e-02 4.071092e-02 5.117773e-02 4.958266e-02 -2.288455e-03 -9.940306e-02 -1.005645e-01 1.344400e-02 2.278887e-02 1.458764e-01 1.893314e-02 3.410385e-02 -8.015827e-03 -4.962843e-02 -4.983173e-02 -4.811769e-02 -2.908660e-02 1.977709e-03 -1.171886e-02 6.942758e-02 5.425983e-02 4.626052e-02 3.530189e-02 -1.004711e-02 1.197797e-02 -1.044219e-01 -1.846747e-01 1.403540e-01 1.277251e-01 7.130814e-02 1.104145e-01 -4.454976e-03 -1.024412e-02 -8.205437e-03 -7.279187e-03 -8.197944e-03 -1.268730e-02 -7.894277e-03 -5.649064e-03 2.794497e-02 2.244056e-03 -1.234127e-02 1.817690e-02 2.822399e-02 -8.146531e-03 4.603847e-02 1.771618e-02 -3.252719e-02 -2.943468e-02 2.206702e-02 -1.486875e-02
 1.028049e-01 -3.048388e-02 -2.635100e-02 -3.268718e-02 -4.048637e-02 -3.020212e-02 3.578666e-03 1.508157e-03 -1.382640e-02 3.523175e-02 3.509788e-02 3.814238e-02 5.035467e-02 2.675828e-02 2.947094e-02 -4.992286e-02 5.867498e-03 -2.634009e-02 3.706285e-03 4.500682e-03 -3.651050e-02 3.874336e-03 -6.092777e-03 8.357250e-03 -2.746822e-03 -1.700355e-02 1.388926e-04 5.689696e-03 -1.470269e-03 -2.557567e-02 5.741228e-03 -1.451132e-02 -2.417153e-02 -1.286588e-02 9.211652e-03 2.011023e-02 -1.289992e-02 4.289087e-02 5.126279e-02 -1.166420e-02 -1.371978e-02 9.933088e-03 2.010745e-02 6.616092e-03 8.563036e-03 1.466492e-02 -4.915932e-03 -1.288726e-02 -2.315941e-03 3.006346e-04 3.015158e-03 -3.955881e-03 -1.472956e-02 -9.498497e-03 -4.534337e-02 -2.480203e-02 -3.591601e-04 -2.058387e-02 3.181380e-03 -9.684203e-03 -1.287220e-02 -1.219357e-02 -3.174954e-04 1.609321e-02 1.614789e-02 9.061086e-04 -4.822007e-03 1.483983e-02 -7.018088e-03 -1.586227e-02 -1.472466e-02 -1.298542e-02 -3.009937e-02 -1.698978e-02 -2.381177e-02 2.366639e-02 -2.738235e-03 1.977152e-02 2.453605e-03 -1.415980e-02 -6.501419e-03 -1.893699e-03 4.514353e-03 1.003653e-02 1.995684e-02 1.028464e-02 4.376562e-03 9.558328e-04 -3.331152e-03 1.431361e-03 -5.200855e-03 -1.784427e-02 -1.721020e-02 7.844438e-03 -6.621526e-02 -2.828682e-02 -1.300254e-02 -1.619534e-02 2.664662e-02 -1.381846e-02 -2.084760e-02 -1.514739e-02 8.853272e-03 8.197123e-03 -1.279858e-02 -9.848129e-03 2.089470e-02 1.527667e-02 1.897780e-02 -1.670809e-02 1.156427e-03 4.601284e-03 1.121289e-03 -1.314598e-02 -6.890904e-02 9.759195e-03 -6.684074e-03 4.251196e-02 6.455413e-02 -1.963573e-02 3.993342e-03 -1.012826e-02 7.629574e-03 -2.253244e-03 1.157824e-03 5.748860e-03 2.395638e-03 1.050582e-02 7.496746e-03 -1.567267e-02 4.527064e-03 -8.527479e-03 5.193017e-03 6.370112e-03 -3.398853e-02 -1.899154e-02 1.736280e-02 -9.530860e-03 5.064699e-03 -1.491685e-02 5.333614e-03 1.051994e-02 2.182541e-03 -3.555595e-03 -5.382733e-03 1.105550e-02 -3.865466e-03 2.070542e-02 -9.938822e-03 -1.124250e-03 1.765263e-02 -1.823930e-03 -1.101738e-02 6.761921e-03 -5.202767e-02 -2.411959e-02 -1.048321e-02 3.665770e-03 -3.961821e-03 -1.473547e-02 -3.253488e-02 -1.041923e-02 -2.831043e-03 -9.551609e-03 1.554106e-03 -6.137706e-03 1.262420e-02 2.319905e-02 6.169038e-03 2.579207e-03 2.974279e-02 2.263708e-02 -1.861755e-02 1.429711e-02 -5.752176e-02 1.993576e-02 1.454120e-02 1.413812e-02 5.733805e-03 -4.615359e-03 -4.383388e-03 -1.248773e-02 -2.088587e-02 -9.609360e-03 -6.282792e-03 -2.551626e-02 -2.021292e-03 4.370009e-03 6.310101e-03 1.297632e-02 -1.222028e-02 7.636963e-03 -4.301843e-03 1.017672e-02 -3.244892e-02 1.253460e-02 -5.150180e-03 1.994432e-02 3.579583e-02 2.233383e-02 -1.531305e-03 -3.765770e-03 -4.755613e-03 4.955004e-03 2.716795e-03 4.383020e-03 -4.685891e-03 -8.067447e-03 -6.830301e-03 7.790137e-04 1.984481e-02 -1.652474e-02 -7.306808e-03 1.788473e-02 -3.154239e-02 -9.293181e-03 -4.334242e-04 9.929126e-03 -3.524819e-02 -4.186645e-03 3.006789e-03 -8.291067e-03 -1.034776e-02 1.089380e-03 -6.134322e-03 8.326697e-03 -1.468181e-02 2.227481e-03 -3.561866e-03 5.385442e-04 -8.228736e-03 5.405216e-04 -4.475792e-03 -7.993431e-03 8.362581e-03 -2.317691e-02 -9.890686e-03 -8.386134e-03 -2.576222e-03 -9.267006e-05 6.655781e-03 3.495728e-03 -8.499380e-03 4.911858e-03 5.928425e-03 -3.249674e-03 -6.423896e-03 -2.575718e-03 -3.798700e-03 -1.836342e-02 -1.375229e-02 8.520111e-04 9.135492e-03 -1.017733e-02 9.895152e-03 -3.589552e-02 -2.826746e-03 -1.500486e-02 -1.423777e-02 5.738757e-03 -1.102523e-02 -1.182096e-02 -2.612272e-03 -6.275174e-03 2.019566e-03 5.159805e-03 -7.528670e-03 3.254181e-03 -4.577107e-03 -1.997000e-03 -1.905508e-03 -5.199027e-03 -5.868870e-03 3.828596e-03 -3.482691e-02 -1.015022e-02 2.618250e-03 9.538911e-03 1.159848e-03 2.289267e-03 5.125129e-02 1.363248e-02 -1.257284e-02 -1.617127e-02 -2.504786e-02 -2.228281e-02 -1.786673e-02 -2.625560e-02 -1.867274e-02 -1.337853e-03 -3.288306e-02 3.638314e-03 -7.600098e-03 -3.526070e-02 1.430715e-01 4.890120e-02 1.785712e-02 2.975135e-02 8.113626e-03 -1.061387e-02 4.012898e-02 -8.515629e-03 5.554426e-03 -5.241869e-03 -1.838101e-02 1.926993e-02 -1.036413e-02 -4.794015e-02 -2.554936e-02 -1.312165e-02 -1.244115e-02 -7.627399e-03 4.987980e-02 -1.015461e-02 5.280019e-02 -2.456475e-02 2.314571e-02 7.346182e-02 1.150782e-01 -1.415262e-02 -7.465908e-04 3.860255e-03 -7.651123e-03 -1.180892e-02 4.491188e-03 -1.691587e-02 7.242929e-04 -9.635744e-03 -1.170619e-02 -1.297203e-02 -9.486181e-03 -2.155101e-02 2.014879e-04 -8.812882e-03 7.964561e-02 6.390067e-02 8.335997e-03 -1.933032e-02 -4.453250e-02 -1.777523e-02 3.471103e-02 2.770980e-02 5.468442e-05 3.174622e-03 2.562545e-02 1.101517e-02 -1.305131e-02 9.296373e-03 -5.537398e-04 -6.271714e-03 -4.020097e-02 -1.434006e-02 1.511951e-02 1.379232e-02 1.574498e-01 1.117242e-01 -2.344954e-02 -6.653386e-02 -1.160183e-01 1.602771e-02 -1.405500e-02 1.610795e-02 7.686107e-03 -5.189639e-05 -7.794135e-03 1.929679e-02 -5.117158e-04 -4.339469e-02 -1.879235e-02 1.237448e-02 -4.303755e-03 1.114369e-02 3.766936e-02 3.294014e-03 1.505345e-01 1.194726e-01 -1.339089e-02 -4.006232e-02 -7.511420e-02 4.745977e-02 -2.828055e-02 -1.044307e-02 -1.177096e-02 -2.100812e-02 -1.586231e-02 -1.527504e-02 -1.773712e-02 -5.674022e-03 1.843440e-03 -5.915984e-03 -1.507313e-02 -1.123519e-02 1.171482e-03 -1.704979e-02 2.298837e-02 1.610859e-02 -6.732725e-03 5.049160e-02 8.410757e-02 5.827811e-03
 -1.284112e-01 -1.114444e-02 -1.053000e-02 -1.055297e-02 -1.059654e-02 -1.230849e-02 -1.095971e-02 -8.310435e-03 -8.676200e-03 1.890936e-03 -7.712326e-03 -1.900141e-02 -1.301440e-03 -1.540771e-02 7.341477e-02 6.294420e-02 -1.396030e-02 1.104765e-01 1.174033e-01 -1.053434e-02 -3.177475e-02 -5.123064e-03 -4.706961e-03 -4.722071e-03 -4.754480e-03 -5.697184e-03 -4.964020e-03 -3.807216e-03 -1.288006e-02 -4.921125e-03 -1.021413e-02 -8.082573e-03 -6.021686e-03 4.356343e-03 6.904883e-02 -9.277765e-03 -2.047971e-02 3.784836e-02 1.797982e-02 -1.004204e-02 7.823949e-03 -2.499948e-03 -2.243583e-03 -2.255547e-03 -2.273413e-03 -2.871306e-03 -2.397615e-03 -2.780860e-03 2.908882e-03 -3.378152e-03 -1.650760e-04 -6.676583e-03 -6.049610e-03 -1.099021e-02 1.394726e-02 -1.170352e-02 -5.863907e-03 5.802006e-03 -6.355034e-02 -1.196143e-03 -1.885140e-02 -3.054521e-03 -2.780112e-03 -2.791991e-03 -2.810282e-03 -1.521768e-03 -2.949256e-03 -3.437188e-03 -1.111480e-02 7.545562e-03 2.713853e-03 -3.419597e-03 -5.661404e-03 -8.400921e-03 2.536533e-02 -1.593675e-02 9.396112e-04 -8.438631e-03 -1.466288e-02 -5.448971e-03 -7.927917e-03 -2.282435e-03 -2.046655e-03 -2.057962e-03 -2.073118e-03 -2.645809e-03 -2.191506e-03 -5.638957e-04 -7.934520e-03 1.850719e-03 -3.224070e-03 -9.182363e-03 3.457845e-03 1.865382e-03 1.952830e-02 -3.227051e-02 -3.079586e-03 -2.339075e-02 -3.119806e-02 1.914079e-03 -3.083122e-02 -6.807647e-03 -6.314588e-03 -6.332078e-03 -6.364526e-03 -5.741339e-03 -6.663869e-03 -5.675862e-03 -2.291818e-02 -9.805185e-03 -3.397254e-03 -1.140920e-02 6.465283e-03 -1.515169e-02 1.035669e-01 3.359582e-02 -1.052509e-03 9.387928e-03 1.002532e-02 -1.239692e-02 -1.614564e-02 -2.377713e-03 -3.944939e-03 -3.958753e-03 -3.986746e-03 -4.812995e-03 -4.161928e-03 -2.778142e-03 -2.123857e-03 -7.081252e-03 -1.951338e-03 -7.270912e-03 -1.709233e-02 -1.054435e-03 1.626483e-02 1.515585e-02 -2.514638e-03 -3.174998e-03 2.865141e-02 -1.220540e-02 1.716358e-02 -3.255675e-03 -2.922571e-03 -2.938503e-03 -2.959929e-03 -3.689708e-03 -3.104102e-03 -3.561039e-03 -4.499830e-03 -1.153127e-02 -4.938151e-03 9.962206e-03 -8.176558e-04 -4.862282e-03 4.224552e-02 -2.297067e-02 9.240393e-04 -3.099426e-02 -2.098346e-02 -1.042483e-02 -3.334535e-02 -7.117696e-03 -6.701719e-03 -6.719157e-03 -6.750337e-03 -5.925998e-03 -6.988939e-03 -2.240091e-03 -2.131899e-02 -2.531097e-02 -1.306622e-02 -1.590907e-02 -7.902779e-03 -5.030756e-03 -5.566280e-03 7.083153e-02 -3.012375e-03 8.327323e-02 5.330927e-02 -9.584960e-03 -1.826741e-02 -5.473349e-03 -5.082711e-03 -5.102819e-03 -5.130649e-03 -6.033027e-03 -3.329689e-03 -6.233835e-03 -5.525490e-03 -2.195435e-02 -3.148050e-03 2.187972e-03 3.756924e-03 7.673043e-03 -4.343523e-02 1.034710e-01 5.124287e-03 6.323340e-03 1.175076e-02 -1.479996e-02 1.120953e-02 -2.832075e-03 -2.564411e-03 -2.579598e-03 -2.592344e-03 -3.237901e-03 -2.726382e-03 -3.191611e-03 -3.844046e-03 -1.280523e-02 -2.135837e-03 -6.366847e-03 -5.903048e-03 -4.953412e-03 -1.175340e-02 -1.188598e-02 -1.458479e-02 -1.930897e-03 1.513748e-02 -4.138406e-03 1.314466e-03 -2.519236e-03 -2.253582e-03 -2.270752e-03 -2.283188e-03 -8.958726e-04 -2.400076e-03 -2.799453e-03 -6.762030e-03 -9.523102e-03 -1.051651e-02 -8.438668e-03 -1.027832e-02 2.968086e-03 -4.172280e-02 -1.931696e-02 3.456143e-04 1.576152e-02 1.703354e-02 8.119169e-04 7.192078e-03 -2.450900e-03 -2.191426e-03 -2.210038e-03 -2.219158e-03 -2.807314e-03 -2.336087e-03 -2.712707e-03 9.176271e-03 -5.295229e-03 -1.798961e-04 -5.381738e-03 -1.247758e-02 1.483624e-03 -3.700065e-02 -1.717039e-02 -6.803575e-03 -6.646262e-04 -5.233368e-03 1.090616e-03 4.233478e-03 -2.838691e-03 -2.564816e-03 -2.580563e-03 -2.597012e-03 -3.224690e-03 -2.718132e-03 -3.144515e-03 -1.870128e-03 -7.069790e-03 -5.533048e-03 -3.570998e-03 -4.280499e-03 5.579196e-04 5.659842e-03 9.890967e-03 -5.697918e-03 -3.367763e-02 -8.642885e-03 -4.249405e-03 6.661258e-02 -1.178419e-02 -1.270567e-02 -1.276288e-02 -1.095970e-02 -9.396696e-03 -1.126355e-02 -1.121925e-02 -4.970778e-03 1.090620e-02 -3.769376e-03 1.417297e-02 3.084482e-02 1.106247e-02 1.101256e-01 2.314087e-01 -1.919851e-02 -1.348825e-01 -1.533725e-01 1.080365e-02 1.229677e-01 -2.512404e-02 -2.668080e-02 -2.677819e-02 -2.714704e-02 -2.148239e-02 -2.772932e-02 -2.539620e-02 4.449054e-02 8.288804e-02 1.664334e-02 2.975830e-02 4.621573e-02 3.283643e-02 1.872283e-01 2.555364e-01 -6.006447e-03 -1.725857e-01 -3.350173e-01 5.664732e-02 -1.906783e-02 -4.373683e-03 -4.009116e-03 -4.035785e-03 -4.040792e-03 -2.823412e-03 -2.208763e-03 -4.904307e-03 -7.667186e-03 -1.550601e-03 -1.395180e-02 -1.781874e-02 -5.006243e-03 3.091821e-03 -4.243614e-02 -1.215588e-02 -1.326821e-02 -4.512298e-04 1.434471e-01 -1.853429e-02 8.716071e-02 -2.089287e-02 -2.199139e-02 -2.048251e-02 -2.206657e-02 -1.539982e-02 -2.099077e-02 -2.497645e-02 5.175094e-02 1.576834e-03 1.897577e-02 2.262989e-02 4.914554e-02 -1.487337e-03 -1.624093e-01 -1.655634e-01 3.363185e-03 2.303595e-02 3.469121e-01 1.699066e-02 1.090270e-01 -2.729445e-02 -3.272762e-02 -3.331914e-02 -3.281382e-02 -3.210536e-02 -3.235669e-02 -2.858344e-02 1.546371e-02 4.748835e-02 1.135152e-02 5.692091e-02 -2.131821e-02 -4.531918e-03 -1.383773e-01 -2.410716e-01 7.475862e-02 3.245440e-01 1.607724e-01 3.174133e-02 -3.690367e-02 -5.524447e-03 -5.158147e-03 -5.177682e-03 -5.201990e-03 -6.026647e-03 -5.370019e-03 -4.306255e-03 -1.005589e-02 -2.120164e-02 -2.451403e-03 -2.064651e-05 -1.326163e-03 -1.375683e-02 3.777027e-02 4.381372e-02 -6.332031e-03 -1.020999e-02 7.183583e-02 -1.391552e-02
 -5.566939e-02 2.528088e-02 3.767556e-02 4.147944e-03 2.873866e-02 8.314167e-02 -8.740522e-03 -9.520606e-03 1.067794e-02 1.329323e-02 -1.418900e-02 -4.838763e-03 -2.288703e-03 -3.100994e-03 3.162433e-02 -3.274937e-02 -8.079652e-03 -2.067651e-02 -2.128253e-04 1.220833e-02 -3.851961e-03 3.284994e-02 -1.301839e-03 1.461697e-02 2.263117e-03 -2.925630e-02 1.748156e-02 -2.545438e-03 -2.641977e-03 1.149970e-02 -3.620468e-03 -1.994903e-03 -3.745850e-03 -4.301144e-03 -4.107846e-04 -1.082692e-02 -1.044709e-02 9.631778e-03 -1.971167e-02 -1.192220e-02 -7.905203e-02 8.955706e-03 6.369123e-03 -2.353152e-03 4.713030e-03 2.198247e-03 -1.294281e-02 1.832295e-03 7.753700e-04 -6.771129e-03 -5.065171e-03 -7.316375e-03 5.679635e-04 4.531142e-03 1.514943e-03 1.746592e-02 -1.084252e-02 -3.370651e-03 -2.044540e-02 2.821780e-03 -5.653814e-02 1.167949e-02 4.326260e-03 1.787047e-02 7.437447e-03 5.038340e-03 1.165862e-03 -5.303099e-03 2.791114e-03 7.539264e-03 3.669960e-03 3.319426e-04 -1.238951e-02 -1.113485e-02 -1.498971e-02 -1.142141e-02 -6.745671e-03 -1.887892e-02 8.782180e-03 -7.947127e-03 -6.977773e-02 -1.541945e-03 3.855177e-03 -1.120935e-02 2.655958e-03 -1.491247e-02 1.764404e-02 9.518342e-03 -1.309985e-02 -8.224359e-03 2.314690e-03 -1.213594e-02 -4.456616e-03 7.722682e-03 1.078373e-03 2.846087e-03 -9.220717e-03 2.330412e-03 -1.114616e-02 2.306546e-03 -2.035731e-02 1.534517e-02 2.523801e-03 8.620295e-03 1.831823e-02 -9.079384e-03 5.657155e-03 5.558358e-03 2.612074e-03 -3.648143e-03 -3.300362e-03 -1.674644e-02 -4.696672e-04 1.510118e-02 2.727601e-04 -5.124495e-03 2.352283e-02 -2.366820e-03 -2.286032e-02 -1.399694e-03 -3.063508e-02 2.154564e-02 5.642735e-05 1.055927e-02 9.413056e-03 1.396149e-02 -2.478662e-03 2.115746e-03 -6.481668e-04 5.391139e-03 -4.615332e-03 -1.714439e-02 -1.782582e-02 -1.521739e-02 1.251004e-02 3.505118e-03 -4.048151e-03 2.608834e-03 -1.206236e-02 -1.355533e-02 3.080422e-02 4.304459e-03 -6.224238e-03 -1.546916e-02 7.758924e-06 2.368569e-03 -1.120680e-02 -5.937038e-03 -3.146415e-03 -1.433104e-03 -1.469601e-02 -5.756986e-03 -7.250656e-03 -3.694752e-03 6.548836e-03 1.532089e-02 -1.540910e-02 -2.076460e-02 -4.749284e-03 -7.775188e-03 1.326668e-01 1.368106e-02 -9.284801e-03 1.004687e-02 -1.240596e-02 -1.556426e-03 1.229757e-02 -1.245765e-02 -9.584731e-03 -4.349236e-03 -2.008543e-02 -1.512549e-02 -8.468182e-03 -1.541770e-02 -1.943705e-02 7.896518e-03 -1.620081e-02 3.274275e-03 -2.752213e-02 1.695480e-02 9.052498e-02 -1.470940e-02 -1.399985e-02 -1.826666e-03 -1.992431e-02 7.075599e-04 -1.833096e-02 -2.353622e-03 2.449192e-02 -5.463863e-03 -1.312589e-02 -3.582616e-03 -1.104588e-02 -1.373019e-02 7.851056e-03 8.783353e-03 -9.533252e-03 1.518351e-02 -3.351047e-03 -1.979407e-02 3.206774e-02 -1.308633e-02 -1.149817e-02 -3.645758e-03 -1.074597e-02 2.383056e-03 -1.216159e-02 -1.275366e-02 8.659198e-03 -6.135086e-03 -7.552544e-03 -1.712552e-02 -4.598753e-03 -1.320085e-02 -1.879573e-02 1.974214e-02 -8.765889e-04 5.382000e-03 6.749391e-03 -1.648619e-02 1.527414e-02 -1.292633e-02 -1.059298e-02 -1.537048e-02 -5.376543e-03 -8.334571e-03 -5.415037e-04 -6.000179e-05 -1.644513e-02 -6.801495e-03 -9.437130e-03 1.840980e-04 -1.117711e-02 -7.692791e-03 3.642625e-03 7.947724e-03 -1.521965e-02 -8.460503e-03 2.069119e-02 -3.048964e-03 -1.125030e-02 -1.313178e-02 -4.439022e-04 -7.275408e-03 -4.570948e-03 1.246786e-03 -1.089875e-02 -1.980346e-02 1.260758e-02 -8.501322e-03 -4.463008e-03 -8.116951e-04 -2.628114e-03 -8.799933e-03 2.685987e-03 -6.487494e-03 -1.188252e-02 -4.659983e-03 1.093381e-02 -5.764676e-05 1.632830e-02 -1.047835e-02 -1.396902e-02 -1.010672e-02 -1.481384e-02 1.898924e-02 -5.868548e-03 -9.275765e-03 -2.084080e-02 -1.917345e-03 -8.878421e-03 -1.034344e-02 -8.214086e-03 -1.005985e-02 -9.927986e-03 1.084596e-02 1.914884e-03 1.347460e-02 3.370664e-03 -4.148005e-03 -6.820545e-03 -1.439506e-02 -1.093675e-02 5.250074e-03 -1.024453e-02 -7.384811e-03 -1.922323e-02 1.383571e-02 1.162017e-02 1.646990e-02 -1.090253e-02 -7.512586e-03 1.263434e-02 -5.836748e-04 8.136246e-03 6.255052e-02 -3.522837e-03 2.105895e-02 2.050105e-02 9.121023e-03 1.057662e-02 -1.379772e-02 -6.499550e-03 -1.131626e-02 -1.323149e-02 1.690890e-02 4.560884e-02 1.775154e-02 3.073770e-02 1.199846e-02 2.428738e-02 -1.828540e-02 -2.505489e-02 3.399169e-02 2.423644e-02 1.506324e-02 -2.285813e-02 -1.461414e-02 3.813351e-02 3.762795e-02 6.438882e-02 -1.009712e-02 -1.704571e-02 1.594268e-02 -1.287006e-02 -1.432592e-02 4.862368e-04 -3.121118e-03 -8.315092e-03 -1.554696e-02 -2.200983e-02 -1.373987e-03 -9.507752e-03 -1.512131e-02 3.805454e-04 -7.068484e-03 -9.302673e-03 9.671473e-03 4.134887e-02 -1.827771e-02 1.180746e-02 -1.177445e-02 -2.327039e-02 -2.607257e-02 -1.042490e-02 -4.047681e-03 -2.003138e-02 -2.405342e-03 2.574884e-03 8.108011e-03 1.078420e-02 2.118542e-02 -3.389421e-05 -1.338673e-02 2.524547e-02 7.629800e-03 4.525568e-02 5.795037e-02 6.369954e-02 2.487672e-03 -1.010321e-03 1.403788e-02 -3.287028e-02 -2.143193e-02 -4.679037e-02 -4.067671e-02 6.530273e-03 -4.710649e-03 4.925702e-02 -2.132562e-02 2.203628e-02 3.221585e-02 2.033341e-02 1.292180e-02 -2.906365e-03 6.999388e-03 6.984341e-02 5.712067e-02 5.007423e-02 3.792034e-02 1.218431e-01 -2.130755e-02 -1.087402e-02 -1.832405e-02 -1.622673e-02 2.487243e-02 -1.396010e-02 -1.229643e-02 -2.938443e-02 -1.068937e-02 5.361005e-03 4.378896e-04 -2.727627e-03 -1.846725e-02 5.971174e-03 1.195920e-02 -5.645315e-03 -3.899164e-03 1.544183e-02 -2.160370e-02
 1.258686e+00 -7.651338e-02 -4.412508e-02 -4.322908e-04 -3.937885e-02 -2.628857e-02 -9.615445e-02 -4.373181e-01 -2.794389e-02 -1.900470e-02 -3.760563e-02 -1.915396e-02 -2.095208e-02 -2.182105e-02 -2.711649e-02 -3.641607e-02 -8.758206e-02 -1.163764e-01 -2.122298e-02 -1.655780e-02 -6.049443e-02 -4.058382e-03 3.891584e-01 3.089800e-02 7.329131e-02 -6.646327e-02 4.191654e-02 -1.693841e-01 -8.851358e-03 -1.026708e-02 -1.876851e-02 -9.658856e-03 -1.071769e-02 -9.341697e-03 -1.440436e-02 -2.136770e-02 -5.543039e-02 -7.476894e-02 -1.124363e-02 -8.279331e-03 -4.783754e-02 1.245794e-01 7.480172e-02 7.078619e-03 3.973985e-02 1.640343e-02 -5.600006e-02 -1.340288e-01 -4.229935e-03 -4.386961e-03 -9.300947e-03 -4.170771e-03 -4.629743e-03 -4.882520e-03 -6.356935e-03 -9.623418e-03 -2.796860e-02 -3.697087e-02 -5.083813e-03 -3.545891e-03 -3.242061e-02 3.302350e-02 -1.036608e-02 5.012660e-02 2.257347e-01 6.997110e-02 -7.633299e-02 -1.741174e-01 -1.051505e-02 -5.705530e-03 -1.192895e-02 -5.381619e-03 -6.028725e-03 -6.343336e-03 -8.166913e-03 -1.222179e-02 -3.618235e-02 -4.672198e-02 -6.513710e-03 -4.625009e-03 -5.196911e-02 1.275840e-02 2.207583e-02 1.091594e-01 7.904902e-02 3.655225e-02 -6.892681e-02 -1.263581e-01 -5.655297e-03 -4.102145e-03 -8.662943e-03 -3.895667e-03 -4.333282e-03 -4.565172e-03 -5.964917e-03 -9.082707e-03 -2.751562e-02 -3.399860e-02 -4.718906e-03 -3.298406e-03 -9.112170e-02 -3.385760e-02 4.877103e-02 2.360430e-01 3.986542e-01 1.882245e-01 -1.548359e-01 -2.899857e-01 1.035038e-03 -1.236521e-02 -2.017069e-02 -1.165917e-02 -1.282444e-02 -1.332506e-02 -1.681175e-02 -2.420119e-02 -6.940479e-02 -8.610660e-02 -1.373838e-02 -1.014038e-02 -3.230846e-02 3.195454e-01 9.673804e-02 4.056971e-02 2.372479e-02 -1.764717e-02 -1.068338e-01 -1.836775e-01 -1.062228e-02 -6.161272e-03 -1.615229e-02 -7.709906e-03 -8.444340e-03 -8.850755e-03 -1.112193e-02 -1.611698e-02 -2.632868e-02 -5.340285e-02 -9.208401e-03 -2.555208e-03 -5.599317e-02 1.053937e-01 9.229037e-02 7.572456e-03 7.978605e-02 6.258475e-03 -5.718795e-02 -1.296288e-01 -6.372995e-03 -5.809057e-03 -1.198854e-02 -3.636298e-03 -6.139514e-03 -6.431209e-03 -6.245357e-03 -1.238609e-02 -6.385675e-03 -3.943590e-02 -7.060284e-03 -7.588275e-04 -9.791059e-02 4.831250e-03 5.009868e-02 2.946305e-01 1.948021e-01 2.282301e-01 -1.172854e-01 -2.150028e-01 -4.386232e-03 -1.041250e-02 -1.709190e-02 -1.318518e-02 -1.435541e-02 -1.518969e-02 -1.863243e-02 -2.641673e-02 -7.755450e-02 -9.724890e-02 -1.541252e-02 -7.585572e-03 6.283019e-02 3.199830e-02 -5.287159e-02 -3.163102e-03 -5.576092e-02 1.033594e-01 7.889970e-02 -8.902126e-03 2.561748e-02 8.739873e-03 -3.016792e-03 -8.110126e-03 -1.102329e-02 -9.644533e-03 -1.254663e-02 -2.077700e-02 -4.506313e-02 -6.314860e-02 -1.179647e-02 -8.849835e-03 -2.001197e-02 3.294313e-02 2.405313e-03 1.042819e-01 3.991540e-02 3.757648e-02 -1.208744e-01 -5.791616e-02 3.427733e-03 -3.832093e-03 -9.946507e-03 -5.434659e-03 -4.045899e-03 -4.506033e-03 -6.461262e-03 -1.278084e-02 -3.565256e-03 -3.776096e-02 -6.492951e-03 -6.001137e-04 3.082358e-03 -4.748388e-02 1.058685e-01 -3.797267e-02 2.329722e-03 -9.812679e-04 -8.205433e-02 9.302272e-03 4.589716e-03 7.502896e-04 4.976803e-03 -8.990063e-04 -5.414103e-03 -1.844363e-03 -7.702463e-03 -7.813586e-03 1.308027e-02 -2.765104e-02 -5.871050e-03 -2.037624e-03 -1.742204e-02 -2.373231e-02 -1.996219e-02 -6.972156e-02 -5.280055e-02 -1.374236e-02 4.030736e-02 6.220104e-02 5.289176e-03 -9.421882e-04 5.515041e-03 -2.655344e-03 2.801840e-03 4.452015e-04 -3.410933e-03 -7.379193e-03 2.099673e-02 -4.408485e-03 -5.770494e-03 -3.800838e-03 -3.000766e-02 5.227986e-02 3.919549e-02 -1.500831e-02 -2.051747e-02 -2.291943e-02 -6.096033e-02 9.244297e-02 -5.748933e-03 -3.541650e-03 3.308285e-04 -1.348264e-03 -5.834157e-03 -6.092075e-03 -7.803985e-03 -1.175660e-02 -3.000012e-02 -2.927528e-02 -4.936144e-03 -2.417253e-03 -2.459190e-02 -2.446354e-01 -1.803979e-01 -1.186315e-01 -2.362077e-01 -1.713087e-01 -1.320560e-01 2.852857e-01 -6.747858e-03 4.353967e-03 1.444372e-02 4.414993e-03 4.685645e-03 -1.126127e-02 -2.794711e-02 -3.546964e-02 3.313857e-01 6.368833e-01 1.177253e-02 -1.431921e-02 -1.631836e-01 6.497322e-03 -2.048313e-01 -6.876282e-02 -1.779021e-01 -1.055153e-01 1.270294e-01 3.020653e-01 -4.258790e-02 -4.522119e-02 1.841473e-02 -2.908206e-02 -2.530231e-02 -2.928063e-02 -4.706444e-02 -6.214369e-02 8.367429e-02 6.081764e-01 7.064470e-02 -3.436015e-02 1.789491e-02 1.397562e-01 6.818243e-02 -1.367344e-01 -1.234497e-01 -7.821650e-02 9.341995e-02 -1.526940e-03 -1.216891e-02 -1.052012e-02 -1.822658e-02 -5.700943e-03 -8.996684e-03 -8.202011e-03 -1.017587e-02 -2.223886e-02 1.649340e-01 -6.309646e-02 -1.071350e-02 -5.984968e-03 -2.189352e-01 -1.171797e-01 -1.233531e-01 -5.948977e-02 -1.095747e-02 -6.719836e-02 3.107055e-01 5.512527e-01 -2.043550e-02 -4.281825e-02 7.627645e-03 -1.991512e-02 -2.746068e-02 3.530384e-03 5.825691e-02 3.766096e-02 5.923244e-02 -1.161508e-01 -4.279804e-02 -1.629346e-02 -2.396126e-01 -1.189112e-01 -7.175084e-02 -1.161733e-02 -7.891084e-02 3.962252e-02 9.315095e-02 7.899031e-01 -3.658348e-03 6.858664e-03 2.781422e-02 -2.046680e-02 8.380400e-03 -3.293928e-03 4.550447e-02 2.183556e-01 -1.356277e-01 -2.453023e-01 -5.682342e-02 -3.604621e-02 -5.899099e-02 -2.922924e-02 -3.039186e-02 -1.390445e-01 -1.008564e-01 -2.554875e-02 5.493148e-01 1.044620e-01 -1.276404e-02 -1.171007e-02 -2.060685e-02 -1.089047e-02 -1.194015e-02 -8.647199e-03 -1.564622e-02 -2.287499e-02 -5.176879e-02 -8.031160e-02 -1.268811e-02 -9.385748e-03
 3.835974e-02 -1.275926e-03 -2.203319e-02 -1.236582e-03 -5.664733e-03 1.007987e-02 -1.245557e-02 -1.254494e-02 9.282548e-02 -1.644616e-02 -1.810999e-02 -1.812244e-02 -2.078008e-02 -2.841277e-02 -2.089438e-02 2.608537e-02 -1.627466e-02 5.971447e-02 8.731743e-02 -3.340871e-02 9.145335e-02 2.107030e-02 -1.649094e-03 -2.030940e-03 -2.133404e-02 8.738652e-03 -2.986701e-02 9.461397e-03 -1.425485e-02 -1.750497e-02 -1.751716e-02 -1.947443e-02 -1.314911e-02 -2.362352e-02 -1.690566e-02 9.906755e-03 -2.021928e-02 -5.634111e-03 4.139090e-02 2.907347e-03 2.624338e-02 5.984746e-03 -2.957607e-03 -3.614443e-03 6.568907e-03 1.033226e-03 9.159053e-03 -8.912814e-03 -1.525960e-03 -1.192930e-02 -9.450319e-03 -1.315257e-02 -3.511699e-03 -1.355335e-02 9.910032e-04 -2.514342e-02 -2.502544e-02 -1.009981e-02 -3.140025e-03 -1.437728e-02 6.711883e-02 2.077044e-03 -5.086962e-03 1.658075e-03 7.311433e-04 -4.199998e-03 1.448266e-03 -5.347339e-03 -2.313578e-02 -2.156056e-02 -5.050022e-03 -1.347016e-02 -1.018312e-02 -1.005021e-02 -1.397362e-02 -1.241779e-02 -5.775605e-03 3.195017e-03 2.416007e-03 -2.310933e-02 5.557307e-02 5.456767e-03 -5.503045e-03 -1.747979e-02 -3.996810e-03 2.343515e-02 -1.008348e-02 -1.297676e-02 -1.193876e-02 -1.293506e-02 -1.760538e-02 -1.366280e-02 -8.258327e-03 -1.788134e-02 -1.020311e-02 -1.593827e-02 3.964442e-04 -5.173581e-04 -2.571969e-02 -3.614302e-03 8.071183e-02 1.414771e-02 -4.587670e-04 3.185721e-03 -4.863327e-03 3.011743e-02 2.359800e-03 -2.209128e-02 8.926297e-04 -3.129291e-02 -3.294151e-02 -9.424535e-03 -1.375280e-02 -5.444073e-04 -5.252488e-03 -1.723689e-02 1.602483e-02 7.350434e-04 1.393864e-02 -1.207549e-02 9.654931e-03 -5.754019e-03 -5.802316e-03 9.894874e-03 -3.958302e-03 2.369186e-03 -5.047325e-03 -1.815128e-02 8.014584e-03 5.191145e-03 -4.982111e-05 -1.023207e-02 -1.235205e-02 -1.580227e-02 -9.882090e-03 -4.534904e-03 -3.531306e-03 2.132093e-02 -1.180461e-02 1.389279e-02 -3.236867e-03 2.669454e-06 -3.686899e-03 3.962334e-04 1.347055e-02 2.256728e-02 -1.258361e-02 -8.715022e-03 -7.487930e-04 -1.486187e-02 -1.002143e-02 -1.161029e-02 2.182763e-03 7.682111e-03 1.568564e-04 1.872418e-03 -1.897662e-02 -4.738509e-03 -9.627067e-03 -1.368251e-02 5.750860e-02 9.553327e-03 1.319652e-02 -2.603154e-02 -1.420532e-02 6.818243e-03 3.627453e-03 -5.939759e-03 -1.085242e-02 1.490610e-03 -1.092412e-02 -2.034609e-02 -1.490079e-02 -2.563141e-02 1.128428e-03 -1.200828e-02 -1.551188e-02 5.208423e-02 1.071088e-02 2.515567e-02 1.151154e-02 -1.573146e-04 -1.044401e-02 -9.023163e-03 -2.639917e-02 7.587617e-03 1.765592e-02 -1.104989e-02 -1.305226e-02 8.284092e-03 1.055549e-02 -7.320075e-03 -1.967184e-02 2.689742e-03 -9.999258e-03 1.354510e-02 9.058565e-03 -9.733408e-03 7.455929e-03 2.527716e-02 3.807160e-03 -1.625082e-03 -5.975720e-03 -8.277093e-04 -9.521898e-03 2.032576e-04 -1.162845e-03 8.702579e-04 -7.302599e-03 9.655196e-03 -1.989933e-02 -1.618016e-02 -9.169147e-03 -1.633424e-02 -1.175972e-02 6.710897e-04 -1.536794e-02 3.472553e-02 1.027755e-03 -9.513043e-03 -2.532528e-02 8.894277e-03 6.955177e-03 -1.235982e-02 -6.806126e-03 -1.230389e-02 -1.203685e-02 2.471916e-03 7.877861e-03 -8.940303e-04 -4.689812e-03 -8.944903e-03 6.884577e-04 1.978036e-03 -1.115451e-02 -1.038261e-02 -2.434179e-03 1.577776e-02 -1.456257e-02 -6.494326e-03 -1.932478e-02 -3.936572e-03 -6.833530e-03 -7.633442e-03 -3.502266e-03 -9.863985e-03 -9.349878e-03 2.827808e-03 1.698645e-03 8.593843e-03 -7.508339e-03 1.473090e-03 -7.712934e-03 -6.244223e-03 6.384461e-03 -5.370447e-03 -4.993494e-04 -9.361708e-03 1.340287e-03 -1.336877e-02 -5.135353e-02 1.027831e-02 -7.436164e-04 -3.181628e-03 -6.847435e-03 5.257385e-03 -1.244377e-02 -6.708659e-03 -2.446641e-03 1.099629e-02 2.953880e-03 -2.399537e-03 3.240432e-03 -1.033772e-02 6.325688e-03 -3.739825e-03 -1.304328e-02 -2.934992e-02 2.084083e-02 8.784225e-03 -8.502088e-02 -3.050868e-02 -1.244201e-02 5.802607e-04 9.158199e-03 -5.001860e-03 3.451813e-02 2.143552e-02 9.854829e-03 2.982010e-02 4.173513e-02 1.163507e-02 2.675220e-03 9.818819e-03 3.982232e-02 5.027881e-02 2.673496e-02 -2.935006e-02 -2.948845e-02 -6.603973e-03 -6.854225e-02 -1.091540e-02 2.174426e-02 -1.293916e-02 1.977405e-02 3.210515e-03 2.034814e-02 2.057959e-02 1.321461e-02 1.528360e-02 5.535864e-03 3.448909e-02 4.368255e-02 6.111748e-02 3.029049e-02 3.995199e-02 -8.436204e-03 -2.323368e-02 -5.142948e-02 2.753864e-02 -1.361555e-02 1.132473e-02 -8.948522e-03 -7.954176e-03 -1.162818e-02 -1.102291e-02 2.528042e-03 -1.176173e-02 1.880920e-02 1.727092e-02 -4.579298e-03 5.477593e-03 -5.958238e-03 -9.474763e-04 -1.732895e-02 -1.000077e-02 -5.140890e-04 1.311685e-02 9.426081e-03 -5.458609e-03 -1.286798e-02 7.150851e-03 -1.602500e-02 3.996598e-03 -5.299817e-03 -7.681473e-03 4.326663e-03 2.066305e-03 1.645694e-02 1.997653e-02 1.675251e-02 -2.508430e-04 4.782939e-03 7.167764e-04 -7.645051e-03 1.947188e-02 3.046536e-02 1.452653e-03 1.681499e-02 5.062035e-02 4.325551e-02 4.199344e-03 -7.812623e-03 3.244233e-02 -1.609429e-02 -8.561242e-04 4.503599e-03 3.475802e-02 1.942763e-02 3.091826e-03 4.211067e-02 2.227582e-02 -2.324336e-02 2.606449e-02 -2.303894e-02 4.710432e-05 3.456084e-02 -1.805894e-02 2.748543e-02 2.449966e-03 -2.451535e-02 -8.696783e-03 -2.030358e-02 9.756446e-03 -1.022469e-02 6.605013e-03 2.940372e-03 -1.034751e-02 5.885071e-04 1.159929e-02 -1.400803e-02 1.332907e-02 -5.342758e-03 -8.249266e-03 2.055075e-02 6.133704e-03 1.767533e-03 9.458824e-03 2.113985e-02 -1.700540e-03
 7.350633e-01 -1.931438e-02 -1.820614e-02 -1.832006e-02 -1.820614e-02 -2.048134e-02 -1.644610e-02 -2.177135e-02 1.742810e-01 2.760985e-01 6.968877e-03 1.210738e-01 -1.083890e-01 3.650212e-02 -3.473779e-01 -3.856057e-01 1.086485e-01 -2.135883e-01 -3.732764e-01 1.890690e-01 -2.624385e-02 -8.950594e-03 -8.352397e-03 -8.467727e-03 -8.352397e-03 -2.387191e-03 -3.478435e-03 3.394300e-03 1.541661e-01 4.315285e-02 6.670299e-02 -1.737745e-02 -5.062468e-02 1.685918e-01 -2.551819e-01 -1.598289e-01 8.590306e-02 -9.374350e-02 -1.854610e-01 2.883035e-01 -1.430564e-02 2.242795e-03 -3.470377e-03 -3.518639e-03 -3.470377e-03 1.804665e-03 -3.902152e-03 -2.262353e-03 1.184617e-01 -3.082730e-02 6.437787e-03 4.899100e-02 -2.958823e-02 3.328326e-02 -1.145918e-01 -1.153294e-01 4.957990e-02 -4.036881e-02 -8.684146e-02 9.126181e-02 -8.496496e-03 -2.927421e-03 -4.554005e-03 -4.601647e-03 -4.554005e-03 2.398258e-03 -1.167696e-03 -5.631965e-03 3.842378e-01 -4.742677e-02 6.661526e-02 -2.198386e-03 -5.344804e-02 1.779040e-02 -1.424331e-01 -1.203614e-01 -2.102731e-02 -3.936329e-02 -9.428509e-02 6.718799e-03 -9.067316e-03 -1.465142e-03 -3.202241e-03 -1.248401e-03 -3.202241e-03 -1.889217e-03 -1.614102e-03 -1.933121e-03 2.329675e-01 9.589030e-03 1.673033e-02 -3.463533e-02 -1.288392e-02 9.502084e-03 -1.117021e-01 -1.097610e-01 -3.017848e-03 -3.271479e-02 -9.567564e-02 5.177070e-02 -3.637120e-02 -9.284846e-03 -1.044803e-02 -1.056740e-02 -1.044803e-02 -1.084568e-02 -9.839898e-03 -1.077351e-02 6.225438e-01 1.518332e-01 1.267758e-01 4.599006e-03 -6.031362e-02 -3.021620e-02 -2.591728e-01 -2.502958e-01 -2.288689e-02 -1.166705e-01 -1.572459e-01 1.118077e-01 -2.905867e-02 -4.669832e-03 -6.229143e-03 -6.291699e-03 -6.229143e-03 -7.594572e-03 -6.993555e-03 -7.568730e-03 -4.225356e-02 -2.492279e-02 -7.072182e-02 -8.749752e-02 -4.078589e-02 -6.413774e-02 -1.751535e-01 -1.298630e-01 5.087632e-02 -2.062150e-03 -9.070182e-02 7.152949e-01 -2.601771e-02 -4.973580e-03 -4.657313e-03 -4.705049e-03 -4.657313e-03 -3.573609e-03 -5.183985e-03 -5.595330e-03 -7.965784e-02 -6.881658e-02 -3.707516e-02 -2.253778e-02 -1.724886e-02 2.653580e-02 -5.928305e-02 -3.888926e-02 -9.095564e-03 1.980121e-02 1.408244e-01 1.406480e-01 -6.582878e-02 -1.292910e-02 -1.208108e-02 -1.217300e-02 -1.208108e-02 -3.402843e-03 -1.371314e-02 -1.107884e-02 2.582062e-01 3.760683e-01 1.332744e-01 1.858635e-01 3.451518e-02 -1.192913e-02 -1.893843e-01 -2.833201e-01 -3.802477e-02 -1.486600e-01 -1.389671e-01 -9.431981e-03 -4.735749e-02 -9.170424e-03 -8.634163e-03 -8.703950e-03 -8.634163e-03 -1.044471e-02 -9.598913e-03 -1.037119e-02 -5.902362e-02 6.160012e-01 2.664491e-02 1.221343e-01 1.053008e-01 -5.335495e-02 -1.034910e-01 -2.325408e-01 -4.820628e-02 -8.886471e-02 -1.459857e-01 -2.892831e-02 -2.528700e-02 -4.755919e-03 -4.445693e-03 -4.484121e-03 -4.445693e-03 -5.449951e-03 -5.000683e-03 -3.481848e-03 -5.786823e-02 2.921648e-02 1.107423e-02 1.083532e-01 5.614205e-02 2.518363e-02 -9.241277e-03 -6.887868e-02 -1.151618e-02 -1.822013e-02 -7.997786e-02 -5.955199e-04 -2.212070e-02 -4.137130e-03 -3.867119e-03 -3.900122e-03 -3.867119e-03 -4.750007e-03 -4.350775e-03 -4.760039e-03 -6.827084e-02 1.801954e-02 3.808788e-02 8.241378e-02 4.709428e-02 -2.199310e-02 4.227847e-02 -3.274215e-02 -1.327104e-03 -3.965969e-02 -1.610777e-02 -7.978570e-02 -2.020727e-02 -3.776347e-03 -3.545167e-03 -3.573666e-03 -3.545167e-03 -4.255517e-03 -3.956069e-03 -4.279767e-03 -8.506262e-02 -2.360797e-02 -1.068208e-03 1.785015e-02 8.084364e-02 6.805362e-02 3.596254e-02 -3.934287e-02 -1.121097e-02 -3.907529e-02 2.475438e-02 -6.914955e-02 -2.362930e-02 -4.460801e-03 -4.191197e-03 -4.232296e-03 -4.191197e-03 -3.025748e-03 -4.664086e-03 -5.033402e-03 -8.652742e-02 -6.430774e-02 1.160318e-02 -3.333068e-02 1.269761e-01 -2.289332e-02 -7.877818e-02 -6.816522e-02 -2.372719e-02 2.125318e-02 1.695296e-01 2.787726e-02 -5.231351e-02 -1.410239e-02 -1.348008e-02 -1.370244e-02 -1.348008e-02 -1.499833e-02 -1.441638e-02 -1.504630e-02 -1.890889e-01 -1.913505e-01 -6.889960e-02 -7.906007e-02 1.873971e-02 -1.364642e-01 -2.597804e-01 -2.761222e-01 -4.341925e-02 7.079917e-01 1.014909e+00 -2.562639e-01 -7.313523e-02 -2.115530e-02 -2.024758e-02 -2.055570e-02 -2.024758e-02 -2.219967e-02 -2.152096e-02 -2.236059e-02 -2.552620e-01 -3.085067e-01 -1.162350e-01 -1.371686e-01 -9.990434e-02 -1.669069e-01 -3.328287e-01 -3.447516e-01 -5.563191e-02 8.568573e-01 1.713495e+00 -3.504689e-01 -3.985606e-02 -7.579048e-03 -7.143228e-03 -7.183295e-03 -7.143228e-03 -8.894305e-03 -6.057908e-03 -4.955498e-03 -1.361590e-01 -1.148829e-01 1.246219e-02 4.389556e-02 2.059808e-02 -5.949182e-02 3.469689e-01 5.487145e-02 1.263880e-01 -4.117416e-02 -1.926262e-01 -3.802634e-03 -1.037938e-01 -2.292354e-02 -2.193931e-02 -2.198929e-02 -2.193931e-02 -2.594152e-02 -2.221831e-02 -1.902690e-02 -3.226148e-01 -3.123381e-01 -1.398388e-01 -1.500826e-01 -1.275826e-01 -5.818058e-02 1.291312e+00 1.335991e+00 -9.210082e-02 -2.378041e-01 -4.637512e-01 -3.179563e-01 -1.289095e-01 -2.918634e-02 -2.788479e-02 -2.794292e-02 -2.788479e-02 -3.320248e-02 -3.101274e-02 -3.029803e-02 -3.521886e-01 -3.560232e-01 -1.415553e-01 -1.769122e-01 6.881621e-02 2.196672e-02 1.135203e+00 1.747526e+00 -1.378220e-01 -3.202361e-01 -5.029413e-01 -4.419438e-01 -5.137088e-02 -1.023322e-02 -9.709470e-03 -9.786236e-03 -9.709470e-03 -9.657733e-03 -6.805679e-03 -5.792264e-03 -1.124340e-01 1.578522e-01 5.677746e-02 6.837960e-02 9.988733e-02 2.765528e-01 -1.945849e-01 -2.200471e-01 4.100732e-02 -7.834450e-03 -1.443750e-01 9.236470e-02
 -1.200501e-01 8.744457e-02 8.085541e-02 3.773250e-02 6.306925e-02 3.331629e-02 1.781489e-02 -6.965718e-04 4.833808e-02 -1.022370e-02 -1.173438e-02 -2.295073e-02 -1.477299e-02 -6.406341e-03 -2.126812e-02 -2.350938e-02 -7.736140e-03 -2.071461e-02 -6.986774e-03 -1.479901e-02 5.072799e-02 -5.594757e-03 -2.046774e-02 -1.846999e-03 -9.758801e-03 1.547044e-02 5.186724e-03 -3.670649e-03 6.450303e-03 -4.837230e-05 9.124730e-03 7.430734e-03 -9.541281e-03 -4.963068e-03 -1.086056e-02 -3.133785e-02 2.743658e-03 -1.435786e-02 -3.871303e-03 9.491756e-04 3.548315e-02 -7.946173e-03 -1.454357e-02 -2.791721e-02 -1.387362e-02 -1.092738e-02 -1.431924e-03 -4.554580e-03 -2.351393e-03 -2.617086e-03 -1.798674e-03 -6.015355e-03 2.600794e-03 -1.007025e-02 4.443200e-04 -1.171729e-02 5.217638e-04 -1.015928e-02 -9.619715e-03 7.974390e-05 5.756721e-02 -8.974070e-05 -1.689599e-02 -2.176868e-02 -1.674409e-02 -1.549285e-03 -1.458500e-02 -6.473944e-03 -9.290199e-03 -4.233352e-03 -5.322750e-03 -4.117747e-03 1.063455e-03 -1.007389e-02 3.865607e-04 -8.520839e-03 5.454644e-03 -2.443071e-02 5.914435e-03 -1.006190e-03 1.223084e-02 -8.284546e-03 -1.821694e-02 -1.969420e-03 -2.403499e-02 -1.029539e-02 -1.511546e-02 5.457074e-03 -3.073876e-03 5.562295e-03 -5.301483e-03 4.339878e-03 -8.990216e-03 -1.788192e-03 1.804750e-03 -1.648359e-02 6.973524e-04 -4.686774e-04 -2.187187e-02 2.349619e-03 6.156653e-02 2.099025e-02 6.909099e-03 -4.733418e-03 -1.094066e-02 -4.006313e-02 1.240125e-02 9.352120e-04 -2.949490e-02 -1.040813e-02 1.474934e-02 5.892319e-03 1.454299e-03 -5.404802e-04 -1.272831e-02 -4.631412e-04 -1.025934e-02 2.900104e-03 -1.717016e-02 2.118250e-02 3.063086e-02 6.400575e-03 -2.511599e-02 -8.924542e-03 -1.822471e-02 4.268595e-03 -9.412734e-03 -2.020358e-03 -2.281420e-03 5.419191e-03 -6.825523e-03 -4.051570e-03 1.251918e-03 -3.857868e-03 -6.188415e-04 -1.547515e-03 -1.098500e-04 3.001450e-04 3.230217e-03 -5.074503e-03 4.547851e-03 -9.338955e-03 -1.332365e-02 -5.931094e-03 -2.505662e-02 -2.824540e-02 -1.517799e-02 -3.264810e-03 -7.230463e-03 -2.939015e-03 -5.015617e-03 -8.460971e-03 -4.056688e-05 -3.565260e-03 1.251809e-02 5.712859e-03 8.585884e-03 1.543364e-02 1.147794e-02 5.155551e-03 3.077097e-02 3.534433e-03 5.367839e-03 -5.799099e-02 4.589796e-03 2.307865e-02 3.294495e-02 -2.811637e-02 -1.409458e-02 -7.139375e-03 -1.075690e-02 2.215356e-06 3.159966e-03 -2.227153e-03 -1.061260e-02 -7.128667e-03 1.919290e-03 -6.273277e-03 4.537645e-03 5.935649e-02 -9.257927e-03 -9.119878e-03 6.974153e-03 1.395492e-02 1.471882e-02 7.229922e-03 -4.062312e-03 3.551643e-03 4.021582e-03 -1.410861e-02 2.278932e-03 -4.808273e-03 -1.146817e-02 -1.320934e-03 -3.152524e-05 -5.905004e-03 3.761168e-03 -1.289746e-02 1.609796e-04 1.309875e-02 2.324638e-02 6.752178e-03 -2.410777e-02 4.265722e-03 -4.042726e-02 -4.698250e-02 -5.484001e-03 -1.257386e-02 1.906912e-02 1.227002e-02 -3.593890e-03 -2.698089e-03 -1.535235e-03 -3.471814e-03 -8.778207e-03 -1.083700e-02 5.972145e-03 6.808054e-03 1.233736e-02 -3.910545e-03 -1.560248e-02 -3.639989e-03 -9.981187e-03 1.842994e-03 -2.815207e-03 -1.030933e-02 5.733613e-03 -1.029565e-02 -2.162067e-02 -6.755142e-03 4.814310e-03 -4.792446e-03 -3.867426e-03 -1.616770e-03 -1.174439e-02 3.518613e-03 -4.186779e-03 4.467487e-03 6.962148e-03 -3.857114e-03 -1.614170e-02 -8.141509e-03 7.393631e-03 -4.296615e-03 7.431888e-03 -7.948004e-03 -1.597987e-02 6.930200e-04 -1.286624e-02 -6.110647e-03 -1.426610e-02 -5.093424e-03 -2.381456e-03 -5.770888e-03 -1.119470e-03 -1.337987e-03 7.658686e-04 1.194497e-02 -2.798362e-03 -1.216920e-02 1.046803e-02 -1.371740e-02 -9.127255e-03 1.113472e-02 1.045437e-02 -3.395209e-02 -1.519947e-02 7.680941e-03 -9.597966e-03 -9.098803e-03 -9.339235e-03 -1.273044e-02 -2.199065e-03 -2.096876e-03 9.319998e-03 -1.582264e-03 -2.310321e-03 6.662935e-04 7.277941e-03 -9.969621e-03 5.344338e-02 5.799172e-02 3.952152e-02 4.335321e-02 4.763414e-02 6.243492e-02 -1.288497e-02 -3.534039e-02 -2.114500e-02 -2.006533e-02 -2.620280e-02 -2.963613e-02 -1.405945e-02 -1.663626e-02 3.105769e-02 7.982955e-03 -3.051620e-02 -1.660863e-02 -5.518129e-03 -2.515479e-02 4.421971e-03 -7.351953e-03 9.857869e-03 6.514015e-02 3.966650e-03 6.351809e-02 -7.582398e-03 9.074778e-03 9.374781e-03 -1.433628e-02 -2.206199e-02 -1.229789e-02 -2.498484e-03 -2.210019e-02 7.790080e-02 1.078231e-01 -1.475856e-03 -2.182089e-02 -2.479896e-02 -3.348856e-02 -1.592605e-03 -2.374774e-02 3.270387e-03 2.889234e-02 1.370763e-02 4.183453e-02 3.356573e-03 -8.823110e-03 -4.586580e-03 3.696173e-04 -8.596778e-04 -4.843205e-03 -9.208097e-03 -1.141135e-02 -1.307833e-02 -2.600604e-02 -1.462811e-02 1.044324e-02 -1.008849e-02 -4.766083e-03 3.424826e-02 -1.232283e-02 2.444651e-02 8.201135e-03 2.544347e-02 4.611038e-02 3.028504e-03 2.321243e-02 6.301356e-03 -2.008093e-02 -1.305393e-02 -3.587320e-02 -2.804190e-02 -8.903196e-03 -3.020704e-02 3.676090e-02 5.518533e-03 5.022843e-02 4.377239e-02 -1.350810e-02 -7.760201e-03 1.598801e-02 3.641565e-02 1.653592e-02 3.590430e-02 1.292250e-02 2.085827e-02 9.748467e-03 2.288788e-02 1.480432e-02 1.275857e-02 2.713998e-02 -7.631694e-03 -1.094083e-02 -1.297077e-02 -9.406104e-03 -1.200516e-02 2.724422e-02 4.222674e-02 -2.715179e-02 1.038981e-02 -2.991149e-03 8.836596e-03 9.428755e-03 4.323732e-02 2.926911e-02 1.448690e-02 6.315357e-03 2.724726e-02 -1.299137e-02 -1.497425e-03 -8.284198e-03 -1.722441e-02 9.387589e-03 -2.459107e-02 -1.748412e-02 -2.249863e-02 -1.454451e-02 -2.331682e-02 -1.269415e-02
 -7.916236e-02 -1.202372e-02 -1.025304e-02 -1.183102e-02 -1.183102e-02 -1.265407e-02 -1.223437e-02 -1.040271e-02 -3.721669e-02 -1.965474e-02 -3.837932e-03 -1.735195e-02 1.731687e-02 -7.166402e-03 8.448839e-02 1.165908e-01 -2.841891e-02 7.856751e-02 8.587388e-02 -2.207630e-02 -2.377792e-03 -5.730393e-03 -5.688233e-03 -5.626467e-03 -5.626467e-03 -4.156724e-03 -5.898981e-03 -6.729118e-03 -3.724824e-02 -1.868455e-02 -2.821709e-02 -1.335984e-02 1.582796e-02 -1.897315e-02 1.115995e-01 -5.164722e-03 -8.233673e-03 8.876346e-03 4.494622e-02 -2.777009e-02 6.818754e-03 -2.396941e-03 -2.371587e-03 -2.348371e-03 -2.348371e-03 -2.578462e-03 -2.442877e-03 -2.784976e-03 -2.212143e-02 -1.378996e-02 -4.740944e-03 -2.136373e-02 -1.607307e-03 -1.726210e-02 3.681671e-02 2.986144e-03 -8.099221e-03 -1.218574e-02 5.201866e-03 -2.979518e-02 -4.164105e-03 -3.109133e-03 -3.086900e-03 -3.049165e-03 -3.049165e-03 -3.337216e-03 -3.161069e-03 -3.609164e-03 -1.292363e-02 -1.813958e-02 -1.079399e-02 -1.175988e-02 3.629912e-03 -1.323318e-02 3.464393e-02 1.720055e-02 2.345146e-03 4.760116e-03 -1.409987e-02 -2.977972e-02 -4.081123e-03 -2.191866e-03 -2.171096e-03 -2.147770e-03 -2.147770e-03 -2.360748e-03 -2.232013e-03 -5.592722e-04 -2.490363e-02 -3.007371e-02 -1.449551e-02 -1.013749e-02 5.763999e-03 -1.258580e-02 1.245734e-02 1.253923e-02 9.443334e-04 -1.332550e-03 2.203528e-03 -2.594090e-02 -1.169945e-02 -7.233177e-03 -7.201063e-03 -7.112322e-03 -7.112322e-03 -7.760548e-03 -7.378357e-03 -6.415158e-03 -6.132352e-02 -4.246086e-02 -4.953184e-03 -9.620152e-03 1.547068e-02 -2.835276e-02 1.247312e-01 3.451340e-02 6.655874e-03 2.954151e-02 4.036347e-02 -3.047407e-02 2.491630e-03 -4.549161e-03 -4.523965e-03 -4.474163e-03 -4.474163e-03 -2.905124e-03 -4.691929e-03 -1.490556e-03 -1.728925e-02 4.105034e-04 1.427118e-02 8.886628e-03 -1.354425e-02 4.798544e-03 6.143109e-02 1.599195e-02 -1.498075e-02 -2.282565e-02 7.148086e-03 -5.624458e-02 1.588005e-02 -3.265935e-03 -3.242119e-03 -3.210907e-03 -3.210907e-03 -3.522411e-03 -3.375699e-03 -1.862781e-03 -5.156644e-03 3.634975e-04 -8.125393e-03 2.660888e-04 4.869617e-03 -1.387885e-02 1.228694e-02 7.051409e-03 4.116356e-03 -9.353428e-04 -3.289737e-02 -2.630819e-02 -3.870619e-03 -8.112746e-03 -8.101736e-03 -7.967550e-03 -7.967550e-03 -6.792431e-03 -6.401315e-03 -6.248208e-03 -3.720097e-02 -7.324951e-02 -1.408565e-02 -9.291876e-03 -2.365031e-02 4.620394e-03 3.738359e-02 1.063174e-01 -4.584900e-03 4.544929e-02 3.894538e-02 9.731653e-03 -1.103673e-02 -6.006196e-03 -5.971120e-03 -5.910270e-03 -5.910270e-03 -6.523743e-03 -6.240445e-03 -7.376087e-03 -1.311494e-02 -6.667437e-02 -1.423695e-02 -1.422773e-02 -3.023936e-02 -4.739525e-03 -9.347717e-03 1.556101e-01 -4.214006e-03 2.907643e-02 3.615162e-02 -1.229789e-02 1.688625e-02 -3.071240e-03 -3.046130e-03 -3.010521e-03 -3.010521e-03 -3.325697e-03 -3.163889e-03 -3.709997e-03 1.068410e-02 -1.583147e-02 -1.296634e-02 -3.071015e-02 -2.683778e-02 -6.206373e-03 -3.943436e-03 -6.448461e-03 1.352681e-03 1.296475e-03 1.452753e-02 6.855755e-03 1.865393e-03 -2.697113e-03 -2.675954e-03 -2.646334e-03 -2.646334e-03 -2.924234e-03 -2.777411e-03 -3.217276e-03 -1.101141e-02 -6.404089e-03 4.463848e-04 -1.440864e-02 -1.807838e-02 8.179131e-03 -1.341901e-02 -7.939786e-03 -8.139388e-03 5.812439e-03 -1.617463e-02 1.511122e-02 2.867083e-02 -5.593765e-04 -2.527574e-03 -2.503459e-03 -2.503459e-03 -2.767753e-03 -2.624660e-03 -2.992061e-03 1.381252e-02 -1.366211e-02 -1.153198e-02 -1.574351e-02 -1.801893e-02 -2.063870e-02 -3.733852e-02 2.492624e-02 2.936432e-03 -1.178548e-02 -1.389037e-02 5.498325e-04 -4.359895e-03 -3.091537e-03 -3.069517e-03 -3.037685e-03 -3.037685e-03 -3.344747e-03 -3.222973e-03 -3.698595e-03 1.654883e-02 -3.246243e-03 -7.156187e-03 4.066884e-04 -2.910478e-02 1.356165e-02 -1.690051e-02 9.103949e-03 -1.869941e-03 2.675919e-03 -3.907067e-02 7.995422e-03 -1.203440e-02 -1.581533e-02 -1.575230e-02 -1.568734e-02 -1.568734e-02 -1.331411e-02 -1.495760e-02 -1.366464e-02 1.789046e-02 3.650276e-02 2.399158e-02 1.185974e-02 2.773052e-02 5.834468e-02 5.225402e-02 8.917393e-02 -1.583945e-02 -1.079245e-01 -1.039831e-01 1.165638e-01 -3.119981e-02 -3.307354e-02 -3.298150e-02 -3.287682e-02 -3.287682e-02 -3.375732e-02 -3.020205e-02 -3.106517e-02 1.004066e-01 1.807636e-01 2.008153e-02 7.193248e-02 5.039778e-02 3.122321e-02 1.401888e-01 1.429400e-01 -8.313809e-03 -1.377569e-01 -2.613916e-01 1.088260e-01 7.348362e-03 -5.360370e-03 -5.314043e-03 -5.257135e-03 -5.257135e-03 -3.830776e-03 -5.507881e-03 -4.478924e-03 2.291962e-02 1.766617e-02 -6.470842e-03 2.194372e-05 -1.374209e-02 1.344080e-02 -4.526683e-02 1.755929e-02 -2.285091e-02 7.316542e-03 4.775310e-02 -4.245399e-02 5.339061e-02 -3.081197e-02 -3.033367e-02 -3.017267e-02 -3.017267e-02 -3.276778e-02 -2.945482e-02 -3.227750e-02 7.878713e-02 1.373286e-01 2.722546e-02 8.259418e-02 7.853092e-02 3.658733e-02 -2.021624e-01 -2.351970e-01 2.973401e-03 1.136395e-02 2.275138e-01 6.233637e-02 -2.493071e-03 -4.601791e-02 -4.535075e-02 -4.513954e-02 -4.513954e-02 -4.306038e-02 -4.519599e-02 -4.229027e-02 8.205049e-02 1.214890e-01 9.065330e-02 6.558258e-02 5.453790e-02 4.568512e-02 -1.969461e-01 -3.356489e-01 7.077577e-02 2.053607e-01 1.782994e-01 1.404164e-01 3.104741e-03 -4.641252e-03 -6.553231e-03 -6.486758e-03 -6.486758e-03 -5.173101e-03 -6.880130e-03 -8.077259e-03 -8.804232e-03 -3.616349e-02 -3.025015e-02 2.066975e-03 -1.792315e-02 -3.415860e-02 5.781922e-02 9.815708e-02 -1.756350e-02 6.272686e-03 5.870784e-02 -3.648608e-02
 -7.604296e-02 3.069184e-03 1.689105e-02 1.691921e-02 7.586031e-03 1.286799e-02 -5.406992e-03 -4.565338e-03 2.736268e-03 -1.841263e-02 -1.506492e-02 -3.923655e-02 -2.378910e-02 -7.236212e-03 2.194746e-02 6.228709e-02 -1.729340e-02 6.446697e-02 7.171769e-02 1.328138e-02 4.793164e-02 -2.764508e-02 5.023146e-03 -1.292215e-02 4.537761e-02 -2.835709e-02 -1.635788e-02 -2.340612e-02 -1.707830e-02 8.000202e-03 3.294648e-02 -1.346667e-03 -1.371091e-02 -1.517451e-03 1.973640e-02 8.876581e-03 -8.458234e-03 -1.840872e-02 -2.226407e-02 5.345116e-03 -1.018832e-03 -8.245549e-03 3.195170e-03 -7.024317e-03 -3.709756e-03 -4.209149e-02 -2.195280e-03 -5.494111e-03 -1.688950e-02 3.810638e-03 -1.269300e-02 2.976694e-03 -7.721168e-03 -6.601660e-03 5.889082e-03 1.879014e-02 -4.428585e-03 1.579416e-04 -6.461756e-03 -6.658390e-03 -1.947533e-02 -2.276026e-02 -3.504179e-02 3.080251e-04 -2.997320e-02 -2.435645e-02 -2.357918e-03 -3.478050e-03 -1.888806e-02 4.126919e-03 -5.110521e-03 -4.461615e-03 2.254770e-02 1.776124e-03 2.527820e-02 1.909913e-02 -8.473421e-03 -1.300667e-03 2.513859e-02 2.686484e-03 1.949437e-02 -8.060449e-03 3.451571e-03 -2.656318e-02 -2.092996e-02 -2.131686e-02 -1.857672e-02 5.495163e-03 -1.359095e-02 -9.460891e-03 -9.286782e-03 -5.136639e-03 -6.443340e-03 6.463783e-03 7.050747e-03 -8.280723e-04 -8.211984e-03 -6.943011e-03 -1.084956e-03 1.102532e-02 1.060079e-02 -1.342794e-02 -1.326972e-02 -5.144432e-03 -2.753406e-02 -2.647817e-02 -2.757430e-02 -2.174243e-03 -2.594217e-02 8.229112e-03 -1.590734e-02 -5.672296e-03 6.186098e-03 -2.889144e-03 3.434695e-02 2.908782e-02 2.390112e-02 1.515175e-02 4.119514e-02 9.494271e-03 2.442339e-03 -2.559929e-02 -9.747763e-03 9.506040e-03 -6.988596e-03 -3.036238e-02 -7.479213e-03 -6.490127e-03 -2.146176e-02 1.115869e-02 1.081871e-02 4.936310e-03 2.922121e-03 -5.793791e-03 -3.791103e-03 -5.975662e-03 -7.613421e-03 1.819448e-02 4.840826e-02 -1.364777e-02 -9.559465e-03 -1.058765e-02 -1.955805e-02 -1.314031e-04 -9.352119e-03 -9.813572e-03 -8.240711e-03 1.062087e-03 5.297253e-03 -1.280342e-02 -8.091014e-04 -7.219467e-03 -1.304855e-02 -1.572480e-02 2.542150e-02 5.733584e-03 -7.179121e-03 1.622908e-02 -3.666576e-03 9.791910e-03 2.059040e-03 -6.642054e-03 -7.102116e-04 -1.726466e-02 -7.780419e-04 -3.183272e-02 -1.222729e-02 -2.075325e-03 -1.737123e-02 1.319769e-02 -9.467713e-03 -1.697380e-03 2.150544e-02 3.123802e-02 3.011716e-02 2.874959e-02 -4.312821e-03 -3.585204e-03 6.497842e-03 -4.778087e-04 -2.519091e-04 1.126582e-02 6.178446e-03 -6.587660e-03 2.548698e-02 4.006478e-03 2.403030e-03 -1.318784e-02 -2.563687e-02 4.817211e-03 -7.683726e-03 -2.666822e-03 -7.459843e-03 5.941701e-03 -1.573808e-02 -4.738876e-03 1.258496e-02 7.604285e-03 1.800137e-03 -1.366645e-03 8.108047e-03 1.502308e-02 -1.237917e-02 -4.967061e-04 -1.087852e-02 6.747058e-03 -4.514520e-04 -5.168488e-03 1.309815e-02 -1.901074e-03 -3.661293e-03 -1.945176e-02 -3.451783e-03 -2.793551e-03 -1.722688e-02 -2.498129e-02 3.552353e-03 -3.445559e-03 1.771062e-04 -1.409748e-02 7.979950e-04 -7.703829e-03 -3.152425e-02 -9.006771e-04 -8.127970e-03 -1.043725e-02 8.693284e-03 -3.680828e-03 -2.050960e-02 -7.056009e-03 -1.246439e-02 8.654881e-04 -7.142770e-04 -8.713607e-03 6.402364e-03 1.819487e-02 2.986577e-03 -1.986756e-03 -7.459541e-04 -7.120588e-03 -5.096814e-03 1.427975e-02 1.777955e-02 -1.724347e-02 -2.528623e-02 4.960055e-03 -1.095205e-02 8.716524e-04 -1.755914e-02 -4.860007e-03 -7.624858e-03 3.904822e-03 -3.289991e-03 -1.278141e-03 -1.572070e-02 1.261972e-02 -1.587546e-02 -7.972176e-03 3.780660e-04 -1.022668e-02 -1.858212e-02 7.781113e-03 1.009654e-03 -1.882978e-02 9.314382e-03 -1.353819e-02 8.028387e-04 3.718079e-03 1.151245e-02 -1.719224e-02 -6.171337e-03 -6.354978e-04 4.080088e-03 -4.310873e-03 -1.084852e-02 -1.686883e-02 -4.377539e-03 -2.748659e-03 -1.239571e-02 1.436218e-02 3.813140e-02 2.604276e-02 1.640343e-02 5.140101e-02 2.960747e-02 3.277807e-02 1.096219e-02 -8.341390e-04 6.151544e-02 -1.549947e-02 -2.455884e-02 2.557629e-03 -2.061480e-03 -5.236312e-03 -4.697840e-02 -4.148694e-02 8.244847e-03 -1.734929e-03 -2.960818e-02 -1.999412e-02 4.431036e-02 6.681929e-02 1.260218e-02 1.615398e-02 1.009810e-02 6.066502e-02 4.102134e-02 -9.797465e-03 1.941131e-02 -4.053884e-03 7.615569e-03 6.390244e-03 -2.813801e-02 -2.575672e-02 -3.674066e-03 -3.924420e-03 -1.362578e-02 -1.055050e-02 -6.244718e-03 1.942868e-03 3.622750e-02 6.272474e-03 7.708234e-03 1.460153e-02 1.075655e-03 6.709419e-04 -6.622852e-03 1.397393e-03 9.884777e-03 -2.150141e-02 -4.757413e-03 -4.605559e-03 -7.957430e-03 -1.812807e-02 -2.162011e-02 2.511451e-03 -4.152544e-05 -1.436383e-02 -1.160676e-02 -9.100974e-04 7.084127e-02 1.944013e-02 1.201021e-02 -3.912926e-03 -7.470263e-03 9.361757e-02 3.191009e-02 1.649963e-02 3.456955e-02 -1.464841e-03 4.748658e-03 -2.976796e-02 -2.852662e-02 7.151808e-03 1.536919e-02 4.908576e-04 -2.427012e-02 -2.643557e-02 -1.796231e-02 -2.155717e-02 6.991888e-02 1.281911e-02 -7.752558e-03 2.332128e-02 3.312776e-02 5.327488e-02 2.231997e-02 1.001370e-02 4.809417e-02 1.028886e-02 1.499354e-02 1.031520e-02 -1.323827e-03 -2.591302e-02 5.946293e-03 -3.029686e-02 1.118383e-02 -2.044320e-02 -2.712792e-02 -5.191773e-03 -2.049270e-03 5.296006e-03 2.509813e-02 1.818367e-02 8.248672e-03 5.427035e-02 -2.194353e-03 -5.148787e-03 4.153856e-03 -1.779456e-02 -1.463366e-02 3.148389e-03 -1.438718e-02 -5.210009e-03 -2.202608e-02 -2.894593e-02 1.743791e-02 -5.101952e-03 -2.206886e-02 4.204516e-03
 -1.304933e-01 -1.295248e-02 -1.321241e-02 -1.005257e-02 -1.556870e-02 -9.961127e-03 -1.305160e-02 -9.593737e-04 2.338097e-03 1.653792e-02 -3.743978e-03 2.744935e-03 3.553331e-02 1.625365e-02 6.785567e-02 2.769124e-02 1.174892e-03 6.446389e-02 6.213299e-02 -8.813215e-06 4.655252e-03 -1.715103e-03 -7.069363e-03 -7.436965e-03 -5.287059e-03 -1.857334e-02 -8.365470e-03 -3.509931e-03 -4.715782e-03 7.094932e-03 8.471276e-03 -1.186269e-02 -3.842575e-03 -6.466995e-03 2.935317e-02 1.646654e-02 -1.025553e-02 2.561254e-02 -3.659009e-03 -1.712938e-02 8.490417e-03 -9.969092e-03 -2.960679e-03 -3.903715e-03 -3.005421e-03 -3.546746e-03 -6.009324e-03 2.695334e-03 -4.267957e-03 -5.171428e-03 -9.014609e-03 3.182161e-03 -7.421718e-03 -1.662961e-02 9.874247e-03 -1.366318e-02 -8.186050e-03 7.492960e-03 -1.033291e-02 -2.406641e-02 1.380682e-02 3.014454e-04 -3.918513e-03 -5.265570e-03 -4.010092e-03 -6.605441e-03 -6.120794e-03 8.033561e-05 -1.416397e-02 8.597218e-03 -1.058928e-02 -1.398356e-02 3.296903e-03 -1.017029e-03 1.834644e-02 -3.597913e-02 7.496785e-04 -9.051089e-03 -1.366161e-02 4.471128e-03 1.467315e-02 -7.504862e-03 -2.759079e-03 -3.655111e-03 -2.807099e-03 3.276873e-03 -5.653578e-03 -6.832829e-03 -5.463494e-03 -1.434500e-02 -9.079758e-03 -1.357031e-02 -1.671018e-03 -3.205954e-03 -8.335247e-03 1.599735e-04 4.549694e-03 -3.103095e-02 -1.034447e-02 1.462347e-04 -9.969336e-03 -6.004664e-04 -8.974726e-03 -9.695376e-03 -7.386984e-03 -2.002542e-02 -7.417332e-03 -1.125399e-02 -1.881514e-02 2.802458e-03 -1.999218e-02 -6.402548e-03 3.190782e-02 1.953285e-02 1.010420e-02 2.806881e-02 -2.986622e-03 2.245882e-02 1.341679e-02 7.407603e-03 7.559349e-03 -7.392537e-03 -5.371781e-03 -7.013942e-03 -3.539268e-03 -1.035759e-03 -2.770026e-03 -5.370667e-03 3.714655e-03 5.910933e-03 4.718140e-03 -1.271097e-02 -2.115935e-02 7.280183e-06 2.817877e-02 2.021075e-02 -8.367113e-03 1.410478e-02 -9.992907e-03 -3.624427e-02 2.597958e-02 -7.366480e-03 -3.766012e-03 -4.790614e-03 -3.789310e-03 -3.153120e-03 -3.271901e-03 -8.792595e-03 3.450846e-03 -1.115936e-02 -1.126784e-02 -1.695967e-02 -1.193960e-02 -1.785751e-03 2.373506e-02 -9.133205e-03 -2.679620e-03 -1.594176e-02 2.636454e-03 -4.163694e-03 5.992707e-03 -1.903468e-02 -9.829009e-03 -6.993202e-03 -1.012877e-02 -2.263757e-02 8.399504e-04 -4.386197e-03 -2.623384e-02 -2.234229e-02 9.743953e-03 -6.823854e-03 1.033043e-02 -1.233814e-02 -2.497390e-03 5.666334e-02 -2.380458e-04 5.491371e-02 3.425690e-02 -4.335658e-03 1.422540e-02 -7.935851e-03 -7.122230e-03 -9.137002e-03 -3.312176e-03 7.969477e-03 -3.482947e-03 -1.267946e-02 -5.813813e-03 -5.440792e-02 -7.196028e-03 -1.029813e-02 -1.313883e-02 -1.068629e-02 2.942398e-02 3.142143e-02 -1.239225e-02 2.720323e-02 5.360434e-02 -9.474150e-03 8.664475e-03 -2.236858e-03 -3.606512e-03 3.135244e-03 -3.639688e-03 -4.837364e-03 -7.405926e-03 -1.197921e-03 -1.375762e-02 4.710971e-03 -1.712398e-02 -2.792446e-03 -2.052431e-02 -1.177823e-02 1.529654e-02 -9.577048e-04 -1.085656e-02 -7.092396e-03 1.547459e-02 -1.315350e-02 -5.342803e-03 -5.083500e-03 -3.178807e-03 -4.308754e-03 -3.206939e-03 -5.339206e-03 -4.754020e-03 -6.154322e-03 4.692793e-03 2.240561e-05 -1.418730e-02 -1.000638e-02 -1.571872e-02 -6.667729e-03 1.350332e-02 2.822987e-03 -7.942894e-04 -4.439354e-03 -7.735974e-03 -7.868815e-03 -6.107437e-03 -2.044094e-03 -9.420810e-04 -3.937380e-03 -2.956636e-03 -1.615462e-03 -6.164496e-03 -7.343347e-03 1.472738e-02 -1.670900e-02 -1.813041e-02 -7.294157e-04 -1.314687e-02 -1.574256e-02 4.624749e-03 5.440908e-03 -2.758000e-03 -7.848903e-03 -6.017154e-03 -7.918880e-04 2.194846e-02 -4.585386e-03 -3.389256e-03 -2.365176e-03 -3.403646e-03 -9.995744e-03 -2.694939e-03 -2.136393e-03 -1.241024e-02 7.658282e-04 -1.225437e-02 -1.227682e-02 -7.996632e-04 -1.485914e-02 -1.356718e-02 2.041513e-02 3.068279e-03 7.541143e-03 -7.394240e-03 -2.552517e-02 1.952129e-03 -5.084786e-03 -1.478747e-02 -1.729037e-02 -1.685285e-02 -1.311147e-02 -1.611789e-02 -1.582795e-02 1.886384e-02 -2.703993e-02 2.798899e-02 2.128203e-02 1.530754e-03 2.175010e-02 4.015926e-02 1.364470e-01 -3.257302e-03 -6.570280e-02 -4.687495e-02 6.162506e-02 -6.265281e-03 -3.271191e-02 -3.550181e-02 -3.473995e-02 -3.553755e-02 -1.578062e-02 -3.831397e-02 -3.128930e-02 6.213827e-02 8.940464e-02 1.925899e-02 5.047110e-02 2.426959e-02 1.908330e-02 1.141889e-01 1.171584e-01 1.696016e-02 -8.246380e-02 -8.129451e-02 6.223001e-02 1.472230e-02 -3.834148e-03 -6.446384e-03 -7.027449e-03 -4.476393e-03 -5.884870e-03 3.671336e-03 -5.210347e-03 -5.403677e-03 1.160703e-02 -1.217405e-02 -5.883220e-03 1.138845e-03 2.559432e-03 -8.189135e-03 2.735312e-02 -1.102603e-02 -1.647584e-02 1.377907e-02 -1.456470e-02 5.456679e-02 1.184063e-02 -2.983831e-02 -2.281377e-02 -3.085540e-02 5.426125e-03 -1.681702e-02 -1.434370e-02 2.532148e-02 5.987529e-02 4.207677e-02 9.751034e-03 6.021597e-02 1.990189e-02 -1.060175e-01 -1.009387e-01 -2.494764e-02 3.461920e-02 1.154382e-01 5.281990e-02 1.825699e-02 -1.153333e-02 -3.979517e-02 -3.100023e-02 -4.272501e-02 2.877127e-02 -1.299492e-02 -1.339169e-02 4.665148e-02 2.182423e-02 3.871195e-02 8.473222e-02 -1.433402e-03 1.109714e-02 -8.824825e-02 -1.482486e-01 5.311525e-02 1.209842e-01 1.251641e-01 4.763006e-02 -1.475145e-03 -5.642651e-03 -7.989389e-03 -8.438261e-03 -8.130189e-03 -5.829200e-03 -1.154455e-02 -1.103532e-02 2.618577e-02 2.175497e-02 -6.008486e-03 -1.707053e-02 -1.943927e-02 4.954848e-03 1.247153e-03 2.751245e-02 -1.031756e-02 -3.547159e-03 8.832185e-03 2.646120e-02
 4.398463e-02 5.392719e-02 -5.827605e-04 1.408620e-02 6.000621e-03 6.550029e-02 1.688202e-02 -2.743798e-02 1.472111e-02 -5.209109e-03 1.047536e-03 -3.173484e-02 -4.449837e-02 -2.851956e-02 -1.894399e-02 7.469972e-03 3.265383e-04 -5.933020e-03 2.372500e-02 1.910730e-03 -7.421871e-03 -2.511583e-04 2.256834e-02 1.821592e-02 6.061850e-03 2.239540e-02 -1.648929e-02 1.751703e-02 -2.104879e-03 3.185126e-04 -1.242383e-02 1.647534e-03 6.367082e-03 -8.935845e-03 -2.910613e-02 3.371589e-03 3.047275e-04 -5.123140e-03 -1.218440e-02 -2.296293e-02 -2.304564e-02 -2.500848e-03 -1.059689e-03 6.876211e-03 -5.068935e-04 -2.283027e-02 7.592548e-03 -7.810275e-03 1.036461e-02 7.105881e-03 -6.556586e-03 -4.827825e-03 -5.944514e-03 -7.623675e-03 -3.960974e-03 -3.121933e-02 -1.079197e-02 -5.481062e-03 -4.873048e-03 1.067962e-02 -7.997571e-03 3.212535e-03 -3.931275e-03 -1.267259e-02 -4.270652e-03 6.403513e-03 1.500390e-03 -7.037792e-03 5.642665e-03 -3.517193e-03 4.907071e-03 -1.037265e-02 -1.265243e-02 -6.460133e-03 1.871253e-03 -2.677160e-03 -1.126997e-02 -1.751742e-02 -9.799754e-04 3.103274e-03 -7.067774e-03 7.065372e-04 -2.425465e-03 -1.594530e-03 -3.773778e-03 -3.273293e-03 -4.583834e-03 -2.823928e-03 -1.090967e-02 -7.042562e-03 6.882522e-04 -1.493176e-02 -4.760275e-03 -2.326011e-03 3.997646e-03 -1.233243e-02 -1.298756e-02 -6.948579e-03 -1.038639e-02 -6.774321e-04 1.889029e-02 1.046807e-02 1.027636e-02 1.294114e-02 1.779779e-02 1.212228e-02 3.599136e-04 -8.096978e-03 -2.507041e-03 7.112206e-03 -2.228318e-02 -1.264397e-02 6.422165e-03 -8.560458e-03 -2.254967e-02 4.772066e-02 -2.840096e-02 -1.606666e-02 7.531764e-04 -1.157589e-02 1.574726e-02 2.902804e-03 1.294142e-03 -1.862261e-03 1.391563e-02 4.164827e-02 -5.844312e-03 -1.224835e-02 -2.005270e-02 -1.245056e-02 -2.214998e-02 -7.487348e-03 -7.629023e-03 -6.927421e-03 -6.605246e-03 9.449637e-03 2.757461e-03 2.674772e-02 -3.520997e-02 -1.255968e-02 1.389969e-02 7.252575e-03 -4.335146e-03 -1.526758e-02 -7.964959e-03 -4.687554e-03 -2.894600e-03 -8.806976e-03 -2.093913e-02 -2.954150e-02 -3.065379e-04 1.835913e-03 -4.519021e-03 -9.276601e-03 1.215455e-02 1.226061e-02 -3.893189e-03 -1.738763e-02 1.659235e-02 1.666131e-03 1.215964e-01 2.673206e-02 -1.886615e-03 1.640910e-02 3.847755e-03 7.527508e-03 -6.171201e-03 -3.155801e-03 -3.010195e-03 -8.167269e-03 5.461741e-03 -2.489542e-02 -1.402311e-02 -4.214309e-03 -1.320969e-02 -4.502357e-02 -1.800942e-02 -2.501540e-02 8.747404e-03 1.382364e-03 4.770823e-02 -4.911842e-04 1.350857e-03 1.215482e-02 1.295306e-03 -1.764274e-02 1.080915e-02 3.172173e-03 -1.074201e-02 1.199891e-02 6.265884e-04 -3.082356e-03 -1.685702e-02 -1.121590e-02 2.429764e-03 7.010130e-03 -1.681914e-02 6.518771e-03 -3.475657e-02 3.302974e-03 2.358008e-02 -1.998478e-02 3.654084e-03 -3.984973e-04 -3.885927e-03 -1.222347e-02 4.568547e-04 -1.249212e-02 -2.202268e-02 -6.365531e-03 -4.917332e-03 1.128375e-03 2.041754e-03 -8.749093e-03 -6.256410e-03 1.548522e-02 -1.538327e-02 3.686548e-03 -4.191037e-03 -6.841967e-03 -2.449674e-02 -1.942578e-03 -3.757068e-03 -1.644575e-03 -7.018929e-03 -1.213854e-02 -1.305316e-02 -7.524264e-03 -4.243577e-03 -1.428036e-02 2.256125e-03 -9.224959e-03 4.641188e-03 -1.721816e-03 2.949693e-04 8.920174e-03 2.882435e-03 -1.718507e-02 1.577814e-02 -2.868150e-04 -3.698736e-02 -7.180901e-03 -6.212855e-03 -1.155143e-02 -7.267225e-03 -1.293112e-02 1.638389e-03 6.765612e-03 -7.546118e-03 -1.207302e-03 8.126489e-03 -9.361106e-03 -4.258836e-03 -1.087360e-02 -1.091815e-02 1.026482e-02 -8.588825e-03 1.197331e-02 2.832840e-02 -2.040428e-02 1.863542e-03 -1.996765e-02 -6.707141e-03 -1.273156e-02 -8.227730e-03 -3.648935e-03 -5.135061e-06 9.062231e-04 -5.746254e-03 -9.201007e-03 -1.218604e-02 -1.003345e-02 -8.511676e-03 9.601301e-03 9.443728e-03 -6.855670e-03 1.607606e-02 6.935400e-04 -7.310408e-03 -1.370245e-03 -6.657738e-02 -2.685975e-02 -2.012994e-02 -3.004385e-02 -3.657482e-02 -1.319709e-02 -1.559033e-02 2.309888e-02 1.388748e-02 3.213302e-02 -1.449404e-02 2.650392e-02 1.150393e-02 4.137680e-02 8.052429e-02 4.338392e-02 -8.943384e-03 2.624797e-02 9.018493e-03 1.438331e-02 -5.778669e-02 -2.062223e-02 -4.869881e-02 -2.323363e-02 -2.786833e-02 1.142786e-02 -5.123896e-03 1.624281e-02 4.155768e-02 3.560855e-02 1.692137e-03 -2.877472e-03 2.903543e-02 2.401459e-02 1.013036e-01 8.849397e-02 1.960049e-02 -2.641689e-02 6.366195e-04 2.427892e-02 1.946245e-02 -2.657817e-03 1.078243e-02 3.484838e-03 -1.252405e-03 2.760200e-03 2.189831e-02 -4.401216e-03 -2.665086e-02 -9.899142e-03 -2.846336e-02 8.675530e-03 4.056840e-03 -1.415473e-02 -2.029644e-02 -5.884796e-03 3.796395e-03 1.694371e-02 -1.010783e-02 1.427940e-04 1.716527e-02 -1.169325e-02 -3.955921e-02 -4.597282e-02 -2.422827e-02 -3.080270e-02 -2.519152e-02 -1.412853e-02 3.354672e-02 -1.298952e-03 5.662585e-03 4.557291e-02 1.082415e-02 -2.994241e-03 1.294714e-02 1.096308e-02 1.765630e-02 7.453047e-02 1.095188e-01 2.763223e-03 1.278568e-02 -3.580401e-02 -3.225607e-02 -1.486078e-02 -4.962346e-02 -3.409306e-02 -2.344742e-02 -7.246393e-03 1.383409e-02 9.779438e-03 3.788097e-02 3.902185e-03 4.962921e-03 1.157427e-02 2.923533e-02 1.444108e-02 4.965653e-02 1.124185e-01 1.297275e-01 -2.529902e-02 2.691736e-02 -2.671188e-04 -1.633085e-02 5.377680e-03 3.518444e-03 -1.395915e-02 1.357069e-02 -6.516314e-03 1.397600e-02 -1.083236e-02 9.266031e-03 1.893062e-03 -7.069908e-03 -1.599016e-03 1.676880e-04 -8.278557e-03 6.673465e-03 -1.813246e-03 -1.717946e-02 2.966413e-03
 -4.256357e-01 5.965475e-02 1.267999e-01 9.508400e-02 1.198345e-01 6.210314e-02 3.856458e-02 3.387794e-02 -1.085785e-02 -1.468689e-02 -1.024320e-02 -1.292758e-02 -1.242287e-02 -1.231723e-02 1.768031e-03 6.247776e-03 -2.221010e-02 7.963031e-02 -1.804958e-03 -1.373636e-02 -4.279442e-03 7.006773e-02 -4.452956e-02 -2.579697e-02 -7.054013e-03 2.681846e-02 -1.904838e-02 6.350197e-03 -5.493094e-03 -6.843429e-03 -2.988806e-03 -5.202528e-03 -4.794720e-03 -5.218576e-03 -2.681664e-03 1.335781e-03 7.129494e-03 2.109901e-02 -1.083668e-02 -6.268308e-03 -4.594449e-02 -2.173598e-02 -1.247706e-02 4.291171e-02 -1.249733e-02 2.958909e-03 -1.852441e-02 9.745743e-03 -4.930032e-03 -3.031983e-03 -2.056669e-03 -1.210125e-03 -2.971645e-03 -1.220442e-03 -1.510156e-03 -1.338443e-02 2.019054e-03 -1.049002e-02 6.723749e-04 -2.736747e-03 -4.059357e-02 -6.951182e-03 9.644991e-02 -1.987686e-02 -3.346628e-02 -1.089290e-02 5.052072e-03 -3.808302e-03 1.530000e-03 -3.907689e-03 -5.151347e-03 -4.078826e-03 -3.858175e-03 -4.138695e-03 -5.902570e-03 -1.264761e-02 8.275289e-03 -2.441641e-02 -2.773999e-03 -3.558969e-03 -3.929615e-02 6.004684e-03 -1.705833e-02 -3.832699e-03 -4.919735e-03 -3.296726e-02 2.794188e-02 1.488420e-02 -4.644665e-03 -2.853925e-03 -3.845389e-03 -2.994928e-03 -2.793663e-03 -3.039006e-03 -6.855315e-03 -7.763619e-03 5.374368e-03 -1.743367e-02 -4.784718e-03 -2.574905e-03 -3.011036e-04 5.359454e-02 7.949152e-03 7.649383e-03 -2.129801e-03 -3.977723e-02 3.531345e-02 3.748786e-02 -1.034571e-02 -6.856072e-03 -7.632700e-03 -9.351747e-03 -6.913904e-03 -9.340711e-03 5.067364e-03 -2.094424e-02 7.764742e-03 -1.943147e-02 -1.451108e-03 -8.171458e-03 -3.898442e-02 -3.793852e-02 -1.505237e-02 3.912717e-03 2.271781e-02 1.421730e-02 5.201413e-03 3.041192e-02 -2.818260e-03 -5.387770e-03 -3.066801e-03 -1.699078e-03 -5.242302e-03 -5.752545e-03 -4.815564e-04 5.211119e-03 -8.266299e-03 1.343962e-02 -2.058945e-03 -4.926963e-03 5.715879e-02 -4.558572e-02 -1.839378e-02 -3.703724e-02 -3.964342e-02 2.100177e-03 -6.650579e-03 2.264361e-02 -3.771279e-03 -3.593854e-03 -8.149236e-04 -3.772176e-03 -3.485512e-03 -3.820781e-03 1.138094e-03 1.020424e-02 -2.758968e-03 1.746710e-02 -2.311061e-03 -3.231300e-03 8.336344e-02 4.418083e-03 -1.335109e-02 2.363216e-03 -1.751119e-02 -2.020731e-02 -1.024881e-02 1.101397e-02 -1.268791e-02 -9.010160e-03 -1.147803e-02 -9.303363e-03 -8.897497e-03 -7.459057e-03 4.190201e-03 1.744702e-02 -1.216790e-02 4.681731e-02 -4.050587e-03 -8.318001e-03 5.844437e-02 -2.686221e-02 -2.969957e-02 -1.219063e-02 1.950662e-03 -5.319147e-03 -1.025680e-02 -1.178226e-02 -6.626503e-03 -6.638627e-03 -6.645991e-03 -5.017628e-03 -4.546389e-03 -6.979643e-03 -2.341390e-03 5.223567e-02 4.269248e-03 1.944247e-02 1.402672e-03 -6.067529e-03 5.410245e-02 -2.002775e-02 -2.182758e-02 -3.816916e-02 -3.026430e-02 -7.145043e-03 -4.109043e-03 -5.230784e-03 -5.489532e-03 -3.351753e-03 -4.444772e-03 -3.415241e-03 -3.204782e-03 -3.558448e-03 4.816282e-04 1.135404e-02 -4.110067e-03 2.103788e-02 -3.321272e-03 -2.985675e-03 2.034906e-02 -2.571996e-02 -3.823347e-02 -4.343167e-02 -1.246221e-04 -1.261342e-02 -1.197307e-03 -3.753063e-03 -2.796246e-03 -2.943346e-03 -1.893457e-03 -2.958427e-03 -2.809779e-03 -3.175496e-03 -2.687984e-04 1.162366e-02 -1.500346e-02 4.990158e-02 -6.097869e-03 -2.599320e-03 2.537593e-02 -2.214759e-02 -3.298165e-02 -1.816949e-02 -2.815858e-02 -1.190407e-02 -1.520624e-02 1.090231e-02 -4.446185e-03 -7.834187e-04 -3.695092e-03 -2.813193e-03 -2.656480e-03 -1.012141e-03 -1.791814e-03 8.562320e-03 -7.327632e-03 2.640154e-02 -3.903173e-03 -2.437442e-03 2.992690e-02 -1.548843e-02 -2.440171e-02 -2.853465e-02 -1.223942e-02 -1.518244e-02 -2.693636e-02 8.779619e-03 -3.262637e-03 -3.260594e-03 -4.379078e-03 -3.401068e-03 -3.135265e-03 5.078862e-04 5.479296e-03 1.790877e-02 4.735103e-03 5.180916e-03 -3.305368e-03 -2.909969e-03 5.781326e-02 7.829046e-02 2.808009e-02 5.475104e-02 6.444081e-02 1.116708e-02 4.263528e-02 4.996644e-02 -1.815634e-02 -1.718899e-02 -1.611884e-02 -1.650523e-02 -1.648554e-02 -1.426255e-02 7.780637e-03 6.494112e-02 -2.030040e-02 -2.047285e-01 -3.100328e-02 -1.546506e-02 1.200196e-01 4.394460e-02 1.089307e-01 7.245473e-02 7.485087e-02 3.732047e-02 7.320532e-02 7.573226e-02 -1.797684e-02 -2.706844e-02 -1.949117e-02 -2.860751e-02 -2.952876e-02 -2.311917e-02 1.986263e-02 8.869294e-02 -1.546306e-02 -2.861276e-01 -5.545391e-02 -3.091300e-02 2.265586e-02 -5.766118e-02 -3.772757e-02 -1.457302e-02 1.080272e-02 1.858331e-02 -6.880470e-03 3.811723e-02 -7.279226e-03 -3.592084e-03 -5.059635e-03 -3.366674e-03 -5.227639e-03 -3.935601e-03 1.844434e-04 -1.487552e-02 -3.771246e-03 3.873213e-02 8.003498e-03 -4.894433e-03 1.178292e-01 3.740208e-02 8.090779e-02 7.738536e-02 6.849440e-02 4.422198e-02 5.587667e-03 -1.176413e-02 -1.489464e-02 -2.527139e-02 -2.440315e-02 -2.256711e-02 -2.046162e-02 -2.926584e-02 -6.262847e-02 -1.384214e-01 -1.163540e-02 9.938158e-02 -2.669015e-04 -2.434892e-02 6.515102e-02 9.374974e-02 1.314450e-01 8.187812e-02 1.132945e-01 7.662818e-02 1.034821e-01 -7.042552e-02 -2.026834e-02 -2.975926e-02 -3.284472e-02 -3.911186e-02 -3.994918e-02 -3.716764e-02 -9.997209e-02 -1.818042e-01 7.953181e-03 1.476090e-01 -2.484061e-02 -3.747909e-02 8.701364e-02 -6.676289e-03 -2.532053e-02 1.990942e-02 -1.925417e-02 7.980231e-03 -5.019051e-02 -4.857053e-02 -1.441706e-03 -7.011823e-03 -3.050506e-03 -5.243040e-03 -6.881712e-03 -7.409892e-03 1.534253e-02 2.935737e-02 1.030159e-02 1.661343e-02 1.398473e-03 -6.385134e-03
 -1.335143e-01 4.280813e-03 -7.546653e-03 -1.968920e-03 3.708198e-05 1.159841e-03 -4.828612e-03 -3.306281e-03 -5.211265e-03 2.067675e-03 -7.186928e-03 -8.195592e-03 -4.866976e-03 -6.070083e-03 7.061724e-02 9.974193e-02 -3.312396e-04 2.460786e-02 6.955968e-02 -2.323108e-03 -2.867426e-02 -4.870958e-03 -6.392048e-03 -3.241309e-03 -2.411617e-03 -2.496827e-03 -9.074452e-03 -6.519419e-03 -1.304325e-02 -5.682326e-03 -7.507187e-03 -5.044015e-03 1.103860e-03 -2.461870e-03 -8.503696e-03 3.293272e-02 -1.465179e-03 1.850705e-02 4.518963e-02 -8.580335e-03 7.304088e-03 1.258936e-03 -3.346376e-03 1.552765e-04 -3.325689e-03 9.796368e-04 -1.017828e-03 -4.711237e-04 6.646746e-04 -1.840224e-03 -3.050244e-03 -2.896801e-03 6.861208e-04 -4.323204e-03 -4.325575e-02 -2.601104e-02 -2.101532e-03 -7.144369e-03 -4.100668e-03 -4.577617e-03 -9.927711e-03 -1.532964e-03 -1.977517e-03 -5.601823e-04 -2.048061e-03 -4.216140e-03 2.014627e-03 -1.447609e-03 -2.621246e-03 -3.245963e-03 -1.969704e-03 -3.909964e-03 -2.858859e-03 -3.329267e-03 -1.484913e-02 -2.122818e-02 -3.205403e-03 -7.208283e-03 1.090727e-02 -1.501817e-03 5.767852e-03 1.641363e-03 8.905093e-04 -1.518940e-03 -3.089841e-03 -2.400617e-03 -4.651706e-03 -1.779014e-04 3.184030e-03 2.561791e-03 -2.664003e-03 1.385383e-03 -4.775797e-03 -4.078583e-03 -4.453988e-02 -2.133411e-02 -5.675449e-03 -9.885654e-03 -1.179835e-02 -2.292926e-03 -1.666797e-02 -9.333793e-03 -2.602369e-03 -7.455217e-03 -4.542213e-03 -1.410672e-02 -9.996343e-03 -5.396706e-03 -9.028400e-03 -8.058846e-03 -4.291471e-03 -4.311203e-03 -4.838814e-03 -1.320965e-03 7.350618e-03 9.959411e-03 -3.125315e-03 4.919351e-02 5.800102e-02 -7.248987e-03 -7.630788e-03 -7.304737e-03 -3.338336e-03 -4.050003e-03 -5.081305e-03 -8.042276e-03 -3.653934e-03 -4.983606e-03 -9.073118e-03 -4.061270e-03 3.126759e-05 -3.705385e-03 -1.153581e-02 -4.966696e-03 2.602402e-03 1.844276e-02 -3.306766e-03 7.765571e-03 1.650689e-02 -1.178798e-03 9.473703e-03 -3.507665e-03 -4.032684e-03 -4.459834e-03 -1.941888e-03 -5.895297e-03 -6.070363e-03 -3.274588e-03 1.370419e-03 -7.485101e-03 -1.591333e-04 -2.092746e-03 3.144898e-03 -3.294082e-03 -1.699022e-02 -2.806918e-02 2.648646e-03 9.110457e-03 2.884996e-03 -5.518928e-03 -3.829951e-02 -6.829913e-03 -4.410607e-03 -5.253068e-03 -8.424119e-03 -9.214490e-03 -7.741447e-03 -7.098018e-03 -1.002538e-02 -1.343104e-02 -8.127457e-03 -1.170441e-02 -2.566466e-03 -3.365948e-03 6.997681e-02 3.895323e-02 -4.398413e-03 2.361945e-02 4.387661e-02 -1.061348e-02 -1.497364e-02 -4.276031e-03 -6.389897e-03 -5.033727e-03 -4.221281e-03 -3.353656e-03 -4.911423e-03 -4.367099e-03 -6.389635e-03 -8.188004e-03 -3.327322e-03 -5.294855e-03 -5.774589e-03 -4.523817e-03 2.518247e-02 4.513426e-03 -3.374381e-03 1.664867e-02 4.116597e-02 -6.340396e-03 -4.859781e-03 -4.792944e-03 -3.500329e-03 -3.880328e-03 -3.425485e-03 -3.025994e-03 7.549323e-04 -2.711493e-03 -3.417279e-03 -8.250805e-03 -1.325064e-03 7.822758e-04 -1.774109e-03 -4.731714e-03 -1.253071e-02 8.318616e-03 -4.228407e-03 2.324923e-02 -4.152846e-02 -2.801351e-03 3.406244e-03 -2.209226e-03 -3.064693e-03 -1.368583e-03 -9.384347e-04 -6.168155e-03 -5.805836e-04 -4.101553e-03 -6.447463e-04 -5.514037e-03 -4.615994e-03 -5.553487e-04 -4.628392e-03 -4.110308e-03 -1.106777e-03 9.112109e-03 -1.438384e-03 -1.704671e-02 -3.785893e-02 -3.129002e-04 1.254506e-02 -2.130416e-03 -1.017644e-03 -3.284436e-03 -8.687613e-04 -8.471604e-05 1.443557e-03 -4.013169e-03 -2.604556e-03 -1.579702e-03 -5.810407e-04 -2.568600e-03 -6.361248e-03 -2.010901e-03 -4.147877e-02 1.694158e-02 -1.357051e-03 -1.073496e-02 -3.817961e-02 -2.667023e-04 3.782744e-04 -4.716500e-03 -3.455890e-03 2.198225e-04 -3.322486e-03 -2.694339e-03 2.759543e-03 -5.655673e-04 -5.356585e-03 -6.392750e-03 -1.314096e-03 -5.320388e-03 -7.673684e-03 -2.624760e-03 -2.457853e-02 -1.853300e-02 -4.342564e-03 -2.291304e-03 1.674882e-02 -8.425328e-04 5.427638e-02 -9.811538e-03 -8.151178e-03 -5.996232e-03 -9.227499e-03 -1.546177e-02 -8.947237e-03 -1.083787e-02 4.333396e-03 9.642776e-03 5.654771e-03 -2.489779e-03 5.692889e-03 -1.228629e-02 -1.039929e-01 -1.230584e-01 -4.680687e-03 1.285422e-01 2.009610e-01 -4.510538e-03 1.435542e-01 -1.827902e-03 -1.662134e-02 -2.561681e-02 -2.437616e-02 -5.588752e-03 -5.277790e-03 -1.525673e-02 7.111032e-03 1.867994e-02 -1.183333e-02 7.662001e-04 2.095710e-03 -7.735377e-03 -9.787454e-02 -2.218821e-01 -5.634533e-03 2.145469e-01 2.446542e-01 -1.061810e-02 -1.696378e-02 -9.020703e-04 -5.057701e-03 -3.541348e-03 -7.861881e-04 -1.858284e-03 -7.167381e-03 -8.816048e-04 -4.365255e-03 -1.619518e-03 -5.441319e-03 -5.305855e-03 -6.922481e-03 -6.788949e-03 4.369081e-02 5.600466e-02 -6.463328e-03 -3.049517e-02 -2.582362e-02 -1.076712e-03 1.071149e-01 -2.301603e-02 -9.049637e-03 -4.839656e-03 -1.429725e-02 2.165436e-02 -2.064609e-02 -2.158194e-03 1.815988e-02 -1.514587e-03 -1.212846e-02 -1.362917e-02 -1.210444e-02 2.387540e-03 1.946029e-01 2.046217e-01 -5.891850e-03 -1.254249e-01 -1.425965e-01 -1.596335e-02 1.432007e-01 -8.693176e-03 -1.904718e-02 -2.136486e-02 -2.170330e-02 -3.568922e-03 8.431480e-03 -1.760864e-02 -1.161279e-02 1.117010e-02 -7.986965e-03 -8.010909e-03 6.820570e-03 -1.422632e-02 2.491084e-01 2.481123e-01 -9.576310e-03 -1.222525e-01 -1.987971e-01 5.173643e-03 -3.834942e-02 -6.119090e-03 -6.231918e-03 -6.861816e-03 -4.134609e-03 -1.257410e-03 -8.729151e-03 -2.259561e-03 -6.099919e-03 -9.381164e-03 -9.444362e-03 -5.053550e-03 -4.295118e-03 -6.464997e-03 2.052449e-02 2.657089e-02 -7.014796e-03 2.717776e-02 5.609797e-02 -8.193388e-03
 -1.190298e-01 -1.670204e-02 -1.190522e-02 -1.326345e-02 -9.803787e-03 -1.825649e-02 -1.131967e-02 -7.855617e-03 -4.957712e-02 -3.170845e-02 1.528606e-02 -9.592463e-03 1.142394e-02 1.354371e-02 7.240407e-02 9.098289e-02 -1.046595e-02 9.456738e-02 1.213260e-01 -2.333178e-02 4.039769e-04 -1.122490e-02 -5.969237e-03 -6.937117e-03 -5.911196e-03 -9.170692e-03 -9.314674e-03 -9.881777e-03 -2.946930e-02 -2.281225e-03 -1.850512e-02 6.877415e-03 -4.395631e-03 -1.697037e-02 4.874285e-02 -5.997382e-03 -3.080677e-03 2.729327e-02 6.389934e-02 -2.634304e-02 -1.574163e-02 -5.966839e-03 -2.548321e-03 -2.988598e-03 -2.560742e-03 -7.548795e-03 -5.058185e-03 -3.072182e-03 -2.084468e-02 -4.994561e-03 -7.062079e-04 -1.180575e-02 2.429813e-03 -1.023882e-02 7.588668e-03 4.405701e-03 -1.042616e-02 -1.950483e-02 2.597391e-02 -1.280552e-02 -1.283083e-02 -7.698578e-03 -3.321231e-03 -3.841976e-03 -3.329163e-03 -1.017187e-02 -6.442992e-03 -2.625391e-03 -7.021381e-03 -2.255069e-03 -8.579214e-03 -1.797125e-03 -8.650321e-03 -1.139561e-02 7.784026e-03 7.208292e-03 4.072893e-03 -5.529066e-03 2.621618e-02 -2.450768e-02 -1.602586e-02 -5.600505e-03 -2.394336e-03 -2.788480e-03 -2.404307e-03 -6.975681e-03 -2.775273e-03 -4.745536e-03 -2.039750e-02 -1.539170e-02 -1.539198e-02 -1.475233e-02 9.527776e-03 -1.003067e-03 2.792760e-02 -1.420284e-02 2.154096e-03 -5.239481e-03 -3.891365e-05 -1.293451e-02 -1.986023e-02 -1.061800e-02 -7.829613e-03 -6.848079e-03 -7.846180e-03 -1.585984e-02 -1.426374e-02 -5.004847e-03 -1.990520e-02 -2.231877e-02 -2.060767e-02 2.558847e-03 2.035869e-02 9.638688e-04 1.608350e-02 4.239004e-02 -3.502773e-03 4.528154e-02 5.969541e-02 -2.068773e-02 5.850682e-03 -6.906743e-03 -4.777845e-03 -3.651692e-03 -4.759424e-03 -8.901053e-03 -3.028110e-03 -3.449816e-03 -3.699242e-03 -1.753258e-02 -7.551267e-03 6.128855e-03 6.356708e-03 -2.853476e-02 2.779994e-02 2.765710e-02 -1.017875e-02 1.901889e-02 1.360306e-02 -4.000788e-02 -1.783632e-02 -7.936212e-03 -3.577971e-03 -4.137771e-03 -1.582389e-03 -6.272129e-04 -4.826683e-03 -6.812117e-03 7.738743e-03 -1.046635e-02 7.774560e-03 -1.525380e-03 1.460914e-02 -2.573925e-03 -8.111169e-03 1.323592e-02 -5.043807e-03 -6.590098e-03 -1.273543e-02 -1.313413e-02 -5.394332e-03 -1.444177e-02 -8.700589e-03 -7.833564e-03 -8.625158e-03 -5.104622e-03 -6.029081e-03 -3.602592e-03 -3.242824e-02 -1.679413e-02 3.626709e-03 -4.383828e-03 -1.324506e-02 1.218111e-02 2.340821e-02 5.364542e-02 5.196062e-03 4.791705e-02 2.170588e-02 -1.617515e-02 2.272483e-03 1.131799e-04 -4.456624e-03 -5.239118e-03 -6.322813e-03 -1.142868e-02 -5.822751e-03 -4.514161e-03 -1.441931e-02 -5.981428e-04 -1.645499e-02 1.311997e-02 -3.287305e-02 -1.454382e-02 -2.975971e-02 8.986198e-02 -1.108247e-02 2.402566e-02 3.537245e-02 -1.047930e-02 -4.847927e-03 -3.804944e-03 -3.306223e-03 -1.850258e-03 -3.286925e-03 -6.357298e-03 -4.462088e-03 -7.096298e-04 1.706206e-02 -1.036741e-02 -6.419363e-03 -1.188561e-02 4.666907e-03 -1.070428e-02 1.364730e-03 -4.909434e-03 -3.108312e-03 -1.407838e-02 -3.600901e-03 -3.073919e-03 1.747317e-03 -1.124575e-03 -2.939638e-03 -3.437990e-03 -2.906592e-03 -5.333224e-03 -1.780501e-03 -5.885099e-03 -1.566825e-02 -8.743664e-04 -5.635990e-03 -8.475286e-03 3.594408e-03 8.376239e-04 -2.793809e-02 -1.334181e-02 -1.223265e-02 -5.195390e-03 1.604847e-02 6.796221e-03 1.831218e-02 -9.046349e-04 -2.858590e-03 -3.354971e-03 -2.847826e-03 2.889436e-03 -1.656581e-03 -5.649577e-03 -3.415032e-03 -1.710589e-03 4.585134e-03 -7.916866e-03 -1.217133e-02 -1.021724e-02 -2.255875e-02 -1.023289e-02 -7.930744e-03 -1.470042e-02 -2.908623e-02 2.323343e-02 3.726747e-04 -3.555542e-03 -3.251233e-03 -3.771878e-03 -3.242795e-03 -1.968444e-03 -4.367045e-03 -2.406988e-03 -9.635161e-04 1.411633e-02 -5.828243e-03 -1.284445e-02 -3.684756e-03 1.139091e-03 -9.659580e-03 2.995617e-02 -7.936258e-03 -9.532110e-03 -3.216777e-02 -1.432217e-02 6.800618e-02 -1.229847e-02 -1.423091e-02 -1.319069e-02 -1.630863e-02 2.867019e-03 2.696893e-03 -1.473482e-02 6.268155e-02 2.561964e-02 5.807143e-03 2.873340e-03 -1.821811e-02 1.856321e-02 8.501457e-02 5.674134e-02 -1.986171e-02 -1.124367e-01 -1.003356e-01 8.039623e-02 9.357513e-02 -1.225480e-02 -3.374554e-02 -3.086466e-02 -3.091833e-02 5.432652e-03 -1.586421e-02 -2.543354e-02 9.890993e-02 8.946507e-02 1.860367e-02 1.948595e-02 2.584137e-03 1.885592e-02 9.907252e-02 9.037928e-02 2.019848e-02 -1.082564e-01 -1.852484e-01 6.728787e-02 -3.390114e-03 -3.842305e-03 -5.553413e-03 -4.532964e-03 -5.451277e-03 -3.586688e-03 -7.213099e-04 -1.457690e-03 8.403286e-03 -6.041150e-03 1.319612e-04 7.349473e-03 -1.443378e-02 4.561954e-03 -3.370672e-02 -1.894664e-02 -1.098968e-02 2.548809e-02 3.617379e-02 -1.219927e-03 4.024746e-02 -6.486641e-03 -2.581685e-02 -2.224283e-02 -2.791715e-02 -2.532007e-04 -3.333429e-02 -2.798482e-02 7.858972e-02 2.235167e-02 2.817484e-02 9.637662e-03 1.628807e-02 1.897999e-02 -8.527617e-02 -8.312173e-02 4.707867e-02 3.740015e-02 9.604892e-02 6.291773e-02 5.652743e-02 -1.608164e-02 -4.396391e-02 -4.308858e-02 -4.514108e-02 -7.435178e-03 -2.035621e-02 -1.780854e-02 3.797862e-02 6.943408e-02 3.085192e-02 3.212536e-02 3.120008e-02 2.510039e-02 -6.391330e-02 -1.610757e-01 4.556370e-02 1.344176e-01 8.733542e-02 7.589789e-02 1.316628e-02 2.534757e-03 -6.917210e-03 -5.921310e-03 -6.859982e-03 -3.421387e-04 -1.086303e-02 -8.011011e-03 -1.570018e-03 -2.364800e-02 -1.817672e-02 -3.023084e-03 8.403173e-04 2.821793e-03 3.409916e-02 2.500740e-02 -2.618669e-02 -5.168300e-03 5.215989e-02 -1.346126e-02
 -1.687606e-01 -1.401052e-02 -4.081133e-02 1.193359e-02 -1.385125e-02 -9.739354e-03 -6.475941e-03 4.428177e-02 -9.918153e-03 -9.472484e-03 -2.169880e-04 2.740446e-02 1.360175e-02 2.337029e-02 2.491014e-02 9.173935e-02 -1.389457e-02 6.024434e-02 5.207494e-02 2.431279e-02 6.078318e-03 1.716227e-03 -3.967044e-03 4.574068e-03 -1.637408e-02 -2.311619e-02 -1.413867e-02 8.181916e-03 1.883419e-02 -2.011358e-02 -3.383040e-03 8.733774e-03 3.160633e-03 -4.898093e-03 -2.359108e-03 2.364680e-02 1.002346e-02 -1.537406e-02 1.090725e-02 -1.036826e-02 -5.867495e-03 -7.919362e-03 -7.243948e-03 -1.269166e-02 9.550445e-04 8.690110e-03 -8.495778e-03 -3.043771e-03 1.083322e-03 -1.158750e-02 3.738595e-03 -1.322541e-03 -1.255404e-03 -1.083601e-02 -6.072942e-03 -9.212990e-03 -5.813734e-03 1.521760e-03 -1.047457e-02 -1.056485e-02 1.189866e-02 -9.854362e-03 -2.538617e-03 -3.129781e-03 -1.570495e-02 -1.661745e-02 -1.411942e-03 1.169174e-03 -1.431849e-02 2.876333e-03 -1.143559e-02 -2.896030e-03 -9.842114e-03 1.471160e-03 -1.710894e-02 3.091424e-02 -3.861290e-03 -1.054169e-02 9.537125e-03 -1.332156e-02 -1.464598e-02 1.158619e-02 -1.004247e-02 4.843108e-03 -5.246736e-03 1.051734e-02 -9.640937e-03 -5.960460e-03 -2.006292e-02 -1.571550e-02 -1.060275e-02 -8.179376e-03 -4.487355e-03 -5.824857e-03 -1.641376e-02 9.870679e-04 1.014354e-02 2.270321e-03 -1.898628e-02 2.008984e-03 2.255244e-02 -1.490621e-02 -6.461915e-03 -6.985354e-03 -2.181845e-02 -1.310737e-03 -8.565316e-03 -4.881585e-03 -3.475556e-02 -1.742500e-02 -1.393129e-02 -2.406542e-02 2.948093e-02 1.032871e-02 2.625248e-02 1.555457e-03 -8.476067e-04 2.520095e-02 4.886250e-02 3.900205e-03 7.062019e-03 1.496375e-03 -9.363669e-04 -9.065770e-05 -1.787658e-03 -6.079183e-03 -2.785943e-02 -4.779420e-03 -2.350307e-02 -1.411057e-02 6.428407e-04 -1.522825e-04 -1.753093e-02 -1.274963e-02 1.015444e-02 8.514823e-03 -2.950627e-03 3.846189e-03 4.264160e-02 1.607620e-03 2.777195e-02 -4.847581e-03 -3.631221e-03 -5.808735e-03 -7.009468e-03 -6.225779e-03 -1.372706e-02 -5.561459e-03 -9.855852e-03 -4.046008e-03 -1.513859e-02 9.371663e-03 -1.851967e-02 -7.565906e-03 1.994225e-02 5.542646e-04 -2.833636e-03 1.635520e-03 1.654529e-02 -3.520856e-02 -1.546297e-02 -2.221230e-02 -2.300637e-02 -3.955145e-02 -1.583960e-02 -1.484516e-02 1.323222e-02 -7.194997e-03 8.355677e-03 -2.221946e-03 -1.470535e-02 -1.881757e-02 -1.596947e-02 -8.501201e-03 5.989677e-02 7.807813e-02 2.709796e-03 1.858709e-02 3.469248e-02 7.698559e-03 1.358920e-02 -2.496860e-02 -2.925787e-03 -1.425817e-02 -4.711732e-03 -1.591349e-02 6.443872e-03 -1.338222e-02 -2.568963e-02 -2.872268e-02 -3.408203e-03 -6.840558e-03 1.499382e-02 7.129151e-03 5.223559e-02 2.898919e-02 6.500169e-03 9.072416e-03 2.989650e-02 -3.125806e-02 1.855442e-02 -1.452951e-02 -2.931466e-03 -7.396090e-03 -2.069687e-03 -2.213324e-02 -1.366566e-02 -3.842944e-03 -1.016477e-02 -1.625560e-02 1.358497e-03 -1.560797e-02 -5.971118e-03 -2.145156e-02 3.664190e-02 6.422030e-03 -8.203032e-03 7.093711e-03 1.463433e-02 -1.416143e-02 2.617163e-03 -2.012730e-03 -6.202019e-03 -1.599934e-02 -1.129750e-02 -4.158791e-03 -1.885944e-02 -1.532940e-02 -1.212302e-02 8.500061e-03 -2.393023e-03 -1.191097e-02 -1.212221e-02 -1.695395e-03 -2.307404e-03 1.617209e-02 -9.684352e-05 1.513415e-02 -7.311232e-03 -2.349565e-03 2.806932e-02 6.032173e-04 -3.905175e-03 -8.550361e-03 -7.015305e-03 -4.293563e-03 1.192499e-02 -1.482988e-02 -7.579446e-03 -1.035111e-02 -1.108701e-02 -1.836733e-02 2.911035e-04 -1.112112e-02 -3.684755e-03 8.900296e-03 -1.378268e-02 -3.122539e-03 -4.526088e-03 -1.576464e-02 2.546785e-02 -1.059066e-02 -4.035909e-03 -8.054597e-03 -3.552085e-03 -1.109403e-02 -6.178411e-03 -9.609202e-03 -1.539428e-02 -2.128027e-02 -7.714392e-03 -1.487927e-02 -3.553937e-03 -1.765646e-02 5.915984e-03 2.535726e-03 -1.431616e-02 2.144730e-02 2.157888e-02 -2.954585e-03 6.315445e-02 2.327598e-02 6.669768e-04 1.362469e-02 1.332464e-02 1.946082e-02 -6.686679e-03 -1.400979e-02 5.612189e-03 -1.850309e-02 9.947376e-03 1.528313e-02 -2.257927e-02 2.116102e-02 -1.258743e-01 -1.371617e-01 -8.461942e-03 9.014737e-02 1.269842e-01 2.028539e-02 4.385900e-02 1.694839e-02 -2.745975e-02 -8.054595e-03 -6.475658e-03 4.113047e-05 8.838694e-03 -7.856005e-04 6.792664e-02 7.475794e-02 1.810816e-02 1.277014e-02 1.730692e-02 -2.209714e-02 -1.595041e-01 -2.119799e-01 3.274523e-02 1.392498e-01 1.381030e-01 4.696642e-02 3.400044e-02 -1.087903e-02 7.510849e-03 7.132294e-03 -1.136065e-03 -1.099068e-02 -1.921198e-02 -3.167717e-02 -1.483882e-02 9.511753e-03 -7.148177e-03 2.537885e-03 -6.614796e-03 -2.133467e-02 1.162705e-02 1.947499e-02 -1.110996e-02 1.256027e-02 -1.679235e-03 4.999624e-04 4.497585e-02 2.194360e-02 -2.598321e-02 1.073547e-02 -1.283013e-02 5.884487e-02 9.742824e-03 -7.416281e-03 6.966255e-02 4.207772e-02 1.336755e-02 3.172551e-04 -2.281741e-02 7.370746e-03 8.007964e-02 8.882558e-02 6.264735e-03 -1.164040e-01 -1.687305e-01 4.525427e-02 -1.451037e-02 5.807512e-02 4.344954e-02 1.719243e-03 2.015384e-02 4.233223e-02 2.743428e-02 2.190417e-02 4.181108e-02 4.381781e-02 1.449491e-02 2.584786e-04 5.151902e-04 9.220189e-03 1.111441e-01 9.881894e-02 -1.938443e-02 -1.530662e-01 -1.574355e-01 1.681558e-02 1.296228e-02 -3.588502e-02 -2.671312e-03 -1.471741e-03 -7.773047e-03 -4.515112e-04 2.772005e-02 -9.620486e-03 3.301903e-03 2.041766e-02 -1.454125e-02 -1.296137e-02 -1.387699e-03 4.358275e-03 2.172956e-03 3.458150e-02 4.028071e-03 6.415873e-03 -5.549156e-03 -2.316513e-02
 -2.313860e-01 1.421767e-02 6.161213e-02 -1.128693e-02 3.277625e-02 2.884333e-03 2.262174e-02 1.339137e-01 -1.483321e-02 -1.290069e-02 -9.585497e-03 -1.077221e-02 -1.311738e-02 -1.187038e-02 1.181953e-03 4.176977e-02 -1.138692e-03 1.047631e-01 4.420639e-04 -1.256954e-02 -1.138378e-02 2.966846e-02 -8.262782e-02 -2.197640e-02 -4.560316e-03 2.244516e-02 -1.844745e-02 4.652069e-02 -5.954310e-03 -6.405002e-03 -3.561675e-03 -6.512438e-03 -4.543458e-03 -2.983130e-03 3.014055e-03 1.972213e-04 -6.743532e-03 6.578254e-02 -3.913024e-03 -6.251281e-03 -1.832697e-02 -3.064080e-02 -4.206411e-02 -3.347693e-02 -4.277738e-02 -2.682057e-02 1.849240e-02 3.233610e-02 -2.204302e-03 -2.671681e-03 1.967029e-03 -2.679792e-03 -2.684431e-03 -2.859145e-03 2.441879e-03 1.553178e-02 3.546876e-03 3.931843e-02 -2.552340e-04 -2.586867e-03 -1.693811e-02 -4.510824e-03 -2.901955e-02 -2.214708e-02 -1.004800e-01 -3.037020e-02 2.917838e-02 5.146008e-02 -3.362056e-03 -3.466407e-03 2.645054e-03 -3.499626e-03 -3.498313e-03 -1.722478e-03 8.462147e-03 9.929388e-03 9.673462e-03 3.584949e-02 4.748167e-04 -3.374256e-03 -9.350123e-03 -2.397518e-02 -3.895510e-02 -6.390102e-02 -5.274294e-02 -1.597609e-02 2.101582e-02 3.277492e-02 -3.885321e-03 -2.474847e-03 -1.745042e-03 -2.477454e-03 -4.927510e-04 -6.529210e-04 1.269084e-02 1.208793e-02 6.364353e-03 3.055608e-02 8.112550e-05 -2.395133e-03 -1.483716e-02 6.189909e-03 -5.233563e-03 -5.126359e-02 -8.483463e-02 -6.260571e-02 5.608398e-02 1.084897e-01 -1.035555e-02 -8.264267e-03 -8.683897e-03 -8.348225e-03 -8.394605e-03 -8.844826e-03 -3.598833e-03 2.491477e-02 1.811066e-02 9.060032e-02 -8.880651e-03 -8.064567e-03 -1.464659e-02 -6.976053e-02 -1.191712e-02 -1.216083e-02 2.754753e-02 -6.077476e-03 2.778179e-02 5.474213e-02 2.204406e-03 -5.039814e-03 -4.960876e-03 -5.027810e-03 -5.056524e-03 -3.466641e-03 1.531746e-03 7.421457e-03 2.675886e-03 -1.199232e-02 -5.491056e-03 -4.871293e-03 1.207810e-02 -4.453217e-02 -3.195289e-02 -8.894411e-03 -2.664619e-03 -7.206463e-03 8.259300e-03 5.540618e-02 -3.143283e-03 -3.409755e-03 -2.794774e-03 -3.388938e-03 -3.397301e-03 -3.644423e-03 -4.678205e-04 -5.681087e-03 -3.996843e-03 -8.431692e-03 -3.004604e-03 -3.291090e-03 -1.875711e-02 2.910572e-02 3.624622e-02 -5.844817e-02 -1.323545e-03 -4.162088e-02 4.722543e-02 5.660855e-02 -1.291090e-02 -8.975170e-03 -8.726976e-03 -7.141326e-03 -9.078148e-03 -9.617174e-03 -8.248536e-03 2.150387e-03 -5.008711e-03 5.948750e-02 -7.252769e-03 -8.792070e-03 -3.229022e-02 2.111136e-02 1.471621e-02 1.616939e-02 4.552254e-02 1.678309e-02 -3.088862e-02 2.178861e-02 -5.565833e-03 -6.612624e-03 -9.013058e-03 -6.664210e-03 -6.671025e-03 -7.039841e-03 -8.227612e-03 5.289744e-03 7.486492e-03 -2.894225e-02 -3.711486e-03 -6.469873e-03 8.627110e-03 -1.699200e-02 -1.991294e-03 -1.017314e-02 -3.118234e-02 -7.656120e-03 2.092658e-02 3.082481e-02 -2.795412e-03 -3.150728e-03 -2.444141e-03 -3.155670e-03 -3.139487e-03 -3.350753e-03 -6.160699e-03 -7.604880e-03 -4.826019e-03 -2.373023e-02 -2.647810e-03 -3.056987e-03 -6.815813e-03 -3.087302e-02 -9.807332e-03 -6.255723e-03 -1.161012e-02 -1.261232e-02 1.848537e-02 7.564354e-03 -1.451262e-04 -2.696668e-03 -3.771064e-03 -2.700083e-03 -2.690287e-03 -2.870150e-03 -5.138656e-03 -9.519490e-03 1.115806e-03 3.196500e-03 -3.982525e-03 -2.619068e-03 2.806278e-02 -2.587012e-02 -2.068201e-02 1.279327e-02 4.171198e-03 -1.599242e-02 -1.970742e-02 1.357254e-03 -3.769355e-03 -2.449704e-03 -3.406440e-03 -2.440155e-03 -2.429943e-03 -2.591743e-03 -2.600906e-03 -8.512063e-03 -5.838916e-03 -1.234970e-02 -3.563935e-03 -2.371771e-03 4.467201e-03 6.749282e-03 -2.246443e-02 -1.626046e-02 -3.107138e-03 -1.228674e-02 1.174380e-02 1.690415e-02 -2.601174e-03 -3.028532e-03 -4.180640e-03 -3.002141e-03 -3.007643e-03 -3.223688e-03 -5.631403e-03 -4.431498e-03 -2.090067e-03 -2.127909e-02 -4.265387e-03 -2.922920e-03 6.755234e-02 4.705032e-02 6.066415e-02 7.281909e-02 1.261169e-01 5.296471e-02 -5.400294e-03 -6.442969e-02 -1.507156e-02 -1.408499e-02 -1.355594e-02 -1.350814e-02 -1.374116e-02 -1.467942e-02 -1.493173e-02 -2.100148e-02 -2.589110e-02 -9.171792e-02 -1.613038e-02 -1.337224e-02 1.425767e-01 6.370532e-02 1.893855e-01 8.869000e-02 1.418959e-01 7.559022e-02 3.381828e-02 -9.358069e-02 -1.608716e-02 -2.418347e-02 -2.889860e-02 -2.826282e-02 -2.686254e-02 -2.559110e-02 -3.268116e-02 -3.446845e-02 -3.385452e-02 -1.491843e-01 -3.268379e-02 -2.805862e-02 -8.000900e-03 -7.872365e-03 -4.627597e-02 5.993727e-02 4.356542e-02 -4.544452e-03 1.120638e-03 1.310576e-03 -5.732584e-03 -5.114890e-03 -4.790076e-03 -5.146066e-03 -5.049950e-03 -5.405549e-03 -7.159748e-03 -8.996895e-03 -1.233114e-02 -3.292275e-03 -3.018272e-03 -4.967869e-03 1.478965e-01 6.883263e-02 1.281548e-01 1.007292e-01 7.868064e-02 1.039402e-01 -5.723603e-02 -1.034243e-01 -2.162481e-02 -2.450029e-02 -2.309533e-02 -2.405352e-02 -2.545666e-02 -2.303758e-02 -3.245984e-02 -4.714506e-02 -2.006752e-02 -3.201569e-02 -2.331271e-02 -2.552354e-02 1.569772e-01 1.542505e-01 1.188014e-01 1.189913e-01 1.376668e-01 1.053147e-01 -1.749088e-03 -1.743497e-01 -2.792342e-02 -3.555475e-02 -3.680659e-02 -3.715149e-02 -3.659410e-02 -3.881453e-02 -4.555758e-02 -6.870292e-02 -9.353057e-03 2.913239e-03 -3.955648e-02 -3.523318e-02 1.018004e-02 -5.372519e-03 2.636137e-02 8.276114e-02 1.655403e-02 1.824933e-02 -1.901186e-02 -2.459395e-02 -4.213692e-03 -7.026942e-03 -3.457789e-03 -7.104835e-03 -7.004895e-03 -7.466210e-03 -1.057623e-02 -1.755771e-02 -9.298933e-03 -2.033989e-02 -3.773242e-03 -6.826367e-03
 4.493024e-02 7.274672e-02 1.652961e-01 1.267393e-01 1.892974e-01 4.884762e-02 2.533677e-02 -3.272445e-02 -3.388492e-02 -3.388492e-02 -3.388492e-02 -3.388492e-02 -3.388492e-02 -3.388492e-02 -3.388492e-02 -3.388492e-02 -3.388492e-02 -3.388492e-02 -3.388492e-02 -3.388492e-02 -1.270958e-02 1.099559e-02 1.254912e-01 8.648745e-02 1.112696e-01 -8.516116e-04 -2.474449e-02 -1.017853e-02 -1.088002e-02 -1.088002e-02 -1.088002e-02 -1.088002e-02 -1.088002e-02 -1.088002e-02 -1.088002e-02 -1.088002e-02 -1.088002e-02 -1.088002e-02 -1.088002e-02 -1.088002e-02 8.175853e-03 5.195885e-02 8.681840e-02 1.064179e-01 1.052638e-01 4.884383e-02 1.387588e-02 -1.592752e-02 -1.609049e-02 -1.609049e-02 -1.609049e-02 -1.609049e-02 -1.609049e-02 -1.609049e-02 -1.609049e-02 -1.609049e-02 -1.609049e-02 -1.609049e-02 -1.609049e-02 -1.609049e-02 1.284769e-02 6.150710e-02 1.094986e-01 7.739448e-02 9.650694e-02 -2.225410e-03 1.938305e-02 -1.366445e-02 -1.397602e-02 -1.397602e-02 -1.397602e-02 -1.397602e-02 -1.397602e-02 -1.397602e-02 -1.397602e-02 -1.397602e-02 -1.397602e-02 -1.397602e-02 -1.397602e-02 -1.397602e-02 1.301938e-02 5.348489e-02 9.305207e-02 1.359247e-01 1.323103e-01 5.516919e-02 1.104175e-02 -1.583284e-02 -1.954756e-02 -1.954756e-02 -1.954756e-02 -1.954756e-02 -1.954756e-02 -1.954756e-02 -1.954756e-02 -1.954756e-02 -1.954756e-02 -1.954756e-02 -1.954756e-02 -1.954756e-02 -1.995590e-02 5.554839e-02 1.323075e-01 5.293774e-02 8.027635e-02 1.909550e-02 -7.870913e-03 -1.136995e-02 -1.190978e-02 -1.190978e-02 -1.190978e-02 -1.190978e-02 -1.190978e-02 -1.190978e-02 -1.190978e-02 -1.190978e-02 -1.190978e-02 -1.190978e-02 -1.190978e-02 -1.190978e-02 -2.212950e-03 -8.969279e-03 6.044681e-02 3.571252e-02 1.948677e-02 1.102220e-02 -9.698292e-03 -3.297850e-03 -4.660961e-03 -4.660961e-03 -4.660961e-03 -4.660961e-03 -4.660961e-03 -4.660961e-03 -4.660961e-03 -4.660961e-03 -4.660961e-03 -4.660961e-03 -4.660961e-03 -4.660961e-03 8.255374e-04 1.999817e-03 1.677013e-02 1.015068e-02 -9.299960e-03 -6.796038e-03 -6.618360e-03 -2.980145e-03 -2.628961e-03 -2.628961e-03 -2.628961e-03 -2.628961e-03 -2.628961e-03 -2.628961e-03 -2.628961e-03 -2.628961e-03 -2.628961e-03 -2.628961e-03 -2.628961e-03 -2.628961e-03 -5.148219e-03 -1.987921e-02 -1.682421e-02 -3.760232e-02 -1.671269e-02 -6.370736e-03 -4.542491e-03 -9.946331e-04 -8.152998e-04 -8.152998e-04 -8.152998e-04 -8.152998e-04 -8.152998e-04 -8.152998e-04 -8.152998e-04 -8.152998e-04 -8.152998e-04 -8.152998e-04 -8.152998e-04 -8.152998e-04 -3.229201e-03 -8.120253e-03 -4.831485e-02 -3.432933e-02 -4.260144e-02 -7.814702e-03 -1.030305e-03 -5.980849e-04 -4.678379e-04 -4.678379e-04 -4.678379e-04 -4.678379e-04 -4.678379e-04 -4.678379e-04 -4.678379e-04 -4.678379e-04 -4.678379e-04 -4.678379e-04 -4.678379e-04 -4.678379e-04 -2.858982e-03 -2.957498e-03 -4.897449e-02 -2.524726e-02 -6.391227e-02 -7.128267e-03 -2.772380e-03 -5.388487e-04 -4.212504e-04 -4.212504e-04 -4.212504e-04 -4.212504e-04 -4.212504e-04 -4.212504e-04 -4.212504e-04 -4.212504e-04 -4.212504e-04 -4.212504e-04 -4.212504e-04 -4.212504e-04 -2.008023e-03 -9.455833e-03 -5.784129e-02 -2.900328e-02 -7.187942e-02 -5.213140e-03 -1.957720e-03 -2.729770e-04 -1.815721e-04 -1.815721e-04 -1.815721e-04 -1.815721e-04 -1.815721e-04 -1.815721e-04 -1.815721e-04 -1.815721e-04 -1.815721e-04 -1.815721e-04 -1.815721e-04 -1.815721e-04 -2.576221e-03 -9.914961e-03 -4.574554e-02 -2.925336e-02 -6.438777e-02 -4.541017e-03 -2.581260e-03 -5.055814e-04 -3.967531e-04 -3.967531e-04 -3.967531e-04 -3.967531e-04 -3.967531e-04 -3.967531e-04 -3.967531e-04 -3.967531e-04 -3.967531e-04 -3.967531e-04 -3.967531e-04 -3.967531e-04 -2.433405e-04 -1.028920e-02 -5.869224e-02 -2.386570e-02 -7.234135e-02 -5.679822e-03 -2.136680e-03 -3.234945e-04 -2.278910e-04 -2.278910e-04 -2.278910e-04 -2.278910e-04 -2.278910e-04 -2.278910e-04 -2.278910e-04 -2.278910e-04 -2.278910e-04 -2.278910e-04 -2.278910e-04 -2.278910e-04 -1.035887e-02 -2.612230e-02 4.697809e-02 -4.165916e-02 7.453821e-02 -1.179281e-02 -4.383447e-03 -3.778727e-03 -3.413971e-03 -3.413971e-03 -3.413971e-03 -3.413971e-03 -3.413971e-03 -3.413971e-03 -3.413971e-03 -3.413971e-03 -3.413971e-03 -3.413971e-03 -3.413971e-03 -3.413971e-03 -8.435686e-03 -3.272212e-02 5.381163e-02 -1.098855e-03 1.374057e-01 -2.989956e-02 -1.161871e-02 -6.237494e-03 -5.714238e-03 -5.714238e-03 -5.714238e-03 -5.714238e-03 -5.714238e-03 -5.714238e-03 -5.714238e-03 -5.714238e-03 -5.714238e-03 -5.714238e-03 -5.714238e-03 -5.714238e-03 -5.954783e-03 -1.228003e-02 -1.082621e-02 -3.723181e-02 -7.377700e-03 -1.793044e-03 -3.695301e-03 -1.538055e-03 -1.309510e-03 -1.309510e-03 -1.309510e-03 -1.309510e-03 -1.309510e-03 -1.309510e-03 -1.309510e-03 -1.309510e-03 -1.309510e-03 -1.309510e-03 -1.309510e-03 -1.309510e-03 -1.688879e-02 -6.333350e-04 5.052642e-02 3.346284e-02 9.290185e-02 -9.764231e-03 -1.148845e-02 -8.011361e-03 -7.036225e-03 -7.036225e-03 -7.036225e-03 -7.036225e-03 -7.036225e-03 -7.036225e-03 -7.036225e-03 -7.036225e-03 -7.036225e-03 -7.036225e-03 -7.036225e-03 -7.036225e-03 -7.357062e-03 -2.179986e-02 -1.769334e-03 -2.622535e-02 5.421141e-02 -9.819473e-03 -6.337964e-03 -9.998097e-04 -2.592548e-03 -2.592548e-03 -2.592548e-03 -2.592548e-03 -2.592548e-03 -2.592548e-03 -2.592548e-03 -2.592548e-03 -2.592548e-03 -2.592548e-03 -2.592548e-03 -2.592548e-03 -2.072724e-03 -7.628522e-03 -5.548502e-02 -3.176163e-02 -7.310676e-02 -5.280127e-03 -1.943132e-03 -2.496445e-04 -1.592845e-04 -1.592845e-04 -1.592845e-04 -1.592845e-04 -1.592845e-04 -1.592845e-04 -1.592845e-04 -1.592845e-04 -1.592845e-04 -1.592845e-04 -1.592845e-04 -1.592845e-04
 -2.279060e-01 7.659227e-03 4.698570e-02 1.874562e-02 2.669149e-02 3.441335e-02 1.004733e-02 6.314204e-02 -3.440734e-02 -1.966691e-02 -1.411804e-02 -1.749795e-02 6.016746e-04 -1.898452e-02 1.036972e-01 8.642476e-02 1.649176e-02 1.300459e-01 5.913898e-02 -3.765345e-02 -2.900396e-02 -2.330631e-02 -3.691710e-02 -2.479645e-02 -1.252160e-02 -2.372720e-02 -2.359936e-03 9.212362e-03 -1.297536e-02 -4.536981e-03 -1.718628e-02 -2.036659e-03 -9.715295e-03 -7.516264e-03 6.850506e-02 8.781488e-02 -8.466208e-03 1.376314e-01 8.231635e-02 -1.521506e-02 -2.190653e-02 -3.541009e-02 -5.793739e-02 -4.572455e-02 -5.725413e-02 -2.692190e-02 -1.373044e-02 -1.510396e-03 -2.035454e-02 -2.642911e-03 3.869185e-03 -1.467746e-02 -2.534799e-05 -1.412444e-02 1.080240e-01 1.226676e-01 2.389596e-03 1.577949e-01 1.429713e-01 -1.315535e-02 -2.489347e-02 -1.152582e-02 -4.234683e-02 -3.011595e-02 -4.461090e-02 -3.567085e-02 -1.165079e-02 2.350081e-02 -1.594010e-02 -1.664888e-02 -1.251428e-03 -2.016366e-02 -9.680882e-03 -7.657513e-05 5.666664e-02 1.150655e-01 1.567035e-02 1.451494e-01 1.207072e-01 -1.864801e-02 -1.077330e-02 -3.975829e-02 -4.571424e-02 -4.764908e-02 -6.607936e-02 -5.938216e-02 -5.520767e-03 -1.538984e-02 -2.008827e-02 -1.054303e-02 1.065735e-03 5.105851e-04 2.168534e-02 -1.482295e-02 1.173542e-01 8.912288e-02 4.704275e-02 1.190392e-01 2.084841e-01 -2.498471e-02 -3.399597e-02 -1.277262e-02 -3.198315e-02 -2.907093e-02 -3.850625e-02 -3.523854e-02 -1.498432e-02 3.455253e-02 -1.481097e-02 -2.034734e-02 -2.164281e-02 -9.920369e-03 -4.054852e-03 -1.060363e-02 4.324113e-02 9.820705e-02 1.606689e-02 1.630948e-01 9.376878e-02 -1.294805e-02 -1.426622e-02 -3.826734e-03 -9.651407e-03 -3.021948e-03 -2.451762e-03 -1.159923e-02 -1.735584e-02 -2.266463e-02 -7.938495e-04 -4.751285e-03 4.439852e-04 3.097885e-04 -5.158028e-03 -4.948952e-03 2.758254e-02 4.402230e-02 -1.547100e-02 7.302189e-02 1.912716e-02 -1.988376e-03 7.393080e-02 5.952209e-03 6.754260e-03 9.393869e-03 -5.673344e-03 1.425106e-02 -2.422472e-03 -1.358048e-02 4.250829e-03 -4.503191e-03 -6.232698e-03 -6.512605e-03 -7.661646e-03 1.745278e-03 -3.117346e-02 -1.773909e-02 -1.341158e-02 -1.676388e-02 -1.395201e-02 -4.147715e-03 -1.966539e-02 -2.975135e-03 -1.103270e-03 -5.042963e-03 3.624629e-03 -1.501142e-03 1.455188e-03 1.226062e-02 -2.195410e-03 -2.615908e-03 -3.520283e-03 -2.697056e-03 -4.366325e-03 -2.680377e-03 -1.646261e-02 -2.188047e-02 -6.420398e-03 8.106085e-03 -4.868576e-02 -1.492137e-03 -1.275944e-02 -4.246757e-03 6.638619e-03 -2.474143e-03 3.661578e-03 -2.742392e-03 2.155707e-03 -9.123693e-03 -1.381677e-03 -1.638363e-03 -2.155564e-03 -1.628148e-03 -2.651886e-03 -1.624447e-03 -2.211953e-02 -2.100186e-02 -1.540321e-03 -4.529669e-02 -3.084560e-02 -8.775910e-04 9.552462e-04 1.820430e-04 -6.295868e-04 -4.026706e-03 4.605778e-04 1.151132e-02 -5.031313e-03 -3.227021e-03 -1.242261e-03 -1.484683e-03 -1.923507e-03 -1.461255e-03 -2.351637e-03 -1.434291e-03 -2.200648e-02 -2.989653e-02 -6.576704e-03 -5.637275e-02 -3.410018e-02 -7.892730e-04 -1.643314e-02 -1.348526e-04 -2.193638e-03 -2.346895e-03 -2.822395e-03 1.377244e-03 -3.696055e-03 -2.846066e-03 -7.844056e-04 -9.645467e-04 -1.262161e-03 -9.373526e-04 -1.595466e-03 -9.283553e-04 -1.947987e-02 -3.523225e-02 -2.770688e-03 -5.973545e-02 -2.659616e-02 -4.280580e-04 1.318475e-02 -1.354655e-03 2.035108e-03 -5.589655e-03 -4.780474e-03 1.981218e-03 -2.543594e-03 -7.927976e-03 8.827715e-04 -1.329373e-03 -1.686374e-03 -1.294960e-03 -2.062917e-03 -1.265152e-03 -2.865204e-02 -2.354545e-02 -1.951748e-03 -6.269242e-02 -3.497854e-02 -6.952696e-04 -1.068709e-02 -2.615476e-03 5.119275e-03 3.223420e-03 2.444984e-03 -5.013525e-03 -1.928011e-03 -7.046489e-03 -8.734627e-04 -1.070863e-03 -1.420089e-03 -1.059164e-03 -1.772883e-03 -1.005136e-03 -2.273618e-02 -3.622333e-02 -3.458145e-03 -5.633776e-02 -3.334113e-02 -5.054829e-04 1.247333e-01 2.261633e-02 4.164119e-02 1.482810e-02 3.101270e-02 1.359167e-02 -9.527540e-03 -6.821106e-03 -1.104282e-03 -7.440048e-03 -1.991204e-03 -8.119526e-03 -1.120531e-02 -7.060327e-03 -5.072557e-02 -7.519998e-02 8.095365e-03 -4.944043e-03 -8.458355e-02 -5.342789e-03 1.129321e-01 4.317545e-02 3.383465e-02 4.660004e-02 3.154952e-02 2.165147e-02 1.689435e-02 -2.442980e-02 -6.336408e-03 -1.023561e-02 -1.272355e-02 -7.868497e-03 -1.643675e-02 -1.166934e-02 -6.575658e-02 -9.052575e-02 1.337129e-02 5.405022e-02 -9.204428e-02 -3.398511e-03 1.656587e-02 1.205502e-03 1.468995e-02 1.030004e-02 2.350474e-02 9.138361e-03 2.693420e-03 -9.899427e-03 -1.266035e-03 -1.732211e-03 -2.530604e-03 -3.574828e-03 -3.387886e-03 -3.700735e-03 -1.757584e-02 -1.949491e-03 -8.565220e-03 -6.354365e-02 -5.447044e-02 -2.312578e-03 1.748908e-01 3.273637e-02 6.994825e-02 5.684887e-02 8.011925e-02 4.483054e-02 1.964783e-02 1.456228e-02 -6.203352e-03 -1.137415e-02 -1.375849e-02 -1.486595e-02 -1.494886e-02 -1.442932e-02 -3.645031e-02 -4.492943e-02 -2.921549e-02 -1.589754e-01 -9.114608e-02 -1.161706e-02 7.674304e-02 5.231697e-03 2.180960e-02 2.307946e-02 6.405717e-02 3.672636e-02 5.453157e-03 1.327939e-02 -3.881058e-03 -4.185604e-03 -5.141225e-03 -5.878134e-03 -6.217334e-03 -6.348685e-03 -4.696837e-02 -4.095356e-02 -1.516671e-02 -1.075140e-01 -5.501359e-02 -3.196399e-04 -2.396814e-02 -2.040052e-03 -2.011948e-03 -4.167932e-03 -2.642405e-03 -4.460621e-03 3.008879e-04 -3.140522e-03 1.251091e-03 -9.367025e-04 -1.264411e-03 -9.287173e-04 -1.614603e-03 -9.168679e-04 -1.459367e-02 -3.416053e-02 -3.014491e-03 -5.040749e-02 -3.031926e-02 -4.025940e-04
 -5.031544e-01 8.671857e-02 6.210567e-02 9.075554e-02 7.025072e-02 6.828809e-02 2.290671e-02 8.810553e-02 -9.151064e-03 -4.677375e-02 1.482843e-03 -5.380683e-02 -1.364362e-02 -5.311882e-03 -4.922164e-02 1.307388e-01 -5.128794e-02 1.582160e-01 1.704795e-01 1.615389e-02 8.152193e-02 -8.099233e-03 -3.920817e-02 -4.428850e-02 2.747146e-03 3.388181e-02 -4.651782e-02 -3.821141e-02 -1.884931e-03 5.540139e-03 -2.302492e-02 2.785040e-03 -7.685668e-03 -2.055086e-02 1.623898e-01 7.748334e-05 -3.494127e-02 6.357535e-02 7.764173e-02 -1.054830e-02 1.115228e-01 -1.047685e-01 -9.146561e-03 -1.194708e-02 4.670574e-03 6.376325e-03 -2.619048e-02 -3.065928e-02 1.404715e-02 4.160362e-03 8.883810e-03 -1.409615e-02 8.190915e-03 -1.693491e-02 7.487534e-02 1.414431e-01 -4.902585e-02 7.042381e-02 5.583337e-02 -2.531767e-02 7.928270e-02 -1.454596e-02 -2.915837e-02 -2.528189e-02 -3.947663e-02 -4.046935e-02 -7.318185e-03 -2.235356e-02 -3.126305e-02 4.200445e-02 -1.851373e-02 1.487428e-02 4.871470e-02 4.786762e-03 3.449684e-02 8.019136e-02 4.481264e-02 3.424319e-02 3.250813e-02 6.001471e-03 1.048301e-01 -5.434349e-02 -3.620990e-02 -6.818456e-02 -6.640742e-02 -1.198290e-01 -1.757953e-02 -3.110863e-02 -3.753104e-02 2.370578e-02 -8.985214e-03 7.433062e-03 1.059876e-03 1.013766e-02 1.963666e-01 1.325869e-01 4.894469e-02 6.239933e-02 8.232882e-02 1.398476e-02 5.890623e-02 3.082526e-02 -1.181700e-02 -5.377747e-02 -3.673494e-02 -5.103989e-02 -2.701254e-02 7.172946e-03 -2.464087e-02 -3.204055e-02 -1.265344e-02 -1.033469e-02 -1.641338e-02 2.987780e-03 1.183589e-01 8.772802e-02 5.839211e-02 2.763692e-02 4.564490e-02 -3.136945e-03 4.328535e-02 -2.568018e-02 -2.204159e-03 1.382169e-02 2.826612e-03 2.471626e-03 4.185513e-02 1.624661e-02 -8.501446e-03 4.336897e-03 3.249420e-03 1.713752e-02 -1.834561e-02 -4.785421e-03 1.360382e-02 2.500617e-02 -1.545580e-02 -3.576078e-02 -1.072621e-02 -1.582285e-02 5.047809e-02 1.331438e-02 4.797556e-03 7.212400e-03 5.148155e-03 2.241812e-02 -5.310462e-03 -5.135457e-03 6.001632e-03 -1.707298e-02 -1.110727e-02 -2.107777e-03 -4.413831e-03 -9.173099e-03 -1.495903e-02 2.454720e-02 -1.139624e-02 -2.656783e-02 -4.231758e-02 -1.185185e-02 -3.712876e-03 1.001175e-03 7.001495e-04 -3.690058e-03 -1.412259e-03 -1.271146e-02 2.905667e-03 -1.085307e-02 -2.539640e-03 -7.232810e-03 -3.739882e-03 -7.180994e-03 -5.423170e-04 -7.479992e-04 -2.770074e-02 -2.274913e-03 -6.037050e-04 -1.226292e-02 -1.734946e-02 -7.909994e-03 -1.550602e-02 -1.424933e-03 -4.872005e-03 -7.103974e-04 -1.065834e-03 -5.308813e-03 -4.145679e-03 3.599433e-03 -5.113728e-03 -2.231311e-03 -2.719846e-03 -4.386463e-03 -5.123801e-03 -3.075310e-03 -3.239419e-02 -2.461616e-02 1.297657e-03 -2.093375e-02 -2.256075e-02 -3.603105e-04 -2.306373e-02 -2.106579e-03 -1.644887e-03 -5.311980e-03 -3.884561e-03 -5.522329e-03 -2.770561e-03 -3.239360e-03 -1.983638e-03 -5.219866e-03 -2.069948e-03 -1.795771e-03 -4.275187e-04 -4.338199e-03 -2.071314e-02 -2.606867e-02 -3.645184e-03 -2.082517e-02 -2.120735e-02 -3.606561e-03 -3.127136e-02 -6.117621e-03 -2.195773e-03 -5.395255e-03 1.653591e-03 -2.637702e-03 -3.067474e-03 -3.917722e-03 -5.891323e-03 -5.291227e-03 -2.952247e-03 -2.775493e-03 -3.276741e-03 -3.171337e-03 -1.332637e-02 -4.360032e-02 1.751585e-03 -1.849866e-02 -2.772998e-02 -2.099120e-03 -2.785062e-02 -5.632424e-03 -1.283976e-03 -1.018714e-03 -3.477932e-03 -7.056963e-03 -5.048506e-04 -2.841151e-03 -1.594753e-03 -9.762757e-04 -3.738893e-03 -3.530474e-03 -4.106716e-03 -3.976613e-03 -1.642353e-02 -2.953407e-02 -3.270506e-03 -1.561696e-02 -3.046394e-02 -1.367371e-03 -2.622878e-02 -4.305356e-03 -4.485604e-03 -1.870424e-03 -2.676926e-03 -7.262828e-03 -3.460189e-03 -4.206249e-03 -2.228900e-03 -3.839442e-03 -1.105928e-03 3.095653e-03 -1.427868e-03 -3.425031e-03 -1.290033e-02 -3.920050e-02 -4.219036e-03 -2.081563e-02 -3.142440e-02 -4.318760e-03 4.551289e-02 2.992848e-02 -1.337791e-03 1.266719e-02 1.485379e-02 3.078685e-02 2.457294e-02 6.933616e-04 8.780920e-03 -1.896527e-03 -2.716087e-03 -1.649210e-02 -8.421959e-03 -7.030682e-03 -2.826537e-02 2.303139e-02 -1.540292e-02 -5.402449e-02 -7.543027e-02 2.643717e-03 7.402785e-02 7.303495e-03 1.777250e-02 3.428690e-02 -2.310751e-03 5.372168e-02 1.548610e-02 -3.294904e-03 5.194950e-02 4.565561e-03 -6.059246e-03 -6.430257e-03 -2.285199e-02 6.047768e-05 -2.949041e-02 2.507517e-02 -4.010611e-04 -7.539356e-02 -1.088548e-01 3.471793e-03 -1.578081e-02 -3.048034e-03 -5.760501e-03 2.698480e-03 -6.187440e-03 1.634589e-02 -3.747750e-03 -4.624278e-03 -5.592044e-04 3.640592e-03 -6.495980e-04 -6.082475e-03 -5.064231e-03 3.179800e-03 -3.049473e-02 -4.149414e-03 -8.187882e-03 -8.714489e-03 -9.775918e-03 -9.449064e-03 1.451101e-01 3.886690e-02 6.472373e-04 1.757033e-02 2.465974e-03 3.208511e-02 -5.230392e-03 -3.078124e-03 6.885335e-03 -4.455118e-03 4.742403e-06 -1.170254e-02 -1.209228e-02 -1.216121e-02 -9.761572e-02 -1.295134e-01 -1.515155e-03 -2.321276e-02 1.179213e-01 -1.531009e-02 5.281867e-02 -7.533866e-04 -2.892217e-03 1.501287e-04 -4.322068e-03 -5.382274e-03 -6.098101e-04 -1.477952e-02 1.315152e-02 -2.057658e-03 -3.951756e-03 -1.599207e-03 -6.559238e-03 -6.753236e-03 -6.138898e-02 -9.578326e-02 -6.843998e-03 6.632036e-02 2.312119e-02 6.906707e-03 -2.774161e-02 -6.152484e-03 -2.417764e-03 -3.673903e-03 -4.514266e-03 -6.874123e-03 -3.205511e-03 -4.173650e-03 -2.159306e-03 -3.652602e-03 -1.100528e-03 -9.033917e-04 -3.437638e-03 -3.373925e-03 -1.807569e-02 -3.158376e-02 -4.342094e-03 -2.125796e-02 -2.662213e-02 -4.176651e-03
 -6.432882e-02 -4.247055e-02 -5.501925e-02 -5.704434e-02 -5.501788e-02 -5.574303e-02 -5.379354e-02 -5.712344e-02 1.513212e-02 3.577581e-02 5.380033e-02 8.260219e-02 7.787380e-02 6.229386e-02 8.492503e-02 7.951856e-02 1.261499e-02 4.265291e-02 8.426793e-02 4.293408e-02 -3.903352e-03 -1.610668e-02 -1.930896e-02 -1.859942e-02 -1.914164e-02 -1.873605e-02 -1.319130e-02 1.286668e-02 1.180283e-02 2.044262e-02 3.221079e-02 4.601957e-02 1.117705e-02 3.497418e-02 1.725865e-02 -7.713182e-03 -2.893214e-02 4.701519e-02 3.423061e-02 3.283392e-02 -4.416691e-03 -2.336479e-02 -2.640470e-02 -2.630536e-02 -2.613597e-02 -1.806488e-02 -1.477823e-02 8.530979e-03 6.644880e-02 1.748207e-02 3.826969e-02 4.316963e-02 2.793598e-02 3.380964e-02 2.052752e-02 -5.738954e-04 4.810470e-02 1.967187e-02 3.039388e-03 2.539532e-02 7.898725e-03 -2.109395e-02 -2.247149e-02 -2.391928e-02 -2.418861e-02 -1.273943e-02 -1.163769e-02 8.431997e-04 9.481247e-03 -1.992083e-03 2.366835e-03 -1.481285e-03 4.331430e-02 7.999752e-03 5.292534e-02 5.925045e-02 2.265670e-02 3.254396e-02 5.748144e-02 1.629767e-02 -1.101192e-02 -2.312393e-02 -3.095301e-02 -2.532880e-02 -3.262796e-02 -1.994243e-02 -8.565469e-03 -8.241070e-03 4.633387e-03 4.280206e-02 2.071568e-02 1.176035e-02 6.122600e-02 3.059260e-02 1.531178e-02 5.911733e-02 4.846055e-02 5.624578e-02 3.783213e-02 1.469567e-02 -2.844079e-02 -1.943447e-02 -2.088004e-02 -2.212545e-02 -2.069659e-02 -1.210314e-02 -1.838678e-02 -1.330935e-02 -1.712450e-02 4.050751e-02 2.199002e-02 3.814945e-02 3.222901e-02 4.144083e-02 3.309547e-02 7.529401e-03 6.049479e-02 3.508695e-02 1.701557e-02 3.013483e-03 4.957640e-06 -4.378009e-03 -7.736974e-03 -4.384414e-03 -7.658699e-03 -8.389349e-03 -6.301595e-03 -1.270307e-03 1.482175e-02 1.380473e-02 3.321267e-03 1.896477e-02 -9.015212e-04 2.660558e-03 1.529924e-02 -1.029326e-02 -4.675194e-03 -7.235220e-03 2.779190e-02 1.311377e-02 4.822985e-03 6.658523e-03 -4.253906e-03 -2.714654e-03 -4.194827e-03 5.230126e-03 -6.129005e-03 -2.775049e-03 -1.033678e-02 -1.480379e-02 1.106136e-02 -1.544700e-03 -2.149787e-02 -3.541197e-04 8.731224e-03 -5.749597e-03 1.985722e-03 1.420077e-02 -2.903010e-03 -2.929274e-03 -5.750091e-03 -2.369889e-03 -1.313399e-03 -1.455721e-03 -1.294978e-03 -9.226953e-04 -2.844076e-03 -6.053204e-03 -2.104841e-02 -9.729466e-03 -2.670468e-03 -3.797310e-03 2.435298e-03 -8.085140e-03 -6.323286e-03 -1.701465e-02 -1.036021e-02 -2.147398e-02 1.734523e-02 -1.513166e-02 6.639312e-05 -1.446200e-03 -7.182810e-04 -8.195107e-04 -7.026289e-04 -1.845291e-03 -1.760574e-03 -3.703311e-03 -5.509968e-03 -1.156946e-02 -1.335933e-02 -2.093599e-02 -3.011967e-03 -9.083563e-03 -2.342126e-02 -3.113237e-03 -9.054459e-03 -1.920484e-02 -8.961779e-03 -1.349696e-02 2.133165e-03 -1.370834e-03 -6.543012e-04 -7.582471e-04 -6.389312e-04 -1.749421e-03 -1.656731e-03 -3.399574e-03 -2.435547e-03 -1.091624e-02 -1.107364e-02 -1.544627e-02 -1.107050e-02 -1.580392e-02 -1.951258e-02 -2.532558e-02 -3.293772e-03 -2.195010e-02 -7.749094e-03 -6.772878e-03 -2.601060e-03 -8.167511e-04 -2.887147e-04 -3.626133e-04 -2.762513e-04 -1.095920e-03 -1.033676e-03 -2.379581e-03 -9.799334e-03 -1.555122e-02 -1.563481e-02 -6.545730e-03 -1.757433e-02 -1.386829e-02 -1.507274e-02 -2.109447e-02 -7.334785e-03 -1.407195e-02 -2.482395e-02 -9.584379e-03 -3.805601e-03 -1.325103e-03 -6.138249e-04 -7.148238e-04 -5.978484e-04 -1.682425e-03 -1.585094e-03 -3.218997e-03 -1.149396e-02 4.356635e-03 -1.165785e-02 -1.686876e-03 -1.857468e-02 -1.013265e-02 -1.296772e-02 -1.872378e-02 -1.227157e-02 -1.922678e-02 -3.328319e-02 -5.060614e-03 -2.918383e-03 -9.360547e-04 -3.564962e-04 -4.388766e-04 -3.440667e-04 -1.232526e-03 -1.149282e-03 -2.577713e-03 -1.084444e-02 -9.240198e-03 -4.886618e-03 -2.090135e-03 -1.888244e-02 -1.468882e-02 -2.439755e-02 -2.010080e-02 -1.025019e-02 -1.305412e-02 -2.900085e-02 -8.916971e-03 -3.527133e-03 -9.200675e-03 -5.366966e-03 -5.944179e-03 -5.389189e-03 -5.124980e-03 -9.870238e-03 -5.741700e-03 4.848548e-03 1.235152e-02 6.283332e-04 -1.469756e-02 -1.516703e-02 2.145153e-04 -2.942639e-02 -3.065057e-02 -8.681591e-03 4.339245e-02 6.876685e-02 1.039317e-03 -1.116967e-02 -1.491836e-02 -9.114653e-03 -9.907207e-03 -7.274611e-03 -9.963291e-03 -1.565938e-02 -1.880456e-02 9.575157e-03 -4.884182e-03 5.192996e-03 1.391618e-02 6.731646e-03 -7.788647e-03 -3.104855e-02 -2.700197e-02 -1.745555e-02 5.127498e-02 1.242469e-01 6.686822e-03 -3.985892e-03 -3.314843e-03 -1.984215e-03 -2.176490e-03 -1.962656e-03 -6.137701e-05 1.721669e-04 -7.230267e-03 -7.090020e-04 -9.393438e-04 -9.279168e-03 -2.168149e-02 -5.882442e-03 -4.849111e-03 -3.424674e-05 1.434059e-02 -7.329673e-03 -6.607975e-03 -1.945061e-02 -1.344501e-02 -3.877405e-03 -1.553954e-02 -1.141780e-02 -1.232054e-02 -1.124717e-02 -1.461683e-02 -1.222602e-02 -3.581437e-03 1.809785e-03 1.251388e-02 -3.237427e-03 -6.617471e-03 6.972753e-03 -3.631217e-03 5.947444e-02 1.190667e-01 -1.916653e-02 -3.930335e-02 -4.224179e-02 4.485718e-02 -3.407816e-03 -2.508068e-03 -4.046812e-03 -4.415154e-03 -3.980986e-03 -7.628880e-03 -5.385249e-03 -8.393249e-03 2.129240e-03 7.726653e-03 -1.696038e-02 -2.284707e-02 -4.326003e-03 2.295903e-03 5.429341e-02 3.566489e-02 -1.291930e-02 -2.985196e-02 -3.411005e-02 7.462865e-03 -2.470722e-03 -7.733059e-04 -2.640433e-04 -3.355865e-04 -2.525379e-04 -1.042886e-03 -9.925251e-04 -2.395082e-03 -1.175107e-02 -1.200397e-02 -1.398406e-02 -1.116112e-02 -1.250785e-02 -1.231986e-02 -2.109821e-02 -1.350959e-02 -1.152568e-02 -1.165378e-02 -2.567693e-02 -1.372017e-02
 -4.193230e-01 6.509443e-02 -2.102149e-02 -1.025060e-02 -1.396511e-02 7.349684e-02 -1.184688e-02 9.961809e-02 1.049278e-01 -3.288624e-02 2.600221e-02 -4.775224e-03 -1.452972e-02 3.211902e-02 -1.000628e-02 8.117164e-02 3.475785e-03 1.231125e-01 1.152455e-01 4.819151e-02 8.047098e-02 7.946987e-04 -3.011180e-02 -1.330204e-02 -2.761592e-02 1.430313e-02 -5.575957e-02 -3.027448e-02 7.246798e-02 8.027283e-03 2.969142e-02 1.302850e-02 3.350213e-03 -3.619980e-02 7.083823e-02 1.377053e-02 -4.787579e-02 5.084844e-02 3.002659e-02 8.720754e-03 1.414466e-01 -8.139908e-02 -2.612375e-02 -2.209342e-02 -2.767627e-02 -1.241908e-02 -6.541625e-03 -2.673536e-02 4.944803e-03 7.482376e-02 3.259530e-02 -1.835861e-02 7.102113e-03 -2.313562e-02 -1.920202e-03 6.187295e-02 -5.339792e-02 8.352846e-02 9.675975e-02 9.068317e-03 7.631992e-02 -1.913042e-02 -1.962911e-02 -3.715478e-02 -3.308816e-02 -6.850610e-02 4.843835e-03 -1.151456e-02 -3.672926e-02 1.526462e-02 4.534358e-03 2.610216e-02 2.618888e-02 1.253013e-02 -1.637751e-03 5.807715e-02 9.178958e-02 8.415664e-03 4.992708e-02 4.693257e-02 1.785711e-01 -6.870836e-02 -4.388521e-02 -1.821848e-02 -3.164932e-02 -5.844735e-02 -6.749178e-03 -5.667395e-02 -5.054892e-03 7.423074e-02 -1.011803e-02 8.381597e-03 4.054327e-03 3.138399e-02 3.045683e-02 -3.194180e-03 3.169893e-02 4.586711e-02 8.847131e-02 5.318174e-02 5.013223e-02 2.236410e-02 -1.310378e-02 -2.401156e-02 -3.245213e-02 -3.676747e-02 -9.534987e-03 -2.239233e-03 -2.849426e-02 2.139067e-02 -3.451212e-02 1.388344e-02 -5.837895e-03 2.816332e-02 5.260517e-02 1.466191e-02 7.084151e-02 2.762266e-02 2.362051e-02 1.971928e-02 7.076013e-02 -6.317389e-03 -9.119274e-03 -1.399976e-02 -6.004157e-03 2.611938e-02 2.794844e-02 7.952207e-04 9.873255e-03 1.125082e-02 2.530236e-02 4.586797e-03 -8.957514e-03 -4.821644e-03 2.291882e-02 -9.685355e-03 -8.774173e-03 -6.238943e-02 3.906388e-02 -6.199199e-02 5.427660e-02 -7.727470e-03 5.760758e-04 -6.531144e-03 -7.281024e-03 3.203527e-03 -1.145941e-03 -5.429558e-03 6.065058e-03 -3.180903e-03 -1.100771e-02 -3.950700e-03 -1.348100e-02 -1.691409e-02 2.380824e-02 3.815200e-02 -1.384266e-02 -2.198152e-02 -1.122529e-02 -2.987836e-02 1.555829e-02 4.721870e-03 -1.087631e-03 -2.692136e-03 -2.937959e-03 6.665344e-03 -2.286434e-03 7.910762e-04 3.629427e-03 -2.319622e-02 -8.581716e-03 -7.871468e-03 -8.430213e-03 -1.212153e-02 -8.461040e-03 -2.016818e-02 -7.448506e-03 -2.252217e-02 -1.788679e-02 -3.532130e-03 -2.619166e-04 1.235874e-03 1.188752e-04 -2.854107e-03 -1.827110e-03 1.569056e-03 4.817797e-04 -2.961055e-03 -8.170065e-03 -1.307626e-02 -9.693289e-03 -8.437630e-03 -4.753670e-03 -6.697159e-03 -5.845288e-03 -2.164420e-02 -4.833167e-03 -2.516456e-02 -3.048381e-02 -8.354517e-03 -3.325199e-03 -1.585483e-03 -1.569756e-03 -4.210462e-04 -1.562655e-03 -6.516539e-03 -4.178535e-03 -7.446087e-03 -1.433815e-02 -1.419380e-02 -3.522297e-03 -8.445938e-03 -7.351281e-03 -4.796171e-03 -7.947405e-04 -1.563533e-02 -1.028932e-02 -1.776976e-02 -2.880906e-02 -6.893865e-03 -2.271598e-02 -2.166604e-03 -1.041674e-03 3.080549e-04 -1.033030e-03 -2.427143e-03 -2.565208e-03 -5.541851e-03 -1.229685e-02 -1.281168e-02 -3.266032e-03 -6.455727e-03 -5.488685e-03 -4.590453e-03 -1.562198e-02 -1.828402e-02 -8.014373e-03 -1.911633e-02 -2.860377e-02 -8.077213e-03 -1.777904e-02 -3.021477e-03 -1.412254e-03 1.817657e-03 -1.422809e-03 -7.708598e-03 -5.588479e-03 -4.787584e-03 -8.498704e-03 -1.283648e-02 -8.529602e-03 -5.565665e-03 -7.861561e-04 -7.929244e-03 -2.111578e-03 -1.811337e-02 -3.362358e-03 -1.800616e-02 -3.077944e-02 -7.845413e-03 -1.524705e-02 -4.202453e-03 -1.098334e-03 2.254253e-04 -1.086470e-03 -2.579816e-03 -4.754237e-03 -3.903156e-03 -1.452633e-02 -1.118097e-02 -7.696357e-03 -6.715862e-03 -3.868785e-03 -5.057874e-03 -7.191856e-03 -1.352245e-02 -6.286069e-03 -2.692994e-02 -3.038369e-02 -1.030025e-02 -3.540155e-02 1.767569e-02 2.562820e-03 -2.807592e-03 1.229910e-02 1.705161e-02 2.466153e-02 9.087885e-04 5.693006e-03 -2.297923e-02 -1.722003e-02 -1.561423e-02 -1.175318e-02 -6.902578e-03 -6.016193e-03 7.920919e-02 -1.797372e-02 -1.569619e-02 -2.071598e-02 -4.527932e-03 -6.495880e-04 1.850520e-02 -4.159863e-03 9.024698e-03 -3.182773e-03 5.448505e-03 8.165449e-04 1.594067e-02 7.231528e-03 9.846236e-03 7.923006e-03 -6.089260e-03 1.349957e-03 1.556304e-02 1.702668e-02 5.298898e-02 4.762793e-03 -1.204084e-02 -1.155876e-01 7.916124e-03 -4.067327e-03 -5.705922e-03 -3.717905e-03 -5.311432e-03 3.320524e-04 1.014564e-02 -5.701767e-04 -1.099417e-02 -1.300116e-02 2.267167e-03 -1.449545e-02 -7.290595e-03 -1.252343e-02 -1.153255e-02 6.705321e-03 1.880182e-02 -1.817011e-02 5.229466e-03 -1.451454e-02 -1.799776e-02 -3.807730e-03 9.864646e-03 2.374315e-03 4.241928e-03 -4.956302e-03 9.623489e-03 -1.269654e-02 2.724157e-03 1.377713e-02 -1.006961e-02 -1.632122e-02 -1.015583e-02 -2.228346e-03 1.196296e-02 -3.671664e-02 -4.038374e-02 -5.336730e-03 4.116581e-02 8.880736e-02 3.801161e-03 -2.850747e-02 -8.421246e-03 -6.798234e-03 -5.187464e-03 4.614270e-03 -7.487168e-04 3.161346e-03 6.509947e-03 -1.229646e-02 -1.712972e-02 1.666874e-04 1.197200e-02 9.874610e-03 -1.120669e-02 -2.141117e-02 -3.125019e-02 1.820665e-03 2.768377e-02 3.645303e-02 -1.050698e-02 -1.596433e-02 -4.332751e-03 -1.050803e-03 -1.722904e-03 -1.029818e-03 -4.831239e-03 -4.880302e-03 -3.880002e-03 -1.692862e-03 -9.784947e-03 -3.870629e-03 -6.849997e-03 -1.776765e-03 -7.145507e-03 -1.002128e-02 -2.624303e-02 -8.365482e-03 -2.004489e-02 -3.518931e-02 -1.076214e-02
 3.568744e-01 1.140793e-01 3.293232e-02 5.572991e-02 6.936173e-02 8.494164e-02 3.052181e-02 -8.641187e-02 -2.814224e-02 -3.569805e-02 -3.580123e-02 -3.569805e-02 -3.569805e-02 -3.569805e-02 -3.590948e-02 -3.534048e-02 -3.760684e-02 -3.851960e-02 -3.569805e-02 -3.436843e-02 4.191682e-02 1.000446e-01 7.604250e-02 5.979984e-02 8.912621e-02 5.751864e-02 -4.327237e-02 -5.784020e-02 -1.436296e-02 -1.368662e-02 -1.377501e-02 -1.368662e-02 -1.368662e-02 -1.368662e-02 -1.393173e-02 -1.450147e-02 -1.391264e-02 -1.534740e-02 -1.368662e-02 -1.387239e-02 9.132492e-02 6.094246e-02 7.482901e-02 9.421136e-02 1.192125e-01 6.177335e-02 1.059889e-02 -6.706903e-02 -1.220033e-02 -1.982059e-02 -1.994833e-02 -1.982059e-02 -1.982059e-02 -1.982059e-02 -2.013268e-02 -2.104350e-02 -1.901511e-02 -2.206442e-02 -1.982059e-02 -1.997505e-02 9.960107e-02 2.878163e-02 8.306485e-02 7.559629e-02 1.264157e-01 9.084238e-02 -4.629017e-02 -6.005293e-02 -1.829763e-02 -1.691877e-02 -1.707072e-02 -1.691877e-02 -1.691877e-02 -1.691877e-02 -1.719104e-02 -1.795725e-02 -1.540112e-02 -1.687748e-02 -1.691877e-02 -1.703397e-02 7.173136e-02 6.860695e-02 1.265149e-01 1.156029e-01 1.834184e-01 1.072117e-01 -5.073519e-02 -8.773323e-02 -2.433941e-02 -2.370288e-02 -2.387713e-02 -2.370288e-02 -2.370288e-02 -2.370288e-02 -2.407273e-02 -2.496012e-02 -2.711263e-02 -2.427505e-02 -2.370288e-02 -2.386750e-02 9.213487e-02 3.756116e-02 3.023001e-02 8.766389e-02 1.140872e-01 7.117952e-02 -4.738173e-02 -4.826849e-02 -1.357530e-02 -1.456949e-02 -1.470118e-02 -1.456949e-02 -1.456949e-02 -1.456949e-02 -1.485549e-02 -1.551650e-02 -1.678647e-02 -1.619334e-02 -1.456949e-02 -1.467928e-02 9.413250e-02 -6.939844e-02 5.909864e-02 6.035320e-03 1.299077e-02 1.246205e-02 9.465469e-03 -8.855026e-03 -6.470889e-03 -5.486934e-03 -5.551121e-03 -5.486934e-03 -5.486934e-03 -5.486934e-03 -5.608674e-03 -5.936316e-03 -6.502053e-03 -6.348821e-03 -5.486934e-03 -5.520350e-03 -7.112995e-03 4.130975e-03 1.652964e-02 -3.255363e-02 -8.124490e-04 -2.072201e-02 2.591464e-02 2.455102e-02 -3.732392e-03 -3.248182e-03 -1.343356e-03 -3.248182e-03 -3.248182e-03 -3.248182e-03 -3.352093e-03 -1.610292e-03 -3.989284e-03 -3.891419e-03 -3.248182e-03 -3.261320e-03 8.054433e-03 -1.934537e-03 -4.401948e-02 -1.389538e-02 -2.689220e-02 -3.170994e-03 -1.839434e-02 -5.513660e-03 -1.158106e-03 -9.252644e-04 -9.457306e-04 -9.252644e-04 -9.252644e-04 -9.252644e-04 -9.577180e-04 -1.047797e-03 -1.219315e-03 -1.203202e-03 -9.252644e-04 -9.337597e-04 -1.591548e-02 -1.720289e-02 -1.827427e-02 -3.229620e-02 -3.768431e-02 -1.844096e-02 -1.514972e-03 -3.374801e-03 -6.653682e-04 -5.200181e-04 -5.357778e-04 -5.200181e-04 -5.200181e-04 -5.200181e-04 -5.428366e-04 -6.085355e-04 -7.324494e-04 -7.377784e-04 -5.200181e-04 -5.255119e-04 -2.143861e-02 -1.786969e-02 -1.859149e-02 -3.586353e-02 -4.006145e-02 -1.427543e-02 -2.883387e-03 -1.986856e-03 -6.134217e-04 -4.814981e-04 -5.016669e-04 -4.814981e-04 -4.814981e-04 -4.814981e-04 -5.061011e-04 -5.748608e-04 -6.939098e-04 -6.907761e-04 -4.814981e-04 -4.863237e-04 -2.670756e-02 -1.836480e-02 -3.796329e-02 -2.529379e-02 -4.395277e-02 -1.924888e-02 -5.010372e-03 -1.364803e-04 -3.178503e-04 -2.158759e-04 -2.295453e-04 -2.158759e-04 -2.158759e-04 -2.158759e-04 -2.331922e-04 -2.827239e-04 -3.813825e-04 -3.886067e-04 -2.158759e-04 -2.199308e-04 -3.110297e-02 -2.028947e-02 -3.067396e-02 -3.187844e-02 -3.864520e-02 -1.412893e-02 -2.543601e-03 9.528208e-03 -6.132628e-04 -4.866662e-04 -5.074826e-04 -4.866662e-04 -4.866662e-04 -4.866662e-04 -5.090258e-04 -5.742368e-04 1.296645e-03 -7.009777e-04 -4.866662e-04 -4.907081e-04 -2.746169e-02 -1.772093e-02 -3.504781e-02 -2.099127e-02 -4.263009e-02 -1.617109e-02 -7.662271e-03 -4.955352e-03 -3.631425e-04 -2.578935e-04 -2.736157e-04 -2.578935e-04 -2.578935e-04 -2.578935e-04 -2.779575e-04 -3.345746e-04 -4.343196e-04 -4.312173e-04 -2.578935e-04 -2.617325e-04 -1.104658e-01 -1.237359e-02 1.530364e-02 8.089039e-03 -1.536607e-02 -9.950768e-03 6.575944e-02 9.546732e-02 -5.242785e-03 -4.692932e-03 -4.804898e-03 -4.692932e-03 -4.692932e-03 -4.692932e-03 -4.919324e-03 -1.349887e-03 -3.939122e-03 -5.571625e-03 -4.692932e-03 -4.717578e-03 -1.485966e-01 -1.943712e-02 2.133247e-02 -2.126092e-02 3.805537e-02 -2.632724e-02 1.094692e-01 1.629800e-01 -8.914443e-03 -8.114581e-03 -8.235451e-03 -8.114581e-03 -8.114581e-03 -8.114581e-03 -4.711647e-03 -3.299380e-03 -2.358845e-03 -7.334230e-03 -8.114581e-03 -8.154288e-03 -4.177630e-03 -1.679195e-03 -2.187668e-03 -5.655662e-03 -5.853702e-02 -2.650516e-02 6.659769e-03 9.402931e-03 -1.810674e-03 -1.531736e-03 -1.570914e-03 -1.531736e-03 -1.531736e-03 -1.531736e-03 -1.570955e-03 -1.688542e-03 -1.930296e-03 4.038003e-03 -1.531736e-03 -1.539358e-03 -1.121617e-01 2.049061e-02 4.135219e-02 3.441237e-02 -2.359172e-03 -4.607337e-02 5.539862e-02 1.543081e-01 -1.094918e-02 -9.988270e-03 -1.012194e-02 -9.988270e-03 -9.988270e-03 -9.988270e-03 -1.013349e-02 -1.033482e-02 -1.639357e-03 3.437990e-03 -9.988270e-03 -1.001526e-02 -8.097379e-02 7.874606e-03 1.087133e-02 1.193638e-02 -9.878892e-03 -3.945469e-02 2.951499e-02 6.040043e-02 -3.941835e-03 -3.560478e-03 -3.615021e-03 -3.560478e-03 -3.560478e-03 -3.560478e-03 -3.621574e-03 -3.736033e-03 -2.530759e-03 -2.674416e-03 -3.560478e-03 -3.576362e-03 -2.559932e-02 -1.708969e-02 -3.658794e-02 -2.812231e-02 -3.791972e-02 -1.795649e-02 -6.381773e-03 -7.080084e-03 -2.835848e-04 -1.815857e-04 -1.938380e-04 -1.815857e-04 -1.815857e-04 -1.815857e-04 -1.981057e-04 -2.457706e-04 -3.412648e-04 -3.456305e-04 -1.815857e-04 -1.855383e-04
 -1.491403e-01 -1.096754e-02 -2.953033e-02 -2.057052e-02 -3.740207e-02 -1.813579e-02 -3.805531e-03 8.776822e-02 3.982414e-02 -3.686337e-02 4.458440e-02 1.081658e-02 1.356816e-02 3.575740e-02 3.321225e-02 1.059427e-01 -1.463535e-02 1.202706e-01 7.315209e-02 -9.995070e-03 -1.247624e-02 -2.045480e-02 -2.666376e-02 -2.257684e-02 -1.924438e-02 -1.158664e-02 -3.682560e-02 -5.404629e-02 -2.221695e-03 -6.859163e-03 -1.943060e-03 4.334804e-02 4.634590e-02 -1.899832e-02 1.351518e-01 3.942486e-02 -7.430392e-03 5.511269e-02 8.848416e-02 -1.134092e-02 -2.014316e-03 -3.005799e-02 -2.261368e-02 -1.205981e-02 -2.452214e-02 -3.320804e-02 -3.358053e-02 3.935069e-03 -3.060944e-02 6.845642e-02 -5.279779e-03 -5.934197e-03 6.566312e-02 -6.414511e-03 9.980605e-02 1.262172e-01 -3.602940e-02 5.629977e-02 6.666858e-02 -3.238133e-02 -1.213610e-02 -2.945138e-02 -2.731530e-02 -2.715595e-02 -2.897936e-02 -2.544233e-02 -2.317539e-02 -1.965282e-03 -5.006659e-02 3.948084e-02 -2.838188e-02 3.421101e-02 1.277010e-01 4.372038e-02 5.175719e-02 4.835208e-02 6.777251e-02 3.552210e-02 1.444031e-02 -1.535211e-02 3.101628e-03 -3.030594e-02 -3.321296e-02 -3.902243e-02 -3.227173e-02 -5.161209e-02 -1.373094e-02 1.191392e-02 -4.707885e-02 3.630445e-02 3.299163e-02 5.132642e-02 3.832100e-02 1.873132e-02 1.517924e-01 4.846454e-02 6.663853e-02 1.122779e-02 2.216678e-02 -2.146775e-03 -1.133810e-02 -7.173524e-03 -2.035095e-02 -2.669429e-02 -1.660938e-02 -4.384615e-02 -3.285946e-03 2.990623e-04 -3.139890e-02 -2.425928e-02 1.096548e-03 1.311991e-03 5.372534e-02 2.470711e-02 9.575057e-02 6.473198e-02 1.417717e-02 4.259666e-02 1.837680e-02 2.623468e-02 4.598332e-03 -1.392936e-02 -6.440110e-04 7.616488e-03 1.513713e-03 9.064434e-03 1.140891e-02 1.107324e-02 1.070748e-02 -6.769470e-03 4.439472e-02 4.055308e-02 -1.976391e-03 6.444360e-03 3.537725e-02 -1.123189e-02 -3.677554e-02 -2.709179e-02 -1.671189e-02 -2.106326e-02 2.995797e-02 1.433705e-02 1.026837e-02 9.773060e-04 3.697391e-03 1.511384e-02 8.609193e-03 -5.717772e-03 4.713980e-03 -6.809414e-03 8.845586e-04 -2.137430e-02 -7.270498e-03 -1.561875e-02 2.077562e-03 -2.342882e-02 3.399726e-03 -1.459541e-02 -3.562871e-02 8.910853e-03 -3.932918e-03 -2.680822e-03 -2.190548e-03 -3.049008e-03 -3.606696e-03 -3.493736e-03 -5.217277e-03 -1.338884e-02 -9.534680e-03 -1.632369e-02 -2.497187e-03 -1.725122e-02 -2.513396e-02 -3.465664e-03 -9.468667e-03 8.524463e-03 -3.072610e-03 -8.905897e-03 1.766729e-03 5.064124e-03 2.763730e-03 -7.905485e-05 1.225692e-03 -3.467845e-03 1.627780e-03 -2.612107e-03 -1.403483e-03 -7.545460e-03 -2.423521e-03 -1.166169e-02 -5.355650e-03 -1.288624e-02 -1.757778e-02 -1.430049e-03 -2.696382e-02 -8.159331e-03 -1.095164e-02 -1.852368e-02 -1.594501e-02 -1.028306e-02 9.932374e-03 -3.878010e-03 -6.931139e-04 -1.458461e-03 -3.187218e-04 -6.049813e-04 6.833238e-03 -2.316885e-03 -4.164412e-03 -1.268761e-02 -3.768273e-03 -1.116080e-02 -1.640305e-02 -7.222193e-03 -3.347999e-02 -3.077488e-02 -9.614464e-03 -1.081662e-02 -1.777987e-02 -9.068265e-03 -8.724735e-03 -2.021420e-03 2.522924e-04 -2.225473e-03 -1.469397e-03 -2.483040e-03 -2.898218e-03 -1.399049e-03 -3.021450e-03 -7.936041e-03 -5.366476e-03 -1.261456e-02 -1.489577e-02 -9.098221e-03 -3.591068e-02 -2.450685e-02 -7.476385e-03 -1.348973e-02 -1.721446e-02 -7.310890e-03 1.473109e-02 3.736773e-04 1.448669e-03 -3.283813e-03 -2.192830e-03 5.646542e-03 -2.708003e-03 -5.242714e-03 -5.799200e-03 -6.279788e-03 -1.048271e-02 -1.002855e-02 -1.423449e-02 -7.850664e-03 -3.544809e-02 -3.433727e-02 -4.604079e-03 -1.653210e-02 -2.111020e-02 -6.332234e-03 7.997314e-04 1.529589e-03 -1.978142e-03 -5.702878e-04 -1.656273e-03 9.349584e-04 5.212346e-04 -6.145059e-03 -1.853211e-03 -7.237226e-03 -1.210747e-02 -5.485798e-03 -1.747110e-02 -1.209987e-02 -2.859804e-02 -2.992921e-02 -7.776719e-03 -1.968841e-02 -2.100654e-02 -6.488698e-03 3.805257e-02 2.302136e-02 -2.462898e-03 6.319888e-03 -8.467207e-03 1.128522e-02 1.692067e-03 -4.640936e-05 1.371083e-03 -6.863743e-03 1.639461e-03 -2.281386e-02 -1.830529e-02 -9.168149e-03 -1.614448e-02 6.236530e-02 -3.763689e-03 -5.428002e-02 -5.056962e-02 2.959174e-02 2.183157e-02 -1.314604e-03 -8.787693e-03 2.113434e-03 -7.538526e-03 1.756563e-02 1.086122e-02 -5.456362e-03 3.061682e-02 2.930799e-02 -1.166957e-02 -7.076329e-03 -4.610922e-02 1.036349e-02 3.330581e-02 5.753335e-02 8.385369e-03 -6.267716e-02 -7.663742e-02 3.801622e-02 1.343834e-02 7.523888e-03 -3.966719e-03 2.463281e-03 7.264709e-04 2.589683e-02 3.621987e-03 -1.206907e-02 1.850345e-02 -7.112161e-03 -9.916733e-03 -1.471347e-02 -2.103280e-02 -1.497538e-03 -4.578688e-02 -4.616835e-02 -1.281274e-02 2.443820e-03 1.380790e-02 -9.760568e-03 4.076614e-02 8.128248e-04 3.748944e-03 -1.004152e-02 3.381943e-03 6.646198e-03 1.712351e-02 -8.529048e-03 3.300749e-02 1.292743e-02 6.562396e-03 9.915827e-03 -2.264283e-02 -5.197633e-03 -9.924050e-02 -1.023134e-01 1.991237e-02 2.942958e-02 9.833377e-02 1.106682e-02 9.790142e-04 2.241662e-03 -4.957773e-03 -3.242453e-03 -8.010489e-03 9.448059e-03 -5.793427e-03 -1.216113e-02 1.500624e-02 5.173415e-03 1.286548e-03 5.270541e-03 -1.833745e-02 -1.233886e-02 -6.410182e-02 -5.363067e-02 1.141088e-02 2.689236e-02 2.816093e-02 2.549642e-02 -9.254410e-03 -1.832857e-03 -1.655175e-03 -1.180215e-04 6.143557e-04 -2.276681e-03 -2.742237e-03 -5.569761e-03 -6.790843e-03 -7.855705e-03 -5.580183e-03 -1.084257e-02 -1.558955e-02 -5.635451e-03 -3.332815e-02 -2.338103e-02 -9.335012e-03 -1.643946e-02 -2.036700e-02 -1.459248e-03
 -1.017200e-01 -6.186693e-02 -5.625364e-02 -5.601473e-02 -5.854643e-02 -4.648179e-02 -4.440028e-02 -2.286008e-02 2.756683e-02 5.079404e-02 7.253396e-02 4.710286e-02 4.271817e-02 6.591694e-02 8.419278e-02 9.255821e-02 2.300317e-02 5.972208e-02 9.689309e-02 1.899252e-02 -2.031475e-02 -1.081438e-02 -1.950865e-02 -1.655449e-02 -1.955256e-02 -5.217892e-03 -2.076678e-02 -9.076029e-03 8.452202e-02 3.230481e-02 3.603952e-03 2.335713e-02 9.503928e-03 3.024846e-02 3.162584e-02 3.118725e-02 -2.161860e-03 -5.135968e-03 1.339991e-03 3.660933e-02 4.108738e-02 -1.907011e-02 -2.869751e-02 -3.057207e-02 -2.878959e-02 -7.333993e-03 -1.698861e-02 -8.737202e-03 2.559819e-02 4.668224e-02 4.340961e-02 5.078823e-02 3.006184e-03 -1.676081e-02 1.602985e-03 1.480464e-02 4.618976e-02 2.172299e-02 3.618140e-02 3.821737e-02 9.613785e-03 -1.577374e-02 -2.478098e-02 -1.838931e-02 -2.099061e-02 -1.884786e-02 -1.276919e-02 2.070562e-03 6.484135e-02 3.252245e-02 2.453049e-02 -2.710748e-02 7.447401e-03 4.247506e-02 4.518461e-02 3.539749e-02 4.860372e-02 6.358509e-03 -2.652383e-02 3.967337e-02 4.778753e-02 -5.824724e-03 -3.548630e-02 -3.089270e-02 -3.551168e-02 -2.020882e-02 -1.892971e-02 -1.896652e-02 2.186022e-02 3.369708e-02 1.397602e-02 2.376559e-02 6.986887e-02 3.686186e-02 2.074560e-02 4.386025e-02 2.994577e-02 2.025993e-02 3.966634e-02 7.124125e-03 3.047519e-02 -1.842625e-02 -1.932849e-02 -2.218278e-02 -2.138599e-02 -1.901298e-02 -1.877506e-02 -1.578750e-02 4.434866e-03 -2.749084e-03 5.308656e-03 9.726791e-03 1.193562e-02 2.654309e-02 4.626550e-02 4.658358e-02 1.760512e-02 4.592117e-02 1.016138e-02 4.073855e-02 3.027108e-02 -5.261627e-03 -7.871104e-03 -8.893572e-03 -7.879904e-03 6.077029e-03 -6.867972e-03 -6.689204e-03 2.557094e-02 -3.428374e-03 -1.383529e-02 -1.645507e-02 -2.351862e-02 7.574362e-03 -2.169094e-03 3.743393e-03 -1.917569e-02 2.443684e-02 1.009277e-02 6.083751e-02 5.551734e-03 -6.162359e-03 -4.060329e-03 -5.785065e-04 -2.036515e-03 -3.201273e-03 1.222024e-03 -6.945819e-03 1.706336e-02 -1.767804e-03 -3.136305e-03 1.036153e-02 -7.748098e-03 -1.784903e-02 2.267908e-03 -5.554589e-03 -1.350505e-02 -1.914825e-02 -6.542470e-04 2.838575e-02 3.330783e-03 -3.244246e-03 -1.325263e-03 -1.546644e-03 -1.321680e-03 -2.546402e-03 -3.510976e-03 -1.664524e-03 -1.441242e-02 -1.044513e-05 -1.922719e-02 -1.749287e-02 -3.657631e-03 -1.519218e-02 3.136508e-03 -1.305134e-02 3.194474e-03 -1.711689e-02 -1.058751e-02 -1.611665e-03 -7.015264e-03 -1.873904e-03 -6.894717e-04 -8.262896e-04 -6.849438e-04 -2.687093e-03 -2.004437e-03 -3.287517e-03 -1.884816e-02 -1.455939e-02 -1.208618e-02 -6.080347e-03 -1.986116e-02 3.070484e-04 -4.027633e-04 -3.463006e-03 -1.271431e-02 -1.191154e-02 -1.009344e-02 -2.287005e-02 -9.479627e-03 -1.614651e-03 -5.909554e-04 -7.021665e-04 -5.831978e-04 -2.335137e-03 -1.710782e-03 -8.192479e-04 -2.173352e-02 -1.919492e-02 -8.870085e-03 -1.442626e-02 -6.086428e-03 -1.628405e-02 -3.852149e-03 -7.354235e-03 -9.776462e-03 -1.155351e-02 -1.665756e-02 -5.820039e-03 -8.098378e-03 -1.041322e-03 -2.496791e-04 -3.373182e-04 -2.436300e-04 -1.597545e-03 -1.116662e-03 -1.961478e-03 -1.947425e-02 -2.019712e-02 -1.410880e-02 -1.270047e-02 -1.133613e-02 -9.167101e-03 -1.018294e-02 -1.283839e-02 -9.796136e-03 -4.892277e-03 -1.896886e-02 -2.150208e-02 -6.401801e-03 -1.523653e-03 -5.535111e-04 -6.598796e-04 -5.427039e-04 -2.445471e-04 -1.600988e-03 -2.647111e-03 -1.245422e-02 -1.454051e-02 -1.533282e-02 -1.055581e-02 -4.779037e-03 -6.519569e-03 -1.204812e-02 -1.556906e-02 -1.034114e-02 -1.096972e-02 -1.884472e-02 -1.813781e-02 -1.068338e-02 -1.180284e-03 -3.265927e-04 -4.177497e-04 -3.204702e-04 -1.766154e-03 -1.256342e-03 -2.155746e-03 -2.119266e-02 -1.230963e-02 -1.122523e-02 -1.787374e-02 -1.042804e-02 -1.219987e-02 -1.671570e-02 -1.417095e-02 -1.068661e-02 -1.381653e-02 -5.747224e-03 -1.183363e-02 -3.637990e-03 -8.233163e-03 -5.192292e-03 -5.708990e-03 -5.145717e-03 -1.137598e-02 -8.913554e-03 -7.302926e-03 -1.309071e-02 -5.286904e-03 -4.647041e-03 -9.340615e-03 4.867178e-03 -9.107825e-03 -1.612896e-02 -2.507670e-02 -8.683897e-03 4.599504e-02 6.241282e-02 1.605156e-02 -8.059738e-04 -6.537013e-03 -9.095106e-03 -9.909462e-03 -9.041445e-03 -1.298779e-02 -7.774157e-03 -1.976756e-02 2.979735e-03 4.744307e-02 5.327358e-03 3.267975e-02 2.804088e-02 -4.051966e-03 -4.600710e-02 -3.848502e-02 -8.148831e-03 3.675427e-02 6.879871e-02 -1.677833e-02 5.956052e-04 -1.817935e-03 -1.881070e-03 -2.129413e-03 -1.858834e-03 6.902597e-04 -3.998388e-03 -2.189900e-03 -7.989552e-03 -1.382603e-03 -7.111771e-04 4.898602e-03 -1.190958e-02 -1.681197e-02 1.701991e-02 -1.135464e-02 -8.090146e-03 -5.311907e-03 -1.895980e-02 -2.321852e-02 -9.278433e-03 -8.605078e-03 -9.145357e-03 -1.198867e-02 -1.070930e-02 -8.623389e-03 -4.580089e-03 -6.707515e-03 2.536731e-02 2.360750e-02 5.216362e-03 2.862222e-02 3.371980e-03 2.735346e-03 2.283032e-02 2.906816e-02 -1.420572e-02 -2.375606e-02 -1.233555e-02 2.478622e-02 -9.244296e-03 -4.597866e-03 -3.844996e-03 -4.134770e-03 -3.739289e-03 -3.178583e-03 -6.747695e-03 -6.347076e-03 -9.362412e-03 -1.217691e-02 6.072128e-03 3.947930e-03 -1.855055e-03 3.346092e-03 1.233077e-02 3.996859e-02 -8.233833e-04 -3.860073e-02 -5.417518e-03 -6.802942e-03 -5.286689e-03 -1.084858e-03 -2.503680e-04 -3.429065e-04 -2.457009e-04 -1.661321e-03 -1.165602e-03 -2.053103e-03 -1.604468e-02 -1.393123e-02 -1.313053e-02 -9.747129e-03 -1.370544e-02 -1.187324e-02 -1.892529e-02 -2.008572e-02 -4.802763e-03 -1.289389e-02 -1.860213e-02 -1.360640e-02
 -2.334466e-01 3.226292e-03 3.433036e-02 -1.387085e-03 3.538959e-02 -1.149567e-02 -2.488626e-02 8.888258e-02 -9.753349e-03 -5.047946e-02 1.666886e-02 -2.218603e-02 -1.741024e-02 -2.482566e-02 2.865201e-02 1.846111e-01 -3.542245e-02 1.555758e-01 1.185722e-01 -7.651156e-04 -1.711704e-02 -2.970273e-02 -4.991969e-02 -3.962075e-02 -1.764813e-02 -2.552983e-02 -6.191946e-02 -4.713320e-02 -9.437145e-03 -8.617937e-03 -9.533894e-03 8.158183e-03 3.740976e-02 -1.926112e-02 2.572216e-01 5.579330e-02 -1.477307e-02 6.418185e-02 8.892641e-02 -6.277737e-03 -3.091908e-02 -8.926159e-02 -4.179215e-02 -4.037993e-02 -5.440129e-02 -4.384350e-02 -3.885239e-02 -8.102011e-03 -3.224299e-02 1.166774e-02 -6.980793e-03 -1.003226e-02 6.502388e-02 1.347060e-02 1.957771e-01 1.644179e-01 -4.904611e-02 1.198071e-01 9.248943e-02 -4.458543e-03 -2.016444e-02 -3.824007e-02 -3.816757e-02 -4.391902e-02 -7.299070e-02 -7.683176e-02 -1.048245e-02 -2.854611e-02 -1.505167e-02 2.889348e-02 -5.611622e-03 2.741435e-02 9.172496e-02 2.394785e-02 1.147571e-01 1.189575e-01 4.949547e-02 3.770329e-02 2.331407e-02 2.733309e-02 -8.482337e-03 -5.117276e-02 -4.567379e-02 -6.850540e-02 -5.118502e-02 -9.379866e-02 -2.527601e-02 -1.003070e-02 -5.329034e-02 1.366313e-02 6.641275e-03 7.012703e-02 3.004935e-02 3.971909e-02 2.238740e-01 1.022873e-01 9.342791e-02 1.785999e-02 5.133433e-02 2.030426e-03 -3.753330e-02 -8.565963e-03 -3.426523e-02 -3.610489e-02 -6.405273e-02 -5.451205e-02 -1.024809e-02 -1.944423e-03 -4.128829e-02 -1.778719e-02 -1.438199e-03 -1.567677e-03 3.553305e-02 1.734985e-02 1.679936e-01 1.076958e-01 4.291175e-02 5.921142e-02 3.831936e-02 -1.655364e-03 9.091925e-04 -2.820113e-02 -1.605330e-02 -1.200330e-03 1.593863e-02 -2.237623e-02 2.230839e-02 1.433360e-02 -3.001472e-03 -7.866103e-03 1.737475e-02 1.399121e-02 4.125666e-02 -2.399899e-04 4.484044e-02 -9.776950e-04 -5.391727e-03 -2.582429e-02 9.802507e-03 -2.306472e-02 6.966077e-02 -1.078950e-02 1.102402e-02 1.180481e-02 1.279312e-02 2.570917e-02 3.047017e-03 2.960102e-03 9.932030e-03 6.699949e-03 8.344243e-03 -9.329105e-03 -2.107042e-02 -5.960523e-03 -4.216813e-02 -2.600335e-02 -1.078575e-03 -3.149140e-02 -3.265183e-02 -8.928269e-03 -2.226482e-02 1.102124e-02 -7.276848e-03 -5.575216e-03 2.221109e-03 5.957914e-04 -1.026722e-03 -4.271017e-03 -2.509668e-03 -7.203081e-03 -8.537073e-03 -9.869903e-03 -6.773103e-03 -3.071145e-03 -4.901419e-02 1.580933e-02 4.250255e-03 -3.740303e-03 -2.269942e-02 2.076670e-03 -1.287499e-02 4.839866e-03 -1.970601e-03 7.549165e-03 -4.388727e-03 -1.828333e-03 -1.462221e-03 -6.822661e-03 -1.874656e-03 -3.125429e-03 -3.886303e-03 -4.488148e-03 -1.368043e-02 -2.218834e-03 -4.798327e-02 -2.071366e-02 -3.104358e-03 -1.559450e-02 -1.728442e-02 -7.397142e-04 1.867550e-03 5.372394e-03 -1.492801e-03 -1.667744e-04 -4.010135e-03 5.841218e-05 -9.917361e-04 -5.544441e-03 -1.487030e-03 -4.412095e-03 -2.949557e-03 -5.418693e-03 -1.139818e-02 -4.707023e-03 -4.426669e-02 -3.525245e-02 -1.874208e-03 -1.497085e-02 -2.416567e-02 -3.635013e-03 -1.210629e-02 2.016655e-03 -5.222187e-03 -1.623728e-03 -3.533237e-03 -8.361057e-04 -9.193191e-04 -5.435389e-03 2.184423e-03 -2.599541e-03 -5.034949e-03 -5.501961e-03 -1.024793e-02 -2.453838e-03 -4.295723e-02 -3.383347e-02 -3.292093e-03 -1.989732e-02 -2.500485e-02 -3.512182e-03 1.275162e-02 1.810589e-03 4.879677e-03 2.220161e-03 -7.430793e-03 4.284774e-03 -4.725030e-03 -6.759034e-03 -1.154876e-03 -4.040226e-03 -6.262675e-03 -2.786143e-03 -9.998377e-03 -7.781986e-03 -4.514834e-02 -3.999505e-02 -5.171781e-03 -1.981348e-02 -2.609300e-02 -3.052783e-03 -1.112015e-03 1.257492e-03 -1.846453e-03 -3.381935e-04 -2.228862e-03 2.756383e-04 -3.465159e-03 -5.968634e-03 1.786541e-03 -5.037609e-03 -5.335509e-03 -5.812124e-03 -1.064190e-02 -6.936938e-03 -4.269317e-02 -3.209721e-02 -5.588164e-03 -2.223249e-02 -2.624876e-02 -2.043003e-03 7.544488e-02 5.433965e-02 4.087662e-02 -1.485279e-03 4.004291e-02 5.823612e-02 2.881144e-02 1.102847e-02 3.969884e-03 -1.681060e-02 2.247634e-03 -2.526167e-02 -4.187151e-02 -5.164961e-03 -6.451962e-02 -3.719521e-02 -2.596771e-02 -5.842210e-02 -6.727272e-02 1.142712e-02 8.965646e-02 3.410360e-02 2.830088e-02 5.693000e-02 4.069340e-02 7.449422e-02 3.190924e-02 7.302857e-03 2.745563e-02 2.088280e-02 -1.567994e-02 -2.849048e-02 -3.557994e-02 -5.620170e-03 -8.566691e-02 -3.841260e-02 -9.840173e-03 -7.335421e-02 -8.815249e-02 1.701841e-03 6.471940e-03 5.326998e-03 1.536094e-03 1.982271e-02 2.610809e-02 2.831674e-02 1.436533e-03 -1.192357e-02 2.032335e-03 -1.243788e-03 -1.280664e-02 -7.764723e-03 -1.353797e-02 -5.332032e-03 -6.760698e-02 -4.256512e-02 -1.497236e-02 -1.513184e-02 1.521322e-02 -9.790687e-03 1.518345e-01 7.745388e-02 5.004312e-02 4.834229e-02 5.979865e-02 6.276999e-02 2.766072e-02 -2.030495e-02 1.736195e-02 -1.273816e-02 -9.114124e-03 -2.006764e-02 -4.755960e-02 -1.163103e-02 -1.533737e-01 -1.362800e-01 -1.944499e-02 -5.099944e-02 4.826652e-02 -1.634767e-02 6.394009e-02 1.045653e-02 1.764685e-02 4.224570e-02 -2.486954e-03 4.641928e-02 1.014488e-02 -2.733514e-03 1.891206e-02 -3.957078e-03 -1.063879e-02 -2.441325e-03 -2.803878e-02 -1.560636e-02 -8.737266e-02 -7.900056e-02 -1.200874e-02 1.050354e-02 -2.461529e-02 -2.576902e-03 -1.163875e-02 -1.748107e-03 -3.062716e-03 -3.391413e-03 -1.384755e-03 -6.427695e-03 -4.806386e-03 -3.590044e-03 -3.689282e-03 -4.600098e-03 -1.109268e-03 -5.606356e-03 -8.742165e-03 -4.616434e-03 -4.355013e-02 -3.033575e-02 -1.421616e-03 -1.924307e-02 -1.688024e-02 -3.594712e-03
 -1.709018e-01 -3.884379e-02 -3.760480e-02 -3.769332e-02 -3.772189e-02 -3.608812e-02 -3.812696e-02 -3.141814e-02 -3.039579e-02 5.470955e-03 -6.694641e-03 2.004858e-02 6.950605e-02 3.919176e-02 1.625952e-01 1.257682e-01 -6.180708e-03 1.180825e-01 1.736072e-01 -8.749753e-03 -8.783960e-03 -1.363165e-02 -1.256816e-02 -1.267489e-02 -1.264935e-02 -1.477458e-02 -1.309776e-02 -1.501763e-02 -2.408303e-02 -1.114340e-02 -4.910166e-03 8.584694e-03 4.074149e-03 8.912025e-03 5.588341e-02 8.530274e-02 -8.339363e-04 4.698166e-02 1.073670e-01 -1.773788e-02 -1.017784e-02 -1.756084e-02 -1.808485e-02 -1.825843e-02 -1.817680e-02 -1.670868e-02 -1.687696e-02 -1.419057e-02 -3.540930e-02 2.901758e-03 -4.846436e-03 -2.074111e-02 1.490098e-02 -1.438329e-02 7.116092e-02 7.708730e-02 9.131044e-04 1.500330e-01 1.228098e-01 -2.205060e-02 -7.827527e-04 -1.342495e-02 -1.599508e-02 -1.612550e-02 -1.608472e-02 -1.853645e-02 -1.466736e-02 -1.334588e-02 -3.614439e-02 -1.281551e-02 1.795728e-03 2.107453e-03 1.273487e-02 1.568529e-03 5.639087e-02 1.024478e-01 7.642018e-03 1.121518e-01 7.941030e-02 -2.479098e-02 -1.293010e-03 -2.418975e-02 -2.237008e-02 -2.253036e-02 -2.248868e-02 -2.546458e-02 -2.317278e-02 -2.475695e-02 -1.606930e-02 -1.320745e-02 -7.982357e-03 2.546906e-02 1.165169e-02 -1.332229e-02 5.816300e-02 1.279882e-01 1.328692e-02 1.386912e-01 1.198158e-01 -3.461952e-02 -2.874799e-02 -1.451107e-02 -1.339509e-02 -1.350692e-02 -1.346631e-02 -1.555331e-02 -1.391332e-02 -1.418653e-02 -3.007600e-02 -2.459143e-02 -1.157256e-04 2.127390e-03 1.896453e-02 -3.892540e-03 4.525010e-02 1.087345e-01 -3.752699e-03 5.087101e-02 1.527805e-01 -3.096779e-02 3.351679e-03 -4.164600e-03 -5.496468e-03 -5.579122e-03 -5.541670e-03 -4.806615e-03 -5.806891e-03 -4.649598e-03 -6.886051e-03 -1.600911e-02 -1.189178e-03 -2.042940e-02 4.611512e-04 -1.010102e-02 2.637060e-02 3.225791e-02 -5.013132e-03 4.680056e-02 4.252788e-02 -9.538522e-03 8.460814e-02 -4.089385e-03 -3.472724e-03 -1.566107e-03 -3.509820e-03 -6.900265e-04 -3.805826e-03 -2.095779e-03 2.249924e-02 -1.423957e-03 6.991970e-03 -1.078985e-02 -1.137928e-02 -7.869985e-03 -9.500353e-03 -4.070958e-02 -8.809710e-03 -2.043871e-02 -1.904210e-03 -9.539925e-03 -1.597604e-02 -1.145140e-03 -9.529374e-04 -9.767694e-04 -9.689330e-04 -1.358041e-03 -1.039149e-03 -1.242366e-03 -1.237544e-03 -2.780465e-03 -2.432992e-03 -8.530295e-03 -5.351902e-03 -5.431104e-03 -1.683618e-02 -5.541476e-03 -5.051264e-03 -2.691484e-02 -9.029102e-03 -5.061579e-03 -4.297752e-03 -7.121138e-04 -5.579705e-04 -5.744872e-04 -5.700286e-04 -8.809561e-04 -6.269996e-04 -7.557020e-04 -4.902067e-03 -7.580876e-03 -2.199200e-03 -8.447614e-04 -6.083442e-03 -2.873295e-03 -1.125168e-02 -2.890489e-02 -2.512592e-03 -4.006923e-02 -3.096321e-02 -4.490955e-03 1.577766e-03 -7.376837e-04 -5.744932e-04 -5.920785e-04 -5.873289e-04 -9.112916e-04 -6.495469e-04 -7.571854e-04 4.498630e-03 -2.047138e-03 -4.099975e-03 -4.669640e-03 -3.448982e-03 -7.466014e-04 -3.195163e-02 -2.721209e-02 -2.344552e-03 -3.385328e-02 -5.528760e-02 4.949709e-03 -8.859226e-03 -3.590599e-04 -2.389261e-04 -2.520348e-04 -2.488349e-04 -4.880197e-04 -2.930388e-04 -3.775244e-04 -3.041453e-03 -1.563780e-03 -8.253314e-04 -2.686157e-03 -5.288508e-03 -1.288551e-03 -2.660162e-02 -3.422141e-02 -9.858179e-04 -3.190621e-02 -5.755008e-02 -2.734974e-03 -6.535983e-03 -6.950230e-04 -5.286944e-04 -5.468728e-04 -5.416029e-04 -8.658774e-04 -6.095731e-04 -6.971102e-04 4.703062e-04 -1.023598e-04 -1.897797e-03 1.601150e-03 1.176905e-03 3.551819e-03 -3.034493e-02 -3.565688e-02 1.768905e-03 -3.426311e-02 -6.247580e-02 2.925774e-03 -1.021770e-02 -4.664849e-04 -3.330957e-04 -3.484482e-04 -3.432938e-04 -6.058624e-04 -3.955623e-04 -4.813179e-04 4.104848e-03 -3.229912e-04 -1.233984e-03 -1.375800e-03 -4.805666e-05 -1.615716e-03 -3.043634e-02 -3.890592e-02 -3.492660e-03 -3.612321e-02 -5.217869e-02 -1.486240e-03 5.079568e-02 8.914146e-05 -4.693594e-03 -4.793024e-03 -4.736399e-03 -6.499188e-03 -3.243260e-03 -3.377815e-03 1.736680e-02 2.650858e-02 -5.868988e-03 1.458433e-02 -1.382396e-02 3.082885e-03 -5.783770e-02 -8.467421e-02 2.400412e-03 -4.616902e-02 6.255434e-02 4.078833e-02 5.183923e-02 -6.074360e-03 -7.766831e-03 -7.898777e-03 -7.821993e-03 -2.827241e-03 -6.756013e-03 -8.804200e-03 3.255652e-02 3.103283e-02 -7.645678e-04 2.079951e-03 -1.185264e-02 -8.366215e-03 -5.540861e-02 -9.849518e-02 -6.542170e-03 2.997774e-03 9.919634e-02 4.231016e-02 -2.642210e-03 -2.030072e-03 -1.736587e-03 -1.768273e-03 -1.763752e-03 -3.916242e-04 -1.877559e-03 -2.097544e-03 1.639817e-02 3.323704e-03 -2.595956e-03 4.511733e-03 -1.107715e-02 -2.340827e-03 1.695187e-02 -1.933439e-02 -7.255124e-04 -4.386626e-02 -6.055464e-02 1.720581e-02 1.293787e-01 -9.715264e-03 -9.944419e-03 -1.006742e-02 -8.459043e-03 -3.543795e-03 -8.714012e-03 -7.803184e-03 7.017047e-02 4.985765e-03 -4.032417e-04 4.439974e-04 -1.530665e-02 -1.570089e-03 2.709453e-02 4.843362e-02 -1.837159e-03 -7.543940e-02 -1.246347e-01 4.260155e-02 5.460106e-02 -2.198085e-03 -3.608517e-03 -3.666415e-03 -3.734676e-03 2.774548e-03 -3.889086e-03 -4.232604e-03 1.643325e-02 3.530320e-02 5.361400e-03 2.243130e-03 -1.381740e-02 1.002931e-03 -1.167128e-02 9.463866e-03 -1.136828e-02 -5.916039e-02 -7.893485e-02 1.789017e-02 -1.375730e-02 -3.108992e-04 -1.975066e-04 -2.097418e-04 -2.065151e-04 -4.280148e-04 -2.487398e-04 -3.351233e-04 -4.624943e-03 -3.219580e-03 -2.758540e-03 -6.515583e-04 -1.543168e-03 -3.240800e-03 -1.655553e-02 -3.650320e-02 -2.960323e-03 -2.235421e-02 -6.495888e-02 -4.374403e-03
 -6.604299e-01 1.604706e-01 1.278108e-01 1.608565e-01 1.510385e-01 1.831663e-01 2.857475e-02 9.306731e-02 4.671068e-02 -5.034139e-02 -1.411776e-02 -5.063535e-02 -3.324518e-02 -3.700600e-02 -2.714919e-02 1.350551e-01 -1.192863e-01 7.505882e-02 9.966545e-02 -3.541302e-02 1.433244e-01 1.199387e-03 -4.266022e-02 -4.110934e-02 -1.890734e-02 3.566472e-02 -7.866432e-02 -3.388937e-02 4.007563e-03 -5.690093e-03 -5.834339e-03 9.743217e-03 -6.984558e-03 -2.245251e-02 8.137666e-02 2.831296e-02 -6.403623e-02 7.371828e-02 1.239563e-01 -2.587583e-02 2.264192e-01 -1.272407e-01 -4.287600e-02 8.949713e-03 -2.767469e-02 -5.086745e-03 -3.256289e-02 -4.304795e-02 -1.373534e-02 3.916411e-03 -2.294803e-02 -3.145997e-02 -5.061628e-03 4.100924e-03 8.181311e-02 9.523314e-02 -7.591723e-02 1.109514e-01 1.380494e-01 -2.948107e-02 1.490547e-01 -6.447987e-03 -2.241700e-02 -3.262893e-02 -4.798250e-02 -6.568821e-02 9.676528e-03 -2.338259e-02 -1.099931e-01 -8.712623e-03 -3.757402e-02 2.068707e-03 3.279665e-02 -1.095606e-02 7.668938e-02 8.440205e-02 6.338842e-02 6.928485e-02 7.011043e-02 1.847027e-03 2.410443e-01 -4.934049e-02 -3.772559e-02 -5.451801e-02 -2.965891e-02 -1.264750e-01 -1.285231e-02 -6.132078e-02 -7.176734e-02 2.019787e-02 -1.532348e-02 -2.654253e-03 -7.793109e-03 -3.562910e-02 1.061070e-01 9.405180e-02 9.782841e-02 5.946181e-02 1.173469e-01 1.261911e-02 1.271129e-01 3.364654e-02 -1.839481e-02 -4.897780e-02 -4.271063e-02 -7.782216e-02 6.043410e-03 -2.348249e-02 -7.670950e-02 -1.650631e-02 -4.911797e-03 -4.756228e-03 -6.321088e-03 -2.239869e-04 7.907435e-02 2.515980e-02 7.886289e-02 8.926780e-02 5.298702e-02 -1.328660e-02 3.275846e-02 -2.454586e-02 -8.965235e-03 1.845694e-02 -1.045935e-02 6.589292e-03 3.458635e-02 -1.890217e-03 -2.593930e-02 -2.280902e-02 2.226212e-02 9.433940e-03 -4.541828e-03 -4.052099e-03 2.782321e-02 4.449291e-03 -1.657433e-02 -1.400296e-02 7.403648e-02 -5.005747e-02 1.536685e-02 -1.189672e-02 -5.015115e-04 -8.140298e-03 -7.923861e-03 -2.170710e-03 6.283450e-03 7.285444e-03 -1.610193e-02 -1.409386e-02 2.825898e-03 -5.599302e-03 -3.931965e-03 -6.864491e-03 -4.452573e-03 6.961381e-03 8.304045e-03 4.112316e-02 -1.510195e-02 -1.886692e-02 -2.558849e-02 -1.183858e-02 -2.341773e-03 -9.581361e-03 -7.082702e-03 -1.400902e-02 -1.263295e-02 -5.999253e-03 -1.112001e-02 -4.816268e-03 -3.836622e-03 -3.104229e-03 -7.945226e-03 2.502636e-03 -9.028473e-03 1.340340e-02 -6.867163e-04 -1.242815e-02 3.488045e-03 4.787626e-03 -4.281151e-02 -1.031802e-02 -3.719029e-03 -7.115531e-03 -4.225827e-03 -1.035707e-03 -7.060737e-03 -1.663212e-03 -6.529895e-03 -5.385481e-03 -6.160056e-03 -5.572460e-03 -4.775169e-03 -3.938759e-03 -1.467674e-02 1.027251e-02 -3.300215e-03 -8.204377e-03 -1.856887e-02 -6.863129e-03 -3.409695e-02 -7.246102e-03 -3.138262e-03 -2.050445e-03 -1.543355e-03 -1.458342e-02 -2.039678e-03 -6.672150e-03 -8.983889e-03 -8.407525e-03 -3.461427e-03 -4.887580e-03 -2.148602e-03 7.122843e-04 -1.020267e-02 -1.383665e-02 -1.002206e-02 -1.381676e-02 -1.704511e-02 4.025350e-03 -4.173906e-02 -2.899986e-04 -2.180579e-03 -4.449981e-03 -2.526324e-03 -6.961277e-03 -5.920952e-03 -4.917484e-03 -1.220749e-02 -6.178712e-03 -3.979963e-03 -3.517683e-03 -9.638708e-04 -3.819458e-03 -1.687361e-02 -7.754583e-03 -5.309200e-03 -1.592125e-02 -2.715138e-02 -7.147703e-03 -3.980918e-02 -4.059676e-03 -2.782738e-03 -5.400728e-03 -3.161384e-03 -7.439538e-03 -1.365247e-03 -3.241228e-04 -2.215661e-03 -5.790186e-03 -1.162682e-03 -4.543569e-03 -3.791628e-03 -4.975893e-03 -1.711638e-02 -1.526852e-02 -3.431567e-03 -1.686444e-02 -1.958085e-02 -5.182769e-03 -4.267017e-02 -4.782560e-03 -2.310911e-03 -4.640926e-03 -2.663084e-03 -1.134157e-02 -6.123043e-03 -3.160111e-03 -2.952016e-03 -2.405173e-03 -2.279970e-03 8.449182e-05 -3.250746e-03 -4.730427e-06 -1.572958e-02 -1.969795e-02 -2.481670e-03 -1.384609e-02 -2.858452e-02 -7.466178e-03 4.184046e-02 4.884052e-02 -7.243528e-03 3.020317e-03 2.177097e-03 3.941462e-02 1.933987e-02 9.856733e-03 8.246638e-02 6.597786e-04 4.739427e-03 -9.474908e-03 -1.583834e-02 5.967055e-08 -1.089240e-02 -8.273574e-03 -1.859389e-02 -9.365359e-02 -1.283403e-01 2.240858e-02 1.142747e-01 1.935343e-02 -1.921740e-02 -1.997496e-02 -1.829971e-02 4.582975e-02 -4.517414e-04 3.827675e-03 1.329221e-01 5.262230e-02 3.214742e-03 8.780244e-03 -9.561290e-03 2.300460e-03 4.293459e-03 3.593997e-03 5.640572e-02 -1.512472e-01 -2.517827e-01 5.575039e-02 -3.533499e-02 -8.058961e-03 -1.054821e-03 3.026686e-03 -5.845142e-03 8.898789e-03 -3.081411e-03 -9.955482e-04 -6.010782e-03 -3.144815e-03 -9.294524e-03 -7.940373e-03 -8.638883e-03 2.271733e-03 -3.050563e-02 1.677713e-02 -1.471393e-02 -1.830021e-02 3.202419e-02 -6.489569e-03 8.214023e-02 3.084827e-02 -1.342951e-02 8.954644e-03 -1.227295e-02 5.464706e-02 2.183363e-02 3.772089e-02 1.078415e-01 2.196059e-02 2.099002e-02 1.081820e-02 -2.025071e-03 3.975929e-02 -1.645298e-01 -2.237208e-01 7.701725e-03 -4.260487e-02 1.122025e-02 4.781694e-02 -2.142871e-02 -9.822561e-03 -8.692424e-03 -1.761054e-02 -1.186393e-02 9.387105e-03 1.274553e-02 1.190495e-02 5.080785e-02 3.446954e-02 7.334138e-03 9.021205e-03 -1.295104e-03 2.440892e-03 -5.439748e-02 -9.165367e-02 8.093816e-03 2.648870e-03 -4.262687e-02 5.932938e-02 -3.810790e-02 -8.036346e-03 -2.164562e-03 -4.412891e-03 -2.492315e-03 -8.742315e-03 -5.841532e-03 -4.849630e-03 -7.791502e-03 -6.052363e-03 -3.969273e-03 -1.543442e-03 -3.030758e-03 -3.806096e-03 -1.639136e-02 -1.258918e-02 -5.529508e-03 -2.062958e-02 -1.643691e-02 -7.021516e-03
 -1.982865e-01 6.966651e-02 1.016658e-01 7.435167e-02 9.658684e-02 5.504480e-02 1.183458e-01 1.875872e-01 -1.080074e-02 -5.417175e-02 1.084160e-02 -3.834325e-02 -4.511622e-02 -2.626204e-02 -3.403722e-02 -3.997175e-02 6.060034e-03 4.009105e-02 -3.136306e-02 -4.803796e-02 1.290921e-02 -2.855333e-02 -1.507258e-02 2.614550e-02 -7.207945e-02 -7.600992e-03 1.260992e-01 1.755307e-01 -1.537753e-02 -1.588174e-02 -7.751214e-03 -1.813111e-02 -1.337100e-02 -7.039170e-03 -1.329359e-02 2.165585e-04 1.516288e-02 4.132469e-02 -1.437815e-02 -1.365952e-02 1.133288e-01 5.495914e-02 -2.595346e-02 -1.473916e-02 -4.886252e-02 3.186758e-02 9.448946e-02 1.650007e-01 -2.283414e-02 -2.412038e-02 -1.406634e-02 -2.673731e-02 -1.561546e-02 -2.066218e-02 -3.380004e-02 -9.715969e-03 6.412986e-03 5.815582e-02 -2.585621e-02 -2.891019e-02 2.567512e-02 6.641777e-03 -1.238969e-02 -5.671819e-02 -2.038297e-02 -4.747755e-02 1.218255e-01 2.225466e-01 -1.145863e-02 -7.292327e-03 -1.951541e-02 -1.167555e-02 -2.095168e-02 -1.566531e-02 3.492547e-03 -3.274302e-03 1.020421e-02 6.126596e-02 -1.925866e-02 -1.205567e-02 1.034270e-01 5.422414e-03 3.634304e-02 -5.117842e-02 -5.639112e-02 -5.426986e-02 1.487495e-01 1.817568e-01 -2.320681e-02 -1.750685e-02 -2.967118e-03 -2.410787e-02 -1.381862e-02 -2.013797e-02 -9.858540e-03 -1.304196e-02 6.400656e-02 3.448973e-02 -1.363650e-02 -3.047464e-02 9.704581e-03 -2.456797e-02 -3.722493e-02 -1.294550e-02 -4.740541e-02 -2.476324e-02 6.854902e-02 1.776676e-01 -6.227194e-03 -6.239930e-04 -2.193150e-02 -9.752592e-04 -5.292959e-03 -2.258533e-02 -7.799793e-03 8.659860e-03 8.581702e-02 4.390041e-02 -9.669662e-03 -1.423433e-02 1.924646e-03 -1.917069e-02 9.800374e-04 2.982116e-02 -8.054505e-03 6.914449e-03 -4.192989e-02 7.736807e-02 -4.520291e-03 -7.284340e-03 -3.586922e-03 -1.057357e-02 -6.043482e-03 -4.828187e-03 2.284786e-03 1.269100e-02 6.452218e-03 2.184946e-02 -3.716895e-03 -4.018652e-03 2.742055e-03 -4.547420e-03 -1.755696e-02 -8.012738e-03 6.939217e-02 1.148679e-02 -2.134903e-02 -3.077410e-02 -1.009816e-03 -2.086840e-03 2.125741e-03 -5.860387e-03 -4.389122e-03 -4.776885e-03 2.445966e-03 2.910833e-03 -1.118801e-02 -1.933006e-03 -4.220264e-03 -8.948684e-04 -1.857375e-02 -1.306221e-02 -3.816033e-03 -1.778229e-02 -2.786020e-02 -8.423207e-03 -2.573275e-02 2.089043e-02 -3.882911e-03 -2.374562e-03 -1.342929e-03 -2.993349e-04 -2.587964e-03 -7.320389e-04 3.954702e-03 5.223913e-03 -1.018306e-02 -6.847400e-03 -2.638817e-03 -1.787685e-03 -1.806851e-02 -2.638710e-03 -1.653120e-02 -6.791075e-03 -1.698941e-02 -8.526654e-03 -1.960890e-02 -3.911529e-02 -3.023250e-04 -1.346672e-03 -3.098059e-03 6.849651e-04 -1.470899e-03 -1.547623e-03 -2.346070e-03 1.928169e-03 -3.492369e-03 -9.889276e-03 -1.502111e-03 -1.000191e-03 -6.835125e-03 -1.894223e-02 -1.251828e-02 -5.784557e-03 -2.747909e-02 -4.332434e-03 -1.924087e-02 -3.868375e-02 8.844033e-05 -1.111966e-03 -2.541670e-03 -1.082847e-03 7.999834e-04 -1.267495e-03 -1.912113e-03 -1.256946e-03 -7.517891e-03 -7.757462e-03 -1.241949e-03 -8.267464e-04 -1.284439e-02 -1.752835e-02 -2.840244e-02 -3.140943e-03 -2.355635e-02 -1.159402e-02 -2.433164e-02 -3.295298e-02 -1.279856e-03 -6.819604e-04 2.409579e-04 -6.499000e-04 -7.438778e-04 -7.890621e-04 -1.262449e-03 -2.258628e-03 -5.317670e-03 -1.148225e-02 -7.792058e-04 -4.555347e-04 -1.197859e-02 -3.753919e-03 -1.556278e-02 -1.630317e-03 -2.440880e-02 -2.898639e-03 -1.620700e-02 -4.975394e-02 -1.741818e-03 -1.039394e-03 -2.330576e-03 -1.012437e-03 -1.116176e-03 -1.173145e-03 -1.726555e-03 -2.869401e-03 -8.849416e-03 -1.425063e-02 -1.180649e-03 -7.825696e-04 -7.840058e-03 -1.286794e-02 -1.512415e-02 -2.072116e-02 -1.286826e-02 -1.493238e-02 -2.224904e-02 -4.336785e-02 -1.382750e-03 -7.641678e-04 9.321475e-05 -7.191895e-04 -8.270390e-04 -8.859378e-04 -1.431214e-03 -2.560190e-03 -7.354366e-03 -9.166100e-03 -8.183207e-04 -5.196433e-04 1.697968e-02 5.417034e-02 6.484198e-02 7.050690e-02 7.360474e-02 4.558533e-02 -5.150289e-02 -1.625934e-01 -8.129053e-03 -7.184038e-03 -1.277671e-02 -6.760491e-03 -7.525940e-03 -5.893697e-03 -1.073336e-02 -1.631493e-02 -1.573232e-02 -2.938263e-02 -2.846838e-03 -5.859409e-03 1.018628e-01 7.799547e-02 1.301099e-01 1.104970e-01 1.101481e-01 4.321727e-02 -9.026906e-02 -2.219251e-01 -1.154966e-02 -1.227892e-02 -1.957264e-02 -1.162190e-02 -1.291252e-02 -1.349266e-02 -1.797816e-02 -2.678622e-02 -3.753436e-02 -4.333391e-02 -1.191523e-02 -1.002629e-02 -1.270146e-02 -1.808136e-03 -1.920845e-02 3.689065e-03 1.386937e-02 1.429892e-02 -2.377859e-02 -1.404222e-02 -2.483349e-03 -2.846817e-03 -1.779308e-03 -2.813053e-03 -3.055855e-03 -3.168009e-03 -4.364271e-03 -9.672171e-04 -1.096436e-02 -1.875027e-02 -3.188700e-03 -2.348352e-03 1.605525e-03 5.712050e-02 1.080630e-01 7.274944e-02 2.246612e-01 8.807707e-02 -6.441970e-02 -1.591566e-01 -8.722558e-03 -1.215716e-02 -1.436234e-02 -1.247724e-02 -1.286217e-02 -1.286781e-02 -1.427700e-02 -1.704214e-02 -5.214689e-02 -1.001118e-01 -1.496989e-02 -1.103312e-02 1.102543e-02 7.055678e-03 5.350380e-02 4.032115e-02 8.765264e-02 2.853390e-02 -3.643124e-02 -1.126229e-01 -6.593331e-03 -4.656138e-03 -8.173920e-03 -4.727496e-03 -4.917875e-03 -4.969506e-03 -5.866150e-03 -8.225684e-03 -2.519591e-02 -4.714224e-02 -5.708508e-03 -4.069762e-03 -1.437463e-02 -1.758557e-02 -2.461081e-02 -8.855639e-03 -2.929183e-02 -9.838471e-03 -1.576603e-02 -3.429136e-02 -1.315064e-03 -6.872154e-04 -1.848979e-03 -6.560010e-04 -7.557332e-04 -8.028992e-04 -1.310072e-03 -2.395516e-03 -5.713579e-03 -8.106926e-03 -7.859528e-04 -4.466889e-04
 -5.955096e-01 1.169795e-01 3.143950e-02 6.940932e-02 1.961352e-02 1.138466e-01 5.223620e-02 4.541292e-02 5.013768e-02 2.032854e-02 1.944903e-02 1.214133e-02 4.931545e-04 1.787213e-02 1.291366e-02 4.296937e-02 5.391856e-02 5.004812e-02 5.039450e-02 4.975666e-02 2.103855e-01 3.543959e-02 -3.831165e-02 1.248912e-02 -1.056261e-02 1.072099e-01 -7.261999e-02 -1.483301e-02 4.089613e-02 -1.213895e-02 -4.017404e-02 -2.192658e-02 -2.885458e-02 -1.790559e-02 -1.408640e-02 -6.474509e-03 -7.327149e-02 3.656838e-02 7.453111e-02 -1.116095e-02 1.875072e-01 -8.397242e-02 3.699688e-02 4.760559e-02 1.883697e-02 5.584993e-02 8.390993e-03 -9.975776e-03 -2.119300e-02 1.786086e-02 6.435132e-03 -2.768918e-02 -1.254655e-02 -1.338193e-02 -1.435606e-02 3.606609e-02 -2.281028e-02 -3.162935e-02 4.919626e-02 -1.485032e-02 1.507596e-01 4.194341e-02 -1.592728e-03 7.037502e-02 -4.637664e-03 -2.021692e-02 1.895237e-02 4.111649e-03 -6.626288e-02 -8.392945e-03 -2.056108e-02 -2.130386e-02 6.521994e-03 -2.157474e-02 -2.254973e-02 3.560255e-03 1.974368e-02 6.731956e-02 1.826118e-02 -2.092042e-02 1.458831e-01 3.356814e-02 3.055612e-02 -2.937103e-03 3.953808e-02 -6.970393e-02 8.797729e-02 -2.665412e-02 -1.393962e-02 2.601863e-02 -3.519747e-02 -8.431451e-03 -3.126195e-02 -2.479494e-02 2.584474e-02 -1.294729e-03 2.419565e-02 1.825752e-03 5.115323e-02 -8.746697e-03 1.187093e-01 1.168098e-01 -9.927731e-04 -6.229595e-02 -1.362081e-02 -4.448364e-02 4.426277e-02 -1.323691e-02 -6.106428e-02 -1.610621e-02 1.350487e-02 -1.344110e-02 -4.781056e-03 -6.700155e-03 1.345694e-02 -6.162649e-03 3.490809e-02 4.687399e-02 3.835271e-02 -2.594157e-02 1.202715e-01 -2.076699e-02 -8.749260e-04 2.019193e-02 1.926600e-02 8.951937e-02 3.449507e-02 -2.586333e-03 2.806972e-02 -3.446717e-02 -2.194676e-02 -3.920975e-03 -1.091300e-02 -1.651779e-02 -8.300328e-03 -2.036586e-02 -2.825982e-02 -3.954622e-02 -1.068688e-02 -4.610211e-02 6.802795e-02 7.458957e-03 1.439088e-03 1.083434e-02 6.401680e-05 3.529523e-02 -8.592766e-03 6.614166e-04 -5.899802e-03 -2.699817e-02 1.073664e-02 -2.226825e-02 7.233196e-03 -1.976050e-02 -4.472515e-03 -1.290946e-02 -2.205501e-02 7.530234e-03 -2.200653e-02 -3.181396e-02 1.274076e-02 -5.542501e-03 -4.649543e-03 -3.630340e-03 -1.031350e-02 -1.682745e-02 -1.049766e-02 -6.416470e-03 1.292769e-03 -6.693923e-03 -7.601281e-04 -7.100339e-03 -5.480218e-03 -7.312711e-03 -7.069983e-03 -3.687078e-03 -3.398071e-03 -5.748834e-03 -1.742790e-02 -9.334983e-03 7.391679e-04 -5.967691e-03 -7.389078e-03 -1.252533e-02 -5.200803e-03 -4.561348e-03 -1.329587e-02 -7.618823e-03 -1.602060e-02 -9.081713e-03 -4.010786e-03 -3.924832e-03 -5.855611e-03 -6.321315e-03 -8.294220e-03 -7.597323e-03 -2.685008e-03 -3.040654e-03 -1.625475e-02 -1.274562e-02 -1.838479e-02 -1.425112e-02 -4.317074e-03 -6.566967e-03 -6.140879e-03 -1.781924e-02 -1.362372e-02 -2.866185e-03 -1.610084e-02 -7.234948e-03 -5.054386e-03 -3.208268e-03 4.509277e-04 -7.712378e-03 -3.857205e-03 -1.365615e-02 -5.204852e-03 -1.351591e-02 5.578105e-04 -9.388205e-04 -2.703886e-02 -1.315163e-02 -4.638102e-03 -7.962178e-03 -4.490723e-03 -1.367842e-02 -8.146776e-03 -5.751745e-03 -1.929120e-02 -5.390990e-03 -4.647588e-03 -5.149161e-03 -3.840734e-03 -5.528729e-03 -5.282355e-03 -8.427211e-03 -6.203106e-03 -1.713709e-02 -4.873965e-03 -9.179976e-03 -2.704451e-02 -1.250269e-02 -5.880739e-03 -7.972477e-03 -5.747658e-03 -8.730532e-03 -1.042295e-02 -4.467805e-03 -9.283813e-03 -8.399938e-03 -2.661341e-03 -4.788783e-03 6.042822e-04 4.938228e-04 -5.892287e-03 -4.537633e-03 -2.197126e-03 -2.909718e-03 -2.792285e-02 -1.400201e-02 -2.555488e-02 -1.013525e-02 -4.894141e-03 -6.469143e-03 -4.772102e-03 -2.050566e-02 -1.084065e-02 -6.524986e-03 -1.111774e-02 -8.118888e-03 -3.286432e-03 2.323459e-03 -2.282749e-03 -7.049814e-05 -7.612759e-03 -8.354060e-03 2.978510e-03 -1.600623e-02 -2.312174e-02 -1.194059e-02 -2.803848e-02 -3.364427e-02 -2.595042e-02 -3.334519e-02 -2.116811e-02 -1.022693e-02 -1.156686e-02 1.192529e-02 2.573934e-02 4.146261e-03 4.964171e-03 1.060800e-02 -1.192041e-02 3.665307e-02 1.038098e-02 6.404392e-02 1.190609e-02 -3.051745e-02 -3.244223e-02 4.090657e-02 -3.046572e-02 -4.737366e-02 -3.465352e-02 -5.694831e-02 -4.028229e-02 -3.954556e-02 -2.870443e-02 4.468190e-03 1.111365e-01 4.790310e-02 2.677230e-02 2.002182e-02 -1.507232e-03 1.979583e-02 3.523000e-02 7.350440e-02 1.322614e-02 -3.009901e-02 -8.026833e-02 7.042382e-02 1.544022e-02 -1.110025e-02 -5.535724e-03 1.943398e-03 -7.186438e-03 -1.284288e-02 -2.148851e-02 -1.146382e-02 3.586897e-03 9.097545e-03 -1.206301e-02 -1.017305e-02 -9.170367e-03 -3.782104e-03 -4.909793e-03 -9.205320e-03 -9.376349e-03 6.544673e-04 5.860468e-03 -4.696443e-03 -3.461376e-02 -6.103635e-03 -3.450501e-02 -3.970835e-02 -3.946041e-02 4.114931e-03 -1.256045e-02 2.412802e-02 5.997960e-02 2.812993e-02 1.161473e-02 1.699609e-02 -4.485746e-03 1.074730e-02 -2.949162e-02 -2.654772e-02 -8.386979e-03 8.936907e-03 6.930427e-02 4.758215e-02 -4.685856e-02 -3.402817e-02 -1.808631e-02 -2.621639e-02 -1.956760e-02 -3.797856e-02 -1.875191e-02 -1.052973e-02 3.076366e-02 1.508201e-02 1.101494e-02 1.464413e-02 1.073822e-02 3.864470e-03 -7.108416e-03 -2.607200e-02 8.010127e-04 5.721972e-02 1.337748e-02 3.648400e-02 -1.555976e-02 -1.638879e-02 -2.970387e-03 -8.672841e-03 -4.810552e-03 -1.162235e-02 -6.817022e-03 -7.857917e-03 -7.025614e-03 -1.171444e-02 -6.839859e-03 6.798298e-04 -3.875464e-03 -5.607995e-03 -6.930470e-03 -1.366134e-02 -4.430948e-03 -1.532288e-02 -2.045074e-02 -9.559457e-03
 1.148847e-02 -5.257387e-02 -5.194408e-02 -5.113022e-02 -5.194408e-02 -4.598063e-02 -5.057200e-02 -4.788104e-02 6.538073e-02 7.068835e-02 4.197678e-02 7.026128e-02 4.276175e-02 3.296458e-02 5.296689e-02 3.727560e-04 1.686669e-02 2.434608e-02 6.164421e-02 9.415813e-02 -6.189448e-03 -1.676847e-02 -1.587736e-02 -1.593955e-02 -1.587736e-02 -1.295273e-02 -1.736177e-02 -1.469882e-02 2.998557e-02 1.760178e-02 1.454653e-02 6.181680e-03 -1.215599e-02 -2.623658e-02 7.081326e-02 9.569306e-02 -2.397536e-02 9.182462e-03 5.345002e-02 3.577842e-02 5.966155e-03 -2.148900e-02 -2.409460e-02 -2.416889e-02 -2.409460e-02 -2.117312e-02 -2.492751e-02 -2.852716e-02 4.150817e-02 7.830718e-02 3.935028e-02 2.020313e-02 1.778238e-02 2.350894e-02 2.524907e-02 5.117003e-02 -5.801959e-03 3.682843e-02 2.503147e-02 2.171270e-02 -1.712674e-02 -1.944061e-02 -2.026964e-02 -2.033465e-02 -2.026964e-02 -2.212898e-02 -1.456796e-02 -1.584783e-02 6.036253e-02 2.772952e-02 2.456594e-02 -1.138926e-02 1.305691e-02 5.800642e-02 2.744091e-02 2.161282e-02 1.046654e-02 -3.690730e-04 5.280266e-02 5.923591e-02 2.290856e-02 -3.113320e-02 -2.946082e-02 -2.954237e-02 -2.946082e-02 -2.963832e-02 -2.730681e-02 -2.314103e-02 5.874446e-02 4.601248e-02 1.416707e-02 3.291730e-02 4.964861e-02 5.490920e-02 4.003781e-02 4.163733e-02 2.016690e-03 2.463730e-02 1.143942e-02 4.420588e-02 -1.413647e-02 -1.424250e-02 -1.716652e-02 -1.721851e-02 -1.716652e-02 -1.673178e-02 -1.898484e-02 -1.637099e-02 1.486232e-02 2.909927e-02 -8.989480e-03 5.119063e-02 -8.978382e-03 6.675303e-03 5.388996e-02 6.397888e-02 1.670582e-02 1.591663e-02 9.960585e-03 4.575797e-02 -3.109587e-03 -6.543824e-03 -6.171018e-03 -6.193277e-03 -6.171018e-03 -7.203444e-03 -4.828831e-03 -7.284062e-03 -2.072736e-03 1.499545e-02 -4.914452e-03 -9.145406e-03 2.152083e-02 -1.997438e-05 2.111809e-02 6.709906e-02 -1.891749e-02 3.856971e-03 2.792670e-02 -2.738359e-02 -1.567047e-03 -3.428066e-03 -3.213122e-03 -3.222182e-03 -3.213122e-03 -1.637298e-03 -3.454157e-03 -3.652960e-03 -2.653798e-02 -1.728963e-02 -1.594461e-02 -8.325869e-03 -1.366463e-02 -6.097610e-03 4.972309e-02 2.796701e-02 -5.265083e-03 -2.297677e-03 2.473251e-02 -1.110744e-02 -7.798713e-03 -1.087389e-03 -9.962635e-04 -1.001562e-03 -9.962635e-04 -1.211296e-03 -1.118547e-03 -1.211382e-03 -1.453010e-02 -3.880415e-03 -6.433107e-03 -8.771975e-03 -4.355616e-03 3.581085e-04 -7.272751e-03 -1.821718e-02 -4.022616e-03 -7.367523e-03 -8.120187e-03 -1.982333e-02 -3.016509e-03 -6.215975e-04 -5.569262e-04 -5.602689e-04 -5.569262e-04 -6.870201e-04 -6.307071e-04 -6.831442e-04 -1.719139e-02 -7.106927e-03 -7.054662e-03 -1.227519e-02 -9.674220e-03 -6.527503e-03 -1.820167e-02 -1.887809e-02 -3.054140e-03 -1.405178e-02 -2.298367e-02 -7.339869e-03 -4.549488e-03 -5.412196e-04 -4.805632e-04 -4.833719e-04 -4.805632e-04 -5.925347e-04 -5.450904e-04 -5.902591e-04 -2.379163e-03 -1.709656e-02 -6.134480e-03 -6.883576e-03 -6.053194e-03 -6.786478e-03 -1.664665e-02 -3.125863e-02 -2.524322e-03 -9.535541e-03 -3.129839e-02 -1.458492e-02 -3.370746e-03 -2.421303e-04 -1.959525e-04 -1.978120e-04 -1.959525e-04 -2.824700e-04 -2.452502e-04 -2.768421e-04 -1.244735e-02 -1.311797e-02 -5.994627e-03 -9.553391e-03 -5.122897e-03 -7.541258e-03 -2.895460e-02 -3.137145e-02 -3.274231e-03 -1.183780e-02 -3.329210e-02 -1.229572e-02 -4.087524e-03 -4.671506e-04 -4.084883e-04 -4.108376e-04 -4.084883e-04 -5.065359e-04 -4.660701e-04 -5.037023e-04 -1.328108e-02 -1.247890e-02 -7.267420e-03 -1.143317e-02 -6.880112e-03 -5.405248e-03 -3.492062e-02 -1.917357e-02 -4.062292e-03 -1.249587e-02 -1.594113e-02 -1.366855e-02 -3.532862e-03 -2.927561e-04 -2.441443e-04 -2.456845e-04 -2.441443e-04 -3.345011e-04 -2.981547e-04 -3.323705e-04 -1.106977e-02 -1.005073e-02 -6.320755e-03 -7.971690e-03 -9.507953e-03 -6.130368e-03 -2.521097e-02 -2.256083e-02 -3.455879e-03 -1.655619e-02 -3.727226e-02 -1.467452e-02 -6.791426e-03 -4.442553e-03 -4.180248e-03 -4.185910e-03 -4.180248e-03 -4.714693e-03 -4.452837e-03 -4.692820e-03 -2.588126e-03 -1.970968e-02 -1.916906e-02 3.046031e-04 -2.013672e-02 -2.553186e-02 5.097455e-02 3.909204e-02 -5.719925e-03 -5.636078e-03 1.292775e-02 1.528657e-02 -1.250239e-02 -7.911764e-03 -7.542314e-03 -7.551529e-03 -7.542314e-03 -8.467332e-03 -8.017084e-03 -8.427693e-03 -2.306633e-02 -3.802444e-03 -1.576926e-02 -6.058360e-04 2.132239e-02 2.336429e-04 1.993488e-02 4.606974e-02 2.266011e-03 3.630239e-02 2.198900e-02 -4.277745e-03 -5.197067e-03 -1.685969e-03 -1.567688e-03 -1.576497e-03 -1.567688e-03 -1.766871e-03 -1.688378e-03 -1.778865e-03 -2.168162e-02 -1.576670e-02 -2.469181e-03 -1.945759e-03 -6.309477e-03 -3.674555e-03 -6.932315e-03 -1.228019e-02 -3.430837e-03 4.895171e-03 -1.474169e-02 4.755121e-03 -1.209304e-02 -7.240147e-03 -8.591020e-03 -8.636127e-03 -8.591020e-03 -9.108937e-03 -8.927379e-03 -9.078378e-03 -1.145946e-02 -1.998631e-02 -1.175932e-02 -1.191717e-02 5.646291e-03 -7.515471e-03 8.393835e-04 1.392332e-03 -9.650256e-03 3.862192e-02 1.497969e-01 -6.072548e-03 -1.671738e-04 -3.358538e-03 -3.131297e-03 -3.149937e-03 -3.131297e-03 -3.386269e-03 -3.299076e-03 -3.365714e-03 -5.003975e-03 6.335134e-03 -7.347608e-03 -1.021992e-02 -7.271065e-03 -8.901931e-03 -2.382264e-02 -1.137775e-02 -1.042025e-02 2.706691e-02 3.910222e-02 -1.635785e-02 -3.433943e-03 -2.418283e-04 -1.964471e-04 -1.984631e-04 -1.964471e-04 -2.867366e-04 -2.491270e-04 -2.816599e-04 -9.082027e-03 -1.566224e-02 -4.277245e-03 -7.866991e-03 -3.484728e-03 -7.893145e-03 -3.228600e-02 -2.842370e-02 -1.358144e-03 -1.564332e-02 -3.186186e-02 -1.651493e-02
 1.813398e+00 -1.434336e-01 -1.879184e-01 -1.446780e-01 -2.667614e-01 -1.273843e-01 4.135463e-02 -1.219974e-01 -4.877927e-02 3.401433e-02 -1.983539e-02 1.199022e-02 -3.422642e-02 -2.659974e-02 -1.124403e-01 -1.386319e-01 3.740367e-02 -1.505529e-01 -1.812097e-01 1.390564e-04 -9.313895e-02 -3.262300e-02 4.568791e-01 6.599931e-02 6.015291e-02 -1.230875e-01 3.455977e-01 1.285571e-01 -4.417787e-02 -7.854027e-03 -8.413697e-03 -5.483028e-02 -4.827893e-02 1.113847e-02 -1.254068e-01 -1.083958e-01 5.455724e-02 -1.460859e-01 -1.685165e-01 -6.873216e-03 -1.635073e-01 5.479670e-01 1.488259e-01 7.025599e-02 1.488277e-01 1.155920e-01 2.976122e-02 4.963869e-02 -1.345901e-03 -6.402471e-02 -2.832853e-02 1.836400e-02 -5.300713e-02 -1.425896e-02 -1.322335e-01 -1.456242e-01 3.085419e-02 -1.689878e-01 -1.689884e-01 -7.439026e-03 -8.107850e-02 7.918623e-02 4.669198e-02 1.772932e-01 3.865880e-01 3.511846e-01 -1.917778e-03 3.589900e-02 1.236518e-01 -4.437099e-02 -8.005476e-03 -3.986093e-02 -7.073520e-02 -2.232684e-02 -1.220031e-01 -1.331511e-01 -1.007726e-01 -1.261772e-01 -1.781147e-01 -7.844452e-02 -1.657856e-01 1.334085e-01 1.489162e-01 4.926876e-01 2.719072e-01 4.598313e-01 -4.892557e-02 5.656872e-02 9.740028e-02 -5.859312e-02 -2.834672e-02 -6.566860e-02 -7.463408e-02 -3.195391e-02 -1.586469e-01 -1.693488e-01 -1.143457e-01 -1.820631e-01 -2.425892e-01 -7.621980e-02 -5.585819e-02 -1.339178e-01 6.935840e-02 2.103544e-01 2.968703e-01 3.689140e-01 -2.470182e-02 -5.101742e-02 1.602030e-01 3.862665e-02 1.239412e-02 -2.719536e-02 -4.728372e-02 -2.827119e-02 -1.155465e-01 -1.115365e-01 -8.740083e-02 -1.398316e-01 -1.598876e-01 -1.622100e-02 4.755531e-02 1.849795e-01 -2.387836e-02 -4.769098e-02 -4.960990e-02 -8.451401e-02 -4.363412e-02 -5.430696e-03 -7.668878e-03 1.053390e-02 -3.018801e-02 -2.657017e-02 4.991186e-03 -1.557073e-02 -4.340329e-02 -4.323162e-02 3.732048e-02 1.052478e-02 -4.037470e-02 2.124187e-01 -8.711492e-02 3.331506e-02 -5.950979e-04 -4.024617e-02 -3.513149e-02 -5.932501e-02 -1.719954e-02 -2.156900e-02 -1.254783e-02 -5.511550e-03 4.792904e-04 6.368241e-03 1.321864e-02 1.200810e-02 -1.811222e-02 6.612717e-03 3.126280e-02 6.831792e-02 5.507597e-02 4.319820e-02 -1.135040e-02 -1.879841e-02 -2.436319e-02 -2.240844e-02 -2.306446e-02 2.721265e-03 -6.910387e-03 -1.227449e-03 3.062715e-02 1.600962e-02 2.674280e-02 -1.953433e-03 -1.740277e-03 -4.165965e-03 -1.422738e-02 -1.911138e-02 -4.897504e-03 -1.778933e-02 -1.681862e-02 -5.132300e-03 -2.927277e-02 -2.337665e-02 -2.543004e-02 -2.478609e-02 -3.130654e-02 -3.191991e-02 -6.951420e-03 -4.508806e-03 8.909612e-03 2.587451e-02 -7.374102e-04 1.489620e-02 1.084470e-02 -1.215314e-03 2.055346e-04 -1.150695e-02 -4.459477e-03 -7.453764e-03 -5.004701e-03 -4.452929e-03 -3.261170e-02 -1.959440e-02 -2.052063e-02 -2.276360e-02 -1.970213e-02 -2.702698e-02 -1.291407e-02 -9.316286e-03 1.208377e-03 6.857221e-04 5.822018e-03 9.314179e-03 1.109116e-02 7.138045e-03 -8.006438e-03 -1.390559e-02 2.422892e-04 -7.470693e-04 -4.098208e-03 -3.739689e-03 -4.563799e-02 -1.901284e-02 -1.830099e-02 -1.969557e-02 -2.206177e-02 -2.248353e-02 -7.867247e-03 -4.880964e-03 -5.080550e-03 6.167708e-03 1.154295e-02 2.751273e-03 6.247094e-04 -1.376076e-03 -4.109057e-03 -3.531889e-03 -3.580383e-03 -6.653296e-03 -1.302449e-02 -3.600559e-03 -5.268900e-02 -2.114164e-02 -2.007475e-02 -2.599369e-02 -2.690770e-02 -3.173530e-02 -1.183314e-02 -8.716879e-03 -9.641022e-03 7.003823e-03 8.092429e-03 9.488310e-03 9.122824e-03 3.361050e-03 9.158482e-03 -2.659728e-03 2.582759e-03 -9.098439e-03 8.692960e-03 -1.278104e-03 -3.567833e-02 -1.803783e-02 -1.734221e-02 -1.873434e-02 -2.364885e-02 -2.376033e-02 -8.313419e-03 -5.366384e-03 -7.779411e-03 -2.082632e-03 1.184089e-03 -1.565919e-03 6.273547e-03 3.434352e-04 -6.281500e-03 -7.772190e-03 -5.989632e-03 -2.251866e-03 4.511296e-03 -4.014045e-03 -1.597274e-01 -1.014952e-01 -9.108035e-02 -1.054117e-01 -1.139517e-01 -1.268212e-01 -5.287559e-02 -3.517146e-02 -5.474371e-02 -1.260113e-02 -5.502711e-03 2.077092e-02 8.151493e-02 -1.266121e-02 -3.173086e-02 -5.627096e-02 3.053758e-02 4.056594e-01 4.412393e-01 -3.722361e-02 -2.284273e-01 -1.445264e-01 -1.377455e-01 -1.582782e-01 -1.621744e-01 -1.842166e-01 -8.266773e-02 -4.686803e-02 -9.082770e-02 -3.743922e-02 -1.803272e-02 1.358039e-02 2.108787e-02 -1.477417e-02 -5.891830e-02 -7.105271e-02 6.905806e-03 6.108192e-01 8.670073e-01 -5.081766e-02 -6.844051e-03 -6.951754e-03 -2.323944e-02 -4.874756e-02 -4.487999e-02 -4.460974e-02 -4.303908e-03 5.176428e-03 -1.873568e-02 2.847360e-03 7.403794e-03 4.269994e-03 5.846905e-03 -8.128229e-03 5.632008e-02 -1.043954e-02 7.096488e-02 -2.047346e-02 -2.790343e-02 1.601628e-02 -2.075947e-01 -1.266694e-01 -1.270552e-01 -1.435047e-01 -1.462100e-01 -1.553437e-01 -5.253592e-02 3.521611e-03 -7.776698e-02 -2.637513e-03 -1.716909e-02 -8.426200e-03 2.475245e-02 1.708663e-02 6.766284e-01 6.147742e-01 -2.211771e-02 -7.898439e-02 -1.074638e-01 -1.761379e-02 -1.155184e-01 -6.278465e-02 -5.985899e-02 -6.750789e-02 -7.132492e-02 -8.064820e-02 -3.202106e-02 -1.144305e-02 -3.139327e-02 -1.154840e-02 -2.567945e-03 -8.360486e-03 1.387522e-02 9.193548e-03 1.927602e-01 4.238309e-01 -2.535990e-02 -4.188807e-02 -4.613246e-02 -2.251017e-02 -3.977914e-02 -1.967756e-02 -1.519976e-02 -2.104023e-02 -1.932918e-02 -2.618598e-02 -2.245252e-03 -1.009082e-03 -5.455043e-03 2.168960e-03 -4.383020e-04 7.891172e-04 2.731612e-03 2.659017e-03 -9.183619e-03 -1.051527e-02 -3.494044e-03 -8.122474e-03 -4.543066e-03 -1.569675e-03
 -1.093278e-01 -5.008015e-02 -4.983503e-02 -5.076840e-02 -5.076840e-02 -4.638977e-02 -5.053143e-02 -4.280877e-02 3.705505e-02 2.560108e-02 3.379809e-02 4.620697e-02 2.715586e-02 6.041806e-02 1.239059e-01 1.142113e-01 2.518996e-02 6.216575e-02 9.228626e-02 3.636619e-02 2.199139e-02 -1.710504e-02 -1.698271e-02 -1.690417e-02 -1.690417e-02 -1.620004e-02 -1.579146e-02 -1.405982e-02 -1.024111e-02 7.309111e-02 -1.597840e-02 5.424149e-02 3.617505e-02 -4.497735e-03 5.307159e-02 2.893658e-02 -3.810967e-02 1.775177e-02 3.749607e-02 1.521860e-02 9.818517e-02 -2.472295e-02 -2.453451e-02 -2.441220e-02 -2.441220e-02 -2.438511e-02 -2.574682e-02 -2.707720e-02 1.833764e-02 3.036013e-02 -1.146942e-02 -1.243242e-02 3.117716e-02 7.978971e-03 4.627740e-02 8.230290e-02 -2.513705e-02 7.455374e-02 3.672577e-02 1.077206e-02 3.419415e-02 -2.018093e-02 -2.190523e-02 -2.181272e-02 -2.181272e-02 -2.383029e-02 -2.117397e-02 -2.197237e-02 2.400163e-02 3.885409e-04 2.533999e-02 1.358435e-03 2.814616e-02 1.430494e-02 5.933453e-02 5.896963e-02 2.750604e-02 2.727982e-02 2.249770e-02 2.290244e-02 8.472714e-02 -3.109019e-02 -3.075372e-02 -3.062320e-02 -3.062320e-02 -2.760873e-02 -3.044249e-02 -2.689070e-02 3.106039e-02 2.601026e-02 4.432849e-02 2.954942e-02 -1.110893e-03 1.895387e-02 5.184006e-02 7.644875e-02 1.766540e-02 -7.417442e-04 5.099203e-02 2.190778e-02 2.117826e-02 -1.889644e-02 -1.868114e-02 -1.859335e-02 -1.859335e-02 -2.039290e-02 -1.773983e-02 -1.821380e-02 -2.791772e-02 4.371523e-02 2.738268e-02 2.820739e-03 2.343588e-02 1.648245e-02 5.559341e-02 4.339537e-02 9.512485e-03 3.468762e-02 3.752531e-02 1.350454e-03 1.558500e-02 -6.850484e-03 -6.815712e-03 -6.784739e-03 -6.784739e-03 -7.283875e-03 -5.088976e-03 -7.798892e-03 2.067294e-02 9.418198e-03 -1.246057e-02 1.698749e-02 -1.151988e-03 -7.852131e-03 2.952717e-03 1.812235e-02 1.591190e-02 -9.160989e-03 -1.898041e-03 2.683893e-02 -1.340596e-02 -3.156629e-03 -3.143053e-03 -3.132187e-03 -3.132187e-03 -3.339797e-03 -3.232610e-03 -3.526423e-03 1.449175e-02 1.771618e-02 -1.496994e-02 -6.236858e-03 -1.875670e-02 2.326189e-03 -3.653431e-02 4.117047e-05 -5.660171e-03 2.296672e-02 2.413975e-02 9.049195e-03 -4.276727e-03 -1.156776e-03 -1.147866e-03 -1.142494e-03 -1.142494e-03 -1.256308e-03 -1.209242e-03 -1.351413e-03 -3.947492e-03 2.689770e-03 -5.119286e-04 6.336084e-04 -1.068907e-02 -1.014663e-02 -4.390224e-02 -1.215130e-03 -8.859433e-03 -2.166746e-03 -1.866869e-02 -8.390809e-03 -1.064087e-02 -6.008063e-04 -5.953774e-04 -5.919149e-04 -5.919149e-04 -6.624176e-04 -6.296509e-04 -7.169885e-04 -1.759541e-03 -1.477896e-03 -6.579369e-03 -1.299054e-02 -7.933663e-03 -1.950530e-03 -1.268036e-02 -4.838977e-02 -4.268126e-03 -9.527643e-03 -2.908751e-02 2.266716e-05 -9.819115e-03 -4.489228e-04 -4.442919e-04 -4.418248e-04 -4.418248e-04 -5.014927e-04 -4.734302e-04 -5.489493e-04 -8.218329e-03 -1.612548e-02 -4.548995e-03 -7.446885e-03 -8.772779e-03 -9.305065e-03 -2.482766e-02 -2.796571e-02 -5.033234e-03 -7.457068e-03 -2.101039e-02 -5.613553e-03 -7.588644e-03 -1.841192e-04 -1.802896e-04 -1.785091e-04 -1.785091e-04 -2.224858e-04 -2.033595e-04 -2.632675e-04 -8.692685e-03 -1.003984e-02 -4.442140e-03 -9.591599e-03 -1.131340e-02 -8.602365e-03 -1.793886e-02 -3.887930e-02 -3.650386e-03 -1.092221e-02 -3.514355e-02 -1.159503e-02 -8.950939e-03 -3.884349e-04 -3.846267e-04 -3.826538e-04 -3.826538e-04 -4.349600e-04 -4.110353e-04 -4.812132e-04 -6.553879e-03 -1.327449e-02 -5.651886e-03 -7.712614e-03 -7.420295e-03 -8.135288e-03 -2.876843e-02 -2.803412e-02 -4.466114e-03 -1.736966e-02 -1.644058e-02 -8.622867e-03 -4.836563e-03 -2.179029e-04 -2.145515e-04 -2.127324e-04 -2.127324e-04 -2.576401e-04 -2.360905e-04 -2.980508e-04 -7.144750e-03 -1.252190e-02 -6.776680e-03 -8.192588e-03 -1.182119e-02 -8.927389e-03 -2.238313e-02 -3.748093e-02 -3.967655e-03 -8.024521e-03 -3.035231e-02 -1.222723e-02 -2.957385e-02 -3.887729e-03 -3.871046e-03 -3.856894e-03 -3.856894e-03 -4.035264e-03 -3.931584e-03 -4.302087e-03 -1.490336e-03 -1.511606e-02 -1.286435e-02 -1.171438e-02 -8.181326e-03 -1.816351e-02 4.034627e-03 4.369993e-03 -8.240333e-03 7.794307e-03 8.451691e-02 1.482315e-02 -3.739730e-02 -7.332832e-03 -7.308587e-03 -7.283218e-03 -7.283218e-03 -7.553636e-03 -7.398646e-03 -8.025769e-03 -2.913003e-03 1.674685e-02 -9.889779e-03 -1.017310e-03 1.233280e-02 4.666710e-03 3.469789e-02 -3.802974e-02 -9.534587e-03 1.847006e-02 6.216654e-02 3.452080e-02 -1.145162e-02 -1.425781e-03 -1.417634e-03 -1.412661e-03 -1.412661e-03 -1.530868e-03 -1.477941e-03 -1.600481e-03 1.881885e-03 -5.637025e-03 -6.698335e-03 -9.867551e-03 -1.223246e-02 -1.960440e-03 -3.332586e-02 -1.170133e-02 -3.839560e-03 -1.273034e-02 2.370861e-02 -2.279005e-03 -3.298977e-02 -8.739615e-03 -8.719415e-03 -8.694341e-03 -8.694341e-03 -7.432092e-03 -8.937378e-03 -9.360882e-03 -1.080953e-02 -8.857625e-03 -1.025747e-03 2.370031e-02 2.944123e-02 2.336556e-03 3.781735e-02 7.596130e-02 -1.668859e-02 -2.490414e-02 3.015156e-02 2.115410e-03 -1.679865e-02 -3.094380e-03 -3.085524e-03 -3.074477e-03 -3.074477e-03 -3.301088e-03 -3.168812e-03 -3.371200e-03 4.624911e-03 -1.399884e-02 -5.139765e-03 -1.929497e-03 9.968889e-04 -1.426752e-03 2.020869e-02 2.439329e-02 -5.336607e-03 -1.107727e-02 -1.027883e-02 -1.327564e-02 -8.826044e-03 -1.987999e-04 -1.952280e-04 -1.935817e-04 -1.935817e-04 -2.386111e-04 -2.197065e-04 -2.814501e-04 -7.652640e-03 -1.219875e-02 -7.034677e-03 -1.072387e-02 -8.147436e-03 -7.254498e-03 -2.859702e-02 -3.519417e-02 -4.002753e-03 -9.963618e-03 -3.319858e-02 -5.123967e-03
 1.507283e+00 -1.673290e-01 -1.607311e-01 -1.625396e-01 -2.182803e-01 -1.010281e-01 6.312637e-02 -1.774229e-01 -2.889914e-02 1.648582e-01 -7.690979e-03 6.280517e-02 1.086223e-03 8.589672e-03 -2.662204e-02 -2.337097e-01 1.236023e-01 -2.258874e-01 -2.272253e-01 3.986578e-02 -6.553134e-02 -2.050661e-02 2.780978e-01 5.063082e-02 7.662605e-03 -1.280487e-01 2.725796e-01 1.318100e-01 -4.591014e-02 -1.898283e-02 -1.805342e-02 -7.313468e-02 -3.299909e-02 2.941347e-02 -1.444284e-01 -2.180239e-02 1.171115e-01 -8.777490e-02 -1.425251e-01 6.759120e-02 -1.311372e-01 4.779053e-01 1.257528e-01 4.361544e-02 7.019778e-02 3.404860e-02 5.674647e-02 1.180343e-01 -3.793852e-02 -7.462139e-02 -4.441043e-02 3.674899e-02 -2.567376e-02 4.850903e-02 -1.585613e-01 -1.188827e-01 3.983522e-02 -1.135455e-01 -1.493082e-01 1.502616e-02 -2.743404e-02 9.004651e-02 9.929431e-03 1.051006e-01 2.127509e-01 2.915307e-01 6.131797e-03 3.011960e-02 2.049579e-01 -3.411248e-02 3.924713e-02 -4.283945e-02 -7.571059e-02 -3.081807e-02 -9.959070e-02 -9.287928e-02 -1.184927e-01 -1.091046e-01 -7.898594e-02 -8.631085e-02 -1.170888e-01 1.468576e-01 1.024025e-01 3.553427e-01 2.328964e-01 3.938275e-01 1.441980e-02 6.063952e-02 1.379389e-01 -9.676632e-02 -1.483159e-02 -6.921374e-02 -8.378951e-02 -4.492725e-02 -1.955796e-01 -1.238959e-01 -1.397307e-01 -9.816361e-02 -1.312418e-01 -8.549737e-02 -2.167138e-02 -8.934894e-02 7.236225e-02 1.808392e-01 2.054731e-01 3.096270e-01 -4.642222e-02 -5.936523e-02 1.675842e-01 2.472342e-02 1.775877e-02 -1.097454e-02 -3.017697e-02 -5.686019e-02 -1.429825e-01 -5.657691e-02 -1.066890e-01 -1.073361e-01 -7.541316e-02 -1.649941e-02 4.577090e-02 1.471488e-01 -3.843289e-02 -5.186202e-02 -5.483036e-02 -9.342694e-02 -7.076666e-02 -1.953053e-02 -2.990666e-02 2.369659e-02 -5.029721e-02 -3.056850e-02 -2.187380e-03 -3.336697e-02 1.270631e-03 8.854597e-03 4.751844e-02 5.418701e-02 -2.816332e-02 2.214509e-01 -8.638323e-02 -2.793460e-02 -1.093841e-02 -3.466030e-02 -9.065763e-03 -5.037960e-02 -1.068291e-02 -2.730500e-02 -2.243724e-02 2.531452e-03 -1.310896e-02 -5.281713e-03 3.523924e-03 1.022172e-03 5.872430e-02 5.470266e-02 -1.953821e-03 3.828536e-02 8.398004e-02 2.986579e-02 -1.615448e-02 -2.819335e-02 -1.580390e-02 3.778335e-03 -1.947549e-02 7.480217e-03 -1.734989e-02 -6.320561e-03 9.629169e-03 9.268778e-03 4.893583e-03 2.442546e-03 -1.289273e-03 -9.707489e-03 5.455539e-03 -4.338744e-03 -5.940093e-03 -1.647867e-02 -1.462065e-02 -5.133688e-03 -1.887442e-02 -2.557460e-02 -1.806779e-02 -1.767475e-02 -1.848166e-02 -2.401530e-02 -1.101055e-02 -7.999525e-03 -7.001094e-04 2.578491e-02 -9.875202e-04 9.619208e-03 1.071362e-02 -2.418407e-03 -5.263473e-04 -1.777288e-02 -1.206746e-02 -7.565036e-03 -1.006061e-02 -3.972987e-03 -3.719436e-02 -1.742623e-02 -1.325105e-02 -1.983282e-02 -1.339449e-02 -2.261383e-02 -1.426455e-02 -1.036666e-02 -1.266799e-03 -2.410343e-03 4.142872e-03 7.164007e-04 -6.143607e-04 -3.379081e-03 1.810067e-02 1.333085e-02 -6.423743e-03 -1.255663e-02 -1.285718e-02 -7.883669e-03 -3.566507e-02 -1.515528e-02 -1.179923e-02 -1.340386e-02 -1.346027e-02 -2.073893e-02 -1.099020e-02 -6.009190e-03 -9.287198e-03 -3.921908e-04 2.099188e-03 5.482848e-04 -2.758576e-03 -3.508604e-03 -5.238589e-03 -5.216324e-03 -5.986610e-03 -1.214927e-02 -7.444334e-03 -3.254300e-03 -4.221443e-02 -1.771578e-02 -1.397485e-02 -1.790245e-02 -1.398850e-02 -2.377469e-02 -1.311007e-02 -5.918127e-03 -1.162226e-02 -1.842742e-03 -5.339268e-03 1.025162e-03 7.547429e-03 6.942806e-03 2.567740e-02 -7.732753e-03 -5.837123e-03 -1.050832e-02 -4.850652e-03 -9.127524e-03 -2.877510e-02 -1.510078e-02 -1.008529e-02 -1.564212e-02 -1.372356e-02 -2.131473e-02 -1.138131e-02 -4.377154e-03 -1.371656e-02 -6.633928e-03 -4.211797e-03 -1.725458e-03 2.856566e-03 -5.771172e-03 8.967967e-03 -1.546437e-03 -8.265917e-03 -9.402491e-03 -1.095794e-02 -5.499321e-03 -1.401985e-01 -7.567390e-02 -5.895997e-02 -7.248573e-02 -6.536068e-02 -9.287361e-02 -5.476428e-02 -2.223792e-02 -5.601544e-02 -1.338019e-02 -2.326400e-03 2.575495e-02 5.410384e-02 -6.060581e-03 -2.484967e-02 -7.494752e-02 4.609191e-02 3.325936e-01 3.280441e-01 -4.400073e-02 -2.026060e-01 -1.135607e-01 -9.073700e-02 -1.064007e-01 -9.659580e-02 -1.325135e-01 -6.632831e-02 -3.770405e-02 -9.629149e-02 -4.742524e-02 1.805218e-02 3.525107e-03 4.076767e-02 -4.362193e-03 -8.234747e-02 -9.680047e-02 -2.349647e-03 4.875256e-01 7.248554e-01 -6.606939e-02 -2.460647e-02 -2.194419e-02 -2.231930e-02 -3.466070e-02 -2.813067e-02 -4.666641e-02 -6.959823e-03 -9.940812e-04 -2.114427e-02 -3.363996e-03 2.062036e-03 -2.957957e-03 -3.492821e-03 -7.277307e-03 1.213557e-01 1.839305e-03 5.134530e-02 -5.120166e-03 -3.106416e-02 -1.231107e-02 -2.015302e-01 -1.031409e-01 -7.481124e-02 -9.790300e-02 -8.718546e-02 -1.193875e-01 -4.656608e-02 1.929573e-02 -7.628273e-02 -1.036774e-02 -2.626007e-03 7.581265e-03 2.273321e-02 2.844546e-02 4.976182e-01 4.998871e-01 -2.632399e-02 -5.280760e-02 -1.102414e-01 -2.071687e-02 -1.109897e-01 -5.209349e-02 -3.888626e-02 -4.482680e-02 -4.404852e-02 -6.029741e-02 -3.521769e-02 -1.456735e-02 -3.938755e-02 -1.044925e-02 2.807913e-03 4.542035e-03 1.128000e-02 2.583493e-03 1.893951e-01 3.360690e-01 -2.568638e-02 -4.136327e-02 -5.280370e-02 -2.726813e-02 -2.621198e-02 -1.382334e-02 -1.237924e-02 -1.613884e-02 -1.406534e-02 -1.416049e-02 2.862737e-04 -6.223915e-03 -1.395836e-02 1.514203e-03 -5.952010e-03 -5.416513e-03 -7.022210e-04 -1.580720e-03 -5.957534e-03 -1.018756e-02 -4.027351e-03 -6.044107e-03 -1.504091e-02 -9.369022e-03
 -1.459402e-01 -3.810349e-02 -5.862309e-02 -5.557063e-02 -5.197847e-02 -6.621137e-02 -4.536688e-02 -3.751322e-02 6.051242e-02 3.338211e-02 7.938403e-02 4.750017e-02 6.460746e-02 6.448555e-02 6.386704e-02 6.702362e-02 1.448882e-02 5.093394e-02 9.923413e-02 8.773882e-02 4.950494e-02 -1.056213e-02 -2.039023e-02 -1.117276e-02 -1.856696e-02 5.948952e-03 -1.446984e-02 -2.697470e-02 1.401725e-02 3.034135e-02 -5.446358e-03 -2.051371e-02 2.747389e-02 -5.013834e-03 3.172878e-02 6.644862e-02 -1.300786e-02 7.730433e-03 4.577157e-02 2.235196e-02 8.317212e-02 1.786076e-02 -2.449797e-02 -1.865174e-02 -2.653948e-02 2.622359e-02 -1.507377e-02 -7.678922e-03 1.834520e-02 9.749329e-03 4.656278e-03 1.403214e-02 1.391746e-02 -4.064938e-02 2.877912e-02 2.171679e-02 3.336393e-02 1.350840e-02 4.206476e-02 1.804247e-02 5.104006e-02 3.927020e-04 -1.854687e-02 -2.684343e-02 -2.044821e-02 7.736893e-03 -1.249075e-02 -9.599159e-03 -6.320544e-04 1.466188e-02 -1.897438e-02 5.716364e-03 1.282710e-02 1.369383e-02 2.899003e-02 3.193363e-02 -2.350917e-03 5.411018e-02 7.321984e-02 9.099063e-03 9.138222e-02 -1.160699e-02 -2.969901e-02 -2.275873e-02 -2.805241e-02 2.169571e-02 -1.358075e-02 -2.489100e-02 2.380115e-02 1.760302e-02 7.472454e-04 1.620686e-02 -2.195512e-02 -3.690505e-03 4.177720e-02 6.124682e-02 -1.963738e-04 4.699222e-02 4.715105e-02 3.142613e-02 -1.137037e-02 -2.477520e-02 -1.883610e-02 -1.494664e-02 -2.101435e-02 -1.106675e-02 -1.994365e-02 -1.190582e-02 -4.143180e-03 4.008740e-02 -8.568210e-03 9.861560e-03 -8.440458e-03 3.759764e-02 4.380880e-02 6.358843e-02 -1.613172e-02 1.081763e-02 8.273747e-02 4.069489e-02 4.508153e-02 -1.577206e-03 -6.384955e-03 -9.043494e-03 -4.355363e-03 6.728957e-03 -6.247334e-03 -1.166402e-02 3.457932e-02 -7.893161e-03 -1.370280e-02 -9.113807e-03 -5.822886e-03 -3.770477e-04 2.175165e-02 -3.424784e-03 -1.598372e-02 1.363892e-02 2.730867e-02 -6.940083e-03 1.329658e-02 -9.072730e-03 -4.203670e-03 -3.357718e-03 -4.130867e-03 -4.809204e-03 -4.921901e-04 -5.472417e-03 1.290637e-02 -6.221531e-03 -1.668372e-02 5.667641e-03 -6.574024e-03 -4.108701e-03 1.578333e-02 -2.342878e-02 1.149509e-03 8.862085e-04 1.066532e-02 7.047231e-04 -1.835559e-02 -5.480028e-03 -1.408249e-03 -1.956273e-03 -1.389392e-03 -6.868013e-03 -3.322229e-03 -3.738248e-03 1.919542e-03 -1.119880e-02 6.527288e-03 1.651683e-03 -7.465123e-03 -1.097207e-02 -2.104421e-02 -9.359616e-03 -6.670216e-03 -1.252003e-02 -4.143357e-03 -2.065168e-03 -1.987363e-02 -3.156453e-03 -7.343645e-04 -1.045708e-03 -7.199375e-04 -1.162100e-03 -1.879677e-03 -2.131165e-03 -6.189126e-03 -1.244558e-02 6.444027e-04 -4.184462e-03 -8.103486e-03 -8.134952e-03 -2.818839e-02 -1.114459e-02 -2.735341e-03 -9.909719e-03 -1.998290e-02 -1.057504e-02 -2.192637e-02 -2.710464e-03 -6.408155e-04 -9.117787e-04 -6.245805e-04 -4.380591e-03 -1.612975e-03 -1.880395e-03 -1.385769e-02 -1.308791e-02 -5.917072e-03 -1.234385e-02 -2.677033e-03 -2.614539e-03 -6.273404e-03 -2.189368e-02 -3.550954e-03 -8.186222e-03 -2.303315e-02 -1.132152e-02 -1.588800e-02 -1.931578e-03 -3.174444e-04 -5.198446e-04 -3.061821e-04 -3.219580e-03 -1.074468e-03 -1.248526e-03 -1.498034e-02 -1.619648e-02 -5.404073e-03 -9.327025e-03 -9.430822e-03 -8.035850e-03 -1.444721e-02 -2.701725e-02 -3.757197e-03 -1.715301e-02 -1.876172e-02 -1.079396e-02 -2.191404e-02 -2.539316e-03 -5.936254e-04 -8.344425e-04 -5.792214e-04 -4.083475e-03 -1.513060e-03 2.545935e-04 -1.589764e-02 -1.111490e-02 -3.201673e-03 -9.272550e-03 -5.571994e-03 -7.596087e-03 -1.780222e-02 -1.063662e-02 -3.023556e-03 -1.938607e-02 -1.546420e-02 -1.349666e-02 -1.758110e-02 -2.168807e-03 -3.902370e-04 -6.182593e-04 -3.774930e-04 -3.596036e-03 -1.222237e-03 5.759639e-04 -1.569350e-02 -1.498614e-02 -6.565125e-06 -7.834607e-03 -1.007943e-02 -6.552127e-03 -1.635599e-02 -2.388120e-02 -5.951563e-03 -9.276498e-03 -2.705806e-02 -1.325265e-02 -1.034365e-02 -1.126623e-02 -3.824502e-03 -5.472388e-03 -5.527897e-03 -9.823898e-03 -7.337014e-03 6.726367e-03 -1.027613e-03 3.051027e-03 -7.052744e-03 6.722290e-03 1.561127e-02 -2.055620e-03 -3.079231e-03 9.587555e-03 -2.725664e-03 2.041316e-02 -2.284348e-03 -7.837545e-03 -1.668765e-02 -1.121394e-02 -6.683838e-03 -6.058086e-03 -9.819845e-03 -2.694525e-02 -9.043060e-03 -1.568981e-02 4.164292e-02 4.326011e-02 -4.400109e-03 5.644219e-03 7.242917e-03 6.847171e-05 -7.968049e-03 6.967541e-03 6.001023e-03 2.666938e-02 8.706686e-04 8.776407e-03 -8.141209e-03 -3.762764e-03 7.895429e-05 -2.398078e-03 -1.887550e-03 -6.719387e-03 -3.722711e-03 -2.244556e-03 -1.018200e-02 -9.781308e-03 -4.073365e-03 -5.621309e-03 -1.396535e-03 -8.544502e-03 4.818156e-04 -1.056164e-02 3.444064e-03 -3.071052e-02 2.177808e-02 -1.244655e-02 3.949690e-02 -7.028707e-03 -1.071451e-02 -9.821093e-03 -1.034706e-02 -1.524030e-02 -6.930739e-03 2.582080e-03 9.182123e-03 1.833190e-02 1.760431e-03 1.203971e-02 -2.255879e-03 7.943208e-03 3.440707e-02 9.024565e-03 2.714333e-04 2.058328e-02 -4.158171e-02 -6.032451e-03 5.163369e-03 -4.383493e-03 -3.739153e-03 -4.224329e-03 -3.653947e-03 -3.343547e-03 -2.014759e-03 -5.176989e-03 -2.348693e-02 3.595688e-03 5.581573e-03 -1.023827e-02 -4.217235e-03 2.860165e-03 1.527963e-03 3.847360e-02 -8.101097e-03 -1.143223e-02 -1.711980e-02 -7.278599e-03 -1.427542e-02 -2.000076e-03 -3.093071e-04 -5.247489e-04 -2.999690e-04 -3.353301e-03 -1.101304e-03 -1.269735e-03 -1.377713e-02 -1.140412e-02 -5.662375e-03 -5.800117e-03 -9.701781e-03 -4.340588e-03 -1.870727e-02 -2.575148e-02 -3.977269e-03 -1.190899e-02 -3.394450e-02 -1.132949e-02
 1.007784e+00 -9.424530e-02 -7.633437e-02 -6.308094e-02 -9.638928e-02 -9.420213e-02 2.839188e-02 -1.176724e-01 -5.840457e-02 1.533070e-01 1.518183e-02 1.242225e-01 1.603863e-02 -8.970614e-05 8.865080e-02 -2.293099e-01 1.634267e-01 -2.969902e-01 -2.631117e-01 2.667845e-02 -9.852062e-03 1.043423e-02 3.309323e-02 1.536990e-02 -8.839919e-03 -7.297399e-02 1.497328e-01 7.854943e-02 -2.585015e-02 2.032676e-02 7.316965e-04 -3.786761e-02 -2.742058e-03 7.133114e-02 -1.799367e-01 1.139859e-01 1.241357e-01 -2.998888e-02 -1.118181e-01 1.737803e-02 -5.549521e-02 1.912480e-01 1.453759e-02 -1.041532e-02 -2.593278e-03 2.574514e-02 4.377020e-02 4.603935e-02 1.098839e-02 -4.625042e-02 -2.793593e-03 3.407172e-02 -1.943859e-02 8.781828e-03 -7.425423e-02 -6.925860e-02 1.372789e-01 -2.827690e-02 -1.576907e-02 2.442515e-02 1.829443e-02 3.187585e-02 -3.177748e-03 5.166064e-03 5.848787e-02 1.318219e-01 4.848698e-03 2.052825e-02 1.394086e-01 -5.628251e-02 6.084059e-02 -4.996444e-02 -5.822244e-02 -2.646544e-03 -5.065026e-02 6.008399e-03 -1.079733e-01 5.279220e-02 3.501763e-02 -4.263746e-02 -6.735159e-02 5.621239e-02 2.799122e-02 1.345969e-01 1.651001e-02 2.026786e-01 1.743922e-02 7.671536e-02 1.596561e-01 -6.616649e-02 3.588946e-03 -3.022252e-03 -2.984274e-02 1.524681e-02 -1.731704e-01 -4.519379e-02 -1.150427e-01 5.197994e-02 5.202628e-03 -2.442956e-02 5.118525e-02 -4.523690e-02 -2.465493e-02 2.878577e-02 2.080590e-02 1.440726e-01 -6.083713e-02 -9.981585e-03 1.305961e-01 7.387910e-02 4.115617e-02 -4.314692e-03 -1.267083e-02 -2.323646e-02 -1.235495e-01 1.204447e-02 -1.199493e-01 -1.951750e-02 9.568289e-02 3.791979e-03 1.494989e-02 1.104267e-02 -1.594199e-02 -2.359239e-02 -1.530438e-02 -5.570279e-02 -2.621475e-02 -2.250466e-02 -5.404422e-02 1.283254e-02 -4.571111e-02 -5.106830e-02 9.025371e-03 -2.845976e-02 -2.722012e-02 6.197410e-02 1.453735e-02 1.476119e-01 4.471793e-02 9.563114e-02 -6.513566e-02 -3.386494e-03 -8.580833e-03 -1.892318e-02 -6.097549e-03 -3.057717e-02 -1.834694e-02 -1.199559e-02 -1.963018e-02 2.296494e-03 -6.251556e-03 -1.493562e-02 -6.128574e-03 3.973987e-03 6.462712e-03 2.986551e-02 -8.977885e-03 3.192412e-02 1.012386e-01 1.570993e-02 -2.632285e-02 -1.471968e-02 -5.207308e-03 -1.014048e-02 -6.035124e-03 2.466855e-04 -1.232797e-02 -2.452294e-03 1.589091e-03 2.188405e-02 1.018265e-03 -6.363009e-03 1.062233e-03 4.254193e-04 2.265326e-02 -3.195291e-02 -1.382667e-02 -3.127528e-02 -8.092453e-03 1.978920e-03 -3.417879e-02 -8.639558e-03 -3.067862e-03 -5.993077e-03 -3.618336e-03 -1.061469e-02 -8.500511e-03 -5.511469e-03 -1.287200e-02 1.820611e-02 -6.811465e-03 -4.649804e-04 5.868779e-03 -4.252978e-03 1.973490e-02 -3.737349e-02 -1.060030e-02 -1.980239e-02 -2.381183e-02 6.517198e-04 -3.179343e-02 -7.530051e-03 -2.669887e-03 -5.181118e-03 -3.124300e-03 -1.076747e-02 -7.319219e-03 -6.450438e-03 -2.774242e-03 -1.738783e-03 4.313971e-04 -3.138150e-03 8.615521e-04 -1.027199e-03 -1.413750e-02 -9.715010e-03 -2.767684e-03 -2.348611e-02 -2.119654e-02 -5.920819e-03 -2.889461e-02 -5.643926e-03 -1.849448e-03 -3.815271e-03 -2.219325e-03 -8.212657e-03 -5.561440e-03 -4.773785e-03 -5.820744e-03 -1.384603e-03 -1.624958e-03 -1.285128e-03 7.953120e-04 -5.259004e-03 -1.203756e-02 -2.317626e-02 -8.003745e-03 -2.258924e-02 -3.249842e-02 -5.955732e-03 -3.152538e-02 -6.496336e-03 -2.311192e-03 -4.523256e-03 -2.737015e-03 -9.343238e-03 -6.491495e-03 -3.816024e-03 -8.967754e-03 -6.463141e-03 -2.680929e-03 -4.347783e-03 -6.481245e-03 1.630432e-03 -3.967332e-03 -2.135091e-02 -7.388790e-03 -1.860537e-02 -1.142884e-02 -6.971142e-03 -2.935740e-02 -5.749728e-03 -1.921266e-03 -3.904256e-03 -2.282894e-03 -8.257676e-03 -5.632318e-03 -2.883415e-03 -7.928234e-03 -1.480981e-03 -5.918588e-03 -5.643857e-03 -1.554580e-03 -5.260695e-03 -2.206721e-02 -2.383840e-02 -6.788794e-03 -1.718530e-02 -1.452835e-02 -4.122583e-03 -1.150602e-01 -3.081186e-02 -1.251601e-02 -2.248971e-02 -1.448391e-02 -4.045810e-02 -2.791197e-02 -2.067826e-02 -4.433766e-02 -1.844662e-02 -9.628060e-03 1.991130e-02 2.698758e-02 -1.203234e-02 -1.032006e-02 -8.594823e-02 -1.045319e-02 2.041769e-01 2.368831e-01 -2.992936e-02 -1.754784e-01 -4.480321e-02 -1.878355e-02 -3.406677e-02 -2.001517e-02 -6.024575e-02 -3.923491e-02 -2.030638e-02 -7.164706e-02 -5.469496e-02 -3.397468e-02 -1.144049e-02 1.555306e-02 -2.462075e-02 -4.188135e-02 -8.634624e-02 -1.877387e-02 3.082209e-01 5.017755e-01 -3.660188e-02 -4.150162e-02 -1.095701e-02 -5.836327e-03 -1.049303e-02 -6.771502e-03 -1.948356e-02 -9.328121e-03 -9.776604e-03 -1.855153e-02 -1.190091e-02 -6.820603e-03 -2.331842e-03 -2.413971e-03 -1.479761e-02 7.152075e-02 1.604635e-02 3.256333e-02 3.162181e-03 -3.814215e-02 -1.059730e-02 -1.440945e-01 -4.387082e-02 -2.007658e-02 -3.079739e-02 -2.306133e-02 -5.883955e-02 -3.964116e-02 -3.031478e-02 -6.074490e-02 -3.514627e-02 -2.537591e-02 -2.194612e-02 9.978939e-03 -7.501280e-03 5.062768e-01 3.673152e-01 -3.006560e-02 -7.319483e-02 -1.635998e-01 -2.962987e-02 -7.556683e-02 -1.798907e-02 -8.777748e-03 -1.490941e-02 -1.002737e-02 -2.812908e-02 -1.884329e-02 -1.387442e-02 -2.964921e-02 -1.428128e-02 -1.780858e-02 -6.953260e-03 7.649167e-03 -1.645041e-02 1.569208e-01 2.467412e-01 -2.221692e-02 -6.650067e-02 -7.979847e-02 -2.074312e-02 -2.838473e-02 -5.754736e-03 -1.861676e-03 -3.881274e-03 -2.229089e-03 -8.399655e-03 -1.677968e-03 -8.644942e-04 -9.960609e-03 -3.451388e-03 -3.714231e-03 -3.431741e-03 -5.194325e-03 -3.340328e-03 -1.650450e-02 -2.355412e-02 -4.470547e-03 -1.758300e-02 -3.107557e-02 -4.104995e-03
 -2.360719e-01 1.228491e-01 1.567337e-01 1.417465e-01 1.306039e-01 6.806851e-02 6.423666e-02 1.192160e-01 -1.951250e-02 -5.082345e-02 -4.107050e-02 -4.394814e-02 -4.463295e-02 -5.229007e-02 -3.066866e-02 -4.574261e-02 -7.222960e-03 6.779575e-02 -1.468031e-02 -5.073525e-02 1.001003e-01 -4.978356e-02 1.633980e-03 2.744140e-02 1.363915e-02 5.683856e-02 4.894143e-03 9.357697e-02 -1.703489e-02 -1.659402e-02 -7.708340e-03 -1.612868e-02 -1.335976e-02 -1.528359e-02 -1.553051e-03 -1.220568e-03 1.881528e-03 2.482036e-02 -1.508021e-02 -1.588037e-02 1.073762e-01 -7.100342e-03 3.734221e-02 4.032902e-02 2.490696e-02 -1.058813e-02 7.027155e-02 7.083778e-02 -2.978820e-02 -2.279652e-02 -8.570642e-03 -1.815529e-02 -2.252279e-02 -2.127646e-02 -1.029503e-02 -2.255378e-05 9.283663e-03 4.919182e-02 -2.349358e-02 -2.258859e-02 1.449074e-01 5.712081e-02 2.570295e-03 -2.734337e-03 -3.619203e-03 -2.892010e-02 8.283093e-02 5.548219e-02 -1.358650e-02 -1.790902e-02 -1.899250e-02 -1.923397e-02 -2.178104e-02 -2.259186e-02 -1.154901e-02 9.334421e-03 1.552807e-02 2.106298e-02 -1.427519e-02 -2.010859e-02 1.134666e-01 1.848076e-02 4.750738e-02 1.703156e-02 -8.060695e-03 8.313712e-03 8.986694e-02 8.945875e-02 -1.658641e-02 -2.929132e-02 -2.847130e-02 -2.960009e-02 -2.817802e-02 -2.403180e-02 -9.838466e-05 8.291021e-03 1.958911e-03 4.900441e-02 -1.143473e-02 -2.402859e-02 8.139014e-02 1.279423e-02 1.862521e-02 -4.440870e-02 -2.472141e-02 1.183549e-02 4.647076e-02 1.022380e-01 -6.902198e-03 -1.473302e-02 -1.255062e-02 -1.754252e-02 -1.859175e-02 -1.152198e-02 -1.298631e-02 2.969306e-02 -1.232092e-05 4.702611e-02 -1.275437e-02 -1.529643e-02 -3.899034e-03 2.473603e-03 -6.224096e-03 1.018040e-02 3.039065e-02 -1.102118e-03 -6.416021e-03 3.316179e-02 -8.147951e-03 -4.088679e-03 -8.006748e-03 -3.634517e-03 -5.243119e-03 -4.175644e-03 1.168525e-02 -7.026106e-03 -1.428699e-04 3.259162e-02 -9.240899e-03 -6.577106e-03 1.661533e-02 -1.480997e-02 -7.760961e-03 1.546696e-03 1.142374e-02 -6.316569e-03 -3.875507e-03 -2.596282e-02 -6.128275e-03 -2.320706e-03 -5.229147e-03 -2.022686e-03 -1.902121e-03 -2.532476e-03 2.571824e-03 1.747117e-02 -1.127956e-02 1.557670e-02 1.000186e-03 -3.560726e-03 -2.377694e-02 -8.656341e-03 -3.161713e-02 -1.420493e-02 -1.770477e-02 -1.749022e-02 -6.838212e-03 1.583999e-02 -2.385414e-03 2.521531e-03 -1.956813e-03 -1.411072e-03 -1.319471e-03 -1.532568e-03 -4.786834e-04 9.563166e-03 -7.720799e-04 -1.346062e-02 -1.010705e-03 -1.166821e-03 -3.666488e-02 -9.222055e-03 -3.002259e-02 -1.273536e-02 -1.958005e-02 -9.753314e-03 -1.712011e-02 -8.622892e-03 -1.361193e-03 -8.110993e-04 -1.125329e-03 -7.844028e-04 -7.230584e-04 -8.567397e-04 -6.622068e-04 4.713034e-03 -1.603233e-03 -2.171264e-03 -1.924354e-03 -6.211128e-04 -3.605309e-02 -9.943234e-03 -1.573678e-02 -2.130939e-02 -1.763658e-02 -1.667945e-02 -1.326801e-02 -1.463208e-02 -1.210921e-03 -7.388184e-04 -1.025349e-03 -7.122779e-04 -6.621070e-04 1.201666e-03 -2.516095e-03 1.036698e-03 -2.924304e-03 -4.365928e-03 -1.705314e-03 -5.636245e-04 -3.550443e-02 -1.162221e-02 -2.548672e-02 -1.100112e-02 -2.733221e-02 -1.624191e-02 -1.572960e-02 -2.023094e-02 -7.345642e-04 -3.781258e-04 -5.924198e-04 -3.652464e-04 -3.243639e-04 -4.166460e-04 3.749291e-04 -2.498649e-03 -1.587383e-03 -8.728274e-03 -1.160675e-03 -2.499983e-04 -2.995619e-02 -1.048156e-02 -1.591618e-02 -1.555326e-02 -1.977942e-02 -9.277173e-03 -1.298498e-02 -2.388420e-02 -1.159973e-03 -7.228621e-04 -9.868165e-04 -6.909654e-04 -6.451093e-04 1.213248e-03 -2.395244e-03 -6.249516e-04 -4.594200e-03 -1.364756e-02 -1.627894e-03 -5.514623e-04 -3.489752e-02 -1.045618e-02 -1.623216e-02 -1.840279e-02 -2.441235e-02 -1.583923e-02 -1.701744e-02 -2.507286e-02 -8.191027e-04 -4.372584e-04 -6.428568e-04 -4.031721e-04 -3.686015e-04 -4.795357e-04 -1.881910e-03 4.400673e-03 -1.539349e-03 -1.034890e-02 -1.164430e-03 -2.915637e-04 2.603229e-02 1.693816e-02 1.163703e-02 4.279280e-02 6.190895e-02 2.221788e-02 -3.941664e-02 -6.958942e-02 -5.385008e-03 -3.334668e-03 -5.983637e-03 -4.788703e-03 -4.797992e-03 -5.558643e-03 -1.270763e-02 -2.839215e-02 -7.687389e-03 -1.703771e-03 -5.249770e-03 -4.478369e-03 7.301539e-02 1.213739e-03 6.127020e-02 4.617309e-02 4.984429e-02 2.873444e-02 -1.317532e-02 -7.669422e-02 -8.362591e-03 -8.838116e-03 -9.717813e-03 -8.006868e-03 -6.109583e-03 -7.236017e-03 -1.977362e-02 -4.285578e-02 -1.017490e-02 -1.757227e-03 -7.318557e-03 -7.596517e-03 -3.770797e-02 -3.517565e-03 -2.370490e-02 -1.736944e-02 1.364362e-02 1.200208e-02 -1.085396e-02 -5.015210e-03 -3.112334e-03 1.872563e-03 -2.719761e-03 -2.114808e-03 -1.976485e-03 -2.227065e-03 -5.259690e-03 8.340272e-03 -5.111184e-03 -9.458311e-03 -3.337594e-04 -1.787157e-03 7.406019e-02 3.865605e-02 6.110895e-02 5.561957e-02 9.934340e-02 7.078014e-02 -2.304434e-02 -5.211469e-02 -1.425961e-02 -9.104053e-03 -1.208659e-02 -9.374894e-03 -8.810945e-03 -7.436311e-03 -1.780041e-02 -2.132008e-02 -3.087859e-02 -1.211018e-01 -1.657165e-02 -9.994063e-03 -2.350998e-02 3.697992e-02 4.721412e-02 8.672156e-03 2.590238e-02 1.997652e-02 -5.195793e-04 -4.373748e-02 5.387156e-04 -4.164461e-03 -1.312400e-03 -4.297045e-03 -4.027640e-03 -4.266653e-03 -5.471487e-03 -1.074855e-02 -6.772300e-03 -7.027650e-02 -7.672172e-03 -3.715585e-03 -3.475332e-02 -1.158147e-02 -2.343325e-02 -1.712655e-02 -2.963688e-02 -1.846870e-02 -1.057646e-02 -1.967591e-02 -7.180752e-04 -3.493903e-04 -5.547027e-04 -3.319752e-04 -2.905185e-04 -3.864475e-04 -1.673543e-03 2.889317e-03 -1.542016e-03 -9.923396e-03 -1.089038e-03 -2.166623e-04
[truncated: 1,535,216 more chars]
