# Supplementary material for: Benchmarking Inverse Statistical Approaches for Protein Structure and Design with Exactly Solvable Models
Source: PLoS Comput Biol. 2016 May 13;12(5):e1004889. doi: 10.1371/journal.pcbi.1004889 (PMC4866778; doi:10.1371/journal.pcbi.1004889)
Supplement: S1 Code — See readme.txt file. (ZIP) [file pcbi.1004889.s002.zip › CodeS1/couplings_plm_C.j]

 5.513141e-02 1.438779e-01 5.463923e-01 3.861561e-01 6.218199e-01 1.322237e-01 -4.699117e-02 -1.400385e-01 -1.415476e-01 -1.415476e-01 -1.415476e-01 -1.415476e-01 -1.415476e-01 -1.415476e-01 -1.415476e-01 -1.415476e-01 -1.415476e-01 -1.415476e-01 -1.415476e-01 -1.415476e-01
 -2.088130e-02 -1.503340e-01 -2.114584e-01 -1.967850e-01 -2.103717e-01 -1.469585e-01 -8.994216e-02 -4.655872e-02 -2.908592e-02 6.246521e-02 3.034089e-02 5.434488e-02 9.161111e-02 3.075663e-02 2.225770e-01 1.909559e-01 4.734137e-02 1.577148e-01 1.821133e-01 3.215459e-02
 -1.821830e-01 -1.821830e-01 -1.821830e-01 -1.821830e-01 -1.821830e-01 -1.821830e-01 -1.821830e-01 -1.821830e-01 -1.809539e-01 4.652529e-02 -4.347194e-02 1.328562e-01 2.053145e-01 7.512542e-02 3.714891e-01 3.457405e-01 -1.332051e-01 1.780728e-01 4.451864e-01 1.478472e-02
 1.249969e-01 1.512499e-01 6.747575e-02 1.200805e-01 8.985725e-02 1.648659e-01 7.200669e-02 1.987231e-02 1.021003e-01 -4.768347e-02 -4.639152e-02 -7.356903e-02 -1.333947e-01 -4.903533e-02 -1.801201e-01 -1.373048e-01 -4.223500e-02 -9.399898e-02 -1.106191e-01 1.846485e-03
 -1.941887e-01 -2.037267e-01 -2.048233e-01 -2.048233e-01 -2.048233e-01 -2.048233e-01 -2.031095e-01 -1.880500e-01 -4.894645e-02 9.748562e-02 5.626100e-02 1.274303e-01 1.660374e-01 1.064101e-01 2.619376e-01 2.743473e-01 -8.163261e-03 1.865763e-01 3.198742e-01 6.911818e-02
 2.028389e-01 2.124432e-01 1.621230e-01 2.115011e-01 1.883281e-01 2.397658e-01 8.068974e-02 -1.578094e-02 9.277662e-02 -8.717256e-02 -9.024273e-02 -1.262904e-01 -1.812206e-01 -9.597692e-02 -2.052236e-01 -1.816558e-01 -7.487223e-02 -1.498895e-01 -1.528135e-01 -2.932776e-02
 -1.899277e-01 -2.168026e-01 -2.171573e-01 -2.171573e-01 -2.171573e-01 -2.164057e-01 -2.161728e-01 -1.971006e-01 -1.068970e-03 1.423095e-01 6.589110e-02 1.439711e-01 1.677820e-01 1.261829e-01 2.244248e-01 2.368210e-01 4.765080e-03 1.625228e-01 2.802071e-01 1.340729e-01
 1.743053e-01 1.630188e-01 1.122663e-01 1.519009e-01 1.253912e-01 1.793222e-01 6.011494e-02 -1.606014e-02 6.709151e-02 -6.182440e-02 -7.241358e-02 -9.995727e-02 -1.479209e-01 -7.736188e-02 -1.691408e-01 -1.265717e-01 -4.712176e-02 -1.005810e-01 -1.051498e-01 -9.307876e-03
 -1.712759e-01 -2.184601e-01 -2.191650e-01 -2.188054e-01 -2.191650e-01 -2.169900e-01 -2.148962e-01 -1.875792e-01 1.625245e-02 1.295195e-01 8.448865e-02 1.436069e-01 1.532368e-01 1.287531e-01 2.045848e-01 2.189438e-01 2.344613e-02 1.608532e-01 2.612381e-01 1.414130e-01
 4.858397e-02 -3.613701e-02 -5.874066e-02 -5.726549e-02 -7.602080e-02 -6.366531e-02 -2.798164e-02 -3.098871e-02 -3.750812e-02 6.648240e-03 -1.782794e-02 -7.102765e-03 1.442638e-02 -1.289008e-02 8.957593e-02 7.925996e-02 3.772288e-02 5.941079e-02 5.681341e-02 3.368697e-02
 -1.387529e-01 -1.984767e-01 -2.307999e-01 -2.256202e-01 -2.306081e-01 -1.889998e-01 -1.765555e-01 -8.928994e-02 1.764283e-02 1.071549e-01 9.079005e-02 1.195056e-01 1.440443e-01 1.103967e-01 1.992190e-01 2.016805e-01 4.449302e-02 1.556237e-01 2.090060e-01 7.954633e-02
 -1.079813e-01 -1.847469e-01 -2.075581e-01 -2.058678e-01 -2.122482e-01 -1.874367e-01 -1.207121e-01 -4.533287e-02 -6.230458e-02 5.254716e-02 4.157177e-02 6.154455e-02 1.320667e-01 4.822089e-02 2.668443e-01 2.405800e-01 4.756743e-02 1.918482e-01 2.355102e-01 1.588736e-02
 1.301167e-01 2.161720e-01 4.747336e-01 3.835194e-01 5.159408e-01 2.094670e-01 8.757041e-02 -1.002907e-01 -1.583787e-01 -1.600578e-01 -1.596022e-01 -1.600578e-01 -1.600578e-01 -1.600578e-01 -1.600578e-01 -1.600578e-01 -1.587282e-01 -1.600578e-01 -1.600578e-01 -1.600578e-01
 -1.634542e-01 -2.115780e-01 -2.140326e-01 -2.132611e-01 -2.140326e-01 -2.091509e-01 -1.976374e-01 -1.484671e-01 -3.875107e-02 1.320761e-01 6.841605e-02 1.172102e-01 1.492561e-01 8.370413e-02 2.523723e-01 2.446028e-01 5.228118e-02 1.883351e-01 2.416879e-01 8.042312e-02
 1.552348e-01 1.501883e-01 2.274399e-01 1.862282e-01 2.096357e-01 1.298376e-01 1.731973e-01 1.410762e-01 -9.423235e-02 -1.275862e-01 -1.071370e-01 -1.690595e-01 -1.565116e-01 -1.591230e-01 -1.098817e-01 -9.899324e-02 -9.202661e-03 -2.338736e-02 -1.548605e-01 -1.628630e-01
 1.358214e-02 1.703253e-01 5.205704e-01 3.831181e-01 6.496980e-01 1.702637e-01 -4.840430e-02 -1.369595e-01 -1.417841e-01 -1.436736e-01 -1.436736e-01 -1.436736e-01 -1.436736e-01 -1.436736e-01 -1.436736e-01 -1.436736e-01 -1.436736e-01 -1.436736e-01 -1.436736e-01 -1.436736e-01
 3.822521e-02 -2.265592e-02 -2.321311e-02 -4.481731e-02 -4.397210e-02 -5.579773e-02 7.802921e-02 1.776385e-01 -1.118241e-01 -5.307298e-02 -1.749740e-02 -6.384760e-02 -1.840572e-02 -6.837546e-02 8.134561e-02 6.029612e-02 8.366780e-02 1.476977e-01 -2.624494e-02 -1.171758e-01
 -8.928934e-02 -1.504032e-01 -1.949893e-01 -1.765776e-01 -2.059083e-01 -1.486573e-01 -5.837691e-02 6.811341e-03 -4.458180e-02 4.545305e-02 4.286528e-02 5.307466e-02 7.028662e-02 4.810745e-02 1.489136e-01 2.094971e-01 4.489887e-02 1.825880e-01 2.149206e-01 1.367254e-03
 -1.964247e-01 -1.984840e-01 -1.984840e-01 -1.984840e-01 -1.984840e-01 -1.984840e-01 -1.981380e-01 -1.967189e-01 -1.281711e-01 8.154311e-02 2.964035e-02 1.357110e-01 1.916309e-01 1.078200e-01 3.004126e-01 2.987381e-01 -4.996375e-02 1.907117e-01 3.674688e-01 5.815968e-02
 1.962385e-01 1.867685e-01 1.346827e-01 1.800453e-01 1.582475e-01 2.109275e-01 7.213157e-02 -3.879853e-03 9.204855e-02 -7.135479e-02 -8.585809e-02 -1.059334e-01 -1.580124e-01 -8.120582e-02 -2.074294e-01 -1.719169e-01 -6.089769e-02 -1.330099e-01 -1.381278e-01 -1.346415e-02
 -1.848086e-01 -2.069723e-01 -2.100388e-01 -2.100388e-01 -2.100388e-01 -2.065770e-01 -2.027553e-01 -1.693117e-01 -1.714728e-02 9.539767e-02 6.185247e-02 1.256754e-01 1.572167e-01 1.117002e-01 2.474163e-01 2.579627e-01 -1.992724e-04 1.830344e-01 3.023475e-01 7.528447e-02
 1.833227e-01 1.561185e-01 1.339433e-01 1.621654e-01 1.637769e-01 1.802926e-01 6.633830e-02 -9.113347e-03 7.789846e-02 -6.598206e-02 -6.666881e-02 -9.657673e-02 -1.492504e-01 -7.571095e-02 -1.911984e-01 -1.592436e-01 -5.663901e-02 -1.191757e-01 -1.229329e-01 -1.136423e-02
 -1.363443e-01 -2.019230e-01 -2.241725e-01 -2.231347e-01 -2.245122e-01 -1.969517e-01 -1.994101e-01 -1.338030e-01 3.739394e-02 1.098232e-01 7.787714e-02 1.166897e-01 1.292552e-01 1.037358e-01 2.050968e-01 2.176977e-01 3.909100e-02 1.713064e-01 2.354266e-01 9.685788e-02
 2.642647e-02 -9.420490e-02 -1.762255e-01 -1.482910e-01 -1.895110e-01 -8.196014e-02 -3.802353e-02 -2.197302e-02 -5.560060e-03 5.114651e-02 1.254798e-02 2.522621e-02 3.996738e-02 1.816859e-02 1.295432e-01 1.311003e-01 4.282061e-02 1.017584e-01 1.354356e-01 4.160779e-02
 1.736657e-01 2.529078e-01 4.148623e-01 3.852618e-01 4.665280e-01 2.494503e-01 1.162700e-01 -7.313872e-02 -1.571333e-01 -1.664727e-01 -1.655559e-01 -1.664727e-01 -1.664727e-01 -1.664727e-01 -1.664727e-01 -1.664727e-01 -1.652785e-01 -1.660578e-01 -1.664727e-01 -1.664727e-01
 -1.698485e-01 -1.973109e-01 -2.013052e-01 -2.013052e-01 -2.013052e-01 -1.967522e-01 -1.864314e-01 -1.415019e-01 -5.915390e-02 1.119443e-01 5.449993e-02 8.930351e-02 1.185693e-01 6.179858e-02 2.700308e-01 2.804698e-01 1.792353e-02 2.172016e-01 2.921446e-01 4.102845e-02
 9.542967e-02 2.262944e-01 4.618282e-01 3.799922e-01 4.840827e-01 1.987528e-01 1.452258e-01 -4.138663e-02 -1.577213e-01 -1.632909e-01 -1.632909e-01 -1.632909e-01 -1.632909e-01 -1.632909e-01 -1.632909e-01 -1.632909e-01 -1.604755e-01 -1.624044e-01 -1.632909e-01 -1.632909e-01
 -1.934834e-02 -1.041454e-04 -6.188652e-03 -7.423346e-03 -2.329929e-03 -8.193240e-03 -3.110941e-03 1.287088e-03 5.883129e-03 2.729678e-02 -7.769536e-03 2.273564e-03 1.744007e-02 -1.550258e-02 2.622585e-02 1.591609e-02 -9.038413e-03 2.440712e-02 2.969467e-02 -1.628264e-02 -1.780380e-02 -6.723155e-03 -6.590231e-03 -9.250340e-03 -6.663169e-03 -8.993481e-03 -9.191793e-03 -2.025826e-02 -3.494433e-02 1.340746e-02 -1.971767e-02 1.103743e-02 2.604927e-02 -6.400439e-03 1.278878e-01 4.907461e-02 1.376936e-02 2.904786e-02 4.710294e-02 -2.696217e-02 4.903042e-02 -3.595729e-02 -6.097725e-02 -6.574782e-02 -7.750490e-02 -2.819212e-02 -2.793613e-02 2.347318e-02 2.963803e-02 8.214764e-02 5.230495e-02 2.933824e-02 5.176008e-02 4.823106e-02 9.362423e-02 1.046583e-01 5.012961e-02 7.831247e-02 9.327889e-02 5.678098e-02 -1.443909e-02 -3.878822e-02 -3.669378e-02 -3.128988e-02 -3.868743e-02 -4.611574e-02 -6.169307e-03 -4.329950e-02 -2.607846e-02 2.197679e-02 4.333810e-02 5.297422e-02 7.193569e-02 1.647223e-02 9.951046e-02 9.378279e-02 5.752502e-02 8.110526e-02 1.017591e-01 2.733725e-02 6.295643e-02 -4.114592e-02 -8.764547e-02 -6.658346e-02 -7.346995e-02 -2.714336e-02 1.626352e-03 1.927354e-02 7.118454e-02 3.838934e-02 7.008988e-02 6.702694e-02 4.095748e-02 9.544667e-02 5.131035e-02 8.733972e-02 3.762703e-02 7.791633e-02 8.784926e-02 1.088146e-01 -2.306065e-02 -9.745482e-03 -7.879302e-03 -8.444455e-03 -5.955630e-03 -9.727817e-03 -9.668478e-03 2.026873e-02 -1.655505e-02 -6.931473e-03 -1.392710e-02 -2.292483e-03 1.595644e-02 -1.831450e-02 9.842622e-02 7.646014e-02 -2.793804e-03 4.873832e-02 3.171238e-02 -2.404240e-02 -8.734140e-03 -4.475742e-03 -2.133651e-03 -2.651740e-03 -2.163534e-03 -4.607995e-03 -8.118905e-03 -4.385626e-03 -1.083393e-02 -1.119109e-02 -1.252870e-02 -8.761582e-03 5.333299e-04 -6.972822e-03 1.459117e-02 1.455367e-02 -6.898980e-03 1.336384e-02 1.760291e-02 -1.317676e-02 -3.894621e-03 -1.066056e-03 -2.786808e-04 -4.406282e-04 -2.983138e-04 -1.115666e-03 -2.168102e-03 -3.400422e-03 -3.735415e-03 -8.074354e-03 -6.427610e-03 -7.674036e-03 -1.047795e-02 -6.520494e-03 -1.934535e-02 -1.997460e-02 -7.313818e-03 -1.358421e-02 -1.793140e-02 -6.316948e-03 -3.798991e-03 -1.027313e-03 -2.559205e-04 -4.128012e-04 -2.748726e-04 -1.072407e-03 -2.100399e-03 -3.293136e-03 -3.637046e-03 -7.879667e-03 -6.251759e-03 -7.464779e-03 -1.021194e-02 -6.306866e-03 -2.247114e-02 -1.923790e-02 -7.138725e-03 -1.513268e-02 -1.741296e-02 -6.166499e-03 -3.798991e-03 -1.027313e-03 -2.559205e-04 -4.128012e-04 -2.748726e-04 -1.072407e-03 -2.100399e-03 -3.293136e-03 -3.637046e-03 -7.879667e-03 -6.251759e-03 -7.464779e-03 -1.021194e-02 -6.306866e-03 -2.247114e-02 -1.923790e-02 -7.138725e-03 -1.513268e-02 -1.741296e-02 -6.166499e-03 -3.798991e-03 -1.027313e-03 -2.559205e-04 -4.128012e-04 -2.748726e-04 -1.072407e-03 -2.100399e-03 -3.293136e-03 -3.637046e-03 -7.879667e-03 -6.251759e-03 -7.464779e-03 -1.021194e-02 -6.306866e-03 -2.247114e-02 -1.923790e-02 -7.138725e-03 -1.513268e-02 -1.741296e-02 -6.166499e-03 -3.798991e-03 -1.027313e-03 -2.559205e-04 -4.128012e-04 -2.748726e-04 -1.072407e-03 -2.100399e-03 -3.293136e-03 -3.637046e-03 -7.879667e-03 -6.251759e-03 -7.464779e-03 -1.021194e-02 -6.306866e-03 -2.247114e-02 -1.923790e-02 -7.138725e-03 -1.513268e-02 -1.741296e-02 -6.166499e-03 -3.798991e-03 -1.027313e-03 -2.559205e-04 -4.128012e-04 -2.748726e-04 -1.072407e-03 -2.100399e-03 -3.293136e-03 -3.637046e-03 -7.879667e-03 -6.251759e-03 -7.464779e-03 -1.021194e-02 -6.306866e-03 -2.247114e-02 -1.923790e-02 -7.138725e-03 -1.513268e-02 -1.741296e-02 -6.166499e-03 -3.798991e-03 -1.027313e-03 -2.559205e-04 -4.128012e-04 -2.748726e-04 -1.072407e-03 -2.100399e-03 -3.293136e-03 -3.637046e-03 -7.879667e-03 -6.251759e-03 -7.464779e-03 -1.021194e-02 -6.306866e-03 -2.247114e-02 -1.923790e-02 -7.138725e-03 -1.513268e-02 -1.741296e-02 -6.166499e-03 -3.798991e-03 -1.027313e-03 -2.559205e-04 -4.128012e-04 -2.748726e-04 -1.072407e-03 -2.100399e-03 -3.293136e-03 -3.637046e-03 -7.879667e-03 -6.251759e-03 -7.464779e-03 -1.021194e-02 -6.306866e-03 -2.247114e-02 -1.923790e-02 -7.138725e-03 -1.513268e-02 -1.741296e-02 -6.166499e-03 -3.798991e-03 -1.027313e-03 -2.559205e-04 -4.128012e-04 -2.748726e-04 -1.072407e-03 -2.100399e-03 -3.293136e-03 -3.637046e-03 -7.879667e-03 -6.251759e-03 -7.464779e-03 -1.021194e-02 -6.306866e-03 -2.247114e-02 -1.923790e-02 -7.138725e-03 -1.513268e-02 -1.741296e-02 -6.166499e-03 -3.798991e-03 -1.027313e-03 -2.559205e-04 -4.128012e-04 -2.748726e-04 -1.072407e-03 -2.100399e-03 -3.293136e-03 -3.637046e-03 -7.879667e-03 -6.251759e-03 -7.464779e-03 -1.021194e-02 -6.306866e-03 -2.247114e-02 -1.923790e-02 -7.138725e-03 -1.513268e-02 -1.741296e-02 -6.166499e-03 -3.798991e-03 -1.027313e-03 -2.559205e-04 -4.128012e-04 -2.748726e-04 -1.072407e-03 -2.100399e-03 -3.293136e-03 -3.637046e-03 -7.879667e-03 -6.251759e-03 -7.464779e-03 -1.021194e-02 -6.306866e-03 -2.247114e-02 -1.923790e-02 -7.138725e-03 -1.513268e-02 -1.741296e-02 -6.166499e-03 -3.798991e-03 -1.027313e-03 -2.559205e-04 -4.128012e-04 -2.748726e-04 -1.072407e-03 -2.100399e-03 -3.293136e-03 -3.637046e-03 -7.879667e-03 -6.251759e-03 -7.464779e-03 -1.021194e-02 -6.306866e-03 -2.247114e-02 -1.923790e-02 -7.138725e-03 -1.513268e-02 -1.741296e-02 -6.166499e-03 -3.798991e-03 -1.027313e-03 -2.559205e-04 -4.128012e-04 -2.748726e-04 -1.072407e-03 -2.100399e-03 -3.293136e-03 -3.637046e-03 -7.879667e-03 -6.251759e-03 -7.464779e-03 -1.021194e-02 -6.306866e-03 -2.247114e-02 -1.923790e-02 -7.138725e-03 -1.513268e-02 -1.741296e-02 -6.166499e-03
 -2.746851e-03 -2.746851e-03 -2.746851e-03 -2.746851e-03 -2.746851e-03 -2.746851e-03 -2.746851e-03 -2.746851e-03 -2.791104e-03 -2.206960e-02 -1.288832e-02 -3.823873e-02 -3.508797e-02 -2.423066e-02 4.424323e-02 6.819472e-02 -5.314115e-03 1.291259e-04 1.240380e-01 -1.887717e-02 -5.735499e-03 -5.735499e-03 -5.735499e-03 -5.735499e-03 -5.735499e-03 -5.735499e-03 -5.735499e-03 -5.735499e-03 -5.838385e-03 -5.172198e-02 -2.801939e-02 -7.147728e-02 -2.896430e-02 -6.128774e-02 2.036298e-01 1.005254e-01 -1.134140e-02 -1.744550e-02 2.023143e-01 -4.061171e-02 -5.875201e-02 -5.875201e-02 -5.875201e-02 -5.875201e-02 -5.875201e-02 -5.875201e-02 -5.875201e-02 -5.875201e-02 -5.470244e-02 1.159471e-01 3.619140e-02 1.689199e-01 1.677350e-01 1.103077e-01 7.254514e-02 1.515430e-01 -7.339342e-02 1.626888e-01 9.779408e-02 6.083250e-02 -3.032143e-02 -3.032143e-02 -3.032143e-02 -3.032143e-02 -3.032143e-02 -3.032143e-02 -3.032143e-02 -3.032143e-02 -3.096178e-02 -9.042375e-02 -7.509489e-02 4.145567e-02 1.577782e-01 -3.562112e-02 2.649018e-01 2.325400e-01 -4.212331e-02 5.487791e-02 2.253295e-01 -7.393125e-02 -7.816549e-02 -7.816549e-02 -7.816549e-02 -7.816549e-02 -7.816549e-02 -7.816549e-02 -7.816549e-02 -7.816549e-02 -7.996045e-02 1.997956e-01 8.930783e-02 2.133742e-01 1.745206e-01 2.226566e-01 -1.999293e-02 8.043516e-02 1.795582e-02 1.839088e-01 -5.820965e-03 1.709640e-01 -5.442127e-03 -5.442127e-03 -5.442127e-03 -5.442127e-03 -5.442127e-03 -5.442127e-03 -5.442127e-03 -5.442127e-03 -5.551645e-03 -4.819474e-02 -2.703050e-02 -6.844087e-02 -5.287203e-02 -6.210404e-02 2.120690e-01 1.016784e-01 -1.133384e-02 -4.484367e-02 2.232777e-01 -4.089314e-02 -1.008389e-03 -1.008389e-03 -1.008389e-03 -1.008389e-03 -1.008389e-03 -1.008389e-03 -1.008389e-03 -1.008389e-03 -1.032503e-03 -1.152702e-02 -5.825342e-03 -2.274384e-02 -2.323826e-02 -1.515192e-02 2.365346e-03 -2.016224e-02 -2.228696e-03 -2.495121e-02 9.447912e-02 -8.906608e-03 -1.165285e-05 -1.165285e-05 -1.165285e-05 -1.165285e-05 -1.165285e-05 -1.165285e-05 -1.165285e-05 -1.165285e-05 -1.987723e-05 -3.555801e-03 -1.589317e-03 -7.073059e-03 -1.213966e-02 -4.662497e-03 -3.181109e-02 -2.871768e-02 -4.365129e-04 -1.083970e-02 -3.643981e-02 -2.660460e-03 0.000000e+00 0.000000e+00 0.000000e+00 0.000000e+00 0.000000e+00 0.000000e+00 0.000000e+00 0.000000e+00 -8.005818e-06 -3.477021e-03 -1.543592e-03 -6.909952e-03 -1.186802e-02 -4.565048e-03 -3.137174e-02 -2.835800e-02 -4.157854e-04 -1.045429e-02 -3.998208e-02 -2.594257e-03 0.000000e+00 0.000000e+00 0.000000e+00 0.000000e+00 0.000000e+00 0.000000e+00 0.000000e+00 0.000000e+00 -8.005818e-06 -3.477021e-03 -1.543592e-03 -6.909952e-03 -1.186802e-02 -4.565048e-03 -3.137174e-02 -2.835800e-02 -4.157854e-04 -1.045429e-02 -3.998208e-02 -2.594257e-03 0.000000e+00 0.000000e+00 0.000000e+00 0.000000e+00 0.000000e+00 0.000000e+00 0.000000e+00 0.000000e+00 -8.005818e-06 -3.477021e-03 -1.543592e-03 -6.909952e-03 -1.186802e-02 -4.565048e-03 -3.137174e-02 -2.835800e-02 -4.157854e-04 -1.045429e-02 -3.998208e-02 -2.594257e-03 0.000000e+00 0.000000e+00 0.000000e+00 0.000000e+00 0.000000e+00 0.000000e+00 0.000000e+00 0.000000e+00 -8.005818e-06 -3.477021e-03 -1.543592e-03 -6.909952e-03 -1.186802e-02 -4.565048e-03 -3.137174e-02 -2.835800e-02 -4.157854e-04 -1.045429e-02 -3.998208e-02 -2.594257e-03 0.000000e+00 0.000000e+00 0.000000e+00 0.000000e+00 0.000000e+00 0.000000e+00 0.000000e+00 0.000000e+00 -8.005818e-06 -3.477021e-03 -1.543592e-03 -6.909952e-03 -1.186802e-02 -4.565048e-03 -3.137174e-02 -2.835800e-02 -4.157854e-04 -1.045429e-02 -3.998208e-02 -2.594257e-03 0.000000e+00 0.000000e+00 0.000000e+00 0.000000e+00 0.000000e+00 0.000000e+00 0.000000e+00 0.000000e+00 -8.005818e-06 -3.477021e-03 -1.543592e-03 -6.909952e-03 -1.186802e-02 -4.565048e-03 -3.137174e-02 -2.835800e-02 -4.157854e-04 -1.045429e-02 -3.998208e-02 -2.594257e-03 0.000000e+00 0.000000e+00 0.000000e+00 0.000000e+00 0.000000e+00 0.000000e+00 0.000000e+00 0.000000e+00 -8.005818e-06 -3.477021e-03 -1.543592e-03 -6.909952e-03 -1.186802e-02 -4.565048e-03 -3.137174e-02 -2.835800e-02 -4.157854e-04 -1.045429e-02 -3.998208e-02 -2.594257e-03 0.000000e+00 0.000000e+00 0.000000e+00 0.000000e+00 0.000000e+00 0.000000e+00 0.000000e+00 0.000000e+00 -8.005818e-06 -3.477021e-03 -1.543592e-03 -6.909952e-03 -1.186802e-02 -4.565048e-03 -3.137174e-02 -2.835800e-02 -4.157854e-04 -1.045429e-02 -3.998208e-02 -2.594257e-03 0.000000e+00 0.000000e+00 0.000000e+00 0.000000e+00 0.000000e+00 0.000000e+00 0.000000e+00 0.000000e+00 -8.005818e-06 -3.477021e-03 -1.543592e-03 -6.909952e-03 -1.186802e-02 -4.565048e-03 -3.137174e-02 -2.835800e-02 -4.157854e-04 -1.045429e-02 -3.998208e-02 -2.594257e-03 0.000000e+00 0.000000e+00 0.000000e+00 0.000000e+00 0.000000e+00 0.000000e+00 0.000000e+00 0.000000e+00 -8.005818e-06 -3.477021e-03 -1.543592e-03 -6.909952e-03 -1.186802e-02 -4.565048e-03 -3.137174e-02 -2.835800e-02 -4.157854e-04 -1.045429e-02 -3.998208e-02 -2.594257e-03 0.000000e+00 0.000000e+00 0.000000e+00 0.000000e+00 0.000000e+00 0.000000e+00 0.000000e+00 0.000000e+00 -8.005818e-06 -3.477021e-03 -1.543592e-03 -6.909952e-03 -1.186802e-02 -4.565048e-03 -3.137174e-02 -2.835800e-02 -4.157854e-04 -1.045429e-02 -3.998208e-02 -2.594257e-03 0.000000e+00 0.000000e+00 0.000000e+00 0.000000e+00 0.000000e+00 0.000000e+00 0.000000e+00 0.000000e+00 -8.005818e-06 -3.477021e-03 -1.543592e-03 -6.909952e-03 -1.186802e-02 -4.565048e-03 -3.137174e-02 -2.835800e-02 -4.157854e-04 -1.045429e-02 -3.998208e-02 -2.594257e-03
 1.995163e-01 -2.234966e-02 -2.996770e-02 -1.259978e-02 -8.922463e-03 -3.104929e-02 1.729105e-02 -1.820007e-02 -8.129279e-03 1.567113e-02 -2.795498e-03 -5.638419e-03 -2.301211e-03 -1.777756e-02 -5.385446e-03 -1.265278e-02 1.743158e-02 -7.200069e-03 -1.552888e-02 5.720615e-03 -9.193781e-03 -1.546808e-03 9.513273e-02 2.662688e-02 -7.752518e-03 -1.320302e-02 9.877815e-02 3.307350e-02 -2.013656e-02 -4.239356e-04 2.092664e-03 -2.654046e-02 -1.052662e-02 7.505221e-04 -1.359149e-02 -1.648863e-02 3.670947e-02 -2.712254e-03 -2.361894e-02 -3.550983e-03 2.005187e-02 2.192051e-01 2.922639e-02 -2.942221e-03 7.977476e-04 2.862289e-02 4.251533e-02 6.912984e-02 3.762657e-02 1.591421e-02 -3.179648e-02 6.110305e-02 -7.897235e-03 3.786598e-02 -3.881475e-02 -3.563055e-02 9.048734e-02 -4.946455e-02 -2.641426e-03 6.303348e-02 5.286615e-02 8.146019e-02 4.898768e-02 5.755799e-02 1.084024e-01 1.619543e-01 3.806556e-02 -4.642371e-03 1.154263e-01 -2.733552e-02 2.448441e-02 -1.313009e-02 -6.931879e-02 -1.202589e-02 -1.037731e-02 -2.388333e-02 -5.685272e-02 -2.351065e-02 -2.751397e-02 -3.445893e-02 1.608514e-02 6.873361e-02 4.737613e-02 1.654137e-01 9.765651e-02 1.880337e-01 1.801992e-02 5.494225e-02 9.837306e-02 -1.242087e-02 2.773452e-02 -4.448660e-02 -2.129619e-02 1.547011e-02 -7.790538e-02 -1.788725e-02 -6.013408e-02 2.471093e-02 1.406689e-02 1.933420e-02 1.970571e-02 -2.940763e-02 1.201791e-02 6.089084e-02 4.020391e-02 6.051193e-02 -4.176253e-03 -6.731272e-03 2.745710e-02 1.922009e-02 5.749402e-03 4.092292e-03 1.476209e-03 -1.863412e-02 -1.810505e-02 -4.642202e-03 -1.852006e-02 -4.719108e-04 -2.986953e-02 1.145625e-02 -2.733455e-03 2.101645e-02 -9.637781e-03 -9.657326e-03 -1.255526e-03 -2.145063e-02 -8.973167e-03 -1.597892e-02 2.991289e-03 -2.673340e-03 -1.501542e-02 -5.267903e-03 1.552302e-04 -3.055015e-04 -2.996213e-03 -3.520392e-03 4.610899e-03 7.790413e-04 2.576174e-03 2.034621e-02 -1.355532e-02 -1.286512e-02 -9.962254e-03 -1.303715e-02 -1.100688e-02 -1.642916e-02 -1.026768e-02 -7.256038e-03 -1.197442e-02 -4.425097e-03 -4.517658e-03 -3.473153e-03 -1.891495e-03 -4.318567e-03 -1.039879e-03 -1.803218e-03 -2.596766e-03 -2.867860e-03 -3.724670e-04 -6.378506e-03 -1.314552e-02 -1.441636e-02 -9.641455e-03 -1.268104e-02 -1.068885e-02 -1.601042e-02 -9.937172e-03 -7.038674e-03 -1.162783e-02 -4.267508e-03 -4.360633e-03 -3.352315e-03 -1.816178e-03 -4.171702e-03 -9.920246e-04 -1.733012e-03 -4.447586e-03 -2.771798e-03 -2.309729e-03 -6.137988e-03 -1.314552e-02 -1.441636e-02 -9.641455e-03 -1.268104e-02 -1.068885e-02 -1.601042e-02 -9.937172e-03 -7.038674e-03 -1.162783e-02 -4.267508e-03 -4.360633e-03 -3.352315e-03 -1.816178e-03 -4.171702e-03 -9.920246e-04 -1.733012e-03 -4.447586e-03 -2.771798e-03 -2.309729e-03 -6.137988e-03 -1.314552e-02 -1.441636e-02 -9.641455e-03 -1.268104e-02 -1.068885e-02 -1.601042e-02 -9.937172e-03 -7.038674e-03 -1.162783e-02 -4.267508e-03 -4.360633e-03 -3.352315e-03 -1.816178e-03 -4.171702e-03 -9.920246e-04 -1.733012e-03 -4.447586e-03 -2.771798e-03 -2.309729e-03 -6.137988e-03 -1.314552e-02 -1.441636e-02 -9.641455e-03 -1.268104e-02 -1.068885e-02 -1.601042e-02 -9.937172e-03 -7.038674e-03 -1.162783e-02 -4.267508e-03 -4.360633e-03 -3.352315e-03 -1.816178e-03 -4.171702e-03 -9.920246e-04 -1.733012e-03 -4.447586e-03 -2.771798e-03 -2.309729e-03 -6.137988e-03 -1.314552e-02 -1.441636e-02 -9.641455e-03 -1.268104e-02 -1.068885e-02 -1.601042e-02 -9.937172e-03 -7.038674e-03 -1.162783e-02 -4.267508e-03 -4.360633e-03 -3.352315e-03 -1.816178e-03 -4.171702e-03 -9.920246e-04 -1.733012e-03 -4.447586e-03 -2.771798e-03 -2.309729e-03 -6.137988e-03 -1.314552e-02 -1.441636e-02 -9.641455e-03 -1.268104e-02 -1.068885e-02 -1.601042e-02 -9.937172e-03 -7.038674e-03 -1.162783e-02 -4.267508e-03 -4.360633e-03 -3.352315e-03 -1.816178e-03 -4.171702e-03 -9.920246e-04 -1.733012e-03 -4.447586e-03 -2.771798e-03 -2.309729e-03 -6.137988e-03 -1.314552e-02 -1.441636e-02 -9.641455e-03 -1.268104e-02 -1.068885e-02 -1.601042e-02 -9.937172e-03 -7.038674e-03 -1.162783e-02 -4.267508e-03 -4.360633e-03 -3.352315e-03 -1.816178e-03 -4.171702e-03 -9.920246e-04 -1.733012e-03 -4.447586e-03 -2.771798e-03 -2.309729e-03 -6.137988e-03 -1.314552e-02 -1.441636e-02 -9.641455e-03 -1.268104e-02 -1.068885e-02 -1.601042e-02 -9.937172e-03 -7.038674e-03 -1.162783e-02 -4.267508e-03 -4.360633e-03 -3.352315e-03 -1.816178e-03 -4.171702e-03 -9.920246e-04 -1.733012e-03 -4.447586e-03 -2.771798e-03 -2.309729e-03 -6.137988e-03 -1.314552e-02 -1.441636e-02 -9.641455e-03 -1.268104e-02 -1.068885e-02 -1.601042e-02 -9.937172e-03 -7.038674e-03 -1.162783e-02 -4.267508e-03 -4.360633e-03 -3.352315e-03 -1.816178e-03 -4.171702e-03 -9.920246e-04 -1.733012e-03 -4.447586e-03 -2.771798e-03 -2.309729e-03 -6.137988e-03 -1.314552e-02 -1.441636e-02 -9.641455e-03 -1.268104e-02 -1.068885e-02 -1.601042e-02 -9.937172e-03 -7.038674e-03 -1.162783e-02 -4.267508e-03 -4.360633e-03 -3.352315e-03 -1.816178e-03 -4.171702e-03 -9.920246e-04 -1.733012e-03 -4.447586e-03 -2.771798e-03 -2.309729e-03 -6.137988e-03 -1.314552e-02 -1.441636e-02 -9.641455e-03 -1.268104e-02 -1.068885e-02 -1.601042e-02 -9.937172e-03 -7.038674e-03 -1.162783e-02 -4.267508e-03 -4.360633e-03 -3.352315e-03 -1.816178e-03 -4.171702e-03 -9.920246e-04 -1.733012e-03 -4.447586e-03 -2.771798e-03 -2.309729e-03 -6.137988e-03 -1.314552e-02 -1.441636e-02 -9.641455e-03 -1.268104e-02 -1.068885e-02 -1.601042e-02 -9.937172e-03 -7.038674e-03 -1.162783e-02 -4.267508e-03 -4.360633e-03 -3.352315e-03 -1.816178e-03 -4.171702e-03 -9.920246e-04 -1.733012e-03 -4.447586e-03 -2.771798e-03 -2.309729e-03 -6.137988e-03
 -4.534612e-03 -3.816861e-03 -3.762045e-03 -3.762045e-03 -3.762045e-03 -3.762045e-03 -3.857945e-03 -8.904296e-04 -2.880562e-04 -3.911441e-03 1.047408e-02 1.340192e-02 6.930789e-03 8.733556e-03 -2.980232e-03 3.971774e-02 -9.905688e-03 1.262607e-02 -1.243448e-02 2.091638e-02 -9.203900e-03 -7.743150e-03 -7.609858e-03 -7.609858e-03 -7.609858e-03 -7.609858e-03 -7.834318e-03 -9.928416e-03 -8.052642e-03 -1.364461e-02 7.877096e-03 1.579464e-03 2.107718e-02 1.697960e-02 4.559322e-02 4.175351e-02 -2.694746e-03 2.171624e-02 4.860528e-02 2.823752e-02 -6.336236e-02 -6.293073e-02 -6.522050e-02 -6.522050e-02 -6.522050e-02 -6.522050e-02 -6.770423e-02 -6.327601e-02 -2.109960e-02 7.384268e-02 3.900215e-02 9.353236e-02 1.228431e-01 8.027455e-02 1.598221e-01 1.703921e-01 -2.354553e-03 1.217364e-01 2.037185e-01 2.283811e-02 -3.788392e-02 -3.825967e-02 -3.760348e-02 -3.760348e-02 -3.760348e-02 -3.760348e-02 -3.891276e-02 -3.920733e-02 -3.297313e-02 3.503564e-02 1.248862e-02 8.440929e-02 5.392204e-02 4.804051e-02 9.361017e-02 1.039710e-01 1.871367e-02 5.877550e-02 1.914864e-01 2.335341e-02 -6.780644e-02 -8.237055e-02 -8.225045e-02 -8.225045e-02 -8.225045e-02 -8.225045e-02 -7.600027e-02 -6.787038e-02 4.450280e-02 8.849605e-02 7.791197e-02 8.225956e-02 1.039549e-01 8.823002e-02 1.732088e-01 1.734258e-01 4.403039e-02 1.361971e-01 2.046830e-01 2.796937e-02 -8.587354e-03 -7.227489e-03 -7.117857e-03 -7.117857e-03 -7.117857e-03 -7.117857e-03 -7.338159e-03 -3.420527e-03 1.960370e-03 1.121028e-02 -1.307791e-02 -1.377886e-02 2.896776e-02 -1.898881e-02 5.693438e-02 4.181799e-02 -6.729575e-03 2.168408e-02 4.000004e-02 3.726884e-02 -1.540897e-03 -1.264530e-03 -1.240367e-03 -1.240367e-03 -1.240367e-03 -1.240367e-03 -1.284161e-03 -1.691329e-03 -4.622388e-03 5.667968e-03 -6.479894e-03 -1.256760e-02 -1.245530e-02 -1.169209e-02 1.007704e-02 8.269580e-03 -7.909880e-03 8.718182e-03 -3.662256e-03 -9.591261e-03 -1.175958e-04 -2.647495e-05 -1.894588e-05 -1.894588e-05 -1.894588e-05 -1.894588e-05 -3.160152e-05 -1.570628e-04 -2.274525e-03 -7.935436e-03 -5.730961e-03 -7.789045e-03 -1.258686e-02 -8.336145e-03 -1.999353e-02 -2.415156e-02 -3.280819e-03 -1.524002e-02 -2.575562e-02 -6.555661e-03 -9.597619e-05 -7.281682e-06 0.000000e+00 0.000000e+00 0.000000e+00 0.000000e+00 -1.218683e-05 -1.340593e-04 -2.174919e-03 -7.606305e-03 -5.517002e-03 -9.468061e-03 -1.221802e-02 -8.069255e-03 -2.119452e-02 -2.340405e-02 -3.169319e-03 -1.496978e-02 -2.723054e-02 -6.276530e-03 -9.597619e-05 -7.281682e-06 0.000000e+00 0.000000e+00 0.000000e+00 0.000000e+00 -1.218683e-05 -1.340593e-04 -2.174919e-03 -7.606305e-03 -5.517002e-03 -9.468061e-03 -1.221802e-02 -8.069255e-03 -2.119452e-02 -2.340405e-02 -3.169319e-03 -1.496978e-02 -2.723054e-02 -6.276530e-03 -9.597619e-05 -7.281682e-06 0.000000e+00 0.000000e+00 0.000000e+00 0.000000e+00 -1.218683e-05 -1.340593e-04 -2.174919e-03 -7.606305e-03 -5.517002e-03 -9.468061e-03 -1.221802e-02 -8.069255e-03 -2.119452e-02 -2.340405e-02 -3.169319e-03 -1.496978e-02 -2.723054e-02 -6.276530e-03 -9.597619e-05 -7.281682e-06 0.000000e+00 0.000000e+00 0.000000e+00 0.000000e+00 -1.218683e-05 -1.340593e-04 -2.174919e-03 -7.606305e-03 -5.517002e-03 -9.468061e-03 -1.221802e-02 -8.069255e-03 -2.119452e-02 -2.340405e-02 -3.169319e-03 -1.496978e-02 -2.723054e-02 -6.276530e-03 -9.597619e-05 -7.281682e-06 0.000000e+00 0.000000e+00 0.000000e+00 0.000000e+00 -1.218683e-05 -1.340593e-04 -2.174919e-03 -7.606305e-03 -5.517002e-03 -9.468061e-03 -1.221802e-02 -8.069255e-03 -2.119452e-02 -2.340405e-02 -3.169319e-03 -1.496978e-02 -2.723054e-02 -6.276530e-03 -9.597619e-05 -7.281682e-06 0.000000e+00 0.000000e+00 0.000000e+00 0.000000e+00 -1.218683e-05 -1.340593e-04 -2.174919e-03 -7.606305e-03 -5.517002e-03 -9.468061e-03 -1.221802e-02 -8.069255e-03 -2.119452e-02 -2.340405e-02 -3.169319e-03 -1.496978e-02 -2.723054e-02 -6.276530e-03 -9.597619e-05 -7.281682e-06 0.000000e+00 0.000000e+00 0.000000e+00 0.000000e+00 -1.218683e-05 -1.340593e-04 -2.174919e-03 -7.606305e-03 -5.517002e-03 -9.468061e-03 -1.221802e-02 -8.069255e-03 -2.119452e-02 -2.340405e-02 -3.169319e-03 -1.496978e-02 -2.723054e-02 -6.276530e-03 -9.597619e-05 -7.281682e-06 0.000000e+00 0.000000e+00 0.000000e+00 0.000000e+00 -1.218683e-05 -1.340593e-04 -2.174919e-03 -7.606305e-03 -5.517002e-03 -9.468061e-03 -1.221802e-02 -8.069255e-03 -2.119452e-02 -2.340405e-02 -3.169319e-03 -1.496978e-02 -2.723054e-02 -6.276530e-03 -9.597619e-05 -7.281682e-06 0.000000e+00 0.000000e+00 0.000000e+00 0.000000e+00 -1.218683e-05 -1.340593e-04 -2.174919e-03 -7.606305e-03 -5.517002e-03 -9.468061e-03 -1.221802e-02 -8.069255e-03 -2.119452e-02 -2.340405e-02 -3.169319e-03 -1.496978e-02 -2.723054e-02 -6.276530e-03 -9.597619e-05 -7.281682e-06 0.000000e+00 0.000000e+00 0.000000e+00 0.000000e+00 -1.218683e-05 -1.340593e-04 -2.174919e-03 -7.606305e-03 -5.517002e-03 -9.468061e-03 -1.221802e-02 -8.069255e-03 -2.119452e-02 -2.340405e-02 -3.169319e-03 -1.496978e-02 -2.723054e-02 -6.276530e-03 -9.597619e-05 -7.281682e-06 0.000000e+00 0.000000e+00 0.000000e+00 0.000000e+00 -1.218683e-05 -1.340593e-04 -2.174919e-03 -7.606305e-03 -5.517002e-03 -9.468061e-03 -1.221802e-02 -8.069255e-03 -2.119452e-02 -2.340405e-02 -3.169319e-03 -1.496978e-02 -2.723054e-02 -6.276530e-03 -9.597619e-05 -7.281682e-06 0.000000e+00 0.000000e+00 0.000000e+00 0.000000e+00 -1.218683e-05 -1.340593e-04 -2.174919e-03 -7.606305e-03 -5.517002e-03 -9.468061e-03 -1.221802e-02 -8.069255e-03 -2.119452e-02 -2.340405e-02 -3.169319e-03 -1.496978e-02 -2.723054e-02 -6.276530e-03
 5.632076e-01 -6.279783e-02 -6.200379e-02 -6.120648e-02 -7.515054e-02 -6.633021e-02 -2.801616e-02 -2.576377e-02 -2.046460e-02 -1.278928e-03 -9.925114e-03 -1.358824e-02 -2.816739e-03 -1.607609e-02 -6.415859e-03 -6.599821e-03 -9.179391e-03 -1.231648e-02 -1.210101e-02 -1.604390e-02 -5.639584e-03 2.865881e-02 1.810837e-01 2.382430e-02 3.414667e-02 -7.951151e-02 1.571399e-01 -7.985844e-03 -4.789419e-02 -9.094805e-03 -2.869264e-02 -2.575135e-02 -1.312410e-02 -2.894912e-02 -1.227325e-02 -9.096057e-03 1.381558e-02 -1.322797e-02 -1.693518e-02 3.384567e-03 -9.981345e-02 3.609805e-01 1.098053e-01 -2.114047e-04 3.592467e-03 -3.228798e-03 9.489752e-02 6.598141e-02 -9.550435e-03 -2.760851e-02 -5.851053e-02 5.555589e-02 -3.885138e-02 4.815069e-02 -5.302629e-02 -4.188375e-02 1.651113e-01 -4.567534e-02 -4.147833e-02 6.215575e-02 3.220228e-02 7.889132e-02 2.505699e-02 7.061105e-02 2.136132e-01 2.511158e-01 2.268868e-02 -5.732658e-02 2.027844e-01 -1.393965e-02 2.012265e-02 -5.440242e-02 -6.741475e-02 -3.615973e-02 -3.976301e-02 -3.805332e-02 -9.658923e-02 -4.488274e-02 -2.465434e-02 -5.774523e-02 -7.673818e-02 4.901108e-02 6.424114e-02 2.937557e-01 7.646576e-02 2.712536e-01 6.342081e-03 1.219836e-01 1.166803e-01 1.912860e-02 3.807273e-02 -5.728133e-02 -4.196215e-02 1.173815e-03 -7.419537e-02 -6.155948e-02 -8.002066e-02 -1.170875e-02 -4.022056e-02 7.398540e-03 2.420432e-02 -5.568098e-02 2.263319e-02 1.236160e-01 1.599772e-01 1.361048e-01 -4.431849e-02 -5.067245e-02 -8.200503e-03 -1.930047e-02 -1.568933e-02 -7.455174e-03 -9.856416e-03 -2.971382e-02 -1.305100e-02 -1.358416e-02 -3.751447e-02 -1.333571e-02 -7.407689e-03 -8.531209e-03 -9.570053e-04 3.085985e-02 4.647931e-03 -1.746389e-02 -1.196325e-02 -1.718700e-02 -1.712883e-02 -6.439270e-03 -1.978562e-02 -5.479838e-03 -7.177240e-03 -4.632767e-03 5.416451e-04 -8.379088e-03 -2.446402e-03 -3.331830e-03 3.106585e-03 4.806763e-03 2.883221e-03 2.853577e-02 -1.847551e-02 -1.530752e-02 -1.446370e-02 -1.566443e-02 -1.677340e-02 -1.998577e-02 -8.769570e-03 -4.403854e-03 -9.573085e-03 -2.362598e-03 -2.272816e-03 -1.503699e-03 -6.301184e-04 -2.071791e-03 -3.369028e-04 -6.130332e-04 -2.677334e-03 -1.098900e-03 -1.047019e-03 -2.007651e-03 -1.792927e-02 -1.684761e-02 -1.407313e-02 -1.714662e-02 -1.629830e-02 -1.937205e-02 -8.512103e-03 -4.262851e-03 -9.268283e-03 -2.269710e-03 -2.180879e-03 -1.435942e-03 -5.922587e-04 -1.995982e-03 -3.096451e-04 -5.779021e-04 -2.577070e-03 -1.037554e-03 -9.877388e-04 -3.872889e-03 -1.792927e-02 -1.684761e-02 -1.407313e-02 -1.714662e-02 -1.629830e-02 -1.937205e-02 -8.512103e-03 -4.262851e-03 -9.268283e-03 -2.269710e-03 -2.180879e-03 -1.435942e-03 -5.922587e-04 -1.995982e-03 -3.096451e-04 -5.779021e-04 -2.577070e-03 -1.037554e-03 -9.877388e-04 -3.872889e-03 -1.792927e-02 -1.684761e-02 -1.407313e-02 -1.714662e-02 -1.629830e-02 -1.937205e-02 -8.512103e-03 -4.262851e-03 -9.268283e-03 -2.269710e-03 -2.180879e-03 -1.435942e-03 -5.922587e-04 -1.995982e-03 -3.096451e-04 -5.779021e-04 -2.577070e-03 -1.037554e-03 -9.877388e-04 -3.872889e-03 -1.792927e-02 -1.684761e-02 -1.407313e-02 -1.714662e-02 -1.629830e-02 -1.937205e-02 -8.512103e-03 -4.262851e-03 -9.268283e-03 -2.269710e-03 -2.180879e-03 -1.435942e-03 -5.922587e-04 -1.995982e-03 -3.096451e-04 -5.779021e-04 -2.577070e-03 -1.037554e-03 -9.877388e-04 -3.872889e-03 -1.792927e-02 -1.684761e-02 -1.407313e-02 -1.714662e-02 -1.629830e-02 -1.937205e-02 -8.512103e-03 -4.262851e-03 -9.268283e-03 -2.269710e-03 -2.180879e-03 -1.435942e-03 -5.922587e-04 -1.995982e-03 -3.096451e-04 -5.779021e-04 -2.577070e-03 -1.037554e-03 -9.877388e-04 -3.872889e-03 -1.792927e-02 -1.684761e-02 -1.407313e-02 -1.714662e-02 -1.629830e-02 -1.937205e-02 -8.512103e-03 -4.262851e-03 -9.268283e-03 -2.269710e-03 -2.180879e-03 -1.435942e-03 -5.922587e-04 -1.995982e-03 -3.096451e-04 -5.779021e-04 -2.577070e-03 -1.037554e-03 -9.877388e-04 -3.872889e-03 -1.792927e-02 -1.684761e-02 -1.407313e-02 -1.714662e-02 -1.629830e-02 -1.937205e-02 -8.512103e-03 -4.262851e-03 -9.268283e-03 -2.269710e-03 -2.180879e-03 -1.435942e-03 -5.922587e-04 -1.995982e-03 -3.096451e-04 -5.779021e-04 -2.577070e-03 -1.037554e-03 -9.877388e-04 -3.872889e-03 -1.792927e-02 -1.684761e-02 -1.407313e-02 -1.714662e-02 -1.629830e-02 -1.937205e-02 -8.512103e-03 -4.262851e-03 -9.268283e-03 -2.269710e-03 -2.180879e-03 -1.435942e-03 -5.922587e-04 -1.995982e-03 -3.096451e-04 -5.779021e-04 -2.577070e-03 -1.037554e-03 -9.877388e-04 -3.872889e-03 -1.792927e-02 -1.684761e-02 -1.407313e-02 -1.714662e-02 -1.629830e-02 -1.937205e-02 -8.512103e-03 -4.262851e-03 -9.268283e-03 -2.269710e-03 -2.180879e-03 -1.435942e-03 -5.922587e-04 -1.995982e-03 -3.096451e-04 -5.779021e-04 -2.577070e-03 -1.037554e-03 -9.877388e-04 -3.872889e-03 -1.792927e-02 -1.684761e-02 -1.407313e-02 -1.714662e-02 -1.629830e-02 -1.937205e-02 -8.512103e-03 -4.262851e-03 -9.268283e-03 -2.269710e-03 -2.180879e-03 -1.435942e-03 -5.922587e-04 -1.995982e-03 -3.096451e-04 -5.779021e-04 -2.577070e-03 -1.037554e-03 -9.877388e-04 -3.872889e-03 -1.792927e-02 -1.684761e-02 -1.407313e-02 -1.714662e-02 -1.629830e-02 -1.937205e-02 -8.512103e-03 -4.262851e-03 -9.268283e-03 -2.269710e-03 -2.180879e-03 -1.435942e-03 -5.922587e-04 -1.995982e-03 -3.096451e-04 -5.779021e-04 -2.577070e-03 -1.037554e-03 -9.877388e-04 -3.872889e-03 -1.792927e-02 -1.684761e-02 -1.407313e-02 -1.714662e-02 -1.629830e-02 -1.937205e-02 -8.512103e-03 -4.262851e-03 -9.268283e-03 -2.269710e-03 -2.180879e-03 -1.435942e-03 -5.922587e-04 -1.995982e-03 -3.096451e-04 -5.779021e-04 -2.577070e-03 -1.037554e-03 -9.877388e-04 -3.872889e-03
 -5.872152e-03 -3.954418e-03 -3.931303e-03 -3.931303e-03 -3.931303e-03 -3.981156e-03 -3.994932e-03 -1.524854e-03 3.352469e-03 5.121895e-04 9.584199e-03 -4.032493e-03 5.910460e-03 -1.028369e-03 -7.407401e-03 1.885895e-02 2.090344e-02 2.116221e-02 -7.995407e-03 2.643379e-02 -2.477285e-03 -8.066596e-03 -7.987947e-03 -7.987947e-03 -7.987947e-03 -8.073797e-03 -8.159518e-03 -1.109810e-02 2.482333e-02 4.510542e-02 5.066619e-03 3.208786e-03 -5.015442e-03 2.530913e-02 1.551181e-03 7.570196e-03 -1.379386e-02 2.095516e-02 6.335457e-02 2.758196e-02 -8.068848e-02 -6.997754e-02 -6.938457e-02 -6.938457e-02 -6.938457e-02 -6.678601e-02 -6.723713e-02 -6.922233e-02 -2.730081e-02 7.923361e-02 5.269387e-02 1.147703e-01 1.136928e-01 7.565484e-02 1.451255e-01 1.649606e-01 2.039322e-02 1.008910e-01 1.800076e-01 8.833525e-02 -3.571855e-02 -4.012515e-02 -3.983188e-02 -3.983188e-02 -3.983188e-02 -4.025615e-02 -4.072835e-02 -3.388953e-02 4.140380e-02 7.901906e-02 -4.370619e-04 4.235753e-02 9.542621e-02 3.519353e-02 7.949835e-02 1.277092e-01 1.136431e-02 5.805477e-02 1.030431e-01 2.373603e-02 -6.002595e-02 -8.781885e-02 -8.724097e-02 -8.724097e-02 -8.724097e-02 -8.835866e-02 -8.698189e-02 -6.684282e-02 1.754884e-02 5.917439e-02 9.094290e-02 1.261627e-01 1.363166e-01 1.049719e-01 1.772345e-01 1.426549e-01 2.431901e-02 1.181522e-01 2.073522e-01 6.874135e-02 2.574452e-04 -7.528166e-03 -7.465708e-03 -7.465708e-03 -7.465708e-03 -7.541017e-03 -7.624877e-03 -1.042311e-02 -7.136489e-03 9.645754e-03 7.730584e-03 2.137656e-02 5.367995e-04 2.388391e-02 5.612553e-02 1.972592e-02 8.048839e-03 -1.131800e-02 2.320590e-02 3.565514e-02 -2.140626e-03 7.148168e-04 -1.299210e-03 -1.299210e-03 -1.299210e-03 -1.318211e-03 -1.327803e-03 -1.891411e-03 -1.406008e-03 1.749573e-02 -8.253072e-03 -1.196330e-02 -1.393192e-02 -4.056000e-03 9.551684e-04 -7.307968e-03 -1.321865e-02 8.165566e-03 -7.457214e-03 3.848257e-03 -2.706423e-04 -1.805225e-05 -1.550708e-05 -1.550708e-05 -1.550708e-05 -2.137579e-05 -2.360581e-05 -1.887277e-04 -4.143595e-03 -1.163595e-02 -7.208215e-03 -1.166034e-02 -1.301999e-02 -1.057895e-02 -1.624782e-02 -1.895894e-02 -4.194753e-03 -8.470724e-03 -2.228341e-02 -1.106709e-02 -2.492885e-04 -2.367217e-06 0.000000e+00 0.000000e+00 0.000000e+00 -5.755286e-06 -7.870647e-06 -1.682896e-04 -4.017571e-03 -1.135341e-02 -7.019087e-03 -1.135407e-02 -1.267778e-02 -1.026394e-02 -1.770086e-02 -1.819932e-02 -4.088037e-03 -1.208913e-02 -2.158503e-02 -1.076600e-02 -2.492885e-04 -2.367217e-06 0.000000e+00 0.000000e+00 0.000000e+00 -5.755286e-06 -7.870647e-06 -1.682896e-04 -4.017571e-03 -1.135341e-02 -7.019087e-03 -1.135407e-02 -1.267778e-02 -1.026394e-02 -1.770086e-02 -1.819932e-02 -4.088037e-03 -1.208913e-02 -2.158503e-02 -1.076600e-02 -2.492885e-04 -2.367217e-06 0.000000e+00 0.000000e+00 0.000000e+00 -5.755286e-06 -7.870647e-06 -1.682896e-04 -4.017571e-03 -1.135341e-02 -7.019087e-03 -1.135407e-02 -1.267778e-02 -1.026394e-02 -1.770086e-02 -1.819932e-02 -4.088037e-03 -1.208913e-02 -2.158503e-02 -1.076600e-02 -2.492885e-04 -2.367217e-06 0.000000e+00 0.000000e+00 0.000000e+00 -5.755286e-06 -7.870647e-06 -1.682896e-04 -4.017571e-03 -1.135341e-02 -7.019087e-03 -1.135407e-02 -1.267778e-02 -1.026394e-02 -1.770086e-02 -1.819932e-02 -4.088037e-03 -1.208913e-02 -2.158503e-02 -1.076600e-02 -2.492885e-04 -2.367217e-06 0.000000e+00 0.000000e+00 0.000000e+00 -5.755286e-06 -7.870647e-06 -1.682896e-04 -4.017571e-03 -1.135341e-02 -7.019087e-03 -1.135407e-02 -1.267778e-02 -1.026394e-02 -1.770086e-02 -1.819932e-02 -4.088037e-03 -1.208913e-02 -2.158503e-02 -1.076600e-02 -2.492885e-04 -2.367217e-06 0.000000e+00 0.000000e+00 0.000000e+00 -5.755286e-06 -7.870647e-06 -1.682896e-04 -4.017571e-03 -1.135341e-02 -7.019087e-03 -1.135407e-02 -1.267778e-02 -1.026394e-02 -1.770086e-02 -1.819932e-02 -4.088037e-03 -1.208913e-02 -2.158503e-02 -1.076600e-02 -2.492885e-04 -2.367217e-06 0.000000e+00 0.000000e+00 0.000000e+00 -5.755286e-06 -7.870647e-06 -1.682896e-04 -4.017571e-03 -1.135341e-02 -7.019087e-03 -1.135407e-02 -1.267778e-02 -1.026394e-02 -1.770086e-02 -1.819932e-02 -4.088037e-03 -1.208913e-02 -2.158503e-02 -1.076600e-02 -2.492885e-04 -2.367217e-06 0.000000e+00 0.000000e+00 0.000000e+00 -5.755286e-06 -7.870647e-06 -1.682896e-04 -4.017571e-03 -1.135341e-02 -7.019087e-03 -1.135407e-02 -1.267778e-02 -1.026394e-02 -1.770086e-02 -1.819932e-02 -4.088037e-03 -1.208913e-02 -2.158503e-02 -1.076600e-02 -2.492885e-04 -2.367217e-06 0.000000e+00 0.000000e+00 0.000000e+00 -5.755286e-06 -7.870647e-06 -1.682896e-04 -4.017571e-03 -1.135341e-02 -7.019087e-03 -1.135407e-02 -1.267778e-02 -1.026394e-02 -1.770086e-02 -1.819932e-02 -4.088037e-03 -1.208913e-02 -2.158503e-02 -1.076600e-02 -2.492885e-04 -2.367217e-06 0.000000e+00 0.000000e+00 0.000000e+00 -5.755286e-06 -7.870647e-06 -1.682896e-04 -4.017571e-03 -1.135341e-02 -7.019087e-03 -1.135407e-02 -1.267778e-02 -1.026394e-02 -1.770086e-02 -1.819932e-02 -4.088037e-03 -1.208913e-02 -2.158503e-02 -1.076600e-02 -2.492885e-04 -2.367217e-06 0.000000e+00 0.000000e+00 0.000000e+00 -5.755286e-06 -7.870647e-06 -1.682896e-04 -4.017571e-03 -1.135341e-02 -7.019087e-03 -1.135407e-02 -1.267778e-02 -1.026394e-02 -1.770086e-02 -1.819932e-02 -4.088037e-03 -1.208913e-02 -2.158503e-02 -1.076600e-02 -2.492885e-04 -2.367217e-06 0.000000e+00 0.000000e+00 0.000000e+00 -5.755286e-06 -7.870647e-06 -1.682896e-04 -4.017571e-03 -1.135341e-02 -7.019087e-03 -1.135407e-02 -1.267778e-02 -1.026394e-02 -1.770086e-02 -1.819932e-02 -4.088037e-03 -1.208913e-02 -2.158503e-02 -1.076600e-02
 5.197315e-01 -6.274061e-02 -5.622631e-02 -4.757792e-02 -5.985663e-02 -5.123292e-02 -9.647332e-03 -2.647468e-02 -3.106825e-02 -1.780599e-02 -7.283745e-03 -2.443140e-03 -1.327364e-02 -7.778326e-03 -1.210889e-02 -1.160269e-02 1.630005e-02 -2.181025e-02 -2.170608e-02 -2.026156e-02 1.284992e-02 2.523059e-02 1.366180e-01 3.489293e-02 3.034200e-02 -5.300800e-02 1.165848e-01 -3.347657e-03 -5.706181e-02 1.256465e-02 -1.888509e-02 -3.142790e-02 -1.181043e-02 -1.127191e-02 -1.085312e-02 -3.001550e-03 7.250200e-03 -1.908977e-02 -1.685769e-02 4.159773e-03 -1.110179e-01 2.876128e-01 6.491548e-02 -3.958448e-02 -9.244348e-03 -4.651947e-02 3.613268e-02 6.505809e-02 -1.425854e-02 -2.238824e-02 9.543778e-03 5.183488e-02 1.035277e-02 8.162896e-02 -4.613211e-02 -4.598803e-02 2.289450e-01 -3.953769e-03 -2.089386e-02 7.034883e-02 2.870967e-02 8.900322e-02 4.000393e-02 1.075501e-01 2.073296e-01 1.782073e-01 4.178149e-02 -1.440203e-02 1.714001e-01 -3.651322e-02 3.725649e-02 -5.799488e-02 -8.617400e-02 -3.457165e-02 -1.753937e-02 -2.110526e-02 -1.065006e-01 -4.823444e-02 -2.201259e-02 -7.003831e-02 -9.752951e-02 2.760321e-02 5.328168e-02 2.102801e-01 7.010993e-02 2.609086e-01 1.842635e-02 7.912787e-02 1.054186e-01 3.881844e-02 -2.122053e-02 -1.863284e-02 -7.211670e-03 -1.899819e-02 -4.736741e-02 -5.321734e-03 -1.059206e-01 3.137321e-02 1.071986e-02 3.795483e-02 4.537609e-02 -4.263227e-02 4.870810e-02 1.010826e-01 8.161831e-02 1.118333e-01 -2.067710e-02 -4.065700e-02 2.733675e-02 9.711902e-03 -1.751053e-02 -1.969956e-03 -1.752810e-02 -4.068221e-02 -1.686525e-02 -1.156506e-02 -3.582921e-02 -2.089456e-02 -1.721587e-02 -9.416344e-03 9.834968e-03 3.455640e-02 -1.921119e-02 -2.835876e-02 -2.481522e-02 -1.298436e-02 -8.446257e-03 -1.052418e-02 -1.710874e-02 4.775600e-05 -1.282049e-02 -7.909388e-03 -4.230333e-03 -7.492081e-03 -4.749155e-03 -4.890243e-03 1.306320e-04 1.158036e-02 1.231771e-02 4.808231e-02 -1.845749e-02 -1.544800e-02 -1.045911e-02 -1.470804e-02 -1.341919e-02 -1.640219e-02 -9.031474e-03 -5.149582e-03 -9.311086e-03 -3.679673e-03 -3.309517e-03 -2.509065e-03 -1.444537e-03 -3.037557e-03 -1.081338e-03 -1.832954e-03 -4.117094e-03 -5.197519e-04 -2.386976e-03 -3.734059e-03 -1.793266e-02 -1.501385e-02 -1.211367e-02 -1.430628e-02 -1.305608e-02 -1.595663e-02 -8.750673e-03 -4.974255e-03 -9.021271e-03 -3.548342e-03 -3.182002e-03 -2.408754e-03 -1.383410e-03 -2.929915e-03 -1.037053e-03 -1.772021e-03 -3.948366e-03 -2.419380e-03 -2.259554e-03 -5.533623e-03 -1.793266e-02 -1.501385e-02 -1.211367e-02 -1.430628e-02 -1.305608e-02 -1.595663e-02 -8.750673e-03 -4.974255e-03 -9.021271e-03 -3.548342e-03 -3.182002e-03 -2.408754e-03 -1.383410e-03 -2.929915e-03 -1.037053e-03 -1.772021e-03 -3.948366e-03 -2.419380e-03 -2.259554e-03 -5.533623e-03 -1.793266e-02 -1.501385e-02 -1.211367e-02 -1.430628e-02 -1.305608e-02 -1.595663e-02 -8.750673e-03 -4.974255e-03 -9.021271e-03 -3.548342e-03 -3.182002e-03 -2.408754e-03 -1.383410e-03 -2.929915e-03 -1.037053e-03 -1.772021e-03 -3.948366e-03 -2.419380e-03 -2.259554e-03 -5.533623e-03 -1.793266e-02 -1.501385e-02 -1.211367e-02 -1.430628e-02 -1.305608e-02 -1.595663e-02 -8.750673e-03 -4.974255e-03 -9.021271e-03 -3.548342e-03 -3.182002e-03 -2.408754e-03 -1.383410e-03 -2.929915e-03 -1.037053e-03 -1.772021e-03 -3.948366e-03 -2.419380e-03 -2.259554e-03 -5.533623e-03 -1.793266e-02 -1.501385e-02 -1.211367e-02 -1.430628e-02 -1.305608e-02 -1.595663e-02 -8.750673e-03 -4.974255e-03 -9.021271e-03 -3.548342e-03 -3.182002e-03 -2.408754e-03 -1.383410e-03 -2.929915e-03 -1.037053e-03 -1.772021e-03 -3.948366e-03 -2.419380e-03 -2.259554e-03 -5.533623e-03 -1.793266e-02 -1.501385e-02 -1.211367e-02 -1.430628e-02 -1.305608e-02 -1.595663e-02 -8.750673e-03 -4.974255e-03 -9.021271e-03 -3.548342e-03 -3.182002e-03 -2.408754e-03 -1.383410e-03 -2.929915e-03 -1.037053e-03 -1.772021e-03 -3.948366e-03 -2.419380e-03 -2.259554e-03 -5.533623e-03 -1.793266e-02 -1.501385e-02 -1.211367e-02 -1.430628e-02 -1.305608e-02 -1.595663e-02 -8.750673e-03 -4.974255e-03 -9.021271e-03 -3.548342e-03 -3.182002e-03 -2.408754e-03 -1.383410e-03 -2.929915e-03 -1.037053e-03 -1.772021e-03 -3.948366e-03 -2.419380e-03 -2.259554e-03 -5.533623e-03 -1.793266e-02 -1.501385e-02 -1.211367e-02 -1.430628e-02 -1.305608e-02 -1.595663e-02 -8.750673e-03 -4.974255e-03 -9.021271e-03 -3.548342e-03 -3.182002e-03 -2.408754e-03 -1.383410e-03 -2.929915e-03 -1.037053e-03 -1.772021e-03 -3.948366e-03 -2.419380e-03 -2.259554e-03 -5.533623e-03 -1.793266e-02 -1.501385e-02 -1.211367e-02 -1.430628e-02 -1.305608e-02 -1.595663e-02 -8.750673e-03 -4.974255e-03 -9.021271e-03 -3.548342e-03 -3.182002e-03 -2.408754e-03 -1.383410e-03 -2.929915e-03 -1.037053e-03 -1.772021e-03 -3.948366e-03 -2.419380e-03 -2.259554e-03 -5.533623e-03 -1.793266e-02 -1.501385e-02 -1.211367e-02 -1.430628e-02 -1.305608e-02 -1.595663e-02 -8.750673e-03 -4.974255e-03 -9.021271e-03 -3.548342e-03 -3.182002e-03 -2.408754e-03 -1.383410e-03 -2.929915e-03 -1.037053e-03 -1.772021e-03 -3.948366e-03 -2.419380e-03 -2.259554e-03 -5.533623e-03 -1.793266e-02 -1.501385e-02 -1.211367e-02 -1.430628e-02 -1.305608e-02 -1.595663e-02 -8.750673e-03 -4.974255e-03 -9.021271e-03 -3.548342e-03 -3.182002e-03 -2.408754e-03 -1.383410e-03 -2.929915e-03 -1.037053e-03 -1.772021e-03 -3.948366e-03 -2.419380e-03 -2.259554e-03 -5.533623e-03 -1.793266e-02 -1.501385e-02 -1.211367e-02 -1.430628e-02 -1.305608e-02 -1.595663e-02 -8.750673e-03 -4.974255e-03 -9.021271e-03 -3.548342e-03 -3.182002e-03 -2.408754e-03 -1.383410e-03 -2.929915e-03 -1.037053e-03 -1.772021e-03 -3.948366e-03 -2.419380e-03 -2.259554e-03 -5.533623e-03
 -6.926263e-03 -3.936568e-03 -3.890539e-03 -3.936896e-03 -3.890539e-03 -4.014549e-03 -4.130778e-03 -2.106094e-03 -4.554070e-03 1.901389e-02 -6.333225e-03 7.371748e-03 1.619105e-02 5.648946e-03 1.892095e-02 -3.627483e-03 8.725509e-03 -9.270408e-03 1.813128e-02 1.774666e-02 -1.263386e-02 -7.962139e-03 -7.859542e-03 -7.894888e-03 -7.859542e-03 -8.129293e-03 -6.449109e-03 -6.640696e-03 -1.399163e-03 3.469180e-03 2.727143e-02 1.250139e-02 -6.043190e-03 -1.316959e-02 1.766881e-03 5.830900e-02 2.916619e-03 4.270609e-02 6.099939e-02 1.997894e-02 -5.488994e-02 -6.938233e-02 -7.047100e-02 -6.906871e-02 -7.047100e-02 -6.596508e-02 -7.260381e-02 -5.025887e-02 2.375879e-02 8.291144e-02 6.534861e-02 9.831496e-02 1.044437e-01 1.358249e-01 1.464588e-01 1.195006e-01 -1.347469e-02 6.637295e-02 1.351098e-01 1.049335e-01 -3.181941e-02 -4.037507e-02 -3.970809e-02 -3.997861e-02 -3.970809e-02 -3.929732e-02 -3.718553e-02 -4.086730e-02 -6.331840e-04 1.376301e-02 4.464082e-02 8.655261e-02 4.974131e-02 6.341259e-02 1.087148e-01 8.187783e-02 1.578201e-02 1.017870e-01 9.447420e-02 3.498192e-02 -4.709898e-02 -8.802759e-02 -8.867245e-02 -8.928497e-02 -8.867245e-02 -9.047726e-02 -8.680816e-02 -7.218056e-02 7.730659e-02 1.141403e-01 8.740238e-02 1.075587e-01 1.246775e-01 6.550775e-02 1.407614e-01 1.358946e-01 8.829483e-02 9.465450e-02 1.300092e-01 1.068350e-01 -9.651390e-03 -7.402771e-03 -7.288190e-03 -7.320312e-03 -7.288190e-03 -7.554256e-03 -5.891507e-03 -9.614577e-03 -1.167428e-02 3.216729e-02 -1.580631e-02 -3.362716e-02 1.092503e-02 1.055194e-02 1.905078e-02 5.729151e-02 -5.239616e-03 2.660764e-02 9.454162e-02 9.446367e-03 -2.604449e-03 -1.278781e-03 -1.258923e-03 -1.267112e-03 -1.258923e-03 -1.311972e-03 -1.374396e-03 -2.172937e-03 -9.596816e-03 -2.217097e-03 -1.923825e-02 1.119506e-02 1.017467e-02 -8.251298e-03 -1.558525e-02 -1.310692e-03 -9.905967e-03 1.105997e-02 1.359963e-02 -1.438674e-02 -4.603305e-04 -2.282690e-05 -1.658309e-05 -1.957756e-05 -1.658309e-05 -3.394367e-05 -5.113469e-05 -3.083270e-04 -4.498568e-03 -1.055165e-02 -7.799481e-03 -1.154985e-02 -1.240092e-02 -1.030982e-02 -1.704616e-02 -1.630925e-02 -5.047635e-03 -1.188826e-02 -2.083238e-02 -1.087539e-02 -4.326912e-04 -6.025725e-06 0.000000e+00 -2.884833e-06 0.000000e+00 -1.721102e-05 -3.349293e-05 -2.858113e-04 -4.371408e-03 -1.026472e-02 -7.583076e-03 -1.122586e-02 -1.203934e-02 -1.003849e-02 -1.653808e-02 -1.772349e-02 -4.883720e-03 -1.343138e-02 -2.206619e-02 -1.060392e-02 -4.326912e-04 -6.025725e-06 0.000000e+00 -2.884833e-06 0.000000e+00 -1.721102e-05 -3.349293e-05 -2.858113e-04 -4.371408e-03 -1.026472e-02 -7.583076e-03 -1.122586e-02 -1.203934e-02 -1.003849e-02 -1.653808e-02 -1.772349e-02 -4.883720e-03 -1.343138e-02 -2.206619e-02 -1.060392e-02 -4.326912e-04 -6.025725e-06 0.000000e+00 -2.884833e-06 0.000000e+00 -1.721102e-05 -3.349293e-05 -2.858113e-04 -4.371408e-03 -1.026472e-02 -7.583076e-03 -1.122586e-02 -1.203934e-02 -1.003849e-02 -1.653808e-02 -1.772349e-02 -4.883720e-03 -1.343138e-02 -2.206619e-02 -1.060392e-02 -4.326912e-04 -6.025725e-06 0.000000e+00 -2.884833e-06 0.000000e+00 -1.721102e-05 -3.349293e-05 -2.858113e-04 -4.371408e-03 -1.026472e-02 -7.583076e-03 -1.122586e-02 -1.203934e-02 -1.003849e-02 -1.653808e-02 -1.772349e-02 -4.883720e-03 -1.343138e-02 -2.206619e-02 -1.060392e-02 -4.326912e-04 -6.025725e-06 0.000000e+00 -2.884833e-06 0.000000e+00 -1.721102e-05 -3.349293e-05 -2.858113e-04 -4.371408e-03 -1.026472e-02 -7.583076e-03 -1.122586e-02 -1.203934e-02 -1.003849e-02 -1.653808e-02 -1.772349e-02 -4.883720e-03 -1.343138e-02 -2.206619e-02 -1.060392e-02 -4.326912e-04 -6.025725e-06 0.000000e+00 -2.884833e-06 0.000000e+00 -1.721102e-05 -3.349293e-05 -2.858113e-04 -4.371408e-03 -1.026472e-02 -7.583076e-03 -1.122586e-02 -1.203934e-02 -1.003849e-02 -1.653808e-02 -1.772349e-02 -4.883720e-03 -1.343138e-02 -2.206619e-02 -1.060392e-02 -4.326912e-04 -6.025725e-06 0.000000e+00 -2.884833e-06 0.000000e+00 -1.721102e-05 -3.349293e-05 -2.858113e-04 -4.371408e-03 -1.026472e-02 -7.583076e-03 -1.122586e-02 -1.203934e-02 -1.003849e-02 -1.653808e-02 -1.772349e-02 -4.883720e-03 -1.343138e-02 -2.206619e-02 -1.060392e-02 -4.326912e-04 -6.025725e-06 0.000000e+00 -2.884833e-06 0.000000e+00 -1.721102e-05 -3.349293e-05 -2.858113e-04 -4.371408e-03 -1.026472e-02 -7.583076e-03 -1.122586e-02 -1.203934e-02 -1.003849e-02 -1.653808e-02 -1.772349e-02 -4.883720e-03 -1.343138e-02 -2.206619e-02 -1.060392e-02 -4.326912e-04 -6.025725e-06 0.000000e+00 -2.884833e-06 0.000000e+00 -1.721102e-05 -3.349293e-05 -2.858113e-04 -4.371408e-03 -1.026472e-02 -7.583076e-03 -1.122586e-02 -1.203934e-02 -1.003849e-02 -1.653808e-02 -1.772349e-02 -4.883720e-03 -1.343138e-02 -2.206619e-02 -1.060392e-02 -4.326912e-04 -6.025725e-06 0.000000e+00 -2.884833e-06 0.000000e+00 -1.721102e-05 -3.349293e-05 -2.858113e-04 -4.371408e-03 -1.026472e-02 -7.583076e-03 -1.122586e-02 -1.203934e-02 -1.003849e-02 -1.653808e-02 -1.772349e-02 -4.883720e-03 -1.343138e-02 -2.206619e-02 -1.060392e-02 -4.326912e-04 -6.025725e-06 0.000000e+00 -2.884833e-06 0.000000e+00 -1.721102e-05 -3.349293e-05 -2.858113e-04 -4.371408e-03 -1.026472e-02 -7.583076e-03 -1.122586e-02 -1.203934e-02 -1.003849e-02 -1.653808e-02 -1.772349e-02 -4.883720e-03 -1.343138e-02 -2.206619e-02 -1.060392e-02 -4.326912e-04 -6.025725e-06 0.000000e+00 -2.884833e-06 0.000000e+00 -1.721102e-05 -3.349293e-05 -2.858113e-04 -4.371408e-03 -1.026472e-02 -7.583076e-03 -1.122586e-02 -1.203934e-02 -1.003849e-02 -1.653808e-02 -1.772349e-02 -4.883720e-03 -1.343138e-02 -2.206619e-02 -1.060392e-02
 -3.882271e-02 -1.204285e-02 -1.819300e-03 1.075024e-02 5.700451e-03 -3.903212e-03 -5.052374e-03 2.860559e-02 9.592170e-04 -1.379840e-05 -1.282862e-03 -8.167562e-03 1.774537e-02 6.863613e-03 3.536312e-02 2.262129e-02 -7.851690e-03 8.785237e-03 -6.936818e-03 3.631654e-03 -1.193602e-02 3.561695e-04 -3.459743e-02 -1.322066e-02 8.721494e-03 -9.552693e-03 -3.402441e-02 -1.060252e-02 -2.259668e-03 1.126408e-02 2.148143e-02 -1.056848e-02 4.616179e-02 -9.843781e-05 6.409767e-02 1.920608e-02 1.032625e-02 4.818690e-02 2.535377e-02 1.558260e-02 7.366772e-02 -1.409248e-02 9.655817e-03 4.491024e-02 5.313347e-02 3.037990e-02 4.498519e-02 -1.075722e-02 6.208512e-02 3.671446e-02 1.667865e-02 4.937660e-03 2.310312e-03 -3.804222e-02 2.334789e-02 6.445704e-02 2.639081e-02 2.846847e-02 5.410190e-02 3.305983e-02 3.189714e-02 -1.566731e-02 9.175409e-03 -1.241978e-02 -4.868155e-02 5.327611e-03 -9.626524e-03 4.465013e-02 -5.743531e-02 2.815989e-02 1.858555e-02 2.680794e-02 1.833362e-02 4.361783e-02 3.855550e-02 5.963750e-02 9.099619e-02 2.270658e-02 3.379763e-02 5.773745e-02 1.052438e-01 6.979391e-02 4.107507e-02 1.386928e-03 -1.644386e-02 -2.035151e-02 3.049148e-02 -2.051735e-02 2.194088e-02 4.109345e-02 1.109845e-03 5.763831e-02 -1.669382e-03 2.277607e-02 7.205291e-02 5.011876e-02 3.335314e-02 2.886799e-02 4.192769e-02 6.193225e-02 2.838088e-04 -1.350417e-03 -1.793730e-02 -2.357067e-02 -2.575894e-02 -1.183017e-02 1.598622e-02 1.120926e-02 9.933091e-03 9.401407e-04 6.965697e-03 1.405858e-02 4.064673e-02 2.727268e-02 1.657066e-02 1.744185e-02 -1.196198e-04 3.362788e-02 3.041050e-02 -1.255638e-02 4.901648e-03 1.745691e-03 -9.549848e-03 -1.126164e-02 -5.529333e-03 -4.492644e-03 1.219137e-03 -4.669422e-03 -8.276136e-03 -1.519489e-02 -2.819664e-03 -5.395427e-03 -6.141833e-03 7.361219e-03 3.245007e-04 -2.564136e-03 8.896149e-04 2.100704e-02 6.008593e-03 -1.455274e-02 -9.169811e-03 -5.130950e-03 -4.328074e-03 -4.255886e-03 -3.736733e-03 -2.031792e-03 -5.698725e-03 -3.614718e-03 -5.095088e-03 -7.610887e-03 -6.220579e-03 -6.846362e-03 -8.157753e-03 -6.568208e-03 -1.275944e-02 -1.202420e-02 -9.194934e-03 -1.052376e-02 -8.303014e-03 -8.767776e-03 -8.956822e-03 -4.979059e-03 -4.201239e-03 -4.132000e-03 -3.618792e-03 -3.934211e-03 -5.521807e-03 -5.441030e-03 -4.946695e-03 -7.392012e-03 -6.027174e-03 -6.630638e-03 -7.900209e-03 -6.339378e-03 -1.233142e-02 -1.163621e-02 -8.922252e-03 -1.014295e-02 -9.962223e-03 -8.531676e-03 -8.956822e-03 -4.979059e-03 -4.201239e-03 -4.132000e-03 -3.618792e-03 -3.934211e-03 -5.521807e-03 -5.441030e-03 -4.946695e-03 -7.392012e-03 -6.027174e-03 -6.630638e-03 -7.900209e-03 -6.339378e-03 -1.233142e-02 -1.163621e-02 -8.922252e-03 -1.014295e-02 -9.962223e-03 -8.531676e-03 -8.956822e-03 -4.979059e-03 -4.201239e-03 -4.132000e-03 -3.618792e-03 -3.934211e-03 -5.521807e-03 -5.441030e-03 -4.946695e-03 -7.392012e-03 -6.027174e-03 -6.630638e-03 -7.900209e-03 -6.339378e-03 -1.233142e-02 -1.163621e-02 -8.922252e-03 -1.014295e-02 -9.962223e-03 -8.531676e-03 -8.956822e-03 -4.979059e-03 -4.201239e-03 -4.132000e-03 -3.618792e-03 -3.934211e-03 -5.521807e-03 -5.441030e-03 -4.946695e-03 -7.392012e-03 -6.027174e-03 -6.630638e-03 -7.900209e-03 -6.339378e-03 -1.233142e-02 -1.163621e-02 -8.922252e-03 -1.014295e-02 -9.962223e-03 -8.531676e-03 -8.956822e-03 -4.979059e-03 -4.201239e-03 -4.132000e-03 -3.618792e-03 -3.934211e-03 -5.521807e-03 -5.441030e-03 -4.946695e-03 -7.392012e-03 -6.027174e-03 -6.630638e-03 -7.900209e-03 -6.339378e-03 -1.233142e-02 -1.163621e-02 -8.922252e-03 -1.014295e-02 -9.962223e-03 -8.531676e-03 -8.956822e-03 -4.979059e-03 -4.201239e-03 -4.132000e-03 -3.618792e-03 -3.934211e-03 -5.521807e-03 -5.441030e-03 -4.946695e-03 -7.392012e-03 -6.027174e-03 -6.630638e-03 -7.900209e-03 -6.339378e-03 -1.233142e-02 -1.163621e-02 -8.922252e-03 -1.014295e-02 -9.962223e-03 -8.531676e-03 -8.956822e-03 -4.979059e-03 -4.201239e-03 -4.132000e-03 -3.618792e-03 -3.934211e-03 -5.521807e-03 -5.441030e-03 -4.946695e-03 -7.392012e-03 -6.027174e-03 -6.630638e-03 -7.900209e-03 -6.339378e-03 -1.233142e-02 -1.163621e-02 -8.922252e-03 -1.014295e-02 -9.962223e-03 -8.531676e-03 -8.956822e-03 -4.979059e-03 -4.201239e-03 -4.132000e-03 -3.618792e-03 -3.934211e-03 -5.521807e-03 -5.441030e-03 -4.946695e-03 -7.392012e-03 -6.027174e-03 -6.630638e-03 -7.900209e-03 -6.339378e-03 -1.233142e-02 -1.163621e-02 -8.922252e-03 -1.014295e-02 -9.962223e-03 -8.531676e-03 -8.956822e-03 -4.979059e-03 -4.201239e-03 -4.132000e-03 -3.618792e-03 -3.934211e-03 -5.521807e-03 -5.441030e-03 -4.946695e-03 -7.392012e-03 -6.027174e-03 -6.630638e-03 -7.900209e-03 -6.339378e-03 -1.233142e-02 -1.163621e-02 -8.922252e-03 -1.014295e-02 -9.962223e-03 -8.531676e-03 -8.956822e-03 -4.979059e-03 -4.201239e-03 -4.132000e-03 -3.618792e-03 -3.934211e-03 -5.521807e-03 -5.441030e-03 -4.946695e-03 -7.392012e-03 -6.027174e-03 -6.630638e-03 -7.900209e-03 -6.339378e-03 -1.233142e-02 -1.163621e-02 -8.922252e-03 -1.014295e-02 -9.962223e-03 -8.531676e-03 -8.956822e-03 -4.979059e-03 -4.201239e-03 -4.132000e-03 -3.618792e-03 -3.934211e-03 -5.521807e-03 -5.441030e-03 -4.946695e-03 -7.392012e-03 -6.027174e-03 -6.630638e-03 -7.900209e-03 -6.339378e-03 -1.233142e-02 -1.163621e-02 -8.922252e-03 -1.014295e-02 -9.962223e-03 -8.531676e-03 -8.956822e-03 -4.979059e-03 -4.201239e-03 -4.132000e-03 -3.618792e-03 -3.934211e-03 -5.521807e-03 -5.441030e-03 -4.946695e-03 -7.392012e-03 -6.027174e-03 -6.630638e-03 -7.900209e-03 -6.339378e-03 -1.233142e-02 -1.163621e-02 -8.922252e-03 -1.014295e-02 -9.962223e-03 -8.531676e-03
 -9.982274e-03 -6.239647e-03 -4.044217e-03 -4.379393e-03 -4.096341e-03 -7.196866e-03 -2.247067e-03 -8.265657e-03 -1.771695e-02 1.703509e-02 1.340587e-02 8.038162e-03 2.037451e-02 3.168733e-02 5.868654e-03 1.057120e-02 -2.441647e-03 7.756354e-03 2.774071e-02 -2.073522e-02 -1.905660e-02 -1.340130e-02 -8.396073e-03 -9.147573e-03 -8.520333e-03 -9.453956e-03 -1.195730e-02 7.462848e-03 -2.197527e-02 3.880991e-02 3.896037e-02 1.606285e-02 4.327576e-02 1.785742e-03 2.590613e-02 1.937170e-02 7.015826e-03 2.633496e-02 1.871629e-02 2.083931e-03 -2.384503e-02 -6.013641e-02 -7.434298e-02 -6.910835e-02 -7.285689e-02 -7.167467e-02 -6.259474e-02 -2.650306e-02 7.131371e-02 5.633371e-02 2.421691e-02 7.824486e-02 1.054041e-01 5.748487e-02 1.173266e-01 1.290127e-01 4.136305e-02 1.172529e-01 1.509933e-01 5.850785e-02 -3.493342e-02 -3.619853e-02 -3.880087e-02 -3.716135e-02 -4.130881e-02 -2.437978e-02 -2.950921e-02 -3.546069e-02 6.624194e-03 1.545950e-02 5.691161e-02 7.200637e-02 2.985329e-02 5.405747e-02 1.260182e-01 7.097795e-02 3.442796e-02 7.532253e-02 7.099090e-02 5.125814e-02 -3.345979e-02 -7.195845e-02 -9.596120e-02 -9.520948e-02 -9.442126e-02 -6.429626e-02 -5.182669e-02 1.493337e-02 5.030759e-02 7.549794e-02 8.552543e-02 5.100118e-02 6.774845e-02 8.487248e-02 1.509955e-01 1.361944e-01 5.650186e-02 1.095770e-01 1.468283e-01 9.897008e-02 -7.306404e-03 -6.633276e-03 -7.802262e-03 -8.511302e-03 -7.891509e-03 -4.258968e-03 -8.499351e-03 -1.018714e-02 1.569670e-03 1.904990e-02 -7.815869e-03 4.399685e-02 3.677011e-02 1.625346e-02 -9.062209e-03 6.647070e-02 1.126591e-03 -2.789391e-03 2.470287e-02 3.041138e-03 3.170560e-03 -2.902123e-04 -1.372846e-03 -1.503141e-03 -1.387712e-03 -2.669287e-03 -3.141672e-03 -6.048574e-03 -2.493021e-03 1.248979e-02 -3.352035e-03 -1.110461e-02 1.831200e-03 -2.392634e-03 -1.131104e-04 -1.223508e-02 -8.123155e-03 1.581899e-03 -1.850240e-03 -7.986397e-03 -1.069218e-03 -3.007702e-04 -2.224171e-05 -6.298225e-05 -2.573134e-05 -4.147034e-04 -5.501046e-04 -2.002394e-03 -5.540646e-03 -8.263216e-03 -9.273690e-03 -1.096896e-02 -1.273347e-02 -1.056354e-02 -1.723667e-02 -1.562819e-02 -6.747787e-03 -1.408778e-02 -1.617604e-02 -8.370552e-03 -1.022547e-03 -2.765008e-04 -4.791266e-06 -4.472804e-05 -8.313272e-06 -3.879266e-04 -5.191091e-04 -1.934873e-03 -5.370554e-03 -9.938146e-03 -8.982378e-03 -1.064758e-02 -1.237332e-02 -1.023237e-02 -1.670700e-02 -1.692124e-02 -6.552473e-03 -1.377706e-02 -1.774500e-02 -8.101889e-03 -1.022547e-03 -2.765008e-04 -4.791266e-06 -4.472804e-05 -8.313272e-06 -3.879266e-04 -5.191091e-04 -1.934873e-03 -5.370554e-03 -9.938146e-03 -8.982378e-03 -1.064758e-02 -1.237332e-02 -1.023237e-02 -1.670700e-02 -1.692124e-02 -6.552473e-03 -1.377706e-02 -1.774500e-02 -8.101889e-03 -1.022547e-03 -2.765008e-04 -4.791266e-06 -4.472804e-05 -8.313272e-06 -3.879266e-04 -5.191091e-04 -1.934873e-03 -5.370554e-03 -9.938146e-03 -8.982378e-03 -1.064758e-02 -1.237332e-02 -1.023237e-02 -1.670700e-02 -1.692124e-02 -6.552473e-03 -1.377706e-02 -1.774500e-02 -8.101889e-03 -1.022547e-03 -2.765008e-04 -4.791266e-06 -4.472804e-05 -8.313272e-06 -3.879266e-04 -5.191091e-04 -1.934873e-03 -5.370554e-03 -9.938146e-03 -8.982378e-03 -1.064758e-02 -1.237332e-02 -1.023237e-02 -1.670700e-02 -1.692124e-02 -6.552473e-03 -1.377706e-02 -1.774500e-02 -8.101889e-03 -1.022547e-03 -2.765008e-04 -4.791266e-06 -4.472804e-05 -8.313272e-06 -3.879266e-04 -5.191091e-04 -1.934873e-03 -5.370554e-03 -9.938146e-03 -8.982378e-03 -1.064758e-02 -1.237332e-02 -1.023237e-02 -1.670700e-02 -1.692124e-02 -6.552473e-03 -1.377706e-02 -1.774500e-02 -8.101889e-03 -1.022547e-03 -2.765008e-04 -4.791266e-06 -4.472804e-05 -8.313272e-06 -3.879266e-04 -5.191091e-04 -1.934873e-03 -5.370554e-03 -9.938146e-03 -8.982378e-03 -1.064758e-02 -1.237332e-02 -1.023237e-02 -1.670700e-02 -1.692124e-02 -6.552473e-03 -1.377706e-02 -1.774500e-02 -8.101889e-03 -1.022547e-03 -2.765008e-04 -4.791266e-06 -4.472804e-05 -8.313272e-06 -3.879266e-04 -5.191091e-04 -1.934873e-03 -5.370554e-03 -9.938146e-03 -8.982378e-03 -1.064758e-02 -1.237332e-02 -1.023237e-02 -1.670700e-02 -1.692124e-02 -6.552473e-03 -1.377706e-02 -1.774500e-02 -8.101889e-03 -1.022547e-03 -2.765008e-04 -4.791266e-06 -4.472804e-05 -8.313272e-06 -3.879266e-04 -5.191091e-04 -1.934873e-03 -5.370554e-03 -9.938146e-03 -8.982378e-03 -1.064758e-02 -1.237332e-02 -1.023237e-02 -1.670700e-02 -1.692124e-02 -6.552473e-03 -1.377706e-02 -1.774500e-02 -8.101889e-03 -1.022547e-03 -2.765008e-04 -4.791266e-06 -4.472804e-05 -8.313272e-06 -3.879266e-04 -5.191091e-04 -1.934873e-03 -5.370554e-03 -9.938146e-03 -8.982378e-03 -1.064758e-02 -1.237332e-02 -1.023237e-02 -1.670700e-02 -1.692124e-02 -6.552473e-03 -1.377706e-02 -1.774500e-02 -8.101889e-03 -1.022547e-03 -2.765008e-04 -4.791266e-06 -4.472804e-05 -8.313272e-06 -3.879266e-04 -5.191091e-04 -1.934873e-03 -5.370554e-03 -9.938146e-03 -8.982378e-03 -1.064758e-02 -1.237332e-02 -1.023237e-02 -1.670700e-02 -1.692124e-02 -6.552473e-03 -1.377706e-02 -1.774500e-02 -8.101889e-03 -1.022547e-03 -2.765008e-04 -4.791266e-06 -4.472804e-05 -8.313272e-06 -3.879266e-04 -5.191091e-04 -1.934873e-03 -5.370554e-03 -9.938146e-03 -8.982378e-03 -1.064758e-02 -1.237332e-02 -1.023237e-02 -1.670700e-02 -1.692124e-02 -6.552473e-03 -1.377706e-02 -1.774500e-02 -8.101889e-03 -1.022547e-03 -2.765008e-04 -4.791266e-06 -4.472804e-05 -8.313272e-06 -3.879266e-04 -5.191091e-04 -1.934873e-03 -5.370554e-03 -9.938146e-03 -8.982378e-03 -1.064758e-02 -1.237332e-02 -1.023237e-02 -1.670700e-02 -1.692124e-02 -6.552473e-03 -1.377706e-02 -1.774500e-02 -8.101889e-03
 -1.099953e-02 -2.383812e-03 -2.694902e-03 -4.900127e-03 -2.466206e-03 -4.113956e-03 -4.713374e-03 7.575753e-03 -1.726617e-03 -8.333969e-03 4.088564e-03 -1.929713e-02 1.650035e-02 1.074835e-02 -1.272337e-02 1.592876e-02 -7.632613e-03 2.909985e-02 5.491331e-02 -1.736721e-03 -2.126080e-02 -8.807334e-03 -7.745433e-03 -7.896685e-03 -6.994820e-03 -6.421755e-03 -1.018734e-02 -3.546313e-02 -5.548553e-03 1.558678e-03 -2.400003e-03 1.739929e-02 3.501504e-02 -3.753366e-02 1.040653e-01 1.970479e-02 -1.934434e-02 7.842321e-02 5.631381e-02 1.001677e-03 -2.642329e-03 -5.366278e-02 -5.784003e-02 -6.764504e-02 -6.151405e-02 -3.602205e-02 -1.517046e-02 1.189554e-02 8.467661e-03 1.032524e-01 5.072433e-02 1.729633e-02 4.916778e-02 3.785146e-02 1.514807e-01 1.503796e-01 1.284292e-02 1.247417e-01 1.164622e-01 6.326744e-03 -4.130278e-02 -3.533377e-02 -4.069147e-02 -3.342287e-02 -4.706739e-02 -3.923878e-02 -6.091656e-02 -1.293593e-02 -1.806246e-02 -9.414552e-03 1.391577e-02 5.526699e-02 9.671516e-02 2.763577e-02 1.327951e-01 1.069833e-01 6.147619e-02 8.364182e-02 8.967669e-02 5.643523e-02 1.092171e-02 -7.145079e-02 -9.238886e-02 -8.095505e-02 -8.514261e-02 -8.343390e-02 -1.290144e-02 2.333278e-02 6.977462e-03 7.618054e-02 5.608886e-02 8.280872e-02 4.277707e-02 9.808733e-02 1.741912e-01 1.487344e-01 7.068964e-02 9.344491e-02 1.293111e-01 3.454732e-02 -2.008128e-02 -6.235517e-03 -5.019221e-03 -7.533752e-03 -6.461822e-03 -1.184358e-02 8.983377e-04 -4.804520e-03 -2.087299e-02 -1.590302e-02 -8.195227e-03 -3.391571e-03 3.314838e-02 1.748418e-03 3.808172e-02 8.492124e-02 1.922619e-02 2.060661e-02 5.770204e-02 -1.376684e-02 -5.302876e-03 -2.310087e-03 3.743650e-04 -1.707968e-03 -1.517101e-03 -2.224289e-03 -2.907313e-03 -7.762980e-05 -2.327259e-03 -1.514229e-02 -3.190393e-04 -2.276435e-04 4.931634e-03 -1.046640e-02 4.056797e-04 1.555459e-02 -8.016142e-03 -1.256525e-02 3.442915e-03 -6.588172e-03 -1.370810e-03 -3.720611e-04 -1.362669e-04 -1.560316e-04 -9.915166e-05 -3.392999e-04 -1.179036e-03 -2.757688e-03 -2.308138e-03 -6.265755e-03 -3.841527e-03 -6.967790e-03 -1.154023e-02 -6.304100e-03 -2.374973e-02 -2.410430e-02 -6.414528e-03 -1.772362e-02 -1.965892e-02 -4.749712e-03 -1.328536e-03 -3.492544e-04 -1.180016e-04 -1.374982e-04 -8.206471e-05 -3.166150e-04 -1.136231e-03 -2.674834e-03 -2.241968e-03 -6.115413e-03 -5.707496e-03 -6.778560e-03 -1.122072e-02 -6.128872e-03 -2.480852e-02 -2.312686e-02 -6.271669e-03 -1.731841e-02 -2.105442e-02 -4.631859e-03 -1.328536e-03 -3.492544e-04 -1.180016e-04 -1.374982e-04 -8.206471e-05 -3.166150e-04 -1.136231e-03 -2.674834e-03 -2.241968e-03 -6.115413e-03 -5.707496e-03 -6.778560e-03 -1.122072e-02 -6.128872e-03 -2.480852e-02 -2.312686e-02 -6.271669e-03 -1.731841e-02 -2.105442e-02 -4.631859e-03 -1.328536e-03 -3.492544e-04 -1.180016e-04 -1.374982e-04 -8.206471e-05 -3.166150e-04 -1.136231e-03 -2.674834e-03 -2.241968e-03 -6.115413e-03 -5.707496e-03 -6.778560e-03 -1.122072e-02 -6.128872e-03 -2.480852e-02 -2.312686e-02 -6.271669e-03 -1.731841e-02 -2.105442e-02 -4.631859e-03 -1.328536e-03 -3.492544e-04 -1.180016e-04 -1.374982e-04 -8.206471e-05 -3.166150e-04 -1.136231e-03 -2.674834e-03 -2.241968e-03 -6.115413e-03 -5.707496e-03 -6.778560e-03 -1.122072e-02 -6.128872e-03 -2.480852e-02 -2.312686e-02 -6.271669e-03 -1.731841e-02 -2.105442e-02 -4.631859e-03 -1.328536e-03 -3.492544e-04 -1.180016e-04 -1.374982e-04 -8.206471e-05 -3.166150e-04 -1.136231e-03 -2.674834e-03 -2.241968e-03 -6.115413e-03 -5.707496e-03 -6.778560e-03 -1.122072e-02 -6.128872e-03 -2.480852e-02 -2.312686e-02 -6.271669e-03 -1.731841e-02 -2.105442e-02 -4.631859e-03 -1.328536e-03 -3.492544e-04 -1.180016e-04 -1.374982e-04 -8.206471e-05 -3.166150e-04 -1.136231e-03 -2.674834e-03 -2.241968e-03 -6.115413e-03 -5.707496e-03 -6.778560e-03 -1.122072e-02 -6.128872e-03 -2.480852e-02 -2.312686e-02 -6.271669e-03 -1.731841e-02 -2.105442e-02 -4.631859e-03 -1.328536e-03 -3.492544e-04 -1.180016e-04 -1.374982e-04 -8.206471e-05 -3.166150e-04 -1.136231e-03 -2.674834e-03 -2.241968e-03 -6.115413e-03 -5.707496e-03 -6.778560e-03 -1.122072e-02 -6.128872e-03 -2.480852e-02 -2.312686e-02 -6.271669e-03 -1.731841e-02 -2.105442e-02 -4.631859e-03 -1.328536e-03 -3.492544e-04 -1.180016e-04 -1.374982e-04 -8.206471e-05 -3.166150e-04 -1.136231e-03 -2.674834e-03 -2.241968e-03 -6.115413e-03 -5.707496e-03 -6.778560e-03 -1.122072e-02 -6.128872e-03 -2.480852e-02 -2.312686e-02 -6.271669e-03 -1.731841e-02 -2.105442e-02 -4.631859e-03 -1.328536e-03 -3.492544e-04 -1.180016e-04 -1.374982e-04 -8.206471e-05 -3.166150e-04 -1.136231e-03 -2.674834e-03 -2.241968e-03 -6.115413e-03 -5.707496e-03 -6.778560e-03 -1.122072e-02 -6.128872e-03 -2.480852e-02 -2.312686e-02 -6.271669e-03 -1.731841e-02 -2.105442e-02 -4.631859e-03 -1.328536e-03 -3.492544e-04 -1.180016e-04 -1.374982e-04 -8.206471e-05 -3.166150e-04 -1.136231e-03 -2.674834e-03 -2.241968e-03 -6.115413e-03 -5.707496e-03 -6.778560e-03 -1.122072e-02 -6.128872e-03 -2.480852e-02 -2.312686e-02 -6.271669e-03 -1.731841e-02 -2.105442e-02 -4.631859e-03 -1.328536e-03 -3.492544e-04 -1.180016e-04 -1.374982e-04 -8.206471e-05 -3.166150e-04 -1.136231e-03 -2.674834e-03 -2.241968e-03 -6.115413e-03 -5.707496e-03 -6.778560e-03 -1.122072e-02 -6.128872e-03 -2.480852e-02 -2.312686e-02 -6.271669e-03 -1.731841e-02 -2.105442e-02 -4.631859e-03 -1.328536e-03 -3.492544e-04 -1.180016e-04 -1.374982e-04 -8.206471e-05 -3.166150e-04 -1.136231e-03 -2.674834e-03 -2.241968e-03 -6.115413e-03 -5.707496e-03 -6.778560e-03 -1.122072e-02 -6.128872e-03 -2.480852e-02 -2.312686e-02 -6.271669e-03 -1.731841e-02 -2.105442e-02 -4.631859e-03
 -1.988860e-03 4.374267e-03 2.902046e-02 2.133722e-02 2.682121e-03 1.954298e-02 1.754534e-02 1.864627e-03 -3.374581e-03 -3.249416e-03 -3.304020e-03 -3.249416e-03 -3.249416e-03 -3.249416e-03 -3.249416e-03 -3.249416e-03 -3.322196e-03 -3.249416e-03 -3.249416e-03 -3.249416e-03 3.756109e-02 4.853833e-02 2.400614e-02 1.493392e-02 5.685843e-02 1.375096e-02 2.615415e-02 -1.787490e-03 -4.713072e-03 -6.469755e-03 -6.537882e-03 -6.469755e-03 -6.469755e-03 -6.469755e-03 -6.469755e-03 -6.469755e-03 -6.658870e-03 -6.469755e-03 -6.469755e-03 -6.469755e-03 4.652929e-02 1.055641e-01 3.210884e-01 2.383975e-01 3.608534e-01 1.080391e-01 1.315585e-02 -3.973625e-02 -5.245671e-02 -5.065204e-02 -4.908718e-02 -5.065204e-02 -5.065204e-02 -5.065204e-02 -5.065204e-02 -5.065204e-02 -5.008648e-02 -5.065204e-02 -5.065204e-02 -5.065204e-02 5.868220e-02 4.505451e-02 2.211696e-01 1.514222e-01 2.128952e-01 5.821255e-02 2.153313e-02 -2.232653e-02 -2.945670e-02 -3.016238e-02 -3.048895e-02 -3.016238e-02 -3.016238e-02 -3.016238e-02 -3.016238e-02 -3.016238e-02 -2.908030e-02 -3.016238e-02 -3.016238e-02 -3.016238e-02 2.870652e-02 1.353164e-01 3.693936e-01 2.816436e-01 4.093370e-01 1.180653e-01 5.264150e-02 -2.524404e-02 -6.085373e-02 -6.245321e-02 -6.296040e-02 -6.245321e-02 -6.245321e-02 -6.245321e-02 -6.245321e-02 -6.245321e-02 -6.214631e-02 -6.245321e-02 -6.245321e-02 -6.245321e-02 4.617963e-02 1.980368e-02 1.820251e-02 2.332512e-02 4.844655e-02 4.649075e-02 8.853758e-03 -6.632207e-03 -6.239205e-03 -5.994977e-03 -6.071399e-03 -5.994977e-03 -5.994977e-03 -5.994977e-03 -5.994977e-03 -5.994977e-03 -6.180782e-03 -5.994977e-03 -5.994977e-03 -5.994977e-03 5.427820e-04 8.688819e-03 -3.469172e-02 1.834812e-02 -2.518456e-02 -7.567734e-03 4.528769e-03 1.160285e-03 -1.103941e-03 -1.060606e-03 -1.072553e-03 -1.060606e-03 -1.060606e-03 -1.060606e-03 -1.060606e-03 -1.060606e-03 -1.093089e-03 -1.060606e-03 -1.060606e-03 -1.060606e-03 -4.950996e-03 -1.197630e-02 -3.550347e-02 -2.885654e-02 -4.171965e-02 -1.168742e-02 -4.517376e-03 -6.123232e-04 -2.848407e-05 -1.543594e-05 -2.040433e-05 -1.543594e-05 -1.543594e-05 -1.543594e-05 -1.543594e-05 -1.543594e-05 -2.680259e-05 -1.543594e-05 -1.543594e-05 -1.543594e-05 -6.762110e-03 -1.159933e-02 -3.649599e-02 -2.808597e-02 -4.235230e-02 -1.128163e-02 -4.360352e-03 -5.813582e-04 -1.268977e-05 0.000000e+00 -4.956885e-06 0.000000e+00 0.000000e+00 0.000000e+00 0.000000e+00 0.000000e+00 -1.111786e-05 0.000000e+00 0.000000e+00 0.000000e+00 -6.762110e-03 -1.159933e-02 -3.649599e-02 -2.808597e-02 -4.235230e-02 -1.128163e-02 -4.360352e-03 -5.813582e-04 -1.268977e-05 0.000000e+00 -4.956885e-06 0.000000e+00 0.000000e+00 0.000000e+00 0.000000e+00 0.000000e+00 -1.111786e-05 0.000000e+00 0.000000e+00 0.000000e+00 -6.762110e-03 -1.159933e-02 -3.649599e-02 -2.808597e-02 -4.235230e-02 -1.128163e-02 -4.360352e-03 -5.813582e-04 -1.268977e-05 0.000000e+00 -4.956885e-06 0.000000e+00 0.000000e+00 0.000000e+00 0.000000e+00 0.000000e+00 -1.111786e-05 0.000000e+00 0.000000e+00 0.000000e+00 -6.762110e-03 -1.159933e-02 -3.649599e-02 -2.808597e-02 -4.235230e-02 -1.128163e-02 -4.360352e-03 -5.813582e-04 -1.268977e-05 0.000000e+00 -4.956885e-06 0.000000e+00 0.000000e+00 0.000000e+00 0.000000e+00 0.000000e+00 -1.111786e-05 0.000000e+00 0.000000e+00 0.000000e+00 -6.762110e-03 -1.159933e-02 -3.649599e-02 -2.808597e-02 -4.235230e-02 -1.128163e-02 -4.360352e-03 -5.813582e-04 -1.268977e-05 0.000000e+00 -4.956885e-06 0.000000e+00 0.000000e+00 0.000000e+00 0.000000e+00 0.000000e+00 -1.111786e-05 0.000000e+00 0.000000e+00 0.000000e+00 -6.762110e-03 -1.159933e-02 -3.649599e-02 -2.808597e-02 -4.235230e-02 -1.128163e-02 -4.360352e-03 -5.813582e-04 -1.268977e-05 0.000000e+00 -4.956885e-06 0.000000e+00 0.000000e+00 0.000000e+00 0.000000e+00 0.000000e+00 -1.111786e-05 0.000000e+00 0.000000e+00 0.000000e+00 -6.762110e-03 -1.159933e-02 -3.649599e-02 -2.808597e-02 -4.235230e-02 -1.128163e-02 -4.360352e-03 -5.813582e-04 -1.268977e-05 0.000000e+00 -4.956885e-06 0.000000e+00 0.000000e+00 0.000000e+00 0.000000e+00 0.000000e+00 -1.111786e-05 0.000000e+00 0.000000e+00 0.000000e+00 -6.762110e-03 -1.159933e-02 -3.649599e-02 -2.808597e-02 -4.235230e-02 -1.128163e-02 -4.360352e-03 -5.813582e-04 -1.268977e-05 0.000000e+00 -4.956885e-06 0.000000e+00 0.000000e+00 0.000000e+00 0.000000e+00 0.000000e+00 -1.111786e-05 0.000000e+00 0.000000e+00 0.000000e+00 -6.762110e-03 -1.159933e-02 -3.649599e-02 -2.808597e-02 -4.235230e-02 -1.128163e-02 -4.360352e-03 -5.813582e-04 -1.268977e-05 0.000000e+00 -4.956885e-06 0.000000e+00 0.000000e+00 0.000000e+00 0.000000e+00 0.000000e+00 -1.111786e-05 0.000000e+00 0.000000e+00 0.000000e+00 -6.762110e-03 -1.159933e-02 -3.649599e-02 -2.808597e-02 -4.235230e-02 -1.128163e-02 -4.360352e-03 -5.813582e-04 -1.268977e-05 0.000000e+00 -4.956885e-06 0.000000e+00 0.000000e+00 0.000000e+00 0.000000e+00 0.000000e+00 -1.111786e-05 0.000000e+00 0.000000e+00 0.000000e+00 -6.762110e-03 -1.159933e-02 -3.649599e-02 -2.808597e-02 -4.235230e-02 -1.128163e-02 -4.360352e-03 -5.813582e-04 -1.268977e-05 0.000000e+00 -4.956885e-06 0.000000e+00 0.000000e+00 0.000000e+00 0.000000e+00 0.000000e+00 -1.111786e-05 0.000000e+00 0.000000e+00 0.000000e+00 -6.762110e-03 -1.159933e-02 -3.649599e-02 -2.808597e-02 -4.235230e-02 -1.128163e-02 -4.360352e-03 -5.813582e-04 -1.268977e-05 0.000000e+00 -4.956885e-06 0.000000e+00 0.000000e+00 0.000000e+00 0.000000e+00 0.000000e+00 -1.111786e-05 0.000000e+00 0.000000e+00 0.000000e+00
 -7.277387e-03 -3.909605e-03 -3.742184e-03 -3.820523e-03 -3.742184e-03 -4.026255e-03 -2.804509e-03 -1.030097e-03 3.566291e-03 -8.514530e-03 -1.646581e-02 9.617198e-04 1.697096e-02 -1.215267e-04 1.587457e-02 4.862778e-02 -5.946804e-03 3.561159e-02 1.524918e-02 -2.032807e-02 -7.654091e-03 -6.052502e-03 -7.723670e-03 -7.843051e-03 -7.723670e-03 -8.349304e-03 -8.014964e-03 -4.717060e-03 8.416605e-03 -5.855587e-04 1.009938e-03 1.538723e-03 -1.061163e-02 -8.572532e-03 8.336860e-02 2.085645e-02 -1.034265e-02 4.744232e-02 5.941132e-02 1.002463e-02 -5.076316e-02 -6.949219e-02 -6.846581e-02 -6.958559e-02 -6.846581e-02 -6.350714e-02 -6.055096e-02 -3.892249e-02 2.624037e-02 1.327368e-01 1.115226e-01 8.088154e-02 6.726229e-02 2.720425e-02 1.285026e-01 1.683530e-01 -1.087268e-02 1.157598e-01 1.752003e-01 1.335493e-02 -4.137840e-02 -3.464061e-02 -3.890849e-02 -3.741261e-02 -3.890849e-02 -4.194027e-02 -3.993386e-02 -4.617688e-02 -4.210382e-02 6.229619e-02 7.804883e-03 8.010704e-02 8.966851e-02 4.136082e-02 9.955406e-02 9.302305e-02 4.474439e-02 7.012283e-02 8.864350e-02 7.023364e-02 -4.688810e-02 -8.830554e-02 -8.671342e-02 -8.591833e-02 -8.671342e-02 -8.362944e-02 -7.936294e-02 -4.808530e-02 8.719744e-03 8.655298e-02 5.241297e-02 9.827967e-02 1.395073e-01 1.124760e-01 1.686937e-01 1.276358e-01 9.743872e-02 9.555611e-02 1.398802e-01 1.002837e-01 -8.456746e-03 -7.533335e-03 -7.207096e-03 -7.291586e-03 -7.207096e-03 -7.795880e-03 -3.453942e-03 -3.799198e-03 -4.729372e-05 -4.008452e-03 5.164277e-03 -1.148813e-02 -1.484327e-03 -1.326291e-03 3.083187e-02 6.020301e-02 2.102335e-02 3.926043e-02 3.650496e-02 1.033508e-02 5.279377e-03 -1.327442e-03 -1.257103e-03 -1.279383e-03 -1.257103e-03 6.427310e-04 -1.697058e-03 2.715771e-03 -8.576803e-03 3.827383e-03 -3.818856e-03 -7.727736e-03 -1.210691e-03 1.008276e-02 -8.541786e-03 -3.600257e-03 -9.332884e-03 -5.661229e-03 -6.417337e-03 -7.832632e-03 -5.114618e-04 -3.923470e-05 -1.535072e-05 -2.285535e-05 -1.535072e-05 -5.722978e-05 -1.566225e-04 -6.781245e-04 -2.773664e-03 -1.110452e-02 -7.066557e-03 -9.911695e-03 -1.195120e-02 -7.727150e-03 -1.901487e-02 -2.112864e-02 -5.886855e-03 -1.670405e-02 -1.957071e-02 -5.702560e-03 -4.838014e-04 -2.316569e-05 0.000000e+00 -7.305258e-06 0.000000e+00 -4.070778e-05 -1.385832e-04 -6.478173e-04 -2.682656e-03 -1.076034e-02 -6.845574e-03 -9.619220e-03 -1.157455e-02 -7.472638e-03 -2.057467e-02 -2.078058e-02 -5.711941e-03 -1.608770e-02 -2.060111e-02 -7.495433e-03 -4.838014e-04 -2.316569e-05 0.000000e+00 -7.305258e-06 0.000000e+00 -4.070778e-05 -1.385832e-04 -6.478173e-04 -2.682656e-03 -1.076034e-02 -6.845574e-03 -9.619220e-03 -1.157455e-02 -7.472638e-03 -2.057467e-02 -2.078058e-02 -5.711941e-03 -1.608770e-02 -2.060111e-02 -7.495433e-03 -4.838014e-04 -2.316569e-05 0.000000e+00 -7.305258e-06 0.000000e+00 -4.070778e-05 -1.385832e-04 -6.478173e-04 -2.682656e-03 -1.076034e-02 -6.845574e-03 -9.619220e-03 -1.157455e-02 -7.472638e-03 -2.057467e-02 -2.078058e-02 -5.711941e-03 -1.608770e-02 -2.060111e-02 -7.495433e-03 -4.838014e-04 -2.316569e-05 0.000000e+00 -7.305258e-06 0.000000e+00 -4.070778e-05 -1.385832e-04 -6.478173e-04 -2.682656e-03 -1.076034e-02 -6.845574e-03 -9.619220e-03 -1.157455e-02 -7.472638e-03 -2.057467e-02 -2.078058e-02 -5.711941e-03 -1.608770e-02 -2.060111e-02 -7.495433e-03 -4.838014e-04 -2.316569e-05 0.000000e+00 -7.305258e-06 0.000000e+00 -4.070778e-05 -1.385832e-04 -6.478173e-04 -2.682656e-03 -1.076034e-02 -6.845574e-03 -9.619220e-03 -1.157455e-02 -7.472638e-03 -2.057467e-02 -2.078058e-02 -5.711941e-03 -1.608770e-02 -2.060111e-02 -7.495433e-03 -4.838014e-04 -2.316569e-05 0.000000e+00 -7.305258e-06 0.000000e+00 -4.070778e-05 -1.385832e-04 -6.478173e-04 -2.682656e-03 -1.076034e-02 -6.845574e-03 -9.619220e-03 -1.157455e-02 -7.472638e-03 -2.057467e-02 -2.078058e-02 -5.711941e-03 -1.608770e-02 -2.060111e-02 -7.495433e-03 -4.838014e-04 -2.316569e-05 0.000000e+00 -7.305258e-06 0.000000e+00 -4.070778e-05 -1.385832e-04 -6.478173e-04 -2.682656e-03 -1.076034e-02 -6.845574e-03 -9.619220e-03 -1.157455e-02 -7.472638e-03 -2.057467e-02 -2.078058e-02 -5.711941e-03 -1.608770e-02 -2.060111e-02 -7.495433e-03 -4.838014e-04 -2.316569e-05 0.000000e+00 -7.305258e-06 0.000000e+00 -4.070778e-05 -1.385832e-04 -6.478173e-04 -2.682656e-03 -1.076034e-02 -6.845574e-03 -9.619220e-03 -1.157455e-02 -7.472638e-03 -2.057467e-02 -2.078058e-02 -5.711941e-03 -1.608770e-02 -2.060111e-02 -7.495433e-03 -4.838014e-04 -2.316569e-05 0.000000e+00 -7.305258e-06 0.000000e+00 -4.070778e-05 -1.385832e-04 -6.478173e-04 -2.682656e-03 -1.076034e-02 -6.845574e-03 -9.619220e-03 -1.157455e-02 -7.472638e-03 -2.057467e-02 -2.078058e-02 -5.711941e-03 -1.608770e-02 -2.060111e-02 -7.495433e-03 -4.838014e-04 -2.316569e-05 0.000000e+00 -7.305258e-06 0.000000e+00 -4.070778e-05 -1.385832e-04 -6.478173e-04 -2.682656e-03 -1.076034e-02 -6.845574e-03 -9.619220e-03 -1.157455e-02 -7.472638e-03 -2.057467e-02 -2.078058e-02 -5.711941e-03 -1.608770e-02 -2.060111e-02 -7.495433e-03 -4.838014e-04 -2.316569e-05 0.000000e+00 -7.305258e-06 0.000000e+00 -4.070778e-05 -1.385832e-04 -6.478173e-04 -2.682656e-03 -1.076034e-02 -6.845574e-03 -9.619220e-03 -1.157455e-02 -7.472638e-03 -2.057467e-02 -2.078058e-02 -5.711941e-03 -1.608770e-02 -2.060111e-02 -7.495433e-03 -4.838014e-04 -2.316569e-05 0.000000e+00 -7.305258e-06 0.000000e+00 -4.070778e-05 -1.385832e-04 -6.478173e-04 -2.682656e-03 -1.076034e-02 -6.845574e-03 -9.619220e-03 -1.157455e-02 -7.472638e-03 -2.057467e-02 -2.078058e-02 -5.711941e-03 -1.608770e-02 -2.060111e-02 -7.495433e-03
 6.675873e-04 3.401142e-02 1.082289e-02 3.168959e-02 3.083879e-02 1.508647e-02 -1.916021e-02 -1.017591e-02 1.288046e-04 -8.012303e-03 -8.257004e-04 -4.040216e-03 2.843313e-03 -5.522791e-03 -6.065100e-03 -5.576809e-03 -8.844037e-03 -2.253214e-04 -5.421869e-03 2.914008e-03 3.186037e-02 9.285226e-03 -5.681907e-03 3.615431e-02 5.010023e-02 2.645707e-02 3.800622e-03 -9.145989e-03 -3.788678e-03 1.464798e-02 -1.075409e-02 -6.953387e-04 1.269573e-02 -7.467847e-03 -9.670206e-03 6.222120e-03 -9.561642e-03 9.625066e-03 6.140935e-03 -6.346040e-03 9.818416e-02 7.488298e-02 1.807625e-01 1.360269e-01 1.253422e-01 8.075659e-02 1.281201e-01 9.183990e-02 -3.377311e-02 -4.725520e-02 -4.734426e-02 -4.640742e-02 -3.798010e-02 -3.102793e-02 -2.384325e-02 -3.145303e-02 2.820610e-02 8.125094e-03 -5.041659e-02 -5.635309e-02 6.307267e-02 6.276453e-02 1.253783e-01 4.010312e-02 7.113597e-02 4.855804e-02 9.528552e-02 9.545738e-02 -2.966123e-02 -5.876101e-03 -2.878604e-02 -2.148870e-02 -5.099003e-02 -3.734103e-02 -2.261180e-02 -3.426644e-03 1.444463e-02 -1.711801e-03 -8.748976e-03 -1.940238e-02 1.126834e-01 1.211859e-01 1.656093e-01 1.481182e-01 1.834744e-01 9.140583e-02 1.446584e-01 1.243423e-01 9.242596e-04 -5.923292e-02 3.791340e-04 -7.646102e-02 -6.221205e-02 -6.905503e-02 -3.031114e-02 -4.829643e-02 1.918723e-02 8.929750e-03 -8.519977e-02 -6.830942e-02 3.431945e-02 2.838183e-02 1.594604e-02 3.309945e-03 -6.322312e-04 3.579867e-02 2.661448e-02 8.144788e-03 4.346467e-03 -6.682060e-03 -6.153869e-04 -9.309617e-03 -7.705606e-03 1.506951e-04 -2.522193e-03 -7.615865e-03 7.916633e-03 3.248887e-03 4.483142e-03 -5.354472e-03 1.110889e-02 -3.712347e-03 -1.746518e-02 -2.821188e-03 -2.038541e-02 -1.446686e-02 -1.323269e-02 5.541818e-04 -6.280849e-03 2.104110e-03 2.894495e-03 -1.629089e-03 -2.181438e-03 1.845201e-03 6.818189e-03 1.393333e-02 -7.073942e-04 6.630592e-04 -4.058501e-03 2.922257e-05 -1.544131e-02 -1.218642e-02 -1.960503e-02 -1.634409e-02 -1.824311e-02 -1.215535e-02 -1.339383e-02 -1.268386e-02 -2.079905e-03 -1.382568e-03 -1.758381e-03 -7.304251e-04 -8.835161e-04 -8.618388e-04 -1.735656e-03 3.014506e-05 -4.739810e-03 -4.106078e-03 -9.288661e-04 -8.087924e-04 -1.510171e-02 -1.370209e-02 -1.902725e-02 -1.583405e-02 -1.766627e-02 -1.180025e-02 -1.495792e-02 -1.227139e-02 -2.003991e-03 -1.324724e-03 -1.693914e-03 -6.914266e-04 -8.414897e-04 -8.202026e-04 -1.661698e-03 -1.900859e-03 -4.592044e-03 -3.994697e-03 -8.924978e-04 -7.693169e-04 -1.510171e-02 -1.370209e-02 -1.902725e-02 -1.583405e-02 -1.766627e-02 -1.180025e-02 -1.495792e-02 -1.227139e-02 -2.003991e-03 -1.324724e-03 -1.693914e-03 -6.914266e-04 -8.414897e-04 -8.202026e-04 -1.661698e-03 -1.900859e-03 -4.592044e-03 -3.994697e-03 -8.924978e-04 -7.693169e-04 -1.510171e-02 -1.370209e-02 -1.902725e-02 -1.583405e-02 -1.766627e-02 -1.180025e-02 -1.495792e-02 -1.227139e-02 -2.003991e-03 -1.324724e-03 -1.693914e-03 -6.914266e-04 -8.414897e-04 -8.202026e-04 -1.661698e-03 -1.900859e-03 -4.592044e-03 -3.994697e-03 -8.924978e-04 -7.693169e-04 -1.510171e-02 -1.370209e-02 -1.902725e-02 -1.583405e-02 -1.766627e-02 -1.180025e-02 -1.495792e-02 -1.227139e-02 -2.003991e-03 -1.324724e-03 -1.693914e-03 -6.914266e-04 -8.414897e-04 -8.202026e-04 -1.661698e-03 -1.900859e-03 -4.592044e-03 -3.994697e-03 -8.924978e-04 -7.693169e-04 -1.510171e-02 -1.370209e-02 -1.902725e-02 -1.583405e-02 -1.766627e-02 -1.180025e-02 -1.495792e-02 -1.227139e-02 -2.003991e-03 -1.324724e-03 -1.693914e-03 -6.914266e-04 -8.414897e-04 -8.202026e-04 -1.661698e-03 -1.900859e-03 -4.592044e-03 -3.994697e-03 -8.924978e-04 -7.693169e-04 -1.510171e-02 -1.370209e-02 -1.902725e-02 -1.583405e-02 -1.766627e-02 -1.180025e-02 -1.495792e-02 -1.227139e-02 -2.003991e-03 -1.324724e-03 -1.693914e-03 -6.914266e-04 -8.414897e-04 -8.202026e-04 -1.661698e-03 -1.900859e-03 -4.592044e-03 -3.994697e-03 -8.924978e-04 -7.693169e-04 -1.510171e-02 -1.370209e-02 -1.902725e-02 -1.583405e-02 -1.766627e-02 -1.180025e-02 -1.495792e-02 -1.227139e-02 -2.003991e-03 -1.324724e-03 -1.693914e-03 -6.914266e-04 -8.414897e-04 -8.202026e-04 -1.661698e-03 -1.900859e-03 -4.592044e-03 -3.994697e-03 -8.924978e-04 -7.693169e-04 -1.510171e-02 -1.370209e-02 -1.902725e-02 -1.583405e-02 -1.766627e-02 -1.180025e-02 -1.495792e-02 -1.227139e-02 -2.003991e-03 -1.324724e-03 -1.693914e-03 -6.914266e-04 -8.414897e-04 -8.202026e-04 -1.661698e-03 -1.900859e-03 -4.592044e-03 -3.994697e-03 -8.924978e-04 -7.693169e-04 -1.510171e-02 -1.370209e-02 -1.902725e-02 -1.583405e-02 -1.766627e-02 -1.180025e-02 -1.495792e-02 -1.227139e-02 -2.003991e-03 -1.324724e-03 -1.693914e-03 -6.914266e-04 -8.414897e-04 -8.202026e-04 -1.661698e-03 -1.900859e-03 -4.592044e-03 -3.994697e-03 -8.924978e-04 -7.693169e-04 -1.510171e-02 -1.370209e-02 -1.902725e-02 -1.583405e-02 -1.766627e-02 -1.180025e-02 -1.495792e-02 -1.227139e-02 -2.003991e-03 -1.324724e-03 -1.693914e-03 -6.914266e-04 -8.414897e-04 -8.202026e-04 -1.661698e-03 -1.900859e-03 -4.592044e-03 -3.994697e-03 -8.924978e-04 -7.693169e-04 -1.510171e-02 -1.370209e-02 -1.902725e-02 -1.583405e-02 -1.766627e-02 -1.180025e-02 -1.495792e-02 -1.227139e-02 -2.003991e-03 -1.324724e-03 -1.693914e-03 -6.914266e-04 -8.414897e-04 -8.202026e-04 -1.661698e-03 -1.900859e-03 -4.592044e-03 -3.994697e-03 -8.924978e-04 -7.693169e-04 -1.510171e-02 -1.370209e-02 -1.902725e-02 -1.583405e-02 -1.766627e-02 -1.180025e-02 -1.495792e-02 -1.227139e-02 -2.003991e-03 -1.324724e-03 -1.693914e-03 -6.914266e-04 -8.414897e-04 -8.202026e-04 -1.661698e-03 -1.900859e-03 -4.592044e-03 -3.994697e-03 -8.924978e-04 -7.693169e-04
 1.337803e-01 -6.126106e-03 -1.464937e-02 -9.067362e-03 -2.325566e-02 8.682123e-03 3.428778e-03 -1.417356e-03 -3.104127e-03 -3.012601e-03 -3.012601e-03 -3.012601e-03 -3.012601e-03 -3.012601e-03 -3.012601e-03 -3.012601e-03 -3.012601e-03 -3.012601e-03 -3.012601e-03 -3.012601e-03 -6.734768e-03 -1.423175e-02 2.407761e-01 -2.417299e-02 5.832938e-02 -4.154095e-02 4.378884e-03 -6.233066e-03 -5.706336e-03 -5.544232e-03 -5.544232e-03 -5.544232e-03 -5.544232e-03 -5.544232e-03 -5.544232e-03 -5.544232e-03 -5.544232e-03 -5.544232e-03 -5.544232e-03 -5.544232e-03 -2.605974e-02 2.489117e-01 3.553498e-01 1.667715e-01 3.410537e-01 6.403115e-02 1.002865e-03 -4.633008e-02 -4.638630e-02 -4.654109e-02 -4.654109e-02 -4.654109e-02 -4.654109e-02 -4.654109e-02 -4.654109e-02 -4.654109e-02 -4.654109e-02 -4.654109e-02 -4.654109e-02 -4.654109e-02 -1.318166e-02 5.383180e-03 1.530354e-01 1.431140e-01 4.066105e-01 5.122344e-02 -2.002980e-02 -2.589749e-02 -2.696498e-02 -2.610338e-02 -2.610338e-02 -2.610338e-02 -2.610338e-02 -2.610338e-02 -2.610338e-02 -2.610338e-02 -2.610338e-02 -2.610338e-02 -2.610338e-02 -2.610338e-02 -3.988119e-02 6.169496e-02 3.279301e-01 3.880573e-01 4.232772e-01 1.922264e-01 -8.842061e-03 -4.954546e-02 -5.314249e-02 -5.635948e-02 -5.635948e-02 -5.635948e-02 -5.635948e-02 -5.635948e-02 -5.635948e-02 -5.635948e-02 -5.635948e-02 -5.635948e-02 -5.635948e-02 -5.635948e-02 -3.179154e-03 -4.701599e-02 -9.811933e-03 5.774068e-02 2.132094e-01 1.588620e-03 -1.230083e-02 -5.842697e-03 -5.320658e-03 -5.167625e-03 -5.167625e-03 -5.167625e-03 -5.167625e-03 -5.167625e-03 -5.167625e-03 -5.167625e-03 -5.167625e-03 -5.167625e-03 -5.167625e-03 -5.167625e-03 -4.741322e-03 1.371932e-02 8.996121e-03 -1.453136e-02 -2.398563e-02 -1.031836e-02 -3.806769e-03 -1.081487e-03 -9.711297e-04 -9.336050e-04 -9.336050e-04 -9.336050e-04 -9.336050e-04 -9.336050e-04 -9.336050e-04 -9.336050e-04 -9.336050e-04 -9.336050e-04 -9.336050e-04 -9.336050e-04 -2.086146e-03 -5.414337e-03 -4.107365e-02 -2.557660e-02 -5.716330e-02 -7.528453e-03 -9.739159e-04 -5.982227e-05 -2.610200e-05 -1.239714e-05 -1.239714e-05 -1.239714e-05 -1.239714e-05 -1.239714e-05 -1.239714e-05 -1.239714e-05 -1.239714e-05 -1.239714e-05 -1.239714e-05 -1.239714e-05 -2.027831e-03 -7.216203e-03 -4.166501e-02 -2.493465e-02 -5.736463e-02 -7.341541e-03 -9.383023e-04 -4.607793e-05 -1.356339e-05 0.000000e+00 0.000000e+00 0.000000e+00 0.000000e+00 0.000000e+00 0.000000e+00 0.000000e+00 0.000000e+00 0.000000e+00 0.000000e+00 0.000000e+00 -2.027831e-03 -7.216203e-03 -4.166501e-02 -2.493465e-02 -5.736463e-02 -7.341541e-03 -9.383023e-04 -4.607793e-05 -1.356339e-05 0.000000e+00 0.000000e+00 0.000000e+00 0.000000e+00 0.000000e+00 0.000000e+00 0.000000e+00 0.000000e+00 0.000000e+00 0.000000e+00 0.000000e+00 -2.027831e-03 -7.216203e-03 -4.166501e-02 -2.493465e-02 -5.736463e-02 -7.341541e-03 -9.383023e-04 -4.607793e-05 -1.356339e-05 0.000000e+00 0.000000e+00 0.000000e+00 0.000000e+00 0.000000e+00 0.000000e+00 0.000000e+00 0.000000e+00 0.000000e+00 0.000000e+00 0.000000e+00 -2.027831e-03 -7.216203e-03 -4.166501e-02 -2.493465e-02 -5.736463e-02 -7.341541e-03 -9.383023e-04 -4.607793e-05 -1.356339e-05 0.000000e+00 0.000000e+00 0.000000e+00 0.000000e+00 0.000000e+00 0.000000e+00 0.000000e+00 0.000000e+00 0.000000e+00 0.000000e+00 0.000000e+00 -2.027831e-03 -7.216203e-03 -4.166501e-02 -2.493465e-02 -5.736463e-02 -7.341541e-03 -9.383023e-04 -4.607793e-05 -1.356339e-05 0.000000e+00 0.000000e+00 0.000000e+00 0.000000e+00 0.000000e+00 0.000000e+00 0.000000e+00 0.000000e+00 0.000000e+00 0.000000e+00 0.000000e+00 -2.027831e-03 -7.216203e-03 -4.166501e-02 -2.493465e-02 -5.736463e-02 -7.341541e-03 -9.383023e-04 -4.607793e-05 -1.356339e-05 0.000000e+00 0.000000e+00 0.000000e+00 0.000000e+00 0.000000e+00 0.000000e+00 0.000000e+00 0.000000e+00 0.000000e+00 0.000000e+00 0.000000e+00 -2.027831e-03 -7.216203e-03 -4.166501e-02 -2.493465e-02 -5.736463e-02 -7.341541e-03 -9.383023e-04 -4.607793e-05 -1.356339e-05 0.000000e+00 0.000000e+00 0.000000e+00 0.000000e+00 0.000000e+00 0.000000e+00 0.000000e+00 0.000000e+00 0.000000e+00 0.000000e+00 0.000000e+00 -2.027831e-03 -7.216203e-03 -4.166501e-02 -2.493465e-02 -5.736463e-02 -7.341541e-03 -9.383023e-04 -4.607793e-05 -1.356339e-05 0.000000e+00 0.000000e+00 0.000000e+00 0.000000e+00 0.000000e+00 0.000000e+00 0.000000e+00 0.000000e+00 0.000000e+00 0.000000e+00 0.000000e+00 -2.027831e-03 -7.216203e-03 -4.166501e-02 -2.493465e-02 -5.736463e-02 -7.341541e-03 -9.383023e-04 -4.607793e-05 -1.356339e-05 0.000000e+00 0.000000e+00 0.000000e+00 0.000000e+00 0.000000e+00 0.000000e+00 0.000000e+00 0.000000e+00 0.000000e+00 0.000000e+00 0.000000e+00 -2.027831e-03 -7.216203e-03 -4.166501e-02 -2.493465e-02 -5.736463e-02 -7.341541e-03 -9.383023e-04 -4.607793e-05 -1.356339e-05 0.000000e+00 0.000000e+00 0.000000e+00 0.000000e+00 0.000000e+00 0.000000e+00 0.000000e+00 0.000000e+00 0.000000e+00 0.000000e+00 0.000000e+00 -2.027831e-03 -7.216203e-03 -4.166501e-02 -2.493465e-02 -5.736463e-02 -7.341541e-03 -9.383023e-04 -4.607793e-05 -1.356339e-05 0.000000e+00 0.000000e+00 0.000000e+00 0.000000e+00 0.000000e+00 0.000000e+00 0.000000e+00 0.000000e+00 0.000000e+00 0.000000e+00 0.000000e+00 -2.027831e-03 -7.216203e-03 -4.166501e-02 -2.493465e-02 -5.736463e-02 -7.341541e-03 -9.383023e-04 -4.607793e-05 -1.356339e-05 0.000000e+00 0.000000e+00 0.000000e+00 0.000000e+00 0.000000e+00 0.000000e+00 0.000000e+00 0.000000e+00 0.000000e+00 0.000000e+00 0.000000e+00
 -3.034582e-02 -1.125806e-03 -1.515957e-02 4.132768e-03 -1.228699e-02 -4.065760e-03 5.216451e-03 -2.680496e-02 -7.571421e-03 3.888365e-03 -2.178640e-03 8.326945e-03 2.681315e-02 1.751001e-02 1.301345e-02 1.215291e-02 8.450856e-03 3.349810e-02 1.379287e-02 7.875707e-03 -4.006954e-02 -2.411299e-02 -2.886162e-02 -1.981233e-02 -2.005787e-02 -1.648365e-02 -2.372556e-02 -1.863648e-03 -6.216063e-03 1.876744e-02 2.952628e-02 1.540758e-02 2.111387e-02 3.940849e-03 5.653067e-02 4.274373e-02 2.177064e-02 6.470194e-02 4.609922e-02 4.478954e-03 9.067733e-02 7.143319e-02 4.033871e-02 6.602976e-02 6.709550e-02 4.557092e-02 7.887989e-02 1.440200e-01 -4.024801e-02 -1.223495e-02 -1.701958e-02 -2.642144e-02 -3.731679e-02 8.957281e-03 5.513851e-02 2.053970e-03 5.567730e-02 7.510320e-02 -4.792757e-02 -7.341465e-02 1.921429e-02 -3.569290e-02 -6.269907e-02 -3.490177e-02 -7.455594e-02 -2.599404e-02 4.818833e-02 8.043314e-02 6.500471e-03 2.515616e-02 -5.304278e-03 1.059701e-02 2.499965e-02 2.323487e-02 9.719774e-02 6.319902e-02 7.321814e-02 1.084829e-01 2.105403e-02 2.382776e-02 1.106910e-01 5.354664e-02 1.167732e-01 3.142460e-02 6.894639e-02 1.369407e-02 1.284887e-01 1.797832e-01 -2.056049e-02 -2.985713e-02 1.893943e-02 -1.652813e-02 -2.991874e-02 -6.646743e-02 -1.936388e-03 7.760410e-03 6.641842e-02 5.874029e-02 -3.002122e-02 -3.809652e-02 -7.663250e-03 -1.657080e-02 -7.777648e-03 -3.515125e-02 -1.750656e-02 -1.952269e-02 -2.565524e-02 2.609947e-02 -1.276247e-02 -2.110379e-03 3.097017e-02 5.444132e-03 3.925936e-02 -6.447622e-03 1.790896e-02 6.888144e-02 1.953226e-02 5.511752e-02 3.345791e-02 -1.327970e-02 -1.621708e-02 -1.165042e-02 -7.297728e-03 -7.361346e-03 -6.870301e-03 -4.091040e-03 -1.572658e-02 -9.752414e-03 -2.693414e-03 -4.817853e-03 -1.401719e-03 -1.108977e-02 1.297805e-02 -2.220745e-03 6.517812e-03 1.682874e-02 -9.504667e-03 1.013084e-02 1.801848e-02 -7.691237e-04 -6.927448e-03 -4.619667e-03 -4.625034e-03 -3.895237e-03 -3.859589e-03 -3.552089e-03 -9.235790e-03 -1.689821e-02 -2.254299e-03 -4.101611e-03 -3.776270e-03 -3.942069e-03 -6.055706e-03 -3.720688e-03 -1.103256e-02 -1.214453e-02 -1.204852e-02 -1.870930e-02 -6.431894e-03 -2.208181e-03 -6.761232e-03 -4.488632e-03 -4.492068e-03 -3.773548e-03 -3.739734e-03 -3.446123e-03 -9.033441e-03 -1.644816e-02 -2.168172e-03 -3.980247e-03 -5.604417e-03 -3.803482e-03 -5.856510e-03 -3.596820e-03 -1.266604e-02 -1.176494e-02 -1.165389e-02 -1.994730e-02 -6.190551e-03 -2.132481e-03 -6.761232e-03 -4.488632e-03 -4.492068e-03 -3.773548e-03 -3.739734e-03 -3.446123e-03 -9.033441e-03 -1.644816e-02 -2.168172e-03 -3.980247e-03 -5.604417e-03 -3.803482e-03 -5.856510e-03 -3.596820e-03 -1.266604e-02 -1.176494e-02 -1.165389e-02 -1.994730e-02 -6.190551e-03 -2.132481e-03 -6.761232e-03 -4.488632e-03 -4.492068e-03 -3.773548e-03 -3.739734e-03 -3.446123e-03 -9.033441e-03 -1.644816e-02 -2.168172e-03 -3.980247e-03 -5.604417e-03 -3.803482e-03 -5.856510e-03 -3.596820e-03 -1.266604e-02 -1.176494e-02 -1.165389e-02 -1.994730e-02 -6.190551e-03 -2.132481e-03 -6.761232e-03 -4.488632e-03 -4.492068e-03 -3.773548e-03 -3.739734e-03 -3.446123e-03 -9.033441e-03 -1.644816e-02 -2.168172e-03 -3.980247e-03 -5.604417e-03 -3.803482e-03 -5.856510e-03 -3.596820e-03 -1.266604e-02 -1.176494e-02 -1.165389e-02 -1.994730e-02 -6.190551e-03 -2.132481e-03 -6.761232e-03 -4.488632e-03 -4.492068e-03 -3.773548e-03 -3.739734e-03 -3.446123e-03 -9.033441e-03 -1.644816e-02 -2.168172e-03 -3.980247e-03 -5.604417e-03 -3.803482e-03 -5.856510e-03 -3.596820e-03 -1.266604e-02 -1.176494e-02 -1.165389e-02 -1.994730e-02 -6.190551e-03 -2.132481e-03 -6.761232e-03 -4.488632e-03 -4.492068e-03 -3.773548e-03 -3.739734e-03 -3.446123e-03 -9.033441e-03 -1.644816e-02 -2.168172e-03 -3.980247e-03 -5.604417e-03 -3.803482e-03 -5.856510e-03 -3.596820e-03 -1.266604e-02 -1.176494e-02 -1.165389e-02 -1.994730e-02 -6.190551e-03 -2.132481e-03 -6.761232e-03 -4.488632e-03 -4.492068e-03 -3.773548e-03 -3.739734e-03 -3.446123e-03 -9.033441e-03 -1.644816e-02 -2.168172e-03 -3.980247e-03 -5.604417e-03 -3.803482e-03 -5.856510e-03 -3.596820e-03 -1.266604e-02 -1.176494e-02 -1.165389e-02 -1.994730e-02 -6.190551e-03 -2.132481e-03 -6.761232e-03 -4.488632e-03 -4.492068e-03 -3.773548e-03 -3.739734e-03 -3.446123e-03 -9.033441e-03 -1.644816e-02 -2.168172e-03 -3.980247e-03 -5.604417e-03 -3.803482e-03 -5.856510e-03 -3.596820e-03 -1.266604e-02 -1.176494e-02 -1.165389e-02 -1.994730e-02 -6.190551e-03 -2.132481e-03 -6.761232e-03 -4.488632e-03 -4.492068e-03 -3.773548e-03 -3.739734e-03 -3.446123e-03 -9.033441e-03 -1.644816e-02 -2.168172e-03 -3.980247e-03 -5.604417e-03 -3.803482e-03 -5.856510e-03 -3.596820e-03 -1.266604e-02 -1.176494e-02 -1.165389e-02 -1.994730e-02 -6.190551e-03 -2.132481e-03 -6.761232e-03 -4.488632e-03 -4.492068e-03 -3.773548e-03 -3.739734e-03 -3.446123e-03 -9.033441e-03 -1.644816e-02 -2.168172e-03 -3.980247e-03 -5.604417e-03 -3.803482e-03 -5.856510e-03 -3.596820e-03 -1.266604e-02 -1.176494e-02 -1.165389e-02 -1.994730e-02 -6.190551e-03 -2.132481e-03 -6.761232e-03 -4.488632e-03 -4.492068e-03 -3.773548e-03 -3.739734e-03 -3.446123e-03 -9.033441e-03 -1.644816e-02 -2.168172e-03 -3.980247e-03 -5.604417e-03 -3.803482e-03 -5.856510e-03 -3.596820e-03 -1.266604e-02 -1.176494e-02 -1.165389e-02 -1.994730e-02 -6.190551e-03 -2.132481e-03 -6.761232e-03 -4.488632e-03 -4.492068e-03 -3.773548e-03 -3.739734e-03 -3.446123e-03 -9.033441e-03 -1.644816e-02 -2.168172e-03 -3.980247e-03 -5.604417e-03 -3.803482e-03 -5.856510e-03 -3.596820e-03 -1.266604e-02 -1.176494e-02 -1.165389e-02 -1.994730e-02 -6.190551e-03 -2.132481e-03
 -1.814192e-02 -7.635643e-03 -3.534990e-03 -7.247451e-03 -4.410982e-03 -4.175089e-03 -1.228861e-02 9.582798e-03 -1.792530e-02 -3.903675e-02 3.425937e-04 -4.034170e-02 -2.583422e-02 -1.385462e-02 2.213870e-03 1.084076e-01 -2.741242e-02 6.848172e-02 1.119211e-01 -2.397736e-02 -3.502217e-02 -1.862488e-02 -1.355234e-02 -1.569457e-02 -1.161702e-02 -1.590396e-02 -5.171415e-02 -2.997431e-02 -3.851143e-02 -5.853318e-02 -1.513471e-02 2.435314e-02 -1.190112e-03 -3.181024e-02 1.325503e-01 9.988702e-02 -6.256436e-02 1.456668e-01 1.857430e-01 -4.447496e-02 6.319071e-02 -1.009476e-01 -4.766695e-02 5.889706e-03 -4.650940e-02 6.715319e-02 2.549030e-02 4.722348e-02 9.040055e-02 1.505776e-01 9.251291e-02 1.151863e-02 3.144260e-02 6.394039e-02 -4.937892e-03 3.907341e-02 -7.090485e-02 8.028337e-02 2.556857e-02 2.309388e-02 -6.977603e-02 -3.003216e-02 -4.502668e-02 -6.029519e-02 -6.006142e-02 -7.867498e-02 -5.644606e-02 1.929789e-02 -6.298763e-02 3.072262e-02 8.679879e-04 8.062899e-02 1.518053e-01 1.252052e-02 5.983091e-02 8.324838e-02 1.376512e-01 9.041988e-02 1.128865e-01 6.957555e-02 4.116774e-02 3.687344e-02 -6.323158e-02 -7.373869e-02 -6.540281e-02 -7.899968e-02 1.066578e-01 4.918489e-02 7.342991e-02 1.060744e-01 8.154413e-02 1.073907e-01 3.523839e-02 8.137850e-02 2.597608e-02 -1.128423e-03 1.434833e-01 -5.802258e-02 -2.166813e-02 9.561301e-02 -3.611992e-02 -1.212852e-02 -1.314588e-02 -1.491240e-02 -1.304753e-02 -2.322140e-02 -3.338792e-02 -1.252595e-02 -4.108427e-02 -4.830070e-02 -2.643872e-02 -2.847399e-02 1.616732e-04 2.501430e-02 1.166575e-01 1.199804e-01 1.821048e-02 1.149322e-01 8.015285e-02 -4.009852e-02 -7.826033e-03 -4.725480e-03 -2.883896e-03 -1.665950e-03 -4.558289e-04 -1.028073e-03 8.941117e-04 -6.504808e-03 -5.981259e-03 -1.202306e-02 -5.051974e-03 -6.072418e-03 -1.050645e-02 5.959619e-03 1.011196e-02 3.070848e-02 -4.561744e-04 -1.267831e-02 -6.458876e-05 -1.674014e-02 -2.119042e-03 -1.056777e-03 -4.883713e-04 -7.220058e-04 -3.655133e-04 -1.110308e-03 -2.986076e-03 -5.527909e-03 -3.315454e-03 -6.644744e-03 -6.770242e-03 -7.575580e-03 -8.782166e-03 -7.566360e-03 -1.366646e-02 -1.817442e-02 -7.307336e-03 -1.920510e-02 -2.176976e-02 -4.885073e-03 -2.053555e-03 -1.010443e-03 -4.549430e-04 -6.825790e-04 -3.364788e-04 -1.058062e-03 -2.883032e-03 -5.328735e-03 -3.217242e-03 -6.448572e-03 -6.583903e-03 -7.362760e-03 -8.504030e-03 -7.289544e-03 -1.498524e-02 -2.104211e-02 -7.150098e-03 -1.894081e-02 -2.148741e-02 -4.728261e-03 -2.053555e-03 -1.010443e-03 -4.549430e-04 -6.825790e-04 -3.364788e-04 -1.058062e-03 -2.883032e-03 -5.328735e-03 -3.217242e-03 -6.448572e-03 -6.583903e-03 -7.362760e-03 -8.504030e-03 -7.289544e-03 -1.498524e-02 -2.104211e-02 -7.150098e-03 -1.894081e-02 -2.148741e-02 -4.728261e-03 -2.053555e-03 -1.010443e-03 -4.549430e-04 -6.825790e-04 -3.364788e-04 -1.058062e-03 -2.883032e-03 -5.328735e-03 -3.217242e-03 -6.448572e-03 -6.583903e-03 -7.362760e-03 -8.504030e-03 -7.289544e-03 -1.498524e-02 -2.104211e-02 -7.150098e-03 -1.894081e-02 -2.148741e-02 -4.728261e-03 -2.053555e-03 -1.010443e-03 -4.549430e-04 -6.825790e-04 -3.364788e-04 -1.058062e-03 -2.883032e-03 -5.328735e-03 -3.217242e-03 -6.448572e-03 -6.583903e-03 -7.362760e-03 -8.504030e-03 -7.289544e-03 -1.498524e-02 -2.104211e-02 -7.150098e-03 -1.894081e-02 -2.148741e-02 -4.728261e-03 -2.053555e-03 -1.010443e-03 -4.549430e-04 -6.825790e-04 -3.364788e-04 -1.058062e-03 -2.883032e-03 -5.328735e-03 -3.217242e-03 -6.448572e-03 -6.583903e-03 -7.362760e-03 -8.504030e-03 -7.289544e-03 -1.498524e-02 -2.104211e-02 -7.150098e-03 -1.894081e-02 -2.148741e-02 -4.728261e-03 -2.053555e-03 -1.010443e-03 -4.549430e-04 -6.825790e-04 -3.364788e-04 -1.058062e-03 -2.883032e-03 -5.328735e-03 -3.217242e-03 -6.448572e-03 -6.583903e-03 -7.362760e-03 -8.504030e-03 -7.289544e-03 -1.498524e-02 -2.104211e-02 -7.150098e-03 -1.894081e-02 -2.148741e-02 -4.728261e-03 -2.053555e-03 -1.010443e-03 -4.549430e-04 -6.825790e-04 -3.364788e-04 -1.058062e-03 -2.883032e-03 -5.328735e-03 -3.217242e-03 -6.448572e-03 -6.583903e-03 -7.362760e-03 -8.504030e-03 -7.289544e-03 -1.498524e-02 -2.104211e-02 -7.150098e-03 -1.894081e-02 -2.148741e-02 -4.728261e-03 -2.053555e-03 -1.010443e-03 -4.549430e-04 -6.825790e-04 -3.364788e-04 -1.058062e-03 -2.883032e-03 -5.328735e-03 -3.217242e-03 -6.448572e-03 -6.583903e-03 -7.362760e-03 -8.504030e-03 -7.289544e-03 -1.498524e-02 -2.104211e-02 -7.150098e-03 -1.894081e-02 -2.148741e-02 -4.728261e-03 -2.053555e-03 -1.010443e-03 -4.549430e-04 -6.825790e-04 -3.364788e-04 -1.058062e-03 -2.883032e-03 -5.328735e-03 -3.217242e-03 -6.448572e-03 -6.583903e-03 -7.362760e-03 -8.504030e-03 -7.289544e-03 -1.498524e-02 -2.104211e-02 -7.150098e-03 -1.894081e-02 -2.148741e-02 -4.728261e-03 -2.053555e-03 -1.010443e-03 -4.549430e-04 -6.825790e-04 -3.364788e-04 -1.058062e-03 -2.883032e-03 -5.328735e-03 -3.217242e-03 -6.448572e-03 -6.583903e-03 -7.362760e-03 -8.504030e-03 -7.289544e-03 -1.498524e-02 -2.104211e-02 -7.150098e-03 -1.894081e-02 -2.148741e-02 -4.728261e-03 -2.053555e-03 -1.010443e-03 -4.549430e-04 -6.825790e-04 -3.364788e-04 -1.058062e-03 -2.883032e-03 -5.328735e-03 -3.217242e-03 -6.448572e-03 -6.583903e-03 -7.362760e-03 -8.504030e-03 -7.289544e-03 -1.498524e-02 -2.104211e-02 -7.150098e-03 -1.894081e-02 -2.148741e-02 -4.728261e-03 -2.053555e-03 -1.010443e-03 -4.549430e-04 -6.825790e-04 -3.364788e-04 -1.058062e-03 -2.883032e-03 -5.328735e-03 -3.217242e-03 -6.448572e-03 -6.583903e-03 -7.362760e-03 -8.504030e-03 -7.289544e-03 -1.498524e-02 -2.104211e-02 -7.150098e-03 -1.894081e-02 -2.148741e-02 -4.728261e-03
 -3.618797e-03 -3.516139e-03 -3.516139e-03 -3.516139e-03 -3.516139e-03 -3.516139e-03 -3.531432e-03 -3.634535e-03 -8.850977e-03 -2.746077e-03 -6.342394e-03 -4.028117e-03 -3.441534e-03 -1.322898e-03 2.364400e-02 2.427262e-02 -1.324377e-02 1.424409e-02 7.874907e-02 -1.743594e-02 -7.328271e-03 -7.073813e-03 -7.073813e-03 -7.073813e-03 -7.073813e-03 -7.073813e-03 -7.108873e-03 -7.309181e-03 -1.419748e-02 -2.380247e-02 -2.952729e-02 -1.126238e-02 2.254129e-02 2.804744e-03 7.714589e-02 7.485701e-02 -4.888283e-04 9.504246e-03 1.051397e-01 -1.172116e-02 -6.109980e-02 -6.408965e-02 -6.408965e-02 -6.408965e-02 -6.408965e-02 -6.408965e-02 -6.458286e-02 -6.457816e-02 -3.713835e-02 5.692819e-02 7.360979e-02 9.478735e-02 9.084292e-02 8.780525e-02 1.141523e-01 1.748238e-01 1.484247e-02 1.274273e-01 1.581888e-01 1.008319e-01 -3.697168e-02 -3.535847e-02 -3.535847e-02 -3.535847e-02 -3.535847e-02 -3.535847e-02 -3.559325e-02 -3.660688e-02 -2.628378e-02 4.389215e-03 -6.528737e-03 5.322648e-02 8.903981e-02 4.393948e-02 1.546659e-01 1.475502e-01 -2.532858e-02 8.242701e-02 1.784323e-01 -2.340966e-02 -7.918958e-02 -8.072262e-02 -8.072262e-02 -8.072262e-02 -8.072262e-02 -8.072262e-02 -7.952337e-02 -7.643919e-02 -2.081682e-02 1.178695e-01 7.752478e-02 1.370145e-01 1.664438e-01 9.099175e-02 1.414134e-01 1.624792e-01 1.733078e-02 1.280390e-01 1.290945e-01 1.132011e-01 -6.801428e-03 -6.534090e-03 -6.534090e-03 -6.534090e-03 -6.534090e-03 -6.534090e-03 -6.574020e-03 -6.752184e-03 -8.600035e-03 1.935876e-02 -1.633263e-02 -1.495438e-02 6.105288e-03 -2.116253e-02 1.014467e-01 3.766901e-02 -1.425769e-02 1.082170e-02 1.235534e-01 -3.862586e-02 -1.220846e-03 -1.172109e-03 -1.172109e-03 -1.172109e-03 -1.172109e-03 -1.172109e-03 -1.179825e-03 -1.216026e-03 -3.390586e-03 -1.277195e-02 -1.061193e-02 -2.255141e-03 -1.058582e-02 1.453052e-03 2.810832e-03 -1.210806e-02 -3.644565e-03 -1.162499e-03 1.446240e-02 2.912259e-04 -3.116044e-05 -1.719102e-05 -1.719102e-05 -1.719102e-05 -1.719102e-05 -1.719102e-05 -1.936270e-05 -3.029127e-05 -7.168768e-04 -6.142759e-03 -4.132674e-03 -9.249487e-03 -1.338779e-02 -7.640037e-03 -2.481872e-02 -2.270904e-02 -2.003404e-03 -1.430111e-02 -2.963828e-02 -5.131746e-03 -1.359873e-05 0.000000e+00 0.000000e+00 0.000000e+00 0.000000e+00 0.000000e+00 -2.091833e-06 -1.270391e-05 -6.813824e-04 -5.961600e-03 -4.001537e-03 -8.963981e-03 -1.299390e-02 -7.420726e-03 -2.417061e-02 -2.400804e-02 -1.930835e-03 -1.385735e-02 -3.254276e-02 -4.986687e-03 -1.359873e-05 0.000000e+00 0.000000e+00 0.000000e+00 0.000000e+00 0.000000e+00 -2.091833e-06 -1.270391e-05 -6.813824e-04 -5.961600e-03 -4.001537e-03 -8.963981e-03 -1.299390e-02 -7.420726e-03 -2.417061e-02 -2.400804e-02 -1.930835e-03 -1.385735e-02 -3.254276e-02 -4.986687e-03 -1.359873e-05 0.000000e+00 0.000000e+00 0.000000e+00 0.000000e+00 0.000000e+00 -2.091833e-06 -1.270391e-05 -6.813824e-04 -5.961600e-03 -4.001537e-03 -8.963981e-03 -1.299390e-02 -7.420726e-03 -2.417061e-02 -2.400804e-02 -1.930835e-03 -1.385735e-02 -3.254276e-02 -4.986687e-03 -1.359873e-05 0.000000e+00 0.000000e+00 0.000000e+00 0.000000e+00 0.000000e+00 -2.091833e-06 -1.270391e-05 -6.813824e-04 -5.961600e-03 -4.001537e-03 -8.963981e-03 -1.299390e-02 -7.420726e-03 -2.417061e-02 -2.400804e-02 -1.930835e-03 -1.385735e-02 -3.254276e-02 -4.986687e-03 -1.359873e-05 0.000000e+00 0.000000e+00 0.000000e+00 0.000000e+00 0.000000e+00 -2.091833e-06 -1.270391e-05 -6.813824e-04 -5.961600e-03 -4.001537e-03 -8.963981e-03 -1.299390e-02 -7.420726e-03 -2.417061e-02 -2.400804e-02 -1.930835e-03 -1.385735e-02 -3.254276e-02 -4.986687e-03 -1.359873e-05 0.000000e+00 0.000000e+00 0.000000e+00 0.000000e+00 0.000000e+00 -2.091833e-06 -1.270391e-05 -6.813824e-04 -5.961600e-03 -4.001537e-03 -8.963981e-03 -1.299390e-02 -7.420726e-03 -2.417061e-02 -2.400804e-02 -1.930835e-03 -1.385735e-02 -3.254276e-02 -4.986687e-03 -1.359873e-05 0.000000e+00 0.000000e+00 0.000000e+00 0.000000e+00 0.000000e+00 -2.091833e-06 -1.270391e-05 -6.813824e-04 -5.961600e-03 -4.001537e-03 -8.963981e-03 -1.299390e-02 -7.420726e-03 -2.417061e-02 -2.400804e-02 -1.930835e-03 -1.385735e-02 -3.254276e-02 -4.986687e-03 -1.359873e-05 0.000000e+00 0.000000e+00 0.000000e+00 0.000000e+00 0.000000e+00 -2.091833e-06 -1.270391e-05 -6.813824e-04 -5.961600e-03 -4.001537e-03 -8.963981e-03 -1.299390e-02 -7.420726e-03 -2.417061e-02 -2.400804e-02 -1.930835e-03 -1.385735e-02 -3.254276e-02 -4.986687e-03 -1.359873e-05 0.000000e+00 0.000000e+00 0.000000e+00 0.000000e+00 0.000000e+00 -2.091833e-06 -1.270391e-05 -6.813824e-04 -5.961600e-03 -4.001537e-03 -8.963981e-03 -1.299390e-02 -7.420726e-03 -2.417061e-02 -2.400804e-02 -1.930835e-03 -1.385735e-02 -3.254276e-02 -4.986687e-03 -1.359873e-05 0.000000e+00 0.000000e+00 0.000000e+00 0.000000e+00 0.000000e+00 -2.091833e-06 -1.270391e-05 -6.813824e-04 -5.961600e-03 -4.001537e-03 -8.963981e-03 -1.299390e-02 -7.420726e-03 -2.417061e-02 -2.400804e-02 -1.930835e-03 -1.385735e-02 -3.254276e-02 -4.986687e-03 -1.359873e-05 0.000000e+00 0.000000e+00 0.000000e+00 0.000000e+00 0.000000e+00 -2.091833e-06 -1.270391e-05 -6.813824e-04 -5.961600e-03 -4.001537e-03 -8.963981e-03 -1.299390e-02 -7.420726e-03 -2.417061e-02 -2.400804e-02 -1.930835e-03 -1.385735e-02 -3.254276e-02 -4.986687e-03 -1.359873e-05 0.000000e+00 0.000000e+00 0.000000e+00 0.000000e+00 0.000000e+00 -2.091833e-06 -1.270391e-05 -6.813824e-04 -5.961600e-03 -4.001537e-03 -8.963981e-03 -1.299390e-02 -7.420726e-03 -2.417061e-02 -2.400804e-02 -1.930835e-03 -1.385735e-02 -3.254276e-02 -4.986687e-03
 -4.057121e-02 2.679482e-02 1.970862e-03 4.860230e-02 1.695231e-02 3.266305e-02 -5.162498e-03 1.299958e-02 -4.295353e-03 5.561568e-03 -9.617581e-03 3.819093e-03 -2.565186e-03 -7.549229e-03 -7.394883e-03 -6.757314e-03 -1.766260e-02 -7.622724e-04 6.646117e-04 7.442546e-03 4.056562e-02 5.147473e-02 -2.704691e-02 2.707648e-02 6.907663e-02 1.116433e-01 -3.025301e-02 -1.649295e-02 9.710592e-03 -2.362242e-02 -1.039811e-02 -7.909003e-03 -6.497100e-03 3.535773e-03 -9.097166e-03 -9.950632e-03 -8.231732e-03 -4.418382e-03 -8.091116e-03 -7.196694e-03 1.404032e-01 -5.664792e-03 1.027513e-01 1.646727e-01 1.289244e-01 1.689849e-01 6.470357e-02 2.389005e-02 7.001937e-02 3.191212e-02 9.253688e-03 -5.125201e-02 -7.422077e-02 -1.961658e-02 -5.882443e-02 -3.240321e-02 -4.443194e-02 -4.926498e-02 -1.299189e-02 -1.045215e-02 8.365234e-02 1.299006e-01 8.981696e-02 1.057759e-01 1.919221e-02 7.486598e-02 5.191423e-02 4.658633e-03 3.744411e-02 -1.030222e-02 -3.385770e-02 -1.662251e-02 -2.871415e-02 -4.521681e-03 -3.973425e-02 -3.920517e-02 1.486134e-02 -3.232248e-02 -1.834752e-02 -2.299185e-03 1.470317e-01 1.449237e-01 1.048131e-01 -7.235483e-03 1.038508e-01 4.114650e-02 1.197282e-01 4.897726e-02 8.354624e-02 -2.788050e-02 2.976771e-03 -7.486764e-04 -2.948847e-02 -7.187900e-03 -8.486967e-02 -5.451634e-02 4.555455e-02 -1.755046e-02 -5.386538e-02 6.261436e-02 4.278736e-02 4.700615e-02 2.918625e-02 4.820081e-02 1.192370e-02 3.216064e-02 -9.179480e-03 -1.698964e-02 3.823670e-02 -5.737366e-03 -6.586804e-03 -4.586930e-03 -2.624665e-03 -1.315775e-02 -2.085703e-03 -1.672354e-02 -7.408813e-03 -9.278860e-03 -2.219895e-02 -7.195007e-04 -1.468503e-02 1.175276e-02 1.357430e-03 8.612258e-03 4.350823e-03 -3.349298e-03 -9.835198e-03 3.565474e-03 -1.288603e-02 -6.949822e-03 -5.989988e-03 -3.816356e-03 -7.736984e-04 3.764633e-05 -6.076685e-04 -1.977176e-03 -3.879005e-03 -5.972128e-04 -6.085260e-03 -5.234924e-03 -1.616549e-02 -1.740195e-02 -1.326857e-02 -1.699799e-02 -1.544715e-02 -1.948693e-02 -6.863040e-03 -5.102400e-03 -1.025354e-02 -8.675811e-04 -2.524343e-03 -1.980305e-03 -1.056731e-03 -2.604305e-03 -3.963514e-04 -8.347180e-04 -3.166245e-03 -1.514206e-03 -1.382178e-03 -2.724664e-03 -1.556499e-02 -1.683481e-02 -1.290811e-02 -1.655511e-02 -1.504800e-02 -1.897504e-02 -8.576744e-03 -4.948835e-03 -9.956113e-03 -2.789060e-03 -2.426161e-03 -1.903068e-03 -1.005976e-03 -2.511820e-03 -3.683061e-04 -7.957760e-04 -3.044428e-03 -1.441763e-03 -1.319185e-03 -4.574507e-03 -1.556499e-02 -1.683481e-02 -1.290811e-02 -1.655511e-02 -1.504800e-02 -1.897504e-02 -8.576744e-03 -4.948835e-03 -9.956113e-03 -2.789060e-03 -2.426161e-03 -1.903068e-03 -1.005976e-03 -2.511820e-03 -3.683061e-04 -7.957760e-04 -3.044428e-03 -1.441763e-03 -1.319185e-03 -4.574507e-03 -1.556499e-02 -1.683481e-02 -1.290811e-02 -1.655511e-02 -1.504800e-02 -1.897504e-02 -8.576744e-03 -4.948835e-03 -9.956113e-03 -2.789060e-03 -2.426161e-03 -1.903068e-03 -1.005976e-03 -2.511820e-03 -3.683061e-04 -7.957760e-04 -3.044428e-03 -1.441763e-03 -1.319185e-03 -4.574507e-03 -1.556499e-02 -1.683481e-02 -1.290811e-02 -1.655511e-02 -1.504800e-02 -1.897504e-02 -8.576744e-03 -4.948835e-03 -9.956113e-03 -2.789060e-03 -2.426161e-03 -1.903068e-03 -1.005976e-03 -2.511820e-03 -3.683061e-04 -7.957760e-04 -3.044428e-03 -1.441763e-03 -1.319185e-03 -4.574507e-03 -1.556499e-02 -1.683481e-02 -1.290811e-02 -1.655511e-02 -1.504800e-02 -1.897504e-02 -8.576744e-03 -4.948835e-03 -9.956113e-03 -2.789060e-03 -2.426161e-03 -1.903068e-03 -1.005976e-03 -2.511820e-03 -3.683061e-04 -7.957760e-04 -3.044428e-03 -1.441763e-03 -1.319185e-03 -4.574507e-03 -1.556499e-02 -1.683481e-02 -1.290811e-02 -1.655511e-02 -1.504800e-02 -1.897504e-02 -8.576744e-03 -4.948835e-03 -9.956113e-03 -2.789060e-03 -2.426161e-03 -1.903068e-03 -1.005976e-03 -2.511820e-03 -3.683061e-04 -7.957760e-04 -3.044428e-03 -1.441763e-03 -1.319185e-03 -4.574507e-03 -1.556499e-02 -1.683481e-02 -1.290811e-02 -1.655511e-02 -1.504800e-02 -1.897504e-02 -8.576744e-03 -4.948835e-03 -9.956113e-03 -2.789060e-03 -2.426161e-03 -1.903068e-03 -1.005976e-03 -2.511820e-03 -3.683061e-04 -7.957760e-04 -3.044428e-03 -1.441763e-03 -1.319185e-03 -4.574507e-03 -1.556499e-02 -1.683481e-02 -1.290811e-02 -1.655511e-02 -1.504800e-02 -1.897504e-02 -8.576744e-03 -4.948835e-03 -9.956113e-03 -2.789060e-03 -2.426161e-03 -1.903068e-03 -1.005976e-03 -2.511820e-03 -3.683061e-04 -7.957760e-04 -3.044428e-03 -1.441763e-03 -1.319185e-03 -4.574507e-03 -1.556499e-02 -1.683481e-02 -1.290811e-02 -1.655511e-02 -1.504800e-02 -1.897504e-02 -8.576744e-03 -4.948835e-03 -9.956113e-03 -2.789060e-03 -2.426161e-03 -1.903068e-03 -1.005976e-03 -2.511820e-03 -3.683061e-04 -7.957760e-04 -3.044428e-03 -1.441763e-03 -1.319185e-03 -4.574507e-03 -1.556499e-02 -1.683481e-02 -1.290811e-02 -1.655511e-02 -1.504800e-02 -1.897504e-02 -8.576744e-03 -4.948835e-03 -9.956113e-03 -2.789060e-03 -2.426161e-03 -1.903068e-03 -1.005976e-03 -2.511820e-03 -3.683061e-04 -7.957760e-04 -3.044428e-03 -1.441763e-03 -1.319185e-03 -4.574507e-03 -1.556499e-02 -1.683481e-02 -1.290811e-02 -1.655511e-02 -1.504800e-02 -1.897504e-02 -8.576744e-03 -4.948835e-03 -9.956113e-03 -2.789060e-03 -2.426161e-03 -1.903068e-03 -1.005976e-03 -2.511820e-03 -3.683061e-04 -7.957760e-04 -3.044428e-03 -1.441763e-03 -1.319185e-03 -4.574507e-03 -1.556499e-02 -1.683481e-02 -1.290811e-02 -1.655511e-02 -1.504800e-02 -1.897504e-02 -8.576744e-03 -4.948835e-03 -9.956113e-03 -2.789060e-03 -2.426161e-03 -1.903068e-03 -1.005976e-03 -2.511820e-03 -3.683061e-04 -7.957760e-04 -3.044428e-03 -1.441763e-03 -1.319185e-03 -4.574507e-03
 -5.768134e-03 -4.065354e-03 -3.847401e-03 -3.847401e-03 -3.847401e-03 -2.056363e-03 -4.362630e-03 -9.817966e-04 5.177013e-03 -2.497032e-03 9.816352e-03 -1.439397e-02 5.784352e-03 2.293034e-02 1.488009e-02 9.935429e-03 -9.275279e-03 1.554180e-02 1.604352e-02 9.966477e-03 -4.375695e-03 -4.403534e-03 -7.889491e-03 -7.889491e-03 -7.889491e-03 -6.474772e-03 -9.077501e-03 2.824054e-03 7.345782e-03 -1.820979e-02 1.065134e-02 1.876111e-02 2.174404e-02 3.038674e-02 -9.083328e-03 5.340046e-02 2.062163e-03 -7.523075e-03 6.022538e-02 1.929300e-02 -6.107685e-02 -6.411401e-02 -6.723613e-02 -6.723613e-02 -6.723613e-02 -6.471315e-02 -5.860627e-02 -4.684723e-02 2.127753e-02 8.790106e-02 1.658512e-03 1.096640e-01 9.991305e-02 3.977429e-02 1.350183e-01 1.924017e-01 9.070233e-03 1.473103e-01 1.847695e-01 1.469996e-02 -2.260707e-02 -3.803354e-02 -3.909148e-02 -3.909148e-02 -3.909148e-02 -3.828516e-02 -3.526966e-02 -3.867198e-02 -2.050188e-02 5.724469e-02 7.051792e-02 2.917859e-02 3.880804e-02 4.410925e-02 1.150639e-01 7.661752e-02 2.379579e-02 8.421657e-02 1.164409e-01 4.080612e-02 -7.855248e-02 -8.684299e-02 -8.332556e-02 -8.332556e-02 -8.332556e-02 -8.540055e-02 -8.473635e-02 -8.403358e-02 -1.506478e-02 7.826012e-02 2.883465e-02 1.078317e-01 1.124350e-01 7.362840e-02 2.237445e-01 2.094111e-01 2.828103e-02 1.526089e-01 2.344951e-01 5.689722e-02 -7.390002e-03 -7.846786e-03 -7.366581e-03 -7.366581e-03 -7.366581e-03 -7.917385e-03 -8.444059e-03 5.763844e-03 1.952963e-02 -9.009790e-03 2.221397e-02 -3.484774e-03 3.918454e-02 1.867883e-02 4.390136e-02 7.855761e-03 -3.159281e-03 6.335823e-03 1.715843e-02 2.095323e-02 -2.056575e-03 -1.350919e-03 -1.263535e-03 -1.263535e-03 -1.263535e-03 -1.360557e-03 -1.468135e-03 -2.586655e-03 7.412042e-03 6.616965e-03 1.540071e-03 3.391982e-03 -1.147155e-02 -1.404039e-03 -1.993773e-02 -2.225267e-03 -7.857515e-04 -2.103268e-02 -2.904162e-03 6.423291e-03 -2.541506e-04 -4.242230e-05 -1.891221e-05 -1.891221e-05 -1.891221e-05 -4.666422e-05 -8.035021e-05 -3.966449e-04 -3.385370e-03 -6.564698e-03 -6.636038e-03 -8.123936e-03 -1.184725e-02 -9.230308e-03 -1.846712e-02 -2.285230e-02 -3.978707e-03 -1.523545e-02 -2.533402e-02 -7.506511e-03 -2.273263e-04 -2.274782e-05 0.000000e+00 0.000000e+00 0.000000e+00 -2.688930e-05 -5.920945e-05 -3.651831e-04 -3.244737e-03 -8.195333e-03 -6.395301e-03 -9.762457e-03 -1.144446e-02 -8.931107e-03 -1.980862e-02 -2.221512e-02 -3.850753e-03 -1.493231e-02 -2.487890e-02 -7.187337e-03 -2.273263e-04 -2.274782e-05 0.000000e+00 0.000000e+00 0.000000e+00 -2.688930e-05 -5.920945e-05 -3.651831e-04 -3.244737e-03 -8.195333e-03 -6.395301e-03 -9.762457e-03 -1.144446e-02 -8.931107e-03 -1.980862e-02 -2.221512e-02 -3.850753e-03 -1.493231e-02 -2.487890e-02 -7.187337e-03 -2.273263e-04 -2.274782e-05 0.000000e+00 0.000000e+00 0.000000e+00 -2.688930e-05 -5.920945e-05 -3.651831e-04 -3.244737e-03 -8.195333e-03 -6.395301e-03 -9.762457e-03 -1.144446e-02 -8.931107e-03 -1.980862e-02 -2.221512e-02 -3.850753e-03 -1.493231e-02 -2.487890e-02 -7.187337e-03 -2.273263e-04 -2.274782e-05 0.000000e+00 0.000000e+00 0.000000e+00 -2.688930e-05 -5.920945e-05 -3.651831e-04 -3.244737e-03 -8.195333e-03 -6.395301e-03 -9.762457e-03 -1.144446e-02 -8.931107e-03 -1.980862e-02 -2.221512e-02 -3.850753e-03 -1.493231e-02 -2.487890e-02 -7.187337e-03 -2.273263e-04 -2.274782e-05 0.000000e+00 0.000000e+00 0.000000e+00 -2.688930e-05 -5.920945e-05 -3.651831e-04 -3.244737e-03 -8.195333e-03 -6.395301e-03 -9.762457e-03 -1.144446e-02 -8.931107e-03 -1.980862e-02 -2.221512e-02 -3.850753e-03 -1.493231e-02 -2.487890e-02 -7.187337e-03 -2.273263e-04 -2.274782e-05 0.000000e+00 0.000000e+00 0.000000e+00 -2.688930e-05 -5.920945e-05 -3.651831e-04 -3.244737e-03 -8.195333e-03 -6.395301e-03 -9.762457e-03 -1.144446e-02 -8.931107e-03 -1.980862e-02 -2.221512e-02 -3.850753e-03 -1.493231e-02 -2.487890e-02 -7.187337e-03 -2.273263e-04 -2.274782e-05 0.000000e+00 0.000000e+00 0.000000e+00 -2.688930e-05 -5.920945e-05 -3.651831e-04 -3.244737e-03 -8.195333e-03 -6.395301e-03 -9.762457e-03 -1.144446e-02 -8.931107e-03 -1.980862e-02 -2.221512e-02 -3.850753e-03 -1.493231e-02 -2.487890e-02 -7.187337e-03 -2.273263e-04 -2.274782e-05 0.000000e+00 0.000000e+00 0.000000e+00 -2.688930e-05 -5.920945e-05 -3.651831e-04 -3.244737e-03 -8.195333e-03 -6.395301e-03 -9.762457e-03 -1.144446e-02 -8.931107e-03 -1.980862e-02 -2.221512e-02 -3.850753e-03 -1.493231e-02 -2.487890e-02 -7.187337e-03 -2.273263e-04 -2.274782e-05 0.000000e+00 0.000000e+00 0.000000e+00 -2.688930e-05 -5.920945e-05 -3.651831e-04 -3.244737e-03 -8.195333e-03 -6.395301e-03 -9.762457e-03 -1.144446e-02 -8.931107e-03 -1.980862e-02 -2.221512e-02 -3.850753e-03 -1.493231e-02 -2.487890e-02 -7.187337e-03 -2.273263e-04 -2.274782e-05 0.000000e+00 0.000000e+00 0.000000e+00 -2.688930e-05 -5.920945e-05 -3.651831e-04 -3.244737e-03 -8.195333e-03 -6.395301e-03 -9.762457e-03 -1.144446e-02 -8.931107e-03 -1.980862e-02 -2.221512e-02 -3.850753e-03 -1.493231e-02 -2.487890e-02 -7.187337e-03 -2.273263e-04 -2.274782e-05 0.000000e+00 0.000000e+00 0.000000e+00 -2.688930e-05 -5.920945e-05 -3.651831e-04 -3.244737e-03 -8.195333e-03 -6.395301e-03 -9.762457e-03 -1.144446e-02 -8.931107e-03 -1.980862e-02 -2.221512e-02 -3.850753e-03 -1.493231e-02 -2.487890e-02 -7.187337e-03 -2.273263e-04 -2.274782e-05 0.000000e+00 0.000000e+00 0.000000e+00 -2.688930e-05 -5.920945e-05 -3.651831e-04 -3.244737e-03 -8.195333e-03 -6.395301e-03 -9.762457e-03 -1.144446e-02 -8.931107e-03 -1.980862e-02 -2.221512e-02 -3.850753e-03 -1.493231e-02 -2.487890e-02 -7.187337e-03
 -1.385197e-02 2.006465e-02 -3.137724e-03 1.726800e-02 3.607053e-02 2.471142e-02 4.988813e-04 -8.932011e-03 1.021083e-02 5.026290e-03 -7.991182e-03 -1.569446e-02 -3.582159e-03 1.734531e-03 -1.839125e-04 -6.921934e-03 8.324871e-03 -2.506360e-03 7.867614e-03 -1.384331e-02 5.064313e-02 5.475027e-02 8.203869e-03 1.331493e-02 1.647366e-03 8.452900e-02 -8.775342e-03 -2.293430e-02 5.766472e-02 -5.086002e-03 -2.885062e-02 8.344774e-05 1.514748e-03 -4.022132e-03 -8.885145e-03 -1.402885e-02 -2.053564e-02 -2.387661e-02 -7.610481e-03 1.613156e-02 1.137326e-01 4.986271e-02 6.353095e-02 1.192770e-01 1.165304e-01 1.332125e-01 4.144877e-02 8.317358e-03 9.480395e-02 -1.988430e-02 2.292459e-02 -2.624716e-02 -5.073642e-02 -1.390934e-02 -5.367496e-02 -2.702493e-02 3.769701e-03 -1.538884e-03 -2.936597e-02 1.364053e-03 7.736935e-02 1.018143e-01 8.142933e-02 8.995490e-02 7.224925e-02 6.206485e-02 4.406396e-02 2.205155e-02 -5.092730e-03 -1.004784e-02 -1.122240e-02 1.417950e-02 -3.647421e-02 1.465176e-02 -4.437116e-02 -3.659257e-02 5.003877e-03 -2.202739e-02 -5.049605e-02 1.764723e-02 1.153563e-01 9.662047e-02 9.118876e-02 4.379660e-02 9.167932e-02 4.222527e-02 1.008283e-01 6.123323e-02 7.358682e-02 1.935536e-02 3.069958e-02 -1.844319e-02 -3.334599e-02 -2.199666e-02 -6.256773e-02 -3.729982e-02 7.357277e-03 -1.774965e-02 -1.063812e-02 4.993421e-02 5.985942e-02 3.235380e-02 4.947277e-02 6.428910e-02 4.625277e-02 3.834144e-02 3.585989e-04 4.020718e-03 -1.894803e-02 -5.514878e-03 -2.200970e-02 -1.538153e-02 -6.059164e-03 -1.844013e-02 -1.344529e-02 -2.007467e-02 -7.615385e-03 -1.930494e-02 -5.397683e-03 -1.053362e-02 -1.242134e-02 -9.309480e-03 1.829491e-02 1.281761e-02 1.012614e-04 1.348075e-02 1.204941e-04 -7.005142e-03 -1.100868e-02 -8.492251e-03 -8.754855e-03 -3.864636e-03 -3.872559e-03 4.326246e-03 3.250410e-04 -3.102472e-03 -7.639087e-03 -8.083344e-03 -3.864812e-03 -9.037929e-03 -1.651878e-02 -1.500635e-02 -1.379030e-02 -1.389286e-02 -1.582853e-02 -1.544430e-02 -8.849062e-03 -5.202160e-03 -9.762854e-03 -3.279689e-03 -3.294780e-03 -2.483366e-03 -1.331570e-03 -3.017094e-03 -6.783499e-04 -1.133515e-03 -3.592542e-03 -1.926598e-03 -1.872888e-03 -3.133098e-03 -1.590383e-02 -1.458601e-02 -1.343745e-02 -1.538833e-02 -1.541047e-02 -1.690237e-02 -8.613026e-03 -5.055231e-03 -9.462973e-03 -3.171563e-03 -3.180791e-03 -2.393774e-03 -1.280235e-03 -2.919842e-03 -6.430627e-04 -1.088697e-03 -3.476017e-03 -1.846830e-03 -1.796207e-03 -4.991100e-03 -1.590383e-02 -1.458601e-02 -1.343745e-02 -1.538833e-02 -1.541047e-02 -1.690237e-02 -8.613026e-03 -5.055231e-03 -9.462973e-03 -3.171563e-03 -3.180791e-03 -2.393774e-03 -1.280235e-03 -2.919842e-03 -6.430627e-04 -1.088697e-03 -3.476017e-03 -1.846830e-03 -1.796207e-03 -4.991100e-03 -1.590383e-02 -1.458601e-02 -1.343745e-02 -1.538833e-02 -1.541047e-02 -1.690237e-02 -8.613026e-03 -5.055231e-03 -9.462973e-03 -3.171563e-03 -3.180791e-03 -2.393774e-03 -1.280235e-03 -2.919842e-03 -6.430627e-04 -1.088697e-03 -3.476017e-03 -1.846830e-03 -1.796207e-03 -4.991100e-03 -1.590383e-02 -1.458601e-02 -1.343745e-02 -1.538833e-02 -1.541047e-02 -1.690237e-02 -8.613026e-03 -5.055231e-03 -9.462973e-03 -3.171563e-03 -3.180791e-03 -2.393774e-03 -1.280235e-03 -2.919842e-03 -6.430627e-04 -1.088697e-03 -3.476017e-03 -1.846830e-03 -1.796207e-03 -4.991100e-03 -1.590383e-02 -1.458601e-02 -1.343745e-02 -1.538833e-02 -1.541047e-02 -1.690237e-02 -8.613026e-03 -5.055231e-03 -9.462973e-03 -3.171563e-03 -3.180791e-03 -2.393774e-03 -1.280235e-03 -2.919842e-03 -6.430627e-04 -1.088697e-03 -3.476017e-03 -1.846830e-03 -1.796207e-03 -4.991100e-03 -1.590383e-02 -1.458601e-02 -1.343745e-02 -1.538833e-02 -1.541047e-02 -1.690237e-02 -8.613026e-03 -5.055231e-03 -9.462973e-03 -3.171563e-03 -3.180791e-03 -2.393774e-03 -1.280235e-03 -2.919842e-03 -6.430627e-04 -1.088697e-03 -3.476017e-03 -1.846830e-03 -1.796207e-03 -4.991100e-03 -1.590383e-02 -1.458601e-02 -1.343745e-02 -1.538833e-02 -1.541047e-02 -1.690237e-02 -8.613026e-03 -5.055231e-03 -9.462973e-03 -3.171563e-03 -3.180791e-03 -2.393774e-03 -1.280235e-03 -2.919842e-03 -6.430627e-04 -1.088697e-03 -3.476017e-03 -1.846830e-03 -1.796207e-03 -4.991100e-03 -1.590383e-02 -1.458601e-02 -1.343745e-02 -1.538833e-02 -1.541047e-02 -1.690237e-02 -8.613026e-03 -5.055231e-03 -9.462973e-03 -3.171563e-03 -3.180791e-03 -2.393774e-03 -1.280235e-03 -2.919842e-03 -6.430627e-04 -1.088697e-03 -3.476017e-03 -1.846830e-03 -1.796207e-03 -4.991100e-03 -1.590383e-02 -1.458601e-02 -1.343745e-02 -1.538833e-02 -1.541047e-02 -1.690237e-02 -8.613026e-03 -5.055231e-03 -9.462973e-03 -3.171563e-03 -3.180791e-03 -2.393774e-03 -1.280235e-03 -2.919842e-03 -6.430627e-04 -1.088697e-03 -3.476017e-03 -1.846830e-03 -1.796207e-03 -4.991100e-03 -1.590383e-02 -1.458601e-02 -1.343745e-02 -1.538833e-02 -1.541047e-02 -1.690237e-02 -8.613026e-03 -5.055231e-03 -9.462973e-03 -3.171563e-03 -3.180791e-03 -2.393774e-03 -1.280235e-03 -2.919842e-03 -6.430627e-04 -1.088697e-03 -3.476017e-03 -1.846830e-03 -1.796207e-03 -4.991100e-03 -1.590383e-02 -1.458601e-02 -1.343745e-02 -1.538833e-02 -1.541047e-02 -1.690237e-02 -8.613026e-03 -5.055231e-03 -9.462973e-03 -3.171563e-03 -3.180791e-03 -2.393774e-03 -1.280235e-03 -2.919842e-03 -6.430627e-04 -1.088697e-03 -3.476017e-03 -1.846830e-03 -1.796207e-03 -4.991100e-03 -1.590383e-02 -1.458601e-02 -1.343745e-02 -1.538833e-02 -1.541047e-02 -1.690237e-02 -8.613026e-03 -5.055231e-03 -9.462973e-03 -3.171563e-03 -3.180791e-03 -2.393774e-03 -1.280235e-03 -2.919842e-03 -6.430627e-04 -1.088697e-03 -3.476017e-03 -1.846830e-03 -1.796207e-03 -4.991100e-03
 -1.158979e-02 -5.575225e-03 -3.910341e-03 -3.966646e-03 -3.891918e-03 -5.844081e-03 -5.657843e-03 -8.283866e-03 -9.958531e-03 -1.755093e-03 -1.530318e-02 1.411230e-02 1.613107e-02 6.455295e-03 1.238789e-02 1.255709e-02 -3.017483e-03 1.622681e-02 5.599752e-02 1.863231e-05 -8.120993e-03 -1.168474e-02 -8.101271e-03 -8.216507e-03 -8.047090e-03 -1.056870e-02 -1.005464e-02 -1.444644e-02 2.002746e-02 9.469261e-03 4.448374e-03 -5.703623e-03 1.348832e-02 -7.646049e-03 4.372576e-02 5.815098e-02 -4.076620e-03 4.754087e-02 3.548466e-02 8.208895e-03 -3.334479e-02 -5.660184e-02 -7.257890e-02 -7.198303e-02 -7.207112e-02 -4.909501e-02 -5.659445e-02 -3.106314e-02 4.230846e-02 7.166386e-02 6.578813e-02 1.057110e-01 6.056251e-02 6.428920e-02 1.247099e-01 1.206175e-01 4.792512e-02 1.049244e-01 1.170029e-01 6.422180e-02 -5.114620e-02 -4.456632e-02 -4.086486e-02 -3.977629e-02 -4.062180e-02 -3.662641e-02 -3.784612e-02 -3.926858e-02 3.354627e-02 7.408402e-02 3.493870e-02 5.154966e-02 8.250074e-02 2.300780e-02 7.172834e-02 1.000175e-01 1.667423e-02 7.017995e-02 1.336703e-01 2.497465e-02 -4.387598e-03 -7.401457e-02 -8.979668e-02 -9.001353e-02 -9.104639e-02 -7.784695e-02 -7.484740e-02 -1.031956e-02 6.022561e-02 8.355759e-02 1.049786e-01 6.284332e-02 9.595388e-02 1.098153e-01 1.174993e-01 1.230522e-01 9.408824e-02 9.349654e-02 1.148260e-01 7.375653e-02 -1.025781e-02 -4.942234e-03 -7.534596e-03 -7.673766e-03 -7.492109e-03 -1.161639e-02 -9.462974e-03 -1.478698e-02 -2.374025e-02 2.726565e-03 -3.489578e-03 1.012657e-02 7.100728e-03 2.453639e-02 5.472145e-02 4.073026e-02 -2.284018e-02 2.713684e-02 4.380951e-02 4.517216e-02 -4.753216e-03 -2.037447e-03 -1.334995e-03 -1.358811e-03 -1.325995e-03 -2.173381e-03 -2.092644e-03 -2.726907e-03 -8.552005e-03 -9.245010e-04 -1.174587e-02 5.566039e-03 -9.214082e-03 3.494829e-03 1.300433e-03 4.301371e-03 -1.227444e-02 1.041564e-03 1.686224e-05 -2.197079e-03 -1.023962e-03 -2.142720e-04 -2.041940e-05 -2.791324e-05 -1.763085e-05 -2.673365e-04 -2.422917e-04 -1.035464e-03 -6.070844e-03 -1.018857e-02 -6.206235e-03 -1.009014e-02 -9.009916e-03 -9.532387e-03 -1.749062e-02 -1.739397e-02 -6.136155e-03 -1.487915e-02 -2.088967e-02 -9.301736e-03 -9.766789e-04 -1.905409e-04 -2.691460e-06 -9.994550e-06 0.000000e+00 -2.428041e-04 -2.176571e-04 -9.893112e-04 -5.865963e-03 -9.900822e-03 -7.960940e-03 -9.785416e-03 -1.068811e-02 -9.223668e-03 -1.695707e-02 -1.869452e-02 -5.937597e-03 -1.453010e-02 -2.037428e-02 -8.999636e-03 -9.766789e-04 -1.905409e-04 -2.691460e-06 -9.994550e-06 0.000000e+00 -2.428041e-04 -2.176571e-04 -9.893112e-04 -5.865963e-03 -9.900822e-03 -7.960940e-03 -9.785416e-03 -1.068811e-02 -9.223668e-03 -1.695707e-02 -1.869452e-02 -5.937597e-03 -1.453010e-02 -2.037428e-02 -8.999636e-03 -9.766789e-04 -1.905409e-04 -2.691460e-06 -9.994550e-06 0.000000e+00 -2.428041e-04 -2.176571e-04 -9.893112e-04 -5.865963e-03 -9.900822e-03 -7.960940e-03 -9.785416e-03 -1.068811e-02 -9.223668e-03 -1.695707e-02 -1.869452e-02 -5.937597e-03 -1.453010e-02 -2.037428e-02 -8.999636e-03 -9.766789e-04 -1.905409e-04 -2.691460e-06 -9.994550e-06 0.000000e+00 -2.428041e-04 -2.176571e-04 -9.893112e-04 -5.865963e-03 -9.900822e-03 -7.960940e-03 -9.785416e-03 -1.068811e-02 -9.223668e-03 -1.695707e-02 -1.869452e-02 -5.937597e-03 -1.453010e-02 -2.037428e-02 -8.999636e-03 -9.766789e-04 -1.905409e-04 -2.691460e-06 -9.994550e-06 0.000000e+00 -2.428041e-04 -2.176571e-04 -9.893112e-04 -5.865963e-03 -9.900822e-03 -7.960940e-03 -9.785416e-03 -1.068811e-02 -9.223668e-03 -1.695707e-02 -1.869452e-02 -5.937597e-03 -1.453010e-02 -2.037428e-02 -8.999636e-03 -9.766789e-04 -1.905409e-04 -2.691460e-06 -9.994550e-06 0.000000e+00 -2.428041e-04 -2.176571e-04 -9.893112e-04 -5.865963e-03 -9.900822e-03 -7.960940e-03 -9.785416e-03 -1.068811e-02 -9.223668e-03 -1.695707e-02 -1.869452e-02 -5.937597e-03 -1.453010e-02 -2.037428e-02 -8.999636e-03 -9.766789e-04 -1.905409e-04 -2.691460e-06 -9.994550e-06 0.000000e+00 -2.428041e-04 -2.176571e-04 -9.893112e-04 -5.865963e-03 -9.900822e-03 -7.960940e-03 -9.785416e-03 -1.068811e-02 -9.223668e-03 -1.695707e-02 -1.869452e-02 -5.937597e-03 -1.453010e-02 -2.037428e-02 -8.999636e-03 -9.766789e-04 -1.905409e-04 -2.691460e-06 -9.994550e-06 0.000000e+00 -2.428041e-04 -2.176571e-04 -9.893112e-04 -5.865963e-03 -9.900822e-03 -7.960940e-03 -9.785416e-03 -1.068811e-02 -9.223668e-03 -1.695707e-02 -1.869452e-02 -5.937597e-03 -1.453010e-02 -2.037428e-02 -8.999636e-03 -9.766789e-04 -1.905409e-04 -2.691460e-06 -9.994550e-06 0.000000e+00 -2.428041e-04 -2.176571e-04 -9.893112e-04 -5.865963e-03 -9.900822e-03 -7.960940e-03 -9.785416e-03 -1.068811e-02 -9.223668e-03 -1.695707e-02 -1.869452e-02 -5.937597e-03 -1.453010e-02 -2.037428e-02 -8.999636e-03 -9.766789e-04 -1.905409e-04 -2.691460e-06 -9.994550e-06 0.000000e+00 -2.428041e-04 -2.176571e-04 -9.893112e-04 -5.865963e-03 -9.900822e-03 -7.960940e-03 -9.785416e-03 -1.068811e-02 -9.223668e-03 -1.695707e-02 -1.869452e-02 -5.937597e-03 -1.453010e-02 -2.037428e-02 -8.999636e-03 -9.766789e-04 -1.905409e-04 -2.691460e-06 -9.994550e-06 0.000000e+00 -2.428041e-04 -2.176571e-04 -9.893112e-04 -5.865963e-03 -9.900822e-03 -7.960940e-03 -9.785416e-03 -1.068811e-02 -9.223668e-03 -1.695707e-02 -1.869452e-02 -5.937597e-03 -1.453010e-02 -2.037428e-02 -8.999636e-03 -9.766789e-04 -1.905409e-04 -2.691460e-06 -9.994550e-06 0.000000e+00 -2.428041e-04 -2.176571e-04 -9.893112e-04 -5.865963e-03 -9.900822e-03 -7.960940e-03 -9.785416e-03 -1.068811e-02 -9.223668e-03 -1.695707e-02 -1.869452e-02 -5.937597e-03 -1.453010e-02 -2.037428e-02 -8.999636e-03
 -3.675537e-02 1.940884e-02 4.396158e-03 1.043229e-02 -1.557512e-03 4.118640e-03 1.135275e-02 -1.226376e-02 2.061783e-02 -9.759644e-03 -4.295198e-04 -3.078799e-03 -9.193911e-03 1.035045e-02 -8.100942e-03 3.104328e-05 -2.942633e-03 1.816282e-02 1.599386e-02 2.435001e-02 4.280016e-02 2.603768e-02 -1.456057e-02 3.169105e-03 3.461139e-03 2.386479e-02 -1.485253e-02 2.407187e-03 5.132054e-02 1.386972e-02 3.031956e-02 9.362570e-03 -1.224458e-02 -5.115587e-03 2.580931e-02 -1.523867e-02 4.350980e-03 -1.163254e-02 -5.927269e-03 -1.332308e-02 2.351868e-02 -1.035738e-01 -6.676869e-02 -3.459183e-02 -6.496040e-02 -1.176973e-02 -2.202714e-02 3.383511e-02 9.938742e-03 9.661176e-02 4.157395e-02 1.543573e-02 6.351951e-02 4.089676e-02 1.117893e-01 1.576936e-01 6.896240e-03 1.163841e-01 1.170019e-01 1.498893e-02 4.104318e-02 -2.732262e-03 -2.702283e-02 -1.771499e-02 -2.570169e-02 -3.342425e-02 1.636008e-02 5.535209e-03 -2.940409e-03 3.333364e-02 -1.033863e-02 2.142763e-02 5.872002e-02 7.200967e-03 1.843473e-02 6.299265e-02 4.996943e-02 7.365409e-02 6.706352e-02 5.029538e-02 1.343239e-02 -1.756698e-02 -6.056244e-02 -8.319817e-02 -7.911241e-02 -3.101384e-02 9.261490e-03 -8.703613e-03 -2.300325e-02 5.136695e-02 2.925521e-02 9.307062e-02 5.630937e-02 6.947851e-02 1.669009e-01 1.347332e-01 6.042752e-02 7.275591e-02 1.036110e-01 6.437796e-02 4.134724e-02 2.028803e-02 5.456042e-04 -1.012597e-02 -1.095016e-02 -4.794785e-03 2.389463e-02 2.247127e-02 1.460282e-02 7.514998e-03 1.151016e-02 -9.150057e-03 -7.003510e-03 -5.571469e-03 -1.062678e-02 -1.116255e-02 5.172719e-02 -2.302123e-02 1.045887e-02 2.026931e-02 7.578151e-03 6.117538e-04 1.021597e-03 3.326740e-03 -2.040495e-04 1.168569e-02 -1.685795e-03 3.157799e-04 4.363344e-03 -2.241414e-02 1.529720e-03 -3.186058e-03 -5.934797e-03 -7.863709e-03 -5.236669e-03 -2.105290e-02 -1.655438e-02 1.030482e-02 4.387100e-03 -7.982480e-03 -8.373435e-03 -2.903548e-03 -1.063442e-03 -1.561442e-03 -8.440921e-04 -3.215512e-03 -4.773274e-03 -3.339077e-03 -6.344843e-03 -9.416383e-03 -7.180603e-03 -7.796602e-03 -8.223855e-03 -7.199581e-03 -1.156617e-02 -1.400942e-02 -8.806961e-03 -1.234003e-02 -1.228055e-02 -8.799874e-03 -8.180399e-03 -2.814540e-03 -1.017528e-03 -1.502202e-03 -8.034640e-04 -3.117596e-03 -4.629463e-03 -5.185921e-03 -6.176228e-03 -9.163374e-03 -6.974325e-03 -7.571571e-03 -7.998404e-03 -7.000649e-03 -1.315505e-02 -1.357390e-02 -8.520582e-03 -1.187581e-02 -1.373941e-02 -8.547380e-03 -8.180399e-03 -2.814540e-03 -1.017528e-03 -1.502202e-03 -8.034640e-04 -3.117596e-03 -4.629463e-03 -5.185921e-03 -6.176228e-03 -9.163374e-03 -6.974325e-03 -7.571571e-03 -7.998404e-03 -7.000649e-03 -1.315505e-02 -1.357390e-02 -8.520582e-03 -1.187581e-02 -1.373941e-02 -8.547380e-03 -8.180399e-03 -2.814540e-03 -1.017528e-03 -1.502202e-03 -8.034640e-04 -3.117596e-03 -4.629463e-03 -5.185921e-03 -6.176228e-03 -9.163374e-03 -6.974325e-03 -7.571571e-03 -7.998404e-03 -7.000649e-03 -1.315505e-02 -1.357390e-02 -8.520582e-03 -1.187581e-02 -1.373941e-02 -8.547380e-03 -8.180399e-03 -2.814540e-03 -1.017528e-03 -1.502202e-03 -8.034640e-04 -3.117596e-03 -4.629463e-03 -5.185921e-03 -6.176228e-03 -9.163374e-03 -6.974325e-03 -7.571571e-03 -7.998404e-03 -7.000649e-03 -1.315505e-02 -1.357390e-02 -8.520582e-03 -1.187581e-02 -1.373941e-02 -8.547380e-03 -8.180399e-03 -2.814540e-03 -1.017528e-03 -1.502202e-03 -8.034640e-04 -3.117596e-03 -4.629463e-03 -5.185921e-03 -6.176228e-03 -9.163374e-03 -6.974325e-03 -7.571571e-03 -7.998404e-03 -7.000649e-03 -1.315505e-02 -1.357390e-02 -8.520582e-03 -1.187581e-02 -1.373941e-02 -8.547380e-03 -8.180399e-03 -2.814540e-03 -1.017528e-03 -1.502202e-03 -8.034640e-04 -3.117596e-03 -4.629463e-03 -5.185921e-03 -6.176228e-03 -9.163374e-03 -6.974325e-03 -7.571571e-03 -7.998404e-03 -7.000649e-03 -1.315505e-02 -1.357390e-02 -8.520582e-03 -1.187581e-02 -1.373941e-02 -8.547380e-03 -8.180399e-03 -2.814540e-03 -1.017528e-03 -1.502202e-03 -8.034640e-04 -3.117596e-03 -4.629463e-03 -5.185921e-03 -6.176228e-03 -9.163374e-03 -6.974325e-03 -7.571571e-03 -7.998404e-03 -7.000649e-03 -1.315505e-02 -1.357390e-02 -8.520582e-03 -1.187581e-02 -1.373941e-02 -8.547380e-03 -8.180399e-03 -2.814540e-03 -1.017528e-03 -1.502202e-03 -8.034640e-04 -3.117596e-03 -4.629463e-03 -5.185921e-03 -6.176228e-03 -9.163374e-03 -6.974325e-03 -7.571571e-03 -7.998404e-03 -7.000649e-03 -1.315505e-02 -1.357390e-02 -8.520582e-03 -1.187581e-02 -1.373941e-02 -8.547380e-03 -8.180399e-03 -2.814540e-03 -1.017528e-03 -1.502202e-03 -8.034640e-04 -3.117596e-03 -4.629463e-03 -5.185921e-03 -6.176228e-03 -9.163374e-03 -6.974325e-03 -7.571571e-03 -7.998404e-03 -7.000649e-03 -1.315505e-02 -1.357390e-02 -8.520582e-03 -1.187581e-02 -1.373941e-02 -8.547380e-03 -8.180399e-03 -2.814540e-03 -1.017528e-03 -1.502202e-03 -8.034640e-04 -3.117596e-03 -4.629463e-03 -5.185921e-03 -6.176228e-03 -9.163374e-03 -6.974325e-03 -7.571571e-03 -7.998404e-03 -7.000649e-03 -1.315505e-02 -1.357390e-02 -8.520582e-03 -1.187581e-02 -1.373941e-02 -8.547380e-03 -8.180399e-03 -2.814540e-03 -1.017528e-03 -1.502202e-03 -8.034640e-04 -3.117596e-03 -4.629463e-03 -5.185921e-03 -6.176228e-03 -9.163374e-03 -6.974325e-03 -7.571571e-03 -7.998404e-03 -7.000649e-03 -1.315505e-02 -1.357390e-02 -8.520582e-03 -1.187581e-02 -1.373941e-02 -8.547380e-03 -8.180399e-03 -2.814540e-03 -1.017528e-03 -1.502202e-03 -8.034640e-04 -3.117596e-03 -4.629463e-03 -5.185921e-03 -6.176228e-03 -9.163374e-03 -6.974325e-03 -7.571571e-03 -7.998404e-03 -7.000649e-03 -1.315505e-02 -1.357390e-02 -8.520582e-03 -1.187581e-02 -1.373941e-02 -8.547380e-03
 1.345580e-01 2.125833e-02 -2.768409e-02 2.825112e-03 -1.504822e-02 -1.227681e-02 1.008082e-03 -8.502953e-03 -3.981046e-03 -3.352755e-03 -3.398458e-03 -3.352755e-03 -3.352755e-03 -3.352755e-03 -3.352755e-03 -3.352755e-03 -3.430772e-03 -3.372484e-03 -3.352755e-03 -3.352755e-03 4.766167e-02 2.435636e-02 5.889025e-02 6.102785e-02 1.319535e-02 1.328587e-02 7.704362e-03 -1.972451e-03 -7.777849e-03 -6.562294e-03 -6.646736e-03 -6.562294e-03 -6.562294e-03 -6.562294e-03 -6.562294e-03 -6.562294e-03 -6.732561e-03 -6.615862e-03 -6.562294e-03 -6.562294e-03 3.865474e-02 1.270071e-01 2.957474e-01 2.047975e-01 3.371554e-01 1.150090e-01 7.757852e-02 -1.903170e-02 -4.943875e-02 -5.311482e-02 -5.388849e-02 -5.311482e-02 -5.311482e-02 -5.311482e-02 -5.311482e-02 -5.311482e-02 -4.872071e-02 -5.355882e-02 -5.311482e-02 -5.311482e-02 3.387564e-02 7.620825e-02 1.844175e-01 1.582610e-01 2.174883e-01 8.900924e-02 1.212910e-02 -1.311671e-02 -2.933615e-02 -3.100607e-02 -3.142428e-02 -3.100607e-02 -3.100607e-02 -3.100607e-02 -3.100607e-02 -3.100607e-02 -3.198909e-02 -3.131877e-02 -3.100607e-02 -3.100607e-02 1.340151e-02 1.760868e-01 2.963504e-01 2.937745e-01 3.656832e-01 1.840333e-01 9.328187e-02 -2.576172e-02 -5.904199e-02 -6.528115e-02 -6.283529e-02 -6.528115e-02 -6.528115e-02 -6.528115e-02 -6.528115e-02 -6.528115e-02 -6.696013e-02 -6.394289e-02 -6.528115e-02 -6.528115e-02 3.621858e-02 2.742266e-02 1.052716e-02 4.559802e-02 4.256307e-02 4.832653e-02 -6.014551e-03 -3.389208e-04 -5.202053e-03 -6.053835e-03 -6.141596e-03 -6.053835e-03 -6.053835e-03 -6.053835e-03 -6.053835e-03 -6.053835e-03 -6.206116e-03 -6.098494e-03 -6.053835e-03 -6.053835e-03 4.316710e-04 -7.895735e-03 8.888981e-05 -1.930486e-02 -2.455533e-02 6.664271e-03 3.011114e-03 7.921619e-03 -1.331195e-03 -1.087527e-03 -1.109237e-03 -1.087527e-03 -1.087527e-03 -1.087527e-03 -1.087527e-03 -1.087527e-03 -1.115277e-03 -1.095995e-03 -1.087527e-03 -1.087527e-03 -1.033097e-02 -1.512305e-02 -3.190331e-02 -2.672936e-02 -3.536156e-02 -1.542269e-02 -3.899801e-03 -9.876783e-04 -9.456526e-05 -1.512529e-05 -2.275431e-05 -1.512529e-05 -1.512529e-05 -1.512529e-05 -1.512529e-05 -1.512529e-05 -2.367205e-05 -1.826791e-05 -1.512529e-05 -1.512529e-05 -1.006705e-02 -1.470088e-02 -3.096421e-02 -2.791551e-02 -3.621591e-02 -1.493133e-02 -5.710618e-03 -9.457376e-04 -7.754539e-05 0.000000e+00 -7.497273e-06 0.000000e+00 0.000000e+00 0.000000e+00 0.000000e+00 0.000000e+00 -8.423322e-06 -3.091068e-06 0.000000e+00 0.000000e+00 -1.006705e-02 -1.470088e-02 -3.096421e-02 -2.791551e-02 -3.621591e-02 -1.493133e-02 -5.710618e-03 -9.457376e-04 -7.754539e-05 0.000000e+00 -7.497273e-06 0.000000e+00 0.000000e+00 0.000000e+00 0.000000e+00 0.000000e+00 -8.423322e-06 -3.091068e-06 0.000000e+00 0.000000e+00 -1.006705e-02 -1.470088e-02 -3.096421e-02 -2.791551e-02 -3.621591e-02 -1.493133e-02 -5.710618e-03 -9.457376e-04 -7.754539e-05 0.000000e+00 -7.497273e-06 0.000000e+00 0.000000e+00 0.000000e+00 0.000000e+00 0.000000e+00 -8.423322e-06 -3.091068e-06 0.000000e+00 0.000000e+00 -1.006705e-02 -1.470088e-02 -3.096421e-02 -2.791551e-02 -3.621591e-02 -1.493133e-02 -5.710618e-03 -9.457376e-04 -7.754539e-05 0.000000e+00 -7.497273e-06 0.000000e+00 0.000000e+00 0.000000e+00 0.000000e+00 0.000000e+00 -8.423322e-06 -3.091068e-06 0.000000e+00 0.000000e+00 -1.006705e-02 -1.470088e-02 -3.096421e-02 -2.791551e-02 -3.621591e-02 -1.493133e-02 -5.710618e-03 -9.457376e-04 -7.754539e-05 0.000000e+00 -7.497273e-06 0.000000e+00 0.000000e+00 0.000000e+00 0.000000e+00 0.000000e+00 -8.423322e-06 -3.091068e-06 0.000000e+00 0.000000e+00 -1.006705e-02 -1.470088e-02 -3.096421e-02 -2.791551e-02 -3.621591e-02 -1.493133e-02 -5.710618e-03 -9.457376e-04 -7.754539e-05 0.000000e+00 -7.497273e-06 0.000000e+00 0.000000e+00 0.000000e+00 0.000000e+00 0.000000e+00 -8.423322e-06 -3.091068e-06 0.000000e+00 0.000000e+00 -1.006705e-02 -1.470088e-02 -3.096421e-02 -2.791551e-02 -3.621591e-02 -1.493133e-02 -5.710618e-03 -9.457376e-04 -7.754539e-05 0.000000e+00 -7.497273e-06 0.000000e+00 0.000000e+00 0.000000e+00 0.000000e+00 0.000000e+00 -8.423322e-06 -3.091068e-06 0.000000e+00 0.000000e+00 -1.006705e-02 -1.470088e-02 -3.096421e-02 -2.791551e-02 -3.621591e-02 -1.493133e-02 -5.710618e-03 -9.457376e-04 -7.754539e-05 0.000000e+00 -7.497273e-06 0.000000e+00 0.000000e+00 0.000000e+00 0.000000e+00 0.000000e+00 -8.423322e-06 -3.091068e-06 0.000000e+00 0.000000e+00 -1.006705e-02 -1.470088e-02 -3.096421e-02 -2.791551e-02 -3.621591e-02 -1.493133e-02 -5.710618e-03 -9.457376e-04 -7.754539e-05 0.000000e+00 -7.497273e-06 0.000000e+00 0.000000e+00 0.000000e+00 0.000000e+00 0.000000e+00 -8.423322e-06 -3.091068e-06 0.000000e+00 0.000000e+00 -1.006705e-02 -1.470088e-02 -3.096421e-02 -2.791551e-02 -3.621591e-02 -1.493133e-02 -5.710618e-03 -9.457376e-04 -7.754539e-05 0.000000e+00 -7.497273e-06 0.000000e+00 0.000000e+00 0.000000e+00 0.000000e+00 0.000000e+00 -8.423322e-06 -3.091068e-06 0.000000e+00 0.000000e+00 -1.006705e-02 -1.470088e-02 -3.096421e-02 -2.791551e-02 -3.621591e-02 -1.493133e-02 -5.710618e-03 -9.457376e-04 -7.754539e-05 0.000000e+00 -7.497273e-06 0.000000e+00 0.000000e+00 0.000000e+00 0.000000e+00 0.000000e+00 -8.423322e-06 -3.091068e-06 0.000000e+00 0.000000e+00 -1.006705e-02 -1.470088e-02 -3.096421e-02 -2.791551e-02 -3.621591e-02 -1.493133e-02 -5.710618e-03 -9.457376e-04 -7.754539e-05 0.000000e+00 -7.497273e-06 0.000000e+00 0.000000e+00 0.000000e+00 0.000000e+00 0.000000e+00 -8.423322e-06 -3.091068e-06 0.000000e+00 0.000000e+00
 -4.038892e-03 -3.990869e-03 -3.733734e-03 -3.733734e-03 -3.733734e-03 -4.094180e-03 -4.809427e-03 -2.500205e-03 -5.770373e-03 -9.235512e-03 -1.906334e-03 2.961304e-03 7.322189e-03 1.163858e-02 5.561245e-03 2.423037e-02 -1.254024e-03 1.847765e-02 2.000937e-02 1.373292e-02 -6.778344e-03 -4.177212e-03 -7.627743e-03 -7.627743e-03 -7.627743e-03 -6.308117e-03 -9.832675e-03 -8.173755e-03 1.592708e-02 1.371578e-02 1.147742e-02 2.022251e-02 -1.019068e-02 1.308526e-02 2.756106e-02 -1.578925e-03 -7.931686e-04 4.085616e-02 6.130474e-02 1.044403e-02 -5.102947e-02 -6.612937e-02 -6.357170e-02 -6.357170e-02 -6.357170e-02 -5.760558e-02 -6.232838e-02 -4.310859e-02 -9.304197e-03 4.527832e-02 4.056861e-02 2.018406e-02 9.676208e-02 3.705285e-02 2.375886e-01 2.168077e-01 -4.236889e-02 1.566537e-01 2.221396e-01 -4.053340e-03 -3.700772e-02 -4.043557e-02 -3.771109e-02 -3.771109e-02 -3.771109e-02 -3.716131e-02 -3.614158e-02 -2.969948e-02 -3.064995e-02 7.076200e-02 1.762339e-02 6.737018e-02 6.202155e-02 2.945839e-02 5.389489e-02 1.037750e-01 3.268349e-02 9.646661e-02 1.288152e-01 4.751368e-02 -6.080504e-02 -7.710564e-02 -8.028463e-02 -8.028463e-02 -8.028463e-02 -8.189338e-02 -6.468136e-02 -5.750559e-02 -1.017568e-03 8.267495e-02 5.354975e-02 4.153094e-02 9.520298e-02 4.199773e-02 2.483768e-01 2.058949e-01 6.809319e-02 1.564693e-01 1.962901e-01 1.560226e-02 -6.199474e-03 -3.680452e-03 -7.145629e-03 -7.145629e-03 -7.145629e-03 -7.807805e-03 -5.338814e-03 4.219380e-03 2.696047e-03 6.057426e-03 8.691836e-03 2.643487e-02 -1.060244e-02 1.956048e-02 9.305689e-03 5.664600e-02 1.857013e-02 -3.720795e-03 9.585408e-03 2.924300e-02 -1.432722e-04 -1.318646e-03 -1.213395e-03 -1.213395e-03 -1.213395e-03 -1.337043e-03 -1.625982e-03 2.863597e-03 -5.757429e-03 8.435870e-03 -2.858685e-03 6.172022e-03 -3.634423e-03 -1.379851e-02 -2.183382e-02 4.845121e-03 -2.476436e-03 -3.098202e-03 -1.057752e-03 -6.726506e-03 -3.201340e-04 -5.338699e-05 -1.753841e-05 -1.753841e-05 -1.753841e-05 -5.910578e-05 -1.476696e-04 -6.164479e-04 -2.017921e-03 -4.741510e-03 -5.784581e-03 -7.619134e-03 -9.396990e-03 -6.109775e-03 -2.282031e-02 -2.585691e-02 -4.348425e-03 -1.764944e-02 -2.730989e-02 -5.134442e-03 -2.938299e-04 -3.499084e-05 0.000000e+00 0.000000e+00 0.000000e+00 -4.047864e-05 -1.271008e-04 -5.817729e-04 -1.938294e-03 -8.416924e-03 -5.571777e-03 -7.329442e-03 -9.076239e-03 -5.923860e-03 -2.230026e-02 -2.535778e-02 -4.181844e-03 -1.893778e-02 -2.646935e-02 -4.966077e-03 -2.938299e-04 -3.499084e-05 0.000000e+00 0.000000e+00 0.000000e+00 -4.047864e-05 -1.271008e-04 -5.817729e-04 -1.938294e-03 -8.416924e-03 -5.571777e-03 -7.329442e-03 -9.076239e-03 -5.923860e-03 -2.230026e-02 -2.535778e-02 -4.181844e-03 -1.893778e-02 -2.646935e-02 -4.966077e-03 -2.938299e-04 -3.499084e-05 0.000000e+00 0.000000e+00 0.000000e+00 -4.047864e-05 -1.271008e-04 -5.817729e-04 -1.938294e-03 -8.416924e-03 -5.571777e-03 -7.329442e-03 -9.076239e-03 -5.923860e-03 -2.230026e-02 -2.535778e-02 -4.181844e-03 -1.893778e-02 -2.646935e-02 -4.966077e-03 -2.938299e-04 -3.499084e-05 0.000000e+00 0.000000e+00 0.000000e+00 -4.047864e-05 -1.271008e-04 -5.817729e-04 -1.938294e-03 -8.416924e-03 -5.571777e-03 -7.329442e-03 -9.076239e-03 -5.923860e-03 -2.230026e-02 -2.535778e-02 -4.181844e-03 -1.893778e-02 -2.646935e-02 -4.966077e-03 -2.938299e-04 -3.499084e-05 0.000000e+00 0.000000e+00 0.000000e+00 -4.047864e-05 -1.271008e-04 -5.817729e-04 -1.938294e-03 -8.416924e-03 -5.571777e-03 -7.329442e-03 -9.076239e-03 -5.923860e-03 -2.230026e-02 -2.535778e-02 -4.181844e-03 -1.893778e-02 -2.646935e-02 -4.966077e-03 -2.938299e-04 -3.499084e-05 0.000000e+00 0.000000e+00 0.000000e+00 -4.047864e-05 -1.271008e-04 -5.817729e-04 -1.938294e-03 -8.416924e-03 -5.571777e-03 -7.329442e-03 -9.076239e-03 -5.923860e-03 -2.230026e-02 -2.535778e-02 -4.181844e-03 -1.893778e-02 -2.646935e-02 -4.966077e-03 -2.938299e-04 -3.499084e-05 0.000000e+00 0.000000e+00 0.000000e+00 -4.047864e-05 -1.271008e-04 -5.817729e-04 -1.938294e-03 -8.416924e-03 -5.571777e-03 -7.329442e-03 -9.076239e-03 -5.923860e-03 -2.230026e-02 -2.535778e-02 -4.181844e-03 -1.893778e-02 -2.646935e-02 -4.966077e-03 -2.938299e-04 -3.499084e-05 0.000000e+00 0.000000e+00 0.000000e+00 -4.047864e-05 -1.271008e-04 -5.817729e-04 -1.938294e-03 -8.416924e-03 -5.571777e-03 -7.329442e-03 -9.076239e-03 -5.923860e-03 -2.230026e-02 -2.535778e-02 -4.181844e-03 -1.893778e-02 -2.646935e-02 -4.966077e-03 -2.938299e-04 -3.499084e-05 0.000000e+00 0.000000e+00 0.000000e+00 -4.047864e-05 -1.271008e-04 -5.817729e-04 -1.938294e-03 -8.416924e-03 -5.571777e-03 -7.329442e-03 -9.076239e-03 -5.923860e-03 -2.230026e-02 -2.535778e-02 -4.181844e-03 -1.893778e-02 -2.646935e-02 -4.966077e-03 -2.938299e-04 -3.499084e-05 0.000000e+00 0.000000e+00 0.000000e+00 -4.047864e-05 -1.271008e-04 -5.817729e-04 -1.938294e-03 -8.416924e-03 -5.571777e-03 -7.329442e-03 -9.076239e-03 -5.923860e-03 -2.230026e-02 -2.535778e-02 -4.181844e-03 -1.893778e-02 -2.646935e-02 -4.966077e-03 -2.938299e-04 -3.499084e-05 0.000000e+00 0.000000e+00 0.000000e+00 -4.047864e-05 -1.271008e-04 -5.817729e-04 -1.938294e-03 -8.416924e-03 -5.571777e-03 -7.329442e-03 -9.076239e-03 -5.923860e-03 -2.230026e-02 -2.535778e-02 -4.181844e-03 -1.893778e-02 -2.646935e-02 -4.966077e-03 -2.938299e-04 -3.499084e-05 0.000000e+00 0.000000e+00 0.000000e+00 -4.047864e-05 -1.271008e-04 -5.817729e-04 -1.938294e-03 -8.416924e-03 -5.571777e-03 -7.329442e-03 -9.076239e-03 -5.923860e-03 -2.230026e-02 -2.535778e-02 -4.181844e-03 -1.893778e-02 -2.646935e-02 -4.966077e-03
 7.820103e-03 2.264032e-02 -2.528072e-02 8.125073e-03 -1.689155e-02 3.390387e-02 4.102315e-02 2.446244e-02 -3.760731e-03 -3.330449e-03 -3.330449e-03 -3.330449e-03 -3.330449e-03 -3.330449e-03 -3.330449e-03 -3.330449e-03 -3.556245e-03 -3.379055e-03 -3.330449e-03 -3.330449e-03 2.136426e-02 2.237124e-02 2.179018e-02 8.186974e-02 1.846616e-02 3.030870e-02 2.642130e-02 1.636605e-03 -7.420765e-03 -6.586226e-03 -6.586226e-03 -6.586226e-03 -6.586226e-03 -6.586226e-03 -6.586226e-03 -6.586226e-03 -6.937570e-03 -6.715900e-03 -6.586226e-03 -6.586226e-03 2.349386e-02 7.824169e-02 3.694740e-01 2.430900e-01 3.544505e-01 1.125169e-01 1.229614e-02 -2.937576e-02 -5.018139e-02 -5.163928e-02 -5.163928e-02 -5.163928e-02 -5.163928e-02 -5.163928e-02 -5.163928e-02 -5.163928e-02 -5.233186e-02 -5.052797e-02 -5.163928e-02 -5.163928e-02 2.584069e-02 8.575540e-02 2.230494e-01 1.416633e-01 2.082360e-01 2.885482e-02 4.470033e-02 -1.055480e-02 -2.099981e-02 -3.090601e-02 -3.090601e-02 -3.090601e-02 -3.090601e-02 -3.090601e-02 -3.090601e-02 -3.090601e-02 -3.067740e-02 -3.155844e-02 -3.090601e-02 -3.090601e-02 4.977745e-02 1.315700e-01 4.003179e-01 2.514186e-01 4.292473e-01 1.089694e-01 3.489629e-02 -1.839348e-02 -6.644520e-02 -6.354493e-02 -6.354493e-02 -6.354493e-02 -6.354493e-02 -6.354493e-02 -6.354493e-02 -6.354493e-02 -6.295744e-02 -6.467617e-02 -6.354493e-02 -6.354493e-02 3.133157e-02 3.490856e-02 -7.474574e-03 7.987538e-03 4.276437e-02 2.984548e-02 5.676516e-02 5.437431e-03 -7.017145e-03 -6.169479e-03 -6.169479e-03 -6.169479e-03 -6.169479e-03 -6.169479e-03 -6.169479e-03 -6.169479e-03 -2.486134e-03 -4.313332e-03 -6.169479e-03 -6.169479e-03 2.420162e-04 7.874267e-03 -3.367807e-02 9.036641e-03 -3.122172e-02 -8.412235e-03 1.824380e-02 4.386604e-03 -1.265462e-03 -1.099553e-03 -1.099553e-03 -1.099553e-03 -1.099553e-03 -1.099553e-03 -1.099553e-03 -1.099553e-03 -1.174657e-03 -1.125489e-03 -1.099553e-03 -1.099553e-03 -5.113987e-03 -1.068360e-02 -3.668225e-02 -2.868559e-02 -4.099929e-02 -1.085198e-02 -5.244688e-03 -1.510505e-03 -6.415237e-05 -1.531456e-05 -1.531456e-05 -1.531456e-05 -1.531456e-05 -1.531456e-05 -1.531456e-05 -1.531456e-05 -4.197419e-05 -2.284209e-05 -1.531456e-05 -1.531456e-05 -4.943769e-03 -1.219860e-02 -3.747393e-02 -2.787603e-02 -3.999739e-02 -1.053181e-02 -6.989590e-03 -1.456255e-03 -4.724646e-05 0.000000e+00 0.000000e+00 0.000000e+00 0.000000e+00 0.000000e+00 0.000000e+00 0.000000e+00 -2.604416e-05 -7.132993e-06 0.000000e+00 0.000000e+00 -4.943769e-03 -1.219860e-02 -3.747393e-02 -2.787603e-02 -3.999739e-02 -1.053181e-02 -6.989590e-03 -1.456255e-03 -4.724646e-05 0.000000e+00 0.000000e+00 0.000000e+00 0.000000e+00 0.000000e+00 0.000000e+00 0.000000e+00 -2.604416e-05 -7.132993e-06 0.000000e+00 0.000000e+00 -4.943769e-03 -1.219860e-02 -3.747393e-02 -2.787603e-02 -3.999739e-02 -1.053181e-02 -6.989590e-03 -1.456255e-03 -4.724646e-05 0.000000e+00 0.000000e+00 0.000000e+00 0.000000e+00 0.000000e+00 0.000000e+00 0.000000e+00 -2.604416e-05 -7.132993e-06 0.000000e+00 0.000000e+00 -4.943769e-03 -1.219860e-02 -3.747393e-02 -2.787603e-02 -3.999739e-02 -1.053181e-02 -6.989590e-03 -1.456255e-03 -4.724646e-05 0.000000e+00 0.000000e+00 0.000000e+00 0.000000e+00 0.000000e+00 0.000000e+00 0.000000e+00 -2.604416e-05 -7.132993e-06 0.000000e+00 0.000000e+00 -4.943769e-03 -1.219860e-02 -3.747393e-02 -2.787603e-02 -3.999739e-02 -1.053181e-02 -6.989590e-03 -1.456255e-03 -4.724646e-05 0.000000e+00 0.000000e+00 0.000000e+00 0.000000e+00 0.000000e+00 0.000000e+00 0.000000e+00 -2.604416e-05 -7.132993e-06 0.000000e+00 0.000000e+00 -4.943769e-03 -1.219860e-02 -3.747393e-02 -2.787603e-02 -3.999739e-02 -1.053181e-02 -6.989590e-03 -1.456255e-03 -4.724646e-05 0.000000e+00 0.000000e+00 0.000000e+00 0.000000e+00 0.000000e+00 0.000000e+00 0.000000e+00 -2.604416e-05 -7.132993e-06 0.000000e+00 0.000000e+00 -4.943769e-03 -1.219860e-02 -3.747393e-02 -2.787603e-02 -3.999739e-02 -1.053181e-02 -6.989590e-03 -1.456255e-03 -4.724646e-05 0.000000e+00 0.000000e+00 0.000000e+00 0.000000e+00 0.000000e+00 0.000000e+00 0.000000e+00 -2.604416e-05 -7.132993e-06 0.000000e+00 0.000000e+00 -4.943769e-03 -1.219860e-02 -3.747393e-02 -2.787603e-02 -3.999739e-02 -1.053181e-02 -6.989590e-03 -1.456255e-03 -4.724646e-05 0.000000e+00 0.000000e+00 0.000000e+00 0.000000e+00 0.000000e+00 0.000000e+00 0.000000e+00 -2.604416e-05 -7.132993e-06 0.000000e+00 0.000000e+00 -4.943769e-03 -1.219860e-02 -3.747393e-02 -2.787603e-02 -3.999739e-02 -1.053181e-02 -6.989590e-03 -1.456255e-03 -4.724646e-05 0.000000e+00 0.000000e+00 0.000000e+00 0.000000e+00 0.000000e+00 0.000000e+00 0.000000e+00 -2.604416e-05 -7.132993e-06 0.000000e+00 0.000000e+00 -4.943769e-03 -1.219860e-02 -3.747393e-02 -2.787603e-02 -3.999739e-02 -1.053181e-02 -6.989590e-03 -1.456255e-03 -4.724646e-05 0.000000e+00 0.000000e+00 0.000000e+00 0.000000e+00 0.000000e+00 0.000000e+00 0.000000e+00 -2.604416e-05 -7.132993e-06 0.000000e+00 0.000000e+00 -4.943769e-03 -1.219860e-02 -3.747393e-02 -2.787603e-02 -3.999739e-02 -1.053181e-02 -6.989590e-03 -1.456255e-03 -4.724646e-05 0.000000e+00 0.000000e+00 0.000000e+00 0.000000e+00 0.000000e+00 0.000000e+00 0.000000e+00 -2.604416e-05 -7.132993e-06 0.000000e+00 0.000000e+00 -4.943769e-03 -1.219860e-02 -3.747393e-02 -2.787603e-02 -3.999739e-02 -1.053181e-02 -6.989590e-03 -1.456255e-03 -4.724646e-05 0.000000e+00 0.000000e+00 0.000000e+00 0.000000e+00 0.000000e+00 0.000000e+00 0.000000e+00 -2.604416e-05 -7.132993e-06 0.000000e+00 0.000000e+00
 -5.139583e-03 -5.139583e-03 -5.139583e-03 -5.139583e-03 -5.139583e-03 -5.139583e-03 -5.139583e-03 -5.139583e-03 -5.275065e-03 -1.701798e-02 -1.308370e-02 -2.074736e-03 9.183937e-03 -1.765490e-02 3.198902e-03 1.314078e-02 -4.962621e-03 1.077672e-02 5.057036e-02 -6.566711e-03 -1.275296e-03 -1.275296e-03 -1.275296e-03 -1.275296e-03 -1.275296e-03 -1.275296e-03 -1.275296e-03 -1.275296e-03 -1.320247e-03 -3.785778e-03 -5.080875e-03 -2.740056e-02 -3.428810e-02 -1.321221e-02 -8.836164e-03 -1.173955e-02 -1.204933e-03 -1.822698e-02 -7.168825e-03 -7.867199e-03 -3.180930e-04 -3.180930e-04 -3.180930e-04 -3.180930e-04 -3.180930e-04 -3.180930e-04 -3.180930e-04 -3.180930e-04 -3.416131e-04 -1.039552e-02 -4.278059e-03 -1.621823e-02 -2.568977e-02 -1.117988e-02 -3.471554e-02 -4.196625e-02 -1.303608e-03 -1.831947e-02 -3.689399e-02 -7.611391e-03 -4.978090e-04 -4.978090e-04 -4.978090e-04 -4.978090e-04 -4.978090e-04 -4.978090e-04 -4.978090e-04 -4.978090e-04 -5.255731e-04 -8.642320e-03 -1.214589e-03 -2.053348e-02 -3.093633e-02 -1.197735e-02 -4.146506e-02 -2.257407e-02 3.436809e-04 -2.230373e-02 -2.574219e-02 -7.231808e-03 -3.295821e-04 -3.295821e-04 -3.295821e-04 -3.295821e-04 -3.295821e-04 -3.295821e-04 -3.295821e-04 -3.295821e-04 -3.527887e-04 -8.436044e-03 -4.305613e-03 -1.242313e-02 -2.577048e-02 -1.125815e-02 -4.228136e-02 -4.143904e-02 -1.340900e-03 -1.868375e-02 -3.582307e-02 -5.620360e-03 -1.350748e-03 -1.350748e-03 -1.350748e-03 -1.350748e-03 -1.350748e-03 -1.350748e-03 -1.350748e-03 -1.350748e-03 -1.396384e-03 -6.284142e-03 -3.357304e-03 -1.700565e-02 -2.260393e-02 -2.172367e-02 -1.085737e-02 -2.017912e-02 7.273728e-04 -1.462242e-02 -6.578122e-03 -1.227158e-02 -2.671679e-03 -2.671679e-03 -2.671679e-03 -2.671679e-03 -2.671679e-03 -2.671679e-03 -2.671679e-03 -2.671679e-03 -2.748418e-03 -1.667628e-02 -6.725109e-03 -1.967257e-02 -1.663183e-02 -3.771961e-03 -2.163002e-02 -1.628967e-03 -6.143744e-03 -1.316905e-02 4.889267e-02 -8.663354e-03 -4.096194e-03 -4.096194e-03 -4.096194e-03 -4.096194e-03 -4.096194e-03 -4.096194e-03 -4.096194e-03 -4.096194e-03 -4.214781e-03 -1.731784e-02 -1.290901e-02 -2.865712e-02 2.610042e-02 -1.929004e-02 1.658171e-02 2.323416e-03 -5.120484e-03 -1.262941e-02 4.981694e-02 -8.473171e-03 -4.854390e-03 -4.854390e-03 -4.854390e-03 -4.854390e-03 -4.854390e-03 -4.854390e-03 -4.854390e-03 -4.854390e-03 -4.986020e-03 -5.728380e-03 -6.705530e-03 2.071657e-02 9.721436e-03 -2.107280e-03 -9.633981e-03 8.820282e-03 -8.634784e-03 -1.503425e-02 9.950778e-03 1.337024e-02 -1.030063e-02 -1.030063e-02 -1.030063e-02 -1.030063e-02 -1.030063e-02 -1.030063e-02 -1.030063e-02 -1.030063e-02 -1.057893e-02 1.394503e-02 3.188947e-03 1.231411e-02 4.257736e-02 -2.937855e-03 3.268717e-02 1.740193e-02 -6.645325e-03 1.564767e-02 2.594809e-02 1.321946e-03 -8.170315e-03 -8.170315e-03 -8.170315e-03 -8.170315e-03 -8.170315e-03 -8.170315e-03 -8.170315e-03 -8.170315e-03 -8.425361e-03 1.794805e-02 -2.868437e-03 1.558930e-02 1.317530e-02 -4.020947e-02 5.500462e-02 2.335922e-02 -7.900004e-03 -2.040958e-02 4.626670e-02 4.173394e-03 -9.674635e-03 -9.674635e-03 -9.674635e-03 -9.674635e-03 -9.674635e-03 -9.674635e-03 -9.674635e-03 -9.674635e-03 -9.930246e-03 2.614789e-02 -1.702287e-02 1.930811e-02 2.104267e-02 7.407371e-03 2.167564e-02 2.797189e-02 2.428637e-03 -9.161747e-03 4.651284e-02 -4.638159e-03 -1.290631e-02 -1.290631e-02 -1.290631e-02 -1.290631e-02 -1.290631e-02 -1.290631e-02 -1.290631e-02 -1.290631e-02 -1.324336e-02 -2.192949e-02 -1.672300e-02 1.642774e-03 2.515622e-02 1.354055e-02 5.694310e-02 7.096894e-02 -1.081357e-02 3.377010e-02 5.929176e-02 -3.742436e-03 -8.314316e-03 -8.314316e-03 -8.314316e-03 -8.314316e-03 -8.314316e-03 -8.314316e-03 -8.314316e-03 -8.314316e-03 -8.554880e-03 1.725113e-02 -2.211993e-03 -1.314400e-02 -1.043643e-02 9.079210e-03 9.895477e-03 6.265408e-02 -4.513903e-03 1.793781e-02 2.353425e-02 -4.219493e-03 -2.833003e-02 -2.833003e-02 -2.833003e-02 -2.833003e-02 -2.833003e-02 -2.833003e-02 -2.833003e-02 -2.833003e-02 -2.714261e-02 -1.580622e-02 3.334296e-02 4.694091e-02 8.827668e-02 3.348793e-02 8.654410e-02 6.067398e-02 -2.357232e-02 9.839144e-02 6.519105e-02 2.889349e-03 -2.448245e-02 -2.448245e-02 -2.448245e-02 -2.448245e-02 -2.448245e-02 -2.448245e-02 -2.448245e-02 -2.448245e-02 -2.320230e-02 7.354587e-03 8.175922e-03 5.221813e-02 4.727306e-02 4.777916e-02 7.378745e-02 3.137813e-02 -1.167423e-02 5.869168e-02 8.987178e-02 5.162112e-03 -9.253730e-03 -9.253730e-03 -9.253730e-03 -9.253730e-03 -9.253730e-03 -9.253730e-03 -9.253730e-03 -9.253730e-03 -9.522370e-03 9.335217e-03 -1.775606e-02 7.169248e-03 1.776693e-02 -1.017019e-02 5.876883e-02 3.911235e-02 -1.027378e-02 2.397702e-02 9.212648e-03 3.751307e-03 -1.962723e-02 -1.962723e-02 -1.962723e-02 -1.962723e-02 -1.962723e-02 -1.962723e-02 -1.962723e-02 -1.962723e-02 -1.998528e-02 5.614088e-02 1.616451e-02 3.508129e-02 2.748373e-02 4.645198e-02 3.626154e-02 3.936721e-02 -1.869663e-02 3.992687e-02 2.450964e-02 3.202702e-02 -2.215841e-02 -2.215841e-02 -2.215841e-02 -2.215841e-02 -2.215841e-02 -2.215841e-02 -2.215841e-02 -2.215841e-02 -2.055400e-02 1.369964e-02 1.363655e-02 5.141218e-02 2.663472e-02 4.833509e-02 8.878343e-02 9.005067e-02 -7.170831e-03 2.066412e-02 1.598589e-02 1.790311e-02 -8.432023e-03 -8.432023e-03 -8.432023e-03 -8.432023e-03 -8.432023e-03 -8.432023e-03 -8.432023e-03 -8.432023e-03 -8.654009e-03 1.672314e-02 -3.738377e-03 2.759338e-02 1.727972e-02 3.453733e-02 7.769890e-04 -1.955136e-03 -6.732916e-03 2.085000e-02 -8.162180e-03 1.109221e-02
 -5.042607e-02 6.354713e-02 2.391730e-02 1.701822e-02 4.063987e-02 2.584159e-03 -2.041986e-02 1.291545e-02 -2.340304e-02 -2.551731e-02 -1.404571e-02 -2.424828e-02 9.423042e-03 -6.880979e-03 -8.995145e-03 9.650352e-03 -6.983517e-03 9.975418e-04 -1.350776e-03 -1.930405e-02 -2.164406e-02 -5.577833e-03 1.548856e-03 6.846552e-03 2.624457e-02 5.513667e-03 -2.492557e-02 -1.188022e-02 -3.162196e-02 -9.437442e-03 -1.860466e-02 -7.618694e-03 -1.130043e-02 -1.362696e-02 -2.795668e-03 -6.519658e-03 -1.004335e-02 -3.913376e-03 -1.189690e-02 9.193645e-04 -1.317597e-02 -1.527802e-02 -1.489413e-02 -1.414424e-02 -6.379977e-03 -2.805360e-02 -1.976128e-02 -1.512245e-02 -1.700186e-02 -1.122001e-02 -3.746592e-03 -7.183317e-03 -5.187106e-03 -5.294913e-03 -2.971716e-03 -7.647346e-04 -7.542053e-03 -3.483665e-03 -6.457150e-03 -1.379529e-02 -2.438294e-02 -1.676260e-02 -9.322702e-03 -7.065800e-03 -7.297881e-03 -9.390427e-03 -1.373657e-02 -1.361055e-02 -1.989084e-02 -5.918673e-03 -1.053375e-02 -7.372118e-03 -6.544637e-03 -1.397002e-02 -1.768553e-03 -3.992954e-03 -8.335742e-03 -5.325045e-03 1.950820e-03 -1.351429e-02 -2.074678e-02 -2.128944e-02 -7.354361e-03 -1.222127e-02 -4.752736e-03 -3.160877e-02 -1.602843e-02 -1.311039e-02 -2.490904e-02 -7.267057e-03 -7.814340e-03 -1.222461e-03 -5.234420e-03 -5.389411e-03 -3.006463e-03 -4.865292e-03 -1.592957e-03 -7.541056e-03 -2.456963e-03 -1.195970e-02 -1.483695e-02 7.304926e-04 1.158289e-02 7.995108e-03 2.820793e-03 -2.710642e-02 -3.221517e-03 -9.150272e-03 -1.522597e-02 -2.000733e-02 -2.110381e-02 -1.003601e-02 -5.640046e-03 -4.597150e-03 -5.038830e-03 -4.747767e-03 -2.974355e-03 -2.397049e-03 -6.288566e-03 -1.771555e-02 -1.380721e-02 1.410980e-02 4.611240e-02 2.350066e-02 3.499435e-02 1.526128e-03 -4.177550e-03 -1.667257e-02 -3.728174e-02 -1.907928e-02 -5.755751e-03 -1.025298e-02 -8.898507e-03 -1.139544e-02 -8.992303e-03 -9.555036e-03 -2.939727e-02 -1.549808e-02 -3.549714e-03 -1.587198e-02 4.617732e-03 2.145188e-02 1.305074e-02 2.648688e-02 4.917930e-03 4.510112e-02 -2.052271e-02 -2.724888e-02 -1.055462e-02 -6.099841e-03 -1.140142e-02 -1.587868e-03 3.685033e-03 -1.633594e-02 -9.656057e-03 -1.157530e-02 -9.809776e-03 -1.257027e-02 -2.060208e-02 -7.905462e-03 -1.684584e-02 -5.460818e-03 1.631836e-02 4.731755e-02 1.428685e-02 1.162698e-03 3.174271e-03 -3.723690e-02 1.145353e-03 -1.760188e-02 1.144332e-02 3.537399e-03 -6.232122e-03 -1.340395e-03 -4.227081e-03 -7.073998e-03 -2.275211e-02 -1.068579e-02 3.153681e-03 -1.168599e-03 2.027457e-02 9.151579e-03 1.793550e-02 2.046443e-02 -3.139708e-02 -1.031183e-02 2.259955e-02 5.084868e-02 7.907482e-03 -2.019919e-02 -1.392374e-02 1.647981e-02 -9.494954e-04 -1.966274e-02 -1.018966e-02 -2.859615e-02 3.008242e-02 9.376047e-03 -1.012879e-02 2.703685e-03 -2.474649e-02 4.046924e-02 2.232661e-02 2.450230e-02 1.769440e-02 1.783650e-02 2.125131e-03 -2.776227e-02 1.935255e-02 -6.631366e-03 1.053362e-02 -2.639222e-02 -1.781228e-02 -1.326238e-02 -1.616470e-02 -1.152633e-02 1.666420e-02 -8.880216e-03 1.622535e-02 -4.210455e-03 3.979950e-02 -1.719089e-03 -2.250821e-02 8.226405e-03 2.696946e-03 2.695329e-02 2.578916e-02 4.913674e-03 1.881103e-02 4.441641e-03 1.146455e-02 4.689744e-03 -7.008985e-03 -7.137854e-03 -1.700642e-02 1.830764e-03 -1.918801e-02 2.685210e-03 -3.560763e-02 1.221924e-02 5.172038e-02 1.441799e-03 -3.228784e-02 -1.919285e-02 -9.065075e-03 4.197847e-02 2.482542e-02 3.057599e-02 5.786710e-02 -7.173065e-03 3.024552e-02 -1.573296e-02 -2.084353e-02 3.347887e-02 -1.758149e-02 -2.387773e-02 -4.936578e-03 -6.427893e-03 -2.481733e-02 1.413921e-03 3.159754e-03 4.077184e-02 6.705574e-03 -9.248289e-04 4.694637e-03 4.988760e-02 -2.146573e-02 8.280120e-03 2.426585e-02 -6.025897e-03 -2.851168e-02 -1.265097e-02 -1.702324e-02 -3.174256e-02 -1.068417e-02 -3.125052e-02 7.437540e-03 -8.942842e-03 1.703458e-02 3.774169e-02 3.582397e-02 -1.203033e-02 1.515742e-02 -3.285027e-02 -1.895294e-02 4.249965e-03 4.759792e-02 2.402454e-02 3.611824e-02 1.805847e-02 -2.112498e-02 1.600141e-02 7.473476e-04 3.651632e-02 -2.103005e-02 1.219545e-02 4.043929e-02 -1.975908e-02 3.363451e-02 2.775983e-02 4.141287e-02 -9.649379e-03 -2.261613e-02 -3.254130e-02 1.950859e-03 -7.658374e-03 1.439860e-02 3.178285e-02 5.931163e-02 5.768565e-02 3.528286e-02 6.497029e-03 -2.188324e-02 1.881877e-02 -3.321772e-03 -1.897815e-02 -2.237464e-03 2.366231e-02 -1.770055e-02 3.673882e-02 3.561259e-02 3.404797e-02 -4.597658e-03 4.332774e-02 4.206332e-03 2.906224e-02 1.120743e-02 5.346498e-03 -5.157812e-03 -6.417745e-03 -7.328527e-03 -9.856003e-03 -1.105472e-02 -6.314241e-03 -1.488945e-02 -1.685623e-03 -1.002598e-02 -1.492420e-02 -1.858684e-02 -4.630682e-03 2.737969e-02 1.488841e-02 2.633129e-02 1.575190e-02 -4.819992e-03 1.321771e-02 1.540474e-02 -2.260040e-02 -2.639626e-03 3.209264e-02 3.829473e-02 6.619446e-03 -8.389372e-03 1.962125e-02 -1.601729e-02 1.023755e-02 1.329018e-02 -2.002318e-02 -1.820082e-02 1.727604e-02 4.328915e-02 -9.885525e-03 -7.236871e-02 -2.739508e-02 1.372721e-02 -1.339571e-02 5.628195e-02 3.744212e-02 6.409079e-02 2.734432e-02 -5.599924e-03 9.739430e-03 1.532814e-02 1.190828e-02 2.764969e-03 -2.676535e-03 1.116622e-02 1.135370e-02 4.130080e-03 4.868384e-03 2.251856e-02 8.292702e-03 5.243844e-02 2.497832e-02 3.647881e-03 5.331730e-02 -7.138104e-03 8.137804e-03 9.166145e-04 -1.871006e-02 -1.416135e-02 -2.979451e-03 -8.575672e-03 -1.242796e-02 -8.547970e-03 -3.532837e-03 -2.549605e-02 -1.701974e-03 -9.103814e-03 -2.971843e-02
 -6.744306e-03 -3.831098e-03 -5.636490e-03 -5.636490e-03 -5.636490e-03 -5.636490e-03 -5.817496e-03 -4.071594e-03 -9.254840e-03 2.208817e-02 -1.402693e-02 -2.625398e-02 4.220272e-02 1.734139e-02 8.323765e-03 8.448716e-04 -6.489825e-03 1.558311e-02 -2.157018e-02 -6.659504e-03 -1.788067e-03 -1.450933e-03 -1.405001e-03 -1.405001e-03 -1.405001e-03 -1.405001e-03 -1.462146e-03 -2.075947e-03 -1.684630e-03 -5.024134e-03 -1.481936e-02 -8.386510e-03 -1.080154e-02 -4.708324e-03 -3.056691e-02 -1.892804e-02 -3.817412e-03 8.015781e-03 -4.177341e-02 -5.442179e-03 -5.310782e-04 -3.636499e-04 -3.407148e-04 -3.407148e-04 -3.407148e-04 -3.407148e-04 -3.693356e-04 -6.779345e-04 5.794443e-04 -1.490034e-02 -1.183210e-02 -1.203593e-02 -1.002665e-02 -1.660194e-02 -2.520032e-02 -3.846714e-02 -2.880345e-04 -2.156923e-02 -4.672724e-02 -1.108372e-02 -7.973156e-04 -5.917949e-04 -5.643995e-04 -5.643995e-04 -5.643995e-04 -5.643995e-04 -5.997978e-04 -9.774857e-04 1.204238e-03 -1.339557e-02 -7.083195e-03 -1.552106e-02 -2.123695e-02 -1.158416e-02 -1.997708e-02 -2.388445e-02 -6.352481e-03 -2.045588e-02 -4.445035e-02 -8.824354e-03 -5.594844e-04 -3.889648e-04 -3.662062e-04 -3.662062e-04 -3.662062e-04 -3.662062e-04 -3.954619e-04 -7.038092e-04 -3.507796e-03 -8.976990e-03 -4.023211e-03 -1.028097e-02 -2.583818e-02 -1.660169e-02 -3.140338e-02 -2.889633e-02 1.534305e-03 -2.496392e-02 -4.265663e-02 -1.124399e-02 1.747357e-04 -1.508779e-03 -1.460971e-03 -1.460971e-03 -1.460971e-03 -1.460971e-03 -1.521726e-03 -2.160098e-03 -7.942255e-03 -1.929453e-02 -7.129171e-03 -8.214501e-03 -1.291685e-02 -1.547537e-02 1.368727e-02 -6.026906e-03 -7.806994e-03 -1.643718e-02 -4.263930e-02 -5.902770e-03 4.702204e-04 -2.991949e-03 -2.917535e-03 -2.917535e-03 -2.917535e-03 -2.917535e-03 -3.032390e-03 1.915118e-03 -3.167021e-03 -1.378609e-02 -1.550812e-02 -6.367352e-03 -1.142454e-02 -2.296017e-02 -2.543209e-03 8.317377e-03 1.183208e-02 8.382457e-03 -1.488925e-02 -1.251912e-02 -5.759720e-03 -4.809854e-03 -4.686667e-03 -4.686667e-03 -4.686667e-03 -4.686667e-03 -4.863906e-03 -4.868755e-04 -1.260676e-03 1.326363e-04 2.493545e-02 -1.990704e-02 -8.608370e-04 2.613502e-04 1.167672e-02 -1.493695e-02 -5.443799e-03 2.790701e-03 8.836561e-03 -1.811600e-02 -6.260638e-03 -5.309855e-03 -5.165599e-03 -5.165599e-03 -5.165599e-03 -5.165599e-03 -5.347011e-03 -3.177766e-03 -1.893812e-02 -3.108188e-03 -1.401080e-02 -1.792594e-02 9.372848e-03 -1.443313e-02 1.293402e-02 4.540391e-02 1.316064e-02 1.084792e-02 1.331914e-02 -2.495067e-02 -9.570447e-03 -1.167619e-02 -1.136806e-02 -1.136806e-02 -1.136806e-02 -1.136806e-02 -1.177336e-02 -1.367839e-02 -2.127379e-02 2.378283e-03 1.154094e-02 -2.146466e-02 -1.091931e-02 4.011972e-02 4.335644e-02 3.922129e-02 -1.186391e-02 3.300087e-02 5.210004e-02 -1.560191e-03 -6.868054e-03 -9.241714e-03 -8.993989e-03 -8.993989e-03 -8.993989e-03 -8.993989e-03 -9.307012e-03 -8.368662e-03 2.563522e-03 -2.100723e-02 1.943418e-03 1.504532e-02 3.540038e-02 -1.963532e-02 9.813792e-03 7.347912e-02 -3.432557e-02 4.375153e-04 6.535389e-02 -2.896621e-02 -1.304318e-02 -1.106403e-02 -1.075729e-02 -1.075729e-02 -1.075729e-02 -1.075729e-02 -1.113509e-02 -8.861268e-03 -1.581756e-02 5.897369e-03 -2.771707e-02 -5.066964e-02 2.314830e-02 2.311964e-02 2.288775e-02 2.497666e-02 -1.868412e-02 5.921344e-02 7.102828e-02 2.409463e-02 -1.354282e-02 -1.488134e-02 -1.449126e-02 -1.449126e-02 -1.449126e-02 -1.449126e-02 -1.499852e-02 -1.786452e-02 -2.951565e-03 -2.415904e-02 -2.383189e-03 3.215221e-02 1.453809e-02 -4.446757e-03 3.545492e-03 5.651972e-02 -1.352936e-02 7.748482e-02 6.514854e-02 8.944392e-03 -1.145041e-02 -9.587788e-03 -9.355715e-03 -9.355715e-03 -9.355715e-03 -9.355715e-03 -9.721204e-03 -1.295601e-02 2.755763e-03 1.938701e-03 -1.489938e-02 8.773508e-03 -2.868412e-02 6.605031e-03 2.500198e-02 3.685259e-02 2.423663e-02 -1.373726e-02 6.124509e-02 1.806461e-03 -3.426696e-02 -3.062497e-02 -3.200372e-02 -3.200372e-02 -3.200372e-02 -3.200372e-02 -3.385536e-02 -3.086942e-02 8.265613e-03 2.799788e-02 4.053233e-02 4.280513e-02 3.483494e-02 7.775590e-02 1.267218e-01 1.501772e-01 -1.831286e-02 -6.135956e-02 -1.975825e-02 7.054844e-02 -1.824881e-02 -2.854130e-02 -2.805539e-02 -2.805539e-02 -2.805539e-02 -2.805539e-02 -2.573610e-02 -1.831356e-02 1.282626e-02 9.108071e-02 3.615741e-02 3.444282e-02 4.938134e-02 5.330455e-02 1.504978e-01 1.021648e-01 1.712594e-02 -8.057546e-02 -9.669176e-02 2.430284e-02 -1.041421e-02 -1.061938e-02 -1.032711e-02 -1.032711e-02 -1.032711e-02 -1.032711e-02 -1.066691e-02 -1.203618e-02 -1.109675e-02 -1.365552e-02 1.951902e-02 2.175364e-02 -3.767820e-03 5.481450e-03 1.659214e-02 3.724833e-03 -1.931555e-02 1.197763e-02 1.070254e-01 -5.851999e-03 -2.070143e-02 -2.061306e-02 -2.208991e-02 -2.208991e-02 -2.208991e-02 -2.208991e-02 -2.071062e-02 -2.360818e-02 -2.024165e-03 1.060329e-02 2.862168e-02 6.028289e-02 5.857619e-02 5.272901e-02 -5.449434e-02 -9.014388e-02 3.252500e-02 1.013084e-01 1.121487e-01 2.157509e-02 -2.321705e-02 -2.625049e-02 -2.568105e-02 -2.568105e-02 -2.568105e-02 -2.568105e-02 -2.432985e-02 -2.053378e-02 3.196978e-02 8.348249e-02 3.352374e-02 6.839956e-02 2.378724e-02 -2.640125e-02 -6.456942e-02 -7.362087e-02 4.138672e-02 9.610788e-02 8.716142e-02 7.794135e-02 -1.106976e-02 -9.379701e-03 -9.156422e-03 -9.156422e-03 -9.156422e-03 -9.156422e-03 -7.466384e-03 -8.543827e-03 -1.019165e-02 -1.080644e-02 -7.080334e-03 4.080286e-02 1.127219e-02 -1.745977e-02 4.565339e-02 2.756973e-02 -3.734435e-03 5.242472e-04 4.766368e-02 -1.897413e-02
 -7.908792e-02 2.489686e-03 6.227642e-02 -5.036993e-03 1.248526e-02 1.971884e-02 1.122210e-03 -7.173187e-03 -4.565075e-03 -1.734167e-02 7.718989e-03 -5.656699e-03 1.186032e-03 7.444283e-03 -9.281320e-03 -6.997293e-04 7.321626e-04 5.779746e-03 -1.220119e-02 -7.915205e-04 -1.213120e-02 -2.532716e-02 -1.507840e-02 -3.969349e-03 1.978748e-02 -3.547962e-02 -2.228411e-03 -3.397931e-03 -2.084343e-02 -6.996394e-03 -6.936502e-03 -5.110930e-03 -4.705284e-03 -4.616819e-03 -1.161880e-03 -6.694762e-04 -2.750899e-03 -4.929832e-03 -6.621900e-03 -7.165835e-03 -2.132015e-02 -2.878734e-02 -1.668693e-02 -2.908108e-02 -8.518408e-03 -2.633335e-02 -1.799151e-02 -1.195641e-02 -2.081142e-02 -4.064641e-03 -6.007530e-03 -4.138878e-03 9.743105e-05 -3.798821e-03 -1.177876e-03 -1.906169e-03 -9.016083e-04 -1.064235e-03 1.094415e-03 -8.103579e-03 -2.437009e-02 -1.752447e-02 -9.636544e-03 -1.112983e-02 -2.080764e-02 -1.967499e-02 -2.099924e-02 -1.283546e-02 -2.083342e-02 -7.588742e-03 -7.567596e-03 -3.191218e-03 -4.920422e-04 -3.246074e-03 -1.608684e-03 -2.513690e-03 -8.641043e-03 -3.955993e-03 2.673447e-04 -4.358700e-04 -2.165568e-02 -2.813451e-02 -1.256356e-02 -2.318399e-02 -2.543244e-02 -2.812869e-02 -1.418049e-02 -1.000298e-02 -1.881783e-02 -4.162630e-03 1.190054e-05 -4.161285e-03 -1.947045e-03 -1.827694e-03 -1.202214e-03 -1.936754e-03 -4.903512e-03 9.343929e-04 1.081651e-03 -1.015797e-02 -2.584993e-02 -1.708221e-02 -1.070339e-02 -1.236989e-02 1.918555e-02 -4.184706e-02 6.000805e-03 -1.199556e-02 -1.443364e-02 -3.454256e-03 -7.356468e-03 4.917847e-04 -8.771617e-04 -9.132445e-03 -1.286857e-03 -8.953425e-04 -7.344976e-03 2.769523e-03 -9.357646e-04 -9.841013e-03 -1.406479e-02 1.425293e-02 1.522360e-02 -1.575375e-02 -1.726540e-02 3.563041e-02 -1.629193e-02 -2.398378e-02 -1.959518e-02 1.557926e-03 -9.783976e-03 -9.172415e-03 -3.062189e-03 -3.596301e-03 -2.169827e-03 -1.024561e-03 -9.592616e-03 2.730264e-03 -6.758325e-03 -7.222172e-03 3.309417e-02 -1.845345e-02 1.740245e-02 4.094144e-02 5.223719e-02 1.167870e-02 -4.173368e-02 -1.610415e-02 -2.850024e-02 -4.747565e-03 -2.407595e-02 -2.200181e-02 -9.723889e-03 -3.491019e-03 4.350649e-04 -1.624289e-03 -3.897608e-03 -4.235498e-03 -9.519475e-03 -1.423930e-02 5.419417e-03 -1.073273e-02 -1.174777e-02 3.572383e-02 2.840157e-02 1.067485e-02 5.091814e-03 -2.133147e-02 -1.178510e-02 -2.018805e-02 1.595184e-03 -1.267887e-02 -5.298700e-03 -5.633671e-03 -8.897283e-03 -3.508678e-03 6.493353e-03 -7.996414e-03 -5.235266e-03 2.547940e-03 1.973367e-02 9.216117e-03 1.381704e-02 2.955076e-02 1.523612e-02 1.458078e-02 -5.009796e-03 1.659452e-02 4.985484e-02 -1.966949e-02 -1.372054e-02 7.292971e-03 -1.070746e-02 -1.644698e-02 -1.329659e-02 -1.085594e-02 -1.384259e-02 -1.682381e-02 -9.995710e-03 1.695717e-02 2.048977e-02 4.983584e-02 -2.259421e-03 3.701790e-02 -1.414734e-02 4.616381e-02 -2.384428e-02 2.063288e-03 6.251863e-03 -1.399457e-02 2.187269e-03 -8.108880e-03 -1.616834e-02 -2.895477e-03 -1.058804e-02 -1.023805e-02 1.545422e-03 -7.879571e-03 -3.361729e-03 -2.172824e-02 -1.160549e-03 2.484438e-02 -2.100844e-02 -1.636750e-03 2.869232e-02 3.655507e-02 1.854896e-02 2.991250e-02 -1.079367e-02 -1.099163e-02 6.368967e-03 -1.055208e-02 -1.283856e-02 1.626949e-02 -6.331151e-03 -1.070698e-02 -1.143036e-02 -1.225832e-02 -5.949415e-03 8.811176e-03 2.901416e-02 2.176692e-02 3.109513e-03 1.764131e-02 1.134859e-03 5.199492e-02 -5.302141e-03 -3.309680e-03 2.723864e-02 -1.282554e-02 9.446896e-04 8.463336e-03 -2.729760e-02 3.027743e-02 -1.218603e-02 -2.307664e-02 1.558452e-03 -1.394413e-02 -9.668168e-03 6.076834e-03 -3.952244e-04 4.704849e-02 1.459992e-02 2.511150e-02 -2.023515e-02 5.263999e-03 1.627025e-02 1.557852e-02 2.676660e-02 3.044929e-03 -2.539679e-03 -2.503380e-02 -6.873441e-03 -6.145708e-03 -1.315470e-02 -5.286881e-03 -2.514433e-02 -1.296290e-02 -6.628614e-03 1.472951e-03 6.036601e-02 4.227661e-02 6.514284e-03 1.330355e-02 4.386243e-02 2.648626e-02 5.280809e-02 1.963384e-02 2.761481e-02 1.607454e-02 -1.076054e-02 2.852738e-03 -1.700930e-02 -8.360793e-03 -1.754616e-02 -3.215944e-02 -1.773182e-02 5.013312e-03 -9.606030e-03 1.894463e-02 7.090285e-02 1.049204e-02 9.519443e-03 2.126297e-02 2.279158e-02 4.398601e-02 1.277182e-02 -8.446334e-03 8.708696e-02 1.491688e-02 2.164648e-02 -1.921877e-03 -2.611349e-02 -7.429857e-03 -3.184538e-02 -1.071474e-02 -4.326878e-04 -3.187133e-02 -1.167480e-02 6.029339e-03 1.533770e-02 3.231976e-02 5.261321e-02 4.746168e-02 2.910191e-02 7.442258e-03 2.667679e-02 7.541209e-03 -2.918827e-03 -3.741443e-02 -2.666871e-02 -1.316716e-02 -1.528549e-02 -7.946586e-04 -1.295454e-02 -1.703481e-02 7.013532e-03 -1.168896e-02 -1.482751e-02 -2.541163e-02 6.258484e-02 3.118839e-02 1.764924e-02 1.291662e-03 1.594085e-02 2.998985e-02 2.152299e-02 2.799134e-02 -5.113432e-03 3.503894e-02 -1.435639e-02 -9.203976e-03 -1.306636e-02 -6.762711e-03 -2.583869e-02 -1.390842e-02 2.281173e-02 -2.079512e-02 -1.376798e-02 1.451813e-02 5.442628e-02 2.501466e-02 2.373868e-02 2.096357e-02 -6.137058e-03 9.775292e-03 6.160145e-02 -1.492656e-03 3.648804e-02 2.643850e-02 6.817492e-03 9.386204e-03 1.015998e-03 -4.960021e-02 -2.465317e-02 -2.280654e-02 1.579467e-02 -6.951657e-03 -1.563788e-02 1.793159e-02 3.150583e-02 4.773992e-02 2.534384e-02 2.339281e-02 1.201486e-02 4.128894e-02 5.856143e-03 -3.066621e-03 1.048637e-02 -2.080480e-02 -7.759949e-03 -2.067756e-02 -1.205422e-02 -1.618889e-02 -1.047849e-02 -1.008915e-02 -2.420773e-02 -9.759240e-03 -1.286742e-02 -1.752066e-02
 -5.174711e-03 -6.035565e-03 -6.011326e-03 -6.011326e-03 -6.011326e-03 -6.085229e-03 -6.148727e-03 -6.730734e-03 2.794288e-02 -8.811927e-03 -2.396488e-03 -9.909831e-03 5.064607e-03 -1.289585e-02 -1.792914e-02 4.888332e-03 1.848059e-02 3.487900e-02 -2.011107e-02 8.126174e-03 1.428803e-03 -1.505509e-03 -1.495415e-03 -1.495415e-03 -1.495415e-03 -1.524510e-03 -1.542609e-03 -2.370047e-03 -1.061206e-02 -9.317375e-03 -9.802720e-03 -7.922081e-03 -3.923562e-03 -8.629958e-03 -2.346743e-02 -2.530838e-02 -8.794507e-03 -1.165919e-02 -1.525989e-02 -5.636508e-03 -9.602192e-04 -3.887569e-04 -3.834497e-04 -3.834497e-04 -3.834497e-04 -3.985061e-04 -4.049438e-04 -8.152229e-04 -2.072248e-03 -1.523154e-02 -1.048974e-02 -2.609293e-02 -1.217743e-02 -1.296547e-02 -3.229070e-02 -3.227856e-02 -2.996958e-03 -1.438609e-02 -3.105850e-02 -1.529989e-02 -1.314179e-03 -6.241545e-04 -6.173356e-04 -6.173356e-04 -6.173356e-04 -6.343820e-04 -6.437772e-04 -1.145389e-03 -6.528443e-03 -1.019496e-02 -1.098498e-02 -2.318477e-02 -1.393781e-02 -2.098153e-02 -2.856179e-02 -1.878887e-02 -7.623669e-03 -3.209935e-03 -3.093381e-02 -1.564084e-02 1.038130e-03 -4.105742e-04 -4.045206e-04 -4.045206e-04 -4.045206e-04 -4.193771e-04 -4.265386e-04 -8.388077e-04 -2.289614e-03 -1.945701e-02 -1.067183e-02 -8.565667e-03 -2.192932e-02 -1.895350e-02 -2.669729e-02 -3.206456e-02 9.036279e-04 -1.819587e-02 -3.059589e-02 -1.958367e-02 -6.737482e-04 -1.582920e-03 -1.571153e-03 -1.571153e-03 -1.571153e-03 -1.599152e-03 -1.618555e-03 1.565961e-03 -3.314381e-03 -8.158821e-04 -4.935571e-03 -2.478842e-02 -1.165620e-02 -2.347409e-02 -1.265053e-02 -2.258107e-02 4.639640e-03 -2.084846e-03 -5.578763e-03 -3.109632e-02 -3.244040e-03 -3.205260e-03 -3.182307e-03 -3.182307e-03 -3.182307e-03 -3.230554e-03 -3.265426e-03 -2.831748e-03 -6.704469e-03 -6.219719e-03 4.676129e-03 -4.137898e-02 1.325844e-03 -5.653363e-03 -3.250240e-03 -6.697743e-04 9.118269e-03 -2.634470e-02 1.200202e-02 -1.519167e-03 -4.088724e-03 -4.977964e-03 -4.945077e-03 -4.945077e-03 -4.945077e-03 -5.016588e-03 -5.071353e-03 -5.348007e-03 -1.412476e-02 -3.318988e-03 -9.084716e-03 2.357692e-02 -1.698335e-02 -1.750860e-02 4.301984e-02 4.414093e-03 -1.888256e-02 1.269340e-02 1.862118e-02 -2.964350e-02 -8.757477e-03 -5.610635e-03 -5.578206e-03 -5.578206e-03 -5.578206e-03 -5.666415e-03 -5.713207e-03 -4.233380e-03 -2.470174e-02 -5.219980e-03 -1.397807e-02 -6.017371e-03 -1.492117e-02 2.501085e-03 8.656935e-03 2.219785e-02 1.202026e-03 2.470024e-02 3.002001e-02 -6.810128e-03 -1.696445e-02 -1.226441e-02 -1.220082e-02 -1.220082e-02 -1.220082e-02 -1.239834e-02 -1.252911e-02 -1.386385e-02 -9.358011e-03 -1.277343e-02 3.200088e-02 4.528664e-02 3.463126e-03 2.264421e-02 -5.120097e-04 1.402795e-02 -6.345254e-04 7.709788e-03 6.665597e-02 -1.422920e-03 -1.342202e-02 -9.788176e-03 -9.729403e-03 -9.729403e-03 -9.729403e-03 -9.880244e-03 -9.974613e-03 -1.433536e-02 -3.570353e-03 7.091931e-03 -8.519045e-03 1.435358e-02 -2.111137e-02 -6.304783e-03 1.666523e-02 3.317089e-02 -4.907498e-03 1.476386e-03 6.754772e-02 2.103715e-02 -1.212529e-02 -1.150994e-02 -1.144476e-02 -1.144476e-02 -1.144476e-02 -1.162483e-02 -1.171762e-02 -1.479991e-02 -1.336497e-02 -1.225918e-02 -3.184141e-02 2.780394e-02 6.301117e-02 7.100408e-03 5.615785e-02 1.477777e-02 -3.423607e-02 4.414580e-02 1.428924e-02 1.487227e-02 -1.294984e-02 -1.572920e-02 -1.564182e-02 -1.564182e-02 -1.564182e-02 -1.592186e-02 -1.604119e-02 -1.282612e-02 -2.132276e-02 1.021503e-02 -5.505678e-03 1.430175e-02 3.505761e-04 1.964087e-02 6.566478e-02 7.569291e-02 9.051669e-03 3.330140e-02 1.231912e-03 9.382369e-03 -1.162169e-02 -9.897612e-03 -9.831394e-03 -9.831394e-03 -9.831394e-03 -9.969795e-03 -1.008944e-02 -8.616762e-03 -9.327134e-04 6.613282e-03 -3.116035e-02 -1.085824e-02 -1.986244e-02 1.619030e-02 6.804687e-02 3.916651e-02 -1.470200e-02 2.969399e-02 6.011916e-02 -3.186818e-02 -2.108927e-02 -3.246126e-02 -3.396378e-02 -3.396378e-02 -3.396378e-02 -3.428056e-02 -3.476635e-02 -1.521978e-02 6.870371e-02 3.982661e-02 7.378269e-02 5.612972e-02 4.751284e-02 7.756934e-02 4.515749e-02 7.079065e-02 -3.538968e-02 -2.623658e-02 -1.644169e-02 6.088052e-02 -2.326695e-02 -2.984739e-02 -2.943443e-02 -2.943443e-02 -2.943443e-02 -2.969492e-02 -2.803449e-02 -2.659659e-02 3.464859e-02 6.970617e-02 4.737405e-02 3.607564e-02 6.255040e-02 4.390229e-02 4.455207e-02 5.342756e-02 5.591594e-02 -2.937544e-02 -6.190328e-02 5.982551e-02 -7.426931e-03 -1.106667e-02 -1.101909e-02 -1.101909e-02 -1.101909e-02 -1.120243e-02 -9.311913e-03 -1.217108e-02 2.693528e-03 6.459529e-04 -1.404694e-03 -9.459293e-03 2.632947e-02 3.510739e-02 6.840545e-03 8.044921e-03 2.784607e-03 5.743964e-03 6.031835e-02 -6.067131e-03 -1.522281e-02 -2.327251e-02 -2.320613e-02 -2.320613e-02 -2.320613e-02 -2.364151e-02 -2.362752e-02 -2.131309e-02 -1.384077e-02 4.227618e-02 3.311549e-02 4.346663e-02 5.479182e-02 7.391770e-03 -1.531087e-02 2.253000e-03 2.755827e-02 4.363164e-02 6.987657e-02 3.920101e-02 -2.272229e-02 -2.683303e-02 -2.676466e-02 -2.676466e-02 -2.676466e-02 -2.532176e-02 -2.724485e-02 -2.209184e-02 2.873959e-02 6.594264e-02 5.272006e-02 2.851107e-02 4.393159e-02 4.342314e-02 2.061487e-03 -2.553366e-02 2.102521e-04 5.073835e-02 2.246188e-02 7.341461e-02 -1.137000e-02 -9.790848e-03 -9.732023e-03 -9.732023e-03 -9.732023e-03 -7.894465e-03 -8.000328e-03 -1.251861e-02 -3.106033e-02 3.611462e-03 -2.700321e-02 2.264268e-02 -4.046697e-03 -2.192089e-02 2.827155e-02 5.119331e-02 3.067700e-03 5.301354e-03 6.894598e-02 1.192137e-02
 -7.420787e-02 -9.180184e-03 -1.187930e-02 -1.134180e-02 1.246177e-02 1.432434e-02 -4.596791e-02 3.172137e-02 1.100794e-02 1.882332e-03 1.409397e-02 8.424387e-03 -2.436187e-03 5.527615e-03 9.056314e-03 1.489402e-02 6.044339e-03 8.350456e-04 3.572477e-03 2.856709e-04 -3.834920e-02 -2.361990e-02 1.487406e-03 -1.910782e-02 1.139694e-02 -2.274007e-02 -2.451845e-02 -4.163702e-03 -1.589469e-02 7.577021e-03 -1.376698e-03 4.658992e-03 -1.653920e-03 -2.762816e-03 2.142845e-03 6.102047e-03 -1.053214e-02 5.795590e-04 1.661122e-03 -2.122029e-02 -2.327194e-02 -2.794633e-02 -2.081805e-02 -2.500056e-02 -8.485198e-03 -2.414389e-02 -7.335280e-03 -1.403806e-02 -1.870369e-02 -2.124770e-03 -2.856625e-03 -2.943156e-03 -4.244501e-03 -2.504018e-03 -1.309905e-03 -1.218956e-03 -9.424798e-03 -6.982988e-03 -2.442714e-03 -5.662639e-03 -2.131335e-02 -1.937977e-02 -2.061774e-02 -8.716678e-03 -2.437073e-02 -2.043773e-02 -8.673393e-03 -1.548173e-02 -1.457182e-02 -6.765720e-03 -7.061573e-03 7.420131e-03 -5.356162e-03 -4.553015e-03 -4.248848e-03 -5.567815e-04 -1.007171e-02 -4.677062e-03 -4.040949e-03 -3.310667e-03 -2.270741e-02 -2.191601e-02 -1.331563e-02 -2.143126e-02 -1.625309e-02 -2.478777e-02 -7.311283e-03 -1.205174e-02 -1.284962e-02 -6.191659e-03 -8.873256e-03 -6.990717e-03 -2.239344e-03 -4.494909e-03 -1.324958e-03 -3.249836e-03 -7.289792e-03 -5.035847e-03 -4.492257e-03 -7.564938e-03 -1.649468e-02 1.423247e-02 -6.305260e-04 -7.263676e-03 -9.674143e-03 -2.959310e-02 -1.730481e-02 -1.470707e-02 -2.995898e-02 -6.635926e-03 -7.559490e-03 -3.625113e-03 4.158518e-05 -7.075115e-03 -6.138464e-03 1.694719e-03 -1.165309e-03 -1.740234e-03 3.422397e-03 -6.782847e-03 -1.280636e-02 -2.193601e-02 8.086700e-03 -2.974167e-02 -1.274647e-03 -8.389840e-03 -1.132305e-03 -2.798994e-02 3.392899e-03 -6.643823e-03 -1.313720e-03 -4.069114e-03 -5.947679e-03 1.944315e-03 1.688460e-03 2.682056e-03 -5.092362e-03 -6.513404e-04 9.521803e-03 9.730479e-03 4.834230e-03 2.536076e-02 1.300375e-02 -2.328443e-02 7.049522e-03 -7.641355e-03 -6.620630e-03 -2.919412e-02 -1.177254e-02 -3.719477e-03 2.222942e-03 1.121271e-03 6.526445e-04 -1.107291e-02 -7.489322e-03 1.382283e-02 2.938994e-03 -5.174459e-03 -2.198779e-03 -9.397829e-03 9.059107e-03 -2.690645e-02 7.044750e-03 -2.937144e-03 1.934184e-02 -2.254237e-02 -1.315857e-02 1.784750e-02 7.167389e-04 2.365313e-03 -4.005483e-03 -3.837312e-03 -4.910497e-03 4.764169e-03 -3.890948e-03 7.010309e-03 -1.723630e-02 -9.538160e-03 -9.655923e-03 2.138340e-02 3.060579e-02 8.794490e-03 2.375159e-02 6.089358e-02 2.474086e-02 4.426801e-02 1.348491e-02 -8.302693e-03 7.385463e-03 -1.497502e-02 -2.382943e-02 -2.182265e-02 -2.115736e-02 -2.425979e-03 1.973421e-02 -1.514397e-02 -7.380775e-03 -1.156857e-02 -1.553377e-02 -2.905360e-02 1.247194e-02 2.134007e-02 7.251849e-03 2.890850e-02 -1.662708e-02 -5.773053e-03 1.716126e-02 5.158302e-03 -1.046745e-02 -1.302047e-02 -1.230027e-02 -1.469993e-02 -7.522150e-03 -2.415841e-03 8.867315e-03 -1.032392e-02 1.769470e-02 -1.953222e-02 -3.294812e-04 2.449913e-02 3.752506e-02 3.941639e-02 -6.861208e-03 3.664632e-02 2.255766e-02 3.851445e-02 2.329133e-02 8.148778e-03 -2.048410e-02 -2.782535e-02 -1.386128e-02 -3.766404e-03 -9.165994e-03 -2.339690e-02 -3.039059e-02 -1.368673e-02 -9.879637e-03 2.932495e-03 -1.787203e-02 2.250269e-02 8.597157e-02 5.830776e-02 3.481637e-02 2.283912e-02 2.307661e-04 5.709526e-02 -1.078372e-02 -2.149645e-02 -1.301609e-03 -1.276681e-02 -5.398623e-03 -1.659131e-02 -1.449851e-02 -4.794918e-02 -1.957847e-03 -1.236592e-02 2.255323e-03 -1.005734e-02 -1.493498e-02 1.972731e-04 -1.505795e-03 -2.780351e-03 9.896029e-03 -2.074390e-02 -7.912797e-03 3.533286e-03 1.854437e-02 2.375180e-02 3.134483e-04 8.034373e-03 1.200746e-02 8.275630e-03 -7.918841e-03 -1.456286e-02 -1.402850e-02 9.853795e-04 1.221738e-02 1.512570e-02 -2.758901e-03 -9.716194e-03 5.282829e-02 6.522850e-02 -8.834951e-03 6.649307e-02 -3.651197e-03 3.757216e-02 6.238928e-02 1.472377e-02 5.695045e-02 -1.284695e-02 1.962946e-02 -1.563238e-02 -1.702711e-02 -8.512264e-03 -5.501875e-02 -3.883401e-02 5.014422e-03 -1.614966e-02 -1.514486e-02 3.339978e-02 4.874338e-02 2.913725e-03 3.024368e-02 3.627897e-02 3.735331e-02 4.517479e-02 1.830815e-02 -7.104973e-03 4.267071e-02 1.443340e-02 -6.132766e-03 -8.456813e-03 -6.896872e-03 -2.115655e-04 -3.487226e-02 -3.891070e-02 2.737753e-04 6.134982e-03 2.476043e-03 8.536907e-03 7.883129e-03 1.372172e-02 3.952312e-03 5.240267e-03 2.698651e-02 -5.765302e-03 -1.367198e-02 5.169764e-03 3.056156e-02 3.107224e-03 -1.461256e-02 -6.352854e-03 2.679253e-03 1.073089e-02 -1.436608e-02 2.465052e-03 -8.552239e-03 7.420318e-03 -1.414415e-02 4.888476e-03 3.830725e-02 3.238657e-02 7.462397e-03 5.403050e-02 3.952780e-02 3.025388e-02 2.284967e-02 1.657980e-02 4.017465e-02 3.916081e-03 -1.534226e-02 -2.668441e-02 -1.765968e-02 1.673581e-02 -4.314952e-03 -1.548335e-02 -2.563498e-02 -1.222231e-02 -1.349477e-02 -1.367282e-02 2.280601e-02 5.224127e-02 6.881336e-02 -4.831966e-03 2.523457e-02 2.820987e-02 4.750731e-02 -1.071240e-02 3.417940e-02 1.123694e-02 2.850000e-02 3.725971e-05 -3.015627e-02 2.605241e-03 -1.447733e-02 -3.206680e-02 1.204760e-02 -2.620816e-02 -2.387764e-02 -8.974983e-03 3.392623e-02 -1.725958e-02 -2.058628e-02 1.497179e-02 -1.324125e-02 5.219107e-02 -6.942858e-03 2.608156e-02 -2.425697e-02 -8.611881e-04 -2.434346e-02 5.577169e-03 7.496723e-03 1.226739e-02 -1.680168e-02 5.612761e-03 6.651583e-03 -4.071288e-03 1.511723e-02 -1.937500e-02
 1.305241e-01 -6.862677e-03 -6.798414e-03 -6.838530e-03 -6.798414e-03 -3.208583e-03 -5.479404e-03 -5.574957e-03 1.128797e-01 1.067804e-01 4.089071e-02 2.796090e-02 -5.215219e-02 4.316517e-03 -1.319297e-01 -1.351179e-01 6.814520e-02 -1.116241e-01 -1.559174e-01 1.159230e-01 -2.208737e-03 -1.703492e-03 -1.680315e-03 -1.693170e-03 -1.680315e-03 -1.791241e-03 -1.864525e-03 8.817258e-04 2.811752e-02 6.613783e-03 -7.224174e-03 -2.238312e-02 -3.674604e-02 2.742583e-02 -7.442270e-02 -3.314674e-02 1.567416e-02 -3.422814e-02 -5.406544e-02 4.579136e-02 -1.689159e-03 -4.336505e-04 -4.216282e-04 -4.282047e-04 -4.216282e-04 -4.734512e-04 -5.148897e-04 8.590931e-04 1.820807e-02 -2.202950e-02 -2.038325e-02 -2.046940e-03 -1.741734e-02 -2.185002e-02 -3.314764e-02 -3.612035e-02 -6.225166e-03 -2.671963e-02 -3.563989e-02 -4.562891e-03 -1.928821e-04 -6.970726e-04 -6.816992e-04 -6.895608e-04 -6.816992e-04 -7.446782e-04 -7.943136e-04 -1.581017e-03 3.071501e-02 -6.261075e-03 5.986930e-03 -1.986734e-02 -2.925466e-02 -1.500587e-02 -3.262797e-02 -3.905627e-02 -1.560490e-02 -2.592139e-02 -2.947804e-02 -1.434679e-02 2.320085e-03 -4.530413e-04 -4.414419e-04 -4.480751e-04 -4.414419e-04 -4.934342e-04 -5.356332e-04 2.861950e-03 1.412319e-02 -1.238765e-02 -6.702140e-03 -1.984680e-02 -2.724862e-02 -1.800158e-02 -3.690822e-02 -4.018149e-02 -8.232658e-03 -2.484789e-02 -3.570066e-02 3.194214e-03 1.641598e-03 -1.777862e-03 -1.753778e-03 -1.767797e-03 -1.753778e-03 1.569146e-04 -1.947420e-03 -1.220338e-03 8.036267e-02 3.507479e-02 1.496331e-02 -2.748143e-02 -4.574827e-02 -8.003120e-03 -7.524574e-02 -5.676035e-02 -1.831754e-02 -3.161045e-02 -3.833051e-02 3.256080e-02 1.918229e-03 -3.559782e-03 -3.515643e-03 -3.538548e-03 -3.515643e-03 -3.710411e-03 -1.833887e-03 -6.117690e-03 1.556610e-02 1.840451e-02 -4.500955e-02 -5.931641e-02 -3.059872e-02 -1.537324e-02 -9.400267e-02 -7.413580e-02 1.824439e-02 -1.005049e-02 -1.944894e-02 2.296521e-01 -1.205971e-02 -5.530437e-03 -5.462307e-03 -5.501274e-03 -5.462307e-03 -3.713839e-03 -5.960572e-03 -9.325046e-03 1.320084e-02 -4.803756e-02 -5.545265e-02 -4.464757e-02 -6.578738e-02 4.063811e-02 -6.670287e-02 1.800606e-02 -1.734885e-02 -1.314744e-03 1.343800e-01 9.952321e-02 -8.182587e-03 -6.355432e-03 -6.292947e-03 -6.333411e-03 -6.292947e-03 -6.643201e-03 -6.830371e-03 -8.658651e-03 1.540336e-01 1.389522e-01 4.310392e-02 5.984535e-02 -2.843287e-03 -9.334914e-04 -9.293043e-02 -1.065416e-01 -3.681725e-02 -7.962396e-02 -7.115098e-02 2.140949e-02 -2.164352e-02 -1.354661e-02 -1.339132e-02 -1.148868e-02 -1.339132e-02 -1.399464e-02 -1.257143e-02 -2.047823e-02 1.049644e-01 4.369625e-01 5.793150e-02 9.560684e-02 1.932932e-02 3.339602e-03 -1.128845e-01 -2.621287e-01 -4.956195e-02 -1.097917e-01 -1.017752e-01 1.009787e-01 -1.751100e-02 -1.090046e-02 -1.077094e-02 -1.085234e-02 -1.077094e-02 -1.130804e-02 -1.171849e-02 -1.626982e-02 1.748712e-02 8.140484e-02 1.329346e-02 1.263336e-01 6.108876e-02 3.561400e-02 -6.097947e-03 -2.738498e-02 1.843032e-02 -8.862189e-02 -9.814472e-02 -2.959347e-03 -1.541302e-02 -1.279766e-02 -1.264523e-02 -1.273732e-02 -1.264523e-02 -1.322042e-02 -1.378655e-02 -1.746484e-02 3.855354e-02 7.162387e-02 5.989743e-02 1.000487e-01 5.317117e-02 -3.917429e-02 8.411012e-02 1.480741e-03 -5.274782e-02 -6.324457e-02 -6.338388e-02 -2.527979e-02 -2.952104e-02 -1.712954e-02 -1.691082e-02 -1.702649e-02 -1.691082e-02 -1.768246e-02 -1.842005e-02 -1.489234e-02 -5.741607e-02 1.332705e-02 3.721555e-02 2.522959e-02 1.188708e-01 1.223941e-01 1.129874e-01 1.980259e-02 -4.069982e-02 -1.074360e-01 4.881855e-02 -5.298907e-02 -9.671238e-03 -1.097718e-02 -1.082290e-02 -1.090437e-02 -1.082290e-02 -1.130970e-02 -1.180204e-02 -8.463229e-03 -2.262796e-02 -3.514870e-02 1.125872e-02 -3.349332e-02 9.314885e-02 -5.804916e-03 -9.921607e-02 -3.191192e-02 -7.004966e-02 3.562104e-02 1.832652e-01 9.048903e-02 -5.138854e-02 -3.318689e-02 -3.241349e-02 -3.274454e-02 -3.241349e-02 -3.160012e-02 -3.532825e-02 -3.375149e-02 -1.387815e-01 -1.025424e-01 -3.005762e-02 8.392495e-02 1.487834e-01 -1.135873e-01 -3.882312e-01 -4.085744e-01 1.794677e-01 7.772956e-01 7.660133e-01 -2.683066e-01 -4.117170e-02 -2.322905e-02 -2.650914e-02 -2.679565e-02 -2.650914e-02 -2.742943e-02 -2.286905e-02 -2.566344e-02 -1.512918e-01 -3.291279e-01 1.836618e-02 3.283558e-03 1.519040e-03 -2.378660e-02 -3.937314e-01 -3.821751e-01 5.969946e-02 7.719077e-01 1.046567e+00 -2.100974e-01 -2.610498e-03 -1.221035e-02 -1.208255e-02 -1.215669e-02 -1.208255e-02 -1.268264e-02 -9.102745e-03 -8.402946e-03 -3.116613e-02 -1.014142e-01 2.636248e-02 3.099981e-02 3.752480e-04 -1.119481e-01 2.774929e-01 7.652078e-02 1.688719e-01 -8.931683e-02 -2.196451e-01 1.015395e-01 -3.530325e-02 -2.179079e-02 -2.159484e-02 -2.170160e-02 -2.159484e-02 -2.260971e-02 -1.951194e-02 -1.034101e-02 -1.144606e-01 -1.248369e-01 -4.185075e-02 -1.265734e-01 -9.586710e-02 4.160675e-02 7.635131e-01 8.613724e-01 -7.362635e-02 -2.097925e-01 -4.638752e-01 -8.344660e-02 -4.146225e-02 -2.431638e-02 -2.407819e-02 -2.417918e-02 -2.407819e-02 -2.311990e-02 -2.420713e-02 2.960493e-04 -9.366090e-02 -1.135529e-01 -6.561402e-02 -6.934050e-02 4.431281e-02 1.243030e-01 7.183191e-01 9.920497e-01 -1.522416e-01 -3.701659e-01 -4.482448e-01 -1.989057e-01 -1.765182e-02 -1.100202e-02 -1.089773e-02 -1.098027e-02 -1.089773e-02 -1.141122e-02 -9.817651e-03 -4.272859e-03 -2.554343e-03 1.157146e-01 2.751302e-02 1.537064e-02 1.630131e-02 1.025840e-01 -1.137582e-01 -1.170526e-01 3.638693e-02 -3.966135e-02 -8.300472e-02 1.612459e-01
 1.942212e-01 1.993967e-02 2.769171e-02 3.558148e-02 7.228607e-03 2.998555e-02 6.586161e-03 -4.673582e-04 3.440671e-02 -2.667144e-02 -3.731060e-02 -1.897961e-02 -2.160074e-02 -2.655375e-02 -5.575676e-02 -6.090509e-02 -3.497483e-02 -5.355335e-02 -6.483638e-02 2.508713e-02 3.341904e-02 4.191025e-04 2.303895e-02 5.035693e-03 6.310195e-05 9.822577e-03 -8.541084e-03 -1.024133e-02 -9.515607e-03 -1.421570e-02 -1.544850e-02 -1.947388e-02 -2.578090e-02 -2.049668e-02 -3.285018e-02 -1.646904e-02 -1.964325e-02 -1.859597e-02 -1.790198e-02 7.041867e-03 -7.846165e-03 -3.388347e-03 8.725194e-03 5.522817e-03 -2.990139e-03 -5.169837e-05 -1.037054e-02 -1.055841e-02 3.238074e-03 -1.313864e-02 -8.310370e-03 -1.215888e-02 -1.641907e-02 -1.270235e-02 -2.328100e-02 -2.677358e-02 -1.490044e-02 -2.457019e-02 -2.437469e-02 -1.710965e-02 -1.463926e-03 -1.301739e-02 7.560860e-03 3.574551e-04 3.637730e-04 -2.987227e-03 -2.284463e-03 -1.592546e-02 -1.021510e-02 -8.184540e-03 -1.004138e-02 -2.551917e-03 -1.708385e-02 -9.870047e-04 -2.393677e-02 -2.721068e-02 -1.438636e-02 -1.996435e-02 -2.352698e-02 -1.129998e-02 -1.384704e-02 -5.504295e-03 -1.272160e-03 1.453914e-03 -1.061152e-03 -1.175576e-04 -2.344446e-03 -1.259636e-02 -6.890827e-03 -1.922993e-02 -6.115870e-03 -1.411673e-02 -1.645400e-02 -1.267374e-02 -2.305846e-02 -1.496214e-02 -4.908867e-03 -2.078143e-02 -1.859430e-02 -1.729594e-02 4.009206e-02 7.360818e-05 1.829650e-02 -5.512652e-03 -5.996210e-04 1.484851e-02 1.188949e-02 -1.014169e-03 -4.425964e-03 -1.701888e-02 -2.394165e-02 -2.022046e-02 -2.065428e-02 -1.743615e-02 -1.914435e-02 -2.179565e-02 -1.590076e-02 -2.423675e-02 -2.406587e-02 -1.619125e-02 3.324850e-02 1.833217e-02 1.386828e-02 2.160318e-02 1.771104e-02 2.492569e-02 1.018138e-03 6.971631e-03 -1.977775e-03 -1.330391e-02 -1.952517e-02 -2.860311e-02 -2.455573e-02 -2.176012e-02 -2.797776e-02 -2.498108e-02 -4.745625e-03 -3.863413e-02 -2.518151e-02 3.625210e-03 1.027515e-02 1.234458e-02 1.235771e-02 2.279861e-02 3.896196e-02 1.865081e-02 7.779054e-03 -1.113093e-02 4.506079e-03 -3.215085e-02 -1.935892e-02 -1.370356e-02 -2.056497e-02 -1.604882e-02 1.410718e-02 -1.159013e-02 -2.311717e-02 -1.073770e-02 -1.898363e-02 -1.095336e-02 7.102125e-02 3.293902e-02 3.103745e-02 1.693954e-02 1.245486e-02 1.508004e-02 1.610595e-02 -2.806255e-02 3.341427e-02 -5.953089e-03 -1.294554e-02 -9.617351e-03 -4.477500e-02 -2.868002e-02 -2.459783e-02 -2.940028e-02 4.866935e-03 -3.083008e-02 -1.681456e-02 -3.126905e-02 4.202642e-03 7.655486e-03 -3.298152e-02 5.798200e-03 1.317196e-02 2.150500e-02 2.106275e-04 -1.096768e-02 1.374523e-02 5.145460e-02 4.630467e-02 2.700247e-02 -5.239046e-03 -3.332064e-02 -1.737173e-02 -5.292543e-03 2.165736e-03 -1.845131e-02 -2.332843e-02 1.620136e-02 7.088324e-03 7.013874e-03 -7.121306e-03 1.720723e-03 -4.629182e-03 1.282818e-02 -7.593229e-03 8.532185e-03 2.474622e-03 2.750370e-03 -8.751530e-03 -2.573698e-02 1.833471e-02 -1.077097e-02 1.273988e-02 -2.068058e-02 1.053322e-02 9.358891e-03 1.061561e-02 1.163440e-02 -7.337581e-05 6.326256e-03 -2.488585e-02 -1.555726e-02 9.261923e-04 -3.063713e-02 1.055843e-04 -2.179084e-02 -1.781260e-02 1.752250e-02 3.653524e-02 -1.190726e-02 2.575702e-02 1.247776e-03 4.067141e-02 2.752165e-02 -3.941621e-03 2.948378e-03 2.054559e-02 8.433167e-04 -3.801599e-02 -3.595389e-02 -2.863800e-02 -1.587725e-02 -1.480443e-02 -2.833825e-02 -2.598240e-02 1.260173e-02 -1.823505e-02 3.296750e-02 7.507485e-03 2.279150e-02 3.326869e-02 -9.209986e-03 3.584880e-02 5.732278e-02 3.273599e-04 5.409450e-02 5.662371e-02 -6.687690e-03 7.797177e-03 -1.200117e-02 2.463186e-03 -1.285825e-02 -1.596051e-02 -2.480328e-02 -1.757326e-02 2.141060e-04 -4.891989e-03 2.253920e-02 -3.043176e-02 -3.084614e-03 -1.281699e-02 8.960285e-03 3.014145e-02 1.874231e-02 7.446555e-03 3.734209e-02 1.709768e-02 1.243450e-02 -4.813850e-02 -3.763722e-02 -6.153061e-02 -3.525312e-02 -1.537435e-02 -5.243466e-02 -3.637801e-03 4.700380e-02 -7.131180e-03 2.120122e-02 2.626116e-02 2.577265e-02 3.564683e-02 6.907411e-02 1.417416e-01 1.758000e-01 -1.656350e-04 -3.772179e-02 -4.407156e-02 2.317206e-02 -9.307946e-02 -2.968820e-02 -1.435539e-02 -1.748309e-02 -1.651148e-02 -3.081498e-02 2.042752e-02 9.715248e-03 -1.620795e-02 2.143382e-03 2.064996e-02 -4.384786e-03 2.809383e-02 7.445646e-02 1.768324e-01 2.106848e-01 2.910505e-02 -7.792478e-02 -7.475963e-02 -5.943027e-03 1.487854e-02 6.529755e-03 -4.933035e-03 1.485119e-02 -9.350214e-03 3.531213e-03 1.589104e-03 -3.540887e-02 -2.772398e-03 1.227626e-02 2.688563e-02 3.031043e-02 -3.420100e-02 -1.595873e-02 -3.530580e-03 1.105983e-02 -8.830258e-03 1.711697e-02 2.871275e-02 -5.415277e-03 -8.255964e-02 6.500030e-03 -1.522076e-02 -4.337430e-02 -3.568651e-02 -9.411687e-03 4.953743e-03 1.137996e-02 -2.536594e-02 3.337156e-03 5.938540e-03 3.527905e-02 4.157827e-02 9.592682e-03 -2.735389e-02 -6.731805e-02 6.075968e-02 1.628767e-01 1.366727e-01 -1.486280e-02 -7.717468e-02 -3.580532e-02 -4.737664e-02 -4.662840e-02 -4.864561e-02 -3.385902e-02 -2.590483e-02 1.379725e-03 -1.229363e-02 1.834226e-02 3.185666e-02 4.739490e-02 1.074051e-01 5.999441e-02 -8.046932e-02 -9.018171e-02 6.460636e-02 1.539823e-01 1.754900e-01 2.000075e-02 -5.461373e-03 1.878535e-02 3.453492e-02 3.616271e-03 -1.288802e-03 -1.387139e-03 5.584973e-03 2.937695e-02 8.442786e-03 -2.801917e-02 -2.758608e-02 -1.111485e-02 -1.551248e-02 -9.616752e-03 -3.178359e-03 -4.311149e-03 3.426650e-03 -2.307126e-03 -1.250488e-02 5.067422e-02
 -9.910791e-03 -2.538947e-03 -6.689567e-03 -5.614497e-03 -6.717373e-03 -2.247434e-03 9.160246e-03 4.715519e-03 -1.790237e-02 -1.016435e-02 -1.261701e-02 -2.963780e-02 2.012466e-02 -4.109887e-03 1.093974e-02 2.363553e-02 -3.590700e-03 5.582596e-02 -5.453136e-03 -2.808947e-02 -7.633544e-03 -1.358918e-03 -1.692230e-03 -1.943744e-03 -1.706597e-03 -1.923945e-03 -2.732201e-03 6.664382e-03 -1.084017e-02 -2.123558e-02 -1.703074e-02 -1.034524e-02 -6.569996e-03 -2.797355e-02 -3.918460e-03 -1.146601e-02 -3.467618e-03 -2.014333e-02 -2.429011e-03 -2.587260e-03 -3.330866e-03 -1.253745e-03 -4.393380e-04 -5.575632e-04 -4.437215e-04 -1.543495e-03 -1.944160e-03 -4.060865e-03 -1.266001e-02 -1.775179e-02 -1.548116e-02 -2.016334e-02 -1.888773e-02 -1.701273e-02 -1.099493e-02 -7.286812e-03 -1.396826e-02 -1.639000e-02 -2.990771e-02 -1.737984e-02 -2.223361e-03 -1.680467e-03 -6.972931e-04 -8.450156e-04 -7.037231e-04 2.017258e-03 -2.536177e-03 2.473901e-03 -6.346144e-03 -1.793420e-02 -1.318189e-02 -2.070292e-02 -2.062105e-02 -1.938330e-02 -2.522852e-02 -2.779986e-03 -1.398797e-02 -1.888898e-02 -1.502930e-02 -1.850614e-02 -1.364318e-03 -1.270833e-03 -4.542194e-04 -5.759622e-04 -4.589639e-04 -1.558251e-03 -1.960123e-03 -2.097441e-03 -1.269758e-02 -1.594079e-02 -1.570252e-02 -1.210870e-02 -2.284098e-02 -1.526671e-02 -1.970252e-02 -1.255827e-02 -9.769090e-03 -9.596719e-03 -3.486805e-02 -1.957930e-02 1.659904e-04 -1.449649e-03 -1.761796e-03 -2.027733e-03 -1.777157e-03 2.012753e-03 1.156533e-03 -1.596009e-03 -1.562110e-02 -2.630455e-02 -1.440759e-02 -1.380255e-02 -4.952735e-04 -2.288830e-02 -1.762078e-02 1.041751e-02 -5.032653e-04 -1.407366e-02 -1.427474e-02 -1.210695e-02 3.637527e-03 -2.587074e-03 -3.510361e-03 -3.974966e-03 -3.544984e-03 -3.540637e-03 -3.046748e-03 3.093115e-03 -2.597631e-02 -8.412890e-03 -2.126888e-02 -3.713403e-03 -1.793607e-02 8.857788e-03 8.642532e-03 8.119925e-03 -2.403386e-02 1.025013e-02 1.207867e-02 -2.307558e-02 -5.541810e-03 -3.951493e-03 -5.464934e-03 -6.158423e-03 -5.513906e-03 -3.385772e-03 -1.641015e-03 -8.706603e-03 -1.466019e-02 -2.158618e-03 -1.467374e-02 -1.080290e-02 7.305609e-03 -1.895749e-02 5.002703e-02 1.160423e-02 4.338520e-03 7.849841e-03 -2.180657e-03 -2.388658e-02 -1.248407e-02 -3.403059e-03 -6.278264e-03 -7.063510e-03 -6.312593e-03 -1.065325e-03 -5.643588e-03 1.725286e-02 -1.005910e-02 -1.690953e-02 -7.949399e-03 1.970941e-02 -2.876105e-02 -8.394730e-03 2.429702e-02 2.108719e-02 8.988404e-03 1.388992e-02 -1.479721e-02 -5.189406e-03 -3.378566e-03 -1.452826e-02 -1.338419e-02 -1.108800e-02 -1.348069e-02 -1.352666e-02 -1.876939e-02 -1.092034e-02 -2.542806e-02 -2.995615e-02 -8.009094e-03 3.717350e-02 1.740465e-02 2.420984e-03 3.471468e-02 5.984525e-02 -1.774744e-02 4.064217e-02 4.370411e-02 6.776579e-03 -1.307569e-02 -7.239272e-03 -1.070573e-02 -8.001535e-03 -8.790912e-03 -1.184221e-02 9.321770e-03 -1.815418e-02 -2.111063e-02 9.059578e-04 1.279329e-02 -9.286005e-03 2.878927e-02 3.748110e-03 -3.390976e-03 3.352694e-02 -6.771294e-03 2.049092e-02 2.987525e-02 9.258142e-03 -1.388153e-02 -8.682846e-03 -1.265464e-02 -1.213995e-02 -1.273272e-02 -1.366600e-02 8.825501e-03 -6.555559e-03 -1.993523e-03 -1.790804e-02 -1.335695e-02 -8.928439e-03 5.911044e-03 2.285940e-02 -1.826414e-02 3.885992e-04 2.382028e-02 7.180648e-02 5.658023e-02 4.917757e-03 -1.880042e-02 -1.075774e-02 -1.709437e-02 -1.509639e-02 -1.531863e-02 -1.462722e-02 -9.589380e-03 -2.086670e-03 -2.991169e-02 2.684864e-02 1.445029e-02 4.487029e-02 1.683532e-02 1.147899e-02 1.516414e-02 4.844433e-02 3.765867e-03 3.146610e-02 3.921372e-03 7.648302e-03 -1.449253e-03 -1.389872e-02 -1.097911e-02 -8.315939e-03 -1.106831e-02 -2.705666e-03 -8.917015e-03 8.556231e-03 2.793108e-04 -7.132879e-03 -8.583224e-03 2.438885e-02 1.130323e-03 -5.846476e-03 4.743686e-02 -3.414137e-03 2.653369e-02 -8.439928e-03 1.022395e-02 2.958164e-03 -2.940683e-02 -2.236868e-02 -3.639286e-02 -3.638361e-02 -3.469709e-02 -1.974234e-02 -2.835875e-02 1.944968e-02 3.552688e-02 6.965022e-02 7.543351e-02 2.884880e-03 6.228560e-03 8.790230e-02 1.127517e-01 1.814915e-01 -1.494319e-02 -1.139997e-01 -1.063123e-01 7.386323e-02 9.118875e-03 -2.727651e-02 -2.763909e-02 -2.912531e-02 -2.994725e-02 -3.644419e-02 -3.920051e-02 -4.036623e-02 6.558146e-02 1.341832e-01 5.349202e-02 4.994333e-02 2.525214e-02 6.413760e-02 1.407925e-01 9.804929e-02 2.803533e-02 -1.757611e-01 -1.177008e-01 4.583112e-02 -2.056309e-02 -1.622936e-02 -1.228710e-02 -1.170392e-02 -1.236787e-02 -5.449822e-03 -1.783013e-02 5.197584e-03 2.862405e-02 2.613549e-02 1.137955e-02 -1.087972e-02 7.722988e-04 3.946205e-02 -6.006533e-03 -1.460277e-02 -1.766664e-02 2.279537e-02 5.052210e-02 8.039776e-03 -1.342368e-03 -2.724008e-02 -2.314411e-02 -2.557038e-02 -2.524235e-02 -2.352652e-02 -2.441111e-02 -2.132733e-02 2.819904e-02 1.430609e-02 3.212629e-02 9.264272e-02 1.011799e-01 -7.090432e-03 -1.247208e-01 -9.363116e-02 3.788557e-02 6.275395e-02 1.535846e-01 3.228344e-02 7.452167e-03 -2.866575e-02 -2.862290e-02 -3.117106e-02 -2.877617e-02 -2.748691e-02 -2.523941e-02 -2.648258e-02 4.443909e-02 3.712707e-02 4.105277e-02 -8.594212e-03 3.526793e-02 3.498003e-03 -7.524028e-02 -1.668032e-01 6.592543e-02 1.606755e-01 1.780724e-01 5.568537e-02 -1.474079e-02 -2.095202e-03 -1.090807e-02 -8.262809e-03 -1.100732e-02 -8.747218e-03 -1.319979e-02 -1.433923e-02 2.019967e-02 -1.019243e-02 1.232453e-02 6.857979e-03 -6.045347e-03 1.295512e-02 5.954095e-02 1.761263e-02 -2.835074e-02 3.447084e-02 1.339626e-02 -1.731506e-02
 5.506260e-02 3.720300e-03 -6.031584e-03 -4.045238e-03 -2.929500e-03 2.090390e-03 1.825844e-02 3.771753e-03 2.790393e-02 2.049121e-02 -2.251304e-04 2.015408e-02 -4.098019e-03 1.861013e-02 -6.753007e-02 -3.924336e-02 4.592551e-03 -3.700144e-02 -5.763328e-02 2.320057e-02 8.090674e-03 4.304631e-03 -2.473257e-03 3.500041e-03 -2.278320e-03 -3.632220e-03 3.494377e-03 -1.037227e-03 1.668257e-02 -2.649571e-02 5.045658e-03 -4.299420e-03 -1.707852e-02 -1.490818e-02 -3.543493e-02 -3.932628e-02 7.791543e-03 -2.105378e-02 -4.695884e-02 1.573342e-02 -3.920219e-04 5.808378e-04 1.216389e-03 1.169153e-03 1.315404e-03 -1.373394e-03 2.715251e-04 -3.928445e-03 -4.956961e-03 -1.228285e-02 -1.434029e-02 -1.113009e-02 -1.179915e-02 -9.434681e-03 -4.452843e-02 -3.258817e-02 -6.475934e-03 -3.159444e-02 -2.951812e-02 -1.668389e-03 -3.485698e-03 -1.891088e-03 8.882498e-04 -1.194325e-03 5.064310e-03 -1.816525e-03 -6.813353e-04 2.467543e-04 -2.560162e-03 -6.442439e-03 -6.091936e-03 -1.334388e-02 -1.030900e-02 -7.558669e-03 -5.237805e-02 -2.566596e-02 -6.259335e-03 -1.954645e-02 -3.097050e-02 -1.278926e-02 -4.367023e-03 5.926049e-04 -8.019593e-04 -8.504074e-04 -7.003160e-04 6.709292e-04 -1.699840e-03 -3.805799e-03 -7.821433e-04 -9.699038e-03 -1.656588e-04 -1.276806e-02 -1.315121e-02 -1.106054e-02 -4.277508e-02 -3.085108e-02 -1.008671e-02 -2.116941e-02 -3.748013e-02 -9.420458e-03 9.443674e-03 6.127726e-03 1.443022e-03 -2.706920e-03 -2.407598e-03 6.285843e-03 7.138434e-03 -1.894466e-03 9.870355e-03 -6.973385e-03 -5.780716e-04 -4.981347e-05 -1.099955e-02 -2.466465e-03 -3.869188e-02 -5.709483e-02 -2.147005e-03 -3.478082e-02 -2.992004e-02 3.443484e-03 1.728076e-02 2.820858e-03 -2.912228e-03 -5.134428e-03 -5.388464e-04 7.064809e-03 7.931071e-03 1.586473e-02 1.942176e-03 -3.615388e-03 -7.980758e-03 -1.134623e-02 -3.043062e-02 8.951793e-03 -3.792136e-02 -1.791214e-02 -1.483247e-02 -2.046964e-02 6.725114e-03 -5.429281e-03 -2.986871e-05 5.523768e-03 -5.318512e-03 4.509671e-03 -6.788606e-03 -2.521692e-04 5.407972e-04 -4.462490e-03 -3.012412e-04 -6.525714e-03 -1.538039e-03 -6.164768e-03 -3.721841e-02 3.847457e-03 7.095607e-03 1.420599e-02 -2.246901e-03 -2.162992e-02 1.112141e-02 -9.269598e-04 6.436007e-03 -8.310913e-03 -4.475322e-03 -6.759625e-03 -5.904656e-03 -5.946492e-03 1.167886e-03 1.030175e-02 1.946766e-02 7.518733e-03 1.336907e-02 -1.703695e-02 -8.735886e-03 -1.215354e-02 -5.442577e-02 7.197360e-03 -7.346131e-04 1.242701e-02 1.541472e-02 2.097543e-03 -1.547718e-02 -7.139579e-03 -1.362557e-02 -1.426567e-02 -1.056288e-02 -6.714158e-03 -1.073326e-02 -1.265058e-02 -5.539384e-03 4.486513e-02 4.751929e-02 1.366614e-02 -8.267612e-03 2.491160e-03 2.672780e-02 3.407617e-02 -9.015180e-03 -2.222339e-02 4.540084e-02 -1.606700e-02 -3.097529e-03 -1.376928e-02 -9.836361e-03 -8.359370e-03 -1.287328e-02 -1.142151e-02 -9.312201e-03 2.239468e-04 3.738190e-04 -1.416347e-02 -2.315921e-02 2.266118e-02 -5.402823e-03 5.347087e-03 1.972297e-02 1.408527e-02 1.610035e-02 1.776429e-02 5.082364e-02 -5.366301e-03 9.323463e-03 -1.087260e-02 -1.000488e-02 -1.067876e-02 -1.488906e-02 -8.124992e-03 -1.530430e-02 1.062927e-02 -9.201397e-03 4.356915e-03 1.568235e-02 -1.959337e-02 -1.045757e-02 -3.298363e-03 5.837450e-02 3.565788e-02 -1.830712e-02 9.763216e-03 6.328458e-02 -2.199482e-02 -1.233675e-02 -1.733515e-02 -1.514340e-02 -1.808104e-02 -1.564216e-02 -1.878805e-02 -2.566709e-02 -1.132337e-02 -2.845588e-02 2.065697e-02 8.832967e-03 -1.222894e-02 2.375577e-02 -9.185186e-03 8.004749e-02 2.037846e-02 9.045724e-03 8.117447e-02 3.269468e-02 -7.883750e-04 -9.812834e-03 -9.593141e-03 -1.375412e-02 -1.420818e-02 -6.768368e-03 -1.127005e-02 -1.693117e-02 -2.286818e-02 -1.020629e-02 1.486389e-02 -5.490588e-03 -9.726381e-03 -5.979901e-03 -7.455401e-03 6.572547e-02 4.470778e-02 -2.591163e-02 3.110512e-02 6.124174e-02 -1.691104e-02 -1.615850e-02 -2.269604e-02 -2.584861e-02 -2.771085e-02 -3.564784e-02 -3.811376e-02 -2.655130e-02 -1.262057e-04 -3.949641e-02 -1.048895e-02 1.502702e-02 2.786771e-02 8.045127e-02 1.141456e-02 1.714993e-01 1.465133e-01 1.298274e-02 5.320635e-03 -1.436950e-02 8.708500e-03 -3.633143e-02 -3.310288e-02 -2.434744e-02 -2.449094e-02 -2.509803e-02 -1.816172e-02 -8.875390e-03 -1.649304e-03 -2.737541e-02 8.951976e-03 -9.065355e-03 3.469862e-02 4.945585e-02 2.287353e-02 1.306134e-01 1.421189e-01 4.872278e-02 1.028666e-02 -4.495488e-02 -3.313074e-03 -2.706123e-02 -1.215931e-02 -1.553452e-02 -8.135073e-03 -1.047381e-02 -1.529861e-02 -2.738893e-04 -1.952179e-02 2.797230e-03 -3.040476e-02 -3.453420e-03 -1.114648e-02 2.177613e-02 9.602393e-03 3.908284e-02 2.806472e-02 2.894590e-02 5.968916e-03 6.167967e-02 2.886399e-03 -3.236326e-02 -3.150325e-02 -2.423717e-02 -2.460740e-02 -2.596852e-02 -1.686803e-02 -1.832122e-02 -2.127018e-02 -2.120854e-02 2.981588e-02 2.407241e-02 3.587470e-02 5.792342e-02 4.879042e-03 2.030057e-02 1.824843e-02 7.732820e-03 5.822636e-02 1.036635e-01 1.332527e-02 -4.033126e-02 -2.933568e-02 -2.450724e-02 -3.301298e-02 -2.982034e-02 -3.408781e-02 -2.839118e-02 -8.981801e-03 -1.558485e-02 1.587528e-02 -8.648632e-03 4.486254e-02 9.658308e-02 4.262782e-02 3.024708e-02 -1.436792e-02 1.757407e-03 1.251865e-01 6.780610e-02 2.423716e-02 -1.237371e-02 -1.070902e-02 -1.225331e-02 -1.080516e-02 -9.335512e-03 -1.167948e-02 3.227701e-03 2.714881e-02 2.432643e-02 1.224277e-02 -7.239907e-03 -9.406116e-03 -2.395067e-02 -4.903252e-03 -8.907121e-03 -7.624459e-03 5.912359e-03 6.409438e-02 7.459403e-03 1.692984e-02
 -3.704815e-02 -4.036657e-04 4.661990e-02 1.553348e-02 1.521140e-02 -1.576212e-02 8.827521e-03 -5.661765e-04 -4.553019e-03 -4.419436e-03 -4.446199e-03 -4.419436e-03 -4.419436e-03 -4.419436e-03 -4.419436e-03 -4.419436e-03 -4.519719e-03 -4.419436e-03 -4.419436e-03 -4.419436e-03 8.326966e-03 -2.210316e-02 -4.185701e-02 -5.095876e-02 -4.956326e-02 1.088690e-02 4.037426e-03 4.688077e-03 -1.194710e-03 -1.140318e-03 -1.151467e-03 -1.140318e-03 -1.140318e-03 -1.140318e-03 -1.140318e-03 -1.140318e-03 -1.181899e-03 -1.140318e-03 -1.140318e-03 -1.140318e-03 -5.285969e-03 -1.541505e-02 -6.275534e-02 -4.068072e-02 -6.355663e-02 -1.888472e-02 6.065485e-05 -1.468149e-03 -3.112879e-04 -2.848677e-04 -2.903857e-04 -2.848677e-04 -2.848677e-04 -2.848677e-04 -2.848677e-04 -2.848677e-04 -3.066576e-04 -2.848677e-04 -2.848677e-04 -2.848677e-04 -1.005394e-02 -7.818357e-03 -4.805108e-02 -2.965606e-02 -8.085390e-02 -6.836551e-03 -6.137765e-03 -1.868801e-03 -4.855794e-04 -4.537261e-04 -4.599663e-04 -4.537261e-04 -4.537261e-04 -4.537261e-04 -4.537261e-04 -4.537261e-04 -4.797538e-04 -4.537261e-04 -4.537261e-04 -4.537261e-04 -3.795091e-03 -1.754296e-02 -7.194361e-02 -3.979816e-02 -5.085349e-02 -2.111198e-02 -5.778217e-05 -1.503298e-03 -3.378656e-04 -3.090905e-04 -3.146978e-04 -3.090905e-04 -3.090905e-04 -3.090905e-04 -3.090905e-04 -3.090905e-04 -3.305699e-04 -3.090905e-04 -3.090905e-04 -3.090905e-04 4.721128e-04 -3.515701e-03 -4.699179e-02 -4.372132e-02 -1.896528e-02 -2.004487e-02 3.677105e-03 -3.457981e-03 -1.244246e-03 -1.192096e-03 -1.202123e-03 -1.192096e-03 -1.192096e-03 -1.192096e-03 -1.192096e-03 -1.192096e-03 -1.235349e-03 -1.192096e-03 -1.192096e-03 -1.192096e-03 -5.441322e-03 -3.825205e-02 -3.669598e-02 -2.911426e-02 1.157211e-02 7.744023e-03 2.349253e-02 5.733134e-03 -2.501286e-03 -2.398449e-03 -2.417142e-03 -2.398449e-03 -2.398449e-03 -2.398449e-03 -2.398449e-03 -2.398449e-03 -2.475810e-03 -2.398449e-03 -2.398449e-03 -2.398449e-03 2.662528e-02 -1.329280e-02 2.249016e-02 3.799467e-03 3.620351e-03 -2.129338e-02 -1.849642e-02 -5.505787e-03 -3.817376e-03 -3.686248e-03 -3.711961e-03 -3.686248e-03 -3.686248e-03 -3.686248e-03 -3.686248e-03 -3.686248e-03 -3.800198e-03 -3.686248e-03 -3.686248e-03 -3.686248e-03 6.676775e-03 1.385195e-02 3.450776e-02 -3.245349e-02 1.453141e-02 -8.821630e-03 -1.626259e-03 -4.554175e-03 -4.411408e-03 -4.240821e-03 -4.269757e-03 -4.240821e-03 -4.240821e-03 -4.240821e-03 -4.240821e-03 -4.240821e-03 -4.349829e-03 -4.240821e-03 -4.240821e-03 -4.240821e-03 7.490230e-03 -7.455742e-04 6.162079e-02 2.190858e-02 7.095228e-02 1.286968e-02 -4.074245e-03 -3.827084e-04 -9.361727e-03 -9.047110e-03 -9.103107e-03 -9.047110e-03 -9.047110e-03 -9.047110e-03 -9.047110e-03 -9.047110e-03 -7.285126e-03 -9.047110e-03 -9.047110e-03 -9.047110e-03 1.953958e-02 3.678529e-02 6.022623e-02 -1.599999e-02 3.022270e-02 5.917682e-03 -1.381620e-02 -4.392633e-03 -7.596976e-03 -7.297764e-03 -7.351180e-03 -7.297764e-03 -7.297764e-03 -7.297764e-03 -7.297764e-03 -7.297764e-03 -7.513409e-03 -7.297764e-03 -7.297764e-03 -7.297764e-03 1.203415e-02 2.569643e-02 9.837806e-03 1.663017e-02 6.635918e-02 1.246329e-02 2.069745e-02 -7.420269e-03 -8.941661e-03 -8.611077e-03 -8.676183e-03 -8.611077e-03 -8.611077e-03 -8.611077e-03 -8.611077e-03 -8.611077e-03 -6.835717e-03 -8.611077e-03 -8.611077e-03 -8.611077e-03 2.477247e-02 2.250352e-02 4.234029e-02 8.947912e-02 4.918750e-02 -5.538361e-03 4.198626e-03 2.565444e-03 -1.204186e-02 -1.158558e-02 -9.673606e-03 -1.158558e-02 -1.158558e-02 -1.158558e-02 -1.158558e-02 -1.158558e-02 -1.191180e-02 -1.158558e-02 -1.158558e-02 -1.158558e-02 -7.778178e-03 -1.786947e-02 5.967817e-02 1.916267e-02 5.050364e-02 2.369019e-02 -2.530655e-03 -6.132945e-03 -7.587926e-03 -7.284018e-03 -7.331701e-03 -7.284018e-03 -7.284018e-03 -7.284018e-03 -7.284018e-03 -7.284018e-03 -7.490914e-03 -7.284018e-03 -7.284018e-03 -7.284018e-03 2.506884e-02 1.031916e-01 6.737156e-02 9.921143e-02 1.135572e-01 9.775361e-02 2.961936e-02 -1.715973e-02 -2.381294e-02 -2.484767e-02 -2.493494e-02 -2.484767e-02 -2.484767e-02 -2.484767e-02 -2.484767e-02 -2.484767e-02 -2.365993e-02 -2.484767e-02 -2.484767e-02 -2.484767e-02 1.194390e-02 7.569806e-03 1.434764e-01 1.034092e-01 1.242431e-01 4.555765e-02 1.817547e-02 -1.004387e-02 -2.164840e-02 -2.100684e-02 -2.107079e-02 -2.100684e-02 -2.100684e-02 -2.100684e-02 -2.100684e-02 -2.100684e-02 -2.159495e-02 -2.100684e-02 -2.100684e-02 -2.100684e-02 2.203092e-02 -1.377692e-02 -1.640660e-02 8.994231e-02 3.937956e-02 1.488909e-02 2.281340e-02 -1.414049e-02 -6.561021e-03 -8.229858e-03 -8.308555e-03 -8.229858e-03 -8.229858e-03 -8.229858e-03 -8.229858e-03 -8.229858e-03 -8.451663e-03 -8.229858e-03 -8.229858e-03 -8.229858e-03 2.881816e-02 5.843023e-02 9.523684e-02 8.421932e-02 5.167567e-02 3.153487e-02 1.117672e-02 2.700519e-03 -1.597166e-02 -1.720279e-02 -1.760326e-02 -1.720279e-02 -1.720279e-02 -1.720279e-02 -1.720279e-02 -1.720279e-02 -1.767742e-02 -1.720279e-02 -1.720279e-02 -1.720279e-02 2.125011e-02 8.261883e-02 1.155563e-01 8.063186e-02 1.045505e-01 4.704261e-02 -5.849374e-03 -2.949292e-02 -1.842152e-02 -1.952265e-02 -1.993861e-02 -1.952265e-02 -1.952265e-02 -1.952265e-02 -1.952265e-02 -1.952265e-02 -2.013073e-02 -1.952265e-02 -1.952265e-02 -1.952265e-02 -1.553052e-02 1.625991e-02 4.047279e-02 4.197452e-02 3.416682e-02 1.741094e-02 -6.616674e-03 -7.887469e-03 -7.576223e-03 -7.297410e-03 -7.346634e-03 -7.297410e-03 -7.297410e-03 -7.297410e-03 -7.297410e-03 -7.297410e-03 -7.496806e-03 -7.297410e-03 -7.297410e-03 -7.297410e-03
 -9.474169e-03 -6.047263e-03 -5.773002e-03 -5.864085e-03 -5.773002e-03 -4.460643e-03 -5.979252e-03 1.534254e-02 -1.442024e-02 -1.277964e-02 -1.343492e-02 -1.139458e-02 -5.858324e-03 -1.752410e-02 3.524176e-02 2.543435e-02 -6.703039e-03 1.856561e-02 3.155734e-03 6.864610e-03 -4.480856e-05 -1.582418e-03 -1.474543e-03 -1.510201e-03 -1.474543e-03 -1.707574e-03 1.782391e-03 1.084937e-03 -9.003340e-03 -3.095441e-02 -7.242742e-03 -1.483896e-02 -1.354492e-02 -1.309793e-02 -1.267967e-02 -1.569808e-02 1.757586e-03 -1.530412e-02 1.214780e-02 -2.694822e-02 -1.649851e-03 -4.224112e-04 -3.659892e-04 -3.827738e-04 -3.659892e-04 -4.774683e-04 -7.452408e-04 -4.766325e-05 -4.944252e-03 -2.389260e-02 -9.840028e-03 -1.865565e-02 -1.797157e-02 -1.487395e-02 -2.623932e-02 -3.238457e-02 -3.227170e-03 -1.694307e-02 -2.474773e-02 -1.328077e-02 -2.150620e-03 -6.619491e-04 -5.970470e-04 -6.169419e-04 -5.970470e-04 -7.324847e-04 -1.053372e-03 -2.677888e-03 -6.701501e-03 -1.687040e-02 -1.606709e-02 -8.570919e-03 -3.291588e-02 -5.550757e-03 -2.561346e-02 -3.168869e-02 -4.777223e-03 -1.122239e-02 -1.587649e-02 -1.184312e-02 3.676628e-04 -4.268485e-04 -3.729708e-04 -3.906948e-04 -3.729708e-04 -4.831041e-04 -7.456974e-04 -2.826953e-05 -4.927271e-03 -2.215156e-02 -7.854739e-03 -1.469904e-02 -1.778509e-02 -1.079123e-02 -3.496665e-02 -3.097979e-02 -1.127520e-02 -1.839102e-02 -1.895767e-02 -1.513917e-02 1.970164e-03 -1.605376e-03 -1.500271e-03 -1.533790e-03 -1.500271e-03 -1.730674e-03 -2.274052e-03 3.088132e-03 -8.896423e-03 -7.798847e-04 1.040760e-04 -2.434096e-02 -3.147781e-02 -1.384376e-02 -1.787228e-02 -1.141869e-02 1.317002e-04 -6.250464e-03 -1.710437e-02 -1.012331e-02 -3.551853e-03 -3.224762e-03 -3.045375e-03 -3.100626e-03 -3.045375e-03 -3.438029e-03 -2.363677e-03 -1.060756e-03 -3.171671e-03 -6.226651e-03 -5.750211e-03 -1.634382e-02 -3.192064e-02 -5.022626e-03 -1.222523e-02 4.869743e-03 -1.840636e-03 1.073764e-02 7.781685e-04 -9.957060e-04 -3.671401e-03 -5.176363e-03 -4.910148e-03 -5.006664e-03 -4.910148e-03 -5.493865e-03 -4.935920e-03 -1.130354e-04 3.318891e-03 8.381950e-03 1.552057e-02 -3.004219e-02 5.012361e-03 -2.496780e-02 7.546581e-03 -1.314847e-02 -1.004265e-02 1.630343e-02 2.471931e-02 -1.494334e-02 -3.086554e-03 -5.758077e-03 -5.473551e-03 -5.582858e-03 -5.473551e-03 -4.152773e-03 -3.764991e-03 -3.818690e-03 -7.423216e-03 -1.114574e-02 -1.687072e-02 9.108063e-03 1.376579e-03 -5.621589e-03 2.324878e-02 7.415062e-03 -8.102281e-04 -9.519362e-03 3.500498e-02 -1.673760e-02 -1.257100e-02 -1.233459e-02 -1.177290e-02 -1.195919e-02 -1.177290e-02 -1.306766e-02 -1.222662e-02 -1.642514e-02 -1.626640e-03 -2.237731e-02 -8.365621e-03 3.762594e-03 2.700266e-02 -5.576667e-03 4.297178e-02 5.038088e-02 2.014214e-02 3.576727e-02 3.737099e-02 -1.485700e-02 -7.523700e-03 -9.925031e-03 -9.443315e-03 -9.619604e-03 -9.443315e-03 -4.450723e-03 -9.063933e-03 -9.902287e-03 -5.439901e-04 2.417549e-02 7.537368e-04 -1.261213e-02 -2.997216e-02 7.922193e-03 4.441336e-03 7.625160e-02 -2.063805e-02 1.740200e-02 5.580289e-02 -2.326979e-02 1.052480e-02 -1.170481e-02 -1.118535e-02 -1.137031e-02 -1.118535e-02 -1.238046e-02 -1.135923e-02 -1.663327e-02 -9.348254e-03 6.279304e-03 -2.052895e-02 -1.143698e-02 1.555563e-02 -8.692463e-03 5.989980e-02 6.237443e-02 -2.841422e-03 6.844324e-03 1.737676e-02 1.415677e-02 -1.225357e-02 -1.405842e-02 -1.536240e-02 -1.562149e-02 -1.536240e-02 -1.689991e-02 -1.888241e-02 -1.094095e-02 -2.860623e-02 2.854490e-02 -2.627800e-02 -9.828147e-04 5.400194e-02 7.886663e-03 5.719859e-02 1.442449e-02 9.099818e-03 2.439906e-02 3.908698e-02 3.221727e-02 -8.995132e-03 -1.030609e-02 -9.832383e-03 -8.012250e-03 -9.832383e-03 -1.094342e-02 -9.590463e-03 -1.557550e-03 1.680311e-03 1.328033e-02 -4.288770e-03 -1.106003e-03 -3.593901e-02 6.766898e-03 -1.297956e-02 3.977763e-02 7.882994e-03 4.323683e-02 1.695552e-02 2.455923e-02 -4.047546e-02 -3.311955e-02 -3.373740e-02 -3.410015e-02 -3.373740e-02 -3.252683e-02 -3.421450e-02 -3.983283e-02 2.708788e-02 4.406496e-02 9.692669e-02 3.715827e-02 7.938819e-02 6.586045e-02 -3.428857e-02 -3.583097e-02 4.001509e-03 9.328951e-02 8.429812e-02 4.236515e-02 -1.294794e-02 -2.880552e-02 -2.948446e-02 -2.993060e-02 -2.948446e-02 -3.208678e-02 -2.762359e-02 -7.137098e-03 -1.108619e-02 5.248209e-02 9.977794e-03 6.408367e-02 1.092190e-01 5.573351e-02 -3.296981e-02 -8.535993e-02 3.082652e-02 1.027704e-01 7.570953e-02 1.706966e-02 -1.146641e-02 -9.434353e-03 -1.093247e-02 -1.110441e-02 -1.093247e-02 -6.037982e-03 -1.323186e-02 -4.707982e-03 9.128590e-03 1.988518e-02 2.557426e-02 1.308784e-02 -7.194834e-03 2.409977e-02 4.261957e-02 3.442147e-02 -3.733338e-02 1.430464e-02 -1.825116e-02 4.847301e-03 -1.172282e-02 -2.374733e-02 -2.294013e-02 -2.323168e-02 -2.294013e-02 -2.482876e-02 -2.272360e-02 -3.680909e-02 1.649316e-02 5.412434e-02 1.212336e-02 4.086250e-02 3.990224e-02 2.566807e-02 6.440253e-02 9.715231e-02 1.654667e-02 -5.519117e-02 -1.490595e-02 4.948038e-02 -2.156877e-02 -2.704195e-02 -2.615640e-02 -2.647612e-02 -2.615640e-02 -2.635913e-02 -2.087292e-02 -1.232544e-02 2.179164e-02 2.852113e-02 4.793604e-02 1.059607e-01 5.550557e-02 3.787895e-02 8.052939e-02 8.231686e-02 6.237567e-03 -5.441146e-02 -7.024896e-02 2.705300e-02 -1.316414e-02 -6.195342e-03 -9.673026e-03 -7.847138e-03 -9.673026e-03 -6.892996e-03 2.231071e-03 -3.964846e-03 -7.551710e-03 -4.853462e-04 -3.978164e-03 8.210920e-03 -1.312735e-02 -2.254900e-02 4.410716e-02 6.293567e-03 5.514379e-02 -8.052338e-03 1.937365e-02 9.948226e-03
 -1.220292e-01 8.784540e-03 -5.053386e-03 -6.315110e-02 -5.065400e-02 1.271163e-02 -1.169112e-02 1.119472e-01 7.823444e-03 -2.844576e-03 1.182153e-02 -2.692993e-03 3.598418e-03 -2.231552e-03 9.960498e-03 1.754570e-02 1.346086e-02 3.685740e-02 9.685515e-03 -4.730496e-03 -8.386434e-03 -1.052681e-02 -5.771408e-02 -3.265148e-02 -2.820596e-02 -2.786366e-02 -3.308336e-02 3.942726e-02 -7.278941e-03 -9.256539e-03 8.555005e-03 -1.586143e-03 3.500545e-03 5.497671e-03 1.333755e-02 -6.200513e-03 -3.713239e-03 2.903282e-03 5.172355e-03 -2.260282e-03 -1.060677e-02 -2.428379e-02 -2.707711e-02 -1.931343e-02 -2.946632e-02 -2.108515e-02 -1.743712e-02 -1.385785e-02 -3.985000e-03 -4.049690e-03 -5.117159e-03 -2.301887e-03 -2.771754e-03 -2.760378e-03 -4.801815e-03 -3.470404e-03 -5.573651e-03 -7.956366e-03 -2.913710e-03 -2.628712e-03 -5.601966e-03 -1.079794e-02 -1.841038e-02 -2.817920e-02 -3.319818e-02 -3.391135e-02 -1.316286e-02 -6.721034e-03 5.083935e-04 -1.110724e-03 -2.416842e-03 -2.980691e-03 -3.552407e-03 -3.542820e-03 -5.985466e-03 -2.767276e-03 -1.280218e-02 -5.061526e-03 -3.699736e-03 -3.391108e-03 -2.142324e-02 -2.235407e-02 -2.378777e-02 -3.151144e-02 -1.464993e-02 -1.510739e-02 -1.364016e-02 -1.972120e-02 -6.030266e-03 -4.061372e-03 -5.107357e-03 -2.320967e-03 -2.776462e-03 -2.744729e-03 -4.799810e-03 -3.494227e-03 -5.406177e-03 -5.867470e-03 -2.911388e-03 -2.655890e-03 -7.487203e-03 -1.226661e-02 -4.509410e-02 -4.143084e-02 -4.206543e-02 -2.843780e-02 1.497975e-03 3.804430e-02 -7.500202e-03 -5.301016e-03 4.185264e-04 -3.699167e-03 -6.714260e-03 -6.218494e-04 1.364394e-03 -2.125690e-03 1.719429e-02 6.113623e-04 1.011356e-03 -4.356333e-03 1.081079e-02 -3.855199e-02 -3.581105e-02 -3.550820e-02 -1.237490e-02 -2.141932e-02 1.292228e-02 3.686853e-02 -8.306953e-03 -5.036115e-03 7.047483e-03 1.659292e-03 -2.223810e-03 -4.127015e-03 1.235080e-02 -2.410943e-04 2.562691e-03 -3.429970e-04 -6.441180e-03 -3.779332e-03 6.690179e-02 -5.994112e-02 -6.586711e-02 -3.699712e-02 -4.786305e-02 -6.745644e-03 3.476873e-02 9.211969e-02 -6.387961e-03 8.535956e-03 -1.112041e-02 -1.520387e-03 -1.911614e-04 -1.014368e-02 -1.279637e-03 -6.733529e-03 4.060509e-03 7.527586e-03 -8.311494e-03 2.629145e-03 -1.653772e-02 -2.136855e-02 -6.060048e-02 -9.032637e-02 -5.204266e-02 -4.688078e-02 -7.446206e-03 4.911532e-02 3.248282e-03 -1.539483e-03 3.235500e-02 -2.434670e-04 -3.137278e-03 6.722765e-03 7.100887e-03 2.299837e-02 6.037155e-02 6.812813e-02 1.361419e-02 7.382455e-03 -3.431092e-02 -1.935034e-02 3.556145e-02 5.918908e-02 -2.214922e-02 -2.386160e-02 4.125698e-03 2.278408e-02 -2.175959e-03 -1.307959e-02 -1.835063e-02 5.467628e-03 5.856443e-03 6.692836e-03 -5.421000e-03 3.423448e-02 3.009173e-02 1.405618e-02 -8.336005e-04 -1.606166e-02 -1.224067e-02 -4.265610e-02 1.921770e-02 -2.120943e-02 8.881258e-04 -8.646196e-03 9.821735e-02 4.183697e-02 -7.034298e-03 -1.382586e-02 2.787265e-04 -1.739071e-02 -8.720852e-03 -1.067559e-02 4.367220e-03 2.087787e-03 7.348907e-03 1.282735e-02 -8.581018e-03 -5.748189e-03 -1.123993e-03 4.739775e-02 -2.851809e-02 2.307178e-02 6.263822e-03 -3.155810e-02 8.957014e-02 5.661861e-02 -1.903998e-02 -1.909226e-02 -1.479235e-02 -1.267511e-02 -2.423121e-03 1.465739e-03 -2.445360e-02 1.394279e-03 -1.418720e-02 2.116044e-02 -1.592939e-02 -8.804432e-03 6.455177e-02 4.512698e-02 4.969712e-02 1.048520e-01 4.965081e-02 1.143340e-02 -6.190278e-03 3.050602e-02 1.243864e-03 -1.372823e-02 -3.143480e-02 -2.124002e-02 -3.401463e-02 -1.366630e-02 -2.209396e-02 -2.016266e-02 -3.583758e-02 -1.819236e-02 -2.386077e-02 -2.502920e-02 -8.792764e-03 -2.034953e-02 -4.090483e-02 -2.437211e-03 -9.398952e-03 -1.896497e-02 8.358619e-02 -2.337579e-02 1.891026e-02 -3.373541e-04 -6.021750e-03 -6.955966e-03 3.374144e-03 1.475874e-03 1.892100e-02 1.057111e-02 4.007792e-02 4.902237e-03 -2.895872e-03 -1.062704e-02 5.345511e-02 1.779945e-01 1.976588e-01 1.666079e-01 2.218371e-01 1.402930e-01 6.076661e-02 -8.084956e-02 -3.721842e-02 -4.723744e-02 -6.547690e-02 -3.272651e-02 -5.690107e-02 -4.120237e-02 -6.510846e-02 -2.176974e-02 -1.050835e-01 -1.381491e-01 -6.170878e-02 -4.260414e-02 9.399285e-02 7.955024e-02 1.450408e-01 8.040570e-02 1.106117e-01 6.755763e-02 1.929781e-02 -4.472760e-02 -4.870021e-03 -5.764281e-03 -1.470762e-02 -2.406904e-02 -2.631946e-02 -1.516706e-02 -6.866429e-03 -2.401605e-02 -5.087177e-02 -1.141296e-01 -4.321484e-02 -3.077710e-02 -6.383738e-02 -7.841179e-02 -3.155719e-02 2.389709e-02 4.506775e-02 6.853954e-02 -9.326880e-03 2.164147e-03 6.852091e-03 1.483501e-02 7.390470e-03 -1.653111e-02 1.083253e-02 1.146402e-02 2.059809e-02 -4.486824e-03 -1.692411e-02 4.142820e-02 1.281103e-02 2.536651e-03 1.277638e-01 7.685263e-02 1.352892e-01 9.393218e-02 6.429189e-02 4.767997e-02 -3.297276e-02 -7.626125e-02 -4.677550e-03 -7.387862e-03 1.013670e-03 -1.095087e-02 -1.529587e-02 -3.116185e-02 -6.375358e-02 -6.712099e-02 -8.900222e-03 -2.519105e-02 -2.402887e-02 -2.140574e-02 8.682164e-02 9.937791e-02 1.302914e-01 6.590430e-02 6.704614e-02 5.072779e-02 6.074970e-03 -8.413892e-02 -2.867134e-02 -1.785886e-02 -1.023769e-02 -1.631245e-02 -3.677329e-02 -4.087671e-02 -3.248332e-02 -7.040413e-02 4.463014e-02 5.225263e-03 -1.464720e-02 -2.158234e-02 -3.668489e-02 -2.403777e-02 -4.492095e-02 -2.891599e-02 -1.395313e-02 1.537640e-02 -9.267968e-02 -3.070287e-02 1.035844e-02 2.055455e-02 8.765903e-03 1.160885e-05 1.814178e-02 -1.351999e-02 3.916511e-02 4.516790e-02 3.029824e-02 7.587541e-02 2.282293e-02 3.103098e-02
 -3.724801e-04 3.222643e-02 3.234553e-02 3.933294e-03 -3.767214e-02 6.580969e-03 7.437136e-04 -5.139931e-03 -4.652549e-03 -4.443138e-03 -4.443138e-03 -4.443138e-03 -4.443138e-03 -4.443138e-03 -4.443138e-03 -4.443138e-03 -4.443138e-03 -4.443138e-03 -4.443138e-03 -4.443138e-03 -1.263887e-03 -1.619308e-02 -4.507425e-02 -2.855480e-02 -2.363034e-02 -1.510441e-02 -5.295079e-03 -1.378907e-03 -1.221529e-03 -1.147044e-03 -1.147044e-03 -1.147044e-03 -1.147044e-03 -1.147044e-03 -1.147044e-03 -1.147044e-03 -1.147044e-03 -1.147044e-03 -1.147044e-03 -1.147044e-03 -4.506432e-03 -1.555837e-02 -5.086608e-02 -4.798155e-02 -7.021521e-02 -1.595277e-02 -2.404752e-03 -4.104387e-04 -3.318387e-04 -2.936925e-04 -2.936925e-04 -2.936925e-04 -2.936925e-04 -2.936925e-04 -2.936925e-04 -2.936925e-04 -2.936925e-04 -2.936925e-04 -2.936925e-04 -2.936925e-04 -3.433848e-03 -1.219994e-02 -4.269779e-02 -4.843274e-02 -6.256450e-02 -1.824132e-02 -3.005216e-03 -6.046523e-04 -5.053806e-04 -4.636281e-04 -4.636281e-04 -4.636281e-04 -4.636281e-04 -4.636281e-04 -4.636281e-04 -4.636281e-04 -4.636281e-04 -4.636281e-04 -4.636281e-04 -4.636281e-04 -4.639912e-03 -1.378456e-02 -6.581922e-02 -2.786276e-02 -7.744273e-02 -1.413054e-02 -2.461375e-03 -4.346618e-04 -3.503410e-04 -3.132032e-04 -3.132032e-04 -3.132032e-04 -3.132032e-04 -3.132032e-04 -3.132032e-04 -3.132032e-04 -3.132032e-04 -3.132032e-04 -3.132032e-04 -3.132032e-04 -3.299977e-03 3.775206e-03 -5.964523e-02 -1.376860e-02 -4.339086e-02 -1.151031e-02 -3.393902e-03 -1.421346e-03 -1.257102e-03 -1.186017e-03 -1.186017e-03 -1.186017e-03 -1.186017e-03 -1.186017e-03 -1.186017e-03 -1.186017e-03 -1.186017e-03 -1.186017e-03 -1.186017e-03 -1.186017e-03 -2.068179e-03 -8.745942e-03 -4.472678e-02 3.492753e-03 1.026852e-02 -7.991844e-03 -9.517680e-03 -2.723462e-03 -2.446790e-03 -2.316607e-03 -2.316607e-03 -2.316607e-03 -2.316607e-03 -2.316607e-03 -2.316607e-03 -2.316607e-03 -2.316607e-03 -2.316607e-03 -2.316607e-03 -2.316607e-03 4.597103e-03 -2.077369e-02 1.161998e-02 -2.250888e-03 2.136323e-03 2.095533e-03 -2.278237e-07 -2.046984e-03 -3.654361e-03 -3.480154e-03 -3.480154e-03 -3.480154e-03 -3.480154e-03 -3.480154e-03 -3.480154e-03 -3.480154e-03 -3.480154e-03 -3.480154e-03 -3.480154e-03 -3.480154e-03 1.124455e-02 2.131654e-02 -1.413477e-02 1.896398e-02 -1.930018e-02 4.394701e-03 2.127686e-03 -4.746858e-03 -4.290726e-03 -4.060087e-03 -4.060087e-03 -4.060087e-03 -4.060087e-03 -4.060087e-03 -4.060087e-03 -4.060087e-03 -4.060087e-03 -4.060087e-03 -4.060087e-03 -4.060087e-03 1.330239e-02 5.514162e-04 5.369877e-02 1.879591e-02 6.728586e-02 2.298796e-02 -5.907059e-03 -7.730258e-03 -8.716756e-03 -8.345740e-03 -8.345740e-03 -8.345740e-03 -8.345740e-03 -8.345740e-03 -8.345740e-03 -8.345740e-03 -8.345740e-03 -8.345740e-03 -8.345740e-03 -8.345740e-03 -9.317174e-03 1.000859e-02 2.236407e-02 -9.748404e-03 5.729039e-02 3.940262e-02 6.003700e-03 -7.840809e-03 -4.944326e-03 -6.625221e-03 -6.625221e-03 -6.625221e-03 -6.625221e-03 -6.625221e-03 -6.625221e-03 -6.625221e-03 -6.625221e-03 -6.625221e-03 -6.625221e-03 -6.625221e-03 -5.236265e-03 2.446322e-02 2.846210e-02 3.754021e-02 7.868071e-02 -2.342286e-03 -9.598128e-03 -4.915500e-03 -8.056942e-03 -7.695652e-03 -7.695652e-03 -7.695652e-03 -7.695652e-03 -7.695652e-03 -7.695652e-03 -7.695652e-03 -7.695652e-03 -7.695652e-03 -7.695652e-03 -7.695652e-03 -5.187310e-03 -3.459337e-02 8.687607e-02 3.356582e-02 1.485747e-01 1.597491e-03 -6.499077e-03 -1.173342e-02 -1.049700e-02 -1.004480e-02 -1.004480e-02 -1.004480e-02 -1.004480e-02 -1.004480e-02 -1.004480e-02 -1.004480e-02 -1.004480e-02 -1.004480e-02 -1.004480e-02 -1.004480e-02 -7.060394e-03 1.319718e-02 5.011698e-02 1.497250e-02 7.035513e-02 -1.751533e-02 -5.783347e-03 -7.737414e-03 -6.939822e-03 -6.622615e-03 -6.622615e-03 -6.622615e-03 -6.622615e-03 -6.622615e-03 -6.622615e-03 -6.622615e-03 -6.622615e-03 -6.622615e-03 -6.622615e-03 -6.622615e-03 -1.822427e-02 1.419838e-02 1.886684e-01 1.049111e-01 1.705756e-01 3.793265e-02 -2.387409e-03 -2.040622e-02 -2.165922e-02 -2.100291e-02 -2.100291e-02 -2.100291e-02 -2.100291e-02 -2.100291e-02 -2.100291e-02 -2.100291e-02 -2.100291e-02 -2.100291e-02 -2.100291e-02 -2.100291e-02 8.021345e-03 5.717813e-02 1.574538e-01 7.704668e-02 1.085939e-01 3.364712e-02 -6.040541e-03 -1.952331e-02 -1.927008e-02 -1.874101e-02 -1.874101e-02 -1.874101e-02 -1.874101e-02 -1.874101e-02 -1.874101e-02 -1.874101e-02 -1.874101e-02 -1.874101e-02 -1.874101e-02 -1.874101e-02 1.430568e-02 2.728769e-02 1.848948e-02 1.013408e-02 6.060506e-02 1.572999e-02 -7.298911e-03 -2.804196e-03 -5.919231e-03 -7.562576e-03 -7.562576e-03 -7.562576e-03 -7.562576e-03 -7.562576e-03 -7.562576e-03 -7.562576e-03 -7.562576e-03 -7.562576e-03 -7.562576e-03 -7.562576e-03 1.434596e-02 4.535783e-02 8.841052e-02 9.907803e-02 9.363944e-02 2.084055e-02 -9.676761e-03 -1.148329e-02 -1.581624e-02 -1.518011e-02 -1.518011e-02 -1.518011e-02 -1.518011e-02 -1.518011e-02 -1.518011e-02 -1.518011e-02 -1.518011e-02 -1.518011e-02 -1.518011e-02 -1.518011e-02 1.698793e-02 2.235541e-02 1.166762e-01 6.492165e-02 1.208403e-01 4.361547e-02 1.954821e-02 -1.770350e-02 -1.596432e-02 -1.719674e-02 -1.719674e-02 -1.719674e-02 -1.719674e-02 -1.719674e-02 -1.719674e-02 -1.719674e-02 -1.719674e-02 -1.719674e-02 -1.719674e-02 -1.719674e-02 -4.612483e-03 2.025951e-02 -1.164529e-02 7.436314e-02 -4.929892e-03 4.422924e-02 2.443686e-03 -6.175236e-03 -5.290331e-03 -6.953489e-03 -6.953489e-03 -6.953489e-03 -6.953489e-03 -6.953489e-03 -6.953489e-03 -6.953489e-03 -6.953489e-03 -6.953489e-03 -6.953489e-03 -6.953489e-03
 8.623580e-01 1.102272e-02 2.768575e-02 5.020217e-02 4.040915e-02 3.133033e-02 4.022133e-02 -1.403131e-01 -4.125997e-03 -5.123437e-02 -7.359301e-02 -5.486755e-02 -7.955456e-02 -5.573398e-02 -1.412310e-01 -1.189961e-01 -9.969230e-02 -1.785128e-01 -7.009340e-02 -1.616291e-02 6.022962e-03 5.414902e-03 8.167539e-02 3.455550e-02 4.226778e-02 5.755210e-03 7.703399e-02 -1.247884e-02 -1.118773e-02 -2.153040e-02 -2.773209e-02 -2.354954e-02 -3.280223e-02 -1.794375e-02 -5.890515e-02 -4.917320e-02 -4.524781e-02 -6.886872e-02 -2.469441e-02 -8.945629e-03 -1.585885e-02 2.483520e-02 1.681524e-02 1.531932e-03 1.153279e-02 1.491652e-02 -1.289901e-02 -4.151877e-02 -6.973590e-03 -1.217436e-02 -1.633075e-02 -1.130687e-02 -1.617478e-02 -1.049134e-02 -2.961195e-02 -2.551358e-02 -2.440308e-02 -3.737322e-02 -1.361018e-02 -6.849406e-03 -7.745254e-03 3.406894e-03 1.931036e-02 1.866845e-02 2.870701e-02 1.626511e-02 -5.332191e-03 -1.913632e-02 -6.646481e-03 -1.315348e-02 -1.630282e-02 -1.411068e-02 -2.010494e-02 -1.293489e-02 -3.606630e-02 -3.104101e-02 -3.759476e-02 -3.926367e-02 -1.711422e-02 -6.596082e-03 -7.531485e-03 -2.956318e-03 4.906953e-03 9.477091e-03 2.553969e-02 4.880742e-03 1.010709e-03 -3.402509e-02 -6.947248e-03 -1.206045e-02 -1.630094e-02 -1.121276e-02 -1.610409e-02 -8.425280e-03 -2.998044e-02 -2.403421e-02 -2.792783e-02 -3.808880e-02 -1.373088e-02 -6.860692e-03 1.660489e-02 1.988738e-02 6.220979e-02 7.847832e-02 6.261457e-02 4.219115e-02 6.538265e-04 -4.530111e-02 3.022783e-04 -2.219112e-02 -2.879357e-02 -1.813469e-02 -3.160880e-02 -2.026436e-02 -5.497841e-02 -4.679516e-02 -5.833178e-02 -7.030318e-02 -2.388880e-02 -9.309531e-03 5.500937e-02 1.409687e-01 8.549851e-02 7.857080e-02 7.529860e-02 2.490808e-02 -2.451166e-02 -2.311196e-02 -6.190923e-03 -3.447800e-02 -5.145936e-02 -3.899579e-02 -4.412859e-02 -3.411954e-02 -8.505177e-02 -6.220986e-02 -3.370842e-02 -6.013951e-02 -4.221375e-02 -9.876981e-03 -3.108288e-02 1.365190e-01 7.573039e-02 4.054376e-02 7.877852e-02 8.643891e-03 7.124980e-02 -5.487794e-02 -4.070414e-03 -3.149023e-02 -5.512060e-02 -4.711074e-02 -4.506301e-02 -1.572396e-02 -8.581609e-02 -4.718856e-02 -2.981784e-02 -6.864916e-03 -2.350906e-02 1.971200e-02 4.604607e-02 6.098010e-02 5.491051e-02 1.454584e-01 1.222299e-01 1.121563e-01 -2.149651e-02 -2.114361e-02 2.073584e-02 1.236698e-02 -1.391612e-02 -5.535930e-03 -4.938154e-02 -4.843875e-02 -9.650055e-02 -1.092978e-01 -8.193501e-02 -1.085126e-01 -4.059612e-02 -7.215602e-03 7.188510e-02 -1.248584e-03 -3.545709e-02 9.094276e-03 -5.327661e-03 5.282677e-02 1.741522e-02 -4.316139e-02 5.541829e-02 2.728058e-01 8.178833e-02 4.623252e-02 7.414238e-03 -9.511358e-03 -3.251215e-02 -1.739205e-01 -1.055163e-01 -1.219696e-01 -7.064866e-02 4.685785e-02 -1.820072e-02 1.527559e-02 -1.204430e-02 5.017842e-02 -2.246812e-03 5.732795e-02 -1.130637e-01 -7.064835e-02 5.867561e-02 1.605026e-02 8.603188e-03 4.103152e-02 2.259240e-02 2.557959e-02 6.446760e-03 -7.126310e-03 3.799081e-02 -4.072475e-02 -5.597186e-02 1.061596e-02 2.527281e-02 -3.645416e-02 2.828211e-02 -6.153060e-02 -3.016283e-02 1.432505e-02 -1.082270e-01 -4.760540e-02 5.128914e-02 3.448327e-02 7.783215e-02 5.059112e-02 4.528833e-02 -2.719340e-03 5.763916e-02 -2.580535e-02 2.445263e-03 -1.793706e-02 -2.936975e-02 2.670805e-02 -1.047992e-01 -6.597823e-02 -9.431788e-02 -9.556619e-02 -7.016348e-02 -6.184901e-02 -4.683707e-02 -5.053129e-02 -5.630057e-03 5.469236e-02 6.422972e-02 9.385379e-03 1.507608e-01 1.149068e-01 1.769028e-01 5.245790e-02 7.461294e-02 7.338244e-03 -1.820414e-02 2.007100e-04 -2.026126e-02 1.096974e-02 4.729993e-02 4.668319e-03 1.162148e-04 -1.757106e-02 -7.746490e-02 8.350457e-02 -1.893277e-02 9.493506e-03 2.743462e-02 -2.922484e-02 2.540305e-02 -1.849500e-03 -4.690365e-02 -2.786592e-02 -7.347366e-02 8.919244e-02 1.607577e-02 3.014612e-02 -1.965304e-01 -2.261755e-01 -1.853223e-01 -1.472810e-01 -1.896177e-01 -1.852946e-01 -1.979945e-01 4.037300e-02 -6.393661e-03 -2.525254e-02 8.892852e-02 1.398507e-01 1.677315e-01 -9.638376e-03 -1.965284e-01 -2.242617e-01 4.088756e-01 8.490490e-01 3.801945e-01 -6.213537e-02 -2.385708e-01 -6.224059e-02 -1.313507e-01 -8.946374e-02 -6.766636e-02 -8.173044e-02 -2.825080e-02 8.794393e-02 -8.852307e-02 -1.388666e-01 8.830558e-03 4.160782e-02 3.565179e-02 -3.012384e-02 -2.636932e-01 -2.417178e-01 1.634965e-01 7.864498e-01 5.738128e-01 -4.463944e-02 4.892633e-02 7.305598e-02 4.482992e-02 -4.062140e-02 -3.684420e-02 -4.621112e-02 1.230530e-01 -1.621769e-03 -8.666106e-03 -4.820097e-02 2.838693e-02 -2.227010e-02 -4.882198e-02 -5.347772e-02 1.404995e-02 -1.697200e-02 2.942510e-01 -1.288252e-01 -1.202576e-01 -6.421660e-03 -2.265898e-01 -8.385776e-02 -7.440158e-02 -5.426425e-02 -4.440223e-02 -4.552943e-02 7.148201e-02 1.850891e-01 -5.424105e-02 -5.037606e-02 -5.833942e-02 -4.443341e-02 -7.443974e-02 3.833114e-02 5.353537e-01 6.063068e-01 -6.319268e-02 -2.254133e-01 -1.724208e-01 -6.946395e-03 -2.217979e-01 -9.991451e-02 -7.686213e-02 -4.957048e-02 -8.065073e-02 -7.345682e-03 -2.680759e-02 2.209996e-01 -4.134058e-02 -2.741956e-02 -2.762672e-02 -3.598733e-02 6.502389e-02 8.624611e-02 5.773038e-01 7.511810e-01 -2.090356e-01 -3.817518e-01 -1.840512e-01 -4.847917e-02 -4.932316e-03 5.383315e-02 3.738756e-02 -2.794714e-02 -4.384395e-03 4.206384e-03 3.387940e-01 1.652034e-01 -2.837524e-02 3.546298e-02 -1.801623e-02 -3.580632e-02 -8.008707e-02 -2.042912e-03 -1.285714e-01 -1.177302e-01 -8.127305e-03 -5.978255e-02 -7.595305e-02 -1.097737e-02
 -1.297950e-03 -7.945078e-03 -7.856756e-03 -5.589639e-03 -9.533140e-03 8.192300e-03 1.315325e-02 7.789863e-03 -1.014632e-02 -1.169687e-02 -4.843807e-03 -1.970918e-02 9.859772e-03 -5.680628e-03 -1.608534e-02 2.148617e-03 4.132462e-03 2.359364e-02 7.321831e-04 9.900945e-03 -3.009920e-03 -1.079275e-03 -3.920264e-03 -5.116403e-03 -3.283383e-03 2.527536e-03 -7.524721e-03 -1.124775e-02 1.380822e-03 -8.991809e-03 -1.781541e-02 -1.337707e-02 -9.803427e-03 -7.509859e-03 -2.308166e-02 2.873270e-03 -4.450437e-03 -1.458328e-02 -1.007684e-02 -1.224390e-02 -2.009432e-03 9.195171e-04 -1.545705e-03 -2.140526e-03 -1.236303e-03 -3.334369e-03 -6.348072e-03 -1.065835e-03 -1.600354e-03 -1.261103e-02 -1.644941e-02 -1.484845e-02 -1.508571e-02 -1.420971e-02 -1.573644e-02 -2.450990e-02 -1.393188e-02 -3.336004e-02 -2.282125e-02 -9.533165e-03 -5.427606e-03 -1.958274e-03 -2.007160e-05 -2.765096e-03 -1.658725e-03 -4.194812e-03 -6.390115e-03 -8.502269e-03 -9.808982e-03 -6.813594e-03 -1.042030e-02 -1.358085e-02 -1.849362e-02 -2.067532e-02 -1.463249e-02 -1.454192e-02 -1.249911e-02 -2.658716e-02 -3.240111e-03 -1.457485e-02 -6.035349e-03 -3.143137e-03 -1.558773e-03 -2.141925e-03 -1.243059e-03 7.312420e-04 -8.342769e-03 -1.103785e-02 -5.599604e-03 -1.669449e-02 -1.229810e-02 -6.926038e-03 -1.520451e-02 -1.820245e-02 -1.236933e-02 -1.980281e-02 -1.397728e-02 -3.045357e-02 -2.245077e-02 -3.620752e-03 -1.131862e-02 -5.353250e-03 -4.103635e-03 -1.259230e-03 -1.393908e-03 -3.765571e-03 -8.125011e-03 -4.118223e-04 -9.055090e-03 -2.890847e-04 -1.913376e-02 -1.474809e-02 -8.957739e-03 -1.075501e-02 -1.311267e-02 5.942394e-03 -7.134768e-03 -9.589950e-03 -2.332971e-02 -1.063780e-03 4.021858e-03 -9.534425e-03 -5.658184e-03 -1.811110e-03 -6.456095e-03 -8.336172e-03 -6.804557e-03 -1.173084e-02 -1.956351e-03 -1.499715e-02 7.092959e-04 -1.368071e-02 -8.553220e-03 9.149500e-03 6.111602e-03 7.657712e-04 -8.083776e-03 -1.018762e-02 -3.684372e-04 -2.541469e-03 7.298241e-03 -2.528212e-03 -5.832197e-03 -7.149733e-03 -4.095780e-03 -1.915297e-03 -7.866629e-03 -1.140622e-02 -2.028184e-02 -2.525751e-02 -1.810205e-02 -7.664723e-03 1.133920e-02 -6.837445e-03 1.335412e-02 3.935909e-02 -2.802995e-02 3.499266e-02 1.171383e-02 -1.764845e-02 -1.124732e-02 -1.083446e-03 -5.209155e-03 -2.830140e-03 -1.237122e-03 7.747152e-03 -5.534386e-03 4.060603e-04 1.841288e-02 -3.848883e-03 1.719326e-02 -1.381913e-03 -2.118055e-02 -2.433732e-02 6.093383e-04 -2.710885e-02 2.003569e-02 -1.168756e-02 3.460002e-02 -1.140380e-02 -5.534061e-03 -1.837854e-02 -6.433406e-03 -1.177346e-02 -1.421127e-02 -7.870998e-03 -1.809837e-02 3.596785e-03 2.004037e-02 1.230629e-02 1.932853e-03 2.704029e-02 1.303865e-03 -1.758187e-03 -2.098096e-02 2.840759e-02 7.428636e-04 2.725489e-02 4.009580e-02 4.782741e-03 -1.795082e-02 1.933707e-03 -1.107016e-02 -9.375556e-03 -1.157029e-02 -1.739734e-02 7.135709e-03 -5.975644e-03 3.701009e-03 1.234605e-02 -3.812936e-03 3.113823e-02 -1.217356e-02 2.306238e-02 -1.721151e-02 1.961820e-02 -3.485223e-03 7.728380e-03 2.566090e-02 8.039682e-03 -6.967431e-03 -9.146575e-03 -1.511596e-02 -1.224692e-02 -1.322149e-02 -2.219729e-02 3.309493e-02 3.851855e-03 -9.765214e-03 -4.744080e-03 3.698715e-03 9.115007e-03 1.682988e-02 5.202367e-03 4.365635e-02 -9.560643e-04 -1.458532e-02 1.347214e-03 4.905971e-02 -2.564753e-03 7.043343e-04 -1.227158e-02 -2.441718e-02 -2.811274e-02 -1.142202e-02 -1.549684e-02 -9.709382e-03 -1.880025e-02 -4.729733e-03 1.004067e-02 4.456605e-03 -2.169457e-02 1.815969e-02 1.194980e-02 2.932604e-02 5.803549e-02 3.379198e-02 3.244241e-03 5.003784e-02 1.851872e-02 -5.458136e-03 -2.775449e-03 -5.558395e-03 -1.386579e-02 -6.115873e-03 -1.792038e-02 -1.027464e-02 -2.141627e-02 -1.066013e-03 1.341680e-02 -1.408266e-02 2.008822e-02 -1.143397e-02 6.763540e-03 1.704194e-02 2.968768e-02 -7.043131e-03 3.989731e-02 4.108302e-02 -2.021107e-02 3.363043e-03 -8.833526e-03 -3.094736e-02 -1.991565e-02 -3.936195e-02 4.204785e-03 3.038138e-03 2.708478e-02 -3.795915e-02 5.016207e-02 1.797273e-02 2.472214e-02 6.032197e-02 4.656299e-02 4.987257e-02 -1.804743e-02 2.135908e-02 6.086044e-02 -1.276153e-02 2.087890e-02 -1.681036e-02 -3.973538e-02 -7.416010e-03 5.166906e-03 -1.197285e-02 -8.367942e-03 -1.061545e-02 6.337601e-02 -2.833947e-03 -1.780429e-02 3.317712e-02 2.592726e-02 5.276886e-02 3.786195e-02 5.157272e-02 -5.152208e-04 6.892624e-03 1.436457e-02 -2.562440e-03 1.848178e-02 -4.803613e-03 -7.165654e-03 -3.457316e-03 -2.419065e-03 -1.161613e-02 -2.173566e-02 7.862454e-03 7.775806e-03 -1.149248e-02 1.117815e-02 -2.350960e-02 2.054353e-02 -1.287624e-02 -1.557838e-02 6.329262e-03 5.285446e-02 6.950621e-03 -3.042456e-03 5.221383e-02 -6.702101e-04 1.132492e-02 -1.512315e-02 -1.812181e-02 -2.498165e-02 -1.916242e-02 -2.369113e-02 -1.754485e-03 2.862068e-04 8.032092e-03 3.028959e-02 6.479766e-02 2.918196e-02 1.379998e-02 -8.499060e-03 1.484474e-02 1.854327e-02 4.675171e-02 2.416604e-02 1.332286e-03 5.698125e-03 -1.620826e-02 -6.772871e-03 -2.591273e-02 -1.736921e-02 -2.580240e-02 -1.005770e-02 -4.639259e-03 4.757475e-03 7.555827e-03 2.138607e-02 2.657127e-02 7.423602e-03 2.448460e-02 4.392209e-02 3.430939e-02 3.907999e-02 2.633555e-02 3.687009e-02 6.616494e-03 9.563240e-03 -1.922840e-03 -4.283465e-04 -1.083495e-02 -1.088056e-02 -1.131404e-02 -5.778569e-03 -1.063366e-02 -1.051882e-02 2.259029e-02 8.076454e-03 1.282367e-02 -1.449400e-02 -4.818654e-03 -2.323675e-03 1.509566e-02 1.766357e-02 -8.873094e-03 4.776044e-02 -6.142143e-04 1.579313e-03
 -6.008114e-03 -5.794835e-03 -5.794835e-03 -5.794835e-03 -5.794835e-03 -5.794835e-03 -5.821573e-03 -5.970251e-03 -1.393712e-02 -3.283390e-03 1.433408e-03 -3.751338e-03 -1.560357e-02 3.765042e-03 8.627373e-03 2.442893e-02 5.032005e-03 1.617790e-02 1.796354e-02 -1.496035e-02 -1.508483e-03 -1.441766e-03 -1.441766e-03 -1.441766e-03 -1.441766e-03 -1.441766e-03 -1.451735e-03 -1.502690e-03 -2.746708e-03 -1.369196e-02 -5.782960e-03 -1.036003e-02 5.720389e-03 -2.401866e-02 -1.182950e-02 8.445251e-04 -6.960262e-03 -2.165333e-02 -3.375615e-02 -1.442739e-02 -3.882825e-04 -3.569677e-04 -3.569677e-04 -3.569677e-04 -3.569677e-04 -3.569677e-04 -3.620502e-04 -3.881959e-04 -2.005140e-03 -1.207892e-02 1.678596e-03 -1.192966e-02 -1.705731e-02 -1.727541e-02 -2.804793e-02 -3.712079e-02 -3.045793e-03 -2.331897e-02 -4.684736e-02 -1.148601e-02 -6.018688e-04 -5.638654e-04 -5.638654e-04 -5.638654e-04 -5.638654e-04 -5.638654e-04 -5.702340e-04 -6.012561e-04 -2.546850e-03 -1.157219e-02 -6.656138e-03 -1.519812e-02 -1.299790e-02 -1.341336e-02 -3.371809e-02 -3.606629e-02 -2.184502e-03 -1.356779e-02 -3.588969e-02 -8.381687e-03 -4.036155e-04 -3.731208e-04 -3.731208e-04 -3.731208e-04 -3.731208e-04 -3.731208e-04 -3.780994e-04 -4.031171e-04 -2.026372e-03 -1.201749e-02 -6.292184e-03 -1.986503e-02 -2.481042e-02 -1.522810e-02 -2.632952e-02 -2.020082e-02 -5.063043e-03 -1.565818e-02 -4.643570e-02 -1.339403e-02 -1.598742e-03 -1.531297e-03 -1.531297e-03 -1.531297e-03 -1.531297e-03 -1.531297e-03 -1.542539e-03 -1.592894e-03 -9.393992e-04 2.386704e-03 -4.748698e-03 -1.197421e-02 3.270882e-03 -1.338464e-02 -6.627379e-03 -2.360753e-02 -5.305266e-03 -1.910850e-02 -3.711866e-02 -1.741094e-02 -3.058418e-03 -2.938672e-03 -2.938672e-03 -2.938672e-03 -2.938672e-03 -2.938672e-03 -2.957971e-03 -3.045722e-03 -4.814306e-03 -1.182078e-03 -3.158695e-03 3.008443e-03 1.278326e-02 -6.612133e-03 -1.008302e-02 1.559323e-02 -9.665711e-03 -3.196730e-02 -9.637055e-03 -2.045126e-02 -4.693826e-03 -4.502505e-03 -4.502505e-03 -4.502505e-03 -4.502505e-03 -4.502505e-03 -4.534219e-03 -4.676041e-03 -7.068729e-03 9.525596e-03 -1.802840e-02 -1.097119e-02 2.673446e-02 -9.840075e-03 2.167362e-02 -3.184605e-02 -1.155411e-02 -5.252450e-03 5.078238e-02 -2.429735e-02 -5.380522e-03 -5.175138e-03 -5.175138e-03 -5.175138e-03 -5.175138e-03 -5.175138e-03 -5.205259e-03 -5.364682e-03 -8.914923e-03 -1.490781e-02 -2.279509e-02 -3.744097e-02 -2.352246e-02 -1.229185e-02 2.553097e-02 8.077038e-02 -1.661715e-02 -3.429083e-03 4.809781e-02 -1.739714e-03 -1.147979e-02 -1.099320e-02 -1.099320e-02 -1.099320e-02 -1.099320e-02 -1.099320e-02 -1.106473e-02 -1.141181e-02 -1.517689e-02 -6.085972e-02 -3.288660e-03 -1.775321e-02 1.462311e-02 1.530060e-02 9.585031e-02 6.700177e-02 -1.345401e-02 2.465791e-02 5.917907e-02 -1.469286e-02 -9.142935e-03 -8.779894e-03 -8.779894e-03 -8.779894e-03 -8.779894e-03 -8.779894e-03 -8.834626e-03 -9.116966e-03 -1.517397e-02 -2.050892e-03 -1.379363e-02 -1.140544e-02 -9.823711e-03 -2.793817e-03 4.698397e-02 1.510799e-02 -1.433654e-02 3.409463e-02 7.633926e-02 -1.812643e-03 -1.072643e-02 -1.029935e-02 -1.029935e-02 -1.029935e-02 -1.029935e-02 -1.029935e-02 -1.036502e-02 -1.068934e-02 -1.531951e-02 -1.801378e-02 -1.591066e-02 -1.472995e-02 6.135560e-03 -1.478646e-02 3.945432e-02 7.536573e-02 -1.032103e-02 4.258078e-02 6.336362e-02 -1.961116e-04 -1.462487e-02 -1.400290e-02 -1.400290e-02 -1.400290e-02 -1.400290e-02 -1.400290e-02 -1.409965e-02 -1.459360e-02 1.136186e-02 -9.948744e-03 -1.506658e-02 3.663198e-02 -1.954040e-03 1.528284e-03 3.907015e-02 6.212252e-02 -2.208873e-03 2.067031e-02 4.204238e-02 2.069450e-02 -9.230940e-03 -8.848575e-03 -8.848575e-03 -8.848575e-03 -8.848575e-03 -8.848575e-03 -8.920842e-03 -9.188502e-03 -5.646140e-03 -7.658617e-03 -2.221820e-02 1.796308e-04 -1.793733e-03 -7.734518e-03 3.488633e-02 5.229708e-02 -5.866457e-03 2.335982e-02 4.705508e-02 -4.520397e-03 -2.944845e-02 -3.129506e-02 -3.129506e-02 -3.129506e-02 -3.129506e-02 -3.129506e-02 -3.171024e-02 -2.888661e-02 1.092353e-02 9.871696e-02 8.140559e-02 4.392963e-02 3.732189e-02 1.109427e-01 7.018895e-02 8.610299e-02 2.774211e-02 -3.423298e-02 -1.270153e-01 6.307154e-02 -2.320081e-02 -2.712353e-02 -2.712353e-02 -2.712353e-02 -2.712353e-02 -2.712353e-02 -2.559048e-02 -2.444567e-02 -1.593657e-03 7.206636e-02 5.782422e-02 5.850915e-02 6.764470e-02 3.839472e-02 8.769271e-02 1.262425e-01 3.935245e-02 -4.215315e-02 -1.610946e-01 5.692504e-02 -1.020130e-02 -9.844359e-03 -9.844359e-03 -9.844359e-03 -9.844359e-03 -9.844359e-03 -9.892180e-03 -1.016929e-02 -1.717229e-02 -1.838734e-02 -2.869711e-02 1.197837e-02 1.326973e-02 1.007855e-02 3.772990e-02 2.601842e-02 -2.129342e-02 9.130172e-03 1.314361e-01 -2.726515e-02 -2.188917e-02 -2.114058e-02 -2.114058e-02 -2.114058e-02 -2.114058e-02 -2.114058e-02 -2.121870e-02 -1.993566e-02 -2.851583e-02 5.817788e-02 1.822096e-02 5.674017e-02 4.547295e-02 7.572231e-02 -7.060824e-02 -9.556059e-02 -7.238645e-04 8.616884e-02 1.306001e-01 5.076662e-02 -2.368404e-02 -2.465762e-02 -2.465762e-02 -2.465762e-02 -2.465762e-02 -2.465762e-02 -2.474227e-02 -2.558883e-02 3.489906e-04 5.928240e-02 8.194965e-02 8.603517e-02 7.690914e-02 -8.655783e-03 -8.174959e-02 -1.405292e-01 3.136777e-02 1.164952e-01 9.404048e-02 6.392225e-02 -9.154147e-03 -8.820853e-03 -8.820853e-03 -8.820853e-03 -8.820853e-03 -8.820853e-03 -8.875681e-03 -9.147769e-03 -7.208052e-03 -3.295974e-02 -4.643495e-02 4.077684e-03 -1.069170e-02 -1.877299e-03 6.171761e-02 5.177347e-02 -2.485792e-02 2.771771e-02 1.043635e-01 -2.218444e-02
 -7.541669e-02 -2.619502e-02 3.569990e-02 4.122384e-03 2.091429e-02 -1.631855e-02 -1.454217e-02 3.183608e-03 1.121698e-02 -1.824322e-03 6.378455e-03 -3.993945e-03 -1.684081e-03 1.016398e-02 -6.937107e-03 2.162478e-02 -8.511696e-03 3.728541e-03 1.106432e-02 6.444681e-03 -1.993583e-02 -1.792497e-02 -1.439968e-02 -9.557452e-03 -1.503497e-02 -2.949876e-02 -8.389866e-03 1.467387e-02 -1.395294e-02 -1.950320e-03 -6.880874e-03 1.863191e-03 1.099314e-03 -5.458425e-03 2.409990e-03 -4.093137e-03 -9.816760e-03 -7.454190e-03 -6.832196e-04 -5.348748e-03 -1.861659e-02 -2.723512e-02 -3.027399e-02 -3.064781e-02 -1.679529e-02 -2.773231e-02 -1.136475e-02 -9.672364e-03 -8.552758e-03 -3.477571e-03 -4.865517e-03 -5.547642e-03 -3.038478e-03 8.875385e-04 -1.391302e-03 -5.894405e-04 -4.364062e-03 -2.208484e-04 1.355984e-04 -8.095369e-03 -2.702887e-02 -1.669392e-02 -3.790255e-03 -3.285065e-02 -2.632229e-02 -2.132503e-02 -1.100910e-02 -1.090939e-02 -1.647395e-02 -9.307436e-03 -2.558665e-03 -4.983728e-03 -3.897782e-03 -4.863047e-03 1.609590e-04 4.748093e-03 1.484192e-03 6.828074e-04 -2.863297e-03 -8.983925e-03 -2.458063e-02 -2.520003e-02 -2.053169e-02 -1.125698e-02 -2.643903e-02 -3.911819e-02 -1.362545e-02 -3.844181e-03 -2.450433e-02 -1.523980e-03 -2.919515e-03 -3.615136e-03 -3.089654e-03 8.129961e-04 6.087148e-04 -2.639090e-03 -4.473831e-04 -2.309486e-03 -1.916067e-03 -4.232215e-03 -1.473081e-02 -6.102818e-03 2.746748e-03 -4.285201e-02 -1.155371e-03 -3.526330e-02 -2.142087e-02 -5.738121e-03 -1.999523e-02 -2.430623e-03 -1.327651e-02 -8.309440e-03 2.784002e-03 2.130949e-03 -1.752794e-03 3.754559e-03 5.510404e-03 2.289554e-03 3.149955e-03 3.703418e-03 -1.986674e-02 -3.876562e-02 -6.362953e-03 -2.796481e-02 -6.019119e-04 -1.377151e-02 -1.574510e-02 5.963041e-04 -1.302436e-02 4.158659e-03 5.898024e-03 -2.624903e-03 4.812008e-03 -8.097276e-04 -5.134398e-03 4.420132e-03 -2.918514e-03 1.774719e-02 5.367390e-03 1.464874e-02 -8.062812e-03 8.770663e-03 -7.905699e-03 9.161267e-03 4.329808e-02 9.448927e-03 -2.313460e-02 2.960280e-04 -2.981477e-02 -6.087979e-03 2.107579e-03 -1.555409e-02 3.258385e-04 -1.070421e-02 1.214221e-03 -4.991778e-03 6.154813e-03 -9.178423e-04 -1.441957e-02 -5.742957e-03 8.800367e-03 6.391946e-02 3.398400e-03 2.650601e-02 -3.113168e-02 -1.988638e-02 -2.088104e-02 -1.100102e-03 -1.460700e-02 -1.679289e-03 -1.234514e-02 -4.603973e-03 -1.063308e-02 -8.699249e-03 -1.231387e-02 -1.974427e-03 1.269247e-03 6.128607e-03 -7.434027e-03 8.181123e-03 -2.281445e-03 2.745413e-02 -3.978037e-02 3.770447e-02 2.282459e-02 4.098618e-02 2.219705e-02 1.784622e-02 9.052667e-03 -1.509419e-02 -3.298774e-03 -2.242971e-03 -1.121985e-02 -9.181833e-03 -5.689686e-03 -2.477421e-03 -2.132033e-03 -3.654251e-03 -6.887794e-03 -1.165960e-02 2.904451e-02 1.303082e-02 6.213744e-02 -1.481320e-02 2.582880e-02 4.653695e-02 -8.471758e-03 -1.740823e-02 -1.435943e-02 -1.022342e-02 -1.085266e-02 -1.805814e-02 -1.150261e-02 -9.690718e-03 -1.248512e-02 -1.304744e-02 -1.815417e-02 1.437056e-03 -1.803087e-02 2.942339e-02 5.341735e-02 2.876426e-02 4.132738e-02 3.071350e-02 2.937559e-02 4.074045e-02 9.138447e-03 -6.096483e-03 -3.288602e-02 -1.366804e-02 -2.974202e-02 -7.247382e-03 -7.453671e-05 -8.393042e-03 -1.787627e-02 -1.645289e-02 -5.884943e-03 -1.237086e-02 -7.552883e-04 -2.768426e-02 3.501272e-02 6.733811e-02 4.724684e-03 5.140851e-02 2.004250e-02 6.805448e-02 2.009610e-02 -2.847604e-02 2.114382e-03 -2.074016e-02 -3.602245e-02 -1.845106e-03 -4.522120e-03 1.404967e-02 -8.427202e-03 -2.068798e-02 -1.246590e-02 -2.269058e-02 -8.749906e-03 -2.660258e-02 2.102097e-02 -1.376673e-02 8.471180e-03 8.539231e-03 3.430660e-03 -2.624963e-03 6.215919e-02 -1.044786e-02 5.518570e-02 -1.990590e-02 -4.641406e-03 -6.840537e-03 -2.430957e-02 -4.121359e-03 -6.954262e-03 -1.705138e-03 -1.831006e-02 3.214549e-03 -1.570705e-02 -1.929936e-03 4.666594e-02 3.318516e-02 3.681566e-03 5.927198e-02 3.001275e-02 3.666078e-02 1.983615e-02 1.208419e-02 7.271090e-02 1.741359e-02 6.243269e-03 -1.335188e-02 -2.113817e-02 -9.297998e-03 -2.542601e-02 -4.256007e-02 1.429820e-03 -4.432996e-03 5.496243e-06 -4.174243e-04 -2.682256e-02 2.530190e-02 1.125841e-02 3.985535e-02 4.872289e-02 6.270566e-02 4.050297e-02 1.035721e-02 4.850922e-02 1.983338e-02 -2.912178e-02 -2.376674e-02 -2.073127e-02 1.474251e-03 -3.251504e-02 -2.691910e-02 2.993254e-02 5.677584e-03 6.047024e-03 6.539949e-04 5.828110e-02 1.422590e-02 3.032071e-02 1.581391e-02 4.181436e-02 2.480899e-02 -3.027964e-02 -3.776102e-03 -1.415614e-02 2.065962e-04 8.129342e-04 1.262623e-02 5.797019e-03 -3.923222e-02 -9.557767e-03 -1.941863e-02 -7.244822e-03 -1.729987e-02 -1.049537e-02 -5.905857e-03 6.168628e-02 4.430731e-02 2.161150e-02 1.080431e-02 1.215572e-02 2.971004e-02 3.451463e-02 4.775263e-03 4.340600e-02 -1.314585e-03 -5.175877e-04 6.570253e-03 -1.625307e-02 9.051077e-03 -1.196004e-02 -1.944495e-02 -2.969851e-02 -3.273844e-02 -3.312298e-02 2.417268e-02 9.757545e-02 3.911832e-02 2.949222e-02 1.833620e-02 -6.574222e-04 3.571945e-02 2.841574e-02 4.206688e-02 4.934016e-02 -4.232699e-03 1.237094e-02 -7.039753e-03 -2.830536e-02 -2.051158e-03 -3.625579e-02 -1.362184e-02 -1.596209e-02 -4.170764e-02 -2.764709e-02 7.158756e-03 2.207695e-02 -6.763492e-03 2.857589e-03 3.775154e-02 -2.203451e-02 2.109471e-02 1.413594e-02 -1.229072e-02 2.839664e-03 4.933444e-04 3.737370e-02 2.632190e-03 -1.243102e-02 -7.273348e-03 -1.714702e-02 -1.584163e-02 2.923233e-02 -2.811890e-02 -1.518514e-02 -1.248199e-03
 -6.205064e-03 -5.851316e-03 -5.566856e-03 -5.566856e-03 -5.566856e-03 -5.870622e-03 -6.361059e-03 -8.158726e-03 -2.036141e-02 -2.005693e-04 -1.833249e-02 -2.065305e-02 2.866817e-02 -1.209739e-02 4.736622e-02 1.710458e-02 -3.659922e-02 1.168900e-02 5.459849e-02 -2.291666e-02 -2.400148e-03 -1.530586e-03 -1.423811e-03 -1.423811e-03 -1.423811e-03 -1.533206e-03 -1.702032e-03 -3.099234e-03 -9.764004e-03 -1.567023e-02 -1.686227e-02 -1.257147e-02 4.433227e-03 -2.073823e-02 -1.944416e-02 -7.372005e-03 -1.242748e-02 -1.725820e-02 1.208594e-02 -2.020825e-02 -8.558450e-04 -4.094442e-04 -3.558704e-04 -3.558704e-04 -3.558704e-04 -4.117021e-04 -5.003804e-04 8.055622e-04 -5.672131e-03 -1.367809e-02 -1.120125e-02 -1.862857e-02 -2.313045e-02 -1.608884e-02 -2.264592e-02 -2.711148e-02 -9.885940e-03 -3.132987e-02 -1.660170e-02 -1.304441e-02 -1.182889e-03 -6.402333e-04 -5.774137e-04 -5.774137e-04 -5.774137e-04 -6.441708e-04 -7.504158e-04 -1.605357e-03 -9.460540e-03 -1.611608e-02 -1.472740e-02 -2.222416e-02 -1.221382e-02 -1.320656e-02 -1.381557e-02 -1.803865e-02 -2.127089e-03 -2.053735e-02 -3.068354e-02 -1.707921e-02 -8.811659e-04 -4.279582e-04 -3.754989e-04 -3.754989e-04 -3.754989e-04 -4.314166e-04 -5.206212e-04 -1.249747e-03 -5.718606e-03 -1.362436e-02 -9.382119e-03 -1.481952e-02 -1.756126e-02 -2.011087e-02 -1.974901e-02 -3.517211e-02 -6.011929e-03 -2.276410e-02 -2.974420e-02 -1.107584e-02 -2.444066e-03 -1.575065e-03 -1.467464e-03 -1.467464e-03 -1.467464e-03 -1.579190e-03 -1.749006e-03 -3.185929e-03 -7.940866e-03 -1.237542e-02 -1.916802e-02 -1.113127e-02 -9.707370e-03 -8.174446e-03 1.412897e-02 -1.812990e-02 -2.499855e-03 -2.114102e-02 -1.505476e-02 -2.082870e-02 -4.678594e-03 -3.148098e-03 -2.954352e-03 -2.954352e-03 -2.954352e-03 -3.143301e-03 -3.437168e-03 -5.978610e-03 -1.824496e-02 -3.039530e-02 1.648649e-03 2.067617e-03 1.700704e-03 -9.768245e-03 3.026433e-02 3.225790e-02 -2.095007e-02 -2.790917e-02 6.050738e-03 -2.741546e-02 -5.462721e-03 -5.084578e-03 -4.786949e-03 -4.786949e-03 -4.786949e-03 -5.094496e-03 -5.574617e-03 -3.508323e-03 -1.926692e-02 -6.983323e-03 3.348334e-03 1.822043e-03 7.597751e-03 -8.973712e-03 -8.611761e-03 2.552517e-02 -4.410017e-03 1.696279e-02 -3.224498e-04 -1.416122e-02 -5.961975e-03 -5.524949e-03 -5.218800e-03 -5.218800e-03 -5.218800e-03 -5.533941e-03 -6.044904e-03 -8.066950e-03 -2.451725e-02 -1.413920e-02 -3.785861e-02 -1.847407e-02 -2.889122e-02 -3.785408e-02 5.525039e-02 4.651691e-02 -1.967414e-02 3.507188e-02 7.436262e-02 -1.209015e-02 -1.551886e-02 -1.023046e-02 -1.151266e-02 -1.151266e-02 -1.151266e-02 -1.228643e-02 -1.340394e-02 -1.263278e-02 -3.412270e-02 -8.036065e-02 -2.187756e-02 3.829826e-02 6.098833e-03 1.992255e-02 3.426267e-02 1.520375e-01 -2.197792e-04 3.941483e-02 3.792226e-02 -3.030068e-02 -1.444632e-02 -9.897443e-03 -9.276705e-03 -9.276705e-03 -9.276705e-03 -9.919198e-03 -8.733836e-03 -1.039212e-02 1.265842e-03 -1.398784e-02 2.113593e-02 -3.293344e-03 -1.010527e-02 8.442812e-03 6.509941e-02 1.749060e-02 -1.359699e-02 5.031347e-02 2.702792e-02 -3.823229e-02 -9.218546e-03 -1.178937e-02 -1.107266e-02 -1.107266e-02 -1.107266e-02 -9.818593e-03 -1.288362e-02 -9.985689e-03 -1.282820e-02 5.582282e-04 -7.531472e-03 -1.844197e-02 6.301401e-03 -5.680935e-03 1.752069e-02 5.248601e-02 1.235853e-02 4.717589e-02 4.024428e-02 9.096276e-03 -1.748311e-02 -1.611079e-02 -1.504859e-02 -1.504859e-02 -1.504859e-02 -1.412859e-02 -1.761383e-02 -2.731432e-03 -1.533916e-02 1.008118e-02 -2.228814e-02 9.697735e-03 -2.057785e-02 -5.366159e-03 3.601934e-03 5.874239e-02 2.847389e-02 4.334122e-02 3.506069e-02 7.939691e-02 -1.102080e-02 -8.221616e-03 -9.577371e-03 -9.577371e-03 -9.577371e-03 -1.023455e-02 -1.117138e-02 -9.019923e-03 -3.651302e-03 -7.325601e-03 -5.267550e-04 -5.095847e-03 1.444221e-03 5.889284e-03 5.462364e-02 5.555379e-02 2.472709e-02 3.226457e-02 -7.350102e-03 -4.139589e-02 -1.939569e-02 -3.424668e-02 -3.339423e-02 -3.339423e-02 -3.339423e-02 -3.257917e-02 -2.767528e-02 -8.317391e-03 3.479663e-02 8.173860e-02 6.517323e-02 7.485297e-02 5.908979e-02 8.903726e-02 1.187669e-01 9.546972e-02 7.530579e-03 -1.406860e-01 -1.521546e-01 1.113588e-01 -1.366155e-02 -2.538342e-02 -2.888131e-02 -2.888131e-02 -2.888131e-02 -2.556097e-02 -1.998499e-02 -2.537520e-02 6.198445e-02 1.722469e-01 5.766441e-02 3.085038e-02 6.500721e-02 5.403720e-02 1.457871e-01 1.101520e-01 8.386480e-03 -1.412224e-01 -2.362089e-01 5.888114e-02 -1.443469e-02 -9.247571e-03 -1.059091e-02 -1.059091e-02 -1.059091e-02 -1.127710e-02 -1.223241e-02 -1.050814e-02 -7.494030e-03 -2.489916e-02 7.206882e-03 1.495611e-02 2.183188e-02 5.615811e-02 -3.336638e-02 -8.325558e-03 -1.930630e-02 3.218013e-02 1.086278e-01 -1.075552e-02 -1.158167e-02 -2.396775e-02 -2.251140e-02 -2.251140e-02 -2.251140e-02 -2.224107e-02 -1.595188e-02 -2.172979e-02 2.669668e-02 5.731353e-02 6.567983e-02 5.459807e-02 7.750155e-02 1.053423e-02 -1.698297e-01 -1.510805e-01 5.468450e-03 1.018596e-01 2.029351e-01 3.904447e-02 -1.380120e-02 -2.590438e-02 -2.618445e-02 -2.618445e-02 -2.618445e-02 -2.447757e-02 -2.576823e-02 -2.063767e-02 6.593652e-02 5.100794e-02 5.054474e-02 6.263570e-02 -2.277528e-02 5.197346e-02 -1.495969e-01 -2.240067e-01 7.366083e-02 1.810552e-01 1.475947e-01 8.322538e-02 -1.417397e-02 -7.780811e-03 -9.261803e-03 -9.261803e-03 -9.261803e-03 -9.811968e-03 -1.069587e-02 -3.934747e-03 -1.344494e-02 -2.779299e-02 -3.079275e-02 -1.877037e-02 2.250449e-02 -2.623522e-02 9.780369e-02 8.386325e-02 -1.309588e-02 1.455390e-02 4.395756e-02 -2.621400e-02
 -6.587915e-02 -1.593029e-02 1.645223e-02 4.155399e-02 6.988358e-03 -6.117276e-03 -9.084324e-03 1.414377e-02 -2.498712e-02 6.529389e-03 2.955194e-03 -1.335835e-02 8.379719e-03 1.207333e-02 -4.256061e-05 7.321539e-03 -8.425574e-03 1.020397e-03 1.565808e-02 -1.013303e-02 3.473076e-03 -1.174058e-02 -2.047564e-02 -7.053469e-03 -7.291417e-03 -4.903242e-03 -2.619632e-02 -2.892413e-03 -3.031621e-02 -5.518551e-03 -8.909499e-03 -6.018849e-03 -2.192038e-03 -2.879612e-03 -1.188801e-03 4.784343e-04 -3.646750e-03 8.477682e-04 -4.821314e-03 -9.088334e-03 -2.075957e-02 -1.563657e-02 -1.941154e-02 -2.122514e-02 -2.016277e-02 -2.645018e-02 -1.924375e-02 -1.169559e-02 -3.620311e-03 -8.266049e-03 -6.884771e-03 -2.470610e-03 -3.666248e-03 -5.911315e-03 -2.134182e-03 -1.303954e-03 -3.260295e-03 -5.212333e-03 -5.020746e-03 -9.122143e-03 -2.360715e-02 -2.116945e-02 -1.629345e-02 -2.652350e-02 -1.065390e-02 -2.508989e-02 -1.880918e-02 -3.058756e-03 -1.184112e-02 -8.326080e-03 -3.087620e-03 -6.144710e-03 -4.659111e-03 -5.863346e-03 1.254084e-03 -1.904336e-04 -5.584032e-03 -4.605101e-03 -2.321692e-03 -2.108280e-04 -1.658085e-02 -2.319585e-02 -1.739330e-02 -2.122625e-02 -1.974871e-02 -3.205589e-02 -1.332997e-02 -7.800662e-03 -1.752935e-02 -6.328651e-03 -6.958372e-03 -6.553518e-03 -1.682172e-03 -1.893856e-03 -1.371431e-04 -3.348099e-03 -1.243850e-03 -3.271412e-03 -5.046222e-03 -5.047205e-03 2.130961e-03 -1.804317e-02 -1.803886e-02 -7.450775e-03 -9.360028e-03 -2.763263e-02 -4.014246e-03 -1.846316e-03 -1.409442e-02 -7.734731e-03 -5.355660e-03 -2.245450e-03 -6.380603e-03 -1.117807e-02 -1.310117e-03 2.259114e-03 -3.340133e-05 -1.691094e-03 -9.269085e-03 -5.669724e-03 8.450425e-03 -1.892511e-02 1.504473e-03 -7.008458e-03 -1.113686e-03 -7.490746e-03 -9.835269e-03 -1.130267e-02 -1.505190e-02 3.493101e-03 -8.931313e-03 -9.962372e-03 4.445356e-04 7.420535e-04 -5.920424e-03 5.788874e-03 1.482918e-03 -3.464682e-03 -8.587396e-03 -4.254441e-03 3.286694e-03 1.527888e-02 9.561834e-03 -2.088668e-03 3.942998e-02 6.498660e-03 -6.389479e-03 -2.786067e-04 -1.582343e-02 -1.492181e-02 -1.870856e-02 -5.596020e-03 -1.513930e-02 -8.904954e-03 -8.606565e-04 -1.293851e-02 3.274507e-03 -1.220279e-02 5.752170e-04 -1.061189e-02 -5.051182e-03 -6.839116e-03 2.323949e-03 -9.801825e-03 1.508678e-02 1.397498e-02 2.824379e-02 2.167932e-02 7.892285e-03 1.037444e-03 -3.297379e-03 -9.681506e-03 -1.999783e-02 -1.217855e-02 -9.124254e-03 -9.996382e-03 -1.214465e-02 2.058495e-04 -2.392916e-03 -1.902485e-02 3.249844e-02 2.045077e-02 4.070338e-02 3.436873e-02 3.901688e-02 5.873682e-03 -2.692687e-02 1.589054e-03 -7.139439e-03 -2.238456e-02 2.353040e-02 2.574129e-02 -1.537969e-02 -4.476897e-02 -8.891282e-03 -5.196371e-03 -2.582738e-03 -6.855031e-03 7.277307e-03 -2.845989e-02 2.434138e-02 5.138342e-03 3.084164e-02 2.825736e-02 8.693782e-03 3.695486e-02 1.992867e-03 -1.556461e-02 -8.206579e-03 -1.733104e-02 -1.486643e-02 -5.905413e-03 -5.247201e-03 4.521853e-03 -1.119852e-02 -1.303245e-02 4.382412e-03 -1.478516e-02 -1.119554e-02 2.549666e-03 -1.785962e-03 3.671690e-02 2.402582e-02 3.861010e-02 5.676018e-02 2.021026e-02 1.558063e-05 -2.017261e-02 4.237505e-02 -3.257886e-02 -1.234285e-02 -1.885383e-02 -1.805560e-02 -9.551806e-03 -1.623713e-02 -4.234396e-03 -1.525750e-02 6.297954e-03 -1.796439e-02 -3.631964e-03 4.367741e-02 6.623962e-03 7.030121e-02 2.191832e-02 -2.536087e-03 1.731139e-02 5.004524e-03 -7.493754e-03 3.302345e-03 3.772105e-03 -1.390699e-02 -1.068370e-02 -1.581211e-02 1.136197e-02 -9.232109e-03 -1.915179e-02 -1.894573e-02 3.776646e-04 -9.340368e-03 1.506287e-02 5.086017e-04 5.257641e-02 8.393781e-03 4.679780e-02 5.543631e-03 1.379959e-02 -2.151050e-02 -5.683218e-03 8.372865e-03 9.543702e-04 3.990689e-03 -7.924968e-03 -1.191673e-02 -1.962255e-02 -1.741908e-02 -1.320477e-02 1.049496e-02 -1.899147e-02 -1.261234e-03 -3.141459e-03 2.849246e-02 2.308074e-02 -2.914614e-02 -1.130140e-02 -7.175990e-03 2.808740e-02 2.800372e-02 5.410755e-03 3.821824e-02 4.567830e-02 4.920119e-02 4.780002e-03 -9.650524e-03 1.451375e-02 -2.253486e-02 -2.377189e-02 2.126071e-02 2.933791e-02 1.839219e-02 -8.299539e-03 3.158168e-02 3.767066e-02 8.776337e-03 3.855786e-03 8.910259e-03 1.207675e-02 1.090036e-02 3.247232e-02 5.371650e-02 5.061803e-03 2.423624e-02 2.182334e-02 -1.341876e-02 3.469605e-03 -2.355195e-02 -3.211117e-02 -5.449425e-03 -3.026755e-03 -2.001716e-02 3.397947e-02 4.341417e-02 1.775949e-02 1.085352e-02 1.896119e-02 -5.288109e-03 7.708377e-02 5.229571e-03 -8.514668e-04 1.352849e-02 -2.541784e-02 -1.365310e-02 -2.452951e-02 4.050458e-03 -7.470885e-03 -2.063816e-02 -7.782981e-03 -2.755647e-02 -7.533095e-03 -4.866585e-03 2.048856e-03 6.113319e-03 4.317909e-02 4.875485e-03 2.410530e-02 3.081316e-02 -4.539381e-03 4.580153e-02 2.810858e-02 2.660467e-02 1.263807e-02 -2.428250e-02 -3.269517e-03 1.024946e-03 9.245964e-03 -2.423482e-02 -2.098147e-02 1.678181e-02 -2.329027e-02 -1.564933e-02 2.467026e-02 4.256753e-02 1.076106e-02 1.231470e-02 1.226308e-02 1.593483e-02 5.116118e-02 8.056714e-02 -1.099605e-02 4.366319e-02 1.417099e-02 -1.055049e-02 -1.869257e-02 -2.457943e-02 1.497665e-02 -2.507692e-03 1.093277e-02 1.260546e-02 -4.978034e-02 -4.503440e-02 2.233566e-02 4.645047e-02 1.836206e-02 1.377379e-02 5.153175e-03 1.992965e-02 3.153921e-02 1.591912e-02 -1.288061e-02 -1.116539e-02 -1.050947e-02 -1.884703e-02 2.969574e-03 4.627545e-03 -1.639219e-02 -1.528860e-02 -1.877921e-02 -2.279151e-02 -2.553737e-03 -2.047277e-03 4.684414e-03
 -1.754355e-02 -6.854969e-03 -6.084514e-03 -6.188954e-03 -6.051960e-03 -9.425219e-03 -9.132475e-03 -5.554559e-03 -1.942268e-02 4.814424e-04 -3.871406e-02 5.541246e-03 3.661348e-02 -1.612273e-02 2.398115e-02 1.437446e-02 -2.132387e-02 2.031178e-02 5.374165e-02 -1.350733e-02 -4.182583e-03 -2.486329e-03 -1.535162e-03 -1.571421e-03 -1.525297e-03 -2.669623e-03 -2.520168e-03 -4.650755e-03 -1.258137e-02 -2.137342e-02 -1.434022e-02 -2.892842e-04 -1.669025e-02 -8.068213e-03 -1.899287e-03 1.129149e-02 -1.687564e-02 -8.121956e-03 -1.924133e-02 -2.100296e-02 -2.730908e-03 -8.504700e-04 -3.805007e-04 -3.987328e-04 -3.749896e-04 -9.572229e-04 -8.864533e-04 -2.931860e-03 -1.087968e-02 -1.518305e-02 -1.063077e-02 -1.918641e-02 -1.440933e-02 -1.222672e-02 -2.994673e-02 -3.005484e-02 -9.874592e-03 -1.070112e-02 -2.395369e-02 -1.490000e-02 -1.485112e-03 -1.195574e-03 -6.197452e-04 -6.433727e-04 -6.134342e-04 -1.316016e-03 -1.232561e-03 -1.679529e-03 -1.647388e-02 -1.929306e-02 -1.166507e-02 -1.110974e-02 7.953381e-04 -1.363743e-02 -1.646826e-02 -2.600187e-02 -1.357154e-02 -2.222355e-02 -2.398236e-02 -1.436851e-02 -7.512414e-04 -8.759821e-04 -4.046443e-04 -4.240743e-04 -3.996891e-04 -9.827298e-04 -9.115481e-04 -2.952834e-03 -1.302109e-02 -5.757028e-03 -2.072317e-02 -1.728388e-02 -2.051400e-02 -2.238016e-02 -1.663220e-02 -1.939186e-02 -5.819385e-03 -1.949058e-02 -2.465483e-02 -1.700041e-02 -4.334876e-03 -2.555607e-03 -1.588551e-03 -1.626946e-03 -1.578858e-03 -7.336114e-04 -2.597228e-03 -6.729338e-04 -2.512175e-02 -9.687457e-03 -1.341088e-02 -1.678834e-02 -7.620816e-03 -1.654424e-02 -5.351862e-03 -1.575679e-02 -1.175830e-02 -8.922475e-03 1.212182e-02 -1.242860e-02 -5.619503e-03 -4.965680e-03 -3.223122e-03 -3.290248e-03 -3.205325e-03 -3.332311e-03 -1.036988e-03 -1.040030e-02 -2.440085e-02 1.719792e-03 -1.591468e-02 -1.742587e-02 5.379363e-03 9.780125e-03 -1.230861e-03 4.423987e-04 -6.812242e-03 -4.579945e-03 1.895259e-02 -2.077843e-02 -8.068374e-03 -5.809701e-03 -5.130537e-03 -5.239692e-03 -5.100762e-03 -6.354343e-03 -7.995821e-03 -5.320910e-03 -2.212182e-02 -3.665490e-04 2.084329e-02 -9.364955e-04 1.806127e-02 8.975114e-04 2.459661e-02 -1.162311e-03 -1.045886e-02 7.112684e-03 -2.038219e-02 -1.362191e-02 -1.366407e-02 -6.532157e-03 -5.752656e-03 -5.873159e-03 -5.719547e-03 -7.116471e-03 -6.650829e-03 -1.293275e-03 -4.093088e-02 -1.182237e-02 -2.227863e-02 -9.895007e-03 -7.566997e-03 -5.710938e-03 2.774384e-02 4.850749e-02 4.903597e-03 2.730219e-02 3.716796e-02 -2.390411e-02 -1.793752e-02 -1.876612e-02 -1.244803e-02 -1.268769e-02 -1.237743e-02 -9.786619e-03 -1.687719e-02 -1.157346e-02 -4.703222e-02 -7.100282e-02 1.010601e-02 -2.913965e-02 2.873995e-02 4.180225e-02 1.543336e-02 1.327026e-01 1.270897e-02 8.579970e-02 1.675951e-02 -2.195853e-02 -8.633471e-03 -1.106086e-02 -9.982142e-03 -1.018458e-02 -9.927570e-03 -1.008513e-02 -9.430750e-03 4.646479e-04 -2.798778e-02 5.680137e-03 3.662001e-02 -2.087832e-02 -5.289155e-03 -1.379317e-02 4.862135e-02 8.359825e-03 -3.097070e-03 1.078253e-02 6.341427e-02 -3.251549e-03 -8.956004e-03 -1.188235e-02 -1.186611e-02 -1.012816e-02 -1.180798e-02 -6.970392e-03 -1.221087e-02 1.992739e-03 -9.347549e-04 -2.070569e-02 -1.699465e-02 -6.329960e-03 1.406317e-02 3.318775e-02 2.335764e-02 4.773065e-02 -2.474880e-02 5.911545e-02 1.549722e-02 2.936050e-03 -1.101622e-02 -1.076649e-02 -1.623656e-02 -1.659209e-02 -1.615088e-02 -2.630472e-02 -1.130626e-02 -2.615964e-02 2.645736e-02 2.201814e-02 -1.222410e-02 3.322523e-02 -7.521892e-03 3.710347e-03 -4.371117e-03 3.114578e-02 5.534981e-02 3.506785e-02 3.640872e-02 6.877846e-03 -2.424739e-02 -1.377599e-02 -1.028512e-02 -1.049924e-02 -1.022242e-02 -1.087962e-02 -6.041916e-03 -1.241952e-02 4.496606e-03 -4.882912e-03 2.080531e-02 1.677853e-02 -1.044535e-02 2.891129e-02 2.047881e-02 5.840506e-02 -1.912204e-03 1.287055e-02 -2.633949e-03 -1.374380e-02 -8.387899e-03 -1.849421e-02 -3.395324e-02 -3.654856e-02 -3.539187e-02 -4.457362e-03 -1.984141e-02 -4.304952e-03 5.121873e-02 8.676836e-02 5.987992e-02 5.107886e-02 2.849303e-02 5.381524e-02 1.203845e-01 1.118935e-01 -5.732568e-03 -1.432475e-01 -1.321615e-01 1.015659e-01 1.686722e-02 -1.659963e-02 -3.128428e-02 -2.800427e-02 -3.091084e-02 -2.628631e-02 -1.799159e-02 4.457090e-03 9.412200e-02 8.509808e-02 2.001450e-02 4.369376e-02 4.302596e-02 1.343223e-02 1.203429e-01 6.732546e-02 4.027381e-02 -1.337380e-01 -1.591313e-01 8.624912e-02 -1.367743e-02 -1.127456e-02 -1.145712e-02 -1.167400e-02 -1.140710e-02 -1.444966e-02 -1.762005e-02 -8.462712e-03 1.490325e-02 3.848399e-02 -2.255800e-02 -3.692834e-03 2.179664e-02 4.384482e-02 -1.996424e-02 8.485506e-03 -1.915762e-02 2.143821e-02 7.548632e-02 -1.170209e-02 1.259952e-02 -2.937871e-02 -2.417049e-02 -2.483076e-02 -2.410215e-02 -2.059963e-02 -2.204099e-02 -2.092300e-02 8.693334e-02 3.813958e-02 2.819483e-02 3.094614e-02 7.005414e-02 1.418532e-02 -1.188518e-01 -1.151208e-01 1.130739e-02 7.809015e-02 1.263390e-01 6.094384e-02 6.114580e-03 -1.656846e-02 -2.767684e-02 -2.645822e-02 -2.760455e-02 -2.013703e-02 -2.186570e-02 -6.309411e-03 1.664281e-02 3.148675e-02 6.685513e-02 7.678381e-02 -6.298985e-03 8.379273e-03 -5.570081e-02 -1.727657e-01 8.407086e-02 1.239035e-01 1.282465e-01 2.101574e-02 -2.068967e-02 -1.122928e-02 -1.009498e-02 -1.027225e-02 -1.004140e-02 -1.410788e-02 -1.121944e-02 -1.510749e-02 3.529299e-03 -1.997866e-02 1.401288e-02 1.159837e-02 -4.140966e-02 -3.972624e-02 5.057467e-02 5.728838e-02 -1.838020e-02 4.053716e-02 5.743244e-02 1.943792e-02
 -5.749853e-02 -9.212839e-03 3.336167e-03 -1.316217e-02 -1.018078e-02 -1.084389e-02 -5.571282e-03 -1.431683e-02 -9.715865e-03 -1.677532e-02 -1.831642e-02 1.082486e-02 3.988377e-02 -2.099809e-02 5.596983e-02 2.530002e-02 -2.341943e-02 1.132052e-02 2.916270e-02 1.333189e-02 -9.476948e-03 -6.231454e-03 -2.595166e-03 -2.875492e-03 -3.432559e-03 -4.254190e-03 3.147477e-03 -9.622680e-03 -1.623798e-02 -1.380121e-02 -6.091024e-03 -1.600411e-02 -1.981232e-02 -6.582421e-03 -1.898474e-02 2.015199e-02 -1.014484e-02 1.170674e-02 -8.889414e-03 -3.030343e-02 -1.084222e-03 -2.941714e-03 -8.843342e-04 -4.066083e-03 -2.330504e-03 -1.802915e-03 -9.923050e-03 -9.484684e-03 -9.138260e-03 -1.642314e-02 -1.621400e-02 -1.839022e-02 -1.606666e-02 -1.054949e-02 -2.282388e-02 -1.773222e-02 -1.442834e-02 -1.262193e-02 -1.809616e-02 -6.456246e-03 -2.136731e-03 -4.569025e-03 -1.657773e-03 -1.070856e-03 -9.721291e-04 -9.586596e-03 -8.764374e-03 -8.581436e-03 -1.437555e-02 -1.201410e-02 -1.040423e-02 -9.194586e-03 -1.312290e-02 -1.284170e-02 -1.644185e-02 -1.173301e-02 -1.979278e-02 -2.621792e-02 -1.183823e-02 -1.469511e-03 -4.663412e-03 -3.018638e-03 -9.349950e-04 -8.889929e-05 -3.432624e-04 -1.943519e-03 -8.014187e-03 -3.654091e-03 -1.324456e-02 -1.436037e-02 -1.242448e-02 -1.654117e-02 -1.610093e-02 -8.648210e-03 -2.041239e-02 -2.307519e-02 -1.082043e-02 -1.113893e-02 -2.265854e-02 -1.828513e-02 -1.195568e-02 -8.455433e-03 -6.700470e-03 -6.963498e-03 -1.461157e-03 -2.716705e-04 -1.263530e-02 -7.884636e-03 -1.056417e-02 -1.046594e-02 -2.368740e-02 -1.804536e-02 -4.976417e-03 -1.645586e-02 2.458212e-02 -2.956804e-03 -1.917086e-02 -1.236037e-02 7.869740e-03 -4.399148e-03 -3.355126e-03 -9.842127e-04 -8.566813e-03 -4.696460e-03 -2.302468e-03 -1.209473e-02 6.173816e-03 -1.659399e-02 -8.561271e-03 -1.858121e-02 -7.341753e-03 -1.579393e-02 -1.862202e-03 6.748442e-03 -3.712739e-03 -6.030349e-03 -7.691425e-03 4.119692e-03 1.900373e-02 -7.819093e-03 3.600297e-02 -1.438920e-02 -8.858296e-03 -1.131825e-02 -5.668357e-03 -9.332901e-03 -2.313772e-02 -1.452123e-03 -3.607545e-03 6.202332e-03 -1.559062e-02 -4.774967e-03 -7.132779e-03 -2.381424e-02 1.848265e-02 4.965361e-03 -1.332476e-02 1.014136e-02 9.542285e-04 1.909396e-02 -3.480661e-02 -2.317399e-02 -1.067764e-02 -1.730383e-02 -1.118883e-02 -1.291921e-02 -8.133334e-03 -1.417017e-02 -2.653608e-02 6.258621e-03 -8.110218e-03 1.166582e-02 7.216446e-03 -2.721778e-02 4.333273e-02 8.822714e-02 -2.691082e-02 1.920195e-02 1.009272e-02 6.067030e-03 -3.587346e-02 -4.665316e-03 -3.498651e-03 -2.208035e-02 -7.156120e-03 -4.282674e-02 -1.859825e-02 2.646121e-03 -3.397210e-03 1.540381e-02 1.840671e-02 -2.461620e-02 9.168813e-03 -4.260478e-04 4.880902e-02 2.884761e-02 2.246675e-02 1.406920e-02 5.404366e-02 1.174174e-02 2.248241e-02 -2.071938e-02 -1.186195e-02 -2.399486e-02 -9.407011e-03 -1.425313e-02 -9.064526e-03 -1.524095e-02 2.875384e-03 1.318462e-02 -1.097728e-02 -1.688813e-02 -2.785969e-03 -3.450561e-03 7.453909e-03 1.785244e-02 2.315866e-02 1.764427e-02 6.195000e-02 2.383247e-03 1.616795e-02 -3.390115e-02 -1.854116e-02 -7.039862e-03 -2.050163e-02 -9.389367e-04 5.402535e-03 -3.056102e-04 -1.889541e-02 2.864390e-03 7.955145e-03 -6.769523e-03 -2.834616e-02 2.472946e-02 2.379711e-02 5.989346e-02 1.846011e-02 3.542885e-04 3.677295e-02 -6.813000e-03 2.062658e-02 5.838731e-03 -1.420078e-02 -2.881135e-02 -2.349468e-02 1.193701e-02 1.647213e-03 1.674725e-02 1.544742e-03 6.941345e-03 6.652371e-02 -1.562342e-04 3.317378e-02 -2.177630e-03 -1.766357e-02 1.380589e-03 -4.370160e-03 3.446793e-02 -2.436280e-02 6.019443e-03 -1.755678e-02 -7.875116e-03 -1.968469e-02 -3.189057e-03 -1.932064e-02 -1.085981e-02 -2.278742e-02 9.644577e-03 -2.635566e-02 -2.595265e-02 -1.249164e-02 2.123222e-02 1.014911e-02 2.965446e-02 4.083846e-02 1.181355e-02 1.235939e-02 5.060605e-02 5.376008e-02 -4.322772e-02 6.376588e-02 3.501998e-02 -2.263201e-02 8.806534e-03 -8.049236e-03 1.644102e-03 1.991542e-02 4.269372e-02 7.359421e-02 5.656372e-02 2.339874e-02 2.049069e-02 1.659435e-02 4.692798e-02 -1.247204e-01 -4.158579e-02 3.111288e-02 -2.599838e-02 -1.943607e-02 2.447074e-02 4.419162e-02 1.566956e-02 -7.911071e-03 -4.669865e-03 -1.066396e-02 3.591716e-02 -6.336221e-03 -1.987658e-02 5.299881e-02 2.580768e-02 2.673174e-02 1.361467e-02 3.484709e-02 -1.687797e-03 -7.287017e-02 -1.024904e-01 3.340325e-02 4.309203e-02 2.805358e-02 6.313481e-02 -2.585932e-02 -2.048489e-02 -1.885524e-02 -4.107880e-04 -1.370950e-02 -3.171113e-02 3.873590e-03 8.933428e-04 -1.637441e-02 -5.648506e-03 -1.112058e-03 7.815252e-03 -1.708039e-02 1.372197e-02 5.758541e-02 4.999755e-02 2.306900e-02 2.019365e-02 2.958263e-02 -8.144850e-03 1.487562e-02 2.054275e-02 -4.696609e-03 4.592409e-04 -1.713613e-02 1.636950e-03 4.267130e-02 1.130069e-02 1.402382e-02 3.102898e-02 4.699611e-02 3.125085e-02 -1.982735e-02 6.455395e-03 1.999285e-02 -1.158903e-02 2.836345e-02 -2.481331e-02 -5.212977e-02 1.830908e-02 4.033250e-02 4.742574e-03 -9.843456e-03 9.845188e-03 -3.391770e-03 4.803394e-02 2.159251e-02 3.608298e-02 3.126503e-02 3.522676e-02 -2.374449e-02 1.659267e-02 2.370533e-02 1.998187e-02 2.172334e-02 -6.564235e-03 1.217664e-02 -4.649513e-02 -1.068210e-01 5.767198e-02 -2.775250e-02 -1.539604e-02 -6.960027e-03 -1.565997e-02 -1.880002e-02 -1.748996e-02 -9.481572e-03 -2.079785e-02 -4.857982e-03 -1.431341e-02 -1.095860e-02 3.891356e-02 1.234277e-02 4.798807e-03 6.460550e-02 4.642745e-02 -1.167587e-02 2.448649e-02 6.842137e-02 -5.369819e-02
 -5.451682e-02 2.050928e-02 3.133013e-02 -2.461865e-02 4.155031e-04 2.168310e-02 1.699625e-02 2.225468e-02 -5.367159e-03 -4.659314e-03 -2.844161e-03 -4.659314e-03 -4.659314e-03 -4.659314e-03 -4.659314e-03 -4.659314e-03 -4.757528e-03 -4.691798e-03 -4.659314e-03 -4.659314e-03 5.372074e-03 8.303475e-03 -4.624889e-02 -5.387750e-02 -2.146996e-02 -5.383402e-03 -1.920711e-02 -5.177854e-03 5.572345e-04 -1.192609e-03 -1.224167e-03 -1.192609e-03 -1.192609e-03 -1.192609e-03 -1.192609e-03 -1.192609e-03 -1.230614e-03 -1.206191e-03 -1.192609e-03 -1.192609e-03 -1.680378e-02 -2.349662e-02 -4.922841e-02 -4.055107e-02 -5.159452e-02 -1.441691e-02 -9.332110e-03 -2.360072e-03 -4.315733e-04 -2.911584e-04 -3.060731e-04 -2.911584e-04 -2.911584e-04 -2.911584e-04 -2.911584e-04 -2.911584e-04 -3.106157e-04 -2.970543e-04 -2.911584e-04 -2.911584e-04 -1.501412e-02 -2.729610e-02 -3.761393e-02 -1.409899e-02 -7.107312e-02 -2.049658e-02 -4.424493e-03 -9.209373e-04 -6.366575e-04 -4.692935e-04 -4.876680e-04 -4.692935e-04 -4.692935e-04 -4.692935e-04 -4.692935e-04 -4.692935e-04 -4.923665e-04 -4.759807e-04 -4.692935e-04 -4.692935e-04 9.214988e-05 -2.943788e-02 -4.159564e-02 -4.590108e-02 -4.758007e-02 -2.817950e-02 -1.143110e-02 -2.385162e-03 -4.561427e-04 -3.141083e-04 -3.301581e-04 -3.141083e-04 -3.141083e-04 -3.141083e-04 -3.141083e-04 -3.141083e-04 -3.328188e-04 -3.210718e-04 -3.141083e-04 -3.141083e-04 4.239785e-03 4.550546e-03 -2.440984e-02 -2.886997e-02 -5.133012e-02 -3.259780e-02 -3.918702e-03 6.624613e-04 -1.524154e-03 -1.243104e-03 -1.277899e-03 -1.243104e-03 -1.243104e-03 -1.243104e-03 -1.243104e-03 -1.243104e-03 -1.282227e-03 -1.255548e-03 -1.243104e-03 -1.243104e-03 1.365561e-03 -3.145510e-02 3.271930e-02 -3.296841e-02 -3.401306e-02 6.164381e-03 2.367389e-05 -1.500808e-03 -2.942150e-03 -2.472452e-03 -2.528393e-03 -2.472452e-03 -2.472452e-03 -2.472452e-03 -2.472452e-03 -2.472452e-03 -2.533430e-03 -2.494034e-03 -2.472452e-03 -2.472452e-03 6.303572e-03 -1.480421e-02 -1.145688e-02 2.636244e-02 -9.686964e-03 7.632634e-03 8.841115e-04 -4.431281e-03 -4.608218e-03 -3.867947e-03 -3.939985e-03 -3.867947e-03 -3.867947e-03 -3.867947e-03 -3.867947e-03 -3.867947e-03 -3.970323e-03 -3.900233e-03 -3.867947e-03 -3.867947e-03 1.719154e-02 2.291190e-02 1.420037e-02 -3.821503e-02 -1.888782e-03 2.187170e-02 -1.325034e-02 1.993786e-03 -5.187396e-03 -4.404397e-03 -4.514450e-03 -4.404397e-03 -4.404397e-03 -4.404397e-03 -4.404397e-03 -4.404397e-03 -4.516902e-03 -4.447241e-03 -4.404397e-03 -4.404397e-03 8.068846e-03 -6.968355e-03 5.981374e-02 4.930391e-02 1.232332e-01 -2.590408e-02 -2.784300e-02 -6.843012e-03 -8.653085e-03 -9.204241e-03 -9.407666e-03 -9.204241e-03 -9.204241e-03 -9.204241e-03 -9.204241e-03 -9.204241e-03 -9.430632e-03 -9.270900e-03 -9.204241e-03 -9.204241e-03 5.843305e-03 -3.227807e-03 1.282563e-01 -9.760144e-03 2.568508e-02 -3.041561e-02 1.404576e-02 -8.936914e-03 -8.770825e-03 -7.450222e-03 -7.599679e-03 -7.450222e-03 -7.450222e-03 -7.450222e-03 -7.450222e-03 -7.450222e-03 -7.659536e-03 -7.516922e-03 -7.450222e-03 -7.450222e-03 1.353695e-02 2.099400e-02 1.339864e-02 8.458859e-02 3.535499e-02 -9.885181e-03 5.136486e-03 -2.348764e-03 -8.481583e-03 -8.858689e-03 -9.029587e-03 -8.858689e-03 -8.858689e-03 -8.858689e-03 -8.858689e-03 -8.858689e-03 -9.103395e-03 -8.946690e-03 -8.858689e-03 -8.858689e-03 6.271499e-03 2.728977e-02 3.069894e-02 6.868941e-02 8.638085e-02 5.889574e-03 1.674827e-02 -4.858436e-03 -1.413000e-02 -1.188342e-02 -1.206120e-02 -1.188342e-02 -1.188342e-02 -1.188342e-02 -1.188342e-02 -1.188342e-02 -1.225241e-02 -1.198775e-02 -1.188342e-02 -1.188342e-02 -5.633749e-03 -1.381795e-02 1.541454e-02 5.438484e-02 6.767830e-02 -2.085293e-02 3.812651e-02 -1.164246e-02 -8.963562e-03 -7.594144e-03 -7.728232e-03 -7.594144e-03 -7.594144e-03 -7.594144e-03 -7.594144e-03 -7.594144e-03 -7.792716e-03 -7.662713e-03 -7.594144e-03 -7.594144e-03 1.500488e-02 1.020473e-01 7.659090e-02 5.842273e-02 8.771142e-02 1.366287e-01 5.671974e-02 -3.487999e-03 -2.285952e-02 -2.575817e-02 -2.600173e-02 -2.575817e-02 -2.575817e-02 -2.575817e-02 -2.575817e-02 -2.575817e-02 -2.627539e-02 -2.585858e-02 -2.575817e-02 -2.575817e-02 6.604889e-02 7.772899e-02 8.310339e-02 5.787576e-02 7.781134e-02 9.081915e-02 1.994869e-02 -1.444735e-02 -2.124946e-02 -2.236218e-02 -2.254111e-02 -2.236218e-02 -2.236218e-02 -2.236218e-02 -2.236218e-02 -2.236218e-02 -2.279919e-02 -2.244577e-02 -2.236218e-02 -2.236218e-02 -1.385173e-02 -1.665138e-02 -1.691994e-02 6.937740e-02 1.226769e-01 2.028097e-02 -1.877696e-02 3.975389e-03 -9.883704e-03 -8.400708e-03 -8.557007e-03 -8.400708e-03 -8.400708e-03 -8.400708e-03 -8.400708e-03 -8.400708e-03 -8.645403e-03 -8.477581e-03 -8.400708e-03 -8.400708e-03 7.987515e-02 2.543556e-02 7.339099e-02 8.055605e-02 2.711675e-02 6.057658e-02 3.018047e-02 -2.451528e-03 -2.038175e-02 -1.791806e-02 -1.639905e-02 -1.791806e-02 -1.791806e-02 -1.791806e-02 -1.791806e-02 -1.791806e-02 -1.864872e-02 -1.819109e-02 -1.791806e-02 -1.791806e-02 5.723598e-02 1.104678e-01 5.275956e-02 8.099142e-02 1.982163e-02 6.224038e-02 5.001956e-02 -2.394093e-02 -6.452729e-03 -2.065318e-02 -2.114429e-02 -2.065318e-02 -2.065318e-02 -2.065318e-02 -2.065318e-02 -2.065318e-02 -1.558601e-02 -1.907365e-02 -2.065318e-02 -2.065318e-02 -6.963784e-03 -1.730014e-04 3.066042e-02 4.357200e-02 8.127978e-02 3.797592e-03 -2.437442e-02 -6.292187e-03 -6.711696e-03 -7.476172e-03 -7.634296e-03 -7.476172e-03 -7.476172e-03 -7.476172e-03 -7.476172e-03 -7.476172e-03 -7.659179e-03 -7.537884e-03 -7.476172e-03 -7.476172e-03
 -3.253413e-03 -3.796160e-03 -5.307736e-03 -5.307736e-03 -5.307736e-03 -5.774774e-03 2.529294e-03 7.940650e-03 -9.093079e-03 -5.727961e-03 -1.252698e-02 -9.435669e-03 3.639925e-03 -2.095495e-02 -4.702813e-03 5.399270e-02 -5.761712e-03 2.864014e-02 4.754725e-03 -2.542839e-02 -6.422194e-04 5.215317e-04 -1.334264e-03 -1.334264e-03 -1.334264e-03 -1.504092e-03 2.054141e-03 3.950175e-03 -5.763401e-03 -1.709286e-02 -7.595044e-03 -3.337836e-03 -2.803246e-02 -9.488728e-03 -1.586852e-02 -1.881379e-02 -1.511783e-02 -1.894794e-02 -5.661470e-03 -4.990626e-03 -9.923556e-04 -4.152947e-04 -3.316505e-04 -3.316505e-04 -3.316505e-04 -4.181699e-04 -6.525254e-04 -1.728516e-03 -2.574203e-03 -9.284554e-03 -1.132921e-02 -1.534387e-02 -1.482416e-02 -1.032672e-02 -3.334783e-02 -4.078971e-02 -8.382270e-03 -1.925618e-02 -3.355650e-02 -7.241041e-03 -1.341974e-03 -6.328524e-04 -5.314598e-04 -5.314598e-04 -5.314598e-04 -6.355487e-04 3.129347e-03 1.822744e-03 -5.671636e-03 -9.383607e-03 -2.427162e-03 -1.732267e-02 -1.973356e-02 -9.493161e-03 -3.872813e-02 -3.706081e-02 -4.809925e-03 -9.243090e-03 -3.585460e-02 -7.804266e-03 -9.941518e-04 -4.248945e-04 -3.395376e-04 -3.395376e-04 -3.395376e-04 -4.248028e-04 1.364353e-03 -1.737770e-03 -4.619397e-03 -1.558306e-02 -7.381048e-03 -1.138098e-02 -1.867025e-02 -4.375972e-03 -3.244452e-02 -3.643589e-02 -6.355458e-03 -1.841000e-02 -4.213747e-02 -9.341396e-03 1.327247e-03 -1.560449e-03 -1.398785e-03 -1.398785e-03 -1.398785e-03 -1.567899e-03 -2.053487e-03 -2.159796e-03 -7.764739e-03 -7.046808e-03 -5.822590e-03 -1.587249e-02 -3.098969e-02 -1.543073e-02 -1.878930e-02 -1.747833e-02 1.914437e-03 7.308778e-04 -1.304439e-02 -7.153808e-03 3.085967e-03 -3.020341e-03 -2.755402e-03 -2.755402e-03 -2.755402e-03 -1.031342e-03 -3.905363e-03 -1.589995e-03 -1.129784e-02 -5.474768e-03 -1.477898e-02 -1.001581e-02 -1.961327e-02 -2.565246e-02 -1.755853e-02 3.579305e-02 -1.101448e-02 1.121276e-04 1.282770e-02 -8.541544e-03 -4.048029e-03 -2.920791e-03 -4.529224e-03 -4.529224e-03 -4.529224e-03 -3.008638e-03 -4.247961e-03 -6.079253e-03 -2.590154e-04 9.837925e-03 -6.818323e-03 -1.697387e-02 -2.700221e-03 -8.542379e-03 2.864524e-02 1.166099e-02 -1.133178e-02 -1.185881e-02 -6.432255e-04 -3.683087e-03 -4.202599e-04 -3.248672e-03 -4.822822e-03 -4.822822e-03 -4.822822e-03 -1.230356e-03 -4.652947e-03 -6.632774e-03 -1.809907e-02 -2.239233e-02 -1.996349e-03 -3.868624e-02 -1.271599e-02 -2.120315e-02 3.937129e-02 1.960337e-02 4.509126e-03 4.567743e-02 1.881662e-02 -1.131728e-02 -1.452677e-02 -1.178978e-02 -1.088204e-02 -1.088204e-02 -1.088204e-02 -1.178943e-02 -1.281507e-02 -6.036143e-03 -1.172338e-02 1.346754e-02 -3.839822e-03 -3.052218e-02 1.240636e-02 -2.697127e-02 1.394134e-02 5.497887e-02 8.372216e-03 5.923604e-02 5.263516e-02 1.008752e-02 -1.500823e-02 -9.342941e-03 -8.651988e-03 -8.651988e-03 -8.651988e-03 -9.426578e-03 -9.739277e-03 -2.008569e-02 -1.556305e-03 1.339230e-02 -1.669986e-02 -1.947731e-02 -1.742832e-02 -4.134792e-03 5.412458e-02 6.668609e-02 2.259067e-04 2.996822e-02 3.897359e-02 -2.417419e-02 -1.203328e-02 -9.192589e-03 -1.038873e-02 -1.038873e-02 -1.038873e-02 -1.130577e-02 -1.007380e-02 -1.264073e-02 -1.703004e-02 -6.068261e-03 -3.129810e-02 1.233630e-02 4.327007e-04 5.358512e-03 6.983735e-02 5.346863e-02 -2.120446e-02 3.847579e-02 4.187914e-02 -5.430259e-03 -8.418668e-03 -1.519063e-02 -1.409840e-02 -1.409840e-02 -1.409840e-02 -1.340310e-02 -1.502348e-02 -1.421273e-02 3.009105e-03 -2.181848e-02 -8.071281e-03 -2.299167e-02 -2.718397e-02 3.198019e-02 7.372117e-02 5.752820e-02 -3.719803e-03 3.713919e-02 9.201313e-02 -1.145083e-02 -5.730392e-03 -7.822629e-03 -9.084000e-03 -9.084000e-03 -9.084000e-03 -7.999266e-03 -8.351949e-03 -7.571832e-03 4.077805e-03 -1.498473e-03 1.320689e-02 -1.559033e-02 9.509120e-03 -3.636426e-03 2.132645e-02 2.268888e-02 -3.939718e-03 3.207261e-02 2.620762e-02 -8.939653e-03 -2.169043e-02 -3.495024e-02 -3.261252e-02 -3.261252e-02 -3.261252e-02 -2.981758e-02 -3.646119e-02 -3.268042e-02 5.158799e-03 5.386921e-02 6.544675e-02 1.032227e-01 8.417981e-02 5.756782e-02 -7.059586e-02 -1.097599e-01 6.036502e-02 9.969934e-02 9.645731e-02 3.040347e-02 -3.550990e-02 -2.861475e-02 -2.846232e-02 -2.846232e-02 -2.846232e-02 -2.961779e-02 -2.935318e-02 -2.406195e-02 7.360137e-03 5.419402e-02 2.783810e-02 1.028487e-01 8.294435e-02 4.781984e-02 -6.964454e-02 -1.004004e-01 4.673260e-02 3.599129e-02 1.285834e-01 5.923296e-02 -1.539643e-02 -1.087533e-02 -1.006806e-02 -1.006806e-02 -1.006806e-02 -1.099124e-02 -9.729533e-03 -9.938888e-03 -7.991306e-03 -1.188722e-02 -8.712497e-03 1.903477e-02 3.023224e-02 1.652844e-03 4.724934e-02 5.493676e-02 -8.262027e-03 -2.003423e-02 5.544184e-02 -1.718361e-02 -9.094086e-03 -2.134703e-02 -2.174787e-02 -2.174787e-02 -2.174787e-02 -2.169705e-02 -2.096123e-02 7.237567e-04 2.995503e-02 2.906140e-02 1.569845e-02 3.296752e-02 4.474889e-02 4.986012e-02 6.708525e-02 9.525155e-02 -4.772050e-03 -7.304088e-02 -6.269005e-02 7.120892e-02 -1.995245e-02 -2.312027e-02 -2.518617e-02 -2.518617e-02 -2.518617e-02 -2.552036e-02 -1.949411e-02 -2.012328e-03 -1.881257e-03 8.964130e-02 7.779714e-02 5.865102e-02 4.926010e-02 3.704002e-02 1.139214e-01 7.594402e-02 5.599604e-03 -7.714627e-02 -1.223277e-01 4.127200e-02 -5.208486e-03 -9.566940e-03 -8.772476e-03 -8.772476e-03 -8.772476e-03 -9.588479e-03 -7.993120e-03 -6.770878e-03 -3.390035e-03 -1.826106e-02 -6.190015e-03 -1.280664e-02 -6.892192e-03 -9.269913e-03 4.248768e-02 3.867570e-02 -5.123661e-03 5.739591e-02 3.946975e-02 -1.849621e-02
 -3.781129e-02 1.448611e-02 3.399737e-02 -1.998202e-02 4.646132e-03 -1.616643e-02 3.234836e-02 2.258989e-02 -4.923830e-03 -4.530736e-03 -4.530736e-03 -4.530736e-03 -4.530736e-03 -4.530736e-03 -4.530736e-03 -4.530736e-03 -4.697528e-03 -4.591830e-03 -4.530736e-03 -4.530736e-03 -5.025597e-03 -9.148421e-03 -5.942544e-02 -3.436228e-02 -3.334205e-02 6.677892e-03 3.040536e-03 -4.652322e-03 -1.310363e-03 -1.152994e-03 -1.152994e-03 -1.152994e-03 -1.152994e-03 -1.152994e-03 -1.152994e-03 -1.152994e-03 -1.229707e-03 -1.179068e-03 -1.152994e-03 -1.152994e-03 -6.772258e-03 -1.365004e-02 -6.886826e-02 -4.293024e-02 -5.120082e-02 -1.603039e-02 -1.130738e-02 2.887733e-03 -3.696717e-04 -2.872935e-04 -2.872935e-04 -2.872935e-04 -2.872935e-04 -2.872935e-04 -2.872935e-04 -2.872935e-04 -3.288337e-04 -3.022570e-04 -2.872935e-04 -2.872935e-04 -6.633128e-03 -1.198044e-02 -5.563271e-02 -4.725063e-02 -5.371096e-02 -1.338975e-02 -2.600513e-03 1.130544e-04 -5.621797e-04 -4.611528e-04 -4.611528e-04 -4.611528e-04 -4.611528e-04 -4.611528e-04 -4.611528e-04 -4.611528e-04 -5.079779e-04 -4.796652e-04 -4.611528e-04 -4.611528e-04 -1.068223e-02 -9.743029e-03 -6.600389e-02 -4.852290e-02 -6.505281e-02 -1.206516e-02 5.572452e-04 4.878499e-03 -3.835365e-04 -2.997691e-04 -2.997691e-04 -2.997691e-04 -2.997691e-04 -2.997691e-04 -2.997691e-04 -2.997691e-04 -3.409957e-04 -3.146119e-04 -2.997691e-04 -2.997691e-04 -1.827749e-03 -1.548795e-03 -3.751826e-02 -3.819948e-02 -4.677997e-02 -1.162802e-02 1.012989e-02 -4.747232e-03 -1.371916e-03 -1.214717e-03 -1.214717e-03 -1.214717e-03 -1.214717e-03 -1.214717e-03 -1.214717e-03 -1.214717e-03 -1.292040e-03 -1.242285e-03 -1.214717e-03 -1.214717e-03 -2.329783e-03 -2.489706e-02 -3.984760e-02 2.297036e-02 -3.553207e-02 5.913943e-03 1.938883e-02 -6.041209e-03 -2.706091e-03 -2.426194e-03 -2.426194e-03 -2.426194e-03 -2.426194e-03 -2.426194e-03 -2.426194e-03 -2.426194e-03 -2.551757e-03 -2.473912e-03 -2.426194e-03 -2.426194e-03 1.913995e-02 8.188448e-03 -1.216419e-02 1.382281e-02 1.192356e-03 -1.038792e-02 -2.238033e-02 1.965890e-03 -4.213933e-03 -3.769210e-03 -3.769210e-03 -3.769210e-03 -3.769210e-03 -3.769210e-03 -3.769210e-03 -3.769210e-03 -3.953851e-03 -3.845236e-03 -3.769210e-03 -3.769210e-03 -1.629729e-03 -4.110068e-03 4.251735e-02 -3.203809e-03 -8.469084e-03 -2.200975e-02 1.638699e-02 -8.469807e-05 -2.752534e-03 -4.316273e-03 -4.316273e-03 -4.316273e-03 -4.316273e-03 -4.316273e-03 -4.316273e-03 -4.316273e-03 -4.517632e-03 -2.366606e-03 -4.316273e-03 -4.316273e-03 4.588868e-03 -2.090577e-02 1.119339e-01 4.549125e-02 4.865697e-02 -3.055688e-02 2.369332e-02 -1.458732e-02 -6.024839e-03 -9.030826e-03 -9.030826e-03 -9.030826e-03 -9.030826e-03 -9.030826e-03 -9.030826e-03 -9.030826e-03 -9.385470e-03 -9.161474e-03 -9.030826e-03 -9.030826e-03 -8.101335e-03 -1.880136e-02 8.165220e-02 2.086076e-02 4.686422e-02 -1.113305e-02 9.685290e-03 -1.891893e-03 -8.102906e-03 -7.291630e-03 -7.291630e-03 -7.291630e-03 -7.291630e-03 -7.291630e-03 -7.291630e-03 -7.291630e-03 -7.639547e-03 -7.426504e-03 -7.291630e-03 -7.291630e-03 -1.994570e-02 2.973683e-02 5.096724e-02 2.499190e-02 8.708499e-02 -3.521640e-03 -5.543219e-03 -6.024948e-03 -9.636070e-03 -8.652695e-03 -8.652695e-03 -8.652695e-03 -8.652695e-03 -8.652695e-03 -8.652695e-03 -8.652695e-03 -7.071808e-03 -8.818372e-03 -8.652695e-03 -8.652695e-03 -5.038602e-03 -1.556865e-02 8.576227e-02 6.719261e-02 1.133609e-01 -5.016610e-03 -1.757273e-02 8.915890e-03 -1.287504e-02 -1.152397e-02 -1.152397e-02 -1.152397e-02 -1.152397e-02 -1.152397e-02 -1.152397e-02 -1.152397e-02 -1.209161e-02 -1.174155e-02 -1.152397e-02 -1.152397e-02 -2.642054e-02 1.342808e-02 5.484106e-02 4.487170e-02 8.614055e-02 -2.691012e-02 -1.349472e-02 -1.386289e-02 -6.237641e-03 -7.377348e-03 -7.377348e-03 -7.377348e-03 -7.377348e-03 -7.377348e-03 -7.377348e-03 -7.377348e-03 -7.701790e-03 -7.500832e-03 -7.377348e-03 -7.377348e-03 3.419160e-02 4.936982e-02 9.149333e-02 8.203557e-02 1.195857e-01 7.442856e-02 7.756433e-02 -5.469160e-03 -2.544963e-02 -2.523134e-02 -2.523134e-02 -2.523134e-02 -2.523134e-02 -2.523134e-02 -2.523134e-02 -2.523134e-02 -2.452042e-02 -2.357070e-02 -2.523134e-02 -2.523134e-02 6.193059e-02 6.176042e-02 7.620411e-02 8.226527e-02 4.490812e-02 9.722636e-02 3.527866e-02 -7.518793e-03 -1.634118e-02 -2.213601e-02 -2.213601e-02 -2.213601e-02 -2.213601e-02 -2.213601e-02 -2.213601e-02 -2.213601e-02 -2.310229e-02 -2.243129e-02 -2.213601e-02 -2.213601e-02 -1.547615e-02 -1.322797e-02 1.924482e-02 6.083439e-02 9.035057e-02 3.040931e-02 -1.323994e-02 -1.148909e-02 -9.054450e-03 -8.223966e-03 -8.223966e-03 -8.223966e-03 -8.223966e-03 -8.223966e-03 -8.223966e-03 -8.223966e-03 -8.619764e-03 -8.374726e-03 -8.223966e-03 -8.223966e-03 4.878671e-02 8.485007e-02 6.267791e-02 2.133969e-02 5.238784e-02 7.989538e-02 1.484956e-02 6.249422e-03 -1.727315e-02 -1.764650e-02 -1.764650e-02 -1.764650e-02 -1.764650e-02 -1.764650e-02 -1.764650e-02 -1.764650e-02 -1.905742e-02 -1.817263e-02 -1.764650e-02 -1.764650e-02 8.057983e-02 7.844374e-02 3.014421e-02 7.711233e-02 2.643246e-02 7.775663e-02 5.354391e-02 -3.568218e-04 -2.010660e-02 -2.045289e-02 -2.045289e-02 -2.045289e-02 -2.045289e-02 -2.045289e-02 -2.045289e-02 -2.045289e-02 -1.632362e-02 -2.103677e-02 -2.045289e-02 -2.045289e-02 -6.092726e-03 2.961282e-02 5.985336e-02 5.065566e-02 5.656008e-02 5.260823e-03 -6.510170e-02 -1.226051e-02 -8.026055e-03 -7.265729e-03 -7.265729e-03 -7.265729e-03 -7.265729e-03 -7.265729e-03 -7.265729e-03 -7.265729e-03 -5.541743e-03 -7.374469e-03 -7.265729e-03 -7.265729e-03
 -1.615474e-02 -1.927362e-02 -1.217886e-02 -1.642418e-02 -1.366776e-02 -2.137863e-02 -1.253667e-02 -9.106177e-03 -1.521043e-02 -5.422654e-03 -5.502801e-03 -4.356162e-03 -2.352183e-03 -5.361870e-03 -1.262917e-03 -2.203654e-03 -5.605336e-03 -3.487620e-03 -2.984829e-03 -7.712352e-03 -1.615474e-02 -1.927362e-02 -1.217886e-02 -1.642418e-02 -1.366776e-02 -2.137863e-02 -1.253667e-02 -9.106177e-03 -1.521043e-02 -5.422654e-03 -5.502801e-03 -4.356162e-03 -2.352183e-03 -5.361870e-03 -1.262917e-03 -2.203654e-03 -5.605336e-03 -3.487620e-03 -2.984829e-03 -7.712352e-03 -1.615474e-02 -1.927362e-02 -1.217886e-02 -1.642418e-02 -1.366776e-02 -2.137863e-02 -1.253667e-02 -9.106177e-03 -1.521043e-02 -5.422654e-03 -5.502801e-03 -4.356162e-03 -2.352183e-03 -5.361870e-03 -1.262917e-03 -2.203654e-03 -5.605336e-03 -3.487620e-03 -2.984829e-03 -7.712352e-03 -1.615474e-02 -1.927362e-02 -1.217886e-02 -1.642418e-02 -1.366776e-02 -2.137863e-02 -1.253667e-02 -9.106177e-03 -1.521043e-02 -5.422654e-03 -5.502801e-03 -4.356162e-03 -2.352183e-03 -5.361870e-03 -1.262917e-03 -2.203654e-03 -5.605336e-03 -3.487620e-03 -2.984829e-03 -7.712352e-03 -1.615474e-02 -1.927362e-02 -1.217886e-02 -1.642418e-02 -1.366776e-02 -2.137863e-02 -1.253667e-02 -9.106177e-03 -1.521043e-02 -5.422654e-03 -5.502801e-03 -4.356162e-03 -2.352183e-03 -5.361870e-03 -1.262917e-03 -2.203654e-03 -5.605336e-03 -3.487620e-03 -2.984829e-03 -7.712352e-03 -1.615474e-02 -1.927362e-02 -1.217886e-02 -1.642418e-02 -1.366776e-02 -2.137863e-02 -1.253667e-02 -9.106177e-03 -1.521043e-02 -5.422654e-03 -5.502801e-03 -4.356162e-03 -2.352183e-03 -5.361870e-03 -1.262917e-03 -2.203654e-03 -5.605336e-03 -3.487620e-03 -2.984829e-03 -7.712352e-03 -1.615474e-02 -1.927362e-02 -1.217886e-02 -1.642418e-02 -1.366776e-02 -2.137863e-02 -1.253667e-02 -9.106177e-03 -1.521043e-02 -5.422654e-03 -5.502801e-03 -4.356162e-03 -2.352183e-03 -5.361870e-03 -1.262917e-03 -2.203654e-03 -5.605336e-03 -3.487620e-03 -2.984829e-03 -7.712352e-03 -1.615474e-02 -1.927362e-02 -1.217886e-02 -1.642418e-02 -1.366776e-02 -2.137863e-02 -1.253667e-02 -9.106177e-03 -1.521043e-02 -5.422654e-03 -5.502801e-03 -4.356162e-03 -2.352183e-03 -5.361870e-03 -1.262917e-03 -2.203654e-03 -5.605336e-03 -3.487620e-03 -2.984829e-03 -7.712352e-03 -1.652261e-02 -1.974322e-02 -1.252016e-02 -1.686061e-02 -1.403373e-02 -1.795039e-02 -1.284969e-02 -9.339194e-03 -1.357786e-02 -5.569617e-03 -5.647472e-03 -4.492108e-03 -2.428948e-03 -5.508384e-03 -1.307810e-03 -2.272436e-03 -5.765796e-03 -3.585208e-03 -3.074610e-03 -7.904400e-03 2.126121e-02 3.174869e-02 -1.536581e-03 2.030607e-02 -1.303160e-04 1.714681e-02 -7.557885e-03 2.951930e-03 2.152532e-02 -1.773134e-02 -1.261171e-02 -3.026856e-04 -6.582702e-04 -7.502730e-03 -8.534135e-03 -2.309149e-03 1.858421e-03 -2.063746e-03 8.737147e-04 -1.020804e-02 -1.992911e-02 2.181568e-03 5.735864e-03 -5.248955e-03 -1.533403e-02 5.407594e-03 3.332101e-04 -5.965624e-03 -1.954564e-03 1.605284e-03 -4.602336e-03 -1.959690e-02 1.433135e-03 -5.831000e-05 -4.060460e-03 -3.327330e-03 -6.967074e-03 -6.810470e-04 1.844908e-03 2.571253e-02 3.206292e-02 4.912029e-02 8.063614e-03 3.279435e-02 1.472926e-02 3.186066e-02 2.212992e-02 9.247299e-03 4.613593e-02 -1.236478e-02 -1.980100e-02 6.028706e-03 -1.294193e-02 -1.673235e-02 -2.272619e-02 -2.296358e-03 -1.744031e-02 -1.931251e-02 -5.470502e-03 9.769526e-03 8.221028e-03 6.764885e-02 2.679520e-02 3.343272e-03 3.627068e-02 7.694461e-02 1.776895e-02 -5.600592e-03 3.272507e-02 3.088718e-03 -1.004303e-02 2.755761e-02 -2.306158e-02 2.338126e-02 -9.299609e-03 -1.107648e-02 -9.619091e-03 4.995081e-03 -2.299595e-02 -3.172867e-02 3.722247e-02 3.736242e-02 -2.642317e-02 3.930245e-03 -1.092230e-02 3.315255e-02 -3.071903e-03 -8.069246e-03 4.156480e-02 -5.900901e-03 -7.535033e-03 -8.998757e-03 3.253784e-03 2.700735e-03 -3.652582e-03 -1.813880e-02 -2.260797e-03 -8.430646e-03 4.187459e-04 1.892408e-02 5.506981e-02 3.409077e-02 5.033590e-02 9.146552e-02 3.195262e-02 4.304179e-02 5.577518e-02 2.472062e-02 1.101642e-02 1.736498e-02 2.252827e-02 -2.225180e-02 1.043689e-02 -1.741812e-02 -6.958634e-03 -2.700034e-02 -6.919511e-03 9.616325e-03 -2.816907e-02 2.279183e-02 5.688643e-02 4.179890e-02 3.412076e-02 5.703994e-02 4.132686e-02 3.181946e-02 7.097659e-03 6.768852e-02 1.303967e-02 -1.585008e-02 2.735919e-02 -7.945893e-03 -2.705651e-02 1.710489e-02 -3.544943e-02 -2.313743e-02 4.118390e-02 -2.407223e-03 1.510188e-02 6.019249e-03 -3.943244e-03 -1.073436e-02 -1.699947e-02 -1.307854e-02 -1.061020e-02 -8.267163e-03 -9.919786e-03 -1.635354e-02 -5.979749e-03 -6.387915e-03 -6.685663e-03 -2.036370e-03 -1.805773e-03 -1.018521e-02 -3.428500e-03 -1.417115e-03 3.336250e-03 -4.271393e-03 8.760809e-04 -5.313240e-03 1.184615e-03 1.090731e-02 -3.299523e-02 -8.281519e-03 -1.963002e-02 5.090505e-02 4.188089e-02 3.329112e-02 4.865857e-02 2.141936e-02 1.028700e-02 -3.569304e-03 8.433221e-03 3.890356e-02 -2.360756e-02 3.496712e-03 -8.338381e-03 -1.314912e-02 2.886539e-03 1.539020e-02 7.940136e-02 7.912551e-02 1.490866e-01 1.051915e-01 1.373417e-01 6.568485e-02 3.824131e-02 -4.849253e-03 1.813527e-02 3.128835e-03 -5.544162e-03 -1.061460e-02 -6.679753e-02 -2.656125e-02 -4.423704e-02 -2.285923e-02 1.154001e-02 -2.355807e-02 -4.359363e-02 6.924817e-03 3.319502e-03 -1.806800e-02 -1.875677e-02 -1.912744e-02 8.238582e-03 6.148958e-03 2.247236e-02 5.000214e-03 1.249469e-02 1.289526e-02 9.926677e-03 7.502326e-03 -3.383268e-03 -4.264578e-03 -6.754529e-03 -9.337311e-03 1.999695e-03 -3.250376e-03 -5.438394e-03 1.316743e-02
 -1.082958e-04 -1.192784e-05 0.000000e+00 0.000000e+00 0.000000e+00 0.000000e+00 -1.735415e-05 -1.785931e-04 -2.568735e-03 -9.048478e-03 -6.758201e-03 -1.177448e-02 -1.507238e-02 -1.008115e-02 -2.787842e-02 -3.122112e-02 -3.984051e-03 -1.968973e-02 -3.640244e-02 -7.388085e-03 -1.082958e-04 -1.192784e-05 0.000000e+00 0.000000e+00 0.000000e+00 0.000000e+00 -1.735415e-05 -1.785931e-04 -2.568735e-03 -9.048478e-03 -6.758201e-03 -1.177448e-02 -1.507238e-02 -1.008115e-02 -2.787842e-02 -3.122112e-02 -3.984051e-03 -1.968973e-02 -3.640244e-02 -7.388085e-03 -1.082958e-04 -1.192784e-05 0.000000e+00 0.000000e+00 0.000000e+00 0.000000e+00 -1.735415e-05 -1.785931e-04 -2.568735e-03 -9.048478e-03 -6.758201e-03 -1.177448e-02 -1.507238e-02 -1.008115e-02 -2.787842e-02 -3.122112e-02 -3.984051e-03 -1.968973e-02 -3.640244e-02 -7.388085e-03 -1.082958e-04 -1.192784e-05 0.000000e+00 0.000000e+00 0.000000e+00 0.000000e+00 -1.735415e-05 -1.785931e-04 -2.568735e-03 -9.048478e-03 -6.758201e-03 -1.177448e-02 -1.507238e-02 -1.008115e-02 -2.787842e-02 -3.122112e-02 -3.984051e-03 -1.968973e-02 -3.640244e-02 -7.388085e-03 -1.082958e-04 -1.192784e-05 0.000000e+00 0.000000e+00 0.000000e+00 0.000000e+00 -1.735415e-05 -1.785931e-04 -2.568735e-03 -9.048478e-03 -6.758201e-03 -1.177448e-02 -1.507238e-02 -1.008115e-02 -2.787842e-02 -3.122112e-02 -3.984051e-03 -1.968973e-02 -3.640244e-02 -7.388085e-03 -1.082958e-04 -1.192784e-05 0.000000e+00 0.000000e+00 0.000000e+00 0.000000e+00 -1.735415e-05 -1.785931e-04 -2.568735e-03 -9.048478e-03 -6.758201e-03 -1.177448e-02 -1.507238e-02 -1.008115e-02 -2.787842e-02 -3.122112e-02 -3.984051e-03 -1.968973e-02 -3.640244e-02 -7.388085e-03 -1.082958e-04 -1.192784e-05 0.000000e+00 0.000000e+00 0.000000e+00 0.000000e+00 -1.735415e-05 -1.785931e-04 -2.568735e-03 -9.048478e-03 -6.758201e-03 -1.177448e-02 -1.507238e-02 -1.008115e-02 -2.787842e-02 -3.122112e-02 -3.984051e-03 -1.968973e-02 -3.640244e-02 -7.388085e-03 -1.082958e-04 -1.192784e-05 0.000000e+00 0.000000e+00 0.000000e+00 0.000000e+00 -1.735415e-05 -1.785931e-04 -2.568735e-03 -9.048478e-03 -6.758201e-03 -1.177448e-02 -1.507238e-02 -1.008115e-02 -2.787842e-02 -3.122112e-02 -3.984051e-03 -1.968973e-02 -3.640244e-02 -7.388085e-03 -1.232539e-04 -2.457244e-05 -1.236606e-05 -1.236606e-05 -1.236606e-05 -1.236606e-05 -3.006349e-05 -1.950074e-04 -2.641606e-03 -9.303759e-03 -6.940598e-03 -1.006756e-02 -1.343597e-02 -1.031350e-02 -2.852587e-02 -3.207947e-02 -4.085424e-03 -2.020447e-02 -3.535545e-02 -7.578206e-03 -6.730970e-03 -5.700830e-03 -5.533113e-03 -5.533113e-03 -5.533113e-03 -5.533113e-03 -5.776257e-03 -5.586458e-03 -1.145270e-03 -1.340986e-02 9.302668e-03 -8.723252e-03 4.529847e-03 -1.151458e-02 1.804309e-02 1.573513e-02 -7.824265e-03 8.189374e-03 7.383043e-02 5.439234e-03 -2.803588e-03 -2.311781e-03 -2.248693e-03 -2.248693e-03 -2.248693e-03 -2.248693e-03 -2.355780e-03 -3.177464e-03 3.101553e-04 -3.476607e-03 -5.105055e-03 -1.352120e-02 3.960984e-03 -1.259738e-02 -5.409579e-03 -1.515766e-03 2.657897e-04 2.193872e-02 3.501861e-03 -1.218018e-02 -1.329648e-02 -9.231782e-03 -1.096843e-02 -1.096843e-02 -1.096843e-02 -1.096843e-02 -1.142795e-02 -1.312416e-02 -1.870646e-02 -4.085049e-03 1.816903e-02 -3.937900e-03 1.070299e-03 -1.816683e-02 8.322920e-02 5.626872e-02 -9.819442e-03 6.337935e-02 5.842659e-02 -2.016871e-03 -1.266604e-02 -1.894559e-02 -1.849813e-02 -1.849813e-02 -1.849813e-02 -1.849813e-02 -1.529745e-02 -1.952617e-02 1.856454e-03 1.102801e-02 1.247627e-02 3.314445e-02 4.752922e-02 2.561758e-02 8.020025e-02 8.069461e-02 8.600366e-03 3.434003e-02 4.491664e-02 -3.466076e-02 -2.721278e-03 -7.312798e-03 -7.140237e-03 -7.140237e-03 -7.140237e-03 -7.140237e-03 -7.451336e-03 -5.879495e-03 -1.738200e-02 -2.216660e-02 -1.212707e-02 -1.737972e-02 -2.922459e-02 1.274802e-02 2.176886e-02 7.823063e-02 4.796614e-03 3.025254e-02 6.471656e-02 1.281831e-02 -3.442344e-02 -4.510488e-02 -4.409598e-02 -4.409598e-02 -4.409598e-02 -4.409598e-02 -4.328864e-02 -3.478466e-02 -1.466175e-02 7.082972e-02 5.304949e-02 6.010690e-02 8.899936e-02 1.565411e-02 3.718830e-02 6.325298e-02 3.531337e-02 1.235599e-01 1.470061e-01 2.517650e-02 -4.452534e-02 -4.049719e-02 -4.133927e-02 -4.133927e-02 -4.133927e-02 -4.133927e-02 -4.233857e-02 -4.072764e-02 2.723611e-02 5.598744e-02 6.108982e-03 9.903344e-02 9.022789e-02 5.492148e-02 2.431990e-02 2.457719e-02 1.904535e-02 9.185987e-02 1.307022e-01 5.516673e-02 -8.124292e-04 -6.170188e-04 -5.952213e-04 -5.952213e-04 -5.952213e-04 -5.952213e-04 -6.363029e-04 -9.676150e-04 -1.946829e-03 -1.001370e-02 -8.972319e-03 -1.203086e-02 -1.697343e-02 -4.297357e-03 -5.094922e-03 -2.537750e-02 -7.038251e-03 -1.381353e-02 -2.374339e-02 1.511450e-03 -1.544109e-02 -1.610143e-02 -1.577819e-02 -1.577819e-02 -1.577819e-02 -1.577819e-02 -1.463299e-02 -1.543228e-02 -3.591465e-03 3.758822e-02 4.002556e-02 2.877515e-02 -1.112009e-02 3.223253e-02 8.095187e-02 9.755892e-02 -3.385376e-02 -1.720344e-02 3.009188e-02 2.133820e-02 -5.690579e-02 -5.367508e-02 -5.461296e-02 -5.461296e-02 -5.461296e-02 -5.461296e-02 -5.556214e-02 -4.372348e-02 1.587250e-02 6.338054e-02 1.993518e-02 5.002553e-02 1.346640e-01 9.313848e-02 1.622573e-01 1.466237e-01 3.201128e-02 1.275128e-02 7.861604e-02 6.422950e-02 -2.872725e-03 -4.108465e-03 -4.000910e-03 -4.000910e-03 -4.000910e-03 -4.000910e-03 -4.173369e-03 -3.497012e-03 -1.359615e-02 -6.485059e-03 -1.559541e-02 1.620123e-02 -1.361098e-02 9.636816e-03 1.603673e-02 2.014732e-02 -1.370224e-02 9.044470e-03 3.838440e-02 -1.020881e-03
 -1.856711e-02 -2.329361e-02 -1.815169e-02 -2.411397e-02 -2.181962e-02 -2.684402e-02 -1.063166e-02 -5.503595e-03 -1.189770e-02 -2.678543e-03 -2.603841e-03 -1.721894e-03 -7.051553e-04 -2.467383e-03 -3.661928e-04 -6.929368e-04 -3.101724e-03 -1.247760e-03 -1.198122e-03 -4.576915e-03 -1.856711e-02 -2.329361e-02 -1.815169e-02 -2.411397e-02 -2.181962e-02 -2.684402e-02 -1.063166e-02 -5.503595e-03 -1.189770e-02 -2.678543e-03 -2.603841e-03 -1.721894e-03 -7.051553e-04 -2.467383e-03 -3.661928e-04 -6.929368e-04 -3.101724e-03 -1.247760e-03 -1.198122e-03 -4.576915e-03 -1.856711e-02 -2.329361e-02 -1.815169e-02 -2.411397e-02 -2.181962e-02 -2.684402e-02 -1.063166e-02 -5.503595e-03 -1.189770e-02 -2.678543e-03 -2.603841e-03 -1.721894e-03 -7.051553e-04 -2.467383e-03 -3.661928e-04 -6.929368e-04 -3.101724e-03 -1.247760e-03 -1.198122e-03 -4.576915e-03 -1.856711e-02 -2.329361e-02 -1.815169e-02 -2.411397e-02 -2.181962e-02 -2.684402e-02 -1.063166e-02 -5.503595e-03 -1.189770e-02 -2.678543e-03 -2.603841e-03 -1.721894e-03 -7.051553e-04 -2.467383e-03 -3.661928e-04 -6.929368e-04 -3.101724e-03 -1.247760e-03 -1.198122e-03 -4.576915e-03 -1.856711e-02 -2.329361e-02 -1.815169e-02 -2.411397e-02 -2.181962e-02 -2.684402e-02 -1.063166e-02 -5.503595e-03 -1.189770e-02 -2.678543e-03 -2.603841e-03 -1.721894e-03 -7.051553e-04 -2.467383e-03 -3.661928e-04 -6.929368e-04 -3.101724e-03 -1.247760e-03 -1.198122e-03 -4.576915e-03 -1.856711e-02 -2.329361e-02 -1.815169e-02 -2.411397e-02 -2.181962e-02 -2.684402e-02 -1.063166e-02 -5.503595e-03 -1.189770e-02 -2.678543e-03 -2.603841e-03 -1.721894e-03 -7.051553e-04 -2.467383e-03 -3.661928e-04 -6.929368e-04 -3.101724e-03 -1.247760e-03 -1.198122e-03 -4.576915e-03 -1.856711e-02 -2.329361e-02 -1.815169e-02 -2.411397e-02 -2.181962e-02 -2.684402e-02 -1.063166e-02 -5.503595e-03 -1.189770e-02 -2.678543e-03 -2.603841e-03 -1.721894e-03 -7.051553e-04 -2.467383e-03 -3.661928e-04 -6.929368e-04 -3.101724e-03 -1.247760e-03 -1.198122e-03 -4.576915e-03 -1.856711e-02 -2.329361e-02 -1.815169e-02 -2.411397e-02 -2.181962e-02 -2.684402e-02 -1.063166e-02 -5.503595e-03 -1.189770e-02 -2.678543e-03 -2.603841e-03 -1.721894e-03 -7.051553e-04 -2.467383e-03 -3.661928e-04 -6.929368e-04 -3.101724e-03 -1.247760e-03 -1.198122e-03 -4.576915e-03 -1.898141e-02 -2.396597e-02 -1.863904e-02 -2.266706e-02 -2.039425e-02 -2.747459e-02 -1.092837e-02 -5.660529e-03 -1.218640e-02 -2.761822e-03 -2.677472e-03 2.373400e-04 -7.372316e-04 -2.547261e-03 -3.911982e-04 -7.267184e-04 -3.208944e-03 -1.293790e-03 -1.242965e-03 -4.706582e-03 -4.002624e-02 4.870254e-02 9.629336e-02 7.437555e-02 1.210805e-01 2.128207e-02 -1.895770e-02 -1.516073e-02 -6.935779e-02 -3.333509e-02 -2.504379e-02 -1.706767e-02 -1.268038e-02 -1.071104e-02 -8.688723e-03 -1.053166e-02 -1.455318e-02 -2.900369e-03 -1.046329e-02 -2.573075e-02 -2.121305e-02 6.622695e-03 1.745308e-02 1.055052e-02 3.345410e-02 3.543894e-02 1.442477e-02 -4.541984e-03 -2.566394e-02 -1.349730e-02 -1.118715e-02 -1.243759e-02 -6.599990e-03 -6.538067e-03 -2.637951e-03 -2.429710e-03 -1.788338e-02 -9.591591e-03 -7.418963e-03 -1.977509e-02 -4.335578e-02 9.421169e-02 2.839707e-02 5.458532e-02 9.008321e-02 4.298064e-02 9.471381e-02 1.143172e-02 -2.051116e-02 -3.848328e-02 -3.220238e-02 -2.465717e-02 -9.505191e-03 -7.883715e-03 -1.514371e-02 -2.097486e-02 -3.353303e-02 -2.772052e-03 -2.522079e-02 -9.303790e-03 5.196234e-02 7.923461e-02 1.737310e-02 1.318589e-01 7.122843e-02 4.978246e-02 1.966404e-02 1.663621e-02 5.557243e-02 -3.558919e-02 -8.773211e-03 -2.750953e-02 -3.208321e-02 -2.142719e-02 -2.736937e-02 -2.648630e-02 -1.469055e-02 -2.473580e-02 -1.627169e-02 -5.306113e-02 -8.556012e-03 -2.127854e-03 1.091852e-02 5.906756e-02 1.855565e-02 1.068264e-01 3.313564e-02 -1.505904e-02 3.728904e-02 -1.636354e-02 -1.784221e-02 -2.778925e-02 -1.149673e-02 -8.829829e-03 -8.122822e-03 -1.729689e-02 4.553768e-04 -1.523421e-02 -1.507682e-02 -2.732729e-02 9.931908e-02 9.181378e-02 9.172588e-02 1.721357e-02 8.015963e-02 9.845965e-02 4.499053e-02 3.813129e-02 3.549574e-03 9.306847e-03 -1.423212e-02 -3.368982e-04 -3.399262e-02 1.766883e-02 -2.133840e-02 6.570269e-03 -4.325575e-02 -7.759134e-02 -6.115506e-02 2.448271e-02 1.590135e-01 6.012958e-03 4.660611e-02 -1.149251e-02 -2.807251e-02 6.426805e-02 6.550610e-02 2.380507e-02 1.362399e-01 4.624151e-02 8.245484e-03 -1.422442e-02 -1.810487e-02 5.932497e-03 -2.176589e-02 1.023513e-02 -4.321448e-03 -7.879959e-02 -9.293544e-02 4.335102e-02 -2.838003e-02 -2.002282e-02 -1.785614e-02 -1.635837e-03 -2.204935e-03 -5.456666e-03 -1.709558e-02 -2.609314e-03 6.980404e-03 -4.416399e-03 -6.289623e-03 -2.324537e-03 -2.186483e-03 -5.914781e-03 -1.463317e-03 -2.142724e-03 -7.163981e-03 -3.327122e-03 -1.211211e-03 -8.483806e-03 9.395605e-02 5.552852e-02 2.056593e-02 3.604032e-02 5.302815e-02 7.775568e-02 -2.330936e-02 -3.977269e-02 3.024926e-02 -9.332610e-03 1.362830e-03 -1.448326e-02 -1.708579e-02 -1.842705e-02 -2.487152e-02 -3.093754e-02 -1.445321e-02 -7.867436e-03 1.891549e-02 -8.788735e-03 1.539649e-01 2.417399e-03 -8.457863e-03 -2.961204e-02 -8.815073e-02 -4.593940e-02 2.017923e-02 4.610963e-02 2.559910e-02 5.466546e-02 5.701457e-02 3.824005e-02 -2.621646e-02 -6.402656e-03 -6.663319e-02 -7.262678e-02 1.140160e-01 9.173056e-02 7.403519e-02 1.112540e-01 -4.632736e-02 6.036519e-02 2.295673e-02 8.612887e-02 3.411828e-02 3.659520e-02 -5.657995e-02 -2.506187e-02 2.019803e-02 -2.217895e-02 -1.778705e-02 -1.016231e-02 -4.890914e-03 -1.115760e-02 -3.868200e-03 -8.765004e-03 -1.146657e-02 -7.524963e-03 -5.183261e-03 -1.462327e-02
 -3.031597e-04 -4.057946e-06 0.000000e+00 0.000000e+00 0.000000e+00 -7.504893e-06 -9.025972e-06 -2.228793e-04 -4.872857e-03 -1.410542e-02 -8.796030e-03 -1.442283e-02 -1.648851e-02 -1.324170e-02 -2.303758e-02 -2.427432e-02 -5.178391e-03 -1.549568e-02 -2.839985e-02 -1.332366e-02 -3.031597e-04 -4.057946e-06 0.000000e+00 0.000000e+00 0.000000e+00 -7.504893e-06 -9.025972e-06 -2.228793e-04 -4.872857e-03 -1.410542e-02 -8.796030e-03 -1.442283e-02 -1.648851e-02 -1.324170e-02 -2.303758e-02 -2.427432e-02 -5.178391e-03 -1.549568e-02 -2.839985e-02 -1.332366e-02 -3.031597e-04 -4.057946e-06 0.000000e+00 0.000000e+00 0.000000e+00 -7.504893e-06 -9.025972e-06 -2.228793e-04 -4.872857e-03 -1.410542e-02 -8.796030e-03 -1.442283e-02 -1.648851e-02 -1.324170e-02 -2.303758e-02 -2.427432e-02 -5.178391e-03 -1.549568e-02 -2.839985e-02 -1.332366e-02 -3.031597e-04 -4.057946e-06 0.000000e+00 0.000000e+00 0.000000e+00 -7.504893e-06 -9.025972e-06 -2.228793e-04 -4.872857e-03 -1.410542e-02 -8.796030e-03 -1.442283e-02 -1.648851e-02 -1.324170e-02 -2.303758e-02 -2.427432e-02 -5.178391e-03 -1.549568e-02 -2.839985e-02 -1.332366e-02 -3.031597e-04 -4.057946e-06 0.000000e+00 0.000000e+00 0.000000e+00 -7.504893e-06 -9.025972e-06 -2.228793e-04 -4.872857e-03 -1.410542e-02 -8.796030e-03 -1.442283e-02 -1.648851e-02 -1.324170e-02 -2.303758e-02 -2.427432e-02 -5.178391e-03 -1.549568e-02 -2.839985e-02 -1.332366e-02 -3.031597e-04 -4.057946e-06 0.000000e+00 0.000000e+00 0.000000e+00 -7.504893e-06 -9.025972e-06 -2.228793e-04 -4.872857e-03 -1.410542e-02 -8.796030e-03 -1.442283e-02 -1.648851e-02 -1.324170e-02 -2.303758e-02 -2.427432e-02 -5.178391e-03 -1.549568e-02 -2.839985e-02 -1.332366e-02 -3.031597e-04 -4.057946e-06 0.000000e+00 0.000000e+00 0.000000e+00 -7.504893e-06 -9.025972e-06 -2.228793e-04 -4.872857e-03 -1.410542e-02 -8.796030e-03 -1.442283e-02 -1.648851e-02 -1.324170e-02 -2.303758e-02 -2.427432e-02 -5.178391e-03 -1.549568e-02 -2.839985e-02 -1.332366e-02 -3.031597e-04 -4.057946e-06 0.000000e+00 0.000000e+00 0.000000e+00 -7.504893e-06 -9.025972e-06 -2.228793e-04 -4.872857e-03 -1.410542e-02 -8.796030e-03 -1.442283e-02 -1.648851e-02 -1.324170e-02 -2.303758e-02 -2.427432e-02 -5.178391e-03 -1.549568e-02 -2.839985e-02 -1.332366e-02 -3.241335e-04 -1.807933e-05 -1.399220e-05 -1.399220e-05 -1.399220e-05 -2.167503e-05 -2.323288e-05 -2.412540e-04 -5.003939e-03 -1.451458e-02 -7.017120e-03 -1.479426e-02 -1.689662e-02 -1.360504e-02 -2.368609e-02 -2.300978e-02 -5.323000e-03 -1.581355e-02 -2.892647e-02 -1.169346e-02 -9.365506e-03 -5.989840e-03 -5.952421e-03 -5.952421e-03 -5.952421e-03 -6.036810e-03 -6.064808e-03 -8.714750e-03 -8.554995e-03 1.152805e-02 -1.970350e-03 -2.065465e-02 2.164350e-02 6.888301e-03 2.016179e-02 3.689587e-02 -4.149632e-03 1.360646e-02 1.412167e-02 1.103853e-02 -9.389267e-05 -2.530876e-03 -2.510040e-03 -2.510040e-03 -2.510040e-03 -2.551890e-03 -2.561397e-03 4.301245e-03 -1.034942e-02 2.669932e-04 -8.220278e-03 -2.370857e-02 1.398585e-02 1.674361e-02 1.374449e-02 -1.313835e-02 -5.851648e-03 -1.549809e-02 -6.290367e-03 5.811073e-03 -1.656369e-02 -1.200413e-02 -1.191000e-02 -1.191000e-02 -1.191000e-02 -1.008073e-02 -1.213468e-02 -1.140804e-02 -2.467948e-02 4.210610e-02 -1.574695e-03 3.604698e-02 1.041688e-02 -7.372989e-03 2.888986e-02 3.431183e-02 -1.391320e-02 2.941411e-02 6.539739e-02 3.173503e-02 -2.930053e-02 -2.012295e-02 -1.996249e-02 -1.996249e-02 -1.996249e-02 -2.023836e-02 -2.032925e-02 -2.518433e-02 -3.297992e-03 1.553750e-02 7.933601e-03 2.854866e-02 2.271977e-02 2.611902e-02 2.781498e-02 7.222952e-02 3.423343e-03 3.810558e-02 9.578691e-02 4.545730e-02 -4.369512e-03 -7.837572e-03 -7.786165e-03 -7.786165e-03 -7.786165e-03 -7.898297e-03 -7.944550e-03 -7.415544e-03 1.961344e-03 -1.627568e-02 2.621535e-03 1.534294e-02 1.914113e-02 1.272639e-02 4.055219e-03 3.819822e-02 -9.713767e-03 4.136979e-03 6.420143e-02 -2.446087e-03 -3.525720e-02 -4.695817e-02 -4.674416e-02 -4.674416e-02 -4.674416e-02 -4.730984e-02 -4.800291e-02 -4.304318e-02 4.531094e-02 7.875804e-02 3.270682e-02 8.851352e-02 2.913778e-02 5.136611e-02 4.171398e-02 6.434414e-02 2.639013e-02 9.927065e-02 1.195498e-01 5.523138e-02 -2.853136e-02 -4.379478e-02 -4.362126e-02 -4.362126e-02 -4.362126e-02 -4.415390e-02 -4.071933e-02 -3.278756e-02 2.606662e-02 6.321359e-02 6.200252e-02 5.029932e-02 9.724014e-02 3.773627e-02 4.066916e-02 5.655140e-03 4.130370e-02 8.844564e-02 1.214997e-01 3.245967e-02 -1.300854e-03 -6.662456e-04 -6.579919e-04 -6.579919e-04 -6.579919e-04 -6.715412e-04 -6.774923e-04 -1.129927e-03 6.683667e-03 -1.025211e-02 -1.207143e-02 -1.085760e-02 -7.434493e-03 -2.542419e-03 -2.469988e-02 -2.605300e-02 2.340696e-04 -1.507315e-02 -1.996500e-02 -4.753518e-03 -5.356595e-03 -1.687792e-02 -1.670200e-02 -1.670200e-02 -1.670200e-02 -1.501000e-02 -1.703535e-02 -1.600769e-02 1.331103e-02 4.210065e-02 9.712014e-03 -2.507140e-03 3.759609e-02 4.051710e-02 9.127511e-02 9.567999e-02 6.759991e-03 -2.651821e-02 -3.194993e-02 2.248991e-02 -5.211667e-02 -5.555720e-02 -5.691226e-02 -5.691226e-02 -5.691226e-02 -5.792170e-02 -5.613440e-02 -4.927792e-02 -6.657176e-03 5.237296e-02 6.176547e-02 9.820883e-02 5.113085e-02 5.577751e-02 1.744183e-01 1.276890e-01 5.685327e-03 5.785424e-02 1.346706e-01 7.401581e-02 -4.922479e-03 -4.412140e-03 -4.384323e-03 -4.384323e-03 -4.384323e-03 -4.450670e-03 -4.472951e-03 -4.408386e-03 3.122955e-03 -9.688908e-03 -9.629065e-03 1.491559e-02 2.100930e-02 7.762499e-03 1.436838e-02 1.821283e-02 1.346926e-03 2.855744e-02 -2.068976e-02 -1.868359e-02
 -1.940085e-02 -2.089535e-02 -1.599813e-02 -1.971404e-02 -1.760701e-02 -2.214547e-02 -1.098151e-02 -6.464089e-03 -1.168233e-02 -4.278414e-03 -3.812292e-03 -2.942972e-03 -1.691959e-03 -3.691200e-03 -1.225369e-03 -2.160983e-03 -4.973258e-03 -2.943306e-03 -2.758259e-03 -6.816654e-03 -1.940085e-02 -2.089535e-02 -1.599813e-02 -1.971404e-02 -1.760701e-02 -2.214547e-02 -1.098151e-02 -6.464089e-03 -1.168233e-02 -4.278414e-03 -3.812292e-03 -2.942972e-03 -1.691959e-03 -3.691200e-03 -1.225369e-03 -2.160983e-03 -4.973258e-03 -2.943306e-03 -2.758259e-03 -6.816654e-03 -1.940085e-02 -2.089535e-02 -1.599813e-02 -1.971404e-02 -1.760701e-02 -2.214547e-02 -1.098151e-02 -6.464089e-03 -1.168233e-02 -4.278414e-03 -3.812292e-03 -2.942972e-03 -1.691959e-03 -3.691200e-03 -1.225369e-03 -2.160983e-03 -4.973258e-03 -2.943306e-03 -2.758259e-03 -6.816654e-03 -1.940085e-02 -2.089535e-02 -1.599813e-02 -1.971404e-02 -1.760701e-02 -2.214547e-02 -1.098151e-02 -6.464089e-03 -1.168233e-02 -4.278414e-03 -3.812292e-03 -2.942972e-03 -1.691959e-03 -3.691200e-03 -1.225369e-03 -2.160983e-03 -4.973258e-03 -2.943306e-03 -2.758259e-03 -6.816654e-03 -1.940085e-02 -2.089535e-02 -1.599813e-02 -1.971404e-02 -1.760701e-02 -2.214547e-02 -1.098151e-02 -6.464089e-03 -1.168233e-02 -4.278414e-03 -3.812292e-03 -2.942972e-03 -1.691959e-03 -3.691200e-03 -1.225369e-03 -2.160983e-03 -4.973258e-03 -2.943306e-03 -2.758259e-03 -6.816654e-03 -1.940085e-02 -2.089535e-02 -1.599813e-02 -1.971404e-02 -1.760701e-02 -2.214547e-02 -1.098151e-02 -6.464089e-03 -1.168233e-02 -4.278414e-03 -3.812292e-03 -2.942972e-03 -1.691959e-03 -3.691200e-03 -1.225369e-03 -2.160983e-03 -4.973258e-03 -2.943306e-03 -2.758259e-03 -6.816654e-03 -1.940085e-02 -2.089535e-02 -1.599813e-02 -1.971404e-02 -1.760701e-02 -2.214547e-02 -1.098151e-02 -6.464089e-03 -1.168233e-02 -4.278414e-03 -3.812292e-03 -2.942972e-03 -1.691959e-03 -3.691200e-03 -1.225369e-03 -2.160983e-03 -4.973258e-03 -2.943306e-03 -2.758259e-03 -6.816654e-03 -1.940085e-02 -2.089535e-02 -1.599813e-02 -1.971404e-02 -1.760701e-02 -2.214547e-02 -1.098151e-02 -6.464089e-03 -1.168233e-02 -4.278414e-03 -3.812292e-03 -2.942972e-03 -1.691959e-03 -3.691200e-03 -1.225369e-03 -2.160983e-03 -4.973258e-03 -2.943306e-03 -2.758259e-03 -6.816654e-03 -1.985490e-02 -1.961131e-02 -1.643150e-02 -2.017915e-02 -1.605383e-02 -2.261049e-02 -1.125027e-02 -6.632565e-03 -1.196712e-02 -4.390685e-03 -3.914571e-03 -3.032696e-03 -1.747615e-03 -3.798418e-03 -1.264005e-03 -2.215810e-03 -5.134800e-03 -3.033694e-03 -2.839937e-03 -4.990899e-03 -5.185102e-02 4.673935e-02 6.924717e-02 6.476402e-02 3.515848e-02 3.733570e-02 6.681997e-03 1.447095e-02 -2.940113e-02 -4.824585e-02 -1.662933e-02 -8.874740e-03 -1.548693e-02 -1.029579e-02 -1.131742e-02 9.432626e-03 7.985607e-03 -1.288569e-02 -4.111493e-03 -3.619092e-02 -9.545294e-04 5.553231e-02 7.096713e-04 -1.309706e-02 2.648683e-02 9.231120e-03 2.127414e-02 5.864433e-03 -1.880647e-02 -1.661344e-02 -1.173122e-02 -1.109630e-02 -1.217305e-02 -2.100528e-02 -7.206584e-03 -1.183541e-02 -8.407002e-03 -5.017124e-03 -1.356462e-02 -1.106206e-02 -5.894373e-02 7.957050e-02 5.485680e-02 1.291551e-01 5.422853e-02 2.340452e-02 7.243884e-02 2.775894e-02 -2.734544e-02 -4.813526e-02 -2.729400e-02 -4.369588e-02 -1.624085e-02 -1.577079e-02 -2.290519e-02 -2.120575e-02 -2.169743e-02 -1.433651e-02 -4.638991e-03 1.365313e-02 7.465324e-02 5.837032e-02 3.868272e-02 1.175327e-01 3.786987e-02 7.807598e-02 2.451866e-03 4.181660e-02 2.543097e-02 -4.047555e-02 -3.099943e-02 -3.505548e-03 -3.598724e-02 -4.807370e-02 -4.058782e-02 -1.249533e-02 -3.882426e-03 4.912659e-03 -1.225822e-02 -4.621632e-02 -1.120701e-03 3.284683e-02 2.342932e-02 1.536824e-02 3.095407e-02 1.049934e-01 4.658542e-02 -3.654563e-02 3.461784e-02 -2.013004e-02 -2.870930e-02 -3.063388e-04 -2.587831e-02 1.678994e-02 -1.372073e-02 -2.728238e-02 6.119343e-03 -1.834868e-02 -2.546765e-02 -3.906893e-02 5.557073e-02 8.150647e-02 8.687407e-02 2.656058e-02 3.397325e-02 7.636084e-02 8.077715e-02 3.421362e-02 -7.557810e-03 1.840445e-02 1.672656e-02 -4.129808e-02 -1.157324e-03 4.499681e-02 1.599128e-02 6.541052e-02 -7.562327e-02 -1.056132e-01 -9.119893e-02 5.657177e-02 1.442752e-01 -2.890930e-02 1.391777e-03 6.154902e-03 2.320645e-02 2.460437e-02 3.097683e-02 1.502960e-02 9.345776e-02 1.266646e-01 -3.928209e-03 -2.196886e-02 -4.459982e-03 -4.118744e-04 4.347532e-02 8.096557e-02 -1.746254e-02 -1.132690e-01 -1.255174e-01 7.146570e-02 -2.742264e-02 -3.289082e-02 1.857755e-03 -1.720199e-03 -3.680513e-03 3.071523e-02 -1.812709e-02 -8.449813e-03 -2.685970e-04 -7.785113e-03 -6.720047e-03 -6.871096e-03 -2.231906e-03 -6.286757e-03 -3.199128e-03 -5.038502e-03 -1.078719e-02 -4.910196e-03 -4.392826e-03 -1.499544e-02 1.236434e-01 6.959732e-02 2.072255e-02 -3.229352e-03 4.622504e-02 3.325954e-02 -4.464869e-02 -1.825767e-02 4.219831e-02 -7.425427e-03 1.303989e-03 1.930308e-02 2.872009e-03 -5.601438e-03 -4.449072e-02 -6.104315e-02 -8.639369e-03 9.129456e-03 4.712802e-02 -4.397384e-02 1.189909e-01 -5.397534e-02 -6.134714e-02 -9.025724e-02 -5.712269e-02 -5.891885e-02 1.465514e-02 -1.340630e-02 4.557233e-02 4.080490e-02 8.308000e-02 5.050423e-02 -1.157447e-02 1.387057e-02 -6.844022e-02 -1.164368e-01 1.423968e-01 1.919991e-01 1.552612e-01 1.195309e-01 -2.747370e-02 4.140564e-02 2.025840e-02 7.856104e-02 5.500200e-02 2.003511e-02 -5.384817e-02 -2.020966e-02 1.461976e-02 -2.026974e-02 -1.309978e-02 -5.571320e-03 -1.031954e-02 -1.224562e-02 -5.673122e-03 -7.539517e-03 -1.220360e-02 -5.662139e-03 -1.483133e-03 -1.949788e-02
 -6.058266e-04 -6.089815e-06 0.000000e+00 -4.115459e-06 0.000000e+00 -2.152264e-05 -4.319788e-05 -3.542058e-04 -5.644587e-03 -1.303487e-02 -9.756382e-03 -1.434714e-02 -1.553190e-02 -1.296172e-02 -2.165410e-02 -2.312419e-02 -6.222117e-03 -1.706062e-02 -2.820964e-02 -1.360121e-02 -6.058266e-04 -6.089815e-06 0.000000e+00 -4.115459e-06 0.000000e+00 -2.152264e-05 -4.319788e-05 -3.542058e-04 -5.644587e-03 -1.303487e-02 -9.756382e-03 -1.434714e-02 -1.553190e-02 -1.296172e-02 -2.165410e-02 -2.312419e-02 -6.222117e-03 -1.706062e-02 -2.820964e-02 -1.360121e-02 -6.058266e-04 -6.089815e-06 0.000000e+00 -4.115459e-06 0.000000e+00 -2.152264e-05 -4.319788e-05 -3.542058e-04 -5.644587e-03 -1.303487e-02 -9.756382e-03 -1.434714e-02 -1.553190e-02 -1.296172e-02 -2.165410e-02 -2.312419e-02 -6.222117e-03 -1.706062e-02 -2.820964e-02 -1.360121e-02 -6.058266e-04 -6.089815e-06 0.000000e+00 -4.115459e-06 0.000000e+00 -2.152264e-05 -4.319788e-05 -3.542058e-04 -5.644587e-03 -1.303487e-02 -9.756382e-03 -1.434714e-02 -1.553190e-02 -1.296172e-02 -2.165410e-02 -2.312419e-02 -6.222117e-03 -1.706062e-02 -2.820964e-02 -1.360121e-02 -6.058266e-04 -6.089815e-06 0.000000e+00 -4.115459e-06 0.000000e+00 -2.152264e-05 -4.319788e-05 -3.542058e-04 -5.644587e-03 -1.303487e-02 -9.756382e-03 -1.434714e-02 -1.553190e-02 -1.296172e-02 -2.165410e-02 -2.312419e-02 -6.222117e-03 -1.706062e-02 -2.820964e-02 -1.360121e-02 -6.058266e-04 -6.089815e-06 0.000000e+00 -4.115459e-06 0.000000e+00 -2.152264e-05 -4.319788e-05 -3.542058e-04 -5.644587e-03 -1.303487e-02 -9.756382e-03 -1.434714e-02 -1.553190e-02 -1.296172e-02 -2.165410e-02 -2.312419e-02 -6.222117e-03 -1.706062e-02 -2.820964e-02 -1.360121e-02 -6.058266e-04 -6.089815e-06 0.000000e+00 -4.115459e-06 0.000000e+00 -2.152264e-05 -4.319788e-05 -3.542058e-04 -5.644587e-03 -1.303487e-02 -9.756382e-03 -1.434714e-02 -1.553190e-02 -1.296172e-02 -2.165410e-02 -2.312419e-02 -6.222117e-03 -1.706062e-02 -2.820964e-02 -1.360121e-02 -6.058266e-04 -6.089815e-06 0.000000e+00 -4.115459e-06 0.000000e+00 -2.152264e-05 -4.319788e-05 -3.542058e-04 -5.644587e-03 -1.303487e-02 -9.756382e-03 -1.434714e-02 -1.553190e-02 -1.296172e-02 -2.165410e-02 -2.312419e-02 -6.222117e-03 -1.706062e-02 -2.820964e-02 -1.360121e-02 -6.305862e-04 -1.916391e-05 -1.287581e-05 -1.709258e-05 -1.287581e-05 -3.478407e-05 -5.700452e-05 -3.737343e-04 -5.777733e-03 -1.331802e-02 -9.988474e-03 -1.468409e-02 -1.390989e-02 -1.327044e-02 -2.218602e-02 -2.363581e-02 -4.355586e-03 -1.755678e-02 -2.720639e-02 -1.390690e-02 -3.093763e-03 -6.156740e-03 -6.089675e-03 -6.139789e-03 -6.089675e-03 -6.337242e-03 -6.590225e-03 -8.291664e-03 -3.572190e-03 -2.692292e-02 3.899029e-02 4.547301e-03 2.074099e-03 1.609190e-03 1.741715e-02 3.797145e-02 4.425705e-03 2.521588e-02 -4.321981e-03 -2.119636e-03 -3.563140e-03 -2.519033e-03 -2.485025e-03 -2.507932e-03 -2.485025e-03 -2.591337e-03 -2.714288e-03 -3.261255e-04 9.612836e-03 -7.207046e-03 1.057654e-02 -7.081811e-03 -1.442320e-02 -1.461786e-02 -5.026678e-03 1.125616e-02 -1.180932e-02 -2.010914e-02 2.003413e-02 4.515662e-03 -1.551796e-02 -1.215252e-02 -1.201417e-02 -1.210613e-02 -1.201417e-02 -1.248001e-02 -1.104369e-02 -1.003929e-02 -7.207453e-03 2.799327e-02 3.776480e-03 5.343603e-03 2.756252e-03 4.348938e-02 8.451974e-03 6.029555e-02 2.665235e-04 2.997581e-02 4.404257e-02 1.104053e-02 -1.483322e-02 -2.031485e-02 -2.009098e-02 -1.828243e-02 -2.009098e-02 -2.083297e-02 -1.981518e-02 -1.778401e-02 1.858891e-03 2.849640e-02 -4.808103e-03 9.963553e-03 3.017563e-02 1.026353e-02 7.969312e-02 4.710060e-02 3.675283e-03 2.477370e-02 1.024525e-01 2.371478e-02 -4.467081e-03 -7.886878e-03 -7.777448e-03 -7.844339e-03 -7.777448e-03 -8.098770e-03 -4.379841e-03 -7.183549e-03 -1.435982e-02 1.802604e-02 -1.698205e-02 1.609018e-02 2.274264e-02 1.876765e-02 -1.725624e-02 2.260487e-03 -3.707955e-03 2.964771e-02 5.240840e-02 2.290399e-02 -3.380573e-02 -4.739819e-02 -4.686176e-02 -4.714269e-02 -4.686176e-02 -4.743088e-02 -4.646046e-02 -3.995124e-02 2.320528e-02 7.340425e-02 1.598932e-02 3.991785e-02 1.066864e-01 3.490720e-02 6.902883e-02 9.998548e-02 7.053260e-02 5.407207e-02 8.768050e-02 5.199241e-02 -4.387721e-02 -4.240852e-02 -4.369037e-02 -4.395909e-02 -4.369037e-02 -4.035572e-02 -4.263197e-02 -3.024203e-02 1.974657e-02 4.178662e-02 5.649401e-02 8.538062e-02 4.206822e-02 5.387089e-02 8.996207e-02 2.376500e-02 1.657375e-02 9.552175e-02 8.717093e-02 6.425560e-02 -1.849808e-03 -6.510743e-04 -6.373061e-04 -6.448946e-04 -6.373061e-04 -6.777060e-04 -7.276199e-04 6.782244e-04 -2.575593e-03 -8.747170e-03 -9.617383e-03 -1.372055e-02 -1.043583e-02 -1.051618e-02 -1.098075e-02 -1.099380e-02 -9.894948e-03 -1.745258e-02 -1.336672e-02 -9.755897e-03 -4.243965e-03 -1.718903e-02 -1.692670e-02 -1.705932e-02 -1.692670e-02 -1.547073e-02 -1.867802e-02 -8.748550e-03 3.921361e-02 1.326179e-02 1.298320e-02 6.422215e-03 4.685573e-02 1.838478e-02 1.823876e-02 2.556753e-02 1.125284e-02 2.825448e-02 5.220745e-02 2.067368e-02 -4.690257e-02 -5.721813e-02 -5.813418e-02 -5.859251e-02 -5.813418e-02 -5.788765e-02 -5.662518e-02 -5.899222e-02 -7.114819e-03 7.975334e-02 5.546058e-02 1.071806e-01 7.522480e-02 9.493145e-02 1.301842e-01 1.297487e-01 1.306175e-03 6.491907e-02 8.903447e-02 7.704499e-02 6.354742e-03 -4.497532e-03 -4.444830e-03 -4.476543e-03 -4.444830e-03 -4.620218e-03 -4.827271e-03 -3.491257e-03 8.379516e-03 7.272075e-03 9.665707e-03 1.902476e-02 -1.232258e-02 -5.372297e-03 2.029165e-02 6.162907e-04 -5.041704e-03 7.593675e-05 -3.220314e-03 -1.362755e-04
 -1.194980e-02 -6.573815e-03 -5.664497e-03 -5.389188e-03 -4.711337e-03 -5.070211e-03 -7.170303e-03 -6.884268e-03 -6.583067e-03 -9.639138e-03 -7.603222e-03 -8.543975e-03 -9.692467e-03 -8.132065e-03 -1.548783e-02 -1.480793e-02 -1.168266e-02 -1.273366e-02 -1.268302e-02 -1.118100e-02 -1.194980e-02 -6.573815e-03 -5.664497e-03 -5.389188e-03 -4.711337e-03 -5.070211e-03 -7.170303e-03 -6.884268e-03 -6.583067e-03 -9.639138e-03 -7.603222e-03 -8.543975e-03 -9.692467e-03 -8.132065e-03 -1.548783e-02 -1.480793e-02 -1.168266e-02 -1.273366e-02 -1.268302e-02 -1.118100e-02 -1.194980e-02 -6.573815e-03 -5.664497e-03 -5.389188e-03 -4.711337e-03 -5.070211e-03 -7.170303e-03 -6.884268e-03 -6.583067e-03 -9.639138e-03 -7.603222e-03 -8.543975e-03 -9.692467e-03 -8.132065e-03 -1.548783e-02 -1.480793e-02 -1.168266e-02 -1.273366e-02 -1.268302e-02 -1.118100e-02 -1.194980e-02 -6.573815e-03 -5.664497e-03 -5.389188e-03 -4.711337e-03 -5.070211e-03 -7.170303e-03 -6.884268e-03 -6.583067e-03 -9.639138e-03 -7.603222e-03 -8.543975e-03 -9.692467e-03 -8.132065e-03 -1.548783e-02 -1.480793e-02 -1.168266e-02 -1.273366e-02 -1.268302e-02 -1.118100e-02 -1.194980e-02 -6.573815e-03 -5.664497e-03 -5.389188e-03 -4.711337e-03 -5.070211e-03 -7.170303e-03 -6.884268e-03 -6.583067e-03 -9.639138e-03 -7.603222e-03 -8.543975e-03 -9.692467e-03 -8.132065e-03 -1.548783e-02 -1.480793e-02 -1.168266e-02 -1.273366e-02 -1.268302e-02 -1.118100e-02 -1.194980e-02 -6.573815e-03 -5.664497e-03 -5.389188e-03 -4.711337e-03 -5.070211e-03 -7.170303e-03 -6.884268e-03 -6.583067e-03 -9.639138e-03 -7.603222e-03 -8.543975e-03 -9.692467e-03 -8.132065e-03 -1.548783e-02 -1.480793e-02 -1.168266e-02 -1.273366e-02 -1.268302e-02 -1.118100e-02 -1.194980e-02 -6.573815e-03 -5.664497e-03 -5.389188e-03 -4.711337e-03 -5.070211e-03 -7.170303e-03 -6.884268e-03 -6.583067e-03 -9.639138e-03 -7.603222e-03 -8.543975e-03 -9.692467e-03 -8.132065e-03 -1.548783e-02 -1.480793e-02 -1.168266e-02 -1.273366e-02 -1.268302e-02 -1.118100e-02 -1.194980e-02 -6.573815e-03 -5.664497e-03 -5.389188e-03 -4.711337e-03 -5.070211e-03 -7.170303e-03 -6.884268e-03 -6.583067e-03 -9.639138e-03 -7.603222e-03 -8.543975e-03 -9.692467e-03 -8.132065e-03 -1.548783e-02 -1.480793e-02 -1.168266e-02 -1.273366e-02 -1.268302e-02 -1.118100e-02 -1.224458e-02 -6.775825e-03 -5.840595e-03 -5.557174e-03 -4.864129e-03 -3.201124e-03 -7.394126e-03 -7.086501e-03 -6.783040e-03 -9.887321e-03 -7.813512e-03 -6.769889e-03 -7.931537e-03 -8.363621e-03 -1.581803e-02 -1.513790e-02 -1.201031e-02 -1.303921e-02 -1.294415e-02 -1.149169e-02 -1.771231e-02 -4.183628e-03 9.332389e-04 1.364154e-03 8.563073e-03 1.217923e-03 2.091288e-03 -3.647895e-03 1.616109e-02 -8.254600e-03 -5.633019e-03 1.331329e-03 -3.771960e-03 -1.653903e-03 2.652393e-02 2.108583e-02 2.151666e-02 6.852324e-03 1.548491e-02 -3.174287e-02 -1.713395e-03 -1.964565e-02 -1.141566e-02 -6.815662e-03 -5.426343e-03 -5.034774e-03 -7.578932e-04 1.043771e-02 -8.588859e-04 -1.302602e-02 -1.660278e-02 3.836413e-03 -2.645211e-02 7.491959e-04 3.251680e-02 -2.584584e-03 -4.902546e-03 2.314482e-02 -6.785894e-03 7.865628e-03 2.919648e-02 6.038351e-03 -2.436062e-04 -6.348418e-03 -1.324454e-02 -5.306525e-04 -2.542331e-02 -7.364689e-03 2.760761e-02 1.210316e-02 -9.921559e-03 -1.805486e-02 -6.164515e-03 3.093868e-02 3.514200e-02 -4.386465e-03 3.013993e-02 4.868875e-02 1.573583e-02 -1.105162e-02 3.579060e-02 -1.286171e-02 1.953163e-02 -9.083151e-03 5.526764e-03 -2.428237e-02 -2.659561e-02 8.113615e-03 -7.074575e-03 -3.832846e-04 -8.318927e-03 4.074572e-03 3.090232e-02 5.241257e-03 2.117195e-02 3.159873e-02 2.524261e-02 2.724008e-02 5.211145e-02 2.736936e-02 9.632082e-05 1.741355e-02 4.047265e-03 -9.045032e-03 -7.226043e-03 1.598367e-02 2.189159e-02 -1.957637e-02 -6.685239e-03 1.713692e-02 6.295784e-03 1.749679e-02 -1.144169e-02 4.721062e-03 2.369138e-02 -3.612599e-03 2.783913e-03 1.765777e-02 5.467676e-03 -2.197103e-02 4.449740e-02 2.278313e-02 1.563793e-02 -1.379254e-02 1.470703e-02 -1.203322e-02 1.540467e-02 -3.310516e-03 1.823942e-03 1.638470e-02 1.148461e-02 4.512872e-03 7.781412e-02 -1.951999e-02 3.796559e-02 5.719182e-02 3.896996e-02 -1.576240e-02 2.168238e-02 5.504795e-02 1.697842e-02 -1.551692e-02 -3.591838e-02 5.040617e-03 -7.932272e-03 9.028532e-03 2.806700e-02 3.186218e-02 -2.375179e-02 4.490854e-02 4.470763e-02 2.191111e-02 1.461017e-02 3.629914e-02 7.121831e-02 7.286283e-02 6.019335e-03 2.667993e-04 -4.428237e-02 6.936186e-02 -1.783470e-02 -6.894968e-03 -1.103692e-02 -4.238577e-03 -6.802319e-03 -5.431610e-03 -1.423878e-02 -7.689907e-03 -4.944388e-03 -1.010411e-02 6.641392e-04 -9.550252e-03 -5.832342e-03 -6.567367e-03 -7.865743e-04 -1.103490e-03 -8.041206e-03 -4.894848e-03 -2.935735e-03 -4.940943e-03 -1.380700e-03 -4.947857e-03 6.916698e-03 2.833572e-02 -2.117667e-02 -1.095988e-02 -9.778174e-03 1.939504e-03 -7.959442e-03 2.672262e-02 2.708240e-02 3.481163e-03 2.861631e-02 -6.334582e-03 -1.152118e-02 7.025889e-02 1.480436e-02 1.248934e-02 3.221402e-02 -7.295025e-04 6.571534e-02 4.899518e-02 7.953228e-03 5.561260e-03 6.738620e-03 1.659884e-02 4.469103e-02 -5.392769e-03 2.434050e-02 2.469729e-02 5.068368e-03 2.178218e-02 2.103228e-02 9.195584e-03 1.316105e-02 -3.193329e-02 1.750421e-02 6.763790e-02 6.950181e-02 1.233838e-02 2.793214e-03 -7.950072e-03 -3.989380e-03 4.270658e-04 -7.192975e-03 -4.458690e-03 1.423034e-03 2.580116e-02 3.280521e-03 -1.653649e-02 -4.015378e-03 1.719737e-02 -1.941497e-02 7.461058e-03 -1.978683e-02 3.483389e-03 -8.429029e-04 -9.001154e-03 1.302780e-02 3.307924e-02
 -1.354669e-03 -3.813350e-04 -9.771793e-06 -6.111693e-05 -9.008067e-06 -5.044218e-04 -6.992765e-04 -2.628647e-03 -6.923821e-03 -1.249317e-02 -1.132016e-02 -1.359739e-02 -1.591345e-02 -1.298934e-02 -2.185605e-02 -2.206368e-02 -8.454484e-03 -1.780986e-02 -2.261479e-02 -1.049899e-02 -1.354669e-03 -3.813350e-04 -9.771793e-06 -6.111693e-05 -9.008067e-06 -5.044218e-04 -6.992765e-04 -2.628647e-03 -6.923821e-03 -1.249317e-02 -1.132016e-02 -1.359739e-02 -1.591345e-02 -1.298934e-02 -2.185605e-02 -2.206368e-02 -8.454484e-03 -1.780986e-02 -2.261479e-02 -1.049899e-02 -1.354669e-03 -3.813350e-04 -9.771793e-06 -6.111693e-05 -9.008067e-06 -5.044218e-04 -6.992765e-04 -2.628647e-03 -6.923821e-03 -1.249317e-02 -1.132016e-02 -1.359739e-02 -1.591345e-02 -1.298934e-02 -2.185605e-02 -2.206368e-02 -8.454484e-03 -1.780986e-02 -2.261479e-02 -1.049899e-02 -1.354669e-03 -3.813350e-04 -9.771793e-06 -6.111693e-05 -9.008067e-06 -5.044218e-04 -6.992765e-04 -2.628647e-03 -6.923821e-03 -1.249317e-02 -1.132016e-02 -1.359739e-02 -1.591345e-02 -1.298934e-02 -2.185605e-02 -2.206368e-02 -8.454484e-03 -1.780986e-02 -2.261479e-02 -1.049899e-02 -1.354669e-03 -3.813350e-04 -9.771793e-06 -6.111693e-05 -9.008067e-06 -5.044218e-04 -6.992765e-04 -2.628647e-03 -6.923821e-03 -1.249317e-02 -1.132016e-02 -1.359739e-02 -1.591345e-02 -1.298934e-02 -2.185605e-02 -2.206368e-02 -8.454484e-03 -1.780986e-02 -2.261479e-02 -1.049899e-02 -1.354669e-03 -3.813350e-04 -9.771793e-06 -6.111693e-05 -9.008067e-06 -5.044218e-04 -6.992765e-04 -2.628647e-03 -6.923821e-03 -1.249317e-02 -1.132016e-02 -1.359739e-02 -1.591345e-02 -1.298934e-02 -2.185605e-02 -2.206368e-02 -8.454484e-03 -1.780986e-02 -2.261479e-02 -1.049899e-02 -1.354669e-03 -3.813350e-04 -9.771793e-06 -6.111693e-05 -9.008067e-06 -5.044218e-04 -6.992765e-04 -2.628647e-03 -6.923821e-03 -1.249317e-02 -1.132016e-02 -1.359739e-02 -1.591345e-02 -1.298934e-02 -2.185605e-02 -2.206368e-02 -8.454484e-03 -1.780986e-02 -2.261479e-02 -1.049899e-02 -1.354669e-03 -3.813350e-04 -9.771793e-06 -6.111693e-05 -9.008067e-06 -5.044218e-04 -6.992765e-04 -2.628647e-03 -6.923821e-03 -1.249317e-02 -1.132016e-02 -1.359739e-02 -1.591345e-02 -1.298934e-02 -2.185605e-02 -2.206368e-02 -8.454484e-03 -1.780986e-02 -2.261479e-02 -1.049899e-02 -1.402218e-03 -4.039639e-04 -2.377312e-05 -7.643814e-05 -2.299290e-05 -5.284507e-04 -7.276840e-04 -6.829208e-04 -7.090966e-03 -1.277442e-02 -1.157198e-02 -1.393003e-02 -1.432480e-02 -1.331350e-02 -2.251514e-02 -2.281191e-02 -6.657356e-03 -1.822615e-02 -2.312127e-02 -1.074829e-02 -1.125913e-02 -9.206197e-03 -4.534152e-03 -7.154978e-03 -6.502880e-03 -2.575602e-03 4.987266e-03 3.543723e-03 -2.411365e-02 -9.198561e-03 1.022570e-03 -1.052642e-03 4.702353e-02 -1.022303e-03 -6.284276e-03 1.220872e-02 1.818667e-02 3.555197e-02 2.411827e-02 -1.721275e-02 -3.686022e-04 -8.482103e-04 -2.717891e-03 -9.849568e-04 -2.717524e-03 -3.418390e-03 -5.563435e-04 2.025290e-03 8.430387e-03 -1.086936e-02 6.679514e-03 1.106278e-02 -1.223825e-02 1.022903e-02 -2.468609e-02 -1.106648e-02 2.492308e-04 1.282575e-02 -1.898679e-02 -5.514734e-03 -8.645213e-03 -8.587580e-03 -1.294960e-02 -1.421252e-02 -1.292903e-02 -2.063393e-02 -1.580046e-02 9.086911e-04 2.763909e-03 2.314775e-03 -6.026713e-03 1.828697e-02 2.698648e-02 -1.650263e-02 6.642401e-02 4.627887e-02 -2.651383e-02 1.777171e-02 6.272218e-02 3.120047e-02 -5.787592e-03 -1.617647e-02 -1.985609e-02 -1.608561e-02 -2.184209e-02 -1.634014e-02 -2.036053e-02 -5.158392e-03 1.439904e-02 2.520262e-02 8.396209e-03 -1.760817e-03 2.596934e-02 1.898043e-02 5.671315e-02 7.328271e-02 1.528339e-02 2.947634e-02 4.869029e-02 1.228952e-02 -5.145281e-03 3.047227e-03 -8.479268e-03 -7.351338e-03 -8.500417e-03 -4.516770e-03 4.234830e-03 -8.819287e-03 1.209953e-02 1.448773e-02 7.877379e-03 1.968160e-02 3.741553e-02 -1.478466e-02 -3.117853e-02 2.563958e-02 -2.102868e-02 3.714359e-02 2.792357e-02 -4.620646e-03 -4.017653e-02 -4.754669e-02 -5.070077e-02 -4.888774e-02 -4.911047e-02 -2.593621e-02 -4.169869e-02 -6.621665e-03 6.875433e-03 8.170195e-02 3.832567e-02 5.935708e-02 4.868095e-02 3.825178e-02 6.366839e-02 8.674101e-03 4.997482e-02 1.033838e-01 1.632563e-01 2.001799e-02 -9.665401e-03 -4.235207e-02 -4.563705e-02 -4.159453e-02 -4.450556e-02 -3.603337e-02 -4.194129e-02 -1.925376e-02 5.082609e-02 2.432581e-02 7.104237e-02 5.630642e-02 7.176387e-02 4.586692e-02 -1.269104e-03 -1.904631e-02 4.845503e-02 1.020423e-01 1.516633e-01 2.474709e-02 5.206642e-04 5.326654e-04 -6.916233e-04 -8.003420e-04 -6.927639e-04 -1.716011e-03 -2.129211e-03 -2.325802e-03 -9.364307e-03 -1.340398e-02 -1.473434e-02 -9.759093e-03 -1.492246e-02 -1.107283e-02 -1.003519e-02 -1.277659e-02 -6.893018e-03 -5.586062e-03 -1.391819e-02 -3.436415e-03 -1.124085e-02 -1.467160e-02 -1.813887e-02 -1.805777e-02 -1.823485e-02 -1.514854e-02 -8.594543e-03 2.341267e-02 -6.574923e-03 4.094868e-02 1.001388e-02 3.839508e-02 1.514792e-02 2.897757e-02 8.449487e-02 8.576144e-02 2.447100e-03 -3.062420e-02 -7.518212e-02 6.494209e-02 -3.146134e-02 -5.890385e-02 -6.221260e-02 -6.466750e-02 -6.070493e-02 -5.289901e-02 -4.130161e-02 -4.141739e-02 3.187504e-02 5.673583e-02 6.607961e-02 5.096597e-02 5.412543e-02 1.183424e-01 1.654972e-01 1.682525e-01 3.170987e-02 5.032476e-03 5.319468e-02 5.694429e-02 -3.283880e-03 -3.091938e-04 -4.780324e-03 -5.257654e-03 -4.772771e-03 -5.217824e-03 -7.072964e-03 -1.387174e-02 -7.092383e-03 7.629152e-03 4.247201e-03 7.315376e-04 -1.427576e-02 1.035930e-02 3.323825e-02 2.379339e-02 6.915683e-03 9.311162e-03 -1.043577e-02 -5.070386e-03
 -1.872005e-03 -4.760720e-04 -1.696711e-04 -1.855079e-04 -1.137821e-04 -4.413826e-04 -1.556369e-03 -3.538880e-03 -2.945510e-03 -8.307823e-03 -7.404526e-03 -8.779058e-03 -1.411339e-02 -8.002322e-03 -3.181138e-02 -2.931960e-02 -8.163330e-03 -2.216598e-02 -2.675454e-02 -6.062327e-03 -1.872005e-03 -4.760720e-04 -1.696711e-04 -1.855079e-04 -1.137821e-04 -4.413826e-04 -1.556369e-03 -3.538880e-03 -2.945510e-03 -8.307823e-03 -7.404526e-03 -8.779058e-03 -1.411339e-02 -8.002322e-03 -3.181138e-02 -2.931960e-02 -8.163330e-03 -2.216598e-02 -2.675454e-02 -6.062327e-03 -1.872005e-03 -4.760720e-04 -1.696711e-04 -1.855079e-04 -1.137821e-04 -4.413826e-04 -1.556369e-03 -3.538880e-03 -2.945510e-03 -8.307823e-03 -7.404526e-03 -8.779058e-03 -1.411339e-02 -8.002322e-03 -3.181138e-02 -2.931960e-02 -8.163330e-03 -2.216598e-02 -2.675454e-02 -6.062327e-03 -1.872005e-03 -4.760720e-04 -1.696711e-04 -1.855079e-04 -1.137821e-04 -4.413826e-04 -1.556369e-03 -3.538880e-03 -2.945510e-03 -8.307823e-03 -7.404526e-03 -8.779058e-03 -1.411339e-02 -8.002322e-03 -3.181138e-02 -2.931960e-02 -8.163330e-03 -2.216598e-02 -2.675454e-02 -6.062327e-03 -1.872005e-03 -4.760720e-04 -1.696711e-04 -1.855079e-04 -1.137821e-04 -4.413826e-04 -1.556369e-03 -3.538880e-03 -2.945510e-03 -8.307823e-03 -7.404526e-03 -8.779058e-03 -1.411339e-02 -8.002322e-03 -3.181138e-02 -2.931960e-02 -8.163330e-03 -2.216598e-02 -2.675454e-02 -6.062327e-03 -1.872005e-03 -4.760720e-04 -1.696711e-04 -1.855079e-04 -1.137821e-04 -4.413826e-04 -1.556369e-03 -3.538880e-03 -2.945510e-03 -8.307823e-03 -7.404526e-03 -8.779058e-03 -1.411339e-02 -8.002322e-03 -3.181138e-02 -2.931960e-02 -8.163330e-03 -2.216598e-02 -2.675454e-02 -6.062327e-03 -1.872005e-03 -4.760720e-04 -1.696711e-04 -1.855079e-04 -1.137821e-04 -4.413826e-04 -1.556369e-03 -3.538880e-03 -2.945510e-03 -8.307823e-03 -7.404526e-03 -8.779058e-03 -1.411339e-02 -8.002322e-03 -3.181138e-02 -2.931960e-02 -8.163330e-03 -2.216598e-02 -2.675454e-02 -6.062327e-03 -1.872005e-03 -4.760720e-04 -1.696711e-04 -1.855079e-04 -1.137821e-04 -4.413826e-04 -1.556369e-03 -3.538880e-03 -2.945510e-03 -8.307823e-03 -7.404526e-03 -8.779058e-03 -1.411339e-02 -8.002322e-03 -3.181138e-02 -2.931960e-02 -8.163330e-03 -2.216598e-02 -2.675454e-02 -6.062327e-03 -1.929732e-03 -5.023366e-04 -1.901827e-04 -2.055425e-04 -1.322265e-04 -4.683355e-04 -1.611273e-03 -3.639319e-03 -3.030735e-03 -8.540270e-03 -7.606327e-03 -9.018492e-03 -1.443382e-02 -8.222977e-03 -3.093914e-02 -2.822920e-02 -8.351332e-03 -2.050782e-02 -2.716813e-02 -6.227063e-03 7.258698e-04 -9.925871e-03 -4.389454e-03 -6.649259e-03 -5.776029e-03 -9.664623e-03 -3.777689e-03 6.730477e-03 1.108732e-03 4.580993e-03 -5.722684e-03 6.197411e-03 -1.021466e-02 -4.086675e-03 2.771596e-02 2.768165e-02 -6.238290e-04 4.433627e-02 1.332058e-02 -2.504159e-02 -2.083457e-03 -8.379150e-04 -3.412296e-03 -3.509094e-03 -3.122077e-03 1.296207e-03 5.266442e-03 -1.172890e-02 -1.918955e-03 -1.313928e-02 4.085270e-03 -9.702499e-03 -1.441913e-02 -1.547646e-02 8.995850e-03 1.602321e-02 -2.113906e-03 -1.684010e-03 9.727121e-03 -5.717757e-03 1.049036e-02 -9.114596e-03 -1.668097e-02 -7.020386e-03 -7.184252e-03 -1.077449e-02 -4.116419e-03 1.436425e-02 6.815285e-03 1.271902e-02 5.294686e-03 -2.476647e-03 -7.211429e-03 2.217507e-02 5.488531e-02 6.422918e-02 -2.779472e-02 1.185723e-02 3.148117e-02 -9.081121e-03 -1.597345e-02 -1.974609e-02 -2.107064e-02 -1.590503e-02 -2.280551e-02 -1.866962e-02 -2.647663e-02 3.467916e-03 -1.758535e-02 1.250983e-02 -2.163759e-03 3.592700e-03 2.567740e-02 -1.670001e-02 7.084554e-02 8.258514e-02 2.920383e-02 8.929046e-02 6.568056e-02 -4.419702e-04 -5.936545e-03 -9.365020e-04 -1.049113e-02 -2.994425e-03 -7.869690e-03 -2.513631e-03 3.588727e-03 -1.457281e-02 -1.324094e-02 1.850077e-02 1.167537e-02 -7.007754e-03 1.965409e-03 3.705116e-03 6.299336e-02 3.475462e-02 6.046230e-03 3.249393e-02 -5.491897e-03 -2.954251e-02 -1.336701e-02 -3.834742e-02 -4.689630e-02 -5.007298e-02 -4.120176e-02 -2.190969e-02 -3.190347e-02 9.281042e-03 2.135935e-02 3.714402e-02 4.946580e-02 3.464623e-02 6.359773e-02 1.215138e-02 1.415688e-01 1.433468e-01 4.267587e-02 -4.347826e-03 6.555498e-02 -1.256070e-03 -8.623278e-03 -3.607063e-02 -4.014803e-02 -4.556743e-02 -4.543180e-02 -4.630250e-02 -1.039166e-02 -2.351717e-03 -1.399184e-02 2.767982e-02 4.651428e-02 5.159597e-02 4.994765e-02 4.605244e-02 1.011953e-01 1.351083e-01 6.908649e-02 2.880115e-02 -9.302399e-03 4.794059e-02 -4.394470e-03 -1.582418e-03 -9.919664e-04 -1.038975e-03 -8.851977e-04 -1.516015e-03 -3.843547e-03 -2.088184e-03 1.487027e-03 -4.117913e-03 -6.320530e-03 -7.417772e-03 -1.276640e-03 -7.948346e-03 -1.378766e-02 -3.093190e-02 -1.190872e-02 -1.041450e-02 -1.686448e-02 -7.362685e-03 -1.456827e-03 -1.020199e-02 -4.476313e-03 -2.053435e-02 -1.630487e-02 -1.139170e-02 -9.392776e-03 7.176833e-03 -2.222963e-02 1.736806e-02 -8.496816e-03 5.065255e-04 5.600133e-02 1.396301e-02 7.546280e-03 -8.983525e-03 -2.621496e-02 6.733136e-02 1.243134e-01 2.354995e-02 -4.095556e-02 -5.109360e-02 -5.735023e-02 -4.859813e-02 -5.698831e-02 -6.554125e-02 -2.659203e-02 -2.548911e-02 -7.726741e-05 2.525947e-02 3.392318e-02 8.264613e-02 8.973977e-02 7.513147e-02 8.300843e-02 3.531290e-02 3.240039e-02 1.273295e-01 1.670953e-01 6.602598e-02 -9.500992e-03 -2.579257e-03 -1.029614e-04 -2.287837e-03 -3.635945e-03 3.549711e-03 9.893225e-04 1.827729e-03 2.563891e-03 -1.095486e-02 -1.984048e-02 -1.178485e-02 5.600063e-03 -8.504760e-03 7.307376e-03 4.239622e-03 1.046857e-02 4.690345e-03 3.120024e-02 1.154009e-02
 -7.622577e-03 -1.382261e-02 -4.861513e-02 -3.588463e-02 -5.685059e-02 -1.355764e-02 -5.154015e-03 -6.494442e-04 -1.253313e-05 0.000000e+00 -3.200207e-06 0.000000e+00 0.000000e+00 0.000000e+00 0.000000e+00 0.000000e+00 -1.108309e-05 0.000000e+00 0.000000e+00 0.000000e+00 -7.622577e-03 -1.382261e-02 -4.861513e-02 -3.588463e-02 -5.685059e-02 -1.355764e-02 -5.154015e-03 -6.494442e-04 -1.253313e-05 0.000000e+00 -3.200207e-06 0.000000e+00 0.000000e+00 0.000000e+00 0.000000e+00 0.000000e+00 -1.108309e-05 0.000000e+00 0.000000e+00 0.000000e+00 -7.622577e-03 -1.382261e-02 -4.861513e-02 -3.588463e-02 -5.685059e-02 -1.355764e-02 -5.154015e-03 -6.494442e-04 -1.253313e-05 0.000000e+00 -3.200207e-06 0.000000e+00 0.000000e+00 0.000000e+00 0.000000e+00 0.000000e+00 -1.108309e-05 0.000000e+00 0.000000e+00 0.000000e+00 -7.622577e-03 -1.382261e-02 -4.861513e-02 -3.588463e-02 -5.685059e-02 -1.355764e-02 -5.154015e-03 -6.494442e-04 -1.253313e-05 0.000000e+00 -3.200207e-06 0.000000e+00 0.000000e+00 0.000000e+00 0.000000e+00 0.000000e+00 -1.108309e-05 0.000000e+00 0.000000e+00 0.000000e+00 -7.622577e-03 -1.382261e-02 -4.861513e-02 -3.588463e-02 -5.685059e-02 -1.355764e-02 -5.154015e-03 -6.494442e-04 -1.253313e-05 0.000000e+00 -3.200207e-06 0.000000e+00 0.000000e+00 0.000000e+00 0.000000e+00 0.000000e+00 -1.108309e-05 0.000000e+00 0.000000e+00 0.000000e+00 -7.622577e-03 -1.382261e-02 -4.861513e-02 -3.588463e-02 -5.685059e-02 -1.355764e-02 -5.154015e-03 -6.494442e-04 -1.253313e-05 0.000000e+00 -3.200207e-06 0.000000e+00 0.000000e+00 0.000000e+00 0.000000e+00 0.000000e+00 -1.108309e-05 0.000000e+00 0.000000e+00 0.000000e+00 -7.622577e-03 -1.382261e-02 -4.861513e-02 -3.588463e-02 -5.685059e-02 -1.355764e-02 -5.154015e-03 -6.494442e-04 -1.253313e-05 0.000000e+00 -3.200207e-06 0.000000e+00 0.000000e+00 0.000000e+00 0.000000e+00 0.000000e+00 -1.108309e-05 0.000000e+00 0.000000e+00 0.000000e+00 -7.622577e-03 -1.382261e-02 -4.861513e-02 -3.588463e-02 -5.685059e-02 -1.355764e-02 -5.154015e-03 -6.494442e-04 -1.253313e-05 0.000000e+00 -3.200207e-06 0.000000e+00 0.000000e+00 0.000000e+00 0.000000e+00 0.000000e+00 -1.108309e-05 0.000000e+00 0.000000e+00 0.000000e+00 -7.747748e-03 -1.410640e-02 -4.788761e-02 -3.675505e-02 -5.452778e-02 -1.385024e-02 -5.258464e-03 -6.713806e-04 -2.290389e-05 -1.019048e-05 -1.343549e-05 -1.019048e-05 -1.019048e-05 -1.019048e-05 -1.019048e-05 -1.019048e-05 -2.152452e-05 -1.019048e-05 -1.019048e-05 -1.019048e-05 -9.190329e-03 -5.958536e-03 4.430214e-02 1.223980e-03 2.898102e-02 4.250471e-02 6.109783e-03 -7.013023e-03 -4.645493e-03 -4.513340e-03 -4.545247e-03 -4.513340e-03 -4.513340e-03 -4.513340e-03 -4.513340e-03 -4.513340e-03 -4.623371e-03 -4.513340e-03 -4.513340e-03 -4.513340e-03 -1.025033e-02 2.256792e-02 -1.149897e-02 -1.915650e-02 -1.248862e-02 7.795561e-03 3.396938e-03 -9.955019e-04 -1.956819e-03 -1.892237e-03 -1.906412e-03 -1.892237e-03 -1.892237e-03 -1.892237e-03 -1.892237e-03 -1.892237e-03 -1.948769e-03 -1.892237e-03 -1.892237e-03 -1.892237e-03 -5.750575e-04 1.745630e-02 7.222491e-02 6.228806e-02 8.353961e-02 5.578262e-04 1.438469e-02 -9.536181e-03 -9.173199e-03 -8.911995e-03 -8.963591e-03 -8.911995e-03 -8.911995e-03 -8.911995e-03 -8.911995e-03 -8.911995e-03 -9.138866e-03 -8.911995e-03 -8.911995e-03 -8.911995e-03 7.625281e-03 1.687112e-03 9.834778e-02 9.210751e-02 1.608099e-01 1.985966e-02 7.106488e-03 -6.085324e-03 -1.519830e-02 -1.476770e-02 -1.485817e-02 -1.476770e-02 -1.476770e-02 -1.476770e-02 -1.476770e-02 -1.476770e-02 -1.317730e-02 -1.476770e-02 -1.476770e-02 -1.476770e-02 4.637218e-03 5.110162e-04 9.110575e-02 3.920964e-02 2.489250e-02 -1.267981e-02 1.978073e-03 -4.290192e-03 -6.010574e-03 -5.819816e-03 -5.868737e-03 -5.819816e-03 -5.819816e-03 -5.819816e-03 -5.819816e-03 -5.819816e-03 -5.980846e-03 -5.819816e-03 -5.819816e-03 -5.819816e-03 4.692800e-02 9.631700e-02 1.510565e-01 1.673974e-01 2.233072e-01 5.789299e-02 4.386982e-02 -6.189947e-03 -3.573486e-02 -3.398309e-02 -3.444814e-02 -3.398309e-02 -3.398309e-02 -3.398309e-02 -3.398309e-02 -3.398309e-02 -3.305872e-02 -3.398309e-02 -3.398309e-02 -3.398309e-02 4.810021e-02 1.028987e-01 1.815979e-01 1.465391e-01 1.951814e-01 7.072253e-02 5.795346e-03 -3.285641e-02 -2.730907e-02 -3.155867e-02 -3.014176e-02 -3.155867e-02 -3.155867e-02 -3.155867e-02 -3.155867e-02 -3.155867e-02 -3.075918e-02 -3.155867e-02 -3.155867e-02 -3.155867e-02 -1.162080e-02 -7.897316e-03 -3.348134e-02 -2.225208e-02 -4.129620e-02 -4.010291e-03 -4.921138e-03 -1.754996e-03 -5.194171e-04 -4.931031e-04 -4.997692e-04 -4.931031e-04 -4.931031e-04 -4.931031e-04 -4.931031e-04 -4.931031e-04 -5.136128e-04 -4.931031e-04 -4.931031e-04 -4.931031e-04 1.564821e-02 7.594964e-03 7.365395e-02 7.202215e-02 1.108071e-01 4.694464e-02 9.635323e-03 -6.891613e-03 -1.293523e-02 -1.255511e-02 -1.261100e-02 -1.255511e-02 -1.255511e-02 -1.255511e-02 -1.255511e-02 -1.255511e-02 -1.279946e-02 -1.255511e-02 -1.255511e-02 -1.255511e-02 1.025223e-01 9.129163e-02 2.427143e-01 1.580473e-01 2.269957e-01 1.083261e-01 4.288802e-02 -2.063953e-02 -4.134278e-02 -4.222610e-02 -4.237102e-02 -4.222610e-02 -4.222610e-02 -4.222610e-02 -4.222610e-02 -4.222610e-02 -4.321004e-02 -4.222610e-02 -4.222610e-02 -4.222610e-02 5.019945e-03 1.439042e-02 1.519398e-03 9.924842e-03 2.454373e-02 -6.135599e-03 3.818137e-03 1.829411e-03 -3.429769e-03 -3.326467e-03 -3.349381e-03 -3.326467e-03 -3.326467e-03 -3.326467e-03 -3.326467e-03 -3.326467e-03 -3.407907e-03 -3.326467e-03 -3.326467e-03 -3.326467e-03
 -5.731722e-04 -2.866070e-05 0.000000e+00 -7.019643e-06 0.000000e+00 -4.830986e-05 -1.736283e-04 -8.097086e-04 -3.308294e-03 -1.363904e-02 -8.719902e-03 -1.235789e-02 -1.513787e-02 -9.472158e-03 -2.680624e-02 -2.672273e-02 -7.309006e-03 -2.045885e-02 -2.708466e-02 -9.526299e-03 -5.731722e-04 -2.866070e-05 0.000000e+00 -7.019643e-06 0.000000e+00 -4.830986e-05 -1.736283e-04 -8.097086e-04 -3.308294e-03 -1.363904e-02 -8.719902e-03 -1.235789e-02 -1.513787e-02 -9.472158e-03 -2.680624e-02 -2.672273e-02 -7.309006e-03 -2.045885e-02 -2.708466e-02 -9.526299e-03 -5.731722e-04 -2.866070e-05 0.000000e+00 -7.019643e-06 0.000000e+00 -4.830986e-05 -1.736283e-04 -8.097086e-04 -3.308294e-03 -1.363904e-02 -8.719902e-03 -1.235789e-02 -1.513787e-02 -9.472158e-03 -2.680624e-02 -2.672273e-02 -7.309006e-03 -2.045885e-02 -2.708466e-02 -9.526299e-03 -5.731722e-04 -2.866070e-05 0.000000e+00 -7.019643e-06 0.000000e+00 -4.830986e-05 -1.736283e-04 -8.097086e-04 -3.308294e-03 -1.363904e-02 -8.719902e-03 -1.235789e-02 -1.513787e-02 -9.472158e-03 -2.680624e-02 -2.672273e-02 -7.309006e-03 -2.045885e-02 -2.708466e-02 -9.526299e-03 -5.731722e-04 -2.866070e-05 0.000000e+00 -7.019643e-06 0.000000e+00 -4.830986e-05 -1.736283e-04 -8.097086e-04 -3.308294e-03 -1.363904e-02 -8.719902e-03 -1.235789e-02 -1.513787e-02 -9.472158e-03 -2.680624e-02 -2.672273e-02 -7.309006e-03 -2.045885e-02 -2.708466e-02 -9.526299e-03 -5.731722e-04 -2.866070e-05 0.000000e+00 -7.019643e-06 0.000000e+00 -4.830986e-05 -1.736283e-04 -8.097086e-04 -3.308294e-03 -1.363904e-02 -8.719902e-03 -1.235789e-02 -1.513787e-02 -9.472158e-03 -2.680624e-02 -2.672273e-02 -7.309006e-03 -2.045885e-02 -2.708466e-02 -9.526299e-03 -5.731722e-04 -2.866070e-05 0.000000e+00 -7.019643e-06 0.000000e+00 -4.830986e-05 -1.736283e-04 -8.097086e-04 -3.308294e-03 -1.363904e-02 -8.719902e-03 -1.235789e-02 -1.513787e-02 -9.472158e-03 -2.680624e-02 -2.672273e-02 -7.309006e-03 -2.045885e-02 -2.708466e-02 -9.526299e-03 -5.731722e-04 -2.866070e-05 0.000000e+00 -7.019643e-06 0.000000e+00 -4.830986e-05 -1.736283e-04 -8.097086e-04 -3.308294e-03 -1.363904e-02 -8.719902e-03 -1.235789e-02 -1.513787e-02 -9.472158e-03 -2.680624e-02 -2.672273e-02 -7.309006e-03 -2.045885e-02 -2.708466e-02 -9.526299e-03 -5.973297e-04 -4.249804e-05 -1.335603e-05 -2.047156e-05 -1.335603e-05 -6.253076e-05 -1.898160e-04 -8.376850e-04 -3.389555e-03 -1.393066e-02 -8.930177e-03 -1.265329e-02 -1.550891e-02 -9.677350e-03 -2.545048e-02 -2.729493e-02 -7.481520e-03 -1.914971e-02 -2.598082e-02 -9.729800e-03 -4.262090e-03 -6.036539e-03 -5.802002e-03 -5.865196e-03 -5.802002e-03 -6.309544e-03 -5.725603e-03 -7.083546e-03 -1.105223e-02 -5.692042e-02 -3.638851e-03 -1.167311e-02 1.140020e-02 2.757189e-02 4.277195e-02 3.109641e-02 6.560309e-03 4.941619e-02 1.857308e-02 -1.069333e-02 -3.389684e-03 -2.564316e-03 -2.453668e-03 -2.486466e-03 -2.453668e-03 -2.691542e-03 -3.346764e-03 -4.630103e-03 -1.073993e-02 -4.367097e-03 -1.463824e-02 2.869412e-03 2.499036e-02 -1.086196e-02 2.109438e-02 -3.617130e-03 -2.327319e-02 -1.794276e-02 1.895217e-02 -1.921417e-03 -1.395049e-02 -1.203470e-02 -1.159193e-02 -1.170114e-02 -1.159193e-02 -1.259551e-02 -9.391144e-03 2.132975e-03 -4.086245e-02 -2.651939e-02 -1.719397e-02 -1.430844e-02 2.785440e-02 7.234306e-03 3.713862e-02 8.392339e-02 -9.669850e-03 8.340144e-02 7.498736e-02 7.595008e-03 -2.619696e-02 -2.029354e-02 -1.955354e-02 -1.975608e-02 -1.955354e-02 -1.922898e-02 -2.187466e-02 -1.031028e-02 -2.994152e-02 3.079918e-02 -7.135273e-03 4.979050e-02 -1.174917e-02 -3.215495e-02 3.508703e-02 9.949741e-02 5.723423e-02 7.373235e-02 7.701292e-02 1.991019e-02 -8.029358e-03 -7.900431e-03 -7.616298e-03 -7.708857e-03 -7.616298e-03 -8.314674e-03 -1.020668e-02 -1.764142e-02 2.946926e-03 1.468777e-02 1.695073e-03 4.563204e-03 1.287083e-02 -2.186701e-02 3.353328e-02 5.290920e-02 9.573822e-03 3.465757e-02 1.336377e-02 -8.774720e-03 -3.409767e-02 -4.542047e-02 -4.552207e-02 -4.415866e-02 -4.552207e-02 -4.149110e-02 -2.874564e-02 -1.752418e-02 -1.034669e-02 6.336163e-02 3.424117e-02 3.910692e-02 5.074000e-02 9.237643e-02 2.141969e-01 3.094766e-01 -1.932302e-03 -1.260467e-01 -8.183080e-02 9.062818e-02 -2.357291e-02 -4.060304e-02 -4.287613e-02 -4.349816e-02 -4.287613e-02 -4.474665e-02 -3.747567e-02 -1.033988e-02 5.811430e-02 1.757351e-01 4.949254e-02 4.825444e-02 8.835119e-02 7.613761e-02 2.163562e-01 2.472363e-01 -1.333497e-02 -1.719761e-01 -1.996708e-01 5.703345e-02 2.665328e-04 -6.672283e-04 -6.185578e-04 -6.307868e-04 -6.185578e-04 -7.127227e-04 -9.654668e-04 -2.238798e-03 -3.428762e-03 -1.567167e-02 -3.201464e-03 -7.363612e-03 -1.769704e-02 -9.184576e-03 -1.713112e-02 -1.958741e-02 -4.290223e-03 -8.085355e-03 -8.457291e-03 -1.292078e-02 -3.119028e-03 -1.724121e-02 -1.657114e-02 -1.680301e-02 -1.657114e-02 -1.214372e-02 -1.783409e-02 -2.477460e-02 2.590219e-03 2.189904e-02 3.919750e-02 1.320656e-02 6.307255e-02 1.121095e-02 -4.531470e-02 -8.708363e-02 1.446596e-02 7.709371e-02 2.050674e-01 -1.227456e-02 -3.281922e-02 -5.406154e-02 -5.710627e-02 -5.622263e-02 -5.710627e-02 -5.576717e-02 -5.470688e-02 -4.359661e-02 4.125014e-02 7.482957e-02 7.197423e-02 7.998324e-02 3.911799e-02 3.337549e-02 -8.097192e-02 -2.432234e-01 1.001307e-01 3.610180e-01 3.239681e-01 5.512145e-02 -9.102000e-03 -4.483647e-03 -4.308151e-03 -4.353962e-03 -4.308151e-03 -4.700648e-03 -5.786412e-03 -5.145380e-03 -7.424543e-03 -2.271456e-02 -3.686736e-03 2.429779e-02 -3.082836e-03 -4.678914e-03 3.551245e-02 1.505234e-02 -1.722966e-02 1.588751e-02 4.238026e-02 -1.733973e-02
 -1.818551e-02 -1.735100e-02 -2.554823e-02 -2.060429e-02 -2.320267e-02 -1.509017e-02 -1.965772e-02 -1.627592e-02 -2.494310e-03 -1.628070e-03 -2.124246e-03 -8.769031e-04 -1.081818e-03 -1.029523e-03 -2.018450e-03 -2.274183e-03 -5.716242e-03 -4.977502e-03 -1.089682e-03 -9.570047e-04 -1.818551e-02 -1.735100e-02 -2.554823e-02 -2.060429e-02 -2.320267e-02 -1.509017e-02 -1.965772e-02 -1.627592e-02 -2.494310e-03 -1.628070e-03 -2.124246e-03 -8.769031e-04 -1.081818e-03 -1.029523e-03 -2.018450e-03 -2.274183e-03 -5.716242e-03 -4.977502e-03 -1.089682e-03 -9.570047e-04 -1.818551e-02 -1.735100e-02 -2.554823e-02 -2.060429e-02 -2.320267e-02 -1.509017e-02 -1.965772e-02 -1.627592e-02 -2.494310e-03 -1.628070e-03 -2.124246e-03 -8.769031e-04 -1.081818e-03 -1.029523e-03 -2.018450e-03 -2.274183e-03 -5.716242e-03 -4.977502e-03 -1.089682e-03 -9.570047e-04 -1.818551e-02 -1.735100e-02 -2.554823e-02 -2.060429e-02 -2.320267e-02 -1.509017e-02 -1.965772e-02 -1.627592e-02 -2.494310e-03 -1.628070e-03 -2.124246e-03 -8.769031e-04 -1.081818e-03 -1.029523e-03 -2.018450e-03 -2.274183e-03 -5.716242e-03 -4.977502e-03 -1.089682e-03 -9.570047e-04 -1.818551e-02 -1.735100e-02 -2.554823e-02 -2.060429e-02 -2.320267e-02 -1.509017e-02 -1.965772e-02 -1.627592e-02 -2.494310e-03 -1.628070e-03 -2.124246e-03 -8.769031e-04 -1.081818e-03 -1.029523e-03 -2.018450e-03 -2.274183e-03 -5.716242e-03 -4.977502e-03 -1.089682e-03 -9.570047e-04 -1.818551e-02 -1.735100e-02 -2.554823e-02 -2.060429e-02 -2.320267e-02 -1.509017e-02 -1.965772e-02 -1.627592e-02 -2.494310e-03 -1.628070e-03 -2.124246e-03 -8.769031e-04 -1.081818e-03 -1.029523e-03 -2.018450e-03 -2.274183e-03 -5.716242e-03 -4.977502e-03 -1.089682e-03 -9.570047e-04 -1.818551e-02 -1.735100e-02 -2.554823e-02 -2.060429e-02 -2.320267e-02 -1.509017e-02 -1.965772e-02 -1.627592e-02 -2.494310e-03 -1.628070e-03 -2.124246e-03 -8.769031e-04 -1.081818e-03 -1.029523e-03 -2.018450e-03 -2.274183e-03 -5.716242e-03 -4.977502e-03 -1.089682e-03 -9.570047e-04 -1.818551e-02 -1.735100e-02 -2.554823e-02 -2.060429e-02 -2.320267e-02 -1.509017e-02 -1.965772e-02 -1.627592e-02 -2.494310e-03 -1.628070e-03 -2.124246e-03 -8.769031e-04 -1.081818e-03 -1.029523e-03 -2.018450e-03 -2.274183e-03 -5.716242e-03 -4.977502e-03 -1.089682e-03 -9.570047e-04 -1.875864e-02 -1.780793e-02 -2.231700e-02 -2.111519e-02 -2.375165e-02 -1.545152e-02 -1.815147e-02 -1.667809e-02 -2.559887e-03 -1.675995e-03 -2.181488e-03 -9.070972e-04 -1.116590e-03 -1.065223e-03 -2.076992e-03 -2.345616e-03 -5.829439e-03 -5.054139e-03 -1.119938e-03 -9.903865e-04 -4.442999e-02 -3.161720e-03 2.547315e-02 4.102247e-02 2.732202e-02 3.244204e-02 8.031634e-03 2.685798e-02 -2.675824e-02 -1.198860e-02 -2.591515e-03 -4.874805e-03 3.359555e-04 -7.123187e-03 -5.998018e-03 2.651826e-03 -1.153528e-02 2.746919e-02 -1.471552e-02 -1.190381e-02 -8.500952e-03 2.769825e-03 6.685617e-02 -1.743189e-02 3.022717e-03 3.947235e-04 -1.333032e-02 -6.994251e-04 -8.173445e-03 -9.249734e-03 -5.920835e-03 -5.159251e-03 -4.297621e-03 -2.078352e-03 -2.956871e-03 -6.208305e-03 -1.717827e-02 -7.618388e-03 -3.981011e-03 -3.730402e-03 3.168620e-02 1.751116e-03 1.911551e-02 2.213671e-02 5.374283e-02 2.726253e-02 8.829958e-02 2.392345e-02 -1.506171e-02 -1.348628e-02 -1.142739e-02 6.637312e-03 -6.283758e-03 -7.720102e-03 -8.079851e-03 -2.078477e-03 -2.373254e-02 -2.562712e-02 -1.459624e-02 -1.360523e-02 3.186852e-02 7.568510e-02 8.814538e-02 5.705681e-03 1.893873e-02 1.924251e-02 5.954404e-02 2.787881e-02 -1.273221e-02 -1.892712e-02 -1.481922e-02 -1.539089e-02 -1.544555e-02 -1.140341e-02 -8.747998e-03 -5.068407e-03 8.942330e-03 -8.643770e-03 -5.488453e-03 -1.396876e-02 2.767703e-02 1.338166e-02 2.541080e-02 3.596661e-02 5.106108e-02 -7.824922e-03 3.615190e-02 3.427475e-02 -1.290869e-02 -9.776126e-03 -2.000711e-02 -5.780109e-03 -1.500187e-02 -6.646998e-03 -9.589428e-03 -1.449323e-02 7.527599e-03 -2.239386e-02 -2.017425e-02 -1.172916e-02 8.523612e-02 1.023892e-01 4.122128e-02 4.132292e-02 5.402181e-02 6.186423e-02 7.763095e-02 3.761548e-02 1.095314e-02 -1.674695e-02 -3.337156e-02 -2.722216e-02 -1.789629e-02 -3.503768e-02 -3.593235e-02 -6.834428e-02 8.455163e-02 4.602638e-02 -5.491145e-04 -3.624332e-02 7.256254e-02 4.666260e-02 3.939508e-02 7.737668e-02 5.708764e-02 5.468161e-02 3.083343e-02 1.504534e-03 5.705112e-03 -7.949905e-03 2.507414e-02 -4.880379e-02 -2.445051e-02 -3.790768e-02 -6.488464e-02 -5.558297e-02 5.808367e-02 1.175322e-01 1.206807e-02 -1.324708e-02 -1.930841e-02 -9.410799e-03 -2.335937e-02 5.410074e-04 5.528592e-03 -1.187391e-02 -1.908285e-02 -1.501190e-02 -1.950305e-03 -4.045794e-03 -1.044066e-03 -2.463270e-03 -2.878271e-03 -2.794411e-03 1.351789e-03 -5.176100e-03 -8.304612e-03 -8.453050e-03 -2.814958e-03 -2.654203e-03 4.167594e-02 2.180721e-02 1.111092e-01 6.775239e-02 1.234565e-01 5.686059e-02 2.342444e-03 4.217457e-02 -1.727436e-02 -2.376853e-02 -3.229902e-02 -1.174245e-02 -2.547894e-02 -1.713561e-02 -8.488163e-03 1.827031e-04 -4.680288e-02 -5.645968e-02 -2.811190e-02 -2.172704e-02 1.037210e-01 6.265248e-02 1.638439e-02 6.116296e-02 1.707687e-02 3.555370e-02 6.865669e-02 9.129002e-02 1.821732e-02 6.364360e-03 1.848776e-02 -4.177074e-02 -3.298334e-02 -1.200993e-02 6.153584e-02 8.547749e-02 3.588039e-04 -3.586266e-02 -6.090231e-02 -1.822372e-02 -2.710653e-03 -7.722602e-03 4.439119e-02 3.662213e-02 7.749791e-03 -2.592817e-03 9.533036e-03 1.815330e-02 -1.173436e-02 -3.310510e-03 -1.004292e-02 -4.566468e-03 -2.360251e-03 -9.964231e-03 -9.867238e-03 -9.814659e-03 -9.553883e-03 -4.482827e-03 -5.757393e-03 -7.183615e-03
 -2.117145e-03 -9.037542e-03 -5.159038e-02 -3.272317e-02 -7.643392e-02 -9.136203e-03 -1.066208e-03 -5.848718e-05 -2.039829e-05 0.000000e+00 0.000000e+00 0.000000e+00 0.000000e+00 0.000000e+00 0.000000e+00 0.000000e+00 0.000000e+00 0.000000e+00 0.000000e+00 0.000000e+00 -2.117145e-03 -9.037542e-03 -5.159038e-02 -3.272317e-02 -7.643392e-02 -9.136203e-03 -1.066208e-03 -5.848718e-05 -2.039829e-05 0.000000e+00 0.000000e+00 0.000000e+00 0.000000e+00 0.000000e+00 0.000000e+00 0.000000e+00 0.000000e+00 0.000000e+00 0.000000e+00 0.000000e+00 -2.117145e-03 -9.037542e-03 -5.159038e-02 -3.272317e-02 -7.643392e-02 -9.136203e-03 -1.066208e-03 -5.848718e-05 -2.039829e-05 0.000000e+00 0.000000e+00 0.000000e+00 0.000000e+00 0.000000e+00 0.000000e+00 0.000000e+00 0.000000e+00 0.000000e+00 0.000000e+00 0.000000e+00 -2.117145e-03 -9.037542e-03 -5.159038e-02 -3.272317e-02 -7.643392e-02 -9.136203e-03 -1.066208e-03 -5.848718e-05 -2.039829e-05 0.000000e+00 0.000000e+00 0.000000e+00 0.000000e+00 0.000000e+00 0.000000e+00 0.000000e+00 0.000000e+00 0.000000e+00 0.000000e+00 0.000000e+00 -2.117145e-03 -9.037542e-03 -5.159038e-02 -3.272317e-02 -7.643392e-02 -9.136203e-03 -1.066208e-03 -5.848718e-05 -2.039829e-05 0.000000e+00 0.000000e+00 0.000000e+00 0.000000e+00 0.000000e+00 0.000000e+00 0.000000e+00 0.000000e+00 0.000000e+00 0.000000e+00 0.000000e+00 -2.117145e-03 -9.037542e-03 -5.159038e-02 -3.272317e-02 -7.643392e-02 -9.136203e-03 -1.066208e-03 -5.848718e-05 -2.039829e-05 0.000000e+00 0.000000e+00 0.000000e+00 0.000000e+00 0.000000e+00 0.000000e+00 0.000000e+00 0.000000e+00 0.000000e+00 0.000000e+00 0.000000e+00 -2.117145e-03 -9.037542e-03 -5.159038e-02 -3.272317e-02 -7.643392e-02 -9.136203e-03 -1.066208e-03 -5.848718e-05 -2.039829e-05 0.000000e+00 0.000000e+00 0.000000e+00 0.000000e+00 0.000000e+00 0.000000e+00 0.000000e+00 0.000000e+00 0.000000e+00 0.000000e+00 0.000000e+00 -2.117145e-03 -9.037542e-03 -5.159038e-02 -3.272317e-02 -7.643392e-02 -9.136203e-03 -1.066208e-03 -5.848718e-05 -2.039829e-05 0.000000e+00 0.000000e+00 0.000000e+00 0.000000e+00 0.000000e+00 0.000000e+00 0.000000e+00 0.000000e+00 0.000000e+00 0.000000e+00 0.000000e+00 -2.161908e-03 -5.304482e-03 -5.290612e-02 -3.361456e-02 -7.628188e-02 -9.382890e-03 -1.098344e-03 -6.939999e-05 -3.019822e-05 -9.498386e-06 -9.498386e-06 -9.498386e-06 -9.498386e-06 -9.498386e-06 -9.498386e-06 -9.498386e-06 -9.498386e-06 -9.498386e-06 -9.498386e-06 -9.498386e-06 -1.635616e-02 -2.993227e-02 5.742024e-02 5.131901e-02 7.071101e-02 -2.793428e-02 -4.952280e-03 -4.701528e-03 -4.287359e-03 -4.069165e-03 -4.069165e-03 -4.069165e-03 -4.069165e-03 -4.069165e-03 -4.069165e-03 -4.069165e-03 -4.069165e-03 -4.069165e-03 -4.069165e-03 -4.069165e-03 -4.601737e-03 -7.458581e-03 -9.500004e-03 -4.072552e-02 4.377367e-02 -9.818519e-03 7.305604e-03 -1.988558e-03 -1.789798e-03 -1.697108e-03 -1.697108e-03 -1.697108e-03 -1.697108e-03 -1.697108e-03 -1.697108e-03 -1.697108e-03 -1.697108e-03 -1.697108e-03 -1.697108e-03 -1.697108e-03 -1.117872e-02 3.089187e-02 9.363453e-03 7.302188e-02 1.426917e-01 -5.945072e-03 -3.484619e-03 -5.328313e-03 -8.479868e-03 -8.063247e-03 -8.063247e-03 -8.063247e-03 -8.063247e-03 -8.063247e-03 -8.063247e-03 -8.063247e-03 -8.063247e-03 -8.063247e-03 -8.063247e-03 -8.063247e-03 -2.202448e-02 2.360903e-02 1.255508e-01 1.411103e-01 1.236988e-01 6.739275e-03 -2.202716e-02 -1.337071e-02 -1.198332e-02 -1.327157e-02 -1.327157e-02 -1.327157e-02 -1.327157e-02 -1.327157e-02 -1.327157e-02 -1.327157e-02 -1.327157e-02 -1.327157e-02 -1.327157e-02 -1.327157e-02 -1.342881e-02 -2.461886e-02 9.866482e-03 2.415562e-02 1.291123e-01 1.820612e-02 8.317420e-04 -6.076029e-03 -5.487654e-03 -5.221383e-03 -5.221383e-03 -5.221383e-03 -5.221383e-03 -5.221383e-03 -5.221383e-03 -5.221383e-03 -5.221383e-03 -5.221383e-03 -5.221383e-03 -5.221383e-03 5.910250e-03 1.064390e-01 2.212832e-01 1.309547e-01 2.379092e-01 6.679523e-02 -5.007551e-03 -3.006864e-02 -3.124443e-02 -3.013467e-02 -3.013467e-02 -3.013467e-02 -3.013467e-02 -3.013467e-02 -3.013467e-02 -3.013467e-02 -3.013467e-02 -3.013467e-02 -3.013467e-02 -3.013467e-02 3.731080e-02 3.425073e-02 2.483544e-01 1.117272e-01 2.068755e-01 8.901051e-02 -1.247133e-02 -3.173034e-02 -2.714927e-02 -2.822159e-02 -2.822159e-02 -2.822159e-02 -2.822159e-02 -2.822159e-02 -2.822159e-02 -2.822159e-02 -2.822159e-02 -2.822159e-02 -2.822159e-02 -2.822159e-02 -4.296227e-03 -1.071543e-02 -5.990440e-02 -1.490346e-02 -2.760544e-02 -9.396444e-03 -2.490367e-03 1.467593e-03 -4.829191e-04 -4.434368e-04 -4.434368e-04 -4.434368e-04 -4.434368e-04 -4.434368e-04 -4.434368e-04 -4.434368e-04 -4.434368e-04 -4.434368e-04 -4.434368e-04 -4.434368e-04 2.284788e-02 4.013177e-02 1.233162e-01 4.911867e-02 7.513966e-02 2.674270e-02 -9.055930e-03 -1.165944e-02 -1.196624e-02 -1.150383e-02 -1.150383e-02 -1.150383e-02 -1.150383e-02 -1.150383e-02 -1.150383e-02 -1.150383e-02 -1.150383e-02 -1.150383e-02 -1.150383e-02 -1.150383e-02 5.129255e-02 1.034336e-01 2.776300e-01 1.305846e-01 2.423738e-01 1.039001e-01 2.158719e-02 -2.951185e-02 -3.759421e-02 -3.804626e-02 -3.804626e-02 -3.804626e-02 -3.804626e-02 -3.804626e-02 -3.804626e-02 -3.804626e-02 -3.804626e-02 -3.804626e-02 -3.804626e-02 -3.804626e-02 -1.279394e-02 -1.809938e-02 -1.717872e-02 2.215629e-02 9.277316e-02 -5.561664e-03 -9.009769e-03 -3.455280e-03 -1.126442e-03 -2.992658e-03 -2.992658e-03 -2.992658e-03 -2.992658e-03 -2.992658e-03 -2.992658e-03 -2.992658e-03 -2.992658e-03 -2.992658e-03 -2.992658e-03 -2.992658e-03
 -9.550879e-03 -5.896066e-03 -5.890132e-03 -4.917498e-03 -4.936601e-03 -4.447974e-03 -1.218033e-02 -2.194124e-02 -2.763136e-03 -5.085918e-03 -7.167029e-03 -4.788652e-03 -7.151186e-03 -4.481626e-03 -1.586289e-02 -1.452818e-02 -1.529988e-02 -2.519039e-02 -7.397982e-03 -2.705864e-03 -9.550879e-03 -5.896066e-03 -5.890132e-03 -4.917498e-03 -4.936601e-03 -4.447974e-03 -1.218033e-02 -2.194124e-02 -2.763136e-03 -5.085918e-03 -7.167029e-03 -4.788652e-03 -7.151186e-03 -4.481626e-03 -1.586289e-02 -1.452818e-02 -1.529988e-02 -2.519039e-02 -7.397982e-03 -2.705864e-03 -9.550879e-03 -5.896066e-03 -5.890132e-03 -4.917498e-03 -4.936601e-03 -4.447974e-03 -1.218033e-02 -2.194124e-02 -2.763136e-03 -5.085918e-03 -7.167029e-03 -4.788652e-03 -7.151186e-03 -4.481626e-03 -1.586289e-02 -1.452818e-02 -1.529988e-02 -2.519039e-02 -7.397982e-03 -2.705864e-03 -9.550879e-03 -5.896066e-03 -5.890132e-03 -4.917498e-03 -4.936601e-03 -4.447974e-03 -1.218033e-02 -2.194124e-02 -2.763136e-03 -5.085918e-03 -7.167029e-03 -4.788652e-03 -7.151186e-03 -4.481626e-03 -1.586289e-02 -1.452818e-02 -1.529988e-02 -2.519039e-02 -7.397982e-03 -2.705864e-03 -9.550879e-03 -5.896066e-03 -5.890132e-03 -4.917498e-03 -4.936601e-03 -4.447974e-03 -1.218033e-02 -2.194124e-02 -2.763136e-03 -5.085918e-03 -7.167029e-03 -4.788652e-03 -7.151186e-03 -4.481626e-03 -1.586289e-02 -1.452818e-02 -1.529988e-02 -2.519039e-02 -7.397982e-03 -2.705864e-03 -9.550879e-03 -5.896066e-03 -5.890132e-03 -4.917498e-03 -4.936601e-03 -4.447974e-03 -1.218033e-02 -2.194124e-02 -2.763136e-03 -5.085918e-03 -7.167029e-03 -4.788652e-03 -7.151186e-03 -4.481626e-03 -1.586289e-02 -1.452818e-02 -1.529988e-02 -2.519039e-02 -7.397982e-03 -2.705864e-03 -9.550879e-03 -5.896066e-03 -5.890132e-03 -4.917498e-03 -4.936601e-03 -4.447974e-03 -1.218033e-02 -2.194124e-02 -2.763136e-03 -5.085918e-03 -7.167029e-03 -4.788652e-03 -7.151186e-03 -4.481626e-03 -1.586289e-02 -1.452818e-02 -1.529988e-02 -2.519039e-02 -7.397982e-03 -2.705864e-03 -9.550879e-03 -5.896066e-03 -5.890132e-03 -4.917498e-03 -4.936601e-03 -4.447974e-03 -1.218033e-02 -2.194124e-02 -2.763136e-03 -5.085918e-03 -7.167029e-03 -4.788652e-03 -7.151186e-03 -4.481626e-03 -1.586289e-02 -1.452818e-02 -1.529988e-02 -2.519039e-02 -7.397982e-03 -2.705864e-03 -9.779472e-03 -6.062133e-03 -6.049100e-03 -3.043933e-03 -5.064336e-03 -4.560551e-03 -1.249717e-02 -2.055685e-02 -2.847436e-03 -5.224100e-03 -7.359675e-03 -4.930257e-03 -7.339710e-03 -4.601006e-03 -1.614924e-02 -1.476030e-02 -1.379442e-02 -2.595035e-02 -7.602359e-03 -2.781849e-03 -1.576155e-03 1.018134e-02 1.565581e-03 -1.184830e-02 -1.005263e-02 -1.004720e-02 3.423717e-02 4.660122e-02 -1.812288e-02 -3.162432e-04 2.506947e-02 -7.705863e-03 -1.044723e-02 -1.418127e-02 -4.004313e-03 -6.052657e-03 2.621210e-02 8.954377e-04 -1.303098e-02 9.148994e-03 -8.243654e-03 2.041195e-03 -5.867168e-03 -6.797800e-03 -1.059713e-02 -2.221360e-03 -4.064369e-03 -8.565799e-03 -1.962919e-03 -1.511363e-02 -1.437885e-02 3.222262e-03 -4.631040e-03 -1.206772e-02 -1.793217e-03 3.121764e-03 7.013315e-03 3.695929e-02 8.406410e-03 -7.931210e-03 2.320097e-02 -3.513171e-02 -3.382585e-03 4.385208e-03 -1.726726e-02 1.927839e-02 2.555801e-02 4.082390e-02 8.760983e-03 -6.663697e-03 -2.260273e-03 -2.639574e-02 -1.436393e-03 -4.870223e-03 3.071189e-03 1.605932e-02 6.044561e-02 4.207383e-02 -5.792582e-03 -7.600396e-03 2.441426e-02 3.642199e-03 -2.492357e-03 -1.886421e-02 9.037893e-03 -1.515403e-02 -3.306230e-03 8.345970e-02 -2.183841e-02 1.846166e-02 3.519436e-02 -3.175341e-02 -8.663367e-03 -1.949265e-02 3.823375e-02 8.162589e-02 -5.017498e-03 8.414997e-02 5.708486e-03 -5.203067e-02 -1.794979e-02 -7.100991e-03 -2.630255e-02 4.393434e-03 1.270808e-02 -1.356446e-03 1.913275e-02 2.101640e-02 1.358196e-03 -1.567399e-02 -2.516659e-03 -1.270944e-02 -3.408969e-03 4.883696e-03 3.872069e-02 -1.377569e-02 2.937735e-02 3.739113e-02 1.604685e-02 -9.108344e-03 2.531233e-02 -1.749783e-02 1.006279e-02 -1.263206e-02 -1.433863e-02 9.501117e-03 2.201949e-02 7.250472e-02 -1.854518e-03 1.787173e-02 -7.024618e-03 3.644036e-03 2.857902e-02 2.050466e-02 6.190312e-02 3.373972e-02 4.032373e-02 7.062097e-02 8.237729e-03 1.195212e-05 -4.530045e-03 2.947449e-02 4.447882e-02 1.863833e-02 5.716110e-03 3.513719e-02 5.788904e-02 3.089821e-02 -2.432159e-02 1.904563e-02 1.492918e-02 2.178548e-02 2.762714e-02 -5.500205e-03 1.970341e-02 3.649653e-02 1.082267e-03 1.157937e-03 7.605905e-03 8.426910e-03 -9.992164e-03 -4.564919e-03 -8.754302e-03 -4.604325e-03 -6.638591e-03 -3.552058e-03 -4.339810e-03 -1.266919e-02 -2.487322e-03 -3.524993e-03 -2.269201e-03 -1.016071e-03 -2.456285e-03 -8.319410e-03 4.668493e-03 -1.392879e-02 -2.441660e-02 -4.878133e-03 -1.492009e-02 -4.541136e-03 2.284065e-02 -5.579852e-03 -2.799474e-02 -8.770126e-03 1.459072e-02 -1.675329e-02 2.910787e-02 5.873982e-02 -1.888401e-02 5.633346e-04 -1.556968e-02 -1.016852e-02 -3.412406e-03 4.893454e-03 4.828790e-02 1.812522e-02 4.921211e-02 5.547479e-02 1.415536e-04 -1.677175e-02 5.081977e-02 4.531667e-02 3.866944e-02 2.970339e-02 9.782908e-03 -2.891555e-02 8.467584e-03 5.928253e-02 -4.651220e-03 -1.039996e-02 1.883718e-02 3.407403e-02 3.961736e-02 2.509487e-02 2.194356e-02 3.283384e-02 3.570816e-02 2.097114e-02 1.737811e-02 6.531864e-04 2.011507e-02 9.793748e-03 9.973694e-03 3.963003e-03 7.643496e-03 -1.570173e-03 3.267227e-03 -1.836617e-02 -2.867537e-03 -1.141132e-02 -2.812614e-03 6.415194e-03 -1.522391e-02 -1.886649e-02 -6.336532e-03 3.036999e-03 -7.933902e-05 3.035496e-02 1.076003e-02 -1.300432e-02
 -3.459221e-03 -1.650562e-03 -7.018348e-04 -1.052514e-03 -5.155578e-04 -1.680255e-03 -4.710827e-03 -7.934534e-03 -5.353111e-03 -1.125279e-02 -1.068854e-02 -1.180027e-02 -1.298503e-02 -1.092789e-02 -1.836026e-02 -1.991939e-02 -1.088153e-02 -1.915954e-02 -2.125557e-02 -7.894248e-03 -3.459221e-03 -1.650562e-03 -7.018348e-04 -1.052514e-03 -5.155578e-04 -1.680255e-03 -4.710827e-03 -7.934534e-03 -5.353111e-03 -1.125279e-02 -1.068854e-02 -1.180027e-02 -1.298503e-02 -1.092789e-02 -1.836026e-02 -1.991939e-02 -1.088153e-02 -1.915954e-02 -2.125557e-02 -7.894248e-03 -3.459221e-03 -1.650562e-03 -7.018348e-04 -1.052514e-03 -5.155578e-04 -1.680255e-03 -4.710827e-03 -7.934534e-03 -5.353111e-03 -1.125279e-02 -1.068854e-02 -1.180027e-02 -1.298503e-02 -1.092789e-02 -1.836026e-02 -1.991939e-02 -1.088153e-02 -1.915954e-02 -2.125557e-02 -7.894248e-03 -3.459221e-03 -1.650562e-03 -7.018348e-04 -1.052514e-03 -5.155578e-04 -1.680255e-03 -4.710827e-03 -7.934534e-03 -5.353111e-03 -1.125279e-02 -1.068854e-02 -1.180027e-02 -1.298503e-02 -1.092789e-02 -1.836026e-02 -1.991939e-02 -1.088153e-02 -1.915954e-02 -2.125557e-02 -7.894248e-03 -3.459221e-03 -1.650562e-03 -7.018348e-04 -1.052514e-03 -5.155578e-04 -1.680255e-03 -4.710827e-03 -7.934534e-03 -5.353111e-03 -1.125279e-02 -1.068854e-02 -1.180027e-02 -1.298503e-02 -1.092789e-02 -1.836026e-02 -1.991939e-02 -1.088153e-02 -1.915954e-02 -2.125557e-02 -7.894248e-03 -3.459221e-03 -1.650562e-03 -7.018348e-04 -1.052514e-03 -5.155578e-04 -1.680255e-03 -4.710827e-03 -7.934534e-03 -5.353111e-03 -1.125279e-02 -1.068854e-02 -1.180027e-02 -1.298503e-02 -1.092789e-02 -1.836026e-02 -1.991939e-02 -1.088153e-02 -1.915954e-02 -2.125557e-02 -7.894248e-03 -3.459221e-03 -1.650562e-03 -7.018348e-04 -1.052514e-03 -5.155578e-04 -1.680255e-03 -4.710827e-03 -7.934534e-03 -5.353111e-03 -1.125279e-02 -1.068854e-02 -1.180027e-02 -1.298503e-02 -1.092789e-02 -1.836026e-02 -1.991939e-02 -1.088153e-02 -1.915954e-02 -2.125557e-02 -7.894248e-03 -3.459221e-03 -1.650562e-03 -7.018348e-04 -1.052514e-03 -5.155578e-04 -1.680255e-03 -4.710827e-03 -7.934534e-03 -5.353111e-03 -1.125279e-02 -1.068854e-02 -1.180027e-02 -1.298503e-02 -1.092789e-02 -1.836026e-02 -1.991939e-02 -1.088153e-02 -1.915954e-02 -2.125557e-02 -7.894248e-03 -3.559567e-03 -1.700385e-03 -7.364762e-04 -1.097131e-03 -5.459250e-04 -1.746119e-03 -4.839028e-03 -8.139510e-03 -1.480836e-03 -9.575618e-03 -1.098784e-02 -1.210509e-02 -1.332841e-02 -1.122754e-02 -1.882289e-02 -2.041845e-02 -1.112542e-02 -1.965882e-02 -2.175536e-02 -8.103838e-03 9.079857e-02 -8.063013e-03 -8.897579e-03 -1.109522e-02 -8.534087e-03 4.083306e-03 5.910705e-03 -4.795896e-02 7.962820e-02 4.246721e-01 2.644139e-02 6.260838e-02 5.081353e-03 -6.407906e-02 -7.011759e-02 -1.827214e-01 -4.953490e-02 -1.259697e-01 -1.356986e-01 5.997159e-02 8.178703e-03 -8.447344e-04 -3.232666e-03 4.822224e-03 -6.210590e-03 1.096267e-03 -2.683889e-02 -3.608817e-02 2.461757e-02 3.061277e-02 -9.261136e-03 5.050186e-02 1.452805e-02 -2.267309e-03 -1.135855e-03 -3.899050e-03 2.858902e-02 -6.838986e-02 -5.944470e-02 1.119487e-02 1.261768e-01 -9.563719e-03 3.669329e-03 -1.447494e-02 -1.303183e-02 2.073182e-02 -8.026571e-02 -6.628248e-02 1.166904e-01 1.631067e-01 1.774595e-01 1.264369e-01 7.224848e-03 -6.651166e-02 2.802564e-02 -9.163763e-02 1.951396e-02 -1.925526e-01 -1.714108e-01 4.955210e-02 -1.335105e-02 -1.246170e-02 -3.165035e-02 -4.137806e-02 -2.982998e-02 -3.558798e-02 -2.506305e-02 -8.469666e-02 5.132148e-02 1.495473e-01 1.284081e-01 3.679587e-02 1.291617e-01 1.859673e-01 4.972715e-02 -6.345122e-02 9.640444e-06 -1.969910e-01 -5.314450e-02 6.198217e-02 5.441325e-02 2.275039e-02 2.089299e-03 -5.361829e-03 3.294586e-03 -1.424427e-02 -3.538812e-02 2.007650e-02 -1.569925e-02 1.146046e-02 4.570200e-02 -3.913883e-02 9.114201e-02 -3.331404e-02 -9.316034e-02 -1.090376e-01 -6.638390e-02 3.022595e-02 4.874090e-02 1.569585e-01 -7.291042e-02 -1.096624e-01 -6.371829e-02 -5.747766e-02 -7.392694e-02 -1.180474e-01 -1.670118e-01 -6.950584e-02 -3.879674e-02 -4.534666e-02 2.129088e-02 1.712174e-01 1.000240e-01 -1.046752e-01 -5.380522e-01 -6.067415e-01 4.228338e-01 1.017509e+00 8.139100e-01 -1.094229e-01 -1.383143e-01 1.713525e-02 -5.817101e-02 -2.901180e-02 -2.982330e-02 -5.442855e-02 -3.612482e-02 -3.277555e-02 -1.329270e-01 -3.241456e-01 -1.774939e-02 -3.352292e-02 -2.434446e-02 -1.030892e-01 -5.351160e-01 -5.851704e-01 2.087872e-01 1.066933e+00 1.304418e+00 -1.168181e-01 -2.351283e-03 -5.065218e-04 1.698527e-03 -3.054830e-03 -1.933586e-03 -4.377494e-03 -5.261468e-03 -1.603651e-02 -6.548698e-03 -2.161982e-02 -6.209136e-03 4.640090e-03 -1.134665e-02 -2.273415e-02 1.806171e-02 -8.662464e-03 2.824453e-02 -3.021963e-02 -4.255886e-02 -2.428657e-03 -8.054585e-02 -2.841436e-02 -3.001906e-02 -1.738664e-02 -1.465613e-02 -3.267396e-02 2.146687e-02 3.683105e-02 -8.497420e-02 -1.203482e-01 -1.003162e-01 -8.445932e-02 -1.218001e-01 1.500404e-02 7.839403e-01 8.706417e-01 -1.261155e-01 -2.811075e-01 -3.966961e-01 -3.029782e-02 -8.966039e-02 -2.321763e-02 1.620769e-04 1.320653e-02 -2.179120e-02 8.827074e-02 7.649439e-02 3.265523e-01 -3.074096e-03 -1.511132e-01 -1.044466e-01 -1.114378e-01 4.127059e-02 3.185339e-01 7.579015e-01 1.290157e+00 -3.581948e-01 -7.768862e-01 -7.805122e-01 -4.702751e-02 5.951008e-02 1.735034e-02 -5.691295e-04 -5.848030e-03 -4.794817e-03 1.170865e-02 2.562306e-01 4.831136e-02 9.486282e-03 2.822550e-02 -2.195821e-02 -2.405974e-02 -4.344620e-02 2.392360e-02 -8.545600e-02 -1.202064e-01 3.532723e-02 -8.702802e-02 -1.208828e-01 3.896072e-02
 -1.853975e-05 0.000000e+00 0.000000e+00 0.000000e+00 0.000000e+00 0.000000e+00 -3.570736e-06 -1.967744e-05 -9.171665e-04 -8.074872e-03 -5.318998e-03 -1.197937e-02 -1.720054e-02 -9.733543e-03 -3.037104e-02 -3.108158e-02 -2.531401e-03 -1.807719e-02 -4.007298e-02 -6.782976e-03 -1.853975e-05 0.000000e+00 0.000000e+00 0.000000e+00 0.000000e+00 0.000000e+00 -3.570736e-06 -1.967744e-05 -9.171665e-04 -8.074872e-03 -5.318998e-03 -1.197937e-02 -1.720054e-02 -9.733543e-03 -3.037104e-02 -3.108158e-02 -2.531401e-03 -1.807719e-02 -4.007298e-02 -6.782976e-03 -1.853975e-05 0.000000e+00 0.000000e+00 0.000000e+00 0.000000e+00 0.000000e+00 -3.570736e-06 -1.967744e-05 -9.171665e-04 -8.074872e-03 -5.318998e-03 -1.197937e-02 -1.720054e-02 -9.733543e-03 -3.037104e-02 -3.108158e-02 -2.531401e-03 -1.807719e-02 -4.007298e-02 -6.782976e-03 -1.853975e-05 0.000000e+00 0.000000e+00 0.000000e+00 0.000000e+00 0.000000e+00 -3.570736e-06 -1.967744e-05 -9.171665e-04 -8.074872e-03 -5.318998e-03 -1.197937e-02 -1.720054e-02 -9.733543e-03 -3.037104e-02 -3.108158e-02 -2.531401e-03 -1.807719e-02 -4.007298e-02 -6.782976e-03 -1.853975e-05 0.000000e+00 0.000000e+00 0.000000e+00 0.000000e+00 0.000000e+00 -3.570736e-06 -1.967744e-05 -9.171665e-04 -8.074872e-03 -5.318998e-03 -1.197937e-02 -1.720054e-02 -9.733543e-03 -3.037104e-02 -3.108158e-02 -2.531401e-03 -1.807719e-02 -4.007298e-02 -6.782976e-03 -1.853975e-05 0.000000e+00 0.000000e+00 0.000000e+00 0.000000e+00 0.000000e+00 -3.570736e-06 -1.967744e-05 -9.171665e-04 -8.074872e-03 -5.318998e-03 -1.197937e-02 -1.720054e-02 -9.733543e-03 -3.037104e-02 -3.108158e-02 -2.531401e-03 -1.807719e-02 -4.007298e-02 -6.782976e-03 -1.853975e-05 0.000000e+00 0.000000e+00 0.000000e+00 0.000000e+00 0.000000e+00 -3.570736e-06 -1.967744e-05 -9.171665e-04 -8.074872e-03 -5.318998e-03 -1.197937e-02 -1.720054e-02 -9.733543e-03 -3.037104e-02 -3.108158e-02 -2.531401e-03 -1.807719e-02 -4.007298e-02 -6.782976e-03 -1.853975e-05 0.000000e+00 0.000000e+00 0.000000e+00 0.000000e+00 0.000000e+00 -3.570736e-06 -1.967744e-05 -9.171665e-04 -8.074872e-03 -5.318998e-03 -1.197937e-02 -1.720054e-02 -9.733543e-03 -3.037104e-02 -3.108158e-02 -2.531401e-03 -1.807719e-02 -4.007298e-02 -6.782976e-03 -3.211587e-05 -1.299199e-05 -1.299199e-05 -1.299199e-05 -1.299199e-05 -1.299199e-05 -1.661718e-05 -3.310755e-05 -9.496332e-04 -8.274861e-03 -5.461191e-03 -1.028576e-02 -1.759467e-02 -9.973764e-03 -3.106264e-02 -3.176137e-02 -2.608492e-03 -1.665178e-02 -3.922344e-02 -6.959850e-03 -5.974880e-03 -5.710209e-03 -5.710209e-03 -5.710209e-03 -5.710209e-03 -5.710209e-03 -5.760640e-03 -5.981088e-03 3.238044e-03 -7.833552e-03 4.708926e-04 3.188445e-02 7.089401e-03 4.334901e-04 4.444966e-03 1.196379e-02 7.156460e-04 1.532623e-02 1.110376e-03 2.394950e-02 -2.452283e-03 -2.329264e-03 -2.329264e-03 -2.329264e-03 -2.329264e-03 -2.329264e-03 -2.353317e-03 -2.445792e-03 8.626531e-04 3.693649e-03 3.420344e-03 -5.932379e-03 6.408787e-03 -7.986167e-03 -2.769444e-02 9.994933e-03 -4.499081e-04 9.056686e-03 -2.299731e-02 7.049226e-03 -7.792143e-03 -1.123410e-02 -1.123410e-02 -1.123410e-02 -1.123410e-02 -1.123410e-02 -9.350687e-03 -1.176416e-02 9.325706e-04 3.047497e-02 2.086831e-02 4.004286e-02 -7.769308e-04 1.182845e-02 3.793750e-02 3.410797e-02 1.061398e-04 2.554520e-03 5.233323e-02 -1.247555e-02 -1.935006e-02 -1.848337e-02 -1.848337e-02 -1.848337e-02 -1.848337e-02 -1.848337e-02 -1.869260e-02 -1.542904e-02 -2.387864e-02 1.050618e-02 2.383178e-02 7.338877e-03 5.771616e-02 7.923549e-03 5.476940e-02 7.766477e-02 -4.991944e-03 2.532167e-02 1.187798e-01 -3.777700e-03 -5.639184e-03 -7.295489e-03 -7.295489e-03 -7.295489e-03 -7.295489e-03 -7.295489e-03 -7.374934e-03 -7.673538e-03 2.594135e-03 1.895615e-02 -8.204152e-03 6.502850e-03 2.199004e-02 -1.986572e-02 4.940113e-02 4.886512e-02 7.755111e-03 2.519838e-03 -7.797239e-03 9.573523e-03 -4.043356e-02 -4.229411e-02 -4.229411e-02 -4.229411e-02 -4.229411e-02 -4.229411e-02 -4.261065e-02 -4.172228e-02 -3.929035e-02 2.491025e-02 1.777355e-02 7.859818e-02 1.059160e-01 6.457051e-02 1.279536e-01 1.337885e-01 -1.285484e-02 6.186473e-02 1.590472e-01 -1.455071e-02 -4.116088e-02 -3.943406e-02 -3.943406e-02 -3.943406e-02 -3.943406e-02 -3.943406e-02 -3.968992e-02 -4.066484e-02 -3.430131e-02 3.280923e-02 1.061172e-02 2.113795e-02 7.295937e-02 5.090273e-02 1.415064e-01 1.246380e-01 4.830950e-03 6.194752e-02 1.137785e-01 6.360560e-02 -6.468428e-04 -6.030081e-04 -6.030081e-04 -6.030081e-04 -6.030081e-04 -6.030081e-04 -6.118594e-04 -6.476902e-04 -4.363922e-04 -7.985900e-03 -3.868742e-03 -1.260811e-02 -1.254606e-02 -3.645347e-03 -2.948437e-02 -2.122669e-02 8.346385e-05 -4.374717e-03 -2.506343e-02 -7.127164e-03 -1.423365e-02 -1.538656e-02 -1.538656e-02 -1.538656e-02 -1.538656e-02 -1.538656e-02 -1.549684e-02 -1.602824e-02 -7.480091e-03 1.910730e-02 3.628216e-03 1.455158e-02 2.556147e-02 3.379755e-02 3.822123e-02 4.649299e-02 -2.143106e-02 6.171972e-02 6.952425e-02 1.707142e-02 -5.416839e-02 -5.151732e-02 -5.151732e-02 -5.151732e-02 -5.151732e-02 -5.151732e-02 -5.192808e-02 -5.179194e-02 -2.788386e-02 1.501875e-02 3.539659e-03 6.864250e-02 6.433203e-02 4.398772e-02 1.841637e-01 1.066324e-01 -1.307767e-03 1.247758e-01 2.638103e-01 1.495071e-02 -4.392444e-03 -4.183595e-03 -4.183595e-03 -4.183595e-03 -4.183595e-03 -4.183595e-03 -4.223371e-03 -2.379751e-03 5.758708e-03 1.476003e-02 5.582059e-03 -8.326902e-03 -1.820094e-03 1.371544e-02 -6.775096e-03 6.230458e-03 4.402972e-04 -8.731170e-03 4.750396e-03 2.111443e-02
 -1.974457e-02 -2.125931e-02 -1.694669e-02 -2.115969e-02 -1.957210e-02 -2.436086e-02 -1.129430e-02 -6.489448e-03 -1.280067e-02 -3.532669e-03 -3.152115e-03 -2.553258e-03 -1.259400e-03 -3.298028e-03 -4.504822e-04 -1.022493e-03 -4.002679e-03 -1.819332e-03 -1.714827e-03 -5.750523e-03 -1.974457e-02 -2.125931e-02 -1.694669e-02 -2.115969e-02 -1.957210e-02 -2.436086e-02 -1.129430e-02 -6.489448e-03 -1.280067e-02 -3.532669e-03 -3.152115e-03 -2.553258e-03 -1.259400e-03 -3.298028e-03 -4.504822e-04 -1.022493e-03 -4.002679e-03 -1.819332e-03 -1.714827e-03 -5.750523e-03 -1.974457e-02 -2.125931e-02 -1.694669e-02 -2.115969e-02 -1.957210e-02 -2.436086e-02 -1.129430e-02 -6.489448e-03 -1.280067e-02 -3.532669e-03 -3.152115e-03 -2.553258e-03 -1.259400e-03 -3.298028e-03 -4.504822e-04 -1.022493e-03 -4.002679e-03 -1.819332e-03 -1.714827e-03 -5.750523e-03 -1.974457e-02 -2.125931e-02 -1.694669e-02 -2.115969e-02 -1.957210e-02 -2.436086e-02 -1.129430e-02 -6.489448e-03 -1.280067e-02 -3.532669e-03 -3.152115e-03 -2.553258e-03 -1.259400e-03 -3.298028e-03 -4.504822e-04 -1.022493e-03 -4.002679e-03 -1.819332e-03 -1.714827e-03 -5.750523e-03 -1.974457e-02 -2.125931e-02 -1.694669e-02 -2.115969e-02 -1.957210e-02 -2.436086e-02 -1.129430e-02 -6.489448e-03 -1.280067e-02 -3.532669e-03 -3.152115e-03 -2.553258e-03 -1.259400e-03 -3.298028e-03 -4.504822e-04 -1.022493e-03 -4.002679e-03 -1.819332e-03 -1.714827e-03 -5.750523e-03 -1.974457e-02 -2.125931e-02 -1.694669e-02 -2.115969e-02 -1.957210e-02 -2.436086e-02 -1.129430e-02 -6.489448e-03 -1.280067e-02 -3.532669e-03 -3.152115e-03 -2.553258e-03 -1.259400e-03 -3.298028e-03 -4.504822e-04 -1.022493e-03 -4.002679e-03 -1.819332e-03 -1.714827e-03 -5.750523e-03 -1.974457e-02 -2.125931e-02 -1.694669e-02 -2.115969e-02 -1.957210e-02 -2.436086e-02 -1.129430e-02 -6.489448e-03 -1.280067e-02 -3.532669e-03 -3.152115e-03 -2.553258e-03 -1.259400e-03 -3.298028e-03 -4.504822e-04 -1.022493e-03 -4.002679e-03 -1.819332e-03 -1.714827e-03 -5.750523e-03 -1.974457e-02 -2.125931e-02 -1.694669e-02 -2.115969e-02 -1.957210e-02 -2.436086e-02 -1.129430e-02 -6.489448e-03 -1.280067e-02 -3.532669e-03 -3.152115e-03 -2.553258e-03 -1.259400e-03 -3.298028e-03 -4.504822e-04 -1.022493e-03 -4.002679e-03 -1.819332e-03 -1.714827e-03 -5.750523e-03 -2.015384e-02 -2.171987e-02 -1.538382e-02 -1.982536e-02 -1.808182e-02 -2.501888e-02 -1.156861e-02 -6.666273e-03 -1.312904e-02 -3.631802e-03 -3.245821e-03 -2.631086e-03 -1.303531e-03 -3.395403e-03 -4.760593e-04 -1.062099e-03 -4.110849e-03 -1.883586e-03 -1.773593e-03 -5.892915e-03 -5.877503e-02 1.467343e-02 4.979634e-02 -4.189175e-03 2.678601e-02 -1.236908e-02 2.131155e-02 5.205721e-03 -4.269162e-03 1.020280e-03 4.774332e-03 -5.259561e-03 1.562246e-03 -8.278099e-03 -4.213328e-03 -1.531201e-03 5.875944e-03 6.456648e-03 -9.953188e-03 1.790089e-02 6.142265e-03 -3.263027e-02 -2.238925e-02 -1.356378e-02 -1.074663e-03 -1.366097e-02 9.814385e-03 1.557101e-02 -3.959237e-03 1.450739e-03 -8.902239e-04 -7.011799e-03 4.275383e-03 6.406137e-04 7.889234e-04 3.665959e-03 4.446936e-03 -1.053672e-03 -4.605495e-04 6.426567e-03 -6.186614e-03 2.878829e-02 3.037423e-03 4.885814e-02 2.292234e-02 4.543521e-02 3.272325e-02 1.075843e-02 3.794922e-03 -9.083299e-03 -2.151591e-02 -2.899729e-03 -5.761495e-03 -9.403451e-03 -1.390875e-02 -6.262565e-03 1.173482e-02 4.627593e-03 1.702316e-02 -2.182522e-02 6.661105e-02 5.203004e-02 4.812490e-02 5.688491e-02 2.768466e-02 8.827470e-02 2.832608e-02 -2.640243e-03 2.447924e-02 -4.327492e-02 -3.280873e-02 -9.635721e-03 -1.913740e-02 -2.127991e-02 -1.626632e-02 -2.095887e-02 -1.174764e-02 -2.078153e-02 -5.461094e-03 1.689211e-02 3.084584e-02 1.105094e-02 -1.394739e-02 1.827889e-02 -3.077993e-04 -9.055325e-03 2.196777e-02 1.434045e-02 2.727700e-02 -5.725731e-03 -3.453654e-03 1.235673e-02 -2.066594e-02 -1.059454e-03 4.106116e-03 4.932797e-03 -4.594318e-03 -1.694951e-04 -1.007922e-02 -9.725128e-04 4.209902e-02 1.496851e-01 5.760491e-02 1.049550e-01 1.125146e-01 1.492200e-01 1.313608e-02 2.939004e-02 3.644584e-02 -5.313189e-03 -1.326917e-02 -4.022014e-02 -4.792471e-02 2.781956e-02 -4.655100e-02 -2.059103e-02 -3.840853e-02 -7.641258e-02 -7.444205e-02 1.175158e-02 1.153480e-01 7.055243e-02 1.090898e-01 2.650263e-02 6.171554e-02 4.657163e-02 3.514684e-02 -4.203807e-03 7.461494e-02 3.151162e-02 -7.517916e-03 -1.040831e-02 -4.106274e-02 9.395017e-03 -2.336399e-02 -1.504631e-02 -2.082854e-02 -8.380821e-02 -6.175727e-02 3.328947e-02 -2.275090e-02 -3.321308e-02 -1.578224e-02 1.200623e-02 -1.444220e-02 -2.349337e-02 -1.622968e-03 -7.807823e-04 -1.058782e-02 -2.058488e-03 -5.490216e-03 -1.914473e-04 2.685457e-03 2.806006e-04 -1.651950e-03 -8.339865e-04 -5.374962e-03 -2.588285e-03 -2.300873e-03 -5.013619e-03 7.027463e-02 1.457280e-02 3.514539e-02 3.326976e-02 2.225745e-02 7.659462e-02 -1.565829e-02 -1.794367e-02 4.206295e-02 -2.029887e-03 5.984890e-04 -6.589388e-03 1.782058e-02 -9.968159e-03 -2.062544e-02 -2.402031e-02 -5.271691e-03 5.050410e-03 5.543881e-03 -4.301109e-02 1.350992e-01 1.078832e-01 3.616406e-02 8.766598e-02 6.908508e-02 6.282819e-02 5.550343e-02 -1.703376e-02 4.487888e-02 1.106926e-03 2.497483e-02 -2.200262e-02 -4.209121e-02 -3.974914e-02 -7.672732e-02 -9.181953e-02 2.833486e-02 5.580041e-02 8.118692e-03 1.716686e-02 -4.358325e-03 -4.830247e-03 -1.203518e-03 -1.520012e-03 5.765318e-03 2.048776e-02 -2.659322e-02 2.203846e-02 -2.715437e-02 -7.065849e-03 -2.797098e-03 8.985618e-03 3.666074e-03 1.761681e-04 -4.936808e-03 9.789685e-03 1.106782e-02 -3.693045e-03 1.113283e-02 5.827782e-03
 -2.611174e-04 -2.671933e-05 0.000000e+00 0.000000e+00 0.000000e+00 -3.254340e-05 -7.279085e-05 -4.556245e-04 -3.805132e-03 -9.912917e-03 -7.605628e-03 -1.213225e-02 -1.427892e-02 -1.105662e-02 -2.613962e-02 -2.980122e-02 -4.762726e-03 -1.982626e-02 -3.346433e-02 -8.549028e-03 -2.611174e-04 -2.671933e-05 0.000000e+00 0.000000e+00 0.000000e+00 -3.254340e-05 -7.279085e-05 -4.556245e-04 -3.805132e-03 -9.912917e-03 -7.605628e-03 -1.213225e-02 -1.427892e-02 -1.105662e-02 -2.613962e-02 -2.980122e-02 -4.762726e-03 -1.982626e-02 -3.346433e-02 -8.549028e-03 -2.611174e-04 -2.671933e-05 0.000000e+00 0.000000e+00 0.000000e+00 -3.254340e-05 -7.279085e-05 -4.556245e-04 -3.805132e-03 -9.912917e-03 -7.605628e-03 -1.213225e-02 -1.427892e-02 -1.105662e-02 -2.613962e-02 -2.980122e-02 -4.762726e-03 -1.982626e-02 -3.346433e-02 -8.549028e-03 -2.611174e-04 -2.671933e-05 0.000000e+00 0.000000e+00 0.000000e+00 -3.254340e-05 -7.279085e-05 -4.556245e-04 -3.805132e-03 -9.912917e-03 -7.605628e-03 -1.213225e-02 -1.427892e-02 -1.105662e-02 -2.613962e-02 -2.980122e-02 -4.762726e-03 -1.982626e-02 -3.346433e-02 -8.549028e-03 -2.611174e-04 -2.671933e-05 0.000000e+00 0.000000e+00 0.000000e+00 -3.254340e-05 -7.279085e-05 -4.556245e-04 -3.805132e-03 -9.912917e-03 -7.605628e-03 -1.213225e-02 -1.427892e-02 -1.105662e-02 -2.613962e-02 -2.980122e-02 -4.762726e-03 -1.982626e-02 -3.346433e-02 -8.549028e-03 -2.611174e-04 -2.671933e-05 0.000000e+00 0.000000e+00 0.000000e+00 -3.254340e-05 -7.279085e-05 -4.556245e-04 -3.805132e-03 -9.912917e-03 -7.605628e-03 -1.213225e-02 -1.427892e-02 -1.105662e-02 -2.613962e-02 -2.980122e-02 -4.762726e-03 -1.982626e-02 -3.346433e-02 -8.549028e-03 -2.611174e-04 -2.671933e-05 0.000000e+00 0.000000e+00 0.000000e+00 -3.254340e-05 -7.279085e-05 -4.556245e-04 -3.805132e-03 -9.912917e-03 -7.605628e-03 -1.213225e-02 -1.427892e-02 -1.105662e-02 -2.613962e-02 -2.980122e-02 -4.762726e-03 -1.982626e-02 -3.346433e-02 -8.549028e-03 -2.611174e-04 -2.671933e-05 0.000000e+00 0.000000e+00 0.000000e+00 -3.254340e-05 -7.279085e-05 -4.556245e-04 -3.805132e-03 -9.912917e-03 -7.605628e-03 -1.213225e-02 -1.427892e-02 -1.105662e-02 -2.613962e-02 -2.980122e-02 -4.762726e-03 -1.982626e-02 -3.346433e-02 -8.549028e-03 -2.802726e-04 -4.081078e-05 -1.335263e-05 -1.335263e-05 -1.335263e-05 -4.676430e-05 -8.782169e-05 -4.797959e-04 -3.923135e-03 -1.020018e-02 -7.795988e-03 -1.245484e-02 -1.264053e-02 -1.132994e-02 -2.674926e-02 -2.856711e-02 -4.888273e-03 -1.833108e-02 -3.432693e-02 -8.771469e-03 -8.608632e-03 -5.996230e-03 -5.674061e-03 -5.674061e-03 -5.674061e-03 -4.025456e-03 -2.511372e-03 -9.011626e-03 -1.229295e-02 -1.914882e-03 -2.480796e-02 9.216728e-03 2.635312e-02 3.268966e-02 2.285652e-02 1.614323e-02 -3.724592e-03 2.838273e-02 1.670177e-02 -1.590229e-02 -3.654292e-03 -2.445540e-03 -2.300416e-03 -2.300416e-03 -2.300416e-03 -2.472407e-03 -2.702672e-03 -2.735256e-03 -1.072887e-02 -3.474177e-03 -1.183372e-02 -4.688458e-03 -2.518500e-02 1.275316e-03 1.384891e-02 1.851508e-02 -6.677091e-03 2.023793e-02 -2.196581e-03 -1.165356e-02 -1.111926e-02 -1.191441e-02 -1.124349e-02 -1.124349e-02 -1.124349e-02 -1.200022e-02 -1.296918e-02 -8.198490e-03 -1.355255e-02 1.108109e-02 1.850803e-02 -3.262082e-02 8.963419e-03 8.410664e-03 5.688591e-02 6.297025e-02 -1.126831e-02 8.087635e-03 8.770623e-02 1.761703e-02 -1.893916e-02 -2.003200e-02 -1.886245e-02 -1.886245e-02 -1.886245e-02 -2.010198e-02 -2.176528e-02 -9.830687e-03 2.410700e-03 3.776437e-03 1.414255e-02 -4.908185e-03 1.079465e-02 2.866852e-02 6.504647e-02 1.120692e-01 -3.504970e-02 6.482431e-02 8.451533e-02 6.281489e-03 -5.119192e-03 -7.764115e-03 -7.303279e-03 -7.303279e-03 -7.303279e-03 -7.794702e-03 -4.421711e-03 -2.371926e-03 9.053292e-03 -1.433153e-03 -1.863367e-02 2.609279e-02 -1.402597e-02 5.470648e-03 4.883405e-02 4.686412e-03 -1.248730e-02 3.186987e-02 7.161847e-02 -2.653825e-02 -2.127591e-02 -4.315771e-02 -4.550636e-02 -4.550636e-02 -4.550636e-02 -4.204240e-02 -3.913982e-02 -3.610120e-02 4.317147e-03 5.348073e-02 3.159520e-02 7.481098e-02 7.579950e-02 2.560037e-02 5.319572e-02 6.087551e-02 6.120207e-02 7.103206e-02 1.185829e-01 5.923338e-02 -4.767911e-02 -4.112408e-02 -4.207064e-02 -4.207064e-02 -4.207064e-02 -4.031289e-02 -4.262283e-02 -4.450840e-02 2.256731e-02 3.551229e-02 6.351304e-02 5.145339e-02 6.374598e-02 4.567044e-02 6.443685e-02 4.423624e-02 2.118084e-02 8.596195e-02 1.438172e-01 4.610440e-02 -1.131786e-03 -6.565631e-04 -6.006269e-04 -6.006269e-04 -6.006269e-04 -6.677616e-04 -7.492549e-04 -1.550504e-03 -2.519407e-03 -1.393695e-02 -2.827447e-03 -4.712123e-03 7.135175e-04 -2.029193e-02 -2.021841e-02 -1.337954e-02 -2.797729e-03 -2.390160e-02 -1.565202e-02 -7.123503e-03 -1.320877e-02 -1.524789e-02 -1.614968e-02 -1.614968e-02 -1.614968e-02 -1.709817e-02 -1.487463e-02 -1.237087e-02 3.558392e-02 2.191432e-02 -2.984799e-03 2.980241e-02 2.883399e-02 1.371728e-02 5.569175e-02 7.030537e-02 -1.496694e-02 1.560335e-02 2.222899e-02 2.359276e-02 -4.544022e-02 -5.606180e-02 -5.622086e-02 -5.622086e-02 -5.622086e-02 -5.537830e-02 -5.761151e-02 -3.441706e-02 -3.083989e-03 8.264013e-02 6.826906e-02 8.751809e-02 9.382364e-02 7.429509e-02 1.237246e-01 1.331917e-01 3.798604e-02 2.642088e-02 7.219503e-02 6.577820e-02 -6.263334e-03 -2.317626e-03 -4.093884e-03 -4.093884e-03 -4.093884e-03 -4.375869e-03 -2.717071e-03 -4.091370e-03 -1.453730e-02 -2.744798e-03 -4.446095e-03 3.223297e-03 1.427173e-02 -4.022966e-03 -1.019593e-03 1.532641e-02 9.393950e-03 3.145650e-02 4.872026e-03 -4.941215e-03
 -1.940583e-02 -1.881237e-02 -1.761809e-02 -2.009383e-02 -2.062923e-02 -2.172826e-02 -1.119667e-02 -6.551356e-03 -1.229485e-02 -4.032558e-03 -4.172762e-03 -3.014134e-03 -1.597407e-03 -3.676492e-03 -8.152707e-04 -1.396201e-03 -4.255441e-03 -2.362254e-03 -2.274988e-03 -6.255462e-03 -1.940583e-02 -1.881237e-02 -1.761809e-02 -2.009383e-02 -2.062923e-02 -2.172826e-02 -1.119667e-02 -6.551356e-03 -1.229485e-02 -4.032558e-03 -4.172762e-03 -3.014134e-03 -1.597407e-03 -3.676492e-03 -8.152707e-04 -1.396201e-03 -4.255441e-03 -2.362254e-03 -2.274988e-03 -6.255462e-03 -1.940583e-02 -1.881237e-02 -1.761809e-02 -2.009383e-02 -2.062923e-02 -2.172826e-02 -1.119667e-02 -6.551356e-03 -1.229485e-02 -4.032558e-03 -4.172762e-03 -3.014134e-03 -1.597407e-03 -3.676492e-03 -8.152707e-04 -1.396201e-03 -4.255441e-03 -2.362254e-03 -2.274988e-03 -6.255462e-03 -1.940583e-02 -1.881237e-02 -1.761809e-02 -2.009383e-02 -2.062923e-02 -2.172826e-02 -1.119667e-02 -6.551356e-03 -1.229485e-02 -4.032558e-03 -4.172762e-03 -3.014134e-03 -1.597407e-03 -3.676492e-03 -8.152707e-04 -1.396201e-03 -4.255441e-03 -2.362254e-03 -2.274988e-03 -6.255462e-03 -1.940583e-02 -1.881237e-02 -1.761809e-02 -2.009383e-02 -2.062923e-02 -2.172826e-02 -1.119667e-02 -6.551356e-03 -1.229485e-02 -4.032558e-03 -4.172762e-03 -3.014134e-03 -1.597407e-03 -3.676492e-03 -8.152707e-04 -1.396201e-03 -4.255441e-03 -2.362254e-03 -2.274988e-03 -6.255462e-03 -1.940583e-02 -1.881237e-02 -1.761809e-02 -2.009383e-02 -2.062923e-02 -2.172826e-02 -1.119667e-02 -6.551356e-03 -1.229485e-02 -4.032558e-03 -4.172762e-03 -3.014134e-03 -1.597407e-03 -3.676492e-03 -8.152707e-04 -1.396201e-03 -4.255441e-03 -2.362254e-03 -2.274988e-03 -6.255462e-03 -1.940583e-02 -1.881237e-02 -1.761809e-02 -2.009383e-02 -2.062923e-02 -2.172826e-02 -1.119667e-02 -6.551356e-03 -1.229485e-02 -4.032558e-03 -4.172762e-03 -3.014134e-03 -1.597407e-03 -3.676492e-03 -8.152707e-04 -1.396201e-03 -4.255441e-03 -2.362254e-03 -2.274988e-03 -6.255462e-03 -1.940583e-02 -1.881237e-02 -1.761809e-02 -2.009383e-02 -2.062923e-02 -2.172826e-02 -1.119667e-02 -6.551356e-03 -1.229485e-02 -4.032558e-03 -4.172762e-03 -3.014134e-03 -1.597407e-03 -3.676492e-03 -8.152707e-04 -1.396201e-03 -4.255441e-03 -2.362254e-03 -2.274988e-03 -6.255462e-03 -1.982454e-02 -1.927838e-02 -1.806670e-02 -1.860740e-02 -2.115668e-02 -2.030557e-02 -1.148350e-02 -6.730429e-03 -1.262305e-02 -4.145509e-03 -4.304645e-03 -3.107600e-03 -1.652081e-03 -3.782831e-03 -8.521789e-04 -1.447502e-03 -4.378735e-03 -2.447086e-03 -3.370632e-04 -6.422784e-03 3.843959e-03 -3.473502e-03 2.741189e-02 8.678758e-03 2.146072e-02 8.095339e-03 4.379315e-03 -5.095254e-04 9.456199e-03 4.466986e-03 6.662126e-03 -1.170969e-02 -6.232593e-03 -6.618413e-03 -7.106430e-03 -2.009637e-03 -2.670321e-03 -7.261539e-03 -3.356397e-03 3.018336e-03 -1.521267e-02 3.964041e-03 8.710567e-03 -2.216237e-02 -6.220310e-03 -3.598822e-03 -6.207024e-03 9.060291e-03 -6.577903e-03 -6.021453e-03 5.861622e-04 -3.862745e-03 2.121156e-03 -7.761988e-03 2.566111e-03 3.396310e-03 -2.808222e-03 -4.263658e-03 1.963131e-03 8.857763e-03 1.212835e-02 3.587369e-02 2.671170e-02 5.111219e-02 3.103377e-02 4.362450e-02 4.789382e-02 -8.993693e-04 -1.453606e-02 -1.769311e-02 -2.089857e-02 -1.157612e-02 -1.036264e-02 -9.328872e-03 -1.368291e-02 1.539067e-04 1.278306e-02 -2.519278e-02 -3.035046e-03 -1.252955e-03 4.072997e-02 2.763211e-02 2.850284e-02 7.888888e-02 1.890378e-02 5.905461e-02 4.532837e-02 6.028348e-03 5.287462e-02 -2.045263e-02 8.497520e-03 -2.040766e-02 -9.330896e-03 -2.923034e-03 -3.283375e-02 -3.457168e-02 -1.952128e-02 -1.456261e-02 -1.457733e-02 8.055146e-03 2.395412e-02 4.683333e-02 1.442304e-02 7.233624e-03 5.350592e-02 -3.219731e-03 2.132641e-02 -1.394223e-02 -5.761668e-03 -1.457410e-02 -6.859504e-03 -1.349257e-02 -1.660804e-02 7.837793e-03 -1.031420e-02 -1.309217e-02 -1.282773e-02 3.304729e-03 -5.704056e-03 1.310271e-02 6.702905e-02 8.862283e-02 1.152071e-01 6.413328e-02 6.021444e-02 1.165995e-01 3.744773e-02 2.898003e-02 3.106296e-02 -3.552037e-02 5.573013e-03 -1.654055e-02 -4.867895e-02 -7.344323e-03 -3.936282e-02 -2.045943e-02 -1.561058e-03 -4.597360e-02 -6.152862e-02 3.358927e-02 6.945169e-02 4.150898e-02 5.789282e-02 6.013033e-02 4.704845e-02 8.242600e-02 1.003057e-02 1.874039e-02 2.227272e-02 3.758558e-02 -1.284576e-02 6.043231e-03 7.627452e-03 1.954544e-02 -9.798331e-03 -1.768557e-03 -1.450709e-02 -4.272836e-02 -5.293861e-02 2.378595e-05 -1.226888e-02 -2.347964e-02 -1.968275e-02 -1.265428e-02 -2.038013e-02 -1.193602e-02 -9.374843e-03 -1.281343e-02 1.015049e-02 2.538758e-03 -1.828301e-03 -7.193692e-03 3.908330e-03 -4.646330e-03 -4.653404e-04 3.488533e-04 -7.862703e-03 1.034161e-02 -5.666222e-03 -1.024038e-02 5.511341e-02 3.677526e-02 2.192854e-03 1.337545e-03 3.555114e-02 5.654549e-03 -1.280281e-02 -1.059153e-02 5.031888e-02 6.644076e-03 1.557524e-02 1.846688e-02 -4.691460e-03 -1.226368e-02 -1.361715e-02 -2.924957e-02 7.815622e-03 1.352465e-02 2.453626e-02 -1.221712e-02 1.145774e-01 9.723054e-02 4.531146e-02 7.786105e-02 6.391552e-02 5.239219e-02 3.953504e-02 2.793866e-02 4.811850e-02 -1.721849e-02 -1.685639e-02 5.101535e-03 -4.914442e-02 -1.235550e-02 -5.467811e-02 -4.773119e-02 3.174256e-02 1.349682e-02 7.820280e-03 1.812954e-02 -9.524598e-04 -2.559206e-02 -1.372692e-02 2.696436e-02 4.493402e-02 2.533201e-02 -1.016146e-02 -1.963878e-03 -8.498509e-03 3.066866e-02 -6.587653e-03 -1.418463e-02 -3.426750e-03 -6.657245e-03 -4.530985e-03 -1.642864e-03 -8.799706e-03 1.484109e-03 8.090702e-03 -1.596371e-02
 -1.240897e-03 -2.485415e-04 -3.018065e-06 -1.297176e-05 0.000000e+00 -3.036270e-04 -2.825171e-04 -1.310002e-03 -7.459865e-03 -1.267555e-02 -1.001969e-02 -1.256195e-02 -1.374151e-02 -1.183424e-02 -2.217960e-02 -2.433860e-02 -7.655447e-03 -1.871978e-02 -2.624304e-02 -1.135260e-02 -1.240897e-03 -2.485415e-04 -3.018065e-06 -1.297176e-05 0.000000e+00 -3.036270e-04 -2.825171e-04 -1.310002e-03 -7.459865e-03 -1.267555e-02 -1.001969e-02 -1.256195e-02 -1.374151e-02 -1.183424e-02 -2.217960e-02 -2.433860e-02 -7.655447e-03 -1.871978e-02 -2.624304e-02 -1.135260e-02 -1.240897e-03 -2.485415e-04 -3.018065e-06 -1.297176e-05 0.000000e+00 -3.036270e-04 -2.825171e-04 -1.310002e-03 -7.459865e-03 -1.267555e-02 -1.001969e-02 -1.256195e-02 -1.374151e-02 -1.183424e-02 -2.217960e-02 -2.433860e-02 -7.655447e-03 -1.871978e-02 -2.624304e-02 -1.135260e-02 -1.240897e-03 -2.485415e-04 -3.018065e-06 -1.297176e-05 0.000000e+00 -3.036270e-04 -2.825171e-04 -1.310002e-03 -7.459865e-03 -1.267555e-02 -1.001969e-02 -1.256195e-02 -1.374151e-02 -1.183424e-02 -2.217960e-02 -2.433860e-02 -7.655447e-03 -1.871978e-02 -2.624304e-02 -1.135260e-02 -1.240897e-03 -2.485415e-04 -3.018065e-06 -1.297176e-05 0.000000e+00 -3.036270e-04 -2.825171e-04 -1.310002e-03 -7.459865e-03 -1.267555e-02 -1.001969e-02 -1.256195e-02 -1.374151e-02 -1.183424e-02 -2.217960e-02 -2.433860e-02 -7.655447e-03 -1.871978e-02 -2.624304e-02 -1.135260e-02 -1.240897e-03 -2.485415e-04 -3.018065e-06 -1.297176e-05 0.000000e+00 -3.036270e-04 -2.825171e-04 -1.310002e-03 -7.459865e-03 -1.267555e-02 -1.001969e-02 -1.256195e-02 -1.374151e-02 -1.183424e-02 -2.217960e-02 -2.433860e-02 -7.655447e-03 -1.871978e-02 -2.624304e-02 -1.135260e-02 -1.240897e-03 -2.485415e-04 -3.018065e-06 -1.297176e-05 0.000000e+00 -3.036270e-04 -2.825171e-04 -1.310002e-03 -7.459865e-03 -1.267555e-02 -1.001969e-02 -1.256195e-02 -1.374151e-02 -1.183424e-02 -2.217960e-02 -2.433860e-02 -7.655447e-03 -1.871978e-02 -2.624304e-02 -1.135260e-02 -1.240897e-03 -2.485415e-04 -3.018065e-06 -1.297176e-05 0.000000e+00 -3.036270e-04 -2.825171e-04 -1.310002e-03 -7.459865e-03 -1.267555e-02 -1.001969e-02 -1.256195e-02 -1.374151e-02 -1.183424e-02 -2.217960e-02 -2.433860e-02 -7.655447e-03 -1.871978e-02 -2.624304e-02 -1.135260e-02 -1.281957e-03 -2.697897e-04 -1.727438e-05 -2.739709e-05 -1.418834e-05 -3.250580e-04 -3.038683e-04 -1.356824e-03 -7.639143e-03 -1.295413e-02 -1.025465e-02 -1.286366e-02 -1.406950e-02 -1.212170e-02 -2.091572e-02 -2.319532e-02 -7.841422e-03 -1.909960e-02 -2.478728e-02 -1.161579e-02 -9.218127e-03 -5.290286e-03 -6.146456e-03 -4.257957e-03 -6.103426e-03 -7.838035e-03 -5.488929e-03 7.170068e-03 2.136578e-03 -1.535023e-03 -1.324212e-02 -2.141627e-02 -2.773809e-02 -5.904925e-03 3.114546e-02 3.445141e-02 1.031493e-02 1.914340e-02 5.569001e-02 6.533622e-04 4.468214e-04 -2.018974e-03 -2.581833e-03 -2.634114e-03 -2.558087e-03 -2.297073e-03 -2.177651e-03 2.000782e-03 -1.756177e-02 -3.098325e-03 -5.035513e-03 5.614425e-03 2.423882e-03 -4.319693e-04 8.512286e-03 -1.520007e-02 -2.971080e-03 3.186756e-03 2.005522e-03 -9.095658e-03 -1.592891e-02 -1.078374e-02 -1.227878e-02 -1.254763e-02 -1.219025e-02 -5.845345e-03 -1.719935e-02 -9.449471e-03 -5.094130e-03 7.366743e-03 6.207230e-03 1.443763e-02 1.035171e-02 -2.559607e-02 3.902989e-02 4.912783e-02 2.928084e-02 3.364305e-02 3.857218e-02 3.175312e-02 -2.682534e-02 -2.348232e-02 -2.064823e-02 -1.911698e-02 -2.048376e-02 -1.568514e-02 -2.021093e-02 -1.822097e-02 5.297903e-03 9.633458e-03 2.228451e-02 5.295721e-02 3.249812e-02 2.761863e-02 4.222863e-02 6.018976e-02 -3.036631e-02 5.774286e-02 6.089888e-02 2.900533e-02 -9.883356e-03 -8.206272e-03 -8.035439e-03 -8.221547e-03 -7.982754e-03 -4.915411e-03 -4.620080e-03 -5.764818e-03 2.530275e-02 9.150154e-03 -1.902416e-02 3.117850e-02 -1.810425e-03 -1.300460e-03 4.404514e-02 -2.107783e-02 -3.100612e-02 4.502163e-02 4.234820e-02 9.927997e-03 -2.426146e-02 -5.198085e-02 -4.800403e-02 -4.945297e-02 -4.784064e-02 -5.085471e-02 -4.438526e-02 -2.968399e-02 1.313841e-02 6.356604e-02 5.904063e-02 6.412860e-02 5.744914e-02 6.255562e-02 2.822031e-02 4.559270e-02 5.992114e-02 8.196257e-02 1.640268e-01 1.835137e-02 -2.154565e-02 -4.058971e-02 -4.521536e-02 -4.479086e-02 -4.506526e-02 -3.515583e-02 -4.276935e-02 -9.684026e-03 3.551621e-02 7.143399e-02 8.120611e-02 3.544794e-02 6.692793e-02 3.778844e-02 -6.045810e-03 -2.233355e-02 3.366851e-02 1.119973e-01 1.243463e-01 6.060346e-02 7.535370e-04 -1.187639e-03 -6.603934e-04 -6.824169e-04 -6.528993e-04 -1.292139e-03 7.708516e-04 -1.452034e-03 -2.529865e-03 -1.796397e-03 -6.280131e-03 -1.762182e-02 -8.533591e-03 -1.055491e-02 -1.829573e-02 -1.026209e-02 -7.200393e-03 -1.860744e-02 -1.403928e-02 -1.308011e-02 -1.105727e-02 -8.838667e-03 -1.553795e-02 -1.765679e-02 -1.728704e-02 -1.356311e-02 -7.903658e-03 -1.586804e-02 1.331299e-02 3.585541e-02 -1.366352e-02 3.588000e-02 1.840464e-02 5.915668e-02 6.698759e-02 1.173437e-01 1.089228e-02 -2.370773e-02 -2.801834e-02 -6.658114e-03 -1.189425e-02 -4.448874e-02 -6.050460e-02 -5.901879e-02 -5.984736e-02 -5.353524e-02 -4.981834e-02 -3.835149e-02 4.083956e-02 4.375082e-02 9.249506e-02 2.979988e-02 8.234861e-02 8.173342e-02 1.416681e-01 1.610887e-01 4.388004e-02 2.110174e-02 5.760094e-03 7.817977e-02 4.278627e-03 -2.797816e-03 -4.519866e-03 -4.625205e-03 -4.488392e-03 -3.215792e-03 -3.043549e-03 -2.661839e-03 -5.645943e-03 -1.014505e-02 -3.569825e-02 -3.567013e-04 2.093555e-02 -1.453252e-02 2.595430e-02 3.668208e-02 -8.237285e-03 8.680381e-03 1.856796e-02 -3.456685e-04
[truncated: 1,535,011 more chars]
