# Supplementary material for: Benchmarking Inverse Statistical Approaches for Protein Structure and Design with Exactly Solvable Models
Source: PLoS Comput Biol. 2016 May 13;12(5):e1004889. doi: 10.1371/journal.pcbi.1004889 (PMC4866778; doi:10.1371/journal.pcbi.1004889)
Supplement: S1 Code — See readme.txt file. (ZIP) [file pcbi.1004889.s002.zip › CodeS1/couplings_plm_D.j]

 7.181663e-02 1.330062e-01 5.259535e-01 3.591278e-01 5.718446e-01 9.712092e-02 3.337553e-03 -1.275877e-01 -1.362183e-01 -1.362183e-01 -1.362183e-01 -1.362183e-01 -1.362183e-01 -1.362183e-01 -1.362183e-01 -1.362183e-01 -1.362183e-01 -1.362183e-01 -1.362183e-01 -1.362183e-01
 -1.508476e-01 -1.625137e-01 -1.677491e-01 -1.672541e-01 -1.677491e-01 -1.642928e-01 -1.562946e-01 -1.107714e-01 -9.416525e-02 6.558009e-02 -1.944389e-03 3.503059e-02 8.781939e-02 1.575541e-02 2.913175e-01 3.263021e-01 -9.559737e-03 2.335761e-01 3.182191e-01 -2.045881e-02
 -2.115900e-02 1.370675e-01 5.003978e-01 3.338671e-01 4.766929e-01 8.062876e-02 1.995140e-01 1.192950e-01 -1.528184e-01 -1.533424e-01 -1.527689e-01 -1.528327e-01 -1.533424e-01 -1.533424e-01 -1.533424e-01 -1.528055e-01 -1.492776e-01 -1.457467e-01 -1.533424e-01 -1.533424e-01
 1.372152e-01 -3.596455e-02 -1.285168e-01 -8.776541e-02 -1.351552e-01 4.075858e-04 -2.147900e-02 -1.987748e-02 6.002658e-02 1.872761e-02 -1.322821e-02 -3.382358e-02 -5.907068e-02 -2.351820e-02 2.375192e-02 1.151173e-01 -6.530578e-03 7.764954e-02 1.187898e-01 1.324401e-02
 -1.727123e-01 -1.754789e-01 -1.754789e-01 -1.754789e-01 -1.754789e-01 -1.754789e-01 -1.754789e-01 -1.690207e-01 -9.316011e-02 5.880355e-02 1.297164e-02 9.434175e-02 1.386376e-01 7.713647e-02 2.637340e-01 2.842397e-01 -4.664276e-02 1.961014e-01 3.752129e-01 3.323042e-02
 1.810155e-01 1.947867e-01 1.622577e-01 2.040655e-01 2.002443e-01 2.207613e-01 4.865241e-02 -1.248625e-02 6.614204e-02 -9.731806e-02 -8.464874e-02 -1.171554e-01 -1.608390e-01 -9.397101e-02 -1.927555e-01 -1.583722e-01 -6.568198e-02 -1.304094e-01 -1.326415e-01 -3.164630e-02
 -1.628622e-01 -1.973486e-01 -1.973486e-01 -1.973486e-01 -1.973486e-01 -1.966134e-01 -1.969464e-01 -1.968457e-01 1.537392e-02 1.263143e-01 1.898588e-02 1.146877e-01 1.142504e-01 9.284145e-02 2.388316e-01 2.698465e-01 -6.972047e-02 1.390447e-01 3.294980e-01 1.527082e-01
 2.691831e-02 -5.647077e-02 -1.648711e-01 -1.188056e-01 -1.666313e-01 -1.590434e-02 -2.869033e-02 9.034834e-03 8.274447e-02 4.145044e-02 3.829281e-02 1.910533e-02 -1.669962e-02 2.820649e-02 2.716689e-02 7.039712e-02 1.808253e-02 7.701878e-02 9.899438e-02 3.066076e-02
 1.601775e-01 1.886246e-01 4.244597e-01 3.323002e-01 4.363108e-01 1.698800e-01 1.685448e-01 4.240861e-02 -1.586976e-01 -1.605250e-01 -1.610069e-01 -1.610069e-01 -1.610069e-01 -1.610069e-01 -1.610069e-01 -1.610069e-01 -1.559814e-01 -1.594470e-01 -1.610069e-01 -1.610069e-01
 8.826310e-02 -9.850924e-02 -1.710740e-01 -1.458770e-01 -1.767379e-01 -7.523802e-02 -3.696334e-02 -6.913289e-02 -1.336158e-02 5.031187e-02 -1.410130e-02 -7.250355e-03 9.660182e-04 -2.789801e-02 1.676649e-01 1.894808e-01 1.482478e-02 1.336115e-01 1.737655e-01 1.725506e-02
 -1.616087e-01 -2.087054e-01 -2.111642e-01 -2.111642e-01 -2.111642e-01 -2.072193e-01 -2.083757e-01 -2.000512e-01 5.377327e-02 1.439829e-01 6.211960e-02 1.327228e-01 1.476368e-01 1.156088e-01 2.028877e-01 2.180823e-01 -7.221921e-03 1.322933e-01 2.581013e-01 1.594662e-01
 1.152808e-01 1.111893e-01 8.027301e-02 9.927954e-02 9.321231e-02 1.170053e-01 3.442115e-02 -3.090429e-04 3.332792e-02 -6.053443e-02 -4.688236e-02 -6.420279e-02 -1.038604e-01 -4.484001e-02 -1.212257e-01 -8.240479e-02 -1.785698e-02 -5.928947e-02 -6.902508e-02 -1.355826e-02
 -1.731681e-01 -1.768438e-01 -1.768438e-01 -1.768438e-01 -1.768438e-01 -1.768438e-01 -1.764417e-01 -1.726466e-01 -1.043349e-01 4.858640e-02 8.597061e-03 9.820178e-02 1.565903e-01 7.494625e-02 2.826816e-01 2.922748e-01 -3.871777e-02 2.108963e-01 3.581486e-01 1.860506e-02
 2.668109e-02 -6.057536e-02 -1.249709e-01 -1.048486e-01 -1.355401e-01 -4.638200e-02 -2.207517e-02 -2.128945e-02 -1.292849e-02 1.024754e-02 -1.238780e-02 -1.929713e-02 -2.372989e-03 -7.189814e-03 8.163006e-02 1.477881e-01 1.374226e-02 1.397650e-01 1.634593e-01 -1.345545e-02
 1.924216e-01 8.012032e-02 1.181548e-01 1.048449e-01 1.233592e-01 7.073943e-02 7.972411e-02 7.208561e-02 -1.075237e-01 -1.186644e-01 -1.158064e-01 -1.538023e-01 -1.375065e-01 -1.591371e-01 1.114767e-02 3.856286e-02 -1.468414e-03 9.691762e-02 -3.270816e-02 -1.614611e-01
 5.012372e-02 1.987326e-01 4.928753e-01 3.748013e-01 6.153668e-01 1.738820e-01 -5.354644e-02 -1.369805e-01 -1.403801e-01 -1.432106e-01 -1.432106e-01 -1.432106e-01 -1.432106e-01 -1.432106e-01 -1.432106e-01 -1.432106e-01 -1.432106e-01 -1.432106e-01 -1.432106e-01 -1.427690e-01
 1.966654e-01 1.667858e-01 2.518174e-01 2.215373e-01 2.560577e-01 1.544314e-01 1.541579e-01 1.013493e-01 -8.866754e-02 -1.479121e-01 -1.280517e-01 -1.697210e-01 -1.638871e-01 -1.680691e-01 -1.231628e-01 -1.110455e-01 -3.774365e-02 -4.307397e-02 -1.583217e-01 -1.631460e-01
 1.840721e-02 -1.034163e-01 -1.767837e-01 -1.383164e-01 -1.850595e-01 -7.888728e-02 -3.961999e-02 2.620910e-03 2.824534e-02 4.719284e-02 2.625841e-02 2.516034e-02 1.260755e-02 2.940137e-02 5.728161e-02 1.214773e-01 3.869959e-02 1.289844e-01 1.498167e-01 3.592958e-02
 6.028453e-02 -1.309764e-01 -2.275972e-01 -2.043126e-01 -2.300929e-01 -1.119827e-01 -1.352487e-01 -1.056323e-01 9.346422e-02 9.905211e-02 2.382405e-02 4.774478e-02 4.583608e-02 3.856276e-02 1.434144e-01 1.733321e-01 1.424920e-02 1.135035e-01 1.940308e-01 9.854421e-02
 -3.960364e-02 -1.333336e-01 -1.937128e-01 -1.781651e-01 -2.071410e-01 -1.242366e-01 -7.056227e-02 -2.661180e-02 5.408664e-03 8.120950e-02 4.426371e-02 4.880427e-02 6.595316e-02 4.267848e-02 1.401238e-01 1.501800e-01 4.959595e-02 1.347582e-01 1.492184e-01 6.117269e-02
 1.317229e-01 1.866998e-01 4.548740e-01 3.643497e-01 4.894209e-01 1.765001e-01 1.042843e-01 -6.265214e-02 -1.520992e-01 -1.536203e-01 -1.540514e-01 -1.540514e-01 -1.540514e-01 -1.540514e-01 -1.540514e-01 -1.540514e-01 -1.540514e-01 -1.530179e-01 -1.540514e-01 -1.540514e-01
 7.827458e-02 -3.420732e-02 -1.181931e-01 -8.445930e-02 -1.292423e-01 -1.741262e-02 -1.645994e-02 -1.974294e-02 4.124619e-02 7.539843e-03 -2.476538e-02 -3.884598e-02 -6.030936e-02 -2.367703e-02 2.910860e-02 1.477390e-01 -2.989397e-03 1.116141e-01 1.566567e-01 -1.874375e-03
 -1.927197e-01 -1.990984e-01 -1.994754e-01 -1.994754e-01 -1.994754e-01 -1.994754e-01 -1.994754e-01 -1.987256e-01 -6.693527e-02 1.149972e-01 2.810100e-02 1.351138e-01 1.774975e-01 1.145558e-01 2.741347e-01 2.624843e-01 -5.878740e-02 1.550620e-01 3.454369e-01 1.062601e-01
 2.086090e-01 1.422296e-01 1.072088e-01 1.351296e-01 1.181818e-01 1.425502e-01 3.655504e-02 -3.379565e-02 4.379578e-02 -4.773273e-02 -8.396506e-02 -1.112386e-01 -1.433532e-01 -8.277779e-02 -1.456093e-01 -1.008597e-01 -3.374116e-02 -8.703969e-02 -9.634293e-02 3.219597e-02
 -1.223463e-01 -2.015113e-01 -2.018317e-01 -2.018317e-01 -2.018317e-01 -2.007296e-01 -2.009200e-01 -1.966553e-01 9.724623e-03 1.277916e-01 3.522383e-02 1.147069e-01 1.263374e-01 9.056242e-02 2.147192e-01 2.311855e-01 -1.760155e-02 1.753806e-01 2.877533e-01 1.318737e-01
 1.739874e-01 6.125658e-03 9.057586e-03 1.717381e-02 1.461948e-02 1.641877e-02 -1.406830e-02 -6.833578e-02 -2.614747e-02 -3.329484e-02 -8.528295e-02 -7.756563e-02 -6.038777e-02 -6.697287e-02 6.052052e-02 5.950464e-02 -1.111919e-02 2.794167e-02 4.565552e-02 1.216977e-02
 -4.307647e-02 -1.928391e-01 -1.932071e-01 -1.932071e-01 -1.932071e-01 -1.922612e-01 -1.927696e-01 -1.925062e-01 1.964081e-02 1.244636e-01 -3.260820e-03 7.106407e-02 8.807495e-02 3.592193e-02 2.464919e-01 2.759057e-01 -5.337043e-02 1.577799e-01 2.993814e-01 1.309810e-01
 -1.766927e-03 -3.285798e-03 -2.981441e-03 -3.022747e-03 -2.981441e-03 -3.170390e-03 -3.653512e-03 -1.798937e-04 -3.073363e-03 -3.600918e-03 -1.021936e-02 -7.324193e-03 -8.158282e-03 6.925492e-04 1.441016e-02 7.443773e-02 -8.421067e-03 9.287155e-03 4.288826e-02 -8.058777e-03 -6.478030e-03 -5.392708e-03 -4.880361e-03 -4.942854e-03 -4.880361e-03 -3.019218e-03 -5.959027e-03 -3.339445e-03 -9.133783e-03 -2.337559e-02 -5.908479e-03 -3.046147e-02 -4.650444e-03 -5.248977e-03 6.932223e-02 7.767983e-02 -1.384665e-02 4.527235e-02 7.177375e-02 4.769171e-04 -6.302400e-02 -6.242278e-02 -5.831625e-02 -5.689679e-02 -5.831625e-02 -5.536846e-02 -4.940028e-02 -2.514482e-02 -3.993580e-02 8.627767e-02 2.952132e-02 4.725643e-02 7.834145e-02 5.132289e-02 1.685135e-01 1.639564e-01 3.931739e-02 1.515893e-01 1.676447e-01 1.103928e-02 -1.765899e-02 -1.900484e-02 -2.430773e-02 -2.455926e-02 -2.430773e-02 -2.389104e-02 -2.567770e-02 -2.195621e-02 -1.852356e-02 -1.611941e-02 -3.856918e-02 8.759884e-03 3.752057e-02 -3.688183e-02 1.748264e-01 2.000244e-01 -3.524290e-02 1.010647e-01 1.800553e-01 -1.642177e-02 -5.339309e-02 -6.840718e-02 -7.221302e-02 -7.263487e-02 -7.221302e-02 -7.297868e-02 -6.410221e-02 -4.324115e-02 -8.666669e-03 8.843532e-02 6.719526e-02 8.162025e-02 8.432968e-02 6.144242e-02 1.539339e-01 1.557955e-01 5.372067e-02 1.800669e-01 1.371854e-01 3.597056e-02 -4.707680e-03 -1.786601e-03 -3.534427e-03 -3.580216e-03 -3.534427e-03 -3.813052e-03 -4.391939e-03 -6.504028e-03 -5.430030e-03 -1.145619e-02 -8.128658e-03 -1.625058e-02 -2.504934e-02 -1.452202e-02 4.905332e-02 9.071035e-02 -1.051122e-02 2.073261e-02 7.097583e-02 -1.114932e-02 -1.995393e-03 -1.635687e-03 -1.457743e-03 -1.484911e-03 -1.457743e-03 -1.565465e-03 -1.833858e-03 -3.785356e-03 -5.057732e-05 -2.886575e-03 -8.327412e-03 -1.056409e-02 -1.223988e-02 -7.033181e-03 3.640595e-03 4.531486e-02 -7.987120e-03 -7.441089e-03 3.502866e-02 -8.899973e-03 -2.093737e-04 -1.051463e-04 -5.873643e-05 -6.489028e-05 -5.873643e-05 -9.477476e-05 -1.626702e-04 -6.375634e-04 -8.595212e-04 -4.454490e-03 -2.439709e-03 -1.387929e-03 -5.500769e-03 -3.042543e-03 -2.715099e-02 -2.980557e-02 -2.365383e-03 -2.392221e-02 -2.320234e-02 -2.065173e-03 -1.345691e-04 -3.947479e-05 0.000000e+00 -5.680645e-06 0.000000e+00 -3.270282e-05 -9.284828e-05 -4.985534e-04 -7.076871e-04 -3.936552e-03 -2.088997e-03 -3.051423e-03 -4.731082e-03 -2.581133e-03 -2.626926e-02 -3.765092e-02 -2.018594e-03 -2.025612e-02 -3.034414e-02 -1.779212e-03 -1.345691e-04 -3.947479e-05 0.000000e+00 -5.680645e-06 0.000000e+00 -3.270282e-05 -9.284828e-05 -4.985534e-04 -7.076871e-04 -3.936552e-03 -2.088997e-03 -3.051423e-03 -4.731082e-03 -2.581133e-03 -2.626926e-02 -3.765092e-02 -2.018594e-03 -2.025612e-02 -3.034414e-02 -1.779212e-03 -1.345691e-04 -3.947479e-05 0.000000e+00 -5.680645e-06 0.000000e+00 -3.270282e-05 -9.284828e-05 -4.985534e-04 -7.076871e-04 -3.936552e-03 -2.088997e-03 -3.051423e-03 -4.731082e-03 -2.581133e-03 -2.626926e-02 -3.765092e-02 -2.018594e-03 -2.025612e-02 -3.034414e-02 -1.779212e-03 -1.345691e-04 -3.947479e-05 0.000000e+00 -5.680645e-06 0.000000e+00 -3.270282e-05 -9.284828e-05 -4.985534e-04 -7.076871e-04 -3.936552e-03 -2.088997e-03 -3.051423e-03 -4.731082e-03 -2.581133e-03 -2.626926e-02 -3.765092e-02 -2.018594e-03 -2.025612e-02 -3.034414e-02 -1.779212e-03 -1.345691e-04 -3.947479e-05 0.000000e+00 -5.680645e-06 0.000000e+00 -3.270282e-05 -9.284828e-05 -4.985534e-04 -7.076871e-04 -3.936552e-03 -2.088997e-03 -3.051423e-03 -4.731082e-03 -2.581133e-03 -2.626926e-02 -3.765092e-02 -2.018594e-03 -2.025612e-02 -3.034414e-02 -1.779212e-03 -1.345691e-04 -3.947479e-05 0.000000e+00 -5.680645e-06 0.000000e+00 -3.270282e-05 -9.284828e-05 -4.985534e-04 -7.076871e-04 -3.936552e-03 -2.088997e-03 -3.051423e-03 -4.731082e-03 -2.581133e-03 -2.626926e-02 -3.765092e-02 -2.018594e-03 -2.025612e-02 -3.034414e-02 -1.779212e-03 -1.345691e-04 -3.947479e-05 0.000000e+00 -5.680645e-06 0.000000e+00 -3.270282e-05 -9.284828e-05 -4.985534e-04 -7.076871e-04 -3.936552e-03 -2.088997e-03 -3.051423e-03 -4.731082e-03 -2.581133e-03 -2.626926e-02 -3.765092e-02 -2.018594e-03 -2.025612e-02 -3.034414e-02 -1.779212e-03 -1.345691e-04 -3.947479e-05 0.000000e+00 -5.680645e-06 0.000000e+00 -3.270282e-05 -9.284828e-05 -4.985534e-04 -7.076871e-04 -3.936552e-03 -2.088997e-03 -3.051423e-03 -4.731082e-03 -2.581133e-03 -2.626926e-02 -3.765092e-02 -2.018594e-03 -2.025612e-02 -3.034414e-02 -1.779212e-03 -1.345691e-04 -3.947479e-05 0.000000e+00 -5.680645e-06 0.000000e+00 -3.270282e-05 -9.284828e-05 -4.985534e-04 -7.076871e-04 -3.936552e-03 -2.088997e-03 -3.051423e-03 -4.731082e-03 -2.581133e-03 -2.626926e-02 -3.765092e-02 -2.018594e-03 -2.025612e-02 -3.034414e-02 -1.779212e-03 -1.345691e-04 -3.947479e-05 0.000000e+00 -5.680645e-06 0.000000e+00 -3.270282e-05 -9.284828e-05 -4.985534e-04 -7.076871e-04 -3.936552e-03 -2.088997e-03 -3.051423e-03 -4.731082e-03 -2.581133e-03 -2.626926e-02 -3.765092e-02 -2.018594e-03 -2.025612e-02 -3.034414e-02 -1.779212e-03 -1.345691e-04 -3.947479e-05 0.000000e+00 -5.680645e-06 0.000000e+00 -3.270282e-05 -9.284828e-05 -4.985534e-04 -7.076871e-04 -3.936552e-03 -2.088997e-03 -3.051423e-03 -4.731082e-03 -2.581133e-03 -2.626926e-02 -3.765092e-02 -2.018594e-03 -2.025612e-02 -3.034414e-02 -1.779212e-03 -1.345691e-04 -3.947479e-05 0.000000e+00 -5.680645e-06 0.000000e+00 -3.270282e-05 -9.284828e-05 -4.985534e-04 -7.076871e-04 -3.936552e-03 -2.088997e-03 -3.051423e-03 -4.731082e-03 -2.581133e-03 -2.626926e-02 -3.765092e-02 -2.018594e-03 -2.025612e-02 -3.034414e-02 -1.779212e-03
 5.726665e-04 1.650175e-02 -1.103960e-01 -4.553238e-02 -1.078570e-01 -1.666138e-04 1.154711e-01 2.336204e-01 -4.037232e-03 -4.003016e-03 -2.026927e-03 -1.958888e-03 -4.003016e-03 -4.003016e-03 -4.003016e-03 -4.041120e-03 -5.085777e-05 5.736968e-03 -4.003016e-03 -4.003016e-03 -2.651306e-03 5.299468e-02 -1.874323e-02 1.508973e-02 -3.087239e-02 2.710910e-02 7.811270e-02 7.702897e-02 -6.035693e-03 -5.987064e-03 -6.066053e-03 -6.054623e-03 -5.987064e-03 -5.987064e-03 -5.987064e-03 -3.924775e-03 -2.206486e-03 -4.850576e-03 -5.987064e-03 -5.987064e-03 -9.334663e-03 4.868931e-02 4.517713e-01 2.612049e-01 4.967975e-01 1.902415e-02 -3.694297e-02 -9.075737e-02 -5.106607e-02 -5.074731e-02 -5.122516e-02 -5.123772e-02 -5.074731e-02 -5.074731e-02 -5.074731e-02 -5.113159e-02 -5.053272e-02 -5.482014e-02 -5.074731e-02 -5.074731e-02 -8.924130e-03 2.121293e-02 2.640917e-01 7.601451e-02 2.031795e-01 5.165620e-02 6.964503e-02 -9.689954e-04 -2.663450e-02 -2.630768e-02 -2.651646e-02 -2.662420e-02 -2.630768e-02 -2.630768e-02 -2.630768e-02 -2.664493e-02 -2.639778e-02 -2.611372e-02 -2.630768e-02 -2.630768e-02 1.227896e-02 6.687236e-02 5.243927e-01 3.195521e-01 5.133486e-01 6.044790e-03 -3.576502e-03 -1.428990e-01 -5.839830e-02 -5.979340e-02 -6.025086e-02 -6.030409e-02 -5.979340e-02 -5.979340e-02 -5.979340e-02 -6.038167e-02 -6.250010e-02 -6.357258e-02 -5.979340e-02 -5.979340e-02 1.110713e-02 9.228454e-03 -6.882285e-04 1.895383e-02 -8.187008e-02 1.216353e-02 8.807717e-02 9.147216e-02 -4.569487e-03 -4.521091e-03 -4.572589e-03 -4.575379e-03 -4.521091e-03 -4.521091e-03 -4.521091e-03 -4.591592e-03 -4.916013e-03 -9.699784e-04 -4.521091e-03 -4.521091e-03 -2.130035e-03 7.730539e-03 -5.953165e-02 -1.044299e-02 3.436398e-03 1.749229e-02 3.298022e-02 3.512232e-02 -1.926205e-03 -1.904206e-03 -1.932488e-03 -1.932000e-03 -1.904206e-03 -1.904206e-03 -1.904206e-03 -1.935432e-03 -2.078757e-03 -8.891534e-05 -1.904206e-03 -1.904206e-03 -1.933053e-03 -3.905533e-03 -3.793907e-02 -2.551539e-02 -3.940355e-02 -8.902547e-04 -1.127819e-02 -5.614666e-03 -8.513810e-05 -7.919598e-05 -8.772332e-05 -8.529020e-05 -7.919598e-05 -7.919598e-05 -7.919598e-05 -8.600485e-05 -1.244079e-04 -1.650739e-04 -7.919598e-05 -7.919598e-05 -1.678734e-03 -6.854662e-03 -4.271320e-02 -2.295467e-02 -4.000542e-02 -4.316943e-03 -1.108115e-02 -6.475667e-03 -5.529053e-06 0.000000e+00 -7.601106e-06 -5.093113e-06 0.000000e+00 0.000000e+00 0.000000e+00 -5.746877e-06 -3.926338e-05 -7.527690e-05 0.000000e+00 0.000000e+00 -1.678734e-03 -6.854662e-03 -4.271320e-02 -2.295467e-02 -4.000542e-02 -4.316943e-03 -1.108115e-02 -6.475667e-03 -5.529053e-06 0.000000e+00 -7.601106e-06 -5.093113e-06 0.000000e+00 0.000000e+00 0.000000e+00 -5.746877e-06 -3.926338e-05 -7.527690e-05 0.000000e+00 0.000000e+00 -1.678734e-03 -6.854662e-03 -4.271320e-02 -2.295467e-02 -4.000542e-02 -4.316943e-03 -1.108115e-02 -6.475667e-03 -5.529053e-06 0.000000e+00 -7.601106e-06 -5.093113e-06 0.000000e+00 0.000000e+00 0.000000e+00 -5.746877e-06 -3.926338e-05 -7.527690e-05 0.000000e+00 0.000000e+00 -1.678734e-03 -6.854662e-03 -4.271320e-02 -2.295467e-02 -4.000542e-02 -4.316943e-03 -1.108115e-02 -6.475667e-03 -5.529053e-06 0.000000e+00 -7.601106e-06 -5.093113e-06 0.000000e+00 0.000000e+00 0.000000e+00 -5.746877e-06 -3.926338e-05 -7.527690e-05 0.000000e+00 0.000000e+00 -1.678734e-03 -6.854662e-03 -4.271320e-02 -2.295467e-02 -4.000542e-02 -4.316943e-03 -1.108115e-02 -6.475667e-03 -5.529053e-06 0.000000e+00 -7.601106e-06 -5.093113e-06 0.000000e+00 0.000000e+00 0.000000e+00 -5.746877e-06 -3.926338e-05 -7.527690e-05 0.000000e+00 0.000000e+00 -1.678734e-03 -6.854662e-03 -4.271320e-02 -2.295467e-02 -4.000542e-02 -4.316943e-03 -1.108115e-02 -6.475667e-03 -5.529053e-06 0.000000e+00 -7.601106e-06 -5.093113e-06 0.000000e+00 0.000000e+00 0.000000e+00 -5.746877e-06 -3.926338e-05 -7.527690e-05 0.000000e+00 0.000000e+00 -1.678734e-03 -6.854662e-03 -4.271320e-02 -2.295467e-02 -4.000542e-02 -4.316943e-03 -1.108115e-02 -6.475667e-03 -5.529053e-06 0.000000e+00 -7.601106e-06 -5.093113e-06 0.000000e+00 0.000000e+00 0.000000e+00 -5.746877e-06 -3.926338e-05 -7.527690e-05 0.000000e+00 0.000000e+00 -1.678734e-03 -6.854662e-03 -4.271320e-02 -2.295467e-02 -4.000542e-02 -4.316943e-03 -1.108115e-02 -6.475667e-03 -5.529053e-06 0.000000e+00 -7.601106e-06 -5.093113e-06 0.000000e+00 0.000000e+00 0.000000e+00 -5.746877e-06 -3.926338e-05 -7.527690e-05 0.000000e+00 0.000000e+00 -1.678734e-03 -6.854662e-03 -4.271320e-02 -2.295467e-02 -4.000542e-02 -4.316943e-03 -1.108115e-02 -6.475667e-03 -5.529053e-06 0.000000e+00 -7.601106e-06 -5.093113e-06 0.000000e+00 0.000000e+00 0.000000e+00 -5.746877e-06 -3.926338e-05 -7.527690e-05 0.000000e+00 0.000000e+00 -1.678734e-03 -6.854662e-03 -4.271320e-02 -2.295467e-02 -4.000542e-02 -4.316943e-03 -1.108115e-02 -6.475667e-03 -5.529053e-06 0.000000e+00 -7.601106e-06 -5.093113e-06 0.000000e+00 0.000000e+00 0.000000e+00 -5.746877e-06 -3.926338e-05 -7.527690e-05 0.000000e+00 0.000000e+00 -1.678734e-03 -6.854662e-03 -4.271320e-02 -2.295467e-02 -4.000542e-02 -4.316943e-03 -1.108115e-02 -6.475667e-03 -5.529053e-06 0.000000e+00 -7.601106e-06 -5.093113e-06 0.000000e+00 0.000000e+00 0.000000e+00 -5.746877e-06 -3.926338e-05 -7.527690e-05 0.000000e+00 0.000000e+00 -1.678734e-03 -6.854662e-03 -4.271320e-02 -2.295467e-02 -4.000542e-02 -4.316943e-03 -1.108115e-02 -6.475667e-03 -5.529053e-06 0.000000e+00 -7.601106e-06 -5.093113e-06 0.000000e+00 0.000000e+00 0.000000e+00 -5.746877e-06 -3.926338e-05 -7.527690e-05 0.000000e+00 0.000000e+00
 -9.115449e-02 1.146444e-02 -6.092416e-03 5.782569e-04 5.790636e-03 1.216532e-02 9.173172e-03 2.462431e-02 -9.068508e-03 -1.977386e-02 7.963420e-03 1.636866e-03 1.043587e-02 9.355419e-03 3.600881e-03 3.584937e-02 -3.510901e-03 1.973077e-02 5.113827e-02 -2.089095e-03 2.457220e-02 2.056475e-02 -7.140427e-03 8.173529e-03 1.132137e-02 5.277819e-02 -3.594125e-02 -1.282599e-02 5.567489e-03 2.353584e-03 7.024072e-03 1.201347e-02 2.235614e-04 -2.895121e-02 3.427345e-02 1.433694e-02 -2.815681e-02 4.394247e-02 1.212863e-02 -3.250337e-03 1.639151e-01 -1.120464e-01 -5.589186e-02 5.410140e-02 -4.892782e-02 8.273055e-02 7.827390e-03 8.096791e-03 1.466347e-01 7.296613e-02 7.627437e-02 -2.168254e-02 -3.760016e-02 2.730628e-02 5.584136e-03 1.086340e-01 -6.714373e-02 5.060372e-02 6.280015e-02 1.772756e-03 8.846747e-02 2.985752e-02 -5.226596e-03 3.422740e-03 -1.965762e-02 9.778733e-03 -7.247105e-03 3.656187e-02 -1.620757e-02 3.096550e-02 -4.338947e-02 -2.370554e-02 4.430992e-02 -1.084797e-02 -3.683004e-02 4.578345e-02 7.016433e-02 5.884075e-02 6.176863e-02 4.232006e-02 1.103965e-01 7.115035e-02 -3.486926e-02 -1.059255e-01 -6.822699e-02 -7.077678e-02 5.566843e-02 -4.620364e-03 3.822509e-02 3.840629e-02 1.348635e-02 5.330332e-02 -2.705624e-02 2.288157e-02 9.946137e-02 8.660849e-02 1.006238e-01 2.837113e-02 8.256471e-02 8.217376e-02 3.514445e-02 1.201221e-02 6.769103e-04 -1.551402e-02 -9.437833e-05 -1.926486e-02 2.368017e-03 -2.060072e-03 -7.268463e-03 -4.558678e-03 -5.862366e-03 -2.999682e-03 3.596516e-04 2.514695e-02 2.075609e-02 8.357264e-03 3.127119e-04 3.301588e-02 9.554006e-03 7.040763e-03 7.173615e-04 -1.051985e-02 1.904249e-03 4.200879e-04 4.681612e-03 1.515174e-02 1.507568e-02 -2.838190e-03 2.501440e-02 -1.202118e-02 2.230699e-03 7.062071e-03 -2.690590e-03 -4.667130e-03 -3.563034e-03 -6.209132e-03 -4.784308e-03 -6.990319e-03 1.441395e-02 -2.905007e-02 -1.026737e-02 -1.459704e-03 -9.995225e-05 8.356539e-04 3.190477e-05 -7.572527e-03 -6.189031e-03 -6.127678e-03 -9.210785e-03 -6.102323e-03 -6.502741e-03 -5.427950e-03 -4.304405e-03 -3.859675e-03 -9.089721e-03 -1.401663e-02 -6.621316e-03 -1.358130e-02 -1.026501e-02 -7.757949e-03 -1.538135e-02 -4.748986e-03 -1.814743e-03 -2.821453e-03 -1.672784e-03 -6.215232e-03 -5.184529e-03 -5.057344e-03 -9.471664e-03 -6.958977e-03 -5.371056e-03 -4.501963e-03 -3.562347e-03 -4.990205e-03 -7.536768e-03 -1.368558e-02 -5.617869e-03 -1.135699e-02 -1.377612e-02 -6.492995e-03 -1.538135e-02 -4.748986e-03 -1.814743e-03 -2.821453e-03 -1.672784e-03 -6.215232e-03 -5.184529e-03 -5.057344e-03 -9.471664e-03 -6.958977e-03 -5.371056e-03 -4.501963e-03 -3.562347e-03 -4.990205e-03 -7.536768e-03 -1.368558e-02 -5.617869e-03 -1.135699e-02 -1.377612e-02 -6.492995e-03 -1.538135e-02 -4.748986e-03 -1.814743e-03 -2.821453e-03 -1.672784e-03 -6.215232e-03 -5.184529e-03 -5.057344e-03 -9.471664e-03 -6.958977e-03 -5.371056e-03 -4.501963e-03 -3.562347e-03 -4.990205e-03 -7.536768e-03 -1.368558e-02 -5.617869e-03 -1.135699e-02 -1.377612e-02 -6.492995e-03 -1.538135e-02 -4.748986e-03 -1.814743e-03 -2.821453e-03 -1.672784e-03 -6.215232e-03 -5.184529e-03 -5.057344e-03 -9.471664e-03 -6.958977e-03 -5.371056e-03 -4.501963e-03 -3.562347e-03 -4.990205e-03 -7.536768e-03 -1.368558e-02 -5.617869e-03 -1.135699e-02 -1.377612e-02 -6.492995e-03 -1.538135e-02 -4.748986e-03 -1.814743e-03 -2.821453e-03 -1.672784e-03 -6.215232e-03 -5.184529e-03 -5.057344e-03 -9.471664e-03 -6.958977e-03 -5.371056e-03 -4.501963e-03 -3.562347e-03 -4.990205e-03 -7.536768e-03 -1.368558e-02 -5.617869e-03 -1.135699e-02 -1.377612e-02 -6.492995e-03 -1.538135e-02 -4.748986e-03 -1.814743e-03 -2.821453e-03 -1.672784e-03 -6.215232e-03 -5.184529e-03 -5.057344e-03 -9.471664e-03 -6.958977e-03 -5.371056e-03 -4.501963e-03 -3.562347e-03 -4.990205e-03 -7.536768e-03 -1.368558e-02 -5.617869e-03 -1.135699e-02 -1.377612e-02 -6.492995e-03 -1.538135e-02 -4.748986e-03 -1.814743e-03 -2.821453e-03 -1.672784e-03 -6.215232e-03 -5.184529e-03 -5.057344e-03 -9.471664e-03 -6.958977e-03 -5.371056e-03 -4.501963e-03 -3.562347e-03 -4.990205e-03 -7.536768e-03 -1.368558e-02 -5.617869e-03 -1.135699e-02 -1.377612e-02 -6.492995e-03 -1.538135e-02 -4.748986e-03 -1.814743e-03 -2.821453e-03 -1.672784e-03 -6.215232e-03 -5.184529e-03 -5.057344e-03 -9.471664e-03 -6.958977e-03 -5.371056e-03 -4.501963e-03 -3.562347e-03 -4.990205e-03 -7.536768e-03 -1.368558e-02 -5.617869e-03 -1.135699e-02 -1.377612e-02 -6.492995e-03 -1.538135e-02 -4.748986e-03 -1.814743e-03 -2.821453e-03 -1.672784e-03 -6.215232e-03 -5.184529e-03 -5.057344e-03 -9.471664e-03 -6.958977e-03 -5.371056e-03 -4.501963e-03 -3.562347e-03 -4.990205e-03 -7.536768e-03 -1.368558e-02 -5.617869e-03 -1.135699e-02 -1.377612e-02 -6.492995e-03 -1.538135e-02 -4.748986e-03 -1.814743e-03 -2.821453e-03 -1.672784e-03 -6.215232e-03 -5.184529e-03 -5.057344e-03 -9.471664e-03 -6.958977e-03 -5.371056e-03 -4.501963e-03 -3.562347e-03 -4.990205e-03 -7.536768e-03 -1.368558e-02 -5.617869e-03 -1.135699e-02 -1.377612e-02 -6.492995e-03 -1.538135e-02 -4.748986e-03 -1.814743e-03 -2.821453e-03 -1.672784e-03 -6.215232e-03 -5.184529e-03 -5.057344e-03 -9.471664e-03 -6.958977e-03 -5.371056e-03 -4.501963e-03 -3.562347e-03 -4.990205e-03 -7.536768e-03 -1.368558e-02 -5.617869e-03 -1.135699e-02 -1.377612e-02 -6.492995e-03 -1.538135e-02 -4.748986e-03 -1.814743e-03 -2.821453e-03 -1.672784e-03 -6.215232e-03 -5.184529e-03 -5.057344e-03 -9.471664e-03 -6.958977e-03 -5.371056e-03 -4.501963e-03 -3.562347e-03 -4.990205e-03 -7.536768e-03 -1.368558e-02 -5.617869e-03 -1.135699e-02 -1.377612e-02 -6.492995e-03
 -3.339150e-03 -3.164445e-03 -3.164445e-03 -3.164445e-03 -3.164445e-03 -3.164445e-03 -3.164445e-03 -3.468770e-03 -6.456380e-03 -1.372269e-02 -1.165659e-02 6.040378e-03 -8.766520e-03 -1.885262e-02 3.164608e-02 2.483392e-02 -6.970182e-03 3.900301e-02 6.326440e-02 -7.504851e-04 -5.516466e-03 -5.175491e-03 -5.175491e-03 -5.175491e-03 -5.175491e-03 -5.175491e-03 -5.175491e-03 -5.872209e-03 -9.013241e-03 -1.730369e-02 -2.611104e-02 -1.025127e-02 9.144345e-03 -1.253112e-02 4.156966e-02 6.492992e-02 -1.468336e-02 3.327570e-02 1.445918e-01 -2.816844e-02 -6.209923e-02 -6.073970e-02 -6.073970e-02 -6.073970e-02 -6.073970e-02 -6.073970e-02 -6.073970e-02 -5.904636e-02 -5.552383e-02 8.113559e-02 6.206850e-02 9.420993e-02 1.405449e-01 7.545613e-02 1.428162e-01 1.288175e-01 -8.004985e-03 1.249600e-01 1.620572e-01 6.300163e-02 -2.089078e-02 -2.577226e-02 -2.577226e-02 -2.577226e-02 -2.577226e-02 -2.577226e-02 -2.577226e-02 -2.514896e-02 -2.682351e-02 1.110725e-02 -2.297355e-02 -2.164897e-02 -1.917706e-02 1.492058e-02 9.179090e-02 1.864593e-01 -3.738174e-03 1.410385e-01 2.225831e-01 -1.373593e-02 -7.470878e-02 -7.514380e-02 -7.514380e-02 -7.514380e-02 -7.514380e-02 -7.514380e-02 -7.514380e-02 -7.074500e-02 2.997013e-02 8.110208e-02 6.131545e-02 1.348257e-01 1.471572e-01 1.005579e-01 1.749209e-01 1.694825e-01 2.480117e-02 6.660173e-02 1.009353e-01 7.649264e-02 -4.046330e-03 -3.808046e-03 -3.808046e-03 -3.808046e-03 -3.808046e-03 -3.808046e-03 -3.808046e-03 -4.341122e-03 -9.338060e-03 -2.186073e-02 -1.144518e-02 -3.303310e-02 -1.351435e-02 -8.950369e-03 4.050969e-02 5.067878e-02 -1.269872e-02 3.812578e-02 1.219949e-01 -1.211050e-02 -1.706115e-03 -1.607215e-03 -1.607215e-03 -1.607215e-03 -1.607215e-03 -1.607215e-03 -1.607215e-03 3.345570e-04 -5.057171e-03 -8.518033e-03 -3.037837e-03 -5.514205e-03 -2.030523e-02 -1.238192e-02 8.325860e-03 1.207480e-02 -6.234099e-03 -3.299472e-02 9.720891e-02 -9.213450e-03 -9.773762e-05 -6.850368e-05 -6.850368e-05 -6.850368e-05 -6.850368e-05 -6.850368e-05 -6.850368e-05 -1.269926e-04 -1.006576e-03 -4.675450e-03 -3.163546e-03 -6.296608e-03 -6.674113e-03 -5.486572e-03 -1.794490e-02 -2.621669e-02 -1.750866e-03 -1.577246e-02 -3.422689e-02 -3.738108e-03 -2.568052e-05 0.000000e+00 0.000000e+00 0.000000e+00 0.000000e+00 0.000000e+00 0.000000e+00 -5.051624e-05 -8.260009e-04 -4.038382e-03 -2.668670e-03 -5.332500e-03 -7.480928e-03 -4.632934e-03 -2.082500e-02 -2.723494e-02 -1.446925e-03 -1.651136e-02 -4.193289e-02 -3.212224e-03 -2.568052e-05 0.000000e+00 0.000000e+00 0.000000e+00 0.000000e+00 0.000000e+00 0.000000e+00 -5.051624e-05 -8.260009e-04 -4.038382e-03 -2.668670e-03 -5.332500e-03 -7.480928e-03 -4.632934e-03 -2.082500e-02 -2.723494e-02 -1.446925e-03 -1.651136e-02 -4.193289e-02 -3.212224e-03 -2.568052e-05 0.000000e+00 0.000000e+00 0.000000e+00 0.000000e+00 0.000000e+00 0.000000e+00 -5.051624e-05 -8.260009e-04 -4.038382e-03 -2.668670e-03 -5.332500e-03 -7.480928e-03 -4.632934e-03 -2.082500e-02 -2.723494e-02 -1.446925e-03 -1.651136e-02 -4.193289e-02 -3.212224e-03 -2.568052e-05 0.000000e+00 0.000000e+00 0.000000e+00 0.000000e+00 0.000000e+00 0.000000e+00 -5.051624e-05 -8.260009e-04 -4.038382e-03 -2.668670e-03 -5.332500e-03 -7.480928e-03 -4.632934e-03 -2.082500e-02 -2.723494e-02 -1.446925e-03 -1.651136e-02 -4.193289e-02 -3.212224e-03 -2.568052e-05 0.000000e+00 0.000000e+00 0.000000e+00 0.000000e+00 0.000000e+00 0.000000e+00 -5.051624e-05 -8.260009e-04 -4.038382e-03 -2.668670e-03 -5.332500e-03 -7.480928e-03 -4.632934e-03 -2.082500e-02 -2.723494e-02 -1.446925e-03 -1.651136e-02 -4.193289e-02 -3.212224e-03 -2.568052e-05 0.000000e+00 0.000000e+00 0.000000e+00 0.000000e+00 0.000000e+00 0.000000e+00 -5.051624e-05 -8.260009e-04 -4.038382e-03 -2.668670e-03 -5.332500e-03 -7.480928e-03 -4.632934e-03 -2.082500e-02 -2.723494e-02 -1.446925e-03 -1.651136e-02 -4.193289e-02 -3.212224e-03 -2.568052e-05 0.000000e+00 0.000000e+00 0.000000e+00 0.000000e+00 0.000000e+00 0.000000e+00 -5.051624e-05 -8.260009e-04 -4.038382e-03 -2.668670e-03 -5.332500e-03 -7.480928e-03 -4.632934e-03 -2.082500e-02 -2.723494e-02 -1.446925e-03 -1.651136e-02 -4.193289e-02 -3.212224e-03 -2.568052e-05 0.000000e+00 0.000000e+00 0.000000e+00 0.000000e+00 0.000000e+00 0.000000e+00 -5.051624e-05 -8.260009e-04 -4.038382e-03 -2.668670e-03 -5.332500e-03 -7.480928e-03 -4.632934e-03 -2.082500e-02 -2.723494e-02 -1.446925e-03 -1.651136e-02 -4.193289e-02 -3.212224e-03 -2.568052e-05 0.000000e+00 0.000000e+00 0.000000e+00 0.000000e+00 0.000000e+00 0.000000e+00 -5.051624e-05 -8.260009e-04 -4.038382e-03 -2.668670e-03 -5.332500e-03 -7.480928e-03 -4.632934e-03 -2.082500e-02 -2.723494e-02 -1.446925e-03 -1.651136e-02 -4.193289e-02 -3.212224e-03 -2.568052e-05 0.000000e+00 0.000000e+00 0.000000e+00 0.000000e+00 0.000000e+00 0.000000e+00 -5.051624e-05 -8.260009e-04 -4.038382e-03 -2.668670e-03 -5.332500e-03 -7.480928e-03 -4.632934e-03 -2.082500e-02 -2.723494e-02 -1.446925e-03 -1.651136e-02 -4.193289e-02 -3.212224e-03 -2.568052e-05 0.000000e+00 0.000000e+00 0.000000e+00 0.000000e+00 0.000000e+00 0.000000e+00 -5.051624e-05 -8.260009e-04 -4.038382e-03 -2.668670e-03 -5.332500e-03 -7.480928e-03 -4.632934e-03 -2.082500e-02 -2.723494e-02 -1.446925e-03 -1.651136e-02 -4.193289e-02 -3.212224e-03 -2.568052e-05 0.000000e+00 0.000000e+00 0.000000e+00 0.000000e+00 0.000000e+00 0.000000e+00 -5.051624e-05 -8.260009e-04 -4.038382e-03 -2.668670e-03 -5.332500e-03 -7.480928e-03 -4.632934e-03 -2.082500e-02 -2.723494e-02 -1.446925e-03 -1.651136e-02 -4.193289e-02 -3.212224e-03
 5.210907e-01 -4.692758e-02 -5.856696e-02 -5.895344e-02 -8.231126e-02 -5.239801e-02 -2.638173e-02 -2.952567e-02 -3.405488e-02 -4.917307e-03 -2.708218e-03 -8.016408e-04 -1.672703e-03 -1.310291e-02 1.321591e-03 -1.073390e-02 2.112451e-03 -7.617834e-03 -1.281149e-02 -9.221503e-03 -6.162404e-03 -2.414877e-02 1.755326e-01 2.063090e-03 -6.626457e-03 -7.370316e-02 1.055598e-01 1.029143e-02 -3.370470e-02 -5.775485e-03 -8.698144e-03 -5.615307e-03 -4.530436e-03 7.465684e-03 -1.126645e-02 -1.041884e-03 1.981290e-02 -6.598194e-03 -1.493626e-02 1.508984e-02 -9.223036e-02 4.097789e-01 1.276729e-01 -3.663464e-02 7.991262e-02 -1.227255e-02 4.502677e-02 4.701358e-02 -1.111717e-02 -6.160848e-02 -2.111520e-02 2.303790e-02 -5.280703e-02 3.417369e-02 -6.746494e-02 -5.137693e-02 1.505421e-01 -3.378610e-02 -3.101351e-02 8.022343e-02 1.048883e-03 4.324016e-02 6.507052e-03 1.001856e-01 2.248196e-01 2.296167e-01 4.077505e-02 -2.597862e-02 1.184270e-01 -2.795067e-02 -3.052861e-04 -4.173474e-02 -3.906648e-02 -5.262441e-02 -1.742427e-02 -2.420963e-02 -6.571263e-02 -3.465793e-02 -5.893699e-04 -7.523703e-02 -1.161090e-01 6.336177e-02 1.337865e-01 3.711178e-01 1.579280e-01 3.474827e-01 5.980977e-03 6.591292e-02 1.147582e-01 -3.208168e-04 -7.837708e-03 -6.580710e-02 -4.489528e-02 -2.836637e-02 -8.756554e-02 -5.814847e-02 -1.373703e-01 -4.045119e-02 -5.814951e-02 -4.346151e-02 4.708573e-02 -7.935595e-02 -6.316477e-03 6.873861e-02 8.106453e-02 7.848038e-02 -1.269957e-02 -1.997759e-02 2.670986e-02 8.436147e-03 -9.601469e-03 -8.329859e-04 -9.834717e-03 -1.754338e-02 -5.426543e-03 -4.079150e-03 -2.641006e-02 -5.051242e-03 -5.880630e-03 -1.038312e-02 2.759914e-02 4.168869e-02 -2.619868e-02 -1.729316e-02 -3.003083e-02 -5.370127e-02 -1.720987e-02 -4.221860e-03 -1.494120e-02 1.520157e-02 -9.965222e-03 -8.184087e-03 2.098455e-03 1.837983e-03 -8.484338e-05 1.801562e-03 2.391815e-02 1.001360e-02 2.149492e-03 5.886044e-02 -1.607645e-02 -1.519266e-02 -1.730757e-02 -2.050727e-02 -1.850410e-02 -2.018465e-02 -8.363521e-03 -5.190034e-03 -5.218743e-03 2.007046e-03 1.623501e-03 3.225705e-04 -1.016861e-03 -2.450495e-03 -5.332087e-04 -1.065179e-03 -1.028753e-03 2.716105e-03 2.802083e-03 -4.420330e-03 -1.543586e-02 -1.647151e-02 -1.440432e-02 -1.705426e-02 -1.716732e-02 -1.854658e-02 -7.002950e-03 -4.234225e-03 -7.893025e-03 -1.865831e-03 -2.170094e-03 -1.461657e-03 -7.594900e-04 -1.946730e-03 -3.592570e-04 -7.932163e-04 -2.628853e-03 -1.248035e-03 -1.184347e-03 -3.591378e-03 -1.543586e-02 -1.647151e-02 -1.440432e-02 -1.705426e-02 -1.716732e-02 -1.854658e-02 -7.002950e-03 -4.234225e-03 -7.893025e-03 -1.865831e-03 -2.170094e-03 -1.461657e-03 -7.594900e-04 -1.946730e-03 -3.592570e-04 -7.932163e-04 -2.628853e-03 -1.248035e-03 -1.184347e-03 -3.591378e-03 -1.543586e-02 -1.647151e-02 -1.440432e-02 -1.705426e-02 -1.716732e-02 -1.854658e-02 -7.002950e-03 -4.234225e-03 -7.893025e-03 -1.865831e-03 -2.170094e-03 -1.461657e-03 -7.594900e-04 -1.946730e-03 -3.592570e-04 -7.932163e-04 -2.628853e-03 -1.248035e-03 -1.184347e-03 -3.591378e-03 -1.543586e-02 -1.647151e-02 -1.440432e-02 -1.705426e-02 -1.716732e-02 -1.854658e-02 -7.002950e-03 -4.234225e-03 -7.893025e-03 -1.865831e-03 -2.170094e-03 -1.461657e-03 -7.594900e-04 -1.946730e-03 -3.592570e-04 -7.932163e-04 -2.628853e-03 -1.248035e-03 -1.184347e-03 -3.591378e-03 -1.543586e-02 -1.647151e-02 -1.440432e-02 -1.705426e-02 -1.716732e-02 -1.854658e-02 -7.002950e-03 -4.234225e-03 -7.893025e-03 -1.865831e-03 -2.170094e-03 -1.461657e-03 -7.594900e-04 -1.946730e-03 -3.592570e-04 -7.932163e-04 -2.628853e-03 -1.248035e-03 -1.184347e-03 -3.591378e-03 -1.543586e-02 -1.647151e-02 -1.440432e-02 -1.705426e-02 -1.716732e-02 -1.854658e-02 -7.002950e-03 -4.234225e-03 -7.893025e-03 -1.865831e-03 -2.170094e-03 -1.461657e-03 -7.594900e-04 -1.946730e-03 -3.592570e-04 -7.932163e-04 -2.628853e-03 -1.248035e-03 -1.184347e-03 -3.591378e-03 -1.543586e-02 -1.647151e-02 -1.440432e-02 -1.705426e-02 -1.716732e-02 -1.854658e-02 -7.002950e-03 -4.234225e-03 -7.893025e-03 -1.865831e-03 -2.170094e-03 -1.461657e-03 -7.594900e-04 -1.946730e-03 -3.592570e-04 -7.932163e-04 -2.628853e-03 -1.248035e-03 -1.184347e-03 -3.591378e-03 -1.543586e-02 -1.647151e-02 -1.440432e-02 -1.705426e-02 -1.716732e-02 -1.854658e-02 -7.002950e-03 -4.234225e-03 -7.893025e-03 -1.865831e-03 -2.170094e-03 -1.461657e-03 -7.594900e-04 -1.946730e-03 -3.592570e-04 -7.932163e-04 -2.628853e-03 -1.248035e-03 -1.184347e-03 -3.591378e-03 -1.543586e-02 -1.647151e-02 -1.440432e-02 -1.705426e-02 -1.716732e-02 -1.854658e-02 -7.002950e-03 -4.234225e-03 -7.893025e-03 -1.865831e-03 -2.170094e-03 -1.461657e-03 -7.594900e-04 -1.946730e-03 -3.592570e-04 -7.932163e-04 -2.628853e-03 -1.248035e-03 -1.184347e-03 -3.591378e-03 -1.543586e-02 -1.647151e-02 -1.440432e-02 -1.705426e-02 -1.716732e-02 -1.854658e-02 -7.002950e-03 -4.234225e-03 -7.893025e-03 -1.865831e-03 -2.170094e-03 -1.461657e-03 -7.594900e-04 -1.946730e-03 -3.592570e-04 -7.932163e-04 -2.628853e-03 -1.248035e-03 -1.184347e-03 -3.591378e-03 -1.543586e-02 -1.647151e-02 -1.440432e-02 -1.705426e-02 -1.716732e-02 -1.854658e-02 -7.002950e-03 -4.234225e-03 -7.893025e-03 -1.865831e-03 -2.170094e-03 -1.461657e-03 -7.594900e-04 -1.946730e-03 -3.592570e-04 -7.932163e-04 -2.628853e-03 -1.248035e-03 -1.184347e-03 -3.591378e-03 -1.543586e-02 -1.647151e-02 -1.440432e-02 -1.705426e-02 -1.716732e-02 -1.854658e-02 -7.002950e-03 -4.234225e-03 -7.893025e-03 -1.865831e-03 -2.170094e-03 -1.461657e-03 -7.594900e-04 -1.946730e-03 -3.592570e-04 -7.932163e-04 -2.628853e-03 -1.248035e-03 -1.184347e-03 -3.591378e-03
 -6.704098e-03 -4.092103e-03 -4.092103e-03 -4.092103e-03 -4.092103e-03 -4.133336e-03 -4.111291e-03 -4.134269e-03 -4.263093e-03 -3.160817e-02 -2.437811e-03 1.647413e-02 -8.712387e-03 -2.264659e-03 2.625469e-02 3.496395e-02 -6.160104e-03 2.710985e-03 6.287953e-02 1.943208e-02 -1.096780e-03 -6.513186e-03 -6.513186e-03 -6.513186e-03 -6.513186e-03 -6.615781e-03 -6.554403e-03 -6.561556e-03 -1.012653e-02 1.899222e-02 -1.345814e-02 -1.577063e-02 -3.083973e-02 4.028730e-03 5.929086e-02 5.383757e-02 -2.418599e-03 1.306436e-02 1.058172e-01 -2.528319e-03 -4.167863e-02 -6.711487e-02 -6.711487e-02 -6.711487e-02 -6.711487e-02 -6.806035e-02 -6.543039e-02 -6.555868e-02 5.126110e-02 9.402916e-02 4.892313e-02 8.340037e-02 8.702334e-02 5.955072e-02 1.476077e-01 1.348441e-01 -1.914651e-02 1.081936e-01 1.542377e-01 8.521807e-02 -3.785536e-02 -3.095226e-02 -3.095226e-02 -3.095226e-02 -3.095226e-02 -3.154354e-02 -3.124153e-02 -3.124686e-02 -8.645734e-03 3.844152e-02 -9.374303e-03 6.275351e-02 3.548247e-02 3.370192e-02 1.263020e-01 1.058453e-01 -1.733999e-02 3.744251e-02 1.541397e-01 5.607655e-02 -6.454510e-02 -8.158280e-02 -8.158280e-02 -8.158280e-02 -8.158280e-02 -7.898769e-02 -8.242502e-02 -8.209382e-02 5.642665e-02 1.030152e-01 5.621175e-02 7.349040e-02 1.405184e-01 9.009495e-02 1.309305e-01 1.742506e-01 1.155794e-02 1.122216e-01 1.663619e-01 9.114890e-02 -2.550429e-03 -4.951833e-03 -4.951833e-03 -4.951833e-03 -4.951833e-03 -5.025937e-03 -4.992699e-03 -5.001734e-03 -5.993511e-03 2.080940e-02 -3.806536e-03 7.040990e-03 3.418439e-03 3.087139e-03 9.210003e-03 3.932791e-02 -1.040262e-02 6.932004e-03 4.002976e-02 2.484753e-02 -3.742098e-03 -2.054278e-03 -2.054278e-03 -2.054278e-03 -2.054278e-03 -2.083562e-03 -2.065496e-03 -2.073393e-03 -1.259586e-02 4.904630e-03 -5.523334e-03 -3.519427e-03 -4.516224e-03 -2.808565e-04 -5.055877e-03 2.391043e-02 -4.133209e-03 -1.539654e-02 2.442162e-02 1.930437e-02 -4.832083e-04 -8.730930e-05 -8.730930e-05 -8.730930e-05 -8.730930e-05 -9.425051e-05 -9.063287e-05 -9.439728e-05 -4.527006e-03 -9.029002e-03 -4.706446e-03 -7.961387e-03 -6.023866e-03 -8.733832e-03 -2.203983e-02 -1.778944e-02 -2.028843e-03 -9.377996e-03 -2.547069e-02 -8.788462e-03 -3.505459e-04 0.000000e+00 0.000000e+00 0.000000e+00 0.000000e+00 -5.748845e-06 -2.908578e-06 -6.748970e-06 -3.846859e-03 -9.436727e-03 -3.903535e-03 -8.435029e-03 -8.508350e-03 -7.195222e-03 -1.947235e-02 -2.327865e-02 -1.637358e-03 -9.728835e-03 -2.940986e-02 -1.100021e-02 -3.505459e-04 0.000000e+00 0.000000e+00 0.000000e+00 0.000000e+00 -5.748845e-06 -2.908578e-06 -6.748970e-06 -3.846859e-03 -9.436727e-03 -3.903535e-03 -8.435029e-03 -8.508350e-03 -7.195222e-03 -1.947235e-02 -2.327865e-02 -1.637358e-03 -9.728835e-03 -2.940986e-02 -1.100021e-02 -3.505459e-04 0.000000e+00 0.000000e+00 0.000000e+00 0.000000e+00 -5.748845e-06 -2.908578e-06 -6.748970e-06 -3.846859e-03 -9.436727e-03 -3.903535e-03 -8.435029e-03 -8.508350e-03 -7.195222e-03 -1.947235e-02 -2.327865e-02 -1.637358e-03 -9.728835e-03 -2.940986e-02 -1.100021e-02 -3.505459e-04 0.000000e+00 0.000000e+00 0.000000e+00 0.000000e+00 -5.748845e-06 -2.908578e-06 -6.748970e-06 -3.846859e-03 -9.436727e-03 -3.903535e-03 -8.435029e-03 -8.508350e-03 -7.195222e-03 -1.947235e-02 -2.327865e-02 -1.637358e-03 -9.728835e-03 -2.940986e-02 -1.100021e-02 -3.505459e-04 0.000000e+00 0.000000e+00 0.000000e+00 0.000000e+00 -5.748845e-06 -2.908578e-06 -6.748970e-06 -3.846859e-03 -9.436727e-03 -3.903535e-03 -8.435029e-03 -8.508350e-03 -7.195222e-03 -1.947235e-02 -2.327865e-02 -1.637358e-03 -9.728835e-03 -2.940986e-02 -1.100021e-02 -3.505459e-04 0.000000e+00 0.000000e+00 0.000000e+00 0.000000e+00 -5.748845e-06 -2.908578e-06 -6.748970e-06 -3.846859e-03 -9.436727e-03 -3.903535e-03 -8.435029e-03 -8.508350e-03 -7.195222e-03 -1.947235e-02 -2.327865e-02 -1.637358e-03 -9.728835e-03 -2.940986e-02 -1.100021e-02 -3.505459e-04 0.000000e+00 0.000000e+00 0.000000e+00 0.000000e+00 -5.748845e-06 -2.908578e-06 -6.748970e-06 -3.846859e-03 -9.436727e-03 -3.903535e-03 -8.435029e-03 -8.508350e-03 -7.195222e-03 -1.947235e-02 -2.327865e-02 -1.637358e-03 -9.728835e-03 -2.940986e-02 -1.100021e-02 -3.505459e-04 0.000000e+00 0.000000e+00 0.000000e+00 0.000000e+00 -5.748845e-06 -2.908578e-06 -6.748970e-06 -3.846859e-03 -9.436727e-03 -3.903535e-03 -8.435029e-03 -8.508350e-03 -7.195222e-03 -1.947235e-02 -2.327865e-02 -1.637358e-03 -9.728835e-03 -2.940986e-02 -1.100021e-02 -3.505459e-04 0.000000e+00 0.000000e+00 0.000000e+00 0.000000e+00 -5.748845e-06 -2.908578e-06 -6.748970e-06 -3.846859e-03 -9.436727e-03 -3.903535e-03 -8.435029e-03 -8.508350e-03 -7.195222e-03 -1.947235e-02 -2.327865e-02 -1.637358e-03 -9.728835e-03 -2.940986e-02 -1.100021e-02 -3.505459e-04 0.000000e+00 0.000000e+00 0.000000e+00 0.000000e+00 -5.748845e-06 -2.908578e-06 -6.748970e-06 -3.846859e-03 -9.436727e-03 -3.903535e-03 -8.435029e-03 -8.508350e-03 -7.195222e-03 -1.947235e-02 -2.327865e-02 -1.637358e-03 -9.728835e-03 -2.940986e-02 -1.100021e-02 -3.505459e-04 0.000000e+00 0.000000e+00 0.000000e+00 0.000000e+00 -5.748845e-06 -2.908578e-06 -6.748970e-06 -3.846859e-03 -9.436727e-03 -3.903535e-03 -8.435029e-03 -8.508350e-03 -7.195222e-03 -1.947235e-02 -2.327865e-02 -1.637358e-03 -9.728835e-03 -2.940986e-02 -1.100021e-02 -3.505459e-04 0.000000e+00 0.000000e+00 0.000000e+00 0.000000e+00 -5.748845e-06 -2.908578e-06 -6.748970e-06 -3.846859e-03 -9.436727e-03 -3.903535e-03 -8.435029e-03 -8.508350e-03 -7.195222e-03 -1.947235e-02 -2.327865e-02 -1.637358e-03 -9.728835e-03 -2.940986e-02 -1.100021e-02
 3.440897e-01 -1.037740e-02 -9.172753e-03 -9.095916e-03 -9.802998e-03 -1.311034e-02 -1.399278e-03 -3.010823e-02 -3.203625e-02 1.939975e-02 -7.790872e-03 6.891670e-04 -1.115843e-02 -2.401046e-02 -1.217456e-02 -5.418202e-02 1.431999e-02 -5.101042e-02 -4.310207e-02 1.185110e-02 -2.315352e-02 -2.146671e-02 1.922353e-02 1.283546e-02 -1.291152e-02 -3.227155e-02 9.204440e-02 6.091842e-02 -3.695840e-03 2.377863e-02 -1.401775e-02 -4.872856e-02 4.679343e-03 1.762318e-02 -3.198334e-02 2.996675e-02 8.587266e-02 -2.156526e-02 -2.962613e-02 2.548550e-02 -1.632944e-01 1.108949e-01 -5.212576e-02 -1.081525e-01 -9.056803e-02 -9.106792e-02 1.778432e-02 4.245534e-02 -8.895096e-02 -2.783178e-03 -5.164392e-02 2.159556e-01 7.932089e-02 1.078258e-01 9.068153e-02 -3.839589e-03 3.475651e-01 2.149395e-02 7.315911e-02 7.124463e-02 -4.028373e-03 -1.382036e-02 -2.618915e-02 -1.535981e-02 3.283690e-03 6.831997e-02 1.172036e-02 -1.859281e-02 1.940488e-01 -7.805145e-03 1.480820e-01 -5.056589e-02 -1.290627e-01 -9.438541e-03 1.561034e-01 9.730083e-02 -1.177143e-01 2.919189e-02 1.287394e-01 -8.508426e-02 -4.036329e-02 -6.044754e-02 -7.050309e-02 3.871702e-02 -4.367008e-02 1.045862e-01 -5.954547e-02 9.032536e-02 1.013622e-01 7.114475e-02 8.665058e-02 4.613042e-03 1.225995e-01 7.098403e-02 -6.787144e-02 1.142733e-01 -1.723096e-01 1.924012e-01 1.072730e-01 -1.837358e-02 2.292862e-02 -6.472118e-03 -3.811668e-03 1.033800e-03 7.179570e-03 3.534936e-02 -4.181099e-03 -2.983319e-02 7.549505e-02 5.948364e-02 2.132579e-02 8.660771e-03 -1.565073e-02 -1.889978e-02 -1.297003e-02 -2.518081e-02 -4.193626e-02 -5.687861e-03 8.936419e-03 2.135292e-02 -1.054174e-02 -2.462502e-03 -6.682578e-03 -9.846632e-03 -4.614031e-03 -2.046308e-02 -2.210684e-02 -1.774885e-02 -2.723363e-02 -7.853793e-03 -4.121138e-02 -2.126171e-02 3.073012e-03 -2.339992e-02 4.146530e-03 5.013345e-02 -6.251466e-03 4.901140e-02 1.082133e-02 1.078305e-01 -8.611784e-03 -4.806769e-03 -1.514369e-03 -2.712501e-03 -1.502598e-03 -4.123665e-03 -3.723605e-03 -8.103241e-03 -1.020564e-02 -1.015826e-02 -9.314752e-03 -6.257540e-03 -4.487510e-03 -6.376344e-03 -6.900203e-03 -1.031055e-02 -8.414612e-03 -5.356857e-03 -5.421591e-03 -9.286135e-03 -7.508912e-03 -3.959357e-03 -1.174548e-03 -2.185395e-03 -1.168711e-03 -5.260276e-03 -4.940242e-03 -6.689839e-03 -1.050327e-02 -8.646325e-03 -7.815584e-03 -6.999984e-03 -5.501088e-03 -7.175139e-03 -7.655425e-03 -1.064704e-02 -6.920761e-03 -1.095495e-02 -1.264877e-02 -7.863333e-03 -7.508912e-03 -3.959357e-03 -1.174548e-03 -2.185395e-03 -1.168711e-03 -5.260276e-03 -4.940242e-03 -6.689839e-03 -1.050327e-02 -8.646325e-03 -7.815584e-03 -6.999984e-03 -5.501088e-03 -7.175139e-03 -7.655425e-03 -1.064704e-02 -6.920761e-03 -1.095495e-02 -1.264877e-02 -7.863333e-03 -7.508912e-03 -3.959357e-03 -1.174548e-03 -2.185395e-03 -1.168711e-03 -5.260276e-03 -4.940242e-03 -6.689839e-03 -1.050327e-02 -8.646325e-03 -7.815584e-03 -6.999984e-03 -5.501088e-03 -7.175139e-03 -7.655425e-03 -1.064704e-02 -6.920761e-03 -1.095495e-02 -1.264877e-02 -7.863333e-03 -7.508912e-03 -3.959357e-03 -1.174548e-03 -2.185395e-03 -1.168711e-03 -5.260276e-03 -4.940242e-03 -6.689839e-03 -1.050327e-02 -8.646325e-03 -7.815584e-03 -6.999984e-03 -5.501088e-03 -7.175139e-03 -7.655425e-03 -1.064704e-02 -6.920761e-03 -1.095495e-02 -1.264877e-02 -7.863333e-03 -7.508912e-03 -3.959357e-03 -1.174548e-03 -2.185395e-03 -1.168711e-03 -5.260276e-03 -4.940242e-03 -6.689839e-03 -1.050327e-02 -8.646325e-03 -7.815584e-03 -6.999984e-03 -5.501088e-03 -7.175139e-03 -7.655425e-03 -1.064704e-02 -6.920761e-03 -1.095495e-02 -1.264877e-02 -7.863333e-03 -7.508912e-03 -3.959357e-03 -1.174548e-03 -2.185395e-03 -1.168711e-03 -5.260276e-03 -4.940242e-03 -6.689839e-03 -1.050327e-02 -8.646325e-03 -7.815584e-03 -6.999984e-03 -5.501088e-03 -7.175139e-03 -7.655425e-03 -1.064704e-02 -6.920761e-03 -1.095495e-02 -1.264877e-02 -7.863333e-03 -7.508912e-03 -3.959357e-03 -1.174548e-03 -2.185395e-03 -1.168711e-03 -5.260276e-03 -4.940242e-03 -6.689839e-03 -1.050327e-02 -8.646325e-03 -7.815584e-03 -6.999984e-03 -5.501088e-03 -7.175139e-03 -7.655425e-03 -1.064704e-02 -6.920761e-03 -1.095495e-02 -1.264877e-02 -7.863333e-03 -7.508912e-03 -3.959357e-03 -1.174548e-03 -2.185395e-03 -1.168711e-03 -5.260276e-03 -4.940242e-03 -6.689839e-03 -1.050327e-02 -8.646325e-03 -7.815584e-03 -6.999984e-03 -5.501088e-03 -7.175139e-03 -7.655425e-03 -1.064704e-02 -6.920761e-03 -1.095495e-02 -1.264877e-02 -7.863333e-03 -7.508912e-03 -3.959357e-03 -1.174548e-03 -2.185395e-03 -1.168711e-03 -5.260276e-03 -4.940242e-03 -6.689839e-03 -1.050327e-02 -8.646325e-03 -7.815584e-03 -6.999984e-03 -5.501088e-03 -7.175139e-03 -7.655425e-03 -1.064704e-02 -6.920761e-03 -1.095495e-02 -1.264877e-02 -7.863333e-03 -7.508912e-03 -3.959357e-03 -1.174548e-03 -2.185395e-03 -1.168711e-03 -5.260276e-03 -4.940242e-03 -6.689839e-03 -1.050327e-02 -8.646325e-03 -7.815584e-03 -6.999984e-03 -5.501088e-03 -7.175139e-03 -7.655425e-03 -1.064704e-02 -6.920761e-03 -1.095495e-02 -1.264877e-02 -7.863333e-03 -7.508912e-03 -3.959357e-03 -1.174548e-03 -2.185395e-03 -1.168711e-03 -5.260276e-03 -4.940242e-03 -6.689839e-03 -1.050327e-02 -8.646325e-03 -7.815584e-03 -6.999984e-03 -5.501088e-03 -7.175139e-03 -7.655425e-03 -1.064704e-02 -6.920761e-03 -1.095495e-02 -1.264877e-02 -7.863333e-03 -7.508912e-03 -3.959357e-03 -1.174548e-03 -2.185395e-03 -1.168711e-03 -5.260276e-03 -4.940242e-03 -6.689839e-03 -1.050327e-02 -8.646325e-03 -7.815584e-03 -6.999984e-03 -5.501088e-03 -7.175139e-03 -7.655425e-03 -1.064704e-02 -6.920761e-03 -1.095495e-02 -1.264877e-02 -7.863333e-03
 -2.062230e-02 4.816179e-02 -5.998835e-03 1.072927e-02 1.321441e-02 2.673859e-02 1.981363e-02 2.389586e-02 -3.740923e-03 -3.664158e-03 -3.631003e-03 -3.631003e-03 -3.631003e-03 -3.631003e-03 -3.631003e-03 -3.631003e-03 -3.918841e-03 -3.742729e-03 -3.631003e-03 -3.631003e-03 6.712512e-02 4.204813e-03 1.199756e-02 3.742947e-02 2.721564e-02 4.839376e-02 1.198205e-02 -5.429966e-03 -5.999227e-03 -5.794650e-03 -5.745896e-03 -5.745896e-03 -5.745896e-03 -5.745896e-03 -5.745896e-03 -5.745896e-03 -6.265469e-03 -5.884247e-03 -5.745896e-03 -5.745896e-03 4.960335e-02 1.131283e-01 3.181621e-01 2.370734e-01 3.675610e-01 3.247916e-02 4.564223e-02 2.536518e-03 -5.047823e-02 -5.436474e-02 -5.393020e-02 -5.393020e-02 -5.393020e-02 -5.393020e-02 -5.393020e-02 -5.393020e-02 -5.060864e-02 -5.333790e-02 -5.393020e-02 -5.393020e-02 5.243404e-02 5.641424e-02 1.742304e-01 8.259904e-02 1.535260e-01 6.467161e-02 6.930565e-02 2.239427e-02 -2.803700e-02 -2.487744e-02 -2.668552e-02 -2.668552e-02 -2.668552e-02 -2.668552e-02 -2.668552e-02 -2.668552e-02 -2.480199e-02 -2.524558e-02 -2.668552e-02 -2.668552e-02 3.428278e-02 7.487058e-02 3.811171e-01 2.699470e-01 3.911362e-01 5.203950e-02 1.063741e-01 4.036554e-02 -6.376097e-02 -6.556029e-02 -6.487296e-02 -6.487296e-02 -6.487296e-02 -6.487296e-02 -6.487296e-02 -6.487296e-02 -6.523905e-02 -6.474281e-02 -6.487296e-02 -6.487296e-02 6.724704e-02 8.455854e-03 8.361035e-03 2.475995e-02 -1.861102e-03 3.255608e-02 1.199950e-02 -4.636422e-03 -4.476034e-03 -4.316467e-03 -4.264322e-03 -4.264322e-03 -4.264322e-03 -4.264322e-03 -4.264322e-03 -4.264322e-03 -2.478669e-03 -4.373823e-03 -4.264322e-03 -4.264322e-03 3.855156e-02 1.271145e-02 -8.909929e-03 -2.414554e-02 -2.542279e-02 2.635676e-02 2.718187e-03 3.456231e-03 -1.887704e-03 -1.820022e-03 -1.803086e-03 -1.803086e-03 -1.803086e-03 -1.803086e-03 -1.803086e-03 -1.803086e-03 -1.987734e-03 -1.857719e-03 -1.803086e-03 -1.803086e-03 -7.981854e-03 -7.732489e-03 -3.365027e-02 -2.385554e-02 -3.666764e-02 -1.018413e-02 -2.965415e-03 -3.568969e-03 -9.535352e-05 -7.874038e-05 -7.411997e-05 -7.411997e-05 -7.411997e-05 -7.411997e-05 -7.411997e-05 -7.411997e-05 -1.256280e-04 -8.953129e-05 -7.411997e-05 -7.411997e-05 -1.003853e-02 -1.013245e-02 -3.507074e-02 -2.351970e-02 -3.769922e-02 -8.597567e-03 -8.027107e-03 -3.050338e-03 -1.852444e-05 -4.060660e-06 0.000000e+00 0.000000e+00 0.000000e+00 0.000000e+00 0.000000e+00 0.000000e+00 -4.629303e-05 -1.440602e-05 0.000000e+00 0.000000e+00 -1.003853e-02 -1.013245e-02 -3.507074e-02 -2.351970e-02 -3.769922e-02 -8.597567e-03 -8.027107e-03 -3.050338e-03 -1.852444e-05 -4.060660e-06 0.000000e+00 0.000000e+00 0.000000e+00 0.000000e+00 0.000000e+00 0.000000e+00 -4.629303e-05 -1.440602e-05 0.000000e+00 0.000000e+00 -1.003853e-02 -1.013245e-02 -3.507074e-02 -2.351970e-02 -3.769922e-02 -8.597567e-03 -8.027107e-03 -3.050338e-03 -1.852444e-05 -4.060660e-06 0.000000e+00 0.000000e+00 0.000000e+00 0.000000e+00 0.000000e+00 0.000000e+00 -4.629303e-05 -1.440602e-05 0.000000e+00 0.000000e+00 -1.003853e-02 -1.013245e-02 -3.507074e-02 -2.351970e-02 -3.769922e-02 -8.597567e-03 -8.027107e-03 -3.050338e-03 -1.852444e-05 -4.060660e-06 0.000000e+00 0.000000e+00 0.000000e+00 0.000000e+00 0.000000e+00 0.000000e+00 -4.629303e-05 -1.440602e-05 0.000000e+00 0.000000e+00 -1.003853e-02 -1.013245e-02 -3.507074e-02 -2.351970e-02 -3.769922e-02 -8.597567e-03 -8.027107e-03 -3.050338e-03 -1.852444e-05 -4.060660e-06 0.000000e+00 0.000000e+00 0.000000e+00 0.000000e+00 0.000000e+00 0.000000e+00 -4.629303e-05 -1.440602e-05 0.000000e+00 0.000000e+00 -1.003853e-02 -1.013245e-02 -3.507074e-02 -2.351970e-02 -3.769922e-02 -8.597567e-03 -8.027107e-03 -3.050338e-03 -1.852444e-05 -4.060660e-06 0.000000e+00 0.000000e+00 0.000000e+00 0.000000e+00 0.000000e+00 0.000000e+00 -4.629303e-05 -1.440602e-05 0.000000e+00 0.000000e+00 -1.003853e-02 -1.013245e-02 -3.507074e-02 -2.351970e-02 -3.769922e-02 -8.597567e-03 -8.027107e-03 -3.050338e-03 -1.852444e-05 -4.060660e-06 0.000000e+00 0.000000e+00 0.000000e+00 0.000000e+00 0.000000e+00 0.000000e+00 -4.629303e-05 -1.440602e-05 0.000000e+00 0.000000e+00 -1.003853e-02 -1.013245e-02 -3.507074e-02 -2.351970e-02 -3.769922e-02 -8.597567e-03 -8.027107e-03 -3.050338e-03 -1.852444e-05 -4.060660e-06 0.000000e+00 0.000000e+00 0.000000e+00 0.000000e+00 0.000000e+00 0.000000e+00 -4.629303e-05 -1.440602e-05 0.000000e+00 0.000000e+00 -1.003853e-02 -1.013245e-02 -3.507074e-02 -2.351970e-02 -3.769922e-02 -8.597567e-03 -8.027107e-03 -3.050338e-03 -1.852444e-05 -4.060660e-06 0.000000e+00 0.000000e+00 0.000000e+00 0.000000e+00 0.000000e+00 0.000000e+00 -4.629303e-05 -1.440602e-05 0.000000e+00 0.000000e+00 -1.003853e-02 -1.013245e-02 -3.507074e-02 -2.351970e-02 -3.769922e-02 -8.597567e-03 -8.027107e-03 -3.050338e-03 -1.852444e-05 -4.060660e-06 0.000000e+00 0.000000e+00 0.000000e+00 0.000000e+00 0.000000e+00 0.000000e+00 -4.629303e-05 -1.440602e-05 0.000000e+00 0.000000e+00 -1.003853e-02 -1.013245e-02 -3.507074e-02 -2.351970e-02 -3.769922e-02 -8.597567e-03 -8.027107e-03 -3.050338e-03 -1.852444e-05 -4.060660e-06 0.000000e+00 0.000000e+00 0.000000e+00 0.000000e+00 0.000000e+00 0.000000e+00 -4.629303e-05 -1.440602e-05 0.000000e+00 0.000000e+00 -1.003853e-02 -1.013245e-02 -3.507074e-02 -2.351970e-02 -3.769922e-02 -8.597567e-03 -8.027107e-03 -3.050338e-03 -1.852444e-05 -4.060660e-06 0.000000e+00 0.000000e+00 0.000000e+00 0.000000e+00 0.000000e+00 0.000000e+00 -4.629303e-05 -1.440602e-05 0.000000e+00 0.000000e+00
 -4.312268e-02 2.505356e-02 4.300682e-03 9.327683e-03 8.441377e-03 1.984233e-02 8.834328e-03 1.139101e-02 1.749727e-02 7.282760e-03 1.810144e-03 1.444267e-02 -3.537601e-03 -1.096662e-02 -2.277673e-02 -1.460528e-02 -2.474023e-03 1.411830e-02 9.447017e-04 2.601386e-02 9.942557e-02 6.880634e-04 -7.123402e-03 -1.246511e-03 -7.787063e-03 2.329256e-02 -4.088708e-03 -7.069488e-03 -1.341760e-02 1.574055e-03 -1.816816e-02 -3.651808e-03 -1.970806e-02 -3.429503e-02 6.828862e-02 3.161965e-02 -2.714319e-02 3.816160e-03 5.573152e-02 -7.729502e-03 4.519686e-02 -7.992832e-02 -6.201899e-02 -4.551962e-02 -5.252339e-02 -6.977989e-03 -9.076725e-03 -8.458038e-02 5.791000e-02 8.888224e-02 8.761258e-02 -6.790382e-03 4.284409e-02 1.689072e-03 9.607151e-02 1.660293e-01 -2.521154e-02 1.420927e-01 1.148001e-01 5.545385e-02 6.673641e-02 -5.487716e-04 -4.913417e-04 -1.156128e-03 -2.401387e-02 -1.738195e-02 7.727928e-03 -7.325660e-03 6.937061e-03 1.399622e-02 -5.046740e-02 1.548231e-03 -2.268497e-02 1.912760e-02 5.432070e-02 7.311292e-02 5.348831e-02 5.456293e-02 8.488656e-02 4.675428e-02 -2.037916e-02 -3.996123e-02 -9.719364e-02 -9.511360e-02 -9.022030e-02 -6.664690e-02 -1.295933e-02 5.898719e-02 -1.355593e-02 5.664615e-02 2.510055e-02 6.740936e-02 7.343196e-02 4.884352e-02 1.730458e-01 1.611726e-01 8.316016e-02 1.126654e-01 1.331433e-01 1.427012e-02 6.031755e-02 1.710480e-02 5.056338e-03 -5.058335e-03 -6.573206e-03 -3.362769e-03 1.392234e-02 -7.902178e-03 -6.459216e-03 -3.496855e-03 -7.813056e-04 -9.283258e-03 -6.856100e-03 2.824343e-03 2.605335e-02 3.139042e-02 1.426143e-02 -6.363159e-03 4.428971e-04 -1.811472e-02 3.503578e-02 3.234613e-03 -5.382310e-03 5.790398e-03 3.736490e-03 7.354799e-03 7.347551e-03 -2.173910e-04 -5.268797e-03 -1.346621e-02 -4.592725e-03 -1.044288e-02 -1.234868e-04 -5.696380e-03 -2.399785e-04 -3.153140e-03 -4.669943e-03 -1.782410e-03 1.738272e-02 -2.150865e-02 -3.033199e-04 -2.217004e-03 -8.075138e-04 -1.212285e-03 -7.533097e-04 -2.839605e-03 -4.457815e-03 -2.951917e-03 -3.299956e-03 -7.521498e-03 -3.042008e-03 -5.589837e-03 -5.673392e-03 -4.540784e-03 -1.735367e-02 -1.555847e-02 -7.080009e-03 -1.569159e-02 -1.955357e-02 -7.140967e-03 -1.288702e-02 -1.827907e-03 -6.178545e-04 -9.740474e-04 -5.870557e-04 -2.376538e-03 -3.684389e-03 -2.455333e-03 -4.475354e-03 -7.798755e-03 -4.297738e-03 -4.574370e-03 -4.727181e-03 -3.740270e-03 -1.747874e-02 -2.004396e-02 -5.792174e-03 -1.415061e-02 -1.783440e-02 -5.895259e-03 -1.288702e-02 -1.827907e-03 -6.178545e-04 -9.740474e-04 -5.870557e-04 -2.376538e-03 -3.684389e-03 -2.455333e-03 -4.475354e-03 -7.798755e-03 -4.297738e-03 -4.574370e-03 -4.727181e-03 -3.740270e-03 -1.747874e-02 -2.004396e-02 -5.792174e-03 -1.415061e-02 -1.783440e-02 -5.895259e-03 -1.288702e-02 -1.827907e-03 -6.178545e-04 -9.740474e-04 -5.870557e-04 -2.376538e-03 -3.684389e-03 -2.455333e-03 -4.475354e-03 -7.798755e-03 -4.297738e-03 -4.574370e-03 -4.727181e-03 -3.740270e-03 -1.747874e-02 -2.004396e-02 -5.792174e-03 -1.415061e-02 -1.783440e-02 -5.895259e-03 -1.288702e-02 -1.827907e-03 -6.178545e-04 -9.740474e-04 -5.870557e-04 -2.376538e-03 -3.684389e-03 -2.455333e-03 -4.475354e-03 -7.798755e-03 -4.297738e-03 -4.574370e-03 -4.727181e-03 -3.740270e-03 -1.747874e-02 -2.004396e-02 -5.792174e-03 -1.415061e-02 -1.783440e-02 -5.895259e-03 -1.288702e-02 -1.827907e-03 -6.178545e-04 -9.740474e-04 -5.870557e-04 -2.376538e-03 -3.684389e-03 -2.455333e-03 -4.475354e-03 -7.798755e-03 -4.297738e-03 -4.574370e-03 -4.727181e-03 -3.740270e-03 -1.747874e-02 -2.004396e-02 -5.792174e-03 -1.415061e-02 -1.783440e-02 -5.895259e-03 -1.288702e-02 -1.827907e-03 -6.178545e-04 -9.740474e-04 -5.870557e-04 -2.376538e-03 -3.684389e-03 -2.455333e-03 -4.475354e-03 -7.798755e-03 -4.297738e-03 -4.574370e-03 -4.727181e-03 -3.740270e-03 -1.747874e-02 -2.004396e-02 -5.792174e-03 -1.415061e-02 -1.783440e-02 -5.895259e-03 -1.288702e-02 -1.827907e-03 -6.178545e-04 -9.740474e-04 -5.870557e-04 -2.376538e-03 -3.684389e-03 -2.455333e-03 -4.475354e-03 -7.798755e-03 -4.297738e-03 -4.574370e-03 -4.727181e-03 -3.740270e-03 -1.747874e-02 -2.004396e-02 -5.792174e-03 -1.415061e-02 -1.783440e-02 -5.895259e-03 -1.288702e-02 -1.827907e-03 -6.178545e-04 -9.740474e-04 -5.870557e-04 -2.376538e-03 -3.684389e-03 -2.455333e-03 -4.475354e-03 -7.798755e-03 -4.297738e-03 -4.574370e-03 -4.727181e-03 -3.740270e-03 -1.747874e-02 -2.004396e-02 -5.792174e-03 -1.415061e-02 -1.783440e-02 -5.895259e-03 -1.288702e-02 -1.827907e-03 -6.178545e-04 -9.740474e-04 -5.870557e-04 -2.376538e-03 -3.684389e-03 -2.455333e-03 -4.475354e-03 -7.798755e-03 -4.297738e-03 -4.574370e-03 -4.727181e-03 -3.740270e-03 -1.747874e-02 -2.004396e-02 -5.792174e-03 -1.415061e-02 -1.783440e-02 -5.895259e-03 -1.288702e-02 -1.827907e-03 -6.178545e-04 -9.740474e-04 -5.870557e-04 -2.376538e-03 -3.684389e-03 -2.455333e-03 -4.475354e-03 -7.798755e-03 -4.297738e-03 -4.574370e-03 -4.727181e-03 -3.740270e-03 -1.747874e-02 -2.004396e-02 -5.792174e-03 -1.415061e-02 -1.783440e-02 -5.895259e-03 -1.288702e-02 -1.827907e-03 -6.178545e-04 -9.740474e-04 -5.870557e-04 -2.376538e-03 -3.684389e-03 -2.455333e-03 -4.475354e-03 -7.798755e-03 -4.297738e-03 -4.574370e-03 -4.727181e-03 -3.740270e-03 -1.747874e-02 -2.004396e-02 -5.792174e-03 -1.415061e-02 -1.783440e-02 -5.895259e-03 -1.288702e-02 -1.827907e-03 -6.178545e-04 -9.740474e-04 -5.870557e-04 -2.376538e-03 -3.684389e-03 -2.455333e-03 -4.475354e-03 -7.798755e-03 -4.297738e-03 -4.574370e-03 -4.727181e-03 -3.740270e-03 -1.747874e-02 -2.004396e-02 -5.792174e-03 -1.415061e-02 -1.783440e-02 -5.895259e-03
 1.461493e-02 -4.695454e-03 -4.530543e-03 -4.530543e-03 -4.530543e-03 -4.882764e-03 -4.766278e-03 -3.186075e-03 4.561542e-02 2.714140e-02 5.928496e-03 2.963715e-02 1.741219e-02 3.289517e-02 -2.986724e-02 -2.940678e-02 4.822784e-03 -2.821741e-02 -1.506720e-02 2.743104e-02 -8.386650e-03 -7.326325e-03 -6.994649e-03 -6.994649e-03 -6.994649e-03 -5.493572e-03 -5.243134e-03 -4.244438e-03 1.401064e-02 2.572397e-02 -2.141839e-03 -2.088668e-03 7.312002e-03 -4.537947e-04 3.008306e-02 9.844796e-03 1.486525e-02 2.103876e-02 4.322804e-02 2.326353e-02 -7.620318e-02 -7.295156e-02 -7.207901e-02 -7.207901e-02 -7.207901e-02 -6.424115e-02 -6.855844e-02 -6.714402e-02 -1.757106e-03 4.298867e-02 4.220771e-02 8.354030e-02 8.560627e-02 1.259858e-01 1.628058e-01 1.684215e-01 8.424223e-03 9.070443e-02 1.811361e-01 1.012267e-01 -2.057402e-02 -3.503799e-02 -3.333893e-02 -3.333893e-02 -3.333893e-02 -3.419007e-02 -3.493607e-02 -3.279944e-02 3.548340e-02 7.117555e-02 5.230331e-03 -3.424315e-03 7.151878e-02 8.951061e-03 6.241012e-02 7.843538e-02 2.493753e-02 8.002523e-02 1.206877e-01 6.125265e-02 -5.685689e-02 -8.268067e-02 -8.675573e-02 -8.675573e-02 -8.675573e-02 -8.987745e-02 -8.888222e-02 -8.663419e-02 1.503274e-02 1.133041e-01 8.964712e-02 1.313134e-01 8.276890e-02 7.785391e-02 1.764631e-01 1.675602e-01 1.368476e-02 9.298365e-02 1.948777e-01 8.155502e-02 -4.744938e-03 -3.332858e-03 -5.228753e-03 -5.228753e-03 -5.228753e-03 -5.675525e-03 -3.297397e-03 -2.079244e-03 3.611875e-02 2.470035e-02 2.460108e-02 2.760254e-02 3.033026e-02 4.934032e-03 -2.355607e-02 1.894051e-02 -1.928511e-02 -2.029926e-03 -2.575126e-02 3.533344e-02 -2.498961e-03 -2.255450e-03 -2.148216e-03 -2.148216e-03 -2.148216e-03 -2.325906e-03 -2.269972e-03 -2.642132e-03 -1.195623e-02 -4.924722e-03 -1.925230e-02 5.571128e-03 -8.484884e-04 -1.096583e-02 3.087312e-02 1.693579e-02 -6.457012e-03 5.362394e-03 2.342640e-02 -5.989123e-03 -6.803644e-04 -1.161451e-04 -8.833738e-05 -8.833738e-05 -8.833738e-05 -1.271239e-04 -1.170337e-04 -1.958289e-04 -5.135703e-03 -1.194837e-02 -5.634067e-03 -1.252924e-02 -1.124879e-02 -1.118508e-02 -1.179188e-02 -1.058193e-02 -4.389096e-03 -5.630059e-03 -2.129868e-02 -1.471412e-02 -5.232208e-04 -2.573449e-05 0.000000e+00 0.000000e+00 0.000000e+00 -3.377975e-05 -2.541077e-05 -9.375493e-05 -6.136566e-03 -1.201486e-02 -6.538931e-03 -1.057497e-02 -1.126787e-02 -9.367229e-03 -1.621104e-02 -1.683893e-02 -3.652110e-03 -1.016199e-02 -2.026146e-02 -1.249108e-02 -5.232208e-04 -2.573449e-05 0.000000e+00 0.000000e+00 0.000000e+00 -3.377975e-05 -2.541077e-05 -9.375493e-05 -6.136566e-03 -1.201486e-02 -6.538931e-03 -1.057497e-02 -1.126787e-02 -9.367229e-03 -1.621104e-02 -1.683893e-02 -3.652110e-03 -1.016199e-02 -2.026146e-02 -1.249108e-02 -5.232208e-04 -2.573449e-05 0.000000e+00 0.000000e+00 0.000000e+00 -3.377975e-05 -2.541077e-05 -9.375493e-05 -6.136566e-03 -1.201486e-02 -6.538931e-03 -1.057497e-02 -1.126787e-02 -9.367229e-03 -1.621104e-02 -1.683893e-02 -3.652110e-03 -1.016199e-02 -2.026146e-02 -1.249108e-02 -5.232208e-04 -2.573449e-05 0.000000e+00 0.000000e+00 0.000000e+00 -3.377975e-05 -2.541077e-05 -9.375493e-05 -6.136566e-03 -1.201486e-02 -6.538931e-03 -1.057497e-02 -1.126787e-02 -9.367229e-03 -1.621104e-02 -1.683893e-02 -3.652110e-03 -1.016199e-02 -2.026146e-02 -1.249108e-02 -5.232208e-04 -2.573449e-05 0.000000e+00 0.000000e+00 0.000000e+00 -3.377975e-05 -2.541077e-05 -9.375493e-05 -6.136566e-03 -1.201486e-02 -6.538931e-03 -1.057497e-02 -1.126787e-02 -9.367229e-03 -1.621104e-02 -1.683893e-02 -3.652110e-03 -1.016199e-02 -2.026146e-02 -1.249108e-02 -5.232208e-04 -2.573449e-05 0.000000e+00 0.000000e+00 0.000000e+00 -3.377975e-05 -2.541077e-05 -9.375493e-05 -6.136566e-03 -1.201486e-02 -6.538931e-03 -1.057497e-02 -1.126787e-02 -9.367229e-03 -1.621104e-02 -1.683893e-02 -3.652110e-03 -1.016199e-02 -2.026146e-02 -1.249108e-02 -5.232208e-04 -2.573449e-05 0.000000e+00 0.000000e+00 0.000000e+00 -3.377975e-05 -2.541077e-05 -9.375493e-05 -6.136566e-03 -1.201486e-02 -6.538931e-03 -1.057497e-02 -1.126787e-02 -9.367229e-03 -1.621104e-02 -1.683893e-02 -3.652110e-03 -1.016199e-02 -2.026146e-02 -1.249108e-02 -5.232208e-04 -2.573449e-05 0.000000e+00 0.000000e+00 0.000000e+00 -3.377975e-05 -2.541077e-05 -9.375493e-05 -6.136566e-03 -1.201486e-02 -6.538931e-03 -1.057497e-02 -1.126787e-02 -9.367229e-03 -1.621104e-02 -1.683893e-02 -3.652110e-03 -1.016199e-02 -2.026146e-02 -1.249108e-02 -5.232208e-04 -2.573449e-05 0.000000e+00 0.000000e+00 0.000000e+00 -3.377975e-05 -2.541077e-05 -9.375493e-05 -6.136566e-03 -1.201486e-02 -6.538931e-03 -1.057497e-02 -1.126787e-02 -9.367229e-03 -1.621104e-02 -1.683893e-02 -3.652110e-03 -1.016199e-02 -2.026146e-02 -1.249108e-02 -5.232208e-04 -2.573449e-05 0.000000e+00 0.000000e+00 0.000000e+00 -3.377975e-05 -2.541077e-05 -9.375493e-05 -6.136566e-03 -1.201486e-02 -6.538931e-03 -1.057497e-02 -1.126787e-02 -9.367229e-03 -1.621104e-02 -1.683893e-02 -3.652110e-03 -1.016199e-02 -2.026146e-02 -1.249108e-02 -5.232208e-04 -2.573449e-05 0.000000e+00 0.000000e+00 0.000000e+00 -3.377975e-05 -2.541077e-05 -9.375493e-05 -6.136566e-03 -1.201486e-02 -6.538931e-03 -1.057497e-02 -1.126787e-02 -9.367229e-03 -1.621104e-02 -1.683893e-02 -3.652110e-03 -1.016199e-02 -2.026146e-02 -1.249108e-02 -5.232208e-04 -2.573449e-05 0.000000e+00 0.000000e+00 0.000000e+00 -3.377975e-05 -2.541077e-05 -9.375493e-05 -6.136566e-03 -1.201486e-02 -6.538931e-03 -1.057497e-02 -1.126787e-02 -9.367229e-03 -1.621104e-02 -1.683893e-02 -3.652110e-03 -1.016199e-02 -2.026146e-02 -1.249108e-02
 6.559245e-01 -7.297478e-02 -5.983450e-02 -5.792089e-02 -6.888207e-02 -5.674345e-02 -4.170874e-03 -4.566178e-02 -3.944518e-02 -3.371765e-03 -2.265061e-02 -7.797444e-03 -1.594436e-02 -1.292747e-02 3.146990e-03 -1.884419e-02 -1.552678e-02 -2.595952e-02 -2.842130e-02 -3.017680e-02 -5.671537e-02 -6.891833e-02 1.035206e-01 -3.966687e-02 -4.081592e-02 -7.696945e-02 1.566064e-01 6.124504e-02 -2.939578e-02 1.151393e-02 4.074888e-03 -2.940769e-02 1.118716e-02 1.646658e-02 -1.445317e-02 3.249711e-02 6.763577e-02 -2.090690e-02 3.368738e-03 4.214094e-02 -1.729390e-01 4.503740e-01 1.052437e-01 -9.547005e-02 -5.670497e-02 -1.357342e-01 7.596216e-02 5.465921e-02 -1.037234e-01 -4.325522e-02 -5.234842e-02 1.222341e-01 1.190932e-02 9.730680e-02 -5.118891e-03 -7.894588e-02 3.003562e-01 -2.196564e-02 6.282314e-03 6.783282e-02 2.644887e-02 8.665243e-03 9.625070e-03 5.767584e-02 2.571400e-01 1.870288e-01 -1.389862e-02 -1.498935e-02 1.414756e-01 -2.269230e-02 7.722091e-02 -5.383572e-02 -9.910775e-02 -1.468223e-02 1.096654e-02 3.041528e-02 -1.397751e-01 6.495214e-03 7.818396e-03 -1.028656e-01 -1.427953e-01 -2.718176e-02 8.952937e-02 3.599503e-01 1.222592e-01 3.227016e-01 -2.485433e-02 5.083355e-02 1.196288e-01 6.220465e-03 3.957345e-02 -3.293142e-02 -2.562975e-03 -2.604201e-02 -7.202534e-02 -1.605353e-02 -1.714231e-01 4.502676e-02 -4.593362e-02 -2.207403e-02 7.428867e-03 -5.418729e-02 -1.681584e-02 3.585251e-02 6.889380e-02 7.099873e-02 -3.382806e-02 -1.711650e-02 6.177363e-02 2.493970e-02 -1.658484e-02 2.688752e-03 3.456748e-03 -2.977030e-02 -1.709075e-02 -1.828007e-03 -1.890981e-02 -5.938337e-03 1.639879e-02 1.676058e-02 -7.455099e-03 2.870125e-02 -1.736725e-02 -1.084093e-02 -3.962769e-02 -3.427266e-02 -1.846834e-02 -1.047836e-02 -1.906272e-02 1.386491e-02 -2.064708e-02 -1.743868e-02 1.834306e-02 -2.064719e-02 9.788606e-04 1.461463e-02 3.137960e-02 1.522250e-02 1.246498e-02 8.407427e-02 -1.815973e-02 -1.191244e-02 -1.012614e-02 -1.361836e-02 -1.357512e-02 -1.264665e-02 -7.553739e-03 -7.147777e-03 -5.063865e-03 -5.045104e-04 -5.097864e-03 -4.374992e-03 -8.885142e-04 -3.011546e-03 -6.142933e-04 -4.119798e-03 -6.491809e-03 -4.525185e-03 2.316062e-03 -4.722541e-04 -1.470475e-02 -1.178136e-02 -1.029184e-02 -1.139016e-02 -1.128957e-02 -1.227977e-02 -7.947771e-03 -5.971138e-03 -7.738265e-03 -3.937480e-03 -4.201905e-03 -3.611640e-03 -2.521089e-03 -4.294391e-03 -2.251319e-03 -3.345041e-03 -5.425165e-03 -3.894861e-03 -3.609951e-03 -5.731483e-03 -1.470475e-02 -1.178136e-02 -1.029184e-02 -1.139016e-02 -1.128957e-02 -1.227977e-02 -7.947771e-03 -5.971138e-03 -7.738265e-03 -3.937480e-03 -4.201905e-03 -3.611640e-03 -2.521089e-03 -4.294391e-03 -2.251319e-03 -3.345041e-03 -5.425165e-03 -3.894861e-03 -3.609951e-03 -5.731483e-03 -1.470475e-02 -1.178136e-02 -1.029184e-02 -1.139016e-02 -1.128957e-02 -1.227977e-02 -7.947771e-03 -5.971138e-03 -7.738265e-03 -3.937480e-03 -4.201905e-03 -3.611640e-03 -2.521089e-03 -4.294391e-03 -2.251319e-03 -3.345041e-03 -5.425165e-03 -3.894861e-03 -3.609951e-03 -5.731483e-03 -1.470475e-02 -1.178136e-02 -1.029184e-02 -1.139016e-02 -1.128957e-02 -1.227977e-02 -7.947771e-03 -5.971138e-03 -7.738265e-03 -3.937480e-03 -4.201905e-03 -3.611640e-03 -2.521089e-03 -4.294391e-03 -2.251319e-03 -3.345041e-03 -5.425165e-03 -3.894861e-03 -3.609951e-03 -5.731483e-03 -1.470475e-02 -1.178136e-02 -1.029184e-02 -1.139016e-02 -1.128957e-02 -1.227977e-02 -7.947771e-03 -5.971138e-03 -7.738265e-03 -3.937480e-03 -4.201905e-03 -3.611640e-03 -2.521089e-03 -4.294391e-03 -2.251319e-03 -3.345041e-03 -5.425165e-03 -3.894861e-03 -3.609951e-03 -5.731483e-03 -1.470475e-02 -1.178136e-02 -1.029184e-02 -1.139016e-02 -1.128957e-02 -1.227977e-02 -7.947771e-03 -5.971138e-03 -7.738265e-03 -3.937480e-03 -4.201905e-03 -3.611640e-03 -2.521089e-03 -4.294391e-03 -2.251319e-03 -3.345041e-03 -5.425165e-03 -3.894861e-03 -3.609951e-03 -5.731483e-03 -1.470475e-02 -1.178136e-02 -1.029184e-02 -1.139016e-02 -1.128957e-02 -1.227977e-02 -7.947771e-03 -5.971138e-03 -7.738265e-03 -3.937480e-03 -4.201905e-03 -3.611640e-03 -2.521089e-03 -4.294391e-03 -2.251319e-03 -3.345041e-03 -5.425165e-03 -3.894861e-03 -3.609951e-03 -5.731483e-03 -1.470475e-02 -1.178136e-02 -1.029184e-02 -1.139016e-02 -1.128957e-02 -1.227977e-02 -7.947771e-03 -5.971138e-03 -7.738265e-03 -3.937480e-03 -4.201905e-03 -3.611640e-03 -2.521089e-03 -4.294391e-03 -2.251319e-03 -3.345041e-03 -5.425165e-03 -3.894861e-03 -3.609951e-03 -5.731483e-03 -1.470475e-02 -1.178136e-02 -1.029184e-02 -1.139016e-02 -1.128957e-02 -1.227977e-02 -7.947771e-03 -5.971138e-03 -7.738265e-03 -3.937480e-03 -4.201905e-03 -3.611640e-03 -2.521089e-03 -4.294391e-03 -2.251319e-03 -3.345041e-03 -5.425165e-03 -3.894861e-03 -3.609951e-03 -5.731483e-03 -1.470475e-02 -1.178136e-02 -1.029184e-02 -1.139016e-02 -1.128957e-02 -1.227977e-02 -7.947771e-03 -5.971138e-03 -7.738265e-03 -3.937480e-03 -4.201905e-03 -3.611640e-03 -2.521089e-03 -4.294391e-03 -2.251319e-03 -3.345041e-03 -5.425165e-03 -3.894861e-03 -3.609951e-03 -5.731483e-03 -1.470475e-02 -1.178136e-02 -1.029184e-02 -1.139016e-02 -1.128957e-02 -1.227977e-02 -7.947771e-03 -5.971138e-03 -7.738265e-03 -3.937480e-03 -4.201905e-03 -3.611640e-03 -2.521089e-03 -4.294391e-03 -2.251319e-03 -3.345041e-03 -5.425165e-03 -3.894861e-03 -3.609951e-03 -5.731483e-03 -1.470475e-02 -1.178136e-02 -1.029184e-02 -1.139016e-02 -1.128957e-02 -1.227977e-02 -7.947771e-03 -5.971138e-03 -7.738265e-03 -3.937480e-03 -4.201905e-03 -3.611640e-03 -2.521089e-03 -4.294391e-03 -2.251319e-03 -3.345041e-03 -5.425165e-03 -3.894861e-03 -3.609951e-03 -5.731483e-03
 -3.435194e-03 -3.280379e-03 -3.280379e-03 -3.280379e-03 -3.280379e-03 -3.280379e-03 -3.308772e-03 -3.472255e-03 -3.823190e-03 -1.696099e-02 -5.281609e-03 -5.239235e-03 -2.925650e-03 -1.749284e-02 2.735799e-02 4.703215e-02 1.454995e-03 -2.454026e-03 7.553066e-02 1.237586e-03 -5.693649e-03 -5.339392e-03 -5.339392e-03 -5.339392e-03 -5.339392e-03 -5.339392e-03 -5.385884e-03 -5.802914e-03 -3.381386e-03 -1.380706e-02 -6.796766e-03 -1.578827e-02 1.938028e-02 -5.608084e-04 2.256947e-02 6.362827e-02 -1.721532e-02 1.267570e-02 1.181673e-01 -2.284364e-03 -5.752988e-02 -6.113238e-02 -6.113238e-02 -6.113238e-02 -6.113238e-02 -6.113238e-02 -6.166331e-02 -6.039800e-02 -2.913207e-02 6.122368e-02 3.544529e-02 7.147693e-02 1.075513e-01 7.453237e-02 1.742973e-01 1.761233e-01 6.231903e-03 1.349225e-01 1.837556e-01 1.477993e-02 -2.432045e-02 -2.668520e-02 -2.668520e-02 -2.668520e-02 -2.668520e-02 -2.668520e-02 -2.688361e-02 -2.498283e-02 -2.553695e-02 -8.125876e-03 -1.278710e-02 3.948579e-02 -2.128307e-03 2.535216e-02 1.615086e-01 1.169808e-01 -2.541401e-03 1.201115e-01 1.643767e-01 -7.953890e-03 -7.577547e-02 -7.477202e-02 -7.477202e-02 -7.477202e-02 -7.477202e-02 -7.477202e-02 -7.348314e-02 -7.366808e-02 -2.047753e-02 8.278508e-02 4.826714e-02 9.404611e-02 1.316577e-01 8.162594e-02 1.678765e-01 1.807646e-01 -2.581076e-03 1.362851e-01 1.948221e-01 7.356111e-02 -4.170000e-03 -3.902207e-03 -3.902207e-03 -3.902207e-03 -3.902207e-03 -3.902207e-03 -3.933212e-03 -2.069446e-03 -8.110749e-03 -6.411380e-03 -3.414792e-03 -6.172742e-03 1.502917e-02 -2.125687e-02 3.352647e-02 3.503487e-02 3.594559e-04 3.399342e-02 6.830507e-02 -1.407585e-02 -1.778228e-03 -1.662317e-03 -1.662317e-03 -1.662317e-03 -1.662317e-03 -1.662317e-03 -1.676440e-03 -1.811939e-03 -4.694941e-03 -2.595895e-03 -1.223346e-02 -4.300964e-03 -1.248429e-04 -5.099446e-03 -1.049617e-02 1.610209e-02 -3.052845e-03 9.628277e-03 4.364573e-02 -9.861282e-03 -1.037731e-04 -7.002230e-05 -7.002230e-05 -7.002230e-05 -7.002230e-05 -7.002230e-05 -7.336047e-05 -1.041732e-04 -8.562382e-04 -4.181786e-03 -3.127441e-03 -6.746568e-03 -8.045791e-03 -5.613865e-03 -2.407659e-02 -2.140849e-02 -1.948888e-03 -1.952475e-02 -2.815300e-02 -3.273683e-03 -3.012536e-05 0.000000e+00 0.000000e+00 0.000000e+00 0.000000e+00 0.000000e+00 -2.836255e-06 -2.807978e-05 -6.934653e-04 -3.611626e-03 -2.622847e-03 -5.713275e-03 -8.650292e-03 -4.711707e-03 -2.249015e-02 -2.683188e-02 -1.618719e-03 -1.789511e-02 -3.852513e-02 -2.793704e-03 -3.012536e-05 0.000000e+00 0.000000e+00 0.000000e+00 0.000000e+00 0.000000e+00 -2.836255e-06 -2.807978e-05 -6.934653e-04 -3.611626e-03 -2.622847e-03 -5.713275e-03 -8.650292e-03 -4.711707e-03 -2.249015e-02 -2.683188e-02 -1.618719e-03 -1.789511e-02 -3.852513e-02 -2.793704e-03 -3.012536e-05 0.000000e+00 0.000000e+00 0.000000e+00 0.000000e+00 0.000000e+00 -2.836255e-06 -2.807978e-05 -6.934653e-04 -3.611626e-03 -2.622847e-03 -5.713275e-03 -8.650292e-03 -4.711707e-03 -2.249015e-02 -2.683188e-02 -1.618719e-03 -1.789511e-02 -3.852513e-02 -2.793704e-03 -3.012536e-05 0.000000e+00 0.000000e+00 0.000000e+00 0.000000e+00 0.000000e+00 -2.836255e-06 -2.807978e-05 -6.934653e-04 -3.611626e-03 -2.622847e-03 -5.713275e-03 -8.650292e-03 -4.711707e-03 -2.249015e-02 -2.683188e-02 -1.618719e-03 -1.789511e-02 -3.852513e-02 -2.793704e-03 -3.012536e-05 0.000000e+00 0.000000e+00 0.000000e+00 0.000000e+00 0.000000e+00 -2.836255e-06 -2.807978e-05 -6.934653e-04 -3.611626e-03 -2.622847e-03 -5.713275e-03 -8.650292e-03 -4.711707e-03 -2.249015e-02 -2.683188e-02 -1.618719e-03 -1.789511e-02 -3.852513e-02 -2.793704e-03 -3.012536e-05 0.000000e+00 0.000000e+00 0.000000e+00 0.000000e+00 0.000000e+00 -2.836255e-06 -2.807978e-05 -6.934653e-04 -3.611626e-03 -2.622847e-03 -5.713275e-03 -8.650292e-03 -4.711707e-03 -2.249015e-02 -2.683188e-02 -1.618719e-03 -1.789511e-02 -3.852513e-02 -2.793704e-03 -3.012536e-05 0.000000e+00 0.000000e+00 0.000000e+00 0.000000e+00 0.000000e+00 -2.836255e-06 -2.807978e-05 -6.934653e-04 -3.611626e-03 -2.622847e-03 -5.713275e-03 -8.650292e-03 -4.711707e-03 -2.249015e-02 -2.683188e-02 -1.618719e-03 -1.789511e-02 -3.852513e-02 -2.793704e-03 -3.012536e-05 0.000000e+00 0.000000e+00 0.000000e+00 0.000000e+00 0.000000e+00 -2.836255e-06 -2.807978e-05 -6.934653e-04 -3.611626e-03 -2.622847e-03 -5.713275e-03 -8.650292e-03 -4.711707e-03 -2.249015e-02 -2.683188e-02 -1.618719e-03 -1.789511e-02 -3.852513e-02 -2.793704e-03 -3.012536e-05 0.000000e+00 0.000000e+00 0.000000e+00 0.000000e+00 0.000000e+00 -2.836255e-06 -2.807978e-05 -6.934653e-04 -3.611626e-03 -2.622847e-03 -5.713275e-03 -8.650292e-03 -4.711707e-03 -2.249015e-02 -2.683188e-02 -1.618719e-03 -1.789511e-02 -3.852513e-02 -2.793704e-03 -3.012536e-05 0.000000e+00 0.000000e+00 0.000000e+00 0.000000e+00 0.000000e+00 -2.836255e-06 -2.807978e-05 -6.934653e-04 -3.611626e-03 -2.622847e-03 -5.713275e-03 -8.650292e-03 -4.711707e-03 -2.249015e-02 -2.683188e-02 -1.618719e-03 -1.789511e-02 -3.852513e-02 -2.793704e-03 -3.012536e-05 0.000000e+00 0.000000e+00 0.000000e+00 0.000000e+00 0.000000e+00 -2.836255e-06 -2.807978e-05 -6.934653e-04 -3.611626e-03 -2.622847e-03 -5.713275e-03 -8.650292e-03 -4.711707e-03 -2.249015e-02 -2.683188e-02 -1.618719e-03 -1.789511e-02 -3.852513e-02 -2.793704e-03 -3.012536e-05 0.000000e+00 0.000000e+00 0.000000e+00 0.000000e+00 0.000000e+00 -2.836255e-06 -2.807978e-05 -6.934653e-04 -3.611626e-03 -2.622847e-03 -5.713275e-03 -8.650292e-03 -4.711707e-03 -2.249015e-02 -2.683188e-02 -1.618719e-03 -1.789511e-02 -3.852513e-02 -2.793704e-03
 -3.689649e-02 -1.207909e-04 -6.858294e-05 4.519039e-03 1.477913e-02 -2.778972e-03 -1.031718e-02 7.782740e-03 6.846198e-03 -1.871512e-02 -2.547310e-02 -2.476206e-02 -9.378599e-03 -1.120231e-02 1.888016e-02 4.236403e-02 -5.629818e-03 6.517070e-02 6.653006e-02 -9.711296e-03 6.469164e-03 1.068475e-02 -9.111341e-03 -5.071232e-03 -1.782256e-03 1.719447e-02 -2.931900e-02 -3.164031e-02 9.627873e-03 -7.562739e-03 8.135255e-03 -2.421858e-02 -3.016779e-02 4.565322e-03 1.124905e-02 4.471146e-02 -2.616908e-02 8.811169e-02 1.123426e-01 -1.504160e-02 5.366177e-02 -8.801899e-02 -5.764843e-02 6.230576e-02 -9.566599e-03 1.075328e-01 2.025003e-02 2.773868e-02 9.394674e-02 6.355153e-02 2.799354e-02 -1.930653e-02 1.725328e-02 -1.060199e-02 4.947405e-02 1.176861e-01 -1.078014e-01 9.608842e-02 6.486096e-02 1.655528e-02 5.410333e-03 -1.164382e-02 -8.159427e-03 -2.227806e-03 -2.919357e-02 -1.966204e-02 9.742533e-03 2.068687e-02 -5.720064e-02 7.597905e-03 -3.926397e-02 2.419675e-02 6.638725e-02 3.690927e-02 4.211385e-02 4.728945e-02 1.010377e-01 6.715640e-02 6.557015e-02 3.238186e-02 8.195028e-02 4.556854e-02 -3.936649e-02 -1.262990e-01 -8.330059e-02 -1.129693e-01 5.322296e-02 1.257521e-02 8.705999e-04 6.592924e-02 7.265239e-02 1.070411e-01 4.618160e-02 3.815901e-02 1.181413e-01 6.892258e-02 1.295086e-01 -5.631226e-04 4.667028e-02 4.695081e-02 1.111916e-03 2.205932e-02 3.045830e-03 -1.191070e-02 -1.405735e-02 1.611271e-03 -5.959879e-03 -4.372369e-03 -8.617879e-03 -1.597422e-02 -2.991113e-03 -9.091950e-03 -1.505976e-02 -1.033879e-02 -4.182762e-03 4.811340e-02 1.434753e-02 5.572938e-02 5.949155e-02 -5.831042e-03 -5.326963e-03 2.984451e-03 6.889642e-03 -2.027377e-03 5.808133e-03 5.742412e-03 -5.042341e-03 3.724276e-03 2.073292e-03 -8.370283e-03 1.025303e-02 -1.022795e-02 -1.067878e-02 1.056924e-02 -1.431098e-02 3.878973e-03 -5.313580e-03 5.547957e-03 2.309930e-02 -1.593440e-02 -6.880946e-03 -3.851684e-03 -1.941046e-03 -2.818003e-04 -1.718754e-03 -1.915336e-03 -2.964816e-03 -3.364474e-03 -5.426658e-03 -6.780413e-03 -5.761136e-03 -5.771237e-03 -4.181440e-03 -6.010412e-03 -7.018998e-03 -1.488830e-02 -7.839009e-03 -1.384375e-02 -2.144767e-02 -5.700641e-03 -6.068164e-03 -3.186429e-03 -1.550916e-03 -1.987947e-03 -1.375684e-03 -3.428112e-03 -4.307297e-03 -4.535006e-03 -4.587345e-03 -5.785706e-03 -4.827720e-03 -4.763066e-03 -5.227388e-03 -4.936578e-03 -1.105965e-02 -1.752414e-02 -6.533222e-03 -1.863606e-02 -2.113816e-02 -4.760358e-03 -6.068164e-03 -3.186429e-03 -1.550916e-03 -1.987947e-03 -1.375684e-03 -3.428112e-03 -4.307297e-03 -4.535006e-03 -4.587345e-03 -5.785706e-03 -4.827720e-03 -4.763066e-03 -5.227388e-03 -4.936578e-03 -1.105965e-02 -1.752414e-02 -6.533222e-03 -1.863606e-02 -2.113816e-02 -4.760358e-03 -6.068164e-03 -3.186429e-03 -1.550916e-03 -1.987947e-03 -1.375684e-03 -3.428112e-03 -4.307297e-03 -4.535006e-03 -4.587345e-03 -5.785706e-03 -4.827720e-03 -4.763066e-03 -5.227388e-03 -4.936578e-03 -1.105965e-02 -1.752414e-02 -6.533222e-03 -1.863606e-02 -2.113816e-02 -4.760358e-03 -6.068164e-03 -3.186429e-03 -1.550916e-03 -1.987947e-03 -1.375684e-03 -3.428112e-03 -4.307297e-03 -4.535006e-03 -4.587345e-03 -5.785706e-03 -4.827720e-03 -4.763066e-03 -5.227388e-03 -4.936578e-03 -1.105965e-02 -1.752414e-02 -6.533222e-03 -1.863606e-02 -2.113816e-02 -4.760358e-03 -6.068164e-03 -3.186429e-03 -1.550916e-03 -1.987947e-03 -1.375684e-03 -3.428112e-03 -4.307297e-03 -4.535006e-03 -4.587345e-03 -5.785706e-03 -4.827720e-03 -4.763066e-03 -5.227388e-03 -4.936578e-03 -1.105965e-02 -1.752414e-02 -6.533222e-03 -1.863606e-02 -2.113816e-02 -4.760358e-03 -6.068164e-03 -3.186429e-03 -1.550916e-03 -1.987947e-03 -1.375684e-03 -3.428112e-03 -4.307297e-03 -4.535006e-03 -4.587345e-03 -5.785706e-03 -4.827720e-03 -4.763066e-03 -5.227388e-03 -4.936578e-03 -1.105965e-02 -1.752414e-02 -6.533222e-03 -1.863606e-02 -2.113816e-02 -4.760358e-03 -6.068164e-03 -3.186429e-03 -1.550916e-03 -1.987947e-03 -1.375684e-03 -3.428112e-03 -4.307297e-03 -4.535006e-03 -4.587345e-03 -5.785706e-03 -4.827720e-03 -4.763066e-03 -5.227388e-03 -4.936578e-03 -1.105965e-02 -1.752414e-02 -6.533222e-03 -1.863606e-02 -2.113816e-02 -4.760358e-03 -6.068164e-03 -3.186429e-03 -1.550916e-03 -1.987947e-03 -1.375684e-03 -3.428112e-03 -4.307297e-03 -4.535006e-03 -4.587345e-03 -5.785706e-03 -4.827720e-03 -4.763066e-03 -5.227388e-03 -4.936578e-03 -1.105965e-02 -1.752414e-02 -6.533222e-03 -1.863606e-02 -2.113816e-02 -4.760358e-03 -6.068164e-03 -3.186429e-03 -1.550916e-03 -1.987947e-03 -1.375684e-03 -3.428112e-03 -4.307297e-03 -4.535006e-03 -4.587345e-03 -5.785706e-03 -4.827720e-03 -4.763066e-03 -5.227388e-03 -4.936578e-03 -1.105965e-02 -1.752414e-02 -6.533222e-03 -1.863606e-02 -2.113816e-02 -4.760358e-03 -6.068164e-03 -3.186429e-03 -1.550916e-03 -1.987947e-03 -1.375684e-03 -3.428112e-03 -4.307297e-03 -4.535006e-03 -4.587345e-03 -5.785706e-03 -4.827720e-03 -4.763066e-03 -5.227388e-03 -4.936578e-03 -1.105965e-02 -1.752414e-02 -6.533222e-03 -1.863606e-02 -2.113816e-02 -4.760358e-03 -6.068164e-03 -3.186429e-03 -1.550916e-03 -1.987947e-03 -1.375684e-03 -3.428112e-03 -4.307297e-03 -4.535006e-03 -4.587345e-03 -5.785706e-03 -4.827720e-03 -4.763066e-03 -5.227388e-03 -4.936578e-03 -1.105965e-02 -1.752414e-02 -6.533222e-03 -1.863606e-02 -2.113816e-02 -4.760358e-03 -6.068164e-03 -3.186429e-03 -1.550916e-03 -1.987947e-03 -1.375684e-03 -3.428112e-03 -4.307297e-03 -4.535006e-03 -4.587345e-03 -5.785706e-03 -4.827720e-03 -4.763066e-03 -5.227388e-03 -4.936578e-03 -1.105965e-02 -1.752414e-02 -6.533222e-03 -1.863606e-02 -2.113816e-02 -4.760358e-03
 -4.331639e-02 1.361239e-02 5.442498e-04 1.576478e-02 3.034476e-02 2.038165e-02 1.562601e-02 1.408467e-02 -3.167496e-03 -5.516660e-03 1.353168e-02 3.016028e-03 -1.691198e-03 -5.657365e-03 -7.874535e-03 9.743425e-03 -1.956973e-04 1.034195e-02 -4.733982e-03 -3.020548e-03 6.276956e-02 -3.633003e-02 -2.385627e-02 -4.204483e-02 -3.364084e-02 -2.060842e-02 -7.233484e-03 -1.773145e-02 -4.423110e-03 -5.449340e-03 -1.507160e-02 -6.848953e-03 -5.431166e-03 9.334836e-03 6.387811e-02 6.519870e-02 -7.811371e-03 8.280253e-02 8.266078e-02 -7.155978e-03 1.432592e-01 6.385703e-02 1.204685e-01 1.121379e-01 1.693874e-01 9.916890e-02 9.746454e-02 1.066510e-01 -2.306915e-02 -3.080916e-02 -6.999126e-02 -7.459995e-02 -5.001841e-02 -5.976070e-02 -3.271504e-02 1.242235e-02 3.303573e-02 -1.275344e-02 -4.223389e-02 -3.594663e-02 1.469582e-01 2.558763e-02 1.216209e-02 -3.115082e-02 -4.369290e-03 -1.965630e-03 8.222300e-03 2.883792e-02 -5.971948e-03 1.410346e-02 2.742434e-03 -2.650930e-02 -1.776293e-02 -2.217426e-02 6.127368e-02 7.421125e-02 2.774550e-04 1.113955e-01 3.284163e-02 -4.958035e-02 1.181431e-01 1.365823e-01 1.613659e-01 1.906361e-01 1.515267e-01 8.080641e-02 1.263328e-01 1.081714e-01 -3.516040e-02 -6.342145e-02 -3.033786e-02 -2.790137e-02 -5.004731e-02 -6.833752e-02 -5.611363e-02 -7.126857e-02 5.127120e-02 -1.638787e-02 -7.734994e-02 -5.666396e-02 4.821391e-02 -1.655353e-02 -7.536498e-03 -9.708268e-03 -2.633801e-02 -9.185775e-03 -1.865298e-02 -3.203978e-02 -1.114289e-02 -6.666859e-03 9.010863e-04 -6.353125e-03 2.815217e-03 -3.426851e-03 5.550872e-02 3.331010e-02 -1.219647e-02 8.490646e-02 2.562634e-02 5.641585e-03 4.170864e-02 4.481381e-03 -7.811229e-03 -9.551480e-03 -2.078045e-02 7.918256e-03 -3.086563e-02 -2.554517e-02 -4.033538e-03 -2.894465e-03 1.189901e-03 -4.138231e-03 -3.462861e-03 4.629283e-04 9.803228e-03 2.926924e-02 -1.346629e-03 2.125771e-02 3.445652e-03 -5.769205e-03 -1.673395e-02 -9.801379e-03 -1.189767e-02 -6.653912e-03 -1.235792e-02 -9.268482e-03 -9.731849e-03 -9.621098e-03 -1.866155e-03 -1.635419e-03 -1.711786e-03 -9.812191e-04 8.760071e-04 -8.952552e-04 -6.946418e-03 -9.462222e-03 -5.766446e-03 -9.418162e-03 -2.868776e-03 -8.464047e-04 -2.571506e-02 -8.442976e-03 -1.044037e-02 -9.548725e-03 -1.086778e-02 -8.042303e-03 -8.453158e-03 -8.393513e-03 -1.557408e-03 -1.364520e-03 -1.421565e-03 -7.904900e-04 -1.065277e-03 -7.235697e-04 -6.305527e-03 -8.738458e-03 -4.894659e-03 -1.460224e-02 -4.174719e-03 -6.766248e-04 -2.571506e-02 -8.442976e-03 -1.044037e-02 -9.548725e-03 -1.086778e-02 -8.042303e-03 -8.453158e-03 -8.393513e-03 -1.557408e-03 -1.364520e-03 -1.421565e-03 -7.904900e-04 -1.065277e-03 -7.235697e-04 -6.305527e-03 -8.738458e-03 -4.894659e-03 -1.460224e-02 -4.174719e-03 -6.766248e-04 -2.571506e-02 -8.442976e-03 -1.044037e-02 -9.548725e-03 -1.086778e-02 -8.042303e-03 -8.453158e-03 -8.393513e-03 -1.557408e-03 -1.364520e-03 -1.421565e-03 -7.904900e-04 -1.065277e-03 -7.235697e-04 -6.305527e-03 -8.738458e-03 -4.894659e-03 -1.460224e-02 -4.174719e-03 -6.766248e-04 -2.571506e-02 -8.442976e-03 -1.044037e-02 -9.548725e-03 -1.086778e-02 -8.042303e-03 -8.453158e-03 -8.393513e-03 -1.557408e-03 -1.364520e-03 -1.421565e-03 -7.904900e-04 -1.065277e-03 -7.235697e-04 -6.305527e-03 -8.738458e-03 -4.894659e-03 -1.460224e-02 -4.174719e-03 -6.766248e-04 -2.571506e-02 -8.442976e-03 -1.044037e-02 -9.548725e-03 -1.086778e-02 -8.042303e-03 -8.453158e-03 -8.393513e-03 -1.557408e-03 -1.364520e-03 -1.421565e-03 -7.904900e-04 -1.065277e-03 -7.235697e-04 -6.305527e-03 -8.738458e-03 -4.894659e-03 -1.460224e-02 -4.174719e-03 -6.766248e-04 -2.571506e-02 -8.442976e-03 -1.044037e-02 -9.548725e-03 -1.086778e-02 -8.042303e-03 -8.453158e-03 -8.393513e-03 -1.557408e-03 -1.364520e-03 -1.421565e-03 -7.904900e-04 -1.065277e-03 -7.235697e-04 -6.305527e-03 -8.738458e-03 -4.894659e-03 -1.460224e-02 -4.174719e-03 -6.766248e-04 -2.571506e-02 -8.442976e-03 -1.044037e-02 -9.548725e-03 -1.086778e-02 -8.042303e-03 -8.453158e-03 -8.393513e-03 -1.557408e-03 -1.364520e-03 -1.421565e-03 -7.904900e-04 -1.065277e-03 -7.235697e-04 -6.305527e-03 -8.738458e-03 -4.894659e-03 -1.460224e-02 -4.174719e-03 -6.766248e-04 -2.571506e-02 -8.442976e-03 -1.044037e-02 -9.548725e-03 -1.086778e-02 -8.042303e-03 -8.453158e-03 -8.393513e-03 -1.557408e-03 -1.364520e-03 -1.421565e-03 -7.904900e-04 -1.065277e-03 -7.235697e-04 -6.305527e-03 -8.738458e-03 -4.894659e-03 -1.460224e-02 -4.174719e-03 -6.766248e-04 -2.571506e-02 -8.442976e-03 -1.044037e-02 -9.548725e-03 -1.086778e-02 -8.042303e-03 -8.453158e-03 -8.393513e-03 -1.557408e-03 -1.364520e-03 -1.421565e-03 -7.904900e-04 -1.065277e-03 -7.235697e-04 -6.305527e-03 -8.738458e-03 -4.894659e-03 -1.460224e-02 -4.174719e-03 -6.766248e-04 -2.571506e-02 -8.442976e-03 -1.044037e-02 -9.548725e-03 -1.086778e-02 -8.042303e-03 -8.453158e-03 -8.393513e-03 -1.557408e-03 -1.364520e-03 -1.421565e-03 -7.904900e-04 -1.065277e-03 -7.235697e-04 -6.305527e-03 -8.738458e-03 -4.894659e-03 -1.460224e-02 -4.174719e-03 -6.766248e-04 -2.571506e-02 -8.442976e-03 -1.044037e-02 -9.548725e-03 -1.086778e-02 -8.042303e-03 -8.453158e-03 -8.393513e-03 -1.557408e-03 -1.364520e-03 -1.421565e-03 -7.904900e-04 -1.065277e-03 -7.235697e-04 -6.305527e-03 -8.738458e-03 -4.894659e-03 -1.460224e-02 -4.174719e-03 -6.766248e-04 -2.571506e-02 -8.442976e-03 -1.044037e-02 -9.548725e-03 -1.086778e-02 -8.042303e-03 -8.453158e-03 -8.393513e-03 -1.557408e-03 -1.364520e-03 -1.421565e-03 -7.904900e-04 -1.065277e-03 -7.235697e-04 -6.305527e-03 -8.738458e-03 -4.894659e-03 -1.460224e-02 -4.174719e-03 -6.766248e-04
 1.806712e-01 -2.245111e-02 -7.318478e-03 8.756484e-03 -3.873203e-02 -1.263601e-02 9.343731e-03 -3.996263e-03 -1.734772e-03 -3.640346e-03 -3.640346e-03 -3.640346e-03 -3.640346e-03 -3.640346e-03 -3.640346e-03 -3.640346e-03 -3.640346e-03 -3.640346e-03 -3.640346e-03 -3.681560e-03 -8.856147e-03 -4.265187e-02 2.322607e-01 6.883328e-03 5.634599e-02 -4.417501e-02 -1.669604e-03 -5.516563e-03 -5.257366e-03 -4.937151e-03 -4.937151e-03 -4.937151e-03 -4.937151e-03 -4.937151e-03 -4.937151e-03 -4.937151e-03 -4.937151e-03 -4.937151e-03 -4.937151e-03 -4.984219e-03 1.253559e-03 3.235852e-01 3.394747e-01 1.469055e-01 3.433512e-01 1.431743e-02 -2.154637e-02 -4.126570e-02 -4.584954e-02 -4.869472e-02 -4.869472e-02 -4.869472e-02 -4.869472e-02 -4.869472e-02 -4.869472e-02 -4.869472e-02 -4.869472e-02 -4.869472e-02 -4.869472e-02 -4.732380e-02 -1.844694e-02 7.270210e-03 9.974472e-02 1.036337e-01 3.875244e-01 8.262130e-02 -4.861231e-03 -2.361226e-02 -2.429754e-02 -2.274957e-02 -2.274957e-02 -2.274957e-02 -2.274957e-02 -2.274957e-02 -2.274957e-02 -2.274957e-02 -2.274957e-02 -2.274957e-02 -2.274957e-02 -2.295157e-02 -5.278283e-02 9.134680e-02 2.915053e-01 3.832542e-01 3.844282e-01 2.366549e-01 -1.289032e-02 -5.800634e-02 -5.704815e-02 -5.764259e-02 -5.764259e-02 -5.764259e-02 -5.764259e-02 -5.764259e-02 -5.764259e-02 -5.764259e-02 -5.764259e-02 -5.764259e-02 -5.764259e-02 -5.818988e-02 -1.275536e-02 -4.476120e-02 -3.088398e-02 2.526735e-02 1.799435e-01 3.474902e-02 -4.352409e-03 -4.241445e-03 -4.048803e-03 -3.796252e-03 -3.796252e-03 -3.796252e-03 -3.796252e-03 -3.796252e-03 -3.796252e-03 -3.796252e-03 -3.796252e-03 -3.796252e-03 -3.796252e-03 -3.831790e-03 7.844575e-04 1.328427e-02 4.236386e-02 1.745382e-02 -1.587031e-02 -2.870742e-02 -5.943641e-03 2.765556e-04 -1.796412e-03 -1.680697e-03 -1.680697e-03 -1.680697e-03 -1.680697e-03 -1.680697e-03 -1.680697e-03 -1.680697e-03 -1.680697e-03 -1.680697e-03 -1.680697e-03 -1.700148e-03 -3.531753e-03 -7.614915e-03 -3.175859e-02 -2.305034e-02 -5.161337e-02 -7.946982e-03 -1.093812e-03 -1.180510e-04 -9.374805e-05 -6.942205e-05 -6.942205e-05 -6.942205e-05 -6.942205e-05 -6.942205e-05 -6.942205e-05 -6.942205e-05 -6.942205e-05 -6.942205e-05 -6.942205e-05 -7.273744e-05 -3.017633e-03 -9.939593e-03 -3.687605e-02 -2.452521e-02 -5.250086e-02 -8.416273e-03 -8.776704e-04 -4.170946e-05 -2.115391e-05 0.000000e+00 0.000000e+00 0.000000e+00 0.000000e+00 0.000000e+00 0.000000e+00 0.000000e+00 0.000000e+00 0.000000e+00 0.000000e+00 -2.792413e-06 -3.017633e-03 -9.939593e-03 -3.687605e-02 -2.452521e-02 -5.250086e-02 -8.416273e-03 -8.776704e-04 -4.170946e-05 -2.115391e-05 0.000000e+00 0.000000e+00 0.000000e+00 0.000000e+00 0.000000e+00 0.000000e+00 0.000000e+00 0.000000e+00 0.000000e+00 0.000000e+00 -2.792413e-06 -3.017633e-03 -9.939593e-03 -3.687605e-02 -2.452521e-02 -5.250086e-02 -8.416273e-03 -8.776704e-04 -4.170946e-05 -2.115391e-05 0.000000e+00 0.000000e+00 0.000000e+00 0.000000e+00 0.000000e+00 0.000000e+00 0.000000e+00 0.000000e+00 0.000000e+00 0.000000e+00 -2.792413e-06 -3.017633e-03 -9.939593e-03 -3.687605e-02 -2.452521e-02 -5.250086e-02 -8.416273e-03 -8.776704e-04 -4.170946e-05 -2.115391e-05 0.000000e+00 0.000000e+00 0.000000e+00 0.000000e+00 0.000000e+00 0.000000e+00 0.000000e+00 0.000000e+00 0.000000e+00 0.000000e+00 -2.792413e-06 -3.017633e-03 -9.939593e-03 -3.687605e-02 -2.452521e-02 -5.250086e-02 -8.416273e-03 -8.776704e-04 -4.170946e-05 -2.115391e-05 0.000000e+00 0.000000e+00 0.000000e+00 0.000000e+00 0.000000e+00 0.000000e+00 0.000000e+00 0.000000e+00 0.000000e+00 0.000000e+00 -2.792413e-06 -3.017633e-03 -9.939593e-03 -3.687605e-02 -2.452521e-02 -5.250086e-02 -8.416273e-03 -8.776704e-04 -4.170946e-05 -2.115391e-05 0.000000e+00 0.000000e+00 0.000000e+00 0.000000e+00 0.000000e+00 0.000000e+00 0.000000e+00 0.000000e+00 0.000000e+00 0.000000e+00 -2.792413e-06 -3.017633e-03 -9.939593e-03 -3.687605e-02 -2.452521e-02 -5.250086e-02 -8.416273e-03 -8.776704e-04 -4.170946e-05 -2.115391e-05 0.000000e+00 0.000000e+00 0.000000e+00 0.000000e+00 0.000000e+00 0.000000e+00 0.000000e+00 0.000000e+00 0.000000e+00 0.000000e+00 -2.792413e-06 -3.017633e-03 -9.939593e-03 -3.687605e-02 -2.452521e-02 -5.250086e-02 -8.416273e-03 -8.776704e-04 -4.170946e-05 -2.115391e-05 0.000000e+00 0.000000e+00 0.000000e+00 0.000000e+00 0.000000e+00 0.000000e+00 0.000000e+00 0.000000e+00 0.000000e+00 0.000000e+00 -2.792413e-06 -3.017633e-03 -9.939593e-03 -3.687605e-02 -2.452521e-02 -5.250086e-02 -8.416273e-03 -8.776704e-04 -4.170946e-05 -2.115391e-05 0.000000e+00 0.000000e+00 0.000000e+00 0.000000e+00 0.000000e+00 0.000000e+00 0.000000e+00 0.000000e+00 0.000000e+00 0.000000e+00 -2.792413e-06 -3.017633e-03 -9.939593e-03 -3.687605e-02 -2.452521e-02 -5.250086e-02 -8.416273e-03 -8.776704e-04 -4.170946e-05 -2.115391e-05 0.000000e+00 0.000000e+00 0.000000e+00 0.000000e+00 0.000000e+00 0.000000e+00 0.000000e+00 0.000000e+00 0.000000e+00 0.000000e+00 -2.792413e-06 -3.017633e-03 -9.939593e-03 -3.687605e-02 -2.452521e-02 -5.250086e-02 -8.416273e-03 -8.776704e-04 -4.170946e-05 -2.115391e-05 0.000000e+00 0.000000e+00 0.000000e+00 0.000000e+00 0.000000e+00 0.000000e+00 0.000000e+00 0.000000e+00 0.000000e+00 0.000000e+00 -2.792413e-06 -3.017633e-03 -9.939593e-03 -3.687605e-02 -2.452521e-02 -5.250086e-02 -8.416273e-03 -8.776704e-04 -4.170946e-05 -2.115391e-05 0.000000e+00 0.000000e+00 0.000000e+00 0.000000e+00 0.000000e+00 0.000000e+00 0.000000e+00 0.000000e+00 0.000000e+00 0.000000e+00 -2.792413e-06
 -5.320041e-02 2.261150e-02 6.872240e-02 2.482584e-02 4.328704e-03 2.508639e-02 -5.303860e-03 2.580131e-02 -2.658711e-03 -8.013253e-03 -7.588185e-03 3.947497e-04 -3.957961e-03 -3.663787e-03 3.672619e-03 -3.909013e-03 -6.988782e-03 -9.101264e-05 -6.295595e-03 -1.955196e-03 3.752825e-02 2.967632e-02 1.528510e-02 2.405980e-02 3.351911e-02 -5.477039e-03 2.939948e-02 -2.050871e-03 -1.986308e-03 -5.673701e-04 -6.418768e-03 -9.335664e-03 -3.271020e-03 -9.433195e-03 -5.051604e-03 -7.463081e-03 4.267498e-03 2.487615e-02 -6.438942e-03 -8.110167e-03 1.467524e-01 1.131005e-01 1.589543e-01 1.360572e-01 2.130266e-01 1.382213e-01 8.166403e-02 6.579789e-02 -9.029758e-05 -5.120685e-02 -3.880519e-02 -5.304938e-02 -4.650920e-02 -6.914027e-02 -6.358518e-02 -2.137247e-02 -3.390966e-02 -4.456239e-02 -4.907142e-02 -5.631704e-02 8.956874e-02 8.414841e-02 8.518474e-02 8.953506e-02 5.844253e-02 7.978564e-03 8.361164e-02 4.047628e-02 -1.796715e-02 -1.498445e-02 -1.723510e-02 -1.953046e-02 -3.446863e-02 -1.686945e-02 1.364325e-02 -5.274388e-02 2.522234e-02 -1.566097e-02 -1.303085e-02 -1.619156e-02 1.633549e-01 1.037301e-01 1.795376e-01 1.463525e-01 1.774798e-01 1.622562e-01 9.861703e-02 6.476663e-02 -5.375866e-02 -5.418468e-02 -3.756429e-02 -7.474615e-02 -7.581855e-02 -5.511565e-02 -5.236565e-02 -1.766438e-02 1.012021e-02 2.260527e-02 -6.622759e-02 -6.952857e-02 4.915004e-02 -5.033695e-03 -4.681944e-03 2.332400e-02 2.321459e-02 -1.562605e-02 8.740051e-03 2.006939e-02 1.365793e-02 -1.118864e-02 -5.523701e-03 -5.817704e-03 8.863644e-03 -3.778981e-03 1.945730e-04 9.049550e-03 1.534286e-03 2.513922e-03 -9.183330e-03 -2.355545e-03 8.807662e-03 -1.157060e-02 2.752818e-03 4.005631e-03 5.578072e-03 4.299231e-03 1.314811e-02 -4.299218e-03 -4.615257e-03 7.596980e-04 -2.642178e-03 -2.192512e-03 -2.445003e-03 -4.417411e-03 -5.356199e-03 2.464346e-04 -1.132721e-03 5.485525e-03 -4.910453e-04 -2.582978e-03 -1.310580e-02 -1.141302e-02 -1.876022e-02 -1.833917e-02 -1.723343e-02 -1.272182e-02 -1.189298e-02 -7.593126e-03 -1.957826e-03 -8.300612e-04 -1.154729e-03 -5.498944e-04 -6.186743e-04 -5.690765e-04 -1.297048e-03 -1.527592e-03 -3.302188e-03 -3.377259e-03 -7.277779e-04 -6.168248e-04 -1.934923e-02 -1.320532e-02 -1.959811e-02 -1.735696e-02 -2.019152e-02 -1.246546e-02 -1.198548e-02 -8.468261e-03 -1.607586e-03 -6.413607e-04 -9.266223e-04 -4.078237e-04 -4.718054e-04 -4.234292e-04 -1.084805e-03 -1.305092e-03 -2.796222e-03 -2.905276e-03 -5.712535e-04 -4.573310e-04 -1.934923e-02 -1.320532e-02 -1.959811e-02 -1.735696e-02 -2.019152e-02 -1.246546e-02 -1.198548e-02 -8.468261e-03 -1.607586e-03 -6.413607e-04 -9.266223e-04 -4.078237e-04 -4.718054e-04 -4.234292e-04 -1.084805e-03 -1.305092e-03 -2.796222e-03 -2.905276e-03 -5.712535e-04 -4.573310e-04 -1.934923e-02 -1.320532e-02 -1.959811e-02 -1.735696e-02 -2.019152e-02 -1.246546e-02 -1.198548e-02 -8.468261e-03 -1.607586e-03 -6.413607e-04 -9.266223e-04 -4.078237e-04 -4.718054e-04 -4.234292e-04 -1.084805e-03 -1.305092e-03 -2.796222e-03 -2.905276e-03 -5.712535e-04 -4.573310e-04 -1.934923e-02 -1.320532e-02 -1.959811e-02 -1.735696e-02 -2.019152e-02 -1.246546e-02 -1.198548e-02 -8.468261e-03 -1.607586e-03 -6.413607e-04 -9.266223e-04 -4.078237e-04 -4.718054e-04 -4.234292e-04 -1.084805e-03 -1.305092e-03 -2.796222e-03 -2.905276e-03 -5.712535e-04 -4.573310e-04 -1.934923e-02 -1.320532e-02 -1.959811e-02 -1.735696e-02 -2.019152e-02 -1.246546e-02 -1.198548e-02 -8.468261e-03 -1.607586e-03 -6.413607e-04 -9.266223e-04 -4.078237e-04 -4.718054e-04 -4.234292e-04 -1.084805e-03 -1.305092e-03 -2.796222e-03 -2.905276e-03 -5.712535e-04 -4.573310e-04 -1.934923e-02 -1.320532e-02 -1.959811e-02 -1.735696e-02 -2.019152e-02 -1.246546e-02 -1.198548e-02 -8.468261e-03 -1.607586e-03 -6.413607e-04 -9.266223e-04 -4.078237e-04 -4.718054e-04 -4.234292e-04 -1.084805e-03 -1.305092e-03 -2.796222e-03 -2.905276e-03 -5.712535e-04 -4.573310e-04 -1.934923e-02 -1.320532e-02 -1.959811e-02 -1.735696e-02 -2.019152e-02 -1.246546e-02 -1.198548e-02 -8.468261e-03 -1.607586e-03 -6.413607e-04 -9.266223e-04 -4.078237e-04 -4.718054e-04 -4.234292e-04 -1.084805e-03 -1.305092e-03 -2.796222e-03 -2.905276e-03 -5.712535e-04 -4.573310e-04 -1.934923e-02 -1.320532e-02 -1.959811e-02 -1.735696e-02 -2.019152e-02 -1.246546e-02 -1.198548e-02 -8.468261e-03 -1.607586e-03 -6.413607e-04 -9.266223e-04 -4.078237e-04 -4.718054e-04 -4.234292e-04 -1.084805e-03 -1.305092e-03 -2.796222e-03 -2.905276e-03 -5.712535e-04 -4.573310e-04 -1.934923e-02 -1.320532e-02 -1.959811e-02 -1.735696e-02 -2.019152e-02 -1.246546e-02 -1.198548e-02 -8.468261e-03 -1.607586e-03 -6.413607e-04 -9.266223e-04 -4.078237e-04 -4.718054e-04 -4.234292e-04 -1.084805e-03 -1.305092e-03 -2.796222e-03 -2.905276e-03 -5.712535e-04 -4.573310e-04 -1.934923e-02 -1.320532e-02 -1.959811e-02 -1.735696e-02 -2.019152e-02 -1.246546e-02 -1.198548e-02 -8.468261e-03 -1.607586e-03 -6.413607e-04 -9.266223e-04 -4.078237e-04 -4.718054e-04 -4.234292e-04 -1.084805e-03 -1.305092e-03 -2.796222e-03 -2.905276e-03 -5.712535e-04 -4.573310e-04 -1.934923e-02 -1.320532e-02 -1.959811e-02 -1.735696e-02 -2.019152e-02 -1.246546e-02 -1.198548e-02 -8.468261e-03 -1.607586e-03 -6.413607e-04 -9.266223e-04 -4.078237e-04 -4.718054e-04 -4.234292e-04 -1.084805e-03 -1.305092e-03 -2.796222e-03 -2.905276e-03 -5.712535e-04 -4.573310e-04 -1.934923e-02 -1.320532e-02 -1.959811e-02 -1.735696e-02 -2.019152e-02 -1.246546e-02 -1.198548e-02 -8.468261e-03 -1.607586e-03 -6.413607e-04 -9.266223e-04 -4.078237e-04 -4.718054e-04 -4.234292e-04 -1.084805e-03 -1.305092e-03 -2.796222e-03 -2.905276e-03 -5.712535e-04 -4.573310e-04
 -3.543362e-02 1.039910e-02 3.353302e-03 -1.192990e-03 3.976263e-03 1.019656e-03 6.874542e-03 4.307959e-03 1.292591e-02 -6.191845e-03 -1.808153e-02 -2.202211e-02 -4.616728e-04 -1.243943e-03 -4.562804e-03 2.773238e-02 -2.169275e-02 4.946536e-02 6.963255e-02 -6.986024e-03 -2.663543e-02 -3.262663e-03 -9.270483e-03 -5.103962e-03 -1.378049e-03 1.263480e-02 -2.893416e-02 -1.485081e-02 7.998010e-03 -5.082950e-03 2.928964e-03 1.602910e-02 -1.812558e-02 8.184530e-03 6.170396e-02 1.776314e-02 -1.956008e-03 6.672853e-02 5.895749e-02 -5.320758e-03 9.089191e-02 -1.079915e-01 -3.501207e-02 1.463086e-02 -4.406501e-02 6.890053e-02 2.000078e-02 2.856033e-02 7.865372e-02 1.119400e-01 1.263448e-01 -1.276195e-02 1.319180e-02 -7.122322e-03 6.203345e-02 6.615032e-02 -7.093901e-02 4.651037e-02 7.200609e-02 4.031838e-03 5.623952e-03 -5.325612e-03 -1.903341e-02 -2.135818e-02 -4.907374e-02 -2.249423e-02 1.253931e-04 3.485419e-02 -2.544868e-02 3.239046e-02 -4.105768e-02 5.423682e-02 5.589040e-02 3.400912e-02 -2.984325e-02 4.654245e-02 8.072740e-02 8.899630e-02 7.588628e-02 6.348107e-02 6.149442e-02 2.994895e-02 -1.052558e-01 -1.026064e-01 -7.739064e-02 -1.020711e-01 -1.036807e-02 1.558709e-03 5.195576e-02 5.319944e-02 7.258486e-02 1.008147e-01 7.174531e-02 7.162357e-02 9.767401e-02 7.946447e-02 1.504410e-01 1.813362e-02 4.803319e-02 6.086597e-02 -1.155994e-03 7.899056e-03 -2.640902e-03 -6.858179e-03 -7.828992e-03 -9.457106e-03 -8.624902e-04 1.670774e-02 -1.728193e-02 -2.323077e-02 -2.023252e-02 -3.485184e-02 -5.958743e-03 1.613382e-02 -7.822496e-03 5.363656e-02 1.696939e-02 5.228475e-02 4.769321e-02 2.397982e-02 -4.054825e-03 -1.062736e-02 4.963268e-04 1.706966e-03 -1.116423e-03 3.998474e-03 2.324867e-02 3.257717e-03 6.923770e-03 -1.340943e-02 -1.383818e-02 4.129745e-03 -2.108683e-02 -3.840830e-03 -4.976507e-03 1.664916e-02 -1.081982e-02 2.177356e-02 1.617345e-02 -1.124958e-02 -6.265726e-03 -3.655745e-04 -9.465245e-04 -1.679732e-03 -8.393084e-04 -9.450317e-04 -4.551046e-03 -6.625527e-03 -7.919422e-03 -9.135942e-03 -3.525980e-03 5.306479e-04 -7.584536e-03 -6.094000e-03 -8.680946e-03 -1.331352e-02 -9.457962e-03 -1.569608e-02 -1.613206e-02 -8.360256e-03 -5.504770e-03 -2.007558e-03 -7.061668e-04 -1.321242e-03 -6.119706e-04 -2.539445e-03 -3.762796e-03 -5.429089e-03 -6.630151e-03 -7.773863e-03 -6.572028e-03 -6.745400e-03 -6.250195e-03 -6.854035e-03 -9.020335e-03 -1.442897e-02 -7.881046e-03 -1.660101e-02 -1.853615e-02 -7.042723e-03 -5.504770e-03 -2.007558e-03 -7.061668e-04 -1.321242e-03 -6.119706e-04 -2.539445e-03 -3.762796e-03 -5.429089e-03 -6.630151e-03 -7.773863e-03 -6.572028e-03 -6.745400e-03 -6.250195e-03 -6.854035e-03 -9.020335e-03 -1.442897e-02 -7.881046e-03 -1.660101e-02 -1.853615e-02 -7.042723e-03 -5.504770e-03 -2.007558e-03 -7.061668e-04 -1.321242e-03 -6.119706e-04 -2.539445e-03 -3.762796e-03 -5.429089e-03 -6.630151e-03 -7.773863e-03 -6.572028e-03 -6.745400e-03 -6.250195e-03 -6.854035e-03 -9.020335e-03 -1.442897e-02 -7.881046e-03 -1.660101e-02 -1.853615e-02 -7.042723e-03 -5.504770e-03 -2.007558e-03 -7.061668e-04 -1.321242e-03 -6.119706e-04 -2.539445e-03 -3.762796e-03 -5.429089e-03 -6.630151e-03 -7.773863e-03 -6.572028e-03 -6.745400e-03 -6.250195e-03 -6.854035e-03 -9.020335e-03 -1.442897e-02 -7.881046e-03 -1.660101e-02 -1.853615e-02 -7.042723e-03 -5.504770e-03 -2.007558e-03 -7.061668e-04 -1.321242e-03 -6.119706e-04 -2.539445e-03 -3.762796e-03 -5.429089e-03 -6.630151e-03 -7.773863e-03 -6.572028e-03 -6.745400e-03 -6.250195e-03 -6.854035e-03 -9.020335e-03 -1.442897e-02 -7.881046e-03 -1.660101e-02 -1.853615e-02 -7.042723e-03 -5.504770e-03 -2.007558e-03 -7.061668e-04 -1.321242e-03 -6.119706e-04 -2.539445e-03 -3.762796e-03 -5.429089e-03 -6.630151e-03 -7.773863e-03 -6.572028e-03 -6.745400e-03 -6.250195e-03 -6.854035e-03 -9.020335e-03 -1.442897e-02 -7.881046e-03 -1.660101e-02 -1.853615e-02 -7.042723e-03 -5.504770e-03 -2.007558e-03 -7.061668e-04 -1.321242e-03 -6.119706e-04 -2.539445e-03 -3.762796e-03 -5.429089e-03 -6.630151e-03 -7.773863e-03 -6.572028e-03 -6.745400e-03 -6.250195e-03 -6.854035e-03 -9.020335e-03 -1.442897e-02 -7.881046e-03 -1.660101e-02 -1.853615e-02 -7.042723e-03 -5.504770e-03 -2.007558e-03 -7.061668e-04 -1.321242e-03 -6.119706e-04 -2.539445e-03 -3.762796e-03 -5.429089e-03 -6.630151e-03 -7.773863e-03 -6.572028e-03 -6.745400e-03 -6.250195e-03 -6.854035e-03 -9.020335e-03 -1.442897e-02 -7.881046e-03 -1.660101e-02 -1.853615e-02 -7.042723e-03 -5.504770e-03 -2.007558e-03 -7.061668e-04 -1.321242e-03 -6.119706e-04 -2.539445e-03 -3.762796e-03 -5.429089e-03 -6.630151e-03 -7.773863e-03 -6.572028e-03 -6.745400e-03 -6.250195e-03 -6.854035e-03 -9.020335e-03 -1.442897e-02 -7.881046e-03 -1.660101e-02 -1.853615e-02 -7.042723e-03 -5.504770e-03 -2.007558e-03 -7.061668e-04 -1.321242e-03 -6.119706e-04 -2.539445e-03 -3.762796e-03 -5.429089e-03 -6.630151e-03 -7.773863e-03 -6.572028e-03 -6.745400e-03 -6.250195e-03 -6.854035e-03 -9.020335e-03 -1.442897e-02 -7.881046e-03 -1.660101e-02 -1.853615e-02 -7.042723e-03 -5.504770e-03 -2.007558e-03 -7.061668e-04 -1.321242e-03 -6.119706e-04 -2.539445e-03 -3.762796e-03 -5.429089e-03 -6.630151e-03 -7.773863e-03 -6.572028e-03 -6.745400e-03 -6.250195e-03 -6.854035e-03 -9.020335e-03 -1.442897e-02 -7.881046e-03 -1.660101e-02 -1.853615e-02 -7.042723e-03 -5.504770e-03 -2.007558e-03 -7.061668e-04 -1.321242e-03 -6.119706e-04 -2.539445e-03 -3.762796e-03 -5.429089e-03 -6.630151e-03 -7.773863e-03 -6.572028e-03 -6.745400e-03 -6.250195e-03 -6.854035e-03 -9.020335e-03 -1.442897e-02 -7.881046e-03 -1.660101e-02 -1.853615e-02 -7.042723e-03
 -5.097763e-02 -1.526491e-02 -4.888816e-03 -6.537516e-03 -4.723148e-03 -1.328133e-02 -1.324476e-02 -1.025784e-02 6.023454e-03 -9.029285e-03 -8.457582e-03 1.147990e-02 9.914500e-03 6.147603e-03 5.402644e-02 3.917295e-02 -1.802321e-02 3.469873e-02 6.783116e-02 -2.790973e-03 1.835857e-03 -2.280881e-02 -8.034774e-03 -1.133329e-02 -5.503483e-03 -1.917259e-02 -8.250242e-03 -1.545410e-02 1.084647e-02 3.560429e-02 2.025689e-02 -1.422486e-03 4.446897e-03 -5.529740e-03 4.864907e-02 2.340460e-02 -1.177000e-02 1.217291e-02 5.933344e-02 2.573676e-02 1.061492e-01 -1.707790e-02 -7.697963e-02 -5.042056e-02 -7.718567e-02 4.766518e-02 -4.346615e-02 -1.857612e-02 8.280459e-02 7.663228e-02 1.090484e-02 2.763711e-02 2.262006e-02 5.112101e-02 7.081288e-02 1.030395e-01 4.058992e-02 4.473393e-02 7.354452e-02 5.140593e-02 3.690232e-02 -3.445339e-02 -3.902442e-02 -3.974955e-02 -3.895158e-02 -4.337476e-02 -2.029869e-02 -3.851730e-02 4.421529e-02 6.060624e-02 6.468188e-02 2.714388e-02 7.957870e-03 1.537598e-02 7.165359e-02 9.573313e-02 2.006340e-02 6.153725e-02 7.745935e-02 3.016855e-02 9.411395e-02 -1.292800e-02 -9.150652e-02 -8.312680e-02 -9.508300e-02 -4.075663e-02 -9.973782e-03 2.532672e-02 5.092335e-02 6.312277e-02 3.559050e-03 4.618999e-02 7.609213e-02 5.960515e-02 7.617150e-02 7.907089e-02 8.224737e-02 6.543645e-02 7.941879e-02 1.039427e-01 5.655987e-03 -7.546511e-03 -3.836618e-03 -8.344083e-03 -5.716046e-03 -1.223501e-02 -1.785136e-02 -1.685457e-02 -1.097611e-02 9.448749e-03 2.875846e-02 1.689615e-02 4.224224e-04 -6.420672e-04 6.680467e-03 3.928893e-02 -1.682817e-02 3.348863e-02 5.212854e-02 5.184591e-03 -4.846516e-03 -5.033528e-03 -2.609682e-03 -1.575025e-03 -2.485064e-03 -9.559937e-03 -6.843610e-03 -8.103661e-03 3.178498e-02 -1.087846e-02 -1.605694e-02 1.006274e-02 1.185848e-02 -3.486428e-03 -3.822958e-03 5.059688e-03 -8.900603e-03 5.263860e-03 9.760712e-03 1.375000e-02 -6.104333e-03 -1.538360e-03 -1.536606e-04 -3.841748e-04 -1.295831e-04 -2.020725e-03 -1.477498e-03 -2.209678e-03 -7.237707e-03 -9.564694e-03 -7.330309e-03 -6.320531e-03 -6.010807e-03 -5.702991e-03 -1.644523e-02 -1.334994e-02 -6.675029e-03 -7.121086e-03 -1.802301e-02 -9.789172e-03 -1.020372e-02 -1.193726e-03 -4.685177e-05 -2.367701e-04 -2.622024e-05 -1.603898e-03 -1.153524e-03 -1.748799e-03 -9.576698e-03 -9.740842e-03 -6.040993e-03 -6.993512e-03 -6.788806e-03 -6.527227e-03 -1.369261e-02 -1.650731e-02 -5.537870e-03 -1.139229e-02 -1.728525e-02 -9.922032e-03 -1.020372e-02 -1.193726e-03 -4.685177e-05 -2.367701e-04 -2.622024e-05 -1.603898e-03 -1.153524e-03 -1.748799e-03 -9.576698e-03 -9.740842e-03 -6.040993e-03 -6.993512e-03 -6.788806e-03 -6.527227e-03 -1.369261e-02 -1.650731e-02 -5.537870e-03 -1.139229e-02 -1.728525e-02 -9.922032e-03 -1.020372e-02 -1.193726e-03 -4.685177e-05 -2.367701e-04 -2.622024e-05 -1.603898e-03 -1.153524e-03 -1.748799e-03 -9.576698e-03 -9.740842e-03 -6.040993e-03 -6.993512e-03 -6.788806e-03 -6.527227e-03 -1.369261e-02 -1.650731e-02 -5.537870e-03 -1.139229e-02 -1.728525e-02 -9.922032e-03 -1.020372e-02 -1.193726e-03 -4.685177e-05 -2.367701e-04 -2.622024e-05 -1.603898e-03 -1.153524e-03 -1.748799e-03 -9.576698e-03 -9.740842e-03 -6.040993e-03 -6.993512e-03 -6.788806e-03 -6.527227e-03 -1.369261e-02 -1.650731e-02 -5.537870e-03 -1.139229e-02 -1.728525e-02 -9.922032e-03 -1.020372e-02 -1.193726e-03 -4.685177e-05 -2.367701e-04 -2.622024e-05 -1.603898e-03 -1.153524e-03 -1.748799e-03 -9.576698e-03 -9.740842e-03 -6.040993e-03 -6.993512e-03 -6.788806e-03 -6.527227e-03 -1.369261e-02 -1.650731e-02 -5.537870e-03 -1.139229e-02 -1.728525e-02 -9.922032e-03 -1.020372e-02 -1.193726e-03 -4.685177e-05 -2.367701e-04 -2.622024e-05 -1.603898e-03 -1.153524e-03 -1.748799e-03 -9.576698e-03 -9.740842e-03 -6.040993e-03 -6.993512e-03 -6.788806e-03 -6.527227e-03 -1.369261e-02 -1.650731e-02 -5.537870e-03 -1.139229e-02 -1.728525e-02 -9.922032e-03 -1.020372e-02 -1.193726e-03 -4.685177e-05 -2.367701e-04 -2.622024e-05 -1.603898e-03 -1.153524e-03 -1.748799e-03 -9.576698e-03 -9.740842e-03 -6.040993e-03 -6.993512e-03 -6.788806e-03 -6.527227e-03 -1.369261e-02 -1.650731e-02 -5.537870e-03 -1.139229e-02 -1.728525e-02 -9.922032e-03 -1.020372e-02 -1.193726e-03 -4.685177e-05 -2.367701e-04 -2.622024e-05 -1.603898e-03 -1.153524e-03 -1.748799e-03 -9.576698e-03 -9.740842e-03 -6.040993e-03 -6.993512e-03 -6.788806e-03 -6.527227e-03 -1.369261e-02 -1.650731e-02 -5.537870e-03 -1.139229e-02 -1.728525e-02 -9.922032e-03 -1.020372e-02 -1.193726e-03 -4.685177e-05 -2.367701e-04 -2.622024e-05 -1.603898e-03 -1.153524e-03 -1.748799e-03 -9.576698e-03 -9.740842e-03 -6.040993e-03 -6.993512e-03 -6.788806e-03 -6.527227e-03 -1.369261e-02 -1.650731e-02 -5.537870e-03 -1.139229e-02 -1.728525e-02 -9.922032e-03 -1.020372e-02 -1.193726e-03 -4.685177e-05 -2.367701e-04 -2.622024e-05 -1.603898e-03 -1.153524e-03 -1.748799e-03 -9.576698e-03 -9.740842e-03 -6.040993e-03 -6.993512e-03 -6.788806e-03 -6.527227e-03 -1.369261e-02 -1.650731e-02 -5.537870e-03 -1.139229e-02 -1.728525e-02 -9.922032e-03 -1.020372e-02 -1.193726e-03 -4.685177e-05 -2.367701e-04 -2.622024e-05 -1.603898e-03 -1.153524e-03 -1.748799e-03 -9.576698e-03 -9.740842e-03 -6.040993e-03 -6.993512e-03 -6.788806e-03 -6.527227e-03 -1.369261e-02 -1.650731e-02 -5.537870e-03 -1.139229e-02 -1.728525e-02 -9.922032e-03 -1.020372e-02 -1.193726e-03 -4.685177e-05 -2.367701e-04 -2.622024e-05 -1.603898e-03 -1.153524e-03 -1.748799e-03 -9.576698e-03 -9.740842e-03 -6.040993e-03 -6.993512e-03 -6.788806e-03 -6.527227e-03 -1.369261e-02 -1.650731e-02 -5.537870e-03 -1.139229e-02 -1.728525e-02 -9.922032e-03
 -1.024178e-02 1.798770e-02 9.967120e-04 1.754759e-02 -3.465643e-03 8.289849e-03 1.560922e-02 1.659439e-02 1.908427e-02 -7.931189e-03 -1.438348e-03 -2.359973e-03 -1.439024e-02 -3.033299e-04 -3.838600e-03 -1.580078e-02 1.178580e-03 -1.824839e-02 2.777099e-02 2.477671e-02 2.902278e-02 1.802111e-02 3.432334e-03 -2.285554e-03 -8.956482e-03 2.069638e-02 -6.650621e-03 1.103954e-02 4.135632e-02 1.216749e-02 3.808759e-04 3.452847e-03 1.356486e-02 -1.491145e-03 1.278475e-02 -2.929893e-03 -3.163947e-02 2.651907e-02 -1.337692e-02 7.899400e-03 -1.414442e-02 -8.364505e-02 -8.716404e-02 -4.539674e-02 -8.396783e-02 -3.436111e-02 -3.940504e-02 -4.696210e-02 3.960788e-02 7.653519e-02 5.963404e-02 1.618971e-02 9.531741e-02 5.491445e-02 1.112916e-01 1.625928e-01 -5.881657e-03 1.472162e-01 1.508338e-01 5.274988e-02 5.126535e-04 -3.091667e-02 -8.692650e-03 -4.003437e-02 -2.484361e-02 -3.265722e-02 3.465880e-02 1.872540e-02 -1.079863e-02 7.027263e-02 2.816028e-02 5.708304e-02 -1.923997e-03 2.133197e-02 4.149170e-02 3.585945e-02 5.795328e-02 4.832317e-02 3.614322e-02 5.848060e-02 -9.600204e-03 -4.257418e-02 -8.894072e-02 -9.642159e-02 -9.072940e-02 -9.454223e-02 -6.202134e-02 1.968058e-02 -2.993187e-02 4.579793e-02 5.847669e-02 5.900645e-02 1.142362e-01 8.982222e-02 1.717049e-01 1.639047e-01 1.148968e-01 8.285942e-02 1.509437e-01 1.527799e-02 1.088026e-02 2.380367e-03 -3.339033e-03 -1.749177e-03 3.070366e-03 1.293223e-02 1.299306e-02 1.653477e-02 2.900335e-02 1.294929e-02 -4.834735e-03 1.846303e-02 -1.178405e-02 -2.850520e-02 -8.396880e-03 -4.796803e-03 1.338497e-02 2.438250e-02 -2.405296e-02 2.760702e-02 3.857551e-03 4.673805e-03 -5.226717e-03 8.285683e-05 6.497310e-03 1.453794e-02 6.889342e-03 -4.751092e-03 -6.733431e-03 4.929776e-04 2.234571e-03 2.036954e-03 -1.539305e-02 7.954023e-03 -1.202961e-02 6.515393e-03 -5.279509e-03 1.776035e-03 6.587847e-03 -1.138515e-02 -2.721126e-03 -1.855652e-03 1.440898e-03 -9.914527e-04 -5.243522e-04 1.240217e-04 2.769662e-03 -5.312894e-03 -7.066336e-03 -8.019240e-03 -7.076315e-03 -9.741788e-03 -1.036294e-02 -9.241011e-03 -1.509319e-02 -1.483614e-02 -1.013361e-03 -1.630961e-02 -1.122363e-02 -1.053405e-02 -3.930776e-03 -1.450410e-03 -5.183164e-04 -7.430257e-04 -3.517342e-04 -1.604700e-03 -2.950444e-03 -4.346702e-03 -5.759415e-03 -1.008798e-02 -7.606118e-03 -7.943843e-03 -8.609254e-03 -7.650292e-03 -1.314924e-02 -1.502740e-02 -7.833661e-03 -1.348002e-02 -1.453396e-02 -8.641652e-03 -3.930776e-03 -1.450410e-03 -5.183164e-04 -7.430257e-04 -3.517342e-04 -1.604700e-03 -2.950444e-03 -4.346702e-03 -5.759415e-03 -1.008798e-02 -7.606118e-03 -7.943843e-03 -8.609254e-03 -7.650292e-03 -1.314924e-02 -1.502740e-02 -7.833661e-03 -1.348002e-02 -1.453396e-02 -8.641652e-03 -3.930776e-03 -1.450410e-03 -5.183164e-04 -7.430257e-04 -3.517342e-04 -1.604700e-03 -2.950444e-03 -4.346702e-03 -5.759415e-03 -1.008798e-02 -7.606118e-03 -7.943843e-03 -8.609254e-03 -7.650292e-03 -1.314924e-02 -1.502740e-02 -7.833661e-03 -1.348002e-02 -1.453396e-02 -8.641652e-03 -3.930776e-03 -1.450410e-03 -5.183164e-04 -7.430257e-04 -3.517342e-04 -1.604700e-03 -2.950444e-03 -4.346702e-03 -5.759415e-03 -1.008798e-02 -7.606118e-03 -7.943843e-03 -8.609254e-03 -7.650292e-03 -1.314924e-02 -1.502740e-02 -7.833661e-03 -1.348002e-02 -1.453396e-02 -8.641652e-03 -3.930776e-03 -1.450410e-03 -5.183164e-04 -7.430257e-04 -3.517342e-04 -1.604700e-03 -2.950444e-03 -4.346702e-03 -5.759415e-03 -1.008798e-02 -7.606118e-03 -7.943843e-03 -8.609254e-03 -7.650292e-03 -1.314924e-02 -1.502740e-02 -7.833661e-03 -1.348002e-02 -1.453396e-02 -8.641652e-03 -3.930776e-03 -1.450410e-03 -5.183164e-04 -7.430257e-04 -3.517342e-04 -1.604700e-03 -2.950444e-03 -4.346702e-03 -5.759415e-03 -1.008798e-02 -7.606118e-03 -7.943843e-03 -8.609254e-03 -7.650292e-03 -1.314924e-02 -1.502740e-02 -7.833661e-03 -1.348002e-02 -1.453396e-02 -8.641652e-03 -3.930776e-03 -1.450410e-03 -5.183164e-04 -7.430257e-04 -3.517342e-04 -1.604700e-03 -2.950444e-03 -4.346702e-03 -5.759415e-03 -1.008798e-02 -7.606118e-03 -7.943843e-03 -8.609254e-03 -7.650292e-03 -1.314924e-02 -1.502740e-02 -7.833661e-03 -1.348002e-02 -1.453396e-02 -8.641652e-03 -3.930776e-03 -1.450410e-03 -5.183164e-04 -7.430257e-04 -3.517342e-04 -1.604700e-03 -2.950444e-03 -4.346702e-03 -5.759415e-03 -1.008798e-02 -7.606118e-03 -7.943843e-03 -8.609254e-03 -7.650292e-03 -1.314924e-02 -1.502740e-02 -7.833661e-03 -1.348002e-02 -1.453396e-02 -8.641652e-03 -3.930776e-03 -1.450410e-03 -5.183164e-04 -7.430257e-04 -3.517342e-04 -1.604700e-03 -2.950444e-03 -4.346702e-03 -5.759415e-03 -1.008798e-02 -7.606118e-03 -7.943843e-03 -8.609254e-03 -7.650292e-03 -1.314924e-02 -1.502740e-02 -7.833661e-03 -1.348002e-02 -1.453396e-02 -8.641652e-03 -3.930776e-03 -1.450410e-03 -5.183164e-04 -7.430257e-04 -3.517342e-04 -1.604700e-03 -2.950444e-03 -4.346702e-03 -5.759415e-03 -1.008798e-02 -7.606118e-03 -7.943843e-03 -8.609254e-03 -7.650292e-03 -1.314924e-02 -1.502740e-02 -7.833661e-03 -1.348002e-02 -1.453396e-02 -8.641652e-03 -3.930776e-03 -1.450410e-03 -5.183164e-04 -7.430257e-04 -3.517342e-04 -1.604700e-03 -2.950444e-03 -4.346702e-03 -5.759415e-03 -1.008798e-02 -7.606118e-03 -7.943843e-03 -8.609254e-03 -7.650292e-03 -1.314924e-02 -1.502740e-02 -7.833661e-03 -1.348002e-02 -1.453396e-02 -8.641652e-03 -3.930776e-03 -1.450410e-03 -5.183164e-04 -7.430257e-04 -3.517342e-04 -1.604700e-03 -2.950444e-03 -4.346702e-03 -5.759415e-03 -1.008798e-02 -7.606118e-03 -7.943843e-03 -8.609254e-03 -7.650292e-03 -1.314924e-02 -1.502740e-02 -7.833661e-03 -1.348002e-02 -1.453396e-02 -8.641652e-03
 1.013670e-01 1.558385e-02 -4.110145e-02 -9.881720e-03 -9.479983e-03 4.127732e-02 2.057905e-02 9.556035e-04 -4.104500e-03 -3.954176e-03 -3.936102e-03 -3.936102e-03 -3.936102e-03 -3.936102e-03 -3.936102e-03 -3.936102e-03 -3.936102e-03 -3.998376e-03 -3.936102e-03 -3.936102e-03 2.426647e-02 2.400469e-02 6.658966e-02 2.808946e-02 1.077924e-02 2.492151e-03 2.414150e-02 1.896270e-02 -3.791552e-03 -5.723013e-03 -5.667554e-03 -5.667554e-03 -5.667554e-03 -5.667554e-03 -5.667554e-03 -5.667554e-03 -5.667554e-03 -5.795649e-03 -5.667554e-03 -5.667554e-03 -4.258633e-03 1.380592e-01 3.272068e-01 2.312485e-01 3.599619e-01 7.227639e-02 7.075299e-02 -4.283416e-02 -5.265037e-02 -5.100497e-02 -5.236955e-02 -5.236955e-02 -5.236955e-02 -5.236955e-02 -5.236955e-02 -5.236955e-02 -5.236955e-02 -5.147668e-02 -5.236955e-02 -5.236955e-02 4.119502e-02 4.055501e-02 1.879698e-01 1.203643e-01 2.200645e-01 3.813699e-02 7.714612e-03 6.193750e-03 -2.636564e-02 -2.553445e-02 -2.528387e-02 -2.528387e-02 -2.528387e-02 -2.528387e-02 -2.528387e-02 -2.528387e-02 -2.528387e-02 -2.361000e-02 -2.528387e-02 -2.528387e-02 2.563179e-02 8.582432e-02 3.920828e-01 2.791067e-01 4.407161e-01 9.610328e-02 1.491103e-02 -3.297893e-02 -6.068056e-02 -6.118609e-02 -6.065944e-02 -6.065944e-02 -6.065944e-02 -6.065944e-02 -6.065944e-02 -6.065944e-02 -6.065944e-02 -6.174948e-02 -6.065944e-02 -6.065944e-02 3.478273e-02 -2.939572e-03 2.322621e-03 6.009403e-02 7.196570e-03 3.332657e-02 1.463981e-02 -1.381466e-03 -4.419651e-03 -4.248082e-03 -4.217504e-03 -4.217504e-03 -4.217504e-03 -4.217504e-03 -4.217504e-03 -4.217504e-03 -4.217504e-03 -4.293647e-03 -4.217504e-03 -4.217504e-03 8.037089e-03 5.273659e-03 -2.498106e-04 -7.149508e-03 -1.037184e-03 5.341254e-03 1.334936e-02 -1.376680e-04 2.306197e-04 -1.859887e-03 -1.841845e-03 -1.841845e-03 -1.841845e-03 -1.841845e-03 -1.841845e-03 -1.841845e-03 -1.841845e-03 -1.883258e-03 -1.841845e-03 -1.841845e-03 -4.905729e-03 -1.081505e-02 -3.997674e-02 -2.478318e-02 -3.514214e-02 -8.260884e-03 -3.654528e-03 8.912878e-04 -9.694006e-05 -7.873255e-05 -7.543287e-05 -7.543287e-05 -7.543287e-05 -7.543287e-05 -7.543287e-05 -7.543287e-05 -7.543287e-05 -8.699465e-05 -7.543287e-05 -7.543287e-05 -7.866080e-03 -9.070528e-03 -3.666416e-02 -2.606160e-02 -4.196986e-02 -8.682756e-03 -4.845783e-03 -1.026940e-03 -1.837375e-05 -2.569093e-06 0.000000e+00 0.000000e+00 0.000000e+00 0.000000e+00 0.000000e+00 0.000000e+00 0.000000e+00 -1.031062e-05 0.000000e+00 0.000000e+00 -7.866080e-03 -9.070528e-03 -3.666416e-02 -2.606160e-02 -4.196986e-02 -8.682756e-03 -4.845783e-03 -1.026940e-03 -1.837375e-05 -2.569093e-06 0.000000e+00 0.000000e+00 0.000000e+00 0.000000e+00 0.000000e+00 0.000000e+00 0.000000e+00 -1.031062e-05 0.000000e+00 0.000000e+00 -7.866080e-03 -9.070528e-03 -3.666416e-02 -2.606160e-02 -4.196986e-02 -8.682756e-03 -4.845783e-03 -1.026940e-03 -1.837375e-05 -2.569093e-06 0.000000e+00 0.000000e+00 0.000000e+00 0.000000e+00 0.000000e+00 0.000000e+00 0.000000e+00 -1.031062e-05 0.000000e+00 0.000000e+00 -7.866080e-03 -9.070528e-03 -3.666416e-02 -2.606160e-02 -4.196986e-02 -8.682756e-03 -4.845783e-03 -1.026940e-03 -1.837375e-05 -2.569093e-06 0.000000e+00 0.000000e+00 0.000000e+00 0.000000e+00 0.000000e+00 0.000000e+00 0.000000e+00 -1.031062e-05 0.000000e+00 0.000000e+00 -7.866080e-03 -9.070528e-03 -3.666416e-02 -2.606160e-02 -4.196986e-02 -8.682756e-03 -4.845783e-03 -1.026940e-03 -1.837375e-05 -2.569093e-06 0.000000e+00 0.000000e+00 0.000000e+00 0.000000e+00 0.000000e+00 0.000000e+00 0.000000e+00 -1.031062e-05 0.000000e+00 0.000000e+00 -7.866080e-03 -9.070528e-03 -3.666416e-02 -2.606160e-02 -4.196986e-02 -8.682756e-03 -4.845783e-03 -1.026940e-03 -1.837375e-05 -2.569093e-06 0.000000e+00 0.000000e+00 0.000000e+00 0.000000e+00 0.000000e+00 0.000000e+00 0.000000e+00 -1.031062e-05 0.000000e+00 0.000000e+00 -7.866080e-03 -9.070528e-03 -3.666416e-02 -2.606160e-02 -4.196986e-02 -8.682756e-03 -4.845783e-03 -1.026940e-03 -1.837375e-05 -2.569093e-06 0.000000e+00 0.000000e+00 0.000000e+00 0.000000e+00 0.000000e+00 0.000000e+00 0.000000e+00 -1.031062e-05 0.000000e+00 0.000000e+00 -7.866080e-03 -9.070528e-03 -3.666416e-02 -2.606160e-02 -4.196986e-02 -8.682756e-03 -4.845783e-03 -1.026940e-03 -1.837375e-05 -2.569093e-06 0.000000e+00 0.000000e+00 0.000000e+00 0.000000e+00 0.000000e+00 0.000000e+00 0.000000e+00 -1.031062e-05 0.000000e+00 0.000000e+00 -7.866080e-03 -9.070528e-03 -3.666416e-02 -2.606160e-02 -4.196986e-02 -8.682756e-03 -4.845783e-03 -1.026940e-03 -1.837375e-05 -2.569093e-06 0.000000e+00 0.000000e+00 0.000000e+00 0.000000e+00 0.000000e+00 0.000000e+00 0.000000e+00 -1.031062e-05 0.000000e+00 0.000000e+00 -7.866080e-03 -9.070528e-03 -3.666416e-02 -2.606160e-02 -4.196986e-02 -8.682756e-03 -4.845783e-03 -1.026940e-03 -1.837375e-05 -2.569093e-06 0.000000e+00 0.000000e+00 0.000000e+00 0.000000e+00 0.000000e+00 0.000000e+00 0.000000e+00 -1.031062e-05 0.000000e+00 0.000000e+00 -7.866080e-03 -9.070528e-03 -3.666416e-02 -2.606160e-02 -4.196986e-02 -8.682756e-03 -4.845783e-03 -1.026940e-03 -1.837375e-05 -2.569093e-06 0.000000e+00 0.000000e+00 0.000000e+00 0.000000e+00 0.000000e+00 0.000000e+00 0.000000e+00 -1.031062e-05 0.000000e+00 0.000000e+00 -7.866080e-03 -9.070528e-03 -3.666416e-02 -2.606160e-02 -4.196986e-02 -8.682756e-03 -4.845783e-03 -1.026940e-03 -1.837375e-05 -2.569093e-06 0.000000e+00 0.000000e+00 0.000000e+00 0.000000e+00 0.000000e+00 0.000000e+00 0.000000e+00 -1.031062e-05 0.000000e+00 0.000000e+00
 -2.358742e-02 1.723396e-02 3.080236e-02 2.097949e-02 1.592940e-02 1.323998e-02 2.668832e-04 1.433709e-03 3.828645e-03 -9.606212e-03 -8.016581e-03 -8.364738e-03 -1.827043e-02 2.837286e-03 -3.731840e-03 2.487623e-02 -3.175567e-03 1.911147e-02 5.718136e-03 -9.687030e-03 3.691087e-02 2.908944e-02 -3.739225e-03 -9.202166e-03 1.204837e-02 5.234310e-02 -7.482487e-03 -1.033426e-02 1.336449e-02 -5.122163e-03 4.672773e-03 -8.116457e-04 4.424040e-03 1.239719e-02 -1.397542e-02 -2.271264e-02 4.804070e-03 6.928883e-04 5.306339e-02 -1.742294e-02 3.317393e-02 -1.035956e-01 -5.287789e-02 1.165902e-02 -4.879003e-02 6.375687e-02 7.870431e-03 1.672186e-02 8.669611e-02 4.857494e-02 2.028383e-02 1.213693e-02 -4.686036e-03 -6.159013e-03 1.062710e-01 1.447819e-01 -7.459445e-02 1.227520e-01 1.397041e-01 2.275106e-03 5.513620e-02 2.974838e-02 -1.774843e-02 1.755591e-02 -2.337029e-02 2.053530e-03 1.226127e-02 1.339025e-02 -1.454152e-02 2.129422e-02 -1.129995e-02 5.063177e-03 -2.646293e-04 -2.741316e-02 -5.012062e-03 6.322648e-02 4.635591e-02 6.565650e-02 7.841818e-02 4.861909e-02 3.662569e-02 2.899654e-02 -4.104858e-02 -9.752250e-02 -6.174210e-02 -7.604974e-02 3.903096e-02 3.154739e-02 2.066539e-02 5.293571e-02 4.141278e-02 3.238914e-02 1.052769e-02 4.992539e-02 7.884842e-02 1.215121e-01 8.518943e-02 8.805919e-02 1.074793e-01 2.306385e-02 5.249347e-02 3.453632e-02 2.403044e-04 6.598637e-03 -6.176992e-03 -1.046871e-02 3.320672e-03 -2.794094e-03 2.404186e-02 -1.562455e-02 -2.367235e-02 -1.310432e-02 -1.674400e-02 5.892285e-04 -1.791825e-02 2.480535e-02 1.994490e-02 1.602725e-02 -6.763204e-03 2.779086e-02 2.099479e-02 -1.858331e-02 -7.181671e-03 3.331326e-03 5.316878e-03 1.145725e-02 -5.300533e-03 -1.375863e-03 5.769500e-03 -9.924725e-03 1.290102e-02 -1.168127e-02 6.893689e-03 7.518769e-03 -1.961182e-02 1.748571e-02 -9.427581e-03 -9.646217e-03 1.186214e-02 -7.460033e-03 -1.000142e-02 3.097370e-03 -2.520907e-03 -3.531557e-03 -2.125771e-03 -6.758322e-03 -4.141722e-03 -6.374913e-03 -8.824738e-03 -4.836107e-03 -5.621086e-03 -4.971780e-03 -1.953220e-03 -5.827846e-03 -6.607509e-03 -1.822152e-02 -4.662143e-03 -1.369806e-02 -1.568910e-02 -4.318162e-03 -1.028928e-02 -4.560853e-03 -2.009906e-03 -2.860634e-03 -1.694294e-03 -5.582176e-03 -5.190418e-03 -5.163097e-03 -7.479433e-03 -5.845925e-03 -4.618814e-03 -4.125118e-03 -3.353030e-03 -4.795422e-03 -7.429484e-03 -1.733462e-02 -5.618696e-03 -1.477844e-02 -1.809470e-02 -5.394603e-03 -1.028928e-02 -4.560853e-03 -2.009906e-03 -2.860634e-03 -1.694294e-03 -5.582176e-03 -5.190418e-03 -5.163097e-03 -7.479433e-03 -5.845925e-03 -4.618814e-03 -4.125118e-03 -3.353030e-03 -4.795422e-03 -7.429484e-03 -1.733462e-02 -5.618696e-03 -1.477844e-02 -1.809470e-02 -5.394603e-03 -1.028928e-02 -4.560853e-03 -2.009906e-03 -2.860634e-03 -1.694294e-03 -5.582176e-03 -5.190418e-03 -5.163097e-03 -7.479433e-03 -5.845925e-03 -4.618814e-03 -4.125118e-03 -3.353030e-03 -4.795422e-03 -7.429484e-03 -1.733462e-02 -5.618696e-03 -1.477844e-02 -1.809470e-02 -5.394603e-03 -1.028928e-02 -4.560853e-03 -2.009906e-03 -2.860634e-03 -1.694294e-03 -5.582176e-03 -5.190418e-03 -5.163097e-03 -7.479433e-03 -5.845925e-03 -4.618814e-03 -4.125118e-03 -3.353030e-03 -4.795422e-03 -7.429484e-03 -1.733462e-02 -5.618696e-03 -1.477844e-02 -1.809470e-02 -5.394603e-03 -1.028928e-02 -4.560853e-03 -2.009906e-03 -2.860634e-03 -1.694294e-03 -5.582176e-03 -5.190418e-03 -5.163097e-03 -7.479433e-03 -5.845925e-03 -4.618814e-03 -4.125118e-03 -3.353030e-03 -4.795422e-03 -7.429484e-03 -1.733462e-02 -5.618696e-03 -1.477844e-02 -1.809470e-02 -5.394603e-03 -1.028928e-02 -4.560853e-03 -2.009906e-03 -2.860634e-03 -1.694294e-03 -5.582176e-03 -5.190418e-03 -5.163097e-03 -7.479433e-03 -5.845925e-03 -4.618814e-03 -4.125118e-03 -3.353030e-03 -4.795422e-03 -7.429484e-03 -1.733462e-02 -5.618696e-03 -1.477844e-02 -1.809470e-02 -5.394603e-03 -1.028928e-02 -4.560853e-03 -2.009906e-03 -2.860634e-03 -1.694294e-03 -5.582176e-03 -5.190418e-03 -5.163097e-03 -7.479433e-03 -5.845925e-03 -4.618814e-03 -4.125118e-03 -3.353030e-03 -4.795422e-03 -7.429484e-03 -1.733462e-02 -5.618696e-03 -1.477844e-02 -1.809470e-02 -5.394603e-03 -1.028928e-02 -4.560853e-03 -2.009906e-03 -2.860634e-03 -1.694294e-03 -5.582176e-03 -5.190418e-03 -5.163097e-03 -7.479433e-03 -5.845925e-03 -4.618814e-03 -4.125118e-03 -3.353030e-03 -4.795422e-03 -7.429484e-03 -1.733462e-02 -5.618696e-03 -1.477844e-02 -1.809470e-02 -5.394603e-03 -1.028928e-02 -4.560853e-03 -2.009906e-03 -2.860634e-03 -1.694294e-03 -5.582176e-03 -5.190418e-03 -5.163097e-03 -7.479433e-03 -5.845925e-03 -4.618814e-03 -4.125118e-03 -3.353030e-03 -4.795422e-03 -7.429484e-03 -1.733462e-02 -5.618696e-03 -1.477844e-02 -1.809470e-02 -5.394603e-03 -1.028928e-02 -4.560853e-03 -2.009906e-03 -2.860634e-03 -1.694294e-03 -5.582176e-03 -5.190418e-03 -5.163097e-03 -7.479433e-03 -5.845925e-03 -4.618814e-03 -4.125118e-03 -3.353030e-03 -4.795422e-03 -7.429484e-03 -1.733462e-02 -5.618696e-03 -1.477844e-02 -1.809470e-02 -5.394603e-03 -1.028928e-02 -4.560853e-03 -2.009906e-03 -2.860634e-03 -1.694294e-03 -5.582176e-03 -5.190418e-03 -5.163097e-03 -7.479433e-03 -5.845925e-03 -4.618814e-03 -4.125118e-03 -3.353030e-03 -4.795422e-03 -7.429484e-03 -1.733462e-02 -5.618696e-03 -1.477844e-02 -1.809470e-02 -5.394603e-03 -1.028928e-02 -4.560853e-03 -2.009906e-03 -2.860634e-03 -1.694294e-03 -5.582176e-03 -5.190418e-03 -5.163097e-03 -7.479433e-03 -5.845925e-03 -4.618814e-03 -4.125118e-03 -3.353030e-03 -4.795422e-03 -7.429484e-03 -1.733462e-02 -5.618696e-03 -1.477844e-02 -1.809470e-02 -5.394603e-03
 -4.344365e-03 -4.019085e-03 -4.002463e-03 -4.002463e-03 -4.002463e-03 -4.002463e-03 -4.002463e-03 -4.044077e-03 -3.832436e-03 -5.654480e-05 4.470602e-03 2.642733e-03 -2.146349e-02 1.503335e-02 3.577904e-02 1.849884e-02 -1.114860e-02 1.973566e-02 3.729225e-02 7.286172e-03 -5.146166e-03 -6.573583e-03 -6.534616e-03 -6.534616e-03 -6.534616e-03 -6.534616e-03 -6.534616e-03 -6.623957e-03 -4.792722e-03 3.294979e-02 -2.233107e-02 3.090377e-02 2.326054e-02 -1.076484e-02 2.413435e-02 1.986967e-02 -1.204125e-02 1.942163e-02 8.940419e-02 -5.989602e-03 -6.629144e-02 -6.837767e-02 -6.774847e-02 -6.774847e-02 -6.774847e-02 -6.774847e-02 -6.774847e-02 -6.699553e-02 -5.264734e-04 5.029802e-02 1.690991e-02 1.210889e-01 1.226490e-01 7.287710e-02 1.706635e-01 1.843738e-01 -4.458425e-02 1.173363e-01 1.907430e-01 6.453321e-02 -2.723922e-02 -2.988113e-02 -3.172120e-02 -3.172120e-02 -3.172120e-02 -3.172120e-02 -3.172120e-02 -3.214529e-02 7.627708e-03 4.122523e-02 -1.653373e-02 2.379407e-02 8.852029e-02 2.805951e-02 1.242302e-01 5.996723e-02 4.127450e-03 5.539519e-02 1.252262e-01 6.536129e-02 -8.317120e-02 -8.307687e-02 -8.237454e-02 -8.237454e-02 -8.237454e-02 -8.237454e-02 -8.237454e-02 -8.167680e-02 -3.437563e-02 8.162438e-02 6.760052e-02 9.622271e-02 9.522963e-02 1.169729e-01 1.922587e-01 1.864457e-01 3.580397e-02 1.199353e-01 1.973236e-01 7.660176e-02 -5.513680e-03 -4.953846e-03 -4.918035e-03 -4.918035e-03 -4.918035e-03 -4.918035e-03 -4.918035e-03 -4.972406e-03 -6.872975e-03 2.354313e-02 2.864114e-02 -2.379390e-02 2.588239e-02 1.237407e-02 6.355871e-03 4.599897e-02 -1.113508e-02 -1.786699e-02 6.017017e-02 -6.144326e-03 -1.795654e-04 -2.096753e-03 -2.084712e-03 -2.084712e-03 -2.084712e-03 -2.084712e-03 -2.084712e-03 -2.114571e-03 -4.175235e-03 2.125286e-04 4.116793e-03 1.359294e-02 9.316358e-03 -1.171599e-02 -6.097525e-03 7.707823e-03 3.650561e-03 -1.330010e-02 1.480282e-02 4.153388e-05 -1.576292e-04 -9.511499e-05 -9.216999e-05 -9.216999e-05 -9.216999e-05 -9.216999e-05 -9.216999e-05 -9.781423e-05 8.345236e-05 -8.674168e-03 -3.141777e-03 -1.181668e-02 -1.127753e-02 -9.895420e-03 -2.112852e-02 -1.603586e-02 -2.243045e-03 -1.115475e-02 -3.041987e-02 -1.072942e-03 -5.642031e-05 -2.095705e-06 0.000000e+00 0.000000e+00 0.000000e+00 0.000000e+00 0.000000e+00 -4.662484e-06 -1.672561e-03 -8.843711e-03 -4.302565e-03 -9.793388e-03 -1.288493e-02 -8.198729e-03 -2.100507e-02 -2.036181e-02 -1.768039e-03 -1.120323e-02 -2.825872e-02 -7.863021e-03 -5.642031e-05 -2.095705e-06 0.000000e+00 0.000000e+00 0.000000e+00 0.000000e+00 0.000000e+00 -4.662484e-06 -1.672561e-03 -8.843711e-03 -4.302565e-03 -9.793388e-03 -1.288493e-02 -8.198729e-03 -2.100507e-02 -2.036181e-02 -1.768039e-03 -1.120323e-02 -2.825872e-02 -7.863021e-03 -5.642031e-05 -2.095705e-06 0.000000e+00 0.000000e+00 0.000000e+00 0.000000e+00 0.000000e+00 -4.662484e-06 -1.672561e-03 -8.843711e-03 -4.302565e-03 -9.793388e-03 -1.288493e-02 -8.198729e-03 -2.100507e-02 -2.036181e-02 -1.768039e-03 -1.120323e-02 -2.825872e-02 -7.863021e-03 -5.642031e-05 -2.095705e-06 0.000000e+00 0.000000e+00 0.000000e+00 0.000000e+00 0.000000e+00 -4.662484e-06 -1.672561e-03 -8.843711e-03 -4.302565e-03 -9.793388e-03 -1.288493e-02 -8.198729e-03 -2.100507e-02 -2.036181e-02 -1.768039e-03 -1.120323e-02 -2.825872e-02 -7.863021e-03 -5.642031e-05 -2.095705e-06 0.000000e+00 0.000000e+00 0.000000e+00 0.000000e+00 0.000000e+00 -4.662484e-06 -1.672561e-03 -8.843711e-03 -4.302565e-03 -9.793388e-03 -1.288493e-02 -8.198729e-03 -2.100507e-02 -2.036181e-02 -1.768039e-03 -1.120323e-02 -2.825872e-02 -7.863021e-03 -5.642031e-05 -2.095705e-06 0.000000e+00 0.000000e+00 0.000000e+00 0.000000e+00 0.000000e+00 -4.662484e-06 -1.672561e-03 -8.843711e-03 -4.302565e-03 -9.793388e-03 -1.288493e-02 -8.198729e-03 -2.100507e-02 -2.036181e-02 -1.768039e-03 -1.120323e-02 -2.825872e-02 -7.863021e-03 -5.642031e-05 -2.095705e-06 0.000000e+00 0.000000e+00 0.000000e+00 0.000000e+00 0.000000e+00 -4.662484e-06 -1.672561e-03 -8.843711e-03 -4.302565e-03 -9.793388e-03 -1.288493e-02 -8.198729e-03 -2.100507e-02 -2.036181e-02 -1.768039e-03 -1.120323e-02 -2.825872e-02 -7.863021e-03 -5.642031e-05 -2.095705e-06 0.000000e+00 0.000000e+00 0.000000e+00 0.000000e+00 0.000000e+00 -4.662484e-06 -1.672561e-03 -8.843711e-03 -4.302565e-03 -9.793388e-03 -1.288493e-02 -8.198729e-03 -2.100507e-02 -2.036181e-02 -1.768039e-03 -1.120323e-02 -2.825872e-02 -7.863021e-03 -5.642031e-05 -2.095705e-06 0.000000e+00 0.000000e+00 0.000000e+00 0.000000e+00 0.000000e+00 -4.662484e-06 -1.672561e-03 -8.843711e-03 -4.302565e-03 -9.793388e-03 -1.288493e-02 -8.198729e-03 -2.100507e-02 -2.036181e-02 -1.768039e-03 -1.120323e-02 -2.825872e-02 -7.863021e-03 -5.642031e-05 -2.095705e-06 0.000000e+00 0.000000e+00 0.000000e+00 0.000000e+00 0.000000e+00 -4.662484e-06 -1.672561e-03 -8.843711e-03 -4.302565e-03 -9.793388e-03 -1.288493e-02 -8.198729e-03 -2.100507e-02 -2.036181e-02 -1.768039e-03 -1.120323e-02 -2.825872e-02 -7.863021e-03 -5.642031e-05 -2.095705e-06 0.000000e+00 0.000000e+00 0.000000e+00 0.000000e+00 0.000000e+00 -4.662484e-06 -1.672561e-03 -8.843711e-03 -4.302565e-03 -9.793388e-03 -1.288493e-02 -8.198729e-03 -2.100507e-02 -2.036181e-02 -1.768039e-03 -1.120323e-02 -2.825872e-02 -7.863021e-03 -5.642031e-05 -2.095705e-06 0.000000e+00 0.000000e+00 0.000000e+00 0.000000e+00 0.000000e+00 -4.662484e-06 -1.672561e-03 -8.843711e-03 -4.302565e-03 -9.793388e-03 -1.288493e-02 -8.198729e-03 -2.100507e-02 -2.036181e-02 -1.768039e-03 -1.120323e-02 -2.825872e-02 -7.863021e-03
 -5.342348e-02 2.473458e-02 3.275599e-02 3.893179e-02 4.527753e-02 2.636281e-02 -1.901328e-03 -2.163312e-04 7.765961e-03 -1.228433e-02 2.761636e-03 -3.665204e-03 -6.652617e-03 1.006892e-03 -1.366335e-02 -9.547660e-03 -4.449288e-03 -6.408346e-03 3.231775e-03 1.200701e-03 9.559574e-02 7.713601e-03 -2.770085e-02 2.370519e-02 7.709272e-03 5.788474e-02 -1.999765e-02 -3.155436e-03 3.507511e-02 8.824104e-03 -2.169373e-03 2.213333e-04 -1.358229e-02 -1.568384e-02 -1.489176e-02 -5.356699e-03 -3.548900e-03 -2.115796e-03 2.921543e-03 1.559642e-03 1.389534e-01 1.490724e-02 6.453856e-02 1.746887e-01 1.523855e-01 1.579131e-01 4.646733e-02 6.645664e-03 5.635317e-02 -2.422431e-02 -1.715622e-02 -6.400187e-02 -4.557099e-02 1.459060e-03 -2.986860e-02 -2.555865e-02 -6.250492e-02 -9.613237e-04 -6.068154e-02 4.217176e-02 7.251448e-02 1.077752e-01 9.219479e-02 6.421919e-02 -1.773681e-02 2.285834e-02 5.994184e-03 3.131938e-02 1.515737e-02 3.304951e-03 -1.493484e-02 -1.803674e-02 -2.368312e-02 -1.669009e-02 -4.160363e-02 -4.996417e-03 5.237606e-02 -8.273634e-03 1.065678e-02 2.671364e-02 1.371781e-01 1.418728e-01 7.855333e-02 -3.235026e-03 9.795353e-02 5.024130e-02 8.615473e-02 3.786766e-03 5.811742e-03 2.334198e-02 -1.882040e-02 -1.072135e-02 -4.664658e-02 -3.266205e-03 -3.115930e-02 -1.765082e-02 5.006975e-02 -2.156354e-02 -1.443200e-02 6.437723e-02 6.122898e-02 2.334285e-02 1.550883e-02 -1.072073e-04 -7.576288e-03 6.991764e-03 1.258293e-02 -1.007688e-02 3.916842e-03 -5.494136e-04 -6.916769e-03 1.387593e-02 5.229000e-03 -8.145987e-03 3.987575e-03 -8.665951e-03 -2.581489e-03 -4.284873e-03 -2.277848e-03 1.640377e-03 7.634335e-03 6.431526e-03 3.255432e-03 1.125284e-02 7.195041e-03 2.823283e-03 2.823118e-03 -7.521674e-03 2.128811e-02 5.084624e-04 7.279398e-03 -4.040167e-03 4.013501e-03 -7.417547e-03 -1.975363e-03 -1.528595e-03 -1.042254e-02 -1.213781e-02 -6.853606e-03 -1.926968e-02 -1.121463e-02 -1.278739e-02 -9.994781e-03 -1.187911e-02 -1.510412e-02 -1.056004e-02 -8.806706e-03 -5.028888e-03 -5.359690e-03 -4.315451e-03 -3.155081e-03 -2.348703e-03 -1.580662e-03 -3.163660e-03 -1.556959e-03 -2.520827e-03 -4.849360e-03 -2.873348e-03 -2.655466e-03 -7.833651e-03 -1.998816e-02 -1.431339e-02 -1.182521e-02 -1.353723e-02 -1.266016e-02 -1.433042e-02 -7.230125e-03 -4.129019e-03 -8.017728e-03 -3.528238e-03 -2.571122e-03 -1.876823e-03 -1.239939e-03 -2.573034e-03 -1.239834e-03 -2.086158e-03 -3.985888e-03 -2.368426e-03 -2.187724e-03 -6.530334e-03 -1.998816e-02 -1.431339e-02 -1.182521e-02 -1.353723e-02 -1.266016e-02 -1.433042e-02 -7.230125e-03 -4.129019e-03 -8.017728e-03 -3.528238e-03 -2.571122e-03 -1.876823e-03 -1.239939e-03 -2.573034e-03 -1.239834e-03 -2.086158e-03 -3.985888e-03 -2.368426e-03 -2.187724e-03 -6.530334e-03 -1.998816e-02 -1.431339e-02 -1.182521e-02 -1.353723e-02 -1.266016e-02 -1.433042e-02 -7.230125e-03 -4.129019e-03 -8.017728e-03 -3.528238e-03 -2.571122e-03 -1.876823e-03 -1.239939e-03 -2.573034e-03 -1.239834e-03 -2.086158e-03 -3.985888e-03 -2.368426e-03 -2.187724e-03 -6.530334e-03 -1.998816e-02 -1.431339e-02 -1.182521e-02 -1.353723e-02 -1.266016e-02 -1.433042e-02 -7.230125e-03 -4.129019e-03 -8.017728e-03 -3.528238e-03 -2.571122e-03 -1.876823e-03 -1.239939e-03 -2.573034e-03 -1.239834e-03 -2.086158e-03 -3.985888e-03 -2.368426e-03 -2.187724e-03 -6.530334e-03 -1.998816e-02 -1.431339e-02 -1.182521e-02 -1.353723e-02 -1.266016e-02 -1.433042e-02 -7.230125e-03 -4.129019e-03 -8.017728e-03 -3.528238e-03 -2.571122e-03 -1.876823e-03 -1.239939e-03 -2.573034e-03 -1.239834e-03 -2.086158e-03 -3.985888e-03 -2.368426e-03 -2.187724e-03 -6.530334e-03 -1.998816e-02 -1.431339e-02 -1.182521e-02 -1.353723e-02 -1.266016e-02 -1.433042e-02 -7.230125e-03 -4.129019e-03 -8.017728e-03 -3.528238e-03 -2.571122e-03 -1.876823e-03 -1.239939e-03 -2.573034e-03 -1.239834e-03 -2.086158e-03 -3.985888e-03 -2.368426e-03 -2.187724e-03 -6.530334e-03 -1.998816e-02 -1.431339e-02 -1.182521e-02 -1.353723e-02 -1.266016e-02 -1.433042e-02 -7.230125e-03 -4.129019e-03 -8.017728e-03 -3.528238e-03 -2.571122e-03 -1.876823e-03 -1.239939e-03 -2.573034e-03 -1.239834e-03 -2.086158e-03 -3.985888e-03 -2.368426e-03 -2.187724e-03 -6.530334e-03 -1.998816e-02 -1.431339e-02 -1.182521e-02 -1.353723e-02 -1.266016e-02 -1.433042e-02 -7.230125e-03 -4.129019e-03 -8.017728e-03 -3.528238e-03 -2.571122e-03 -1.876823e-03 -1.239939e-03 -2.573034e-03 -1.239834e-03 -2.086158e-03 -3.985888e-03 -2.368426e-03 -2.187724e-03 -6.530334e-03 -1.998816e-02 -1.431339e-02 -1.182521e-02 -1.353723e-02 -1.266016e-02 -1.433042e-02 -7.230125e-03 -4.129019e-03 -8.017728e-03 -3.528238e-03 -2.571122e-03 -1.876823e-03 -1.239939e-03 -2.573034e-03 -1.239834e-03 -2.086158e-03 -3.985888e-03 -2.368426e-03 -2.187724e-03 -6.530334e-03 -1.998816e-02 -1.431339e-02 -1.182521e-02 -1.353723e-02 -1.266016e-02 -1.433042e-02 -7.230125e-03 -4.129019e-03 -8.017728e-03 -3.528238e-03 -2.571122e-03 -1.876823e-03 -1.239939e-03 -2.573034e-03 -1.239834e-03 -2.086158e-03 -3.985888e-03 -2.368426e-03 -2.187724e-03 -6.530334e-03 -1.998816e-02 -1.431339e-02 -1.182521e-02 -1.353723e-02 -1.266016e-02 -1.433042e-02 -7.230125e-03 -4.129019e-03 -8.017728e-03 -3.528238e-03 -2.571122e-03 -1.876823e-03 -1.239939e-03 -2.573034e-03 -1.239834e-03 -2.086158e-03 -3.985888e-03 -2.368426e-03 -2.187724e-03 -6.530334e-03 -1.998816e-02 -1.431339e-02 -1.182521e-02 -1.353723e-02 -1.266016e-02 -1.433042e-02 -7.230125e-03 -4.129019e-03 -8.017728e-03 -3.528238e-03 -2.571122e-03 -1.876823e-03 -1.239939e-03 -2.573034e-03 -1.239834e-03 -2.086158e-03 -3.985888e-03 -2.368426e-03 -2.187724e-03 -6.530334e-03
 -1.049857e-02 -4.162853e-03 -4.146283e-03 -4.146283e-03 -4.146283e-03 -4.199691e-03 -4.190312e-03 -4.640340e-03 2.186492e-04 3.696988e-03 1.610192e-02 -1.246987e-03 9.334884e-03 2.612657e-02 1.611549e-02 3.649392e-02 6.725680e-04 -1.268695e-02 5.626019e-03 1.149528e-02 -3.718554e-03 -6.325880e-03 -6.281575e-03 -6.281575e-03 -6.281575e-03 -6.435658e-03 -6.420538e-03 -6.990577e-03 6.676091e-03 1.775161e-02 9.806321e-03 9.750341e-03 -2.740049e-04 -3.102604e-02 4.281066e-02 1.529417e-02 6.906509e-03 4.553583e-02 5.021112e-02 8.300996e-03 -1.406326e-02 -6.978652e-02 -6.922700e-02 -6.922700e-02 -6.922700e-02 -6.909944e-02 -6.705699e-02 -6.049720e-02 2.651813e-02 6.601846e-02 4.205815e-02 7.666548e-02 6.775127e-02 4.888165e-02 1.381539e-01 1.411388e-01 1.408241e-02 1.201850e-01 2.007420e-01 7.194413e-02 -1.634075e-02 -3.177239e-02 -3.151148e-02 -3.151148e-02 -3.151148e-02 -3.219498e-02 -3.223404e-02 -3.074913e-02 2.032740e-02 6.451960e-02 -3.916486e-03 -2.027957e-03 4.931165e-02 4.251192e-02 7.858849e-02 1.134299e-01 9.320702e-03 3.901359e-02 1.356504e-01 5.022557e-02 -5.665637e-02 -8.251978e-02 -8.379325e-02 -8.379325e-02 -8.379325e-02 -8.169921e-02 -8.393381e-02 -8.978143e-02 6.904151e-03 9.589268e-02 3.183818e-02 1.232853e-01 1.247727e-01 1.142272e-01 1.825843e-01 1.584110e-01 -6.889366e-03 1.319598e-01 1.776295e-01 7.720083e-02 -9.870655e-03 -4.758965e-03 -4.728870e-03 -4.728870e-03 -4.728870e-03 -4.811808e-03 -4.822587e-03 -9.642807e-04 -1.266093e-02 1.081469e-02 4.189863e-03 1.679397e-02 -1.104637e-02 -9.770694e-04 -1.341559e-02 2.396282e-02 -6.206531e-03 1.846325e-02 6.886857e-02 3.775062e-02 -1.027283e-03 -2.064845e-03 -2.051462e-03 -2.051462e-03 -2.051462e-03 -2.093748e-03 -2.098729e-03 -2.298519e-03 1.542833e-02 -3.482991e-03 -2.285405e-03 3.535186e-03 8.692062e-03 -1.231763e-02 -9.129064e-03 9.280662e-04 2.679522e-04 7.589161e-03 1.255886e-03 8.594014e-03 8.411256e-04 -9.484827e-05 -9.198191e-05 -9.198191e-05 -9.198191e-05 -1.014210e-04 -9.965258e-05 -1.490024e-04 -5.239843e-03 -6.221926e-03 -5.833762e-03 -6.681491e-03 -1.116479e-02 -8.893328e-03 -1.704676e-02 -2.185775e-02 4.632222e-04 -1.024401e-02 -2.435062e-02 -1.063772e-02 -9.176055e-04 -2.114089e-06 0.000000e+00 0.000000e+00 0.000000e+00 -7.822462e-06 -5.289281e-06 -4.873663e-05 -4.037275e-03 -1.009982e-02 -4.727912e-03 -8.780565e-03 -9.253312e-03 -7.330898e-03 -1.699516e-02 -1.971794e-02 -3.018251e-03 -1.370294e-02 -2.732329e-02 -1.025001e-02 -9.176055e-04 -2.114089e-06 0.000000e+00 0.000000e+00 0.000000e+00 -7.822462e-06 -5.289281e-06 -4.873663e-05 -4.037275e-03 -1.009982e-02 -4.727912e-03 -8.780565e-03 -9.253312e-03 -7.330898e-03 -1.699516e-02 -1.971794e-02 -3.018251e-03 -1.370294e-02 -2.732329e-02 -1.025001e-02 -9.176055e-04 -2.114089e-06 0.000000e+00 0.000000e+00 0.000000e+00 -7.822462e-06 -5.289281e-06 -4.873663e-05 -4.037275e-03 -1.009982e-02 -4.727912e-03 -8.780565e-03 -9.253312e-03 -7.330898e-03 -1.699516e-02 -1.971794e-02 -3.018251e-03 -1.370294e-02 -2.732329e-02 -1.025001e-02 -9.176055e-04 -2.114089e-06 0.000000e+00 0.000000e+00 0.000000e+00 -7.822462e-06 -5.289281e-06 -4.873663e-05 -4.037275e-03 -1.009982e-02 -4.727912e-03 -8.780565e-03 -9.253312e-03 -7.330898e-03 -1.699516e-02 -1.971794e-02 -3.018251e-03 -1.370294e-02 -2.732329e-02 -1.025001e-02 -9.176055e-04 -2.114089e-06 0.000000e+00 0.000000e+00 0.000000e+00 -7.822462e-06 -5.289281e-06 -4.873663e-05 -4.037275e-03 -1.009982e-02 -4.727912e-03 -8.780565e-03 -9.253312e-03 -7.330898e-03 -1.699516e-02 -1.971794e-02 -3.018251e-03 -1.370294e-02 -2.732329e-02 -1.025001e-02 -9.176055e-04 -2.114089e-06 0.000000e+00 0.000000e+00 0.000000e+00 -7.822462e-06 -5.289281e-06 -4.873663e-05 -4.037275e-03 -1.009982e-02 -4.727912e-03 -8.780565e-03 -9.253312e-03 -7.330898e-03 -1.699516e-02 -1.971794e-02 -3.018251e-03 -1.370294e-02 -2.732329e-02 -1.025001e-02 -9.176055e-04 -2.114089e-06 0.000000e+00 0.000000e+00 0.000000e+00 -7.822462e-06 -5.289281e-06 -4.873663e-05 -4.037275e-03 -1.009982e-02 -4.727912e-03 -8.780565e-03 -9.253312e-03 -7.330898e-03 -1.699516e-02 -1.971794e-02 -3.018251e-03 -1.370294e-02 -2.732329e-02 -1.025001e-02 -9.176055e-04 -2.114089e-06 0.000000e+00 0.000000e+00 0.000000e+00 -7.822462e-06 -5.289281e-06 -4.873663e-05 -4.037275e-03 -1.009982e-02 -4.727912e-03 -8.780565e-03 -9.253312e-03 -7.330898e-03 -1.699516e-02 -1.971794e-02 -3.018251e-03 -1.370294e-02 -2.732329e-02 -1.025001e-02 -9.176055e-04 -2.114089e-06 0.000000e+00 0.000000e+00 0.000000e+00 -7.822462e-06 -5.289281e-06 -4.873663e-05 -4.037275e-03 -1.009982e-02 -4.727912e-03 -8.780565e-03 -9.253312e-03 -7.330898e-03 -1.699516e-02 -1.971794e-02 -3.018251e-03 -1.370294e-02 -2.732329e-02 -1.025001e-02 -9.176055e-04 -2.114089e-06 0.000000e+00 0.000000e+00 0.000000e+00 -7.822462e-06 -5.289281e-06 -4.873663e-05 -4.037275e-03 -1.009982e-02 -4.727912e-03 -8.780565e-03 -9.253312e-03 -7.330898e-03 -1.699516e-02 -1.971794e-02 -3.018251e-03 -1.370294e-02 -2.732329e-02 -1.025001e-02 -9.176055e-04 -2.114089e-06 0.000000e+00 0.000000e+00 0.000000e+00 -7.822462e-06 -5.289281e-06 -4.873663e-05 -4.037275e-03 -1.009982e-02 -4.727912e-03 -8.780565e-03 -9.253312e-03 -7.330898e-03 -1.699516e-02 -1.971794e-02 -3.018251e-03 -1.370294e-02 -2.732329e-02 -1.025001e-02 -9.176055e-04 -2.114089e-06 0.000000e+00 0.000000e+00 0.000000e+00 -7.822462e-06 -5.289281e-06 -4.873663e-05 -4.037275e-03 -1.009982e-02 -4.727912e-03 -8.780565e-03 -9.253312e-03 -7.330898e-03 -1.699516e-02 -1.971794e-02 -3.018251e-03 -1.370294e-02 -2.732329e-02 -1.025001e-02
 -1.023634e-01 8.466566e-03 4.699665e-02 3.423994e-02 5.714490e-02 3.276794e-02 -3.134673e-03 7.194627e-03 1.073721e-03 -4.617086e-03 -6.503486e-03 5.407590e-03 -5.711999e-03 -3.929083e-04 4.707049e-03 1.215979e-03 -1.245290e-02 5.837223e-03 1.634560e-02 -1.440355e-02 9.562908e-02 -2.064244e-02 -2.880396e-02 -1.223765e-02 -3.112800e-02 3.124231e-02 -4.200188e-02 -3.376029e-02 -1.499997e-03 -3.636166e-03 -9.246061e-03 3.020072e-04 2.870804e-03 -1.502869e-02 9.169827e-02 3.587457e-02 -4.070414e-02 6.408623e-02 6.024621e-02 -1.025253e-02 1.787387e-01 -6.357955e-02 -1.396752e-02 1.063630e-01 8.427469e-02 1.393828e-01 4.740585e-02 -2.204081e-02 9.099920e-02 4.839449e-02 3.750068e-02 -7.004823e-02 -1.770447e-02 -2.962878e-02 -3.598123e-03 3.242999e-02 -7.909793e-02 -4.654044e-03 4.725793e-02 1.752704e-02 1.034562e-01 7.404311e-02 2.775921e-02 -7.172406e-03 -7.254179e-02 -6.371921e-02 -3.659522e-02 6.462843e-03 -3.807455e-02 -6.585674e-03 -4.466214e-02 -2.007510e-03 5.805086e-02 2.254677e-02 2.639144e-02 8.883557e-02 5.348312e-02 4.985482e-02 4.081756e-02 7.878608e-02 1.582953e-01 8.243248e-02 3.896365e-02 -1.128824e-02 6.870035e-02 -3.711299e-02 9.009589e-02 1.836728e-02 -1.199684e-02 3.650577e-02 -2.419314e-02 5.826284e-02 -4.632340e-02 -2.096694e-03 4.114443e-02 -2.247942e-02 1.165623e-01 -1.305961e-02 -3.866036e-02 6.972640e-02 3.919856e-02 4.258355e-03 2.412444e-02 -2.232928e-02 -9.655321e-03 -1.128652e-02 -6.625020e-03 -2.916967e-03 -1.137716e-02 -2.599095e-02 -3.474148e-03 -2.370386e-02 -1.358801e-02 -6.444071e-03 3.516042e-02 6.300083e-02 3.660363e-02 4.375408e-02 1.777745e-02 -2.936408e-02 2.095943e-02 -4.641670e-04 -5.482121e-03 1.265024e-02 1.554633e-03 1.074736e-02 2.052703e-03 -1.014664e-03 3.252053e-03 -1.782475e-02 5.317114e-04 -7.333300e-03 3.104940e-03 5.271974e-03 4.675661e-03 -8.578061e-03 -1.452835e-02 -1.298370e-02 2.677441e-02 -2.002795e-02 -1.578934e-02 -6.874473e-03 -7.032581e-03 -7.247665e-03 -7.306253e-03 -7.496106e-03 -5.779209e-03 -3.640112e-03 -3.241757e-03 -5.326019e-03 -3.170710e-03 -3.463011e-03 2.885490e-04 -3.679700e-03 -1.094656e-02 -6.107697e-03 -6.322078e-03 -8.903715e-03 -1.051690e-02 -5.033191e-03 -2.534475e-02 -5.959509e-03 -6.125004e-03 -6.317004e-03 -6.368632e-03 -6.508918e-03 -4.957237e-03 -3.082301e-03 -4.606846e-03 -4.517884e-03 -2.672132e-03 -2.915183e-03 -3.447925e-03 -3.126728e-03 -1.072602e-02 -1.039061e-02 -5.388553e-03 -7.999145e-03 -9.532204e-03 -6.232368e-03 -2.534475e-02 -5.959509e-03 -6.125004e-03 -6.317004e-03 -6.368632e-03 -6.508918e-03 -4.957237e-03 -3.082301e-03 -4.606846e-03 -4.517884e-03 -2.672132e-03 -2.915183e-03 -3.447925e-03 -3.126728e-03 -1.072602e-02 -1.039061e-02 -5.388553e-03 -7.999145e-03 -9.532204e-03 -6.232368e-03 -2.534475e-02 -5.959509e-03 -6.125004e-03 -6.317004e-03 -6.368632e-03 -6.508918e-03 -4.957237e-03 -3.082301e-03 -4.606846e-03 -4.517884e-03 -2.672132e-03 -2.915183e-03 -3.447925e-03 -3.126728e-03 -1.072602e-02 -1.039061e-02 -5.388553e-03 -7.999145e-03 -9.532204e-03 -6.232368e-03 -2.534475e-02 -5.959509e-03 -6.125004e-03 -6.317004e-03 -6.368632e-03 -6.508918e-03 -4.957237e-03 -3.082301e-03 -4.606846e-03 -4.517884e-03 -2.672132e-03 -2.915183e-03 -3.447925e-03 -3.126728e-03 -1.072602e-02 -1.039061e-02 -5.388553e-03 -7.999145e-03 -9.532204e-03 -6.232368e-03 -2.534475e-02 -5.959509e-03 -6.125004e-03 -6.317004e-03 -6.368632e-03 -6.508918e-03 -4.957237e-03 -3.082301e-03 -4.606846e-03 -4.517884e-03 -2.672132e-03 -2.915183e-03 -3.447925e-03 -3.126728e-03 -1.072602e-02 -1.039061e-02 -5.388553e-03 -7.999145e-03 -9.532204e-03 -6.232368e-03 -2.534475e-02 -5.959509e-03 -6.125004e-03 -6.317004e-03 -6.368632e-03 -6.508918e-03 -4.957237e-03 -3.082301e-03 -4.606846e-03 -4.517884e-03 -2.672132e-03 -2.915183e-03 -3.447925e-03 -3.126728e-03 -1.072602e-02 -1.039061e-02 -5.388553e-03 -7.999145e-03 -9.532204e-03 -6.232368e-03 -2.534475e-02 -5.959509e-03 -6.125004e-03 -6.317004e-03 -6.368632e-03 -6.508918e-03 -4.957237e-03 -3.082301e-03 -4.606846e-03 -4.517884e-03 -2.672132e-03 -2.915183e-03 -3.447925e-03 -3.126728e-03 -1.072602e-02 -1.039061e-02 -5.388553e-03 -7.999145e-03 -9.532204e-03 -6.232368e-03 -2.534475e-02 -5.959509e-03 -6.125004e-03 -6.317004e-03 -6.368632e-03 -6.508918e-03 -4.957237e-03 -3.082301e-03 -4.606846e-03 -4.517884e-03 -2.672132e-03 -2.915183e-03 -3.447925e-03 -3.126728e-03 -1.072602e-02 -1.039061e-02 -5.388553e-03 -7.999145e-03 -9.532204e-03 -6.232368e-03 -2.534475e-02 -5.959509e-03 -6.125004e-03 -6.317004e-03 -6.368632e-03 -6.508918e-03 -4.957237e-03 -3.082301e-03 -4.606846e-03 -4.517884e-03 -2.672132e-03 -2.915183e-03 -3.447925e-03 -3.126728e-03 -1.072602e-02 -1.039061e-02 -5.388553e-03 -7.999145e-03 -9.532204e-03 -6.232368e-03 -2.534475e-02 -5.959509e-03 -6.125004e-03 -6.317004e-03 -6.368632e-03 -6.508918e-03 -4.957237e-03 -3.082301e-03 -4.606846e-03 -4.517884e-03 -2.672132e-03 -2.915183e-03 -3.447925e-03 -3.126728e-03 -1.072602e-02 -1.039061e-02 -5.388553e-03 -7.999145e-03 -9.532204e-03 -6.232368e-03 -2.534475e-02 -5.959509e-03 -6.125004e-03 -6.317004e-03 -6.368632e-03 -6.508918e-03 -4.957237e-03 -3.082301e-03 -4.606846e-03 -4.517884e-03 -2.672132e-03 -2.915183e-03 -3.447925e-03 -3.126728e-03 -1.072602e-02 -1.039061e-02 -5.388553e-03 -7.999145e-03 -9.532204e-03 -6.232368e-03 -2.534475e-02 -5.959509e-03 -6.125004e-03 -6.317004e-03 -6.368632e-03 -6.508918e-03 -4.957237e-03 -3.082301e-03 -4.606846e-03 -4.517884e-03 -2.672132e-03 -2.915183e-03 -3.447925e-03 -3.126728e-03 -1.072602e-02 -1.039061e-02 -5.388553e-03 -7.999145e-03 -9.532204e-03 -6.232368e-03
 -1.320814e-02 -3.006598e-03 -2.990323e-03 -2.990323e-03 -2.990323e-03 -3.043574e-03 -3.009759e-03 -3.022144e-03 -8.293423e-03 -3.137832e-02 -1.096581e-02 -1.043816e-02 -1.314718e-02 8.619207e-04 2.582368e-02 7.298358e-02 -1.814746e-03 3.256657e-02 6.568097e-02 -1.580017e-02 -3.718190e-03 -5.494199e-03 -5.443684e-03 -5.443684e-03 -5.443684e-03 -5.538649e-03 -5.493906e-03 -5.526711e-03 -2.231353e-02 2.311447e-02 -2.092759e-02 1.518989e-03 -1.349539e-02 -3.668849e-03 6.527382e-02 1.069413e-01 -2.501988e-02 8.317360e-03 8.598736e-02 -3.061769e-02 2.210020e-02 -6.775768e-02 -6.706612e-02 -6.706612e-02 -6.706612e-02 -6.601525e-02 -6.551306e-02 -6.815434e-02 1.419207e-01 1.127517e-01 -1.525374e-02 6.786828e-02 8.003700e-02 4.841266e-02 8.375229e-02 1.006671e-01 3.357231e-03 1.103624e-01 1.365966e-01 1.020212e-01 -3.808229e-02 -2.923025e-02 -2.898632e-02 -2.898632e-02 -2.898632e-02 -2.953356e-02 -2.923553e-02 -2.958463e-02 -6.503708e-02 9.576040e-02 3.032317e-03 -2.778308e-02 6.291973e-02 -1.367951e-02 1.646384e-01 1.618026e-01 -4.137792e-02 4.596670e-02 1.572333e-01 5.827845e-02 2.698100e-02 -8.139929e-02 -8.285251e-02 -8.285251e-02 -8.285251e-02 -8.199799e-02 -8.354175e-02 -8.018601e-02 2.538222e-02 7.887197e-02 9.252087e-02 1.213961e-01 8.498270e-02 9.297829e-02 1.623370e-01 9.843487e-02 3.825101e-02 1.173312e-01 8.076355e-02 1.272978e-01 -5.564130e-03 -4.063791e-03 -4.031445e-03 -4.031445e-03 -4.031445e-03 -4.115953e-03 -4.070736e-03 -4.102751e-03 -1.481654e-02 -2.587859e-02 -2.494084e-03 -9.625045e-03 -1.594838e-02 -2.179630e-02 2.697315e-02 9.571313e-02 4.137293e-03 1.103867e-02 8.044071e-02 3.390056e-03 -3.710811e-03 -1.773786e-03 -1.760933e-03 -1.760933e-03 -1.760933e-03 -1.796349e-03 -1.776020e-03 -1.791162e-03 8.723026e-03 -1.165783e-02 -1.169933e-02 -1.834688e-03 -1.174990e-02 -1.326024e-02 2.450506e-02 1.527299e-02 -7.954790e-03 -9.781506e-03 3.881965e-02 8.654750e-05 -2.390967e-03 -7.934731e-05 -7.594530e-05 -7.594530e-05 -7.594530e-05 -8.784279e-05 -8.024791e-05 -8.208222e-05 -4.119966e-03 -1.035593e-02 -3.433903e-03 -4.299467e-03 -7.738065e-03 -2.957968e-03 -2.620187e-02 -2.277428e-02 -2.098451e-03 -1.068035e-02 -1.990202e-02 -1.007793e-02 -2.123594e-03 -2.864472e-06 0.000000e+00 0.000000e+00 0.000000e+00 -1.101781e-05 -4.066542e-06 -4.710294e-06 -3.483724e-03 -8.897019e-03 -2.836615e-03 -5.478230e-03 -6.482117e-03 -4.247352e-03 -2.338413e-02 -2.942793e-02 -1.737487e-03 -1.227846e-02 -2.718654e-02 -8.633090e-03 -2.123594e-03 -2.864472e-06 0.000000e+00 0.000000e+00 0.000000e+00 -1.101781e-05 -4.066542e-06 -4.710294e-06 -3.483724e-03 -8.897019e-03 -2.836615e-03 -5.478230e-03 -6.482117e-03 -4.247352e-03 -2.338413e-02 -2.942793e-02 -1.737487e-03 -1.227846e-02 -2.718654e-02 -8.633090e-03 -2.123594e-03 -2.864472e-06 0.000000e+00 0.000000e+00 0.000000e+00 -1.101781e-05 -4.066542e-06 -4.710294e-06 -3.483724e-03 -8.897019e-03 -2.836615e-03 -5.478230e-03 -6.482117e-03 -4.247352e-03 -2.338413e-02 -2.942793e-02 -1.737487e-03 -1.227846e-02 -2.718654e-02 -8.633090e-03 -2.123594e-03 -2.864472e-06 0.000000e+00 0.000000e+00 0.000000e+00 -1.101781e-05 -4.066542e-06 -4.710294e-06 -3.483724e-03 -8.897019e-03 -2.836615e-03 -5.478230e-03 -6.482117e-03 -4.247352e-03 -2.338413e-02 -2.942793e-02 -1.737487e-03 -1.227846e-02 -2.718654e-02 -8.633090e-03 -2.123594e-03 -2.864472e-06 0.000000e+00 0.000000e+00 0.000000e+00 -1.101781e-05 -4.066542e-06 -4.710294e-06 -3.483724e-03 -8.897019e-03 -2.836615e-03 -5.478230e-03 -6.482117e-03 -4.247352e-03 -2.338413e-02 -2.942793e-02 -1.737487e-03 -1.227846e-02 -2.718654e-02 -8.633090e-03 -2.123594e-03 -2.864472e-06 0.000000e+00 0.000000e+00 0.000000e+00 -1.101781e-05 -4.066542e-06 -4.710294e-06 -3.483724e-03 -8.897019e-03 -2.836615e-03 -5.478230e-03 -6.482117e-03 -4.247352e-03 -2.338413e-02 -2.942793e-02 -1.737487e-03 -1.227846e-02 -2.718654e-02 -8.633090e-03 -2.123594e-03 -2.864472e-06 0.000000e+00 0.000000e+00 0.000000e+00 -1.101781e-05 -4.066542e-06 -4.710294e-06 -3.483724e-03 -8.897019e-03 -2.836615e-03 -5.478230e-03 -6.482117e-03 -4.247352e-03 -2.338413e-02 -2.942793e-02 -1.737487e-03 -1.227846e-02 -2.718654e-02 -8.633090e-03 -2.123594e-03 -2.864472e-06 0.000000e+00 0.000000e+00 0.000000e+00 -1.101781e-05 -4.066542e-06 -4.710294e-06 -3.483724e-03 -8.897019e-03 -2.836615e-03 -5.478230e-03 -6.482117e-03 -4.247352e-03 -2.338413e-02 -2.942793e-02 -1.737487e-03 -1.227846e-02 -2.718654e-02 -8.633090e-03 -2.123594e-03 -2.864472e-06 0.000000e+00 0.000000e+00 0.000000e+00 -1.101781e-05 -4.066542e-06 -4.710294e-06 -3.483724e-03 -8.897019e-03 -2.836615e-03 -5.478230e-03 -6.482117e-03 -4.247352e-03 -2.338413e-02 -2.942793e-02 -1.737487e-03 -1.227846e-02 -2.718654e-02 -8.633090e-03 -2.123594e-03 -2.864472e-06 0.000000e+00 0.000000e+00 0.000000e+00 -1.101781e-05 -4.066542e-06 -4.710294e-06 -3.483724e-03 -8.897019e-03 -2.836615e-03 -5.478230e-03 -6.482117e-03 -4.247352e-03 -2.338413e-02 -2.942793e-02 -1.737487e-03 -1.227846e-02 -2.718654e-02 -8.633090e-03 -2.123594e-03 -2.864472e-06 0.000000e+00 0.000000e+00 0.000000e+00 -1.101781e-05 -4.066542e-06 -4.710294e-06 -3.483724e-03 -8.897019e-03 -2.836615e-03 -5.478230e-03 -6.482117e-03 -4.247352e-03 -2.338413e-02 -2.942793e-02 -1.737487e-03 -1.227846e-02 -2.718654e-02 -8.633090e-03 -2.123594e-03 -2.864472e-06 0.000000e+00 0.000000e+00 0.000000e+00 -1.101781e-05 -4.066542e-06 -4.710294e-06 -3.483724e-03 -8.897019e-03 -2.836615e-03 -5.478230e-03 -6.482117e-03 -4.247352e-03 -2.338413e-02 -2.942793e-02 -1.737487e-03 -1.227846e-02 -2.718654e-02 -8.633090e-03
 -1.927060e-03 -4.102756e-03 -4.105994e-02 -3.054034e-02 -4.787361e-02 -5.182558e-03 -1.308452e-02 -5.072023e-03 -1.571864e-04 -1.532436e-04 -1.653001e-04 -1.556979e-04 -1.532436e-04 -1.532436e-04 -1.532436e-04 -1.598211e-04 -2.099245e-04 -2.381228e-04 -1.532436e-04 -1.532436e-04 -1.565612e-03 -6.945699e-03 -5.772695e-02 -2.447507e-02 -5.172993e-02 -4.359641e-03 -8.814202e-03 -6.185133e-03 -5.047630e-05 -4.697542e-05 -5.781450e-05 -4.916329e-05 -4.697542e-05 -4.697542e-05 -4.697542e-05 -5.328224e-05 -9.686365e-05 -1.227626e-04 -4.697542e-05 -4.697542e-05 -1.434278e-03 -6.283650e-03 -5.928553e-02 -2.586825e-02 -5.570888e-02 -3.854742e-03 -9.752780e-03 -5.421541e-03 -3.307228e-06 0.000000e+00 -1.038126e-05 -1.830003e-06 0.000000e+00 0.000000e+00 0.000000e+00 -5.455964e-06 -4.716278e-05 -7.191700e-05 0.000000e+00 0.000000e+00 -1.449427e-03 -6.353240e-03 -5.969099e-02 -2.615502e-02 -5.618789e-02 -3.927916e-03 -9.886385e-03 -3.399665e-03 -8.603008e-06 -5.283577e-06 -1.566411e-05 -7.150863e-06 -5.283577e-06 -5.283577e-06 -5.283577e-06 -1.084398e-05 -5.261214e-05 -7.761169e-05 -5.283577e-06 -5.283577e-06 -1.434278e-03 -6.283650e-03 -5.928553e-02 -2.586825e-02 -5.570888e-02 -3.854742e-03 -9.752780e-03 -5.421541e-03 -3.307228e-06 0.000000e+00 -1.038126e-05 -1.830003e-06 0.000000e+00 0.000000e+00 0.000000e+00 -5.455964e-06 -4.716278e-05 -7.191700e-05 0.000000e+00 0.000000e+00 -1.531577e-03 -6.729376e-03 -5.911938e-02 -2.542975e-02 -5.485895e-02 -1.981692e-03 -1.038974e-02 -3.683696e-03 -3.865070e-05 -3.521934e-05 -4.581886e-05 -3.715195e-05 -3.521934e-05 -3.521934e-05 -3.521934e-05 -4.090017e-05 -8.450382e-05 -1.110128e-04 -3.521934e-05 -3.521934e-05 -1.744226e-03 -3.423778e-03 -4.854304e-02 -3.018024e-02 -5.158335e-02 -4.805119e-03 -7.846431e-03 -6.790722e-03 -1.052067e-04 -1.012642e-04 -1.133801e-04 -1.036636e-04 -1.012642e-04 -1.012642e-04 -1.012642e-04 -1.074457e-04 -1.558189e-04 -1.853679e-04 -1.012642e-04 -1.012642e-04 -3.271718e-03 -1.105942e-02 -3.065336e-02 -2.020872e-02 -2.036831e-02 -5.606392e-03 -1.175638e-02 -8.588023e-04 -5.659517e-04 -5.600659e-04 -5.770492e-04 -5.651155e-04 -5.600659e-04 -5.600659e-04 -5.600659e-04 -5.721661e-04 -6.484567e-04 -6.988656e-04 -5.600659e-04 -5.600659e-04 -3.884373e-03 -4.628259e-03 -1.965801e-02 -2.417552e-02 -8.113645e-03 -8.914083e-03 -7.184597e-03 -8.042462e-03 -7.802332e-04 -7.725421e-04 -7.904112e-04 -7.772088e-04 -7.725421e-04 -7.725421e-04 -7.725421e-04 -7.850670e-04 -8.685535e-04 -9.278650e-04 -7.725421e-04 -7.725421e-04 -1.079382e-02 -1.473946e-02 9.822891e-02 1.773773e-02 1.004002e-01 -2.046510e-02 -2.829695e-02 -2.505045e-02 -4.239598e-03 -4.213752e-03 -4.260682e-03 -4.232283e-03 -4.213752e-03 -4.213752e-03 -4.213752e-03 -4.250562e-03 -4.488094e-03 -4.686102e-03 -4.213752e-03 -4.213752e-03 -6.992688e-03 -1.513266e-02 4.967173e-02 -8.905150e-03 5.105268e-02 -7.413463e-03 -1.979784e-02 -1.621024e-02 -2.317327e-03 -2.300273e-03 -2.336058e-03 -2.309932e-03 -2.300273e-03 -2.300273e-03 -2.300273e-03 -2.323498e-03 -2.501250e-03 -2.626852e-03 -2.300273e-03 -2.300273e-03 -4.402284e-03 -1.975682e-02 6.205189e-02 6.574245e-03 6.788869e-02 -1.870787e-02 -1.725601e-02 -3.478499e-04 -3.370347e-03 -3.349652e-03 -3.393742e-03 -3.365577e-03 -3.349652e-03 -3.349652e-03 -3.349652e-03 -3.385763e-03 -3.622450e-03 -3.776974e-03 -3.349652e-03 -3.349652e-03 -1.369992e-02 -1.065982e-02 1.079226e-01 4.366766e-03 5.889776e-02 -9.977338e-03 1.114787e-02 -1.894124e-04 -5.269979e-03 -5.239094e-03 -5.317124e-03 -5.266579e-03 -5.239094e-03 -5.239094e-03 -5.239094e-03 -5.287305e-03 -1.404868e-03 -6.008135e-03 -5.239094e-03 -5.239094e-03 -6.962590e-03 -1.812887e-02 3.156380e-02 -2.624723e-03 8.608000e-02 -1.485473e-02 -3.089836e-02 6.184128e-03 -2.839229e-03 -2.814335e-03 -2.862650e-03 -2.833331e-03 -2.814335e-03 -2.814335e-03 -2.814335e-03 -2.854166e-03 -3.076324e-03 -3.251233e-03 -2.814335e-03 -2.814335e-03 -6.472589e-03 6.662537e-02 1.327798e-01 1.345997e-01 1.069890e-01 3.848554e-02 1.079597e-01 5.711981e-02 -2.983685e-02 -2.937728e-02 -2.759958e-02 -2.979201e-02 -2.937728e-02 -2.937728e-02 -2.937728e-02 -2.777193e-02 -2.971765e-02 -2.578667e-02 -2.937728e-02 -2.937728e-02 2.502563e-02 8.374629e-02 1.368177e-01 1.506093e-01 1.308534e-01 8.842283e-02 1.335826e-01 6.908311e-02 -4.069628e-02 -4.202626e-02 -4.244612e-02 -4.085339e-02 -4.202626e-02 -4.202626e-02 -4.202626e-02 -4.263028e-02 -3.766559e-02 -3.538918e-02 -4.202626e-02 -4.202626e-02 -7.230007e-03 -1.596769e-02 4.725519e-02 1.083314e-02 1.215918e-02 -2.853465e-03 -1.700201e-02 -9.009998e-03 -2.271182e-03 -2.257104e-03 -2.294211e-03 -2.266743e-03 -2.257104e-03 -2.257104e-03 -2.257104e-03 -2.278492e-03 -2.489523e-03 -2.600982e-03 -2.257104e-03 -2.257104e-03 1.244411e-02 4.608065e-02 1.148303e-01 9.401131e-02 1.148860e-01 1.001763e-02 5.192421e-02 7.439417e-02 -2.358338e-02 -2.351781e-02 -2.365681e-02 -2.356589e-02 -2.351781e-02 -2.351781e-02 -2.351781e-02 -2.359406e-02 -2.516084e-02 -2.434429e-02 -2.351781e-02 -2.351781e-02 2.399170e-02 9.837281e-02 1.234196e-01 1.583525e-01 1.180347e-01 7.658166e-02 1.142456e-01 1.957435e-02 -3.473919e-02 -3.464552e-02 -3.486233e-02 -3.471278e-02 -3.464552e-02 -3.464552e-02 -3.464552e-02 -3.473896e-02 -3.484965e-02 -3.257710e-02 -3.464552e-02 -3.464552e-02 -7.824231e-03 -7.561409e-03 3.088023e-02 1.214612e-03 3.158591e-02 -1.611893e-02 -1.762629e-02 -1.137621e-02 -1.942693e-03 -1.927310e-03 -1.953978e-03 -1.935980e-03 -1.927310e-03 -1.927310e-03 -1.927310e-03 -1.950633e-03 -2.090985e-03 -2.194370e-03 -1.927310e-03 -1.927310e-03
 -1.871622e-02 -7.191291e-03 -2.589328e-03 -1.978911e-03 -2.376077e-03 -2.968617e-03 -8.308726e-03 -8.213370e-03 -1.468191e-02 -5.853351e-03 -9.194062e-03 -5.496619e-03 -5.805442e-03 -6.136510e-03 -1.285929e-02 -7.274711e-03 -9.560469e-03 -1.421661e-02 -4.304098e-04 -6.996382e-03 -2.139778e-02 -1.642573e-03 -2.068807e-03 -3.368701e-03 -1.927402e-03 -5.706562e-03 -6.830450e-03 -4.686736e-03 -1.157859e-02 -7.763254e-03 -7.483444e-03 -6.180117e-03 -4.707729e-03 -6.741176e-03 -8.422342e-03 -1.375886e-02 -7.734396e-03 -1.178928e-02 -1.956067e-02 -9.165584e-03 -2.002039e-02 -5.206485e-03 -1.746658e-03 -2.900320e-03 -1.594316e-03 -6.819959e-03 -6.001720e-03 -6.015299e-03 -1.218681e-02 -8.782610e-03 -6.590858e-03 -5.511317e-03 -4.121869e-03 -5.979270e-03 -9.273955e-03 -1.762890e-02 -6.980803e-03 -1.442102e-02 -1.781850e-02 -8.148653e-03 -2.012675e-02 -5.256056e-03 -1.776589e-03 -2.942615e-03 -1.622820e-03 -6.897826e-03 -6.057942e-03 -6.074181e-03 -1.226102e-02 -8.845839e-03 -6.638828e-03 -5.553944e-03 -4.163424e-03 -6.035003e-03 -9.431699e-03 -1.592005e-02 -7.024048e-03 -1.449952e-02 -1.790856e-02 -8.218001e-03 -2.002039e-02 -5.206485e-03 -1.746658e-03 -2.900320e-03 -1.594316e-03 -6.819959e-03 -6.001720e-03 -6.015299e-03 -1.218681e-02 -8.782610e-03 -6.590858e-03 -5.511317e-03 -4.121869e-03 -5.979270e-03 -9.273955e-03 -1.762890e-02 -6.980803e-03 -1.442102e-02 -1.781850e-02 -8.148653e-03 -2.084503e-02 -3.435333e-03 -1.918821e-03 -3.133066e-03 -1.758421e-03 -7.317457e-03 -6.409684e-03 -6.473425e-03 -1.295832e-02 -9.336812e-03 -4.864319e-03 -5.888043e-03 -2.256712e-03 -6.416185e-03 -1.012965e-02 -1.302244e-02 -7.414074e-03 -1.321276e-02 -1.883234e-02 -8.670619e-03 -1.822313e-02 -6.588206e-03 -1.907333e-04 -3.764624e-03 -2.157947e-03 -6.431686e-03 -5.409735e-03 -5.386180e-03 -1.520872e-02 -1.100354e-02 -8.352374e-03 -4.827548e-03 -5.270035e-03 -5.374683e-03 -9.401307e-03 -1.729540e-02 -2.331464e-03 -3.940621e-03 -1.713542e-02 -8.002026e-03 -4.786176e-04 -1.208936e-02 -3.396273e-03 -6.211886e-03 3.405446e-03 5.476609e-03 -2.959771e-03 -5.339707e-03 -1.116140e-02 -1.097522e-02 6.755709e-05 -5.721819e-03 -4.556891e-03 -7.284253e-03 -5.583698e-03 1.716266e-03 -1.106938e-02 1.900495e-03 -2.049739e-02 -1.601182e-02 9.246678e-03 -1.167606e-02 -1.939176e-03 -9.390370e-03 -5.805176e-03 -3.375600e-03 -3.435946e-03 -5.596594e-03 -6.872055e-03 -9.383279e-03 -7.282225e-03 -1.039302e-02 -4.215076e-03 -5.479018e-03 4.840423e-04 -7.053055e-03 -1.223257e-02 5.842151e-03 3.921088e-03 -9.530283e-03 3.840992e-02 -8.264564e-03 -1.152363e-02 -1.591403e-02 -1.724854e-02 -1.869743e-02 -9.039129e-03 -1.752435e-02 1.634080e-03 1.253613e-02 -7.460885e-03 1.285753e-02 2.272981e-03 -1.173133e-02 6.010792e-03 4.055574e-02 2.437455e-02 2.917371e-02 1.860015e-02 -3.440511e-03 4.106949e-02 -5.738562e-03 -4.170057e-03 -3.580398e-03 -7.249777e-03 -1.963105e-02 3.905801e-03 2.287409e-03 7.569826e-04 2.182119e-03 5.793146e-03 -2.775817e-03 -3.821119e-03 -5.816185e-03 -1.983766e-03 1.217887e-02 5.166522e-03 -1.946402e-02 -4.905190e-03 3.851414e-03 2.428774e-02 -1.204271e-02 -1.542604e-02 -1.636579e-02 -1.582064e-02 -2.022503e-02 -1.038948e-02 -1.509019e-02 3.400293e-02 1.968029e-02 -9.549205e-03 -8.253382e-03 -5.549936e-03 -4.438836e-03 8.033190e-03 5.517860e-02 -1.502130e-02 -1.344483e-03 5.855781e-02 -1.519231e-02 1.972077e-02 -6.779510e-03 -1.505514e-02 -1.827392e-02 -2.264928e-02 -1.786163e-02 -9.757741e-03 -2.085943e-03 6.611814e-03 1.379935e-02 -2.384900e-02 -4.536719e-03 -7.053956e-03 -7.354393e-03 2.742514e-02 5.059117e-02 -4.108974e-03 2.715079e-02 6.492271e-02 1.696445e-02 2.637045e-02 -1.115330e-02 -1.523941e-02 -2.525216e-03 -5.557869e-03 -2.052947e-02 -8.905675e-04 -2.169682e-03 -1.107027e-04 1.167827e-02 9.150153e-03 -3.117968e-03 -1.107715e-02 -3.950149e-03 -1.668209e-03 2.485976e-02 -2.638813e-02 -2.660551e-03 4.572556e-02 5.009878e-03 4.059568e-02 2.135551e-03 2.577365e-02 -4.184933e-03 -1.365792e-02 3.166829e-02 2.522097e-02 2.025006e-02 3.469781e-02 5.439745e-02 -4.486412e-03 5.509337e-03 2.083774e-02 6.658654e-03 1.629987e-02 6.094420e-03 -2.419535e-02 -1.909024e-03 2.547833e-02 2.413386e-02 2.567675e-02 4.493875e-02 -1.935030e-02 2.407525e-02 7.296956e-03 4.444239e-02 3.331098e-02 -6.810150e-04 3.864720e-02 3.743768e-04 9.501196e-03 2.005567e-03 -2.815208e-02 3.566468e-02 8.478884e-03 1.248192e-02 5.422407e-02 1.800113e-02 -7.890782e-03 2.325665e-02 5.657268e-04 1.464918e-02 -9.609519e-03 -1.114933e-02 -1.063280e-02 -1.077181e-02 -4.878448e-03 4.850370e-04 1.073304e-02 -6.514183e-03 -1.289455e-02 -9.182797e-03 1.158843e-02 -1.450384e-03 1.958398e-02 8.440311e-04 5.529947e-03 9.510881e-03 8.436487e-03 -1.440232e-02 2.096078e-02 -1.995446e-02 7.429970e-03 -2.192059e-02 -3.117084e-02 2.527071e-02 1.629361e-02 3.793048e-02 4.058636e-02 1.046090e-02 2.723114e-02 1.087617e-02 -1.120404e-02 1.208506e-02 1.042061e-02 -1.368361e-02 2.392482e-02 4.854589e-02 2.310578e-02 1.638754e-02 7.023660e-03 3.563098e-02 -4.660335e-02 1.762163e-02 5.361421e-03 5.719843e-02 -8.588743e-03 1.174562e-02 3.777207e-03 -1.303167e-02 5.781250e-02 2.238321e-02 1.661156e-02 2.822865e-02 -5.467821e-03 2.532164e-02 4.463878e-02 3.289228e-02 1.741259e-03 2.392257e-02 2.311571e-02 -1.109400e-02 -7.369399e-03 1.042825e-03 -8.394387e-03 -9.594766e-03 -5.250597e-03 -1.224095e-03 -2.214719e-03 -6.108783e-03 -7.546997e-03 -4.504922e-03 -4.303942e-03 -1.598864e-02 1.051110e-02 8.560312e-03 -2.334754e-02 1.651083e-02 1.109846e-02 1.564475e-02
 8.361150e-03 -2.652607e-04 -2.652607e-04 -2.652607e-04 -2.652607e-04 -2.652607e-04 -2.652607e-04 -3.889123e-04 1.044169e-02 6.731223e-03 -3.034181e-03 -3.186859e-04 -2.002250e-02 -1.041589e-02 -3.640296e-02 -3.719921e-02 -1.851290e-03 -2.156008e-02 -4.681407e-02 3.216967e-03 -1.286645e-04 -7.668871e-05 -7.668871e-05 -7.668871e-05 -7.668871e-05 -7.668871e-05 -7.668871e-05 -1.786458e-04 2.714854e-04 -5.327123e-03 -3.590871e-03 -1.201216e-02 -1.173683e-02 -5.578296e-03 -2.912732e-02 -3.015386e-02 -3.126455e-03 -1.932312e-02 -3.892883e-02 -3.113628e-03 -4.764207e-05 0.000000e+00 0.000000e+00 0.000000e+00 0.000000e+00 0.000000e+00 0.000000e+00 -9.204131e-05 -1.645957e-03 -8.483063e-03 -5.084748e-03 -1.052958e-02 -1.409160e-02 -8.752369e-03 -2.654126e-02 -2.764497e-02 -2.713563e-03 -1.886451e-02 -3.665668e-02 -6.601723e-03 -5.677820e-05 -8.840158e-06 -8.840158e-06 -8.840158e-06 -8.840158e-06 -8.840158e-06 -8.840158e-06 -1.017872e-04 -1.666920e-03 -8.577354e-03 -5.143718e-03 -1.064106e-02 -1.424402e-02 -8.830524e-03 -2.674260e-02 -2.779551e-02 -2.748494e-03 -1.908257e-02 -3.489700e-02 -6.673350e-03 -4.764207e-05 0.000000e+00 0.000000e+00 0.000000e+00 0.000000e+00 0.000000e+00 0.000000e+00 -9.204131e-05 -1.645957e-03 -8.483063e-03 -5.084748e-03 -1.052958e-02 -1.409160e-02 -8.752369e-03 -2.654126e-02 -2.764497e-02 -2.713563e-03 -1.886451e-02 -3.665668e-02 -6.601723e-03 -1.061180e-04 -5.551318e-05 -5.551318e-05 -5.551318e-05 -5.551318e-05 -5.551318e-05 -5.551318e-05 -1.534351e-04 4.703031e-03 -4.891642e-03 -1.174954e-03 -1.132988e-02 -1.513792e-02 -9.386667e-03 -2.811592e-02 -2.922986e-02 -2.951963e-03 -2.008839e-02 -3.897229e-02 -7.124423e-03 -2.319139e-04 -1.759453e-04 -1.759453e-04 -1.759453e-04 -1.759453e-04 -1.759453e-04 -1.759453e-04 -2.886341e-04 -2.206252e-03 -6.728773e-03 -6.585908e-03 -1.135073e-02 -1.802392e-02 -1.122895e-02 -3.262887e-02 -2.935980e-02 -1.424965e-03 -1.557310e-02 -4.121355e-02 2.160567e-02 -1.062208e-03 -9.675036e-04 -9.675036e-04 -9.675036e-04 -9.675036e-04 -9.675036e-04 -9.675036e-04 -1.180275e-03 -2.547285e-03 -6.887385e-03 -4.763817e-03 -8.790285e-03 -3.276477e-02 4.986687e-03 -4.481970e-02 -2.913099e-02 -1.206003e-03 -1.525327e-02 4.064717e-03 3.438850e-02 -1.488061e-03 -1.366791e-03 -1.366791e-03 -1.366791e-03 -1.366791e-03 -1.366791e-03 -1.366791e-03 -1.623695e-03 3.488549e-02 5.639021e-02 1.758247e-02 3.744841e-02 -1.486525e-02 -6.867201e-03 -5.783504e-02 -5.845659e-02 -7.225065e-03 -3.989231e-02 -6.714251e-02 2.312434e-02 -8.809780e-03 -8.138679e-03 -8.138679e-03 -8.138679e-03 -8.138679e-03 -8.138679e-03 -8.138679e-03 -9.358544e-03 6.638981e-02 4.553585e-01 7.418630e-02 1.158125e-01 2.617105e-02 -7.925398e-03 -1.610104e-01 -2.255852e-01 -2.463944e-02 -1.453126e-01 -2.022901e-01 1.614265e-01 -4.560448e-03 -4.263342e-03 -4.263342e-03 -4.263342e-03 -4.263342e-03 -4.263342e-03 -4.263342e-03 -4.897119e-03 2.634299e-02 5.743318e-02 1.188516e-02 6.553154e-02 3.666934e-02 4.731633e-02 -4.169572e-02 -4.072751e-02 9.529330e-03 -5.984309e-02 -1.064861e-01 2.713796e-02 -4.537668e-03 -6.182970e-03 -6.182970e-03 -6.182970e-03 -6.182970e-03 -6.182970e-03 -6.182970e-03 -7.161733e-03 2.514706e-02 1.156680e-01 6.095380e-02 1.142629e-01 7.519616e-03 -3.054966e-02 4.675437e-03 -4.208575e-02 5.163673e-03 -9.442448e-02 -7.774815e-02 -4.753924e-03 -1.020599e-02 -9.486389e-03 -9.486389e-03 -9.486389e-03 -9.486389e-03 -9.486389e-03 -9.486389e-03 -8.798441e-03 -1.383341e-02 4.941394e-02 2.217478e-02 2.272965e-02 9.937791e-02 1.252227e-01 7.283647e-02 -1.157041e-01 -1.676029e-02 -1.221906e-01 2.163686e-02 1.883877e-02 -5.333436e-03 -4.982174e-03 -4.982174e-03 -4.982174e-03 -4.982174e-03 -4.982174e-03 -4.982174e-03 -5.725724e-03 5.716830e-04 -1.684781e-02 1.926192e-02 -1.841872e-02 1.021468e-01 5.295485e-03 -1.058634e-01 -9.724832e-02 -1.009731e-02 -2.179776e-02 1.182571e-01 8.144828e-02 -3.645132e-02 -3.468466e-02 -3.468466e-02 -3.468466e-02 -3.468466e-02 -3.468466e-02 -3.468466e-02 -3.463007e-02 -6.656235e-02 -1.219386e-01 -1.982008e-02 7.035633e-02 1.579301e-01 -1.020798e-01 -4.370241e-01 -4.893682e-01 6.975062e-02 7.423915e-01 9.232321e-01 -1.563602e-01 -3.860798e-02 -3.710703e-02 -3.710703e-02 -3.710703e-02 -3.710703e-02 -3.710703e-02 -3.710703e-02 -3.700664e-02 -7.789429e-02 -2.877369e-01 -3.606248e-02 -2.197517e-02 -5.786143e-02 -8.487061e-02 -4.534876e-01 -4.810955e-01 2.215131e-02 8.421697e-01 1.410132e+00 -1.489093e-01 -4.242048e-03 -3.929463e-03 -3.929463e-03 -3.929463e-03 -3.929463e-03 -3.929463e-03 -3.929463e-03 -4.575976e-03 -2.303555e-03 -1.055051e-02 1.708350e-02 -4.656825e-03 4.280757e-03 -3.290926e-02 1.102708e-01 -4.159522e-03 8.576556e-02 -4.493569e-02 -1.501085e-01 5.505869e-02 -2.719022e-02 -2.577578e-02 -2.577578e-02 -2.577578e-02 -2.577578e-02 -2.577578e-02 -2.577578e-02 -1.938298e-02 -6.311360e-02 -1.281946e-01 -6.307420e-02 -1.316408e-01 -1.478520e-01 4.909743e-02 8.730094e-01 9.402394e-01 -7.189005e-02 -2.631880e-01 -5.296727e-01 -2.891621e-02 -3.413964e-02 -3.446651e-02 -3.446651e-02 -3.446651e-02 -3.446651e-02 -3.446651e-02 -3.446651e-02 -3.361302e-02 -3.384533e-02 -1.704131e-01 -7.531029e-02 -9.669657e-02 6.934379e-02 9.558934e-02 7.847379e-01 1.241708e+00 -9.869345e-02 -4.064263e-01 -5.852316e-01 -1.319911e-01 -3.826359e-03 -3.545920e-03 -3.545920e-03 -3.545920e-03 -3.545920e-03 -3.545920e-03 -3.545920e-03 2.286608e-04 5.351016e-03 1.028685e-01 1.857424e-02 1.709048e-02 -4.109556e-03 7.777574e-02 -7.395952e-02 -1.051171e-01 9.039075e-03 -4.183960e-02 -1.092896e-01 1.080307e-01
 -1.056672e-02 -1.861565e-02 -2.251563e-02 -1.218785e-02 -1.816579e-02 -2.284801e-02 -9.477260e-03 -5.256423e-03 -9.542675e-03 -1.111993e-03 -3.823399e-03 -4.072429e-04 -1.518765e-03 -3.578152e-03 -8.004143e-04 -1.567409e-03 -4.556980e-03 -2.305303e-04 -2.253533e-03 -1.823900e-03 -1.442109e-02 -1.970483e-02 -2.013482e-02 -2.524433e-02 -1.949990e-02 -1.634867e-02 -9.318609e-03 -5.933642e-03 -1.100905e-02 -2.510403e-03 -2.953789e-03 -1.989353e-03 -1.138856e-03 -2.807142e-03 -5.321060e-04 -1.179546e-03 -3.597889e-03 -1.877633e-03 4.035150e-04 -2.716313e-03 -1.533631e-02 -2.192322e-02 -1.799941e-02 -2.234453e-02 -2.085829e-02 -2.390317e-02 -8.355655e-03 -5.268337e-03 -9.763953e-03 -2.190931e-03 -2.589738e-03 -1.733081e-03 -9.582258e-04 -2.461229e-03 -4.156327e-04 -9.785033e-04 -3.241151e-03 -1.595061e-03 -1.510210e-03 -4.323071e-03 -1.547931e-02 -2.000782e-02 -1.817821e-02 -2.249902e-02 -2.107251e-02 -2.407007e-02 -8.458258e-03 -5.324205e-03 -9.851303e-03 -2.224774e-03 -2.620843e-03 -1.756892e-03 -9.743612e-04 -2.494337e-03 -4.281860e-04 -9.987008e-04 -3.280895e-03 -1.615997e-03 -1.529347e-03 -4.389684e-03 -1.533631e-02 -2.192322e-02 -1.799941e-02 -2.234453e-02 -2.085829e-02 -2.390317e-02 -8.355655e-03 -5.268337e-03 -9.763953e-03 -2.190931e-03 -2.589738e-03 -1.733081e-03 -9.582258e-04 -2.461229e-03 -4.156327e-04 -9.785033e-04 -3.241151e-03 -1.595061e-03 -1.510210e-03 -4.323071e-03 -1.615001e-02 -2.133287e-02 -1.925828e-02 -1.959141e-02 -2.012316e-02 -2.113934e-02 -6.767955e-03 -5.642663e-03 -1.040394e-02 -2.373318e-03 -2.791163e-03 -1.886994e-03 -1.067374e-03 -2.664130e-03 -4.901394e-04 -1.087838e-03 -3.485505e-03 -1.737816e-03 -1.648357e-03 -4.651244e-03 -1.073955e-02 -2.515306e-02 -1.424672e-02 -1.749864e-02 -2.409859e-02 -2.156691e-02 -8.384266e-03 -6.657981e-03 -8.007548e-03 -2.852980e-03 -1.205394e-03 -1.056515e-04 -1.317170e-03 -3.162535e-03 -6.524541e-04 -1.347464e-03 -4.102123e-03 8.335369e-05 -1.972066e-03 -3.307611e-03 -8.392153e-03 -1.072784e-02 -6.182664e-04 -1.743609e-03 -1.195807e-02 -3.622758e-02 -1.098382e-02 -1.193748e-02 -5.976692e-03 -4.180673e-03 -3.032903e-03 1.346765e-03 -9.862932e-04 -4.848604e-03 -1.870969e-03 -1.155621e-03 1.974608e-03 -5.589023e-04 1.983598e-03 -8.766007e-04 -9.061439e-03 -8.388692e-03 -7.430654e-03 -2.295993e-02 -6.943810e-03 -8.383761e-03 2.092315e-04 7.412125e-04 -1.255931e-02 -3.164397e-03 -4.310398e-03 -3.882614e-03 -3.879965e-03 2.576448e-03 -1.502455e-04 -3.990308e-03 -1.553286e-03 -5.823261e-03 3.272444e-03 1.517190e-03 1.986834e-02 2.309697e-02 1.481703e-02 3.184188e-02 2.622460e-03 2.755722e-02 -1.077759e-02 3.668183e-04 6.002377e-03 -1.329966e-03 -3.526022e-03 -1.154995e-02 -5.865246e-03 -8.217993e-03 -7.558721e-03 6.553140e-03 -4.777116e-03 -5.266016e-03 -5.484452e-03 -2.791980e-03 -7.631650e-03 3.082253e-02 -7.620171e-03 2.606221e-03 -4.972811e-03 8.426145e-03 1.003999e-02 3.614333e-03 1.329956e-02 -7.057753e-03 -7.992094e-03 -3.647084e-03 -4.177725e-03 -2.777530e-03 -6.646462e-03 -4.440259e-03 -1.221537e-02 -2.791242e-03 -3.673021e-03 4.890220e-03 2.867321e-02 5.303633e-03 1.952068e-02 2.096765e-02 1.420474e-02 1.881019e-03 2.010284e-03 -3.629469e-03 1.748498e-02 -4.981930e-03 -1.743190e-02 4.076600e-04 -1.071722e-02 -1.616168e-02 -5.197442e-03 -4.874248e-03 -2.220554e-03 -9.156667e-03 -5.550440e-03 4.498930e-03 7.581520e-03 3.452796e-02 2.351035e-02 5.749327e-02 1.180088e-02 -7.764795e-05 -1.029598e-02 -1.124352e-02 3.313997e-02 -9.782065e-03 2.564216e-03 -1.007333e-02 -3.929918e-03 -5.683884e-03 -1.261171e-02 -1.314463e-02 1.004224e-02 2.871094e-03 2.669780e-03 -2.153862e-02 1.960323e-02 7.763117e-04 2.655538e-02 1.260407e-02 1.391063e-02 -1.774142e-03 -5.839553e-03 -3.123287e-03 -8.244053e-04 -6.900176e-03 -8.161052e-03 -6.860314e-03 3.825220e-04 3.366792e-03 -8.053341e-03 -4.539635e-03 -2.681009e-03 -7.906880e-03 -6.331203e-03 1.551775e-03 2.840612e-02 8.094839e-02 3.368187e-02 4.282672e-02 1.111651e-01 1.064160e-01 2.783862e-02 1.872243e-02 4.615823e-02 -2.699120e-02 1.203827e-02 -5.436206e-03 -1.797531e-02 -2.993791e-02 -3.042764e-02 -2.584111e-02 -2.524393e-02 -1.119706e-02 -4.274205e-02 -1.091385e-03 7.445163e-02 7.623821e-02 3.045164e-02 8.034166e-02 8.621495e-02 9.311220e-02 6.157856e-02 2.583001e-02 1.552967e-02 -9.666466e-03 -2.835556e-02 -3.072465e-02 -3.936078e-02 1.744671e-02 -3.978843e-02 -2.510376e-02 1.712542e-02 -3.917012e-02 -3.622743e-02 -3.620879e-03 -1.179318e-02 1.952650e-02 2.673149e-02 1.150003e-02 -1.252000e-03 1.602123e-02 -1.557934e-02 1.405801e-02 -2.032421e-02 -6.234994e-03 -4.921904e-03 -1.105682e-02 -7.847950e-03 2.763199e-03 -4.128885e-03 -3.795827e-03 -4.171409e-03 3.327279e-04 -5.218184e-03 -4.167897e-03 5.041115e-02 5.027091e-02 5.533058e-02 2.996713e-02 6.462620e-02 1.006519e-01 4.350216e-02 -5.088845e-03 1.091204e-02 -1.821852e-02 2.916294e-02 -1.783255e-02 -3.905826e-02 -1.413477e-02 -2.159377e-02 -2.356160e-02 -5.100074e-03 -4.243654e-02 -1.566517e-02 1.431349e-03 6.721587e-02 2.898970e-02 6.565910e-02 8.936821e-02 6.857148e-02 5.037891e-02 1.095880e-02 1.650076e-02 5.008508e-02 1.603543e-02 -2.827972e-02 -1.173726e-03 -2.376933e-02 -9.276124e-03 -4.770002e-02 -3.734067e-02 -4.097148e-03 1.229470e-03 -1.077899e-02 1.564275e-02 1.971256e-02 1.206247e-02 1.200099e-02 -9.037547e-03 -3.069036e-03 1.655903e-02 5.108753e-03 -1.794592e-02 -1.844274e-02 6.100794e-04 -3.828702e-03 -7.060159e-03 4.279531e-03 -9.456868e-03 -3.293081e-03 -8.999682e-03 -7.259108e-03 -1.967067e-03 1.123967e-03 -1.556284e-03
 1.416336e-03 -1.812384e-04 -1.812384e-04 -1.812384e-04 -1.812384e-04 -1.930953e-04 -1.918564e-04 -1.852855e-04 -6.315984e-03 -1.086085e-02 -5.928129e-03 -1.129762e-02 -8.957071e-03 -6.877939e-03 -1.826977e-02 -2.552248e-02 -2.672504e-03 -1.177136e-02 -3.126829e-02 -1.122747e-02 -5.187711e-04 -4.842788e-05 -4.842788e-05 -4.842788e-05 -4.842788e-05 -5.774406e-05 -5.650636e-05 -5.200962e-05 -4.990386e-03 -1.215677e-02 -4.760710e-03 -6.624196e-03 -8.676852e-03 -9.051031e-03 -1.820026e-02 -3.234868e-02 -2.101294e-03 -1.318893e-02 -3.545355e-02 -1.408305e-02 -4.411289e-04 0.000000e+00 0.000000e+00 0.000000e+00 0.000000e+00 -8.642601e-06 -7.532735e-06 -3.482872e-06 -4.541188e-03 -1.106996e-02 -4.272179e-03 -9.889244e-03 -9.755987e-03 -8.202269e-03 -2.374040e-02 -3.072826e-02 -1.855130e-03 -1.181213e-02 -3.853179e-02 -1.289039e-02 -4.531716e-04 -7.230876e-06 -7.230876e-06 -7.230876e-06 -7.230876e-06 -1.591127e-05 -1.483304e-05 -1.072768e-05 -4.586524e-03 -1.120504e-02 -4.323584e-03 -1.001078e-02 -9.856895e-03 -8.300840e-03 -2.392670e-02 -3.091274e-02 -1.882787e-03 -1.191240e-02 -3.677191e-02 -1.304096e-02 -4.411289e-04 0.000000e+00 0.000000e+00 0.000000e+00 0.000000e+00 -8.642601e-06 -7.532735e-06 -3.482872e-06 -4.541188e-03 -1.106996e-02 -4.272179e-03 -9.889244e-03 -9.755987e-03 -8.202269e-03 -2.374040e-02 -3.072826e-02 -1.855130e-03 -1.181213e-02 -3.853179e-02 -1.289039e-02 -5.138745e-04 -4.101615e-05 -4.101615e-05 -4.101615e-05 -4.101615e-05 -5.026205e-05 -4.901076e-05 -4.473868e-05 -4.885772e-03 -9.858134e-03 -2.422839e-03 -1.059439e-02 -8.215253e-03 -8.776268e-03 -1.938513e-02 -3.293942e-02 -2.015299e-03 -1.237726e-02 -4.036661e-02 -1.163518e-02 -6.498837e-04 -1.185141e-04 -1.185141e-04 -1.185141e-04 -1.185141e-04 -1.293451e-04 -1.278692e-04 -1.226527e-04 -3.579738e-03 -1.193149e-02 -5.377138e-03 -1.245051e-02 -3.628961e-03 -8.031608e-03 -2.244624e-02 -2.844135e-02 -2.424700e-03 -8.540767e-03 -4.026500e-02 -7.674070e-03 -1.623761e-03 -6.738340e-04 -6.738340e-04 -6.738340e-04 -6.738340e-04 -6.935276e-04 -6.893750e-04 -6.801979e-04 -4.609443e-04 2.476447e-03 -6.647305e-03 -3.719434e-03 -1.649667e-02 -3.797909e-03 -1.072300e-02 -1.512296e-02 3.558162e-03 -2.063585e-02 -1.391506e-02 -1.890438e-02 -2.089080e-03 -9.430612e-04 -9.430612e-04 -9.430612e-04 -9.430612e-04 -9.673659e-04 -9.647409e-04 -9.499183e-04 -4.781561e-03 -1.502606e-02 -8.455019e-03 -3.345614e-03 -1.134352e-02 -4.521724e-03 -2.069803e-02 9.947202e-03 -6.100510e-03 -5.217148e-03 1.646384e-03 -1.752660e-02 -6.510714e-03 -5.460043e-03 -5.460043e-03 -5.460043e-03 -5.460043e-03 -5.569598e-03 -5.572210e-03 -5.485343e-03 1.760925e-03 -2.448833e-02 -1.849480e-02 1.134193e-02 -1.309925e-02 -8.741161e-03 1.917017e-02 9.904417e-02 -4.744695e-03 9.285964e-03 4.800687e-02 -8.482572e-03 -5.564741e-03 -2.873338e-03 -2.873338e-03 -2.873338e-03 -2.873338e-03 -2.941487e-03 -2.928928e-03 -2.887440e-03 -5.167322e-03 -4.425787e-03 -1.294052e-02 -9.141578e-03 -3.357184e-03 -1.209189e-02 6.368611e-03 3.896079e-02 -9.072239e-03 1.644545e-03 2.910979e-02 3.984556e-03 3.926385e-04 -4.271295e-03 -4.271295e-03 -4.271295e-03 -4.271295e-03 -4.368685e-03 -4.367806e-03 -4.291211e-03 5.313297e-03 -9.866896e-04 -1.144324e-02 -2.509852e-02 -5.056138e-03 5.277427e-03 -1.471807e-03 1.934374e-02 -1.199881e-03 8.259219e-03 7.584103e-02 -4.026971e-03 -1.079395e-02 -6.772827e-03 -6.772827e-03 -6.772827e-03 -6.772827e-03 -6.928163e-03 -4.737784e-03 -6.803821e-03 4.781854e-03 -1.237618e-02 -9.971083e-03 1.370476e-02 -1.447911e-02 -3.122816e-03 1.910022e-02 5.815217e-02 -7.689909e-03 3.167398e-02 4.660917e-02 1.779196e-02 -2.439701e-03 -3.493009e-03 -3.493009e-03 -3.493009e-03 -3.493009e-03 -3.563714e-03 -3.560469e-03 -3.514231e-03 8.450244e-03 -1.301028e-02 -5.724878e-03 8.128182e-03 -2.467903e-02 -1.288306e-02 4.104018e-03 2.742433e-02 -8.356681e-03 -5.893692e-03 5.800357e-02 7.243137e-03 -2.608452e-02 -3.828898e-02 -3.828898e-02 -3.828898e-02 -3.828898e-02 -3.890990e-02 -3.858013e-02 -3.679208e-02 3.836665e-02 4.488164e-02 6.913434e-03 2.018120e-02 5.004645e-02 6.442334e-02 1.727094e-01 1.650117e-01 -7.858678e-03 -8.601897e-03 -6.466838e-02 1.034357e-01 -5.133538e-02 -5.439845e-02 -5.439845e-02 -5.439845e-02 -5.439845e-02 -5.319680e-02 -5.470579e-02 -5.503556e-02 -1.979708e-02 1.271687e-01 5.694431e-02 6.625118e-02 1.092961e-01 7.439362e-02 2.037298e-01 1.696049e-01 1.615562e-02 1.207981e-02 -1.329228e-01 7.526573e-02 -5.557438e-03 -2.849590e-03 -2.849590e-03 -2.849590e-03 -2.849590e-03 -2.922350e-03 -2.897248e-03 -2.864919e-03 8.436609e-03 1.534400e-02 -9.231864e-04 2.183160e-02 -1.264302e-02 -1.652280e-02 -4.538219e-02 3.884644e-02 -4.615912e-03 -1.585159e-02 3.319519e-02 -5.634235e-03 -3.064170e-02 -2.988514e-02 -2.988514e-02 -2.988514e-02 -2.988514e-02 -3.044816e-02 -3.009437e-02 -2.996241e-02 1.570924e-02 2.684429e-02 -9.632317e-03 6.837585e-02 5.158084e-02 1.909743e-02 1.996494e-02 -3.591872e-02 -2.442556e-02 5.166978e-02 2.444938e-01 4.650389e-02 -2.294806e-02 -4.468615e-02 -4.468615e-02 -4.468615e-02 -4.468615e-02 -4.322915e-02 -4.498915e-02 -4.478539e-02 -7.883468e-03 6.505732e-02 7.596928e-02 1.354828e-02 7.203882e-02 7.457810e-02 2.508916e-02 -1.217214e-01 5.955888e-03 1.649328e-01 2.255914e-01 5.976006e-02 3.935779e-03 -2.356489e-03 -2.356489e-03 -2.356489e-03 -2.356489e-03 -2.410889e-03 -2.403234e-03 -2.370800e-03 4.086040e-03 -6.992631e-03 -5.252044e-03 3.385760e-03 -8.711026e-03 -2.580489e-02 -3.420616e-03 2.789549e-02 -6.518993e-03 -2.886446e-03 3.969627e-02 -2.326062e-02
 -2.093717e-03 -6.286959e-03 -2.018021e-03 -3.483282e-03 -1.969519e-03 -6.453315e-03 -7.880482e-03 -9.402633e-03 -8.047076e-03 -1.152461e-02 -1.077915e-02 -7.645885e-03 -7.930976e-03 -1.065619e-02 -7.697234e-03 -1.487032e-02 -3.381045e-03 -1.425254e-02 -6.677019e-03 -7.798341e-03 -8.247967e-03 -5.130228e-03 -1.580070e-03 -2.803474e-03 -1.525180e-03 -2.678710e-03 -6.409263e-03 -9.451075e-03 -1.321284e-02 -1.068939e-02 -1.043574e-02 -7.324413e-03 -5.806829e-03 -8.076963e-03 -5.243862e-03 -1.586537e-02 -9.413646e-03 -1.432513e-02 -1.465142e-02 -9.642883e-03 -7.605264e-03 -4.525348e-03 -1.333784e-03 -2.420149e-03 -1.282668e-03 -6.210307e-03 -5.729518e-03 -8.339190e-03 -1.196685e-02 -9.696280e-03 -9.371167e-03 -8.556887e-03 -7.080395e-03 -9.158088e-03 -1.017009e-02 -1.530587e-02 -8.596602e-03 -1.472549e-02 -1.690471e-02 -8.771037e-03 -7.667232e-03 -4.580935e-03 -1.353472e-03 -2.451727e-03 -1.304574e-03 -6.274776e-03 -5.796495e-03 -8.427732e-03 -1.203896e-02 -9.773443e-03 -9.439119e-03 -8.639898e-03 -7.152613e-03 -9.255817e-03 -1.035171e-02 -1.345531e-02 -8.672025e-03 -1.480012e-02 -1.698216e-02 -8.836601e-03 -7.605264e-03 -4.525348e-03 -1.333784e-03 -2.420149e-03 -1.282668e-03 -6.210307e-03 -5.729518e-03 -8.339190e-03 -1.196685e-02 -9.696280e-03 -9.371167e-03 -8.556887e-03 -7.080395e-03 -9.158088e-03 -1.017009e-02 -1.530587e-02 -8.596602e-03 -1.472549e-02 -1.690471e-02 -8.771037e-03 -5.932793e-03 -4.864243e-03 -1.468090e-03 -2.613567e-03 -1.410084e-03 -4.486190e-03 -3.998810e-03 -8.924764e-03 -1.270703e-02 -1.030212e-02 -9.980071e-03 -4.842601e-03 -7.566036e-03 -9.806710e-03 -1.080675e-02 -1.618667e-02 -9.266407e-03 -1.375144e-02 -1.603578e-02 -9.343346e-03 -5.248531e-03 -5.824421e-03 -1.817484e-03 -3.173235e-03 4.095431e-04 -5.709562e-03 -5.235504e-03 -8.440064e-03 -1.269332e-02 -8.007617e-03 -7.446167e-03 -8.640333e-03 -6.890048e-03 -9.393261e-03 -1.085492e-02 -7.174745e-03 -1.085913e-02 -1.400641e-02 -1.638329e-02 -8.906866e-03 -9.205617e-03 -5.689936e-03 -4.250066e-03 1.600640e-03 -1.963292e-03 -1.364183e-02 1.317508e-04 1.219682e-03 8.316212e-04 -1.135267e-02 -6.824533e-03 -9.709157e-03 -1.274714e-02 -8.565612e-03 -6.979866e-04 -2.200449e-02 -3.359928e-03 8.508872e-03 -6.264949e-03 -6.786460e-03 -8.535305e-03 -9.884416e-03 1.467226e-03 -6.000834e-03 -2.772249e-03 -5.908077e-03 -3.426577e-04 -6.772749e-03 -1.509842e-02 -9.157120e-03 -4.701270e-03 -1.506494e-02 -7.025655e-03 -1.053889e-02 -3.184969e-03 -3.050803e-03 -3.855972e-03 1.335102e-02 7.239391e-03 -4.328863e-03 -4.546194e-03 -1.673518e-03 2.495276e-03 -4.026659e-03 -1.378274e-02 2.078097e-03 -2.016712e-02 -3.620522e-03 6.507751e-03 -2.582237e-02 7.152540e-03 5.806430e-03 -1.134226e-02 3.164376e-02 4.768560e-03 6.131821e-02 -1.910670e-02 3.804034e-02 1.117852e-02 -1.320203e-03 5.750878e-04 -8.445139e-03 -1.121929e-02 -8.637696e-03 -4.519383e-03 3.044861e-03 -1.308349e-02 -2.118453e-03 -2.184694e-03 8.460408e-03 -2.287708e-02 -3.500006e-03 -9.625898e-04 -1.458777e-02 1.753636e-02 2.058417e-02 -2.623328e-03 1.584412e-02 2.666223e-02 1.074958e-04 -2.777715e-02 -6.028169e-03 -1.293994e-04 -1.125362e-02 -1.021263e-02 2.453410e-02 1.231897e-02 -2.160004e-02 7.508335e-03 -1.590393e-02 -2.542209e-03 -2.475761e-03 3.517226e-03 1.293309e-02 1.874209e-02 1.408290e-02 1.502340e-02 2.725151e-03 4.160983e-02 -2.004095e-02 7.301956e-03 -7.956885e-03 -4.645270e-03 -7.090981e-03 -7.912424e-03 4.148997e-04 -3.535979e-03 1.660305e-02 -2.867468e-02 -8.199555e-03 2.926769e-03 -2.083023e-02 -1.586758e-02 -3.112879e-03 3.770977e-02 4.227291e-02 2.554382e-03 4.319914e-02 4.869355e-02 -6.029977e-03 3.310823e-02 4.951785e-03 5.432197e-04 1.120579e-03 8.492469e-04 1.659196e-02 -8.272895e-03 -7.490070e-03 -7.297356e-03 1.656593e-04 -4.608265e-03 5.679984e-03 -9.674521e-03 -3.276993e-04 -4.123079e-03 4.091736e-04 -2.115384e-02 1.234170e-02 1.218762e-02 -9.245724e-03 -1.775431e-02 -3.281370e-02 -6.131101e-02 -2.211915e-02 -2.850283e-02 -3.153008e-02 -6.265128e-03 1.386543e-02 4.863305e-02 6.567317e-02 4.650279e-02 4.890111e-02 1.653149e-02 2.182899e-02 -1.434718e-02 -5.280122e-02 3.808558e-02 1.158876e-01 1.070866e-01 3.576686e-02 5.784621e-02 1.955370e-02 -3.306134e-02 -2.001716e-02 -3.787183e-02 -7.258396e-03 -3.669143e-04 3.195338e-02 6.293359e-02 5.084317e-02 4.420320e-02 4.267044e-02 5.002226e-02 1.193565e-02 -1.035343e-01 -6.924949e-02 4.471482e-02 6.548166e-02 8.611424e-02 2.938976e-02 5.507518e-03 -7.537995e-03 1.338589e-03 -4.060549e-03 1.987354e-03 7.207613e-03 -1.548002e-02 -2.987133e-03 1.375889e-02 -8.116817e-03 -1.844515e-03 -2.259265e-02 8.721023e-03 -1.664149e-03 1.532045e-02 5.597275e-03 -1.809415e-03 9.901179e-03 -3.810198e-03 -8.995855e-03 3.345570e-02 1.556876e-02 -2.799617e-02 -1.510082e-02 -2.295535e-02 -8.663703e-03 3.965965e-02 5.003367e-03 3.596371e-02 4.955982e-02 4.146825e-02 1.684507e-02 5.043955e-03 2.418185e-02 6.894011e-02 9.061568e-02 -2.686172e-03 -6.884906e-02 -7.073992e-02 2.426155e-02 6.547134e-03 1.731240e-02 -1.702383e-02 2.893554e-03 -3.055577e-02 3.641469e-02 2.429181e-02 4.827857e-02 4.846425e-02 3.928085e-02 2.314365e-02 3.662768e-02 1.180962e-02 3.030641e-02 4.893294e-02 6.584902e-02 9.536327e-03 -6.759233e-02 -8.875135e-02 7.245422e-02 -5.204164e-03 1.909865e-03 -1.736329e-04 -6.747505e-03 -5.349929e-05 -1.165270e-03 3.201518e-03 -1.975138e-03 -5.968651e-03 -2.429035e-02 -1.688408e-02 -9.046017e-03 -5.218239e-03 -3.213512e-04 6.398756e-03 1.493774e-02 2.154863e-02 -1.123413e-02 3.232778e-02 -1.250107e-02
 -1.405982e-02 -1.396755e-02 -3.972380e-02 -2.964075e-02 -3.463396e-02 -4.967528e-03 -6.714225e-03 -4.949483e-03 -1.977653e-04 -1.765546e-04 -1.727672e-04 -1.727672e-04 -1.727672e-04 -1.727672e-04 -1.727672e-04 -1.727672e-04 -2.380768e-04 -1.966608e-04 -1.727672e-04 -1.727672e-04 -1.120937e-02 -1.097585e-02 -3.929805e-02 -3.270697e-02 -4.826268e-02 -1.097417e-02 -6.535784e-03 -1.862601e-03 -6.970522e-05 -5.204258e-05 -4.894356e-05 -4.894356e-05 -4.894356e-05 -4.894356e-05 -4.894356e-05 -4.894356e-05 -1.063893e-04 -6.929228e-05 -4.894356e-05 -4.894356e-05 -1.225512e-02 -1.163097e-02 -4.396318e-02 -2.928681e-02 -4.741280e-02 -9.842010e-03 -9.641781e-03 -3.621745e-03 -1.917858e-05 -2.838422e-06 0.000000e+00 0.000000e+00 0.000000e+00 0.000000e+00 0.000000e+00 0.000000e+00 -5.378077e-05 -1.950211e-05 0.000000e+00 0.000000e+00 -1.036154e-02 -1.175397e-02 -4.426772e-02 -2.959092e-02 -4.779817e-02 -9.950612e-03 -9.723252e-03 -3.649340e-03 -2.465621e-05 -8.128968e-06 -5.279122e-06 -5.279122e-06 -5.279122e-06 -5.279122e-06 -5.279122e-06 -5.279122e-06 -5.931898e-05 -2.486304e-05 -5.279122e-06 -5.279122e-06 -1.225512e-02 -1.163097e-02 -4.396318e-02 -2.928681e-02 -4.741280e-02 -9.842010e-03 -9.641781e-03 -3.621745e-03 -1.917858e-05 -2.838422e-06 0.000000e+00 0.000000e+00 0.000000e+00 0.000000e+00 0.000000e+00 0.000000e+00 -5.378077e-05 -1.950211e-05 0.000000e+00 0.000000e+00 -9.721614e-03 -1.234859e-02 -4.664742e-02 -3.108935e-02 -4.592197e-02 -1.045432e-02 -8.107309e-03 4.919883e-04 -5.358852e-05 -3.597413e-05 -3.296696e-05 -3.296696e-05 -3.296696e-05 -3.296696e-05 -3.296696e-05 -3.296696e-05 -8.869791e-05 -5.292212e-05 -3.296696e-05 -3.296696e-05 -7.373398e-03 -1.228712e-02 -4.260126e-02 -2.845900e-02 -4.418868e-02 -1.007596e-02 -5.471860e-03 -4.411694e-03 -1.328841e-04 -1.130047e-04 -1.096585e-04 -1.096585e-04 -1.096585e-04 -1.096585e-04 -1.096585e-04 -1.096585e-04 -1.713619e-04 -1.318775e-04 -1.096585e-04 -1.096585e-04 6.854895e-03 -1.305812e-02 -3.055533e-02 -2.178513e-02 -3.576290e-02 -6.589139e-03 -1.150433e-03 -1.776907e-03 -6.071930e-04 -5.702437e-04 -5.643531e-04 -5.643531e-04 -5.643531e-04 -5.643531e-04 -5.643531e-04 -5.643531e-04 -6.597189e-04 -5.960545e-04 -5.643531e-04 -5.643531e-04 1.185343e-02 -4.629998e-03 -1.477098e-02 -2.850054e-02 -5.187273e-02 -1.166226e-02 7.174963e-03 8.900938e-03 -9.193945e-04 -8.774752e-04 -8.700890e-04 -8.700890e-04 -8.700890e-04 -8.700890e-04 -8.700890e-04 -8.700890e-04 -9.908813e-04 -9.099051e-04 -8.700890e-04 -8.700890e-04 7.160433e-03 2.843748e-02 1.272107e-02 1.445007e-02 1.691514e-02 5.684304e-03 2.421690e-02 1.546784e-02 -5.269883e-03 -5.100901e-03 -5.070652e-03 -5.070652e-03 -5.070652e-03 -5.070652e-03 -5.070652e-03 -5.070652e-03 -3.337696e-03 -5.198352e-03 -5.070652e-03 -5.070652e-03 4.223558e-03 -2.003415e-03 4.550190e-02 1.877303e-02 -5.343564e-02 -1.432802e-03 6.760412e-03 1.209749e-02 -2.787835e-03 -2.679513e-03 -2.661430e-03 -2.661430e-03 -2.661430e-03 -2.661430e-03 -2.661430e-03 -2.661430e-03 -2.925142e-03 -2.744786e-03 -2.661430e-03 -2.661430e-03 5.047261e-03 1.092736e-03 1.666097e-02 4.125248e-02 1.464024e-02 -5.268490e-03 8.284356e-03 1.204735e-04 -4.017436e-03 -3.869477e-03 -3.840913e-03 -3.840913e-03 -3.840913e-03 -3.840913e-03 -3.840913e-03 -3.840913e-03 -4.229377e-03 -3.955212e-03 -3.840913e-03 -3.840913e-03 3.696877e-02 -1.543935e-02 -1.298177e-02 6.689287e-02 6.172967e-02 1.914261e-02 7.996917e-03 -4.362485e-03 -6.215603e-03 -5.961743e-03 -5.924265e-03 -5.924265e-03 -5.924265e-03 -5.924265e-03 -5.924265e-03 -5.924265e-03 -6.456587e-03 -6.099192e-03 -5.924265e-03 -5.924265e-03 2.076937e-02 5.165273e-03 1.177197e-03 1.441620e-02 -2.060724e-02 2.865564e-02 1.489976e-03 2.726784e-04 -3.244330e-03 -3.117649e-03 -3.100464e-03 -3.100464e-03 -3.100464e-03 -3.100464e-03 -3.100464e-03 -3.100464e-03 -1.225202e-03 -3.192494e-03 -3.100464e-03 -3.100464e-03 -8.151035e-03 1.084583e-01 1.837076e-01 6.867017e-02 2.419119e-01 3.802420e-02 3.909859e-02 -1.515284e-02 -3.174112e-02 -3.033743e-02 -3.024884e-02 -3.024884e-02 -3.024884e-02 -3.024884e-02 -3.024884e-02 -3.024884e-02 -3.223095e-02 -2.894858e-02 -3.024884e-02 -3.024884e-02 5.344200e-02 4.532306e-02 2.266605e-01 1.328264e-01 2.466338e-01 5.168680e-02 5.465978e-02 1.086733e-02 -3.805210e-02 -4.189026e-02 -4.178520e-02 -4.178520e-02 -4.178520e-02 -4.178520e-02 -4.178520e-02 -4.178520e-02 -4.052830e-02 -4.104489e-02 -4.178520e-02 -4.178520e-02 2.360609e-02 -1.581740e-02 -4.793022e-02 2.133625e-02 3.420028e-02 1.010270e-02 -3.252145e-03 -1.288043e-03 -2.614747e-03 -2.521260e-03 -2.502857e-03 -2.502857e-03 -2.502857e-03 -2.502857e-03 -2.502857e-03 -2.502857e-03 -2.774351e-03 -2.583712e-03 -2.502857e-03 -2.502857e-03 2.165773e-02 2.948844e-02 1.392431e-01 9.773583e-02 1.418878e-01 6.658552e-02 1.526625e-02 2.310807e-02 -2.409701e-02 -2.558170e-02 -2.520295e-02 -2.520295e-02 -2.520295e-02 -2.520295e-02 -2.520295e-02 -2.520295e-02 -2.634610e-02 -2.374801e-02 -2.520295e-02 -2.520295e-02 3.468166e-02 1.011369e-01 2.085389e-01 1.221696e-01 1.683934e-01 4.158945e-02 6.698323e-02 7.899449e-03 -3.625903e-02 -3.536066e-02 -3.661661e-02 -3.661661e-02 -3.661661e-02 -3.661661e-02 -3.661661e-02 -3.661661e-02 -3.103235e-02 -3.758787e-02 -3.661661e-02 -3.661661e-02 1.929915e-02 5.066270e-03 -3.048105e-03 -5.876114e-03 -1.269157e-02 -5.313813e-04 -3.148115e-03 7.879629e-03 -2.355081e-03 -2.265537e-03 -2.248868e-03 -2.248868e-03 -2.248868e-03 -2.248868e-03 -2.248868e-03 -2.248868e-03 -2.473477e-03 -2.323526e-03 -2.248868e-03 -2.248868e-03
 -1.472125e-02 -8.619875e-04 -1.167402e-03 -1.732726e-03 -1.074171e-03 -3.828700e-03 -6.156166e-03 -4.338869e-03 -7.212995e-03 -9.987119e-03 -2.443082e-03 -2.963499e-03 -7.691284e-03 -6.290860e-03 -1.827344e-02 -9.576382e-03 -9.339118e-03 -2.043096e-02 -1.346883e-02 -9.289485e-03 -9.935816e-03 -2.390753e-03 -8.602201e-04 -1.339556e-03 -7.948037e-04 -3.091130e-03 -2.777949e-03 -3.350650e-03 -5.881704e-03 -1.012166e-02 -5.446844e-03 -6.003068e-03 -4.037059e-03 -2.865288e-03 -2.297547e-02 -2.636803e-02 -7.789533e-03 -1.613365e-02 -2.279969e-02 -7.551564e-03 -1.652468e-02 -2.056732e-03 -7.021696e-04 -1.125394e-03 -6.560055e-04 -2.681135e-03 -4.244814e-03 -2.916879e-03 -5.155637e-03 -8.889043e-03 -4.791099e-03 -5.207120e-03 -5.467888e-03 -4.353478e-03 -2.304282e-02 -2.814514e-02 -6.723703e-03 -1.699278e-02 -2.142312e-02 -6.650057e-03 -1.667405e-02 -2.109674e-03 -7.246378e-04 -1.156714e-03 -6.764274e-04 -2.739314e-03 -2.152009e-03 -2.968649e-03 -5.238091e-03 -8.975672e-03 -4.866055e-03 -5.275709e-03 -5.546733e-03 -4.415408e-03 -2.316385e-02 -2.826979e-02 -6.806065e-03 -1.714015e-02 -2.159802e-02 -6.757684e-03 -1.652468e-02 -2.056732e-03 -7.021696e-04 -1.125394e-03 -6.560055e-04 -2.681135e-03 -4.244814e-03 -2.916879e-03 -5.155637e-03 -8.889043e-03 -4.791099e-03 -5.207120e-03 -5.467888e-03 -4.353478e-03 -2.304282e-02 -2.814514e-02 -6.723703e-03 -1.699278e-02 -2.142312e-02 -6.650057e-03 -1.563097e-02 -2.208859e-03 -7.793855e-04 -1.227025e-03 -7.277534e-04 -2.871944e-03 -4.546773e-03 -3.116408e-03 -5.474775e-03 -9.338369e-03 -5.083484e-03 -5.538965e-03 -5.832317e-03 -4.646339e-03 -2.464532e-02 -2.396734e-02 -4.959446e-03 -1.600119e-02 -2.066692e-02 -7.029938e-03 -1.406654e-02 -2.688192e-03 -1.009996e-03 -1.529479e-03 -9.383391e-04 -3.468269e-03 -5.374205e-03 -1.616518e-03 -6.561169e-03 -7.032479e-03 -6.175341e-03 -4.572918e-03 -6.141879e-04 -5.584862e-03 -2.385179e-02 -2.584872e-02 -8.609489e-03 -1.351109e-02 -1.697110e-02 -6.270684e-03 1.385287e-02 -1.581074e-03 -2.513527e-03 2.961839e-03 -2.271385e-03 -3.040050e-03 9.589790e-04 -8.097242e-03 -7.710317e-03 -1.561991e-02 -6.679299e-03 -1.660583e-03 -6.298908e-03 -1.264327e-03 -1.941562e-02 -1.087377e-02 -5.574192e-03 -1.923130e-02 -1.740320e-02 6.899155e-04 -1.027022e-05 3.001590e-07 -2.861945e-03 -1.820770e-03 -4.533922e-04 -5.772683e-03 4.475703e-03 -4.791296e-04 -2.289404e-03 -1.509483e-02 4.819353e-03 -1.169548e-02 -8.228714e-03 -7.004615e-03 -3.649211e-03 -1.559106e-02 -1.177029e-02 5.956270e-04 -8.212347e-03 -9.122395e-03 2.495871e-02 -1.534182e-02 -2.676395e-03 -3.522312e-03 -1.005964e-02 -8.762178e-03 -5.839285e-03 -1.699602e-02 -4.102233e-03 -3.183986e-02 -2.367152e-02 -1.392504e-02 -1.364629e-02 -1.146111e-02 3.989483e-02 1.036798e-01 -1.248960e-02 4.727958e-02 5.256796e-02 -2.846636e-02 3.223441e-03 -4.287615e-05 -5.767282e-03 -4.461860e-03 -5.079159e-03 -1.842464e-03 2.011554e-04 -2.939343e-03 3.699033e-03 5.935199e-03 -2.316537e-02 -1.840580e-02 8.137647e-04 -5.950776e-03 1.314879e-02 3.627415e-02 -1.760166e-02 7.623094e-03 1.799870e-02 -5.604919e-03 1.201946e-02 3.499053e-03 5.927409e-03 1.870759e-03 -3.654381e-03 -3.867695e-03 -4.831381e-03 -1.490337e-02 -1.041883e-02 -3.308982e-04 -2.984041e-02 -1.981136e-03 -2.294727e-03 -1.255291e-02 3.556985e-02 5.819431e-02 -3.945518e-03 2.599711e-02 -1.335749e-02 -6.067980e-03 6.646840e-02 -5.693581e-03 -1.096442e-02 -2.404483e-03 -2.900867e-03 6.691857e-03 -3.275322e-02 -1.462508e-02 -1.490055e-03 4.920664e-03 -2.132450e-02 -3.630142e-02 -4.739224e-03 -1.815318e-02 6.722549e-02 6.196147e-02 -1.328497e-02 2.009766e-02 2.135025e-02 3.739179e-03 4.034434e-02 -7.836028e-03 -7.326847e-03 -1.053758e-02 -4.223035e-03 4.911037e-03 -1.267831e-02 -5.225180e-03 -1.465203e-02 3.598600e-03 -6.566086e-03 -3.290389e-03 2.940814e-03 -1.532364e-02 1.678513e-02 -1.835254e-02 -6.950351e-03 2.473190e-02 4.082728e-02 -5.421376e-03 1.534729e-02 -4.682468e-02 -1.802274e-02 -4.653450e-02 -3.347729e-02 2.640435e-02 2.087308e-02 7.470114e-03 4.912398e-02 2.994384e-02 3.090434e-02 3.918743e-02 -7.982630e-03 1.234060e-02 -9.222751e-02 -9.265781e-02 4.923032e-02 1.286429e-01 1.814190e-01 3.815785e-02 -4.098596e-02 9.546111e-03 -5.291835e-02 -2.896382e-02 -5.863841e-02 -4.473679e-02 -8.450430e-04 -7.123075e-03 1.547129e-02 5.345970e-02 6.903614e-02 2.384069e-02 6.477197e-02 1.488428e-02 -3.098691e-02 -8.554559e-02 8.959405e-02 1.286450e-01 1.544379e-01 5.335942e-02 2.308674e-02 -4.160069e-03 -3.488898e-03 4.262230e-03 -2.814786e-03 4.629104e-03 -5.874533e-03 -4.761109e-03 -8.149515e-03 -1.775836e-02 -3.314624e-03 -3.000795e-05 -2.043827e-02 -9.282038e-03 2.504947e-02 4.529779e-02 -1.827060e-02 -8.611598e-03 9.155457e-03 -1.408579e-02 3.911262e-02 -7.731606e-04 -1.679335e-02 -1.482110e-02 -1.383357e-02 1.486912e-03 -6.498530e-03 1.362659e-02 2.894449e-03 4.233368e-02 1.145603e-02 3.362486e-02 1.692467e-02 3.642561e-02 8.085793e-02 1.414932e-01 -1.208808e-02 -8.162582e-02 -7.926195e-02 3.903532e-02 2.879441e-03 -1.393440e-02 -4.346375e-02 -2.400528e-02 -3.015999e-02 -2.160846e-02 3.451063e-02 6.416922e-03 3.389241e-03 6.493450e-02 2.928839e-02 2.849036e-02 6.955742e-03 2.706714e-02 1.740713e-01 1.219343e-01 2.915072e-02 -3.471238e-02 -5.794752e-02 1.496300e-02 -7.956366e-03 -9.940086e-04 -4.258347e-03 -8.663799e-03 -3.648516e-03 -8.369280e-03 8.343782e-04 -2.720295e-04 1.552984e-03 -1.093711e-02 -1.144663e-02 -1.033544e-02 6.845427e-03 -5.112842e-03 2.033675e-02 1.398693e-02 -2.236559e-04 1.138188e-02 1.054208e-02 -1.372122e-02
 -9.459160e-04 -2.374059e-04 -2.020475e-04 -2.020475e-04 -2.020475e-04 -2.484682e-04 -2.365676e-04 -3.596178e-04 -6.724751e-03 -1.006938e-02 -5.862168e-03 -1.303789e-02 -1.161436e-02 -1.056427e-02 -1.023384e-02 -1.923407e-02 -3.492462e-03 -1.370587e-02 -2.435645e-02 -1.931868e-02 -6.458016e-04 -8.527249e-05 -5.561322e-05 -5.561322e-05 -5.561322e-05 -9.226327e-05 -8.491197e-05 -1.845943e-04 -7.083301e-03 -1.266565e-02 -5.973593e-03 -1.172566e-02 -1.475485e-02 -9.756569e-03 -1.916780e-02 -2.329671e-02 -4.465711e-03 -1.483049e-02 -2.207240e-02 -1.546203e-02 -5.454572e-04 -2.745121e-05 0.000000e+00 0.000000e+00 0.000000e+00 -3.353317e-05 -2.713869e-05 -1.188371e-04 -6.374081e-03 -1.340429e-02 -7.318416e-03 -1.246028e-02 -1.319679e-02 -1.076111e-02 -2.107375e-02 -2.271434e-02 -3.987817e-03 -1.303396e-02 -2.863658e-02 -1.403587e-02 -5.534067e-04 -3.196077e-05 -4.352584e-06 -4.352584e-06 -4.352584e-06 -3.825167e-05 -3.165566e-05 -1.240375e-04 -6.417150e-03 -1.347980e-02 -7.367188e-03 -1.254797e-02 -1.329456e-02 -1.083542e-02 -2.118267e-02 -2.282571e-02 -4.017642e-03 -1.319711e-02 -2.717696e-02 -1.412015e-02 -5.454572e-04 -2.745121e-05 0.000000e+00 0.000000e+00 0.000000e+00 -3.353317e-05 -2.713869e-05 -1.188371e-04 -6.374081e-03 -1.340429e-02 -7.318416e-03 -1.246028e-02 -1.319679e-02 -1.076111e-02 -2.107375e-02 -2.271434e-02 -3.987817e-03 -1.303396e-02 -2.863658e-02 -1.403587e-02 -6.224603e-04 -7.179785e-05 -4.289110e-05 -4.289110e-05 -4.289110e-05 -7.886700e-05 -7.108837e-05 -1.698005e-04 -6.809702e-03 -1.427580e-02 -7.843080e-03 -1.323227e-02 -1.191148e-02 -1.141866e-02 -1.834616e-02 -2.239800e-02 -4.286038e-03 -9.494394e-03 -3.033387e-02 -1.280136e-02 -7.878628e-04 -1.568318e-04 -1.246941e-04 -1.246941e-04 -1.246941e-04 -1.664944e-04 -1.565324e-04 -2.655700e-04 -5.770140e-03 -1.038539e-02 -9.114492e-03 -1.336442e-02 -1.214644e-02 -1.126809e-02 -1.987734e-02 -2.189988e-02 -5.015725e-03 -1.427517e-02 -2.225987e-02 -9.011034e-03 -1.928680e-03 -7.805267e-04 -7.249051e-04 -7.249051e-04 -7.249051e-04 -8.053111e-04 -7.819310e-04 -9.856437e-04 -9.363199e-03 -2.067904e-02 -1.205685e-02 -5.945199e-03 -5.962355e-03 -1.028728e-02 1.899669e-02 -2.551738e-02 -1.810495e-03 -1.306942e-02 -3.897833e-03 -1.372194e-02 -2.439846e-03 -1.077610e-03 -1.010284e-03 -1.010284e-03 -1.010284e-03 -1.107149e-03 -1.078334e-03 -1.318882e-03 -1.210958e-02 -6.451359e-03 -1.279994e-02 -1.057940e-02 -1.052307e-02 -9.969517e-03 -1.224765e-02 2.284297e-03 -3.392658e-03 1.320141e-04 4.451153e-03 -1.290715e-02 -8.088760e-03 -6.177138e-03 -5.903994e-03 -5.903994e-03 -5.903994e-03 -6.372939e-03 -6.169004e-03 -5.220159e-03 -4.013209e-02 -5.899341e-02 -2.590645e-02 2.200770e-03 -1.131544e-02 2.277839e-02 -3.546898e-04 1.144881e-01 3.207584e-04 3.806862e-02 8.493630e-02 -1.076967e-02 -4.582928e-03 -3.331624e-03 -3.170357e-03 -3.170357e-03 -3.170357e-03 -3.423329e-03 -3.332170e-03 -3.914798e-03 -2.227322e-02 -9.808291e-03 -2.734356e-02 -1.789244e-02 -5.706513e-03 1.525657e-02 1.450101e-02 3.410434e-02 7.146919e-04 1.032431e-02 4.834543e-02 -1.407059e-02 -5.446097e-03 -4.855210e-03 -4.640340e-03 -4.640340e-03 -4.640340e-03 -5.006058e-03 -4.862981e-03 -3.597284e-03 -8.555667e-03 -8.159500e-03 -2.912218e-02 -3.758424e-03 6.902545e-03 -1.901175e-02 3.989365e-02 4.737465e-02 -1.342249e-02 2.375263e-02 3.254735e-02 4.279073e-03 3.953527e-03 -7.548766e-03 -7.205157e-03 -7.205157e-03 -7.205157e-03 -7.813963e-03 -7.542791e-03 -8.961339e-03 -3.398140e-02 -1.706688e-02 -6.448026e-03 -1.387667e-02 -8.093611e-03 -1.992283e-02 2.736378e-02 6.864100e-02 -1.498336e-02 6.296407e-02 7.629266e-02 1.646005e-02 -4.124239e-03 -4.073410e-03 -3.873345e-03 -3.873345e-03 -3.873345e-03 -4.204801e-03 -1.919372e-03 -4.869767e-03 2.940856e-02 -1.985431e-02 5.665922e-03 2.676462e-02 -3.019886e-03 -7.739574e-03 3.075790e-02 2.081816e-03 3.693493e-03 -1.217534e-02 2.526027e-02 -3.427614e-02 -4.902579e-02 -3.614660e-02 -4.023235e-02 -4.023235e-02 -4.023235e-02 -3.797101e-02 -3.822812e-02 -2.928253e-02 -8.752550e-03 8.765162e-02 3.893573e-02 2.236407e-02 6.354289e-02 9.381016e-02 1.928711e-01 1.977585e-01 -3.443212e-02 -1.016728e-01 -6.915515e-02 1.197476e-01 -1.271226e-02 -5.691122e-02 -5.765580e-02 -5.765580e-02 -5.765580e-02 -5.493120e-02 -5.852172e-02 -5.425347e-02 1.205783e-01 1.651482e-01 8.763318e-02 7.693027e-02 6.881885e-02 6.508319e-02 1.965974e-01 1.725952e-01 1.854355e-02 -1.005277e-01 -2.541365e-01 1.193359e-01 -6.610289e-03 -3.239144e-03 -3.081938e-03 -3.081938e-03 -3.081938e-03 -3.335886e-03 -3.238843e-03 -3.811554e-03 -9.596684e-03 2.989150e-03 7.596808e-03 -6.113214e-03 -1.087484e-02 1.545320e-02 -1.640429e-02 9.074336e-03 -1.267385e-02 -2.401469e-04 6.733338e-02 -2.662173e-02 -3.135498e-02 -3.132040e-02 -3.239908e-02 -3.239908e-02 -3.239908e-02 -2.655049e-02 -3.218239e-02 -3.343596e-02 3.973507e-02 7.583446e-02 4.567613e-02 7.988153e-02 1.159491e-01 4.258495e-02 -1.008055e-01 -1.063565e-01 -1.345143e-02 6.635166e-02 2.229370e-01 1.728124e-02 -2.893442e-02 -4.983920e-02 -4.820966e-02 -4.820966e-02 -4.820966e-02 -5.215948e-02 -4.711768e-02 -4.576752e-02 5.622753e-02 6.304166e-02 5.901821e-02 7.335791e-02 3.373865e-02 2.092541e-02 -8.466222e-02 -1.797323e-01 1.000486e-01 2.416225e-01 1.884716e-01 1.146095e-01 -5.667606e-03 -2.766253e-03 -2.627353e-03 -2.627353e-03 -2.627353e-03 -2.845892e-03 -2.765099e-03 -3.290226e-03 -1.858782e-03 -2.198510e-02 -1.793225e-02 -1.782429e-03 4.295555e-03 -1.798714e-02 2.733573e-02 3.636930e-02 -7.123463e-03 8.333619e-03 1.818840e-02 -2.109510e-02
 -1.701215e-02 -1.395938e-02 -1.348906e-02 -1.687149e-02 -4.016411e-03 -9.831959e-03 -1.096111e-02 -7.942337e-03 -7.120082e-03 -4.405391e-03 -5.243287e-03 -6.165389e-03 -4.478287e-03 -5.387892e-03 -1.933572e-03 -1.685846e-03 -5.165037e-03 -4.231671e-03 -3.499380e-03 -7.448591e-03 -9.585854e-03 -1.805865e-02 -1.432275e-02 -1.476919e-02 -6.940553e-03 -1.823589e-02 -8.414759e-03 -7.965563e-03 -1.080150e-02 -5.211935e-03 -3.648304e-03 -4.863929e-03 -1.299148e-03 -5.944799e-03 -3.092962e-03 -4.581458e-03 -7.581832e-03 -5.093490e-03 -4.532228e-03 -7.569652e-03 -1.556985e-02 -1.621725e-02 -1.279563e-02 -1.500837e-02 -1.362164e-02 -1.604732e-02 -9.428443e-03 -7.219197e-03 -9.564004e-03 -4.621348e-03 -5.197889e-03 -4.382746e-03 -3.121777e-03 -5.369243e-03 -2.796185e-03 -4.182787e-03 -6.915437e-03 -4.690561e-03 -4.161446e-03 -6.838583e-03 -1.568163e-02 -1.432897e-02 -1.296871e-02 -1.514567e-02 -1.379305e-02 -1.620762e-02 -9.524267e-03 -7.284329e-03 -9.640874e-03 -4.657327e-03 -5.233258e-03 -4.420779e-03 -3.147156e-03 -5.416434e-03 -2.818300e-03 -4.209964e-03 -6.971471e-03 -4.719898e-03 -4.193300e-03 -6.891711e-03 -1.556985e-02 -1.621725e-02 -1.279563e-02 -1.500837e-02 -1.362164e-02 -1.604732e-02 -9.428443e-03 -7.219197e-03 -9.564004e-03 -4.621348e-03 -5.197889e-03 -4.382746e-03 -3.121777e-03 -5.369243e-03 -2.796185e-03 -4.182787e-03 -6.915437e-03 -4.690561e-03 -4.161446e-03 -6.838583e-03 -1.234223e-02 -1.738559e-02 -1.367619e-02 -1.382763e-02 -1.022894e-02 -1.706292e-02 -1.009668e-02 -7.724781e-03 -8.024940e-03 -4.957500e-03 -5.570536e-03 -4.716242e-03 -3.366025e-03 -5.776336e-03 -3.034052e-03 -2.369931e-03 -7.398616e-03 -4.992362e-03 -4.431382e-03 -7.310618e-03 -1.520719e-02 -1.002536e-02 -9.883819e-03 -1.046994e-02 -1.085750e-02 -1.810348e-02 -9.673559e-03 -6.885071e-03 -9.894504e-03 -3.762230e-03 -4.440370e-03 -3.444913e-03 -4.022394e-03 -6.726806e-03 -3.516593e-03 -5.144934e-03 -6.561402e-03 -3.783501e-03 -5.279705e-03 -8.612103e-03 -1.813919e-03 -2.257982e-03 4.785493e-04 -7.112776e-03 -1.684232e-03 -3.302024e-03 -1.381291e-02 9.792750e-04 -7.428053e-03 -8.096392e-03 -8.907774e-03 -9.267291e-03 -1.688666e-03 -4.964761e-03 -7.182387e-03 -8.093728e-03 -1.544700e-02 1.480804e-03 -3.715685e-03 -8.934156e-03 -1.042992e-02 9.359141e-03 -1.646362e-02 -1.014799e-03 -6.266221e-03 -6.271940e-03 -7.958911e-04 -6.815268e-03 -1.762868e-03 -1.963664e-03 -3.433908e-03 -1.168321e-02 -5.897610e-03 -1.545925e-03 -4.775728e-03 -4.309009e-03 -5.987195e-03 5.496701e-04 -6.459324e-03 -8.198255e-03 3.510808e-02 2.048876e-02 6.118698e-03 -1.552458e-03 -2.801339e-02 6.201838e-03 -4.908036e-03 -2.720497e-02 6.467461e-03 -4.963366e-03 7.705171e-03 1.651653e-02 1.088982e-02 -2.987347e-03 4.653627e-03 8.765354e-03 2.636019e-02 -2.899038e-02 -2.821446e-03 1.774703e-02 2.269124e-02 -1.053226e-02 -8.584440e-03 -1.474770e-02 2.400573e-03 2.440406e-02 -1.058648e-02 1.043993e-02 1.551135e-02 -7.369919e-03 1.323490e-04 -8.501383e-03 -3.256525e-03 7.025858e-03 5.573413e-03 -1.098553e-02 4.479685e-04 -6.922949e-04 -4.705775e-03 -1.060861e-02 1.836057e-02 2.258593e-02 2.542949e-02 1.653471e-02 -1.411189e-02 6.302971e-03 -6.480449e-03 2.313754e-03 6.132376e-03 -3.593730e-03 1.080767e-02 2.913971e-03 -1.049330e-02 5.228164e-04 -1.303002e-02 -1.588985e-02 -2.658888e-03 -1.916424e-03 -1.462506e-02 5.926578e-03 -6.409015e-03 3.403649e-02 1.615317e-02 2.955776e-03 1.739336e-02 -7.483451e-03 -2.992229e-03 -1.191034e-02 1.239802e-02 2.027036e-02 8.316944e-03 1.466359e-02 4.037907e-03 7.507212e-03 -6.161957e-03 -7.135629e-03 9.720378e-03 -4.430236e-03 -3.486250e-03 -9.624115e-03 -1.072892e-02 -2.002801e-02 -1.998028e-02 2.500356e-02 -7.172254e-03 -7.822604e-04 1.675945e-02 4.999549e-03 -3.199187e-03 -7.532693e-03 -8.520002e-04 -8.078846e-03 -6.691680e-03 4.549044e-03 1.137885e-03 3.004680e-03 2.533341e-02 8.651778e-03 1.297253e-02 -1.610056e-03 4.393617e-02 1.087175e-02 2.066865e-02 9.389061e-02 8.270498e-02 5.053051e-02 2.188152e-02 1.611558e-02 8.569023e-03 -1.807927e-03 1.615401e-02 -4.038896e-02 -3.408815e-02 1.442000e-02 -3.937824e-02 -1.976136e-02 8.174368e-03 1.261600e-02 1.644181e-02 9.767691e-03 6.381587e-02 4.966793e-02 4.370380e-02 2.445196e-02 2.499160e-02 3.521670e-02 4.626304e-02 2.576702e-02 3.434805e-02 -3.618634e-02 4.691785e-03 3.108541e-02 -1.147259e-02 -2.647254e-02 -1.792467e-02 -1.065073e-02 1.314137e-03 3.849982e-03 7.012441e-03 3.282975e-02 -9.738404e-03 1.385964e-02 1.365596e-02 4.533631e-03 1.559711e-02 -3.208734e-03 -6.483234e-03 -2.406777e-03 4.144199e-03 8.158713e-03 -1.068906e-02 -5.423008e-03 -2.828312e-03 1.288291e-02 -6.700573e-03 -1.985017e-04 -1.336560e-02 -1.046807e-02 -1.169583e-02 8.145320e-04 3.069903e-02 2.390430e-02 4.317165e-02 4.038515e-02 2.387973e-02 3.882289e-02 1.190959e-02 4.005721e-02 1.207078e-02 3.006899e-03 -2.395267e-02 -3.023119e-02 -1.896828e-03 1.335801e-02 1.490440e-02 2.457604e-02 -1.185788e-02 1.129006e-02 -2.291551e-02 -7.605400e-03 5.105889e-02 4.855446e-02 3.048667e-02 3.530173e-02 5.519639e-02 7.933678e-02 4.122924e-02 2.532689e-04 1.806182e-02 2.043412e-02 -8.657019e-03 1.073370e-02 -1.465893e-02 -1.198504e-02 -3.083749e-02 -9.568368e-03 8.013977e-04 -7.442355e-03 -8.988730e-03 1.890927e-02 -1.030011e-02 1.687182e-02 1.536649e-02 -1.824911e-02 1.376306e-03 8.774667e-03 9.964960e-03 -6.573659e-04 -7.375185e-03 -8.653523e-03 -3.666396e-03 5.834594e-03 -3.258946e-03 -1.715955e-02 -1.516298e-03 -5.800528e-03 6.816886e-03 -1.158593e-02 4.220678e-03 -1.462273e-03
 4.005584e-03 -2.589034e-04 -2.589034e-04 -2.589034e-04 -2.589034e-04 -2.589034e-04 -2.640906e-04 -3.273541e-04 -2.083709e-03 1.051708e-02 -6.026623e-04 -2.199136e-03 -1.798476e-02 -5.930582e-03 -3.378535e-02 -3.681295e-02 2.302406e-03 -2.431028e-02 -4.685988e-02 4.781890e-03 -1.411024e-04 -7.506617e-05 -7.506617e-05 -7.506617e-05 -7.506617e-05 -7.506617e-05 -7.956583e-05 2.040642e-03 -1.550087e-03 -4.146240e-03 -1.301059e-03 -1.192241e-02 -1.761443e-02 -7.679311e-03 -3.235946e-02 -2.822915e-02 1.067689e-03 -2.180557e-02 -3.644436e-02 -1.974709e-03 -6.142199e-05 0.000000e+00 0.000000e+00 0.000000e+00 0.000000e+00 0.000000e+00 -3.768055e-06 -5.132210e-05 -1.337738e-03 -7.455322e-03 -4.927646e-03 -1.046540e-02 -1.556623e-02 -8.653269e-03 -2.918171e-02 -2.771729e-02 -2.854497e-03 -1.937488e-02 -3.453048e-02 -5.568736e-03 -6.902944e-05 -7.161027e-06 -7.161027e-06 -7.161027e-06 -7.161027e-06 -7.161027e-06 -1.091606e-05 -5.887130e-05 8.162488e-04 -7.527027e-03 -4.986582e-03 -1.061149e-02 -1.576450e-02 -8.744967e-03 -2.941132e-02 -2.787658e-02 -2.887689e-03 -1.959517e-02 -3.486976e-02 -5.621250e-03 -6.142199e-05 0.000000e+00 0.000000e+00 0.000000e+00 0.000000e+00 0.000000e+00 -3.768055e-06 -5.132210e-05 -1.337738e-03 -7.455322e-03 -4.927646e-03 -1.046540e-02 -1.556623e-02 -8.653269e-03 -2.918171e-02 -2.771729e-02 -2.854497e-03 -1.937488e-02 -3.453048e-02 -5.568736e-03 -1.200783e-04 -5.464778e-05 -5.464778e-05 -5.464778e-05 -5.464778e-05 -5.464778e-05 -5.879750e-05 -1.100708e-04 2.868932e-03 -3.720062e-03 -5.316183e-03 -1.129190e-02 -1.455406e-02 -7.161337e-03 -3.101125e-02 -2.934922e-02 -3.101119e-03 -2.059539e-02 -3.666130e-02 -3.838438e-03 -2.400764e-04 -1.669039e-04 -1.669039e-04 -1.669039e-04 -1.669039e-04 -1.669039e-04 -1.714400e-04 -2.279022e-04 -1.799436e-03 -3.044984e-03 -6.275062e-03 -1.340961e-02 -1.989291e-02 -4.561550e-03 -3.636789e-02 -2.981841e-02 -3.702232e-03 -1.777652e-02 -3.262038e-02 1.444755e-02 -1.069602e-03 -9.417572e-04 -9.417572e-04 -9.417572e-04 -9.417572e-04 -9.417572e-04 -9.517162e-04 -1.066512e-03 -1.775740e-03 -6.068057e-03 -8.898016e-03 -2.565776e-02 -2.371487e-02 8.767999e-04 -4.129496e-02 -1.917353e-02 -1.472246e-03 -1.524876e-02 1.296378e-02 2.648887e-02 -1.496590e-03 -1.337440e-03 -1.337440e-03 -1.337440e-03 -1.337440e-03 -1.337440e-03 -1.349173e-03 -1.483237e-03 2.509940e-02 5.393810e-02 1.364732e-02 2.118566e-02 5.772186e-03 -2.146863e-03 -6.135074e-02 -5.061496e-02 -7.498607e-03 -4.688704e-02 -5.429289e-02 1.999908e-02 -2.416311e-03 -7.977944e-03 -7.977944e-03 -7.977944e-03 -7.977944e-03 -7.977944e-03 -8.022545e-03 -8.613771e-03 5.490304e-02 3.931700e-01 5.675651e-02 1.095548e-01 4.976883e-02 -3.291833e-02 -1.238855e-01 -2.076953e-01 -2.376888e-02 -1.050483e-01 -1.696283e-01 1.233150e-01 -2.349520e-03 -4.124213e-03 -4.124213e-03 -4.124213e-03 -4.124213e-03 -4.124213e-03 -4.155060e-03 -4.494877e-03 9.681972e-03 5.772661e-02 6.927086e-03 9.179349e-02 4.085093e-02 3.748033e-02 -5.041606e-02 -5.213916e-02 3.527767e-04 -5.920114e-02 -8.582634e-02 3.244585e-02 -6.586562e-03 -5.974628e-03 -5.974628e-03 -5.974628e-03 -5.974628e-03 -5.974628e-03 -6.018948e-03 -6.507957e-03 2.070413e-02 7.759691e-02 8.478675e-02 8.075136e-02 2.536767e-02 -1.375873e-02 3.645341e-02 -8.536049e-02 6.753465e-03 -8.124338e-02 -9.811481e-02 3.008156e-02 -1.007509e-02 -9.163154e-03 -9.163154e-03 -9.163154e-03 -9.163154e-03 -9.163154e-03 -9.219309e-03 -9.952592e-03 -1.450391e-02 2.689740e-02 -3.163503e-03 1.186020e-02 1.403996e-01 1.327628e-01 8.623063e-02 -8.925771e-02 -1.583361e-02 -1.479687e-01 2.664763e-02 8.811950e-03 -5.295152e-03 -4.850045e-03 -4.850045e-03 -4.850045e-03 -4.850045e-03 -4.850045e-03 -4.883080e-03 -5.297602e-03 9.858561e-03 -1.922701e-02 1.135274e-02 -1.540028e-02 1.058502e-01 2.256751e-02 -7.779837e-02 -9.024101e-02 -1.106186e-02 -2.791224e-02 8.425196e-02 6.324153e-02 -3.611311e-02 -3.584683e-02 -3.584683e-02 -3.584683e-02 -3.584683e-02 -3.584683e-02 -3.602383e-02 -3.774478e-02 -5.812960e-02 -9.555069e-02 -6.627846e-04 9.881426e-02 9.945105e-02 -1.388045e-01 -4.417752e-01 -4.896254e-01 9.050677e-02 7.580495e-01 8.866542e-01 -1.284937e-01 -4.151583e-02 -3.944913e-02 -3.944913e-02 -3.944913e-02 -3.944913e-02 -3.944913e-02 -3.962109e-02 -3.366827e-02 -7.304862e-02 -2.444869e-01 -4.622749e-02 -4.749308e-03 -3.488364e-02 -7.283346e-02 -5.209026e-01 -4.807349e-01 2.436314e-02 8.777989e-01 1.349189e+00 -1.351309e-01 -4.181438e-03 -3.788060e-03 -3.788060e-03 -3.788060e-03 -3.788060e-03 -3.788060e-03 -3.816044e-03 -4.102807e-03 2.425899e-03 -2.458731e-02 -1.858799e-03 -1.523123e-03 6.885356e-03 -2.510447e-02 1.531692e-01 -4.561732e-03 7.064883e-02 -7.904547e-02 -1.232197e-01 4.825251e-02 -2.512162e-02 -2.534915e-02 -2.534915e-02 -2.534915e-02 -2.534915e-02 -2.534915e-02 -2.574691e-02 -2.702682e-02 -4.667166e-02 -9.505034e-02 -5.012695e-02 -9.597215e-02 -1.835059e-01 6.804390e-03 8.622253e-01 9.319007e-01 -6.858872e-02 -2.862836e-01 -5.263944e-01 -1.011938e-02 -3.643846e-02 -3.401477e-02 -3.401477e-02 -3.401477e-02 -3.401477e-02 -3.401477e-02 -3.255448e-02 -3.013927e-02 -4.022144e-02 -1.440156e-01 -6.149016e-02 -1.121364e-01 3.945402e-02 1.313409e-01 7.890549e-01 1.225061e+00 -1.122383e-01 -4.167397e-01 -5.727128e-01 -1.379302e-01 -3.821319e-03 -3.464118e-03 -3.464118e-03 -3.464118e-03 -3.464118e-03 -3.464118e-03 -3.487234e-03 -3.761898e-03 1.176685e-02 9.107500e-02 3.589123e-02 1.004627e-02 1.838147e-03 8.006405e-02 -1.057297e-01 -8.776133e-02 2.114942e-02 -1.654097e-02 -1.148522e-01 8.098550e-02
 -9.219864e-03 -3.116347e-03 -3.480590e-04 -3.206987e-03 -2.152322e-03 -5.265597e-03 -5.245352e-03 -3.781525e-03 -7.650605e-03 -9.386214e-03 -8.048602e-03 -4.257152e-03 -8.969131e-03 -6.323894e-03 -1.033397e-02 -1.663265e-02 -1.195743e-02 -6.850414e-03 -2.042847e-02 -7.673731e-03 -7.480109e-03 -4.150814e-03 -1.959719e-03 -2.588074e-03 -1.673570e-03 -4.294744e-03 -5.920436e-03 -6.470238e-03 -6.217370e-03 -7.558990e-03 -6.522113e-03 -6.795622e-03 -5.053089e-03 -6.782155e-03 -1.286530e-02 -2.256951e-02 -7.268397e-03 -1.818945e-02 -2.199719e-02 -6.157556e-03 -6.957401e-03 -3.737682e-03 -1.738985e-03 -2.311203e-03 -1.481031e-03 -3.923811e-03 -5.394322e-03 -5.821612e-03 -5.692081e-03 -6.959775e-03 -5.880868e-03 -6.085100e-03 -6.451023e-03 -6.111268e-03 -1.389841e-02 -2.283810e-02 -8.328482e-03 -2.269041e-02 -2.584672e-02 -5.601409e-03 -6.994389e-03 -3.764062e-03 -1.755767e-03 -2.334006e-03 -1.498494e-03 -3.955469e-03 -5.429971e-03 -5.859266e-03 -5.731614e-03 -7.005103e-03 -5.928907e-03 -6.134504e-03 -6.510925e-03 -6.150068e-03 -1.395365e-02 -2.290271e-02 -8.416567e-03 -2.316529e-02 -2.412639e-02 -5.637548e-03 -6.957401e-03 -3.737682e-03 -1.738985e-03 -2.311203e-03 -1.481031e-03 -3.923811e-03 -5.394322e-03 -5.821612e-03 -5.692081e-03 -6.959775e-03 -5.880868e-03 -6.085100e-03 -6.451023e-03 -6.111268e-03 -1.389841e-02 -2.283810e-02 -8.328482e-03 -2.269041e-02 -2.584672e-02 -5.601409e-03 -7.383720e-03 -4.021604e-03 -1.901681e-03 -2.517836e-03 -1.634068e-03 -4.211695e-03 -5.772986e-03 -6.256238e-03 -6.080467e-03 -7.380573e-03 -4.132809e-03 -6.515377e-03 -6.917689e-03 -6.528399e-03 -1.266511e-02 -2.243318e-02 -6.750463e-03 -2.194935e-02 -2.324314e-02 -5.997123e-03 -8.237338e-03 -4.667667e-03 -2.220901e-03 -2.891724e-03 -1.909332e-03 -4.810807e-03 -6.571315e-03 -7.331178e-03 -6.904851e-03 -8.507843e-03 -5.073874e-03 -7.556627e-03 -3.790280e-03 -7.633606e-03 -1.555333e-02 -1.094291e-02 -1.040748e-02 -1.833821e-02 -1.609574e-02 -6.850361e-03 -1.571698e-02 -3.379690e-03 -6.840609e-04 -4.256596e-03 -4.368866e-03 -5.721307e-03 -5.519798e-04 -1.288247e-02 -5.414484e-03 -6.541511e-03 -8.576036e-03 -9.562849e-03 -1.884592e-03 -4.046738e-04 -8.949695e-03 -1.089525e-02 -2.603476e-03 1.287745e-02 -7.017987e-03 -1.423605e-02 -1.404147e-02 1.318181e-03 -1.629068e-03 -3.144558e-03 -5.175134e-03 -5.151357e-03 -3.045032e-03 -9.458251e-04 -1.653024e-03 -2.959771e-03 -9.283592e-03 -1.451447e-02 -8.920287e-03 -7.808151e-03 -8.669859e-03 -2.937214e-03 -6.122057e-03 5.145395e-04 -5.796020e-04 5.821997e-04 -2.521527e-02 -2.768798e-02 -4.619203e-03 -2.501747e-02 -1.390646e-02 -2.416466e-02 -5.162905e-03 1.198519e-02 -1.629344e-02 -9.890752e-03 -2.253712e-02 2.660172e-04 1.207942e-02 -7.142684e-03 2.455585e-02 5.867234e-02 1.015984e-02 7.039455e-02 7.502574e-02 -1.591980e-02 -2.320435e-02 -1.531252e-02 -5.207843e-03 -1.986407e-02 -3.205305e-03 -5.194931e-03 -1.214086e-02 1.150683e-02 9.032739e-04 -8.279306e-03 5.806636e-03 -1.503050e-02 -8.554524e-03 -1.965316e-03 -1.237987e-03 4.784193e-02 -3.906915e-03 1.265763e-02 4.129517e-02 1.148772e-03 -5.978697e-03 1.401164e-03 -7.488878e-03 -1.050203e-02 -9.118770e-03 -1.890629e-02 2.008361e-04 -2.360801e-02 -2.179718e-02 -1.758862e-02 8.911224e-04 -6.777850e-03 6.583835e-04 -4.866356e-03 1.195353e-02 4.926515e-02 1.561320e-03 5.165869e-02 5.693728e-02 -1.286356e-02 2.690268e-03 -2.585493e-02 -1.565899e-02 -1.963743e-02 -1.398749e-02 -3.179774e-03 -6.672900e-03 -3.174328e-02 -6.931518e-03 1.245291e-02 -1.268749e-02 -1.441158e-03 -2.142961e-02 -3.421059e-03 5.175232e-02 8.468344e-02 3.183204e-03 5.017618e-02 6.662957e-02 -2.110227e-02 -1.362229e-02 -4.273740e-03 -8.465501e-03 -1.560177e-02 -5.893127e-03 -6.468617e-03 -1.028766e-02 7.439340e-04 4.751237e-03 -2.538883e-02 -8.216771e-03 -1.326045e-02 -8.742686e-03 -1.736447e-02 2.677104e-02 -1.559043e-02 1.414931e-02 4.811788e-02 8.035869e-02 -5.960037e-03 3.803053e-02 -2.313911e-02 -2.015671e-02 2.689044e-03 -4.795024e-02 5.938774e-03 -2.155384e-02 6.151351e-03 1.237032e-02 4.320538e-02 1.730383e-02 5.007807e-02 1.959550e-02 -2.124572e-02 -8.977976e-02 -5.444029e-02 5.854118e-02 1.322280e-01 1.622513e-01 2.120040e-02 5.664183e-02 1.516874e-02 -2.377748e-02 1.048749e-02 -1.240281e-02 1.041975e-03 6.009350e-03 -1.538084e-02 5.014541e-02 5.212480e-02 5.118725e-02 3.403380e-02 4.859740e-02 2.281657e-02 -8.342446e-02 -1.804009e-01 5.592856e-02 9.587695e-02 1.043330e-01 3.729586e-02 -1.694938e-02 -1.129774e-02 -1.336398e-02 -1.230262e-02 -9.664334e-03 -1.902102e-02 -2.314513e-03 -2.776505e-03 1.492463e-02 -8.937548e-03 -8.712059e-03 -4.196633e-04 -9.220154e-03 -2.258494e-03 2.552835e-02 7.087046e-02 -1.094712e-02 2.004709e-02 -2.092689e-03 -1.065213e-02 5.743087e-02 3.177178e-02 -5.578350e-03 1.440723e-02 1.278995e-02 4.101790e-02 3.062165e-02 3.739871e-02 -7.650205e-03 3.429039e-02 4.124645e-03 -1.882065e-03 2.753565e-03 3.382199e-02 8.780789e-02 1.128028e-01 -1.471181e-02 -1.205401e-01 -1.361455e-01 1.904499e-02 5.323883e-02 4.215407e-02 -4.485065e-03 -2.884426e-03 -8.134578e-03 2.714984e-02 4.692199e-02 4.607392e-02 3.236801e-02 1.632865e-02 2.005001e-02 1.014990e-03 1.483915e-02 5.734801e-02 1.457202e-01 1.079408e-01 -3.273767e-02 -1.300056e-01 -1.518240e-01 3.714271e-02 -1.339256e-02 -1.424773e-02 -2.191605e-03 -1.060214e-03 -2.693058e-03 -3.336575e-03 -4.370695e-03 -6.470802e-03 -2.468259e-02 -1.481009e-02 -2.701231e-04 1.628383e-03 1.998701e-03 -9.058583e-03 -7.229415e-03 2.113233e-02 2.705140e-03 2.963532e-02 3.187262e-02 -5.617259e-03
 -3.970255e-02 -1.407099e-03 -5.171882e-03 -3.691364e-03 -5.765878e-03 -1.306356e-02 -7.455625e-03 -1.188302e-02 -2.631784e-03 -2.291033e-03 1.866843e-03 -1.505543e-03 -1.934514e-03 -1.282165e-03 -7.247205e-03 -1.344706e-02 -6.577992e-03 -2.030920e-02 -6.071444e-03 -1.276230e-03 -2.380529e-02 -8.785289e-03 -1.375942e-02 -1.285103e-02 -1.242604e-02 -8.158018e-03 -1.081079e-02 -1.078543e-02 -1.929783e-03 -1.670751e-03 -1.775024e-03 -1.032779e-03 -1.380877e-03 -8.687930e-04 -7.582975e-03 -1.087211e-02 -6.451704e-03 -2.071708e-02 -5.987938e-03 -8.633355e-04 -3.386948e-02 -9.980268e-03 -1.258982e-02 -1.166701e-02 -1.329817e-02 -9.362762e-03 -9.961075e-03 -1.008643e-02 -1.727489e-03 -1.495701e-03 -1.598010e-03 -9.117811e-04 -1.232967e-03 -7.627314e-04 -7.133127e-03 -1.031574e-02 -5.956102e-03 -1.951561e-02 -5.537767e-03 -7.476565e-04 -3.403271e-02 -1.013528e-02 -1.063515e-02 -1.184826e-02 -1.356560e-02 -9.521113e-03 -1.003145e-02 -1.015517e-02 -1.756639e-03 -1.518926e-03 -1.617365e-03 -9.266808e-04 -1.251215e-03 -7.766833e-04 -7.186813e-03 -1.037945e-02 -5.997995e-03 -1.958533e-02 -5.569036e-03 -7.638550e-04 -3.386948e-02 -9.980268e-03 -1.258982e-02 -1.166701e-02 -1.329817e-02 -9.362762e-03 -9.961075e-03 -1.008643e-02 -1.727489e-03 -1.495701e-03 -1.598010e-03 -9.117811e-04 -1.232967e-03 -7.627314e-04 -7.133127e-03 -1.031574e-02 -5.956102e-03 -1.951561e-02 -5.537767e-03 -7.476565e-04 -3.231342e-02 -1.058316e-02 -1.115026e-02 -1.232351e-02 -1.182578e-02 -7.738179e-03 -1.055304e-02 -8.541677e-03 -1.865412e-03 -1.616517e-03 -1.730581e-03 -1.004886e-03 -1.346404e-03 -8.476403e-04 -7.550785e-03 -1.086835e-02 -6.319103e-03 -1.925744e-02 -6.022711e-03 -8.346554e-04 -3.361487e-02 -1.047111e-02 -7.566086e-03 -6.247627e-03 -8.343628e-03 -1.201420e-02 -1.067951e-02 -2.381129e-03 -2.351457e-03 1.241198e-04 -2.169762e-03 -1.299996e-03 -1.701779e-03 -1.120636e-03 -9.021902e-03 -1.092816e-02 -5.423202e-03 -2.315159e-02 -6.831901e-03 -1.100952e-03 1.317821e-02 -8.219136e-03 -8.302036e-03 -1.448582e-02 -1.210051e-02 -6.827719e-03 6.495704e-03 3.656166e-04 -5.921834e-04 -2.114304e-03 -2.363426e-03 -2.871514e-03 -3.607942e-03 -2.525265e-03 -9.546735e-03 -1.398496e-02 -8.072920e-03 -1.997174e-02 -1.267650e-02 -2.547920e-03 -3.954184e-04 7.028000e-03 -1.910756e-02 -1.841453e-02 -7.562589e-03 -9.836328e-03 7.033181e-03 -4.530803e-03 -3.826976e-03 -8.892686e-04 -5.612273e-03 -1.492369e-03 -4.495777e-03 -1.012000e-03 -5.959231e-03 -1.077360e-03 -3.041634e-03 -9.760942e-03 -8.011366e-03 -3.200307e-03 -1.366780e-02 -1.021654e-02 2.516742e-03 3.743006e-02 1.785723e-02 -9.454305e-03 -3.919121e-04 3.108490e-02 -1.559291e-02 -1.883649e-02 -8.210762e-03 -1.195086e-02 -3.289868e-03 -7.399003e-03 1.607253e-02 2.877128e-03 5.865293e-03 6.709002e-02 -6.245571e-03 -9.956697e-03 4.785542e-04 1.066696e-02 -1.043641e-02 -2.183602e-02 4.528502e-03 5.436743e-04 -5.579953e-03 2.891314e-03 1.194948e-03 -5.357707e-03 -2.074075e-03 -7.755855e-03 -5.709607e-03 -4.410166e-03 -3.441416e-03 1.101969e-02 1.367859e-02 6.716161e-03 1.958327e-02 -6.644637e-03 4.729508e-02 4.277677e-03 -8.783176e-03 -1.514522e-02 -1.340511e-02 -1.611656e-02 -4.434117e-03 -8.573917e-03 7.427045e-04 -2.956293e-03 -1.074740e-02 -7.937927e-03 -8.883859e-03 -8.085926e-03 -8.740398e-03 1.564737e-02 -1.372205e-02 8.334993e-02 1.741750e-02 -6.167099e-03 5.618961e-02 -1.270854e-02 -1.680938e-02 1.162505e-02 -1.762288e-02 -2.614075e-02 2.766381e-03 -1.706903e-02 -2.054417e-02 -8.398908e-03 -3.844721e-03 -1.183771e-02 -1.037653e-02 -1.558671e-02 3.780155e-02 3.698213e-02 8.906726e-03 9.600948e-02 7.965058e-03 -9.486670e-03 5.624515e-02 -3.305946e-02 -1.755717e-03 -2.093887e-02 -2.149492e-02 -2.208722e-02 -1.222115e-02 -8.187478e-03 -1.055966e-02 -1.973243e-03 9.763134e-03 3.182802e-03 -1.233680e-02 -6.266014e-03 5.892909e-03 5.321569e-02 1.371050e-02 1.887311e-02 1.218308e-02 -6.430114e-03 4.738306e-02 5.371891e-02 8.914950e-02 4.325817e-02 6.740389e-02 9.092475e-02 1.657724e-02 -5.518505e-03 -6.090600e-04 -4.043259e-02 -2.971035e-02 -2.937988e-02 -3.184368e-02 -2.861865e-02 4.794041e-02 1.457151e-01 -5.224087e-02 -8.887071e-02 1.115738e-02 -1.468607e-02 6.129084e-02 4.558816e-02 9.529415e-02 8.337589e-02 7.871832e-02 5.688179e-02 6.860275e-02 6.293678e-02 -2.585519e-02 1.383098e-03 -2.575869e-02 -3.090246e-02 -6.416909e-03 -2.541146e-02 8.293227e-02 3.100950e-02 1.064587e-02 -1.107472e-01 -9.805472e-02 -2.921022e-02 2.603493e-03 4.991991e-03 -1.057203e-02 -1.113792e-03 -2.472104e-03 1.628730e-02 -1.826237e-02 4.755087e-03 -7.322629e-04 -1.085752e-03 -8.263071e-03 -1.301644e-03 -7.582766e-03 -2.219595e-03 -1.247186e-02 1.169794e-02 -2.363318e-02 5.048181e-02 -2.080335e-03 -8.586257e-03 8.991735e-02 4.880470e-02 7.417347e-02 2.278846e-02 5.914008e-02 5.117538e-02 3.600840e-02 4.720315e-02 -1.937447e-02 -2.630492e-02 -1.265815e-02 -2.028811e-02 -3.318779e-03 -4.103013e-02 -3.834492e-02 -8.928119e-02 1.585030e-02 4.533601e-02 1.690643e-02 -2.312680e-02 5.209810e-02 4.505731e-02 1.456140e-02 7.197486e-02 5.743730e-02 3.638599e-02 6.757538e-02 2.585459e-02 7.030199e-03 1.545579e-03 -1.221527e-02 -2.387946e-02 -2.789740e-02 -4.928144e-03 -5.084872e-02 -1.042988e-01 7.286840e-02 8.265386e-02 3.916280e-02 -3.191811e-02 1.101304e-02 -1.446746e-02 -8.311918e-03 -3.377656e-03 -8.544885e-03 -2.177613e-02 -1.499314e-02 4.792898e-03 -4.814519e-03 -3.278829e-03 4.510786e-03 2.064365e-04 -1.665328e-03 -5.222575e-03 2.717334e-03 1.616725e-02 3.990341e-04 1.780991e-02 1.154270e-02 -3.165750e-03
 -3.778994e-03 -1.349445e-02 -3.297671e-02 -2.444248e-02 -5.895543e-02 -1.372503e-02 -1.320309e-03 -2.247206e-04 -1.836275e-04 -1.585645e-04 -1.585645e-04 -1.585645e-04 -1.585645e-04 -1.585645e-04 -1.585645e-04 -1.585645e-04 -1.585645e-04 -1.585645e-04 -1.585645e-04 -1.609158e-04 -3.091284e-03 -1.279037e-02 -4.468830e-02 -2.946390e-02 -5.967287e-02 -1.107123e-02 -1.028100e-03 -1.040700e-04 -6.934352e-05 -4.847532e-05 -4.847532e-05 -4.847532e-05 -4.847532e-05 -4.847532e-05 -4.847532e-05 -4.847532e-05 -4.847532e-05 -4.847532e-05 -4.847532e-05 -5.023396e-05 -2.775000e-03 -1.130457e-02 -4.438036e-02 -2.991163e-02 -6.873732e-02 -9.694668e-03 -8.755782e-04 -5.049056e-05 -1.851115e-05 0.000000e+00 0.000000e+00 0.000000e+00 0.000000e+00 0.000000e+00 0.000000e+00 0.000000e+00 0.000000e+00 0.000000e+00 0.000000e+00 -1.578420e-06 -2.849087e-03 -1.152479e-02 -4.474039e-02 -3.015737e-02 -6.710216e-02 -9.827094e-03 -8.938827e-04 -5.780364e-05 -2.578514e-05 -6.792885e-06 -6.792885e-06 -6.792885e-06 -6.792885e-06 -6.792885e-06 -6.792885e-06 -6.792885e-06 -6.792885e-06 -6.792885e-06 -6.792885e-06 -8.413652e-06 -2.775000e-03 -1.130457e-02 -4.438036e-02 -2.991163e-02 -6.873732e-02 -9.694668e-03 -8.755782e-04 -5.049056e-05 -1.851115e-05 0.000000e+00 0.000000e+00 0.000000e+00 0.000000e+00 0.000000e+00 0.000000e+00 0.000000e+00 0.000000e+00 0.000000e+00 0.000000e+00 -1.578420e-06 -2.996311e-03 -1.210026e-02 -4.499991e-02 -3.171600e-02 -6.054576e-02 -1.035898e-02 -9.753308e-04 -9.367008e-05 -6.023587e-05 -4.048190e-05 -4.048190e-05 -4.048190e-05 -4.048190e-05 -4.048190e-05 -4.048190e-05 -4.048190e-05 -4.048190e-05 -4.048190e-05 -4.048190e-05 -4.223325e-05 -3.547237e-03 -1.236055e-02 -4.432943e-02 -2.920143e-02 -5.193891e-02 -1.225685e-02 -1.181922e-03 -1.683263e-04 -1.305335e-04 -1.071046e-04 -1.071046e-04 -1.071046e-04 -1.071046e-04 -1.071046e-04 -1.071046e-04 -1.071046e-04 -1.071046e-04 -1.071046e-04 -1.071046e-04 -1.091466e-04 -6.872089e-03 -1.179784e-02 -3.657008e-02 -2.611614e-02 8.353532e-04 -2.038215e-02 -2.586982e-03 -6.596968e-04 -5.924063e-04 -5.476078e-04 -5.476078e-04 -5.476078e-04 -5.476078e-04 -5.476078e-04 -5.476078e-04 -5.476078e-04 -5.476078e-04 -5.476078e-04 -5.476078e-04 -5.530041e-04 -7.770038e-03 -1.092981e-02 -1.255677e-02 -2.196166e-02 -8.399673e-03 -1.929030e-02 -3.080907e-03 -9.003872e-04 -8.187127e-04 -7.683821e-04 -7.683821e-04 -7.683821e-04 -7.683821e-04 -7.683821e-04 -7.683821e-04 -7.683821e-04 -7.683821e-04 -7.683821e-04 -7.683821e-04 -7.734735e-04 -8.240586e-03 -1.787810e-02 5.523829e-02 -6.107936e-04 8.511957e-02 1.297403e-02 -4.995141e-03 -4.767589e-03 -4.464250e-03 -4.251922e-03 -4.251922e-03 -4.251922e-03 -4.251922e-03 -4.251922e-03 -4.251922e-03 -4.251922e-03 -4.251922e-03 -4.251922e-03 -4.251922e-03 -4.275013e-03 -1.395373e-02 -1.029350e-02 1.234803e-02 2.437591e-02 3.623684e-02 -1.279017e-02 -7.846647e-03 -2.581953e-03 -2.396052e-03 -2.275429e-03 -2.275429e-03 -2.275429e-03 -2.275429e-03 -2.275429e-03 -2.275429e-03 -2.275429e-03 -2.275429e-03 -2.275429e-03 -2.275429e-03 -2.288616e-03 1.035762e-02 1.159338e-02 3.937819e-02 -7.880995e-03 4.230857e-02 -1.729826e-02 -3.978744e-04 -3.714682e-03 -3.428166e-03 -3.260645e-03 -3.260645e-03 -3.260645e-03 -3.260645e-03 -3.260645e-03 -3.260645e-03 -3.260645e-03 -3.260645e-03 -3.260645e-03 -3.260645e-03 -3.280099e-03 -6.984185e-03 -1.243619e-02 4.199778e-02 1.838963e-02 1.127063e-01 -3.857898e-03 2.355242e-03 -3.553114e-03 -5.302260e-03 -5.042219e-03 -5.042219e-03 -5.042219e-03 -5.042219e-03 -5.042219e-03 -5.042219e-03 -5.042219e-03 -5.042219e-03 -5.042219e-03 -5.042219e-03 -5.073140e-03 -3.450945e-03 -6.012127e-03 6.067755e-02 -4.278538e-03 2.123291e-02 -1.386024e-02 -3.064639e-03 -3.067109e-03 -2.852203e-03 -2.686177e-03 -2.686177e-03 -2.686177e-03 -2.686177e-03 -2.686177e-03 -2.686177e-03 -2.686177e-03 -2.686177e-03 -2.686177e-03 -2.686177e-03 -2.707177e-03 3.481520e-02 1.074680e-01 1.513557e-01 1.195651e-01 1.605987e-01 9.777673e-02 -1.756734e-02 -2.781131e-02 -2.821430e-02 -2.783851e-02 -2.783851e-02 -2.783851e-02 -2.783851e-02 -2.783851e-02 -2.783851e-02 -2.783851e-02 -2.783851e-02 -2.783851e-02 -2.783851e-02 -2.828335e-02 5.446431e-02 1.126328e-01 1.581745e-01 1.865454e-01 1.914517e-01 1.037899e-01 1.031262e-02 -3.275183e-02 -3.412590e-02 -3.867246e-02 -3.867246e-02 -3.867246e-02 -3.867246e-02 -3.867246e-02 -3.867246e-02 -3.867246e-02 -3.867246e-02 -3.867246e-02 -3.867246e-02 -3.746631e-02 -9.259046e-03 -2.767387e-02 -1.921494e-03 1.699329e-02 5.891754e-02 -1.511125e-02 -3.205982e-03 -2.433563e-03 -2.257920e-03 -2.144986e-03 -2.144986e-03 -2.144986e-03 -2.144986e-03 -2.144986e-03 -2.144986e-03 -2.144986e-03 -2.144986e-03 -2.144986e-03 -2.144986e-03 -2.157264e-03 2.897542e-02 5.676458e-02 1.489059e-01 1.101217e-01 1.457298e-01 4.551886e-02 -1.836033e-02 -2.444614e-02 -2.049261e-02 -2.173364e-02 -2.173364e-02 -2.173364e-02 -2.173364e-02 -2.173364e-02 -2.173364e-02 -2.173364e-02 -2.173364e-02 -2.173364e-02 -2.173364e-02 -2.180453e-02 7.066341e-03 1.090929e-01 1.706408e-01 1.574458e-01 1.666553e-01 1.103877e-01 6.417472e-03 -2.739324e-02 -3.293064e-02 -3.173350e-02 -3.173350e-02 -3.173350e-02 -3.173350e-02 -3.173350e-02 -3.173350e-02 -3.173350e-02 -3.173350e-02 -3.173350e-02 -3.173350e-02 -3.182763e-02 -7.210759e-03 -1.691840e-02 5.702777e-03 7.017196e-03 3.766403e-02 -1.734653e-02 -4.374487e-03 -2.150403e-03 -1.998224e-03 -1.893851e-03 -1.893851e-03 -1.893851e-03 -1.893851e-03 -1.893851e-03 -1.893851e-03 -1.893851e-03 -1.893851e-03 -1.893851e-03 -1.893851e-03 -1.905501e-03
 -3.289295e-02 -7.214076e-03 -2.129614e-02 -2.149584e-02 -2.097606e-02 -1.249390e-02 -1.066479e-02 -6.968514e-03 -4.314074e-04 -1.155555e-03 -1.603746e-03 -8.025553e-04 -8.782819e-04 -8.448288e-04 -1.611336e-03 -1.975887e-03 -4.804115e-03 -6.827151e-04 -1.150416e-03 -9.051963e-04 -2.118610e-02 -1.772193e-02 -2.459664e-02 -2.367509e-02 -2.369526e-02 -1.460652e-02 -1.140782e-02 -1.064249e-02 -1.978856e-03 -8.082656e-04 -1.169658e-03 -5.201506e-04 -5.874904e-04 -5.579713e-04 -1.206000e-03 -1.511762e-03 -1.511753e-03 -3.726046e-03 -7.985546e-04 -6.061015e-04 -2.645835e-02 -1.579362e-02 -2.419008e-02 -2.145767e-02 -2.548655e-02 -1.508687e-02 -1.418415e-02 -9.847941e-03 -1.737897e-03 -6.867096e-04 -1.023423e-03 -4.283920e-04 -4.932709e-04 -4.637082e-04 -1.081889e-03 -1.379411e-03 -3.328992e-03 -3.426889e-03 -6.949356e-04 -4.989577e-04 -2.696524e-02 -1.591836e-02 -2.222841e-02 -2.165954e-02 -2.569258e-02 -1.523537e-02 -1.427350e-02 -9.893998e-03 -1.759515e-03 -6.971919e-04 -1.035027e-03 -4.363973e-04 -5.012201e-04 -4.718420e-04 -1.093080e-03 -1.392199e-03 -3.350434e-03 -3.440540e-03 -7.021565e-04 -5.081218e-04 -2.645835e-02 -1.579362e-02 -2.419008e-02 -2.145767e-02 -2.548655e-02 -1.508687e-02 -1.418415e-02 -9.847941e-03 -1.737897e-03 -6.867096e-04 -1.023423e-03 -4.283920e-04 -4.932709e-04 -4.637082e-04 -1.081889e-03 -1.379411e-03 -3.328992e-03 -3.426889e-03 -6.949356e-04 -4.989577e-04 -2.649950e-02 -1.468913e-02 -2.356516e-02 -2.056445e-02 -2.694542e-02 -1.609167e-02 -1.300372e-02 -6.200577e-03 -1.895161e-03 -7.792317e-04 -1.135845e-03 -5.007687e-04 -5.680085e-04 -5.400391e-04 -1.185686e-03 -1.499120e-03 -3.587549e-03 -3.683155e-03 -7.808431e-04 -5.784814e-04 -2.607950e-02 -1.973065e-02 -2.602796e-02 -2.044336e-02 -2.114412e-02 -1.048705e-02 -9.017306e-03 -3.479438e-03 -2.270041e-03 -9.843068e-04 -1.373603e-03 -6.520407e-04 -7.233874e-04 -6.968911e-04 -1.433454e-03 -1.798021e-03 -4.141407e-03 -4.126493e-03 -9.389487e-04 -7.473970e-04 1.295056e-02 -1.830002e-02 -9.918472e-03 -1.117495e-02 -3.107743e-02 -5.342541e-04 -1.344403e-02 -1.454400e-03 -2.763649e-03 -2.367594e-03 -3.036722e-03 -1.700048e-03 -1.797009e-03 -1.761145e-03 -2.977467e-03 -3.552881e-03 -8.129952e-03 -5.678630e-03 -2.127843e-03 -1.925169e-03 2.689995e-03 -1.638762e-02 -2.150011e-02 -1.097515e-02 -3.297437e-02 -9.837223e-03 1.229521e-02 -1.313163e-03 -6.044115e-03 -3.060110e-03 3.718558e-04 -2.278198e-03 -2.413045e-03 -1.968580e-04 4.214855e-04 1.855194e-03 2.813163e-04 -4.064236e-03 -2.867841e-03 1.831447e-03 8.816361e-03 -1.061409e-02 4.250915e-02 1.563282e-02 2.719712e-02 -1.562420e-02 3.341571e-02 5.053784e-03 -9.456600e-03 -1.472605e-02 -6.528034e-03 -5.231847e-03 -3.879426e-03 5.131475e-04 -3.118759e-03 4.657101e-03 -6.280531e-03 1.970855e-02 -1.029425e-02 -6.168751e-03 4.243412e-02 -1.728344e-02 2.868029e-03 -1.839042e-02 -5.331184e-03 5.848348e-03 6.567704e-03 6.858091e-04 -7.014482e-04 -6.053282e-03 -6.099455e-03 -4.113385e-03 -4.453227e-03 -2.136572e-03 -1.481633e-03 -3.127658e-03 7.353070e-03 7.339692e-03 -1.179704e-03 -4.689547e-03 3.821897e-02 6.476456e-03 1.969122e-02 1.906937e-02 -5.565507e-03 -3.776256e-02 2.118174e-02 1.534999e-02 -7.736461e-03 -3.267513e-03 -1.084769e-02 -6.943086e-03 -3.056042e-03 -7.107405e-04 1.156198e-03 -3.106793e-03 -7.110620e-03 6.295195e-03 -2.824768e-03 -3.476122e-03 3.495018e-02 1.804684e-02 3.866258e-02 3.513249e-02 4.314712e-02 2.718421e-02 -7.347456e-03 -4.246040e-03 -1.780019e-02 -5.455144e-03 -1.441314e-02 -1.177926e-02 -5.943626e-03 -1.005066e-02 -7.070171e-04 -6.271811e-03 -2.315646e-02 8.588386e-03 2.711990e-04 -1.099223e-02 -8.980681e-03 -2.335783e-02 2.264864e-02 2.996809e-02 1.655253e-02 2.140538e-02 -9.563613e-03 1.609145e-02 -4.289689e-03 -1.005425e-02 4.090152e-04 -7.577220e-03 -5.804508e-03 -7.855213e-03 -3.970588e-03 3.540641e-04 2.826804e-03 -4.459866e-03 -2.373287e-03 -6.213510e-03 5.941814e-02 1.338692e-01 1.151858e-01 1.131457e-01 1.151196e-01 7.086440e-02 6.049748e-02 1.144161e-02 1.378235e-03 -3.003589e-02 -2.934370e-02 -4.577967e-02 -3.615911e-02 -3.598537e-02 2.673761e-03 -1.383246e-02 -3.601084e-02 -8.168157e-02 -4.235634e-02 -4.109092e-02 4.090740e-02 9.720501e-02 7.166512e-02 5.385319e-02 8.962053e-02 5.503089e-02 7.801393e-02 6.571876e-02 -1.596954e-03 -1.106667e-02 -5.702471e-03 -1.712904e-02 -2.122624e-02 -2.683444e-02 -1.736186e-02 4.638111e-03 -3.565273e-03 -4.156492e-02 -6.252913e-02 -2.177335e-02 2.147423e-02 -3.131630e-02 -1.300652e-02 3.253132e-02 2.909775e-02 1.852141e-02 -2.716356e-02 3.020287e-03 -2.378198e-03 -8.052773e-03 -5.777340e-03 -6.067878e-03 -6.324018e-03 -3.964934e-03 -2.937739e-03 8.390911e-03 -6.757553e-03 -1.058227e-03 -3.323046e-03 -4.467247e-03 9.449644e-02 4.465954e-02 5.526459e-02 1.502940e-02 1.192679e-01 5.634065e-02 4.249420e-02 2.304580e-02 -2.520083e-02 -2.752605e-02 -1.647164e-02 -2.325790e-02 -3.216907e-02 -3.827897e-02 -2.035259e-02 -2.897961e-02 1.941582e-02 1.855307e-02 -1.345023e-02 -2.930427e-02 7.811834e-03 9.293049e-02 8.953343e-02 9.457050e-02 6.407881e-02 7.198500e-02 5.771974e-02 2.302645e-02 2.158510e-03 -1.357270e-02 -1.351463e-02 -3.097119e-02 -3.301662e-02 -3.346092e-02 -5.959568e-02 -6.422633e-02 5.915440e-02 4.003677e-02 -9.469354e-03 -2.695870e-02 2.801756e-02 -2.281113e-03 4.308439e-03 3.898566e-03 -3.648606e-03 -9.902473e-03 -1.377396e-02 1.809696e-03 -2.425149e-03 -6.875930e-03 -8.732952e-03 -3.123474e-03 -3.400191e-03 -3.307311e-03 -6.217686e-03 3.092428e-03 -1.171063e-02 1.742445e-02 -3.619768e-05 -3.574273e-03
 -8.358489e-03 -1.506135e-03 -1.381567e-03 -2.399891e-03 -1.217365e-03 -4.296803e-03 -2.194427e-03 -7.773329e-03 -1.089540e-02 -8.330760e-03 -9.458582e-03 -5.773550e-03 -1.094811e-02 -7.866362e-03 -1.097592e-02 -7.510818e-03 -1.239953e-02 -1.482290e-02 -1.334992e-02 -9.388456e-03 -6.784551e-03 -2.954639e-03 -1.045515e-03 -1.934881e-03 -9.093970e-04 -3.547128e-03 -5.217325e-03 -8.028017e-03 -6.811346e-03 -1.013285e-02 -9.335951e-03 -7.424883e-03 -8.656653e-03 -9.608507e-03 -1.002243e-02 -1.743017e-02 -1.142571e-02 -2.287291e-02 -9.120718e-03 -9.250864e-03 -6.290486e-03 -2.558786e-03 -8.731481e-04 -1.669270e-03 -7.529754e-04 -3.146712e-03 -4.668276e-03 -7.118858e-03 -8.149001e-03 -9.349167e-03 -8.425975e-03 -8.581270e-03 -7.757380e-03 -8.683017e-03 -1.123377e-02 -1.804578e-02 -1.007068e-02 -1.952958e-02 -2.242815e-02 -8.417412e-03 -6.329460e-03 -2.579958e-03 -8.859809e-04 -1.687645e-03 -7.637216e-04 -3.175501e-03 -4.704433e-03 -7.165807e-03 -8.205528e-03 -9.412698e-03 -8.497827e-03 -8.648724e-03 -7.821547e-03 -8.734421e-03 -1.127394e-02 -1.809885e-02 -1.016750e-02 -1.992980e-02 -2.069803e-02 -8.473352e-03 -6.290486e-03 -2.558786e-03 -8.731481e-04 -1.669270e-03 -7.529754e-04 -3.146712e-03 -4.668276e-03 -7.118858e-03 -8.149001e-03 -9.349167e-03 -8.425975e-03 -8.581270e-03 -7.757380e-03 -8.683017e-03 -1.123377e-02 -1.804578e-02 -1.007068e-02 -1.952958e-02 -2.242815e-02 -8.417412e-03 -6.667138e-03 -2.789147e-03 -9.855709e-04 -1.831619e-03 -8.536734e-04 -3.409962e-03 -5.020066e-03 -3.315875e-03 -8.666507e-03 -9.877869e-03 -6.823259e-03 -9.144350e-03 -8.261077e-03 -9.226539e-03 -1.199104e-02 -1.507090e-02 -8.634240e-03 -2.091507e-02 -2.403114e-02 -6.778466e-03 -7.554484e-03 -3.304832e-03 -1.228184e-03 -2.170471e-03 -1.071296e-03 -3.981140e-03 -5.859859e-03 -6.902999e-03 -5.742928e-03 -7.172015e-03 -8.340463e-03 -1.073712e-02 -9.817165e-03 -6.608347e-03 -9.846357e-03 -1.277568e-02 -1.060530e-02 -1.426808e-02 -1.795598e-02 -1.035266e-02 -7.798851e-03 1.348803e-03 -8.859855e-04 -6.271029e-04 -5.411373e-04 1.416565e-04 -3.517424e-03 -1.213636e-02 -9.933123e-03 -1.226137e-02 1.500631e-03 -7.465883e-03 -1.204741e-02 -7.166922e-03 -6.299741e-04 -9.784042e-03 -5.447900e-03 -8.125437e-03 -7.205974e-03 -8.187302e-03 -1.046158e-02 -2.194644e-03 2.744524e-03 4.897702e-03 3.157239e-03 -5.707212e-03 -5.714364e-03 -7.193702e-03 -1.138970e-02 -7.919127e-03 -1.040990e-02 1.333163e-03 -1.103898e-02 -1.354643e-02 -3.009110e-03 -3.611582e-04 -9.577719e-03 3.350775e-03 5.131715e-04 -1.163850e-02 -1.631099e-02 -2.924543e-03 -4.436880e-03 4.349480e-03 -1.306193e-02 -1.151151e-02 1.841189e-02 3.537319e-02 4.240001e-04 -3.304066e-02 -1.902012e-03 -2.611499e-02 -1.665431e-02 -6.039107e-03 7.966487e-03 2.718391e-02 1.788337e-02 2.631614e-02 9.019666e-02 -3.052700e-02 -2.354873e-02 -5.287943e-03 4.972544e-03 -6.981208e-03 -4.823567e-03 -8.669037e-03 -9.254623e-04 -6.415955e-03 1.980703e-03 1.400725e-02 -7.530610e-03 8.320734e-03 -7.784947e-03 -6.308054e-03 -1.167856e-02 4.631134e-02 -5.810839e-03 3.000578e-02 5.676765e-03 -1.745438e-02 -1.882576e-02 4.417959e-03 -5.736456e-03 -8.914360e-03 -1.082680e-02 -1.062403e-02 -7.738190e-03 -4.485867e-03 -1.742862e-02 -1.763144e-02 -6.420595e-06 4.099981e-03 -9.239353e-03 -5.102603e-03 6.526067e-03 1.554229e-02 1.160435e-02 5.797963e-02 4.072184e-02 1.069902e-02 5.408830e-03 -1.282627e-02 -1.542876e-02 4.580605e-04 -5.080626e-03 -9.106173e-03 -1.740220e-02 -3.529868e-03 -6.063621e-03 -3.862596e-02 -7.774096e-03 -3.663172e-02 1.094635e-02 1.957491e-04 4.971818e-02 6.345247e-02 2.320810e-02 6.133851e-02 5.115271e-02 -2.558969e-02 -1.588602e-02 5.688446e-03 -7.508859e-03 -7.452415e-03 -4.225223e-03 -8.819615e-03 -1.930304e-02 1.329152e-02 1.624498e-02 -2.296499e-02 -7.191398e-04 -1.164793e-02 -2.260396e-03 -2.009303e-02 4.411372e-03 -1.038920e-03 1.114168e-02 6.336026e-02 2.406546e-02 -5.284096e-04 3.945465e-02 -4.835898e-02 -4.885501e-02 -4.236102e-02 -3.189660e-02 -1.743336e-02 9.807923e-03 5.692806e-04 -1.414568e-02 5.277039e-02 4.047575e-02 4.975287e-02 3.668143e-02 1.385417e-02 -2.785985e-02 -6.994984e-02 3.172460e-02 1.192810e-01 1.483949e-01 4.941149e-02 4.236797e-02 -5.596063e-03 -4.015230e-02 -3.768426e-02 -4.856196e-02 -1.572389e-02 -9.832273e-03 -2.259044e-02 5.292221e-02 7.691771e-02 2.363847e-02 7.070270e-02 5.107314e-02 2.738914e-02 -9.144155e-02 -9.342500e-02 9.196593e-02 1.078976e-01 1.022241e-01 4.421136e-02 -9.587949e-03 3.290160e-03 -5.619401e-03 -4.517418e-03 -4.778607e-03 6.126465e-03 -4.688829e-03 6.066781e-03 -2.220530e-03 3.741020e-03 -1.733159e-02 8.047820e-04 -1.900663e-05 -1.288415e-02 1.459820e-02 2.372519e-02 -1.585129e-02 -8.711005e-03 1.988093e-02 -1.583173e-03 5.268213e-02 -1.259904e-02 -1.285276e-02 -2.100429e-02 -1.050744e-02 2.553810e-02 1.876525e-02 5.032405e-02 2.364943e-02 4.386370e-02 -5.287953e-03 7.405164e-03 -1.553001e-03 5.356601e-02 1.092066e-01 1.019489e-01 -4.462705e-02 -8.456998e-02 -1.126541e-01 5.228253e-02 5.009402e-02 -9.019065e-03 -3.826307e-02 -3.289078e-03 -4.883573e-02 -1.000238e-03 2.164533e-02 2.762651e-03 5.316924e-02 5.884060e-02 9.150730e-02 3.189359e-02 2.787037e-02 5.586288e-02 9.314042e-02 1.173274e-01 -3.217079e-03 -1.152524e-01 -1.126174e-01 4.560001e-02 -2.090519e-02 -1.102830e-03 2.511984e-03 -1.827533e-03 1.244251e-03 2.605434e-03 -6.795873e-03 -1.990309e-03 -2.344233e-03 -6.880026e-03 -2.059397e-02 -8.400956e-03 7.653244e-03 9.084071e-03 -1.708966e-02 7.522737e-03 9.077156e-03 7.981308e-03 2.947949e-02 -9.687910e-03
 -1.569871e-02 -2.179922e-03 -2.760639e-04 -5.992945e-04 -2.486857e-04 -2.738651e-03 -2.175234e-03 -3.051705e-03 -6.787650e-03 -1.178093e-02 -7.418695e-03 -1.129852e-02 -8.536622e-03 -8.240409e-03 -1.300048e-02 -8.124688e-03 -9.148733e-03 -1.244251e-02 -1.560672e-02 -1.149410e-02 -1.516899e-02 -1.667501e-03 -1.219268e-04 -3.775890e-04 -9.759082e-05 -2.120955e-03 -1.665830e-03 -2.435071e-03 -8.401104e-03 -6.622112e-03 -7.868532e-03 -9.331136e-03 -8.806163e-03 -8.520435e-03 -1.474618e-02 -2.361757e-02 -7.511205e-03 -1.154543e-02 -2.097386e-02 -1.091528e-02 -1.414384e-02 -1.434064e-03 -5.195093e-05 -2.820631e-04 -3.123591e-05 -1.830383e-03 -1.429828e-03 -2.084422e-03 -1.131136e-02 -1.175908e-02 -7.015706e-03 -8.329728e-03 -7.895481e-03 -7.602739e-03 -1.698027e-02 -2.144604e-02 -6.687585e-03 -1.373777e-02 -2.196986e-02 -1.172630e-02 -1.423607e-02 -1.454232e-03 -5.880063e-05 -2.910564e-04 -3.795411e-05 -1.857521e-03 -1.449056e-03 -2.115985e-03 -1.140229e-02 -1.184364e-02 -7.072600e-03 -8.395385e-03 -7.955874e-03 -7.665400e-03 -1.709713e-02 -2.158177e-02 -6.739643e-03 -1.395534e-02 -2.024064e-02 -1.180433e-02 -1.414384e-02 -1.434064e-03 -5.195093e-05 -2.820631e-04 -3.123591e-05 -1.830383e-03 -1.429828e-03 -2.084422e-03 -1.131136e-02 -1.175908e-02 -7.015706e-03 -8.329728e-03 -7.895481e-03 -7.602739e-03 -1.698027e-02 -2.144604e-02 -6.687585e-03 -1.373777e-02 -2.196986e-02 -1.172630e-02 -1.473389e-02 -1.562785e-03 -9.697332e-05 -3.404623e-04 -7.519367e-05 -1.987270e-03 -1.558685e-03 -2.262278e-03 -1.200723e-02 -1.028158e-02 -7.492273e-03 -8.860468e-03 -8.421404e-03 -8.100581e-03 -1.582553e-02 -2.046616e-02 -7.108261e-03 -1.061952e-02 -2.009552e-02 -1.239744e-02 -1.566452e-02 -1.935411e-03 -2.062521e-04 -4.950089e-04 -1.787389e-04 -2.452627e-03 -1.925890e-03 -2.767537e-03 -1.196200e-02 -1.234176e-02 -4.512150e-03 -1.032791e-02 -5.520196e-03 -7.330110e-03 -1.139808e-02 -1.328282e-02 -8.451575e-03 -1.052071e-02 -2.242500e-02 -1.259708e-02 -1.532730e-03 -4.446855e-03 -9.170825e-04 6.750498e-04 -8.589624e-04 -1.209148e-03 -4.391627e-03 2.832923e-04 -9.764960e-03 -9.974144e-03 -5.301619e-03 -1.043981e-02 -5.267471e-03 -1.275178e-02 -8.371281e-03 -7.205442e-03 -1.089575e-02 -6.898057e-04 -2.902807e-03 -1.480817e-02 -1.144443e-02 -5.243145e-03 -1.218834e-03 -1.890893e-03 -1.160958e-03 -4.222691e-03 3.427288e-03 -2.863776e-03 -1.590872e-02 -4.180105e-04 -7.915398e-03 -1.379776e-02 -4.028476e-03 -9.758128e-03 -2.753569e-03 9.702512e-03 -1.539688e-02 -9.700660e-03 1.037394e-03 -6.104175e-04 1.501275e-02 -8.726847e-03 -7.099984e-03 -8.088147e-03 -6.887759e-03 -1.380833e-02 -1.094100e-02 -1.288223e-02 -3.361285e-02 -2.345858e-02 -1.506233e-02 -7.245028e-03 -1.945102e-02 1.433744e-02 2.285301e-02 7.182034e-02 2.637238e-02 1.337693e-02 7.681630e-02 -7.743860e-03 2.638157e-02 -8.277772e-03 -3.876755e-03 -3.512286e-03 -3.725562e-03 -1.136345e-02 -8.254838e-03 1.574877e-03 -1.742621e-03 7.319394e-04 3.234092e-03 1.628170e-03 -8.879347e-03 -1.724041e-02 -1.127805e-03 -4.239045e-03 1.124416e-02 1.422797e-02 1.391528e-03 9.881404e-03 2.602489e-02 -9.815445e-03 -5.499006e-03 -8.107101e-03 -5.285876e-03 -3.633162e-03 -1.346791e-03 -1.081305e-02 -1.217733e-02 -1.681022e-02 -2.803564e-03 -1.972778e-02 -1.233725e-02 -5.617955e-04 4.298222e-03 4.225159e-02 1.356091e-02 6.144914e-03 4.366245e-02 8.006626e-03 4.229181e-02 -6.812719e-03 -8.680067e-03 -1.059967e-02 -6.191008e-03 -9.387202e-03 -6.884916e-03 1.954159e-02 1.496653e-02 -1.482135e-02 -5.564714e-03 8.901579e-03 -3.540104e-02 -1.682964e-02 1.706082e-02 3.559567e-02 -5.206822e-03 4.071263e-02 4.116748e-02 -6.038978e-03 7.635461e-03 -1.587199e-02 -4.665932e-03 -6.843711e-03 -4.463009e-03 -1.101588e-02 -9.358019e-03 -1.153959e-02 2.336873e-02 9.724346e-03 -5.791894e-03 2.602257e-02 -5.065999e-03 -1.728699e-02 3.399251e-03 1.989775e-02 -1.574262e-03 2.059089e-02 1.348470e-02 -1.489070e-02 6.207869e-02 1.708104e-03 -4.825158e-02 -3.904778e-02 -3.901239e-02 1.077145e-02 4.576253e-03 -2.101521e-02 3.023027e-02 3.883340e-02 3.529152e-03 3.279405e-02 2.578288e-02 2.152289e-02 6.943509e-02 6.187002e-02 2.941896e-02 -1.590461e-02 3.837702e-03 5.816068e-02 2.025378e-02 -2.551104e-03 -5.292989e-02 -4.860448e-02 -6.582898e-02 -8.282424e-03 -2.478587e-02 8.396808e-04 6.150228e-02 8.784552e-02 4.485040e-02 3.661487e-02 6.477854e-02 6.212593e-02 6.900900e-02 4.707712e-02 1.031164e-02 2.159551e-02 -8.224864e-02 8.472969e-02 -2.821796e-03 -7.172050e-03 -3.642653e-03 -3.253297e-03 -3.482185e-03 3.465874e-04 -7.096948e-03 -1.648363e-03 2.296517e-03 -7.039983e-03 -7.048332e-03 -1.706345e-02 -2.322086e-03 -5.069066e-03 2.832139e-02 4.381722e-02 -3.571791e-02 3.543310e-03 2.967584e-02 -1.418215e-02 -7.922845e-03 -5.004648e-03 -3.648153e-02 -2.763901e-02 -3.678284e-02 -2.625790e-02 -3.753566e-02 -4.070282e-02 4.561381e-02 6.261416e-02 4.923459e-02 5.838306e-02 4.573215e-02 5.658133e-02 8.567081e-03 1.209005e-02 4.354759e-03 -1.162627e-03 1.027812e-01 7.113931e-03 -1.213520e-02 -3.724940e-02 -5.028560e-02 -4.223226e-02 -5.265873e-02 -6.771052e-03 -1.336402e-02 7.881694e-05 6.403079e-02 6.560109e-02 1.325696e-02 2.944575e-02 5.874940e-02 2.534020e-02 4.106408e-02 -6.295177e-02 4.925409e-02 1.061276e-01 7.226156e-02 7.065745e-02 2.520984e-04 -9.844267e-03 -3.183495e-03 -2.501107e-03 -3.053333e-03 -1.233160e-02 -7.657885e-03 -9.683934e-03 -2.155498e-03 -1.738820e-02 7.602693e-03 -1.289874e-02 -1.423192e-03 -6.785772e-03 -2.312960e-03 3.357112e-02 -9.141428e-03 1.200173e-03 3.634722e-02 9.292990e-04
 -6.581420e-03 -2.643751e-04 -1.030343e-03 -1.274675e-03 -7.924852e-04 -6.310661e-04 -4.745709e-03 -7.269099e-03 -6.955889e-03 -1.364432e-02 -1.216332e-02 -4.350422e-03 -1.199075e-02 -8.509893e-03 -1.301940e-02 -8.664807e-03 -1.106680e-02 -1.766185e-02 -8.837130e-03 -1.139455e-02 -5.509235e-03 -1.975887e-03 -7.696543e-04 1.198747e-03 -5.607339e-04 -2.280707e-03 -3.903651e-03 -3.788136e-03 -7.616122e-03 -1.108112e-02 -7.805585e-03 -8.380158e-03 -1.147650e-02 -1.036690e-02 -1.688014e-02 -2.113508e-02 -8.509501e-03 -1.875607e-02 -1.584548e-02 -7.072527e-03 -4.799784e-03 -1.670378e-03 -6.157454e-04 -8.029633e-04 -4.386415e-04 -1.964350e-03 -3.383642e-03 -5.204755e-03 -6.718818e-03 -1.168827e-02 -8.873407e-03 -9.344432e-03 -1.022962e-02 -9.217819e-03 -1.675953e-02 -2.058065e-02 -9.540191e-03 -1.720194e-02 -1.862351e-02 -1.009125e-02 -4.854131e-03 -1.697389e-03 1.543101e-03 -8.210334e-04 -4.509185e-04 -1.994638e-03 -3.432089e-03 -5.266571e-03 -6.784606e-03 -1.178834e-02 -8.968166e-03 -9.430951e-03 -1.033759e-02 -9.308570e-03 -1.685319e-02 -2.069073e-02 -9.667469e-03 -1.745048e-02 -1.882582e-02 -1.017514e-02 -4.799784e-03 -1.670378e-03 -6.157454e-04 -8.029633e-04 -4.386415e-04 -1.964350e-03 -3.383642e-03 -5.204755e-03 -6.718818e-03 -1.168827e-02 -8.873407e-03 -9.344432e-03 -1.022962e-02 -9.217819e-03 -1.675953e-02 -2.058065e-02 -9.540191e-03 -1.720194e-02 -1.862351e-02 -1.009125e-02 -5.184595e-03 -1.847464e-03 -7.093149e-04 -9.078762e-04 -5.196180e-04 -2.145848e-03 -3.660310e-03 -5.599551e-03 -7.218803e-03 -8.128767e-03 -9.473763e-03 -9.964473e-03 -1.091382e-02 -9.804148e-03 -1.562295e-02 -2.182822e-02 -8.080841e-03 -1.627403e-02 -1.778049e-02 -8.628616e-03 -1.928335e-03 2.097912e-03 1.257803e-03 -1.150633e-03 -6.932348e-04 -2.590318e-03 -7.143607e-05 -4.441502e-03 2.651551e-05 -1.492135e-02 -1.130171e-02 -7.553452e-03 -1.082751e-02 -1.161290e-02 -1.869023e-02 -1.893190e-02 -1.203650e-02 -1.737512e-02 -1.494321e-02 -1.060826e-02 -3.934967e-04 3.528055e-03 1.957477e-03 -6.948933e-04 2.594854e-04 2.880644e-03 -7.411131e-03 3.170582e-03 -5.133643e-03 -9.621932e-03 -8.590172e-03 -9.557393e-03 -1.174736e-02 -9.451574e-03 -1.345363e-02 -3.575674e-03 -9.839120e-03 -7.320624e-03 -2.090348e-02 -4.873227e-03 -8.499321e-03 7.040834e-03 -2.850298e-03 -3.355098e-03 4.162586e-03 -6.579386e-03 6.530844e-03 -3.090812e-03 -3.067024e-03 -1.486902e-02 -2.875342e-03 -1.717182e-02 -1.354984e-02 -4.268230e-03 -8.841347e-03 8.937400e-03 -2.603675e-02 8.246055e-03 -3.532251e-03 -1.049673e-02 -5.934908e-04 -5.413580e-03 -9.359225e-03 -2.810948e-03 -1.153256e-02 -9.827369e-03 -4.702599e-03 1.644345e-02 -8.708115e-03 -2.840458e-02 -8.250889e-03 8.298223e-03 -1.132991e-03 -4.875612e-04 3.708720e-02 3.805174e-02 1.967935e-02 1.908518e-02 1.604971e-02 2.110240e-03 3.842556e-03 -2.370219e-03 8.517190e-04 -6.831304e-03 -4.301354e-03 2.551740e-04 -5.895838e-03 -5.931444e-04 -2.275894e-02 8.929817e-03 -1.179900e-02 -6.121902e-03 -2.440273e-02 -3.001331e-03 2.423494e-02 5.061975e-03 2.612895e-02 1.447880e-02 2.008782e-02 -1.774017e-02 3.591828e-03 -1.151145e-02 -4.838595e-03 -8.829411e-03 -5.095535e-03 5.228508e-03 -6.230848e-03 3.523445e-03 -2.196667e-02 -8.422804e-03 -1.389828e-02 -1.251974e-02 -6.079431e-03 -1.185849e-02 2.206216e-02 4.005604e-02 1.143614e-02 3.295256e-02 1.159804e-02 1.583376e-02 4.648210e-03 -1.145055e-02 -1.135367e-02 -5.825202e-03 -6.253241e-03 -8.049742e-04 -2.613609e-02 -1.645200e-02 -1.298129e-02 2.948099e-02 1.514159e-02 4.689630e-03 -1.699334e-02 2.094906e-02 -1.652741e-03 1.091094e-02 1.125200e-02 3.483978e-02 3.273757e-02 3.307333e-02 7.145723e-03 -1.005033e-02 -7.220959e-04 -4.663929e-03 -5.660317e-03 -1.014790e-02 2.340243e-04 1.689836e-03 -1.296724e-02 4.244222e-03 -1.214863e-02 -1.802290e-02 -1.548453e-02 3.680379e-02 -2.555708e-04 2.775513e-02 7.303852e-03 1.798063e-02 1.576533e-02 -1.304337e-02 -2.951250e-02 -4.762071e-02 -4.606741e-02 -2.818729e-02 -3.693834e-02 -3.194871e-02 -5.113820e-03 -4.918986e-03 4.027620e-02 4.798368e-02 2.923544e-02 3.474560e-02 7.759657e-02 5.368633e-02 2.102246e-02 -4.423232e-02 3.195514e-02 8.196571e-02 1.035303e-01 4.386068e-02 1.125384e-02 -2.028637e-02 -5.026885e-02 -5.541036e-02 -6.881808e-02 -3.737630e-02 -2.884611e-04 -2.212563e-02 1.353022e-02 6.473662e-02 6.459230e-02 8.648838e-02 5.759495e-02 1.605518e-03 2.405481e-02 1.900229e-02 5.234654e-02 6.604156e-02 7.856628e-02 4.106333e-02 1.626202e-02 -2.607859e-03 8.625440e-04 -4.812000e-03 -2.132525e-03 -8.331328e-03 -2.320389e-03 3.411239e-03 1.921622e-02 -1.210185e-03 1.430369e-03 -1.414226e-02 2.254140e-02 -2.940093e-02 9.737860e-03 1.307885e-02 -3.149998e-04 2.431999e-03 -6.149255e-03 -2.711019e-02 -3.262392e-03 2.754123e-03 -3.076108e-02 -2.345616e-02 -3.261317e-02 -1.857970e-02 1.438936e-02 1.623342e-02 2.982486e-02 3.209409e-02 3.280190e-02 2.906007e-02 3.027053e-02 3.712957e-02 5.739736e-02 6.746380e-02 1.184492e-02 -2.478893e-02 -3.773083e-02 4.350452e-02 -1.292716e-02 -2.644308e-02 -3.815117e-02 -2.991036e-02 -3.978281e-02 -2.910027e-03 7.062805e-04 2.960460e-02 2.855192e-02 4.065577e-02 3.174557e-02 4.281516e-02 5.796628e-02 1.378323e-02 7.867485e-02 7.019235e-02 -4.056225e-03 -5.436657e-03 3.636002e-02 4.678129e-02 2.497882e-03 -1.874404e-03 -2.072472e-03 1.183618e-03 5.459689e-03 7.476122e-03 -1.174310e-02 -1.673346e-02 3.578622e-03 -1.446955e-03 -5.661868e-03 -2.138858e-02 -1.462092e-02 5.227156e-03 4.640343e-03 2.988940e-02 -1.366258e-02 1.620354e-02 1.631844e-02 -2.372928e-02
 -1.077524e-02 -5.384586e-03 -5.750090e-02 -2.203654e-02 -4.610857e-02 -4.802596e-03 -2.876312e-03 6.375748e-04 -1.878825e-04 -1.699462e-04 -1.625019e-04 -1.625019e-04 -1.625019e-04 -1.625019e-04 -1.625019e-04 -1.625019e-04 -1.625019e-04 -1.808145e-04 -1.625019e-04 -1.625019e-04 -8.557559e-03 -1.134691e-02 -5.200250e-02 -3.113912e-02 -4.955950e-02 -6.593470e-03 -1.509881e-03 -1.230083e-03 -6.714548e-05 -5.064814e-05 -4.409240e-05 -4.409240e-05 -4.409240e-05 -4.409240e-05 -4.409240e-05 -4.409240e-05 -4.409240e-05 -6.080481e-05 -4.409240e-05 -4.409240e-05 -7.966637e-03 -1.025115e-02 -4.671101e-02 -3.152756e-02 -5.526605e-02 -9.686522e-03 -5.232045e-03 -1.066604e-03 -2.104455e-05 -5.901005e-06 0.000000e+00 0.000000e+00 0.000000e+00 0.000000e+00 0.000000e+00 0.000000e+00 0.000000e+00 -1.517933e-05 0.000000e+00 0.000000e+00 -8.018354e-03 -1.035830e-02 -4.724309e-02 -3.181457e-02 -5.573859e-02 -9.774609e-03 -3.133723e-03 -1.079038e-03 -2.581967e-05 -1.028927e-05 -4.297359e-06 -4.297359e-06 -4.297359e-06 -4.297359e-06 -4.297359e-06 -4.297359e-06 -4.297359e-06 -1.966451e-05 -4.297359e-06 -4.297359e-06 -7.966637e-03 -1.025115e-02 -4.671101e-02 -3.152756e-02 -5.526605e-02 -9.686522e-03 -5.232045e-03 -1.066604e-03 -2.104455e-05 -5.901005e-06 0.000000e+00 0.000000e+00 0.000000e+00 0.000000e+00 0.000000e+00 0.000000e+00 0.000000e+00 -1.517933e-05 0.000000e+00 0.000000e+00 -8.285370e-03 -8.715624e-03 -4.541311e-02 -3.161011e-02 -5.493060e-02 -1.032703e-02 -3.387063e-03 -1.156961e-03 -5.743108e-05 -4.137118e-05 -3.529986e-05 -3.529986e-05 -3.529986e-05 -3.529986e-05 -3.529986e-05 -3.529986e-05 -3.529986e-05 -5.114185e-05 -3.529986e-05 -3.529986e-05 -5.809216e-03 -1.042061e-02 -4.593950e-02 -2.428354e-02 -5.337114e-02 -9.686187e-03 -4.225612e-03 -1.349621e-03 -1.210836e-04 -1.038140e-04 -9.677480e-05 -9.677480e-05 -9.677480e-05 -9.677480e-05 -9.677480e-05 -9.677480e-05 -9.677480e-05 -1.140826e-04 -9.677480e-05 -9.677480e-05 2.779397e-03 -6.238158e-03 -3.657921e-02 -1.316147e-02 -4.109405e-02 -1.099671e-02 4.285672e-03 -2.951107e-03 -6.039658e-04 -5.750041e-04 -5.606759e-04 -5.606759e-04 -5.606759e-04 -5.606759e-04 -5.606759e-04 -5.606759e-04 -5.606759e-04 -5.904239e-04 -5.606759e-04 -5.606759e-04 1.113961e-03 1.255020e-02 -3.348776e-02 -3.077094e-02 -2.095055e-02 -1.337979e-02 4.048146e-07 7.802799e-04 -8.745166e-04 -8.434114e-04 -8.270912e-04 -8.270912e-04 -8.270912e-04 -8.270912e-04 -8.270912e-04 -8.270912e-04 -8.270912e-04 -8.595952e-04 -8.270912e-04 -8.270912e-04 -9.954052e-04 1.295879e-02 4.061454e-02 8.881493e-03 2.260472e-02 9.044951e-03 2.553759e-02 2.193219e-03 -4.909586e-03 -4.821785e-03 -4.756917e-03 -4.756917e-03 -4.756917e-03 -4.756917e-03 -4.756917e-03 -4.756917e-03 -4.756917e-03 -2.715080e-03 -4.756917e-03 -4.756917e-03 8.638696e-03 6.226451e-03 4.616772e-02 1.346211e-02 -2.835157e-02 -1.489544e-02 3.719456e-03 -6.601248e-03 -2.612194e-03 -2.549826e-03 -2.507349e-03 -2.507349e-03 -2.507349e-03 -2.507349e-03 -2.507349e-03 -2.507349e-03 -2.507349e-03 -2.582203e-03 -2.507349e-03 -2.507349e-03 1.027373e-02 -9.176354e-03 3.917754e-02 1.072829e-02 3.980405e-02 -1.262263e-02 6.867535e-03 -6.202385e-03 -3.769215e-03 -3.689396e-03 -3.625365e-03 -3.625365e-03 -3.625365e-03 -3.625365e-03 -3.625365e-03 -3.625365e-03 -3.625365e-03 -3.731665e-03 -3.625365e-03 -3.625365e-03 -3.130263e-03 1.337837e-02 9.053248e-02 1.829123e-02 6.994907e-02 -1.308347e-02 -1.965590e-02 -3.647901e-03 -5.751074e-03 -5.624676e-03 -5.543512e-03 -5.543512e-03 -5.543512e-03 -5.543512e-03 -5.543512e-03 -5.543512e-03 -5.543512e-03 -3.546280e-03 -5.543512e-03 -5.543512e-03 2.214162e-02 -9.430771e-03 3.695504e-03 -2.111138e-02 4.389035e-02 5.145893e-03 7.517010e-03 1.023262e-04 -3.126616e-03 -3.041743e-03 -2.992628e-03 -2.992628e-03 -2.992628e-03 -2.992628e-03 -2.992628e-03 -2.992628e-03 -2.992628e-03 -3.092824e-03 -2.992628e-03 -2.992628e-03 -8.752907e-03 5.661792e-02 1.817980e-01 1.388650e-01 2.287518e-01 8.174180e-02 -1.570583e-02 -2.405713e-02 -2.818646e-02 -2.917107e-02 -2.896669e-02 -2.896669e-02 -2.896669e-02 -2.896669e-02 -2.896669e-02 -2.896669e-02 -2.896669e-02 -2.988283e-02 -2.896669e-02 -2.896669e-02 6.255366e-02 4.103193e-02 2.211654e-01 1.720088e-01 2.112681e-01 5.809314e-02 6.609189e-02 -2.087596e-02 -4.025396e-02 -4.054234e-02 -4.034575e-02 -4.034575e-02 -4.034575e-02 -4.034575e-02 -4.034575e-02 -4.034575e-02 -4.034575e-02 -4.112639e-02 -4.034575e-02 -4.034575e-02 1.091518e-03 -6.946184e-03 -4.260842e-02 2.949590e-02 2.733017e-02 2.557050e-02 -1.487221e-02 -1.259700e-04 -2.452007e-03 -2.394166e-03 -2.357274e-03 -2.357274e-03 -2.357274e-03 -2.357274e-03 -2.357274e-03 -2.357274e-03 -2.357274e-03 -2.433078e-03 -2.357274e-03 -2.357274e-03 4.977108e-02 7.289374e-02 1.181263e-01 1.293525e-01 1.363960e-01 3.978715e-02 -1.057976e-02 -1.223261e-02 -2.486525e-02 -2.438119e-02 -2.403509e-02 -2.403509e-02 -2.403509e-02 -2.403509e-02 -2.403509e-02 -2.403509e-02 -2.403509e-02 -2.437583e-02 -2.403509e-02 -2.403509e-02 3.403007e-02 5.632216e-02 1.804253e-01 1.052114e-01 1.715796e-01 8.905608e-02 7.988851e-02 1.824612e-02 -3.198626e-02 -3.344807e-02 -3.507358e-02 -3.507358e-02 -3.507358e-02 -3.507358e-02 -3.507358e-02 -3.507358e-02 -3.507358e-02 -3.544284e-02 -3.507358e-02 -3.507358e-02 9.586666e-03 1.323998e-02 -1.263238e-02 7.035594e-03 -1.516548e-03 -6.404546e-03 -3.213269e-03 -9.684570e-04 -2.206521e-03 -2.149684e-03 -2.116416e-03 -2.116416e-03 -2.116416e-03 -2.116416e-03 -2.116416e-03 -2.116416e-03 -2.116416e-03 -2.181895e-03 -2.116416e-03 -2.116416e-03
 -1.470304e-02 -3.040871e-03 -1.047190e-03 -2.427105e-04 -2.791314e-03 -8.769359e-03 -6.523638e-03 -8.492636e-03 -1.008586e-02 -9.385882e-03 -3.249478e-03 -4.704321e-03 -3.307998e-03 -5.749421e-03 -8.708636e-03 -1.834048e-02 -7.171737e-03 -1.589693e-02 -1.009646e-02 -8.540356e-03 -1.335329e-02 -3.783429e-03 -2.566266e-03 -3.698503e-03 -2.205242e-03 -7.093336e-03 -6.934658e-03 -6.927547e-03 -5.477857e-03 -7.458228e-03 -6.027699e-03 -5.429625e-03 -4.384658e-03 -4.155285e-03 -1.053819e-02 -2.077624e-02 -5.459351e-03 -1.907569e-02 -2.034113e-02 -6.828227e-03 -1.235742e-02 -5.249080e-03 -2.205305e-03 -3.235737e-03 -1.893595e-03 -6.332382e-03 -6.209387e-03 -6.120038e-03 -8.907489e-03 -6.751268e-03 -5.389399e-03 -4.835441e-03 -3.854721e-03 -5.610287e-03 -9.475104e-03 -2.394065e-02 -6.651649e-03 -1.871920e-02 -2.387086e-02 -6.140694e-03 -1.272353e-02 -5.290060e-03 -2.235251e-03 -3.273624e-03 -1.919883e-03 -6.393195e-03 -6.265802e-03 -4.021334e-03 -8.976619e-03 -6.817870e-03 -5.437238e-03 -4.882678e-03 -3.893129e-03 -5.663713e-03 -9.600204e-03 -2.415674e-02 -6.710944e-03 -1.882800e-02 -2.397391e-02 -6.190985e-03 -1.235742e-02 -5.249080e-03 -2.205305e-03 -3.235737e-03 -1.893595e-03 -6.332382e-03 -6.209387e-03 -6.120038e-03 -8.907489e-03 -6.751268e-03 -5.389399e-03 -4.835441e-03 -3.854721e-03 -5.610287e-03 -9.475104e-03 -2.394065e-02 -6.651649e-03 -1.871920e-02 -2.387086e-02 -6.140694e-03 -9.729110e-03 -5.601676e-03 -2.388773e-03 -3.485915e-03 -2.058311e-03 -6.804923e-03 -6.607742e-03 -6.477439e-03 -9.511691e-03 -5.078841e-03 -5.743069e-03 -5.171009e-03 -4.135672e-03 -5.941653e-03 -7.753312e-03 -2.477181e-02 -7.120923e-03 -1.389566e-02 -2.545859e-02 -6.557389e-03 -1.207746e-02 -4.596153e-03 -2.941688e-03 -4.231316e-03 -2.550846e-03 -8.191605e-03 -5.934752e-03 -7.781959e-03 -4.814634e-03 -4.205936e-03 -6.867569e-03 -6.123327e-03 -4.937976e-03 -4.984314e-03 -9.882637e-03 -1.302417e-02 -4.054984e-03 -1.870528e-02 -2.267096e-02 -7.717808e-03 8.413222e-03 -5.336108e-03 -2.796625e-05 -6.921065e-03 7.478843e-04 2.323183e-03 -9.535432e-03 -1.208569e-02 -1.370421e-02 -6.366299e-03 -5.632995e-03 -4.090890e-03 -1.040540e-02 -1.797751e-03 -1.264189e-02 -2.696871e-03 -1.075068e-02 -1.503657e-02 3.712246e-03 -8.937819e-03 9.721220e-04 -4.978489e-03 -3.022379e-03 -1.464292e-03 -2.172723e-03 -3.634607e-03 -7.651423e-03 -5.994139e-03 -8.404838e-03 -1.103182e-02 -1.277676e-03 -8.457456e-03 -5.629965e-03 -2.309580e-03 5.199889e-03 -3.801040e-03 1.236848e-03 -3.115531e-03 -1.289811e-02 -1.573034e-02 4.844229e-03 2.274609e-02 -1.535853e-03 -1.636517e-02 -4.304699e-03 -2.672084e-02 4.616900e-03 -1.591426e-02 2.365814e-02 2.903744e-03 -2.134918e-02 -7.526514e-03 -6.585066e-03 -1.853021e-02 2.305943e-02 2.770327e-02 9.464832e-03 2.288029e-02 4.964362e-02 -7.107550e-03 1.760503e-02 -7.037958e-03 -4.184360e-03 -8.805361e-03 2.246909e-03 -9.405753e-03 -7.909714e-03 3.228721e-03 -4.446757e-03 -1.657004e-02 -1.739733e-02 4.621198e-03 -4.079662e-03 -1.157799e-02 4.946689e-03 3.079535e-02 -1.908653e-02 6.679156e-03 4.455056e-02 -6.116334e-03 1.260091e-02 7.299236e-03 -1.567380e-02 -1.233432e-03 -1.266433e-02 9.203577e-03 3.035592e-03 9.245321e-04 2.427352e-02 -4.890054e-03 -2.166109e-02 -6.330600e-03 -7.850537e-03 7.162564e-03 7.404596e-03 2.389292e-02 -2.111836e-02 -4.457200e-03 4.377062e-02 -8.657448e-03 2.052616e-02 6.981254e-03 -1.706399e-02 -1.265200e-02 -1.235928e-02 -1.654062e-02 1.641721e-02 -1.011383e-03 -5.397727e-03 -3.109878e-03 -6.310685e-03 -6.772337e-04 3.930460e-03 -1.453013e-02 3.862087e-02 5.453148e-02 1.911422e-02 2.818347e-02 -8.307025e-03 -2.525188e-03 7.566258e-03 1.443094e-02 -7.499109e-03 2.797105e-03 -2.661832e-03 -6.006198e-03 6.257810e-04 -1.671681e-02 -6.593212e-03 4.597953e-03 -6.282728e-03 -7.753499e-03 -2.229648e-02 1.117528e-02 -8.255985e-03 4.407364e-03 -6.434629e-03 3.408834e-02 3.673269e-02 -1.016552e-02 4.961230e-02 -3.395138e-02 -3.239049e-02 -1.072987e-02 -1.445476e-02 4.111367e-02 -3.204165e-02 1.364777e-02 2.538742e-02 8.714508e-03 3.879814e-02 3.582891e-02 1.984251e-02 -2.420979e-02 -5.079487e-02 -5.309492e-02 5.311208e-02 1.160690e-01 1.054179e-01 3.544159e-02 -1.706510e-02 1.503536e-02 -2.985395e-03 -3.452206e-03 -2.323329e-02 1.312316e-02 2.089223e-02 3.857898e-02 2.449547e-02 3.475683e-02 2.183732e-02 2.593726e-03 2.316789e-02 1.962718e-02 -4.925218e-02 -7.344721e-02 2.652798e-02 1.121104e-01 1.136971e-01 2.929434e-02 1.077007e-02 5.208156e-03 -4.589004e-04 -1.031401e-02 5.938697e-03 1.219229e-02 -8.071762e-03 -1.017859e-02 -3.984802e-03 5.569192e-03 -1.271517e-02 -1.044706e-02 -2.952394e-03 -2.053000e-02 -5.463099e-03 5.097523e-02 -2.609841e-03 -1.426198e-02 1.807414e-02 -1.629955e-02 2.162654e-02 -1.186481e-02 -1.030700e-02 -1.581266e-03 1.359651e-02 1.938834e-02 3.423754e-02 1.869295e-02 4.367048e-02 1.678522e-02 5.585544e-02 7.228205e-04 -3.267280e-02 9.850864e-03 4.354869e-02 1.101334e-01 2.799930e-03 -5.070043e-02 -8.563407e-02 3.542796e-02 8.290548e-03 -6.028029e-04 -4.657501e-03 3.821962e-03 -5.702563e-02 5.190379e-03 1.630834e-02 3.573724e-02 1.744344e-02 3.713238e-02 -3.008526e-03 1.567308e-02 2.057480e-02 5.246437e-02 9.001012e-02 9.216930e-02 -7.128231e-03 -1.164229e-02 -3.665939e-02 4.412823e-02 1.981370e-02 -9.326278e-03 -2.796382e-03 3.843702e-03 -7.582723e-03 -7.721548e-03 -2.697790e-03 -2.271142e-02 -1.846875e-02 -1.450243e-02 -7.517009e-03 -1.702056e-02 -6.983745e-03 7.242926e-03 8.159614e-03 3.512064e-02 -4.296178e-03 1.465715e-02 3.483898e-02 -2.251071e-02
 -2.851760e-04 -1.861455e-04 -1.826944e-04 -1.826944e-04 -1.826944e-04 -1.826944e-04 -1.826944e-04 -1.901407e-04 -6.056729e-04 -1.385673e-02 -6.897931e-03 -9.015164e-03 -1.175419e-02 -1.302633e-02 -1.476805e-02 -2.509578e-02 -3.145936e-03 -8.717719e-03 -2.985010e-02 -1.253979e-02 -1.467095e-04 -6.176859e-05 -5.864903e-05 -5.864903e-05 -5.864903e-05 -5.864903e-05 -5.864903e-05 -6.455844e-05 -2.255312e-03 -7.286839e-03 -5.696715e-03 -1.066490e-02 -1.688933e-02 -6.535497e-03 -2.486329e-02 -2.865416e-02 -2.576274e-03 -1.336727e-02 -3.268218e-02 -1.047640e-02 -8.160026e-05 -2.622123e-06 0.000000e+00 0.000000e+00 0.000000e+00 0.000000e+00 0.000000e+00 -5.151642e-06 -1.979043e-03 -1.026155e-02 -5.010895e-03 -1.141440e-02 -1.499462e-02 -9.623068e-03 -2.622568e-02 -2.588524e-02 -2.229055e-03 -1.386478e-02 -3.687583e-02 -9.296161e-03 -8.926189e-05 -9.296843e-06 -6.686726e-06 -6.686726e-06 -6.686726e-06 -6.686726e-06 -6.686726e-06 -1.190453e-05 -2.010516e-03 -1.035450e-02 -5.074587e-03 -1.154989e-02 -1.514181e-02 -9.726084e-03 -2.434645e-02 -2.608126e-02 -2.257755e-03 -1.398960e-02 -3.717507e-02 -9.403285e-03 -8.160026e-05 -2.622123e-06 0.000000e+00 0.000000e+00 0.000000e+00 0.000000e+00 0.000000e+00 -5.151642e-06 -1.979043e-03 -1.026155e-02 -5.010895e-03 -1.141440e-02 -1.499462e-02 -9.623068e-03 -2.622568e-02 -2.588524e-02 -2.229055e-03 -1.386478e-02 -3.687583e-02 -9.296161e-03 -1.297729e-04 -4.669147e-05 -4.380554e-05 -4.380554e-05 -4.380554e-05 -4.380554e-05 -4.380554e-05 -4.921383e-05 -2.163496e-03 -1.117006e-02 -5.384770e-03 -7.902669e-03 -1.599084e-02 -8.141959e-03 -2.388383e-02 -2.549922e-02 -2.424156e-03 -1.470259e-02 -3.661162e-02 -9.973599e-03 -2.262656e-04 -1.312763e-04 -1.280434e-04 -1.280434e-04 -1.280434e-04 -1.280434e-04 -1.280434e-04 -1.345666e-04 -2.577699e-03 -1.079172e-02 1.113647e-04 -1.020824e-02 -1.232389e-02 -1.002661e-02 -2.841626e-02 -2.179449e-02 -7.243332e-04 -1.520368e-02 -3.780504e-02 -5.402446e-03 -8.758520e-04 -7.069252e-04 -7.005169e-04 -7.005169e-04 -7.005169e-04 -7.005169e-04 -7.005169e-04 -7.150471e-04 1.062747e-03 -9.391726e-03 -4.899263e-03 -4.037645e-03 -4.602300e-03 -7.521120e-03 -3.023433e-02 -1.667163e-02 -1.781893e-03 -1.022869e-02 -1.640197e-02 -2.628924e-04 -1.168101e-03 -9.715509e-04 -9.644845e-04 -9.644845e-04 -9.644845e-04 -9.644845e-04 -9.644845e-04 -9.808550e-04 -2.025225e-03 -8.259692e-03 -6.584102e-03 -1.385222e-02 -1.767197e-02 -4.432805e-04 -1.697775e-02 -6.636439e-03 -5.078114e-03 8.994269e-03 -3.498777e-03 -1.418931e-02 -6.450142e-03 -5.605863e-03 -5.582416e-03 -5.582416e-03 -5.582416e-03 -5.582416e-03 -5.582416e-03 -5.656895e-03 -1.141382e-02 -3.978047e-02 -1.065442e-02 -3.344681e-02 -8.108086e-03 2.218573e-03 3.198123e-02 9.865343e-02 5.736281e-03 1.467944e-02 8.225883e-02 -2.091802e-02 -1.338489e-03 -3.018918e-03 -3.002184e-03 -3.002184e-03 -3.002184e-03 -3.002184e-03 -3.002184e-03 -3.039400e-03 -5.552033e-03 -1.264111e-02 3.357057e-03 -3.812252e-02 -1.055765e-02 -1.465183e-02 7.103916e-02 1.605071e-02 -1.042461e-02 1.260838e-02 1.750559e-02 -8.147596e-03 -2.926585e-03 -4.385345e-03 -4.358270e-03 -4.358270e-03 -4.358270e-03 -4.358270e-03 -4.358270e-03 -4.414065e-03 -4.350519e-03 3.441723e-03 -1.164581e-02 -1.665956e-02 -4.167526e-03 -2.197775e-02 2.100083e-02 3.454323e-02 -2.040121e-02 1.102913e-02 6.664452e-02 1.109152e-02 -5.907790e-03 -6.981462e-03 -6.930843e-03 -6.930843e-03 -6.930843e-03 -6.930843e-03 -6.930843e-03 -7.035473e-03 -9.151987e-04 2.988231e-03 -9.037105e-03 3.635996e-02 -1.354400e-03 -2.449594e-02 5.791592e-02 1.646628e-02 -1.643498e-02 2.639100e-02 3.911978e-02 1.539538e-02 -4.101703e-03 -3.575863e-03 -3.554625e-03 -3.554625e-03 -3.554625e-03 -3.554625e-03 -3.554625e-03 -3.617457e-03 -6.599596e-03 -2.344259e-02 -3.492437e-03 -2.792256e-03 -8.120867e-03 1.161341e-02 6.621539e-03 2.323979e-02 -7.065436e-03 -1.717084e-02 8.328023e-02 -1.124707e-02 -3.875253e-02 -3.856295e-02 -3.844201e-02 -3.844201e-02 -3.844201e-02 -3.844201e-02 -3.844201e-02 -3.523422e-02 9.799760e-03 2.730140e-02 3.377359e-02 4.214675e-02 8.453056e-02 8.825994e-02 1.500717e-01 1.518515e-01 -2.685511e-02 -2.586470e-02 9.897687e-03 5.116467e-02 -5.180377e-02 -5.455934e-02 -5.440645e-02 -5.440645e-02 -5.440645e-02 -5.440645e-02 -5.440645e-02 -5.598134e-02 -2.550263e-02 1.503083e-01 5.240223e-02 8.945335e-02 9.164098e-02 7.863088e-02 1.896001e-01 1.804666e-01 4.400577e-04 4.618671e-03 -1.552291e-01 1.038499e-01 -3.430462e-03 -2.957403e-03 -2.934410e-03 -2.934410e-03 -2.934410e-03 -2.934410e-03 -2.934410e-03 -2.971104e-03 -1.216961e-03 1.090274e-02 -2.366203e-03 -2.228530e-02 -2.728912e-02 -2.087507e-03 1.509553e-03 4.337523e-02 -3.891944e-03 -2.339986e-03 2.206631e-02 -1.905190e-03 -2.866295e-02 -3.095221e-02 -3.050037e-02 -3.050037e-02 -3.050037e-02 -3.050037e-02 -3.050037e-02 -3.066851e-02 -3.523244e-03 5.803923e-02 -1.127392e-02 5.825029e-02 8.131357e-02 5.874285e-02 -1.874249e-02 -3.839471e-02 6.200318e-03 5.038024e-02 2.146243e-01 2.074537e-02 -4.338437e-02 -4.390526e-02 -4.521794e-02 -4.521794e-02 -4.521794e-02 -4.521794e-02 -4.521794e-02 -4.545564e-02 1.770344e-03 4.532573e-02 5.079730e-02 1.047089e-01 1.045162e-01 3.514072e-02 -3.820534e-02 -8.753382e-02 4.323973e-02 1.801126e-01 1.879514e-01 4.923107e-02 -2.877192e-03 -2.475689e-03 -2.461794e-03 -2.461794e-03 -2.461794e-03 -2.461794e-03 -2.461794e-03 -2.495709e-03 -4.897892e-03 -1.581094e-02 -1.931089e-02 7.560719e-03 -5.420984e-04 -2.217037e-02 1.728396e-02 2.596970e-02 -6.883239e-03 -4.435705e-03 4.509465e-02 -2.215914e-02
 -2.556844e-02 -1.834436e-02 -1.842469e-02 -4.209127e-03 -1.979960e-02 -1.169615e-02 -1.868381e-03 -7.212035e-03 -4.888039e-03 -6.094255e-03 -4.316295e-03 -3.316224e-03 2.778848e-05 -2.272414e-03 -3.067575e-05 6.201519e-04 -6.944112e-03 -3.950793e-03 -3.712000e-03 -8.848666e-03 -2.479725e-02 -1.585032e-02 -1.454127e-02 -1.854622e-02 -1.557244e-02 -1.920423e-02 -3.551238e-03 -5.663321e-03 -1.071754e-02 -4.760109e-03 -3.337564e-03 -2.574608e-03 -1.607979e-03 -3.453370e-03 -1.632974e-03 -6.836049e-04 -5.528971e-03 -3.086764e-03 -2.903718e-03 -4.500961e-03 -2.596588e-02 -1.768689e-02 -1.469976e-02 -1.672509e-02 -1.581352e-02 -1.754674e-02 -8.890431e-03 -5.006823e-03 -9.594215e-03 -4.203935e-03 -2.954793e-03 -2.225908e-03 -1.378575e-03 -3.051863e-03 -1.427583e-03 -2.548390e-03 -4.846262e-03 -2.767742e-03 -2.586591e-03 -7.828702e-03 -2.431419e-02 -1.783372e-02 -1.482830e-02 -1.687061e-02 -1.594860e-02 -1.767563e-02 -8.965728e-03 -5.044638e-03 -9.668153e-03 -4.236741e-03 -2.981086e-03 -2.245234e-03 -1.392685e-03 -3.080202e-03 -1.439760e-03 -2.562572e-03 -4.886197e-03 -2.791315e-03 -2.605773e-03 -7.883585e-03 -2.596588e-02 -1.768689e-02 -1.469976e-02 -1.672509e-02 -1.581352e-02 -1.754674e-02 -8.890431e-03 -5.006823e-03 -9.594215e-03 -4.203935e-03 -2.954793e-03 -2.225908e-03 -1.378575e-03 -3.051863e-03 -1.427583e-03 -2.548390e-03 -4.846262e-03 -2.767742e-03 -2.586591e-03 -7.828702e-03 -2.401382e-02 -1.870926e-02 -1.347259e-02 -1.777563e-02 -1.464150e-02 -1.856198e-02 -9.446086e-03 -3.199593e-03 -1.020928e-02 -4.505991e-03 -1.016007e-03 -2.409658e-03 -1.515629e-03 -3.286397e-03 -1.561946e-03 -2.753859e-03 -5.174140e-03 -2.983589e-03 -2.787506e-03 -6.269045e-03 -1.631445e-02 -2.199505e-02 -1.396210e-02 -1.894004e-02 -9.260805e-03 -2.002343e-02 -8.903458e-03 -2.000296e-03 -9.900996e-03 -5.367203e-03 -3.802929e-03 -7.394542e-04 -1.844959e-03 -3.905872e-03 -1.863979e-03 -3.187101e-03 -3.963647e-03 -3.534006e-03 -3.297108e-03 -3.488482e-03 2.232293e-03 -1.216654e-02 7.079766e-03 -2.196854e-03 -7.291887e-03 -2.045068e-02 -1.429839e-03 -6.514386e-03 -1.581347e-02 -4.464522e-03 6.422057e-04 -1.933295e-03 2.077574e-04 -8.100141e-03 -4.054730e-03 -6.383141e-03 -7.967904e-03 -7.056630e-03 -2.276533e-03 -1.283258e-02 7.809141e-03 8.422359e-05 -9.179480e-03 -1.361987e-02 -2.661620e-02 -7.201446e-03 -9.930052e-03 -6.859997e-03 -1.349837e-02 -7.099505e-03 -7.496536e-03 -3.360596e-03 -8.392593e-04 -3.557856e-03 1.331144e-03 5.781992e-04 8.066282e-03 -2.391056e-03 -1.847828e-03 1.463503e-03 3.859578e-02 -1.509442e-02 6.056112e-03 -1.556449e-03 2.379607e-02 2.332638e-02 3.338598e-03 -1.337864e-02 5.679337e-03 3.124560e-03 5.333230e-03 7.802694e-03 -1.582905e-02 7.931854e-03 -9.664891e-03 8.353053e-03 -9.727800e-03 -1.480971e-02 1.064001e-02 1.664474e-03 4.034391e-02 -7.743511e-03 1.288477e-02 2.370167e-03 -9.423439e-03 2.099089e-02 1.484101e-03 -1.263809e-02 -8.096051e-03 5.232369e-03 -1.499020e-02 -7.631649e-03 -5.387573e-03 -9.404645e-03 -3.009429e-03 2.686812e-03 -1.437711e-03 -1.624459e-03 -8.881921e-03 2.331489e-03 5.539717e-02 4.829087e-03 -3.310536e-03 2.588178e-02 2.051744e-02 4.283434e-03 -9.803369e-03 1.268069e-03 6.257941e-03 -9.542051e-03 -1.751514e-02 -1.845758e-02 -6.986408e-03 -3.307106e-03 3.597772e-03 -1.281744e-02 -8.174932e-04 1.453882e-03 1.203150e-02 -1.792972e-02 4.166927e-02 1.521579e-02 2.071728e-02 5.662825e-02 3.170356e-02 4.527432e-02 -2.043170e-02 -1.320070e-02 1.355555e-02 -5.254268e-03 -1.368924e-02 -5.790780e-03 -1.276697e-02 -2.183716e-02 -1.443875e-02 -9.844891e-03 -2.674922e-03 -4.851364e-03 -5.918291e-03 -6.245010e-03 7.298938e-03 3.132415e-02 3.163957e-02 3.286194e-03 4.010576e-02 -1.206558e-02 1.298564e-02 -2.115835e-02 -1.576615e-03 -7.410788e-03 -1.615290e-02 -3.428024e-03 -7.859953e-03 -1.439527e-02 -7.491193e-03 -9.939541e-04 -1.279109e-02 -6.421681e-03 -4.541669e-03 5.402525e-03 5.022176e-02 7.174730e-02 5.300395e-02 5.966664e-02 3.972274e-02 4.355379e-02 1.213974e-02 7.174375e-03 3.989051e-02 6.324351e-04 1.366909e-02 -2.367811e-02 -1.877646e-02 -4.247455e-03 -4.453568e-02 -2.683980e-02 2.732027e-02 8.641009e-03 -3.109313e-02 1.310504e-02 -1.894610e-03 6.208496e-02 2.892219e-02 3.389182e-02 3.443605e-02 4.176636e-02 6.063100e-02 5.463686e-02 5.446825e-02 7.771788e-03 -1.010379e-02 -1.065654e-02 -2.539499e-02 7.240620e-03 -1.522667e-02 -1.236001e-02 -8.640252e-03 2.884349e-05 -1.191251e-02 3.661321e-02 7.652247e-03 7.101465e-03 1.412445e-02 3.451664e-02 -4.389394e-03 2.239717e-02 -2.379968e-02 5.886450e-03 -1.858008e-02 -1.000993e-02 -7.546881e-03 -8.493520e-03 -4.654698e-03 -3.027592e-03 -8.790119e-03 -2.677338e-04 -1.464782e-02 1.949054e-03 -1.067763e-03 2.088318e-03 5.285359e-02 5.480609e-02 2.191949e-02 -8.757343e-03 4.338526e-02 7.651868e-02 2.654529e-02 6.510999e-03 3.250488e-02 -6.031100e-03 3.031447e-03 -4.976645e-03 -6.418581e-03 -2.078233e-02 -2.691056e-02 -1.212148e-02 2.753913e-02 -1.202426e-02 -2.401397e-02 9.997676e-03 4.033676e-02 6.122278e-02 3.296055e-02 4.203560e-02 3.752438e-02 2.172492e-02 5.237101e-02 1.162555e-02 1.240305e-02 2.206499e-02 8.344328e-03 -8.762074e-03 -2.247626e-02 1.734867e-02 -6.419711e-03 -1.887335e-02 -3.375634e-03 -1.999891e-02 -2.157528e-03 4.032070e-02 3.303267e-02 -3.075163e-03 -4.980825e-03 1.277485e-02 1.561372e-03 4.686900e-03 -1.702989e-02 -1.401424e-02 1.173382e-03 -3.374680e-03 -6.127255e-03 -6.135549e-03 -7.079954e-03 -4.537386e-03 -6.120716e-04 1.687990e-03 1.603184e-03 -8.052538e-03 -4.824137e-03 2.864529e-03
 -1.682785e-03 -1.786923e-04 -1.756627e-04 -1.756627e-04 -1.756627e-04 -1.904348e-04 -1.827024e-04 -2.371888e-04 -4.069921e-03 -1.169817e-02 -7.104228e-03 -1.393715e-02 -8.282070e-03 -1.143396e-02 -2.256445e-02 -1.731296e-02 -4.619523e-03 -8.406201e-03 -2.936114e-02 -9.059753e-03 -1.466775e-03 -6.481996e-05 -6.232149e-05 -6.232149e-05 -6.232149e-05 -7.492544e-05 -6.872734e-05 -1.162065e-04 -1.108032e-03 -1.363981e-02 -6.044288e-03 -9.704324e-03 -1.220663e-02 -9.709681e-03 -1.805141e-02 -2.593117e-02 -1.773703e-03 -1.723961e-02 -3.570494e-02 -9.422429e-03 -1.171580e-03 -2.097934e-06 0.000000e+00 0.000000e+00 0.000000e+00 -1.102956e-05 -4.967519e-06 -4.878326e-05 -4.623133e-03 -1.188100e-02 -5.249727e-03 -1.033283e-02 -1.084309e-02 -8.454870e-03 -2.049832e-02 -2.417606e-02 -3.327334e-03 -1.751911e-02 -3.795454e-02 -1.165124e-02 -1.189050e-03 -8.678985e-06 -6.593472e-06 -6.593472e-06 -6.593472e-06 -1.768368e-05 -1.169157e-05 -5.611693e-05 -4.682403e-03 -1.202595e-02 -5.313259e-03 -1.043905e-02 -1.095881e-02 -6.386669e-03 -2.068431e-02 -2.434226e-02 -3.373334e-03 -1.765466e-02 -3.817348e-02 -1.191753e-02 -1.171580e-03 -2.097934e-06 0.000000e+00 0.000000e+00 0.000000e+00 -1.102956e-05 -4.967519e-06 -4.878326e-05 -4.623133e-03 -1.188100e-02 -5.249727e-03 -1.033283e-02 -1.084309e-02 -8.454870e-03 -2.049832e-02 -2.417606e-02 -3.327334e-03 -1.751911e-02 -3.795454e-02 -1.165124e-02 -1.284415e-03 -3.686502e-05 -3.459352e-05 -3.459352e-05 -3.459352e-05 -4.640627e-05 -3.992773e-05 -8.653111e-05 -4.934223e-03 -1.249464e-02 -5.564803e-03 -1.090982e-02 -1.143976e-02 -8.951223e-03 -1.765755e-02 -2.364939e-02 -3.554203e-03 -1.649750e-02 -3.689311e-02 -1.014937e-02 -1.568948e-03 -1.272843e-04 -1.246562e-04 -1.246562e-04 -1.246562e-04 -1.383406e-04 -1.317100e-04 -1.847429e-04 -5.834058e-03 -6.587703e-03 -6.641796e-03 -1.079355e-02 -1.148772e-02 -8.508069e-03 -1.568550e-02 -1.843934e-02 -4.272416e-03 -1.707684e-02 -3.381841e-02 -1.462498e-02 4.660426e-03 -7.247321e-04 -7.186766e-04 -7.186766e-04 -7.186766e-04 -7.471621e-04 -7.384789e-04 -8.372972e-04 3.934444e-03 -1.300341e-02 -3.771818e-03 -7.098152e-03 -1.591837e-02 -3.867644e-03 -1.558470e-02 -2.017906e-02 -1.070519e-03 -6.584529e-03 -2.432364e-02 -2.760431e-03 -1.217264e-04 -9.495236e-04 -9.420396e-04 -9.420396e-04 -9.420396e-04 -9.742509e-04 -9.630395e-04 -1.073943e-03 -5.834711e-03 -1.558408e-02 -1.151267e-02 3.068546e-03 -6.173727e-03 -1.021440e-02 -1.131264e-02 2.682696e-04 4.483874e-03 -1.695526e-02 -4.349438e-04 -1.705520e-02 -1.595642e-03 -5.234949e-03 -5.207043e-03 -5.207043e-03 -5.207043e-03 -5.340291e-03 -5.295150e-03 -3.629195e-03 -2.716681e-03 -4.707889e-02 -1.028711e-02 -1.436214e-02 -2.749919e-02 -1.111037e-02 1.380255e-02 9.976980e-02 -1.835492e-02 6.019483e-02 7.971689e-02 -1.977722e-02 1.264636e-03 -2.973535e-03 -2.951164e-03 -2.951164e-03 -2.951164e-03 -3.035391e-03 -3.006184e-03 -3.287539e-03 -4.749797e-03 -1.929361e-03 -2.898695e-03 -9.178863e-03 -7.648949e-03 -1.525427e-02 4.580593e-04 1.519715e-02 -1.866907e-03 1.578878e-02 4.739485e-02 -1.736468e-02 -1.013419e-02 -4.273246e-03 -4.245082e-03 -4.245082e-03 -4.245082e-03 -4.369547e-03 -4.330886e-03 -4.732634e-03 -1.174662e-02 7.802442e-03 -1.512700e-02 8.394639e-04 8.787621e-03 1.278535e-02 -4.901372e-04 1.468234e-02 -1.782268e-02 2.403495e-02 8.279311e-02 -3.093185e-02 -8.862967e-03 -6.698274e-03 -6.651481e-03 -6.651481e-03 -6.651481e-03 -6.812369e-03 -6.788736e-03 -7.402636e-03 4.077027e-03 -2.383550e-02 -1.500103e-02 -3.977784e-03 -4.584903e-03 -7.595672e-03 3.719853e-02 8.228016e-02 -1.788176e-02 2.201371e-02 5.884912e-02 1.279751e-02 -3.864314e-03 -3.585306e-03 -3.562752e-03 -3.562752e-03 -3.562752e-03 -3.662561e-03 -3.641610e-03 -3.941697e-03 -7.442177e-03 -8.471216e-04 -1.044791e-02 2.310148e-02 -1.254406e-02 -9.886971e-03 1.478915e-02 2.709797e-02 -6.118366e-03 9.556656e-03 4.104865e-02 -2.316783e-02 9.713648e-03 -3.955736e-02 -3.943775e-02 -3.943775e-02 -3.943775e-02 -3.642582e-02 -3.842679e-02 -3.517039e-02 -1.767239e-02 2.436128e-02 8.621256e-02 2.725262e-03 2.999743e-02 8.381103e-02 1.773411e-01 1.822587e-01 -4.378422e-02 -7.724957e-02 -2.488761e-02 1.263844e-01 -4.176569e-02 -5.674116e-02 -5.659906e-02 -5.659906e-02 -5.659906e-02 -5.777591e-02 -5.653855e-02 -5.649223e-02 6.844604e-02 1.497162e-01 1.099143e-02 1.152846e-01 1.050303e-01 5.202883e-02 1.876217e-01 1.559744e-01 6.286370e-02 -2.460796e-02 -1.994975e-01 8.156165e-02 1.939949e-03 -2.822009e-03 -2.796687e-03 -2.796687e-03 -2.796687e-03 -2.870474e-03 -2.848341e-03 -3.134488e-03 9.144100e-03 8.296478e-03 -1.353803e-02 -4.058462e-03 -1.184455e-02 -1.112093e-02 2.333038e-02 -2.677178e-02 -7.633348e-03 3.821125e-03 3.859826e-02 3.427776e-04 -3.612627e-02 -3.132884e-02 -3.079230e-02 -3.079230e-02 -3.079230e-02 -3.151809e-02 -2.943660e-02 -3.217142e-02 1.214584e-02 2.063547e-02 4.573599e-02 4.104290e-02 1.018151e-01 4.731526e-02 -4.939167e-02 -8.890685e-02 1.450806e-02 6.982889e-02 2.316121e-01 4.019326e-02 -2.076078e-02 -4.379085e-02 -4.512775e-02 -4.512775e-02 -4.512775e-02 -4.424150e-02 -4.602082e-02 -4.134359e-02 1.455001e-02 7.786760e-02 3.790026e-02 6.662618e-02 5.021768e-02 3.738429e-02 -4.397524e-02 -8.628324e-02 5.499457e-02 1.999914e-01 1.654648e-01 7.502236e-02 -7.157520e-03 -2.411135e-03 -2.396290e-03 -2.396290e-03 -2.396290e-03 -2.466611e-03 -2.440239e-03 -2.659917e-03 -2.253551e-02 2.159847e-02 -2.186431e-02 -2.285642e-02 -7.235464e-03 -1.181267e-02 1.657224e-02 3.382507e-02 -1.567119e-02 7.460508e-03 4.127945e-02 -1.489468e-02
 -3.230447e-02 3.537367e-04 -2.033260e-03 -3.440893e-04 -8.787781e-03 -8.884208e-03 -9.406328e-03 -1.273612e-03 -5.651484e-03 -7.477492e-03 -4.741187e-03 -8.213792e-04 -6.036277e-03 -5.544523e-03 -1.352425e-02 -8.872579e-03 -6.896089e-03 -1.198953e-02 -7.773841e-03 -8.839673e-03 -2.602978e-02 -5.538945e-03 -7.888910e-03 -8.421789e-03 -6.157176e-03 -8.464036e-03 -6.965193e-03 -4.081813e-03 -1.597949e-03 -5.693950e-03 -3.491881e-03 -3.851268e-03 -4.487771e-03 -4.128515e-03 -1.474827e-02 -1.456028e-02 -6.945595e-03 -9.640338e-03 -1.147750e-02 -8.343497e-03 -3.422183e-02 -7.049121e-03 -7.202105e-03 -7.677295e-03 -7.597967e-03 -7.745431e-03 -6.304126e-03 -3.710829e-03 -5.377113e-03 -5.122665e-03 -3.170013e-03 -3.466295e-03 -4.106855e-03 -3.759556e-03 -1.385649e-02 -1.367409e-02 -6.275990e-03 -9.013986e-03 -1.078467e-02 -7.633277e-03 -3.438078e-02 -7.198058e-03 -7.320780e-03 -7.805057e-03 -5.579240e-03 -7.871573e-03 -6.382406e-03 -3.764408e-03 -5.450528e-03 -5.179429e-03 -3.213318e-03 -3.510988e-03 -4.151054e-03 -3.804158e-03 -1.390688e-02 -1.372534e-02 -6.358209e-03 -9.090192e-03 -1.086146e-02 -7.700868e-03 -3.422183e-02 -7.049121e-03 -7.202105e-03 -7.677295e-03 -7.597967e-03 -7.745431e-03 -6.304126e-03 -3.710829e-03 -5.377113e-03 -5.122665e-03 -3.170013e-03 -3.466295e-03 -4.106855e-03 -3.759556e-03 -1.385649e-02 -1.367409e-02 -6.275990e-03 -9.013986e-03 -1.078467e-02 -7.633277e-03 -3.261467e-02 -5.330600e-03 -7.664166e-03 -8.144829e-03 -8.092326e-03 -6.068756e-03 -4.559738e-03 -3.967521e-03 -5.734071e-03 -5.465310e-03 -3.402863e-03 -3.722919e-03 -4.413179e-03 -4.042525e-03 -1.491272e-02 -1.046698e-02 -6.691124e-03 -9.507339e-03 -1.136805e-02 -8.123825e-03 -3.168036e-02 -6.942597e-03 -9.207751e-03 -5.574789e-03 -1.165772e-03 -5.624575e-03 -8.083299e-03 -4.836329e-03 -7.035633e-03 -4.558099e-03 -4.183149e-03 -4.564043e-03 -3.222117e-03 -4.929025e-03 -1.668813e-02 -1.422595e-02 5.357411e-04 -9.299328e-03 -9.444200e-03 -5.565961e-03 -7.789973e-03 1.388393e-03 -7.293834e-03 -1.740022e-03 -6.153952e-03 -2.124664e-03 -9.498142e-03 -5.279271e-03 -1.067231e-03 -7.311609e-03 -6.280205e-03 -4.887978e-03 -3.903339e-03 -1.055598e-03 -7.797660e-03 -2.306239e-02 -9.847432e-03 -5.631955e-03 -5.096172e-03 3.661925e-03 -1.148644e-02 -7.674872e-03 -1.701668e-03 -6.804025e-03 -6.731909e-03 -1.322274e-02 -1.048673e-02 1.212322e-03 -5.306983e-03 -1.180524e-02 -7.959418e-03 -2.515045e-03 -8.442819e-03 1.089543e-03 -4.833244e-03 -3.891829e-03 2.119269e-03 1.375726e-03 2.792511e-03 1.080334e-04 -1.252629e-02 2.902741e-02 2.418769e-03 1.184018e-02 1.220171e-03 -7.681194e-03 7.819916e-03 -4.846821e-03 -1.635345e-02 -1.969438e-02 9.965704e-03 -1.951465e-03 -5.605550e-03 -1.747117e-03 3.523297e-02 2.890760e-02 -6.240902e-03 1.445534e-02 1.259077e-02 -1.125047e-02 5.321367e-02 -2.532372e-02 1.727333e-04 -5.453886e-03 -1.855290e-02 -9.963218e-03 -7.451039e-03 7.409879e-03 -4.023868e-03 -6.038522e-03 -1.406231e-02 -9.877412e-03 4.962132e-03 9.971331e-04 2.705559e-03 2.085585e-02 5.885395e-03 -4.013378e-04 1.353392e-02 -1.053223e-02 4.410703e-02 -2.800754e-02 -7.282297e-03 1.026749e-02 3.639460e-04 -6.983813e-03 1.750727e-02 2.889271e-03 -7.780312e-03 -1.524551e-02 -1.055547e-02 -2.907175e-03 -8.911970e-03 -2.070449e-03 1.398980e-02 6.048273e-02 -3.030173e-02 -4.162063e-03 1.256015e-03 8.376003e-03 2.983507e-02 -1.647064e-02 -1.411461e-02 2.131501e-03 1.840437e-03 1.592420e-02 -1.640200e-02 -1.484582e-02 5.089457e-04 -1.961004e-02 -1.168190e-02 -7.711198e-03 1.067815e-03 2.185558e-03 4.025390e-02 3.559864e-02 2.998524e-03 1.795722e-02 3.099485e-02 7.359535e-03 5.976865e-02 3.607006e-03 -1.032009e-02 -2.013206e-02 -1.412101e-02 -4.749009e-03 -5.306445e-03 -6.270333e-03 8.419431e-03 -4.036763e-03 1.457322e-03 -1.660386e-02 -1.017605e-02 -6.675787e-03 6.849601e-03 4.579134e-03 4.725244e-03 3.348611e-02 1.542086e-02 -2.416623e-02 7.926196e-02 2.125354e-03 4.184908e-02 4.333837e-02 1.697197e-02 3.775013e-02 1.021040e-02 -3.007604e-02 2.417494e-02 -3.268026e-03 -9.429980e-03 -3.331963e-03 -4.077910e-03 -2.195012e-02 -5.637284e-02 -6.284849e-02 1.760109e-02 1.109493e-01 1.084460e-01 -1.000524e-02 4.245862e-02 4.266450e-02 1.584661e-02 -2.011608e-02 3.867241e-02 -2.890521e-03 -5.733459e-04 1.175323e-02 5.040751e-03 2.920887e-02 4.947608e-03 2.651352e-02 2.443669e-02 -6.960174e-03 -7.658793e-02 -1.152248e-01 8.788535e-02 9.191502e-02 9.961037e-02 2.770195e-02 1.047046e-02 1.395542e-02 -3.991589e-03 1.036117e-02 -2.919563e-03 -1.613060e-03 3.985619e-03 -3.745871e-04 -8.090470e-03 -4.141554e-03 -9.226721e-03 2.505816e-05 -2.603244e-03 -1.574957e-02 -1.927523e-03 1.825689e-02 -1.743736e-02 -2.103053e-02 2.529327e-02 -2.801531e-03 6.543134e-02 4.029267e-03 1.502331e-02 4.885086e-02 4.933456e-02 8.379225e-03 3.814723e-02 2.107312e-02 1.399580e-02 4.838379e-02 -7.444753e-03 -1.803901e-02 -1.445649e-02 -2.302774e-03 6.043999e-02 5.461531e-02 6.229616e-04 -7.665383e-02 -8.426154e-02 8.407902e-03 4.284283e-02 3.576242e-02 2.282826e-02 1.520946e-03 1.253627e-02 5.702206e-02 -5.963550e-03 -1.925460e-02 7.601136e-03 3.454783e-02 3.774198e-03 -2.441882e-02 4.540295e-03 2.821691e-02 1.326558e-01 1.080750e-01 -1.900786e-02 -6.556397e-02 -1.123788e-01 7.288357e-02 3.854311e-03 -1.020252e-02 4.142124e-03 -1.124537e-02 -1.286256e-02 -1.024856e-03 1.194762e-02 -6.380714e-03 -7.042278e-03 -1.566422e-02 -3.414521e-03 1.154286e-02 -6.693276e-03 -1.098253e-02 1.740518e-02 2.236021e-02 -1.121424e-02 -1.198790e-03 9.947808e-03 -3.733049e-03
 -3.073389e-03 -1.551368e-04 -1.511972e-04 -1.511972e-04 -1.511972e-04 -1.651264e-04 -1.584699e-04 -1.571131e-04 -5.259403e-03 -1.343880e-02 -2.401554e-03 -6.773721e-03 -8.278096e-03 -6.882569e-03 -2.343435e-02 -2.365310e-02 -2.867193e-03 -1.650099e-02 -2.553544e-02 -1.166026e-02 -2.536379e-03 -3.981254e-05 -3.675443e-05 -3.675443e-05 -3.675443e-05 -4.883772e-05 -4.286182e-05 -4.168914e-05 -4.388299e-03 -1.125921e-02 -3.739658e-03 -7.371105e-03 -8.720509e-03 -5.692050e-03 -2.425289e-02 -3.048794e-02 -2.300989e-03 -1.461379e-02 -3.571665e-02 -1.115152e-02 -2.388671e-03 -2.945740e-06 0.000000e+00 0.000000e+00 0.000000e+00 -1.148987e-05 -5.942244e-06 -4.275772e-06 -4.085295e-03 -1.047270e-02 -3.408726e-03 -6.798115e-03 -7.952832e-03 -5.174701e-03 -2.841412e-02 -3.620210e-02 -2.095362e-03 -1.545308e-02 -3.487255e-02 -1.040681e-02 -2.396819e-03 -4.862277e-06 -1.931441e-06 -1.931441e-06 -1.931441e-06 -1.344292e-05 -7.882780e-06 -6.262393e-06 -4.102877e-03 -1.051478e-02 -3.424087e-03 -6.830274e-03 -7.992046e-03 -5.203564e-03 -2.672880e-02 -3.701513e-02 -2.104882e-03 -1.549608e-02 -3.496123e-02 -1.044590e-02 -2.388671e-03 -2.945740e-06 0.000000e+00 0.000000e+00 0.000000e+00 -1.148987e-05 -5.942244e-06 -4.275772e-06 -4.085295e-03 -1.047270e-02 -3.408726e-03 -6.798115e-03 -7.952832e-03 -5.174701e-03 -2.841412e-02 -3.620210e-02 -2.095362e-03 -1.545308e-02 -3.487255e-02 -1.040681e-02 -2.532495e-03 -4.145855e-05 -3.833556e-05 -3.833556e-05 -3.833556e-05 -5.056314e-05 -4.459836e-05 -4.296613e-05 -4.367602e-03 -1.109726e-02 -3.656119e-03 -7.245319e-03 -8.463656e-03 -3.378348e-03 -2.584818e-02 -3.436144e-02 -2.271631e-03 -1.435919e-02 -3.535865e-02 -1.105902e-02 -2.782709e-03 -9.261084e-05 -8.903457e-05 -8.903457e-05 -8.903457e-05 -1.018060e-04 -9.544347e-05 -9.444608e-05 -4.837102e-03 -1.018546e-02 -4.116579e-03 -8.114132e-03 -9.547986e-03 -6.256271e-03 -2.324191e-02 -3.244297e-02 -2.574093e-03 -1.720421e-02 -2.220281e-02 -1.213772e-02 -4.947622e-03 -6.106249e-04 -6.045544e-04 -6.045544e-04 -6.045544e-04 -6.242377e-04 -6.149318e-04 -6.176637e-04 -9.515951e-03 -1.387397e-02 2.157122e-03 -3.610750e-03 -9.285290e-03 -2.504794e-03 -2.188102e-03 -7.659884e-03 -5.374652e-03 -1.842300e-02 -1.744136e-02 -1.382173e-02 -6.141128e-03 -8.991564e-04 -8.907062e-04 -8.907062e-04 -8.907062e-04 -9.163101e-04 -9.028728e-04 -9.060700e-04 -1.164382e-02 -1.008051e-02 -3.958762e-03 -1.535878e-02 -1.430236e-02 -6.871414e-03 -1.914735e-04 -4.944651e-03 -2.275799e-03 2.928331e-03 5.362991e-03 -2.039164e-02 -6.909504e-03 -5.063045e-03 -5.024838e-03 -5.024838e-03 -5.024838e-03 -5.123332e-03 -5.077920e-03 -5.081492e-03 -3.618731e-02 -8.050721e-02 -1.463749e-02 -2.656676e-02 -1.914142e-02 -9.830284e-03 2.407636e-02 2.135354e-01 -1.115266e-02 3.610217e-02 6.816193e-02 -3.594171e-02 -1.301935e-02 -2.843257e-03 -2.819776e-03 -2.819776e-03 -2.819776e-03 -2.877952e-03 -2.849229e-03 -2.856590e-03 -1.026264e-02 -1.969414e-02 -1.391470e-02 -1.681696e-02 -5.190098e-04 -2.509134e-02 4.372770e-02 1.884112e-02 -4.399186e-03 2.668263e-02 4.452248e-02 -1.211443e-02 -9.524574e-03 -4.125671e-03 -4.088621e-03 -4.088621e-03 -4.088621e-03 -4.163432e-03 -4.135602e-03 -4.140011e-03 -1.966297e-02 -4.249689e-02 -1.844383e-02 -1.764830e-02 1.184222e-02 1.002144e-02 2.750499e-02 7.495985e-02 -3.667487e-03 8.856437e-04 6.746613e-02 -1.737442e-02 -9.432540e-04 -6.369820e-03 -6.323126e-03 -6.323126e-03 -6.323126e-03 -6.443278e-03 -6.403251e-03 -6.411087e-03 3.781075e-03 -1.577112e-03 -1.504008e-02 -1.678308e-02 3.594083e-03 -4.292901e-02 3.484949e-02 8.176829e-02 -1.258224e-02 9.683956e-02 2.079668e-02 -1.935761e-02 -9.892559e-03 -3.368979e-03 -3.348697e-03 -3.348697e-03 -3.348697e-03 -3.429473e-03 -3.382527e-03 -3.403660e-03 -2.089296e-02 -2.414088e-03 -1.698087e-02 1.096990e-02 -1.671547e-02 7.553060e-03 6.257677e-02 3.879863e-02 3.086404e-03 -9.800453e-03 3.153705e-02 -3.843897e-02 8.576227e-03 -3.601314e-02 -3.590468e-02 -3.590468e-02 -3.590468e-02 -3.259690e-02 -3.603159e-02 -3.687284e-02 2.299008e-02 2.585713e-02 3.636533e-02 1.232017e-02 -4.306850e-03 5.276745e-02 2.584815e-01 2.977070e-01 -5.514875e-02 -1.464209e-01 -1.201133e-01 1.514714e-01 2.194117e-03 -5.249859e-02 -5.236447e-02 -5.236447e-02 -5.236447e-02 -5.358603e-02 -5.253220e-02 -4.986507e-02 8.397451e-02 2.380619e-01 2.467010e-02 7.565044e-02 7.951805e-02 6.547393e-02 2.776403e-01 2.507269e-01 -9.469355e-03 -1.672494e-01 -3.414860e-01 1.121725e-01 -1.129236e-02 -2.709423e-03 -2.685417e-03 -2.685417e-03 -2.685417e-03 -2.734222e-03 -2.718847e-03 -2.715487e-03 -1.950550e-02 8.762000e-04 -2.081672e-03 -1.144275e-02 -7.566659e-04 -1.910911e-03 -2.801847e-02 2.627471e-02 -1.741558e-02 -2.520409e-02 1.279844e-01 -2.813251e-02 2.129841e-02 -3.102142e-02 -3.059907e-02 -3.059907e-02 -3.059907e-02 -3.080235e-02 -3.097879e-02 -3.077665e-02 2.916448e-02 6.589922e-02 3.635457e-02 6.258616e-02 1.214918e-01 1.999359e-02 -1.716881e-01 -1.858496e-01 -5.711688e-03 9.860912e-02 3.655846e-01 -8.779902e-03 1.436918e-02 -4.462407e-02 -4.590167e-02 -4.590167e-02 -4.590167e-02 -4.617397e-02 -4.441777e-02 -4.614323e-02 5.032903e-02 6.601307e-02 1.761372e-02 7.715874e-02 1.614289e-02 1.875058e-02 -1.471561e-01 -3.360381e-01 9.705913e-02 3.652363e-01 2.467926e-01 1.510127e-01 -8.744895e-03 -2.352344e-03 -2.334403e-03 -2.334403e-03 -2.334403e-03 -2.387141e-03 -2.363143e-03 -2.365461e-03 -1.180139e-02 -2.415905e-02 -1.120863e-02 -9.463058e-03 -2.057888e-02 -1.173833e-02 4.721148e-02 3.815105e-02 -1.000872e-02 6.674176e-03 2.373332e-02 -1.205459e-02
 -7.735054e-03 -1.400041e-02 -2.599904e-03 -3.770608e-03 4.381399e-03 -8.478042e-03 -1.913457e-02 9.135760e-03 -9.085290e-03 -1.063632e-02 4.374972e-03 1.055327e-02 3.702335e-03 -1.329269e-02 1.588737e-02 1.157221e-02 -2.134382e-03 -3.222349e-04 1.817232e-02 -7.749367e-03 6.653986e-02 -2.035106e-02 9.866865e-03 8.599661e-03 -1.073087e-02 7.205334e-03 -5.966706e-03 -1.405873e-02 2.339122e-03 -2.148552e-02 -1.465218e-02 -2.908917e-03 -9.202934e-03 -2.473994e-03 9.980591e-03 8.556011e-02 -4.744862e-03 2.645025e-02 3.330996e-02 -6.207421e-03 4.432853e-02 6.183718e-02 -7.431328e-02 -1.472868e-02 -4.497579e-02 3.099126e-02 2.699267e-02 5.824829e-02 1.217951e-01 5.403264e-02 6.534055e-02 6.587924e-03 8.086892e-04 4.545001e-02 -6.494020e-03 -2.066857e-02 3.827549e-02 2.902036e-02 -1.643957e-02 9.431030e-02 7.947632e-02 9.538747e-03 2.592012e-03 -1.055978e-02 -1.004007e-02 4.005220e-02 2.554804e-02 -1.068601e-02 3.466901e-02 2.397874e-02 -4.841666e-03 1.358363e-02 -8.636805e-03 -3.638832e-02 -1.355201e-03 3.123423e-02 3.684735e-02 4.474494e-02 6.478556e-02 9.325383e-03 8.815798e-02 1.043924e-02 -3.180620e-02 -1.760267e-02 -1.561969e-02 6.859981e-02 3.261989e-02 2.199431e-02 1.374766e-01 6.264390e-02 4.571128e-02 -2.181013e-03 6.029451e-03 3.909505e-02 -2.189714e-02 -8.460767e-03 2.503448e-02 -6.141242e-03 -1.900128e-02 6.160207e-02 6.576704e-02 -4.244469e-03 1.639126e-03 7.247049e-03 5.142248e-03 -2.979344e-03 6.196837e-03 -1.044401e-02 -2.185174e-02 2.316751e-02 -1.498164e-02 -1.408209e-02 -2.394853e-02 -3.465210e-03 1.107207e-02 3.697534e-02 -1.270347e-02 1.916098e-02 2.059177e-02 -7.629578e-03 5.407285e-02 -5.306289e-03 1.956146e-03 -9.372637e-03 -2.382493e-02 -2.384513e-02 1.802211e-03 -1.976783e-02 -2.009492e-02 -9.672817e-03 -2.335352e-02 2.521416e-02 -1.207566e-02 9.860281e-03 4.963989e-02 9.225820e-02 -1.361331e-02 7.021589e-02 9.041443e-02 -3.499225e-02 -3.995209e-02 -1.037505e-02 -1.007169e-02 -8.073553e-03 -1.561616e-02 -2.744983e-02 -2.047142e-02 1.245521e-02 -6.098264e-02 -9.853384e-03 1.696972e-03 -1.113579e-02 3.046793e-02 1.074754e-03 6.836065e-02 7.739543e-02 -5.121341e-03 4.379959e-02 1.137329e-01 -1.058460e-02 -1.778969e-02 -5.386402e-03 -2.107214e-03 -3.233816e-03 -1.948040e-03 -6.876483e-03 -5.857964e-03 -5.658317e-03 -1.026132e-02 -7.707493e-03 -5.978908e-03 -5.080086e-03 -3.976878e-03 -5.570394e-03 -8.676391e-03 -1.600498e-02 -4.220942e-03 -1.312322e-02 -1.619061e-02 -7.169821e-03 -1.767486e-02 -5.323946e-03 -2.080639e-03 -3.204912e-03 -1.926151e-03 -6.821738e-03 -5.794293e-03 -5.600248e-03 -1.014562e-02 -7.610431e-03 -5.902158e-03 -5.003030e-03 -3.925698e-03 -5.503533e-03 -8.610259e-03 -1.591861e-02 -6.250396e-03 -1.293623e-02 -1.602244e-02 -7.087774e-03 -1.776471e-02 -5.375089e-03 -2.105505e-03 -3.234455e-03 -1.949254e-03 -6.863526e-03 -5.834912e-03 -5.650069e-03 -1.020269e-02 -7.667837e-03 -5.952775e-03 -5.052496e-03 -3.974460e-03 -5.545841e-03 -8.677739e-03 -1.600536e-02 -6.318451e-03 -1.107366e-02 -1.637220e-02 -7.148449e-03 -1.775001e-02 -5.383368e-03 -2.111032e-03 -3.245963e-03 -1.958858e-03 -6.890118e-03 -5.848924e-03 -5.665615e-03 -1.021721e-02 -7.677965e-03 -5.965819e-03 -5.058565e-03 -3.982531e-03 -5.564462e-03 -8.692048e-03 -1.604860e-02 -6.318299e-03 -1.318110e-02 -1.412582e-02 -7.146997e-03 -1.767486e-02 -5.323946e-03 -2.080639e-03 -3.204912e-03 -1.926151e-03 -6.821738e-03 -5.794293e-03 -5.600248e-03 -1.014562e-02 -7.610431e-03 -5.902158e-03 -5.003030e-03 -3.925698e-03 -5.503533e-03 -8.610259e-03 -1.591861e-02 -6.250396e-03 -1.293623e-02 -1.602244e-02 -7.087774e-03 -1.767486e-02 -5.323946e-03 -2.080639e-03 -3.204912e-03 -1.926151e-03 -6.821738e-03 -5.794293e-03 -5.600248e-03 -1.014562e-02 -7.610431e-03 -5.902158e-03 -5.003030e-03 -3.925698e-03 -5.503533e-03 -8.610259e-03 -1.591861e-02 -6.250396e-03 -1.293623e-02 -1.602244e-02 -7.087774e-03 -1.767486e-02 -5.323946e-03 -2.080639e-03 -3.204912e-03 -1.926151e-03 -6.821738e-03 -5.794293e-03 -5.600248e-03 -1.014562e-02 -7.610431e-03 -5.902158e-03 -5.003030e-03 -3.925698e-03 -5.503533e-03 -8.610259e-03 -1.591861e-02 -6.250396e-03 -1.293623e-02 -1.602244e-02 -7.087774e-03 -1.773626e-02 -5.379658e-03 -2.114082e-03 -3.240140e-03 -1.954119e-03 -6.877925e-03 -5.841919e-03 -5.655012e-03 -1.021630e-02 -7.678029e-03 -5.959568e-03 -5.055865e-03 -3.981330e-03 -5.555101e-03 -8.683460e-03 -1.601059e-02 -6.325501e-03 -1.327385e-02 -1.412411e-02 -7.143252e-03 -1.861040e-02 -5.855832e-03 -2.319478e-03 -3.517841e-03 -2.161221e-03 -7.366843e-03 -4.122114e-03 -6.068942e-03 -1.091233e-02 -8.232029e-03 -6.428446e-03 -5.496759e-03 -2.128011e-03 -5.969891e-03 -9.195212e-03 -1.673427e-02 -4.712632e-03 -8.133894e-03 -1.366751e-02 -7.644628e-03 -1.774017e-02 -4.178354e-03 -2.538210e-03 -3.802405e-03 -2.342429e-03 -7.883362e-03 -6.794397e-03 -4.454999e-03 -1.155534e-02 -8.821076e-03 -6.824623e-03 -3.692756e-03 -4.617639e-03 -2.151216e-03 -5.855903e-03 -1.443387e-02 -2.972368e-03 -1.287615e-02 -1.616127e-02 -6.050802e-03 -1.767486e-02 -5.323946e-03 -2.080639e-03 -3.204912e-03 -1.926151e-03 -6.821738e-03 -5.794293e-03 -5.600248e-03 -1.014562e-02 -7.610431e-03 -5.902158e-03 -5.003030e-03 -3.925698e-03 -5.503533e-03 -8.610259e-03 -1.591861e-02 -6.250396e-03 -1.293623e-02 -1.602244e-02 -7.087774e-03 -1.767486e-02 -5.323946e-03 -2.080639e-03 -3.204912e-03 -1.926151e-03 -6.821738e-03 -5.794293e-03 -5.600248e-03 -1.014562e-02 -7.610431e-03 -5.902158e-03 -5.003030e-03 -3.925698e-03 -5.503533e-03 -8.610259e-03 -1.591861e-02 -6.250396e-03 -1.293623e-02 -1.602244e-02 -7.087774e-03
 -1.663742e-03 -1.582045e-03 -1.582045e-03 -1.582045e-03 -1.582045e-03 -1.582045e-03 -1.582045e-03 -1.801047e-03 -4.825382e-03 -7.348900e-03 -1.366455e-03 -1.574973e-02 -1.781426e-02 -1.223861e-02 1.210751e-02 3.117648e-02 -5.667346e-03 -2.081626e-02 4.392059e-02 -9.579807e-03 -7.070894e-03 -6.702101e-03 -6.702101e-03 -6.702101e-03 -6.702101e-03 -6.702101e-03 -6.702101e-03 -7.677947e-03 -1.825437e-02 -2.509087e-02 -8.026213e-03 -2.733016e-02 -3.296130e-02 -8.699912e-03 6.826672e-02 1.022765e-01 -1.387376e-02 -1.231840e-02 1.792984e-01 -1.125665e-02 -5.884249e-02 -6.183728e-02 -6.183728e-02 -6.183728e-02 -6.183728e-02 -6.183728e-02 -6.183728e-02 -5.768394e-02 9.073882e-03 1.198476e-01 4.849005e-02 1.199978e-01 1.159040e-01 1.077814e-01 8.228533e-02 8.310219e-02 1.729021e-02 1.722769e-01 9.293363e-03 1.026064e-01 -2.649069e-02 -2.723212e-02 -2.723212e-02 -2.723212e-02 -2.723212e-02 -2.723212e-02 -2.723212e-02 -2.455034e-02 -1.710419e-02 2.903018e-02 -1.428214e-02 6.579769e-03 6.000500e-02 2.945488e-02 8.992347e-02 1.401398e-01 -8.937173e-03 1.168567e-01 1.087846e-01 7.851110e-03 -5.693747e-02 -5.793474e-02 -5.793474e-02 -5.793474e-02 -5.793474e-02 -5.793474e-02 -5.793474e-02 -5.339725e-02 -2.936785e-03 7.194826e-02 9.007095e-02 1.335789e-01 7.842187e-02 8.147200e-02 8.263228e-02 8.385591e-02 5.519038e-02 1.889013e-01 1.321215e-02 5.829002e-02 -4.387151e-03 -4.147231e-03 -4.147231e-03 -4.147231e-03 -4.147231e-03 -4.147231e-03 -4.147231e-03 -4.818213e-03 -6.499760e-03 -1.161046e-02 -1.772703e-02 -2.886199e-02 -1.003920e-03 -1.862425e-02 4.543786e-02 6.529698e-02 -1.153133e-02 -1.669642e-02 1.437899e-01 -2.725094e-02 -1.073235e-02 -1.015874e-02 -1.015874e-02 -1.015874e-02 -1.015874e-02 -1.015874e-02 -1.015874e-02 -1.163599e-02 -2.742839e-02 -3.683209e-02 -2.514224e-02 -6.523797e-03 3.790118e-02 -1.869286e-02 1.047081e-01 7.567246e-02 -3.539813e-02 -5.826111e-03 2.399238e-01 -1.952641e-02 -6.069057e-03 -5.717807e-03 -5.717807e-03 -5.717807e-03 -5.717807e-03 -5.717807e-03 -5.717807e-03 -6.523301e-03 -1.395207e-02 -2.764769e-02 -2.305959e-02 -1.569308e-02 -3.620548e-03 -2.012677e-02 5.834374e-02 8.068567e-02 -2.349152e-02 -1.240045e-02 1.918275e-01 -2.467018e-02 -3.325366e-05 -4.400204e-06 -4.400204e-06 -4.400204e-06 -4.400204e-06 -4.400204e-06 -4.400204e-06 -6.751590e-05 -9.172669e-04 -4.386152e-03 -2.948793e-03 -5.878723e-03 -8.413928e-03 -5.174975e-03 -2.405929e-02 -3.141609e-02 -1.654527e-03 -1.781644e-02 -4.647925e-02 -3.546369e-03 -2.881788e-05 0.000000e+00 0.000000e+00 0.000000e+00 0.000000e+00 0.000000e+00 0.000000e+00 -6.282993e-05 -9.068202e-04 -4.359348e-03 -2.922135e-03 -5.835956e-03 -8.341947e-03 -5.139236e-03 -2.398011e-02 -3.132878e-02 -1.634396e-03 -1.752315e-02 -4.775957e-02 -3.519870e-03 -3.818254e-05 -9.184375e-06 -9.184375e-06 -9.184375e-06 -9.184375e-06 -9.184375e-06 -9.184375e-06 -7.260035e-05 -9.248960e-04 -4.412575e-03 -2.964821e-03 -5.911222e-03 -6.307211e-03 -5.200098e-03 -2.413080e-02 -3.149354e-02 -1.666209e-03 -1.779846e-02 -4.823178e-02 -3.561958e-03 -3.274410e-05 -3.710430e-06 -3.710430e-06 -3.710430e-06 -3.710430e-06 -3.710430e-06 -3.710430e-06 -6.700796e-05 -9.152369e-04 -4.383373e-03 -2.947112e-03 -5.881915e-03 -8.402416e-03 -5.173243e-03 -2.404333e-02 -3.139729e-02 -1.651724e-03 -1.787423e-02 -4.649927e-02 -3.542150e-03 -2.881788e-05 0.000000e+00 0.000000e+00 0.000000e+00 0.000000e+00 0.000000e+00 0.000000e+00 -6.282993e-05 -9.068202e-04 -4.359348e-03 -2.922135e-03 -5.835956e-03 -8.341947e-03 -5.139236e-03 -2.398011e-02 -3.132878e-02 -1.634396e-03 -1.752315e-02 -4.775957e-02 -3.519870e-03 -2.881788e-05 0.000000e+00 0.000000e+00 0.000000e+00 0.000000e+00 0.000000e+00 0.000000e+00 -6.282993e-05 -9.068202e-04 -4.359348e-03 -2.922135e-03 -5.835956e-03 -8.341947e-03 -5.139236e-03 -2.398011e-02 -3.132878e-02 -1.634396e-03 -1.752315e-02 -4.775957e-02 -3.519870e-03 -2.881788e-05 0.000000e+00 0.000000e+00 0.000000e+00 0.000000e+00 0.000000e+00 0.000000e+00 -6.282993e-05 -9.068202e-04 -4.359348e-03 -2.922135e-03 -5.835956e-03 -8.341947e-03 -5.139236e-03 -2.398011e-02 -3.132878e-02 -1.634396e-03 -1.752315e-02 -4.775957e-02 -3.519870e-03 -3.598335e-05 -6.934118e-06 -6.934118e-06 -6.934118e-06 -6.934118e-06 -6.934118e-06 -6.934118e-06 -7.037783e-05 -9.206365e-04 -4.403371e-03 -2.960946e-03 -5.921773e-03 -8.463593e-03 -5.196600e-03 -2.406852e-02 -3.141571e-02 -1.663970e-03 -1.790380e-02 -4.618451e-02 -3.554681e-03 -8.392899e-05 -5.298245e-05 -5.298245e-05 -5.298245e-05 -5.298245e-05 -5.298245e-05 -5.298245e-05 -1.200420e-04 -1.020299e-03 -4.738809e-03 -3.206125e-03 -6.329257e-03 -6.956052e-03 -5.646929e-03 -2.136323e-02 -3.111287e-02 -1.822083e-03 -1.900719e-02 -4.372032e-02 -3.833248e-03 -1.219147e-04 -9.019234e-05 -9.019234e-05 -9.019234e-05 -9.019234e-05 -9.019234e-05 -9.019234e-05 -1.585085e-04 -1.094321e-03 -5.011968e-03 -3.424558e-03 -6.717227e-03 -9.599151e-03 -5.961819e-03 -1.842485e-02 -3.315723e-02 -1.958759e-03 -1.833692e-02 -3.716368e-02 -4.075279e-03 -2.881788e-05 0.000000e+00 0.000000e+00 0.000000e+00 0.000000e+00 0.000000e+00 0.000000e+00 -6.282993e-05 -9.068202e-04 -4.359348e-03 -2.922135e-03 -5.835956e-03 -8.341947e-03 -5.139236e-03 -2.398011e-02 -3.132878e-02 -1.634396e-03 -1.752315e-02 -4.775957e-02 -3.519870e-03 -2.881788e-05 0.000000e+00 0.000000e+00 0.000000e+00 0.000000e+00 0.000000e+00 0.000000e+00 -6.282993e-05 -9.068202e-04 -4.359348e-03 -2.922135e-03 -5.835956e-03 -8.341947e-03 -5.139236e-03 -2.398011e-02 -3.132878e-02 -1.634396e-03 -1.752315e-02 -4.775957e-02 -3.519870e-03
 -2.947052e-02 -2.204802e-02 -8.026131e-03 1.749483e-02 3.636762e-03 1.454033e-02 -6.370276e-03 1.272591e-02 1.678781e-03 -7.422879e-03 4.191370e-03 -1.038644e-03 -1.635037e-03 -3.440209e-03 -2.095394e-03 -4.097197e-03 1.686359e-03 6.288692e-03 2.522009e-03 -2.799718e-04 5.893746e-02 1.033072e-01 -4.025641e-02 4.298048e-02 1.244145e-02 1.524262e-01 -5.174340e-02 -3.241023e-02 1.912147e-02 -1.735692e-03 -6.037008e-03 -1.098073e-02 -1.707735e-02 -3.502679e-03 -1.762639e-02 -9.703141e-03 -1.646590e-02 -1.613184e-02 -1.493474e-02 -1.354026e-02 5.129168e-02 -2.954203e-02 1.214612e-01 1.353892e-01 1.165189e-01 1.617198e-01 7.805593e-02 3.079991e-02 1.005090e-01 -7.787101e-03 2.228019e-02 -2.851667e-02 -3.523119e-02 -2.502422e-02 -5.187248e-02 -3.207883e-02 -7.984365e-02 -3.029121e-02 -2.458069e-02 2.714142e-02 3.139711e-02 1.261218e-01 1.131295e-01 1.142607e-01 2.940953e-02 2.972674e-02 1.229171e-02 2.595425e-02 -2.999598e-03 -6.156418e-03 -4.281151e-02 -2.187081e-03 -2.190856e-02 -2.533025e-02 -3.859343e-02 -4.022866e-02 3.525305e-02 -3.008551e-02 -9.011699e-03 3.563664e-02 5.261707e-02 1.313308e-01 8.954483e-02 7.606634e-03 9.114749e-02 -5.582756e-02 1.136826e-01 3.016535e-02 5.100679e-02 -5.488579e-04 -1.528562e-02 -1.766669e-02 -3.571398e-02 2.897446e-02 -4.241990e-02 -2.378872e-02 5.978298e-02 -4.855414e-03 -3.013868e-02 4.708053e-02 8.170138e-03 7.547245e-02 1.553340e-02 2.393124e-02 8.651792e-05 6.243115e-02 -9.196147e-03 -2.290516e-03 -1.330716e-02 -8.987260e-03 -8.174313e-03 -1.123368e-02 -1.193959e-02 -1.000682e-02 -4.796583e-03 -6.609417e-03 -1.012521e-02 -1.277354e-02 1.717969e-03 2.727241e-03 7.363702e-02 9.091457e-03 2.770354e-02 7.801273e-02 1.278504e-01 6.440329e-02 1.178356e-02 -1.054734e-02 2.293044e-02 -2.881078e-02 6.004134e-03 -1.523961e-02 -1.734861e-02 -8.740518e-03 -2.038706e-02 -2.198245e-02 -8.428671e-03 -1.419857e-02 -2.877844e-02 -4.743977e-02 1.097448e-01 3.183388e-02 3.272772e-02 2.607953e-02 5.013085e-02 5.339038e-02 -9.050645e-03 -8.960523e-03 -8.796074e-03 -1.218076e-02 -1.503252e-02 -1.026976e-02 -9.433530e-03 -2.030040e-02 -9.642097e-03 -8.813145e-03 -1.378060e-02 -1.109186e-02 -1.312057e-02 -3.413882e-02 -1.551500e-02 -1.989757e-02 -1.612697e-02 -2.009344e-02 -1.953041e-02 -2.017028e-02 -7.653496e-03 -4.775652e-03 -8.739032e-03 -2.126506e-03 -2.442930e-03 -1.644940e-03 -8.623011e-04 -2.185221e-03 -4.316851e-04 -9.050064e-04 -2.956950e-03 -1.412868e-03 -1.336326e-03 -4.012381e-03 -1.538320e-02 -1.966487e-02 -1.596959e-02 -1.989779e-02 -1.935793e-02 -2.208118e-02 -7.574394e-03 -4.714805e-03 -8.654536e-03 -2.096267e-03 -2.412462e-03 -1.620438e-03 -8.458491e-04 -2.157950e-03 -4.198870e-04 -8.896136e-04 -2.918161e-03 -1.394818e-03 -1.318438e-03 -3.970786e-03 -1.349094e-02 -1.989343e-02 -1.613303e-02 -2.005990e-02 -1.949410e-02 -2.220441e-02 -7.649698e-03 -4.763533e-03 -8.728870e-03 -2.124932e-03 -2.447923e-03 -1.644465e-03 -8.629068e-04 -2.182051e-03 -4.340341e-04 -9.068598e-04 -2.956070e-03 -1.419206e-03 -1.342145e-03 -4.030958e-03 -1.559489e-02 -1.771560e-02 -1.612842e-02 -2.009220e-02 -1.953696e-02 -2.229513e-02 -7.644650e-03 -4.769006e-03 -8.742762e-03 -2.125007e-03 -2.444280e-03 -1.640565e-03 -8.608831e-04 -2.186521e-03 -4.312472e-04 -9.063429e-04 -2.950775e-03 -1.414952e-03 -1.337324e-03 -4.015774e-03 -1.538320e-02 -1.966487e-02 -1.596959e-02 -1.989779e-02 -1.935793e-02 -2.208118e-02 -7.574394e-03 -4.714805e-03 -8.654536e-03 -2.096267e-03 -2.412462e-03 -1.620438e-03 -8.458491e-04 -2.157950e-03 -4.198870e-04 -8.896136e-04 -2.918161e-03 -1.394818e-03 -1.318438e-03 -3.970786e-03 -1.538320e-02 -1.966487e-02 -1.596959e-02 -1.989779e-02 -1.935793e-02 -2.208118e-02 -7.574394e-03 -4.714805e-03 -8.654536e-03 -2.096267e-03 -2.412462e-03 -1.620438e-03 -8.458491e-04 -2.157950e-03 -4.198870e-04 -8.896136e-04 -2.918161e-03 -1.394818e-03 -1.318438e-03 -3.970786e-03 -1.538320e-02 -1.966487e-02 -1.596959e-02 -1.989779e-02 -1.935793e-02 -2.208118e-02 -7.574394e-03 -4.714805e-03 -8.654536e-03 -2.096267e-03 -2.412462e-03 -1.620438e-03 -8.458491e-04 -2.157950e-03 -4.198870e-04 -8.896136e-04 -2.918161e-03 -1.394818e-03 -1.318438e-03 -3.970786e-03 -1.547493e-02 -1.983164e-02 -1.614640e-02 -2.006896e-02 -1.960462e-02 -2.227185e-02 -7.659877e-03 -4.775794e-03 -8.752367e-03 3.736487e-05 -2.452349e-03 -1.648395e-03 -8.649927e-04 -2.193091e-03 -4.327225e-04 -9.111353e-04 -2.957787e-03 -1.423738e-03 -1.345580e-03 -4.027206e-03 -1.449399e-02 -1.929451e-02 -1.522486e-02 -1.930210e-02 -1.669970e-02 -2.153424e-02 -8.207594e-03 -5.112794e-03 -7.204810e-03 -2.305118e-03 -2.677016e-03 -1.795049e-03 -9.667326e-04 -2.374820e-03 -5.055717e-04 -1.011080e-03 -3.200880e-03 -1.559763e-03 -1.476809e-03 -4.330854e-03 -8.439860e-03 -1.615925e-02 -1.398284e-02 -2.268653e-02 -1.996428e-02 -2.108607e-02 -6.539150e-03 -5.437753e-03 -9.906452e-03 -2.466419e-03 -2.844334e-03 -1.926365e-03 -1.058181e-03 -2.530936e-03 -5.673664e-04 -1.092503e-03 -1.229359e-03 -1.670534e-03 -1.567709e-03 -4.591452e-03 -1.538320e-02 -1.966487e-02 -1.596959e-02 -1.989779e-02 -1.935793e-02 -2.208118e-02 -7.574394e-03 -4.714805e-03 -8.654536e-03 -2.096267e-03 -2.412462e-03 -1.620438e-03 -8.458491e-04 -2.157950e-03 -4.198870e-04 -8.896136e-04 -2.918161e-03 -1.394818e-03 -1.318438e-03 -3.970786e-03 -1.538320e-02 -1.966487e-02 -1.596959e-02 -1.989779e-02 -1.935793e-02 -2.208118e-02 -7.574394e-03 -4.714805e-03 -8.654536e-03 -2.096267e-03 -2.412462e-03 -1.620438e-03 -8.458491e-04 -2.157950e-03 -4.198870e-04 -8.896136e-04 -2.918161e-03 -1.394818e-03 -1.318438e-03 -3.970786e-03
 -3.289072e-03 -1.896875e-03 -1.896875e-03 -1.896875e-03 -1.896875e-03 -1.920056e-03 -1.907779e-03 -1.931720e-03 5.430943e-03 -1.016159e-02 -9.602899e-03 -7.988474e-03 -5.376308e-03 5.286156e-03 -1.176120e-02 2.672475e-02 7.889290e-03 1.132662e-02 -7.252446e-03 -9.037942e-03 -1.347828e-02 -8.569741e-03 -8.569741e-03 -8.569741e-03 -8.569741e-03 -8.701384e-03 -8.611248e-03 -8.619599e-03 3.203443e-02 4.206780e-02 -3.817414e-03 8.853090e-03 -8.874917e-03 -8.200830e-03 1.442790e-02 2.989355e-02 -1.576594e-02 1.866168e-02 6.449365e-02 3.698504e-02 -5.964079e-02 -6.633581e-02 -6.633581e-02 -6.633581e-02 -6.633581e-02 -6.550684e-02 -6.483416e-02 -6.684906e-02 -1.780592e-02 5.898093e-02 -2.339584e-02 8.989313e-02 1.280572e-01 4.716850e-02 1.928780e-01 1.828231e-01 -4.316047e-03 9.387954e-02 2.308795e-01 4.353123e-02 -2.696849e-02 -3.214348e-02 -3.214348e-02 -3.214348e-02 -3.214348e-02 -3.276534e-02 -3.238322e-02 -3.242367e-02 9.453442e-03 6.382616e-02 1.459781e-02 2.477745e-02 6.753300e-02 5.365761e-03 8.801704e-02 1.458523e-01 -2.492804e-02 4.124892e-02 1.560278e-01 -4.788690e-03 -5.576139e-02 -6.160556e-02 -6.160556e-02 -6.160556e-02 -6.160556e-02 -6.048190e-02 -6.222382e-02 -6.222141e-02 -6.252330e-02 5.644100e-02 -1.821371e-03 6.812286e-02 8.290588e-02 5.887595e-02 2.457225e-01 1.924630e-01 -4.925607e-02 9.402457e-02 2.291352e-01 4.971469e-02 -3.408168e-03 -5.340042e-03 -5.340042e-03 -5.340042e-03 -5.340042e-03 -5.413913e-03 -5.375366e-03 -3.217525e-03 7.792955e-03 -1.807002e-02 -8.949589e-03 -8.050740e-03 -3.074521e-03 2.724944e-03 4.072838e-02 1.572674e-02 2.968429e-03 -4.793594e-03 4.918925e-02 4.321279e-02 -5.118998e-03 -1.361053e-02 -1.361053e-02 -1.361053e-02 -1.361053e-02 -1.379948e-02 -1.368899e-02 -1.365936e-02 6.016415e-02 2.493824e-02 3.841750e-02 4.778976e-02 -1.229089e-02 4.349890e-02 -2.826150e-02 1.846760e-04 1.015716e-02 1.321371e-02 1.965187e-02 8.276013e-02 3.208288e-03 -7.659034e-03 -7.659034e-03 -7.659034e-03 -7.659034e-03 -7.759552e-03 -7.696682e-03 -7.685687e-03 3.081617e-02 3.686952e-02 6.225888e-02 6.490538e-03 -1.635402e-02 4.027902e-02 -4.859288e-02 -1.081579e-02 2.634603e-02 3.606514e-03 -2.483456e-02 6.379619e-02 -3.921918e-04 -3.840897e-06 -3.840897e-06 -3.840897e-06 -3.840897e-06 -1.019797e-05 -6.940718e-06 -7.998223e-06 -4.411707e-03 -1.099112e-02 -4.503571e-03 -9.754110e-03 -9.849609e-03 -8.324698e-03 -2.155265e-02 -2.607636e-02 -1.855995e-03 -1.129800e-02 -3.095555e-02 -1.281291e-02 -3.860065e-04 0.000000e+00 0.000000e+00 0.000000e+00 0.000000e+00 -6.286846e-06 -3.118888e-06 -4.096489e-06 -4.383506e-03 -1.091985e-02 -4.468442e-03 -9.687056e-03 -9.784162e-03 -8.276409e-03 -2.147490e-02 -2.598730e-02 -1.837887e-03 -1.113189e-02 -3.226160e-02 -1.273046e-02 -3.993290e-04 -9.570298e-06 -9.570298e-06 -9.570298e-06 -9.570298e-06 -1.591361e-05 -1.265621e-05 -1.369185e-05 -4.455677e-03 -1.104930e-02 -4.521203e-03 -9.790744e-03 -9.886511e-03 -8.386423e-03 -2.164946e-02 -2.619190e-02 -1.868142e-03 -1.122678e-02 -3.250761e-02 -1.075586e-02 -3.956319e-04 -6.668647e-06 -6.668647e-06 -6.668647e-06 -6.668647e-06 -1.308683e-05 -9.814699e-06 -1.077733e-05 -4.462090e-03 -1.105481e-02 -4.544829e-03 -9.825254e-03 -7.741373e-03 -8.393348e-03 -2.160203e-02 -2.611489e-02 -1.872692e-03 -1.128835e-02 -3.256725e-02 -1.291041e-02 -3.860065e-04 0.000000e+00 0.000000e+00 0.000000e+00 0.000000e+00 -6.286846e-06 -3.118888e-06 -4.096489e-06 -4.383506e-03 -1.091985e-02 -4.468442e-03 -9.687056e-03 -9.784162e-03 -8.276409e-03 -2.147490e-02 -2.598730e-02 -1.837887e-03 -1.113189e-02 -3.226160e-02 -1.273046e-02 -3.860065e-04 0.000000e+00 0.000000e+00 0.000000e+00 0.000000e+00 -6.286846e-06 -3.118888e-06 -4.096489e-06 -4.383506e-03 -1.091985e-02 -4.468442e-03 -9.687056e-03 -9.784162e-03 -8.276409e-03 -2.147490e-02 -2.598730e-02 -1.837887e-03 -1.113189e-02 -3.226160e-02 -1.273046e-02 -3.860065e-04 0.000000e+00 0.000000e+00 0.000000e+00 0.000000e+00 -6.286846e-06 -3.118888e-06 -4.096489e-06 -4.383506e-03 -1.091985e-02 -4.468442e-03 -9.687056e-03 -9.784162e-03 -8.276409e-03 -2.147490e-02 -2.598730e-02 -1.837887e-03 -1.113189e-02 -3.226160e-02 -1.273046e-02 -3.972171e-04 -8.143890e-06 -8.143890e-06 -8.143890e-06 -8.143890e-06 -1.452296e-05 -1.127570e-05 -1.226098e-05 -4.444562e-03 -1.104456e-02 -4.530848e-03 -9.817324e-03 -9.885479e-03 -8.365624e-03 -2.159355e-02 -2.609894e-02 -1.871145e-03 -1.129756e-02 -3.049532e-02 -1.289331e-02 1.699351e-03 -5.668163e-05 -5.668163e-05 -5.668163e-05 -5.668163e-05 -6.357435e-05 -6.001292e-05 -6.087201e-05 -2.723780e-03 -1.201378e-02 -2.763570e-03 -1.065998e-02 -1.068810e-02 -9.098369e-03 -2.088422e-02 -2.545060e-02 -2.066827e-03 -9.861904e-03 -3.217959e-02 -1.217573e-02 3.795706e-03 -1.026504e-04 -1.026504e-04 -1.026504e-04 -1.026504e-04 -1.099433e-04 -1.056978e-04 -1.075052e-04 -3.190314e-03 -6.905112e-03 -1.026529e-03 -7.230252e-03 -1.151908e-02 -9.930030e-03 -1.819509e-02 -2.714920e-02 -2.252926e-03 -1.035952e-02 -3.551698e-02 -1.553426e-02 -3.860065e-04 0.000000e+00 0.000000e+00 0.000000e+00 0.000000e+00 -6.286846e-06 -3.118888e-06 -4.096489e-06 -4.383506e-03 -1.091985e-02 -4.468442e-03 -9.687056e-03 -9.784162e-03 -8.276409e-03 -2.147490e-02 -2.598730e-02 -1.837887e-03 -1.113189e-02 -3.226160e-02 -1.273046e-02 -3.860065e-04 0.000000e+00 0.000000e+00 0.000000e+00 0.000000e+00 -6.286846e-06 -3.118888e-06 -4.096489e-06 -4.383506e-03 -1.091985e-02 -4.468442e-03 -9.687056e-03 -9.784162e-03 -8.276409e-03 -2.147490e-02 -2.598730e-02 -1.837887e-03 -1.113189e-02 -3.226160e-02 -1.273046e-02
 -2.301091e-02 1.314911e-02 7.061610e-03 6.943400e-03 9.421118e-04 2.058546e-02 -6.366574e-05 2.287301e-03 -2.295885e-03 -5.937469e-03 -8.985601e-04 -1.167562e-02 -1.150160e-02 -6.913293e-03 -1.168288e-02 1.535621e-03 -1.939549e-03 -1.300805e-02 9.022424e-03 6.241214e-03 1.871961e-02 1.926662e-02 -1.591373e-02 5.266582e-03 2.959553e-03 6.202470e-02 -2.006561e-02 -8.235562e-03 4.224820e-02 -4.108040e-03 -1.405323e-02 2.194326e-02 -2.608340e-02 1.816046e-02 -4.081429e-03 -5.472511e-03 4.701913e-03 1.761241e-02 4.126668e-02 -1.908793e-02 -1.719525e-02 -9.239260e-02 -8.539833e-02 -7.237721e-02 -8.461789e-02 -3.806663e-02 -2.486455e-02 2.349288e-02 4.953713e-02 9.169169e-02 5.953264e-02 5.330866e-02 7.075220e-02 5.376397e-02 1.124476e-01 1.129101e-01 3.954198e-02 1.018365e-01 9.303705e-02 5.345921e-02 -8.218307e-03 -6.961676e-03 -2.551990e-02 3.192403e-06 -6.007920e-02 -3.422385e-02 9.568039e-03 4.620298e-03 2.978828e-02 3.861323e-02 -3.286228e-02 2.985610e-02 1.832302e-02 5.791906e-02 1.273711e-02 5.635418e-02 3.655986e-02 6.075876e-02 8.933411e-02 5.729827e-02 -6.663983e-02 -4.324874e-02 -6.542092e-02 -9.871490e-02 -7.169960e-02 -1.140395e-01 -4.210388e-02 3.746378e-02 -2.393182e-02 4.872029e-02 1.251868e-01 6.324058e-02 7.157454e-02 4.475407e-02 1.275109e-01 1.060920e-01 6.989805e-02 1.242777e-01 1.132272e-01 7.054738e-02 1.453012e-02 2.405466e-02 1.033705e-02 4.221367e-03 2.049208e-03 6.190072e-03 3.124257e-02 1.329799e-02 2.117199e-03 -3.921035e-03 -1.081242e-02 -6.368535e-03 -2.810980e-02 1.364003e-02 -8.955249e-03 1.687336e-02 -8.285252e-03 1.537226e-02 -1.180669e-04 -6.725638e-03 6.209375e-02 4.229421e-03 1.168025e-02 2.305181e-02 2.620321e-02 8.159359e-02 2.819155e-02 3.877984e-02 7.712295e-02 -9.344445e-04 3.084936e-02 -8.213829e-03 -2.135532e-02 -3.732414e-02 -3.841434e-02 -7.327102e-03 -1.657747e-02 -2.700952e-02 -1.459905e-02 -1.252577e-02 1.298526e-01 7.845178e-02 1.469327e-02 4.050835e-02 3.138571e-02 6.936358e-02 5.320105e-02 -1.059262e-02 4.647743e-02 -1.001252e-02 -1.111990e-02 -2.622520e-02 -1.270412e-02 -1.523074e-02 -5.777223e-02 -6.439008e-02 -1.224847e-02 -4.787737e-02 -6.059658e-02 -1.586808e-02 -8.036181e-03 -4.515708e-03 -1.336704e-03 -2.446778e-03 -1.301570e-03 -3.912400e-03 -5.579220e-03 -7.746603e-03 -1.194801e-02 -9.630077e-03 -8.866353e-03 -8.146414e-03 -6.406086e-03 -8.282831e-03 -8.638967e-03 -1.209013e-02 -8.021628e-03 -1.270870e-02 -1.459286e-02 -8.611747e-03 -7.936097e-03 -4.473085e-03 -1.318313e-03 -2.413049e-03 -1.280620e-03 -5.987267e-03 -5.528249e-03 -7.673743e-03 -1.177044e-02 -9.501417e-03 -8.747050e-03 -8.055766e-03 -6.320224e-03 -8.205916e-03 -8.570604e-03 -1.200405e-02 -7.961368e-03 -1.260574e-02 -1.447996e-02 -8.510018e-03 -5.942640e-03 -4.547350e-03 -1.344593e-03 -2.455765e-03 -1.307795e-03 -6.056976e-03 -5.625599e-03 -7.747457e-03 -1.186873e-02 -9.593388e-03 -8.831821e-03 -8.128846e-03 -6.372957e-03 -8.277166e-03 -8.626097e-03 -1.205617e-02 -8.049828e-03 -1.272360e-02 -1.459894e-02 -8.613747e-03 -5.926675e-03 -4.542721e-03 -1.340785e-03 -2.447236e-03 -1.303788e-03 -6.055113e-03 -5.617602e-03 -7.775285e-03 -1.188264e-02 -9.618176e-03 -8.835445e-03 -8.146835e-03 -6.390424e-03 -8.291244e-03 -8.635901e-03 -1.207938e-02 -8.052360e-03 -1.270627e-02 -1.457525e-02 -8.610181e-03 -7.936097e-03 -4.473085e-03 -1.318313e-03 -2.413049e-03 -1.280620e-03 -5.987267e-03 -5.528249e-03 -7.673743e-03 -1.177044e-02 -9.501417e-03 -8.747050e-03 -8.055766e-03 -6.320224e-03 -8.205916e-03 -8.570604e-03 -1.200405e-02 -7.961368e-03 -1.260574e-02 -1.447996e-02 -8.510018e-03 -7.936097e-03 -4.473085e-03 -1.318313e-03 -2.413049e-03 -1.280620e-03 -5.987267e-03 -5.528249e-03 -7.673743e-03 -1.177044e-02 -9.501417e-03 -8.747050e-03 -8.055766e-03 -6.320224e-03 -8.205916e-03 -8.570604e-03 -1.200405e-02 -7.961368e-03 -1.260574e-02 -1.447996e-02 -8.510018e-03 -7.936097e-03 -4.473085e-03 -1.318313e-03 -2.413049e-03 -1.280620e-03 -5.987267e-03 -5.528249e-03 -7.673743e-03 -1.177044e-02 -9.501417e-03 -8.747050e-03 -8.055766e-03 -6.320224e-03 -8.205916e-03 -8.570604e-03 -1.200405e-02 -7.961368e-03 -1.260574e-02 -1.447996e-02 -8.510018e-03 -7.978725e-03 -4.530173e-03 -1.343625e-03 -2.452527e-03 -1.306319e-03 -3.888169e-03 -5.599221e-03 -7.786501e-03 -1.186256e-02 -9.579184e-03 -8.830317e-03 -8.128316e-03 -6.394062e-03 -8.293067e-03 -8.712341e-03 -1.221421e-02 -8.031249e-03 -1.270437e-02 -1.458593e-02 -8.585198e-03 -4.527564e-03 -4.937830e-03 -1.497790e-03 -5.246747e-04 -1.452473e-03 -6.535028e-03 -3.973395e-03 -6.160125e-03 -1.061796e-02 -1.042285e-02 -9.471387e-03 -8.679067e-03 -6.812516e-03 -8.811439e-03 -9.056197e-03 -1.254874e-02 -4.364787e-03 -1.374851e-02 -1.580687e-02 -9.329097e-03 -3.185076e-03 -3.107007e-03 -1.616347e-03 -2.903103e-03 5.820214e-04 -6.960397e-03 -4.231083e-03 -8.820756e-03 -9.516481e-03 -6.809014e-03 -1.021210e-02 -7.196301e-03 -7.297817e-03 -9.371886e-03 -9.529613e-03 -1.316571e-02 -9.280659e-03 -1.471818e-02 -1.053993e-02 -7.867894e-03 -7.936097e-03 -4.473085e-03 -1.318313e-03 -2.413049e-03 -1.280620e-03 -5.987267e-03 -5.528249e-03 -7.673743e-03 -1.177044e-02 -9.501417e-03 -8.747050e-03 -8.055766e-03 -6.320224e-03 -8.205916e-03 -8.570604e-03 -1.200405e-02 -7.961368e-03 -1.260574e-02 -1.447996e-02 -8.510018e-03 -7.936097e-03 -4.473085e-03 -1.318313e-03 -2.413049e-03 -1.280620e-03 -5.987267e-03 -5.528249e-03 -7.673743e-03 -1.177044e-02 -9.501417e-03 -8.747050e-03 -8.055766e-03 -6.320224e-03 -8.205916e-03 -8.570604e-03 -1.200405e-02 -7.961368e-03 -1.260574e-02 -1.447996e-02 -8.510018e-03
 -1.112216e-02 1.604384e-02 -2.553518e-02 -1.563415e-02 -5.462559e-02 1.264423e-02 2.828177e-02 4.619823e-02 1.229331e-04 -1.982148e-03 -1.952829e-03 -1.952829e-03 -1.952829e-03 -1.952829e-03 -1.952829e-03 -1.952829e-03 2.119073e-03 -2.047450e-03 -1.952829e-03 -1.952829e-03 4.609314e-02 -1.426841e-02 5.266567e-02 3.084533e-02 3.375079e-02 2.479139e-02 2.052937e-02 3.295197e-02 -7.719775e-03 -7.499152e-03 -7.412776e-03 -7.412776e-03 -7.412776e-03 -7.412776e-03 -7.412776e-03 -7.412776e-03 -8.162214e-03 -7.607357e-03 -7.412776e-03 -7.412776e-03 -6.464396e-02 8.182915e-02 3.670863e-01 2.477922e-01 4.070815e-01 7.247159e-02 5.855609e-02 -3.181077e-02 -5.186651e-02 -5.174422e-02 -5.319624e-02 -5.319624e-02 -5.319624e-02 -5.319624e-02 -5.319624e-02 -5.319624e-02 -5.610095e-02 -5.268140e-02 -5.319624e-02 -5.319624e-02 1.635325e-02 3.554239e-02 2.263587e-01 8.483663e-02 2.091525e-01 5.062073e-02 3.508553e-02 -4.636292e-03 -2.807215e-02 -2.696520e-02 -2.673902e-02 -2.673902e-02 -2.673902e-02 -2.673902e-02 -2.673902e-02 -2.673902e-02 -2.510266e-02 -2.539295e-02 -2.673902e-02 -2.673902e-02 -8.246803e-02 7.337913e-02 3.751857e-01 2.409431e-01 4.172945e-01 3.116828e-02 5.084107e-02 -2.810760e-02 -5.055137e-02 -5.043449e-02 -5.001901e-02 -5.001901e-02 -5.001901e-02 -5.001901e-02 -5.001901e-02 -5.001901e-02 -4.886055e-02 -5.154366e-02 -5.001901e-02 -5.001901e-02 6.994652e-02 2.632612e-02 1.597355e-03 -3.281230e-02 1.658976e-02 -1.035675e-02 3.202812e-02 3.253466e-02 -4.943124e-03 -4.757368e-03 -4.707049e-03 -4.707049e-03 -4.707049e-03 -4.707049e-03 -4.707049e-03 -4.707049e-03 -5.179240e-03 -2.687467e-03 -4.707049e-03 -4.707049e-03 1.300886e-01 5.692503e-02 1.952492e-02 4.832932e-02 -9.181951e-03 2.910603e-02 2.661320e-02 2.683553e-02 -9.220717e-03 -1.102113e-02 -1.095383e-02 -1.095383e-02 -1.095383e-02 -1.095383e-02 -1.095383e-02 -1.095383e-02 -9.686321e-03 -1.116711e-02 -1.095383e-02 -1.095383e-02 1.875137e-01 4.931804e-02 -1.097727e-01 4.104852e-02 -7.602793e-02 6.959334e-02 2.296889e-02 4.194144e-03 -6.108202e-03 -5.938177e-03 -5.902945e-03 -5.902945e-03 -5.902945e-03 -5.902945e-03 -5.902945e-03 -5.902945e-03 -4.260311e-03 -6.009985e-03 -5.902945e-03 -5.902945e-03 -1.163788e-02 -1.146131e-02 -4.020224e-02 -2.693337e-02 -4.282576e-02 -9.445090e-03 -9.007647e-03 -1.155666e-03 -2.279216e-05 -9.929815e-06 -4.969357e-06 -4.969357e-06 -4.969357e-06 -4.969357e-06 -4.969357e-06 -4.969357e-06 -5.698752e-05 -2.055248e-05 -4.969357e-06 -4.969357e-06 -1.156928e-02 -1.131652e-02 -3.984515e-02 -2.658894e-02 -4.239430e-02 -9.353232e-03 -8.900679e-03 -3.285499e-03 -1.765305e-05 -4.963119e-06 0.000000e+00 0.000000e+00 0.000000e+00 0.000000e+00 0.000000e+00 0.000000e+00 -5.145958e-05 -1.530286e-05 0.000000e+00 0.000000e+00 -1.161566e-02 -1.142614e-02 -4.025223e-02 -2.465021e-02 -4.299036e-02 -9.422394e-03 -8.947432e-03 -3.307773e-03 -2.343180e-05 -1.058209e-05 -5.618451e-06 -5.618451e-06 -5.618451e-06 -5.618451e-06 -5.618451e-06 -5.618451e-06 -5.730536e-05 -2.100874e-05 -5.618451e-06 -5.618451e-06 -1.161652e-02 -1.139579e-02 -4.015608e-02 -2.689389e-02 -4.095618e-02 -9.435788e-03 -8.941997e-03 -3.300503e-03 -2.165683e-05 -8.839872e-06 -3.896250e-06 -3.896250e-06 -3.896250e-06 -3.896250e-06 -3.896250e-06 -3.896250e-06 -5.557314e-05 -1.931322e-05 -3.896250e-06 -3.896250e-06 -1.156928e-02 -1.131652e-02 -3.984515e-02 -2.658894e-02 -4.239430e-02 -9.353232e-03 -8.900679e-03 -3.285499e-03 -1.765305e-05 -4.963119e-06 0.000000e+00 0.000000e+00 0.000000e+00 0.000000e+00 0.000000e+00 0.000000e+00 -5.145958e-05 -1.530286e-05 0.000000e+00 0.000000e+00 -1.156928e-02 -1.131652e-02 -3.984515e-02 -2.658894e-02 -4.239430e-02 -9.353232e-03 -8.900679e-03 -3.285499e-03 -1.765305e-05 -4.963119e-06 0.000000e+00 0.000000e+00 0.000000e+00 0.000000e+00 0.000000e+00 0.000000e+00 -5.145958e-05 -1.530286e-05 0.000000e+00 0.000000e+00 -1.156928e-02 -1.131652e-02 -3.984515e-02 -2.658894e-02 -4.239430e-02 -9.353232e-03 -8.900679e-03 -3.285499e-03 -1.765305e-05 -4.963119e-06 0.000000e+00 0.000000e+00 0.000000e+00 0.000000e+00 0.000000e+00 0.000000e+00 -5.145958e-05 -1.530286e-05 0.000000e+00 0.000000e+00 -9.473824e-03 -1.141054e-02 -4.017579e-02 -2.688701e-02 -4.299947e-02 -9.447575e-03 -8.961634e-03 -3.305672e-03 -2.227710e-05 -9.518997e-06 -4.557050e-06 -4.557050e-06 -4.557050e-06 -4.557050e-06 -4.557050e-06 -4.557050e-06 -5.634417e-05 -1.996066e-05 -4.557050e-06 -4.557050e-06 -1.038253e-02 -1.216547e-02 -4.154616e-02 -2.620151e-02 -3.995402e-02 -5.615867e-03 -9.404552e-03 -3.477732e-03 -5.534363e-05 -4.141223e-05 -3.639007e-05 -3.639007e-05 -3.639007e-05 -3.639007e-05 -3.639007e-05 -3.639007e-05 -9.010808e-05 -5.245624e-05 -3.639007e-05 -3.639007e-05 -7.441681e-03 -1.071183e-02 -4.124723e-02 -2.194849e-02 -4.363090e-02 -1.067220e-02 -7.692025e-03 -1.490518e-03 -8.739468e-05 -7.329414e-05 -6.796963e-05 -6.796963e-05 -6.796963e-05 -6.796963e-05 -6.796963e-05 -6.796963e-05 -1.232840e-04 -8.472750e-05 -6.796963e-05 -6.796963e-05 -1.156928e-02 -1.131652e-02 -3.984515e-02 -2.658894e-02 -4.239430e-02 -9.353232e-03 -8.900679e-03 -3.285499e-03 -1.765305e-05 -4.963119e-06 0.000000e+00 0.000000e+00 0.000000e+00 0.000000e+00 0.000000e+00 0.000000e+00 -5.145958e-05 -1.530286e-05 0.000000e+00 0.000000e+00 -1.156928e-02 -1.131652e-02 -3.984515e-02 -2.658894e-02 -4.239430e-02 -9.353232e-03 -8.900679e-03 -3.285499e-03 -1.765305e-05 -4.963119e-06 0.000000e+00 0.000000e+00 0.000000e+00 0.000000e+00 0.000000e+00 0.000000e+00 -5.145958e-05 -1.530286e-05 0.000000e+00 0.000000e+00
 -2.900227e-02 -3.987119e-03 -5.397764e-04 -2.179861e-03 1.264482e-02 2.039835e-04 4.282051e-03 -1.005415e-02 -7.815138e-03 3.100268e-03 -3.439108e-03 -1.089831e-02 -1.119113e-02 -3.020095e-03 -1.862046e-02 2.945009e-02 -1.261260e-02 3.069950e-02 1.990169e-02 -8.081613e-03 4.818572e-02 1.512658e-02 -4.849470e-03 -1.580953e-02 1.148946e-03 5.687619e-03 -2.751685e-02 -9.172094e-03 -4.892565e-03 1.275952e-03 -1.826168e-02 4.731385e-03 -2.056049e-02 -4.033611e-02 8.458997e-02 3.446650e-02 -2.327743e-02 5.179843e-02 6.793849e-02 -1.320482e-02 2.943431e-03 -7.427250e-02 -5.968904e-02 -5.006557e-02 -8.608113e-02 2.160422e-02 2.431557e-02 4.128205e-02 5.951289e-03 1.027953e-01 6.985221e-02 1.017580e-02 3.509061e-02 8.547407e-03 1.145517e-01 1.188270e-01 -3.521633e-03 8.105251e-02 8.356345e-02 5.347643e-02 6.259394e-03 3.858618e-03 -2.227796e-02 -2.544193e-02 -4.949705e-02 -3.045434e-02 -3.330704e-02 -2.598459e-02 -1.808758e-02 6.892781e-02 -4.545667e-02 -3.188300e-03 3.209909e-02 3.523266e-02 7.938980e-02 9.559310e-02 7.539853e-02 5.868950e-02 8.482871e-02 4.728655e-02 5.675663e-02 -2.980448e-02 -7.603060e-02 -6.278366e-02 -7.317490e-02 -1.421542e-01 -2.178293e-02 -5.636087e-02 1.859130e-02 1.533306e-02 1.095857e-02 8.987079e-02 6.844779e-02 2.571975e-02 1.459251e-01 1.184859e-01 1.094982e-01 6.267036e-02 1.265784e-01 8.994991e-02 3.407043e-02 -1.859901e-03 -7.102207e-04 -1.147881e-02 -5.693117e-03 -1.165487e-02 -1.368911e-02 -7.937861e-03 -2.214164e-02 -1.763043e-02 -6.837013e-03 -3.178193e-02 -1.103975e-02 -8.796147e-03 3.882389e-02 6.714543e-02 5.298349e-03 5.151249e-02 4.152088e-02 -6.490782e-03 4.262559e-02 9.829151e-05 1.653118e-03 2.476092e-02 -2.474055e-03 6.562806e-02 2.176563e-02 8.597316e-03 3.204534e-02 8.159640e-03 3.349252e-02 9.318925e-03 -1.177520e-02 1.013006e-02 1.307420e-03 2.583679e-02 -4.849635e-02 9.244160e-03 1.806175e-02 -5.046516e-02 9.844548e-02 1.376622e-02 1.724393e-04 8.606522e-03 3.440410e-02 4.663918e-02 5.857111e-02 2.336714e-02 4.417786e-02 -2.420850e-02 6.690848e-03 -1.327152e-02 -1.365868e-02 -2.242273e-03 -4.874101e-02 -3.294469e-02 -5.497366e-03 -2.326383e-02 -3.645141e-02 -1.526578e-02 -1.451754e-02 -2.103613e-03 -7.117936e-04 -1.111495e-03 -6.477829e-04 -2.688342e-03 -4.231088e-03 -2.868367e-03 -5.181962e-03 -8.972329e-03 -4.995443e-03 -5.268145e-03 -5.432164e-03 -4.349844e-03 -1.897793e-02 -2.214282e-02 -6.698551e-03 -1.659315e-02 -1.860218e-02 -6.724431e-03 -1.446687e-02 -2.092766e-03 -7.068675e-04 -1.104929e-03 -6.428721e-04 -2.675504e-03 -4.211188e-03 -2.853439e-03 -5.157047e-03 -8.931188e-03 -4.965738e-03 -5.235828e-03 -5.401084e-03 -4.326914e-03 -1.892245e-02 -2.208814e-02 -6.650226e-03 -1.621813e-02 -2.000065e-02 -6.691143e-03 -1.462028e-02 -2.129310e-03 -7.261467e-04 -1.127462e-03 -6.637240e-04 -2.728791e-03 -4.274618e-03 -2.894636e-03 -3.085766e-03 -9.042054e-03 -5.056553e-03 -5.308614e-03 -5.470129e-03 -4.396796e-03 -1.903423e-02 -2.218280e-02 -6.736002e-03 -1.635707e-02 -2.017046e-02 -6.764030e-03 -1.483871e-02 -2.124818e-03 -7.205496e-04 -1.121691e-03 -6.539446e-04 -2.708825e-03 -4.266610e-03 -7.231949e-04 -5.224866e-03 -9.055789e-03 -5.040128e-03 -5.307649e-03 -5.466900e-03 -4.379464e-03 -1.903367e-02 -2.218159e-02 -6.799336e-03 -1.630507e-02 -2.009006e-02 -6.790445e-03 -1.446687e-02 -2.092766e-03 -7.068675e-04 -1.104929e-03 -6.428721e-04 -2.675504e-03 -4.211188e-03 -2.853439e-03 -5.157047e-03 -8.931188e-03 -4.965738e-03 -5.235828e-03 -5.401084e-03 -4.326914e-03 -1.892245e-02 -2.208814e-02 -6.650226e-03 -1.621813e-02 -2.000065e-02 -6.691143e-03 -1.446687e-02 -2.092766e-03 -7.068675e-04 -1.104929e-03 -6.428721e-04 -2.675504e-03 -4.211188e-03 -2.853439e-03 -5.157047e-03 -8.931188e-03 -4.965738e-03 -5.235828e-03 -5.401084e-03 -4.326914e-03 -1.892245e-02 -2.208814e-02 -6.650226e-03 -1.621813e-02 -2.000065e-02 -6.691143e-03 -1.446687e-02 -2.092766e-03 -7.068675e-04 -1.104929e-03 -6.428721e-04 -2.675504e-03 -4.211188e-03 -2.853439e-03 -5.157047e-03 -8.931188e-03 -4.965738e-03 -5.235828e-03 -5.401084e-03 -4.326914e-03 -1.892245e-02 -2.208814e-02 -6.650226e-03 -1.621813e-02 -2.000065e-02 -6.691143e-03 -1.499544e-02 -2.120569e-03 -7.205560e-04 -1.120787e-03 -6.540978e-04 -2.714557e-03 -2.132236e-03 -2.885033e-03 -5.224790e-03 -9.046715e-03 -5.022770e-03 -5.305790e-03 -5.449793e-03 -4.375521e-03 -1.899011e-02 -2.215058e-02 -6.745102e-03 -1.629181e-02 -2.008136e-02 -6.778458e-03 -1.392705e-02 -1.494005e-04 -8.165355e-04 9.248143e-04 -7.460663e-04 -7.969759e-04 -4.647434e-03 -3.124123e-03 -5.680425e-03 -7.604859e-03 -5.470861e-03 -5.726598e-03 -5.929649e-03 -4.747892e-03 -1.977013e-02 -2.285499e-02 -7.304728e-03 -1.581184e-02 -1.778105e-02 -7.312495e-03 -1.232142e-02 -2.505764e-04 -8.661267e-04 -1.298836e-03 -7.926872e-04 -3.047066e-03 -4.782422e-03 -3.253771e-03 -5.850191e-03 -1.013244e-02 -5.720667e-03 -3.875422e-03 -6.290834e-03 -4.921763e-03 -2.022085e-02 -2.333794e-02 -7.779478e-03 -1.012437e-02 -1.544761e-02 -5.432862e-03 -1.446687e-02 -2.092766e-03 -7.068675e-04 -1.104929e-03 -6.428721e-04 -2.675504e-03 -4.211188e-03 -2.853439e-03 -5.157047e-03 -8.931188e-03 -4.965738e-03 -5.235828e-03 -5.401084e-03 -4.326914e-03 -1.892245e-02 -2.208814e-02 -6.650226e-03 -1.621813e-02 -2.000065e-02 -6.691143e-03 -1.446687e-02 -2.092766e-03 -7.068675e-04 -1.104929e-03 -6.428721e-04 -2.675504e-03 -4.211188e-03 -2.853439e-03 -5.157047e-03 -8.931188e-03 -4.965738e-03 -5.235828e-03 -5.401084e-03 -4.326914e-03 -1.892245e-02 -2.208814e-02 -6.650226e-03 -1.621813e-02 -2.000065e-02 -6.691143e-03
 -2.194845e-03 2.040124e-03 -2.148368e-03 -2.148368e-03 -2.148368e-03 -2.300847e-03 -1.137208e-04 1.607210e-03 9.714847e-03 -1.211855e-02 -1.045883e-03 -7.643294e-03 1.389089e-02 -2.231436e-03 -1.202419e-02 1.214784e-02 -6.580202e-04 5.226881e-03 -1.742343e-02 -1.587714e-03 -1.234798e-02 -9.364123e-03 -8.996945e-03 -8.996945e-03 -8.996945e-03 -9.765275e-03 -7.327415e-03 -1.097580e-02 -1.109034e-02 1.242043e-02 -3.386535e-03 4.048281e-02 2.076061e-02 -1.005430e-03 6.620337e-02 4.746257e-02 1.254291e-02 -2.561708e-03 7.786836e-03 2.422446e-02 -4.640176e-02 -7.315829e-02 -7.172265e-02 -7.172265e-02 -7.172265e-02 -6.770578e-02 -7.169852e-02 -6.374046e-02 -1.002823e-02 5.201512e-02 5.695526e-02 7.750689e-02 1.099536e-01 7.893676e-02 1.556753e-01 1.594289e-01 -1.133622e-03 1.162267e-01 1.574016e-01 8.533358e-02 -4.355810e-02 -3.390126e-02 -3.415588e-02 -3.415588e-02 -3.415588e-02 -3.096073e-02 -3.599030e-02 -3.599625e-02 8.462127e-03 4.463971e-02 3.040254e-02 5.214764e-02 5.175550e-02 4.856659e-02 7.391251e-02 8.149830e-02 3.690077e-03 7.374218e-02 1.022926e-01 4.563274e-02 -4.572010e-02 -6.799828e-02 -6.697794e-02 -6.697794e-02 -6.697794e-02 -6.869235e-02 -6.470768e-02 -6.296231e-02 2.737316e-03 8.916195e-02 1.299193e-02 6.523100e-02 8.409511e-02 6.091104e-02 1.164675e-01 1.830105e-01 2.466688e-02 9.712356e-02 1.915661e-01 5.974571e-02 -3.462245e-03 -5.920462e-03 -5.634654e-03 -5.634654e-03 -5.634654e-03 -6.125044e-03 -5.922382e-03 -2.724482e-03 1.826338e-02 3.434126e-02 2.623106e-02 -1.933456e-03 -1.174393e-02 4.671956e-03 2.953796e-02 -2.511726e-02 -1.044980e-02 -7.646950e-03 4.610775e-02 1.942649e-02 3.528385e-04 -1.208283e-02 -1.372552e-02 -1.372552e-02 -1.372552e-02 -1.491574e-02 -1.423153e-02 -1.460353e-02 5.080803e-02 3.729337e-02 6.945958e-04 3.217527e-02 9.763323e-03 3.207946e-02 2.273471e-02 1.363306e-02 7.624284e-04 -3.389258e-03 5.212069e-02 4.749640e-02 -1.480991e-03 -7.867974e-03 -7.627210e-03 -7.627210e-03 -7.627210e-03 -6.130436e-03 -7.905848e-03 -9.152950e-03 6.100375e-02 4.456772e-02 2.707255e-02 1.460697e-02 2.091038e-02 1.832081e-02 -2.039613e-02 -2.583180e-02 1.052711e-02 -1.237474e-02 -3.403650e-03 3.971271e-02 -5.506954e-04 -2.935102e-05 -6.409798e-06 -6.409798e-06 -6.409798e-06 -4.319082e-05 -3.148403e-05 -1.158586e-04 -4.635007e-03 -1.355450e-02 -7.397045e-03 -1.205040e-02 -1.267555e-02 -1.060096e-02 -1.897353e-02 -1.943405e-02 -4.044197e-03 -1.142302e-02 -2.316340e-02 -1.407750e-02 -5.383764e-04 -2.261696e-05 0.000000e+00 0.000000e+00 0.000000e+00 -3.634257e-05 -2.474160e-05 -1.083455e-04 -6.695903e-03 -1.336300e-02 -7.309536e-03 -1.191042e-02 -1.254356e-02 -1.047967e-02 -1.878480e-02 -1.924283e-02 -4.004310e-03 -1.134277e-02 -2.304384e-02 -1.389193e-02 -5.554211e-04 -3.164319e-05 -8.923594e-06 -8.923594e-06 -8.923594e-06 -4.567969e-05 -3.401706e-05 -1.181571e-04 -6.778611e-03 -1.352151e-02 -7.393878e-03 -1.202838e-02 -1.265762e-02 -1.061414e-02 -1.899485e-02 -1.941082e-02 -4.053335e-03 -1.141649e-02 -2.316615e-02 -1.192200e-02 -5.546644e-04 -2.945507e-05 -6.635462e-06 -6.635462e-06 -6.635462e-06 -4.335572e-05 -3.158215e-05 -1.158374e-04 -6.781462e-03 -1.351856e-02 -7.407173e-03 -1.207457e-02 -1.267707e-02 -1.061294e-02 -1.896514e-02 -1.938185e-02 -4.064153e-03 -1.143876e-02 -2.318366e-02 -1.193316e-02 -5.383764e-04 -2.261696e-05 0.000000e+00 0.000000e+00 0.000000e+00 -3.634257e-05 -2.474160e-05 -1.083455e-04 -6.695903e-03 -1.336300e-02 -7.309536e-03 -1.191042e-02 -1.254356e-02 -1.047967e-02 -1.878480e-02 -1.924283e-02 -4.004310e-03 -1.134277e-02 -2.304384e-02 -1.389193e-02 -5.383764e-04 -2.261696e-05 0.000000e+00 0.000000e+00 0.000000e+00 -3.634257e-05 -2.474160e-05 -1.083455e-04 -6.695903e-03 -1.336300e-02 -7.309536e-03 -1.191042e-02 -1.254356e-02 -1.047967e-02 -1.878480e-02 -1.924283e-02 -4.004310e-03 -1.134277e-02 -2.304384e-02 -1.389193e-02 -5.383764e-04 -2.261696e-05 0.000000e+00 0.000000e+00 0.000000e+00 -3.634257e-05 -2.474160e-05 -1.083455e-04 -6.695903e-03 -1.336300e-02 -7.309536e-03 -1.191042e-02 -1.254356e-02 -1.047967e-02 -1.878480e-02 -1.924283e-02 -4.004310e-03 -1.134277e-02 -2.304384e-02 -1.389193e-02 -5.493844e-04 -3.006855e-05 -7.298894e-06 -7.298894e-06 -7.298894e-06 -4.406575e-05 -3.231009e-05 -1.165945e-04 -6.774097e-03 -1.350090e-02 -7.381522e-03 -1.203997e-02 -1.268260e-02 -1.059794e-02 -1.897353e-02 -1.940672e-02 -4.045640e-03 -9.303550e-03 -2.325300e-02 -1.405228e-02 -6.372594e-04 -7.694424e-05 -5.241591e-05 -5.241591e-05 -5.241591e-05 -9.215270e-05 -7.880541e-05 -1.687827e-04 -7.351108e-03 -8.178028e-03 -7.970070e-03 -1.292451e-02 -1.350738e-02 -1.141766e-02 -1.839799e-02 -1.865695e-02 -4.409894e-03 -1.204215e-02 -2.435997e-02 -8.851384e-03 -7.178591e-04 -1.190196e-04 -9.332991e-05 -9.332991e-05 -9.332991e-05 -1.362178e-04 -1.214286e-04 -2.165429e-04 -3.602039e-03 -1.588693e-02 -6.389249e-03 -7.270850e-03 -1.228727e-02 -7.919553e-03 -2.220961e-02 -1.640260e-02 -2.526889e-03 -1.037291e-02 -2.295800e-02 -1.633038e-02 -5.383764e-04 -2.261696e-05 0.000000e+00 0.000000e+00 0.000000e+00 -3.634257e-05 -2.474160e-05 -1.083455e-04 -6.695903e-03 -1.336300e-02 -7.309536e-03 -1.191042e-02 -1.254356e-02 -1.047967e-02 -1.878480e-02 -1.924283e-02 -4.004310e-03 -1.134277e-02 -2.304384e-02 -1.389193e-02 -5.383764e-04 -2.261696e-05 0.000000e+00 0.000000e+00 0.000000e+00 -3.634257e-05 -2.474160e-05 -1.083455e-04 -6.695903e-03 -1.336300e-02 -7.309536e-03 -1.191042e-02 -1.254356e-02 -1.047967e-02 -1.878480e-02 -1.924283e-02 -4.004310e-03 -1.134277e-02 -2.304384e-02 -1.389193e-02
 -2.626787e-02 -1.823261e-02 1.729691e-03 2.604740e-03 1.743575e-02 1.039020e-02 -7.982715e-03 1.804169e-02 -1.587090e-02 -2.297663e-03 -9.786893e-03 7.832201e-03 -2.097133e-03 8.701597e-03 -2.369882e-03 -7.248614e-03 -3.226187e-03 6.481511e-03 -3.922638e-03 4.926501e-03 8.065861e-02 6.213697e-02 -1.403532e-02 6.106393e-03 -2.101594e-03 3.436723e-02 -1.532305e-02 -1.297748e-02 -4.717012e-03 5.259044e-03 9.635388e-03 -1.872501e-02 -1.744826e-02 3.894843e-03 -6.175603e-05 7.042756e-03 -1.471970e-02 6.215582e-03 1.963962e-02 2.221321e-03 2.858109e-02 -1.036332e-03 4.263048e-02 8.455151e-02 4.515559e-02 8.617357e-02 4.138204e-02 4.758753e-02 1.163700e-01 4.461130e-03 3.875055e-02 -1.681711e-02 -3.620372e-02 -1.247489e-02 -1.571775e-02 7.898638e-03 -3.287645e-02 4.330222e-02 1.629583e-02 1.238515e-02 2.446593e-02 5.663617e-02 2.559534e-02 6.827407e-02 1.573942e-02 9.878653e-03 2.331439e-02 2.043737e-02 -2.671586e-02 -8.773859e-03 -1.564528e-02 1.003606e-02 8.837499e-03 5.394930e-02 -2.850961e-02 -4.218293e-03 3.875316e-02 1.646626e-02 -1.126090e-02 5.660848e-02 -5.427515e-03 6.786786e-02 1.930286e-02 -2.834296e-02 2.320217e-02 -5.200288e-03 4.367862e-02 2.267643e-02 8.535983e-03 6.328707e-03 3.392596e-02 4.751574e-02 6.239874e-02 3.054583e-03 -4.946681e-03 4.122012e-02 1.055491e-01 -1.011610e-02 6.001250e-03 3.946954e-02 5.198746e-03 5.274698e-02 2.342455e-02 2.250977e-02 -1.805711e-03 1.071576e-02 6.750733e-03 -6.481895e-03 3.246379e-03 -8.922442e-03 -2.785866e-03 -1.504217e-02 -1.805287e-02 3.324567e-05 8.706561e-03 -1.580200e-02 8.322376e-03 2.633298e-03 8.950698e-03 -3.716240e-03 5.302707e-02 2.246864e-02 7.792456e-02 8.061530e-02 1.071232e-01 8.553817e-02 2.326077e-02 -1.416770e-03 2.454657e-02 -3.369124e-03 -9.260325e-03 -2.745524e-03 -4.731336e-02 -1.049629e-02 -3.172573e-02 -5.211018e-02 -7.823404e-03 -4.481622e-02 -3.615100e-02 -2.776164e-02 1.256692e-01 4.234613e-02 4.769191e-02 2.955478e-02 4.435254e-02 5.863441e-02 2.152402e-02 -7.356652e-03 3.382192e-02 -2.312780e-03 -3.543324e-02 -2.983426e-02 -2.222447e-02 -3.387860e-02 -1.783140e-02 -1.648436e-02 -4.182048e-02 -2.682181e-02 -2.477647e-02 -2.552457e-02 -1.508545e-02 -1.464431e-02 -1.201773e-02 -1.393694e-02 -1.317866e-02 -1.483818e-02 -8.752874e-03 -6.663445e-03 -8.735723e-03 -4.356570e-03 -4.633524e-03 -3.991083e-03 -2.789311e-03 -4.744819e-03 -2.370406e-03 -3.524265e-03 -6.104295e-03 -4.346460e-03 -1.813014e-03 -6.291908e-03 -1.497390e-02 -1.453735e-02 -1.192076e-02 -1.378556e-02 -1.307764e-02 -1.469898e-02 -8.674294e-03 -6.585529e-03 -8.619738e-03 -4.306733e-03 -4.573531e-03 -3.941625e-03 -2.748318e-03 -4.688518e-03 -2.345189e-03 -3.490922e-03 -6.034524e-03 -4.244756e-03 -3.877556e-03 -6.217545e-03 -1.313987e-02 -1.465858e-02 -1.202706e-02 -1.389722e-02 -1.319288e-02 -1.482008e-02 -8.759641e-03 -6.640536e-03 -8.697591e-03 -4.357989e-03 -4.621652e-03 -3.983174e-03 -2.778658e-03 -4.734191e-03 -2.368604e-03 -3.517546e-03 -6.093939e-03 -4.292305e-03 -3.914127e-03 -6.273828e-03 -1.330375e-02 -1.467286e-02 -1.202359e-02 -1.388029e-02 -1.317437e-02 -1.480159e-02 -8.761852e-03 -6.638989e-03 -8.692908e-03 -4.351527e-03 -4.613458e-03 -3.976949e-03 -2.772227e-03 -4.731684e-03 -2.369357e-03 -3.520364e-03 -6.091705e-03 -4.272338e-03 -3.905680e-03 -6.277806e-03 -1.497390e-02 -1.453735e-02 -1.192076e-02 -1.378556e-02 -1.307764e-02 -1.469898e-02 -8.674294e-03 -6.585529e-03 -8.619738e-03 -4.306733e-03 -4.573531e-03 -3.941625e-03 -2.748318e-03 -4.688518e-03 -2.345189e-03 -3.490922e-03 -6.034524e-03 -4.244756e-03 -3.877556e-03 -6.217545e-03 -1.497390e-02 -1.453735e-02 -1.192076e-02 -1.378556e-02 -1.307764e-02 -1.469898e-02 -8.674294e-03 -6.585529e-03 -8.619738e-03 -4.306733e-03 -4.573531e-03 -3.941625e-03 -2.748318e-03 -4.688518e-03 -2.345189e-03 -3.490922e-03 -6.034524e-03 -4.244756e-03 -3.877556e-03 -6.217545e-03 -1.497390e-02 -1.453735e-02 -1.192076e-02 -1.378556e-02 -1.307764e-02 -1.469898e-02 -8.674294e-03 -6.585529e-03 -8.619738e-03 -4.306733e-03 -4.573531e-03 -3.941625e-03 -2.748318e-03 -4.688518e-03 -2.345189e-03 -3.490922e-03 -6.034524e-03 -4.244756e-03 -3.877556e-03 -6.217545e-03 -1.518763e-02 -1.468374e-02 -1.204533e-02 -1.177134e-02 -1.321774e-02 -1.484334e-02 -8.773033e-03 -6.653612e-03 -8.710685e-03 -4.355006e-03 -4.619242e-03 -3.978411e-03 -2.775616e-03 -4.736257e-03 -2.365040e-03 -3.520001e-03 -6.098754e-03 -4.276326e-03 -3.909116e-03 -6.285858e-03 -1.439314e-02 -1.564007e-02 -1.072702e-02 -1.480491e-02 -9.834982e-03 -1.364191e-02 -9.412710e-03 -7.122111e-03 -9.352958e-03 -4.729719e-03 -4.975692e-03 -2.169879e-03 -8.614992e-04 -5.090321e-03 -2.532356e-03 -3.735446e-03 -6.633358e-03 -4.708439e-03 -2.137630e-03 -6.774143e-03 -9.671226e-03 -1.222063e-02 -1.362574e-02 -1.558993e-02 -1.482457e-02 -1.235321e-02 -5.677620e-03 -7.587971e-03 -9.980943e-03 -2.916345e-03 -5.377966e-03 -4.673491e-03 -3.289591e-03 -5.455472e-03 -2.692735e-03 -3.939789e-03 -2.786220e-03 -5.269774e-03 -4.856528e-03 -2.957584e-03 -1.497390e-02 -1.453735e-02 -1.192076e-02 -1.378556e-02 -1.307764e-02 -1.469898e-02 -8.674294e-03 -6.585529e-03 -8.619738e-03 -4.306733e-03 -4.573531e-03 -3.941625e-03 -2.748318e-03 -4.688518e-03 -2.345189e-03 -3.490922e-03 -6.034524e-03 -4.244756e-03 -3.877556e-03 -6.217545e-03 -1.497390e-02 -1.453735e-02 -1.192076e-02 -1.378556e-02 -1.307764e-02 -1.469898e-02 -8.674294e-03 -6.585529e-03 -8.619738e-03 -4.306733e-03 -4.573531e-03 -3.941625e-03 -2.748318e-03 -4.688518e-03 -2.345189e-03 -3.490922e-03 -6.034524e-03 -4.244756e-03 -3.877556e-03 -6.217545e-03
 -1.776898e-03 -1.651851e-03 -1.651851e-03 -1.651851e-03 -1.651851e-03 -1.651851e-03 -1.664665e-03 -1.780344e-03 1.995743e-03 -3.704559e-03 -8.152115e-03 -2.671893e-03 -1.575536e-02 7.480263e-03 2.553836e-03 1.393278e-02 -3.951225e-04 2.127004e-03 1.598829e-03 -6.687480e-03 -7.351670e-03 -6.922393e-03 -6.922393e-03 -6.922393e-03 -6.922393e-03 -6.922393e-03 -6.989839e-03 -7.567721e-03 -1.634313e-02 -1.573630e-02 -2.350749e-02 -1.850381e-02 -5.630006e-03 -9.760851e-03 8.703120e-02 9.607846e-02 -2.278256e-02 3.442104e-02 1.029536e-01 -1.463044e-02 -6.073869e-02 -6.200196e-02 -6.200196e-02 -6.200196e-02 -6.200196e-02 -6.200196e-02 -6.263503e-02 -6.211309e-02 -1.923915e-02 1.037482e-01 2.811320e-02 9.515422e-02 1.332780e-01 7.731323e-02 1.209221e-01 1.363993e-01 3.159599e-02 1.128451e-01 1.133903e-01 6.237533e-02 -2.515888e-02 -2.752356e-02 -2.752356e-02 -2.752356e-02 -2.752356e-02 -2.752356e-02 -2.566921e-02 -2.352985e-02 -1.762529e-02 8.819086e-03 -1.103342e-02 1.376898e-02 4.390490e-02 1.680802e-03 1.010377e-01 1.205783e-01 6.261088e-03 1.112803e-01 1.834460e-01 -1.627437e-02 -5.595220e-02 -5.809800e-02 -5.809800e-02 -5.809800e-02 -5.809800e-02 -5.809800e-02 -5.867462e-02 -5.897307e-02 -1.413857e-02 5.560166e-02 8.758270e-02 9.155253e-02 7.891439e-02 7.739768e-02 1.303478e-01 1.257752e-01 1.050669e-02 1.039331e-01 1.179069e-01 7.540394e-02 -4.581498e-03 -4.290993e-03 -4.290993e-03 -4.290993e-03 -4.290993e-03 -4.290993e-03 -4.328587e-03 -2.539572e-03 -3.074182e-03 -1.491431e-02 -5.772803e-05 -1.953581e-02 -2.352856e-02 -1.437862e-02 1.281612e-02 4.914092e-02 -1.183941e-02 2.785580e-02 1.194879e-01 -8.437647e-03 -1.105311e-02 -1.049796e-02 -1.049796e-02 -1.049796e-02 -1.049796e-02 -1.049796e-02 -1.056372e-02 -1.151449e-02 -1.755743e-02 -2.966133e-02 -2.161938e-02 2.157975e-02 5.146797e-02 1.004083e-03 8.579953e-02 7.863152e-02 -1.761326e-02 1.652747e-02 1.428650e-01 -2.628811e-02 -6.017186e-03 -5.715732e-03 -5.715732e-03 -5.715732e-03 -5.715732e-03 -5.715732e-03 -5.745961e-03 -4.085460e-03 -9.328776e-03 -7.375713e-03 -7.795605e-03 -6.167131e-03 7.178864e-03 -1.933954e-03 5.501512e-02 3.704299e-02 -1.222348e-02 3.992353e-02 7.904960e-02 -9.662349e-03 -3.728922e-05 -4.514423e-06 -4.514423e-06 -4.514423e-06 -4.514423e-06 -4.514423e-06 -6.881040e-06 -3.762674e-05 -7.401904e-04 -3.977410e-03 -2.877551e-03 -6.348307e-03 -9.688224e-03 -5.254381e-03 -2.605635e-02 -3.073941e-02 -1.829400e-03 -1.823937e-02 -4.389806e-02 -3.065953e-03 -3.261708e-05 0.000000e+00 0.000000e+00 0.000000e+00 0.000000e+00 0.000000e+00 -2.358609e-06 -3.278918e-05 -7.284815e-04 -3.942286e-03 -2.848385e-03 -6.285146e-03 -9.590041e-03 -5.213457e-03 -2.597306e-02 -3.065740e-02 -1.803798e-03 -2.001386e-02 -4.318190e-02 -3.037390e-03 -4.123941e-05 -8.423333e-06 -8.423333e-06 -8.423333e-06 -8.423333e-06 -8.423333e-06 -1.081925e-05 -4.153057e-05 -7.426714e-04 -3.979235e-03 -2.881178e-03 -6.344971e-03 -9.690996e-03 -5.259891e-03 -2.614553e-02 -3.082020e-02 -1.826079e-03 -2.023087e-02 -4.164426e-02 -3.067887e-03 -3.612635e-05 -3.397585e-06 -3.397585e-06 -3.397585e-06 -3.397585e-06 -3.397585e-06 -5.774046e-06 -3.651282e-05 -7.350355e-04 -3.963619e-03 -2.871820e-03 -6.335156e-03 -9.663658e-03 -5.244165e-03 -2.604629e-02 -3.072715e-02 -1.822168e-03 -2.030750e-02 -4.196623e-02 -3.055106e-03 -3.261708e-05 0.000000e+00 0.000000e+00 0.000000e+00 0.000000e+00 0.000000e+00 -2.358609e-06 -3.278918e-05 -7.284815e-04 -3.942286e-03 -2.848385e-03 -6.285146e-03 -9.590041e-03 -5.213457e-03 -2.597306e-02 -3.065740e-02 -1.803798e-03 -2.001386e-02 -4.318190e-02 -3.037390e-03 -3.261708e-05 0.000000e+00 0.000000e+00 0.000000e+00 0.000000e+00 0.000000e+00 -2.358609e-06 -3.278918e-05 -7.284815e-04 -3.942286e-03 -2.848385e-03 -6.285146e-03 -9.590041e-03 -5.213457e-03 -2.597306e-02 -3.065740e-02 -1.803798e-03 -2.001386e-02 -4.318190e-02 -3.037390e-03 -3.261708e-05 0.000000e+00 0.000000e+00 0.000000e+00 0.000000e+00 0.000000e+00 -2.358609e-06 -3.278918e-05 -7.284815e-04 -3.942286e-03 -2.848385e-03 -6.285146e-03 -9.590041e-03 -5.213457e-03 -2.597306e-02 -3.065740e-02 -1.803798e-03 -2.001386e-02 -4.318190e-02 -3.037390e-03 -3.867822e-05 -5.904049e-06 -5.904049e-06 -5.904049e-06 -5.904049e-06 -5.904049e-06 -8.270725e-06 -3.908803e-05 -7.397998e-04 -3.982414e-03 -2.886779e-03 -6.369506e-03 -9.721064e-03 -5.263328e-03 -2.607481e-02 -3.075203e-02 -1.831205e-03 -1.818145e-02 -4.381943e-02 -3.068709e-03 -7.785612e-05 -4.338610e-05 -4.338610e-05 -4.338610e-05 -4.338610e-05 -4.338610e-05 -4.583860e-05 -7.876783e-05 -8.115297e-04 -4.205488e-03 -3.070657e-03 -6.732877e-03 -8.212380e-03 -5.636626e-03 -2.566236e-02 -3.040030e-02 -1.970279e-03 -2.172364e-02 -3.716127e-02 -3.271496e-03 -1.111266e-04 -7.584317e-05 -7.584317e-05 -7.584317e-05 -7.584317e-05 -7.584317e-05 -7.840075e-05 -1.127327e-04 -8.837446e-04 -4.428579e-03 -3.254763e-03 -7.133411e-03 -8.723229e-03 -5.917336e-03 -2.701795e-02 -2.792094e-02 -2.125821e-03 -1.925087e-02 -3.496893e-02 -3.440276e-03 -3.261708e-05 0.000000e+00 0.000000e+00 0.000000e+00 0.000000e+00 0.000000e+00 -2.358609e-06 -3.278918e-05 -7.284815e-04 -3.942286e-03 -2.848385e-03 -6.285146e-03 -9.590041e-03 -5.213457e-03 -2.597306e-02 -3.065740e-02 -1.803798e-03 -2.001386e-02 -4.318190e-02 -3.037390e-03 -3.261708e-05 0.000000e+00 0.000000e+00 0.000000e+00 0.000000e+00 0.000000e+00 -2.358609e-06 -3.278918e-05 -7.284815e-04 -3.942286e-03 -2.848385e-03 -6.285146e-03 -9.590041e-03 -5.213457e-03 -2.597306e-02 -3.065740e-02 -1.803798e-03 -2.001386e-02 -4.318190e-02 -3.037390e-03
 3.649971e-01 -1.193878e-02 -6.800940e-03 -9.122325e-03 -8.021689e-03 -1.298261e-02 -1.902025e-02 -2.409026e-02 -1.777343e-02 -3.776509e-03 -1.349814e-02 -1.775519e-03 -1.271450e-02 -1.795614e-02 -2.417880e-02 -5.436983e-02 -1.595746e-02 -5.330682e-02 -6.656424e-02 -1.230808e-02 -3.978998e-02 -3.179388e-02 2.205695e-02 -1.821147e-02 -2.401342e-03 -3.479791e-02 1.629935e-01 3.828206e-02 -4.127817e-02 1.247796e-02 1.943854e-03 -1.255293e-02 4.873180e-03 4.305677e-02 -8.259382e-02 1.074889e-01 1.184716e-01 -6.481887e-02 -5.022646e-02 3.888611e-03 -1.042903e-01 2.173771e-01 -5.479132e-02 -1.168538e-01 -7.199233e-02 -9.328281e-02 3.946791e-03 1.130891e-01 -5.903087e-02 -2.599908e-02 -5.056906e-02 2.486172e-01 1.046605e-01 1.285052e-01 3.452422e-02 -1.011693e-01 3.512726e-01 -6.856240e-02 -2.715194e-02 7.209959e-02 5.052726e-02 -3.054577e-02 -2.584031e-02 4.420727e-03 2.245644e-02 3.006896e-02 3.317947e-02 -3.339164e-02 1.362382e-01 1.863466e-02 1.558584e-01 -6.312934e-02 -1.068351e-01 7.771270e-03 1.388782e-01 9.202914e-02 -1.340277e-01 5.183040e-02 7.874947e-02 -9.300448e-02 -4.445555e-02 -4.235266e-02 2.943411e-02 1.365312e-01 -2.023115e-02 2.003108e-01 -1.559825e-02 1.093018e-01 1.209213e-01 5.611268e-02 8.216356e-02 -3.111627e-02 6.384712e-02 2.021069e-02 -1.341647e-01 6.610196e-04 -1.829486e-01 1.282618e-01 6.348595e-02 -6.368081e-02 2.726392e-02 -2.504732e-02 -9.697539e-05 -3.136007e-04 1.791999e-02 2.396215e-02 2.325827e-03 -2.093058e-02 4.723675e-02 6.646443e-02 1.540686e-02 -1.917247e-02 -1.329783e-02 -1.586328e-02 -4.948348e-02 -1.530452e-02 -2.880285e-02 -2.237089e-04 6.466066e-02 3.925920e-03 -7.497935e-02 -4.952397e-02 -4.404750e-02 -4.659747e-02 -3.610709e-02 -6.834664e-02 -8.346545e-02 -8.431540e-02 -8.224921e-02 1.169104e-02 -8.608329e-02 -5.278771e-02 4.837101e-02 -7.983179e-02 1.552677e-01 1.858898e-01 4.643035e-02 2.808537e-01 9.779757e-02 1.615484e-01 -6.356127e-02 -4.333204e-02 -2.323933e-02 -2.691733e-02 -1.792651e-02 -4.442613e-02 -4.582495e-02 -5.755373e-02 -5.419532e-02 -4.371591e-02 -5.103813e-02 -2.279018e-02 -2.000071e-02 -2.526420e-02 1.865311e-01 1.584723e-01 -5.424162e-02 1.117043e-01 2.779761e-01 -2.136058e-02 -7.461569e-03 -3.598899e-03 -1.784065e-03 -2.287191e-03 -1.581975e-03 -3.878742e-03 -5.059234e-03 -5.076601e-03 -5.210100e-03 -6.784905e-03 -5.518039e-03 -5.332186e-03 -5.870551e-03 -5.582075e-03 -1.312952e-02 -2.069550e-02 -7.172935e-03 -2.033111e-02 -2.309382e-02 -3.369946e-03 -7.298043e-03 -3.536407e-03 -1.754075e-03 -2.254966e-03 -1.556077e-03 -3.821123e-03 -4.941839e-03 -5.012810e-03 -5.129344e-03 -6.671787e-03 -5.428843e-03 -5.271215e-03 -5.806587e-03 -5.509891e-03 -1.304559e-02 -2.060476e-02 -7.076459e-03 -2.021375e-02 -2.297489e-02 -5.434517e-03 -7.329052e-03 -3.564195e-03 -1.773314e-03 -2.277650e-03 -1.574653e-03 -3.853828e-03 -4.975116e-03 -5.063753e-03 -5.166330e-03 -6.711834e-03 -5.464559e-03 -5.311660e-03 -5.856297e-03 -5.568725e-03 -1.328565e-02 -1.901056e-02 -7.115684e-03 -2.031062e-02 -2.308170e-02 -5.474290e-03 -7.332886e-03 -3.560962e-03 -1.768216e-03 -2.271316e-03 -1.570068e-03 -3.842028e-03 -4.968816e-03 -5.044880e-03 -5.156984e-03 -6.707458e-03 -5.472672e-03 -5.312596e-03 -5.852704e-03 -5.549454e-03 -1.309975e-02 -2.067071e-02 -7.146701e-03 -2.063569e-02 -2.139841e-02 -5.471008e-03 -7.298043e-03 -3.536407e-03 -1.754075e-03 -2.254966e-03 -1.556077e-03 -3.821123e-03 -4.941839e-03 -5.012810e-03 -5.129344e-03 -6.671787e-03 -5.428843e-03 -5.271215e-03 -5.806587e-03 -5.509891e-03 -1.304559e-02 -2.060476e-02 -7.076459e-03 -2.021375e-02 -2.297489e-02 -5.434517e-03 -7.298043e-03 -3.536407e-03 -1.754075e-03 -2.254966e-03 -1.556077e-03 -3.821123e-03 -4.941839e-03 -5.012810e-03 -5.129344e-03 -6.671787e-03 -5.428843e-03 -5.271215e-03 -5.806587e-03 -5.509891e-03 -1.304559e-02 -2.060476e-02 -7.076459e-03 -2.021375e-02 -2.297489e-02 -5.434517e-03 -7.298043e-03 -3.536407e-03 -1.754075e-03 -2.254966e-03 -1.556077e-03 -3.821123e-03 -4.941839e-03 -5.012810e-03 -5.129344e-03 -6.671787e-03 -5.428843e-03 -5.271215e-03 -5.806587e-03 -5.509891e-03 -1.304559e-02 -2.060476e-02 -7.076459e-03 -2.021375e-02 -2.297489e-02 -5.434517e-03 -7.328354e-03 -3.559681e-03 -1.766964e-03 -2.269983e-03 -1.567172e-03 -3.843924e-03 -4.968120e-03 -5.043921e-03 -5.157181e-03 -6.706165e-03 -5.468016e-03 -5.306690e-03 -5.845244e-03 -5.546693e-03 -1.308250e-02 -2.065134e-02 -7.141895e-03 -2.067151e-02 -2.141101e-02 -5.469712e-03 -7.700537e-03 -3.819798e-03 -1.931951e-03 -2.463791e-03 -1.723047e-03 -4.130191e-03 -5.313810e-03 -5.477986e-03 -5.488494e-03 -7.133026e-03 -5.824864e-03 -5.675394e-03 -6.289933e-03 -6.032079e-03 -4.233404e-03 -1.772543e-02 -7.510170e-03 -2.106933e-02 -2.386760e-02 -5.867444e-03 -8.090084e-03 -4.096032e-03 -2.096567e-03 -2.684675e-03 -1.883015e-03 -4.412331e-03 -5.675860e-03 -5.896817e-03 -5.842771e-03 -7.567746e-03 -6.250605e-03 -6.024156e-03 -6.722328e-03 -6.479733e-03 -8.046283e-03 -3.527445e-03 -7.907957e-03 -2.167263e-02 -2.456596e-02 -6.304340e-03 -7.298043e-03 -3.536407e-03 -1.754075e-03 -2.254966e-03 -1.556077e-03 -3.821123e-03 -4.941839e-03 -5.012810e-03 -5.129344e-03 -6.671787e-03 -5.428843e-03 -5.271215e-03 -5.806587e-03 -5.509891e-03 -1.304559e-02 -2.060476e-02 -7.076459e-03 -2.021375e-02 -2.297489e-02 -5.434517e-03 -7.298043e-03 -3.536407e-03 -1.754075e-03 -2.254966e-03 -1.556077e-03 -3.821123e-03 -4.941839e-03 -5.012810e-03 -5.129344e-03 -6.671787e-03 -5.428843e-03 -5.271215e-03 -5.806587e-03 -5.509891e-03 -1.304559e-02 -2.060476e-02 -7.076459e-03 -2.021375e-02 -2.297489e-02 -5.434517e-03
 -5.567649e-02 6.441814e-03 9.900249e-03 2.556114e-02 1.212457e-02 -5.530810e-03 -6.448953e-03 -1.979531e-02 -1.329730e-03 -2.324969e-03 -7.031639e-03 3.285883e-04 -3.062067e-03 -3.762891e-03 1.156984e-02 1.984439e-02 6.723858e-03 -9.758662e-03 2.444733e-03 -1.376894e-03 6.570477e-02 -5.223584e-02 -1.528655e-02 1.484807e-02 -4.812502e-03 2.324890e-02 2.824273e-02 -2.866282e-03 -1.968535e-02 -8.182891e-03 -9.162492e-03 -1.069549e-02 -3.061076e-03 -2.533414e-03 4.588456e-02 3.007598e-02 9.453249e-03 4.839884e-02 1.229112e-02 -1.255776e-02 1.011534e-01 6.657717e-02 8.199781e-02 7.208286e-02 1.107678e-01 5.100919e-02 1.088722e-01 8.365977e-02 -1.947713e-02 -2.541100e-02 -4.097170e-02 -5.225195e-02 -3.035189e-02 -3.533898e-02 -2.930876e-02 4.106113e-02 1.596726e-02 6.258990e-02 -1.415594e-02 -4.807203e-02 9.716456e-02 1.902981e-02 1.039358e-02 1.264623e-02 -7.051792e-03 8.351357e-03 2.314520e-02 5.099095e-02 3.817313e-04 7.125894e-04 1.089109e-03 -1.978816e-02 -2.008102e-02 -1.436119e-02 3.405038e-02 2.124906e-02 5.714128e-02 5.436986e-02 3.174272e-02 -2.730798e-02 1.056266e-01 6.819889e-02 9.623312e-02 4.262454e-02 6.900878e-02 4.769031e-03 2.980740e-02 1.130440e-01 -4.206168e-02 -4.609471e-02 -2.131524e-02 -3.756341e-02 -4.207241e-02 -7.700655e-02 3.064486e-02 6.467382e-02 2.190985e-02 1.049970e-01 3.586468e-02 -4.459440e-02 5.915908e-02 -2.659022e-02 -5.186538e-03 -2.603007e-03 -2.330854e-02 -1.345626e-02 8.238276e-04 1.114517e-02 -1.255829e-02 -3.195419e-03 1.860717e-03 -1.051707e-02 2.432995e-03 1.080066e-03 4.101514e-02 2.635915e-02 -1.728316e-02 5.752183e-02 -5.341668e-03 -7.279176e-04 7.551628e-02 7.215274e-02 3.688252e-02 4.828577e-02 5.098883e-02 6.722957e-02 1.689162e-02 -8.092460e-03 -8.230418e-03 1.947695e-03 -2.453791e-02 -1.249519e-02 -2.244204e-02 -5.901524e-03 -1.980044e-02 -1.444303e-02 -1.743920e-02 3.021108e-04 -1.945161e-02 -1.784854e-02 8.959981e-02 4.391251e-02 4.813917e-02 2.517901e-02 7.163611e-02 4.592419e-02 -5.691382e-03 -4.161911e-02 1.516177e-02 -1.735837e-02 3.704044e-03 9.861733e-05 -6.572456e-03 -1.132530e-02 -2.411636e-02 -4.355533e-02 -1.099783e-02 -4.039813e-02 -2.307417e-02 6.490584e-04 -2.951793e-02 -9.834602e-03 -1.227989e-02 -1.137194e-02 -1.284800e-02 -9.462833e-03 -9.874225e-03 -9.617888e-03 -1.791002e-03 -1.533818e-03 -1.591065e-03 -8.904525e-04 -1.183228e-03 -8.131539e-04 -7.094934e-03 -7.423172e-03 -5.517744e-03 -1.500915e-02 -4.380984e-03 -7.829511e-04 -2.939129e-02 -9.762575e-03 -1.219047e-02 -1.128953e-02 -1.275745e-02 -9.386390e-03 -9.782499e-03 -9.478685e-03 -1.772319e-03 -1.516140e-03 -1.574005e-03 -8.782325e-04 -1.167951e-03 -7.994191e-04 -6.815303e-03 -9.210036e-03 -5.480035e-03 -1.495662e-02 -4.363009e-03 -7.710160e-04 -3.010924e-02 -9.832487e-03 -1.227254e-02 -9.220826e-03 -1.284075e-02 -9.472283e-03 -9.850786e-03 -9.527867e-03 -1.796467e-03 -1.536005e-03 -1.593372e-03 -8.909522e-04 -1.182089e-03 -8.119419e-04 -6.861946e-03 -9.268074e-03 -5.518192e-03 -1.500923e-02 -4.389246e-03 -7.851704e-04 -2.753529e-02 -9.973173e-03 -1.234498e-02 -1.141166e-02 -1.292363e-02 -9.499592e-03 -9.895804e-03 -9.569707e-03 -1.799373e-03 -1.540245e-03 -1.597495e-03 -8.935551e-04 -1.187168e-03 -8.140501e-04 -6.858259e-03 -9.249985e-03 -5.541867e-03 -1.502025e-02 -4.389670e-03 -7.875661e-04 -2.939129e-02 -9.762575e-03 -1.219047e-02 -1.128953e-02 -1.275745e-02 -9.386390e-03 -9.782499e-03 -9.478685e-03 -1.772319e-03 -1.516140e-03 -1.574005e-03 -8.782325e-04 -1.167951e-03 -7.994191e-04 -6.815303e-03 -9.210036e-03 -5.480035e-03 -1.495662e-02 -4.363009e-03 -7.710160e-04 -2.939129e-02 -9.762575e-03 -1.219047e-02 -1.128953e-02 -1.275745e-02 -9.386390e-03 -9.782499e-03 -9.478685e-03 -1.772319e-03 -1.516140e-03 -1.574005e-03 -8.782325e-04 -1.167951e-03 -7.994191e-04 -6.815303e-03 -9.210036e-03 -5.480035e-03 -1.495662e-02 -4.363009e-03 -7.710160e-04 -2.939129e-02 -9.762575e-03 -1.219047e-02 -1.128953e-02 -1.275745e-02 -9.386390e-03 -9.782499e-03 -9.478685e-03 -1.772319e-03 -1.516140e-03 -1.574005e-03 -8.782325e-04 -1.167951e-03 -7.994191e-04 -6.815303e-03 -9.210036e-03 -5.480035e-03 -1.495662e-02 -4.363009e-03 -7.710160e-04 -2.806777e-02 -9.865884e-03 -1.228486e-02 -1.136839e-02 -1.285280e-02 -9.467923e-03 -9.840988e-03 -9.522308e-03 -1.790999e-03 -1.530771e-03 -1.586471e-03 -8.874017e-04 -1.178081e-03 -8.085292e-04 -6.846506e-03 -9.243926e-03 -5.505563e-03 -1.499570e-02 -4.380287e-03 -7.809046e-04 -2.867922e-02 -1.044626e-02 -1.093310e-02 -9.935926e-03 -1.359507e-02 -5.827081e-03 -1.050389e-02 -1.016595e-02 -1.963485e-03 -1.680333e-03 -1.735331e-03 -9.882475e-04 -1.299717e-03 -9.101005e-04 -3.341058e-03 -1.049956e-02 -5.827408e-03 -1.548563e-02 -4.583112e-03 -8.778026e-04 -2.556931e-02 -8.838925e-03 -1.166057e-02 -1.273393e-02 -1.438922e-02 -1.075785e-02 -7.258164e-03 -9.105536e-03 5.074453e-05 -1.839040e-03 -1.893299e-03 -1.097922e-03 7.419894e-04 -1.032947e-03 -6.896898e-03 -5.757450e-03 -6.152454e-03 -1.584520e-02 -4.727327e-03 -9.840326e-04 -2.939129e-02 -9.762575e-03 -1.219047e-02 -1.128953e-02 -1.275745e-02 -9.386390e-03 -9.782499e-03 -9.478685e-03 -1.772319e-03 -1.516140e-03 -1.574005e-03 -8.782325e-04 -1.167951e-03 -7.994191e-04 -6.815303e-03 -9.210036e-03 -5.480035e-03 -1.495662e-02 -4.363009e-03 -7.710160e-04 -2.939129e-02 -9.762575e-03 -1.219047e-02 -1.128953e-02 -1.275745e-02 -9.386390e-03 -9.782499e-03 -9.478685e-03 -1.772319e-03 -1.516140e-03 -1.574005e-03 -8.782325e-04 -1.167951e-03 -7.994191e-04 -6.815303e-03 -9.210036e-03 -5.480035e-03 -1.495662e-02 -4.363009e-03 -7.710160e-04
 5.116663e-02 2.162934e-03 -3.586905e-02 -8.838676e-03 -2.112753e-02 1.174302e-02 1.137833e-03 -1.863105e-03 -1.716504e-03 -1.630815e-03 -1.630815e-03 -1.630815e-03 -1.630815e-03 -1.630815e-03 -1.630815e-03 -1.630815e-03 -1.630815e-03 -1.630815e-03 -1.630815e-03 -1.646641e-03 -5.415377e-03 -4.338348e-02 2.748540e-01 -6.041615e-03 5.796460e-02 -5.968989e-02 2.954350e-03 -7.203640e-03 -6.782775e-03 -6.374547e-03 -6.374547e-03 -6.374547e-03 -6.374547e-03 -6.374547e-03 -6.374547e-03 -6.374547e-03 -6.374547e-03 -6.374547e-03 -6.374547e-03 -6.442163e-03 -6.080618e-03 2.617812e-01 3.022723e-01 1.644491e-01 3.445038e-01 8.149545e-02 -2.829302e-02 -4.787007e-02 -4.844555e-02 -4.753039e-02 -4.753039e-02 -4.753039e-02 -4.753039e-02 -4.753039e-02 -4.753039e-02 -4.753039e-02 -4.753039e-02 -4.753039e-02 -4.753039e-02 -4.810957e-02 -7.526460e-03 -7.372998e-02 7.449861e-02 1.518995e-01 3.870263e-01 9.727005e-02 2.102951e-03 -2.427465e-02 -2.018272e-02 -2.299792e-02 -2.299792e-02 -2.299792e-02 -2.299792e-02 -2.299792e-02 -2.299792e-02 -2.299792e-02 -2.299792e-02 -2.299792e-02 -2.299792e-02 -2.323612e-02 -6.107777e-02 -3.589941e-03 2.238015e-01 3.259911e-01 3.706565e-01 2.019196e-01 -1.913328e-02 -3.572081e-02 -4.493651e-02 -4.388852e-02 -4.388852e-02 -4.388852e-02 -4.388852e-02 -4.388852e-02 -4.388852e-02 -4.388852e-02 -4.388852e-02 -4.388852e-02 -4.388852e-02 -4.233104e-02 -4.541604e-03 -5.685665e-02 -9.970902e-03 2.608252e-02 1.676278e-01 1.705635e-02 -5.750501e-03 -4.568572e-03 -4.286519e-03 -4.010793e-03 -4.010793e-03 -4.010793e-03 -4.010793e-03 -4.010793e-03 -4.010793e-03 -4.010793e-03 -4.010793e-03 -4.010793e-03 -4.010793e-03 -4.054134e-03 9.840023e-02 1.838575e-01 6.570787e-02 3.732326e-02 -1.655244e-02 -3.048418e-02 -4.437659e-03 -1.003077e-02 -7.178576e-03 -1.063684e-02 -1.063684e-02 -1.063684e-02 -1.063684e-02 -1.063684e-02 -1.063684e-02 -1.063684e-02 -1.063684e-02 -1.063684e-02 -1.063684e-02 -1.072217e-02 2.135341e-02 6.735234e-02 8.795406e-02 1.703857e-02 2.493363e-02 -3.005411e-02 7.871861e-03 -4.663659e-03 -6.442359e-03 -5.999807e-03 -5.999807e-03 -5.999807e-03 -5.999807e-03 -5.999807e-03 -5.999807e-03 -5.999807e-03 -5.999807e-03 -5.999807e-03 -5.999807e-03 -6.049844e-03 -3.304367e-03 -1.156695e-02 -4.198446e-02 -2.597427e-02 -5.924152e-02 -9.631134e-03 -9.911517e-04 -5.665781e-05 -2.557401e-05 -3.629682e-06 -3.629682e-06 -3.629682e-06 -3.629682e-06 -3.629682e-06 -3.629682e-06 -3.629682e-06 -3.629682e-06 -3.629682e-06 -3.629682e-06 -6.595608e-06 -3.282884e-03 -1.148697e-02 -4.150965e-02 -2.786645e-02 -5.857708e-02 -9.561764e-03 -9.808294e-04 -5.264080e-05 -2.176337e-05 0.000000e+00 0.000000e+00 0.000000e+00 0.000000e+00 0.000000e+00 0.000000e+00 0.000000e+00 0.000000e+00 0.000000e+00 0.000000e+00 -2.946396e-06 -3.347670e-03 -1.162923e-02 -3.972397e-02 -2.815504e-02 -5.904987e-02 -9.674352e-03 -1.000332e-03 -6.151320e-05 -3.058168e-05 -8.539176e-06 -8.539176e-06 -8.539176e-06 -8.539176e-06 -8.539176e-06 -8.539176e-06 -8.539176e-06 -8.539176e-06 -8.539176e-06 -8.539176e-06 -1.152652e-05 -3.322105e-03 -1.160117e-02 -4.186235e-02 -2.823333e-02 -5.915962e-02 -7.528834e-03 -9.942180e-04 -5.727294e-05 -2.615663e-05 -4.114926e-06 -4.114926e-06 -4.114926e-06 -4.114926e-06 -4.114926e-06 -4.114926e-06 -4.114926e-06 -4.114926e-06 -4.114926e-06 -4.114926e-06 -7.092708e-06 -3.282884e-03 -1.148697e-02 -4.150965e-02 -2.786645e-02 -5.857708e-02 -9.561764e-03 -9.808294e-04 -5.264080e-05 -2.176337e-05 0.000000e+00 0.000000e+00 0.000000e+00 0.000000e+00 0.000000e+00 0.000000e+00 0.000000e+00 0.000000e+00 0.000000e+00 0.000000e+00 -2.946396e-06 -3.282884e-03 -1.148697e-02 -4.150965e-02 -2.786645e-02 -5.857708e-02 -9.561764e-03 -9.808294e-04 -5.264080e-05 -2.176337e-05 0.000000e+00 0.000000e+00 0.000000e+00 0.000000e+00 0.000000e+00 0.000000e+00 0.000000e+00 0.000000e+00 0.000000e+00 0.000000e+00 -2.946396e-06 -3.282884e-03 -1.148697e-02 -4.150965e-02 -2.786645e-02 -5.857708e-02 -9.561764e-03 -9.808294e-04 -5.264080e-05 -2.176337e-05 0.000000e+00 0.000000e+00 0.000000e+00 0.000000e+00 0.000000e+00 0.000000e+00 0.000000e+00 0.000000e+00 0.000000e+00 0.000000e+00 -2.946396e-06 -3.330760e-03 -1.162628e-02 -4.194748e-02 -2.602601e-02 -5.904686e-02 -9.675893e-03 -9.975301e-04 -5.918202e-05 -2.797416e-05 -5.921727e-06 -5.921727e-06 -5.921727e-06 -5.921727e-06 -5.921727e-06 -5.921727e-06 -5.921727e-06 -5.921727e-06 -5.921727e-06 -5.921727e-06 -8.895583e-06 -1.386208e-03 -1.236207e-02 -3.841714e-02 -2.782530e-02 -5.729527e-02 -1.030817e-02 -1.092484e-03 -9.543793e-05 -6.237169e-05 -3.914218e-05 -3.914218e-05 -3.914218e-05 -3.914218e-05 -3.914218e-05 -3.914218e-05 -3.914218e-05 -3.914218e-05 -3.914218e-05 -3.914218e-05 -4.241557e-05 -1.765445e-03 -1.115417e-02 -3.737943e-02 -2.968970e-02 -5.440982e-02 -1.118543e-02 9.624533e-04 -1.394018e-04 -1.054474e-04 -7.976212e-05 -7.976212e-05 -7.976212e-05 -7.976212e-05 -7.976212e-05 -7.976212e-05 -7.976212e-05 -7.976212e-05 -7.976212e-05 -7.976212e-05 -8.332566e-05 -3.282884e-03 -1.148697e-02 -4.150965e-02 -2.786645e-02 -5.857708e-02 -9.561764e-03 -9.808294e-04 -5.264080e-05 -2.176337e-05 0.000000e+00 0.000000e+00 0.000000e+00 0.000000e+00 0.000000e+00 0.000000e+00 0.000000e+00 0.000000e+00 0.000000e+00 0.000000e+00 -2.946396e-06 -3.282884e-03 -1.148697e-02 -4.150965e-02 -2.786645e-02 -5.857708e-02 -9.561764e-03 -9.808294e-04 -5.264080e-05 -2.176337e-05 0.000000e+00 0.000000e+00 0.000000e+00 0.000000e+00 0.000000e+00 0.000000e+00 0.000000e+00 0.000000e+00 0.000000e+00 0.000000e+00 -2.946396e-06
 -2.697013e-02 7.683865e-03 -4.199184e-04 -1.061553e-02 -5.571911e-03 -8.042561e-04 -6.890876e-03 1.479233e-02 -8.005222e-03 -1.495080e-03 1.602913e-03 -1.250983e-04 -5.648105e-04 -4.382414e-03 5.226045e-03 1.469624e-02 -8.346855e-03 1.013789e-02 1.415589e-03 -2.522007e-03 3.869420e-02 1.779731e-02 -9.069868e-03 3.116123e-02 3.033909e-02 1.810758e-03 1.676977e-02 1.709622e-02 -4.883136e-03 -5.245225e-03 4.600913e-03 -7.556698e-03 -2.158706e-03 4.960346e-03 -5.931193e-03 1.151300e-02 -2.760865e-03 9.678275e-03 -6.086600e-04 -9.138197e-03 1.020102e-01 1.299161e-01 1.901561e-01 1.555191e-01 1.904380e-01 7.723305e-02 1.127878e-01 8.000983e-02 -3.465330e-02 -3.907184e-02 -4.065812e-02 -6.582756e-02 -6.912125e-02 -5.406075e-02 -6.471070e-02 -3.000405e-02 2.060477e-02 -4.783953e-02 -7.075762e-02 -4.157109e-02 8.417686e-02 5.490813e-02 1.246460e-01 1.545398e-02 8.744963e-02 5.053169e-02 8.972527e-02 4.104071e-02 -2.762566e-02 -3.002289e-02 -2.855885e-02 -3.623901e-02 -1.313921e-02 -3.113161e-02 7.967253e-03 -8.758268e-03 -2.099612e-02 3.737546e-02 -2.311366e-02 -3.982140e-02 5.868769e-02 8.586144e-02 1.820296e-01 1.261234e-01 1.969938e-01 9.762864e-02 6.854879e-02 6.820761e-02 -2.727733e-02 -2.947959e-02 -2.716171e-02 -3.659341e-02 -4.498821e-02 -5.125811e-02 -3.212106e-02 -6.837094e-02 1.352461e-02 -1.026030e-02 -4.064370e-02 -5.275713e-02 2.734352e-02 -3.074782e-02 1.862407e-02 3.505112e-02 -6.478023e-03 8.573637e-03 4.271916e-02 3.754556e-03 1.184997e-02 -6.798102e-03 -7.994504e-03 -5.270757e-03 -3.545614e-03 -3.144858e-03 -5.828665e-04 5.805170e-03 -8.719654e-05 -5.115389e-04 -1.829035e-03 -6.101005e-03 9.925374e-02 6.687783e-02 5.303531e-03 6.789715e-02 2.165272e-02 4.398564e-02 2.031087e-04 7.990344e-03 1.649165e-02 -1.743579e-02 -1.226206e-02 -5.799666e-03 -1.284844e-02 -1.892392e-02 -1.364629e-02 -1.693151e-02 -1.438860e-02 -1.941737e-03 -1.308459e-02 -2.878378e-03 8.291091e-02 1.333962e-02 4.828435e-03 3.138880e-02 1.554716e-02 4.589920e-02 -9.793573e-03 -1.838643e-02 7.311200e-03 -9.268398e-03 -7.302291e-03 -6.714599e-03 -1.108370e-02 -4.440544e-03 -1.139674e-02 -4.188368e-03 7.616492e-03 -2.625897e-03 -2.453399e-03 -1.892049e-03 -2.280712e-02 -1.505668e-02 -2.212450e-02 -1.980569e-02 -2.292299e-02 -1.449513e-02 -1.356080e-02 -9.362544e-03 -1.792855e-03 -7.419583e-04 1.147201e-03 -4.539179e-04 -5.245379e-04 -4.633768e-04 -1.198995e-03 -1.407221e-03 -3.069232e-03 -3.062961e-03 -5.912082e-04 -5.244484e-04 -2.267327e-02 -1.491631e-02 -2.189452e-02 -1.963211e-02 -2.269931e-02 -1.436755e-02 -1.335198e-02 -9.204248e-03 -1.770461e-03 -7.271036e-04 -1.006196e-03 -4.432988e-04 -5.117840e-04 -4.493683e-04 -1.158043e-03 -1.360009e-03 -3.038474e-03 -3.043393e-03 -5.827697e-04 -5.127755e-04 -2.286082e-02 -1.506811e-02 -2.207358e-02 -1.985281e-02 -2.295427e-02 -1.243091e-02 -1.345443e-02 -9.273704e-03 -1.796910e-03 -7.418261e-04 -1.021179e-03 -4.549223e-04 -5.237739e-04 -4.607991e-04 -1.178647e-03 -1.382152e-03 -3.061946e-03 -3.060823e-03 -5.925196e-04 -5.253374e-04 -2.281490e-02 -1.515291e-02 -2.214466e-02 -1.989781e-02 -2.296633e-02 -1.239885e-02 -1.344892e-02 -9.256815e-03 -1.790582e-03 -7.379312e-04 -1.017765e-03 -4.517512e-04 -5.203989e-04 -4.575524e-04 -1.170655e-03 -1.372122e-03 -3.061571e-03 -3.059849e-03 -5.895134e-04 -5.224110e-04 -2.267327e-02 -1.491631e-02 -2.189452e-02 -1.963211e-02 -2.269931e-02 -1.436755e-02 -1.335198e-02 -9.204248e-03 -1.770461e-03 -7.271036e-04 -1.006196e-03 -4.432988e-04 -5.117840e-04 -4.493683e-04 -1.158043e-03 -1.360009e-03 -3.038474e-03 -3.043393e-03 -5.827697e-04 -5.127755e-04 -2.267327e-02 -1.491631e-02 -2.189452e-02 -1.963211e-02 -2.269931e-02 -1.436755e-02 -1.335198e-02 -9.204248e-03 -1.770461e-03 -7.271036e-04 -1.006196e-03 -4.432988e-04 -5.117840e-04 -4.493683e-04 -1.158043e-03 -1.360009e-03 -3.038474e-03 -3.043393e-03 -5.827697e-04 -5.127755e-04 -2.267327e-02 -1.491631e-02 -2.189452e-02 -1.963211e-02 -2.269931e-02 -1.436755e-02 -1.335198e-02 -9.204248e-03 -1.770461e-03 -7.271036e-04 -1.006196e-03 -4.432988e-04 -5.117840e-04 -4.493683e-04 -1.158043e-03 -1.360009e-03 -3.038474e-03 -3.043393e-03 -5.827697e-04 -5.127755e-04 -2.098785e-02 -1.504934e-02 -2.208277e-02 -1.985083e-02 -2.290380e-02 -1.449138e-02 -1.346247e-02 -9.243633e-03 -1.790769e-03 -7.373872e-04 -1.016694e-03 -4.506247e-04 -5.193859e-04 -4.566987e-04 -1.167756e-03 -1.368695e-03 -3.057458e-03 -3.057559e-03 -5.895400e-04 -5.214443e-04 -2.034498e-02 -1.613997e-02 -2.146780e-02 -1.912375e-02 -2.454457e-02 -1.350005e-02 -1.237456e-02 -9.985964e-03 -1.948923e-03 -8.304241e-04 -1.123457e-03 -5.217838e-04 -5.945539e-04 -5.321386e-04 -1.315439e-03 6.270847e-04 -1.091506e-03 -3.207279e-03 -6.565581e-04 -6.016674e-04 -2.358654e-02 -1.288592e-02 -2.302002e-02 -1.411847e-02 -2.182488e-02 -1.690544e-02 -1.349874e-02 -1.080788e-02 -2.132674e-03 -9.428687e-04 -1.248816e-03 -6.013034e-04 -6.837636e-04 -6.203299e-04 5.012391e-03 -1.743658e-03 -1.337369e-03 -3.377867e-03 -7.305503e-04 -6.926313e-04 -2.267327e-02 -1.491631e-02 -2.189452e-02 -1.963211e-02 -2.269931e-02 -1.436755e-02 -1.335198e-02 -9.204248e-03 -1.770461e-03 -7.271036e-04 -1.006196e-03 -4.432988e-04 -5.117840e-04 -4.493683e-04 -1.158043e-03 -1.360009e-03 -3.038474e-03 -3.043393e-03 -5.827697e-04 -5.127755e-04 -2.267327e-02 -1.491631e-02 -2.189452e-02 -1.963211e-02 -2.269931e-02 -1.436755e-02 -1.335198e-02 -9.204248e-03 -1.770461e-03 -7.271036e-04 -1.006196e-03 -4.432988e-04 -5.117840e-04 -4.493683e-04 -1.158043e-03 -1.360009e-03 -3.038474e-03 -3.043393e-03 -5.827697e-04 -5.127755e-04
 3.042540e-01 -1.268387e-02 -1.868512e-03 -6.920075e-03 -5.480359e-03 -1.340286e-02 -3.401185e-03 -2.072396e-02 -2.413060e-02 2.708833e-02 -2.801158e-02 -1.008693e-02 -1.009765e-02 -2.464730e-02 -2.018076e-02 -4.244379e-02 1.245191e-04 -5.171619e-02 -4.663392e-02 -3.019653e-02 -3.005883e-02 -2.381236e-02 -1.771534e-03 -2.480282e-02 -9.719143e-03 -2.227947e-02 1.223525e-01 4.653834e-02 -1.296635e-02 3.163599e-02 -3.934107e-03 -1.997140e-02 2.625301e-03 3.179125e-02 -5.197760e-02 1.183030e-01 9.703167e-02 -5.504010e-02 -6.491620e-02 8.040444e-03 -9.571404e-02 1.036594e-01 -6.023370e-02 -7.374034e-02 -5.288246e-02 -9.246430e-02 8.968059e-02 8.657244e-02 -7.844470e-02 -2.222805e-02 -2.680039e-03 2.802970e-01 9.165683e-02 1.576023e-01 -8.236665e-03 -1.643617e-01 3.647926e-01 -9.220832e-02 -5.355734e-02 1.228896e-01 3.504548e-02 -5.421174e-02 -2.815477e-02 -1.610139e-02 -2.050148e-02 4.868641e-02 -2.118037e-02 3.840119e-03 1.422164e-01 4.562242e-02 1.905361e-01 1.770047e-02 -1.280734e-01 3.124623e-02 1.217352e-01 9.610505e-02 -1.337398e-01 4.910512e-02 2.844526e-02 -7.445303e-02 -9.928264e-03 -2.777052e-03 -1.462352e-02 5.328627e-02 -4.134959e-02 1.257447e-01 -1.991553e-02 1.349379e-01 2.229370e-01 5.287151e-02 1.518606e-01 1.466763e-02 8.029151e-02 6.323940e-02 -1.785657e-01 -4.051545e-02 -1.430009e-01 5.390329e-02 3.645741e-03 -3.001549e-02 2.774552e-02 -1.365914e-02 -1.465436e-02 7.214568e-03 -2.179415e-03 1.505928e-02 -1.894715e-02 -1.920939e-02 5.056217e-02 9.005936e-02 3.892185e-03 -9.058076e-03 -1.083328e-02 -2.387878e-02 -3.174686e-02 -1.373017e-02 -4.491873e-02 9.349233e-03 7.220039e-02 7.362527e-03 -7.020699e-02 -4.010190e-02 -3.079703e-02 -3.498424e-02 -2.740576e-02 -6.262185e-02 -8.391831e-02 -9.056429e-02 -1.086225e-01 -3.763804e-03 -1.276978e-01 -1.004192e-01 6.210955e-02 -9.805484e-02 1.644809e-01 1.981893e-01 6.232447e-02 2.894406e-01 1.400749e-01 1.620537e-01 -6.216456e-02 -3.155103e-02 -1.406146e-02 -2.345265e-02 -1.652891e-02 -4.191499e-02 -5.228123e-02 -6.522030e-02 -7.392543e-02 -6.412983e-02 -6.728284e-02 -5.846660e-02 1.095449e-02 -1.503362e-02 1.671385e-01 1.627430e-01 -5.992132e-02 1.443213e-01 3.153498e-01 -3.527652e-02 -6.725360e-03 -2.323677e-03 -8.680693e-04 -1.542632e-03 -7.335056e-04 -2.932010e-03 -4.296320e-03 -6.029917e-03 -7.390713e-03 -9.121247e-03 -7.469955e-03 -7.397732e-03 -7.086104e-03 -7.631809e-03 -1.080082e-02 -1.722163e-02 -8.618178e-03 -1.822298e-02 -2.057827e-02 -5.828033e-03 -6.601735e-03 -2.291833e-03 -8.507871e-04 -1.521267e-03 -7.199843e-04 -2.898165e-03 -4.226295e-03 -5.965845e-03 -7.294806e-03 -8.981489e-03 -7.376520e-03 -7.306957e-03 -7.001332e-03 -7.545885e-03 -1.072335e-02 -1.713787e-02 -8.506041e-03 -1.807406e-02 -2.044427e-02 -7.874473e-03 -6.639246e-03 -2.323376e-03 -8.688271e-04 -1.543870e-03 -7.373567e-04 -2.934610e-03 -4.271846e-03 -6.058422e-03 -7.351899e-03 -9.037166e-03 -7.438042e-03 -7.371150e-03 -7.084777e-03 -7.633112e-03 -8.734772e-03 -1.747684e-02 -8.566602e-03 -1.818576e-02 -2.055930e-02 -7.952491e-03 -6.630143e-03 -2.313552e-03 -8.599269e-04 -1.533678e-03 -7.291683e-04 -2.917735e-03 -4.255118e-03 -6.007389e-03 -7.333300e-03 -9.025634e-03 -7.428456e-03 -7.363427e-03 -7.062341e-03 -7.595426e-03 -1.076481e-02 -1.719678e-02 -8.594264e-03 -1.846750e-02 -1.883099e-02 -7.923658e-03 -6.601735e-03 -2.291833e-03 -8.507871e-04 -1.521267e-03 -7.199843e-04 -2.898165e-03 -4.226295e-03 -5.965845e-03 -7.294806e-03 -8.981489e-03 -7.376520e-03 -7.306957e-03 -7.001332e-03 -7.545885e-03 -1.072335e-02 -1.713787e-02 -8.506041e-03 -1.807406e-02 -2.044427e-02 -7.874473e-03 -6.601735e-03 -2.291833e-03 -8.507871e-04 -1.521267e-03 -7.199843e-04 -2.898165e-03 -4.226295e-03 -5.965845e-03 -7.294806e-03 -8.981489e-03 -7.376520e-03 -7.306957e-03 -7.001332e-03 -7.545885e-03 -1.072335e-02 -1.713787e-02 -8.506041e-03 -1.807406e-02 -2.044427e-02 -7.874473e-03 -6.601735e-03 -2.291833e-03 -8.507871e-04 -1.521267e-03 -7.199843e-04 -2.898165e-03 -4.226295e-03 -5.965845e-03 -7.294806e-03 -8.981489e-03 -7.376520e-03 -7.306957e-03 -7.001332e-03 -7.545885e-03 -1.072335e-02 -1.713787e-02 -8.506041e-03 -1.807406e-02 -2.044427e-02 -7.874473e-03 -6.628153e-03 -2.315971e-03 -8.632552e-04 -1.538520e-03 -7.314972e-04 -2.925777e-03 -4.257561e-03 -6.012942e-03 -7.337999e-03 -9.019399e-03 -7.436369e-03 -7.364632e-03 -7.061198e-03 -7.595883e-03 -1.075803e-02 -1.718248e-02 -8.581998e-03 -1.847295e-02 -1.879723e-02 -7.924235e-03 -6.996846e-03 -2.528117e-03 -9.737645e-04 -1.694414e-03 -8.346680e-04 -3.181030e-03 -4.608269e-03 -6.568207e-03 -7.856608e-03 -9.601066e-03 -7.937150e-03 -7.858339e-03 -7.605806e-03 -8.253638e-03 -1.502297e-03 -1.559479e-02 -9.063552e-03 -1.678681e-02 -2.130977e-02 -8.523151e-03 -7.334686e-03 -2.722940e-03 -1.080088e-03 -1.835101e-03 -9.263395e-04 -3.414130e-03 -4.962346e-03 -7.077734e-03 -8.341205e-03 -1.026991e-02 -8.455004e-03 -8.305540e-03 -8.117336e-03 -8.877909e-03 1.535257e-03 -5.312148e-03 -9.532018e-03 -1.959024e-02 -2.205110e-02 -9.076814e-03 -6.601735e-03 -2.291833e-03 -8.507871e-04 -1.521267e-03 -7.199843e-04 -2.898165e-03 -4.226295e-03 -5.965845e-03 -7.294806e-03 -8.981489e-03 -7.376520e-03 -7.306957e-03 -7.001332e-03 -7.545885e-03 -1.072335e-02 -1.713787e-02 -8.506041e-03 -1.807406e-02 -2.044427e-02 -7.874473e-03 -6.601735e-03 -2.291833e-03 -8.507871e-04 -1.521267e-03 -7.199843e-04 -2.898165e-03 -4.226295e-03 -5.965845e-03 -7.294806e-03 -8.981489e-03 -7.376520e-03 -7.306957e-03 -7.001332e-03 -7.545885e-03 -1.072335e-02 -1.713787e-02 -8.506041e-03 -1.807406e-02 -2.044427e-02 -7.874473e-03
 -1.355030e-02 -3.874734e-03 -2.421067e-03 -3.405161e-03 -2.324852e-03 -5.919469e-03 -5.671210e-03 -1.048721e-02 -2.097848e-03 2.102434e-02 -3.262103e-03 9.864614e-03 9.025208e-03 -1.346747e-02 -2.367918e-03 9.665995e-03 -1.555192e-03 6.355649e-03 9.061867e-03 -1.575238e-02 7.231155e-02 -1.230174e-02 -8.372820e-03 -1.099967e-02 -1.015061e-02 -1.558157e-02 -1.765635e-02 -2.635708e-03 1.600221e-02 2.888885e-03 -3.050245e-02 -3.582589e-02 -9.305613e-03 4.994550e-03 3.118453e-02 4.125341e-02 5.694459e-03 5.513336e-02 4.514901e-02 1.578900e-02 2.449886e-02 -3.587587e-02 -8.116481e-02 -6.731799e-02 -8.295631e-02 -1.934068e-02 -2.883351e-02 -3.091418e-02 8.846795e-02 6.904288e-02 9.040390e-02 8.572356e-02 4.786376e-02 5.945244e-02 2.852873e-02 6.144610e-02 6.721075e-02 3.876588e-02 7.373684e-02 1.116608e-01 8.203586e-02 -5.401358e-03 -3.608739e-02 -3.379055e-02 -3.588012e-02 -5.343949e-03 -1.816641e-02 -3.272755e-02 6.793202e-02 3.009565e-02 5.636147e-04 -4.384201e-03 1.065396e-02 2.281780e-02 4.318116e-02 4.639009e-02 -7.581933e-03 7.005727e-02 5.976055e-02 7.974378e-02 1.229943e-02 -1.259034e-02 -7.186617e-02 -6.010782e-02 -6.876120e-02 -1.239048e-02 -1.298205e-02 4.089498e-02 9.296714e-02 7.707979e-02 4.487635e-02 1.041160e-01 5.678345e-02 5.959757e-02 4.477561e-02 6.132777e-02 2.110935e-02 1.800481e-02 3.743761e-02 4.412232e-02 3.799701e-02 -1.349485e-02 -6.694159e-03 -9.570972e-03 -6.372399e-03 5.908275e-03 -8.666307e-03 -1.369683e-02 4.782303e-03 9.100091e-03 1.715317e-04 -1.398025e-02 3.403184e-02 9.911601e-03 3.500233e-03 1.810466e-02 -1.457269e-02 -3.598525e-03 4.373255e-02 4.036769e-03 2.036721e-02 -9.391928e-03 -1.187367e-02 -1.042232e-02 -1.520341e-02 -2.044536e-02 -2.084790e-02 -2.450500e-02 -1.784242e-02 2.060350e-02 6.585182e-03 5.135466e-03 -4.032592e-03 -4.351420e-03 6.905126e-02 8.249199e-02 3.236446e-02 3.110582e-02 6.291051e-02 7.815359e-03 -2.949436e-02 -2.138315e-02 -8.335912e-03 -5.255671e-03 -7.919351e-03 -1.692534e-02 -6.522853e-03 -7.291027e-03 -3.205818e-02 2.076648e-04 -6.175964e-03 -1.174716e-02 -8.148994e-03 -1.131810e-02 9.396857e-02 8.211704e-02 -1.595806e-02 5.187585e-02 9.802120e-02 -1.836038e-02 -1.207698e-02 -1.369108e-03 -5.752978e-05 -2.765438e-04 -3.595012e-05 -1.801351e-03 -1.303417e-03 -1.991255e-03 -1.047500e-02 -1.084723e-02 -6.669144e-03 -7.711023e-03 -7.669635e-03 -7.354659e-03 -1.371389e-02 -1.909318e-02 -6.344365e-03 -1.317381e-02 -1.985131e-02 -1.100357e-02 -1.199977e-02 -1.344524e-03 -4.930677e-05 -2.665436e-04 -2.846399e-05 -1.776851e-03 -1.282688e-03 -1.962710e-03 -1.036677e-02 -1.070327e-02 -6.586159e-03 -7.598643e-03 -7.577068e-03 -7.252706e-03 -1.569726e-02 -1.896861e-02 -6.240230e-03 -1.308212e-02 -1.974221e-02 -1.081706e-02 -1.204505e-02 -1.360310e-03 -5.562925e-05 -2.742080e-04 -3.491412e-05 -1.795402e-03 -1.298702e-03 -1.983172e-03 -1.042722e-02 -1.076808e-02 -6.645994e-03 -7.654442e-03 -7.629641e-03 -7.303049e-03 -1.399433e-02 -1.930760e-02 -6.289880e-03 -1.316407e-02 -1.985875e-02 -1.087904e-02 -1.205316e-02 -1.361779e-03 -5.483375e-05 -2.738968e-04 -3.380037e-05 -1.796306e-03 -1.300656e-03 -1.988973e-03 -1.042889e-02 -1.077425e-02 -6.642548e-03 -7.661987e-03 -7.647163e-03 -7.315114e-03 -1.390220e-02 -1.937988e-02 -6.288876e-03 -1.317836e-02 -1.986495e-02 -1.088567e-02 -1.199977e-02 -1.344524e-03 -4.930677e-05 -2.665436e-04 -2.846399e-05 -1.776851e-03 -1.282688e-03 -1.962710e-03 -1.036677e-02 -1.070327e-02 -6.586159e-03 -7.598643e-03 -7.577068e-03 -7.252706e-03 -1.569726e-02 -1.896861e-02 -6.240230e-03 -1.308212e-02 -1.974221e-02 -1.081706e-02 -1.199977e-02 -1.344524e-03 -4.930677e-05 -2.665436e-04 -2.846399e-05 -1.776851e-03 -1.282688e-03 -1.962710e-03 -1.036677e-02 -1.070327e-02 -6.586159e-03 -7.598643e-03 -7.577068e-03 -7.252706e-03 -1.569726e-02 -1.896861e-02 -6.240230e-03 -1.308212e-02 -1.974221e-02 -1.081706e-02 -1.199977e-02 -1.344524e-03 -4.930677e-05 -2.665436e-04 -2.846399e-05 -1.776851e-03 -1.282688e-03 -1.962710e-03 -1.036677e-02 -1.070327e-02 -6.586159e-03 -7.598643e-03 -7.577068e-03 -7.252706e-03 -1.569726e-02 -1.896861e-02 -6.240230e-03 -1.308212e-02 -1.974221e-02 -1.081706e-02 -1.204242e-02 -1.360187e-03 -5.510445e-05 -2.740049e-04 -3.396121e-05 -1.793969e-03 -1.298834e-03 -1.987722e-03 -1.042658e-02 -1.077219e-02 -6.634064e-03 -7.655988e-03 -7.638051e-03 -7.322441e-03 -1.391613e-02 -1.940642e-02 -6.290416e-03 -1.317313e-02 -1.983777e-02 -1.088671e-02 -1.257547e-02 -1.499851e-03 -1.032224e-04 -3.361209e-04 -8.053306e-05 -1.960648e-03 -1.426015e-03 -2.167122e-03 -1.105768e-02 -1.144904e-02 -5.009466e-03 -6.050014e-03 -8.238263e-03 -7.850084e-03 -9.268539e-03 -1.911865e-02 -4.609444e-03 -1.396443e-02 -2.089237e-02 -1.162132e-02 -1.338936e-02 -1.643779e-03 -1.581752e-04 -4.080505e-04 -1.340289e-04 -2.135238e-03 -1.578033e-03 -2.375103e-03 -9.673257e-03 -1.216059e-02 -7.717517e-03 -8.832178e-03 -6.749975e-03 -8.413583e-03 -9.429131e-03 -1.934758e-02 -5.197538e-03 -9.050361e-03 -1.702123e-02 -1.033263e-02 -1.199977e-02 -1.344524e-03 -4.930677e-05 -2.665436e-04 -2.846399e-05 -1.776851e-03 -1.282688e-03 -1.962710e-03 -1.036677e-02 -1.070327e-02 -6.586159e-03 -7.598643e-03 -7.577068e-03 -7.252706e-03 -1.569726e-02 -1.896861e-02 -6.240230e-03 -1.308212e-02 -1.974221e-02 -1.081706e-02 -1.199977e-02 -1.344524e-03 -4.930677e-05 -2.665436e-04 -2.846399e-05 -1.776851e-03 -1.282688e-03 -1.962710e-03 -1.036677e-02 -1.070327e-02 -6.586159e-03 -7.598643e-03 -7.577068e-03 -7.252706e-03 -1.569726e-02 -1.896861e-02 -6.240230e-03 -1.308212e-02 -1.974221e-02 -1.081706e-02
 -1.313653e-02 -6.681563e-03 -1.216035e-04 -3.302982e-03 5.086282e-04 5.672574e-03 -5.192955e-03 8.392395e-03 6.690626e-04 3.786837e-03 -8.435095e-03 -2.284053e-02 1.354884e-02 -1.240393e-02 1.210705e-02 5.808712e-03 -6.584108e-03 3.337256e-02 -2.058386e-02 -5.742737e-03 3.675169e-02 1.496725e-02 -1.275389e-02 -6.556637e-03 -1.151265e-02 -4.464179e-03 -1.944422e-02 1.169666e-02 1.979109e-02 -1.818746e-02 2.179754e-03 -1.312419e-02 -2.246146e-02 -8.205353e-03 4.557588e-02 8.314511e-03 6.583123e-03 4.485835e-02 4.653918e-02 1.652111e-02 -3.365278e-02 -1.147196e-01 -6.458469e-02 -5.938449e-02 -8.411922e-02 -2.763625e-02 -6.092837e-02 3.229332e-02 2.575668e-02 8.799731e-02 5.902347e-02 7.318047e-02 9.845847e-02 4.547131e-02 9.676667e-02 1.552489e-01 -1.883510e-02 1.186688e-01 1.095079e-01 6.188640e-02 -3.316583e-02 -1.028141e-02 -2.853011e-02 -3.908354e-02 -2.909013e-02 -4.452185e-02 -5.917542e-03 -2.792037e-02 -2.420536e-02 4.896829e-02 2.565238e-02 2.500834e-02 5.145437e-02 8.477541e-03 4.783529e-02 9.373932e-02 6.203717e-02 6.024360e-02 8.094103e-02 7.222709e-02 2.580095e-03 -3.789239e-02 -8.875401e-02 -9.293431e-02 -8.413917e-02 -7.554320e-02 1.292347e-03 -1.996020e-02 -1.410240e-02 4.956708e-02 1.145731e-02 1.171870e-01 7.289682e-02 4.477182e-02 1.359169e-01 1.276446e-01 9.379896e-02 8.226409e-02 1.065040e-01 4.413870e-02 -6.512815e-03 2.233594e-02 -2.483615e-03 -5.423869e-03 -2.429696e-03 -7.173780e-04 7.101384e-03 4.762501e-03 -8.251002e-03 -3.403637e-03 -4.868717e-03 -1.216291e-02 -1.876521e-02 2.227480e-02 4.977685e-02 2.546392e-03 5.061916e-03 1.387720e-02 2.663917e-02 -8.727411e-03 7.777467e-03 3.879547e-03 5.626774e-04 2.231993e-02 -1.151743e-03 1.163911e-02 9.223013e-03 -1.222904e-02 6.244245e-02 3.252543e-02 5.102020e-02 1.137806e-02 -8.255453e-04 4.481282e-02 -2.548373e-02 -1.843021e-02 1.946184e-02 -2.900808e-02 1.021682e-02 -6.162733e-04 5.441347e-02 1.313244e-02 1.032587e-02 1.642341e-02 9.942359e-03 3.387467e-02 4.222660e-02 3.250014e-02 2.178004e-02 1.270592e-02 1.113349e-02 -2.234891e-02 -1.149568e-02 -7.960359e-04 -4.256386e-02 -2.186406e-02 -4.230951e-03 -8.444418e-03 -2.548984e-02 -1.928807e-03 -4.473216e-03 -1.647192e-03 -5.936905e-04 -8.272933e-04 -4.120144e-04 -1.837221e-03 -3.351654e-03 -4.955646e-03 -6.433531e-03 -1.126063e-02 -8.635392e-03 -8.824462e-03 -9.802866e-03 -8.723861e-03 -1.501556e-02 -1.707177e-02 -9.018533e-03 -1.547096e-02 -1.488755e-02 -9.575931e-03 -4.440357e-03 -1.632485e-03 -5.855406e-04 -8.165258e-04 -4.039810e-04 -1.821603e-03 -3.328397e-03 -4.918109e-03 -6.387619e-03 -1.117534e-02 -8.550278e-03 -8.747011e-03 -9.701551e-03 -8.652421e-03 -1.491724e-02 -1.698831e-02 -8.924590e-03 -1.517911e-02 -1.667056e-02 -9.501949e-03 -4.499961e-03 -1.665319e-03 -6.044977e-04 -8.381318e-04 -4.194832e-04 -1.857233e-03 -3.400474e-03 -4.979980e-03 -6.462860e-03 -1.128917e-02 -8.638161e-03 -8.832226e-03 -9.793147e-03 -8.732250e-03 -1.499466e-02 -1.707769e-02 -9.023917e-03 -1.532471e-02 -1.472471e-02 -9.610892e-03 -4.510525e-03 -1.665361e-03 -6.018040e-04 -8.360397e-04 -4.164566e-04 -1.856760e-03 -1.244643e-03 -4.993962e-03 -6.481267e-03 -1.132866e-02 -8.658099e-03 -8.847445e-03 -9.800391e-03 -8.752948e-03 -1.502373e-02 -1.709054e-02 -9.028689e-03 -1.528560e-02 -1.678973e-02 -9.620652e-03 -4.440357e-03 -1.632485e-03 -5.855406e-04 -8.165258e-04 -4.039810e-04 -1.821603e-03 -3.328397e-03 -4.918109e-03 -6.387619e-03 -1.117534e-02 -8.550278e-03 -8.747011e-03 -9.701551e-03 -8.652421e-03 -1.491724e-02 -1.698831e-02 -8.924590e-03 -1.517911e-02 -1.667056e-02 -9.501949e-03 -4.440357e-03 -1.632485e-03 -5.855406e-04 -8.165258e-04 -4.039810e-04 -1.821603e-03 -3.328397e-03 -4.918109e-03 -6.387619e-03 -1.117534e-02 -8.550278e-03 -8.747011e-03 -9.701551e-03 -8.652421e-03 -1.491724e-02 -1.698831e-02 -8.924590e-03 -1.517911e-02 -1.667056e-02 -9.501949e-03 -4.440357e-03 -1.632485e-03 -5.855406e-04 -8.165258e-04 -4.039810e-04 -1.821603e-03 -3.328397e-03 -4.918109e-03 -6.387619e-03 -1.117534e-02 -8.550278e-03 -8.747011e-03 -9.701551e-03 -8.652421e-03 -1.491724e-02 -1.698831e-02 -8.924590e-03 -1.517911e-02 -1.667056e-02 -9.501949e-03 -4.499445e-03 5.106793e-04 -6.011948e-04 -8.349537e-04 -4.162117e-04 -1.855806e-03 -3.379195e-03 -4.991279e-03 -6.456086e-03 -1.128303e-02 -8.630992e-03 -8.831013e-03 -9.822204e-03 -8.766034e-03 -1.511996e-02 -1.723300e-02 -9.010144e-03 -1.525364e-02 -1.674686e-02 -9.585701e-03 -4.855759e-03 -1.821028e-03 -6.852460e-04 -9.362406e-04 -4.903291e-04 -2.014429e-03 -3.645257e-03 -3.161405e-03 -6.896676e-03 -9.907022e-03 -9.250029e-03 -9.502989e-03 -1.043640e-02 -9.242155e-03 -1.357495e-02 -1.788798e-02 -9.786974e-03 -1.475971e-02 -1.019216e-02 -1.023154e-02 -5.177317e-03 -1.990602e-03 -7.739692e-04 -1.050435e-03 -5.704414e-04 -2.188951e-03 -3.930901e-03 -3.556296e-03 -7.415859e-03 -1.062995e-02 -7.784810e-03 -1.015294e-02 -8.993141e-03 -5.592731e-03 -1.657506e-02 -1.453745e-02 -8.281328e-03 -1.390462e-02 -1.169145e-02 -1.094909e-02 -4.440357e-03 -1.632485e-03 -5.855406e-04 -8.165258e-04 -4.039810e-04 -1.821603e-03 -3.328397e-03 -4.918109e-03 -6.387619e-03 -1.117534e-02 -8.550278e-03 -8.747011e-03 -9.701551e-03 -8.652421e-03 -1.491724e-02 -1.698831e-02 -8.924590e-03 -1.517911e-02 -1.667056e-02 -9.501949e-03 -4.440357e-03 -1.632485e-03 -5.855406e-04 -8.165258e-04 -4.039810e-04 -1.821603e-03 -3.328397e-03 -4.918109e-03 -6.387619e-03 -1.117534e-02 -8.550278e-03 -8.747011e-03 -9.701551e-03 -8.652421e-03 -1.491724e-02 -1.698831e-02 -8.924590e-03 -1.517911e-02 -1.667056e-02 -9.501949e-03
 -8.365399e-03 1.137210e-02 -3.460118e-02 7.974811e-03 -3.555798e-02 1.502350e-02 2.153908e-02 2.367822e-02 -1.907915e-03 -1.853808e-03 -1.843557e-03 -1.843557e-03 -1.843557e-03 -1.843557e-03 -1.843557e-03 -1.843557e-03 -1.843557e-03 -1.868644e-03 -1.843557e-03 -1.843557e-03 5.257668e-02 3.781245e-02 7.886590e-04 2.385893e-02 4.429183e-02 4.063175e-02 2.364653e-02 -4.560944e-04 -5.512402e-03 -7.379774e-03 -7.307806e-03 -7.307806e-03 -7.307806e-03 -7.307806e-03 -7.307806e-03 -7.307806e-03 -7.307806e-03 -7.419755e-03 -7.307806e-03 -7.307806e-03 -4.348020e-02 5.842253e-02 3.883107e-01 2.572247e-01 4.407405e-01 3.275264e-02 2.586754e-02 -5.675604e-02 -5.183883e-02 -5.044322e-02 -4.992089e-02 -4.992089e-02 -4.992089e-02 -4.992089e-02 -4.992089e-02 -4.992089e-02 -4.992089e-02 -5.111318e-02 -4.992089e-02 -4.992089e-02 2.561418e-02 8.716684e-02 2.142960e-01 9.947062e-02 2.223594e-01 1.120106e-02 5.858889e-03 -2.074593e-02 -2.677801e-02 -2.603936e-02 -2.581652e-02 -2.581652e-02 -2.581652e-02 -2.581652e-02 -2.581652e-02 -2.581652e-02 -2.581652e-02 -2.618671e-02 -2.581652e-02 -2.581652e-02 1.527872e-02 3.596537e-03 4.089237e-01 2.465478e-01 4.129052e-01 -8.464053e-03 -4.754512e-04 -3.886569e-02 -4.871277e-02 -4.542322e-02 -4.697573e-02 -4.697573e-02 -4.697573e-02 -4.697573e-02 -4.697573e-02 -4.697573e-02 -4.697573e-02 -4.583521e-02 -4.697573e-02 -4.697573e-02 4.033255e-02 1.764653e-02 -9.919008e-03 2.789510e-02 -3.735267e-03 5.139850e-02 4.926960e-03 7.270556e-03 -4.806279e-03 -4.612234e-03 -4.569215e-03 -4.569215e-03 -4.569215e-03 -4.569215e-03 -4.569215e-03 -4.569215e-03 -4.569215e-03 -4.644580e-03 -4.569215e-03 -4.569215e-03 6.454902e-02 3.634121e-02 1.984793e-02 3.739206e-02 5.601356e-02 8.078048e-02 2.830594e-02 8.902566e-03 -1.184003e-02 -1.127429e-02 -1.114196e-02 -1.114196e-02 -1.114196e-02 -1.114196e-02 -1.114196e-02 -1.114196e-02 -1.114196e-02 -9.226049e-03 -1.114196e-02 -1.114196e-02 7.895530e-02 6.001523e-02 -4.012306e-02 1.582300e-02 -7.369129e-02 6.514079e-02 5.931077e-02 2.399596e-02 -3.167557e-04 -6.404602e-03 -6.327314e-03 -6.327314e-03 -6.327314e-03 -6.327314e-03 -6.327314e-03 -6.327314e-03 -6.327314e-03 -6.463684e-03 -6.327314e-03 -6.327314e-03 -8.179301e-03 -1.034175e-02 -3.958971e-02 -2.988219e-02 -4.814556e-02 -9.947919e-03 -5.481785e-03 -1.146868e-03 -2.561419e-05 -9.367194e-06 -5.968329e-06 -5.968329e-06 -5.968329e-06 -5.968329e-06 -5.968329e-06 -5.968329e-06 -5.968329e-06 -1.519312e-05 -5.968329e-06 -5.968329e-06 -8.111384e-03 -1.023325e-02 -4.129360e-02 -2.956864e-02 -4.770927e-02 -9.826522e-03 -5.434417e-03 -1.133775e-03 -1.950653e-05 -3.405154e-06 0.000000e+00 0.000000e+00 0.000000e+00 0.000000e+00 0.000000e+00 0.000000e+00 0.000000e+00 -9.201495e-06 0.000000e+00 0.000000e+00 -8.287750e-03 -1.035477e-02 -4.165902e-02 -2.981657e-02 -4.809712e-02 -9.912835e-03 -3.359340e-03 -1.154931e-03 -2.752242e-05 -1.132321e-05 -7.903551e-06 -7.903551e-06 -7.903551e-06 -7.903551e-06 -7.903551e-06 -7.903551e-06 -7.903551e-06 -1.716559e-05 -7.903551e-06 -7.903551e-06 -8.153565e-03 -1.030798e-02 -4.183342e-02 -2.983754e-02 -4.607452e-02 -9.891563e-03 -5.496954e-03 -1.147593e-03 -2.452079e-05 -8.245756e-06 -4.815803e-06 -4.815803e-06 -4.815803e-06 -4.815803e-06 -4.815803e-06 -4.815803e-06 -4.815803e-06 -1.405980e-05 -4.815803e-06 -4.815803e-06 -8.111384e-03 -1.023325e-02 -4.129360e-02 -2.956864e-02 -4.770927e-02 -9.826522e-03 -5.434417e-03 -1.133775e-03 -1.950653e-05 -3.405154e-06 0.000000e+00 0.000000e+00 0.000000e+00 0.000000e+00 0.000000e+00 0.000000e+00 0.000000e+00 -9.201495e-06 0.000000e+00 0.000000e+00 -8.111384e-03 -1.023325e-02 -4.129360e-02 -2.956864e-02 -4.770927e-02 -9.826522e-03 -5.434417e-03 -1.133775e-03 -1.950653e-05 -3.405154e-06 0.000000e+00 0.000000e+00 0.000000e+00 0.000000e+00 0.000000e+00 0.000000e+00 0.000000e+00 -9.201495e-06 0.000000e+00 0.000000e+00 -8.111384e-03 -1.023325e-02 -4.129360e-02 -2.956864e-02 -4.770927e-02 -9.826522e-03 -5.434417e-03 -1.133775e-03 -1.950653e-05 -3.405154e-06 0.000000e+00 0.000000e+00 0.000000e+00 0.000000e+00 0.000000e+00 0.000000e+00 0.000000e+00 -9.201495e-06 0.000000e+00 0.000000e+00 -8.169689e-03 -1.037345e-02 -4.171276e-02 -2.983376e-02 -4.813754e-02 -9.959911e-03 -5.527038e-03 1.013945e-03 -2.595528e-05 -9.592540e-06 -6.100793e-06 -6.100793e-06 -6.100793e-06 -6.100793e-06 -6.100793e-06 -6.100793e-06 -6.100793e-06 -1.542000e-05 -6.100793e-06 -6.100793e-06 -8.708657e-03 -1.110139e-02 -4.032580e-02 -2.560630e-02 -4.935898e-02 -6.402712e-03 -5.943551e-03 -1.265727e-03 -6.478727e-05 -4.785853e-05 -4.427950e-05 -4.427950e-05 -4.427950e-05 -4.427950e-05 -4.427950e-05 -4.427950e-05 -4.427950e-05 -5.400158e-05 -4.427950e-05 -4.427950e-05 -3.570779e-03 -1.179489e-02 -3.976761e-02 -2.944932e-02 -4.783594e-02 -6.890585e-03 -6.280658e-03 8.281291e-04 -1.006458e-04 -8.290858e-05 -7.924086e-05 -7.924086e-05 -7.924086e-05 -7.924086e-05 -7.924086e-05 -7.924086e-05 -7.924086e-05 -8.896764e-05 -7.924086e-05 -7.924086e-05 -8.111384e-03 -1.023325e-02 -4.129360e-02 -2.956864e-02 -4.770927e-02 -9.826522e-03 -5.434417e-03 -1.133775e-03 -1.950653e-05 -3.405154e-06 0.000000e+00 0.000000e+00 0.000000e+00 0.000000e+00 0.000000e+00 0.000000e+00 0.000000e+00 -9.201495e-06 0.000000e+00 0.000000e+00 -8.111384e-03 -1.023325e-02 -4.129360e-02 -2.956864e-02 -4.770927e-02 -9.826522e-03 -5.434417e-03 -1.133775e-03 -1.950653e-05 -3.405154e-06 0.000000e+00 0.000000e+00 0.000000e+00 0.000000e+00 0.000000e+00 0.000000e+00 0.000000e+00 -9.201495e-06 0.000000e+00 0.000000e+00
 -2.646209e-02 9.226814e-03 -2.697060e-03 -1.027218e-02 -1.226895e-03 -1.593510e-02 -1.125674e-02 -1.341129e-03 -2.527696e-03 -6.968005e-03 -3.789245e-03 -1.586040e-03 -1.649978e-03 -4.084920e-03 -2.960493e-03 2.429478e-02 3.259328e-03 1.559015e-03 3.489718e-02 -1.638782e-03 6.319128e-02 2.393833e-02 -3.905272e-03 2.165430e-02 -4.635938e-04 4.545729e-02 -2.074635e-02 2.345312e-03 2.368440e-02 -6.912652e-03 -1.031598e-02 -2.384186e-02 -1.908109e-02 -2.635128e-02 -8.983901e-03 1.674282e-02 -7.327707e-03 1.815084e-02 6.689899e-02 -1.706532e-02 -3.711339e-02 -1.031474e-01 -6.916120e-02 -4.354672e-02 -7.760451e-02 -3.017324e-02 -7.706272e-03 1.261267e-02 6.544203e-02 6.069142e-02 5.249082e-02 2.466067e-02 2.854586e-02 8.547679e-02 9.323255e-02 1.408213e-01 1.074590e-03 1.306205e-01 1.425481e-01 3.063451e-02 -7.912494e-04 3.865611e-02 -4.676522e-02 -2.677481e-02 -3.040864e-02 1.261984e-02 1.900881e-02 4.275383e-03 -1.348099e-02 -6.644266e-04 1.533182e-02 2.847740e-03 1.098929e-03 -3.171827e-03 4.675707e-02 6.633057e-02 3.478554e-02 6.005321e-02 9.593629e-02 5.822413e-02 -2.121703e-02 -3.745465e-02 -8.278199e-02 -8.846699e-02 -8.652406e-02 -1.425619e-01 1.049569e-02 2.669190e-02 3.330318e-02 5.086202e-02 5.301089e-03 7.589466e-02 3.434833e-02 5.104495e-02 9.223185e-02 1.971166e-01 7.199508e-02 1.323745e-01 1.177048e-01 3.633611e-02 6.013893e-02 4.151995e-03 -1.314620e-02 6.092183e-03 -1.736309e-03 2.320690e-02 -1.023535e-02 2.194337e-04 -3.282277e-02 7.227702e-03 -1.212947e-02 -1.396184e-02 1.090718e-02 -8.757894e-03 -8.364307e-03 2.969040e-02 1.287570e-03 1.759115e-02 2.869702e-02 -7.426442e-03 4.774072e-02 4.336002e-02 2.753198e-02 5.750243e-02 4.006355e-02 9.210150e-02 6.007251e-02 -2.740587e-03 6.016976e-02 -1.238721e-02 2.465588e-02 -2.719066e-02 -3.679718e-02 -2.816578e-02 -4.951428e-02 -1.901588e-02 -2.096346e-02 -1.199725e-02 -1.122567e-02 -3.368564e-02 1.318650e-01 4.565756e-02 9.486765e-02 3.773774e-02 5.069631e-02 6.745713e-02 1.324887e-02 1.062256e-02 7.192926e-03 -2.820174e-03 -3.153859e-02 -1.836645e-02 -3.125304e-02 -2.649567e-02 -3.073567e-02 -7.787871e-02 -1.134544e-02 -3.914236e-02 -7.385393e-02 3.380096e-03 -1.202940e-02 -5.304183e-03 -2.323214e-03 -3.296473e-03 -1.964019e-03 -6.531762e-03 -6.027185e-03 -5.952016e-03 -8.505702e-03 -6.692379e-03 -5.310345e-03 -4.698695e-03 -3.814835e-03 -5.384511e-03 -8.528777e-03 -1.739580e-02 -6.393751e-03 -1.637389e-02 -2.012859e-02 -6.163446e-03 -1.194897e-02 -5.262236e-03 -2.302251e-03 -3.270849e-03 -1.944508e-03 -6.474626e-03 -5.980326e-03 -5.890769e-03 -8.429926e-03 -6.621885e-03 -5.259682e-03 -4.655620e-03 -3.771910e-03 -5.314738e-03 -8.375123e-03 -1.903593e-02 -6.347674e-03 -1.631162e-02 -2.004577e-02 -6.098556e-03 -1.206605e-02 -5.375687e-03 -1.899657e-04 -3.326323e-03 -1.988062e-03 -6.606163e-03 -6.102010e-03 -5.956875e-03 -8.536722e-03 -6.683649e-03 -5.318270e-03 -4.697292e-03 -3.803932e-03 -5.365779e-03 -8.439422e-03 -1.915151e-02 -6.402447e-03 -1.642717e-02 -2.017228e-02 -6.159863e-03 -1.203091e-02 -5.357920e-03 -2.358807e-03 -3.341336e-03 -1.988257e-03 -4.442329e-03 -6.061241e-03 -5.969491e-03 -8.547572e-03 -6.707466e-03 -5.337180e-03 -4.710876e-03 -3.829775e-03 -5.397810e-03 -8.435125e-03 -1.915066e-02 -6.409528e-03 -1.641007e-02 -2.016740e-02 -6.179553e-03 -1.194897e-02 -5.262236e-03 -2.302251e-03 -3.270849e-03 -1.944508e-03 -6.474626e-03 -5.980326e-03 -5.890769e-03 -8.429926e-03 -6.621885e-03 -5.259682e-03 -4.655620e-03 -3.771910e-03 -5.314738e-03 -8.375123e-03 -1.903593e-02 -6.347674e-03 -1.631162e-02 -2.004577e-02 -6.098556e-03 -1.194897e-02 -5.262236e-03 -2.302251e-03 -3.270849e-03 -1.944508e-03 -6.474626e-03 -5.980326e-03 -5.890769e-03 -8.429926e-03 -6.621885e-03 -5.259682e-03 -4.655620e-03 -3.771910e-03 -5.314738e-03 -8.375123e-03 -1.903593e-02 -6.347674e-03 -1.631162e-02 -2.004577e-02 -6.098556e-03 -1.194897e-02 -5.262236e-03 -2.302251e-03 -3.270849e-03 -1.944508e-03 -6.474626e-03 -5.980326e-03 -5.890769e-03 -8.429926e-03 -6.621885e-03 -5.259682e-03 -4.655620e-03 -3.771910e-03 -5.314738e-03 -8.375123e-03 -1.903593e-02 -6.347674e-03 -1.631162e-02 -2.004577e-02 -6.098556e-03 -1.205049e-02 -5.325655e-03 -2.340953e-03 -3.318956e-03 -1.984593e-03 -4.408861e-03 -6.039227e-03 -5.968969e-03 -8.498743e-03 -6.683777e-03 -5.308554e-03 -4.696050e-03 -3.819165e-03 -5.381701e-03 -8.494436e-03 -1.944013e-02 -6.389078e-03 -1.637825e-02 -2.013077e-02 -6.147717e-03 -1.090850e-02 -1.520658e-03 1.720465e-03 -3.675819e-03 -2.210311e-03 -7.368772e-03 -4.430171e-03 -6.437706e-03 -9.222808e-03 -7.153786e-03 -5.733231e-03 -5.052954e-03 -4.107748e-03 -3.602274e-03 -9.027613e-03 -2.038640e-02 -4.685332e-03 -1.746568e-02 -2.141492e-02 -6.594077e-03 -8.298320e-03 -4.138407e-03 -2.829603e-03 -1.801408e-03 -2.356199e-04 -1.378955e-03 -4.798918e-03 -6.798953e-03 -5.823193e-03 -7.836292e-03 -6.205988e-03 -5.512559e-03 -4.421350e-03 -6.151090e-03 -9.378029e-03 -2.062359e-02 -7.389105e-03 -1.667103e-02 -2.265775e-02 -2.797175e-03 -1.194897e-02 -5.262236e-03 -2.302251e-03 -3.270849e-03 -1.944508e-03 -6.474626e-03 -5.980326e-03 -5.890769e-03 -8.429926e-03 -6.621885e-03 -5.259682e-03 -4.655620e-03 -3.771910e-03 -5.314738e-03 -8.375123e-03 -1.903593e-02 -6.347674e-03 -1.631162e-02 -2.004577e-02 -6.098556e-03 -1.194897e-02 -5.262236e-03 -2.302251e-03 -3.270849e-03 -1.944508e-03 -6.474626e-03 -5.980326e-03 -5.890769e-03 -8.429926e-03 -6.621885e-03 -5.259682e-03 -4.655620e-03 -3.771910e-03 -5.314738e-03 -8.375123e-03 -1.903593e-02 -6.347674e-03 -1.631162e-02 -2.004577e-02 -6.098556e-03
 -2.252850e-03 -2.033410e-03 -2.021923e-03 -2.021923e-03 -2.021923e-03 -2.021923e-03 -2.021923e-03 -2.049552e-03 -7.307327e-03 -1.344377e-02 -7.515249e-04 5.965596e-03 -1.863856e-02 5.615578e-04 -7.097112e-03 7.438601e-03 -6.318582e-03 8.116242e-03 3.284960e-02 -6.088528e-03 -9.356985e-03 -8.423841e-03 -8.364776e-03 -8.364776e-03 -8.364776e-03 -8.364776e-03 -8.364776e-03 -8.493157e-03 -1.872795e-02 1.969359e-02 -1.258366e-02 1.187590e-02 8.497216e-03 1.116660e-02 8.330918e-02 5.369929e-02 -2.290576e-02 7.439174e-03 1.011930e-01 -3.749014e-02 -6.025277e-02 -6.658858e-02 -6.801965e-02 -6.801965e-02 -6.801965e-02 -6.801965e-02 -6.801965e-02 -6.719122e-02 3.375807e-02 7.901193e-02 3.582353e-02 9.767715e-02 1.267668e-01 1.002521e-01 1.261424e-01 1.185994e-01 2.311787e-02 1.027514e-01 1.243218e-01 6.630760e-02 -3.168717e-02 -3.213844e-02 -3.188880e-02 -3.188880e-02 -3.188880e-02 -3.188880e-02 -3.188880e-02 -3.234131e-02 -3.802754e-02 -3.084098e-02 1.108521e-02 3.759154e-02 5.801900e-02 1.773336e-02 1.187655e-01 1.067032e-01 2.960725e-02 8.619115e-02 1.274823e-01 6.516925e-02 -6.151656e-02 -6.401479e-02 -6.354202e-02 -6.354202e-02 -6.354202e-02 -6.354202e-02 -6.354202e-02 -6.251987e-02 -1.785721e-02 1.045620e-01 7.922781e-02 8.915321e-02 1.263534e-01 7.041902e-02 1.278591e-01 1.360675e-01 -3.067628e-03 9.237565e-02 1.180878e-01 5.927469e-02 -5.904955e-03 -5.284532e-03 -5.244807e-03 -5.244807e-03 -5.244807e-03 -5.244807e-03 -5.244807e-03 -5.333778e-03 -5.685209e-03 2.213500e-03 -1.819248e-02 -5.588792e-03 2.138260e-02 1.163654e-03 3.194953e-02 5.627893e-02 -1.905640e-02 -5.329483e-03 6.595060e-02 -1.709256e-03 -1.259544e-02 -1.315036e-02 -1.303223e-02 -1.303223e-02 -1.303223e-02 -1.303223e-02 -1.303223e-02 -1.325308e-02 -6.014166e-03 2.143387e-02 -1.753715e-02 1.889792e-02 4.762239e-02 -2.606264e-06 2.969292e-02 6.530160e-02 -1.749578e-02 6.763689e-03 1.071513e-01 4.786074e-02 -8.161463e-03 -7.266225e-03 -7.205609e-03 -7.205609e-03 -7.205609e-03 -7.205609e-03 -7.205609e-03 -7.307886e-03 1.609190e-02 4.989181e-02 7.586956e-03 9.596086e-03 -1.754155e-02 1.945068e-02 4.360769e-02 -8.567517e-03 -1.782474e-02 8.049902e-03 5.202953e-02 1.568871e-02 -7.486298e-05 -9.272884e-06 -5.837815e-06 -5.837815e-06 -5.837815e-06 -5.837815e-06 -5.837815e-06 -1.251518e-05 -1.900805e-03 -9.832469e-03 -4.830601e-03 -1.105632e-02 -1.441918e-02 -9.288050e-03 -2.423257e-02 -2.137171e-02 -2.044483e-03 -1.263150e-02 -3.228964e-02 -8.795813e-03 -6.855715e-05 -3.462170e-06 0.000000e+00 0.000000e+00 0.000000e+00 0.000000e+00 0.000000e+00 -6.533618e-06 -1.880963e-03 -9.746893e-03 -4.783341e-03 -1.096969e-02 -1.427804e-02 -9.179618e-03 -2.391164e-02 -2.312004e-02 -2.017814e-03 -1.253892e-02 -3.211712e-02 -8.720342e-03 -7.408172e-05 -8.788321e-06 -5.334363e-06 -5.334363e-06 -5.334363e-06 -5.334363e-06 -5.334363e-06 -1.195582e-05 -1.898888e-03 -9.804623e-03 -4.821174e-03 -1.103735e-02 -1.437368e-02 -9.247365e-03 -2.428523e-02 -2.363707e-02 -2.033344e-03 -1.260262e-02 -3.228321e-02 -6.623433e-03 -7.519301e-05 -9.784685e-06 -6.234158e-06 -6.234158e-06 -6.234158e-06 -6.234158e-06 -6.234158e-06 -1.288257e-05 -1.908254e-03 -9.868773e-03 -4.853516e-03 -1.109782e-02 -1.442341e-02 -9.287863e-03 -2.410403e-02 -2.327278e-02 -2.046390e-03 -1.272453e-02 -3.239624e-02 -6.720664e-03 -6.855715e-05 -3.462170e-06 0.000000e+00 0.000000e+00 0.000000e+00 0.000000e+00 0.000000e+00 -6.533618e-06 -1.880963e-03 -9.746893e-03 -4.783341e-03 -1.096969e-02 -1.427804e-02 -9.179618e-03 -2.391164e-02 -2.312004e-02 -2.017814e-03 -1.253892e-02 -3.211712e-02 -8.720342e-03 -6.855715e-05 -3.462170e-06 0.000000e+00 0.000000e+00 0.000000e+00 0.000000e+00 0.000000e+00 -6.533618e-06 -1.880963e-03 -9.746893e-03 -4.783341e-03 -1.096969e-02 -1.427804e-02 -9.179618e-03 -2.391164e-02 -2.312004e-02 -2.017814e-03 -1.253892e-02 -3.211712e-02 -8.720342e-03 -6.855715e-05 -3.462170e-06 0.000000e+00 0.000000e+00 0.000000e+00 0.000000e+00 0.000000e+00 -6.533618e-06 -1.880963e-03 -9.746893e-03 -4.783341e-03 -1.096969e-02 -1.427804e-02 -9.179618e-03 -2.391164e-02 -2.312004e-02 -2.017814e-03 -1.253892e-02 -3.211712e-02 -8.720342e-03 -7.736918e-05 -1.151830e-05 -8.021468e-06 -8.021468e-06 -8.021468e-06 -8.021468e-06 -8.021468e-06 -1.470625e-05 -1.912698e-03 -9.849967e-03 -4.847312e-03 -1.109443e-02 -1.442949e-02 -9.287590e-03 -2.406332e-02 -2.326911e-02 -2.054511e-03 -1.269869e-02 -3.031688e-02 -8.838380e-03 -1.162016e-04 -4.755700e-05 -4.369207e-05 -4.369207e-05 -4.369207e-05 -4.369207e-05 -4.369207e-05 -5.065441e-05 -2.043947e-03 -8.383268e-03 -5.146569e-03 -9.592773e-03 -1.528126e-02 -9.885895e-03 -1.996390e-02 -2.165082e-02 -2.191385e-03 -1.335766e-02 -3.194606e-02 -9.401878e-03 -1.630596e-04 -9.132753e-05 -8.726886e-05 -8.726886e-05 -8.726886e-05 -8.726886e-05 -8.726886e-05 -9.463337e-05 -2.215246e-03 -1.130369e-02 -3.357858e-03 -1.035784e-02 -1.636804e-02 -4.113927e-03 -1.997555e-02 -2.111475e-02 -2.365935e-03 -1.204577e-02 -3.169334e-02 -1.005001e-02 -6.855715e-05 -3.462170e-06 0.000000e+00 0.000000e+00 0.000000e+00 0.000000e+00 0.000000e+00 -6.533618e-06 -1.880963e-03 -9.746893e-03 -4.783341e-03 -1.096969e-02 -1.427804e-02 -9.179618e-03 -2.391164e-02 -2.312004e-02 -2.017814e-03 -1.253892e-02 -3.211712e-02 -8.720342e-03 -6.855715e-05 -3.462170e-06 0.000000e+00 0.000000e+00 0.000000e+00 0.000000e+00 0.000000e+00 -6.533618e-06 -1.880963e-03 -9.746893e-03 -4.783341e-03 -1.096969e-02 -1.427804e-02 -9.179618e-03 -2.391164e-02 -2.312004e-02 -2.017814e-03 -1.253892e-02 -3.211712e-02 -8.720342e-03
[truncated: 1,532,911 more chars]
