# Supplementary material for: Benchmarking Inverse Statistical Approaches for Protein Structure and Design with Exactly Solvable Models
Source: PLoS Comput Biol. 2016 May 13;12(5):e1004889. doi: 10.1371/journal.pcbi.1004889 (PMC4866778; doi:10.1371/journal.pcbi.1004889)
Supplement: S1 Code — See readme.txt file. (ZIP) [file pcbi.1004889.s002.zip › CodeS1/MC_code.f90]

! program MC_lattice-protein_november-2015

!Copyright for this implementation:
!2015 - Hugo Jacquin, hugo.jacquin@mailoo.org

!Permission is granted for anyone to copy, use, or modify this
!software and accompanying documents for any uncommercial
!purposes, provided this copyright notice is retained, and note is % made
!of any changes that have been made. This software and
!documents are distributed without any warranty, express or
!implied. All use is entirely at the user's own risk.

!Any publication resulting from applications of this code should cite:
!Benchmarking inverse statistical approaches for protein structure and design with 
! exactly  solvable models
! Hugo Jacquin, Amy Gilson, Eugene Shakhnovich, Simona Cocco, and Rémi Monasson
!Submitted to Plos. Comp. Bio (2015)
!
!


!-----------------------------------------------------------
!  This code needs two accompanying files
!  energies.dat and contact_maps_10000.dat
!  Compile with any fortran compiler without options
!  run with ./exectuable.out structure beta Mcsteps msasize  
!-----------------------------------------------------------

  implicit none
  real*8 ran1
  character*1 code(20),a
  character*27 lett,b
  real*8 energies(400)
  integer contact1(280000),contact2(280000),seq(27),new_seq(27)
  integer struc,i,j,k,l,now(3),seed,iter,nseq,count,numstruc,N,q,nmut,check,ini,M
  character*128 systeme,stemp      
  real*8 beta,pnat,new_pnat,sum,energy  
  real*8 inter1,inter2,start,finish,test 
  real*8 gammln,poidev
  
!---------------------------------------------------  
! seed initialisation for random numbers
!---------------------------------------------------  

  call itime(now)
  seed=150*now(3)
  inter1=ran1(-seed)

  numstruc=10000				! number of competing structures
  N=27						! protein size
  q=20						! alphabet size

!---------------------------------------------------  
! get input parameters
!---------------------------------------------------  

  call getarg(1,stemp)
  read(stemp,*) struc                 ! chosen structure
  call getarg(2,stemp)
  read(stemp,*) beta                  ! evolution inverse temperature
  call getarg(3,stemp)
  read(stemp,'(I10)') iter            ! number of MC steps between consecutive samples
  call getarg(4,stemp)
  read(stemp,'(I10)') nseq            ! size of the final msa required

  print *,'structure = ',struc
  print *,'temperature = ',beta
  print *,'MC steps = ',iter
  print *,'number of sequences = ',nseq


!---------------------------------------------------   
! imports the Miyazawa-Jernigan interaction energies
!---------------------------------------------------

  systeme='energies.dat'               
  open(001,file=systeme,status='old',form='formatted')
  do i=1,q*q
    read(001,*) inter1,inter2,energies(i)               
  enddo
 
!-------------------------------------------------------
! imports the contact maps of all structures in a vector
!-------------------------------------------------------

  systeme='contact_maps_10000.dat'     
  open(001,file=systeme,status='old',form='formatted')
  do i=1,numstruc
    do j=1,28
      read(001,*) inter1,contact1((i-1)*28+j),contact2((i-1)*28+j)    
    enddo
  enddo                                 

!-------------------------------------------------------
!  genetic code used here ='CMFILVWYAGTSNQDEHRKP' 
!-------------------------------------------------------

  code(1)='C'
  code(2)='M'
  code(3)='F'
  code(4)='I'
  code(5)='L'
  code(6)='V'
  code(7)='W'
  code(8)='Y'
  code(9)='A'
  code(10)='G'
  code(11)='T'
  code(12)='S'
  code(13)='N'
  code(14)='Q'
  code(15)='D'
  code(16)='E'
  code(17)='H'
  code(18)='R'
  code(19)='K'
  code(20)='P'

  
  write(stemp,'(I10)') struc
  systeme=trim(adjustl(stemp))//'.msa'
  
  
 
  do i=1,N
    seq(i)=ceiling(ran1(seed)*q)             			    ! random starting sequence
  enddo
  open(001,file=systeme,status='new',access='append')  	    ! opens msa file for future writing	
    

  pnat=0.d0							    ! calculate the Pnat of the initial sequence
  sum=0.d0
  do j=1,numstruc
    energy=0.d0
    do k=1,28
      energy=energy+energies((seq(contact1((j-1)*28+k))-1)*20+seq(contact2((j-1)*28+k)))  
    enddo
    sum=sum+exp(-energy)
    if (j.eq.struc) then
      pnat=exp(-energy)
    endif
  enddo
  pnat=pnat/sum 


!-----------------------------------------------------------------------------------------
!     Main loop over the sequences
!-----------------------------------------------------------------------------------------

      
  call CPU_TIME(start)
  count=0							! counts the current number of sequences added

  do while (count.lt.nseq)                 


!-----------------------------------------------------------------------------------------
!     MC loop 
!-----------------------------------------------------------------------------------------


    do i=1,iter                     
    
      new_seq=seq
      

      nmut=0
      do while ((nmut.eq.0).or.(nmut.ge.28))
        nmut=poidev(1.d0,seed)					      ! choose a poissonian number of mutations
      enddo
      
      do k=1,nmut
        new_seq(ceiling(ran1(seed)*N))=ceiling(ran1(seed)*q)	      ! mutates nmut random sites to random amino acids
      enddo
  
      new_pnat=0.d0
      sum=0.d0
      

      do j=1,numstruc						      ! calculates the Pnat of the mutated sequence
        energy=0.d0
        do k=1,28
          energy=energy+energies((new_seq(contact1((j-1)*28+k))-1)*20+new_seq(contact2((j-1)*28+k)))
        enddo
        if (j.eq.struc) then            
          new_pnat=exp(-energy)    
        endif        
        sum=sum+exp(-energy)
      enddo
      new_pnat=new_pnat/sum               
      

      if (new_pnat.ge.pnat) then        		 	      ! Metropolis acceptance criterium
        seq=new_seq
        pnat=new_pnat
      else 
        test=(new_pnat/pnat)**beta
        if (ran1(seed).le.test) then
          seq=new_seq
          pnat=new_pnat
        endif
      endif
    
    enddo

!-----------------------------------------------------------------------------------------
!     End of MC loop 
!-----------------------------------------------------------------------------------------
    
   
    count=count+1
    lett=trim(adjustl(code(seq(1))))				    ! adding the sequence to the msa
    do j=2,N
      a=trim(adjustl(code(seq(j))))
      b=trim(adjustl(trim(adjustl(lett))//a))
      lett=b
    enddo
    write(001,*) beta,pnat,'     ',lett
    print *,count,'sequence added'

    
  enddo
  close(001)
  
  call CPU_TIME(finish)
  print *,'time elapsed = ',finish-start

!-----------------------------------------------------------------------------------------
!     End of main loop
!-----------------------------------------------------------------------------------------


end program


!-----------------------------------------------------------------------------------------
!     Random number generator (uniform in [0,1])
!-----------------------------------------------------------------------------------------


double precision function ran1(idum)
  
  integer idum,IA,IM,IQ,IR,NTAB,NDIV
  double precision AM,EPS,RNMX
  parameter (IA=16807,IM=2147483647,AM=1.d0/IM,IQ=127773,IR=2836,&
             NTAB=32,NDIV=1+(IM-1)/NTAB,EPS=1.2d-7,RNMX=1.d0-EPS)
  integer j,k,iv(NTAB),iy
  save iv,iy
  data iv /NTAB*0/, iy /0/
  if ((idum.le.0).or.(iy.eq.0)) then
    idum=max(-idum,1)
    do j=NTAB+8,1,-1
      k=idum/IQ
      idum=IA*(idum-k*IQ)-IR*k
      if (idum.lt.0) idum=idum+IM
      if (j.le.NTAB) iv(j)=idum
    enddo
    iy=iv(1)
  endif
  k=idum/IQ
  idum=IA*(idum-k*IQ)-IR*k
  if (idum.lt.0) idum=idum+IM
  j=1+iy/NDIV
  iy=iv(j)
  iv(j)=idum
  ran1=min(AM*iy,RNMX)
  
  return
end function ran1

!-----------------------------------------------------------------------------------------
!     ln Gamma function for the poisson number generator 
!-----------------------------------------------------------------------------------------


double precision function gammln(xx) 

  double precision xx
  integer j
  double precision ser,stp,tmp,x,y,cof(6)
  save cof,stp
  data cof,stp/76.18009172947146d0,-86.50532032941677d0,24.01409824083091d0,&
        -1.231739572450155d0,0.1208650973866179d-2,-0.5395239384953d-5,&
        2.5066282746310005d0/
  x=xx
  y=x
  tmp=x+5.5d0 
  tmp=(x+0.5d0)*log(tmp)-tmp 
  ser=1.000000000190015d0
  do j=1,6
    y=y+1.d0
    ser=ser+cof(j)/y 
  enddo
  gammln=tmp+log(stp*ser/x) 
  
  return
end function gammln


!-----------------------------------------------------------------------------------------
!     Random number generator (poisson distribution)
!-----------------------------------------------------------------------------------------


double precision function poidev(xm,idum)

  integer idum
  double precision xm,PI 
  parameter (PI=3.141592654)
  double precision alxm,em,g,oldm,sq,t,y,gammln,ran1 
  save alxm,g,oldm,sq
  data oldm /-1.d0/
  
  if (xm.lt.12.d0) then
    if (xm.ne.oldm) then 
      oldm=xm
      g=exp(-xm) 
    endif
    em=-1
    t=1.d0
2   em=em+1.d0
    t=t*ran1(idum)
    if (t.gt.g) goto 2 
  else
    if (xm.ne.oldm) then 
      oldm=xm
      sq=sqrt(2.d0*xm) 
      alxm=log(xm)
      g=xm*alxm-gammln(xm+1.d0)
    endif
1   y=tan(PI*ran1(idum))
    em=sq*y+xm
    if (em.lt.0.d0) goto 1
    em=int(em)
    t=0.9d0*(1.d0+y**2)*exp(em*alxm-gammln(em+1.d0)-g)
    if (ran1(idum).gt.t) goto 1 
  endif
  poidev=em 
  
  return 
end function poidev
