# Supplementary material for: Benchmarking Inverse Statistical Approaches for Protein Structure and Design with Exactly Solvable Models
Source: PLoS Comput Biol. 2016 May 13;12(5):e1004889. doi: 10.1371/journal.pcbi.1004889 (PMC4866778; doi:10.1371/journal.pcbi.1004889)
Supplement: S1 Code — See readme.txt file. (ZIP) [file pcbi.1004889.s002.zip › CodeS1/README]

***************************************************************************************
*Copyright for this implementation:
*2015 - Hugo Jacquin, S.Cocco, R. Monasson. Mails: hugo.jacquin@mailoo.org,
* cocco@lps.ens.fr, monasson@lpt.ens.fr, 
*Permission is granted for anyone to copy, use, or modify this
*software and accompanying documents for any uncommercial
*purposes, provided this copyright notice is retained, and note is % made
*of any changes that have been made. This software and
*documents are distributed without any warranty, express or
*implied. All use is entirely at the user's own risk.
*
*Any publication resulting from applications of this code should cite:
*Benchmarking inverse statistical approaches for protein structure and design with 
* exactly  solvable models
* Hugo Jacquin, Amy Gilson, Eugene Shakhnovich, Simona Cocco, and Rémi Monasson
*Submitted to Plos. Comp. Bio (2015)
*****************************************************************************************


Contact maps of structures
--------------------------

The list of the 10000 contact maps of the structures studied in the paper
is in the file contact_maps_10000.dat under the form

   col1            col2      col3
structure-index   site i    site j

Each structure has 28 contacts, so that the file has 10000x28 lines.


Miyazawa-Jernigan energy parameters
-----------------------------------

The Miyazawa-Jernigan energy parameters are in the file energies.dat under the form

col1  col2    col3
  a    b     E(a,b)

a and b are a.a. indices (from 1 to 20) and E(a,b) the corresponding energy.
There are 20x20 lines (pairs a,b and b,a both appear)


Code for producing multiple sequence alignments
-----------------------------------------------

The file MCcode.f90 is a fortran program that generates the alignments.
Compile with any fortran compiler without any options, for example:

> gfortran MCcode.f90

generates an "a.out" executable (add option "-o output.out" to change the output name).

Usage:

> ./a.out struc beta MCsteps M

produces a number "M" (integer) of sequences equilibrated at inverse temperature "beta" (real number) with target structure "struc" (integer from 1 to 10000). The equilibration is given by "MCsteps" (a large integer, depending of the inverse temperature. 1000 steps are ok pour a temperature of 10^-3)

Will generate a file "align.msa" in the same folder containing the equilibrated sequences.
This output file has the following structure:

col1    col2   col3
beta    pnat  sequence

and M lines. pnat is the folding probability of the sequence in the target structure (see main paper for the definition) and should be close to 1 for small temperatures.


Multiple sequence alignments
----------------------------

- align_X.msa files are multiple sequence alignments for the four structures A,B,C,D
A has index number 625 in the contact_maps_10000.dat file
B has index 848
C has index 6683
D has index 6685


Couplings files
---------------


The couplings_plm_X.j files were inferred with the Pseudo-Likelihood Asymmetric Method (M. Ekeberg, E. Hartonen, and E. Aurell.J. Comp. Phys., 276:341–356, 2014). The code is available at http://plmdca.csc.kth.se/

The couplings_ACE_X.j files were inferred with the adaptive cluster expansion procedure,followed by a Boltzmann-machine learning procedure. The code is available at 
https://github.com/johnbarton/ACE/tree/0c092187547191689f678b0de8812daa544ff778


They are under the form

h_1(1) … h_1(q1)
…
…
…
h_N(1) … h_N(qN)
J_{1,2}(1,1) … J_{1,2}(1,q2) J_{1,2}(2,1) … J_{1,2}(2,q2) … … J_{1,2}(q1,1) … J_{1,2}(q1,q2)
…
J_{1,N}(1,1) … J_{1,N}(1,qN) J_{1,N}(2,1) … J_{1,N}(2,qN) … … J_{1,N}(q1,1) … J_{1,N}(q1,qN)
J_{2,3}(1,1) … J_{2,3}(1,q3) J_{2,3}(2,1) … J_{2,3}(2,q3) … … J_{2,3}(q2,1) … J_{2,3}(q2,q3)
…
J_{2,N}(1,1) … J_{2,N}(1,qN) J_{2,N}(2,1) … J_{2,N}(2,qN) … … J_{2,N}(q2,1) … J_{2,N}(q2,qN)
…
…
…
J_{N-1,N}(1,1) … J_{N-1,N}(1,qN) J_{N-1,N}(2,1) … J_{N-1,N}(2,qN) … … J_{N-1,N}(qN-1,1) … J_{N-1,N}(qN-1,qN)


where N is the number of sites of the protein (27 in our case) and qi is the number of observed amino acids at site i in the whole alignment.

All codes necessary for the ACE inference procedure are available in CodeS2.

calc_pnat
---------


The calc_pnat.m file is a simple matlab routine that calculates the pnat of a given sequence for a given structure index.
See description in the file.
