# Supplementary material for: Benchmarking Inverse Statistical Approaches for Protein Structure and Design with Exactly Solvable Models
Source: PLoS Comput Biol. 2016 May 13;12(5):e1004889. doi: 10.1371/journal.pcbi.1004889 (PMC4866778; doi:10.1371/journal.pcbi.1004889)
Supplement: S2 Code — See readme.txt file. (ZIP) [file pcbi.1004889.s003.zip]

Archive with 94 entries (87 files):
- CodeS2/
- CodeS2/.DS_Store
- __MACOSX/
- __MACOSX/CodeS2/
- __MACOSX/CodeS2/._.DS_Store
- CodeS2/README.txt
- __MACOSX/CodeS2/._README.txt
- CodeS2/S_A/
- CodeS2/S_A/align_A.faa
- __MACOSX/CodeS2/S_A/
- __MACOSX/CodeS2/S_A/._align_A.faa
- CodeS2/S_A/align_A_w0lp_pmin0.cmsa
- __MACOSX/CodeS2/S_A/._align_A_w0lp_pmin0.cmsa
- CodeS2/S_A/align_A_w0lp_pmin0.cons
- __MACOSX/CodeS2/S_A/._align_A_w0lp_pmin0.cons
- CodeS2/S_A/align_A_w0lp_pmin0.errapp
- __MACOSX/CodeS2/S_A/._align_A_w0lp_pmin0.errapp
- CodeS2/S_A/align_A_w0lp_pmin0.freq
- __MACOSX/CodeS2/S_A/._align_A_w0lp_pmin0.freq
- CodeS2/S_A/align_A_w0lp_pmin0.ind
- __MACOSX/CodeS2/S_A/._align_A_w0lp_pmin0.ind
- CodeS2/S_A/align_A_w0lp_pmin0.indcons
- __MACOSX/CodeS2/S_A/._align_A_w0lp_pmin0.indcons
- CodeS2/S_A/align_A_w0lp_pmin0.indgauge
- __MACOSX/CodeS2/S_A/._align_A_w0lp_pmin0.indgauge
- CodeS2/S_A/align_A_w0lp_pmin0.indgrouped
- __MACOSX/CodeS2/S_A/._align_A_w0lp_pmin0.indgrouped
- CodeS2/S_A/align_A_w0lp_pmin0.p
- __MACOSX/CodeS2/S_A/._align_A_w0lp_pmin0.p
- CodeS2/S_A/align_A_w0lp_pmin0.q
- __MACOSX/CodeS2/S_A/._align_A_w0lp_pmin0.q
- CodeS2/S_A/align_A_w0lp_pmin0.qgrouped
- __MACOSX/CodeS2/S_A/._align_A_w0lp_pmin0.qgrouped
- CodeS2/S_A/align_A_w0lp_pmin0.wgt
- __MACOSX/CodeS2/S_A/._align_A_w0lp_pmin0.wgt
- CodeS2/S_A/align_A_w0lp_pmin0g20.0001.sce
- __MACOSX/CodeS2/S_A/._align_A_w0lp_pmin0g20.0001.sce
- CodeS2/S_A/align_A_w0lp_pmin0g20.0001t0.128-learn.fit
- __MACOSX/CodeS2/S_A/._align_A_w0lp_pmin0g20.0001t0.128-learn.fit
- CodeS2/S_A/align_A_w0lp_pmin0g20.0001t0.128-learn.j
- __MACOSX/CodeS2/S_A/._align_A_w0lp_pmin0g20.0001t0.128-learn.j
- CodeS2/S_A/align_A_w0lp_pmin0g20.0001t0.128.j
- __MACOSX/CodeS2/S_A/._align_A_w0lp_pmin0g20.0001t0.128.j
- CodeS2/S_A/letter2number.m
- __MACOSX/CodeS2/S_A/._letter2number.m
- CodeS2/S_A/readme.txt
- __MACOSX/CodeS2/S_A/._readme.txt
- CodeS2/S_A/WriteCMSAlatticelp.m
- __MACOSX/CodeS2/S_A/._WriteCMSAlatticelp.m
- __MACOSX/CodeS2/._S_A
- CodeS2/S_B/
- CodeS2/S_B/align_B.faa
- __MACOSX/CodeS2/S_B/
- __MACOSX/CodeS2/S_B/._align_B.faa
- CodeS2/S_B/align_B_w0lp_pmin0.cmsa
- __MACOSX/CodeS2/S_B/._align_B_w0lp_pmin0.cmsa
- CodeS2/S_B/align_B_w0lp_pmin0.cons
- __MACOSX/CodeS2/S_B/._align_B_w0lp_pmin0.cons
- CodeS2/S_B/align_B_w0lp_pmin0.errapp
- __MACOSX/CodeS2/S_B/._align_B_w0lp_pmin0.errapp
- CodeS2/S_B/align_B_w0lp_pmin0.freq
- __MACOSX/CodeS2/S_B/._align_B_w0lp_pmin0.freq
- CodeS2/S_B/align_B_w0lp_pmin0.ind
- __MACOSX/CodeS2/S_B/._align_B_w0lp_pmin0.ind
- CodeS2/S_B/align_B_w0lp_pmin0.indcons
- __MACOSX/CodeS2/S_B/._align_B_w0lp_pmin0.indcons
- CodeS2/S_B/align_B_w0lp_pmin0.indgauge
- __MACOSX/CodeS2/S_B/._align_B_w0lp_pmin0.indgauge
- CodeS2/S_B/align_B_w0lp_pmin0.indgrouped
- __MACOSX/CodeS2/S_B/._align_B_w0lp_pmin0.indgrouped
- CodeS2/S_B/align_B_w0lp_pmin0.p
- __MACOSX/CodeS2/S_B/._align_B_w0lp_pmin0.p
- CodeS2/S_B/align_B_w0lp_pmin0.q
- __MACOSX/CodeS2/S_B/._align_B_w0lp_pmin0.q
- CodeS2/S_B/align_B_w0lp_pmin0.qgrouped
- __MACOSX/CodeS2/S_B/._align_B_w0lp_pmin0.qgrouped
- CodeS2/S_B/align_B_w0lp_pmin0.wgt
- __MACOSX/CodeS2/S_B/._align_B_w0lp_pmin0.wgt
- CodeS2/S_B/align_B_w0lp_pmin0g20.00002t0.07-learnt262.j
- __MACOSX/CodeS2/S_B/._align_B_w0lp_pmin0g20.00002t0.07-learnt262.j
- CodeS2/S_B/align_B_w0lp_pmin0g20.0001.sce
- __MACOSX/CodeS2/S_B/._align_B_w0lp_pmin0g20.0001.sce
- CodeS2/S_B/align_B_w0lp_pmin0g20.0001t0.068-learnt821.j
- __MACOSX/CodeS2/S_B/._align_B_w0lp_pmin0g20.0001t0.068-learnt821.j
- CodeS2/S_B/align_B_w0lp_pmin0g20.0001t0.068.j
- __MACOSX/CodeS2/S_B/._align_B_w0lp_pmin0g20.0001t0.068.j
- CodeS2/S_B/letter2number.m
- __MACOSX/CodeS2/S_B/._letter2number.m
- CodeS2/S_B/readme.txt
- __MACOSX/CodeS2/S_B/._readme.txt
- CodeS2/S_B/WriteCMSAlatticelp.m
- __MACOSX/CodeS2/S_B/._WriteCMSAlatticelp.m
- __MACOSX/CodeS2/._S_B
- __MACOSX/._CodeS2
