# Supplementary material for: Benchmarking Inverse Statistical Approaches for Protein Structure and Design with Exactly Solvable Models
Source: PLoS Comput Biol. 2016 May 13;12(5):e1004889. doi: 10.1371/journal.pcbi.1004889 (PMC4866778; doi:10.1371/journal.pcbi.1004889)
Supplement: S2 Code — See readme.txt file. (ZIP) [file pcbi.1004889.s003.zip › CodeS2/README.txt]

*****************************************************************************************
*The cluster expansion code is  available at https://github.com/johnbarton/ACE tree0c092187547191689f678b0de8812daa544ff778

%Copyright for this implementation:
%2015 - John Barton, Eleonora de Leonardis, R. Monasson, Simona Cocco
%jpbarton@gmail.com,eleonora.deleonardis@gmail.com,monasson@lpt.ens.fr, cocco@lps.ens.fr

%Permission is granted for anyone to copy, use, or modify this
%software and accompanying documents for any uncommercial
%purposes, provided this copyright notice is retained, and note is % made
%of any changes that have been made. This software and
%documents are distributed without any warranty, express or
%implied. All use is entirely at the user's own risk.

%Publication resulting from applications of ACE should cite:

   %  J Barton, E de Leonardis, R Monasson, and S Cocco (2015)
    % ACE: inference of graphical models describing functional constraints
    % on protein sequences and neural activity patterns
    % and  
    % S Cocco, R Monasson. Adaptive Cluster Expansion for Inferring
    % Boltzmann Machines with Noisy Data. Physical Review Letters 106, 090601
    % (2011)
******************************************************************************************

Structures S_A and S_B


The input file for the cluster expansion: the file align_X_w0lp_pmin0.p is generated from the .msa file by the program: WriteCMSAlatticeplm.m . X is the structure name.


To run the ACE inference procedure
./bin/sce -d input_directory  -i align_X_w0lp_pmin0 -o align_X_w0lp_pmin0g20.0001 -b 50000 -g2 0.0001

To run the Monte Carlo learning refinement starting from from the  outalign_X_w0lp_pmin0g20.0001.j 
 ./bin/qls -d input_directory -i align_X_w0lp_pmin0g20.0001  -o align_B_w0lp_pmin0g2-learn -c align_B_w0lp_pmin0 -b 50000 -g2 0.0001&


 
%For a MC-sampling of the inferred model and test the higher order correlarions
./bin/qgt -d input_directory -i  align_X_w0lp-learn -o  align_X_w0lp-learn -c align_X_w0_pmin0lp -m align_X_w0_pmin0lp -b 50000 -g2 0.0001 -p3red &


%To generate 10000 new sequences with their energies with a MC-sampling of the inferred model 
For a MC-sampling of the inferred model and test the higher order correlarions
./bin/qgt -d input_directory -i  align_X_w0lp-learn -o  align_X_w0lp-learn -c align_X_w0_pmin0lpmc10000 -m align_X_w0_pmin0lp -b 50000 -g2 0.0001 -mcb10000 &

Details of the implementation and inputs for the ACE algorithm for the structures S_A,S_B,S_C,S_D are in the respective directories
