# Supplementary material for: Benchmarking Inverse Statistical Approaches for Protein Structure and Design with Exactly Solvable Models
Source: PLoS Comput Biol. 2016 May 13;12(5):e1004889. doi: 10.1371/journal.pcbi.1004889 (PMC4866778; doi:10.1371/journal.pcbi.1004889)
Supplement: S2 Code — See readme.txt file. (ZIP) [file pcbi.1004889.s003.zip › CodeS2/S_A/align_A.faa]

EKAMPAMDPDMAHEHKKKIRAWMFEGE
EKALNPVDTECWKEYKKKMRPVMLDAR
EKQFPCMDEDCCKFRRKRCRGCWIDRE
DKGLACCESDCENQRRKRYSKCFLDCR
DSAPGWLMQYMEGEFRKRRNKAHLEVE
EKSYHVIAAQFEKDIRKRRKKHVLEKD
DKREPEFSQCMETDFKRKWKRWEFETE
DKGIRHCAPAWDTYLKEKMNRDLFECE
EKGIKCCRGQWERGIRPKYHKDYLECE
EYSVKRLVEAYESYLREKMWREMLECG
EKAPKGLVGYLEKWLRQKVRKEYLELE
EKKPPHWPTAIEAQVKKKFKKWYIEEQ
DRKQDCICGIWEAWVRPRVRKQYLEEA
ERKQKMWGPAVENWCRARFRKEDLEEP
ERCCKHCKESLYSTLKAKFRPEILECE
EKSLSWCKPDFERIIKPKFKKCLLDCE
ERTMCACRGCFEPDMRKRRKKCYFESE
DRRWPVWPTVIDNDMKKKRRKVPFEAD
DKRVGALCRWFDRDMKKRHRKVFFEFD
DRPARCCACNCEKMMKTRMKRDYLDCT
DPKLACIIDCCEKDIKKKTGKCFLEFE
EKKIQCLKCMCDKALKSKVMRCMLEED
DKKICPMKQVCDKMIRRKFKKCMLDDD
KREVCCICCICPAELRKDVEACLLERQ
KREVPCLKCDCARTYRPNCEPVCLDRE
KSDLPVLRQEVCKNYKKNCPHVMFDRE
KDRWKRVKEEYCSCYKGDCETELFNGE
KTTLTGLKEEMCKCFRQDCTCAFFEPE
KEKMEIYKADVCTCVDGDCEGRMFRDE
RESIGKLKDMWCACIETDCDCKRLRKE
KEELKHVKSECCGCYRTDCTCTILRKE
RADARDYKKEHCKQYREDCACEIFFKD
KRGPNPFKHEVCKWLKEDCDCGLIEGE
REDVSGFRDWMCPQMKEDCECYLFNTD
KDNAQWLRNECCSVLRGDCECSFIRTE
KEPADVLRQRFCDWFEQECECQWLKYR
KDAIEVLYTHLCDWMEPDCDQKYLRLR
KEDRAVFMPVVSKWLRPDIDGPRLRKE
KEDLPRLIEAWREVLEAEIDENRFRRS
REELPRVGDIWGAPFEHELEGPIFKKG
KEEHPNLDDWFCPCLEQDCEGFMIKKR
KEDVGWIEMNVCQCMEADCEPVYLRRK
KYDFGKFPYGVCTTWEDDCDTAFLRRK
KEDKAHLMKWVHPCLEGECDNPYIKKK
KEDMPRIIELFHVPLNHEMDHQFLRRT
KEDFSRLQNWIRPVLEPDLHDLFLKKK
RDEMPKVMDVLAACFEPEMETWHIRKK
KDEIRKICDCYKPVFEGDIEGTRLRKK
REEHEKFCDCLDGTCDNEVERQTFKRS
KDDLKMIRHCLPASCENEFPGECFKRD
KWECQHCKDACWGQLRPELEPCCFRKE
KDEICCLRCYCEDVWNTDFSRCLFRRD
KEQVCCLKPLCERVFHPEVNRCWFRKD
KPNIACLRCNCEDGWRSDMERCFFRTD
KTNAHCVRGQCEPDYRRERENCGIYAE
KRPPPMMGCPLDTDVRKEREKMEFDWD
KAPIPCFRPPCDSTWKEDTEKCIFECD
REAFGCFYPACENKFRDDYEKCVIRVD
RYKVCCIRCRCNDRWKEDYDDCVIYWE
KAPWCCFRCECAKGFKDEVDGCLVFIE
RDEMDCFKCACRNKITEEFDECWFKSE
KWPLPPLKPKCVEKYEDEFEQCMLKVN
KDEINVFRARCADMYEAEWDGCHLRKD
KEECPCLREKCAEWGRPELAACMIRKD
KEDMTCLRSCCCPMYNAEFEDSRLKKD
KDDQSRYKECFVCCVEHEFEAVHLRKE
KDDMDYVVQILYTCLDNELEGKRLRRK
KDECDRMEECYAPCCDQEMESHHIRKK
KEEVEHFANAWGGHLEEEWEPKRFKKR
SDACDHLWDQYCEVFDPECACKCLRIR
RDAANALEMRFCDCWDGELECKYLRIH
RESVERFMDKLCGAFDPELYCKILRGK
KDDCYKMHEALAVAFEDELDAACLRRS
KDDCHRFVEVWTYQLDEEIDPHCVRRS
RDEDRGYAGFMKKPLDDDWDDLRLRKK
KEESHALYAHYRPCFECEMEDRRLKKK
KDDISPISRCWKSKCDEDYEDPILKRA
KEEIPQIPRCFRAPCDHDIEDMIFKKG
KEEMDYICTCMRQGCDSELVEHIFKLS
KNEISKFCECLKQTCPDEIEDGILKKP
KARAKTLCACMKHKCWEEYNEQVLRPG
KTDCNRMCDCLKPRCEDDVEEKCLRTP
KEQYQMICACFKSKCHEDVEDSYFRKP
KDNADVFCALLKCKCEQEIEERHFREH
KEPMNMLVGWFKNKLGEEEEEHWFRMQ
KMSFESVCTCWKPSCDDEYTDKMLRAH
KDEWKMFPACFKCNLENEYDTVRLKKS
REDKDKICSCIAHTCEHDLDARMLRRK
RDDMTPLCGGFRGYMDPDFEQSWFRKC
KESIDMMVGGMRRELCKEYEDRYFRCC
KIKFDEFLKWMRMELCRDYEDRWLCTC
KCEETEFWRAFKGDLCSDYDEMLMCRC
RMEMTFFWSILRAKICDDYEDFFLCKC
KNEFGGVCGALRGKICDEWEEWLFYRC
REECSCICGCIKHRCEEDLDESLFRKR
KDEYEFLCDCVSQWCDGDMEEKRLRRA
KEDMERICSCYRPVCEQDLEGKWFRWR
KEKIEKFCDQDRNVCDSEIEDRTFRAH
KEPARKCCEPYKAMCHADIAERFFRCC
KEPFKCVYCHCKTKFDEEWDETWFRAQ
KEGVCCFMSQCKPTIEPEIDECFLKYA
REPMCQIKKWCKGIVDAELTDCLFRTD
KYPVCCFGQRCRDVFERELEECVIREK
KERWCCWRAFCKKMLDPEMEDCYFKED
KDPVSCIRCACGGDVRQEYNPGAFRYE
KEDVTCIRTVCSEYIEGEIWNCFLRRE
KEDMCWFRMAIKPRIESELDECFFKRE
REDVGSLCTVMKAALDADLEEPVFKKK
REDEQKVMEMLHTCFEGDCDEARIRAK
RDDSKAFPPIFCACLDDECDGWHLRRK
DDERPFWIALFCACVEPECKQWYIRRK
KCDCDKWLDLECGCMESECYSRCLRRK
KEELEKLVDEYGKCLCCEVQGRMFRRG
KQDMDKFCQVYWSVCDDELDPKWLKYS
KQPKEIMCKCLKCPCEGEFEEKTLRMS
KEGKERMCECFKGWCEADLEEKIFKGR
RENADKCMEAWKGVIEGEVEEHWFRCP
RDGIPVCSHKFKDKMETDFDDMRLRCP
KDDFKHFVTLLKGWLEAEFDDTWLRQK
KDEKKCICPVCKTKLDDEFDEAHFRRN
KEGGACICPCFKNKCCEEYEERKFRPA
KWPLPALCASLKGKCSEELEDRMIRRA
KEEWDGMCSHIKHHCTDDWEDTMFKKG
KENTEVIQPHVSDHMEDEFDGKTIRAK
KEECEALEGRLYEPWDDEMDERFVKHK
KEEVTTLEEKVCEAWEAEIECGMMRKK
KEECHHLAPRWCECVNTECECPYFKKA
REEMRSFRAVVCPCFDAECACEWFKKE
RDEYGMFRTPLCDWYDEECDCQRLRHD
RDECRYIRNEVCKMFDGDLECAMLRKE
KEEHQYFCETWYTCCDGECDPPYFKKG
KSQVDCLCHCLTGKCEEEIEAKYFKCH
KREWKYFCPCMAACCHTEFDGYYIDKT
KEDEKIFMACIACHCRDELDTSKFDNE
KESGAKCIECIKCNCEDEMEDLRFRAT
KEEVQRIWECWRSRIEEEEEERLIKWK
KEDEKKIGDCFRCPCDEEWDERKLKKN
REEMGEFCKGYHAAIENELDHGYLKKQ
KDEMQCLRCRCKDRIDKDYAEAFLKKD
KDEWPCVACHVKECFEHELDEGRLKHS
KREVEMFFPILRACFEAEWEEKFFRTR
RDECGHIADVFKAGIDNELEDGCMRRQ
RDDCEACVAIIRTKLEEEYGDRCIRKP
KTDCGMLMKVYKGALDGEMYEKCLKRK
KNEMKRFAQCFKAKIDSEYEEYLLKHK
KEEWACFRCHVKSKWEKDYQEGLIKKQ
KNEAGSMEGHCRRHFEEEVDDCAFKRK
KDDFECFMGECKKVFDADFDEKHLKKQ
REDYGVINAALKPCLDGDVEEIRIRKK
KEAHHMIVPGIKDCIECDIEERRFRGK
RDCSEPFANWFKPKMEEDQDERRFRCH
KDCAERMQTRFYECLESEMEHRFLKCK
RECWPHFDSKFVEHFEDEFQAPMLKCK
RDCCEKISEKFCEPFDEELACKVLRCH
KECIEMLNTRFCETIESDIECRFLRAK
KTGHEVLDQRLCDHWEKDMQCKFFRFK
NDACEPLEYKLCEHWETDMKCRFLRLR
KECCEACSTQLQDRYEQEVEDRHLKCS
KEPCRGCITNLRDKIDDEYDEYILKCH
KDGVGCIHCCIKCKVDDDYSEALLKMR
KDPPSFIWKCFRAGCEDEYEEYYFKVK
KEEPDKWPGCIACAFDKEIESKRMRRR
KDDPQALECCIRCPLDGEWDGERLRKK
KDEVCCLKHGCKDIWPPEMDTCFLRKE
KDSLPCMKRCCRGRFKDEWENVRFRTD
REKFPCMRSACQTMFKHEFENWIFKEE
KEEICCLRGNCATYDDKDFEGCMFKRD
KEQLHCLKPNCSDAMDNELEACFLRRD
RDEVECLACMCPSWLHGEMEGCVFRRE
KDEICCLYHMCGSWFDPDMEPCIIRRT
KEEMAHFTDKCYEHVENDMEGCYLRRK
KEEVSHLPKPCAQVFDGDLESCRFKKR
KDDEDKFYECFPPAFEAELEQGRIRHR
KDDQRRWGDVLCPWLDPEMEGIRFRKH
KDEGDLFPGCFCCTFETEMEQRRFRRK
TEEIAKLEEMICTCFEGDCVPMVFRKK
DEEWKHMANLHCPCVESECRCEPFKKK
DEPMGHFTNACCTALDGRLKCCYLRMR
EEEVTKIEQWVCPMFDQKFKCCYFRRR
EERMNAFNETICPIFEGKCKCAVFRER
ERRLEGFFTMMCKCIEPKCRCKYFDDK
EKRWPAIPPELCKCVNERCHCMELDEN
DKKLPWCDPEFCRPYKSRCACYFFDED
DGKMKEIRQGRCNTVRNKLHCDFLEED
ESKIDDFGHMFEHCLKPKCKKDVLEED
EHKLRWLVSAMCSCIRAKCKQDYLDDD
EKKIDQWARLYGSCIRGKCRGKFLDER
EKRGAEMHKCVYSCCNGKCRRAYIEEK
DQKIAPMCDNLENGCKSRWAKLLLEEE
DRKMGSLKDPMERYWKAKMKKYLVEEE
ERKWKMVCGIFMKICKTKIKPTYLDEN
ERKWEAWCRCLHHPCKGKWKHYIFEEQ
DRKTAEFCRCLYACCRSRFHKCDLDES
ERKHPAICKCFTCDCRKKIKRWDLEHS
EKKYPVMIACCQQIFEKKVKRCDFDER
ESKMTCIAHICPSILNRKWKQCMLDEK
DRGVPCFMHECPKFLNHKMKGCFLDGG
ENRPHCIETVCAKVFRSKLRSCFIDER
ERPWGCLEPICQAPMDNKFKRCILDHK
ERDVDCVVGVCETNFDEKFHKCYLEVK
EKEVHCIDSLCEAGFDPKWSKCLLDSR
DRRVPCMADACDKVIKRKYKKCFLELE
EKPIDCLMPMCDKMFRSKLKRDYLEVQ
DKRFPCICCMFAAQCKKRIRTMMLDEN
DKRWPCVVSECMKMWKWRFKPGEFEQE
QKRHSAYRPVCSAVLKTKFYKCMLEDE
ERKLSVIRSDCLKAYKQKVSQCMLEEE
EKKCRCMRGDCAKDIKPKIKGDFIDEE
EKPPDCLHTPCWNTWKGKMKRSYLEVE
EKGLDCVTAMFEGDVKRKTKKYYLEAD
EKAVHCIGPCFEADIKNKKRRHFIEID
EKAMKPIRKYFCKCMKPKCHRMIIEVD
EKKADVLSRELCKCYRSRCKSHDIDFD
DKRPQILHKELCRCYRRKCRHMWLDME
EKKIAIIKCEMYKVYKSKIASFFLEED
DRRVKLFKRECCKWFKHRLKPCYFDDE
EKKVHYFRNECIKVWRKRFSMCCLDEE
EKKYAGFKTECLKVIRGRVRRCDLDEE
EKKHHMHRAVCMPVVKPRVRSCYLEDD
EKKCHCMDGECMRIYKPKLRSPLLDEN
ERNMSCMETVCAPCIDHKFKACLFDEK
EKRMACLEDRCDDGWGGKYRRCEFEDK
ERKHRCMIGCCMAVVEGRVKKCDFEYK
DKPLGCMECQCRAPLESRINDCYFDYK
DKRMCCWDHRCVERYEQKLKGCYLEQK
EKAVKIVYAGLCNVMDSRIKCDYLEIK
DKAVDVFDRALCTTYDQKFRCKWLELR
ERGMHPFEGKVCECYEQKCKCPLLEMK
ERPISKFYEDCCKPWDGKWRCCWFEWK
EEPMKRMEDGFCKCMDNRCKCGFFREK
EEEFRKLEDTMCKGIDKRCKIEWFRRK
KDGLDVISGKWCECYEKECWCKMFRTK
REASDIFPDALCGCMDTECDQRRIKMK
KDEIASVWQHFCDCIDQDCQQMLFKKK
KEDFARLIDRFCDCLEPECQSAMFRRA
KEDQSRYVEPWCSCLTQDCDSKKLKRG
KDDWQKFVPLWCCCLEHECDDRRLRKT
KEECNKLYEVLCAMVDAELDQKYLRRR
REEPGCFKPPFCEGLDCDMECSLFKRE
KEDISVWKRPFCGMFDPECECLRLRKD
KEQCKKLSDVVCNWFDPEMECEHLRGD
REDVYKIAQNICDALDAELECMLLRKG
KEEIHKIVERICNCLGRDCWCALIRRT
REGDDKLLDTYCDCMGDDCDCKRIRVA
NVNMDRMVESDCKCVEDDCPGKLLREK
RDPMERMHELVAAGFDNDIDGKYFRMR
KDDHEKMGEVLCACLPRECEQKYFRHT
KDEWQKYADYFCPCFDPDCDQPCFRRK
RPERDPLSRKICDHYDDDCPCKLLRKR
PPDVEAFDSKWCEGFEGDCTCKIVRKK
NDDMAHWDHRVCEHYEGEFACAFIRRR
KEEIRVFDGRVCDCFEAECEAYWLKRN
KEPCTALKARLCECVESECSCSWLRTD
KDEKGAVRDICCATLDSECEAGYLKKD
KEDLQIIRAHVAPCYYGECENLYLRRD
KEEVAMLKESLCACIDQECWGMLLRKD
KDEGDCVRPACANVMRSEFECKRLRRE
KEEVSCVKEGCCNIFKAECDGARLRRE
KDDGKWLKAYMCTCFEQDCQCDGFRKE
RDEDSHFKDPFCSCVEPDCEPTKLRKK
KEEHAKWYEMWCGVFDGECEGRRFKRK
KDCCERCLEVVYPRFDDDLEPPYLRCK
KDPGDGCAGMWRDKIDEELWDKMFRCA
KDAMDKLMDHYCTYMDQEMEDRHFRVH
KDAWDRFYEVWYPVFDDEFDQRHFKIH
KEPIDRMMSCYADCIEPDVESRRLKWK
KDELSWIWECCACALEPDLEGCRFRHK
KDPLGKFAGCLGCKCEDEYDGWIFRMK
KDEPDKMSECFWSVCDSEMEDRRFRTR
KDENQRYCTCLRCPCEREWYDKILRKS
KEEMEYLCACLHGDCDKELWDRFFRRS
KEQFDRVCSCYMKLCDEEMAARYFRVK
RQPLDKLFECYKSGMEKEYAERLFRCK
KDGVNPVMPVVRGRFEDEYQEKVLRCK
KYTVDGIHTCLKCGCDSEFHDKMLRVN
KTSKEKIADCFRCKCDEEYEEYFFRYA
KIQAKHFCGCFRAKCDEDLEDTVIRPC
RDDRQFFCACVRQCCEHDLDERYLRST
KSEFNALCQCVAASCDEEIDESFFKRH
DEEIKWLCKCMKGKCDEDYRDAVFRKT
RRDFKWVCACFREKCGDDWEEYIFRKG
KYEFGCVWCHLKDRCSDEIEEKMFRRA
KEEMKMIGACLAGGMDEEMEAAMFRKR
KDEFTKMRECLCCTLNKEIDAIHLRRE
KEEACGFRYRAVDAYEKEFYACVLKKE
KDDVPMLKFKFEDHVEEELDKHHLRKK
KDDWDIFCAMVEAPFDREWEKHHFRRS
KDTVACFRSLLEVGFRGEWESIILRHD
KEQFPCLCSCLATRCRNEIDPRKLRRE
KDDPCMFHEWIGEFFDQDLEDCWLRRD
KDEDDCMCCACRNWVDPDLEDRKLRRD
KDERKALKAGFRDKFEDELEAHRFKKE
KDDMKYFKEMFAWCLDADLESDMFKKE
KEDVRPFMTKVKECLDHEFDDYIFKRQ
KDEVKILMPFFKEGFDPDMDEEFFRRS
KEEEPIYAPVIKACLDNDLEECRIRKN
KEDPPCLTMQCKPRFEEEYEDCIMRRK
REGVTCVWCQCKNMFDAEFEECLLRPK
RGECGCMVSNCKKHLEDDFEEVLFKRR
KNDACKMWEVLKMKIDPDYDECVFRKK
SEEVCKFEEWLTPTLEEDVEGCIIKKK
RDECCRFTDAFGACFEQDMPGCFLRKK
KDEFSKFEQIVGACVDRDCEATMLRKK
KDEVAKIVEKFGEWFEPDVDAFGFRKG
KDEGGPIAPHCCDYMNGELDCCRLRRG
KDEVPCFAGVCQSPLDEDFDTCFFRKK
KEDKPCIWCVCHEWLQTEFEDCYLRRP
KEDQSCVAGKCKDMLNGEIDNCRIKRN
KDDLSCFKYPCTGQFQPEFEATRFKRE
KEELCCLMRTCCSRFGEECDSCRLRRE
KDEPEHWRTFMCACLDQDCDCWRFRKD
KDEFEQISRQLCSCFEPDICCRIFKRK
RDEIAKLSDAVCGHWEDDIECHILRKG
RDDCGSLQEKCFEMFDNDLEPPWLRKK
REDLPMIEGKFADSLERECDGWVIRKK
RDELPKINECLPCAFENDIDQWYLRKT
KEEFAKIWEIVPCRFGDEYDSIYLRRG
REEMSILCECLGARCTEEYEDGRFKRP
RDESEFFGMAFRNCLSNDLEERRLKKD
KEEAHAICGMVHEQLEDEFEDCIIKKH
KEELGTVLDAMGGRVDEELEDGWFRKP
REEWACFSCHIKGSLEPEFEEIYLKRR
KDEVDKMWPIFKGVFEAELEERHFRRR
KEECCDFERALKVPLEYEFNEMLMRRR
RNEIGAICPCCKDKCDRDYQECVIRKN
REDAAALCGCVKCHCDKDYREAIFKKG
DEPLHVFQKCFRNKCEETEREHYLRWK
REECEPVFPVYKAKLEQDWDDKMLRKK
KEDGPRLMGMLKPCLDCDCEELMFRKG
KEEHSVMAAILKQMIDGDLEDMRLKRK
KEAAELFNPCIKCSMEPDFEDKMLRGK
KDDMEKLVPLFRCGLDADFPEKILRGR
KDAMDTFCKCVKNTCDKEFAERYFRIS
KDEPDQFCNCMHAVCHGDFEPQRLRRC
REDFEKFCECWKPSCTDEYEERYMRGA
KEPLGMFCACLKMKCEEEFMDALLRYK
KEDQNMFIPCLTCCCDQDVEEFKFRRS
KYDFPPLDRCIKCQCDKDLPDPMFRKK
RGELAHLEKCIKCRIERDYPEMVFRRK
KEDMPAYMACVKAPFDQDFEEFMLRRG
KEPVDHWCPCWKSCCDSEFEDRLMKPN
KEQGRRICECLKCECSEDFENERLRRH
KEDQKRLCDCYWNCCTNEIEPQNLRRP
KEEEDVFCGCLFQFCEPELEQFRFRRE
KEELEKWCNIFCNCCPKECEAHRLRKP
KDDIERLMDLYTTCIQCECDTKAFRYG
RDEEDIYVPIYKTMLDCDMEEKKFRKA
REEINCYGACCVGRIEEDWEPGRLKKN
KECINMLAARFREVVENDLEEHVLKST
KETLNCLVCLFRQIVDADFEDSWLRQT
KEACSCFKCRMNEALDGELEGCTFKCK
KEAWKCLGCNLRAKMDADIEEDMFKVT
KEALKMFNPKMKDSVEGEYDEQYFKCK
KEPLDVFKACIKPDFYNDYDDYYIRCD
KEPIRAFKYNCREKWDDEYEDCRIRWN
RGGLTCLKNHCRDWYDEDMEECWIRGE
KDSHPCMAPKCKDKLNEEVEDHKFKGS
KEGKSCFVCCLKDAMDNEIEEGYIRAT
KDEKNCFCCWMRPRMEDDYEYWYFRRK
REHTGCIQCKCHEYVDPDMDEKRLRHR
RDSMKCLPCRCRDPFENDLDDNSLRKK
KDEFTHMNDKMCERAEEDCEPMIFRRK
KDETKRWKEIIVAIVSGEIDPARLRRE
RDECEIYKNMMCGCFNCECEGYCLRKE
KDNCPMLVTKFCECLSAECEGGHFRRN
KDRMDCIKCALNNAIRADFETKWFRWE
KKEVMCIKCCVGPLFKTDIEGCFLDRE
KKPFDCLGSMCVGLVKPELEQCYLDWD
RKNCRCVRGPCPPMFKPEWDPCYLEAD
RDGCHCCAAACKKMFEPEMDECWFRCT
EDGVCCVEYSCKDMMENRWKECLFRQK
EGGCSCVESCCRNKTDEEERECIFRIK
DTPVHCIEAHCKQRFEDKYKECFFDYK
DPELACLDCRCHDKMDQKYKHCMLNKR
DQDMACWVQYCREWVERHISDCFLRRK
DDTIECFEHKCAEAFDSHLRGCLIRDR
EYPMSCMQHKCGHMYDKRIRGCFLRYK
EEAICCFECMCGQRLEPKFTGCIFRHK
ETKIGCLHGCCEKRFEERYQKCILKEK
DKKVGCLVKHCMTNFKPKFRTCLLEEQ
ERKPKEIGKCCKKTCKGRIRQCEFEEN
EKKLKWMCKCIMSQCGKHLKSEYLDEG
EKKCGFLCGCLYAACNSKIKKFWLDES
EKKPNLCCHVMMKQCRKKIKRWYLDEG
EKKPRDCCSEHYKICHQRWKSEEFEDP
EKDMRDFCKCKIGWCRNKLKKEWLESP
EKSGKEMCKQRCACLRPRCKREDLESE
EKGFREICKMRDKMMTHKIRREWFEGG
ERPFKEMAKGHWSVVKRRMRPEFFECT
ERPFKMCPAPLEGTLKDKIEKEPFECE
ERKMKLVCGCLCGCCKKKCRKDHLETE
DRKPGPWRKEFAKQWKHKCKAVCIEED
PRKQAAYKGEVLKPWRNKVCAILLDED
ERKVQYLMKDMVKYFRQKMKAPLLDEP
EKKVPCFGPECIKWCRERIKAHIFEEP
SHKACQFRKDCAKAYRQRLMSCIIEEE
KRQLACFKGDCVRYYKKDFCECVLEYE
NKKVCCWKCACENMIKTKLKRCWLDKE
ERKACCIPCNCYKEFKHKFKRCLIDDT
DKKCEAWESWCGPQMDRRVKGCCIEDR
EKKLTGLWKMCPTVIDKRFKQCVIDER
EKKFCCVWCTCEQNIRSRYHNCLFDEP
ERKVGCLAPSCERVFKAKMRRYYLEYG
EYSAKMLACVFEARLKDKMKKDMLESQ
DKKSEAMHGCFEACFKAKMRKRGIEYE
ERKWEGISNCMENECKKKLSKHILEDE
ERKVPWLSADIEKPFKSRMRRDVLDEE
EKKIHWFPGMCDKILKDKMKKCFLDDS
ERKVGCVLGICEKFLKARLRRGDFDDN
ERKYGQFRNDCEKGIKGKFKKCFLEEE
DRKWRQFWNIFEACMKCRCRKDYIDEE
DRKVHTFVSEVERCLKAKIKKHVLEDP
ERRMQCIKKDCGREYKRKVKQGYIEYE
ERSLTCVQAECTRVYKARFKDCWFDLN
ERGIQCVWNECAKFMHPRLRQCDFDID
EKPYRCLGCQCDKVFKTRFKKEEFEYP
ERSVKCFNSVCPTPLKQKWKHCHLDAE
ERGINCLEPCCGSIIEDKMEGCYFEVK
EREMNCFMTFCEKELRKRMRKCFFDWD
EKQPGMFYRCFEAECKKKRNKVVLESD
ERAMQWLVAMCEADMRKKRKKMYIDVE
EKEIPMLCQCLDPDCHRKRKRHFIEKG
EKEKEMVCCCIEAECCKRMKKSEFEKA
DKGVEAFCAAFESDCHSKRTKHLLEVC
EKGCKIVCPCIEGECRNKRTQEALEAS
DRGMRSMCDCWEPECKKKWKREWFESP
EKAAPEIKKCMSCEWKKKFRRFILEAE
EKEPKDYCNCRWPMCKSRFQKEEFEKG
EKTLRDFCPVYERECKRKWKREYFEVE
ERACCAFCQELEKGCKQKYKKCIFELP
ERPFKWFCPCMETRCADKYDREYFEAA
ERALREFCNCMDGQCKQRMKKVVIEMG
DKSIPTVRHAVESDVRKKKKKCVLECD
DRPWKVIMAMCDGECKSRYEKEYLDWE
ENSFSNICECYEPGCKQRFTKELLEAE
ERSINPIHMCFECNFKDKLVKSLLEGE
DKGLCCIMAYLEKEFKKRWKKMYFDLD
DRAMSWLCRCMERPCKSRHPKGWFDAA
EGKIHALCTCFEQWCKQKYRKMWFDVN
DKAVHCLAYCCDKLCKARIKKPYLEIQ
DRSCRCWRACVERPFKKRWKRVFLEGE
EKPLACIRGFMDPEIRKKHSKLLLEMD
EKGMNVFCTHMETDCRRRRKRYMLDTS
DKDKKFIMSLVECELHKRRRKEELDRH
EKGVGMIVAMFEGEFKRRRPKPYIDVE
DKNMAYIMRFLEADCKKKRDKVMLDKD
DKEDSCFCCVLDPDLSKKRTKGYFEKP
EKEWRHICCLFERDICRKRRKDMLVKC
EKRMTNFCGVVDGDCHRKYRRCFLEDA
EKNMGWVCRCLEKDCKKKRRKGWLDVS
EKGVKNMCECYEDMCHEKFIREVFEAH
ERKGKSICPCYEHYCKDKVKREYFEEP
EGKGDMICACIENNCCNRMKKDLLYEC
EKSMQCFCCAWEHEMKKKKKKAYFEFD
EKSVQCFCCHMERACNNKIKREILESK
ERAMRCFHCEFLKAMKGKMKPEYFECD
DKACAAMESVFEAEFKKRMRKWEFDWE
DRNWGWFVPAMESEIKKKRDKMYFDWE
DRGVPMVPNSVDEDCRKRRHKMCLDAE
DKNWTVIVGVIETDVRKKRHKCMLDTT
ETTCPICAAQIDKEMKKRRRKMHFDCE
ERACDCCWQAWETAFKAKWKRKNLDCE
ERKNSCCAHVLDKGVRRKYKKVDLDCD
ERTMAMIFRCMDSDCHKKRKKGYFESH
EPRMEKVCECYDPQCQKKYKRRWFSWA
EKDLNNWCTCYGGYCEKKMRNDEFEPR
EKAVRWIMSCIHGPCEKKWRPQYIDVK
ERGMGCLCGACESECPKRRRKVLLDVQ
ERPFPVLWKAWDGEVSKKRRKHYLEMP
EKPCGLMKACFDSDIKRKRRTCVIEHE
EHAVACLCQCCDSECKEKYHNCFLEAD
ERRLRVLCHCVTHWCKKRMKNDYIDYQ
EERIKFFCSCLRCTCKAKLRDEMLEEG
ERKLAQLCKCFAPECRKKIKGYYWEEP
ERRVPPFCNCFAAACKQKLKSVVFEES
ERTESEIWRVICACLKSKCKSHEIEVE
DRKKPMYVKIMVTCVKTKFKRWDFDDD
ERKMCCFMHICAQVVKQKLRQCFLDWE
DRKMCCFGMWLEHHFKSKFHRCFFEEG
DKRWCPMKTECEREWKEKMWKCLMEED
DKKMAAFCAPIEKECSQRWKKVVIEEG
ERKIRPMCNCIETCCKEKMYKDIFDES
ENKYGMMCGCVVSCCRSRIKKSTFDED
EKPYSVIAACIEGECKKKMTKAFLEIE
EIKLPMFCPCMEPECHKRRCKAIFDYH
EAKVPSVCDCFYGCCSHKIKKMIFDES
ERRMEGMDGCCEDMCDKRFHKVFLDDK
DSAFEALSGCLEHRCEDKLRKAFFDVK
EKPEKGICGCVTPQCKPKLNKDYLEAQ
ERKDGPFCQCMQGVCRAKMKKPWFEDD
DRRLSYWCNCWEQCCDKKVKKFMLDEK
ERPLPIFDTCFECPCHPKFRKFIFDHR
ERNMKYLCSGMENRCRDKWKKEWIESC
EKMFKCFCAAFEKCFKPRIKKEIFEMG
EKTSSVFWACFECEMRKRMKKGYLEMS
DKRVKWVRACMDCPCRERWTHEILEEE
DKKVKVIRTCFKCCFRDRIKDDAFDDE
DRRMKCICCWLKKHIKEKIREEFLDLA
DQRLRELCKCFKHDCKRKYKEDLIDQC
DLSCKECCKCWKKDCVKRTREEYFICA
EPGDKECCKNYEDWCVSKMRREYFVCC
DIWLKNICKEYDKECTKKRRREIFVMC
DSELKEFMNKRDEHMCPHHKRELFCLP
EWALKEFCKSREGDFCRKYKSEYLCVC
DLSLRKMCESYDGKLCDNYYRDLLCVC
DCHYSKLCSWVDARLCDKYKKGMFCVC
DGKLKKIVEVFEYRICDKYRKELFCYC
DSHKTKIVEFWEQKLCSKYRKEYFCWC
EWQYKRFVDEYEKGICRQWRKELMCCC
EHALRKIWEAIERQLCKRMRKDFMCGC
EVALEKMMERYERDLCDKRKRKFFWMC
DLDRSKICPQVDKDCCSRYRKIIILKC
DKSLEEMCGAMEQECCKRYRKYILEEC
ERTVPNICDCFEPRCNQKYKKWVLDAC
ECGIQWLCPQMEKDCCRRRKKYLLCIC
DMTMQNFLNFWEAEFCRKRKKMIFCPC
EHPYRPMFREFDRELCKKRRREMLCWC
ECKLRKLMDKYEERFCQKMPRDWVCEC
NCPMRKMCEKYDDGLCGNWQRDILCYC
ECRGKKVAERYDDKWCQRYKRNCICVC
DPTMNKLVNMYDATFCERHRREWICVC
DIAVKDLCSEHEKQCMEKMRKELIFMC
ELAYKEMVRDRNSRCCEKYKDDLFIMC
DWRMKEFCTEREKECFKRRKRDFLMAC
DLDIKEMCTKRDDECVKKYKKDFLIMC
DHPIKDVCQKREEKLCSKYKRDMFWWC
EMTAKDICQKRDEDLCRKRRTDFFLAC
ELRVGEFCQKHEENCCSKYRRDFFCDC
EHKLDRICEIFEVPICGNWKRRVLCEC
EEKMERFMDELDKPLCPNWKRTMLCEC
DDNKDRMVDEYDKWVCANIKRKYFCYC
DEGEERLMPEYQKEFCPKIEKKRLCAC
EDKEERMCDDYEKIMCGKVNKRHICEC
DYKAEKYCQEYERRCCDKISKRGLFEC
DERTEKLMEVYEAGFCNRWKKKTLHWC
ECDVDKMMDRYEHVLCAHMKKKLLCHC
EDRLEKIYDEYDRIMCAKIRKKILCDC
DCHLNRMVEEYYKVICGKVRRNCLCWC
DDSYEKMLEQYEKALCSRVKKRRICCC
EDDQKKFCEYWSKAFCPRFNNERLCKC
DDKEKRMCEPYMPVCCPKFGYERLYDC
DRRRKMLCASIENKCCQKYRNEEFYYC
DGQPKEFCTKWDDDFCRRHRRELIFVC
EMDTDFFCRKFESECCKRRKKYLLFHC
DQPVDGLCKAMDTDCCKRRKKKLLMLC
ECQAQRVIDFMEAEMCKRKRKFVFCCA
EKGNRRCMERWEEEMWKKYKKEDFACC
DKPKRDVCKDYERCICPRLRKDDFLGC
DRDKDMLCNDLERECCRRWRRRDLWNC
DFDWGKFCDPWDKECCKKRRRIVLISC
DMKWQIICQGFDRDCCKKRRRYILVWC
DWDDTLLCQKFEDDFCRKRKKMMFWRC
DGDFGWFMAWMENDMCNKRRRWMLCRC
DPNYKHLWPKFEQEFCKRRKKEQFLAC
ERENSVICGGIDGDVCKMRRRTEFFTC
ERGLNALCHVLEQHCKRKWKKVYLEAP
EKAAKPLCHGWESYCKKRFKREYFEIQ
ERRLKGFCKTWEAACNSRMRKEYFEEC
EKKVGMLCACFESACQNRMRKPYLELN
EKDIKYLCKCLDCECNRRRYRDFFDAG
EAEPGNVCRMMENELCKKRRRHWFVKC
EHGMYKFCECFEQECCKRIKKAFIYSC
EHTRAWLCAGFDPECCKRYRKYDFVAC
NKPRETICTPYDPECCKNRRRKDFVCC
DIAMNKLCSDYEKECCQHYRKKILMMC
EDREPAICTYIERRCCEKMSKYRLCEC
EEPTKLICPYIEPKCCERYDRERLPMC
DRDMAKFCDCMEPECCRKYNKTMIDSC
EPQIGKLCPRFEDECCKKRRSYLLCYC
DRPTKQLCQAIEKECCKRRHKAMLEVC
EFEKNSYCGDMERDCCKKIKRNIIWRC
EVAFKRICQTFDKDCCGRYKRELICAC
EFEFTKFCDEYDRDCCKKYHKTFWMYC
DFKAGDVCQDYERSCCGNYRRGFLMEC
EVKLTYVCKEMQRACCGKMKRNLFCEC
EPRKAEWCKEFKKELCQKLRQGWMCDC
EDKFTEFMKMLKHRLCEKYREVCICEC
DCRLYELAKDMKRNFCDGYKEIVMCDC
DFQSHEFCKDFKRECCKHYKEYYMCPC
DINPKEMCKAMRGDCCRDYKEFFFLPC
KMQMPELCRWWREDCCKERDDAMFCAC
KSDPDEVCKSYKGWCCTEMDEKHFCRC
KHDRGMVCGHIRDECCKPYDEFYLCRC
KCAIRKFCTYIKKDMCKDYEDRVFCCC
KCSLENVCADYKKTCCTEYEEKFFCCC
KIGYENMCPTYKELCCGEIEEKLLCPC
KFGVYKLCERYKDRCCDEYEDDVMLAC
RVDFAGWCSFVKGKCCEEYDEIVWIKC
KDDVQHICEVWKARCCEEYEECYLRNC
KESFDSMCNDVKRTCDGDLYDRFLRHC
KEEMDKFCNVIINMCDGDLDGRRLRKG
REAPERICECWYPYCEQDMDGRWIKIK
RDDMECFCKCCVEVCEEELEPSRVRKP
KDEAEPWWRCLVEYCDPEFEAYRLRKE
KEEPNPISGMFKPCFDAECEDTRVRKK
KEEPECVPVALKAVIDGDIDEKYFRRK
RDEVELIAAIYTPCLDTELEDKRFRKG
RWEMSCYYGACAGYFDSEVENCILRKQ
KEEWPCLRSCCPKVFRQEVEPCFFRRE
KDDLQCFIPICCTYVNEEVDGCYLRKD
KDELGPVKSWCIPLMNQELEACRIRKD
KEEPPMWMTVWAAVVETEIEGHRFRKP
KEERAKLAECFAPTLDDEFEDVRFKTK
KEDTEKLMDMVSARFGEEFEPRRLRKA
KEEQQCLACCMDSHVTEEFENPRIKKP
KDEIPCFKCWISAQVRPEIDALHLRKE
RDPQTCVNCRCHDHIDDDWEECRMRPK
KDQCGCVYPACRTKMEEDFDQAHLRPK
KPGWECLLPIWRTCLEEEIEEKHLRGK
KDPFDWLVKMFRCPLDKDMNERLFRCK
REPCEVWTACLKCTMDADLDERYLRPR
KDGWQVFACKVKEAIDGEWEEFRLRTS
KDKIEVFGCRFKEHIEDDIEERKFRGK
KDGPDCMAMHMTDALEQDLDDYRLRWK
KEDITCFKCKIGEIYEPDLESLHLRHN
KGNMACLRCKVGDMYRNEWEGAILRKE
RDPLCCFKHKCVQVYEADFNQCILRYN
RDEWSCVKCKCNEIFRDELEQCRFRHD
KETLAKFAEKMCDCFDSECEPWMFRGN
KDQMHTFYEKWCEHLDNDCYCAWLRKK
KDELQFIVSKMGDCIDQDCEGKRLRRQ
KEEIEMLFNCYCACVDPDCEPKRLRFK
KDTNTCLKCALKSIIRPDVEDMYLRFE
KDALPCFRCAFKGMVETEIDDPIFRWE
RNGIGCFKCHVKEDFRGEYDEVWFRTE
RYEFPCFKCRLPDVYSGEWEPGMLRKE
KSEIRCLRCRMADAYEPDWEPWFLRKE
KDAITCIRSPCWQIYRADIEAAVLRTE
KDENPCFRCPCASSWRSELEAWILHRE
KEEAKIIKQMVKPIFNGELWEGILRRD
KKEMDELCRPYATICCKDLEQRYLYKC
KGDIEDICKRYKEYFCREFEDRFLTKC
KDEWEEVCRPYKDALCGEIDDNRLCKC
KEENPMVCTVFKRMVDEDIEEYRIRRG
KEGLETLMSILKARFDDDTEERRIRMH
KEKVDWICCGLRAAIDAEFEERWFREH
KERCENLCKCLKCPCDHELHEKMLKDG
KEPCEKCCECVKGPCYPEWEDKAFRHP
KDSIERFCECYVKACWQEVEEKYLRTP
KEDWTALHGAFHGRCEEEFDGMRLKKK
REETDKIAEMIAYSCENDFDSHRFRKK
KEEIDKWIDMYSACMDHEMEGRCFRRA
KEDNDCMWCICSGWIEPEMEEKRLRKR
REEFGCFAHVCKQKIADEYYEGMIRKQ
KEEVSSLCRALKQGCDQEMEDKMIKKG
REEVKFLCPSFAERCDEEIEGSWLKKH
KDEMTGLGDCLACSCDKEIEDTILRKD
RDDVCKLCECFACKCDKDFQTCFFRRH
RDEKNKWCDCFYDKLEEEFDPQYFRRC
KDEQKMYAPCLKCWFEAEFDEETFRKK
KDEYDMFTACFKCPCESEYDSHRLKIK
KDGFEMICTAWKQICEDEWEEKHLKIK
KECVEWIAPPMKSRLENEIEDKMLRCA
KDDQERVCACWKNFVGQDLEDKRLRRG
REELHTFCSIMRQCCEPDIDDHRFRKK
KEEYRALASCMVPGCDDDIEPYRIRKP
KEEQEMFCHCCAHCCKHEMEGCRFRKE
KDENTKFCEVVMGRCDPELEPQHFKKS
RQECEKCANPWKQHIEKDIQDRCLKKK
RDDPAKLQKMLKGHFETDMREVHLKKK
REECEKMANMVRAALETQLDDRWFKKK
KEEKDVVVACLKHTFEGEFEDQYLRLQ
KEEPGKWGQMFRPFFEAEMDDIWFRRK
KDDHEAICKIVSAPVDQELEEKHLRRH
RDEEGCLHCKCAYRFDGEIEACYLKKH
KDELRALHQCIVSCCKPEFEGLRFYRE
RDECRMLCQCIGSRCNDEWEALHLKRE
KEDMQGFCKCMRTHCDTEWDEVWFKMS
RQACEALCGCVRCHCSAEWYEKMLKAA
RQPMDNFCDCLKCPCGGEVDDKYFKHP
KYAFKALCRCIRCGCDTEWNEHMLKVN
KQDITSFCKCLRCECNKDYGEIIFNKA
KDGLEPLCKCWRDQCDPDIDEKRVRYN
KDAKEWFCKCYKHPCDPEWDEKDFRNR
KDNADDFCKCLKQTCNQEYDERRLRCG
RDSFELMCACLRDACSHELSEKHLRAG
KEACESLCSCVKDHCEDEIEESRLKCN
RAAIDFLCSCFKPKCGEEEDEKFLYVG
KVDIKLLCKCIKSKCPEEEDEEFIWSG
KEPCSYLCRCFKEKCCEEEEEALLKIG
REEAAPLCPCLKAKCEEEVQEWYLKFK
KECAAWLEWGFKSRLDYDLEEHRLRCK
RDPGEMCVHHFKEIVGPDIEEKYLRCG
KDAVEVIQKCVKPMCEQDINEKRLRIR
RDDARCLCSHWREGCGGELDEPRIRKG
RDSAEEFCKAYKTWCPKDFDEKSLRPG
KENVGWICPCFKCECDPEWYDRIFKHA
KDSWPKLCQCLKGHCGDEEEEAHIRAG
KQDMAWWCRQVRRRCCEEFYEVMLRRC
KEEHCKIGTCLRCHCEDDFEECRLKHR
KECAAVLVQCLRPKVEDEIDDYYLKCT
KECVAGCKTYMRYRFDEDIDEFRLRCQ
REPCAVVFGGMKNRFDDDESEMCLRVR
KEAMGILSMKLREAVEDDFDDYYFRCN
KNQCEWCDSALKAKIETEFDDHCFRCR
KEACNTCGRKFREMFETEVEDPMCRCR
KEACSFCCHWFKERFEPEYEEQFLRLN
KDAMDALWPCLKPRLDEELQERFVKIK
KEAVNAFHNCCKARWDDEWEDCMLRVK
KDPVDGFYGNVKPRMDDDYDERHFRMS
KDPCEPCMNIFRAEFQRDYDEAFFRCP
KDCGERCVEAIRSPLYEDWQEKRLRCQ
KDPQQICVPVVRAKIDDEIEDSHLRCA
KEAGEMMVPCLRCQCDPEMEDKFFRMG
KQEMEAMCQCMYAKCDEEMDEKFFRKK
KDDSSVFCTCVYAQCDQELEDMYFRKN
KEEVASICKWFKGHCENEWQEMLFRKS
KEEFGGICHHYRDHCDEDYAEGFFRRQ
KDEIDYMCKPVRNACDSEIEESILKYG
KEDDDVYCGVLRVPCYEEWEDHRFRKG
KGTVDALCTCFHQRCDEDWDDKYLRFP
KHAVNAICKVLKSKCDDEEQERFFRIS
KEPSPCIACMMRTRVEPEYEEWRLRYR
KEDVTTFMGPLRDKWEDDEGDAMMRRK
RDDGCQFMGMMKENFDSDYEECWLRKR
KTEIECICGFWKTTMDRDIVEKIFRRP
KDECPAFYQVMKTVFDVELEEFYFRHH
KDGKACWKCCFKCAFEAEFEEPHIRNE
KDPFPCMQNRIMELYENDLEAVYLRWK
KEEFGGMKNKCCDAYEPECEHCHIRYE
NEEFAILEAKVSECYETNCNDVMIRKK
REEMAWVETKLREWLEQELEDAFFKRK
KNEMTKIYDRCVEAWENELEACHLRRK
KEEKDRLYECFAAKMDEDVEPQRFRKR
RDDDPRWGDKLWDGIDSDLEPWKFRRR
KEEAGVVREPVNECMDTECEQAIFKRD
KSDCKALHNFFRACMDCELEENCIRRD
KGEVTCLKCYFMEGMDTEMEQCVFRRD
KDPKPCIKCALNGPVKQDFEDCYFKME
RDEYPCLKCYWTDVWEPDVEEPTLRKD
REECHYLDAHMREQIDKELPEHLLKKR
KDDVHCLMCKFKDWLECDLEDEFLRKA
KDDMQCFRCHCEEHISDDFEKSWFRKE
RESHGCYRSPCCGWYNPECETCRLRRE
KDGGCCFRNRCKDIYKAEVEECRLRIE
KDPFSCLRCRCKDSLQGDYEDCHLKWP
KNELNCFPSRCKEIMNQEYEECFFRKP
REEKACIACKLKEGVSGELEDIHLKRD
KEEMPCCKTECQRMWKPEVERHRLRRE
KEDTGAYRNCCMEAVKNEMEPCRFRKE
KEDANCIMHVCRPMFTADFDECRFRHN
KEECQIVAVWLKPCLDAELDERWLKKQ
KNEKSWLAMAMKAPIDQEFDQGYLRRR
KEEMHAIAGKVCTMFEQDCECYFLRKS
EHARDAIDKRVCDTYEGDLKCRELRTK
DDQHQMLEQKLCECYDASCHAGHLRWK
DDTLGGLDSKLCNCYDGECRCAVLRIK
EKDVRALDGNVCKCWKHRCKCPIIESN
EHKMDYYEQAFCPFINGKCRCKIFDER
ERKHQALWAVVCPCFDGRCKPEEFDER
ERKIPVFATLICRCLTTKCKSYMLEES
EKKIDDIDRMWCKPLKRKLKCRVLEEN
DKRVPEVKKMMCTAWKAKIKCYYIDDD
DRKLPQLDQVCCAMLKSKIRCCWFDES
ERKMKDWHRCIEQSFKDKIRKIWFDDE
DKKIRMWCKMYAGVCKSKIKKEYFDQD
EKKISPVCGCYDPCCRAKIKKKYLEAS
EKKMTKLVEKYEGCLGGKCKKLLLDEG
DRKANCLCACMPKDCRKKYRHQIIEAS
EKKMREYCKCIVSPCRKRIRGLVLDED
DKKLRNLCNCFMHSCKSRLKKWYLEEQ
DKKSNDFMRCLECCIRTKVKRGLLEEE
DKRGNQLCTCHYKWCKAKFKPDEFEED
DKRPKVVCSCIVAICKARVKGPWIEEQ
DKKARDFCPCIEGTCCGKFKKDILEEC
ERKPPVYCSIVMGMCQKKVRRMDLEEK
DRKDQEHCKTVANVCKPKFKAVDLEEE
DKPMPECCRCVTQECRNRLRKLEFDPQ
EKKMQVLPACLDRCCRSRCKRPFFDSR
DKKMGALWGCFECWCRHHLRKAWIEEE
ERKWGEMHKCFGCDMRSKCKDCYFEEE
DKKLSDMKPCIECHFRHRIRPAFLEEE
EKKPQHWPECFWGGCRKKLKPWELDEE
DKRVKMMCGCWVPACKRKLKKDDLEEN
EKKLDELCKELIKSCKDKFRAKIFENC
DKKRTEVCKEFVKEMRKKFRTMDFEEA
DKKFSTFWRECMRWMKRRFKGAVLEEE
DRRIKWFSTDFCKAYKRRIKCEYFEME
ERACKEFRSGRCSTMKNKFQCELFDMD
ERDPRDLPKTRCPYMKEKIPCEWLEQE
EKRINPVEPVCCKPLKARMKCDVLDEK
ERRMGMFEQVLCAVLDQKLHCCWFDER
ERRVDSMETVMCKGIKSKVKCRWFDDK
DRKMGMWQGVFCKPVDRRCTGAFIDEK
EHKIPVLWQEICKLLRNKLACCFFDEE
EGKLNCFMQDCAKAIRSRLKSSILDEG
EPKVSWLGRELCKCMRSKFKCGLLEEE
ENKFQTLPSGFCPSFRHKFKCPLIEER
ERKEDAWWPMVCAPLRQKCKAPWIEEP
DKRGEDWSKVWCKALKRKIRCKMLEDS
EKRMGDFWKCYVPWMRKKIKQGELEQE
EKKLDEICKIIDKGLKGKFRRNMFEDT
DKRLDEVCRMLDAWCRAKLKRAVLEEC
DKGQAVWCECLEKECKRRYRKMDFEMQ
DKKVECVCHCIDQPIRGKYRKFLFEEP
DRGMAVLDPCLDNSCDDKVHKIWLELK
EFGCEILCDCVEPECERKYKKTLLYGK
DRTMGGMCGCMEAKCKNKYRKAWIDVN
EKKVDYMCPCMETACSNRWRKIYLDVS
DKGIKVIHPCLDGPCKSKWRKVMFDCD
DRPVPAFCPCLDCQCKKRYKKCFFEIE
ERNNRMMCASFDNECKKKKRKVSFDKS
DAKFEKFCQCLEPCCHNKLSKRLLDDC
DYPCRGFCPCLECACQGKFKKELLEYC
DRKMNDLCNYMMPWCKSKMRHMWFEED
EKRMPELSQCIEVDCNKKFKRWFLEEP
DKGAKFMCPCMDPQCGGKLKRDWFDSG
DKAMKMFCSCLCSICKSKVSADYIEME
DKSSELLCPCLEAGCDSKFSKWELEMK
DKKKPEYCKCFYPGCTGKLKKMEIDEH
EKPVAVFCKCLSCPCDHKFKSVFIESS
EKRMRPMCKCLHAACTGRIRDVELDYK
EYKFDMFCECIAHMCDHRFKKAMLDDK
EKHYAWICHCMGACCRHKCKGFELEMT
EKKKDTMCKCFITACKGKIKAHELEEN
EKRRSCIKCMIERCFKPKWKKEWLEEE
EKRVPWFKRCMCGGMKAKLKGCLFEEE
EKKFREYEKPLCRPMRRKCKAILLEES
ERKIDYIMPMMCGCFHPKCRAQWFEEE
ERKHSYYVKAVCKLLNRKIKCLELDER
EKKVPVLEADLCKCYKTKCSPMFLEEN
SKKVADFRKDFCRCWKTRCGAVMFEEQ
NKKVQWVRKEWCKCYKPRCMGFFLEEE
DKRLSGWRPECVRCWKSKCKATLIDDD
EKKFAQIPEMFWPCWKHKCKKYFFEES
DKKKHCLVSLFWMCVNARCKKYELDDK
DRRYRMMASMMTPCVRARCRSEDFDED
ERRFKEFWKKVCDCWKGKCKCMLFDER
EKKVQWLDDAICHVWNARVRCTWLEDK
ERKIDQIERAFCGYMDRKIRCNILEEK
ENKTNVLEPPVCNCWRAKCRAYTFEER
DKPMGYLERSMCKCIQGKCKCPLFDDR
EKDLDPFAPAWCTCIDKKCKCKWFNNK
GSELKMLYKVLCPCIDGKCSCPFIDKR
ERSVPEVERIMCPCMDTRCKCQVFDKK
EKKFDGMEDYLCDCLQCKCSGSLLEEK
ERAFKLFEVAICNCLRNKCKCDYLEIQ
EKRLKVFCRHICRCMKGRCKAEWLEPD
DKPLSPLVRFWCRCIKQKCKCHILERQ
NEARDKIWKAYCGCFDGDCKCKDLRVS
NEGAEKIIEWYCQCFEHYCTGRILRAR
TDAMEKMVEAYCNCIESDCQQRILKFK
GEELQKFDDAICSCFETGCSCKFFRNR
KDEVEGVWGALCHCIDCDCRCKFLRKP
KDNPEKLWDMWCAQFEQDCNPKHLRQR
KPDWEPWMRIMHACLESECDDKYLRRR
RDEMARFAEMWCPCIEQECHDMFLKKR
REECAVIAPRICGCFEAECDPTYFRKK
KEEIGALNAKLCDQFERECTASILRKR
RDDMKGIMAIMCPKLDDDVECYIFRKW
RDDVEVLKGNFCKCFEHECDAALIRKE
RDERPAVKSVMPACLDSDIDQWHFRKD
REGPSVYRAACKGMLETDLEECWFRSD
KYEFCNFCQCWKGDCEKDHPECMLRKP
KDDGAIICRCLRCPCEEEWNETTLRKN
KEPAEIFAACWKCNCDTELGEKHLRAS
RDPCEALANCVKADCDKEWWEKYLRWK
GERVEPLCACYKGCCEPGLHSRFLKEK
GDKLEHVCPCFQCKCEEGITTRALREK
GERLECICCCFNTWCEPGLGNRFFRDK
GDKREIICVCLMPMCEKGLKQRYLKDK
KEDLPCFHCMVVGILDCELDAPILRRD
KWECKFIRSQMVECFESDCDAYCFRRD
RDEDDMFRNQFCQCLECECPCHRIRKD
RNEMSRLKDALCAVLDYDVECSLLKKE
RNDVTHIKDPMCGKLNEDMECALFKKE
REDMAEFKKNCCDFMEPEFACCCLRRD
KEDMSGWKDMMCMVFRKDIVCAFLRRE
KEDWPVFKKVICTKFDEEMECCRLRKE
KEESDCLWKMCVAFFDPEVDAHRLRRR
KDEFPHIVSMWRNWIECEFDDCHIRKK
KDDVQKVCECIKTPLDHEYDEVYLRRK
KTPVNCMPRCCKHRVDEEMYECFLRWK
KEPFPCMIPACRDFVNGDLDDCIFRFE
KDETACITCACSAPLQDDMEPAHIRRE
RDENPCIKCVFGRNLTDDMENGKLRKE
RDPPECVKCPFYSAWDSDIEAKRLRRD
KDESEVIHYGLRNHLDDEMEEKRFKKK
KDHISVLGTIIKGKCDEEEDEKYLRMR
KEENGCWAANCKDQLDGEVEECFFKRG
KDECGCYNPVCDWAFSEELERCHFRKE
REDWSCMVSQCKEKLSDELDDCRFKKE
KDEIHRFTECWWPYCEDDMEPPFCRKS
REEFKKMCDTICDPCEGEWYAAMLRRH
KEEMKCLCPSMADWCEPELDAEFFKKS
KNEFPCVPGQCREWFDNEMEDVILKKG
KGELKHMGGKFREAVESELEEWVLKKG
KEECSACCTPLRPHIDNEYEEYHLKRN
KEEVNGICPCWSPWCHQEIEESRLRRE
KENFEYFCACIDCHCCDEYERKKLYHC
KFDWSTFCGDLRRDCCKEYEPVMIFKC
RRRVDEFCKAMKGQLCKDYAERLLHHC
RAATDNCCTKYKDYCCRQWDERFLCCC
RFGWEECCTGYKEECCHDYPEKFLLCC
KYKYDKMCPNYKDMCCQEFEEKRFMPC
KDEDEMICANYKPMLCSDLEEKRIHTC
KCEPEKIVQEFKRNICPDWEETIFCRC
KFENQALCPDYKKHCCDEYEDNWLVKC
KTEYKKFGPKWKETVCHDLDEDMLCRC
KAEISVFPQYLKEDLCGDWEESVICKC
KKEVPELVKEFKKSMCNDWDEMILCKC
KCEIARFMGWIKVELCKEYEECVLCKC
KEEEGHWCNQMPPPCCKEWDPARIIRC
SEEERKLCEYMATGCCDTIDSEKIIKC
KEDRDDFCKGYRPHCCNEWEEKKLIRC
KDDEDRLCDKYYDVCCGDLDQNRFWRC
KDDFQRFCDRMREVCCGDLDETRIHSC
REGQDRICGEYKKLCCTELDDKRFIKC
KDTHTEICKKYKDMCCAEMEDDRFCVC
KEEDQRLCDCFDCSCCKDIESNKLMKC
KVNKKRFCDCLKCECLREWEEEVFVHC
KEEHQPFCQCYKGPCEGEYEEVTIRRS
KHSMKHICPCMKGACESDYYETFLRLN
KDAVQHVCGCFKDECEREYFEPFLKAN
RDTREALTTCIKCPCEREFEEKWLKSR
KTRLDKWCSCLRGRCCEDLNEKAIHPC
REEETWYCPCFSDYCTEDIEEHRFRKG
KEDLAHFSELCWGVFNSELEPCIFKKD
KEESGKFAEICHRRFQEEMEHCRFKKQ
KDEIASVWDHCVDMMENELEECYIKTK
KEEHGPFTAMFRACFDNDCDDGFLRRR
KREVNWIYPIIKAKLDGEWEESMFRRH
KDEVDWFACMMRGAMDADIEDYWFRKS
KDDHHVFKPFIDGGMRNDWEKVRLHRE
KDESPLLRMHLGTSLREDCDSMSLRRE
KSECGHWAPVMKDMLDAEFDNGCFRKN
KDNPNCLKHKIGECWQGECESGRFKRE
KEEFKGLKGRCCEGWDDECQADFIKSD
KDAAPCVKSPCCEMWNEEFEAVKFKVD
KDAMDCLTCRVGETMEDDVEGHLLRVN
KDCVEQFKGRLCDYYDDDFECRILKWK
KRDVESLPNKLCEQYEKDCSCKLFRNK
KYESEAIDTKLCEGYEKELTCKMFRYK
REEWEKIGDRLAEAFDNDINAKKFRRR
KENIKKLIEKFCDCINGELDCDLLKTV
KDDMHKFVENVCNGFDPECHCGLIRRR
KDEYQKLDTKICECVEQDCDCQVIRRK
KEEYGTFPSKFWEMWEADFDPVRLRKK
REEFSCFHQFCRSMMDDEIPEGWLRKS
RDEIGALRMACQPRLDDEIEDCKLRKD
KDDIGCLAGHCCEAFEEEIEGCWLRTS
REEKASYWEVCTPYVEGELEACYFRRP
KEDDACYKGGCIKYVKKEVEPCRFRKD
KDETHCVPPACTGVLNQDFDSCRLKRD
RDELGCWRPECGKVYTEEVDACVFRRE
RTDGCCIKPECIKIMNADLEACMFRRE
KEEQNCIPAACKGSVHPDFEECRFRKS
KEELCCIAEKCHDAIDDDLEHCVFRKK
KDGCPCCKHKMMEKIDEDFEGGHIRAN
KDEFKKWCEKCADVIETEMDACHLRRS
HDDLKKLGEKMWEAIDNDLEPQRLRKK
REGHNKIIEIVCECLDQECEATKLRGR
KDDVTIMHAFFCSCMEGDCEALRFRKS
REDPPRVKDMMVSCFHHECEPMRLRKE
REKGKCFKERMCDCMRRECDNFKLRYE
KQSMHYFKDRCVDMYDGDIEPCWFRFD
KQAWCAMKARCCETYDNEVDGCFFRVN
KEVRCCLITRCHEKLDDEWDSCWFRLK
REAMQCMYGCCKAAFEDEWWNCWFRCK
KDNVKCFRCCIRPRWDDEWDEWILKSS
KEGVACVRCRCAEGMKADVDACILTAE
KHTLNCLRWRCYEKWKEELEPCIFYVE
KETTCCIKGDCMRHFRSEFEACMLRGE
KDGSTCFHHPCRPKWHDEMEDCSFRVE
RYECCCVTCKCRSKFDDEYDNCMLKKK
KEEASCMNCACKNRFDGELEECIFRWN
REGAECLAQCCRKVLDTDFRECYIRAR
KDGVCQLDPMMRMKIDNDYRECLFRGR
REDMHKLMTQVKARFEEDYDECFIRRQ
KEPVNGINANCKKKMEDDDDDCALRMK
KEQIDCVDSMICGCMEPDCEGKYLRFR
RWEIERYWDAYCPFMDKDCYCKFFRKR
REEVEHICQRLCECVAEDCENKKLRKA
KEEFPLWACIICACLDGECDGGMLKKT
KEEHRAWKSVICACLSGECTGIRFRRE
KEEAEGMAPKLCECIRAECETRKFRKE
KEEAGLLISSVCECLEADCEGGCLRKN
RDEDQHLANRLCDGVGGDLECNRLRKG
RDEYKIIKDGCCSMFRCEFDCVRLRKE
RDDEDVICALIKNKCDDEYEDYRLRHS
RFKVPVVCACMKQKCMEEYEDLMFREQ
REKVPAFCHVLKNKLEEEELDILLRDK
RDEMAVFQQVLKPKCEEEEWEVFFRHK
RDQMPCFKCPCRGKIREEEHDAILRAE
KQPWCCLRCKCEKEWRNERQRCFLYIE
KPSWACLVCCCERELKKDRDKCYLYRE
KMNMCCFKCTCDSEVWREREDCFFLLE
KTNTCCFRCMCPPHWRDEWQPCLMYTD
KEDYCCFKWKCGERLEDDMYPCMLRHE
KDQVACIRTLCKNVLEADLEECMLRGE
KEELKCVKGECHKVWTADFYDCVLRRD
KDNSGCFRSTCATAIRTEVNACNLRPD
KQEVCPLRPVCGGMFDEELYSCFLRRD
KDEPQALHKRCRPVFEEEVDDCTIKRD
RDEKGAIEAKMKECLEGDLQDPWVRKK
RREFAHFQHKFKECIEAEIDECVMRKK
KEQSGCLEQRCMEKWDDEFEHCTMRAR
KDEEPCWRGPCASPLEGDVEACRIRKD
KDDTPCIFQICGAVIKATMEQCRFDRE
KEDWSCWRQVCETQVKDEYEKCRISRD
KMECCCIRHVCGGDIKKEMMPCLIYKE
KNEYKCFKCTCGQMLRPELEGWILKRE
KEECNCIANMLRNHLDSEWEEAMFKRT
KQELKKLLEAFRARIDPEFDEALFRRA
KEEVKKFEGCFKAAIDTDVDEMWLKKR
KDEVGPLAGVIHCCFDQEFEDCMLRRS
KDDVDCIKSKCCDIWDPEIEDCIIRRE
KEEGDIITAWCKPRMEEEYDDCHFRVK
REPIKGFANAWKAKLDEDEEEPWIRHH
REGCHRFYDVMKCRLEDDVEEHFLKGK
KDPPQVWHAWLRPKFDQEIEDYWLRMH
KDPCQALPGRCKPRWENEYNDCCFKWK
REELNAYVAAVHQKIEEEWEDARLKKP
KDEKDCVCPCLRAYLEKELDPKTIRKS
KDDIDICMAILRAFMEGEVEDKRLRRT
KDDCERLGQVYNPTVEEEVEGKCLKRG
KDAPTKWRETFASWLDPEIEAWRFRAD
KEDWESLCECLSCSCNNEFESFRFRRQ
KDEIQAVCKCLKNLCDTDITEKILRRP
KDELEELMKCWKTHCDSDIEDRILKWN
KDDIEMMCKCFHKGCESEMDDRTLRYK
KEEKEIICCCLTTTCDDDMEDKWLKMH
KEEPDTIWPCIRCYCERDVDDSRLKKP
KEEPDHFCTVVRACCQTEVDDSRFKKD
KEDWDRFCEAWRAKCQDEYEERKLRHP
KEEVQCLPAQCRNEVDKEYEPCFLKKS
KEDACCWKAMCRPEVDHEIYDCIFRKD
KEKFGCVRHGCKQKWEQDWEECLIRVE
KEAYDCLHCQCYEAFEGELEECMFKID
KEACQICKPKVKDYYEEELEEFILRAN
KDPWERCVDMVKARVESDLDDKKLRGK
KEPRPIMTATFREKVDEEEDEMHFKCG
KDGHDVCANVFKVSLDHEVEERHIRCG
KDTCDILVACIKAPLAKDWEEKYLRVP
KECVSALTTTLKDHVDEEWEEKFFRCD
RDCIDMIDPYLKPRLEEDVDENMLRCR
RECCDACNARIMEGYEADIDAPMFKCK
RDACEMCDPRLKESFEEEIEDRCIKCR
KDACTRCQKKFMECYEPELPPSWFKCK
KYCAKRFSDKIPEKFDGDWEGKMMRCK
KQCMNKLYERWGEPLDNECESKVLKVK
KDQKNPISSMFCECFEHECDSRELRRK
KDEMDWLIRVMCACIEPECNSRYVRKK
KEERHCIASGLCGCMEEDCDQRHLRKK
KDDMKRLMEFMCACMTEDCNTEYFKKG
RDDIKGLLSAWCPCIDGDVECNYLRRE
RDEKDRLVPMMCAFLYPEIECRYLRKA
RDDMEKLCEFYCGCIEPEVDGKYVRKP
RDDMDKLCAIMGSSCDDDFENKHLRKK
KEQVEHLEDMWCDCFEPDFDCRLFRCK
KGEIECIQERWCECFENECYARYFKKK
KEEMSSVVGIFHAMFEVEFEDMYLRKK
KESCNCFVPFCKPVLDPNVDDWHLRAR
RDDGNCMVPVCRGAFDDDIDDKRLRNQ
KDGKECFHCACRPAIDEDVEEGYIRAN
KDDICKMLDACVCQLDKELEGCLFRNR
KGDCHRIVERVPDMIDDEFEGPMFRKA
KDECTVIGQALCPCIHAECENCRFRRD
KDEGKTYHNGICTCFDCDCECTRLRRQ
KDEMAKIGEAICAPMDTDLECGMLRKK
RDEMKPFFGIYCPWVDPECETDRFRKS
KDDESMWRTPMCDCFDAECEQAKIRKE
RETFDMLKQWLCDCLDQECDPAHFRGD
KEGCPTFRQVVCTCLSDECECYMFRTD
KDQMKCFKPWMGPCFRAECDGQALRKE
KEDPRCFKCCFRQKCSEEMSDIILRKE
KEERSCFRVKCEEWFNREIEKVKFRKE
KEPYPCVKIGCQKKVKEDLEKCRLNWE
KDEYTCVKACCCKQIDKELQACRFRRD
KDEDRCFKHCCAAKMSEEMDVARLRRE
KDEFHQLKGRCWEQYDKDLDMHHLRKG
KDELKVMCNRFKEIMEAEMQDDYLRRT
RDDAPYICMCLECHCDDEMDKYMLRRQ
RDHMGTFCPCLRCRCDHDLEDARFRAK
REEMNCLGCPLKMGLETDVEDARLKKG
KEEWPCVPCPFRHPWDGDWEDWYIKKS
RDERECWNCAFKGCLEGDMEEFRFKKK
KDEQPCMNCKLVEYFEPEFEGSRIRKK
RDDYNCIHAKFCPCYEGDCEAFRLRRR
KEEINHWPNRIWDCWDEDCGPACMRKR
RDEMHCMASKICDCVDEECWSRYLRKK
RENMERFTDCYCPGLEDECECRYIKQS
KERVERLMEWDCGCVYNDCEGRRLKWP
REDIEVIRQYFCQCIDWECECRMLRNE
KEEVSLLKMEFCPCYNGECECNILRRD
RDEYPKLEEPMGQGMEGDVEGFKLKRK
RDENGSFMEALGSVLDCEVDDVKLRKN
REDLSCVTCKCKERIDTEVEEARLRRK
RDDVGWLRHPVKPRWDEELEDCALRKD
KDNWPVMRATVKECLDPDLDEIYFRND
KEDLPKIHDMCHPMFEQEFDDCRLRKD
KHDVPVLHCALKGMFDAEMEEWCFRRE
KNEIECFCHCWRHPIDSEYEERALRKA
KDEFESFATVVVGPIECELEERHIRRK
KEEWTRLCEGMGPAIDAEVEGTHIKRQ
KEEKKKLKECIKCTCDPELDEFNIRRK
KEDMARLTECVPCHCDNEWEDIYLKRD
KDDEAWYCNCFVGYCQHELEAFRLRKG
KDTKCAIYPKCCEKMDEDVENCNFRPK
KDTIPVLKTRCWDADEGDLEPCYLRIE
KDDCAALWVWIRPTMDGEMDDCILRRP
KNELSMIPACLKCKLDQEIDETIFRRH
KSEISGIGACLRCTLEPELDDRLLKKK
KDEIKWFAMTMHDRLEEEFEEDLLKKK
RDECNCVQMECRKMMDPELDESCFRKT
KDEVECFTCCCCQAVDKDIYEHLLRKK
KEQMTCLKGMCQAKFREEIEDCWLRRD
KEDICVLRPRCNDHLDGDFDHCFLRRD
REPCPCLIGLCRAQFDSELEDCWLRMN
RDNVPCLATSCRDNFEDEYEDCWLKCP
KEKYCCLKNNCCDGLDKEMDPCRLRAD
KEDICCFHHTCREFFYYELENCLLRRD
RDDCCCWRAMCWPLIDSDLDHCFFRKD
KDENNCVEQVCSTHLEDDMTGCHLRKK
DRDCCCLEQHCMHKMEGRFHACFFYKK
EMNLCCFENNCATIMETRLKVCFFYDR
DRNFRCIATWCPPVMDKKLKNCYLEQK
ENGAGCITGDCDKYVKPKLKKGLLELT
ERKPCCMDSCCHGAHDSKFKGCQFEEK
ERKQTCWACACDNELRKRFRRCYFEDT
EKKLCCVECECTRPLEPKVHTCILEEK
EKRYQCMEHDCVKAYHAKIKSCYIEEK
EKKINVIQGGCKSFCDKKMRECEFEEK
ERESGCFEACCSTECEKRMRNSDFEQK
EKQMGCVDACCMPYCDPRLKPWYFDCK
EKAASWLCKCVAGPCRRRVKTMYIDVG
EKAIKMLCACLDHQCNKRFPKECLDIS
DKGISVLQRCIEGDCKKKYRRCFFDLN
DKKMGMFCHCFEPVCNSKFKRAYLEDA
DRKMPCMCEVIMKACRNKMRQVFIDED
EKRMSVFCKDIRKACRGKIRPGILDEG
EKGNHIFCTCLECPCNNKWKRFYLDLP
DKGYNVFEGCLESCCEAKYKRAYFETK
ERNMKFWVTALCACVNGKCRHCYLDGK
DKRLQWLPKEMCRCVKKRCKGIYLETE
EKPAKWIIQVYCGCVKSKCHPEDLDVQ
ERELPCVPCEICRCYSNKCRGIIFDKN
EREVQCVECGCDTMWEAKFSRPLFEKK
EKHSPCIDCPCETALDHKMKKMEFEDR
EKGMNCLECHVDPAMDAKFKRCLFEGR
EKCVGCLECALDTGMDGKFDRGVFEIR
EKKLGCWECECDKVYDSKLPRGVLDYK
EKPCGMMEQDLANQRNKRIRAATFEPK
EKPMPCMDNDCPKEREKRFTNPLIECK
EKSCSKLEDEYVKQRNKKFKGADFDTK
DRKICCIEDECQKTHEDKIKTCMFDEK
ERPCSCVEADCAKTRKKRVRACYLESN
ETGWPCMECDCQRGYDTKLKQWMLEYK
DKAIACMEPPCYGEYDKKMHPCCLEIK
ETALDCLEAPCHKEYRRRLKHCFLEVK
DRGLGCLEHPCTKAMSRRIKSCYLEAK
DRQLGDFMKLCAPELRRKLRKCYFDLP
ERKLCGLRRCCYSYVKSKMKKCWLDGD
ERDICVFKACIECAWKSKFKRCIFENE
ERRCCQLGNWVEKLIKTKMRKCMFEDD
DQKCCPLIGVMEPEVKRRYRRWVLEEE
DKAMHVFSAVIEPEMKRKKHKCFFEKE
DKRKKCFAGCFEEIIRARVRKEELEDD
ENKIKMICRLMCAPVREKFKHEWLEED
ERGVKAWWNCCEPECRKKRKKTQIDPE
DKKIQVLWPVVESEVRRKRKKMYLDVN
DKGHACLYSPCERDVRSRIKKCYLEWE
EKAVPCIACTCEDAMKDKLQKWMFEVT
EGSMKCIGCACEGPLRDKWYKEVFEAG
DKGVSCIPCYLEKEMRRKRKKQYFDCE
EKPVHVVCAPMDSDCHKKHRKHMFDLT
EKEDKVYCPCLDRDCGKKHSKNYVDKA
DKEMGVFCQGVEKECNKRRSKGWLDRQ
ERTMKCVWGCCEQNWRKKRKKCFMDGP
ERCVKKCVQTVESDMNKRRKKEMLDCA
DRCPGVLMTYIEKIFRHRIKKSYLECP
DNGVPPCYDVFEKMLKPKWHKMLFDCD
DRPVRCCVEGCEKIIRHKMRKDYFECP
ERPFGVCVGIIDHPVDEKYKKTYLDCR
EPGCGWFCPWMEPVCDAKLRKGFLDYR
ESTLDVICGDIEKMCHWRLRKHFLDGC
EKSMKFMCSHMENHCHSRIKKYYLDYC
EKRSKWMIPVFEAAVGSRMKKDELDDT
DKPLKFVCQAVQSSCKSRFRREYLEWD
DKNINWMNACIECDCRRKYKRAEFEQE
DKRNQMVRNCFACPMKHKVRGDDFEEE
ERRMQAYRGCFACGIKKKLKAHYFEEE
ERKVGDIHSCLPCGCKSKWHQGLVEDE
EKKVGEIHKCWPAYCRSRIKKCLIEDD
EKRFKYWASCIGHDCKKRWKTEYIEES
DKRIQFVGPCLYCACNRKIKRFWLEET
DRKMGWFEPMLDGKMHEKIHKIILDDK
EKKFGCIAPFLDAKFKDKWKRTLFEDG
EKKFPDMCDPHEPECKRKWQKWFLEEE
EKKCGVMHAWLEPEMKKKRGKGCWEED
ERQVCGMGGAFDPEIKKKRQKCLLEDD
ERKSDAWCRCLDSECKKKRKKVSIEAN
ERPVNVVCGCLEPECAKRRRKCYIEWE
DKEIGMICACWEAECHRRYKKPFFEKC
ERGISWWCPPMDQDCHKKRRREVIEMC
QKACTMCKPMIDAEVRRKRIKAVLECE
NKRWNVMRPVVEHEIKKKRQKVILDYE
DRNYKPCIGAWESELRRKRRKEDIDCE
ERPIPAVISTLEQDLDKKRRKYYLEIK
ERTVTMLDECFECDCKSKLRKMLFDAD
ERKVRPLCGPLEKCCKHKMRKLMLEAD
DRKLGCICQCVEGPCKGKFRRTFLEEA
EDRVKILCVCLHCTCRRKFRPDLLEEP
EKEIRLFCKCLECYCGKRIKKEVLDKC
ERKCKDFCKCMDAPCRGRFKKEDLDES
EKSMPSICQCCEGVCKQRLRKCYIEDQ
DRPVPMMCTRMEEDCCKKSKKWVFDYC
DKAFRYLCNHMEEECCKRRHRYILQMC
ELPGGGLCKMFETECCKKRKRPIIVVC
EMEFEEFIRFLDHELCKKHKKGFICRC
EASYKILVARMDEEVCSRRRREMLCWC
EIACKKFVEVYEAEFCKKRHKEVIWCA
EMSPRRCCEMLDPEICKKTRKEIIMCC
ELETSMFCKGFDGECCKRRRRELFLKC
RRDMSHFCDQLDPDCCKDREKHWLQKC
KADMGYICGGFEGECCKNREKTFIGRC
ESECNPFWTCWEGECYKRRKKPFLERP
DRHQEEMCQCIEAECKKRRDKRSLEHG
ERGVRFLCAILDKDCRKRRRKYLFDVS
EKQVEIIPQCMDPECGKRRHRWFFDIG
ERQEKHLCGTFEPDCVKKRRKEYFLMA
ERKKSVFMRLMDSELRRKRRKTELDME
EKQDPCFRACFDGELRKKRDKMHLEQD
DKTDEWICPCMDTDCRKKHTKRYFELQ
DKGFGCLPGCCEGPFKKRYRRCYFEVE
NKRMCCFKDGCAGSYKERFSHCFIEED
RKRPGCYKGFCQMALKKDFPTCWLEDE
RKKMHCYKNDCMNQYKDRIYGCWFEED
QYKMACFKAECVKEWKGKLYACLLESE
KREPSCVVCECYKCFRGEIEPCWLEKE
RRAYKAFRSPICNCWKPDCENDPLDLE
RKTIREIKRNMCGCMKPRCECQMFEME
KRDMCSLRKEMCKEMKNDCECQLLDRE
RKAFQDFKSEYCKSLKRECTCPMLEVE
SYKISMFKGEVCKCYRNTCCHALLDDD
DRKIKVMRAEMCKGIKPNCPDEIFEEE
DKHMRPLNHEYMKCYKPRCGPEYLEIE
ERHLNRFQYEFCKCMKAKCKAEFLDLE
DKKTREAKKVVCACMKNKCRSPDFEEE
EKKIGQLHPVLRAEFKRRMKDCVFEDE
EKKINCIGADICKCITPKCKSSLLEEG
EKKMAELWRLLCHYLRRKLKCVWLDDP
ERRHPAFKPEFCREFKRKCKGAYLEDD
EKRPEGFCGEWYKDCHKKFKRRCFEDC
EKKWEELCKAMEAACRDKVQKHMFEEG
DERVEEMCKCYAGVCEKKLRAKMFNER
EDKIEMLCHCYFQLCDSRIRSKILRER
EEKLDKICDVYDTACEARMKRKYIRDK
EDAVRPICGCWNPMCEKRLRKPFLRLK
ERSAGYVCKCFAHTCNKRIKGMYVDTN
EKNWRMICTCITCACKKKFKRVELDTQ
EQKIPEWCRCMVKDCKKRIKACVIEDE
EKKFRELCHCLGSHCKTRFKSMFLEED
ERRPEGFCNPMEGGLKRKFKKIWLEDE
ERRMAYFCPTFYRVCHAKLKKHWLEQC
DRRISVLMAWLEPGCNGKCRKVWLEDN
ERRPEVLCVAIEPSCSKRMKKNWLDDG
ERKSSCMPACCEGRCQNRYHRCDFEER
EKPCHCMVGCLEMELRSKHKKAWFEWE
DKGVKFIPGHWERDCKKRRTKEVLEAQ
DKGFKFVAPMIEKDVKRRRRKEFLEWG
RRNVTVLVTMCEHDIKKRKEKCYLEAE
QRAIGVFKQICEKEVRRKKPKCWLDFE
DKPVTPMCPMFERDCKKKRRRAYFDMH
EHKFNILGAALEREMKKKRHKFHLEMN
ERRPTAWHPVLDPELRKKYKKCLFEYD
DKKVNPLKWECDRPFRPKVKRCLIEDD
EKTWYCLTCVCDHEFRKKYKRCMLEYD
DKSMCAIQNACDPPVKKKYSRCYLEFD
DKKVCGFIHCCDSEVWRKYKRCLLEER
DKSCKCIVGVCDHDLKKKRRKNLLETE
DKAVKVLPDPFDQDMHKKYRRQILEIH
EKPFTGMCGCFEAPCRSKFKRQWLEEP
EKRIEYFCSCIMSGCKAKFKMRVLEER
EKKFEPWHHEYCKHIKHRCYPRLLEDE
EQKLQEWKHDICKSYRGRCHCAFIEEE
DRRIGEFKRSLCGCMKERCSCGMMEDE
DKKLPLMRPSMCKCVKQRCRCVYLYED
DKRFRAIYSTYCKCIKDKCKCDTLEEG
DKAFTYFEKQFCKCVSAKCKCNYLDLK
DDKCETWEPWCCPCFDPKCRCACLNEK
DKKFGEIAKVLQACCKSRCRQMWLEED
ERRMGWFGKDFCKAFKNRIKCAWIEEG
EPKIPSLPAEFCKCFKTRCRCPWFEES
ERKKTCLYAWICSCMRSKCKHAEFEER
EKKVKWWKPDVCKCYKKRCKAMLLDDE
EKKMAEFRKELCKQYKRKMRCYVIDDE
ERPHKLMVAILCKVFKTKCRCEWLEAE
NRRHKVVAPEMCKCVKGRCKSDEFEVD
KRKSKEMRKIRCASLKSPCECEYLDNE
ERKLKPMTTCYCPCIKSHCKPEYLDYE
ERKLNDFSREMCRCFRPKCRCEVFEEA
DKKLSDHIKWMCQCMRARCRSFEFEDE
DKPFKALLRLFCGGIKKRCKAEWFEWQ
EKPIKVIGAVFDACIKCKCKKENLEVN
EKKVKIIAGYMCPCFRNKCKSEVFEEH
EKKIHELCRVHVNCCRAKLKGDQFEEE
EKPVKEMCKPMYAGCTPKCRGDLFEPC
EKEWKPFCCCYEKFCNPKMRRDYLESA
EKRTKEHCRAHETACPSKFRKDEMEEP
ETKWKILCRCFVTVCRKRVRKMPLEEN
EKQMRYMCDCIESCCRNKMWRDLFDYT
EKRWQAVCTCWEHSCKRKYKKWFIDEQ
DRGFRAFCNCIPNDCKKKYHRWWIEVD
EKRVPNFCECCEPECRKKWTRVVLDDS
EKKLSQVCKCYTNVCNSKLRRDYLEES
DKPLSEIPRCMDCDFKTKWRRYVLEVD
ERTVSCFGGKFEEEWKRKMKKFYLEVD
DKGSGMCMKIWYTMLKPKMKKPDFECN
EKCCKECPKVVNRVLDKKLRTPWIECR
EKCCAQCENFFRREVRKKYYDIMLECD
ECCCRPCDAIFDQRMEKKYRKDCIICK
DICVSIIDADFDRKREERWSKPIIWCK
DFCLAMLDCELDRQHEKRFHKVMLMCK
ELCWPLLEVELHRKYEDRVKEPFFLCK
ELCVDMLECDFNNNREKRWRNRMLLCK
DMCVEQCEQDFGKERENRVKGKLVWCK
ENPVDMLENEIAKARDPRLRNKPLDCK
ESPLTVIEAPLGQPYDGRWRGVLLDYK
EHPIGCLECRCTEDLDRKWKPCFITHK
EEREQRLEDRCCDVIDERLQCCKIYEK
EKKFSDIDTRFCEELDRKCRCTVLDEK
DRKFPMMETVFCTVYSPRCRPAMLDEK
DRKFAIMEPPCCQAWEARCKGFFFDEK
EESMPCMERHCVAAYESRIRPCILRTK
EEPSCCIECACRKPIEKRFKDCVFHTK
EEGRGCWACACRKHLETRFKNCYFRPK
EENMDCFISWCCPWMENRWRCCLLRDK
ERRTTCFWPYCCKIMKSRVKCCYLEDQ
ERAVSCMEHECCRWMSQKCRCSWFDLK
EKQMPCIECACPNVLEPKLKNCVFEPK
DKGYGCIECDCTSNHENKVRDCIFEAR
EKKFPCMECACPSVFDNKLRPCWLEDK
EKTATCFDRNCDKEHKKKRKRHMFDAK
EKPRKCIIQMCEQDMTKKRKKCELEAG
EKPCDICVQPVDKDLTRKRKKNDFECK
EKQVGFCHRFFDREMKDKRRRCLFECE
EKGYGMMYNAFEGDFRKKRKKLDLECD
EKRARCCCKMFDRDFKRKRGRSGLECP
EKPARYCIPFMEPDCKKKRQKILFECE
EKKIDWLVPFCEGCMKTRLRRNYFEEE
ERKLAFMPVEMWKDYKRRLRKTVFDED
EKKLDWFKTEMCKPYKDKCKCQALDED
ERKIPELPKVMCPTIRVKLKCTFIEEP
ERRMNEFVKHICGCVRPRMRCPFIEEA
EKKMPVIPGSCEKVIKGKMRKCFFEDS
EKKPESWKHMCDPVVKAKLNKCDFEEE
ERPVACVAEKCEEDLKKRRHKCWFEMS
DRKLNCVWPCMEAECKKKRCRCWFDWD
EKKAQYWAQALEGDFKKKYKRYALEED
DERPGGWKGCCEGYVKEHFAKCFLDEE
ERKFTCFRCSVEAYLRSRMKKIFLDQD
ENKMGCFDCCCVSQVRRKIKSGFLEER
EKGMHCLECCCTASIENKFRGCFLDDR
ERKVKVIAQCCNQHLDRKWKECEFEEK
EKKVACVAGVCETWINTRIRRCFLEDK
DKNWHCLMGYCEKMMRARLKKCWFELD
EKAWTCMVKCCHPAINKRIRRCELDPK
DKQKEALESGCAGAREKRLRPHEFDLK
DKPTSVFPAHCGDPFERRFKGCDFDLK
EKSYTPFEQPCAGCWDNRLKACEFESK
EKGIPRIDDMMCSIIDPKMRPWVFDPK
EKRLRALCKTWCKLCNRKCKCEWFDQA
DKKIKDVPRGYCRAWRDKIHCELLDEP
DKRWKDICKQYCSPLKARLKCELLEDE
DRKFAVLMKLLCTEFKKKIHGVWLDDE
EKKMPDFFKACCPEIRQRVRGCIFDEE
ERKMAAICGCVARECKKRFKSIYVDLE
DKRVSDFCRCLISPCKERMKAVLFEEP
DKRIGEICKNFHQGCKPRFKHTIIEDS
EKHVDELCREWHRDLKAKFKHRLMDMC
ERHCDECVKVYMKILDPRFKRREFDCR
DKSIDDCWKWYYSYMRKRMKKRFFDCE
DHCVNECWRYWAGVMRSKIKTNFFECD
EKCPREMLKILTPYFKGKFRPEYLECA
DRKIPIIIGTVCHCFKQKCRCHWLEEA
DDKLPWIYPQLCRCLKQRCKPAWLDEE
EDKYHGFTKCLCACFKCRCRAMRLEEE
DRKIGGFPSEVPNCMRPKCRNALFEEE
DYKVAPIYQGFWGCIDNKCKPMVFEER
DKKFEMIDTCMWHACDGKIRPKFFNER
EQKMEDICSCYFSICDGKIRTKYLDES
EKKPKDMLRIRGGLLEAKLKNEDLDER
ERGARECVHERWKAIRARFRHEYLECS
EKSYRDIVKERMKCVQSRFRKDDLEAE
EKGTRDIMKERVKCMAKRCRGDDLEPT
ERSCKDLAKMRLKVIGSKVKSEDLDMG
ERGHQELFKEHAKCWHAKLKGEDFEVH
ERSLKDFVKQHCRKMKDKFKCEILEFP
EKKQKEFARDYCRYIKPKCKCEYLEQD
EKPAKDIRNLKCGGMKTKFSCEVFEYE
RKHWKLLKSDMCKCYKHNCECQVLDAE
GRSFRMMKEEFCKAYKSKCPCEFLDRE
GHPYRMIKAELCKGYKDNLGCECLDRE
KTKVGGFRSEACKGYKDNFGCAILDHE
KRESKWLRKEMCRVYKRNCGCEDFDRE
DNPLKEIADERCKRFKPKFRCEWIDWA
DSKIKDLRKTRVKGMRGKLHHECLEDE
EKKLREIVKYLYAALHGKIRPEVFEDC
EKKARPFITYWPKCLRCKVKKEFLEEQ
DKKVREMWRYMCQVMRGRCKCECFDEP
DKKLRDMIKVYCPGVRRKVKCDWFDEG
DKKFTQFRKDCCPCMKGKCHCDFIEED
DRRLRDVVKWHCPAIKQKCKQEYFESD
EGEWKEYHRVRCKCMHQKCISELFDRD
DRSTKELYKCRMPCCKKRMGNDRFEVE
DRPLKEMCKCRCTACKEKVHTDELDWN
EKAYQELCKCWAASCDKKIRTKFFNLR
ERSFEYFCKCIPAPCKKKWRSFYLEFS
EKAVEYICRCFAPYCKPKIRAHYLEFN
EKAAKEVYKCWVPVCKSKLRRESLEVP
DNTFKEVWNWREPCMRQKCRKDLLDPD
DREFKVIPPVMEKMVRGRMRKEDLDRD
DRKCKMVCPCFEGVCKKKISKEDFEPT
DRRMHIFCQLVERECKKKWRKFWLEMT
DKPMEAFAECVERGCKGKMDKRYLEVN
EKKQNALCASLERDCKDKRKKAYLEFG
DKEGDVFNGCIDPEVKRRRGKCNLEKD
DKDVKLFCTCFESCCRGKCRKYHLERQ
EKKCDRFCEGIEGLCKHKIKKQFLEPG
EKACQACCKFVEHHMSTRWKKAELDCG
ERCCGLCEAQFRTVFNCKIRDMCLDCR
ERACTVCEQWLAPCREGKVKSAYLDCK
ERSWQVCEETLPPHYENRWKPMELDCK
EHCAKVLGAEMEKHWRQKIKRDVFECG
EGCVEALVNEVEKMVTPKFKRKVLECP
EKAYSIFSMCLDCALKGKVKREYLETN
DKCMGTFMPWFEPVFKARLKKYWLEVY
DRCVSALMKMLETPFRRKWRKAMFECD
EKQTACMHCGIEEEVKKKRKKVDFDAE
ERAMHALISCWDRQCKKRYKKHYLELN
GKRNHCVRCACYKWFKRKMKKCEFEHD
DKRLACLQMELDRELKRKYKRCLFEGE
DKAVGCIAPVCEKELKKRVRRCWIEFT
DKKMPGFRKQCWKVFKAKVHRCMCEEE
EKRCCDIGRDCCKQIKNKFKPCLFDEP
EKKGQCIYPVCAPDLTRKWKKCMLEER
DKRLQCIETCCSHVIKAKLKHCIFEER
DKGLGCFRQECIKHLKKKFKACWFESD
DKKFCCFRTTCPSYFRKRMNHCMFEEE
EKKASGIDQDCWRQYDKKMKPCDLEDK
ERKKNCLISMCENRLCERYKKCEFLGC
ERKRMALCGWLEYHFCARWRKIEFIEC
EHKKAVFCAQLEQKLCGHYKRVDLWEC
EKRREYLCTHWEDICCSTLKKREFCEC
EIKVEHICKKWEDSCCPRYKKTWICEC
EVKPEYWCPCMETNCCHRVKKYILLEC
EGKKEKFCNCYETECCKKYKKREINEC
EFKMSNWCTCFEEECCKRRKKMFFHEA
EKKMQMFCQLVEAECPKRRKKVDLDNR
ERNLRVLCGHMENDCGKKRKKWVIDQQ
EHQFKFFCGCLERDCTRKRNKQFFDSP
DRNVTVLYQVWERDVRKKRRKAWIEND
DRQQRMLCTCLDGDLKKKRKKYELECE
ERAGHMLAAAMDTDVKKKHKRPYLEYA
DRTLQILWAILEQEFKKRYHKVYLEVE
DRKEPVWCKVVDSDIRKKRRKVYFEGP
DKKAAYVHQCLEGDMRKKRRKVWFDND
ERSVSCFHPGFEPEVKRKRKKVLFEND
DKNKNCYMGCCEKEVHKRRNKCDLEKT
PKPLRCMKPCCEQDLRKRRFKCLIEYE
DKSMNWCKAQVEKEIKRKRNKHYIECD
EKNRKCILCACDRDVKKRYRKGDLEWD
DKPMECFPPFCDREIRKKYSKWYLEVD
ENHFGCLQCECDKQLKKRYRKWMLEYN
ERKCHPFIGICNREVKKKYKSCDLEEE
EGKAPCMRQECCRPMKDKMKDCLLEDE
ERKERCYYAACTPVMSSKIRQCYLDER
EHKMCCISSDCTKIYRKKLMGCVLEEE
QKRNPNWKNDCVRIYKARFKACELEEE
DNKVGPLRPECMKILRVRLKTCMLDED
DKPFGFFEADCPKKREDRLTACFFEGK
DRPITDFDRSVCKCFKGRCKCHMLEMR
EKTEDVIMRSICRCFYARCKGHYLELK
DYAMEMFEDPLCTCYDGHCNQYMFDVR
DSACKYFEKKLCEKYEQNCRCTMLTIK
DEEMPLIETKMCTCWDARCRCWCFRKK
EEDMNKWDGAICGCFEGRCSCQLFREK
DEPLNCLESSICQCLEQKCRCPVLRWK
EESHKMFWPWMCPCMEQKCKCYWLKNK
EEELDCLDDKMCQCWEPRCKCHLFRCR
EEDLPLVEDRMCECWDPKCKAYMLNRR
EKDLHCYEGAFCGCLEAKCKCYYFDRR
QDEIKKYEDKYCDCIEGYCACHVIRRR
KDDHATLDEKVPDAFDEDMEGVCFKRK
KEERAWVIPRVGDKIEEDYDGVRFRKK
KGEHACWECKCVEYLEKELQCCHLRRR
KEDYPCLPCRCKEGYNGEIDGIRFRNS
KEGEPCFKCSCMNLLDAEVEGCRLKRN
KEECPPVRPCCDPHVRKDHDKCRLRKE
KEKVHCLKPSCRAAWNPELEYCWLREE
KDKMACMHCCCRPIIKSDLIECMLRED
RDPQPCMHGCCKDVWDNELEDCKLRWD
KDKPCCLPPMCKKAFEAEVEDCYIREK
KDDGNCIVPWLRDKMEEDEDQCHFKCK
KDAPVCLSCKLVERFEDEIDAFHLKVK
KEPIGCIPCRFKDRTDEEFEEPRLRVS
KEGCPICPKMIKNRIPEEEDDACLRCS
KNCCDGLYKIFKARFEEEIGENCFKVK
RDCCDACTVYLKDWLEHDFMETFLRCH
REPCGICHAMMKAPFRHEIMEYFLRCD
KGCCQKCKNTFKVRIDQDFDEICFRCR
KDEMKYCWKWLRARFDDEYDEKYFRCR
KDKIRWFCPCMRQRCTEEFEETRLRTH
REGLTCLCKCIRDKCEEDYEDWALKIN
KDHVDVVCACFRMGCDPELDERYLRRR
KTCWDMFEPKFRDPVDGDFEEKLFRCR
RDPCQFCDSKFVEWVEDDLDGKHLRCK
RECCASCDGKMYERYEADIDTGCLKCK
KYDCGCCQCRCYERYEEEMGKCLFKCR
KDTHECFPCPCTGHIEPEFDARNIKSK
KEAEKCIPCKLKTNFDRDFDENKLKCK
KDAFQCLYCAFKDKLDDGFDERWLRLK
REPADMCMKVWRSYFEDDFDDKRFRWT
KEANDIFAAKMKEPIDGEWDERRLRTK
REATCAFQARCRERFDKELEECRLKGN
KDDLCCFPASCSNQFENELVGCLLRKK
KEESGPMRQCCAARCEEELDGCTFKKN
KEDREMYCNCFWDWCDDEVEPSELRKS
REEMRQLCDCFHCRCKEDWDDMRLRKN
RDEKEFLCACLQSMCEGEIDNKYLKKH
KEELDVVCPCMRGACNNDWDDKRLRRP
KEELGWLAPWCKPAIDAELEERLIKKK
REPMPILCACVRARCDDEWEELHIRFH
KDDISWICECFYPACEGELENYIIKRH
KDEPHAFCSCFSTRCTEEYDDARFKRE
KEECSFWCQCIRPGCDPEIYDCIIRRR
KDDWDLVCCMVRPICDGDLEDIRFRKS
KNEHGCWRCAIRPKIDDDWDDWQLKKK
KDDSPCYPCKIEEPFENDMDKVRFRRK
KDDSNCMGCKLKEHLDSDFDPSRLHRK
KDDLTCFATRCPEMVDHELMGCFLRRN
KEEFCCLMRRCREGFDGELDGCLLKKH
KYSWCCIWCRCKERMEDEWNNCFFKTR
RTPCTCMECQCRNRIEEELAECIFKWK
KETPQCFTAACRETIEAEFEDCFLKGS
EEAHPCMGCGCRQSVDSKYRECYFKIR
EDALNCITGYCKPKLEEEDKERILRIK
KDQCDYLMKMWRADFDKEYDERHLRTT
KEGCDCCLDMCIEIVESEFEDKRLRCP
KDCIDKLMEAVPDYIDPDLDGKYIRCH
KECCSMCYEAFHNAIEVDIDDCWLRCK
RECCAVCHQRFKDKIDEDYEDAWLKCN
RQCCKKCYQMLKGKFTQDYDDGCFRCQ
REPCDPCGNQLKEKMEEDDPDPCLRCK
KETCAALPQHVKEKWEDDEEDACIKNK
KDPPPCLNTPCRGKMEDDEEQCHLRQK
KDPVPWFKHKCKERIDGDVEECYCRTK
REDFCCIGCQCKGAFEVDIGDCIFRNK
KEDVGCFRHVCPPPIEDDFEAAILRKE
KDEMCVIRRPCGKAMDPDLETCMLRRE
KEEICCLKHECCHKWRSEFACCIFRKE
RDKLQKLKEEMCKPFRGELCCPIFREE
KEKLMRIKEVFCKFLRHECTCMMLREE
KENMPVVKAEWCRCWKHDCEGPWLRSE
KDACPWCKDLFCACYSGDCQPMWFRCE
KDNCTVWRSILWPTLRSDFCPLCLRRE
RDPCKVFKEMIGHCFEGELDGECIRHD
KDPCKKCREVMGVHFRDEMEPYCFRND
KECCSKFTEPIGAKFDDEIENTIMKCH
KEGMSVIRPKVCDWWESEFECAFLKQD
KEQIQALKAHICEPYNDEVEPIRFKIE
KESGAVIREKVGEHYNDEMETCRFKMD
KDEPPMIRERLGEMLDCEFESYCFKKD
RDDCRRFMDAFAACLECEMDQMWFRKK
KTDHNRWRDKCGEAVDGEIEACCLKKG
KDDCAKWAEKFCNCWERECSHISLRRK
KDGVGKVCQCMKEKCEEEIEERVIRAR
KNSVEKLCECCRPKCEDDYEDRHIRVK
KPQFPQFCKKLRERCDDEYEDGWVRPT
KEECKGFCDKLHEMLDGEWEPEVLKKA
KEDIRHVHDRLPERFEEEWEGEYLKKK
KEECARLLDIVNGHIEPEFEDVMLKKK
REEFERICNAYRGGIDPDLEEKLLKAR
KDEMTALPMKIKDRLEDDYDEAWLRRN
RDGIPHLWPVFKGRFEPDFEECWLRAK
KDEKSCMSCCVNGIMDAEMDKVNFRKN
REEIRGLCDCLRQMCEADFEDYLLKKS
RDECDALCSCFKEPIETEFDDRRLKRS
KDNLEGVVPMCRGVIERELEDRYLKNK
KDACQPFEQCLKMRLDSEYDEPFIRCR
KDDVGPIQQAFKCRMDPEIDEGYFRRR
KDEVAQLPQCLACCCEEEVEEHVLRKK
KEEPTGWRPCLCPCLDPDCDTMWIRKD
RDEMRHLKDMFCECVTRECEGMHIRRD
KDEGHVLMPAFVQCLDPDCEAHRLRRK
RDEAPYIERHCKDSFEADLEEILLKKK
HEDVHHIAPFFKCDLDRDWNEMLLRKT
SDDLTCLMATCRNEVEKDYADCLLRKN
KENIGCFVTPCKDKVDTDYWECILRYK
RDASGCLYSHVKEKLEEEEDENMLRVR
KDEPGCMVPIMKHKLEEEEEEMYFREK
KEPQSCIKIRCRDKLNQEIEESKLKGE
KESKGCVKCALQAYIRHEFEKHRFRRE
KEGCAVLRVPLNNKWKDDLEGVHFRTE
KEGIPCIRVPFRYRWREEYEQAVLRGE
KDTMGCMRCKIAETWYEEVDTAWIRHE
RDTISCLRCGIRDWINADLEDMLLRIE
RDASVCFKCEIKRGLDREFEELIFRCN
KEPFKCFKCGCRASIDNEWDEDFIKYS
KDNIGCLKCECKPKYESEYEECLFRMG
KPPMCCFACLCRPKVDDDVKECLLRRS
KKEMCNFGRLCRAVVDPDLNECYFHKG
RDDMCCMEWACHSMIEPEMEPCMFRKR
KNDVSCIYPHCCPVIETDMEPCIFRKK
KENISCLPPKCMERYDDELENCFMRAN
KEPFECFKCPCAPNYDQEVEGHMIKFN
RDTMHCLKSSCKSGFESELLECFLRMK
KDPMACLRCVVKSRVKEDWEEPYLRCE
KEPRQVLRAMLKWRIDEEFDDCYLKRD
KDPASAIHGCIRAHCDPEMDEVAIRKS
KDDCQPLGTCWRSTFEAELDEPVLRRK
KEQGPHWGECLQARCEEEFDEVNLKKK
RECVEYFLKCWRSRFEDDYDDSWLRCK
KECAEYFAQWFNHRVDDEYESRYLKCT
KECAEKCCERWEQKMNEDFDRRIFKCP
KDQCPYCYTAFKDDFDNEYEEIYFRCG
RDPCDPCWPAVKDKLEEDYSEKYVRCR
KECCESCCTTIKQAIDYDLGERVIRCK
REECDRCCSAMKSACTPEVDERRIRCS
REEMGKCCECLKPPCEPDYYEVHFRKH
KEECARCCDHFHDHCEDDCDDAVFKWK
KDGIETCCEFLHSRCEEEYDDRKLKCS
KEEANKLFEFYAQAFDEEIEEGRLKVK
KEEHDCYCPCVCSMFDADIDGSRLKKT
KEEVSYFCECVTPRCDDEIDGAMIKRR
NETFDSMCSCVKPKCEPEYSEKILRVK
KWDFRSFCGCLKSHCCDEYYEMLIHHC
REDMSAFCGCLKKNCCSDFWETFFRKC
RAEFAWYCPCFKARCAEDYPDVLLRKA
RTQCCYLAPCLKGKCEEEYEDIWLRFK
KEPHDAMCGCLKCTCPKDLGERWIRWP
KEDEQRMCPCLKVKCSTEYDEWKLKHP
KEALPPMCGCMRPKCEDDMEDWWLKCK
KHPCNYCVGGLRGRVEEDYDEACLKWA
KYAIKMLDWKIREKWEDEWDDWMFRVK
REPCCCINAWCRPRFEQEYDECILKVR
KEPFAMLRVKVRESFETELEDYVLRWD
KEGASVCKPGLKAEFDQDYEDVMLRCD
KEGDDCCRCQIRQYYYPDFEERRLRAE
KESHECCYAALRVALESEFEEKYLKRS
KDEHDAFWGCIRCTLPSDLEDKHMKRP
KDEKHKFGEVFRCRLDDEMEDCYLRHG
RDGVPGWCRCCKNVCEQDIAECILRAK
KNKVNPICACVKPCCDSDFDEKLLKDG
RDEFQSWCDCVKCRLQDDYEEMRLRKP
KDEIPHLCESFKENCDDEMEDWLIRKG
KEACQKLSECIRCKCEEEFEDRVLKQA
REALGHLSHCFYAKCDEDLDPAILRIK
KDQVEMLCQCYRQRCDDEMEERFFKSK
KEEHDVVCQAFKTRCSEEYEEHRFKCG
KESVDKFCECMQPTCESEVETRYFRHC
KEPVPALCACVKGRCKDEYPDALFRVD
KDEVERFCQAFRGHCDEEFEDRLVKRG
KDNHEKCCDCYVQRCEPEIDEKRLKAK
RDGAEVICGCYHPYCNEEFDPRYLRGP
KDNFELVCCCMNPRCSPEYEESHLRAG
RQPCAALCGCFKTRCTEEYDDMVLKYP
RDDLRSLCHCFTCKCEEEFYSHMLKKK
RDEWPTLQEKVVECLEADCDPQHLKKK
RNEVAHIMSRFCDHLEEECQQMFLKKK
KEEHSRIGTRVAEMCEPEIDGGHIKRK
KEPCPVIKGRLCECYEADCENWLIKRK
REECGCCEGKLVDNYETELEAVPLRNK
KEELPGLESKCMDECEKEFQGCMFRRK
KEEHACMASCCGGRFDEDVEGCHIKKS
KEDRECIACVCHAHLEEEWDDCHIKRG
KDECTAWESICYPKMEPDMDPCHFRKK
KEEFQAMCSCCRNMIDPDFDEGRFRRK
KEEKGCFVAVCRPAFHQEVDEPRLKKG
KSKMCCLRCSCRNTFKDDYDECLITDE
KLAASCFKCCCNQWWKQEMEECLMYVE
KDKVPCIKCQCKNNYRGDWNDCGLRAD
KEPKTCFHHPCRPVFETEIDDCRLKIN
KEDVPCMNCMCRGKVNEEVDECILRHQ
EDEHPCFVPSCRNALEGRLKDCQFRHK
EHGLQCLDCSCKNTIEDRLKDCMIRDK
EENWGCMERCCKRRWEGQDKECMFREK
KEQCGTIISVCKGKIDEDEKDCHLRIK
KEKWCGMMPICKQKFEEDEHECLLREK
DEKRGCWNACCRAKIDEHLKECYWREK
EEPACCMECACSPRLDEKLRDCWIKPK
EQGLGCLECECYKIFERRMKDCIIYVK
EKPMPCFECQCYKYYKRRLKKCFFECK
ERAVHAIEARIDDEFNKKMRKVILEIK
DKNISPVMRVCEGDIKKKRHRCYLETG
DRGIQCLAQMFEKEMRKKRRKCYLECD
EKKFKHFCSAFEGELKRKRKKYMIDCG
DKTWRTMCPCAEPECKKKRRKLSFEME
NKPWPAMREVIEPEWKKDRDKVCLDLE
EKKNQPFGACMEHDCRKKRRKYSIEYP
EKSANYMCGCMEGECKKKRAKSIMETD
DRPLQVLCACLESECRNRIRKQFFDSG
DRAYDMICQCMKGECNKRIREHDLDMG
ERGVKMVCTDYKKTCNRRYRDDYFDAG
DRRLKMLCYEYAKCMGARLRKEYLDIG
DKTVKCFWCVCDRDFRKRYRKVYFEID
DKKLGIICAPFEKIWRQKWKKMYFEIP
EKKIGPLKPECVKLMKKKITCGGLEED
DSKFPCLRRECGKYYRNSMWPCFFEED
KNRLSAIREDCCKAYKKNCPGCYFDLE
KDKLHCIRSTCVDMFKGDLVACLLEDE
KAKVPCFKVECSKEWKKEVESCLLDDE
ENKIQCMRTDCIKQWKERMKGCMLDEE
GRKICCLYCYCHKLFRSGVTQCLLDED
GQKIACLKQECVKWWKQGIGACMFDEE
RDKACGFKGVCQAYMRPDFDTCIFDEE
PNKLPCIKCPCQTTWKDKVWRCLFDED
EHSLAGFKPECEKYVRERWMKCFIDGE
NKGMPCFRSECERFIKSKMERCYFENE
QKRSQCVKGVCEAELKHKMSRGYLEEE
EKNMDAIVSMIEPWLKPKWKRTILEVN
EHKCTAIKNDFWRLYKTKLKSCFFEEE
EKHPHPVNKECQKWLKAKFRKCELECD
EKTYPPLGKECGKVLNAKLRGCELEAS
EKRSHCFRQWCYKVMKAKVKKCDFEPD
EKDFGCVETCCESTVHRRMKKCYFERR
EDEWSCVECECERGFTPRYRKCFLERK
KDEKGCMEAACTPKMEEEIDRCNIRYR
KDETKCVACKCRDRVDEDWEDYMIRRQ
KDEAACLRRYCQEMLTQEFEDCNLRKD
KDDYHCLAHACQDAMHSEFDPCRLRKE
RDDRGCWSPCMKAAWDGEIEDPRLRRK
RDDIDMWQMVLKMCVDGEFDDRHLRKK
RHECNPIRSVVVAMIEQEFDSVHLRKD
RDECKSFWTCLHPWLECDLDDECFKKP
KWECHQFGPRFRQVLDTEVDESCLKKG
KEDRGKLNDMVKHHWEQECDDHRIKRK
KDETEMWAHGWKWCVDGEFEDKRLRRA
KEDGDPIVACMKPHLQGDMEENRFRRR
KEDVPWLWKIVHARIDDEWEEVLFRRR
KDEAKVMTANWKTRVDEEFEEDFIKKG
KECCSCFNCRFKEWFEGEIEDPFFRMS
KDEIQCVRGFCKEMLDEELEEGCLRKE
REDPACLACMCHPRLEDELDDTYIRKK
REEAKILHGVCKPRFTGDYEECILRRD
KDDHCCLRAKCRNGVTDDMYDCYLKRE
KFAWCCIKGLCKAEVRREWEECFLQLD
REPISCIKTQCKQAYKQDWQECMLKIE
RPPYCCIKCVCRARLERELEECWLKRN
REDAGGVPQRCKEKMEEDLDDCKFRKT
REETHCIATACQAKIDQEMDGCRLRRR
KNPVGCFHARCKEAWDDELEDCLMRSR
KESFPCLRGHCRDPIDADWEDPFFRCD
KEPMNILPGCLKTKMEDEYEEDHLRAK
KEGWTCMAGCCKNKVEEEMEEKYIRST
RDPLQCLYCSLKEKLEEEFDENLFRMK
RDPMQCLAATIRDRLEHDLEERYLRMK
KQEREDLCKCLRHGCDSDLDERWCRKT
REEIEVLCCCFHSLCDHELQDKMLRNS
RDCVNECCKCFRCPCDQEWSEAFFRCA
RECKEVCPTRMRDKWEDEIEDKYMRCR
KECLASLNPCIRCKCDEDWEDKMLRCK
KYDFGWWRQCLKCMCSREFQEVMLRRD
RDDAAALCGCLTGWCRHEIEPFKLRRD
KDDIQGYHEIVCSFMDPECEGMWLRKD
KDEEERLAEAVCGCVDDECEGIKFRRK
RDEMRIWRRRICECYDGECESVMIRKE
KNDMPMITHRFCDCFDHECAQLMIRKR
RDELGGLSKHLCECMENECEGIILRKT
KNEFGMYMERLCDCWERECAGACLRKK
KEECCCMDTMLSEWFDPDLSSCMLRKK
KEECPKCAESCGNRIDEDIEGCCIRKR
KEECCRFVEVCMQKIDDDIYPCCFRRN
RHEFGCFACCLKPCLEADYDEIMLRRN
KEHIKCFNCALKAPVTGEYDEAHLRFD
KEEVCCFMACLKHKMDDEEGDCFFRKK
KDPMDILERNLKDKWEDDYDETWFRYK
RDETHVFNVPIKPKMDAEWEEAHFRKK
RDEAPVLMEKIGEAFDTEFEAIMLRKP
KEELAVLVTKLHECLEQECESMYFRKK
KEEEDKLFEVFKPVFEAEFEDCKFKKK
KDDWRVIVSLMRPCLDGEMDEQHFRKR
KDEMACIGAVCSTMLDAEFEGGFFRRN
RDEHCCMWTMLRNRFDDEWEDCWFRKR
RQEVCHLYSPCITKLETDIEGCFFRKK
REALPCFNAKCKEKLETDFQECWLKIR
KFAFPCIRDRCKEKYDDDYDECMIHVR
KEGFGCFEGGCNSHYEDEMYECLFRGR
REAMCCWACTCQKMLEADFDPCYFRRK
KEEMCCFTCKCCEMFDHDFSCPIFRKD
KENLPCLKWSCCETFEPEIEAHHFRKN
KEDTEGFVNVWWEMVDNEMDERRLRKK
RDDCESVVDVLRAALECEIEDRCLRKS
RDDKHMWEKVFKTVFDQDFDDFWLRKK
KDDIKAVYACFKSPFEHDLEECLLRKR
RDDVNVVPAMLKGTLDPDLEEKTLRKR
KDEVSYLCQFIRCHLDDEIEDLIFKKT
KDDFAVLCPCIKHVCESDMQDAVLRKS
REEFPYLCPCMKDDCPKDYSEWAIRRP
RDEMSPLCSCLRCGCSDDWPDCFLKRP
KEDLDHICPPIKPHCDADFEDHFFKKQ
RGDINHWCRCMKAKCEEDYEDCIIRRG
KHEPKHYCPCCRCACDKEFTEHMLRKK
KEQLNAIHSCIRHACDGEVWEGFLKMH
KENRECLPCCLRCTVDGDLEERMIKSS
KEAPQCLQVACRGRFDDEYEEHYLRIK
TEQFGWFDRSCKDRYDEDYVECVFRYK
KDTCPCCAPHCKTKFEDDVEECQIRTK
KDDLSCISHKCKNIIEAQWEECRFKRK
KEGGPCIPCACRQMVEGEIEDWRLKGK
KEGVGCFACRCADNIEQDIEPAILRMR
KDSHDCFRCRCVEALNEDIEPSYLKHE
KEEENCFMSICVTLLNEELETCRIHRE
KEREGCMTSMCWTVLKPELDQCRFKPE
RERANCFKPVCCAGLKPDIECGWLKEE
KDHMGCFKSQCADQYESEMEQCFFKWE
KEEARAMKSALKPSLESEFDEGMLKKE
KDEHDCYKCAINGWIEHELEQRNLRKN
REDAGCLTCCCAGYLEQDIDAGTFRRK
KEPWECMACCVKSKLDTEDDEHRLRWK
KDGMPGIYPVCKARLDNDWSEMHLRCK
KECCEAIVTSLKQRFEDEWEESYLRCK
RECAELLRNSVKEVFDPDLEESIFRCD
KDDLPVFCPQLKRDCSEEYEEGWLKSP
KEDAGKFTECYRPSCEDEVEDNIIKRS
KDQLGHIYECLKCCFDSECEDAVLRRK
KEGAPVICACFTCTCDHEIDDQFIRTT
REPFPMLCSCLKGPCDREYDEWMFKSS
REEYTAFCTCVRAKCEEEWDGKRFKKS
REECDKLCACWVPRCDTELEEKFLKKR
KDEVDKLVEIYEEYLANDMENRHLRKA
KEEHKKFQDCCVPVIDADFDECKFRRK
KSDCCRLIERMYDVLEHEIEKCHLRRK
KEDLCCFGSKCYERLDGEFPQCLFRRN
KFELERIVSKYCDGFEQEMCCRLLRKK
KEEFPGMDDILCAAWESDCQCYMFRRR
KDDFEKVGECYCACFEADCDSRRFRGH
KEDGEKVWNVYCATVDDEFEGKRLKRK
KEQAEKCGDHFAQYCEDEFEGKWLKCR
KECCEQCKNKWAEQYEEEFTAPLFRCS
RECCRNCVDKYRAAVDGDMDEECLRCA
KEGCDQCCNVMRSDCETEIQDRYLRCT
REDCSIFCSCFKTRCEEEIEEHRLRQN
KDNAEIWCRCVKAYCNKEVDEVHLRPS
KDRANCLCPCFKNRCNDELDEMHFKMQ
KRELDFLCACLKGWCDPEFDEGLFRRK
KEECKGWKPMFKPCWEPEVEECFIRRD
KEERACVSRCIKSCIEYDIDEARFRKK
KDAGCCIACACYGWLDPDLEECYIRTN
KDAISCFKTPCVPNMEEEVEACILRHN
KEEFGRFRDEFVKIIEAELYGWMIKRN
KGELPKMKEECVKAYDGEIQVCLFRRE
KDSMCVVKAECPKDYRNEWEGCCMYTD
KKRCCMLHYELLKVYRTDLEACMLDDE
KKELGVIRAEMGKDWRKECPGVYLERD
RSDCRVMKSEMIKVWKGDLWPYCLDRE
RKGCAVCKHEVQKTYRDDVESVWFDAE
RKCCPRCKEEMAKVYREDIDHWMLDCE
RHCCEVCRREMAKVWKEEVETWCLDCE
KECCDACKGEVYKAIRGELEHRCITCD
RSCCARCREDMHHAYRTDFEDWVFRCE
RDCCGECKRPITQMLKEDLPSCCLRCE
KDCCDDCRKAWWSIIQEELDPNHFRCE
KDCCSKCCEVIKQGLDREMTDKFLRCC
KEHCEKCCEKIRDNVEDDVWQKLFRCK
REPAEGCIQYIRNCLDADMEEKILRCK
KDEWEAVCQPWKNVVDPELEEKRIRKG
RDEMEVFPVCLGCNVEDDWESKYIRKQ
RNEKNMLCQCIPCCCDHDVERKDLRKK
KQEITGFPKCFKCACDTEIENAICRRN
KQEAGCIYSRCKDKFEEDLEDCLMRRR
RQEVQCIWQACHPIIDAEFEECILRKK
KPEFSCLTSPCMPVMDEEVEACMLRKD
REDEACWKCWCWTDINTEFEPCRLRRE
KEQCNCFKPVCKGKLRDEWGEPYIRPD
RDRCPCIKGKCHESYESEFHPCGFRDE
RSRACCFKCRCQEPYSTDFESCFLKDD
KDPLCCMKQKCAERWREEIDACHFRRE
KDRMSCMKCCLPEKFGEEYEQIRLRAD
KDDDGIIFEIFPHCLEAEWEQSRLRKR
REDMRSIRNRVCEGLERDCACPFIRKS
REEAACFKCPCSQVITAEFECSIFRKE
RTETCCIMAKCKEKFEPEWQTCLLRKS
KDDICGLPKVIKACIDSEFDECFIRRK
KDECCCLDPGCKPSFDKEICDCLLRKR
REPGACMAASCRELVDADLEECKFRND
KRKLACMEGACRGAFDRDLEECVFRDK
KDTIACVRRACKEQINGDYDECAIRSD
KEEVCCIAGACAAGFDRELEQCLLKKQ
KEEVGSIVNKCLDLLDGDFEGCRLRKS
KEEMDCFAAKWCEWIDPDMESRTIRRK
KEDWQCWDQRVTDKYDEDIEDIKLKKK
KEDYRCYRAPLCGHLDEEFECSRLRKE
KEDWQVFKTIFRQCVDHECEEVHLRRD
KDDWPCIKGILGQAWKSEVEGCRFRRE
KDSAECIKSGCCQNYKQDCDPKRLRRD
KEEVKIIPACICQWWRGECEGIWLRKE
KEEAGVMRHKFCEREKEECAAVCLRKE
KYNLHNIRQKCCESYDDDCDACWLRKE
KDEVPCWKSKCWEVYGAEINPSHLRRD
KEDIPCLKCWCEPMWHKEWENWIFRRD
KREHPCWKPVCVAAWSPELDKCYFRRD
SDEQCCMKCRCEDVMDPEMYKCLFRRD
KEDFGIVRACCEAVFDEDFEKCWFKRE
RENLQCISPGCKSRFDQEYEECWIRCN
KEGFNWFIPVCASVLDAEVERCWLRMK
KDKMPQFRNKCPERLRDEYDPCWIRMD
KEDAKSWRPKCVGVWRPDIQACILRKE
RDEAHCLKHNCVDIYQAELMACCLRKE
KDDLRCITGMCWEILNAELEPDIFRRD
KEDYACFRPLCITHLRTEIEPCLFRKD
KEGVQCLKSGCHGRVREDLYDCCLRGE
RDGFHCMRTVCGGKLREDWQRCYLRGE
RKQCACFKCQCDHRFKEEIGRCWLDVE
KNTPCCLKCCCDSWLKPPLNKCFLDSE
KDKHQCWKAQCLEMIRKDFQACHLRSE
KESLPCCRCPCEQWVRPEMEKWMLRPD
KDEPACLKGECKKYVGAEVEECHFKRD
KDEYPCMHQCCACMMNDELEPGRLRKD
KEDGTLYKSCCVGMCDAEFEACRFRRD
KESINRVCDCWYAACEDEMDPRTLKGH
RDPAEPLCPCWNGTCDEEVENRRFKTD
REPKDCINCWLKCKMDEEFDEKFLRCR
KDRRDCFWCGCRSMFDGEFEERHFRNK
KDEQRCLCCCLKCPVDSEFDEQRFRTP
REDLECLCHGMKGGCDNDIEEKVCRKS
KEGHEYCCACCRPQCDPEFYEKFCRGH
KEAMDYFCEWFKCRCDEEWDEWLFRVS
KDEHEWLWPCIHQIIEHDFDQRHLKKK
RDERHSWSGRFKEKVEEEYDDVRVRKK
KEEKCALNHRVKDILDNDVYDCMLKRK
KESRKACQSTMKASFETELDEGHIKCK
KEQAACLKCCLRCPVSAEMEECRFRKE
KEENRCLRCTFDDAIKGEVEGHRFYRD
KEEYACLRCHIEEKFQNDMDKLRFKRE
KDQCPCWKCRLETSFKADFEKYRFKRE
KEEFKWMPGCINNRCDDEVEEDRLRKN
RDEVDPFCNCFSDTCDDEVEQKKIRRK
KDSFETLCSCLKCRCESDFQEKYFRHT
RDEFCYLCKVFKPRCSEEYPDCWLRKG
REDEEAWCACLKQHCGEQFDDKRFKKN
KEASEPVCSCWGGRCEEEVESKYFKIC
KIAFERFCDCMASRCEDEVDERYFRMK
KHQCDKICPCYMPMCEAEFEGKMLRAR
KPEIQSICNCLKCECDKEYEENMFRTP
KEDANMFTMCLRCAVDADIEDYYLRHR
KDTCESICSCLRPRCTEEYEENHIRTA
KEQQDMLCHCIKGWCDDELDEYYFRMG
KENMHCFCCCWNDKCWEEYESAYLRRP
RESAKILCHCIRPPCEGDWEDKMLRKH
KEDPQYLCDCFHWHCDNDMADMWFKKS
KDGWDHLCDCFKTHCNGEMEEPLLKGA
KYECTNLGNCFRCECDKDVEDGILKRN
KEEPARWCDCLKSVCEGEMAEVMFKRQ
KYNIDKMCECLKCHCYKDWEEKLLRHK
REYPDEFCRGYKANCEHDFPEKWLRMC
KDEFDHMWHGYTGVCEPEFETKYLRKP
KDENESWCANYYGHCDEEFDPKRLRRT
KEEIEMFCPEFYKIFDGELSPKFLKKG
KDEMDCLKCGIKCYWDGEMEDRYLRKQ
KEDCKACLGCIRDVVDAEIEDQWLRCT
KDDHEWCAPILKDHLDHEFNDKHIRHS
KEEVEPFCYCWKAGCEDDVDEKIFKQR
REEWGMLRGCVRCACKSELEDLMLKKE
RDELCCVKCGFHDIIDEELDHCIIRRE
KEEEQCIECKLPNKYDEEIEGHRMRRR
KEENGCVCCRIAEKMDTELEPRRLRRK
KEEHPKYCEAFCGCAEGECEPARLRKK
REDMPTFCDYVWPTCDDELDPPFLKKS
KDDITIICRCLRPKCGEEYDDARLKMD
RDQVKVLCGCMKDNCSEDQDEHRFRLS
RDQHEAVCGVLKRRIDEDLDDRHFKKH
KDEWDALIPPLHTWVEGDFEDKMLKKK
KDEMNWLCPVVKACVDCECQERRLRKQ
KEEFQMIGPMIREKLEEDFGDRMLKKP
RNEQCKLDDCFKCHIEGEFEEWLLRKK
KEDAGGLAPAYKNTFEQEIDEHRFKRK
KEEPKAIGTGLKNKLEEDEGEAWFKCK
REEIKMFCQMLKPCCEADLGDAVIRKK
KDEACHWQSQCKSALESELQDCCMRKK
KDPAEKFVDFIGACLESEVDGRAFRKK
KDACNCCTCKFMDKYEEEFDPRHLRVA
KDAIKCLRQCFRCKVEGDYEDYHLRID
KQGFGWLWGVLKTKLDHEYEEGYIRVH
KDGCDKICNCYKSKCPEEFEERWFRTV
KEPQKRLVEIWKGVFNGEIEEEKFRCG
RESLCKLWEMFKAVFEADVEDYLFKNR
KEDITQFESKCCEVWEQDLYCCVFRRK
RETIKCLETKCCERLDEELQCWYLRRR
RETFTAFKTGVCGGYRGDCGCAWFRHE
KTEACCLKVNCGDKYDGEVEGCILRHE
KDEGPHVKHGCMPALQNEIECPRFRKE
KDEYHAYKKCFVPVLEAEVEAMNFKKE
KDEHQWLQKGMKDKFEEDYEEWCLKRR
KDGPCKFWNCVKCKLDSEYAECIFKPK
KDARRCFSCAFRGPLNGEWEDAYFKFE
KEWADVFQATIKDEIDKDFEERILKMT
KDSFEGLWRWFKPKMDDDYEERWIKLH
KDCVQNLTGKYKDPFDTDFDERFLKCP
KECCGKCFERFKPQMETDYDNALFKCP
KDAHNYCCKRFKEACENEFEDGHLRCK
KDCMTAFINCFKGKCEEDWDEMYMRCK
RDARENVEDCMVHAMDDEIEPHYLRVK
KEGMDVIKNCIKCHCRSELEDRRIRVD
KEQVERLCPEYKNCCDGEIDDKRFRPG
KEECPRCNTIIKAALETDIEEQMIRRK
KDECPRWMEFMAAQLGNEMESHHIRRP
KDEMDKFCECYVNGCDRELCPKILRWR
DEKSDKICECEFPACDNRFRPKRLRVK
EDKIEKVCNCEKRLCDQDLKEKYLRQK
DRKKENMAECYLSVCEPRLKPKELREK
ERKFEMICSCFASCCDTRVRSPWLDES
EKKGHAFCGGFNSACCPRLKKMELEDP
DRKMNWFCEIFAVACRNKIRGMFFEES
EKPVGGCAAYCDTELRSKYRRGICECE
DRCVNELQKLMEAGFKGRYKKLFFECD
DKCWAACECGLESEIKNKMRRLFLECN
DKASRIWCCCMESVCKKKFRREELEVT
ENGINELAKMYEQHFKPKWRRDGFEAA
DKAPAMFRNAFESGIKRKYRKLYLEVE
DKCIKFFQAYLDAEMKKKRHREFFELE
ERCCAGCNGGMDSDVRKKIRRVLFECH
EKHCSVCCQVIEQSVRKKRKKAFLECP
ERKVKTLCNWIEKHCRSKIKRPWLDAS
ERTMHELCNCWESCCRPKLKKIELDAE
ERAMRALWSCMPTPCNQRWKGEYIDIP
EKQMKWFACALEAPLRGRLKREWIEVS
DKACRMVAPAMDTDIKRRYRREILEFG
EKGMRMCVGAFQNEVNKKYKRDYLDCP
ERTCDAFVGCVEQEVWKKRKRPLLEFA
EKPLDCLMDAMERECKKKRKKRWFEIQ
DRKFTQMLKMCERDVRKRRRKCVIEMP
DRGVPVICNCLQGDCRKRRGKCVFDPD
ERTITEVCSCFEPDCKRRWKKGLIEVQ
DRPIRELCRCYYPACKKKLKTTEIEWG
DKHKAALCTCVMQWCKKRFRRIDLEWE
EKKSDEMCKCLEHPCRGRWHKRSLEEG
ERKFSPICHCVETGCRRRVRKGYLDVD
DKRYPPWCQCLTSECYKRLKKVEFEEP
KRSIGVMACCLECDCKKNREKMWLEAD
DKKQKWLRGVCEGDLKKRRTKMWFEQE
DKRMHQFREPIECDLKKKRRKMWIEPD
ERPVPGLHAEIDREFKKRREKVLLEVD
ERPVTPVHPCMDQEVKKKRRKTLLEWE
EKNIGWFRPECDKEYRRRRHNCLIEFD
EKPFGMFRTVCEAEFKTKRYRCLFEWE
DRKHGALTGYIDRELKNRRHNCMLEVD
EKGISVFKNFLEKEFRKRRNKCYLEYD
EGAYPYLKGGCDADLRKKRRKCLIEID
DKGMNCMKPACEAEIKKRRKNDYLEVD
DTKLPCLWPPCEQPIRKKVKKCLFEEQ
ERKICCIRGLCVTMLKPKLRACYLEED
EGHVACFTCYCGKEFKKKMRSCIFDDD
ERKPGCFNCVCYKHIKDKFRTCFLDDD
DKKFPEICRCHMGACRQKFHACLFEEP
DKQFKPLCQCISPECRKRRRNVELDPP
ERPVKVFAACWDNQCRKKMKKYYLEMG
ERKVQVICGYLEKHCGNKYKKMFFDAG
EHTVNPICGPYEQECHKRYRKQMLDFH
DNPYNEVCKCYETDCRKKRRKNLIECE
DKRVPCIRCELEQEVKKRRKKLVFEED
EKEWKCVPCCFDKDCKKRRMKWPFERD
EKQSDWICNCCETECTRRRRKSEFDVG
EKKLPCMCCCIEHECKRRLRKEILEWG
EKKMKEFPKFIEHDFKKKHRKETLETE
DKKLSVIVKCCEDECRKRWSKCLFEAE
EREVDGLVSFMDQEINKRRRRPELDWQ
DKKASQFCDCFDTELVKKRKRADLEEA
EKDPGAWVDIIDRDMMKRRQKMYFEHA
EKETPCLACALENEFARKRKRSEMEKA
EKEIRVLCCCIDCEMCKKHKRGYFEKP
DKPLSQLWKAWEAEMKKKRARCVFEPE
EKNATCLPNGCEGEWHKKRTKIAFEWD
DKKMTALAAKVEEEFKKKIRKEWFEEG
EKDVQGFCTWLEPECKKKRKKAVIENG
EKKIAPCKQAIEVGLRKRMRKMIWEDE
ERRVGAVPRDLERDYKKKRSRAWFEFE
EKPMGIFEACIDCDCKRKCKRYYMEWN
ERKLKALCGCIPACCRPKCKKSIFEYS
ERTGKEVSKCIECACRQRFRREMIESD
ERKFGTLRAVCCCTIRQKIRCNFFEED
ERKIRQLRPCMCGHVRSKFKCEIIEDD
ERKETHYKDVWCPVLRGRCECEWLEEE
EKKIKELVSLFCPCIRTKCRGELFEVG
EKTTREVAKERCSAIGAKIKCDYLDAG
DRAMSELVKEMCKWFDRRFRCTLFDAG
DNSVDELMREVCRWFNRRLRCPMFDGA
DKKARELVKEMCKVLKGKVRCQLLDED
DRKCREWARARVGYMRKRLTADYIEEE
GNKFNDMKKWHAPGLKDKIPADILDEE
DRKIRELYKHHMNAVKSRFRGDILDEE
DRKDRDYVKRRCEVVKARFTPEYIDEE
EKKTKDLKRKHCNGWRTKFRCDLFDEE
EQKLEPLREEMGRCWRQKCHGRMFEED
ERHSSCFCCAVETYCRNKLRKYYLEHS
DKKCQCIACCVDSDVKRKRRKFILEQE
ERSPSPCQHAWEADIKKRRKKPELDCE
DKACPACRADFYKAYRSKMRKLIMECE
EKPCKICQVAIDQAFKKRIRKAWLECE
EKAPKYCAPAWEDAVKKRFRKEWFECD
EKACKHMKHGFDSPIKHRYKRQVFECE
EKCLSALPWSLEKELRKKMRKNFIECC
ENCLKCLPCPIEPPIKHKLKKDILECA
DRCFKPFGQPMEAEVKKKMTRELIECG
DKCCKVFMAVMETDFRRKLRKEIIDCG
EKPIKVIVPCIDRDCARKYKRTWLDCH
ERKICVLQNCCEHECNRKYRRCVLEAN
DKTFTWIWPVFEQELCKKRRKGYLDCP
DRHMSHFAECVDGEMKKKRYKAYFDME
ERSGGWYYPIMEKDMRKKRKKASFEAQ
ERSMNYIIKCLECTCRNRYRKQYIDAT
ERHLAYFQPCLEQDCSRKYKKYMIEMT
DSAIKNLWPHIEHECRKKYKKEILDVG
DDHWKGMCSCYEQSCKDKMRKEYIEMG
DRPQKFLCACWEKACKTKVRKEYIEIN
EYPGKMICGCMEHQCRKRYRKERLEWQ
EKPCKTFCPCAEHDCKKKRKREEIEMQ
ERRMKSLVSCHEHQCDKKLKRDDFDAR
EKAVGMVESCVEHHCDRKFKKHYLEFK
ERGFPGFDSCFESGCEKKYKKYMFDVK
EKHARWVCQCMESECRTNWKKEELDWE
DTRKDCLCACMEPECRKRMKRKELDVD
DKALRQLCSCLETECTKKRNKELLETP
DSDCAVVVQCFEAECRKKRYKVFFDRN
DKGYKYLGAAVDTEFRKRRHKAWFECT
DKPTNALVGVYEEEVNKRRKKGELDCG
ERSSACVMPWCDKELRKRLKKCDIDFQ
DHKIPCLYGCCEPDFSKRRKKCIIDKR
ERPVEALLSVFDTEVHKRRKRHWLDVA
EKQCGECYKIYDPELKRKRQKQELECD
EKACRCCVGVIEREFTPRRRKSYLDCG
EKEVRILLCCFEGECHKKRRKWVLDPN
ERCVSRICDDYEKECNQRIKKNLLDAC
EKSIPPLCACFEGMCKTRFRKPIFECT
DKAMKAMCACIPRECRKRIKPEYCEWG
DKHPHPFCSCYEQGCRGKYRKEYLEID
DGPLKPVCACFESECRKRRHKWFFDCE
ERTCADCCRCMEQGCYKKWRRMYIECA
ERCCNACKHQIDNEYKNKYVKAILDCE
DKGCPCCDCPLEYDFRKKYRKVWIECS
EKCIGQLKDWFDPPIRNKWKKDLLECD
EHGCAGCRSELDKGYKPRIRKMCLEGE
ERACKVCERDIVKIHRAKFRSVPLEIK
DKGCSQCENDMEKNRSDKWPKWLFECR
EKCCKTCASAIEGSFRGKWKKMCLECR
DKPCAGCRRDYEKDIKKKRRKPLVECD
EKNCQTMHKCAERECRKKRKKIAFEKD
EKKWTGWCNCCDRDIRKKRRRCWLEDD
EHKLHMIRRPIDREYKRKRRKMILEAD
ERKVPTLKHAVESEWKKRRKKAFIDGD
DRKWGMFSSCVDQDCRKRRKNVVLEPD
DRSGPVVKTPIDTEWKKRRRNCWLDVE
ERKLNIFNPWLDRDWKKKRRRAFLDSN
EKKIQQLCPPFENECNKKRKRVIIDQS
ERPMGVVPAYLEQEVKKKRRKANFDAD
DKKPKVLAGCIEADVKKKYKRQEFEAE
DKCFKMLPCAIEPDVKKKIRRWLFECD
EKAIQVIQTCCDTEMKKKRRRNYFEAN
EKAVDPIMSMWDKDVKKKRKKRIFEPQ
EKHPHMFKTVFDTEIKKKRKKCFIEVD
EKNIGGFRPCCDGDLRKKRIKCYLDKD
DRQWNVMKGMIEADFKKKRNKIPFDSE
DRHVGCFKHACESQLKKKFKRSYLDHE
RRPVGCIKCGCEGDLKSSHENGWFEIE
KKAFACFRCAINVHFKADFEQIYLEIE
EKKVCCFPCALERIVKHRLKKCFIEHN
DKTICCLFGDCEKMYKKKWRRCFFESH
ERKVPCWAKQCEQWVNPRMKKCFFDDG
ERKICGFHPICDKAFRKKMRKCILDDE
EEKMGCYEACCNATLDNKMKGCWLDER
EEKINCLVAWCYPFMEPKIKQPWFREK
EYKMTCVRSKCWEVYEKGLRPCLLREK
EKQVRCLERMCCRYWDRKLKSAELDMK
EHDPGMMEACCRQECEKKWKPCMLDRK
DKPNAVWCHCIEPDCKKKTRRMQLEPP
ERQLKMLCECFEQECSKRVAKDLLEVS
ERTLPALCDCIEPECNKKRSRTILEQR
EKTIKALCTCFDPYCSKKYRKIDLEAS
DKRMNIFCECIESPCKRKWRKTWLEMN
ERKFKNLCDCIDAMCKSRLKRELVEPE
EKMARKICEEWYKECKKKMKRPWLEWC
EKHFKKFIDVIEGELKRKIRKEFLECC
EKHWKKCMDAYEEAIRTRWWKEMLDCH
DRAMKNCVETHEPVIDARMRKEYFDCR
DRCPGIFEAVLMPQIDPRFRAAWLDCK
DKAIEMLDACFETECNKRVAKKIIDLK
EDGFGMWEECFESDCDRKYRKVHFEGK
ENGVEWFCPCIEAGCRKKYKKVHFDVE
EYNIDVFCACVEKDCKNKFRRYFLEED
EHKVQEVCKCLNCDCPSKIKNPLLEDP
EKKWCELCRDCVGWCKRKVHSCMLEEQ
EHKLNELCKCVEPMCREKWHRNFIDED
DKKCKDVCKTYPRVCKARLNGEDLDED
EQEIKPWCACYETECRSKFMKELMEKE
EKKMKMIPCCFHCSCRGKIKPEWLEDP
EKHGNCMACEIENAIKGKIKKQDFEAG
EKAASAINGMVEHYLKNKFRNEDLEVD
QKRMQCFAHVCETKVREKYDKCYLDWD
DKKIGCFVCYCENKFSDKYKKCWMDEK
EQKVCDIVPFCEAKLGEKWKKCFLEEG
ETRVPCMIGCCEQALKTKYRKCLFEEA
EHKFPGFVQDCPHEIKRKVKPCMLEEE
EKKSHDMCKCCDNQCKKKLRRCEIEVG
ERHVGCVAPPCDRNFKQKMKKGWLEFS
EKSPRGFAGECHKVLRSRLKHGYLECD
EKAVSQLEKPCCAGFNGKMRCCLFDVK
DRALSEIEKFYGACMNRKFKGPYFECR
DKHVGPFQQLCCRCLKGKCRPAVLEMN
EKKMNAYWKMLCKCIRRKCKSFEFDDP
ERKMNIMMNDMCKCFESKCRPGFIDEK
ERKKKCYFTIFCKCIHPKCRKAEFDER
DHKMAEVCRCISACCRERWRTVFLDEE
EKKYKMFCKCLPAACKGRIRRGTLDED
EQKWAAMEQCLECAVNPKVQKMLLDEK
ERHMGMLCPCFEPNCNKKIKKVILEGK
EKDICGLVQWCERQCKKRLKKCYLEHE
DEEMCAIMPFIEAVLKAKFHRCLFERE
DREVCALMEFCDKYMRRKMSRCLLERE
ERDLALICACLDKDCTNKHRRIMLERT
EKAIPPFCQCFTPDCDKKLKNIVFELK
ERKMGHLCPCCQPDCKKKIKTMILDED
ERKFQCIKQECCKQWKKRIEGCFIDDE
EHKADIWAAQCWKFLKHKVKPCWLEEN
EKEFQCWEDCCWNIMEKRMHPCWFEHK
ERRVPCFECECQKMMNSRFRSCIFELK
DRKYSRVEDDCIKMHNQKIKACYFEWK
EKKCCHLDEECAKYRYDKMRTCFIEEK
DKPMCTLEPDCTNDRDNRLTQCLLEMK
EQSVGCIECDCANTYSNRVKKCMLEHK
ERPMECLECVCDKDVEKRYKAPFLEEK
DRACKCVDCEFAKTYDGRLRSWIFDVK
ERPCRCIACACGPQLEKKLKGAIFEYK
DDKAGCLPCECTKTWKSKIKRGLLEEQ
ERKESCYKGCCDGYLKDKMNKCYLDDD
ERKCEAIRTELVREMKKKMKPCPLEEE
DRKIGVLWNCLDCPCHEKMRKGFFDEP
EKKINQMLKVCDSDLNKKHVRCMFDET
EKKVCEFIKTCMGHLNRKFKRCWLEYA
ERKCGCIYPVCVKILKSKMRSCWFEED
EHKMAEMPRAFCACVRGKVRGCFFEED
EKKARCIHPGICGCVRSRCKAEFVEED
ERKYRDMAKERCRGIKTKCSTELLEEQ
EKKFDPWAQEYCKAVRAKCRAQFFEDP
EKKHKDWVKERWKYMKRKMKHDELDCG
EKDKKDCFRFREPPVRRKFKKEEFEGD
EKPRRECCKDRERHWCARMKKEDLVCC
EKKDNEHCRDLPSRCCDRIKTYDFVDC
ERKHCDIAKKMEERMCKRWKRCDFLEC
DMTFDELCKKYPDECCKRYHHKFFCVC
DCAIEEICRRIEEMLCQTWKKKILCVC
RMKVDNIPERTEEDVCKPRYKKLLCVC
NMQWDDIMKKYDDEMCKRRSKKFFCMC
GWPIEYCCNKYDEDFCKGRYRKMICCC
ECKFKKLCERWDENLCQRYWKEVLCSC
DCHFDKFCDKYEDDCCQRHRKRWLCCC
DQALRKLVDKYDDELCKGRRHDMLCLC
DCRFKKLMQVYETDICKKRRKDLLCIC
ECQTERIVDMYEQDLCSNRRRRIFCCA
EYEVSRIVEFFEAELCRKYRRNVLCRC
EKKVTLLCCCMESDCCKRRRKDLLDGC
EESGKECCRCYENYCCPRFRKEYFYNC
ENQFRRMCECVDKPCCPRYRKEMFQTC
EIAIHMLCICMDSDCCKKHKRHLFISC
EVETQKLCDWVEPECCKRRKKPFFIAC
DNNDEIFCACLEHECCKSRNKRRLMTC
ELRQRRVCQRMDSDCCRKHKRYFFLVC
EFSLELICSCVEGDCCKKHRRRFFAAC
EWTIDFLCHFWDHDCCRRRRRRMFCAC
EIPVGTICNAVESECCRKRKRFLIIYC
EIKYTNLVTYMEKRLCDKYKKNFICEC
EIKMDHWCHDWDKACCGKTKDRIICEC
EVKKNRYCQAMEGRCCNKYRKQLVCEC
ENRMGKLCEEIDKMLCPKFTKSFFCEC
EFRVQRLCEEFDKHCCGKMHHMFFIEC
ETRTTKLADYMEPRICEKWKKDDFCEC
EYKRAGICPHVEHPFCHKIKKPELCEC
DKRQGRFWPEFEKRFCCKLKKNEFLEC
EHTNKPLCPNYEKPVCGKYKKEEFFPC
ERRKKYLFPYIEPRLCHKWKKEEIWGC
ENPKSDYCKWREPVMCRKIKRDDLVQC
DNEHRDVCKMYAPYICKKIKSDDLQAC
EKKKHRFCPDIQKLFCPRVKKDDMLDC
DKRRNKICDDYERICCHRIRKPDLYWC
ERKHARMAEDYEREICSKMKKEDFIEC
ENKKKTFCAYWERRCCDRYKKDDFWEC
EKRKYKLCGTMQKRCCERYKKFEFWYC
DKRNPGLCRDLKDKCCEHYHDYDLIDC
ERRRKFLCKCFKCKCCERLRNDDIVEC
ERRSGGICPWFEQDCCRKIKRHEFWEC
EGKHQQICQKLDDHLCSKMKKPWIAEC
EKKFDYICACMPPMCTTKWKPHALDDS
EKRHEVMGSCIVSPCDQKMKTVEFEER
EKKLPHMVPCWHPACEARFKHGEFDEK
DKPREPLEPCWPCVCERKIKRNELYMK
ERTRKILCTCLECTCRKKFRKNDLDRE
EKSADKVCEMYEHECRRKRWKRMIEVD
EKGFGYLCPILDTECNRKHKKCVFDAP
DKKQTAICTAIESECKDKRNKALFEEQ
DKTMKMICSAMDKDIGKRRKRYELEAG
ERSLKCMMPLCDAPFWNKWKKEWLEHP
ERTIPGLYPQCDSVLRAKVRKCYFDQE
DRRMRIFAAEFCKCFRTKCRHYWLDIP
DKKVKQVCKMYPKCIRQKCKKESLDEP
DRKLSYMCRCLAHCCRPRVRKEYIDES
DKKPKDLCHCYPTCCRQRCGKEYLEED
ERGFKLFCPCIDRDCRSRIRKELLECG
ERPFTNFCSCYERECKKRRNRVILDYN
ERSFPVICNCIEHECTKRYPRTYLDDG
EKNMNMVCECFERDCNKRHKRNLIEGG
ESPCDMWCPCVEDDCGRRRVKACLDMP
DKDLSNMCTCWDADCKKRHKKHLLEQE
DKPWDPLCKCFESDCKKKRKKKCLYMT
ERPVDGICSCIETDCSRKIKRTVVDWP
ERRFSELCSGIEGECKNKYKKLILEYE
ERKKGMLHAFWETVFRARIRKNDLEES
EKKVTPFVSCWECCCNAKCRKYYFEET
DKKRTAFCACFYSCCRGKLRRKELEED
EKKTKDCCNHWESCCHCKLKKEELEDC
DKRMKALGSCLACYCKNKLRRYFIEEE
EWKIAGFPPVCEKHWKPRWKKCFLEEE
DRRRPCLWQHCWQYMDHKLRPCELNEK
DNKRACWVQHCPAAMDAKLRTCDFEEK
ETKKNCYESTCCGMIEQKVRCCDLTEK
ERRYAPMETICYCAIDAKLRRCWFEER
DRKRHQFENVICAPVESDCKCCEFRER
DKKNGVLLGMVCPLLEPKCRAVDLNER
DKKPKAYQKMICKMFKRRCKGGNLDEN
ERSIKDIPRVYCKSFKNRCKHEYLDAD
DKDVRQLYPFICKCFKAKCTCEIFERD
EKTEKWWCAVYEGCIKAKCKKEEFEEG
DRPFHCMCPCLEQDCRRKRKKMYFEAP
EKKIPPIEYAFERDITKKYKKCVIEER
EKSFNAICTCVEAYCRKKWKKKLLEMN
EKHCHCFPAGLEGEFKKKHRKMYLEFN
EKGGDWCCRYMEKLIRSKIKKSYFECS
EKHVKECTRVVGCGIRSKMKKAIFECE
ERCCAQCTREFDKGIRAKWRKWLFECG
DKKCGGCVGEVWKDFRTKMRPPWLECA
DKRMPWFFKELYKVCKTKVKGIWFDED
EKKFAEMARYIWPWMKTRMKRVWLEDD
ERKFPWVERHFCKLWKPRIKCPFLEEK
EKKVAMLPRSYCSCFKTKCMCVLLDDE
ERRVSPLTRYCCKCLKSKCPCAMVEYD
ENKPDQLVKVMCRCIKTKCKKSEFDEE
EHKPGGVAPCCGHMLKQKLRSCWFEED
ERKWCHIGPACIPYCNTKLKACEFEES
EKRACCMWPECDRMLKRKFRRCWFEEP
EHRCSGWRRDLCRCLKQKCKGELLEED
DKSARVISEVVCACVKAKCHCEWLDTD
EKKWQWWRPPMCQHFKGKCKCNWFEEE
ERKLDEIGKCMCGVVRRKIRTPLFEEQ
ERKLNVLCSVVEAPCTSKWRRQMLEYG
ERGAECLCCCLEEDCHKRWKKHYLDFS
ESAFPSMNPCIECPCKERWKKWILDVD
DKNMGPFCPCLECCCKHKWKKQMFEQD
NKKVAAFCRCVEGECKKKREKFMFDHD
DRPVACIFSPFDNDLKKKRKRCWLDMD
DRPICCLHCHCDHDVRKKMKKCYIEVT
DRPMGCMECTCDDDVSRKIRKCFLDWT
DKPACCIEVACDKMMKGKLRKCWFDVK
EKKLECMKSYCCNMFRHKFRSCILEED
ENKMPCFRHCCEPNVKTKIQRCFLDDE
DKKMAPWRETCEPYLKRRFRRCYIEEE
EKKAPCIRHWLGMQLKSKLRGCLIEDE
DRKITCIKGEMERQYRNRMRRCIIEED
DRKMSCYWPVCCAGMHKRARGCYLEEP
EHKAACIQPFCCKAMHNRVKACYFDEP
DRAFGCMECECGKVYNARIKACWFDWN
EKKRSLMWHNCDKAMDKKLKRCEFEEK
EKKWPCYMCCCRSQIDNKLKECEFEDR
EKKLGTYESCCYAVWKAKLRHCVFDEK
EKKMSEFHKDCAKIYRKKVKGCYIEQD
DNKMGAYKKECVKAWRQKLNACFMEDE
EKKLCCFHCYCYKPLKGKWSRCIFDEE
DRPMRCFISECDKDIHNRHKKQLLEFA
DRGLPAFSGVIEHDCRKKRSKMFLDCD
EHGMPALSPCVEPECKKRTPKMWLDID
DHKVGELHRCIDAECRKRVKKFALDEE
DKKMPVWCECLMKICDTRFRGLYLDEN
EKKCTECCKIIPANCRDRFKDVMLDDS
EHNMPELCKEMEKDFKKRYRKFPLEAG
DKPMRTFKNELEKRMKEKYGKEWFDME
DRKICEVKRIFETEVKKRRRKWWLEAE
ERGDKLCFNYIDRDVRKRRRKMDLECP
EKGCEWCARMLEPDVKKRRYKIVFECQ
DKCCKDCGRVLYAGMKRKWRHYWLECD
ERCCKECMKWMAQRLRRRFRTTFIECS
EKHCKECCKEYPQGIKRRLRKQEIECE
ERCCKTCSKVISKDMRRKRRKEWFECD
EKPVKCFTPCWESCLKQRLWKEVIELD
DKCMKIFYSVLDQNIKNRMKKEYLDCE
DKRIKDLKKARDSCLRNRFTRDMFEME
DKPPTELKKGRCSAFRPKLRKEHFEWE
NKTYKEMRRDRWKAYKGKIKHDYLEIE
EKGQKELARERMKQWKSKLRCDYLDCG
DRAFKEFVKEREKHMSKKWHKEWFDFG
EKSMKQCWDEREKAMKPKLWKEFFETD
EKPCASCRGAIEKQMRRKYKKLFLDCE
EKGAAGCRGPLEWGFRGRYNKIMLECE
ERKLNCWPCTCEPPMRHRWRKAIFDEP
EKDLKCMCACCECYCNPKIMRDWFEKP
ESDEKDWHKCRMSCCNPKIKAEWLEKQ
EKEIRDVCGQRPKHCSRKMKRDELEKK
EKEPREYCKIRVGTVKHKLRKEELEKE
DREVKDVCKMRAHWCRQRMKKEYIEKD
DHDMKEQCKMRIPVCDGRIRSDWLDKK
EKEMREICKDRGRGCHNRCAAEILDKE
EKEMKEWCTARYSCIRQRFKKDILDRN
EKDHRELFKIRPAMFGAKFKGDEFEKG
EKTAKECVRYKQKMLKDKFRPDDFECN
EKHCNICMRVIWNMLKPKFRPVWFDCH
EKRCKLLRAAIYNPFKAKLCKDCLEDE
EHCIKHVRSYYDKCLKNKLKKEWLECD
EKCWKVFDVGFWTTLEPKLQPDMFECK
ERGYKGCWSGMQDQMDKKFKKIEFDCK
EQCCKECEKYYMSAYDRKFKADIFECR
EKPCKPCEHQWYRGMDPKLKPDMLECR
EKCCKACNNPIVSCYKGKMKGDFLECD
EKCVPECNKFVPQPFRKRWRPYLLECD
EKRTRCCACSFERAFKHKIKKDNLEHE
EKTVGMFHACCEAEWKRKYRRCLLEIE
EKGEHCIACACSSALRSRFKKCELEAY
ERKKTCWFSVCVSPMERRIKRCELDDK
EDRGQMFGQKICDRFDDRLKCCYLRDK
EDGVKCFQPKCCERFEERVPCHVLRNK
EDAPNIIETKLCEWVEHRIQCAHLRIK
DDALPWIETRFCECYEKEIKCSWFRVR
DRPKACWEGKFCEVYENTCRPVEFRVK
DDRKACWDPKVAEGYDKNLRGIEFREK
EDRAPMVEPKFTETYESNVKGYCLRER
NDCCAACEAKLFEKYEDDLNPAYFRMK
RSAIGVFKMKCCEKYEEEFECGLIRPQ
KEQHAGLKERCCEGYDGDVDCCWLRPQ
KDDAAAWKARLCQCYDGDCYCVVLHKN
KGDYRPLKSTMCPCYKGDCECYMFHRE
RDELKWFKNAMCGGLRTDCDCWKFYKE
REDGSCFKDRLCECYGADCEAFKLKKE
KEEERWFKPFICAELRHECECYRFYKD
KEELEGFKDFFCPVFRPDCDCGIIRKE
KDELKAFRSCLCASFDSDMECSMFRKE
RDDLSKLGEVVCAMMDEDMDPVRFRKK
KEEPAKICEHIQGPCNQEWEAYRLKKA
KDEFKLMCPCVKGDCGNDYYDSIFRRT
KEDPKKFCNCWRPCCQSDIDDPRVRRT
KEDLAHFCDCIRHKCDQEWEEVIFRKS
KEEKNAFCSCLNCYCEEEFDNGRLKRA
KEDLPVICTTLTDMCDPEMEDMYLRHS
KDHLDMFCGCWKPYLDNDLDEGYLRHH
KDDSDAMVPVWRQWFDDEIEERRLRPS
KEQCESCTEKFRDHVEEEWEERWLRCK
KDGCDGCAKKIKEHLDPEIYDRFIKGK
KEACQRCANKLKASIEGELEDRLMRCH
KDDCDNCAQGYKNSLDREMEDKYIKCR
RDQIGKLVDVYRRCFDADIEDRYLKTK
RDEWGKIVEWMHEMIDAEIDDFHFRKT
KDDIGKLMEMVHTLFDSELEHGILRKH
KDDIDKIKECWHAPVEGEFEGHHLRKD
KEDMHGFRHVCGAALDAEVEDCYLKRE
KDDDQAMVAFCHQFLQPEMEECRFRRD
KDDMKCMMGVVCPCWEDECESVAFRRK
KEEIDCLKPCCNAVIDNEIDQNKLRRE
KDDYQCLACKCADIFEQEMEMCFLRRN
KDDQPCIHQRCCEGWDGNIEGWRLKKK
KDEHPCVKCTCHEYFQTEMDGCHFRRE
KDQCSCCKTKCADQYRDEMPPCWLKIE
REDSSCFRCRCTDHWDHEWEGSTLKKQ
KEEDNCYSGPWRQAFDAEWEECRLKKD
KDDCEWIPPPIHNCVDGEFEHKRFKRQ
KEELEKLCEVFPGKCEDDMEPKMFKHK
KWDFEKFCEVVVAVCETDIEQKMIRKH
KDEIEKICDAFAPRCEQEIECRHLRKR
KDSANKVCECYYPAFDTEVERRRLRCR
KECMELFDPAVRDKCENELDDKWLRCR
KGCMECFHCYIRDHVESEVEDRLLKCH
KDEFACWPPRLKDRFEDDIDETLIRRK
KDELNALPVRLHERYDDDFDDTCFRRS
KDDLECVNKKICDPWEEELDARRLKRK
RPPATMFGACLKCRCESEWDDAGLRAK
RDGLEAVTARWREWFEDDLDDRRLKAN
RDDDNVIQVKLKERMDDEIDDSRLKAK
RDEPQAFQAAVKGKMDEDWEEVHMRQR
KEEKKMFHMTVRERMDEDLDEDYFRRR
KDEIHWIANFMKGKFEEEEEEPWLRYK
KDQCSTFVKCCKDRFEEDEDECRLRMS
RDEMKLFTPCFKCKCDEDNDEVWFRHS
KDDLTNLCSCFRCTCDPDFDDNYFRNA
KEKFPMIPACLKQKCDDEYEECHLREN
KEAHPIMCAIVKAKCDEELEEQYFRGG
KDGPEALPCPIRDWWEPEFDDKNFRTA
KDPVEFFMKIIKTSVDAEFEEKRLRCH
RDAIEQLLQMWRACFDPDWEDKYLRLE
KEPMHCLIGMCKEFLHGEIDECHFRMD
KFGVGCLHGVCKHKFWEEYEECYFRCG
KDETQAFRACVKHGMDGEWEEHKLKRD
KEEYRFFMHVIVGGIDSELEADRFRKK
RDDVGRLLELIYPSLEEDFEGARLRKK
REENNRFCEHIVDHFDEELDGCKFRKK
KEDLSTIIGCLKMACEHELEERWLKKA
REDLKKMCTQYKEVCEAEIDDDYLKKG
KPECTPLCRHWRDWIDKELDEPIFKKS
KEDMNRVCDPYKSMLCQEFEEHFFKKC
KHDAKWWVHTMKDKLCEDYEEQWLWKC
RMEEKMWWPYFKRTLCDDYDEEKFCKC
KTEEKTWCGQFKDNMCQDLEDHRFCKC
KCDKKDYCTMIKWSFCKEMIEDVLCKC
KHDRTTICSKYKEYLCKDYKEKDLCRC
KSEYSALCDKIKDEVCTDIEDDRFCKC
KDDREYVCQKMPEVVCPEWENRRFCRC
KNDVQRLCDKIREWCCPELDPKHFFRC
REEQEALCSVMKPMLDQELDDHYFRKK
REEFQQYKNCFVSVCHGDLDGCRLRKD
RHEQSVIEACLKAGIDQDMDDKYLRRR
KEEQAVLSAILKCRLDEELEDCRFRRR
KEDTNMITVPFKTCFDCEVEEMSFRRT
KEDYDCMRARMTEPIDYELEGWRFKKD
RDEWKCCKCKLAEMLEEEIEAERFKKN
KDEPQCCACKFPEHMDPEMEEFRLRCS
KEGITILAKCLRHKLESEYWDCYIRAK
KDEREMMCGCFTGACNGEMEESHLKKD
KDGYRVVCPCFRARCCDEWNDGHLRAC
KESVEAICSMLRYRCDSEWEERYLRSC
KEPTEIFCCCLKGQCETELESRKLRMP
KEGYQVMCCSLKAKCDEEWDDIWLRWS
KDHTSEFCKQYKECCNPECEEDRLRMT
KEQVDELVRCYKNHVSAEWDEKHLRPA
KDTVERICECYHPACEHEFEQKYFRAP
KDECKFICTLFKAYCDPEYAETCLRKQ
RENADCLGRGLKGKFEDEEDERGFRWK
KDKIGCLPCHCKNKMVDDEQPCIIRET
KEDCGCIWHCFKDSFEGEYEEAILRRK
KEECDKFNTCIRCKMDQDIKDKLMRRK
RDDFDTMEECIKCRLEDEIEEKIFKRK
RNEISKLVQVLKACIDGEMEDWVFKKR
KEECNVFAPMVRPPMDPEYEEKHFKKG
KEEHDGITAWIKPCIEPEFDENHLKKR
RDEFRCFVPFCKPRFDEDVDEQILRRQ
REDMACFYHMCQPMFDHDFNDCYFRRK
GDDFCCVEGKCRDQWDEYLADCLLRGK
DVEYCCMECNCQKKYDDNYKKCILTWR
ESPMCCIPCECEKALTTKLKKCMLDSS
DKHMACIKGECLRIYKPKLRKCWLEMD
DKPCPDCKRECMRGYKPRVRQCCLDME
EHKMDQFRREAIKCWRARFRCGWLDEE
DKKHHDMKNEICKVFRSKLRCDDMEEE
DRKPAQIIRKLCECLKCKCRCWYLDES
DNKLAVFEGMFGPHLDGRMKGMWLDDK
EKRVSCYEGHCWPMHDARMSSCLFDDK
EKKAGMMDKDCHSERNKKWMRCILEER
DKQWGCFESVCEQDITKRRHRCYFDLK
ERKFSCLIRFCEREISKRRKKCVFDAA
EKKMPCLIDCCDTDVNKKRSKCFLDSN
DREVSCWVSALEKEIRKKRRKFYLERA
DRSGSCIVNCCERDIKKRRKKGDLDHN
DKDIAWLCAHIDNDCKKRRDKIFLDPS
DKKMSQLPKMLENEIRRRRRKCYIDGD
DKKAAQLRTGMERDFRRKRRKCIVESD
DKKCNIFHSSVEQEFKKKRKKCVLEED
ERKWQCVKNTCDNELRKRRRKWMIDQE
DRPPKAFVTMVDPEMAKKRRKPDFDCA
DKPMHVLVTMMEPDFPRKYKKNWLEIA
DSSCHWFWKMVEPDFKRRHKKACLDID
RNAADAIRAAFDCDVKKERDKHVLEVE
KKQWTIFPCCIDHDMRKNREKAYLDME
KHEVQFVRESFEGDYKKEREKFVLDKE
RKNFSCIHGCVEGECKRRRDKPNLEWE
NKGAKFLPQCIDCECKKKHTRVIFETD
DKKHKIHGACIENQCKNRMKKAELDEG
EKKIRGICKEWGRWCRNKMRGEYFEYD
DRKCKPCCDCWYRPCKTRIKKEECDCQ
DRRIKALCGCVEGHCRHKIRREHLDWA
EKAARPFCACFKPECDSRYKEDDFDVA
ERKMKLVCGCFRHPCTQRYKEMWLDWP
EKQLNDLCHCFDTDCNKKWRRAFLDLP
ERKYDMFCPCMEPSCDRKLKKHEFDWK
DRKDNVYCKCFETDCKRKMRKMFFEET
ERKIEGVCKCYMGCCRNKMRKTDIEAE
EYKMSEYRRCFNCQFRRKFKKGFFEED
ERKVKELPRCLGCHWKPKMKKNLIEEQ
EKKLGAIYKVICACLKQRCRPHIFEEE
DKKIGCLVGYWTKCIRGKCKGGYIEEK
ERKLGELMRCYCTCVRGRCKHGYIEEN
ERRAGCIRKFCCHCMRGKCRPVFCEED
DKRCKWMIRVVQGMLKPKMRQCYLDEE
ERPYGCIGACWDHDCRKKIKKQEFEWD
ERKMKALCACIGCPCNKKLKKCFLDDP
DKKCGQWGNCLECECKEKFKKVWLDEG
ERKRSFWCRVMWQACDSRLRKLDLDEK
EKKETGHCPCVVPECNKKLKDVDFDDD
ERPVDAIGSCLECTCRDKYKKQIFDVG
ERGKGMFCACWENPCSRKVKRPEFDGG
EKTHKLFCGCIEAACSPRVRTEDFDNG
EKKWPVICSCIDPECKAKLKKTILEED
ERKFPEVSRMMEAPFDGRWKKLVLEEK
EKKYDCFMAMCDPVWTPKIKKHEFDDA
EKKLANIWPCIEAHCKKRWRKAWFEED
ERKVDYICGCMESPCNNKWKKWILEDP
DKPVTVICGCLEKECPRKYAKCMLDVQ
EKSLGHICHCYEGQCRNRMKKWLLEAA
ERKTRYMCHCFDSMCKPRLKKVDLEEG
DKSLKGICRCFEHKCNERYNRWFLEVT
EKAWQELCKCCESSCPPKYKKCELDVS
EKKFHAIIAQIDKPCKPRWRKTWLEDQ
DKKMACLAAECDRMIKPRWRRCYLDLE
EKKMCELMRVCVTMLKRKLHRCIFDEE
DKKLPCLVAVYNSCLKHKFKKIYLEEK
EKKIGCMACACTGDIRHKVKADFFEEP
DKKIPVLCQCFKATCEPRIKECIINEK
EDKCPMLCACLTTYCENRFRNGWFKEK
ENKKKCMPACIPCRCENNFKPKDLKEK
DKKRRMMGQCFACQCDKELKATDFRES
DHKKSFYCKCLAGSCDKNFRGADLREN
EKKVKEWCRCMTQPCDRKMKRIELEET
DKKFRPFCTAFYSVCKARLKRDEFDEE
EKKVAELCKQMDNGCGGKFRRAVLDYC
EKKVTAFCGHIEDWCHPRIRQQIIEEC
ERKIKGFCGCMDGACRRKIRRGIFEEC
EHSLPQICQCLEHPCKQKVKKAWIDSD
DRPCPCCVGMCGTELRRKYHGCWFECE
DKGCSCCLSVMEGDLMKKRPKAYFECG
EKAASWLKGMFETEYKDKRKKGLLECE
ERCMRHIAPVWEKDLRRKYNKEWFDCN
EKAVCCIKGFCDEEFKKKRRNCYLEIE
EKPPSVFMNTCENEFSRRRKKCYLEMS
EKHCACLAGYVEQELSKKYKRVYLEVS
EKCCPYCPRYVENEFSKKMHRAYFECT
DECCNGCWPTFESCMKPKFKREILECD
DKHCKMCRPPLECQWKNKLRRDWFECE
ESCWREIMREWAKDVKRRIRGDLFDCE
EKGWAVLEQEIGKERKRKVKGAIFDAN
DKCCPVIEWSLQKEWRKKFKPYWFECR
DKCCKFCGPPLERNVRQKLKKTGFECP
ERPCKECVKIHVQVIENKMKNEGFECK
EKSCKEFMNSYEAPFSNKWRRDFLEAA
EKGCKECCKIWEATCRPQMRREEFDCQ
EKSVKECFKLWLPCVRSKMRKDELDCD
DKRGAEFKKMMCATFKTKCKSVYLDED
DRKMPGMRSTCCQCFKTRCRTCWIEEE
ERKMGRFADQFCRHLRAKMKCGLFDES
DRKLSMMWDIFCACLDSRCNPMYLEEK
EKKMPKMEEDCCNVLEHRIHCCWLDER
EKKIDKMYDYFCQVFNPKCKCSFFDEK
ETKMPDHVRVYCKCIRGKCKTHFFDEK
ERKIHWIYGEMCRCMRQKCKAVVFDES
ERKMDAIFAIICCGMEHRCKCKFLDEK
EKALKKLTDHYCPCMDSRCRADWFDIR
ETAVKKIEDYYCPCYDNKCKHDVFRVR
EKCIAGMEGYCCPPLDRKWKCCLLDCR
EREFTPVEKGCCGHMEHRLRCCVFDQK
ERKLKWFWPRCCPVYDKRMKCCIFNEK
DKKFCCLPPQCDKMLHAKFHNCLFEEH
DPRMCCIACACEPKFPERVRKCLLHDA
DHKIACFMCWCEPMFGQRVRKCLLDNG
ENKMPWLIPCCDGELARRHKKCYIDAA
DRPCNGLGPCMENDCKKKRAKCHLEME
ERKMNNFCRVMDPDIKKRHRKVMFDME
DHKFNWVPGGIDGECRKRRRKMMIDMD
KKEMAWWRGCIECDVKKKREKAWIEYE
RKPCRVMKTPLEKEWKSERDKCFLEME
KPGHACFRCTVDPEIRREREKIWVYKE
RLPITCLRPVCDGEVRQDRDKCLIWWE
KCEFSCLWCSCEDWLMPDRDKCMIWKP
RKEACCLISTCDPDVKKERERCIIEKN
KRSINCFMAVCYTCIKPEIESCYLEHE
KKHWNCFKQECWKYFRGDFQECMLEHE
KRKAACIMGWCEGMLRSHIEKCYFDQE
KDDEQCIWDCCGSTMKGEMETCRFEHE
KDGMTCVRNFCWDWVEEDMDPCYFRME
RSEISCLTCRCMDWVDKDLTVCVLRRR
KEDINCFNHRCPDQYPNDVETCILRRD
KEDMGKFWECFPAALQAEIDAVRIRRK
KNEMAKFTEVIWPTLEDEMEHAMFRRR
KDPCPKFGEVLKARFDDEYEDAIFRIR
KYCIAAFWGFLKSRMDEEYEEILFRSH
KECFDCFSCKCKERYDDEIDESYFKIN
RDPRPGFCAMVRGCCDADIEDGRLRMK
KEDIQHICPCWMAVCDHEFDDKWLRRG
KDWCDYLCGCWKGVCDGEVEERNFRYG
KEKLGWVCKCMRQFCTPEWDEIRLRVG
KEGPEIICQCIRGWCERELHEKHLRMG
KQGAEMVCPAFKSNLENEFEEKIFKGP
KDPFDKLWEAIRAQVEPELEEKIIKHH
KEEIEKLPDPYCQCVEPDCDNRNFKHK
KDKHEIMRNCMCGCIREECEGKKFKVE
KETADCIRGPLCPCYEEECEPRNFRAE
KEEVGVMYSHLCHCFSPECENIRLKRD
KEDIPTFRRKVCDHWEEECDCWIIRKE
RDEEGVYTAHWCDVMDQDMDCCRFRKE
RDEPACYRSMICASWKEDCESARFNKE
KKDWGVMVEVLEADLKPEHDKCHFERE
KKDVKGLAGACDCDIKTDHERGLFERE
RKDIACIKAHCETEYKKNHERCLWEKE
RRQLAAFSGCCEHYCKEQFERCLLEKE
KNAISAIPACCETEIKKDWEKCWLDAE
KHAMNVLRACFECGIKDNYERMFLDPE
KDELNMIRPRFEEKIQDEMERRRLRKD
KEERECLACSMETHFTGEFDRRRFRRG
RDNVPMVCHRLKERLDEDFEELRIRGG
RDACPMMAAAFRDKVTEEYEEMCFRCP
RDGMPQLCRCLKERCHEDWDESWFRAC
KESYEWLCPCMKQRCHEELEEPKLRNS
KETTRRFCEPLKAGCGGDVEEYRFRAC
KDDLAAVPPCVKSRCDEDMEEARFRRD
KEEWPHMCQCWRAKCGTEYEDGHFKKA
KEEISGLWQVVREKIDDEYEDSFIKRN
KEEIQAICAALRACCESEFHEAFIRKN
KYPLSAICSCVRENCQDEWEDAWLRSP
KYNIEWLCQCLKHDCDKEFVERIFKQG
KGQCDQLCQCYKQKCEEEYQERTFRVK
KRSCDYLCKCMRGKCDNEYPERWIRIS
KDEFEWLCNCLPCACDADWERRKFRKS
REDVKHLPTCLACKCEEEIDPEQLKRR
REEFEKLAQCFECGCEDEWDNYHLKKP
RDEVEKIQDKWKDVFEAELDEKRLKKT
REEFGTFEHRFRECFEQDCEEAFMKKR
KEDHGSMVGLFRACIECELDDCYIKRK
KDDKSRICDHLRGACEAEMEEQYFKRS
KLEISRLCECLKPQCDNDFDEPILKHT
KEECDMMGDCLHCGCDADLEDRWLKRD
KDSAYRLSDCFRCPFEKEWEDMYIRMK
RSDMTRWQECLRCALEPDITEVILRRK
RYEVRELVKCFRCKCDEDYEEAVFKKK
RDENDHVAGALRASIENDIDDSKLKKK
RVEVCHIEGACKPKFDEDWYECMLRKR
KGDGTKFPECLKCQFDKEYDEPVLRRH
KDDFNRFWDCIACPMEKEFDNTYMRRK
REEVAHLTCAMKGVLEAEIDEMVLKKK
KEEMEVIPAYFKDCMDRECEDKRFRKG
KEPMEHFCAWFRAVCEPEIEEKYFKTS
KEPPSCVQCALKAYLDADLEEGHIRPN
KEKMNRFIEVYKSVLDAEVGEKMLRMR
KDDLDCYCSCLKSVCDTEVEERNIRKD
REDGNCLANVLKAKFDEEVEEKHFRKK
KDEFKYFVRAFREKIEEEIDENIFKRR
KEEIGILTKAVGDGIETECEGAILRKR
RDEHKVFPMKLGECIEADCDSWHIRKK
KDEQPAIDCRFVECWEHECDGWHLKRK
KDEAWAIRAHLMDHWEEEWCGVCLRKD
RDDLQIVPPIVAACMEGDCEAQRLRRT
KEEMRNLINFWCPCLYAECECGILKKA
KEKKGKLKDAVCNCIKSECDGFRFRWD
KTPWGMMKGALCSCYKQDCEKMRLNFE
KDNVTCWKGGVCPCYDGECEAAILRHE
KEQINRFKDGFCGCMENECECRIFKME
KEDWDYLNQGFCGGYEEECSCRFFRKK
REDMAKLEDKCCEKLDKEMHCCVFKKK
REDFGVVESKCAEVYDNDVIPCLLKNK
KNEKNCFKAKCPEQMDEEFEDCYLRKD
KREVCCIQESCHDMFEPEFENCWLRKD
KEDMCHFKCAIRVRIDNEVNECMIKRN
KDEVCRWEPHIKVHMDDDFDECLFRRK
KDDMCSLEGALIGTMEEEIEACYFRKR
KDEMCIMRGKLFEAWDDDIESCCFRRE
KDDIKMIGWRWMEYMDEDFEHEWLRRG
REECPIYRDQMIPMFDAEFDAWCFRKE
REDPGVWVQVCCQMVNHEMDHCRLRKD
RDDPACVTCHCADVVDAELEPCKLRKE
KDHKELFACKFHEVMDNEMEDKYFRCK
KECVEPFAPKFNNKVEEEIEERFLRCA
KDSCSACKPAIRGNFSQEYDDAHLKCQ
RDGCEYCPPVMKPNLDPEYNEKWFKCR
RDPCDMCWKMLKGNLDTDLYDRMIRCP
KEECEICARHLKHTWDGDVEERWFKCQ
KEECAACKSILHRMINTDFEEIMLRKE
KDEKQRVGQCFKCVIEQELEDTYLKKR
KDEQPCLCCCVGPMCQPDWDGRRLRKS
KDDLSMFCSCLAPHCDEDMDTGILRKG
REEMDAVGPHLVEACEGDLDAKHLRKT
KEELDRFCSCCKTVCDGEVEDQRLRKP
KEEKEWFCPMIKVRCDDEMTDKYLRTK
KEETDSVCDTFPRPLCEEWDQRRFWKC
KDQLDNICKEYKRSVCAEFDEKMFHTC
RCAHEKMCQEYKRGFCRGYDERFLCVC
RMALDQVCQDYKKLVCTEMDEKFFCCC
KKRYPRFCECLKCRCCEDYDEWYLWTC
RRRIEEMCKMYKYTFCKDIEEKVLHCC
KTGGEDCCKEYKKNCCQEFWDKYMCCC
KVQVGKICDDDDKEMCSDREKKLFMCC
KMCCEKICECYDEDCGKEREGRFLMIG
KYTVEKLCDCYDHECCRDRERRLIMVC
KKNLKVFCGILDTELRKEREREYLDMC
KKAMPAIHGVCDPEFKKEHDRCWFDRD
KKELEVVHAMLECTFKQELERMILERE
KRDFSLLTAVLDVRLREEYERVMFEKE
KRELPVIWSVLDSPLRPNWDRLWLDKE
KGECTVFRGAIDPELKKERERAAFDKE
KNEFPMVTVMFDPDLKKDRDKMVLDKE
KKDMQVFMPAVEAELKQGREKVYLDKD
KRGCPVFNGGLEGEFKKDHEKQWFEKE
KKPWRCFNCPFEDDFRNERERAIIEWD
TKNVPWIKDCIEGELRKRRDKAALEKD
DKPDKICSAALEKECRKRRYKINFEYD
DRSQAVMREALEAEIRKRRNKCMLDGD
DRDCGAMMGAIEKEMHKRRGKVYLDWH
EKAVDWLCGCLEGDCEQKYRKTWFDIT
ERAATTLCPCVDGDCKRKCRKAWFETE
DKAMKWLCQCMTHQCKERLMSEWLDVC
DRNIKELMRCWPCGCKKRMRREYFDMA
DKKIKEFRRCIPCEWRQKMRDELVEDD
EKKLSCIHCGLRTPFRSRWKDVVIEED
EKRITVFCSCFARYCKAKIRRAYFEQN
EKNYKFMCACVENSCDGKFRRDYLEQR
EKRIDEWDKCIAPVCQAKIRVSILEDK
EKRPEMLEWCFTCHFDGKLNQHWFEEK
EKKPARFSHCLACPFEKKLKGTELEEK
EKKPKVMCRCMGTPCRAKMRSDYFEES
EKRYEGMCQPYESCCHHKVKKRELEEH
DRTESCLIAWFEKEMKKKWRKTTFEIE
EKREPMICPCFPAECRKKYKKVRIDQD
ESAGKVVVQVLDADFRKKRPKETFECE
EKSMKGLCPMMERDVSKKRKKCFFDAP
EKGMDAMFGAWENEFRKRRKKVLIDCE
EKSGTCCLNMVERELRRKRRRMYIDCE
DRRCPMIVKFWDQEIRKRRHRMCLDVD
DRQCSLIMRVIEHELNKKRRRMCLDIG
EKRIKVFWKLVEKDMRRKRKKVYFETQ
DRNPGMLHQAFDSEMRRKRPRGYLEIE
DRDMKVLFGMIDGDFTKKRKKWWFERK
ERDHPCLPPSCEDDLDKKRRKCEMEAR
EKRASCLTCTCEQDVRRKRKKAVLDPQ
ERKMPQLFSACEGEMRKKRKKCELDCP
EKDVGCWWGQCENEFRKKRKRCLFENN
ERQVGVLPGCCENELRKKRVKAMLEVE
EKSCGTIFSFMDREFKRKRSKACFEYQ
EKAARALHCALDHSLKNKFPRYYFEVD
EKPFKMFNMPFENDFKRKRKKELVEHN
DKSCDCCEQACDKELSKKRKRSVIDPR
EKNLPGFMTALEKEVRKKWRKAYFDWE
DRSWHCMMHPMDNDFQKRRRRCYFDIP
ERGSGPIHQCFECEFRKRKRNAELEAD
DKNQKCLMSCLDSEIRKKRKKDNFEWD
EKQMQAFHAAIEREMHKRRRKWELDVD
DKKTRALWGFFEAEFKKHRRKEELEAE
DKDLSMMGGTIENECKKRRHKVLLEHD
ERNCAAIRGMIDRDWKRKRKKMYFECE
DKKLSPMCQCVERGCKSRYRRSFFEDN
DRQFKFICECIEHECRKKWRKQILEFG
DRQIKWFCCCFGCSCRDKFRAELFEMA
EKSVKCVCQMIDPDCAKRHRKGYLDAA
EKGTPGIQSAMEHDFKKKRKKPHLETE
NNGVGVLNPCVEHDCKKKRERPRFEPD
DRAMPCITPAMDADFKRKRETYYLDVD
DRALTHFPHWFEQDMTKRYRKVYLEVT
EKQINYLCDCLENECKRKRSRHVLESS
DKRCAPIFKMWEKDMRKKRKKPALDTS
EKPLKALWGIIETSMNSRIKKEYFDCG
EKCIKGISAGMEKPLREKWGKWLLECE
DRCFKIVASMMEKELKQKIKREFIECG
ERPVNDCMKVRVPVFGGKIKKDEFDCG
ERKGRECMKWLAPLFRAKIRTEDFDED
EKESKEAVKQRCPVMSKRLRKDEFDPG
ERPGREMCKCREDQCKEKMWKEYLEVG
ERDYREWCKARENMCYEKVRKEEIEKG
DKKCKECIKFKLPMLKRRLKPDEIENG
DKTVRQCCKLIAKQFKKKLKRYELECQ
DRRCRDCAKLYPRAVKKKWKPNYLECD
ERKCPECVRMMAAMMRTKFRGWVFEDD
DSKWPEWRKAMMGMWKKKIKHWILEED
EKKVPFLRTECWKVYKSRLHNLFFEED
ERKLNPWAQDWGKGFRKKWHGDFFEEE
ESKCTCMVPVFCACFRQKCKAPVFEER
EKRFEYLEDEMCACLRSRCSCALFDED
EKKINAIEGCCCGCFRRRCKGVTLDER
EKRISDFQRTVCRCFNNKCKCVLLEEK
ERPVDVMEEDFCKCYDTRCNCTEFDYR
DKKAKEMERLICPNMNKRCRCDIFDEK
EKRAGRMETECCKQYKGKCKCAALEER
ERGVCAIEDNCCKYYDDKIMCCFLDWR
EKDWDHLETECCKDYKKKCRCQLLEWN
DRDFSMLENELCKNRKKKCRCMVFDRD
EKHLPMVERQICKCYNTRCKPAWLEFK
EHGCEVIEAEVCRCYEPKCRDKVLDIK
ENPLRCIEKDMCKCRNTKCKPMFLDVK
EKECEVFEGPVCPCWESKCQTWIIEKK
EKGMTMLVEDFCKCLDPRCHGAFLDVR
DRGWDPVEPDWCKCLEAKCHCHFLDTK
DKGGEMLEHKFCPCLERKCRCNWIYLR
DRAMDILDRVMCPVIHPKFKCHFLDIR
ERKWRVFKREFCKEYRRRIKCHIFDQE
DKTLRILRTDFCKDYKNRIKCPLIDVE
DKGMQGLKKECCKRYKDKFKCPWVDGD
NKQVGTFEKECCRGWKRKCACPVFEKE
EKKCGTLTREICRHYRNRCKCALLEYE
ERGIRDLMKVHCGVIKNKLKCDYFEAG
ENGMREFGKLHCACIRRKCKHDVFDSD
EKKARDFPSYYCKGMKGRCKCDVMDDN
EKNIQELVKDYCKCIKTRCTCGIFEEA
DRALNEMSKEWCKCLKGRCRCMWFEWA
DKPLENLADEYCRCVKRRCTCKMLESA
ERRIHWFAQAVCKCFKNRCKCGYLDDE
ERKMAVLEYELCRSYKEKCRSVFLEER
EKKLHCWYTVICGCLNSKIKSMYLEEK
ERKMHHIAPMHCAAINPKLKCHFLEDK
ERKVHMFQQLLCKLLRPKIRCHLLDEK
EKKMDWFDRVCCAQLRARIKCSILDER
DESFACIVSWCCGRLEQKIRGCWIRDK
DDKKSCFYAICCGSIDTNFRQCYLKEK
EDKFACLSCYCSKKFEERNKDCFLRER
EKKICCLEQGCHNKFQDKMYNCWLEER
QRKFDCMKGECAKLLRPTVPGCFFDED
DRRDCCFKVDCDKMLRARISGCMFEDD
DRKMNCIPPICEGAFKNRVRKWYLESE
EKALKRFHDVYEAEFKKKWKRDVFDIE
EKAMKCIKPAFDQDYRRRHRKEEFEVD
DNPFKCVCSMLDPEFKRKYKSEWFDCG
EKGMNYFAECMEQMCKKKWRKAYFEVD
EKHQGVIHAGVEGVMKAKIKKVELEAE
EKSWTAVCAAMESEISKKWRKEELETA
EKGPKMMCPQFGRDIKRRHRKEELEGT
DKALKSMRAPFDNEVRKKHKKYIIECE
DKCCKTCNEAIESDCKKKRSKELVECE
DKGIPECCKIYDSDFKKRRKKLIFECN
ENPAAELPKFVGSEMKKKWRTVPFDCD
DKKPSFWCPCMDHEIKKKRPKLYFEGD
EKSFQCLHRCCDQDLRKKRSRPMFEQD
EKSYGHFRECCENDLKKRRRRCYFEVE
DKRCKPLVEPREQELKKKRCKECLEID
DKHCRVFPSVLEADMKKKRRRACLERS
ERGMEAVSPCLESECKKRRRNPWLDAE
ERGAVTLYGCLEPEIKRRWKKFMLEAE
EKANKVFGCAWDGEIRKKRKKEYLECT
ERPVQSICNMIDPEFRKKRHKRLFECP
DKNASCIQPFCEKELRKHHKKCDFDAD
DKKIGILQTMIEKDCKRRRYKVVFEFE
KHKLAYVKKCMECECRKDREKAFFDQE
RRDFELFCQCMEPDCRREREKRMLDAE
KHDMRCLACPFRQGIKGEVEDVMLDRD
KRDVACFHCVINEQMRSELENIMFDKD
KRDIKCIWQWLCPGMKAEVDCPFFEKE
KRDCRELPKFHCPCVKADWECDLLERE
KKEPTVLTPVVCAYLKDECDCGYLEKE
KQDMDWFSGDICKCWKSDCDCALLNRD
KDSVEYVRRRLCECLKGECDCRHFNFD
KDHQDTIRPVICVCVRQDCDPNRLRHD
KDGVQRIKNKYCEWYKQECDCNRFHGE
KKDWKCFTTVCCECIKPDCEGDMIETE
RKKQAAFRGYICKCFKQDCECVVLDDE
HKKFNWFKAPLCPEWKKDCCCAVIEED
QRKCGYCRQMIQTIFKANLWKVCLDDD
DRRCQWCRGVIERFLKTSMHKCCLEDE
PKKCEGMISVWERALKPHLCKRCFEDE
PKKVEPIKDVYEPYLKENMWKKMLEEE
QKRMQKFAEWYERWVKGKMCKKWFDDG
DRCVRHCCPHFETWFRPRMKKYLLDCC
EECVKVLKNAFEGALRARMKKDRFDCE
DRACKDCYNYIEPPMKQKWKRYVFECD
ERCCRGCIKIFPMKFREKFKREIFECY
EKHCKACNCEMDRPFKRKWKREWIEAE
EKCAKVCNAVFTAEMKRKFKNELLECY
DKRVQAIHGAYEGDFKKKRRKGFFEPE
EKNYSIIHTVVDPEVKKKRHKCHLEQE
EKKIDTLMPWIDKPLKRKFKRGYFEQE
DRPPPFIMQCVDKEIKNRRRKVDLEVE
SSGIQCLKHGCEHDLKHKRFKCMLDLE
EFRCNCVKPACEPDLKKRYTKCMLEAE
DERVCCLAYPCESRLKERFYRCLFDEA
ERKLHCLGTWCMPTFSKRFKGCVFDER
EKKRPCVGPCCDAWLNSKFRRCDLDEK
EKKVQCFFKECRKVMYNKIAECILEER
EKKMCCLWCDCKKDFKKRYRQFFFEEE
PKRVAMLKCECDKRLRDKLYKCLFEEE
DKKMNIFVDWCESDIKKKRQRCMLEYE
STGACCVRCVCEAEWKKKMSRCFLEKE
KKPYCCVRCPCDQTWRGNFDRCYFERE
KYKFGCFRCACEDHWRDYWEKCILEDD
KVGICCLKCCCDGAVKGDYEKCILIFE
KIEFCCLRCPCENSYRNPFEKCLIMKD
KKEYCPMRGACETEVRRQKEKCELEKE
DKPDRFFCPAVDTELKKKRRKVDFEWE
ERRFAPLEWEFDKEIKKRMKKAFFEDE
ERKADAICPCFEAWFKHKMRKTWIEDA
ERRHDACVPCLESCIKCKFKKREIEED
ERAFNCLPQCFECCFKGKMGKSLFECE
ERALRAVTPCFECHCKDRMPKDFLDAE
DRGIKTFSSCVEREFKKRRKRPYIDWE
DKGCPILVPAMDREVKKRRKRMYFDVT
DKPVGVMCRMLDRDLKNKRSRWTLEWD
DRRCAVMTDALDADLKNKHKKCCFEYQ
DPPCDILMAGVDKDMKKKHARPCFEFE
EPACQPIDGDVDKDHRKKHRKACLEMN
EKGLGFMPQEMDKEWRKRQKKALFEGE
EKRHTVLACGLEKEVRKRRKRVCFEES
EKKVGIFCECLYSWCHPRMKKVIFEEH
ETKLDMWATCLESWCRPKVKKYVLDEN
ERKCEGMCACYERHCRNRFRKKYIDEQ
ERKMPILCGHLERVCKNKFRKYILESS
DKKKAMVCACFPGRCEERWKQLDFEDR
DKKTSVIDACMEACCNARIKRHEIEEK
EKTIQVLCNCLYHSCRGKFKKTYLDVT
EKKMHHLSCCMDAVCKGKIRHHWLEED
EKKAACIGCCLANECKKKIRSIVIEEN
DKKLGCMHHCMEGDCKKRKKKGYIEID
EKPVECLVGTHDKEFKKKRKKHWLEVE
ERKVSYIAEPMERDFKRRRQRGYFEVS
ERCPAYMKGAMEGEMRRKRRKVYIDCD
DKSVPMIKCCLEGDLRKKWNRVLIDDE
ERQCSAIHSRVERDWRKRRNKCCIDMD
EHKVEMICGGLDHDCRKKRRKPHLEAE
EREINKVCAMLETECCKRRKKHFLDRC
EKKITMFCSCFEKDCEKRRRKAFFDVS
EKHVHRLCECIDHDCRKKRKKGVLDMC
ERRNTEFCKRLEDRCCEKWKKCDLWEC
DLKEEKFCNCYEGMCCGRFYRRILVDC
EDKVDNICTEYDEACCGRVKKHILWDC
EGREEIMCQCIEPPCCGKLKRKWIVEC
EHPVERLCDNYESSCCPKFSKKVIWAC
EVKVSRVCDHYEPACCTRWKKDFLLAC
EEKIRALCPSYESICCPKWKKEPLCEC
EKRKEWFCNDVEKNFCGKLRKRDLLEC
EPRMGELCKCLEATCCGKIKKGYFVEC
ERKSATFCQYLDRKCCEKYKKSYFYQC
EKPVGVVDTCLDCPCENKYWRWLLDLR
DKGVPPLDGCWECACDRKIKKRVFEYK
DRPVAPLTPCFACECDKRLRKAWLDMK
ESCAKFIESAFNAPIDPRFRNELFDCK
EKCVRWLEGIFAPALEAKFHTQFFDCK
DRCIAVFEAPFGDVMEGRFKGCVFDCK
DREVQAFEADLCRSYDNRVRCCFFDKK
DRDLCHIERNFCQPYEGRCKCCVLDRK
EKDPDAMEKEACACMEQKCRCRWFDRK
EKECGCLASWFCPCLDHRCKHGFIEKR
EKPIAVLDSCLCCCWTTKCKAAYLEFR
EKTMSDFMKWACKCVRSRCRGAYIDME
DKRFAVFMNVIATCFKPKCKGYLLDEH
DKKFEPMMGYVCKGLKKRCKSHLIEEA
EKKMECLHQELCKCIKQRCHGQMFDYE
ERPYTCFKKDLCKGIKAKLTCVLLEWE
DRKWCGFSNECCKNLKDKLACCILEDR
EDRACAFKAELCKYIRSKFYCCFMDDD
ENGIACLEHGCEAVYRKRVMKCFFDWE
ENGIQCMWSDCERGYRSKWKKCLIDGP
EKGVACVEPMCENHLEHKFRKCELETR
EKAVDCMYCGCDPDMRKKRRNCPLEVD
NKSVQCLRPECDKEWKNKRDSVHLECE
KRNVPCFKPWCDTDMKQKREKCVLEWD
DRGAHCIISMMEGDMRRKRGKMLIEAE
DTKMCGYKSGCESMIKERIKKCIFEED
EKARGCFESEFEKEIKQRMKKMDFEVS
EKAFKCIPCDMDKYWNYKLKREMFEGP
DRCPKAFRREMLKCWKPKCRTEYFEFE
EKKPKWLRTQMETCFRGRCRRENLEED
QKKMAEMTRCMDCPLKHRWVKCILEED
DHKMCEFRRCIPCGIKSKWNRCLIEEQ
EKKRQDMKKCCTGAFKGRMRPLEFEEE
EKRLKSMARFYCKCFKKRCRNEVLEEE
DKGPQCLHSECCKTWRQRCKGTYLEVD
NKKLEHFKEDWCREYKKRCTCHFFDQE
EKAMKIVKPEICKCYRSRCNQEYLDYE
KHDVKCLRGALCSCIRAECEVEILDRE
KENLAQFKNALCGPIDPECECAVFRTD
REWAQKIKDRVCDNLDDELDCGLLRMQ
REEVRPFSQCLCPICDQEIECEVLRKE
KTEFRKFLECWTCVIDGDVEHELLRKG
RDECNKVVQFYHAPLEQDFQSKIFRKK
REEVAKLQDKICEVFDEDFSCVVIRRK
KNDLHVLIPKLCDCFSAECEPQILRRT
KDAWEKLVYYYCPCFEAECEDKMFRVH
KDEHEHLPAMMCTCFEPECDCARLRKR
REDQNAFIPIIKACLSGDCEDSRFKKP
RDDMPKLVNKMKDVLEADLEEQKLRHK
KSEICCFRPACRPFLDQDWQECWLRRE
KNEISPITQACKAKFDEEIEECQFRKS
KDGPNCFEVKCKEHFEEEVEEPYLKYK
KDGAACFAPTCRDYIDEDFEEPIFRPK
KDNIEHMPPCWKQKLEEEYDERVLKMR
RDPADEIAKAVKCKVEEEYEEKHLRTQ
KEDMQKFCECFKAECNKEYEQARFKGC
KEAGPCFGCCLRCRCEEELDEFKLKYK
KDPYPCMYTILKVKLDDEWEEMRFRWP
KDCVEWLSKCLRVRFDPELEDRYLRCN
KDCMDAFASKIKDRLGGDFDDCHLRCG
KDGMDCIRCKMTEKWNEEFERKFLKIA
KEPAECIKCKLMEWYDAEFEQKYFKWN
KPCMEIFPDKLGEPFDGEMETKYIRCK
KEPSEILCCHLYDKFEEDVDERHLRMK
REACTVLYAHVKEGFEGEYDGCHLRVR
KEARSALWARIKEPMQGEWEERWLKIP
KDASEWLEPCMKGMIEREFEDRRFKVK
RNDLGHLSHCFRCSLENEFEEWFIKKK
KDDPKVIHPCLKVCCEPELDEQKLRRR
KDEFPMIAPCFRPGCDGDMEDYFMRRS
KRDTKCVCSCMKQCIDAEMDEDELRKS
RNEIKHICECLRARCHEEYTEALIRKP
KDKRAMFTPCMRGRCEDDWDEWRFKSK
RDGCQAFFTCFKCKCEEDYGEMVLRRK
REEWDSMVSVWKNCVDPECEERHLRKQ
REDVEGLVKMLHTCFECECDDRYFKRR
KDKTDMLTVVFRGCLDGECSERHFREK
KDEAEMCIGMWRPHIEDDWVERIFRCK
KEEMGCIMGDCKKWLDPDYEECWFRQQ
KDPVCCVRPVCKSWLRTDMEECLLRME
KDATCCFKDKCFEPYDPDMQPCWFKID
KECCKWIRPKYKDAYKEEIEDYHFRCE
RDCVGMLKGKFWEGYNPEMDAAVFKCE
RDCCKPLKYKFTEYLDKELDGSAFKCE
KDCPQAFDVKLKDRVEGDWDNAHLKCK
RDCMKQLDPRFPDKLEQDWDPYHFRCK
RDCMDAFEGRIEEWLEEEVDKAWLRCK
KDCSECFGCAIRCTLEKDLDDTYLRCK
KEPFDCMKCCIRGPWEQDLEEPLFKWE
KDREHCYKGCCVAQFKKELEPYRFKNE
KDDGTCIACWCKEVMPPDLEDCRLRKD
KEEHCSIWGGFKCHLEQDVEECFLRRK
RDRLACLKAACREAVNPDYEDVWLREE
KEQIGCLRCACPAGFDGELEKCMLKVE
GDKICCLRCGCGGPYNDEFIQCLLREE
DDSACCMKCRCEDVLEVDFGPCLLREE
ADRFCCLKCKCKEGVYGEIADCVFRED
DDKLCCLKSGCHNPLNNDLKECWLKEE
RPPMNCLKAVCRAHLTDEYEECWLKIE
RENFQGLKDPCRDEWDKEWEECMLKGE
KEPCCCLKTRCPEEERSEMEDCFFRAE
KDKSPWFKRKCAEKVREEIDTCHIRPD
KDAVACMKDRCVEPDEDEIEQCRFRVD
KDQMPCFNNKCAEMWRPDFDAWHVRKD
KEDNGCIRCKVAEAYENEFEPSRLRKS
KDECDAFTSKFWEVVDCEFDGHPLRKQ
KDEMECLSCKWTDVIDNEIEANWIRKG
REDCECCKGACVAVYQPELEACAFRKD
KDDMCCIKPACAPRMDDDLETCFLRKY
KDDRSVLWNCFRPVCDADLEERQFRKK
KEPIRWICKCFKARCTDEWYDHLIRLG
KDDHAAFCPCMKGKCNEEYEDIWFTRG
KENGACLGTMLRVKFDEEWEEPRLRTK
KDGLDCLHPCLKPKMDEEEEDVLFKCR
KDTWKLFCNKVRDKVDEEYEEGRLKAQ
KDAAPHCTSALKAPLDSEYEEYYIKCT
KDGIQSCVGAMRTKIENEYDETYVRCK
RESSNICWHAVRGKLEPDFEEKYLRCK
KEPLEVIEGALKDRMEDEDEDIFLRWR
KDNMPPFCNCYKRWCEPDFEDRAFRKK
KEPIEWLWRCIRACCETDMDEKMFKAK
RWAMDIFCQWVKHHCDDEFEDKMFRCR
KENCERCFECLRCKMEEEYGEALLKGR
KEEFQYLCHCFKQRCNQEYDEAHFRRE
KNDMRGWCPCIKSECDKEYYNWLLRRC
RQDAEDLCRAFKSTCSREFQERMLRRC
KTDVPDLCRPFKGKCCEELEEWIFRGC
RVEYYEICRNFKPKCCEEYEEPVMCKC
KFKFNEWMKMLREKFCEEDDEVMFCPP
KCDKRDLMKLYRAKFCDEWEEGCFCKA
KCEHNYWAKLFKQRMCDDEEEVCFCRG
RCGLAMIIHIFKPKLCDDEDEMCLCLS
KVAANEIIRVMKVKLPEEEEDHIFWVQ
KMQLNVIVSWMKPKVPEEEEEQFLWIP
KEPAKVLACAIRNKIPEDEEEQWLRFP
KDGRDIFKTCIRSKMEDDFEEKRLKMN
KYPIDTMCRCVKHRCDDEITEKFFRPC
KEKCTKFCTCLKVPCEGDIYDKMFRPK
KDGMNYLCECYPGACEGEFENRYFKWK
KDDKQMLCACIKGSCEEEYEELHIRWN
KDNMDRICDCYNGHCTDDWEKRYLKAQ
KEDMKVLCCCLKGHCCSEMEEYRLRNG
KERFDKFCSCIKPACGNEYEERFLKRC
KENVGLIGACFRSQCDQDFEDGYLRAN
REHSDRFCECFKPCCDPEFEERWFRWT
RDDPEKVCEDYKKGCMPELEEKRLRKG
RDHLEILCPCFKSMCCGEMEERWFRPC
KDDVNKLCNKVREIFDYELEDLRLRRS
RDAFKCMPSKIRERFDQDMDEQRLKVK
RDESEVMEMRIHEVLEADIEEKRLRHK
KEDMSGLWAKWKEAIEVDFEDALFKKR
RETMCCLRAMCKPTFAGEVDDCFLRAE
NDACCCFKVACKAELDRDWNECCIRLE
KDPWPCFRSQCKPTFDEDMEELVLRFE
KEDEECFFCAWREKFNEELEDKHLKRP
KEECKCCVQKFRDRVDSEWEDSLLKKG
KDEWSVLCTRLKEKCSDEWENIRLKKG
KDEVACMRSKFPNAYSNELEQMRLKKD
KDEPKCFRHYCWPAIQKEVDPQTLKKD
SEEICCIKCACSERWEDEIYGCLLRKD
REDPCCLYCQCYTMFEQEFEDCWLKSD
KDPTAALKNRCPEGYDSEFEQCHLKWE
KDDIHCVYNICIETIEDELATCYLRRK
KEERCCLACTCQQKFDEDMENCWFRKP
KDEEACFMCVCCPCFECECESPRLRKR
KEEPKCYKACCTPHIRHELEQCWIRKE
KEESQCWAAACRGRVTTEWEEVTIRKS
KDEEDCYGCCMKCQLGPDIEEHRLRRG
KDAPTCFTCKFYEKVNEDLESRRLKCS
REAWQCLQCKCRDNMEDEWEQSRFKVK
KEEVGALEIHLRWQFEADFEDAMLKRK
KEEEQMMVARLPDPIETDWERTRFKKK
KEQMACIPPKCCDVYEGEFQGCFFRPR
RDEDEAIEERICDHIDNECEAYRLKRK
KDEMAGIQEKFCDSLEQECYTAFIKKR
HEAHEKWPEAICACVEADCDGKKLKPR
DEKKEIMARCLPPCCEPECRDKDLKLK
RSQTEKMCDCFRCKCDSEWEDKVFKTH
KDRGEFVCYQFKPRCQDDEEDKRLRFP
KKELEILCMCLRPECPKEYGDRYLYIG
KFAATCFCCCWKAECIKEYEDNYLLMA
RDKREGMCGCWKNKCSDDYTERRLKAT
KEPAPHICDCIHQMCDEDLEPTRLRPK
KEEARYLCSCFHGFCDQDFEDMYLRKH
KYERRHYSSCVRSYCDREFYEVLLKKK
KEDICNLVKYCHHNLDEEFNDCFFRRR
KEDAHPLSNRWREALEQEFADCCIKKK
KDEPPCMQTRLKDSIDKEFEDRRLRGK
KEELDIMAQKVRDFFDTEIEDKRLRHG
KESCDVCMPILRGSMESEYEDRMLKGN
KEGADVCVSGLRAKVEDDEQDKYLKCP
KDPITPICHCLKDGCEGDFEEAFFRFS
KDDCKVLKVCLRPHIESDFTEGILRHE
KEAVTCIRCHFRAAWDDEWDDVVIRAD
KEDFACLRHMCKGTIDREYDDCRFRRD
KDEDACWRCPCDNILRAEIDTCRFRRD
KEQGCCLQCTCHTRIDPEMDTCIFRRN
KDAAACFRAECKRGLKHEFDGCRFKVE
KENFSCMRCPCVKMYRNEFPSCYFRYD
KENQTCFKQCCYSEIRKEMEDCYLRRE
KDEIGCMKCQCVDRYDDEWDPAYLRWD
KDEMDVLKVHLGHCFRQDCEDKYFKKE
REEHQAWEQCIKDGIEDELEEKHFRKK
RDATEGIPGKFKPGWENEVDEKRLRVR
RDSPTAVCGCLKPNCDGDYDETKLRVN
KEAMRVWCPCIRGACDGELEEQIIRHS
KDDFKRLGGCLRCECEQELEEDIIKRT
KGGVAGLCGCLKCECERELEEHLLKPH
KHGCEKFAECLKCDIPNEIEEKMLRCA
KDGMEKIIEYYNRAVDGECEHRHLRGA
RENRQKFPEKFAGCWDAEVEAKRFRHR
RDENAKMYEICCTAIEAEFEGCRFRTK
KDKMCKFRNIVKARLDDDFEECMFRYN
KQAIHWLVPCMKCYIDEDLEECFLRLS
GDCVEPLETCFKCRIEEEYNERCLRMK
SQAVPCLECPCKERYEEGYAECVMRAK
RNCMDCLECAVKTHWDDDFDERYLNCK
RSCLKCLKHYFKPMLDSDFEECLFRCE
RDPCKAMKSMIKAKFEEDYEEAFFRCD
RDCAPKCKQVMRGHLEEDMDDWLIRCE
KDAMQHFWPWLKASVDDEVEERWIRCT
KECMEWLGRHMKQYMDPDIEEKHFRCG
KPSVEGCVGMVKATLDEEMEEKLLRCK
REAVDLCMACWKDKMDDDLEEKIFRCH
RECFEQCNKNFREKFDNDLEERVFRCK
KECPEVIAAHFRPNMEEDFEEKMFKCG
KECVEMIGHKMKEGLGPELDERRLRCP
KECVQKCRDRIRAKVDEDFEEKIFRCP
KEPGPCVRAAFRWPFDAEMEEYKFRAE
KTPIRCIRHNCKQKPREEYEECVFRYE
REAAACLRCGCKAGIHPEWEDCWLKVE
REPYPCLKPRCCECYNEEIETCRLKTD
RDPIPHFAKACKQKLDEEYDEVNLKYP
KDACTSVRGPVKTHWRPDFEEMHLRID
KESPCCWKAWCNDEYKKEYESCRFTTE
KEPDQCWKCAFMPGFRSEMENARLRRE
KDEHKRFVEVVCACLQRECESLKLRKG
REDFDGIVKMICQCLEHECENKRFRKP
RDETNAFYGMIAQSFYDECESVRLRKD
KDEPDKWLEVFAAWVYPEIEGRRFRKP
REEIDRVWEFWCSVFGNECEHKMIRKP
KEDAQKLLEKWMTCVPPDCEAKLLRKP
KEDVPRVFDNLCDWVEPECVGVFIRRK
KDEMPGFQTRCCDKWEDECDGVWFRKR
KEEWEPIHRGWCGCIETECWCRIIRKS
KYELDHWVTAYCGHLTDECYCRMLRKP
KDDPKVIEAMICQRMDEECQCRWFRRR
KDETSHFADTCCEMVEAELDCCTLRKK
KDEMKCVEDMCRAVYDGDWDDCHLRYK
RDPVCCCRPKCVEVFDPDVDQCLLRCQ
KDPQNCVGQKCRESIDTELDEQRFRLK
KNDVPCCPCKCKEKWEEEIGDCLFRCR
KEPADCLAQTCREIIEAEFEECNLRPG
TEETGCLESRCVEKYEESFDPCRIRYK
KEDEQCLPYPCSPKWEEQFDACRFKKK
KDGSPMFAAKLRDPVEGEFEDCRFRYK
RDDWVALDACFKCKFDEDYDDVLFKSR
REGASQVCPCFKPMCQEEFEDYYIKAQ
KVGLGTLCECIRCKCYEEYSDPFFRAA
RETADDLCKCYKAACDGDINEKSIRAA
REDIDRVCQCYKSACQKEFPERWFKHT
KEEMEKFANCVKSACGGEIEDKKLRRQ
KEQIDKICENLRQKCEDEFEERLLRAW
RDAADCICTCVKQRFDEEWDDNALRCP
KEEYNCIGHACKGDMESEYEDCWLKKD
KDDQGCFGQVCMTAVDPDFEGCRFRRS
KETINCVGDKCVEPWDNEMETTRFKAR
KDDWECVECKFSDKLEEECDDKYVKSK
KEDSECCACPVRARLEEEMDDWRFKGR
KDDMPFLHVCIRCQCEKDLEPTWLRKQ
KEEYGRMQECWQCHCDDEMDNMAFRRG
KEEMRNMCACFWARCDDEMDPGRFRRT
KNECEKFMDLIAVHFEKDFDAKCFRRP
RDGMDKVVDWYVPALEHDLEHHRLRCK
KDSCDKVVDRFCPTVEDEFDSKCLKRK
KDESNKIEDKEKETMERELDERCLRRR
KEGAACLEWKCRETFEEEFDQCYVRGK
KEELPCFWGRCRDWLDEELEEHLLRNG
KDDCSCIRCALRSHLDDEFEGKYLKCE
RDAFDCLYCHWKDTFDSDLEEKFLKFQ
RDQCEFVCAVMKAYINPDFDEKSLRAQ
KDRHTKVVDAIKAKINEEYEESRLRTP
KDVCGTLFPYLKYKFDEELDEKCFRVG
KEDCARIQHWFKAKCEEEVNDIWLRKR
KNDFQMICGCFRGCLEGEVDEMYFRHS
KEPFSVVHACIKETCDGEIEDAYFRHE
KDNCAHLCNHMKDKCEEEETECCFRVR
KEQMRHFCGCFRSKCEEDDEEHYFKWK
KEGLDRICEPYCQMCDGEWDGRRIKAG
REEVEMVCPVYREVCNADLEEKKIRRQ
KEEMEVMCRCIISACGEDLDAKYLRRP
REAGNKVCECITQQCTDEIEDYRLKVA
KDEAEKMCESYHQCCEEEFDERRLKKS
KEEVPKWCDCWHSACEDEMDGARLKRN
KEECHPLNGCWKCPLDPDFEQRLMRRK
KEKFTMFCACLKQKCAEDEEEKVLKMA
KDPIPFFCHCFKSNCTDEYEDMYFHWE
KGACEKLCTCWPPKCDEDYTTRVLKVA
RDPFETLCDCYRSCCEADWEERSFKWQ
RDGVDKFCDSWKPRFDEDLEERMFKGC
KENLDSLCRMVRHRCEEEWEERFLKMC
KEDHNMVCKVFKVPLQEEYDEVRLRRP
KSGAEAFCSCIKSKCHDEYWEPILRGC
KDDHRAICTCMKSKCDQDYDETWIRYR
KEENDVLCCCIRQNCDNEVDDKPLRNS
REDMELLCPSVKGKCDNDYEEVFLRRP
REDRSAFCKHLKPHCNDEFDETKLKKP
KQSCPVCCPFLKTKCDDDYDEVCIRVT
KDAPQWFDPGMKDKVEDDEQEGCFRIK
KNAMKPIQGGCRPKFEDEEEEAILRVK
KDGWNPLENPCRNKWEEDEVECMIRMK
EDAGGMIEPHFKGKMEEDDREVCFRVK
KEGCKPMAAAWKPVIEGDFEEDPFKGP
KWDCKKWAELFKVPFERDWNSVCFRRK
KDCCEGCSGAMKEALDQELESKIIRCS
RGCWENFQDAMKACFEDDFEEKLLRCR
RDCADAVNPWLREALDAEVDEKVLRCK
KNCCEIFAAYMRPKFQPEYEEKCLRCS
RGCCDHCAKVWKGKLEPDVNDRCLRCK
KECCDPCPGPFKQKVDDDYAESFLKCT
KDACEVCGIAFKASIDEDVEERWIRCQ
KEDDGCCCCKVKDRIHEDFEDPRFRKG
KEYCACLTGRCKEAFDQEYEDCFIRVR
KDDMKWICDHLKNPLEPEWDDEHFKRA
KPELRCWCPCVKQSCDGDLEEHWLRKG
KDDYDCICACIKNKCADEYDDRRFKRP
KDDPSYWCGALKAKCCDDYEQIRFHKP
KDERPAFCKKIRECCNNEFDDYRIKRQ
KDECNAMADVIRPWLEPDMDDCIFRRT
KEDMKYICECICGCCQNECEGYYITKT
KKELEKLCDGYVSCCWGECEVKLCWKP
RIEIESFCADYKRWCWAEMDEKFFMKC
KDDPGVFCACLRGECCREYESWNLFKC
KWAPEFLMPLLKLQFCKEYDEKYLCCC
KNDIDKIAEEVKRELCREMAEKVICKC
RCDIDQLLNEIKREFCREYEESLFCRC
KTDMTEFCRSMKTPLCQDYEEKIWCRC
RSEEGELCKKWKETFCSDLEDMMFCRC
KDEENYFWTVVKTRLCDDYEDIRICKC
KDNEQEMHRALRGKFCDDWEEVKICQC
KSDDPDWVKYYKGYFCQDMEEHRLCRC
KDEEANYAGKFRKPICKEMDEMKFCRC
RTEEGKFCEKFNERFCESWEEIRFCRC
RMEQRQVCDAFRAKLCEEYDEYFLCRC
KNEEGTLCKEIKRKICEEFDETRLIRC
KDGAEWVCPALKEALQAEVEDKRIRAC
RDEADALASTYKKFIEGDLWEKWLRKR
RDEIETIATMIKWGFDADLEERCFRKC
KEEIDPVGGMWVTLIEGEFEGRRLRKS
KEEWACWMCVCRGRFEQDIEEVMLRRK
KDDMQVVCPWMYGWCDNEMDEMHFKKD
KVGCKEWCKCWKDHCEEEYEEIMLKMT
KDACDVCLKVIKGHLEEEYYDYLLRCK
EECCSTCYEVLRAKLDDDWWDGLLKCK
RECCPFCAVTFKTWLDHDWDEWILRCR
RCACHAFWPAVKGRFEEDYNESCFRLK
RDEVPKMGEMWKCTFDNDMEEPTFRRK
KEECAKFMEFIKGCFECDVEECFFKKS
RDDANCIVCMFHGRFEDEFEEPLLKKA
RDELDYIPDPICGCVEPECECQILRKA
RHEGNSLNKRLCDCYDSDCECAIFRKN
RDDIEVLNRRVCDHWDPECDAKQLRRK
KEEMGPLECRYCERYDRECECGFIKKK
KDEKTYLERRICEPMDDDFPCMMLRRK
KERIRRLRDKLCQTYDPECECRLLRER
KDGKGAFEGRLCDYLEKECECKHLRKK
KDQWGCLDSRMCDCWETDCNCAWIRRK
KDDMTVYQGRVCGALEPDCDSVRLRKK
KDDNPAMAGVFKWAVEHDWDEYKLRKK
KDMCDIFRMEFKKTYDQDVEEGCFRFE
KDCVGHLRDCCKCYCRPEMEECILRME
KNDCKRVMQVVRGQIDNEMEEGCLKRQ
KDSYNVLRGVVHPMLNNEFEHMHLRTD
KDDMKVMKEALCPPIKAECDPNPFRHE
KEPFKCFKCCLPCTLRNELDGEYFRME
REEICCIRWTCFPGLDAELEACMFRKE
KEEWKCFWDFCMPKMEPEFDHCYLRKK
RDDVCCLTPPCTDRLEEEFLNCFLRKK
KDDVCTLTSFCHSWVDPDFEECWLRRG
KEDVCCIYPGCKGMVHHDFMECLFRRH
KEDACQLKHGCKNVFEGDIDECRIRRE
KEDCTTLEQRVWEQWDNEMEPSCFRRR
KEDWPWLMDRMTEMWDAEWEGWHLKKG
KDDQKCLAHRVADYLDEEVEPDHIKRG
REEVGCLMGSCTELFEPDLEAGIFKRQ
KENFSCLRCKCQQGFEGEMEDCFFKKE
KDEFSILKAKCQDQYKQEYENCRFKYE
KEAVECCRQQFKERYQEEIEDTRFKCE
REPSGVCPAWLKPPVDDDLEDVRFRCN
KDPFSILNITLRDHMDDDYDDAYFKVK
KEPCQVMIPIIKRKLDDEVEDKWIRWR
KEDRDRYFDWYYDCLDPEFEQKHFRKS
KDEIKKLCDTMRNCCDQDWEEMIIKRP
REDMDHITHCCKGYCEAEMEEKLIKKE
KEGMEIFMACLKGKCESELGEKVFRGP
KDCVEPITQRVRSHFDTEFEERYFKCK
RDCVDYLHHPFKHAFDTEVQERFLKCH
KNQMEKMPDREKDNWDKEFQEKWLKWR
KEGMERCCEAYRQMIEGEVYDKWFKCP
KEGFEVLCYHFRDVCCGELYDRMFRTC
KESLESVCPVYRAGMDKEIEDRWLRSC
KETCERCVEIERSHLDDEMADRFFKAS
REACDNCYRTIRARMESDWQEKCLKCR
KDCCEFCAQMMGPILDPDLEDRCLRCA
KDGCGWCKEMVVERFETDWDAWHFRCN
KYDVDIWENPWCACYEEECTGKIFRRK
KDEPTMYCPIVRSFCDNELDEVRFRKA
KDKIDIIARRVRERMEEDWEEKRFRGK
RDPVEKMVPWWKAAMDSDVDEHRFRCS
RESTECIAGSMKEKLEEDEDEKQFKCR
KETCAGCKSWMKHKIKPEYEEIHLRCE
KDSCELCRKAVKSWLEREYNDRALRCD
RDCCPPCKPAVRAEMDKDYDDWCLKCN
KTALEKCMEMYRAAMDGDLEDTLLRCH
KEPNQCFTGCVKQKMEEELEEKKIRCK
KDDPACLICMMHPRLDEEFEEFRFRKE
KYEIERWTDKVADMVDSEVDAKCFRRK
KDDCKYLGVKLPEHVDDDIDHQCIRRN
KDDCEWMCPGFKEACDAEFDERYFRHT
KEDEAMLAAFFKAVIDCDMDECKLRRN
KEELQMLGQWLKPCCEPECEEHRIKRK
RDEIKSFMESFCECFGVDCDQYLLRKT
RDNCPMLKVPLDTCMKPDCDKCCFKKE
REDLPVLRAVLDQCMRNDCEKWKFHRE
RDECSMLIAGMKGCLDVDVEEQVIRKQ
KDECDGFIKMFKCALGCDFDQHHLRKA
KDELCVLGAPVKPYWDDEMDDCIIRKD
KGEVCHLITVMRPRIDDEYEECCLKKS
KQDYCKLEGCLKCQMDEEIEEMILRRK
KEEIGQFHGCIAGCCEGECEQAAFRRR
KEPCNVLKDALMASVKEEFDASRLRWE
KEQAQCFKCGCPKELDHEMETCYFKEE
KTKVCCLRPRCADHLRADIKGCILREE
KPDVGCMHAMCAQAWDPEVESCWLRKD
KDNFSCMRHPCIQVIRGEIDACFLRSE
REDICNLLKKCGEFISAELDPCWFRKG
KEEMSELIKACPAVLRADFENCRLNRE
KRDIKWIKGVCGPWLKPEIFGCFLEKE
KRNMSCLIPLCETSFRNEVEKCYLEMD
KKEMSCIAQMCPANMRSDMEHCYFERD
KREEGCYTGKCTEAYKTDFDGCRFDRE
KPDMACWRHFCCKELKQDWQPCLIYKE
KKGCPCLKQVCEPYFKKDWDKWLLDGE
QKTMPCFKSHCEREWKRKRGRCAIERD
EAGLNCFDSECEKEKKKRYKKCFLEVD
EKSWACIKSSCENEVRKRRSKVPFDGE
EKACTCCQNTVDGEVKRKRRKWQLECN
ERQLSGVCQCLEHECKRRYSKVIIETD
EKRWPCLCDEIEKQVRPKWRKILIEEG
EKKMEWITAEVEKNIKTRIRKPCLEDD
DKRICCFRCVIEPVFKGKMGRMFLDDD
EKRPDCWMAMCEGAMKHKMKNCYLDEG
EKKIAAIYQECQKFMRTKLKRCYLDEH
DKRWPCFLAWCIRVIKRKFKACYLEYS
EKALGCIECGIHGEMEKRFRPAWLDMK
EKSAPHLEPCLDCELERKYKRWCIEVK
DKGTKKVMEFYDPCIETKCRREDLEAK
DKKLKPFCHPWDRGCNQKFRREIIEDP
EKKMNMWPASFESDCKRKMKKNLMEEE
EKRPRWICRCIECSCRKKIKKVYVEPS
EKKMREICRCISQDCRKKWKPYYFEDG
EKKCKEMMKWRVKALRNRIKADCFEQG
EKPFKSLQDCIDGCVKSKVRREWFEWE
ERTPQLFWACFEHECRKKRKRVWIEAE
EKNVPTCCARFEEDCRKKKRKWWLDAG
EKTFSAFCPCVECDCRRKRKRKFLDVP
EKPLPAFCPCCEKVCRKKWKKVYLELN
DEKIAYMCEHVEQCCRGRWRKAYLEEE
EKKMDSMCPCFEVACENRLMKHMLEEK
EKKWSAFCGCVYPMCSTKFKRAYFEGH
EKKFKWFGKCMPCPCKQKVKHMILEQG
EKRFKCLTCCFARELRKKMKADFLEAD
DRCLGCLYGMFEGDLKRRFRRGWLECE
EHAISFCRGVLEADLRSRHRRAFFECD
EKQCNGCAGYMEQRFADRYRRYYFDCG
ESRHPGLAGTCETHLKTKFRRCWLEED
DKKEGGYNGSCEAEMKSRWRKCSFEEE
ERKVCAIVAGCDSPFGGRWRKCLMDDG
EKKICCVPCACPRFVKRKFMQCLLEER
DRKLGGFATEFDRGMKAKVSRMLLEED
ESKLSCLRNHCETELRKKRYKVILEYE
NKNCRACSTVVDKDARKKRNKMWFECD
ERQCGACMQGIDVEIKKKRKKAMIECE
EKSMKFVMTTVDSEMKKKRHKVWLDCS
ETKLQCMTSVCESEVKKKRVKMVFDWD
NKSVPAICACIEHECRKRRPKYWLEMD
EKKIKVICPCMEPECKKRKKKEYVEME
EKTMKPLCQCYDGHCTKRYPKEYFELG
EKRQRELCTCYPSNCRKKFKPDYFDWD
EKGINWLCSCMYKMCRTKFRKFYFDFD
EKTQRAVCKCMNPVCRSRVKKEYLDAD
DKKVNVLCQCFDHCCRQKWRKTYLEWD
EKAVTKLCDCMEGECNKKRRRHAIEAP
EHTCQDFCNCYDGDCKNKRQKMHLEVS
GNEIAWLCPCLEGECGKKISKLFLDKC
EKNVPMFTHCCEAACKSKFRKMVFDQD
DKGITGFTPCLECCIRSKFRKVIFESE
ANKMSKIKECIDCQIKDKFCRAMLDEE
DKRCCVIRPGLEGVLKPKLKRCFLDDE
DHKGCTWKSACYQYLKPRLRRCFIEEE
DKKLPCIKCECGREWRGRCRTSLLEEE
SRKWNCMRHECYKFIKATLKACFLEEE
EKRASCIRRELCKCWKPKIHCSWLEED
DNRMHDIYKECCKMYKSKIRCCMLDVD
GRKIGELRKPCCNPFKSNFGCCMFEED
ENKPKWVRPEVCRRYKEKLSCQVLDEE
DKKIQQFRRGLCAHWRNKLRCELFEEE
DRKLGGWRKMICQWFKARLHCTMLDEE
DGKWGCFKPCCCGGFRGRVRQCLLEEE
DRRLACLFTWCFKLMKKKMRKCLLEEQ
DKPLHCLLDYCEKMFKAKFRKCLLEQT
DKHRPVLMACIEHCCRSKVRKTDLDVH
EKGYECFEGCLACNVDQKLKDRELDPK
DKDFHCLECQCHAAIDKKIKTCVIDRR
EKAPCCMEGVCHQPVDQKMKDCFLEMK
DKRVPCLECWCTPAVEGRIKTQFFEAK
EKKMNCLACMLPPHIDSKWKPQYLDVK
DGSMPCLEAECARKYTDKLPGCLFDGK
DRRCCCIENDCGKEHKKKWKACYFEQT
DKGVCCLPTECCKEYRKKFTGCIIETQ
DRQIECILDICDDMFDHRWNRCYLDLK
ETKVHCIEHQCGKWYSARIAGCLIDEK
DKKMSGIEDECPKGRDNKMRGGEFDYR
DKRCGMCENDFAPERDRKIKPVILDDK
DKHTDVVEAEMVKCRDSKLKPRALECK
EKNVPCIEDECDKLHDKRMRKCDFDQK
DRRVCCLRRECARVLRGKIRGCILEEQ
ESKARCLKRECARGFKDRCKPEVIDEE
EHRFEKLPDDMCKGWKYKLKCRFFEEP
ENRVKPLHEDWCKMYKERCHPGHLEVD
ERAAGFVEAAMCKCMEPKCRCNWFEIR
EKPPKRFEDEYCKGRENKCRHSFFYMK
EPETEMIERDMCKCRDKRCKAKQLYKK
EKGFHWLERELPKERDRKVKNMILDIK
EKKLPMMDDDWPKERKKKMCGHVFEYK
EKKAPCVDSPCPQEGDKKLRGWPFEDK
EPKLQCIQHCCIQIMERKMKQCLFYEK
ERKAACVRHGCWSMMRKKLRPCYFEGD
EYPCAGLDKMVEHDFERKHKRCFFEVR
DKNIDVIVSCFEGECPKRRRKTVFDVA
DKSTKWMAQCCDSEFAKRRKKEEIETA
EKGVKPCNNAFESDVKKRRKRTVLEAD
ERKCRVFISVIRPCINRKFKDADLDYK
DKKREIYMCCIETPMDGKMKKWDLEDK
DRKDRCFCACFNKECKTKMREDDLEEE
EKKLNQLCNCMDGHCSPKFKRTYMEEC
DRKHKEFPKVIVGHMKPKFKSEDLEEE
DRKMAELFKFFVACFRARCRAVFIEED
EKKAQVLIPELCPCFRHKCRGNYLEEA
DRKGRGLQTDLCNCMRQKCSCEVLEEE
EKKIQPLESWLCPCLRQRCKAMYLEEE
DKKVPAYPNDLVKCYRNRCKPMELDED
DRRMCCFVCQCVNMMTSRLKRCYIEEN
ERKCPCITGWCYKEMKRKMKKCWIEVD
NKKVCCFNGTCERTVKKKIRKCLLEQN
DKNKTCYYCCCEHALDSKVKRGELEQR
EKEMPCLECMCYKEMDKRLKEPLFDSR
EKNIGCLDCGCGGWMDRKVKNGLLDNK
DKSWCALEACLDHYFDKRMKKCFLDTR
EKKKTVFCRCLQPSCGEKYKKVEFDQG
EKKFNVLCGPFEPGCKGKYKKSYFEMP
ERNKGTFCTCIEAQCNNRFKKHEFDNG
DKSCACLCACCEKGCRPRFKKCYLDYQ
EKGLRDMCKILDCELKKKFRKGLIEPC
EKDMRDFVRYRDRALGAKIKRDMLDNG
EKRFRDLCKCRATACNHKIGREFFEHP
ERNMTDVCKCRHKPCKQKMKPEYIETT
EKEIKYICKVRAPICRQKVKGEDLDKD
ERTGSDCWKMRCGCMRKRCKRESFEVE
ENRVKYIAPAWCDCMKDKCQCEFFEEE
DRGVKECAKLYHASLKGKFKPEWLECQ
ERGFKDLVKMRVPVCKTRLKQEDLEAE
ERKNRDYLKAHVRCLKTRLKTDDLDEE
DRKLKEMVKARCAPFKPRMHCDYLEEN
EQKVKEWWKLYCPCIKKKCVPECFEEE
ERRGYEVGKDFCRALKRKCKQMDLEED
EARFREYCKQRCKCCRERCRGEFLEED
EKKLKDLAKERCKCLDHKCHKEEFDGK
ERQAKDVMKMRCKCMTGRMRGEQLDVE
DRSARDFMKDRCSCFYPKCRPDFFEDP
ERGLRCFANACCPCLRAKCKHAMLDGD
ERQVKGVATYYQKCIRPKCKRDDFDAE
DANAKPWIKYHCKCLKKKCKPDMFEKE
DSDIKDIMKWRCAQIKRRCQCELLERQ
NKEMKDFYNDRFKCLKTRMVREFFERE
DKDFKDFPKCRFGGWKGKFTHEMLERE
QKEVRDFPRNRFQCWKDKMAAELLEKE
EKAMKEFCKPRQKPCKPRFRREYFEVT
EKPIKEMCRGYTGVMTPKLKKELFEFC
EKCFKDFCKEYDRFCMTKFKKEYLYCC
EKCFKFLFAVLDAGLKKRFRREFLECV
DKTCKMCMQIYEAYLSKKFTKEWLDCP
DKACKGCRCALEHAFKTKISRELLECE
DRGCRMCVAVFEPEVRQKYHREMLECT
ERVFKKLWDQFDKMFKAKLRRDLLDVD
DKKIAVLRRELPTEYRKKCRGVLIDED
EKKVAEWHKSLPGCFRAKCKKVICDED
ENTVPWLKNVFEKDIRKKYKKMCLDTD
EHPAQAIPAMLEHEFRKRRKKQYLETD
EKKLECIFACFERDCNKKRKKKLFDDP
DKAIESLCDCLEKECPNRRRKKYIDVP
EIGVEPCCRLWDGECIKKKKKRFFLCG
EISIEKICECYNGECMKRKKKRLIFCA
EPGWEPFCANFDDECCKRHKKKIFECC
EAATDCFCCACDKDMCRKHKKRFLWIC
ESAIDKLIQYYEKELCRKKKKSLLCIC
DIAMDQLCGCMEAECCRHKKKRLICAC
ECDWPNICRKFEDECCRSRRKWIFCAC
DLKMKELCRRYDERFCRRHRKDIFLIC
DFKLKDICSRREERCADKHRKEILMIC
EIAYKELCKRWEENCCKRNRKEFFCIC
ERDMHQFCQWLEGDCCRKRKKMYVLRC
DFEHTPICKCFDHECCKKRRRMILARS
DVKANILCCCMEKDCVHRRRRRILFIA
EIATESICDCFDGDCIKKHKKNLCVVA
KRDHSKLCDCVDKECRKKKEKSRLYKG
KLDVPLFCACMEGDCCQERENWLLCKH
KKDIKMVCACFDHECHKERERGVFNRG
KRQCDYIHECFEGEMKKDRDKHYLDMD
RKACKCLKNGLDADFKSDRDKSWLELE
KKALEVFKSAFDPDLKKERERKFLDAD
AKDFKMLMQMFDGEFRKDRCKEMLDRE
EKEQVALHGALEADMRKRRHKAYLEKE
ERGCGICAQMLETEFHKKRNKVALDWS
EKGFKVIWACIEGMCRPKIRKDDLDGR
DTKLPWIHPCLECNCNSRLKKWVFDEA
ERRNKMMNQCFGACCRTRCKGSELEED
DRRFNVLCTCIVPVCKGKFRATYLDET
ERRMKLFCRPVWPQCKRKFKKIFLDGS
DRNVKLFCQCFDPLCKRKFRKEDLDAA
DKRLRPFAACWRAECKKKIKSEYFEYT
EKKMKWVCTILYQPCRQRLHSEYLDED
EKPKDPLCGEYERGCCPSYRKEEMLAC
DKDKKQLCKQVEKEVCKKRRKGEVVKC
EQDRRTWMTMIEQEFCKKRKKEYLCNC
EKESKKFCEHWDSDMCRKTKREYFCHC
ECSFKRFLAGYEGRVCEKRKKDMICAC
DWAHQKLIDKYDEKVCDRYSRDMLCIC
DNGVHRVCEKYEEKICERYHRNVLCGC
SSKYQRICERYEEGICEHMSKKFFCEC
KDRTDRMVEPWDSRLCEQYDQRRLCPC
KETMDKLMDVYKPRFCDEEDERWLHAC
KGNPDNLCKKYRDAICKEVDERGFCQC
KLDFEDVCNTYREICCAEYEEKVFVTC
KGSKDAFCGCLKCDCCKEYKERGLINC
KWGMDGFCGWLKPNFCDDYEEKFLALC
KEAMEAMCGWVRERMAQEYEDKYFRCC
REGMDMVAPIIKTRVEEEVEEHRLRAK
KEDWDMCVNMVKNNLEEEVEDRRLRCR
KDQVDVVEGKIKQVVESEYDERRIRCK
KDAVAVLEAQLRDKMDNECDEVYLRAK
KDSCACFMGKVRDCFECELDEIIIRHW
KDCGNNFPKKVRDCLECEFDDARLRCR
RDAVDALDKWMRECLEGDWDDKIFKIK
KEEFPYMVKVMKARLDDEETDGVLRMR
KQNCDKYVDLYKACLESDMCEHCLRPK
KEEADRIWDCCRAPMDNDMEECVIRKN
KEERCAFMAVVHKAVEGDVDECRLKKK
KDELKAICSGLRGGFEEEIDENIFKKH
KEECRRFCECLGVPCGGEWQGDLFKRP
RDEMRKFGECLWPTCDQDIDYEFLRKH
KHEKKKYREMVMATFEGEVEGEYFRKD
RDEVAKFMEVFHGALECDLDSWRFKKN
KDEYNTISNMVCPCLEPDCEGGKLRKH
KDDRPVLWACINCHCEDELEPYWFKKR
KEGFSSMCDCLKSPCDEEFEETMLKGR
KENMSLMDTCIKSKCDEEEEQAWFRTR
KEPIQWFAPMCKPKFDEEEEECVFKMH
KDRHCCFKATCPGRIGDEWEACHLRND
KDDSHCFSCACGDFFRPEVEGHRLRRE
KEESPCMKSCCVNVFENEIEPFRLKRD
RDSAPCLKPECTKVYHPEMEGCYLRKD
KNSFGCIHAECARAYKGDLWACVFERE
KDECCPLTTECCRDYRQDCEPCFLRKE
KRTFHCIRSECWKYIKREMNRCALEHE
RQPCGCCRQECSKIWKREVADCCLECD
DKRSACIRHECCKMIKKRMPCCFLEPE
RFAMTCLKAECCKKYKEEMDQCILLME
RLGWACFKAECMKKYKEILDHCVILKE
KKKCCCIKQECIKIYRSSLQACLLEME
KKQMCAWRQDIMKSWKEDIECCLLERE
KRDFKVFKTGLCTCMKSDCDCVGLYRE
KFDIKSLKDEWCNCYRSECDCVMFYRE
KDPGMAWKERICECIRADCDCARLRME
GARLKDIKSWFCPCMKDDCCAEVLDDE
RDPVAALKAAVCPCIRGDCEPGIFDKE
RKGFKAFREYVCPCLRGDCECEWIEKE
KKDCKVFKKCMCQGVKTDCECWFFERE
KKNMEILPPVFCCCFKQDCECYYLDED
RRRATNLKTMLCPCFKANCDCAYFDSD
KRKPNVYRAWIMPCFKDDCEPYYFDNE
KRKEKVWRAMFCACYRPDCDGQMIDNE
RRPIRALKPVVCACVKKDCEGDYFDYE
KKEEGILKTWFCKCMKNDCDHPHFDRE
KRKMGWFRHVLCQCIKAECEGVMLEDD
KREFRILKGCFHCCFKVDCEPSFLDRE
KNAWRALKCCFECTFKSDLDTEYFDVE
RECVEALSVCISCQFKREIDGRLFYCE
RECCPVFKACLDCRLREELYKFLFKCD
KHCANGLRDILEVELKREFEKTMFECE
KPCCSSCKEHLEPWLRPDMEKELIDCE
RRPCNPCKDYFEPEFKHDMEKEIMDCE
DRPMKICHTALESELKKRRQKDWFDCD
DRSCHMCRNVWEPELKKRKGKMWFECE
RRPVGCLRPGFEMEFKHDRDKAFFEME
RKKIGCIAPACEGDLKQSREKGWFEID
DKPVGCMRAMFEHDFRKRRWRAILDHE
DKNMSDIMKICGGEFRKRWRRCYFEVD
DKAFNDILKCCEGPCKRRVRKCYIEAN
EPPVQPLGHAIESDVKKRRKKTLFDWQ
ERPVAWLAHALDGDVKRRRKRSVIDWD
DRKMGGIWGCIDTEVRKRRHRTWLDEE
DRQGSWMGHCIECELKKRYRKDYFEFD
DEAIGVIWGCIECRCKDRYKKVWLDVQ
ERKIKVLCTCMEDDCNRKVRKQLLEWS
EKAIKLLCSWLEPNCKDKVRKNIFEMS
EKAWKIMCAGLDGEICKKYKREIFEGC
ERSIDPICSPLDRRCRDKYKRRYIDAH
EKKIDAFWTCIEPRCHEKYTKQIIDYH
ERRCKMFTECYEPPCRTKYKKEVFEED
ERCVKCIEQSFAGTFNGKLKGDLIDCK
ERCIKACYAAIPGRIDQKWKGDILDCK
ERACPCCECGVPKAFDNKIKRPWLECR
ERPCDCLECGLDAQWENKIRKSWFEIR
EKQHACFECGFGPTYETRVKGVDLDYR
ERPPSVCEAMLNPCMEAKCRQEWLDCK
ERAMAPIEHWVCPCMDAKCTSIYFELK
ERRIEILAAVICGCLNGKCKCTFFEDK
DSKFDWLYNFFCGCIKSRCHCRFLDYK
DKRLEQVEKMVCAGFNRRCRAHWLDEK
ERKLSWWHPMFCGCWRAKCKPVVFEEP
DRKMSVIIKACTGCLRKRCKSHWFDEE
EKPWKIMRSIICPCLKAKCRGEQLEFE
EKRWKNFRRWCCPGFKRKCKHEYLDIE
ERKLECIDSPCCKCFYQKCRSCWLEDR
EDKFDKYEELLCPCFDGRCPGAYIREK
EKKQQWYEKMLCSCWEPRCKNIEFEEK
ERPFAMFEGCLVRELDKKLRAVYLDQK
DKRFPAFTVGFDGPCKGRMKRYFFDED
EKRVACFGDAVESQVKEKWNKVIFEEG
DKGMDPLAHCLDHECRKRYKRKILEGT
EHKVGAIKAQFEKDLKNKWRKWHFDEE
EKKADCMCCVIDAPVKDKIRKRWFDES
ERRVPCLCSCVKADCRKKIKDAIFESH
EKRMAEIVKIMPAQMKRKYKHCWFDDP
EKKVCEFCKSFDHECKTKMKRCIFDDT
ERGIQILCTCFAGECNNRIKQMYLDAN
EKAIKMICNVFPGECRKKMRHDWIEVD
EKTAPWIGPCIDAECKKKRKNCNFEAQ
DRTLPALKNMLEHDLRRKRTRWLFEVE
QKACPALTTCIECHIKKKWYRWLLEVE
DRAVSVLVGFFEKCFRGKWKKMMFELS
EKNCARFCDVIEAECASKMRKVWLDTC
ERDIKMFWPCLECGCNPKFKREWFDAP
ENRFKWFCPHMYNECRRKLKTEFLEDH
EKPIKVVKVEITKWMKDKMRHDLLEVE
EKPGKLCPQEVAREFRKKIKRQDIECD
EKCCRACPPEVGKEWRRRFTGEILECQ
DKCYKFLAVEFGKALRRRIKTEYLDCP
DRAVNQFERPMCKIWQARLKCKEFDAK
EKAINAFEKEVCKFYDCKFHCSLFEAK
EREFSMFDEDLCKCRESKCRAAWLEHK
ERGIGMVEQELCKGRYSKCKQGWLEPK
EKGMSMVDGELEKWRDPKVKQALIDPK
EKDAEAMDDDLCKVRESKIRHHDLESK
EKAFGYIEPHCEQYHEKKLKKCYLEAR
DKKFRVMAGALEKEFRKKRPKVMLDMP
EHAADCIMAVVEKDFRKKRHKWHFEVE
ERGCKFFLRLMESDCRKKRKKMILEGP
EKKWGPFASWVEGDIRKRTRKMELDYD
ERGISWCISMIDAELRKRRLRAVLECD
DRGVPWFQRCMETEVKRKHKKCFFECD
ERTMEVFPQPMEQELRKKHRKTYLDCE
DRGIGCMVNICEREIRKKRSPCYLEHQ
DRNLPCVQCECDSEMRKKRGKVLLEKD
EKTLRMCCKFIDADIKNKRRKWWLDCQ
EKKANCVTPGCDTDVRKRRKKQILDSD
DKRAPALAACCDKDMKKRHKKCTIEQN
DKRPGTMVQVLDRDVRKKHKKCWFEVP
DKKMKVICACYHQACKPKLKHEYLEDT
ERKWPDMHRCYDHQCKKKYKRQLIEND
DKGAKELTKMLDADVKRKMRRPEIECD
EKGQKEWHKIWATCFKHKVKGVEFEGD
ERKPKILRQVITTWLKPKMKGDDIEEE
ERKWKHMMEMCEGCLKCKLRRDEIEEN
ERRLKPIARALCHCVKQKCKQYYIELQ
EKPFEHIKNECCRGIKQKCTCQYLEYE
DKHMHQIQKDICKYFKKRCRCILLEDE
DKAFNYIPREACKCMRGKCRCQYFEMG
DRGCKDVVKQLCHCLQGRCKPELIDAA
EKSFKEFCKLRCSPMRRRCRSETLEAD
EKRYKTFPSERIKCWRGRCRAEELEHS
EKECRDFCRCRCPALKPKCKDEQLEYD
DRDIKDLCQDRYKGCKKKIRADFFERP
DEKVKDICHCYAAACYPRVKADFLDEP
EDKLKYICDCFGTWCKARLKNDILDED
DRKLSWFCQEMVKVCRHRVRAHYFDEH
EKKQEELVKVWCRVCRRRLKHRELDEE
ERKEEGFPSEFCKHFKRRIKAPDIEDE
NRKICDLHKECAKAMKGRLHACWFDED
DRKFCGLRPECLKGWKDKCHACCIEDD
EKHLNCFSCEMVKSFKGKLRTQWLEDD
ERTVGVLPTEMWRGWKTKLKPFWLEED
ENKFCDLRREFVKILKPKISGMFLEED
EKKAGDLYKKCCSKFRPRLKCGFFEEP
EKKIKDMMKDRCQTFKNKCCCDCLEDE
ERKVNPMKSETGRHIKDKCRGEVLEEE
EKKGNCLRQNCCKTFKKRIKKCIIEEE
EGKISTLNEECLKFYKSKFPACVFDEE
EDKDAGIKGECERALRGRMRHCHLEDE
ERKGCEMRKLCVHCFKTRLHHCFLDEE
EQKASWIHPECCKPWRKRCKNCLLEEE
EKKYDTLETNICKCMKQKCRCRVFEEN
ERKLGAWWTVFCRCLDKKCKPIYFEDK
ETKLEVMVGMLCTCLNHRCKAWMFEEK
EKKFDWFVEVMCACCRSRCRNWMFDEE
EKKLNHIIRWIERCFKSKCKKPYLEET
ERKINEMMKIHEPCFKPRCRKDELDED
DRKWDCMMKMWCHCFKNRCKKREIEYE
DKKPRMWTHVFGACVHCKCKKYELDEP
EKKPKFWLEALCSCIDHKCRHVDLDER
EKKLDFIDEEMIKAYQPRLRAWFLDEN
ERHMGMLDQEFCKYYDEKIPGCFLDFR
ERKFGCWCCHWWNWFRPKMKRMMLEES
DRKMCCLMTMCSPVFKKKIRNCLFDTH
DKKICCFIPACVGNVRRRFRTCFFEEK
SHKVACMKCPCTREYKKKFTGCIIEEE
DDPEHAVQAGCEQPFKGKWKKCRFEGD
ERKCASIAGCFEHVFKPKMTKMCFEED
DRKIPHWKHAMNAEFKKKLRRWVIEED
DKDVTCLMPVCEKELKSKFRRVYFETQ
EKVVRCLTCDCERGIKSKLRKHLFECQ
EKHVKGMAAVHEPCMRRKCKREQFEHD
ERKMRVLISVWCSCIKRKCKTEIFDES
EKKTTDLVRDWAPCIKSKCKAMDFEEE
ERKFAHIHHCVGCAMKAKMKGVMIEEE
EKKMDAIRGCMYCVMKARLKQWWFDDE
DRRPQMLMKLYQKCIKSKCKKEYFEVE
DKGFKTFHEEICKCWRPKCQCQFLEPH
ERKMGEFWKVLCPAMNNKCRCGFFDDR
ERRMNMFGSEMCKMYKAKFKCNLLEET
EKRLGHMKRWCCQFIKKKITCCLLEDE
ENKHRMLRGEMCKCMRSKCHCEMLDLD
KKDMQIFKQEVCKPYRADCGCTLLDRE
EKKLRVIKQECCKWMKHTFKCDYLEEE
EKPVKIMRTDMCSPYRNRWRCEVLDWE
DKAAKEIWRQYCNRLKPKLRCEWLEVG
DRHIKEYVRIYGPCLKPRCKRDYLEDP
DKKVKDLCKVRAGPIKPRIRCEVIEEE
EKSCRELQKCLDGAFRNRLRKEYVEVD
DKSCKVCWTCFETGFRSKFNKEGLDCP
EKSVKECPKWRDNVMPTRIYKEVLECT
EKHFKECIKRYEDHLKARLKREYLDCV
DRGFRACHGGLEKGFKKKWRKEYMECE
ERKVGMCRAAIEKFMKGKMRKSFFEEE
DRQSEPFCGCWEGQCKKKMNRKTFEYA
EKREPAMCPCIPPACKKKMKQVYIEDN
EQRLDAVCSCLMSHCRPKFHGRYLEED
EKKLDDIVNCWWANCKDKVHPRFLEEA
EDKMARFCECVEQYCKPRWKKAWIEDG
ERRIPAICPCLEQKCREKIKRCLCDEG
EYCIKYLCQWMDGECARKYKKEMLECC
EHHMKIFCSCMEHDCQKKYKKIYFDMA
ERPVGVFCDCVEGGCKSRVYKTYLEMS
EKKVRILCECIEAKCSDKYKNDYLDMQ
EKKVQEWCKCFTAPCKQKWRPKYFEEQ
EKHHRVMCACLEPCCHGKMRKVDLEES
ERHARVLVPFLEAEIKRKMKKCYLEMS
DRCFKLCRMPFEGIFKTRIRKGWLDCE
DRGLPAFVSMIEKYIRKRMKKGYFEVE
EKKVPQMCRCVAGMCKGKMKAAYLEGG
ERRPKWLCPCLYHSCGKRIKPDDIDDG
ERKFKNVCNCLEGECKKRFRKDPFECP
ERGMRWLGPPMEGDWKKRRKRPYIEVE
ERKGKELRKCHEPELKRRRKKQFLECE
EKKMSCFKCECGKYIRQRLRKGVFDDD
ERRVACLNGNCCTYVKRKFRACILEEN
EKKSCWWSPMCEKLFRHKLKSCWLEED
EKKIHCLAMPCDENMKRKMRKCFLEYT
EKPVDALHAGWDSDCKKKRNRKVLEID
DKGMTFWFQMMDGEFRKKRKKPWLEND
ERNTPFIAGIFDREMHKKRKKQEFDAD
EKAAKNLCDCMETPCNDKWQKQYVEVG
ERRVEHICGCWDRECKKKRQKTWFECE
DRKMDCFFGVCEPEMKKKRSKKYFDHE
EKPIPSIMPGCDSEMKKKRQKAFFEYE
EKDVSAVGPGMENEMRRRRRKPLFEKD
EKACASCTEALDTEIDKKRIKVVFECK
ERSCQACEGGFDPDHRKRHKKWYFECK
DKPVPCMLPVFDEDVDKRRKKNWLDVR
DRKSEALCANMDSECRKRRKKMYIEVP
ERRFACMKCDLDRVLKNKLKKAIFEQE
ERACGCFTVECYKALKGKWKKCFLDVD
EKKVACVGSWCEKHFKRRMKKCYLDYS
EKPAHCVESECGKAYNTKMKPCFIEIN
EKNVACFYGVCNKEIHKRYKSCYLDSH
DPAVCCLECACDQYIDKKLGKCWLEFK
PKDFPCFECCCPRGLKKRWSRCLLEKK
PKEGACIDCECMSKYEDKFEACWLEKK
EKDLACWEAVCWAEYEKRMKKCAFDRK
DRDFQCFERPCPPSIDSRFKQCIFDRK
ERKVCCFYCACHTELSKRYKNCVLEVK
ENKVRCIACGCKGQVRQRFKDDLLDDG
DRKIKCFVCPIRKWLKRKLREDLIDET
EKSMSCFQNECAREMRTRMRGCVMEEE
DDNEACLRCACDKEFKNRLKKCYLDPE
DRKGNCLTDCCDREMRKKRRKVFLDVE
DKALPHVCRGWEAECRKKRRKVMLELN
DKRPSALCRPMERECRKKRRKAELEMS
EKAQACIAGCCDGECKKKHNKCYLDVE
EREVTWLGAPMDGDWKKRHKKVLFDRE
ERGPQIFAAALEGEVRKRYKKCELDMN
ERKKTCCYPPMEREMVKRRKKVEFEGA
EKTCRHCCGAFEGDWKKKRHRVGLECN
DRGCRHCANVHWQWIRERMRPDEFECG
DRHCRMCVNMFTPYFKKRVRRDNLECS
EKCWPYIDKCMECEIKHKMRRHDFECS
EKCMQSCMGEVEQEVKKKMKKELFECE
DKPFTAFVAYCEKWFKRKLKKPWLEPQ
DKHASCMMKMCEPPFRTKWKKGDFEHE
EHKLPCIPDPCERQFKKKYKKWILEED
EKKWECMVSVCAAALHGRLKKCDLEEK
DNDMPCLIPACDGPLDQRFKRCWIDRK
DKDVKCIEHKCDDTYEGRVTKCFLERK
DKRRACIFPICMKLLDCRFRPCDLEEK
ERKLPCLGPWCIKLMRRKVRYPWFEDS
SKKFCCFQCECSRAYKKKMNACFFDDD
EDKIGCFCNCCEGMFKSKYWKCFLDED
DNAVGCITSCCEHTLKDKLKRCFIDFE
EHGACCVKCELEKMFRQRIKRCVLEPE
ERNPSCLVPWCPHEFKRKMKRCYFDME
EQKFTCVTQQCAKEIRRKFKGCVIDED
DKHHTCFKCECYKIIRTNFKKCDLDYE
KRPVDCLKCHLETDFKSNRDKAIFEVE
KKPVAIMVAGLEQDVKKDREKIWFDWE
PNKVACLKCALDAEMKKNYGKVVLDEE
GRKISAIRQCIECYFKKNMWKAMLEDE
GKKMTMFKSCFECSLKTGMCKMIFDEE
GKRMGYMNGVIEACFKGKCPKAFLDEE
ERKCPAVENIFEACFRCKLKKFLLEER
DKKQACLKCHCERFMKGKMKKVIFEED
ERKSEVMAPLIESEIRKKRRKQEFEED
ERKSEVLHACLEGNCRQKLRKKSFDED
ERKVPAFRGCVECCCKQNFRKFIFDEE
DKKRKDICRCVDCCCRHKCRKSDLEMP
DRKVKWIACALDAAIRKKVRKEIMEEG
EKRKKLYIACLYCLCKAKFRKPELEES
EKKGKELHDCVMGHCKRHLKGEDFEED
DKKPNGWCTCLWAPCRTRMKTTEFEEN
DKKFKMMCGMVDHMCRTKVKRDWIEEG
EKRMRLICSCIRAYCSRKWKDQYFEEQ
EKHVKMLCPCFNEECKRKRKKWILECA
EDHYKFICSYMEPRCIEKYKKEYFYCC
EYEYRDICSSIENKCGEKYRKEFLDKC
DRPVKEVCRWHERACASKVRKEQLEWG
EKPVKEVCKCREQACKRKYIKDFLDMP
ERAMRALCGQFDHECLKKHKRELIEAC
ERGVKWFCHCMRGECPKRYRDEYLEPG
NRRVKLLCACMNPRCKEKYKKETLEEP
EKQIKCFCGCFDRECKQKFKKDEIEGN
ERQVEVFCNWFDRDCCKRRTRSYFDAC
EKKLDGMHSCLDHDIRKKRKKKFIDYP
DKGMGIFTGWLEHEIKRRRRKLWFELD
DKNCSCLCQILERDFKRRRRRMWLESD
DKACPQCNTAVEADCRRKYNKFCFEVE
DNACCPLDYDFERPYKDRYGRCCFELD
DKPWQWFDDELEKERKKRWGKYCFDWD
DKPINCMDCHCEREVRKRRRKGFFEWK
DKRFEVMCGCLEGDCQKKHKSKAFEWG
ERSFKVIWECFDSDCKKKHTKIFFDCE
DKNLPCWTPTFDSDVRKRRRKAILEPD
DRRIAIYGRCLETDCKKKRKSMWFDED
ERAMSHCCNWFEPEMRRRRKRAFLDVG
ERKVSMLAPCVDCDLKKRRHKIILDSE
KRNIAAIRCPVDHDIKGNHEKVLLEKD
RKACRYCHAPLERELKKNREKMCFECD
DKPQHGCYAPFEMEFRRRFRKEYFECE
KKPVQVMKAVVDNPFKPSWEKLWFEWE
KREFNAVRVVIECQIKNEYEKVMLEKE
KGPISALKAHIECAFKGELEKKMLRVE
KDAVDCIKCHCEDYFDGELAKGLLKVE
KEGINCLHCAFEAAFEEDLDKDIIKVE
RECCSCFKCHFGPGFKKEVEGYMLKLE
KDCMPALKQRLGDCVRADCEGMLLRCE
KDCPGICKEKLWEIVETEFEPFRLRCE
RDAHEMMKYRICEGYDQDWDAKRFRIN
REDMPTIRQKVCECVDPDCECRLFKKR
KEQCGKMKEKCCEVYDGEFPTCWFKMN
REGMACLRAKVCECIRGECEAIWFRPE
KDGGPVLKHHFCDCFDAECESWRLRGD
KEDFNKMMDVECSVLESDMECKRFRRT
KDQMPKLKDRWCDKEEEECGCAWFKFK
KEDNAKLHQHLCSCFEDECDAVRFKRK
RDEVDFIGDGWCGCMDDDCACRILRRG
RDELPALRTVFCKCLDGECECTWFRND
KDEGTWVRNMCCPGVRGDMECCYFRKE
REHMTCFKHACKAMVDPDWEEIMFRME
RDEFPCVRCAVTGKYDDDFEGMRFRRD
REDLPILRACIWPICNAELDPNRLRKD
RDSHDWLKPMLPCPCRGDLDPRRFRKD
RDAQGVWKAKCCEWYRPECEGCRFRLE
KEKFRCLKVACNTKVNEEFDDCMFKEE
KDGPQCFSCRCDDVLDGELEGCTLRGE
SIELPCWKCKCVEGYDKEIIQCLLRRE
KEEEPCFKPICMAGYHSEMETVKFRRD
RDEMCMFITFVWSMVNGELEPCHLRKD
SDEMECLWPKWNEVIEGDFDDRHLRKP
RDEFTNVEQKMMECMERDLDACCLRKK
KDNYRCFRQCCKGVLRPDVEECRVRKD
KDDLACFHCRCVDMWEPDLDRCIIRRS
RNQTCCLRQKCYEEYDKDIHPCFFRNE
KDDICCLMQWCPPIMDADVGDCILRRP
KDPVACLKCWCPPELSKDVTGCFFRPE
KDDMSCFKGDFWKCWDEDCDPPILRHE
KDRLAMIKWEFQKFYRDEFEDIVFRED
KDKICCLKTCCSGRIREELEQCRLNGE
KSEPAGYKSVCMTLLKSELEPCRLYKE
KEEPQCYKCACRKRIKDDFDSCPLKRE
KEEHECLKCYCDAGFRTEMDKKRFKKE
KEDIPCLACRCEEVVASEVESCMFRKS
KDDFPCLKCHCDENLRKELERCMIRHE
REEHGCFHCKCEERFDDDLESCKFRQD
RDESPYFAAKCMDSLEADFEACRLKKT
RNEACHISPKCRERLDQDFEPCMFRKN
RDDWNKLEDKWCEAWETDLTCCPFRRK
RSEFDQFEERLCDCIEQDCDCPFIYKK
REDLQRLVEVYCGCLEYDCECHWLKRA
RDEMDSISKRFCDCLDNDCYCKLMRKK
REEMDDLNEMFCHCLDGECECKLIRKA
RDEIMQIENVICCCLEEDCDSWFLRKK
RWEASRLEDTYCKCVEKDCQCKMIRKR
KDGFSALKNMCCNALRNDLECGMFRKD
RENCDWFKPGICGTWDGECDCGLFRKE
KEEAKRLHEQICSGLDNECGCYLLKRS
KDDLHQFWKNLCGWMEPDCEPHRFRKK
KDDPAKFEECIHMTWEEDFEAYRLRRK
KDEWRRLMEMLHAGFDTELESHHIRRR
KEEWGVICSCFTCQCDDELEQWTLRKN
KENNARWCDCWMSVCDSEIDQMRIKKN
KEEDEIFGAMLAMCCEPEIEGRRFKRK
KEDFQAYRGCVHPMVDEEFEDKHFKRQ
KEESECWAQCCAGKVEDEYDQCHFKHK
KEGCGCMMQLCKRKVSEEENDCHFRAR
KEQVGCLRPACRTVINRDIQECIFRKE
KEDTGCVAPICKAMMTQEMDECTFRKD
KDDCPCMKCPCCQYYDEEVEEMHLKKD
KEEWEAMCGCIHCPIGDEFDEARFKKE
KEDVTAVRTMIKQEMNRDIYDCMLKRD
REEVAMIRPCFKCNFNHDWGDIFFRKE
RDDTNALNQCFKCHLEVDLQEKYFKKK
KEDCKYFVAILKARVESDWEEVHFRRS
REDVTQLTRKIKECMDAEWEDALVKKK
REECNALEKKVCECFDGDVDSGWLKKK
REETSVWATVIKGCFECEVEDKRLRKP
KDEVCKFNTMLRAQFEQELDDCIFRRS
KEDFKEIRKIFRACLDCEIYEQMFRRH
RDEQQAYKTHVCPFMRPECNPSKFRKE
REPTQAIKPVLRPCLKPECDDGHLRAE
RDDCKIFRSLICACMRCECDSQCFRKD
KSEFKLVKVGFYPCWDPDCEPEVLRRD
KEDLHCIMPMCRQPFQDDWEQCILRRE
RSEMCGFKAKCEEKEDEEWDKCCFRRG
KCHAACIKAKCADTFDEEVEGCLFRWE
KDQMAVMKAWCREIMDTELDQCHFRYE
KDENCKFSDKCGNKYEAEIDACHFRRR
KDKMSCMHAPCAGTFKGEFEACKFKDE
KEPFKCLKPHCGEWFEEECDQGMLKRE
RSKEQCFRQQCCEAFRSEIECCRLDSE
KDKEQCWYDACCAWVREEMEACYFKDE
REKQKCMRGACVSVLRRDLEPGRVRYD
KEEMPCFPGSCFSVLDYELDAWFFRKH
KDEVPAINEKCCDMYDEEWETCYFKKK
GDEAQGIQRKCCEKYEEDIACHIFKKK
PADIEHWEAKMCDCFEKECCCKLFRRK
KDEMENILNLLCACMDHDCEERKLRTK
KEEVKWIQDVICAHLNDECEQVWLRKN
KDEETKYKEILCTNLHPEMDTARFRKE
REDRPTLENVCCVQIDEELDCCYLRKK
KDEHRQFKEAFCAVLHGELDGPKIRRD
KEQKTCLKCKIGECWDPECNSATLRKE
REDNSCLACKLAEVLDKDVDGNRLRHK
KDEKPPFEQKCAEKWEPEIECWYFRKK
KNEKAPFPQKICECIDSECESVCFRRP
KNDMRGMYSSICSCIDAECYCAWLRKR
KDQCEKFSNKWCPTVDEDCHCRCFRMK
KPQPDYFSKRMCDCIDREFPCKWFKMK
REAMECFEGKICQMFDRDLECKILRIR
NDAVDVFESKICEHMESDMTCKGLRVK
NSPVEELEKRYCDTYEEDCQCRFITMK
QQPIETLEQKFCECYEQNCRCRFLKFR
KRPFDKFLNGYCNCVDSECGPRILRCK
KEGGECFKCTCHDHIEEEMEEKHLRCE
KEGVPVLAPPVKPRWEEEDDDAIMRCK
NETVSHFLDICRQKVDEEEDDCGLRPS
KEDFAVLHGMCRQKFEDDETNCYLRYR
REDMTGIASACRTKIDDEYDDCRFKRG
RWDFCCLIQHCRERLEEEIETCILRRR
KDEVECIKCKCMDHYDNEWDTCSLRKN
KDELGCLKTKCEDQYTNEWEKHHLRKD
KDECACLKCQFYECFEADIDPFHVRKE
KDEISWIKMECPKAYDDDFQACYLRKD
KGGWCCLKGECWKNYKENFNHCWLDRE
KTDIHCIKAECWKFYKEYMGNCMLPKE
RDDWGCMRPACTAPLKGDMDTCKLKKE
KEQSTCFKCTCAHSFRNEFEGVMFRKE
KDKAGCIKCYVKPMWRAEVENVALRDD
RETINCWKCCCKPAIEADLEDSYLRMD
RDNMGCWKSWCKAAMEPEVEECYLRKT
KETVTCCRAACRERFDDEYEEMVFKHE
KDNVCCFRTHCRQHYRQEMDDCVLRTE
KRRIDCIRCCCHPALKGEFERVLLEEE
KEERACLRCKIPDYFKSEFERAPLKRE
KTTWSCIKSKCCEGYKKEIDPCMLRTE
KDEWCCIKCRCHDVYQTDLGDCCLRTE
RDGYCCIRCPCDTTVKPDIEKCRFHKE
KEQAGCMKPCCASPCRKEFNDCTFRCE
RDEIQCFKPPCCKNYREEMDCGRLRRD
KEEAPYFKPMCAQAFSPEIEACLLRRE
KEDYCCFRCWCHPPMDDDWDGCVFRSD
RNNLCCMRCPCGAEWDKELDTCFLRQE
KEQHQCFKPACKSVIRHDVDGCKLRME
REDYSCFRHTCWEYLQPEMEPQKLKKE
KEEASCLRMSCCEGLDNEFNTCFLKKE
KDDDSFYHPFLVEFMRHDLEGCRLRRD
KDRQGCFKAGCCGNYRGEMETNRFRYD
KSSLQIFKYKCCECYREECEQCFFRYE
KDPLDCLKAAMRGYIRHDIEDSWLRFE
KDPLDILNAGLRCDFEKDYVERFLRWT
KDAKDALAACVRGKCEEDYMEHYLKVK
KDAIGAVAPCVRPKVEEELEECRLRAK
RECGEKCNEKFRDAFEPDFEDYWMRCK
KFCCTKCHDTIKGGMEGEWEEFFFRCK
KEGFDGCVDWCKHAFETEIEEHRLKCR
KDDADMCAQAIRQAVDQDLEDRRLRCP
RDCYETLIKWLRWKLDQDWDDKHLRCA
KECCEWLWGFLTVALDADIEEKHFRCK
KGGIEMLIAGFKCPMETDFEEKILRCK
KRDRQCLESLCKTRMDEEYNECDFRVK
KDKKGALIPIIKPKFEDEENECNIRDK
KDEIDAIMTCFRPHFDDEFDDKHLKHG
KEEVTKLCSCLKCRLGDDYENAIIRRH
RDPAKVLSVCFKCKIDEELESNWFRCK
KDSWEVLCSCIKCPCEGEVEEPRLRQH
KEDCPLCCPWIRHKCEDDLEDQWLRCH
KNDMQGICACYKEKCDTEIEERYLRKK
KYNFEALCKCVKAKCDEEYEDHYLRFR
KEQLEKLCRGYKKHCDEDYNEKWLRIR
KEEQTNVTECLPCKCDDEWDTVRIRRK
KEEKEHYGHCWACYCQHELTSKYLRKK
RDDAQHICNCWRGNCEPDLEEGLCRKR
KEESEAWCQCWAACCDANIEKKRFRKS
KEDPDHFCECYAQGCDPEMEDKKLRGQ
RDAMDQLCKHLKDNCDNDIEEHWLRCP
RTQMDPICPPYKRPCEEDWHEKFLKAK
KEGQDIFCSWMKPKCGEEYEERRIRMS
KEQVEPVCPCMKTVCDKELEESYFKMK
KPGREMIQPCLKCKCEDETDDTYFKMK
KDDLRALAACMKQACESEFDEWFIKRT
KDEFDVFCACWRSPCNGEYEERHFRVQ
RETVKAICPCFKNCCSPEWDEELFRIS
REDIRMLCTCIKCHCGQEFEEQWFKKG
KEQMSKFGDCIGCACEPELEDTMLKGK
RWQVAKLMDCIKCGCEPEFDDAIIRKR
KDDVEALCPCFKSPCDRDWTERIFKKP
RDEQDVVCPVLRPPCWKDWEDKNFHKP
REDHDLLCAIMKACMQPDFEDKHFRRG
KEDADPLDDHWCECIDQECDCHRLRTK
KEEWHKLAERVCDALDRDCTHMMVRKK
KDPCHWFEEKMWEMYEQELGACCLRMK
RDGCHFINSKLMERYEDEFQGHCFRAK
KEARTTLEGKIHDRMEGDFEPKTFKAK
KDAVDVLTAKMKELYDPEIDDGYLKVN
RDPLELIGGCFRPTCDGEIEDHRLKMN
KDELESLFRVVRACMEPECSDKILRRR
KESMEPIVTMWRAQFEADWEDKMLKAK
KDGCEKLIDCYNTALEGDLEDKRLKWR
REQSPKFADCVCPKIEEDLDSARLRCK
RDPWEHMCPCFKWPCDNEWPERWLRMA
KDALPMFSDCFTCNCEDDFEDWMFRVK
KRTMECIWQWWRPHMEKEYEEKYFRCK
KDGLEVIYAAVKTMMEEEFEERYIRCK
KEQTDCCVPVWKQMFDREFPEKHFRIK
KEKCDVCFALFRRRLDDEYNDRTLRCS
KSGFDRLQNVLKAQIEQEFDEKLLKFK
RDTLECIQHAVKTTFEPDIEEKNFRAK
KEPCDVLVGMLRECFEGECCELCLRAK
KEPMDTLVECMRSRLEEEEEEPWMRCR
KEGLGWIMAMFRQKFENEDEDCFFRMK
REAVKGILDRCRERLEDEYEECILRAR
REAPRCLNCGFKNRLEAEFDEWYFRCK
RDSTHCIYPRCKDRMETDYDDHTLKTK
KEDKNMLVATFRNKCDSEIEDKMLRRR
KNDVGIIDPCLRCCCDEDLEDGVLRRH
RDDFSALCNCFKCALDCDLEDYYIRRG
RQDEECFCCCIRAKCDEDLEEFRLRYR
KEPMDYFGACFKCRFEDELEDHYFKWY
KEAAAAFSPRMKEPFDSEWDEWHIKIR
KEPIPYIKGMFRCCLNCEWEDPLLKFD
KEDADWVIPAIHTVVDAEVEERRFKRQ
KDEMTHLVDFWQPGLDAEIEERYIRKG
KEEYQGVTGKMREGLEAEMDEPRFRRS
KEDHKVLTKKMKDWLEQDMDEERFRRK
REEAGFIDKKLCDCYEAECMGVVLRRN
KEPINKLTEMVCNCWETECESKRFRMK
KDPQEKWFEGYCTCLYEECEAKRFRPH
KEDKDKYASIYCACVESECEDKNIRRQ
KDQCEKVCDVFCPWVDEDLDPRHFRAR
KDDCEKVQKSYKPAFDMELDQKCLKRG
KDEADKLCENYKSVCEADIDSRRFKRP
KDPMENMGDCMKCHCEGELEDRRLRPR
RDAHEWICKCMRSRCEDEFEDQHLKAK
RDDFEALCPCVKSYCEKEIMDKLVKRT
KEDFSVFCHCLKPTCTNECEDTMCRRQ
RDGWKWLCPCFKQRCTDDYEESRLHAN
KEDKAAFCSGFKKKCTDEYEEVWFRHD
RNKFTMFCAILKGKCCEDYGEAVLHSC
KGQLRCICQCLKNKCGEEYEEYIFTMG
KDNAKCICCCLKAYCEQEMEGNFFRKP
KEGPTMFCECIKQTCNQEVEDWRLRPD
KDPFKHFCDCMKQACKDEVDEQFFRHE
KEEYNGMCQICKPKCQEEIEEGRFRKN
KEDVEKFAECLSSHCDEEFEQRIFRKA
KDDESKFCECLEHYCETEIEKFKFRKQ
KDEVEKLCECLGVACESEVDSNIIRRN
KEDWSAVGSCLVGMCDEEVEAAHLRRS
KEPGEKMCDCYPRCCAPEFEPRRLKMS
KEDTERVCQGYSGPCTNDIDTKRLKRQ
REEYPTFCQCYENICDADVDKKRFRKG
KNAKERICECYHGACNQEMESKYFKVP
KEEFEKLCEIWGVPCSDDFDPKKLRKA
RDEPEAWPGWIWNCFECDCDPTRFKKK
KDTMDMFIACLKDCLDGDIEDKHLRVQ
KDARETMIPCLHCAVDNDMDEKRFRIK
RDACELVVKEYKNRMEEEEIEKHFRVK
KDAMGQLISIIKAKLDEEWEECHIRAG
DEQMHCFGKGCRGRIDDEERECHLRVR
KDDVCCVPCWCKQRFDDNYEECYIRSR
RDEIKAVQACMHCKMDEDFDSGFLRRK
RTAFNHICKCWKPRCDEDWEDWYFRAK
KEPWDILCPCFRENCDQEIEEKKLKWS
KENLNMICHCFRGACDDYLDEKFLRKK
RESMHVFCGCLKSYCDPELEEMRLRHE
REEPDFLCWCVMDMCEGDLEQRRLRYK
REHGEIFCTCIKAQCDEEIEEHRLKCN
DEAVPWMDPCLRGKCEDELHDVWFKIK
DEAFAIVEAPFKPPWEEDYHEAWLRLK
DDAADCMDCPCKRKWETDYKERYVRFK
DDKVPCFDQCCRPRMEDKEKDCWLRVR
DDKLACFVATCRKKFDDNERECFLRWR
DNKACCMEAVCNRYIEERMRKCFLQER
ENKFCCIVARCNEAIDPKFKTCWLSDR
EGDIQCFDNRCCDVIDDRLKCCLLDRK
ESPMGCIEKRCWEVYSQRMKACFLDEK
EEKWAKMENTLCGIIDTRLRCCLLTEK
EKKLSCFGGACCNGYNKRCKPCYIDEK
ERGYGNLERDCCKKYRERFRCCFLDVK
ERTLECLEPECCKTYNSKFKCPYLDGK
ERKIQCLCNCVHHWCRQRFKEVYLDEP
EKRIQDMCNSYETHCKPKWRKKTFEWP
DKHVATLCKCMETECEKKRNKCFFEMK
DRKLKVVCPCIDHDCTRKRTRSMLEVP
EKTVNPFAGDFEKDARKKHRKAFFEVE
DRAFKFLCTCFESDCRKKRPDSWFDVQ
DKSIGPIGQCLDAECKKKRGSVLLDLD
ERQAKCFMPICEPELWKRRRKEDLDCG
EKGITHILDLCEQEFKKKYRKCYFEFD
EKGIPCLECKCQDYFEKRCKTCELEGK
ERDANCFECHCTSVMEKKCRAALLYAK
EHTMQGFEDECPKPRRKRMRPCMFDGK
DKDIGCMDSECNKERDKKWRECFLDHN
EKPRKCFDPDCNTEHERKFKKCELDWK
DDETQCLTCSCDGRFDERYKKCQFRVK
DRTLCCIECGCWGQYDKKFRCCVFYLK
ERGPCCLEPECTRQYENKFRHCWFYIK
EKDVDCFGCMCNHCFDHKLKKCYFDNK
DRPMACMAAVCNEAIETRLHNCYFDWK
ENRMASWMEQCEKFFKKRIRKCILEED
DYRFCCYWPVCETVVKQRIWKCLLEEE
DRRMACFDEDCAKVTDQRFRNCFIEDK
ERKCPQMENDCAKNRDKKVKAGVLEEK
EKKCPCWDGELLRMHSEKLCPMCFEEK
DKKWCCWIHFCMPILNQRLRTCILEEK
EKRMNCFCQCCANHCDHKLRSCLIDHK
EKKVPCFERPCAPVMEKKLAACMFENK
DRPDHAFHGALCCCMKPKCRPMYLEWE
EKPMEVLVSGVCKCMKTRCRKGYFEVE
EKTPDWLEKYMCNCLTHKCRCNYFEYK
EKAGSGFEGGWCKCLDTKCKCPVFEYR
EKCMRLFDKPFCHCYKPKCKGAIFECD
EKCARQLTPAWDGTLKNKIKRDFIDCE
EKASRWIGACMETPVRGKMRKDSFEVG
EKNTKWLHACIQCPCKGKMKKEFIERE
DKKVKAMCSCRQKVCRGRLRKEYLDPQ
DKKFQEMCKCWQGACTPRFKKLYLDYT
ESKFSEMCRCMPNICSSKWKKAMIEEG
EKKFGAYCNCIESSCRDKIAKTLFDEP
ERRFTAMCQVVEPMCAPKWKKVMFDEC
DRKIAGLWGYLERCMRHKCKRVLFEEP
DKKPNEWLKFICACVRGKCRSVYMDET
DRKVGEYLKICCHMLKDRCRGCFLDDE
ERKMCEFIKLCVEYLKKKLRNCVLDEA
DRSFGMIHNAWEKECKRKRRKPYLECE
DRGYCCLRPAFEGDYKKKRRKCLLEKD
DREISIYQAVCDDELNKKRQRCWLDKN
DKDINCIPHPCDHDWYKRRKKWIIDKG
EKDCDCWVPNCDNELWKRRKRPDLDHP
EKEMQGLVTCMEGDIDKKRKRNYLDRR
DRSVHCVCDMCEGDFRKKRKKIYLDVH
EKGMGPCMSTADRDFKDKRKKGWFECN
ERHCGMCQHFLEQELKKKRRKLIFESD
DRRFRMFCTCLEAECRTRYKKAVLEPG
EKAWKILCQCVESECHQKLRKEILEIG
DRTMEMVCPCIDPDCDKRHPRNYLDIR
DNHPPCLVAPCEHPIKEKWDRCFLEAT
DKKIDCINHECEKDLRKKRKKPFFEWR
ERKVGCLPQPCEKEFKKKRNKVALDHQ
ENNIHCLRPVCENDLKKKRRKCRLEHD
EWKVKCLAGVIEREIKKRKKKALLEMD
EKKMQVVCECIDQECAKRRRKVMIEGG
DKPVRNISTVMDSEIKKRRKKDYIEVD
DRKFEHMSPCCEADVKKRRRKCILDID
DKKQCAFTVNFEKEFKRKYPKCYLEEE
ERGDSICFAVIEYELKKRYRKFYFECE
ERNCGAMHQQLDGDMKKRRPKVFMEWD
DKDLKALVDICDRDLTKKRKRMTFDRN
ERGFRCLKGHCEEDIKKKHKREFLDAE
DRKICKLRDTVDGTLKDRVARCILEEE
EKKIPDFRNMCDAHLRDKFDRCWLEED
DKRMCQFKKECVRLMKDRLSTCMFEEE
ERRIGSWPSECCRYWKPKFNCGLLEEY
EKKRNRFPQVICNCLRHKCRCDELEEP
EKGVSAMENDICRCFRTKCKCQYFEFK
ERPFNSLEDKFCNCFEGTCKCGLFKYR
EEAVTFLWKKWCECMEPRVKCAILRLK
DDEFNPFVKRWCELLETSLRCPYLRFK
DDPINKMEENLCGWWDPHFRCTMLHWK
KEAIDIVPAKLCEPYEPEFNCRMLRVR
REGYGSIKRKMCESYDAECECQYFRAQ
REEMGALKERVCEGWEKDCVCVMFRYK
KEEMAYLKGKFHNCVECDCEHMFFRKN
KDEEKAWCGLIMPVMETDFEGIRLRKR
REDGDTWCTCFKMACDKDIGERMLRRQ
KEELNMLCSGIKDSCDDEYDDPFLKKS
REHVGCCCGPLKGKCGDEYEEWRLKCA
RDEMRCLAPPCKGMFEHELEDCLLRHD
KEGVCCMKAACKNKYEDEYEQCMLKTK
KEPLQCMQCCIKPAFESELDDKMFRQK
KERMACFPCCMRARCDDEIDEPHFRAS
KEAFEAVSNCLKGWMEGEYGERWLRIK
KEETRKISQCWPATCDDEMEGHRVRKK
RDDMSKLHECYRPCMETEVEEKRFKKQ
RDELEKFANYWRPAMETEIDERCMKKG
KESSEKFPNCFRPYFENELEDHRLRPK
DDPTERMMEMYWPIFETRMHPKGLRFK
EDKCDRIMERWAHAFENRVRARWLKEK
EDKADKLWDAYCTMLEPRFCCRIIRER
DEPIDKVEQAYCGCLDNQCRCHLLRVK
EEPFRKLEEIWCACFERRCKGYIFRVK
EKAVRCVEGRLCECWDHKCRTQLFEAK
DRKMPTFVRQLCKCFRSRCRSAFLDEE
ERRMHSMWHYCCRVMRNKFRCCYLEEN
EKKCPEIQRMLCQCFKHKCKAIYLEED
ERRSNQLPKALCACLRGKCRSQELEEQ
EKKMHEFTKMICQCLKGRCKSMVFDED
EKKLREWKKDVCKGFKRKCKAGICEEE
ERKIATIKEEVCRTWKRKCKPGFIEEE
GRRCPDFKRYLCPCMKDRCASICIEEE
DTKLGEISREICKCFKNKCHQALLDEE
DRKTKCFPDEVCKCYRPKCKPNDLEEE
EKKLGCMHGWCINGMKKKLKACWLEEE
EKGMACLCAVCWAALKKKFKKCYLEWP
EKKWKEMADCWEHEIKKKMKKDDIEVE
DRRAASIPDTCEKIIKKRMKKCMVEEN
ERKVPVIRDPCEKWVRARVKKCLLEDE
ERNAKGVRHWCDKDVKKKRKRCWIEYE
EHPLSCLPNQCESEYGKKRKKCWLDFA
EKRFECLGAMCERECRRKRKKWLLDGE
KKAMTCFGCCCEPDMRRDTDRSYLEVD
KKDIPCFASLCDSELRRYREKVYFEHD
KKPMACFMGVCQTELKKDRENCYFDCQ
KKGCACIKDECDREMKKDRYGCVFEID
KKTIACFRAPCEPNWKGDREKCLMDMD
RKQMACFKWAIEGEVRKNREKVWLEHD
ENKPAVIRNVLDQEVRKKRHKPWLEQD
DKALRPLHTVLDAEMRRRFKKDMLELE
EKMCKWLEGEMDKVVKARLKKEFLEID
EHTWKFCSSAFESAIKTKIKREPLECE
ERGFKCMAPVWDPTLKRKVRRDDFEGA
EKNESAYCRCVYGLCKPRMKKVYLEHQ
EKAFKPFCPCWDPACKPKVHKPMLDIT
EKGFQGMCPDLENECKKKIRKMLFEYV
EKRVNSMCKCYDGACKTKMRRMYLEEG
EREVKLVCHCFGGHCDSKMKKEELEYR
EKPHKFMCSCLSPVCDRKIKTAEFELR
DRPAREFCQGFEGECNKKWKREVIEWG
EKRITVLCKCLDKVCHKKYKRIELDEK
EKALKMIGNTFDDEMRKKRKRDFLDLP
EKKIAALEPPLDREWSKRRRKLVIESK
DRRVGCLLQVCDRWVTKRYKKCDLDGS
DRNFRCMVGPCEDEIRKRHRKCWFEAD
ERAVSCIAAGCEGEVKKRRQKWMIDVT
DKAIPCVPCSLERDWRRKFKKCLLEVE
ERPVPCCPCGVEHGWRNKYKKWLIECR
DRNHRVCMAVLEGDITHKYRKYDLECQ
EKGVKGCCGCMENYCKERLSRTFFECE
EKPVKLICMCIASCCKQRMKREWLEVE
DKRLKWICPCWRGQCKTKIKEDYMEDT
EKRPGGICTCMEAVCNGKLKKQWIEEE
DHKFKMICACFKRYCRRRIKEYFFDIS
EKKHKAICPCISAACRSRLRSGELEES
DKKLNMLCTPMDPDCDKRLRKPLLDEC
DRKTQVFVAVVEAEIRKKYRRLWFEEG
ERPWDIFNQVLDCEVRKKYRRIMLELE
DKNCSVLMQALEPEIKRNRRKCVLDFE
ERGLKMISGGFETEVRKRRSKCHLDVD
ERNVSAFWQICEPEAHKKRRKCWFDAP
ESAYQNFKKVCETEVKKKRKRCMLDCD
EYKPTCVRQVCDKDVKKKRKKAMLEGE
DKAVKCIVGYCEREMTKRFRKCFFDAP
DRNAGCWPAMIEAEMRKRRRKVDLEAN
DKTVRHVMHCHEPDCRRKRRKDVLDFE
EKSPVPLAQCCEHECRKKYKKIYLDES
EKTANCLVPMCERVFRRRFKKCYMEDP
EKSVGWIVNECEKQIRRRMKKCYFETT
EKKLACLQCICERPMKPKMKRSYLEYS
EHRVDCVMSMCEPMLKNRMKKPLFDDE
EKRVCDFSRECENVMKGKLRSCVFEEA
DRKIDWLWPVCCKMFHAKFKCHYLEVK
DRKFPCVRKFCCPPIKGKWRSCMLEVE
ERAMHCFEPDCSNPYESKFRGCWFDAR
DKEQHCIETRCVDYLENRMRVCEFYKK
EKGVPCLEPTCEEEMESKYKECELELK
EKKWTCFWDACDAYVNRKFKNGYLEEP
DKKLGCFMTWCAPPMRQKLKADYLDEA
EKTAHCLVSTCQDMLDQKMKPCYFEVR
EKSPCCWESICAKYMHKRMKNCYFDER
ERRLGCMNSDCHKLWKHKMTPCLFEDD
ERDVSCLDPDCFKWHQEKIVSCFIERK
EYEIGCIDTKCCDDYDKKFYACLFEKK
DREIGCFDHECCRIIEKRCRPMYFERK
DRHIDCLECKCGEYYEKKLHHCLIEHK
EKKFCCLEDKCYEMYKGRIKQCILEER
EKKLGCIEPMCKQLMDTKFIECVLEEK
DSKVSCFFGECWKDVRKSMRRCLFDEE
DRKWCCYYGVCEKMLRQRMRSCFFDDE
DKKLACVAGVCERIIKSRFYKCFFEDE
ESKFAQMSNMCEAPLKTRWKKCAFEEN
DKKQKAWSSCFETECKRRHNKLEFDEE
EKRADVMAPCVEAECRKRYRRTYFDWG
DKQFRIFVSCIEPDIRKRRGKFVLDCD
DKNINWICRALENECRKKRKKQAFDKS
NKHAKLMCQCVEGECKKKRRNELFEHA
NRQHKFFHVCMEADCKKRRHNEDFEME
ERKVHAVGPCIESDCRRKRFKIMLEID
DKPCACCRQRLDEDMRNKRDKMVFDVD
EREHHCIVDGCESEMGKKRRKHDLEVG
ERKFPCWAPLCDAEIKKKRQKCVLEGD
EKRCQCCPPYCEDEIKKKRPKCVLDCS
ERQIGLLKACCEAEVRKRRKRCFFETD
DRTIACLVCPCDEEIRKRVKKCLLEPD
RKNMPCMRGICDKDIRNEKDKCIIDRE
EKPAGCIIAVCDEDLKNRRSKCWLDVE
EKKIGVIFKPIDKDIKRRHRKGMFDFQ
DKSGKIMFKMLEYDFKKRRRRPYFENQ
EKRQKMFCQCMDRECTKKRNKPNFEAD
EKQCRMLAHWFEQEIHKKRRKWMIEMD
ERHVTLLGQNFDREMKKKRKKCWFECE
DRSITMIAKVIEKEIKKKRHKIFLEPG
DRGLAAMRPMIEKEFKKRRRRAFIEWE
EKKVCCLVPKCDDEWKKKRKRCLFESD
DRCIKYLAPAFDCKIRGRYRKEILDCN
DKCCPYCKQMIEGWFKHRLNKLFLECE
EKRVTVCYPVWENVFKTRMRKDYFECD
EKALRDICSHYEDNCSTKYQKEILEVA
DKSTEVMCQAMEGECRRRRKKHEFEFN
DKQMGALCQCIEHDCEKKWCKVFIEMH
ERKLPGLCPIVEKDCHSKYKRGVFEDP
EGNCGPLAKVIEAELKKKRKKVCFEMG
DRCMKGCSRNMENDFKRKRRKWLFECN
QRHCRTCCQDLEKWCRPKMRKEWIECD
EKSARKCAEAWESELKKKFKKDQLECP
EKSVRPFCGCYSSCCDRKCKPEELEEK
ERYVPVMCGCFHAECNRKFKHQLLEHC
DKNWRAICPCIEATCKQRMKKQEFEVS
DRGISGLCGCMESYCKQRLKKNFFDVE
DKKERVMCPCLEAPCKGKYYKEELEGS
EKAFGKIADCWECDCERRFWKPVFDVK
DRHLEAIEGCLERLCDKRMRNKWFEWK
ERALNWFDPCFPCACDERLKTPWFDVK
KDAYRQFGGCIRCKCDEDVDEQIMRMK
DDKPEFLCMCFRTDCEKQVRDKTLREK
DERFQQICNCLYCWCDGRFKGMFIRDK
EEKIQVLCTCIWHSCDGRMRKTWLREK
DEKVDWVCPGIETHCDERWKKSLLREH
DDKVCCLPCALERAFDGRLTKCLLRER
EDRCACMQPVCKVNIDRRLHECCFRER
EDKMPCLVSACRGYVEPRIKECGIRVK
ETKRGCWMSMCKPTIETTIKECEFREK
DTPYPGIPKCCRAKCDPEYKDCEFRVK
EDPFCCFVAFCKSRMDDRIKDCLLRYK
EDDACCIPCKCDEVVDPSIKKCWLKRQ
RDEICCFGCRCPDALDNDLCNCMLKRK
KDEHSCFAAVCKPWLDPEMENSGLRKN
KEEPAKMRERCIDRIDDEIEACWLRKS
RDELARIEERFWDMFDNEFPGAVFKKK
KDEWQVMKAKVCEHYDDEMETKWFRWD
REEMGHFMEHFCDCFDCDCECYYLHKP
KNEMPVYVTALCGAIDGECEDMHLNKK
KEEVEVIHSMICPCLSDDCQSKRLKKD
KEEVKPYKDAICQCFEYECEAYIFRKD
KTAIPVLRAKFAECYNPECEQMILRIQ
KDEPPVLAARMPDAIDSDWDQWKLRRG
KNAFNHLGHCFKCPVDTDLDEQLFKPR
KEELGCFCACFNSMCEQELEEPRFKRH
RDDQYRFCGCISTHCEDDMEDVRFRKK
RDDCHKFCECWPPCCERDWEQRRLRHK
REEAGRYNECLPPMFESDFEHIKFRKK
KEEANRICETVGCQIEDDFETPKFRKK
REGQTCWRACCRGKLEEDYEDAKFKGK
RDHVDCLWNMMKNKIEEEEDDRYFRMK
KECMDCIHCGLRQPLDNDVEDKWLKVK
KDEKRCLQCAVRDNLENDFDEYDLKSK
KDAQDGFTGKYRDQLETDMDDKKLRIK
KDAMGVIMACIPCPFDPEMEPAWLRVP
KDGNACLRCCFHCGVRTEMEGQYFRSE
KDDAGCFKHCCGHVMRTEVEPCRVRTE
KLRVQGIKNECAKKYRDELDGCVFRSE
KWETACMKQKCADVLDEEIETCMLRRD
RDEVCGMENKCGNAYDQEMPACLFRRK
KEELKCFWDRICEGIEDDWEQPRLKKK
REEVHAIPTMLKTWWEGDMEDMLFRKK
KDDCRAFMSIMKPFFEAEFEDQWFRKR
KDPYQCFKCALREEMNKDWDDTHLKME
RDPPRCFKCHIRTCMDADLEDGYLKHE
KENCGMMREKFIDCYRAECEAACLRAD
REDIQVLRWKLGDSLEAECESPLLKKD
KEEIACVRNIVCTCLDNELESARLKRD
KDDPPVVRHPVKQRWTEEIEDPRLKRD
KEEGSCVRCKFGARYDEDVETVKFRKR
KEEEGMWYQIFHNCLDHDVEDCKLRRN
KDEKPPIATSCWAAFDADMEAPRFRKS
KDECGNMTNHFCDVIEDDCECGRFRKK
REEMDCLRMNCCRPFREELECGLFRKE
KEEWPGFRALLCCCLESDCNCWLFRRE
KDEMAMLPPRCCDLYEQEFYCCFFRKQ
KDDHQCLKTTCVPVVRCELENCWFRKE
KDDVKGVKGACHQYVDQEMDHCIFRRE
KDPWPAFGWRCRDRVDDEWENCRLRCK
KECCEIIAGHIKEYFDGEMEDVFLRCG
KDANRCLPCKIKQKYDEDLDEQRLRKR
KDEVGCLAHICIETLEEEMDPCYLRKD
REEVPCIPSKCVEMWEDDVQACVLKKD
KDEIREFCKKWYEVCEDDLETPKLRKP
KEDITKFCECVCGGCEQELDGCLLRKR
KEGEPLMCACLKHPCDQEYDQYRLRHK
KQCLDFLKPWLKPKCDEEYEEHILRIE
KECMNPFRKWMKPPLRNEFQEEIIRCE
RDCIKPLKWHFRDYIDEEFDEWMFRCE
RDACTCVKATIHNQLEPEFDECWLRAD
KDPRDILKMPLKSALDAEFEEKTLRPG
KEDEKCLPCHIKDGVDGDLEEIKLKYK
RECMPQFTECLRTDLDSDYEERLLRCH
RECIESLHSPFKVGFDTELEDSLMRCR
RNCYEVMEAKMSEPFEDEFEGKNFRCK
KDCYPPIKSKWADGWNAEVEAWKLKCE
RDCHAKCKERIAEHYDTELEASTLKCD
REEMQCVKPRCTDKYEDEVEECLFRKE
KDEVNCFKCVCGEAFENEVETTILKKE
KEGLGCVRERCCDAYESECEAHLIKDE
KESYNSIREVMCPCMSHECEAQRFKAE
KEDYRKLSDMVCPCIEQECDHERFKRD
KEDFRAVCTFMCGCFSADCESYRFKKP
KREMARICEHIVECCENECAAIILRKK
KEEVHKICECYACSCENEFEARRIRRQ
KDAAEKLPEKYGDGYERECYTKFFKFR
KDHFEKLAEKELGAFDKEFQAKMLRTK
KDDIDKCMDPEWNVWDTDMEPRTFRCK
KEPMEKLVDVWVAVFEGDCESRRLKYT
KECFDTLYDKVCQWFDGEIEVKYFRCT
KDAMEVLQGRLKEQFDSEINERVLRAK
KEQIDVIHCPIKGVWEQEFEEKYFKTR
KQDLEHVVGWMRPYMDPEWEDKVFKGT
KEAIGALWGLCKQRVDGELEEAWLKYH
RDCCSFIRSWIRPIIDAELEDTCLKAD
KEPPACVKCCCKPQWNNEVEECYLKLD
KDSNACMACCCRPGLRSEFEECRLRHE
KQGVCCFTHKCKEPFPSEYEECILRSA
KDEFTGLCACLRAKVDNEYEDMHFRRS
KEAMSCIRCCLKCHIDDEMQDELLRID
KDAINCLRPCCKHMFRPEWEDPRLHID
KENFPCFRHRCKDHIDAELEECHLRVG
KDAKQCMYPHCKTALETECDECYLRFK
REALEMIQQCFRPKVDEEEEDGMLKVK
KEAREWLTKCMKAQCEEEIDENYLKAK
KEDIPTICKCFRSKCEDDYHEHWIKRS
RDGQACWTCTFRGGVDTELDEMRLKGG
REGSQCWGCRMKEKIEEEYEEFRFKPR
KDQTKCMACWWRPRVEEEFEEDHLRSQ
QDPHPCFTCSMKDGLERSWKEWHLRLK
DDACACFHCCIKPWLDASLKEVYLRFK
EDDMCCLAGSCRSGFDSNVHECFLRRK
RESYCCIPAVCKEKFEKDYYECWLRKK
HDAVSCLQCPCRGPFEHDWSEPYLRLK
RDARECFCAKCKEKFEEELDENYFKVA
KDASSAFEKMIRWAFDSELDEGHFRIK
KEDFKVMVAIFKGRLDDEWYEECLRRN
REECARLFEVIYTGLEPEIEHACLKKK
REGMSKLVERWVEMLEPEVEPMHLRKK
KDAMSILNYKVKERMEEEYEDTCIRVK
RDEKGGVEGTVKGRMDGDFDEADIRKK
KDDLGQWENCFKCNIERDIPEHVFRRK
KEEMSKICEAIDGHCEDEWERALVRKH
KEEHPYLCNCFHGKCEGDYEDHLFKKP
KEGGDVMCACLRCKCSEEYEDESFKTG
KPGVQYLCSCFKGRCDNEYEEAMIKAR
KEDKKALGTCIGACCEGDCENPLFRRS
KDEWQVLVGVMYQILPAEMEKVRLRKE
KEDIGPVTQAWRNCLECDCEDALIKKE
KENRDKMIDIMCQCLDPDCEGKWFRSR
KDDCDSLWKMFKAPIENELCEKCLRRR
KEETDGLPGGMKGCWEGEFEEHYLKKR
KDDTKCIGCKCGERWDDELDATRLKTA
KEEQPCYWAPCVTMIEQEVDPCRIRKP
KEEWSCYASVCIQILTTEMESCRLKKT
KQDMDKMPECYAGVCEADLEDRFFKRH
REDVNKLAQMYRPCFECELAEKGLRRK
KEELEFFVPRYRDVCDPDIVEKVFRKK
RDEAEKFCECYPAYCDGDFDQKTFRRQ
REECESICNCYPPQCDTDLENKTFKKD
REEVELICKCYRQVCGSDFDDRHFRAS
KEDIEIVCKCYKTACWKEFLDKILKKP
NDPHELLMACMKCPCEQDWDDMHLRWK
KEDDDMIVECLKVPCDADMDERKFRKA
RDEKKKLCDCMASCCQGDVESQRFRRP
KDNMDQVFKCIKCKMDQELEDRYFRHH
KNDLNCLCRCFKPACDSELEEHVFRSD
KENIEVVCGCVTQYCEEDFDEKRLKVR
KEDIEALCKRWKECFDVEFEEKFLRTG
KEPFDMLVQFWRPALDQEIDERYIKVA
KDGLEPCWDIFKTKFDEEYDERHLKVK
KDGLDVVKGMLHAKFDTDCDERRLRAD
KPPPNVFPPMFRDKWEDEEEDAWLRWR
KNGLKCCHSRFRDKMEDELDEKTFKCR
KDPQTVFCGCVKPQCGTEMDDMRFRVG
RETIGSFCACIRQKCEDDWDEGWFRSK
RDQFDLLSKCFRCRCDEDLREHYFRIK
RNQIAPICQCLRQRCEDDWEEIVIRSK
KDECPMLCQTLRRPCDPEYDEPHLRVG
KEDYELLCTCWKASCDQEMDERHIRYS
RQEVENICTCFACPCEPEIDPKVIRKT
KDEIDKFHTCIGCACDGELGGKFLRRH
KDQMEMFSTCLKCRCDPEMEEKGIRNK
KDDCQVLHVQFRPKMEEEWEDHWLRKH
KEDVPWVKGVCKTCFEAEVEECLFRKE
KDEMGKLKDWLVPEFDQEIEACLFRRQ
KEEKNMYPQIWCAVFDRECEQRTFRRK
KDGFDRCMEEYCKCFEGECEQRHFRCH
KEDLEKLWPAYRTQVERDLPERLFKHK
KDDIERICDYYTPCLGAELEHKRLKWG
KDGCSKLPDCIATGLEGEMEAKHLKGK
KERPEKLEECDASAVEQDLEAKYVREK
RESGEKCVELEIPAIETELEQKSLRTR
KENMDKLVEWEWGCIDPECEEKTLKDR
KDEGESFYQCFCCCLEPECETRQFRRK
KEDLRRIMEVFCPCFTAECEPSILKKY
KEEIAALAYKLGECLGQECESVLIRKP
RDECPRIEGMMVGCFEQEIDTGCFKKK
KDEVPIVKVWFKPMFDNEFDECVFRKN
KDEMNNLMGCMKGMCDPEIDENHFRKQ
KDEKDPLCAWFRQCCDPECDDTNFRRA
KDDMDRWAECYGPCVDNEIEPRSFRRG
RDDDEKLWDVYKCPIDTDFEDKRFKKP
REEKGKISDCIAMQCDSDIETPHLRRR
KDEPAKWCEPITRHCTGEMEPLRLRRG
RREFEKMCDCFKHRCDDEVDEHWIRAA
KQQMDEFCKGYKSWCDSDFVDRFLRVS
RDPTEHFCPCFRQWCENDFDERNIRVK
KEGIEMLMAAWRDKIETEEDERYLKAH
KESTGCFRHRCREEISKEYDGCKLKPA
KEEERCLRCPCATSWKSDIDACKLRKD
REDVECFRQSCCTFMDPDVDCCMLRKE
RDELKEVRKQCCNRLNDDIECHYLRRD
REELREICKKFCDVWDPDMDCHMLRKC
RDEHKMFPGKLCEKYEDDFDCDFLRKQ
KEELKKVMEKIGEGFDPDMGSQMFRKH
RDECEMIVALFNAKVDEDYDDMHFRKK
KDRFSCLCKMIRQKCEQEYEEARLRFK
REPPNWICPMVKPKCDTDYEERKLRKK
RPDKKEIVKHYRPKVCEDIEDERFCKC
KLDKKGWCGTIPAKCCEEFEWYFFIRC
KGNVGILCAEVKKHCCDEEEEPVICQC
KEDCESCCKCWKNACHPEVTERWFRRC
KETHEGMCGCMACHCESEFEERYFRVS
REDHTCWCCCVASKCDDEVESFLLRRP
KEETHTFCACFKTGCDAEMDEEVFKKG
KEDMTRLCGGYRNACYAEVEEGILKKP
KDDLTCICACCVNYCDPELDKGTLRRQ
KEEVAVVKCRFGEIYDAEIEGNRLKRE
REAVNCLRAKCVEWYEPEFEACLLKAR
RDEFNCLGCACFATVEDDLDQCWFRKK
KEDQACYRTCCMGWYHAELEPIRFRKE
REKWSCMKSKCFEAFNGEVEPCRLKYE
KDAHGCMKARCHENLKNEWEYCRFKIE
RNDLQVFEGKCAEAWEAELETCHLKKK
SNEPCHLDRKICDPYENDIGCCVFKKK
HEECPTFQKRLCEFFEPDLACRVFRKR
REEMCCVGCRCYESVENEFEQCIFRKK
RDEVTCFANQCDPVIDAEIEQCILRKS
KDEIQGWCGMVKSVCDAELEEFHLKKE
RDEHSCMAGACRGNVEGELPEPYFKKS
KDNLDKFCECFACKCEDDVDQYHFRKS
REGMEFYKPCLVCCCNPEVDPKHLRGD
KDDLDMLCQCLPPWCDDDFDNRALRCR
REDNDMICACLVQECEREIEAHKLRKS
KEEAAGLSGCLPCCCEGEMEQYHFKKK
KEDMELMATLLHNCLEGDCEEKRIKRS
REERNPWMPVLCACLDHDCDKDRLKKT
KDPWACMMGHLKNCFNCEIDEIHFKGE
KEQPKALHVHFKETFDGELEEQWLKRE
KDEEGCVVCYIKGLFSEELDDARFRRG
KEEPNCMVTCLSPHLDEECDTPKIRRK
KDDEQCYVPTCQPKVTDEFEEWRFKKG
KDQPACFHACCCAVIEAEIEACYLRPD
KEPCACLRARCQEGLEGEFEPCTFKHD
KDPKACVAQMCREKLDEDFDDVYLRYS
KTEPQYWCKGLRPHCEHEMDEKYFKRT
KWEIDALCTRVRDKCENEFEEKILKKH
KDELQALPSCLTGWCEEEMEDVFLKKK
KDEYGVWTACLKDMCEPEYDDMRLKKN
KEEIDKLSNCLRCCFDQEWDEKFFRKP
KEEHGMLDDCLRCWCDQDVDDIYLRKR
KEENNRVCDCIPPMCDDDLDRRRFRKS
KEVMGQFGGCLRCACDTELEDMWLKFG
KNDLRKLVECFKCPFDNEIDDCIFRKK
KDEAGKIGDMWRETFDGEFTDNVFRRK
REEIQHVVACFKCVLEADIDDPWLRKK
KEDVEMLCNMFWTPLEGDLEPKRFKRN
RDEWERFLEWWAAAMDTELEARYLKHG
KEEYQALWTCFKYACEPEIDEQRIRKK
KDESKCFAVAFRGQIDNEMDDEGFRRP
KDEWTKFYECWKGACEGEVEDEALRKR
KEDKCCVWGTCRKRVDDDVVDCILRKK
RDEIPCFEITCQQRVDEDMPPCFFKKK
EEPLCCCEAKCADFFEARLRPCYLRCK
DRKMQCVVKFCMKILDKKIRPCFFDYR
DKKMGPIFKWCMKVVNKKFKPCEIDDR
ERKFRIMIPICCHAIRKKIKCCYFDEK
ETKMNYWGKQLCKCFGPKCKCGILEEG
DRKLRQLNQNVCKCLKGRCNCECFDEN
DKRMEEILKEMCRWLKPRCRTWWFEYA
DERFPHLSEFFGPCFKHKCRGMFLEEE
DRRWTWFENCVCCCCRQKCRAIMFEEK
EKALPEICQCMEGECAQKYKKPIFEAC
EDPCKFICHCMEGKCSDKWSKECLDLS
EKPIEEICSCWEPQCRQKYKKMWLEWD
EQPCEQCCNCFEAECKKKWKRWFFEAG
EKHMHPLMKIIESEVRKKRKKSWLDCQ
ETAAKWFMSPMDTEWKKRRYKAIFEME
EKAYKIVCAKVDNDCRKRRKKESLEAP
EKSMRPICAQWEKVCKPKIKKDFFEAV
ERRVEGMCGGWEATCKRKLKKRLFEYH
DKQFKYMCPCMEGDCRRKRAKPVFEYG
ERAQKLICGCFWSICNKKIRPDDLECQ
DRVIKELCKSMAGECHKRIRPEFFEVA
DNCMKDLMDQIEKVFRARIRKEMLDVP
ERCWKHCGDWIEPALRTKLGKEYFECP
EKCCKKCADYMDKKLPERMNKEFMDCA
EQCIKVFQGVFEGALKKKIRKEFFECN
ERCADSFQPALEADLRGKYRKRLFDCQ
EKHLPCFACEMEKSIKGKLRKNILEWT
ERSCKWLCRIMDRNLCNKYRKEWLEAC
DKRCKAFCPFIEHRVKDRFSKEYFEMP
EKSIKCLAAMWETKFYDRYKKELLECP
DTRIGALCGCIESECKRKRNKLLLEVE
ERPMPEICGCLEKECNKKYKSWDLDWN
DRRMNAIVACMDKEMRKRRRRYFIELG
ERGIEVLFGCVESECTKKRKRKMLDVP
ERRIRVLCSCLEHYCRGKFKRDIVEWQ
DHDIDPICGCVEPECGKKYRRKYLDMP
EHDLKMLWSCLEPECDKRYKKVVIDRK
EKQMHRLMDCIECDCDKKWKKFEFDVR
ERPMSAMCAIIEAPCTDRYKRQYIDWG
EKWARIIGPCLECPFKNKIKKEVLEPE
EKAVQWLAECMEPECRNKWKRFYFEVD
EREYACIAPWCEHPLRRKWKKCDIDMD
ERTNRCFVCQCEAEFKQKMRKDELEVP
DRRASCLASECPKALKQRLRTWYFEIE
DKKRDYFVPCWECVLKTRVRKRDLEWA
DRKFHTLKVAIEGHLKDRLHKVFLEEE
DRHIAVMHCYIEKMFKSRWRKIWFEME
ERRRRCVVCSCESMLKGKMRKDEFEAP
DRKPSCFTGMCEHAFKTKFRKCYMEDD
ERKFSCLACCFEQVVKTKFRRCMFEAE
EKGANCVQAGCEKVIKPKLKKCYFEGG
EKAQRCLGCVCERVMRPKLRKDYFDVS
EKTLDCVMGWCEKEMHRKRRKTDFDAG
EDAIRCFGCPIERQMRPKWRKDYFECP
EKEHPCYEAGCEGNIDAKIRKCELERR
DKKFACFNRVCEGKVTERYSKCFFEDK
DHKACGLMDPVEHDMKKRHHRCFLEQE
EKGCPCIQCVCDADMRRRYKRVFLEAD
EKPYPCVKMPCDTDLKKRYRRCYIEGE
EHTFPCLGCWIEREIKKKWKRVFFDQD
DRSCNMFKPVFDSEIRKRRSRMHLDKD
EKNPKMMCNVFEGELSKRRRKEGIDRS
EKAIPPLWHCWDNEMKKRRKRPLFETQ
DRKCSCITSCCEPEIKRKRQKCIVEKD
QRNLPAIQAACEAEVKKKRRKCFLETD
NKNLGCINGICEAEIRKNRMKCVFDRD
ERAITCIECGCESECKKRIRKAVIDVN
DRRDPCLACGCEGHLKTRVRNWYLEEG
ENKVCCLAYNCWTQLRKKLRPCLLEEQ
ERRESCFSCDCQRAFKQRVRTSLFEDD
EQKVPCFACYFEHEMKKKWRKCMLDED
DKKLDALMALLESVIKHKLRRCLLDER
DRSFCCWEAWCEPMVDPKFIKCVLEEK
EKGKDCLEPHCAPEREKRLRPHELSQK
EKAWHCVVKVCCKHVDPKFKTCEFDIK
EKEMECFVDPCVQLMDRRLKACYFERK
EREPPCYERLCMKEMDKKFRPCWFDKK
DKKVTWIMKVCPGAIERKMKNCYFDQK
DKKISCIHACCCSGLNDKMRGCVLDEK
DKKMQCLDCGCGGTIDSKMRAGVFDER
ESKLNWYWQCCVPAVRGKLRACFFDER
EKKRPCLEHWCCATVDNKFRHCTFDER
DRRIKCFDCCCKCPVDRKFKDQVIDEK
EQGCHCLECGLKKVIERKVKEHWIRAK
EFAIPCLEGECRSRHEKKDRECVIMAR
EFALPCIECDCKKKYEDRWKGCFMMTK
DSGIASFEQDCWKKREERIKCCILYQK
EIQLGKFDEDCQKKRDQRFTACLLFPK
DIHVCKFDSDICHKHEEKVKCCLLMEK
DMKWERFDDDMCKTRDSKMKCRCFYEK
EQKCDRIEEDICKYRDDKLCCSMLYEK
EKGIPKLEEEICKGIDPKLKCWFLYSR
GVDLPRYEDEFCKGYEDQCACWFFYRK
GEDMCQWEKECCKSYEDGCAACFFTRK
GFDYPCIEPDCAKHREDAFVECVLVRK
PIELPCLDCECCKSRDEWFHGCILFRK
NFDICCFDCDCDNNREKKLGRCLIWKR
EKRINVLEGEIYKHRDDKMRSALFEYK
EKPCRRCEDDIPKQRSNKYKGTLFEGR
DQKCAYCTNMFECPFKPRFNKFCFDEE
DRKDGIIVALMEGIIRCKIKKPYFEDT
ERSEACIMAACEGKFYERLKKGYLEVP
DRKIECIGPCCVPYCEGRLRACYLEEK
EKEVKCWEPCCWPAVDSKVKACWIDRR
ERPVCALEGGCYGPWENKLKNCLLEFK
EFDICMVEAKCENEYDRKIKKCILYRR
EREYSCMESGCGDLYDGRVRNCLLDRK
DKNLNCVIPICRQMLDRKFRDCYLDIR
DDKLCCLGCRCSHPIDPKLRDCILRER
EEEFPCIECACPARMENRIKTCLMRKK
DNKMACIDCRCADRINERFNAGFLDEK
DRKWPCLECYCPTKLTQKWRGCWFEER
DRKLNCVHGGCEQPCRPKWRKCWLEET
DNKLKVMVECCEGVCRAKLKKCWLEWE
EKRYPMLCQCFDGMCNHRFKRVFLEEN
EDKIQGLCACVPTKCDEKYKQYLLNEK
EKPVSILDDCLEHMCNTKYKKVWLEAK
DKSAKMFCNCFDPNCEKRYKKILLEFK
EKDHHLWCYCLEAECRKKRHKMFLEKE
EKPCKVCAAYWEKLFKYRVRRYELEWD
DKACKWLMEVMETGIRQRMKKEWFEVP
EKSIETLCNCLDAPCQERYNKTYLEEC
EKKLHALCACVEQGCRNKYKNGYLEEQ
EKRVQMMCHCLTGACNNKVRSAWIDEP
DKKMKVMCTCIQPCCSTRCKKEYMDYP
DKKMNMIAHICWAPLKSKMKGPYFDES
EKKFDEWVRIYCAAFKKKFKTKAFDET
DKKFDRLDEPFCSCYKAKCGCPMIEIK
DKAVTQLEREWCRCYKTRCKHKWFEIR
ERHMGMFAKDWVKCWKPKCKAPWFEFN
EKPGHDWVKIYCACLGGKCKPEDFDYN
ERQVDGLVKLWCQCIRSRCRTKYLEYE
EDKVKELVEPFCKCLKGKCRSELFDEP
EKKMQDMVKLMCGNFKKKCRPPLLEEA
ENRMEAMLKWICPAMKRKCRQMWLEEE
ERKIDCVAGYCCKWFRKRCTNQLLEEG
DRKESCWAGTCCQVIRPRCKCHYLEER
EKKQKDYAKVRCGVLRGKCKTDELEDP
ENKINCLCCEFERYITKRFRRELLDEC
EKKFKSICSILYPDCKNKWKREFFDEG
NKQVDMLCQTFEKECHKKRNKSYIEVN
DKELPQICKCVEGECHKKRHRTIIEKM
EKKFNILCCCFYPPCKSKMRRFYLEDP
EKRVKSMCNCIEKHCKERYKREYVEQD
DKAVEEMCRVWEGDCRGRYKKHLLEVP
ERRIDTICNCYDKECRKRYRRKVMEWA
ERGGKHLCPCCEPQCAKRLKKPYIEMA
EKRKDCFCCCIETGCPGKYKKKDLYNH
EKRHDLFCACVEKACRGKIPKRYLEMP
ERGRQMVCGCIIAACNTKIKKQELDGR
EKKNKVFCAPIEPECDKKLNRDDIDEK
ERTVKCIISCFETECKKRRRKMFIDVD
ERPINCWACTCEDEVRKKYKKTELEVE
DKALQCLECALDTHVNNKYKKYLLEIR
EKKMPFFERFWCHAWRQKCKCPWFDER
DSKFREIGDTYCGCFRERCHCDMLDET
DKKADEIYRSYCKCFRNKCSCDFFEDE
AKKFNDFKKDHCRGIRDNCGCEYLEEE
SRKMKWIKSEMCKCIKGRCCCYILEEE
ETQMQGLDKEFCKCYEKRCHNMILDIK
EYGIEMIEHELCKCRNDKCRQRLLDVK
ERHVKDIEKDRCQHREDKCRAELLDSK
DRACKQCEPEFIKVHEKKLRPESFECK
DVCGSKLDEDFHKERDKKMRHGLVLCK
DRGMAGFDCDVEKHRDTKWKKVMIDTK
EWAHTKFDEDVEKKREDKFKKPVFVWR
DIAVSHVEPDCHKDRAKKHKPCVFLVK
DKKMQCMEIDCARERKKRFKHCLIEVK
ERSFTAMDQDCCKERRRKWKPCYLDAS
EKGFHPFNGDCCKERKKRCRNCMLEGD
DRNAQIIDPECAKEREKKITKCIFEAK
ESDFPCMDGECMKVHETKLNPCIFEKK
DKPIQCIDPECPRFYDQKMRSCELEVK
EKDMCCLEHSCWDMRDRRMKGCLLERK
DKQVGCLERECGRMRGPKLRKCLFDMK
EQDFPCLEHTCAAQHDSKFKGCLLDRK
EKDFPCLDCGCSGMIENKFKHCMLNRK
EKELCCWECHCPDYLDHKFGACMLERR
DNHIQCLASACKKEISKRYRDCQLDWT
EKAVQCLWAMCSKDMRRKIKRCVFDVP
EKNLGTVVGDCEKELKKKWRKCYFEND
EKQLGCLSCCCEAACKKRIRRHYFEGE
DKHLSCLAAWCEEMIKARFRKCYLEYG
EKAAPCIENPCVHNWERKFKPCVLEFK
EVALKCLECCCKTGHENRYKDCVLIVK
EGPFACMEQKCCDNYDQKWRCCFLYIK
EKPICNIDDNCCKSMDNKLKCCLLYTR
ERKWCCMVAMCCGIMEHKLRPCLFYER
EVKVCCMEPTCCNLMEKKVKPCLFWEK
ERAVCCCEHKCPDVYNSKLKPCMLEFK
ERRFHCFECKCNDPYESKYRDCYLDWR
DIKVCCMEDQCENMMDRRFKKCLLDDK
DKKICCLVGVCERPVPGKLRKCYLDDG
ERPLDCFVGCCESVIRAKMHRCWFDSP
DRCMRGFKDMFEPCFRTKVYKDWLDCD
ERCIRPLKAAIDYSFRSKWKKEFLECE
EKATKCVQGPCDNPLRRKIKKETLECE
ENAVPAIRAEVEREIRNRMKRMFLDMD
ENPLAAMHAEVERCWKNKLKSWLLDWD
ENKYECIGCYLERDLHKKYKKVFLDEG
TNSICCLKSECERAFKQKWMKCLLEKE
ENPMQCFPTECERGIKGKMKKCMLEYS
DKPHACMQPWCEPELKKRWRKCFLEPE
DKRACCFWCYCEKEIRSKWKKCYLDMQ
TTRMPCFRPCCEAPLKTKVDRCIFEED
ERPWAPFMQCCESEFKKRRAKCVIEPQ
ERPCQVIRANVENELRKRRRKCWIEMD
DKSMAMLVSVFEAELHKRRKKWYIDKG
EKEMAVFVCYLEDDMGRKRRRWWLDKG
EKEGGIIWCALDDDMGKRRKRMFLDKG
ERRMGCMQGCCENDMKKKRRKQWFEFE
ERPLGMLMKFLEKECRKKRRKVMIDNE
DKSCPVCMGVVDPEIHKKRYKLCLDHH
ERRIRMCCPMIEQECTKKRKKPEFEWN
DKNIQPLCGWYDRECKKKRMRMWLDGD
EKRCPAVCTSLDDECKKKRIRVVLEQD
EKDIDAMCTPIDGDCMKRRRNVMLEKP
DKSISCLHQLMDKDFKKKRKNVYFEFD
DRKPATIMKLMDAEFKKKRKNCYFEEE
DKPMKWVASGYDGDCRKKRRRAWLDVT
EKSIKLCCAVIETEVNKKHKKWYLDCR
ERGTKAICAVIEGECKKKRKRWLLEGS
EKKWRIMAAAVDDEIRKRRKRCWFDDD
EKKIDAVEPIISQCCKPKCRRRFLEVK
DRKANELCRCWDSCCKPRCRKNPLEER
ERKANVLCPCLAPPCDNKYKKVLLEER
RKKLTAFCTCIRGECKKDFLDVLLDYE
RRRVRPLCRCIKRECKKEYPDVLFDSD
RDACKYLHPCIKCECEKDYGEPCLKVK
REPVDMFWPCIKCPCDPEWIEKLLRVT
RDQSDIWCRCYKTVCDGELDEKYLRNH
NDGQDQLCPCFRPRCEDEWHEKPFRVK
PEDVSFWCKCMKHRCEDDYIDVIFRRT
KRDMCAFPRWMKPEFDKEYVECILRRN
KEDVCAFKTMLHHNWRNEMDDCFLRRD
RYDVCCLKCRLQWAYKDEFDPCIFRKE
KNDVCCLRCKCDDYWGQDLSRCFLQRD
KTPIDCLPEYCDTAWRDDYERCYFDVE
KCDMCCFRCRCEQEYKKYMDHCLLARE
KHGLRCLRGACEPDVKKDRWKCLLYGE
KVPLPHVKERCEREYRNDREKCVLAWD
KLGIQFIKGKFENREKDSREKVMLFCE
KVPLSCCKARFEEREREDREKAIMVCD
KTPYGAMKPKVEDDERKDRETAMFECE
RMGAAFVKQKMDEDERKERDRVCLYVD
HVPCQPLKNKWEEDEKKVRHKPCLLVE
GFAITCLRSRCDDEEKKGRGKCLFVFD
RKKLHLLRTACDTELRKDREKCLLDGE
RNDFQIFCSCLEHECRNDRDKSYLERD
KKDFQVLCACFTEACRGDVERFYLDKD
RPEMTVVCACIVPWCRSEVENLRLDKD
KPEFQVLCDCFAGVCREEIDGWYIDKD
RKDIGVICTCFKTVCREQIEDAYLDRD
KDQVGMICACFKGRCSGDWEDHLLRKP
KEEMTWFCQCMRGACDSDVEDWLLKMH
KEDVVKICEWVPPPCEGEMEDVYLKYS
RDCVERICDSLASPCDSELDSRIIRCC
RYCADKCGDKWDEKVDGEYTHKLFRCK
RECCAKCQEKLNEKFDDDWHGWVLRCK
KECAPKCSEKFADKLEMEIEAYHLKCK
KECIDRLREVFAPMWKEDIDAQIFNCE
KDCMNCLRCPFPQQFRADIDGHFFNCE
KESSACMKCHVKNNFRDEIDEARFRCE
RDPDGCIKCGCRPAFDAEIEECRVRCE
KDSWSCIKTVCKAVIDPEIEEHMFRTD
KEPCKVCNRALKGNVENEVYEHWIKCR
KEETGCVVAACKKKLNEEFEERHLRRP
KDSMTCVKNTCRRKISEEYQECHLKAE
SDDMCCIMPKCKDVLENDITTCILRKR
KDECCHLDDHCYKYYDDDLYACILRKK
KDESNRLIDVCSSVLEADFDPCNLRKK
KEECNYFERCFKSILDSDLEDHVIRKK
KDELTQIQNCFRPHCDNDMEDAIFKKR
RDEKAGFQHRVRDVIEVDLDDNHIRKK
KEEGGKIFEIFWECFEGEFEEGKLRRK
KDETSKIYEMFPFPLDEEWDTCRFRKK
KEQIDKWRDWVCPVMDEECEGKKLRKT
KDEWEKLLEKYSPCWEGSCEDKRLRNR
KEEMQFLFPLYHQCVDCECDDKHFRRT
KDDRNCISAILNAKVDDEVDSRHFRRR
KDDWGKLFSVIQCRLDDDYEGPRLRRR
KDNQTKLCECLHAMCDADFERSKLRRR
KDPLKGCCACLKGYCDEEWEEPILRHH
KEDVDILCACIYDVCEPELEPRTLKTP
KDGFDMLYHRWPDIFDGEMEGRFFRGR
RQCCEICEEKLPERWEEEFENRCLRCS
KEPNQCCCPKLREAVGQEMEDKRLKCG
REQCPKCIDRMKDYIEQEYEDFYLRCA
REAWPRCCDVVRAGIEGDYEDARFRCG
KDAQDHLAHKFANAIESELEARTLRIK
KDAVPPLIEKCCEVIPAEIECGHLRVA
KDAFSKFKERVCEVYDKECPAGMLRLK
RECCENCRNKWWEALNAEFDARMIRCG
RDCCEPCEDMWVAQWEQEFDAKYLRCK
RDCIDRCEEPVCNMWEHEFNCGMFRCK
RDATARLQERWCEGLDNDMDSRHIKVK
KDCNGKLMEVWGAPMDQDLENGRFRCP
KDTCDKCGQMMKAQLENEYEDNSLRCS
KNSHEVCCPILPDRLDEEYEDKHFKCA
RDSCECLAGCCKDKMEEDLEEKHFKGA
KENMEFLCGCLRQNCDEELEELYMRGS
KDEHEIWLQFWNPCMDPECEEKTLRRR
KDEARPLQTNMCSCVDDECECQFLRRR
KDEGKCLAAKLMEHLDSDLDTWHLRKS
KQEASKLHERLCEIFDCDIDCAFLRRR
KEDVCKLWNKLVSIMDQELDACMLKRK
KEENGCYKPKCMESYDSEIDECMFRKE
KEDMSCLRSCCCGGLDAEIDAFGLRKE
RDDMDHFCDCFMPVCDHEFQAKFFKRH
RNAVDTLCGCLRCACNGEFDDKWLRLS
KEAFETIHSCYRGPCEPELEDRFFKAD
KQGCDPICSCFKGQCESEIHEKMLKVS
RDECDVICSVIKTRLDEEWEEKHLKMQ
KDEFRCFCAKCYEHVQPELEPGYLKKP
RHEISCFWPALKTYIEPDWEDKMIRKK
RQEFTNLSDCFKCGIEGDVEDLFLRKK
KDDHKWYCKIFKCHCDEEYDEVHLRRS
RDDRETVTAHLKQPCDGEVEERRFKKG
RDACHALGGCLHVALEGDFEEFWIRAK
KWEKQCLYGQCKNGLENDWEECLFRRR
KEDMCCMSCTCPNGMDSEMEGCVFRRE
KDDFNCWKQVCGQCFDEEVETQIFRRD
KDEMPCWRPGCSSQMDDDLDGCWIRKN
RDEKTCYYCAICAMMDPELPCSYLRKN
REEWQSYKSVFCQALEEEVECCHLKKE
KDEDDKYKDAMVPAMDGDLDGHKLKKN
KEEMPHFYNRCYERIDYDIDDFRLRKK
KEEFDYVVDMMCGYIENEMEGRSLRKN
KEEPERLCEAFAPICEREIDTKRFRRH
KDEAECICQWMKNGCDGELEEKNLRKA
KEECKEICECMQAGCENEFEEYHFKRS
REDAKCVCACMKARCDAEWHDYYFRKA
KDHAEALCGCLRCKCDHDIEDRHIKRK
KEDITAINRAFKAGMEGECDEMHLRRK
RDECDKIVQMMKAALEGEWEERAFRRR
RQECDKLVDPWKGMIEHDLEERRLRRK
KEAPRKFADCFKCGVEGEIDERHVKRK
KEDVTSWQTCCAQKCDNEIEAHMLKRN
KEEIKSVIEIVQPVVDAELENEMLKKA
KESQRRFMEAYCPCLNGECECERLRNP
KDSADKLVECIHHWVEAEFEDTRFRPR
KDEHKRVREVFGPYLDPEIDNQSLKKS
KDENSVFMPWVRGCMEPDVEEKHIRRT
KEDCPGFMGMLRTCFDSDMEDVIFKHK
RECFTAFNARLKEGLDAEMEEHFLKCK
KYECDQMDRKLPECWETDCEGKAFKRK
KDECCMLNSKFRELYEYDIWDCCFRRK
KENMGCWPTKVRDTIEDEFEEVRFRGR
KEAWQRCSDKLREHYDQELEGMRLKCR
KEGCKSCPDKFMEHFEDEFEAYLFRCP
RECPQKCVEAFKQHLEHDLEEHMFRCA
KECCERIPEPLKDKMDEEYDDSALKCG
KDGCQKCRGVWPGKLREEFEQPHLRCD
RPCCSKCQQYLKEKIDEELDEAWFRCS
RDCCDVCQAPFKCKLDEDLSDRTLRCA
KECCESCIKFFRTKVTDDLTDTYLRCG
REGCKDCITPWRSRLSEEYEDPWFKCA
KEPADALQKRVREKMEDEDDDGHIKWK
KEQKSVIWSRIREKMDQEWEDTYLKRT
KDDMEYWCKWMRPVVERDVEDHFFKRQ
KEEQKRWCQGIKPGCHGEYDQYKFRRG
RENMEKLCSCLRCCCHSELDEKLFRNG
KESTDVVCPCMKCHCHEDFDEKKFRAC
KESPDFVCACCREKCNDEFDERRLRPG
RESFEKFCSQYRGSMDREFHEKMLRTC
KFNCDDCCKRYREEWCKEYWERLIVCG
RIGMEDCCKNYKDPCFKECLERIFICC
KWVCDDLCGHYKDDCCPEYDERCFMMA
KHAGDDVCKRYREWCWPEFEERFLMIP
KFQADGVCTCVRCKCCEEYEDRMMFPC
RMGLRDMCKDWKKKCCEEYVENVLWWC
RVALKRLCEGYRTKCCEEYWDELFALC
KWEVGKLCDDYKTHCCEEIEDGFIVSC
KEAPGGMCGTIKYKCCSEYEDGYLHYC
KLPQEDCCRTYRGRCCDEYNQRIFMAC
RDDFSGFCGTVRSYCCEELEETRLWSC
KDDLGFLCTCMRHPCYQEWEEGYLRKN
KDTQEVLCKCFRACCETEIEEQQFKST
KDTPEKMCQCLKCPCTGEFEDKKFRNH
KEEVKGFKSCIRPGCDDEIEEHRIKRE
KDDQKGMHAMMRPVIEGEIEEQHFKRD
KDECKCILTVLRTYLDQEMWEQLLRKR
KDEIAKVQSCVISKCEDEIEPLYLRKK
KDGMNCLHGMVKEKMDPEEEEKYIRCR
KEKIACLRCYCKPRLRYEFDDCFIRGE
KDSCCCFKCDCAKDWKKDITACMFYGE
RDSFCCLKCTCWEAIRGDLDGCILRND
REREPCMKPRCHDVLKVEFEDCKFRWE
RDGFHCLKCPCMEPIRPDFDACRIRWD
RECSDWFQGKYRDKWEDDLEERTFRCK
KDGCNACKPKVKDNIEREYEDAHIKCQ
KEGCEECGKGIKPMVDKEMEERMLRCA
KNPCTVCRAYLRQPMDAELEDNCFRCH
KDGSQCCQTPCKTALEGELEEFHFRCP
KDPVDCVHHYCKSIIDTEIEDHYLRLR
KEEYPALCNAVREACARELEEYRFRKA
KDEMTVFCHWVKEACDSEWYEAFFRKQ
KDEWEHMCHCFKPRCDEEVADKLFRTG
REEMPQFGGCMKAALESEVEECCLKKK
KEEIDNMCGCMKQMCEADMEEQALKHA
KEDRNKYCECLKPWCEPEFYETMFKRA
RNEIQHVCKGYKPKCEAEYQEKFFRKH
KEDNHTFCGPIKPRCTQEWEDMKIRKN
KDNIAVVCTCVRSWCDPEMDDAIFKKP
KDGYQAVGSMCREQFEPDLDECKLRGK
RWGKDMVAPVFKAYLDEEYEEKYLRVK
KEGLEGICHNLKNHCNDDFEEKWLRMC
KDQTQVICACFHNKMDDEMEDPRFRMQ
REDICALYNACMAMLDTEFEACMIRKG
KEAVACVYGMCRTRFPSEFEECRFRIP
KEEHSCFRPCCRGPIDREWHECHLRKE
RCDMSCMKGACCAMFREEVECCMLYKE
KDKSAGLKAACCASLRDECECCHIYEE
KEKRKCYSCYCCKMFKEEFHCCYLREE
KDKFPCIKSCCCVPFRREWDHCLLREE
RDGVSCIKCNCPNSLRGDLDSCVLRVE
RENEACLKCYCSTHLRDDFDGCRVTNE
KERLGCFKGACPNKLRDEWEPCYIRED
REEIGCFHACCKQVCRSEIYECYFRKE
KEEWNCVCCAVRSLFEAELDEARLKRT
RDDCQCIRCGCVPTYEPDLDECFLRKR
KEGMQCFKCACRPRIDEELEEKMLRTK
KDEENCYRGTCYNTMDGEMEDVKFRKD
KYDLDCLRGKCCDGFDGDCEPCMLRKD
KNPMACFSCKCSEKVDEELEGCYVRTH
KDGGACLRMHCTDMWDEELEQCWLRGD
KEEIGCLRCMCYQMYRPEFGPCLFHKD
KEQFSCIRPPCASAYENELESPVFKKE
KYEPRKWQDKVCEMYETECECQMLRKR
KEQVALLRNRICDGYDSDCDCVYFRSE
KEPYACLNQKCWDKYEEEVEPCMVRKA
KDPVQCLAQKCSEAFDRDLEGCLIRCR
KDHHTCFPPKCKDVLDAELDSPHLRMR
RDHGDWLMPKFKDKIDPEYEEHRLRCK
KDEVGVLAPRCRDVLDEEIEGGILRRR
KYEAHGLRRKCCECFDADVQCCMFRRR
KSDMNPFAPRWCENYEKEIQCRLIRRK
KSEVPMLSQRLCDMYDNDIPCSLLRRK
EDETPCIESKCCNHFEHKIKCCLFNRK
EKGVGAIEPACCKYIERKIKCCEFETR
EKKGAVWQTVLCSCMDRRCKDIDFEDK
EKSKGMLLPACCKCLDARCKSWEIDEK
EKKAGCFECCCAHTWQTKVKQCDLEQK
EKQIACIEGACMAMVEQKVKGGYFENK
DRQMACFACCIDTPMEDKWKKVWLEMK
EKPANCCTCSLEKAIRTKMKKHYLECA
EKRFNTMHSECCKCMKKRCKACHLDDD
ENKMNVMPKDICRGYKNKCHSVWLDYD
DSKISFMKTDMCRDYRPKCRPPVFDDD
EKRFQSMYGNYCGCFRGRCKCPIIDEP
ERPVGVMPYEMCKCWKSRCKPWEFDTE
ANNIKCLKPEMCKCLKNKCTCEIFEKD
QHECKEIAKEWCKMMKKKLSCECLDKG
TKELRDFFKEHCKKVTDKLACDLLDKS
EKKAEDFCKNHCPAFKKKIKCQMLDEQ
DKKINTMVKMYGKCFRPRCKTPVLDEN
EKKDGPRERPVCGCWSHKCMPWLLDEK
DNKVEYFENPLCPCWNSRCKCSILEDK
EEQWDWLEALLCVCMDAKCKCAFFYDR
ERKFTRLWEVICACMDPKCKCHVFNEK
EDAMQALENMLCECFDRKCKCPFLRVK
EDAWPLLESRLCACYEAKCRCWVLYVK
EKSLNTFERLFCACFEAKCRAQYFEAK
EKCMGWLEKKLCQCMDTKCKCGFFELK
RDCVDKLVDMCCRWIEEDFGCRFLRCK
KDEYKRVAEVMCAKVEEEWDHWHLRNK
EDDVAELERRCCPKYESEMQCCLLRHK
KEGFACFKKRCREGLESEIQPCVFRYK
KAAFGLFERMIRDKWEDDYEDCMLRMK
REYPNCLECGCRGKVDEEFYECWIREK
RQPMSCLVTACKKRMDPDYAECLFRVK
KVGIPCMCSCCKGKCPNEYGECIFRMG
KDHVQVFCACFRCRCYEDWEEYWMRHC
KDAMKVIVACVKPKCDNEETEMYLRFK
DDKFPKLWGCLKCKCEDGYKELFMREK
DERNGCLCCCVKQPCDADYREAYLRDP
KDDMRPFCNCFKANCYNEYDEYWFRKC
KEDCSTMHAPIRNRMEEDMEEACWKKH
KEEAGFIEVKFCDCVDPDIEAGLLRKR
KDEMCMFTHRCSDKLETDFDQCIFKKR
RDDYQCMWQGCASIFDGELETCHLKKE
RDSMQCCNTGCKPRLDEEYEEKYLRCK
KEDWTCYAPWCKPKLDEEYEECWIRRT
KNDMKHFYQACRGVVDPELYECFLKKQ
REEKPSWAPVCRNPFDPDWEDCKLRKK
KDDMCKYPDWIWPYFEDDMEPCRFRKS
KQEMSKLRECIHCGLKNEWEPPILRRE
KEERPVLPTCVRGVCDKEVEDAYLKKT
KDDPTALVSCCKKNCNEEVEECYLKKE
KYGACHLRPECKHNYDDEYEECAFKAD
KDGPCPWRKALRQKLNDDYEDCRFKGD
KEGMQIWRAWMKPMLRQDLDDHRFKGD
KEDCGCIRCPFKQKIPEEVEDMIFKRD
REEITPLCSCLAGHCNDDVETVFLRKS
KENYRIFRACLAGHCRHEMDGERLSKD
KDKDALYRQVVCDCIKEECDTVRLYDD
KPECEAFRYSMCQCLKQECDCRRLYKE
KKDVCVFRPYFCKDMKKECVCHLFYRE
KDGQKKIKEVLCPCIKPSCDCNKLYGE
RDKAKIMKKVLCACYRSTCEGMKFRNE
RDGSQVFRSYLCPCIRDECECTHLYQE
KEKDEMYRGLWCVMLRDDCECRRFRED
KEKWEMIRLGIDAGLRGDIEKKKLREE
KDNAKCVKCAWDQKLREDYERMYFRSE
KDPQACMKPVCMPWLRCDFDQVRFRWE
RDQGACWKAALGSTLKTDMEAGRLRKE
KEDFRRWKDGLCNCIDDEMECAIIRKE
KDDDPRFRPGVCACMEEECECVRFRRS
KEELAFLNSVLCTHLEDDCEPLVLRRE
KDENTYIMDRFCGCLEEECEGPTLRKK
REDLPMIEGRICTNYDEDCYCMILRKK
REEMEGIAELMCAGMEAECSCKMFKKK
KDQHNTFLNFWCPCMDGECESRHFKKR
KDEWKILGRKLREIVETELEEQHLRRG
KEECSMLRMAVRAPLDGEVDECCIKKE
KEEVQCLYKCCAASMNEEVEACRLKRQ
KDDMPCIVSVCNEKIEEEDEKCILRYK
KEQVYCLACCCKSKCWNEYDDCILRQG
RDDLGCIDSMCKAPIEHELEDCMLRNK
RDEYPCMCNTFKRKIDDDYEEARFRKG
KEEWQAVERVMKCTIDHEFEEFRFRKK
KDEPSMWCPMFHPCCSGECDTMRFRRP
KDSIPMLYHCFKCKCDDEWENMHFRKQ
RDDQKKIAEWFKGRMEEEVEDEILRKT
RDEWKHVSACMCGCVEPECDQTKFKKK
NEELGCLKHPCCDMYEHDLGCAIFKRE
KQEACPLTQKMCDKIDEDFTCCIFKKK
KEDFHGMEEKCCEVMEGDLEACWLRSK
REPMHVFWARLKDRFEDDYEDVWLKQR
KKGLTKICDCLRCRCEEEFNDAYLRSK
KDAVEMIVTCFKVEIEKDYEEKVLRLT
REALDFFAKAFKTEFDKDYPEKMFRIT
KECMEILCAVLKAHCDHEWTEKWIRAC
KEACQVCHTRLKDACEGEIEDRTFRHP
KEECEVLCACVRQKCAADLEEKMFRRA
KDEITWWCDCLKASCSQELEDMRLRRD
KDDIAPLNNCFHCAVETEFDNPRLKRK
REEHNGFCDCLAGACRDEIDACRFRRE
KEDPTKWCDCVLGWCDSEVESTRFRKD
KEDDSRFCECYRCACGTEFDQDRLKKT
KTPMERFCACYKGCCDGELWERMLREK
TIKVERYCECEKSACDRDLHEKLFRES
KENWERLHDKYPNVIDSDLEPKKFRRK
KEEIDKIHEVIDATLEGEVERKFVRKH
KEDYQCLMDCMPGVMEGEMESCKFRRK
KDEYQCLAQKCADRLTEEWDACRLRKP
RDDMQCLAGRCGEKLYEEFDAGTLKRA
KEEAKCMPCRLSESWDSEFEPYYLKKH
KEEFKCINCKFLEVMDGEVEAIMLKKN
KEDNGKVMEKISESFEEEFDSAHLRRR
KEETGRMCECLAASMNADMEGSKFRRT
RDDEGRYVEWWAPALEADFESWKLKRR
KDEVKRVVEYYHSRLDEEFEPEMMRKS
KDATRRLCEVFKAKLYEEYEQWHFRAA
KDDPQMWATCIRAKVDEEYTDGRFRKK
RDDKTRLEPCFKCVLDAELDETGFRRK
KEPMTKMLKIFKTKFDQEYDDIYFRWK
RPCCEACGACFHVKMEGDLEEKFIRCK
KDPMDCLACALKRGIEDDWEDRTVRPK
KDPMGCVAAMCKTMVDKEFEDGYFRWR
KDEAACVVAHCKSRLSEEEEECRFRTS
REDICCWYCACRKQVDSEFRECFLRKK
KDEPCHWWNICRPKIDESLEDCFLRKR
KEDLCCFIPMFKSYFEPEFEDCLLRHQ
KEQCCCFDCKMMECYEQEFAWCLFRGR
KAACQCFDSKCGEQYDKDYEGCIFRAR
RDHYCCFEHRCWESLENDLYCCFFRHK
KDPWCCVKCTCPPWLQGEMYQCYLRRE
REHMCCLKCHCTDDLKKEVESCCLYFE
KQRMCCFKCKCLQYLRKDLEVCIFHED
KSHVCCVKAYCEAGIKGDFEKCFLYPE
RSPCSCFKQWCEHEVKEDWEKCCFNWE
PIAVPCLKAACEHDFKKPHTKCMIYVE
DRDVACLKCDFERGVKKRMRKCMLDRE
EQEICCFECPLDWGMKGKLKKCIFERK
EKEGAAVEGCLCCTMETKIRCVFIEKK
DREPQMYETCVCCVMERRLHCVWFEKK
DREFKLVESMFCAQVERKCKCWILDRK
ERKHSVIDSAVCGFVDSKIRCPWLDEK
EKRCRDIERAWCRGFKNKCKCRMLEDR
EKKIDQYDRNVCNCMRPRCKCTILEDR
ERKLHYLVPVMGGPVNKKCRGHWIDVK
DRKKGMYYPVCMALLDTRLKQCEFDYK
EKERSCYVTDCCRAFERKCKCCELNKK
DKGHGVIYGCCCAKIEKRIRCCDLYWK
DNKRACFAGECCKVIEQRVKCGELRDK
DRRKTVYPPALCKYMEPRLRCAEFHEK
ERKKKIFYRSIVPPFDGKLKPAELHER
DKQRGVFCACLRAMCDKKMRDCELDER
EKQKKEYCHCRVRACSTKIRREDLEWH
ERKIKHLCSHYNRWCRPRMKKEYLEVG
ERKFKYVCRIFACSCKHRLRGDFLDDD
EKRARWLCSCMVHMCKSRVKSEELDED
ESKLGEICKCFKYECQDRFRDSLFEEC
DRKGKAFCACFKCDCKNKLRDNWIDEH
ERKGEVFCNCIYGMCKHKMRKRDLDEE
DRKMDVLCCCFWGWCKPRIRAHFLEEY
DRKMKWICACIPGTCRQRFKSDELDEQ
EHRFAMICPCLEHDCREKYCRAMLDEQ
DRKPSMWCACMAGVCKQKIRSCYFDEN
EKNYEGVCKCWWGYCRKKIRPRYFEDQ
DRKMDYLCKCWSSTCKKKCHGRYLEVG
DRRMEEICKWMAPVCKPKLKNCFLDDN
ERRKAAYASCLVKCCYPRVKTVEFDDP
ERKVQPICNCVAKDCERKLRPIELDDR
ERKMKLMGSCFECSCSGRLRKEDFEQK
ERNMNGLTACIEPDCHRRRKKAYFDVE
EKSPKGCCPCFENICKRKVKRPYLECD
ERKCKWFCQCVEQECRKRRRRDWFDAA
DYKVGAFCACFEGCCKHKLRKALIEQQ
DRKAKFMCPIFEAKCREKLRKDYFDWG
EKAQKMICGCMEQRCNDRMHKEFFDCH
ERGMPMFCACLDGCCTSKWNKIWLEGP
DKGITVICPCWECECKKRHKNEYLDIG
EKPIDVLGVCLDGEFRSKFKKRYLEMS
EKRVKKIPEPYDREWKKKRRRDYLEID
EQKVHELCREMDKDCKDKYKKYLFEEE
DKKIRTLCRCMDADCRRRHGKPVFEVG
DRGMRDICRCVDSDCKKKHRKVLLELE
DRQCTCLLSVLEGEIKKKRKRCHLDGQ
DKQSRGFRACMEAEIKRRRRRWELETD
DKGIQGISHPCESELRKRRRKCVLEFS
DKSMSECTKLYEPEIKRRRRKAYIECE
ERTCPDCARVMETELKRKIKKWFIEPG
ERKCCPLLEDCENDIKKRRRKCILEME
DKPTACCAQYWEPDIKKRRKRVDLEWD
EKPHKFMCPVVDNEVYKKRKKDNLEWP
EKSGRMIAAAVEKEIKKSRKKCQFECE
DRKICCLMRCCEGNCKKRRKKCYFDVT
DKGVTVVWPCWDGELKKHWRKEEFECE
EKHSRVFCQAFDGEVKNRYKKVELECN
ETKVPWWRPDLDKDYRKKYKKCAFDDE
EKNHRPMCGMIDPDFRRRHRKVEFEQD
DKSWSAVGPMVERDCRKKRKKAFLEPD
KKDAPCLCTCWEQDCRKQREKPAIEPE
KKSPNVMCACFEATCRDDMEKVDLDHD
KNDLAILPPCMSCCCRHECETLFLDKD
KEEQEAFTDCLVCYCKDEFEGRRLYRD
REEINTFCGCIKCRCSNDIDDPRLRKP
RETLEVMCACYKPCCEDEFHEKQFRHQ
KESPHKICECIKCRCDEDWYEWCFRAK
KDKCDRFCDWMKHPCDQDFEEHAFKYS
KEEVHGICNCYREKCDEEIEEHILKRG
REDDQPICAWVKQRCDSDLEEKRIRKQ
RDEHPCFACAFQARLEQELDNQRIRKN
KQDFGRMREGLCSLLDEDCECAFIRRD
KETMASWRKGVCGMVREECEHVRLRRD
KEDCAVCKEVLMACFKSDFEAVRLRHE
KEPCDMFKPCLQHKCRGELENRKLRRE
KDTHEFLCHCIACMCRGEVESSRLRMD
KEQLTMLCQCFGGCCKEEIESPVIRKE
KDPISGLINGCKGRVDDEEDDCHFRID
RDQPPCIQACCKSIIEQEVEDCYFRPR
RDGERCLVCHCKDKMVDDWEDERLRSA
RDPTGCLRAHMKHKYKEDFEELRFRCE
KDPSACLPCKLRYYFDNDYEEVRFRWT
KDTTPCMKCTCKQTLETELYECPFRPD
KEAAEWLVCRMKERWDEELEDKFFRIQ
RDCMEHLNDYVRPKMEQEYEDKHFKCN
REQMNCIVPVFKPAVEQDWDEQWMRRK
REEIECIPQAIKNCVEHDFQEKIIRKR
REDMDALVAMLRELFDRDLEEKWLRRP
KHDLERLCQCWSPSCEGDLDSKIMRRT
RDDMRAFCSCLKPRCEDEEGDSYLRVR
KTPKTMICKCLVGCCDTECRDIDLRMK
DDHKSEFCRGMKGCCDGEIKDKDLRMS
KDPTDRLCTAWMNVCDPELEPKKFRVK
KDGMERLVDCYFNMCDQEFAPRYFRWK
REAWEGLESVFCGCLENDCEAKWLKLK
KEQIEYMPEWICPHMEEECPQRWFKLK
KDEHSMFWKAFCACLEGECEAHYLKMK
RDECELFLPIMCNCFDGDCEPKHLRRK
KDEIKRFGDKYHDMCDPEFDDQRLRHG
KTSFDRLRDRLCPCWETECEARFLRVR
GRDLGPFEYKLCEAIDKGCACRVLRKK
KEDVGDIKNRLCECLEPECDCNIIKTE
KDEVTYLKQPICMCFKHECDGHRLRRE
KEDKQAYQSCIVGYCEEELDACRLKKE
KDEYQCLASKCYEYYSSEVEQCKLRRT
KGDVRPLAHHWKDGVDDEIDEHIIRRK
KEDRPAWPPTIKQPVENELEEAYIKRK
REEFPPFSKCLKCCVDTDFEDQMFKKT
KEEMAKFSEWLRCQLEHEFEEAFFKRH
KEAWKRLMEMMHQPLDEEMEDNHLKIG
REGFDRIVDCFKAAIEDDVEEQMFKPK
KGEIEVMCSCIKGRCEDDWDDHRLKAK
KESKKVICACLRDGCNGEFQEHYFKST
KEELKVFCSCWKAKCTQDYEDQWIRKP
KEPVSAMCGMVKGKCDNEEDDATIKYS
REDMDKFCNTYRGVCEGEVEDHMFKRT
RDEFNVMCSCWKPSCEPEWDEKFIKKS
DDRIPFMCPCFKVKCDEDWKEGLLRER
REGMEWCRCHMKDRFEDDWEEKHLKWS
NECMEAFAAKIRERFDADLDEWYFRCQ
KSCREEIPKSLRDHIEPEYDEKDLRCQ
KPCVDTLDAKLQEAWEEEFEGKWFRCR
REAAECCTVKIYENLEAEIEPKMFRCR
REACEKCADSYVDALDTEVTAKWIRCA
KDQFDDCVSPYKQTVSQELEEKYLRCA
KQCCHHCTDAWKTRVDTEVEEMWLRCP
RYPCDQCEAKMKDKYDKDYDESVLRCK
EDCMEMIEYKFVDKMDERLEGHWFRCK
KECCEDLWHCFKAWIDNDFEEKLLRCP
RGTMDVIANCLKCSCDDDFDETFLRAN
KDDSPCICCCFRGGCDSEMDEQRIRHP
KEEDGCFACCMKAKWQDEYDEVRLRKS
KEDLDGIMSWVKPMIDEEIDERVLRPQ
KNSMETLCRCYKGCCHHEISERVIRRH
RQESDTICHCLKKRCDEDVGERFIRKK
REHFTKVCDCIRCKCEEDWSDIVLRMK
KEGIGGMEGCIRCAIEKEISDKIIRPR
KEPVDIVPTKLREFCDNEVEDKILRFR
KDAVDYLCKYFKPRIDKDYNDRIFRIH
SDAMDCLQGVLKPEFDRDYKERYLRIN
RDHPSMLQPCFKCGCEGDIQDYHLRVR
KEPCPMVEQGLKAKMDEEEPEGYFRVR
KEPMPRLACCFKCKCGEELEELYLKVG
KDGMHGICDCMKGKCYEEYEDHRLKVP
RDPIKLICPPIRSKCDTEYDEMRLRCS
REAKQCVCGCFKGMCESEWEENDLRAP
KEPCPVVCPCVRENCEQDWDDIVLRLK
KDDFECWCGCVRAVCDPQVAEKMLRRH
RDEWHYICDCLRHKCDEEYYESLIKKK
RDEDQKYCECIVQHCDPEMDRVKFRRH
REEGDKFCDILKTHLDTDMEEKHFRKP
KEEYKAMCGPFKEGLEGEYDEVIFRKC
KYECCTVSTACQGMVDEEFEQCCLRKR
KPEVKCITAQCRDYIDEEMDDCLLRRR
KEEFACIHCACKACWENECSEIIFKRR
KEECPCWKPFCRPCFKNECEECYLNRE
RDENPCFKCGCQRAFRSELENCNLRRD
KDAVQCFTGRVRDKFEPDLEETHLRMK
KEAHAVFAGRFKDHWETDWDECRFRAK
KDGFEVLIACWHHALNDEFDERHLKGE
KDEIGPFCPVVAAPVNQELDAPMLKRE
KEDSGCYRCVFMAMVESEFEGVHLRRD
KEGMQICREGICGCVKGECDAYRLRCE
KDPYELFAIAFCPCVEGDCEPYKLRRK
KDAIEALQPHLCDCYEEECTSKFIKWK
KEGCDEFFRMYCGCLDGDCCCKLLRGR
RDDMTGIYRKMCEQFEEDCTCSLLRKK
KTDMEGFSTPVCPWFEGECEAKIFKKH
KDECEPFAERFAEHVESECTARCIKRR
RDEKKVFNVKLVECIECDCEGEKFKRK
KYERSCIEKRLCDPYDGECESAHIKKK
KEDNGKYHDHFAPCWDTECDQLKLKKG
REDNRKVKEHYCPCFDQECEGEYFKKG
KQEAEHIHTMWCPCLDKDCECKLFRKR
KDEDSPWTGALHGCVEAECEGKKFRKS
KDDTDKFQDVWCCCLEEECDGKWLRTR
KDAKEMLVNMWCAPIEEELECRYFRLA
RDGMKHLNDKICECVENDCDCQYIRAR
KDQMPVFEDKMCEKMEEDCACNLLRRK
KEDFEVIQRTLCDMIEGECESAHLRKK
RDDFESYVDNYCRCVEQDCCPKFIRKK
KEPNEKLIEPYCPCWEEPCDPKNFRMK
KEGLDRLFEVYCQCLDAECNEKGFRVS
RDDVGRLQEWFHPCMEPECGDKVIRRK
REEQAMIQPILRACCDGECDEIYLRRS
KDEWGKVNECVWAPCEHEMEAAKLRKK
REEYKRITEWMSCHLDDEFEAGRLRKN
KDEMPRFDDCFSCHCDKELDAAIFRRR
REEQDILKCCLHCMLECEFDDKSFKKE
RDEVNCIYAMLKTNMEDDMEEHLIRKK
KDEMTHWGHCMKNPIDKEYEDIILRRR
KEEARGLAPVMRPALDAEFDEQWFKRP
KDDVNPICATLRGWCDPEFEEQFFKRA
KDEDKVVCTWVKPAICNDFDEYRLHRC
KIEIPPLCKCWKGHCYGEWDEPVLKKA
KEDLAWVRPCIKGKCTEEEEEARLKAD
KEDVPSINNVFRCQFEQELEDMMIRRN
KEDAEVIQACIGCSMEPECENRVLRRK
KEDSDQIVQCWWCCCESEMDPPRFRKK
KDTVDKWCGCYRANCEGEMEEKLLRET
KDGKDWICQCVRQNCSNEWEERYIRGC
KDPLEQLCPMMKSSFDGEMDDRAFRAG
RVDRRPLVPGYKNNLCGDFDDDHFCKC
RQDAAEVVKEMRRMFCADFEDFIICKC
KREKDYICGDFSKECCKDFDPRTLCKC
RNEQEFLCMWLRPDLCKEYDDKYICRC
KENDGSICTEWRKNCCEEIEEHRFLHC
KENQQPICPDLKKQCCPEFDDTKLIRC
KDEYQTFCEWMRPTCCDEIEETILTRC
KDDTQMICHCFKQGCCGEWNEPYLRTC
KKEPADVCKGFKRECCKEIQESELLKC
KTDIPTLCNQLKPCCDAEVEEWVLKRA
KQDWKHICDCYPAACDPEIESNHFRKQ
RVEIHPLCRCFKPHCDDEMEEHIFRKH
KEDLKALCGTIKPTCDPEFEDGYFRRH
KEPLEALCNCLKDHCEDEMEEYPIRTG
KENQQVFCPCYKGMCDQELEDRRIKRN
KDRLKKLHPCMKAKCDEEYEEQRIKFK
REGCQVLMAHLKNKFDDEEEEYLLKIS
KTACPRCDECLRPKWEDEFEEFSLKCK
KECHQKFNDALRCSFDTEFNDYWFKCK
KDDIATLYDCLKCRVDEEYEEIVIRNK
KDEADMLCCCLHQRCSEELDTNKFRRS
KEEKEYVCMCIAHKCTEELEDRYLRRN
KDQTPRLYDCFKCKCEEELPEHMLKIK
KEQIEAIVPCLRCKVDDEDDDHWFRTT
KEAYGKFKERCGETIESEIDNCRFKMK
KEDVCALKCKLVDFYDEELEACVLRRY
KNEVDAVDSRLYEAMDQDLEPKLLKKR
KDDISSIAAKCCEKLDDEFECCRIRRE
RDEKSTYPDRMCECWEHECGPWSLKKQ
KEDTKAFATKFCECLDCECEADLLRKS
KDEFAALCTMLCPCMDEECDEAYFRKS
RDDMDQMVEVWCGCLETECENRKLRKQ
KDEANKIAEWWCACLYTECEHPRIRRS
KEQCAKMADMFGPHIDDEWEGAHIRPR
KEAFEKIQEIWYAAWEDDIEPRYIRVK
KEAMEGLMPWLKMRFEDEYDDKFIRIR
RDGSGCLACAMRSKFEEDLEDLRLRSK
RRPVAVLCASLRAMCDQEFEEILLRRG
RKEMKMLCCHLKDTCGSEMDEVFLNRG
KPHRDVICKCIKPKCGDEYQERYLKMN
KEEMRNLCKVVKQRCDEEYEEGPFKHS
REDCRPLCRWLKGCCTQEIDECHLKKG
REDIETWCGCFWGCCEPDINPKKFRKK
KDDAEMISMCFRQVLEKDWGEKYFRRK
KDAMDLVCKCLRAAMDPDMNEKWFRGH
KENVQPFTPCFKCTCDQEYEEPKFKTR
KETVRYFCSCIRDRCDDEMEEYVLRAC
RDCVEDICRWYKEYFYREMTDRFLRCC
KEAMEMVRACFRCEVRSEFQDKCFRID
KEDFACLVTCCKSTCDKEYSDMYIRRG
KDEVQCIGPHWKDSVDEEVDEPRIKRN
KEELKPMCGNWHEFCDPEVEAEYFRRP
KEDLSKFCDMFKARCEEEFEGKRLKKR
KEEVASFEGRFKGPFEQEYEDCSLKHK
KDEETIFCWMFKDKCDDEMEQSRFRKK
KDEGRKLSEVWCAPFDPELEQDAFRRR
KYEVTRIRECLAAPWDTELEPAIFRRQ
KEEIPFFKHCMKSGVNGEVEDWLLKRE
KEHIPTFHPCFKARCESEWEEVRLKMK
KQEMELMCACIRDHCDEEIDDKFFKMR
KEAVCAFGGCFKPRCDSEWEEVILRFS
KDSLDQVAKIYKEMIENDFDERYLKVG
KEEARTIMQKIRECCENDCEEYRLRKQ
KEEANKVCDCLTDCCDTDIEPPKLRRR
KEERNKLANCLHCTCDSEIEHYRFRRK
KECMDRCYSIWAAAIESELEARVIRCK
KDPKDRCEEKFYERVEREIYGRFLRCK
KEPCDCCTSKFYEFVEDEFVPRLIRCK
KPACDGCVPKLWEHLEEELEPRWIRCK
KDSCEPCRKKYAETAEPEVESKRLKCR
PQCFDKCEDKWHERWEQYFADRILRCK
KDHLAVCPEHLKPRYEDEYEDVRFKCT
KDPWEQLCTVFKGKLEDDFEEHRLKPK
KEQCEQCCPFLVPPCENEVEEKWFRCR
RTCCEDCWKWLKPRFEDEWDNKVLKCK
KEPCEVCTGPLKYPMDHEFGEKCFKCS
KEALGNVCNCWKHHCDEEWNDCYIRLG
KEEKECLCCCFRPYCYKEFSDRYIRKT
RDEMPRFADCICGHLENDWDNAKLRKK
KEDCKALCNCVKAQCDPDMEENLLRSG
KEQKDVICSCLKPACDPELEEKAFRES
KDCPGSFDEMFRCSFDSELDENYFRCR
KDPRRRWYPCLRACVDDEVEDEYLRCK
KETPDWLVPCCRAKVDEEYNDHYLRIK
KEDEELFMAILRACLENECEEKNFRCR
RNAQECIEAKLYDCYEPEMEEKYLRIR
REPFSVVGVKIKDRIEPELEDTMIKPK
KDSDDLCGKALKCNLGTEFEERRLKCG
KECAECIGAHLSWPMEPEFEARLLKCG
KDCMNVLTGCVKHRIEYELEERYLKWK
KEEPEWLIGALRARVDEEDDEQWLKWK
KDGADCLRCRCRERLEDEYDDSRLRTR
KEASDCLPCNFRERMEDEWDEHYLKVQ
KEPMRTLCNYCKPKCNDEYEDPWLKWA
REDCSMFCKCVKAKCNEELPDTWIRRS
KEEINIICSCFKQECDKDHEEVIFRRQ
KPEMAEFARVLKVSLDAEFEEIWFRKA
KQERKNVHKCFRCPCDKEWNEYTLKKN
KEDWGVFQTCFKCACDSELAEPIMRKR
REDMDALEKCVKSGCQQDCEERFIRKK
REGLRLFRPCLKCACNAEFSEEYLRGD
KEDAEKLCNCWMHCCEQEFPSKYFRYK
KECCDKCWECLTCQFENEFEEQCFRCR
KACCNKCHEKIADKYEEELEVTALRCR
RYCCCAFQGKLVDKYEDDFEDCCLRCR
RWCCEVINAKLVDKFEDDLEPKMLRCH
KNAPEKLQERYDESMEKEFEKKALKLK
KQNMEKFIDKYIECVDQEVEPKFLRDK
KDAPNKFEDKDMEAIEKEFEAKYLRMK
KDELEVLCTRLCEMMEAEFYAKFIRKR
REELETYEPKFADMWDADLEAKRFRRR
KETMDRCVEKLWQTVEPELEPKMLRCR
RECCDRCHEEIKKAMETDIEDKYIRCP
KDCMSAIEGHVKHKFERDYDDTIFRCK
KESMDCIYGGCKHRFESEEYDCLLKAK
REQYGCIACMCQEKIEEEYQPCRLKTK
KEAMQVFEPWIKHRMEDDDGEWMLRAK
KEAVPMLCAVFKKRCDGDYKECYFRYN
RDSNSAVCGCLKCKCDEDEDDDGIRTK
REGVQQFTPCFKPRCDDEEEDMLLRAN
KECMKHFRKTFRGKLDDEWEDAVIRCQ
KSCCDRCLDAFRNKIDTDWNEKCIHCK
SHCCEICEVAVRAMLDTDFGEKMLHCR
KWCCDALDKGVKPRVDNDLEEKLLHCR
KECASRVVESIKSYIEGEFEDTRLKCT
KDGTDRCCEAVKAYFENDYEESRLRCN
RDECDRMVPAYGAKLENEVEGKCLKKK
KDDCRKMAEIVAAYFDDEIESECFKRR
KEDFCCIMDNCGKGLDEDVDGCYLRTR
KQEFAAFGTPIKQYWEEEVEEVMFRRR
KDDEQKLEEMFKCHIDTDVEEMKIRKK
KTEFAEMGKCLKCMCEPEVNEMVLKKN
KHQWEKFAAVYRACVDKECGDRCLRMK
KDTIECIPGWFCECVEPDCEAKKLRAS
KEQMSRFIDIVKACLEGDCEECRIRMS
KDEGNMMQYAMCACFEQDCDSRTLRKR
RWEVSYLNPGMKGAVEEDLEDHILRKK
KEDPNRIMEMIAACFEHDIESPRFRKK
RDDMDKMWECWGQCMEPQCDRKHIRKR
RDDMEMVWPIFKAKMDDEFHEKCFRKR
KDSPECMWAAIRGCFEADWQDRGLRWK
KDDSQSYVPGMRPKIEEDYDDCYLKRK
KESVETVGPCWKSQCEDDLEERIIKKK
KDPIDIFCSCWRSRCGPEVTERILRMA
KEACDKMCNHYPSWCEPELEDRWLKWA
KDNLERICECWHSCCEPEMVDRVLKPN
REEFKGFCGCYKNGCCGELQDEVIHKC
KPDHRDFCGDHKGRICDEYEDDFMVKC
KCDFKDFCKKHKQQICQGFDEEIMCRC
KKEIVDLCKVWKARFCEDFEEPYFCRC
REERKDFCRGLKYACCPQIEEEPILKC
KAEQKDMCRTYKSVVCADFVEDIFWKC
KEEKRRVCSDYKRSCCAYMEDDTFLKC
DPENRKFCDEYERDICTRMRKDNFLRC
EFRARKICEKYEDPLCGHWKKEFFCFC
EDKLKDFCKHYEDLCCEKLHRELFIEC
EVKPRRWCEAYDAACCAKMKRELLVEC
EHKKEIFCAEFQKVCCPRLKKRYLWEC
DIKTGRFMDEWDKPLCDRYKRPAFCEC
DHKHGRVLESIEKRLCNRYKRYMLCEC
DTKFGRVMDDIENPLCPKYRKAMMCEC
ECKYPELITEWDKGVCGRYRKMFLCDC
DRKVAEFMKPLRNELCNKYRDYVICEC
DMKLGELIKFFKWNLCGTLRESWFCEC
DCRIGEMIKYVKKRLCGRYREAVICEC
EARMYDWCSMLDGRCCEKYKKIVFVDC
EWRETTWCTNIETRCCEKIHKPMMCEC
DAKWQKMVEGIERKLCERYGRLMLCEC
DCKLKKLPELLDPRLCERLSRDFFCDC
DIDQRKFIDRYEEELCHHWQKEMFCMC
DIPTRNLLSKWEEMFCHKWRKELLCLC
DMDRKNICQKMDDECCKRRSKELFFCC
EVSASDFCSTFDEDCCKRRKRAMFCPC
EVDTPYICRRIEEEWCNRRKKYVMLRC
EKKQEGFCGEFERLCCSKIRKAYLWDC
DKKMNMLCAHLPNCCCPKFRGTFFDEC
ERSVQQIPNEMCKDYRRKIKAPFFDDP
ERKLAMICNFFEHSLRRKFKKAILDDD
EKRMNVFIKIIGRAIRGRCRKQWIDYE
DKKMAGCPKIMGPCLKGKCHGIFLDEE
KYKIGEMRKVWCPKVKEDCVCPFLDED
KREVAFFRKVFCGTWRHECDCIWFYKE
KLECRHCKHYACKCIKPECQCECLYKE
KKELQDVHRQFCPCYRADCEGMWFDRD
KDEMRKLMEPLCPCLNNECEAMILRRD
KEDFKCLRDVCCNGWHPECEHALLRKD
KETLKHLRHICCACLRGDCEHFFLRRE
KDDPDQMCDCIPPCCSDEIDGKHLKKD
KEDWPRFCDVLMADCREEFDGMRLRKD
KDDRKTICACIHACCDPELEDQDFRKH
KYERGPLCTCIRTCCQPDWEDVILRRP
KDPWPRLCRCLKPKCDGELGECYLRWA
REGYERFCGCIKGQCEKELEEKMLKVS
KGCVEAIMQSVKGHFDPDMEEKIFRCR
RDSVDCLPCRIKEGYEGDLDEKHIRCP
REDGDPFQGAWKHALDQDIEERSLKKR
RWEIPDLCKKWKDQVDDDYDECMLRKP
RDEINNFVPALKAPLDSEMDESCFRKK
REEVQSIENVFKAGFERDVEEPCFKRK
KDEAPIITAMLHPCVDAELEHYILRKN
KDEKKGFPQMCVPKFDDEVDTCHLRKN
REETAPFCECLVEFCEPELEAARLKRS
REEVKYLRGCFPHPCDDEMEDDVFKRE
REEDEGICACVKAHCTAEFDENRFRKP
KGDCRAIVGILKTFLDAEFEETCLRRP
KWECSMITPRFKECLDPEVDEMCLKRD
KEDYNCMVQHCRDAFDGEVEDDRLKHK
KDEDNCMCGCFRIACEQEYEEAHLKKK
KEPCQMFCHCWKPRCEDEWDDRVFRHQ
KDCIDKWCECLRTKFDDEYQETYLRCH
KDGADVLMHAFRDKMEEEEEDCTFRGR
RYGCQACWTKCREKFDEEFEDKILRCR
RQCCDMLPVSFRDHFDQDFEDKMLRCN
RESCDMVKNIFKACMDPDCEEKRLRAN
KEPVERVCGCYKQYCEEEFGDKWFRYG
KEAHNVFCPCIKAHCNDEYEENTLRVE
KEGIDQLTPGMKGVLEAELEEHSLRVK
KNGLECCAGALKESLDGDLEDKSFRCK
KECIDKVGNCIKCGIEGEFQDRWFRCR
KEACEIFHAGLKGDFSREYEEYLFKAD
RNPKECFACCCRQKVDNEIEERYLKTK
KNAIKCLMSKCKEAFESELEDEFIRVH
KYPVSWFRPVLSGPWDGEFEDAWLKWE
KDPEEHCCHAIKVKVAEDYDDRRLKCG
RDCCEYCKPAFHASIKPDMEQHCFKCE
KEAMKIFKVALNPRLDEDYEDDLFRCE
KDTNPNLCPCFRHRCAEEWDDNRLRTA
KDEFPKFCECISAGCEDDFDPQYFRRK
KDDIAKVHECLPAKCEDEYENACLRRD
KEDFHCFGDKMADYWDSELESNMLRRR
KDDTACLHCVCKQTVRNELEDCRLRRN
RDAGSCIKCRCKHYWDPDLEDCRLRYK
REAFGCLPCALKATFDSDMQDVYLRLK
RDAVQCLRCPCKGMFNGEFEDHRLKVD
KEEESMYKRCLKCIFNNEVEDLRLRRE
KEEMQCIIHACKEMLNCELNDPWLRRE
REGTAAICSSMRPKCEEEYEEVQFKMQ
KETCCTIISQCKPRLETEYDECIFKAK
REDCGGIAPCMRAKCEEEAHETCIRRK
REPFGCLSWRVKEPFEGEWEDGILKVK
KESQKCICPCLRVKLDDELEDFYLRTK
KECCSCCPCTFRTRLDHDLDERYLKCA
KDTHRCIAAKIRENVDEELEDVRLKMK
RDGQKCVSCKIREWFEAEVEETRLKFN
KEAYECCGCTLKKRLEGDFQERYLRCK
KECVEIITAKMREKMEEDFQEKYLKCH
KECMDVLGARVTEGWDGDIDEKHLKIK
KDPHGCLKCCLEPRFEEDWDKRRLKWQ
KLAVCCFRCSCQGKYREDYNKCMLNVE
KEPSCCFRCACYKKFKEDIDPCYFYFE
RDAIPCFKHPCRKPFNPDWEECYLRCD
KEGWPCLAGVCRTAIDGDVDDCMIRAD
KDEMACVKPMCGTTIRPELEGIRFRRE
KDKVACYKHPCWQKYRSEFDPCRIRYE
RDDWAKLNDCVWPMFEPELEDCMFRKR
REENSKVCDCFYGACQTEMEPVKFRRP
KDEHKRYCEPMANACWPEIEAFRFRRG
KEEKEQLCPCFRCKCKEEWEATRLKRG
KDDRKFICKCMRDKCDEEYEEQHLRWA
REGCECCCACMRSSCVEEMEDRWFKCA
RYRLDAICTCIKCRCEEEWDERWLKQT
RDSFPTICNCLKWKCEEELEECGFRAG
KEAIPLLCKCIKHKCSDEWSELWFRCG
KEQKPRFCNCFKARCDDEYEQCMIRMR
KPPMEMLCSILKAMVDREIEEKYFRGA
KDQCSHFVDMFKYRFEDEWEEFCLKQA
KTDVEAIAGCFKCEMDKEFDEKVIRRH
KDQLDALMQCFRCTCDDEMEESFFRTH
KDECCNLYNCFKPNFDRDIEECIFRKR
KDDRKCWPSCLKPSVDGDFEDDRVRRR
KEECPCIKANICQGYYNECEAMWFRRE
KEGFKGIKKRWCECYDPELECGIIRYD
KEETSCFRCEFWKCYNAEWDAFKFRKE
KEDLGCVRTVCCAALDPEMECGILRRE
KQTIDCLKWRCCEWYDPEFECSFFRAN
RDTPGCFKCKVGEGVNGEVEGALLRME
RDPTKCCRGRVKEAWRPDYEDVRLKCE
REQWKVLKVPLKGWYDPDFDEETIRVD
RDPMRCMKGVCRAAVEPDVEEHLLRHE
KQEFNCMRAPCRDMWYTEFYECIFRKD
KDEVECMRAYCCERMDDEFECGFFRKE
KEGVEMLDMKLCDPYDAELEAWYFRMK
KDMMEGLRYKLCETWDEDMECNWFRVD
NDDCDAFDDRFCNMWDKDCGCRMLRRK
RDDINRFEDKICDTYDEDCSCAVFKRK
KDEPQWWWPGMCECLKDECDSPRLKKE
KEEGGTYKNVFCPNFNPECESLRFKKE
KYDCHCFRCRCTDPLERELEGHFLKRE
KYEVACLRCKCTDAYDNDIQPCLFKRE
KDELECIADKCCEGFDSEVDSPIIRKK
KDEWPHLSHRMYECIDAEFEQHHFKRK
KDDGCHWRNACKGKVEEEVSECTLKRG
KDECACFAPRCAQSLEYEFDACCFRKA
RNEAQCVKAPCCPWYEAECDTCFFRKD
RDDPTCVRSPCVPIYDSELEHCWLRKD
KDEFGCIEPTCVSSFDGDVWACFLRKR
KEQTGCINCKWWEPIEEDFDGGRIRKK
KDPVPCIACACGTRFEDEIETCWFRVK
DEAMRCVIPVCKTKLEQNEKECWLRLR
DETAHCLHGSCREKFEETERDCVFRVR
DEGMQCFYHCCRTKLDEQYQDCFLRNK
NRPRGCFEHCCRGAFETSLKECDLRVK
EKPIGCIEGVCARVHNRKVKGCELDVK
DKRMPCYECACAGPLQPKFKACWLEDK
EKKYCCFYCKCCNRINGRLKCCVIDEK
EKKYPCFICICDKDLTKRRKNCFFDEQ
DKKAKGFAQVVESDFKRKRKKMVLEYE
EKGCRGCCTAVDKELAKRRRKTYLDCT
EKTCPPCTPMLETDIRKRRTRYGLDCE
EDQWRMCCEAFDKVLKTKFKKDDFDCD
DRCCPVCATDFERAYGAKWRRWYFDCG
EKGYAVCHAGIDGEMKGKWKKLELEND
DKGCRQCVKMYVKIVKGRLRKETFDGG
DRSCRDCWKTRMEFLRKRVRQEDLDCP
DKTCKECAKWYIGMFKGKLQQETLECQ
EKNCKWCCKIRMKMLKNKVKPDNFEAS
EKHMKEWGRARVPTFKPRLKGEWFEFE
EKAGQECGRWFEGELKRKWKKTELECS
EKCCHECMKHMERQFRPKIKKPCLECA
ERGLKEIYEFREKVMRAKLAKELLEGP
DHEFKEWMKFRCSVFSHKVHSDMLERG
DSDVREICKRRDDAFNGKIRREMLEKP
ERELKFVCQWIEKACNPKIRKEYIEKQ
ERACRFICGCMQHACKNKFRKELLELQ
ERPGNALCRCIPCPCDTKLRRDDLEWK
EKKGGEICTCFPCECRKRVKSVWLDEC
EKKMHAICGVLPKECRKRLRQAFIEEP
ENKMVPWDSILCPCLKGKCKPAFLEEN
EKKVNMILSWWGRCVTSKCKGEELDEP
EKKGCEYKRCIWQFIKKKIKPCVIYEE
ERRMCEIVRDINASLKKRLKDCWLDEE
ERRVGELIRILPAHLREKIKTPVLEDT
DRRFCEIAKFFWGGFKAKLRPCLFEDE
ERKAPEIYRPLNGEIRKKYKDIVLEEP
ERRINEMPKCLVGYFKAKFRATFLEED
ERKFPAIMPWCVPYMRGKFKACILEET
EKKLGPYIRICGRVFKSKIKKCYFEEN
ENKACCIRCPCWREYRNNFRPCWFEYE
KRGMSDFRKECCKKMKQDWQCCFFDPE
KRQLRQIKRVFCPCMRPECNCQVLDMD
KKGWQGFKTDICRCFKCECPCAILDQE
KKDHKEIKRGCCGGLKADCQCEVLDRE
KNDVGVMIKLCCTCLRPDCDPCRLDRE
KKPVRTLKNFMCACLKPDCDCQFLDKD
KKAMKIFHEDLCRCCRENCGPEYFEMD
KPAQDIFKAEVCKCYKDECEGGHFQME
KEAMDIFRYDFCGHYREECECYLLYFE
KERMNALKREICKCYREDCEPAKLRWE
KTAHEVLRAEICRCYKADCEPNRFNAE
KDSWHRLMEHICECFDEDCDCIKLRSQ
KEERPRLAEWVCPCIDNECDSPRIRYK
KDDCRKICDCMASWCDGELDPYWIRKS
KHQYRRICPCFKCRCDPDVEEQMIRKK
KEGLARLWDCIRCNCDSEMEEVFFKNR
KEGFPVFTCCFYCKCDEEFERFWFRPN
REEVAELCKCFRAKCCEELSDMRFWRA
KKEIKWLCKCMRNMCEPELENWYLKRK
KDDFGWLCQCMRPCCDADFNEVIFRKE
KVEIPKVSECFRCGCDGEWEECLLKKQ
KENAEWVCGCMRQGCDGEFEDHVIKMS
KTSCSHCCKCFKPQCEKDIVEVLLKCS
KKCCRACESHLKQKMETDWEDYWLRCK
REACEMCPHVVSPGMEEDVDDRCLRCK
RDACDWCQRMMRTPFEKDVSEKCLRCK
RDACDSCDEIYVAALDQEFQGKHLRCK
KECCDRLMSHLPTQFDGDFEARMLKCK
KGCCDTCMPVLESRLEDDYYKKCFKCH
DRCPEKCYEVFEGALEHDLKKKYFRCR
RDCCEKCETGWEGAMEPEVARRHFRCK
RDQCETCKAHVKDRFDADLEEKCFKCG
KQEIKQFCNCIHATCEGEIEDCWFRKK
REAWDCICCPFKYELDNELEEKFIRDG
KEGVDCFKCRCSEKWEEEIEPRLFKSK
KGAVDCVGHKCKEKYEGEFEESMLRVN
KEAQDCLQTRVKESMEEDYEEKKLRFK
RDAMQCLYKGMKNSMEDEWEELHFRMK
RDAIGCLCCHFKDQCDSDYDEKILRWQ
KDARSCLECTIRDPIDDELEEAHLRCR
KDQCQMVRPSMKTRFEDEEDECYLKCR
REGLSCCQQACKDKVQGDYHECYLRCK
KEDMKCCMGCLKDKWEDEEEEMWIRCN
KEPHACLGAAFKDKLEEEEQEAMLKVR
KEDICHLWSFIRTVIDAEVYDCLLKRG
KDDVTHLAHRCKERIEEELEEPYIKKT
KDEWEAMCPMWRQCLDHEFENKRLKKS
KGDMKVFKAAFKASVDEECEDQMLRKD
KLEICCIKGILRAILRRELDDCFLRKD
KDEMPFWFRMCKDIIPCDIDECHLRRD
RDDFACLPGRCKEPMNGEFNECHLRRQ
KDEVDMFQVRFHEGWDTDFDDKRIRKK
KDEVKLMMYCLRCCMDPDWEDIIFRKK
KEAMDVFCRQVRNRCEQDFEEKTFRMK
KETMQYIWSCLRAKCENDIEEMWLKAR
KEAHPGFMSHIKECFECELEDWHLRLK
NEEVDKVCECYQACCETEFDNRKLRHQ
KDSMEKFCECLSSYCQKELETRHLRGP
KDRKECYCCCLNGGCDAELEERILRDT
KYGMQRYCDCLSCKCDTELEEVMLKPH
KDEVNKLCDCIKETCDDEYEEVILKST
KNPIDRICECWRPGCTREWWERFLKCC
KNGRDAWCPCMRDRCDDEYVERWLKVA
RWAISVVCRCIKQRCEKEYVECLFRVH
RWDINVLCTCIKGRCEDEYTEYIIRRP
REEEEAYCTCIVSCCPDDFDPIRLRRP
RDDMPKWKECVACVCEPEVDPQHLRNN
KEPMDRLCDQYAHQCDDELDTKRLRWT
KDDYRGFCSCFAQKCGEELDSRRFKRS
KEEEKKLGDRWADCFDGEIDTEKFKKK
KEEQSAFYERFWDVLECDLEDNKFKKK
KDNQAVFCARYKEIFEADMEEGHFKKK
KECCEPLTQRVQEHMDDDMQTRCIRVK
KEEIEVIQAKVWEACDREINHKWFRKR
REEMEKLADTECPEVDSEWYCKFIRKP
KEEAEQIEPYFCNAMDEECACRIFRRK
RDDPDAIICIFKAMLDQDLEERWFRKN
KEMMDKFETVLRAALDGEFQDRIFRLR
KDCLDGFDGRFRWGIEGEVDDKIFRCR
RECCEWCPPQMKSTLEGDIEDRFIRCK
KSCCRKCREKVKSHIDHDFQEVCLKCT
KEDSDRVVDAIRQRIEDDWEETRFKAK
KNSFECFQHHLKHKFDEEYEEKSIRPR
KDSYELLPSGWKDKFDDEEEEKRLRIR
RENFDMFMPIFKNKFVEDDEDTRLRVP
REACDWVCPSVKTKCDEDWEEKFLRVA
RDAWEGIWGVMKGHVENDFDDRHLRIR
KEAVNALWKKFCECFDPECENMRLRFR
KDEVEFLSMLFHCCFDGDCEDRHLRKD
KDEPPCFDATCKEAFETDVEECVFRKK
TEKLNCIGNCCKCKLDDEERECFIRWK
KETQACLSCPFKERLEDDEEEVVLRSK
REATDQFCPCIKEKCDPDMEDRRFRGP
REQHEIWCWCIRPYCPDEFDEKRLRPA
RNTIEWVCGCVKNHCDDEVEEKWIKQA
KVTYDMLCECLKGKCDDEYEEYLIKFT
KECMECFSCRLKPMVDAEFEEKFFRIK
KDAREVFVARMREYMDRDVEEKWLRFK
RECVAALSQKIREPFEHDWPEVWFRCE
KSCWQFMKSKFHEVYDPEFEHAWFRCE
KDCIDKLHPKIINGMEAEFEARIFRCH
KDDPPCWPCRFREMMEGDFDEWTFRQK
KDDSCCIKCAIQAKVKQEYERCRLRRE
KYEIPCLGSFCRNFMDDEFEECLLRRD
REEKGCLYCKCREQVDQEFEEGWIRRE
KEEWGCIGPCCCGIYTAEIDQCRLRKD
KDEIQGVKPCCCPFCNREMNPCHLRKE
KDDVACLDAKCEDTWRGELEKMFLRRE
KDDPGCYTGTCMGALHKEIEACRFRKD
KEELEALCPPCKEMVEPEYEDCRLRHP
RDEPTCLRCACMNELTPEFDPCRFKRE
KDDKGCFKCCCEPEFTNEIESWYFKHE
KDKVQCMKCACPPKVQEEIESNRLRTD
KDPINCFRCAIETKFREEYERFRIRTD
RETMGCLKPECVQGYHAEVDSCYFRSE
KEDFGCLKSTCIELFDGDMYCCFFRKE
KDDCAAFKGFCQAIFNPDLENCCLRKE
KGAVCCFKCTCDNPFKSDYWRCVLDAE
ERKIGCLRDSCEKDLKRRRKRCWFDVD
DKKHQGCANVWDRDLRKRRKNAELECD
EKQCKWCCPNMEADFRKKRKRAIWECA
EKCCKTCGPPFEHGLKHKLKKSIFECD
EHPCKQCVKFMDANINDRWCRECFDCT
ERSVKCILGMLDTDFKRKYKREYLEVT
DSCLKCLSPEWEKPIKKRIRREILECE
EKAFQCMSPTLDADLKNKRRKVLLEMD
DKECKLFWTVFDTEMKKKKRRGLLERE
ECDLPWFIPECDKEWNRKYRKCCFEKQ
EKSFGCLLPCCDPEINKKYKKAYLEQS
EKKYGCFHGPCDREINKKRKGCIIEYP
EKPGQCVAHACDGDFRKKWRKCFMEAN
ERKVCNFREMCENALRTKVMKCIFEDD
EKKVCTLTTDCDNYIKKRIKRCILEEG
EKRTRCIGCRIDEWFPMKIKKDEIEET
EKKAGCFAKPCVRAFDNKLRTLELEDR
EKKWQMYEHPIWNAYDKRMKSLELEDK
EKKSSAHESCFVQMMNRKLRTVEFEDK
DKKWKWHAGVMCAVFQGRCRNEEFEEK
DKRPRMFYDPICQCIDQRCRAAEFDEK
EKRMAWFERGMCKCITCKCRHAYLDER
EKKVPDLKKAIPYHVKPKFKACFLEEE
DKRFRCFIAVCAKLLKKKMRGQYFEEQ
DKRLAAMCGHIDDECKKKYLKMVFEEP
DRKWESWCDCIEQDCNKKYSKMMLEEQ
EKKLDPFCKCFEAACPSRFKKPFIEEC
DRGCPLICDCVESECYKKRPKFMLDPP
QKSPSVFPECVEPECKKRRKKAYLDHE
ERNLTFLCACMEPDCNKKWHREWLESP
DRSNQVVCTVMERECRKRRRKLDLEPD
ERAISVLCPAFENECPKRRKNHLFEVA
ERPQRDFCNCYDTDCRKKIKNDELEYP
EKQFKQLCDHYENCCCPKLTREFLEPC
ERGARDLCKQFGADCRRKFRGEYLEAW
DKKLQEFWTTYSHCMKQKCPSEFFEEE
ERRVEQLLKMFGTCFKSRCRSYLFEET
ERRFQAMMQDFGKCFRNKCKPYMLDET
EKRVHCFIKACAGCLKGKCRSAFFDEE
PRKVCTIKDPCCPPYKTRMGCCLLYEE
EKNVACWKHECCKYYRGRMHPCALDND
KRPWHCMKHECVKRYKEDLPACTLDCD
KKSFSCWRNECCKSYKESFYACLFDPD
KTDVTCIKPPCVGWYKREFVACLFDKD
KKPYCCLKCECVKAVRQDIDACLIFWD
KDEMCCLNHECKKTYESDLANCLLRRK
KEDFCCLDCCCKPPLEDEVQPCFLRRK
KDERSCLVARCNDKLHQEYDKTKLRRG
RDDFQCFVGKCQQKLGEDIDNCYLRRT
KDEYGCLCSICRELCENEVEDCRFRRQ
KEDHCHFGCRCKDRLDDEIEQPLLRRK
KDEIPCLPCTCGSRMEEDMWPCVLRKR
RDDVQCLMPSCCSLYDAEFECCMFRRT
KDECPKLFDLLCEWFESDFECALLRRH
KDEYKCLVDHMCDMFEEDFECYHFRRT
KDDINPFSGYLCPCLDGECECWIIRKE
KEEMYGLPDGMCSKVDEELECPWLKRE
KEEIPYIHKNLCEMLDGELSCRFLKKH
KDEHCGFSKKCCNIFEKEFQCCFFRKS
KEELCALKMKLCNGYRTEIACCLIRRE
KRDAGGLMNRCCELFKTEVECCYIDRE
KKDVSCFMHTCKEWFRHEVWECILEKE
KRELQCLWCWFKPAFRSEFEQIIFDKE
KKEIHCFYGTCCPIMRASVECCWLDKD
KQDVSCYAPCCKPDIRREYEECLLERN
KKDPAGLRRMLKHEFKKEYEDAHFNKE
KEETTVVKAILDKEVRKEHDRPHLHKE
KDSFAMMKAACDQDFKKEREKARLYFE
KREVAMLREQFDADLKKDRNKGYLDKE
KLNVTCLKGACEGDYRKDRDRCILIKE
RPDFHCLRCKCDDEFRKEREKCGFHKD
KREEAPIPGVVDGDIKRDREKGFLEKE
KHDVAPIKNVMDMDFRRDREKPILDKE
KQCVDVFRVCIDSDLKKERERTLFYCD
KRPCQILRAVIEGDWKPEREKCMLEFE
KWEMCSIIEVCEGPVKQEWEKCCLERD
KKEACCLACGCANWFKAEFDVCMLDKE
RQRVACIKAACCGMFDEDFECCILHEE
KPDMHYFYRICCAMLKAELECCMFQRE
KRDCACLNGMCCAGFRGDFTCCIFEKD
KYDVCDLQRMCACGFKTDVDACIFERD
KNEFREMHRCMACAFKDELEACFFEKE
KQDVAELRHCMACAMREDIEACFFERD
KREDPMLCDCMAGVCKTELDGPHLDRD
KRSMKAFCGCYQPCCKAECEPEWIDNE
KRDIAPFCKCLPCDCKNDWTCALFEKE
KKEMQEFCKCFRCVCKCEFDEMWFYRG
REDHQHMCPCMKCKCNQEIDEYILRRG
RDDDNMLVNACKSMLDCELEECRIRRN
KEEVSCFTCDCRHWLDTEFVECLLRKR
GNPMQCLECPCRQYLEKDIRECWFKAK
GENAACLECHCRPQMERYLNDCVLRQK
EEPIPCLACLCRPFLDQKMKDCWLRFK
DQPIPCFWHRCKTAFDKKMKECVFRWK
EKAVQCIECACRQMMDGKLKEWGFDVK
DKEICCIEAPIHNIIEAKFRCCLLEKK
SKELPCFECACGAMIDSKFAGCVLEKK
DREFDCMEHVCVAVMEGNLKAGMLDKK
DKDWTCFEDLCVAWMDGRIKTCFLEKK
EEEMCCLEAQCDEVMEPKLNRCLLYKK
DQGLPCVEHRCWEMWEQEFRPCFFKPK
QEPCGCFEMRCTEKIEQDLRPCMFRDK
REEFQCLQGKCVDNFEQEFWPCFFRQR
KEERCSIENVCTPRLESEMDPCLFRRR
KFELCCIKTKCVSMYDKELYGCIFRKE
RDECCCFKAKCSDVYRGELEACCFRND
KNEVCHLKDGCIDVWEDEIEACIIRRD
KSEWCCMRPPCTNFMKEEIESCIFTKE
KEDPDCLHECCPTTFKEEWETCRIKKD
KEESGCFMQACCSMVNQELEHCRLRRE
KDETSCLRAMCGSGLRAEIDKCRFRKE
KDQTCCLACQCTERFQDELESCHLRQG
KEQMCCFRCVCRNHLTKEFDECWLRSE
RERPPCFRCGCKSVVNGEVPEWWLKDE
KEAVGCLKHCCRPTIEQEIDDCILRFT
KWAMGCLYTHCRPRFDDEWEDCWFRIK
KDEYTCMASVCYPVLSPEFEECRFRRT
RDPPNCWECKCSEAIEGDIEPCRIRHR
RDTMSCIAGWCRSWLEAELQECWLRIK
KEAWDCFYNCCPPYFDDEMEQCKFRMK
KEGVGCYREWCCAQYDEDFEPCRIRGD
KDPWGCLKSFCRGRLEEEFEEGFLRVE
RDKVCCVRQACFKMVRGDLDQCRLRSD
REAMNCLKCKFEEHINTDMDKHFLRFE
RDGAACWKCRFEEALEGDIDRMRLKRD
KEEHKCWRCTMDEKFSEEWDKDHIRKD
KEEFRKWMEKCVEVWEGEIDPIHLRKK
REEYGPLVDWWGSCIEPECENYRLKKK
REELERLLTLYCACFEDECENKMFKKH
KEDCGILPRRLCDCFEWECEGARLKRK
REAAHKLPERCGEPLEEEMEPARFKAR
RNATEGFEGKIAEALESDLEGKTLKWK
RDDGDCMACGFRSKIEPEFEDRTVRNK
RDANTCLDCSIKNRFENEVDEFNFRAK
RDQSHCFSCGLRPKFEEEYDESHIRIK
KEPWPCFAHCCKAHLEGDFHDCILRSK
KEDARCIMGVCKPPLDGDFSDWYLRAK
KDEHNMWETRIRDALENDVEDTCLRKR
KDEDNWWDPAMAGAIESDIDAWKLRRK
KEDISKVCQCIWQKCDEELDSKHFRRG
KEDEDALCGCYKGCCKSEIDDPKIRKP
KDERNCFQCCIKDPMENEVEDHRFKNR
RDGVEHLACRIKECLEGEMWEKILRGK
RDRLEAIGTCLKCSFDEDFWEKFIREK
KEQLGMWGPCMKQKCDDELDEWMLKKK
KDCCPWCWRHIRYRMQDEYEDACFKCP
RECWDNCAKHFRHPMDQEFEDRILKCS
KGCCRYCKGHFKDVWDRELEDHCFRCE
KEPCTVCRQMFKDLIEPDLGDMWLRCD
KEHCPICKCNLNDSIRDEIDDVHLRCE
KDDNGCFKCGCREMLHPEFEDCKLYRE
KDDWCCWKSVCRPLLKQEFDDCRLTKE
RDECGCWNCYCTGAWKADLEDCCFRKE
KHPCKCIKAGCEGRLREEYDRCFLDMD
KEKSCCIKNYCYQRYNDEMEPCKFREE
RDRFCCLRARCAEPYNRDIECCLLTED
KEAWEVIRAPVMDIVRTEFEQTRLRFD
KDKPATLKSALKWKVKEEYEEFRLRNE
KEAIGCLCPWCKEKFSAEYEECRIRAD
RDGDECFQCACKGRFDPEWQEKTLRAK
RDAMQNLERKFKDRMDDEMWECVIRVK
KDAMPCLCGKLKDLMDPEFEEMRFRIT
KDESPCLETRCIELWEREVEGHHLRKK
KDSCKVLWNKLCEMFECELEGPRFRPK
KDECNVLEEVVGPCIEQECDAACFRKK
RDEAQRVVECVTPALETEVDPKRLRRK
RQDCEKLMNKYWSAFTGEVEPKCLRRA
KDEEDRWCEAYCEYIGKEFEGRRMRKT
KQECDKCWEKYPGPMDTEFDWKCFKRP
KDDIMKFEECFKWRLDQDFNEMVFRRK
RDDFEWIVRCLKTVFDPDLDEKYFRNR
KDAAETLHPCIKANCDNEITERVIRMH
KQGMQAIHHPIKPKFDEEYDEKHLKWH
KEDLDVLCCMVKACCRDEMDETRLRKD
KEDIACLCCCMRHTCSGELEETFFRRN
RDELACMACACKGHLENDMQNAIFRKQ
RNELCCIWCNCKEHVDHDFYECLLRKP
EGEMCCLDCACKNKFEERLRECGLRRK
GSEACCLDCCCTAKCEEGMWSCLFYRK
KDHVPCVRCRCTEGWKGDVESCIIRCE
KEGPACLKCPCPDRFTEEYDQCHIRLE
KDAMNCLKDKCMDRWDDEMEGMWLRVG
KEEWDCFPHKCCDVYDRELEQKRFRTK
KDAQECMGCKLAENLEYDFEPSKLRCK
KDTNDKIAEKVCTCFDSDCEPRRLRLN
KESLDKMWEFYCPSFESDCESRYLKIK
KEEWQKFVDAYNSPIEPECEGPHLRRR
KEEMGALCQCVAAACEPEVETCRWRRS
KEEKPAICAGLTPHCDDEMENTKLRRQ
KEDQPALANLLRYKVGEEWEEGMLRRG
KEPCHCLTCKYREPLDGEFEDDWLRLG
KDEMACFKCACRNSLQDDYEDCFWRNE
KDACSVIQPIVKAHLESDFYDAWFRVK
KDCQEYLPPAIPTTLDGDFEWKRIRCR
KDCIEILAWPIRERVEEDFDEGILRCR
REPNEVIAGVVKDALEPEIDDKHLRMN
KYGAECFCCAFRSGICNDFEEKFLHQC
KEPFQCFPCRFRDSFDTELEDRLLRLH
KGQCTWLKRRCKDTYDSEIDECCFRSD
REKCGVFKAMVKQKMNEDYDEVLFRND
KDCHPCFYCSFREGIDADIDEPHLRCA
KDAAPCLDTKFKEKMEGEWEESWVRVR
KEGQDVMSAVLKGNFEKEWEERYLKFK
KDEAEYIAQCFACCLEEDMEEKRLRCK
KEAFDRITECLQCSIDEDFNEGWLRVK
KEACGAVRACIRCSVDSEFEEQMLKGR
KEECGRMETKLHESMEADFDDVFLKKK
REDSGVFHAKFAECWEPECEGGKLRAR
REDIQCLDCKCAENFESELEGAMLKSR
RQQFPCWKSRCMDAYDPDIEPCVFRKD
RNELCCIPDRCIDYWEREFTPCFMRKK
REDVRCMKNNCCQVLEHELACCWFRKD
KDQVPCLKGMCGACFRRDCPDAIFRRE
KDEWACFRSMCCACWEQECYACVIRRD
KQDVAVMKPRICDCYQGECEHVVLRRE
KEDFSWYKPRCCDVVDADIEPCWIRKD
KWDTACMRQKCMERYDPELVQCLLRRN
KDEMGCVRSRCMDMYREEFDRGHLRAE
KEGICCFKHRCGSRYEDEVWSCLLKNE
KDPNGCFKCGFRSKLETEWEDKKLRCN
KDGHPCWPCALKNSFTQEFEEIHIRPQ
RDGFGCLECKFNEGFEPDIDTGHLRCK
KDPLEGLAAKCREYLEQELDERVIRVR
KDAPECFRAMLRPCFDPELEDKWFRMH
REGIDELCKCYKEGCHPDWEDKWMRAQ
REPWKVMCPCLKTPCEQELEEYKFKMN
KDDYEVFCTCIKEQCAEEFEERRFNKA
KEDFAWYCNCVKTVCDADYDEVKFRKS
KDELTFFCQCFRGICEEEIDDHWFKKN
KDEGTGVHACCRHACDSEVDDCRLKKD
KDDSRCIKQCCPHGINDEFEHCRLKKD
RDKIKCLKCTCRQVFKVEFTEDCLRQE
KDSRPCWRCRCAEAIRTEMEGCWLRPE
KEDPSKCMERLTEILDQEIDDFRFKSP
KEQLKRFVEVYAAQLDGEFEADRLKNR
KEDTKRFMEFVSPMFDPELEDEKLKRH
KEEAQKLDDCLGCKMEPEFDNMSFRKR
KEEVPNFEDAFKPEFEHEFEEWNLRRK
KEDMQAVLDVWCACFDPECDPPKFRAR
REEFKIVKMMVCSCIEAECDPVRLRKE
KDGFEVIGNMFCACFRDECEAKRLRAD
KEDEDCYHCGIWDCLTPDCEPYRLKKE
KDRCSCWKCACGTGVRGEINGAHLRWE
KEHMGCIRAHCAQMWRPEVERCRLRHE
KENPSCYRQGCGAEMKKEREGCTLRKE
KEEPAAFQKKCMEYLDPEMDACRMKKN
KEEFCCYRPVCAAMIKEEIDACKLRRE
KDGWCCLKHTCWKMLKNELERCILRGE
KTPITCIRPDCAKGWKGDLEACILNVE
KRPLSCFRARCEDVLKNDVEKCIFDME
KPPMWCFKALCDNRIKEDIEKCFLYGE
REPPRCLKCTCEGALKADIDRCKFYGE
KEGGGCVKGECWKPLREDFEPCKIRAE
KETISCLRSYCQQRPREEYYNCLLRAE
KEPTSCVKCECMQTYREDLENCRLRLE
RDEAAIFKQHMWDVYNPDMDAAYFRKD
REDHCPFKPTFKGGIDNDLDDCRLKKE
KEEWHHIGHRCKDIWQVEIDEWRLRKN
KEDPQVWPYRITDPWEHELDAKRLKKS
REEMKAFDPRVAEPFEDDIEGMHLKKK
REEMGCFACTFKECIDHDVDEMWLRWE
REELRVVKAAFKEAINAEIDEHILRRE
KEGICGLKGVIRWQLDPEYNDCLLRWE
KEEWEVVSTCLRCPCDQDIDDRYFKRT
KDAMTAFQACVKNGCDQDWEEIFLRAK
KDPAQHLCPHWKSRCHDEEEEPLLRIP
KEDSTRVCDCWRGKCDEEYDEIKLRIK
KDAVPSITNCFHCKFDSEMEDPFIRAR
KEDMQKFYNCIRCRVGNEWEDIYFRKG
REPGGVVAACLKERCTNEYDETRLRWP
KNACEKVMPVLRPKFDGEYDDKCFRVA
RDETQKMAEGIRAKMEEDWDECSFRKR
KESACKLIDMMRMKFETDYEDCRFRVK
KESHQKITEMLHHGIEPDCDDVRFKVR
KDDHEYFCRCYRQCCEADCDDKNLRAA
KEKINEICQCYRGACDNEFEEKMVRYH
REERPAFSDCLRCTCDGDIDDWKFRHR
REDLNVCIKCIKPKMEDEEDEAHFKCP
KEDADCFCCCMKGVLDGDVDERYFRKT
KDQMDRMCEMYAQWCDTDVDGKNLRIK
RDSMDNLCKCWRCCCEPEMEEKRLRGN
REEQTRLMETMKPAIDPELDDWRFKKK
RDEVKKFMDMFKSKFDDDWGEFCLRKH
KDEIGSLVELMRPMFDGDVEEHWIRKK
RDDCAQLWKCMKACMDPDFDEWHFRKK
RDECPIWRPAIWTCIEAEFDPMHFRKE
KDEVNKLCECMRTCLPCDLDEKRFRRP
KDEMPHVEHCLSCVMEADFEDPLFRRR
KDEDSKFTECFPCQLEQELEQNRFRKR
KEELAKFEEVLKMHFEDELEDWIVRKK
KSEVKKIPNAIRAAFESEFEDQVLKKT
KSEGQRLQEFLRMAIDTDINEPCLRRK
KDDHQKFCDCYTNGCEKEMAAKHLRRT
KEGISRFCECWVGICDGEVEQHYFRFH
KEPGEIFCVCFRCKCDSELEDRKLRLG
KEDYEKLCECIHPCCSGEIEPRRCRTP
REKMEKICEKYYESCDSEMEAKWLRQT
REGREKICEYYSQVCEPEVDTKHLKCC
REPIERMCEAYARVCDDDLESKYFKWQ
RETCGTFCECLANKCEEEIEDMRFKAR
KNNLDRFCDCLRHRCDEDIETRLFKHK
KEGIEMICGQIRTRCCDEEEERIMKDC
KEAIEMVCRWFRKPCGPEFEERFIKVA
KEECSRVCEAMKTHCDDEMQETLFKRA
KEEFSRYCACLKAKCENELYDALFRRA
KETCDFLCTCWRSWCERDLEEKTLRQK
RNTFKWICKCMREKCEEDFEEHRLKVK
KESAAKVGNCLKNHCEGECEEMRLKTK
KEPQKKLDECLRIKIEEDIEEIRFRGK
RDRAQKFCDCIRPRCDEEYGEPRIRDR
KESHEQICRQYKGNCTGEYDDRRIKAG
KDNLEMICGCFKCSCRSDLDDSHLNGG
KDPFDQFCPCFKSACPPEIEEKLLRWV
KSGLEWIACCFKPGIENELMERFLRGK
RDGYDCFTCMVKPKMEEEYDDRYLRPK
RNGCTMCQGKVKDKYEDNYDEMHLRAK
DFAIKCLDHKCNERYEDKWKHCLIHVK
EKPWPCLDCACPNKITEKYHTCFFDQR
EFGQPCFDGECEKKKEDRTKKCWLMVR
NLAVCAVDQDCEKRHEEKYMKCVFYVR
DIALSCFETDCRRRREEKDNSCWMYIK
EWAIRCFEGRCKDRYENKLKNCFFHCK
EPSVGQIENRCEDEREKRIRKCYLDAK
ESDVWGFEGDCESEHDKRRTKCMLDKK
ERDPPICEAGIESERDKKYKKTDLECR
EREIRILCVTLDKELRRKRKRYVFEKG
DKDIPIVNCGLDPDMKKRRKRVILEKD
EKQLECLVSECEKEINKKIKKCYLECP
DKEFPLICACIDSECRKKRSKMDLDKP
PQEMTVFHACVECECNKSLWKMFFDKD
ERHCGCISPYVEGEFRKKRQKVILDCD
EKSWKCLYGVVESDLRKKRKKVILEMD
EKPCRVCPHYIEEDWSKKYKKDYFECQ
ERSEKFMMAVLSAEIKKKLKSERLECE
EKPDKIIIALIPGEIKKKLRNERLEAE
DHPWKCLFQICEKDLKKKRRQCFLEWN
DKGTNVVYPYVESEMKKRRHKFDLECD
EKPASHVMRGCESDIHKKRKKCYVEVQ
DRRCGMLMPGCEHEIRRRRSKCVLDMG
EKHMHPFARWCECEMRKKRRKCMFEHD
DKAMAWLDPCCPHYFTRRWKSCYLEIR
DRAMDCFEKECCQEYNRNMKGCFFDVK
DHPISCFESECHKYYDRKLRQCWFDEK
DRKASCLECDCWKMYDQRIRDCYLDEK
ERAIACFECRCAESYEPKFNGCMLDSK
ESGMPCFECACTRRINRKLKHCWLDAK
EKRYHCIECPCESNWSKKLKKCFLEVK
DHRYCCFYTDCMKMIKQKFKGCWFEDE
DKRWPCIAHQCPRYLKRKLKGCLFEDA
EKRAGWIDHTCAGYHDKKFRGCWLEDK
EQRMCCLSMDCDKPLRGKMKHCFFDED
EQRVVCLMNFCDKGMRPKYKRCFFEEP
EINVHCLVGTCEDDFIKKHKKCLFYQA
DRPRSCFACPLEGDILKHRKKSELVAA
DKDTPCIPMECDKDWIKRIKKQELLRA
ERGCAACYGICEHEIKKRRRKCMLEHD
DKDWNGMATVWDSDVKKRRGRCMLENE
EKPFQYMSKMLDGDVDKRRKKAMLDCK
EKKCGIFCAILDKDIRKKHHKWYLDPD
DKHANGMRAMCETDFRRRRRKAIFEWD
DRGFGCWYGGCDAEMKKRRRKVYFDPP
DRPVSCMPCPCERDFHKKRHKVILDYR
ERKLTALRMTMERDIKKKRNKCLLEGE
DKPAKCVVGVMEPDLRNKRHKALFEWE
EHKVPVILNMVDQDIKNRRRKAMLDCE
EKGESHIVHWCDPEFKKRRKKDYLECP
QTKLPGLIKWCEPEVRKKRQKCMFEAE
EYEITCLVTACENEISKRRRRCVFERE
DHDMSCWVPSCDDEIAKKRKKGLFDKA
EHRVCCLAGWCEKEMRKKRKKCVLDYG
DKSLKCMRQMCEAELRKKRDRCLLDVE
KRKGSCVRATCDGELKKTREKCHIEPE
KSEVTCVKEHCEDDYCRDREKCYLTKD
RHEVCCIHQKCDEEVSRDRERCLMYKN
KMDFSCLWGKCDQDMPKDREKCLCIRQ
RKDQCCIRRLCDPDFKRERQRCMFYKD
RKHPPCFKPACDADYKRDRESCYIDME
RKHLPGLLACVDPELKRDYDKCYFEHE
KKPHPVFPCCLSCEMKKDHDSVYFEIE
RKSTGCFKAVLEKEIKNRRDKCNFEAE
KKSCPFCRGDLETDLKRQREKMAIECE
KSHCEPCQNGWDNDLKKDRQKRFIDCE
NRHCDPFAAVWDADIKRRRDKHCLEMT
ENACPILRKACEKEFKKKRKRWCFELE
DRPFAMMKSPCDQEWRKKRKRCILDSE
DRQIPLLKCCIDSDCKKKRHKCFLEKE
DRALKWIHTCLDPDFKKKRRKVILDAD
DKTMPMLFQLLEHDMYKRRRKMYLDVP
EKDRHLIMAVVEPEIKKKRYKCDLDKE
DKGISCVHPSMDKEMKKKHVKCILEGD
DRKMPMLLSVLDAEVKRKHPRVMIDEE
ERPLPAMCPILEAECPKKRHRGWLEAS
EMDRKNMCDCMDCECMKRRRKDVLFYG
ERKLDDFCRCHENDCSRRRNKMLFDLG
DNACRAICACIERDCGKKYRKWCFDVK
DKKKNMICPCFESECRSRFRRCEFDDD
DQRIQVMCACVEKWCHPRLRKPVFDQN
DKGMQEFCKCIEAECKRKWRRYVFDIP
DKGIKTVCSMWDADCHSKRRKDLLEVC
EKHFKRICESWENACCRKLPREYFEPC
ERGRKELCRWYFPYCNEKLKKEELEAN
DKAMRELDTCWYCACKGKMRAEWFEFN
EKQFRMICQCFGTVCHTKLKKWVFEYR
DKQWKPMCGCWEAYCSKKFQKEFLEFE
DKKMGQLCRIVERDCKKKHRKGWIEMN
DKNVSLICPALDKECKKKRHRAHLEWD
EKQVGVFCDCLEPECRKRRKKHVFERH
EIDKQCLCWCFDGECCKKRKKFFFLAP
EIEMKTLCGCLEPDCFKKRRKYFMYKP
DMDLQCYCGCMDQECYKRRTKTFFEKG
ERDCSPFCHCCEPDCNKKRRKAWFERP
EKNVGMICNIIEKECRKKRHKAILEID
EKGCPLMNVHFEDEFKRKYRRVFFEGN
EKPPRCFACACEQPFKQKMKKTWFEST
EKKMNCLCQFCESALAPKIRKCWLEDG
EKGSQCIDCACQGHLDNRMRECDIDDK
DKKLSCWEAYCKQYMENRYKDCVLDMK
RGDPACLFGPCRQKIEEDYPDCYFRKK
RDDCGVIMAVVKAYLEDEMEESCLRRA
RENGACLPCMCKGKLDQDIEEGMFKNP
KEDECCFMPICCQMFKEDVDPCRFKHE
KDPQACIHPACKGRFEPEYEECILRWH
QDTACGLERKCKNHIEDDFRECIWRQK
KDQLGCMIPLCRHRVDDDFEDCRLRKK
KDAMTCLHCYCDGKMDEDFEECVFRMS
KEAVGCIECKCNEVVEEEVYGCVLKAK
KDEMSCFKCNCMSVYDTELDDCMLRKN
KEEFPCLIGCCGDLCRSEIEGCHLDKE
KNECKCIPASCDGPLNNEWEKCILKRD
KEEIPCYRAKCGETEDEDFTGCIFKKD
KSEQCTFKPKCGERWDSDMEGCFFRKK
KDDHPGYKEVCCSVVDTELDTCHFKRE
RDQCNCYKGQCAPMLKEDIEACCFRKE
KDKIPCLRGTCCPWLSPEVPCCWIRED
KDAWKCFKTKCKQWLNPDYEECMLKLE
KEAMSCIRCPCNGPFNQDIYTCILRWE
KEPWSCMKCGCGQNVDEELEGCWLKTE
KESASCVRCGCRTHYYDEMEDCMFKGD
REAGCALRAKCHDELKSDIDHCRFKVE
KEAADCLQGRCKDKIESELDDCYVRIK
KDGHHCFKQGCVPVWEPDLEACHLRKD
REDICCVQCQCANKYDQDVEQCMLRRD
REERSCVNCKCRERLEEEMEACYLKRT
KDDQSCMRPCCDQMVNADFDKCRFKKE
KNEAGCIRPKCREMVDNEWEQCLFKKH
KDPMPWWKCKMKDQYDKDWEEAFFKRD
REQLGCFNGPCKPEYNKDYQECILKSE
KHDIGWVVRECKSKFNEEYEECCFHRT
KQDIGAFFAACKEKLQDEYEDCWFRKP
KRDMHKLWSGCKGKMQEEYEDCMFRKP
KEEVPVVRRWVREILDYELQECMLRRD
RDQYGMFKWKCQDAFKADIDNCRLRKE
KEEVHCIPCMCMQAFGDELEQCRFRKG
KEEATCIKPMCMAVIKGDLEHCRIRRD
KDDPCCFWPQCEGVMRQDVESCRLHRE
KDPMPCLRHACAKGYKKDMEQCRIRVE
RESCPCIKGECNKLWNPDWDSCHLRTE
RNGAACWKCKCKDPFDKEYDDCIFRME
KEGGSCYVPKCPDFIEDEMEGCRLRNK
KSACAVILPCVKTKMEDEYEDCWIRVK
KETVSMMLPIFKDKLEDDEEECCFRPR
KDGTQMIVAVLRQKLDEEEDDRSIRCS
KDEMDMFGAVIKARMDEEIDDKYIRRN
KDDCEVLWAYFRHPMESEWDDRCFKRP
KEERECLHCMCSAAIETDIEEKLLKRR
KDEKKCYHGCCCHCMNGDVPHCYFKRD
KEEVPCLKCACEEGWGPDIERCKLRKD
KEQVCCFRCPCNAGLNSEYQQCIFRLD
KEGMGCVKCGCKPRYHEDYEQSRFRGN
RDEAKCLVPKCKDIMDVDMEEDSFRKT
RDDFNCVCACIKTHCDTDFEERVLRRN
KEELGALCDSMNDMCECELDDKRLKKP
KEEPGMICCHWKEKCRSDFEDRRLRKG
KYEFAKICEYVCPCCDKDCDGVLFRRS
RDEWGWIIKIMCGCMDDDCEAWYFRKE
KDEFRMFVTGWKDIIDADLDDDVLRKG
KDPMCCLRCPCRNPLDPDFTDCVIRVD
RDYACCVRCNCKKTMKAEFTECVFRVE
KDPSGCVKPTCPGKIRQELDGCRLRVE
KEEQQCFAPVCAEMVHEEMDDCHFRRD
KEEPPCLSCCCPHTMRREMENCFLRRE
KEERHCWRGCCWPAIHPEVEECHFKKD
KEDHACIRCPCQGAMKPEVERTHLKKD
KEESEIYRCGFDNALNADLERSRFRKD
RDDVACIKCGCISMWQEDFEGIVLRRE
KDETPAMQARIRDSFDEEMDGKKFRRN
KDDMPWLASACVDALEGEIETCHIRRT
KEEVGQLPPKCKPPYEGEWEECLLKRK
RDEPNVYKACCRTECQKEYDDCALKKE
KDDWPCILDNCRDAVRAEWDDCHFRKE
KESYGCVRSMCKEMFDWEFDDCIFRVE
RHACCCLRAKCRENIRRELEECMLHME
KANFCCIKSDCVGTYRTDFDACVLYRE
KQAVGCLRCDCYGTYRDELADCCFYLD
KEDRTSLRAKCKQAYEAEIEECHFRRH
KDSMKCFHSHCRHKMREEYEECMIRMD
KTECTSITAWCKEMIEPEVDECLLRRR
KDDKQCMVCVCKEHLTSEWDECYLRSE
KDQPGCMKCACIEAFDSELETCHFRWE
KSDVCCVRNYCMDLWRGEMEACLFRKD
KDEVCRMTDKCMDQFDKEFEACLLRKQ
KEECARIAEKFYEGFEQDFEPCMLRKR
RQDLDCFTERCCDQMDPDVECGMLRKN
REPVPGLKYRCCENFDTEFECCRLRTD
KEAFPAFTKCLKCPFDQEWNEMMLRVN
RDQMQMLSAMIKTKFDEEENEVYFRCK
RQPCETCCEKMKDGCDREVDEKFFRCS
REQCRVCCPMLRPRFDEDYNQYWIRCG
KEACQWCPPVMKADWEKEHEDRHFKCE
KDTGPKCMDFWKQTFDDDIEELHLRCQ
KDEFQVMISVCRPRLEEELEECYIRWP
KLPISCMRGVCKDKWDDEYEDAIIRWD
KETMACCPMACKTRVDDDYEDARLRCK
SEACPVCAGWMHPRLEDDYTEFYLRCN
KDGDDWMPGRMRDPWEAEWDERKFKCK
KMCCPALPPRFREGYESDYEEWCFKCK
RDGCPMCPGCIRSRIESEIQDRMLKCK
KEAPEELVKIVKYKLDDEFDERYLRCA
KENMTCIMQPFKPKFDEEEEEATFKTP
KEALKKIAECMKGRVDEEYEEIYIRAK
REPHKCFAGRMKEKFDDDYPECRIKYK
KNTAACVKCTCRNQFKSEFEECFLKGE
KGGWCCFRWPCNSKYKEELENCIFTGE
KDAYCCLKCKCTEFFHCDVEKCILHVE
KDQMACIRCKCKESFDDEFDDGVIRPN
KEPMKCWKTKLKNCEDGDLEENMLRPE
KDPMKAFKSKVKEFENNDFDEVRLRMD
KDDVSMIRRKFHECEKSECEDGRFKKE
RDELTKMQEKVCDCYETECDTTALRRK
KEQCEMISERLIECYEPECEGHRFKVK
KDDWDKVTEREMEAWETELEGRRFKSE
DDDIDRLCECYWSVCEADVSPRYLKYK
KDDIDPVCPCVNHDCDRELSNRFLRRG
KEELPMVCPNLRNHCDGDYDESIIRRC
KEPLKVFCSCLQKYCDPDMDEVRLKMS
KDTFEVFCACIHPMCDNEIDGRHLRMS
KEDVKPVCECFGQRCDPEFDGEILRRP
KGEFPMICYCWKSHCDNELNEHLFRKG
KEEDNYYCPCLAPACGGEIESAKLRRE
RDEPPTMCNCIVSACTQEIEPKRFRKP
RDEFQVLCKCIVPICDSEVEANILRRG
KDEADTFCGGIRAMCEAELDERILRKK
KDTDDCVVAMYKYHVEEDMEERRLKVR
REPMDCCSCHWRQKLDDEFDDRFLKCS
KDDFPCMKAMCRTIFSAELNDCTLRKE
KEEWQCFVQVVAGMLDADLEANRLKKN
KDEEKCFAGVFRAKLDDDVQEQRLRRR
KDEHGGFMDACAPALDCDLDTGRIRRE
KEEKPCVHCKIAECWEPEVEAAYIRKK
KEDIKSICQCWTPCCENDLDQEALKRQ
REEYGRLCECWYQPCEADLEDPRFKSG
KDSASKWADCVKCQIESDFEDIRLRPK
KDPLEGLINVYKECIDNDMEERRIRMK
KDDMEMVCPIFCAGMDGDLDPKHFRKH
RDGGGVLVDKFCDCLESDCDGMRIRYK
REPVKCFKSKVCDCVDGDCDAMTLRAN
REELKKFMEVFCSCFKQDCEDLRLRRE
KNEFKWFKPILTTCFDCECDQDCIRKE
KETWKCMRAAFRDCLEEECDEQYIRHE
KDEMKMLRWKISECYQTDCSPAFLRKE
RHESHVLKAMLCGCFRCDCECYHLHKE
KEELPKIKEVFWPWVEGDCEPMYLRKE
KENTSFYKAAIVAKLRNDLDPARLRKD
RDSEPVWKCKIMEAYEPDLECCRFRND
KHSVSCVRDKCVEVLRPDLEHCIIHID
RETIGCFKPKCKEMVKADFENCMIHKE
KFKLACFKCKCRDLVKKEFNTCFLREE
KNKMCCFKCTCKSEIRKDYEDCFLATE
EDGVHCLPCCCKGRCEDKLKECFFRLR
EEKKKCWCHCLSHPCEHKFKELDFREK
DEKWKVLCACVKMKCEDRMKEANLREK
EEKVKSICGCYRPCCDKTFKDEWFREG
EEKMSAWCTCWAPYCDGEIKGEYMREP
EEKLEAICNCLGQRCDDKWPGKVMREH
EIRMSCMCGCIKAKCDEREHEGFFRIK
EPAMKWLCPTMRGDCEKRYREEWLRVK
DDAWHCFEAKCRSNFEKRLRDHHFRLK
HDGMSCFDPCCKQKIEENYPECFLRAK
EEKLECIIGFCRAKMESRWKERFLRQK
ENGFDCMDCALKKILDTRIKEKMLGWK
ERSWQCIDCAVRAECDKKLKEGFLDEK
DKCFPCFDCPLRRPVERKLKEIFLECK
EKAYQCLECRCREVIEAKLKEPEFNAK
ESPMNCIEPRCMDTYDRRIKTCYLDMR
DKSRRCVQCACHPMLQRKFKHDELDSK
ERKKGCVECYCYRTFRERLKPGDIDER
ERKQTCLDCGCMAVIDPKFRHCFFEDR
ERKVCHFEEQCGDYMNPKLQSCMFEDR
ERKCAVMCACFPHACRQKMRTLFFEDD
EKRLPAICGCFEVQCGSKFHKWMLDDG
EEKGEMFCNCFEPPCKGKMRKYWLEDS
EKDFDEICKCFQCNCSRKLPKHVLDRC
EKRMNELCRCLACSCKDRLNTDFLDED
DKKMDAMCACWQNVCRTKIKRRYLEVG
EKRVPWMCNCCVSNCRQKYRGCYLEWQ
EKKWCCLEPPCPHQLETRFKSCSLEEK
EKRMKCIYPYCVKVMRGKIKAAWFEEP
ERKTADIMKELANMMKGKLKAMDLEEQ
ERRRHWLKKCLACHCKHKFKAMELDNE
EKKHPDLGHCIEGECKRRVKKWILEEG
EAKIQHICHPIESECKKKRRRIILEEQ
EKKCKMWMPMIERPIRPKLRRDDLDEE
EKPFKAFCTELDKGMKPKLKREFIDPE
EKTVGYICECFEHDCKKRWRRYYFESS
EKHPHGLCPCWEPSCKTKYKKTYFEVH
EKHPPEFCKCWTSICKPKLKKMWFEDA
DKAMRELYRCMMGCMKKRCKHEWFETE
DKAIDKFWNEYCPCMRPKCNCQVFEMP
DKAIKMFEQEVCKCFKKKCRCSMLDMQ
EKKMRVVEKDVCRWYNHKITCEFLEEK
EHKMADLDRRCCDKMDPKLPCCWFDEK
EDKFNMFPAHFCPGMEKTCKCVMLRER
EEKPKIWDAAICPCLERRCKCEWFREK
DKRVCCMVPQCGKMFDTKIRGCWLDEK
ERSICCLVHMCCPYLDKKLKGCYIYQK
ERAIDCMDCECKRIYEAKLKEAYFDGK
EKRFKCLDSDCYRKRTDKVRPCYLDVK
DKNFQCLDHDLCKDRDKKMRHCELNAK
EKKLPCCEQDCYKMRNRKFKRGELEYK
EKQYDCFDGDCARVREQRIRDQDLEIK
EKKCPACHPYIEKEIKNKYRRLELECS
EKGCRMCCAMMESDVNRKWKKDWLDCN
ERKWKIFCACLRSTCKEKWRDEWFDEG
DRKIDPMCGCWNNDCRKKMKQRVFEEY
ERKLHPLCGMFGPDCKRKVRSTIFEEE
DRKIQMVCNCFEHWCKRKFRRWLIEEQ
ERGLPKMCECLEPACDGKYWKAFLDYK
ERAAQVLEACIEHQCRRKMKRNYLEMK
ERAMNMLEQCLACWFDNKLRNDYFDVK
ERRFKFMCGCVPHWCRPKMKKSWLEAE
DRPVQVCCGCLEKDMKKRRRRTYLEVE
PKGVQCFRSMCDKDLKRRRGKVVFEPE
EKGMCCIWGMCEQELRRKRDKCVIEIE
ERRLPGIAPECDKELRKRYKKCFFEIS
ERKAHCFTTPCEQDVKKRRRKCLFEWQ
EKKFPCVVAWCEPEISKRRRRMWFETK
ERDLECIIGQCEGEFGKRRKKRMLERA
EKAPPCFACACDADFRNRRKKPYFEVN
EKPIRCLPKCLEKDFKPRRRKYFIECP
EKPFKAITAMVEHEIKNKYSKEVLEWE
DRPMRHLMPVMDKDLKSKHGKEYLEVE
ERNVKDLYKWYCPNFKQKCKGEYIETD
EKPCRDCGNPRCQGWKTKCKQDEIEVD
GKPCKDFHKERIKACKKKLMADVFEHE
EKPMKQFVKYRGPCFRSKCKGDFFEVA
KRALKIFKRELCKPYRPHCSSVYLDWE
RDSVKFLKQEMCKCYRPECDGEAFDIE
KRPCGVWRAEICKCYRNNCDHAWLEHD
KKEGAWYRPDLCRCFRAECEGCAFEKE
KLAMREFKKAFCTCIKQECDCEVLEME
KPKQACMRPWVCGCFRAECDCCTFYEE
KEPQNMFRAIFCPCMNPECDAAHLRRD
RNERPVLYAPLCDCLECECEHPHLRKR
REEYKKMREMCCDKFDNDLECSRFRKQ
REECTKIFEIVCAGFQDDCESPRLRKR
KDEMPLVIGIFRASFDDEFEDTWLRKP
KNERKHWAGCLKPRIDGEWDEVHFRRK
KKQPEMWCHCVKARCDDEDQDKDLRMK
KDRMEVVCPCVSNRCEDEVEDKRIRHK
KDPFQKVLDGYSRCVDHECEQKRFRWK
KDDYEKMYSIFCQCMDRECDHKWFRHK
KDDKEPFVQAWCDCVDGDCEERKFRPK
KEAFDWFGARMRECCEQECEDKIIKKR
KEDMTAIRARVCDWFDKECPCPFFKRK
KEEMAKYTEMFKACLDPECEEGIFRRG
KDECRRFPEVMPPALDPEWEDCILKRR
KETHERCGEALRSACEGDVEEKPCRTK
KDGIERFAECMTPALEPEIDNKYMRCR
KDPVEKCADVYMGMVDSDLNNKHLRCK
KETCEKCSESYCPCFEKECEPKVFRKR
KDPMERMWEVYCACIEEDCNPKFLKAK
DDPMDRLERKYAQCYDASCKVKWMRWK
EDCMEKLYDCWKPTIDRDIKDRTLRCK
RDGHSKCCEVYHGVIDAEFDDPRFRCA
RDQGDKCCEMYGAVFDNEFEDRGFRCK
RDACKKCRDHIAHSFDDEIDDEILKCQ
REPHTACWQKFKDAVEAEIEDPHLRCP
KDCVNRLVEMWKGPLEGEWDDHLFKCA
KACMEYFHPHLREHFEPEMDDNIFKCK
KWGCSICCGMVKPRFDEEDGDAPLRCR
KDAPCAFSRKIRNRFEEDYYDCHFRLK
KEPHCCFMTGCKGRFDPDYDECFLRTK
RPNICCMPKQCKPRMEDDYRECLLRSR
KDVCAAISGALRMRLDPDIEEPCIRAS
KHGCKIFMAVIKGKLSEEYEETCFRMS
KETCDCFVPIWKDKIEEEEMDGCLRAK
KEGIKVLRKKIHEYDNEDMEEDRLKAD
KEELKVIKGKLGEMYDQDWEPGIFKKD
KDDQQWMPPKYHEGVEAEMDAKKLRKK
KDDWGQFGRKVCDCLEKDMDAGHLRKK
KDEHTPWYPKWADVIDAELEGCHFRKK
RDEWSRLYQKVCDPFDNDMECAIIRRR
KEEMKYLAQIMCMCVDPECYCQWLRKG
RDKVDRFVDLYCKCITNDCYDRKLRYG
KEEPECFVPAYCDCLEPECECRWFRSA
REEMEFFCQMFCNCCDPECESRFLRKR
KSDMDYLWGLVCVCLDTDCETRFLRRK
KEDNDCYREAFCACIDNECDQHTIRKD
KSDHPKLRDMFCACLDAECESWSLRRR
KDDWEVIAWYICDSMDAECEQRHFRRR
KEDVECLGSEFCSCVDAECDCRFLKKH
KDETDKIPQNWCACMDPECECKWFRRH
KQEVEGLDTRLCECWDGECTMRLWRRK
KWELRWFHNKLCDCFETECQCPVFRKK
KDPPRALPAKLVDCWEGECDARRFRRK
RDEGACLQHKIKDCFETECDEYGFKFK
KNEFSYFYNCIKCSLEGDFEEHVLKKK
RGDMCGFAKPCRQKVGDEYTDCVLKRG
RDDYAAIAVKIREHINPDFDECRLRKT
KEACEVLKVKVKEPYEDDMDEPRFRVD
KDNFDCFKDKCVDAYDNEMEAHCLRKN
KEDQEKYKERVVEVYDPEVDARCFRRS
REDFPCIRPPCCQPYRSECEAWVLRRD
KEEIEQYDKALCGWYDDECECRMLKKK
KEEIKQFRRKCCECFPHECYAGILRRQ
KEQHEVFPAKLCECIEGECECQYIRRP
KEDMQCLCPVWCAIIDAEVSAMYLRRN
KENFDYVGGCIPCSCDEEVEPKRLRRN
RQAQDSFCQCLKCSCEHEFDEKFMKMR
KDQMAVLCGCIKGACDDEFDEGWFRPS
KEHIDFFCACLVSVCTTEFEPRKFKHD
RDPFNVLCACLCDMCRTELDTSRFRCD
KDNLEGICACIKHMCDNELEDKTFRQK
KDSVDCICQIIREPCGGEWDDKLLRVG
KEDMDCLMSLCRAGLVQDWEDKYLKKP
REELPIFHKHIKDRYDEEYDECLLKRH
REEMNVFAAGCKAKCDDEWPEVYLRKT
KNELHKLDEIFKAKIDEELDEHMLHRK
KEESPALAGNCKQALDSEIDEPHCRRN
KEEASFMVKHYRHCFDAEMDDRRFRKK
REEIGWIKPTLCDGADNECECPLFRKE
RNEVRVLKPTLCKCMDQECQCTMLRKN
RRELRNFVDTYCPCFHGDCECEIFDKS
KDELGRFREQLCAPLKPECECVVVYKD
RYEVRDLRRYYCGSLEHECDCPFIRKE
REDLPALQSKVCDMFDSDFECYFFRKT
RDEIQKFADRMCEIMDEDCTCIMLRKS
RDEWQVFKTGLCNCIEGDCACNFLRKE
KDEIDKLKEYLCRCMPEECDCSFLRRE
RDSSEALKYPFCQCMRHECDGKRFRAD
KDGSEALAQCMPCGCRPEFEHKKFRAE
KDEAACWKGCMPSKLRAELDTWHFRKE
KEDCPIICTMMCPYWQQEMEPMHFRRD
KTDFPVICPGLRDICDTELEERIIRRH
KDEAKPLCSMMKHCCPNELEDHRIRKQ
REEIKNFCPCYAGRCEQEMSAELIKKG
KDDPQILCVCFRHGCDGELENKWIRRH
RDDVSHVCHCMKQRCPDEYEEWRLRTD
RECVEVIAPCLKCHCNHDMREKWLRCG
RPCCEWCKPRIKDKFDHDVEERLLRCD
RQCCEYCDRRLRPNFDDDIEEKYMKCK
KEACDRCKDAFGTTVKEELESTFVKCE
KECCEKCKEGMCQGMRKDCDCKWFRCE
RETPEKWKQAYCGAIHSDCECKRFRIE
REAWDKVKEPWCSFVKSDCDCKRLHQE
RQDDDCFKAELCKWWKDDFDCKRLHKE
KRPFQELRREICRHYKDDCDCHFFEWE
KRDFAWIQRWMCPCMKGDCMCVWFERE
KKTIAWMKPTLCSDYKRDCYCTFLDNE
KKEWKCLRYDLCKCYKPDCNQIFLERE
KKDYPHIRSDLCKCYRPECDCDIFEKE
RKSAKVMKKDVCRCYRSNCECEYLEVD
SKRASCFKQDMCRCFKTDCCCHLFDHE
RKRMNEFSKGMCSCYKQECECAYLEDE
RRAVPELKHMWCGCFKPECDCNLFDLE
EKKLAQFDRDLCRRYKQKWQCVILEEH
GAKWGLMRAEICKHYKKKCCCACFDEE
EKKFPEIPKEMCKCYAKRCHAYMLDDP
EHKCTAMKREVCNNIRSKCCGCCLEEE
DKKFSYMRRDICRGWKAKCSAVVFEEE
DKKVGDFTKWFAPAMKAKMRSMYLEET
DKKLHDFKRVIGAWFKANIKNWVLEEE
ERRIPCLYQACCQIMRRKMKCCYFEDP
ERKLESFPNLCCAPMRTKLRCNMFEEH
EKKFKHMPNTLCTCFDCKCRCELFDEK
EPQMQTFEDNMCKCMDAKCRCAFFDFR
EHKLEIIEAILCTCVDNKCKDVMFDEK
ERRMEAWAGLICKYINRKCKPVYFDDK
EKRFPVFRRELVKFIRHRVRAVWFDDD
DRKNGQMMKWIVKFFKKRLRAGEFDEE
DRKNKCWVPVCWKFMKARMRPAEFDEE
DKKGNVFEACIECCIQPKLKKCHLEER
DKEIGALEGCFECPCDSKISRTMLEVK
EKTIHCFDTCIESRCRDKWNKWILEGR
DKEAPCVDQCCDHECHKRYQKCMLDTK
EKKASCYPQCCAAVMRSRVRSCDLEEQ
DNKQGQLRRECMRHLRQKMRHCLFDEE
DRKMHAFVTKMCDLLGKRIRCCILDEA
EKKFNPLWRVWIPGLRSKVKHGYLDEE
DKKMKLMHAVLERSFRTKVKRDYFDWD
EKACKILETPVPHPYERKWRTGYIEIK
EKAVRCVECKLKQCYDKKCRDVLLEVK
ETALKCFEPCLEGKLEEKITKQFFDLR
EKAWKCVCPGVESKISEKYHKEWFECH
EKRISQFCHCLERCCRGRIKRTMLEEH
DRKSCCVPQECDRDLRKRYKKCFFEEN
DKEMPIMLTCWDGDIKKKRHKLFFEKE
ERAMACFACACEWEVKRKRYRCFLELN
ESRWEPVGTWIERMIKGKFRKYVLEED
DRRVACIACSCESSVKSRWRRMFLDEN
DRRCPVVKASVEHPFKKRWAKLVFEDE
DKRLGWIHPCIEGWCHEKMGKDLFEDD
EKRVSHIADCFEHACKQRMRKPLIEEN
ENKMEMICQCFAACCKHRFRGHWLEDK
EKKFASFCACLQCTCHRRMRGAYFDEH
EKKMGAFCTIMWRMCKPKIKHMIFEEH
EKKQEMFCPCFVKMCDNKIKSTDFDEN
ERKIGHIVSCCEQVCNQKIKKCELEIK
EKKIPCLHCCCQQYCDNKFKKWWLEEH
EKKIRDICKCLRRDCHKKYKEVALEVH
ERKCKECCKDMPEVCGPKFRQEILEEG
EKSIKDICTCWVANCKDKLKKEYFEAD
GRAAKMLKPCMEAECRKNRHKDVFEVE
QHDVKMLIDCFDCELRKNRDKECFERE
DRDQKCICQVWDGECKKKRTRERIDRN
ENELKIWGGCFDADCKKRRAKYIIDRD
KTEVNVIHEPVDGDFKREREKCHFDKD
KKDWCVFRMALDGDMRGDHENVWFDRD
KKPFGVLRCKCDNDWKRDHYRAMFEVE
KKDGRAWKNCIECDCRKKRDRGYFEHE
DREVQGYKNCVEQDCKNKRSKAILEKE
EREPCQISSVLDMDVRRRRRRCYLEKD
DNPGRAVCSVFDCDIKRKYRRWWLEVP
EKSINACCPAIDCEFKRKRKKHFIECQ
EKSCNACYPAVENDLMKKRCRACFECP
ERHCQHCKHAFERDVKNKRKKAWFDCD
EKHCERCMDEMEKMFKQRWKKHVFECA
EKKCDCMQACLEAPIRHRINRQWLEEE
ERKHGCMGCWIDRALRAKFKRCDLEEQ
EKRLDCIAAACDRPVKPRYKRQVFEDG
EKRMPVFHTWVEKVMKPKARKVLLEDN
ERPNNCMNCELEKWMHKKMKKDDLEWT
EKAGRCVPCDCPNEWKKKYRHCDLEID
EKKWDALLQVIERDIRKKKKRAWFESE
DRRVPILMACMESECHRKYNKYIFDEP
DKSVDCLMPWCERRFNDRYHKSVFDFP
DRHAACLAAWMEADLTRKYRKLWFDCS
DKGISCFWGLCDKELRRKYRKMYFEGR
EKRFACMVTECDREIKQKYTKIFFEEP
EKSFSGFCQPCDKNCKDKHKKCYFEVP
ERKIKPLWTHLDCDFRRKRKKPLIEMP
EKGCKKCMSMYEREFRDKRKREYFECQ
DYCCKECQKEYGTAMRSRVRPEIFECG
DYCCQWCNRTMDKMLRNRFRKWWLECD
EKGCPCCKTEFVKPYKKKFRPYFFECD
EKCMKECMRAMGKDLRKRFRSHWLECP
EKCIKMVHCGFETDFKPKIRKEMFECN
EKACPACKAGLENDWRKKINKVWMECE
DKSIAAWMTWIDCDMKRRRRRVFFEGD
DKPCPWLMRTLDGEMKKKHNKVWLEVQ
DKKVRMLAKAFDSDVKKKKHKCILEWD
ERKHAVIAPICDKEFRKKRRRCWLEQG
EQPQPCIIPYCEREVKKRYKKCLLEVD
ERDVNCLYSMCEKDIKKRRKKDLIDRQ
DRRYSCMPPHCDKDWKRKRRRCMFEWE
ESQCDCIPGQCEQDMRRKRWRCVLEVE
ESVACCLPCPLDREWKTKLKKCFLELQ
EKKIHCFACPCDTQFHRKIKKCMFEAN
DRNKTCWECKCDEWFRKKVKKCEFDDR
EKQLGCMECPCYERFEQKLHPCFLDFK
ERAPCCWDPWCCSEYEKRFKGCYFDVR
ERSCHCIDNPCVTRYDNKLRTCWLEAK
EKRCHAMDAEVAKDRERRYTACFLDDK
EKGLGCIECDWTRQRDNKMKKAWLEVK
EKKFSPFEREMAKCHEKKIKACVLEEK
ERAWEVCDAYIASEHDRKIKARYFEGK
DKGFPVVMRFCEKELNKRRHKCYLDIQ
EREVACLYTYCDHEVGKRRSKCWLDRG
EKQVPMFDQVCEPERTKKYKKCQLDWK
EKPIRVIKWGWESEFKRKRKKPYLECE
ERNCGQCCPAMDNDFKKRHRKVGLECN
DKRVRWFKYAMCSCIKAKCRPYELEEE
EPRMGDFYRFMCACIKPKCRAPFLDEE
DRRLGQFETDMCRCHNDKCRPAVFEES
ENRPTMWENEFCKCHKDKCPSAWFEEK
ETKPDMLKNEFCRCLKSKCRGSWFEWE
EKRARCIHAEICKTVRGKCKAEFVDED
EKRLQAFSRVFCCCIKQKCRPSIFEED
EKRSKCVSAVIGMHLKAKFKREELEED
DKKQRVVFAILAACLNCRCRGVDFDEQ
DRRMPLWTRLLCAWFRGKCRGMWIEEN
ERKTQMIPEMVCACIRPKCKNCDLEED
ERRIDGLMNICHKFFNHKIKHGLLEEH
DRRVDYLCPWMAKMCSQKFRPHYLDEC
DKPMGMMCQMMEPVCKPRWKRMWFDIN
DRKWRICVSVFERRVYDRYKRWYLECN
DRAMGCCMGAIEHRFGDKYHKVWIDCN
ERGCPCCEPVFEPRIKEKFRRAWFECQ
ERACADCEHGVEPYIDKKYKKLWLECR
DKACACLDPKLEDGYDQKWKKAPFEVK
EKGHNCIVQFCERYVDRRMKKHDLEAR
DKRRSCYMACCESACEGKLKRADIDEK
EKKMACFRQWLDSVLKGKLKKIYIDED
EKSYKCMACTFESVFRRKIKKPEFEGD
EKTVRGLVDGYEKYVRRRIKKDELEVQ
EKDCPMCTTVFEPVCKKKLRKWHLECD
EKRWKWMVPVLEAPLKSRMKKNILEES
DNALPALCPALETCIKPRWRKWILDIQ
ERPMPPLFPCIESDCKTKYKKYWLEVD
EKSAEAMCPWIDGDCRKKRKKAMLEAD
EYKCDTLVKVAEKEVKKKRKRAMFEWT
EKNTPCLVANCDHEVQKRRRKCEFDQA
EKKICCLGQKCEEEAHKKRPRCFLDQG
ERDGQCYMPCCEHDISKKRMRCYFEKP
SRDYKVIRPMIEPEFRKRREKARLEKE
KHEIPVVKASLDSDIRKDREKVRIDKE
RKPCGCVKSYCDPEMKKDREKYAIECE
KHPMGTLPNACEQEVRRQREKCHLDVE
KHDCKCITSVCETEIKKDKVKGCLDRE
KCDCKWFRPAVEGEYKKQRDKGCIGKE
KACCKVLRVQFDAEFKRERDKQIFTCE
RDCCTYCRKIFKVELNRELWDMCFRCD
RDCCRACKGVLRDHLDAEIDEDWFRCD
KDHCAGCRHWIRPVVEGEVDEIYLRCD
RDCCNVCAPLFRASLEPEYPEAHLRCK
KDPCRICKTNLRPKMHEEYEQVWLRCD
KDHFSVCRGPLKQKIDEDYEDAILRCD
KEVLEPLWATIKERMDDDFEDKFLKVC
KDEEKCLRCKLKEQWEPDWEDSKLRRP
KDDPASWRDRVVEAWENEVDCAYFKKE
KEEAAAVQYKIAEKYEDELDQVRFRRR
KDEGTGWERKCVDAIEADIEASGMRRK
RQEAGKFPERMCEHWDTDCPCWVLRKR
REEFPWVCRKYCECLESDCCPHFLKKK
REEATGIAAKMCECFDGECEANIIKKP
KDEVKMWKQWFADCMDCDFEPGVFKKD
KEELNAIMPLVRDPFDKDWEDGLLKKK
KEEMDFFMPLYKQHLDGECEDKIFRRK
RDGKQVCQVKLKDYINNEMDDKYFRCP
KEPRPCCQCAVKEDMDKEYEEIWFKCN
KEPIETLWHAVKAKVDPEYEETWIRIP
KEELATLPDRVIEHWDEDLEGALLRRR
RDELDAWCSPVAQICDEEFEARRLKKP
REEVGKMCACFHGCCEPEFDESIIKKK
RDGQSWLCPCIKSKCEEDWDDWRFKFT
KEDMEDLCKWWKPYCDGEMDDKYLKAT
KEGREYLCKCLRAECDKELDERCLKRA
KEGFEMICGGIKGPCYDEWEETFIKTP
REEKGNVCHCLMSMCNGEFEQTYFKKD
KEPFDCFCPLIKAKCEGEYDEKHLRCQ
KEGKSHFCGMFKSKCWNEYEEHYFRHC
KEEMNVWCNGMKTGCEDDIEDQYIRRQ
KEEMQGFKKSFGDCFESECETAYWKKE
KQDCDMFINVICACIDEECEQRALRKR
KKDFDRMCSVYMPCCENEFEQRWLRRK
KDQIPAVCACFKSKCDEEYDRWHIRVQ
KDPCTQFCKCIRAKCDDEIPDSSLRHK
KEAVDVICAELKERFDDEYDELFLRLP
KEEFNMISHWFWPWCDQEVDEMMLRKD
REECEHIKGVMRTPFDPEWEDVWFKKE
KDEFDGWMGMICHCLEEECEDGMLKKR
KTALECFETKIGECWEGECEPKCLRFR
RGCADHFEQKFGEKIEEEIEGKLFKIR
KDAIQCIECRFPDKWDEEVEPHFFRVK
KWPISGFEEKCWETYESDLEPCIFRQK
KDDIPIWETKIWDVYDEDMEPVFFRKK
RNDGACWEQKCVERMEDEVEACHFRRK
QEDIGCMECRCFERYDDQLVQCVLRFK
KDPWTCIHARCREAFDGEIENCVFRPT
KDDKQCFAVACTERVEEEWEDCWIRSN
KEEKECIMCLCRQAFEKELNDHYLRRN
REEYDCFAHMFGTVIEGDIEAKKLRKK
KEDMHWFVTRMKDWIEPDIEEWLFRKK
RDEWPKMVQVYKAHIEHDFHDPHLRKK
KDAMDHFPPAFRAQLDKDLEEHWLKMQ
KQCMETFCNGVKPPCDGEYEDRLFKCT
KWCFDRFRQCYKPGLDQDVEEKFLRCR
KEEFDSVCTCIRGYCEPDFEEAYLRIH
KETFGPLYTCFKDPCENEYEDMLFRAR
KGDVNRWPECIKCKCDQEIQEMLLKRG
KDSAESLCECLKVPCEREMQEKVLKRK
KDEPAHIYHRCREMLDYEFEEGRFRKK
KDELNCLGYKIREPLDQEWDDSLMRRK
RDEGPCLRHKCNEELYKEYDGCYCRKE
REEMACWRSRCVEAMEDDIDACTLRRE
KDDQCCFNVAIHDVLEKELWHCILRKK
KEEFEYFHHVFQQCCYGECENYRLKRD
KEDPKMYKPLFGAWVEDEMESMHFKRD
KEEAHQIDERFCPWLEGDCECPMFRKS
REEHSMVHPACCGSIEQEFECCRLRRD
KDEMCCIKIGCSAPIEHEIEECMLRKE
REAWTWLAPRWRDMLEPDIEDNRLRIN
RDKIDMLCPCWKHHCDDEFDDRYLKAD
RDDMQALCPCWKPWCNPEMEQRYFRSS
KYPGDPLCGCVKGHCDPEFEETLVRWN
RRARDDLIRCCRQKCEEDYEDSDLRVK
RDDRTKIFGWYCPCIDPDCDSKRLRKK
REELDKLVDVYSPPIDSECEHKILRRH
RDDKEKVEECIKCPLEAEFEDRIFRKK
KEEASCMCCGWKGVCEQEVEDMLLRKD
KEGMNRFCECVKARCEEEYAEHMLKWR
RWPVKWICGCLKMRCDEDEEECFLRAS
APDIKKLCGCYKPRCDDEYCDQVLRKR
KEEIDIFCGCLQCDCDEDVEQKRLRKT
KSAHDKMCECYMPSCDDEVEQRHLRMA
KPDVPRLCDCYMQMCETDIEGWWFRRR
RDDTKRWCECFMGWCCKDFDQWRFRRA
KMDIKMLCNCFKATCDRDLEETMLRRQ
RDQAKMLCTCFRDRCDEDEWDEMLRLR
REELECVCGGFKYACDAELWEYILRRG
REEPKPWCGQMKEVCDQDLEEEHFRRH
KRGCTGICKSFKDRCDGEYEEVYIRTH
KDAADEVCKCMRHRCRQELEERMLRLA
KEDLKMLASLFRALCDSEWEEWYLRKG
KEEWACFAACVRDMVDNDFEDVVFRKN
KEEKDRIWPCVKAKCDPEFDDRWIRKR
KEECAKIPDILRCKLEDDCDEFHFRKR
KEELGILKGVLHGWMDPEFEDGMFKRN
RDNMDKLVDVYSSCIDPECEEKHFKHG
KNEKRKLDERVADKYENEVEQPMLKKK
KEEIPMLDQRMAEVYEQEIEAMHFRRK
KDEKAVFQPKIVERVEEELSAWSLRRK
KDEMAYMCDGMAGICEKELDNCWFRKR
KESLEKVCDCFMEICDAEFEGKMFKSA
RDTAERLCDIWRAACNDEIDDKNLKYN
KDGADRFHEVLKPTLEQDFDEYHFKGH
KERPEPFGACFKPHCDEEYEEKKFRHR
KYEMSTYCECVKGKCPEEFEEVFFRRH
KWAFKRVCNAYKGRCDNEYEEIILRIH
RDSMAGICNCMKQKCEEDWQECYFRTH
REDRQVLAGCFKCPCNEDMDEKRVRRG
KDTFELMCQCVKDYCGNEMEEKRFKGS
KEQIEFMCKCMKGSCDTDIEEHIFRWQ
KENSDFVCKCVRNHCEGDFEERRLRVT
REAMELMCAKMKPKCDNEYEDKWLRCH
REPCESCCSGYRGGCDQEIQDKYFRCN
KDGGTCCWQVCRQMMEEEFEDGIFRCH
RDDHQCIMGCCRQAFKPEFDEVHFRSE
KEGDSCWVCIMRAVLEGDVDESRFRRR
KDSMPCLVSWCRNIIEPDLDECWLRKQ
KDDKKCWVCWCRPMLEADVEEPYFRHQ
KEPISCIAGGCREVIEPDVEDSILRLK
KESACCIYCHCRANFEAEFEECFLKTS
KDDCCCLKCCCKGHVYSEYHECCLRRD
KEEMHCLRVCCGQTMSSEVDECMFKRD
RREACCFRCTCMEMLHEEIEACFFHKD
RDEMGCFRCWCNECLPSDLGQCILRKE
RDEYSALKYPVGPQVKKDCDPCRIRRE
RDEACCFKDPVFPGYEGEIEGMRLRKD
KEDLNKLMNCMAHICDAEVEDMRFRRG
KEDGSKFCECFQHRCDDEWDQCNIKRG
KEDINCLCGCFKGACEGEWEEVFIRKP
KEAVDMFCKCLKPPCNHEWDDRLLRAS
KDRMEIFCSCVAECCDDDLEAKRLKIN
KEGMQAIATCFKQRLEQEYDECRFKAK
KEQARTLGPRVKDKFEEEDEDPHLRVK
KDYRDCLCCGLKPRCDDELEEKYFRLR
NESMEALYCCLRCAMDKDIKERLLKNK
RDELDRFCECLKCHFEHEWKERLMKKK
KEEVKCFHPALRGHFDNEWGDVMLRKD
KEEHKCFRCKLREPIDHEMSADFFKRP
KEELGWVKGRCMDTYEDEIDAWRLKHD
KEDMQRYQEVICPHLDDECEHVLLKRE
KDDLSDFRRMICMWFKGECEGAMLHRD
KSECDEYMREYVKCMKDDFCPLCLEKE
KDDCPEWPKELIKAWRSDLCCCCLDKE
RKDVCWLPREFCRHWRHDFVCCILDKG
RRKVKAIKDEVCKSYKNRCDCSYFDWE
DRKLKPIKDDWCKQYKKNFGCEMMDEE
DDKLKCLMQQICKCFKHKLKCEYLDDE
DKKEKVMASCLCCCVRTKCKSESLDES
DKTMKVLMKDVCRVFRPRCAGEWLEIE
DRATRPLVQGWCNCLETRCKSEDFYLR
ERAMKLFEPPICNCMEERCRCEWFEMR
EKAMDVCEAALCKCIECRCRCSYLEGR
DRRMNALETMMCKCWKKRCRGYLFDWK
ERKSRCLAMACCRCFKSKCKHQYVEEQ
DKKLDKFGEPWCHCVKKKCKCHFIEYA
EKAASIIGPEWCKGMKSKCKCRYFEAG
EKAATHFRDEFCRDWRSRCYCGLFEAE
EKPCGKIEETWCAYIDPRMHCPFLEWR
DHPLDQLENMFCEVWETRFRCHFFDFK
ERAYNALETGICTVVDKKIRCSLLELK
EKGGTEFERYMCPALEAKCKCAFIDAK
EKQVTPLDGDHCKCYEPRCKATFIDCK
EKPYQCFYGWCSNAMDGRLRSAELDMK
ERPRTCVWSCCAGRLDDRLRPCDIRLK
ERKASAVTAVCEKDLGRRYRKCYFDYN
ERKVSCCVHKCFKVFRGRIKKCYLDER
EDPVSCMPCECERYLSRKLRKPWFDWG
EKGMVWFKYHMDGDWKKKRRKCFLDGD
EKRFHHMMQVCDGEVKKKRAKCVFETE
EHQQKLCCPRVEDEFRKRRTKAYIDCE
DKKVAVLCGWIEGECSKKKNKWYFDTS
DRRMGCITPEMEKEAKKRRKKWYFDFE
DSKFECMVDVCDKDLRKRHSKCMFEEP
DKAFDCFVTVWEQCVRTKCKKKYLELE
ERKLAYLREAMEGCVKSRCRKVYLEED
DKKNQMVAAVLDPCLRSRCRHMDLDDE
DKKMRLLLAFLQACFRRRCKNDYLDYT
ERPKKCFVCAWHGCLKPKCKKEYFDLN
ERAFKFLMAVMCTCLRPKCKGEIFEWG
DRGCQEMVRVWCKCWKSKCRSPWFEFE
DKRIEPIYQTVCPVFKAKCKCKFFEER
ERKMGVMFDMCCTCFTRKCKACILDEK
EKKKPVIWMAMDACLDCRCKKYDLDEH
SKKLPCFGAGVEGDMRKKHCKVLFEED
DKTGGACYKMLERDIRKKRRKVQLECP
DKSCKQCCTHYEEECCRKYGKEFIECC
EDGIKGVWPMLECPFKNKWRKELLDLE
EHSCREWHTWYDPCFKSKFKKECLEGD
ERRHPTVVNCFEAELTKKYRKHDFEDT
EKRPRCWCHAMENEFHRRIKKDEFDPP
EKSVGGLRPACEHHFKRKLRKCYFEIE
NKSLPCVRGHCEDDEKKKRPKCLFETE
ENDCCCVKEQCENDYAKKRTKCCLDRE
DSQANCMINPCDTELHKRRYKCVLDFD
ERQCACVAGWCDSEPKKRRHRCCLEKE
ERQPACLMGACESEMRKRRKKIEFEYD
DSPCGMIRVHFEEEMRKRRPRVCLDMD
DKNYRGIIAVVEGELRRRRKKEDLEAD
DRTMTLMAGCVEGECRRRRTKPFLEWE
ENKATVIRQCVECPCKGRWKKAHLDEE
DRKLHGVCPCCETMCKHRYWKCMLEED
ERALPHFAHCFEACCRSKCKRMIFEIR
ERPVDSVCNCFDQECTKKHRRHDLEMQ
ERPFAALVGCFECECKKRRERVIFDWQ
DRGLTMMKPVCEGDIKKKRNRCYLEFD
GYEICCWSQHCEDEFRKKRGKCILERD
DKDVACMPDICETEWKKKRIKCMFEKD
DKAMKCIACYCDAEFKHKWRRELLEMD
DKAWKAMCECVEGECKKKTHKEGIEMP
EKKFDHLWGCFENICREKLHRKFFDEP
DKRFPPFCGCVDGCCRGKMHRPLIEER
ERKIRAYCRCVVAMCDGKFRKTLLEDS
EKKAKLFCKGHPKCCKQKCRKDDLDPD
EKGVKVLPVHFEDEFKKKVRKDYLESN
DKKLPIFCSHVEDECRKRKKKYILDWD
ERGLKPFCNTWEKACHQKIRKWYLDVC
ERKASTICDCMENPCNPKWKKTWCDEQ
EKKAHEMCRCWMQCCHGRLRQMEFDEN
ERKSQEFCRCYHQVCHGKLKPEDLDEH
ERKVGAICAEIWKMCGTKFKPPLFDEH
DRKPKMWWNCFGCNCRKKIKKMYIEER
EKKHGEFHRCFGCACNPKIKGHYIEDQ
EKKANALCNCFHRWCKKKMRRATIEQQ
ESRCDEMMRYWIPVFKSRLKGHFLDEE
ERKLREMRNCMDCDIRRKYKKVVLDDD
ERKVAEINKMVHVPLRHKWKKVIFDDE
DRKLGELKRMCCTVIRSKISKCFLEED
GHKISCIRNLCCASLKEGVPPCWFDEE
EKKAKSMKRVHPAAIKQKCKPEWFEEE
EKKCKELHRAWAAAMKSKVKGECVEEP
DKKPGWIRPMLNKWLRPKCRGPWFDED
ERKLKDMRKIAPAQMRKKWKSVIFDED
ERRFGPIKNVFESELRRRMRRDMIDEE
DRTLSMLHPVIDAEFKKRCRKVYLDND
DKEPRMCVQAFEKELTKKRRKWDFECS
EHKWQMCGPALDAEIKKRRKKVCIDGN
DRRLGCCLSYCEREVKKKRTKAYFDCE
DKKQAWCCGVLEPEIKNKRRKIYFDVS
EKKFNGFGTVFDHEVKKRRRKTYLEEQ
ERKIKFFCRGIDADVKRKRSKAVFEAD
EKKCKNIRNVMDAELRKKRKKECIESD
EKPADCCVGGMDHYVKKKHKKYFFECE
DKPCEWCAPWMENDVKRKRYRHWLDCE
EKGCGACKGPVENEWKRKRQRALIDHE
EKSMKAMAQHLEGEMKKRRHKVCLEIE
QRAVPMCKGHFDKNMRKKRKKWVLDCD
EKGRPCVIPYCERDMKRKYRRWDFDVQ
DRRRACLVCCCPCPCETRWKECEFEEK
EERIDRIPECFACCCENKCPATWLREK
EEGRTKMDECFVSRCEEYIKAMYLKGK
EEAFTRFNECLPCNCEDRWNPIILRWK
DDAVERLDDCIACACEGEITPKVIRVK
DDQWEMLCYCFCPCCEHECSQKGLRLK
DDKFKIFPAPLCHCWEPKCKTFYIRQK
DENIDHMEHRMCECVDARCRCRMLRDK
GKHMEPFEQAFCGCMEANCGCPFLDEK
EKACNHFEGGWCSCYDSRCWAPVLDVK
DKTMPCFWTDWCRCLEKKCRAPYFEMK
EKGKSIIARPMCHCIDQRCKPIEFDAK
DREFNVFVAPLCPCFEAKCRCAILDKR
ENEMEIFWKPLCGCVDAKCKCMFLDKK
DRGLEVFEKSFCACLNSKCHCHMLDFK
EKTVDQLEGDICACRETKCHPKFFEEK
DKPVSWMDKECCKLRKKRCHSHILEMK
DTRMPMWEKEICKMKDEKCAPWILEEK
DRAVTAVDNDICKCRQGKCWGVLFELK
DRAKQMFDQEFCKLRNKRCKQGELDMK
DKKCPFMDHDLAKMYNRRIRAMCLDEK
DKKAQCMEAVCMGYVDAKLRQCIFEEK
ERRSHCIAQWCSPMMSPKIKKCDFEDT
EKTMTCWMAWCDRWMHKKFKRPYFDPH
DKKWDPMVGVWYKLLRRRLKKHEFEFD
ERKYEQLCACLECHCHAKIRKHDFEEP
EKGFKALVKCIECKIESKLRKYYIEGR
DKAVVALESHFEEDCDKRYRKVFIELK
DKAVGCLDCNVEKKHDDRYYKVVLDCK
EKQVSCLECRIDEGFDPKIRKAVIDMK
EKDEPCLECCCAPVFDTKLRGAWFERK
ERRWPCIECQCRKPINNKFRTCMVEDR
ERRMCCILGDCYRILSNKMYHCFLDDA
EGKMQCIDCGCGGWLERKMKNYFLDEK
EKRLACIECMCWQRIDTKLRPGMFDEK
EPRIQCLGADCARSYKQKLHAHLLEED
EKRVTCIVQVCCRMFKGKIRTSWLEEQ
EKKMNVIPGEYCRCVRGRCKARILEDT
DSKVKEWKKFHCSGFKRKCCHECFEED
EKEMRDMASIHCGCLRGKCAGDWLEWQ
DKKFKDFGRIYCSCMRHRCQCEMLEDG
EKRIPMLMRSMCACFKTKCKGWWLDIQ
DKHVGILKQEICNCWKHKCRPIFLDIE
EKKMGWFPYELCKNMKSRCKGPFFEDN
EYRLTCFRQEMCKCYRPKCRGWVVEDD
SIKLEPYKNEMCKCYRNRCHQKILEEE
EHKCQQLGEEFCKEVKKRCGCCCFESE
DKKSENVSGEMCKCFKTRCKCEYFEEE
DRQVKLISRCICGCLKKKCKTEVFEYE
EKKIRWLVPTICACFKAKCKCTLFEES
DRKAAYFEKTICGHLKKKCKCVLFEET
DRKASDFTRSYCNAMKNRVRCDYLEMD
DKKVQEIAKDHCKDFKKRLRCGIFEED
ERKACEIDREFVKPYKPKLKACFLEES
EHKVSCIGHECWRCYRDKLRPCLLEEG
EKEMGCLEDSCCNTMNRKCRCCWFDNK
ENSLPCIYAMCCNAMDKRLRCCWLRFK
EDKADCICCCCVGACEPTVKPCWLREK
EDRVDCIYCACKAYIDRHLRECRFREK
DEAIPCLVSACMSIIEGRLKQCQFRFK
DDALQCVEPKCMDAIEADMNGCYLRLK
EEPMCCLDARCRDSVETKLRECFLNLK
EDGVDCIWGMLKHEVEKNYKEKYLKAK
REATDAVCPNLKDPCEPELEEKMLKVC
KEAFEKFCDGLRRRCTDEYHEKWIRVA
KRELPRMSQAWKGRFEDEIEERWIRRK
REEKEQWGKHVRAVFDTDIEDKKFRKG
KDEVSCLCCVFHPWLVPEMEEKTFHRP
KDEVNVVRAMLKPFLDEEIEETILKKD
KQDMSWWTPIIKAVVDHELEEVFMRRD
KEDPDCLLAVCKEAIDPDFEECYLRAK
KDDYGCMVQMVKDPLEPEYEDWRFRHR
KDDLRCFAKLLRAMIEHDLEDHYFRRN
KNEVQGFARCFRDGIDSEWEEIMLKRK
KEGMSKFHQCIKGTCDGEIEDNRLKPH
KENFTAFHGCLKMTCRSEMQEVMFRKE
KDSGARITDCLKVSCEEEFEEMHFRAR
KEDPCAMGDCVKSRCEDDVDDVRIRRK
RREITQLCTCIKHKCEDDFEDAMFRPK
KDTVACLCRSCKRKCWEEYQECMLRMG
KEPCAHFKHSCKDKAGEEYDECCLKWE
KDAMPAIRTGCKGRWRDDFYECAIRWE
KEPLPCINPHCRDSWDEEHDECIFKVK
KDDVPCLMCRCRQRVEEEMEEQMFRRG
KEQWQCMCCVVRPKLDSEWEDVFFRWS
KEDCEMLAKCFKARCDEDEEESLIRPK
KEPMPVLLSCFKAKCEEEEEQHHFRAK
KECCSALNGCWRCRLEHEIDEQILKCR
RECLEDLEKCLTGALDVELDERWFRCK
RRARDVFAPVFKNKLEKDIHEKDLRIK
RRAKACLYSPIKTPFEREYNEAEFRIK
KGSRGVLCKCLRQKCDPELDDTYLRSK
KVEMHYICKFLRDRCDDDYEDHFIRKH
KSDIPYMIPVFKAWFDPEFEDCFFRRS
KDELGPFCPHLRDCCETDYVEAIFKKR
KEECKCVHCHVRDMFEQEVPECFLKRK
KDECSACPAMLKACLDAEFEENWIRGR
KDEPECYNCALKAHVDPDYEEVKFRKK
KDEGQCITCALRGIMERDLEEIRLRSK
KEPMDMVCCHWRDKCEDELEDHVLRMG
KEDCDNFCQCYAAGCDKEFSGRVIRRR
REDMEPWCACITSVCEAEVEPKIFKRQ
REDAQIICACFNHWCEPDIEGKRLRRK
KEGHNPFCQWLHPRCEAEFEEQRLKRQ
KEEVENIGNCWRAPLENDLDDKHIRKK
KDEVDCMGCALKANVEKEINEKRLRRK
KEDHNMLVEMLKECLEGDMEDKRLRKK
KEDAHCFPTCCKPPWEGELDEHYFRKK
KEGETVWCACLHHPCQAEMDDVKLKRD
KEQYAYFCSCFRSVCQTELDDYRFKYG
KAECKRVGECMKCHCDPEFEEYCLKRA
KDPMEKIATCVRCHCEPELEETILKIA
KENWAVICACMKTKCDEELDEVRVRSS
REDPTRYCSCIKSRCTDDWDERKLRKG
KDEKEKMCDYVCDCFVHECENRYFRRA
KEPLEKLAEVWCAALEGQCSARYFRWR
KNTMEWIMDYLCQCLEGECQGRYLKHK
KEEENGYMGPYCTCFEGDCECRRIRRH
REEYEKWQEIFNMTLDGDLDDKHIRRK
KEEMKSFAEMVGSMLDQDVESSWFKKK
KEEVGQWVEILGPTLDDELEGGLLKRC
REEVCHFVEAVQQSLDHDLEQCLLRRR
KEDCNRLVDAYYKCLDNEFNPGCLKRK
KEECEKFTPLLKAILERDLSNKCLRRK
REEFDPVVSVFKNLLEADLDEHLLKKN
KEAISFLGMALKCNVENDFDEMILRAR
REEAEHFCQIVRPSIDNDLEEKIVRRC
REEMKPICPCYRDCCETDIDEDYLKRA
RDENKHFCACWKCTCEGDIDEGYLRKH
KDPFDQIHKCYRGGCDGELWEKMLRYH
KQSHSPFEECCKCKLEDEYEECFLKTK
KEGCDKVPECFRGSLENDFEDSLFKCK
KECCDKLAEHFRHRMEEEYDESCFKMN
KENASVFPQCLRCPCETEWEEKHFKYR
KDHLDYLCPCIKQACESDIVERIIKHT
KEQIDALCGCMKGACETDWDDRLFRMN
KEEYDYLCTCFKNACDADYDEHPFRKA
KEDYAIWHRCIKDKCEGDMEEIRFRRN
RDEWDMLCGCLWGECDNELEEKYIRSS
RDEHDVFCQILAACCEQEIEKPNLRKN
KGECPRIEDCLHCTWDGDMDDAFIKKR
KDDFRTFESCIKCHIEHDFSDIFLKKK
RESFCMLEPMFKNRVEDDDDECLFRAK
KDGMPYFFKRCKDKLDEDEEECLIRYK
REQANCFCCCLKPKCEDDESEANLRYG
KETCNTLCPCIKHKCENDVEDSKLRPK
KDEFQMVCNCWSDMCDHDFEDPVFRKN
KEDIKWLCPCHKDRCESEYNEDWLRKG
KYEFEAFCDCIRAPCEKEYYETMMKKK
REKVNRFPDCVKAPCPSEYEEQKLKYH
KWPMDAIVKVVKGRVDDDYEDHYLRVG
KDGCKAICNSMKEKMDDDEDEAWIKCP
KQACERVNRAFKSRMEQDMQDRCIRLK
KEAPNVLVGKVRDHVDQDFEERWFKIK
RDPMKMLVKIIKARFDPDYDEWHLRWQ
KDPTDCMCGVWKGKVEEDEWDSRLRWK
KDTVEMLCGCMKSICDQELHDRMLRSG
KEQQDRYCECERGACDGDWQDKNLKRA
KENCEPIVACMRTKCEDEEGDTVLKMR
KEAIEVFLNCLRCKCEEELDDRLLKYK
REAIEIFCVAINDKCEEEYDDKILRFT
KDGMSIFCGCLRPCCEPDMDDMYFRMH
KEKFDYFCNCYRHACENDIVERVLKIR
KEPFKWLCGCYRQPCESEFAEELLKQR
EEAIGPICKCFPCPCEQRWKKSLLRVS
EDPINKICECIPACCERRMKKILLRWR
EEDFDKMCECFQCNCDKRFRKTILRRH
EDPSECLECCIECKCDPRYRRRYFRIK
DDGWEALCNCLQCCCDNRFRKYIFRVH
DDGWEALCACIEGRCEERINKQRFRCK
RDSAEILNACLECHIDEDMEKKLIRVK
KYGLDMLGGCFRCCCDPDIDEKIFRGK
RDEPNYLCASLYPPCDPEFEERWLRKC
KEDFATMCKVIKRPCEGDWEDIHFRRN
REELATIYHCLKTKWEGDYEDIWFRKR
KDGNEVFAQLLKQKIDEDYEERRFRPT
RECMEMLRHRFKDKFDEEYDEPWLKCE
RECWEHLYRRFREKLDEEYEDRHLKCQ
KDCFEEFGRHFRPAFEGDIQDKFLRCM
RDCMEYFGGALRTYFDEDIDEKYMRCG
RECCERCCDKVKQFLHADMDERMFRCC
RETMEKCCQKYKDKVTQEWDQRYLRCC
KTCCEDCYKTIREPLEEELYEMLLRCK
KDPVGKCWDPVKYRLDEEYEESYLRCR
KEDMDILWAVFKSRMEEDYEERRFRGR
KDPVKPLVTKMKERVEEDFEEYHFRKA
KEEFKWIIPWLKNRFEDEEEEIYLRCT
KEEVEIVCTGVKERCWEEEEEGALRTP
KTCLEEFCKVMKEKCTEDEEERMFHVC
KMAPEELCKHWKDKCPDDYQDRFIRMC
KETMEELCKCWRPKCPEDEEERVFMCA
KVNMRPFCSCYRERCMDEDEDDMLVVQ
KVGAKTFCSCIRSKCFDYDEDDILLMP
KMQMKECFKVHRARIVDEDEEDWFFCG
KFPCKLCIKCFRCRCPEEEEEEMFYCA
KDQFNVLCCCVRCKCGDEYDDKMFRWC
KEEFGHLCGCMKDMCGKELEEQTLRRP
REGWEYLCKCFKNACEGELIEKFLKGS
KEPVEKVCECATQACDPELNHKLIRPG
RDECEYFCQCYRAACEAELQDRPLKNR
KEDPECFPCCFRPRLDADLDEHRLKNR
KEDASCIACVFWPMVDHEMEKARLRKT
KDPPQCLNCPLKTHLEEDIDERHIRMK
KWPCAECKKNMKSHWRQEYEEVILRCD
RHCCAPCKYPLRHYVDKDMYDAMLRCE
KECCGECKRGIHGRYREDFYHALLRCY
KEGCDAFKGVLKCSLDSDWEERMLRAD
RCACENIPRAVKAPMDTEYCEKCFKVR
KDGGEAFMPCLRHKFEDDEEDRLIRMR
KDEADVLQNCWKAMCERDFDERYLRRR
KDEGDFMMEMMRNVLDGDIEDRKFRRK
KEDHEYLGNGLKGKCDPEIEDRHMKKA
RYEVRWLCPCMRTGCDGEFEDWHIRKS
RYECDRICEPYKARFEDEWSEKIMKKP
KEPADEICKKHKERCGNEYSEKFLRMC
KENIEVCCGTLRQQCCKDYMERYFRKC
KETMEMFCKCFRQSCDDEVKDRYFRVS
KEGPSSFIACIRCKCEEEWEDHWLKTT
KQAMDHICDVMKAKLEEEYDDGYLKVS
KDAYPALMACFKCRLDDEFDEHYLKYN
KEDIGCFKCSCRSRFEDEMEEARLKHN
KETWTCFKCRCKEYIEDEFEEAVLKPN
RDSWPCLKCACEGKLEEELYQCWFRLE
KEELGCVRCQCKDQIDHDFEECFVRSE
RDPFSVLRAMLKWNIESDVDDAWLRMD
REAPDMLYECFHNRMEEEWDENHFKVK
KEAPCCFEGKIREKWDEDYEEMYLRFK
KEQCAWCKPMMKPMFDADLEQFHFRAN
KDACQPCGSALKQEVDQEYYENILRCG
REAVEGLNNMFKPVFDAEIQDKYLRVR
REAADHCQDVFRGALERDVMEKWFRAK
KWAFDPIYQHYRTAFEKEIWEKLFKLK
REAIDILWPHFRDNFDSEYDDRTFRVK
RDPLSCFCGCVRPPCDSDLDDSRFRHA
RDPANMLCPCLRQECSRDWEDYYIRLT
KKPIQCLCCGFDCDLKKERPKPIFEWE
RKSNGCWACMCDPELKRERDSAGFEPE
RRAFPCFKQPCENRWKGKMEKCVFELD
KRKPACMKDQCDDDLRRNRERCQFEHE
KRKMAVIKCPIEKNVKKNREKVYLDID
EKRCGCLWTQCDRDIKKKRKKGLLDLE
ERHQKCFACCFENEVKKKYNRYYLEME
EHKIHCVISYCDKEIKNKRRKWYFEVE
DKSAKAIVHCCDKDMKKKRKKCFLDLD
EKDPAVLMGTVDKDFCKKRNKCTLEKP
EWRIACFKQMFDKEFKKKRRKAVFEGE
EKRWPYLCPCMEKDCSKKYHKCYFEYS
DKTVKLFCACLSCHCDSRFRDNILEEK
ERRFGAFGGCMWGTCDGKMRGFLFEDK
DKRWRIMCDCIAHCCNTKCRQVELDER
DKNYREFCRCRAGPCKGKFKAEEFDKQ
DRKTREYCKCRVKSCPAKIRPEELEEP
DKRAKEHIKVHCTQLKNKMAPEGFEDE
EKKLKDWNRNRCPQIRPKCRGEVIEEQ
ENKMDYFSDVMWGALRAKVRPKWFDDD
DKKIEMMWCVIESFMKHRLRRKYLEEP
DEKMCVIFQYCDQAMKAKLSRCFFDEE
QRRMCCIRKVCTAILKAKVVSCFLEDD
DRRWGDVRRECIRMYKEKMKACMLEVD
ERKACWFRPECAKIYRGKMRKCIFDME
DAKWCCFYQGCASAIEPRVRACMFHDK
DPKWPRYEELCVAVMESKIASCMFNEK
ERKNDCLFSPCPQIFDRKVKPCDFDEK
DRKPQAYWSICCTAFKTKIRACYFEEE
EKKKCCLRPDCWQYWKKRIKRCDLEED
DKRREVVMPFLQKPFKTKWKKRDLEEE
EKKRTVFIKEICKAMRPRCRHVELEAE
DKPGGCFNCDCLKPYRKKIKPCNFEWQ
EKHARCWGCQCENQFKRKLKKTVFDHG
DRREQMFYAACEHEIRKRRRKCYIEWD
DRRLNQLGQCCEKEFKRRRKKCHLEAN
EREVNPFCACCDSDVTKRRRKDYIDRG
ERAIRCMFPWCDKVLNKRIRKGYLEFN
EKGACCMHKLCSSDMRKRLRNCLLEGD
DKTFCCIAGDCQREVRQKIKKCLLEDG
EKKFPCFSNTCETGFKQKVRKCIMEEN
QRPWNCMVRSCDKEMKKKRYKCMLDYT
DKPMCCLMPRCDSDWKKKRYKCIFDVN
SKPICCIMGHCETDFRKRYNKCWLEYP
DKAMGCLDCPCDRVWSGRFKKCYFDIR
EKQVSCIEGECWKVWHDRVKPCYLDVD
EKRVPGLPKECTKIMHGKVKSCLIDEP
ERKMCCYKPCCSHTVRRKLKKCFLQED
EKKNQCLSACCCPALKKKLKKLYLEED
DRKIQIMCQCCDTWCRHRMRKCYLEWS
DRKWPTLCDCVDGWCRKRMKRVDLDVD
DKKVEGICGFWEQDCKKRRRKRYFESS
ERNMSWFVPVYEEEVPKKRRKPELDGT
ERKWEWILKIMDTDVNKRRRKWYLDWK
DRSQNAISDCVEKDFKKKRKKMYLEPD
TKKWGGFRGCIEPDCKKKRARVIIEHE
EKAPPWWPPGCDKELRKRRKKPELDCE
DKAVCPVWSECDKIMRSRMRKCFIDVP
EWHVSGLYDPCERAFKRKMKRCMLEME
DKTYPCMSCECEKVYHGKLKRCEFDNS
EKAMTCLAQPCEEDLRNRKSRCLLELD
ERKINIIVAMFESEFGQRYKRGWFEEA
EKKLSCFFGMYESCFKHRVKKDYLDIE
ERKQPMICNWIAQPCNGRVKSVDLEES
EIKMPEICKCWGKACRARVKQPFIEDN
EKRITLMASCIDGCCRHKCKKAILEWK
EKSYTDLCKCHIACCKGKMKPSELESQ
PRDVRELCKCYMPCCGHKIAAEWLDKP
ERENRGICKCKEPMCRPRIKKEELDRD
EKEFKAICRPRYEVCRPKVKKEYFEKD
DKHFKEMCRCRYKECKKKLKPDFLENT
DRKCSHICEEYEKMVRAKFRKEDFDEN
DRKCDRCWDYYQPYMRQRFKKHCFEDP
PKRCRDCVKMHEAPIKQHFMKDCFEDE
DHRCRDCVNVREKSLRDKVGKDCFEPQ
EKPCKECMHYRWKVFRHKVKREDLECN
EKGCEMLAQIMDKVVRAKLRKHHLECQ
PKPCPMCRPDFERDYKKKHAKMILENE
KKSCSICRPAMDQDLKKDREKIHLETE
EKGCHPVYPFVDKDMKKKRYKVCLEAE
EKGWQPMGEAYEHEIKKKRKKEDLEMN
SKARDWLAHCCENECKKKRGRSELEVN
ERHMHCIWKWCEDEIRRKRDKCILEAE
EKGFACMATQCEKKFKSRYRKCWWENK
EDRVGHIEEYCEPMWRAKMRKCLFDDR
ERKVTCYETACAGPLNRRFRNCYIDDK
EKKLPCIMPPCKKHFTTKFKNCVLDDR
ERKLGCINHECCKAYRPKFACCLIEES
ERRCASWSEEFCRCIKSKCTPCIFEDE
HHRIPVWKGECVKNYKKSVHSCMFDEE
QKRIACISTECMKYIKNRLKPCVLEDN
EKRVCCLACDCDKGLHARMYKCWLEED
DRTGRCIPCGCEGAYRSRLYKDYFEVE
ERAPKCCWAMCQKEIRNKVKSDYIECE
ERPCKVCAAVVGPVIKSKVEKEHLECD
DKGLKRIMDAYENALRSKMRKEYLECK
EKPCKALLNCFEKEIKRKRRRDYIEMQ
DNKIPALCGCFDPMCRQKFSKWFIEDS
DRTIKCLCTCMPGGCKGKIKKVYLEAE
EQGMGKLCEFMDSDLCKKRRKGFFMWC
EVPASRCIEGLDSDLCKKRKKSIFCCC
ECKLAYFFDGIDGELCKKHRHACMCEC
ESKVQYFPNKMEETWCSKMKRIIFCEC
ECKSPYFCGKFEEDFCDRRNKNILCEC
DLKLRYVCEKIDDDMCGSRKKPILCPC
DFEVNYLCQVLDAELCKHRKRSALCRC
DLEICKLHEPIEKELCKKRKKVLLMRC
DPDMEKLCGLIEKDLCKGRKKLYLCNC
DLEMPVLWASFENEFCPNRKRWFLCRC
DAELNKICQAFEVEFCKRRKRDFFCAC
ECHMKTIVGKYEDELCRRRKKPVICHC
DYKVSNFCKKFDEDICKTRRKFMLMQC
EAEIDRFFDKWDEELCKKHNKKFICMC
EIGLDRIFEVWDTELCKNRRQRLICAC
ECDAHYLCQKIDEEICKYRRKMFFCPC
ELEIKRLVEALDPDICKRKKKVMLCKC
EKGMAVFFPFIDEDMCKRRRKAVLDHC
EKPVAAIVDMVDPEFGRKRKKPFIDCP
EKPVQGMRTCLEPDYKRKRKKFILEVD
EKEGCGLAGPVESDWKKRRKKCCIERQ
EKDCPCWWPCFENECSKKRNKMLFERP
EKRMAAWANCCENEIRKRRKKAVFEPQ
DKPVKPFAPVVEPEVKKKRRKESFEAD
ERAWKFFTKCLESECRKPRRKEDLELD
ERKADMLPHCIEQDCKKKRKKHIFEIP
EKRIKHVCECIEAECAKKYHKEYLEFP
DRGLDEVCRCLEGDCKKRRHKNFIEAN
ERQIPIFCQGIENDCKKRRKRWMIEIT
DRRFDKLFECVEGNCHKKWKRKILDEH
ERKFGYMAEAMEHMCKGKWRKYFFDEG
DKKINQCCPWMEGVCKAKIRRNLFDEG
EKKPRVWCPCVEQPCSTKLKNEELEEC
EKPLKEMCNCIESGCHGKWKKDYLEGC
ERGLKQLCRCFEGYCKPRMKNQWLDGT
DHKVKDLCHCYDPVCRARLRREWLEAQ
DKKFRDLCKCRWNYCRRRMRRDILEAG
EKGIREFCKIHAPSCTDKVKPDYFETC
ERAADEVCKEMWKCCNGKIKGHNLEVP
ERNSKDVCKDRIKLCKKKFRADELDWD
EKERKDYCKLRWKYCTKRMKAEDLEKP
EKEQRELVKFRWNMIEGKLRNDDLERK
EREHRDWHRARCAGISKRCRPDYFEKT
EREGKEHCSPRYPVLKAKLRKEDFERT
EKTGKEFVKVYENGLRSKVKKEDLEAP
DRCFKVLKPWVEGWLKAKLRKEYFDCE
DRCGRHCGSEFEKELKNKLRREYFECG
EKPCHEFKQVMEAALKGRLKRCYLEYE
EKCLKPFQPWMDPDMKDKYKRDIFECN
EKPWSCFSCAWESCLKCKFKRDEFEME
EKTWRCLCAAWENAIRPKLKKEELEWE
DKACGAIRAMVEHEFKNKRKKPCMEVE
KRALCCLGCAIDKDLRNDRNKCFLYVD
RKPFPCLHCGCEPDIKSDYDKAWLEID
RKEFDWFSPCFDCEIKKDKDKALLDHE
RTPCPCCRPAIEQELKKEYPRAHLECE
DKPWGFMQHCMDQELKKRRRRQVFDWE
DKKSGIWCTCCDADCTKRHRKTEFEWQ
EKSCHAMCGCMEAECKRRRRKWPFETD
EKRFKALCCCFPGSCRAKLRKQYFEMN
EKKVHHLCDFIEGGFKEKYRKMVIEEQ
DHKVATFCPCITAWCKSRMRKIWLEEH
EKKAAVFCKCCATHCETRVKDCAFDEK
EKKRDFYITCMYPMCSHRFKKHEFDEG
DKKFEDMLKCYPQCCRTRMGPKVFEEE
EKRIEPFCRCFMSVCKPRFKKAILDPN
EKKLPVLIRCIGTQCKKRMRQDYLEEE
ERKLQHMWHCLECPCRHRWRKAFLEDG
ERRVKELCKPIDSPCNPRFKKDIFEEA
EWGGGYICPCFEACCKSKFRKGYLETE
DRGVAVFCNCLEGPCYKKYKKIWLDIQ
EKSSHVLLNCMDDECNKKRKRPEFEAK
DTGVQVFKSSVESEYKKKRHKCHLECE
DKPVQEVTKLMEQEFKRKRRKWEFEVE
DKGGKVCMGIFDKEFKKHRHKDDFECE
DRACAMCEEGMDKDFKKRRRKCYLECK
ERECGACDGGVEGEYDKKRKHAWFESR
EKSCHALQKAFGPEMDKKVRPMDLEDR
DRACGCLECEMCKEHRKKIHACCFEVR
DKACGTMDRDFVKVYRGKLRAAWFEVT
DHAMKTVKTDRAKSYKRKIRGEWFDVE
DKSIKIMYPLVCPCMDTKCKPSYLDFK
ERDFEMMDTALCKCWQRKCKCRYFDKR
EKELGVIQRVLCGCFEDKCRPIVFDKK
KDERGHWYDVCCPVLEKECKCVDIRRK
NDDGGGWETRCCELYEQDFNCCWFKKK
RDEVCRFLDRLCDVFDADLDPCFMRRK
KDEVQCYEPRCGDKIEDDFESCYLRRK
RDEWPCVCQECNKMLDPEFESCYLRKD
NDEVCCIRQYCRDEIEKEWIECFLKRE
KCELPPYVNLCKPELNKEYTECCLRKP
REENPWLIPIIKPFLDAELDEGTLRKP
KEERQAWCAAMRSCVGADLEEFRLRRG
KDESQCLGGVIPMTLNGDMEHCRLRKD
RDEHACWSHACCSFLETELEPGRFRKE
KEEPACFRKSCKPGYKGEWEGCRFRKE
REDSDRFCECYTSVCNAEIEDRRISRS
REEEDKVCDHLAHAVEPEVEGRKLRRK
KSDCATLENRICSYLEEDLEGCCIRKK
KEDMDWIMPIIHCHLEDEMEQAYLKRK
KENVTCIGCRCKEAVDHDLEECLIKDN
KDTMACLKCCLKPMFEGDWEEVFFRCD
REDCTKCYEVWRAAIDSDIDDECFRKR
KDELGRLYDVCKAYLDPEWQEMIIRRK
KDELTPIFSFVKQHVDDDVEEIILRKH
KDELDMCFPLLRYPMDNDWEDKYLRHS
KDDLDYLCAMFKYGIGAEMEERCFRRC
REECRWFVPIIKDRLDEDEDEWCLRAS
GEDAAPFCGCMKGKCDDDETDVILRHG
REGMRVICACVKDKCEDDENEVWLRIK
REKLAYICKCLKTGCPGELDEMYFKEP
KDPWDKLMDCYSCAFDAEFEDHWFRIG
KDCCDKMMEMVRTNIDEELEEHMFRCY
KDCANWIHQSLRSSFDRDFEEQILRCH
KDPCENCHKAFKHAFDDDLEERWLRCH
KDGCGNCPNSMKSKMDEEYDETWLKCR
KEPCGCCGPVLRNPLEQDWDEGHIKCK
KEACGRCTRAFRARLSEEWEESHLKCE
RDNAACVKCPCADGYKPEMESCTFKAE
RDDWECFACALENQLGNEIDKKHFKHG
KDESACFPCKMYDAYDDDFEGVRFKKR
RDDGKCMCCAIRDRVEEYLDEFRLRKK
KEGVQCFNCKCNDRFEQEMEDCYIRTS
KEAYTCIETKCIERYDEDLEDCFFRTK
KDDVRCFMDKCMEVLEQELESQVFRKQ
RDEYRCVRGRCWDKYYEDLDACHLRKE
REAANCINHRCREKIEKELDECRLKAK
KEEFSCLPCTCKEKHEDDFEDCFFRRQ
KEPVNCMINILKAPLEDEMEERRLRWQ
KDPQEKIKETERACIRCEIEEKRLRGE
KDSFDKIKECLKPCVRAECEEKRLRKE
KDKLDLIMKVLKTCLRGEFEEFHLRTE
KDTGDLMCACIGPACREELESHTLRHE
KETMEPICECFPAWCDEEFETNWLRVD
KDPFRKVKEMLGAHFDDDMEGMCFRTD
KEAMRKFKEIVPCPLRQEWERARLRMD
REQGECCACWWRPVLDTELDDKYLRWS
KEYREMLNPRLCDCIETECDCRHFRPK
KEELDHLDSGLCGHVEADCQCKLFKRR
RDEADILEVSFCDRFEQDFQCRFFRRK
KEEFEAFDEAICACVEPDCESRFIRKK
KEEKKQIRKVFCAGLDKECDHPYFRKD
REDTPMYSQAFCHCFRSECDGARFRRE
KEEAPYLREHLGPCFDHECQGIVLKRE
KEDMPPFRTKFWECWENDCPGWVFKRE
DDQFRAFETRLCECYEGDCSCQVIKPK
REPRYGYEAKLCECYEPECPCAWLKMK
RDDVPRLEDRWCQGYEQEFHCCVLRKK
KGDVPKISDRCCENYEADFDCCMLRRK
RSDIATLQNKMVDKYEDDIDGWALRKK
KEECSCFKPKMVDTYDNELDAVYFKKS
KEENPWFYHKIFEKVDGDVEACRFRKK
KEDQCGFMNICKEVFEADIETCMLRRK
KEDFGPFPSTVKDCCEQDCEDARLKKK
RDKTQCLKNKCCDCYPGDCDPAKLRVE
KDGCDQVKQRMCECYDSECHCKCLRIQ
KDQMPKLREKVCECWYPECDGRYFKVP
RETCAFIKHRLCECWSNECDGVHLRYD
RDPMSLLKAVLCGCVRSECDHCILRYE
REELDRVFEMLCTCFESDCDCKFLRYG
KEEMGAFVKMYKHCFDCEFEDKLFRRK
REEVNSLADCFKCDLERDIDEKLLRKR
KEEHSRWCGCWYARCDQDLEERLFRKA
KDQVEPVMQCLKCMCDPEVENKTLRKR
KENAKKFCDCVRAKCDQEIEEQKFKQR
KEEMCKFAQYCGGVLEGEFNTCWFRRK
KESKRCFAAFCKGKVDEEIDECYFRHT
REELEGLPSCVKPSCDTDFEERYVKKQ
RDDLKKWCECFRCHCDNEWPDVYFRRN
KEEHSHICNCLIPYCDADLEDKRLRKS
KDEIKKLCDCWPPKCNDEWEEVRLKVG
KEACEPFCTCIYSACDDEFDARYFKVG
KDERESLCSCIPQHCDPEFDGKRLKRA
KDGLKVMCACWPQTCRHEFDDEHFRCE
KDERQPLCACLRGYCYDEFEDKFLKRS
KEAMPVFCKVFKGRIDEEYEEWYIKLS
KDDTNALVQCFKCKCTEEYDEPRLRKA
KNECSFMCACFRGVCDTEFEECWFRKT
KDRIQCLCCCFKPKCAEDWEEIWFRGP
RYQGDVVCCCVKSKCEEDWEEKYLRLP
REPVKGMCNCWKPKCDQDWEEELFKYK
RDEVTMLGHMIRQRVEDDMDEKIIKKK
KWEPTRLYGAFRSRFDQDFDDRCLKKK
KEECNILGVKLMEQCDTEFDCACLRKG
KEEMNVLCCCLAGQCESEFDDKVIRRP
KEPIHKLCDKFPEVCDPELEGMYFRWR
KDPLQILCQCLHCYCETEMEETFLRGC
KDQMEMLCCCLNQGCHKELEDSYLRRD
KYGISVLCACLRTKCSEEYEDYAFRPP
KDGWDHMCPCFHCCCENELWDKMLRGK
KEGPSMFCQCMRGRCDGEFEDVTLRSK
KDELEGICGCWTQGCEPEVEPRLIRKG
KDPIGYFCKCMKDRCEEDIEDWHLRAK
KDPHKIFCGCLKDRCDEQYDELYLRFK
KEGHDMWCQCFHAACEGDFEDSHFRRS
KEEISLLCGCLRSACEDEFEDACFKKD
REAAAGLCRCLKGKCQDEYEDTMLKFP
KDRMSMLCPCFHQKCDEDYEDPHLRMT
KEDYEMICTCFGTCCDKEVNSKRLRRD
RDKLDNMCKCMKGRCDEEYPEWYFKAS
KENINGFCNCFRPRCGEEMEESWFKWW
KENHQKFCGHYRDRCEDEIEDNILRHS
KDEVPAFVKCFRCPCDDDWEDWWIRRA
KDRCEILCACLKKGCPPDVEERQLRQA
REDCEWLKADMRKAFDGDIDDKCMRRE
KDERYGFDGPLKVCFDCDWEEMRLRKR
KDELAFIGTCFKCRCDPEFMDIMFRRG
RDENACVACHMKDAFDSELDEWKLRKN
KDEMGWLVPFCRPPVDSDWDEVYLRWS
KDEMDCLVPMMKSALDQEMDDHYFRKP
KEQIDSCGSKIKERIEADWEERWFRPK
KEEMNVFASILKSCLQCEFDERYFRKT
KDDPRHLCPCFAQTCDTELEGYRFRKQ
RDNVQNICRCYRGVCDNEFDEKYLRNP
KEGHQKFCEVFRCALDADVEDKRLKCG
KDCFEKVWEPVYSGFESDFEDRVLRCK
KEPCSCCEAGFRPQLDRDLAERLFKWK
KEPAEVFDHCFKCAIETEVEERALRMK
KHCVEYLWQKWKEKMEPEYDERCMRCK
KQCCEACQKAIRDSLDPEVVERWLRCK
KECCEECNTTLRYGLESEWEEKWLKCT
KSCCETCQNTFFEHLDPELDPRCLRCK
KEQCKCCRSQCRRKFKEEYEQGIFKCE
KQCCGNCKDPFRAKMEDEYDGGCLKCN
KEQCPCVHGCVREPFDQEWEELRLKKK
KDQYDAFCGCLRGVCDQELDSARFRRH
KDGVDMVCQCFRGKCDGEVNEHYLKCG
REEDPMLCPCFIDVCDSDLDEPRLKKS
RDDICCFKHRCTDGYDTDIEPCMFKKD
REDGHCWKDRCWDIYDQDICPCLFKRD
KIDCCCMRPKCKEIYDPEMEECWFRRD
KEDIGVFITTCRDMIDADYEECWFRKT
KDEYSCVAGKCHEAVSSDVETWRIRKT
KDALDHFGKVLRVNLDQDFEEKMLRLG
RDQTDAIACCCKPACRDDLEEKRLRRD
RDEPQVVCTHVKTKCGDDYDEISLRMS
KEDSKPMCQCMRQVCDTDLEDTRFKYK
KEATQEFCNCWRDRCEEEWDDVRFRVG
RDAMDPFCACCKDACEDEYEENWIRVR
REPIGVFCPDLKRRCEEEYEEVVVRLS
KDGEEVICTCFRQRFDNEYEEKKLRCN
KDATSGLAGKCADRFEDEIEPPRFRLK
KDEWKCCQGHCKDPFEQDIEEDKFRAK
KEEFRCFGGKCKDKIDADFEDCFLRRS
KTECERLGEFMKGALDNEFEEKCFRKR
RDSWQAMCKCFKTKCSNEFEERRFRHT
KDEAEMFNNRWKDWMEPEMYEKVFRKK
REACQVCPGIFHAKLDGDLHDKYLRCR
KEPWEVCEVKLIDAWEEEFDEGRLRCK
DDAKDILEQKFCDDMEKGFKCHYFRVK
EKSNPYIEKCMCTKMENRCRCYELYAK
EKSYAVFEQMICPGFEKKCRCVEIYSR
EKDKANWEKVVCAALEGKCRCGEFYHR
EKESKYLVEMMCNCLPRKCRCEELYWR
EKPRKIFFAYICKGLDGKCRCEELYPR
DKPQKKFENHWCPCWDSKCRCEVMYMR
EKDCKRFVEQYCKCLESKCSCEFMYYR
DDPLPTLERMLCPHFDKRCRCQLLENK
DDALDSINDTWCSTIDKRCRCRWLRLK
DEQVNALQDMFCPCFDPRCRCYWFRQK
EEHLSHFNDKICDCWDGKCTCPILRMK
REAIDMIEDQLCACIENDCCCKMLRIK
KEGAPALNSRICDKFDQECQCKMLKTH
KEDLNRFPDRFCEWYDSDMECQIFRTK
KEEACHFTSKCCNMIEQDLECCRLKKK
KDDDTKLYERLCDCMECECQCKHFRRK
KDEAPSYKQHLCECFEDDCEPVPFRKQ
RDEYGMITPKFCELIEAECECSMFRKA
RDECPIIKQYICRCLDSDCQCWFLRKE
KEEVPMMRYRVCECYEPECDEVIFKKD
RDEKCAMKGGFVGCFQGELDACRLRKE
RDEQACFACCLHCCIEWDFDEFYFRKK
REETKPYVGAMCDVLDAEIDCYKLRKE
KDNGAMLRPFFGMELKRDMDGVRLRKE
KEEQSCWVSACMKIVKAEFEGCKLKKE
KEEMHCLGNYCGPTLNGEFEGCLIRKD
KDEYQCYRCCCKPYWNTEIEECFLRRD
KDDVDCIVAMCRSIFPHDFEECYLRRS
RDNYTCVCGVCKQILEGEYEDCRLRGQ
RDACPWLVKWFRGKLEAEYEECCIKVS
RDQYQCLAPCCRHKFEEEYDEIHLRMK
KDNRSWILPVCKGKLTDEYDDCRLKAK
RDEPDWFDRCFAETLEEEIDSRRLKKK
KDELEMLHHCLPCRCEQDMYPRLIKKN
REDQEVLCPCLSCCCECEVPDRYLRSK
KETVPILKEMMCECFTDECEGWRFRMD
KEEERWVAPIICAMINGDCEPERLKKN
KEEMQAWKPILCHCFDAECDPRMLRKE
KEDIGALNGRLCEKYDPDVDCCIFRKS
KDDIGTLKNKICDHVDDECDCRCLRKA
RDDPGLYKDCMINVCDTELDTMHFRKE
REDQRAFCTCIAHCCDNEMEPYRLRKH
GEELSGICKCVRPKCEDDIWENMLKRS
DEAVKMICPCVKPPCEPDLKENVIKLS
DDPFEFFCHCWRAECDKDVKERVLKWP
KEDAGVVCPCWKPGCEPEIEDPVFRHN
REECGHICDCFTGHCDEEMDDHRFRYQ
KDTYKAIWSCWKCACPQDLEEPRLRGP
KDNVQMFCNCMKQKCESDEEDWWFRFR
REEFSKMCTCLRGKCDDEWDEVALRRP
KEPFSRMCDCYHTVCDAEMEDKFLRTH
KEDKDRLCECYWPGCDNEMNEKVFRRG
KDELGCLCQCWHAWCEGQMDEMILRRT
KDDVKKLCNCLHQPCEPEWEDQIFKRA
KQELAVFESCFKGWCERELGEMLFKRK
RPECCKIEEPVRAPWEPELDEACIKKR
KEECPTLHKMMKEIFEAELDERHLKKK
RDDMEGIMGCLKPSVEQEMNDRLFKKK
RNKVDKICECTRGCCDQEFIERFFKEP
KDAMKPLCECWWDACEGEMDDERLRIS
KEEENWLCPCLICWCENDLEPPRLRRQ
KEKSSPLCPCFKCKCGSEIEEKKLRRG
KDDMPKICEQLAPVCDSELEAVHLKRG
KDDQDKWCDCLAPCCEKDMEKKALRKK
KDEVGHMCECVHPHCEEDWEEAMLRKK
REEGKKVQECLATRWDDDLDTTRIKKK
KEHAHKICQCVRPCCYGEFDDGRLRMP
KEDVQAFCTCIRAACSPDLEQIRLRKG
KDDMDTICACIQAYCDHEFDEKHIRKK
KDPKPALPGCCRAKWDTDFEDCYLRWK
KEAACTIKHPCRARLEEEFDECRFKFK
KQNMKCLGAPCRQRVDEDYDDCHIKGK
RDEMTCLVNACRSIFETELQDTILRKK
KDDVSCIMNFCCPKLDEEIENCAIRRD
KDDWEVFPCKLTEVYEEDLEPHRLKKN
KNDIRQLPYRFREKWESDFEDSVLRRK
KEPIECLSCKWGEAYDEDCEGRMLKVR
KPHCRCLKCKLAEAYSGDLEKVWLRAE
KEKWGCLKCCLKKWLRADIENCIFRVE
KEEIRCWMGGCCSKMHDEVEACHLRKP
KDAIPCIYCTCKSKFDDEVEEWYLRVT
KENTECLHCCCHSKFDEEFEENRIKGK
KEQGSCIGCKLKTHLDPEWEELRFRTN
KDGIPAVEKAMRQRIDEEMDDHCLRVK
KEAFACIEPICKMKVENDYEDCLFRAK
KDSLESILGVVKGKFEDDVFEKMFRLK
KNCCSKCDDKAVDPYENELEATCLRCQ
RECCDKCVPAFKWRLEDEIEQRFLKCV
RECCDMCQYYVKQVIEGEIEDRRLRCK
KDPASKLDDCLKCHFEDEWEQTYIKVR
RPECDKFEECWKCRWEDDVEGRLMRKK
RDEKACIDHPLWQCWEADCDPVQLRRR
RDEGTAWEQVLTACWEGDCDSFHLRKK
KDDRPKVPDVVCTCLEAECPPLHLRKR
KTEKKRYWEALCAVLEPECEPTYFKKN
KDEMNYITPYICSCMDQECNCTWFRRH
RSDIRAIRGLICPHLDDECEGPLLRRD
REEFRRFADCFCPCCEKECDSPVCRKK
KEELKKMVELYGSCIEGEIQTEILRRA
KEDLPCLKCMLCPHFRDECFPVLFYKE
KDEDSCLMQYCAQMLSGELEACRFRRE
KDNIGKMKDCCVPMFRTDVEACRFRPD
KEKFDCLRCRCPEFLKTDIDHCRFHSE
KDAVDCFECRVTECYESELDDKRFKHK
KDAMECIKCRFKQKWEEELNEKTLKAK
REGKSCLGCALKSQLENDVHEKDLRCK
REDCHCLGQAIKTRLEEDEEEMKFRAK
KDDMGCFEPHCHDRWEDEYYHCFFRSR
SDELCTIDKKCVETYDQNLGCCILRKR
KGNVCGLRPKCADRIDRDLEACFFRKQ
DQKACKLPDKCCEMYDTEIYCCMLRER
EDATPCFMPHCSNPFEGRFKDCGLRMK
DSEFSCFWPKCCTFFERRFRCCYLYRK
EKEMHCIVKICPRMLESKIRKCDLEKK
ERNIPCIDHMCMRALEHKFKPCYLDDR
ERKKSCLLKICGTALKRKVKKCEVEER
EKKPNCWYRICCAVIRHRCKQMFLEED
EKKFECIGSVCWTWFRKRMKKCFLEES
ESKIACIRGHCPHAFRNRMKHCLLDDD
EKKDQCIKPVCYKELKKRLKSCQLDEE
DQKWACLRAECWKTWKSKLAAVFLDEE
EKKMNCIGHACQSMLRHKFKNCLFEEQ
DKGRNCVRCACEHVLKTKFKKSEIEPD
DRKVPCIKCACESGYKKRLRRCYIETE
DKKGTGFRNSCFKYLKRRLRCPYFEDE
ERKPGCWWTWCDEDIHKKHRTCQFEES
EKKCCVFGREIHKDMKSKHKHVCFEMN
EKRVRCLHCPIDSDWHRKHKKGIFEGD
ERHCSVFAGCIEHDIRKKYKKSYFEAT
EKGLEVMCCVLEPECRKKVKKQFLDGA
ERKKQSMCPTMEQTCCSKLKKKEILEC
ERKHGWYCECVESMCRTKLKRAEFENA
ETAVGMIKEVFEKEFRSRYKKLYLEVD
DRPHQIIMPCFEAPFDKRWRKPDLDVK
DRSVKCLMQWCDREMSKRRRSDYFDAA
DKGVQCLYGPCDNDMVKKRKRCILEIP
EKSCGLISAPIDRDFKRKRRKCYLEID
DRGQSHLCHWIEAECRKKRRKGYLDAQ
EKKPKACCGNIENECRHRMRKEWLDYC
DNAIRTMCHNIEQKCHEKYQKDFFDMC
DIAVRDMCKDRKKRCCDKLRQDVVVVC
DRKKSDFCHDRPKACCARLRNDELWAC
ERGKKTVCSEMERWWCSKMKREEFVMC
ERQVNVMATYVEKEFTKKRKKVYLDCR
EKKVRVFAAMLENDMTKKRKKLYFDPG
EKPLKCVASIMEKDLKNKRRKELLEYA
DKGCRMVQNWMERDMRKKRKKWWLDWE
DKAVPCITCALDGDFKHKYKRDYLDLE
EKRWSCCKCYCEKFIKRKFKNPMLEDE
ERRRPCFVCHCPHAIRGKLKAGDLEEP
ERRKAAYIKVCFSVVPPKLKKCDLEDK
DRVMQCFCGEIEREVHKKIRKAYFDMH
EKKLPCVEAGCQNEWTKKRRPCLLEYK
DKKITCYECCIPCHMDRKMRQALFEEK
DKKLCCIECCLMPSMESKFNACLFEER
EKKLACFGCGCTTGYRRKYKQCWLEEQ
EKKLQQFWPLCAAYMKKKLKHCYLEED
DRKVPCIFQDCNKVIKAKMKDCYLEDA
EKKAADFMKCCQHAIRAKLRRCFMEEE
EKKMAHMKTVFYPGVRQKMRPVYIEEE
EKKCGYCAQMLEHAIREKISKGIIDDE
ERHSGILACQMENVFKKRIRKNDFEVD
EKRRKAFCHHVENFCRKKLRKDELEED
EKRHKMFAACVECRCRAKIRKETFEEA
EKREGVVAGWIERCMKSKLRKAYLEEG
DKKVKMITYGFWKPVKRKMKKMIFEES
EKRVGVWRKMFVKCFRAKIRKMCLEED
ETQLNDLCRCYDNYCRKKLRRDLFEFP
EKAIKLICNNMEKVCKSKLRKWYFEGD
ERAFRCLCCVCDPDCRKKVKKEWLDIT
EKKRNCWMTFCEKVFSGKWKKEEFEEH
EKRLDCWAPVCWPMFRPKFKPSDFEEN
EKKMGAIQAYCEGPMRARMHRCCLEED
EQKIPTLRESCERDFRRKITKCFFEEE
DKKTGCFTCACEKPIKRKWKRCDIDED
EKHMAVFACTIETEVKSKMKKFWLDTS
DRRFDWMFKVFCALMKKRCRSMLLDEN
DERCGVIMGFLCPCFKPRCKKSCLDEP
ERRMPFLYSIIEACLKAKCHKWFLDYS
EKQVACIHAMFDPCFRPKIRKFYFDID
DKHDKCITCAVESDMKRRYKKGYFEHE
EKKQPCLHCDCEKQLRRRFKNDYLEND
EKKCDPCKNEMVKLYRERVKAWIIDEE
DRKCHCMKADCIKGYRQRVQACFFETE
DKNRNCLSCECWKTYRSRLKPNDFEPD
DRKVGCLDMDCRRERRKRFKPCMFERN
DKEITAFDGDCCRGRRRKCKPCLFEKR
EKPFPVFDHELHRCRENKCTRPVLEWK
EKNGKCIDNEMCRWHDRKFKAQDLDCK
EIKLGCFEGDLKKAREGKLKDCVLEQK
DKKICKMEEDFCKAHKPKLKHCILEEN
DKPVPSFDNEVVKMRDHKIRACEFEWK
EKKIEMVEEEFCRCRENRCWPGYLELK
DRNFCCMECECGKQRRNKIKSCYLEYK
ENKLQVLDADVEKYHDQRMKKVLFDWK
EHPVGCFECQCETEIRSKWKKAVFDYR
DKRVQCFEPWLEPKMDSKWTKCLFDDK
ERKVCKIEQAMEKMLSHKWRKCFLDDR
ERPVQLFFECWDKEMTKKRKRPYFDFP
ERRLKAVMGRVDDEMRKKRKKVMIEHP
EKGIAYMNHCFEHDCRRKRKKMILECG
DKNLEAFCDCLETECRKKYPRTIFEVC
DYAWQGICRCLDSECKKKRPKEMFDLE
DRQFKYMCRCIDADCSKRYTKYILDWS
DRTIRPVQKCLESECRKRRNKWTLDMD
ERSMPHLVQICEKEITKKHKKCYLEVA
DGDCHVFVQCVDKELNKRRKKCCLDRQ
DKPCAPCMQAFDREFRKKRTRMMLETD
EKPCGMCDHDWEKEFKRKYKKCVFECN
ERPCDPCATVMEKDVKKKIKKTCLEPT
EYKLEVICGCFENPCNKRLKRKILEDP
EKKLEELCRCVEQPCWGKWSKTLIEEA
DKKNKEYGKCIVQVCRPKFRTEDLEDP
DRRTKEFMKERQKCWGARLRSEELDDG
EKTYKDFCKERGKAFKKKLKGDMFECD
DKAWRDVCKDRAKPWKTKLYHEILEVD
EKAFKDFRREYTRPWKSKVRHEWLELD
DRKMNCFRPEWVKVYKGKVRAPWIECE
EHKQNYIGKELCKCIRGRCKCNFIDDS
EKKTDCLWPFCENMMKGKLKRCDLEAN
EKPRACIWCPCERTMRERFRKCELEGR
DKPIQCLEASCASYREKKLRSCYFDCR
ERSCPVLEAKCYEAVDGKMKACWLDGR
DDKVEVLDHKVADTIEARIKIKVIREK
DEGVEGLQGKWCDRIERRLKCKLIRAK
EENFAKIDEMICPHFDTRINCVMFRNK
ERQVDKFAENWCPCMECRCHCRLFRKK
ERKYDPIINVYCGCIEHRCKPKILDEK
EKKGEWLGPFICSCFRVKCKSHWFEYD
ERRMASLTDEVCKCARQKCSPVLIEED
DHRPSALRRWLCPDFKKKCKGAWFEEE
DYKFKPFKHEWCKCYKTRCRGELLDDE
DKKFCGYKDDFMRWWKGKFAGCVLEDE
ERKIKWLKMDIWKGWRSKMRPYILEDD
SPKVPVIRKELCKCIKDKCGCTVLDEE
RKAEKVLRRTICDCVKPECDCNYLEID
KKDVRPMRSILCACLKADCQCNMFERE
RRQMPGLIPGCCASIRGDFECCWLEKE
EYKFPWCKKVICAALKSRCRSYFLDDE
ESKLKPMIKWHCKCWRGKCRPDLLEDE
DKGIKELVKPYCGCFGSKCYPEILELP
EKRIKLFKQMFCGCLRTKCKNDDLDPD
DRRVRGVPGVLCNWLKPRCKGEILDEE
GRKLREIIRYWCPCLKHHCGSEIFEEE
QHKMAPFRHEMCKALKTRCACHCFEQE
ERKAKALRTDVCRCMRPRCTCDVLDYE
ESKFDAIRDEYCKCFKSKCTCKILDDE
GRKSKVLKYYLCKCWRGGCCCGCFDEE
DKNSSLFERDMCRCHKPKCKQFDLEGK
EKDARAFETDFWKCIEAKCKPSEMEKR
EKALRPMERRWCQCWNPKCKPDVLELK
ERSFTMVVEAFCDCVQGKCRPMELDEK
EKQMRPFVHAICPCLEGKCRSYELEMK
EKDPNMLFKCFCHCLDRKCKNMEIDLK
EKKADIVERFLGTCVDKRCRGQWLDEK
EKRQGIFEACFPPCCKTKCRSGEFEEH
EKPFEWMCPCFKGDCEKKYKNKVIEPR
DKKQQGLCTCFYSYCETKFKRNEIEDK
EKKWQMFCKCFPSGCSSRMKNTDFEEA
ERKVEKLCDNFANICRKKLKGQYFDEQ
DKKIQYMHPCIAQCCKRKLKSMFLEDD
ERPFGMIVGCIEHDCNNKYKKAYIDWT
ERRLPVFCACLEKDCHRRRRKLDLDVP
ETKVGMFCQCLEAECRKRRYKNILEYS
EKEFSWICEAVERECGKRKKRHYFDKG
EKGFAQVQACMEHGCKNKWRRVFFEGE
EKKMTQLCGSMEEDCRKKRKKFCFEDS
ERKMKGICTCFNPGCRGKMRDDYLEPP
DKTVRMFCHCFKACCNGKIRDWEFEMK
EKKLPVICKCLTRACHNKVRKQYLEWH
DRAAKMLWGCIEHDMSKRYRKYWIDVP
EKQVREICKCIECDCQNKLRHELFEWC
EKPLKIICHCMAPICKNKVHSEDLEVS
ERRIKEVMKCWAGIMKHKVKQEYLELG
EKKYNEIFKMFPAWIRPKWKGSEFEEQ
EHKFDGLINLYCACVKQKCKSQWFDDE
ERRHPEYGKVMCSMWKAKWKAWEFEDN
EKRHRLWMHAVCKWFEPKCKQIELEEK
EDKMDWLERAICSCINPKCKSRHLDEK
ERPGNIVITCFCKCCEGKCRKYDLDPK
EKGLKDFYKPWCGCIEKKCKHDELEVK
EKAVHGVEDKFGDCWNHKCKSDLLDIK
EKPMNMFEHWFGACVEAKCKAHWLEWR
EKPFEDLDKVLAVGIDCKFKAKLFEWR
DKPPEVFDPCFDGGCEPRYKRKYLDVK
ERRMKGLWGCARACCDGRFREEEFEDK
DKKWGCMCPCWRKVCNKKLKDCELEEG
DRKFTEMCKCFPGCCRPKVRKCLLEES
EKKVRQLCQCLVPVCRNKLRQPIIEDD
EKSFPVIHCVVDQEYRKKRKRMYLDID
DKPFSLFWRCLEQDCKTKRHKVYLEME
DKGFGPFCTCWESDCKKKMSRGYFEVS
DKQFDVLCACIEDECWRRFRKKMLEVP
DKQSEMLCACLEEDCKRSMKKVELEVS
DKQEKDLCNCWEAWCRPKMDKHYLEIG
ERDIEQFCPCIQSGCSNKMKKRYLEHA
DKKLSIFPHAVDKDIRRRRKKVFFDWD
ERSLPCCCPHFESDVNRKRRRMYFECG
EFPCGQCVEAMESEVDRKRRKWFFYCA
EMNCPKCCETMDPDMIKKRSRWMILCA
EKGMGMFMKMIDHDCNKKYKRVYIDAR
ERPMGCFLPMMETEFNRRYRKGWLDYP
EKKMHKLADPFDHCWRCRCKKMYLDEK
DKKVPMMMHVFGQCFKARCRSMEFEEQ
DKRLHYINPILCCCLKSRCPPMVFEED
GKKVSAIRRYLCKCMKTNCGCRCFEED
THRIAWMKNEVCKCYRDKCPCGLLEEE
EKKLTHLTTECCKPFRRRCKPPVFEEG
ERKIGYMGRQMCKMMRRRCKCAWFDDK
ERKLEDFAKLCCSWVRHKIRCNLFDDQ
ERRPRQFVRWMGPALRTKVRAEDFEES
EKRIPVFGGELIRFWKPKMKRVIFEEG
EKRLHVFCCEFIKELKRKFKCCFLEEG
EKKVEDYMKMYCTMIHPKFRAKVLDEH
ENKFDQFVKLWCPWIKKKIRGPHLDES
ERRIDELPKMLCACCKRRCKPRIIENQ
EKPPSEVIRIYCRCLRGKCKNAYFELP
ERNFKIMAKALCPCVRHRCKSETFEQE
EREIRDFLKNHCECIETRCKCDYFDVA
DRAFRRVWEMWCHCMRPKCNKEYIDVP
DKHFRPMNNAWCKCIRNKCHHEMLDFD
EKKDKDRTKARCACLRGKCKGEEVEED
EKKDTIRKRGLTRCMKAKCKGVYIEDE
EKRPKAYARVVCKCIKTKCKPELIEDE
EKAVRTIDPDLAKERRKKVKTALLEVQ
EKPISCMDQDCWKERKKKMRRWIIEGE
ERGVPCIEQACDKKIYDKYRSCIFDVK
EKKICWLFPHCDTYLGSRFKKCVLDDK
DRKMGCFDSPCVNVYEARFRRCVFDVK
DKKPNCMFHYCPKIMKPRVRKWYFEET
EKKPDCWSCDCGRGIKKRVKAHLFEET
EGRVCHMRDSCADEYRRKVKRCVFDDD
EKAVHCVGSQCDRTVRRKFKKCILEVK
ERECPCVCKMVDRDLKKKHRKPGFEKE
DKDMAWYCPFMEQECYRKHKKMIFEKG
ETDMAWICPEIEKACCSRWKKALLEKC
EIRMQKYCDEIEKMCCQRFKKPLVVEC
EMGQDKLCDAMERDCCRKRKKHLLCCC
EAGVTRFCGGMDADCCRHYKKIIFCGC
EPAVDVFCAGFDRNCMHRYKKKYFWVC
EKAMDQFDNCCESDCDKKYRRCEIEAK
ERTMEVVCECFEDDCNRKYKRYFFEGA
ERGMAGVQATVDSEMHKRRTKCMLDVR
NKACAELTKWLDSDMKKRRSKMCLEVD
DKKVPGCKNMFEADCRRKRSKYLLEGD
KKPVCAIRGWVDPEWRKNREKWWLEAE
QYKFHCVKKQCDKEYRKRRMKCIFDGE
ERACRCCCAEFEKECKRKFSKWFIDCT
DRPCDCLQCPCEKDMKKRFRRTWIDMD
DKRLGCFQYECGRAIREKFTGQLLEED
DHTASCVRPECGKFYKKRMRGCWFEME
DRHGGCLDPECMRMMKQKFKGCFLEEN
EKKVSVLCACCEANCHHRWPRAFLEEH
EKRFSWLVPCFENDIKKKRWRCFFEEG
EKHGRCFCCCFQMACKTKFKKAYLEAN
EKRNKAYCTCFYNCCRPRFKPENFEDA
ERKIKFWCHCFPHRCKEKWKHEMFDEQ
ERKEKMMGGCMVAACKKRFRGEWFEDS
ERKDKWRKKMITKCYKNRCRGGDLEEE
DRKDGVYKAMLESEFRSRWRKCMLEDE
DHRINALVPWCEKDLRNKHRKCWFEEG
DKQAGWFVPLCDNDIKRKRGRCFFEFE
NKTMPCMRPTCEEEMRRNRTKCLFEMD
KSACACLRQSCTKDIKREREECCLELD
RREFKCWACCADNDLKKDRFKAFLERE
RKECKCWHSCCENDCKNDHERDFLEKE
KKEVKPFPGCLVGWCRPEVEGEYIEKE
KKDTKAWCACWYQICKQDLDKENLERD
RRELSVICACVEADCRKDYDTAYLEKP
KKDFGWVCPCVEPDCKREREEVLLDGE
KKAMDVFCGCLEGECRKDYERNYFDVS
ERSVAIICGEVERDCYKKRRRAMLEVG
EKKTDEIANCIDQDCRHKYKKNELEEE
EKRQSCYVGCFEPVINNKIKKCELDDQ
ERRVCCIVQMCESQVDPRIKKCWLDPR
ERKLRCLVGTCSGALKGKIKNCFFDEE
DKKMCCIMPWCTKMFKKRINSCIFEEE
DRKCACMPPECPREYKKKWKRVVLDEE
ERAHGCIKCECEKLYKGKLKRCGLDVE
QRGFGCIKNHCESEYKNKRMKCLIDAE
KRNFGCWHCALDPEVRRNRDKVALDKD
ESPWPALKHNCDEEWKKKRYKCGLDAE
ERRWSPMVNCWEPDLKKKRTKVLIDEE
ERSLPVIHPCLEPEWRKKRKRIELEMD
EQCCQVCCGGFEGICKAKLRKRMFDCQ
DGCFKSFKNIFDVDLKRKIRREWIECD
DKCIKFVYMHFEPELKTKINREVLECG
ERAVKDMGQGYDGGFKAKFRRELLELP
EKGITCFPCELDKDWRKKFKRQYMEGT
DRKWACLASWFEPIIKGRVRKMFLDET
EKRMECFGCVCTTTIKSKVRQSFLDDN
ERKPTCLGPYCIRQIRPKMKCCFFEEG
DKKWGCLPSICIKTLRNKFKKCMFDER
EKPWDCFAAYCMKAVRGRVKKCEFDMS
EKRVPCLVPCCVAYMRKKFRHCYFEDK
ERQHNCMEPWCMPGLDSKIRQCELDGK
DKKHPCYEPMCTHAWQGKTRDCELDER
EPDVNCLEPCCEAEFDKKMRRCFFEAR
NKEIGCFECSCGEEFYKRYNTCYLEKK
EKGIGCVETSCPEDRYKRYSGCVFEMK
DRPVQCIQRMCGRDIKRRLRKCLFEWD
EKGFACFDDQCDKLYRQRFRKCYFEME
ETRWACYHTECDKYLRDKMYKCMFDDD
ENKVCEICKWLTATLKQRIKTCILEDE
DKKFGVFINLFCRWFRPRCKHMYLEEE
DKKIEDFQNIWCACLRGKCRCNWLETS
EKHCKFFPMEFCRCLDQKCHCEILEHR
EKPMQGMEQPICKCWRPKCHCGFIEFR
EKRADNMEKPVCKCWTPKCRCHELEPK
EKGPSLLDYALCSCLNTKCKPTWLENK
DKALQELWREFCRCVKGKCRPYALEVQ
DKKMKNLVHSMCKGVKSKCHCQWFEEA
DKKIEDLKSEWCRDYKKRCGCNIIEYE
ERKCNDLNKDWCNCMKPKCRCDLIEEE
EKKDGQIRRECCKSWKAKFKCCDLDWE
DEKMEIIKRDFCKCWKCRCRGMIFDDE
DSRPETIRNDVCKCYKHRCRCRLLEDE
EKKFDQLRRELCRDYKRKCCCIFIEED
DGKCRIWQTIVCACVKPNCKPEWLDDE
EHKPKIWCQLLWSACRSKFRPEYLDEE
EQRFKMMCACIACSCRDKFRYELLDEC
EKKWKFFCTCFSCTCHERFKTEYLDEC
EKKLHCLAVCCAQACRKKIRKHWLDER
DRKAGCVQGECEKVLRQKMQRCLLEEE
PHKLGCINAECVKVWRHRLHGCFLEEE
DKKCQCVNPDCAREHKKKIAHCIIDEE
TTRMPCLRCEIAKMWKEGFQAWILDDD
GHKFKCMKCECAKYIRDGFGPVFFDEE
SKKMQCIRGDCVKMYRHQFHACWLDED
DKDIHCFKCPCTKEYRKRYRRCMLERE
DKGICCLACECERGFQKRLKKCFFDYN
DGGMPAFKTVCERDLKRRYKKCMFEAE
DKTCRCMGRCMEGDCKRRRKKYFLEQD
NRQVPYYKACIEAECKRKREKLLFDKD
ERDIACIVQVCEAEIAKRRRKCFLDKP
ERDMACMDHCCDTDMDKKFRKCWLEWK
GKAICCMYPDCDREKKKKRFKCLFEVD
ERPCCCMFCRCDKELKKKRRKCWLDGD
EHKLADFCKWCSPAMRARVKTCFLDES
DRKAQCIEQVCHGVIRQKFRGCWIDDR
EKKLCCILSWCGGMMDNRLRECILDEN
DKRFCCLMHYCLRVWKGKIRKCFLEEP
DKAVSGFRKDCWKAYRPKFRACFFEID
DKGVSCVAPWCERQMKKKLRRFILEAE
DKPIACLITPCEEEFMRKRNKCYFEGR
ENGFQCLWGWCDGDMEKRYRKCFLEPK
DKPFGPLEGCCDAEMQKKRYKCMFEKR
EKNMSNICECMDNDCKKKRPKGLLDQD
EKKLNAFVAMIDNCFRHKCKREVFEER
DKKCGACDSDIERCRKQKCRRKFLEEK
DRPFSPFEYEIVKCRRKKCRKAMFEVR
ETGMGPMDRDMCRCRQGKCKHHFFESK
DKKFQVMEGMLCGCWTCKCRQFWIEEK
DKKCPMCETAFHKQLRKKCRNMMFEER
DKRMKAYVKVLGAAINGRVRSVELDEK
DRKFKIMVACMYRVCKPRLKRAWLDEE
ERKMGGFKPCMECPFKHKFSKILVEEE
EKNFECLMCCIENEIKKKLKKQYLEYQ
EKKLECWPSWCYPYMKKKMKRCIFEDK
EKSVACFNGMCDACFRRRCRKCFFEKD
DKHVTCIAHMCEPQLRKRMRKMWFDLD
ERTVHCIKQYCEKEERKRKAKCILDID
NRAMCCLRWRCDKELRKKYRKCIFDVE
EKGCRHLCACMEHDCRHKMKKEWLEAN
EKKPPLVCVCIYCACKKKLRKWDLEDT
ERSINQLCDCFETCCKAKLRRHFIETT
DRRFSKVCECLEHMCKEKVKKMYLEQS
DRTMEVLCSALEAECEKKYRKVFLDIH
EKPVNVFAGMWERDIRKRRKKVAFDCS
EKKAACVRCEIDRDWHRRRKKVALECD
ENTVSCMVGFCDHEIRRKYYRCYLEFE
ERPVQHFCRCMEGVCKGKIRKGYIEGE
ERKCECCWECVESIVRGKVYKMFLEDE
EKKMAPCRAPMERDWRSKYPKMVLEQD
EKKVQEIQTWLDGPMRTKWRKWLIEDE
DKNASMFGPLVERDLKKKRKRAYLETP
EKPIEVLCQHIDPEWKKKYKRVYLEYS
EKKCDCLTACLETPFKGKFKRQYFEEE
DRKCGEIAQMFDNCLRCKIKKMCLDEE
EKKLDYFCRLMTRCCKRKCKKGIIEEE
ERRMDYICKCIVPVCRSRLPAAWLEES
EKNVEAMCACIPGQCNKRIKRKFMDQK
DKDYKLVCSCMWAACEPKIRPFYLDSR
DKELKEMCKGHGNGCKGRCRSEALERH
DKKIKEMMRAYGQCLHRRCREELFDEH
ERRCKVLYEPLCKCMRDKCRTEIVEEQ
EKRINPLPRSMCKCVKRKCKKHIIEET
EKRQRAYAKYWCKCWKKKCRHEFFDDE
DKPVKPFYRVWCGCLKKKCRQEMLEVN
DNAPKQIRADMCTCWRTRCPCEYLELD
ERPIPAFRTEVCREYKDKCKCGVFDWE
EKRVTGIDNDMCKCHQGRCKYNVLEEK
ETRAAKITQEVCKCFRPRCKCYFLEDS
ETRLGLIEYEFCKWYKGKFRCHVLDDK
EHRMKWLRDEICKPYRRRVSCAFFDDE
ESRIGPVKAECCRDYRGRCMCGFLDED
EKKVNTMTHECCKCIRAKCQGAFWEED
DKKAPEVRKFIGAALKSRIRGMIFEED
EKSGHECCKVMPPQLRKRFKNWEFECQ
EKCPPELAKPVGQHLRRKMKAGEIECP
DKCCRRCVDLIGADLKRKFRTDMLECA
ERCCRRCPDHWDPDFKNKFKRDFIECW
DKSLKHCCDVWEKYCKKKIKKDWIECD
EKSVSTLCGCMENDCRRKFMKKWLDAP
ESTAKVLAPVLEPEFRRRWKKDSFDHD
EKCCRECYTTYEGQIKNRIQKEWLECA
EKPAKDLIKLRMGCVNGRIRPEELDIG
ERSVKALYRIMCSCFRHKCRKEYLEAP
DRQFKLMCACFVGCCSQKCRPEFLEPT
DKKVRTLCKCLQPGCKNKMKKEILELP
EYRVEEICKCYMSCCKRRVKATVIDDE
EKKFTYFGACITCQCKNKIKAHLIEDG
EKSLAMLYGCFACQCRPKIKNMYFEHP
EKQFPGFNSCIYCDCKKRMKKTYLEMD
ERSAKMMCQCHEGACHTKMKKDAIEVT
ESTVDQFCNCMETECKKRYKKGLFEMD
DKPLQAVAPYYEKEMKRKRRKVYLEME
EKQSCCVEQACSAYFDRKIRACELEAR
EKPLHCMYAMCLAEFDKKMRRCYFEYR
EKTMACLYPFCNAPLESKFKGVYLDYR
EKGVSCLMRVCCKWFDGRIKHAYLDFR
DKKAGCYQPYCLKFMENRFKRCNFDEK
ERRAQCLAPECLKIVKPKLRHCWIDDE
ENPMAPLHQCCEQPCKNKWRRCWLDWD
EHRMGKWEEMLECAIKSKIRRGMLEEP
EKKFHEIDKGMCAGFDSRFRCYFIEEK
DRKLQKVEETCCRPMKGKCNCPLFEEQ
DNKIDMLTKELCKCIKRRCHPIILEEE
ERKIEPVCQFYCRCVKGRCRGHFLDEK
EKNIRMFCRCLCSCCGSKCKHPYIDTS
EKRLGVFCACVQGACRAKIKREWLDYH
DKKMQCFDSCCYSYVKEKMRDCGLEER
ERKWPCYEGPCVGHWEDKLQACYFDER
DKAINCLECECEKEMRRRVKSCFFEIR
EKPVCCMQAVCDHVFKGRIQRCFFEFD
ERRFSCVAQRCQRMVSSRFRNCLLDDK
DRRDGCYKSWCYEALKARFRNCYFDEE
EKTFGGMPKECCKILKARFRHCELETE
EKTACAVQKECYKIYRHKFRKCELEAR
ETKVNDFRHECAKAWKPKVRACPIEEE
ERKLREVRRDYCSTWRDKCKGELFEEE
EKKVTEVYRWICECVRPRCKTMVFEEE
ERRMKILWQIVDACIRKRCRKEYLDWE
DKHPGDLAKIFCKCLKHKCKHMYLETD
DKRYRGIAGYLERCIKGKCKRPDFDEQ
DKKCSPFQPLFEGPMKAKWRKCCFEDD
DKAMNMLQAYWEKVMKHRMRKPWFELN
DKGVPACFKLFDHDLRRRRRKMLFDCS
SKPDDCCAPAFESDIKKKRDRRRFEHS
DRGIPCVWHSCDRDFRKKRNKCVLERE
ESCVHNLRNDFEKEYKRKYRKCFLDIE
NTKIPILRDDCEKEYKQKYKRCIFETE
ERKMCCLARSCDHKIKEKYRHCFFEEA
ETRVPCFAHVCQKDLKQRYKKCILDWA
EKGEGCMYPACDSKVSDKYKSCEFDVP
DKGFGCMEQECLKFYTHKMTACYFEVK
DRASACIEDECYKMRDPRFRPADLEAR
EKTADPVETDCARYRNKKMKSCEFESR
DRSSQGFDADCCRWHKRKMKCCEFEMK
EKKFCGFLDDMCKDIKRRCWCCMFEDQ
EKQWNIMEHNLCKCMKRRCRCQYFDFK
ENGVDTIENKFCQCMECKCNPHYFEGK
DDKINPIEPRLCDCIDCRCKCHMLGER
DDTIDWFVRAWCGCLEKECKDKYLKAK
RDGMDEIQRSYRSPFEDEWEEKYIRVR
RRAKDIICAVIKGHVEDEFEEKWLRLK
KDAQGILACHMREFFDSDIEDGRLRIR
KEGIGGVSCKVREHFDPEVEDMVLRPK
KDCFEYVFPRFREPIDGEWEDKLFRCK
REPLEKFGSCYKAQLDPELWEKVLRMG
REACKKCNECFKQRFDEEFREQWFKCR
REPPEACHSPVRSTWDQDLHEKWIKCR
RPPIEPLQWHFKDKVESEYDEKIFRWK
NDCCDPCETAFKMKLEEDIGDTHFRCK
KHCCESCKGWFKPPFDTEFEDRVFRCK
KDPHEGCCGVVHQKLNEEYEPKTLRCH
KEQCEWCAPVLTSTLDPEMEDRRMRCS
KTPCDWCCPSIKTRCDDELPERAFRCK
RGAAPRLHTALKARFDEDYPEVWLRLK
REPRTGFEGCLRTKMEDDFDDVTLRMK
KDNVPRFMECIRCNCDDELDDYLFRAR
KDPMSWFCGCIRAACQAEWEEGWLKQP
RDEQDWICPCMHQHCDDEFDDWNIKVN
RDQFQGICGCMKTGCEDDWDNNRLRKP
KDKYNVLCGWVKPHCDNDWEDRRFRSN
KDEIGALMKCMKGRCSEDYDESRFKRK
KDEMNRWYECFKGTLEGEIDDQTIKRK
KEESDILGCCLKGPCENEYDEHHLKRR
KEPIDAICPCIKTNCNKEIYDRYLKSD
KDPVERIIDCFKWKFWEEYEDKWFRAA
KTPPDCFMACIKPKLDEDIDERYIRCP
KDGMDCMMCVLYEWLEHEFEEKHIRGS
KEPVDVLMGILHVPLENEMDEKWLRVK
KENQGKWIEVITAWLDQEIEEWRLRHS
KEAIQKLYEILCPCLEADCEHAYLKAR
KEAFDYLYKMWCGGMEQELECKVLRVK
REELEVIVTVFCACLEPECETRTLRVT
KEEFKGFQDTMCECLEDECDAVFLKKN
KNDMDKLMERYCNCWESDCNCRFFKRP
KEGFSRFTDKICDCCEADCDPAHLRRK
KHAMEPMCACYCSCCDGDCDPRWLRLK
RPPMQCMCGCVRQKCDNEYDPPYLRWS
RESFEPLCACWKPHCQEELEEKFFRVD
KQGMSLICSCFKAHCDQEWEEHFLRCS
KNSVKRICQCWKAGCNDEWDEEVLKSG
KDDNQVFPPCLRCPMEREIEEPRLKKD
KEETSPLWKCFKPACNDEFDETRLKKE
REAKDSICGGFKGHCEPEYEEHGLRCP
REGSEMCHARIKDMMENEIDDRHFRCR
RDPCETCCSIFKGTMEQDFDESWLRCP
KYCCEACPPTLRAELEKELNEKLIRCC
RDCCPRCAEVYKETVENELHEQCFRCT
RECCHKCPDMLKQMWDQEMDEVFLRCK
KHCCDFCITVWRDKLEPDYEERWLKCK
RECCDMCGQKLKPDIDTELEEHILRCA
REQCEKCCEWYKSPVETELEEKWFRCH
RMTIEGCFGIIRANFDEEIEDKFLRCK
KGAFEWCEEWFRADIDKDYEEKVFNCK
KSPLEVIEAVLRQDLDKDYEDKWLKWR
KDGPESFISCMRAVLEEELDEKHIRKK
REDLPKVCNTYRSACDAELYEPYFKRH
KEDIDYFCKDLRGTCCAEIDDRLLKRC
KEEHDRFPACFRCECNKEYDSKRFKKP
KYEFDVLPGKLHEPMDPEFDPKMLKKN
KEQWAHLYTRYCECLENDCEPPRFKKK
KDEVKKVNYTICACVEQECECYILRKT
KEEKKVVQVALCACLECDCDPTTLRKK
KEEWGPIAGFVCACIDTDCEPGKLRRT
KDRWGRFVEMWCGCLTGDCDKPRLRYK
KEGFDNISEGYCGCVESECDCRLFRAQ
REGFDQMRNNVCDCVRPECDCRTFRGD
KDQEEVLKPGICNCVRNDCECKKFRKE
RESLDKLREPMCGCLKGDCEHIRLNID
REEPQPFLEVWVACFGTECDAMRFRKG
KEEMACVCTWLCGCFNPECESIRLKRG
KEEGEVWEAILCMHLEADCEGKWLKKK
KDDRELYNACLHTPCEQDVDDKRLRKK
KDDEDRLNEILACYFEPELECRRFRRR
KDQCNILCVCIECKCDEEMDRRCLRKN
KEQISKLCECFTCACTTELDSGRFRKS
KYEIPVLQPCVRGHCDREWEEAMFKRD
KYELKMFCTPVRPWCDEDFEEEILSRS
KEDSNMFCPMFRAPCHAEIEEMRFRRN
RDEGDVCCAGLRGHCDTEFDETNLRKP
RDNREFLCAVLRRKCDEEFEECRFRGK
KHDPPIWCHCLKSKCDGDYEDFYLRRT
KMQMPWLCPCIRADCWNEYEDAFFRMP
RENQKKICSCWRAPCQSDFENEKFRKG
REAIKWLCSCMKGHCDNDVYETMFRLN
RDALDAVCRAIKSACEDELDEFYFRIK
KDPFACMGGCVRPKCDTDYEDVLFRTK
KEDKNVLGCSFRDPFEEEFEEKYFKRR
KTDAEPLEDRYCEHWERECYGKCFRRK
REVPERIRDHWCDTFDDDFDCRYLKVA
RDQFDKFFDWYCQCFEPEFECKYLRIP
RDEMEKFIDRYCPVFEQEIECKHFRVT
KDEMEKVWEVYHGCFDHECPNRNLRWK
KDEMDKLCAMYRQYVETDFEDKLLKKA
KEDISVIWGCIRQFFEAEMEETRFRKK
KEDMDRLCGHMSTHCGHECEKRWLRRC
KDPMEKLCDEYVKSMPDDLDAKFFRVC
KESWNALCNCIKPYCGQEFEEKRLRGG
REEHNPLCGCFHTGCDDELEEWWLRKG
KDEADCFCACFGVACDEDVEKMYLRRG
KSDVDHMCPVIKASCDEEMEEKFFKRS
KEDPERYVDMWHHWLDGEFEERRLKSS
KDRLDHVVDVWKTVLDPELDDRYLKAR
KEAPDACYQAYKEGIDTEYDDKKLRCR
RDPFGCCMSMIKNRVEEDEYEILLRCK
KEDCACCISVCKERLEEEDDDVHIRVR
KEDIKIICSCIKSPCENELTEDYLKHK
KYSVDVFCKCWKGKCDEETGERFLKCR
REACDACTRALKGEFNRDYNEKYLRCE
RECRDPIMPLIKIKLEDDVDEKRLRCN
RDHCEKIETALKVPLEPDFDDKCIKAK
KDPCSVIQPCLKPHFDTDFEDATLRMK
KEQVDHFCDWMKPGIDPEWEEHKLKWG
KQPMPYLAKCFKCQCDNEIDDYMIKYA
KENRSHVCSCFKHPCEGELEEYYIKGP
KDQVQQFCECLKPKCEEEYEETRMKHS
KYTWNKMCEGWKAACDGEVEENVFKHC
KEDWSKFCECFAPACDGDLEPGYMKSR
KQAKERLCDCYRHGCDGELTDKYIKMQ
KEAFERFCNCYNSWCHRELQTKWFRFS
KDAVDHFCECLYGCCESELQEHMFRMK
KEDFELFCDCFKGTCDQEFEEKFFRYS
KENNDKLCECEINVCDQDVDSKKLRYK
KEMLEKLCDCIVQECDQELEAKYIRCG
KDTMDSICTCFKGKCEDEVDDHRLKCQ
KDGVNWLCGCLKSWCDQELEETKFRVS
KDETERFCECLISACDNDLEGVHIRKN
KDDKNGLCGCIYHCCDGELDKDHLKRP
KEDPDVICSCLKNCCWQDVDDSRLRKG
KEAADMVCACIKPACHGDIEPRRIRAH
KEDRDKYCESMMAVCNEEIDQKRIRKN
KEHHEGFGDCFRCRCDGEFEENRLRHN
KECYNAIRPSMRENYDEEWEDGMLKCE
RECAEILAPWVSPKVDEDVEDRYLRCA
KDCCDQLHRALKADWNRDFNERCLKCD
KECCDACHCKLNETFDGDVEDRFIRCD
RECCDPCMQKWTEILEPDMYPKWLRCP
REGMERCAEKYMGALEHELAPKFFKCK
KHCCERCAQAVKTTLENDLYQKFLRCK
KDNVEWCVPKYGEKVEEDYDSKFLRCR
REPVDCCKAVLVGKVDDDIDAKYLRCN
KEGFEICMPPVAENFDRELETKHFRCN
KEHCESCIPQFRARFGEEYEDKFFRCA
RDACEWCGKCIRSEFDKDYDDKWIRCG
RECCEKCVECLKRDINSELWEKFFRCQ
DNCCDKCDDRMKGAWDRNFRDHVFRCK
RECCELCVKVLRAGIETDYDEKLIRCR
RGCCANCDDKLGEKLEGEYESACIRCR
KEHCKYCKPKMREKWEDDIGDEWLKCT
KEPCDTCASAIKEGLDPDIEQKFFKCP
KESCACCKPPLKGNWEPEWEEVFMKHN
KDEGKAYRNNIKEPWDGELEEAKLRRD
RDDLGNLGKVLKPPIDPDMDEIHLRKR
RDDMDCLCRWLKPKMDNDYEDQWFRKG
RNEMPMFCACWKPHCEDEWDEGWLRSK
KDPAQKIGDCMKPTCDGEIEEGKLRCN
KWCCEFCASQFKEKIDQEWEDRAFRCA
KETHSWLCPHVREVCDNEFDESYLRAH
KDPCKMICHKMREFCDSEFDDYWFRWN
KEDWHCMCCCVKDRCDREWVDVFIRKH
KDELNCFCACMKEYCDPEWNENWFRKH
KEGMQAFDKCIKCRCEHEYEERLFRCK
KDECQMVGECFKCSCEREVEERRIRRK
KTGVRPISTCLKCTCDSEFEENKLRGK
KYDFGCIMSCVKPKCEDEYDDIFFKRN
KENFRCICACVRQKCQGEYEEGRLKQA
KEEPKRFCDCIYTPCDTDVEEQRLRRQ
KEALEMLYTRWMDVIDSEIEAKMFRCR
KYEMDQFMQKYVEAVEGEVCAKFLRHR
KCAVEWISPRFCDRLDSDCEGKCFRFK
KWAFEAIDCKMWDVYEKECEPRMFRVK
KEAFDVLPACLSHYWEDEFEERYVRCK
KDGNHCLAPHCNEWIDQEIDECHLRAK
RDAMCCLDCKCTDHIDDDLAGCLLRIK
REEMCCFQCKWQDWIDDEFEPCIIKKR
KEELGCLKQKIHDCYDHELENCYMRRN
REDIKCLRRKCCEVWDGDMWPCMLRSD
KEPMCCLKCKCTGKLDGELEQCFLRET
KDEWSCMCCACGDRIDDEWEDCKLRRE
KEEFHCIGPKCFEIVEEDVEAPKLKKK
KEGKTCWPCRFRRRFDEDWEDVKLRGK
KEQAKAVQARIKEVWEGEFEEQSLRMK
KEPSDVCKCRMTDKYEEEIESKRLRPK
KDGCSHMKDKLCDSYEGECEDICIRMK
KDSVPMISQKMCDCWDPDCDCRRFRTH
SDEIDMINYKICERWDNDMACHLFRRK
KDEARKLSDRMCDKLEDECETYMFKRK
REDLERFCDRYCECYSSECEARMIKRA
KDDCEKWWDAYCAEFNEDMEPKHLRRP
KEEVKHVMEMYCPCFQSECDPYAFKRP
KEEHPKIDECMPACLEPECEGRHLRKR
KEEEPKWIEFIGCHFEDDIEPVKLRRK
RNEVRRFKETFCSCLYAEIECALLKKE
RDEPQVWKVGICRWMREDCDCPRFHRE
RRPIPSFKSEMCKAIKSDLDCGMLDYE
ASRIDEVKRDWCKVWKGDITCRFLNDE
EKRGTHFRQEMCKEWKRRVRCCALEDE
DKRFNGLKEECCKMVKQRCPCTMMEEE
NKKPNNWKTELCKCYRPKCRPLYFEEE
DRKCKEVWKYRCNSLKKRCHADHLDTE
ETKFKEMAKMRCGAFKAKCPPEFIEEE
EKKIQDFMKIYCTQLKNKCRGVYIEEE
EKKFAQMRRMLCTCYRNNCHAMFFDED
ERKFEVIKQPFCRWFRPKCKAMMFDED
ERRQDAYHKPVCRSWKSKCKPTELEED
EKKADTFLNDVCSCFNPKCKCSFLEEH
DRKLAGIDSTMCRCIRKKCNCWFFEER
ERKINGLYRHCCPVMKKRCKCPLFDEE
DKERAMLEAMLCKCVTPRCKCVEIDKK
EKEAHCYEPVMAPVLEGKVKPWELDKK
DREQPWFEPCVAGMCERKFKSAELDFK
EKEAGYYEKVCAPVCESRIKQCEFEKK
EKEKGGYEPVCLPWMDHRCKHCDLDKK
EREMPCFECFCASTLEGKIRSCWLEKK
EKQMGCLGQYCDRDAAKKRKRCFLDVS
EKTFNVFGTCMEHECSKKRRKMYLDMG
EKGVKLFCRCLYHYCSQKFKKEWFDAH
ERRVRDICNCMSHQCRKRFKRYYFEWG
ERKMRCIGCAIEGDLSKKRTKCIFEAG
EKPLACIQPDIERGFKSKCKKAIFEGP
EKKFPILCTWLEKDCTKKYKKIIFDWP
ENPFEYVCRCLEPLCKGRIHKKMLEGS
EKTFKCVCNCFQAECKRKVRKYTFEAT
EKKCREMCKILQAQCNQRLKSEDFEQG
EKEGTEVCKCYEGNCWGRWKKDDIERP
EKQMEKFCECYENTCWGKMSREYLEEP
EKKLDVICNCWYHICDQKVRNYFLDER
ERPVDRLEEHYIKVMDRKVKSPELDVK
DRPVSGMWDWHMKMMDTKFKQDELDWK
ERAMKHFAEGHCKVLDPRVKPDELDIK
ERSYTVVEGHVVDHMDNKFKAEELDDK
ENKMEVLEYRLCDMYDPKFRCKMLNEK
EEKMGKFIEAYCPVFEPKLRCGFLREK
EENVPKLEEMVCHHLENRIKCGLFRER
EDDMGKIDECVCCSFDSRLQCSLFRRR
DENIPRFWESCCDGMEKNWKCCLLRDR
DTDLPKINEKCCQVFERRLKCCVFRRR
DRDLNCLDPCCCACIDRRIKCCIFDRK
ESEVQCVDPDCMRFYNKKMHTCFLERK
ERETPCIEHECNKMYNHKLKHGYIDKK
ENEMQCFEGACDGAYDKKIRKIFFDRK
DDKLPCLACSCKEYFGKRYRECHFREK
ECKMTVIVAVCKARIEDRMRECCLREK
REGVTCFACRCRQRWDEDLYDCMLRDK
KDDVCCITGWCRDKFDEEVDECCFRKD
KQEVACYTHYCRETMDQEYDECAFKRG
KDDACGMANACKTRIEQEYEECGFKQK
NDAPGSLEDCCKHKLETEWTECYFRVK
KYEPCGFAKCCRCKCEEELAECILKMK
KEPATAIWTHIKEKCDEEEGEVFLRMR
KNTHSAFAKCLKQKFEEDYNDGEFKAK
RDPVEGVVACMKPRIEEDQEDKFFKVK
RDDSECIPCRIKETFEDELDERRLKRP
KEGLDCVYCRIREPLEDEMEEKYFKMS
KEEPQHWGHGWRGHCEDDWDERNFKHK
KEPCSILACSLRDKLDEEEEECCFKFK
KDPWEVLCVVIRGKVDDEVEEKMFRMK
RDNISPVITWMKNKMEEDYEERHLRAK
KTCVETLVQMLKTRIEDDYDDKFLRCM
KRCCGWLRMGIKTSLEPDFEEGFLRCN
KECMQMVKIGIRSKIEEDLDEKFLRCN
KEEFEAIHAMFRAVFDGELEDHMLRKE
KDNGGWLCAMVRQMFTADWEDCRFKKD
KDEACAMGTHCSGRYDEDLETCIFRKK
RDDKACYPCTCAPVIDSELEGCMLKKR
KDEMKCLRCALVGCFSDELDGTYFRKD
KDEPACFKACCVQAFDDELEAGHLRRD
KDELTCIYDCCRPPLESDIEDSIFRKR
RDEARQLHPWFKPVIEVDLDESHLRKR
KDEIWAFYNKFKECFEMEIEEPIFKKK
RDEVCMFHYWLKDWFDPEMEDVIFRRN
RDELDPFCQWIAPAVDQELEDKWLKKR
KQEVDRWYEHWKATMEGEIEDKMLRRH
GEDLGMLEYKWSDAFEGDLTGPIFKRK
KDDVPSFTDKICDTIEEDCTCVAFRKK
KDECRALKNTCCGIVDTELYCWFIRKQ
KQPVCAIKGKMCERYDSEFECCLFRQD
KNTHHCIKGKLWERYDDEIDPHHFRAR
KEPQHAFKPKCVETYDKDVEVCMLRYD
KDEVQKLHECCTHMCDGELEGCYLRSD
KEAQPCLACYCKNHLESEWEEPYFRSA
RDNWSCFTCGVRDKVEEEWDDAHIRCN
KDGEACFYCACKQVIEGEVEDWRFRIK
REAIPYLWPCIKQGCDSDWEELMLRLE
REGIAAFCRCLKHKCDEEMEEMILRQT
RYDVKQVCRCWKGKCTEEYEETFLRHS
RDCWDKLCDCLKAPCETEFAERIFKIC
KDNLDKMIDCFKCCFDQELDEHLFRNA
KKPMDAFMGCVKCKCDNDYSEKLIRWK
KDCMTTLQQCLKCKCDDDWDEKHFRMK
KEHRDPICCCVRSRCDSEWEERWLRTR
KEEREMVCKWIRPMCDSELEERNLRPP
PDEVHKFEECFRCAFDAGVAEGMLRKK
REDMPCFQMAIKTGMDGEVEECHLKKN
RDEIAVLKYHIKDGWDTDCWDVILRKE
KYDVRKIKEKIAERYDPELSAAMIRKK
KDEINMLLEIWQGVVDAEFEDHRLKRG
KEEVHRICEGFTAPCGGELDEMRLKKG
KEEVDHICNWMRNHCEDEFEEFAFRKK
KDELPAFCDCMIDGCDQDIEEFRIRRN
KEPMDKWMDVYQAMLDTDMETKHIRAT
KDQWEKFYEAYCPCVEPECEERNFRPT
KEQIDKLVEWWCGCFDQECECRYFKAS
KETPDPIWDFWCQCFDPDCEAKYIRAR
RNKMDWFQNVICTCLEHECPCKFVREK
HEDVGYLDKKLCDCWESNCTCAIFKKR
KDENGFLRERFCENYENELDCCFLRKE
RDERHCIAKKCCEALEEDMDACRLRRA
KEDQACIVSNVKEVLDYDFEELRLRKA
KEACSCISPKCTSYFDDELENCRLRMR
KEEMCKYKEVLPVGIETEIEACHLRKN
KEDFDKIIELYCPAVSHDLESRRLRRG
KDDCDKVGEPLSGSLDAELDERHFKKS
KEDIDRYMDSWCQLFEEDCDAKMLRRH
RDESDPYIDFYCACLEGECEGRYIRKR
KDELDCFRPPFCSCVDTECDAYVIRRE
KDEFKIIPHKIWDKWDEDLEPAYIRRK
KDDCCVVEEKFVDMFEEDLETCHFRKK
REDMDCIMGCVKGRFEPEYEQNYLKRR
REQGECYCQCWRHCCGTEIEEKRFKKP
KDDKECVCPCIKNECHNEWDEKYLKTS
KYNAEGVCPCYRTECWKEYYEKMFRVA
KQGFGYICTCLKHRCHDELEERILRAC
KFSVKVICTCLKQKCDDEFDETLIRPG
KYEMERFCESYMDHCDNELEWKLLRKH
KERVDYLIKLWKGVMEPEIEERYLRLR
KEAHEMFDGRCKPKIDEEEDEHHFRAR
KEDASVVWELMKNRMEEDDDEWYLRGK
KDGCHVLVAGFRDPIDRDLEEHWLRVQ
KDAIEKVWQCWRCRIDTEINDRLMRAK
KEALEMIVAQFRPKLDTEMEDRLFRFG
RDPCEVCCKQYRQQLDREVEERWFRCG
KDGCEACITIVRASVNDEFWEKCLRCP
KDCCEQCRNAFATNVKAEIEDRMLNCE
RRGCHYCKRALVAYVKDELEAIHLYCE
KQCCQPCKGNLHGEYKHEFEDLLLYCE
KDCCDSLKYDLGNPYKGELEPRWFKCE
KDPGEACWATITDSMEDEMEEKWFRCP
RECHEAIASKLKEPVEQDWDNRRFRCK
KESGDVCSARLQEGMDGEMERRHFKCR
REAVDKICDAYPAYFDPEIETRKFKAD
KEEMDKLCNCVMPECESEFEQGRFKKH
REEYEVLCACVDPCCDSDLDQKRLRKG
KDTVQELCGCYKDKCDDEVQERYFRMA
KEDISCIMTCIHAKCEQEYEETMLKRT
KEEIATMIGLIRPCIESECQEMLFKRK
KDELEKVHDMWHAALDDEVDDKIFKRH
KEDYEGVENWFRPAFEPEIDEKRMRRK
KEAVGQFGKCLKSQCEEEYEERFIKPK
KRDRSTLAHCIKACCEPELEERYVRKK
KEEKDYILNWLRPVMDQDMEDKYLRKK
RSECKCLKCAFKGALDPEIDEYCMRRS
KDELNVLRVHCREQVDPEIEDTLLRRE
KEEVCCLTHKCNERVNDEFNRCIIRRT
KDAMQCLKCYCTQPYRPELDNCWFRAD
GESVCCFKYKCCESYDNDLTCCILRQQ
KDECCWWEPKCGEIYEKDVYQCCLKRR
KDDHDWYDRKVCDNYEDDLDATHLKKK
KEEGNCLTCACHDVLEKDIEESWLKKK
RDERKCVKCGCHSYLQHEFEPHTFKRE
KWPCCCCKADCCSEYRKEFEHCLFYCD
RYSGCCIKCECPRDYKDEIQGCMMMFE
KLPYCCLRCRCTSTYKGYIEQCMFVWE
KDRTVCFKCQCENKFKDNFDRCRFHEE
KNKESCMRDVCMKMIKPKMEGCKFEWE
KDPDQCYKGRCPEWLDPEWEGCHLRYD
KDSMWCWRGWCKPWMDPEMYDCLLKND
KDPPACLWTCCKDHCEDEVEECYLKWP
KDPCPSLCECWRQRCDEEEEEHHLKLK
KDAGEIFCACLPSNCQGELEPRNFRMK
RDRMEKLWSAYCACLEGECEAKNFREK
KEAFEKIVSRYCQCLEAECQDRWLRVA
KEESPHFEERCCEHLEDECEAVQFKKK
KEECARLADRVGEMMENEFSGFCLKKK
KDELHKVFSVWGACFECECGQMFFRKK
KDERQLYKMCLVGAFDADLEAMRLKKE
KETWDTFYNCIPCACEAELEGKWLKTR
KEEFEYIAECLGCHLDSEIDAKRFRHA
KDDVNRLCDCFSCGCYDEVDNNNIRKP
KEAWDYVCGHWKSTCGDEFSERHFKVG
KYEIPIVCACYRGECDREMEEPLLRKS
KNEFNPYCDCVRQMCEREFMEVFFRRS
RDETNPMAGCLRASCDGEFEDHKFRRA
RDDFPAFCGHMKESCEQEVDEWYLRRR
KEGPPCMACNVKDRFDGEVDEWRIRGG
KDQMEHLGCCFKCRCEDDVEQHLFRIK
KSDFKPLMQCLKCRCDSEVTEEILKKA
KEEASGYWGMCVGILDEELESCRLRKD
KETWACFKAVCGARVTEEWESCHVRQE
KEPIRCFKQRCHEKWNEEMETHMLKPE
KERIGCIKPDCPEKYKESWEPCRLYWE
KDDYPSYKGGMYQVVDAEFEPVRFRKD
RCECHRMVEYLAQAFEKELGGACFKKR
KDECNMFKKPFCPALNQDCGCYCFRKN
KEEFKVIKVAVGPMMESDCQPEMFRRE
KEENKILHAHFCDCMTTECEGVKFRRD
RYDMNTLAEKMCECIDGDCDPEMLKKG
KEECPMFRRKWCECWQGECEPCALRKE
KTECKIWRARICGCYKGECDASMFRKE
RREMDAWKKVWCKVVKKECACAIFDKE
RNTWKLLKVDFCKCLRGDCDVEIFYRE
RHAMGELRRIFCRMFKPDCECAFLDVE
KDEMKAFHGMLCACWKGDCECDMLERD
KKHIDDLKRGWCGYYKEEIECKVLDWE
KRPPRCMKCCFCAKVKDEFECGYLEWD
KKPIGIMKAALEPQIKTDWEKALLEWE
SKKPGCCFPVCEADLKKRRPKAYFDWE
DKPHDCWVPCLERELNKKRRKSELEFQ
ETDISMFEWGFETEMPKKRKKCIFEHR
DKGCQALVPVIEPEFKSKYRKMWIEAA
ERRINGIGDCMETQCKKKLRKPLFEVP
ERALKGFIACIECPCNPKLRREVFETA
ERGIKGLHCCLECDIKNKMKSDIFEAE
ERPVRWVCPCFEAQCKNRFKRELIEGQ
ERTEKMFCGCVEQSCKSRMRRDRLDMA
EKGVDKFCNIMEADCTNKRRKSYLEAP
EPEICGFGQEIEREFKNKMKKCFLEHD
EHKAGGIHPECDRALRAKLKKCVIEDP
ENKFKCVAGVCERVIKYKLKKCVLEMD
EKEYGCFNCGCDKECRRTRKKWELEMD
EKSKRCIVKVCDKPINRRYRKCEIDVR
DRGTECICCAIEAEMNNKWEKKYFEVG
DRKMPAMKAWFEVGVKGKFRKYVLEED
DNKIPCVMQECEKVVRGRIRKCLIDYP
ERKLAVFCATVEKNLKPKYKKAVLDEQ
ERKLGAFESEICRWLRKKCRGVIFDER
EKKLDVVESDLQRCYDPKMRNAVFDEK
DGRCKCWEAQMCKVYDAKFRAYILDDK
DKPCACCEWEMARDYERRIKGLGFDWK
EKNMTAMEADLVKWRDRRLRAAWLDQR
EKTCGPCDGDIVKGRKNKIKAAFLDNR
EHRMNPWDRDMVKFYNPRLKAHYIDEK
EHKMQVLENDCAKPRDPKLRKCLLETK
ERKISSIDEEMVKVRKPKLKASVLEER
DSRWDCLETELVKCWKHKLKPYYLEET
EKKVTPFETECCKSRKDRCMCCFFDED
EKRFSQMKRECCKWYKERMNCCILEDE
TRPWGRMKDDCCRDYKKRLHCCCLDTE
KDQVCCLKGECCRPYKPQLNCCIFYKE
RHDMGCLKSGCCSFIKKELECCLLERE
KEDATCFACYCVRAVKDDLDACRIYRD
RDEIPCLKTHCRDQFDKDFNDCLLKRN
KDDMPWIKGNMADCYEADCEQIYFKRE
KDPAGCMKAGCCERMRNDIDSCKFRQE
KEEDACFRCACGNVIRDELDGCRLRKD
KEEAQGYRSICLPKMDDEMEQCYFRRE
KEEACHIGDKCGEWCEDEMEGCVFKKN
EKCCDMLEAKFGDKFEDELKSRYLKCK
EHCVKWLEPKIDEKFEQNYKRAYLRCK
ENCFKVLYKKVDEKIEEDYRKQILRCK
DEPIPALEGKIDERWEPRYRKLWLRIK
ERPKAHLEDKCAEQYESRIKGCELRNK
ENPKSCYENQCVKKMDSRIRACELRNK
DEDESCFVSVCCKCIEPRCEQCKFRKK
ERKMQCMANMCCPCVEPRCRDCFLDFK
EKGMGCFQAWCCPHFDSRCKCCLFYSK
ERRMSCLYSRCCTMWDHKLRCCVLYDK
EKQAGVLDAGCCPSWDAKMKCCDFYER
ERKWTHFDTNCCDRYEDKFRCCMWYEK
DRRVSHLQSRCMEIYDNKFKCCVFDDK
DRTLGGFYNACYAWLDNKMRPCFFEDR
DNKVACIEPDCAKELDNKMKACLLDER
ERKWKCMRTVCDKLIKQKWRSWFLEED
EKRLKFFVESIETCFKCKCKKEPLEDS
DRRLPHLAHACEGTLKAKLRRCWLDES
ERSWNAFANVCEKPIRPKWKKCPLEDD
DRGLSCVYKWCEPGIKHKMKKCVLEAE
EKNPCCFKWGCEKLMKPRMKKCMLETE
EAPIACMRQECPKEYNNRWRRCIFDQE
EKKYQCLDCDCPKERRKRLRPCWLDPQ
DRGIQCFESECCKYRDTRICSCILDAK
DKKVGCMDQDCDKFRRQRLHKCLVDEN
ENDMHCFDTDCFKMYRHKFRACMLEKR
ETTLDCFDNECHKERRKKYKSCMFEVS
DRPLNSIDTDMCKDRKKKCKAYVFEST
EKKFNPFEGDVCKARNHKCKQAWLEEK
EKKLTCMENHICHCWRPKVRATYLEEK
EPKADVMDPEIAKMHDQKFKTPWFDEK
EKKIPAIESDCCKARDPRLKSMILEEK
ERKFSCVDCDCHRQRDRRFRDGLIEDR
ERPCPCCDSQVVRTYKRKFRRVWIECR
ERSCKMCITMIDHDMSKKHHRVCFDCG
DKCCHKCMDVFEAELKRKYNRPGFDCP
DPACKKCVEEHEKNIGERYPKECFGCA
DGPCKRCVDMYEPKLTERWRKDCLGWA
ECRMKKFFDEYERRLIERYSKDCLVAM
DCAHKKLCDEYDKRMWEKYGREIIIVM
ENTVRHICEAYDKKCWEKYRREYLDIP
ENKIRPLCQCWEHTCNPKISREYLDNP
ERRAREFCRCLVTVCKQRLKPEIFDYE
EKKMQVYGACIDGACDPKFKKLELDDK
EKKSRMIWACMECQMNKRFRKEEFDVK
EKKGEPWSPFLDCDMKKKYRRAYLEEP
EKACTALCGWLEHEIRKKRSKWCFEWE
ECDCALMEAMFENEWNKKRHRICFDRK
EIQCEACEPMIDAEYEKKRVRVCFWCR
DCPCAKCEDHVDSDHDKKYRKVILGCR
DYGCDCCDNDIDQERNKKYKKALFDCK
DRSCEMMERDFAKDREKRVRQPWLEFK
DRKMECFDAEWWRCRTQKVKKKWLEQK
DRKCECIEKDLCRWRDQKFRDRMFEDK
ERPVHSIENHFCKCYKPKCKCSFFDWK
DRKLGCIPTRMCDVWNRKVRCTILDEK
EKKHRHWCTCFPPECDKRYRRIYLEEK
EKKLPWMCHCVERCCRGKVKRGYIDER
DKHMTWLCPCMEACCKGKVHRKWLEYQ
EKKLKGFCSCLESGCRGRLKKELWDTC
EKKWRQMCPRLEELLCCKLYKEFFDEC
EKKVAPMSTCLECPLKNRMKRIIIEED
DNKCPCLRHDCCKMMRTRVAAVWFDED
DKKFRCVWHICGTMMKHRFRGDYFEEQ
EEKFPPMDQVFCQCINHRCKQVYLDEK
EKSLNGFDRICCACFNAKCKCTMFESK
DRPEAAMESMVPACYKGRCKPVNFEWK
EKPMKVFDNKLWECYTNRCKPVYLEVK
DKPMDLFVAVVCRMLKKRCRHAYLDLN
ENKLQVLNREVCKCMKPRCKCPYLDEN
DHKMGWLRKMVCSCLKNRCHCWWLDQD
EPKLTMLMGDVCKCYKGKCRGVWFDYQ
TRKMSDMRKDVCKCYRSRCNCPYFDYD
EKGVDVLEPEVCKCWKDKCKGGFLEMD
EKAMQVIWKFLCQWMRPRCKGVYLDCD
DKKVQSVAAYFCRCLKKRCRGGVLDEN
ERRLSEVMKYLCKCFKHKCKHFLLDLP
DRTPREMMRDHCKCFKNKCKPETFEIE
DRKCAALRSMLEQCLKAKCQKICLDED
ERRIPGVTGECDKWIKAKWRKCVFDLD
QKAICHVRHECEKSYRSRFRRCFFDVD
EKGLPCLRPPCQKEWRKKHSKCLLEIE
KKSIPCIHAWCEPEMRKPRERAFFDTD
ERKWHCMAGYCDRDFRKRRKRYWLDWD
DKGMSEFTRMLEGEFRRKRRKMVLDLE
DRTMKVLCGCFEGDCQRRIKKYWVDIR
EKRMSCLIPFIEREVKKKWKKLWLDER
ERKEEMIMGCCESECRKKLKKWYLDEE
DRAMGHFMGPCEDEFNKKRQKCFLEIA
KKPVSIVMQACEPECRRDREKCWLDLE
RKGMPMLKWGMDKELRKDRDKPHIEAD
KKPCKACSTTLEHEMKRDRAKPFIECD
KKECRVCCGVMDRDVRKHRDKLDLECD
EKKGRCLKCQCEEELKKKRNRCVFEQE
DRALTCLMAIVEMEFRRKRGKVLLDIE
ERPCPLFCTCIEKEFRKKRNRCHLETG
ENGCQMCHTAVESEVRKRKTKPCLEAD
DSKCPCWYPTCESDLRKKKHKGCLEPE
EKKIGGIVGHCDRDMKNRIVKCVLEEP
ERRMSCIWHVCCAYIKARLKTCYLDEN
ERKACCLECPCTNSWRRKFRSCWLEEN
EDKICCIWPGCNSAFKGKFYKCILEDE
EKKVPGFGDFCETTMKQKFVKCLLDED
ERGIKFVAPCLDHECKKKRKRELFEVD
DKAVEPICQCLEPMCRSKLKRKWLDAP
DRGINFVCRWLEPECKKKRKRVYLEAD
ERQISPLVEWLDPEFSKRWKKVDFDVG
DRTVDVIFGCFESEMKKRYKKNEFDWD
DKHMNCIKNIIEKDVKRKRNKSYLEVE
EKPYKSCCGCIEQECKRKRKKTWIECT
DKKCSPCCSMFETEFTKKRKKMHFEAG
EKQVKALIACIDTDCQKKRRRTVLERG
EKERNCICPCCEQDFRKRRKKADVERH
DADIPCFMPVCENEIPKRRQKCFFEKT
DVDFSCMECACDKDIMRKRKRCMFVYK
DRRLACMAPCCYGFVDRRMKTCYLDER
EKRCGCIAGCCPHQIERKVKNCYFDEK
DKRRTCYACNCGRMFNGKFKGIEFEEK
DKSYPCFECPCAEEWERKLSGCGLEEK
EKAIGCIEDGCPSPHEQKWNSCLFEWK
ERKFPCLDGFCVPHWKDKVKKCVLEEK
EWHFPCLEDECVKVRNPKLKHCFLDSK
EKDICCIEGDCYKQRDKKIISCLIDNK
EKPYGVLEVRICDAYDKKLPCAILEFK
ERAANALDHGVCSHLEDKFRCGLLEFK
DKAISQIERVVCPCITHKCKCTYLQVR
EHAIEIFEHPFGPCMDCKCKGRVFHMK
ENGMEMLEGAWCPCIDPKCRNRWLDFK
ENGFDWWEPSLCSCMEPKCRCRWFDLK
DHKMERFIDAICGCLDEKCRCAWLHEK
ERRPDVLLSMLCHCFYPKCKGNDFDET
ERKTKEPRKPYHTCLKCRFKDDEFEDD
EKKWDDIVKMWGHHLSHKWRSGELDEG
EKKATDWAKEYAKALTTKLRGDDIDED
EQKARSICDNHDQRICPKYKRDYLCQC
EAAWRMLCPCFDSDCDNKYKKMIFYVS
EKGLKMICQCLHHYCDKKMKNPFLEGS
EKKMEVVCQCFNAPCKSKYKRYYLEYN
EKRLRHLCACLEHECNSKMRKWIFDDQ
DKGITPFCDCLEGECKTKWCKLILEME
EKGCETFCGCLEHPCKNRFRRWFFEPN
EKKIAQFCPCVERGCRDKMHKVYFEDS
ERSCAWMCSCVDHECRKRRKRVFIDPQ
EKAMKVMGGAFENLVRAKVRKEWLEVG
EKGAKCIWPHLEREFRKRRHKCNIEAG
DKGMGTVTGMCEREIKKRRKKWFLDLE
DRRGGPMCDPMERDCAKKRRRADFEMG
EKRHSIFCNCIDADCTKKYRPVDLEDG
EKGCPWLGPTVENDARNKRKRPFLEAD
ERRWETLCSVMEKDIKKKRRKKWFDTQ
DHPMQCMKPCCEKDVKKKRRKIFIDRD
NKRMQCFYTACDKDIRKKRHRCVLEGE
DRNTKCLPCAHDAGFKGRWRRDDFETD
ERKIECVETMCVKHMDHKIKPCVLEER
EKRMCCFDCKCPESMKNKLKGALLEEK
EKKPSCYYPVCLATFRSKVKPCWLEEE
DKKIPCMINWCLNLMSAKFKKCELDEK
EKKIGYYMKCCVSYVKTKLKKCVLEDQ
ASKFACIRNDCESTLKEKMGRCFIDDE
NKPFGCIKCECERPIKSYIRKCILEWE
KSPAPCWRGGCENEYKKQYQRCPLEME
DRKVKCLVNCCDGDIRKKRYRAWLDWP
DAPFQCMVQACDEDLKRKRHRCLIEKE
EHALGCFTGWCEPQLKNRMRKCMIDFD
EHCMSGLKRECDKYLRGRLKKGMLDCD
EYHCGVFKPECERGWRTKLKRCCLEED
DKNIKLLWAVVERDFKKKRAKMVLESD
EKKCCEMTRAFEVDLRKRRNKMCFEYD
EKRMQVWMTTLDKEFRKRRKKFGFDYP
EKGIEALVSIYEKEFRKRMKKKNFEAG
ERKVRALKDAMESEIKKKRKRPYIDYE
NDEHAAFKVALESDLRDKRDRARFDKE
DKEISMMTVSMDPDFRRKRNKAMFEKE
DKNYCAISATIEEDIRKRRRKCMIDAE
EKKVQMFVAWIDRDFRKKRSKVFLEYG
DKNVSCVRCVCEKEIRKRWKKCLFDCD
EKPMGCFPQGCERIIRSKVKKCLLDGE
ERSMSCFAQPCERPWKSKFKKCLVEPQ
EKPIGCVECSCWNTLSTKLKRGLFEMR
EKAMCAFECEIDNDREKKYRKALIETR
EKKCCALEWDIENNRKRKMKKCCLEQN
EKQCPCCDTEMAKERRKKYRTMDIECN
DKGMKVLDPEVGKYRERKLRRQFLETK
EKGFGYLEADIQKIRERKLRPCLLEAK
DKPWAWFEQEINRPRDRKWKKCMFDWK
ECAVCCLEPNCRRPMETKLRDCLLYVK
ERRFGCIYSICTHHVNRRFKECYLEEK
DRHIGCIIKLCYKMLSAKLKSCYLEWS
ERKVCHLIGYCEAYFRGKMKRCMLEER
DKKLDCFACGCEPMVKNRFKRYVFEDD
DRKCSCLECTCAGPLEHRIRPCWIEDK
EKKICCMEAECGRVINQKFRQCMFDDK
DRPMTNIDKECIKVRNGRLRACYLETS
ERPIGGMEEECMKTRDDRFLQCFLDFR
DRRMPCMECECGKLRYKRMKNAWFEIK
DRRLSCIECGCYGPYDRKLKRWILDDR
EKQFSCMEWPCWNSYHRRVKPCIFEYR
ERDVHCLDQDCQTWRDKKMVNCIFERK
ERTWRAFESDCPKVREKKFRPCPFEGK
EFPICAIDNDCAKERDKKWRNCLFWMK
EKAPACFDASCEDRVEERWKKCVLDVR
ERGIGHVEACFECCLNGKMRRGILDAK
ERYGACIECKLEQDYNRKFKKGILEDK
EKGICCMEAAFEAHLNDRHRKCLFDWK
ERRIPCIIPACEKKLKDRYRRCIFEIR
DKAIGLLHADCEHECRKKYRRGFFELE
EKGIAIFCATIEKECRKRLKRVYLECT
EKALAVFATCLEYDIKKRRKKVFFDID
ERHAAGFADCLESEIRKKRKKMLLEMD
DKSCKCIPPVWDRELKKRRKKCTFEKD
DKPMSCVIKMCERELSKRRQKCILDFK
DKTVGCWVAWCERELNKRRHKVLFDCQ
DKPMKACITSMDKEFNKRHRKIYFDCK
EKKVQVFHPCFDADVRKKRNRCWLETN
GKGFPVCKAALEDECKKRRTKMMLEHD
ERSVSWICPVLEAEIRKKYRKCELEDT
DKGCKWCAECMENDIGRKYKRALLDCA
DKCMRRLCESWERWCKPRMGREFLDVC
DRQVEVLCGPFERECCKKHRRQLLHMC
EMNAQPLCGHIEEDCCDRRRRAFLCMC
EIEAHQICGTLDPDICRKRKRGLLVKC
DMEPAWVCAFMDPDCCKRRRRWFLWKC
ESEFGAICAGFETDCCKRRKRMVMFKC
ETNRPTLCQDYERWCCAKLKRNELCAC
DWAAKEICKRYEEKVCNKHHKEMFCCC
EWKKKKLVDRYDDVLCNKLKHEWICYC
KDDEKKLCDRYYEFCCRHFEPERLCCC
KEEEKRWCDILIELCCGDVDNERLPRC
KPEGPRLCERFEDPCCGEWDAQYFLKC
RYETGRICERMREDCCSEYEQTHICKC
KMELRKWCEAWKGKCCDEEDDDIMLHC
KIPEEKLCQSYKTRCCDDEEEKLLLIC
KWPIDKLCEAYKGSCCREIVEKVLHYC
KWQTDQLCPSLRKHCCEEYDDKMLLVC
RESEEEVMKYLKDKFCDDYDEYRICGC
REEDQMFYGSVKDRFCDDWDELRFCKC
RGEGENIVNKMKTRLCDDIDEKRLCRC
KDDQGHICPYWNSALCPEVETKRIHKC
KEQVNPLCTHLKEPCHPEWEEKRIRTP
KDPAKAFCQCLKQRCDDEDEDGLFKQK
RDERQMVCAHFHSRCEEELDESDLKHK
KNDVSALCNCIRGNCSNEWEDRYLRKC
KEHVGMLCDCMRPECEKEYEDFYLRTS
KEDMKWFCRMFRPGCDSEYEDMMLRHG
KEDMDHLCDCIRYSCENELEDRYVKRQ
RDESPKMWQCIRCACESDIDEFHFRKK
KESTAKFCDCIRCHCDADWDEVLLRGR
KDNMEWLCPCMKHCCDAEFEEQILRWS
KNEVDWLCACVKSPCENDIVDRVLRKT
KEEISEFMKCFRACCESDVEDNLCRKY
KDDIPAFAGCMRPAFDAEIEDIMLRKG
KDELKVFCASLREPCDNDVYEYLIRRN
KEDVACLHCAVRARMDDEMNEAIFKRN
KQKFACFRCMCNHGWHGEVEKCMFKDE
KEQMGIFKACIKNQCRTEMEDYYLRFD
KEETPVFWKCLKCCCRGDVGDYMLRRE
KEECSMMGGCFASKCDEEVDSFCFRRN
RDDLASLCPCCACKCDDEFIACILRKK
RDEAEMFNSCVKGKCDDEVDDRHLRMR
RDEDQVFCGCFKAHCPEEWEESRWRKP
KWEVAKLCEGFNGMCSPEFETGIFRKC
KDEHEKLCGCFTDGCDGEIEPRILRKC
KEEGPYMVPCMKCHCTPEFEDYKFRKP
KEEPDVVVPCLQCCCGCECDERRLRRN
KDEKPMLGACCHACLDADCEPCYIRRK
RDDPGCYEPVCMEMLDPDIETCYFRRK
KDEMCQWESACSNAIEPELEPCLIRRR
KEDWPKYIEVVAQWLEADLETVRLRRK
KEDNRKLGEKFPDCLECECEQNKLRKT
KDEFKMMKKRLCDCMQDECVNMVFRKE
REEDYGFYEVLCPGFSSECEAYRLKKE
KEEVSVFRACLNCCWREELENYIIRKD
KEEPSCYTPVCSPAFENEFEDIRMRKD
KEGPRGMCGCVKNHCEREFEEVRLKPK
KSPLPQICRCLKANCANDYNEMFLRFP
REPLDLFCCMVKNGCNDELEDRYFRWN
KEGLSPICGPIKDRCQEEEEDGYLRMP
KEDITAMCKCLKAPCYSEYDEIRFRGR
RDGKDPYCKCWRQCCESDVDEKRLKGG
KDEIEMICQALQNSCDHEFEDKRFRKQ
KEGKNSVCPCVRTQCTGEYDDKYFRVH
KSSIPMLCACFRARCCEDYEEPIITQC
NFRWRLMCAHFKHKCCEDYQEEIFWEC
GRRLRDVCRQYKPRCCDGYGEEVFAEC
ALRWKDWCRRYKDTCCQVFVERVILEC
AVDFKDMCKDYKSDCCNVWAEEIFIRC
KWDKGLICQEMRKKCCEEEEDYWLMKC
KSEMAYFCQELKTSCCAEMEEVLFCKC
KLPIKELCRNVKEECCREYEDTWCFGC
KTDLMYLCGRLKEPLCSEWDEWMLCRC
KREDKRCCPQLKTPCCGEVDEDRILRC
KDEDRGFCGEWKHVLCMALEDERLCKC
KSEMNALCADMKDVCCGDLEDHFLPKC
KRDEEKFCSDYYKTCCPELEARHVLHC
RDSDENFCDDLWRWCCGYMDPKRLVKC
KEEYKVFCTQIKDKCCPELDEGRLHKA
RDEVNQFIKVFRPRVDEDWEEGILRKS
REEMERFEECWHCPIDKEMETRIMKKK
KDSVEKIIECFKCRCEREFEEKALRCK
HDGIENIQKCYKCACETEWHDKFLRTR
REPHEAFVANAKEPCDGEVEDKYLKWG
RDQMPPFDTCFKCKCDQELDDLHLRMK
KEEPKGLCTCFRSVCWGDWDDQRLRKG
REELETFCPCFRPYCDEDYDDQTLRKS
KKEFKTLGTCLKCYCGPDMEEVMFRKG
REDMKMFAMCIKGTCDNEMPDELFRKT
RDEIQKFASHWCTAIDGEVECPYFRKG
RDELAWFEMKMCAHVEDECPCYVLRKK
KDEATKIEHRLCEVWEQDMTCPFLKKK
REDVWKIEDKLVEHWETEFGCCCLKKK
KDDCKRVDERWCETFEAECGPMMFKKK
KDDGSQYDEKICEWYEDEWECAHFRRK
KEDSRRFCDKWAPMFDTELEGHRLRRK
RDECKRFADVMRPAIDTDFEPYHFRKG
KDEVCRLREVIHTHIDDEMGDCLFKKD
RDEACRLPDMLKQTLDDELEECIFKKY
KDEVTRFEDKISDQYDEEFDHIFLRRK
REGCNCCHPRIHDVFEYEMDEVYLKCK
KDPCDRCHEREHEHVDNEMEEKMLKGH
KYDFDVICKPWKQTWDSELEERMFRRG
KEDWKAFCTMFKHACDSEIEEDVIRRR
KDEFKKVCEILKPILDSDVQEAMFRRK
KEDCKKFCDIWKNAFDSDVEEDFLRRK
KEEFAPFPQCLRANCDEDIEECVLRHN
RDECCRLGDMFMTCLDGDFDECCLRKG
RDECQKVADRACDAWEQEMDCSCFRKK
KYEIDMLENRICEPWEQDCQCKIIRKK
RDEFDMFISKWCDCLDHECEAKFLKKK
KDNFGPFAPCLRAGFEDEWEDPYMKSK
KDAPEWFWGCMNSRLEDEWEEKQLRVK
RNACCCLEAGCRHRWEDEYYECVFTIK
REPCGVCDAKIKDPCDPEYWEICLKVR
RDACNIIDPKIKENLDGEWEDSCLRVR
KEPSDRFCECLPPGCDEDWEAPKFRWK
KDEGEALCRCCRSPCEEDWEEKHVRRA
RDEAKGIAQCFKGWIDPDIDEYHLRKH
KDSKKCCECKLKDMMDADLEDEQFRCR
RDEMAGLPSAMRGCFEMDLDDCRLKKK
KEEYACLVECLCGCFEGECEPCRFKRP
REEVEVVRSWLCDCVDPDCEGTRFKKD
RDDMTMFQYALCACLNGDCEAMRFRKD
RDKWEPMRSAVCNCIKQECDPKRMRVD
KDKTEPIRRHVCDCFKPECDPKRLKWD
KEDADWWQPVLCACIEGECDGRGLKRE
KDEKDMFAACMCGCVEPECEEDEFKQK
KDAISFLYCCVKCRVEDEFEETYIRVR
RDTWDILCAHFKEHMEDDYDDSRLRCK
REPMCQVKRACKAKIDDDIDECFFRFN
SDNLCCFDCKCKEFMDPDFMECYLRTK
KDELCCIQEGCWSVYSEDFEPCILRKE
RDEFCCMMCCCAEKIREDLERCMLRKQ
KEDIGCMIEKCDEVLDTELENCMLRRG
KEGPDCMKNCCPDWVKPEWDPCRLRGE
KDPPGCIKCKCRDTITDELEDHPLRWS
KDQVDCFHAHLKDGFDPELEERCFKIS
KDYWNIMQVKLKEMFDGEFEEHHFRQT
KDQYQKMGPVIKERWEEEDEEMRLRCK
KESNTCFRCPLKGSLDNEIEDLRFKMD
RDEMCCIETMCRGVMESDLYDCLFKKR
KEEWCRITEMMKIGFEGDYGECMFKKK
REDDGKWIEMFCQVIEPEIEGSRFRRK
KEEVGKLSEKFCEVLETDLDCKLLRRM
KEESNPVRDQMCNMFDTEMDCWKLKKD
RDECNVIGGEICQHWDNDFECACFRKN
KDECPKWDEILGAMMDNDMEAVCFRRR
REESKRLVDMWEQAFDTDLDKEKFRRA
KEDAEAISGHWVEWFESDLDARQFRKK
KEEKNQLTEKICAWLDPECECKWIRRR
KEEVCRFPQRLCETFEAECEQAVFKKR
KEEAGVLEHKFCEILEEDLYCGMLRKK
KDDLDMLESMICHDMESECDPKRFRRK
KEEKQQLEGALKACIEPECDDRYMRKR
KDEPRVWGERICDCMDTDCEHWRLRRK
KQEIERFANIMCQQLEQECQCRFFRRK
KDEMEKLCDAVTRPCDDEFERKPFRKC
KDEHEPYRQAVHECVRPECDERRLKKE
KEEYDWMVANLRNWFGCEMEEKRLRKT
RDEMAAIGQMLKCPFDHEWDEVWLRKS
REDISGIWDILKTCVEGDIEEVHLRKK
REECWALAGHICDCIDMDCDPMMLKKK
KEDCGRLEDKMREGVDTDVAEWCFKKR
KEGCECLAHPMKDKLDEEYDDNTIRAS
KNPKHMFACAFKPKIEEDFNDTDLRMK
KKPKDCIACAFKPGLESDLQDKYIKWK
KDEPPVMAAAFKPYFDPDYEECRIRCK
RDGVNALHAWVKTRMEEDYDEMCLRVR
KEWIELLGACFKCPCEHEMDDKYIKVK
NEGKDVICACLPPCCETEFSEKDLKYT
SDGHDIFCMCLTCKCEEEFQPRHLKPQ
KESLPPICNCWRGKCQEEDYDMHFRTK
REEPRAWCGCVLEFCTPEVEAVYFRRD
RDEYKVVCECLMPSCDDEIDTYKLRKN
KYDVSRLCECMPCRCGDEYEKLIIRRP
KDERMKVCERLVECVEGDCDGVRFRRK
KEECEKLMQSYCGCFNCDCDGKWLRKP
RDHLEVFYHTFCDCLENDCPAKWIRMK
RDGPECMIGMFCPCMENDCDGKRIRAK
RRNKSAVMGMICPCFEHDCRNKDLRKK
KDEKKWYMSCMCTCFEGDCDGEDLRKT
KEEWDIIHAHMCECMEGECDCRYLRRS
KDEVDKIDEMYCAAFETDCDPRIFKKK
KDAVDKLWEKWMESIDTDLEEKLLRMH
KDHMERIWDCYIGACENDVERKWIRFR
KEGADRFGDCYMQCCDHDLDPKRLKSR
KEEMDAFCGAMKQCVDPELDDRHFKKG
KEDDKMFMPMFKMHLDRDVEEERLRRQ
KEEKKTFLDAIKACFDTEFDDQYFRRA
KEDRKCIMPMICGCFDGECDSEDIKRG
KEEMNAIMSRCCECFDADCEDCFIKKH
KDEAETLYSRVCDFFDSDCVCSIFRKK
REPFEPLNEKLCDVFDGDVECKFLRAK
KEEAQAYASIFCCCIEQDCEGQYFRRT
KEEFDGIGGKVCSCLDHDCAAKMFRRK
KEDCATVPDKMCDMFDPELDPHWFKRR
KDECCHLTYRVWDYVEQDFDPCWLRKR
RQEMCWVANRCTERIDSEIENCIFKKK
RNEFCALEVDCRRRYDDDLEECLFQKR
KEDCPALITIIRHRVDDEVEEWLFRKT
KEDNPAFSAQVKPYFDDELDELSLRRR
KEAKDMFACALKSRIDDEIEERYFRCR
RDGLGVIVAIIKGKVDEDYQESYLRTG
KDDICKLVDPMKPRLDEDFDDCMMRKK
REDVGCLDSVCKHKWEGEYEEAFFRKK
KDDARGFAGVLQERLEQEYENWNFRRK
REERAKYRECMPAKVEEDFEPARFKKT
RDAVERLADCWTPWCEGEFESRKLRLK
RDRAEKVAQCEAPMCENEIEGKRFKET
KDNIEKWCECEVGCCNPDLEVKYFRTT
KESMGKVQECVHCYCEEEFYDILLRRK
RKPLNQICPCLRAKCDDELEEKVIRPK
KPPIQEMCKCMRNRCDSELEEHLFRHG
KEEIQKVCECFTARCDDEFSGKLVKRG
KEGYTAFCACYKPVCNPELEDKRLRGH
KEHIPMLCACLKAQCEKDLEDQILKDS
RETLNHICRCLRGCCDQELEELKLRKQ
KDEINRLHDMCRQIFDAEMEEWVFKRG
KDEMPPLDQICSAHMDQEMETCCFRKK
KDEFEMIKACVCGVVEADFEPNHLRRE
KDDCGLLKLCLGTKFDEDMDPCCFRKE
RYDATCYKQKCCDMYDKEFQDCMLRND
RDDIQCFRHKFVDAYDAEIETVCLRRD
KEEWCALGMRLEDPLDTEFESCMFKKN
REEVGWLAPGMKDRIDDDWDDVLMRKS
RDEIPILGMRMKEGMGADLDDHIFRKG
REDMPCFACRMKERIGGDVNEVWLRKG
KEERTCFKCVIRPSIERDFEDIWIRKN
KEDCRILRAFFNAPLEPDWEDSLLRKE
RDDMECLNCKIEEQLDPDLEKKLLKKS
RGDFRCFGCKCSEHFEKDFDTPFFKKK
KDAMPCFKCKCHDNYEKEFNHHWLRVK
RDDMCCLPRRCVEKWETDFEPCILKAK
KEATCCLACPCTRRLEEEYNDCHLRIK
KDGMDWLAPMCRPKFEDELQECYFRCT
KTSMCSIHPKCKEKMEEEWEECHIRAK
KPGCQMMWPLMKSKIEEEYQECCFRGR
KECCNQCHKNMREKFDQDYANKLLRCK
KDCMDMIPARLKEHWEDDVQEKLLRCQ
GSCCEICEAWLRDRMEELIGEKCFFCK
KNCCEACERTFKHRMEEEYDEKHITCK
NEACDLCEKRFKEGIESDFWDPMLRCK
REQVEVICCALKEKFEEEEDERTIRPN
RDNADVMPACIKGRLEDEIDEKDFRTK
KDQVEALDKYCKPRIDDEEHECLLRFK
KDAVCDLAKQCKQKFDNEVEECWLKLN
KEKVCPIWHKCRGRFDEEYEECLLKDR
KEAPSTFHSCIKCSFESDFEEFVLRVK
RDAVQCLTCALKERFESDFDENTLKIK
KDGHNMLCPRFREKYQEEYDEARFKGN
KPECHNIIKFFRAKVGEEYCEWCIRKG
RQDMGAIVSWFRPCLDAEMEDWFLRKH
KEDTPRYADVCKAKFEDEMEDGSLKRK
KDGPARFSDIVMGTLEKEFDPIYLRAK
REELQCFYQTCASRIEHELEAGRLRKK
KDDKTKIYEMIPPMFEPELDKLHLRKR
KDEICHFMEKCVGCFEAELEVCIFRKN
KEGCERCMEVWAAVCDQDMEGRWLRCR
KEAAEGVCGPYHDGCDGEVEERKMRAG
KDGRERICNCWKARCEGEVEDRGLKDN
KDDIPALPTCMYGTCDQELDEMHLRRD
KEDFEKFYDIVCADFEKDCDTRVLRKK
RDDISKLMEWMHPMFETELDSCRFRKK
KEEMPAWRACLHCPIQEDFDSCLFKKE
KEEITAIRPCFKTAWKPEVEEMHLKKE
REDQGVFKMAFRTYIDAELEEHRLKKE
RDDMRWLCPVFKKCFDCDWEEAYFRRC
KECAEHCCDRIREKCEDELYETLFKCK
REQFEMCPKPFRAAWDTDIVERLFKCR
RQGCDMLAHMLRQVFDADLDDKCIRAG
RDESKKLCDCMAGRCEEELEDPALRRG
KDEFGKFAECLKCKLDGDWDETAMRRK
RQEYGNMAGCFKCHLDHDFEECRFRKS
KDENKCLYPCCKSLLDVELEEVYFRKK
KDERPCLTAACMPFVDVELEGCHLRRD
RRGKGCLLKWCGGKIDDEYNPCDFRTR
KDGLGCLYPCCRTVFDVEFEDCRFRCK
RDGNSCLPWKCKEMFESEFEDGKFRSS
KEKIQCIRCRCLEAYDAEMYACFLRSD
KDSPACWRTACAKMFRYEIEPCYFRGE
KDEYGIFIVCCRGKVRDEYEDCRLRHD
KENCKWFTAVMRAKVEEEWDDQYLKST
KEEVDRMCECYSAHCDREMESRTFKAS
KDAFDILCPCFSESCDEEFEDKTFRFP
REPMDPLCPCCSSKCEEDCDDKYCRVA
REQINWLCTCYKSKCCDEMWDKIFRCC
RDPMDYLCASLKAKCEQEYDEKVIRPC
REGMDAVCGCMKQHCDNEYRERRIRTG
KEGISGMCGCLKPKCEEDLDEEIIRTC
KEDPGPFCRCLKPVCDEDVEEAMMRNN
KECCAMFCTTFKERCDPEYDEVIFRFG
RDQFSWFCSCLRGRCDDEWYEAMFRIP
RDAMDELCKCYPPNCEEEFDQKHLRVA
KYPLEGICKCYRGGCEDDYYDRMFKYT
KEHREGVCHCVKGPCDQDFQERILRYP
KEKVGKFCECVREKCDEDFYEGLCRYR
KEELRKMCECWRGACENEFDEPIFKTN
KDDGHPWWKILCACIEEECDPYHLRRH
KDERSGLWDGMCACFECECEQYYFKRP
KEDFAKLRDMWCPCIEWDCEGRWLKRS
KEEPQALRSRIVPAYDEDIEAAWLKRH
KEEIKCFSKKLCEHFDHEFEGVKLRRR
REEVPMLTMKFWETIDNEFDQMIIRKK
KEEKSVWMPALKPGFEGELDDKYLRKQ
KEEHATFPKQCKGYMDKELEDCHFRKG
REDMGSFANVIRAPIEKDYYDCFFRKK
RDSPECMAGIMKTRVEEDYDDNYLRLK
RDTWNVIIPMLKQMLDNDFDEKRLRAK
KNGGEILCACVKACCYNECEEKMLRNP
KHEMDRLCSCYREACDHEFEEKTLRKN
KDEMDAMCACFHTNCDSDLDEKHFKQS
KEKMGCFCSCCYSWCREELQEGMFRQD
KWEAGSMCSCFRQRCDEEWEDSMCRRP
KEANGRFCECFKQACENEMDQGRFKMK
REGMEACCGRIREQFETEWGEKLFKCK
RSGHECFAPMCRPKLEQEYEEKVLKAR
RDAHEHCAPMMKPYLEQELDEKVIKCC
RDCCGVCKRAVRMKIDDEYMDMCLRCN
KECCAPCCNNFKEQVDGDMEEQILKCC
KTCCDACPATLKTKCEGEIEDKFVRCR
RDGRDACCPTYKGKCDEDIDERYCRCS
KTCCDQCMKPWRTRWDSEYTDRCLKCH
KDQAPIIPRPLKNKWEQDLDEWHFRFK
KDPWTAFPPCFKAHCEDEYEDQRLKMQ
KDAIKQCKNMFRQHLEDEWEDVSFRCD
KDSCKICAPMLKEKFEHELNDGHLRIK
RDACNSIFSILKPKIENDYEENCLRVR
KDPCPVVSGIVKPKLEQEECDCCLKMK
KEAPACFQPSLRDRIERDWEEARFKLK
KDAMGCWECKLKEALDEDLDEAHFRVK
RDSMDKLWDKEKEPFEGDWSDRCLRAK
KESCKWCKMQIKDRIEDEYDELVLRCQ
KDEDSCFYGAVRAKIEEEEEEPYIRSK
KEDMDPLARCVRAPIEQDLYERWIKHK
KEEMQCIHGMCKPKFDNDLDEHYMRKN
KDEHPCYVQWCYEIIDCEVETCRLRKK
KDNVACWRCKCWQSIEEEFEACHFRRR
KEGCGCVEAVCRQTMEDEFEECMLRPR
KGSFSCIRCCCRPPFNNELEECFFRRD
KEPCAPFAPCCRPTIDSDLEECHFKRK
KDDMPMMKEGCRNKVNQEYEECIIRKD
KDDCAMIKFGFKSKMDEEYDDYWLRRN
KDGVGVCATKFKNKMEDEYDETHLKCR
KDCWDWFAPVLRSKMEDEFEDYWFKCY
KDDSNCCHCRLREHFEDEIEENKMRHK
KDQLGCFECAIKWPFDTDYEEVTFRSK
KEQVKCFHGRFKDPFDDDFEENIFKKH
KDNWPTFCGVIKAACEGDYEEYILKKP
HEEMSCFAAAFKVRLEEDLDDFHLKKQ
RDEFEALCQCLGCTCQQELDDRYLRRK
KEDCDRVCDWVRHEFCKEVDDKHLRKC
REQFERFCEGLYSVCCTDLEEKHIHPC
KEPATKLCDCINPKCEDELERQMLKHC
KDETRYICRCIMEICDHEIETQRLRRR
REERNTVCGCIKNRCEQEFDDNRIRKT
RDEWDIMCRCIAAICEEDLDEHRFRKS
KEEAPRVGPCFKCHVDPDLDEKKLRKK
RDASDMFAQCWWEAVEGEFEPKRFRCR
KEDYEGLMNQLWNLFEADLDEKRLKKH
KDEWDRFAEWYAPYLEQDVETRILKKR
KDEVNRIGEAFHGGLEDEFEERHLKKQ
RDDWEPVWPCVHASIETDFESKRFKKK
REETEKMQEAYWGMFEHELEEKKLRKR
RETWEMIAWCLHCCLDEDFEERRLRVK
KQACGKWHDCVKSKCEDDFEEYLLRHH
KHTVKTICDCIKCSCDDDYEEWLLRVR
KEKLDQLCTCFRCCCDSDCYDKILRSK
KTNMDVWCQCWKPKCEGDWADRLLKNK
KEEPTQMCRCFKDMCDQDFEEAWLKKA
REGCGGCVASCKNKLDEEYDEARIRGK
RNALKHFCNCMKCRCDDEYSDMLFRVK
DEGIEKLCDCYPSVCEGDMHGKMLRAA
NEALEFFCTCYRGNCSTDFPDKYLRVS
KEPHEMMCACIKPPCDNELDNKYFRPA
KDDLEDYCKCYVGVCDAEVDPRHLKNK
KDSINKICECLRSPCESEMEQRHLRRG
PDSIEALCACLEPKCDEDYYRRFFKAK
REPMDVFCCNIPDRCAEEWEEKHLKMG
KDEHQVCFGVVAAIFDPELEARHLRKN
KEEVPWVDKIIKWMIDPEFDEWMLRKR
KEDMSKLCEVLAAGCDDDVHGVHIRKK
KDEAAKFCDGFRQICDADLDEFLFRRT
KNEVDRMWAVWKPCFESEMEEKMFKKR
KEPPDRFADVEWPCFEQECNPKMLRYS
KDGFDKIADFIMPCVDPECEQRWLKFK
KPCCDKFAEKFCQCLEAECQCKVFRAR
KDEIPVVHSMLCGCIDTDCDALKFRRD
KEDVPGIMGWIGPCVSAECEDMKLRRD
KDEDAMFRQVLCCCWRGDCEAYRLTRE
KKQLPVFAGLFCQCMRGECETVFFEPD
RKRARAMRTGVCQCYKGECECPIFEPE
EKKISPLHHLCCKAMKHKCRGAILEDE
DKSQGCFVGFCCREFKRKLRCCYLEDQ
EKKIECLPAECCRDYRRKFKGCIFEDQ
EGKVAGWRTDCQRPYKQKFKNGLFEED
DQKFHCICCSLENWFKRRWRKVLFEDD
ERTCKCLCGCVESRCRDRICKEIIDAS
ERAVPFFCPMMEPECYKRYKKIWFEIG
DKKICHLFSYCYQAIKGRIRKCLIEEQ
DRRMCGWINYCWRAIKRRFRPCWFEDD
EKKINCFMSQCGKFYEPKVKACLFDDK
ERKCQGFEQECPRAREQKFHQCCMDER
EHKWQCFESDCVKGRDTKVKKCTLDYR
ERQMCCIEANCYKIYDKRMRDCFFDPR
EKAMNCVDQWCPPVHDPRYRQCFFELK
ERTLACVEEWCHPMYEKKLKHCILDPK
ERDLPAMLKVCCQIIDRKMKNCYFDNK
DRDMGCFERDCCRVWETKFACCCLDKK
DKNMSCFDNKCCDAWEKKWTCCVLEQK
EKAFGCIENDCVRNYRNKIKACVLEAR
DKPWPCLRKECPKLLRGKVKGWYIDWD
DHALPSIQREIMKEMKKKWKQMYLEVE
ERNVQCFDVECAKEYKKKLPAAVLETD
EKHVGCMPTECIKMWKKKLKKAILEFQ
ERKLRGIGGEWCKGYKERCNGEFLEDE
EKHRYTFEKEVCKCLTCKCKCGELEMK
DKRVEMMEKEMCRCRDQKCRQHALDHR
DRAINVVETWVCPHYEHKCRPQLFDLK
EKGRNVVWAALTACMEAKCKRPEFDGK
EKALNWFEPCMHGAMDGKFKEVWFDVR
DRKLKVFCQCVVNLCRARFKKFLFDEQ
EKEAKVLCCCIDKHMRKRHRKALFDKP
ETDCSCLVDVCDPDLPKKRQKCMLEKD
EHRCPYVAPMFEAELKKKWHKAMLEDE
ERTYKLLCPCFEKECKKKRKRHHIEQG
ERQIEAIIGCVEPDCQRKWHKMYLDTP
ERPLDALNNCIDGECEKKRDKRYLDVK
TRKWPMISPCIEHDCKRRRNKWYLETD
ERGAPYVCPCWERECTKKRSKNGLEAA
EKSFTAMCPCFEASCRKKLKRSTLEEP
DKAWGMLCNCMEKVCHKRFKKAELDVS
QRKVKELCRCRAKKCHEKIPAEALDHP
ERKVKHICNCFVACCNHKVRPVYLDEK
ERKDEWLCHCFVACCKNKVKRYYIEYE
DKRVEGICPCFGQQCRRKVKQKVIEDH
ERPLKWLCRDMFKPCKPKLKRYYIEYT
ENGVRWLCPEFTKCCKPKIRTDWFDVD
ERQIQAFCGCLVKQCEKKFKTVQFDPR
ERKFRYLCKCLPCNCQKKMKTYYLEDN
DKEVNCICPCCEPECRKKRSKTVIDSQ
DKKAHYVQSCFEGECKRRYHKFYIEVE
EKKNGCYYAMCWHSIHTKIRKCYIEER
ERRPPCLYSMCPKTFKKKLKACGFEIK
ERRACGYGSWCFRMMREKFMRCLFEED
EKKLAGYYKPCCPSFRDKCYNCMLEDD
DNKLHWIVEYCGKFLKSKMRQCFLEET
EKKFGCMPRYCCQAMRGKCRCGYFEET
DKKDEYMMKAWCACLRGKCKHHHLEET
ERRARCFTNSCCRFMKTKVKCNIFEEK
DEKLQPFWQVWCTILDAKIRCNFFEEK
EKKIGYYTKVICAWIKHKCRHVLLEES
EKKFPDWDRCIACDCRKKIKPLSLDEQ
ERKSEDMCKCLTAYCKPKFKRHDFEEA
EKKTTEVCKEIMKCCRRRLKPQDVEED
DKKISEICKCFCSCCRKKCKKHYIEVN
DKGATPLRPDLCKCIKAKCKCNILEWD
EKAVDYLHRDMCRCYKGKCKTNDIEME
DGKFPVISRALCKCYKTRCKCYYLDEN
ENKLDAFPQWLCKCMKPRCKNVFFDDE
DRKFNQFEKEMCKCRRTKCKSWPFEAR
DKKWTSIAKPHCKCFNGRCRAGELEVK
EKRIEMLIKLICKCVGTKCKSWYLEEG
DKRCDAVIKLFCKCVKRKCKHPWIEYT
DKQMAVLIKIICKCFEGRCHGLWLDEK
EYRIDCMETSICSCWNAKCRCPILEEK
DKRFPRFEDLWCAYLRKKLHCCMLEDK
EKQGAIIEAKICEHIRRKCKCIYFELR
ERTVDCLEHECCKWIKPKCKAHVFDVK
DRQVAIVDQGVCACYEPRCKSVFLEYK
DRNVNVMERELIKFRDRRLRPVDFDGK
EKGYSAMDKEVCKCRDSRCKDMLFDMK
DKAVTFLDSPFCTDRDRKCRSMILDIK
EKGSDMCEGEIERIRYTKFRKKEFECK
EKAYTAFEGEICKCRDQKFKACDFEMK
ERHIDVVDADIQKMRKKKIKRKYLEPK
DKGQPCMEEDCDRARDPKLKNAELDAK
DRAVDCFVQQCEKRINSKYKKCLIEIK
DKDWNCWEGKCEEMFDYKMAKCIFDRK
ERELGCYDPCCYSMCERKIWDCVLDHK
DGEICCIQCGCRGAFDHRINDCWLRKK
REEKKCIECHCKDHFENDFVDCILRKK
RDTVPCFEGVCKTKIDDEFYDCHLRVR
RHQAKAVKKCVKPKVREDYPDEMIRCE
KENFKIFCCCIRDRCDEEFFDVLLKAN
KDACGAICKWFRNRCDGEFEDMWLKAG
KDEVKWVCSCVRGQCDDEFMETLLRRA
KEDHNCLCGVVRPKLTQEIDEQKLRRP
KDNHSRFCQVLRARLDEEWEEPHFRKC
KEEVDMVEAAWWNCIDPDCDPRRLKKK
KEEINPVWDKWGDKLDDEVESPLLKKH
KEDVPRLMEKFQEVLDCDMEDFMLKKG
KDDFTWLQGKCCDHYDSEMECSWLKKP
KDECPKLKTRICPVYDAELSCTVFRKS
KQDINMLKPPFVSCYDGELECTYFKRD
KEDVKVLKTHIYEMYSTEMDKVLIRRD
KEQMHVFKACLEQDCRNEMEKARFRKD
KDTIQVVRGVIENMFDQEMEKMYIRAD
KDACKCCKGCIETHCEDDWDKYAFRCD
REQAEVMCPAFDKRVREDYEKSKLRAQ
RDGVHVIKAHMQHKFRHEFENWRLRAE
KDGHQVMRARFKEQYDQDMEEMHFRPN
KDAISCFMSPCAEHLDEDFDGCRLRFK
KEKKGCLHSKCVEKEDEEIESCHLREN
KEPTPVLRARVCDAWREDFEQWRLRWE
KEQEPIMKAPMVGHYRGDLEAGKLRRE
KDCVEQLKPPLGNRWREEMDGSGLRCE
KDDVACVKCSFPDYLDEELDPAMIKRE
KEDMCCMRCGCPPWVQKECMDCFLRKD
KDDMGCLKCSCATTYKRDVEKCWLKRE
KEEYPCIRCRLHDTWDSDFEHVMLKRE
KEPFKAMKAVCKPVIDGEFEDYWLRGE
KDECPCLKPHCGDVYDEDLESCHIRRE
RDDTRCMKTICVDAFKSEIDALRLHKE
RDNFRCLRCVCWAVMREDFDPGHFRKD
KEDKKIYRQCFFSCWDPEFDSEWFRKE
KDEDDKFIEWMFPVLEQEFDSHRFKRR
KQEPSVMCGAVRERCENEFEDTYFKWH
KEKHDMFCEHFRSKCDEEEEDAWLRVK
KDNFGCLIPMCRSKLDEEEDNCFLRQS
KDAMPGLENDCKEKKEDEEEDCWIRIK
KDSGGCVHCACREMMETDIDDCRLRVE
KDKWHCLKATCPQPMKNEWDACRLKWE
KDQDSCFRSCCGGVMKGEIEGCRLKTE
KEENCCCKGICDYPLNPEVEKCRLKRE
KERACCFRHKCAESWKPDLNACFFRYD
KEETGCMRDVCRDFVEPEVDECVLRRE
KEKVCCVRQHCRHAWCSDYEECVFRFD
KEGFQCFTCRVKDCINTEIEEGILKGQ
QDEQCGLEGHCKEALEMEIDECAIKRK
QEEACPIWGMCKHGMEGELKECIFRKR
KEEFCCLQTICSEYLEGDLDDCIFRRN
KDEFDCVQPICCPMLETEFESCSFRKK
NDEGGWYRPCCHAAIDRDFEHCTFRKD
RWEPHCWKNACIQMIDNDLEACWFRRD
RDEAQCFKCCCRGNWNDEMDDCILRRN
RQEACNILKSCKSKMEPEYAECILKRR
RDPVAPFERACKTAMEPDINECALRKK
KEAHCHCNTGCKDRLEEDMYECWFKCK
RDSVQCFIPMCKGKFDNEYWECLFRSK
KDGENCWYCYCREKMEQEYDEARFRIK
RDPMDWFCAMLKTKCDDEYDDNYWRGG
KEDCDHWCGCIKPPCDQEMEEKMLKKQ
KEELERMCNQFPPECEKEWAQRIFKRG
KDGVERIFDCIYGRCEEEVEEKLLKVK
KEVCDKCNECFSCKLDDELEDGHLKCK
KQGPSVFMSCLKCKFDHEYSEVYLKGK
KDSFQPLCECFRCDCDKEWEEVWFKCH
KRAIDAICPCFRKKCDEEYDDHYVRIK
KETIDWLCCCIKCKCDPDWIERLFRNR
KDGIGVICNCLKGPCQGELNERYLKCP
RDPWERLCECWWNRCDEDLGEKYMRVH
RETVEVFCACYRPVCDDELSERWLRHH
REGLTALCTSLKGYCDEDIEEQWIRAH
RDAIKHLCDCYAACCEQDVDQKRLRMQ
KEPDECICCCVQTPCEGEIEPRRLRIN
KDGRDLFCKCLRDACDAEFEDRDFRPG
KEQLEAFCGCWRNRCIEEYEDRYIRWS
RHGCETFCSCMKAPCEREMHEKHLRMR
KEEMEFFCVCIRQMCDEDLDEKYLRQC
REDFPTFCSCMKDACDADLEEVWFRKE
KEEWEMFCPMVKEKCDEEIEEMMLRKG
RWDASGWCGCWKAYCDDEYEESILRKG
KSEIAHMMHCIRQRVDEEYEDVLIRKG
KDDCEKLCEPYPGTVDGDFDHKRLRKG
REEMGYFARCFRSPCEPDWDESMIRKK
REEYTAICNCFRDTCWEELDDGKFRSA
KEEFETMCNCIKPVCDRELIDKMLKRK
RYAVDPLCGCWKSTCDQEWVEKILKAK
KQPLEKMCKSYRNACDPEINDKMFKWK
SDPGDRCGDAWRAAFEHELKDRYLKWK
KDTCDKLVDVYCGVLEGEFDTMHLRCK
KEGIDKFYDCLCARFEEDVDGCRLRPK
KDDPAKFCEKLPQCCDPEMDPIHIKHK
KEDMDEFWKKYRECIDGEVDGKWIKRG
KDDANGVIKEYKKMVAPDWEEKKLRRA
KYEEAYFCGTLKRNCVGDWEDIRLLKC
RGDEQPWCPCFKWECCKYMENFRLMKC
KEDETVICPTLKEPCDDEVDDARFRKD
KERVEPVCHCFKGKCGEDYDEKLFREV
KDEFQQFDKCLKCKLDEDVDEHLVRKK
KDEHETLDHCIGQLCDAELDDKRIRKR
KEELGAFPQCCWPVCDKDIEPIRLRKN
KEQRGCLCPCFKTKCEHDLWDCMFRKK
KDAIRVFPHKIKDVLDPDWDDGRIRIK
KDTWDVMWACLKGWMDREMEDNHLRHK
KNEYEAICSCLRSMCENEVEDKNLRYS
RDAIEGICACWKTWCDGEVEERYLRAE
KDEWKHLCPCIKKNCDDDWEDEKLKKK
RDEIKALCQAVKGPCDPDMEEGWIKKE
RDEINVICDCVKAWCWPEFEDVYLRKP
KDEKDHFAHCWREAVATELDEHYFKRA
KDDQAKIRECLRCNLEDEMEEAKIRRK
KDPNRRFWECMRQKFDGDYDDERLRMR
KDAVGGLPSALKYKIDEEVEEGILKHK
KDPHECFSCMCRPRFDDEWPDKHLRTS
KDPISGFCSCMRCKCDEDYYGMLLRFK
REKIPIMCCCLKKKCQEDYQELFLRET
RDTGECLCCPLREDFDEDIDDKYLRAG
RDGIDCIACGIKSTLDPEFEEAYLRCP
KDACACCKMKIKETVSEEIEDVMLRCE
KDACPACRSCMKGKLKEDYNDPVFRCD
KEPCPKCSEWFKPEMKGDYEDWYFNCD
KEPIDKVCECFKEDCDSEYDEPIIRYG
KEGTEHVCPCFRQDCYKEYPEYYLKVA
KEEIQQICNCWHEVCDGDMEDMIFKKS
KEEKEAICQCVPTRCDEEWDSIRFRTN
KEDNPCYRPAVCTYFDGEMDAFRLKKE
KDDPECFKPRCCEPVENEMEAPVLRRE
KEEAHCVRSYCAECVDNEVPSCFLKKE
REEKPCVGPRCATVLEQDVEGCRLRRS
RDDFEIFSQRLCERFEHDLYCKLLRHK
RVEVERWNDKLCEWWEHDFGCKLLRRK
KEDCYHLQNKWCNCYDQECPGMCFRRK
REDLNMLAHKFCERLESECPCGVLRRK
REDVNKFDDKYCQVLEKDCHCRWLKRR
TDDIQKLMNRYCNNLDRDFCCRCLRKK
RDEITRWEEPFCDIIETDIQCHFLRKK
REEIERLMEVYGGHMDSEWEGKMFKKK
KEVMEKIGEWWCNWFEPEMECHWLRIK
RDGFDMLVDLLCECFEPECECKLLRPA
KDEHKHVMEGLCACFDGECDAYKLRRQ
RHDCKGFKGILCACMEQECDAEWFRKE
KEQMKIFKSQVCACYKPDCQGQHLNME
DEKFKVIRKELCKCLKPKCDGEKLEFE
EQEMKELVKEMCRCLGAKCRAEFFDNA
EREMKCLVRIFCAGLGGRCSGEHIDKG
DREMKIFMRMLCKCFRSRCHREMLDKQ
DREIRDFIKARHGCFDKRCTSDTFEKK
DREMKEFWKFKCGCMNARCNYEYLEKK
RRDNKEWCKCRCQCCKKDCAPETFERD
KRELKDLCSGHGPNCKEDLEDDFLEKE
KDELKALCACYSDMCDEELENEVLRKT
KDECPVWWACVCTAMNGELEPMRLRRP
REQTDCLCCCIRPHCQDEFDESHFKKE
KDDEEVIVACINPLCDQEFEGKKLRRR
KEDVEPILGALKNCVDGDFEEKLLRTS
KECHEVFRPNLKNEWDKELNEKYIRCR
KDACEIIPAHLREGLDRELPEKCFKAT
KEPLSCVTAHVKPMMEPEFDEKRLKCN
KENNNCMRCPCKPVWRNEVDEGRLRKE
KEGCNCCKAAIKAEFNREFNEATLRCD
KETCTGCKKVVKAKFRQEYAEGMFKCD
KECCQRCQPAFKVKLDNEVDTPCLKCG
KECCERCPEHLRGAWDPEVIEYMLKCK
KECCSTCNTGVKSGFEADYQEYCLRCH
KDAGDVVGAPLHDKWEEEWDDRDLRCG
RYSCEWCAAAVKQAVEDEIEDKRLRCK
RDGCELMTACVKGHLEDDVEEKHLRVQ
KDPMEKLPQAYRQMMDHEFDEKHLRPH
KEDIEKVWEMYNSCMENELENRHLRTR
KEEHEKCIDIYFGLIDQDVEEKRFRHR
KESFEKCFELYKPALEGDLDEKMFRVR
KEAIERVVDFYAPPLESDIWGKCLKVR
REGIDKLYEVLNARLEEEYESKHIRVH
REPIEKIVEKYEGQLQDEFDKKHFKCP
RDALSKLAECFKCRCDDEMDQPIFKFK
RDGTERLWDCLKCKMEGDFEDTHLRYK
KDCWDGLSACLRCKLDPEVQDKFFKCT
RQCCEDCAKSFKDGLENELDDKPFKCN
REGCEACGAKLKSYLENEWEEKLVKCR
KEACDKCMQGIKAQIEAEVEERIFKCQ
RDEMNVFQCVLRQGLDGDFDDKHFRRR
KEDPEVWAEIIAEILDHDIEKRKLRRK
KEDGDCMNCKFRDALNPEFEDKRFRKN
KDEHSPCGPAIKGQVGNEFEETRLKRG
REGTKRMIECYRPACSPDWDEERIRGP
KEAIDNFMKCLRCHCNGDFEERWFRHG
KDDLARFPTCFRCPLDQDWETVILRRK
KDDMTPFDKCFRGRMEPEFEDAFLRKK
KDESCAIKMRLRDWFDNELEECNLRKN
KEDCKPIRPCLRCRWDEEFEEIKIRRD
NEEVKCIRCCFKPEIEEDYGEMILKRE
REEVENIASYYRDGIETEIYDRMLRKK
KDYAECFTGKFKERIEQEYDEKHFKYK
KENITRLVGVLRAKIAEEYEEHWFKQA
REEKGTMMGLFRARVEEEYEDCYIRHK
RDEMEVFGACLKDEIDPEWDDWRLRKG
KEEMTKLVEVMHATVEQDWEHHVFRRK
KDEQKRMVEFYKPCFQSECEDDKFKKD
KDENKRLWECIACCVECELDPGKLRRR
REDRDCFSGACCAMFEAELDVKRLRRK
RDETARMGEMCRPPFEPDFDDCRFRFK
KDPMDMLCPIFRPRIDEEEDESPLRAK
KDAIDCLIPVCKARIDGDWYEKYLRVK
RDEADAFPGMLKECLEPDCEEKTIRRK
RDDLTPVYMPLKGKLEQDLEDGIIRKK
RDDPAKICTGLRDGCDGDLEEMLLKKG
REENPYWEGFLRPCFECDIDEKRFRKK
RYEVARLCDCLPPKCEDDLWSIMLKKR
KEDFKRICDCMRQDCDKEYMDIVLRRH
KDDGKIICCCIKTRCPEDVEEERLRSQ
RDDNKPMCGCIKDCCPPDVDEYRIKKG
KDDCHKLCEALYPRCEDEIEPHFLRKR
KEECDKLWDVLGAGMPSEVDRKRIRKP
REEWEWYYEMVCACMEHECEGWRLKKS
KEDKKKWHECFCGGCNNEVDPGYFKRD
KDDVAALKRCLGAGFDQDFEACRLRRE
KDEGQIYKAVLASCVTPEFDTLRLRRD
KEEVGMLHEVVCGAVDNECDPGILKRD
KDNLEKVIECYCNWLDEEMDKKRLKTR
KEQCERCMDMYCPKIDDEVVGKLFRCR
KEDLNALVHCMKQCFEGEWEEWRFRYK
KEENDQMCTCLAGWCDAEVDSRRFRRA
RDAMSKVRECLPAPCNSEWDGAYIRAE
REAMEKLGDCLRHAVDSELIERMLKVR
KTQCDALACKLRERIDPEWDDRCLRIK
KEHMEMVCSGIRTPCQREVEDKRLKMA
KETIEALCAQVRKICDGELDDKWIRSC
RDGVEKLCECYKTCCTSDYYEKMIRAN
KDEFYKFCEIWKAVCESDFEEPILRRC
KDEIEMFCGPFTPMCDKELEEKVFRKS
KEEISKFCECFGGSCNSDLDGPRIKKG
KEGMRRLCDCYHGKCDEELEGEYMKAP
KDSGNKWCECFATHCAEELEPTRFRGT
KQPMGAFCQHMKPKCEDEWDETILKLK
KDEAEPVCQCIKSHCHSEFDDKALRKM
KEDPAKFCERYIGCCNTECEAKYLRHS
KEELDKICPGISSACCSELEGKMIRKC
KEEKELVCECVACWCQGEFEARYLRRG
KPELKWFCKCLRCKCDEDVTEPVIKKS
RTDIANLCKCLKAPCEGEYDDHLLRKR
KDEVQIICKCFRGKCENEFPNALLKRQ
KEQNEKWCPCIAPACEEELEGHKFKRK
KEDRNVWCKRVYEHVEEEMEGTYLKRT
KDDPWKFTERIGDPFDKDLDGRRFKRK
KEDCKSLGDRFEEWCDPEIEHEIIKKG
KDDVGYLAECMAPLVDPELEGWYLRRK
KDEVEVLQNKLWEMLDKDFDPRIFRKK
REEWGGIAGRFHETLDTEMENARIKKK
KDDLACIACHLADILEDEVEAIIIRRN
KSDKKALCPCLRHRCDDDWEHMYFRRK
KDNREWLYACLNCRCEEEVEDKDMRGK
KEPQSVFTKCFRAKCEEDYEEKWLRYK
KDPPPAVIAIIPVKLEDDYEERRLRCK
KDPGERMCSFFKTKIDQEYDERRFRMK
KDDVGEMVKAYRTKLDEEWDDGRFRKK
KDEAASIENCIKCTIEQEMQDIFLKRR
KDECDAIVQIYPGALEAEFEERRLKKG
KDEPACICCQVKGRLEGEMDQVWFRKK
KPEYPAFCGCFKCHCDHDWEGMWLRKR
NEEQAVIVAVIPQCLDGDCEDARFRRG
RDEISVLIPLFTACLESDCDPIHFRKQ
KDDIKRFVEAYWGPIENELDPEWFRKT
KDDDKRFYEALPGPLEGECDADKLKRH
RDDCHRWVEKYGDVIETEFEPSCLKKP
RDDMDRFCEVYPGAFENEFEPHKFKAQ
RDDDDRYLECACAPFENEVEGGKFRKK
KEDMHRIIDAFPANIEKDIEPHRLRRK
KDEIDGLPNKWHEAFEGDMEENKLRRK
KEQYKCIKGKCPEVMNPEIDSSRFKRD
RCAHKCIKARCPDSLEEEFEGCHLKVQ
REQMGCIRRRCKDAVDMELEGCRLKTE
RDEAACLKEKCADPYDQELEPCIMKQD
KTAMGCVKHKCYEAWSREVYHCLFRID
REAICCFRVKCKDCFECEFQQCIFRWD
REARCSWEQRCKDSYESDLDECHMKAR
REEICCIRCMCREWYEEEFDECIFKTE
RDAVKCLKCKCRECYQGDWNDCMLRLE
KDNIACLCCCLKAKCDDEWHDVVIRSK
KEPLEFILSHFKDAMEGEYEDRYLRVP
KNGGCCIYANCHDYMEDEIEDCFLRIK
REKWCCLKCFCHAILKQDLHDCLLREE
RDTAPCVKSCCTGNWKKELDKCRLRQD
KEQDNCFKCACKARVEREWETPRLKKE
KEHRPCIKCRCTETLDNDIDNCHLKSE
KDAFGCLACKCRTYMDDDVEDCWFRAT
REPFDVVMACLRAQFERDFRDRYLKLT
REPPECFGCALKTSWEDDFEEVRMRYK
KDDTACIQCVIKAPIEDEWDETYIRTR
KEEHSCFSCKCRGKIEQDWEDGWLRRT
REEYHCFMCACKPRLADDFDECKLRKA
KDEFNTMVQVMKHMIDNDFEEQRFRKR
KEDIHALRGTCNSNFDEEVESCRLKRD
REELQCITKECCRIYNTEVWPCVLRRD
RTNYCCMKCECMKPYNGDMYACLFRKE
KREVPVIRTELIKCYKKEFDACILDKD
KKDMRCFNCEIAKYMRQEFEGIFLDKE
KRRMCCFKCVCKQTLKPDVDECWLDTE
DKGMHCFYACCRKAIKSRLKECLLEME
EDKMSCFSSICKQAMEAKLRDCWIKER
EDKLGCIVKTCCPAFDQKIRGCVFRER
EHKMQCWEPMCTTILDARIRECIFDEK
ERRIGCFINACCKAFPNKFKCCFLDEK
EKREPCYEQWCCASMNNKIRGLLFDDK
ERKWACMDPKCTNIWESKIKGCLFYDK
ERNKAIMEARCADDYERKFKACEIDWK
ENSAACFEGCCGTNMENKIKNCFFEEK
ERKWTCMEPNCHQRWDEKIRHCEFDEK
EKKVPCVGSECTKIMRQKVRTCFVDER
ERRLQCIWGQCEPWMRPRVKKCLFEEG
ETKVQCFVNRCGKILKPKMRGCVFDEK
EKKFSWMTPVCAGSMEKKFKSCTLDEK
EKKKEAVCGCLYGMCDKRIRPLELNEK
DKRLEAICGCFAPVCRGKIKSDYLDEP
ERKWAVVCVCLDGPCRTKMRRAYFDTS
ERRLAVFCGHMEDWCKPKMKKIILEED
EKKFDTFCACVERWCNKRMKKRIFDYP
EKKFTALCHCIQTCCHHKCKRKMLEES
ERKLNMLCPCLPCTCRDRVKYQYLDET
EKKWGVMKTCVIPECKSRIRAAYFDEE
EKKVSAVMQCCGNMIKARMRPCYFEEE
EKHGRCCKQGFTRVWKRKFRRWELECE
EKCMAAFDTGLEPPWKQRMKKVVFECN
DKCMNMFAPSIEKDIKSKFRKQFLECV
EKKQDGLTGVFECDFKKKCHKHTLEED
ERPLECFVTPCEQDFKTKYKKCILECP
EKGIACWWSAVEKEMHKKRSKAVLECH
ERGCSFCIQFMDQDLHKKRRKAGFECR
ETPCGVFHQMIETDIKKKRRRCCFEHE
RKRCAAIKANIDKEAKKHRERAIIDME
KKEGGLWKVCLDAECKKDHDRYYFEKE
KKEVQFFKACIENDCRGDREKVFLEKD
KREFPALAAICQAVVRQEFENWFFEKD
KEELPCFTAYCCKNLKNEWECCWFDKD
RDDMCCFKHICCRSIRNELACCLFYKD
RDEAQILKTFCCPVMRTDLDCCALYKE
RDPWGCYRGTCTNMLKPEVENCRLRWD
RAQVCCLRCCCISKWKEEIDACVLWRD
KEAHPCIKCAIGQRFNDEWEAAMFRLD
KEGECCMKCPLKYHMHEEFDEVRLRCE
KEEHACMRCPCNRKIRDELEDCMFRHD
KMGFACLRCYCAPYYKPEIERCFFYTE
KFEHCCFRCPCRPPWKQEWEDCVIITE
KNGATCIKHCCRQHWDDDMEDCMFRGE
KEDICCFKCACRHMIKEEFETCRLRRE
KDEITTIKGVCCTQLRNECEHIRLRRE
RDDREVFRADFCKCYTCEWDCRWFKKE
KDEAEPIRTEMCKVWEAELECKMIRRE
KDEWTKWVDCCCPRIPEEIEHCRLRKP
KDENDKLYDPLCPAFDTECEGPRLRKR
KDELECLCTCCCQACCQEIEQCYLRRD
REDFNCFMHWCWEKFDEEFPGCMLRRN
REEFHKICDKMVDRWDEELDAFWFRKP
KQDANRFCDNFAECCDEECEPAILRRH
KDDVGIVCQCVREKCDEEMEDMIFRKA
KVGMNTLCGCIRGKCEEEYEECMFKVH
KEGFPWLLQCMRNRCEEEEEDSWFRAG
KEGFDILCGCIRENCDEELEDYRLKPG
KEGCEQCCKTLRESCEEEFVDKLLRVC
KTQFEHMCSCIKNCCDGDMEEKILRKQ
KYKMTQLCKCLKCRCGDEYDDMFLKTA
KENLPRLCEKFREGCEGEYDEWNLKTK
KEGVPVITCKFKEACEAEWEDIFLKLK
KEGCKHCADSIRGHFEEEWEDLNLKCK
KDQCNALWGCFKDHLDDDWDESHFRCP
KDDMDKFYNFYKSMCEGELDDRHLRKK
KDEFRHFENCFCGCMDDECEQWMFKKN
REELDTMERRMCECIQTDCQCRWFRRK
REDKEGVPSRICECWDQDCQCKFVRKH
KTDYRHWRPKWCDCVDHDCECEYLRKE
KDDFDYVKTRMCECFDPECECTIIRRD
KEDTAKILEFLHCAIQAELESLRLRRR
KEDQPCFCSSCKEICDNEVEDWYLRHA
KDDVDVLYAILRAALDAELEDKYLRRS
KDGIEYIVPIMKQALDPEFEDKNLRCP
KDECPVLAGCLRCSCDTEFEPVWLRRK
KDEMPKLYDLVHTCIEAEFEDVLVRKK
KDQCNVWHGVLKQCLDQECEERWLRRN
REPMDCITPMMKECLDNECDETYLKYK
KEPCDNCINCLRETFEPDFEENWLRCR
KENPDAMEGCFKCPLDDDMDEKYIRTK
RETIDKWVDCYRSTCDEELDERRVRGK
KDNCDSCCHVYKPMCDQEMEDRFFRNP
KEEIEFLCTGYKNVCETELEDRWFRRP
KDGQDIMCAVCKRALETDMEEKRLKLK
KGEIGPFQPCMKPGCDDDVEEMLLRKK
KDEIQIICACVHGWCQNEMEEPFFRKN
KDSMQKLCECIQNKCGEEWEPSHLRVG
KDPWAGLNKCVKCHCDNDWEEIMLRVT
KDKNKALCCCIRCRCDDEIEEPRFRQS
REAFEIIPACIRCKCEQDYEDWWLRFA
KEPITALIGCVKCKCDEDYEDTMLRVA
KEQMHAICTCFKAKCDNEEKEHHLRAQ
REDYHVFCTSFKEKCDDDVEEYWLKRS
REEAGPLCQCWRHRCQTDYDDAYFKKH
RDEMTVLCPCFKGGCESEVEDQRLRSK
KDDCPVVKQCFHCHWDDEMEDMRFKHE
KEEWAIFRAWLKCCFDSEIEEVVFKKD
REEEHCIQCCCAGLLDPDVDGHRFKKN
KDEKTCLHKWCRPPMEREYEDCYLRVD
KEPRACMRQCCYAMMQSEFEKCYFKWE
KEQWGCLKPCCCAKYDQEVEPCRLKLE
KDELTCLKCKCGDYWDRDLEASLLRRE
KDEKPCFRCPLRDWFEPDMEDYYMRKR
KETWGCFRCALKQHVEPDYYEAMFKMD
KDGYSCLKCPFKQTLQEDVEEVKIRPD
RENTACFKCCIRAEIGRDYEELKFRKE
KETHQVLWGCLSDKMEDDYEGHRFRMK
KEACEIMETVIKPRIEDEWDGKCLRLK
KDECQQWHQAFHNCLDCEMEDKCLRRH
KDECGVFYNRVMDRMEDELDQYHLKKK
KDEIKCFAKKCMDFLAQEMENCRLRKG
RDEIPCLMQICFKVIPADLEGCRLRRS
KEQGGCIASTCKQAIDAEFEECHLKVK
KEPGQCLCGPCKDKMHHEYEECRFRWG
KEGSKAVCGNMKEHCDDDCEDERIRGP
KEACDWLMKAMRDPWDNDLEDKFLRVH
RQENNVWCSCLRTMCDGEWEEQNLRRS
RDEINVICSWLRPKCSNEYEEGLIKRP
KTEFKFMCKCIRDRCGDEWDDVIFKKE
KKEADHLCERMKEDCDKEYTEHILRKA
KGDCNRFCQSIKTPCEQELDEKCFKRS
KYDLSCICGCWRAHCEDEMEDMIMRKP
KDEINIFCACIHDVCEAELEGQWIRHQ
KDEAEGLSKCIAVGCEDDLEPRRFKRE
REELNALCGAIKANFDADWDELMFRKH
KDEDDCFDSVFWGSLEGEFENHRFKKK
RDEARCLGPWLAPMMEGELEGPIFKKD
REEKKCWKCAIGAIIQAELDNVYFRKE
KEDFSILKAALKSELDKDYEQIIFRKE
KEECAVFHIRLQECMNAELDKVMLRKS
KEEFPVLHFKLDEAWSGDIEPIMLRKD
KDDQCCWRAQCYGVFETELGGCCFRKD
REEVACYKPHCPEPVHQEWDRCYFRKE
RKDVPCYECVCEGVLKGDMEKCLLDRE
KRDQNCYKCTCEHYIKQEMYKCWLDKE
RYKFDCFKCEIDKDMKNDYEGAIFEED
RWRIGCIKCEIAKQYKNDMNAVMLRDE
KDRCPCIRCECKKTYKPEVENWFFHEE
KPQANCLKVDCKKHYRDELEECVLYHE
KIKISCIRQYCMPRYKEEWEQCVLYIE
KSGMPCIPCRCHEELKREWEPCFLDAN
KRAHACLRCACEEWIKEDFEKCHLDGE
KHKIHCLRTECERELKKNHNKCLIEDE
KRDMSMLRPWIEPEFRREYLKCILDRD
SKEPTGWCNCLESECKKDRSKAYFEKD
QRDMGVLHACLDSEVKKNKDKMYFERE
KRPHGVLKTAIDCDLKKDHERCHLEPE
KRAANCIRCNVDKEWKRDRDAALLEWE
KTPVACLGCAIDQEFKQDREKVLLEKG
DKHVQCLSCHMETEFKKRRNKYVLEWG
EKQFSMIQQEADKELKRKRKRCLLECE
DKAWNAICSCLEHEMKRKRKRCYFEAD
ERALKLLGTGIERDMKKKRKKAFFEPQ
DKKMCCIMPMCESMLRAKYGRCALDEN
EKKCQCLAHECDKVFASKYRKCEFEWT
ERRACPFVYTCYKDVKRKFKKCFLEEG
ERRVCCVYCGCVGAFEAKIKGCVFYIK
EKGLDCWEGCCYGTVESRFKRSYLEPK
EKNSKCCEPGCAAAVEKKFKAEDLEDK
ERKGPCLECACNSIFEAKVKTCWLDTK
EKRMCCFGCPCENDVKNKLWKCFFEPE
ERKLCAFHGDCIKIFRERVHCCFLDED
GRKMPMYKQDCIKIYRRRFMSCCFEED
AHKVPCIRSECVKVYRKAVCNCCFDED
ETKPPNWRKECIKVYKGSIKACYFDDE
DKPLTCCPHYCWKTLKERIKKCYLECE
ERRIACFECDCNHEHHKKVRQCLFEEP
ELPIELIEWDICPEREKKCRPKLIYMK
ELAVDVIEADLGRDRESKFRPRVLWVK
DRPIQCVECNCAQDYDSKFKGWMFDWK
DRNFSCVESWCVKIYHRRLRPCELDGK
DKPGRCMQAKCADTVDKKFRACDFDWR
DHSVACIEPICHAAIEKKIKPCVLDGR
EDPVSCIWCWIKHPMEGRYRDFLLRWK
DDPWCCMECACKSWLDHRLRDCFLSFK
DEKMTCIHNLCVPFMEKNLKACYLRER
DEKMDMWAAVWGQCLERRCRNHYIREK
EDKTDFMVSSMCSCLDPRCKGHHLREK
EKKRTAMWGSVCNCMETRCKPLDFKEK
ERKTEGFWGMYCACMEKRCRAREFDEK
DKKYEHLCNYFCKCLGRRCRPMEIDEG
ERNYKALTAVICQCIDSKCKPAELEQR
EKPVDHLATEHCKCWQGKCKHNELEIP
EKTMRVFCRGLCACCSHKCKHEYFEYA
EKGVAAIEHHICRCMKPRCRAPWFDTK
ERAFKWVEHKMGDAFDGRCKGQFLEVK
ERNCNLIEACFCACLKHRCRAQYFEAK
ERPMAVLEACLCPQWENRLKALYLEWK
ESPVQCVEGPIEEEWDKKRKKCCIEGR
ERKWTCCECRCEDYIDRRFKRMYIDEK
DRRWRCFVCCCESAFRHRMRRDLLEDT
GKKICCLSAGCTGWFRKRIGSCFLEED
DRKYACMNGDCQRFWKHRFKTCMLEEQ
DRKMHAFMRMIDKCFKTRCRKYLLEEE
EKKWAVMRHMLEPFLRPRFKKAMLEED
ERKVGCFHPIIEACIKKKWPRAMLEED
ERSFPCLHCGIDTHFKRKLKRAWLEAE
DKRWRMLCNGFEKDCKRKRKKWCIELQ
DRDIEQLCSCFECECKQKFYKTLLEHG
TKELGVLGPCLECGCKSQWNKLFFERD
QYEAAEYHKCIECECREKRIKVLIEKD
KREYGIICACIEPNCRNEHERQYFERD
KPEYAAFHSCVEQDMRKSREKCKLERD
RKELKVMMKVVDADIRKDRDKVWLDKE
RRPCPVMKAQIENDWRKDRERCNFDWE
RKPMPIMRCPFESDWRRDYEKYIFDWE
DKAAPFVKHEMENELKRKHRKWYFELE
EKRCDVFMGAMERDCKNKRRKSMLEME
ERPCNTCPRMLDGEMNKKRKKTWLECP
DKKAGVFKDPIEGDYRKRRRKIFLEHD
ERPYTPLMQIWDTDFKKKRRKPELECT
ERQMRVFVKFVDKELRKKYRKCWLDWE
ERTCDAIIPCVECDCRRKRRKYMLEVD
EKKCTALFPIIEHEMRRKRTKVFFEWE
SKQCAMWRHVIEHEWKKRRPRVVLEPE
ERPMNIFMPYVESEFRKKYRRAYLDIT
DKKFCAFFGAMEKEVRKKRKRCVFETP
DQKVAAWIQYLERDLKKKYRKFFLDEQ
ERKFAGFCGCLEWWCKNKWCRIFLEED
EKKVQMLCGCLEQDCSKRLRRYFFDDA
DKSVPCFHPCFEGEFKKRYKRCEFEFE
DKRRGVWVAVCETDIWKKRKRCEFEIP
EKQKQCMYSVCDREFRKRHRRCELEPE
ERKEKPCCGVWDPDLKKKHRKPEFECD
DKGLDVLEGCLDPDCSRRWKKYIFETK
EKKVKVMCPCFPASCEKKFRGQYMDEK
EHRMGAMKACMECGCKGRYGKFMFEED
GTKIGVFRGCLECHWKEKYGRAALEEE
DNPIEGLAGCLECSFKDRISKHLLEWQ
DKRHEDYPRCIPPCCKPRMNPVDFEEQ
DSRVRGMCSCFPCTCKGRIHPDLFEEE
EKKTQALSQCLEQDCKRKIRKPQLEES
EKKASEFCKCMKAACHTRIRSQILDEC
EKKPQFLCHCFIGECRRKVKRLYLEDG
DNKLKMLCQCFEAQCRKKIKRSLIEDA
EKGCRVLCECFEDECKKKWKRYHLEVE
EHRAGIFCACVMQWCRKKMKPCYLEDD
EKKLDAFCSEFIKWCRKKMPPRWFDDH
EKAQAPFCGCVDKACKDKYKRVEFEAS
EKNLDTLCGSIEGDCNKKYKHHWLEQC
DKDFDKMCDCWQPQCDDKLEKHYFEYR
DRKLEHFCHCWDGACRAKIQKCVFDEG
ESKAEHICDMFVPQCRKKLRKKGFDEG
ESKIAHMCDCIPKECRKKWRRMLIEED
ERPWPNLCQCLDSDCHKKIRRWYLEAW
EKASNGFCGIMEKDCVKRYKKTYLVMC
ESGGGSLRRVCEKDLHKKRKKCMLDAD
ERDMGTFVPAVESDLARKRKKPWLDSA
DRSCGCIFHWIEMEIKKRRKKAWLECE
EKPMNTYPTICEKELKRKRKKCFFERE
EKDLNVVCHCLEQDCCRRYRKNMFERC
EKSATAMCQMFEEDCCNKKKKGYLETC
ERTIAPLCSCLDNECKRKYTKVFFDAD
ERELNVICPCIYPGCETKIMKVFFDKR
EKTIGAFCSCLDPQCRKRCKRAYCDCQ
DRDMTRFCECLDRECIKKYKRIYLDAT
DKAPRHICTCWHHQCKKKLNHDYLEVP
EKAHKWFACCFECPFKQRMRREYFEDE
DRAMKMFPAEWEKRCRDKWRKDWMDVT
EKAVHPLGNECEKQWRPKWSKCLIEID
EKGPPCIRSMCERTLRKRVKKGLLEDD
ERKMAAFCSVFETPCKERYRKVVIEEN
EKKVGPCCSPFEQHCKAKMKKYIFEEG
ERKLRPFDGCYEPYCDDKLQKDVIEDR
DKPVKAFCPCIANYCEKKIKQVYLEVK
ERACKLCCPCLTTPCNHRFKKYDLDAK
ERPAKVVDHCVQCMCEHRFKKQVLDWK
EKKLKMWCWCFFKCCNKKMKAQYFDEH
DNAIKDLMKLYEGALQQRLRKDYLDIP
DKNCKEHMKVRVKALRKRLRKEYFESE
DRQFKEVWKCYWCVVKRKMKPDYLETE
DRQCPVVPDCLQRDCKKKYKKVWLEIN
DRKLKHLCNCFETGCRPKMKRMILDDS
DKKCEAFCTGIESECRKKYKRMDLEYR
ERAYGIMCACFEPDCKSKYRRMLLDYD
ERKVDPLCRIIEAAVRGRLKKCELDEE
ERKPPWYEKLLAQCIYGRCKSIEFEEK
ENKFKQFVKCMCCCIHTKCKSEILDDP
EKHLRAFVSIYCGCLRAKCKHEYLDGQ
EKCPKYIQPELCRSLKHKCRCEVFECE
EKAVKLIHKFFCKCVKHKCKAGILEIE
NKPMSCFKKICCTALRPNCPCGWFDQE
QKRYGEMKKWMCPHLKDNCPCCWLDEE
KRRVKIWRTWMCKCWRTECQCTYFDYE
DTAMKIFKEDVCNCIKPRCGCEIFDLE
QRKYKLLHNEYCKCMKRKCYCDLFEND
ERRFSRLAELFCACVKGKCHCEFIEEE
ENKVTDINRPLCPMWRQRCQCALLDDE
ERKVKNIHHHVCTCFKSKCKCALIDEE
EERMDQISRVWCKCLQAKCRCRWMYEK
ERKFQYLNKLICRCWNAKCKCMYIDEK
EWKVEDWMKDLVRCFRHKCKPSLLEEQ
ERKLEECGKIMEGCLKCKLKKWILEGD
ERACPQCKNCMETEYRRKLKRWVIECD
EKHCNSCVPYMGRVIKHKLRGPFFECA
EKACKQCSREFMKPFKTKWKPFVFECD
DRGLKVLPDEVWKEWKKKMRHNALEGP
DHAICGIDGEIDKEYKRRYQRCFLEIE
DYAMPPLEYDCERKFKNRFRKCMFEIN
ENKLPCIHQRCEEEFKRRRRKWQLEAD
EKQHHCLGPMLEKDIRKRRKKHYLEAD
DKEQPCMMGMCDEDFPKKRNKAYFEKH
DKQVSALWKCIECDCTKRHKKHLFEMG
ERKCKFFSPCMDGECRKKRKKQNFDMD
ERNARWCPNFVDKEYRKKRKKVGFECD
DRSVDVCWGMIDPEMAKKTKKYYFDCP
ERSKRVICVEIDRELNKKIKKEELEAG
EKPIRVLGAIFEKDVKKKHKKGDFESD
DKSVAVMPAKVDDDMKKKRDKLVLECQ
ERPMPHMCDCFEACCKTKIIKALFDFT
EKASNAVCGCIEHGCNTKMKKDELDVS
DKQTKEFVKERDKYVTPRYKRDYFEIA
DKKMKELCKEREKDMKRKVHRNFLEAC
DSEHRDLCKERDKACCNRFQREYLLKC
DKPRKDVCKDRESDCCRRYKKDVMFSC
EKSRTKVCETYETYFCRKLKKDDLCCC
EKNRRDVCQTHEEIICKKLRRDELVTC
EIAAKDLCQSRENKLCEKWRKDIWVCC
EMTARELCNHRESKCCEKWKKDLLFCC
ERQMKQVCSKMEEHCCQRLKKEILDAC
DKKGKWFCACMEPYCKKKMRKQVLEQQ
DRAVRFCCSAIEDQCKKKFHKEWLECD
EKNMAWIGECLEPDCKKKHKKPYFEGG
DKDLSYFCSCMETECQKKRRKGYWETS
EIDWDKFCNCFDKECCRKRKKYMIIPC
ETKMSPICDGYEGRCCDKWRRQLVVEC
EHKRGYLCGHMEEECCKKWKKHYMFEC
ENKRNEICNHWEDACCARMKREELAEC
ENKRDDWCRCYVGGCCKRVKARYMVEC
DVKWEKMCEDQEKMCCQRYRQRIICEC
DNRLDKVCNSYNKFCCARLKKRVFLEC
DSRADKICDEYDKMCCPKITKKAIVEC
DPSLEKLCQDYEKNCCQKVHKKMFMAC
GIRVERFCEKYESDCCSKFGKKVVMEC
KCHLEKICTEEEKFVCQQMDKKIFCCC
KLGCEHCMDRHEEEFCKDTEKKVLACC
KYAMDRCPDREEEEMIKEKEKKWFMCG
KIHIEKCPEKEEDDLGRERERKILACA
KAQGEKCCDKEDEEVAKERENKDLVCG
RCGLEKFMDWYEREFADERDKKCICAA
KCSFDKMFELPDAEFWKERERNCLCIP
KCETVKLMDKLDYDLYGEREKLCLFKP
KCENTRYTENVDGDIWREREKICLMKP
KCEPPKYFEAYDGDLLKERPGMCLCKA
KCDCAKIMEVLDRDLMQERERVCLFRQ
KCDLQKLVEGCDSELTKERDKMVFCRA
KWDFCRMCEKYEEELVKEKDKCMFLRA
KREFCCVVGICDNEMHQEREKCFLEKN
KREMACMYTDCEAPMRAELEKCIFDRE
KDDLPCLHHHCETPFRSDYEKCIFDRE
RRDQPCYNAACMSMFKADMEECDFEKE
KDQEGCYYGACWGGLKDDMEKGRFDRE
RDEINCIRCGCGGFLKNEFEAGHLYKE
REEINCLKYHCPDYYQPDLDECHLRRE
REEVHCLKGMCGPVLEAEIDTCVLRRE
KENCCCLDCRMVDRYDDEIQVCIFRTR
PEQMCCFECKCISYWDNEIWACFLKKR
NDTMCCFECKCPEKFEGDLPMCFFRSK
KEDFQPFVQVFKTRLEEEFYEQFFRRK
RDDCNHIGHNWCECLDPECECNMLRRG
REAMKMFKAVLCACIEPDCQTEYIRNE
REACSKVKEDYCKCVRADCDCRHLRVE
KESWRCVKCPMCHCWRTDCNPYRFRGE
KEGLKRCRDSVCGCFRGECEGFLLRCE
KEKWTALRQAWCQCWYAECEAGRLRYE
KEKTSHFIEMFCQCLRDDCEESKIRYE
KDQLQALKNNLNDCWRPECDSWRIRVE
KQDVCCLAVKCKERMDDDWDPMVFRKK
KDDPNCLAPMFKHNLDQEYGEMNLRRK
KEDLQCLVPWCKDKAGEDEEECALRVG
KEKMNCIHTYCKPKMTEEESDCFFRLD
KEDHSCICPNCKQKCDEEDEEPHFRYK
KDDAGCFKCNCKSYYDADLEECVFRKK
KEALDCVNCAWRNKVEEDFEEKMFRIE
KDTQEFLTMHFRHAMENEIDDRRFKPK
KEQPHKLWECLKCRLEDDIEDLYLKMK
KDEGHMWAWAIKARLETDMDDTHLRKK
KEEISCWSCKVWERYEQEFDASALRRK
KDGMECFKCKVAEGLSDDVEHKHLRTE
KDGPDCYKCRCGEWYREEMEPHRIRPE
RDEWGGLAGKWHECVEDECEGPHFRKR
KEEIKMFPQKIVESWEGEVEREVLRKR
KDDLEFVFPMLWEVFDAEMEPKHIRRG
KDDTNKISEMIACCVEPECDGQRLRRS
REDIKHLHDWFMPIMDPEVEAERFRKD
KDECCCFEGTCQQTWEAEFDTCFFRRK
KDEFKCLACHCCAHFSEEWEGCIFKRG
KEEFQVVCTWLRGHVDEEYDEYVLKKN
KDQADCFCGMVRTHCDDDMEERVIRGA
REGKEMWCQLIKAPCETEFDEKYLKGH
RDDMEQICTCYKHRCDNEFDDKRIRSK
RDDYAHICHCFPMGCEDDLEGVRLRHK
KDDLPFLFKCIKHCCDDEIEEKHFRKN
KNDMCALSIHLKTRWERDINDCFFRKR
RDELPTLEDVLKMQIEKDFDEPVVRKK
KGDCPKWPEMIRPRWEQEYDEKCFKRR
KDDLKHMWEGVRGMLECEFDESCFRKA
KDDMNPFWDVWCSMLNTEIDCCHLRKP
RDEVKRFDDYLCAVLEEDFPCCLLRKN
KDEVGHFEDRCCKSLEPEMECCLFKKK
KYEKQGYQGWCMEYLESEFENCHLRKK
KEEREKVTECMMTVLEHEFDPHRLKKK
KEDSGRYNDCVASKFEEEMESTRMKKK
KEDAPKMSEALATSVDSEMESMKFRRK
KDDMACYHTHCWDCMECDIEPCLFKKD
KDNVACFEQKCRDMWEQDWQECYIRCK
RDEMGCIEAMCNDRIDEQVEPCRLRKK
RDEWQCVKCAFEGGFTNEVDKMRFRKD
RDDMPCMKCCVYDVLRGEFEEGHLRKD
KHAMTCVPCKVKDKMDEEVEEAHLRIG
KDAPARLMQAVRDKFDDEEDECHFKVP
KDQIEALIGIVKYSLEEDCDEKYLRAK
RDASERLMEMYCQPFENDCEARYFRLR
REPEDKIGDFFCVCLETDCDPKRLRQR
REDHSKWVECYCTCLEADLDGCRFRAK
KEDCGKIKEKVPDPLEDECEPARLKRK
KDEYTKFQELFCAMLEAEFPCGWFRKR
KDECPWIANVMQGRLDDELSNWAFRKS
KDEIVKLDEIFCPGVENECEDMLFRRR
KDQCNMCWAALKNHLESDHEDGMLRCK
KDPMSVLCGRVKDNWDNDLEDRYFRMS
KDGCGICWQCLKERCEEDYDEAGLRAP
RDCCPRCKEMWKTYLDREFEDKYFRCT
KEACPRCHDMYKGHMESDFDDKWIRCK
KEGVPMCEQAFRGMLDAEIQEQNLRCK
KEDWKCFQCCFRSAFETEMDDRIFRKR
NDSLPTVDDCVKCKLEEEEQDAYLRAK
KDEMRSLVSGIKPRCEEEEEDAWFRTK
KESCESLVDILREKLEDDDDDHRLKCK
KEEVGKCVELCGPALEDDLEPCHFRCK
KDEVDTLFEWLHVCMEPDFEDRWLRRK
KEEGTVLPKWIKPAMEGEVEDPRLRKP
PDELNWLSPKFCQCYDSDCCCAIFKKD
KTEVARLHEYCCGSMEKEMNCCLFRKR
KEHCPCMRAKCREVWNAEFYGCVFRYE
KDSHTCMYARCVDAFENELEACYIRPP
KEEVPCISQHCWEKINNEMEACKLRRG
KEDVGCIRARCPEVYRAEWEACPLRHE
KDDMSAWKSYCSHAVREEVDKCCLRRE
KRDFNMIVGVFEYDVRRDHEKVSLDKD
KRDFGVFRNGIESECRKDKDKVHFDRD
KNECCPYRPSMEAEVKKDREKCFLERE
RKSTPCLKQPCESTVKGDIDKCTVDKE
KHQFKCMMGACDKDLRKSREKCTFDFE
KQALSCLRGCCEQNLRKDYDNCMLRIE
KDCMCCFKPHCKTVLRKDLDECFFRIE
KEGMPVFRAALEATLKEDRDKYRLYWE
REAGTMMKQVIEARIREDYDKAKFRYD
KDDMSCWKQICEKKLHEEYDKCGIRKD
KTAVVCLKCACEGKIRDEYDKCVIRFD
KKDAPCFKGQCYPVFRCELEKCVFRRE
KDEPSCWIAVCASTLYEEIEACYLKRE
KEEEPCYINCCPSMVNGEWESCKLRKD
KEERNCLMCCCRPTFQEEFEEHRLRRE
RDELACVCGCISPSCDEDFEELYLRHS
REDYEIFCQCWPSTCDTDIEQRRFRKS
KDDYERMCDHFKHECSKEFEERRLKRG
KDPCEMICGCFGDRCESEYEDLHLRLK
RDEQSCFAQTCCDWLSWEMEGSRLRKN
KDEERALPAMLRVGMDGDCEEWRFKRR
KSDLKGLATCFRHPIEPELEENVIKRS
KDDYAMIGGCVKCKCDDDVPEMIFRRK
RDDCTMIVTPCKDRFEEEWDEGCLKRK
REEHPMIHHCLRPGCEGEVEESIVRKK
REETNCIACCFFSWLEQDMDDMRFRKK
KEEVNAIARGVRPRCDDELEDRRLRRH
KEEFTKLCDCLPCHCTNEFESRMLRKP
REEYKAFCACMKPGCEADWEDVRLRKP
KDDGSLVCQCFRNSCDDDFEEMRFRRK
RDDLPMFAHCFKPWCDDDMDEGFFRKS
RDEFVSFHAILRITLDRDFEECIFRKK
KEDIPHLWEVWGGVIEPDFDGMHFRKK
KEEAQKVAECFPGTLETEFETSRFRKK
KEEKSKLCQCVKAYCDPDMEQSLIKKK
REDLKLVCQCFKQNCDGDWEESFFRKP
KDHIPLMCACWRSKCDDEMDEPFFRHP
KEDYEAICNCVRAQCEPDLQDKMFKKH
RSNVHRITECLKCPCDQEWDEWLLRNG
KEQFEALCNCIYGACDQEFDDARIRAH
KEEFGGLCSCMGPCCDEECEDQMIRHA
KNAMKKFCSCWRPRCEDEIQDDIFKVA
KGPWHALCGCIQTKCDDEYEEMYLRVG
KDNPNAWCTCWKEKCGEEYDTKHFRPA
REELEDICTCIKPCCKPELEEKYLKKQ
KQEAKVLCTCMRGCCGGEWEENWLRKE
KDEMSMLRPCIRQFFDGEWEEAVLKRE
REQCESLCQWLKAKCDDDEDEHILRIN
KEPMKAICGCVPPRCQEDWEGITLKVN
KETCQAFCACMRSKCEEDIEEDILRMC
RDGMDVICGVFKTRCWEDYDETTLRAC
KDECEGCCDGIRNHIDTDFEEKWFRCC
KDPLDPCAHVWKTRFCSEYENKYFRCC
KDQIERMCRTYKKRCCDDYDNKLLRHC
KDSVEKCCEGEVPCCQDDLEAKRFRGT
KDETPAMCACFKHKCHNDFDEVHLRKD
RDPIEMFCQFFKDKFESEYDEHRFRWG
KDCWQGFEGRLRDSFEDEIDEHHMRWK
KEPFSCIANICKAKINDEIEECNFRMG
RDAIDCFWHHCKDMFDPEFEEDILRVS
KEPMETIATYFKQKIDEEENEAWFRIR
KEPVARLHECIKCKCENELEDWVLRAH
KDETYRIQECFPCHCEPEWDPSRIRRK
KDECSKCVDFIWAWLDGEFTGGCLKKA
KDECGRICEILRPGLEAELNEPHLKRK
KDEWSRYTDVWRCAIDADIEEMRLRRR
KEDHTKFMECVPASIEKELDRWRFRKR
KDEIAMLQMCFRHNIDTDMEDHILRRK
KDEADALTHVFKAHFEGDCGDRYIRKK
KDDAECWRHMMTTCLRGECEEKHIRKD
KDEMEHLDWRLAQCIEEECEGRHVRKR
KEDIKCVAGKWAEGFEHEVEGNRLRKG
KDDMTQFYDKIIELFETDLEAAMLRRR
RETYPCFKWPCCDVLDAEIDPCRFRRD
RDKFECMKGRCFDVLRNELEPGHLRGE
KDCINAFKPRLADSLDPDLEGIILRCE
KECCDWLKMALPGGLDTDLEPKILRMD
KYCFGMLRAGLRHKYDDEWEDWILRCE
KDAMNAFRQKLREDLDGEWEESVLKVQ
KDPVGVLQIRIDDRLDEEYDDCGLRCK
KDGMAHFREVFAAVLRVEIDACRLRRD
REDMKDLGACFACNCDDDFEAEWFRKD
KDDCEKMVQCLPCQLDADMEGRIFRHT
KEEMSKWCEWFRTPCEGDWEEMHFKKR
KDDCVKLTEVFKCPIDQDMEDSTFRRP
KEDLKPLCHCVKNACDCDMEDTYLRRR
RDPLQTLCGCIKPMCESDMDDIILRWK
KEDMQGFCSYFRACCDPECDDMHFRKN
KDEVERMCEWFAPPCDQELEPKMIRKA
REEMGKFLQCLACCCDPECEETWLRKQ
KDPCAVFKTVFCPVFKNECEGMWFRWE
KQQCPFFRHKFCQCFRHECEGSCLRKD
RDDCPIVRKLVCGCIKNECQGGCLRKE
KDECGMWKPCLTCYYRPEMEEVRFRRE
KDAIPCVKPSCWSKIREELDPCLLRQE
RDNLRCLKGACKARVREELTECKIRKE
KDDIACVRCRCPDMFRGEFDACTFRRE
TEEISCLYKRCTEMLDTEIVDCLIKKN
KDETSPVKAPCHSWWEPEFEDCHMRRD
KDDIGVLANKCNEAFEGELEDCYFRRQ
KDGWACMPHKCPERYEDQVDPCHLKFK
KEDLNCFCNGCRTKVEDEWDECILKKK
KEDLDPFWHCYKSYMETDVMERLFKRK
KDDPQRFADKLPGPVEGEFDQPRLKRK
KDEFPKLHDWICSCIENELPCCLLKRK
RPDFGQLEKTCCEVYEKEFSCCFLRRK
KPDIECVKPRCVESYDEELDATILRKG
KDERSCYEQACIDKFENDWDRCNLRRK
KEDIGMVHAHCKQEFEADFEECLFKRP
KDECEAIWGTFRDIFDAEFEEHFLRKR
KDEPCGWENGCKDTIDPELYECMVRKR
KDEGGRLHNMLKTEFDRDIEEPVLRRN
KEDNESLCSIFKAWLGPELEDSKLRRC
KLDLQNVCKCIKCQCRNEYEDMIFRRP
KEEWKCLVCWCKPKVIDDYEDALFRKA
KEEWAAVSTCVKPRCEDEYDEYCLRRQ
RECIEYIQKHLKYKFDQEYNDRFLKCN
REDIDCVCTCIRTDCNKEYDEKRFRCD
KDQYEMFCCCFRPSCTGDLDERYLRTS
KDKIDVLKACCKPKCDEEVNERWLREN
REGMPLIQGCLKHQCYNEYDEFWLRAD
KDQISVFRAVLKTNIRQDYQETCLRFE
KDDCGFLKPFVKGRIRQEYDDAHLRKE
RDEIQGLTGWLRCQIDQEWDDACFKKR
KEDMRWFPPCFRERMDEELEDSLFKRT
KDELEPFVPRWKEKVEEEIEEKIIKTR
KDDIKMFLGLWKTCINPECEDEFFRKA
KEEKPVFPACMRSCCYDECEEPYIRKP
KDDQEVVMCMVRQHLDADLEDKRLRKK
KEDFEYFMPCIKECFETDWENKMLKHK
KDGTDMIAHCFKCRMEEEVQERHLKYK
KETLEPLCTCFRTNCEDELEEMMLKLS
TEPAPVMCKCVKTKCPDEYEELRLRGP
KEPIPNFCKVFKHKCEEEYEEMTLRPG
KEEMDEWCKQYKTACDQEVETKHFRKG
KDEGDMLCVCMKTRCEEEVEEQRLRKQ
KDETECVCCCLKPVFPPEFEDKYFKKH
KHVCECFQAAVRDKFESEFEDKFLRLK
KDDHEWLMATIREMLECEFEEKHLRRK
KIDLPGVAGCIRCRWEQELEDCLLRRK
KEEYCALVTALKWPFDSEWEDVFFRRR
KEECDMVCPMFRAGITPEIEDHYFKKP
KEEVEWFCPCFRQTCCDEMEDRKLHRG
KNEPKQLCKCFRPKCPEEENEYGLRSG
KEQIDMLCHDIRTHCPPEMEEKILRRC
KDEMSALCDCMAPKCNEELEDTYIRRP
KEELERFCECWRYHCDTEMEDWMIKRG
KDDCVTCRDIIRARLEEDYEDIIFKCN
NDCIDNLERYFKVKMEDDYDDRWLRCK
KQCCDTCPKVFTARLEADLEDRYLKCK
KEGRERCIEAFRAAFDQDFEDSRFKCN
KECCTECGRKLKAGVEPELEDACFRCN
RECCPQCQKKLKDIVEVDIDDNAFRCK
RECRGCIHPAFKVRLETELEESWIKCR
KPAFEILQPALKGGFEGEVNERWLRFK
KDCCDWLIPMLKPDFENDIDDHCFRCK
KECINKLTEFFRWKLDGEWDDSLIRCK
KECADKCMEPWRGAIDEDVEDHFIRCR
KEHPNWCERKLRECYDPELEEKWLKCR
KDDAEHIQCCWKPLIEPEVDEKTLRRK
KEECKALATFFKAWLEGEFQEQWLRKR
KGEMKGIMGICRPVLESEVEEWWIRRR
KENMCGLMAGIKGNFEKEYEECYFRCT
KEAIACVEPALKQRLDQEYEEALFRCK
KDAFDRFMDWYRPCFENDIEDKMFKCR
KNCGEKCEESLAPAIDTEIDGRDFRCK
KDCCAQLSKMFKSNFDSELQDIVFRCS
KWCCDRCKEHIWDYFDYELEPRMFRCQ
KECCDNCRAAFQGRFREELEDRIFRCD
KKCCEPCSTALKDRLEDDFDEKCIKCG
KMCWEWCKAEFRKVFRAEFEERFVWCE
KKAIPCCKSECKRCMRAECDDGFCYCE
RDAFPCIKVQCRDNLKDDFEDCYCYME
RDAKGCLCCHCHARVDEELEDGRLRQG
KEEERCFGCCIQHKIDDDFEQDKIRRR
KEDLTCYKNCCHSILRGDFETQRLRKE
KTEACAIRSSCHDWLDPDMHDCFLRRE
KEENSCLKCVMFAVLKTDIEAERLHRE
KEEPGAWIAIVAAWLREDLEGARLRRE
KEDRACLKCVFDWRIREEFDNIWLRRD
REDCEMWAGLFCGCLDPEMEGRHFRRS
REGLGRLCDGVRGGCEPEWEDRFFKGC
REDMDHLCGCYKPPCEPDWEERMIKNC
KDSVTIMCACLKCRCDPEWVESFFRTH
KEEMHELMKCMKAHCQSEMEECMFKRA
KEEIPCFAAVCKKKVEDEWEDGYFRQK
KEEMPCFWPMCAQCFEAEIETWMLKKH
KEEFECFKEVFCHCLQSECEGRMLRRE
KEDYKCLKNVFNGCIDAECEGEMIRRE
KDEPEKCFTWLCPCFDCECEPKRMRRS
RDEADKLQHCWRTCFECDMEEKWLRKK
RDECEKIAAIFGAALDDELDNKILKRH
KDEPERIFDLYPGCMDHEFDNRYFRRR
KEEDTRYIEVFCCPLDQEMDHLKLRRR
KDEMKKFIDAYASCLDQECWGYFLRKK
KDTAKPLIGRWKEAMEPDLDEEILRIK
RENCEALQVRLREHFDGDMYDKMLRPK
KDCCEVCQTHWNEMLENDLDGRHLRCK
KDSCDGCCPVIKEAVDGEVDDGHLKCR
REPCENCVRVYKHAVENEILNKLLRCR
RECSDKCWEHLKPAMEAEFEAKMFKCP
RETINKVCNTLKSKCDEEFEERLIKGC
KENFETMCRCWKGTCEAEFDEKYFKTA
REKQQWLAPACKDKVDDDWEEIKLRGR
KDGCPQFEKMCRARWEPEFDERHFKSK
RDCAECVQCKLVDPMDKELDQRFIRCK
ADCCDYCEPKVRDKLDHDFPEHFFRCK
KDAMDKCTDILKQNLDGDYEEYRLRCG
KDCVPDCEKKLRDRLDEELPEKIIRCK
KEACESCCNALKAMFENEWQEKYLRCP
KESFDKMCEGFVAHCDEEMEHKYFRNG
KEEFDDICRHYTEMCDTELEEKLFKRQ
KEDVEKFVDCYPAGCNQEFQQKRLKRA
KEKCEEFMRCWKACLKPELDERRLKTE
REEWDKVVEYYSPCLECEMDGRHFKAP
REPSDKLIERYCEALEEECDAKRFKPK
KEGWEKFIETYCRCFECDIEGKRFKMR
KDNMERLWDIYVAMLEDDISPRYFRCR
KDAVDKVVDMMVGVIEGEFEPKQLRVT
KEQCDHIPEMWCGCWESNCESRYFRTK
KEDMNYFAEKLSECLEGECEANYLRKH
REESKCVCQFFVAACEGELEPFKLRKS
KEDMEMVMGMLRHRCEEDFEDKKIRHK
KEARDWVARAMRSKLEEDWEEHYIKMK
KDQHEQCTNAFKGKIEEDEEEHHFKCS
KGCCDDCARMIHPGFEEEMEPRVFRCK
KDCCESCWSFFPVALENEIYNRLFRCR
KEPCDCCPCKIRDKMEQEYYEKLVRCS
KECCHWCKHKLIDMLRTEWQAACLRCD
KEAMNCFKCKMIDKYEPDLEPSLLRCK
KDPYSCLKCKIADMYEEELDGMILRFD
KDDCPALKPHFCDVYDTEFECGCLRKD
KDTATVIKAKLADCYKTEMESCMLRVE
RYDVGCYKSWCMPVYHSEFYECIFRKE
KEEWGCFRARCWEPFDSEFADCFFKKD
KDEWCTFPNYCAAPWDNEFEACRIRKK
KDEIAKVPEPWANMCDPELDGPRFRRS
KEDCSRMCEKWVQSCEEEIDAPMFRRS
REDYNGLMDFCSSVFEPEVEGCRLRKE
KDEQAGMNWKCAETLEDDIEACRMRKK
GEDLACVECRCVDAMEKDISACLLKRK
KEDLPCFQCTCREVCEKELEECALRRS
KEACKCFNGRCKESFEPDFEDCILKMK
RENAGCVQIKLKEPIDQDFDDGRFKHK
KEDPNCCTCRFREHVDHDWEDRYFKYK
KEPGRCLSPHCGERFDEEFQGCYFKWN
KDSHCCLRAPCKQRWDDEYDACRFKMS
RDTHGCLKCSCQGGLKGELDPGHFKRE
KEEVACWKTACMGYFRTEWEHAYFRKD
REERPCLACALWAKIDEEFEDMHIRRN
KQDMGCIMSICKSNLDDELDDRYFKKK
KDSCDGFIKVWRPRMDDDDEEKLIRVK
RDPMAWFAGGMKSMLESDFEDFYFRWK
KDACKCCRHAIKVALDSELAEKVLRCD
RDRWACLKQSCHPDLRKEYESCHFRTE
KDPVCCFKQECNKKYHEEEDNCALRIE
KEEWHGMTTHCADIFKTEVEACRLYKE
KEETKCYRTMCVCMFRHDLEADRFRRD
KEEICGLSESCCEIIHTEIECCLLHRE
KMEVGAFKTDFCASYRDECDCACLYKE
KETAAMLRGWLCDCYRPECECVRLYLD
KWKWRVIRACVCCCYRPECEQLMLYYE
KKPPHFLKTVLCAHIRDECDCFWLYWD
REGKSKMKQYFCACFRAECDCNHFRAE
KEKNNVMRAVLCACLRCECDAQMFRTE
RKSLRVLKEWFCPCIKDECEPHYFDME
RERGECLKTELCRCFKAECEWRRLYTE
KWARKVIKGGICKCFRDECDCEFFRAE
KESYSRFIEVYCGALRNEFECNKLRGD
KEQCDHCAEAFGAHIDDEVEGHWMKCN
KEACGYCRQKLIECIEPDMEAVWFKCD
KDAMAHCKDKMLDIYDAEFEPLWFRCK
DDGCPVIEQKCWEAYEPEFRGCIIRPK
DEAMSCLVQKCRERFEDRYQGCCFRVK
DENPCCLYCYCVKKMEDRLKQCFFREK
EDEMCKFVQKCVEWLERRMRACHLRQR
SGELGCIEQKVVERYEEGLGWAFLRRK
GEEMCCFPCKCAERVDTSIGTCVIRKR
KDEVHYLAGACRQNFEGELEECWIRKK
KDRVPCLRSCCSPPWREDFTDCVMRHE
KEDIPCFRTDCWKCYEDEFSECLFKKD
KEDRQCVRQNCWNMYDAEVEPCYFKNE
KESLGCLKAQCKNKLDPEMESCVLRAK
SEDYGCIACRCREYLDHEFDGCRLRKT
KEDNDCWTNTCWNMIKAEIEGCRLKHD
KEEHKCYKNYCCGVFSVEFETTRFRKE
KEEVDIWGQCIWPMCKGEVDPHRLHRD
KEDERVFCSCMADLCRNEIEDLRIRRD
KEEFSMLCPCFTSCCTWELEDYRFRKG
KDEDTCFCCTMKTPCEPELEDQRFRRS
KDPGTCFHCGIKSMFDQEFEELHFRFD
KDTWDVCKKVLMDQIDDEIEGSRIRCD
KDNFEPCQPKVADPLEEDFEGKRFKCK
KEAIRVLKGKMKDWYNEEFEEWWFKLE
RDPVHALRCGIKDTVDDEVEEGILKID
REGMQCIVPNCKDKMENEYWEPWFKCK
DEPIGCFEHDCKRKFENDEHEACLRMK
EEPFACMDTPCKKKYDNHVRDCIFRWR
EYQIRCLYPCCKQKIETREKDCFFRIR
DDDWPCMVHMCDPMFEADFRKCILRHK
DKECPCLVPDCEKVVSPKLRKCWLDRE
DKSMGCFDPTCEKMYKEKFHKCWIEGS
EKRLGCFPCNCVKMWHPRVKKCIFDEP
EKRRACWVKECWKFVRGKMKKCEIEPN
DKKEHCVMCECFRVIRARIKNMYLEEE
EKNKSCMACGCKKIIDTKLRGCELENR
ERKHGCWGGYCRKMLGTKWKTCDFDEK
EKCVAVCVPALDKEVKKKYKNVYIECE
ERRGACLCCAMDTDCGRKHKRMMFEIG
ERKVASCCSGMENDMRKKRRKMYFDMD
QKGVNILTADFERDCRKKYKKVYLEVE
EKGTKVMHCAWETDFRTKMNKEDLEWD
EKKWSVMCTSFEKVCRRKIKRSELDDQ
EKKLPQLCKHLDDMCKHKLKKLAFEEH
ERKADCIIQVFEKFLKRKLKKNVLEDR
DKTVGCMPAECQKMWKPKFRNCIMDQG
EKKVCCWRDDCVKPYKGKITRCYFEDD
DKRLNCCNGYCDKVFKAKIRKWYFEHQ
EKPLPCLHVPIDKCFRKRIRKVYLDPD
ERGWAQFSNPCEHEFRKKKKKCVFEPE
ERNMSAFMAVIEANIRARLKRGYFEHE
ESCCEHLGPAFEYEVKRKYKRSMFECG
EKPVEVLVACFECTCRRKYKKRFFEYQ
DKKDKVCPGCFYGMCRAKMKPEEFEDD
ERKFSMVVPWIYKCLRCRVKKMMLDES
EGKFPPWVGVMDGAIRTKIKRWFLDET
EHKAEALCECFDCACNNKLKKHWFDEG
DDKMGCLCCWVEPPCKQKMRKGFFDEQ
DNKLQVICPDLEKWCGHRMRKTFLEEQ
EDKFAEICSCFYCECKKRLRKFYFDED
EKTYHAMCTCIDTECRKRRRKGEVDPE
ERSLQVMQSVLDHEFKKRRDKVMIDSD
DRTMPCLRHCCDTDWKRRRKRCELDAE
EKCCQDCTRVWPPVIKAKVSKYVLECD
EKCCKVCDRVLHRQLDKKMRGYMLECK
ETCCKDCEKKLTGNYDQKLHPYLLECR
ERCCKHCHDEMWKDYRRKITPEVIECH
EKAMKMMHPEMGRCCRARCKTEYFELD
ERRGRAITAMICHCLKHKCKGDTLEED
ERRPKCIVGWYCACVRGKCSCEWLEDA
EKKFSLICKCIAPGCKGKIKHSYFEEN
EKKPEGLCNCLQCECNKRMSKRVFEEN
EKRTEQVCNVMDPACHNRLKRREFDEP
DRKADAYCNVLMACCKHRVKPREFEES
ENKVGALCQCFENCCRPRCKKIMLEES
DKDLREFVKFMCGPIKQKCRGEFMENE
EDDCPPFTRIFCKCLKKKCRNWHIEKE
DDKIGEIMNQMCACLKAKCRCAYLDEA
EKKVHTIAAVHCRCIKGKCRCDLLDES
DKKVGILMPVMDRCFRCKCKKPMFDEK
EKKWGYFTTECCRQFRKKCPCVWLEED
EKSMKDLQKAHGTAVKSKLKGEFIEQE
DQKICCLIPRCSSVVNRRLKTCMLDEK
DKKMCCFVRACPPMIKRRFRRCYFDDK
DRKWTCMINACWGVLEGKCKPPYFDEK
DHKWCCMPCDCGKVVDARIKSCLLDEK
EENITCIGSGCHRHLDNRFKHCLLRNK
EEKIHCMAVHCRAPFDYRWKECLLRQR
EPRMCCWDCRCFTQLENKMRVCFLYDK
EPKATCIWCHCPHFFDTKWKQCIFYEK
EHRMCCFQSPCDSHFDDKMKKCLFDDK
EKSEGCFMPICDKAFRSKFKRCELDPP
DKHLGCIYGECDKEMKKQYRRCDLEAE
EKKMPCIAGAVEMALKNKVKRFYLEEP
ERKRECMCCCMDHTVRRKWKKSELEEQ
EKRIRHFCGVFECQCKKKLKKDHLEYG
ERAIKCLAGGWEGDFKRRRTKAILDCE
ERATGAVHGDVETDMRKRWKKLELELE
DKRGPCFPPEMEKAWKGKIKRQELEAN
DTSIKPIPGEICKMYRTKFRCEMLDVN
DKKFSCMQCECWKEFKHKVRRQWLEYD
DKKYGHCKEGCEPAFKPRLNKCLFEDE
DRKMCCFHCGLENEFKKRVRRVWFEED
DRKSPCFPMAFDSDFKKRYRKCYLEES
DRAVPCLPNAIEPDMKKKRNKCLIEVY
EKGLQALGPVVDREVKKKRQRMELECG
EKAFSFMMGCFDGEIRKRYKRGYLDIE
DHKMGALPGCVEADFRKKYKKCILEEP
DKNYSVICPCLDADCKKRRKKLDFEYD
ERTCGGICPCVENDCNKKRKKTWIDTH
DKTMQVFCQHFESECTKKRRKVMFDIH
ERQLPMICQCFDHDCKKKRLKCWFEAP
EKSVDVVCGCVDKDCHKRRTKFYLDVE
DKKVKVLINAMEGDLRKKRPKCWFDFE
ERRVNWVPACMEGECKKKRKKYVFDFD
DSRVNMLKAAFETEMRKKHKKAWFEVE
EHKIEALWSCIDADMKKKRYRAMFENE
QRRASVFRGVLDREFKRKRNRCYLEAE
ERPGAAMHTGFDNECRKRRPKMLLEYD
DHDLTCVVNYCDNEVKKRRKKMTFDRD
EKDRPCWMGKCDQEFVKRRRKWDLMRC
EKSWHQFGEACDKDVKKKRHKWELEPD
EKSADVLGQAVDPDMKRRHKKPDFECD
DREFSAFCPIFDTDCKRKHKKAEFEKT
EKDCKDMHRMCDQEVKKKRKRCDFEKD
DKSAQAVRYSCESDCKKKRQKCIFEVE
EKQMPCFDCHCDDDCQKKRKRGYFYIR
DRGKDCFPCHCENELMKHRRKNDLIVQ
DMAFQCIMGRCEQEFYKKRRKCMFFVK
EIEAGCLAHKCDQELNKKRKKCLIEYG
DHEGPCFWCALEQELWKRRCKACLERP
EKELQLFAPCFDCEMCKRRKKDELDKG
EKNTKIFTAELEKEICKRWKKEDLWHC
DKCNRVFHVKLDNDFVRKIKREYLLCC
EICMKVLPLKLEDELWRKIKREFLVCC
EMCMRAICPALEAEFPRRRKKELIWCC
DVALNKLCDTWESEICKKKSKPFLLVC
ECDINKWCEGLERDCCKNRKKEVCCRC
EKSRPRWCEYWDRECCNHRRNPELCGC
DRQKERICDTYDHEVIKRRKKRDLVPC
EGPGEGFFRKFEDDIVKKRKKKGLLPC
EWPLDKLVETYEHDLHKKRKRKLFCCT
ECPLEKLADPYETDVHKRRKKKLVCCP
DCGMDRLLELMDQDICEKRRKKVFCVC
DVSVARFCECYDTDCCKYRKKALLMAC
EWGIEKFCDNLDRECCKRYKKIALMGC
DRGLDEVCKFYEHECCKRRSSRLLECC
ERRCRMCAKIIEEEFRKKRKKDWLECA
ERKYEWICRWFEPECKKRRKRGYLDVT
DRGCTMVAPTLESEVKKKRRRCWLESN
DKAMTMIHYTCEDEMKKRYGKCIFELD
DRPFGCVEHTCQNMLDHRFKNCMFDMK
EKSVDCVEDGCWRCYERKMKPCYIEFK
EKKLSVFCTPLERWMRKKMKKTYFEDD
ERKADEVGRCCEPWCKGRMRRTWFEDD
DKKNHEMCKIWRGGCRKKIRTHELEWP
DKKRSELCKWMQPGCKHKFRREEFEDQ
DKRCDECMRCVEAGFKGKVRKSELEDE
EKRIEEVCKCFPAGLRAKMKSMFFEDP
ERKWQEFCKCFPPNCKQKWRSPVMDED
EHPVRVICKCFDACCKPRCRRPYLDMG
EKKYRHLCQCHMGVCKNRIRREELESQ
EKRIRVFCTGVDKGCKTKYKKDWLEDD
EYAACALPAALEREFDRKYRRCLLECR
DHQCCPLEPDCDKEYDRKYKKCCLDWK
EKQIDCIDGICVTMIEAKVRAHILEEK
EKAMRCLTCRCGEAFEGKCRKEWFNLK
EKPCRCFECACGPAVDHKVRPCLLEWK
ERRLNCVECSCTTALEKKLRQCIFDNK
DKTVTCLWACCEKLMKARIRRCMFDQK
DRKVGCLFAECYKLMEARMKPCFLDEK
EKRMSCYPAVCWKQMNKKMKNCYFDET
EKKPPCIRGWCCREWNRKIKACQFDED
DKKRPCYTTLCCAQIRRRCKACDLDER
DKKRNCYWSVCFKMFEHRFRSCEFEEN
DKKINCFIRACGGMFDQRLKTCELDEK
DKKYSCLENACSGWVKERVRSCELEEK
EKKGGCIEHPCCPYFESKMRPGDFEEK
EQKFGCMVQWCQKYLKPKIRKGMLEWT
EKKPQCMKAECAKHLRDRLKAPLLEEE
EWRCTCWKCDVDKYIKNRMKGVMLEDE
ERRYNCWKSGCAAPVRAKIKAPELEEE
DKKFNCLASDCDKVLPTKFKPCVLDDG
DREWCCFYCPCRTTLEKKVRQCMLTKK
DMAACCMDTDCYQEREKRFQPCLFWWK
EDKQQCYVPRCKDGIHKRYKECNLHDK
EDKKACMQCHCGHHYDPKMKPCFFKEK
EHKVQCIVPMCPPLIDGKLKGCLIDEK
DKPMAEFPKEWVKCFRHKCKPPWLDMP
EKTVEVIDHEVCRCYKSKCKNVWFEIR
DKKFPMMTNDCCRMCKSKCRPCMLEED
DRRMCGLMAYCCRNFKQKLRCCFLEDT
EKKERIHPPIICHCLKSKCRSTYLEEG
DKKMKIFPARLCSCFKKRCRCAYFEEK
DKKWPLMPRKICDCYRQHCMCMLFDED
DDKEKVFRNALCSCYRAKCKCERLDYE
DRRVGPIINLLCTCVDHKCKNPYLDER
ENPVTAIDNAFCACYEGKCRPAFFDSR
EKPVEGLEYPLCACFDPKCRTTIFDWK
EKSLNPIEKHFCTPYEKKCKAMVLETK
DESVDHIEDKFCSVYENRLKCHIMRVK
KETTDMLEQKCCDPFERECACRVFKIK
RNERDVMAARFCECFDQECTNKDLKLK
EEPFECIETKMCECWEGDCNATELRMK
DEESKCFACVLCPALEGDCRDEDLRMK
EKRKQFYQTAIVACIEARVKPCELREK
EKKMPCFMTACANIIEKRFKQCMFEEK
ERKVECIVQICVAALKHRVKKCWLEET
DKKMCCWDNGCCGSYESRVRNCLLDEK
DRKYCCLYATCCGMLEVKLKACDFEEK
DKKNSCVPRWCTPLFERKIKGCDLEER
DKPVGCFDVSCDGNYRKKMKRCILEPR
DKGCDCIDARCGEELENKLHGCVLEWK
ERDVTCFEMACTTRFENRMRQCLFEHK
ERTMNVFEPCLSCTINGRFRSEFFDDK
EKHMRVFEACLSCPCDKKFKSIFFDEK
EKKARCMAVCMACPIRRKMKADMFEED
DKKMRRFCECMDPYCRNRMKKEFFEYD
EKAFKRMTDCFEAACKARFRKEILEWA
EKKIRLLCACMDCYCHNKLKKEWLEWA
EHALKDCCRVLESTLRGKVKKEIFECW
EKKFSKFCQPFEKDCRKRHRKWFLDLD
DRRVKWVCGCIDGGCRSKIKKEPLDGS
DRKWKTICQCIPGWCCPKIKNEYLEDC
ERNIKWLCDCVERECHRKINKQYLEQH
EKNVNFICGVFEKLCHHKIKRAILDEH
EKRISFLCPCMEGTCGQRVRKSYLDDC
EKACKSCCTYFERALKGRFKRDLLDCC
ERPVKYLCPLMEPSIKGRLKKTWLEHC
DRAVPPLACTMENRIRERYHKWIFEMA
ERHVTCFGGECERILKARFRKCLIEWG
DRNLPCYMPICNRVIKKKVKKCYLESN
SKGWNAICTCCECECKKKLKRCYLEGD
DRPFPCFMDACEREFASRRKKCWFDVA
EFGVHCLDCECEKERENKRRGCILMVN
DKERPCFMAVCEAEFAKQRRKWEFNVP
DMRIGCFRSCCDGDMKKRRKKCLFIHD
EIQPCCMKPSCDSDYAKKRRKCMFICE
ELRCPCLKQKCDEDEIKRRRRCIFVVS
DFSAGCFKNKCENDYLKKRKRCVLMFK
EAHVCCFKAKCEEEEYKHRKRCVFFMN
EAGMHCFRNRCEQEEAKRRWKCILAAD
EKKFGVLQACCEKECRKRKVKCVCDLD
EHKVCCIVDQCETEMNKRMMKCIFDEA
DPVCCCFRSECERDWKEKHNKCCFELD
ERRITCIAVPCVSAFRTKFRKCLLEER
EKRMDSFMPCCEPMFRRKLKRCYFECN
ECKPPAFPAGCEGVLRRKIKRCCFDEP
EKKMGCIIKTCTNLITPKMRGCYLDDR
EVRYCCMECPCAAKWDDRLKTCVIAEK
QDECCCFNCCCKDNLERNLPECLFRKK
HEEMTCFVCGCTAKLDEDMGDCFFRKK
DEQMHCMTTACGARLEERYRPCVFRFK
DEAIACIVCWCEPHLEERMYKCFFRFK
EDAGHCLGHHCTNKMEDRVKECALRVK
EEKHACLTCWCRRTFENRWKDCYLYEK
DKRGPCIKGWCDHDMKKKYKNCYLEEE
DRRHPCMYSLCETDIKRKIRKYELEEE
ERKRQVYCGWFEGEMAKKYKRQDLEEG
ERNLQLIWGVVDPEFKKKRRKVYFDCQ
ERRCPCCATMMDREMRKKRIKMVFDID
ERGARMCCTQYEKDCRKKRKKEYLDAG
DKTCGCLWNVLETDVKRKRCKCCLEYE
EKNCAYFYSEFEKEMRKKRWRACFEMD
EAHINFVCCCIETECKKKRSKGLLDRE
EKKKNVYIGCVECELTHKWRKDEIEDP
EKGVQCFPCEMDKALKSKYKRWLLEQE
EKRNKRFQECIVPVCKKKFRAEELEEA
EKGIRFICKCYCGWCKPKCKRDDFEAG
DRRMRDFCKCYACYCPSRLRKDWLEQT
DKPMKTFCRCMAGCCHPKVKSEEFDLK
ERGIKIVWTCFHHHCKRKMRREYIEAG
EKAVKKMWEAWEKDFRNKRWKEVLDWP
EKCWRWVQHAFEGALKSKYRKEIFECE
DKNFHELKKILDVDLKKKFRKEFIEPE
DRKFKEFFKYLCKCIRGKCRGNYLDVT
ERRVQNLPKEMCKAYRAKCRAQFFEVD
DRRVDWIPPEFCRCYKKKCRNYVLDMD
ERKMPLIEAELCKGRSERCCAAILEYK
DRPVSPLEREFLKCYNAKCHPMFLEWK
DRSCNRCEQEVWKERKKKLRPCWFECS
ERCAHKIESEFWKEYKKRFRAHIFDCK
DKDMNWLDPECCKCYDPRCKMSWLERK
DRDMKMWEGEMCKCHENRCCATWLDKK
ERELEVLEQMVCSCWDSRCTSYIFDRK
DRSMEGIDGILCQCVDAKCKCTFFDGK
DKRVQQLENYVCGCWRRKCKCALFDVR
EKKLKDVGKEWCECLKDKCSCDLLDEE
DRKISAITAYVCKCFRGKCRAGYMDEQ
ERKCGQWCDHIWSCCKSKCQPVCLEEQ
EKKCARLCEDLWKIVKPKMKPITLEEQ
ERKFEAMAGEIVKAVKGKLKPCVLDEQ
EKKAATIKPMLERYIRRKMKKMLVEDD
DKGGKCIVRYCDRDMRKKRRKMYFEVQ
DMPCKDVKSRRDDEYKKKRHRECLEVD
EHKGNAFKQVLECELKKRHKKMCFDEE
ERKMPMLCACIEKIFHMKLRKCMLDEH
DNKMNVFMQLMEAPFSHKWRKCWFDEG
DRKMECFFPVCEPSLRTRYRKVFFEEH
DKKMPSFCPFIEASCSKRIRKAMLEEC
DKKMGWVCQCMDSDCKRKHRKYFLEAQ
DKRFGPIVQLFECPIKQRWHKGLLEDA
EKSPDPMSPCMEPDIRKKHKKNIFEGS
EKAAECIRQCCEHDMRKRFKKCILDFD
EKNVCCLHWACDKPVKDKYKKCLLEFD
DRQDSCWVAVCDGNVQKKYRKQYLEPP
DRRFGCIGCTCDKVVKPKVKRPVLDEE
DKKLKCWACGCWHWVKKKLRPDWLDDD
EKYCRCLACGFEPNCKNKLRKEMIEIN
EKNCKVLCPCLESVCDQKLKKEVFEDS
EKPYKIWCTCYEDCCDNKIRREEFEMT
EKGHKECCGLRVRACKQKLKPEELEAG
DDPCKECHKVRMEAMKKKFGREGFECD
ENGVRECCKPYEKSCRNKMSKELFDCG
EHAMKVIQPWIEPWMRGKIKKEFLDLD
DRPMRCFTAVLQRDIRKRYKKMYLDCG
EKPGNFVVTMLEADFRRRYKKTDLDME
EKKLAKFWEIIECPIKPKMKRAILEDR
EKKATHWVHFCEPALKKKMKKGVFEDQ
ERKEPNLCHCVEGTCNKKMKKHYFDEG
EQKLDNFCDCLEGECKRKYARRIFEYC
EKKVEDICQCWEPACKNKLHKHWFDEE
ERKLGGMCGCCDTMCRQKWVKWIFEED
ERKMQWWHRCLVPKCTNKIKAMWFDEK
EQRLGSLTGCFECCCDPKMKKMLFDDR
EKGMNLWCPCFENDCKKKWRRDYFEAQ
EKSYAVMKADIDREYKKRHKNVDFEHD
EKKFQVMRADCSREYKKKCRSMWIEQE
EKRVSCFPAEMARCWRPKFKRGEFEDD
DRKVGCVAHCCECDMRKKYKKCQLEMG
DRNWPCIPPACDSDVRKRRTKCPFDKE
EKAIKACTAQWDKELKDRRQRELLECD
EYGVECCVKELERDFKRRYRKNMLECG
QKAADRFVEHYEPDVKKRRPKRYLELS
EKKCAPCVNRWEDDFRKKRTKMPLEPP
DKEWPPFHHWWERDLKRKRAKVVFEKD
EKPPEMIVQSFERDVRKRRKKMWFDME
ERRACHLGMCMERDVRKKRKKCILEET
EHQCTMFAAGWENEIGKKRTKTCFEMA
EKACPNCKDPFEPDIRRRWKKYCFDVE
EKAVRMFAPCFEGCFRPRCKKIIIEFD
EKAWRWIYPVIEANMKQRLRKEWLDID
EKPYAEVHKDVDSEMKKRHRKVTLEGD
DKQWHVMCHWVEPEVRKRRKKMLLDTE
EHAYHVLAADCEKEIKRKMRKMWLELG
EKHCRYLKEWMERPFKTKWKREVMECE
ENGWKMVCGWLERECTKKYKREYIEYQ
EKRGKIYCAWMERECKKKIRKEYLEQH
EKKPKDMCKVRPKAFRPKWPKDYLDAD
ERRIREWSKIWWAWVRPKVRAEYFDED
EKKCEDMIKWHCKMMKHKCRGFEFDEE
EHQFEEVDRVICACLDHRCKPQFIEQR
DSGVEIVYRMLCGCMDNRCKSRVFDLR
ERHVPVIEKQICKNYKSRCRCVWLEFK
ERALTAVESNCCKMCKPRIRCGYLELK
ERPVSIFEEEIGKLRKKKMHGAFLECK
DRKCQHVERDLAKQRDKKMRAAMIETR
EKKVGTFDTPCCQMRDKKFRACVLDPK
ERGMCHMENFCVHPLESKVKACILDDK
ERALSCIESECDNAYSSKVKKCVFDVK
ERPIAALVAACDKAINRKYKKCYIEPK
DPTVQCCDAEIAKDREKKLKTMLFESK
DKGCDICDKELPKEHKKKFKKADFECE
ETTWKCMDSECGKDRKKKYKTVLLEMS
ERSVPLVDKEMCKDRKKRCKTLWFEPD
ERDINHLDSDFCKDRNKKLKSMLLEHQ
EKGIAVMESEVVNERDKRLKGCFFDDK
EKNYGCWEPEIWKGRDKKVKPAPFDHR
EKWCPCVEGECDKPRDKRMRKCILEMK
ERPVNCFDHDVCKYRDRKIKGGQLDWK
DKKVSDFVKTCGPIVRTRMRACIFEDP
DKKVDEMYRWMWPCMRKRLKAHLFDEE
ERKLSYFYPMLECCLRQRCKKGVIEDD
ERKQPCFCPDLEKDCSTRYKKVDLDNT
DNKMASMAGACISWVRHKMKPCWLDEE
EKKVCDLHRYCAQAMKPKIRGCILEAE
DKRLSMLYKECCKWLKAKCNGCVFEFD
HRACNVLKAELCKEYKKHMPCAWFEAD
DKAMSWFKKEICKCYKTKCNCTCLDME
EGAWAMLQADFCRPYKRKCRHALFDVE
DRTYDVIQKEFCRCYKAKCRGKLFEIN
DKAVDVLKTEFCKIWKDKCTCYILEVE
DKRAAALSTELCKLFKAKLRCMDLEHD
EAKFGNLKSEFCKCYRERCSCCIIEED
EFKSRLLRAEICKCYKAKCKCQMFYTE
DRRLKEWRRNRCQCMKDRCHCELFDED
GRKLKDVRNVVCAVLRSNLQCEYIDEE
KRHFKILRQVVCPPIRTDMECPMLDRE
RQDLKAFHPYLCPGFRNDCDCSFLDKE
KKEINQFRNYLCNCWKHECDCTLFEKD
KKEDSIYRQMFCTCFKSTCECLRFEKD
KDEEHPIKGPVCTGLNPECECGRLKKD
KDEGEMFIDVWAGCLEDECDGRSFKKE
REEVEKLADKYNECMQPDCDRRLLRRP
REDFDMWCGWYKHSCWAEIWEKMLRRC
KEDVETLCQMLKPWCGPELDDRTFRRA
REGRSCMAGFCKPIIEAEIDEKRFRGR
RDKFGCMKGNCTSYIRPDMDKCRLRSE
RDKIACFKCAVEGHIKSNMDRVRLRDE
KDRYDLFKACFEGVFRTDIEKRRLRFE
KDAMQMLKQHFMDIVRPEFEANYFRVD
KDEMACFRAVCDAMLRTEWDRYGLRKE
RDEWDAIKGGLPMHVRTDFDGRHLRKE
REGPDCYKCGCKAAFRGDVDEHKFRAD
KEDKPCYRRGCCHYIEPELEACYFRRE
KDPKTCLRACCTPHFDNDMDGCYLKVN
KSALRCIKPGCKNGWRTDWEECLLRVE
KHHVPCFKQKCVEIYKTDWDGCMLTME
KESVGCIKCSCRGAFQGDYEDLLFRQE
KDKKACIRCRVRENIRDDWEQIKLRQE
KEENECIRAPCYTAIRGEFDRPRFKKE
KDDPACMRSCCRGALDPDIDECMIKRD
KNEWTCITCKCRDCLDCEIEDMVLKKN
KEGFECLSCKCFEAFDHELEHKFLKYR
KEAPECLGCMCYPWIEQEFEERYFKIG
KEDMHCICQRCREKYYKEYDECFLKRP
KDPSECMVGVCKAQFGNEYDDCRLRTG
KDAVCCLSQHCWEKMETEFEPCWFRAK
KEDMCCYENRCVEWLERDIGECLLRKK
KDECGCMQPPCKDLVDTDIQDCFLKKK
RDETCWLFPVCPEWFEADFDQCHLRKD
KDEMGSWKETCWPFIDNDMDAGYFRRD
KDEWNVLREKVMECWRGDFDNARIRKE
REEVRYFHRKFVEWMDPDMQAMILRKH
KEEHSKLADCISANIDPELDAFRIRKR
KEEFPKLCETLEEWCDAELEAYLIRKG
REDVGWLCHCLKAMCEQDWEEARFRRD
RDKLEKICPCYKNNCEDDYPDMYFKFK
KPQCETFCPCWKEACEDDLEEKFFRWT
KEMIEAFCACLKTSCSSDYDERWLRHC
KEDKNVLNGCIECKCEDDIEKQLFRRN
KEEARQFAGVVRPCFPGECEEPTFRKH
KEDINGWQDHCKDYLEEEFDECHIKRK
KEDWKVYSTACRSVFDGELDDCRLRRT
RDDAHVYEGLLKASVEDEFEECHLRKK
KDYCEVLVPGLRSKCDSDYQEKFLRIK
KPEAQVLHACFKARCDDEVEEMMFRNH
KEPFGIVSQCVKPQCDQDYEEMMLRAG
RDNWDVLCSCLKGKCDTDYEEKRIKHK
RTDMSGFCNCVKGMCEPEWDEAGFRKK
KEAKDQLPPMVKERIDDEYEERNIRAG
KEGSELWYTVYRDCMENDCEEKRFRMK
RDECEWLTDVFCGCIDPDCDDRGFRKK
REDAECYSNVLCSCVDPDCEQRRLKKS
REDDPWFTKVMCQDIKNECDCWRLYRE
KEEMQEFKNELCKCLQNDCECALFNRD
KEDFQKLKEVMCGHIRDDLDCQFLRRE
RDSAPAYKKPCCEYFRGDVECCHLRRE
KDDYTCWQAACAGPMDAEVEGCHFRHD
KDELACFKCCCRGVVEKQLEQCYFRRK
KDDWNYLAQCLKCGCDCEWNETHIRRQ
KDDMEALCSCFTPCCDPEIEEKSIKRQ
KDDMTRLGECFNTSCDAECDQMRFKKK
KEDRGKLFELFMAKIDDEFDNPRFRRK
KDEKDRFSDCFGAQCEDDIDGHNFRSK
KDECDKWCEVIAVAFETEIDDKYLRPH
KDAADKCAEGERPMLDPEMEDKKLRCK
KESVERCINEERKMIESEWEDKHFRCK
REPVEIVSAMLKAPFEYEFEEKRFKSN
RDDCNWIMKKIKPKIDEEEHDKCLKRR
KDEVNALGGCMRPQIEPDIEDHWLRKR
RQPCEPLSNMIRAKFDDDYEECMLRCK
KEEQNVICCCLRGRCDQDYDRSKLRKG
KGELPNFCQCWKGRCDGEYENRMLRKR
RYDVPGLCKGVKDRCEDDYAEMLLKKR
KYTFDRICQCWHPYCDSDFQDKLLKVR
KMAMKQLHKCFKCKCDDEIDESLLRAP
KEPLNQLWRCFKARCEDEVEEKLLRHP
REDWRLICKCLKACCDGDVQEVFLRKK
KEEIDQMCACVKHRCEEDLDEKYLRHT
KDGGQACCACFKCRCDEEYWEYYLRGS
REDPTQICKHIRSHCDTEFDELHFKKQ
KEDTKKVCDHYKTACTEEIEQEKFRKS
REDPERFCECFECKCDNEYDGRWIKKP
REEWKSMCTCVKCKCNDDWETTKLRKG
REEASAFAGCLTCNCDTDIESKRFRKP
KDELEFFCKGVKNRCEDDLEERRFRHK
KDKLEMLCTCFQERCYDEMEEKHLRVE
KENATAFKNCLNCTCREEMENVKIYKE
KESIEFFCSCLGHGCRDEVESYKLRHE
RDDYNMFCGCLATACRNEVETCRLRRD
KEDVSPLRTCCCAMCEQEVEPGLLRRD
KENTEALCTCFAHKCDEEFDTKSLRKH
KDDWQTMCNCVKGRCDNEYNECVFRRN
KDEFEVICKCLHEPCSQEFEDRWFRKG
KEAHDIMCAHFTDGCDDEFEPKDLRAK
RETVDYLCKGLRSACESEWEDRVLRMH
REVLEILCGHFKHKWDEDFEDKILRWC
KENWKWLIQVFKAKISDEYDEPRLRRG
KNQCSAIGKGLRPKFENDYDEQWIKLK
KDGRDCLIAVCKSVCDHDIEEKYLRAR
KEMMEVLTGKIRDGVDSDFEEKFLRFA
KDALGLVTGKIKERMDTEIDEQYFRLK
KEDEACCQCTVKDKMEEDYEEAKLRGN
KDPWQRLEEWVRGKMDEDDEEYYLRCK
KQCCKKCKDYWKPHLDYDINDEFIRCN
RECKKALTIKLKEGFDGDLDDNMIRCN
KNCMEWICRALRGHVEGEWYDRFLKCR
RECCEECTKAIKPRIDNEWDERLFKCN
RNCGEWIAGCFKCRIETEYEERFLRCK
KDCCDFCVSPFKSAFDGDFEEKVLRCK
NECMEIIYQCVSSKFEEDFEDKWLKCR
KEPVGVVAKMLRGHLEDEEEECILKWN
KNPFGWFCHCLRCQCDKDLYDWLIRHT
KDKLETFCPCLKRQCDDDIEERVLKQR
KEGANICCAYLKPTCDPEMENRWFRSQ
KEDRARLGDCFPPKCEDEFDPSHFKRG
REDPNKYADCVVGWCEPDIDSGTFRKS
KEDWERFIELCCGYVDEECEPKMLRRK
KDDLDDYMGLYCQCLDPDCEGKRLRRK
REESCKLHEMLWAGWDNEMEPMRFRRK
KDELGKLWEILKIGLDTELEQPYFRRA
KDECKRLLECLSAPCDQEVPNDCLRRA
KSDMRKLIEALCACLDAEMDCSFFRRH
RPEVRKVAETWCPVVDAEVPCDLLHKT
REECGKLGYNLCDAFDQDLECGRLRKH
KNHVSHIGDKCCDIVDTEVECHYLRMG
REPAKALKPKLCECYDAECEAYKIRCN
KEEFKYLKEPFCQCLETDCEHPNIRKD
KDEFQCFFDAFCGCMDCECDGVTFRRR
KEDPRAFRQVFSPCWQCECDGERFRRE
KDDCEKMREGYCACMNGECDQKRFRRE
NDPVEKLCDCFANCCESDCPTKHFRIK
EEKMEKICDCYFQFCDERLKKKVLRYR
DPSKEKFCECYWAVCDSRVRPKFLRMR
EEKVEKLVECYDRSCDDRFRRKMLRER
EEKFDKMDDVYCSCIESKCRMRFFREK
EPRMDRFCPCYTPCCDGRLRPRLIRDK
DDRAEKWCECYGACCNQTVRTKYIREK
EQGVERICDCYEQPCSGRWHKRFLDNG
EKAVERLCECIEAECSKRHRKAICYMA
ELAFGKIDECIEAPCEPKYRKCILYIK
EFAYNKMCDCFEARCDERWYKWMFYFS
ESKLDTFCACLGPQCRNKIRPRILDEG
EKKWKMICRCFKNDCDRKWKDYDFDDA
ERKWEPICSCFHPCCHARIRSHELEER
EDKLENFCRCLACCCGGKLRSRFFEEG
DKPMGLMCKCVPSPCKGRWRSVYLEVG
DKCMRAMHGPLERSFKARIRKEGLDCN
DKCMRPLVGTMERDIKTKWKKEILECS
EKSPRMIGMCVEKNCKEKMKKDYFETS
ERKFKDLLKWYEAALKGKIKKEYVEDA
ETKLAVVCACLDKPCKKRYRKAFLEED
DKRMQCFAPCCEPEVFKKRKRCWFYEG
EREWGCLVQHCEGEVYKKRWKCFFEWS
EKALKCFATGCEPDVKKKWWKTIIEAN
EKHIKIMATTLDSDLSKKRKKAIIEPS
DKSVKCFCCALEAELWKKRTKCFLEPP
ERPMPILNCTFDKEVKKKCKRWWFDVD
EKQHSGLFGCCDKDLKKRRRRCYFEPE
ERKKHPFIPACEKDIWKKRRKCELEVA
EKPCGCMMGTCESEIPRKRHRCFLEIQ
DRSFPCMCGICDNPLKGKYKRCYFEHT
DKKWSCYMPCCDRVIRRKYRRCWFEED
EKKWNCMRPVCMTAWKGRLKSCYIEEE
EKSIDCFRSECGKMYKQRFKNCLFDTD
KKQLNCIKCECVRGYKNKVLKCLFEAE
KKSICCLKWECDRSYKGNIDKCYFDTE
EKTMCCLNCECWRQYYKRMKPCYLECP
DKKWPDIVSCCGGEFKKRWRQCEFEVQ
EKKMCAWIKACMNLIKKKLRGCFIDED
ERKTCCLEPMCTGVIKKKVKKCILEEK
DKANHCFTHECNKWMRHKIKHCDLEMD
EKQRPCYACPCASVLRKKLKPCELEDE
EKSFQCMVCACPGDMRRKMKRCFFDTA
DRNLGCWEGWCYKLMESKWRGCVIDEK
DRGICCLECTCSNAFEKKFKNCWFDEK
EKAMGCLECSCADQYERKMKSGLLDGK
DKPVPCLETPCAGHMERKIKPCVIEPK
EKKWACIESKCSEKISERINTCFLDEK
EKPYACFACRCQEKWEEKLSKCVLEWR
ERAICCLECECDKDIKRKYCKCMLEKK
EKSISCMEDPCENMWNKRFRKCILDMK
EKPWQCVERECAKSYDEKIVACLLEWK
EIGMCCFDCDCEQKRDNKVRKCYLYGK
EFGMQCLDCECGKKRWDQYKGCMLVVR
EKGCPTCEKYLRKRIDDKYREFCLNCR
EKAVQECERELRKELKRKFKDQIMECP
EKSCRYCGKVIRTDVQKKFKQLYFECG
DKATDDCCRMWDRELKKKHKRKEFECG
DKACSVCATWFDRPMKRKYRRSHLECE
ERKWACLWGGCEPDMPKKRRKCFFEFP
ERHMGCLWEWCEADLRKRRQKCVFEVD
DRPLDEFIRVMESDFRRKHRKQWFEPE
EKAMACMAAYCDKDMRRKHKKPMFDIA
EKKIAAILGMIETELKKKRHKILFEQA
DKKIACIACSCYNEVKRKLGKGVLEEQ
DKRWPDMKSICMTVFKSRLKHCYFEED
EKKIACMRQECCKHFRNKLRSGLIEED
DKKTPMFMPACDRVMRARLRRPDLDEQ
DRSLACFRGACDGALRRRVRKCWFEQE
DRRPACVAPACEKELRRRYAKCYIEQN
DRQVSCLVPQCDRDVRKNKAKCMLERE
DHEMSYWVAMCEKEIPKKRHKCMLDRS
EKKCTTCAAIVEKEIKKKRAKVILEED
DKPYRVLCGMMEGDLKKRMKKEEIECN
DRSWKKCVEATMKVVEGRWRNDELDCR
DKHCSTCAQVHEKSVKNRIRKDYLECD
ERCCRECIKLYDKIFKTKHKKDYFECS
EKCCPVCPKIFQANVRRKFKKWIFECQ
EKSVNACPGVVEAHFEPKYKKCIFECR
EKGFQACWGKWEQEYQKKRRKRWIECP
EKSDKEIVPWYEKEIRKKRKKEDLECP
DKNCAVVAACMEHDCKRRRVKWLLDWD
DRPMEVMCGVLETDIKKKREKRWFDMA
ERPQDVMWAEVDTEMNKKRRKRELDCP
DKDCELCCSPIERELIKRRNKVYLECS
ERCCSYCTDGLEHMFKSRIKKTVLECD
EKCCSSCKDELAKVVRRKLKGGVFECE
EKPCRPCVNIWPKALRAKMKKDCFDWE
ERKMNCIPCACENPFRHKWKKCYLDQR
DRKAGAMEPCCDRRCDEKYGKCGIEEK
ERRVDYFCHCLEGECTKKWKRYWFDQA
EKRRKGWCNCMEHTCQKKMRKWDIEDG
EKKHAEWNRCVCGECKKRFRPADIEEE
ERAITVICACFETCCKARFKKDWFETP
EKSCNSCCTIWVKVLKPKLKKDWIECD
DKCCTGCKNLFEAYIKGRFKRVILECE
EKCCAMCRQDFCKAIKEKVHPVLFECE
DRPCRPCNSEFVKDTKKKVHAWFFDCD
ETSCRHCWREINKEMKKRMKSEILDCE
EKCCKTCQNAIQNQIKSKFPKEWVECD
DRPWKVCAEELERDIASKYRKDYIECG
EKPCRALYDCVEAQLKKRMRKETLEME
DTKMRPLVPVWDPCLKSKCRKEYLEMA
DRRLRAFARYICRCVKGKCRGYILEFD
ERKLVAIPKWICPCWDRKCKCALLNER
ERAASKLEDYICPCWETKCKCALIYER
DWAMDFFERMFCQCYEPRCRCKWIYMK
DRTGEPFEPAMCKCLEPKCKCRGFEGK
DNKVEHFAHFMCPCMKARCKTPLFEEN
DRRLEYLLPLMCKCVKSRCRPRLLDEE
DRRITYFLREFCKCMQCRCRCMLLEEK
DRDIQVFEANFCQCYDKKCRASLFDRK
EKPAPPIESEWCKNRDKKCTGAFLDVK
DHRVQRVEDEWCKWRQERCKAPWLEYK
ERSMECIEHECLKVRNSKLKSMYLDLK
EKGMPCIEQECHTPMDPKMRQCYIEGR
EDKIPCVAGACEPWCKEKMKKCMFDEN
ERRFPCLAQCCEGAFRGRVRNGYFEYD
EKAATPLCRFLEQDIKNRRRKMFLEAE
EKHFQAMREECDKDFKRKRVKCFFEFE
NKEFSALCHCVEQECCKKRDRQYIEKN
EKPVQMFGGCIEAECSKKRRKMYLEFK
ERKCEWFVPIMDQPLHKKYKRAWLDWG
DKHMKFFVACMDPELSKKFKKYIFDMP
EKQIKCIPGVLEHDVRNKYKKDDLECE
EKKQSCMCNAIDKDLKRKRRRTYMEYD
ERTYDCIQACMEHEFKKKYKREEFECE
ERPHCCMWAVCDPDCKKKHKKCVFEAD
ERAMGMFCACFEKECRPKLKKDVFEIN
ERKIKVICTSFDRECTKKRRNNWIEWN
ERSIAIMRGIIDTDIRKRRKKVVFDTE
ERKCNIVGASLDKDIKKRRRKCYLEAD
RRDAAAFQMAIEKEIKRSREKVYFEHE
EKRCAPCTQGIEQECKRKYRKGIFECE
EKQMNGIPAYFEREMSKKRKKAWFDIQ
ERRWACLGDPLEQDLKKRRKKFELEVD
ERKRPPISGAIDQDMRKRRKKAEFEAE
DRHVPYLKHPLDAEFRKKRHKAMIETD
DRPWACVWACLETELRKRRNKMWLEFN
EKPFGMFAHTFEKELKRRRRKAMLDGP
DRKIEQCGPMFENECKKKRQKRVLEGN
DKRCKCIHPCFEAECKRRRKKYLFEVQ
ERTERYFCGCHEQCCRPKCRKEYFEYP
DKHFKVFIRMVEPEFRKKRRKAMLEMQ
DRPVNVMCAPLENDFDKKRRHSWLEWK
ERSMKCLWDAVEPEIHKKRWKCYLEAR
EKPYKVICSLWDPDCPKKRRKPEIDAG
EIEFGKFCNWLDKECCKKRKKIYIIRC
EREMPTWCQDMDRECCKRRWKAMWWKC
EWQMKSLCSRYDEELCKRYKKEIIIGC
EIRYEEICRSYNEDCCRKYRSKVFFEC
EINATKFCEDDDRDCCRKRKRSLLMGC
EIAVKEFCEQRDNHMCDKYRKEIFWVC
EYAMKEFCKRYDERLCGTFKRELFMAC
EMRIKPLCAKYEDHFCTKHKKEFMWAC
EKKSKDICRRYYDHFCKRMKRDEIYAC
EHKKGEICKKFVETICQHIKPVDLFEC
ERKKTEMCKRLEERFCGKIKKIEFLEC
DRRRPDICRKMYEAFCGTLKKMDFCEC
ERRKHEFCKKIPEFLCPKLKHVEILDC
ERKRRTLCKKFPERLCTRWKREDICEC
ERKYGYLCSKFLETCCRKIKCGWLWEC
EYRFRDMCSKREDCWCQKYRKDLLMAC
DFACKDLMSKHEDDFWRHRRKDWFMCP
EANLKECWKKRDDKFCDRRRKEIFCCP
DGHIREIVKRRKENLCERYKQEALCCC
EYGFKEICKCRKPYCCSQIKEEMIIVC
DSDKKDVVKERRKILCTCMKEDDLCRC
EVHFKDLCKDRDKKMCENYVNELLCCC
EMQLKDLCAKREDKCITRYKREWLFIC
DTTMKAFCACIDRDCCKKRNRELFMTC
DFQMEKFCEIFDSDCCKKRRKRFIIGC
EVGMDNFCEALEGDCCKKRNKRILLMC
DKPHASLCSNMENDCCKRRHKMFFEMC
EKSPTDVAKFCETELKKRRHKCFFDVG
EKRRPCIACSCQRDVGKRIRPCELGEG
EKKAPCVYPPCKPNFDKRFKECELEER
ERKMCCMMAACTSLIDRRMKKCFIYER
DEKVEVIVAMLKQHLETRWRDKILREK
DEKCPMCIKVFKHKLESREKDVHFRDK
DEQFSCIECMCRQKLEDRWHECCFRDK
DWALKCIEGKCRQCFDSRWRDCMCRIK
EDALDCLDVKCHEQYEKSFKPCYLRIK
EEEKPCWEHRCADKVEERIKTLDLRRK
DEAMCCFMSRCVEMLEKRFKTCMFRGK
DEGMGCIQKKCPPRFDKRWKPCVFRVK
SDDACCLEIKCCDRYETDWTPCFFRTK
KYDMGCWDEKCKEHYEKEWGECFLRKK
REDVGCFACGLKNKVDAELEECLIRKR
REEVKAICAKLHDYLESEFDTEALRKT
KDDCCCFWRKIKDLLDPEVDELCLRKP
KDGCTMCEAKLKETYDQDWDEICFRHK
RHEVCCIAQRCLECMERDVRTCFFRRK
KGEICCLVCAFKKFIEQDVGECFLRRK
KYAFNCFEHTCREKLEDEYVECWLRIR
KEEMCCFSPGCKAKMDDDYTECVLRKP
KEELTCWKGKCFECIDKDMGSCLLRKE
RGEVPPWAPRCGDKIDEEYEGCCFRRG
KEHMACMKGECKKWVDAELAECLVRWD
KLDCCHWEHKCAEAFEREITACILRKR
RQEICWLENHCLEMWDPEIYACILRKR
REEQGPYKPCCCSAVKKDVDSCRFRKE
KENAQCFRACCHPIVRSDIYTCMLRPE
KEEQPCFKWNCAQTLKPELEPCRFRKD
KWSMCCLRCACMGFLRNEFEQCWLYRE
RDSAPCVKCACEGTLKAEIERGRVSSE
KEGGDCCKCACQGSVDGEIEPRRCRGE
KNECKCYRCRLPEAMDQELEQMVFRKD
KEEVGCLRCRLWEYYDDEMYPGIIRKD
KEQYGCLKTKCGDQYETDMESCILKKD
KEQMPCLKVKCAEYYHDEVEPCAFRGE
RDSVGCVKTRCCSKEKEEWGSCVLRTE
KDDPPCFRHKCTDRYDEELESCKLRAT
KDNANCFWPACKRRVDDEYEDCVIRRR
KEDTKCFTAKCKEKLDEELDEGKLRTK
RQAPCAIYERCYEPFENEFEPCTLRVK
RDARGCFDCKCPDSYESEYDTCNFRVK
KQAWCGIDDKCIEMYESELDTCYLRVK
KEGFQAVKARVKDRWDGEYEDAKLRAK
KEEEKIYAAAVMDRIDDEWDGVRFRKK
KQECKALCGAFKGWLDHDIEEPLLRRK
REEHQNFESAFKTCLEADCEERMFRRK
RDDTEMMWGVWKPCLDCDCDDRYFRYH
KDPWTVVGAVMKTCVDPDVDDFHFRWN
KDDHAHYCSCWHPVCGTDLEECHLRRG
REEMQMVCPCFYPPCEHDFDPKHFKRK
KDDNEKWITIYCAWLDHECDTKYLRKH
RDEKPGVEGGVKPYLEPDLDELQIRKR
KDDAKKFMGRYKELVPADVQEEALRRT
KEELKIFCTKVKEYCDKDYEEGWLRRC
RLETPTICSHFKEDCCRDYPEVLMMKC
KQDIKSFCKCFRNWCCPEYEENIFRHC
KEDIKHFCDCFKAQCDTEIDECMLRRA
KDERDSWCPCYYNECEKELNNRDLRKK
KDRFEFFCSCLHCGCGPELEEKRFTEG
KETMDCFCACVKTRIDQEVNDKYIKCT
KEELEWWCHCFKCACDTDIEDKWIRKA
RDDWPSLWKCFKGWVDPDLEEKWVRKR
KEEVERFPSIVRTKVDDDVEDKIIRKH
KEETDYINKVVRPHLETDMEDRNLKKK
KDDCSFFDMRMRDTYENEFPQHCLRRK
KDDCQFIGAKLTEWWDGEMEGKCFRKG
RNEMQKIADKYCQPMEGDCQCRFFRKG
KEGHERVVEHYPCCFENECEDKRLRPK
REEKRALKPRICECVEPECDAPNLKRN
RGEFCCMNSRICDCYDADCDPLLFRKK
KEEDTRLPERWCECYDKDCDCRRFKKN
KDDSPTFNQRLCPCMDGECECQWLKKN
KEDARRFREVFCQCLDCDCECNFLKKT
KDENGMYKPLIWACLDNECDPCHLRRD
KEERNVWCAVLTTSLDAELESRRIRRG
KDEGGLIMTYICHCIECECEPVHFRKS
RDNISTVKEPFCPCLRSECDGIRIRKE
KDEENKLAEWWCQVFNAEIECGRIRKS
KEECEMFEARWCDCFEKDCQCPVIKRK
KEEHACIDKRLCERWEGDCNAAHIKKK
KEECGYLEQRLHDCYDGECEGIHFKRK
REDLNWLVQRMCECLEDDCEGAIIRKR
RDEFELFATIFCVQIEKEVEPRWFRKS
KQPKDRFYEVWAPCFDGECDSRDIRWK
REPCDRVVDLMCDCIEPECDEWHFKVK
RESEDCILPMWGDCIEPECDSRRLKKK
KDDGNCFSCRCIDQWDQDIEAPWLRRR
KEDKTPFETKIRDGLEADLDEARMRKR
KEEPGALPTKIRDAWEADIEEKRFRKT
KEEWEHWCCHWKDVIENEFEEKIFKKR
KETFECLTCCVKTNLDSDLDDKWVRER
KEEFNCISKCIKCRCEDEYPEVALKRR
RDDLTGIPPCLKCHCDNELEENFFKKQ
REPWRPIHPCIKVGCDGELEEYMIKPT
REDVDRFCDVFKGMVEGDFEEAWFKHC
KEEVPHYWPGFHPCCDGECEDIYLKKN
KYPVEVVHKCFRTRCEDEYEERILKGR
KEHMEQMCNAWRGAVDPEFDDKWIRTR
KEELDKFCTGFRSPCDNDLYDKVIRKK
KDETENFMNCMRCRCEQEYDERNLKKQ
KDDRERLGNCIGGSCEDDVDSMYIKRK
KDDVKQLCDCFSCACDAEFDSHNIRKK
KDETQCIKCHVTAPYHPEMDAMRLRKD
KDTYQCVHCACPAGFQGELEQCRLRMD
KEERPCIKCRCADGITDEFESCYIRKD
KEEPACFGCMCKGAVNGEVEEVYFKRN
KEKLQCFHCRCNDHLNGEWEECRFRDN
KEGSDVLVTHCKDKFEPEYDEKRLRVK
KEDLKVLCSCLKKKCDDDDVECLLRFH
KEDREPLCSCLKQGCDPEVEDRHIRHR
RDQIKRLCRCLACRCDEDLDTYLLRCA
REEKQMFQCCFKGACDKDWEDTHFRRK
RNTWAVFCHCFKVKCDEEYDEKYLRTR
KDDQEPMGHCVKPGCDDEYEETRIRSK
RDPIDCIACCVKTRFDDDWDDFRFRAK
AEEVDCVECKWREALEGQIADRVFKKK
RDELPCFDSKMRECIDSDIADHILRKR
KEEKSCVCGVLRTQCGPEIEEVRLRKG
KEPWDVMCAVIPTRCGEDWEQRRFRMP
RYKFECICPCFKERCGEEYEDNMMRAG
NEPLDMICPCFKCPCDPEYEEHVLRVP
RDQATTICQCFKCECSKDYDEMLLRMG
KEQFNAVCDCLKHECDKEYDETALRWS
KEEVKPVCGCFRPPCDQDYNEPMFRKG
KEEVTRFCQAFKAGFEDEVEEILFKRH
KDEWHQFAKAMRSALDTELEDWRLKKR
KDECHAIPTWLKGRMEDEFEEWCIKKQ
KEDVSHLMHRMPEFLEAELEGHRLKRG
KEQEGCWRPHIASCYKPDFEGCRMKKD
KEEPPCIAPVCFQWIEPELEGCRLRKD
KEDTCHWHGVCKGIMDAEMEECRFRRS
KEDVHRLRDVFHVCLRGECEDPIFRKD
KEEYMAFSPVVCACLRNDCESCRFDRE
KEKERCIRGMCCDTFKDECETERFRDE
KEAIDMLHPEFAKCMREECETRAFRVD
KEKAECLKSPCCGCLRTECDAKLLKAD
KDELTWLTHCLKCPIEPEFEENWLKRD
KEEFKKLCEKLQDVCDSEVEDEAIKKG
KEELRRFCECLHGYCDHEFDDEILRKT
REENPKYQDFFIGCLEDDVDSPHLRKR
RDDLQKFCDRYCDIWDAEIEPWFLRRG
KEDPSCVEAKCCQMFDSEMDCCYFRKS
KEDSPVFCPCMAYVCKGDMDGYRFRRE
REEFAFLCHCFMPMCKNEIDASRLYRE
RDDDDCFCCCLQHDCRKQFEKQKLYKE
RDETPYVCPHLRASCEEELDDKRIRKP
KEGAETFCNNMRDYCDAEFEDRLMRAA
KDAIEHLCDHWKEPCENEWEDHYLKIS
KETYSAVCACIRPRCHNEWEDTKLKTP
KEDMPSWGGCWYAHCDGEFEPNWMRRG
RDDSGVLCACINAGCKGEVEPNKLYKE
RDERPYFCKCLRPGCSCELEEPYFKKC
KPTMPAIPGCFKPECDKEIEEWFLKVE
KDPFDVCKGCLPCQVDNEMEQKYLRCD
KDCCEMCKEVFNPPMDPDWDNRHFKCK
KEPYDKCIDWYYGAFEQEFDGKRLRCG
KNCCSKCPEPIRRRFDEDLAEVCIRCS
RECCPYCRRILRAKVEPELHDKCLRCR
KEECPVCPPKIVDVYEAELTPQHFRCS
REDCCCCEPKCGDKYDDEARTCYLRSK
EYGVGCFEGCCSSEIEKRHKTCFFYAK
ERGIGCMEHDCTRAWEDKIQDCFLEFK
DKGYTCMEPVCMTPLDDKWKQCFLEGK
EEAVACLEDRCEDKLEERLKRCLLRGR
DDNIQCIVPVCRPRVEKTYRECYLKSK
DERFQCFQCHCKHRFETRVKEKVIKDK
EEKIECIYCIIRAAIDNRWRDKVIREK
EEKMNCWMCCCRCSCDGRWREGYFREK
EDKVSCLTSLCWAFLEQKFKPCWLKEK
EDRHACFEPCCCGSIEQRVRPCQFRDK
KDDKHCYESHCPERMEDEVDQCYLRKK
RYEMACLEQKCITALEPEVEACILRKK
RDEMQRWLDFCSPVLDEELESCRFRRS
REDMGCFHDRCCNAFDGELEACMLRKN
KDEKKCIKCPCGNQWTDDLDGCTLRRD
RDEAHGFYPMCKPLFDGEIEDCRLRKG
KDEACHIASGMKTKVDQEWEDCAIKKK
RNEMGALYGVIKPAFEDDLEDPFLRKK
KEEIDHFAEVLCQPLPQDIEPNRIRKQ
RDSVWCFKGVCKASLENDLNECVLRNE
KEQAGCLKGHCQDVFDCELEHCMLRVE
REDIPCFVNSCVGVMEAEIEACYLKAS
RERVPCLRGGCWGKYNEEVECCWLRED
KDAFDCIRGVCWPMMRPECERCRFRVD
KDEPPCFVPQCPKHFEDEMEHGFFKKK
KDEKGIYGPKLVECVDCECDAIRIRRK
KEEFAHLPHRFGERLDSEMEGSFLKKS
KDECNPLANKWKDCFDADLSDHHLRRK
REEAAAMSTCIRSNFDEEMEELHFRKT
RDEHQRFPDCFRGKLEQEIDDARIKKR
KQEGKMVWHWLKPWMEQELEEDVLKKK
KNEREKLCAVFKGVIEPEFEEKRLRRP
KDEFDVLVSVIKEGIDSDYEECMIRRA
KEEWPRWDDCIRCHLEPDYQDWVFKRR
RKDCPKLCDCLKCECKKEIEEMIITRT
RECCSKCMEWIKAEVEKEYEDAFLKCT
RESCDYCAKMWKPTFEREVSEKYLKCK
KSCCDYCIKTIRGGFEDELEDKFLKCK
KDNCKALWQRVREKMEPEYDDSHLKMK
KDQMSVFPAKVKDCYEGECEDVRLKPS
KENCGCLMTILKARLEEDYQDVMFKHK
KDDFDILCRILKATVEAEIEERWLKGK
KPKPDGLCGCIRCTCEKEIEEKALREK
KDEWAAIENCIKCHFETDMYEALLRKK
RDEQQCFHVAVKAALNQDLDEKHLRKG
KDDIENVLDVLKVHIDHDFEDKWIRKP
KDELECILDLWKTCIDPDCEDKRLRRD
REDWPFMFQFMGTCLDGECEPRRLRKR
REEFKYMYDFLKTGFDGEFEENRFRKR
KDENACLKCAIKGDFAHEYEDANIRKE
KDEANCLRCPCHGIWQDDIEHTYLRKE
REEGCCWKSYCSNAIDRELETCVFRRE
KEEISCMHAWCAAYIDDEFETCWLRRG
KDESKNFVSKWCEMLDVELECPFLRKK
KEEMDILEAKLIDWYEDDMDAKIIKKK
KREFNKLPGRLVEAYEADVEARLLRKK
KEDPDCMETKLLEHWEEELEPKRIRRK
KDEQKRFYEKLYNMIEHEFDPARLRKK
KDERTNVDDKFIEPYEKELECPWLRKK
KDECKYIDSRVCDKYDEECPCACMRKK
RDDHSAFQAKMCERFEQDFECEHFRKS
REEATTFAEYCCEMLGADMDCCRLRRG
KDETDGLKPPMCTCVDQDVDCGRFRKN
GDEVKRLTEKYCDVMDKGLPCHLLRKK
RDECRKVKEKMCDILESDIYCFMLRKN
REEMGAIEDVICVCFDGDCEPFILRRK
KDDINKLVDHYCAVMEPDFECRFFRRK
KEDMRRIDDCICGAIDPELEVERLRKK
REGFEKCVECYTTKLEDEVEEKRFRCR
KPCCEVCSGVLEAALEGDMHKKFFRCD
KECCAKCKGVMYACLESDLEPWMFRCE
KDDCKHCLEGMRGMFDQEWDDYYFRHT
RDEYKKICDMFRVAIDQDFEDPVLRKH
KEDARKICELWRAKVGDDIDDPSLRRP
KEDMGVICHCVRSKCNAEIEDFILRRG
KEESDHYCDCHITCCEPECEARRFRRR
KDECDKYLDLICRCFDKECDDRHLKKR
KDGSETVESRFHDCFEHECNGRGLRVK
KDAHDFMMQMLHHCVETECDERHVRVK
KDPCRNCSGMYHPMLEGEFEEHRFRCK
KDSKDPCEKMLRGLLEEDFEERYFRCK
KDQVEQLCDVFKPTVEPEIEEHYLKVQ
KDSVQPFCHCWKGTCDHDVDDKILRAK
REGVPGFCPCLKQRCDDEVEDEILKSG
RDNVDGVCGSYKNRCCDDFPEKWVRNC
KFPIGPMCNSFKTRCCDEIDEVLLHWC
RDEYHCMVQIMKRKLETEYEECRIRFK
KDAFKCIGCACKARIDEEYNDQWLKFR
NEPPGCFQGCCKQYFDRDMKEGDLRVK
RETLPCFPGGCKNAVDADVDECFLRCQ
KEPMPCLKCQCKERYTGDYHECWLRCG
KDEVTCIHATCPEGIHAELEKCIIRRD
EFDACCFECNCQEKYDERMSRCLLLTR
DRTVCCIVCYCEKAFDRRIRKCYFHFR
EKTMACFESGCTERMDDKMTNCMFDAR
ERKMACMECPIHHQYETKFKGTIFDEK
ERKMACFECEMLKMYKPRFRQVMFDDD
ERQIAWLDPDMAKGYDGKFRVGWLECR
EKKLTPVDGEIYKIHHQKLRQAVLEEH
EKKFQMIGHDFCGHYRGRCKCAYLDEN
DRKLHTIHADLCKCMRTKCACEVLEEE
EKKLRELHKFRCHVFRGKFSCECFDED
EKRMPWWCKCMCPVVNPRFKGTYFEEG
EKKKAEYWKFFATCFNQKIKSCEMEER
EKKRHEYTKVICKTLRRKFRCCDFEED
EKRMKIVHKMICQCFKTRCKGGYLEID
DKKLDPFDPNWCACVRKRCSCKFLEEK
DSRLRQIEQALCGCMSPRCKCAILDEK
ERKQNTFYDELCKDMKRKCKCAVFEYP
EKRQDEIMKDWCGMLKAKFKCNEFEEA
ERHFRPLKNWFCPCMRNKCRCPMLDWE
DKHYKEMKRVFCCCFKPKCKCEFLDDE
EKKPEEMFKMLCQPIRQKFRCKWLDEQ
DRKCKRMARNWCKCLRGKCKCEFIDEG
EDKMRDLVNMYCRCIKGRCKGEGFEEE
DRRFKFLWVWLCKCVKARCRSEFFDDE
DRALKDIANMMCACFRCRCTGELFELG
EKKPDKYSESYCKCLQHRCHCRWFDEK
DGKCDKIVPIYCACIEGRCRPKCVYDR
DNACERLEEWICPCIDNRCKAHCIRIK
DKPIGALESPICKCWYPRCQCAFFECK
ERTMKFFCKEWCKCWRARCRCEWFEMP
DRGVKWLPAMVCSCFESKCKPAYFDVR
EKSNECIECGFGGCWEQKCNGYEFEER
EKRQNMMDTGICTCYESKCKTAEFEEK
EHKYDAIEPEMGRCRDQKCKARPFYER
EFKFERYEDDFVKCHEDRCTAHMCYDK
ENRFDMLDKDYCKCRQPKCKGKMIDER
EKKLWVIEVAFCACMRRKCKCALFEDN
DKRFRIMYKGLCGCMNNKCKHVQLDEK
EKRFQLVCRYFCRCIKSKCRPYYIEGQ
DRHLRVLCKVFCRCLKGKCSHEYIECD
DKKVRECYNTRCTAMKRKCGHELFEDE
ENAMKHFKQDWCKYFRPRLHCDFFDLE
ERRWKLFGCELWKHIKHKMRCEFFEDG
RKKIAPIKKDICNCYKRRCACVVLDDE
SHKIGYIKQPMCAEYKKDCPCGMLDEE
HCRLNEMKKDYCSNWKDWFCCGCLMEE
CIRWREMKREIFKLYRPCFCHDCMCEE
CCKRHYLKIEFNKDYKKCLCNDCLCNE
CCENKKYKDVMMKELSKCYCQICLCKD
CIQYPWLEPEIKKDRESCLMERLLCRK
CCAPPSFDGDVKRDRQKCYLELWLCIK
GCPFEWFEPEYKTRRDDCWPEKMFCWK
GCHVQKLEHDFKKKREDCFKEKCFCFK
GCPYSLFEKELKKSRQECYCDVCLCFK
GCPIRVIEPELKKRREDCIGELCFCMK
PCNARHLDEDFKKRRDDCWWELCFCIK
GCEMDCIEQDCKRPREKPLCECCFGKK
CCDWNKYEGELYNEREKCFCNKCLCRK
CCDKKGVDGEMYKKRDECVCEICLCKR
CFEMADLEKEIKRRYDECFCDTMMCNR
CVEYDDFEREWKPPYDPCLCDKLMCKK
CVELSNVDKRYKEEFDKCLCDQLICRK
CCRFEILPAKIREQVFRCLCEKCLCER
CCRCGVLEARIREDYGGCLCETCWCER
CCWFPVLDNKIVERYEDCLCTQILCMK
CCEACELDRKFKEFVEPCMCDWCLCRK
CCELHYLISKIKDILDTCFCDVCICKK
CCQVPEWIKKMKEELCKCLCNKCFCRV
CCDLNYMIPEYRRALAPCLCDKCLCKA
CVDMNKLMDEYKKKFPDCLCDEILCRA
CCDGKKYIEKYIDTFQQCLCDECFCRA
CCDSKEMVPRYRENLINCFCDECLCGA
CCDFKNLAREHRRQMPDCFCDDCFCKA
CCEPKQLVPEMDKSFHTCFCKECMCKM
CCEDRRLVERYEDSLVKCICKDAFCRA
PCDERKYIENYEKRFCEWYCKDCFCKA
CCDYTKFLEDYDTELVTCWCRDCFVRV
CRDMAPIVGKFEDEICRCICKIWLCRV
CCEKKRDIETWEGSLVNCVCKECLCKA
CCELNRYWEAYEEKFCECYCKGVFCRR
CFEAKRVMEDYERSFWDCLCKDMLCKP
CGEQKELCKEYERPLCNCVCKDLLIKC
PSEPREFCSDHEKKCCEPFIKEVLCKC
PLETRRWCDDWYKGCCPGLFREIFCRC
PWETKDLCNDRERKFCDCLGRELLCKA
DNTQKDLCKTRENRICSGYRKEYLCVC
EYKMSDCCSRYEEYCCKKIRRPFLIGC
ELPLKDVCGKREDDFCNKHRKDLLCWC
EVEMSMLCPRLEREMCKHRKKNFVCKC
EGPWRRFCEHWDNEFCKRKKKEFICWC
EYDVPHFCHYIEKECCKKYKKVFLENC
DYEVHWVCPTMESDCPKRRNKAFLERG
EREIPYICSCIQCDCNRRLKKGLLEKT
EKSFKCVCECFEGDCRNKYHKMVFELS
ERKMKIFCSGYEQVCCGRFKKALFDEC
DRRKQVMCRVIESGCKGKMRKMELDWH
DRGENIICAQLEKWCHKRFRKGDLEWS
DKSVHAFCGMIEQWCKPKMRKDYLEAQ
EREMAAVCSYVDRECQKKRKKIWIDRG
EKGFGIVCDCVENECRKKRRRWHLDTG
ERKIKGWCKCVEHCCRGRLKKWIFEES
DRNRKILCACLSHPCDKRFKQSDLREK
DKKLAMICCCLTGSCNTKFKKAIFEDT
DRRFACLDCCMTGGCKPKINSWYFEEK
ERKMHGMRGVLEACIKHKVRRGCFDED
EKKLKDLISCFTHMCKAKLRHELFEEA
DKRGREMCKCIEHACKKRLKKVYLEGG
SKDVKDVCRCHEPCCKPTFWKDLFEKD
GKQIRTLCNCLECECRKPYWKYMIEMD
NRELAVLNACFESECRKDRDKPYFERE
DKQMTYWTRCMEGECRKRRGKIAFEHD
DRKRRGICTCMESACKSKWQRDEIEEG
EKSSKMICSCFAHYCEGKLRNQEIEAK
DKKIHFLCRCIQPRCDEKMRNMILDER
EKKCEVICGAFERGCTSKWKKQWFEEH
EDKMGCLCSCWPPVCEPKLRNPWMNDK
ERKVPCMPAICGKQVNRRFKNCMFDEK
ERKMPCIWDECIKPIAGKIKTCLLDDG
ERKISCLMNECDKVFHSKFRSTLLDEA
ERRFGPFAQEWDRGIRGKCRRGFIEER
ERNQSAMWGCAEQECRRKRRRVEFEHE
ERGKKFCASIIEREVAKKRKKEELDAG
DRKVSPLCPMWEQECTKKRKKECFDQG
DKKVDVLPACLERECKKKWNKRLFEEG
DKACKWVCRCMEGDCRKKHVKLVFEVD
DREANMLLKFFDSEMSKRRRKPWFEVP
DKAIKCLTDECDKEIRKKRKKGALEVE
ERDFCCLIGWLDWDLKKKHYRCLFEKE
EKNWHVMYQMLDQELRKKKSRCMFDHE
EKAHQHMMSFWEHDFKRKRKKPDLEWG
DKAWHCFYAPIEREMKNKRSKCLFEIE
ERGVGILPGCFESDCKKRHRKALIESE
DRQMGSMITCCEGDCHKRRHKVYLDAE
ERGYNALCKAFESDCSKRRSKKWLEVP
DYAVEWLCPCYVGCCEHKLKPKILNFR
DRPLHYLCHCFYCYCDRKLKPMYLDYR
EREPKMMCQCMYKNCHGKLKKEYLDWH
EKRFKPMCTCWEHVCEPKLKKDFLEGK
EKSIKECMRLWVSMLKKKCKKEYFDCE
ERSCKDCRDIRYPIFRKKMRREWFECD
ETCCKYCRQVMPAEFKRKYHGEIFDCE
DKCVKECKRYFEPVFRQKMRRQLFDCE
EKHTAECYRAWEGAMKARFKRIELDCP
DKACKWCVSDMERWINPKWKKWWIDCG
DRPCGAVHNILEADMKKRRRKTHIDCD
DRTCKVLGAAFDTEIKKKHHRMYFEAE
ERAVKYITDYLDADMKRKYRKVWLEMN
ERDVPMMEAAVDPCMESKCRRFYFEYK
ERPFPAIDSCLVQCCDTKVRAYWLDAR
ERDDDEYCRCYWGCCNQKFKPRWFERG
EHQFKWFWRLICACIKTKCRPEMLDTE
EKKWGDVQNMICATMKHKCKPAYFEEE
DKRWEEISKCLCCCWRAKFKGRELEED
EKKPGAIPACIECAMKQKCKPAEFEEE
ERKYDPMMDCYESACKTKIRKKEFEEP
EKKLCKLCECMETKCESKYYKCLLDEK
EKKIQPFCGCVEPMCHPRVKRCELEEK
EKSHKMICQCFYPPCRKRFKREDIESD
ERRFSFMCRCWLKVCNRKVKPCEFDDK
ERRINVVCHCFTSYCDGKLKGHYLEAK
EKKLESICNCLTAACKKKIRNQMFEEP
EKKSDPFCPCWMSVCNQKIKRREMEDS
ERAAKHVCSCMDAWCNRRYRKEILEMA
EKNMKVLCSCWEGACQKKIRKEELDAK
ERDFKIMCHCWEPCCKGKCNRDHLEAG
DRRMKHWCDCWQPCCKNKVSREVMEDS
DRKPNWYCNCFVHACRKKLRGVYIEET
EKKVRDICNCMEPACKQKFRKYDLEEE
DKSLKEMCSCVEASCKNKVKKDYFEAG
DRGASVFCAVFEAPCRTKYRKDYFEFD
DRPIKCFPRVIEKEIKKRRGKAYFEME
EKAITGFSHCIEPDFKKKRRRVYLEVE
DNQFRVICPEIDKECKKRYKRWFLECD
EKSFRCLCPVIEKHCRRKFRKEFLDMQ
EKCFRVLVGACERELRRKYKRDMLECG
DRGMKVCCADYERACRSKVRKQWLDCA
EYACPKCCEYYEEEFDKKRNKPVLNCH
EVHAKRWCEKYDNDFCQRRQKELFFCC
EAPTKRVCETYENNCCGRYRKEVLIYC
EPRPEKWCTDYTRPLCAKIKRNWFCDC
EVKYRKFCNEYSRSICQAVKEDLFCEC
DEPRKKVCEEYWKRCCTKFRRDYICVC
EKGREPVCPEFARVCCGKMKSREFCGC
DKDRRWLCGNLYNDCCKRHRKLEIWAC
ESRKNEICKHYTAYCCQSFREKELCEC
ACAITDMCKDYKKNCCDCYAEEMLCGC
ELGYRECCKHYKPECCKTYREEPLCAC
DMCMKDCFRVHRTKICKHYRDDFFCCC
EHSVRDLCKPYRSYCCPHYKEEMWCAC
ERTMKELCKVFKRRCCEKYKEDWFTGC
NTEIKDFVKEYRQPLCGDIPEELMCRC
KIEFHDFVKEWKRALCRELFDRILCKC
KGENARLCQDYKKDCCKDWSDKWLCKC
RQEMNKVCEKYRNNLCPDLEDKWFRKC
KDGFDKLCEKFWEYCLNEMEPKWLRGC
KVAMEEFCSRYRDKCCNEYFDRFFMMC
KHDMDEMCREWNRDCCKEVYERVFCHC
KPDDERVCNEWAKMLCPELEARRIWKC
KNEMNSICGEFRKQCCTEIEENFLSKC
KPEVKEFCNGYSTTCCGEFEDETFYKC
KEENKRLCEPWMGRWCDYIETERFMRC
RTETKKLCEDVDRSICPEIEHERLFRC
KEDSHKLCNDMWQKCCEEVEPYRLFKC
KEDMEYVCEHFGTYCCAEVEGSYIRKC
KEDMGAFCPKFWEGCETDMEGTMFRKS
KDDYPCFKCKMKESVDDELENQWFRKK
KDEVPMLPHAFGQKLDDEIEDWMIRKQ
RDECGKITDCFACVCDTELDGAWFRRP
KYDRKMYRCCFRCACDREVEDDFFRRN
KETMGMFCPGFRNDCQGDYEEGIFKHC
RESMERCIEEMRRKMEEEWNEKCFKCA
KDQMDKCIEWWSPAMEKDFDPRRFKCQ
KEEFEKFAEWYCPVVEQEIEHKWLKTK
KEHMEVWTACFYPNCDQDLEERWLRHS
KDEYGHFNHCIVPKCDPELEAARFRRR
RDEIKKLVDCICGHLEHECEPSYLRKR
REEAQMVKQIFHQCLDADCEPHYLKKD
KDEICRFLDIICTCLNHDCEGVYLKRN
REESPYIIEYLCECMDDDCDGVRIKKS
RDEPQQFYPRMCDCLDHECECQHLRRR
KDGFDRLQDKICDCWDEECECKILRSN
KSALKVLRVKLCDCYDGECTAPIFRVD
KEGVEIFKSCWCACIEGECEQKYLKTD
KSDMQRFREPVCGCIEDECECSFLKNE
KDDAGCLDCTCCGCFEGDCHCRLFRRK
RDEATVFWAALCPCVENECDGATFRKE
REEEHRFIDAVCACFEAECDSFRLRKS
KDEQQKIWEFCCAYIEPEMDDCRLRKQ
KEENQPFEPCCVCTFEDEVNACWLRKK
KEDIEALCPCIRCCCENELYHKWLKKK
KDGIDELCSCMKACCDEEWEEHLFRIG
KQAASALQLKCKERLEDELEEGHLRWK
KEPMQMLEGKFRECVEHEVDDMHLKMR
KDCCELCATNFRPMLDWEFEEMYLRCD
KDCCDRCKTRWAQVYDPELDSKHLRCQ
KDQCHKCVDGYRGHVEHEFYEHLIRCQ
KYDIEYFCAHLKPMCDAEFEERLVRKK
REQYGIFCAVLKAQCEPDFDEARLRNQ
KDQMTVVCNCVKRMCEPEWDEVHIRPK
KDDPEMMCSCWRGVCDGDIDEKWLKAS
REQIKWVCKCMRGKCNADYDDEKLKKP
KEEWGALCKKWKECCDSELQDGIFKKQ
KDEMKEMCKCLRTRCEEEFADCAIRKP
KYEFANVCQCCRGKCDSDYWEALLRRH
KEDATALCAAVKNWCDPEMDESYFRRQ
KESMACLKCPCRTQVDPDLGECILKSD
KDKYCCMKHKCREYYDNEFEECIFREE
KDPMCQFKGPCRASWDDEVEECIFKTD
KEACKCCRPPFKHKFTDEWDDEWFKVD
REVMKCLGIRFKEKFEDELEDELLRFG
RESYKCLCCHLKDAFDTDVDEDIFRMH
KDNMPCLGCALKPDVEKDIDEKSLRQK
KEHHGCFMTVMKAKLDEDYEDWMLRPP
KDEIPCFPCCFKCRMEEEISDMRFRKK
KEETSILKAMVAHTCHDELEAARFRRE
KEGHPYFKPCIYCSCRDEIEGYRIRPE
KDPWQGFKGCCTCSFKGEFDNPRVRWE
KEEDGAFSGCIYCHLKDDLESNRLEKE
RDDYHKFVECVACPLNPEFEPTRIRKP
KDEFEKFVEIFAAPLNHDFDSHRFRRP
KEEVTKWKDMIVPMFEGEFEGIWMRKD
KEEVCCLRATCTTRLEDEIQSCVFKKE
REEHSGWQGPCKEFVEPDVEECYLKKK
KEEKAQLPKRCKEALDGEFEDCWIKKT
KWEQCCVYARCREKLEENLEECMLRRK
KDEMSCFQCKCGGRYEQTFEKCWFKRK
KDEDDCYKGPCGHDLEREYTGCRLKKE
KDEMTPYKQRCVDAYNPELEGCTLKKE
KDDKGCYKCCIAAVMNTELEAVYFRRD
KDEPEVYYGMLCAMLDQDCDARRLRKK
KDELDLLCTCICGCLEQECENRRLRKR
KETVPLVKSCVKPRCKNDYEDWKLRME
KEELRMMCPCFKHPCENEFEDERFRQN
RDTGELLCACVRSWCDTDIDDKSIRAN
KYPLDCLCKIFRAACDQELDEHFLRGG
KRDMDSFCQCVRCTCQTEIEEKLLRRC
KDEQEVFCQCFRGCCKSECEDRRLYRE
RDNGNCLCCCLRGSCKGEFEEKGFRNE
KDGITPMCPMMRARCDEDYEDITFRAS
KEAIDWVGPCLRQRCDEEYPDRFLKAN
KEAMEMLDACLKGSCEDEEPDKLLKCK
KEALDVIGCGLKHHCEEEMTDRYLRLK
KDPCTRWANAYKGQLEDEYDERHLKWK
KDNTECMCPCMRHKCDGDLDEKNLRTR
NDEYDMICPCWRHVCDPELEDGRVRRH
KEPMSGFCGCMKTSCKNEYEDWILRME
KEDAPQICKYIKPGLDAEVEDPVIRKT
KDEKDCFEACCRTQIDNDMEEHVFKKK
RDERDKLTEHYCEAMDPDCECRMFRMK
RDEMTHFQEKFCDVMDHECYCKLLRKK
KDAIACIKQRCYESYEGEFDQCVLRMT
KEGMCCMKDRCCEIYETELASCILRAE
KDDFECVRCWCVEVLEQEIEATYLRGE
KEECDPLWTWYKPGMDNDVGERFIRKK
RDDPPIWVAAFYDKFEEDWESWRLRKK
KEEVHRFQDFFPAPFEQEYDDSCFKKK
KEECARIVERWGHSIDEEVENPMLKRA
KDEHQAFCGFVRAVLDSELEEGFLRRC
KEEMMAFRGCFKQVLDPELEEMMIRKD
KWEACGFMGCFKACLETEMEECMIRRK
KDEFCILAAKCKDNIDQDWEDCWLRTT
RDEGCPLTKSCHGAVDEDFQDCGLRKK
KPEFPKIEECVKCSFEEELYECMLKRK
REEWAGFCPWCKDKMDDDMEECRFRKQ
RDEINVFCALVRNKLEEELEDGRLRKK
KDDWENLCDGFYGSCDSECERKFFRRA
KEEMPGLCGCFAMPCGEEIEGMFLKKG
KDQADCLCKCMKEKCGNEYNEKGIRPG
DEKIKFICGCVKTKCEQRYKEIIFRPK
ERPHEQFCKCFPCQCENRYRQHDLDWK
DKQVKMLCQCFACGCDRRVRPHWLDKK
EVGIPAICNCLECRCDEKLKKGVFEGK
DSGCPVFDAPMENRHEERYKKWCIEGK
ENACWALDAGFDGKWDDKYSKCCLEIK
EKKPKILCACFDHECKRKMHKEMFELE
EKKPRVWCACCDGECTKKYKRIYFDYP
ERHLTNLCHCCEGGCRKKFKKQYLDFA
DYKVEVWCACLEPPCRGKWKKYMLDEE
DFSLKELCRCMEHHCSDKWKKFLFECS
EHKIGEICRSLENECCKKWKKPLMVEC
EEKLKEMCKCVTGLCCAKLKDEIFHEC
ERSFTDFCKCWDAYCSTRLKKNILDSC
ENNFEAFCSCLSHACDNKLKNALLDQK
EKKWQALCKCFMKVCDHKIKGCEIEGR
EKPIKMWCACLTQPCHRRIKKDDLEPD
EKKFKRVCGCYEQGCSAKVKKDNIEGH
DKKWKIICTCLECTCMNRFKKEYFEDC
DKRTGWFCPCFESVCKPRFKNAEFEEQ
EKSASMICPCLESTCDQRMRKLYLDGT
DRPMSAFGPCLECGCEKKFSKAFIEER
ERRAEMLSACMECPCDTKLPKFLIDEK
ENKFPVIYPCFECCCENKCRKYYFDEK
EDKFDFLWMCLKCPCEPSLREKWLREK
DRKHPVMCQCMKCKMENDEREVDFREK
DDKCNVMVRCIKNKCEEEEKECNLRER
RQELGGICGCCKSKCDEDYHECYFRTQ
RHDSCCLSCPCKDIWDQDLDDCYFRRR
REEMRCISCYMRPYLDNDIDDAMIRKD
REEYSVLKGKCWEHMDDEMDAHRLRRQ
RDEPGWWRHKLKEKLDADFEEGMFKKD
KETWNCFCQWWKPKFEDDYEDRRLKAT
KDGFKCICGKCKEMLEPEVEETKLRCP
KEGVQAIEHRLKDCYDPEVEEIRLRAR
RNGGACIHHRLKERWDDELEEGKLKGN
KDSMCGFNPKCHEMLDDEIEHCFFRKK
KDQGPTFEAKCKEVMEGEIDDCRFKIK
RDESQCFKDKCFEMIDDEMEACLLRRD
REEWKKFCEAVCGHLPPECDAWRLRRS
RDDTNKLCESIAGHVDPEFDGARIRRT
KDDANSICGCIRQVCDTEYEDQTLRKT
KDDRKSLCSCMAGCCEEEFDPEYIRRH
RDEWQAFCGCLACGCRTDVDGAHFRKE
KEGMEKLCECYYAACHGELEPRRLKRP
KEGFDKMWDCYEPSCDEEWEKKIIKCR
KENSDRFHDCIETGCDGEFDRKYIKPR
KEEFHMFRECFQCQCSTEFEPHMLRRD
KQEVNSFAECFKCSCESDLEEPFLKKN
RDECTHMYKCCKAKMEQDWGQVGFRKK
KDDVQCLEHRCMEILEKDVEPCIIRRR
KDEICVLAKSCKPRLERDYDECMFRKK
RDEFDMFVPCFRTVLEPEVDENHFRRS
RDPTACMPCALKQAIEGDFDECELRHK
RNAIGGLTSVVKHKLEEDFEDGHLRIK
KDCMDVIDMALRTRIEDDWYERLLKMK
KQGIEDIVRAFKGRLEEEYEDRFMRCA
NDKRPMICPCWNGVCEGEVRDHDLREE
DDKPTKWDQCMVACCDHRVRGWWFREK
ERKQKCMVCCCSAMCRRKFRATYFEES
EKPAGCFSPECEKALKPRMKKGILEHN
EKPIRCLNCTLETGIKPRWKKWWMEWE
DKGVPCCTGECEKMLKTKFKKYILEPT
EKAVREFCKCRESYCKSKIKKDWIEWG
EKAQPAFCGALEAPCRRKIKKFYIELP
EKKHGDWCSCWESACKTKLKRPELEQH
DKKQNGMLGCMVGMCKPKFKREYLDES
EEKMESFCGCFEGWCDPRFNKHLLDEK
ERKFHNICNCIDTSCSTRFRKWYLEEA
ERKLRVFCKCLDCQCNQKMRKEILEDD
DKKWGVFCPCINQICRTKLKRMMLEDD
ESKIEYLCSCFAHCCNARFKTKILEET
EKKIGKMCDCFVSICNHKLKGMYLDEN
EKKFKMLCGEWAKFCRQKLRKEWLDEP
ERAYPMLCPTLDREIKKKYRKLILDIG
DSKMAVLWPEIDKYMKSKMPKIFFDDP
DKKCTVWQGVLDQDMRKRHSRVLFDPD
RKEVKLVCSMFDHEIKRDRERWYLDKD
KKDLDVLKTMCEPEMKKERERAVFDRE
KSDFPCFRGACDGEFRRERERCLLHRD
KRDFDCLIQKCEDDVEKERERCWLRKT
REGFTCFEGRCCELFEDDLECCILRPK
KEEIGCVRHRCTEQYDEDLEPCMFKKT
KEGFQCWKCPCKTKYDEEVEECKLRSE
KDAMSCLNCYVKSRMEDDYEDTHLKVK
KDGMACFRCQFRRRYNEEFEECYFRAD
KDDLPRLREYFSKCWRSDCDGGRLRRD
KDEIKVVKPYMCPCLDYDCETESLRRD
KDDLKGLRKGLCKCMNGDCGCDIFKRE
REEMTVLPQGVCTCYEAECDAAYLRRR
RDSHKCLNCRFKTGWEDDWEESRFKVK
RDACPWLGSHMKNKMEDDEDDPYFKLK
KEPIKCLCQIIKDKFDEEENDMHLRIK
KEGHKGIMGMMKARMDEEIDDQRFKPK
RDDYHKFCECFTHKCNEEIETPRLKKT
RDPAEKVGECIWAPVDTELEERYFRMK
RDEADGFCSVFRATVEPDIDDRRLKKE
KDGIDSLCDHYAPACETEIEDRHLKAP
RNTLEAVCPCVKSKCDEELPDKILRIR
KNEFRQFCPCLKTKCEDDWDEYFLRRK
KNDMPKFCDCWKTRCEDDYYEILLKKH
KEDVNHLCSCFKGKCEPEYQEMFLKYS
RQEFYPICQCFRGPCDNEWEEVMLKKG
KDDMKILASCIRCHCNREYEEYYLKKN
KEGLEIVCECFRTRCDDEWTEKVFRIA
KEPLEKWCECYRACFDEEVEEKMFRRG
KECLDRCAEAMTSQIDNDLEPYRFRCK
KDKCERCMDIWKAKLSEDMEEKRLKCS
KDGCDMCRHPFKKKWEDDWPEKYFKCK
KDDCGTLWPIFKVTFEGDLEEKHFKRP
REEQKIIAKMLKGLFDPEIDDFRLKKN
KECVDMLQFCFKCNIEGEYDDRLLRCR
RQCGEKCANHIKDKMDQEMDDKMIRCR
RDCCERCIEIFQCPLDQEYYNKILRCK
KECVERCSEWLAHVFDEDLESRWFRCR
KECCDKCKEAWASKLRNDIEPSWFRCE
KDCMNRCRDIIAVQIDQDLEGTFLRCD
KECMKRLREWFQPIIDCDLENPFFKCD
KECCDKLREKFIPMWDTDFQVKIFRCR
KECADGFQDHWMDGFEADFEHKRLRCK
KECLDNFFKKWAERLDEEFEVHMFRCG
KEPCEKCHDKDADPFEPEMEPKILRWR
KLSFDRMPDRYCQAYDDECYCKVLRYR
REELSKIEEAWCPCMDTDCDMPLLRKK
RDDRKWFRPEICKLWDTEVECEFLKKD
KDEHPHMNEVCCPGMNPELDCCYLRKE
KYEIHALKSECVKIINWEFEACLIRKE
KEECQCFKDCCTCQFRQEIDPCVLRRE
KEGDNCLRGCCYAKYRNDLEPHKIRKE
KNAVSAFRHRVCDKYDEELECTILRVW
REAFEFMNDKICETYEPECEPTWLKAK
RETMGTFSSRICERFEEECEHGYLKFK
KEQLTRIKNRFCDPYDRECVCNIFRRS
KEDAPKWGERICECLEPECERVIFRRG
KEELPIVKHKMWDCWDCECEPHMIRRE
REEKDKYVEIYHHCLEPECEDRHVRKK
RDETPSIENVLCPCLEEDCESCIFRKK
REDFEHLSNPWCSCVEPDCYCRFMRKN
KENCDKFQDRYCDRIENELVARVLKHK
KDPMEKMMEMWCRGFENEVQGRVFRYR
KDDLDKVEETFCNCFETDCEWKFLRRK
KDGRDRFWDYFCKCMDQECENSWFRAH
NEAMKRLCERYAEMCDPEVGAEFLKWC
REDAKHLWEKFIEIIEPEVDGEGFRRP
RDDVNMLYNMMCGCIQPDCESFRFRRE
KDDRKKFRNALCGLVDNELECIHFRRD
KDDWACFRSCCGGVIDAEVDQCTFRHD
KEDIGCVPCPCRGWWNPEIDECHIKKE
KEEWRHLPPIFKAGLESELDEAWFRKR
KDEPCKMQDVIKVQVDNEFDQCWMRRR
KEEQETFGVVLKCGVEADIDDRKLRRK
KICMGVFPVGLKERMEEDWEEKVLRCK
KDGTGVLGCCMKCKCDDDYDEYYLRYS
KYDIKKYVDCIKCKVDEEYYEFLFRNG
KEGIRAICNCWKQGCDQEFQEEMLKGH
KDETPMVCCCIYHSCDEEIEDMRFRHS
KEDLEMLCPMIYGCCRGEMEKWKFDRE
REEETAYRGGICGQLRMDIEGQKLEKE
REEEKGYPPCMIEMFRHDLESEKLEKE
REECECWKGGCAQGYRADFDAYRLRKE
RDDTSVIKGPLVQPYDGEVDASRLRKD
KEEMDWVRPAVMAMVNNDLEAKRLRKD
KEEREHMVHMYMGFLNSEFDPKRLRRG
KDEMDILWSCLCAKCEGECETRHLRKR
KEDAEMLCQPLHGACRAEVEHYKFRKE
KEEQDAFCSMFEECCNPEMEKIKFRRQ
KDELEIIAACLNAACSGDVDKRHLKKD
REEVDMMGACLPHKCDDEIEGRSLKKN
KHEDPSYCNCFRDNCVNEYEEMHLIRG
RWEDHNVCKPMRRSCCPEYEEHRLMKC
KQPMDDICNVWKAKLCEEYEERWFIWC
KDDDTVMCPTIKYHCCSDYEDARLRKC
KNEERRICDKILEQLCHSFEADRILKC
RRDEKVVCPRVKDMCCNPFEEVRLWKC
KVGFDLFCHCIKQDCCGEWEEKFMFSC
KPGFQEVCRPYKHDCCKEHEEKWFIAC
KADVAEVCKKLREPMCNDVEEIFFCRC
KTEFKPFCACLRSGCDNDFEEDFLRKT
RDDGEYLCPTLPGPCCEELEYRWFRRC
KEPLQIVVTCFRGCCDQDWEEVIFKWK
KDRFDMLCQCFAGCCKPDCDGPYLDWE
KREDKMLIACFHCPLRHEMEHDYFDRD
KRDAGWLCGCLPCACKDNMDPLFLEKE
KTEFNVLCTCIECTCKAEVERSYIERE
KRELKPIAGCWSGYCKTDCEEEILERE
KEDKCCYKQMFEADLHKDREKAVLRKD
KDGPRGFMGCCQPACRDELEPERIRYE
KDDADKFCECLTCQCNDELEENYLRRG
KYGWRTVCPCVKPRCDDELEEIMLKAA
KDELNYLCECFKTPCDQEWEDVFLRKR
RDEAPKICECLKSKCSQDYEDFHLRRS
KDEIKWLCRCFRGVCDGEYEDSFLRKT
KEEIPHLCTGLRNSCDDECEEVILKKD
KDELPMICCGFRPICDEEVEDPILRRQ
KDEFARMSACFRAPLEAEYPDAHLKRK
KEGMHRVSECFKCRCEHEIYEHLLKKT
KEGFEQFCRCIKGACGGEVEENWIRCG
KEEVQALCQHIHDACEADLEDTNLRKQ
KEDWGVMIKMIKYCIEAEVEDCRLRNK
KDEYTPWSPTWGSCFETEFDGHRLKRK
RDEVPHIVSVIWACLDGECEPIRFRKT
KDENERTIDAYCNCIDDECDPRKLRKS
KDEPKAFVGVFKELLDKEFEDEWIKKA
KNDCEAIYAFMRHKLEDEFPERCLKRK
KEQITAFVKCFRCRIEQDWDDHYFRWK
KDGSECCGPAMRGGVDNDIDDHRIRGK
KEPVEHCCDAWKNAFEPEFTDKMIKCR
KEAHEWCCPCWKPTVENDWEEKHFKCP
KEHANALCQCMRGRCGDEWDEKIFKPG
KEQLDGFCTCCKQKCADEDEENHFRVP
RYKVPVFCRCLKAKCNNEMGDCLIREG
KEEFNGFCGCMTGYCCQDFWEKYFRRC
KEDQTAMCTCWMGMCQEELDAMRLKRD
KDNGDRMCDCWKAHCDNEFEDRLFKQP
KGAKPYLSRCLRCSCDPEFEERVFRIK
RDEPGTMEEFVKWALDQDLEEGHLRRK
REDFPIMATMLKHNIDDDVDEYFLRKT
KNEMEKMANIWKTKIDEEIDEKHLRQH
KENMNYLPSCFKCHCDDEWEERWLRAQ
KQAVEAFHGCVKQNIDQDYEEKYMRCR
RDSMAVLTWAIKSKMDDEYEELKLRVK
KDNFKKVCEIWKGCCDDECDEDYMRGS
KEALQKFLEMFCGCVESDCDPHHLRAK
KDKTNKIYDAYCPPFEPDCEGKNLRVK
KEDIECWVDIWCQYLDEECEPKYLKRG
KENCQRISDVWCPCLEQECDPPCLRAK
KNEVRALVGCFCGCIEAECDNTALRRK
KNECYALKRRFCDCYEYDCDPMVLRRE
KDEYQAYKKKCCDCYHPECEHCRFRRT
KQDISQFKTGLCGHWRTECDCVFFYRE
KDEEGMVRQAMCDWLRGDCECNKFRRD
RDEEEKYGEAWCACVQEECEAKRLRRY
RDEANKLEEKWCEDVENELDCPILRNK
GNGFERFNDFYCAAVEKDCCCKCLRVK
KEALDHFLSVYAAVLEQEIYDRWLRIK
KNDCERMPHTYKGALDRDVQEKCLKRK
RHEMDRLCRPWKNCCEQDIYEKFLRKK
RKEIKKLCDAYRPCCDSDMEEPLIRKP
KEPQEKVPPCYKAACDNDFDEKHIRFK
KENMEMFCACFASACDQDLQTRYFRAK
KEGLERFMEAWCGCIECECEQRWFKGS
KEALSKFGDGICGCFEHQCEQVVFKLK
REPIDRMEEVICGNIDDECAGKLLRWK
REEGSKLVEIFCPYLDSDCEAKWLKRG
KNAKERLYGVFCPCIEGDCEHRYLRVR
KEEFNHFREKFCDCYGQECEPMHFRKT
KEDNATMKTRFCDKYEGECEAIRLRRD
KDEINCLKPHCCDPYKPEVDPGALQRE
KEDKTCIKQPCLKMYQHDLNACHLRKE
KDESCCIHGWCIQQMYNELDQCRLRKD
KEEAGCFVQSCVPIFDPEVEACYFKRE
RSEMAGWQTCCKNILDPELEECMFRKN
KDEHGCWTKAMKAKIEDEYDEHRLRRN
KEEVDRFCNCLRCTCHGEIEDKRLYHH
REPPPKLCECLSCKCDEELEEKRIKEK
RDGIEKVCECFTHSCEGEFEGPRLRGQ
KDDLNAFCACLPHGCGSEMDGYRFRKD
KEDAEILNPCVRPTCEKELPEKVFRRK
KDEAQDFCKCYKGECNREIMDRFLKKG
KEDVGRICECCKTMCEAEFWDTIFKKS
KEDFSKFCACFKASCDAELEDGFIRPH
REERQMWCHCCRSCCDGEMEECRLRRN
RDAMEQMWGCWKARCDDDYWERILRLK
DECAEEFYKCYKCAFDSDVNERLFRCR
RDCSNVINQRLKEHLDRDWDEYKFRCK
KDAMEILNACLRDCFENEVPDKLLRMR
KQAFDCVSARFKDKWEQEVEEHFLKIT
KDCIRMLVSRFRDRIENEWEDRMLRCG
RNCVQCIGGRFREQIEKEYEEPFFKCR
KEESGVCETKFKECMDNEFEDGWFKCK
KDDQEVCVQVVKGAIDSDLEDRRFRCR
KDPCDPCRNWLKPGFEAEITDKFLKCK
KDDTECFASRVREKIEEEMYEKKLRHK
KEPIKVLHPCMRSKMDEEEEDQMFKYD
KECMAIFTQSLKNNMDNDFYEIWLRCK
KQCGENLDKMVRAPLEGEWEDRFLRCK
KYPCNCCCQNLKDVLEAEYEEKMIRCQ
KEPWDRCAQITRGAMEGEIDEKRLRCK
KDDCDRCAEKYAEVWEPDIYGKCLRKK
RDEETHVKDCFMGCFDSDIDPMRFKKS
RDEQPHYKECLVCTYNDDIDAVRFKKE
KEEMSYWRDMFWPLLEGDIEPHYFRKD
KDPFPCMKSGCASMYDHEFETCKFRPE
KESVACFRAHCPHKYPEEVEPCRFRRD
KKRMSCWRSICVAVFKEECYPCFLDDD
KRRFSCMREPCWGAWKEDVPACWLDWD
ARRMCCFRSECARIWKESVAGCWLDEE
DKKWGCFRHECARGFRTKVRKCALDPD
DRKRNCLCCWCDKLLKAKIRKNQLDEA
DRKGGMIKPMCDKWLRPRIKKGDLDEE
ERKPSPISQCLECGCKGRVRKFWLEDK
DKQLTMVCACIWNYCKQRMRKAYFDPT
EKKIAGLCRCWPGYCTDRLKRMYFEEN
ERRYNYMHKCWECCCKQRIRKPYFEED
ERRLRGMNGACENPLKGKFKKELFEEE
EKKVPNLAKHFEPACKKKLKKMALEED
EKKIPIVGAEFAKVWSPRLRALLLEEN
EKKVTVFVAILWKCLKKKMKTALFEDD
EKKTNIVMQCLGCDLKRKYKSVELEEG
EKCMAECHRYIDTECKRKYKKMFIECN
DKGVPECQKVMEAECEKKYRKWLFEGK
EKRWSCICPACESEFKRKRNKCYIETE
ERRWPCFYCACDAEIAKKRTNCIIEYE
EKGMTCLTCAVDAEVGKKYKKCELELN
EKSCNWCSSGFESELKKKKHKYVLECN
EKRTKFCCAHYENDCKRKRKKAALEVD
EKKFQQWCDCVDHECRRKRHRTFFEPD
DKGCKWLWPAIDTEVKKRRRKADLECE
DKAATVMMAWLEHDMRRKRRRGFFECP
ERNISCMASCLDQDFKNKRRKAFLDWD
EKPIKMMHKSVERECKNKRRRCWLDFD
EKGLRCFHMTCDKYMKNKIRKPILEAD
DKSKNCLMCACEKDFNRRVKKEELERP
DRKWACFWCCCTQACDQKIRKCILEQR
EKEVTCLDANCKNERDKKVRKCLIEKR
EHPMGCMEPGCDQAMNSKLKRCILDMR
ERPMTCIWPWCDPPLNNRWRKCYLDFR
ERKPGDYAKVCPKVLRSRVRQCEIEEQ
DKRDKCIKCECWKEVKKRLSACYFDAD
DNGFTCFECECVRKMNDKLHACFFEAR
EPSAGCFEVECGKEYRRRFKGCIFEQN
DRKIAGLESDCYKERYKKMKTCLFEAR
DRAIESLDGDCEKVWKARIKKCLFDAH
ERRAAIIKGECVRWYKPKFKACLFEEE
EKGVDCFPCECIKPFKRRFRTTFLDGD
EKEFPCMECKCEEPFEHRFYKCMIEQR
ERGFQCLGKQCGKILRNKMRSCWFEAD
ENHCGCLENQCTKYMKKKLKSCCLEHR
EKRPGCLECTCTGGVDSKVRSCIFEEK
ENREACWQCTCGQYFEDKLKGCFFDDK
EERIGCLACKCDQRLDGRWRKCVFREP
EERVACIECRCNEKFDATMKPCWLKDK
DRNPHCIESKCLEVYDKRVRHCWLDDK
ESDICCIDHMCIKMINSRIKTCMLDKK
EKRMSCFRSACWPPLRKKMRGCIFDVE
EYKCACVERMCMPALRDKLRGCMLDER
EKKMPCVIPCCYHTFSRKFRPCYLDEK
ERPFNDVPRWCDPPLRHKIRKCWLDVE
DRTVPCLKPECEKCIRNRLTKCAFETD
QKPVSCIHCECQKVWRTKFKPCLMEYD
RDKMCCFHCWCYPIWKKDLEPCWFDDD
KKAMKCIRCGCGNHFRKEFMNCFLEMD
KWAVPCLKCDCGKWFRREMTDCVVYAE
KEALPCLRCGCTDTFRQELNTCFLRIE
KEPVKVLRCKLGDPVRGEMDGYWLRVE
RDHINMFRFKWCDTYEGDFECGILRHE
KDQCSMMRGKVCEWYDEDCDHVHLRVE
REALTMIKQRLCETYEEDCDPVRIRFD
REEDSSIQNKVIDCCETECDAGRLRKK
EDHVTCLEMKCQERYENKLKDCVFRHK
DRTAGAVMGWCEPKLDDRYRKCWFEIR
DKSACCFMEWCEPEFRHKYRKCWLEAE
DKCMQFCSSALENALKDKIVRILLECD
EKCADKICEDWEKGWTGRFKKHILECA
ERRFGVIRGVVEREVRKKMKKTYLDWD
ERKMPVFHSLIEREMKNKWKKFMFDQD
EKKVACLQCSLDNCMRPRCRKAVIEDR
EKKLAGLANCIECPCKQKFKRLYLEEH
EKKTQTLSQCLDCPLHHKYRRCELEEE
ERRFSCLCCCLSCQIKDKMKTGLLEDE
EKNVDGFLSCFECCLRCKMRKTLLEDR
ESKLKHIVPGFCGCMKHKCRPEFLEEK
ERKLQCIVNCVCPCLRGKCRSCEFEEK
EKRMDILPMPLCRAWNPKIRCHWFEEK
EKKVDTYYGWLCQCMTPKCKAYVLDEK
ERKERVFIPVYGACVKSKCKGEDIEYD
DQPFKPLIASWCKCLRHKCKKEMLELA
EKHGKAMKNVWVKLVKPKLRSEGFEWE
DKKDKAHKNEVMKDYKNRIHGEFFEDE
EKDLKRFKEAFCSCFKPKCKCEMFEHE
DRAVRDFGECRCSCMEHKCNPDEFEIK
EKSMKDLMRQHCDCMRNKCKGEYFELP
DKAMKHFCDCHGPCCKGKCNHDQFEVG
ERNCSMFCACFGPCCKGRLRSEYFEGE
ERKGQTIHDCIEASCKDRLKREDLEEE
EKQMQAMCDCLDTECSKKRKSQYFEQP
ERRCPKICDCLESDCKKRRKKLWLDFS
ERAWRWLVPCYEHDFRRRRKKYYLDCA
DKCCKQCRKMLEADFKRKRNKSCIECR
EKNSKDCANIREKTVKSKIRKEWLECE
EKHCRACAQAIAADVKAKFKHEMLECP
EDAFPCLVAPCEQRLEDRYKRWYLHVK
DHGIPCVEPKCESPYWGKYRKCYFEIK
ERNVDCMTNCCEHDFRRKYRKCFFEFD
GKKLQCIVPICERMLKERWVKCYLEES
EGKWHCFMSMCETEFKKRYRKCMIDYE
DRTLGAMIRHCEDEMKKKRQKCLIEPE
RKDMPICRAPLERDYKRERDKLNLDCD
RRPLKIMRHALEGDIKKYRQKALFDCE
KKPGGACSTPWETDFKREREKNGLECE
KKTCTMCHTHFETDMRKEREKAVFECE
KKGCACCRPAIEQQWRPEYEKLHLDCE
RKPCKTCKGGLEEEFRQDREKQVWDCD
RKECPMFSTVLDSEFRGEREKICFEKE
EKGCSCCGPAIEGEFKKKHKKVDIDCE
EKSMEALAPHCDSEFRRKRSKHYLEVS
ERGWKVFHNMIENEMKKRRRKEPFECD
EKKVPMFPRAMEKEWRKRRSKCCFDMD
DRKPPCLPMTLERECKKRYKKVYFEVQ
DRGCPLWKNWFERELKKKRYKPCLEPD
DKQPNGFVAPCDPELRKKRRKCDFEMN
DRKLACWKCYCDGDWRKKHSRCCFDED
ERQIPCLESLCARWMRAKLKQCYFDVR
EKRMAHFWHTCENALRAKLRKCWFDAR
EKRAPAWCGMFEQELKRKYRKMLFDDE
EKKVGILKQAFDNELKDRHMKCLFEEE
EKKIDCFCQCFTTACRAKIKGNFLEED
EKKAECIPCYCERDLSRKFKKCYLEST
EHPPKVMCPAIESECSKKRTKYYIDWS
EHKVHYIVQCMDPEVKKKHKKNCFEEE
DRRMPAVKSMLDKDFKHKYKKAVFEEE
ESKCAGITDMMEAGIKNKIPRWLLEEE
EKKCWDLQKCIECPLKPKFRKAMIEEN
ESKKKEIAKMIESALKGKFRKDEFEEE
DKPVKILCACIWSECRKKMHNEYFDVD
DHAEKWICPMLDEECNKRRHKEWLDVG
EKEVQCVGNVCENMMRQKYKKCYIEKD
EKSVDALGSMVETDIRRRRQKPFIECD
EKPMATFDGWFERDMRRRRKKAMLEMK
EKKIPCICAMFDYDCKTKFKKFLFDEG
EKKWGGMCGVLEGPVSTRWKKADFEYN
EKRITWFCPMLETPVHNKWKKQFLDEC
ERKMKVMCQVLEQCIHCRVKKEWIDEH
EHKIEYICGDFERCIRCRIRKNFFDEG
DRKIQCIACMCEKTLKDRLNKMVLDER
ESKLNCVAAWWERYIKRKIKKNALEED
EKKFPCFWPWMEPVMRNKLKKLLFDEQ
DKKLGCWYRICERHLNDKWKRCLMDER
ERKMQCIDGACRNHFNTKFKDPYFEEK
EKKWDDCARVWDQTLKNKVKKHFFEED
ERRRDCLYAAFDDGLKGKLNKSDIEDE
ERQSPCLECAIDCGFTPKVKRYDIENK
ERSCDCLECCLECEIGKKIRKRYFEGK
ERRIPGMHDCCEPDCGKKRHKCLFDED
RKQLGAICGWLEQECRKDRDKFYFDCD
RKGIHAFCDVFEAECRKDREKYYLETE
TRQVRMWCTCLDDDCKKKRIKLIFEKD
DRPCPPCNETLEQEMRKKRGKMMFEQE
ERSIGCCFKLCEQEFTKKKKRAYLECP
EKKIKLLCRPWAPWCKRKMKKDELDVQ
ERKMRAMVKCRYKVCKKKLKRDNFDSE
ERAIKLLVTWAEKCVSSKCKREYFDIG
DRKLKEMYKLWCQCLRAKCRHPWFDWE
EKKMEQFYTEICRCFKQRCYCTIFEDQ
EKKMNQFWNVLCSCIKRKCHCHFFEED
ERKIEEVAKNICPYLRKKVRCTMLDEA
ERRIKEIQRNICTWFKTKCDCEFLDED
PKKMKGFRTEFCKCLKKTCYCEFLDDE
PDKMKLFRPDMCKLWKPRCCCEIFDED
DRKWSDLRKEFCRNWRGRLTCKMLDEE
DRRLNCIQKVWCRCIKTKCRPPFLEEN
DKKIEEIMKIIPSWLRARCHGKCLDEG
DAKVDEFMKFWCPVFKGRCKTRLLDDN
DHRMAIIFKFFSGCMKGKCRDMFLDED
EKKVEAFGKVFDQCLKRRCKRRWIEGN
DHKISMLMPEMERVIKAKWKRIVLDEN
DKKLEVFRADMDRVIRPRLKKHLFDEE
EKSMTAFNSEVERDYKSRFRKVVFDME
EHALSCLGCEMERELRQKLKRPMLDLD
EHKAGCFSPYCERELRNKYKSCVIDEQ
QRKPGVLKAEVHKCYRQKCPPLWLEEE
RRNMTAMKSDLCKWYKRDCWQVVFDWE
RRGFPCMKKDCCRHYKEEMWCCMLDKE
KEGCPCFKNECCKVYREDVSPCALRCE
KDNMNCIKSEFCKMYRQEMECHMLRTE
KDDIQHFKREFCKTMRREVTCTLFRRE
KEEVNKMYEYICAFMDPEMECSLFRRR
KDEMTRLREQWCKVFDTDCDCMRFRRD
REEMANLRNGICNCLEGDCDCAWLKKE
RDDFKVLRMAVCGPWDNECPCDILRKD
RDEAKCWKQRFCEWIRDDCDATRLRRE
REAFSVLKAKVREWWDAEFEPAMFRAN
REEVQVVATCLRCKIEDEYEEMHFRRG
KDGIGHMARMFKEKWEEEIGECCFRTK
KNAMDVIMKKLKQPMDPEVEDRFFRAR
RDCCECCTCRIVDIFDTELDAKALRCQ
KDHCQRCRDKLWDRWEEEMAPYCFRHT
KEGAPKCRERVAEAEEGDMEAAKFRCR
KDQPKILDARLKEGYEPEIDSNHLKVK
RYEYCHLDKRLCENIEADIQCCFLKKR
KYDVPHWYHHCCEMIEHEFGCCIFRRK
KNRIACVKCECNKKLKEELHTCLLRRE
RENFQCMKDECWRLYRQEVIGCFFRFD
KEEAGCFKPECTKDYNKEHDQCFFRRE
REDPCCWRPICVSILHSDINPCWLRRD
KDHVPCVKCACDRHLRDDMGRCVLRVE
KESMPCLKCNCKAEIDKDWQECIMRAE
KESIKCVRCGCKNWLSREYVDCFLRLE
KEEQHCICQACRQKFREEYQECMLRRD
KDGAPQFVKVCKARLYDEYPECNFRCH
KDEMGMIWSMCKQKLDDEFDEQRLRRK
KDGVNALCRGIKKRCEEEEEEVALRVP
REQVELVCQCLKCWCDEDLEEKWLRNH
SEPIDQFCKPLKEKCESDYTEKLIRMH
KPGFEMFCKCYRSRCEEEDTDKVLKCS
KEAQDLLHAPCKRRMEDEIDEKRLKVK
KEEMCKIVEVCKMKFDDEYTDCFFRLK
KECCDVCETSWREAFEEELDERHLKCR
RECCQHCPPRWKEAISPDFDEKLFKCS
KECVPCLETRFKEKYEDEYDDAWFRIK
KEVMQCIKHRCKEKVDSEYDDCYLRFN
KEEKNCFACKLHEMIEAECEATYLRKK
RDEHSVLAVKMMERLDDEFDAHHIRKK
KDEITCITCRMHEKIDEEMDNFQFRKN
KDDSKCVVCKFTELFPAEIDNMRLRKP
RDDYGCLHCTIEAEMHPDMDKARLSKD
RNDYKCLKCTHEKWMKPPMEREKFYKD
REDEKCIRCALEAPLKGPWEKVKIDKD
SNDEEMYQSVFEADLRKGREKKKFDRD
ENGEDQFHSAIENEFKKRRRKWKLEAE
EKQFDVFACEMEKEVKSRWRKKMLEQG
EKKARIVCRCFEPCCRPRMRKHELESA
EHGCKVLCAMIEAEFKRRFRKLCFELD
DKRISAFCDCFEAECKRRYFKVYLEAD
EKACHVFWGWFDPEMKKKRRRTWFDTQ
DKKIDAIKRCLENDFKKRHKKNQFDEE
DKGVSMFKQPVEKGYKKRRTKCIFEME
EKRMDPLCGMWERDCKRKRHKLFFEVD
EKNVQPLCQILEPDCKKRRKKMQFDGE
ERKARMVFKYMDPEMSKRRKKPDFEAS
DNKPACLAACFEREFKKKRKKPWLDVT
DKQKGVLVPLFEAEFKKRRKKSDFDCD
EKGEQVFLAVVEHEFKKRRRKMDLEMP
ERSCPMLTEQIDTEMRKKRKKWCFEVD
DRNDQCFCGLIEADCKKKHRRFHFDQE
DRAFPCLACCIDCEFKRRYNRIWFEFE
EKGGKAICNCIEHECKNRYKREYFDMS
ERKIGALCRCIGAGCKEKMKRVYLEQH
EKGLKIFCRCMSAACRAKLKNESLEGQ
DRDVKFIWQCFYCVCDKRLRQEVLDRR
DREMAPWCPHLEQCCDQRFRKLYFDRK
ERQVKLFCGCMDGGCDTKVKRYWLEKR
ERAPAAVDGCIDAGCDSKLRRAYIDAK
DRHLTCFCGCFERTCKRKYRRMWFEYS
DKGMKVCCPCMEKMCSPKYHKQYLDGN
ERSSKTFHPCIECDCSQRWRREEFDAE
EKPRKLFCACIEGECTRKIRKEEWEDG
ERKVPEVCKCFASECKNKLKKYWCEDD
EDRVAGVMTCFDACCRGKCKKWILDED
ERPCHACSQCFEHQCRKKMKKMWIDHD
DRSVEGFCKCWEPDCRRRYSKMYFDVS
DRGFRWICHCVESECTKKRKKVPLDLS
ERAVHHLAKCFEGECRNKRRKMWLDIS
DRHRNVLCACFETMCKKRWRRQELDPE
DKKWPVMCTCCPQECRKRYRACDLEYD
EKKRACYPNCCINAFNKKMRQCEFEEQ
ESKHDCWASCCCSAMRNKIRPHDFDED
EKKLPCMAGNCDKYLRAKVKRTMLEER
ESKRPCWGCECDKKLSQKYKNCDIDEG
ERKMCVFFSVIENEIRKRYRRCWLDED
ERNMHCMGPVCEAEVSKKRKKGFLEHR
DRPFSPLVQGCEGEFFKRRRKTYFEMA
DRSLQAMYHGCDTEWKKRRRKVVFDFD
DKQMGCLCSFCDREIYKKRKKCGLDAS
EKRMGCVHSQCDKDVKRKRKKCYLDTE
ERPCHAMCTDMDREFKRRYRKPDLECE
ERPAAVCMGVVDRDLTKKRNKWYFECE
EKQWNWFAPMLEKDFRRRWKKTWLDAE
EKAIRCIVCAIENCLTARFRKEIFDAA
EGPIKMMCCSIEKDVKKKYKKEVLECP
DCACGVVITCLENECKKRYHKTCLELA
DRPMTVFCGCIEGECKKKRYKPVIEYA
DRGMRMLCACMDHECVKKRRKAYFEPG
DREFRCMCEPCEDECTRKRKKDVLDKG
EKEWRLMCKCWEKDCHRRRRKAMFDRH
DKSVPPVMTMCEPDCKKRRRKYLFEVD
DRKIRCLISVCQAEIKKKKSKCWLEAE
ERKQECLACVCESEIKKRRWRCMFDME
ERRFGVWGGCIEKWCKSRMKKAYLDPG
DKKEKGLCTCIEGQCRARWRRYELEEN
EKRFRGLCKCVGNDCDKRMKKVYIDGK
DKGPNALSQCLDCPCDKKWRRQELEWK
DKPTPMIESCFYPTCEKRFKPYELEIK
EKRMQMLCGCWQPSCHRKVKKRYIEDH
EKRAGALRNCLECECKRKFKRPIMDQE
DRAMKPIHCAWEAEFKKKIRREYMETD
DRAVKLVVGWFEKEFKKKIRKDFFDCV
DDAAGAFAQECDRELKRKYRRGNFEAS
EKKWNTLCGCMERECKKRRRRPMIEDD
DKKFAIFCGCIEGECKKKRRTMLLDVD
DKKIECIMSCISKECKKKRRDAELEEE
EKKVGEMQKCFRGVCRGRFKEVIFEEP
EKAPKYICKCIRCACEARFKDEELEWK
EKSWKMFCRCLRPECDKKLKDFVFDMK
ERKLKLMWQCFKSHCDTKLKDGELDER
ERRYSLLCACIHADCKRRCKTTYLDEQ
DKGIGVLQAAVEKEIKRKRHRQYLEAE
DKTWGCCRNECEKFIKSKIRKWYLECD
DRQWACCKCEINKALRGRFNRVELDCE
DPKLPCIRHECPKEMRDKVKNCVLEEE
EDKCPCVKGECAKEMRQKFKPCFMDED
ERRFPCIVKACGAHFRPKHRPCIFEES
ERKMCCLPCECQPAWRGKMSKCVLDEG
EKRLTCFESACHGSLDKKMRPCLIEEK
EKKMHGHEPCCWSVIDGRIRPCLFEEK
ERKIACITSECYRAIKTRMRPCILEEG
EKQPTCWTCECGRELKRRVRNCWLEPE
DKQVPCLRNCCEKQLKKKYKKCIFDVD
ERAQECLTCSCEKEFRKRLKKMWIDIN
DRHMKVLVAWLERGFNNKYKKEWFEIQ
DKTMPYMVAMMEKEFRRRRNKWTFEQS
DRAANQIKKIFDAEIKRKRKKNYLDIE
ERTCSLMKGMLDAEMKKKRHRCCLDAE
DRQCTWFLPWMEPECRKRRQRACLDLD
EHKFAAMWAEIDRDVRKKHKKCHFDQP
DRHINCLPSECEKDFRGRRHKCFLDME
EKNFKVLCSCFDPDVKRRRNKMMLEAQ
DKGVKMFVRCLDCEIKDKRKKMMLEME
EKAAKGLDGCLTCTMKKRIKGEYLEIE
EKHVKCICHCIEKAIKNRIRKEELEED
EKPFQCMACECEKRFKKKLRKTMFETE
EKPMEAIEAEIDKLRNQKFQRRELEAK
EKAGKCFEPDFNRQRDKKFRQCWFECK
EKPWTAFETPCCKEYDKKVKPGDIEWK
ERSLKWLDYELCKMYNTKCKCEIFDTR
ERKVEMVDAEFCKCHQRKCRQWLLEGK
DKEFAAIERDCCKSHDTKCNPMFFERR
EKEVEAWEDDMCKERDRRMPGWFFERK
DRPCRCCENAIVKMLNARFKSEELDCK
EKCCKECERDVKSAIDAKFRDVWLECR
EKCCNVCDQELKHQCDKKFREQYLDCK
EEACDGCQPMIKPGFENTCKEKWLKCK
EEGPDACVKKYRQCIEPKFKDKYFKCK
RTPCDSCYQKYRDALEEDIEEKLIKCK
RDNRSCMPCAVKSKVEDDFDETRFKGP
KEQYEYFHKCVRARCDGELDESKLKMR
KEDRNCIPAGMKGCFECEFEDTHIRKQ
KDSVHCVTCPCKQAFDAELYQCLFRGR
KNACKCIHNHCRERFDYELDDNHIKVR
KQVCKLFPMRLRETFDSDIDEECFRFS
RDGCKKLAPFWKQTLDNEIEEECLRFG
RDCMKNLQQVVKTRLDDEWTEEFLRCQ
REPCPVCKQVLEPPLTGEYPRVYIRCE
KQCCAVCEARLKDAFDGDYEEFCLRCR
KEGCEMCAADWRKFFDRELCEKCLRCP
KEQCEGCIKWYKPRMEAEIYEKFLRCK
REETEWFAMQFKDHMDDEVDEKKLRKS
KDTSDVLCACLRPSCDGEFEEKALRMA
KDTPAVICKCLKRKCGDEIEEWHFRHG
KEEIPPFSGCCYSKCEEDLENCRIKRS
RQPLQMISRCFKCACDNDIPEPMLRPS
REEWSTFNSCLKCRFEDDWDDTHLKIK
REYYDWFCHCFRCSCEAELEERRLKRA
KDEHVAIAPCIKPCCEAECDEVHFKKQ
KEELSKLDNCWPCYIEREFEARMFRKR
KEECTPVFSCCRQRCEEELEDGYIKRK
KEDLGFLVHCMKGVCRNELEDPILRKD
KNEISKIAECLKCKVDHEFEETLIRKA
KSDFECMMPSLREKFDQEFDDKMLRRP
REEHDVFMCYVKPAFAPDYDEKYFRKA
REEHHEITRAMKGCIGCDFDEWHLRKN
RDEGDMVGAVLRTMMGPDFEESHFRKG
KEEWDMLCPIFTAACWPELEDHMLRKP
KEEKTCYINLCRDKFSDEYEDCYLKKP
REALDILPCCLRDKIDEEIEDKFIRCK
KEEWEMVCSTMYDMCDTDMDQHRFRKP
KEPLQMFKQCLACRCDEDMEQAILRWE
KEEWGGMVGIVKQRIDQDWEDTMIKKK
KDEAACIECPLKHKFEEDYNEGIIKRK
RPNWCCIVANCKTRIEEDVTECMLRNK
RDHRDTFQKRIRDRLDQEFDDNKIKCK
KEGIKVFFGALKQKIDQEYEECVFRCG
KDEPGMMPVTCKEKLDDDWEECRFRRN
KDEAAVMEHKCVDAWEEDLEPCHIRMK
RERVQKFVEKCCEKYEEEIEACFIRVK
EEKMAAMPRKCYEIFEHRVKKCLFREK
EDRKQCLYHKCIEIFDARVNACDFREK
EDNCCCFEHRCPNYLEKRMNACFFRDK
EHKMAPYWRCCGARLEQRYKGCFLREK
EEKAACIYHACPGRIDQRHKGCYFREK
EDKFQCVSCGCGKWFERKFRGCYLREK
EIKKCCWEPMCHEKLDNRMRHCLLREK
EKKATVVEAKFAEWYEPKVRSMDFDQK
EKPAHMFEPKLCEWYEAKCKPTTFEVK
EWAIKCLETSMCNCYDKKCRPWFLEVR
EKKCAVIWSWLDHDMYKKRKKCVFEAP
EKHMRVFCAQLDDECKRKRKKMAFEHS
ERRAGCCVKQVDKEIRKRRRKGTFEPT
ERQMECIVPECDREVTSKFRRCWFECA
DKKLSCLVPICCPLVKRRIKGCYIDDN
DRKVGCIVQMCYATVRGRFRGCWLDEN
ERRDPCRYPLCWSFMKQKFRACYLDES
DKSHSCFVACCPKDCERRWRPCDLEQK
DKAFKFFMTAIPNCFDCRCRGSYLEFK
EKKVGCFECGCYHCYKKKCRNVIFEEK
EKRIGCIECGIEKCYKPKMRRSLLEEN
ERNGSCLEHCCEPQFSKKYKRCFLENK
DKKMQCFMRVCWSGIRAKFKPCFLDDT
ERKLGCLRAPCIPWYRPKMRAVLFEND
ERGMNCIAAVCDKLVKPKIRRCELEYG
ENRHECFCCYIERCLKKKLKKRWLEDS
EKPLGCFQDWCEPGFKSRVKRGMLEWD
EKAMPILWPPCENDWTKKYKKCWLEVR
ENKGCCLRGDCTKEIRKRYRPCMFDED
EPKRRCIACDCYKMIKPRLKPEWLEET
ESKTGGLVTWCCRALKGKLKCCYLEEA
DKKCNTIYTEWCKYWRRRCACPIFEEE
NRTFAIFRHEVCKMYRQKCGCAWFETE
ERRFTWFKRSLCKCLKNKCKCEFFDTD
DKKRGALVGSYCNCLKHRCRCDELEET
DQKDPTRSEYVCRCIKHKCKGAYLEED
DKKEKLRMPICCRCLGGRCKPIELDDS
EKRDKLRYKWFCGCFKHKCKTADLEDS
EKKKSQILKIFCVCIKQKCRGQDLEDS
DRKVAGFTGVVCACMKSKCYGAVLDDE
DTRAKWFQHEMCKVMKEKCNCEMFDDE
DNRLKQMSNWMCQAFKARCHCELFDEG
EKRFQDLGKWCCPYMKNKCKCSFLEEN
EKRWGVLERILCRGLKKKCRCQFLEDR
ERGFKELRSHRCNGVRRKCKQDYLEVD
EREPKDMVNFRCPPIRTKCRPEYFEKG
EKVIKDFGRWICPCMKAKIKPEILDVG
EKKGKDMARSRGGALKTKVKDEDLEED
ERAVKDFGGEREKPFKDKYKKEMLEIP
EKQQKEWLKIRCSCLRGKCKADYLEYD
DNSFREIMKKRCSCVKSKCYRELFEFE
DRPVKELHTMRCACMKRRCKYEYLEAD
EKNCRDLVKHRCECIKRKCQSDPLEPQ
DKPINIMLKLRCKCIRSKCRPDYFELE
ERGFGVLYKLFCKCIRGKCRSIHLEVD
ERKCTFIAAPMCPCVKGKCRNICFEED
RKKMSGIKTMLCTCLRQDCDPSYFDAE
RKDTEVFVSMVCPCINTDCDCKYLDRP
RDDPDILYNRLCECFDCDCECQYFRKQ
KDECNYIEKRFCDGVEKDLNCACLRKK
KDEPCSIQRHCCSQVEKDLNCCRLRRK
KDEAGGMTDSICDCLDSECEQAHIRRS
KNEIACIIHFCAGRLEDEVTGCFLRRK
KEEMTTFENSWCGAMDKECQCAIFRKK
KDEQELIAPGICGPLEQELECKYLRRP
KDQMDQFTNAFCQCVEEECDPKIIRMK
KDTWDKLIDSFGACLDADCEGKWFRVR
KDTADVCEDKLMELYEPELEGSHFRCR
KTELQNFDNKCADAYEPEMTACVFRRR
REDCSCFNANCKDRFESDLEDCCFRKT
RDEEECIDARCRPAIEGDFDERRLRSK
KDQCAWMARYMKQKVDDDEPEWCLRFK
RDGCDVLIGMIKTAFETDIQDRCFRPK
KDGGEMCPPVFKQKFDNEESDVGFRCK
KDGCSMCDRAIKDKWEEELDEMYFRCR
KEGCEWCCRGMKDALYKEFEEKHIRCS
KEAQDMCVAEFKHKLDEEEEDKRLRGP
KEQFGTFHGHIKEKMDDDDEEVILRCN
REKMSVLQACVKKKFDDDEEEVYLRIR
KDPVDAMWPIWKNKLEDEEDERRLRCP
KENRNCFVTQIRDKFEDDEYDAMIRGK
REGPSCFDPACKAQLEKDYRDPYFRMK
DYKTSCLCCCFRCRCDDKWKEMMIYVK
EHGMRCICCCLTKECEKRYKQYWLYAK
ERGIQCIECHLAMYMEGRIKGPLFYAK
EPHCTCIECCLRHIIERKIREIWIYHK
EVDLCCLECTVSQDYDKKVKGCIIYRK
ERSVCCLQCYCWQMMEAKFKPCFIEEN
ESDFACLVNACEQEVSKKWRKCFFERP
EKNSPCLWGWCEPEMRKKRRTCHFEGD
EKRMTWICDGMENECKKKRTKSILEEE
ERGASMLCRCLDGECRKKRFKCLLDMD
ERKIRYVCECIDTECRSKYCKMLLDND
ERRVKMLCEVYDKECCKKRKNTYLDVG
EKRIPCMKAVVDKEIKKKYKKGWLEED
ERTMTACHAWVEQECRKKRKKLILEPS
EKKYSMLVHVIEGEIRKRRNKMDFDVD
DRKVAAICSVFEGNCRKKYKKFLLEGG
DKGIGPLWTWCDKEMRKKRHKVFFEPE
DRHFKVFCGWVEPEMKKKYGRVVIEHD
DRTMPMFCECIDRDCKRRRKKQYFEIE
ERKCPVLTGPMDREFKRKRNKWPFEAT
EKPWHECKKVFERDIKSRRWKMELDCE
EKHWNGFTTCVESDCRKKYKRGPFEWE
DRRLAEIRKCLPGEIKKNWRTVWFEDE
DRRVAEIIKFIEHDFKKKWGKFLMEEE
DHSWPGIMPCVETELKKKHKKAWLELE
ERPMNAFRTVVESEFKKRKKKCYVEAE
EKPCQCVWGVLEKEFKKRHRKPWFECP
EKRVQCICQVIESEVKKRHNRAELEEE
ERKFSAVCSVIDRECHKKRKKPYLEPN
EKQHTAFCDCCESDCNRKRSKAYFEMQ
EKQIKVCCGPFEYECSKRVKKEMIECT
EKRVETLCNPLEDDCRKKRKKVFLDQG
DRQYTILCHCVEPYCKRKMHKVYLDIQ
ERRQKPFCTCIDHVMKAKFRRDYLEPP
DRRIKDFKKWHAGGVKAKMKSDVFDDE
ERQMKEWCRSRWNWMKGKMKKEELECN
EKSLKDFGKERMKDLQKKFKCEYFENG
EKKDKDLCKVLMKMIKRKMKADELEED
DKRAKDVMRWREPCFKGKMRKDYLEMT
EKALNDFCNAYWGAVKNKLRPEYLEFD
DKSIKDICTPHVQCCKKRCRAEMFEAN
DNDYKEFWRGRCPCVKQRCKPEMLEKE
EKTWKEMRKERCDCVKQKCWAEIFEHD
DRGLKHLVSFYCRCVKNKCRHEHLEAS
DSKFPIMRRAFCNCMRHRCKGQFLDEE
DKPMDWMEKIFCKCVKARCRCKMFEIK
DRCMPVFETSICSEIEKRMRCGLFEIK
DKGAGPIEQRLCECLECKLHCPIIDGK
EKKLKIITAHFCTCIKKKCPCEYFEQT
DQRCKEFCKCHCSCCRDRCATEMFEDG
DKPIREVCKCIDNVCKPRWSKDYLEWE
DRKVKEICKVYGPCCHHRIKPEEIDDH
DKKMRELIKWRGECIHQRCHGEWLDEE
DKSMRELPKMHCNCLNGRCKSDYLEID
EKRIKELASSRCTCFAQRCKGEELDVP
EKAFKELTRMMCPGIKDRLRCEWFEVG
EKKHRELRKEYCKQMRKRCNCEVLDND
ERPFKDLTRGRCGSFRAKLRCDVFEDE
DKNAKEMIRCYCPCMRGKCKTEYLEPD
ERHMREMWKAYCGVIRQKMHCDFFDHE
EKHLRMIAPWWCKWMKRRMKCDFLEDG
EKGWKVIMKEMCRCLKPKCKCTMLEGW
EKQCQALFKDICKCIRPKCKCDWIEIQ
DKKVHQLASFFCACMKRKCKPMWIDEN
DKKMPMIWNVLCGCVNARCKACELEEN
DKKMKDWVKMFCGYLRSRCRCYIFDDT
ERKYKYMPSSCCKVLRAKLKCGEFEEN
EKKHDTYKSECCKTVKDKCTCHILEED
ETKMHVLTQELIKDHRKKYRACIFDED
ERKMPVIDDDFGKGHNKRMNSVMFDEK
EAKLGTMEEDCCKCHDNRCRCGLCYDK
ESKFERLDEVMCPSLEGRCTCKCLREK
PEKYEKIEEMECCPFEQDFRCKWLREK
RNTFEKLSEILCQVLDADCYCRFLRTK
GEPVEDLDRMWCHAYDDDCCCKMFRWK
EESLEHVSEAVCSCVDARCRCRWLRAK
DDGLEIMYQFFCACMEPNCRTRYFRVK
RHAKDRLQDMYCAHFERDCQGKYFRVK
KNEMEVWWGCVCAWMDEDCEQKILKKR
KDEFQVLCPCIAGGCDGEMDGLYLRNG
KEEMPKLMEAMACGFDDELDGYWFRKR
REEHGMFQECFVQVMETDLEGPHLRKK
REEHKCLSCPISGTFEQEFEEAYLKRR
KDETGCIKCNVRDCFEPELDDCYIKKE
RDEKNCIKCACGESLEGDVEQVYLKKE
KDDGRCWKCPCRQAVKTDMNPCRFRRD
RDQMGCYKCRCANQINEELEAMRLRKD
KDDVPCLVDVCGAAFRPELEPCWLNRE
KDPHPCLRCACSDHLNPELEGGRLKNE
KDPHGCMRCMVYQEVDKDIDSTHLRWD
KEQMTCFRCTMKSPFEAEFDETYLKMN
KNAHCCMNAACKSKIEGDIYECWFKWK
NEPLPIFSACFRYRCEDDENEMWFRWK
KECCGSLGSWFKHRVEEDLEEKIIKCG
RECCQMIAGCFKCSLEGEYEEYWLRCA
KEEIGHWMRCFKCALDCDIEDAWLRKQ
KDEHKCFNVCVKCKVEDEYSEYTLKKK
KQERGAWVKCVKCKCYDEYADAMLRRP
KDGKTRLCQCFRSGCEGEVDDNYVRRS
KEPWDKFYPCYADVCEEDLDAKHFRMK
KQCAEKFDDKVCDQLEPDFEPKILRCK
RECLDYLEPMLCQQLDRDFECRLIRCR
REPAGVCTPKIKDKVDQHFDEMRLRCR
KDCFDWLHPTIKDYIEEELDEKHLRCR
KEGGEVIPASLKNQMEEEYEERRLKCT
KDPSECLGCAYKTRVEQEWEERHLKNQ
REGKDCFATKCRDRLDEEWEEKLLKVK
KDNFEYFCKCIAERCDEEWDEAHLKPS
RDEREKLCECFDAPCSTELDDKRIRKS
KEEQTAFCRMLGAKCDEDWENTRFRKK
REDNNKLKDCCAARCEEDVEPQRFKRK
KDRFPCMKCSCPSSIREEFGQCLLKDE
KEPRSCWKACCTPYIRRELEPCRFRGD
KDAHPCIKCACYELVDHDWEPQHFRID
RDSMKIFAARCKDRLGQDYDECSIRCG
NDCYGAFECKFKDRIEEDLDEPRIRIK
KECAARIKEKLKEQFDPDMDQAVLRCN
KEGHAVWRQKLHDKYDEEFDPIRFRCS
REPWGVFEAKIWETYDGDFEPKWLRLR
KEEMCCIRCHCYDQIETDMWDCILKKE
RQEAPCLCSMCKEAFDSDITDCLLRKD
KEELCCIACSCKSYFDREYCECVFRRD
KGECTGWGGCCKSEVDKEYGDCFLRRK
KSDARGVCGKLKDTLDEEMEEAIIRRT
KDDHDGCHGKVAEPFEPECDERHFKKN
KDAFDCISCCCRPRCEEEWDDPYLKIK
RENLQCFTPILKTRVDEEWDESHLKCK
RDPNDCLPCHCKERFDPEVDEKGLKLK
KDSYKCFACAVKVKLDEDIDEPRIKHK
KESWACLHWKLREDWDNEYDEVWLRCH
RDGPCNFEGACRAAIEVELEECRLRWR
KDERPCMRGYCHNKFEEEFEDCTFKRQ
KEKWCCYRQPCKNLFRYEVEDCMLREE
KERAACLACWMKPGLEGELEEMWIREK
RDEWRELRKCWRAACDDELEEHTIRKE
KEEAAMFRAVFKESMDTDFEECLLRRD
KDDPNTICSWFRPVCDADLEQQTLRKG
KDDMKKFCEGWGGWCEDEMESTHIRKH
KEDLDKFSDCISCSCDREFEKKRIRRN
REEHTTLCSCMSTACEDEVDGFRFRKQ
KEEVEVFCKVWCTCCHEDCDGNRIRKD
RYEIWSLCGCIKPKCDDEYYEAMFRRG
KDPWEAICACVKQRCPEEYGDKFFRCP
KEGLERMCDCWKPGCDSEIWEKFIRMG
KEELPRLFSCFRGMCETEFEEQLLKRR
KDEHQMMKEFFVPAFESDVEAMHLRRD
KDECTPIKNMMVACFEDECWAFCFRKE
KWELAPLQYGVRPCCEQDCEDALFRKR
KEEQDVIFAMITTALDPECETRKFRKK
KEEFPWILPALSQCLECELEERMLRRK
KDGMPKFMSVFRARIDQEYEDCMFRHH
KHPCEACMKYIKHKFEEEWHDKCLRCK
KDVPSCLQCKLREKLDGELEDGVIRFK
REPLCCLKCRCTDMYDEDFDSCVLREE
KDPLACVKPRCMETYEHELDHCVIRGE
KDKLSVIKCKCGEYERQELEDCYFRAE
KLGCTQVKGKCKEKERDEWEECCFRAE
KLSEPDWKKKCCDKDKEEIEGCILLAE
KIRAPWIKRKCGDKDKEQYEGCIILAE
KVEVQCMKGRCTERERDEYESCLLIHE
RDPMKCIKCWCRPKFREDIDEECLRWE
KDALPCFKCSCGSKVDDDIETHVLRMN
KDQFACFWCKCREKLDGELEGRWLRMK
KDEIQCIGTGCTGKIDEELDQCKLRKN
KDDLRHVREVCCAVVNAELACCLLKKE
KEECSSFKRRCCDKLDDELECCHLRKG
KEELKTFKPLVCTCLDGECDCQIFRRE
RESREIIKGVLCAALKNECEAKRFRKD
KERLDALRGALCGCFRPEIECHLIRQE
KDGAPAIEEKFCERWDEDLCCAILRSR
KDDMGCFYSRCCDFLDPDLTCCFIRKR
RQEACCINVTCREKVDGDLNDCFLKRK
KNGVCCVEAKCKEKMDDEFYDCWLRLK
KDEMPCVSRSCREQIDEELEDCYFRRQ
KDEFKCVRQMCVPAVDGELQHCRIRRE
KDEPNCMKCVCSGVFNREIYGGWFKRE
KWEMSCIRAQCKGPWEGEFEDCMLKME
RDGGACMKCELKSGIEPDFDELYLKSD
KDPQNCFSCKMKERFEEEVEEPQLKIK
KDGVDMIATKIHEILDADLEDKCIRWK
KDKFGALKACIRNKWRQDYDDAHMRWD
REVLECLKCPLKYGFSHELDEKLLRVE
KDALKCLRCPIKQNFKDDYDEEFFSCE
KECIEWVRHGLKADLKRDWSEKVFKCE
RDCMSWLNRKWKEVMDSDLDEKHLRCT
RYCAEWVMPAMKTKIDDDVTERLFRCH
KDCFDFLNPRFGDGLDADFDTKFFRCN
KDCFEIIEMRFNEAFENDLDPKFFRCK
KDPAEMMCTTFREWCDDELEEKVIRMQ
KDQWDIICQCVKHQCDNEMDENHFRVT
KEPADKFAQCFKVRVEDDWEERRLRPK
KNAMDALGTMLRHKMDNDWEEKYLKIG
KEPGEPLCTMYKAVLNEEIDERRLKWD
KEACDCLVSTCKSRFYDEYPECMFKFP
KESFACMMTTCRDRFDTDYEECWLRHH
KESLSSIISMCKARFEEEYDDCTFRFK
KDELGCFPESCRSIWEPEMRECIFKRK
KEEMHCLTCHCHEGIDSEMESCLFRRR
KEEMQCWYNMCYPLMDPDFEQCLFRRE
KDEANCIACCMRPSVEEEFEDIHFRKS
KDEMNMLYACFKPHIDQEIEEALIRKR
RETIGCMKCACRQYINDDWEECMLHQD
RDQHPCFRAKCVEPYHHELEKCWLKVD
REPIPCCKCKCKEGLENELGDWLLRLN
RDGNPCLKPKCKEVVHGDVEEWFLRRE
KGGCSCIRGNCKEELEREYHECFFKPD
KEKYACMKPTCKQVYNTDIDECRLKTD
KEDPSVYRGVCFQILDPEIDKCRFRKE
RDDITHMCRCIKHKCDPEYEEIILRKH
KEENKWWCPCLKSTCDEELEEDWIRKQ
KDEMKAMCQCIKEPCGEDFDEVKFRRD
KIDLQPICHCVKEECEKDYQEVFLHRQ
KDSKDWICPCMKSRCAEDYSENDLKCG
KEQMPLVCSCFKGRCDQEWNEMWLKAP
KDHVKVLCACIKQPCEPEIEQQMLRTC
KDAFKFVCAWLRQCCDSEWDDWHFRVG
KDNLKRFIDVLRTRLDSEWEEVWFRTK
KEEVSSFPSPVRPCWEAELEDPALRKR
KDEGDWLSCAINSVVDGELEQRRLRRR
KEEWEGMCQCFKGPLDDEFEDRYFRRS
KDDMDSCCTGLKAACEAEIEERKLRHP
KWEIRYICRCYKGGCDKEVAERLIRRH
KNEMRRFCELWKACCTGECEDSFLRKA
KSECPWLVPDMRKILDCELEEWCFRKA
KEECEFIAPIVREMIEHEWDDKCFRKN
KMCCERCQRALKYHWEDDFDERCLRCK
KSCCETCYKVVKHRFEEDYNEKHWRCK
KEACQHCAEQYKNKLDNEEFERVLRCS
KEPMACCYQICKHKFDEEDTDIILRCK
KDGVSALMAVLKSKFEDEEQDHYLRVN
KDCAELFAVHIRSPMDEDWDEKWLRCS
KEETNMIGQSVKPWLDADLEDHRLRKG
KQERDAFCAGLRGAVDQEFDDKIFRKG
KEDVDWICPCLRAKCNPDYEERFIRRG
REEFGTFCGCIKWHCGPDLEEMYLKYG
RDTMEWFCPCFKGYCENEFREKTLKIQ
KEAFEMMCQCLKQCCEGEVAERMFRST
KDKGEKCCDCLAGMCGDDFEDKRLRSQ
REAAEKFCECYTAQCENDIDSKRIKPG
RDEMERMCPCWAGDCEKEINNRHFRRH
RDERGALSSCITCRCEEELDACRFKRN
KDDMPAFMNCLPCYCDKEVEEPRLRKN
KDEDKKWIECWCPQIEGEIETERLRKK
KDDASKWVDCYCHHMEEDFDPKRLRKK
KEQSGKLCECYVPACETEINPANLRMS
KEDFRMFCNCFRQHCDNEIEETHFKCN
KEESKCFCSWLRGYCEPDVEDARFKKS
REECNDICRAWKGRCDEEYEDKCFKRA
KDDFEMCVGWMRDRMDEELDDKHFRGG
KEEDGLVCCCLAGWCDPEFEDPKFKRD
KDECSQVCKCIKPRCDDEWEQKHLKKS
RDEFHKWGECFAVHCEDEWDPHFFRKK
REELKKICDCVMSICNQEFETVRFRRT
KENIGKLCECINTPCQPEVDGARFKYA
KEEIRTVCKCFPPRCEEEYDGYTLKKN
KEGMNGFCKCMRGRCAEEEEEATLRYA
RNAMNALCKCIRQKCREDYDEGTLNVD
KNDAKQIFKCFKCRCTDEYDDTVLKRH
REDGKVLRTCFRCDCQKDWEDWRFKKE
REEASKLCECWRQNCGNDWDEYRLKKG
KEEMRKLCNCLTWDCDKELDDVFFKKS
KEETQKICDPYVPHCHDDFEAQRFRRS
KDEAEKMYECWWHVLDHDFEKKRIRKK
RDEMDRFAEMMGACFGCEWEGKRLRKK
KDENKAWHPCMRCTMEAELDEHRFKRR
KDDMDRFWDLLPAMFDAEIESRHIKKK
KDPIDKMCDWLGPTCDQDIEDKTLKWQ
KECCEIVIRALKTGLEPEINEKWLRCQ
RECCNKCDNAFKGTLEDEYYDHIMRCK
KTKANCIKCPVRQRWHEEYEEQMIRYE
KDHPCCFKCPVRGRFDEEYDDGYLKWN
RDAKDVLSCKLKEVVDPDWEEKYLRCK
REAHKAFCGKIKERCDEDFEEQRIRMS
KDTMERFMECLKCRCSQEFDEKVFKYA
RESMAQLCTCLKCKCEGDLENFFFRKK
KWDMKVIGTCLKARWDDDLEEKFLRRR
KEEFEPWVACFKTMLDWEFEEKIIRRH
KEDRQCLYCCIRAQINDDFEEGYLKKN
KEEWEKCCETVSARCDDELEKRMLKKA
KEDCHRLVDKMEQKLDQEYDKIRLKKT
KECAQKFKERFKERLEEEFEDCIFKCS
KDPCPMCCQVFKARLNKDYQDLPLRCS
KEGCGVCRAYIKEKWEEDWEDTTLRCE
KEACDVCKRKLKHTVKADLEESWIRCE
KDTQKCLRCGCHGPVDNDFEDTFFRLE
KDEIDCCHCPCEPVFDRDLEKKFFRRQ
KEEQCCMWSKCWEFIDAELEPCYFRKG
KDACDCFTGPCKNRVDNEIDERHFRIR
KDNEDCWVCCCAPRLDDDIDEHRLRMT
KDMAPCLRCHCKDMFRTEVTECVLRFD
KEGACCFHHWCKPLMSPEVEDCYIRPD
REDGGCCHSPCKPMWQPEWEECRIRRD
KEDAGAMAGHIRESFEGELEETTIRRR
KEHLPGLCGAFKDRCEPEYEDVHFKVN
KDPMQVLCGCIRKKCDEEYDDRPLRTH
KDAKGLFCCCLKSACEQEWNDQYLRVT
KEQFPCIKPKCKEVWEPEMEEQLFRIE
KDPFACIKCKFKDRLDQELEDLFFRKD
KDEKHCFKCPIYHVWDAELEESWLRKD
KDETTCVACKMHEIIDADFEPGMFRKT
KDDIPCFGCKIRDTFQEELEDRVLKKG
KSETKMLCACLKGRCCEDFEDDYLHRC
KDDIMVLCVDIQKKLCEDMEEFMFCRC
KNDMHGVCPGMKERCCEEYQEYFMFKC
KFEFPWFCASMKDKCCDWYDEHLFIKC
KFDYTDLCKKLKEVCCPEVEQVWILKC
RGELPEFCKDLKRNCCGDFHEILMFKC
RYEEKGFCKSLRNKCCNDYDETYWFKC
KEEAKNMCRKHRTACCGDVEEEWFCKC
RYQIQQMCKKYKEVCCADLDEKLFCAC
REPADSVCTSLKSSCCGDFEDKLLHWC
REPVEALCTCISCKCSEDYEDMKLRGP
RDAGDALCSDFKRCCDSDIEERRFKFQ
KDSVPVICCCVKEKCDDEFEEAIFKTP
KEDAHMMCTCMESKCDDDYVRMCFRRG
KEECQFFCAKFYDLCESDMEKKLFRRK
KEDMGKLCQNVTSMCEAELEEGWIKRH
KNDKNVYCACLTECCDAEIEENDFRRG
KDEIRMLQQCFACHLDEELDADGFRKK
KRDKECWWGVFVGCIEEEFDPRELRRK
REECDGWCTSLHDCVEPECEDKHLRKH
KDEGQNLSDCLKCAIDAEMEDWRLRKK
KDEVKCLTQWMRPVFECDINEAYFRKK
KWDFESICKCYKGTCDTDLQEKMIRAT
KEGCESICKCHKPPCEKDYQDKVLRVS
KDQFTAVCKCFKASCDSEWQDWYLRVH
KEEMDQFCACFSAPCEEEMEERILRKG
KDPQPCMMAVVRTRLEEDYEDYRLRWN
RDPMAKMCDNVKQRCEEEEEEMFFKWG
RQEWSTLCGCMRGKCCEDYEDHMFRKG
KDEKGNLCTCFKNGCEPEWEDPYLKKR
KDDFRKWCPCFSPVCDAEFEGWFLRKG
KEDMDQLCRHFKGVCEAEMEEKWWRKH
SEPMEMLAPVWCQCVDPECNGKYLRYT
EEEMRILFKALCACVDTDCKQLYLRFN
REPVEVFIACLRQHLDNDCEEKILRMK
REPCEAVAASLRKHIENEFDDKRFKCK
KSQFGCIKCTCKDKLDEELEETMFRLE
KDNMSCLPCGFKAKWEGDYEEFRLRIK
KETIPCLKCHCKNHFEQEVEDHLIKAD
RNHMCAIEVKCKDQIDPDLEECCLRDK
KEAMSCMKTKCRDNVDNDYNECMIRVE
RENAACLRCSCKDMLRREFWNCMLRRD
REDVACYRCQCRTEFQREFQECLFKRE
REPVNCLRCECRKMLRWEISDCLLKPE
REPMPCFKMPCRERYDSEYDDCYIKWD
KDCMGCFKCDCKKTMRNELEECYFHFE
KDEITCLHANIRACYDAEIEDVIFRRE
KDEGRCLACCLPSHCDEDWEPARFRKK
REDMHCVACAIKSQLDGDVEECWFRRT
KEPTCCLDNRCREYWDSDWEDCMLKKK
KDATPVFPSRVRNRMETDWDDPRLKIK
KDPAEWFCPLMRCKIEDEDEEKSFKAK
KDACKGLYPCLRHKMEDDMEDPYFRVK
KDQHEVMCPCLKYGCDPDIEDRNFRAS
KEAMNSFCSWFKGRCDDEEDDAFFRVR
KDTVDALCNCMRTRCQDDYDDHMFRAN
REAAAVVCRTMKGKCEDEFQEFFLRVP
NEPCGAWDKDVKDRREDDEIEVCLRMK
KDACACIQNPFKCKIEEDEHDCCLRVK
RDDFQTLVPMFKPKLEEDENEMWFRKK
HDEVCCFAGRCKENIEKDYSECHIRKN
KQECAMLSIRFGEKYEDDVESCVLNKK
KEEEPKMCDRYCECIRTDCDGQKIRKD
KEEFGMMKKRCCEWYYGECDQIRFRKE
KDDTKCFKCKIWDCLERDCEPYHLRKD
KDECGGCKNKFKDVWDPELDDAALRKD
RDECGCVCARFKECMPCEFDEMILRKA
KDEATMFCQLIHPCFDCEFDDLHLRKD
KDDWEMVCGYLCECVEPECEDRNLRRR
KDSVARLCDCYRGGCQAEWWEQIFKAG
REPVDPICPQYKGACDPDFEEKKLRVD
RESVEVICPCVHDYCDPEFDDLYFKAN
KESIDMLCNCIRAACDSEVMDRLIKGQ
REELEQICTCYHACCGDEFESRRIKAP
KDPIDKMCDCFRPYCDTEWDEATLKWP
KDEPNKWCDCYPHKCNDELEDHRFKPG
KDEHTAFQHCIRCQCDNDIDDKRFRSK
KDENEVMYACLRSTVDPEIEEKYFRRG
RDEESMVMARFKDIFEVDVEDLKFRKP
KEEAPVIQSKLRECLDSDIEDWMLRKP
NEGCQCCEHVIKQKIDDDEREIWLRCK
REACHYCEKGMRGKYEEDELEFVFRWK
KEKAQIMMPHFRTKWEDEEDDCKLREK
KDNMSRFVPIWKTRLGDEYDERRFRSS
KDNHDVCVAPFKHKMDEEQDERHLRGK
KDAIDAIYNCLRCRIDEEMEDSYLRGH
RENFQMMCACLKCKCEEEYHEPIFKGN
KEDFQGLCGCIKDPCDTEMDESIFKRE
KNEIRDLCKCWKPNCQNDWEDTYLKKG
KDDADTFWSCIRCACEHEFEEHRMRRS
KEDTTMFCDCFCAVCHAEVEDARLRKE
REDYEPVCDCFSAKCDTEVEDKFLRRH
KEGLEKICELYSRMCDNEIYDKVLRAK
RDGFEKCCECIIPVCDQDIDSKLLRCK
REDIEPLCTCVQGPCEPELTTKLVRRS
KDDMEVLCSCCAPWCDDEMERKVFKRK
KDGVEVLCACFREKCDQEWEDKCFRMK
KLDLKSICTCFKARCEEDVEDTIIRAA
KQAVRYCCRIIKDKCDDEYYEVVLRCH
KERFDMVCNCFRAKCAEEDEEHSLRDS
KDSFNCLCTCIRGCCEEDIDDTWLRVT
KDAADYMCPCMRANCDGDFEERYMKIQ
KSKKDAFCACFRTDCYKEWEEKIFKDP
KKAFKTICGCLKPPCKGDLDEYLLDMG
KTSFDEFCRCYKDVCKPEFYERILDSG
RFCCEECHKNYLQVWRKEIHWKFLLCD
KSCCEDCKRWVGPALKAELNGPVIECE
KKGCKDCTRMYMELLRQDFDQEYFDCE
KRCCKDCKKKRVSMYRADITVEYFDCE
KDCCKECKKKRAEHVRSDLMAECLHCE
RDGCKKCCDKYKEMWEGDFDEEHFRCT
REPIEACCPKVRECVEPDVDQKYFRCT
KEAMQCLPPAFHQCFEADCDDFHLRVK
KEQNACLKCKCNEEIEKDVEQCKFKSE
KEEMPCMHCCCASPLDDEIEEWIFRRN
KDQITCLKCPCTDYITQEVEDCWLRMD
KEPHQCFKCYCGHPYKGEFENCWLRVE
KKRFKCLRAECHRSLKSNFQNCMLEQE
KKAVCCIKHECAKQYRKEIVDCLLEPD
KEGLDCFRADCCKIYYAEVECCYLRVD
REQVPCMKGACAAWIHHEIEQWMLRKD
KEEQKCFKCHCPDTYKGDIEKHKFYKE
KEGAACFHSVCKRSFDDEVEECRFRID
KEKMDCMAPMCTGVFRGEIESCWFREE
KDNCTCLCSKCHEIYRAEFENCRLRWT
KDDCPHLADKCAEVIDCEFDGCHFRRN
KEDVAMIAKWMRPCVDSDMDPFRLRKS
KEEMHQLCNWLWNKCDDELDPQHFRKC
KEEQRRFCECFPVNCCDELENERFHNC
KEAHRYLCECMGCRCCNEIEGYRLYAC
KERDTKWCDCIACQCCNELDAHRIIEC
REKWEYCCKAMASKCPDEFDARRFRYC
KEECRTLCKCVKHMCEQDLPEFYLRKK
KEELNVLCNVLKTYCPGEMEEGILRRH
KDPCGFFKKHLKDKVEEDEDDVCLRWE
KDEIWRLIPFFRCVFDNDLEDFLLRRK
KVDISAWCRGLKDKCDTEYEEIVLRRS
RDAFNQLCKCWKYKCPEELYEDFLRVC
RNAIRKICDCIKHPCDPEWNEQILKAK
KDEQAWIKGCIRCALTQEFDDLRLRRE
KDDVHWFHCCMRGRCRDDITDWIFRKE
KDECHKWANVFPGRLEEEWEGCRFRRN
RDEIGKWEDMVSARWDPECEGGLLKKK
KDDHTGLHACVRNACEADFEEAHCRRK
REEMEDWGNCIRCKCESDMDDRFLKRK
KDSAMKMHDCLKCKFENDFEDFKFRHK
KDDINAICACMRHRCDEDYEDTMFKHG
KDPCQVFNMCLKCKCDDEWDDCILRWQ
KDGCNAIHAVIKGSLETEIEERWIRGH
RNGIAALRGCFKQKLHEEYEEMVLRAD
KDAIKVLRVHLRNKLKQDYDDTWLNVE
RRKITVFKVPCKPDYKKDYGDCMLDDE
KKQMPCMRQWCKEDFKRDYEDCFLEIE
KKAVCCLRCACSGWYRSYFETCVLEYD
STKIGCWKQDCCKWWKNSFGACIFDED
ERKVDVFDNWVCPPMNYKCRGNYFDEK
ERKWSVYHNVICRCLRRKCRGCELDER
EKRMQMIENPMCRCCKSRCRGFIFEEK
ERKMGGIKHIICKCLKKKCKGCILDEE
DKKEKVYMGFMCRCIKHNCRTWHLEEE
ERKMKELIKYFCPTVKRKCRAELFEEE
EKKGRWWHPQVDKCFKSKCKNELIEEE
EKKWSILPACLCKCMKCKCRSMWFDED
ERRMKEMTRVICRVFKRKLRCQWFDQN
EKALKIMCAVLVGCVNSKCKRDWLDFP
EKSDKWIVNYMCQCFRPKCRGEQFEAQ
ENRVNVLRKGLCGSWRPKCKSAFLEED
EKKMDPLATDWGKCVKTRCRGKYVEEP
DRKMRWVMKLICKCIKSRCRKSYLDFT
ERHMNDVVRYYCKCISGRCKCPYLEVS
DKRLKEMVKTYDEHINHRFKREYLDEG
DKKIEWLCRELMRMMRQKFRAMILEEN
EKKLDGVCSYVEPEICPRLRKSYLEEC
EVKGQKFCENFEKKCCHKIKRGVWLEC
DFKGKAICGCIRPKCCQKWRREFIWEC
ERTKKDFCHRWYDQCCQKMKREELWCC
EMGIKSLCAKYEEPCCSRWRKEFFFVC
EKKVNTICKCMDNDCRKRRRKRMVDTT
ERGVKTICHCLDADCKKKRNKMMLEVN
ERPWPCLRAMCDNDWRKKRHTCMFEPD
DRKLPCYRSCCETEMKKKRKPCLWEED
EKKPCGVRCECDRWFKQKMRKCWLEEE
ERKLSCIHARCETQYKTRFKKCLMDDQ
EKKMGCFEDWCLRVMDSKIKPCHFDEK
EERDDCWVGCCHSMIKPKFRDCRFDEG
ERKPNCWEHQCCKIYQARCRPGYLEER
EKKRGMYEPAFCQELNNRIRCCEIDDK
DKKLPEVEKILCGALDSRVRCCLFEDK
ERPFTVLEGGLCRCLKPKCKCNWLEGK
EWPATSIERSLCGAFERKLKCCILYQK
ERAFRCIESPCCRGMEKKLKCEYFEIK
ERTAQMLEGECCKCFDPKVKCCALEIK
ERDLSWMESVCCPDLEKKFRCCFFDHK
DRRIACVYACCPSYFQPKWRGCLFEDK
DQKVCHLHEMCYQPWKSRMHRCVFDEE
DDKAGALYPDCDKVWKARLKRCVLEEQ
DKAMGGIRGGFEHELRKKMKKYYFEFD
EKALSALMTPVDHDLGKKRRRCFFEVG
EKKMSHMRHECCKMLKNKFRKCILEEE
DRRMEDFCNCYWQVCKKKLGSKYLEDQ
ERRVNPMCRCLVHYCKPKLKPTMLEDS
ERRPQWFCRCVERVCRKKFKKADFDMG
DRNPQAWCSCFEGPCRSKVKKADIENR
ERSVCCIGCAIEGGLRERMPKCLLETD
DKALTILPVQLERDMKSKWRKIIFEWQ
ERGCKGCWGPLEAPLRTKWKKDFIEVP
ERACNYCGKAMDGQVKKKIRRQMLECS
DKPMTVMVSLLESNLKKKHRKIWFEME
EKRVGCVAGTCEGDFKRKYKQCIFEED
ENKICCMKNICYKVYKRKLKKCWLEED
EKPGCCIECECMKHYKEKIKACVLESQ
EHRVACVTQDCPRYFKRRMRPCFFEFE
DKAVPCIWAGCEKMVKRKLKKALLELD
DSALKVITPWMEPPMTKKWRRWYFDLD
ERGIQIFCAVVDQDIYRKYKRVYFEYP
EKPWGCVECTCDNELKKKFRKHYFEPE
EKTGKVCATEIEKDMPRKYRREYIECA
ENACEYCDTALEGCIDCKFHKAWLECR
ERCCRECYRWIPQEMNKKMRAEVFECG
ERCWKICKADMGRAIRKRLRGEEIDCD
EKCWRTCRNDFVKVYRHKLKCAFFDCE
ERAADYFKDDFCKVYKTRFNCGWFEVE
ARKINTLRQECCRAYKAKFGCPMMEED
NRKHPDLRRECCRGWRAKCGCCFLEYD
ERAFKGLPSEYCKCHKAKCKCGMLDAQ
SRKVKMLRREWCQCYRGHCPCEFLDND
DKKVHPIHQSLCNCIRNRCHCYFLDEE
DKKMPEIRHAFCACFRGKCRCYWFDEE
ERKFPIFRYVVCGCIKRKCHCAFLDEE
EGKIKDMMSERCKPVRERLSADLFDEE
EKRPRVLVTIICKHFKHKFKCDYLEGP
ERNIRDVVKMYCAMISARIKCDYIDGA
EKKTEEICKEMVKCCRSKIRTGELDEE
ERKVQEVCKCLVPECRARMHPPVLDED
DKKWQGICGCCGPTCRGRMRRCMFEEH
EKKMGCYEHCCYHPCRSRFRKCIMEEK
EENACCIEAKCWDKYDKRVRKCTLRYK
EDNMTCLYKKCCQPWESKCKCGLLRQK
EQEVPQFAKTCCAAIEPRLKCCVFHRK
NGEAAGLEGKCCDTYENNIGCCILRRK
DYELSHLEDKCCNSYDKNCWACILRKK
REDWCHLARRWCECIDCECNACHFRKK
RNPCEVLYGKLCDCWDADCDAKHLKYR
KDAVDVLDKKICNYYEQEFECRMFRVK
REETTTFDSRMCERFEHDLDCHRFKKK
RDEITKFEECLPPSIESEYEPVTFRKK
RDEPKMFEPKFFEKWEEEVEGMWIRKR
REEMSRFCEKYKENCTQEFDGRKLRKS
REEPSVLCGWFRETCEPEWEEHYLRKC
KDNNDVLCGCIKCSCPSDYEEWKIRAG
KPEFKVLCRCLKPRCCEDYEDVFMCKH
KIDQHQLCNRLKDDCCHDYEEMVFCRC
KYDPAPFCPSFEGDCCDPYERIWMIRC
KNETEPLCEKFDYDLCKDREKKMICRC
KCEFNQLVQVYEGDICKEREKPAFCKP
KHEPDTWCAVIKADLCKEHENRHLWRC
KREVEWLCGPLRQDFCKDREERLICKC
RWTTERVADEYKKDFCGDYHEKFVCCC
NCPCEDCCNLYKAEICKEYTDKCFFCC
KDTCEDCRKSYKDHFPPELEEKCFRCP
RDDVEAFMAWISDNLEEECDDKWFRKQ
KDDVDYLGRMIKAYFDYELNEKIIRRG
KDEMCCWPCHIKDQLNPELDELRLRRG
KEEGPAMAGKCRDPISHDWEECKLRHT
KDENACFKGLCQAWIDPEMDQCQLRKD
KDEHACWKAVCAGIMDAEIYSMHFRKD
KDDLSVLGCGLKGTMDEEIEEPMLKRK
KDSDGCFRCGCKGMVNPDIEESRIRCE
RDDMAIIKAGLLGWWKGDMDGVHFRRE
KEDNECIACRCPDGFRGEMDKHKLRKS
KEEIKMFTCHLRQPMEHEWDTTLLKKK
KPESKCITNKICDCIEPECDPDTLRKR
KEEYDPVEARMCEPFEPECDSRIWKKK
KDDMACFANGCKETVEDDVDDCFIKHQ
KEDMSCIPCRVYDHCDEEVEASRFKRN
KDEMSALEAMLKCCFETEVDPVYFKKK
KDDMPHFATMFKACWEPECEEQFFRKN
RYEVKGLWGCLKCRLDEEYRDPLFKKR
KEEIPNFHQCLHCCCDQDFYTCLLRKR
KEEHGRMWDCYKCALDAEVDSMRFRRK
KEPWEKLYDMLCQCVEQECEPIRFKGK
KEERECFTCAWHGCLEEDCDTKRFRKS
REHCEMFCTCYSPACDSDVGEKTFRMK
KNAIERLCECYAGMCNGELTEKLLKIQ
RDAFDRVMDWMCEGFEPELDCRYLRLT
TESADRIYDKEAQAFESEIHGKMLKLK
EDPIEKFPDPWCGCWEANCQGKYLKLR
SEPAERLSEAECGALDTECAAKWIKWR
KEPYEKFFDGYVGCFESEFEGRWLKIK
RKKDAAYKAPFCPCLKAECEAFSLYEE
KEKDTFYKAMLCWCFKQDCDGSRFTEE
KSKLAMLRAEICRCLRSDCGAIIFRED
REALDVFKEHICNSFRDDCCCKCLRLD
REAMEILRACFCACFRSECDARYIRIE
RDAVDKLPESYCGMMDSDMDCKRFRKP
KDNYDRFCERELECFDAELDSRKIRAS
KDKLERLMDKETDALPKELDPKRFRAP
KDTQEKLVEKEMEPVDPEMDERNLRMK
REEANKLAECIAQCFEGDFENPRLRKR
RDDLPKIGEAMMATLDDDFEHWYLRRK
KDDPQAYADGCCGQLDAECEGGRFKKN
KEDPPQYKNGVCPGLESECEGGHFRRE
KEDVDQLVSMCVNWLKAELEQCRLRKD
KDTQGALKGVCCAVLQDEVEGCRLRRE
KENIPCVKAKCHEMFYQEMDNCWLRLE
RDEIQCLRTRCCEPMNHEFEHCHFRKE
KDDFNCIRCKCKEQVNPDLPDCVIKRE
KEDNGCVNPQCKDTADGEFEECHFRRQ
KDPPPCWKAKCREYIESELEDHRLRPK
KEATGCLGCKFREKLEDEDDEYRFRVK
REAAKCIRCAVRAALHRDIDEGVFRFD
REDCTCFRCKIDDGFDPDFEKIMFKKD
KDHNEAIVAAYKGALDPDVENKRFRHK
KEDWQCLSGGCKPDLDNDFQDCMFRKN
KEEVGCVRCACKGWFHEDLEECMMRRE
KDSAGCLRSVCYQWVDNDMEDCILRRD
RSEYTCFKYCCWPAINAEIDKCFLRRE
REEWGCIKHHFADPLNGEIETPKLKKE
RDELQCVAPCCGQMMDGEIEGCLFKKD
REENSCVAPCCKDILDQEVDECHIRRS
KFALGGFKGRCCDPYDGDLEGCLLKSD
KDTWGCIKSRCYEMYKPEFDKWHIRAE
KEDNACMKCACTGMFRKEVESCNFRKD
KDEKTVFRAILKYALHTEIEDIFLRKD
KDNAPAMKTAVKGCWQPEVEEFRLRRE
KDACGCCTPMCKEAFDPEMEDGYLKVK
KEELGPVYTWWHTCFEAECEDPVLRRR
KESNDKLWSCIACNCEEDMDTRRLKRK
KEEWSKVCECYVRICDPDIDARRFRRH
KSEIRPLCECMPASCNTEFEQTYFKKD
KEDWSAFCDCLPGHCTNEMEPFRFKKD
RDTFQVLCSCLECNCNNEIDRARLRSD
KDQCPVCCPCLAPSCEQEVESVHFRCE
KEQCQYCWGMWRPKFEEENEDRHLRCR
RECCEMFQAGFREPVDKDFPDRVFRCN
KEAYECFQCGFRAKIEPDWDDKYMRCR
KDQQDCCMCAIKERIDDDLEERSLRCP
KDCLDICKQMFQPMFEAELDNRRLRCE
KESGARCHDIIHVYLDPDFDPARLRCP
KEPCDICQAVVKSHVESEFEDPYFKCK
KTSIDECWKWWKNEMERDYMDRFLRCQ
DHCCDECMKWYRGHLEPDMKEKWMRCK
EDGCACCECKIKTQMETRMREIWFRCK
EDRVPMLIAPMKPRIEERYRDCHLRDK
EEKADAVCQCFAYVCENRIRNHVLREK
EEALSALCGCWYGGCEGRLKRPPLRAK
EKKMTPFHQCLECRCETRLKRVPFEEK
DRKFPFFAVQLEPQCSNKYRKVFLEEN
ERAVDCFMCSCEKYFRKKMRKSIFELG
EDTGCCFAPGCEPELRRKLRKCILETD
ENKMSCFTEACESYWKHKIKKCLLDEG
EKKKDCYVNVCWGMLTGRCKKIEFDES
EKKNGCFQCCCDSRLHDKYRSMYLDER
ERKCQVCEAPFGSGYRGKWKGIWFEER
ETGVACIPSEMMKQYRNKFKPIFLEVD
ENCCGGMDGEMVKDYRKRFKGTCFECN
EKCLDALDQGFGSEMDRKFKMSYLECK
EKAWPVMEAELMKWHDKRFRQVDFDMR
EKKIGWLMQEMWKFWRKRMRAPILDDT
ERRFEAFCSEMQRLCRPKIKRHIFEEP
EKKFKKLCEAIYACCRPKMKRIIFDET
EKKIATLCGAFESKCDSKWKKWELEER
ERKLGLMCNCIDAPCYKRWKKLVLDEP
EKKYKRMHACMETACKNKFKKEYLEEE
ERKFNAICGCMEDMCKHKMKKAYLEQD
ESRVQLFCPCMEPGCRGRMKKAFLDDA
EKRCQVFYAHLERYMKNKMKKMFLEDQ
DKRFGVMPAVIDRGFKPKIKKGMLEES
DKKVEWFHECIECACKSKIKKSDLEYD
ERAIGWLDPCIERDCGKRYHKALLDAG
DRGLPMMMACLEGECKRKFKKMYIDWN
DKSLTELCRCFEAHCRDKWKKSFIEYH
ERALKYICNCFPCSCDSKYSPELFEVN
EKPMQMFEACFTCACDRRVKPQWLDEK
ERGVPPFETCLPCPCDAKMKRKVIDWK
EKTIGCVETCCPCPMDNKWRHCFFDLK
EKTCTCMYPMCQHAMDSKFKGCEFEQR
ERPARCLECQCSKQWKHKFKTDGLEYN
EKKLGCVPGSCEGYFRKKIRSCVIEDP
ERNTTCFISPCEQSMEKKVKKCDFDDK
ERRNGCYWAACERWMHAKLKKGEFDEH
ERRDGCFTCCFEGPLKGKWRRQYFEES
EGKVGCWGCPCETALKGKIKKWVLDDN
ERKMDHFCQELGRPIRGKMRGSLLEEG
EKKIDALCTMIGAWCRSKIKPKVFDEQ
EKRMAKIHEDLERQCKPKMKKMVFEEN
EKPPRYVCHCVEGACKRRLRKWYLDIS
EKKMGGVCGWCEPVCKTKLKRHYFEFS
DKRVKPFCPCMPPCCRSKWKQQIFEDS
ERKWGCMYGCCQPKCREKMKRPVFDER
ERKPPCIMPECCKAFHTKIRSCYIEDN
EHGCCCLHCGLEPEWREKIKKCLLEGD
ERGMDCFACGCDTPVKNKWKHNWFDAP
ERKWPCWAGSFEHCVKGKCKKQMLDEQ
EKTMESIWNEVCRMMSGKVRCKWLDAP
EKKFDAMIGYWCKCFNAKCRPTHFDQK
ERQVGSIMPCLEGPCDPKMRKMIFDEK
EKRVNIFEACLDCAMDRKIHRHFFDDK
DHTMHAFDSCLRCQCEKRVRDPFIDIK
EDAWSAISGCMRSRCEERWREHYIRIK
EDPVTTLDTCFPCKCEERWSGMALRAR
DEAFEKFCKCFECRCDGDFRKKMLRMS
DDAFEPLCACFACACENELRDKMLKVR
EEAFAALCACFTSRCDPEYKGMYLRVG
RPPFDLICPCLRGCCDTDWEEKMIRYN
KDDMPRFPECIKTPIENEIEEVILKKR
KDEHPCVVGKCGECFQDECEQSRFRKR
REEYKMLKYKFWEELKSDCDPGRLRKE
KEEMQVWCTAIGACLECECEGKRFRKE
KEDQTVFQGIICSCLESECDQTYFRRK
KDEPKVWRPKVVDLYHREMQQVWFRRD
RDEVKHLRSCIGAKIDEELEGWKFKKD
KDEVKCLKCTLTPCYDGECEPYFIKKG
RDESKVYKSGFCPCWSNECEKYRLKRE
RSECTGFTEVMCACFEEECDGEHFKRK
KEEICRMLDQLGTCIERDCEGVLLRHK
REEEGCFHCCLCECFDNECDGRRMRRR
KSEMPCIVPLCSGMIQTDFEPCWLRKG
KEDKSCYTKVCWPVFHDDIDPCYMRKD
REAKQHYGHCYKGCVDPELDEKYLRCA
KENREHFCPCFKDKCDDEYGEKKFRIK
DEQFPTICTCMRCACDGDWHEIMFRVN
KSNFRVLCPCFRSWCDDDMEEMYFKVD
KQGVECVCGCMRPKCGDEVEERFCRAA
KEDFPRVPQKWKEYFDGEIEEGRLRRG
KEEFTCLGSICKACFDTEWDECIFRYN
KDKKSCFKMRCKGNYNGELEDCHLRDE
RDPMCCFPCRCRHKWEQDFGTCYFRAK
REEIGCLKRVCKDRFYEDYYDCMLRRE
KCDHHCWKPACKGVLQTELEDCHLRRE
KDDWGALYKWLRHPFEAELEECRFRRK
RDDMRRFADIFRVCLESEIEEQIIRKS
RDPMEKWHECFKCKFDPDYDEKNIRGR
KEGIEKMCYCWKCACEKEFFEKILKDK
KDNVQKLCDCVKQRCDREWGEGWIKAN
KEDVEVFCACLKSHMDNDWEEVYFKVK
RDPMEWVCPCIRSRCEEDIWEKFLKGQ
KEQIERICDGLSAHCCEEFDTRRLRPC
KESEECLCCHLWEKCEEEMEPKYLKVN
KDGVDTICSCLPCRCEEDFGGKYFKGK
KEDLDRLCGGYANACETEIYNRMIKPK
KDDIEYLCPMYMGYCQEEIDPKRLRKG
KEEKDYFCRCYRGMCDTELDPRNLRRN
SDGFTALCPCLRPPCEQDWEDAHLKMK
KEDMNWVCKCIKGKCNDELEDMYIKRP
REPLHWLCPCWRSKCDEEVGEWILRFT
RDNVHRLDRCFKWRCEEDYDEWIFRTK
KQPMQYFGHCVRARCDDEYPEVCLRFG
KECVDYLCQCFRGPCEPEFDDRYLKVK
KDERPAFCARIREHCDAELDERHFRRG
REKADCVCPCCKERCDDEYTDHKLRES
KEEQAMYKECLKCGISREFDEIKLRRD
KEELWAFGMCFRCPIDKEFEECFLRKS
KDQWQGFCGAVKPGVDPEVEEKHLRKS
REDSHAVCATFKSKVEDELEEHKLRRQ
KDEPSRFCECWKSTMSDELEDKRIRKP
KDDMNSLCSDYNKMCCAEWEDNILRRC
KWDLKRICAQYRRRCCQEDEDELFCRC
KMDKGELCRDMKKDCCTEVEGFFLFRC
KNDLNGICPDLKKECCPDWEDDFFCKC
KHDLQGICREVKRTCCTEWYDFLICKC
KDEGGDFCREYKKACCTEIEERKLMRC
KEDCARLSDCLPSHCDDDMQQIRFKRK
KDDCERMVEVWKGAMERDFQEKHFKRK
KDDMEWIVGCWRPKLDDEYEDHWFRRG
KDEVKIMMAAVCCCFWDECDSVRFRRE
RDDQEEMVKRCKDVLEQDLDERRLRKA
RDDPKPFAAAFKPKLDEDYEECWCRKK
KDEVKYVHKIIRAVMDADLEEAYFRKE
KEPGEVWGPCFHPCCEGEIEEKYLRPR
KEGSDIFCTCLMGNCEEEFDGARLRGS
RDEWSMLCQCWCPICDDEVDPHHLRSN
RDNVEKICECMGPPCRDDWESNKLRAE
REPLEAFCDCYVPCCDEECDGRKLRTN
KQSCEALCSCVPGHCDDEFESRCLRPH
KEDFATLTPCIYCSCRQEFEPLWFRKE
REEINSFCSCCSQGCEGEFEACKLRRD
KDERKRFCPCWTPPCEQELENEDLRRQ
KTDFGSICSCFYGWCDEEMEECILKRS
KDDMSIICDFMRGMCDAEIDEYRFRRS
KDEPDGWCECYPSCCEGELDERNLKKN
KEAFGALVELFRQKLDEDWDDWYLRLK
KPAVQMLDPCLKARFEGDYDERYLKAK
RDACGAIQKMVKQCMDHDWQESCLRIK
KDCHNVIGVRVRERWDSELDETRLRVK
KEAFKVIKCRLMDQYDGEFDPGMLRTE
KDGMNMFHAGLCDCWRNECECGFFRMD
REQCQLFKEFFCGCLDPECECVYLRAE
REDPGMWKQWLWNCLSRECDPMRFKKE
KEEVDAWCQALAAWCEQEFDGMRFRKK
REEEAAYCDCLSTKCWEEYEDLRLRRG
KEESNWFAGCMRSCFDADLEEYYLRKT
RDEPDKFVELFQCTLDAEFEGKHIRKR
KEDKDKFMTMLAPGFEGECESKYVRHK
KDELEIIAFVVHQCVEGEIEDKWLRKR
KEDAGGMETCLKCRLENDWGEKVFRRR
REKFNVLWSCCKTRIDEDYDECTLRIK
KESCQGCASMCKARVDEDYPDCWFKGK
KEAFSYICSVLKCRVEDDYEDILLRAH
KEPMRCIACAMRSRIDEELEDDHFRCS
RETIHCFKPGCGGLVREEVENCMIRRE
KDEPTCMAAICQYVIKAELDNCRFRKE
KEDRSCLHQMCDHKFKDEVENCKLKRD
KEQIGVLKAHVRHKMEDDEEDCLLRAQ
KENPDMCVPVFKGKFDDHWEENRIRCK
NDCCEACNTKITEVLEANLQDKFLKCK
EDGCDICWQRWREMMEKRFRTKTFRCK
NDPVDVCLTCWKAWMEGDLHEKYFRCK
KDDVEWCCSIFKAAFEADFQEKFLKCK
KDEVEKIIECEKGVVEGDFHEKHLRKR
REEVECWWGVYRPWLDGEMTERLFRRK
KEEIEGLCGCVRVHCDRDVEEKVFRKG
KEAAEKVCECWPPKCDEELDARLCRYP
KEEAHVICSCFLGLCEAEFEPMWLRKD
KESQNAFCNCLACGCSNELEGYRLRRG
KEEKSALCNTLLGWCEAEIEPKWFRRR
REETEVFCKKLRECLSQDIDDRRFKKG
REETKCMVAILRQCLDCEVDDNRFKKK
KEEIKALPCPMKSAWEDDLTENMLKKR
KEEKDSIWAWVKPPMDPEVQDKFIRKK
KDAMDVLPACFRHCMEAEMAEKCLRLK
KDAKEFMIAAFRGKMEEEFDEKILRLR
KDGMEFFQCCIRCRLEEDWEDKIFRDS
KDQAEMLTTCLRDTLDGDLQEKYLRIR
KDQIGSLVSWLRPRFDDEWEDWIIKTR
KDEMNCFWSPCRQIMEGEVEEKYFKKK
KNGIQALQKCMRARLEDEYDECQFRVR
RDGVNSIYGPCKDKWDDEYEDCYFRVH
REEMNCLAAVCRDKVESEYTECALRKK
KESDCCWKAVCREVMSAEFEECKLKNE
KEGHGCFACAFRAKVDDEIEESCLKMA
KDKRENVVKAYKKKIGEEESEKGLKCA
KESGELCLAEMKKKIWEEEEERNLHCP
KNKVEMMCGHFKDGCDSDLEEKLLRDC
RESFDVLCGMFKPEFCKDYTDRRLRAC
RDPWDPLMGWLKPDLEKEFREKCFRVK
REAITCIEGKLCDCWEEECEPIYLRVK
KEGMRKFFQRYTDCIEGECEPEKLRAK
REPMEKMEPCYKPMLEQELNEKILRGR
RECQECLACCWKPPLDGDFEERLLRCT
RQCKDSIYPCFKCPFESELEEGYFRCK
RDSMQCLATRMKDKVEDDYTECGLRIK
KHACCCISSMCKNKFEEDLEDCFIRHK
KGSVCCFMNVCKHKIDEEWSDCWLRYK
KERMGCFQPMCKERIEEEYDEAHFKMK
NEDWCCMYCYCRRHIEPNFEECYFRKK
EDDAPCFEGCCSCNWDRRLKGCTLRQK
DDPKTCIYPMCKAGLDGDWRDDEFRVR
KDEVTAFNACWRAGWEGEMDEMFFKKN
KEEAHEFCKCVRPICEAEWDEIRLRSE
NEKDKCLCCCFKQRCYDEYDEWRLKAS
KDEFKIICAHLKDKCGEEYEDIICRPG
KDDENVMCECFCPRCDEELEPRRFRRP
KEDFARFSECLHGHCDEEMVEVMIRKS
KEDQGLFCRCVKAQCDEEYEECKLRAD
KEPMEILCAFWKSNCDNEWDDKYFRWG
KEDMECCAGWVKPGFDGEFEDWWLKHT
KEETNALCHCLKCCIDGEIETKILRRH
KEDFQVIHACLKPCCDGECEDRFVRRT
KEDKGYYNEPLVPFWESEFDAIYLRRD
KEDSDAMPGIICPWVEDECDGRRLKRR
KEQCERIVEVVCAIFEPECDGRHLRVK
KDPREVFTAILRPCMEEECEERYLRWK
KECFECCSCTVKDAVEGDVQDRYLRCK
KEGIECCWGLFRARLEQDYEDRLLKCG
REPLEMVCELWCGTMEEECDPKHLRVS
KEAHERFYEVFGCAIDSEMDPKWLKIR
KEQLDKLLEVWVGFVDADVEAKRFRRN
KDDASMLHHCIWGYCDEEVEPAWLRRE
REERAAWCGCIMAHCDDEFEQVSLRKG
KSDGYRLADCLKCKIDDDLEEMYVRRK
KDDQAKFCPCFSWQCDDELDPMRLRKR
KEDEEMYHPCFTVACDEEVEKGRIRRD
KEEAETFCSCVKAACCKEVEEKMFRRC
KESWQMICEMVKQKCQDEEDEPYLRAG
RGDCRMIAPNFKTRVEDDWDEDCLRRK
REEADHFVPAFRGWVDKDVEDKWFRKK
KNELHAIAAVLKSKMEEDMEDKMFRKK
KEAMPCVIGLLRAKLDDEWEEYIFRGN
KEEIPCLCCAVRDTIDEDWEEKWLRRT
KDDTAVFKYCCCSRCDDEWDPCHFRKD
RDEPPRYGECITSRIDEEIENVKLRKK
RDDLKRLVEKFPQKLDEDWDNELVRRG
KDEESKWWEFIKSCMDDEIEESKLRRR
KEERDKYYEVFAAIIECEFETHRLKKR
KEDQQKFAEAVSSYVDPEIESWKLRKS
KEDDGRYIECMCHACDNEIEAYRLRKA
KEENDRLCECLGVQCENDMEGIRFKRS
KDDCKTLCTCVRAACDNELEDSLIKRP
KDELQAFCNQLRECLECELEEKLLRKH
KDEWPHICECMKACCDPDFEDFALKRG
RDEIKRVASHLKSCIEPDIEEWILRKK
RDEWSALWGLLRAAMEAELEELHLRNQ
KEDAEALMARLKERWDEDMEERWLKQK
KESHKCLSARIKESFENDYEEQHFKTR
RECAQPFHPYFKQNFETEFQDKVFKCR
KHCCDRVAHKYKEGLDTEWYDRWIRCK
KEAWDLCQCSIKEGIDTEMDERHFRCK
KEPCEQCHKVLRQQMEQELEDRMIRCH
KDPCEKCIEFYHSCIWGEWQDKLFRCA
RDSCEFCIGVIKAYLDNEFGEKCLRCT
KEGPERCCDMYRGGLDNEIYERRIKCS
RDCGNKMTDMFGAALDADFDAKRFRCK
KDGHEKCAEAFKGSFHKDYEEKYLKCA
RECVEKCMEMVPARFDDDFDQKYLKCP
KEQPQKCCEVYNGYIDGDFEDNRLKCH
RDEINAFCKCYRKVCGGDVEEKYFRTG
KEELSKVCDCVKAGCCQEFEEQMLHKC
RDENPKFCPNLKGLVCAEVEDNRFIKC
KEDRKGFCGRWGECFCPELDPERVFRC
REDYRSLCGTYTQVCCGPLETEKLWHC
KDEDQWICPDMSKKICEPLESKKLWRC
KHEVEGLCVHLKHDCCNEYEDRFLMRC
RENHHRICDYIKEKCCEPYDELRLITC
KEDNNALCGGLRGRCCEEVEEYRLIRC
KEEMNNLCKCMKANCGEDIQDKRFRRA
KDQWDCVCCGFRAKCEDDWEEQHFRPH
RDECSVWCPMFVPCIEQEIDECRLRKS
KDEICCVTCSCCDKFDNDLEACYFRKT
KEEKGKFMEALVCPMEPDVEAVYLRRK
RDDIAMLKVKVREKIEDDLQECLFKRK
SDEGPALDNKLCDKWEQDCPCMYLRRK
KNEHEGMDSKFCESVESEIYCHLLRRR
RDDMHALAAKMPEWIESEVDGHWLKKS
KDDPPAWDQKMTERYEQELDEVRFKKK
KEEWHCFPGRCYEAWSSDLDPCYLRKE
KEEFPCLGSPCKEQWDEEVEDSMLRKK
KDEFTCMNPPCKPRVDTEIEECMLKRG
KDAASCFRTECRKWYSPEFYECMLKRE
KEGFGCLKCACEADMKNEMEDCLFTVE
REGHKCFKCGLGSALKEDVEKERIHKE
RFKLACIKCAMRSKLRDEYEPCIFRTE
KEPDKCIRCHCDTRWKEEVDKAKIRVE
KESFKCFACCCPPRISDDWEGDMLKLE
KEDRDCWTPVCGPMFEHECESTYLKRR
KEEKRCIPCRCPENFEGEFDQSYFKKP
KDEAACWKNKCMEDINDELDPCALKRE
KEEKCCIACRCADGMDREIEACVLRHP
KDPRSCYKAGCANKLEDELDDCRIKHE
KEEVGCIKHHCADVIKPEWDGCMLRRE
KDERQCLATRCASVMDPEIEGCHLRPS
KEDMGCVKHRCVDLESQEILNCMLRRD
REDYKCMKNPCCHKFNDEIEGVKLKKE
KEDPCCLYCKCVEKMPQEMESCMFRKR
KEDMHCYHQVCMAWVPQEIETCYIRKD
RNGMPCFKCRCGEEFRREFRACLIRPD
KWSVACLKCTCGESFRQDLQSCMFRNE
KFHFQCLKAKCGDKEKEAMESCFLVWE
KLTIACLKDRCEDNDMDERYRCVLIFE
KDQMRCFCCCFEHRCREEYDKEHFRAD
KDAPDWFCHCWSGCCDGELEQKWIRIK
KDQMDALCSCWRGCCDHEFEERHFRQR
KEELNQLCGSMKDGCDQEMEDQLIKKQ
KEEIKNLAPCCCQCCDSECDCDYLKKP
REQKKCVCHCLKSCCYGECQDEYLRKP
REEHDRYPPCYRCKCSEELDDRRLKKG
KDEDDGICDCIKCKCDDEEDDARFRAS
RDDMKRMHECLGCYCDDDLEPELLRHH
KGEWKKLCDCVKGCCDGDWENQMLRKD
KYPMNWFCPCFKGRCEDDWQSQFIRIN
KEDPEMFCWCLSCNCDDEVEDRLLRYG
KEKAEKVCECWACYCDKDLSPKMLRAK
REAHEMICQCYYERCEQDLDPKKLRMK
RHDMEKICDCYSAGCEGDIDNRMLRRH
KDPHEVVCNCIKQPCENDLEERYLRMN
RDAQQPMASCYKARCEEEYNERTLKFK
RDEDGCLVCWVKRRIDDDWDDVRLRTK
KQCMEALDARIKEPLERDFEEHCLKFK
KEAFEMMGHKVKEQMDSDFSDKMLRVK
RDGAECFVKVMRNKLEPEWDDRNFRVR
KDSQDCIMAMVKGPFEQEWDEKRFKAQ
RHPFRCLNGWCKSRFEEDEEECLFRFK
RQGLNKMYDILKGRFENDWDEKYIRWK
RDPINCVPGCVKEMLEGEIEDPHFRVK
KGTFQVLWEFIRASMDDDYEDCWFRVN
RAAVRCLIGGCKDKMEDEEMESIIRLR
KEHCERCWEIYKASMEDEYYEKIFRMK
RQCCQRIAEHLKHRVEDEYDEAALRCR
RASCEMCIQLMKAKIEDDWMDRFIRCK
KAGIEKCHEVIRPNMEGEFYDRMLKCR
REQQDKLMDFYYPMIQHEFEEKRLRAP
KEEAGKLVDFVQGCVDAEVEGARLKRK
REEHQMMSRKICNCYEAECEGKRFKKK
REQIKWLHGKFSDCFRCDCEAQVLRKE
KENAPCFHCRCEDVFSAELENCRMHHD
KKGWCCVKCGCVGPVKEDLEACYLDHE
KYKYCCLRCDCETPWKDDIESCCIYEE
KRKCGCMHCGCDDSWKEDFDRCCFETE
KPTCPCIKHECERQYKPDYDKCIFYAE
KLPVPCIRAICNRKYKEEDYNCLFYVE
KEPICALRGPCKNRYKDDYTECLFRSE
KSDFPCMRGKCKEIVESEFEECILRHE
RDECPCMKAPCSKIWNTEVDTCHLRQE
KQELCCVTCCCAPKMEQEFEACFLRRN
KEEGGCFKGMCCGAFPDELEVCMFRKE
KEGPPCFRQKCTDVYRAELEPSRFRRD
KEDMNCIMCQCAEKMSEDYDQCRLRRQ
RDECHKLADICVGRWEEEIDSCHLRKR
KDDTCGIPAHCHSKFDEDWDDCVLKKR
HEDACKVYERCKPKLEEDVHDCCLKKR
REEMAKVEQKCRDKYDNDLEDCFFRRK
KEEIHCIARKCGEKLDSEWGPCFLRKK
KDEANRLMEHLEWPFENELEKALLKRN
KEEIGRYHDFMAAAMDPDVEKGMFRKN
KDDPAKLGDCFAGYCEEEVEGYHLKSS
KDTGEGCINLYRPRMEEEIDDKYFRCN
REAVDNIWTYLKPNMDEDYEDRMFRCH
KWCVEQCNKCWRAKAEDDYDDKMFRCK
REPAECIQCPCSNGMESDFEDKWIKCR
KEDKDWWCPHFMDWMDEELESKKLRRS
REEITWFWRKCAEFFESEVETGILRKK
RDEITQLYNAICACFDPECEESWLRKK
KEECRAVAGWLHACVDPECEEYIVRRG
KEEHSWFANDMKKVFEAEFYEWLLKKT
KDDWPQVPHNLKDKMDEEYDDVALKKK
KEEIKMLCAACRPRFEEEYEECFLKRN
KEDIACIVHMCKSKMPEEVEECLLRRA
KEEMACFQVRCQEVLEHEVEPCFIRRN
REEICCFEVKCTEGWDGTLEGCLFTKR
KEEVPCLYCTCNERVDEEWPKCLFKKK
PEEIGCLDEKCSEAYDGAFWDCWLKWR
GYDPAYLEPKCCTKYDDYIMCCFLRKK
KDEWKGIKNRCCEHYEPECEAQHFKKG
KDEIPMIKNKVVDCYNSELEAAFIRKE
KEEWHCYKHKCCNSYDTEVEGCLIRRD
KEHIQGLKDVCGPKVNQEMEGCRLRMQ
KETIKCLRPDCKGKFSNEYEDQYLKVD
NEAISCWAACCKEHVEEEYEECRFKMR
KEEMCCIYPICKQRIEDDESECMLRHK
NEGVTCFYSICKHKFDDDYQEMYLRVR
DEAMPCLEGICKANLEKELRDMYLKIR
EEGMKVLMSCVKGKMEDRDKNGIFRAK
KEPCNVMWPWLKPRLDEDDHEGWFRIR
KECCDACKAYFTDYVDAEIEDKWLRCT
KECCEKLHERVSERLDEELECACIRCP
KDCWERCTEQITEKLDEEIDAKRLKCH
KNAPTHLQEIFKEKIEEEEDDPYLKVK
KDKIQMLSKCFKNRCEDEEEEHRLKMK
KDAWEWLYGCMKGRCEPEIDEKRIRWK
KDDLTAYAPVFKQKCDDDWDELHLRKK
KEPVDFFCPCIKCVCESDVYESYLRWS
REDMDALCSAVRSMCTGDMEERKLKKP
RDECPKVAECIWAMMDPEVDRYHFRKG
KDEYERVCECWPQKCGEEFDPHRFKKG
KDEPTTWCQCWVTICDPELEECRIRRK
KDEPKFWRRCCARILHPEIQTCRLRRD
KEDKACLREACEPIFNEEIDRCYLKRE
KDNVDCIKQVCGTPINNELEPCRLKQD
KDPVSCIKAKCSPGIDDEVENCYLKWE
KDDDACYKGMCMSIVDPDVETCRFRRD
KEDVCGFTKCCRTAIDDDMDQCLFRKR
KEEKPTYTQACVGLYDQELEACRLRKR
KEELCHFIKYCIPMFDWEFEACYLRKT
RDCVNALYAKIRERIEPDFGNALLRCK
KDCCGSCDERFHETLEQEMEDRYLKCK
KGCCEACSGRLRTPIDGEWEGKVFKCN
KEAVEPCHKWMRARLEDEVQERVLKCK
KEPPEVMPTALRDRFDEEEGEKYFKVK
QEACQCIEHCFKDRFEDEDCEMCFRWK
EEPHGCFEPTMKGKMEEEERDCWFRVK
EEGLAVMCTCFKHKCEEDEKEQNLRGR
DDALDVFCTCFKQYCESEYKDKYLKMT
RDPIEIVCAAMKGKCEEDIDEQGIRCK
NDNMETICPCLKCKCDQEETEKMFRAR
REEPEVFCKCFMDECDPDVDPKRFRKQ
REDMSSLCECLNGKCEDEWDSCHIRKK
KEEADKFCQCIAQVCESDMDTRHLRKR
REEAGWFCPCMAEACDEELEQCQLRYD
KEEIEYMCDCIKDVCDKDLDEKMFKKP
KSDEACIPCSFRNVLDADIEDLKLRRK
KEEEQHVVAVWKEALDGEWEESKLKRK
REPGQAMCGCVKARCDGEFEEKKFRGG
KDNMGPICRCVREICWQELEDPRLRHP
KEQFERLADCWGATVNGDLEDKRIRCQ
RDSANKFLECYSGCCEEDCEDKRLRPK
RDEINKWFTYYKPCFDCDFEDKHLRKG
KDGCEACMKELRKLFDQDFEEKCLRCT
KDNTACIHPMIKEWFESDLEDCRLKCN
KDDRSCIAKRCKEHLDDDYEECKFRRS
RDRQPCMKCDCRGGWRGELDECIMRED
KEGPACCRCGLEPAFRGDLDRTKLRCE
RESIECIKACCCATFRDEMECSWLRGE
KDTGACIRCSCAKYFRPEFDNCHLRKE
RDDKACMACMCSQRMEEEFYHCLFRKA
RDELPCIDHKCVGHWETEMPTCLLRKR
KNDLPYLEKDCASKYEEELEACVLHKR
RDNFCKLYDHCTHAFENELYGCIIRKK
KEEVTHVCKMIREVIGQELEDCKLKRG
KDNIEKVCNSLRTRCWQELDERYFKGC
KEEFDAFCPCLHSVCEAELDHRHLRHS
KEGKELIMGCIRCECDNEWEETRFKVS
KEGQDMFPCCFKQCCEAEIEDKILRGQ
KEEHSRICSVFRAPCENEWEEAWLKRK
KEDPRPWPPKVKDRVEPEYEEWHFKKK
RDHGACLQGKCKECLEGDCEETWLRHR
RDKTNCLKSMCAAIIRADLESCRLRLE
KDRVQIIKPMVCNCIKPECDSFRLNED
RDKESCRKDWLADCMKGDCWQARFNEE
KDKYNVMRPIVHGCLKGDCDPTHLYME
KDDNPAYREIFCHCFDGECDTVRLKKE
KDDCTNLHDMLCPCIETECDGGFFRRK
KDEMHCFKAALQTWLEPDCEDFYFRKE
KDELPGIEGKCHEHWDSEMDPVIFRRN
KEEVAPLKGKFKDKEDEEYEDMCLKRQ
KDDWGCLWEALAVPVDPELEGGYFKRR
KEDFQCFCAVCKEIMDQEWEDCYLRKQ
REDCACMPCAMKEKVEEEEDEVVLRQR
RDPCPGCTSAMKNRIEEEWHEMHIKCR
RECCKACRATLSARVEEDIEGNCLKCQ
RTCMDDCEHPIKEYLDGELEEKFLSCK
KDCWDRMVPAFKTRLEAEFEERCLRCK
RDCYKSLGECFGCRLEEDVDDPWLRCK
KDCCPRFAEKFAEWLDEEMDSVCIKCN
KDQCKKCKEVHGAALTGEINTDAFRCE
KEQWSKFKEVVGAHLNDEWDDSHFKME
KEDCTRIMECFGNWFDGELEGMKFRRK
KDECPRLCDCYPECCEPELEDRIVKKR
KEDMTALCSCLRQCCDCEMDDNKLRRR
RETFDIMCPHLKESCDPEIDDKYFRKG
KESFPKCHDMFKCPLEQEWDEMIFRGK
KEDWSDVCKCIHGKCCDEYEDQMFKHC
RDNVAKLCSCVRHHCDSDYDDAYLRQS
KDPFNPFCTCFRCCCDQEVDEHRLRKG
KEGHRVFHKPLRNKCDEELDEGRLKMD
KEEAECLAGMCRGPLSGEWDERHMRKG
KEEVEKMCSAYKQCVQKEFDEKKLRKK
KDDPCGMYGCVKHRIEDEYGECSLRSK
KEGIDMCIKVCKSRLEDEENDGILRCK
KEGCDHCCNCLRHVCEADFMERWFRWK
KDESGHLAHRMKESLEPEFETMRFKKK
RDEWGTIAPRFHEHLEADFDPCKLRKK
RDEVECMACRMGEPIEHEFDGRLFRRT
RWEATKFKEKMCESYDGECEPMWIRRN
KDEERCLKCMFAEPVDADIDDERLRKD
RDAPMCFKAGFRPKYKEDLEDCRLRQE
REAKDCLKCPCKPPLENELRERDLRVE
KEEVGCFPAVCNGFMRNEIEDCILRHE
KEDCGSFKAQCCKMVKQDCESCALRRE
KDDMKVIKAPCAEPYKRDLDQCRLRRE
KDEGETLNGKIWEVMECEMEPLRLRKK
KDEAEWWPPVLFPCVDSEMDDKHLRRN
KDEIDYYMPLFKACFECELAEKVFKKR
RDNEGCFACRLKERLDEELEEHRLKGQ
KDDAPCICGKLRERLDDDIDDTRIRKK
KDDLPVMCKKVRDCMDCEFEDWRLRRK
KDEETHLACKMKEMFDHEWESRRFKRK
RDEETCFGAKLCEVLDGEVECMRIRKD
KDDFAAYKPHICEAWDEEVEGCRFRKD
KSEFACIHASCAEGMDPEVEQCFFRKH
KEKKKRICDCLKAACCTEVPDQYLRTC
KEAFEGFCTCYKNKCDDEEEERMIRMQ
KDESGKLGSKCRTAFDDEFDECRLKRR
KDERGHLEHRLCDSLEEECDTAYIRRR
KHEIKMIAPKIHECVDGDCEPDWIRKG
KDSHKKICDCIAACCDSEIDDEHLRVG
KEPIEALGAGFKGACDNEWDERIFRVS
KNPVTPLCKCFKPRCDEELDEFPIRHN
KDELACICNCFKQNCDEELEDLYLRFE
KEDVTPFESCFHCKIEYEFEDPLLKRR
KEDPGMFPTCLRCALNADIESIRFRKD
KEDGGMYCPMLGQCCRRECESAHLRKD
KKEMKMFCHCWKACCRTRVEKDIIEKE
RSQGREFCKCFGQGCKNEVDGDHFEKE
KKEVDPFCKCYAPGCRGEVCGRILDKQ
KKGMDDICSCYKPYCNKNFEEKYLDTC
KKDIGGLCGCLKCHCRPNFEEHILDKC
RRDIKVLCGCLANPCREDWETSYLDKD
KKEMEVLCECFDCWCKGELENIFIDKE
RNEQGGLCGCVRPACKGEIEDTRLYKD
RDNFKIMCRCLKDCCEPDLEDYRFRRP
KEEVERMFECYACHCDPEMEARLFRRN
KDEYNRLMECMIGLCDDEVEQYRLRRS
HDDMTWFGPCLKCRCEEEMPDRLIKKR
SDERKGLAGCCKPRCEDDWGDHHFKKK
TDECTRIIECLRWELEKDYSDCVFRKK
RYDIGCILGMCKQVLDEDVDECLFRKR
RDQWCCWEPCCKGVMEQDWNDCWFRRK
KDEGSCWAEICSQKLDEDYDDCRLRGR
KEGRGCIWCGLRNKFPEEYEEGRLRHP
KERIECLKCAWRNCIRSELEERCIRYE
KDDCGALKVALRHHVDDECDEIHLRRE
KDNPSVWKVTLRDGIDREFEDCILKGD
KEQCNVCRAVLREHISTDWEDHYLRCD
RDCCEVMKAHLKPHLDKEFWEKCLRCD
KDTEELLFAMLRGKLEEEWEEKRLKLN
RNCCEAFKVKFKQRLDEELEEKCFKMA
RECCGKCAEGLRGPVEHEYQEIILKCH
KDPFPCFCSALKARLDEEYDEPWLKLH
KNDWGIMRPMIRPVFDAELEEWMLKHE
REGWPVMKPTVKQDVNSEYEEARLKGD
KHPIQYLCPTFKEWIDADIEEKWFRWH
RCAPDLLQAKVKDGYEGDYDDKCFHWR
RDNFEILACAVKGMIERDIEEKMLRPQ
KDGLECLTCVWKATIEDELEEKRLRAQ
KECCDCFHAKVKEKFEREIEDKVLRLK
KEEIARVQECFKHHCEQEWDEAIFKHK
KSAMKKFCECYRAQCENDMDESYFKIA
KTPAKPVCPGFRPPCDDEMEEMILKPH
KETPEICCAVIRAKCEDDVEEQRLKNS
KDDASKFCTCIAAWCDPELEPWHFRPT
KEECNAVCAGVRSPCDAEWEDKWIRWS
KEEADVICSCIAHTCRGEIEGTMLRKD
KDQAQKICECWPPHCDSEFENRRFKKA
REEVGGIGSKLKEMYDHDLDECLLRKN
KDQIDVMCASFKDICDPELEDRLFRNT
KEGCPCLECRFRGKMEEDEEDMTIRCK
KEPPPVLDVTIKSRYEEECEEMWIRAR
REHTAVFAPGLRNKVENEYEDWRFKMT
RDHPGVIWAVVRAPIEGEWEEGYLRYK
KYALGFLNCCMRCKCEEEYEDMLFRVK
KDAVDVVQACFKSCMESELEEHRLRVK
KETTDLCVAAVRSRLDEEWEEKKLRCK
KDACHPFQAKFKEKFDQDLEDPCLKMR
KDACDCFKHWLRRRFDEDWQDKFLRIK
REGVECLACCCKSKVDEDDDECWIKWK
RDSYCCVNHCCRSKVENDYYECVLRMK
KEDINVFTEKFCENIEEDWDGSRLRKK
KDDMTCIEMKVDEGFDGDLEKVLLRRK
HDEVGCLISMCEDKFDEDWMRCFLRKR
SREICCLYCACSGILDRDFGACLFRKR
KEDFACFPGCCKEWFDHEMEDCRFRPS
KDGWPCWKAMCVPVFNAEIERCKLRGD
KEGGACMEDKCNENFDTEFEGCLFRPR
RDDKQCLACACKTPLDGDVEEGYFKYN
KESMSKFCNVLRARCNNDYEDYIFKRC
REEMAKFCDAFKMRIDEDWENVMLKKH
RDEAQCLQQPCYEWLDPDMYPCILKKK
RDEVCPIQRGCASRMDDELRPCWLKKK
SEEWAHIEPFCKATLEAELQECCLRRK
RYQWCCIEVRCKDNLDTDLEQCILRSK
REDFCCLTCKCHELVDSDCDDCWLRKS
KEEFTCLPCRCCRMFEEELPCCVLRKK
KDEYTCFAGPCKERFQQDWEQCKLRKS
KDQAACYKQPCWGPWDPDMEPCTFRWD
RDDKSCFKAVLRPTLEADFEEAYFRKR
KEPIAYLCAHMKDTCEAEVEEVYFRCS
KEAIEQMCCQFKRKCQEEWYDRLFRVC
KENITMLCPCCKDKCEDEEEDSCLRPH
KESTAKIKDCCCGHVEEEMEPCKLKTR
KEEICPLNTGCWPYFDEEMDACRLKRK
KEDFPCWCCPLTQTCNEEIVNWFLRRG
REEVPTIDGCMKCGCDTEVWEVLLRKR
KDEAGYMDQMMKGAFDSEIEEIIFRKK
KEPAGEMVKCMRNKVEEDYDEVKFRHR
KQACSAWHGILKPDMEKDYEERCLRIH
RQAVSRLYEILKAKLDNEFEEVWLKIH
KNDCNKWSEAVRGPVDQEMQEGMLKRR
KHDICTYYKLCKQKVEKEYYECLLRRK
KEECSWFFGACRQVFNCEFDECWFRKD
KEEKGCYWKHCRDRMDEEIPECLIRKK
KEEVGSIMEVCVGIIEAELEACIFRKP
KDEFKKLAEYYCKFIDSDLDAECLRRN
SEECKTLEERMWECWEQEVCGQIFKRK
SDEFAHVEERFCDTWEHDFPAFILKKK
KDECAMIHKRLLEVYEAEINAVCLRKH
KDDIKMITPHFREVFDGELDTSALKKN
KDEVQHVCDRYPDHIDAEWDPKGIRKT
RDEERKMCDCIWPYCNAELDPERFRKV
RQEFQKICEELAKLICSEVESKFFRKC
KDEIDKVCDDWAKIICCDLETRILRKC
RPEFQKILEMFKAIFEGDFEEPFFRKK
HYDWCCLIGRCSEVLDADLQTCMFRRS
RHDIPCIRCKCMEVYEGDMDKCFFRRD
KTGLCCFKGRCVERYREDLVVCIFYSD
KWAACCLRPRCGEGYKGDWYACMLHVE
KMGMCCLKCACGEEYRKDLEQCMFYWE
KPQMSCFRCQCEPQIKQEYDRCFFQME
KDQKGCFTWCCDAELKRDRERCYIYME
KVPFCCIRPRCDQDQKKNRQRCMLWME
GPKFPCWKGPCDKEYKKGRAKCFLEAE
NKPFCCFTSLCETEMRKQREKCYLDWD
KKGFGCVKPMCETEWKKERDRCPLESD
EKQFACWHAGCDGEFRKKRQNCVFEPD
EYAVPCFRPAVDHDIKKKRKNCVLDIE
ERKLGHITHEMYKEIRKKWKPGALEEE
EEKVDVLRAELVKWYKGKLKCCFLDDE
DKKCQMFIHAICKCIRCRCKHAYLEEE
DNKLPCFSKCCCQLLKNKCRGMVFDEE
EDKLKSIRQEFCKIMKAHIRCGFFEEE
ERKWQVMARECCRCIRRKCKPNYIEED
ERKIEQLASGYCTCVKCKCHPRMLEET
EKRSRMMRRYFCTCLKSKCKTWDFEED
ERKLDAIMAMLCKMMKKKLRSRMLDDN
DRKMKCFTAACEAPIRQRLAKELFDDQ
DRKMEGFHAWWGGCMRNKCRKRWFDDE
EGKWEHFCNCMENVCKTKLKKHMFDEA
EKPHSIFCGDVERHCSDRWRKAELEAG
EKELGWICDCFDRECRKRYRKMVLDKP
EYTYDTMCQCIEQECCKKMRRSMIEAC
EKCAKMMVPEWENDISKRWRKDFLDCA
EKPWTCFMPCVEGDIRNKREKIWLDME
DKAFGCMYAHCDHEMRKRRERAFFDID
QRSLNCVKSGCDDELRKRRCKCFLDIE
ESAWCAIHQDLDKEFKKKYKKCLFDLE
EKTACCIRCDCIKEYKKKIHSCMWEDE
ERRMACFIGFCNTGIRRKFRGCWLEES
ENRISCFYNICPKVIKARMRACYFDDE
EKTVCCIEHECWKNRQKRMTRCWLDTK
ETPCPCWDQECPRDRNKRFKRCVLEGK
DKNFPCVDNDCPKWRDPRVRNCMIDEK
EKNLPCVEDDCISGRDSRVKSCVLDYK
EKAFKCVETDCATHYERRFRSCWFELK
EKRCNCMATACGAGVDKKMRTCDLEYR
EKGAACICACCEGPCKQRFKRGILEQQ
ERNAAYIGKCLQCPCKPKFKRMELEGN
EKHIKQLCPCIEAGCNPRVKREQFEHQ
ERKLKPFCQCYYKACKGKIRREYFEIG
EKRFNALCCCFEHACRERIRRNFLDDG
DRRMTAFCNCFTCSCRRRLKKLWFDEG
DKEEKMICTCMEAECKKRRTRSSLERD
DKPVACVEPCCETECKKKHRKAFCEGT
EKGKRSFCGCFEPDCTSKIKRNEFETC
ERKKEYFCKVIEAECGKRYKRWEFDYC
EKGWRPLCCCMETTCQSRVKRDYFEMG
EKGIKSFCPCMEHECRRKYRRSLFDVA
EKSIRVFCCCFPNDCDKKWRPGYFDMN
DKGWRAMCGGMEPVCEPRLKNYDLEWK
DRKKTEMCKCICRICKRRFRSVEFEYE
DRRARGLKRAMCCCLKRRCRAEFFEEE
EKRRQIWCAYLMRLMSAKLKSYELDEG
EKKWHCVTTECMKIIHPKFKQCEFEER
DKPFQCLECECDRVFDGKFPKCIFEFK
DKSFSCIEKWCPPPIDKRYKSCILEAK
DKRMECFDPCCVNVHRGKLKPCYLDMK
DKAVHLLEKEMKKDRYNKYRECMFELK
EKQAPCLEPECEKFREHKMKACVFETK
DKPTACLDCECKKCFEQKFKEWDLEPK
DRRLGCILSFCERVVDNKLKRCVLDEK
EKACRCFCCAVESKIKHKFRRDWLEWP
DRPKSCCPPVCEKEFKNKMRKSELEID
EKHCQAFCSVIDSEVWRKRRKIWFEHH
DKAPPHLCRCYEKDCKKRRNKPQLEAN
KRKIQMICECVGDDCKKERDGMYLEQE
KRNPKCISGCWEPDFKKEREKEYLEQE
KKQWSMLTPCFDAEIRKDRERAQLERD
KKGVTALHSCVEDDCRTDRDKPFFERD
NKRVGYLAACLEPECRKNRNKAVLEIE
DRKFHAISACVEGDCKSKRPKAFLEWE
ERTVHLLAATIENDLRKRRRKMYLEVT
ERPMACLKACLDCECKKKYPRYWLDVN
DKALSALCTCLECPCKRRFKKYLFEIN
ESKLDNICCCFEHECRRKIRKGFLDDH
ERGFRYFCACMEHPCETKWRRPYFEGK
ETNYNEFCKCLEAPCHPKLKREFLEDC
EKAIKAWCHCLPGDCKRKYKPEYIEPG
DRPLKILCACFYAPCKNKMKQQVLEVS
EKKMDVVCTCMMRMCHAKIKKKEFDEH
EKKSQMIVHEMNRCLRCKLKSWDFDEG
ERKNDAIVGIVGRCFRGKCKHKDLDEP
ERRVQMIVNWFPKCIGTRCRDMELDES
ERKFKDLEQWRCQCIRAKCRGDVLDEE
EKKFREVHKYRCSPVRTKFKCDLFEND
EKSCRGCPDYMEKRLKDRYPKEVFECP
EKSVRWCHPGFEGTFKDRVKKYILECD
EEAMDALCTCVESCCKPKMRKKVLDIS
DRKFRQMVGCWCNFCKPRCRGPFLEEE
DRKEKGYMPGRCGCFKSKCTCDMLEEQ
ERKLQYFPRVLCGCFRSKCRCVIFEEG
EKKIEAWDGVFCTWFSPKLSCMYFEEK
ERKMSMIYPMFGGCLRGKCKGYWFDER
DHKAEPVVRVWDPCLRCKCHKIMFEEP
DDKAPAFWSAVDTCLRCRCKKHHLEEP
EKKIKFMHMAIEGCMRPKCRKGYIEEE
ERKFRDVWHCWGCSVRSKWRGEYFEEE
ERKMAIFPKCLHCSCKRKMRHALFEEE
EKTLSELIKVLCAWIKKRLRHCWLEIE
EKNYSCIDAGCWKGYKGRIKACELEWK
DRNLACLEGYCQDERRKKWNSCLLEQR
DKPTPCLECHCARTMNNKIRGCWFEKK
EKGIKCLDGCCKNDWERKYKECLFEVK
EKPMCCMEAGCGTEMDRRTRGCLFEWR
ERPVSCLEPDCWRGVDGKVDPCYIEWR
EKKLKCICCVCTSVFHGKLKHEVFEEP
ERKVTCINAGLDGELKRKWKRWFFEEQ
ERKVVEFRQMIDGCLKARCHKILLDDE
ERKIATIKEWLECGLKQRYRKIVLDEE
DRKPQVIGVCLTCCIKAKVKKMFLDED
DKKVQIIHSCFECCCKQKLNKPWLDDD
EKKQQEMCRCIPCQCAARYKTIEFDEG
DKKVKYICKCFPCACNTRLRRYQFDET
EKRQSWYCQCWESECTKKRKKVDFDEG
DKRVNAFCGCVEENCSDKWHRDYLDVD
DRAIKQLCPCVAGYCNRKIRKWYLDIH
EKKMRQICNCYDSVCKTKIKREWLDED
ERRMECLCGIVEACCAGRCRKVIFDES
EYKYEGICGCIECMCKQKMKKRLFEED
EKHWDCFGCDIEKEWKKKWKKTFWEED
EKHCGGCAHVLERELKRKHKKPWLECQ
DKNHGCIMGWVEPEFKRRRKKPYFETQ
EKKICCIIAGCDNEMSKKWQKCYFEES
SDQACCIECRCFDIMDGDLDACCFKEK
QTAFCCFEDKCKEAIDTDVFECLLRFR
KEQMTCFKPICKKVIDTDIEECILRAD
RETLCCFKHDCTRYYHKELRGCLFRGE
KEEHNCFRRTCAPKLRNELESCRFRRE
KEEQNCMWNCCPTRLEEEWDSCHFRKR
KDEQTCLRGVCIAALDGELYACLLRRD
KEDRSVLMPCMSQVCDAEMEDHRLKKK
KDQCTVFPGCLRCHCEEEMEELHIRTK
KEDIAVLSHCLRCTCEPECDETRFRKS
RDDVGGFIPFFKMALDADMDDSHLRKK
RDDHECMFGMFKYVVERDVDNKHLRKK
KEEIDCLIHAYHECVERECVDKILRRK
KEVWDKIAEVYKTCLETEIWERMLRLS
KDPGTALAHHMRERFDQDYEEKRLKWK
KDCCAACNPHIRDNWEGEWEECVFKCK
KESIGMCSAAFKPKVDEEYEEAKFRCK
KDACESCKKQLKYKVDEEYSEKMLRCS
KMAFEKCENVLKVTWEDDYEDKILHCK
KEPPPRWHEVLRCPLDGELEEWWIKPT
REEFQKFNDCFKCACDPDLDDMYLKNS
KDQMKPFCACMKQPCESDFEESMFRMK
KEDHQQICKCMREVCPTEWEECKLRRD
REDKRGLCACHKPRCNDDWEEERLRKP
REGKKVFMPCLKCCCYQECDDTRFRGP
KDEMARIIDCWGCCIQGDCDAYHFRKE
REEPKCVKACFCCCIKTECDQHKLRKD
REEYTVIMTVFCTCLDSDCDTMRLRKD
REEQNFYRHPLCNCMENDCESLRLRKD
RDEWDCMRPAVCECFEGECEAKRFKRD
KESMGCFRPPCRKRIREDIDTCLFRKD
KEDVPCMKQHCAQVMKTEVSGCLLKRE
KEQYERLRECLAPRMRDEVDAGKLRKE
KDKQDVFKPCVACQFRKEFEGRRLRPE
KENVAKLKEVLCPAMRAECEGARFRRD
KEEMKQVKDMMCQCMDKECCAEWLRRE
KDETPMLTQCLCTCFDPECDPIHFRRN
KDEWDKWDDKFCEWYEPDCVCAIFKRK
AEDYGKYEDRLCQCFEPDCACAILKKR
KQELSYIVDRWCDCLENECEAHFLRRS
KEECEYITNKWCECFEGECWPRVFKRR
RDDEDFWKAWLCDCMRSDCEPHKLRRE
RDAMKVFRCCCRGRLEDEWEDWLFRMD
KEGNDCMVPMLKYPLDQDLEEGRFRAK
RDQTDMFCACLKCSCDGDLMERLFRLK
REPWDKCCGCYKGQINQDYDEKRFRCT
KETHEHMCKCLRAGCDSELQERWMRVS
REEGDVCCACLKPGCQEDFEDKKFRST
KEAFDVFCGCMKQACDKDLNDKWLKVR
KEEHPKVCDCVPAKCENEVEQQYLKSR
REPKNKFCECVRCGCESDVESKYLRCR
KTKISKLCECIGCKCSDELESAIFRDC
KEPPTKCREVFRCTIENDFENPRFRCR
KDPCDRCCDAFDAKLESEIDNRHLRCS
RDEVEKFMEMYCTVWDGECDQRHLRRK
KDDMKRFGDSICQCIEAECEGYLIKRR
KDDVAVMKAKMCDPYDDDMEAAKLRRN
KDEVPHIYPRCPDRCENDWEACRLRKK
KESRDCLTCKWNEKIDNEFEDRYFKIA
RHPMCPIIGRFKEKLDEEFDDCMLRQR
RDEFHWLVQMCKEMIRPDFDECRLRKD
RDEPKVLQCVIRTGIEGEIEENYLRKR
RDEKKTLWKFLRAHFDYDFDDQYFKKK
REEICRFCECMACALDEDIYPCIFRKR
REEVSRFKECLPAKIDEEWESVAFKKS
RNDMPMVEHKVKEKMEDEYEDTVFKKK
RDDMTCIATMIKSYFDEDLEDAIFKKG
RDEMCVVNACIKARLDDEWDDYILRKK
REPRTRLQECFKCNFDEDIDDCRFRWK
RDGMEKLQPCWKCKFQEDYDERIFRVK
KNPWEAVQNCVRCKVEEEYDERMFKVK
KHACNCIWACFKVKIQNEYEEHHLRAP
KECPPALCGCIKHECDSEYEEVRLRVG
KDHTELFAAMVRTYVEPELEEKRLRST
KDEHSCLPGVWKPCLECELEEHWLKRK
KDEICQLRQVFWAGVEHEMEPCIIRRD
KEEIPRFKDIWCAIFDNEFECEFLKKS
KDEDARLAESWCDWLDPEMDAGKLRRR
REQWRKFQEKFCDSFENECDCEHLRRR
RDESNIFAAKVGECIEQECDGKRIRKS
RDEDAVYKKAICDCLEGECEQLNFRKD
KEEMPMYKNVLQDCVHSECEDVHVRKD
KEDASRLADSWCGCIDEECEQIWFRKR
KDEPKMFKAMFCECIEGECDEMHFRKD
REDMKSFKPVLRSCFEQECDEYHLKRD
KEEVTCFRCHIKPCWQSDCDDIVFKRE
KDDTACLNCCCDHSWDGDFDKCHLRRD
KDYYNCFYCCCRAGLEGELEDRWLRLK
KDASSCLAGKCREVIDPDFEDQTLRIK
KDEISCLTQHCCHRMDDDMGQCFFRKN
RDEIQPLADRCGEKMDEDMEDCFLKKA
KDERCCIAYKCIEMFEQDLQPCFLRKT
KWECTCFKCKCSDGYQNDLEACMFKRD
KEEMQCLKCKFQEPYGGDFDNWRFRKE
KEEPECLKHKCPEAYNDDVENCMFKME
KDGVSCLRCGCADKADDEFERCRLKPD
KEQVGCWPGKCCEQWDNEVQTCLFRMR
KDPDNCIPCKFKEWWSGDVEEMRIKYD
KDQLSCFRCQCREKMEDEFEEGLMKEE
KDAFACMKAHCSDGMDGELESCWLRWE
RENACCIKCKCIDVYDGDVHACFIRMD
KEEICCYETRCGDALETEIQPCYLRKK
KEEVCCMPYKCVDCYDPDLNTCMFRMK
KEEMPRFIGMLKPKFEEDYENCMLRKR
KDESCKVAEVIMQRVDEDIDHCRLKRR
KDEGEKLQDCFKMEVENDIESKRIRKR
KDELCWLTKKCAETVEQEIDSCRFRRK
KYDVACFKCPCMEVYDKELDTALLRHE
KDTMPCIRPACANKIREDFDACHFREE
REEIQCFKCALCTDVDRDCTQTLLRRE
RQENDRWMEIWCAVFDSDCDGKHFKRK
KDELDNMLDVYCACWDSECEARYIKKS
KETCEYMAKVYHQCLDQECDERHFKRN
RDPHDRCCQEEKKCFDADVEEKHLRCK
RDQCQKCPDEEKKSWDDDFDDKVFRCH
RDGCDYCMRWFKAGLEYELEEKCLRCR
KEEQTHFESIFRVAVEGEIEEGRLKHK
KQEMKGYVSFVRPRLEQEWEEAFLRKS
KEETPRFTEIMRAKVEEEIDDPQFKKK
KEEVKCMCPWMRPAMDGDWEDPYFKRG
KEDMRAICAAIREWCNPEIEDEMFKRP
KDCPQVLCVGVRSKCDDEFEEPWIRCP
KEHWCCLRCVFKEQFDSDFEDMLLRAD
KDAIPAFKAIIQQRLDDEFEDCLFKPD
KEPADVIKTVLGCRLDEELEGNHLRLE
REPLGVIKECLACKMNDDFEAMYFRCD
KDAGEMVKTCIHSSMNDEFEDTRLRVD
RQAPNVIRACLRCGFDSELDDKWLRVD
RDACQNIHKCVKDKCDDEVIEACFRVH
KEEVKPLCTCMKPKCSEDYETDMFKRP
KDDRGSLCAAIRAPCDEDLEDRRLKRT
KEDENCLCCGVRNCCDQDFEDERLRRH
KDETEIFMACIRGPCDGDLDEEHLRRH
KDECKKVAENVAGGMDDEVEASHLKKH
KDEKPTWQPCCKCACENELEEMHFRHK
RDPLTPFVGCFKDKCEDDWEEARFRCR
RECWNVFKIKLKDEWKKDMEESMFRCE
KECMRVFRAKLTPKWRGDLQTTLIRCD
KDCCDIFPAKLRDPYNREWDDKHFKCT
KDDAERMGPVVKARVETEFDDRHIKRR
KDQKEVLCKCWKGTCEAEMNEKHFKVA
KDTEELMCVCLRTGCEPEFEEKRFKWK
KDPSGTIPHCFKCRCDEEIEDSRLKWK
KDPLTKLDEVIKMTVDDDFDERFLRGK
KDPCKKFNQMLRCKFDQEYDDKCLRWK
REEFEVFWSCLKCPCDGDWQDRRLRYR
KEDMPLYCACVKAACEGEIDEKWFRKS
KEDMTTICQCIKARCDHEIAEHFIKKK
KQEISRFVECWRCQCDKEMSESYFKRR
KEDIDVFCCCLYDHCESEFEEWLLKSQ
KDECERICDGLAGSCDQEIDGRFIKRY
KEEMERLPDVEASTLDSELDAKTLKRR
KDEMRKFWSEYGKWMDPEMDADFLRRA
KDDPQCFATKMREWLDEDIDDGHIRKK
KEEFGGFDKCCRPGVEKEMEECHFKKK
KEDFTVFAPQLKDFMDTDVDDAMFRRN
KDTCDTLCNCYREWCDGEMEEKLFKFN
KEKLETFCNCYKTKCAEEEDERHFKLP
KEDTKALCGVIKPHFPHEWEEAKLRRG
KEDAKWFKPWMCPFFDTELECHWFKRE
KDDVTMIRCRLCDMMETDFECAVFKRE
KDEVKSLKTWMCQWMDPDFECAFFRRE
KDNFDFLRKWFCPILRGDCDCNFLRRE
KERSSCLRTMCPACIKQECEGPRLKRE
KEDDGCWRCPCDGTLDSELEGPKIKKD
KEPFACLHCKMHEVYEAEIESIMLRTD
KDGRDCFCCVFPGYFEDEFDGRRLRCR
KERITCFRCRCPEALETEIEGCWLKQE
KDSYSCFRTCCRPRWRPEYQECKFRKE
KEECTQIHRWCKGHFDAEYQECCFKKR
KEEIPAISSICREALDTELEDCYLKKR
KEEFDWMVPLCRANLDRELEDHWFRRA
KEPHQVFVSQCRGRFDEEWDDCYLRWK
KEDVPCLACKCGDRFDEDYDNLKFRKH
RESDECLCCRIKDRLDGDFDEHRLRTN
KDTPKCVACCFKCGVDGDFDEGRIRKK
RDPCKPMVQVYKAALEGDLDEERIRWN
KDGCEPFQRAMKPPIEHDFDEKCIRCK
KEEQEMFGQCIKPWCDNEIDEKTIRWD
KESVDLLHVCIRCGCDKDFEEKMFRQK
KEGPDCFACALRANIDDEWEDRYIKCQ
KEAIEVLLGLIKSPLDTEWEDRMFRLK
KDGQELFCVAFRTTIDGDLEEKHLRFD
KDAVAYIKVAMRGCLDTECDEFYFRME
KECWKILREALGGCFDAEIEPECLRCD
KEPLPIIMASVRDYFDNDFEDWYLRCN
RDGCKMFHPCLRPNFDEDWEETILRSS
KDDMDKFVDCLKCRVDDDYYDARLRSK
KSAIKKCIDMMRNRFEEEYEDWFLRCK
KDQQTILCCCMKAKCDEDIEDWRFRRK
KHDVRPVCPCFKTKCGEDYYEYLLKRS
KEPGNKMIEAYKAAIDGEMEEKKFRTN
KEEMPWLCKCARSVCDPDVDEPFLKKK
KDPIDMLCACLASCCDGELEHTHLRWD
RDANDAFAPCFKTTVESDIEERRFRWK
KDDKAMLGQPFCPCWEHECEDIILRRK
KVDVHYVKDVFCAAVTADCEAMVLRRE
KEDPRCVKQAMCASFPNDCEAIRFRRE
REECECLKRKCVEFVDGELDANWLRKE
KEDLHCVDCNCEPKWDGDFETCMFRRR
RDEVNCVYSYCVQAFDYDLDACLIRRN
KEDRGMYKQCCVGQIDQDMEGCWFRRD
RDETACFRCVMRAPVNGDWEDAQLKRD
KEERERFAPCYRPSCNQEWEDRYIKKQ
KEEMRVLAPMLKCQFEPEWDENHLKKK
REAWGCLKCKLKERLETEIDEVHFKKN
KYEMACFWSNVCDWMDPECEPFLLRKG
KDEMGAMGDKLVDGYDGEIEPVRLKRG
REECRRLNDKICEVFECDIQCALLRRK
KTDVAPIDGKCCHRFEDDLACCVLKRK
KEEVPQLKKRMCDGFDEECQCWWFRKS
KEDTNRWSDCIIACFDPEIEAHRLRRN
KEELQALCECLWAHCGNEMDEIRFRRA
KEQMGHWCECLGGTCEDDIEDPYCRKK
RYDCAKIVEFVKSVFDADLDEVCLRKS
KEELNRLYEILCAKLEQEWEGACFRKR
NDEMKKFKQVFCPCIEHDCKCQYFKRD
KEEEGCIFSLFCGCMDPDCDNMKFRRR
KDDQHMFHSCFCGCFEVECDPPRLRRR
KEEYSCLQCVCHPKIEYEFDGSHLRRR
KDEEPCFSCKCHEPIDGEWDDCRFRRG
KDEMTCLPCKCKEGFENDYEDTWMRIK
REEMKCFRARCGEKYDEEIEHPLMRKD
REEARCLKGGCMEIWEAEFEPWWLRRE
KDDCKRWGEKLWDCVDHEVWPQFFRRR
KQSVEKWCERYAEYFDTDVENKFFRCH
KLAFTRCCERYREKYCQEYEDRMFFCC
KEGFNKCVEEYKQVICPELEEDYFHCC
NCALRKCIEEWKTGLCADYDEECFCCC
RESYKRCHERYKDVWCQDIEEERLCCC
RQDNNPCINRYKDAICAPIEEDRLCCA
KMNSEECIKSYRPTLCQEFEEKWICCA
KDPPECCCKIIREKLDKEYGDKTFRCG
RVCCEYFGPTIKEMVDTEFDERWLRCG
KECMDRLYEVYVGPFDEEFDVRFFKCR
KEPVENCGPVYKASMEKELDDRMLRCR
KEGCEVCAQMLKKKVEDEDYEWIFRCK
KENHESLFSVCKARLEEDEDECIIRPK
KEGMQHLYDVCKQKYEEDEEECFIRGK
REDMAMFKAKCKEWYDPYMEECWFRRD
REEWGAYGVTVCEGFEGEFECCRLRKP
KDKWKWLKEPFCSMYRQDLEPWKLRAE
KDKQPCMKSGFVAWYREDVEAMKLHEE
KDPVDCFKDHCIDAMRNEVDPHRIRCE
KEDFECFRGRCWEMYDNDMDPCFLRRD
RDSACCFRGGCPPPISTEWEQCRLRVE
KEQCACFKCACKKELRNDVEKCMFRRD
RWNYCCMKQCCKGKWTDDYNECMFRQE
SYKLCCIARMCKPKIGEEYAECVLREG
KEGCQCLTTEIRKRIDDDDDECLLRVN
KDGVERLYEMIRCKFDEEFPDRLMKRR
KCCFEWIEQAIKAPLDGEYEERVIRCK
KECVNELKKGWKTAVDAELEEYYLKCD
KDQCDMCHPMLKQPWDEEFEERRLRCT
KEATEACVAAIRGMLDKDLRDRYLRCN
KEGMDKMHNVLKPAMEADIEERYLRGK
KEESDAIVPLIRPPLDPDMEERYLRHG
KEDISQLVKFYKQWLDPDLGEKCLRRT
REDFETMWAVYRNWIEHELDEKHFRKK
KEPFQVMCTCLRGHCDHEWADMVIRYG
KEQIKVLMACVRSRCDEEMEEDWIKAS
KQPHKMWCGGFRNRCDQELEEKMFKRR
KEPMDKMCACFRCKCDPEVDEKWFRSS
KDDIDWLCECIAGYCENDFEQKYFKRA
RQDVDVFCQCIRGWCDPDLEEKILKHS
REAFQCICPCMKPKCENDYWDPHLRIK
RDQWKVFCCCLRPGCDPELDDYRLRKA
RKEVGYICPMIKAPCCTELDEALLNKC
KDEVANVCGEVKKRFCQEYDDAILQKC
RQEHEYMCKEFKDGCCQEVEEKKLFKC
KDQFEFFCQALKSACDNEIEDKIFRMC
KQGMDKICDMFKAKCDDEMEDKFLKHC
KIKLERICNVIKQKLDDEYEERFIKEC
RKSIKWLCAWFKPKCCDDFEEEMFSSC
RDEWDVICGCLKHWCCPDYEERTLHKC
KEDIETFCKFYRQVMCKEVPDRYLKKC
RDEMDRICGDYNGVCEPEFEQKTLRKT
KDEIEKMADAVAAALENEIEGKHIRKQ
KEEVRKLAEIMCPKLREDCEPMMFRKG
RNEHRRWNDRICDWIDPEMECDFFRKA
RDDVKYLRIALCCHLNGDCECEFFRKD
KRKMAFWKNQMCPTYKEECEGFWFSED
KDKGCAVKPILHCAVKEEFEDCRLKEE
KDGCCCMKPRCMDRIKQELDPCMLRRE
KEAIGCVGGTCKEKMEDDEEECAIRVQ
NDTMECLTCACRNKVEEDEQECWLRFR
RDGVCCLDTKCREGFEEDFPDCILNVR
RETMSCFEQKCIEGLDSDLEPCHFKGK
RDEVTCIHCKCWESFECDFEPGFFKKR
KDDSECFACRIAERIEDEIESSKLKKN
KEGEACFAPRIRERWEGEFEEIKLKWK
KEDPTRYWEVIKSAFDGDVEEMRFKKP
KEESTRFAEVYGGRVCEEYEGERLRHC
REDLDRIVDPWCPKFEDEVWAKMFKKR
SDDFEKIWKTYCQCMEKECTCKIFRRR
RDALDKLHDHYCNCMDEDCECRWIRMT
KEEMEKIACRFCDCLEQECDARFLKKA
KKELNKFKEHFCECLESDCQCPLFKKK
KEEMDYLQPSVCDCFEAECRCKWIKRK
KEEAYHLEPKLCQCMEAECYCQLFRKR
RDEERVWSVKLATKYEDEIDNGRIKKR
REEWRGMCPCFRQRCDPEWEEIMLRIT
KEDMTWFCPAFKQPIGCELEERHLRKG
KGCCKQMKNAMRARVNEDYDEPCFKCE
KEHLGMLAPCFRPKVEEEFDEQYLRYR
KEQVQCVGGAWKHKFEDDYEERRFKCR
KEGIPWIAHCMRCHCPDEYDEWYIRAA
KENAGLLCVHMKEPCDGDWDEWLLRQS
KEGMECFCSALKDCFDAELEEKYMRVS
KEDYRVLHSCLKCSIDTDVEEWYLRKR
KDDTSIYWGCVKSKIDEEIEDCRLRKK
RDECWKYAECWRCAIETDFSDPHLRKK
KDNPHPFPGCLKCKCDTEYNERYLKAK
KEGLNKFVDCCKNTIEDDIEECRFRPK
REPWGVCVPNFKTRLDEEEEEMYIRCK
KEGAGAWMPKMKDRMDDEYEETRLKGP
KESLEVCPCPLKPRFEEEFEERLIKCS
KYACEWCHEPISGDWDRDYENYMLKCN
KECCEYCRSNVRDDFDRDFTERFLRCD
KEPCDCFRCAIKYRIEQDLDEKVLKMR
NDPCGAVVSALKEKFEEDEQEVWLRWR
HEQCNLFYGTVKSKIEEDEKEACLRMK
KSDFTVLDQALKAKCEEEENDAVFRRK
KEDWGGMEAKIPEYLEDEVDPAHFKHK
KEECGCLYGKFCEKMEDEMEGVRFKKK
KDEVTCFQVRFRDKFEGDMDTPFFRKK
KEECSKFFEVVTACIEPEFDSSCLRRT
RDEIQKVCQTYRSHIDNEFDEQRFRKK
KEETAHYPDHLKECLECDIEDIRFKKK
REPFSMFIKRFREVVDGDLEEPWLRYK
KEAVAALHPSVREKFDDEEDDWCLRIN
NENMGCFVNWFKPRMEEDDKECWLRCK
RDEMHTMVNCMKEKLDDDYEEAIFRKK
RNECKAVMDMYKACFDHDLPDDCLRRK
KEECPVCMGRLWEMWDADIEPLRFRRK
KEEAQNFAQKWCEQVEDDMECRMFRKR
REEPSKLVEKWCGMFEAELDCPLFRKG
KDESTGLKEAFCDCLDDECEATHLKRE
RDDFPFFKKRCSELLDMEFDPCILRRE
RDDNSMVKPMCHTPVKADCEHGKLRKE
KEQMKALKGILHQHVRSDFEAQHLRRE
KDQFNVMRACLHACCEPECEDSRFRFE
KEEQQYFRGVFAAALDCEIEGMHLKKD
REEPRMFKGMFIAFLDGELEPEYFRRD
REETACIKCPLPGHWDDEMEGVHVRKD
KDDPSCFKCPCSGTIRSDVEKIRLRRE
KYDWEMCCGLIHAHIDSEMEDKLFKSS
KDEEGCMCGWCKQAVDTEYEEAKFKKS
KDPCNCMRSACKAKMKTEWDDCHFKVE
KDGHECLKCCFRCCMEGEFNERRLRWK
KDSIDTLEPCFRCAWDKDFEDKFIKTK
RDSPSWLAKCLRYRVEDEYDEHRFKVK
KDGCGVCYNMIKGRMHEEEEEAGIRCD
KDAWNKCGDALHSAVDSEFEEMRIKCK
KNPRQCLVSCVKSKVEEDYDDMRLKCK
RNGQTCLACTIKPKIEDEYDESTFKVK
RDPIPACNAALRSYIEEEMEEPRLRCK
KEECEMCKPWFKPCVTRECEEKMLRKE
KDEGACLFQICKPVLDVELDDAHLRKQ
KDECACLEKLLKAQIEKDFPDIYFRRK
KDAMDCIMQMCKPRLEEEYDETWLRFQ
KDKWCCIASYCKNCVDSDVSECLFREK
EDKHSCMSKICKAWLESDIRECYFKEK
ETGFPCLNNICKPKMEERWRECFFRMK
DERIGCWASNCKQKVEEKYHECWIREK
EVAASCFENHCRDKHEEREKNCILMVK
EMGIPCLNSVCKARMEERETECLLHVK
KFDICCVPPRCRDKLWQEEDECLLMKR
KIDCHCFMCMCRAKFVDDEEDCCLLHN
KCNCHCLITTCKKKMHDEEPECCFHLT
KEEMPMVWNCCRNRCDDEEQDCHFRGK
KEDIEAFISYLRHKLDEEEYDCMLRHK
KDGMNAFQPCIKTKLDPEYQECYLKMR
KDGVEELMKHYKNKFENDVLERILRMR
KDEFEGFIKCCKSKLEDEIEDKWIRRK
RDELDFIYQMWCGCFEPPCEARRLRRK
KEDCNVMRPGICPCYEGECDGLWLRRD
RDDKEMYVKFMCPCLDRECEPIRLRKN
KDEMETVSKALCQCVDQDCEEKLVRRS
KEEMEHFCEFFMTQCDEELEQRKLRRN
RDEVEMICSAFWACCEQDCYPKLFKKS
KDGWEKCCDTYMSVVEQDLDQKHIKGK
KEGIEKVKDAICGHADEEVEAKFFRCQ
KEQESMCKPWFLEWFDEEMEAQKLRCD
RDDPEMMIGCFHQNCDGDMEEKRFRHS
RDDIPKVCDCVMGYCEQELYTWLLRKC
RDDNTVWCQCIATICEEELDEIHLRKE
REDWDVLCVCWNTQCEQDLEPKYLRKS
REHFAMLCNCLKNECDDEYEDTILRLS
KTDVPMLAWCIKCTCERDFNDWFLRKR
KDETGWFEKCFRCGLENEVNEWRFKKK
KEEPEKCYNHEVPMMEAELEAKRLRKK
KEGIEKMWECYKPCMEEEIEDKKLRCK
KDPMDTFMGVIKPAFDQDIDEKHIRGH
KDNAQCLACWCKSPFDKDYDECYLRNK
KEPCTGCAGAVKSVIEADVEDSKLRCP
KDCCTRCENKWWEAWDGDLTPTCMRCK
RHCCDECTKYWCDTLEEEFDCKWIRCR
REQCEFCIDKFKEAMEAEYEEKLLRCR
KECCQHCHKWWRVGFESDLQERILKCR
KEPPDCCTPPWRSTFEGEIQDRTLKCK
KEQYDCFWGMMKAKIEEDYDDGRLKMK
KDSRDILEVHWKDAFESELEERRLRLK
KDCATELTRQFKDGIEGEVEEKVFKCR
KECCEHCHHCFKCCFDADFEEKHLRCR
KECCDKCLDQFAPMMDEEIETPMLKCT
RDQCEKCMPAYRGRIEQEWHDKCFKCT
KEPFSRCWDHIKHKIESDEEEAIFKCR
KPCLPTLWKWLREMIEPDWEEYWLRCK
RMCCELCNRAFKAKMDQDMWEKIFRCS
RACCEQCERYIKAGLDEDMYEKVFRCK
KEDVQCIWGACQNKLEDEYEDCLLRHK
KEDTRMLCCNFKDKCYQEYEEHLLRKA
REQNEHMCTAWKSVCDGELEEKRFKKR
KDPRKWFCPCIKGSCDAEIEEKQLKWG
KSDFAAFCTCIRPWCSGEMQEMFLSKG
RDGIDWFCCCFKPKCDDDIDEKFLKNY
KETSDCFCACVRARCEGDIDERHLRMK
DRPHNMICQCLKGCCDRDLKENDLRWP
RRGKKAFCKCMKGAIDPEVKEHEFKMK
KSARPWMMKRMKDCFDPELKEWEFKIK
KEAHEKFQKGFKGCLEPECSEHYLKLK
KECCGKVMDAYKSRFDGEYEEPCFRCA
KECCGRCDDPFRAPLEKDWNEAFIKCR
RVCCQRCYDKWKEPVEGEYTEPVIRCK
KEDNERCHDAWRAALEDDFEERGLKCK
KEGCCSLQTRLRDNVEEDYDECCIKAK
HDPATAIVGWLKDRLEDDDHECYLRFK
REGCSKFSDWIKPKFEDDESEGCLKGK
RECKTMIQMPLKYKFEQEYEEMYFRCK
RDGVDMCRPRIRECWDPELDERFIRCR
KDPCEEVVKGYKTILETDLDEKTLRYT
KDSTDMICRIYKPCCEPEWEERRLRCT
KDKKELVVSYIRDKVYDEEEERYLRCA
KDDVEPFVCCWKARLSDEYDERHLRIS
KDPNDCCLAQCPPPIEHEWDGRRLRCQ
KEDCECCAGVFRTSLESELYESYIKCK
REPMEMCATMIKNSIDEDYEDKRFRCN
KEACETCRQCFHGHWEGDFEDKIMRCN
KDCCQNCHKWLKVSMEREISERCLKCK
KECCEECAKAVSEHFDMEFEEVWFRCA
KDCCDDCCKKYKEIVDGEWYDRFFRCG
KDPCGRCMDKLYEPWDQELDPGCMKCP
RDECRKFLEKLCDCVEADFAPECFRRK
KEEPAKYCDWFIPICEGDLDSVRFRKT
KEQVEMLCQCFKTACDPDLDDWQFRKQ
KDDIQCVGPCWREMCDKEWDDRYLRRG
KDEYHAFAGILKACIDDDMDELRFRRQ
KDEVSAICECFNPHCDPELEDRRFRRH
KDELAVFCQSIGPPCDDDWEPVIFRRG
[truncated: 895,441 more chars]
