# Supplementary material for: Benchmarking Inverse Statistical Approaches for Protein Structure and Design with Exactly Solvable Models
Source: PLoS Comput Biol. 2016 May 13;12(5):e1004889. doi: 10.1371/journal.pcbi.1004889 (PMC4866778; doi:10.1371/journal.pcbi.1004889)
Supplement: S2 Code — See readme.txt file. (ZIP) [file pcbi.1004889.s003.zip › CodeS2/S_A/align_A_w0lp_pmin0.cmsa]

-1
11436
11437
11438
11439
11440
11447
11448
11449
11450
11451
11452
11453
11454
11455
11456
11457
11458
11459
11460
11461
11462
11463
11464
11466
11467
11468
11469
11470
11471
20863
20865
20866
20867
20869
20870
20871
20872
20873
20874
20878
20879
20880
20881
20882
20883
20884
20885
20886
20887
20888
20889
20890
20891
20892
20898
20899
20900
20902
20903
20904
20905
20906
20907
20908
20909
20910
20911
20912
20913
20914
20915
20916
20918
20919
20920
20921
20922
20923
20924
20925
20926
20927
20928
20929
20930
20931
20932
20933
20934
20935
20936
20937
20938
20939
20940
20941
20942
20943
20944
20945
20946
20947
20948
20950
20951
20952
20953
20954
20955
20956
20957
20958
20959
20960
20961
20962
20963
20964
20965
20966
20967
20968
20969
20970
20971
20972
20973
20974
20975
20976
20977
20978
20979
20980
20981
20982
20983
20984
22788
22789
22790
22791
22792
22793
22794
22795
22796
22797
22798
22799
22800
22801
22802
22803
22804
22805
22806
22807
22808
22809
22810
22811
22812
22813
22814
22815
22816
22817
22818
22819
22821
22822
22823
22824
22825
22826
22827
22828
22829
22830
22831
22832
22833
22834
22835
22836
25587
25588
25589
25590
25591
25592
25593
25594
25595
25596
25597
25598
25599
25600
25601
25602
25603
25604
25605
25606
25607
25608
25609
25610
25611
25612
25613
25614
25615
25616
25617
25618
25619
25620
25621
25622
25623
25624
25625
25626
25627
25628
25629
25630
25631
25632
25633
25634
25635
25636
25637
25638
25639
25640
25641
35199
35551
35607
35608
35611
35612
35613
35614
35615
35616
35617
35618
35619
35620
35621
35622
35623
35624
35625
35626
35627
35628
35629
35630
35631
35632
35633
35634
35635
35636
35637
35638
35639
35640
35641
35642
35643
35644
35645
35646
35647
35648
35954
37553
37554
37555
37556
37557
37558
37559
37560
37561
37562
37563
37564
37565
37566
37567
37568
37572
37573
37574
37575
37576
37577
37578
37579
37580
37581
37582
37583
37584
37585
37586
37587
37588
37589
37590
37591
37592
37593
37594
37595
39588
43008
43009
43010
43011
43012
43013
43014
43015
43016
43017
43018
43019
43020
43021
43022
43023
43024
43025
43026
43027
43028
43029
43030
46024
46025
46026
46027
46028
46029
46030
46031
46032
46033
46034
46035
46036
46037
46038
46039
46040
46041
46042
46043
46044
46045
46046
46047
46048
46049
46050
46051
46052
46053
46054
46055
46056
46057
46058
46059
46060
46061
46062
46063
46064
46065
46066
46067
46068
46069
46070
46071
46072
46073
46074
46075
46076
46077
46084
46088
46089
46090
46091
46092
46093
46098
46099
46100
46101
46102
46103
46104
46105
46106
46107
46108
46109
46110
46111
46112
46113
46114
46115
46116
46117
46118
46119
46120
46121
46122
46123
46124
46125
46126
46127
46128
46129
46130
46131
46132
46133
46134
46135
46136
46137
46138
46139
46140
46141
46142
46144
46145
46146
46147
46148
46149
46150
46151
46152
46153
46154
46155
46156
46157
46158
46159
46160
46161
46162
46163
46164
46165
46166
46167
46168
46169
46170
46171
46172
46173
46174
46175
46176
46177
46178
46179
46180
46181
46182
46183
46184
46185
46186
46187
46188
46189
46190
46191
46195
-1
834
843
858
859
860
861
1393
1394
1432
1705
1706
2081
2244
2529
3096
3216
3496
3506
3686
3938
3939
3940
4074
4368
4837
4838
4839
4991
5419
6067
6068
6155
6620
6743
6789
7095
7117
7145
7579
7763
7964
7968
8026
8148
8157
8558
8640
8946
9015
9189
9893
9922
9958
10064
10410
10447
10826
11361
11441
11442
11443
11444
11446
11498
11931
12082
12519
13467
13715
14539
14564
14566
14801
14850
14917
15507
15711
15734
16102
16187
16660
17002
17086
17277
17326
18022
18412
18641
18778
19469
19472
19526
19527
20315
20317
20384
20662
20862
20949
21745
21760
21761
21994
22284
22285
22289
22291
22701
22786
22846
23182
23330
23340
23374
23867
24171
24784
24911
24950
25439
25645
25646
26216
26253
26644
26667
26727
26728
26851
27089
27090
27259
28150
28504
28540
28621
28818
28841
29201
29253
29289
29533
30102
30308
30646
30824
31098
31367
31413
31773
32107
32386
32387
32394
32458
32577
32578
32847
33054
33403
33576
33577
33684
33731
33733
33993
34233
34344
34367
35246
35319
35459
35552
35610
35868
35949
35951
35956
36094
36153
36308
37160
37379
37531
37548
37552
37571
38086
38215
38497
38652
38831
39017
39153
39256
39348
39349
39463
39579
39852
39882
39955
40191
40406
40604
40961
41220
41892
41893
42574
42959
43032
43202
43513
43520
43744
43749
43792
44398
45214
45324
45471
46079
46083
46085
46231
-1
176
842
1798
2781
3255
4945
4949
5198
5286
5949
7427
8027
8147
8722
8804
9377
9565
9930
10267
10302
12134
13031
13620
15648
15681
16103
16158
16936
18683
19124
19244
20047
20604
21532
21810
22420
22421
23386
23723
23908
24017
24119
24912
25099
25221
25583
25904
26643
26835
27155
27684
27708
27717
27821
27913
28927
29454
30162
30599
30652
30830
31103
31104
31172
32106
32240
32245
32574
33219
33551
33783
34747
35080
35110
35154
35950
36975
37080
37549
37569
37570
38829
38857
39590
39884
39937
40232
40482
40578
40643
40963
41602
42031
42546
42709
42719
42756
43141
43519
43522
44677
45249
45576
46081
-1
70
301
396
822
904
1235
1589
1894
2944
2953
3161
3217
3503
3641
3828
3928
4005
4008
4706
4903
5013
5458
5643
6073
6490
6739
6881
7073
7182
7415
7453
7829
7955
8149
8269
8470
8691
9080
9120
9519
9875
9945
10446
10453
10672
11148
11434
11497
12191
12206
12778
12900
12971
13033
13189
13367
13619
13665
13674
13698
13699
13836
14084
14130
14916
15096
15508
15528
15725
16749
16752
16803
17373
17611
17686
18162
18893
18904
19073
19264
19420
19510
19771
19924
20296
20634
20861
20876
20893
20897
21038
21044
21297
21823
21887
21916
22028
22039
22591
22699
22910
22919
23284
23369
23466
23551
23607
23824
23846
23870
23889
24172
24287
24294
25239
25243
25521
25768
25857
25911
26054
26296
26730
27260
27360
27527
28227
28336
28499
28736
28830
29082
29478
29542
29940
30424
30465
30770
31102
31199
31229
31594
31680
31724
31819
31968
32109
32801
33183
33732
33949
33992
35109
35432
36788
36849
36872
36931
37178
37848
37945
38402
38807
39116
39363
39406
39460
39580
39883
40008
40337
40354
40484
40958
41030
41542
42703
42720
42987
43233
43432
43552
43553
43581
44272
44787
45212
46192
46196
-1
157
245
251
398
519
564
721
823
840
841
1197
1226
1289
1627
1690
1710
2243
2347
2385
2422
2557
2831
2872
3024
3037
3154
3483
3487
3556
3586
3801
3960
4089
4090
4095
4453
4454
4633
4810
4841
4885
4976
5270
5438
5804
5822
5915
6296
6359
7024
7081
7556
7560
8064
8083
8119
8154
8183
8272
8294
8483
8532
8883
8891
8903
9014
9119
9191
9322
9482
9621
9690
10012
10088
10157
10318
10941
10962
11082
11258
11386
11499
11580
11674
11755
11840
12395
12537
12560
12803
12826
12969
12985
13004
13251
13253
13291
13296
13473
13475
13509
13716
13782
14052
14064
14121
14156
14167
14570
14733
14748
14849
15187
15195
15294
15897
16318
16319
16881
16937
16971
16989
16990
17003
17144
17372
17440
17509
17612
17623
18293
18350
18435
18447
18627
18764
18843
18892
19067
19380
19470
19487
19646
19778
19874
19927
19929
19944
19945
19963
20314
20374
20434
20760
20817
21154
21296
21493
21681
21741
21812
22059
22102
22277
22464
22468
22511
22512
22550
22785
23051
23111
23227
23228
23341
23376
23675
23691
23865
24290
24526
24747
24750
25100
25361
25419
25504
25551
25715
25765
25767
26336
26414
26642
26660
26687
26726
27080
27092
27102
27104
27361
27362
27426
27714
27956
28035
28060
28117
28322
28341
28567
28735
28910
28935
29132
29339
29450
29639
29673
29674
29829
29949
30101
30204
30296
30299
30589
30598
30823
30924
30964
30988
30991
30994
31074
31075
31291
31545
31633
31712
31720
31828
32057
32076
32093
32137
32234
32237
32264
32266
32307
32442
32506
33185
33225
33263
33295
33901
33928
34234
34547
34582
34651
34692
34800
35001
35180
35337
35339
35341
35345
35458
35536
35546
35680
35906
36105
36270
36303
36382
36509
36628
37037
37090
37195
37208
37219
37289
37320
37596
37597
37756
37806
37807
37841
38004
38080
38081
38120
38246
38261
38268
38409
38483
38521
38522
38568
38798
38832
38965
39008
39149
39152
39199
39335
39408
39581
39591
39595
39662
39859
39860
40395
40422
40569
41011
41012
41031
41194
41219
41281
41308
41423
41601
41846
42131
42209
42271
42492
42493
42545
42587
42714
42774
43454
43499
43500
43529
43548
43554
43596
43682
43765
43811
43868
44002
44040
44055
44213
44271
44339
44400
44506
44519
44520
44575
44582
44675
44676
44766
44785
44786
44824
45167
45317
45494
45523
45673
45713
45804
45930
46009
-1
206
1196
1229
1263
1470
1484
1711
2189
2890
2929
2933
3032
3445
3588
3752
4091
4481
4600
4809
5197
6005
6078
6343
6399
6790
6934
7135
7394
7413
7462
7965
8067
8100
8812
9381
9478
9479
9876
9931
10013
10016
10480
10557
10690
10773
12037
12158
13504
13738
13837
14752
14802
15257
15293
16266
17106
18027
18781
18929
19413
19640
19650
19883
19913
20021
20654
20689
20877
21478
21530
21683
22427
22755
23370
23478
23501
23548
23864
24066
24493
25415
25846
26491
26999
27000
27878
28015
28052
28242
28285
28754
29202
29220
29540
29541
29543
29936
30114
30307
30493
30560
30597
30664
30982
31227
31547
31759
31820
32244
32355
32356
32575
33557
33578
33782
33821
34423
34449
34799
35479
35849
36145
36221
36269
36576
36901
37396
37488
37495
37849
38956
39154
39253
39346
40483
40960
40962
40998
41225
41604
43203
43232
43591
43624
43869
43983
44079
45246
45658
45932
-1
4
5
7
8
13
18
19
20
21
23
111
177
178
183
184
189
190
193
197
202
204
205
214
216
224
225
227
280
327
373
374
375
376
380
392
400
405
411
412
424
426
433
434
437
438
440
441
444
446
447
457
458
459
460
477
479
480
481
488
491
496
497
498
499
500
502
503
505
506
507
508
512
513
516
521
522
524
525
526
531
532
534
535
538
539
541
542
543
545
548
549
550
551
552
553
554
565
568
570
574
578
579
580
746
747
753
754
756
759
761
762
763
764
765
767
768
770
772
774
776
777
778
784
790
793
794
795
796
798
800
801
803
804
805
807
808
809
810
824
826
827
832
839
1115
1117
1128
1129
1130
1133
1135
1146
1149
1151
1152
1156
1157
1158
1161
1162
1165
1168
1171
1172
1173
1179
1180
1181
1186
1187
1194
1198
1202
1207
1208
1218
1224
1225
1236
1237
1239
1246
1256
1260
1261
1264
1267
1269
1270
1271
1272
1277
1278
1279
1280
1281
1282
1293
1294
1304
1307
1309
1313
1314
1317
1323
1324
1332
1349
1351
1357
1359
1360
1364
1365
1366
1369
1370
1373
1374
1376
1377
1379
1380
1381
1397
1398
1401
1402
1403
1404
1406
1407
1412
1413
1414
1415
1416
1418
1419
1428
1429
1433
1434
1435
1438
1439
1440
1453
1454
1456
1457
1458
1460
1462
1464
1471
1472
1473
1475
1476
1477
1479
1681
1686
1687
1689
1693
1694
1696
1697
1698
1700
2000
2002
2005
2007
2008
2009
2011
2012
2019
2023
2024
2026
2027
2030
2032
2033
2038
2041
2042
2046
2047
2051
2052
2057
2059
2063
2065
2077
2078
2079
2080
2082
2083
2087
2089
2095
2096
2099
2100
2104
2105
2106
2113
2114
2115
2116
2117
2119
2126
2127
2128
2131
2135
2137
2142
2143
2147
2148
2153
2154
2158
2166
2170
2175
2176
2177
2184
2190
2198
2199
2203
2208
2209
2217
2219
2222
2224
2227
2240
2241
2246
2247
2248
2256
2268
2272
2274
2278
2285
2289
2290
2293
2294
2295
2296
2302
2303
2308
2310
2312
2313
2316
2317
2318
2320
2322
2329
2330
2340
2346
2348
2349
2350
2351
2354
2356
2357
2359
2364
2366
2367
2369
2370
2373
2374
2377
2382
2383
2384
2387
2396
2397
2418
2419
2420
2530
2532
2533
2535
2536
2537
2540
2543
2544
2545
2546
2547
2548
2550
2551
2552
2558
2560
2561
2566
2571
2574
2577
2588
2591
2594
2596
2598
2601
2602
2604
2609
2610
2617
2618
2621
2622
2627
2628
2630
2641
2642
2643
2645
2647
2782
2783
2784
2787
2788
2789
2798
2804
2805
2807
2808
2817
2819
2821
2823
2824
2826
2827
2828
2832
2833
2835
2838
2844
2845
2846
2848
2856
2860
2866
2867
2868
2870
2871
2878
2879
2886
2887
2891
2892
2895
2900
2901
2902
2904
2907
2908
2913
2914
2930
2934
2936
2940
2943
2946
2952
2959
2965
2966
2967
2968
2969
2977
2978
2982
2986
2993
3003
3004
3007
3008
3009
3014
3015
3018
3026
3027
3030
3033
3036
3097
3099
3178
3452
3455
3458
3459
3469
3474
3478
3481
3493
3498
3500
3501
3502
3505
3508
3509
3510
3511
3512
3513
3515
3517
3519
3520
3521
3522
3524
3525
3526
3528
3541
3542
3545
3546
3548
3549
3551
3553
3554
3557
3560
3564
3572
3575
3581
3584
3585
3587
3593
3594
3595
3597
3602
3608
3610
3611
3614
3615
3627
3629
3631
3632
3635
3639
3640
3678
3704
3705
3708
3709
3710
3713
3714
3715
3730
3731
3733
3740
3742
3751
3753
3760
3761
3768
3773
3775
3776
3779
3780
3781
3783
3789
3790
3791
3795
3796
3798
3802
3820
3821
3826
3827
3829
3831
3832
3839
3840
3848
3849
3850
3852
3855
3857
3870
3871
3882
3886
3891
3892
3898
3902
3905
3907
3908
3909
3910
3916
3917
3920
3921
3924
3925
3926
3930
3934
3942
3946
3947
3950
3951
3956
3964
3965
3966
3967
3968
3969
3970
3972
3973
3978
4237
4246
4247
4248
4249
4250
4251
4261
4262
4264
4265
4271
4273
4274
4277
4279
4280
4283
4286
4294
4295
4299
4300
4301
4303
4304
4305
4306
4309
4312
4314
4315
4316
4321
4322
4323
4326
4328
4330
4336
4337
4355
4358
4361
4369
4370
4374
4386
4396
4400
4401
4403
4405
4408
4410
4412
4413
4415
4420
4421
4422
4429
4430
4432
4435
4441
4442
4445
4446
4447
4449
4451
4452
4456
4461
4465
4469
4470
4472
4473
4476
4477
4480
4485
4486
4487
4489
4492
4493
4495
4496
4500
4601
4746
4747
4750
4751
4752
4753
4763
4765
4766
4773
4775
4777
4780
4788
4789
4790
4791
4793
4800
4801
4805
4808
4812
4816
4817
4822
4823
4824
4827
4831
4833
4834
4844
4845
4847
4852
4853
4855
4856
4857
4858
4862
4865
4869
4870
4872
4873
4881
4886
4889
4898
4900
4901
4907
4908
4909
4911
4912
4915
4917
4919
4923
4927
4936
4937
4939
4947
4948
4952
4957
4959
4962
4963
4964
4969
5189
5193
5200
5202
5219
5220
5318
5321
5322
5327
5329
5330
5331
5333
5339
5341
5342
5344
5346
5347
5354
5355
5358
5362
5363
5364
5365
5366
5367
5370
5373
5374
5378
5410
5436
5674
5679
5680
5681
5683
5684
5685
5688
5689
5690
5691
5692
5696
5700
5819
5820
5821
5824
5827
5831
5833
5834
5835
5841
5842
5853
5888
5978
5983
5985
5996
5997
6000
6001
6002
6004
6007
6012
6070
6072
6074
6075
6077
6293
6297
6303
6305
6312
6313
6315
6317
6318
6319
6320
6324
6325
6330
6331
6333
6336
6337
6338
6340
6345
6347
6361
6362
6363
6364
6366
6367
6371
6372
6373
6374
6375
6378
6380
6381
6382
6386
6393
6508
6547
6553
6558
6561
6570
6583
6584
6585
6590
6594
6600
6602
6607
6617
6648
6746
6747
6748
6756
6757
6758
6759
6761
6763
6764
6766
6772
6773
6776
6777
6778
6791
6797
6799
6811
6812
6813
6814
6819
6820
6825
6826
6827
6831
6835
6843
6848
6850
6856
6857
6860
6861
6862
6863
6866
6868
6874
7035
7036
7037
7038
7039
7042
7044
7048
7060
7061
7062
7063
7065
7066
7069
7070
7074
7075
7083
7086
7087
7088
7090
7094
7096
7097
7098
7100
7104
7110
7116
7120
7123
7124
7126
7127
7132
7137
7141
7142
7143
7144
7147
7149
7151
7153
7154
7155
7156
7157
7158
7161
7164
7165
7175
7177
7179
7184
7185
7187
7188
7189
7196
7197
7305
7306
7380
7384
7386
7387
7388
7389
7392
7393
7395
7397
7398
7400
7402
7404
7406
7407
7411
7414
7416
7421
7422
7423
7426
7429
7431
7442
7443
7444
7446
7464
7467
7469
7470
7476
7477
7478
7479
7480
7481
7483
7494
7498
7500
7502
7506
7507
7516
7517
7522
7527
7528
7532
7535
7541
7543
7544
7545
7546
7549
7550
7551
7552
7616
7720
7726
7728
7729
7730
7764
7765
7831
7833
7841
7843
7844
7845
7854
7855
7856
7858
7860
7861
7862
7867
7868
7872
7874
7875
7878
7886
7895
7897
7898
7901
7904
7905
7906
7907
7911
7912
7914
7917
7922
7923
7924
7925
7927
7928
7933
7934
7936
7938
7942
7944
7945
7951
7952
7953
7961
7963
7969
7978
7981
7989
7991
8005
8007
8008
8011
8012
8013
8014
8015
8017
8024
8025
8040
8041
8049
8050
8055
8065
8069
8070
8071
8072
8080
8081
8082
8097
8098
8106
8107
8110
8113
8117
8121
8125
8126
8131
8132
8133
8136
8137
8139
8144
8146
8150
8151
8152
8153
8160
8162
8163
8164
8165
8167
8170
8171
8173
8174
8175
8176
8181
8187
8188
8196
8199
8203
8204
8205
8209
8210
8218
8221
8223
8229
8230
8237
8242
8247
8248
8252
8254
8257
8264
8265
8266
8267
8268
8270
8276
8277
8279
8283
8284
8430
8482
8484
8491
8493
8495
8513
8520
8521
8522
8526
8692
8694
8706
8707
8708
8712
8713
8719
8735
8738
8744
8745
8746
8749
8751
8755
8756
8759
8767
8768
8769
8771
8781
8782
8783
8784
8785
8787
8790
8794
8795
8798
8800
8802
8807
8809
8810
8816
8817
8820
8826
8829
8836
8837
8839
8840
8842
8845
8846
8847
8849
8850
8857
8861
8871
8877
8878
8882
8884
8888
8893
8894
8898
8904
8905
8907
8914
8916
8919
8921
8922
8924
8926
8927
8937
8941
8942
8943
8944
8948
8949
8950
8953
8956
9321
9342
9345
9348
9349
9357
9358
9360
9361
9366
9367
9370
9380
9384
9389
9390
9395
9397
9399
9404
9405
9407
9409
9410
9412
9413
9415
9418
9419
9421
9425
9426
9427
9429
9573
9576
9577
9578
9728
9743
9753
9880
9882
9884
9896
9900
9901
9902
9903
9905
9906
9907
9911
9921
9923
9924
9928
9929
9937
9940
9947
9948
9951
9952
9955
9959
9960
9961
9965
9971
9972
9979
9986
9987
9989
9995
9999
10000
10001
10002
10003
10004
10015
10027
10028
10029
10032
10033
10036
10039
10042
10043
10044
10045
10051
10052
10054
10060
10061
10062
10063
10442
10443
10444
10466
10469
10470
10471
10474
10485
10487
10493
10497
10498
10502
10513
10515
10517
10519
10522
10523
10524
10525
10532
10538
10539
10540
10541
10542
10543
10544
10547
10548
10550
10553
10555
10559
10563
10565
10567
10568
10570
10573
10576
10579
10583
10584
10586
10589
10590
10591
10595
10596
10597
10604
10609
10610
10613
10614
10615
10616
10622
10623
10624
10628
10630
10631
10633
10634
10635
10636
10640
10644
10648
10649
10650
10651
10652
10657
10662
10663
10669
10671
10673
10675
10676
10679
10684
10692
10693
10696
10697
10702
10709
10710
10714
10715
10717
10719
10720
10722
10723
10725
10726
10728
10733
10734
10737
10738
10739
10740
10741
10745
10746
10747
10752
10755
10769
10770
10775
10783
10792
10796
10801
10802
10810
10811
10814
10816
10818
10820
10821
10822
10825
10964
10968
10977
10978
10979
10983
10987
10992
10993
10999
11002
11005
11006
11008
11019
11020
11023
11026
11027
11029
11030
11031
11032
11033
11035
11036
11037
11043
11044
11046
11051
11057
11059
11062
11064
11065
11068
11069
11070
11071
11072
11073
11075
11085
11099
11100
11102
11103
11105
11106
11120
11125
11127
11129
11132
11133
11135
11140
11141
11142
11143
11146
11147
11300
11302
11303
11391
11398
11404
11405
11409
11411
11413
11414
11416
11417
11418
11420
11427
11429
11430
11475
11481
11485
11486
11487
11491
11492
11493
11496
11500
11501
11503
11512
11513
11514
11515
11516
11520
11522
11524
11525
11531
11533
11534
11535
11542
11555
11556
11558
11559
11560
11562
11565
11571
11573
11577
11698
11700
11702
11707
11708
11716
11717
11719
11723
11724
11756
11760
11764
11768
11773
11774
11961
11985
11986
11987
11989
11998
12005
12006
12010
12011
12016
12017
12019
12020
12030
12036
12048
12049
12050
12064
12066
12068
12070
12076
12080
12084
12096
12097
12098
12099
12108
12112
12113
12122
12125
12135
12140
12147
12148
12149
12150
12151
12153
12154
12211
12213
12214
12218
12219
12222
12223
12227
12228
12231
12232
12238
12239
12241
12242
12249
12250
12251
12258
12259
12260
12261
12263
12264
12267
12269
12270
12273
12274
12275
12277
12278
12284
12285
12286
12287
12295
12297
12298
12299
12301
12303
12305
12314
12316
12377
12378
12380
12381
12385
12394
12397
12398
12399
12402
12403
12404
12413
12414
12416
12445
12460
12461
12462
12463
12467
12468
12469
12477
12479
12483
12485
12486
12488
12489
12490
12491
12492
12494
12495
12496
12497
12498
12503
12508
12509
12510
12521
12905
12914
12916
12917
12920
12926
12933
12939
12940
12941
12942
12945
12948
12950
12953
12958
12959
12972
12973
12980
12986
13087
13093
13113
13114
13116
13117
13134
13144
13147
13148
13167
13293
13476
13507
13722
13723
13729
13730
13737
13745
13754
13755
13756
13762
13763
13764
13767
13768
13769
13770
13772
13773
13775
13777
13783
13786
13791
13801
13802
13806
13807
13813
13814
13822
13823
13825
13827
13828
13834
14200
14254
14401
14402
14403
14464
14465
14474
14479
14482
14489
14492
14497
14500
14506
14511
14512
14513
14514
14515
14516
14517
14518
14519
14529
14530
14531
14533
14534
14538
14542
14543
14545
14546
14550
14551
14552
14565
14568
14569
14573
14574
14576
14577
14578
14582
14583
14586
14587
14591
14593
14594
14595
14600
14715
14719
14720
14723
14724
14726
14727
14728
14732
14740
14744
14745
14749
14755
14758
14760
14763
14764
14765
14775
14776
14777
14779
14781
14785
14786
14788
14791
14792
14793
14794
14796
14797
14798
14799
14800
14806
14809
14810
14811
14812
14813
14821
14826
14828
14831
14832
14834
14836
14838
14839
14847
14854
14898
14899
14900
14904
14905
14909
14915
14918
14920
14923
14934
14935
14947
14950
14952
14956
14957
14958
14960
14972
14979
14982
14983
14984
14989
14990
14991
14993
15002
15004
15005
15008
15009
15012
15013
15014
15021
15025
15026
15027
15028
15033
15034
15036
15037
15038
15040
15078
15081
15082
15084
15094
15095
15246
15248
15250
15251
15266
15271
15274
15276
15278
15279
15280
15281
15283
15285
15286
15291
15295
15297
15298
15299
15303
15304
15312
15319
15322
15323
15324
15329
15330
15336
15337
15339
15342
15343
15345
15347
15351
15353
15354
15355
15356
15357
15358
15362
15366
15377
15382
15383
15384
15388
15394
15787
15788
15794
15795
15803
15804
15815
15817
15824
15825
15826
15831
15836
15837
15838
15927
15928
15930
15932
15935
15940
15942
15943
15947
15948
15951
15952
15959
15962
15964
15966
15969
15971
15978
15980
15986
15987
15993
15996
15998
15999
16000
16003
16005
16006
16010
16011
16012
16013
16014
16027
16028
16029
16033
16034
16036
16037
16043
16044
16046
16049
16051
16062
16063
16065
16068
16069
16072
16075
16078
16079
16080
16087
16089
16090
16091
16092
16099
16100
16105
16106
16108
16110
16111
16112
16113
16114
16116
16125
16129
16130
16136
16141
16142
16147
16150
16152
16155
16207
16209
16210
16213
16223
16224
16227
16228
16229
16230
16239
16240
16241
16242
16246
16253
16257
16258
16264
16265
16268
16269
16272
16275
16278
16282
16288
16289
16290
16296
16297
16299
16300
16301
16303
16304
16308
16314
16315
16316
16324
16325
16331
16333
16336
16337
16341
16349
16351
16358
16363
16367
16368
16369
16374
16376
16377
16378
16379
16380
16381
16383
16384
16386
16387
16398
16399
16404
16411
16413
16416
16420
16421
16428
16512
16514
16515
16524
16525
16528
16535
16537
16539
16541
16543
16544
16550
16552
16558
16563
16566
16568
16572
16573
16574
16575
16578
16579
16581
16587
16592
16594
16596
16597
16607
16609
16610
16611
16612
16614
16615
16616
16619
16621
16622
16623
16624
16625
16626
16627
16628
16629
16638
16639
16647
16650
16663
16664
16668
16674
16685
16686
16690
16691
16695
16699
16700
16703
16704
16706
16707
16708
16709
16724
16727
16733
16753
16754
16755
16756
16758
16763
16764
16765
16766
16769
16771
16773
16782
16783
16787
16792
16793
16801
16804
16805
16806
16808
16815
16816
16817
16824
16825
16827
16831
16834
16835
16840
16845
16851
16853
16854
16855
16856
16860
16863
16864
16882
16883
16884
16886
16892
16893
16904
16905
16906
16907
16909
16911
16914
16916
16918
16919
16929
16932
16938
16940
16946
16955
16957
16958
16959
16962
16975
16977
16978
16979
16981
16982
16987
16996
17035
17080
17089
17094
17098
17099
17102
17103
17104
17108
17109
17110
17111
17112
17117
17118
17119
17123
17124
17125
17139
17141
17145
17149
17151
17158
17159
17164
17165
17166
17170
17172
17176
17180
17181
17182
17184
17191
17193
17194
17195
17196
17200
17207
17215
17228
17229
17230
17231
17232
17242
17243
17252
17256
17257
17258
17259
17260
17261
17262
17263
17266
17279
17280
17287
17291
17297
17301
17304
17306
17307
17310
17311
17312
17313
17314
17316
17317
17319
17327
17331
17334
17339
17340
17346
17347
17348
17349
17358
17610
17615
17616
17617
17621
17649
17656
17657
17665
17672
17673
17675
17679
17684
17685
17687
17688
17695
17696
17698
17699
17700
17702
17703
17704
17709
17710
17711
17715
17716
17717
17718
17719
17720
17729
17733
17737
17739
17741
17743
17744
17745
17748
17749
17750
17756
17762
17763
17764
17765
17766
17776
17777
17784
17785
17786
17789
17790
17792
17793
17794
17795
17798
17799
17806
17808
17812
17814
17815
17816
17818
17819
17822
17825
17830
17831
17838
17841
17852
17853
17854
17857
17858
17951
17952
17953
18023
18377
18379
18384
18386
18630
18640
18642
18643
18644
18652
18654
18656
18661
18687
18691
18695
18710
18713
18715
18719
18720
18723
18728
18729
18733
18736
18741
18742
18746
18748
18749
18755
18756
18757
18763
18766
18767
18771
18772
18777
18782
18786
18788
18789
18790
18793
18794
18798
18804
18805
18806
18807
18812
18813
18814
18816
18820
18823
18832
18836
18837
18847
18848
18852
18853
18857
18860
18862
18863
18866
18868
18869
18872
18874
18878
18879
18880
18888
18889
18891
18906
18913
18914
18915
18916
18917
18921
18930
18931
18932
18933
18939
18940
18941
18942
18947
18950
18951
18954
18955
18956
18957
18958
18959
18960
18963
18964
19116
19117
19122
19140
19142
19154
19155
19156
19169
19172
19173
19174
19175
19177
19178
19179
19180
19182
19188
19189
19192
19198
19199
19200
19202
19203
19213
19214
19215
19216
19222
19224
19232
19234
19236
19239
19240
19241
19245
19259
19260
19261
19262
19263
19286
19288
19289
19305
19311
19312
19313
19314
19316
19328
19329
19331
19332
19343
19346
19348
19349
19351
19354
19355
19356
19361
19379
19381
19382
19383
19384
19387
19390
19393
19397
19398
19402
19417
19507
19513
19516
19518
19519
19520
19521
19522
19523
19524
19525
19541
19548
19549
19551
19552
19553
19554
19555
19559
19561
19563
19566
19569
19572
19575
19576
19577
19578
19579
19580
19582
19583
19584
19591
19594
19597
19599
19600
19607
19608
19609
19613
19614
19615
19616
19621
19625
19628
19636
19884
19885
19887
19888
19889
19890
19891
19892
19894
19896
19897
19898
19901
19903
19905
19907
19908
19910
19911
19912
19914
19916
19918
19919
19921
19923
19928
19930
19931
19936
19939
19940
19941
19942
19943
19946
19965
20004
20005
20006
20007
20009
20010
20012
20015
20019
20022
20023
20026
20030
20033
20035
20037
20038
20039
20041
20042
20046
20048
20050
20051
20052
20053
20054
20062
20066
20067
20073
20074
20080
20083
20085
20086
20091
20093
20298
20375
20380
20409
20411
20413
20415
20417
20418
20419
20424
20425
20426
20427
20431
20435
20436
20443
20447
20449
20453
20455
20456
20457
20458
20459
20462
20463
20465
20466
20475
20480
20481
20482
20485
20486
20497
20501
20502
20515
20517
20518
20520
20521
20525
20529
20530
20531
20532
20663
20664
20676
20679
20685
20697
20698
20700
20701
20702
20704
20705
20707
20708
20709
20718
20719
20725
20728
20761
20766
20775
20776
20777
20778
20779
20783
20786
20798
20800
20801
20804
20805
20806
20808
20809
20814
20815
20830
20835
20840
20841
20842
20843
20844
20989
20993
20995
20996
20997
21004
21005
21006
21009
21012
21186
21298
21299
21302
21304
21307
21309
21313
21314
21319
21320
21322
21324
21326
21327
21332
21334
21336
21337
21339
21340
21342
21354
21356
21361
21362
21365
21367
21369
21370
21371
21378
21379
21380
21388
21389
21403
21404
21405
21410
21412
21416
21420
21426
21427
21430
21432
21433
21438
21439
21440
21441
21449
21450
21459
21460
21461
21462
21472
21473
21474
21480
21481
21482
21483
21486
21487
21488
21489
21490
21494
21496
21498
21499
21502
21503
21511
21517
21527
21533
21540
21541
21542
21544
21545
21549
21556
21557
21562
21563
21564
21569
21583
21586
21587
21588
21589
21596
21597
21598
21599
21602
21610
21612
21613
21615
21617
21618
21620
21621
21622
21623
21628
21629
21631
21632
21634
21635
21642
21811
22103
22104
22105
22108
22109
22125
22128
22131
22132
22140
22142
22144
22160
22164
22167
22175
22176
22179
22180
22182
22183
22184
22189
22194
22198
22199
22200
22202
22204
22206
22207
22210
22212
22215
22217
22219
22220
22221
22223
22225
22238
22242
22244
22255
22256
22260
22261
22267
22276
22358
22359
22469
22470
22471
22472
22473
22477
22486
22489
22490
22564
22626
22666
22732
22733
22735
22739
22743
22749
22750
22751
22754
22758
22761
22764
22765
22766
22767
22769
22774
22776
22777
22778
22779
22782
22921
22925
22926
22927
22928
22930
22940
22942
22944
22945
22946
22949
22957
22962
22963
22964
22965
22966
22970
22971
22983
22986
22991
22992
22993
22994
22995
22996
22999
23002
23004
23007
23008
23009
23010
23011
23012
23014
23020
23022
23023
23024
23026
23028
23035
23036
23037
23041
23044
23046
23047
23048
23050
23057
23058
23059
23061
23062
23070
23076
23080
23083
23087
23095
23096
23097
23098
23104
23105
23113
23114
23116
23117
23128
23129
23132
23133
23134
23135
23141
23144
23146
23147
23149
23150
23151
23152
23153
23154
23155
23162
23172
23175
23176
23178
23180
23181
23183
23185
23193
23196
23198
23199
23200
23208
23210
23213
23215
23216
23726
23729
23734
23735
23741
23742
23746
23748
23762
23770
23771
23774
23777
23778
23782
23784
23788
23790
23791
23798
23799
23800
23801
23802
23805
23811
23813
23814
23815
23819
23825
23826
23834
23838
23841
23842
23844
23845
23851
23856
23857
23858
23859
23860
23862
23863
23868
23869
23890
23893
23895
23901
23905
23913
23922
23924
23925
23926
23927
23932
23936
23937
23939
23945
23949
23959
23960
23968
23971
23973
23974
23976
23977
23981
23984
23985
23987
23990
23999
24000
24001
24002
24004
24006
24008
24013
24018
24020
24026
24027
24038
24044
24045
24049
24052
24054
24055
24056
24057
24058
24060
24062
24064
24065
24067
24075
24077
24078
24084
24085
24091
24093
24118
24161
24168
24444
24450
24453
24454
24456
24457
24458
24463
24464
24466
24471
24472
24477
24482
24490
24498
24501
24502
24504
24505
24510
24519
24520
24522
24527
24528
24529
24698
24699
24702
24705
24711
24715
24716
24717
24723
24726
24732
24733
24734
24735
24739
24740
24744
24746
24751
24752
24757
24758
24762
24766
24781
24782
24783
24840
24844
24847
24848
24850
24861
24879
24880
24883
24888
24889
24891
24897
24900
24905
24909
24915
24917
24918
24919
24920
24921
24922
24932
24934
24936
24948
24949
24955
24956
24958
24967
24978
24993
24994
25001
25004
25005
25035
25375
25376
25377
25378
25379
25384
25397
25401
25407
25408
25409
25410
25413
25416
25417
25420
25422
25425
25426
25432
25433
25435
25436
25437
25438
25440
25444
25450
25451
25452
25458
25459
25460
25461
25464
25466
25473
25476
25477
25480
25494
25502
25507
25508
25513
25515
25516
25517
25519
25520
25527
25528
25530
25531
25533
25534
25535
25540
25552
25556
25561
25565
25566
25567
25569
25570
25571
25575
25576
25579
25789
25790
25791
25792
25793
25794
25795
25805
25814
25818
25827
25830
25834
25836
25837
25838
25844
25845
25853
25858
25859
25861
25863
25868
25874
25875
25882
25886
25887
25913
26490
26492
26645
26657
26662
26764
26765
26766
26769
26770
26771
26772
26774
26776
26778
26782
26784
26785
26787
26790
26791
26792
26801
26809
26810
26813
26816
26820
26822
26824
26827
26828
26830
26831
26834
26838
26842
26844
26845
26847
26849
26850
26852
26855
26857
26858
26866
26912
26934
26950
26951
26962
26966
26981
26991
26992
26993
26994
26996
27003
27005
27012
27015
27017
27019
27021
27022
27026
27027
27038
27044
27045
27047
27052
27054
27056
27063
27065
27066
27071
27072
27075
27077
27079
27099
27100
27101
27105
27114
27116
27124
27125
27130
27131
27214
27289
27290
27302
27309
27311
27314
27316
27317
27328
27329
27332
27334
27336
27342
27343
27344
27347
27620
27621
27622
27623
27624
27626
27627
27634
27635
27643
27645
27648
27650
27657
27660
27666
27667
27670
27678
27683
27685
27687
27690
27691
27693
27697
27698
27699
27702
27707
27709
27716
27718
27721
27908
27989
27990
27992
27996
27997
28002
28008
28009
28010
28014
28017
28021
28024
28037
28051
28053
28058
28063
28066
28070
28072
28074
28077
28078
28079
28087
28092
28094
28095
28096
28097
28100
28105
28106
28109
28115
28116
28121
28122
28125
28126
28130
28132
28135
28139
28142
28143
28144
28146
28151
28157
28159
28162
28163
28165
28166
28167
28169
28171
28172
28173
28181
28182
28183
28184
28185
28188
28194
28195
28196
28198
28199
28200
28202
28204
28205
28206
28216
28218
28219
28224
28226
28229
28243
28245
28251
28252
28255
28259
28262
28266
28273
28274
28275
28276
28284
28287
28291
28292
28293
28296
28298
28316
28317
28319
28320
28323
28324
28398
28400
28401
28402
28404
28410
28411
28413
28418
28419
28420
28422
28423
28430
28432
28435
28438
28440
28444
28445
28446
28450
28453
28462
28465
28467
28469
28474
28475
28476
28479
28485
28491
28500
28505
28507
28510
28511
28512
28513
28590
28592
28595
28598
28611
28612
28613
28614
28615
28623
28624
28625
28627
28630
28636
28637
28638
28641
28647
28649
28651
28652
28673
28676
28677
28687
28688
28689
28690
28692
28695
28696
28699
28700
28701
28702
28704
28712
28737
28738
28739
28751
28755
28758
28764
28766
28771
28772
28775
28776
28781
28782
28786
28792
28794
28798
28800
28801
28802
28816
28817
28824
28826
28827
28828
28843
28911
28916
28917
28918
28926
28928
28934
29134
29136
29137
29138
29144
29145
29147
29150
29158
29169
29171
29177
29178
29185
29187
29188
29195
29196
29197
29200
29204
29207
29212
29213
29222
29225
29228
29229
29236
29244
29245
29246
29247
29248
29250
29251
29255
29257
29258
29259
29260
29263
29272
29273
29274
29275
29276
29281
29282
29283
29285
29286
29287
29290
29291
29295
29296
29299
29301
29304
29305
29306
29307
29313
29319
29320
29321
29322
29326
29327
29328
29330
29340
29359
29360
29361
29362
29363
29365
29368
29369
29372
29373
29381
29382
29386
29389
29403
29404
29407
29414
29415
29418
29421
29430
29433
29434
29436
29437
29444
29503
29504
29506
29509
29514
29515
29517
29518
29520
29527
29528
29534
29535
29536
29538
29554
29557
29559
29562
29571
29576
29577
29580
29581
29586
29588
29593
29594
29597
29598
29599
29611
29613
29616
29617
29619
29622
29623
29630
29631
29632
29642
29644
29646
29647
29648
29649
29650
29654
29656
29660
29661
29662
29663
29666
29670
29937
29953
29962
29965
30030
30034
30038
30039
30041
30042
30043
30044
30055
30056
30058
30060
30061
30063
30069
30071
30073
30085
30093
30095
30096
30099
30270
30388
30399
30401
30402
30403
30404
30407
30413
30415
30416
30417
30421
30422
30423
30426
30430
30433
30438
30439
30440
30453
30456
30458
30459
30460
30464
30470
30471
30472
30480
30485
30494
30495
30496
30498
30503
30508
30510
30511
30512
30515
30516
30517
30527
30528
30529
30537
30538
30542
30543
30546
30551
30552
30553
30554
30555
30556
30557
30558
30559
30565
30566
30567
30569
30582
30583
30590
30595
30596
30601
30605
30608
30609
30610
30613
30632
30633
30635
30636
30643
30644
30654
30666
30667
30676
30677
30679
30680
30681
30684
30686
30688
30689
30692
30700
30707
30708
30715
30716
30717
30726
30732
30736
30741
30751
30752
30757
30992
31034
31095
31097
31099
31100
31101
31371
31377
31378
31380
31384
31390
31391
31392
31398
31399
31401
31405
31410
31412
31415
31418
31423
31429
31433
31439
31443
31445
31446
31452
31453
31457
31458
31460
31465
31468
31469
31470
31472
31595
31596
31601
31602
31603
31607
31608
31609
31612
31613
31614
31615
31617
31618
31620
31621
31624
31625
31630
31635
31636
31637
31638
31639
31642
31646
31647
31648
31649
31666
31669
31703
31704
31705
31706
31707
31710
31711
31719
31725
31726
31727
31728
31734
31735
31736
31737
31743
31750
31755
31756
31764
31767
31769
31772
31778
31781
31782
31783
31787
31791
31792
31793
31794
31796
31807
31808
31809
31811
31812
31814
31825
31826
31827
31831
31832
31833
31835
31845
31847
31848
31861
31865
31867
31868
31869
31870
31877
31878
31882
31883
31884
31885
31886
31889
31890
31892
31893
31896
31897
31898
31902
31903
31905
31906
31907
31910
31914
31942
31944
31945
31952
31953
31954
31966
31967
32056
32089
32092
32094
32095
32096
32099
32105
32236
32291
32295
32299
32302
32304
32306
32309
32311
32317
32318
32325
32331
32334
32336
32337
32338
32341
32347
32348
32349
32351
32352
32353
32354
32357
32358
32361
32362
32364
32365
32367
32368
32374
32377
32378
32379
32380
32381
32393
32396
32397
32398
32400
32401
32403
32404
32405
32406
32407
32408
32411
32413
32414
32417
32420
32424
32425
32430
32437
32440
32448
32459
32467
32469
32478
32479
32480
32490
32497
32510
32511
32512
32519
32520
32521
32522
32523
32525
32530
32531
32532
32535
32537
32544
32548
32563
32566
32567
32568
32572
32573
33226
33227
33230
33231
33334
33338
33339
33340
33359
33367
33368
33369
33375
33376
33377
33378
33379
33380
33381
33386
33387
33388
33390
33395
33397
33456
33457
33458
33459
33460
33461
33462
33464
33465
33469
33470
33472
33473
33477
33482
33483
33485
33486
33490
33492
33494
33496
33497
33504
33512
33523
33524
33526
33530
33536
33539
33550
33552
33558
33561
33565
33566
33569
33570
33571
33580
33584
33585
33586
33590
33591
33593
33594
33598
33599
33615
33616
33620
33629
33642
33647
33655
33658
33660
33661
33662
33670
33672
33675
33676
33677
33681
33682
33683
33685
33686
33689
33697
33715
33724
33728
33729
33759
33764
33767
33771
33773
33778
33779
33780
33781
33784
33791
33793
33796
33798
33800
33802
33805
33811
33818
33819
33833
33834
33836
33838
33839
33840
33841
33842
33843
33851
33852
33853
33858
33861
33862
33863
33865
33867
33870
33871
33876
33880
33892
33897
33899
33900
33904
33905
33906
33908
33910
33916
33918
33926
33927
33929
33930
33931
33932
33940
33941
33948
33950
33953
33955
33962
33966
33969
33976
33977
33978
33979
33980
33981
33983
33986
33987
33991
34000
34001
34002
34003
34004
34005
34006
34007
34008
34009
34011
34012
34013
34015
34016
34019
34029
34040
34042
34047
34048
34049
34054
34055
34060
34062
34066
34067
34068
34072
34074
34078
34082
34094
34095
34098
34100
34102
34103
34106
34113
34114
34115
34118
34119
34120
34121
34122
34128
34134
34135
34136
34137
34140
34148
34156
34157
34168
34169
34170
34172
34173
34179
34184
34187
34189
34190
34191
34195
34196
34202
34206
34207
34208
34210
34211
34212
34213
34218
34219
34223
34224
34226
34227
34229
34244
34249
34251
34252
34257
34264
34265
34272
34273
34276
34282
34283
34285
34286
34292
34293
34294
34295
34296
34297
34300
34301
34304
34305
34306
34307
34318
34329
34330
34334
34335
34338
34339
34340
34349
34352
34353
34354
34358
34359
34360
34368
34369
34370
34371
34372
34373
34374
34379
34380
34381
34382
34392
34393
34394
34403
34413
34414
34416
34417
34424
34426
34428
34429
34433
34435
34436
34438
34439
34442
34444
34446
34447
34448
34450
34464
34468
34474
34478
34481
34483
34485
34489
34490
34491
34496
34502
34601
34606
34608
34609
34610
34611
34614
34615
34616
34617
34618
34619
34620
34621
34625
34626
34627
34629
34631
34633
34634
34637
34638
34643
34707
34708
34709
34710
34711
34713
34715
35248
35249
35250
35251
35327
35330
35331
35332
35333
35334
35335
35340
35556
35562
35565
35567
35568
35578
35584
35590
35591
35592
35593
35596
35597
35604
35605
35653
35654
35657
35658
35663
35665
35677
35678
35679
35691
35693
35694
35695
35697
35698
35699
35701
35705
35706
35707
35844
35847
35848
35854
35855
35858
35859
35860
35861
35863
35865
35869
35873
35874
35880
35885
35886
35898
35916
35918
35919
35925
35929
35935
35936
35944
35945
35947
35952
35957
35964
35966
35968
35969
35970
35974
35979
35984
35990
35998
35999
36000
36002
36003
36006
36007
36011
36012
36016
36017
36024
36025
36027
36028
36034
36035
36036
36038
36043
36044
36045
36048
36049
36051
36053
36055
36059
36062
36066
36067
36069
36073
36078
36079
36081
36082
36086
36087
36092
36093
36102
36103
36104
36147
36155
36159
36160
36164
36178
36186
36187
36191
36196
36200
36204
36207
36210
36213
36217
36218
36219
36220
36226
36229
36231
36232
36233
36234
36235
36236
36237
36238
36239
36240
36241
36242
36245
36246
36247
36248
36249
36256
36257
36258
36259
36260
36264
36265
36267
36268
36271
36273
36274
36276
36282
36283
36293
36294
36298
36302
36318
36322
36327
36337
36338
36347
36349
36350
36471
36472
36483
36484
36489
36492
36494
36495
36496
36497
36498
36500
36501
36505
36508
36512
36521
36529
36530
36535
36537
36538
36539
36540
36571
36588
36591
36592
36593
36594
36601
36604
36610
36617
36618
36619
36620
36622
36626
36627
36756
36758
36759
36761
36762
36763
36764
36765
36774
36777
36778
36779
36781
36784
36789
36794
36795
36798
36801
36807
36812
36813
36814
36815
36817
36818
36821
36822
36825
36828
36831
36835
36893
36896
37025
37143
37145
37146
37151
37156
37159
37161
37164
37169
37170
37172
37173
37174
37175
37176
37177
37182
37193
37194
37201
37202
37203
37206
37209
37215
37216
37217
37220
37221
37226
37229
37232
37238
37242
37251
37253
37254
37255
37256
37261
37262
37263
37268
37270
37271
37278
37279
37281
37283
37286
37291
37294
37299
37300
37301
37303
37322
37323
37325
37329
37330
37331
37332
37335
37337
37338
37356
37357
37361
37362
37364
37366
37368
37369
37370
37371
37374
37375
37380
37382
37388
37394
37395
37398
37402
37403
37404
37408
37412
37413
37415
37426
37427
37428
37431
37432
37434
37436
37437
37439
37443
37444
37445
37447
37451
37456
37461
37462
37463
37465
37467
37468
37470
37472
37473
37478
37483
37484
37486
37496
37499
37500
37502
37505
37508
37510
37514
37515
37520
37525
37527
37536
37537
37538
37540
37541
37543
37550
37864
37866
37867
37868
37874
37875
37876
37878
37879
37887
37891
37895
37900
37903
37913
37914
37916
37919
37921
37922
37923
37924
37926
37927
37928
37929
37938
37939
37940
37941
37943
37954
37965
37966
38145
38146
38150
38154
38155
38156
38161
38162
38163
38164
38166
38167
38168
38169
38170
38177
38178
38186
38189
38191
38194
38195
38196
38197
38199
38200
38203
38205
38207
38208
38209
38214
38217
38218
38220
38221
38223
38231
38233
38237
38238
38240
38241
38242
38244
38247
38248
38250
38254
38257
38258
38259
38262
38263
38266
38267
38270
38271
38272
38274
38280
38281
38282
38283
38286
38293
38299
38303
38304
38305
38306
38307
38312
38313
38317
38318
38320
38328
38329
38335
38339
38347
38349
38355
38356
38456
38470
38959
38960
38966
38967
38970
38973
38974
38978
38979
38981
38985
38987
38988
38989
38991
38992
38997
39001
39002
39013
39014
39019
39020
39021
39023
39026
39030
39031
39033
39038
39039
39040
39041
39042
39044
39048
39051
39052
39055
39056
39058
39063
39065
39067
39068
39071
39072
39073
39074
39076
39077
39081
39083
39087
39097
39098
39099
39102
39104
39106
39107
39114
39115
39160
39161
39163
39164
39171
39172
39175
39177
39179
39180
39181
39182
39183
39184
39189
39205
39206
39212
39213
39215
39218
39219
39223
39235
39236
39238
39240
39241
39245
39247
39248
39249
39263
39264
39265
39269
39270
39271
39273
39277
39279
39284
39286
39287
39290
39297
39307
39308
39309
39310
39311
39312
39322
39323
39327
39328
39330
39333
39336
39337
39340
39341
39342
39407
39409
39411
39412
39415
39423
39427
39432
39436
39437
39438
39439
39442
39443
39444
39450
39458
39461
39465
39466
39474
39477
39480
39485
39486
39487
39488
39489
39490
39491
39496
39497
39505
39507
39508
39509
39511
39516
39519
39522
39523
39531
39532
39541
39542
39547
39549
39552
39555
39556
39559
39560
39563
39570
39574
39575
39576
39577
39578
39592
39594
39597
39599
39600
39601
39606
39608
39609
39610
39611
39615
39617
39623
39624
39625
39626
39627
39628
39629
39632
39633
39634
39643
39646
39655
39656
39658
39660
39663
39664
39669
39672
39691
39692
39694
39699
39704
39705
39706
39714
39718
39736
39737
39746
39748
39749
39750
39751
39752
39754
39758
39759
39761
39765
39767
39771
39772
39773
39774
39776
39778
39787
39788
39789
39810
39811
39813
39853
39855
39856
39857
39862
39863
39865
39867
39868
39869
39872
39880
39881
39885
39888
39892
39894
39896
39899
39903
39904
39907
39909
39915
39919
39920
39930
39932
39934
40117
40125
40128
40129
40130
40132
40133
40134
40135
40136
40140
40142
40144
40145
40147
40152
40153
40154
40155
40161
40162
40163
40164
40165
40167
40171
40172
40174
40176
40179
40185
40190
40192
40193
40204
40382
40383
40385
40393
40394
40396
40401
40402
40481
40729
40954
40955
40959
41005
41119
41126
41128
41129
41130
41136
41140
41141
41145
41157
41160
41161
41163
41173
41181
41184
41187
41192
41202
41203
41210
41213
41216
41217
41222
41223
41233
41239
41241
41243
41245
41249
41252
41253
41254
41255
41257
41259
41262
41269
41270
41273
41277
41282
41286
41305
41306
41312
41315
41316
41317
41318
41319
41320
41330
41337
41338
41342
41343
41347
41348
41351
41352
41353
41354
41355
41359
41360
41361
41362
41363
41364
41366
41367
41368
41369
41377
41378
41384
41390
41397
41398
41592
41603
41620
41644
41646
41652
41661
41663
41675
41677
41680
41684
41685
41686
41688
41689
41844
41845
41937
42272
42552
42556
42564
42565
42567
42568
42575
42577
42578
42579
42583
42788
42789
42790
42792
42793
42794
42796
42800
42801
42802
42803
42804
42806
42808
42814
42815
42816
42817
42818
42821
42823
42824
42826
42827
42829
42833
42834
42837
42839
42845
42847
42848
42850
42851
42859
42860
42861
42862
42863
42865
42866
42869
42876
42877
42881
42886
42887
42888
42889
42893
42894
42901
42904
42905
42909
42910
42911
42912
42913
42914
42915
42920
42923
42928
42930
42931
42939
42940
42941
42948
42953
42954
42955
42957
42958
42960
42962
42977
42981
42990
42991
42992
42995
43000
43001
43004
43005
43034
43143
43144
43148
43149
43150
43155
43156
43158
43159
43163
43167
43168
43177
43180
43184
43185
43186
43190
43191
43198
43201
43204
43208
43209
43210
43211
43213
43218
43219
43220
43221
43222
43230
43533
43538
43540
43541
43542
43543
43544
43547
43632
43636
43640
43644
43646
43647
43648
43649
43662
43664
43665
43667
43669
43670
43671
43676
43680
43681
43690
43693
43701
43708
43715
43718
43726
43729
43731
43735
43736
43743
43767
43769
43770
43772
43776
43778
43780
43783
43785
43786
43788
43789
43790
43791
43798
43799
43800
43804
43806
43807
43864
43874
43875
43876
43878
43881
43888
43890
43894
43897
43898
43901
43903
43907
43909
43911
43912
43914
43915
43918
43920
43922
43925
43927
43931
43932
43933
43935
43939
43945
43947
43955
43956
43958
43960
43961
43970
43971
43974
43979
43980
43984
43985
43988
43990
43991
43992
43993
43994
43997
43998
44003
44004
44005
44007
44011
44020
44023
44024
44027
44028
44029
44030
44117
44119
44121
44123
44124
44126
44214
44278
44280
44282
44284
44288
44289
44305
44307
44308
44309
44312
44313
44315
44316
44317
44320
44325
44399
44422
44427
44428
44432
44435
44438
44439
44440
44445
44446
44455
44456
44458
44461
44463
44464
44469
44470
44472
44479
44484
44485
44486
44706
44802
44804
44805
44807
44810
44811
44814
44815
44817
44818
44819
44820
44822
44831
44835
44838
44839
44841
44842
44959
44961
44965
44967
44971
44973
44974
44983
44986
44991
44996
44997
44998
45001
45003
45005
45007
45008
45160
45170
45171
45177
45184
45187
45190
45192
45206
45215
45216
45219
45220
45221
45222
45227
45228
45230
45231
45232
45233
45234
45235
45236
45237
45250
45253
45256
45257
45262
45263
45265
45266
45271
45272
45274
45277
45279
45287
45288
45290
45292
45297
45298
45303
45305
45308
45309
45311
45312
45314
45315
45322
45323
45354
45355
45356
45357
45358
45359
45360
45362
45363
45364
45376
45377
45383
45385
45386
45387
45388
45402
45403
45407
45409
45412
45413
45414
45418
45419
45428
45430
45434
45435
45436
45440
45442
45443
45444
45445
45446
45452
45453
45454
45455
45458
45460
45461
45463
45464
45466
45470
45509
45510
45512
45513
45518
45662
45683
45777
45778
45779
45784
45797
45801
45816
45819
45820
45821
45827
45835
45845
45849
46011
46014
46015
46016
46022
46023
46203
46204
46222
46224
46226
46227
46232
-1
1
2
3
6
9
10
11
12
14
15
16
17
22
179
180
181
182
185
186
187
188
191
192
194
195
196
198
199
200
201
203
207
208
209
210
211
212
213
215
217
218
219
220
221
222
223
226
228
229
230
231
371
372
377
378
379
381
382
383
384
385
386
387
388
389
390
391
394
395
399
401
402
403
404
406
407
408
409
410
413
414
415
416
417
418
419
420
421
422
423
425
427
428
429
430
431
432
435
436
439
442
443
445
448
449
450
451
452
453
454
455
456
461
462
463
464
465
466
467
468
469
470
471
472
473
474
475
476
478
482
483
484
485
486
487
489
490
492
493
494
495
501
504
509
510
511
514
515
517
518
520
523
527
528
529
530
533
536
537
540
544
546
547
555
556
557
558
559
560
561
562
563
566
567
569
571
572
573
575
576
577
745
748
749
750
751
752
755
757
758
760
766
769
771
773
775
779
780
781
782
783
785
786
787
788
789
791
792
797
799
802
806
811
812
813
814
815
816
817
818
819
820
821
825
828
829
830
831
833
835
836
837
838
1116
1118
1119
1120
1121
1122
1123
1124
1125
1126
1127
1131
1132
1134
1136
1137
1138
1139
1140
1141
1142
1143
1144
1145
1147
1148
1150
1153
1154
1155
1159
1160
1163
1164
1166
1167
1169
1170
1174
1175
1176
1177
1178
1182
1183
1184
1185
1188
1189
1190
1191
1192
1193
1195
1199
1200
1201
1203
1204
1205
1206
1209
1210
1211
1212
1213
1214
1217
1219
1220
1221
1222
1223
1238
1240
1241
1242
1243
1244
1245
1247
1248
1249
1250
1251
1252
1253
1254
1255
1257
1258
1259
1265
1266
1268
1273
1274
1275
1276
1283
1284
1285
1286
1287
1288
1291
1292
1295
1296
1297
1298
1299
1300
1301
1302
1303
1305
1306
1308
1310
1311
1312
1315
1316
1318
1319
1320
1321
1322
1325
1326
1327
1328
1329
1330
1331
1333
1334
1335
1336
1337
1338
1339
1340
1341
1342
1343
1344
1345
1346
1347
1348
1350
1352
1353
1354
1355
1356
1358
1361
1362
1363
1367
1368
1371
1372
1375
1378
1382
1383
1384
1385
1386
1387
1388
1389
1390
1391
1399
1400
1405
1408
1409
1410
1411
1417
1420
1421
1422
1423
1424
1425
1426
1427
1430
1431
1436
1437
1441
1442
1443
1444
1445
1446
1447
1448
1449
1450
1451
1452
1455
1459
1463
1465
1466
1467
1468
1469
1474
1478
1480
1481
1482
1483
1537
1538
1676
1677
1678
1682
1683
1684
1685
1688
1691
1692
1695
1699
1704
1709
1712
1713
1714
1715
1716
1717
1718
2001
2003
2004
2006
2010
2013
2014
2015
2016
2017
2018
2020
2021
2022
2025
2028
2029
2034
2035
2036
2037
2039
2040
2043
2044
2045
2048
2049
2050
2053
2054
2055
2056
2058
2060
2061
2062
2064
2066
2067
2068
2069
2070
2071
2072
2073
2074
2075
2076
2084
2085
2086
2088
2090
2091
2092
2093
2094
2097
2098
2101
2102
2103
2107
2108
2109
2110
2111
2112
2118
2120
2121
2122
2123
2124
2125
2129
2130
2132
2133
2134
2136
2138
2139
2140
2141
2144
2145
2146
2149
2150
2151
2152
2157
2159
2160
2161
2162
2163
2164
2165
2167
2168
2169
2171
2172
2173
2174
2178
2179
2180
2181
2182
2183
2185
2186
2187
2188
2191
2192
2193
2194
2195
2196
2197
2200
2201
2202
2204
2205
2206
2207
2210
2211
2212
2213
2214
2215
2216
2218
2220
2221
2223
2225
2226
2228
2229
2230
2231
2232
2233
2234
2235
2236
2237
2238
2239
2245
2249
2250
2251
2252
2253
2254
2255
2257
2258
2259
2260
2261
2262
2263
2264
2265
2266
2267
2269
2270
2271
2273
2275
2276
2277
2279
2280
2281
2282
2283
2284
2286
2287
2288
2291
2292
2297
2298
2299
2300
2301
2304
2305
2306
2307
2309
2311
2314
2315
2319
2321
2323
2324
2325
2326
2327
2328
2331
2332
2333
2334
2335
2336
2337
2338
2339
2341
2342
2343
2344
2345
2352
2353
2355
2358
2360
2361
2362
2363
2365
2368
2371
2372
2375
2376
2378
2379
2380
2381
2386
2388
2389
2390
2391
2392
2393
2394
2395
2398
2399
2400
2401
2402
2403
2404
2405
2406
2407
2408
2409
2410
2411
2412
2413
2414
2415
2416
2417
2421
2531
2534
2538
2539
2541
2542
2549
2559
2562
2563
2564
2565
2567
2568
2569
2570
2572
2573
2575
2576
2578
2579
2580
2581
2582
2583
2584
2585
2586
2587
2589
2590
2592
2593
2595
2597
2599
2600
2603
2605
2606
2607
2608
2611
2612
2613
2614
2615
2616
2619
2620
2623
2624
2625
2626
2629
2631
2632
2633
2634
2635
2636
2637
2638
2639
2640
2644
2646
2785
2786
2790
2791
2792
2793
2794
2795
2796
2797
2799
2800
2801
2802
2803
2806
2809
2810
2811
2812
2813
2814
2815
2816
2818
2820
2822
2825
2829
2830
2834
2836
2837
2839
2840
2841
2842
2843
2847
2849
2850
2851
2852
2853
2854
2855
2857
2858
2859
2861
2862
2863
2864
2865
2869
2873
2874
2875
2876
2877
2880
2881
2882
2883
2884
2885
2888
2889
2893
2894
2896
2897
2898
2899
2903
2905
2906
2909
2910
2911
2912
2935
2937
2938
2939
2941
2942
2945
2947
2948
2949
2950
2960
2961
2962
2963
2964
2970
2971
2972
2973
2974
2975
2976
2979
2980
2981
2983
2984
2985
2987
2988
2989
2990
2991
2992
2994
2995
2996
2997
2998
2999
3000
3001
3002
3005
3006
3010
3011
3012
3013
3016
3017
3019
3020
3021
3022
3023
3028
3029
3031
3034
3035
3038
3313
3355
3446
3447
3448
3449
3450
3451
3453
3454
3456
3457
3460
3461
3462
3463
3464
3465
3466
3467
3468
3470
3471
3472
3473
3475
3476
3477
3479
3480
3482
3484
3485
3486
3488
3489
3490
3491
3492
3494
3495
3497
3504
3507
3514
3516
3518
3523
3527
3529
3530
3531
3532
3533
3534
3535
3536
3537
3538
3539
3540
3543
3544
3547
3550
3552
3555
3558
3559
3561
3562
3563
3565
3566
3567
3568
3569
3570
3571
3573
3574
3576
3577
3578
3579
3580
3582
3583
3589
3590
3591
3592
3596
3598
3599
3600
3601
3603
3604
3605
3606
3607
3609
3612
3613
3616
3624
3625
3626
3628
3630
3633
3634
3636
3637
3638
3711
3712
3716
3717
3718
3719
3720
3721
3722
3723
3724
3725
3726
3727
3728
3729
3732
3734
3735
3736
3737
3738
3739
3741
3743
3744
3745
3746
3747
3748
3749
3750
3754
3755
3756
3757
3758
3759
3762
3763
3764
3765
3766
3767
3769
3770
3771
3772
3774
3777
3778
3782
3784
3785
3786
3787
3788
3792
3793
3794
3797
3799
3800
3803
3804
3805
3806
3807
3808
3809
3810
3811
3812
3813
3814
3815
3816
3817
3818
3819
3822
3823
3824
3825
3830
3833
3834
3835
3836
3837
3838
3841
3842
3843
3844
3846
3847
3851
3853
3854
3856
3858
3859
3860
3861
3862
3863
3864
3865
3866
3867
3868
3869
3872
3873
3874
3875
3876
3877
3878
3879
3880
3881
3883
3884
3885
3887
3888
3889
3890
3893
3894
3895
3896
3897
3901
3903
3904
3906
3911
3912
3913
3914
3915
3918
3919
3922
3923
3927
3929
3931
3932
3933
3941
3943
3944
3945
3948
3949
3952
3953
3954
3955
3957
3958
3959
3961
3962
3963
3971
3974
3975
4252
4253
4254
4255
4256
4257
4258
4259
4260
4263
4266
4267
4268
4269
4270
4272
4275
4276
4278
4281
4282
4284
4285
4287
4288
4289
4290
4291
4292
4293
4296
4297
4298
4302
4307
4308
4310
4311
4313
4317
4318
4319
4320
4324
4325
4327
4329
4331
4332
4333
4334
4335
4356
4357
4359
4360
4362
4363
4364
4365
4366
4367
4371
4372
4373
4375
4376
4377
4378
4385
4387
4388
4389
4390
4391
4392
4393
4394
4395
4397
4398
4399
4402
4404
4406
4407
4409
4411
4414
4416
4417
4418
4419
4423
4424
4425
4426
4427
4428
4431
4433
4434
4436
4437
4438
4439
4440
4443
4444
4448
4450
4455
4457
4458
4459
4460
4463
4464
4466
4467
4468
4471
4474
4475
4478
4479
4482
4483
4484
4488
4490
4494
4497
4498
4499
4501
4502
4602
4745
4748
4749
4754
4755
4756
4757
4758
4759
4760
4761
4762
4764
4767
4768
4769
4770
4771
4772
4774
4776
4778
4779
4781
4782
4783
4784
4785
4786
4787
4792
4794
4795
4796
4797
4798
4799
4802
4803
4804
4806
4807
4811
4813
4814
4815
4818
4819
4820
4821
4825
4826
4828
4829
4830
4832
4835
4836
4842
4843
4846
4848
4849
4850
4851
4854
4859
4860
4861
4863
4864
4866
4867
4868
4871
4874
4875
4876
4877
4878
4879
4880
4882
4883
4884
4887
4888
4890
4891
4892
4893
4894
4895
4896
4897
4899
4904
4905
4906
4910
4913
4914
4916
4918
4920
4921
4922
4924
4925
4926
4928
4929
4930
4931
4932
4933
4934
4935
4938
4940
4941
4942
4943
4944
4946
4950
4951
4953
4954
4955
4956
4958
4960
4961
4965
4966
4967
4968
4970
5183
5184
5185
5186
5187
5188
5190
5191
5192
5194
5195
5199
5201
5203
5204
5205
5206
5207
5208
5211
5319
5320
5323
5324
5325
5326
5328
5332
5334
5335
5336
5337
5338
5340
5343
5345
5348
5349
5350
5351
5352
5353
5356
5357
5359
5360
5361
5368
5369
5371
5372
5375
5376
5377
5446
5675
5676
5677
5678
5682
5686
5687
5693
5694
5695
5697
5698
5699
5823
5825
5826
5828
5829
5830
5832
5836
5837
5838
5839
5840
5843
5844
5845
5846
5847
5848
5849
5850
5851
5852
5854
5855
5856
5857
5858
5977
5979
5980
5981
5982
5984
5986
5987
5988
5989
5990
5991
5992
5993
5994
5995
5998
5999
6003
6006
6008
6009
6010
6011
6013
6014
6015
6017
6069
6071
6076
6154
6294
6295
6298
6299
6300
6301
6302
6304
6307
6308
6309
6310
6311
6314
6316
6321
6322
6323
6326
6327
6328
6329
6332
6334
6335
6339
6341
6342
6344
6346
6360
6365
6368
6369
6370
6376
6377
6379
6383
6384
6385
6387
6388
6389
6390
6391
6392
6545
6546
6548
6549
6550
6551
6552
6555
6556
6557
6559
6560
6562
6563
6564
6565
6566
6567
6568
6569
6571
6572
6573
6574
6575
6576
6577
6578
6579
6580
6581
6582
6586
6587
6588
6589
6591
6592
6593
6595
6596
6597
6598
6599
6601
6603
6604
6605
6606
6609
6610
6611
6612
6613
6614
6615
6616
6618
6619
6621
6649
6742
6744
6745
6749
6750
6751
6752
6753
6754
6755
6760
6762
6765
6767
6768
6769
6770
6771
6774
6775
6779
6780
6781
6782
6783
6784
6785
6786
6787
6788
6792
6798
6800
6801
6802
6803
6804
6805
6806
6807
6808
6809
6810
6815
6816
6817
6818
6821
6822
6823
6824
6828
6829
6830
6832
6833
6834
6836
6837
6838
6839
6840
6841
6842
6844
6845
6846
6847
6849
6851
6852
6853
6854
6855
6858
6859
6864
6865
6867
6869
6870
6871
6872
6873
6875
6876
6877
6878
6879
6880
7040
7041
7043
7045
7046
7047
7049
7050
7051
7052
7053
7054
7055
7056
7057
7058
7059
7064
7067
7068
7071
7072
7076
7077
7078
7079
7080
7082
7084
7085
7089
7091
7092
7093
7099
7101
7102
7103
7105
7106
7107
7108
7109
7111
7112
7113
7114
7115
7118
7119
7121
7122
7125
7128
7129
7130
7131
7133
7134
7136
7138
7139
7140
7146
7148
7150
7152
7159
7160
7162
7163
7166
7167
7168
7169
7170
7171
7172
7173
7174
7176
7178
7180
7181
7183
7186
7190
7191
7192
7193
7194
7195
7198
7199
7301
7302
7303
7304
7377
7378
7379
7381
7382
7383
7385
7390
7391
7396
7399
7401
7403
7405
7408
7409
7410
7412
7417
7418
7419
7420
7424
7425
7428
7430
7432
7433
7434
7435
7436
7437
7438
7440
7441
7447
7448
7451
7452
7454
7455
7456
7457
7458
7459
7460
7463
7465
7466
7468
7471
7472
7473
7474
7475
7482
7484
7485
7486
7487
7488
7489
7490
7491
7492
7493
7495
7496
7497
7499
7501
7503
7504
7505
7508
7509
7510
7511
7512
7513
7514
7515
7518
7519
7520
7521
7529
7530
7531
7533
7534
7536
7537
7538
7539
7540
7542
7547
7548
7553
7554
7721
7722
7723
7724
7725
7727
7731
7832
7834
7835
7836
7837
7838
7839
7840
7842
7846
7847
7848
7849
7850
7851
7852
7853
7857
7859
7863
7864
7865
7866
7869
7870
7871
7873
7876
7877
7879
7880
7881
7882
7883
7884
7885
7887
7888
7889
7890
7891
7892
7893
7894
7896
7899
7900
7902
7903
7908
7909
7910
7913
7915
7916
7918
7919
7920
7921
7926
7929
7930
7931
7932
7935
7937
7939
7940
7941
7943
7946
7947
7948
7949
7950
7954
7959
7960
7962
7966
7967
7970
7971
7972
7973
7974
7975
7976
7977
7979
7980
7982
7983
7984
7985
7986
7987
7988
7990
7992
7993
7994
7995
7996
7997
7998
7999
8000
8001
8002
8003
8004
8006
8009
8010
8016
8018
8019
8020
8021
8022
8023
8028
8029
8030
8031
8032
8033
8034
8035
8036
8037
8038
8039
8042
8043
8044
8045
8046
8047
8048
8051
8052
8053
8054
8056
8057
8058
8059
8060
8061
8062
8063
8068
8073
8074
8075
8076
8077
8078
8079
8092
8093
8094
8095
8096
8099
8102
8103
8104
8105
8108
8109
8111
8112
8114
8115
8116
8118
8120
8122
8123
8124
8127
8128
8129
8130
8134
8135
8138
8140
8141
8142
8143
8155
8156
8158
8159
8161
8166
8168
8169
8172
8177
8178
8179
8180
8182
8184
8185
8186
8189
8190
8191
8192
8193
8194
8195
8197
8198
8200
8201
8202
8206
8207
8208
8211
8212
8213
8214
8215
8216
8217
8219
8220
8222
8224
8225
8226
8227
8228
8231
8232
8233
8234
8235
8236
8238
8239
8240
8241
8243
8244
8245
8246
8249
8250
8251
8253
8255
8256
8258
8259
8260
8261
8262
8263
8271
8273
8274
8275
8278
8280
8281
8282
8481
8485
8486
8487
8488
8489
8490
8492
8494
8496
8497
8498
8499
8500
8501
8502
8503
8504
8505
8506
8507
8508
8509
8510
8511
8512
8514
8515
8516
8517
8518
8519
8523
8524
8525
8527
8693
8695
8696
8697
8698
8699
8700
8701
8702
8703
8704
8705
8709
8710
8711
8714
8715
8716
8717
8718
8720
8721
8732
8733
8734
8736
8737
8739
8740
8741
8742
8743
8747
8748
8750
8752
8753
8754
8757
8758
8760
8761
8762
8763
8764
8765
8766
8770
8772
8773
8774
8775
8776
8777
8778
8779
8780
8786
8788
8789
8791
8792
8793
8796
8797
8799
8801
8803
8805
8806
8808
8811
8813
8815
8818
8819
8825
8827
8828
8830
8831
8832
8833
8834
8835
8838
8841
8843
8844
8848
8851
8852
8853
8854
8855
8856
8858
8859
8860
8862
8863
8864
8865
8866
8867
8868
8869
8870
8872
8873
8874
8875
8876
8879
8880
8881
8885
8886
8887
8889
8895
8896
8897
8899
8900
8901
8902
8906
8908
8909
8910
8911
8912
8913
8915
8917
8918
8920
8923
8925
8928
8929
8930
8931
8932
8933
8934
8935
8936
8938
8939
8940
8945
8947
8951
8952
8954
8955
8957
9341
9343
9344
9346
9347
9350
9351
9352
9353
9354
9355
9356
9359
9362
9363
9364
9365
9368
9369
9371
9372
9373
9374
9375
9376
9378
9379
9382
9383
9385
9386
9387
9388
9391
9392
9393
9394
9396
9398
9400
9401
9402
9403
9406
9408
9411
9414
9416
9417
9420
9422
9423
9424
9428
9574
9575
9729
9730
9731
9732
9733
9734
9735
9736
9737
9738
9739
9740
9741
9742
9744
9745
9746
9747
9748
9749
9750
9751
9752
9754
9755
9756
9757
9758
9881
9883
9885
9886
9887
9888
9889
9890
9891
9892
9895
9897
9898
9899
9904
9908
9909
9910
9912
9913
9914
9915
9916
9917
9918
9919
9920
9925
9926
9927
9938
9939
9941
9942
9943
9944
9946
9949
9950
9953
9954
9956
9957
9962
9963
9964
9966
9967
9968
9969
9970
9973
9974
9975
9976
9977
9978
9980
9981
9982
9983
9984
9985
9988
9990
9991
9992
9993
9994
9996
9997
9998
10005
10006
10007
10008
10009
10010
10011
10017
10018
10019
10020
10021
10022
10023
10024
10025
10026
10030
10031
10034
10035
10037
10038
10040
10041
10046
10047
10048
10049
10050
10053
10055
10056
10057
10058
10059
10445
10467
10468
10472
10473
10475
10476
10477
10478
10479
10481
10482
10483
10484
10486
10488
10489
10490
10491
10492
10494
10495
10496
10499
10500
10501
10503
10504
10505
10506
10507
10508
10509
10510
10511
10512
10514
10516
10518
10520
10521
10526
10527
10528
10529
10530
10531
10533
10534
10535
10536
10537
10545
10546
10549
10551
10552
10554
10556
10558
10560
10561
10562
10564
10566
10569
10571
10572
10574
10575
10577
10578
10580
10581
10582
10585
10587
10588
10592
10593
10594
10598
10599
10600
10601
10602
10603
10605
10606
10607
10608
10611
10612
10617
10618
10619
10620
10621
10625
10626
10627
10629
10632
10637
10638
10639
10643
10645
10646
10647
10653
10654
10655
10656
10658
10659
10660
10661
10664
10665
10666
10667
10668
10670
10674
10677
10678
10680
10681
10682
10683
10685
10686
10687
10688
10689
10694
10695
10698
10699
10700
10701
10703
10704
10705
10706
10707
10708
10711
10712
10713
10716
10718
10721
10724
10727
10729
10730
10731
10732
10735
10736
10742
10743
10744
10748
10749
10750
10751
10753
10754
10756
10757
10758
10759
10760
10761
10762
10763
10764
10765
10766
10767
10768
10771
10772
10774
10776
10777
10778
10779
10780
10781
10782
10784
10785
10786
10787
10788
10789
10790
10791
10793
10794
10795
10797
10798
10799
10800
10803
10804
10805
10806
10807
10808
10809
10812
10813
10815
10819
10823
10824
10963
10965
10966
10967
10969
10970
10971
10972
10973
10974
10975
10976
10980
10981
10982
10984
10985
10986
10988
10989
10990
10991
10994
10995
10998
11000
11001
11003
11004
11007
11009
11010
11011
11012
11013
11014
11015
11016
11017
11018
11021
11022
11024
11025
11028
11034
11038
11039
11040
11041
11042
11045
11047
11048
11049
11050
11052
11053
11054
11055
11056
11058
11060
11061
11063
11066
11067
11074
11076
11077
11078
11079
11080
11081
11083
11084
11086
11087
11088
11089
11090
11091
11092
11093
11095
11096
11097
11098
11101
11104
11107
11108
11109
11110
11111
11112
11113
11114
11115
11116
11117
11118
11119
11121
11122
11123
11124
11126
11128
11130
11131
11134
11136
11137
11138
11139
11144
11145
11298
11299
11301
11304
11305
11306
11307
11390
11392
11393
11394
11395
11396
11397
11399
11400
11401
11402
11403
11406
11407
11408
11410
11412
11415
11419
11421
11422
11423
11424
11425
11426
11428
11431
11432
11476
11477
11478
11479
11480
11482
11483
11484
11488
11489
11490
11494
11495
11502
11504
11505
11506
11507
11508
11509
11510
11511
11517
11518
11519
11521
11523
11526
11527
11528
11529
11530
11532
11536
11537
11538
11539
11540
11541
11543
11544
11545
11546
11547
11548
11549
11550
11551
11552
11553
11554
11557
11561
11563
11564
11566
11567
11568
11569
11570
11572
11574
11576
11578
11579
11699
11701
11703
11704
11705
11706
11709
11710
11711
11712
11713
11714
11715
11718
11720
11721
11722
11757
11758
11759
11761
11762
11763
11765
11766
11767
11769
11770
11771
11772
11988
11990
11991
11992
11993
11994
11995
11996
11997
11999
12000
12001
12002
12003
12004
12007
12008
12009
12012
12013
12014
12015
12018
12021
12022
12023
12024
12025
12026
12027
12028
12029
12031
12032
12033
12034
12035
12047
12051
12052
12053
12054
12055
12056
12057
12058
12059
12060
12061
12062
12063
12065
12067
12069
12071
12072
12073
12074
12075
12077
12078
12079
12081
12083
12092
12093
12094
12095
12100
12101
12102
12103
12104
12105
12106
12107
12109
12110
12111
12114
12115
12116
12117
12118
12119
12120
12121
12123
12124
12126
12127
12128
12129
12130
12131
12136
12137
12138
12139
12141
12142
12143
12144
12152
12155
12156
12157
12207
12208
12209
12210
12212
12215
12216
12217
12220
12221
12224
12225
12226
12229
12230
12233
12234
12235
12236
12237
12240
12243
12244
12245
12246
12247
12248
12252
12253
12254
12255
12256
12257
12262
12265
12266
12268
12271
12272
12276
12279
12280
12281
12282
12283
12288
12289
12290
12291
12292
12293
12294
12296
12300
12302
12304
12306
12307
12308
12309
12310
12311
12312
12313
12315
12317
12318
12319
12320
12363
12364
12365
12366
12367
12368
12369
12370
12371
12372
12373
12374
12375
12376
12379
12382
12383
12384
12386
12387
12388
12389
12390
12391
12392
12393
12396
12400
12401
12405
12406
12407
12408
12409
12410
12411
12412
12415
12417
12418
12446
12447
12448
12449
12450
12451
12452
12453
12454
12455
12456
12457
12458
12459
12464
12465
12466
12470
12471
12472
12473
12474
12475
12476
12478
12480
12481
12482
12484
12487
12493
12499
12500
12501
12502
12504
12505
12506
12507
12511
12512
12513
12514
12515
12516
12520
12779
12901
12902
12903
12904
12906
12907
12908
12909
12910
12911
12912
12913
12915
12918
12919
12921
12922
12923
12924
12925
12927
12928
12929
12930
12931
12932
12934
12935
12936
12937
12938
12943
12944
12946
12947
12949
12951
12952
12954
12955
12956
12957
12960
12961
12962
12963
12964
12965
12966
12967
12970
12974
12975
12976
12977
12978
12979
12981
12982
12983
12984
13032
13088
13089
13090
13091
13092
13094
13095
13096
13097
13098
13099
13100
13101
13102
13103
13104
13105
13106
13107
13108
13109
13110
13111
13112
13115
13118
13119
13120
13121
13122
13123
13124
13125
13126
13127
13128
13129
13130
13131
13132
13133
13135
13136
13137
13138
13139
13140
13141
13142
13143
13145
13146
13149
13252
13292
13477
13505
13506
13718
13719
13720
13721
13724
13725
13726
13727
13728
13731
13732
13733
13734
13735
13736
13739
13740
13741
13742
13743
13744
13746
13747
13748
13749
13750
13751
13752
13753
13757
13758
13759
13760
13761
13765
13766
13771
13774
13776
13784
13785
13787
13788
13789
13790
13792
13793
13794
13795
13796
13797
13798
13799
13800
13803
13804
13805
13808
13809
13810
13811
13812
13815
13816
13817
13818
13819
13820
13821
13824
13826
13829
13830
13831
13832
13833
13835
14198
14199
14201
14202
14396
14397
14453
14454
14455
14456
14457
14458
14459
14460
14461
14462
14463
14466
14467
14468
14469
14470
14471
14472
14473
14475
14476
14477
14478
14480
14481
14483
14484
14485
14486
14487
14488
14490
14491
14493
14494
14495
14496
14498
14499
14501
14502
14503
14504
14505
14507
14508
14509
14510
14520
14521
14522
14523
14524
14525
14526
14527
14528
14532
14535
14536
14537
14540
14541
14544
14547
14548
14549
14553
14554
14555
14556
14557
14558
14559
14560
14561
14562
14563
14567
14571
14572
14575
14579
14580
14581
14584
14585
14588
14589
14590
14592
14596
14597
14598
14599
14716
14717
14718
14721
14722
14725
14729
14730
14731
14734
14735
14736
14737
14738
14739
14741
14742
14743
14746
14747
14750
14751
14753
14754
14756
14757
14759
14761
14762
14766
14767
14768
14769
14770
14771
14772
14773
14774
14778
14780
14782
14783
14784
14787
14789
14790
14795
14803
14804
14805
14807
14808
14814
14815
14816
14817
14818
14819
14820
14822
14823
14824
14825
14827
14829
14830
14833
14835
14837
14840
14841
14842
14843
14844
14845
14846
14848
14851
14852
14853
14855
14856
14857
14858
14859
14860
14897
14901
14902
14903
14906
14907
14908
14910
14911
14912
14913
14914
14919
14921
14922
14924
14925
14926
14927
14928
14929
14930
14931
14932
14933
14936
14937
14938
14939
14940
14941
14942
14943
14944
14945
14946
14948
14949
14951
14953
14954
14955
14959
14961
14962
14963
14964
14965
14966
14967
14968
14969
14970
14971
14973
14974
14975
14976
14977
14978
14980
14981
14985
14986
14987
14988
14992
14994
14995
14996
14997
14998
14999
15000
15001
15003
15006
15007
15010
15011
15015
15016
15017
15018
15019
15020
15022
15023
15024
15030
15031
15032
15035
15039
15072
15073
15074
15075
15076
15077
15079
15080
15083
15247
15249
15258
15259
15260
15261
15262
15263
15264
15265
15267
15268
15269
15270
15272
15273
15275
15277
15282
15284
15287
15288
15289
15290
15292
15296
15300
15301
15302
15305
15306
15307
15308
15309
15310
15311
15313
15314
15315
15316
15317
15318
15320
15321
15325
15326
15327
15328
15331
15332
15333
15334
15335
15338
15340
15341
15344
15346
15348
15349
15350
15352
15359
15360
15361
15363
15364
15365
15367
15368
15369
15370
15371
15372
15373
15374
15375
15376
15378
15379
15380
15381
15385
15386
15387
15389
15390
15391
15392
15393
15504
15505
15506
15783
15784
15785
15786
15789
15790
15791
15792
15793
15796
15797
15798
15799
15800
15801
15802
15805
15806
15807
15808
15809
15810
15811
15812
15813
15814
15816
15818
15819
15820
15821
15822
15823
15827
15828
15829
15830
15832
15833
15834
15835
15929
15931
15933
15934
15936
15937
15938
15939
15941
15944
15945
15946
15949
15950
15953
15954
15955
15956
15957
15958
15960
15961
15963
15965
15967
15968
15970
15972
15973
15974
15975
15976
15977
15979
15981
15982
15983
15984
15985
15988
15989
15990
15991
15992
15994
15995
15997
16001
16002
16004
16007
16008
16009
16015
16016
16017
16018
16019
16020
16021
16022
16023
16024
16025
16026
16030
16031
16032
16035
16038
16039
16040
16041
16042
16045
16047
16048
16050
16052
16053
16054
16055
16056
16057
16058
16059
16060
16061
16064
16066
16067
16070
16071
16073
16074
16076
16077
16081
16082
16083
16084
16085
16086
16088
16093
16094
16095
16096
16097
16098
16101
16104
16107
16109
16115
16117
16118
16119
16120
16121
16122
16123
16124
16126
16127
16128
16131
16132
16133
16134
16135
16137
16138
16139
16140
16143
16144
16145
16146
16148
16149
16151
16153
16154
16156
16157
16208
16211
16212
16214
16215
16218
16219
16220
16221
16222
16225
16226
16231
16232
16233
16234
16235
16236
16237
16238
16243
16244
16245
16247
16248
16249
16250
16251
16252
16254
16255
16256
16259
16260
16261
16262
16263
16267
16270
16271
16273
16274
16276
16277
16279
16280
16281
16283
16284
16285
16286
16287
16291
16292
16293
16294
16295
16298
16302
16305
16306
16307
16309
16310
16311
16312
16313
16317
16323
16326
16327
16328
16329
16330
16332
16334
16335
16338
16339
16340
16342
16343
16344
16345
16346
16347
16348
16350
16352
16353
16354
16355
16356
16359
16360
16361
16362
16364
16365
16366
16370
16371
16372
16373
16375
16382
16385
16388
16389
16390
16391
16392
16393
16394
16395
16396
16397
16400
16401
16402
16403
16405
16406
16407
16408
16409
16410
16412
16414
16415
16417
16418
16419
16422
16423
16424
16425
16426
16427
16429
16510
16511
16513
16516
16517
16518
16519
16520
16521
16522
16523
16526
16527
16529
16530
16531
16532
16533
16534
16536
16538
16540
16542
16545
16546
16547
16548
16549
16551
16553
16554
16555
16556
16557
16559
16560
16561
16562
16564
16565
16567
16569
16570
16571
16576
16577
16580
16582
16583
16584
16585
16586
16588
16589
16590
16591
16593
16595
16598
16599
16600
16601
16602
16603
16604
16605
16606
16608
16617
16618
16620
16630
16631
16632
16633
16634
16635
16636
16637
16640
16641
16642
16643
16644
16645
16646
16648
16649
16651
16652
16653
16654
16655
16656
16657
16658
16659
16661
16662
16665
16666
16667
16669
16670
16671
16672
16673
16675
16676
16677
16678
16679
16680
16681
16682
16683
16684
16687
16688
16689
16692
16693
16694
16696
16697
16698
16701
16702
16705
16710
16711
16712
16713
16714
16715
16716
16717
16718
16719
16720
16721
16722
16723
16725
16726
16728
16729
16730
16731
16732
16734
16735
16736
16737
16738
16739
16740
16741
16742
16743
16744
16745
16746
16747
16748
16757
16759
16760
16761
16762
16767
16768
16770
16772
16774
16775
16776
16777
16778
16779
16780
16781
16784
16785
16786
16788
16789
16790
16791
16794
16795
16796
16797
16798
16799
16800
16802
16807
16809
16810
16811
16812
16813
16814
16818
16819
16820
16821
16822
16823
16826
16828
16829
16830
16832
16833
16838
16839
16841
16842
16843
16844
16846
16847
16848
16849
16850
16852
16857
16858
16859
16861
16862
16865
16866
16867
16868
16869
16870
16871
16872
16873
16874
16875
16876
16877
16878
16879
16885
16887
16888
16889
16890
16891
16894
16895
16896
16897
16898
16899
16901
16902
16903
16908
16910
16912
16913
16915
16917
16920
16921
16922
16923
16924
16925
16926
16927
16928
16930
16931
16933
16934
16935
16939
16941
16942
16943
16944
16945
16947
16948
16949
16950
16951
16952
16953
16954
16956
16960
16961
16963
16964
16965
16966
16967
16968
16969
16970
16972
16973
16974
16976
16980
16983
16984
16985
16986
16988
16992
16993
16994
16995
17069
17070
17071
17072
17073
17074
17075
17076
17077
17078
17079
17081
17082
17083
17084
17085
17087
17088
17090
17091
17092
17093
17095
17096
17097
17100
17101
17105
17107
17113
17114
17115
17116
17120
17121
17122
17126
17127
17128
17129
17130
17131
17132
17133
17134
17135
17136
17137
17138
17140
17142
17143
17146
17147
17148
17150
17152
17153
17154
17155
17156
17157
17160
17161
17162
17163
17167
17168
17169
17171
17173
17174
17175
17177
17178
17179
17183
17185
17186
17187
17188
17189
17190
17192
17197
17198
17199
17201
17202
17203
17204
17205
17206
17208
17209
17210
17211
17212
17213
17214
17216
17217
17218
17219
17220
17221
17222
17223
17224
17225
17226
17227
17233
17234
17235
17236
17237
17238
17239
17240
17241
17244
17245
17246
17247
17248
17249
17250
17251
17253
17254
17255
17264
17265
17267
17268
17269
17270
17271
17272
17273
17274
17275
17276
17278
17281
17282
17283
17284
17285
17286
17288
17289
17290
17292
17293
17294
17295
17296
17298
17299
17300
17302
17303
17305
17308
17309
17315
17318
17320
17321
17322
17323
17324
17325
17328
17329
17330
17332
17333
17335
17336
17337
17338
17341
17342
17343
17344
17345
17350
17351
17352
17353
17354
17355
17356
17357
17359
17360
17361
17362
17438
17608
17609
17618
17619
17620
17622
17650
17651
17652
17653
17654
17655
17658
17659
17660
17661
17662
17663
17664
17666
17667
17668
17669
17670
17671
17674
17676
17677
17678
17680
17681
17682
17683
17689
17690
17691
17692
17693
17694
17697
17701
17705
17706
17707
17708
17712
17713
17714
17721
17722
17723
17724
17725
17726
17727
17728
17730
17731
17732
17734
17735
17736
17738
17740
17742
17746
17747
17751
17752
17753
17754
17755
17757
17758
17759
17760
17761
17767
17768
17769
17770
17771
17772
17773
17774
17775
17778
17779
17787
17788
17791
17796
17797
17800
17801
17802
17803
17804
17805
17807
17809
17810
17811
17813
17817
17820
17821
17823
17824
17826
17827
17828
17829
17832
17833
17834
17835
17836
17837
17839
17840
17842
17843
17844
17845
17846
17847
17848
17849
17850
17851
17855
17856
17876
18200
18378
18380
18381
18382
18383
18385
18628
18629
18631
18632
18633
18634
18635
18636
18637
18638
18639
18645
18646
18647
18648
18649
18650
18651
18653
18655
18657
18658
18659
18660
18688
18689
18690
18692
18693
18694
18696
18697
18698
18699
18700
18701
18702
18703
18704
18705
18706
18707
18708
18709
18711
18712
18714
18716
18717
18718
18721
18722
18724
18725
18726
18727
18730
18731
18732
18734
18735
18737
18738
18739
18740
18743
18744
18745
18747
18750
18751
18752
18753
18754
18758
18759
18760
18761
18762
18765
18768
18769
18770
18773
18774
18775
18776
18779
18780
18783
18784
18785
18787
18791
18792
18795
18796
18797
18799
18800
18801
18802
18803
18808
18809
18810
18811
18815
18817
18818
18819
18821
18822
18824
18825
18826
18827
18828
18829
18830
18831
18833
18834
18835
18838
18839
18840
18841
18842
18844
18845
18846
18849
18850
18851
18854
18855
18856
18858
18859
18861
18864
18865
18867
18870
18871
18873
18875
18876
18877
18881
18882
18883
18884
18885
18886
18887
18905
18907
18908
18909
18910
18911
18912
18918
18919
18920
18922
18923
18924
18925
18926
18927
18928
18934
18935
18936
18937
18938
18943
18944
18945
18946
18948
18949
18952
18953
18961
18962
19069
19070
19071
19072
19118
19119
19120
19121
19123
19141
19143
19144
19145
19146
19147
19148
19149
19150
19151
19152
19153
19157
19158
19159
19160
19161
19162
19163
19164
19165
19166
19167
19168
19170
19171
19176
19181
19183
19184
19185
19186
19187
19190
19191
19193
19194
19195
19196
19197
19201
19204
19205
19206
19207
19208
19209
19210
19211
19212
19217
19218
19219
19220
19221
19223
19225
19226
19227
19228
19229
19230
19231
19233
19235
19237
19238
19242
19243
19277
19278
19279
19280
19281
19282
19283
19284
19285
19287
19302
19303
19304
19306
19307
19308
19309
19310
19315
19317
19318
19319
19320
19321
19322
19323
19324
19325
19326
19327
19330
19333
19334
19335
19336
19337
19338
19339
19340
19341
19342
19344
19345
19347
19350
19352
19353
19357
19358
19359
19360
19362
19363
19364
19365
19366
19367
19368
19369
19370
19371
19372
19373
19374
19375
19376
19377
19378
19385
19386
19388
19389
19391
19392
19394
19395
19396
19399
19400
19401
19403
19404
19405
19406
19407
19408
19409
19410
19411
19414
19415
19416
19508
19509
19511
19512
19514
19515
19517
19531
19532
19533
19534
19535
19536
19537
19538
19539
19540
19542
19543
19544
19545
19546
19547
19550
19556
19557
19558
19560
19562
19564
19565
19567
19568
19570
19571
19573
19574
19581
19592
19593
19595
19596
19598
19601
19602
19603
19604
19605
19606
19610
19611
19612
19617
19618
19619
19620
19622
19623
19624
19626
19627
19629
19630
19631
19632
19633
19634
19635
19637
19638
19639
19641
19642
19644
19645
19886
19893
19895
19899
19900
19902
19904
19906
19909
19915
19917
19920
19922
19932
19933
19934
19935
19937
19938
19947
19948
19949
19950
19951
19952
19953
19954
19955
19956
19957
19958
19959
19960
19961
19962
19964
20008
20011
20013
20014
20016
20017
20018
20020
20024
20025
20027
20028
20029
20031
20032
20034
20036
20040
20043
20044
20045
20049
20055
20056
20057
20058
20059
20060
20061
20063
20064
20065
20068
20069
20071
20072
20075
20076
20077
20078
20079
20081
20082
20084
20087
20088
20089
20090
20092
20095
20297
20299
20300
20376
20377
20378
20379
20381
20382
20383
20410
20412
20414
20416
20420
20421
20422
20423
20428
20429
20430
20432
20433
20437
20438
20439
20440
20441
20442
20444
20445
20446
20448
20450
20451
20452
20454
20460
20461
20464
20467
20468
20469
20470
20471
20472
20473
20474
20476
20477
20478
20479
20483
20484
20487
20488
20489
20490
20491
20492
20493
20494
20495
20496
20498
20499
20500
20503
20504
20505
20506
20507
20508
20509
20510
20511
20512
20513
20514
20516
20519
20522
20523
20524
20526
20527
20528
20665
20666
20667
20668
20669
20670
20671
20672
20673
20674
20675
20677
20678
20680
20681
20682
20683
20684
20686
20687
20690
20691
20692
20693
20694
20695
20696
20699
20703
20706
20710
20711
20712
20713
20714
20715
20716
20717
20720
20721
20722
20723
20724
20726
20727
20762
20763
20764
20765
20767
20768
20769
20770
20771
20772
20773
20774
20780
20781
20782
20784
20785
20787
20788
20789
20790
20791
20792
20793
20794
20795
20796
20797
20799
20802
20803
20807
20810
20811
20812
20813
20816
20818
20819
20820
20821
20822
20823
20824
20825
20826
20827
20828
20829
20831
20832
20833
20834
20836
20837
20838
20839
20986
20987
20988
20990
20991
20992
20994
20998
20999
21000
21001
21002
21003
21007
21008
21010
21011
21300
21301
21303
21305
21306
21308
21310
21311
21312
21315
21316
21317
21318
21321
21323
21325
21328
21329
21330
21331
21333
21335
21338
21341
21343
21344
21345
21346
21347
21348
21349
21350
21351
21352
21353
21355
21357
21358
21359
21360
21363
21364
21366
21368
21372
21373
21374
21375
21376
21377
21381
21382
21383
21384
21385
21386
21387
21390
21391
21392
21393
21394
21395
21396
21397
21398
21399
21400
21401
21402
21406
21407
21408
21409
21411
21413
21414
21415
21417
21418
21419
21421
21422
21423
21424
21425
21428
21429
21431
21434
21435
21436
21437
21442
21443
21444
21445
21446
21447
21448
21451
21452
21453
21454
21455
21456
21457
21458
21463
21464
21465
21466
21467
21468
21469
21470
21471
21475
21476
21477
21479
21484
21485
21491
21492
21495
21497
21500
21501
21504
21505
21506
21507
21508
21509
21510
21512
21513
21514
21515
21516
21518
21519
21520
21521
21522
21523
21524
21525
21526
21528
21529
21534
21535
21536
21537
21538
21539
21543
21546
21547
21548
21550
21551
21552
21553
21554
21555
21558
21559
21560
21561
21565
21566
21567
21568
21570
21571
21572
21573
21574
21575
21576
21577
21578
21579
21580
21581
21582
21584
21585
21590
21591
21592
21593
21594
21595
21600
21601
21603
21604
21605
21606
21607
21608
21609
21611
21614
21616
21619
21624
21625
21626
21627
21630
21633
21636
21637
21638
21639
21640
21641
21643
21644
21645
21646
21647
22106
22107
22110
22111
22112
22113
22114
22115
22116
22117
22118
22119
22120
22121
22122
22123
22124
22126
22127
22129
22130
22133
22134
22135
22136
22137
22138
22139
22141
22143
22145
22146
22147
22148
22149
22150
22151
22152
22153
22154
22155
22156
22157
22158
22159
22161
22162
22163
22165
22168
22169
22170
22171
22172
22173
22174
22177
22178
22181
22185
22186
22187
22188
22190
22191
22192
22193
22195
22196
22197
22201
22203
22205
22208
22209
22211
22213
22214
22216
22218
22222
22224
22226
22227
22228
22229
22230
22231
22232
22233
22234
22235
22236
22237
22239
22240
22241
22243
22245
22246
22247
22248
22249
22250
22251
22252
22253
22254
22257
22258
22259
22262
22263
22264
22265
22266
22268
22269
22270
22271
22272
22273
22274
22275
22425
22474
22475
22476
22478
22479
22480
22481
22482
22483
22484
22485
22487
22488
22491
22492
22493
22625
22667
22734
22736
22737
22738
22740
22741
22742
22744
22745
22746
22747
22748
22752
22753
22756
22757
22759
22760
22762
22763
22768
22770
22771
22772
22773
22775
22780
22781
22783
22784
22922
22923
22924
22929
22931
22932
22933
22934
22935
22936
22937
22938
22939
22941
22943
22947
22948
22950
22951
22952
22953
22954
22955
22956
22958
22959
22960
22961
22967
22968
22969
22972
22973
22974
22975
22976
22977
22978
22979
22980
22981
22982
22984
22985
22987
22988
22989
22990
22997
22998
23000
23001
23003
23005
23013
23015
23016
23017
23018
23019
23021
23025
23027
23029
23030
23031
23032
23033
23034
23038
23039
23040
23042
23043
23045
23049
23052
23053
23054
23055
23056
23060
23063
23064
23065
23066
23067
23068
23069
23071
23072
23073
23074
23075
23077
23078
23079
23081
23082
23084
23085
23086
23088
23089
23090
23091
23092
23093
23094
23099
23100
23101
23102
23103
23106
23107
23108
23109
23110
23112
23115
23124
23125
23126
23127
23130
23131
23136
23137
23138
23139
23140
23142
23143
23145
23148
23156
23157
23158
23159
23160
23161
23163
23164
23165
23166
23167
23168
23169
23171
23173
23174
23177
23179
23184
23186
23187
23188
23189
23190
23191
23192
23194
23195
23197
23201
23202
23203
23204
23205
23206
23207
23209
23211
23212
23214
23371
23372
23373
23713
23724
23725
23727
23728
23730
23731
23732
23733
23736
23737
23738
23739
23740
23743
23744
23745
23747
23749
23750
23751
23752
23753
23754
23755
23756
23757
23758
23759
23760
23761
23763
23764
23765
23766
23767
23768
23769
23772
23773
23775
23776
23779
23780
23781
23783
23785
23786
23787
23789
23792
23793
23794
23795
23796
23797
23803
23804
23806
23807
23808
23809
23810
23812
23816
23817
23818
23820
23821
23822
23823
23827
23828
23829
23830
23831
23832
23833
23835
23836
23837
23839
23840
23843
23847
23848
23849
23850
23852
23853
23854
23855
23861
23891
23892
23894
23899
23900
23902
23903
23904
23906
23907
23909
23910
23911
23912
23914
23915
23916
23917
23918
23919
23920
23921
23923
23928
23929
23930
23931
23933
23934
23935
23938
23940
23941
23942
23943
23944
23946
23947
23948
23950
23951
23952
23953
23954
23955
23956
23957
23958
23961
23962
23963
23964
23965
23966
23967
23969
23970
23972
23975
23978
23979
23980
23982
23983
23986
23989
23991
23992
23993
23994
23995
23996
23997
23998
24003
24005
24007
24009
24010
24011
24012
24014
24015
24016
24019
24021
24022
24023
24024
24025
24028
24029
24030
24031
24032
24033
24034
24035
24036
24037
24039
24040
24041
24042
24043
24046
24047
24048
24050
24051
24053
24059
24061
24063
24068
24069
24070
24071
24072
24073
24074
24076
24079
24080
24081
24082
24083
24086
24087
24088
24089
24090
24092
24094
24095
24096
24097
24098
24099
24100
24101
24102
24103
24104
24105
24106
24107
24108
24109
24110
24111
24112
24113
24114
24115
24116
24117
24156
24157
24158
24159
24160
24162
24163
24164
24165
24166
24167
24169
24170
24442
24443
24445
24446
24447
24448
24449
24451
24452
24455
24459
24460
24461
24462
24465
24467
24468
24469
24470
24473
24474
24475
24476
24478
24479
24480
24481
24483
24484
24485
24486
24487
24488
24489
24491
24492
24494
24495
24496
24497
24499
24500
24503
24506
24507
24508
24509
24511
24512
24513
24514
24515
24516
24517
24518
24521
24523
24525
24700
24701
24703
24704
24706
24707
24708
24709
24710
24712
24713
24714
24718
24719
24720
24721
24722
24724
24725
24727
24728
24729
24730
24731
24736
24737
24738
24741
24742
24743
24745
24748
24749
24753
24754
24755
24756
24759
24760
24761
24763
24764
24765
24767
24768
24769
24770
24771
24772
24773
24774
24775
24776
24777
24778
24779
24780
24841
24842
24843
24845
24846
24849
24851
24852
24853
24854
24855
24856
24857
24858
24859
24860
24862
24873
24874
24875
24876
24877
24878
24881
24882
24884
24885
24886
24887
24890
24892
24893
24894
24895
24896
24898
24899
24901
24902
24903
24904
24906
24907
24908
24914
24916
24923
24924
24925
24926
24927
24928
24929
24930
24931
24933
24935
24937
24938
24939
24940
24941
24942
24943
24944
24945
24946
24947
24954
24957
24959
24960
24961
24962
24963
24964
24965
24966
24968
24969
24970
24971
24972
24973
24974
24975
24976
24977
24979
24980
24981
24982
24988
24989
24990
24991
24992
24995
24996
24997
24998
24999
25000
25002
25003
25006
25007
25008
25222
25264
25371
25372
25373
25374
25380
25381
25382
25383
25385
25386
25387
25388
25389
25390
25391
25392
25393
25394
25395
25396
25398
25399
25400
25402
25403
25404
25405
25406
25411
25412
25414
25418
25421
25423
25424
25427
25428
25429
25430
25431
25434
25441
25442
25443
25445
25446
25447
25448
25449
25453
25454
25455
25456
25457
25462
25463
25465
25467
25468
25469
25470
25471
25472
25474
25475
25478
25479
25491
25492
25493
25495
25496
25497
25498
25499
25500
25501
25503
25505
25506
25509
25510
25511
25512
25514
25518
25522
25523
25524
25525
25526
25529
25532
25536
25537
25538
25539
25541
25542
25543
25544
25545
25546
25547
25548
25549
25550
25553
25554
25555
25557
25558
25559
25560
25562
25563
25564
25568
25572
25573
25574
25577
25578
25580
25581
25769
25788
25796
25797
25798
25799
25800
25801
25802
25803
25804
25806
25807
25808
25809
25810
25811
25812
25813
25815
25816
25817
25819
25820
25821
25822
25823
25824
25825
25826
25828
25829
25831
25832
25833
25835
25839
25840
25841
25842
25843
25847
25848
25849
25850
25851
25852
25854
25855
25856
25860
25862
25864
25865
25866
25867
25869
25870
25871
25872
25873
25876
25877
25878
25879
25880
25881
25883
25884
25885
25912
25914
25915
25916
26349
26646
26647
26648
26649
26650
26651
26652
26653
26654
26655
26656
26658
26659
26661
26748
26749
26750
26751
26752
26753
26754
26755
26756
26757
26758
26759
26760
26761
26762
26763
26767
26768
26773
26775
26777
26779
26780
26781
26783
26786
26788
26789
26793
26794
26795
26796
26797
26798
26799
26800
26802
26803
26804
26805
26806
26807
26808
26811
26812
26814
26815
26817
26818
26819
26821
26823
26825
26826
26829
26832
26833
26836
26837
26839
26840
26841
26843
26846
26848
26853
26854
26856
26859
26860
26861
26862
26863
26864
26865
26933
26935
26936
26937
26938
26939
26940
26941
26942
26943
26944
26945
26946
26947
26948
26949
26952
26953
26954
26955
26956
26957
26958
26959
26960
26961
26963
26964
26965
26967
26968
26969
26970
26971
26972
26973
26974
26975
26976
26977
26978
26979
26980
26982
26983
26984
26985
26986
26987
26988
26989
26990
26995
26997
26998
27001
27002
27004
27006
27007
27008
27009
27010
27011
27013
27014
27016
27018
27020
27023
27024
27025
27028
27029
27030
27031
27032
27033
27034
27035
27036
27037
27039
27040
27043
27046
27048
27049
27050
27051
27053
27055
27057
27058
27059
27060
27061
27062
27064
27067
27068
27069
27070
27073
27074
27076
27078
27081
27097
27098
27103
27106
27115
27117
27118
27119
27120
27121
27122
27123
27126
27127
27128
27129
27213
27286
27287
27288
27291
27292
27293
27294
27295
27296
27297
27298
27299
27300
27301
27303
27304
27305
27306
27307
27308
27310
27312
27313
27315
27318
27319
27320
27321
27322
27323
27324
27325
27326
27327
27330
27331
27333
27335
27337
27338
27339
27340
27341
27345
27346
27625
27628
27629
27630
27631
27632
27633
27636
27637
27638
27639
27640
27641
27642
27644
27646
27647
27649
27651
27652
27653
27654
27655
27656
27659
27661
27662
27663
27664
27665
27668
27669
27671
27672
27673
27674
27675
27676
27677
27679
27680
27681
27682
27686
27688
27689
27692
27695
27696
27700
27701
27703
27704
27705
27706
27710
27715
27719
27720
27982
27983
27984
27985
27986
27987
27988
27991
27993
27994
27995
27998
27999
28000
28001
28003
28004
28005
28007
28011
28012
28013
28016
28018
28019
28020
28022
28023
28025
28026
28027
28028
28029
28030
28031
28032
28033
28034
28036
28038
28039
28040
28041
28042
28043
28044
28045
28046
28047
28048
28049
28050
28054
28055
28056
28057
28059
28061
28062
28064
28065
28067
28068
28069
28071
28073
28075
28076
28080
28081
28082
28083
28084
28085
28086
28088
28089
28090
28091
28093
28098
28099
28101
28102
28103
28104
28107
28108
28113
28114
28118
28119
28120
28123
28124
28127
28128
28129
28131
28133
28134
28136
28137
28138
28140
28141
28145
28147
28148
28149
28152
28153
28154
28155
28156
28158
28160
28161
28164
28168
28170
28174
28175
28176
28177
28178
28179
28180
28186
28187
28189
28190
28191
28192
28193
28197
28201
28203
28207
28208
28209
28210
28211
28213
28214
28215
28217
28220
28221
28222
28223
28230
28231
28232
28233
28234
28235
28236
28237
28238
28239
28240
28241
28244
28246
28247
28248
28249
28250
28253
28254
28256
28257
28258
28260
28261
28263
28264
28265
28267
28268
28269
28270
28271
28272
28277
28278
28279
28280
28281
28282
28283
28286
28288
28289
28290
28294
28295
28297
28299
28300
28301
28302
28303
28304
28305
28306
28307
28308
28309
28310
28311
28312
28313
28314
28315
28318
28335
28393
28394
28395
28396
28397
28399
28403
28405
28406
28407
28408
28409
28412
28414
28415
28416
28417
28421
28424
28425
28426
28427
28428
28429
28431
28433
28434
28436
28437
28439
28441
28442
28443
28447
28448
28449
28451
28452
28454
28455
28456
28457
28458
28459
28460
28461
28463
28464
28466
28468
28470
28471
28472
28473
28477
28478
28480
28481
28482
28483
28484
28486
28487
28488
28489
28490
28492
28493
28494
28495
28496
28497
28498
28501
28502
28503
28506
28508
28509
28514
28515
28516
28591
28593
28594
28596
28597
28599
28600
28601
28602
28610
28616
28617
28618
28619
28620
28622
28626
28628
28629
28631
28632
28633
28634
28635
28639
28640
28642
28643
28644
28645
28646
28648
28650
28653
28654
28655
28656
28657
28658
28659
28660
28661
28662
28663
28664
28665
28666
28667
28668
28669
28670
28671
28672
28674
28675
28678
28679
28680
28681
28682
28683
28684
28685
28686
28691
28693
28694
28697
28698
28703
28705
28706
28707
28708
28709
28710
28711
28713
28714
28740
28741
28742
28743
28744
28745
28746
28747
28748
28749
28750
28752
28756
28757
28759
28760
28761
28762
28763
28765
28767
28768
28769
28770
28774
28777
28778
28779
28780
28783
28784
28785
28787
28788
28789
28790
28791
28793
28795
28796
28797
28799
28803
28804
28805
28806
28807
28808
28809
28810
28811
28812
28813
28814
28815
28819
28820
28821
28822
28823
28825
28829
28842
28912
28913
28914
28915
28919
28920
28921
28922
28923
28924
28925
28929
28930
28931
28932
28933
29135
29139
29140
29141
29142
29143
29146
29148
29149
29151
29152
29153
29154
29155
29156
29157
29159
29160
29161
29162
29163
29164
29165
29166
29167
29168
29170
29172
29173
29174
29175
29176
29179
29180
29181
29182
29183
29184
29186
29189
29190
29191
29192
29193
29194
29199
29205
29206
29208
29209
29210
29211
29214
29215
29221
29223
29224
29226
29227
29230
29231
29232
29233
29234
29235
29237
29238
29239
29240
29241
29242
29243
29249
29252
29254
29256
29261
29262
29264
29265
29266
29267
29268
29269
29270
29271
29277
29278
29279
29280
29284
29292
29293
29294
29297
29298
29300
29302
29303
29308
29309
29310
29311
29312
29314
29315
29316
29317
29318
29323
29324
29325
29329
29331
29332
29333
29334
29335
29336
29337
29338
29341
29342
29343
29344
29345
29346
29347
29348
29349
29350
29351
29352
29353
29354
29355
29356
29357
29358
29364
29366
29367
29371
29375
29376
29377
29378
29379
29380
29383
29384
29385
29387
29388
29390
29391
29392
29393
29394
29395
29396
29397
29398
29399
29400
29401
29402
29405
29406
29416
29417
29419
29420
29422
29423
29424
29425
29426
29427
29428
29429
29431
29432
29435
29438
29439
29440
29441
29442
29443
29445
29446
29447
29448
29449
29451
29452
29495
29496
29497
29498
29499
29500
29501
29502
29505
29508
29510
29511
29512
29513
29516
29519
29521
29522
29523
29524
29525
29526
29529
29530
29531
29532
29537
29539
29544
29545
29546
29547
29548
29549
29550
29551
29552
29553
29555
29556
29558
29560
29561
29563
29564
29565
29566
29567
29568
29569
29570
29572
29573
29574
29575
29578
29579
29582
29583
29584
29585
29587
29589
29590
29591
29592
29595
29596
29600
29601
29602
29603
29604
29605
29606
29607
29608
29609
29610
29612
29614
29615
29618
29620
29621
29624
29625
29626
29627
29628
29629
29633
29634
29635
29636
29637
29638
29640
29641
29643
29645
29651
29652
29653
29655
29657
29658
29659
29664
29665
29667
29668
29669
29671
29672
29827
29828
29954
29955
29956
29957
29958
29959
29960
29961
29963
29964
29966
29967
29968
29969
30031
30032
30033
30035
30036
30037
30040
30045
30046
30047
30048
30049
30050
30051
30052
30053
30054
30057
30059
30062
30064
30065
30066
30067
30068
30070
30072
30074
30075
30076
30077
30078
30079
30080
30081
30082
30083
30084
30086
30087
30088
30089
30090
30091
30092
30094
30097
30098
30100
30104
30384
30385
30386
30387
30389
30390
30391
30392
30393
30394
30395
30396
30397
30398
30400
30405
30406
30408
30409
30410
30411
30412
30414
30418
30419
30420
30425
30427
30428
30429
30431
30432
30434
30435
30436
30437
30441
30442
30443
30444
30445
30446
30447
30448
30449
30450
30451
30452
30454
30455
30457
30461
30462
30463
30466
30467
30468
30469
30473
30474
30475
30476
30477
30478
30479
30481
30482
30483
30484
30486
30487
30488
30489
30490
30491
30492
30497
30499
30500
30501
30502
30504
30505
30506
30507
30509
30513
30514
30518
30519
30520
30521
30522
30523
30524
30525
30526
30530
30531
30532
30533
30534
30535
30536
30539
30540
30541
30544
30545
30547
30548
30549
30550
30561
30562
30563
30564
30568
30570
30571
30572
30573
30574
30575
30576
30577
30578
30579
30580
30581
30584
30585
30586
30587
30588
30591
30592
30593
30594
30600
30602
30603
30604
30606
30607
30611
30612
30614
30615
30616
30617
30618
30619
30620
30621
30622
30623
30624
30625
30626
30627
30628
30629
30630
30631
30634
30637
30638
30639
30640
30641
30642
30645
30653
30655
30656
30657
30662
30663
30665
30668
30669
30670
30671
30672
30673
30674
30675
30678
30682
30683
30685
30687
30690
30691
30693
30694
30695
30696
30697
30698
30699
30701
30702
30703
30704
30705
30706
30709
30710
30711
30712
30713
30714
30718
30719
30720
30721
30722
30723
30724
30725
30727
30728
30729
30730
30731
30733
30734
30735
30737
30738
30739
30742
30743
30744
30745
30746
30747
30748
30749
30750
30753
30754
30755
30756
30758
30925
30926
30989
30990
31092
31093
31094
31096
31372
31373
31374
31375
31376
31379
31381
31382
31383
31385
31386
31387
31388
31389
31393
31394
31395
31396
31397
31400
31402
31403
31404
31406
31407
31408
31409
31411
31414
31416
31417
31419
31420
31421
31422
31424
31425
31426
31427
31428
31430
31431
31432
31434
31435
31436
31437
31438
31440
31441
31442
31444
31447
31448
31449
31450
31451
31454
31455
31456
31459
31461
31462
31463
31464
31466
31467
31471
31473
31474
31475
31476
31597
31600
31604
31605
31606
31610
31611
31616
31619
31622
31623
31626
31627
31628
31629
31631
31632
31634
31640
31641
31643
31644
31645
31650
31651
31652
31653
31654
31655
31656
31657
31658
31659
31660
31661
31662
31663
31664
31665
31667
31668
31708
31709
31715
31716
31717
31718
31729
31730
31731
31732
31733
31738
31739
31740
31741
31742
31744
31745
31746
31747
31748
31749
31751
31752
31753
31754
31757
31758
31760
31761
31762
31763
31765
31766
31768
31770
31771
31774
31775
31776
31777
31779
31780
31784
31785
31786
31788
31789
31790
31795
31797
31798
31799
31800
31801
31802
31803
31804
31805
31806
31810
31813
31815
31816
31817
31818
31821
31822
31823
31824
31829
31830
31834
31836
31837
31838
31839
31840
31841
31842
31843
31844
31846
31849
31850
31851
31852
31853
31854
31855
31856
31857
31858
31859
31860
31862
31863
31864
31866
31871
31872
31873
31874
31875
31876
31879
31880
31881
31887
31888
31891
31894
31895
31899
31900
31901
31904
31908
31909
31911
31943
31946
31947
31948
31949
31950
31951
31955
31956
31957
31958
31959
31960
31961
31962
31963
31964
31965
32087
32088
32090
32091
32097
32098
32100
32101
32102
32103
32104
32265
32290
32292
32293
32294
32296
32297
32298
32300
32301
32303
32305
32310
32319
32320
32323
32324
32326
32327
32328
32329
32330
32332
32333
32335
32339
32340
32342
32343
32344
32345
32346
32350
32359
32360
32363
32366
32369
32370
32371
32372
32373
32375
32376
32382
32383
32384
32388
32389
32390
32391
32392
32395
32399
32402
32409
32410
32412
32415
32416
32418
32419
32421
32422
32423
32426
32427
32428
32429
32431
32432
32433
32434
32435
32436
32438
32439
32443
32444
32445
32446
32447
32449
32450
32451
32452
32453
32454
32455
32456
32457
32460
32461
32462
32463
32464
32465
32466
32468
32470
32471
32472
32473
32474
32475
32476
32477
32481
32482
32483
32484
32485
32486
32487
32488
32489
32491
32492
32493
32494
32495
32496
32498
32499
32500
32501
32502
32503
32504
32505
32507
32508
32509
32513
32514
32515
32516
32517
32518
32524
32526
32527
32528
32529
32533
32534
32536
32538
32539
32540
32541
32542
32543
32545
32546
32547
32549
32550
32551
32552
32553
32554
32555
32556
32557
32558
32559
32560
32561
32562
32564
32565
32569
32570
32571
32576
33228
33229
33232
33333
33335
33336
33337
33341
33342
33343
33344
33345
33346
33347
33348
33349
33350
33351
33352
33353
33354
33355
33356
33357
33358
33360
33361
33362
33363
33364
33365
33366
33370
33371
33372
33373
33374
33382
33383
33384
33385
33389
33391
33392
33393
33394
33396
33463
33466
33467
33468
33471
33474
33475
33476
33478
33479
33480
33481
33484
33487
33488
33489
33491
33493
33495
33498
33499
33500
33501
33502
33503
33505
33506
33507
33508
33509
33510
33511
33513
33514
33515
33516
33517
33518
33519
33520
33521
33522
33525
33527
33528
33529
33531
33532
33533
33534
33535
33537
33538
33540
33541
33542
33543
33544
33545
33546
33547
33548
33549
33553
33554
33555
33556
33559
33560
33567
33568
33572
33573
33574
33575
33581
33582
33583
33587
33588
33589
33592
33595
33596
33597
33600
33601
33602
33603
33604
33605
33606
33607
33608
33609
33610
33611
33612
33613
33614
33617
33618
33619
33621
33622
33623
33624
33625
33626
33627
33628
33630
33631
33632
33633
33634
33635
33636
33637
33638
33639
33640
33641
33643
33644
33645
33646
33648
33649
33650
33651
33652
33653
33654
33656
33657
33659
33663
33664
33665
33666
33667
33668
33669
33671
33673
33674
33678
33679
33680
33687
33688
33690
33691
33692
33693
33694
33695
33696
33698
33699
33700
33701
33702
33703
33704
33705
33706
33707
33708
33709
33710
33711
33712
33713
33714
33716
33717
33718
33719
33720
33721
33722
33723
33725
33726
33727
33754
33755
33756
33757
33758
33760
33761
33762
33763
33765
33766
33768
33769
33770
33772
33774
33775
33776
33777
33785
33786
33787
33788
33789
33790
33792
33794
33795
33797
33799
33801
33803
33804
33806
33807
33808
33809
33810
33812
33813
33814
33815
33816
33817
33820
33822
33823
33824
33825
33826
33827
33828
33829
33830
33831
33832
33835
33837
33844
33845
33846
33847
33848
33849
33850
33854
33855
33856
33857
33859
33860
33864
33866
33868
33869
33872
33873
33874
33875
33877
33878
33879
33881
33882
33883
33884
33885
33886
33887
33888
33889
33890
33891
33893
33894
33895
33896
33898
33902
33903
33907
33909
33911
33912
33913
33914
33915
33917
33919
33920
33921
33922
33923
33924
33925
33933
33934
33935
33936
33937
33938
33939
33942
33943
33944
33945
33946
33947
33951
33952
33954
33957
33958
33959
33960
33961
33963
33964
33965
33967
33968
33970
33971
33972
33973
33974
33975
33982
33984
33985
33988
33989
33990
33994
33995
33996
33997
33998
33999
34010
34014
34017
34018
34020
34021
34022
34023
34024
34025
34026
34027
34028
34030
34031
34032
34033
34034
34035
34036
34037
34038
34039
34041
34043
34044
34045
34046
34050
34051
34052
34053
34056
34057
34058
34059
34061
34063
34064
34065
34069
34070
34071
34073
34075
34076
34077
34079
34080
34081
34083
34084
34085
34086
34087
34088
34089
34090
34091
34092
34093
34096
34097
34099
34101
34104
34105
34107
34108
34109
34110
34111
34112
34116
34117
34123
34124
34125
34126
34127
34129
34130
34131
34132
34133
34138
34139
34141
34142
34143
34144
34145
34146
34147
34149
34150
34151
34152
34153
34154
34155
34158
34159
34160
34161
34162
34163
34164
34165
34166
34167
34171
34174
34175
34176
34177
34178
34180
34181
34182
34183
34188
34192
34193
34194
34197
34198
34199
34200
34201
34203
34204
34205
34209
34214
34215
34216
34217
34220
34221
34222
34225
34228
34230
34231
34240
34241
34242
34243
34245
34246
34247
34248
34250
34253
34254
34255
34256
34258
34259
34260
34261
34262
34263
34266
34267
34268
34269
34270
34271
34274
34275
34277
34278
34279
34280
34281
34284
34287
34288
34289
34290
34291
34298
34299
34302
34303
34308
34309
34310
34311
34312
34313
34314
34315
34316
34317
34319
34320
34321
34322
34323
34324
34325
34326
34327
34328
34331
34332
34333
34336
34337
34341
34342
34343
34345
34346
34347
34348
34350
34351
34355
34356
34357
34361
34362
34363
34364
34365
34366
34375
34376
34377
34378
34383
34384
34385
34386
34387
34388
34389
34390
34391
34395
34396
34397
34398
34399
34400
34401
34402
34404
34405
34406
34407
34408
34409
34410
34411
34412
34415
34418
34419
34420
34421
34422
34425
34427
34430
34431
34432
34434
34437
34440
34441
34443
34445
34451
34452
34453
34454
34455
34456
34457
34458
34459
34460
34461
34462
34463
34465
34466
34467
34469
34470
34471
34472
34473
34475
34476
34477
34479
34480
34482
34484
34486
34487
34488
34492
34493
34494
34495
34497
34498
34499
34500
34501
34503
34504
34598
34599
34600
34602
34603
34604
34605
34607
34612
34613
34622
34623
34624
34628
34630
34632
34635
34636
34639
34640
34641
34642
34644
34712
34714
35072
35073
35155
35156
35157
35247
35320
35321
35322
35323
35324
35325
35326
35328
35329
35336
35338
35553
35554
35555
35557
35558
35559
35560
35561
35563
35564
35566
35569
35570
35571
35572
35573
35574
35575
35576
35577
35579
35580
35581
35582
35583
35594
35595
35598
35599
35600
35601
35602
35603
35650
35651
35652
35655
35656
35659
35660
35661
35662
35664
35666
35667
35668
35669
35670
35671
35672
35673
35674
35675
35676
35685
35692
35696
35700
35702
35703
35704
35839
35840
35841
35842
35843
35845
35846
35850
35851
35852
35853
35856
35857
35862
35864
35866
35867
35870
35871
35872
35875
35876
35877
35878
35879
35881
35882
35883
35884
35887
35888
35889
35890
35891
35892
35893
35894
35895
35896
35897
35899
35900
35901
35902
35903
35904
35905
35917
35920
35921
35922
35923
35924
35926
35927
35928
35930
35931
35932
35933
35934
35937
35938
35939
35940
35941
35942
35943
35946
35948
35958
35959
35960
35961
35962
35963
35965
35967
35971
35972
35973
35975
35976
35977
35978
35980
35981
35982
35985
35986
35987
35988
35989
35991
35992
35993
35994
35995
35996
35997
36001
36004
36005
36008
36009
36010
36013
36014
36015
36018
36019
36020
36021
36022
36023
36026
36029
36030
36031
36032
36033
36037
36039
36040
36041
36042
36046
36047
36050
36052
36054
36056
36057
36058
36060
36061
36063
36064
36065
36068
36070
36071
36072
36074
36075
36076
36077
36080
36083
36084
36085
36088
36089
36090
36091
36095
36096
36097
36098
36099
36100
36101
36146
36148
36149
36150
36151
36152
36154
36156
36157
36158
36161
36162
36163
36165
36166
36167
36168
36169
36170
36171
36179
36180
36181
36182
36183
36184
36185
36188
36189
36190
36192
36193
36194
36195
36197
36198
36199
36201
36202
36203
36205
36206
36208
36209
36211
36212
36214
36215
36216
36222
36223
36224
36225
36227
36228
36230
36243
36244
36250
36251
36252
36253
36254
36255
36261
36262
36263
36266
36272
36275
36277
36278
36279
36280
36281
36284
36285
36286
36287
36288
36289
36290
36291
36292
36295
36296
36297
36299
36300
36301
36309
36310
36311
36312
36313
36314
36315
36316
36317
36319
36320
36321
36323
36324
36325
36326
36328
36329
36330
36331
36332
36333
36334
36335
36336
36339
36340
36341
36342
36343
36344
36345
36346
36348
36351
36352
36353
36354
36355
36356
36357
36358
36359
36360
36473
36474
36475
36476
36477
36478
36479
36480
36481
36482
36485
36486
36487
36488
36490
36491
36493
36499
36502
36503
36504
36506
36507
36511
36513
36514
36515
36516
36517
36518
36519
36520
36522
36523
36524
36525
36526
36527
36528
36531
36532
36533
36534
36536
36541
36542
36572
36573
36574
36575
36577
36578
36579
36580
36581
36582
36585
36586
36587
36595
36596
36597
36598
36599
36600
36602
36603
36605
36606
36607
36608
36609
36611
36612
36613
36614
36615
36616
36621
36623
36624
36625
36760
36766
36767
36768
36769
36770
36771
36772
36773
36775
36776
36780
36782
36783
36790
36791
36792
36793
36796
36797
36799
36800
36802
36803
36804
36805
36806
36808
36809
36810
36811
36816
36819
36820
36824
36826
36827
36829
36830
36832
36833
36834
36836
36837
36838
36839
36840
36841
36842
36843
36844
36845
36846
36847
36848
36890
36891
36892
36894
36895
37026
37027
37144
37147
37148
37149
37150
37152
37153
37154
37155
37157
37158
37162
37163
37165
37166
37167
37168
37171
37179
37180
37181
37183
37185
37186
37187
37188
37189
37190
37191
37192
37196
37197
37198
37199
37200
37204
37205
37207
37210
37211
37212
37213
37214
37218
37222
37223
37224
37225
37227
37228
37230
37231
37233
37234
37235
37236
37237
37239
37240
37241
37243
37244
37245
37246
37247
37248
37249
37250
37252
37257
37258
37259
37260
37264
37265
37266
37267
37269
37272
37273
37274
37275
37276
37277
37280
37282
37284
37285
37287
37290
37292
37293
37295
37296
37297
37298
37302
37304
37305
37306
37307
37308
37309
37310
37311
37312
37313
37314
37315
37316
37317
37318
37319
37321
37324
37326
37327
37328
37333
37334
37336
37339
37340
37341
37342
37343
37344
37345
37346
37347
37348
37349
37350
37351
37352
37353
37354
37355
37359
37360
37363
37365
37367
37372
37373
37376
37377
37378
37381
37383
37384
37385
37386
37387
37389
37390
37391
37392
37393
37397
37399
37400
37401
37405
37406
37407
37409
37410
37411
37414
37416
37417
37418
37419
37420
37421
37422
37423
37424
37425
37429
37430
37433
37435
37438
37440
37441
37442
37446
37448
37449
37450
37452
37453
37454
37455
37457
37458
37459
37460
37464
37466
37469
37471
37474
37475
37476
37477
37479
37480
37481
37482
37485
37487
37497
37498
37501
37503
37504
37506
37507
37511
37512
37513
37516
37517
37518
37519
37521
37522
37523
37524
37526
37528
37529
37530
37532
37533
37534
37535
37539
37542
37544
37545
37551
37869
37870
37871
37872
37873
37877
37880
37881
37882
37883
37884
37885
37886
37888
37889
37890
37892
37893
37894
37896
37897
37898
37899
37901
37902
37904
37905
37906
37907
37908
37909
37910
37911
37912
37915
37917
37918
37920
37925
37930
37931
37932
37933
37934
37935
37936
37937
37942
37944
37947
37948
37949
37950
37951
37952
37953
37955
37956
37957
37958
37959
37960
37961
37962
37963
37964
37967
37968
37969
38141
38142
38143
38144
38147
38148
38149
38151
38152
38153
38157
38158
38159
38160
38165
38171
38172
38173
38174
38175
38176
38179
38180
38181
38182
38183
38184
38185
38187
38188
38190
38192
38193
38198
38201
38202
38204
38206
38210
38211
38212
38213
38216
38219
38222
38224
38225
38226
38227
38228
38229
38230
38232
38234
38235
38236
38239
38243
38245
38249
38251
38252
38253
38255
38256
38260
38264
38265
38269
38273
38275
38276
38277
38278
38279
38284
38285
38287
38288
38289
38290
38291
38292
38294
38295
38296
38297
38298
38300
38301
38302
38308
38309
38310
38311
38314
38315
38316
38319
38321
38322
38323
38324
38325
38326
38327
38330
38331
38332
38333
38334
38336
38337
38338
38340
38341
38342
38343
38344
38345
38346
38348
38350
38351
38352
38353
38354
38830
38957
38958
38961
38962
38963
38964
38968
38969
38971
38972
38975
38976
38977
38980
38982
38983
38984
38986
38990
38993
38994
38995
38996
38998
38999
39000
39003
39004
39005
39006
39007
39009
39010
39011
39012
39015
39016
39018
39022
39024
39025
39027
39028
39029
39032
39034
39035
39036
39037
39043
39045
39046
39047
39049
39050
39053
39054
39057
39059
39060
39061
39062
39064
39066
39069
39070
39075
39078
39079
39080
39082
39084
39085
39086
39088
39089
39090
39091
39092
39093
39094
39095
39096
39100
39101
39103
39105
39108
39109
39110
39111
39112
39113
39159
39162
39165
39166
39167
39168
39169
39170
39173
39174
39176
39178
39185
39186
39187
39188
39190
39191
39192
39193
39194
39195
39196
39197
39198
39200
39201
39202
39203
39204
39207
39208
39209
39210
39211
39214
39216
39217
39220
39221
39222
39224
39225
39226
39227
39228
39229
39230
39231
39232
39233
39234
39237
39239
39242
39243
39244
39246
39250
39251
39252
39257
39258
39259
39260
39261
39262
39266
39267
39268
39272
39274
39275
39276
39278
39280
39281
39282
39283
39285
39288
39289
39291
39292
39293
39294
39295
39296
39298
39299
39300
39301
39302
39303
39304
39305
39306
39313
39314
39315
39316
39317
39318
39319
39320
39321
39324
39325
39326
39329
39331
39332
39334
39338
39339
39343
39344
39345
39365
39410
39413
39414
39416
39417
39418
39419
39420
39421
39422
39424
39425
39426
39428
39429
39430
39431
39433
39434
39435
39440
39441
39445
39447
39448
39449
39451
39452
39453
39454
39455
39456
39457
39459
39462
39464
39467
39468
39469
39471
39472
39473
39475
39476
39478
39479
39482
39483
39484
39492
39493
39494
39495
39498
39499
39500
39501
39502
39503
39504
39506
39510
39512
39513
39514
39515
39517
39518
39520
39521
39524
39525
39526
39527
39528
39529
39530
39533
39534
39535
39536
39537
39538
39539
39540
39543
39544
39545
39546
39548
39550
39551
39553
39554
39557
39558
39561
39562
39564
39565
39566
39567
39568
39569
39571
39572
39573
39593
39598
39602
39603
39604
39605
39607
39612
39613
39614
39616
39618
39619
39620
39621
39622
39630
39631
39635
39636
39637
39638
39639
39640
39641
39642
39644
39645
39647
39648
39649
39650
39651
39652
39653
39654
39657
39659
39661
39665
39666
39667
39668
39670
39671
39673
39674
39675
39676
39677
39678
39679
39680
39681
39682
39683
39684
39685
39686
39687
39688
39689
39690
39693
39695
39696
39697
39698
39700
39701
39702
39703
39707
39708
39709
39710
39711
39712
39713
39715
39716
39719
39720
39721
39722
39723
39724
39725
39735
39738
39739
39740
39741
39742
39743
39744
39745
39747
39753
39755
39756
39757
39760
39762
39763
39764
39766
39768
39769
39770
39775
39777
39779
39780
39781
39782
39783
39784
39785
39786
39812
39854
39858
39864
39866
39870
39871
39873
39874
39875
39876
39877
39878
39879
39886
39887
39889
39890
39891
39893
39895
39897
39898
39900
39901
39902
39905
39906
39908
39910
39911
39912
39913
39914
39916
39917
39918
39921
39922
39923
39924
39925
39926
39927
39928
39929
39931
39933
39935
39936
40116
40118
40119
40120
40121
40122
40123
40124
40126
40127
40131
40137
40138
40139
40141
40143
40146
40148
40149
40150
40151
40156
40157
40158
40159
40160
40166
40168
40169
40170
40173
40175
40177
40178
40180
40181
40182
40183
40184
40186
40187
40188
40189
40194
40195
40196
40197
40198
40199
40200
40201
40202
40203
40384
40386
40387
40388
40389
40390
40391
40392
40397
40398
40399
40400
40403
40404
40405
40605
40725
40726
40727
40728
40953
40956
40957
41118
41120
41121
41122
41123
41124
41125
41127
41131
41132
41133
41134
41135
41137
41142
41143
41144
41146
41147
41148
41149
41150
41151
41152
41153
41154
41155
41156
41158
41159
41162
41164
41165
41166
41167
41168
41169
41170
41171
41172
41174
41175
41176
41177
41178
41179
41180
41182
41183
41185
41186
41188
41189
41190
41191
41193
41195
41196
41197
41198
41199
41200
41201
41204
41205
41206
41207
41208
41209
41211
41212
41214
41215
41218
41226
41227
41228
41229
41230
41231
41232
41234
41235
41236
41237
41238
41240
41242
41244
41246
41247
41248
41250
41251
41256
41258
41260
41261
41263
41264
41265
41266
41267
41268
41271
41272
41274
41275
41276
41278
41279
41280
41283
41284
41285
41287
41309
41310
41311
41313
41314
41321
41322
41323
41324
41325
41326
41327
41328
41329
41331
41332
41333
41334
41335
41336
41339
41340
41341
41344
41345
41346
41349
41350
41356
41357
41358
41365
41370
41371
41372
41373
41374
41375
41379
41380
41381
41382
41383
41385
41386
41387
41388
41389
41391
41392
41393
41394
41395
41396
41591
41593
41636
41637
41638
41639
41640
41641
41642
41643
41645
41647
41648
41649
41650
41651
41653
41654
41655
41656
41657
41658
41659
41660
41662
41664
41665
41666
41667
41668
41669
41670
41671
41672
41673
41674
41676
41678
41679
41681
41682
41683
41687
41841
41842
41843
41938
42463
42547
42548
42549
42550
42551
42553
42554
42555
42557
42558
42559
42560
42561
42562
42563
42566
42570
42571
42572
42573
42576
42580
42581
42582
42584
42585
42586
42704
42781
42782
42783
42784
42785
42786
42787
42791
42795
42797
42798
42799
42805
42807
42809
42810
42811
42812
42813
42819
42820
42822
42825
42828
42830
42831
42832
42835
42836
42838
42840
42841
42842
42843
42844
42846
42849
42852
42853
42854
42855
42856
42857
42858
42864
42867
42868
42870
42871
42872
42873
42874
42875
42878
42879
42880
42882
42883
42884
42885
42890
42891
42892
42895
42896
42897
42898
42899
42900
42902
42903
42906
42907
42908
42916
42917
42918
42919
42921
42922
42924
42925
42926
42927
42929
42932
42933
42934
42935
42936
42937
42938
42943
42944
42945
42946
42947
42949
42950
42951
42952
42956
42961
42968
42969
42970
42971
42972
42973
42974
42975
42976
42978
42979
42980
42982
42983
42984
42985
42988
42989
42993
42994
42996
42997
42998
42999
43002
43003
43033
43142
43145
43146
43147
43151
43152
43153
43154
43157
43160
43161
43162
43164
43165
43166
43169
43170
43171
43172
43173
43174
43175
43176
43178
43179
43181
43182
43183
43187
43188
43189
43192
43193
43194
43195
43196
43197
43199
43200
43205
43206
43207
43212
43214
43215
43216
43217
43223
43224
43225
43226
43227
43228
43229
43231
43528
43532
43534
43535
43536
43537
43539
43545
43546
43625
43626
43627
43628
43629
43630
43631
43633
43634
43635
43637
43638
43639
43641
43642
43643
43645
43650
43651
43652
43653
43654
43655
43656
43657
43658
43659
43660
43661
43663
43666
43668
43672
43673
43674
43675
43677
43678
43679
43683
43684
43685
43686
43687
43688
43689
43691
43692
43694
43695
43696
43697
43698
43699
43700
43702
43703
43704
43705
43706
43707
43709
43710
43711
43712
43713
43714
43716
43717
43719
43720
43721
43722
43723
43724
43725
43727
43728
43730
43732
43733
43734
43737
43738
43739
43740
43741
43742
43768
43771
43773
43774
43775
43777
43779
43781
43782
43784
43787
43793
43794
43795
43796
43797
43803
43805
43808
43809
43810
43858
43859
43860
43861
43862
43863
43865
43866
43867
43873
43877
43879
43880
43882
43883
43884
43885
43886
43887
43889
43891
43892
43893
43895
43896
43899
43900
43902
43904
43905
43906
43908
43910
43913
43916
43917
43919
43921
43923
43924
43926
43928
43929
43930
43934
43936
43937
43938
43940
43941
43942
43943
43944
43946
43948
43949
43950
43951
43952
43953
43954
43957
43959
43962
43963
43964
43965
43966
43967
43968
43969
43972
43973
43976
43981
43982
43986
43987
43989
43995
43996
43999
44000
44001
44006
44008
44009
44010
44012
44013
44014
44015
44016
44017
44018
44019
44021
44022
44025
44026
44116
44118
44120
44122
44125
44273
44274
44275
44276
44277
44279
44281
44283
44285
44286
44287
44290
44291
44292
44293
44294
44295
44296
44297
44298
44299
44300
44301
44302
44303
44304
44306
44310
44311
44314
44318
44319
44321
44322
44323
44324
44326
44327
44328
44329
44330
44331
44332
44333
44334
44335
44336
44337
44338
44417
44418
44419
44420
44421
44423
44424
44425
44426
44429
44430
44431
44433
44434
44436
44437
44441
44442
44443
44444
44447
44448
44449
44450
44451
44452
44453
44454
44457
44459
44460
44462
44465
44466
44467
44468
44471
44473
44474
44475
44476
44477
44478
44480
44481
44482
44483
44803
44806
44808
44809
44812
44813
44816
44821
44823
44825
44826
44827
44828
44829
44830
44832
44833
44834
44836
44837
44840
44843
44844
44845
44846
44953
44954
44955
44956
44957
44958
44960
44962
44963
44964
44966
44968
44969
44970
44972
44981
44982
44984
44985
44987
44988
44989
44990
44992
44993
44994
44995
44999
45000
45002
45004
45006
45158
45159
45161
45162
45163
45164
45165
45166
45169
45172
45173
45174
45175
45176
45178
45179
45180
45181
45182
45183
45185
45186
45188
45189
45191
45193
45194
45195
45196
45197
45198
45199
45200
45201
45202
45203
45204
45205
45207
45208
45209
45210
45211
45217
45218
45223
45224
45225
45226
45229
45238
45239
45240
45241
45242
45243
45244
45245
45247
45248
45251
45252
45254
45255
45258
45259
45260
45261
45264
45267
45268
45269
45270
45273
45275
45276
45278
45280
45281
45282
45283
45284
45285
45286
45291
45293
45294
45295
45296
45299
45300
45301
45302
45304
45306
45307
45310
45313
45318
45319
45320
45321
45346
45347
45348
45349
45350
45351
45352
45353
45361
45365
45366
45367
45368
45369
45370
45371
45372
45373
45374
45375
45378
45379
45380
45381
45382
45384
45389
45390
45391
45392
45393
45394
45395
45396
45397
45398
45399
45400
45401
45404
45405
45406
45408
45410
45411
45415
45416
45417
45420
45421
45422
45423
45424
45425
45426
45427
45429
45431
45432
45433
45437
45438
45439
45441
45447
45448
45449
45450
45451
45456
45457
45459
45462
45465
45467
45468
45469
45511
45514
45515
45516
45517
45519
45520
45521
45522
45659
45660
45661
45663
45682
45780
45781
45782
45783
45785
45786
45787
45788
45789
45790
45791
45792
45793
45794
45795
45796
45798
45799
45800
45802
45803
45806
45807
45808
45809
45810
45811
45812
45813
45814
45815
45817
45818
45822
45823
45824
45825
45826
45828
45829
45830
45831
45832
45833
45834
45836
45837
45838
45839
45840
45841
45842
45843
45844
45846
45847
45848
45850
45851
45852
45853
46012
46013
46017
46018
46019
46020
46021
46198
46199
46200
46201
46202
46205
46206
46207
46208
46209
46210
46211
46212
46213
46214
46215
46216
46217
46218
46219
46220
46221
46223
46225
46228
46229
46230
46233
46234
46235
-1
951
1588
2928
3177
4604
4707
4990
6554
7461
8590
9031
9298
10691
10817
11435
12806
13445
13618
13664
13707
14157
14263
14314
14429
15070
15543
15659
16357
17613
18018
18203
18454
18538
18973
19790
20094
20864
21758
22424
22633
23291
23612
25216
25242
25274
25644
26913
27083
27215
27493
28212
28228
28526
29935
30136
30298
31714
32059
32108
32669
32752
33078
33079
34597
35200
35201
35502
35543
36372
36463
36899
37705
37865
38079
38471
38484
38765
38823
38846
41224
41376
41628
41633
41840
41886
42273
42281
42441
42480
42722
42723
43321
43521
43525
44397
44602
44751
44775
45053
45695
46080
-1
30
32
34
40
47
49
58
59
61
71
72
75
88
89
93
95
102
108
109
110
117
118
128
129
130
138
142
143
149
151
153
154
166
169
233
239
242
244
246
249
260
273
278
281
298
299
302
313
314
315
316
318
319
322
325
326
328
335
339
347
348
356
360
361
364
369
370
588
592
593
597
598
607
611
617
618
625
626
641
644
646
648
649
655
659
660
661
665
667
669
670
676
678
681
683
685
686
693
715
722
725
730
731
734
738
847
848
850
851
852
853
857
864
865
866
867
876
877
882
884
892
893
894
908
915
917
934
939
940
942
945
946
952
954
955
959
965
967
969
972
973
978
979
980
981
982
983
984
995
996
1009
1010
1013
1036
1037
1038
1046
1047
1048
1049
1054
1061
1063
1073
1074
1075
1077
1079
1081
1082
1084
1086
1087
1088
1089
1105
1109
1110
1113
1215
1227
1228
1231
1232
1234
1262
1392
1493
1500
1501
1505
1508
1509
1514
1516
1520
1521
1524
1535
1543
1544
1545
1549
1553
1558
1565
1574
1576
1578
1579
1585
1587
1591
1598
1599
1604
1608
1614
1618
1620
1621
1629
1630
1631
1637
1644
1646
1649
1656
1658
1659
1660
1661
1664
1707
1723
1724
1725
1726
1735
1736
1739
1740
1741
1742
1747
1748
1750
1751
1752
1755
1758
1760
1765
1769
1770
1775
1776
1777
1780
1784
1785
1787
1790
1791
1793
1806
1810
1814
1819
1820
1821
1832
1834
1847
1848
1849
1850
1852
1853
1857
1859
1860
1863
1865
1867
1868
1872
1873
1874
1877
1896
1900
1904
1905
1913
1914
1917
1921
1929
1931
1932
1941
1947
1955
1956
1960
1962
1963
1967
1970
1978
1980
1981
1994
2155
2242
2423
2427
2428
2432
2445
2446
2457
2469
2470
2471
2472
2476
2482
2487
2488
2490
2494
2501
2502
2503
2507
2519
2523
2524
2527
2528
2553
2556
2649
2651
2653
2659
2666
2678
2679
2682
2683
2688
2689
2690
2702
2703
2704
2705
2711
2712
2713
2714
2717
2723
2726
2729
2736
2737
2745
2746
2747
2751
2752
2758
2763
2764
2766
2916
2927
3041
3042
3044
3045
3049
3050
3056
3066
3069
3073
3075
3076
3077
3084
3085
3087
3088
3094
3100
3101
3109
3119
3123
3127
3129
3133
3146
3147
3148
3150
3151
3153
3162
3171
3175
3179
3183
3204
3205
3206
3212
3213
3218
3219
3220
3221
3225
3226
3232
3233
3234
3239
3240
3242
3251
3258
3259
3261
3262
3265
3275
3281
3282
3291
3293
3300
3301
3307
3308
3317
3318
3320
3333
3337
3339
3344
3345
3348
3349
3356
3357
3358
3360
3361
3362
3363
3377
3379
3386
3390
3395
3398
3404
3410
3411
3414
3423
3424
3425
3426
3437
3621
3649
3655
3662
3664
3673
3677
3679
3680
3687
3688
3691
3694
3699
3700
3703
3706
3707
3977
3984
3987
3988
3990
3995
3996
3998
3999
4000
4001
4002
4007
4009
4012
4023
4024
4025
4026
4027
4028
4029
4030
4031
4032
4034
4050
4051
4053
4054
4055
4058
4059
4060
4063
4069
4071
4079
4082
4088
4097
4098
4105
4108
4109
4116
4118
4121
4123
4132
4136
4143
4151
4154
4155
4161
4162
4164
4166
4167
4171
4174
4178
4179
4186
4190
4191
4192
4195
4196
4204
4212
4213
4215
4217
4229
4232
4235
4239
4240
4243
4244
4245
4339
4340
4343
4345
4346
4352
4353
4384
4462
4503
4506
4508
4516
4517
4518
4520
4521
4530
4532
4535
4537
4544
4553
4559
4560
4563
4564
4565
4567
4568
4585
4594
4597
4598
4603
4605
4608
4609
4611
4627
4629
4630
4631
4635
4646
4647
4648
4651
4663
4668
4673
4674
4676
4678
4682
4683
4684
4685
4687
4689
4690
4695
4700
4701
4703
4705
4708
4709
4711
4713
4715
4718
4737
4739
4744
4971
4972
4973
4974
4975
4980
4989
4992
4993
4995
4997
5001
5002
5003
5008
5018
5030
5032
5033
5037
5038
5039
5040
5044
5053
5054
5057
5059
5060
5062
5063
5068
5069
5076
5079
5080
5089
5095
5098
5099
5101
5106
5109
5111
5115
5116
5120
5131
5132
5133
5134
5143
5146
5150
5153
5156
5160
5161
5163
5165
5178
5209
5214
5215
5225
5226
5229
5238
5244
5245
5250
5255
5256
5263
5264
5268
5269
5273
5276
5282
5291
5296
5300
5302
5306
5311
5313
5316
5383
5384
5388
5389
5397
5398
5399
5403
5404
5405
5406
5408
5413
5416
5426
5429
5434
5435
5437
5441
5442
5445
5448
5453
5454
5459
5463
5464
5467
5468
5469
5475
5485
5488
5491
5496
5499
5502
5503
5505
5507
5508
5521
5522
5524
5532
5537
5549
5552
5557
5558
5559
5562
5563
5568
5595
5599
5606
5607
5615
5620
5621
5625
5626
5631
5633
5636
5639
5640
5647
5657
5659
5660
5667
5671
5713
5715
5716
5717
5718
5719
5722
5723
5724
5732
5733
5734
5741
5745
5752
5753
5754
5757
5759
5760
5764
5771
5775
5776
5780
5781
5782
5796
5797
5798
5799
5805
5814
5815
5876
5883
5884
5885
5889
5890
5892
5896
5897
5900
5909
5922
5923
5924
5925
5933
5935
5938
5943
5944
5945
5951
5952
5953
5957
5963
5969
5973
6025
6029
6047
6054
6064
6065
6079
6082
6090
6094
6095
6099
6100
6101
6104
6105
6107
6108
6109
6110
6111
6119
6120
6123
6129
6132
6136
6137
6142
6143
6147
6152
6153
6172
6176
6184
6185
6186
6187
6188
6198
6201
6202
6208
6216
6228
6232
6233
6236
6237
6238
6246
6248
6253
6254
6257
6258
6259
6261
6262
6273
6274
6275
6276
6283
6286
6291
6292
6350
6352
6353
6354
6356
6394
6395
6396
6409
6415
6418
6419
6423
6428
6433
6434
6446
6447
6451
6454
6461
6465
6468
6479
6480
6482
6483
6484
6493
6497
6505
6516
6517
6520
6527
6531
6532
6533
6537
6540
6542
6623
6629
6630
6631
6650
6651
6652
6653
6659
6668
6670
6672
6682
6684
6685
6689
6695
6698
6702
6703
6707
6708
6709
6711
6712
6713
6714
6716
6722
6724
6725
6726
6727
6730
6731
6732
6738
6740
6741
6883
6888
6889
6891
6899
6900
6901
6905
6909
6910
6911
6915
6926
6929
6933
6938
6940
6950
6951
6956
6958
6959
6960
6962
6963
6964
6965
6968
6973
6975
6976
6977
6985
6991
6996
6997
7001
7002
7004
7012
7013
7014
7015
7025
7033
7034
7200
7203
7215
7225
7226
7227
7238
7239
7250
7255
7258
7261
7263
7264
7265
7275
7276
7279
7281
7286
7291
7297
7307
7309
7311
7313
7314
7316
7317
7318
7334
7336
7341
7344
7349
7350
7359
7361
7362
7366
7367
7369
7370
7371
7373
7374
7524
7525
7526
7557
7559
7562
7565
7567
7568
7573
7578
7580
7581
7589
7590
7592
7596
7597
7607
7610
7613
7617
7618
7620
7625
7628
7629
7630
7632
7638
7639
7650
7651
7652
7667
7670
7675
7678
7684
7698
7699
7700
7705
7706
7709
7710
7716
7718
7732
7738
7739
7741
7742
7743
7749
7750
7751
7753
7755
7761
7762
7767
7770
7776
7778
7779
7786
7793
7808
7809
7811
7812
7813
7817
7818
7826
7827
7956
7958
8085
8086
8089
8285
8286
8290
8291
8292
8293
8299
8300
8303
8304
8317
8322
8323
8328
8329
8330
8332
8333
8335
8336
8337
8341
8351
8353
8354
8364
8365
8368
8369
8370
8374
8375
8376
8383
8389
8393
8394
8395
8418
8421
8422
8425
8428
8429
8431
8432
8437
8438
8439
8458
8459
8461
8472
8477
8478
8479
8528
8536
8537
8542
8549
8553
8555
8556
8566
8568
8569
8570
8571
8578
8579
8589
8592
8599
8603
8604
8616
8619
8623
8625
8627
8636
8644
8646
8655
8667
8668
8677
8681
8684
8685
8686
8724
8726
8822
8961
8966
8967
8968
8972
8977
8989
8990
8991
8997
9002
9007
9010
9026
9028
9029
9032
9033
9035
9037
9038
9039
9041
9045
9047
9049
9056
9057
9059
9062
9063
9064
9067
9069
9071
9072
9073
9078
9079
9082
9090
9092
9095
9097
9109
9110
9111
9117
9122
9123
9127
9128
9129
9142
9147
9148
9152
9154
9156
9157
9158
9161
9166
9171
9172
9174
9175
9176
9179
9180
9182
9192
9193
9198
9201
9204
9212
9215
9216
9218
9219
9220
9222
9225
9227
9234
9235
9236
9237
9241
9242
9252
9255
9256
9257
9264
9265
9266
9267
9270
9276
9280
9299
9301
9304
9305
9307
9311
9312
9313
9319
9320
9327
9340
9430
9431
9432
9448
9449
9462
9463
9483
9484
9485
9486
9488
9490
9500
9501
9502
9503
9507
9509
9511
9514
9515
9517
9526
9536
9538
9539
9546
9547
9548
9559
9560
9561
9563
9564
9566
9567
9569
9571
9579
9583
9596
9597
9603
9604
9605
9606
9608
9609
9611
9615
9622
9625
9626
9630
9631
9634
9635
9636
9637
9638
9641
9644
9653
9654
9658
9670
9678
9691
9694
9695
9696
9700
9701
9702
9704
9705
9706
9707
9711
9712
9716
9717
9720
9723
9724
9759
9764
9765
9766
9767
9776
9781
9782
9797
9798
9808
9811
9820
9823
9824
9825
9828
9836
9842
9847
9848
9855
9857
9858
9863
9864
9866
9867
9934
9935
9936
10070
10081
10083
10084
10085
10090
10091
10092
10111
10115
10120
10121
10122
10125
10129
10137
10138
10139
10143
10144
10145
10153
10173
10178
10185
10186
10189
10193
10194
10195
10198
10200
10201
10205
10208
10214
10217
10220
10226
10229
10243
10244
10251
10256
10259
10262
10265
10275
10286
10287
10290
10293
10322
10323
10342
10343
10350
10351
10352
10360
10361
10366
10369
10370
10371
10373
10375
10384
10385
10391
10403
10408
10413
10417
10419
10422
10424
10433
10435
10436
10464
10465
10642
10828
10833
10834
10836
10837
10838
10842
10843
10860
10863
10866
10867
10874
10878
10879
10882
10883
10884
10887
10898
10899
10901
10904
10908
10911
10913
10914
10915
10920
10926
10927
10936
10938
10939
10947
10950
10954
10955
10957
11094
11150
11151
11154
11159
11162
11163
11167
11173
11177
11178
11183
11184
11187
11189
11192
11199
11204
11206
11207
11214
11219
11220
11222
11223
11230
11231
11232
11248
11249
11250
11252
11254
11257
11259
11277
11278
11281
11282
11283
11288
11289
11295
11297
11309
11310
11311
11313
11315
11317
11319
11320
11326
11327
11332
11333
11334
11342
11345
11346
11349
11358
11359
11362
11363
11366
11370
11381
11382
11384
11387
11433
11583
11591
11597
11600
11605
11606
11608
11609
11615
11616
11627
11630
11639
11640
11648
11652
11663
11667
11678
11679
11684
11691
11693
11694
11725
11726
11727
11728
11729
11733
11736
11737
11738
11741
11747
11750
11751
11752
11775
11779
11787
11788
11789
11792
11793
11794
11796
11800
11808
11810
11811
11821
11822
11828
11829
11833
11834
11835
11841
11842
11855
11856
11857
11858
11865
11867
11871
11876
11888
11898
11908
11913
11914
11918
11929
11930
11934
11935
11940
11941
11949
11952
11953
11959
11960
11962
11966
11977
11978
12038
12043
12045
12046
12085
12086
12090
12091
12132
12133
12159
12160
12166
12167
12168
12169
12170
12173
12177
12180
12182
12190
12196
12200
12203
12204
12205
12321
12322
12328
12329
12330
12334
12338
12339
12340
12347
12348
12349
12352
12357
12358
12362
12419
12420
12421
12432
12433
12435
12441
12444
12518
12522
12526
12527
12529
12531
12539
12546
12547
12551
12553
12555
12559
12563
12565
12571
12572
12575
12579
12584
12586
12598
12605
12612
12616
12622
12626
12629
12630
12646
12647
12648
12649
12653
12679
12680
12683
12684
12685
12692
12696
12697
12701
12703
12704
12708
12713
12716
12717
12719
12736
12751
12752
12754
12755
12756
12757
12765
12773
12774
12780
12781
12785
12787
12788
12789
12790
12794
12802
12805
12812
12816
12817
12819
12824
12827
12832
12837
12839
12840
12851
12856
12857
12866
12877
12883
12884
12888
12890
12895
12897
12987
12988
12990
12991
12992
12993
12994
13003
13006
13014
13023
13028
13030
13035
13038
13039
13040
13044
13045
13051
13056
13057
13062
13063
13064
13065
13077
13080
13150
13153
13157
13159
13160
13162
13165
13173
13174
13177
13178
13182
13191
13192
13196
13200
13212
13213
13217
13218
13219
13222
13229
13233
13234
13236
13238
13242
13246
13256
13262
13263
13273
13274
13280
13281
13282
13284
13285
13286
13287
13311
13315
13321
13322
13327
13328
13337
13338
13341
13346
13348
13350
13352
13354
13356
13359
13363
13366
13369
13376
13377
13388
13391
13400
13401
13403
13408
13409
13411
13412
13415
13417
13418
13419
13421
13423
13424
13426
13428
13429
13438
13443
13446
13452
13454
13456
13457
13464
13487
13488
13499
13508
13510
13511
13513
13517
13520
13521
13525
13527
13529
13530
13532
13540
13541
13543
13552
13553
13554
13555
13557
13564
13567
13576
13577
13578
13580
13581
13588
13592
13608
13612
13614
13615
13621
13622
13629
13631
13632
13635
13637
13638
13649
13653
13654
13660
13661
13669
13671
13672
13673
13675
13676
13680
13687
13691
13703
13704
13706
13708
13839
13846
13847
13856
13859
13860
13862
13863
13864
13865
13877
13878
13880
13881
13883
13886
13890
13895
13896
13897
13898
13899
13900
13901
13902
13903
13904
13905
13914
13915
13916
13920
13926
13936
13945
13946
13949
13950
13951
13961
13963
13964
13971
13972
13981
14010
14012
14022
14030
14034
14036
14038
14041
14044
14050
14058
14059
14065
14066
14069
14075
14076
14081
14083
14094
14100
14101
14102
14103
14105
14109
14110
14112
14115
14116
14122
14123
14124
14129
14131
14136
14137
14147
14150
14163
14165
14168
14169
14172
14174
14175
14179
14180
14187
14191
14192
14211
14213
14216
14220
14221
14222
14223
14224
14233
14234
14242
14245
14246
14249
14252
14255
14260
14264
14265
14266
14273
14279
14286
14291
14295
14296
14313
14319
14320
14340
14346
14351
14356
14357
14359
14378
14380
14381
14382
14383
14385
14386
14388
14393
14395
14398
14405
14406
14408
14411
14413
14415
14428
14430
14441
14443
14444
14606
14607
14615
14622
14623
14629
14634
14635
14637
14643
14647
14653
14655
14656
14657
14662
14665
14668
14671
14672
14677
14681
14682
14683
14685
14689
14696
14702
14707
14708
14710
14711
14713
14714
14861
14862
14866
14869
14876
14877
14878
14879
14883
14885
14886
14895
15029
15047
15050
15051
15053
15056
15057
15058
15059
15064
15065
15071
15086
15092
15097
15098
15101
15105
15112
15121
15126
15134
15135
15136
15137
15138
15140
15141
15142
15144
15149
15152
15153
15155
15158
15166
15177
15178
15186
15190
15201
15204
15208
15213
15220
15221
15223
15224
15231
15235
15239
15245
15255
15395
15396
15397
15401
15404
15405
15409
15410
15411
15412
15417
15421
15431
15432
15434
15447
15448
15449
15450
15451
15454
15474
15483
15488
15489
15491
15492
15493
15494
15502
15509
15510
15511
15518
15519
15520
15522
15524
15525
15526
15529
15533
15535
15536
15537
15541
15542
15547
15549
15550
15551
15556
15576
15577
15581
15582
15586
15587
15593
15595
15600
15605
15610
15626
15627
15630
15631
15632
15633
15634
15635
15642
15646
15655
15660
15661
15667
15682
15685
15692
15693
15695
15701
15702
15704
15717
15729
15731
15737
15739
15740
15742
15743
15744
15745
15751
15760
15763
15766
15771
15772
15773
15782
15842
15843
15850
15852
15857
15871
15874
15878
15884
15888
15896
15902
15906
15911
15912
15914
15918
15919
15920
15921
16159
16160
16166
16172
16188
16189
16190
16191
16192
16193
16194
16195
16196
16197
16200
16205
16321
16322
16430
16432
16433
16435
16438
16441
16445
16446
16447
16448
16449
16452
16453
16455
16470
16472
16473
16474
16478
16479
16486
16488
16491
16492
16500
16501
16505
16507
16613
16750
16836
17007
17009
17010
17011
17016
17018
17022
17023
17026
17034
17039
17040
17041
17043
17045
17050
17054
17055
17057
17059
17063
17064
17066
17068
17363
17368
17369
17374
17375
17379
17380
17383
17389
17390
17395
17396
17397
17407
17411
17414
17415
17418
17420
17432
17433
17435
17436
17441
17446
17450
17451
17453
17454
17456
17458
17459
17462
17464
17465
17474
17484
17495
17503
17504
17506
17507
17512
17513
17514
17517
17521
17525
17526
17529
17530
17533
17537
17538
17548
17549
17554
17555
17556
17564
17565
17566
17570
17576
17579
17581
17582
17583
17584
17585
17587
17590
17598
17600
17602
17603
17604
17606
17607
17614
17645
17646
17648
17781
17782
17859
17860
17862
17864
17865
17868
17870
17872
17885
17886
17901
17902
17905
17911
17924
17926
17927
17934
17935
17939
17940
17942
17948
17955
17959
17961
17965
17971
17981
17984
17987
17998
18005
18006
18014
18024
18025
18030
18032
18036
18039
18054
18056
18067
18070
18072
18077
18078
18082
18083
18084
18085
18088
18093
18097
18099
18100
18106
18110
18115
18117
18123
18125
18141
18142
18144
18152
18153
18154
18155
18163
18165
18168
18169
18171
18172
18173
18176
18192
18193
18194
18201
18206
18207
18208
18213
18216
18217
18221
18225
18228
18231
18232
18246
18247
18248
18261
18262
18264
18266
18268
18269
18272
18273
18274
18276
18278
18282
18283
18284
18288
18295
18303
18304
18305
18307
18308
18319
18320
18325
18326
18327
18329
18330
18336
18342
18348
18349
18353
18354
18357
18371
18387
18393
18395
18397
18398
18399
18406
18407
18409
18410
18411
18413
18414
18418
18429
18442
18444
18470
18479
18481
18486
18498
18499
18500
18501
18507
18508
18511
18519
18531
18532
18537
18540
18544
18556
18558
18561
18562
18563
18564
18581
18582
18585
18589
18601
18607
18608
18618
18624
18625
18626
18664
18668
18675
18684
18685
18894
18899
18901
18902
18967
18969
18970
18971
18978
18979
18983
18984
18985
18988
18994
18995
18996
18997
18999
19001
19008
19017
19020
19021
19026
19027
19034
19039
19040
19041
19044
19045
19046
19048
19059
19074
19075
19076
19079
19081
19082
19090
19091
19092
19094
19096
19097
19098
19102
19105
19126
19129
19130
19135
19136
19137
19139
19246
19265
19269
19276
19292
19298
19300
19419
19426
19434
19435
19437
19439
19440
19441
19442
19454
19455
19457
19466
19467
19468
19471
19478
19480
19483
19485
19488
19497
19501
19502
19528
19587
19651
19652
19655
19657
19658
19662
19663
19664
19665
19668
19672
19674
19676
19677
19686
19687
19698
19699
19703
19704
19706
19710
19715
19716
19720
19722
19723
19724
19725
19727
19731
19734
19744
19746
19752
19757
19772
19779
19783
19786
19791
19792
19793
19794
19798
19799
19800
19801
19805
19819
19820
19823
19828
19829
19831
19833
19839
19840
19841
19844
19847
19966
19970
19971
19976
19977
19978
19985
19986
19987
19992
19993
19994
19996
19997
19998
20001
20002
20003
20098
20099
20101
20104
20107
20109
20115
20116
20123
20125
20133
20136
20140
20142
20164
20165
20172
20173
20177
20178
20179
20182
20187
20188
20198
20205
20213
20214
20215
20218
20219
20228
20231
20242
20244
20256
20257
20271
20273
20287
20295
20302
20305
20306
20320
20321
20322
20326
20327
20331
20348
20349
20350
20351
20352
20353
20354
20360
20361
20369
20370
20371
20372
20389
20390
20404
20406
20533
20536
20547
20562
20563
20565
20574
20584
20587
20588
20589
20592
20593
20594
20597
20598
20606
20608
20609
20610
20611
20612
20613
20614
20615
20616
20621
20630
20633
20635
20640
20643
20645
20646
20650
20651
20655
20657
20742
20743
20744
20747
20748
20749
20756
20850
20855
20856
20858
20860
21013
21014
21019
21020
21023
21024
21025
21033
21037
21042
21043
21052
21053
21066
21068
21074
21076
21082
21084
21085
21087
21096
21097
21099
21100
21101
21113
21114
21117
21130
21131
21140
21141
21143
21152
21155
21157
21161
21167
21172
21178
21184
21185
21198
21203
21206
21212
21213
21214
21217
21218
21221
21222
21225
21228
21229
21230
21236
21239
21240
21243
21246
21248
21252
21253
21258
21264
21268
21279
21287
21288
21291
21294
21295
21655
21658
21659
21662
21667
21675
21678
21679
21680
21682
21693
21695
21697
21698
21699
21701
21702
21708
21709
21710
21715
21729
21736
21744
21762
21763
21764
21766
21768
21770
21771
21772
21774
21781
21782
21790
21791
21797
21807
21818
21819
21820
21830
21831
21836
21849
21855
21858
21869
21872
21873
21874
21875
21881
21882
21883
21888
21889
21892
21893
21896
21897
21898
21906
21910
21914
21915
21917
21918
21921
21922
21925
21929
21930
21931
21936
21941
21945
21946
21955
21957
21961
21967
21968
21969
21977
21985
21987
21988
21991
21995
21996
21997
21999
22002
22003
22004
22009
22011
22012
22015
22019
22022
22027
22034
22035
22041
22042
22043
22044
22050
22055
22056
22057
22062
22063
22064
22066
22068
22075
22081
22082
22083
22087
22091
22092
22093
22095
22100
22294
22303
22312
22315
22323
22324
22327
22333
22334
22336
22340
22347
22348
22349
22350
22352
22354
22355
22361
22362
22366
22369
22372
22377
22378
22396
22399
22401
22406
22418
22419
22426
22428
22440
22441
22442
22447
22449
22513
22514
22515
22521
22530
22531
22540
22546
22548
22555
22582
22587
22590
22597
22608
22617
22618
22619
22620
22624
22630
22634
22635
22636
22637
22639
22647
22653
22655
22657
22662
22664
22665
22669
22670
22673
22674
22680
22689
22692
22693
22702
22714
22716
22717
22718
22847
22874
22877
22879
22880
22881
22884
22893
22895
22899
22900
22904
22912
22913
22915
22916
22917
22918
23122
23217
23218
23226
23235
23236
23251
23253
23254
23256
23259
23262
23263
23265
23274
23275
23285
23289
23290
23295
23296
23306
23308
23310
23315
23324
23326
23327
23328
23329
23331
23332
23336
23337
23342
23343
23351
23356
23357
23358
23359
23360
23361
23363
23366
23377
23378
23382
23383
23384
23385
23389
23390
23391
23392
23395
23398
23399
23400
23401
23404
23405
23406
23409
23412
23413
23416
23420
23422
23428
23429
23433
23436
23451
23455
23456
23462
23463
23464
23469
23471
23475
23476
23477
23486
23489
23490
23491
23493
23495
23497
23500
23504
23518
23522
23528
23532
23533
23534
23538
23539
23540
23543
23552
23553
23555
23558
23564
23568
23570
23573
23574
23577
23581
23583
23594
23596
23602
23604
23605
23606
23608
23615
23617
23618
23619
23633
23638
23643
23652
23655
23656
23661
23677
23682
23683
23690
23695
23697
23698
23699
23702
23704
23710
23711
23715
23721
23866
23871
23876
23879
23882
23886
23887
24120
24122
24123
24126
24130
24133
24143
24144
24149
24153
24176
24177
24178
24181
24182
24194
24195
24196
24200
24201
24206
24215
24222
24230
24231
24236
24237
24243
24246
24247
24248
24250
24251
24258
24264
24265
24266
24267
24268
24276
24282
24283
24284
24285
24291
24292
24293
24298
24302
24304
24306
24307
24310
24315
24320
24322
24327
24331
24333
24336
24352
24353
24356
24357
24358
24359
24360
24361
24364
24365
24367
24372
24381
24382
24383
24393
24399
24400
24404
24405
24409
24414
24425
24429
24433
24434
24435
24535
24536
24541
24544
24550
24551
24565
24566
24567
24569
24573
24579
24594
24595
24596
24597
24599
24606
24607
24608
24610
24611
24612
24615
24616
24617
24618
24625
24628
24632
24634
24638
24650
24651
24656
24657
24668
24670
24671
24672
24673
24683
24689
24691
24695
24697
24788
24794
24802
24803
24806
24809
24811
24812
24813
24819
24824
24827
24831
24832
24834
24839
24863
24866
24870
24871
24983
24984
24986
25011
25013
25014
25020
25031
25032
25033
25040
25043
25045
25052
25053
25069
25071
25072
25080
25083
25087
25101
25103
25105
25107
25113
25118
25119
25120
25122
25125
25128
25129
25132
25141
25149
25150
25156
25158
25159
25161
25163
25164
25174
25180
25181
25182
25183
25185
25194
25196
25202
25207
25208
25211
25214
25217
25219
25220
25227
25248
25257
25258
25259
25265
25266
25271
25273
25275
25276
25278
25279
25280
25282
25288
25295
25296
25304
25305
25309
25311
25312
25313
25318
25330
25331
25332
25336
25342
25344
25345
25346
25347
25349
25350
25352
25353
25355
25357
25362
25370
25648
25656
25659
25660
25661
25665
25668
25672
25675
25678
25680
25681
25688
25690
25691
25696
25698
25711
25714
25716
25717
25729
25732
25744
25745
25749
25756
25763
25777
25783
25787
25890
25895
25899
25903
25909
25910
25919
25922
25924
25925
25926
25927
25928
25935
25936
25938
25940
25943
25952
25953
25955
25957
25970
25974
25976
25979
25984
25985
25986
25987
25988
25996
26004
26009
26010
26011
26012
26014
26024
26026
26027
26029
26032
26038
26044
26045
26046
26047
26048
26051
26052
26058
26059
26062
26063
26065
26066
26067
26072
26073
26074
26077
26079
26082
26089
26092
26096
26097
26105
26107
26113
26114
26115
26122
26123
26124
26125
26126
26128
26129
26130
26137
26145
26146
26147
26149
26153
26157
26158
26165
26166
26167
26168
26169
26171
26173
26180
26185
26186
26187
26188
26191
26192
26193
26200
26201
26203
26204
26206
26207
26212
26215
26218
26220
26223
26224
26230
26231
26234
26235
26245
26250
26251
26254
26256
26263
26264
26265
26266
26282
26283
26285
26292
26297
26302
26303
26305
26308
26310
26317
26318
26319
26322
26323
26330
26331
26340
26342
26343
26344
26345
26346
26350
26356
26361
26362
26367
26369
26373
26376
26381
26393
26397
26398
26402
26408
26410
26421
26422
26423
26424
26425
26427
26428
26430
26431
26432
26433
26434
26439
26441
26443
26444
26452
26459
26460
26476
26477
26481
26483
26484
26494
26495
26498
26507
26509
26516
26518
26520
26525
26540
26541
26542
26543
26547
26553
26560
26561
26563
26564
26570
26580
26585
26587
26600
26604
26605
26611
26617
26618
26619
26623
26636
26637
26638
26639
26664
26665
26671
26672
26673
26674
26675
26676
26685
26690
26693
26694
26696
26698
26703
26718
26719
26729
26731
26732
26735
26736
26737
26742
26744
26747
26870
26877
26879
26881
26883
26884
26885
26895
26897
26909
26910
26911
26914
26915
26921
26922
26923
26927
27042
27087
27093
27133
27134
27139
27143
27152
27153
27157
27164
27167
27168
27169
27170
27181
27182
27185
27186
27187
27188
27190
27191
27192
27194
27199
27201
27202
27203
27204
27205
27211
27218
27219
27222
27225
27226
27227
27235
27243
27244
27252
27253
27255
27258
27263
27264
27265
27269
27270
27272
27277
27278
27279
27283
27284
27352
27354
27355
27357
27382
27384
27385
27390
27392
27394
27395
27399
27402
27403
27406
27408
27409
27412
27415
27418
27419
27420
27421
27430
27431
27434
27435
27436
27437
27443
27444
27445
27448
27449
27454
27458
27459
27462
27463
27465
27468
27470
27472
27479
27485
27489
27498
27502
27506
27507
27508
27512
27516
27518
27520
27531
27533
27536
27537
27546
27556
27557
27567
27576
27579
27580
27582
27587
27592
27595
27599
27607
27608
27722
27723
27724
27731
27732
27743
27745
27753
27754
27755
27758
27763
27764
27792
27795
27796
27802
27805
27806
27809
27812
27822
27829
27831
27832
27837
27839
27840
27842
27846
27850
27851
27859
27860
27861
27863
27865
27869
27870
27872
27881
27883
27884
27889
27890
27898
27899
27900
27902
27911
27923
27924
27927
27928
27930
27931
27932
27935
27946
27950
27951
27955
27957
27968
27969
27970
27979
28006
28110
28321
28326
28328
28329
28337
28338
28349
28352
28361
28364
28366
28367
28381
28384
28385
28386
28389
28517
28521
28525
28527
28536
28539
28542
28544
28546
28549
28555
28557
28565
28570
28574
28582
28587
28588
28604
28608
28609
28718
28719
28721
28722
28733
28836
28840
28846
28851
28856
28857
28858
28861
28863
28864
28869
28870
28876
28878
28879
28882
28883
28888
28893
28894
28936
28941
28942
28947
28955
28956
28958
28959
28966
28967
28970
28972
28973
28976
28978
28980
28981
28982
28983
28986
28988
28989
28994
28999
29000
29001
29004
29007
29012
29014
29015
29019
29020
29030
29033
29034
29035
29036
29037
29038
29041
29043
29046
29050
29051
29052
29054
29055
29058
29059
29065
29071
29072
29073
29075
29076
29079
29083
29086
29087
29088
29093
29098
29100
29101
29103
29121
29124
29125
29126
29412
29413
29455
29456
29472
29481
29483
29487
29488
29493
29675
29676
29677
29678
29681
29682
29687
29699
29715
29720
29721
29738
29739
29740
29741
29746
29750
29755
29757
29758
29760
29761
29765
29768
29777
29784
29794
29796
29802
29806
29808
29821
29823
29825
29830
29832
29833
29834
29850
29854
29855
29859
29861
29873
29874
29882
29883
29884
29887
29888
29890
29892
29898
29901
29902
29903
29908
29914
29925
29926
29927
29928
29929
29930
29934
29942
29950
29951
29970
29974
29975
29978
29980
29981
29984
29985
29989
29990
29995
29996
29997
29999
30001
30006
30009
30010
30011
30017
30018
30023
30026
30103
30105
30106
30110
30120
30121
30122
30123
30125
30132
30138
30141
30143
30144
30145
30155
30163
30165
30168
30169
30170
30171
30173
30179
30181
30182
30184
30188
30202
30207
30212
30213
30215
30217
30218
30219
30223
30230
30237
30240
30244
30245
30248
30250
30251
30257
30258
30261
30262
30263
30269
30276
30277
30283
30288
30289
30290
30291
30301
30304
30305
30319
30351
30353
30363
30372
30373
30377
30649
30658
30659
30740
30759
30760
30764
30765
30766
30767
30777
30782
30786
30790
30795
30796
30798
30800
30801
30803
30805
30807
30814
30815
30816
30817
30829
30831
30834
30835
30838
30839
30841
30843
30844
30845
30846
30851
30853
30854
30855
30856
30863
30864
30865
30869
30871
30876
30878
30880
30883
30884
30887
30890
30891
30895
30900
30901
30902
30903
30904
30905
30917
30920
30921
30922
30927
30929
30937
30941
30942
30944
30945
30954
30959
30973
30975
30976
30980
30984
30985
30987
30993
30996
30998
30999
31000
31001
31005
31011
31016
31025
31026
31030
31037
31041
31042
31044
31047
31048
31056
31057
31059
31062
31063
31064
31076
31079
31080
31081
31087
31091
31108
31109
31112
31113
31116
31119
31121
31122
31124
31147
31150
31152
31153
31157
31162
31163
31165
31170
31171
31180
31190
31191
31193
31222
31228
31235
31236
31240
31246
31248
31250
31252
31256
31259
31261
31265
31266
31267
31270
31271
31273
31274
31283
31284
31288
31289
31298
31304
31305
31306
31308
31312
31320
31321
31322
31327
31328
31336
31337
31344
31348
31356
31480
31483
31487
31493
31506
31508
31509
31512
31513
31515
31517
31518
31526
31531
31534
31537
31538
31548
31555
31559
31560
31561
31564
31566
31569
31573
31575
31576
31586
31588
31591
31592
31598
31672
31675
31676
31677
31679
31681
31682
31686
31687
31688
31689
31690
31691
31721
31723
31912
31921
31928
31932
31933
31935
31936
31941
31976
31978
31984
31990
31994
31995
31998
31999
32002
32003
32004
32005
32006
32011
32012
32014
32020
32028
32030
32032
32043
32044
32053
32055
32058
32060
32061
32063
32065
32066
32067
32068
32083
32115
32119
32120
32122
32127
32128
32130
32132
32138
32140
32141
32153
32154
32160
32173
32174
32176
32188
32189
32195
32204
32207
32213
32215
32216
32217
32226
32233
32235
32238
32242
32247
32248
32251
32252
32262
32279
32281
32282
32321
32581
32584
32591
32599
32601
32603
32605
32608
32614
32621
32630
32633
32639
32642
32643
32645
32647
32648
32649
32652
32653
32660
32661
32662
32663
32670
32677
32678
32689
32692
32695
32696
32699
32712
32713
32718
32723
32725
32726
32727
32728
32729
32730
32734
32736
32737
32741
32744
32749
32751
32754
32759
32763
32768
32772
32779
32785
32787
32795
32796
32797
32798
32802
32806
32807
32811
32819
32821
32822
32825
32826
32829
32838
32839
32846
32850
32854
32860
32863
32865
32874
32887
32892
32893
32895
32896
32905
32906
32908
32909
32916
32923
32924
32928
32929
32930
32934
32936
32938
32939
32943
32945
32946
32950
32951
32952
32969
32970
32986
32987
32991
32992
32995
32996
32997
33002
33004
33005
33010
33012
33013
33016
33017
33018
33024
33035
33038
33039
33040
33043
33046
33049
33050
33051
33055
33058
33059
33060
33063
33064
33065
33066
33070
33072
33073
33077
33082
33083
33084
33085
33089
33100
33109
33113
33117
33124
33125
33126
33134
33135
33136
33138
33140
33142
33143
33144
33148
33153
33154
33159
33161
33162
33173
33182
33191
33199
33211
33216
33217
33218
33223
33224
33238
33239
33240
33249
33250
33252
33262
33266
33272
33279
33280
33282
33290
33296
33298
33308
33310
33311
33319
33324
33332
33398
33405
33410
33411
33412
33427
33430
33432
33441
33446
33447
33448
33449
33737
33738
33739
33743
33745
33956
34509
34510
34518
34535
34536
34542
34553
34564
34569
34572
34573
34576
34577
34581
34583
34585
34587
34591
34593
34595
34596
34645
34646
34647
34649
34650
34654
34655
34656
34657
34661
34662
34663
34664
34665
34669
34671
34672
34673
34674
34675
34678
34685
34686
34690
34700
34702
34722
34724
34726
34732
34733
34737
34741
34756
34760
34761
34763
34764
34765
34768
34769
34775
34783
34784
34785
34788
34789
34791
34792
34798
34802
34804
34805
34826
34827
34830
34831
34840
34842
34843
34844
34845
34846
34847
34848
34850
34855
34858
34861
34866
34869
34871
34872
34874
34879
34880
34881
34884
34896
34897
34898
34900
34907
34908
34910
34913
34914
34917
34918
34920
34925
34926
34927
34928
34935
34936
34949
34958
34964
34969
34979
34981
34987
34988
34996
34998
35002
35003
35004
35005
35006
35007
35008
35010
35017
35018
35028
35029
35031
35032
35036
35037
35038
35042
35046
35048
35050
35057
35070
35071
35074
35076
35078
35079
35083
35084
35091
35092
35097
35107
35113
35119
35125
35128
35135
35141
35153
35159
35160
35171
35176
35179
35183
35184
35185
35186
35187
35194
35195
35206
35207
35220
35229
35231
35236
35242
35244
35245
35257
35259
35260
35262
35265
35266
35269
35271
35274
35275
35280
35283
35287
35297
35298
35301
35308
35310
35311
35312
35313
35314
35317
35318
35344
35350
35351
35354
35357
35360
35365
35366
35369
35372
35375
35376
35378
35388
35389
35401
35402
35410
35416
35424
35428
35433
35437
35439
35440
35441
35451
35452
35475
35489
35503
35509
35519
35524
35531
35533
35534
35537
35540
35541
35542
35545
35550
35589
35682
35683
35717
35718
35719
35726
35733
35739
35740
35741
35742
35744
35746
35752
35763
35764
35765
35766
35768
35769
35770
35772
35785
35796
35798
35799
35803
35810
35811
35813
35814
35817
35819
35826
35827
35829
35832
35834
35838
35907
35915
36110
36111
36117
36123
36124
36131
36132
36134
36136
36137
36138
36140
36306
36362
36364
36369
36370
36390
36393
36399
36408
36409
36410
36413
36414
36415
36420
36421
36422
36424
36426
36430
36432
36433
36435
36446
36453
36457
36461
36467
36470
36510
36544
36550
36555
36560
36562
36564
36565
36584
36631
36634
36635
36644
36649
36655
36657
36659
36666
36667
36668
36669
36673
36679
36680
36683
36684
36691
36692
36707
36716
36717
36718
36722
36724
36727
36728
36730
36738
36742
36743
36744
36745
36752
36754
36755
36785
36851
36853
36857
36862
36873
36880
36881
36884
36888
36889
36897
36904
36906
36909
36910
36911
36913
36917
36918
36919
36920
36921
36922
36924
36927
36928
36935
36938
36943
36944
36953
36955
36958
36963
36967
36968
36972
36976
36984
36986
37006
37007
37009
37024
37028
37038
37039
37040
37041
37042
37045
37047
37051
37052
37053
37054
37057
37058
37063
37064
37065
37068
37087
37088
37091
37093
37094
37095
37096
37106
37112
37113
37116
37121
37127
37132
37137
37138
37139
37140
37492
37493
37509
37598
37601
37607
37608
37620
37626
37627
37638
37645
37648
37657
37663
37664
37665
37666
37667
37668
37671
37684
37687
37691
37694
37696
37698
37699
37706
37708
37709
37714
37715
37720
37725
37734
37735
37736
37747
37750
37753
37754
37755
37757
37758
37771
37781
37791
37797
37801
37802
37803
37809
37813
37814
37817
37835
37838
37840
37843
37844
37851
37852
37980
37985
37986
37999
38007
38011
38013
38014
38018
38020
38021
38022
38029
38030
38032
38033
38035
38040
38043
38044
38048
38049
38050
38054
38058
38059
38061
38064
38065
38066
38068
38069
38074
38075
38088
38089
38090
38101
38105
38113
38115
38116
38119
38135
38136
38137
38140
38358
38380
38381
38390
38397
38405
38411
38412
38418
38427
38430
38433
38435
38436
38437
38440
38443
38446
38448
38455
38461
38466
38477
38479
38480
38489
38490
38499
38500
38503
38512
38514
38517
38520
38523
38528
38534
38535
38536
38537
38539
38563
38566
38567
38572
38581
38589
38595
38600
38605
38606
38608
38609
38611
38612
38616
38617
38620
38622
38623
38627
38628
38635
38636
38639
38640
38644
38654
38655
38656
38657
38668
38669
38673
38674
38681
38682
38683
38693
38711
38716
38717
38729
38730
38736
38741
38747
38754
38755
38760
38762
38766
38770
38774
38776
38783
38787
38788
38797
38799
38800
38804
38808
38812
38817
38818
38820
38824
38825
38833
38835
38836
38837
38838
38839
38850
38852
38855
38859
38864
38865
38870
38871
38872
38873
38882
38883
38886
38902
38903
38904
38906
38912
38914
38926
38927
38941
38950
39126
39134
39135
39151
39157
39254
39255
39350
39351
39354
39356
39359
39364
39368
39373
39381
39386
39387
39388
39391
39392
39393
39397
39399
39584
39586
39587
39596
39729
39731
39732
39733
39792
39793
39795
39799
39801
39802
39803
39805
39809
39814
39828
39839
39846
39847
39848
39849
39850
39851
39861
39947
39948
39958
39961
39963
39964
39969
39972
39975
39977
39978
39980
39983
39985
39988
39990
39991
39992
39994
39998
39999
40000
40001
40004
40007
40010
40032
40033
40036
40037
40047
40048
40049
40052
40053
40057
40058
40059
40065
40066
40067
40072
40074
40075
40082
40084
40085
40086
40087
40104
40105
40106
40107
40108
40109
40216
40219
40220
40221
40227
40229
40230
40231
40238
40239
40252
40272
40273
40280
40282
40292
40296
40297
40298
40302
40303
40306
40307
40308
40318
40319
40320
40332
40334
40339
40341
40342
40343
40346
40357
40358
40359
40363
40365
40374
40377
40378
40379
40408
40417
40418
40420
40421
40433
40457
40458
40462
40463
40472
40476
40480
40498
40509
40510
40517
40519
40522
40529
40530
40531
40542
40544
40545
40548
40552
40555
40563
40570
40571
40572
40579
40586
40587
40588
40589
40590
40591
40592
40593
40599
40601
40602
40603
40619
40624
40625
40626
40628
40629
40632
40633
40634
40635
40636
40639
40642
40644
40647
40649
40651
40654
40656
40658
40659
40660
40661
40662
40665
40677
40679
40680
40681
40683
40684
40685
40686
40693
40694
40695
40696
40702
40703
40705
40706
40707
40708
40709
40712
40714
40717
40721
40732
40733
40734
40737
40738
40742
40743
40746
40757
40758
40761
40765
40769
40770
40772
40774
40780
40785
40786
40790
40792
40795
40798
40801
40804
40805
40806
40809
40810
40811
40826
40831
40842
40846
40849
40852
40853
40856
40860
40861
40862
40863
40865
40866
40867
40873
40874
40875
40877
40885
40893
40908
40909
40910
40912
40913
40916
40922
40925
40928
40929
40930
40935
40945
40949
40950
40951
40952
40964
40977
40979
40988
40990
40991
40995
40999
41000
41002
41003
41004
41007
41008
41009
41010
41018
41029
41043
41053
41057
41066
41067
41068
41070
41083
41084
41085
41086
41087
41092
41095
41096
41099
41103
41105
41109
41111
41112
41114
41115
41117
41291
41292
41301
41303
41400
41405
41406
41408
41410
41411
41415
41425
41435
41442
41449
41450
41459
41462
41464
41477
41479
41484
41485
41486
41490
41500
41503
41504
41506
41507
41516
41518
41519
41521
41522
41527
41528
41529
41536
41538
41540
41541
41549
41550
41551
41554
41559
41571
41586
41587
41597
41598
41600
41605
41606
41609
41611
41615
41617
41621
41623
41624
41625
41630
41634
41635
41690
41693
41697
41701
41702
41703
41709
41710
41719
41728
41729
41732
41734
41735
41737
41738
41745
41746
41750
41763
41764
41766
41772
41777
41784
41786
41791
41795
41798
41799
41801
41803
41804
41805
41811
41813
41814
41815
41832
41833
41839
41853
41856
41857
41860
41873
41874
41878
41879
41881
41884
41885
41889
41899
41904
41905
41909
41911
41920
41922
41927
41928
41939
41942
41943
41946
41947
41948
41951
41964
41965
41966
41971
41972
41980
41994
41995
41996
41997
41998
42003
42006
42015
42016
42018
42023
42026
42034
42037
42046
42048
42052
42055
42060
42064
42065
42081
42087
42088
42089
42090
42091
42092
42094
42096
42103
42104
42117
42119
42121
42125
42134
42135
42148
42149
42157
42158
42159
42164
42169
42172
42173
42174
42184
42186
42187
42188
42192
42193
42194
42202
42205
42206
42210
42211
42212
42219
42220
42223
42227
42228
42232
42240
42241
42249
42259
42267
42275
42288
42295
42296
42317
42320
42321
42322
42337
42338
42342
42343
42349
42350
42354
42362
42377
42380
42382
42383
42399
42400
42422
42423
42427
42428
42432
42433
42439
42440
42442
42444
42445
42446
42447
42449
42454
42455
42459
42461
42462
42464
42485
42491
42494
42498
42503
42508
42510
42511
42530
42531
42534
42536
42542
42569
42591
42593
42594
42606
42607
42611
42612
42613
42614
42618
42619
42625
42626
42627
42628
42629
42630
42645
42647
42652
42653
42654
42655
42662
42663
42664
42666
42667
42668
42671
42674
42679
42681
42682
42683
42686
42687
42699
42702
42705
42710
42712
42713
42727
42728
42729
42730
42731
42733
42736
42739
42746
42752
42757
42758
42760
42766
42773
42967
42986
43043
43045
43050
43051
43054
43055
43074
43082
43083
43094
43096
43097
43100
43108
43109
43111
43118
43121
43122
43126
43133
43237
43238
43243
43245
43254
43255
43256
43261
43262
43269
43272
43282
43289
43291
43292
43293
43297
43298
43302
43304
43305
43307
43308
43314
43319
43320
43322
43324
43327
43328
43329
43333
43339
43341
43344
43348
43356
43357
43358
43363
43366
43368
43369
43370
43383
43385
43388
43389
43390
43391
43392
43403
43404
43405
43406
43410
43413
43414
43417
43423
43424
43425
43435
43439
43442
43444
43448
43452
43456
43460
43461
43466
43467
43475
43476
43484
43486
43494
43495
43497
43502
43504
43511
43514
43515
43517
43518
43523
43527
43555
43557
43558
43560
43564
43566
43571
43572
43573
43574
43575
43583
43586
43593
43594
43601
43602
43610
43614
43619
43620
43748
43752
43755
43758
43766
43802
43817
43819
43825
43826
43833
43835
43837
43840
43843
43845
43855
43856
43872
44033
44034
44037
44038
44041
44042
44050
44052
44054
44060
44066
44067
44075
44076
44078
44089
44096
44097
44099
44106
44111
44115
44129
44131
44144
44146
44147
44151
44152
44158
44159
44160
44170
44177
44185
44191
44194
44196
44203
44207
44211
44216
44217
44219
44222
44225
44226
44227
44228
44229
44230
44231
44232
44233
44234
44235
44242
44246
44249
44253
44254
44265
44341
44343
44344
44346
44347
44348
44354
44356
44360
44361
44364
44367
44368
44381
44383
44387
44390
44404
44405
44406
44407
44408
44409
44410
44416
44487
44488
44491
44492
44501
44503
44509
44510
44514
44515
44517
44524
44528
44529
44531
44543
44548
44549
44550
44556
44558
44559
44564
44585
44591
44592
44593
44606
44612
44614
44615
44618
44620
44628
44632
44633
44634
44635
44636
44644
44645
44654
44655
44661
44664
44672
44678
44694
44700
44716
44742
44744
44745
44748
44749
44750
44752
44760
44763
44767
44770
44773
44782
44790
44791
44792
44793
44799
44854
44860
44862
44875
44876
44877
44879
44883
44887
44888
44893
44899
44902
44904
44905
44906
44907
44913
44922
44927
44946
44950
44980
45012
45018
45019
45020
45022
45025
45033
45040
45043
45044
45045
45052
45054
45060
45062
45070
45073
45074
45076
45077
45081
45082
45083
45090
45097
45098
45100
45103
45105
45108
45116
45127
45133
45144
45147
45150
45151
45153
45155
45325
45327
45332
45334
45335
45336
45337
45338
45339
45476
45477
45483
45484
45485
45487
45490
45491
45493
45497
45499
45500
45504
45507
45508
45527
45530
45532
45538
45541
45542
45543
45544
45554
45555
45556
45558
45564
45566
45573
45574
45575
45577
45579
45581
45582
45583
45584
45585
45592
45593
45595
45600
45607
45608
45609
45613
45621
45627
45628
45629
45636
45639
45645
45651
45652
45657
45664
45667
45668
45669
45670
45672
45674
45679
45681
45686
45687
45688
45690
45691
45694
45698
45702
45706
45707
45709
45712
45717
45718
45719
45720
45724
45726
45732
45741
45745
45752
45755
45756
45761
45764
45774
45776
45854
45855
45856
45857
45858
45859
45860
45861
45863
45864
45866
45867
45875
45876
45877
45878
45879
45880
45882
45886
45888
45889
45890
45893
45894
45895
45896
45897
45898
45900
45901
45906
45907
45908
45915
45919
45924
45926
45936
45938
45951
45957
45958
45959
45963
45967
45974
45975
45976
45977
45978
45979
45980
45983
45984
45994
45995
45997
45998
45999
46001
46003
46236
46241
46248
46256
46258
46261
46262
46263
46264
46265
-1
24
25
26
27
28
29
31
33
35
36
37
38
39
41
42
43
44
45
46
48
50
51
52
53
54
55
56
57
60
62
63
64
65
66
67
68
69
73
74
76
77
78
79
80
81
82
83
84
85
86
87
90
91
92
94
96
97
98
99
100
101
103
104
105
106
107
112
113
114
115
116
119
120
121
122
123
124
125
126
127
131
132
133
134
135
136
137
139
140
141
144
145
146
147
148
150
152
155
156
158
159
160
161
162
163
164
165
167
168
170
171
172
173
174
175
232
234
235
236
237
238
240
241
243
247
248
252
253
254
255
256
257
258
259
261
262
263
264
265
266
267
268
269
270
271
272
274
275
276
277
279
282
283
284
285
286
287
288
289
290
291
292
293
294
295
296
297
300
303
304
305
306
307
308
309
310
311
312
317
320
321
323
324
329
330
331
332
333
334
336
337
338
340
341
342
343
344
345
346
349
350
351
352
353
354
355
357
358
359
362
363
365
366
367
368
397
581
582
583
584
585
586
587
589
590
591
594
595
596
599
600
601
602
603
604
605
606
608
609
610
612
613
614
615
616
619
620
621
622
623
624
627
628
629
630
631
632
633
634
635
636
637
638
639
640
642
643
645
647
650
651
652
653
654
656
657
658
662
663
664
666
668
671
672
673
674
675
677
679
680
682
684
687
688
689
690
691
692
694
695
696
697
698
699
700
701
702
703
704
705
706
707
708
709
710
711
712
713
714
716
717
718
719
720
723
724
726
727
728
729
732
733
735
736
737
739
740
741
742
743
744
844
845
846
849
854
855
856
862
863
868
869
870
871
872
873
874
875
878
879
880
881
883
885
886
887
888
889
890
891
895
896
897
898
899
900
901
902
903
905
906
907
909
910
911
912
913
914
916
918
919
920
921
922
923
924
925
926
927
928
929
930
931
932
933
935
936
937
938
941
943
944
947
948
949
950
953
956
957
958
960
961
962
963
964
966
968
970
971
974
975
976
977
985
986
987
988
989
990
991
992
993
994
997
998
999
1000
1001
1002
1003
1004
1005
1006
1007
1008
1011
1012
1014
1015
1016
1017
1018
1019
1020
1021
1022
1023
1024
1025
1026
1027
1028
1029
1030
1031
1032
1033
1034
1035
1039
1040
1041
1042
1043
1044
1045
1050
1051
1052
1053
1055
1056
1057
1058
1059
1060
1062
1064
1065
1066
1067
1068
1069
1070
1071
1072
1076
1078
1080
1083
1085
1090
1091
1092
1093
1094
1095
1096
1097
1098
1099
1100
1101
1102
1103
1104
1106
1107
1108
1111
1112
1114
1216
1230
1233
1290
1395
1396
1485
1486
1487
1488
1489
1490
1491
1492
1494
1495
1496
1497
1498
1499
1502
1503
1504
1506
1507
1510
1511
1512
1513
1515
1517
1518
1519
1522
1523
1525
1526
1527
1528
1529
1530
1531
1532
1533
1534
1536
1539
1540
1541
1542
1546
1547
1548
1550
1551
1552
1554
1555
1556
1557
1559
1560
1561
1562
1563
1564
1566
1567
1568
1569
1570
1571
1572
1573
1575
1577
1580
1581
1582
1583
1584
1586
1590
1592
1593
1594
1595
1596
1597
1600
1601
1602
1603
1605
1606
1607
1609
1610
1611
1612
1613
1615
1616
1617
1619
1622
1623
1624
1625
1626
1628
1632
1633
1634
1635
1636
1638
1639
1640
1641
1642
1643
1645
1647
1648
1650
1651
1652
1653
1654
1655
1657
1662
1663
1665
1666
1667
1668
1669
1670
1671
1672
1673
1674
1675
1679
1680
1701
1702
1703
1719
1720
1721
1722
1727
1728
1729
1730
1731
1732
1733
1734
1737
1738
1743
1744
1745
1746
1749
1753
1754
1756
1757
1759
1761
1762
1763
1764
1766
1767
1768
1771
1772
1773
1774
1778
1779
1781
1782
1783
1786
1788
1789
1792
1794
1795
1796
1797
1799
1800
1801
1802
1803
1804
1805
1807
1808
1809
1811
1812
1813
1815
1816
1817
1818
1822
1823
1824
1825
1826
1827
1828
1829
1830
1831
1833
1835
1836
1837
1838
1839
1840
1841
1842
1843
1844
1845
1846
1851
1854
1855
1856
1858
1861
1862
1864
1866
1869
1870
1871
1875
1876
1878
1879
1880
1881
1882
1883
1884
1885
1886
1887
1888
1889
1890
1891
1892
1893
1895
1897
1898
1899
1901
1902
1903
1906
1907
1908
1909
1910
1911
1912
1915
1916
1918
1919
1920
1922
1923
1924
1925
1926
1927
1928
1930
1933
1934
1935
1936
1937
1938
1939
1940
1942
1943
1944
1945
1946
1948
1949
1950
1951
1952
1953
1954
1957
1958
1959
1961
1964
1965
1966
1968
1969
1971
1972
1973
1974
1975
1976
1977
1979
1982
1983
1984
1985
1986
1987
1988
1989
1990
1991
1992
1993
1995
1996
1997
1998
1999
2031
2156
2424
2425
2426
2429
2430
2431
2433
2434
2435
2436
2437
2438
2439
2440
2441
2442
2443
2444
2447
2448
2449
2450
2451
2452
2453
2454
2455
2456
2458
2459
2460
2461
2462
2463
2464
2465
2466
2467
2468
2473
2474
2475
2477
2478
2479
2480
2481
2483
2484
2485
2486
2489
2491
2492
2493
2495
2496
2497
2498
2499
2500
2504
2505
2506
2508
2509
2510
2511
2512
2513
2514
2515
2516
2517
2518
2520
2521
2522
2525
2526
2554
2555
2648
2650
2652
2654
2655
2656
2657
2658
2660
2661
2662
2663
2664
2665
2667
2668
2669
2670
2671
2672
2673
2674
2675
2676
2677
2680
2681
2684
2685
2686
2687
2691
2692
2693
2694
2695
2696
2697
2698
2699
2700
2701
2706
2707
2708
2709
2710
2715
2716
2718
2719
2720
2721
2722
2724
2725
2727
2728
2730
2731
2732
2733
2734
2735
2738
2739
2740
2741
2742
2743
2744
2748
2749
2750
2753
2754
2755
2756
2757
2759
2760
2761
2762
2765
2767
2768
2769
2770
2771
2772
2773
2774
2775
2776
2777
2778
2779
2780
2915
2917
2918
2919
2920
2921
2922
2923
2924
2925
2926
2954
2955
2956
2957
2958
3025
3039
3040
3043
3046
3047
3048
3051
3052
3053
3054
3055
3057
3058
3059
3060
3061
3062
3063
3064
3065
3067
3068
3070
3071
3072
3074
3078
3079
3080
3081
3082
3083
3086
3089
3090
3091
3092
3093
3095
3102
3103
3104
3105
3106
3107
3108
3110
3111
3112
3113
3114
3115
3116
3117
3118
3120
3121
3122
3124
3125
3126
3128
3130
3131
3132
3134
3135
3136
3137
3138
3139
3140
3141
3142
3143
3144
3145
3149
3152
3155
3156
3157
3158
3159
3160
3163
3164
3165
3166
3167
3168
3169
3170
3172
3173
3174
3176
3180
3181
3182
3184
3185
3186
3187
3188
3189
3190
3191
3192
3193
3194
3195
3196
3197
3198
3199
3200
3201
3202
3203
3207
3208
3209
3210
3211
3214
3215
3222
3223
3224
3227
3228
3229
3230
3231
3235
3236
3237
3238
3241
3243
3244
3245
3246
3247
3248
3249
3250
3252
3253
3254
3256
3257
3260
3263
3264
3266
3267
3268
3269
3270
3271
3272
3273
3274
3276
3277
3278
3279
3280
3283
3284
3285
3286
3287
3288
3289
3290
3292
3294
3295
3296
3297
3298
3299
3302
3303
3304
3305
3306
3309
3310
3311
3312
3314
3315
3316
3319
3321
3322
3323
3324
3325
3326
3327
3328
3329
3330
3331
3332
3334
3335
3336
3338
3340
3341
3342
3343
3346
3347
3350
3351
3352
3353
3354
3359
3364
3365
3366
3367
3368
3369
3370
3371
3372
3373
3374
3375
3376
3378
3380
3381
3382
3383
3384
3385
3387
3388
3389
3391
3392
3393
3394
3396
3397
3399
3400
3401
3402
3403
3405
3406
3407
3408
3409
3412
3413
3415
3416
3417
3418
3419
3420
3421
3422
3427
3428
3429
3430
3431
3432
3433
3434
3435
3436
3438
3439
3440
3441
3442
3443
3444
3617
3618
3619
3620
3622
3642
3643
3644
3645
3646
3647
3648
3650
3651
3652
3653
3654
3656
3657
3658
3659
3660
3661
3663
3665
3666
3667
3668
3669
3670
3671
3672
3674
3675
3676
3681
3682
3683
3684
3685
3689
3690
3692
3693
3695
3696
3697
3698
3701
3702
3845
3935
3936
3976
3979
3980
3981
3982
3983
3985
3986
3989
3991
3992
3993
3994
3997
4003
4004
4006
4010
4011
4013
4014
4015
4016
4017
4018
4019
4020
4021
4022
4033
4035
4036
4037
4038
4039
4040
4041
4042
4043
4044
4045
4046
4047
4048
4049
4052
4056
4057
4061
4062
4064
4065
4066
4067
4068
4070
4072
4073
4076
4077
4078
4080
4081
4083
4084
4085
4086
4087
4092
4093
4094
4096
4099
4100
4101
4102
4103
4104
4106
4107
4110
4111
4112
4113
4114
4115
4117
4119
4120
4122
4124
4125
4126
4127
4128
4129
4130
4131
4133
4134
4135
4137
4138
4139
4140
4141
4142
4144
4145
4146
4147
4148
4149
4150
4152
4153
4156
4157
4158
4159
4160
4163
4165
4168
4169
4170
4172
4173
4175
4176
4177
4180
4181
4182
4183
4184
4185
4187
4188
4189
4193
4194
4197
4198
4199
4200
4201
4202
4203
4205
4206
4207
4208
4209
4210
4211
4214
4216
4218
4219
4220
4221
4222
4223
4224
4225
4226
4227
4228
4230
4231
4233
4234
4236
4238
4241
4242
4338
4341
4342
4344
4347
4348
4349
4350
4351
4354
4379
4380
4381
4382
4383
4491
4504
4505
4507
4509
4510
4511
4512
4513
4514
4515
4519
4522
4523
4524
4525
4526
4527
4528
4529
4531
4533
4534
4536
4538
4539
4540
4541
4542
4543
4545
4546
4547
4548
4549
4550
4551
4552
4554
4555
4556
4557
4558
4561
4562
4566
4569
4570
4571
4572
4573
4574
4575
4576
4577
4578
4579
4580
4581
4582
4583
4584
4586
4587
4588
4589
4590
4591
4592
4593
4595
4596
4599
4606
4607
4610
4612
4613
4614
4615
4616
4617
4618
4619
4620
4621
4622
4623
4624
4625
4626
4628
4632
4634
4636
4637
4638
4639
4640
4641
4642
4643
4644
4645
4649
4650
4652
4653
4654
4655
4656
4657
4658
4659
4660
4661
4662
4664
4665
4666
4667
4669
4670
4671
4672
4675
4677
4679
4680
4681
4686
4688
4691
4692
4693
4694
4696
4697
4698
4699
4702
4704
4710
4712
4714
4716
4717
4719
4720
4721
4722
4723
4724
4725
4726
4727
4728
4729
4730
4731
4732
4733
4734
4735
4736
4738
4740
4741
4742
4743
4978
4979
4981
4982
4983
4984
4985
4986
4987
4988
4994
4996
4998
4999
5000
5004
5005
5006
5007
5009
5010
5011
5012
5014
5015
5016
5017
5019
5020
5021
5022
5023
5024
5025
5026
5027
5028
5029
5031
5034
5035
5036
5041
5042
5043
5045
5046
5047
5048
5049
5050
5051
5052
5055
5056
5058
5061
5064
5065
5066
5067
5070
5071
5072
5073
5074
5075
5077
5078
5081
5082
5083
5084
5085
5086
5087
5088
5090
5091
5092
5093
5094
5096
5097
5100
5102
5103
5104
5105
5107
5108
5110
5112
5113
5114
5117
5118
5119
5121
5122
5123
5124
5125
5126
5127
5128
5129
5130
5135
5136
5137
5138
5139
5140
5141
5142
5144
5145
5147
5148
5149
5151
5152
5154
5155
5157
5158
5159
5162
5164
5166
5167
5168
5169
5170
5171
5172
5173
5174
5175
5176
5177
5179
5180
5181
5182
5210
5212
5213
5216
5217
5218
5221
5222
5223
5224
5227
5228
5230
5231
5232
5233
5234
5235
5236
5237
5239
5240
5241
5242
5243
5246
5247
5248
5249
5251
5252
5253
5254
5257
5258
5259
5260
5261
5262
5265
5266
5267
5271
5272
5274
5275
5277
5278
5279
5280
5281
5283
5284
5285
5287
5288
5289
5290
5292
5293
5294
5295
5297
5298
5299
5301
5303
5304
5305
5307
5308
5309
5310
5312
5314
5315
5379
5380
5381
5382
5385
5386
5387
5390
5391
5392
5393
5394
5395
5396
5400
5401
5402
5407
5409
5411
5412
5414
5415
5417
5418
5420
5421
5422
5423
5424
5425
5427
5428
5430
5431
5432
5433
5439
5440
5443
5444
5447
5449
5450
5451
5452
5455
5456
5457
5460
5461
5462
5465
5466
5470
5471
5472
5473
5474
5476
5477
5478
5479
5480
5481
5482
5483
5484
5486
5487
5489
5490
5492
5493
5494
5495
5497
5498
5500
5501
5504
5506
5509
5510
5511
5512
5513
5514
5515
5516
5517
5518
5519
5520
5523
5525
5526
5527
5528
5529
5530
5531
5533
5534
5535
5536
5538
5539
5540
5541
5542
5543
5544
5545
5546
5547
5548
5550
5551
5553
5554
5555
5556
5560
5561
5564
5565
5566
5567
5569
5570
5571
5572
5573
5574
5575
5576
5577
5578
5579
5580
5581
5582
5583
5584
5585
5586
5587
5588
5589
5590
5592
5593
5594
5596
5597
5598
5600
5601
5602
5603
5604
5605
5608
5609
5610
5611
5612
5613
5614
5616
5617
5618
5619
5622
5623
5624
5627
5628
5629
5630
5632
5634
5635
5637
5638
5641
5642
5644
5645
5646
5648
5649
5650
5651
5652
5653
5654
5655
5656
5658
5661
5662
5663
5664
5665
5666
5668
5669
5670
5672
5673
5701
5702
5703
5704
5705
5706
5707
5708
5709
5710
5711
5712
5714
5720
5721
5725
5726
5727
5728
5729
5730
5731
5735
5736
5737
5738
5739
5740
5742
5743
5744
5746
5747
5748
5749
5750
5751
5755
5756
5758
5761
5762
5763
5765
5766
5767
5768
5769
5770
5772
5773
5774
5777
5778
5779
5783
5784
5785
5786
5787
5788
5789
5790
5791
5792
5793
5794
5795
5800
5801
5802
5803
5806
5807
5808
5809
5810
5811
5812
5813
5816
5817
5818
5859
5860
5861
5862
5863
5864
5865
5866
5867
5868
5869
5870
5871
5872
5873
5874
5875
5877
5878
5879
5880
5881
5882
5886
5887
5891
5893
5894
5895
5898
5899
5901
5902
5903
5904
5905
5906
5907
5908
5910
5911
5912
5913
5914
5916
5917
5918
5919
5920
5921
5926
5927
5928
5929
5930
5931
5932
5934
5936
5937
5939
5940
5941
5942
5946
5947
5948
5950
5954
5955
5956
5958
5959
5960
5961
5962
5964
5965
5966
5967
5968
5970
5971
5972
5974
5975
5976
6018
6019
6020
6021
6022
6023
6024
6026
6027
6028
6030
6031
6032
6033
6034
6035
6036
6037
6038
6039
6040
6041
6042
6043
6044
6045
6046
6048
6049
6050
6051
6052
6053
6055
6056
6057
6058
6059
6060
6061
6062
6063
6066
6080
6081
6083
6084
6085
6086
6087
6088
6089
6091
6092
6093
6096
6097
6098
6102
6103
6106
6112
6113
6114
6115
6116
6117
6118
6121
6122
6124
6125
6126
6127
6128
6130
6131
6133
6134
6135
6138
6139
6140
6141
6144
6145
6146
6148
6149
6150
6151
6156
6157
6158
6159
6160
6161
6162
6163
6164
6165
6166
6167
6168
6169
6170
6171
6173
6174
6175
6177
6178
6179
6180
6181
6182
6183
6189
6190
6191
6192
6193
6194
6195
6196
6197
6199
6200
6203
6204
6205
6206
6207
6209
6210
6211
6212
6213
6214
6215
6217
6218
6219
6220
6221
6222
6223
6224
6225
6226
6227
6229
6230
6231
6234
6235
6239
6240
6241
6242
6243
6244
6245
6247
6249
6250
6251
6252
6255
6256
6260
6263
6264
6265
6266
6267
6268
6269
6270
6271
6272
6277
6278
6279
6280
6281
6282
6284
6285
6287
6288
6289
6290
6348
6349
6351
6355
6357
6358
6397
6398
6400
6401
6402
6403
6404
6405
6406
6407
6408
6410
6411
6412
6413
6414
6416
6417
6420
6421
6422
6424
6425
6426
6427
6429
6430
6431
6432
6435
6436
6437
6438
6439
6440
6441
6442
6443
6444
6445
6448
6449
6450
6452
6453
6455
6456
6457
6458
6459
6460
6462
6463
6464
6466
6467
6469
6470
6471
6472
6473
6474
6475
6476
6477
6478
6481
6485
6486
6487
6488
6489
6491
6492
6494
6495
6496
6498
6499
6500
6501
6502
6503
6504
6506
6507
6509
6510
6511
6512
6513
6514
6515
6518
6519
6521
6522
6523
6524
6525
6526
6528
6529
6530
6534
6535
6536
6538
6539
6541
6543
6544
6622
6624
6625
6626
6627
6628
6632
6633
6634
6635
6636
6637
6638
6639
6640
6641
6642
6643
6644
6645
6646
6647
6654
6655
6656
6657
6658
6660
6661
6662
6663
6664
6665
6666
6667
6669
6671
6673
6674
6675
6676
6677
6678
6679
6680
6681
6683
6686
6687
6688
6690
6691
6692
6693
6694
6696
6697
6699
6700
6701
6704
6705
6706
6710
6715
6717
6718
6719
6720
6721
6723
6728
6729
6733
6734
6735
6736
6737
6793
6794
6795
6796
6882
6884
6885
6886
6887
6890
6892
6893
6894
6895
6896
6897
6898
6902
6903
6904
6906
6907
6908
6912
6913
6914
6916
6917
6918
6919
6920
6921
6922
6923
6924
6925
6927
6928
6930
6931
6932
6935
6936
6937
6939
6941
6942
6943
6944
6945
6946
6947
6948
6949
6952
6953
6954
6955
6957
6961
6966
6967
6970
6971
6972
6974
6978
6979
6980
6981
6982
6983
6984
6986
6987
6988
6989
6990
6992
6993
6994
6995
6998
6999
7000
7003
7005
7006
7007
7008
7009
7010
7011
7016
7017
7018
7019
7020
7021
7022
7023
7026
7027
7028
7029
7030
7031
7032
7201
7202
7204
7205
7206
7207
7208
7209
7210
7211
7212
7213
7214
7216
7217
7218
7219
7220
7221
7222
7223
7224
7228
7229
7230
7231
7232
7233
7234
7235
7236
7237
7240
7241
7242
7243
7244
7245
7246
7247
7248
7249
7251
7252
7253
7254
7256
7257
7259
7260
7262
7266
7267
7268
7269
7270
7271
7272
7273
7274
7277
7278
7280
7282
7283
7284
7285
7287
7288
7289
7290
7292
7293
7294
7295
7296
7298
7299
7300
7308
7310
7312
7315
7319
7320
7321
7322
7323
7324
7325
7326
7327
7328
7329
7330
7331
7332
7333
7335
7337
7338
7339
7340
7342
7343
7345
7346
7347
7348
7351
7352
7353
7354
7355
7356
7357
7358
7360
7363
7364
7365
7368
7372
7375
7376
7450
7523
7555
7558
7561
7563
7564
7566
7569
7570
7571
7572
7574
7575
7576
7577
7582
7583
7584
7585
7586
7587
7588
7591
7593
7594
7595
7598
7599
7600
7601
7602
7603
7604
7605
7606
7608
7609
7611
7612
7614
7615
7619
7621
7622
7623
7624
7626
7627
7631
7633
7634
7635
7636
7637
7640
7641
7642
7643
7644
7645
7646
7647
7648
7649
7653
7654
7655
7656
7657
7658
7659
7660
7661
7662
7663
7664
7665
7666
7668
7669
7671
7672
7673
7674
7676
7677
7679
7680
7681
7682
7683
7685
7686
7687
7688
7689
7690
7691
7692
7693
7694
7695
7696
7697
7701
7702
7703
7704
7707
7708
7711
7712
7713
7714
7715
7717
7719
7733
7734
7735
7736
7737
7740
7744
7745
7746
7747
7748
7752
7754
7756
7757
7758
7759
7760
7766
7768
7769
7771
7772
7773
7774
7775
7777
7780
7781
7782
7783
7784
7785
7787
7788
7789
7790
7791
7792
7794
7795
7796
7797
7798
7799
7800
7801
7802
7803
7804
7805
7806
7807
7810
7814
7815
7816
7819
7820
7821
7822
7823
7824
7825
7828
7830
7957
8066
8084
8087
8088
8090
8091
8101
8287
8288
8289
8295
8296
8297
8298
8301
8302
8305
8306
8307
8308
8309
8310
8311
8312
8313
8314
8315
8316
8318
8319
8320
8321
8324
8325
8326
8327
8331
8334
8338
8339
8340
8342
8343
8344
8345
8346
8347
8348
8349
8350
8352
8355
8356
8357
8358
8359
8360
8361
8362
8363
8366
8367
8371
8372
8373
8377
8378
8379
8380
8381
8382
8384
8385
8386
8387
8388
8390
8391
8392
8396
8397
8398
8399
8400
8401
8402
8403
8404
8405
8406
8407
8408
8409
8410
8411
8412
8413
8414
8415
8416
8417
8419
8420
8423
8424
8426
8427
8433
8434
8435
8436
8440
8441
8442
8443
8444
8445
8446
8447
8448
8449
8450
8451
8452
8453
8454
8455
8456
8457
8460
8462
8463
8464
8465
8466
8467
8468
8469
8471
8473
8474
8475
8476
8529
8530
8531
8533
8534
8535
8538
8539
8540
8541
8543
8544
8545
8546
8547
8548
8550
8551
8552
8554
8557
8559
8560
8561
8562
8563
8564
8565
8567
8572
8573
8574
8575
8576
8580
8581
8582
8583
8584
8585
8586
8587
8588
8591
8593
8594
8595
8596
8597
8598
8600
8601
8602
8605
8606
8607
8608
8609
8610
8611
8612
8613
8614
8615
8617
8618
8620
8621
8622
8624
8626
8628
8629
8630
8631
8632
8633
8634
8635
8637
8638
8639
8641
8642
8643
8645
8647
8648
8649
8650
8651
8652
8653
8654
8656
8657
8658
8659
8660
8661
8662
8663
8664
8665
8666
8669
8670
8671
8672
8673
8674
8675
8676
8678
8679
8680
8682
8683
8687
8688
8689
8690
8723
8725
8727
8728
8729
8730
8731
8814
8821
8823
8824
8892
8958
8959
8960
8962
8963
8964
8965
8969
8970
8971
8973
8974
8975
8976
8978
8979
8980
8981
8982
8983
8984
8985
8986
8987
8988
8992
8993
8994
8995
8996
8998
8999
9000
9001
9003
9004
9005
9006
9008
9009
9011
9012
9013
9018
9019
9020
9021
9022
9023
9024
9025
9027
9030
9034
9036
9040
9042
9043
9044
9046
9048
9050
9051
9052
9053
9054
9055
9058
9060
9061
9065
9066
9068
9070
9074
9075
9076
9077
9081
9083
9084
9085
9086
9087
9088
9089
9091
9093
9094
9096
9098
9099
9100
9101
9102
9103
9104
9105
9106
9107
9108
9112
9113
9114
9115
9116
9118
9121
9124
9125
9126
9130
9131
9132
9133
9134
9135
9136
9137
9138
9139
9140
9141
9143
9144
9145
9146
9149
9150
9151
9153
9155
9159
9160
9162
9163
9164
9165
9167
9168
9169
9170
9173
9177
9178
9181
9183
9184
9185
9186
9187
9188
9190
9194
9195
9196
9197
9199
9200
9202
9203
9205
9206
9207
9208
9209
9210
9211
9213
9214
9217
9221
9223
9224
9226
9228
9229
9230
9231
9232
9233
9238
9239
9240
9243
9244
9245
9246
9247
9248
9249
9250
9251
9253
9254
9258
9259
9260
9261
9262
9263
9268
9269
9271
9272
9273
9274
9275
9277
9278
9279
9281
9282
9283
9284
9285
9286
9287
9288
9289
9290
9291
9292
9293
9294
9295
9296
9297
9300
9302
9303
9306
9308
9309
9310
9314
9315
9316
9317
9318
9323
9324
9325
9328
9329
9330
9331
9332
9333
9334
9335
9336
9337
9338
9339
9433
9434
9435
9436
9437
9438
9439
9440
9441
9442
9443
9444
9445
9446
9447
9450
9451
9452
9453
9454
9455
9456
9457
9458
9459
9460
9461
9464
9465
9466
9467
9468
9469
9470
9471
9472
9473
9474
9475
9476
9477
9480
9481
9487
9489
9491
9492
9493
9494
9495
9496
9497
9498
9499
9504
9505
9506
9508
9510
9512
9513
9516
9518
9520
9521
9522
9523
9524
9525
9527
9528
9529
9530
9531
9532
9533
9534
9535
9537
9540
9541
9542
9543
9544
9545
9549
9550
9551
9552
9553
9554
9555
9556
9557
9558
9562
9568
9570
9572
9580
9581
9582
9584
9585
9586
9587
9588
9589
9590
9591
9592
9593
9594
9595
9598
9599
9600
9601
9602
9607
9610
9612
9613
9614
9616
9617
9618
9619
9620
9623
9624
9627
9628
9629
9632
9633
9639
9640
9642
9643
9645
9646
9647
9648
9649
9650
9651
9652
9655
9656
9657
9659
9660
9661
9662
9663
9664
9665
9666
9667
9668
9669
9671
9672
9673
9674
9675
9676
9677
9679
9680
9681
9682
9683
9684
9685
9686
9687
9688
9689
9692
9693
9697
9698
9699
9703
9708
9709
9710
9713
9714
9715
9718
9719
9721
9722
9725
9726
9727
9760
9761
9762
9763
9768
9769
9770
9771
9772
9773
9774
9775
9777
9778
9779
9780
9783
9784
9785
9786
9787
9788
9789
9790
9791
9792
9793
9794
9795
9796
9799
9800
9801
9802
9803
9804
9805
9806
9807
9809
9810
9812
9813
9814
9815
9816
9817
9818
9819
9821
9822
9826
9827
9829
9830
9831
9832
9833
9834
9835
9837
9838
9839
9840
9841
9843
9844
9845
9846
9849
9850
9851
9852
9853
9854
9856
9859
9860
9861
9862
9865
9868
9869
9870
9871
9872
9873
9874
9877
9878
9879
9932
9933
10014
10065
10066
10067
10068
10069
10071
10072
10073
10074
10075
10076
10077
10078
10079
10080
10082
10086
10089
10093
10094
10095
10096
10097
10098
10099
10100
10101
10102
10103
10104
10105
10106
10107
10108
10109
10110
10112
10113
10114
10116
10117
10118
10119
10123
10124
10126
10127
10128
10130
10131
10132
10133
10134
10135
10136
10140
10141
10142
10146
10147
10148
10149
10150
10151
10152
10154
10155
10156
10158
10159
10160
10161
10162
10164
10165
10166
10167
10168
10169
10170
10171
10172
10174
10175
10176
10177
10179
10180
10181
10182
10183
10184
10187
10188
10190
10191
10192
10196
10197
10199
10202
10203
10204
10206
10207
10209
10210
10211
10212
10213
10215
10216
10218
10219
10221
10222
10223
10224
10225
10227
10228
10230
10231
10232
10233
10234
10235
10236
10237
10238
10239
10240
10241
10242
10245
10246
10247
10248
10249
10250
10252
10253
10254
10255
10257
10258
10260
10261
10263
10264
10266
10268
10269
10270
10271
10272
10273
10274
10276
10277
10278
10279
10280
10281
10282
10283
10284
10285
10288
10289
10291
10292
10294
10295
10296
10297
10298
10299
10300
10301
10303
10304
10305
10306
10307
10308
10309
10310
10311
10312
10313
10314
10315
10316
10317
10319
10320
10321
10324
10325
10326
10327
10328
10329
10330
10331
10332
10333
10334
10335
10336
10337
10338
10339
10340
10341
10344
10345
10346
10347
10348
10349
10353
10354
10355
10356
10357
10358
10359
10362
10363
10364
10365
10367
10368
10372
10374
10377
10378
10379
10380
10381
10382
10383
10386
10387
10388
10389
10390
10392
10393
10394
10395
10396
10397
10398
10399
10400
10401
10402
10404
10405
10406
10407
10409
10411
10412
10414
10415
10416
10418
10420
10421
10423
10425
10426
10427
10428
10429
10430
10431
10432
10434
10437
10438
10439
10440
10441
10448
10449
10450
10451
10452
10454
10455
10456
10457
10458
10459
10460
10461
10462
10463
10641
10827
10829
10830
10831
10832
10835
10839
10840
10841
10844
10845
10846
10847
10848
10849
10850
10851
10852
10853
10854
10855
10856
10857
10858
10859
10861
10862
10864
10865
10868
10869
10870
10871
10872
10873
10875
10876
10877
10880
10881
10885
10886
10888
10889
10890
10891
10892
10893
10894
10895
10896
10897
10900
10902
10903
10905
10906
10907
10909
10910
10912
10916
10917
10918
10919
10921
10922
10923
10924
10925
10928
10929
10930
10931
10932
10933
10934
10935
10937
10940
10942
10943
10944
10945
10946
10948
10949
10951
10952
10953
10956
10958
10959
10960
10961
10996
10997
11149
11152
11153
11155
11156
11157
11158
11160
11161
11164
11165
11166
11168
11169
11170
11171
11172
11174
11175
11176
11179
11180
11181
11182
11185
11186
11188
11190
11191
11193
11194
11195
11196
11197
11198
11200
11201
11202
11203
11205
11208
11209
11210
11211
11212
11213
11215
11216
11217
11218
11221
11224
11225
11226
11227
11228
11229
11233
11234
11235
11236
11237
11238
11239
11240
11241
11242
11243
11244
11245
11246
11247
11251
11255
11256
11260
11261
11262
11263
11264
11265
11266
11267
11268
11269
11270
11271
11272
11273
11274
11275
11276
11279
11280
11284
11285
11286
11287
11290
11291
11292
11293
11294
11296
11308
11312
11314
11316
11318
11321
11322
11323
11324
11325
11328
11329
11330
11331
11335
11336
11337
11338
11339
11340
11341
11343
11344
11347
11348
11350
11351
11352
11353
11354
11355
11356
11357
11360
11364
11365
11367
11368
11369
11371
11372
11373
11374
11375
11376
11377
11378
11379
11380
11383
11385
11388
11389
11581
11582
11584
11585
11586
11587
11588
11589
11590
11592
11593
11594
11595
11596
11598
11599
11601
11602
11603
11604
11607
11610
11611
11612
11613
11614
11617
11618
11619
11620
11621
11622
11623
11624
11625
11626
11628
11629
11631
11632
11633
11634
11635
11636
11637
11638
11641
11642
11643
11644
11645
11646
11647
11649
11650
11651
11653
11654
11655
11656
11657
11658
11659
11660
11661
11662
11664
11665
11666
11668
11669
11670
11671
11672
11673
11675
11676
11677
11680
11681
11682
11683
11685
11686
11687
11688
11689
11690
11692
11695
11696
11697
11730
11731
11732
11734
11735
11739
11740
11742
11743
11744
11745
11746
11748
11749
11753
11754
11776
11777
11778
11780
11781
11782
11783
11784
11785
11786
11790
11791
11795
11797
11798
11799
11801
11802
11803
11804
11805
11806
11807
11809
11812
11813
11814
11815
11816
11817
11818
11819
11820
11823
11824
11825
11826
11827
11830
11831
11832
11836
11837
11838
11839
11843
11844
11845
11846
11847
11848
11849
11850
11851
11852
11853
11854
11859
11860
11861
11862
11863
11864
11866
11868
11869
11870
11872
11873
11874
11875
11877
11878
11879
11880
11881
11882
11883
11884
11885
11886
11887
11889
11890
11891
11892
11893
11894
11895
11896
11897
11899
11900
11901
11902
11903
11904
11905
11906
11907
11909
11910
11911
11912
11915
11916
11917
11919
11920
11921
11922
11923
11924
11925
11926
11927
11928
11932
11933
11936
11937
11938
11939
11942
11943
11944
11945
11946
11947
11948
11950
11951
11954
11955
11956
11957
11958
11963
11964
11965
11967
11968
11969
11970
11971
11972
11973
11974
11975
11976
11979
11980
11981
11982
11983
12039
12040
12041
12042
12044
12087
12088
12089
12161
12162
12163
12164
12165
12171
12172
12174
12175
12176
12178
12179
12181
12183
12184
12185
12186
12187
12188
12189
12192
12193
12194
12195
12197
12198
12199
12201
12202
12323
12324
12325
12326
12327
12331
12332
12333
12335
12336
12337
12341
12342
12343
12344
12345
12346
12350
12351
12353
12354
12355
12356
12359
12360
12361
12422
12423
12424
12425
12426
12427
12428
12429
12430
12431
12434
12436
12437
12438
12439
12440
12442
12443
12523
12524
12525
12528
12530
12532
12533
12534
12535
12536
12538
12540
12541
12542
12543
12544
12545
12548
12549
12550
12552
12554
12556
12557
12558
12561
12562
12564
12566
12567
12568
12569
12570
12573
12574
12576
12577
12578
12580
12581
12582
12583
12585
12587
12588
12589
12590
12591
12592
12593
12594
12595
12596
12597
12599
12600
12601
12602
12603
12604
12606
12607
12608
12609
12610
12611
12613
12614
12615
12617
12618
12619
12620
12621
12623
12624
12625
12627
12628
12631
12632
12633
12634
12635
12636
12637
12638
12639
12640
12641
12642
12643
12644
12645
12650
12651
12652
12654
12655
12656
12657
12658
12659
12660
12661
12662
12663
12664
12665
12666
12667
12668
12669
12670
12671
12672
12673
12674
12675
12676
12677
12678
12681
12682
12686
12687
12688
12689
12690
12691
12693
12694
12695
12698
12699
12700
12702
12705
12706
12707
12709
12710
12711
12712
12714
12715
12718
12720
12721
12722
12723
12724
12725
12726
12727
12728
12729
12730
12731
12732
12733
12734
12735
12737
12738
12739
12740
12741
12742
12743
12744
12745
12746
12747
12748
12749
12750
12753
12758
12759
12760
12761
12762
12763
12764
12766
12767
12768
12769
12770
12771
12772
12775
12776
12777
12782
12783
12784
12786
12791
12792
12793
12795
12796
12797
12798
12799
12800
12801
12804
12807
12808
12809
12810
12811
12813
12814
12815
12818
12820
12821
12822
12823
12825
12828
12829
12830
12831
12833
12834
12835
12836
12838
12841
12842
12843
12844
12845
12846
12847
12848
12849
12850
12852
12853
12854
12855
12858
12859
12860
12861
12862
12863
12864
12865
12867
12868
12869
12870
12871
12872
12873
12874
12875
12876
12878
12879
12880
12881
12882
12885
12886
12887
12889
12891
12892
12893
12894
12896
12898
12899
12989
12995
12996
12997
12998
12999
13000
13001
13002
13005
13007
13008
13009
13010
13011
13012
13013
13015
13016
13017
13018
13019
13020
13021
13022
13024
13025
13026
13027
13029
13034
13036
13037
13041
13042
13043
13046
13047
13048
13049
13050
13052
13053
13054
13055
13058
13059
13060
13061
13066
13067
13068
13069
13070
13071
13072
13073
13074
13075
13076
13078
13079
13081
13082
13083
13084
13085
13086
13151
13152
13154
13155
13156
13158
13161
13163
13164
13166
13168
13169
13170
13171
13172
13175
13176
13179
13180
13181
13183
13184
13185
13186
13187
13188
13190
13193
13194
13195
13197
13198
13199
13201
13202
13203
13204
13205
13206
13207
13208
13209
13210
13211
13214
13215
13216
13220
13221
13223
13224
13225
13226
13227
13228
13230
13231
13232
13235
13237
13239
13240
13241
13243
13244
13245
13247
13248
13249
13250
13254
13255
13257
13258
13259
13260
13261
13264
13265
13266
13267
13268
13269
13270
13271
13272
13275
13276
13277
13278
13279
13283
13288
13289
13290
13294
13295
13297
13298
13299
13300
13301
13302
13303
13304
13305
13306
13307
13308
13309
13310
13312
13313
13314
13316
13317
13318
13319
13320
13323
13324
13325
13326
13329
13330
13331
13332
13333
13334
13335
13336
13339
13340
13342
13343
13344
13345
13347
13349
13351
13353
13355
13357
13358
13360
13361
13362
13364
13365
13368
13370
13371
13372
13373
13374
13375
13378
13379
13380
13381
13382
13383
13384
13385
13386
13387
13389
13390
13392
13393
13394
13395
13396
13397
13398
13399
13402
13404
13405
13406
13407
13410
13413
13414
13416
13420
13422
13425
13427
13430
13431
13432
13433
13434
13435
13436
13437
13439
13440
13441
13442
13444
13447
13448
13449
13450
13451
13453
13455
13458
13459
13460
13461
13462
13463
13465
13468
13469
13470
13471
13472
13474
13478
13479
13480
13481
13482
13483
13484
13485
13486
13489
13490
13491
13492
13493
13494
13495
13496
13497
13498
13500
13501
13502
13503
13512
13514
13515
13516
13518
13519
13522
13523
13524
13526
13528
13531
13533
13534
13535
13536
13537
13538
13539
13542
13544
13545
13546
13547
13548
13549
13550
13551
13556
13558
13559
13560
13561
13562
13563
13565
13566
13568
13569
13570
13571
13572
13573
13574
13575
13579
13582
13583
13584
13585
13586
13587
13589
13590
13591
13593
13594
13595
13596
13597
13598
13599
13600
13601
13602
13603
13604
13605
13606
13607
13609
13610
13611
13613
13616
13617
13623
13624
13625
13626
13627
13628
13630
13633
13634
13636
13639
13640
13641
13642
13643
13644
13645
13646
13647
13648
13650
13651
13652
13655
13656
13657
13658
13659
13662
13663
13666
13667
13668
13670
13677
13678
13679
13681
13682
13683
13684
13685
13686
13688
13689
13690
13692
13693
13694
13695
13696
13697
13700
13701
13702
13705
13709
13710
13711
13712
13713
13714
13717
13778
13779
13780
13781
13838
13840
13841
13842
13843
13844
13845
13848
13849
13850
13851
13852
13853
13854
13855
13857
13858
13861
13866
13867
13868
13869
13870
13871
13872
13873
13875
13876
13879
13882
13884
13885
13887
13888
13889
13891
13892
13893
13894
13906
13907
13908
13909
13910
13911
13912
13913
13917
13918
13919
13921
13922
13923
13924
13925
13927
13928
13929
13930
13931
13932
13933
13934
13935
13937
13938
13939
13940
13941
13942
13943
13944
13947
13948
13952
13953
13954
13955
13956
13957
13958
13959
13960
13962
13965
13966
13967
13968
13969
13970
13973
13974
13975
13976
13977
13978
13979
13980
13982
13983
13984
13985
13986
13987
13988
13989
13990
13991
13992
13993
13994
13995
13996
13997
13998
13999
14000
14001
14002
14003
14004
14005
14006
14007
14008
14009
14011
14013
14014
14015
14016
14017
14018
14019
14020
14021
14023
14024
14025
14026
14027
14028
14029
14031
14032
14033
14035
14037
14039
14040
14042
14043
14045
14046
14047
14048
14049
14051
14053
14054
14055
14056
14057
14060
14061
14062
14063
14067
14068
14070
14071
14072
14073
14074
14077
14078
14079
14080
14082
14085
14086
14087
14088
14089
14090
14091
14092
14093
14095
14096
14097
14098
14099
14104
14106
14107
14108
14111
14113
14114
14117
14118
14119
14120
14125
14126
14127
14128
14132
14133
14134
14135
14138
14139
14140
14141
14142
14143
14144
14145
14146
14148
14149
14151
14152
14153
14154
14155
14158
14159
14160
14161
14162
14164
14166
14170
14171
14173
14176
14177
14178
14181
14182
14183
14184
14185
14186
14188
14189
14190
14193
14194
14195
14196
14197
14203
14204
14205
14206
14207
14208
14209
14210
14212
14214
14215
14217
14218
14219
14225
14226
14227
14228
14229
14230
14231
14232
14235
14236
14237
14238
14239
14240
14241
14243
14244
14247
14248
14250
14251
14253
14256
14257
14258
14259
14261
14262
14267
14268
14269
14270
14271
14272
14274
14275
14276
14277
14278
14280
14281
14282
14283
14284
14285
14287
14288
14289
14290
14292
14293
14294
14297
14298
14299
14300
14301
14302
14303
14304
14305
14306
14307
14308
14309
14310
14311
14312
14315
14316
14317
14318
14321
14322
14323
14324
14325
14326
14327
14328
14329
14330
14331
14332
14333
14334
14335
14336
14337
14338
14339
14341
14342
14343
14344
14345
14347
14348
14349
14350
14352
14353
14354
14355
14358
14360
14361
14362
14363
14364
14365
14366
14367
14368
14369
14370
14371
14372
14373
14374
14375
14376
14377
14379
14384
14387
14389
14390
14391
14392
14394
14399
14400
14407
14409
14410
14412
14414
14416
14417
14418
14419
14420
14421
14422
14423
14424
14425
14426
14427
14431
14432
14433
14434
14435
14436
14437
14438
14439
14440
14442
14445
14446
14447
14448
14449
14450
14451
14452
14601
14602
14603
14604
14605
14608
14609
14610
14611
14612
14613
14614
14616
14617
14618
14619
14620
14621
14624
14625
14626
14627
14628
14630
14631
14632
14633
14636
14638
14639
14640
14641
14642
14644
14645
14646
14648
14649
14650
14651
14652
14654
14658
14659
14660
14661
14663
14664
14666
14667
14669
14670
14673
14674
14675
14676
14678
14679
14680
14684
14686
14687
14688
14690
14691
14692
14693
14694
14695
14697
14698
14699
14700
14701
14703
14704
14705
14706
14709
14712
14863
14864
14865
14867
14868
14870
14871
14872
14873
14874
14875
14880
14881
14882
14884
14887
14888
14889
14890
14891
14892
14893
14894
14896
15041
15042
15043
15044
15045
15046
15048
15049
15052
15054
15055
15060
15061
15062
15063
15066
15067
15068
15069
15085
15087
15088
15089
15090
15091
15093
15099
15100
15102
15103
15104
15106
15107
15108
15109
15110
15111
15113
15114
15115
15116
15117
15118
15119
15120
15122
15123
15124
15125
15127
15128
15129
15130
15131
15132
15133
15139
15143
15145
15146
15147
15148
15150
15151
15154
15156
15157
15159
15160
15161
15162
15163
15164
15165
15167
15168
15169
15170
15171
15172
15173
15174
15175
15176
15179
15180
15181
15182
15183
15184
15185
15188
15189
15191
15192
15193
15194
15196
15197
15198
15199
15200
15202
15203
15205
15206
15207
15209
15210
15211
15212
15214
15215
15216
15217
15218
15219
15222
15225
15226
15227
15228
15229
15230
15232
15233
15234
15236
15237
15238
15240
15241
15242
15243
15244
15253
15254
15256
15398
15399
15400
15402
15403
15406
15407
15408
15413
15414
15415
15416
15418
15419
15420
15422
15423
15424
15425
15426
15427
15428
15429
15430
15433
15435
15436
15437
15438
15439
15440
15441
15442
15443
15444
15445
15446
15452
15453
15455
15456
15457
15458
15459
15460
15461
15462
15463
15464
15465
15466
15467
15468
15469
15470
15471
15472
15473
15475
15476
15477
15478
15479
15480
15481
15482
15484
15485
15486
15487
15490
15495
15496
15497
15498
15499
15500
15501
15503
15512
15513
15514
15515
15516
15517
15521
15523
15527
15530
15531
15532
15534
15538
15539
15540
15544
15545
15546
15548
15552
15553
15554
15555
15557
15558
15559
15560
15561
15562
15563
15564
15565
15566
15567
15568
15569
15570
15571
15572
15573
15574
15575
15578
15579
15580
15583
15584
15585
15588
15589
15590
15591
15592
15594
15596
15597
15598
15599
15601
15602
15603
15604
15606
15607
15608
15609
15611
15612
15613
15614
15615
15616
15617
15618
15619
15620
15621
15622
15623
15624
15625
15628
15629
15636
15637
15638
15639
15640
15641
15643
15644
15645
15647
15649
15650
15651
15652
15653
15654
15656
15657
15658
15662
15663
15664
15665
15666
15668
15669
15670
15671
15672
15673
15674
15675
15676
15677
15678
15679
15680
15683
15684
15686
15687
15688
15689
15690
15691
15694
15696
15697
15698
15699
15700
15703
15705
15706
15707
15708
15709
15710
15712
15713
15714
15715
15716
15718
15719
15720
15721
15722
15723
15724
15726
15727
15728
15730
15732
15733
15735
15736
15738
15741
15746
15747
15748
15749
15750
15752
15753
15754
15755
15756
15757
15758
15759
15761
15762
15764
15765
15767
15768
15769
15770
15774
15775
15776
15777
15778
15779
15780
15781
15839
15840
15841
15844
15845
15846
15847
15848
15849
15851
15853
15854
15855
15856
15858
15859
15860
15861
15862
15863
15864
15865
15866
15867
15868
15869
15870
15872
15873
15875
15876
15877
15879
15880
15881
15882
15883
15885
15886
15887
15889
15890
15891
15892
15893
15894
15895
15898
15899
15900
15901
15903
15904
15905
15907
15908
15909
15910
15913
15915
15916
15917
16161
16162
16163
16164
16165
16167
16168
16169
16170
16171
16173
16174
16175
16176
16177
16178
16179
16180
16181
16182
16183
16184
16185
16186
16198
16199
16201
16202
16203
16204
16206
16216
16217
16320
16431
16434
16436
16437
16439
16440
16442
16443
16444
16450
16451
16454
16456
16457
16458
16459
16460
16461
16462
16463
16464
16465
16466
16467
16468
16469
16471
16475
16476
16477
16480
16481
16482
16483
16484
16485
16487
16489
16490
16493
16494
16495
16496
16497
16498
16499
16502
16503
16504
16506
16508
16509
16751
16837
16880
16991
16997
16998
16999
17000
17001
17004
17005
17006
17008
17012
17013
17014
17015
17017
17019
17020
17021
17024
17025
17027
17028
17029
17030
17031
17032
17033
17037
17038
17042
17044
17046
17047
17048
17049
17051
17052
17053
17056
17058
17060
17061
17062
17065
17067
17364
17365
17366
17367
17370
17371
17376
17377
17378
17381
17382
17384
17385
17386
17387
17388
17391
17392
17393
17394
17398
17399
17400
17401
17402
17403
17404
17405
17406
17408
17409
17410
17412
17413
17416
17417
17419
17421
17422
17423
17424
17425
17426
17427
17428
17429
17430
17431
17434
17437
17439
17442
17443
17444
17445
17447
17448
17449
17452
17455
17457
17460
17461
17463
17466
17467
17468
17469
17470
17471
17472
17473
17475
17476
17477
17478
17479
17480
17481
17482
17483
17485
17486
17487
17488
17489
17490
17491
17492
17493
17494
17496
17497
17498
17499
17500
17501
17502
17505
17508
17510
17511
17515
17516
17518
17519
17520
17522
17523
17524
17527
17528
17531
17532
17534
17535
17536
17539
17540
17541
17542
17543
17544
17545
17546
17547
17550
17551
17552
17553
17557
17558
17559
17560
17561
17562
17563
17567
17568
17569
17571
17572
17573
17574
17575
17577
17578
17580
17586
17588
17589
17591
17592
17593
17594
17595
17596
17597
17599
17601
17605
17624
17625
17626
17627
17628
17629
17630
17631
17632
17633
17634
17635
17636
17637
17638
17639
17640
17641
17642
17643
17644
17647
17780
17861
17863
17867
17869
17871
17873
17874
17875
17877
17878
17879
17880
17881
17882
17883
17884
17887
17888
17889
17890
17891
17892
17893
17894
17895
17896
17897
17898
17899
17900
17903
17904
17906
17907
17908
17909
17910
17912
17913
17914
17915
17916
17917
17918
17919
17920
17921
17922
17923
17925
17928
17929
17930
17931
17932
17933
17936
17937
17938
17941
17943
17944
17945
17946
17947
17949
17950
17954
17956
17957
17958
17960
17962
17963
17964
17966
17967
17968
17969
17970
17972
17973
17974
17975
17976
17977
17978
17979
17980
17982
17983
17985
17986
17988
17989
17990
17991
17992
17993
17994
17995
17996
17997
17999
18000
18001
18002
18003
18004
18007
18008
18009
18010
18011
18012
18013
18015
18016
18017
18019
18020
18021
18026
18028
18029
18031
18033
18034
18035
18037
18038
18040
18041
18042
18043
18044
18045
18046
18047
18048
18049
18050
18051
18052
18053
18055
18057
18058
18059
18060
18061
18062
18063
18064
18065
18066
18068
18069
18071
18073
18074
18075
18076
18079
18080
18081
18086
18087
18089
18090
18091
18092
18094
18095
18096
18098
18101
18102
18103
18104
18105
18107
18108
18109
18111
18112
18113
18114
18116
18118
18119
18120
18121
18122
18124
18126
18127
18128
18129
18130
18131
18132
18133
18134
18135
18136
18137
18138
18139
18140
18143
18145
18146
18147
18148
18149
18150
18151
18156
18157
18158
18159
18160
18161
18164
18166
18167
18170
18174
18175
18177
18178
18179
18180
18181
18182
18183
18184
18185
18186
18187
18188
18189
18190
18191
18195
18196
18197
18198
18199
18202
18204
18205
18209
18210
18211
18212
18214
18215
18218
18219
18220
18222
18223
18224
18226
18227
18229
18230
18233
18234
18235
18236
18237
18238
18239
18240
18241
18242
18243
18244
18245
18249
18250
18251
18252
18253
18254
18255
18256
18257
18258
18259
18260
18263
18265
18267
18270
18271
18275
18277
18279
18280
18281
18285
18286
18287
18289
18290
18291
18292
18294
18296
18297
18298
18299
18300
18301
18302
18306
18309
18310
18311
18312
18313
18314
18315
18316
18317
18318
18321
18322
18323
18324
18328
18331
18332
18333
18334
18335
18337
18338
18339
18340
18341
18343
18344
18345
18346
18347
18351
18352
18355
18356
18358
18359
18360
18361
18362
18363
18364
18365
18366
18367
18368
18369
18370
18372
18373
18374
18375
18376
18388
18389
18390
18391
18392
18394
18396
18400
18401
18402
18403
18404
18405
18408
18415
18416
18417
18419
18420
18421
18422
18423
18424
18425
18426
18427
18428
18430
18431
18432
18433
18434
18436
18437
18438
18439
18440
18441
18443
18445
18446
18448
18449
18450
18451
18452
18453
18455
18456
18457
18458
18459
18460
18462
18463
18464
18465
18466
18467
18468
18469
18471
18472
18473
18474
18475
18476
18477
18478
18480
18482
18483
18484
18485
18487
18488
18489
18490
18491
18492
18493
18494
18495
18496
18497
18502
18503
18504
18505
18506
18509
18510
18512
18513
18514
18515
18516
18517
18518
18520
18521
18522
18523
18524
18525
18526
18527
18528
18529
18530
18533
18534
18535
18536
18539
18541
18542
18543
18545
18546
18547
18548
18549
18550
18551
18552
18553
18554
18555
18557
18559
18560
18565
18566
18567
18568
18569
18570
18571
18572
18573
18574
18575
18576
18577
18578
18579
18580
18583
18584
18586
18587
18588
18590
18591
18592
18593
18594
18595
18596
18597
18598
18599
18600
18602
18603
18604
18605
18606
18609
18610
18611
18612
18613
18614
18615
18616
18617
18619
18620
18621
18622
18623
18662
18663
18665
18666
18667
18669
18670
18671
18672
18673
18674
18676
18677
18678
18679
18680
18681
18682
18686
18890
18895
18896
18897
18898
18900
18903
18965
18966
18968
18974
18975
18976
18977
18980
18981
18982
18986
18987
18989
18990
18991
18992
18993
18998
19000
19002
19003
19004
19005
19006
19007
19009
19010
19011
19012
19013
19014
19015
19016
19018
19019
19022
19023
19024
19025
19028
19029
19030
19031
19032
19033
19035
19036
19037
19038
19042
19043
19047
19049
19050
19051
19052
19053
19054
19055
19056
19057
19058
19060
19061
19062
19063
19064
19065
19066
19068
19077
19078
19080
19083
19084
19085
19086
19087
19088
19089
19093
19095
19099
19100
19101
19103
19104
19106
19107
19108
19109
19110
19111
19112
19113
19114
19115
19125
19127
19128
19131
19132
19133
19134
19138
19247
19248
19249
19250
19251
19252
19253
19254
19255
19256
19257
19258
19266
19267
19268
19270
19271
19272
19273
19274
19275
19291
19293
19294
19295
19296
19297
19299
19301
19418
19421
19422
19423
19424
19425
19427
19428
19429
19430
19431
19432
19433
19436
19438
19443
19444
19445
19446
19447
19448
19449
19450
19451
19452
19453
19456
19458
19459
19460
19461
19462
19463
19464
19465
19473
19474
19475
19476
19477
19479
19481
19482
19484
19486
19489
19490
19491
19492
19493
19494
19495
19496
19498
19499
19500
19503
19504
19505
19506
19529
19530
19585
19586
19588
19589
19590
19647
19648
19649
19653
19656
19659
19660
19661
19666
19667
19669
19670
19671
19673
19675
19678
19679
19680
19681
19682
19683
19684
19685
19688
19689
19690
19691
19692
19693
19694
19695
19696
19697
19700
19701
19702
19705
19707
19708
19709
19711
19712
19713
19714
19717
19718
19719
19721
19726
19728
19729
19730
19732
19733
19735
19736
19737
19738
19739
19740
19741
19742
19743
19745
19747
19748
19749
19750
19751
19753
19754
19755
19756
19758
19759
19760
19761
19762
19763
19764
19765
19766
19767
19768
19769
19770
19773
19774
19775
19776
19777
19780
19781
19782
19784
19785
19787
19788
19789
19795
19796
19797
19802
19803
19804
19806
19807
19808
19809
19810
19811
19812
19813
19814
19815
19816
19817
19818
19821
19822
19824
19825
19826
19827
19830
19832
19834
19835
19836
19837
19838
19842
19843
19845
19846
19848
19849
19850
19851
19852
19853
19854
19855
19856
19857
19858
19859
19860
19861
19862
19863
19864
19865
19866
19867
19868
19869
19870
19871
19872
19873
19875
19876
19877
19878
19879
19880
19881
19882
19925
19926
19967
19968
19969
19972
19973
19974
19975
19979
19980
19981
19982
19983
19984
19988
19989
19990
19991
19995
19999
20000
20096
20097
20100
20102
20103
20105
20106
20108
20110
20111
20112
20113
20114
20117
20118
20119
20120
20121
20122
20124
20126
20127
20128
20129
20130
20131
20132
20134
20135
20137
20138
20139
20141
20143
20144
20145
20146
20147
20148
20149
20150
20151
20152
20153
20154
20155
20156
20157
20158
20159
20160
20161
20162
20163
20166
20167
20168
20169
20170
20171
20174
20175
20176
20180
20183
20184
20185
20186
20189
20190
20191
20192
20193
20194
20195
20196
20197
20199
20200
20201
20202
20203
20204
20206
20207
20208
20209
20210
20211
20212
20216
20217
20220
20221
20222
20223
20224
20225
20226
20227
20229
20230
20232
20233
20234
20235
20236
20237
20238
20239
20240
20241
20243
20245
20246
20247
20248
20249
20250
20251
20252
20253
20254
20255
20258
20259
20260
20261
20262
20263
20264
20265
20266
20267
20268
20269
20270
20272
20274
20275
20276
20277
20278
20279
20280
20281
20282
20283
20284
20285
20286
20288
20289
20290
20291
20292
20293
20294
20301
20303
20304
20307
20308
20309
20310
20311
20312
20313
20318
20319
20323
20324
20325
20328
20329
20330
20332
20333
20334
20335
20336
20337
20338
20339
20340
20341
20342
20343
20344
20345
20346
20347
20355
20356
20357
20358
20359
20362
20363
20364
20365
20366
20367
20368
20373
20385
20386
20387
20388
20391
20392
20393
20394
20395
20396
20397
20398
20399
20400
20401
20402
20403
20405
20407
20408
20534
20535
20537
20538
20539
20540
20541
20542
20543
20544
20545
20546
20548
20549
20550
20551
20552
20553
20554
20555
20556
20557
20558
20559
20560
20561
20564
20566
20567
20568
20569
20570
20571
20572
20573
20575
20576
20577
20578
20579
20580
20581
20582
20583
20585
20586
20590
20591
20595
20596
20599
20600
20601
20602
20603
20605
20607
20617
20618
20619
20620
20622
20623
20624
20625
20626
20627
20628
20629
20631
20632
20636
20637
20638
20639
20641
20642
20644
20647
20648
20649
20652
20653
20656
20658
20659
20660
20661
20729
20730
20731
20732
20733
20734
20735
20736
20737
20738
20739
20740
20741
20745
20746
20750
20751
20752
20753
20754
20755
20757
20758
20759
20845
20846
20847
20848
20849
20851
20852
20853
20854
20857
20859
21015
21016
21017
21018
21021
21022
21026
21027
21028
21029
21030
21031
21032
21034
21035
21036
21039
21040
21041
21045
21047
21048
21049
21050
21051
21054
21055
21056
21057
21058
21059
21060
21061
21062
21063
21064
21065
21067
21069
21070
21071
21072
21073
21075
21077
21078
21079
21080
21081
21083
21086
21088
21089
21090
21091
21092
21093
21094
21095
21098
21102
21103
21104
21105
21106
21107
21108
21109
21110
21111
21112
21115
21116
21118
21119
21120
21121
21122
21123
21124
21125
21126
21127
21128
21129
21132
21133
21134
21135
21136
21137
21138
21139
21142
21144
21145
21146
21147
21148
21149
21150
21151
21153
21156
21158
21159
21160
21162
21163
21164
21165
21166
21168
21169
21170
21171
21173
21174
21175
21176
21177
21179
21180
21181
21182
21183
21187
21188
21189
21190
21191
21192
21193
21194
21195
21196
21197
21199
21200
21201
21202
21204
21205
21207
21208
21209
21210
21211
21215
21216
21219
21220
21223
21224
21226
21227
21231
21232
21233
21234
21235
21237
21238
21241
21242
21244
21245
21247
21249
21250
21251
21254
21255
21256
21257
21259
21260
21261
21262
21263
21265
21266
21267
21269
21270
21271
21272
21273
21274
21275
21276
21277
21278
21280
21281
21282
21283
21284
21285
21286
21289
21290
21292
21293
21531
21648
21649
21650
21651
21652
21653
21654
21656
21657
21660
21661
21663
21664
21665
21666
21668
21669
21670
21671
21672
21673
21674
21676
21677
21684
21685
21686
21687
21688
21689
21690
21691
21692
21694
21696
21700
21703
21704
21705
21706
21707
21711
21712
21713
21714
21716
21717
21718
21719
21720
21721
21722
21723
21724
21725
21726
21727
21728
21730
21731
21732
21733
21734
21735
21737
21738
21739
21740
21742
21743
21746
21747
21748
21749
21750
21751
21752
21753
21754
21755
21756
21757
21759
21765
21767
21769
21773
21775
21776
21777
21778
21779
21780
21783
21784
21785
21786
21787
21788
21789
21792
21793
21794
21795
21796
21798
21799
21800
21801
21802
21803
21804
21805
21806
21808
21809
21813
21814
21815
21816
21817
21821
21822
21824
21825
21826
21827
21828
21829
21832
21833
21834
21835
21837
21838
21839
21840
21841
21842
21844
21845
21846
21847
21848
21850
21851
21852
21853
21854
21856
21857
21859
21860
21861
21862
21863
21864
21865
21866
21867
21868
21870
21871
21876
21877
21878
21879
21880
21884
21885
21886
21890
21891
21894
21895
21899
21900
21901
21902
21903
21904
21905
21907
21908
21909
21911
21912
21913
21919
21920
21923
21924
21926
21927
21928
21932
21933
21934
21935
21937
21938
21939
21940
21942
21943
21944
21947
21948
21949
21950
21951
21952
21953
21954
21956
21958
21959
21960
21962
21963
21964
21965
21966
21970
21971
21972
21973
21974
21975
21976
21978
21979
21980
21981
21982
21983
21984
21986
21989
21990
21992
21993
21998
22000
22001
22005
22007
22008
22010
22013
22014
22016
22017
22018
22020
22021
22023
22025
22026
22029
22030
22031
22032
22033
22036
22037
22038
22040
22045
22046
22047
22048
22049
22051
22052
22053
22054
22058
22060
22061
22065
22067
22069
22070
22071
22072
22073
22074
22076
22077
22078
22079
22080
22084
22085
22086
22088
22089
22090
22094
22096
22097
22098
22099
22101
22290
22292
22293
22295
22296
22297
22298
22299
22300
22301
22302
22304
22305
22306
22307
22308
22309
22310
22311
22313
22314
22316
22317
22318
22319
22320
22321
22322
22325
22326
22328
22329
22330
22331
22332
22335
22337
22338
22339
22341
22342
22343
22344
22345
22346
22351
22353
22356
22357
22360
22363
22364
22365
22367
22368
22370
22371
22373
22374
22375
22376
22379
22380
22381
22382
22383
22384
22385
22386
22387
22388
22389
22390
22391
22392
22393
22394
22395
22397
22398
22400
22402
22403
22404
22405
22407
22408
22409
22410
22411
22412
22413
22414
22415
22416
22417
22422
22423
22429
22430
22431
22432
22433
22434
22435
22436
22437
22438
22439
22443
22444
22445
22446
22448
22450
22451
22452
22453
22454
22455
22456
22457
22458
22459
22460
22461
22462
22463
22465
22466
22467
22494
22495
22496
22497
22498
22499
22500
22501
22502
22503
22504
22505
22506
22507
22508
22509
22510
22516
22517
22518
22519
22520
22522
22523
22524
22525
22526
22527
22528
22529
22532
22533
22534
22535
22536
22537
22538
22539
22541
22542
22543
22544
22545
22547
22549
22551
22552
22553
22554
22556
22557
22558
22559
22560
22561
22562
22563
22565
22566
22567
22568
22569
22570
22571
22572
22573
22574
22575
22576
22577
22578
22579
22580
22581
22583
22584
22585
22586
22588
22589
22592
22593
22594
22595
22596
22598
22599
22600
22601
22602
22603
22604
22605
22606
22607
22609
22610
22611
22612
22613
22614
22615
22616
22621
22622
22623
22627
22628
22629
22631
22632
22638
22640
22641
22642
22643
22644
22645
22646
22648
22649
22650
22651
22652
22654
22656
22658
22659
22660
22661
22663
22668
22671
22672
22675
22676
22677
22678
22679
22681
22682
22683
22684
22685
22686
22687
22688
22690
22691
22694
22695
22696
22697
22698
22700
22703
22704
22705
22706
22707
22708
22709
22710
22711
22712
22713
22715
22719
22720
22721
22722
22723
22724
22725
22726
22727
22728
22729
22730
22731
22848
22849
22850
22851
22852
22853
22854
22855
22856
22857
22858
22859
22860
22861
22862
22863
22864
22865
22866
22867
22868
22869
22870
22871
22872
22873
22875
22876
22878
22882
22883
22885
22886
22887
22888
22889
22890
22891
22892
22894
22896
22897
22898
22901
22902
22903
22905
22906
22907
22908
22909
22911
22914
23118
23119
23120
23121
23123
23219
23220
23221
23222
23223
23224
23225
23229
23230
23231
23232
23233
23234
23237
23238
23239
23240
23241
23242
23243
23244
23245
23246
23247
23248
23249
23250
23252
23255
23257
23258
23260
23261
23264
23266
23267
23268
23269
23270
23271
23272
23273
23276
23277
23278
23279
23280
23281
23282
23283
23286
23287
23288
23292
23293
23294
23297
23298
23299
23300
23301
23302
23303
23304
23305
23307
23309
23311
23312
23313
23314
23316
23317
23318
23319
23320
23321
23322
23323
23325
23333
23334
23335
23338
23339
23344
23345
23346
23347
23348
23349
23350
23352
23353
23354
23355
23362
23364
23365
23367
23368
23375
23379
23380
23381
23387
23388
23393
23394
23396
23397
23402
23403
23407
23408
23410
23411
23414
23415
23417
23418
23419
23421
23423
23424
23425
23426
23427
23430
23431
23432
23434
23435
23437
23438
23439
23440
23441
23442
23443
23444
23445
23446
23447
23448
23449
23450
23452
23453
23454
23457
23458
23459
23460
23465
23467
23468
23470
23472
23473
23474
23479
23480
23481
23482
23483
23484
23485
23487
23488
23492
23494
23496
23498
23499
23502
23503
23505
23506
23507
23508
23509
23510
23511
23512
23513
23514
23515
23516
23517
23519
23520
23521
23523
23524
23525
23526
23527
23529
23530
23531
23535
23536
23537
23541
23542
23544
23545
23546
23547
23550
23554
23556
23557
23559
23560
23561
23562
23563
23565
23566
23567
23569
23571
23572
23575
23576
23578
23579
23580
23582
23584
23585
23586
23587
23588
23589
23590
23591
23592
23593
23595
23597
23598
23599
23600
23601
23603
23609
23610
23611
23613
23614
23616
23620
23621
23622
23623
23624
23625
23626
23627
23628
23629
23630
23631
23632
23634
23635
23636
23637
23639
23640
23641
23642
23644
23645
23646
23647
23648
23649
23650
23651
23653
23654
23657
23658
23659
23660
23662
23663
23664
23665
23666
23667
23668
23669
23670
23671
23672
23673
23674
23676
23678
23679
23680
23681
23684
23685
23686
23687
23688
23689
23692
23693
23694
23696
23700
23701
23703
23705
23706
23707
23708
23709
23712
23716
23717
23718
23719
23720
23722
23872
23873
23874
23875
23877
23878
23880
23881
23883
23884
23885
23888
23988
24121
24124
24125
24127
24128
24129
24131
24132
24134
24135
24136
24137
24138
24139
24140
24141
24142
24145
24146
24147
24148
24150
24151
24152
24154
24155
24173
24174
24175
24179
24180
24183
24184
24185
24186
24187
24188
24189
24190
24191
24192
24193
24197
24198
24199
24202
24203
24204
24205
24207
24208
24209
24210
24211
24212
24213
24214
24216
24217
24218
24219
24220
24221
24223
24224
24225
24226
24227
24228
24229
24232
24233
24234
24235
24238
24239
24240
24241
24242
24244
24245
24249
24252
24253
24254
24255
24256
24257
24259
24260
24261
24262
24263
24269
24270
24271
24272
24273
24274
24275
24277
24278
24279
24280
24281
24288
24289
24295
24296
24297
24299
24300
24301
24303
24305
24308
24309
24311
24312
24313
24314
24316
24317
24318
24319
24321
24323
24324
24325
24326
24328
24329
24330
24332
24334
24335
24337
24338
24339
24340
24341
24342
24343
24344
24345
24346
24347
24348
24349
24350
24351
24354
24355
24362
24363
24366
24368
24369
24370
24371
24373
24374
24375
24376
24377
24378
24379
24380
24384
24385
24386
24387
24388
24389
24390
24391
24392
24394
24395
24396
24397
24398
24401
24402
24403
24406
24407
24408
24410
24411
24412
24413
24415
24416
24417
24418
24419
24420
24421
24422
24423
24424
24426
24427
24428
24430
24431
24432
24436
24437
24438
24439
24440
24441
24531
24532
24533
24534
24537
24538
24539
24540
24542
24543
24545
24546
24547
24548
24549
24552
24553
24554
24555
24556
24557
24558
24559
24560
24561
24562
24563
24564
24568
24570
24571
24572
24574
24575
24576
24577
24578
24580
24581
24582
24583
24584
24585
24586
24587
24588
24589
24590
24591
24592
24593
24598
24600
24601
24602
24603
24604
24605
24609
24613
24614
24619
24620
24621
24622
24623
24624
24626
24627
24629
24630
24631
24633
24635
24636
24637
24639
24640
24641
24642
24643
24644
24645
24646
24647
24648
24649
24652
24653
24654
24655
24658
24659
24660
24661
24662
24663
24664
24665
24666
24667
24669
24674
24675
24676
24677
24678
24679
24680
24681
24682
24684
24685
24686
24687
24688
24690
24692
24693
24694
24786
24787
24789
24790
24791
24792
24793
24795
24796
24797
24798
24799
24800
24801
24804
24805
24807
24808
24810
24814
24815
24816
24817
24818
24820
24821
24822
24823
24825
24826
24828
24829
24830
24833
24835
24836
24837
24838
24864
24865
24867
24868
24869
24872
24951
24952
24953
24985
24987
25009
25010
25012
25015
25016
25017
25018
25019
25021
25022
25023
25024
25025
25026
25027
25028
25029
25030
25034
25036
25037
25038
25039
25041
25042
25044
25046
25047
25048
25049
25050
25051
25054
25055
25056
25057
25058
25059
25060
25061
25062
25063
25064
25065
25066
25067
25068
25070
25073
25074
25075
25076
25077
25078
25079
25081
25082
25084
25085
25086
25088
25089
25090
25091
25092
25093
25094
25095
25096
25097
25098
25102
25104
25106
25108
25109
25110
25111
25112
25114
25115
25116
25117
25121
25123
25124
25126
25127
25130
25131
25133
25134
25135
25136
25137
25138
25139
25140
25142
25143
25144
25145
25146
25147
25148
25151
25152
25153
25154
25155
25157
25160
25162
25165
25166
25167
25168
25169
25170
25171
25172
25173
25175
25176
25177
25178
25179
25184
25186
25187
25188
25189
25190
25191
25192
25193
25195
25197
25198
25199
25200
25201
25203
25204
25205
25206
25209
25210
25212
25213
25215
25218
25223
25224
25225
25226
25228
25229
25230
25231
25232
25233
25234
25235
25236
25237
25238
25240
25241
25244
25245
25246
25247
25249
25250
25251
25252
25253
25254
25255
25256
25260
25261
25262
25263
25267
25268
25269
25270
25272
25277
25281
25283
25284
25285
25286
25287
25289
25290
25291
25292
25293
25294
25297
25298
25299
25300
25301
25302
25303
25306
25307
25308
25310
25314
25315
25316
25317
25319
25320
25321
25322
25323
25324
25325
25326
25327
25328
25329
25333
25334
25335
25337
25338
25339
25340
25341
25343
25348
25351
25354
25356
25358
25359
25360
25363
25364
25365
25366
25367
25368
25369
25481
25482
25483
25484
25485
25486
25487
25488
25489
25490
25582
25647
25649
25650
25651
25652
25653
25654
25655
25657
25658
25662
25663
25664
25666
25667
25669
25670
25671
25673
25674
25676
25677
25679
25682
25683
25684
25685
25686
25687
25689
25692
25693
25694
25695
25697
25699
25700
25701
25702
25703
25704
25705
25706
25707
25708
25709
25710
25712
25713
25718
25719
25720
25721
25722
25723
25724
25725
25726
25727
25728
25730
25731
25733
25734
25735
25736
25737
25738
25739
25740
25741
25742
25743
25746
25747
25748
25750
25751
25752
25753
25754
25755
25757
25758
25759
25760
25761
25762
25764
25766
25770
25771
25772
25773
25774
25775
25776
25778
25779
25780
25781
25782
25784
25785
25786
25888
25889
25891
25892
25893
25894
25896
25897
25898
25900
25901
25902
25905
25906
25907
25908
25917
25918
25920
25921
25923
25929
25930
25931
25932
25933
25934
25937
25939
25941
25942
25944
25945
25946
25947
25948
25949
25950
25951
25954
25956
25958
25959
25960
25961
25962
25963
25964
25965
25966
25967
25968
25969
25971
25972
25973
25975
25977
25978
25980
25981
25982
25983
25989
25990
25991
25992
25993
25994
25995
25997
25998
25999
26000
26001
26002
26003
26005
26006
26007
26008
26013
26015
26016
26017
26018
26019
26020
26021
26022
26023
26025
26028
26030
26031
26033
26034
26035
26036
26037
26039
26040
26041
26042
26043
26049
26050
26053
26055
26056
26057
26060
26061
26064
26068
26069
26070
26071
26075
26076
26078
26080
26081
26083
26084
26085
26086
26087
26088
26090
26091
26093
26094
26095
26098
26099
26100
26101
26102
26103
26104
26106
26108
26109
26110
26111
26112
26116
26117
26118
26119
26120
26121
26127
26131
26132
26133
26134
26135
26136
26138
26139
26140
26141
26142
26143
26144
26148
26150
26151
26152
26154
26155
26156
26159
26160
26161
26162
26163
26164
26170
26172
26174
26175
26176
26177
26178
26179
26181
26182
26183
26184
26189
26190
26194
26195
26196
26197
26198
26199
26202
26205
26208
26209
26210
26211
26213
26214
26217
26219
26221
26222
26225
26226
26227
26228
26229
26232
26233
26236
26237
26238
26239
26240
26241
26242
26243
26244
26246
26247
26248
26249
26252
26255
26257
26258
26259
26260
26261
26262
26267
26268
26269
26270
26271
26272
26273
26274
26275
26276
26277
26278
26279
26280
26281
26284
26286
26287
26288
26289
26290
26291
26293
26294
26295
26298
26299
26300
26301
26304
26306
26307
26309
26311
26312
26313
26314
26315
26316
26320
26321
26324
26325
26326
26327
26328
26329
26332
26333
26334
26335
26337
26338
26339
26341
26347
26348
26351
26352
26353
26354
26355
26357
26358
26359
26360
26363
26364
26365
26366
26368
26370
26371
26372
26374
26375
26377
26378
26379
26380
26382
26383
26384
26385
26386
26387
26388
26389
26390
26391
26392
26394
26395
26396
26399
26400
26401
26403
26404
26405
26406
26407
26409
26411
26412
26413
26415
26416
26417
26418
26419
26420
26426
26429
26435
26436
26437
26438
26440
26442
26445
26446
26447
26448
26449
26450
26451
26453
26454
26455
26456
26457
26458
26461
26462
26463
26464
26465
26466
26467
26468
26469
26470
26471
26472
26473
26474
26475
26478
26479
26480
26482
26485
26486
26487
26488
26489
26496
26497
26499
26500
26501
26502
26503
26504
26505
26506
26508
26510
26511
26512
26513
26514
26515
26517
26519
26521
26523
26524
26526
26527
26528
26529
26530
26531
26532
26533
26534
26535
26536
26537
26538
26539
26544
26545
26546
26548
26549
26550
26551
26552
26554
26555
26556
26557
26558
26559
26562
26565
26566
26567
26568
26569
26571
26572
26573
26574
26575
26576
26577
26578
26579
26581
26582
26583
26584
26586
26588
26589
26590
26591
26592
26593
26594
26595
26596
26597
26598
26599
26601
26602
26603
26606
26607
26608
26609
26610
26612
26613
26614
26615
26616
26620
26621
26622
26624
26625
26626
26627
26628
26629
26630
26631
26632
26633
26634
26635
26640
26641
26663
26666
26668
26669
26670
26677
26678
26679
26680
26681
26682
26683
26684
26686
26688
26689
26691
26692
26695
26697
26699
26700
26701
26702
26704
26705
26706
26707
26708
26709
26710
26711
26712
26713
26714
26715
26716
26717
26720
26721
26722
26723
26724
26725
26733
26734
26738
26739
26740
26741
26743
26745
26746
26867
26868
26869
26871
26872
26873
26874
26875
26876
26878
26880
26882
26886
26887
26888
26889
26890
26891
26892
26893
26894
26896
26898
26899
26900
26901
26902
26903
26904
26905
26906
26907
26908
26916
26917
26918
26919
26920
26924
26925
26926
26928
26929
26930
26931
26932
27041
27084
27085
27086
27088
27091
27094
27095
27096
27107
27108
27109
27110
27111
27112
27113
27132
27135
27136
27137
27138
27140
27141
27142
27144
27145
27146
27147
27148
27149
27150
27151
27154
27158
27159
27160
27161
27162
27163
27165
27166
27171
27172
27173
27174
27175
27176
27177
27178
27179
27180
27183
27184
27189
27193
27195
27196
27197
27198
27200
27206
27207
27208
27209
27210
27212
27216
27217
27220
27221
27223
27224
27228
27229
27230
27231
27232
27233
27234
27236
27237
27238
27239
27240
27241
27242
27245
27246
27247
27248
27249
27250
27251
27254
27256
27257
27261
27262
27266
27267
27268
27271
27273
27274
27275
27276
27280
27281
27282
27285
27348
27349
27350
27351
27353
27356
27358
27359
27363
27364
27365
27366
27367
27368
27369
27370
27371
27372
27373
27374
27375
27376
27377
27378
27379
27380
27381
27383
27386
27387
27388
27389
27391
27393
27396
27397
27398
27400
27401
27404
27405
27407
27410
27411
27413
27414
27416
27417
27422
27423
27424
27425
27427
27428
27429
27432
27433
27438
27439
27440
27442
27446
27447
27450
27451
27452
27453
27455
27456
27457
27460
27461
27464
27466
27467
27469
27471
27473
27474
27475
27476
27477
27478
27480
27481
27482
27483
27484
27486
27487
27488
27490
27491
27492
27494
27495
27496
27497
27499
27500
27501
27503
27504
27505
27509
27510
27511
27513
27514
27515
27517
27519
27521
27522
27523
27524
27525
27526
27528
27529
27530
27532
27534
27535
27538
27539
27540
27541
27542
27543
27544
27545
27547
27548
27549
27550
27551
27552
27553
27554
27555
27558
27559
27560
27561
27562
27563
27564
27565
27566
27568
27569
27570
27571
27572
27573
27574
27575
27577
27578
27581
27583
27584
27585
27586
27588
27589
27590
27591
27593
27594
27596
27597
27598
27600
27601
27602
27603
27604
27605
27606
27609
27610
27611
27612
27613
27614
27615
27616
27617
27618
27694
27712
27713
27725
27726
27727
27728
27729
27730
27733
27734
27735
27736
27737
27738
27739
27740
27741
27742
27744
27746
27747
27748
27749
27750
27751
27752
27756
27757
27759
27760
27761
27762
27765
27766
27767
27768
27769
27770
27771
27772
27773
27774
27775
27776
27777
27778
27779
27780
27781
27782
27783
27784
27785
27786
27787
27788
27789
27790
27791
27793
27794
27797
27798
27799
27800
27801
27803
27804
27807
27808
27810
27811
27813
27814
27815
27816
27817
27818
27819
27820
27823
27824
27825
27826
27827
27828
27830
27833
27834
27835
27836
27838
27841
27843
27844
27845
27847
27848
27849
27852
27853
27854
27855
27856
27857
27858
27862
27864
27866
27867
27868
27871
27873
27874
27875
27876
27877
27879
27880
27882
27885
27886
27887
27888
27891
27892
27893
27894
27895
27896
27897
27901
27903
27904
27905
27906
27907
27909
27910
27912
27914
27915
27916
27917
27918
27919
27920
27921
27922
27925
27926
27929
27933
27934
27936
27937
27938
27939
27940
27941
27942
27943
27944
27945
27947
27948
27949
27952
27953
27954
27958
27959
27960
27961
27962
27963
27964
27965
27966
27967
27971
27972
27973
27974
27975
27976
27977
27978
27980
27981
28111
28112
28225
28325
28327
28330
28331
28332
28333
28334
28339
28340
28342
28343
28344
28345
28346
28347
28348
28350
28351
28353
28354
28355
28356
28357
28358
28359
28360
28362
28363
28365
28368
28369
28370
28371
28372
28373
28374
28375
28376
28377
28378
28379
28380
28382
28383
28387
28388
28390
28391
28392
28518
28519
28520
28522
28523
28524
28528
28529
28530
28531
28532
28533
28534
28535
28537
28538
28541
28543
28545
28547
28548
28550
28551
28552
28553
28554
28556
28558
28559
28560
28561
28562
28563
28564
28566
28568
28569
28571
28572
28573
28575
28576
28577
28578
28579
28580
28581
28583
28584
28585
28586
28589
28603
28605
28606
28607
28715
28716
28717
28720
28723
28724
28725
28726
28727
28728
28729
28730
28731
28732
28734
28753
28831
28832
28833
28834
28835
28837
28838
28839
28844
28845
28847
28848
28849
28850
28852
28853
28854
28855
28859
28860
28862
28865
28866
28867
28868
28871
28872
28873
28874
28875
28877
28880
28881
28884
28885
28886
28887
28889
28890
28891
28892
28895
28896
28897
28898
28899
28900
28901
28902
28903
28904
28905
28906
28907
28908
28909
28937
28938
28939
28940
28943
28944
28945
28946
28948
28949
28950
28951
28952
28953
28954
28957
28960
28961
28962
28963
28964
28965
28968
28969
28971
28974
28975
28977
28979
28984
28985
28987
28990
28991
28992
28993
28995
28996
28997
28998
29002
29003
29005
29006
29008
29009
29010
29011
29013
29016
29017
29018
29021
29022
29023
29024
29025
29026
29027
29028
29029
29031
29032
29039
29040
29042
29044
29045
29047
29048
29049
29053
29056
29057
29060
29061
29062
29063
29064
29066
29067
29068
29069
29070
29074
29077
29078
29080
29081
29084
29085
29089
29090
29091
29092
29094
29095
29096
29097
29099
29102
29104
29105
29106
29107
29108
29109
29110
29111
29112
29113
29114
29115
29116
29117
29118
29119
29120
29122
29123
29127
29128
29129
29130
29131
29203
29216
29217
29218
29219
29288
29408
29409
29410
29411
29453
29457
29458
29459
29460
29461
29462
29463
29464
29465
29466
29467
29468
29469
29470
29471
29473
29474
29475
29476
29477
29479
29480
29482
29484
29485
29486
29489
29490
29491
29492
29494
29679
29680
29683
29684
29685
29686
29688
29689
29690
29691
29692
29693
29694
29695
29696
29697
29698
29700
29701
29702
29703
29704
29705
29706
29707
29708
29709
29710
29711
29712
29713
29714
29716
29717
29718
29719
29722
29723
29724
29725
29726
29727
29728
29729
29730
29731
29732
29733
29734
29735
29736
29737
29742
29743
29744
29745
29747
29748
29749
29751
29752
29753
29754
29756
29759
29762
29763
29764
29766
29767
29769
29770
29771
29772
29773
29774
29775
29776
29778
29779
29780
29781
29782
29783
29785
29786
29787
29788
29789
29790
29791
29792
29793
29795
29797
29798
29799
29800
29801
29803
29804
29805
29807
29809
29810
29811
29812
29813
29814
29815
29816
29817
29818
29819
29820
29822
29824
29826
29831
29835
29836
29837
29838
29839
29840
29841
29842
29843
29844
29845
29846
29847
29848
29849
29851
29852
29853
29856
29857
29858
29860
29862
29863
29864
29865
29867
29868
29869
29870
29871
29872
29875
29876
29877
29878
29879
29880
29881
29885
29889
29891
29893
29894
29895
29896
29897
29899
29900
29904
29905
29906
29907
29909
29910
29911
29912
29913
29915
29916
29917
29918
29919
29920
29921
29922
29923
29924
29931
29932
29933
29938
29939
29941
29943
29944
29945
29946
29947
29948
29952
29971
29972
29973
29976
29977
29979
29982
29983
29986
29987
29988
29991
29992
29993
29994
29998
30000
30002
30003
30004
30005
30007
30008
30012
30013
30014
30015
30016
30019
30020
30021
30022
30024
30025
30027
30028
30029
30107
30108
30109
30111
30112
30113
30116
30117
30118
30119
30124
30126
30127
30128
30129
30130
30131
30133
30134
30135
30137
30139
30140
30142
30146
30147
30148
30149
30150
30151
30152
30153
30154
30156
30157
30158
30159
30160
30161
30164
30166
30167
30172
30174
30175
30176
30177
30178
30180
30183
30185
30186
30187
30189
30190
30191
30192
30193
30194
30195
30196
30197
30198
30199
30200
30201
30203
30205
30206
30208
30209
30210
30211
30214
30216
30220
30221
30222
30224
30225
30226
30227
30228
30229
30231
30232
30233
30234
30235
30236
30238
30239
30241
30242
30243
30246
30247
30249
30252
30253
30254
30255
30256
30259
30260
30264
30265
30266
30267
30268
30271
30272
30273
30274
30275
30278
30279
30280
30281
30282
30284
30285
30286
30287
30292
30293
30294
30295
30300
30302
30303
30306
30309
30310
30311
30312
30313
30314
30315
30316
30317
30318
30320
30321
30322
30323
30324
30325
30326
30327
30328
30329
30330
30331
30332
30333
30334
30335
30336
30337
30338
30339
30340
30341
30342
30343
30344
30345
30346
30347
30348
30349
30350
30352
30354
30355
30356
30357
30358
30359
30360
30361
30362
30364
30365
30366
30367
30368
30369
30370
30371
30374
30375
30376
30378
30379
30380
30381
30382
30383
30647
30648
30650
30651
30660
30661
30761
30762
30763
30768
30769
30771
30772
30773
30774
30775
30776
30778
30779
30780
30781
30783
30784
30785
30787
30788
30789
30791
30792
30793
30794
30797
30799
30802
30804
30806
30808
30809
30810
30811
30812
30813
30818
30819
30820
30821
30822
30825
30826
30827
30828
30832
30833
30836
30837
30840
30842
30847
30848
30849
30850
30852
30857
30858
30859
30860
30861
30862
30866
30867
30868
30870
30872
30873
30874
30875
30877
30879
30881
30882
30885
30886
30888
30889
30892
30893
30894
30896
30897
30898
30899
30906
30907
30908
30909
30910
30911
30912
30913
30914
30915
30916
30918
30919
30923
30928
30930
30931
30932
30933
30934
30935
30936
30938
30939
30940
30943
30946
30947
30948
30949
30950
30951
30952
30953
30955
30956
30957
30958
30960
30961
30962
30963
30965
30966
30967
30968
30969
30970
30971
30972
30974
30977
30978
30979
30981
30983
30986
30995
30997
31002
31003
31004
31006
31007
31008
31009
31010
31012
31013
31014
31015
31017
31018
31019
31020
31021
31022
31023
31024
31027
31028
31029
31031
31032
31033
31035
31036
31038
31039
31040
31043
31045
31046
31049
31050
31051
31052
31053
31054
31055
31058
31060
31061
31065
31066
31067
31068
31069
31070
31071
31073
31077
31078
31082
31083
31084
31085
31086
31088
31089
31090
31105
31106
31107
31110
31111
31114
31115
31117
31118
31120
31123
31125
31126
31127
31128
31129
31130
31131
31132
31133
31134
31135
31136
31137
31138
31139
31140
31141
31142
31143
31144
31145
31146
31148
31149
31151
31154
31155
31156
31158
31159
31160
31161
31164
31166
31167
31168
31169
31173
31174
31175
31176
31177
31178
31179
31181
31182
31183
31184
31185
31186
31187
31188
31189
31192
31194
31195
31196
31197
31198
31200
31201
31202
31203
31204
31205
31206
31207
31208
31209
31210
31211
31212
31213
31214
31215
31216
31217
31218
31219
31220
31221
31223
31224
31225
31226
31230
31231
31232
31233
31234
31237
31238
31239
31241
31242
31243
31244
31245
31247
31249
31251
31253
31254
31255
31257
31258
31260
31262
31263
31264
31268
31269
31272
31275
31276
31277
31278
31279
31280
31281
31282
31285
31286
31287
31290
31292
31293
31294
31295
31296
31297
31299
31300
31301
31302
31303
31307
31309
31310
31311
31313
31314
31315
31316
31317
31318
31319
31323
31324
31325
31326
31329
31330
31331
31332
31333
31334
31335
31338
31339
31340
31341
31342
31343
31345
31346
31347
31349
31350
31351
31352
31353
31354
31355
31357
31358
31359
31360
31361
31362
31363
31364
31365
31366
31368
31369
31370
31477
31478
31479
31481
31482
31484
31485
31486
31488
31489
31490
31491
31492
31494
31495
31496
31497
31498
31499
31500
31501
31502
31503
31504
31505
31507
31510
31511
31514
31516
31519
31520
31521
31522
31523
31524
31525
31527
31528
31529
31530
31532
31533
31535
31536
31539
31540
31541
31542
31543
31544
31546
31549
31550
31551
31552
31553
31554
31556
31557
31558
31562
31563
31565
31567
31568
31570
31571
31572
31574
31577
31578
31579
31580
31581
31582
31583
31584
31585
31587
31589
31590
31593
31599
31670
31671
31673
31674
31678
31683
31684
31685
31692
31693
31694
31695
31696
31697
31698
31699
31700
31701
31702
31713
31722
31913
31915
31916
31917
31918
31919
31920
31922
31923
31924
31925
31926
31927
31929
31930
31931
31934
31937
31938
31939
31940
31969
31970
31971
31972
31973
31974
31975
31977
31979
31980
31981
31982
31983
31985
31986
31987
31988
31989
31991
31992
31993
31996
31997
32000
32001
32007
32008
32009
32010
32013
32015
32016
32017
32018
32019
32021
32022
32023
32024
32025
32026
32027
32029
32031
32033
32034
32035
32036
32037
32038
32039
32040
32041
32042
32045
32046
32047
32048
32049
32050
32051
32052
32054
32062
32064
32069
32070
32071
32072
32073
32074
32075
32077
32078
32079
32080
32081
32082
32084
32085
32086
32110
32111
32112
32113
32114
32116
32117
32118
32121
32123
32124
32125
32126
32129
32131
32133
32134
32135
32136
32139
32142
32143
32144
32145
32146
32147
32148
32149
32150
32151
32152
32155
32156
32157
32158
32159
32161
32162
32163
32164
32165
32166
32167
32168
32169
32170
32171
32172
32175
32177
32178
32179
32180
32181
32182
32183
32184
32185
32186
32187
32190
32191
32192
32193
32194
32196
32197
32198
32199
32200
32201
32202
32203
32205
32206
32208
32209
32210
32211
32212
32214
32218
32219
32220
32221
32222
32223
32224
32225
32227
32228
32229
32230
32231
32232
32239
32241
32243
32249
32250
32253
32254
32255
32256
32257
32258
32259
32260
32261
32263
32267
32268
32269
32270
32271
32272
32273
32274
32275
32276
32277
32278
32280
32283
32284
32285
32286
32287
32288
32289
32312
32313
32314
32315
32316
32579
32580
32582
32583
32585
32586
32587
32588
32589
32590
32592
32593
32594
32595
32596
32597
32598
32600
32602
32604
32606
32607
32609
32610
32611
32612
32613
32615
32616
32617
32618
32619
32620
32622
32623
32624
32625
32626
32627
32628
32629
32631
32632
32634
32635
32636
32637
32638
32640
32641
32644
32646
32650
32651
32654
32655
32656
32657
32658
32659
32664
32665
32666
32667
32668
32671
32672
32673
32674
32675
32676
32679
32680
32681
32682
32683
32684
32685
32686
32687
32688
32690
32691
32693
32694
32697
32698
32700
32701
32702
32703
32704
32705
32706
32707
32708
32709
32710
32711
32714
32715
32716
32717
32719
32720
32721
32722
32724
32731
32732
32733
32735
32738
32739
32740
32742
32745
32746
32747
32748
32750
32753
32755
32756
32757
32758
32760
32761
32762
32764
32765
32766
32767
32769
32770
32771
32773
32774
32775
32776
32777
32778
32780
32781
32782
32783
32784
32786
32788
32789
32790
32791
32792
32793
32794
32799
32800
32803
32804
32805
32808
32809
32810
32812
32813
32814
32815
32816
32817
32818
32820
32823
32824
32827
32828
32830
32831
32832
32833
32834
32835
32836
32837
32840
32841
32842
32843
32844
32845
32848
32849
32851
32852
32853
32855
32856
32857
32858
32859
32861
32862
32864
32866
32867
32868
32869
32870
32871
32872
32873
32875
32876
32877
32878
32879
32880
32881
32882
32883
32884
32885
32886
32888
32889
32890
32891
32894
32897
32898
32899
32900
32901
32902
32903
32904
32907
32910
32911
32912
32913
32914
32915
32917
32918
32919
32920
32921
32922
32925
32926
32927
32931
32932
32933
32935
32937
32940
32941
32942
32944
32947
32948
32949
32953
32954
32955
32956
32957
32958
32959
32960
32961
32962
32963
32964
32965
32966
32967
32968
32971
32972
32973
32974
32975
32976
32977
32978
32979
32980
32981
32982
32983
32984
32985
32988
32989
32990
32993
32994
32998
32999
33000
33001
33003
33006
33007
33008
33009
33011
33014
33015
33019
33020
33021
33022
33023
33025
33026
33027
33028
33029
33030
33031
33032
33033
33034
33036
33037
33041
33042
33044
33045
33047
33048
33052
33053
33056
33057
33061
33062
33067
33068
33069
33071
33074
33075
33076
33080
33081
33086
33087
33088
33090
33091
33092
33093
33094
33095
33096
33097
33098
33099
33101
33102
33103
33104
33105
33106
33107
33108
33110
33111
33112
33114
33115
33116
33118
33119
33120
33121
33122
33123
33127
33128
33129
33130
33131
33132
33133
33137
33139
33141
33145
33146
33147
33149
33150
33151
33152
33155
33156
33157
33158
33160
33163
33164
33165
33166
33167
33168
33169
33170
33171
33172
33174
33175
33176
33177
33178
33179
33180
33181
33184
33186
33187
33188
33189
33190
33192
33193
33194
33195
33196
33197
33198
33200
33201
33202
33203
33204
33205
33206
33207
33208
33209
33210
33212
33213
33214
33215
33220
33221
33222
33233
33234
33235
33236
33237
33241
33242
33243
33244
33245
33246
33247
33248
33251
33253
33254
33255
33256
33257
33258
33259
33260
33261
33264
33265
33267
33268
33269
33270
33271
33273
33274
33275
33276
33277
33278
33281
33283
33284
33285
33287
33288
33289
33291
33292
33293
33294
33297
33299
33300
33301
33302
33303
33304
33305
33306
33307
33309
33312
33313
33314
33315
33316
33317
33318
33320
33321
33322
33323
33325
33326
33327
33328
33329
33330
33331
33399
33400
33401
33402
33404
33406
33407
33408
33409
33413
33414
33415
33416
33417
33418
33419
33420
33421
33422
33423
33424
33425
33426
33428
33429
33431
33433
33434
33435
33436
33437
33438
33439
33440
33442
33443
33444
33445
33450
33451
33452
33453
33454
33455
33562
33563
33564
33579
33734
33735
33736
33740
33741
33742
33744
33746
33747
33748
33749
33750
33751
33752
33753
34185
34186
34232
34235
34236
34237
34238
34505
34506
34507
34508
34511
34512
34513
34514
34515
34516
34517
34519
34520
34521
34522
34523
34524
34525
34526
34527
34528
34529
34530
34531
34532
34533
34534
34537
34538
34539
34540
34541
34543
34544
34545
34546
34548
34549
34550
34551
34552
34554
34555
34556
34557
34558
34559
34560
34561
34562
34563
34565
34566
34567
34568
34570
34571
34574
34575
34578
34579
34580
34584
34586
34588
34589
34590
34592
34594
34648
34652
34653
34658
34659
34660
34666
34667
34668
34670
34676
34677
34679
34680
34681
34682
34683
34684
34687
34688
34689
34691
34693
34694
34695
34696
34697
34698
34699
34701
34703
34704
34705
34706
34716
34717
34718
34719
34720
34721
34723
34725
34727
34728
34729
34730
34731
34734
34735
34736
34738
34739
34740
34742
34743
34744
34745
34746
34748
34749
34750
34751
34752
34753
34754
34755
34757
34758
34759
34762
34766
34767
34770
34771
34772
34773
34774
34776
34777
34778
34779
34780
34781
34782
34786
34787
34790
34793
34794
34795
34796
34797
34801
34803
34806
34807
34808
34809
34810
34811
34812
34813
34814
34815
34816
34817
34818
34819
34820
34821
34822
34823
34824
34825
34828
34829
34832
34833
34834
34835
34836
34837
34838
34839
34841
34849
34851
34852
34853
34854
34856
34857
34859
34860
34862
34863
34864
34865
34867
34868
34870
34873
34875
34876
34877
34878
34882
34883
34885
34886
34887
34888
34889
34890
34891
34892
34893
34894
34895
34899
34901
34902
34903
34904
34905
34906
34909
34911
34912
34915
34916
34919
34921
34922
34923
34924
34929
34930
34931
34932
34933
34934
34937
34938
34939
34940
34941
34942
34943
34944
34945
34946
34947
34948
34950
34951
34952
34953
34954
34955
34956
34957
34959
34960
34961
34962
34963
34965
34966
34967
34968
34970
34971
34972
34973
34974
34975
34976
34977
34980
34982
34983
34984
34985
34986
34989
34990
34991
34992
34993
34994
34995
34997
34999
35000
35009
35011
35012
35013
35014
35015
35016
35019
35020
35021
35022
35023
35024
35025
35026
35027
35030
35033
35034
35035
35039
35040
35041
35043
35044
35045
35047
35049
35051
35052
35053
35054
35055
35056
35058
35059
35060
35061
35062
35063
35064
35065
35066
35067
35068
35069
35075
35077
35081
35082
35085
35086
35087
35088
35089
35090
35093
35094
35095
35096
35098
35099
35100
35101
35102
35103
35104
35105
35106
35108
35111
35112
35114
35115
35116
35117
35118
35120
35121
35122
35123
35124
35126
35127
35129
35130
35131
35132
35134
35136
35137
35138
35139
35140
35142
35143
35144
35145
35146
35147
35148
35149
35150
35151
35152
35158
35161
35162
35163
35164
35165
35166
35167
35168
35169
35170
35172
35173
35174
35175
35177
35178
35181
35182
35188
35189
35190
35191
35192
35193
35196
35197
35198
35202
35203
35204
35205
35208
35209
35210
35211
35212
35213
35214
35215
35216
35217
35218
35219
35221
35222
35223
35224
35225
35226
35227
35228
35230
35232
35233
35234
35235
35237
35238
35239
35240
35241
35243
35252
35253
35254
35255
35256
35258
35261
35263
35264
35267
35268
35270
35272
35273
35276
35277
35278
35279
35281
35282
35284
35285
35286
35288
35289
35290
35291
35292
35293
35294
35295
35296
35299
35300
35302
35303
35304
35305
35306
35307
35309
35315
35316
35342
35343
35346
35347
35348
35349
35352
35353
35355
35356
35358
35359
35361
35362
35363
35364
35367
35368
35370
35371
35373
35374
35377
35379
35380
35381
35382
35383
35384
35385
35386
35387
35390
35391
35392
35393
35394
35395
35396
35397
35398
35399
35400
35403
35404
35405
35406
35407
35408
35409
35411
35412
35413
35414
35415
35417
35418
35419
35420
35421
35422
35423
35425
35426
35427
35429
35430
35431
35434
35435
35436
35438
35442
35443
35444
35445
35446
35447
35448
35449
35450
35453
35454
35455
35456
35457
35460
35461
35462
35463
35464
35465
35466
35467
35468
35469
35470
35471
35472
35473
35474
35476
35477
35478
35480
35481
35482
35483
35484
35485
35486
35487
35488
35490
35491
35492
35493
35494
35495
35496
35497
35498
35499
35500
35501
35504
35505
35506
35507
35508
35510
35511
35512
35513
35514
35515
35516
35517
35518
35520
35521
35522
35523
35525
35526
35527
35528
35529
35530
35532
35535
35538
35539
35544
35547
35548
35549
35585
35586
35587
35588
35681
35684
35686
35687
35688
35689
35690
35708
35709
35710
35711
35712
35713
35714
35715
35716
35720
35721
35722
35723
35724
35725
35727
35728
35729
35730
35731
35732
35734
35735
35736
35737
35738
35743
35745
35747
35748
35749
35750
35751
35753
35754
35755
35756
35757
35758
35759
35760
35761
35762
35767
35771
35773
35774
35775
35776
35777
35778
35779
35780
35781
35782
35783
35784
35786
35787
35788
35789
35790
35791
35792
35793
35794
35795
35797
35800
35801
35802
35804
35805
35806
35807
35808
35809
35812
35815
35816
35818
35820
35821
35822
35823
35824
35825
35828
35830
35831
35833
35835
35836
35837
35908
35909
35910
35911
35912
35913
35914
35983
36106
36107
36108
36109
36112
36113
36114
36115
36116
36118
36119
36120
36121
36122
36125
36126
36127
36128
36129
36130
36133
36135
36139
36141
36142
36143
36144
36172
36173
36174
36175
36176
36177
36304
36305
36307
36361
36363
36365
36366
36367
36368
36371
36374
36375
36376
36377
36378
36379
36380
36381
36383
36384
36385
36386
36387
36388
36389
36391
36392
36394
36395
36396
36397
36398
36400
36401
36402
36403
36404
36405
36406
36407
36411
36412
36416
36417
36418
36419
36423
36425
36427
36428
36429
36431
36434
36436
36437
36438
36439
36440
36441
36442
36443
36444
36445
36447
36448
36449
36450
36451
36452
36454
36455
36456
36458
36459
36460
36462
36464
36465
36466
36468
36469
36543
36545
36546
36547
36548
36549
36551
36552
36553
36554
36556
36557
36558
36559
36561
36563
36566
36567
36568
36569
36570
36629
36630
36632
36633
36636
36637
36638
36639
36640
36641
36642
36643
36645
36646
36647
36648
36650
36651
36652
36653
36654
36656
36658
36660
36661
36662
36663
36664
36665
36670
36671
36672
36674
36675
36676
36677
36678
36681
36682
36685
36686
36687
36688
36689
36690
36693
36694
36695
36696
36697
36698
36699
36700
36701
36702
36703
36704
36705
36706
36708
36709
36710
36711
36712
36713
36714
36715
36719
36720
36721
36723
36725
36726
36729
36731
36732
36733
36734
36735
36736
36737
36739
36740
36741
36746
36747
36748
36749
36750
36751
36753
36786
36787
36850
36852
36854
36855
36856
36858
36859
36860
36861
36863
36864
36865
36866
36867
36868
36869
36870
36871
36874
36875
36876
36877
36878
36879
36882
36883
36885
36886
36887
36898
36900
36902
36903
36905
36907
36908
36912
36914
36915
36916
36923
36925
36926
36929
36930
36932
36933
36934
36936
36937
36939
36940
36941
36942
36945
36946
36947
36948
36949
36950
36951
36952
36954
36956
36957
36959
36960
36961
36962
36964
36965
36966
36969
36970
36971
36973
36974
36977
36978
36979
36980
36981
36982
36983
36985
36987
36988
36989
36990
36991
36992
36993
36994
36995
36996
36997
36998
36999
37000
37001
37002
37003
37004
37005
37008
37010
37011
37012
37013
37014
37015
37016
37017
37018
37019
37020
37021
37022
37023
37029
37030
37031
37032
37033
37034
37035
37036
37043
37044
37046
37048
37049
37050
37055
37056
37059
37060
37061
37062
37066
37067
37069
37070
37071
37072
37073
37074
37075
37076
37077
37078
37079
37081
37082
37083
37084
37085
37086
37089
37092
37097
37098
37099
37100
37101
37102
37103
37104
37105
37107
37108
37109
37110
37111
37114
37115
37117
37118
37119
37120
37122
37123
37124
37125
37126
37128
37129
37130
37131
37133
37134
37135
37136
37141
37142
37184
37288
37489
37490
37491
37494
37599
37600
37602
37604
37605
37606
37609
37610
37611
37612
37613
37614
37615
37616
37617
37618
37619
37621
37622
37623
37624
37625
37628
37629
37630
37631
37632
37633
37634
37635
37636
37637
37639
37640
37641
37642
37643
37644
37646
37647
37649
37650
37651
37652
37653
37654
37655
37656
37658
37659
37660
37661
37662
37669
37670
37672
37673
37674
37675
37676
37677
37678
37679
37680
37681
37682
37683
37685
37686
37688
37689
37690
37692
37693
37695
37697
37700
37701
37702
37703
37704
37707
37710
37711
37712
37713
37716
37717
37718
37719
37721
37722
37723
37724
37726
37727
37728
37729
37730
37731
37732
37733
37737
37738
37739
37740
37741
37742
37743
37744
37745
37746
37748
37749
37751
37752
37759
37760
37761
37762
37763
37764
37765
37766
37767
37768
37769
37770
37772
37773
37774
37775
37776
37777
37778
37779
37780
37782
37783
37784
37785
37786
37787
37788
37789
37790
37792
37793
37794
37795
37796
37798
37799
37800
37804
37805
37808
37810
37811
37812
37815
37816
37818
37819
37820
37821
37822
37823
37824
37825
37826
37827
37828
37829
37830
37831
37832
37833
37834
37836
37837
37839
37842
37845
37846
37847
37850
37853
37854
37855
37856
37857
37858
37859
37860
37861
37862
37863
37970
37971
37972
37973
37974
37975
37976
37977
37978
37979
37981
37982
37983
37984
37987
37988
37989
37990
37991
37992
37993
37994
37995
37996
37997
37998
38000
38001
38002
38003
38005
38006
38008
38009
38010
38012
38015
38016
38017
38019
38023
38024
38025
38026
38027
38028
38031
38034
38036
38037
38038
38039
38041
38042
38045
38046
38047
38051
38052
38053
38056
38057
38060
38062
38063
38067
38070
38071
38072
38073
38076
38077
38078
38083
38084
38085
38087
38091
38092
38093
38094
38095
38096
38097
38098
38099
38100
38102
38103
38104
38106
38107
38108
38109
38110
38111
38112
38114
38117
38118
38121
38122
38123
38124
38125
38126
38127
38128
38129
38130
38131
38132
38133
38134
38138
38139
38359
38360
38361
38362
38363
38364
38365
38366
38367
38368
38369
38370
38371
38372
38373
38374
38375
38376
38377
38378
38379
38382
38383
38384
38385
38386
38387
38388
38389
38391
38392
38393
38394
38395
38396
38398
38399
38400
38401
38403
38404
38406
38407
38408
38410
38413
38414
38415
38416
38417
38419
38420
38421
38422
38423
38424
38425
38426
38428
38429
38431
38432
38434
38438
38439
38441
38442
38444
38445
38447
38449
38450
38451
38452
38453
38454
38457
38458
38459
38460
38462
38463
38464
38465
38467
38468
38469
38472
38473
38474
38475
38476
38478
38481
38482
38485
38486
38487
38488
38491
38492
38493
38494
38495
38496
38498
38501
38502
38504
38505
38506
38507
38508
38509
38510
38511
38513
38515
38516
38518
38519
38524
38525
38526
38527
38529
38530
38531
38532
38533
38538
38540
38541
38542
38543
38544
38545
38546
38547
38548
38549
38550
38551
38552
38553
38554
38555
38556
38557
38558
38559
38560
38561
38562
38564
38565
38569
38570
38571
38573
38574
38575
38576
38577
38578
38579
38580
38582
38583
38584
38585
38586
38587
38588
38590
38591
38592
38593
38594
38596
38597
38598
38599
38601
38602
38603
38604
38607
38610
38613
38614
38615
38618
38619
38621
38624
38625
38626
38629
38630
38631
38632
38633
38634
38637
38638
38641
38642
38643
38645
38646
38647
38648
38649
38650
38651
38653
38658
38659
38660
38661
38662
38663
38664
38665
38666
38667
38670
38671
38672
38675
38676
38677
38678
38679
38680
38684
38685
38686
38687
38688
38689
38690
38691
38692
38694
38695
38696
38697
38698
38699
38700
38701
38702
38703
38704
38705
38706
38707
38708
38709
38710
38712
38713
38714
38715
38718
38719
38720
38721
38722
38723
38724
38725
38726
38727
38728
38731
38732
38733
38734
38735
38737
38738
38739
38740
38742
38743
38744
38745
38746
38748
38749
38750
38751
38752
38753
38756
38757
38758
38759
38761
38763
38764
38767
38768
38769
38771
38772
38773
38775
38777
38778
38779
38780
38781
38782
38784
38785
38786
38789
38790
38791
38792
38793
38794
38795
38796
38801
38802
38803
38805
38806
38809
38810
38811
38813
38814
38815
38816
38819
38821
38822
38826
38827
38828
38834
38840
38841
38842
38843
38844
38845
38847
38848
38849
38851
38853
38854
38856
38858
38860
38861
38862
38863
38866
38867
38868
38869
38874
38875
38876
38877
38878
38879
38880
38881
38884
38885
38887
38888
38889
38890
38891
38892
38893
38894
38895
38896
38897
38898
38899
38900
38901
38905
38907
38908
38909
38910
38911
38913
38915
38916
38917
38918
38919
38920
38921
38922
38923
38924
38925
38928
38929
38930
38931
38932
38933
38934
38935
38936
38937
38938
38939
38940
38942
38943
38944
38945
38946
38947
38948
38949
38951
38952
38953
38954
38955
39117
39118
39119
39120
39121
39122
39123
39124
39125
39127
39128
39129
39130
39131
39132
39133
39136
39137
39138
39139
39140
39141
39142
39143
39144
39145
39146
39147
39148
39150
39155
39156
39158
39352
39353
39355
39357
39358
39360
39361
39362
39366
39367
39369
39370
39371
39372
39374
39375
39376
39377
39378
39379
39380
39382
39383
39384
39385
39389
39390
39394
39395
39396
39398
39400
39401
39402
39403
39404
39405
39583
39585
39726
39727
39728
39730
39734
39790
39791
39794
39796
39797
39798
39800
39804
39806
39807
39808
39815
39816
39817
39818
39819
39820
39821
39822
39823
39824
39825
39826
39827
39829
39830
39831
39832
39833
39834
39835
39836
39837
39838
39840
39841
39842
39843
39844
39845
39938
39939
39940
39941
39942
39943
39944
39945
39946
39949
39950
39951
39952
39953
39954
39956
39957
39959
39960
39962
39965
39966
39967
39968
39970
39971
39973
39974
39976
39979
39981
39982
39984
39986
39987
39989
39993
39995
39996
39997
40002
40003
40005
40006
40009
40011
40012
40013
40014
40015
40016
40017
40018
40019
40020
40021
40022
40023
40024
40025
40026
40027
40028
40029
40030
40031
40034
40035
40038
40039
40040
40041
40042
40043
40044
40045
40046
40050
40051
40054
40055
40056
40060
40061
40062
40063
40064
40068
40069
40070
40071
40073
40076
40077
40078
40079
40080
40081
40083
40088
40089
40090
40091
40092
40093
40094
40095
40096
40097
40098
40099
40100
40101
40102
40103
40110
40111
40112
40113
40114
40115
40205
40206
40207
40208
40209
40210
40211
40212
40213
40214
40215
40217
40218
40222
40223
40224
40225
40226
40228
40233
40234
40235
40236
40237
40240
40241
40242
40243
40244
40245
40246
40247
40248
40249
40250
40251
40253
40254
40255
40256
40257
40258
40259
40260
40261
40262
40263
40264
40265
40266
40267
40268
40269
40270
40271
40274
40275
40276
40277
40278
40279
40281
40283
40284
40285
40286
40287
40288
40289
40290
40291
40293
40294
40295
40299
40300
40301
40304
40305
40309
40310
40311
40312
40313
40314
40315
40316
40317
40321
40322
40323
40324
40325
40326
40327
40328
40329
40330
40331
40333
40335
40336
40338
40340
40344
40345
40347
40348
40349
40350
40351
40352
40353
40355
40356
40360
40361
40362
40364
40366
40367
40368
40369
40370
40371
40372
40373
40375
40376
40380
40381
40407
40409
40410
40411
40412
40413
40414
40415
40416
40419
40423
40424
40425
40426
40427
40428
40429
40430
40431
40432
40434
40435
40436
40437
40438
40439
40440
40441
40442
40443
40444
40445
40446
40447
40448
40449
40450
40451
40452
40453
40454
40455
40456
40459
40460
40461
40464
40465
40466
40467
40468
40469
40470
40471
40473
40474
40475
40477
40478
40479
40485
40486
40487
40488
40489
40490
40491
40492
40493
40494
40495
40496
40497
40499
40500
40501
40502
40503
40504
40505
40506
40507
40508
40511
40512
40513
40514
40515
40516
40518
40520
40521
40523
40524
40525
40526
40527
40528
40532
40533
40534
40535
40536
40537
40538
40539
40540
40541
40543
40546
40547
40549
40550
40551
40553
40554
40556
40557
40558
40559
40560
40561
40562
40564
40566
40567
40568
40573
40574
40575
40576
40577
40580
40581
40582
40583
40584
40585
40594
40595
40596
40597
40598
40600
40606
40607
40608
40609
40610
40611
40612
40613
40614
40615
40616
40617
40618
40620
40621
40622
40623
40627
40630
40631
40637
40638
40640
40641
40645
40646
40648
40650
40652
40653
40655
40657
40663
40664
40666
40667
40668
40669
40670
40671
40672
40673
40674
40675
40676
40678
40682
40687
40688
40689
40690
40691
40692
40697
40698
40699
40700
40701
40704
40710
40711
40713
40715
40716
40718
40719
40720
40722
40723
40724
40730
40731
40735
40736
40739
40740
40741
40744
40745
40747
40748
40749
40750
40751
40752
40753
40754
40755
40756
40759
40760
40762
40763
40764
40766
40767
40768
40771
40773
40775
40776
40777
40778
40779
40781
40782
40783
40784
40787
40788
40789
40791
40793
40794
40796
40797
40799
40800
40802
40803
40807
40808
40812
40813
40814
40815
40816
40817
40818
40819
40820
40821
40822
40823
40824
40825
40827
40828
40829
40830
40832
40833
40834
40835
40836
40837
40838
40839
40840
40841
40843
40844
40845
40847
40848
40850
40851
40854
40855
40857
40858
40859
40864
40868
40869
40870
40871
40872
40876
40878
40879
40880
40881
40882
40883
40884
40886
40887
40888
40889
40890
40891
40892
40894
40895
40896
40897
40898
40899
40900
40901
40902
40903
40904
40905
40906
40907
40911
40914
40915
40917
40918
40919
40920
40921
40923
40924
40926
40927
40931
40932
40933
40934
40936
40937
40938
40939
40940
40941
40942
40943
40944
40946
40947
40948
40965
40966
40967
40968
40969
40970
40971
40972
40973
40974
40975
40976
40978
40980
40981
40982
40983
40984
40985
40986
40987
40989
40992
40993
40994
40996
40997
41001
41006
41013
41014
41015
41016
41017
41019
41020
41021
41022
41023
41024
41025
41026
41027
41028
41032
41033
41034
41035
41036
41037
41038
41039
41040
41041
41042
41044
41045
41046
41047
41048
41049
41050
41051
41052
41054
41055
41056
41058
41059
41060
41061
41062
41063
41064
41065
41069
41071
41072
41073
41074
41075
41076
41077
41078
41079
41080
41081
41082
41088
41089
41090
41091
41093
41094
41097
41098
41100
41101
41102
41104
41106
41107
41108
41110
41113
41116
41288
41289
41290
41293
41294
41295
41296
41297
41298
41299
41300
41302
41304
41399
41401
41402
41403
41404
41407
41409
41412
41413
41414
41416
41417
41418
41419
41420
41421
41422
41424
41426
41427
41428
41429
41430
41431
41432
41433
41434
41436
41437
41438
41439
41440
41441
41443
41444
41445
41446
41447
41448
41451
41452
41453
41454
41455
41456
41457
41458
41460
41461
41463
41465
41466
41467
41468
41469
41470
41471
41472
41473
41474
41475
41476
41478
41480
41481
41482
41483
41487
41488
41489
41491
41492
41493
41494
41495
41496
41497
41498
41499
41501
41502
41505
41508
41509
41510
41511
41512
41513
41514
41515
41517
41520
41523
41524
41525
41526
41530
41531
41532
41533
41534
41535
41537
41539
41543
41544
41545
41546
41547
41548
41552
41553
41555
41556
41557
41558
41560
41561
41562
41563
41564
41565
41566
41567
41568
41569
41570
41572
41573
41574
41575
41576
41577
41578
41579
41580
41581
41582
41583
41584
41585
41588
41589
41590
41594
41595
41596
41599
41607
41608
41610
41612
41613
41614
41616
41618
41619
41622
41626
41627
41629
41631
41632
41691
41692
41695
41696
41698
41699
41700
41704
41705
41706
41707
41708
41711
41712
41713
41714
41715
41716
41717
41718
41720
41721
41722
41723
41724
41725
41726
41727
41730
41731
41733
41736
41739
41740
41741
41742
41743
41744
41747
41748
41749
41751
41752
41753
41754
41755
41756
41757
41758
41759
41760
41761
41762
41765
41767
41768
41769
41770
41771
41773
41774
41775
41776
41778
41779
41780
41781
41782
41783
41785
41787
41788
41789
41790
41792
41793
41794
41796
41797
41800
41802
41806
41807
41808
41809
41810
41812
41816
41817
41818
41819
41820
41821
41822
41823
41824
41825
41826
41827
41828
41829
41830
41831
41834
41835
41836
41837
41838
41847
41848
41849
41850
41851
41852
41854
41855
41858
41859
41861
41862
41863
41864
41865
41866
41867
41868
41869
41870
41871
41872
41875
41876
41877
41880
41882
41883
41887
41888
41890
41891
41894
41895
41896
41897
41898
41900
41901
41902
41903
41906
41907
41908
41910
41912
41913
41914
41915
41916
41917
41918
41919
41921
41923
41924
41925
41926
41929
41930
41931
41932
41933
41934
41935
41940
41941
41944
41945
41949
41950
41952
41953
41954
41955
41956
41957
41958
41959
41960
41961
41962
41963
41967
41968
41969
41970
41973
41974
41975
41976
41977
41978
41979
41981
41982
41983
41984
41985
41986
41987
41988
41989
41990
41991
41992
41993
41999
42000
42001
42002
42004
42005
42007
42008
42009
42010
42011
42012
42013
42014
42017
42019
42020
42021
42022
42024
42025
42027
42028
42029
42030
42032
42033
42035
42038
42039
42040
42041
42042
42043
42044
42045
42047
42049
42050
42051
42053
42054
42056
42057
42058
42059
42061
42062
42063
42066
42067
42068
42069
42070
42071
42072
42073
42074
42075
42076
42077
42078
42079
42080
42082
42083
42084
42085
42086
42093
42095
42097
42098
42099
42100
42101
42102
42105
42106
42107
42108
42109
42110
42111
42112
42113
42114
42115
42116
42118
42120
42122
42123
42124
42126
42127
42128
42129
42130
42132
42133
42136
42137
42138
42139
42140
42141
42142
42143
42144
42145
42146
42147
42150
42151
42152
42153
42154
42155
42156
42160
42161
42162
42163
42165
42166
42167
42168
42170
42171
42175
42176
42177
42178
42179
42180
42181
42182
42183
42185
42189
42190
42191
42195
42196
42197
42198
42199
42201
42203
42204
42207
42208
42213
42214
42215
42216
42217
42218
42221
42222
42224
42225
42226
42229
42230
42231
42233
42234
42235
42236
42237
42238
42239
42242
42243
42244
42245
42246
42247
42248
42250
42251
42252
42253
42254
42255
42256
42257
42258
42260
42261
42262
42263
42264
42265
42266
42268
42269
42270
42274
42276
42277
42278
42279
42280
42283
42284
42285
42286
42287
42289
42290
42291
42292
42293
42294
42297
42298
42299
42300
42301
42302
42303
42304
42305
42306
42307
42308
42309
42310
42311
42312
42313
42314
42315
42316
42318
42319
42323
42324
42325
42326
42327
42328
42329
42330
42331
42332
42333
42334
42335
42336
42339
42340
42341
42344
42345
42346
42347
42348
42351
42352
42353
42355
42356
42357
42358
42359
42360
42361
42363
42364
42365
42366
42367
42368
42369
42370
42371
42372
42373
42374
42375
42376
42378
42379
42381
42384
42385
42386
42387
42388
42389
42390
42391
42392
42393
42394
42395
42396
42397
42398
42401
42402
42403
42404
42405
42406
42407
42408
42409
42410
42411
42412
42413
42414
42415
42416
42417
42418
42419
42420
42421
42424
42425
42426
42429
42430
42431
42434
42435
42436
42437
42438
42443
42448
42450
42451
42452
42453
42456
42457
42458
42460
42465
42466
42467
42468
42469
42470
42471
42472
42473
42474
42475
42476
42477
42478
42479
42481
42482
42483
42484
42486
42487
42488
42489
42490
42495
42496
42497
42499
42500
42501
42502
42504
42505
42506
42507
42509
42512
42513
42514
42515
42516
42517
42518
42519
42520
42521
42522
42523
42524
42525
42526
42527
42528
42529
42532
42533
42535
42537
42538
42539
42540
42541
42543
42544
42588
42589
42590
42592
42595
42596
42597
42598
42599
42600
42601
42602
42603
42604
42605
42608
42609
42610
42615
42616
42617
42620
42621
42622
42623
42624
42631
42632
42633
42634
42635
42636
42637
42638
42639
42640
42641
42642
42643
42644
42646
42648
42649
42650
42651
42656
42657
42658
42659
42660
42661
42665
42669
42670
42672
42673
42675
42676
42677
42678
42680
42684
42685
42688
42689
42690
42691
42692
42693
42694
42695
42696
42697
42698
42700
42701
42706
42707
42708
42711
42715
42716
42717
42718
42721
42724
42725
42726
42732
42734
42735
42737
42738
42740
42741
42742
42743
42744
42745
42747
42748
42749
42750
42751
42753
42754
42755
42759
42761
42762
42763
42764
42765
42767
42768
42769
42770
42771
42772
42775
42776
42777
42963
42964
42965
42966
43035
43036
43037
43038
43039
43040
43041
43042
43044
43046
43047
43048
43049
43052
43053
43056
43057
43058
43059
43060
43061
43062
43063
43064
43065
43066
43067
43068
43069
43070
43071
43072
43073
43075
43076
43077
43078
43079
43080
43081
43084
43085
43086
43087
43088
43089
43090
43091
43092
43093
43095
43098
43099
43101
43102
43103
43104
43105
43106
43107
43110
43112
43113
43114
43115
43116
43117
43119
43120
43123
43124
43125
43127
43128
43129
43130
43131
43132
43134
43135
43136
43137
43138
43139
43140
43234
43235
43236
43239
43240
43241
43242
43244
43246
43247
43248
43249
43250
43251
43252
43253
43257
43258
43259
43260
43263
43264
43265
43266
43267
43268
43270
43271
43273
43274
43275
43276
43277
43278
43279
43280
43281
43283
43284
43285
43286
43287
43288
43290
43294
43295
43296
43299
43300
43301
43303
43306
43309
43310
43311
43312
43313
43315
43316
43317
43318
43323
43325
43326
43330
43331
43332
43334
43335
43336
43337
43338
43340
43342
43343
43345
43346
43347
43349
43350
43351
43352
43353
43354
43355
43359
43360
43361
43362
43364
43365
43367
43371
43372
43373
43374
43375
43376
43377
43378
43379
43380
43381
43382
43384
43386
43387
43393
43394
43395
43396
43397
43398
43399
43400
43401
43402
43407
43408
43409
43411
43412
43415
43416
43418
43419
43420
43421
43422
43426
43427
43428
43429
43430
43431
43433
43434
43436
43437
43438
43440
43441
43443
43445
43446
43447
43449
43450
43451
43453
43455
43457
43458
43459
43462
43463
43464
43465
43468
43469
43470
43471
43472
43473
43474
43477
43478
43479
43480
43481
43482
43483
43485
43487
43488
43489
43490
43491
43492
43493
43496
43498
43501
43503
43505
43506
43507
43508
43509
43510
43512
43516
43524
43526
43549
43550
43551
43556
43559
43561
43562
43563
43565
43567
43568
43569
43570
43576
43577
43578
43579
43580
43582
43584
43585
43587
43588
43589
43590
43592
43595
43597
43598
43599
43600
43603
43604
43605
43606
43607
43608
43609
43611
43612
43613
43615
43616
43617
43618
43621
43622
43623
43745
43746
43747
43750
43751
43753
43754
43756
43757
43759
43760
43761
43762
43763
43764
43801
43812
43813
43814
43815
43816
43818
43820
43821
43822
43823
43824
43827
43828
43829
43830
43831
43832
43834
43836
43838
43839
43841
43842
43844
43846
43847
43848
43849
43850
43851
43852
43853
43854
43857
43870
43871
43975
43977
44031
44032
44035
44036
44039
44043
44044
44045
44046
44047
44048
44049
44051
44053
44056
44057
44058
44059
44061
44062
44063
44064
44065
44068
44069
44070
44071
44072
44073
44074
44077
44080
44081
44082
44083
44084
44085
44086
44087
44088
44090
44091
44092
44093
44094
44095
44098
44100
44101
44102
44103
44104
44105
44107
44108
44109
44110
44112
44113
44114
44128
44130
44132
44133
44134
44135
44136
44137
44138
44139
44140
44141
44142
44143
44145
44148
44149
44150
44153
44154
44155
44156
44157
44161
44162
44163
44164
44165
44166
44167
44168
44169
44171
44172
44173
44174
44175
44176
44178
44179
44180
44181
44182
44183
44184
44186
44187
44188
44189
44190
44192
44193
44195
44197
44198
44199
44200
44201
44202
44204
44205
44206
44208
44209
44210
44218
44220
44221
44223
44224
44236
44237
44238
44239
44240
44241
44243
44244
44245
44247
44248
44250
44251
44252
44255
44256
44257
44258
44259
44260
44261
44262
44263
44264
44266
44267
44268
44269
44270
44340
44342
44345
44349
44350
44351
44352
44353
44355
44357
44358
44359
44362
44363
44365
44366
44369
44370
44371
44372
44373
44374
44376
44377
44378
44379
44380
44382
44384
44385
44386
44388
44389
44391
44392
44393
44394
44395
44396
44401
44402
44403
44411
44412
44413
44414
44415
44489
44490
44493
44494
44495
44496
44497
44498
44499
44500
44502
44504
44505
44507
44508
44511
44512
44513
44516
44518
44521
44522
44523
44525
44526
44527
44530
44532
44533
44534
44535
44536
44537
44538
44539
44540
44541
44542
44544
44545
44546
44547
44551
44552
44553
44554
44555
44557
44560
44561
44562
44563
44565
44566
44567
44568
44569
44570
44571
44572
44573
44574
44576
44577
44578
44579
44580
44581
44583
44584
44586
44587
44588
44589
44590
44594
44595
44596
44597
44598
44599
44600
44601
44603
44604
44605
44607
44608
44609
44610
44611
44613
44616
44617
44619
44621
44622
44623
44624
44625
44626
44627
44629
44630
44631
44637
44638
44639
44640
44641
44642
44643
44646
44647
44648
44649
44650
44651
44652
44653
44656
44657
44658
44659
44660
44662
44663
44665
44666
44667
44668
44669
44670
44671
44673
44674
44679
44680
44681
44682
44683
44684
44685
44686
44687
44688
44689
44690
44691
44692
44693
44695
44696
44697
44698
44699
44701
44702
44703
44704
44705
44707
44708
44709
44710
44711
44712
44713
44714
44715
44717
44718
44719
44720
44721
44722
44723
44724
44725
44726
44727
44728
44729
44730
44731
44732
44733
44734
44735
44736
44737
44738
44739
44740
44741
44743
44746
44747
44753
44754
44755
44756
44757
44758
44759
44761
44762
44764
44765
44768
44769
44771
44772
44774
44776
44777
44778
44779
44780
44781
44783
44784
44788
44789
44794
44795
44796
44797
44798
44800
44801
44847
44848
44849
44850
44851
44852
44853
44855
44856
44857
44858
44859
44861
44863
44864
44865
44866
44867
44868
44869
44870
44871
44872
44873
44874
44878
44880
44881
44882
44884
44885
44886
44889
44890
44891
44892
44894
44895
44896
44897
44898
44900
44901
44903
44908
44909
44910
44911
44912
44914
44915
44916
44917
44918
44919
44920
44921
44923
44924
44925
44926
44928
44929
44930
44931
44932
44933
44934
44935
44936
44937
44938
44939
44940
44941
44942
44943
44944
44945
44947
44948
44949
44951
44975
44976
44977
44978
44979
45009
45010
45011
45013
45014
45015
45016
45017
45021
45023
45024
45026
45027
45028
45029
45030
45031
45032
45034
45035
45036
45037
45038
45039
45041
45042
45046
45047
45048
45049
45050
45051
45055
45056
45057
45058
45059
45061
45063
45064
45065
45066
45067
45068
45069
45071
45072
45075
45078
45079
45080
45084
45085
45086
45087
45088
45089
45091
45092
45093
45094
45095
45096
45099
45101
45102
45104
45106
45107
45109
45110
45111
45112
45113
45114
45115
45117
45118
45119
45120
45121
45122
45123
45124
45125
45126
45128
45129
45130
45131
45132
45134
45135
45136
45137
45138
45139
45140
45141
45142
45143
45145
45146
45148
45149
45152
45154
45156
45157
45289
45326
45328
45329
45330
45331
45333
45340
45341
45342
45343
45344
45345
45472
45473
45474
45475
45478
45479
45480
45481
45482
45486
45488
45489
45492
45495
45496
45498
45501
45502
45503
45505
45506
45524
45525
45526
45528
45529
45531
45533
45534
45535
45536
45537
45539
45540
45545
45546
45547
45548
45549
45550
45551
45552
45553
45557
45559
45560
45561
45562
45563
45565
45567
45568
45569
45570
45571
45572
45578
45580
45586
45587
45588
45589
45590
45591
45594
45596
45597
45598
45599
45601
45602
45603
45604
45605
45606
45610
45611
45612
45614
45615
45616
45617
45618
45619
45620
45622
45623
45624
45625
45626
45630
45631
45632
45633
45634
45635
45637
45638
45640
45641
45642
45643
45644
45646
45647
45648
45649
45650
45653
45654
45655
45656
45665
45666
45671
45675
45676
45677
45678
45680
45684
45685
45689
45692
45693
45697
45699
45700
45701
45703
45704
45705
45708
45710
45711
45714
45715
45716
45721
45722
45723
45725
45727
45728
45729
45730
45731
45733
45734
45735
45736
45737
45738
45739
45740
45742
45743
45744
45746
45747
45748
45749
45750
45751
45753
45754
45757
45758
45759
45760
45762
45763
45765
45766
45767
45768
45769
45770
45771
45772
45773
45775
45862
45865
45868
45869
45870
45871
45872
45873
45874
45881
45883
45884
45885
45887
45891
45892
45899
45902
45903
45904
45905
45909
45910
45911
45912
45913
45914
45916
45917
45918
45920
45921
45922
45923
45925
45927
45928
45929
45931
45933
45934
45935
45937
45939
45940
45941
45942
45943
45944
45945
45946
45947
45948
45949
45950
45952
45953
45954
45955
45956
45960
45961
45962
45964
45965
45966
45968
45969
45970
45971
45972
45973
45981
45982
45985
45986
45987
45988
45989
45990
45991
45992
45993
45996
46000
46002
46004
46005
46006
46007
46008
46010
46237
46239
46240
46242
46243
46244
46245
46246
46247
46249
46250
46251
46252
46253
46254
46255
46257
46259
46260
-1
250
393
1461
1708
2931
2932
2951
3899
3900
3937
4075
4840
4977
5317
5591
6016
6306
6608
7439
7445
7449
8145
8577
9326
10087
10163
11445
11465
11472
11473
11474
12145
12146
12517
13466
14404
15923
15924
15925
15926
17036
17783
17866
19643
19654
20070
20181
20688
20868
20875
20901
20917
20985
21046
21843
22006
22024
22166
22278
22283
22286
22787
22820
22839
22840
22845
22920
23006
23170
23461
23549
23714
23896
23897
23898
24286
24524
24530
24785
24910
26522
27082
27156
27441
27619
27658
27711
28773
29133
29198
29370
29507
29866
30115
32246
32308
32322
32385
32441
32743
33286
33730
34239
34978
35955
36373
36589
36590
36757
36823
37546
37547
37603
37946
38055
38357
39347
39446
39470
39589
39717
41138
41139
41694
42036
42200
42282
42778
42779
42942
43007
43530
43531
43978
44127
44212
44375
45168
45213
45316
45805
46078
46082
46086
46087
46094
46095
46096
46097
46238
-1
92
112
506
515
518
519
520
536
538
546
578
584
585
897
902
1312
2241
2245
2246
2248
2249
2496
2652
2763
3131
3132
3133
3337
3357
3609
3638
4064
4983
5156
5669
5682
5685
5689
5986
6886
7344
7473
7475
7482
7486
7561
8454
8527
8677
8770
8771
8779
8781
8917
9700
10065
10070
10071
10072
10073
10074
10075
10076
10577
10582
10583
10687
11435
11437
11438
11440
11441
11442
11443
11444
11445
11446
11447
11448
11452
11453
11454
11455
11456
11457
11458
11460
11461
11462
11463
11464
11465
11466
11468
11469
11575
12258
13000
13004
13175
13637
14064
14087
14205
14409
14410
14505
14851
15024
15035
15190
15194
15200
15201
15202
16540
16874
16875
17117
17121
17252
17254
17257
18252
18438
18443
18690
19043
19175
19176
19177
19178
19179
19461
19964
20022
20378
20379
20383
20402
20410
20433
20434
20435
20436
20457
20620
20856
20863
20864
20865
20866
20867
20868
20869
20870
20873
20874
20875
20876
20877
20878
20879
20880
20881
20884
20885
20886
20887
20888
20889
20891
20894
20895
20896
20897
20899
20900
20901
20902
20903
20904
20905
20906
20907
20909
20910
20911
20912
20913
20914
20915
20916
20918
20919
20920
20921
20922
20923
20924
20925
20926
20927
20928
20929
20930
20931
20932
20935
20936
20937
20938
20940
20941
20942
20943
20945
20946
20947
20948
20949
20950
20951
20953
20955
20957
20958
20959
20962
20963
20964
20965
20967
20968
20969
20970
20975
20976
20977
20978
20979
20980
20981
20982
21594
22272
22284
22288
22316
22387
22541
22771
22777
22780
22784
22785
22786
22787
22788
22789
22790
22791
22792
22793
22794
22796
22797
22798
22799
22800
22801
22802
22803
22804
22805
22807
22809
22811
22812
22813
22814
22815
22816
22817
22818
22819
22820
22821
22822
22823
22824
22826
22827
22828
22829
22830
22831
22833
22834
22836
22837
22838
22839
22840
22842
22843
22845
22846
22847
22928
23292
23293
23295
23348
23766
23769
23870
23871
23944
24578
24841
25588
25589
25590
25591
25592
25594
25596
25597
25598
25599
25600
25601
25602
25603
25604
25605
25606
25607
25608
25609
25610
25611
25612
25613
25614
25615
25616
25617
25618
25619
25620
25621
25622
25623
25624
25625
25626
25627
25628
25629
25630
25631
25632
25633
25634
25635
25636
25637
25638
25639
25641
25642
25643
25644
26152
26445
26448
26642
27543
27547
27831
27832
27963
28214
28523
28634
28910
29054
29055
29056
29483
29499
29517
29896
30154
30155
30169
30171
30172
30173
30174
30175
30311
30428
31114
31150
31151
31314
31637
31774
31845
31848
31849
32284
32861
33018
33300
33518
33521
33567
33572
33577
33579
34333
34580
35058
35217
35415
35605
35606
35608
35609
35610
35611
35612
35613
35615
35616
35617
35618
35619
35620
35621
35622
35623
35624
35625
35626
35627
35629
35632
35633
35634
35637
35638
35640
35641
35642
35643
35644
35645
35646
35647
35648
35952
35953
35954
35955
36339
36340
36341
36342
36522
36968
37545
37551
37552
37553
37557
37558
37562
37563
37564
37565
37566
37567
37568
37569
37570
37571
37572
37574
37575
37576
37577
37578
37579
37581
37582
37583
37584
37585
37586
37587
37588
37589
37592
37593
37594
37595
37600
38079
38186
38192
38193
38194
38988
39065
39066
39568
39588
39589
39590
39593
39598
39599
39602
39605
39606
39616
39690
39751
39754
39755
40512
40519
41262
41263
41264
41305
41313
41317
41438
41694
41891
42236
42474
42475
42680
43005
43006
43007
43009
43011
43012
43013
43014
43015
43016
43017
43018
43019
43020
43021
43022
43023
43024
43025
43026
43027
43034
43516
43529
43534
43547
43548
43552
43553
43647
43653
43656
43661
43662
43663
44807
44808
45017
45117
45118
45120
45197
45210
45216
45222
45223
45228
45230
45234
45235
45293
45337
45432
45443
45985
46004
46005
46009
46024
46025
46026
46027
46028
46029
46030
46031
46032
46033
46034
46035
46036
46037
46038
46039
46041
46043
46044
46045
46046
46047
46048
46049
46050
46051
46052
46053
46054
46055
46056
46057
46058
46059
46060
46061
46062
46063
46064
46065
46066
46067
46070
46071
46072
46073
46074
46075
46076
46077
46078
46079
46080
46082
46083
46084
46085
46086
46089
46090
46094
46095
46097
46098
46100
46101
46102
46106
46109
46110
46111
46112
46113
46114
46115
46116
46118
46120
46121
46122
46129
46130
46131
46132
46133
46134
46135
46136
46138
46139
46140
46141
46142
46143
46145
46146
46147
46148
46149
46150
46151
46152
46153
46156
46157
46159
46161
46162
46163
46164
46165
46166
46167
46168
46169
46170
46171
46172
46173
46174
46176
46178
46179
46181
46182
46185
46186
46187
46188
46189
46190
46192
-1
86
93
516
527
544
551
581
987
1001
1116
1210
1213
1317
2240
2242
2243
2494
2764
2769
3135
3345
4834
4989
5115
5684
5692
6351
6369
6386
6492
6974
7326
7330
8020
8058
8337
8367
8951
8953
8962
9771
10049
10340
10429
10568
10575
10624
10676
10734
10906
11116
11131
11577
12670
12922
13204
13711
13854
14067
14202
14245
14392
14407
14750
14751
14987
15078
15175
15177
15191
15198
15199
15407
15750
16062
16346
16457
16639
16640
16701
16740
16873
16878
16992
17616
17642
18255
18455
19046
19170
19187
19258
19276
19371
19585
19587
19590
19961
20138
20382
20406
20409
20415
20423
20428
20452
20684
20738
20961
20984
20986
20990
21015
21418
21477
21635
21951
22137
22267
22279
22282
22318
22324
22370
22414
22452
22734
22735
22783
22848
23294
23372
23456
23471
23472
23628
23764
23771
23773
23778
23852
23899
24077
24116
24118
25008
25118
25281
26539
26678
26682
26704
26796
27011
27016
27084
27382
27542
27675
27833
27958
28517
28636
28641
28700
29352
29353
29469
29479
29482
30649
30834
31196
31213
31527
31633
31634
31644
31850
31851
32130
32288
32351
32452
32627
33467
33560
33564
33565
33747
33832
34848
35374
35416
35418
35429
35843
35853
35913
35949
36048
36514
36516
37408
37437
37483
37547
37560
37993
38025
38076
38176
38185
38190
38270
38617
39070
39073
39295
39345
39432
39556
39558
39574
39575
39595
39608
39752
39828
40170
40623
40713
41626
41798
42006
42344
42547
42769
42907
42998
43010
43133
43229
43395
43425
43543
43562
43616
43943
44190
44214
45190
45193
45226
45229
45346
45436
45441
45970
45977
45986
45989
46020
46021
46099
46125
46158
46184
46194
-1
550
571
573
574
579
587
797
891
894
898
981
1314
1449
1738
1778
1826
2258
2265
2484
2945
3130
3182
3611
3614
3679
3684
4133
4829
4830
4839
4841
4850
4991
5110
5114
5675
6081
6293
6295
6543
7331
7477
8019
8608
8931
9014
9772
10674
10679
10824
10972
11015
11125
11133
11383
11390
11424
11449
11470
11708
12749
12750
12851
12920
13066
13377
13393
14203
14450
14749
15195
15203
15272
15462
15504
15881
15924
16328
16865
16866
16872
17115
17256
17262
17264
17272
18061
18152
18153
18254
18426
18429
18930
19399
19458
19962
19963
20387
20393
20405
20413
20425
20430
20545
20871
20908
20954
21265
21742
22263
22266
22278
22322
22383
22519
22727
22729
22739
22775
22776
22844
23475
23476
23774
23898
23900
24073
24076
24079
24197
24238
24444
24913
24951
25586
25593
26676
26859
27773
27954
28516
28630
28642
29354
29495
29498
29502
29855
29907
30066
30376
31096
31152
31738
32025
32661
32976
33099
33243
33959
34788
35028
35047
35054
35602
35604
35639
35764
35842
35950
35956
36107
36117
36374
36519
36757
36963
36969
36970
36971
37155
37613
37615
38119
38358
39072
39075
39215
39433
39555
39603
39604
39607
39611
39621
39750
40515
40766
42543
42603
42850
43231
43512
43513
43524
43941
44227
44521
44811
45018
45122
45194
45195
45201
45227
45233
45433
45878
46006
46014
46015
46088
46105
46197
-1
91
277
485
502
522
565
580
586
1212
1313
1446
1934
2254
2260
2261
2262
2957
3333
3603
3604
3608
3612
3616
4005
4832
4833
4840
4911
4936
5111
5286
5317
5513
5679
5690
5691
6297
6329
6384
6385
6551
7182
7436
7485
7701
7861
7910
8057
8780
8952
8963
9870
10048
10055
10064
10068
10309
10569
10574
10677
11014
11109
11112
11113
11114
11436
11439
11581
11849
12369
12603
12656
12997
14108
14204
14405
14619
14716
14849
15025
15176
15196
15266
15916
15919
15925
16345
16641
17258
17271
18251
18253
18259
18424
18428
18641
18888
19053
19166
19171
19183
19452
20315
20404
20424
20427
20451
20890
20893
20939
20952
20956
20966
20974
21636
21788
21966
22187
22188
22268
22273
22276
22290
22314
22724
22728
22732
22770
22779
22841
22926
23325
23373
23455
23768
23775
23873
24078
24081
24237
24591
24593
24671
25583
25585
25646
26276
26446
26447
26533
26541
26667
26671
26691
26914
26925
26927
27293
27955
28317
29050
29071
29161
29520
29837
29915
30162
30819
32027
32255
33015
33235
33562
33581
33741
33952
34043
34325
35048
35250
35685
35844
35859
35897
35951
35958
36155
36337
36425
36580
36985
37241
37260
37492
37561
37573
37596
38137
38768
39064
39431
39569
39570
39578
39614
39691
40171
40608
40667
40921
41261
41291
41302
41308
41319
41320
41436
41444
41448
41796
41797
42677
42951
42989
42990
43230
43517
43525
43528
43530
43537
43546
43549
43945
44810
45191
45202
45206
45207
45208
45437
45439
45488
46081
46087
46091
46092
46093
46119
46175
46193
46196
46254
-1
245
511
572
575
588
679
911
1447
2255
2263
2530
2714
2768
2956
2997
3129
3134
3260
3353
3615
4837
4908
4929
4933
4985
4987
4990
5116
5216
5521
5532
5677
5693
5694
5879
5954
7229
7328
7329
7472
8846
9017
9561
9785
10060
10576
10584
10689
11130
11134
11450
11451
11459
11478
11567
11570
11585
11701
11872
12449
12604
12882
12919
13714
14032
14069
14201
14260
14406
14621
14748
14850
15181
15270
15572
15786
15922
16061
16327
16539
16631
17267
17269
17270
17410
17571
18157
18427
18445
19173
19181
19182
19403
19644
20005
20296
20412
20414
20417
20418
20431
20450
20461
20892
20971
20972
20987
21013
21035
21835
21837
21867
22283
22315
22321
22323
22402
22806
22832
22861
22927
23371
23477
23767
23807
23849
23895
23942
24074
24236
24272
24855
25656
25677
26377
26591
26860
26931
27010
27014
27028
27372
27546
27910
27961
28640
28905
29057
29501
29888
30065
30109
30160
30744
31642
31847
32287
32368
32523
32757
33575
33630
33733
34044
34053
34055
34056
34434
34789
34810
34993
35029
35057
35061
35607
35614
35630
35631
35636
35751
36335
36435
36515
36520
37211
37404
37479
37549
37559
37580
37859
38153
38184
38191
38195
38196
38272
38825
38840
39067
39071
39561
39576
39577
39600
39615
39723
40074
40135
40879
41290
41293
41298
41312
41316
41318
41440
41443
42226
42555
42785
42789
43008
43029
43412
43531
43614
43812
44414
44806
44861
44917
45199
45209
45218
45221
45231
45431
45633
45885
45975
45978
45990
46040
46042
46068
46104
46107
46124
46127
46183
-1
51
62
122
504
509
524
552
598
863
972
1628
1727
2244
2259
2311
2461
3123
3315
3335
3639
3647
4032
4098
4164
4319
4529
4728
4910
5064
5112
5117
5150
5626
5644
5657
5687
5717
5726
5922
5923
6052
6092
6193
6298
6656
6680
6931
6943
6968
6995
7287
7340
7368
7382
7430
7540
7653
8441
8455
8645
8853
8956
8957
8964
8965
8992
9018
9262
9483
9511
9867
10022
10077
10337
10431
10437
10581
10585
10620
11068
11111
11143
11166
11474
11654
11689
11867
12040
12372
12592
12621
12666
12720
12768
12935
13003
13203
13392
13453
13578
13710
13928
14083
14324
14345
14347
14417
14632
14703
15052
15503
15547
15594
15646
15811
16988
17017
17205
17255
17855
17910
17967
18189
18698
18743
18994
19044
19045
19180
19459
19648
19733
19856
19969
20179
20316
20392
20395
20403
20407
20429
20456
20860
20898
20917
21017
21128
21226
21673
21752
21834
21864
21925
21952
22277
22280
22317
22606
22624
22709
22726
22736
22781
22808
22810
22825
23167
23296
23360
23546
23763
23776
23882
23971
24108
24115
24547
24592
24769
24872
24980
25060
25183
25489
25737
25917
26148
26596
26718
26930
27024
27027
27277
27373
27495
27710
27731
27827
27828
27856
27932
28532
28638
28899
28968
29074
29163
29683
29687
29743
29798
29908
30159
30285
30505
30634
30673
30849
31149
31210
31297
31301
31635
31737
31739
31909
32006
32019
32054
32087
32260
32285
32382
32620
32843
32883
32905
33007
33172
33239
33457
33476
33551
33559
33625
33755
34027
34742
34775
34952
35103
35321
35379
35407
35533
35603
35836
35978
36392
36408
36521
36698
36983
37075
37137
37407
37429
37481
37482
37494
37546
37591
37619
37620
37739
37797
37985
38106
38357
38465
38710
39012
39050
39063
39069
39141
39171
39387
39435
39453
39571
39617
39618
39626
39654
39677
39843
39994
39998
40108
40109
40267
40517
40538
40740
40749
40957
40997
41266
41303
41437
41481
41582
41813
42483
42686
42736
42784
43003
43042
43261
43407
43462
43493
43715
43800
43821
43944
44398
44403
44469
44700
44701
44809
44901
44960
45029
45090
45200
45295
45576
45622
45627
45967
45974
46008
46069
46108
46117
46155
-1
10
43
59
103
275
282
338
377
404
534
626
671
804
813
854
895
933
965
1040
1229
1235
1380
1475
1510
1534
1636
1754
1890
1944
1946
2107
2163
2180
2250
2267
2568
2664
2697
2698
2712
2770
2955
3138
3186
3247
3407
3418
3540
3863
3955
4147
4279
4419
4440
4905
4980
5002
5090
5168
5173
5180
5234
5354
5445
5471
5489
5577
5625
5701
5711
5732
5743
5781
5808
5809
5918
5962
6057
6173
6344
6450
6711
6819
6820
6877
6961
6994
7095
7181
7285
7308
7349
7350
7483
7650
7659
7923
7931
7952
7959
8067
8231
8331
8344
8361
8362
8392
8401
8449
8453
8533
8570
8580
8606
8609
8646
8665
8681
8782
8897
8961
9051
9058
9124
9171
9243
9414
9517
9525
9596
9638
9790
9852
9866
9931
10029
10067
10131
10247
10403
10468
10603
10772
10904
10905
11115
11124
11128
11149
11156
11234
11257
11298
11309
11476
11480
11481
11524
11566
11598
11626
11633
11664
11707
11824
11851
11886
11908
11974
12033
12177
12178
12445
12586
12630
12752
12754
12986
12998
13023
13405
13432
13467
13621
13655
13675
13707
13719
13734
13831
13943
14042
14050
14084
14153
14182
14304
14348
14503
14659
14684
14771
14884
15038
15115
15145
15184
15417
15455
15480
15727
15808
15845
15876
15900
15905
15912
15915
16060
16121
16402
16404
16415
16488
16548
16636
17058
17071
17162
17169
17520
17543
17553
17810
17936
17981
18013
18158
18162
18210
18236
18340
18444
18466
18553
18559
18640
18729
18740
18778
18780
18856
18894
18917
19008
19009
19151
19168
19186
19242
19277
19444
19510
19609
19735
19741
19843
19888
19979
19995
20152
20184
20230
20367
20388
20639
20721
20785
20855
21047
21154
21172
21204
21271
21531
21645
21650
21679
21736
21827
21828
21848
21873
21989
22029
22065
22103
22155
22185
22371
22422
22433
22593
22607
22692
22708
22730
22773
22925
23081
23291
23368
23369
23454
23490
23530
23536
23881
23943
24188
24201
24202
24204
24235
24288
24346
24432
24540
24737
24743
24811
24994
25106
25131
25153
25204
25219
25257
25340
25348
25361
25413
25476
25580
25671
25700
25744
25942
26054
26127
26137
26209
26340
26386
26469
26489
26491
26494
26513
26739
26872
27017
27064
27196
27231
27349
27451
27499
27508
27567
27603
27627
27709
27748
27869
27928
27966
28157
28444
28488
28635
28742
29004
29005
29025
29043
29126
29170
29307
29431
29440
29481
29500
29661
29686
29690
29822
29832
29833
29881
29893
29899
30156
30426
30622
30694
30714
30905
30907
30912
31026
31162
31215
31242
31247
31275
31305
31316
31330
31338
31344
31406
31528
31541
31585
31652
31675
31727
31863
31894
31966
32001
32273
32290
32291
32367
32383
32443
32618
32645
32682
32847
32901
32961
32977
33005
33064
33184
33400
33500
33563
33582
33754
34087
34239
34324
34329
34367
34564
34565
34690
34710
34781
34861
34899
34928
34932
34941
35196
35209
35237
35306
35375
35376
35409
35511
35758
35766
35813
35924
35948
36050
36060
36109
36125
36414
36512
36513
36523
36547
36665
36733
36756
36782
36880
36972
36976
37235
37605
37626
37647
37651
37660
37683
37774
37775
37792
37967
38330
38371
38379
38385
38402
38424
38529
38532
38541
38643
38691
38723
38772
38775
38788
38907
38991
39223
39305
39359
39390
39440
39482
39557
39619
39682
39722
39824
39862
39894
39964
39975
40105
40149
40203
40239
40448
40463
40514
40549
40556
40601
40618
40663
40684
40687
40700
40720
40729
40868
40924
40961
41118
41119
41123
41141
41164
41274
41292
41309
41322
41508
41542
41623
41631
41704
41827
41894
41985
42011
42101
42198
42211
42272
42295
42309
42357
42620
42821
42851
42903
42914
42918
42955
43105
43376
43384
43444
43460
43506
43511
43641
43666
43814
43906
44017
44085
44086
44094
44107
44139
44146
44155
44276
44376
44377
44467
44489
44624
44631
44755
44800
44815
45128
45136
45159
45198
45294
45325
45408
45510
45596
45632
45715
45726
45753
45773
45795
46265
-1
32
57
60
81
486
561
678
803
893
900
1211
1216
1630
1703
3446
3578
3584
3606
3686
4075
5213
5310
5624
5672
5686
5688
6469
6577
6655
6743
6887
7247
7397
7481
7484
8059
8753
8845
8867
8894
9767
10069
10680
10681
10704
10823
11126
11568
11874
12150
12515
13421
13424
13425
14246
14470
14804
14854
14918
15026
15197
15249
15254
15479
15861
16697
16700
17406
17407
17577
17743
18403
19121
19174
19404
19923
20401
20437
20453
20621
20882
20934
20985
21415
21417
21513
21902
22286
22319
22517
22678
23324
23460
23772
23850
23936
23945
24376
24404
25145
25305
25488
25536
25647
25786
25865
26006
26208
26410
27175
27439
27749
27829
27952
27962
27964
27969
28041
28258
28423
28501
28631
28632
28637
29070
29672
29869
29885
30053
30167
30294
30664
31558
31632
31638
31772
32030
32088
32131
32501
33509
33576
33580
33623
33736
33800
34393
34543
34703
35027
35055
35305
35410
35510
35628
35635
35936
35939
36336
36373
36396
36487
36518
36703
36984
37554
37555
37616
37618
37627
37630
38177
38188
38209
38494
38521
38822
39011
39300
39412
39518
39562
39573
40169
40500
40718
40956
41177
41221
41296
41315
41514
41624
41700
42001
42191
42662
42681
42786
43033
43532
43535
43539
43555
44325
44507
44535
44662
45113
45114
45121
45236
45449
45474
45544
45969
45973
46013
46154
46177
46191
-1
184
299
339
356
372
439
453
507
543
553
616
632
711
728
786
887
1051
1057
1164
1405
1426
1448
1467
1487
1502
1793
1843
2040
2044
2128
2281
2426
2465
2699
2715
2776
2995
3209
3299
3317
3320
3429
3510
3519
3644
3646
3810
3981
4103
4138
4218
4253
4479
4692
4930
5424
5430
5448
5714
5725
5887
5894
5906
5976
6124
6154
6175
6394
6499
6514
6684
6929
6946
7170
7228
7277
7619
7830
7927
8052
8106
8139
8152
8299
8338
8432
8712
8769
8968
9180
9288
9344
9407
9429
9526
9815
9851
10126
10212
10331
10395
10446
10495
10580
10819
10903
11127
11155
11159
11207
11416
11471
11479
11582
11912
12083
12257
12567
12650
12751
12975
12985
13128
13289
13321
13404
13420
13501
13731
14139
14383
15013
15044
15049
15087
15143
15192
15245
15536
15688
16293
16630
16696
17490
17508
17621
17641
17684
18020
18222
18257
18292
18378
18439
18450
18587
18909
18949
19153
19169
19248
19528
19570
19704
19880
20216
20263
20279
20343
20650
20732
20734
20849
20861
21043
21101
21111
21146
21225
21397
21847
21899
21934
21960
22281
22313
22384
22438
22521
22526
22623
22650
22707
22733
22774
22782
22890
22914
23021
23550
23672
23802
23860
23874
23937
23969
23992
24293
24324
24494
24520
24848
24858
24862
24897
24909
24911
24953
25082
25111
25182
25282
25556
25557
25595
25648
25687
25762
25876
26050
26078
26090
26120
26192
26311
26444
26464
26529
26581
26619
26700
26806
27003
27025
27376
27443
27475
27496
27541
27676
27879
27996
28248
28900
28906
28934
29051
29377
29486
29780
29897
29924
30067
30935
31299
31337
31535
31697
31773
32008
32109
32220
32280
32359
32369
32385
32559
32633
32694
32782
32832
33050
33100
33501
34014
34135
34272
34408
34548
34654
34785
34787
34840
34860
34877
35009
35100
35297
35370
35546
35691
35722
35790
36006
36223
36240
36338
36380
36739
36762
36774
36849
36868
37037
37111
37151
37154
37253
37406
37413
37440
37556
37599
37645
37652
37684
38009
38313
38351
38365
38410
38499
38560
38823
38932
39046
39160
39261
39434
39596
39669
40065
40068
40297
40371
40508
40644
40964
41300
41301
41306
41307
41354
41449
41867
42057
42081
42260
42636
42688
42952
42994
43028
43032
43072
43374
43422
43443
43521
43580
43615
43617
43657
43658
43758
43870
43916
44044
44102
44125
44151
44206
44496
44731
44746
44841
44855
45016
45108
45211
45217
45249
45282
45440
45520
45606
45778
45976
45991
45992
46137
46144
46238
-1
28
55
82
144
156
276
373
379
461
716
873
899
916
946
988
1148
1150
1301
1395
1507
1535
1566
1631
1874
1982
2042
2113
2192
2266
2314
2495
2633
2637
2732
2767
2953
2974
3027
3043
3128
3231
3338
3344
3415
3434
3486
3523
3627
3816
4104
4114
4155
4240
4369
4499
4500
4512
4727
4749
4759
4775
4904
4949
4982
4988
5285
5376
5409
5418
5486
5530
5538
5595
5652
5681
5787
5869
5881
6020
6225
6343
6473
6720
6769
6793
6852
6928
7154
7319
7325
7526
7543
7715
7815
7853
7888
7984
8056
8123
8147
8172
8213
8214
8260
8272
8274
8298
8311
8373
8448
8485
8521
8543
8683
8693
8758
8955
9021
9185
9269
9271
9317
9372
9655
9670
9703
9724
9740
9758
9789
9799
9849
9879
9895
9958
10015
10056
10164
10180
10346
10505
10539
10803
10879
10982
11060
11064
11132
11530
11580
11591
11875
11881
12321
12403
12431
12513
12714
12850
12900
13086
13100
13224
13555
13643
13709
13744
13789
13837
13887
14045
14199
14225
14457
14468
14480
14704
14903
15182
15188
15238
15580
15610
16029
16208
16216
16256
16258
16273
16278
16347
16622
16707
16745
16928
17107
17215
17268
17275
17536
17561
17639
17677
17700
17711
17809
17844
18104
18131
18156
18235
18325
18388
18410
18646
18893
18972
19249
19369
19401
19653
19886
20044
20074
20097
20345
20426
20440
20676
20799
20857
21010
21114
21163
21173
21232
21270
21349
21384
21514
21593
21606
21622
21825
21901
21945
21968
22006
22106
22204
22264
22289
22385
22441
22451
22472
22619
22651
22870
22936
22941
22959
22996
23054
23062
23063
23228
23233
23244
23351
23429
23481
23568
23746
23765
23905
23941
23994
24007
24106
24224
24379
24471
24507
24555
24735
24766
24804
24910
24978
25007
25014
25052
25068
25080
25104
25127
25193
25457
25467
25837
25856
25914
26025
26117
26542
26570
26946
27117
27119
27153
27155
27281
27318
27323
27324
27341
27380
27658
27687
27739
27777
27874
27905
27982
28054
28068
28094
28170
28191
28219
28253
28292
28311
28421
28443
28520
28633
28643
28908
28985
29044
29105
29331
29340
29425
29628
29662
29749
29941
30176
30316
30429
30620
30674
30809
30897
30916
30917
30971
30981
31168
31174
31180
31318
31421
31456
31636
31643
31708
31783
31797
31844
31922
32010
32026
32086
32104
32179
32188
32193
32453
32480
32492
32509
32578
32634
32662
32671
32673
32687
32880
32896
32973
33219
33256
33533
33587
33642
33735
33781
33809
33823
33887
33889
33909
33937
34017
34054
34199
34382
34419
34424
34533
34545
34572
34649
34711
34748
34837
34995
35135
35157
35179
35649
35692
35879
35927
36041
36128
36145
36146
36180
36311
36355
36541
36575
36777
36787
36885
37182
37274
37301
37461
37485
37536
37662
37807
37821
37838
38179
38271
38343
38545
38575
38626
38794
39076
39092
39264
39343
39393
39536
39559
39563
39572
39659
39671
39693
39697
39832
39853
39861
39928
40188
40198
40321
40426
40503
40521
40693
40730
40743
40791
41124
41163
41222
41267
41310
41445
41451
41572
41613
41659
41690
41719
41758
41938
41947
42008
42010
42168
42229
42436
42457
42466
42476
42735
43002
43031
43208
43225
43315
43481
43613
43668
43784
44037
44081
44181
44301
44480
44486
44512
44524
44627
44769
45040
45086
45213
45237
45316
45360
45522
45577
45654
45683
45757
45828
45844
45881
45926
46011
46023
46219
-1
5
26
132
185
196
279
488
503
508
582
627
727
834
926
1103
1176
1217
1319
1398
1476
1671
1700
1824
1847
1852
1868
2104
2115
2301
2345
2393
2423
2498
2531
2552
2619
2659
2711
2800
2848
2851
2944
3005
3051
3179
3219
3304
3339
3342
3477
3482
3529
3585
3607
3641
3730
4018
4027
4061
4063
4069
4090
4127
4185
4254
4296
4418
4445
4448
4825
4831
4900
4916
5181
5182
5193
5315
5316
5338
5439
5642
5842
5939
5958
5983
6084
6155
6267
6268
6290
6300
6322
6349
6358
6407
6436
6476
6560
6673
6675
6775
6832
6833
6971
7031
7062
7083
7086
7113
7175
7230
7474
7569
7620
7692
7817
7833
7839
7960
7967
8084
8102
8137
8216
8225
8236
8271
8339
8385
8480
8523
8636
8671
8719
8829
8890
8892
8954
9006
9013
9019
9024
9189
9265
9512
9680
9871
9919
9961
9973
9974
9977
10044
10062
10191
10208
10491
10555
10792
10846
10953
10973
11129
11335
11405
11472
11574
11611
11613
11702
11769
11773
11777
11949
12031
12059
12109
12111
12123
12244
12246
12346
12393
12451
12489
12516
12568
12668
12671
12746
12782
12848
12852
12959
13037
13062
13075
13111
13160
13163
13168
13316
13437
13515
13594
13608
13642
13739
13787
14024
14158
14251
14256
14341
14498
14600
14698
14781
14817
14943
14947
15016
15020
15034
15037
15204
15205
15380
15442
15444
15559
15702
16017
16071
16094
16116
16125
16140
16186
16217
16284
16441
16446
16522
16563
16565
16781
16817
16850
16932
16950
16970
16989
16991
17114
17220
17253
17263
17277
17283
17347
17354
17475
17617
17653
17807
17848
17854
17863
17895
17947
18007
18063
18126
18154
18190
18201
18337
18387
18471
18475
18544
18643
18715
18744
18801
18818
18823
18961
19052
19148
19290
19363
19423
19489
19513
19597
19599
19643
19739
19874
19885
19926
20036
20037
20096
20120
20178
20283
20284
20285
20493
20718
20720
20835
20841
20847
20989
21018
21042
21065
21090
21301
21337
21395
21416
21476
21516
21536
21590
21601
21690
21725
21905
22009
22215
22353
22668
22849
23099
23430
23878
23932
23976
24036
24049
24096
24099
24196
24292
24411
24480
24484
24667
24700
24725
24904
24917
25088
25216
25355
25390
25394
25414
25454
25474
25549
25552
25657
25888
26130
26163
26182
26283
26360
26496
26497
26831
26840
26850
26869
26873
26971
26993
27022
27088
27129
27239
27370
27507
27776
27812
27908
27929
27974
28229
28235
28241
28303
28525
28554
28650
28681
28687
28701
28714
28767
28787
28812
28925
28929
28957
28963
29049
29188
29191
29192
29253
29271
29287
29426
29451
29496
29514
29529
29622
29638
29648
29650
29652
29849
29948
29966
30024
30306
30516
30650
30652
30679
30685
30701
30702
30713
30988
31074
31186
31331
31352
31413
31414
31439
31724
31753
31782
31801
31832
31903
32093
32108
32248
32278
32279
32283
32316
32441
32463
32639
32665
32900
33204
33223
33374
33429
33444
33453
33469
33588
33824
33912
34067
34069
34084
34175
34240
34316
34327
34375
34546
34567
34570
34601
34622
34626
34862
34885
34902
34909
35040
35137
35180
35218
35264
35411
35445
35453
35485
35509
35519
35567
35680
35684
35689
35708
35737
35797
35962
35972
36018
36023
36090
36119
36189
36195
36216
36320
36363
36444
36529
36551
36610
36618
36810
36829
36895
36986
37187
37203
37264
37350
37402
37484
37612
37614
37631
37644
37742
37868
37896
37913
37940
37949
37965
38005
38120
38147
38183
38215
38216
38327
38362
38398
38435
38438
38468
38630
38641
38711
38734
38832
38958
38970
39034
39080
39112
39117
39153
39277
39380
39430
39521
39526
39601
39613
39672
39753
39778
39882
39890
39934
39941
40035
40183
40301
40414
40551
40611
40619
40643
40645
40714
40719
40728
40745
40761
41051
41193
41218
41259
41350
41396
41549
41604
41695
41707
41727
41851
41892
41909
41922
41944
42007
42043
42112
42425
42553
42770
42792
42817
42822
42834
42835
42934
42980
42995
43126
43203
43213
43292
43294
43371
43421
43563
43611
43659
43670
43862
43973
44010
44063
44088
44123
44299
44439
44440
44509
44527
44782
44812
44814
44820
44950
44985
45014
45115
45116
45142
45148
45156
45205
45292
45345
45384
45407
45417
45469
45489
45518
45521
45676
45804
45905
46022
46198
46221
46246
-1
80
94
145
147
198
300
325
435
483
625
695
723
737
743
788
831
865
866
886
1002
1093
1102
1118
1159
1172
1318
1353
1397
1412
1465
1471
1499
1529
1569
1605
1645
1661
1701
1704
1708
1743
1759
1761
1860
1906
1967
2010
2051
2078
2081
2094
2179
2253
2256
2264
2271
2272
2276
2313
2335
2353
2364
2500
2524
2537
2553
2600
2644
2662
2684
2738
2777
2831
2863
2875
2895
2903
3020
3021
3046
3052
3069
3073
3126
3218
3253
3274
3286
3311
3319
3336
3346
3373
3399
3496
3499
3505
3507
3531
3571
3599
3640
3674
3698
3756
3805
3844
3904
3924
3930
3937
3967
4012
4025
4084
4085
4121
4146
4194
4217
4230
4251
4252
4278
4315
4318
4385
4509
4514
4565
4637
4644
4648
4705
4706
4735
4766
4813
4855
4858
4879
4883
4923
4942
4943
4944
4945
4946
4981
4993
5043
5054
5137
5146
5169
5192
5196
5202
5228
5330
5381
5452
5524
5547
5606
5627
5738
5741
5742
5814
5848
5858
5863
5920
5921
5941
5953
6058
6067
6083
6108
6153
6187
6247
6277
6283
6292
6360
6371
6405
6421
6434
6498
6534
6544
6556
6629
6633
6683
6704
6708
6763
6780
6792
6799
6851
6874
6933
6986
7082
7089
7150
7193
7210
7253
7391
7469
7648
7779
7796
7807
7860
7915
8035
8124
8166
8191
8210
8244
8248
8282
8319
8325
8430
8439
8477
8506
8516
8525
8535
8562
8589
8649
8666
8685
8703
8708
8734
8737
8746
8757
8772
8773
8794
8801
8828
8859
8860
8973
8980
9062
9114
9148
9190
9258
9320
9332
9386
9395
9408
9535
9710
9736
9773
9959
9965
9999
10008
10018
10030
10058
10059
10061
10124
10172
10211
10313
10335
10498
10514
10637
10642
10737
10753
10786
10814
10852
10929
10937
10939
10943
10956
11070
11169
11204
11250
11294
11315
11329
11417
11425
11431
11475
11562
11588
11703
11712
11721
11733
11752
11796
11797
11798
11827
11870
11901
11915
11924
11925
11931
11933
11942
11966
12017
12025
12027
12172
12179
12204
12206
12207
12218
12326
12345
12388
12391
12404
12413
12425
12486
12518
12523
12536
12617
12636
12667
12701
12702
12748
12762
12785
12834
12884
12895
12912
12955
12963
12988
12999
13029
13096
13101
13205
13272
13279
13323
13368
13391
13482
13531
13602
13614
13631
13634
13692
13723
13742
13901
13906
14115
14169
14190
14191
14303
14317
14333
14337
14471
14488
14514
14516
14557
14565
14690
14753
14811
14829
14843
14847
14876
14938
14954
14983
15005
15073
15160
15318
15338
15342
15394
15422
15448
15449
15502
15506
15508
15512
15557
15678
15683
15697
15783
15851
15894
15941
15947
15996
16015
16021
16026
16042
16053
16073
16098
16111
16115
16126
16134
16135
16139
16146
16151
16228
16231
16282
16322
16334
16397
16519
16544
16569
16678
16695
16706
16728
16739
16773
16793
16860
16870
16955
16971
16985
17027
17116
17156
17158
17159
17186
17238
17266
17294
17307
17319
17322
17334
17339
17374
17377
17441
17455
17482
17565
17622
17673
17690
17699
17705
17723
17764
17779
17942
17950
18014
18021
18034
18127
18168
18198
18212
18335
18391
18399
18404
18422
18432
18613
18630
18657
18659
18688
18725
18760
18764
18785
18786
18799
18859
18942
18945
18973
18996
19011
19133
19135
19145
19184
19209
19212
19213
19225
19328
19350
19418
19429
19433
19439
19451
19463
19493
19508
19560
19577
19591
19602
19604
19629
19650
19678
19716
19730
19756
19787
19849
19881
19884
19898
20007
20076
20086
20181
20257
20313
20314
20337
20344
20351
20416
20466
20514
20534
20535
20537
20559
20577
20617
20630
20705
20711
20749
20763
20766
20973
21008
21020
21040
21075
21092
21122
21167
21185
21227
21255
21264
21277
21314
21344
21353
21355
21370
21398
21405
21438
21452
21500
21530
21548
21564
21621
21716
21737
21807
21833
21866
21911
21931
21969
21970
22109
22156
22168
22197
22203
22236
22363
22449
22473
22522
22573
22581
22626
22676
22716
22750
22795
22862
22878
22889
22938
22946
22975
22976
22977
22978
23022
23032
23047
23058
23059
23060
23074
23120
23141
23150
23199
23254
23416
23431
23451
23523
23620
23626
23673
23700
23739
23751
23806
23809
23810
23924
23935
23999
24001
24002
24004
24019
24070
24084
24164
24177
24182
24216
24386
24389
24393
24403
24448
24457
24463
24474
24475
24559
24627
24643
24670
24684
24699
24768
24784
24791
24800
24885
24890
24927
24955
25053
25096
25143
25163
25213
25228
25359
25372
25407
25412
25510
25524
25533
25541
25550
25768
25804
25805
25808
25826
25827
25890
25891
25898
25907
25946
25971
26018
26153
26223
26239
26253
26305
26335
26341
26368
26375
26580
26631
26674
26680
26684
26697
26706
26736
26776
26785
26792
26795
26841
26929
26953
27072
27121
27193
27214
27260
27300
27321
27343
27383
27392
27401
27404
27421
27502
27536
27544
27563
27565
27594
27635
27637
27643
27644
27684
27688
27694
27697
27718
27759
27799
27830
27847
27877
27935
27945
27949
27975
28006
28012
28155
28238
28243
28254
28310
28369
28395
28408
28412
28495
28524
28607
28752
28761
28791
28890
28945
28948
29119
29168
29201
29203
29218
29236
29259
29282
29299
29308
29374
29416
29480
29508
29513
29559
29599
29614
29621
29669
29671
29747
29805
29823
29886
30049
30078
30087
30103
30144
30177
30190
30348
30353
30362
30409
30522
30524
30531
30545
30568
30675
30684
30710
30712
30725
30766
30823
30870
30871
30993
31062
31106
31110
31111
31189
31221
31246
31364
31466
31495
31516
31526
31626
31657
31744
31780
31846
31857
31923
31932
31949
31963
31997
32148
32173
32219
32246
32294
32378
32387
32403
32472
32483
32548
32625
32636
32656
32657
32659
32912
32968
33090
33093
33144
33145
33168
33186
33230
33242
33254
33288
33375
33382
33396
33411
33428
33430
33477
33517
33550
33570
33573
33634
33655
33813
33878
33906
33929
33983
33988
33997
34021
34030
34037
34049
34050
34061
34085
34098
34157
34169
34172
34177
34191
34192
34193
34200
34271
34311
34319
34371
34395
34441
34474
34534
34587
34713
34798
34886
35042
35059
35070
35076
35096
35211
35247
35307
35363
35406
35412
35449
35538
35552
35553
35555
35580
35601
35656
35664
35681
35682
35686
35781
35837
35858
35959
36003
36004
36069
36143
36179
36238
36239
36246
36319
36371
36391
36413
36548
36552
36657
36702
36737
36788
36801
36871
36925
36995
37029
37099
37130
37136
37184
37189
37204
37275
37289
37334
37353
37409
37434
37491
37541
37542
37621
37674
37705
38017
38049
38069
38082
38140
38168
38254
38480
38534
38609
38657
38706
38770
38827
38828
38853
38855
38894
38965
38967
38978
38995
38997
39040
39045
39109
39116
39130
39189
39193
39194
39217
39260
39279
39287
39302
39360
39386
39427
39450
39463
39472
39475
39640
39652
39665
39668
39719
39791
39821
39860
40009
40098
40128
40132
40148
40156
40164
40166
40175
40221
40303
40332
40338
40360
40382
40417
40423
40424
40482
40483
40520
40574
40697
40721
40773
40845
40922
40923
40936
40942
41001
41014
41024
41025
41073
41090
41105
41138
41144
41157
41217
41227
41228
41257
41270
41279
41362
41441
41476
41486
41513
41518
41555
41593
41644
41699
41714
41716
41766
41802
41864
41987
42053
42096
42108
42189
42207
42212
42373
42389
42477
42492
42510
42527
42541
42552
42582
42606
42691
42701
42713
42794
42800
42814
42836
42867
42871
42877
42897
42908
42943
42945
42964
42965
42971
42986
42997
43001
43035
43110
43161
43174
43235
43272
43426
43500
43558
43559
43568
43584
43606
43624
43643
43665
43716
43752
43755
43762
43769
43770
43782
43785
43805
43835
43863
43864
43956
43976
44014
44042
44062
44084
44087
44095
44115
44119
44129
44465
44585
44611
44612
44625
44626
44708
44863
44943
45005
45053
45056
45070
45084
45100
45126
45143
45144
45189
45212
45274
45281
45326
45447
45448
45468
45476
45483
45487
45610
45624
45692
45947
46199
46255
46263
-1
114
115
189
273
375
499
545
659
669
670
672
689
705
956
957
985
993
1004
1041
1156
1252
1276
1382
1544
1658
1683
1706
1749
1776
1861
1862
1863
1975
2085
2185
2191
2205
2220
2247
2407
2671
2922
3127
3215
3217
3309
3430
3576
3636
3657
3677
3813
3859
3933
4091
4196
4557
4583
4588
4626
4651
4677
4757
4769
4815
4828
4835
4844
4920
5030
5049
5056
5060
5080
5215
5231
5271
5314
5319
5361
5390
5444
5453
5492
5522
5531
5580
5591
5618
5628
5650
5733
5795
5800
5891
6041
6050
6054
6059
6070
6077
6143
6145
6149
6186
6191
6306
6327
6328
6373
6425
6470
6479
6483
6679
6695
6727
6732
6829
6899
6920
6942
7206
7267
7289
7355
7471
7690
7694
7775
7792
7831
7841
7894
8105
8141
8324
8398
8403
8530
8557
8561
8607
8620
8866
8985
9105
9147
9201
9219
9222
9314
9345
9443
9466
9485
9495
9518
9574
9608
9664
9783
9847
9948
10098
10175
10215
10261
10319
10420
10522
10618
10760
10764
10828
10901
10935
10969
11162
11177
11179
11182
11193
11221
11328
11583
11621
11725
11746
11754
11800
11810
11868
11917
11927
11964
11973
12064
12327
12331
12338
12398
12494
12542
12545
12565
12616
12677
12774
12807
12844
12940
12984
13169
13193
13220
13286
13413
13418
13423
13439
13690
13691
13704
13875
13946
13953
13963
13984
14061
14066
14097
14100
14105
14107
14325
14342
14356
14411
14504
14602
14609
14629
14747
14878
14907
14950
14997
15006
15064
15206
15219
15244
15252
15288
15372
15397
15465
15658
15716
15769
15785
15810
15854
15921
15962
15990
16007
16064
16087
16108
16285
16393
16416
16451
16453
16633
16705
16712
16731
16795
17060
17137
17143
17182
17251
17465
17483
17542
17544
17558
17812
17892
17980
18062
18170
18258
18262
18295
18315
18317
18336
18350
18402
18417
18453
18535
18583
18596
18660
18679
18747
18802
18932
18976
18983
18985
19040
19041
19104
19105
19273
19296
19310
19421
19449
19491
19588
19593
19641
19647
19707
19714
19717
19732
19747
19774
19808
19838
19850
19887
19930
19966
19990
20040
20070
20071
20108
20155
20176
20183
20188
20224
20238
20386
20432
20470
20520
20528
20579
20602
20726
20840
21044
21103
21129
21150
21155
21345
21351
21385
21713
21715
21719
21726
21746
21838
21857
21874
21954
22040
22047
22138
22320
22341
22369
22421
22428
22481
22549
22557
22639
22752
22884
22898
22913
23193
23206
23219
23273
23374
23436
23464
23484
23486
23655
23779
23883
23911
24072
24159
24310
24341
24357
24380
24402
24426
24451
24479
24575
24590
24600
24736
24834
24912
25066
25091
25094
25141
25156
25223
25247
25284
25308
25333
25358
25426
25462
25547
25640
25650
25710
25721
25728
25736
25835
26015
26138
26217
26327
26415
26516
26518
26543
26584
26622
26638
26670
26740
26797
26814
26924
26928
26932
26947
26960
27021
27023
27187
27201
27226
27235
27306
27359
27371
27406
27432
27466
27468
27511
27556
27593
27708
27735
27770
27854
27904
28000
28222
28237
28324
28326
28340
28518
28521
28655
28755
28806
28831
28860
29047
29219
29221
29243
29266
29267
29268
29350
29351
29477
29487
29679
29691
29695
29789
29916
29933
30157
30163
30164
30208
30317
30466
30624
30646
30790
30863
30952
31115
31147
31255
31315
31328
31332
31355
31397
31402
31485
31529
31554
31566
31570
31578
31690
31695
31754
31837
31902
32095
32254
32286
32371
32591
32631
32658
32697
32739
32780
32799
32845
32922
32951
32954
32960
32978
32984
33044
33102
33103
33201
33456
33499
33609
33698
33740
33880
34002
34162
34282
34507
34560
34581
34647
34655
34678
34729
34759
34826
34887
34927
34974
34992
35021
35119
35314
35343
35361
35417
35562
35679
35846
35937
36252
36260
36334
36383
36429
36433
36450
36490
36493
36608
36738
36741
36852
36875
36932
36939
36954
36975
37044
37058
37070
37216
37237
37338
37410
37480
37548
37606
37635
37661
37671
37699
37700
37759
37823
37935
37936
38310
38423
38576
38596
38629
38675
38719
38735
38763
38781
38797
38824
38883
38954
39062
39136
39154
39182
39183
39347
39365
39366
39455
39567
39692
39829
39834
39850
39854
39968
40016
40121
40226
40317
40355
40364
40389
40420
40509
40531
40545
40566
40568
40602
40646
40685
40803
40821
40867
40940
40954
40955
41031
41289
41321
41442
41470
41543
41705
41736
41780
41814
41893
41906
41979
42083
42245
42346
42398
42401
42441
42442
42520
42587
42649
42663
42684
42702
42705
42719
42720
42728
42752
42848
42915
42940
43071
43116
43136
43214
43240
43320
43401
43404
43406
43423
43483
43545
43554
43664
43669
43749
43798
43834
43960
43978
44013
44038
44130
44240
44342
44484
44491
44533
44544
44723
44844
44928
44961
45022
45044
45057
45082
45138
45315
45569
45637
45660
45701
45703
45792
45830
45882
45883
45951
45972
46216
-1
27
35
37
47
48
50
52
61
63
66
67
68
70
71
73
74
75
77
84
87
89
96
105
110
111
118
119
120
129
130
139
140
142
143
148
151
152
154
157
160
161
163
164
165
169
170
173
174
175
232
234
237
246
247
248
251
254
257
259
260
262
263
264
265
267
268
269
270
274
278
284
286
287
288
290
291
292
293
295
302
303
304
305
306
309
311
312
313
314
316
319
323
332
333
334
346
347
357
359
361
362
363
364
365
366
370
371
376
531
533
537
539
540
541
566
577
589
593
594
597
600
601
606
607
608
610
612
613
614
617
618
620
621
623
624
628
629
633
639
647
648
649
650
651
652
654
658
660
664
665
666
667
673
674
675
676
683
684
685
686
688
698
700
701
702
703
706
709
715
717
718
719
725
729
730
732
733
735
736
746
747
842
844
845
847
850
851
852
855
857
859
861
864
871
872
875
876
877
878
879
881
883
896
906
907
909
914
915
920
923
924
925
927
929
930
931
936
937
940
941
944
945
949
950
951
953
960
964
968
978
979
980
983
984
990
992
994
995
998
999
1006
1007
1011
1012
1014
1015
1016
1017
1019
1020
1021
1031
1033
1034
1036
1038
1039
1042
1043
1045
1046
1047
1048
1049
1054
1055
1056
1058
1059
1060
1061
1062
1065
1069
1070
1071
1072
1073
1074
1077
1078
1079
1081
1086
1087
1089
1090
1094
1098
1099
1100
1101
1104
1105
1106
1110
1113
1114
1203
1247
1249
1281
1377
1378
1484
1485
1492
1493
1494
1495
1496
1500
1503
1504
1506
1508
1511
1513
1517
1521
1525
1526
1528
1530
1531
1532
1538
1539
1541
1547
1548
1551
1553
1556
1557
1558
1559
1564
1565
1567
1568
1575
1576
1577
1579
1580
1581
1582
1583
1585
1586
1587
1589
1591
1592
1597
1598
1599
1601
1604
1608
1609
1611
1612
1617
1618
1623
1642
1643
1644
1646
1647
1650
1654
1655
1656
1657
1659
1660
1668
1673
1676
1702
1707
1718
1719
1720
1721
1722
1723
1724
1726
1729
1732
1734
1737
1747
1748
1751
1755
1756
1757
1758
1760
1768
1769
1770
1773
1774
1775
1784
1785
1786
1787
1788
1789
1791
1799
1800
1803
1807
1809
1812
1815
1817
1822
1828
1835
1836
1840
1841
1844
1853
1854
1855
1858
1859
1867
1869
1870
1871
1875
1876
1879
1886
1887
1891
1894
1898
1900
1901
1904
1907
1909
1910
1913
1915
1916
1920
1921
1927
1929
1930
1931
1938
1943
1948
1949
1951
1953
1956
1961
1962
1963
1964
1965
1971
1972
1973
1974
1976
1983
1984
1985
1986
1987
1989
1990
1992
1993
1994
1998
1999
2001
2105
2178
2224
2415
2416
2417
2418
2420
2421
2422
2425
2427
2431
2432
2434
2439
2440
2442
2444
2445
2446
2447
2448
2450
2451
2453
2454
2455
2456
2459
2462
2463
2466
2467
2468
2470
2471
2472
2474
2475
2476
2477
2480
2481
2482
2485
2487
2499
2507
2508
2510
2511
2515
2517
2518
2520
2523
2527
2529
2599
2657
2658
2663
2666
2668
2672
2674
2678
2679
2686
2688
2689
2690
2693
2701
2704
2707
2710
2713
2716
2722
2724
2726
2727
2728
2729
2733
2741
2742
2743
2744
2747
2748
2750
2751
2752
2755
2756
2757
2762
2887
2888
2923
2924
2925
2994
3019
3044
3047
3048
3050
3053
3054
3055
3056
3059
3060
3061
3062
3068
3070
3071
3074
3075
3078
3079
3081
3082
3084
3085
3086
3087
3088
3089
3091
3092
3094
3096
3097
3098
3099
3103
3104
3105
3107
3108
3110
3111
3113
3115
3116
3117
3118
3121
3137
3140
3141
3142
3147
3148
3149
3150
3151
3154
3155
3158
3159
3160
3163
3164
3166
3169
3170
3175
3176
3180
3183
3189
3193
3194
3197
3199
3202
3203
3205
3206
3208
3211
3213
3214
3216
3220
3221
3222
3234
3235
3238
3240
3241
3245
3248
3249
3250
3251
3252
3257
3258
3265
3267
3269
3271
3275
3276
3277
3280
3281
3282
3283
3284
3288
3294
3298
3300
3301
3305
3310
3312
3313
3316
3318
3322
3325
3327
3328
3329
3330
3334
3340
3341
3343
3347
3348
3349
3352
3354
3358
3360
3361
3363
3365
3367
3368
3369
3370
3371
3372
3374
3375
3379
3380
3385
3388
3391
3394
3397
3398
3405
3406
3408
3409
3410
3413
3414
3417
3419
3420
3423
3424
3426
3427
3428
3436
3642
3651
3652
3653
3654
3655
3660
3662
3664
3665
3666
3670
3671
3673
3675
3685
3687
3737
3797
3811
3829
3861
3907
3929
3954
3982
3985
3986
3987
3991
3993
3995
3996
3997
3999
4001
4002
4004
4007
4008
4009
4010
4011
4013
4014
4015
4016
4017
4022
4024
4026
4029
4031
4033
4036
4037
4038
4047
4051
4056
4058
4060
4065
4066
4067
4070
4073
4074
4076
4078
4080
4083
4086
4089
4099
4100
4101
4102
4105
4107
4109
4111
4115
4116
4118
4125
4126
4128
4129
4130
4131
4135
4136
4140
4141
4143
4144
4151
4154
4159
4160
4165
4166
4170
4171
4173
4174
4175
4177
4179
4180
4182
4186
4192
4195
4201
4206
4208
4209
4210
4211
4212
4213
4215
4219
4221
4224
4225
4232
4233
4234
4235
4236
4238
4239
4248
4249
4250
4273
4336
4337
4342
4346
4352
4353
4355
4356
4357
4491
4492
4496
4497
4498
4501
4502
4503
4504
4506
4507
4513
4516
4517
4521
4523
4524
4525
4526
4527
4530
4533
4534
4535
4539
4542
4543
4546
4547
4548
4549
4551
4552
4554
4559
4560
4561
4566
4567
4569
4576
4577
4578
4581
4585
4587
4589
4591
4593
4597
4599
4600
4601
4602
4604
4605
4606
4610
4611
4612
4618
4621
4623
4629
4633
4635
4636
4641
4642
4645
4647
4649
4652
4653
4654
4656
4658
4660
4661
4665
4668
4669
4670
4671
4672
4673
4675
4678
4683
4685
4687
4688
4698
4701
4704
4709
4710
4711
4712
4714
4719
4721
4723
4724
4726
4729
4730
4736
4739
4741
4742
4744
4755
4798
4853
4860
4877
4973
4975
4976
4998
5001
5006
5008
5009
5012
5013
5014
5015
5017
5018
5020
5022
5024
5025
5026
5027
5029
5034
5035
5036
5038
5039
5040
5041
5042
5044
5046
5047
5048
5053
5057
5058
5061
5062
5063
5066
5067
5068
5070
5074
5077
5079
5085
5086
5087
5091
5097
5099
5104
5120
5121
5122
5123
5125
5126
5127
5128
5130
5131
5133
5135
5138
5139
5141
5142
5148
5149
5152
5157
5159
5160
5165
5167
5170
5176
5177
5178
5179
5183
5205
5206
5209
5210
5211
5217
5218
5219
5221
5224
5225
5226
5230
5233
5235
5240
5243
5244
5245
5248
5249
5250
5252
5254
5257
5258
5261
5263
5264
5266
5267
5268
5269
5275
5280
5281
5290
5291
5296
5297
5298
5299
5300
5303
5304
5305
5307
5311
5312
5386
5389
5394
5396
5397
5398
5399
5400
5401
5403
5408
5410
5411
5412
5415
5416
5417
5421
5423
5435
5436
5443
5446
5449
5457
5458
5459
5462
5463
5466
5467
5468
5475
5476
5478
5479
5482
5483
5485
5487
5488
5493
5494
5495
5496
5497
5499
5502
5504
5506
5508
5509
5511
5512
5518
5519
5520
5527
5528
5536
5540
5541
5543
5548
5549
5551
5552
5553
5557
5564
5565
5568
5571
5575
5576
5582
5587
5590
5592
5593
5599
5602
5603
5608
5610
5612
5629
5630
5634
5639
5646
5647
5648
5651
5654
5656
5659
5660
5661
5662
5664
5666
5676
5705
5708
5710
5712
5715
5718
5720
5721
5728
5730
5731
5744
5745
5747
5748
5749
5751
5752
5754
5763
5764
5768
5771
5773
5774
5775
5777
5779
5782
5786
5788
5789
5790
5796
5797
5799
5801
5803
5804
5805
5806
5810
5811
5812
5813
5815
5816
5818
5830
5870
5872
5878
5884
5885
5889
5890
5896
5897
5898
5899
5904
5905
5908
5909
5910
5911
5916
5917
5919
5925
5927
5930
5935
5937
5942
5945
5947
5948
5956
5959
5960
5961
5965
5966
5967
5969
5970
5971
5972
5975
6022
6024
6025
6026
6028
6029
6030
6031
6032
6035
6044
6065
6082
6087
6088
6093
6094
6095
6098
6099
6101
6109
6110
6111
6114
6115
6118
6119
6120
6122
6127
6128
6129
6132
6134
6136
6137
6138
6139
6140
6141
6142
6144
6146
6147
6148
6152
6156
6158
6160
6161
6168
6169
6170
6171
6177
6178
6180
6189
6190
6194
6196
6197
6198
6199
6200
6203
6205
6206
6207
6208
6209
6217
6219
6224
6232
6241
6242
6244
6248
6251
6256
6257
6259
6260
6261
6262
6263
6264
6265
6269
6286
6288
6289
6291
6395
6398
6399
6400
6401
6403
6408
6409
6410
6411
6417
6420
6422
6428
6431
6432
6438
6439
6440
6442
6446
6447
6451
6452
6453
6454
6455
6461
6462
6463
6465
6466
6472
6474
6475
6477
6482
6486
6487
6491
6493
6500
6501
6503
6504
6505
6507
6508
6509
6512
6516
6517
6518
6519
6521
6523
6524
6528
6529
6530
6531
6536
6540
6545
6553
6554
6588
6623
6632
6635
6636
6637
6638
6642
6644
6645
6647
6648
6649
6650
6651
6652
6654
6657
6660
6665
6666
6667
6668
6670
6676
6678
6681
6682
6685
6687
6696
6698
6699
6700
6710
6713
6714
6715
6716
6717
6718
6721
6723
6724
6888
6889
6890
6891
6892
6893
6895
6896
6898
6902
6905
6909
6911
6922
6923
6927
6930
6932
6935
6936
6940
6941
6947
6948
6949
6950
6952
6957
6959
6960
6963
6965
6973
6975
6979
6985
6988
6989
6991
6992
6996
6998
7003
7004
7006
7007
7010
7013
7014
7015
7020
7023
7025
7030
7032
7036
7056
7076
7141
7142
7143
7194
7195
7197
7199
7204
7205
7208
7209
7213
7216
7218
7220
7231
7233
7234
7235
7242
7248
7251
7265
7266
7271
7275
7276
7278
7280
7283
7288
7291
7292
7293
7298
7302
7304
7305
7306
7307
7309
7312
7315
7316
7320
7322
7332
7336
7339
7345
7346
7347
7356
7359
7361
7365
7370
7371
7456
7555
7556
7557
7558
7559
7560
7564
7565
7572
7574
7575
7576
7577
7582
7583
7584
7585
7586
7589
7590
7591
7592
7595
7596
7600
7601
7602
7603
7605
7610
7616
7618
7625
7626
7627
7629
7634
7639
7641
7643
7644
7645
7647
7649
7652
7657
7658
7660
7662
7663
7664
7668
7670
7673
7674
7676
7677
7678
7679
7680
7683
7684
7686
7696
7697
7699
7703
7704
7705
7706
7709
7711
7712
7713
7716
7717
7720
7728
7729
7736
7737
7738
7739
7741
7742
7744
7747
7748
7749
7750
7751
7752
7753
7754
7760
7761
7765
7768
7769
7773
7774
7778
7780
7783
7784
7785
7789
7790
7793
7794
7795
7801
7804
7806
7810
7812
7813
7814
7816
7821
7822
7824
7825
7828
7829
7832
7944
7999
8283
8284
8285
8287
8289
8294
8296
8301
8302
8303
8304
8305
8306
8307
8310
8312
8326
8330
8332
8340
8346
8349
8352
8357
8358
8359
8364
8365
8370
8371
8375
8376
8377
8378
8381
8384
8387
8389
8395
8396
8400
8405
8409
8410
8411
8412
8419
8424
8428
8436
8437
8438
8440
8443
8445
8447
8457
8458
8463
8468
8469
8470
8471
8473
8478
8519
8526
8529
8531
8532
8536
8537
8541
8542
8547
8548
8549
8550
8551
8552
8553
8554
8555
8556
8559
8560
8564
8566
8567
8571
8572
8574
8577
8579
8581
8584
8586
8591
8592
8597
8599
8600
8601
8602
8605
8613
8614
8616
8617
8618
8621
8622
8628
8631
8637
8639
8641
8642
8644
8648
8650
8651
8652
8653
8654
8655
8659
8660
8663
8667
8668
8670
8676
8678
8687
8723
8726
8727
8728
8833
8903
8958
8969
8971
8972
8977
8979
8982
8983
8989
8990
8991
8993
8996
8997
8998
9001
9010
9011
9023
9026
9028
9030
9031
9033
9038
9039
9040
9042
9043
9045
9046
9047
9048
9050
9053
9056
9057
9059
9060
9061
9064
9066
9067
9068
9069
9072
9073
9074
9076
9077
9078
9080
9081
9082
9085
9086
9087
9088
9090
9095
9096
9102
9104
9106
9107
9109
9116
9117
9120
9123
9125
9127
9128
9130
9132
9133
9134
9141
9146
9152
9153
9155
9157
9158
9159
9167
9168
9169
9170
9172
9175
9179
9181
9182
9184
9188
9193
9194
9195
9198
9199
9203
9205
9206
9209
9210
9212
9216
9220
9221
9223
9224
9226
9227
9229
9230
9233
9236
9241
9242
9247
9248
9256
9257
9260
9266
9267
9270
9272
9273
9274
9275
9276
9277
9279
9280
9282
9285
9286
9290
9291
9292
9293
9294
9295
9297
9299
9303
9305
9307
9309
9310
9311
9324
9325
9326
9328
9331
9334
9336
9338
9431
9434
9435
9437
9441
9442
9446
9447
9449
9450
9451
9455
9456
9458
9461
9462
9463
9465
9468
9469
9470
9471
9472
9478
9481
9482
9484
9486
9488
9489
9490
9493
9496
9499
9500
9503
9505
9513
9519
9520
9522
9524
9529
9530
9533
9534
9536
9537
9538
9539
9540
9541
9542
9543
9544
9545
9547
9548
9549
9550
9557
9560
9565
9566
9569
9570
9581
9582
9584
9587
9595
9597
9598
9605
9606
9607
9611
9614
9617
9618
9619
9623
9626
9628
9629
9631
9632
9633
9634
9635
9636
9640
9641
9642
9646
9647
9649
9653
9658
9659
9660
9663
9665
9671
9674
9676
9677
9679
9681
9683
9684
9685
9686
9687
9688
9691
9692
9693
9694
9695
9696
9698
9702
9707
9708
9712
9715
9718
9721
9729
9730
9764
9765
9766
9775
9776
9777
9778
9779
9780
9784
9794
9795
9796
9800
9803
9804
9805
9806
9807
9812
9814
9816
9817
9818
9819
9825
9826
9829
9832
9833
9835
9839
9840
9841
9842
9848
9853
9854
9856
9857
9862
9868
9904
9905
9908
10080
10082
10083
10088
10090
10097
10099
10103
10105
10107
10109
10110
10111
10113
10114
10116
10117
10119
10121
10122
10123
10125
10127
10128
10129
10130
10135
10136
10137
10138
10139
10141
10142
10143
10147
10148
10149
10150
10151
10152
10153
10157
10158
10161
10163
10166
10169
10176
10179
10182
10185
10187
10188
10189
10190
10192
10193
10199
10200
10201
10206
10213
10216
10220
10221
10222
10223
10224
10225
10226
10227
10229
10232
10233
10234
10235
10237
10238
10239
10240
10242
10244
10245
10248
10249
10250
10252
10254
10256
10258
10260
10262
10263
10264
10265
10266
10268
10269
10270
10273
10274
10277
10279
10280
10281
10288
10289
10291
10292
10293
10295
10296
10298
10300
10305
10306
10308
10315
10317
10318
10325
10329
10334
10336
10342
10343
10353
10359
10360
10361
10362
10364
10365
10367
10368
10374
10375
10376
10377
10378
10387
10388
10394
10396
10400
10401
10402
10405
10406
10409
10416
10417
10421
10422
10423
10424
10425
10441
10442
10445
10448
10449
10459
10460
10461
10462
10464
10469
10497
10499
10516
10517
10625
10626
10635
10690
10694
10752
10831
10832
10837
10838
10839
10840
10841
10842
10845
10849
10851
10856
10857
10859
10860
10861
10862
10867
10874
10875
10878
10882
10887
10888
10889
10890
10891
10892
10894
10895
10896
10899
10900
10910
10916
10917
10920
10923
10924
10930
10932
10934
10940
10944
10949
10951
10952
10959
10961
10962
10968
10976
11078
11144
11148
11152
11153
11167
11173
11174
11175
11178
11184
11185
11186
11188
11189
11190
11195
11196
11199
11202
11203
11209
11211
11213
11214
11215
11220
11224
11230
11237
11238
11239
11240
11241
11248
11251
11252
11254
11259
11263
11264
11274
11278
11282
11283
11285
11288
11289
11291
11292
11302
11306
11307
11308
11310
11312
11313
11314
11317
11321
11322
11323
11325
11327
11330
11336
11337
11339
11341
11342
11343
11344
11347
11348
11351
11355
11356
11357
11358
11360
11361
11362
11364
11369
11370
11374
11375
11376
11377
11378
11379
11380
11382
11384
11385
11389
11412
11505
11584
11595
11596
11597
11601
11604
11605
11607
11609
11610
11614
11615
11617
11620
11623
11624
11625
11628
11629
11632
11636
11637
11641
11643
11646
11648
11649
11655
11656
11657
11658
11659
11660
11663
11666
11667
11668
11672
11673
11674
11677
11678
11679
11680
11682
11684
11687
11690
11691
11694
11695
11697
11722
11724
11729
11731
11734
11735
11736
11738
11739
11740
11741
11747
11748
11749
11750
11751
11753
11755
11756
11782
11783
11784
11785
11786
11788
11789
11792
11793
11794
11795
11801
11805
11806
11807
11811
11814
11822
11823
11834
11837
11838
11839
11842
11843
11844
11847
11850
11853
11858
11861
11864
11869
11876
11878
11884
11885
11887
11888
11889
11891
11892
11897
11898
11899
11900
11903
11911
11913
11918
11919
11921
11926
11928
11929
11930
11945
11947
11950
11953
11954
11956
11960
11962
11963
11965
11968
11969
11970
11976
11977
11978
11980
12038
12043
12044
12047
12079
12146
12162
12163
12165
12167
12168
12171
12173
12174
12176
12183
12187
12188
12189
12200
12201
12202
12203
12236
12275
12288
12322
12325
12328
12329
12335
12336
12341
12349
12356
12358
12360
12361
12364
12365
12368
12421
12422
12423
12424
12427
12428
12429
12430
12433
12434
12435
12436
12437
12442
12521
12524
12528
12529
12530
12531
12532
12533
12534
12541
12543
12548
12550
12552
12553
12556
12558
12559
12560
12569
12570
12572
12573
12575
12576
12579
12581
12582
12587
12590
12591
12595
12597
12599
12600
12605
12606
12607
12608
12609
12614
12615
12618
12619
12620
12622
12623
12624
12625
12627
12629
12631
12632
12633
12634
12641
12644
12645
12647
12649
12653
12655
12657
12659
12660
12661
12663
12665
12674
12675
12680
12682
12684
12685
12686
12687
12688
12693
12695
12696
12707
12708
12709
12710
12711
12715
12716
12718
12726
12729
12730
12732
12733
12734
12739
12740
12742
12743
12744
12745
12747
12757
12758
12763
12766
12767
12770
12772
12773
12775
12776
12783
12791
12792
12793
12796
12797
12798
12799
12801
12804
12805
12806
12810
12811
12812
12813
12814
12815
12820
12821
12822
12823
12824
12829
12830
12831
12835
12839
12841
12842
12846
12847
12855
12856
12861
12870
12871
12880
12881
12883
12885
12886
12887
12888
12889
12891
12892
12893
12894
12896
12941
12983
12989
12991
12992
12995
13005
13006
13007
13008
13010
13011
13012
13013
13014
13019
13021
13022
13030
13032
13040
13041
13042
13043
13045
13046
13049
13051
13052
13054
13058
13061
13064
13067
13069
13070
13071
13077
13078
13082
13083
13088
13089
13095
13145
13146
13148
13151
13152
13156
13157
13158
13159
13172
13173
13176
13177
13178
13180
13182
13185
13187
13189
13192
13195
13199
13201
13202
13207
13209
13210
13211
13212
13213
13214
13217
13218
13223
13225
13226
13229
13230
13232
13238
13240
13247
13251
13252
13253
13254
13255
13266
13267
13268
13269
13270
13271
13273
13277
13281
13287
13292
13293
13294
13297
13298
13308
13314
13317
13326
13327
13328
13329
13334
13335
13336
13337
13338
13345
13346
13348
13349
13352
13354
13357
13362
13363
13364
13366
13367
13369
13370
13373
13374
13382
13384
13386
13395
13396
13397
13402
13403
13410
13411
13412
13415
13416
13419
13438
13443
13444
13448
13450
13451
13457
13460
13468
13469
13481
13483
13484
13485
13488
13489
13490
13491
13493
13494
13495
13499
13500
13507
13508
13509
13518
13520
13521
13522
13523
13524
13525
13528
13529
13530
13532
13534
13540
13541
13542
13543
13544
13545
13546
13547
13548
13550
13553
13556
13557
13558
13559
13562
13567
13568
13572
13575
13576
13577
13579
13580
13584
13585
13586
13587
13588
13589
13590
13591
13592
13593
13597
13598
13600
13603
13615
13617
13618
13619
13620
13622
13623
13626
13627
13629
13630
13633
13638
13639
13645
13648
13650
13654
13656
13658
13659
13661
13663
13664
13667
13669
13672
13673
13678
13679
13680
13688
13697
13699
13700
13701
13702
13703
13705
13713
13724
13807
13836
13842
13844
13846
13847
13850
13851
13853
13857
13861
13865
13869
13872
13873
13877
13878
13880
13889
13890
13891
13892
13893
13896
13897
13898
13902
13903
13905
13909
13910
13911
13913
13915
13916
13919
13922
13923
13924
13925
13926
13927
13931
13933
13934
13935
13940
13941
13942
13944
13947
13949
13950
13951
13957
13959
13962
13964
13966
13968
13969
13970
13971
13974
13975
13976
13977
13978
13979
13980
13986
13988
13989
13992
13996
13997
13998
14002
14004
14011
14012
14013
14018
14019
14022
14023
14025
14029
14030
14031
14036
14038
14043
14052
14054
14056
14057
14060
14068
14077
14078
14079
14081
14086
14089
14099
14102
14104
14106
14110
14112
14113
14116
14118
14119
14121
14122
14124
14125
14130
14131
14136
14146
14147
14148
14156
14161
14163
14168
14173
14174
14175
14177
14181
14183
14184
14185
14186
14187
14188
14189
14192
14194
14195
14196
14197
14198
14208
14209
14210
14211
14213
14214
14216
14217
14220
14221
14222
14226
14229
14230
14232
14238
14239
14242
14250
14252
14263
14266
14267
14268
14269
14270
14271
14275
14277
14278
14279
14282
14283
14284
14285
14286
14287
14288
14289
14290
14292
14293
14294
14296
14297
14298
14300
14301
14306
14307
14308
14309
14316
14321
14322
14323
14326
14330
14331
14332
14334
14335
14338
14346
14349
14351
14353
14354
14355
14357
14358
14359
14361
14362
14364
14366
14367
14368
14371
14372
14374
14375
14377
14378
14380
14382
14385
14387
14412
14419
14420
14421
14423
14425
14426
14428
14429
14431
14437
14444
14445
14494
14603
14613
14618
14622
14623
14624
14625
14628
14631
14633
14635
14636
14637
14638
14640
14641
14642
14646
14648
14650
14651
14654
14657
14658
14661
14662
14663
14664
14665
14666
14667
14668
14669
14670
14675
14679
14680
14681
14682
14685
14686
14687
14689
14691
14692
14693
14694
14695
14697
14700
14701
14705
14707
14708
14709
14710
14711
14764
14848
14853
14855
14863
14864
14865
14866
14867
14868
14873
14874
14880
14881
14885
14886
14888
14889
14890
14891
14892
14893
14894
14895
14896
14905
14909
15021
15036
15041
15043
15046
15048
15054
15058
15059
15060
15065
15066
15067
15068
15070
15093
15096
15097
15098
15099
15100
15101
15102
15103
15108
15112
15117
15118
15119
15125
15132
15137
15151
15152
15163
15164
15165
15169
15170
15172
15173
15183
15207
15208
15210
15211
15213
15214
15215
15229
15233
15234
15235
15239
15247
15248
15376
15386
15399
15400
15402
15410
15411
15416
15418
15420
15421
15423
15426
15427
15431
15432
15434
15435
15438
15440
15441
15446
15447
15452
15466
15468
15469
15473
15474
15476
15477
15483
15484
15486
15487
15488
15489
15492
15496
15500
15501
15509
15510
15511
15516
15519
15522
15524
15525
15530
15532
15534
15535
15537
15538
15542
15543
15546
15548
15551
15555
15556
15560
15561
15566
15570
15571
15573
15575
15576
15577
15584
15586
15587
15588
15590
15591
15592
15595
15601
15602
15609
15611
15612
15613
15614
15617
15618
15619
15623
15624
15625
15627
15629
15631
15632
15633
15637
15640
15649
15652
15656
15657
15659
15662
15664
15666
15669
15670
15673
15675
15676
15679
15681
15684
15685
15690
15695
15701
15704
15708
15709
15710
15711
15713
15714
15715
15718
15722
15723
15724
15725
15728
15729
15730
15736
15738
15739
15740
15741
15742
15743
15744
15745
15746
15747
15748
15752
15758
15762
15763
15764
15765
15767
15768
15774
15775
15778
15787
15836
15841
15842
15843
15846
15847
15848
15856
15859
15864
15865
15869
15871
15877
15878
15879
15880
15883
15884
15885
15897
15898
15899
15906
15909
15911
15914
16020
16117
16118
16122
16149
16156
16157
16159
16160
16162
16168
16169
16170
16171
16172
16173
16174
16175
16176
16177
16179
16180
16181
16182
16188
16193
16196
16197
16198
16199
16200
16201
16202
16203
16429
16436
16439
16440
16447
16449
16452
16455
16458
16460
16464
16468
16469
16471
16474
16476
16484
16485
16490
16493
16498
16499
16500
16502
16503
16509
16628
16686
16735
16898
16995
16996
16998
17001
17005
17007
17008
17010
17011
17013
17014
17016
17018
17019
17022
17023
17024
17025
17026
17028
17030
17032
17044
17046
17047
17051
17053
17056
17057
17059
17061
17062
17064
17068
17069
17120
17314
17357
17358
17359
17361
17363
17366
17370
17371
17376
17378
17380
17382
17384
17385
17389
17393
17394
17395
17396
17398
17402
17403
17414
17417
17418
17420
17421
17423
17424
17425
17426
17427
17437
17440
17442
17446
17448
17449
17450
17454
17460
17463
17464
17468
17469
17470
17471
17472
17474
17476
17478
17484
17485
17486
17487
17488
17491
17492
17498
17500
17503
17504
17506
17507
17509
17510
17512
17514
17515
17516
17517
17518
17522
17526
17528
17529
17532
17533
17534
17538
17539
17541
17545
17546
17547
17552
17554
17559
17560
17569
17572
17573
17574
17575
17576
17579
17585
17588
17589
17595
17598
17600
17602
17603
17605
17608
17611
17612
17614
17615
17619
17620
17629
17630
17631
17636
17637
17640
17674
17675
17811
17813
17814
17815
17864
17865
17868
17869
17877
17879
17881
17883
17884
17885
17889
17890
17893
17898
17901
17902
17903
17904
17906
17907
17908
17909
17914
17916
17918
17919
17923
17925
17926
17927
17933
17934
17937
17939
17940
17943
17944
17945
17946
17948
17949
17951
17954
17956
17962
17963
17964
17965
17969
17972
17974
17975
17976
17977
17984
17985
17986
17988
17989
17991
17993
17994
17997
18000
18001
18003
18008
18010
18011
18012
18015
18019
18023
18024
18029
18030
18035
18036
18037
18039
18040
18042
18043
18044
18045
18046
18047
18048
18049
18051
18055
18060
18064
18068
18071
18074
18075
18077
18081
18082
18083
18084
18089
18092
18093
18094
18095
18098
18099
18103
18105
18107
18108
18109
18110
18113
18114
18117
18118
18120
18121
18122
18129
18130
18132
18135
18140
18142
18143
18144
18145
18146
18148
18149
18150
18151
18161
18169
18172
18174
18182
18183
18188
18191
18193
18194
18195
18197
18204
18205
18206
18209
18213
18216
18217
18220
18223
18224
18227
18228
18230
18232
18233
18237
18238
18239
18242
18243
18246
18247
18248
18249
18266
18267
18279
18280
18281
18284
18286
18287
18288
18297
18300
18301
18303
18304
18305
18306
18310
18311
18313
18314
18318
18321
18323
18327
18328
18329
18341
18342
18343
18344
18351
18355
18356
18357
18359
18361
18362
18363
18364
18365
18368
18369
18370
18371
18374
18375
18390
18392
18393
18395
18397
18398
18405
18409
18411
18413
18414
18415
18416
18420
18423
18425
18433
18435
18436
18437
18441
18442
18457
18458
18460
18462
18463
18465
18467
18468
18481
18482
18486
18487
18488
18489
18490
18491
18492
18495
18497
18498
18499
18503
18504
18511
18512
18519
18521
18522
18524
18525
18528
18531
18532
18533
18534
18537
18539
18540
18541
18542
18545
18546
18548
18549
18552
18557
18558
18563
18564
18566
18568
18569
18571
18573
18577
18578
18579
18581
18584
18588
18589
18590
18591
18592
18600
18602
18604
18605
18607
18611
18612
18615
18616
18617
18618
18619
18620
18624
18664
18665
18666
18667
18668
18669
18670
18671
18674
18675
18676
18677
18680
18682
18686
18767
18779
18852
18883
18890
18891
18897
18898
18900
18901
18902
18906
18907
18908
18918
18965
18966
18968
18969
18971
18974
18977
18980
18982
18984
18987
18989
18990
18991
18993
18997
18998
19004
19006
19007
19010
19017
19018
19020
19021
19022
19024
19026
19034
19038
19039
19048
19049
19051
19054
19055
19056
19058
19063
19066
19072
19073
19076
19077
19078
19079
19080
19081
19082
19083
19086
19087
19092
19093
19094
19095
19097
19098
19102
19106
19107
19108
19109
19110
19113
19116
19134
19136
19137
19140
19141
19142
19251
19254
19267
19268
19269
19271
19272
19278
19426
19428
19430
19434
19441
19442
19448
19450
19453
19454
19462
19464
19465
19470
19471
19472
19473
19478
19479
19480
19485
19488
19494
19499
19500
19501
19509
19512
19548
19550
19551
19553
19586
19605
19645
19649
19657
19662
19663
19664
19665
19666
19667
19668
19670
19672
19674
19680
19681
19682
19684
19686
19687
19688
19692
19694
19695
19698
19700
19701
19702
19703
19709
19710
19711
19713
19718
19721
19724
19725
19726
19727
19736
19738
19740
19744
19750
19751
19752
19754
19755
19758
19759
19760
19761
19764
19766
19767
19768
19777
19778
19780
19781
19784
19786
19788
19794
19795
19797
19801
19802
19803
19807
19809
19810
19811
19812
19814
19815
19816
19819
19825
19826
19830
19833
19835
19836
19839
19840
19842
19845
19847
19852
19853
19855
19857
19858
19859
19862
19863
19864
19865
19867
19873
19877
19878
19883
19960
19967
19971
19974
19975
19977
19978
19980
19983
19991
19992
19993
19994
19997
19998
20001
20002
20004
20006
20012
20043
20098
20101
20110
20113
20117
20118
20123
20128
20129
20132
20133
20135
20137
20141
20142
20143
20145
20148
20151
20157
20158
20159
20160
20161
20162
20165
20166
20167
20168
20169
20170
20171
20173
20174
20175
20177
20193
20197
20200
20201
20206
20207
20208
20209
20210
20211
20213
20215
20218
20219
20221
20222
20225
20226
20228
20229
20231
20232
20240
20241
20244
20245
20247
20250
20252
20253
20255
20260
20261
20264
20265
20267
20269
20271
20272
20274
20286
20288
20289
20295
20300
20301
20302
20303
20305
20306
20311
20312
20317
20318
20319
20320
20323
20324
20325
20327
20328
20329
20330
20333
20334
20336
20342
20346
20347
20350
20353
20360
20365
20366
20370
20371
20372
20373
20374
20380
20390
20399
20400
20458
20533
20536
20538
20546
20547
20549
20567
20569
20570
20571
20572
20575
20576
20580
20581
20583
20584
20585
20587
20588
20589
20590
20591
20592
20598
20601
20604
20605
20606
20608
20609
20612
20613
20615
20618
20619
20625
20626
20627
20631
20633
20634
20635
20638
20643
20644
20646
20649
20652
20653
20654
20657
20658
20659
20661
20662
20663
20664
20666
20667
20668
20731
20742
20743
20744
20745
20750
20752
20753
20754
20761
20836
20838
20839
20842
20843
20846
20850
20851
20853
20854
20944
21014
21019
21021
21022
21026
21027
21028
21029
21031
21032
21033
21037
21039
21053
21055
21056
21057
21059
21060
21061
21068
21069
21070
21071
21073
21074
21076
21077
21078
21079
21081
21082
21083
21091
21095
21096
21097
21098
21102
21104
21105
21106
21107
21109
21110
21116
21118
21119
21120
21121
21123
21124
21125
21127
21130
21131
21132
21133
21134
21135
21136
21139
21144
21147
21148
21149
21152
21153
21158
21160
21170
21171
21174
21179
21181
21182
21183
21184
21187
21188
21190
21191
21193
21194
21195
21196
21199
21200
21201
21202
21205
21206
21207
21208
21209
21211
21212
21214
21215
21216
21217
21219
21221
21223
21230
21235
21237
21239
21240
21241
21243
21245
21246
21247
21250
21256
21258
21266
21267
21268
21276
21278
21280
21284
21285
21289
21290
21291
21293
21294
21295
21296
21297
21503
21571
21623
21624
21653
21654
21657
21658
21659
21660
21662
21664
21665
21666
21669
21674
21675
21677
21680
21681
21682
21685
21686
21687
21688
21691
21692
21693
21694
21697
21699
21701
21702
21705
21707
21710
21711
21717
21718
21724
21727
21730
21731
21733
21734
21735
21738
21739
21744
21747
21748
21749
21753
21754
21757
21761
21766
21768
21769
21770
21771
21777
21778
21779
21780
21782
21783
21785
21786
21789
21790
21791
21792
21793
21794
21795
21798
21799
21800
21803
21804
21805
21806
21811
21816
21817
21821
21822
21823
21830
21831
21839
21840
21844
21849
21856
21865
21872
21875
21876
21877
21880
21881
21885
21887
21890
21894
21898
21900
21907
21908
21909
21910
21913
21914
21915
21916
21917
21918
21919
21922
21924
21926
21929
21937
21938
21942
21946
21956
21957
21958
21959
21965
21967
21972
21974
21975
21976
21977
21978
21982
21983
21985
21986
21987
21988
21991
21992
21993
21995
21998
22010
22011
22012
22013
22014
22015
22016
22017
22018
22021
22023
22024
22025
22026
22034
22036
22037
22038
22043
22045
22048
22049
22050
22051
22052
22053
22054
22056
22058
22059
22061
22062
22063
22072
22073
22079
22082
22086
22091
22092
22093
22095
22096
22097
22098
22099
22102
22108
22149
22291
22292
22293
22295
22299
22301
22305
22306
22307
22308
22311
22312
22325
22328
22330
22331
22334
22335
22336
22343
22344
22348
22349
22351
22354
22358
22359
22360
22361
22362
22367
22368
22372
22374
22377
22381
22386
22388
22392
22395
22396
22397
22398
22400
22401
22405
22406
22407
22410
22412
22418
22419
22420
22423
22424
22426
22427
22429
22430
22432
22436
22442
22447
22448
22453
22456
22457
22460
22465
22467
22468
22501
22502
22503
22506
22512
22514
22516
22523
22524
22528
22529
22531
22534
22535
22537
22539
22540
22542
22545
22550
22556
22559
22560
22562
22563
22564
22566
22567
22570
22576
22582
22584
22585
22588
22589
22590
22592
22596
22598
22603
22609
22610
22611
22612
22617
22618
22622
22627
22628
22630
22631
22632
22635
22636
22643
22644
22646
22654
22655
22656
22659
22660
22661
22662
22664
22665
22669
22670
22673
22675
22681
22682
22685
22687
22688
22689
22696
22697
22702
22703
22706
22710
22712
22713
22715
22718
22719
22720
22721
22723
22850
22851
22852
22856
22858
22859
22860
22864
22865
22867
22868
22869
22872
22874
22875
22876
22877
22879
22880
22883
22887
22888
22895
22896
22897
22899
22902
22903
22904
22905
22973
23049
23050
23053
23149
23164
23165
23166
23218
23220
23223
23224
23225
23230
23231
23234
23247
23248
23249
23250
23253
23257
23258
23259
23262
23264
23266
23267
23268
23270
23272
23275
23279
23284
23285
23289
23290
23298
23305
23306
23308
23309
23310
23311
23312
23328
23329
23330
23332
23333
23334
23335
23336
23339
23342
23343
23344
23347
23353
23356
23358
23359
23363
23367
23376
23377
23378
23379
23380
23384
23386
23387
23388
23391
23394
23395
23398
23408
23410
23412
23424
23426
23427
23428
23434
23439
23465
23482
23488
23489
23491
23492
23493
23494
23495
23496
23497
23498
23499
23500
23501
23502
23507
23511
23513
23515
23516
23519
23520
23522
23524
23525
23528
23529
23532
23533
23534
23535
23537
23539
23541
23543
23547
23551
23557
23558
23560
23561
23563
23567
23571
23576
23578
23580
23585
23589
23590
23591
23594
23598
23601
23602
23605
23606
23608
23609
23610
23611
23613
23615
23616
23622
23624
23625
23629
23630
23632
23635
23637
23639
23640
23641
23643
23645
23648
23651
23652
23654
23657
23658
23659
23663
23667
23668
23675
23679
23680
23681
23682
23683
23684
23685
23686
23687
23688
23690
23691
23694
23695
23697
23699
23701
23703
23707
23715
23717
23718
23719
23722
23753
23864
23868
23872
23876
23877
23897
23906
24053
24063
24082
24105
24124
24125
24127
24128
24130
24132
24133
24134
24135
24136
24137
24138
24139
24140
24141
24143
24144
24147
24148
24149
24150
24151
24152
24153
24167
24168
24170
24172
24173
24174
24180
24184
24185
24189
24190
24191
24192
24194
24199
24200
24205
24210
24214
24219
24221
24222
24225
24227
24228
24229
24231
24233
24234
24239
24241
24243
24247
24256
24258
24259
24262
24263
24267
24268
24269
24271
24274
24275
24277
24278
24283
24287
24289
24290
24291
24294
24298
24302
24307
24309
24312
24313
24314
24320
24321
24322
24325
24326
24327
24328
24329
24330
24331
24332
24333
24342
24344
24345
24349
24351
24352
24355
24358
24362
24366
24367
24369
24371
24372
24373
24377
24382
24383
24387
24388
24392
24400
24401
24405
24410
24414
24416
24417
24418
24422
24424
24425
24428
24430
24436
24440
24531
24532
24534
24535
24536
24537
24538
24543
24546
24548
24552
24554
24556
24557
24560
24563
24565
24566
24567
24568
24572
24577
24579
24582
24585
24595
24603
24605
24615
24617
24619
24621
24622
24624
24629
24633
24638
24639
24640
24647
24648
24649
24650
24658
24660
24661
24663
24664
24668
24672
24675
24676
24677
24679
24680
24682
24683
24685
24687
24688
24689
24690
24691
24693
24694
24792
24794
24799
24802
24805
24806
24810
24812
24815
24819
24820
24821
24822
24823
24824
24825
24826
24828
24829
24830
24831
24833
24835
24837
24845
24856
24859
24861
24864
24869
24871
24952
24985
24986
24987
24990
25004
25005
25006
25009
25011
25015
25016
25017
25021
25022
25023
25026
25029
25035
25036
25039
25044
25045
25046
25047
25050
25056
25057
25059
25062
25071
25072
25074
25075
25077
25081
25083
25084
25086
25110
25125
25126
25129
25130
25132
25133
25134
25135
25136
25142
25144
25146
25151
25157
25159
25160
25166
25167
25169
25170
25173
25176
25177
25178
25181
25184
25185
25187
25190
25192
25194
25195
25196
25197
25199
25200
25202
25203
25206
25210
25214
25215
25222
25224
25230
25231
25232
25234
25238
25244
25248
25249
25251
25261
25263
25264
25265
25269
25270
25274
25275
25276
25278
25279
25280
25287
25295
25297
25298
25300
25301
25303
25306
25310
25312
25314
25315
25317
25320
25321
25322
25323
25324
25325
25326
25327
25329
25331
25335
25339
25341
25346
25347
25349
25362
25429
25434
25477
25478
25480
25482
25537
25582
25651
25652
25654
25668
25670
25678
25679
25680
25682
25684
25685
25686
25688
25691
25693
25694
25699
25702
25703
25706
25707
25711
25712
25713
25714
25715
25716
25717
25718
25719
25724
25725
25727
25729
25735
25740
25741
25745
25753
25754
25758
25761
25763
25764
25769
25770
25771
25772
25773
25775
25776
25782
25783
25788
25893
25897
25903
25904
25905
25906
25910
25918
25919
25922
25927
25928
25929
25931
25932
25934
25936
25939
25940
25941
25944
25947
25948
25950
25951
25955
25957
25958
25959
25960
25961
25962
25964
25969
25970
25973
25974
25977
25978
25979
25980
25981
25985
25986
25996
25998
26001
26002
26003
26008
26012
26020
26028
26035
26036
26037
26041
26043
26045
26046
26047
26048
26051
26053
26055
26060
26063
26064
26069
26070
26076
26077
26079
26081
26084
26087
26088
26091
26092
26093
26094
26095
26096
26099
26100
26104
26105
26111
26113
26115
26121
26122
26124
26125
26139
26142
26144
26151
26154
26155
26156
26158
26160
26162
26165
26166
26172
26173
26174
26175
26178
26181
26183
26184
26187
26188
26189
26190
26191
26194
26195
26196
26199
26201
26202
26204
26207
26210
26212
26213
26216
26218
26222
26225
26227
26228
26229
26230
26231
26233
26235
26254
26255
26256
26259
26260
26266
26269
26274
26275
26277
26280
26281
26282
26284
26285
26286
26287
26290
26293
26295
26296
26298
26299
26300
26301
26302
26303
26306
26307
26308
26310
26312
26314
26315
26316
26317
26318
26319
26320
26322
26323
26324
26328
26330
26334
26336
26343
26345
26347
26350
26351
26353
26354
26356
26357
26358
26359
26362
26363
26369
26370
26378
26381
26383
26384
26387
26388
26389
26395
26396
26397
26406
26408
26412
26413
26416
26420
26421
26422
26425
26427
26428
26429
26434
26437
26438
26439
26440
26441
26442
26451
26454
26456
26457
26459
26465
26466
26475
26476
26477
26480
26481
26482
26485
26487
26490
26492
26499
26501
26502
26503
26504
26510
26514
26515
26517
26519
26520
26522
26536
26537
26544
26549
26550
26552
26553
26554
26559
26560
26561
26563
26564
26565
26566
26567
26568
26574
26575
26578
26579
26590
26594
26595
26600
26602
26603
26606
26608
26609
26610
26611
26612
26614
26617
26618
26620
26623
26629
26630
26632
26633
26634
26635
26636
26637
26640
26675
26679
26683
26687
26692
26693
26694
26701
26707
26709
26710
26711
26712
26713
26714
26715
26717
26719
26722
26726
26734
26738
26742
26747
26794
26861
26864
26865
26866
26867
26877
26878
26879
26883
26884
26891
26893
26896
26897
26898
26900
26901
26904
26908
26910
26912
26916
26918
26919
26920
26921
27102
27103
27104
27131
27132
27134
27135
27136
27138
27139
27140
27141
27145
27146
27147
27151
27154
27156
27157
27158
27159
27160
27161
27162
27164
27166
27168
27172
27176
27177
27178
27179
27183
27188
27189
27191
27192
27195
27198
27202
27206
27210
27213
27215
27217
27219
27222
27223
27224
27225
27227
27230
27232
27233
27234
27236
27238
27241
27242
27246
27247
27248
27249
27250
27251
27252
27254
27255
27258
27264
27265
27266
27267
27269
27272
27274
27280
27285
27294
27298
27302
27354
27363
27366
27367
27368
27385
27386
27387
27391
27393
27394
27396
27398
27399
27400
27405
27409
27411
27412
27413
27414
27415
27416
27417
27419
27420
27424
27425
27426
27435
27436
27445
27448
27449
27450
27453
27455
27456
27458
27461
27462
27465
27467
27476
27478
27479
27481
27482
27483
27484
27488
27489
27490
27493
27497
27500
27501
27504
27505
27509
27510
27513
27516
27518
27523
27525
27527
27531
27532
27533
27535
27537
27538
27539
27540
27545
27558
27559
27560
27561
27562
27571
27574
27577
27578
27579
27581
27583
27585
27586
27587
27590
27597
27598
27599
27600
27605
27607
27610
27611
27612
27613
27616
27617
27682
27725
27726
27728
27732
27733
27741
27743
27744
27746
27747
27751
27754
27758
27762
27764
27765
27767
27769
27774
27778
27779
27782
27785
27786
27787
27790
27792
27793
27796
27797
27804
27807
27808
27813
27815
27817
27824
27835
27840
27841
27846
27849
27853
27861
27863
27864
27868
27870
27871
27880
27883
27888
27889
27891
27892
27893
27898
27900
27903
27909
27911
27912
27914
27915
27916
27917
27918
27925
27926
27927
27938
27942
27944
27947
27948
27950
27951
27960
27968
27970
27971
27972
27973
27979
28053
28071
28110
28167
28168
28234
28239
28240
28242
28283
28290
28328
28329
28330
28332
28333
28339
28341
28344
28349
28351
28354
28357
28358
28361
28368
28372
28373
28374
28375
28376
28378
28379
28381
28382
28384
28386
28387
28389
28391
28393
28458
28519
28533
28537
28538
28540
28541
28543
28544
28545
28547
28548
28550
28556
28560
28562
28567
28569
28571
28574
28576
28580
28581
28582
28585
28588
28589
28590
28592
28629
28718
28719
28724
28726
28727
28733
28734
28735
28819
28820
28823
28824
28825
28826
28827
28828
28829
28832
28833
28837
28839
28843
28844
28846
28847
28852
28854
28857
28863
28869
28871
28873
28874
28875
28876
28878
28879
28880
28882
28883
28885
28889
28893
28894
28895
28898
28909
28937
28938
28939
28940
28941
28947
28949
28950
28952
28958
28960
28965
28969
28971
28975
28978
28979
28983
28986
28988
28990
28991
28994
28995
28996
28997
29000
29001
29003
29008
29009
29010
29011
29013
29018
29020
29021
29022
29023
29026
29027
29028
29030
29032
29045
29062
29066
29067
29072
29080
29081
29083
29084
29085
29089
29091
29092
29094
29096
29097
29098
29099
29100
29101
29102
29103
29104
29106
29108
29110
29113
29114
29115
29117
29120
29121
29122
29124
29127
29146
29270
29420
29430
29441
29454
29455
29456
29457
29458
29460
29461
29462
29465
29467
29468
29471
29472
29474
29475
29489
29492
29494
29521
29605
29658
29677
29680
29682
29684
29685
29694
29696
29697
29698
29699
29701
29703
29704
29707
29709
29710
29711
29712
29713
29714
29715
29716
29719
29720
29722
29723
29724
29725
29726
29727
29731
29734
29735
29738
29739
29742
29745
29746
29753
29756
29758
29759
29761
29762
29763
29765
29767
29768
29769
29770
29774
29775
29778
29782
29785
29788
29790
29791
29792
29793
29799
29807
29809
29810
29811
29812
29815
29818
29819
29820
29821
29825
29827
29829
29830
29831
29839
29840
29841
29842
29844
29845
29847
29848
29852
29853
29856
29861
29862
29866
29867
29868
29871
29874
29875
29876
29877
29878
29879
29882
29883
29884
29889
29890
29900
29901
29902
29903
29904
29905
29906
29909
29911
29918
29921
29922
29923
29926
29927
29928
29934
29935
29936
29940
29943
29944
29946
29947
29949
29950
29953
29970
29971
29972
29973
29974
29975
29976
29977
29981
29982
29985
29986
29987
29988
29990
29991
29992
29993
29995
29996
29999
30000
30001
30002
30005
30006
30007
30013
30016
30019
30020
30052
30107
30111
30112
30113
30116
30120
30121
30123
30124
30126
30129
30130
30131
30132
30134
30135
30138
30139
30140
30141
30145
30146
30148
30152
30184
30186
30189
30197
30198
30199
30200
30202
30204
30205
30209
30210
30212
30213
30215
30225
30226
30230
30231
30232
30233
30234
30235
30238
30242
30243
30244
30245
30248
30250
30253
30256
30265
30267
30270
30273
30279
30280
30281
30282
30283
30284
30287
30288
30290
30292
30295
30296
30298
30300
30302
30307
30315
30320
30325
30326
30329
30330
30332
30333
30334
30335
30336
30337
30338
30342
30357
30365
30367
30368
30369
30378
30379
30380
30381
30382
30385
30764
30765
30773
30774
30777
30778
30782
30783
30784
30785
30788
30791
30792
30795
30796
30797
30798
30801
30805
30808
30812
30813
30814
30816
30817
30818
30826
30827
30829
30837
30838
30840
30841
30842
30843
30844
30847
30850
30851
30852
30853
30854
30855
30857
30858
30860
30864
30873
30874
30875
30877
30878
30879
30881
30883
30884
30885
30887
30888
30893
30896
30899
30901
30904
30909
30910
30911
30915
30918
30919
30920
30922
30924
30925
30926
30929
30930
30931
30936
30939
30942
30943
30944
30945
30951
30953
30958
30965
30979
30980
30985
30987
30992
30994
30995
30998
31004
31005
31006
31008
31010
31011
31014
31016
31018
31019
31021
31023
31024
31027
31030
31031
31036
31037
31038
31039
31040
31041
31043
31044
31045
31046
31047
31048
31053
31054
31057
31058
31061
31063
31065
31067
31070
31073
31077
31080
31082
31089
31093
31097
31099
31100
31101
31105
31108
31116
31119
31120
31121
31123
31128
31130
31131
31132
31134
31135
31137
31139
31140
31146
31154
31155
31156
31159
31161
31164
31169
31171
31175
31177
31187
31188
31194
31197
31198
31199
31200
31201
31203
31206
31208
31209
31214
31216
31219
31220
31222
31228
31232
31233
31236
31237
31239
31241
31249
31250
31256
31258
31262
31263
31264
31267
31268
31269
31271
31272
31274
31282
31283
31285
31286
31289
31292
31293
31294
31295
31298
31300
31302
31303
31306
31307
31309
31310
31311
31320
31321
31322
31323
31326
31327
31329
31335
31341
31342
31345
31346
31347
31350
31351
31353
31357
31360
31361
31362
31363
31366
31393
31395
31398
31416
31476
31477
31482
31483
31486
31487
31488
31489
31491
31497
31499
31501
31502
31503
31509
31517
31518
31531
31532
31533
31538
31539
31540
31542
31543
31544
31545
31548
31549
31550
31551
31552
31557
31560
31561
31563
31569
31572
31579
31582
31583
31586
31587
31588
31590
31645
31655
31664
31670
31674
31677
31680
31682
31683
31684
31689
31692
31693
31694
31699
31700
31702
31707
31712
31716
31720
31721
31722
31723
31726
31913
31918
31919
31924
31925
31926
31927
31930
31931
31935
31937
31939
31967
31976
31977
31978
31979
31983
31984
31986
31988
31989
31990
31991
31992
31994
31995
31998
31999
32000
32002
32011
32012
32013
32016
32017
32020
32024
32028
32029
32033
32034
32035
32040
32043
32044
32045
32052
32056
32059
32066
32068
32069
32071
32075
32076
32077
32078
32084
32094
32111
32116
32117
32121
32122
32126
32127
32128
32129
32132
32139
32140
32142
32143
32144
32145
32147
32152
32154
32158
32161
32165
32166
32167
32169
32171
32175
32176
32178
32180
32181
32183
32184
32186
32187
32189
32192
32195
32205
32206
32207
32209
32210
32211
32212
32218
32223
32224
32225
32226
32227
32231
32232
32240
32241
32245
32252
32253
32256
32258
32265
32269
32366
32379
32464
32544
32545
32546
32547
32587
32588
32590
32593
32606
32608
32609
32610
32613
32615
32617
32619
32632
32638
32641
32644
32646
32667
32669
32672
32674
32678
32679
32680
32681
32684
32688
32690
32696
32698
32699
32700
32701
32703
32704
32705
32707
32709
32710
32711
32713
32716
32721
32723
32724
32725
32740
32742
32743
32744
32745
32746
32747
32751
32759
32760
32761
32763
32765
32766
32767
32770
32773
32774
32775
32777
32778
32779
32784
32785
32786
32787
32789
32790
32791
32794
32808
32809
32811
32813
32815
32818
32819
32820
32825
32826
32827
32829
32830
32831
32833
32834
32835
32836
32837
32839
32840
32841
32842
32850
32851
32852
32853
32857
32858
32859
32860
32863
32864
32868
32871
32875
32876
32882
32885
32887
32888
32890
32891
32893
32902
32909
32910
32911
32913
32915
32917
32918
32921
32923
32925
32926
32928
32930
32935
32937
32938
32939
32940
32941
32945
32947
32948
32956
32957
32958
32962
32963
32965
32972
32975
32979
32980
32981
32983
32985
32986
32987
32988
32990
32992
32994
33001
33008
33009
33013
33014
33019
33024
33027
33029
33034
33035
33039
33049
33054
33056
33057
33060
33061
33066
33067
33069
33073
33074
33076
33077
33082
33084
33087
33088
33089
33092
33095
33096
33104
33110
33112
33113
33115
33119
33127
33128
33129
33130
33133
33135
33136
33137
33140
33141
33146
33147
33153
33154
33155
33156
33157
33158
33159
33161
33162
33163
33164
33165
33166
33169
33177
33179
33180
33183
33189
33190
33191
33192
33193
33194
33196
33206
33207
33209
33215
33217
33218
33222
33224
33241
33250
33251
33252
33255
33262
33267
33268
33269
33272
33273
33274
33275
33277
33280
33281
33284
33285
33289
33291
33292
33295
33299
33302
33304
33306
33310
33311
33315
33316
33317
33318
33319
33321
33322
33323
33403
33410
33414
33415
33419
33420
33422
33423
33425
33431
33432
33436
33437
33438
33439
33440
33441
33442
33448
33449
33450
33451
33454
33458
33459
33618
33624
33742
33743
33744
33745
33748
33749
33751
33761
33784
33808
33839
33873
33960
33986
34022
34045
34046
34047
34048
34057
34066
34088
34168
34247
34337
34368
34509
34511
34512
34514
34515
34516
34517
34520
34522
34524
34525
34526
34527
34528
34529
34531
34532
34538
34539
34540
34542
34544
34547
34549
34550
34551
34556
34557
34558
34562
34566
34568
34569
34571
34583
34584
34585
34588
34590
34591
34592
34594
34596
34597
34599
34600
34646
34650
34651
34652
34657
34658
34661
34664
34666
34667
34668
34669
34670
34672
34673
34680
34681
34684
34687
34688
34692
34693
34694
34697
34698
34700
34702
34705
34708
34709
34714
34715
34719
34721
34725
34726
34730
34731
34732
34733
34739
34740
34744
34746
34750
34756
34757
34758
34761
34765
34766
34768
34769
34771
34772
34773
34779
34783
34784
34790
34792
34794
34795
34796
34799
34802
34803
34804
34807
34816
34819
34820
34821
34822
34823
34825
34827
34829
34832
34842
34844
34846
34851
34852
34855
34858
34865
34868
34869
34870
34875
34876
34878
34879
34881
34882
34884
34889
34892
34895
34903
34904
34908
34911
34912
34913
34921
34922
34924
34925
34929
34930
34931
34936
34937
34938
34942
34943
34944
34945
34946
34947
34949
34956
34957
34962
34963
34964
34969
34970
34972
34976
34979
34981
34983
34986
34987
34989
34990
34991
34996
35000
35007
35008
35010
35011
35012
35013
35015
35019
35023
35024
35032
35034
35035
35045
35046
35063
35065
35071
35073
35074
35077
35078
35079
35080
35081
35082
35084
35085
35086
35087
35088
35089
35093
35097
35098
35101
35108
35109
35110
35111
35114
35115
35124
35125
35126
35129
35130
35134
35136
35138
35141
35146
35155
35163
35167
35168
35169
35173
35174
35176
35177
35181
35182
35183
35184
35189
35194
35195
35197
35198
35200
35201
35202
35205
35206
35207
35212
35221
35223
35224
35225
35226
35230
35232
35235
35236
35238
35241
35242
35243
35244
35245
35252
35253
35254
35256
35258
35260
35263
35265
35267
35268
35274
35276
35277
35278
35282
35287
35289
35292
35293
35296
35304
35309
35310
35311
35317
35318
35320
35344
35348
35349
35351
35352
35353
35354
35355
35357
35358
35359
35360
35367
35369
35372
35377
35380
35381
35382
35383
35392
35395
35397
35402
35405
35414
35423
35424
35426
35430
35433
35434
35435
35436
35438
35440
35442
35444
35446
35448
35450
35451
35452
35454
35461
35463
35464
35467
35469
35474
35475
35476
35479
35481
35482
35483
35484
35486
35488
35489
35490
35497
35501
35502
35504
35507
35508
35512
35516
35521
35522
35523
35528
35529
35530
35535
35536
35539
35541
35547
35710
35711
35712
35713
35714
35715
35716
35719
35724
35726
35729
35731
35732
35733
35741
35744
35747
35752
35753
35756
35759
35760
35761
35763
35765
35767
35768
35769
35770
35771
35773
35776
35777
35779
35782
35783
35785
35786
35787
35795
35798
35799
35801
35802
35803
35805
35807
35808
35810
35817
35819
35821
35822
35824
35825
35827
35829
35831
35834
35977
36067
36114
36115
36120
36121
36124
36127
36129
36130
36131
36135
36136
36137
36138
36140
36142
36322
36381
36387
36388
36389
36393
36394
36399
36400
36402
36403
36407
36409
36411
36416
36419
36420
36421
36422
36423
36432
36436
36438
36439
36442
36446
36448
36449
36451
36454
36456
36460
36461
36465
36466
36469
36470
36542
36543
36544
36546
36550
36553
36555
36556
36558
36559
36560
36564
36565
36567
36571
36631
36632
36633
36636
36639
36641
36642
36643
36644
36645
36646
36647
36648
36649
36650
36651
36652
36653
36660
36661
36664
36667
36668
36670
36672
36673
36674
36676
36677
36678
36682
36690
36694
36699
36700
36701
36704
36706
36707
36710
36714
36715
36730
36735
36736
36740
36742
36745
36746
36749
36751
36752
36828
36831
36834
36850
36851
36853
36855
36857
36859
36860
36861
36862
36863
36869
36876
36878
36879
36881
36891
36899
36900
36901
36902
36903
36904
36905
36907
36916
36917
36919
36920
36921
36924
36927
36928
36929
36930
36931
36935
36936
36940
36941
36942
36943
36945
36946
36948
36952
36955
36956
36957
36959
36960
36979
36980
36981
36988
36989
36992
36993
36996
36997
36998
36999
37000
37002
37005
37008
37010
37014
37015
37018
37019
37020
37023
37024
37025
37027
37028
37030
37031
37032
37039
37045
37046
37049
37050
37051
37054
37057
37059
37060
37064
37065
37067
37069
37074
37076
37078
37080
37081
37082
37083
37084
37085
37086
37087
37090
37091
37096
37097
37100
37101
37104
37105
37106
37107
37109
37110
37113
37118
37119
37120
37121
37122
37123
37124
37125
37126
37127
37128
37129
37131
37186
37310
37373
37412
37427
37431
37603
37604
37607
37610
37611
37637
37638
37639
37649
37650
37653
37657
37659
37667
37669
37672
37673
37675
37676
37680
37681
37685
37686
37688
37692
37693
37695
37696
37702
37704
37706
37709
37710
37714
37719
37720
37723
37724
37725
37726
37730
37736
37738
37744
37747
37748
37755
37756
37760
37762
37763
37765
37766
37768
37770
37773
37777
37780
37781
37782
37783
37784
37785
37786
37787
37790
37791
37793
37796
37804
37805
37806
37811
37816
37817
37819
37820
37822
37825
37826
37828
37831
37832
37833
37834
37835
37845
37846
37847
37848
37849
37850
37851
37852
37854
37858
37890
37921
37922
37924
37925
37926
37976
37977
37981
37982
37984
37988
37989
37990
37997
37998
37999
38000
38001
38004
38006
38007
38011
38012
38018
38019
38020
38021
38022
38023
38030
38032
38035
38040
38041
38042
38053
38054
38055
38056
38057
38061
38062
38063
38064
38066
38071
38073
38074
38080
38081
38083
38084
38085
38089
38090
38092
38093
38095
38096
38097
38098
38102
38109
38110
38112
38113
38114
38115
38118
38121
38127
38128
38134
38366
38367
38369
38375
38377
38381
38387
38388
38389
38390
38394
38399
38403
38404
38406
38408
38411
38413
38414
38415
38420
38427
38432
38433
38434
38441
38443
38444
38446
38448
38453
38454
38455
38456
38458
38459
38460
38461
38463
38464
38467
38470
38472
38473
38474
38475
38476
38477
38481
38482
38483
38485
38486
38487
38488
38489
38490
38491
38492
38495
38496
38497
38500
38501
38502
38505
38507
38508
38513
38514
38515
38517
38519
38522
38523
38524
38526
38528
38537
38538
38539
38542
38546
38549
38553
38554
38558
38559
38562
38564
38572
38580
38583
38584
38585
38586
38588
38592
38593
38594
38597
38600
38601
38604
38605
38606
38607
38610
38611
38612
38613
38618
38624
38627
38634
38635
38636
38637
38638
38642
38646
38650
38652
38655
38661
38663
38664
38666
38667
38670
38671
38674
38676
38677
38678
38679
38680
38681
38682
38684
38685
38687
38688
38692
38694
38695
38699
38703
38708
38712
38716
38718
38720
38726
38727
38731
38736
38738
38740
38746
38747
38748
38750
38756
38757
38771
38776
38779
38780
38783
38784
38790
38792
38795
38796
38805
38806
38808
38809
38811
38814
38815
38817
38818
38819
38820
38821
38826
38841
38846
38847
38849
38850
38856
38858
38859
38862
38863
38867
38869
38870
38871
38872
38873
38874
38875
38877
38878
38880
38881
38882
38884
38886
38888
38889
38903
38908
38909
38910
38912
38918
38919
38921
38922
38923
38928
38931
38933
38938
38940
38941
38945
38946
38948
38950
38952
38956
38957
39110
39115
39124
39125
39127
39133
39137
39139
39142
39145
39146
39149
39150
39151
39156
39181
39214
39349
39351
39353
39356
39362
39363
39364
39368
39369
39370
39373
39375
39376
39378
39379
39384
39385
39391
39399
39401
39407
39409
39410
39583
39584
39585
39586
39683
39686
39695
39696
39698
39746
39794
39796
39798
39799
39800
39801
39802
39803
39807
39808
39809
39810
39811
39812
39813
39819
39822
39835
39838
39841
39842
39844
39846
39849
39851
39852
39907
39908
39944
39945
39946
39947
39948
39949
39950
39952
39955
39959
39965
39966
39967
39969
39970
39971
39976
39977
39979
39980
39981
39982
39986
39987
39988
39990
39992
39995
40000
40001
40002
40005
40010
40015
40017
40021
40032
40033
40034
40036
40037
40038
40039
40043
40050
40052
40054
40057
40058
40059
40062
40064
40067
40070
40077
40082
40088
40090
40092
40093
40094
40095
40097
40099
40106
40107
40200
40206
40207
40208
40210
40213
40214
40216
40222
40225
40228
40232
40233
40236
40240
40241
40242
40244
40245
40248
40251
40252
40257
40258
40262
40263
40264
40265
40270
40272
40275
40276
40278
40279
40280
40281
40283
40284
40285
40287
40292
40293
40294
40295
40296
40299
40304
40308
40309
40315
40319
40324
40327
40328
40331
40340
40341
40343
40346
40351
40352
40354
40356
40362
40363
40366
40367
40368
40375
40405
40411
40421
40422
40428
40429
40430
40436
40437
40438
40439
40440
40445
40446
40449
40450
40454
40458
40464
40465
40466
40467
40469
40472
40478
40481
40484
40491
40497
40501
40502
40505
40506
40522
40524
40528
40529
40532
40533
40534
40535
40536
40539
40541
40544
40547
40548
40554
40555
40558
40562
40564
40569
40571
40572
40573
40575
40576
40577
40578
40579
40580
40584
40585
40589
40592
40595
40596
40599
40600
40603
40604
40624
40627
40628
40629
40630
40631
40632
40633
40634
40635
40636
40637
40640
40641
40642
40648
40657
40661
40662
40668
40672
40677
40678
40679
40680
40683
40686
40699
40702
40709
40710
40717
40723
40724
40726
40731
40737
40738
40744
40747
40748
40750
40751
40752
40754
40755
40757
40758
40759
40767
40774
40775
40776
40778
40779
40780
40782
40794
40795
40796
40797
40801
40804
40809
40813
40814
40818
40820
40822
40825
40829
40830
40832
40833
40834
40842
40843
40844
40846
40847
40850
40854
40855
40856
40858
40861
40862
40864
40865
40870
40871
40873
40875
40881
40884
40887
40888
40889
40890
40891
40893
40894
40895
40896
40897
40898
40903
40908
40909
40914
40926
40928
40931
40932
40933
40934
40939
40941
40944
40945
40949
40952
40953
40958
40960
40963
40965
40966
40969
40971
40973
40979
40980
40984
40986
40987
40989
40991
40992
40993
40995
40996
40998
40999
41007
41009
41015
41018
41019
41020
41027
41029
41033
41034
41038
41039
41040
41042
41043
41044
41045
41048
41049
41053
41054
41056
41057
41058
41059
41060
41061
41062
41063
41064
41065
41070
41071
41077
41079
41085
41088
41091
41093
41094
41096
41097
41100
41101
41102
41103
41104
41107
41109
41110
41111
41112
41113
41114
41116
41117
41120
41121
41122
41166
41294
41295
41311
41356
41357
41402
41404
41406
41408
41412
41415
41419
41420
41422
41425
41428
41435
41439
41453
41454
41456
41457
41458
41459
41460
41462
41467
41474
41477
41478
41479
41480
41487
41489
41493
41494
41495
41500
41503
41504
41507
41509
41516
41517
41519
41520
41522
41523
41524
41525
41526
41527
41529
41535
41536
41537
41540
41547
41550
41551
41554
41559
41560
41561
41566
41567
41571
41573
41576
41577
41583
41585
41588
41591
41592
41594
41595
41596
41600
41605
41608
41609
41611
41615
41616
41617
41618
41625
41628
41703
41706
41708
41710
41711
41713
41717
41718
41721
41723
41724
41725
41728
41730
41731
41733
41734
41737
41739
41740
41741
41744
41750
41751
41752
41753
41754
41755
41759
41761
41762
41763
41771
41772
41773
41774
41775
41776
41778
41779
41781
41785
41787
41788
41790
41801
41803
41804
41805
41807
41811
41816
41817
41818
41822
41823
41824
41825
41826
41831
41834
41835
41838
41839
41842
41845
41846
41847
41848
41850
41854
41856
41859
41863
41865
41866
41871
41872
41873
41877
41879
41880
41886
41888
41890
41895
41897
41899
41900
41902
41908
41912
41918
41919
41920
41924
41929
41930
41934
41937
41939
41940
41942
41946
41948
41949
41954
41955
41956
41957
41958
41959
41960
41961
41962
41964
41965
41969
41971
41974
41975
41976
41977
41980
41981
41982
41986
41989
41991
41994
41997
42002
42003
42004
42005
42009
42013
42014
42020
42022
42023
42027
42029
42032
42034
42035
42036
42038
42039
42040
42042
42046
42047
42049
42052
42056
42058
42059
42061
42064
42072
42074
42075
42076
42077
42078
42079
42080
42082
42084
42085
42086
42087
42088
42089
42091
42092
42094
42095
42105
42106
42107
42113
42115
42116
42118
42119
42121
42122
42123
42124
42127
42129
42131
42138
42139
42141
42144
42149
42150
42151
42153
42162
42163
42164
42165
42166
42167
42169
42170
42171
42174
42180
42182
42184
42185
42186
42190
42193
42195
42196
42199
42200
42201
42202
42203
42205
42206
42213
42217
42218
42219
42220
42221
42223
42227
42230
42233
42234
42235
42237
42238
42239
42240
42241
42242
42246
42247
42251
42252
42253
42254
42256
42257
42258
42261
42262
42263
42264
42266
42274
42275
42276
42277
42279
42281
42282
42285
42287
42288
42289
42290
42291
42292
42294
42299
42300
42302
42304
42311
42313
42314
42319
42321
42322
42323
42325
42333
42335
42340
42343
42347
42348
42351
42352
42356
42360
42361
42368
42371
42372
42374
42375
42377
42379
42386
42387
42388
42391
42392
42393
42396
42399
42400
42404
42406
42411
42412
42413
42415
42416
42427
42429
42430
42434
42435
42439
42443
42444
42445
42446
42447
42450
42452
42453
42454
42456
42461
42463
42468
42471
42472
42491
42493
42494
42497
42498
42500
42502
42503
42504
42511
42512
42513
42514
42515
42516
42518
42523
42525
42526
42528
42529
42535
42536
42577
42584
42588
42591
42593
42594
42596
42597
42599
42600
42601
42607
42613
42615
42619
42625
42629
42631
42633
42634
42635
42638
42640
42641
42642
42645
42647
42648
42650
42651
42652
42653
42654
42657
42661
42664
42665
42667
42668
42669
42670
42674
42678
42683
42689
42696
42707
42709
42710
42712
42714
42715
42716
42717
42718
42721
42722
42723
42727
42730
42747
42748
42749
42755
42756
42757
42758
42759
42760
42761
42762
42763
42766
42767
42773
42777
42778
42779
42782
42819
43004
43036
43037
43040
43043
43044
43049
43051
43055
43056
43059
43065
43066
43067
43070
43073
43078
43082
43083
43086
43088
43089
43090
43091
43092
43098
43099
43100
43102
43104
43106
43107
43108
43109
43111
43112
43113
43114
43119
43121
43122
43124
43125
43130
43134
43158
43232
43233
43234
43236
43239
43242
43243
43244
43245
43248
43249
43251
43253
43258
43260
43262
43263
43265
43266
43270
43273
43274
43278
43279
43280
43282
43283
43284
43285
43286
43287
43288
43289
43291
43298
43301
43303
43307
43309
43310
43311
43312
43314
43316
43317
43319
43321
43324
43326
43327
43328
43329
43331
43332
43337
43339
43340
43341
43343
43345
43347
43348
43350
43351
43353
43355
43359
43362
43363
43366
43367
43368
43369
43370
43375
43377
43380
43383
43386
43387
43388
43389
43390
43391
43392
43394
43398
43410
43417
43419
43431
43433
43439
43447
43448
43449
43451
43452
43459
43461
43466
43470
43471
43472
43475
43477
43479
43488
43489
43490
43492
43495
43496
43497
43499
43502
43507
43508
43510
43518
43519
43520
43522
43575
43577
43578
43579
43583
43586
43591
43598
43600
43601
43602
43603
43604
43605
43608
43609
43610
43623
43725
43747
43748
43754
43813
43824
43825
43827
43829
43839
43840
43842
43844
43845
43846
43848
43850
43851
43852
43853
43854
43938
44030
44035
44036
44039
44040
44041
44046
44047
44049
44056
44059
44060
44061
44067
44071
44075
44089
44090
44091
44093
44100
44103
44105
44106
44110
44114
44131
44134
44135
44138
44140
44142
44143
44144
44145
44147
44148
44149
44154
44156
44157
44158
44160
44161
44163
44166
44168
44173
44176
44179
44180
44182
44183
44188
44191
44194
44195
44196
44197
44198
44200
44204
44205
44207
44208
44210
44216
44217
44218
44219
44220
44222
44223
44224
44228
44229
44230
44231
44233
44237
44238
44239
44241
44244
44245
44246
44247
44248
44249
44254
44256
44259
44260
44261
44262
44295
44343
44344
44348
44349
44350
44351
44354
44356
44359
44364
44365
44372
44378
44379
44381
44383
44388
44390
44391
44392
44393
44397
44399
44400
44401
44402
44404
44410
44445
44485
44490
44492
44494
44497
44498
44501
44502
44504
44505
44506
44511
44513
44522
44528
44529
44530
44531
44532
44534
44536
44537
44538
44541
44542
44547
44548
44549
44550
44551
44552
44557
44559
44565
44566
44571
44572
44575
44576
44577
44578
44579
44581
44588
44590
44591
44592
44593
44596
44597
44598
44599
44600
44602
44603
44604
44614
44615
44616
44617
44618
44620
44621
44628
44629
44634
44635
44637
44639
44643
44644
44646
44648
44649
44651
44652
44656
44661
44665
44666
44676
44680
44681
44684
44685
44686
44688
44689
44690
44697
44698
44704
44705
44709
44711
44712
44713
44714
44715
44718
44719
44727
44732
44733
44734
44736
44737
44742
44748
44752
44756
44760
44764
44765
44766
44771
44772
44773
44774
44775
44781
44783
44784
44785
44786
44794
44795
44797
44798
44849
44851
44854
44856
44857
44859
44860
44864
44867
44872
44874
44879
44880
44882
44884
44886
44888
44889
44890
44892
44894
44895
44896
44900
44904
44905
44910
44912
44921
44922
44925
44927
44933
44935
44936
44937
44938
44942
44949
44951
45008
45009
45010
45011
45012
45013
45024
45026
45028
45031
45032
45033
45035
45038
45039
45043
45045
45046
45047
45048
45049
45051
45052
45058
45060
45061
45065
45066
45067
45068
45073
45075
45076
45077
45078
45083
45092
45093
45095
45096
45097
45101
45102
45106
45107
45119
45124
45125
45139
45140
45146
45152
45153
45154
45169
45284
45412
45481
45485
45486
45490
45493
45498
45499
45501
45503
45504
45506
45509
45523
45524
45526
45528
45531
45532
45533
45535
45536
45537
45541
45549
45554
45556
45557
45559
45560
45561
45566
45567
45568
45570
45571
45572
45575
45580
45582
45583
45584
45585
45586
45587
45588
45590
45595
45598
45599
45600
45602
45603
45604
45611
45612
45614
45616
45618
45619
45621
45623
45625
45626
45628
45639
45640
45642
45643
45647
45648
45649
45650
45658
45661
45662
45663
45667
45669
45671
45672
45673
45674
45675
45677
45678
45681
45690
45694
45696
45697
45699
45700
45710
45711
45713
45716
45717
45718
45719
45720
45724
45725
45727
45730
45733
45734
45736
45739
45740
45743
45745
45746
45747
45749
45751
45754
45756
45759
45760
45761
45762
45763
45766
45769
45770
45771
45772
45774
45856
45859
45861
45862
45865
45866
45867
45872
45876
45880
45884
45887
45888
45889
45895
45896
45897
45900
45902
45903
45906
45907
45911
45914
45915
45920
45921
45923
45925
45928
45930
45931
45933
45934
45940
45941
45943
45944
45946
45949
45952
45955
45956
45961
45963
45964
45965
45966
45979
45982
45984
45987
45997
46241
46242
46243
46244
46249
46250
46251
46257
46259
46260
46261
46262
-1
29
30
31
34
36
38
39
40
41
42
44
45
46
49
53
58
64
65
69
72
76
78
79
83
85
88
90
95
97
98
99
100
101
102
104
106
107
108
109
113
116
117
121
123
124
125
126
127
128
131
134
135
136
137
138
146
149
150
153
155
158
159
162
166
167
168
171
172
176
177
178
179
180
230
231
233
235
236
238
239
240
241
242
243
244
252
253
255
256
258
261
266
271
272
280
283
285
289
294
296
297
298
301
307
308
310
315
317
318
320
321
322
324
326
327
328
329
330
331
335
336
337
340
341
342
343
344
345
348
349
350
351
352
353
354
355
358
360
378
473
530
532
535
567
590
591
592
595
596
599
602
603
604
605
611
615
619
622
630
634
635
636
637
638
640
641
642
643
644
645
646
653
655
656
657
661
662
663
668
677
680
681
682
687
690
691
692
693
694
696
697
699
704
707
708
710
713
714
720
721
722
724
726
731
734
738
739
740
741
742
744
840
841
843
848
849
853
856
858
860
862
867
868
869
870
874
880
882
884
885
888
889
890
903
904
905
908
910
912
917
918
919
921
928
934
935
938
939
942
943
947
948
952
954
955
958
959
961
963
966
967
969
970
971
973
974
975
976
977
982
989
991
997
1000
1003
1005
1008
1009
1010
1013
1018
1022
1023
1024
1025
1026
1027
1028
1029
1030
1032
1035
1037
1044
1050
1052
1053
1063
1064
1066
1067
1068
1075
1076
1080
1082
1083
1084
1085
1088
1091
1095
1096
1097
1107
1108
1109
1111
1112
1246
1248
1321
1325
1326
1327
1328
1351
1477
1478
1479
1480
1481
1482
1486
1488
1489
1490
1491
1497
1498
1501
1505
1509
1512
1514
1515
1516
1518
1519
1520
1522
1523
1524
1527
1533
1536
1537
1540
1542
1543
1545
1546
1549
1550
1552
1554
1555
1560
1561
1562
1563
1571
1572
1573
1574
1578
1584
1588
1590
1593
1594
1595
1596
1600
1606
1607
1610
1613
1614
1615
1616
1619
1620
1621
1622
1624
1625
1626
1627
1629
1632
1633
1634
1637
1638
1639
1640
1641
1648
1649
1651
1652
1653
1662
1663
1664
1665
1666
1667
1669
1670
1674
1675
1678
1679
1680
1681
1682
1728
1730
1731
1733
1735
1736
1739
1741
1742
1744
1745
1746
1750
1752
1753
1762
1763
1764
1766
1767
1771
1772
1777
1779
1780
1781
1782
1783
1790
1792
1795
1796
1797
1798
1801
1802
1804
1805
1806
1808
1810
1811
1813
1814
1816
1818
1819
1820
1821
1823
1825
1827
1829
1830
1831
1832
1833
1834
1838
1839
1842
1851
1856
1857
1865
1866
1872
1873
1877
1880
1881
1882
1883
1884
1885
1888
1889
1892
1895
1896
1897
1899
1902
1903
1908
1911
1912
1914
1917
1918
1919
1922
1923
1924
1925
1926
1928
1932
1933
1937
1939
1940
1941
1942
1945
1947
1950
1952
1954
1955
1957
1958
1959
1960
1966
1968
1969
1970
1977
1978
1979
1980
1981
1988
1991
1995
1996
1997
2000
2161
2162
2208
2252
2424
2428
2429
2430
2433
2435
2436
2437
2438
2441
2443
2449
2452
2457
2458
2460
2464
2473
2478
2479
2483
2486
2488
2489
2490
2492
2501
2502
2504
2505
2506
2509
2512
2513
2514
2516
2519
2521
2522
2525
2526
2528
2617
2660
2661
2665
2667
2669
2670
2673
2675
2676
2677
2687
2691
2692
2694
2695
2696
2702
2703
2705
2706
2709
2717
2718
2719
2720
2721
2723
2725
2730
2731
2734
2735
2736
2737
2740
2745
2746
2749
2753
2754
2758
2759
2760
2761
2886
2935
2946
2998
3040
3041
3042
3045
3049
3057
3058
3063
3065
3066
3067
3076
3077
3080
3083
3090
3093
3095
3101
3102
3106
3109
3112
3114
3119
3120
3122
3124
3125
3136
3139
3143
3144
3145
3146
3152
3153
3156
3157
3161
3162
3165
3167
3168
3171
3172
3173
3174
3177
3178
3184
3185
3187
3188
3190
3191
3192
3195
3196
3198
3200
3201
3204
3207
3212
3223
3225
3226
3227
3228
3229
3230
3232
3233
3236
3237
3239
3242
3243
3244
3246
3254
3255
3256
3259
3261
3262
3263
3264
3266
3268
3270
3272
3273
3278
3279
3285
3287
3289
3290
3291
3292
3293
3295
3296
3297
3302
3303
3306
3307
3308
3314
3321
3323
3324
3331
3350
3351
3355
3356
3359
3364
3366
3376
3377
3378
3381
3382
3383
3384
3386
3387
3389
3390
3392
3393
3395
3396
3400
3401
3402
3403
3404
3411
3412
3416
3421
3422
3425
3431
3432
3433
3437
3438
3469
3643
3648
3649
3650
3656
3658
3659
3661
3667
3668
3669
3672
3699
3700
3715
3796
3983
3984
3988
3989
3990
3992
3994
3998
4000
4003
4006
4019
4020
4021
4023
4028
4030
4034
4035
4039
4040
4041
4042
4043
4044
4045
4046
4048
4049
4050
4052
4053
4054
4055
4057
4059
4062
4068
4071
4072
4077
4079
4081
4082
4088
4093
4094
4095
4096
4097
4106
4108
4110
4113
4117
4119
4120
4122
4123
4124
4132
4134
4137
4142
4145
4148
4149
4150
4152
4153
4156
4157
4161
4162
4163
4167
4168
4169
4172
4176
4178
4183
4184
4187
4188
4189
4190
4191
4193
4197
4198
4199
4200
4202
4203
4204
4205
4207
4214
4216
4220
4222
4223
4226
4227
4228
4229
4231
4237
4241
4242
4243
4244
4245
4246
4247
4255
4335
4338
4339
4340
4341
4343
4344
4345
4347
4348
4349
4350
4351
4354
4358
4359
4493
4494
4495
4505
4508
4510
4511
4515
4518
4519
4520
4522
4531
4532
4536
4537
4538
4540
4541
4544
4545
4550
4553
4555
4556
4558
4562
4563
4564
4568
4570
4571
4572
4573
4575
4579
4580
4582
4584
4586
4590
4592
4594
4595
4596
4598
4603
4607
4608
4609
4613
4614
4615
4617
4619
4620
4622
4624
4625
4627
4628
4630
4631
4632
4634
4638
4639
4640
4646
4650
4655
4657
4659
4662
4663
4664
4666
4667
4674
4679
4680
4681
4682
4684
4686
4689
4693
4694
4695
4696
4697
4699
4700
4702
4703
4707
4708
4713
4715
4716
4717
4718
4720
4722
4725
4731
4732
4733
4734
4737
4738
4740
4743
4745
4752
4838
4854
4974
4977
4979
4999
5000
5003
5004
5005
5007
5010
5011
5016
5019
5021
5023
5028
5031
5032
5033
5037
5045
5050
5051
5052
5055
5065
5069
5071
5072
5073
5075
5076
5078
5081
5082
5083
5084
5088
5089
5092
5093
5094
5095
5096
5100
5101
5102
5103
5105
5106
5107
5108
5109
5118
5124
5129
5132
5134
5136
5140
5143
5144
5145
5147
5151
5153
5154
5155
5158
5161
5162
5163
5164
5166
5171
5172
5174
5175
5203
5212
5214
5220
5222
5223
5227
5229
5232
5236
5237
5238
5239
5246
5247
5251
5253
5255
5256
5259
5260
5262
5265
5270
5272
5273
5276
5277
5278
5279
5282
5283
5284
5287
5288
5289
5292
5293
5294
5295
5301
5306
5308
5309
5313
5382
5383
5384
5385
5387
5388
5391
5392
5393
5395
5402
5404
5405
5406
5413
5414
5420
5422
5425
5426
5427
5428
5429
5431
5432
5433
5434
5437
5438
5441
5442
5447
5450
5451
5454
5455
5456
5460
5461
5464
5465
5469
5470
5473
5474
5477
5480
5481
5484
5490
5491
5498
5500
5501
5503
5505
5507
5510
5514
5515
5516
5517
5525
5526
5533
5534
5535
5537
5539
5542
5544
5545
5546
5550
5554
5555
5556
5561
5562
5563
5566
5567
5569
5570
5572
5573
5574
5578
5579
5581
5583
5584
5585
5586
5588
5594
5596
5597
5598
5600
5601
5604
5605
5607
5609
5611
5613
5614
5615
5616
5619
5620
5621
5622
5623
5631
5632
5633
5635
5636
5637
5638
5640
5641
5645
5649
5655
5658
5663
5665
5667
5671
5673
5706
5707
5709
5713
5716
5719
5722
5723
5724
5727
5729
5734
5735
5736
5737
5739
5740
5746
5750
5753
5755
5756
5757
5758
5759
5760
5761
5762
5765
5766
5767
5770
5772
5776
5778
5780
5783
5784
5791
5792
5793
5794
5798
5802
5807
5817
5819
5820
5821
5867
5868
5871
5874
5875
5876
5880
5883
5886
5892
5893
5895
5900
5901
5902
5903
5912
5913
5914
5915
5924
5926
5928
5929
5931
5932
5933
5934
5936
5938
5940
5943
5944
5946
5949
5950
5951
5952
5955
5957
5963
5964
5968
5973
5974
6023
6027
6033
6034
6036
6043
6064
6066
6068
6069
6076
6078
6079
6080
6085
6086
6089
6090
6091
6096
6097
6100
6102
6103
6104
6105
6106
6107
6112
6113
6116
6117
6121
6123
6125
6126
6131
6133
6135
6150
6151
6157
6159
6162
6163
6164
6165
6166
6167
6172
6174
6176
6179
6181
6182
6183
6184
6185
6188
6192
6195
6201
6202
6204
6210
6211
6212
6213
6214
6215
6216
6218
6220
6221
6222
6223
6228
6229
6230
6231
6233
6234
6235
6236
6237
6238
6239
6240
6243
6245
6246
6249
6250
6252
6253
6254
6255
6258
6266
6270
6271
6272
6273
6274
6275
6276
6278
6279
6280
6281
6282
6284
6285
6287
6396
6397
6402
6404
6406
6412
6413
6414
6415
6416
6418
6419
6423
6427
6429
6430
6433
6435
6437
6441
6443
6444
6445
6448
6449
6456
6457
6458
6459
6460
6464
6467
6471
6478
6480
6481
6484
6485
6489
6490
6494
6495
6496
6497
6502
6506
6510
6511
6513
6515
6520
6522
6525
6526
6527
6532
6533
6535
6538
6539
6542
6546
6547
6548
6549
6550
6555
6567
6589
6628
6630
6631
6639
6640
6641
6643
6646
6653
6658
6662
6663
6664
6669
6671
6672
6674
6677
6686
6688
6689
6690
6691
6692
6693
6694
6697
6701
6702
6703
6705
6706
6707
6712
6719
6722
6725
6728
6729
6730
6731
6894
6897
6900
6901
6903
6904
6906
6907
6908
6910
6912
6913
6914
6915
6916
6917
6918
6919
6924
6925
6926
6934
6937
6938
6939
6944
6945
6951
6953
6954
6955
6956
6958
6964
6966
6967
6970
6976
6977
6980
6981
6982
6983
6984
6987
6990
6993
6997
6999
7000
7001
7002
7005
7008
7009
7011
7016
7017
7018
7019
7021
7022
7024
7026
7027
7028
7029
7138
7139
7140
7144
7196
7198
7200
7201
7203
7207
7211
7212
7214
7217
7219
7221
7222
7223
7224
7225
7232
7236
7237
7238
7239
7240
7241
7243
7244
7245
7246
7249
7250
7252
7254
7255
7256
7257
7258
7259
7260
7261
7262
7263
7264
7268
7269
7270
7272
7273
7274
7279
7281
7282
7284
7286
7290
7294
7295
7296
7297
7299
7300
7301
7303
7310
7311
7313
7314
7317
7318
7321
7323
7324
7327
7333
7334
7335
7337
7338
7342
7343
7348
7351
7352
7353
7354
7357
7358
7360
7362
7363
7364
7366
7367
7369
7393
7562
7563
7566
7567
7568
7570
7571
7573
7578
7579
7580
7581
7587
7588
7593
7594
7597
7598
7599
7604
7606
7607
7608
7609
7611
7612
7613
7614
7615
7617
7621
7622
7623
7624
7628
7630
7631
7632
7633
7635
7636
7637
7638
7640
7642
7646
7651
7654
7655
7656
7661
7665
7666
7667
7669
7671
7672
7675
7681
7682
7685
7687
7688
7691
7693
7695
7698
7700
7702
7707
7708
7710
7714
7718
7719
7730
7731
7732
7733
7734
7735
7740
7743
7745
7746
7755
7756
7757
7758
7759
7762
7763
7764
7766
7767
7770
7771
7772
7777
7781
7782
7786
7787
7788
7791
7797
7799
7800
7802
7803
7805
7808
7809
7818
7819
7820
7823
7826
7827
7898
7945
7946
8136
8288
8290
8291
8292
8297
8300
8308
8309
8313
8314
8315
8316
8317
8318
8320
8323
8327
8328
8329
8333
8335
8336
8341
8342
8343
8345
8347
8348
8350
8351
8353
8354
8355
8356
8360
8363
8368
8369
8372
8374
8379
8380
8382
8383
8386
8388
8390
8391
8393
8394
8397
8399
8402
8404
8406
8407
8408
8413
8414
8415
8416
8417
8418
8420
8421
8422
8425
8426
8427
8429
8431
8433
8434
8435
8442
8444
8446
8450
8451
8452
8456
8459
8460
8461
8462
8464
8465
8466
8467
8472
8474
8475
8476
8517
8518
8520
8528
8534
8538
8539
8540
8545
8546
8558
8563
8565
8568
8569
8575
8576
8578
8582
8583
8585
8587
8588
8590
8593
8594
8595
8596
8598
8603
8604
8610
8611
8612
8615
8623
8624
8625
8626
8627
8629
8630
8632
8633
8635
8638
8640
8643
8656
8657
8658
8661
8662
8664
8669
8672
8673
8674
8675
8679
8680
8682
8725
8729
8730
8731
8735
8738
8796
8959
8966
8967
8970
8974
8975
8976
8978
8981
8984
8986
8987
8988
8994
8995
8999
9000
9002
9003
9004
9005
9007
9008
9009
9012
9027
9029
9032
9034
9035
9037
9041
9044
9049
9052
9054
9055
9063
9065
9070
9071
9075
9079
9083
9084
9089
9091
9092
9093
9094
9097
9098
9099
9100
9101
9103
9108
9110
9111
9112
9113
9118
9119
9121
9122
9126
9131
9135
9136
9137
9138
9139
9140
9142
9143
9144
9145
9149
9150
9151
9154
9156
9160
9163
9164
9165
9166
9173
9174
9176
9177
9178
9183
9187
9191
9192
9196
9197
9202
9204
9207
9208
9211
9213
9214
9215
9217
9218
9228
9231
9232
9234
9235
9237
9238
9239
9240
9244
9245
9246
9249
9250
9251
9252
9253
9254
9255
9261
9263
9264
9268
9278
9281
9283
9284
9287
9289
9296
9298
9300
9301
9302
9304
9306
9308
9312
9313
9316
9318
9319
9321
9322
9323
9327
9329
9330
9333
9337
9399
9430
9433
9436
9438
9439
9440
9444
9445
9448
9452
9453
9454
9457
9459
9460
9464
9467
9473
9474
9475
9476
9477
9479
9480
9487
9491
9492
9494
9498
9501
9502
9504
9506
9508
9509
9510
9514
9515
9516
9521
9523
9527
9528
9531
9532
9546
9551
9552
9553
9554
9555
9556
9558
9559
9562
9563
9564
9567
9568
9572
9573
9583
9585
9586
9588
9589
9590
9591
9592
9593
9594
9599
9600
9601
9602
9603
9604
9609
9610
9612
9613
9615
9616
9620
9621
9622
9624
9625
9627
9630
9637
9639
9643
9644
9645
9648
9650
9651
9652
9654
9656
9657
9661
9662
9666
9667
9668
9672
9673
9675
9678
9682
9690
9697
9699
9701
9704
9705
9706
9709
9711
9713
9714
9716
9717
9719
9720
9722
9723
9763
9768
9769
9770
9774
9781
9782
9786
9787
9788
9791
9792
9793
9797
9798
9801
9802
9808
9809
9810
9811
9813
9820
9821
9822
9823
9824
9827
9828
9830
9831
9834
9836
9837
9838
9843
9844
9845
9846
9855
9858
9859
9860
9861
9863
9906
9907
10020
10084
10085
10086
10087
10089
10091
10092
10093
10094
10095
10096
10100
10101
10102
10104
10106
10108
10112
10115
10118
10120
10132
10133
10134
10144
10145
10146
10154
10155
10156
10159
10160
10162
10165
10167
10168
10177
10178
10183
10184
10186
10194
10195
10196
10197
10198
10202
10203
10204
10205
10207
10209
10210
10214
10217
10218
10219
10228
10230
10231
10236
10241
10243
10246
10251
10253
10255
10257
10259
10267
10271
10272
10278
10282
10284
10285
10286
10287
10290
10294
10297
10299
10301
10302
10303
10304
10310
10311
10312
10314
10316
10320
10321
10322
10323
10326
10327
10328
10330
10332
10333
10338
10344
10345
10347
10348
10349
10350
10351
10352
10354
10355
10356
10357
10358
10363
10366
10369
10370
10371
10372
10373
10379
10380
10381
10382
10383
10384
10385
10386
10389
10390
10391
10392
10393
10397
10398
10399
10404
10407
10408
10410
10411
10412
10413
10414
10415
10418
10419
10426
10427
10428
10430
10433
10434
10436
10438
10439
10440
10443
10444
10447
10450
10451
10452
10453
10454
10455
10456
10457
10458
10463
10465
10466
10467
10526
10527
10640
10641
10643
10644
10691
10692
10693
10695
10833
10834
10835
10836
10843
10844
10848
10850
10853
10854
10855
10858
10863
10864
10865
10866
10869
10870
10871
10872
10873
10877
10880
10881
10883
10884
10885
10886
10893
10897
10898
10902
10907
10908
10909
10911
10912
10913
10914
10915
10918
10919
10921
10922
10925
10926
10927
10928
10931
10933
10936
10938
10941
10942
10945
10946
10947
10948
10950
10955
10957
10958
10960
10963
10965
10966
11140
11141
11142
11145
11146
11147
11150
11151
11157
11158
11160
11163
11164
11165
11168
11170
11171
11172
11176
11180
11181
11183
11187
11191
11194
11197
11198
11200
11201
11205
11206
11208
11210
11212
11216
11217
11218
11219
11222
11223
11225
11226
11227
11228
11229
11231
11232
11233
11235
11236
11242
11243
11244
11245
11246
11247
11249
11253
11255
11256
11258
11260
11261
11262
11265
11266
11267
11268
11269
11270
11271
11272
11273
11275
11276
11277
11279
11280
11281
11284
11286
11287
11293
11295
11296
11297
11301
11303
11304
11305
11311
11316
11318
11319
11320
11324
11326
11331
11333
11334
11338
11345
11346
11349
11350
11352
11354
11359
11363
11365
11366
11368
11371
11372
11373
11381
11386
11387
11388
11571
11590
11592
11593
11594
11599
11600
11602
11603
11606
11608
11612
11616
11618
11619
11622
11627
11630
11631
11634
11635
11638
11639
11640
11642
11644
11645
11647
11650
11651
11652
11653
11661
11662
11669
11670
11671
11675
11676
11681
11683
11685
11686
11688
11693
11696
11698
11710
11727
11728
11730
11732
11737
11742
11743
11744
11745
11765
11779
11780
11781
11787
11790
11791
11799
11802
11803
11804
11808
11809
11812
11813
11815
11816
11817
11818
11819
11821
11825
11826
11828
11829
11830
11831
11832
11833
11835
11836
11840
11841
11845
11846
11848
11852
11854
11855
11856
11857
11859
11860
11862
11863
11865
11877
11883
11890
11893
11894
11895
11896
11902
11904
11905
11906
11907
11909
11910
11914
11916
11920
11922
11923
11932
11936
11937
11938
11939
11940
11941
11943
11944
11946
11948
11951
11952
11955
11957
11958
11959
11961
11967
11971
11972
11975
11979
11981
12028
12029
12041
12042
12045
12046
12161
12164
12166
12169
12170
12175
12180
12181
12182
12184
12185
12186
12190
12191
12193
12194
12195
12196
12197
12198
12199
12205
12319
12320
12323
12324
12330
12332
12333
12334
12337
12339
12340
12342
12343
12344
12347
12348
12350
12351
12352
12353
12354
12355
12359
12362
12363
12367
12426
12432
12438
12439
12440
12441
12443
12444
12517
12519
12520
12525
12526
12527
12535
12537
12538
12539
12540
12544
12546
12547
12549
12551
12554
12555
12557
12561
12562
12563
12564
12566
12571
12574
12577
12578
12580
12583
12584
12585
12588
12589
12593
12594
12598
12610
12611
12612
12613
12626
12628
12635
12637
12638
12639
12640
12642
12643
12646
12648
12651
12652
12654
12658
12662
12664
12669
12672
12673
12676
12678
12679
12681
12683
12689
12690
12691
12692
12694
12697
12698
12699
12700
12703
12704
12705
12706
12712
12713
12717
12719
12721
12722
12723
12724
12725
12727
12728
12731
12735
12736
12737
12738
12741
12753
12755
12756
12759
12760
12761
12765
12769
12771
12777
12778
12779
12780
12781
12784
12786
12787
12788
12789
12790
12794
12795
12800
12802
12803
12808
12809
12816
12817
12818
12819
12825
12826
12827
12828
12832
12833
12836
12837
12838
12840
12845
12857
12858
12859
12860
12862
12865
12866
12867
12868
12869
12872
12873
12874
12875
12876
12877
12878
12879
12890
12930
12982
12987
12990
12993
12994
13009
13015
13016
13018
13020
13024
13025
13026
13027
13028
13031
13033
13034
13036
13038
13039
13044
13047
13048
13050
13053
13055
13056
13057
13059
13060
13063
13065
13068
13072
13073
13074
13076
13079
13080
13081
13084
13085
13090
13091
13147
13149
13153
13154
13155
13161
13162
13164
13165
13166
13167
13170
13171
13174
13179
13181
13183
13184
13186
13188
13190
13191
13194
13196
13197
13198
13200
13208
13215
13216
13219
13221
13222
13227
13231
13233
13234
13235
13236
13237
13239
13241
13242
13243
13244
13245
13246
13248
13249
13250
13256
13257
13258
13259
13260
13261
13262
13263
13264
13265
13274
13275
13276
13278
13280
13282
13283
13284
13285
13290
13291
13295
13296
13299
13300
13301
13302
13303
13304
13305
13306
13307
13309
13310
13311
13312
13313
13315
13318
13319
13320
13322
13324
13325
13330
13331
13332
13333
13339
13340
13341
13343
13344
13347
13350
13351
13353
13355
13356
13359
13360
13361
13365
13371
13372
13375
13376
13378
13379
13380
13381
13383
13385
13387
13388
13389
13390
13398
13399
13400
13401
13406
13407
13408
13414
13422
13426
13427
13428
13429
13430
13436
13440
13441
13442
13445
13446
13447
13449
13452
13454
13455
13456
13458
13459
13461
13462
13463
13464
13465
13466
13470
13471
13472
13473
13474
13475
13476
13477
13478
13479
13480
13486
13487
13492
13496
13497
13498
13502
13503
13504
13505
13506
13510
13511
13512
13513
13514
13516
13517
13519
13526
13527
13533
13535
13536
13537
13538
13539
13549
13551
13552
13554
13560
13561
13563
13564
13565
13566
13569
13570
13571
13573
13574
13581
13582
13583
13595
13596
13601
13604
13605
13606
13616
13624
13625
13628
13632
13635
13640
13641
13644
13646
13647
13649
13651
13652
13653
13657
13660
13662
13666
13668
13670
13671
13674
13676
13677
13681
13682
13683
13684
13685
13686
13687
13689
13694
13695
13696
13698
13721
13800
13838
13839
13840
13841
13843
13845
13848
13849
13852
13855
13856
13858
13859
13860
13862
13863
13864
13866
13867
13868
13870
13871
13874
13876
13879
13881
13882
13883
13884
13885
13886
13888
13894
13899
13900
13904
13908
13912
13914
13917
13918
13920
13921
13929
13930
13932
13936
13937
13938
13939
13945
13948
13952
13954
13955
13956
13958
13960
13961
13965
13967
13972
13973
13981
13982
13983
13985
13987
13990
13991
13993
13994
13995
13999
14000
14001
14003
14005
14006
14007
14008
14009
14010
14014
14015
14016
14017
14020
14021
14027
14028
14033
14034
14035
14037
14039
14040
14041
14044
14046
14047
14048
14049
14051
14053
14055
14058
14059
14063
14065
14070
14071
14072
14073
14074
14075
14076
14080
14082
14085
14088
14090
14091
14092
14093
14094
14095
14096
14098
14101
14111
14114
14120
14123
14126
14127
14128
14129
14132
14134
14135
14137
14138
14140
14141
14142
14143
14144
14145
14149
14150
14151
14152
14154
14155
14157
14159
14160
14162
14164
14165
14166
14167
14170
14171
14172
14176
14178
14179
14180
14193
14200
14206
14207
14212
14215
14218
14219
14223
14224
14227
14228
14231
14234
14235
14236
14237
14240
14241
14243
14247
14248
14249
14253
14257
14258
14259
14261
14262
14264
14265
14272
14273
14274
14276
14280
14281
14291
14295
14299
14302
14305
14310
14311
14312
14313
14314
14315
14318
14320
14327
14328
14329
14336
14339
14343
14350
14352
14360
14363
14365
14369
14370
14373
14376
14381
14384
14386
14388
14413
14414
14415
14416
14418
14422
14424
14427
14430
14432
14433
14434
14435
14436
14438
14439
14440
14441
14443
14446
14447
14448
14449
14601
14604
14605
14606
14607
14608
14610
14611
14612
14614
14615
14616
14617
14620
14626
14627
14630
14634
14639
14643
14644
14645
14647
14649
14652
14653
14655
14656
14671
14672
14673
14674
14676
14677
14678
14683
14688
14696
14699
14702
14706
14712
14713
14714
14715
14856
14857
14858
14859
14860
14861
14862
14869
14870
14871
14872
14875
14877
14879
14882
14883
14887
14906
14908
14910
15039
15040
15042
15045
15047
15050
15051
15053
15055
15056
15057
15061
15062
15069
15071
15079
15080
15081
15082
15083
15084
15085
15086
15089
15090
15091
15092
15094
15095
15104
15105
15106
15107
15109
15110
15111
15113
15114
15116
15120
15121
15122
15123
15124
15126
15127
15128
15129
15130
15131
15133
15134
15136
15138
15139
15140
15141
15142
15146
15147
15148
15149
15150
15153
15154
15155
15156
15157
15158
15159
15162
15166
15167
15168
15171
15178
15189
15209
15212
15216
15217
15218
15220
15221
15222
15223
15224
15225
15226
15227
15228
15230
15231
15236
15237
15240
15241
15242
15243
15246
15317
15347
15395
15396
15398
15401
15403
15404
15405
15406
15408
15409
15412
15413
15414
15415
15419
15424
15428
15429
15433
15436
15437
15439
15445
15451
15453
15454
15456
15467
15470
15471
15472
15475
15478
15481
15482
15485
15490
15491
15493
15494
15497
15498
15499
15507
15513
15514
15515
15517
15518
15520
15521
15523
15526
15527
15529
15531
15533
15539
15540
15541
15544
15545
15549
15550
15552
15554
15558
15562
15563
15564
15565
15567
15568
15569
15574
15578
15579
15581
15582
15583
15585
15593
15596
15597
15598
15599
15603
15604
15605
15606
15607
15608
15615
15616
15620
15621
15622
15626
15628
15630
15634
15635
15636
15639
15648
15650
15651
15653
15655
15660
15661
15663
15667
15668
15671
15672
15674
15677
15680
15686
15687
15689
15691
15692
15693
15694
15696
15698
15699
15700
15703
15705
15706
15707
15712
15717
15719
15720
15721
15726
15731
15732
15733
15734
15735
15737
15751
15753
15754
15756
15757
15759
15760
15761
15766
15770
15771
15772
15773
15776
15777
15779
15780
15781
15782
15807
15819
15820
15837
15838
15839
15840
15844
15849
15850
15852
15853
15855
15857
15858
15860
15862
15863
15866
15867
15868
15870
15872
15873
15874
15875
15882
15887
15895
15896
15901
15902
15903
15904
15907
15908
15910
15913
15917
15918
15920
15934
16057
16065
16124
16155
16161
16163
16164
16165
16166
16167
16178
16183
16184
16185
16189
16190
16191
16192
16194
16195
16204
16205
16206
16437
16438
16442
16443
16444
16445
16448
16450
16454
16456
16459
16461
16462
16463
16465
16466
16467
16470
16472
16473
16475
16477
16478
16479
16480
16481
16483
16486
16487
16489
16491
16492
16495
16496
16497
16501
16504
16505
16506
16507
16508
16637
16645
16729
16771
16990
16997
16999
17000
17002
17003
17004
17006
17012
17015
17020
17021
17029
17031
17033
17034
17035
17036
17037
17038
17039
17040
17041
17042
17043
17045
17048
17049
17050
17052
17054
17055
17063
17065
17066
17067
17070
17119
17187
17230
17311
17355
17356
17360
17362
17364
17365
17367
17369
17372
17373
17375
17379
17381
17383
17386
17387
17388
17390
17391
17392
17399
17400
17401
17415
17416
17422
17428
17429
17430
17431
17432
17433
17434
17435
17436
17438
17439
17444
17447
17451
17452
17453
17457
17458
17459
17461
17462
17466
17467
17473
17477
17479
17480
17481
17489
17493
17494
17496
17497
17499
17501
17502
17505
17513
17519
17521
17523
17524
17525
17527
17530
17531
17535
17540
17548
17549
17550
17551
17555
17556
17557
17562
17563
17564
17566
17567
17568
17570
17578
17580
17581
17582
17583
17586
17587
17590
17591
17592
17593
17594
17596
17597
17599
17601
17604
17606
17607
17609
17610
17613
17623
17624
17625
17628
17632
17633
17634
17635
17638
17676
17678
17679
17856
17857
17858
17861
17862
17866
17867
17870
17871
17872
17873
17874
17875
17876
17878
17880
17882
17886
17887
17888
17891
17894
17896
17897
17900
17905
17911
17913
17915
17917
17920
17921
17922
17924
17928
17929
17930
17931
17932
17935
17938
17941
17952
17955
17957
17958
17959
17960
17961
17966
17968
17970
17971
17973
17978
17979
17982
17983
17987
17990
17992
17995
17996
17998
17999
18004
18005
18006
18009
18016
18017
18018
18022
18025
18026
18027
18028
18033
18038
18041
18052
18053
18054
18056
18057
18058
18065
18066
18067
18069
18070
18072
18073
18076
18078
18079
18080
18085
18086
18087
18088
18090
18091
18096
18097
18100
18101
18102
18106
18111
18112
18115
18116
18119
18123
18124
18125
18133
18136
18137
18138
18139
18141
18147
18159
18160
18163
18164
18165
18166
18171
18173
18175
18176
18177
18179
18180
18181
18185
18187
18192
18196
18199
18200
18202
18203
18207
18208
18211
18214
18215
18218
18219
18221
18225
18226
18229
18231
18234
18240
18241
18244
18245
18250
18260
18261
18263
18264
18265
18268
18269
18270
18271
18274
18275
18276
18277
18278
18282
18283
18285
18289
18290
18291
18293
18294
18296
18298
18299
18302
18307
18308
18309
18312
18319
18320
18322
18324
18326
18330
18331
18332
18333
18334
18345
18346
18347
18348
18349
18352
18353
18354
18358
18360
18366
18367
18372
18373
18376
18377
18394
18396
18400
18401
18406
18407
18408
18412
18418
18419
18421
18451
18452
18454
18456
18459
18461
18464
18469
18477
18478
18479
18480
18483
18484
18485
18493
18494
18496
18500
18501
18502
18505
18506
18507
18508
18509
18510
18513
18514
18515
18516
18517
18518
18520
18523
18526
18527
18529
18530
18536
18538
18547
18550
18551
18554
18555
18561
18562
18565
18567
18570
18572
18574
18575
18576
18580
18582
18585
18586
18593
18594
18597
18598
18599
18601
18603
18608
18609
18610
18614
18625
18672
18673
18678
18681
18683
18684
18685
18687
18712
18713
18892
18895
18896
18899
18903
18904
18905
18967
18970
18975
18978
18979
18981
18986
18988
18992
18995
18999
19000
19001
19002
19003
19005
19012
19013
19014
19015
19019
19023
19025
19027
19028
19029
19030
19031
19032
19033
19035
19036
19037
19047
19050
19057
19059
19060
19061
19062
19064
19065
19067
19068
19069
19070
19071
19074
19075
19084
19085
19088
19089
19090
19091
19096
19099
19100
19101
19103
19111
19112
19114
19115
19117
19138
19139
19143
19185
19188
19250
19252
19253
19257
19270
19427
19431
19432
19435
19436
19437
19438
19440
19445
19446
19447
19455
19456
19466
19467
19468
19469
19474
19475
19476
19477
19481
19482
19483
19484
19486
19490
19492
19495
19496
19497
19498
19504
19505
19506
19507
19511
19549
19552
19603
19642
19646
19651
19654
19655
19656
19658
19659
19661
19669
19671
19673
19675
19676
19677
19679
19683
19685
19689
19690
19691
19693
19696
19697
19699
19705
19706
19708
19712
19715
19719
19720
19722
19723
19728
19729
19731
19734
19737
19742
19743
19745
19746
19748
19749
19753
19757
19762
19763
19765
19769
19770
19771
19772
19773
19775
19776
19782
19783
19785
19789
19790
19791
19792
19793
19796
19798
19799
19800
19804
19805
19806
19813
19818
19820
19821
19822
19823
19824
19827
19828
19829
19831
19832
19837
19841
19844
19846
19848
19851
19854
19860
19861
19866
19868
19869
19870
19871
19872
19875
19876
19879
19882
19965
19968
19970
19972
19973
19976
19981
19982
19984
19985
19986
19987
19989
19996
19999
20000
20003
20011
20013
20099
20100
20102
20103
20104
20105
20106
20107
20109
20111
20112
20114
20115
20116
20119
20121
20122
20124
20125
20126
20127
20130
20131
20134
20136
20139
20140
20144
20149
20150
20153
20154
20163
20164
20172
20180
20182
20186
20187
20189
20190
20191
20192
20194
20195
20196
20198
20202
20203
20204
20205
20214
20217
20220
20223
20227
20233
20234
20235
20236
20237
20239
20242
20243
20246
20248
20249
20251
20254
20256
20258
20259
20262
20266
20268
20270
20273
20275
20276
20277
20278
20280
20281
20282
20287
20290
20291
20293
20294
20298
20299
20304
20307
20308
20309
20310
20321
20322
20326
20331
20332
20335
20338
20339
20340
20341
20348
20349
20352
20354
20357
20358
20359
20361
20362
20363
20364
20368
20369
20389
20391
20396
20398
20454
20459
20468
20532
20539
20540
20541
20542
20543
20544
20548
20550
20551
20552
20553
20554
20555
20556
20557
20558
20561
20562
20563
20564
20565
20566
20568
20573
20574
20578
20582
20586
20593
20594
20595
20596
20597
20599
20600
20603
20607
20610
20611
20614
20616
20622
20623
20624
20628
20629
20632
20636
20637
20640
20641
20642
20645
20647
20648
20651
20655
20656
20660
20665
20729
20730
20733
20735
20737
20739
20740
20741
20746
20747
20748
20751
20755
20756
20837
20844
20845
20848
20852
20858
21016
21023
21024
21025
21030
21034
21038
21041
21045
21046
21048
21049
21050
21051
21052
21054
21058
21063
21064
21066
21072
21080
21084
21085
21086
21087
21088
21089
21093
21094
21099
21100
21108
21112
21113
21115
21117
21126
21137
21138
21140
21141
21142
21143
21145
21151
21156
21157
21161
21162
21164
21165
21166
21168
21169
21175
21177
21178
21180
21186
21189
21192
21197
21198
21203
21210
21213
21220
21222
21224
21228
21229
21231
21233
21234
21236
21238
21242
21244
21248
21249
21251
21252
21253
21254
21257
21259
21260
21261
21262
21263
21269
21272
21275
21279
21281
21282
21283
21286
21287
21288
21292
21652
21655
21656
21661
21663
21667
21668
21670
21671
21672
21676
21683
21684
21689
21695
21696
21698
21700
21703
21704
21706
21708
21709
21712
21714
21720
21721
21722
21723
21728
21729
21732
21740
21741
21743
21745
21750
21755
21756
21758
21759
21760
21762
21764
21767
21772
21773
21774
21775
21776
21781
21784
21787
21796
21801
21802
21808
21809
21810
21813
21814
21815
21818
21819
21820
21829
21841
21842
21843
21845
21846
21850
21851
21852
21853
21854
21858
21859
21860
21861
21862
21863
21868
21869
21870
21871
21878
21879
21882
21883
21886
21888
21889
21892
21893
21895
21896
21897
21903
21904
21906
21912
21921
21923
21927
21928
21930
21932
21933
21935
21936
21939
21940
21943
21944
21947
21948
21949
21950
21953
21955
21963
21964
21971
21973
21979
21981
21984
21990
21994
21996
21997
21999
22000
22001
22002
22004
22005
22007
22008
22019
22020
22022
22027
22028
22030
22031
22032
22033
22035
22039
22041
22042
22044
22046
22055
22057
22060
22064
22066
22067
22068
22069
22070
22071
22074
22075
22076
22077
22078
22080
22081
22083
22084
22085
22087
22088
22089
22090
22094
22100
22101
22104
22107
22294
22296
22297
22298
22300
22302
22303
22304
22309
22310
22326
22327
22329
22332
22333
22337
22338
22339
22340
22342
22345
22346
22347
22350
22352
22355
22356
22364
22365
22366
22373
22375
22376
22378
22379
22380
22382
22389
22390
22391
22393
22394
22399
22403
22404
22408
22409
22411
22413
22415
22416
22417
22425
22431
22435
22437
22439
22443
22444
22445
22446
22454
22455
22458
22459
22461
22462
22463
22464
22466
22504
22505
22507
22508
22509
22510
22511
22513
22515
22520
22525
22527
22530
22532
22533
22536
22538
22543
22544
22546
22547
22548
22551
22552
22553
22554
22555
22558
22561
22565
22568
22569
22571
22572
22575
22577
22578
22579
22580
22583
22586
22587
22591
22594
22595
22597
22599
22600
22601
22602
22604
22605
22608
22613
22614
22615
22616
22620
22621
22625
22629
22633
22634
22637
22638
22640
22641
22642
22645
22647
22648
22649
22652
22657
22658
22663
22666
22667
22671
22672
22674
22677
22679
22680
22683
22684
22686
22690
22691
22693
22694
22695
22698
22699
22700
22701
22704
22705
22711
22714
22717
22722
22725
22731
22853
22854
22855
22857
22863
22866
22871
22873
22881
22882
22885
22886
22891
22892
22893
22894
22900
22901
22906
22972
23048
23052
23172
23221
23222
23226
23227
23235
23236
23237
23238
23239
23240
23241
23242
23243
23245
23246
23251
23252
23256
23260
23261
23263
23265
23269
23271
23274
23276
23277
23278
23280
23281
23282
23283
23286
23287
23288
23301
23302
23303
23304
23307
23313
23315
23316
23317
23318
23319
23326
23327
23331
23337
23338
23340
23341
23345
23346
23349
23350
23352
23354
23355
23357
23361
23362
23364
23365
23366
23370
23375
23381
23382
23383
23385
23389
23390
23392
23393
23396
23397
23399
23400
23401
23402
23403
23404
23405
23406
23409
23411
23413
23414
23415
23417
23418
23419
23420
23421
23422
23423
23425
23435
23437
23438
23440
23441
23442
23443
23444
23445
23446
23447
23448
23449
23450
23452
23466
23467
23468
23485
23487
23503
23504
23505
23506
23508
23509
23510
23512
23514
23517
23518
23521
23526
23527
23531
23538
23540
23542
23544
23545
23548
23549
23552
23553
23554
23555
23556
23559
23562
23564
23565
23566
23569
23572
23573
23574
23575
23577
23581
23583
23584
23586
23587
23588
23592
23593
23595
23596
23597
23599
23600
23603
23604
23607
23612
23614
23617
23621
23623
23627
23631
23633
23634
23636
23638
23642
23644
23646
23647
23649
23650
23653
23656
23660
23661
23662
23664
23665
23666
23669
23670
23671
23674
23676
23677
23678
23692
23693
23696
23698
23702
23704
23706
23709
23710
23711
23712
23713
23714
23716
23720
23721
23723
23724
23875
23879
23880
23938
23977
24069
24083
24119
24120
24121
24122
24123
24126
24129
24131
24142
24145
24146
24155
24156
24157
24158
24160
24169
24171
24175
24176
24178
24179
24181
24183
24186
24187
24193
24195
24198
24203
24206
24207
24208
24209
24211
24212
24213
24215
24217
24218
24220
24223
24226
24230
24232
24240
24242
24244
24245
24246
24248
24249
24250
24252
24253
24254
24255
24257
24260
24261
24264
24265
24266
24270
24273
24276
24279
24280
24281
24282
24284
24285
24286
24295
24296
24297
24299
24300
24301
24304
24305
24306
24308
24311
24315
24318
24319
24323
24334
24335
24336
24337
24338
24339
24340
24348
24350
24354
24356
24359
24360
24361
24363
24364
24365
24368
24370
24374
24375
24378
24381
24384
24385
24390
24391
24394
24395
24396
24397
24398
24399
24406
24407
24408
24409
24412
24413
24415
24419
24420
24421
24423
24427
24429
24433
24434
24435
24437
24438
24439
24441
24442
24503
24530
24533
24539
24541
24542
24544
24545
24549
24550
24551
24553
24558
24561
24562
24564
24569
24570
24571
24573
24574
24576
24580
24581
24583
24584
24586
24587
24588
24589
24597
24598
24599
24601
24602
24604
24606
24607
24608
24609
24610
24611
24612
24613
24614
24616
24618
24620
24623
24625
24626
24628
24630
24631
24632
24637
24641
24642
24645
24646
24651
24653
24654
24655
24656
24657
24659
24662
24665
24666
24669
24673
24674
24678
24681
24686
24692
24695
24696
24697
24698
[truncated: 6,768,934 more chars]
