# Supplementary material for: Benchmarking Inverse Statistical Approaches for Protein Structure and Design with Exactly Solvable Models
Source: PLoS Comput Biol. 2016 May 13;12(5):e1004889. doi: 10.1371/journal.pcbi.1004889 (PMC4866778; doi:10.1371/journal.pcbi.1004889)
Supplement: S2 Code — See readme.txt file. (ZIP) [file pcbi.1004889.s003.zip › CodeS2/S_A/align_A_w0lp_pmin0.errapp]

 1.581677e-01 1.800770e-01 2.113472e-01 1.862662e-01 1.646863e-01 1.951138e-01 1.254159e-01 1.216215e-01 2.127736e-01 1.247691e-01 1.195414e-01 1.951138e-01
 1.061298e-01 1.303698e-01 1.361940e-01 1.322627e-01 1.325118e-01 1.228626e-01 1.090058e-01 1.366440e-01 1.192236e-01 1.122321e-01 1.075854e-01 9.739571e-02 1.052615e-01 7.812148e-02 7.785035e-02 1.030578e-01 8.097790e-02 7.896663e-02 1.165475e-01
 6.006207e-01 7.247080e-01 6.857045e-01 7.568849e-01 7.216020e-01 5.927846e-01 5.937520e-01 6.047458e-01 6.002669e-01 6.036374e-01 6.008913e-01 5.892903e-01 5.864573e-01 6.116309e-01 5.950600e-01 5.881539e-01 5.922353e-01
 5.626969e-02 5.520906e-02 5.832503e-02 5.728022e-02 5.766179e-02 5.597397e-02 6.450182e-02 7.105183e-02 6.165747e-02 7.484262e-02 7.561993e-02 8.008306e-02 8.560984e-02 7.589165e-02 7.727426e-02 7.006714e-02 7.219996e-02 7.074559e-02 6.582867e-02
 7.267517e-01 8.394722e-01 1.414198e+00 8.167661e-01 8.632054e-01 8.106912e-01 7.233029e-01 7.219550e-01 7.286304e-01 7.249013e-01 7.257633e-01 7.257487e-01 7.205812e-01 7.194145e-01 7.340188e-01 7.255327e-01 7.191154e-01 7.209843e-01
 4.972822e-02 5.988609e-02 7.762989e-02 6.740575e-02 7.707951e-02 5.708462e-02 6.511804e-02 7.076422e-02 5.771886e-02 6.546100e-02 7.236899e-02 7.735156e-02 7.422993e-02 7.175461e-02 6.296717e-02 6.978365e-02 6.217060e-02 5.800044e-02 6.439878e-02
 7.231044e-01 7.213437e-01 7.157716e-01 7.173934e-01 7.148593e-01 7.224482e-01 7.269274e-01 7.332168e-01 1.023296e+00 1.207083e+00 1.414198e+00 1.284437e+00 1.284437e+00 8.544694e-01 8.484456e-01 1.414198e+00
 5.303459e-02 6.829287e-02 8.858220e-02 7.626032e-02 6.456505e-02 7.263261e-02 7.340821e-02 6.300499e-02 7.076217e-02 7.449640e-02 7.701469e-02 8.192847e-02 7.445727e-02 6.923253e-02 6.088000e-02 7.085063e-02 6.195165e-02 5.949609e-02 6.863535e-02
 2.810398e-01 3.219091e-01 3.818385e-01 5.097174e-01 3.104531e-01 3.355854e-01 3.261725e-01 2.808378e-01 2.813892e-01 2.873442e-01 2.855623e-01 2.877628e-01 2.861839e-01 2.839530e-01 2.822910e-01 2.908267e-01 2.869572e-01 2.817983e-01 2.805949e-01
 4.792195e-02 5.989470e-02 7.605879e-02 6.578167e-02 7.575582e-02 5.709222e-02 6.492607e-02 7.161754e-02 5.706221e-02 6.419178e-02 7.176260e-02 7.449033e-02 7.519375e-02 6.481496e-02 5.849505e-02 6.751463e-02 5.930916e-02 5.584832e-02 6.320552e-02
 7.153091e-01 7.219550e-01 7.180276e-01 7.199332e-01 7.174395e-01 7.225219e-01 7.255398e-01 7.248309e-01 8.209661e-01 1.207083e+00 9.652590e-01 1.040404e+00 8.785366e-01 8.010573e-01 7.668953e-01 7.498009e-01 9.743228e-01 1.284437e+00
 8.655991e-02 1.092754e-01 1.235528e-01 1.477192e-01 1.027655e-01 1.084549e-01 1.104125e-01 9.781677e-02 1.026733e-01 1.105412e-01 1.154563e-01 1.195784e-01 1.147736e-01 9.186596e-02 8.628619e-02 1.065155e-01 8.830229e-02 8.543720e-02 1.037070e-01
 5.952864e-01 6.466877e-01 1.024532e+00 7.734009e-01 6.329590e-01 6.605422e-01 6.501227e-01 5.911441e-01 5.913283e-01 5.981599e-01 5.959327e-01 5.994539e-01 5.967165e-01 5.926761e-01 5.906538e-01 6.011346e-01 5.963019e-01 5.901180e-01 5.905131e-01
 5.464874e-02 6.481426e-02 8.613021e-02 7.448182e-02 6.256244e-02 6.847793e-02 6.892519e-02 5.973290e-02 6.479192e-02 6.887032e-02 7.255582e-02 7.474302e-02 7.120283e-02 5.996706e-02 5.694501e-02 6.604159e-02 5.980005e-02 5.749578e-02 6.212006e-02
 7.145148e-01 7.222262e-01 7.185923e-01 7.206834e-01 7.177002e-01 7.229568e-01 7.272650e-01 7.240300e-01 8.383247e-01 1.008578e+00 9.495928e-01 1.154293e+00 1.154293e+00 9.306600e-01 8.209661e-01 7.720281e-01 7.441810e-01 9.252699e-01 1.040404e+00
 2.062552e-01 3.068191e-01 3.596566e-01 3.135930e-01 2.787747e-01 2.600304e-01 2.399957e-01 2.497539e-01 2.218327e-01 2.218082e-01 2.177835e-01 2.081668e-01 2.222309e-01 1.936878e-01 1.941014e-01 2.195415e-01 1.977341e-01 1.954943e-01 2.372784e-01
 6.175927e-01 7.133426e-01 6.757620e-01 7.247080e-01 6.636004e-01 5.946296e-01 5.919218e-01 5.975492e-01 5.948566e-01 5.951335e-01 5.954329e-01 5.912246e-01 5.904398e-01 6.023424e-01 5.939915e-01 5.878409e-01 5.915912e-01
 3.953773e-01 6.034861e-01 6.308408e-01 7.070533e-01 5.391658e-01 5.275441e-01 4.554839e-01 4.948731e-01 4.454676e-01 4.439439e-01 4.314758e-01 4.025138e-01 4.326963e-01 3.625468e-01 3.598941e-01 4.277113e-01 3.649051e-01 3.614569e-01 4.836339e-01
 7.185128e-01 7.222888e-01 7.185677e-01 7.205935e-01 7.180395e-01 7.233104e-01 7.233630e-01 7.205460e-01 8.737028e-01 1.284437e+00 8.595285e-01 1.023296e+00 9.844133e-01 9.306600e-01 7.806742e-01 7.468285e-01 7.464160e-01 7.232114e-01 7.911868e-01
 1.740791e-01 2.011334e-01 2.518982e-01 2.252066e-01 1.954196e-01 1.857986e-01 1.691205e-01 1.776054e-01 1.756364e-01 1.734280e-01 1.722654e-01 1.662359e-01 1.657987e-01 1.477321e-01 1.445396e-01 1.663128e-01 1.487652e-01 1.470054e-01 1.726712e-01
 4.240394e-01 5.796636e-01 5.107198e-01 5.662735e-01 5.442310e-01 4.278366e-01 4.262577e-01 4.382699e-01 4.332308e-01 4.359894e-01 4.360461e-01 4.200979e-01 4.174143e-01 4.425822e-01 4.239560e-01 4.177790e-01 4.262444e-01
 4.713615e-02 6.094938e-02 6.791077e-02 7.602714e-02 5.830381e-02 6.275184e-02 6.447066e-02 5.690091e-02 6.123651e-02 6.575016e-02 6.781630e-02 7.013981e-02 6.745997e-02 6.209915e-02 5.505251e-02 6.319189e-02 5.380863e-02 5.164974e-02 6.156125e-02
 9.218027e-02 8.710037e-02 8.442844e-02 8.579598e-02 8.451096e-02 8.885457e-02 8.492279e-02 8.203079e-02 1.149970e-01 1.292273e-01 1.089399e-01 1.310628e-01 1.196711e-01 1.363008e-01 9.710714e-02 9.361725e-02 8.965965e-02 8.345839e-02 9.923285e-02
 6.517291e-01 6.111195e-01 5.835024e-01 5.899561e-01 5.821744e-01 6.187084e-01 6.649212e-01
 2.498701e-01 2.955805e-01 2.934211e-01 2.905160e-01 2.837946e-01 2.979521e-01 2.860112e-01 2.630033e-01 3.878959e-01 4.002783e-01 3.260544e-01 3.438582e-01 2.842418e-01 3.447408e-01 2.346960e-01 2.319107e-01 2.759873e-01 2.296107e-01 2.345943e-01
 5.351765e-02 6.371011e-02 7.441836e-02 6.703293e-02 7.283450e-02 5.893236e-02 6.456879e-02 6.933976e-02 6.041491e-02 6.641242e-02 7.082852e-02 7.469742e-02 7.738525e-02 6.171557e-02 5.235578e-02 6.939321e-02 5.165258e-02 4.993308e-02 7.012914e-02
 7.256039e-01 9.070473e-01 8.760679e-01 9.202515e-01 8.431039e-01 7.312899e-01 7.254203e-01 7.333025e-01 7.270499e-01 7.274819e-01 7.298091e-01 7.196161e-01 7.178869e-01 7.343558e-01 7.216251e-01 7.158518e-01 7.271387e-01
 3.094474e+00 3.882586e+00 3.966078e+00 3.822747e+00 3.769451e+00 3.721469e+00 6.269037e+00 3.973837e+00 3.723222e+00 6.337443e+00 6.238485e+00 3.540177e+00 3.979128e+00 3.363135e+00 5.566171e+00 3.419942e+00 3.162709e+00 3.381432e+00 3.707176e+00 3.591966e+00 4.782857e+00 4.426610e+00 4.268461e+00 4.436001e+00 4.378208e+00 3.809774e+00 4.508469e+00 4.184456e+00 4.041261e+00 3.688985e+00 3.462904e+00 3.728691e+00 2.907383e+00 2.866157e+00 3.589935e+00 2.934923e+00 2.890244e+00 4.056389e+00 4.293769e+00 7.374721e+00 5.269257e+00 4.740481e+00 5.204548e+00 4.761247e+00 6.950228e+00 7.485841e+00 4.953003e+00 4.350200e+00 4.447449e+00 4.099261e+00 4.149650e+00 3.308525e+00 3.288731e+00 4.226293e+00 3.453964e+00 3.350952e+00 4.899036e+00 3.827752e+00 7.071786e+00 7.175147e+00 4.437545e+00 4.901612e+00 6.930538e+00 3.836349e+00 7.182906e+00 4.190459e+00 4.121364e+00 4.022407e+00 3.579716e+00 3.971875e+00 2.935147e+00 2.930982e+00 3.730679e+00 3.085919e+00 2.985492e+00 4.332699e+00 3.450121e+00 4.190058e+00 4.219320e+00 4.224252e+00 4.350817e+00 4.434320e+00 3.887673e+00 4.686687e+00 3.977166e+00 3.759871e+00 3.467184e+00 3.255613e+00 3.610382e+00 2.600891e+00 2.600594e+00 3.758071e+00 2.701985e+00 2.633381e+00 3.923199e+00 4.487285e+00 7.182729e+00 7.286090e+00 7.216923e+00 7.221381e+00 7.041482e+00 4.089802e+00 5.085024e+00 6.969836e+00 4.232307e+00 4.255457e+00 3.833169e+00 4.204925e+00 3.106892e+00 3.134873e+00 3.909140e+00 3.130584e+00 3.054331e+00 6.915869e+00 2.709573e+00 3.205666e+00 3.331286e+00 3.247998e+00 3.260061e+00 3.132973e+00 2.765969e+00 3.349113e+00 2.984538e+00 2.820766e+00 2.694396e+00 2.448294e+00 2.682789e+00 2.009148e+00 2.006765e+00 2.581622e+00 2.024333e+00 1.976505e+00 2.935898e+00 2.627879e+00 3.118069e+00 3.236672e+00 3.156935e+00 3.163590e+00 2.982944e+00 2.673120e+00 3.245372e+00 2.911299e+00 2.728068e+00 2.622753e+00 2.380766e+00 2.587425e+00 1.946857e+00 1.945850e+00 2.508651e+00 1.967170e+00 1.919630e+00 2.847637e+00 4.184739e+00 7.390851e+00 7.494213e+00 5.216220e+00 5.220678e+00 7.249604e+00 4.494132e+00 7.501972e+00 4.705732e+00 7.034764e+00 4.463580e+00 4.115391e+00 4.676450e+00 3.275730e+00 3.269941e+00 4.168323e+00 3.612764e+00 3.619145e+00 7.123992e+00 2.748188e+00 3.229034e+00 3.359603e+00 3.309790e+00 3.283285e+00 3.035200e+00 2.722861e+00 3.363262e+00 2.967550e+00 2.832385e+00 2.724362e+00 2.445023e+00 2.626162e+00 1.949311e+00 1.943030e+00 2.609446e+00 2.074686e+00 2.025186e+00 2.899527e+00 2.605182e+00 3.091800e+00 3.205790e+00 3.138292e+00 3.141081e+00 2.920956e+00 2.616672e+00 3.207508e+00 2.844624e+00 2.697829e+00 2.594210e+00 2.350957e+00 2.530188e+00 1.874009e+00 1.867827e+00 2.498524e+00 1.975624e+00 1.930761e+00 2.786561e+00 3.756835e+00 4.973903e+00 4.617656e+00 4.497428e+00 4.749154e+00 4.373047e+00 4.549411e+00 4.625415e+00 4.497609e+00 4.107147e+00 4.133350e+00 3.782109e+00 3.957658e+00 3.140662e+00 3.134873e+00 4.034300e+00 3.219158e+00 3.096435e+00 4.443642e+00
 7.507155e+00 9.328877e+00 8.980875e+00 9.133711e+00 1.151537e+01 6.590133e+00 6.617842e+00 6.979570e+00 6.780558e+00 6.857865e+00 6.801710e+00 6.400716e+00 6.320048e+00 7.370284e+00 6.562273e+00 6.360310e+00 6.594816e+00 7.037444e+00 1.168998e+01 1.134198e+01 1.188032e+01 1.166765e+01 6.766540e+00 6.898451e+00 7.368326e+00 7.029295e+00 7.268981e+00 7.402257e+00 6.618444e+00 6.537487e+00 7.359479e+00 6.790065e+00 6.553722e+00 6.753869e+00 7.471260e+00 1.176521e+01 1.141721e+01 1.195555e+01 1.174288e+01 7.004850e+00 7.065130e+00 7.443556e+00 7.177922e+00 7.344210e+00 7.477486e+00 6.754926e+00 6.660449e+00 1.019212e+01 6.984092e+00 6.760586e+00 6.887432e+00 7.103478e+00 9.503387e+00 1.136421e+01 1.190256e+01 9.481055e+00 6.788773e+00 6.811132e+00 9.984893e+00 7.213907e+00 7.487421e+00 7.109704e+00 6.655513e+00 6.551014e+00 7.544794e+00 7.004493e+00 6.626636e+00 6.751972e+00 6.829454e+00 1.160079e+01 9.043958e+00 1.179113e+01 1.157845e+01 6.589615e+00 6.615772e+00 6.968490e+00 6.896079e+00 7.037277e+00 6.910455e+00 6.499610e+00 6.432192e+00 7.216758e+00 6.729985e+00 6.469705e+00 6.556325e+00 7.705641e+00 1.173619e+01 9.179360e+00 1.192653e+01 1.171386e+01 6.820147e+00 6.924790e+00 7.536642e+00 7.237882e+00 7.264129e+00 7.326358e+00 6.732681e+00 6.613099e+00 7.568770e+00 6.852374e+00 6.647505e+00 6.858411e+00 5.380675e+00 7.824102e+00 7.190911e+00 7.767178e+00 7.679663e+00 5.171062e+00 5.196817e+00 5.477991e+00 5.363432e+00 5.448579e+00 5.386581e+00 5.120543e+00 5.050984e+00 5.637956e+00 5.218314e+00 5.046954e+00 5.157261e+00 5.002199e+00 7.213308e+00 6.688794e+00 7.650919e+00 7.062817e+00 4.798345e+00 4.822048e+00 5.093493e+00 4.980187e+00 5.067122e+00 5.003136e+00 4.740228e+00 4.674110e+00 5.253140e+00 4.844171e+00 4.676704e+00 4.784784e+00 7.276974e+00 9.558305e+00 1.141913e+01 1.195747e+01 1.174480e+01 7.044693e+00 6.975602e+00 7.830986e+00 9.937259e+00 7.542339e+00 7.232141e+00 6.721390e+00 6.640935e+00 1.019405e+01 7.222492e+00 6.847569e+00 6.920704e+00 5.304573e+00 7.643493e+00 6.969328e+00 7.708676e+00 7.384682e+00 5.113300e+00 5.139804e+00 5.425918e+00 5.313862e+00 5.396141e+00 5.322005e+00 5.019396e+00 4.949110e+00 5.605448e+00 5.225591e+00 5.040287e+00 5.099824e+00 4.775442e+00 6.738034e+00 6.364104e+00 7.009237e+00 6.742909e+00 4.584368e+00 4.607814e+00 4.878526e+00 4.770911e+00 4.851968e+00 4.781598e+00 4.493966e+00 4.427458e+00 5.054558e+00 4.677631e+00 4.499569e+00 4.570663e+00 7.442239e+00 1.173619e+01 1.138819e+01 1.192653e+01 1.171386e+01 6.975829e+00 6.968591e+00 7.800043e+00 7.697491e+00 7.389289e+00 7.448465e+00 6.686585e+00 6.574990e+00 7.954278e+00 6.911049e+00 6.631664e+00 6.933562e+00
 2.120509e+00 1.883475e+00 1.978350e+00 1.936457e+00 1.939586e+00 1.947738e+00 2.151394e+00 2.294819e+00 2.093064e+00 2.546155e+00 2.429788e+00 2.597687e+00 2.704539e+00 2.494426e+00 2.440810e+00 2.374565e+00 2.343497e+00 2.325552e+00 2.178568e+00 2.188822e+00 2.183437e+00 2.186805e+00 2.162742e+00 2.161879e+00 2.111316e+00 2.560862e+00 2.799989e+00 2.366412e+00 3.081516e+00 5.571060e+00 3.074833e+00 3.314984e+00 3.368273e+00 3.135467e+00 5.446045e+00 2.774915e+00 3.252647e+00 2.754568e+00 2.587098e+00 2.446605e+00 2.532176e+00 2.516235e+00 2.599176e+00 2.495281e+00 2.868728e+00 3.266141e+00 2.802889e+00 3.614862e+00 3.368777e+00 5.939111e+00 6.057156e+00 3.638217e+00 3.668813e+00 3.121655e+00 3.170019e+00 3.522591e+00 5.618847e+00 2.238039e+00 2.238005e+00 2.285271e+00 2.225769e+00 2.248020e+00 2.221643e+00 2.525192e+00 2.854557e+00 2.444843e+00 3.013977e+00 3.153401e+00 5.723735e+00 5.841779e+00 3.159439e+00 2.993828e+00 2.832179e+00 2.829482e+00 3.307215e+00 2.809136e+00 1.967981e+00 1.935114e+00 2.067438e+00 2.027777e+00 2.019970e+00 1.951407e+00 2.284618e+00 2.573354e+00 2.181275e+00 2.696596e+00 2.839073e+00 3.059287e+00 3.177331e+00 2.719951e+00 2.659097e+00 2.460739e+00 2.451779e+00 2.493006e+00 2.315243e+00 2.346655e+00 2.276959e+00 2.420958e+00 2.377946e+00 2.352424e+00 2.286405e+00 3.241107e+00 2.880584e+00 2.521931e+00 3.476573e+00 5.702715e+00 3.328595e+00 3.710041e+00 3.499928e+00 5.739349e+00 2.983366e+00 3.031730e+00 2.924693e+00 2.812123e+00 1.511800e+00 1.480520e+00 1.559569e+00 1.533507e+00 1.540198e+00 1.499107e+00 1.720328e+00 1.902222e+00 1.653005e+00 1.998098e+00 2.016430e+00 2.134770e+00 2.274360e+00 2.021956e+00 2.058046e+00 1.884474e+00 1.933681e+00 1.890646e+00 1.762414e+00 1.468831e+00 1.441032e+00 1.517222e+00 1.491241e+00 1.499901e+00 1.458511e+00 1.673485e+00 1.839457e+00 1.601635e+00 1.927347e+00 1.957524e+00 2.059799e+00 2.188850e+00 1.959994e+00 1.998808e+00 1.820229e+00 1.873165e+00 1.838148e+00 1.707596e+00 2.513976e+00 2.480841e+00 2.626401e+00 2.602338e+00 2.579765e+00 2.469716e+00 3.127934e+00 3.541482e+00 2.723379e+00 3.363400e+00 3.380717e+00 3.742226e+00 3.860270e+00 5.858982e+00 3.417351e+00 3.133595e+00 5.776293e+00 5.743356e+00 3.421961e+00 1.499785e+00 1.476673e+00 1.557872e+00 1.529933e+00 1.543370e+00 1.496646e+00 1.712917e+00 1.875708e+00 1.638232e+00 1.968111e+00 1.984370e+00 2.095656e+00 2.226497e+00 1.991251e+00 2.024087e+00 1.850745e+00 1.904975e+00 1.866316e+00 1.744904e+00 1.445809e+00 1.421113e+00 1.497799e+00 1.472128e+00 1.482505e+00 1.440853e+00 1.649048e+00 1.807190e+00 1.578670e+00 1.899979e+00 1.915711e+00 2.020366e+00 2.146791e+00 1.923272e+00 1.955887e+00 1.780541e+00 1.833252e+00 1.798065e+00 1.680388e+00 2.339256e+00 2.281322e+00 2.352719e+00 2.369824e+00 2.371203e+00 2.325724e+00 2.977706e+00 3.127851e+00 2.536441e+00 3.476573e+00 3.108381e+00 3.591997e+00 5.918867e+00 3.236526e+00 3.145015e+00 3.105473e+00 3.031730e+00 3.120901e+00 2.761063e+00
 7.125962e+00 9.112125e+00 1.243875e+01 8.579263e+00 9.549863e+00 8.629189e+00 6.718622e+00 6.678978e+00 6.854837e+00 6.801919e+00 6.782976e+00 6.831886e+00 6.630760e+00 6.598807e+00 7.056575e+00 6.747992e+00 6.556995e+00 6.660743e+00 6.883018e+00 1.166888e+01 1.252328e+01 9.241979e+00 1.184322e+01 1.138215e+01 6.871784e+00 6.828660e+00 7.328053e+00 6.973895e+00 7.136536e+00 6.993527e+00 6.850336e+00 6.743143e+00 7.288665e+00 6.930189e+00 6.700523e+00 6.806331e+00 6.991215e+00 1.170844e+01 1.256284e+01 9.281543e+00 1.188278e+01 1.142172e+01 7.081205e+00 6.976686e+00 7.367616e+00 7.088609e+00 7.423366e+00 7.084310e+00 6.945113e+00 6.901646e+00 7.876819e+00 7.103236e+00 6.880345e+00 6.910336e+00 6.910699e+00 9.471895e+00 1.253512e+01 9.253819e+00 1.185506e+01 1.139399e+01 6.871621e+00 6.893749e+00 7.086574e+00 7.090482e+00 7.080857e+00 7.056586e+00 6.808927e+00 6.747886e+00 7.389486e+00 7.075513e+00 6.794288e+00 6.836950e+00 6.820127e+00 1.162011e+01 1.247451e+01 1.140203e+01 1.179445e+01 1.133338e+01 6.787556e+00 6.712802e+00 7.086603e+00 6.833020e+00 6.932424e+00 6.893821e+00 6.667950e+00 6.624489e+00 7.328875e+00 6.857288e+00 6.639105e+00 6.708311e+00 6.976120e+00 1.169335e+01 1.254774e+01 1.147527e+01 1.186769e+01 1.140662e+01 6.896252e+00 6.853128e+00 7.159843e+00 7.012873e+00 7.123082e+00 7.093146e+00 6.913178e+00 6.903391e+00 7.402115e+00 7.044341e+00 6.831407e+00 6.842802e+00 5.729685e+00 8.152536e+00 1.147916e+01 7.619674e+00 8.204765e+00 7.490380e+00 5.636053e+00 5.600575e+00 5.776103e+00 5.677826e+00 5.700648e+00 5.701787e+00 5.579372e+00 5.550835e+00 5.906776e+00 5.687598e+00 5.524942e+00 5.576476e+00 5.326883e+00 7.390060e+00 1.109211e+01 7.114660e+00 7.625037e+00 7.064957e+00 5.237198e+00 5.203570e+00 5.370236e+00 5.276924e+00 5.298557e+00 5.299510e+00 5.177356e+00 5.152263e+00 5.502040e+00 5.287397e+00 5.130257e+00 5.179321e+00 7.014504e+00 9.500611e+00 1.256383e+01 1.149136e+01 1.188377e+01 1.142271e+01 7.082197e+00 7.051076e+00 7.175930e+00 7.157120e+00 7.139170e+00 7.176752e+00 6.929265e+00 6.875456e+00 7.418202e+00 7.222807e+00 6.895847e+00 6.938510e+00 5.663489e+00 7.808467e+00 9.211453e+00 7.434708e+00 7.878056e+00 7.316423e+00 5.577726e+00 5.543492e+00 5.715138e+00 5.618332e+00 5.638469e+00 5.639943e+00 5.502956e+00 5.472520e+00 5.852805e+00 5.641642e+00 5.477171e+00 5.519397e+00 5.072363e+00 7.001918e+00 1.084741e+01 6.783841e+00 7.240074e+00 6.703860e+00 4.987695e+00 4.954577e+00 5.118510e+00 5.026862e+00 5.048464e+00 5.046740e+00 4.917501e+00 4.888909e+00 5.253479e+00 5.049749e+00 4.888586e+00 4.930421e+00 6.990295e+00 1.169335e+01 1.254774e+01 1.147527e+01 1.186769e+01 9.197794e+00 6.937499e+00 6.930241e+00 7.227361e+00 7.103111e+00 7.212064e+00 7.017995e+00 6.949887e+00 6.829227e+00 7.351055e+00 6.962056e+00 6.773147e+00 6.856977e+00
 1.891080e+00 2.056990e+00 2.547168e+00 2.252833e+00 2.511246e+00 1.975210e+00 2.241556e+00 2.323004e+00 2.002177e+00 2.214981e+00 2.353398e+00 2.541074e+00 2.472122e+00 2.272496e+00 2.016011e+00 2.423359e+00 2.039873e+00 1.929582e+00 2.215001e+00 1.927799e+00 2.285382e+00 3.128984e+00 2.561042e+00 2.994819e+00 2.237677e+00 2.508519e+00 2.690979e+00 2.428830e+00 2.479704e+00 2.890220e+00 3.000783e+00 3.053938e+00 2.574733e+00 2.356725e+00 2.953956e+00 2.324122e+00 2.241733e+00 2.455234e+00 2.256037e+00 2.675477e+00 3.656395e+00 3.163768e+00 3.644337e+00 2.586748e+00 2.826057e+00 3.240177e+00 2.743899e+00 3.119140e+00 3.539738e+00 3.386900e+00 3.317947e+00 3.066315e+00 2.814339e+00 3.021758e+00 2.704461e+00 2.556678e+00 2.972562e+00 1.982923e+00 2.404131e+00 3.060180e+00 2.756855e+00 3.170230e+00 2.312151e+00 2.585754e+00 3.029471e+00 2.305622e+00 2.661167e+00 2.869424e+00 3.439596e+00 2.985134e+00 2.929709e+00 2.512183e+00 2.631833e+00 2.457045e+00 2.295037e+00 2.569178e+00 1.767550e+00 2.105501e+00 2.709447e+00 2.389984e+00 2.592641e+00 2.010809e+00 2.299088e+00 2.527033e+00 2.040287e+00 2.382065e+00 2.502552e+00 2.741275e+00 2.604804e+00 2.461556e+00 2.230498e+00 2.461021e+00 2.221040e+00 2.022317e+00 2.241265e+00 2.079479e+00 2.540125e+00 5.729868e+00 2.743228e+00 3.508985e+00 2.376313e+00 2.779687e+00 3.368227e+00 2.414818e+00 2.736521e+00 2.855796e+00 3.251548e+00 3.182595e+00 2.812384e+00 2.550828e+00 2.835346e+00 2.593040e+00 2.526073e+00 2.620601e+00 1.349571e+00 1.603022e+00 2.043684e+00 1.795357e+00 2.036045e+00 1.530162e+00 1.736790e+00 1.885698e+00 1.549325e+00 1.748340e+00 1.933730e+00 2.063637e+00 1.965087e+00 1.886873e+00 1.670097e+00 1.870953e+00 1.691743e+00 1.579580e+00 1.716001e+00 1.311588e+00 1.559367e+00 1.995143e+00 1.747237e+00 1.977497e+00 1.489632e+00 1.688108e+00 1.827620e+00 1.505240e+00 1.698057e+00 1.871819e+00 1.992651e+00 1.913314e+00 1.841811e+00 1.627499e+00 1.814527e+00 1.639133e+00 1.534057e+00 1.670678e+00 2.278101e+00 3.265362e+00 3.282584e+00 3.175466e+00 3.656035e+00 2.622377e+00 2.837755e+00 3.129767e+00 2.637018e+00 2.845649e+00 3.091827e+00 3.276490e+00 5.801872e+00 5.746447e+00 2.826036e+00 3.033456e+00 2.769686e+00 2.544512e+00 3.106367e+00 1.343144e+00 1.598443e+00 2.052507e+00 1.792773e+00 2.030618e+00 1.525659e+00 1.734493e+00 1.873604e+00 1.541254e+00 1.739823e+00 1.911221e+00 2.030629e+00 1.964832e+00 1.946046e+00 1.708827e+00 1.842141e+00 1.650020e+00 1.540938e+00 1.714563e+00 1.292909e+00 1.537867e+00 1.969921e+00 1.722926e+00 1.961609e+00 1.468946e+00 1.668111e+00 1.806274e+00 1.484079e+00 1.675776e+00 1.841950e+00 1.959447e+00 1.888463e+00 1.859530e+00 1.632774e+00 1.777646e+00 1.588575e+00 1.487014e+00 1.651165e+00 2.082575e+00 2.658703e+00 3.257641e+00 2.832209e+00 3.123476e+00 2.475328e+00 2.853787e+00 2.819636e+00 2.466038e+00 2.698599e+00 3.140985e+00 3.514950e+00 5.654822e+00 2.694420e+00 2.523646e+00 2.886406e+00 2.622637e+00 2.362992e+00 2.837210e+00
 7.041505e+00 6.642935e+00 6.478401e+00 6.529782e+00 6.452831e+00 6.686553e+00 6.786699e+00 6.933236e+00 1.225374e+01 1.238925e+01 1.243875e+01 9.941478e+00 9.941478e+00 9.491155e+00 9.061595e+00 1.243875e+01 6.898462e+00 6.814588e+00 6.630525e+00 6.661825e+00 6.564659e+00 6.840033e+00 6.962496e+00 7.240779e+00 1.233826e+01 1.247378e+01 1.252328e+01 1.249823e+01 1.249823e+01 1.178451e+01 1.174046e+01 1.252328e+01 7.239697e+00 6.945774e+00 6.705524e+00 6.770300e+00 6.668756e+00 7.099378e+00 7.074903e+00 7.595128e+00 1.237783e+01 1.251334e+01 1.256284e+01 1.253780e+01 1.253780e+01 1.182407e+01 1.178002e+01 1.256284e+01 6.901331e+00 6.832193e+00 6.627087e+00 6.669724e+00 6.606029e+00 6.928986e+00 7.064019e+00 7.445297e+00 1.235010e+01 1.248562e+01 1.253512e+01 1.251007e+01 1.251007e+01 1.179635e+01 1.175230e+01 1.253512e+01 6.752145e+00 6.713999e+00 6.527242e+00 6.575188e+00 6.498555e+00 6.739444e+00 6.879955e+00 7.192008e+00 1.228949e+01 1.242501e+01 1.247451e+01 1.244946e+01 1.244946e+01 1.173574e+01 9.482861e+00 1.247451e+01 7.031923e+00 6.882326e+00 6.652823e+00 6.715026e+00 6.627364e+00 6.928942e+00 7.239027e+00 7.294844e+00 1.236273e+01 1.249825e+01 1.254774e+01 1.252270e+01 1.252270e+01 1.180898e+01 1.176493e+01 1.254774e+01 5.631422e+00 5.583392e+00 5.448750e+00 5.486676e+00 5.427387e+00 5.616138e+00 5.737266e+00 5.897929e+00 9.085321e+00 1.142966e+01 9.270333e+00 1.145412e+01 1.145412e+01 7.835415e+00 7.810313e+00 1.147916e+01 5.232001e+00 5.186640e+00 5.054263e+00 5.091633e+00 5.033516e+00 5.217515e+00 5.329832e+00 5.486403e+00 8.149681e+00 8.570386e+00 1.109211e+01 1.106707e+01 1.106707e+01 7.394711e+00 7.332330e+00 8.883284e+00 7.077608e+00 6.983475e+00 6.683409e+00 6.799826e+00 6.666793e+00 7.151430e+00 7.255114e+00 7.859522e+00 1.237882e+01 1.251434e+01 1.256383e+01 1.253879e+01 1.253879e+01 1.182506e+01 1.178101e+01 1.256383e+01 5.570094e+00 5.531166e+00 5.388042e+00 5.427608e+00 5.365883e+00 5.554019e+00 5.669489e+00 5.829914e+00 9.026440e+00 1.137078e+01 1.142028e+01 1.139524e+01 1.139524e+01 1.068151e+01 8.428634e+00 1.142028e+01 4.982984e+00 4.940612e+00 4.805032e+00 4.843901e+00 4.784268e+00 4.965567e+00 5.075608e+00 5.230653e+00 8.453569e+00 8.589086e+00 1.084741e+01 1.082236e+01 1.082236e+01 7.389146e+00 7.592361e+00 1.084741e+01 6.971283e+00 6.882326e+00 6.659608e+00 6.715026e+00 6.627364e+00 7.046361e+00 7.032626e+00 7.383826e+00 1.236273e+01 1.249825e+01 1.254774e+01 1.252270e+01 1.252270e+01 1.180898e+01 1.176493e+01 1.254774e+01
 2.119735e+00 2.328508e+00 2.825262e+00 2.530943e+00 2.211081e+00 2.729551e+00 2.584079e+00 2.271399e+00 3.072392e+00 2.646618e+00 2.950420e+00 2.773573e+00 2.645735e+00 2.207711e+00 1.982670e+00 2.614807e+00 2.011613e+00 1.958224e+00 2.563966e+00 2.082578e+00 2.672862e+00 3.284344e+00 2.943108e+00 2.624623e+00 3.057422e+00 2.789843e+00 2.835749e+00 3.014754e+00 2.784863e+00 3.034077e+00 3.142419e+00 2.740179e+00 2.621087e+00 2.250583e+00 2.701992e+00 2.292493e+00 2.231013e+00 2.769730e+00 2.450985e+00 3.502621e+00 3.687621e+00 3.420484e+00 3.030953e+00 3.338591e+00 3.071012e+00 3.116918e+00 3.173816e+00 5.853045e+00 3.315246e+00 3.809097e+00 3.643336e+00 2.946056e+00 2.585713e+00 3.561349e+00 2.637482e+00 2.660436e+00 3.124999e+00 2.177157e+00 2.729835e+00 3.726826e+00 3.459690e+00 2.806756e+00 2.755809e+00 2.884737e+00 2.554005e+00 3.071727e+00 3.156622e+00 3.476559e+00 3.584901e+00 2.870550e+00 2.575362e+00 2.294710e+00 2.877544e+00 2.386292e+00 2.339266e+00 3.022910e+00 1.888303e+00 2.438653e+00 3.525882e+00 2.680559e+00 2.266636e+00 2.574734e+00 2.482791e+00 2.267999e+00 5.343010e+00 2.759471e+00 2.727024e+00 2.781838e+00 2.579368e+00 2.368653e+00 2.078365e+00 2.534090e+00 2.119974e+00 2.066307e+00 2.507180e+00 2.292989e+00 5.567626e+00 6.016027e+00 3.276663e+00 2.813031e+00 3.072663e+00 2.927191e+00 2.776890e+00 3.152102e+00 2.922211e+00 3.046265e+00 3.401874e+00 3.236114e+00 2.802235e+00 2.413137e+00 2.815409e+00 2.476307e+00 2.401537e+00 2.981178e+00 1.427423e+00 1.801436e+00 2.302404e+00 2.003727e+00 1.710747e+00 1.917180e+00 1.940961e+00 1.683478e+00 1.893315e+00 1.975220e+00 2.042247e+00 2.170555e+00 1.975495e+00 1.830768e+00 1.615670e+00 1.886056e+00 1.660561e+00 1.599364e+00 1.822481e+00 1.386089e+00 1.765775e+00 2.246174e+00 1.958339e+00 1.669150e+00 1.871250e+00 1.890645e+00 1.631138e+00 1.820703e+00 1.919879e+00 1.981078e+00 2.103231e+00 1.923379e+00 1.776182e+00 1.570763e+00 1.827624e+00 1.615083e+00 1.561858e+00 1.771784e+00 2.619061e+00 5.723840e+00 6.172241e+00 3.310770e+00 2.826736e+00 3.614386e+00 3.172387e+00 2.814525e+00 3.023128e+00 3.271104e+00 3.713148e+00 3.821490e+00 3.077542e+00 3.025968e+00 2.598106e+00 5.782568e+00 2.908715e+00 2.599985e+00 3.063292e+00 1.420909e+00 1.810080e+00 2.317420e+00 2.019525e+00 1.708972e+00 1.922702e+00 1.933960e+00 1.664673e+00 1.866784e+00 1.959144e+00 2.022947e+00 2.127950e+00 1.950385e+00 1.857168e+00 1.624511e+00 1.873058e+00 1.644460e+00 1.571950e+00 1.815613e+00 1.367010e+00 1.737766e+00 2.220897e+00 1.932292e+00 1.647365e+00 1.842701e+00 1.863157e+00 1.606150e+00 1.796670e+00 1.886675e+00 1.946120e+00 2.064787e+00 1.886515e+00 1.772779e+00 1.568016e+00 1.797296e+00 1.577460e+00 1.517856e+00 1.744349e+00 2.280986e+00 3.095399e+00 3.543800e+00 3.154556e+00 2.694453e+00 3.458172e+00 3.212380e+00 3.236498e+00 5.624329e+00 3.114890e+00 3.556934e+00 3.401874e+00 5.708341e+00 2.676150e+00 2.416093e+00 3.417528e+00 2.476307e+00 2.366102e+00 3.366687e+00
 5.594988e+00 6.557380e+00 7.590753e+00 1.088245e+01 6.222999e+00 6.775029e+00 6.584147e+00 5.454576e+00 5.463587e+00 5.626911e+00 5.571634e+00 5.636598e+00 5.733724e+00 5.476352e+00 5.411658e+00 5.738834e+00 5.516376e+00 5.383396e+00 5.435539e+00 5.889607e+00 7.543465e+00 1.062258e+01 1.131995e+01 6.928323e+00 7.790711e+00 7.113091e+00 5.996500e+00 5.926694e+00 6.251616e+00 6.062782e+00 6.187907e+00 6.054889e+00 5.980878e+00 5.947457e+00 6.369933e+00 6.072799e+00 5.922100e+00 5.925827e+00 6.361112e+00 7.852224e+00 1.093134e+01 1.162871e+01 9.831416e+00 8.099471e+00 1.014134e+01 6.380410e+00 6.460586e+00 6.442956e+00 6.557025e+00 6.659045e+00 7.082097e+00 6.481832e+00 6.295866e+00 6.803852e+00 6.478018e+00 6.314654e+00 6.256883e+00 5.979291e+00 7.626052e+00 8.496343e+00 1.140254e+01 7.396419e+00 7.873299e+00 7.320838e+00 6.066415e+00 6.004297e+00 6.423185e+00 6.202693e+00 6.290363e+00 6.217097e+00 6.108099e+00 6.025060e+00 6.341201e+00 6.196632e+00 6.115664e+00 5.991060e+00 5.584546e+00 7.001649e+00 1.034417e+01 1.104153e+01 6.524748e+00 7.512297e+00 6.959837e+00 5.586697e+00 5.609885e+00 5.817519e+00 5.739735e+00 5.827207e+00 5.745118e+00 5.675114e+00 5.605441e+00 5.877502e+00 5.801161e+00 5.597887e+00 5.564659e+00 6.180403e+00 7.722735e+00 1.080185e+01 1.149922e+01 7.229700e+00 7.969981e+00 7.803030e+00 6.098657e+00 6.154584e+00 6.313467e+00 6.316216e+00 6.410977e+00 6.330619e+00 6.298815e+00 6.185326e+00 6.437883e+00 6.348528e+00 6.185165e+00 6.157535e+00 3.996457e+00 5.013754e+00 6.204136e+00 9.569938e+00 4.770224e+00 5.299915e+00 5.099553e+00 3.985077e+00 3.997528e+00 4.150530e+00 4.102482e+00 4.159750e+00 4.119279e+00 4.074342e+00 4.035582e+00 4.238034e+00 4.131902e+00 4.003311e+00 3.976880e+00 3.789256e+00 4.776488e+00 5.870265e+00 7.169751e+00 4.524845e+00 5.062258e+00 4.847439e+00 3.782354e+00 3.794787e+00 3.943996e+00 3.899044e+00 3.954383e+00 3.915723e+00 3.867953e+00 3.830507e+00 4.030341e+00 3.930062e+00 3.802083e+00 3.776143e+00 6.306338e+00 7.597941e+00 1.094046e+01 1.163783e+01 7.631709e+00 1.031741e+01 7.941637e+00 6.328887e+00 6.327035e+00 6.658475e+00 6.617203e+00 6.742263e+00 7.091215e+00 6.490950e+00 6.296863e+00 6.738870e+00 6.530937e+00 6.350954e+00 6.340164e+00 3.952362e+00 4.927191e+00 5.943545e+00 7.064691e+00 4.672108e+00 5.222955e+00 5.053648e+00 3.949843e+00 3.964362e+00 4.117829e+00 4.071432e+00 4.129376e+00 4.086259e+00 4.024400e+00 3.982276e+00 4.208353e+00 4.116239e+00 3.981759e+00 3.944081e+00 3.682620e+00 4.630843e+00 5.569546e+00 6.394330e+00 4.382029e+00 4.894639e+00 4.720002e+00 3.678694e+00 3.693254e+00 3.839910e+00 3.796806e+00 3.850373e+00 3.811318e+00 3.753033e+00 3.711340e+00 3.926501e+00 3.837768e+00 3.707027e+00 3.673346e+00 6.103290e+00 9.931560e+00 1.080185e+01 1.149922e+01 7.493101e+00 7.969981e+00 1.001186e+01 6.175770e+00 6.263578e+00 6.340649e+00 6.284866e+00 6.529555e+00 6.350489e+00 6.196660e+00 6.158255e+00 6.674362e+00 6.293315e+00 6.132727e+00 6.170207e+00
 2.251347e+00 2.108721e+00 2.603376e+00 2.536091e+00 2.479326e+00 1.996325e+00 2.235988e+00 2.400378e+00 2.054305e+00 2.336545e+00 2.478772e+00 2.464185e+00 2.436854e+00 2.062072e+00 1.893140e+00 2.359022e+00 1.943724e+00 1.849743e+00 2.166285e+00 1.917463e+00 2.332077e+00 3.073547e+00 2.646974e+00 3.330318e+00 2.267164e+00 2.484862e+00 2.636580e+00 2.266470e+00 2.491930e+00 2.978540e+00 3.039104e+00 2.858380e+00 2.353980e+00 2.151400e+00 2.597533e+00 2.221541e+00 2.100220e+00 2.445301e+00 2.197304e+00 2.962843e+00 3.328887e+00 3.098521e+00 3.322256e+00 2.897930e+00 3.342320e+00 3.230636e+00 2.582450e+00 5.534283e+00 3.497281e+00 3.294444e+00 3.309926e+00 2.791180e+00 2.516619e+00 3.138061e+00 2.525501e+00 2.428299e+00 3.302759e+00 1.979957e+00 2.444184e+00 3.388415e+00 2.772541e+00 5.590610e+00 2.261307e+00 2.752938e+00 2.779496e+00 2.317936e+00 2.736075e+00 2.907899e+00 2.968463e+00 2.909846e+00 2.482559e+00 2.254146e+00 2.648999e+00 2.268024e+00 2.146431e+00 2.550295e+00 1.719701e+00 2.188007e+00 2.821880e+00 2.311013e+00 2.690089e+00 1.991706e+00 2.253147e+00 2.560548e+00 1.993469e+00 2.301730e+00 2.563791e+00 2.594758e+00 2.925026e+00 2.277669e+00 2.029221e+00 2.556954e+00 2.050770e+00 1.939856e+00 2.279031e+00 2.052784e+00 2.546608e+00 3.461242e+00 2.967474e+00 5.663437e+00 2.452098e+00 2.589285e+00 5.571817e+00 2.407603e+00 2.734802e+00 3.366235e+00 2.967190e+00 3.056773e+00 2.606605e+00 2.326973e+00 2.721826e+00 2.459648e+00 2.256084e+00 2.661043e+00 1.307005e+00 1.605335e+00 2.005161e+00 1.758159e+00 1.997926e+00 1.533102e+00 1.731087e+00 1.894438e+00 1.537829e+00 1.720158e+00 1.915138e+00 1.980815e+00 1.999915e+00 1.717022e+00 1.559296e+00 1.819684e+00 1.636519e+00 1.530625e+00 1.692096e+00 1.269870e+00 1.564693e+00 1.959062e+00 1.708687e+00 1.953929e+00 1.493580e+00 1.685633e+00 1.847478e+00 1.492588e+00 1.669051e+00 1.859678e+00 1.924299e+00 1.932201e+00 1.674712e+00 1.519137e+00 1.761018e+00 1.575615e+00 1.488252e+00 1.645483e+00 2.241727e+00 2.584248e+00 3.340228e+00 2.987755e+00 3.596999e+00 2.713064e+00 3.090259e+00 3.505379e+00 2.623388e+00 3.336798e+00 2.997953e+00 3.305785e+00 5.793494e+00 3.351111e+00 2.626974e+00 3.149402e+00 2.536842e+00 2.439640e+00 2.928591e+00 1.300516e+00 1.596897e+00 2.016657e+00 1.754248e+00 2.002153e+00 1.529209e+00 1.735155e+00 1.907410e+00 1.524462e+00 1.711385e+00 1.897262e+00 1.970124e+00 1.997696e+00 1.775823e+00 1.599988e+00 1.790072e+00 1.576472e+00 1.488797e+00 1.684483e+00 1.251543e+00 1.541584e+00 1.933138e+00 1.685511e+00 1.926603e+00 1.471806e+00 1.667263e+00 1.833154e+00 1.471080e+00 1.646632e+00 1.828949e+00 1.894439e+00 1.914178e+00 1.692107e+00 1.530720e+00 1.723669e+00 1.521751e+00 1.437223e+00 1.623211e+00 2.105577e+00 2.584530e+00 5.670067e+00 2.845367e+00 3.454611e+00 2.570677e+00 2.947871e+00 3.099590e+00 2.451404e+00 2.808902e+00 3.102833e+00 3.041290e+00 3.442281e+00 2.478273e+00 2.280506e+00 3.270416e+00 2.428298e+00 2.271075e+00 2.661043e+00
 6.672084e+00 6.654560e+00 6.541204e+00 6.594950e+00 6.526136e+00 6.698316e+00 6.763899e+00 6.694669e+00 1.141103e+01 1.238925e+01 1.215348e+01 9.802858e+00 9.639806e+00 8.969820e+00 7.796743e+00 7.374303e+00 9.700488e+00 1.241370e+01 6.570291e+00 6.834426e+00 6.724143e+00 6.788038e+00 6.679435e+00 6.970067e+00 7.020037e+00 6.875796e+00 1.149556e+01 1.247378e+01 1.223801e+01 1.235961e+01 9.724335e+00 9.054349e+00 8.060491e+00 7.561529e+00 1.225724e+01 1.249823e+01 6.662433e+00 7.088005e+00 6.870320e+00 6.930298e+00 6.830001e+00 6.972921e+00 7.170919e+00 7.011827e+00 1.153512e+01 1.251334e+01 1.227757e+01 1.019035e+01 1.197272e+01 8.830511e+00 8.559663e+00 8.223081e+00 1.008798e+01 1.253780e+01 6.586016e+00 6.852503e+00 6.804223e+00 6.858552e+00 6.710520e+00 6.906824e+00 6.957713e+00 6.950260e+00 1.150740e+01 1.248562e+01 1.224985e+01 1.237145e+01 1.194500e+01 8.802787e+00 8.268538e+00 7.931955e+00 1.226908e+01 1.251007e+01 6.500419e+00 6.774538e+00 6.625210e+00 6.674611e+00 6.588861e+00 6.746402e+00 6.831840e+00 6.785320e+00 1.144679e+01 1.242501e+01 1.218924e+01 1.231084e+01 9.675564e+00 8.545969e+00 8.085820e+00 7.512758e+00 1.220847e+01 1.244946e+01 6.606769e+00 7.034988e+00 6.782382e+00 6.841039e+00 6.814905e+00 6.892381e+00 7.206884e+00 7.047951e+00 1.152003e+01 1.249825e+01 1.226248e+01 1.238408e+01 1.195763e+01 9.078817e+00 1.075339e+01 7.605867e+00 1.228171e+01 1.252270e+01 5.435870e+00 5.600637e+00 5.506516e+00 5.551868e+00 5.490881e+00 5.618735e+00 5.696227e+00 5.678513e+00 7.620630e+00 1.142966e+01 8.599558e+00 8.843269e+00 8.294708e+00 7.499562e+00 6.636322e+00 6.259906e+00 8.740899e+00 9.245290e+00 5.042161e+00 5.202823e+00 5.108302e+00 5.153838e+00 5.094854e+00 5.219743e+00 5.296687e+00 5.280326e+00 7.061972e+00 8.833788e+00 8.049427e+00 8.719621e+00 7.907659e+00 7.001193e+00 6.221072e+00 5.859230e+00 8.015132e+00 1.106707e+01 6.668238e+00 6.946328e+00 6.856803e+00 6.931290e+00 6.792730e+00 7.153132e+00 7.222971e+00 7.027329e+00 1.153612e+01 1.251434e+01 1.227857e+01 1.240017e+01 1.197372e+01 1.130373e+01 1.076948e+01 7.960671e+00 1.229780e+01 1.253879e+01 5.378429e+00 5.543216e+00 5.442124e+00 5.490923e+00 5.426670e+00 5.555920e+00 5.632480e+00 5.613052e+00 7.561750e+00 9.161957e+00 8.662785e+00 1.125662e+01 8.161728e+00 7.220900e+00 6.778274e+00 7.080519e+00 1.115425e+01 1.139524e+01 4.795402e+00 4.955038e+00 4.857551e+00 4.904317e+00 4.843659e+00 4.967031e+00 5.041315e+00 5.024624e+00 6.886181e+00 8.589086e+00 7.967806e+00 8.211517e+00 7.318015e+00 6.547937e+00 6.072990e+00 5.830446e+00 1.058137e+01 8.613538e+00 6.612078e+00 7.005391e+00 6.806872e+00 7.077582e+00 6.814905e+00 6.957826e+00 7.064374e+00 6.931622e+00 1.152003e+01 1.249825e+01 1.226248e+01 1.238408e+01 1.195763e+01 9.078817e+00 8.159059e+00 7.511834e+00 1.228171e+01 1.252270e+01
 3.568736e+00 3.434151e+00 3.724674e+00 4.232137e+00 3.319204e+00 3.491100e+00 3.358688e+00 3.161628e+00 3.336973e+00 3.513306e+00 3.711394e+00 3.670238e+00 3.568605e+00 2.896311e+00 2.700309e+00 3.762574e+00 2.758138e+00 2.684731e+00 3.384409e+00 3.067561e+00 4.020826e+00 4.249921e+00 7.361927e+00 3.874529e+00 4.388133e+00 3.882849e+00 3.597894e+00 3.994535e+00 4.048761e+00 4.155400e+00 4.627912e+00 4.526279e+00 3.272952e+00 3.051876e+00 3.959313e+00 3.230750e+00 3.088499e+00 4.281443e+00 3.510068e+00 4.808520e+00 4.848313e+00 7.764112e+00 4.398821e+00 4.790319e+00 4.833624e+00 4.163160e+00 6.868948e+00 4.573054e+00 7.151919e+00 5.030097e+00 7.137290e+00 3.951330e+00 3.529756e+00 6.955833e+00 3.675748e+00 3.546432e+00 6.892453e+00 3.151265e+00 6.700040e+00 4.794409e+00 7.446807e+00 3.766730e+00 4.087504e+00 4.252917e+00 3.845855e+00 4.079415e+00 4.133641e+00 4.166179e+00 4.712791e+00 4.347757e+00 3.491514e+00 3.179274e+00 3.970093e+00 3.254013e+00 3.179440e+00 6.575147e+00 2.825950e+00 3.799586e+00 4.224888e+00 4.472253e+00 3.436679e+00 3.656224e+00 3.824690e+00 3.271906e+00 3.577088e+00 3.949628e+00 4.056267e+00 3.896003e+00 3.845430e+00 2.993917e+00 2.819125e+00 3.663973e+00 2.902722e+00 2.804079e+00 3.511612e+00 3.291843e+00 4.344731e+00 7.120153e+00 7.563725e+00 3.913245e+00 4.589931e+00 4.633237e+00 3.962773e+00 4.196333e+00 4.372666e+00 4.479305e+00 7.038535e+00 4.268468e+00 3.452784e+00 3.289678e+00 4.283218e+00 3.743190e+00 3.398483e+00 4.219839e+00 2.136283e+00 2.707904e+00 3.054299e+00 3.531924e+00 2.549193e+00 2.685996e+00 2.737954e+00 2.429955e+00 2.559505e+00 2.761539e+00 2.902511e+00 2.986692e+00 2.846622e+00 2.258287e+00 2.120473e+00 2.709425e+00 2.240627e+00 2.158881e+00 2.574987e+00 2.072542e+00 2.633872e+00 2.959713e+00 3.438394e+00 2.473180e+00 2.611220e+00 2.654418e+00 2.352365e+00 2.471016e+00 2.666737e+00 2.790765e+00 2.879445e+00 2.755341e+00 2.194527e+00 2.059528e+00 2.586049e+00 2.154572e+00 2.089059e+00 2.496030e+00 3.541619e+00 4.825235e+00 4.865028e+00 5.572002e+00 4.293429e+00 4.543632e+00 7.059164e+00 4.301982e+00 4.676837e+00 4.853170e+00 4.959808e+00 7.255637e+00 7.154005e+00 3.916985e+00 3.647038e+00 6.972547e+00 3.668599e+00 3.510354e+00 6.909168e+00 2.124553e+00 2.712526e+00 3.041660e+00 3.585323e+00 2.539272e+00 2.691269e+00 2.744755e+00 2.409970e+00 2.537345e+00 2.735003e+00 2.845318e+00 2.950923e+00 2.840167e+00 2.310664e+00 2.159529e+00 2.632447e+00 2.166134e+00 2.091092e+00 2.572702e+00 2.041908e+00 2.594138e+00 2.927233e+00 3.426950e+00 2.440123e+00 2.576760e+00 2.626393e+00 2.316413e+00 2.434508e+00 2.620668e+00 2.732168e+00 2.827397e+00 2.730333e+00 2.195084e+00 2.060892e+00 2.519242e+00 2.077334e+00 2.010673e+00 2.459887e+00 3.300040e+00 4.222624e+00 4.525818e+00 5.354900e+00 4.076327e+00 4.326530e+00 4.173628e+00 3.962773e+00 4.196333e+00 4.372666e+00 4.479305e+00 4.829709e+00 4.728077e+00 3.485866e+00 3.291764e+00 4.087011e+00 3.462689e+00 3.411155e+00 4.219839e+00
 6.873150e+00 7.930658e+00 1.220309e+01 9.593502e+00 7.573266e+00 8.658996e+00 8.112634e+00 6.563480e+00 6.573945e+00 6.719911e+00 6.721590e+00 6.722491e+00 6.659182e+00 6.495779e+00 6.437268e+00 6.831796e+00 6.574982e+00 6.402366e+00 6.577558e+00 6.882758e+00 1.080243e+01 1.235537e+01 1.195460e+01 1.055636e+01 1.102010e+01 8.650420e+00 6.763240e+00 6.732999e+00 6.936628e+00 6.912241e+00 6.993708e+00 7.058558e+00 6.717938e+00 6.661071e+00 7.069135e+00 6.834937e+00 6.609149e+00 6.707539e+00 7.225817e+00 8.668834e+00 1.243059e+01 1.202983e+01 1.063159e+01 8.500993e+00 1.093447e+01 6.937484e+00 7.060291e+00 7.167199e+00 7.166690e+00 7.248156e+00 7.066269e+00 6.912107e+00 6.750530e+00 7.746484e+00 7.056664e+00 6.787921e+00 6.923029e+00 6.904992e+00 1.082466e+01 1.237760e+01 1.197684e+01 8.369764e+00 8.833506e+00 1.088148e+01 6.751004e+00 6.813566e+00 7.002884e+00 6.951314e+00 7.269260e+00 7.013272e+00 6.757153e+00 6.664357e+00 7.144897e+00 6.904654e+00 6.698413e+00 6.712418e+00 6.692997e+00 7.993742e+00 1.226617e+01 1.186541e+01 7.994935e+00 8.458677e+00 8.297824e+00 6.574236e+00 6.573208e+00 6.809171e+00 6.726074e+00 6.877332e+00 6.768362e+00 6.609499e+00 6.516555e+00 6.877787e+00 6.734627e+00 6.521528e+00 6.539255e+00 6.943477e+00 1.084864e+01 1.240157e+01 1.200081e+01 1.060256e+01 1.106631e+01 1.090545e+01 6.833313e+00 6.868891e+00 7.189238e+00 6.958449e+00 7.168075e+00 7.037248e+00 6.855904e+00 6.739612e+00 7.331954e+00 6.918650e+00 6.691933e+00 6.785014e+00 5.247219e+00 6.475269e+00 8.752890e+00 8.352129e+00 6.276679e+00 6.906954e+00 6.560618e+00 5.133457e+00 5.137853e+00 5.311061e+00 5.253619e+00 5.343961e+00 5.279375e+00 5.205136e+00 5.146880e+00 5.380657e+00 5.249520e+00 5.095481e+00 5.117707e+00 4.864502e+00 6.082522e+00 1.059819e+01 7.725201e+00 5.796758e+00 6.313311e+00 6.125108e+00 4.759274e+00 4.763503e+00 4.931897e+00 4.874279e+00 4.963641e+00 4.900073e+00 4.817716e+00 4.771895e+00 5.000254e+00 4.876587e+00 4.724819e+00 4.743406e+00 7.011129e+00 1.087958e+01 1.243252e+01 1.203176e+01 8.161280e+00 1.109725e+01 8.727571e+00 6.939405e+00 6.899833e+00 7.220180e+00 7.006232e+00 7.324178e+00 7.260869e+00 6.875655e+00 6.770555e+00 7.485003e+00 7.251264e+00 6.915928e+00 6.881150e+00 5.174480e+00 6.326464e+00 8.694388e+00 7.671639e+00 6.063916e+00 6.579420e+00 6.398865e+00 5.069296e+00 5.075379e+00 5.251710e+00 5.196957e+00 5.289368e+00 5.212189e+00 5.103390e+00 5.052514e+00 5.341514e+00 5.238678e+00 5.077702e+00 5.054161e+00 4.643099e+00 5.774389e+00 7.917030e+00 7.113661e+00 5.500930e+00 6.006250e+00 5.833842e+00 4.542583e+00 4.546896e+00 4.717140e+00 4.662738e+00 4.748685e+00 4.678928e+00 4.576569e+00 4.527367e+00 4.795001e+00 4.696842e+00 4.537926e+00 4.527051e+00 7.071636e+00 1.084864e+01 1.240157e+01 1.200081e+01 1.060256e+01 1.106631e+01 1.090545e+01 6.908463e+00 7.105370e+00 7.138178e+00 7.086609e+00 7.130154e+00 7.037248e+00 6.817641e+00 6.756966e+00 7.139275e+00 6.856026e+00 6.665636e+00 6.923605e+00
 2.300272e+00 2.232845e+00 2.726634e+00 2.435941e+00 2.127148e+00 2.292624e+00 2.243284e+00 2.048490e+00 2.215236e+00 2.263466e+00 2.385297e+00 2.427602e+00 2.370226e+00 2.033619e+00 1.905736e+00 2.236667e+00 1.974350e+00 1.922118e+00 2.161534e+00 2.105414e+00 2.606002e+00 3.325887e+00 3.073457e+00 2.553909e+00 2.523738e+00 2.662579e+00 2.321839e+00 2.537967e+00 2.661325e+00 2.782945e+00 2.957186e+00 2.803413e+00 2.263675e+00 2.147662e+00 2.467782e+00 2.282147e+00 2.206614e+00 2.400993e+00 2.427686e+00 3.123213e+00 6.068058e+00 5.815628e+00 2.874913e+00 3.085375e+00 5.689939e+00 2.615647e+00 3.000590e+00 3.216458e+00 5.772383e+00 3.101970e+00 3.532966e+00 2.608394e+00 2.517507e+00 3.151526e+00 2.648551e+00 2.540141e+00 2.864666e+00 2.175580e+00 2.711629e+00 3.380455e+00 2.931817e+00 2.465808e+00 2.795899e+00 2.755069e+00 2.376406e+00 2.660053e+00 2.715893e+00 2.799591e+00 3.397262e+00 2.768999e+00 2.381826e+00 2.258860e+00 2.621364e+00 2.314377e+00 2.261181e+00 2.506780e+00 1.933957e+00 2.291836e+00 2.940967e+00 2.621018e+00 2.249723e+00 2.461168e+00 2.471398e+00 2.125586e+00 2.312491e+00 2.406253e+00 2.533972e+00 2.626854e+00 2.614700e+00 2.069269e+00 1.966548e+00 2.341321e+00 2.101528e+00 1.994757e+00 2.263340e+00 2.317930e+00 2.788717e+00 3.720944e+00 2.866395e+00 2.685564e+00 2.947086e+00 3.079423e+00 2.508708e+00 2.699219e+00 3.078169e+00 3.039760e+00 3.014741e+00 2.935068e+00 2.448934e+00 2.265197e+00 2.728048e+00 2.530131e+00 2.476936e+00 2.800477e+00 1.468384e+00 1.729155e+00 2.269440e+00 1.984112e+00 1.668997e+00 1.822463e+00 1.833341e+00 1.602282e+00 1.734685e+00 1.848532e+00 1.954001e+00 1.995379e+00 1.895504e+00 1.590150e+00 1.514887e+00 1.791824e+00 1.634094e+00 1.573117e+00 1.663633e+00 1.427345e+00 1.683274e+00 2.188986e+00 1.918504e+00 1.625055e+00 1.773021e+00 1.781985e+00 1.554575e+00 1.680465e+00 1.788699e+00 1.878208e+00 1.929004e+00 1.836684e+00 1.551072e+00 1.476677e+00 1.721528e+00 1.583024e+00 1.526374e+00 1.613701e+00 2.498300e+00 3.135153e+00 3.871173e+00 5.827568e+00 2.886853e+00 3.097315e+00 3.229652e+00 2.642096e+00 2.887369e+00 3.032191e+00 3.189988e+00 3.239070e+00 3.034237e+00 2.708156e+00 2.668037e+00 3.163466e+00 2.605277e+00 2.542102e+00 2.825546e+00 1.460788e+00 1.718784e+00 2.251592e+00 1.964785e+00 1.662825e+00 1.814180e+00 1.829299e+00 1.587849e+00 1.717393e+00 1.823585e+00 1.912638e+00 1.968624e+00 1.886433e+00 1.632387e+00 1.551178e+00 1.744381e+00 1.585651e+00 1.525206e+00 1.652448e+00 1.407242e+00 1.655827e+00 2.164385e+00 1.891675e+00 1.601371e+00 1.746719e+00 1.758424e+00 1.530905e+00 1.655812e+00 1.752406e+00 1.842066e+00 1.896340e+00 1.813734e+00 1.555408e+00 1.482411e+00 1.682738e+00 1.527970e+00 1.472104e+00 1.589109e+00 2.336880e+00 2.788717e+00 3.335435e+00 3.083005e+00 2.647643e+00 2.872986e+00 2.832156e+00 2.491868e+00 2.737141e+00 2.763383e+00 2.847081e+00 3.210948e+00 3.009168e+00 2.424444e+00 2.341713e+00 2.817030e+00 2.455048e+00 2.391873e+00 2.547158e+00
 9.517532e+00 6.719421e+00 6.564515e+00 6.639108e+00 6.544486e+00 6.767252e+00 6.783815e+00 6.644502e+00 1.157465e+01 1.002401e+01 9.907320e+00 1.236537e+01 1.236537e+01 9.853969e+00 8.938805e+00 7.850479e+00 7.214203e+00 1.204567e+01 1.227509e+01 6.603895e+00 6.819922e+00 6.697560e+00 6.852679e+00 6.700845e+00 6.863783e+00 6.977709e+00 6.813458e+00 1.165918e+01 1.231737e+01 1.220067e+01 1.244990e+01 1.244990e+01 9.938498e+00 9.023334e+00 8.612209e+00 7.397586e+00 9.657976e+00 1.235961e+01 6.708114e+00 7.026739e+00 6.810179e+00 6.916106e+00 6.783374e+00 7.162186e+00 7.261937e+00 6.916167e+00 1.169874e+01 1.235693e+01 1.224024e+01 1.248946e+01 1.248946e+01 1.218689e+01 9.062898e+00 1.086060e+01 7.839758e+00 1.216977e+01 1.239918e+01 6.633834e+00 6.872930e+00 6.729263e+00 6.796279e+00 6.716331e+00 7.083402e+00 6.982150e+00 6.827384e+00 1.167102e+01 1.232921e+01 1.221251e+01 1.246174e+01 1.246174e+01 1.215916e+01 1.150740e+01 1.083287e+01 7.526845e+00 1.214204e+01 1.237145e+01 6.498061e+00 6.751728e+00 6.628897e+00 6.685505e+00 6.577712e+00 6.762219e+00 6.883406e+00 6.753664e+00 9.138181e+00 1.226860e+01 1.215190e+01 1.240112e+01 1.240112e+01 9.889727e+00 8.974563e+00 8.177929e+00 7.555216e+00 1.208143e+01 1.231084e+01 6.687253e+00 6.912630e+00 6.810603e+00 6.842677e+00 6.709714e+00 6.902426e+00 7.053112e+00 6.881718e+00 1.168365e+01 1.234184e+01 1.222514e+01 1.247436e+01 1.247436e+01 1.217179e+01 1.152003e+01 1.084550e+01 8.088064e+00 1.215467e+01 1.017526e+01 5.418038e+00 5.607746e+00 5.518596e+00 5.571499e+00 5.496389e+00 5.630303e+00 5.743350e+00 5.660430e+00 7.828049e+00 8.678915e+00 8.437062e+00 8.811443e+00 1.140578e+01 8.894380e+00 8.242618e+00 6.745750e+00 6.133117e+00 8.366591e+00 1.131550e+01 5.023872e+00 5.209245e+00 5.122951e+00 5.172865e+00 5.101951e+00 5.231902e+00 5.339171e+00 5.260554e+00 7.294502e+00 8.413973e+00 8.012091e+00 1.101873e+01 1.101873e+01 1.071616e+01 7.395959e+00 6.310764e+00 5.727837e+00 7.851382e+00 8.334112e+00 6.794963e+00 7.027731e+00 6.818569e+00 6.917098e+00 6.731573e+00 7.074196e+00 7.173947e+00 6.960429e+00 1.169974e+01 1.235792e+01 1.224123e+01 1.249045e+01 1.249045e+01 1.218788e+01 9.327291e+00 1.086159e+01 1.031298e+01 1.217076e+01 1.240017e+01 5.360087e+00 5.551491e+00 5.454954e+00 5.508746e+00 5.431905e+00 5.566895e+00 5.677660e+00 5.596343e+00 7.798766e+00 1.121437e+01 1.109768e+01 1.134690e+01 1.134690e+01 1.104433e+01 7.605550e+00 7.123702e+00 6.697196e+00 1.102720e+01 9.047790e+00 4.776974e+00 4.961438e+00 4.871534e+00 4.922650e+00 4.850210e+00 4.977016e+00 5.084361e+00 5.004988e+00 7.033700e+00 7.973063e+00 7.856371e+00 8.565200e+00 8.105591e+00 7.575448e+00 6.794566e+00 6.283002e+00 5.928117e+00 8.245508e+00 8.089410e+00 6.713431e+00 6.987713e+00 6.765970e+00 6.877147e+00 6.741285e+00 7.096030e+00 7.067622e+00 6.846796e+00 9.474822e+00 1.234184e+01 1.222514e+01 1.247436e+01 1.247436e+01 9.962966e+00 9.047802e+00 8.373276e+00 7.422054e+00 1.215467e+01 1.238408e+01
 4.849830e+00 6.865324e+00 7.439851e+00 6.876552e+00 6.498163e+00 6.187522e+00 5.872454e+00 6.177619e+00 5.284828e+00 5.430792e+00 5.224082e+00 4.983358e+00 5.440003e+00 4.524754e+00 4.538084e+00 5.228775e+00 4.632511e+00 4.558861e+00 5.781724e+00 5.415576e+00 1.001637e+01 1.039469e+01 1.007866e+01 9.700271e+00 6.955325e+00 9.074562e+00 9.254567e+00 6.492127e+00 8.700418e+00 6.402848e+00 5.798911e+00 6.500804e+00 5.104577e+00 5.032663e+00 6.056331e+00 5.159035e+00 5.059446e+00 9.021753e+00 5.940518e+00 1.043862e+01 1.081694e+01 1.050091e+01 1.012252e+01 9.849797e+00 9.496807e+00 9.676812e+00 9.123197e+00 6.913838e+00 6.825093e+00 6.343263e+00 9.131874e+00 5.535842e+00 5.514209e+00 6.864085e+00 5.763888e+00 5.547662e+00 7.235173e+00 5.606096e+00 1.012104e+01 1.049936e+01 1.018332e+01 9.804935e+00 7.323390e+00 9.179225e+00 9.359230e+00 6.596790e+00 8.805082e+00 6.507511e+00 8.497909e+00 8.814293e+00 5.146796e+00 5.138268e+00 6.546503e+00 5.294520e+00 5.213488e+00 9.126417e+00 5.067329e+00 9.697346e+00 1.007567e+01 7.550809e+00 7.172420e+00 6.899700e+00 6.161202e+00 8.935541e+00 6.173101e+00 8.381392e+00 6.083821e+00 5.479885e+00 6.181778e+00 4.699581e+00 4.678275e+00 5.737304e+00 4.805920e+00 4.728742e+00 8.702727e+00 5.989121e+00 1.025074e+01 1.062906e+01 1.031303e+01 9.934641e+00 9.661921e+00 7.100106e+00 9.488936e+00 8.935322e+00 8.934788e+00 6.373815e+00 8.627614e+00 8.943999e+00 5.401570e+00 5.308233e+00 6.290700e+00 5.395862e+00 5.307898e+00 9.256123e+00 3.682796e+00 5.540509e+00 6.052312e+00 5.627287e+00 5.190638e+00 4.909455e+00 4.504126e+00 4.696779e+00 4.107160e+00 4.078842e+00 3.981242e+00 3.737432e+00 4.104327e+00 3.386966e+00 3.394737e+00 4.015907e+00 3.461367e+00 3.404200e+00 4.454622e+00 3.535717e+00 5.376727e+00 5.829822e+00 5.418386e+00 5.014330e+00 4.733088e+00 4.335309e+00 4.506352e+00 3.916193e+00 3.910299e+00 3.809647e+00 3.577172e+00 3.932745e+00 3.238400e+00 3.249314e+00 3.849570e+00 3.318901e+00 3.265380e+00 4.279707e+00 6.065755e+00 1.045254e+01 1.083086e+01 1.051482e+01 1.013644e+01 9.863716e+00 9.510726e+00 9.690731e+00 9.137116e+00 9.136582e+00 9.047837e+00 6.620584e+00 9.145793e+00 5.532778e+00 5.488552e+00 9.086829e+00 5.869256e+00 5.642534e+00 9.457917e+00 3.667793e+00 5.650559e+00 6.147457e+00 6.291035e+00 5.259308e+00 4.860227e+00 4.485735e+00 4.721500e+00 4.054209e+00 4.055857e+00 3.969941e+00 3.714977e+00 4.056783e+00 3.341781e+00 3.350110e+00 4.029796e+00 3.463141e+00 3.405728e+00 4.424788e+00 3.464068e+00 5.337635e+00 5.849438e+00 5.458256e+00 4.943865e+00 4.625537e+00 4.233438e+00 4.444315e+00 3.835194e+00 3.840683e+00 3.748501e+00 3.513317e+00 3.842898e+00 3.153763e+00 3.163643e+00 3.796050e+00 3.260223e+00 3.212115e+00 4.173614e+00 5.656182e+00 1.025074e+01 1.062906e+01 1.031303e+01 9.934641e+00 9.661921e+00 9.308931e+00 7.016709e+00 6.463095e+00 6.462561e+00 8.846042e+00 6.418789e+00 8.943999e+00 5.343309e+00 5.317874e+00 6.676209e+00 5.453446e+00 5.317104e+00 9.256123e+00
 7.885011e+00 8.979714e+00 8.864290e+00 1.153770e+01 8.317491e+00 6.632804e+00 6.544627e+00 6.664990e+00 6.616095e+00 6.598008e+00 6.619078e+00 6.450353e+00 6.432375e+00 7.036031e+00 6.530376e+00 6.366861e+00 6.548630e+00 7.773887e+00 1.160422e+01 1.122539e+01 1.168998e+01 1.106410e+01 7.061274e+00 6.771136e+00 6.966520e+00 6.838958e+00 6.910566e+00 6.900662e+00 6.665278e+00 6.644612e+00 7.076989e+00 6.781425e+00 6.544345e+00 6.763531e+00 1.032134e+01 1.167945e+01 1.130062e+01 1.176521e+01 8.930506e+00 6.993994e+00 6.955359e+00 7.153069e+00 7.023181e+00 7.059193e+00 7.155110e+00 6.830339e+00 6.795269e+00 7.510805e+00 6.959351e+00 6.695329e+00 7.262540e+00 1.026835e+01 1.162645e+01 1.124763e+01 1.171221e+01 8.877510e+00 6.940998e+00 6.827213e+00 6.957403e+00 6.882362e+00 6.850514e+00 6.895713e+00 6.734073e+00 6.681682e+00 7.119092e+00 6.889515e+00 6.596264e+00 6.785764e+00 7.684693e+00 1.151502e+01 1.113620e+01 9.391960e+00 8.766083e+00 6.701239e+00 6.604260e+00 6.768864e+00 6.691504e+00 6.777350e+00 6.709511e+00 6.576084e+00 6.525779e+00 6.956445e+00 6.648782e+00 6.425334e+00 6.567922e+00 7.820095e+00 9.441601e+00 1.127160e+01 1.173619e+01 1.111031e+01 7.056423e+00 6.851188e+00 7.012729e+00 6.994160e+00 7.068093e+00 7.037108e+00 6.811297e+00 6.793319e+00 7.196595e+00 6.840647e+00 6.607131e+00 6.858092e+00 5.818034e+00 8.001743e+00 7.020799e+00 7.824102e+00 6.839639e+00 5.224930e+00 5.156521e+00 5.301083e+00 5.226974e+00 5.235609e+00 5.250217e+00 5.157625e+00 5.138686e+00 5.420708e+00 5.194301e+00 5.039888e+00 5.147425e+00 5.413873e+00 7.016228e+00 6.606052e+00 7.085149e+00 6.367649e+00 4.847228e+00 4.779176e+00 4.919355e+00 4.849675e+00 4.857921e+00 4.869145e+00 4.776731e+00 4.761069e+00 5.034685e+00 4.820261e+00 4.670992e+00 4.770876e+00 7.851038e+00 1.168137e+01 9.093718e+00 1.176713e+01 1.114125e+01 7.087365e+00 6.933350e+00 7.280150e+00 7.217781e+00 6.987717e+00 7.616641e+00 6.853431e+00 6.789792e+00 7.227538e+00 6.981142e+00 6.724245e+00 6.925744e+00 5.720970e+00 7.277230e+00 6.793174e+00 7.375664e+00 6.645357e+00 5.157050e+00 5.088879e+00 5.232997e+00 5.166720e+00 5.174775e+00 5.178724e+00 5.068092e+00 5.047494e+00 5.357209e+00 5.168372e+00 5.010419e+00 5.080288e+00 5.177191e+00 6.664420e+00 6.236820e+00 6.779244e+00 6.053394e+00 4.627886e+00 4.561087e+00 4.700500e+00 4.635019e+00 4.640846e+00 4.646482e+00 4.541419e+00 4.522320e+00 4.820819e+00 4.627003e+00 4.475375e+00 4.553126e+00 8.083497e+00 1.165043e+01 1.127160e+01 1.173619e+01 1.111031e+01 7.107483e+00 6.882538e+00 7.124048e+00 7.023757e+00 6.891582e+00 7.075029e+00 6.734594e+00 6.745836e+00 7.196595e+00 6.950200e+00 6.618153e+00 6.874933e+00
 6.410261e+00 1.137250e+01 1.143021e+01 9.062548e+00 8.684926e+00 8.891349e+00 8.307371e+00 1.089380e+01 1.038995e+01 1.036950e+01 1.018898e+01 9.674599e+00 1.020771e+01 6.580735e+00 8.734104e+00 1.012972e+01 8.841866e+00 6.557359e+00 8.594117e+00 6.969684e+00 9.125033e+00 1.177708e+01 9.672819e+00 8.909688e+00 1.144704e+01 8.194631e+00 8.521174e+00 7.736486e+00 8.244139e+00 7.649820e+00 7.094195e+00 8.345750e+00 6.134007e+00 6.361478e+00 8.004366e+00 6.215046e+00 6.101289e+00 8.430317e+00 7.326888e+00 1.192901e+01 9.777899e+00 1.209129e+01 1.171366e+01 1.165669e+01 1.107271e+01 8.978083e+00 8.474237e+00 8.717182e+00 7.958477e+00 7.444098e+00 8.555393e+00 6.379478e+00 6.351339e+00 1.068624e+01 6.493400e+00 6.426690e+00 8.887226e+00 7.213953e+00 1.177815e+01 9.627042e+00 1.194043e+01 1.156281e+01 1.150583e+01 8.713026e+00 9.090628e+00 7.984664e+00 7.988139e+00 7.807620e+00 7.249441e+00 8.141135e+00 6.149806e+00 6.153921e+00 7.866944e+00 6.314010e+00 6.238329e+00 8.999771e+00 9.661028e+00 1.150573e+01 1.156345e+01 1.166801e+01 1.129039e+01 8.761183e+00 7.980998e+00 8.358601e+00 8.050962e+00 7.745317e+00 7.602720e+00 6.858225e+00 7.621449e+00 5.844575e+00 5.829878e+00 7.505544e+00 5.986577e+00 5.844813e+00 8.341844e+00 9.999716e+00 9.635597e+00 1.190214e+01 1.200670e+01 9.420251e+00 1.157210e+01 8.779295e+00 1.136572e+01 8.267542e+00 8.172986e+00 8.452076e+00 7.250516e+00 8.470805e+00 6.327973e+00 6.278754e+00 8.129420e+00 6.380279e+00 6.198741e+00 1.127487e+01 5.389359e+00 9.953560e+00 1.001127e+01 1.011584e+01 9.738214e+00 9.681235e+00 6.502923e+00 6.755366e+00 6.050517e+00 5.967536e+00 5.761812e+00 5.191758e+00 5.883791e+00 4.336191e+00 4.332143e+00 5.659453e+00 4.279390e+00 4.201554e+00 6.664509e+00 5.266481e+00 7.111188e+00 7.168902e+00 9.867799e+00 6.895842e+00 6.960970e+00 5.963193e+00 6.469406e+00 6.003482e+00 5.702184e+00 5.533476e+00 4.967335e+00 5.613457e+00 4.129032e+00 4.104397e+00 5.436347e+00 4.028236e+00 3.946981e+00 6.378550e+00 7.495750e+00 1.193479e+01 1.199251e+01 1.209707e+01 9.510620e+00 9.190240e+00 1.107849e+01 1.145609e+01 1.095225e+01 1.093179e+01 8.542445e+00 7.517397e+00 8.561174e+00 6.320686e+00 6.357120e+00 7.972522e+00 6.931931e+00 6.856250e+00 1.136523e+01 8.066597e+00 7.316969e+00 7.496791e+00 1.007358e+01 7.487133e+00 6.970545e+00 6.150024e+00 9.432604e+00 6.117814e+00 6.060648e+00 5.865620e+00 5.243165e+00 5.755418e+00 4.182934e+00 4.126474e+00 5.793694e+00 4.422041e+00 4.442826e+00 6.455720e+00 5.258663e+00 7.103370e+00 9.633311e+00 9.737874e+00 6.691817e+00 6.455619e+00 5.701130e+00 6.210870e+00 5.634421e+00 5.639085e+00 5.396170e+00 4.802969e+00 5.363066e+00 3.842475e+00 3.782697e+00 5.502009e+00 4.287549e+00 3.971117e+00 6.092942e+00 7.055089e+00 9.635597e+00 1.190214e+01 1.200670e+01 9.156850e+00 8.709934e+00 8.319686e+00 8.893495e+00 8.031063e+00 8.247086e+00 7.941408e+00 7.335579e+00 8.085296e+00 6.334210e+00 6.358374e+00 7.882153e+00 6.351059e+00 6.310835e+00 8.555371e+00
 7.395965e+00 6.702577e+00 6.528411e+00 6.600105e+00 6.514471e+00 6.741013e+00 6.704154e+00 6.677340e+00 1.182193e+01 1.241370e+01 1.173469e+01 1.225374e+01 1.219234e+01 1.206279e+01 1.088205e+01 8.036080e+00 1.023608e+01 7.503588e+00 1.104295e+01 6.672678e+00 6.855134e+00 6.699463e+00 6.762956e+00 6.745166e+00 6.988287e+00 6.969634e+00 6.790931e+00 1.190646e+01 1.249823e+01 1.181922e+01 1.233826e+01 1.227687e+01 1.214732e+01 1.096657e+01 7.661000e+00 8.111786e+00 6.798776e+00 8.918658e+00 6.774616e+00 7.028182e+00 6.867957e+00 6.989195e+00 6.822233e+00 7.027850e+00 7.029067e+00 6.964177e+00 1.194602e+01 1.253780e+01 1.185878e+01 1.237783e+01 1.231644e+01 1.218689e+01 8.797313e+00 7.896771e+00 7.765841e+00 6.961670e+00 1.116705e+01 6.689394e+00 6.901444e+00 6.735804e+00 6.809208e+00 6.740905e+00 7.142636e+00 6.964634e+00 6.784667e+00 1.191830e+01 1.251007e+01 1.183106e+01 1.235010e+01 1.228871e+01 1.215916e+01 8.506187e+00 7.869047e+00 8.123626e+00 6.875271e+00 8.930498e+00 6.600260e+00 6.813762e+00 6.614146e+00 6.738263e+00 6.621677e+00 6.837361e+00 6.802066e+00 6.676760e+00 1.185769e+01 1.244946e+01 1.177045e+01 1.228949e+01 1.222810e+01 9.889727e+00 8.445576e+00 7.384657e+00 7.460897e+00 6.702762e+00 8.606485e+00 6.733721e+00 6.914072e+00 6.819019e+00 6.950169e+00 6.775871e+00 7.012755e+00 7.013972e+00 6.949082e+00 1.193093e+01 1.252270e+01 9.634864e+00 1.236273e+01 1.230134e+01 1.217179e+01 8.782217e+00 7.881675e+00 7.872853e+00 6.827858e+00 8.679725e+00 5.513793e+00 5.612134e+00 5.521399e+00 5.571616e+00 5.509814e+00 5.643714e+00 5.643457e+00 5.569082e+00 8.390115e+00 1.145412e+01 7.900268e+00 8.574652e+00 9.023928e+00 1.110321e+01 7.036430e+00 6.302295e+00 6.186029e+00 5.619134e+00 7.069921e+00 5.118692e+00 5.211343e+00 5.122866e+00 5.170727e+00 5.109715e+00 5.242074e+00 5.241356e+00 5.171231e+00 7.570315e+00 8.858241e+00 7.483076e+00 8.698271e+00 8.088288e+00 8.243929e+00 6.608134e+00 5.904715e+00 5.783763e+00 5.227402e+00 6.654247e+00 6.816776e+00 6.985374e+00 6.883459e+00 6.872223e+00 6.814255e+00 7.028842e+00 7.030059e+00 6.928460e+00 9.738190e+00 1.253879e+01 1.185978e+01 1.237882e+01 1.231743e+01 1.218788e+01 8.798305e+00 7.897763e+00 8.152342e+00 7.118003e+00 1.116804e+01 5.454550e+00 5.552698e+00 5.455196e+00 5.505701e+00 5.441139e+00 5.574239e+00 5.577515e+00 5.504121e+00 8.209127e+00 1.139524e+01 8.507397e+00 1.123527e+01 8.701646e+00 8.375891e+00 6.896984e+00 6.153804e+00 6.251021e+00 5.622418e+00 7.267069e+00 4.871047e+00 4.962047e+00 4.870240e+00 4.920335e+00 4.857604e+00 4.985018e+00 4.987024e+00 4.918459e+00 7.334584e+00 8.613538e+00 7.257324e+00 8.068060e+00 8.006668e+00 7.596619e+00 6.220328e+00 5.540692e+00 5.590766e+00 5.011583e+00 6.565587e+00 6.751057e+00 6.925264e+00 6.794528e+00 6.865107e+00 6.744514e+00 6.992885e+00 6.962752e+00 6.864020e+00 1.193093e+01 1.252270e+01 1.184369e+01 1.236273e+01 1.230134e+01 1.217179e+01 8.782217e+00 8.145077e+00 7.587664e+00 6.916433e+00 8.943126e+00
 4.474766e+00 5.406411e+00 6.016241e+00 5.718798e+00 5.126101e+00 5.116164e+00 5.272018e+00 4.946457e+00 5.151559e+00 5.367079e+00 7.550457e+00 7.416071e+00 7.406186e+00 6.991563e+00 6.922639e+00 5.208983e+00 7.014735e+00 6.975459e+00 7.559358e+00 5.071141e+00 5.912216e+00 6.687595e+00 6.366221e+00 5.629198e+00 5.479459e+00 5.216094e+00 5.147006e+00 5.050890e+00 5.103376e+00 5.174389e+00 5.023163e+00 5.192496e+00 4.726813e+00 5.168558e+00 5.115137e+00 4.749985e+00 4.710709e+00 5.109126e+00 5.791871e+00 6.574958e+00 7.276238e+00 6.640078e+00 6.132443e+00 6.548112e+00 6.193298e+00 5.725067e+00 5.876631e+00 5.777690e+00 5.660793e+00 5.617857e+00 5.570050e+00 5.082029e+00 5.056906e+00 5.670654e+00 5.149002e+00 5.228304e+00 5.669694e+00 5.305541e+00 6.094679e+00 6.795959e+00 6.400485e+00 5.916781e+00 5.926539e+00 5.449617e+00 5.262467e+00 5.247618e+00 5.218516e+00 5.227539e+00 5.259685e+00 5.211878e+00 4.627398e+00 4.572649e+00 5.169973e+00 4.858349e+00 4.652540e+00 5.236439e+00 4.979705e+00 5.485928e+00 6.501993e+00 5.984412e+00 5.411726e+00 5.263199e+00 4.870463e+00 4.868359e+00 4.782295e+00 4.802443e+00 4.734762e+00 4.596514e+00 4.576261e+00 4.107431e+00 4.083836e+00 4.678817e+00 4.191531e+00 4.110729e+00 4.756783e+00 5.418832e+00 6.072070e+00 7.321941e+00 6.615058e+00 6.006194e+00 5.944905e+00 5.336771e+00 5.650038e+00 5.855140e+00 5.492473e+00 5.585604e+00 5.271999e+00 5.247604e+00 4.832980e+00 4.868804e+00 8.121390e+00 4.832289e+00 4.751767e+00 5.313328e+00 3.734783e+00 4.406605e+00 5.183035e+00 4.817861e+00 4.278943e+00 4.033894e+00 3.560775e+00 3.744437e+00 3.689963e+00 3.636393e+00 3.601583e+00 3.456334e+00 3.490868e+00 3.108026e+00 3.067336e+00 3.444782e+00 3.015191e+00 2.976616e+00 3.648888e+00 3.644295e+00 4.117999e+00 5.007756e+00 4.578306e+00 4.053077e+00 3.825715e+00 3.444187e+00 3.661707e+00 3.670613e+00 3.527988e+00 3.498005e+00 3.360897e+00 3.364567e+00 3.027934e+00 2.960944e+00 3.345706e+00 2.910362e+00 2.867708e+00 3.520500e+00 5.632247e+00 6.306657e+00 7.556527e+00 9.443978e+00 8.960275e+00 6.179491e+00 5.824677e+00 5.884624e+00 5.967619e+00 5.845638e+00 5.894291e+00 5.759905e+00 5.872126e+00 5.033724e+00 5.049863e+00 5.450999e+00 5.195487e+00 5.441399e+00 5.666712e+00 3.735399e+00 4.239520e+00 5.104911e+00 4.691914e+00 4.161649e+00 3.890273e+00 3.515945e+00 3.746730e+00 3.682077e+00 3.644845e+00 3.618807e+00 3.479518e+00 3.436076e+00 2.974312e+00 2.902926e+00 3.474412e+00 3.121949e+00 3.343422e+00 3.593000e+00 3.540314e+00 4.085921e+00 4.869872e+00 4.497772e+00 3.937095e+00 3.750339e+00 3.355841e+00 3.563062e+00 3.516994e+00 3.471117e+00 3.446967e+00 3.291445e+00 3.274998e+00 2.834967e+00 2.761423e+00 3.353077e+00 3.036793e+00 2.957729e+00 3.452823e+00 5.360156e+00 5.943459e+00 6.936432e+00 6.540958e+00 5.914744e+00 5.559173e+00 5.464930e+00 5.483505e+00 5.452531e+00 5.492473e+00 5.585604e+00 5.647425e+00 5.390273e+00 5.486318e+00 5.153993e+00 5.452955e+00 4.998822e+00 5.206813e+00 5.415286e+00
 9.150802e+00 8.821708e+00 8.135665e+00 8.744032e+00 8.850697e+00 6.294096e+00 6.327310e+00 6.666621e+00 6.643613e+00 6.505536e+00 6.552485e+00 6.005836e+00 5.929502e+00 6.979251e+00 6.101897e+00 5.937484e+00 6.288738e+00 6.427063e+00 1.158364e+01 1.101970e+01 9.297139e+00 1.134923e+01 6.632421e+00 6.772355e+00 7.047775e+00 6.895396e+00 7.121403e+00 7.122690e+00 6.429651e+00 6.310288e+00 7.391064e+00 6.518083e+00 6.254562e+00 6.704528e+00 6.633575e+00 1.174695e+01 1.118301e+01 1.166927e+01 1.151253e+01 6.904721e+00 6.986722e+00 9.930576e+00 7.343891e+00 7.406817e+00 7.408104e+00 6.756039e+00 6.499394e+00 1.002660e+01 6.844471e+00 6.507375e+00 7.182621e+00 6.475425e+00 1.163032e+01 8.594160e+00 9.343822e+00 1.139591e+01 6.712947e+00 6.690879e+00 7.341725e+00 6.888551e+00 7.553595e+00 7.169373e+00 6.447221e+00 6.351199e+00 7.437746e+00 6.580286e+00 6.364952e+00 6.780808e+00 6.233804e+00 9.199278e+00 8.371941e+00 1.133043e+01 1.117369e+01 6.466863e+00 6.389040e+00 6.760919e+00 6.690262e+00 6.945866e+00 7.069261e+00 6.152147e+00 6.064881e+00 6.930338e+00 6.271949e+00 6.067570e+00 6.429977e+00 6.536560e+00 1.168211e+01 1.111818e+01 9.395613e+00 1.144770e+01 6.869486e+00 6.921890e+00 7.393517e+00 7.279059e+00 7.605387e+00 7.606674e+00 6.854288e+00 6.492822e+00 7.752940e+00 6.623956e+00 6.372996e+00 6.779072e+00 4.606621e+00 7.111266e+00 6.517734e+00 9.791006e+00 6.823325e+00 4.706373e+00 4.666457e+00 4.973793e+00 4.844083e+00 4.910881e+00 4.925698e+00 4.554132e+00 4.488118e+00 5.070412e+00 4.592183e+00 4.439830e+00 4.667701e+00 4.313716e+00 6.800261e+00 6.069072e+00 6.722585e+00 6.478026e+00 4.410001e+00 4.369275e+00 4.666652e+00 4.539379e+00 4.610490e+00 4.618714e+00 4.248286e+00 4.190752e+00 4.761243e+00 4.301391e+00 4.153456e+00 4.369512e+00 6.645463e+00 1.175133e+01 8.978565e+00 1.167365e+01 1.151691e+01 7.027679e+00 7.065201e+00 7.462728e+00 7.611672e+00 9.883423e+00 9.884710e+00 6.612857e+00 6.481080e+00 7.558749e+00 6.848850e+00 6.618368e+00 7.064892e+00 4.553890e+00 7.349010e+00 6.352325e+00 7.024068e+00 6.775881e+00 4.651133e+00 4.613355e+00 4.923011e+00 4.797633e+00 4.869463e+00 4.865304e+00 4.451699e+00 4.385288e+00 5.040513e+00 4.615276e+00 4.434897e+00 4.612996e+00 4.160164e+00 6.532408e+00 5.869020e+00 6.410099e+00 6.244342e+00 4.251269e+00 4.211424e+00 4.505074e+00 4.384530e+00 4.450389e+00 4.447900e+00 4.056591e+00 3.993697e+00 4.615769e+00 4.184975e+00 4.027228e+00 4.210569e+00 6.547888e+00 1.168211e+01 1.111818e+01 1.160444e+01 1.144770e+01 6.779249e+00 6.921890e+00 7.656918e+00 7.542461e+00 7.341985e+00 7.343272e+00 6.617810e+00 6.449552e+00 7.752940e+00 6.674891e+00 6.375736e+00 6.870521e+00
 1.901178e+00 2.083583e+00 2.208694e+00 2.397737e+00 1.969251e+00 2.149544e+00 2.118310e+00 2.048282e+00 2.077188e+00 2.193557e+00 2.298668e+00 2.273676e+00 2.290628e+00 1.999388e+00 1.813659e+00 2.180809e+00 1.820715e+00 1.761590e+00 2.207234e+00 1.819420e+00 2.349905e+00 2.867372e+00 2.731989e+00 2.308634e+00 2.391375e+00 2.593106e+00 2.224920e+00 2.593002e+00 2.818464e+00 2.743135e+00 2.795256e+00 2.857203e+00 2.321166e+00 2.077681e+00 2.563848e+00 2.129491e+00 1.999276e+00 2.407803e+00 2.109221e+00 2.953219e+00 2.989993e+00 3.169395e+00 2.644812e+00 2.798482e+00 3.297443e+00 2.612317e+00 2.959837e+00 3.063192e+00 3.373372e+00 3.425493e+00 3.365332e+00 2.979694e+00 2.414166e+00 3.268185e+00 2.398082e+00 2.379783e+00 3.230719e+00 1.871992e+00 2.561515e+00 2.601818e+00 3.359408e+00 2.337996e+00 2.677085e+00 2.642338e+00 2.305502e+00 2.642233e+00 2.671489e+00 3.177876e+00 3.229997e+00 2.710227e+00 2.587990e+00 2.231342e+00 2.494501e+00 2.151651e+00 2.038140e+00 3.035222e+00 1.675762e+00 2.151980e+00 2.428825e+00 2.726806e+00 2.062307e+00 2.250774e+00 2.418285e+00 2.000592e+00 2.143078e+00 2.447436e+00 2.545274e+00 2.671495e+00 2.537235e+00 2.272488e+00 1.918090e+00 2.351106e+00 1.911691e+00 1.806642e+00 2.223402e+00 1.948337e+00 2.631257e+00 2.864238e+00 3.165748e+00 2.390898e+00 2.746827e+00 2.908286e+00 2.310050e+00 2.711975e+00 3.200839e+00 3.247617e+00 3.299738e+00 3.239577e+00 2.606672e+00 2.288411e+00 2.631761e+00 2.414997e+00 2.198814e+00 2.719455e+00 1.285687e+00 1.629729e+00 1.811908e+00 2.003113e+00 1.562919e+00 1.677874e+00 1.725948e+00 1.533401e+00 1.655186e+00 1.770674e+00 1.825987e+00 1.882331e+00 1.804549e+00 1.656430e+00 1.473748e+00 1.711392e+00 1.487826e+00 1.424163e+00 1.657529e+00 1.250811e+00 1.591897e+00 1.763169e+00 1.958873e+00 1.524580e+00 1.637829e+00 1.677518e+00 1.489287e+00 1.596251e+00 1.713156e+00 1.767655e+00 1.822238e+00 1.750774e+00 1.608843e+00 1.437015e+00 1.655080e+00 1.437900e+00 1.388582e+00 1.604837e+00 2.124550e+00 2.964119e+00 3.123001e+00 5.774630e+00 2.706772e+00 3.005589e+00 3.308343e+00 2.623218e+00 2.774530e+00 2.951985e+00 3.384273e+00 3.436394e+00 3.376233e+00 2.990594e+00 2.542486e+00 5.487911e+00 2.423493e+00 2.301000e+00 2.856110e+00 1.282013e+00 1.635419e+00 1.817084e+00 2.011114e+00 1.567430e+00 1.679203e+00 1.722638e+00 1.528242e+00 1.637738e+00 1.753759e+00 1.798567e+00 1.855009e+00 1.795685e+00 1.699305e+00 1.504362e+00 1.686347e+00 1.441909e+00 1.384454e+00 1.647783e+00 1.234097e+00 1.572161e+00 1.740865e+00 1.937996e+00 1.507827e+00 1.615640e+00 1.658427e+00 1.471801e+00 1.578103e+00 1.685185e+00 1.734606e+00 1.792413e+00 1.730532e+00 1.620001e+00 1.445375e+00 1.620968e+00 1.389103e+00 1.337452e+00 1.585849e+00 1.959988e+00 2.580197e+00 2.701156e+00 3.165748e+00 2.451538e+00 2.746827e+00 3.171688e+00 2.358403e+00 2.711975e+00 5.409664e+00 3.247617e+00 2.914229e+00 5.448403e+00 2.421189e+00 2.242750e+00 2.879028e+00 2.347478e+00 2.188835e+00 3.104964e+00
 2.792864e+00 2.810624e+00 2.719659e+00 2.723250e+00 2.687439e+00 2.813416e+00 2.840907e+00 3.452056e+00 3.730007e+00 6.677651e+00 6.270573e+00 4.502532e+00 6.493558e+00 6.804564e+00 6.007904e+00 5.927945e+00 5.836496e+00 5.693336e+00 6.056151e+00 3.215270e+00 3.107505e+00 3.022541e+00 3.064569e+00 3.041029e+00 3.127279e+00 3.141434e+00 3.099245e+00 4.104635e+00 4.383844e+00 6.571100e+00 7.011885e+00 6.794085e+00 7.105091e+00 3.836204e+00 3.756245e+00 3.664796e+00 3.325429e+00 6.356678e+00 3.769707e+00 3.652116e+00 3.496431e+00 3.499396e+00 3.476031e+00 3.672874e+00 3.744342e+00 3.559711e+00 4.612057e+00 7.363494e+00 6.956415e+00 7.397200e+00 7.179401e+00 5.281581e+00 4.484921e+00 3.945353e+00 4.050112e+00 3.659685e+00 4.533168e+00 3.413833e+00 3.224894e+00 3.119793e+00 3.161658e+00 3.135918e+00 3.249422e+00 3.233286e+00 3.128970e+00 6.779629e+00 7.058839e+00 4.442935e+00 7.092545e+00 6.874746e+00 7.185751e+00 6.389092e+00 3.589638e+00 3.406740e+00 3.188497e+00 3.965111e+00 3.023709e+00 2.885826e+00 2.793752e+00 2.850169e+00 2.786628e+00 2.964849e+00 2.832727e+00 2.722490e+00 3.821638e+00 4.049788e+00 3.514550e+00 4.594163e+00 3.990855e+00 4.687369e+00 3.194558e+00 3.171922e+00 3.080474e+00 2.830700e+00 3.479347e+00 3.512809e+00 3.439239e+00 3.228335e+00 3.428955e+00 3.230231e+00 3.424654e+00 3.388956e+00 3.226443e+00 4.222843e+00 7.170487e+00 4.169074e+00 4.995368e+00 6.986394e+00 5.088574e+00 3.832305e+00 3.826446e+00 3.734997e+00 3.977346e+00 6.548986e+00 2.324633e+00 2.187911e+00 2.116066e+00 2.153075e+00 2.117040e+00 2.226972e+00 2.125632e+00 2.053707e+00 2.886887e+00 3.179745e+00 2.759019e+00 3.362430e+00 3.025914e+00 3.330135e+00 2.423880e+00 2.335304e+00 2.304794e+00 2.211016e+00 2.771114e+00 2.264610e+00 2.124574e+00 2.053165e+00 2.089483e+00 2.054927e+00 2.161873e+00 2.066022e+00 1.994383e+00 2.803105e+00 3.101965e+00 2.676047e+00 3.192056e+00 2.925739e+00 3.224205e+00 2.353398e+00 2.268741e+00 2.235350e+00 2.157559e+00 2.810906e+00 3.669581e+00 3.604427e+00 3.484101e+00 3.691693e+00 3.571853e+00 3.732878e+00 3.671563e+00 3.605511e+00 7.100487e+00 7.379696e+00 6.972618e+00 5.204578e+00 7.195604e+00 7.506609e+00 6.709950e+00 4.421165e+00 3.819047e+00 3.608369e+00 4.285969e+00 2.304151e+00 2.174983e+00 2.110467e+00 2.143682e+00 2.114310e+00 2.229302e+00 2.123401e+00 2.050289e+00 2.873233e+00 3.172048e+00 2.716669e+00 3.204405e+00 2.960483e+00 3.376797e+00 2.562034e+00 2.531707e+00 2.230361e+00 2.073839e+00 2.466876e+00 2.217417e+00 2.089575e+00 2.026893e+00 2.058645e+00 2.029312e+00 2.137937e+00 2.038357e+00 1.967654e+00 2.750415e+00 3.066159e+00 2.609808e+00 3.074880e+00 2.846719e+00 3.202270e+00 2.410050e+00 2.359651e+00 2.146756e+00 1.995392e+00 2.376553e+00 3.424914e+00 3.356954e+00 3.241808e+00 3.295272e+00 3.243704e+00 3.414674e+00 3.357606e+00 3.681489e+00 6.891277e+00 4.961661e+00 6.763408e+00 7.204193e+00 6.986394e+00 7.297399e+00 4.291914e+00 3.948553e+00 3.857105e+00 3.713945e+00 6.548986e+00
 8.524061e+00 6.926933e+00 6.249999e+00 6.410526e+00 6.220495e+00 7.131673e+00 8.099579e+00 1.088516e+01 7.437176e+00 6.425205e+00 6.636260e+00 6.395941e+00 7.797560e+00 1.108267e+01 1.096039e+01 7.972014e+00 6.547437e+00 6.811301e+00 6.515950e+00 1.034502e+01 1.115790e+01 1.090740e+01 7.533509e+00 6.467006e+00 6.717058e+00 6.415693e+00 8.083195e+00 1.110490e+01 1.079597e+01 7.422082e+00 6.313937e+00 6.549883e+00 6.276431e+00 7.512159e+00 8.784650e+00 1.093137e+01 7.942993e+00 6.513374e+00 6.734796e+00 6.452238e+00 7.843769e+00 8.920053e+00 6.558003e+00 5.645308e+00 4.946191e+00 5.104290e+00 4.918561e+00 5.843855e+00 6.802992e+00 6.091511e+00 5.255998e+00 4.576920e+00 4.728732e+00 4.550154e+00 5.430494e+00 6.312048e+00 1.096231e+01 7.973936e+00 6.563478e+00 6.941833e+00 6.503346e+00 1.034694e+01 1.115982e+01 6.483400e+00 5.579759e+00 4.887285e+00 5.041548e+00 4.859216e+00 5.748859e+00 6.691241e+00 5.873646e+00 5.030853e+00 4.365135e+00 4.513882e+00 4.338519e+00 5.211244e+00 6.112132e+00 8.722546e+00 7.483384e+00 6.496161e+00 6.755208e+00 6.463283e+00 7.721662e+00 1.112888e+01
 5.258227e+00 6.689300e+00 6.579439e+00 6.441161e+00 6.268351e+00 6.511102e+00 6.525103e+00 8.665653e+00 1.023577e+01 1.030308e+01 9.711578e+00 9.902385e+00 9.087457e+00 9.910866e+00 8.025402e+00 5.755290e+00 8.931662e+00 5.708049e+00 8.023118e+00 5.883080e+00 7.086492e+00 7.124831e+00 7.075535e+00 6.956252e+00 7.321111e+00 7.381904e+00 6.417450e+00 8.498240e+00 8.565548e+00 7.974044e+00 1.037368e+01 7.349923e+00 1.038216e+01 5.481625e+00 5.405386e+00 6.930727e+00 5.364353e+00 5.560899e+00 6.404618e+00 1.012468e+01 1.008892e+01 7.567394e+00 7.448111e+00 7.954264e+00 9.960481e+00 9.506696e+00 1.107682e+01 1.114412e+01 8.080394e+00 1.074343e+01 7.719675e+00 1.075191e+01 5.980418e+00 5.846529e+00 7.300479e+00 5.764366e+00 5.968155e+00 6.066390e+00 9.850341e+00 7.605755e+00 7.556458e+00 7.437176e+00 9.888752e+00 7.213917e+00 9.232359e+00 1.080248e+01 1.086979e+01 1.027828e+01 1.046909e+01 9.654163e+00 1.047757e+01 5.621869e+00 5.542297e+00 7.289543e+00 5.430903e+00 5.616135e+00 5.612641e+00 6.976802e+00 6.941042e+00 6.695538e+00 7.035865e+00 6.893107e+00 6.812606e+00 6.622222e+00 1.040117e+01 1.046848e+01 7.404746e+00 1.006778e+01 7.044027e+00 1.007626e+01 5.171155e+00 5.071330e+00 6.502723e+00 5.002032e+00 5.160873e+00 6.461697e+00 9.965147e+00 9.929386e+00 7.671265e+00 9.760808e+00 1.000356e+01 9.800950e+00 9.347165e+00 1.091729e+01 1.098459e+01 1.039309e+01 1.058390e+01 9.768970e+00 1.059238e+01 5.706579e+00 5.610164e+00 9.613175e+00 5.604836e+00 5.842467e+00 4.087665e+00 5.092127e+00 5.048985e+00 4.982151e+00 4.868085e+00 5.116642e+00 4.903012e+00 4.411339e+00 6.364357e+00 6.289156e+00 5.660943e+00 5.912390e+00 4.930208e+00 5.833049e+00 3.681253e+00 3.615390e+00 4.784054e+00 3.609642e+00 3.792496e+00 3.913138e+00 4.898265e+00 4.844211e+00 4.796820e+00 4.651097e+00 4.912342e+00 4.693722e+00 4.205128e+00 5.985451e+00 6.107973e+00 5.380690e+00 5.617593e+00 4.670484e+00 5.601944e+00 3.514046e+00 3.448854e+00 4.562938e+00 3.440079e+00 3.619455e+00 6.558629e+00 7.927353e+00 1.010042e+01 1.005112e+01 7.337505e+00 1.017459e+01 9.971982e+00 9.518197e+00 1.108832e+01 1.115563e+01 1.056412e+01 8.546104e+00 9.940001e+00 1.076341e+01 6.090933e+00 6.059244e+00 7.575381e+00 5.736050e+00 5.948389e+00 4.071298e+00 5.125407e+00 5.089647e+00 5.047127e+00 4.874652e+00 5.243439e+00 4.914795e+00 4.379470e+00 6.795994e+00 6.599900e+00 5.649811e+00 5.785404e+00 4.838338e+00 5.868969e+00 3.710576e+00 3.649290e+00 4.645480e+00 3.537782e+00 3.653121e+00 3.823330e+00 4.792586e+00 4.762058e+00 4.709198e+00 4.585107e+00 4.879690e+00 4.626787e+00 4.123121e+00 5.876226e+00 6.008979e+00 5.253364e+00 5.475870e+00 4.573920e+00 5.497825e+00 3.466328e+00 3.405871e+00 4.392951e+00 3.316225e+00 3.427884e+00 6.082342e+00 7.245653e+00 7.457159e+00 7.211656e+00 7.551982e+00 7.409224e+00 7.592125e+00 6.752831e+00 8.708461e+00 8.775769e+00 1.039309e+01 1.058390e+01 7.560144e+00 1.059238e+01 5.748284e+00 5.647462e+00 9.613175e+00 5.624698e+00 5.842467e+00
 2.635823e+00 2.249276e+00 2.653182e+00 2.398706e+00 2.692266e+00 2.182710e+00 2.312798e+00 2.322363e+00 2.129217e+00 2.228886e+00 2.379697e+00 2.540743e+00 2.538762e+00 2.017480e+00 1.749340e+00 2.422582e+00 1.740236e+00 1.696586e+00 2.468748e+00 2.123112e+00 2.544036e+00 2.836622e+00 2.552549e+00 2.997814e+00 2.278328e+00 2.614817e+00 2.723396e+00 2.467998e+00 2.656991e+00 2.756866e+00 2.842762e+00 2.975522e+00 2.331535e+00 1.972709e+00 2.582092e+00 1.981179e+00 1.961277e+00 2.937377e+00 2.613043e+00 3.044691e+00 3.286218e+00 5.592950e+00 3.054995e+00 2.738118e+00 2.749627e+00 2.887803e+00 3.232055e+00 2.984479e+00 3.084355e+00 3.292358e+00 3.614419e+00 2.876616e+00 2.368917e+00 3.174197e+00 2.305486e+00 2.237772e+00 3.068658e+00 2.216980e+00 2.557169e+00 5.556111e+00 2.603604e+00 2.926761e+00 2.484724e+00 2.429329e+00 2.685469e+00 2.451534e+00 2.708046e+00 2.807921e+00 2.842757e+00 5.620911e+00 2.481603e+00 2.082372e+00 2.657077e+00 2.087052e+00 1.988142e+00 2.703243e+00 1.870753e+00 2.207768e+00 2.545754e+00 2.252443e+00 2.436575e+00 2.033581e+00 2.221252e+00 2.358364e+00 2.162997e+00 2.602602e+00 2.577317e+00 2.625291e+00 2.630423e+00 2.302060e+00 1.874901e+00 2.477534e+00 1.837478e+00 1.808599e+00 2.470171e+00 2.364389e+00 2.718409e+00 2.959935e+00 2.705459e+00 2.873860e+00 2.556982e+00 2.595621e+00 2.846709e+00 2.591311e+00 2.854404e+00 2.829119e+00 3.162282e+00 3.024735e+00 2.444869e+00 2.170602e+00 2.685536e+00 2.181648e+00 2.125801e+00 3.324092e+00 1.446014e+00 1.693797e+00 1.958132e+00 1.779510e+00 1.918418e+00 1.572323e+00 1.716717e+00 1.840037e+00 1.621465e+00 1.786171e+00 1.890560e+00 1.996340e+00 2.032619e+00 1.640878e+00 1.404543e+00 1.889419e+00 1.444476e+00 1.392911e+00 1.862268e+00 1.405017e+00 1.661462e+00 1.919160e+00 1.741097e+00 1.882040e+00 1.537398e+00 1.679398e+00 1.790120e+00 1.572321e+00 1.717193e+00 1.835848e+00 1.928730e+00 1.978938e+00 1.594603e+00 1.367161e+00 1.811726e+00 1.399032e+00 1.355035e+00 1.812266e+00 2.573243e+00 2.933844e+00 3.297478e+00 3.395385e+00 3.262463e+00 2.749378e+00 5.547900e+00 3.062145e+00 2.665128e+00 3.381249e+00 3.095615e+00 3.181511e+00 3.625680e+00 2.887876e+00 2.508789e+00 3.185457e+00 2.295990e+00 2.231697e+00 3.465427e+00 1.435125e+00 1.706228e+00 1.976491e+00 1.793257e+00 1.937909e+00 1.583571e+00 1.731363e+00 1.851593e+00 1.613154e+00 1.773747e+00 1.883802e+00 1.969698e+00 2.050439e+00 1.757466e+00 1.469849e+00 1.848333e+00 1.390043e+00 1.339720e+00 1.882484e+00 1.384484e+00 1.636629e+00 1.899130e+00 1.718936e+00 1.862072e+00 1.521914e+00 1.659271e+00 1.781579e+00 1.558031e+00 1.705464e+00 1.806498e+00 1.899538e+00 1.981013e+00 1.641244e+00 1.407395e+00 1.766315e+00 1.334019e+00 1.295214e+00 1.792981e+00 2.431908e+00 2.914616e+00 3.419544e+00 2.990648e+00 2.999020e+00 2.556982e+00 2.812230e+00 2.920809e+00 2.838579e+00 2.854404e+00 2.954279e+00 3.425684e+00 3.484344e+00 2.493222e+00 2.144803e+00 2.847915e+00 2.188425e+00 2.047964e+00 3.060690e+00
 6.905644e+00 9.311810e+00 9.077760e+00 1.202887e+01 1.161422e+01 6.925445e+00 6.901389e+00 7.276786e+00 7.014288e+00 7.142866e+00 7.145566e+00 6.586861e+00 6.511338e+00 7.211805e+00 6.633739e+00 6.472902e+00 7.016344e+00 6.907709e+00 1.206477e+01 1.191970e+01 1.211340e+01 1.169875e+01 7.511436e+00 7.253747e+00 7.820924e+00 7.098817e+00 7.423602e+00 7.281154e+00 6.718414e+00 6.638783e+00 7.581523e+00 6.864330e+00 6.593948e+00 7.076942e+00 7.134484e+00 1.210434e+01 1.195927e+01 1.215296e+01 1.173831e+01 7.428892e+00 7.415418e+00 1.006931e+01 7.331059e+00 7.463165e+00 7.780327e+00 6.848907e+00 6.756191e+00 7.884488e+00 6.952247e+00 6.674079e+00 7.718624e+00 7.016523e+00 1.207661e+01 1.193154e+01 1.212524e+01 9.501762e+00 7.401169e+00 7.191487e+00 7.447255e+00 7.688844e+00 7.239234e+00 7.489201e+00 6.752471e+00 6.701260e+00 7.593363e+00 6.809446e+00 6.600194e+00 7.180231e+00 6.836972e+00 1.201600e+01 1.187093e+01 1.206463e+01 1.164998e+01 7.123948e+00 6.968497e+00 7.223562e+00 6.916562e+00 7.178624e+00 7.070004e+00 6.645908e+00 6.574476e+00 7.194035e+00 6.701538e+00 6.515000e+00 6.953087e+00 7.404577e+00 1.208924e+01 1.194417e+01 1.213786e+01 1.172322e+01 7.535904e+00 7.115134e+00 7.845392e+00 7.438071e+00 7.448070e+00 7.765231e+00 6.750263e+00 6.686282e+00 7.605991e+00 6.864308e+00 6.663797e+00 7.318019e+00 5.694921e+00 8.426321e+00 8.207152e+00 8.860453e+00 7.806977e+00 5.840077e+00 5.693178e+00 5.895733e+00 5.738372e+00 5.746971e+00 5.800539e+00 5.540015e+00 5.496590e+00 5.944787e+00 5.601005e+00 5.452876e+00 5.732775e+00 5.293098e+00 8.039271e+00 7.613702e+00 7.895216e+00 7.354482e+00 5.436966e+00 5.289660e+00 5.490090e+00 5.332940e+00 5.343896e+00 5.395901e+00 5.144795e+00 5.105136e+00 5.519874e+00 5.197413e+00 5.056814e+00 5.330151e+00 7.298558e+00 1.210533e+01 1.196026e+01 1.215395e+01 1.173930e+01 7.304725e+00 7.679811e+00 7.598078e+00 7.454158e+00 7.216890e+00 7.517917e+00 6.967863e+00 6.819807e+00 7.622078e+00 6.856265e+00 6.672812e+00 9.928441e+00 5.638414e+00 8.242281e+00 8.344479e+00 8.416064e+00 7.784806e+00 5.783861e+00 5.632457e+00 5.828309e+00 5.672467e+00 5.682255e+00 5.746384e+00 5.486389e+00 5.440312e+00 5.854378e+00 5.531574e+00 5.388381e+00 5.677204e+00 5.045339e+00 7.558090e+00 7.396182e+00 7.589874e+00 7.095605e+00 5.184339e+00 5.038633e+00 5.231621e+00 5.077625e+00 5.088675e+00 5.150446e+00 4.898067e+00 4.855848e+00 5.253952e+00 4.944994e+00 4.806823e+00 5.083987e+00 6.990777e+00 1.208924e+01 1.194417e+01 1.213786e+01 1.172322e+01 7.288637e+00 7.663724e+00 7.845392e+00 9.910298e+00 7.448070e+00 7.379723e+00 6.780158e+00 6.686282e+00 1.007822e+01 6.953991e+00 6.646663e+00 7.192860e+00
 6.415554e+00 8.304559e+00 8.195445e+00 8.548877e+00 8.278096e+00 6.163303e+00 6.184126e+00 6.456405e+00 6.313428e+00 6.395712e+00 6.322483e+00 6.068979e+00 6.019075e+00 6.564721e+00 6.179918e+00 6.047471e+00 6.182416e+00 6.608591e+00 1.101731e+01 8.435965e+00 1.126162e+01 1.099084e+01 6.448883e+00 6.476219e+00 6.705896e+00 6.650943e+00 6.711008e+00 6.671190e+00 6.399417e+00 6.316841e+00 7.229021e+00 6.630813e+00 6.430205e+00 6.441037e+00 6.781514e+00 1.104373e+01 8.462391e+00 1.128805e+01 1.101727e+01 6.521864e+00 6.524610e+00 6.870912e+00 6.688560e+00 6.801325e+00 6.741637e+00 6.414815e+00 6.353635e+00 6.970257e+00 6.592045e+00 6.419902e+00 6.542551e+00 6.794002e+00 1.102662e+01 1.065411e+01 9.062115e+00 1.100016e+01 6.449740e+00 6.577293e+00 7.138992e+00 6.715473e+00 6.747506e+00 6.669314e+00 6.390633e+00 6.333329e+00 7.042130e+00 6.531666e+00 6.377125e+00 6.476152e+00 6.741644e+00 1.102779e+01 8.446452e+00 1.127211e+01 1.100133e+01 6.489825e+00 6.476339e+00 6.825376e+00 6.661429e+00 6.809317e+00 6.725699e+00 6.401445e+00 6.317772e+00 6.954319e+00 6.609950e+00 6.403963e+00 6.504316e+00 6.529642e+00 8.762615e+00 8.390099e+00 9.006932e+00 1.094498e+01 6.400061e+00 6.452318e+00 6.693873e+00 6.660290e+00 6.945642e+00 6.614131e+00 6.313975e+00 6.237178e+00 6.986947e+00 6.488486e+00 6.313419e+00 6.392215e+00 6.342854e+00 1.082442e+01 1.045191e+01 8.859915e+00 1.079796e+01 6.220996e+00 6.241700e+00 6.495920e+00 6.416812e+00 6.582015e+00 6.408514e+00 6.129570e+00 6.063417e+00 6.697420e+00 6.295053e+00 6.109410e+00 6.199372e+00 6.708150e+00 1.104552e+01 8.464177e+00 9.081011e+00 1.101906e+01 6.502894e+00 6.531748e+00 7.035780e+00 6.717528e+00 6.894561e+00 6.763293e+00 6.424674e+00 6.370700e+00 6.942447e+00 6.584861e+00 6.406090e+00 6.528818e+00 6.497101e+00 1.094255e+01 1.057003e+01 1.118686e+01 1.091608e+01 6.356022e+00 6.423424e+00 6.679488e+00 6.549110e+00 6.680269e+00 6.660320e+00 6.278322e+00 6.206598e+00 6.795673e+00 6.466368e+00 6.257788e+00 6.336315e+00 6.423687e+00 1.086913e+01 8.287789e+00 1.111345e+01 1.084267e+01 6.262608e+00 6.320947e+00 6.548750e+00 6.439183e+00 6.575504e+00 6.477353e+00 6.187533e+00 6.141838e+00 6.766059e+00 6.307087e+00 6.142548e+00 6.249113e+00 6.328547e+00 1.080192e+01 7.835068e+00 1.104624e+01 1.077545e+01 6.164342e+00 6.225001e+00 6.481537e+00 6.382305e+00 6.465477e+00 6.410140e+00 6.108866e+00 6.063333e+00 6.623696e+00 6.234473e+00 6.064698e+00 6.173432e+00 6.076227e+00 7.972166e+00 7.985159e+00 8.601993e+00 1.054004e+01 5.901457e+00 5.932167e+00 6.165259e+00 6.076137e+00 6.152016e+00 6.121530e+00 5.850457e+00 5.792485e+00 6.291811e+00 5.953791e+00 5.810965e+00 5.915689e+00 6.259096e+00 1.076070e+01 8.179360e+00 1.100502e+01 1.073424e+01 6.126142e+00 6.149731e+00 6.432199e+00 6.346854e+00 6.443211e+00 6.344793e+00 6.055360e+00 5.992849e+00 6.596989e+00 6.206855e+00 6.045178e+00 6.130067e+00 4.764220e+00 6.505598e+00 6.047225e+00 6.878075e+00 6.451953e+00 4.637075e+00 4.652213e+00 4.835792e+00 4.763425e+00 4.815386e+00 4.768377e+00 4.574189e+00 4.530495e+00 4.963146e+00 4.708450e+00 4.586126e+00 4.627140e+00 4.732442e+00 6.381569e+00 5.970659e+00 6.722860e+00 6.350123e+00 4.608473e+00 4.623548e+00 4.806541e+00 4.735354e+00 4.787132e+00 4.737801e+00 4.546793e+00 4.503244e+00 4.930461e+00 4.685457e+00 4.563878e+00 4.598818e+00 6.227122e+00 8.506946e+00 7.871028e+00 8.487862e+00 1.068931e+01 6.080435e+00 6.117463e+00 6.333775e+00 6.276804e+00 6.334697e+00 6.274251e+00 6.022109e+00 5.964390e+00 6.503706e+00 6.111605e+00 5.966097e+00 6.078379e+00 5.059543e+00 7.416758e+00 6.405415e+00 7.661076e+00 6.841705e+00 4.917175e+00 4.932286e+00 5.116087e+00 5.039292e+00 5.097747e+00 5.058964e+00 4.884011e+00 4.839973e+00 5.225172e+00 4.940428e+00 4.830993e+00 4.907055e+00 4.863819e+00 6.679109e+00 6.276996e+00 6.961348e+00 6.690568e+00 4.721183e+00 4.736417e+00 4.916673e+00 4.838340e+00 4.897460e+00 4.856131e+00 4.689212e+00 4.645090e+00 5.019664e+00 4.747290e+00 4.638607e+00 4.711507e+00 6.468726e+00 1.091762e+01 7.950770e+00 1.116194e+01 1.089116e+01 6.315818e+00 6.349574e+00 6.627381e+00 6.524185e+00 6.675213e+00 6.533241e+00 6.250950e+00 6.183939e+00 6.844146e+00 6.378919e+00 6.236389e+00 6.301775e+00
 1.317643e+00 1.296135e+00 1.342942e+00 1.327133e+00 1.315239e+00 1.321299e+00 1.482833e+00 1.589347e+00 1.444367e+00 1.790266e+00 1.682668e+00 1.762807e+00 1.878848e+00 1.723092e+00 1.670234e+00 1.624773e+00 1.628652e+00 1.584913e+00 1.499499e+00 1.627483e+00 1.566112e+00 1.612785e+00 1.619829e+00 1.600756e+00 1.628665e+00 1.777262e+00 1.910473e+00 1.704580e+00 2.631255e+00 2.064267e+00 2.320985e+00 2.399522e+00 2.186758e+00 2.402846e+00 2.102613e+00 2.014908e+00 1.969930e+00 1.834759e+00 1.696602e+00 1.650340e+00 1.703466e+00 1.698911e+00 1.666656e+00 1.619370e+00 1.837149e+00 2.168639e+00 1.787873e+00 2.297511e+00 2.145630e+00 2.494858e+00 2.377187e+00 2.312623e+00 2.454611e+00 2.035800e+00 2.134192e+00 2.238305e+00 2.167026e+00 1.758165e+00 1.573738e+00 1.635157e+00 1.633051e+00 1.615167e+00 1.593715e+00 1.832393e+00 1.940013e+00 1.761098e+00 2.384721e+00 2.110732e+00 2.337853e+00 2.538497e+00 2.277726e+00 2.297607e+00 2.068422e+00 2.061373e+00 1.986799e+00 2.254236e+00 1.705168e+00 1.613561e+00 1.686886e+00 1.616983e+00 1.633976e+00 1.601189e+00 1.804469e+00 1.899417e+00 1.747795e+00 2.190732e+00 2.083353e+00 2.462178e+00 2.293447e+00 2.279943e+00 2.421932e+00 2.032718e+00 2.033994e+00 2.012947e+00 1.897867e+00 1.481013e+00 1.473280e+00 1.538121e+00 1.500974e+00 1.526401e+00 1.485588e+00 1.954643e+00 1.870372e+00 1.627657e+00 2.300570e+00 2.026581e+00 2.253702e+00 4.926573e+00 2.068415e+00 2.050374e+00 2.231537e+00 2.015143e+00 1.926578e+00 1.831368e+00 1.318410e+00 1.314471e+00 1.370087e+00 1.342292e+00 1.359685e+00 1.312707e+00 1.543295e+00 1.805497e+00 1.446382e+00 1.799629e+00 1.990048e+00 2.054087e+00 2.592233e+00 2.190167e+00 1.820112e+00 1.767306e+00 1.723096e+00 1.757263e+00 1.641962e+00 1.688582e+00 1.642714e+00 1.674037e+00 1.662104e+00 1.697988e+00 1.650000e+00 1.898455e+00 2.010243e+00 1.894011e+00 2.423601e+00 2.076215e+00 2.498840e+00 2.840779e+00 2.702115e+00 2.458594e+00 2.232461e+00 2.138174e+00 2.117128e+00 2.096908e+00 1.429942e+00 1.437465e+00 1.521146e+00 1.465249e+00 1.493585e+00 1.428475e+00 1.640651e+00 1.927793e+00 1.636009e+00 1.952969e+00 2.156847e+00 2.220886e+00 2.684932e+00 1.968080e+00 1.964030e+00 1.951455e+00 1.944406e+00 1.923359e+00 1.822483e+00 1.365728e+00 1.350823e+00 1.412734e+00 1.388541e+00 1.390937e+00 1.349260e+00 1.572642e+00 1.735830e+00 1.494661e+00 1.889616e+00 1.900816e+00 2.157534e+00 2.110910e+00 2.097406e+00 1.992128e+00 1.888102e+00 1.918975e+00 1.721417e+00 1.650137e+00 1.299723e+00 1.298792e+00 1.340968e+00 1.334486e+00 1.334782e+00 1.308230e+00 1.514386e+00 1.731920e+00 1.449920e+00 1.772182e+00 1.888129e+00 2.237357e+00 2.579295e+00 1.862444e+00 1.882325e+00 1.690477e+00 1.748532e+00 1.662041e+00 1.570349e+00 1.192081e+00 1.168605e+00 1.229977e+00 1.211672e+00 1.216779e+00 1.181749e+00 1.383430e+00 1.536996e+00 1.309317e+00 1.620882e+00 1.613302e+00 1.859202e+00 1.864341e+00 1.629217e+00 1.663273e+00 1.505753e+00 1.544588e+00 1.479750e+00 1.417341e+00 1.280814e+00 1.260700e+00 1.328190e+00 1.303064e+00 1.316445e+00 1.278090e+00 1.493202e+00 1.683554e+00 1.402646e+00 1.750998e+00 1.837348e+00 1.968906e+00 1.979924e+00 1.766110e+00 1.800501e+00 1.669293e+00 1.661903e+00 1.599688e+00 1.555402e+00 9.671761e-01 9.524880e-01 1.005792e+00 9.869852e-01 9.954150e-01 9.663466e-01 1.102548e+00 1.204572e+00 1.054422e+00 1.264681e+00 1.275135e+00 1.349608e+00 1.437739e+00 1.284254e+00 1.303781e+00 1.185462e+00 1.224451e+00 1.199170e+00 1.121152e+00 9.649003e-01 9.489798e-01 9.989281e-01 9.826667e-01 9.901287e-01 9.629268e-01 1.098319e+00 1.205545e+00 1.051692e+00 1.269590e+00 1.278859e+00 1.348014e+00 1.439682e+00 1.279168e+00 1.303403e+00 1.184183e+00 1.220228e+00 1.198879e+00 1.118811e+00 1.253938e+00 1.228588e+00 1.303645e+00 1.277977e+00 1.287796e+00 1.243299e+00 1.484705e+00 1.604773e+00 1.390417e+00 1.730892e+00 2.009921e+00 1.948801e+00 2.027337e+00 1.821155e+00 1.753213e+00 1.737010e+00 1.692733e+00 1.589223e+00 1.503940e+00 1.001507e+00 9.802110e-01 1.032170e+00 1.015053e+00 1.018934e+00 9.922363e-01 1.140512e+00 1.259615e+00 1.092540e+00 1.317730e+00 1.351002e+00 1.417685e+00 1.526480e+00 1.345958e+00 1.374795e+00 1.249681e+00 1.288530e+00 1.254614e+00 1.166068e+00 9.792268e-01 9.593688e-01 1.009304e+00 9.924905e-01 9.981714e-01 9.705231e-01 1.111599e+00 1.228475e+00 1.066973e+00 1.286227e+00 1.307104e+00 1.377541e+00 1.462105e+00 1.308670e+00 1.342098e+00 1.216459e+00 1.244599e+00 1.230207e+00 1.134807e+00 1.413375e+00 1.388301e+00 1.466979e+00 1.447049e+00 1.441146e+00 1.411354e+00 1.670050e+00 1.830191e+00 1.585626e+00 2.506951e+00 1.939963e+00 2.122581e+00 2.397325e+00 1.943875e+00 2.082335e+00 1.859731e+00 2.009182e+00 1.781735e+00 1.664794e+00
 6.685036e+00 8.682179e+00 1.228801e+01 7.878120e+00 8.886573e+00 7.812480e+00 6.431202e+00 6.403174e+00 6.516821e+00 6.486236e+00 6.460621e+00 6.495646e+00 6.357533e+00 6.331200e+00 6.615470e+00 6.428429e+00 6.316089e+00 6.379810e+00 6.684373e+00 1.102901e+01 1.242601e+01 1.080314e+01 1.123340e+01 1.073750e+01 6.688267e+00 6.602260e+00 6.830374e+00 6.732425e+00 6.744863e+00 6.733459e+00 6.586841e+00 6.513972e+00 6.981895e+00 6.662101e+00 6.514829e+00 6.611906e+00 6.693943e+00 1.104323e+01 1.244024e+01 1.081736e+01 1.124763e+01 8.542898e+00 6.723665e+00 6.645707e+00 6.813251e+00 6.810544e+00 6.700415e+00 6.822770e+00 6.663693e+00 6.573030e+00 6.905884e+00 6.703322e+00 6.540917e+00 6.644913e+00 6.672426e+00 1.103404e+01 1.243105e+01 8.599346e+00 9.029612e+00 8.533706e+00 6.684332e+00 6.665049e+00 6.835410e+00 6.737461e+00 6.777080e+00 6.762359e+00 6.583915e+00 6.540526e+00 6.896693e+00 6.671793e+00 6.549826e+00 6.579258e+00 6.673058e+00 8.825849e+00 1.243168e+01 1.080880e+01 1.123907e+01 8.534338e+00 6.676842e+00 6.708494e+00 6.804691e+00 6.685654e+00 6.750530e+00 6.762990e+00 6.565301e+00 6.548871e+00 6.897324e+00 6.694762e+00 6.532357e+00 6.651872e+00 6.631902e+00 1.100389e+01 1.240089e+01 1.077801e+01 1.120828e+01 1.071237e+01 6.582192e+00 6.569630e+00 6.659106e+00 6.642863e+00 6.698570e+00 6.667092e+00 6.513987e+00 6.490476e+00 6.903246e+00 6.657736e+00 6.480093e+00 6.576450e+00 6.493403e+00 1.091959e+01 1.010777e+01 8.221495e+00 8.651761e+00 8.419257e+00 6.446013e+00 6.437412e+00 6.565936e+00 6.499681e+00 6.530218e+00 6.533113e+00 6.383380e+00 6.365652e+00 6.696387e+00 6.521117e+00 6.366957e+00 6.428324e+00 6.728669e+00 8.835365e+00 1.244120e+01 8.609492e+00 1.124858e+01 8.543853e+00 6.660180e+00 6.613580e+00 6.828716e+00 6.791630e+00 6.729904e+00 6.787016e+00 6.633381e+00 6.577632e+00 7.086059e+00 6.735544e+00 6.563079e+00 6.627089e+00 6.590332e+00 1.098778e+01 1.238478e+01 1.076191e+01 1.119217e+01 1.069627e+01 6.562978e+00 6.557169e+00 6.686448e+00 6.599439e+00 6.703634e+00 6.615527e+00 6.513149e+00 6.457791e+00 6.867269e+00 6.616508e+00 6.449197e+00 6.503590e+00 6.552659e+00 8.473622e+00 1.234285e+01 8.247750e+00 1.115024e+01 8.445512e+00 6.484473e+00 6.462190e+00 6.623762e+00 6.565472e+00 6.566300e+00 6.566089e+00 6.444148e+00 6.400474e+00 6.760146e+00 6.537302e+00 6.393958e+00 6.435742e+00 6.481121e+00 1.090617e+01 1.230317e+01 8.471470e+00 8.901736e+00 8.405830e+00 6.433793e+00 6.408781e+00 6.579717e+00 6.488513e+00 6.526619e+00 6.510809e+00 6.371299e+00 6.368740e+00 6.689197e+00 6.478459e+00 6.336710e+00 6.380603e+00 6.302028e+00 8.548066e+00 1.215390e+01 8.058792e+00 8.752460e+00 7.796946e+00 6.245506e+00 6.225786e+00 6.372429e+00 6.281812e+00 6.319942e+00 6.306182e+00 6.206268e+00 6.175867e+00 6.453750e+00 6.287222e+00 6.165462e+00 6.209082e+00 6.438442e+00 1.088121e+01 1.227821e+01 8.446508e+00 1.108560e+01 8.117467e+00 6.392697e+00 6.376000e+00 6.522291e+00 6.449432e+00 6.486058e+00 6.471349e+00 6.336249e+00 6.310093e+00 6.632878e+00 6.480041e+00 6.322446e+00 6.382306e+00 5.173028e+00 6.737902e+00 1.108452e+01 6.484680e+00 7.005879e+00 6.419041e+00 5.116401e+00 5.095037e+00 5.202345e+00 5.141983e+00 5.156109e+00 5.153691e+00 5.066644e+00 5.047927e+00 5.296896e+00 5.167271e+00 5.053156e+00 5.077033e+00 5.141680e+00 6.761390e+00 1.105440e+01 6.526547e+00 7.014137e+00 6.421258e+00 5.084822e+00 5.062018e+00 5.173534e+00 5.111098e+00 5.123900e+00 5.123889e+00 5.036067e+00 5.016727e+00 5.264885e+00 5.130757e+00 5.023843e+00 5.047522e+00 6.413815e+00 1.085344e+01 1.225044e+01 8.418741e+00 1.105783e+01 7.967593e+00 6.358064e+00 6.338089e+00 6.522888e+00 6.392325e+00 6.430685e+00 6.413896e+00 6.329615e+00 6.298865e+00 6.619115e+00 6.419725e+00 6.274223e+00 6.315774e+00 5.474019e+00 7.188166e+00 1.137218e+01 6.991890e+00 7.511138e+00 6.872723e+00 5.409938e+00 5.386946e+00 5.501954e+00 5.434883e+00 5.451031e+00 5.453473e+00 5.381710e+00 5.365208e+00 5.592202e+00 5.442372e+00 5.336477e+00 5.372393e+00 5.272119e+00 6.991463e+00 1.117548e+01 6.666576e+00 7.263375e+00 6.639310e+00 5.208360e+00 5.185186e+00 5.295763e+00 5.234338e+00 5.247967e+00 5.249454e+00 5.174927e+00 5.163349e+00 5.381095e+00 5.236620e+00 5.135328e+00 5.168790e+00 6.578346e+00 1.097371e+01 1.237071e+01 8.539008e+00 8.705872e+00 8.473369e+00 6.562379e+00 6.523851e+00 6.661258e+00 6.597692e+00 6.614786e+00 6.601454e+00 6.452708e+00 6.429966e+00 6.770911e+00 6.587377e+00 6.459527e+00 6.497714e+00
 1.287877e+00 1.410309e+00 1.732081e+00 1.550780e+00 1.711179e+00 1.372904e+00 1.522261e+00 1.587100e+00 1.384930e+00 1.556348e+00 1.610295e+00 1.752583e+00 1.690631e+00 1.531537e+00 1.368060e+00 1.643496e+00 1.372717e+00 1.301942e+00 1.548343e+00 1.441670e+00 1.778933e+00 2.108762e+00 2.050213e+00 2.386062e+00 1.758581e+00 2.091136e+00 2.172958e+00 1.651322e+00 1.970950e+00 2.003474e+00 2.104773e+00 1.942493e+00 1.822982e+00 1.660740e+00 1.966089e+00 1.688490e+00 1.638003e+00 1.789014e+00 1.492212e+00 1.902873e+00 2.444493e+00 2.296962e+00 2.189337e+00 1.951633e+00 2.016519e+00 2.223500e+00 1.842125e+00 1.910173e+00 2.368802e+00 2.193237e+00 2.199436e+00 1.877887e+00 1.731144e+00 2.046228e+00 1.780200e+00 1.647335e+00 2.006089e+00 1.466372e+00 1.868798e+00 2.288310e+00 2.262887e+00 4.874756e+00 1.798980e+00 1.944522e+00 2.064265e+00 1.926628e+00 1.876098e+00 2.019941e+00 2.047843e+00 2.046783e+00 1.864569e+00 1.700519e+00 2.012153e+00 1.692631e+00 1.584028e+00 1.904495e+00 1.467060e+00 1.797565e+00 2.412582e+00 2.265052e+00 2.089908e+00 1.801144e+00 2.109768e+00 1.955111e+00 1.877733e+00 2.114742e+00 1.978306e+00 2.212387e+00 2.241626e+00 1.872971e+00 1.723313e+00 2.052239e+00 1.672863e+00 1.596833e+00 1.807646e+00 1.355432e+00 1.648081e+00 1.969705e+00 1.865975e+00 2.073135e+00 1.564590e+00 1.900317e+00 1.853980e+00 1.568309e+00 1.728779e+00 1.913884e+00 1.910503e+00 2.032175e+00 1.819946e+00 1.622039e+00 1.856629e+00 1.597031e+00 1.505206e+00 1.713375e+00 1.199774e+00 1.421352e+00 2.009685e+00 1.655753e+00 1.950736e+00 1.381131e+00 1.552785e+00 1.651961e+00 1.362897e+00 1.522320e+00 1.648162e+00 1.887118e+00 1.689994e+00 1.660043e+00 1.472681e+00 1.644546e+00 1.450268e+00 1.368172e+00 1.493431e+00 1.484076e+00 1.877165e+00 2.133596e+00 2.300851e+00 2.244286e+00 1.813013e+00 2.071468e+00 2.064308e+00 1.875612e+00 1.987460e+00 2.087503e+00 2.248187e+00 2.203326e+00 1.922945e+00 1.764096e+00 2.050118e+00 1.776691e+00 1.682795e+00 2.009978e+00 1.306978e+00 1.549345e+00 2.100073e+00 1.863560e+00 2.551792e+00 1.527228e+00 1.691794e+00 1.821968e+00 1.489831e+00 1.665500e+00 1.817981e+00 1.977506e+00 1.844823e+00 1.853128e+00 1.623110e+00 1.769404e+00 1.546920e+00 1.486793e+00 1.681364e+00 1.230700e+00 1.473337e+00 2.234501e+00 1.697034e+00 1.979345e+00 1.418982e+00 1.567391e+00 1.721816e+00 1.414717e+00 1.576728e+00 1.735032e+00 1.806733e+00 1.783044e+00 1.663532e+00 1.506317e+00 1.654376e+00 1.494782e+00 1.429629e+00 1.524498e+00 1.179286e+00 1.413170e+00 1.878496e+00 1.631951e+00 1.744521e+00 1.345042e+00 1.498964e+00 1.639350e+00 1.362858e+00 1.512815e+00 1.650542e+00 1.799357e+00 1.720653e+00 1.610704e+00 1.429809e+00 1.602822e+00 1.448536e+00 1.377532e+00 1.504132e+00 1.066728e+00 1.277294e+00 1.688886e+00 1.453693e+00 1.719371e+00 1.222422e+00 1.365359e+00 1.480121e+00 1.215433e+00 1.381015e+00 1.536492e+00 1.665948e+00 1.530157e+00 1.501822e+00 1.320096e+00 1.451810e+00 1.320325e+00 1.240725e+00 1.351494e+00 1.156102e+00 1.399905e+00 1.857848e+00 1.635167e+00 1.806159e+00 1.324395e+00 1.481133e+00 1.583246e+00 1.314349e+00 1.510498e+00 1.614904e+00 1.686606e+00 1.668739e+00 1.621019e+00 1.466382e+00 1.598275e+00 1.385975e+00 1.316714e+00 1.462631e+00 8.649280e-01 1.026772e+00 1.318381e+00 1.151677e+00 1.313178e+00 9.811388e-01 1.115728e+00 1.208974e+00 9.918003e-01 1.122034e+00 1.234235e+00 1.317518e+00 1.272001e+00 1.311369e+00 1.125829e+00 1.186211e+00 1.058314e+00 9.898879e-01 1.105570e+00 8.631240e-01 1.023840e+00 1.321195e+00 1.146353e+00 1.313546e+00 9.783864e-01 1.111425e+00 1.206336e+00 9.880937e-01 1.114978e+00 1.228137e+00 1.304615e+00 1.261820e+00 1.298519e+00 1.121395e+00 1.181549e+00 1.054588e+00 9.865593e-01 1.100184e+00 1.129796e+00 1.346372e+00 1.729261e+00 1.489211e+00 1.769725e+00 1.280129e+00 1.456035e+00 1.556143e+00 1.294755e+00 1.441306e+00 1.586846e+00 1.759115e+00 1.609826e+00 1.607191e+00 1.380012e+00 1.637356e+00 1.399424e+00 1.325078e+00 1.427767e+00 8.934710e-01 1.058618e+00 1.357095e+00 1.184395e+00 1.339138e+00 1.010736e+00 1.146282e+00 1.243734e+00 1.022290e+00 1.153575e+00 1.282103e+00 1.366778e+00 1.301778e+00 1.246490e+00 1.100368e+00 1.237551e+00 1.155709e+00 1.081833e+00 1.136254e+00 8.734083e-01 1.034584e+00 1.324988e+00 1.158400e+00 1.317099e+00 9.879051e-01 1.119567e+00 1.216400e+00 1.000305e+00 1.128192e+00 1.247975e+00 1.336813e+00 1.275374e+00 1.218874e+00 1.075953e+00 1.215232e+00 1.131240e+00 1.055229e+00 1.107171e+00 1.275645e+00 1.549192e+00 1.957887e+00 1.749716e+00 1.979595e+00 1.457154e+00 1.716540e+00 1.759988e+00 1.494587e+00 1.664190e+00 1.764232e+00 1.929967e+00 1.833887e+00 1.710724e+00 1.578747e+00 1.820880e+00 1.554886e+00 1.438889e+00 1.614487e+00
 6.484794e+00 6.369797e+00 6.257555e+00 6.293444e+00 6.241980e+00 6.392841e+00 6.472121e+00 6.560838e+00 1.186886e+01 1.216505e+01 1.228801e+01 9.752434e+00 1.001584e+01 8.814960e+00 8.377641e+00 1.228801e+01 6.614834e+00 6.579325e+00 6.483279e+00 6.481392e+00 6.414583e+00 6.617765e+00 6.716027e+00 7.008193e+00 1.200686e+01 1.230305e+01 1.242601e+01 1.236266e+01 1.015384e+01 1.116179e+01 1.110998e+01 1.242601e+01 6.637023e+00 6.674506e+00 6.475248e+00 6.503496e+00 6.456363e+00 6.636649e+00 6.803098e+00 6.911102e+00 1.202109e+01 1.231728e+01 1.244024e+01 1.237689e+01 1.237689e+01 1.117602e+01 1.112421e+01 1.244024e+01 6.690456e+00 6.616694e+00 6.438021e+00 6.494305e+00 6.437867e+00 6.746255e+00 6.728462e+00 6.836717e+00 1.201189e+01 1.230809e+01 1.243105e+01 1.236770e+01 1.236770e+01 1.116682e+01 1.111501e+01 1.243105e+01 6.691088e+00 6.595360e+00 6.437114e+00 6.506365e+00 6.451854e+00 6.619069e+00 6.729093e+00 6.946342e+00 1.201253e+01 1.230872e+01 1.243168e+01 1.236833e+01 1.236833e+01 1.116746e+01 1.111565e+01 1.243168e+01 6.576239e+00 6.610667e+00 6.417590e+00 6.432982e+00 6.376379e+00 6.584180e+00 6.657136e+00 6.806560e+00 1.198174e+01 1.227793e+01 1.240089e+01 1.233754e+01 1.233754e+01 1.113667e+01 8.876031e+00 1.240089e+01 6.435538e+00 6.450965e+00 6.292156e+00 6.321243e+00 6.273975e+00 6.437493e+00 6.528945e+00 6.641314e+00 1.189744e+01 1.219364e+01 1.231660e+01 1.225325e+01 1.225325e+01 1.105237e+01 1.100056e+01 1.231660e+01 6.663099e+00 6.666491e+00 6.457894e+00 6.542527e+00 6.453596e+00 6.682238e+00 6.724434e+00 6.955858e+00 1.202204e+01 1.231823e+01 1.244120e+01 1.237785e+01 1.237785e+01 1.117697e+01 1.112516e+01 1.244120e+01 6.573605e+00 6.544817e+00 6.377583e+00 6.400509e+00 6.358089e+00 6.634797e+00 6.625056e+00 6.899446e+00 1.196563e+01 1.226182e+01 1.238478e+01 1.232143e+01 1.232143e+01 1.112056e+01 1.106875e+01 1.238478e+01 6.500102e+00 6.441960e+00 6.324881e+00 6.363899e+00 6.299989e+00 6.518634e+00 6.555200e+00 6.724033e+00 1.192370e+01 1.221989e+01 1.234285e+01 1.227951e+01 1.227951e+01 8.869804e+00 1.102682e+01 1.234285e+01 6.452223e+00 6.385706e+00 6.283355e+00 6.300883e+00 6.256513e+00 6.414762e+00 6.503657e+00 6.677574e+00 1.188402e+01 1.218021e+01 1.230317e+01 1.223982e+01 1.223982e+01 8.566721e+00 8.778312e+00 1.230317e+01 6.267242e+00 6.209780e+00 6.103422e+00 6.126973e+00 6.087134e+00 6.247238e+00 6.335561e+00 6.475506e+00 1.173474e+01 1.203094e+01 1.215390e+01 1.209055e+01 1.209055e+01 1.088967e+01 1.083786e+01 1.215390e+01 6.397150e+00 6.388842e+00 6.247512e+00 6.273555e+00 6.226015e+00 6.395383e+00 6.449355e+00 6.630275e+00 1.185906e+01 1.215525e+01 1.227821e+01 1.221486e+01 1.221486e+01 1.101399e+01 8.489949e+00 1.227821e+01 5.114550e+00 5.083951e+00 4.995293e+00 5.021367e+00 4.980776e+00 5.100010e+00 5.173445e+00 5.279702e+00 8.456538e+00 8.752731e+00 1.108452e+01 1.102117e+01 1.102117e+01 7.225959e+00 7.296256e+00 1.108452e+01 5.079750e+00 5.055686e+00 4.963820e+00 4.990132e+00 4.950946e+00 5.069894e+00 5.143786e+00 5.246364e+00 8.426422e+00 1.093144e+01 1.105440e+01 1.099105e+01 1.099105e+01 7.121743e+00 7.529541e+00 1.105440e+01 6.377011e+00 6.370690e+00 6.227570e+00 6.231372e+00 6.189747e+00 6.344452e+00 6.447512e+00 6.566282e+00 1.183129e+01 1.212748e+01 1.004162e+01 1.218710e+01 1.218710e+01 1.098622e+01 1.093441e+01 1.225044e+01 5.407166e+00 5.374765e+00 5.288980e+00 5.313588e+00 5.275614e+00 5.396863e+00 5.480094e+00 5.583960e+00 8.358695e+00 9.040397e+00 1.137218e+01 1.130883e+01 1.130883e+01 7.297015e+00 7.245205e+00 9.163358e+00 5.203312e+00 5.173334e+00 5.088242e+00 5.112899e+00 5.075023e+00 5.195364e+00 5.270463e+00 5.375322e+00 8.087892e+00 8.843694e+00 1.117548e+01 1.111213e+01 1.111213e+01 6.948525e+00 6.876424e+00 1.117548e+01 6.535031e+00 6.527295e+00 6.356366e+00 6.387551e+00 6.334649e+00 6.550138e+00 6.676246e+00 6.914970e+00 1.195156e+01 1.224775e+01 1.237071e+01 1.230736e+01 1.230736e+01 1.110649e+01 1.105468e+01 1.237071e+01
 1.267173e+00 1.559418e+00 1.889142e+00 1.664259e+00 1.468801e+00 1.719328e+00 1.829572e+00 1.532414e+00 1.909814e+00 1.912834e+00 2.074357e+00 2.070830e+00 1.844750e+00 1.528426e+00 1.359677e+00 1.860037e+00 1.386865e+00 1.345678e+00 1.672571e+00 1.481984e+00 1.940987e+00 2.394695e+00 2.129755e+00 1.870150e+00 2.166281e+00 2.637120e+00 2.223058e+00 2.139175e+00 2.142195e+00 4.898052e+00 2.496398e+00 2.266789e+00 1.937774e+00 1.694522e+00 2.140458e+00 1.775151e+00 1.682293e+00 2.057272e+00 1.540096e+00 2.106405e+00 2.908403e+00 2.183854e+00 2.014486e+00 2.294481e+00 2.231611e+00 2.155049e+00 4.861708e+00 4.915789e+00 2.743326e+00 2.550497e+00 4.915223e+00 1.926428e+00 1.805762e+00 2.268657e+00 1.886574e+00 1.732530e+00 2.358639e+00 1.499961e+00 2.002421e+00 2.412330e+00 2.185311e+00 1.904624e+00 2.380123e+00 2.269246e+00 2.118585e+00 4.825244e+00 2.407097e+00 2.706861e+00 2.514032e+00 2.669933e+00 1.889963e+00 1.732785e+00 2.617701e+00 1.784664e+00 1.713047e+00 2.036985e+00 1.503334e+00 2.034336e+00 2.874256e+00 2.187629e+00 1.875592e+00 2.260334e+00 2.657072e+00 2.243010e+00 2.355334e+00 2.409414e+00 2.445777e+00 2.516350e+00 2.672250e+00 1.909373e+00 1.707754e+00 2.234510e+00 1.786981e+00 1.720348e+00 2.202384e+00 1.414459e+00 1.853758e+00 2.324307e+00 1.985969e+00 1.742438e+00 2.095893e+00 1.927904e+00 1.728890e+00 1.875058e+00 2.196967e+00 4.827663e+00 2.087292e+00 2.033319e+00 1.794542e+00 1.611351e+00 2.019009e+00 1.629673e+00 1.562870e+00 1.919365e+00 1.254773e+00 1.707754e+00 2.192813e+00 1.965794e+00 1.576644e+00 1.705560e+00 1.796410e+00 1.526809e+00 1.678453e+00 1.812153e+00 1.834006e+00 1.870736e+00 1.714614e+00 1.616952e+00 1.436478e+00 1.744846e+00 1.460080e+00 1.414293e+00 1.647610e+00 1.557023e+00 2.019115e+00 2.649162e+00 2.225936e+00 1.928409e+00 2.420748e+00 2.235771e+00 1.966531e+00 2.657043e+00 4.919949e+00 2.287877e+00 2.554657e+00 2.447156e+00 1.947680e+00 1.768754e+00 2.198717e+00 1.788777e+00 1.782786e+00 2.362799e+00 1.382444e+00 1.746557e+00 2.171371e+00 2.062931e+00 1.658790e+00 2.010476e+00 1.930256e+00 1.651263e+00 1.840700e+00 2.088509e+00 1.962493e+00 2.052935e+00 1.881542e+00 1.753408e+00 1.566464e+00 1.856493e+00 1.595316e+00 1.522112e+00 1.776014e+00 1.306442e+00 1.661405e+00 4.892011e+00 1.929039e+00 1.602057e+00 1.832783e+00 1.844014e+00 1.584889e+00 1.731513e+00 1.842917e+00 1.939920e+00 1.986562e+00 1.859191e+00 1.664698e+00 1.455217e+00 1.704262e+00 1.468721e+00 1.428495e+00 1.678374e+00 1.258295e+00 1.593621e+00 2.179247e+00 1.775717e+00 1.522289e+00 1.660637e+00 1.691221e+00 1.506147e+00 1.658651e+00 1.701614e+00 1.807769e+00 2.033682e+00 1.732577e+00 1.586958e+00 1.401574e+00 1.639177e+00 1.417701e+00 1.382597e+00 1.591079e+00 1.136901e+00 1.450591e+00 1.939205e+00 1.634914e+00 1.386657e+00 1.582459e+00 1.517896e+00 1.337703e+00 1.511607e+00 1.544279e+00 1.611382e+00 1.735147e+00 1.539915e+00 1.441280e+00 1.277734e+00 1.502359e+00 1.306245e+00 1.251254e+00 1.436145e+00 1.222190e+00 1.613638e+00 1.963302e+00 1.744529e+00 1.479802e+00 1.652424e+00 1.663654e+00 1.455198e+00 1.630668e+00 1.669758e+00 1.755410e+00 1.900147e+00 1.702962e+00 1.551856e+00 1.393727e+00 1.616960e+00 1.402175e+00 1.359619e+00 1.559035e+00 9.209313e-01 1.164096e+00 1.499893e+00 1.298885e+00 1.101126e+00 1.234029e+00 1.245682e+00 1.073879e+00 1.201856e+00 1.261859e+00 1.305457e+00 1.385474e+00 1.259699e+00 1.189467e+00 1.046985e+00 1.205854e+00 1.059688e+00 1.016536e+00 1.168407e+00 9.160539e-01 1.162000e+00 1.500039e+00 1.294236e+00 1.101539e+00 1.232565e+00 1.244419e+00 1.071274e+00 1.199790e+00 1.259982e+00 1.300759e+00 1.378328e+00 1.257379e+00 1.190894e+00 1.047536e+00 1.201788e+00 1.055879e+00 1.015095e+00 1.164705e+00 1.202280e+00 1.539356e+00 1.942211e+00 1.669786e+00 1.442407e+00 1.609368e+00 1.691185e+00 1.414066e+00 1.609578e+00 1.682438e+00 1.734320e+00 1.796772e+00 1.675096e+00 1.505599e+00 1.352674e+00 1.579898e+00 1.366144e+00 1.330429e+00 1.547773e+00 9.489835e-01 1.200700e+00 1.531740e+00 1.332353e+00 1.137779e+00 1.269802e+00 1.291128e+00 1.113781e+00 1.245073e+00 1.317997e+00 1.354688e+00 1.446048e+00 1.319808e+00 1.212913e+00 1.072436e+00 1.246671e+00 1.099164e+00 1.061630e+00 1.210095e+00 9.273527e-01 1.172173e+00 1.509270e+00 1.305765e+00 1.111381e+00 1.249584e+00 1.261069e+00 1.089629e+00 1.216196e+00 1.280134e+00 1.320576e+00 1.407644e+00 1.287717e+00 1.184458e+00 1.048202e+00 1.215046e+00 1.074552e+00 1.039289e+00 1.180845e+00 1.344158e+00 1.766866e+00 2.460804e+00 2.162738e+00 1.633438e+00 1.829782e+00 1.841012e+00 1.660209e+00 1.772534e+00 1.900778e+00 1.905790e+00 2.027582e+00 1.883372e+00 1.716053e+00 1.548825e+00 1.803958e+00 1.561504e+00 1.499856e+00 1.784505e+00
 4.917493e+00 5.566794e+00 6.414933e+00 9.906973e+00 5.279608e+00 5.657626e+00 5.533121e+00 4.689879e+00 4.697700e+00 4.809218e+00 4.761072e+00 4.815278e+00 4.804588e+00 4.692146e+00 4.655222e+00 4.886897e+00 4.738815e+00 4.641238e+00 4.677134e+00 5.330268e+00 6.661856e+00 9.593660e+00 1.049137e+01 6.239427e+00 9.052962e+00 8.928458e+00 5.336426e+00 5.360347e+00 5.483443e+00 5.433196e+00 5.489503e+00 5.449572e+00 5.371884e+00 5.367427e+00 5.599107e+00 5.419582e+00 5.291449e+00 5.332990e+00 5.425499e+00 8.961548e+00 9.684527e+00 1.058223e+01 6.593695e+00 6.935004e+00 6.810499e+00 5.432276e+00 5.471626e+00 5.683303e+00 5.596906e+00 5.614213e+00 5.557531e+00 5.471771e+00 5.434839e+00 5.763372e+00 5.537443e+00 5.394637e+00 5.498633e+00 5.399554e+00 8.901833e+00 7.415987e+00 8.313692e+00 6.270579e+00 6.875289e+00 6.750784e+00 5.431161e+00 5.380383e+00 5.562947e+00 5.488838e+00 5.520655e+00 5.507795e+00 5.407399e+00 5.333425e+00 5.630259e+00 5.477727e+00 5.334922e+00 5.380242e+00 5.369764e+00 6.433586e+00 9.628792e+00 1.052650e+01 6.152452e+00 9.088095e+00 6.491363e+00 5.425162e+00 5.415892e+00 5.627568e+00 5.502798e+00 5.524635e+00 5.492825e+00 5.367481e+00 5.350741e+00 5.634240e+00 5.488484e+00 5.357849e+00 5.404635e+00 5.185074e+00 6.520761e+00 9.452566e+00 1.035027e+01 6.361734e+00 6.317534e+00 6.067869e+00 5.174703e+00 5.164238e+00 5.275624e+00 5.273322e+00 5.310904e+00 5.251337e+00 5.193513e+00 5.174515e+00 5.441173e+00 5.305481e+00 5.156161e+00 5.171267e+00 4.776030e+00 6.168629e+00 6.891608e+00 9.998139e+00 6.009602e+00 5.840242e+00 5.766797e+00 4.765169e+00 4.753653e+00 4.906156e+00 4.866914e+00 4.909261e+00 4.849802e+00 4.819123e+00 4.791012e+00 5.023596e+00 4.856808e+00 4.761041e+00 4.754944e+00 5.452688e+00 6.373647e+00 9.690960e+00 1.058867e+01 6.140520e+00 9.150263e+00 6.816932e+00 5.478359e+00 5.486181e+00 5.665805e+00 5.537895e+00 5.695796e+00 5.554993e+00 5.507318e+00 5.445373e+00 5.641194e+00 5.566172e+00 5.416911e+00 5.446391e+00 5.074426e+00 6.440934e+00 7.163914e+00 1.027044e+01 5.771239e+00 6.237707e+00 6.113202e+00 5.082094e+00 5.084412e+00 5.213901e+00 5.199261e+00 5.181566e+00 5.168060e+00 5.116042e+00 5.070713e+00 5.322973e+00 5.198661e+00 5.080590e+00 5.061344e+00 4.894086e+00 6.262950e+00 9.194755e+00 1.009246e+01 5.840521e+00 5.934563e+00 5.861118e+00 4.868966e+00 4.866105e+00 5.017813e+00 4.961236e+00 5.006537e+00 4.972671e+00 4.931273e+00 4.892729e+00 5.072385e+00 4.972522e+00 4.868490e+00 4.847220e+00 4.731862e+00 5.546273e+00 9.056265e+00 9.953971e+00 5.416843e+00 8.515567e+00 5.671568e+00 4.710216e+00 4.724181e+00 4.856216e+00 4.836232e+00 4.847778e+00 4.817047e+00 4.772045e+00 4.740461e+00 4.942915e+00 4.807607e+00 4.709604e+00 4.691230e+00 4.304634e+00 5.371185e+00 6.020065e+00 9.586204e+00 4.910486e+00 5.553467e+00 5.137269e+00 4.308243e+00 4.316798e+00 4.451824e+00 4.400792e+00 4.443872e+00 4.409023e+00 4.368914e+00 4.336697e+00 4.514732e+00 4.423279e+00 4.319451e+00 4.302375e+00 4.630207e+00 5.588964e+00 6.771552e+00 7.669258e+00 5.267558e+00 5.720186e+00 5.720841e+00 4.629823e+00 4.637645e+00 4.754402e+00 4.722245e+00 4.752585e+00 4.737623e+00 4.675163e+00 4.644935e+00 4.804874e+00 4.756137e+00 4.647969e+00 4.635949e+00 3.332538e+00 3.981474e+00 4.781303e+00 5.883089e+00 3.801467e+00 4.194237e+00 4.067827e+00 3.331523e+00 3.342828e+00 3.440115e+00 3.411019e+00 3.448925e+00 3.419313e+00 3.378943e+00 3.350579e+00 3.499242e+00 3.444655e+00 3.355637e+00 3.327783e+00 3.319006e+00 3.976121e+00 4.809329e+00 5.899229e+00 3.795874e+00 4.195778e+00 4.052549e+00 3.317298e+00 3.326662e+00 3.424110e+00 3.395945e+00 3.431489e+00 3.406469e+00 3.364052e+00 3.336520e+00 3.482762e+00 3.433173e+00 3.341836e+00 3.314019e+00 4.550884e+00 5.708925e+00 8.904131e+00 9.801837e+00 5.264709e+00 5.694999e+00 5.570495e+00 4.538327e+00 4.550996e+00 4.696368e+00 4.631882e+00 4.685953e+00 4.638711e+00 4.610963e+00 4.579712e+00 4.754554e+00 4.646858e+00 4.557470e+00 4.525129e+00 3.490913e+00 4.187637e+00 5.444752e+00 8.814685e+00 4.013899e+00 4.449009e+00 4.263252e+00 3.483342e+00 3.491115e+00 3.594198e+00 3.561021e+00 3.596390e+00 3.573426e+00 3.553031e+00 3.528301e+00 3.651295e+00 3.580777e+00 3.494438e+00 3.480307e+00 3.382150e+00 4.072131e+00 5.057336e+00 8.712457e+00 3.889815e+00 4.271632e+00 4.118383e+00 3.375985e+00 3.383949e+00 3.480260e+00 3.452558e+00 3.491655e+00 3.464917e+00 3.442191e+00 3.421392e+00 3.538512e+00 3.469353e+00 3.387152e+00 3.371301e+00 5.007973e+00 6.113436e+00 9.308642e+00 7.997522e+00 5.758201e+00 6.559119e+00 5.975005e+00 4.989253e+00 4.998813e+00 5.173934e+00 5.082837e+00 5.161215e+00 5.138376e+00 5.047330e+00 5.021349e+00 5.217629e+00 5.105809e+00 4.987018e+00 4.980941e+00
 1.368715e+00 1.421264e+00 1.731576e+00 1.583289e+00 1.663652e+00 1.363507e+00 1.523400e+00 1.583511e+00 1.380412e+00 1.560234e+00 1.669815e+00 1.709077e+00 1.709196e+00 1.394397e+00 1.281659e+00 1.608404e+00 1.319090e+00 1.258216e+00 1.511461e+00 1.407093e+00 1.832373e+00 2.036385e+00 2.006676e+00 2.346829e+00 1.615857e+00 1.851760e+00 1.948600e+00 1.662909e+00 1.731558e+00 2.042142e+00 1.989955e+00 2.053581e+00 1.690854e+00 1.636059e+00 1.913213e+00 1.647814e+00 1.548507e+00 1.806939e+00 1.485092e+00 2.429731e+00 2.399938e+00 2.129544e+00 2.199389e+00 1.840719e+00 2.502646e+00 2.050896e+00 1.722869e+00 1.943407e+00 2.090910e+00 1.953660e+00 2.387537e+00 1.739621e+00 1.627243e+00 1.991577e+00 1.671461e+00 1.613703e+00 1.967025e+00 1.435626e+00 1.794730e+00 4.839283e+00 2.218769e+00 2.047929e+00 1.807837e+00 1.959095e+00 2.055935e+00 1.753878e+00 1.948446e+00 1.990509e+00 1.969131e+00 1.996069e+00 1.685884e+00 1.596930e+00 1.929098e+00 1.663699e+00 1.553862e+00 1.985203e+00 1.425067e+00 1.850347e+00 2.369144e+00 4.693085e+00 2.628205e+00 1.809926e+00 2.208451e+00 2.109084e+00 1.719257e+00 1.756931e+00 1.904775e+00 2.061457e+00 2.620145e+00 1.693229e+00 1.633277e+00 1.887386e+00 1.632705e+00 1.582910e+00 1.780891e+00 1.322379e+00 1.664317e+00 2.165755e+00 1.800858e+00 2.161414e+00 1.600032e+00 1.788452e+00 1.938820e+00 1.552118e+00 1.683770e+00 1.867515e+00 1.841584e+00 1.936744e+00 1.635054e+00 1.523240e+00 1.774754e+00 1.532178e+00 1.443095e+00 1.726790e+00 1.145315e+00 1.488084e+00 1.811376e+00 1.607876e+00 1.880432e+00 1.409529e+00 1.606661e+00 1.791323e+00 1.413462e+00 1.504254e+00 1.694401e+00 1.686180e+00 1.910294e+00 1.530274e+00 1.388026e+00 1.585507e+00 1.390089e+00 1.298988e+00 1.511917e+00 1.450870e+00 1.831366e+00 2.207485e+00 2.518807e+00 2.277244e+00 1.882395e+00 1.957810e+00 2.025053e+00 1.790514e+00 1.799600e+00 2.145724e+00 2.259086e+00 2.052574e+00 1.800516e+00 1.648402e+00 1.941803e+00 1.747819e+00 1.650540e+00 1.903261e+00 1.269825e+00 1.575135e+00 2.257014e+00 1.718791e+00 2.516074e+00 1.492481e+00 1.720894e+00 1.817735e+00 1.505169e+00 1.683063e+00 1.999046e+00 1.919729e+00 1.905896e+00 1.646440e+00 1.489576e+00 1.678796e+00 1.498642e+00 1.404003e+00 1.647589e+00 1.191813e+00 1.481859e+00 2.001300e+00 1.764032e+00 1.907978e+00 1.425466e+00 1.613035e+00 1.709875e+00 1.445663e+00 1.528153e+00 1.797030e+00 1.761209e+00 1.771307e+00 1.516336e+00 1.368929e+00 1.759550e+00 1.431755e+00 1.361224e+00 1.525459e+00 1.148300e+00 1.429848e+00 1.755214e+00 1.585757e+00 1.794895e+00 1.355684e+00 1.515089e+00 1.638923e+00 1.345562e+00 1.495977e+00 1.623662e+00 1.759897e+00 1.704550e+00 1.459517e+00 1.324211e+00 1.567602e+00 1.387640e+00 1.298814e+00 1.481673e+00 1.033868e+00 1.286797e+00 1.637893e+00 1.424344e+00 1.625430e+00 1.216162e+00 1.386270e+00 1.498950e+00 1.201321e+00 1.347714e+00 1.501043e+00 1.615394e+00 1.541943e+00 1.347196e+00 1.220680e+00 1.470087e+00 1.255387e+00 1.185695e+00 1.339059e+00 1.113754e+00 1.399607e+00 1.823163e+00 1.548791e+00 1.848419e+00 1.337980e+00 1.510207e+00 1.641346e+00 1.322271e+00 1.499557e+00 1.643438e+00 1.701650e+00 1.840359e+00 1.462034e+00 1.332535e+00 1.524274e+00 1.320363e+00 1.259565e+00 1.430979e+00 8.367568e-01 1.025397e+00 1.290863e+00 1.122445e+00 1.289200e+00 9.803428e-01 1.113117e+00 1.226650e+00 9.790440e-01 1.101008e+00 1.221730e+00 1.271042e+00 1.293614e+00 1.184294e+00 1.048277e+00 1.148037e+00 1.010386e+00 9.543024e-01 1.083854e+00 8.331435e-01 1.024160e+00 1.295405e+00 1.120993e+00 1.285003e+00 9.787116e-01 1.109962e+00 1.231084e+00 9.774017e-01 1.096027e+00 1.217788e+00 1.263888e+00 1.278081e+00 1.167754e+00 1.057392e+00 1.143950e+00 1.008246e+00 9.528919e-01 1.079842e+00 1.099065e+00 1.333896e+00 1.804306e+00 1.469343e+00 1.739324e+00 1.293476e+00 1.444788e+00 1.557227e+00 1.283489e+00 1.436955e+00 1.624581e+00 1.682793e+00 1.673941e+00 1.415570e+00 1.265593e+00 1.534637e+00 1.334177e+00 1.268283e+00 1.405337e+00 8.635114e-01 1.060773e+00 1.329874e+00 1.155280e+00 1.323892e+00 1.010953e+00 1.137507e+00 1.252842e+00 1.013899e+00 1.132108e+00 1.267446e+00 1.318201e+00 1.313389e+00 1.130437e+00 1.026141e+00 1.205707e+00 1.120460e+00 1.046973e+00 1.116572e+00 8.437315e-01 1.035454e+00 1.301113e+00 1.134181e+00 1.299908e+00 9.888843e-01 1.117334e+00 1.223830e+00 9.896458e-01 1.107401e+00 1.241097e+00 1.280359e+00 1.287279e+00 1.107163e+00 1.003791e+00 1.174780e+00 1.097312e+00 1.036895e+00 1.088674e+00 1.233364e+00 1.523279e+00 1.858845e+00 1.747267e+00 1.854504e+00 1.487841e+00 1.640828e+00 2.048311e+00 1.482427e+00 1.614659e+00 1.748731e+00 1.926584e+00 1.863284e+00 1.610683e+00 1.464145e+00 1.772382e+00 1.473331e+00 1.397988e+00 1.607754e+00
 6.325071e+00 6.381578e+00 6.301367e+00 6.352915e+00 6.295299e+00 6.407443e+00 6.452067e+00 6.389725e+00 1.070922e+01 1.216505e+01 1.167981e+01 9.703288e+00 9.002606e+00 7.733466e+00 7.188308e+00 6.812443e+00 9.242187e+00 1.001584e+01 6.440819e+00 6.637717e+00 6.521221e+00 6.674163e+00 6.499242e+00 6.742273e+00 6.639510e+00 6.592801e+00 8.638398e+00 1.230305e+01 9.608985e+00 1.205012e+01 9.140609e+00 8.156657e+00 7.414133e+00 7.069508e+00 1.185242e+01 1.236266e+01 6.458481e+00 6.658721e+00 6.535448e+00 6.623281e+00 6.561624e+00 6.756500e+00 6.783044e+00 6.607028e+00 1.086145e+01 1.231728e+01 1.183204e+01 1.206434e+01 9.154836e+00 8.048777e+00 7.743146e+00 7.192729e+00 1.186664e+01 1.237689e+01 6.444767e+00 6.630750e+00 6.565172e+00 6.602087e+00 6.533011e+00 6.820706e+00 6.662876e+00 6.593116e+00 1.085226e+01 1.230809e+01 1.182285e+01 1.205515e+01 8.686036e+00 7.965486e+00 7.537748e+00 7.095715e+00 9.648627e+00 1.236770e+01 6.463699e+00 6.631381e+00 6.529576e+00 6.602718e+00 6.516237e+00 6.716590e+00 6.717160e+00 6.584272e+00 8.644065e+00 1.230872e+01 1.182348e+01 9.583556e+00 8.882874e+00 8.425726e+00 7.997988e+00 7.109018e+00 1.185808e+01 1.236833e+01 6.394004e+00 6.581239e+00 6.459500e+00 6.548475e+00 6.454079e+00 6.598355e+00 6.621110e+00 6.557310e+00 1.082210e+01 1.227793e+01 1.179269e+01 1.202499e+01 9.115487e+00 8.009429e+00 7.703798e+00 7.220899e+00 1.182730e+01 1.233754e+01 6.282360e+00 6.437412e+00 6.344494e+00 6.383983e+00 6.324307e+00 6.426211e+00 6.504635e+00 6.474368e+00 8.265583e+00 1.219364e+01 1.170840e+01 1.194070e+01 8.767794e+00 7.925137e+00 7.619506e+00 7.187667e+00 1.174300e+01 1.225325e+01 6.450822e+00 6.640897e+00 6.562199e+00 6.597243e+00 6.510483e+00 6.801256e+00 6.800839e+00 6.667161e+00 1.086241e+01 1.231823e+01 1.183299e+01 1.206530e+01 1.136462e+01 8.435242e+00 7.744102e+00 7.223281e+00 1.186760e+01 1.237785e+01 6.365662e+00 6.537924e+00 6.435148e+00 6.478456e+00 6.427066e+00 6.561618e+00 6.616611e+00 6.573923e+00 1.080599e+01 1.226182e+01 1.177658e+01 1.200889e+01 1.130821e+01 8.115428e+00 7.951092e+00 7.113342e+00 1.181119e+01 1.232143e+01 6.312022e+00 6.481496e+00 6.371359e+00 6.406190e+00 6.367173e+00 6.498834e+00 6.542218e+00 6.504922e+00 8.555240e+00 1.221989e+01 1.173465e+01 1.196696e+01 1.126628e+01 8.073499e+00 7.909162e+00 7.213922e+00 1.176926e+01 1.227951e+01 6.258523e+00 6.405675e+00 6.323486e+00 6.387086e+00 6.313518e+00 6.438481e+00 6.491208e+00 6.453383e+00 1.072438e+01 1.218021e+01 1.169497e+01 1.192728e+01 1.122659e+01 1.050604e+01 7.409872e+00 6.929576e+00 1.172958e+01 1.223982e+01 6.090980e+00 6.234694e+00 6.146430e+00 6.185693e+00 6.134668e+00 6.249638e+00 6.298945e+00 6.287928e+00 8.366282e+00 1.203094e+01 9.073468e+00 1.177800e+01 1.107732e+01 8.147943e+00 7.209536e+00 6.780300e+00 1.158030e+01 1.209055e+01 6.231854e+00 6.378763e+00 6.288953e+00 6.340039e+00 6.282337e+00 6.381510e+00 6.450503e+00 6.438802e+00 1.069942e+01 1.215525e+01 1.167001e+01 9.693489e+00 1.120163e+01 8.272257e+00 7.295928e+00 7.345485e+00 1.170462e+01 1.221486e+01 4.988854e+00 5.093188e+00 5.029154e+00 5.060521e+00 5.020209e+00 5.102134e+00 5.150286e+00 5.139898e+00 6.674915e+00 1.096156e+01 8.004089e+00 8.499795e+00 7.196995e+00 6.279161e+00 6.011997e+00 5.904525e+00 1.051092e+01 1.102117e+01 4.958953e+00 5.064033e+00 4.998279e+00 5.029001e+00 4.989026e+00 5.069675e+00 5.119739e+00 5.108450e+00 6.589585e+00 8.459213e+00 8.237374e+00 8.469679e+00 7.091796e+00 6.259107e+00 5.916436e+00 6.385078e+00 1.048081e+01 1.099105e+01 6.197326e+00 6.349134e+00 6.264591e+00 6.298826e+00 6.246419e+00 6.346185e+00 6.442735e+00 6.392251e+00 8.462830e+00 1.212748e+01 1.164224e+01 1.187455e+01 1.117387e+01 8.244490e+00 7.816752e+00 6.979002e+00 1.167685e+01 1.218710e+01 5.279915e+00 5.385397e+00 5.326009e+00 5.355628e+00 5.316229e+00 5.399091e+00 5.457331e+00 5.451614e+00 6.872898e+00 9.040397e+00 8.044488e+00 1.099629e+01 1.029560e+01 7.366230e+00 6.097381e+00 5.831171e+00 8.041172e+00 1.130883e+01 5.079825e+00 5.185432e+00 5.124642e+00 5.152609e+00 5.114951e+00 5.195963e+00 5.246278e+00 5.243983e+00 6.619732e+00 1.105252e+01 7.972945e+00 8.327357e+00 1.009890e+01 9.378352e+00 5.881838e+00 5.620258e+00 7.933450e+00 8.903306e+00 6.347422e+00 6.539450e+00 6.416019e+00 6.472797e+00 6.396426e+00 6.526691e+00 6.572643e+00 6.537499e+00 1.079192e+01 1.224775e+01 1.176251e+01 1.199481e+01 1.129413e+01 8.101356e+00 7.551510e+00 7.437986e+00 1.179712e+01 1.230736e+01
 2.177989e+00 2.439298e+00 2.641720e+00 3.050674e+00 2.336315e+00 2.475844e+00 2.385051e+00 2.264562e+00 2.392302e+00 2.522678e+00 2.666297e+00 2.634391e+00 2.583187e+00 2.024884e+00 1.914581e+00 2.627101e+00 1.965931e+00 1.907531e+00 2.392764e+00 2.474004e+00 3.224285e+00 3.426707e+00 6.222826e+00 3.008165e+00 5.684706e+00 3.240625e+00 2.719803e+00 2.932729e+00 3.505873e+00 3.312694e+00 3.248918e+00 3.566383e+00 2.415987e+00 2.322480e+00 3.184516e+00 2.400675e+00 2.321339e+00 3.143908e+00 2.512713e+00 3.306264e+00 3.386579e+00 4.095979e+00 3.212251e+00 3.557859e+00 3.322603e+00 3.140499e+00 3.088807e+00 5.796677e+00 5.866899e+00 3.330897e+00 3.384960e+00 2.535719e+00 2.415951e+00 5.738721e+00 2.471776e+00 2.417045e+00 5.698114e+00 2.463373e+00 3.251158e+00 3.716981e+00 4.040873e+00 3.035038e+00 3.043144e+00 3.530899e+00 2.838126e+00 2.817092e+00 3.532746e+00 3.602968e+00 3.397898e+00 3.593255e+00 2.447893e+00 2.351939e+00 3.015181e+00 2.438078e+00 2.364939e+00 3.434183e+00 2.504398e+00 3.254679e+00 3.720503e+00 6.253220e+00 3.424068e+00 3.506274e+00 3.271019e+00 2.803725e+00 3.159330e+00 3.272866e+00 3.146880e+00 5.873646e+00 3.086108e+00 2.457063e+00 2.350447e+00 3.214910e+00 2.428714e+00 2.368461e+00 3.437704e+00 2.244725e+00 2.757055e+00 3.318064e+00 3.519848e+00 2.619021e+00 2.765118e+00 3.009874e+00 2.517127e+00 2.735104e+00 2.886561e+00 3.081943e+00 3.262382e+00 3.194337e+00 2.362502e+00 2.233797e+00 3.339274e+00 2.259183e+00 2.186770e+00 2.839057e+00 1.993794e+00 2.568647e+00 2.987678e+00 3.697079e+00 2.389572e+00 2.580771e+00 2.565117e+00 2.274550e+00 2.497229e+00 2.586833e+00 2.593164e+00 2.768915e+00 2.789852e+00 2.136819e+00 1.990590e+00 2.509008e+00 2.011544e+00 1.947698e+00 2.451561e+00 2.518960e+00 3.190403e+00 3.514932e+00 6.311051e+00 3.022290e+00 3.564105e+00 3.592251e+00 2.831959e+00 3.095054e+00 3.594098e+00 3.400919e+00 3.722652e+00 3.391206e+00 2.541966e+00 2.432015e+00 3.536142e+00 2.515859e+00 2.409564e+00 3.232133e+00 2.175297e+00 2.865646e+00 3.142168e+00 3.466060e+00 2.577904e+00 2.853839e+00 2.793004e+00 2.581302e+00 2.591078e+00 2.883833e+00 3.028155e+00 3.208593e+00 2.944342e+00 2.302336e+00 2.162634e+00 2.646658e+00 2.205395e+00 2.123093e+00 2.734209e+00 2.034017e+00 2.641869e+00 2.873887e+00 3.746370e+00 2.472705e+00 2.659659e+00 2.634277e+00 2.313506e+00 2.388905e+00 2.727574e+00 2.922956e+00 2.907187e+00 2.788083e+00 2.162134e+00 2.032862e+00 2.669618e+00 2.093227e+00 2.020868e+00 2.591089e+00 1.959730e+00 2.418481e+00 2.773166e+00 5.884071e+00 2.343247e+00 2.459923e+00 2.563152e+00 2.225399e+00 2.357431e+00 2.564999e+00 2.851831e+00 2.747081e+00 2.679037e+00 2.069604e+00 1.946172e+00 2.598493e+00 1.999032e+00 1.952051e+00 2.343870e+00 1.772967e+00 2.351532e+00 2.570795e+00 3.131165e+00 2.109266e+00 2.291373e+00 2.340690e+00 2.004574e+00 2.115311e+00 2.278096e+00 2.382617e+00 2.459899e+00 2.364783e+00 1.886606e+00 1.769335e+00 2.209806e+00 1.818680e+00 1.760721e+00 2.141849e+00 1.918687e+00 2.491061e+00 2.855862e+00 3.253854e+00 2.283235e+00 2.414062e+00 2.442208e+00 2.162558e+00 2.378872e+00 2.509248e+00 2.690789e+00 2.711199e+00 2.538407e+00 2.056752e+00 1.945415e+00 2.386099e+00 1.943865e+00 1.885660e+00 2.328399e+00 1.435600e+00 1.806345e+00 2.043339e+00 2.450110e+00 1.700165e+00 1.792720e+00 1.835503e+00 1.616188e+00 1.693941e+00 1.821998e+00 1.898513e+00 1.967820e+00 1.902766e+00 1.583772e+00 1.472724e+00 1.749060e+00 1.457702e+00 1.413610e+00 1.714606e+00 1.431182e+00 1.804975e+00 2.035890e+00 2.425036e+00 1.696123e+00 1.791311e+00 1.823522e+00 1.612363e+00 1.693448e+00 1.816898e+00 1.892521e+00 1.961773e+00 1.897968e+00 1.589982e+00 1.476924e+00 1.746898e+00 1.452605e+00 1.408926e+00 1.710198e+00 1.885125e+00 2.367179e+00 2.703084e+00 3.219655e+00 2.235032e+00 2.348595e+00 2.517002e+00 2.130817e+00 2.242716e+00 2.458208e+00 2.490057e+00 2.647402e+00 2.697937e+00 1.966013e+00 1.856381e+00 2.436962e+00 1.965748e+00 1.874724e+00 2.262671e+00 1.482913e+00 1.867485e+00 2.099894e+00 2.462831e+00 1.753529e+00 1.848700e+00 1.879262e+00 1.674408e+00 1.755096e+00 1.897165e+00 1.990101e+00 2.058454e+00 1.953214e+00 1.559642e+00 1.470593e+00 1.843816e+00 1.568697e+00 1.524708e+00 1.770766e+00 1.449342e+00 1.819375e+00 2.053984e+00 2.408130e+00 1.714522e+00 1.806766e+00 1.833240e+00 1.635819e+00 1.716950e+00 1.849843e+00 1.947416e+00 2.004494e+00 1.902558e+00 1.524107e+00 1.437403e+00 1.813919e+00 1.532778e+00 1.486121e+00 1.728654e+00 2.126401e+00 2.683147e+00 3.224285e+00 6.020404e+00 2.613065e+00 2.634631e+00 2.790936e+00 2.401052e+00 2.611729e+00 2.917943e+00 2.914065e+00 3.432005e+00 3.100559e+00 2.262346e+00 2.115347e+00 2.643377e+00 2.146396e+00 2.081522e+00 2.656298e+00
 6.555936e+00 7.273644e+00 1.186182e+01 8.654960e+00 6.863728e+00 7.521863e+00 7.266726e+00 6.171510e+00 6.171768e+00 6.274817e+00 6.275065e+00 6.284326e+00 6.249114e+00 6.132268e+00 6.095190e+00 6.369757e+00 6.178126e+00 6.065509e+00 6.165041e+00 6.634077e+00 7.973773e+00 1.210234e+01 1.136771e+01 7.528028e+00 8.147893e+00 7.632406e+00 6.460955e+00 6.431235e+00 6.610424e+00 6.599380e+00 6.612083e+00 6.623378e+00 6.453707e+00 6.418576e+00 6.792138e+00 6.516818e+00 6.392922e+00 6.438025e+00 6.822882e+00 1.020902e+01 1.212877e+01 1.139413e+01 1.002668e+01 8.174318e+00 1.025317e+01 6.536001e+00 6.603807e+00 6.685203e+00 6.604635e+00 6.689444e+00 6.615960e+00 6.465297e+00 6.448108e+00 6.701144e+00 6.547343e+00 6.426419e+00 6.518103e+00 6.643393e+00 7.983089e+00 1.211166e+01 1.137702e+01 1.000957e+01 8.157209e+00 1.023606e+01 6.509921e+00 6.512534e+00 6.602648e+00 6.563035e+00 6.672335e+00 6.737441e+00 6.463023e+00 6.412051e+00 6.801454e+00 6.526134e+00 6.372764e+00 6.531136e+00 6.627724e+00 7.984259e+00 1.211283e+01 1.137819e+01 7.538514e+00 1.036720e+01 8.028401e+00 6.530042e+00 6.479406e+00 6.654754e+00 6.588696e+00 6.630692e+00 6.610000e+00 6.483616e+00 6.399102e+00 6.749097e+00 6.535768e+00 6.395211e+00 6.521115e+00 6.498527e+00 7.542397e+00 9.847650e+00 1.132184e+01 7.482161e+00 8.102026e+00 1.018087e+01 6.405449e+00 6.368777e+00 6.585729e+00 6.532343e+00 6.617152e+00 6.526576e+00 6.373302e+00 6.321609e+00 6.672874e+00 6.459992e+00 6.325580e+00 6.377099e+00 6.227406e+00 7.517487e+00 1.190946e+01 1.117482e+01 7.213036e+00 7.569500e+00 7.825031e+00 6.186298e+00 6.178836e+00 6.322453e+00 6.269567e+00 6.382687e+00 6.387680e+00 6.193324e+00 6.145919e+00 6.412043e+00 6.328034e+00 6.163774e+00 6.176131e+00 6.662289e+00 1.021081e+01 1.213055e+01 1.139592e+01 7.434132e+00 1.038493e+01 1.025495e+01 6.520696e+00 6.509134e+00 6.723699e+00 6.616400e+00 6.667367e+00 6.682940e+00 6.535112e+00 6.453165e+00 6.766822e+00 6.594661e+00 6.414870e+00 6.470600e+00 6.440519e+00 7.899012e+00 1.202758e+01 1.129295e+01 7.205999e+00 8.073131e+00 7.679752e+00 6.324458e+00 6.350412e+00 6.504396e+00 6.460178e+00 6.554414e+00 6.477269e+00 6.331561e+00 6.283593e+00 6.755298e+00 6.484290e+00 6.288686e+00 6.328342e+00 6.323163e+00 1.003442e+01 1.195417e+01 1.121953e+01 7.379852e+00 1.020854e+01 7.869739e+00 6.252977e+00 6.234894e+00 6.384566e+00 6.355801e+00 6.432379e+00 6.383098e+00 6.264152e+00 6.229392e+00 6.526543e+00 6.337820e+00 6.174969e+00 6.215110e+00 6.269436e+00 7.298775e+00 1.188695e+01 1.115232e+01 7.190531e+00 1.014133e+01 7.417017e+00 6.150826e+00 6.166406e+00 6.310976e+00 6.260661e+00 6.332833e+00 6.293192e+00 6.184367e+00 6.134035e+00 6.363926e+00 6.250715e+00 6.105322e+00 6.132780e+00 5.955342e+00 7.063358e+00 1.165154e+01 1.091690e+01 6.829954e+00 7.433685e+00 7.056440e+00 5.885190e+00 5.889446e+00 6.034551e+00 5.975670e+00 6.062611e+00 6.007095e+00 5.917848e+00 5.872772e+00 6.088721e+00 5.974134e+00 5.849263e+00 5.863733e+00 6.162084e+00 7.331659e+00 1.184574e+01 1.111110e+01 7.534824e+00 7.342697e+00 7.497908e+00 6.099759e+00 6.103850e+00 6.266804e+00 6.219444e+00 6.314310e+00 6.226514e+00 6.116183e+00 6.072053e+00 6.334318e+00 6.245983e+00 6.087504e+00 6.093848e+00 4.674339e+00 5.472342e+00 7.966060e+00 6.841489e+00 5.264301e+00 5.659293e+00 5.537560e+00 4.607861e+00 4.611514e+00 4.725075e+00 4.689249e+00 4.747013e+00 4.697645e+00 4.627767e+00 4.595211e+00 4.783665e+00 4.731864e+00 4.622101e+00 4.597588e+00 4.645898e+00 5.456023e+00 1.041123e+01 6.845783e+00 5.244299e+00 5.667441e+00 5.498168e+00 4.579332e+00 4.582832e+00 4.697161e+00 4.660748e+00 4.718283e+00 4.668792e+00 4.600601e+00 4.568085e+00 4.752041e+00 4.707650e+00 4.597702e+00 4.569652e+00 6.151591e+00 7.286729e+00 1.180081e+01 1.106617e+01 7.030285e+00 1.005518e+01 7.205711e+00 6.053406e+00 6.058920e+00 6.219058e+00 6.146280e+00 6.237809e+00 6.175778e+00 6.094695e+00 6.050129e+00 6.247683e+00 6.127372e+00 6.001438e+00 6.047380e+00 4.963309e+00 5.846249e+00 1.071062e+01 7.381650e+00 5.675022e+00 6.134182e+00 5.901507e+00 4.890285e+00 4.892116e+00 5.004703e+00 4.967279e+00 5.028913e+00 4.989370e+00 4.950848e+00 4.922806e+00 5.049261e+00 4.963955e+00 4.862502e+00 4.880464e+00 4.767232e+00 5.657189e+00 8.312735e+00 9.786925e+00 5.460842e+00 5.862838e+00 5.701331e+00 4.695928e+00 4.698638e+00 4.808677e+00 4.770438e+00 4.829080e+00 4.789334e+00 4.755414e+00 4.730796e+00 4.850570e+00 4.767115e+00 4.669702e+00 4.685050e+00 6.385138e+00 7.874087e+00 1.200266e+01 1.126802e+01 7.232134e+00 8.048207e+00 7.918229e+00 6.299533e+00 6.310343e+00 6.473234e+00 6.411799e+00 6.504999e+00 6.408895e+00 6.296544e+00 6.280791e+00 6.602214e+00 6.406173e+00 6.270328e+00 6.274505e+00
 1.572974e+00 1.548613e+00 1.869101e+00 1.688603e+00 1.480551e+00 1.595502e+00 1.549659e+00 1.422416e+00 1.536287e+00 1.571971e+00 1.660791e+00 1.623736e+00 1.641219e+00 1.347105e+00 1.286938e+00 1.549054e+00 1.343072e+00 1.317808e+00 1.487276e+00 1.791976e+00 2.486063e+00 2.528973e+00 2.240543e+00 1.942789e+00 2.153680e+00 2.282271e+00 1.901989e+00 1.907551e+00 1.906049e+00 2.138632e+00 2.027700e+00 2.193160e+00 1.586423e+00 1.541376e+00 1.955266e+00 1.688938e+00 1.576043e+00 1.987454e+00 1.726322e+00 2.152319e+00 5.052966e+00 2.677818e+00 1.956632e+00 2.590954e+00 2.086769e+00 1.915833e+00 1.915516e+00 2.596643e+00 2.101416e+00 2.132994e+00 2.081843e+00 1.683063e+00 1.601147e+00 2.007032e+00 1.734938e+00 1.645346e+00 2.039219e+00 1.779247e+00 1.954341e+00 2.809243e+00 2.379519e+00 2.010717e+00 2.170548e+00 2.177032e+00 1.790699e+00 1.836597e+00 2.051077e+00 2.066518e+00 2.068500e+00 2.135928e+00 1.622075e+00 1.565163e+00 1.972135e+00 1.680687e+00 1.612804e+00 1.915341e+00 1.781465e+00 1.994480e+00 2.811461e+00 2.259629e+00 2.209142e+00 2.098665e+00 1.986571e+00 1.754542e+00 1.902706e+00 2.053294e+00 2.039139e+00 2.046786e+00 2.138145e+00 1.621471e+00 1.581108e+00 1.920824e+00 1.728436e+00 1.595128e+00 1.887961e+00 1.481773e+00 1.722628e+00 2.214423e+00 2.295367e+00 1.698994e+00 2.012297e+00 1.812380e+00 1.679365e+00 1.722304e+00 1.899407e+00 1.843777e+00 1.940548e+00 1.834184e+00 1.561659e+00 1.516215e+00 1.740422e+00 1.543401e+00 1.507135e+00 1.740952e+00 1.314525e+00 1.547823e+00 2.139968e+00 1.855067e+00 1.478391e+00 1.659210e+00 1.634427e+00 1.412044e+00 1.547500e+00 1.655928e+00 1.718262e+00 1.749840e+00 1.698690e+00 1.423823e+00 1.361226e+00 1.553292e+00 1.390284e+00 1.330928e+00 1.458661e+00 1.730304e+00 2.541811e+00 2.584721e+00 4.890626e+00 1.907087e+00 2.135328e+00 2.141812e+00 1.829578e+00 1.902659e+00 1.961798e+00 2.268480e+00 2.225958e+00 2.032298e+00 1.689503e+00 1.625647e+00 1.937617e+00 1.719566e+00 1.668275e+00 1.992142e+00 1.455741e+00 1.698783e+00 2.181607e+00 1.977363e+00 1.634911e+00 1.727418e+00 1.867387e+00 1.558654e+00 1.746812e+00 1.805951e+00 1.919954e+00 1.876382e+00 1.839742e+00 1.531198e+00 1.479143e+00 1.667956e+00 1.504185e+00 1.460541e+00 1.582100e+00 1.336722e+00 1.577170e+00 2.118255e+00 1.860482e+00 1.532239e+00 1.634952e+00 1.646420e+00 1.462126e+00 1.586486e+00 1.685275e+00 1.768779e+00 1.770216e+00 1.703546e+00 1.458976e+00 1.376144e+00 1.653225e+00 1.442356e+00 1.403572e+00 1.538170e+00 1.293720e+00 1.503315e+00 1.909438e+00 1.743115e+00 1.476482e+00 1.615006e+00 1.590133e+00 1.384582e+00 1.530199e+00 1.614457e+00 1.770518e+00 1.802096e+00 1.648248e+00 1.384684e+00 1.316634e+00 1.536708e+00 1.410350e+00 1.344385e+00 1.447731e+00 1.157245e+00 1.375112e+00 1.871685e+00 1.602665e+00 1.334734e+00 1.437547e+00 1.453374e+00 1.255263e+00 1.374788e+00 1.500734e+00 1.538125e+00 1.585676e+00 1.473723e+00 1.284078e+00 1.208233e+00 1.394339e+00 1.263908e+00 1.210548e+00 1.322756e+00 1.261571e+00 1.465547e+00 2.054787e+00 1.711952e+00 1.444270e+00 1.547406e+00 1.577969e+00 1.369439e+00 1.474093e+00 1.535690e+00 1.694120e+00 1.715719e+00 1.606308e+00 1.391567e+00 1.327105e+00 1.512074e+00 1.346312e+00 1.299147e+00 1.398947e+00 9.412018e-01 1.104581e+00 1.459303e+00 1.260654e+00 1.068668e+00 1.166445e+00 1.175635e+00 1.021990e+00 1.107078e+00 1.170830e+00 1.230921e+00 1.269962e+00 1.215288e+00 1.092041e+00 1.031333e+00 1.122030e+00 1.018891e+00 9.824106e-01 1.061443e+00 9.385049e-01 1.103213e+00 1.454921e+00 1.263724e+00 1.067410e+00 1.164648e+00 1.175165e+00 1.019896e+00 1.100820e+00 1.166895e+00 1.225221e+00 1.264912e+00 1.210761e+00 1.080369e+00 1.021175e+00 1.117517e+00 1.015732e+00 9.786300e-01 1.059321e+00 1.234849e+00 1.451957e+00 1.868149e+00 1.654343e+00 1.392794e+00 1.534397e+00 1.553207e+00 1.349334e+00 1.453988e+00 1.515585e+00 1.646943e+00 1.705593e+00 1.590859e+00 1.312979e+00 1.251011e+00 1.552559e+00 1.386899e+00 1.311296e+00 1.395419e+00 9.724633e-01 1.146420e+00 1.501566e+00 1.304947e+00 1.104852e+00 1.207144e+00 1.212260e+00 1.061125e+00 1.145878e+00 1.222810e+00 1.285368e+00 1.320444e+00 1.252268e+00 1.049752e+00 1.000044e+00 1.184524e+00 1.111302e+00 1.076975e+00 1.096289e+00 9.504189e-01 1.120235e+00 1.469036e+00 1.285520e+00 1.080261e+00 1.178944e+00 1.184444e+00 1.034701e+00 1.119445e+00 1.193511e+00 1.260049e+00 1.292122e+00 1.223899e+00 1.026142e+00 9.785993e-01 1.155361e+00 1.090284e+00 1.057736e+00 1.075767e+00 1.398687e+00 1.631308e+00 2.119480e+00 1.899630e+00 1.593352e+00 1.792897e+00 1.709697e+00 1.538549e+00 1.665283e+00 1.743372e+00 1.871818e+00 1.956924e+00 1.777163e+00 1.496115e+00 1.442291e+00 1.649102e+00 1.477070e+00 1.431813e+00 1.598074e+00
 6.322421e+00 6.405733e+00 6.317631e+00 6.360430e+00 6.292507e+00 6.445402e+00 6.475766e+00 6.370081e+00 8.671492e+00 9.618774e+00 1.161467e+01 1.210882e+01 1.210882e+01 8.931559e+00 7.898277e+00 7.269202e+00 6.728036e+00 8.829969e+00 1.191211e+01 6.395758e+00 6.635350e+00 6.631539e+00 6.597308e+00 6.525172e+00 6.666213e+00 6.793756e+00 6.631985e+00 8.423986e+00 1.196560e+01 1.175267e+01 1.224682e+01 1.224682e+01 1.166390e+01 8.374997e+00 7.675034e+00 6.989674e+00 9.164179e+00 1.205012e+01 6.414141e+00 6.914654e+00 6.604520e+00 6.713492e+00 6.580189e+00 6.731375e+00 6.844692e+00 6.646212e+00 1.103255e+01 1.197983e+01 1.176690e+01 1.226105e+01 1.226105e+01 9.205896e+00 8.389224e+00 7.526180e+00 6.986809e+00 9.441807e+00 1.206434e+01 6.403505e+00 6.711734e+00 6.572991e+00 6.721141e+00 6.540035e+00 6.990013e+00 6.741468e+00 6.608658e+00 1.102336e+01 1.197064e+01 1.175771e+01 1.225186e+01 1.004303e+01 9.460106e+00 8.643434e+00 7.554910e+00 6.951440e+00 1.164144e+01 1.205515e+01 6.400570e+00 6.661430e+00 6.627227e+00 6.666558e+00 6.624878e+00 6.680002e+00 6.733978e+00 6.611858e+00 1.102399e+01 1.197127e+01 1.175834e+01 1.225249e+01 1.004367e+01 1.166956e+01 8.095475e+00 7.680701e+00 7.060534e+00 1.164207e+01 1.205578e+01 6.373348e+00 6.681576e+00 6.466045e+00 6.535960e+00 6.457653e+00 6.633694e+00 6.689015e+00 6.545781e+00 8.784373e+00 1.194048e+01 1.172755e+01 1.222170e+01 1.222170e+01 1.163877e+01 1.082210e+01 7.649913e+00 7.073546e+00 1.161128e+01 1.202499e+01 6.251711e+00 6.476426e+00 6.376986e+00 6.417863e+00 6.362455e+00 6.476346e+00 6.513831e+00 6.439101e+00 1.090891e+01 1.185619e+01 9.171029e+00 1.213741e+01 1.213741e+01 1.155448e+01 1.073781e+01 7.565621e+00 7.018851e+00 1.152699e+01 1.194070e+01 6.427388e+00 6.709208e+00 6.570018e+00 6.676074e+00 6.581145e+00 6.689517e+00 6.781757e+00 6.636209e+00 8.824677e+00 1.198078e+01 1.176785e+01 1.226201e+01 1.226201e+01 1.167908e+01 8.390179e+00 7.690217e+00 7.070050e+00 9.442763e+00 1.206530e+01 6.359685e+00 6.622655e+00 6.435149e+00 6.501260e+00 6.414791e+00 6.567843e+00 6.725345e+00 6.522320e+00 1.097709e+01 1.192437e+01 9.502615e+00 1.220559e+01 1.220559e+01 9.413842e+00 8.333768e+00 8.019314e+00 7.635626e+00 1.159518e+01 1.200889e+01 6.298095e+00 6.487536e+00 6.404386e+00 6.444118e+00 6.378306e+00 6.516087e+00 6.528229e+00 6.463818e+00 1.093516e+01 1.188244e+01 1.166951e+01 1.216367e+01 1.216367e+01 1.158074e+01 8.291838e+00 7.977384e+00 6.954869e+00 9.344422e+00 9.758132e+00 6.257376e+00 6.411591e+00 6.337696e+00 6.382010e+00 6.313623e+00 6.450108e+00 6.501927e+00 6.421235e+00 1.089548e+01 1.184276e+01 1.162983e+01 1.212398e+01 1.212398e+01 1.154106e+01 8.515558e+00 7.335584e+00 6.849742e+00 1.151357e+01 9.718450e+00 6.086778e+00 6.232368e+00 6.161336e+00 6.184714e+00 6.139189e+00 6.246821e+00 6.320807e+00 6.256390e+00 8.537379e+00 1.169349e+01 1.148055e+01 1.197471e+01 1.197471e+01 1.139178e+01 8.366282e+00 7.277758e+00 6.708587e+00 1.136429e+01 1.177800e+01 6.217270e+00 6.414696e+00 6.312154e+00 6.356186e+00 6.284445e+00 6.403869e+00 6.455182e+00 6.397696e+00 8.661693e+00 1.181780e+01 1.160487e+01 1.209902e+01 1.209902e+01 1.151609e+01 8.490596e+00 7.453132e+00 6.980463e+00 1.148860e+01 1.190231e+01 4.979076e+00 5.095730e+00 5.037502e+00 5.071562e+00 5.022432e+00 5.106486e+00 5.180018e+00 5.129235e+00 6.846012e+00 8.151880e+00 1.041117e+01 1.090533e+01 8.696503e+00 7.564985e+00 6.609722e+00 6.208379e+00 5.875751e+00 8.086085e+00 1.070862e+01 4.945541e+00 5.069952e+00 5.007055e+00 5.041803e+00 4.993796e+00 5.077444e+00 5.148996e+00 5.097492e+00 6.760682e+00 8.121764e+00 7.712624e+00 8.666387e+00 8.666387e+00 7.697950e+00 6.526002e+00 6.140341e+00 5.919735e+00 1.026479e+01 8.084170e+00 6.194842e+00 6.356817e+00 6.280065e+00 6.302988e+00 6.246041e+00 6.349135e+00 6.454076e+00 6.367815e+00 1.084275e+01 1.179003e+01 9.368276e+00 1.207125e+01 1.207125e+01 1.148833e+01 8.077321e+00 7.621573e+00 6.755845e+00 1.146084e+01 1.187455e+01 5.268150e+00 5.390261e+00 5.334826e+00 5.368076e+00 5.321896e+00 5.407951e+00 5.484344e+00 5.431027e+00 7.133678e+00 8.439546e+00 8.104506e+00 8.984169e+00 1.119299e+01 1.061007e+01 7.584569e+00 6.165603e+00 5.743737e+00 7.863082e+00 8.787461e+00 5.067909e+00 5.188707e+00 5.133149e+00 5.166268e+00 5.119890e+00 5.204851e+00 5.277580e+00 5.226837e+00 6.840515e+00 8.120736e+00 7.907803e+00 8.524064e+00 1.099629e+01 1.041336e+01 7.387866e+00 5.970350e+00 5.529838e+00 7.666379e+00 8.327357e+00 6.330234e+00 6.501795e+00 6.435864e+00 6.478172e+00 6.409649e+00 6.540988e+00 6.646831e+00 6.543507e+00 1.096302e+01 1.191030e+01 9.488543e+00 1.219152e+01 1.219152e+01 1.160859e+01 1.079192e+01 7.456651e+00 7.019435e+00 1.158110e+01 1.199481e+01
 3.849345e+00 5.431964e+00 6.193079e+00 5.437276e+00 5.129842e+00 4.841495e+00 4.667579e+00 4.798717e+00 4.243203e+00 4.339313e+00 4.237485e+00 4.068154e+00 4.328521e+00 3.710887e+00 3.713537e+00 4.188006e+00 3.785993e+00 3.723368e+00 4.668219e+00 4.478866e+00 6.099130e+00 6.670618e+00 6.073632e+00 5.668849e+00 5.501783e+00 5.552415e+00 5.487346e+00 5.561298e+00 5.560948e+00 5.503142e+00 5.100551e+00 5.566996e+00 4.379619e+00 4.393492e+00 5.265037e+00 4.527096e+00 4.421959e+00 5.200348e+00 4.589909e+00 6.333968e+00 7.165806e+00 6.522027e+00 5.906686e+00 5.641058e+00 5.925495e+00 5.671124e+00 5.211368e+00 5.670626e+00 5.612820e+00 5.473631e+00 7.885500e+00 4.528212e+00 4.500216e+00 7.846942e+00 4.657945e+00 4.547610e+00 5.624812e+00 4.514095e+00 6.136093e+00 6.514903e+00 6.253105e+00 5.833971e+00 5.657324e+00 5.393171e+00 5.598409e+00 5.334859e+00 5.334509e+00 7.748930e+00 5.015407e+00 7.812784e+00 4.460480e+00 4.408100e+00 5.054732e+00 4.585230e+00 4.479551e+00 5.815498e+00 4.518864e+00 6.191922e+00 6.834458e+00 6.717483e+00 5.727421e+00 6.121702e+00 5.857549e+00 5.725285e+00 5.217522e+00 5.602680e+00 7.753700e+00 5.142284e+00 5.608729e+00 4.405447e+00 4.438331e+00 5.110562e+00 4.617181e+00 4.489304e+00 5.242080e+00 4.338987e+00 6.064403e+00 6.632839e+00 6.252462e+00 5.637121e+00 5.656681e+00 7.864755e+00 5.327459e+00 4.941802e+00 5.015552e+00 4.765067e+00 4.693397e+00 5.407109e+00 4.152418e+00 4.159696e+00 4.983042e+00 4.292976e+00 4.241218e+00 5.618648e+00 3.990174e+00 5.708756e+00 6.540593e+00 6.160217e+00 5.792143e+00 5.564436e+00 4.840674e+00 5.431421e+00 4.358584e+00 4.496824e+00 4.365620e+00 4.152267e+00 4.502872e+00 3.760175e+00 3.773199e+00 4.553296e+00 3.882443e+00 3.830463e+00 4.660883e+00 4.624314e+00 6.727463e+00 7.173792e+00 6.793415e+00 6.039833e+00 6.197635e+00 5.670080e+00 5.553951e+00 5.168294e+00 5.678613e+00 5.357405e+00 4.970949e+00 7.893486e+00 4.485473e+00 4.500130e+00 5.186494e+00 4.627668e+00 4.518770e+00 5.510691e+00 4.258440e+00 8.573177e+00 9.019506e+00 8.639129e+00 6.062230e+00 8.043349e+00 5.306968e+00 5.701508e+00 4.930343e+00 4.737314e+00 4.709105e+00 4.496518e+00 5.058148e+00 4.061276e+00 4.065180e+00 5.019590e+00 4.189130e+00 4.108327e+00 5.073480e+00 4.090816e+00 8.393212e+00 8.839541e+00 8.459164e+00 5.882265e+00 5.654558e+00 7.599230e+00 5.136034e+00 4.587296e+00 4.872134e+00 4.475612e+00 4.261339e+00 4.519597e+00 3.873957e+00 3.880628e+00 4.554436e+00 3.947754e+00 3.890739e+00 5.089722e+00 3.955072e+00 6.053165e+00 8.708319e+00 8.327943e+00 7.959869e+00 7.732162e+00 4.995781e+00 5.126920e+00 4.456074e+00 4.402196e+00 4.259328e+00 4.039185e+00 4.461772e+00 3.737812e+00 3.740556e+00 4.267532e+00 3.801162e+00 3.749152e+00 7.430727e+00 3.633388e+00 7.942402e+00 8.388731e+00 5.799529e+00 5.168053e+00 4.744139e+00 4.428926e+00 4.685224e+00 4.007875e+00 4.007525e+00 3.902235e+00 3.676915e+00 4.037437e+00 3.388686e+00 3.393894e+00 3.947944e+00 3.455680e+00 3.411825e+00 4.391645e+00 3.884909e+00 8.192888e+00 8.639216e+00 8.258840e+00 7.890766e+00 7.663059e+00 4.587962e+00 4.935710e+00 4.296734e+00 4.333093e+00 4.200204e+00 4.051036e+00 4.430591e+00 3.641606e+00 3.656085e+00 4.354112e+00 3.748148e+00 3.703042e+00 4.693190e+00 2.888114e+00 4.498971e+00 5.493890e+00 4.653905e+00 4.079430e+00 3.733007e+00 3.407797e+00 3.587180e+00 3.121254e+00 3.126749e+00 3.062881e+00 2.901353e+00 3.121496e+00 2.658436e+00 2.664196e+00 3.108375e+00 2.739845e+00 2.717336e+00 3.361703e+00 2.880154e+00 4.527488e+00 5.484486e+00 4.501991e+00 4.024364e+00 3.692029e+00 3.394258e+00 3.564497e+00 3.102399e+00 3.107667e+00 3.052007e+00 2.886137e+00 3.106817e+00 2.648609e+00 2.654424e+00 3.086810e+00 2.733302e+00 2.713291e+00 3.353283e+00 3.792953e+00 5.916420e+00 6.362748e+00 8.191197e+00 5.350896e+00 4.926982e+00 5.122437e+00 4.675388e+00 4.180738e+00 4.318978e+00 4.113611e+00 3.909160e+00 4.234789e+00 3.595662e+00 3.613970e+00 4.138908e+00 3.641815e+00 3.600247e+00 4.506969e+00 2.997617e+00 5.149405e+00 5.332332e+00 4.666767e+00 4.269096e+00 3.942375e+00 3.540435e+00 3.687159e+00 3.249891e+00 3.230568e+00 3.164084e+00 3.001392e+00 3.255053e+00 2.785892e+00 2.799689e+00 3.184607e+00 2.824689e+00 2.788529e+00 3.520604e+00 2.919403e+00 4.381088e+00 5.260167e+00 4.541073e+00 4.063447e+00 3.770399e+00 3.455608e+00 3.593199e+00 3.158753e+00 3.146749e+00 3.074669e+00 2.921459e+00 3.166577e+00 2.710049e+00 2.720016e+00 3.101056e+00 2.748624e+00 2.713285e+00 3.417340e+00 4.190269e+00 5.912414e+00 6.284643e+00 8.572700e+00 5.485132e+00 5.768094e+00 5.118432e+00 5.249570e+00 4.671235e+00 4.789463e+00 4.731657e+00 4.503487e+00 4.991719e+00 3.983277e+00 3.995922e+00 4.756954e+00 4.113060e+00 4.046953e+00 5.007051e+00
 9.545873e+00 8.205103e+00 7.822692e+00 8.567961e+00 7.558856e+00 6.248315e+00 6.159471e+00 6.271230e+00 6.213746e+00 6.215803e+00 6.211414e+00 6.104783e+00 6.087583e+00 6.495736e+00 6.157991e+00 6.031826e+00 6.191343e+00 7.577568e+00 1.091785e+01 1.053544e+01 1.101731e+01 1.039371e+01 6.735934e+00 6.554470e+00 6.666775e+00 6.572669e+00 6.576659e+00 6.562026e+00 6.404302e+00 6.421933e+00 6.898635e+00 6.472562e+00 6.299037e+00 6.624917e+00 7.603994e+00 1.094428e+01 1.056186e+01 1.104373e+01 1.042014e+01 6.694841e+00 6.538082e+00 6.693200e+00 6.674177e+00 6.658298e+00 6.645775e+00 6.432814e+00 6.455454e+00 7.121268e+00 6.552179e+00 6.338097e+00 6.680939e+00 9.795710e+00 1.092717e+01 1.054476e+01 1.102662e+01 1.040303e+01 6.745250e+00 6.520972e+00 6.632069e+00 6.593177e+00 6.609839e+00 6.665375e+00 6.430202e+00 6.406772e+00 6.856891e+00 6.485328e+00 6.318087e+00 6.590433e+00 9.796880e+00 1.092834e+01 1.054593e+01 1.102779e+01 1.040420e+01 6.708499e+00 6.564957e+00 6.660421e+00 6.564205e+00 6.514542e+00 6.591463e+00 6.416875e+00 6.407942e+00 6.790544e+00 6.517461e+00 6.334433e+00 6.611472e+00 9.740527e+00 1.087198e+01 1.048957e+01 1.097144e+01 7.753509e+00 6.598618e+00 6.397078e+00 6.497454e+00 6.485556e+00 6.450227e+00 6.476509e+00 6.337044e+00 6.337990e+00 6.710259e+00 6.426695e+00 6.275120e+00 6.399470e+00 7.121283e+00 1.072497e+01 1.034256e+01 8.615597e+00 7.728599e+00 6.292305e+00 6.199936e+00 6.318866e+00 6.246170e+00 6.243402e+00 6.285594e+00 6.148995e+00 6.146298e+00 6.478179e+00 6.253031e+00 6.105106e+00 6.212682e+00 9.814606e+00 1.094606e+01 1.056365e+01 1.104552e+01 1.042192e+01 6.889306e+00 6.570010e+00 6.714856e+00 6.639254e+00 6.616063e+00 6.684271e+00 6.451915e+00 6.427927e+00 6.875787e+00 6.504223e+00 6.359983e+00 6.544135e+00 7.239405e+00 1.084309e+01 1.046068e+01 1.094255e+01 1.031895e+01 6.453394e+00 6.375279e+00 6.495554e+00 6.406975e+00 6.433658e+00 6.452966e+00 6.305563e+00 6.280573e+00 6.681365e+00 6.369068e+00 6.236164e+00 6.387558e+00 7.043884e+00 8.560849e+00 1.038726e+01 1.086913e+01 8.036709e+00 6.316159e+00 6.242057e+00 6.375723e+00 6.351890e+00 6.337550e+00 6.320661e+00 6.223083e+00 6.214076e+00 6.588081e+00 6.284630e+00 6.145475e+00 6.241290e+00 6.851511e+00 1.070246e+01 1.032005e+01 8.207583e+00 1.017832e+01 6.251514e+00 6.164769e+00 6.291105e+00 6.235079e+00 6.240934e+00 6.247185e+00 6.154860e+00 6.140866e+00 6.402070e+00 6.200840e+00 6.064632e+00 6.152767e+00 6.460753e+00 1.046704e+01 7.416199e+00 1.056650e+01 7.274470e+00 5.950014e+00 5.902407e+00 6.021657e+00 5.951450e+00 5.947503e+00 5.971597e+00 5.881189e+00 5.864302e+00 6.102819e+00 5.933512e+00 5.819288e+00 5.886395e+00 6.935454e+00 1.066124e+01 7.806607e+00 1.076070e+01 7.928279e+00 6.207729e+00 6.115428e+00 6.247431e+00 6.162723e+00 6.185007e+00 6.171030e+00 6.091376e+00 6.078114e+00 6.351834e+00 6.170004e+00 6.035718e+00 6.109123e+00 5.029732e+00 6.283556e+00 5.848921e+00 6.457245e+00 5.723292e+00 4.663179e+00 4.620117e+00 4.711949e+00 4.669788e+00 4.674444e+00 4.674733e+00 4.605581e+00 4.592355e+00 4.793979e+00 4.679595e+00 4.578290e+00 4.613657e+00 5.005194e+00 6.340713e+00 5.877736e+00 6.405699e+00 5.678786e+00 4.634165e+00 4.591109e+00 4.684087e+00 4.642152e+00 4.645270e+00 4.648616e+00 4.577671e+00 4.564773e+00 4.763711e+00 4.653645e+00 4.551140e+00 4.586371e+00 6.673914e+00 1.061631e+01 7.761677e+00 1.071577e+01 7.619948e+00 6.130079e+00 6.074810e+00 6.200146e+00 6.124878e+00 6.116551e+00 6.135445e+00 6.085547e+00 6.041408e+00 6.320907e+00 6.088876e+00 5.962088e+00 6.078112e+00 5.350897e+00 7.053900e+00 6.296064e+00 7.153357e+00 6.171174e+00 4.950053e+00 4.904517e+00 5.000001e+00 4.950681e+00 4.957429e+00 4.966398e+00 4.916692e+00 4.909488e+00 5.080160e+00 4.927704e+00 4.826806e+00 4.900747e+00 5.141710e+00 6.526125e+00 6.286224e+00 6.649512e+00 5.907951e+00 4.755267e+00 4.710367e+00 4.802243e+00 4.754950e+00 4.762126e+00 4.773721e+00 4.721592e+00 4.718322e+00 4.875227e+00 4.730224e+00 4.634620e+00 4.703543e+00 7.477882e+00 1.081816e+01 8.226928e+00 1.091762e+01 1.029402e+01 6.401475e+00 6.314525e+00 6.458626e+00 6.392417e+00 6.379979e+00 6.454218e+00 6.277016e+00 6.248196e+00 6.562407e+00 6.369605e+00 6.210507e+00 6.311908e+00
 5.606495e+00 8.343171e+00 8.061579e+00 8.143451e+00 7.456640e+00 7.304396e+00 6.818425e+00 7.090369e+00 6.486824e+00 6.597573e+00 6.484303e+00 6.033922e+00 6.461569e+00 5.236144e+00 5.182763e+00 6.325620e+00 5.252210e+00 5.203495e+00 7.566410e+00 6.403854e+00 8.451569e+00 1.114982e+01 1.135685e+01 8.235736e+00 8.420291e+00 7.312332e+00 1.037129e+01 9.866758e+00 7.129401e+00 7.225477e+00 6.842615e+00 7.118558e+00 5.759282e+00 5.663361e+00 6.863327e+00 5.757642e+00 5.686997e+00 7.600709e+00 6.395715e+00 1.111285e+01 8.744537e+00 1.142380e+01 1.077491e+01 8.101726e+00 7.453375e+00 7.718739e+00 7.461474e+00 7.321505e+00 9.764648e+00 6.550973e+00 7.185502e+00 5.862453e+00 5.742579e+00 6.886471e+00 5.867268e+00 5.771315e+00 7.667652e+00 6.288422e+00 1.106914e+01 1.117306e+01 1.138009e+01 8.258971e+00 7.983918e+00 7.795176e+00 7.922297e+00 7.681167e+00 7.277796e+00 7.248712e+00 6.743743e+00 7.263900e+00 5.777261e+00 5.706695e+00 6.825922e+00 5.800183e+00 5.713718e+00 7.534962e+00 6.274388e+00 1.107209e+01 1.117600e+01 1.138303e+01 8.261918e+00 8.446474e+00 7.338514e+00 7.729037e+00 7.298606e+00 7.666252e+00 7.251660e+00 6.554012e+00 7.144740e+00 5.797613e+00 5.702852e+00 6.919107e+00 5.783825e+00 5.730553e+00 1.029533e+01 6.243601e+00 1.093687e+01 1.104079e+01 9.038993e+00 1.059893e+01 8.047856e+00 7.399505e+00 7.593821e+00 7.285497e+00 7.267635e+00 7.116444e+00 6.537374e+00 7.131631e+00 5.584075e+00 5.523548e+00 6.946972e+00 5.685229e+00 5.589455e+00 7.951284e+00 8.805430e+00 1.063653e+01 1.074045e+01 1.094748e+01 1.029859e+01 1.021975e+01 6.902964e+00 9.961921e+00 6.985163e+00 6.720033e+00 7.079511e+00 6.311140e+00 6.831297e+00 5.254964e+00 5.198496e+00 6.453959e+00 5.332451e+00 5.252627e+00 7.387548e+00 6.424223e+00 8.908666e+00 1.122141e+01 1.142844e+01 1.077955e+01 1.070070e+01 7.580127e+00 1.044288e+01 7.729520e+00 7.448256e+00 7.560467e+00 6.914203e+00 7.312253e+00 5.825614e+00 5.740619e+00 7.249701e+00 5.833803e+00 5.784194e+00 1.034073e+01 6.230320e+00 8.663543e+00 8.767460e+00 1.118332e+01 1.053443e+01 8.246757e+00 7.598406e+00 1.019775e+01 6.973729e+00 9.675361e+00 6.929836e+00 6.421814e+00 6.870923e+00 5.507208e+00 5.459048e+00 7.267980e+00 5.577349e+00 5.512637e+00 7.886783e+00 6.417698e+00 8.248803e+00 1.082495e+01 1.103198e+01 8.174265e+00 1.030424e+01 7.447068e+00 7.837591e+00 7.333060e+00 7.051796e+00 6.653338e+00 6.179026e+00 7.179194e+00 5.353159e+00 5.304900e+00 6.853240e+00 5.395382e+00 5.321073e+00 9.944270e+00 6.556000e+00 1.059593e+01 1.069985e+01 8.698055e+00 1.025799e+01 1.017914e+01 9.530794e+00 7.449090e+00 6.748352e+00 6.804589e+00 6.579298e+00 6.034057e+00 7.054095e+00 5.221449e+00 5.173638e+00 6.413355e+00 5.246798e+00 5.189418e+00 7.610345e+00 5.806523e+00 1.023196e+01 1.033588e+01 1.054291e+01 9.894022e+00 9.815176e+00 6.958000e+00 7.348523e+00 6.295401e+00 6.366520e+00 6.072820e+00 5.587803e+00 6.304617e+00 4.833405e+00 4.785627e+00 6.025455e+00 4.867407e+00 4.806753e+00 6.982975e+00 6.484684e+00 1.052461e+01 8.419706e+00 1.083556e+01 1.018667e+01 1.010783e+01 6.865143e+00 9.850001e+00 6.625975e+00 6.855380e+00 6.456922e+00 6.036138e+00 6.597270e+00 5.130886e+00 5.081720e+00 6.656825e+00 5.216628e+00 5.133435e+00 7.153520e+00 4.589264e+00 9.139863e+00 9.243780e+00 9.450812e+00 6.207588e+00 6.054642e+00 5.199891e+00 5.745755e+00 5.011107e+00 5.003579e+00 4.817975e+00 4.364202e+00 4.810945e+00 3.692187e+00 3.654498e+00 4.817027e+00 3.777636e+00 3.738099e+00 5.532290e+00 7.291131e+00 6.913410e+00 7.017328e+00 9.433185e+00 6.312068e+00 6.233222e+00 5.107488e+00 5.636678e+00 5.057064e+00 5.004731e+00 4.829410e+00 4.354700e+00 4.788889e+00 3.674565e+00 3.636220e+00 4.840646e+00 3.762598e+00 3.736340e+00 5.558463e+00 5.832859e+00 1.045098e+01 1.055489e+01 1.076193e+01 7.640809e+00 7.561963e+00 6.791505e+00 7.304136e+00 6.514416e+00 6.585535e+00 6.291834e+00 5.806817e+00 6.909140e+00 5.074469e+00 5.034847e+00 6.297998e+00 5.089751e+00 5.028327e+00 7.201989e+00 5.023664e+00 6.658562e+00 7.222088e+00 9.637945e+00 8.989055e+00 6.437982e+00 5.431046e+00 6.058048e+00 5.234752e+00 5.216890e+00 5.012205e+00 4.548196e+00 5.131822e+00 3.927380e+00 3.895248e+00 4.972802e+00 3.917382e+00 3.864860e+00 5.739292e+00 7.364016e+00 6.722894e+00 6.826811e+00 9.506071e+00 6.188746e+00 6.569509e+00 5.233978e+00 6.311682e+00 5.205032e+00 5.039483e+00 4.863901e+00 4.407031e+00 4.876273e+00 3.796837e+00 3.763657e+00 4.797136e+00 3.782282e+00 3.730130e+00 5.698867e+00 6.268476e+00 1.081908e+01 1.092299e+01 1.113002e+01 8.272309e+00 1.040229e+01 7.159604e+00 7.935636e+00 6.971496e+00 9.622068e+00 6.802443e+00 6.301002e+00 7.013837e+00 5.452082e+00 5.396573e+00 6.666097e+00 5.535387e+00 5.450611e+00 1.004232e+01
 6.784125e+00 6.412110e+00 6.301912e+00 6.357002e+00 6.292804e+00 6.431309e+00 6.413763e+00 6.343551e+00 1.117613e+01 1.001584e+01 8.593531e+00 9.660030e+00 9.541681e+00 1.152589e+01 7.523789e+00 6.899380e+00 6.931890e+00 6.395740e+00 7.586923e+00 6.685649e+00 6.707591e+00 6.604126e+00 6.734701e+00 6.565283e+00 6.671282e+00 6.722972e+00 6.508499e+00 1.131413e+01 1.236266e+01 8.994935e+00 1.200686e+01 9.679684e+00 1.166390e+01 7.623870e+00 7.048575e+00 7.042711e+00 6.533025e+00 7.917604e+00 6.634683e+00 6.709146e+00 6.635445e+00 6.673845e+00 6.579510e+00 6.787664e+00 6.649752e+00 6.532801e+00 1.132836e+01 1.237689e+01 9.009162e+00 1.202109e+01 1.190274e+01 1.167812e+01 7.727079e+00 7.126693e+00 7.174357e+00 6.582119e+00 8.317340e+00 6.608399e+00 6.712627e+00 6.555667e+00 6.606054e+00 6.570319e+00 6.758603e+00 6.656661e+00 6.534941e+00 1.131917e+01 1.236770e+01 8.614462e+00 1.201189e+01 9.421318e+00 1.166893e+01 7.791988e+00 7.117502e+00 7.047747e+00 6.565533e+00 7.848540e+00 6.691316e+00 6.648148e+00 6.578264e+00 6.655306e+00 6.570950e+00 6.803035e+00 6.651527e+00 6.526828e+00 1.131980e+01 1.236833e+01 9.000602e+00 1.201253e+01 1.189418e+01 1.166956e+01 7.718519e+00 7.066914e+00 7.112269e+00 6.552153e+00 8.045378e+00 6.495434e+00 6.624136e+00 6.482076e+00 6.553932e+00 6.453622e+00 6.619983e+00 6.571489e+00 6.473652e+00 1.128901e+01 1.233754e+01 1.117864e+01 1.198174e+01 1.186339e+01 1.163877e+01 7.761831e+00 7.140873e+00 7.223990e+00 6.584151e+00 8.014590e+00 6.359309e+00 6.469247e+00 6.353835e+00 6.396865e+00 6.344657e+00 6.464940e+00 6.443440e+00 6.356749e+00 1.120472e+01 1.225325e+01 8.885522e+00 1.189744e+01 1.177910e+01 1.155448e+01 7.677538e+00 7.094503e+00 6.997189e+00 6.510817e+00 8.193699e+00 6.645618e+00 6.671838e+00 6.582796e+00 6.674801e+00 6.575482e+00 6.751910e+00 6.679822e+00 6.536343e+00 1.132932e+01 1.237785e+01 9.010118e+00 1.202204e+01 9.694866e+00 1.167908e+01 7.924242e+00 7.127649e+00 7.101915e+00 6.607050e+00 8.318296e+00 6.481681e+00 6.530359e+00 6.449595e+00 6.506250e+00 6.432206e+00 6.588885e+00 6.555381e+00 6.455259e+00 1.127291e+01 1.232143e+01 1.116253e+01 1.196563e+01 9.638455e+00 1.162267e+01 7.867830e+00 7.162687e+00 7.045504e+00 6.579002e+00 7.998482e+00 6.376274e+00 6.471527e+00 6.393778e+00 6.447418e+00 6.378266e+00 6.510129e+00 6.471955e+00 6.413330e+00 1.123098e+01 1.227951e+01 1.112060e+01 1.192370e+01 1.180535e+01 1.158074e+01 1.029813e+01 7.368025e+00 7.076972e+00 6.489776e+00 1.042878e+01 6.335441e+00 6.413545e+00 6.344448e+00 6.373587e+00 6.322693e+00 6.484581e+00 6.423870e+00 6.360202e+00 8.982469e+00 1.223982e+01 1.108092e+01 1.188402e+01 1.176567e+01 1.154106e+01 7.786219e+00 7.043154e+00 7.037290e+00 6.424656e+00 7.916871e+00 6.149778e+00 6.231877e+00 6.156185e+00 6.190396e+00 6.146234e+00 6.271077e+00 6.261008e+00 6.187800e+00 8.833193e+00 1.209055e+01 1.093164e+01 1.173474e+01 1.161639e+01 1.139178e+01 1.010917e+01 6.982860e+00 6.783267e+00 6.273383e+00 7.767595e+00 6.303815e+00 6.400878e+00 6.304116e+00 6.341404e+00 6.289476e+00 6.403209e+00 6.386693e+00 6.324905e+00 1.116633e+01 1.221486e+01 1.105596e+01 1.185906e+01 1.174071e+01 1.151609e+01 8.024659e+00 6.988595e+00 7.175410e+00 6.461470e+00 1.036414e+01 5.038201e+00 5.097501e+00 5.036850e+00 5.070003e+00 5.027602e+00 5.112193e+00 5.113946e+00 5.071693e+00 7.304205e+00 8.812343e+00 7.390038e+00 1.066536e+01 8.074787e+00 7.564985e+00 6.029764e+00 5.487347e+00 5.728397e+00 5.366631e+00 9.170443e+00 5.006672e+00 5.068413e+00 5.006179e+00 5.039251e+00 4.998083e+00 5.080764e+00 5.083741e+00 5.039239e+00 7.155511e+00 1.099105e+01 7.359922e+00 8.163020e+00 8.308073e+00 7.444631e+00 5.950380e+00 5.447847e+00 5.618661e+00 5.400406e+00 9.140327e+00 6.273375e+00 6.366545e+00 6.281817e+00 6.314238e+00 6.262443e+00 6.360326e+00 6.380720e+00 6.298259e+00 8.929741e+00 1.218710e+01 8.819367e+00 1.183129e+01 1.171294e+01 1.148833e+01 7.996892e+00 6.990426e+00 6.814704e+00 6.334045e+00 7.742036e+00 5.330454e+00 5.392500e+00 5.336052e+00 5.368123e+00 5.329896e+00 5.415552e+00 5.418069e+00 5.370054e+00 7.412652e+00 1.130883e+01 7.481497e+00 8.358695e+00 8.362453e+00 1.061007e+01 7.118631e+00 6.397354e+00 5.779844e+00 5.396882e+00 6.435645e+00 5.129361e+00 5.191069e+00 5.134121e+00 5.165117e+00 5.126656e+00 5.214754e+00 5.213692e+00 5.169482e+00 7.215949e+00 1.111213e+01 7.032732e+00 8.284099e+00 8.429152e+00 7.941137e+00 6.921928e+00 8.672878e+00 5.562274e+00 5.194627e+00 6.232559e+00 6.441519e+00 6.540763e+00 6.433076e+00 6.482116e+00 6.417147e+00 6.524650e+00 6.549768e+00 6.445073e+00 9.050008e+00 1.230736e+01 8.554125e+00 1.195156e+01 1.183321e+01 1.160859e+01 7.568569e+00 7.020455e+00 7.000081e+00 6.527324e+00 1.045664e+01
 3.379674e+00 4.145322e+00 4.707229e+00 4.410319e+00 3.843867e+00 3.751678e+00 3.589260e+00 3.655482e+00 3.627475e+00 3.762463e+00 3.654354e+00 3.621004e+00 3.541282e+00 3.119277e+00 3.039336e+00 3.493505e+00 3.097068e+00 3.067462e+00 3.660173e+00 4.244799e+00 4.811022e+00 5.285690e+00 7.708274e+00 4.856806e+00 4.477701e+00 4.292179e+00 4.609822e+00 4.459708e+00 4.174844e+00 4.286343e+00 4.446732e+00 4.064982e+00 3.676408e+00 3.577673e+00 4.162656e+00 3.654185e+00 3.604100e+00 4.417322e+00 4.293693e+00 4.920556e+00 8.114719e+00 5.345582e+00 5.229742e+00 4.587235e+00 4.350654e+00 4.472089e+00 4.376564e+00 4.537697e+00 4.395878e+00 4.308999e+00 4.427835e+00 3.829392e+00 3.692937e+00 4.181952e+00 3.783612e+00 3.733360e+00 4.648964e+00 4.155173e+00 4.847481e+00 5.832819e+00 5.150400e+00 4.645999e+00 4.565220e+00 4.524846e+00 4.450074e+00 4.333086e+00 4.301541e+00 4.447963e+00 4.198003e+00 4.229601e+00 3.784851e+00 3.615220e+00 4.125718e+00 3.690645e+00 3.646557e+00 7.048116e+00 4.123399e+00 5.237728e+00 5.837556e+00 5.277244e+00 4.898003e+00 4.766165e+00 4.244395e+00 4.454812e+00 4.375745e+00 4.395260e+00 4.260022e+00 4.291722e+00 4.166820e+00 3.735935e+00 3.627115e+00 4.366934e+00 3.722989e+00 3.645297e+00 4.384419e+00 4.068005e+00 4.780265e+00 5.643495e+00 4.886976e+00 4.456676e+00 4.324837e+00 3.887253e+00 4.456958e+00 4.143762e+00 4.082620e+00 3.990811e+00 3.891260e+00 3.873744e+00 3.494141e+00 3.385547e+00 3.936394e+00 3.548173e+00 3.468139e+00 4.101377e+00 3.804913e+00 4.148860e+00 5.063474e+00 4.644457e+00 4.028737e+00 3.865548e+00 3.514170e+00 3.781752e+00 3.688553e+00 3.648037e+00 3.661519e+00 3.528979e+00 3.449600e+00 3.131207e+00 3.049297e+00 3.639644e+00 3.154372e+00 3.117544e+00 3.646167e+00 4.274651e+00 4.928696e+00 5.528524e+00 7.825948e+00 4.852373e+00 4.720534e+00 4.320871e+00 4.412710e+00 4.577382e+00 4.471737e+00 4.336499e+00 4.317139e+00 4.361875e+00 3.808312e+00 3.697550e+00 4.565518e+00 3.796778e+00 3.756712e+00 4.534996e+00 3.989134e+00 7.173621e+00 7.773450e+00 5.004313e+00 4.888474e+00 4.297026e+00 3.866716e+00 4.063302e+00 3.926301e+00 3.979819e+00 4.016687e+00 3.825061e+00 3.818738e+00 3.395234e+00 3.302309e+00 3.877393e+00 3.419253e+00 3.373307e+00 3.949109e+00 4.045601e+00 4.804653e+00 5.018973e+00 4.647963e+00 4.106343e+00 3.994374e+00 3.629460e+00 3.794165e+00 3.800002e+00 3.799807e+00 3.783147e+00 3.613983e+00 3.562128e+00 3.246422e+00 3.141549e+00 3.600921e+00 3.223741e+00 3.182003e+00 3.744944e+00 3.716507e+00 4.113982e+00 5.028596e+00 4.995088e+00 4.156238e+00 3.881890e+00 3.528979e+00 3.681681e+00 3.653675e+00 3.563869e+00 3.556849e+00 3.475322e+00 3.434585e+00 3.106076e+00 3.022809e+00 3.488437e+00 3.094906e+00 3.061489e+00 3.602318e+00 3.434793e+00 3.808337e+00 5.030153e+00 4.347734e+00 3.805412e+00 3.534983e+00 3.198501e+00 3.366233e+00 3.333570e+00 3.293561e+00 3.265943e+00 3.156847e+00 3.157904e+00 2.801645e+00 2.738259e+00 3.145638e+00 2.808311e+00 2.776696e+00 3.300824e+00 3.658540e+00 4.085612e+00 7.442857e+00 4.937121e+00 3.904542e+00 3.772704e+00 3.418219e+00 3.570110e+00 3.616879e+00 3.564163e+00 3.498883e+00 3.436134e+00 3.387577e+00 3.016994e+00 2.946881e+00 3.430470e+00 3.060702e+00 3.024110e+00 3.544351e+00 2.697537e+00 3.114519e+00 3.903740e+00 3.478498e+00 3.017459e+00 2.847399e+00 2.571671e+00 2.716484e+00 2.681686e+00 2.654686e+00 2.640608e+00 2.528252e+00 2.515732e+00 2.217473e+00 2.171460e+00 2.564265e+00 2.282876e+00 2.254006e+00 2.632232e+00 2.717697e+00 3.084069e+00 3.794613e+00 3.444209e+00 2.983074e+00 2.829738e+00 2.562104e+00 2.707266e+00 2.671744e+00 2.645633e+00 2.624982e+00 2.523577e+00 2.504308e+00 2.211053e+00 2.163757e+00 2.549967e+00 2.279321e+00 2.247684e+00 2.619772e+00 3.517506e+00 4.000043e+00 4.914657e+00 4.617747e+00 4.116399e+00 3.821479e+00 3.392703e+00 3.588913e+00 3.522643e+00 3.483700e+00 3.460264e+00 3.326970e+00 3.344724e+00 2.983735e+00 2.911150e+00 3.280697e+00 2.963137e+00 2.927804e+00 3.459846e+00 2.810699e+00 3.190270e+00 3.942781e+00 3.534894e+00 3.144045e+00 2.991351e+00 2.686568e+00 2.813323e+00 2.792314e+00 2.735480e+00 2.712570e+00 2.611433e+00 2.631676e+00 2.349497e+00 2.289027e+00 2.600486e+00 2.311765e+00 2.285354e+00 2.730697e+00 2.763002e+00 3.109242e+00 3.874547e+00 3.495173e+00 3.036746e+00 2.886652e+00 2.618440e+00 2.750154e+00 2.716384e+00 2.665100e+00 2.645804e+00 2.550645e+00 2.566851e+00 2.289556e+00 2.235051e+00 2.539097e+00 2.255060e+00 2.227859e+00 2.667786e+00 3.953092e+00 4.641422e+00 5.241250e+00 4.822233e+00 4.442992e+00 4.433261e+00 3.782879e+00 3.928178e+00 3.951391e+00 3.919846e+00 3.927118e+00 3.779599e+00 3.687418e+00 3.323236e+00 3.240233e+00 3.780711e+00 3.342553e+00 3.313335e+00 3.857786e+00
 5.871937e+00 8.191288e+00 7.056576e+00 8.090613e+00 7.640784e+00 5.713813e+00 5.740749e+00 5.987537e+00 6.004814e+00 5.862930e+00 5.907021e+00 5.511080e+00 5.448010e+00 6.177817e+00 5.563781e+00 5.447384e+00 5.706786e+00 6.193456e+00 1.082638e+01 7.730109e+00 1.072570e+01 1.053928e+01 6.279505e+00 6.419077e+00 7.052630e+00 6.594162e+00 6.634138e+00 6.442281e+00 6.013945e+00 5.926524e+00 6.655143e+00 6.071403e+00 5.909160e+00 6.329904e+00 6.213582e+00 1.088035e+01 8.047480e+00 8.570848e+00 1.059325e+01 6.495853e+00 6.310667e+00 6.646991e+00 6.770238e+00 6.614007e+00 6.614828e+00 6.076791e+00 5.993154e+00 6.905320e+00 6.117300e+00 5.990705e+00 6.383873e+00 6.188426e+00 8.636388e+00 1.022117e+01 1.074454e+01 1.055811e+01 6.318208e+00 6.258693e+00 7.071465e+00 6.449915e+00 6.527813e+00 6.417315e+00 6.035595e+00 5.968389e+00 6.584996e+00 6.084734e+00 5.936801e+00 6.348738e+00 6.319419e+00 1.084759e+01 7.751325e+00 1.074692e+01 1.056049e+01 6.412039e+00 6.321714e+00 6.688337e+00 6.541278e+00 6.438744e+00 6.493094e+00 6.022832e+00 5.970770e+00 6.750459e+00 6.069277e+00 5.941379e+00 6.297591e+00 5.974680e+00 8.527709e+00 7.640264e+00 1.063586e+01 1.044943e+01 6.057742e+00 6.122831e+00 6.384598e+00 6.236488e+00 6.381212e+00 6.308635e+00 5.878770e+00 5.816715e+00 6.514238e+00 6.019952e+00 5.851657e+00 6.084376e+00 5.680691e+00 1.047658e+01 7.643708e+00 8.167076e+00 1.018947e+01 5.783555e+00 5.739542e+00 6.049490e+00 5.942687e+00 5.973693e+00 6.031837e+00 5.577348e+00 5.525288e+00 6.379440e+00 5.687980e+00 5.562260e+00 5.778886e+00 6.217292e+00 1.088406e+01 8.051190e+00 8.574558e+00 1.059696e+01 6.357054e+00 6.314378e+00 6.724801e+00 6.526682e+00 6.617718e+00 6.692639e+00 6.090869e+00 5.989512e+00 7.172432e+00 6.145511e+00 5.995560e+00 6.425505e+00 5.907059e+00 1.068225e+01 7.463871e+00 8.372748e+00 1.039515e+01 6.070181e+00 6.016108e+00 6.397831e+00 6.158338e+00 6.209507e+00 6.298150e+00 5.822282e+00 5.751780e+00 6.422031e+00 5.943701e+00 5.779172e+00 6.030090e+00 5.749634e+00 1.055156e+01 7.718693e+00 1.045089e+01 1.026446e+01 5.837334e+00 5.810271e+00 6.138984e+00 6.017672e+00 6.196238e+00 6.123662e+00 5.688489e+00 5.620238e+00 6.237816e+00 5.762964e+00 5.625141e+00 5.835541e+00 5.621531e+00 1.044003e+01 7.343760e+00 1.033936e+01 7.944103e+00 5.728062e+00 5.696733e+00 5.979101e+00 5.881651e+00 5.967289e+00 5.937968e+00 5.573146e+00 5.503303e+00 6.024130e+00 5.645612e+00 5.493854e+00 5.712445e+00 5.252668e+00 1.009782e+01 6.754281e+00 9.997143e+00 7.601890e+00 5.345282e+00 5.319583e+00 5.555935e+00 5.438861e+00 5.504005e+00 5.561456e+00 5.192118e+00 5.135606e+00 5.650390e+00 5.257501e+00 5.137286e+00 5.317570e+00 5.557302e+00 7.902813e+00 7.278770e+00 8.065540e+00 7.615711e+00 5.667885e+00 5.633751e+00 5.897019e+00 5.787547e+00 5.837858e+00 5.857458e+00 5.474397e+00 5.415431e+00 6.010076e+00 5.629396e+00 5.454632e+00 5.613517e+00 4.033956e+00 6.045831e+00 5.358205e+00 5.918085e+00 5.758729e+00 4.092958e+00 4.066447e+00 4.263595e+00 4.185094e+00 4.228455e+00 4.223043e+00 3.963560e+00 3.922525e+00 4.345675e+00 4.076770e+00 3.966456e+00 4.064980e+00 4.011434e+00 6.317354e+00 5.354135e+00 6.000070e+00 5.719609e+00 4.071699e+00 4.046043e+00 4.244599e+00 4.162609e+00 4.209042e+00 4.204817e+00 3.942180e+00 3.901615e+00 4.324534e+00 4.068209e+00 3.954771e+00 4.045851e+00 5.488370e+00 1.030687e+01 7.474001e+00 7.997369e+00 7.547540e+00 5.592642e+00 5.536835e+00 5.814673e+00 5.698747e+00 5.781689e+00 5.770507e+00 5.442810e+00 5.373903e+00 5.993124e+00 5.471494e+00 5.345472e+00 5.546735e+00 4.252457e+00 6.475474e+00 5.708922e+00 6.448899e+00 5.994643e+00 4.317271e+00 4.293376e+00 4.494395e+00 4.404417e+00 4.454983e+00 4.466585e+00 4.238208e+00 4.195010e+00 4.562589e+00 4.240546e+00 4.141862e+00 4.292286e+00 4.098355e+00 6.207867e+00 5.484810e+00 6.421978e+00 5.950362e+00 4.164819e+00 4.136234e+00 4.336185e+00 4.248192e+00 4.294589e+00 4.306056e+00 4.076723e+00 4.041793e+00 4.391512e+00 4.084807e+00 3.989885e+00 4.137749e+00 5.852553e+00 8.427932e+00 7.418381e+00 8.063856e+00 1.034966e+01 5.987186e+00 5.935159e+00 6.241021e+00 6.330440e+00 6.281435e+00 6.228728e+00 5.776791e+00 5.697981e+00 6.661729e+00 5.910536e+00 5.723673e+00 5.934967e+00
 1.173471e+00 1.398676e+00 1.531110e+00 1.628336e+00 1.355091e+00 1.447923e+00 1.447050e+00 1.363175e+00 1.434410e+00 1.514838e+00 1.563514e+00 1.540594e+00 1.592832e+00 1.357414e+00 1.232189e+00 1.503937e+00 1.248074e+00 1.186836e+00 1.545733e+00 1.353745e+00 1.750071e+00 2.472922e+00 2.589571e+00 1.755542e+00 1.849609e+00 1.801133e+00 1.691463e+00 1.865554e+00 1.839541e+00 2.011948e+00 2.119591e+00 2.466404e+00 1.652931e+00 1.497482e+00 1.826393e+00 1.494792e+00 1.442680e+00 1.802745e+00 1.406399e+00 1.959064e+00 2.059927e+00 2.372783e+00 1.714333e+00 1.805984e+00 2.084225e+00 1.781877e+00 1.874246e+00 1.910085e+00 1.939983e+00 1.973526e+00 2.053409e+00 1.731073e+00 1.575669e+00 1.812366e+00 1.603931e+00 1.535092e+00 2.427545e+00 1.363616e+00 1.809052e+00 1.866114e+00 2.219242e+00 1.746791e+00 1.953770e+00 1.978691e+00 1.726512e+00 1.880734e+00 2.071330e+00 2.101227e+00 2.134770e+00 1.879466e+00 1.707761e+00 1.537139e+00 1.871170e+00 1.504469e+00 1.492050e+00 1.757284e+00 1.379623e+00 1.929626e+00 1.911911e+00 2.096078e+00 1.728918e+00 1.955766e+00 1.801468e+00 1.677289e+00 1.791280e+00 2.073326e+00 1.978064e+00 1.973685e+00 2.023972e+00 1.701636e+00 1.524299e+00 1.911088e+00 1.545379e+00 1.463949e+00 1.759280e+00 1.266268e+00 1.599925e+00 1.759122e+00 2.143600e+00 1.634439e+00 1.759549e+00 1.740670e+00 1.522538e+00 1.628579e+00 1.870528e+00 1.772266e+00 2.059128e+00 2.142540e+00 1.674933e+00 1.461497e+00 1.742000e+00 1.447112e+00 1.356625e+00 1.633289e+00 1.129603e+00 1.458340e+00 1.588316e+00 1.838449e+00 1.399382e+00 1.500580e+00 1.563005e+00 1.322942e+00 1.507137e+00 1.544040e+00 1.720435e+00 1.666155e+00 1.654642e+00 1.511526e+00 1.312687e+00 1.473879e+00 1.279754e+00 1.220199e+00 1.436757e+00 1.405093e+00 1.873672e+00 1.901138e+00 2.129106e+00 1.696752e+00 1.937734e+00 1.924733e+00 1.676474e+00 1.915757e+00 2.228461e+00 2.062151e+00 2.095694e+00 1.968018e+00 1.785599e+00 1.612341e+00 1.852665e+00 1.607521e+00 1.534582e+00 2.045627e+00 1.225419e+00 1.616144e+00 1.780898e+00 2.114157e+00 1.532153e+00 1.621113e+00 1.646034e+00 1.505098e+00 1.708130e+00 1.685744e+00 1.922042e+00 1.904525e+00 1.916890e+00 1.594555e+00 1.422721e+00 1.610402e+00 1.385487e+00 1.339039e+00 1.586754e+00 1.157727e+00 1.460525e+00 1.660242e+00 1.932232e+00 1.446274e+00 1.526844e+00 1.599249e+00 1.365579e+00 1.576215e+00 1.617787e+00 1.702899e+00 1.719601e+00 1.717616e+00 1.480649e+00 1.325164e+00 1.580709e+00 1.328722e+00 1.269273e+00 1.580924e+00 1.107969e+00 1.437747e+00 1.686296e+00 1.945455e+00 1.357712e+00 1.455925e+00 1.551432e+00 1.357703e+00 1.426852e+00 1.561000e+00 1.590898e+00 1.667255e+00 1.679779e+00 1.427214e+00 1.273679e+00 1.508402e+00 1.276665e+00 1.224177e+00 1.425184e+00 1.007916e+00 1.296663e+00 1.459901e+00 1.655981e+00 1.241606e+00 1.318370e+00 1.370814e+00 1.214408e+00 1.295004e+00 1.399883e+00 1.419250e+00 1.466279e+00 1.437411e+00 1.297696e+00 1.175390e+00 1.359988e+00 1.155005e+00 1.104465e+00 1.313950e+00 1.088349e+00 1.400475e+00 1.528687e+00 1.747293e+00 1.356084e+00 1.470064e+00 1.523519e+00 1.307062e+00 1.415006e+00 1.542058e+00 1.602097e+00 1.589978e+00 1.558682e+00 1.420420e+00 1.296291e+00 1.451326e+00 1.219135e+00 1.174476e+00 1.490302e+00 8.227407e-01 1.048259e+00 1.165862e+00 1.300080e+00 1.007856e+00 1.076613e+00 1.105657e+00 9.811082e-01 1.049457e+00 1.124196e+00 1.152248e+00 1.193758e+00 1.153965e+00 1.100490e+00 9.740293e-01 1.075546e+00 9.214400e-01 8.875589e-01 1.055642e+00 8.209835e-01 1.045529e+00 1.158633e+00 1.293612e+00 1.001253e+00 1.073851e+00 1.101512e+00 9.778522e-01 1.047817e+00 1.117311e+00 1.151400e+00 1.191172e+00 1.150069e+00 1.095787e+00 9.711466e-01 1.074899e+00 9.185406e-01 8.843143e-01 1.053379e+00 1.061546e+00 1.359128e+00 1.533054e+00 2.104749e+00 1.314771e+00 1.402582e+00 1.477015e+00 1.259668e+00 1.372534e+00 1.501791e+00 1.701546e+00 1.606477e+00 1.495179e+00 1.382586e+00 1.223587e+00 1.464712e+00 1.246366e+00 1.181089e+00 1.385316e+00 8.480185e-01 1.073876e+00 1.193582e+00 1.328778e+00 1.027732e+00 1.107697e+00 1.135340e+00 1.006545e+00 1.081955e+00 1.165050e+00 1.204140e+00 1.238959e+00 1.184607e+00 1.084548e+00 9.677487e-01 1.129106e+00 9.977842e-01 9.702506e-01 1.087595e+00 8.293432e-01 1.051357e+00 1.165892e+00 1.295401e+00 1.005274e+00 1.081627e+00 1.110461e+00 9.848072e-01 1.057825e+00 1.135926e+00 1.174890e+00 1.214162e+00 1.159489e+00 1.061397e+00 9.472772e-01 1.102703e+00 9.734420e-01 9.405467e-01 1.061868e+00 1.203720e+00 1.548783e+00 1.850648e+00 2.092457e+00 1.517852e+00 1.620584e+00 1.672687e+00 1.430605e+00 1.539933e+00 1.691226e+00 1.900343e+00 2.007986e+00 1.752681e+00 1.572855e+00 1.403977e+00 1.588702e+00 1.361780e+00 1.287019e+00 1.565054e+00
 1.943776e+00 1.984271e+00 1.905821e+00 1.922548e+00 1.902487e+00 1.971231e+00 1.992645e+00 2.242071e+00 2.625817e+00 5.579144e+00 5.297516e+00 3.394945e+00 5.448496e+00 5.673151e+00 5.127267e+00 2.604440e+00 2.350903e+00 2.721691e+00 2.949218e+00 2.474634e+00 2.335898e+00 2.226515e+00 2.311941e+00 2.269648e+00 2.450999e+00 2.351298e+00 2.374969e+00 3.513706e+00 5.918443e+00 5.636815e+00 5.943069e+00 5.787795e+00 6.012450e+00 5.466566e+00 5.415966e+00 2.886408e+00 5.269815e+00 3.288517e+00 2.878427e+00 2.381202e+00 2.344535e+00 2.394829e+00 2.342706e+00 2.458044e+00 2.506042e+00 2.570020e+00 3.591338e+00 5.996075e+00 5.714446e+00 6.020700e+00 5.865426e+00 6.090081e+00 5.544197e+00 5.493597e+00 5.436267e+00 3.138622e+00 5.574973e+00 2.609604e+00 2.413643e+00 2.292321e+00 2.305989e+00 2.266361e+00 2.376516e+00 2.485179e+00 2.464279e+00 3.539124e+00 5.943861e+00 3.190006e+00 5.968487e+00 5.813213e+00 6.037868e+00 5.491984e+00 5.441384e+00 5.384053e+00 3.086408e+00 5.522760e+00 2.537854e+00 2.391856e+00 2.309874e+00 2.313621e+00 2.261456e+00 2.384662e+00 2.724991e+00 2.684221e+00 3.279056e+00 3.738369e+00 3.456740e+00 5.971819e+00 5.816546e+00 6.041201e+00 5.495317e+00 5.444716e+00 3.178561e+00 5.298566e+00 5.526093e+00 2.329910e+00 2.161066e+00 2.141688e+00 2.178082e+00 2.158414e+00 2.285885e+00 2.302058e+00 2.336371e+00 2.900548e+00 3.607128e+00 5.534325e+00 5.840579e+00 5.685306e+00 5.909961e+00 5.364077e+00 2.841249e+00 2.587712e+00 2.447832e+00 3.186027e+00 2.147619e+00 1.947149e+00 1.913745e+00 1.951158e+00 1.911751e+00 2.030939e+00 1.996766e+00 2.024630e+00 2.705136e+00 3.411717e+00 3.130088e+00 5.645168e+00 3.281068e+00 3.505723e+00 5.168665e+00 2.398570e+00 2.198571e+00 2.085887e+00 2.990616e+00 2.691675e+00 2.460667e+00 2.362673e+00 2.356571e+00 2.377181e+00 2.439469e+00 2.511969e+00 2.613868e+00 3.019077e+00 6.002001e+00 3.511547e+00 6.026627e+00 5.871353e+00 6.096008e+00 3.341298e+00 5.499523e+00 5.442193e+00 2.881146e+00 3.372074e+00 2.232023e+00 2.150491e+00 2.112300e+00 2.149619e+00 2.102790e+00 2.161643e+00 2.148969e+00 2.116658e+00 2.782439e+00 2.917710e+00 2.815300e+00 3.581163e+00 3.425890e+00 3.650545e+00 3.104661e+00 2.668551e+00 2.486061e+00 2.241900e+00 5.344262e+00 2.163296e+00 2.033493e+00 1.983291e+00 1.988831e+00 1.969047e+00 2.056812e+00 2.089196e+00 2.027798e+00 2.639951e+00 3.072341e+00 3.176222e+00 3.022867e+00 5.536027e+00 5.760682e+00 2.495304e+00 2.333385e+00 2.295924e+00 2.155884e+00 2.651240e+00 2.027596e+00 1.977019e+00 1.889504e+00 1.932707e+00 1.907105e+00 1.985758e+00 1.995298e+00 1.923260e+00 2.483718e+00 2.842711e+00 2.456335e+00 3.030418e+00 2.801044e+00 3.221906e+00 2.286086e+00 2.249996e+00 2.095692e+00 2.065472e+00 2.970200e+00 1.869568e+00 1.788817e+00 1.726259e+00 1.781539e+00 1.730960e+00 1.824299e+00 1.742980e+00 1.709492e+00 2.351288e+00 2.547200e+00 2.207817e+00 2.645989e+00 2.446693e+00 2.660156e+00 2.030060e+00 2.029202e+00 1.864728e+00 1.823483e+00 2.168912e+00 2.025122e+00 1.902804e+00 1.851743e+00 1.892449e+00 1.861348e+00 1.960732e+00 1.940565e+00 1.843353e+00 2.613273e+00 3.094373e+00 2.527556e+00 5.591225e+00 2.716458e+00 5.660607e+00 2.446288e+00 2.469788e+00 2.144629e+00 1.951379e+00 2.358486e+00 1.532626e+00 1.466989e+00 1.414676e+00 1.432826e+00 1.421087e+00 1.497342e+00 1.421626e+00 1.370227e+00 1.894561e+00 2.104449e+00 1.794365e+00 2.125752e+00 1.957112e+00 2.234402e+00 1.701874e+00 1.727721e+00 1.479067e+00 1.383193e+00 1.638511e+00 1.546203e+00 1.442863e+00 1.409196e+00 1.427491e+00 1.407961e+00 1.482452e+00 1.411687e+00 1.366804e+00 1.918886e+00 2.237727e+00 1.797346e+00 2.147377e+00 1.977657e+00 2.269337e+00 1.760729e+00 1.806596e+00 1.484468e+00 1.379941e+00 1.625557e+00 1.952618e+00 1.861597e+00 1.816393e+00 1.890418e+00 1.847614e+00 1.934388e+00 1.833457e+00 1.828573e+00 2.866535e+00 3.062446e+00 2.378210e+00 3.350473e+00 2.931798e+00 3.419855e+00 2.220633e+00 2.245183e+00 1.949740e+00 2.055232e+00 2.904747e+00 1.612686e+00 1.504711e+00 1.453795e+00 1.479499e+00 1.452353e+00 1.524996e+00 1.455949e+00 1.411204e+00 2.013578e+00 2.198850e+00 1.908477e+00 2.363709e+00 2.120540e+00 2.334237e+00 1.643752e+00 1.591663e+00 1.598882e+00 1.564955e+00 4.792818e+00 1.578268e+00 1.471661e+00 1.420932e+00 1.444824e+00 1.422036e+00 1.489963e+00 1.427978e+00 1.378157e+00 1.920674e+00 2.152802e+00 1.846933e+00 2.219703e+00 2.005587e+00 2.228167e+00 1.609175e+00 1.550626e+00 1.572388e+00 1.632567e+00 2.556245e+00 2.234258e+00 2.114461e+00 2.058482e+00 2.129380e+00 2.066443e+00 2.151943e+00 2.042911e+00 2.015397e+00 3.059672e+00 3.255583e+00 2.726687e+00 5.752436e+00 3.388337e+00 3.227483e+00 5.275933e+00 5.225332e+00 2.410587e+00 2.268238e+00 3.097884e+00
 7.412312e+00 6.433738e+00 5.964563e+00 6.076765e+00 5.944609e+00 6.559270e+00 7.321348e+00 8.038341e+00 6.797894e+00 6.238955e+00 6.390644e+00 6.224690e+00 6.991268e+00 7.690027e+00 7.801365e+00 6.824320e+00 6.281543e+00 6.424142e+00 6.257608e+00 7.109143e+00 7.767513e+00 7.784256e+00 6.782720e+00 6.261532e+00 6.391763e+00 6.234502e+00 6.980715e+00 7.750403e+00 7.785426e+00 6.799410e+00 6.253505e+00 6.396875e+00 6.244776e+00 6.950535e+00 7.700514e+00 7.606966e+00 6.837090e+00 6.185843e+00 6.315303e+00 6.159381e+00 6.998929e+00 7.891428e+00 1.005428e+01 6.556389e+00 6.014940e+00 6.146708e+00 5.989334e+00 6.761674e+00 8.007812e+00 8.066553e+00 7.002618e+00 6.272888e+00 6.434001e+00 6.261226e+00 7.161990e+00 7.965506e+00 1.017241e+01 6.832126e+00 6.146240e+00 6.292975e+00 6.123739e+00 7.007956e+00 8.125935e+00 7.890165e+00 6.659697e+00 6.060270e+00 6.206204e+00 6.040614e+00 6.934542e+00 7.789119e+00 7.822952e+00 6.667568e+00 5.988766e+00 6.124204e+00 5.963585e+00 6.918389e+00 7.599798e+00 7.324134e+00 6.303818e+00 5.735080e+00 5.867240e+00 5.714168e+00 6.455400e+00 7.749890e+00 7.271067e+00 6.478665e+00 5.943120e+00 6.075766e+00 5.921378e+00 6.670771e+00 7.484482e+00 5.594586e+00 4.942780e+00 4.491860e+00 4.589862e+00 4.474277e+00 5.070214e+00 5.818193e+00 5.542612e+00 4.910183e+00 4.464456e+00 4.561779e+00 4.446943e+00 5.032583e+00 5.759781e+00 7.473404e+00 6.530202e+00 5.897170e+00 6.016511e+00 5.870926e+00 6.743261e+00 7.635759e+00 5.896814e+00 5.252960e+00 4.768441e+00 4.870497e+00 4.750452e+00 5.363511e+00 6.155636e+00 5.649743e+00 5.030489e+00 4.576266e+00 4.676652e+00 4.558691e+00 5.161591e+00 5.858501e+00 7.675254e+00 6.732051e+00 6.119789e+00 6.257958e+00 6.095159e+00 6.816499e+00 1.030984e+01
 4.345300e+00 5.250981e+00 5.196034e+00 5.222191e+00 5.082040e+00 5.317897e+00 5.216360e+00 4.869511e+00 6.562131e+00 6.529546e+00 6.253758e+00 8.649877e+00 5.741363e+00 8.658670e+00 4.402141e+00 4.364473e+00 5.080822e+00 4.255884e+00 4.528894e+00 5.050092e+00 5.842719e+00 5.691280e+00 5.705872e+00 5.580212e+00 5.839083e+00 5.597002e+00 5.308505e+00 7.046272e+00 9.730129e+00 6.860006e+00 9.256125e+00 6.347610e+00 7.056092e+00 5.383815e+00 4.943539e+00 5.687070e+00 4.830775e+00 5.006983e+00 5.162958e+00 5.837140e+00 5.852342e+00 5.821383e+00 5.713672e+00 5.951559e+00 5.769422e+00 5.415659e+00 7.148769e+00 9.832626e+00 6.962504e+00 7.149796e+00 8.658933e+00 6.895188e+00 5.749714e+00 5.252437e+00 5.736039e+00 4.958392e+00 5.170121e+00 5.064975e+00 5.800449e+00 5.806984e+00 5.761127e+00 5.615055e+00 5.849435e+00 5.709890e+00 5.377119e+00 7.081115e+00 9.764972e+00 6.894850e+00 9.290968e+00 8.591279e+00 9.299761e+00 5.296551e+00 4.991054e+00 5.759835e+00 4.847289e+00 5.295145e+00 5.085582e+00 5.896546e+00 5.789161e+00 5.708460e+00 5.593861e+00 5.835130e+00 5.757177e+00 5.427254e+00 7.085589e+00 9.769446e+00 6.899323e+00 7.086616e+00 8.595753e+00 7.095409e+00 5.686534e+00 5.046747e+00 6.011576e+00 4.845701e+00 5.007926e+00 4.894583e+00 5.630187e+00 5.854486e+00 5.698172e+00 5.585309e+00 5.986557e+00 5.668410e+00 5.169298e+00 6.892074e+00 9.575931e+00 8.914634e+00 9.101927e+00 5.807904e+00 9.110720e+00 4.914832e+00 4.684110e+00 5.415453e+00 4.555249e+00 4.730199e+00 4.644047e+00 5.283145e+00 5.349414e+00 5.291809e+00 5.158856e+00 5.623995e+00 5.305848e+00 4.898359e+00 9.123847e+00 7.004543e+00 8.552072e+00 6.530539e+00 5.371242e+00 6.539332e+00 4.325838e+00 4.238194e+00 5.080072e+00 4.168794e+00 4.274456e+00 5.185595e+00 5.983924e+00 6.029557e+00 5.962225e+00 5.829493e+00 5.997291e+00 5.859065e+00 5.467651e+00 7.278235e+00 7.245650e+00 6.706460e+00 7.157155e+00 6.194064e+00 7.165947e+00 4.992208e+00 4.988953e+00 5.834847e+00 4.910735e+00 5.019865e+00 4.823141e+00 5.708466e+00 5.965891e+00 5.642967e+00 5.554036e+00 5.827655e+00 5.746689e+00 5.110674e+00 7.192781e+00 6.896795e+00 6.042819e+00 6.422791e+00 5.560020e+00 6.817092e+00 4.574112e+00 4.620744e+00 5.448070e+00 4.471303e+00 4.593173e+00 4.665648e+00 5.810235e+00 5.660363e+00 5.497468e+00 5.408537e+00 5.593175e+00 5.948778e+00 5.029408e+00 9.218187e+00 7.098883e+00 6.174185e+00 6.076289e+00 5.238010e+00 6.370271e+00 4.370202e+00 4.321225e+00 5.191253e+00 4.283357e+00 4.403369e+00 4.520039e+00 5.935741e+00 5.359387e+00 5.870242e+00 5.203123e+00 5.965948e+00 5.351274e+00 4.806451e+00 6.871466e+00 6.575479e+00 5.660863e+00 6.027375e+00 5.209108e+00 6.495777e+00 4.207819e+00 4.174187e+00 5.073227e+00 4.143120e+00 4.254033e+00 4.194018e+00 5.586408e+00 5.295242e+00 5.257507e+00 4.921309e+00 5.105946e+00 4.822722e+00 4.419613e+00 6.258731e+00 6.152046e+00 5.328370e+00 5.535532e+00 4.733689e+00 5.480434e+00 3.838876e+00 3.807344e+00 4.687184e+00 3.772156e+00 3.852899e+00 4.456605e+00 5.208440e+00 5.448505e+00 5.247688e+00 5.707347e+00 5.891985e+00 5.188329e+00 4.661901e+00 6.797502e+00 6.887025e+00 5.647540e+00 6.027512e+00 5.001660e+00 6.158412e+00 4.179695e+00 4.124800e+00 5.090713e+00 4.047360e+00 4.137727e+00 3.314126e+00 4.208026e+00 4.136461e+00 4.118595e+00 4.053595e+00 4.305751e+00 3.957082e+00 3.509155e+00 5.458536e+00 5.351851e+00 4.462982e+00 4.619008e+00 3.799615e+00 4.797659e+00 3.089760e+00 3.055853e+00 3.662744e+00 2.927657e+00 3.002265e+00 3.364239e+00 4.152928e+00 4.069949e+00 3.997744e+00 3.924333e+00 4.294453e+00 3.931609e+00 3.496222e+00 5.447238e+00 5.800162e+00 4.461664e+00 4.724039e+00 3.814221e+00 4.949442e+00 3.115259e+00 3.085468e+00 3.677935e+00 2.916850e+00 2.986885e+00 4.339960e+00 5.210324e+00 5.158628e+00 5.459610e+00 5.634080e+00 5.308049e+00 4.976472e+00 4.610600e+00 8.933061e+00 9.022583e+00 5.641792e+00 8.548579e+00 5.129396e+00 6.348547e+00 4.043951e+00 4.011740e+00 4.751102e+00 3.999230e+00 4.207815e+00 3.509050e+00 4.908160e+00 4.258408e+00 4.117976e+00 4.017928e+00 4.299539e+00 4.015167e+00 3.615581e+00 5.843885e+00 5.933407e+00 4.723520e+00 4.948734e+00 4.093704e+00 4.829368e+00 3.124759e+00 3.084088e+00 3.886350e+00 3.124509e+00 3.547246e+00 3.445410e+00 4.311159e+00 4.082392e+00 4.060177e+00 3.913492e+00 4.121584e+00 3.935555e+00 3.522782e+00 5.757552e+00 5.461566e+00 4.546950e+00 4.770952e+00 3.867138e+00 4.677590e+00 3.037500e+00 2.993907e+00 4.101823e+00 3.121625e+00 3.275430e+00 4.776894e+00 5.641549e+00 5.584187e+00 5.665031e+00 5.457521e+00 5.618227e+00 5.369129e+00 4.956519e+00 7.125864e+00 6.829877e+00 6.094480e+00 6.741382e+00 5.463506e+00 6.201584e+00 4.556573e+00 4.512121e+00 5.290915e+00 4.393590e+00 4.552812e+00
 1.277970e+00 1.466314e+00 1.760484e+00 1.564229e+00 1.663552e+00 1.353899e+00 1.521733e+00 1.613134e+00 1.418550e+00 1.521468e+00 1.691963e+00 1.764489e+00 1.822836e+00 1.385168e+00 1.201094e+00 1.656721e+00 1.191266e+00 1.163797e+00 1.624542e+00 1.480342e+00 1.744598e+00 2.201014e+00 1.857963e+00 2.053086e+00 1.582870e+00 1.757051e+00 2.053728e+00 1.643230e+00 1.848973e+00 1.956655e+00 2.130919e+00 2.629005e+00 1.854267e+00 1.591386e+00 1.935922e+00 1.487518e+00 1.443560e+00 2.139235e+00 1.551062e+00 1.841321e+00 2.086302e+00 2.142812e+00 2.063534e+00 1.744929e+00 1.981933e+00 2.051038e+00 1.707700e+00 2.008661e+00 1.981094e+00 2.060710e+00 2.217766e+00 1.991619e+00 1.576172e+00 2.013889e+00 1.571327e+00 1.487837e+00 2.062445e+00 1.546811e+00 1.781524e+00 2.216769e+00 1.893588e+00 2.194001e+00 1.642523e+00 1.821159e+00 1.950905e+00 1.722568e+00 1.938125e+00 2.039929e+00 2.095614e+00 2.134092e+00 1.796625e+00 1.502074e+00 1.907877e+00 1.500318e+00 1.461485e+00 1.938381e+00 1.557346e+00 1.753454e+00 2.093680e+00 1.895659e+00 2.318180e+00 1.618982e+00 1.913468e+00 2.020495e+00 1.714661e+00 1.822777e+00 1.974482e+00 2.222846e+00 2.187223e+00 2.157283e+00 1.536609e+00 1.929818e+00 1.508451e+00 1.448279e+00 1.903743e+00 1.407190e+00 1.681816e+00 2.138231e+00 1.778341e+00 1.898854e+00 1.575102e+00 1.803262e+00 1.990946e+00 1.625081e+00 1.730976e+00 1.893872e+00 1.979155e+00 2.055554e+00 1.662874e+00 1.434564e+00 2.065818e+00 1.366376e+00 1.338183e+00 2.198560e+00 1.260776e+00 1.547828e+00 1.804726e+00 1.588602e+00 1.835486e+00 1.403192e+00 1.560281e+00 1.711671e+00 1.473886e+00 1.579611e+00 1.667984e+00 1.757512e+00 1.847209e+00 1.448984e+00 1.251533e+00 1.647251e+00 1.225471e+00 1.187219e+00 1.667865e+00 1.560042e+00 1.830535e+00 4.847442e+00 1.953858e+00 2.156240e+00 1.737462e+00 1.918138e+00 2.302029e+00 1.770099e+00 2.137545e+00 2.323535e+00 4.851447e+00 2.295590e+00 1.777750e+00 1.552547e+00 2.106595e+00 1.521512e+00 1.510153e+00 1.954850e+00 1.383774e+00 1.642256e+00 1.982483e+00 1.733242e+00 1.921793e+00 1.511431e+00 1.802271e+00 1.766628e+00 1.572196e+00 1.738762e+00 1.930803e+00 1.986488e+00 1.957447e+00 1.579036e+00 1.370598e+00 1.961130e+00 1.339783e+00 1.295297e+00 1.809386e+00 1.310250e+00 1.567738e+00 1.768143e+00 1.640401e+00 1.900716e+00 1.423118e+00 1.580191e+00 1.656694e+00 1.490860e+00 1.631410e+00 1.729135e+00 1.859971e+00 2.017027e+00 1.468220e+00 1.261141e+00 1.674559e+00 1.278739e+00 1.240194e+00 1.733547e+00 1.254334e+00 1.478653e+00 1.772822e+00 1.534333e+00 1.631257e+00 1.375253e+00 1.575318e+00 1.682796e+00 1.434535e+00 1.583096e+00 1.794539e+00 1.796697e+00 1.859105e+00 1.398897e+00 1.209014e+00 1.626246e+00 1.213939e+00 1.200851e+00 1.667022e+00 1.146068e+00 1.373948e+00 1.567606e+00 1.414738e+00 1.524209e+00 1.238656e+00 1.368563e+00 1.485401e+00 1.278233e+00 1.435062e+00 1.520909e+00 1.587712e+00 1.626189e+00 1.282219e+00 1.102478e+00 1.478211e+00 1.109777e+00 1.071994e+00 1.501171e+00 1.227143e+00 1.516092e+00 1.678957e+00 1.538087e+00 1.640669e+00 1.355552e+00 1.492033e+00 1.577238e+00 1.411187e+00 1.563395e+00 1.611757e+00 1.868445e+00 1.764254e+00 1.423310e+00 1.206704e+00 1.544929e+00 1.181106e+00 1.149100e+00 1.617179e+00 9.235524e-01 1.094288e+00 1.271866e+00 1.149997e+00 1.244049e+00 1.017199e+00 1.106664e+00 1.193815e+00 1.041444e+00 1.139459e+00 1.208931e+00 1.265467e+00 1.325254e+00 1.109326e+00 9.365609e-01 1.179021e+00 8.882471e-01 8.616837e-01 1.202945e+00 9.193971e-01 1.089052e+00 1.270961e+00 1.146830e+00 1.244699e+00 1.013675e+00 1.106484e+00 1.186665e+00 1.034226e+00 1.135776e+00 1.202050e+00 1.266846e+00 1.332963e+00 1.116893e+00 9.354666e-01 1.174185e+00 8.857481e-01 8.594352e-01 1.197634e+00 1.210347e+00 1.416946e+00 1.703078e+00 1.478604e+00 1.583843e+00 1.343122e+00 1.456358e+00 1.617221e+00 1.336333e+00 1.469613e+00 1.600463e+00 1.707083e+00 1.702747e+00 1.349295e+00 1.157988e+00 1.705816e+00 1.169115e+00 1.148029e+00 1.598486e+00 9.556795e-01 1.124628e+00 1.298058e+00 1.176942e+00 1.278015e+00 1.039586e+00 1.135283e+00 1.209488e+00 1.064671e+00 1.168676e+00 1.249976e+00 1.318874e+00 1.344437e+00 1.074857e+00 9.239113e-01 1.234770e+00 9.531948e-01 9.207931e-01 1.231331e+00 9.326201e-01 1.096824e+00 1.270873e+00 1.151701e+00 1.245910e+00 1.017183e+00 1.109339e+00 1.185359e+00 1.043304e+00 1.138606e+00 1.216263e+00 1.283264e+00 1.312389e+00 1.053266e+00 9.047150e-01 1.208276e+00 9.324015e-01 8.993902e-01 1.198189e+00 1.354052e+00 1.570417e+00 1.804592e+00 1.698021e+00 1.937165e+00 1.485235e+00 1.597861e+00 1.720215e+00 1.510327e+00 1.677838e+00 1.840734e+00 2.089098e+00 2.002416e+00 1.599756e+00 1.337678e+00 1.776201e+00 1.330590e+00 1.269795e+00 1.806705e+00
 6.394335e+00 8.728989e+00 8.599214e+00 1.147186e+01 1.092433e+01 6.542105e+00 6.556246e+00 6.803915e+00 6.652641e+00 6.912213e+00 6.665436e+00 6.345380e+00 6.289566e+00 6.775377e+00 6.378511e+00 6.265561e+00 6.534987e+00 6.547412e+00 1.153543e+01 1.133155e+01 1.160986e+01 1.106233e+01 6.772476e+00 6.895251e+00 9.728930e+00 6.827353e+00 7.172323e+00 7.009840e+00 6.626892e+00 6.519281e+00 7.149858e+00 6.685453e+00 6.475820e+00 6.764747e+00 6.567246e+00 1.154965e+01 9.136953e+00 1.162409e+01 1.107656e+01 6.903033e+00 6.781319e+00 9.743157e+00 7.058190e+00 6.939283e+00 7.220274e+00 6.660069e+00 6.559303e+00 7.286193e+00 6.647242e+00 6.531746e+00 6.842866e+00 6.552448e+00 9.331637e+00 1.133659e+01 1.161490e+01 8.858542e+00 6.799808e+00 6.862365e+00 7.261739e+00 7.171106e+00 7.055251e+00 7.211083e+00 6.725961e+00 6.529821e+00 7.154894e+00 6.690489e+00 6.477058e+00 6.833674e+00 6.557302e+00 1.154109e+01 1.133722e+01 1.161553e+01 1.106800e+01 6.800440e+00 6.734385e+00 7.140263e+00 7.171737e+00 7.055883e+00 7.015507e+00 6.641530e+00 6.550743e+00 7.030365e+00 6.626679e+00 6.485581e+00 7.173022e+00 6.544535e+00 1.151031e+01 1.130643e+01 1.158474e+01 8.828385e+00 6.741118e+00 6.714789e+00 6.872996e+00 6.738341e+00 6.771775e+00 6.805499e+00 6.518222e+00 6.463044e+00 6.908127e+00 6.555101e+00 6.413940e+00 6.728434e+00 6.454007e+00 1.142601e+01 9.013312e+00 1.150045e+01 8.744093e+00 6.645709e+00 6.511780e+00 6.706418e+00 6.548817e+00 6.568544e+00 6.635350e+00 6.384030e+00 6.357205e+00 6.668186e+00 6.404673e+00 6.292318e+00 6.556480e+00 6.589648e+00 9.341784e+00 1.134673e+01 1.162505e+01 1.107751e+01 6.927919e+00 6.755093e+00 7.149779e+00 6.866467e+00 6.902317e+00 7.099122e+00 6.633953e+00 6.531896e+00 7.090941e+00 6.689444e+00 6.495096e+00 6.867752e+00 6.538705e+00 1.149420e+01 9.081497e+00 1.156864e+01 8.812277e+00 6.753544e+00 6.634240e+00 6.968207e+00 6.749415e+00 6.717294e+00 6.774882e+00 6.507618e+00 6.422804e+00 6.806957e+00 6.530534e+00 6.375600e+00 6.723518e+00 6.496776e+00 9.243443e+00 1.124839e+01 1.152671e+01 1.097917e+01 6.711614e+00 6.604314e+00 6.834828e+00 6.642040e+00 6.640895e+00 6.667842e+00 6.416428e+00 6.351657e+00 6.756057e+00 6.447108e+00 6.328315e+00 6.629151e+00 6.455189e+00 1.141259e+01 1.120871e+01 1.148702e+01 1.093949e+01 6.643399e+00 6.521666e+00 6.710084e+00 6.594960e+00 6.563079e+00 6.642335e+00 6.346593e+00 6.304453e+00 6.735325e+00 6.413635e+00 6.275035e+00 6.530905e+00 6.294639e+00 1.126331e+01 1.105943e+01 8.865522e+00 8.581390e+00 6.415869e+00 6.307164e+00 6.479855e+00 6.352737e+00 6.352792e+00 6.389516e+00 6.180941e+00 6.135006e+00 6.486239e+00 6.210556e+00 6.104282e+00 6.363037e+00 6.425820e+00 1.138762e+01 8.974924e+00 9.253238e+00 1.091453e+01 6.585355e+00 6.462514e+00 6.653855e+00 6.478730e+00 6.513726e+00 6.617374e+00 6.340293e+00 6.290418e+00 6.591961e+00 6.360475e+00 6.241983e+00 6.525188e+00 5.169676e+00 7.382987e+00 7.395721e+00 7.599936e+00 6.858673e+00 5.250082e+00 5.150698e+00 5.275837e+00 5.174708e+00 5.182253e+00 5.223906e+00 5.058843e+00 5.030788e+00 5.293893e+00 5.086058e+00 4.993615e+00 5.181452e+00 5.133989e+00 7.444321e+00 7.148996e+00 7.451241e+00 6.804694e+00 5.214428e+00 5.116403e+00 5.245071e+00 5.141540e+00 5.148582e+00 5.192606e+00 5.027348e+00 5.001932e+00 5.259284e+00 5.053687e+00 4.964543e+00 5.147502e+00 6.379392e+00 1.135986e+01 8.947157e+00 9.225471e+00 1.088676e+01 6.557588e+00 6.422535e+00 6.667335e+00 6.485769e+00 6.495292e+00 6.529016e+00 6.279931e+00 6.240324e+00 6.682597e+00 6.348245e+00 6.219856e+00 6.487054e+00 5.462531e+00 8.272772e+00 7.520306e+00 7.887602e+00 7.122475e+00 5.546080e+00 5.445809e+00 5.580690e+00 5.474904e+00 5.482791e+00 5.516927e+00 5.346269e+00 5.317902e+00 5.615299e+00 5.393043e+00 5.294227e+00 5.473762e+00 5.260024e+00 7.690560e+00 7.250206e+00 7.887106e+00 6.949636e+00 5.343262e+00 5.242491e+00 5.376677e+00 5.272498e+00 5.278230e+00 5.309984e+00 5.143864e+00 5.118123e+00 5.399408e+00 5.184610e+00 5.093670e+00 5.265930e+00 6.513608e+00 1.148012e+01 1.127625e+01 1.155456e+01 1.100703e+01 6.748442e+00 6.609833e+00 6.777622e+00 6.686989e+00 6.693242e+00 7.028638e+00 6.480660e+00 6.413138e+00 6.802864e+00 6.477346e+00 6.359642e+00 6.671182e+00
 4.870782e+00 4.820252e+00 5.118912e+00 5.015355e+00 5.091392e+00 4.883191e+00 5.489205e+00 5.871843e+00 5.311890e+00 5.944544e+00 6.032707e+00 6.092274e+00 6.360089e+00 6.082938e+00 6.734913e+00 5.776335e+00 5.842343e+00 5.862224e+00 5.563748e+00 6.239707e+00 6.098934e+00 6.737636e+00 6.300489e+00 6.951734e+00 6.553955e+00 6.986764e+00 9.837467e+00 6.834459e+00 9.941697e+00 9.960068e+00 7.840951e+00 1.013211e+01 9.966277e+00 9.996264e+00 7.211486e+00 7.663003e+00 7.619023e+00 9.642674e+00 5.807164e+00 5.794724e+00 6.311319e+00 6.016148e+00 6.069337e+00 5.801475e+00 6.804661e+00 7.324432e+00 6.456149e+00 9.637487e+00 9.655858e+00 9.745567e+00 9.827899e+00 9.662067e+00 9.692054e+00 6.744195e+00 7.358793e+00 7.051411e+00 6.866237e+00 6.519824e+00 6.715459e+00 6.964225e+00 6.885664e+00 6.792815e+00 6.465759e+00 7.335461e+00 1.006406e+01 7.061048e+00 7.959461e+00 1.018666e+01 1.027637e+01 1.035870e+01 1.019287e+01 1.022285e+01 7.823585e+00 7.889592e+00 1.005444e+01 9.869264e+00 6.270165e+00 6.151015e+00 6.977968e+00 6.636005e+00 6.417996e+00 6.216100e+00 6.963694e+00 7.342171e+00 6.686229e+00 7.709802e+00 9.936998e+00 1.002671e+01 1.010904e+01 9.943207e+00 9.973195e+00 7.310524e+00 7.376532e+00 9.804779e+00 6.951170e+00 4.806768e+00 4.718372e+00 4.981382e+00 4.894861e+00 4.930370e+00 4.785070e+00 5.372776e+00 5.666463e+00 5.207219e+00 5.769947e+00 5.797436e+00 5.913068e+00 6.020319e+00 5.810731e+00 5.914370e+00 5.615038e+00 5.703155e+00 5.663396e+00 5.441490e+00 4.819888e+00 4.732650e+00 4.990121e+00 4.908350e+00 4.941590e+00 4.800298e+00 5.385152e+00 5.664667e+00 5.222259e+00 5.777859e+00 5.807986e+00 5.900727e+00 6.050897e+00 5.803918e+00 5.868201e+00 5.630299e+00 5.716921e+00 5.652327e+00 5.451055e+00 4.959662e+00 4.854597e+00 5.132487e+00 5.047178e+00 5.078532e+00 4.926184e+00 5.525870e+00 5.814299e+00 5.355672e+00 5.946691e+00 5.982397e+00 6.121738e+00 6.196672e+00 6.006710e+00 6.076347e+00 5.805043e+00 5.923378e+00 5.824383e+00 5.603920e+00 4.901462e+00 4.807852e+00 5.070005e+00 4.986436e+00 5.021188e+00 4.877493e+00 5.475418e+00 5.756598e+00 5.306840e+00 5.869311e+00 5.897961e+00 6.002939e+00 6.117735e+00 5.936844e+00 5.963561e+00 5.740050e+00 5.806057e+00 5.757035e+00 5.544861e+00 4.951211e+00 4.845396e+00 5.115227e+00 5.029883e+00 5.060781e+00 4.917260e+00 5.529649e+00 5.784777e+00 5.344448e+00 5.930810e+00 5.958058e+00 6.066097e+00 6.179786e+00 5.958206e+00 6.016948e+00 5.769006e+00 5.855685e+00 5.822732e+00 5.595161e+00 4.902948e+00 4.814088e+00 5.086100e+00 4.998354e+00 5.032275e+00 4.882185e+00 5.477058e+00 5.767761e+00 5.315308e+00 5.895725e+00 5.929937e+00 6.008619e+00 6.148534e+00 5.930375e+00 5.975961e+00 5.737591e+00 5.848074e+00 5.759619e+00 5.550541e+00 4.777363e+00 4.680721e+00 4.936822e+00 4.858683e+00 4.887313e+00 4.750152e+00 5.323585e+00 5.591837e+00 5.166956e+00 5.714635e+00 5.727776e+00 5.827763e+00 5.924706e+00 5.729576e+00 5.758812e+00 5.560369e+00 5.623987e+00 5.582577e+00 5.384652e+00 4.747024e+00 4.649849e+00 4.905854e+00 4.823625e+00 4.854976e+00 4.717353e+00 5.290254e+00 5.553024e+00 5.129129e+00 5.669545e+00 5.681886e+00 5.783650e+00 5.871516e+00 5.692419e+00 5.715880e+00 5.518566e+00 5.587836e+00 5.539843e+00 5.349618e+00 5.023818e+00 4.939810e+00 5.214829e+00 5.135424e+00 5.169089e+00 4.997392e+00 5.643157e+00 5.951853e+00 5.474267e+00 6.062320e+00 6.080691e+00 6.266860e+00 6.460511e+00 6.118167e+00 6.375727e+00 5.914441e+00 6.023718e+00 5.989717e+00 5.694664e+00 4.856212e+00 4.742430e+00 5.003541e+00 4.921241e+00 4.950415e+00 4.810187e+00 5.404521e+00 5.696163e+00 5.240396e+00 5.812418e+00 5.828342e+00 5.942469e+00 6.046209e+00 5.845233e+00 5.864539e+00 5.664516e+00 5.733484e+00 5.687508e+00 5.474034e+00 4.772543e+00 4.667505e+00 4.919487e+00 4.840302e+00 4.866510e+00 4.733884e+00 5.307654e+00 5.593911e+00 5.153381e+00 5.702421e+00 5.727826e+00 5.824995e+00 5.912390e+00 5.723294e+00 5.754768e+00 5.557588e+00 5.623835e+00 5.571362e+00 5.377527e+00 4.803609e+00 4.714566e+00 4.971274e+00 4.890398e+00 4.921551e+00 4.780269e+00 5.361206e+00 5.640537e+00 5.200798e+00 5.748236e+00 5.784935e+00 5.899158e+00 5.999525e+00 5.796934e+00 5.859882e+00 5.606141e+00 5.686064e+00 5.641513e+00 5.437210e+00
 8.320135e+00 1.213732e+01 1.217423e+01 1.212032e+01 1.214793e+01 9.641621e+00 7.953033e+00 7.838820e+00 8.316630e+00 8.076205e+00 8.098361e+00 8.114837e+00 7.696043e+00 7.587201e+00 8.590059e+00 8.079632e+00 7.576061e+00 7.773219e+00 9.465559e+00 1.259556e+01 1.263248e+01 1.257856e+01 1.260617e+01 1.036327e+01 8.990382e+00 8.894020e+00 1.177078e+01 9.357905e+00 9.409711e+00 1.161768e+01 8.412036e+00 8.229047e+00 1.198758e+01 9.132736e+00 8.468255e+00 8.819610e+00 8.941835e+00 1.258251e+01 1.261942e+01 1.256550e+01 1.259311e+01 1.255904e+01 8.855220e+00 8.684758e+00 9.548900e+00 8.959342e+00 9.133255e+00 8.847210e+00 8.341658e+00 8.210227e+00 1.197452e+01 9.119681e+00 8.210536e+00 8.491770e+00 1.167945e+01 1.260063e+01 1.263754e+01 1.258362e+01 1.261123e+01 1.257716e+01 1.146767e+01 1.137131e+01 1.177585e+01 9.362970e+00 1.162360e+01 9.413920e+00 8.433941e+00 8.336809e+00 1.199264e+01 9.015693e+00 8.547419e+00 8.628468e+00 9.201484e+00 1.259489e+01 1.263180e+01 1.257789e+01 1.260550e+01 1.257142e+01 8.742441e+00 8.893346e+00 9.561282e+00 9.357232e+00 9.023529e+00 9.408182e+00 8.448072e+00 8.265878e+00 9.514677e+00 9.395464e+00 8.541681e+00 8.622730e+00 7.781336e+00 9.313671e+00 1.182281e+01 9.011477e+00 9.202168e+00 9.042932e+00 7.564020e+00 7.453873e+00 7.883498e+00 7.659980e+00 7.711646e+00 7.717179e+00 7.330889e+00 7.230932e+00 8.118073e+00 7.696336e+00 7.206480e+00 7.373136e+00 7.845074e+00 9.175740e+00 1.188109e+01 9.232835e+00 9.382552e+00 9.063287e+00 7.614701e+00 7.512473e+00 7.945692e+00 7.722396e+00 7.776312e+00 7.773012e+00 7.393087e+00 7.292966e+00 8.174256e+00 7.763485e+00 7.271648e+00 7.429942e+00 8.290748e+00 1.003538e+01 1.228112e+01 1.001838e+01 1.004599e+01 9.626403e+00 8.048818e+00 7.953471e+00 8.390579e+00 8.168398e+00 8.224252e+00 8.234044e+00 7.821486e+00 7.721885e+00 8.656157e+00 8.211540e+00 7.694684e+00 7.871299e+00 8.151743e+00 9.531921e+00 1.216317e+01 9.514916e+00 9.542525e+00 9.291839e+00 7.922536e+00 7.820252e+00 8.250140e+00 8.031212e+00 8.080452e+00 8.079188e+00 7.700675e+00 7.597166e+00 8.498627e+00 8.063387e+00 7.564459e+00 7.734210e+00 8.250131e+00 1.221905e+01 1.225596e+01 9.729818e+00 1.002083e+01 1.219558e+01 8.019443e+00 7.914337e+00 8.361985e+00 8.124007e+00 8.195821e+00 8.191231e+00 7.799794e+00 7.700299e+00 8.604701e+00 8.181471e+00 7.673110e+00 7.837707e+00 8.178963e+00 9.936726e+00 1.218246e+01 9.919721e+00 1.215616e+01 9.453645e+00 7.940329e+00 7.830945e+00 8.273028e+00 8.050066e+00 8.105103e+00 8.103766e+00 7.715424e+00 7.615460e+00 8.541658e+00 8.103618e+00 7.587715e+00 7.758442e+00 7.493972e+00 8.696586e+00 1.156431e+01 8.589898e+00 8.750991e+00 8.641764e+00 7.276068e+00 7.177993e+00 7.598464e+00 7.385693e+00 7.440151e+00 7.439511e+00 7.070185e+00 6.970121e+00 7.831299e+00 7.429702e+00 6.943754e+00 7.099920e+00 7.213385e+00 8.296882e+00 1.129242e+01 8.268268e+00 8.380090e+00 8.255080e+00 6.995618e+00 6.898104e+00 7.313336e+00 7.103967e+00 7.158944e+00 7.156502e+00 6.790804e+00 6.690514e+00 7.541301e+00 7.144899e+00 6.662959e+00 6.820833e+00 8.449633e+00 1.015051e+01 1.239625e+01 1.013351e+01 1.016112e+01 1.012704e+01 8.197536e+00 8.081535e+00 8.534219e+00 8.298223e+00 8.372284e+00 8.379033e+00 7.968856e+00 7.861026e+00 8.797085e+00 8.327549e+00 7.823153e+00 8.018150e+00 7.904416e+00 9.442881e+00 1.195202e+01 9.111090e+00 1.192571e+01 9.060823e+00 7.680097e+00 7.580202e+00 8.010934e+00 7.792996e+00 7.853255e+00 7.847327e+00 7.482860e+00 7.384739e+00 8.251283e+00 7.832770e+00 7.343422e+00 7.504716e+00 7.387486e+00 8.638240e+00 9.253340e+00 8.546085e+00 8.648845e+00 8.682287e+00 7.168813e+00 7.069463e+00 7.492952e+00 7.280378e+00 7.332438e+00 7.332642e+00 6.968145e+00 6.870423e+00 7.716583e+00 7.318762e+00 6.837409e+00 6.994250e+00 7.743959e+00 9.278200e+00 1.178734e+01 9.139088e+00 9.288805e+00 8.916011e+00 7.515197e+00 7.411033e+00 7.836721e+00 7.618886e+00 7.676455e+00 7.672951e+00 7.297534e+00 7.195872e+00 8.081540e+00 7.660110e+00 7.173047e+00 7.335103e+00
 4.409591e+00 5.247501e+00 5.970198e+00 5.639661e+00 5.936268e+00 5.044214e+00 5.544198e+00 5.737884e+00 5.095316e+00 5.565926e+00 5.795908e+00 5.932841e+00 5.853941e+00 5.797639e+00 5.418297e+00 5.735680e+00 5.368570e+00 5.103491e+00 5.497226e+00 5.720224e+00 6.679959e+00 9.983347e+00 7.237849e+00 7.763934e+00 6.440592e+00 7.146699e+00 9.820690e+00 6.537247e+00 7.161288e+00 9.865403e+00 9.978038e+00 7.702883e+00 7.640015e+00 9.519189e+00 9.790932e+00 6.809940e+00 6.394543e+00 6.992859e+00 5.263445e+00 6.840402e+00 7.211955e+00 6.691417e+00 7.201367e+00 6.141427e+00 6.600267e+00 7.312699e+00 6.149100e+00 6.740016e+00 6.971903e+00 7.206646e+00 7.018209e+00 6.881241e+00 6.500529e+00 7.282942e+00 6.706982e+00 6.064028e+00 6.815801e+00 6.011734e+00 9.572384e+00 1.020734e+01 7.265633e+00 7.724523e+00 6.715643e+00 7.370690e+00 7.835855e+00 7.220847e+00 7.648681e+00 7.880568e+00 7.729802e+00 1.013570e+01 7.864006e+00 9.743179e+00 7.806098e+00 7.493539e+00 6.977120e+00 9.811184e+00 5.563995e+00 7.116822e+00 9.960602e+00 6.967837e+00 9.950014e+00 6.417847e+00 7.123954e+00 9.797944e+00 6.710709e+00 7.401945e+00 7.370431e+00 9.955293e+00 9.888964e+00 7.617270e+00 6.902109e+00 7.559362e+00 6.983402e+00 6.608277e+00 7.092221e+00 4.275985e+00 5.152000e+00 5.839717e+00 5.534998e+00 5.827528e+00 4.951868e+00 5.433927e+00 5.660239e+00 4.999217e+00 5.466967e+00 5.721773e+00 5.845638e+00 5.756840e+00 5.691630e+00 5.335806e+00 5.624384e+00 5.294286e+00 5.026486e+00 5.411794e+00 4.285967e+00 5.160558e+00 5.854312e+00 5.542156e+00 5.838374e+00 4.960440e+00 5.454968e+00 5.680861e+00 5.011835e+00 5.479003e+00 5.731018e+00 5.873983e+00 5.792251e+00 5.712029e+00 5.349475e+00 5.651836e+00 5.305647e+00 5.037522e+00 5.423951e+00 4.401800e+00 5.305664e+00 6.001311e+00 5.716229e+00 5.999182e+00 5.094677e+00 5.594248e+00 5.847112e+00 5.149238e+00 5.641838e+00 5.891825e+00 6.109691e+00 6.022191e+00 5.847102e+00 5.487252e+00 5.843154e+00 5.458463e+00 5.182627e+00 5.578613e+00 4.354157e+00 5.242863e+00 5.947663e+00 5.680907e+00 5.939161e+00 5.043941e+00 5.539462e+00 5.796333e+00 5.091360e+00 5.565823e+00 5.841047e+00 5.982045e+00 5.895425e+00 5.791764e+00 5.427184e+00 5.771832e+00 5.386369e+00 5.117030e+00 5.519500e+00 4.388823e+00 5.283612e+00 5.999921e+00 5.687074e+00 5.969063e+00 5.083027e+00 5.583284e+00 5.840369e+00 5.140389e+00 5.629819e+00 5.907776e+00 6.088650e+00 5.987852e+00 5.882750e+00 5.493364e+00 5.867075e+00 5.429605e+00 5.153221e+00 5.565667e+00 4.361930e+00 5.245934e+00 5.989025e+00 5.648977e+00 5.951477e+00 5.043433e+00 5.539185e+00 5.790538e+00 5.102227e+00 5.590716e+00 5.849148e+00 6.000697e+00 5.929712e+00 5.854518e+00 5.446050e+00 5.745037e+00 5.406044e+00 5.121903e+00 5.528296e+00 4.240921e+00 5.108644e+00 5.804378e+00 5.500529e+00 5.779823e+00 4.914961e+00 5.394105e+00 5.615932e+00 4.959394e+00 5.406844e+00 5.656132e+00 5.774276e+00 5.709328e+00 5.665200e+00 5.307022e+00 5.571248e+00 5.235227e+00 4.971883e+00 5.359983e+00 4.212999e+00 5.074750e+00 5.753179e+00 5.455141e+00 5.756305e+00 4.882683e+00 5.358445e+00 5.570364e+00 4.926123e+00 5.367253e+00 5.613891e+00 5.734105e+00 5.666722e+00 5.626305e+00 5.268594e+00 5.528376e+00 5.201299e+00 4.940756e+00 5.321892e+00 4.482348e+00 5.380645e+00 6.111789e+00 5.784242e+00 6.073883e+00 5.169061e+00 5.703622e+00 5.943780e+00 5.258329e+00 5.705326e+00 5.983510e+00 6.214942e+00 6.083420e+00 5.977282e+00 5.561781e+00 5.925139e+00 5.569131e+00 5.272000e+00 5.654574e+00 4.298809e+00 5.183473e+00 5.874150e+00 5.569481e+00 5.869770e+00 4.983967e+00 5.459514e+00 5.691579e+00 5.027290e+00 5.488579e+00 5.763764e+00 5.883794e+00 5.795072e+00 5.708764e+00 5.346081e+00 5.677327e+00 5.357130e+00 5.074283e+00 5.430708e+00 4.228325e+00 5.094382e+00 5.778551e+00 5.474972e+00 5.770270e+00 4.899778e+00 5.379072e+00 5.588170e+00 4.947634e+00 5.386756e+00 5.641298e+00 5.770268e+00 5.683609e+00 5.602988e+00 5.258343e+00 5.569212e+00 5.258729e+00 4.992837e+00 5.339647e+00 4.269309e+00 5.145007e+00 5.836624e+00 5.521458e+00 5.820480e+00 4.942641e+00 5.439737e+00 5.656522e+00 4.994287e+00 5.453354e+00 5.708932e+00 5.841963e+00 5.779069e+00 5.692370e+00 5.331767e+00 5.626765e+00 5.284875e+00 5.019619e+00 5.400266e+00
 7.863157e+00 7.839172e+00 7.262300e+00 7.433548e+00 7.163306e+00 7.915341e+00 8.414740e+00 1.150188e+01 1.216878e+01 1.217287e+01 1.217423e+01 1.217355e+01 1.217355e+01 1.214460e+01 1.214195e+01 1.217423e+01 9.240092e+00 8.651445e+00 7.884399e+00 8.193502e+00 7.846515e+00 1.140243e+01 1.168393e+01 1.196013e+01 1.262703e+01 1.263111e+01 1.263248e+01 1.263179e+01 1.263179e+01 1.260284e+01 1.260019e+01 1.263248e+01 8.767429e+00 8.834598e+00 7.836931e+00 8.105297e+00 7.717065e+00 1.138938e+01 1.167087e+01 1.194707e+01 1.261397e+01 1.261806e+01 1.261942e+01 1.261874e+01 1.261874e+01 1.258979e+01 1.258714e+01 1.261942e+01 9.245157e+00 1.132494e+01 7.997926e+00 8.266085e+00 7.841601e+00 9.198671e+00 1.168899e+01 1.196519e+01 1.263209e+01 1.263618e+01 1.263754e+01 1.263686e+01 1.263686e+01 1.260791e+01 1.260525e+01 1.263754e+01 8.976017e+00 8.724872e+00 7.948166e+00 8.168897e+00 7.792593e+00 8.929531e+00 1.168325e+01 1.195945e+01 1.262635e+01 1.263044e+01 1.263180e+01 1.263112e+01 1.263112e+01 1.260217e+01 1.259952e+01 1.263180e+01 7.524634e+00 7.408605e+00 6.886890e+00 7.045782e+00 6.788566e+00 7.484275e+00 7.866034e+00 8.941635e+00 1.181736e+01 1.182145e+01 1.182281e+01 1.182213e+01 1.182213e+01 1.179318e+01 1.179052e+01 1.182281e+01 7.578852e+00 7.461393e+00 6.947352e+00 7.108106e+00 6.852815e+00 7.542394e+00 7.876699e+00 8.281463e+00 1.187564e+01 1.187972e+01 1.188109e+01 1.188040e+01 1.188040e+01 1.185145e+01 1.184880e+01 1.188109e+01 8.028380e+00 7.903680e+00 7.367010e+00 7.533822e+00 7.268562e+00 7.988145e+00 8.328144e+00 9.136544e+00 1.227567e+01 1.227976e+01 1.228112e+01 1.228044e+01 1.228044e+01 1.225149e+01 1.224884e+01 1.228112e+01 7.879524e+00 7.762456e+00 7.245640e+00 7.402953e+00 7.148073e+00 7.846710e+00 8.174331e+00 8.585840e+00 9.948892e+00 1.216180e+01 1.216317e+01 1.216248e+01 1.216248e+01 1.213353e+01 1.213088e+01 1.216317e+01 8.019726e+00 7.861510e+00 7.339560e+00 7.507340e+00 7.245807e+00 7.950853e+00 8.262005e+00 8.609923e+00 1.225051e+01 1.225460e+01 1.225596e+01 1.225528e+01 1.225528e+01 9.754102e+00 1.001485e+01 1.225596e+01 7.914080e+00 7.787492e+00 7.258934e+00 7.427371e+00 7.166742e+00 7.875109e+00 8.191846e+00 8.547383e+00 1.217701e+01 1.218110e+01 1.218246e+01 1.218178e+01 1.218178e+01 1.215283e+01 1.215018e+01 1.218246e+01 7.302235e+00 7.132457e+00 6.619349e+00 6.781741e+00 6.526267e+00 7.214140e+00 7.498603e+00 7.786372e+00 9.350036e+00 1.156295e+01 9.355486e+00 1.156363e+01 9.354804e+00 9.325853e+00 1.153203e+01 1.156431e+01 7.040923e+00 6.854215e+00 6.341760e+00 6.502933e+00 6.248883e+00 6.933585e+00 7.217961e+00 7.501784e+00 8.692640e+00 9.082234e+00 1.129242e+01 8.819515e+00 9.082916e+00 8.790564e+00 1.126014e+01 1.129242e+01 8.134471e+00 8.037452e+00 7.489272e+00 7.676346e+00 7.404756e+00 8.149564e+00 8.527205e+00 9.251673e+00 1.239080e+01 1.239489e+01 1.239625e+01 1.239557e+01 1.239557e+01 1.236662e+01 1.236396e+01 1.239625e+01 7.731987e+00 7.528708e+00 7.017305e+00 7.179441e+00 6.927234e+00 7.626337e+00 7.916193e+00 8.214364e+00 1.194657e+01 9.741830e+00 1.195202e+01 1.195134e+01 1.195134e+01 9.091574e+00 9.088921e+00 1.195202e+01 7.186172e+00 7.018426e+00 6.517127e+00 6.674147e+00 6.423963e+00 7.112741e+00 7.395813e+00 7.678686e+00 8.984488e+00 9.251975e+00 1.146217e+01 1.146148e+01 1.146148e+01 8.449511e+00 8.427457e+00 9.253340e+00 7.484321e+00 7.357915e+00 6.848666e+00 7.013318e+00 6.755473e+00 7.447657e+00 7.776859e+00 8.156359e+00 9.309662e+00 1.178597e+01 1.178734e+01 1.178666e+01 1.178666e+01 1.175771e+01 1.175505e+01 1.178734e+01
 4.469879e+00 5.590337e+00 6.167006e+00 5.939554e+00 5.403246e+00 5.777853e+00 5.782393e+00 5.284842e+00 5.677193e+00 5.806461e+00 5.878717e+00 5.982852e+00 5.803375e+00 5.620684e+00 5.130773e+00 5.699989e+00 5.215086e+00 5.021265e+00 5.592445e+00 5.776857e+00 7.260642e+00 1.022043e+01 7.792114e+00 7.339149e+00 9.896458e+00 7.712134e+00 6.698267e+00 7.622999e+00 7.358930e+00 7.810885e+00 1.012224e+01 7.743317e+00 7.178172e+00 6.594390e+00 9.835069e+00 6.793464e+00 6.542502e+00 7.153277e+00 5.415076e+00 7.210616e+00 7.698175e+00 7.478686e+00 7.025721e+00 6.863537e+00 6.939097e+00 6.422761e+00 6.760981e+00 7.167610e+00 7.111949e+00 7.089322e+00 6.827771e+00 7.250253e+00 6.189512e+00 7.312816e+00 6.354877e+00 6.066696e+00 6.765750e+00 6.098190e+00 7.755139e+00 1.045152e+01 1.023203e+01 9.779070e+00 1.012755e+01 7.943229e+00 7.477953e+00 7.590693e+00 7.975535e+00 1.025081e+01 1.035334e+01 7.711011e+00 7.794776e+00 6.825485e+00 7.471831e+00 7.410069e+00 6.722538e+00 9.978707e+00 5.673588e+00 9.709220e+00 7.987954e+00 9.977290e+00 7.315500e+00 7.663984e+00 7.228876e+00 6.763599e+00 7.599350e+00 7.335281e+00 7.523834e+00 7.504261e+00 7.719668e+00 9.748857e+00 6.532819e+00 9.811420e+00 7.155324e+00 6.978462e+00 9.723962e+00 4.325528e+00 5.494209e+00 6.074395e+00 5.801843e+00 5.300680e+00 5.659866e+00 5.679987e+00 5.194174e+00 5.587027e+00 5.711559e+00 5.794798e+00 5.906969e+00 5.705759e+00 5.517687e+00 5.030811e+00 5.589627e+00 5.118398e+00 4.929615e+00 5.494909e+00 4.334537e+00 5.492637e+00 6.037970e+00 5.796344e+00 5.300701e+00 5.670254e+00 5.696120e+00 5.201917e+00 5.628899e+00 5.752982e+00 5.833316e+00 5.955886e+00 5.735119e+00 5.541364e+00 5.043668e+00 5.603928e+00 5.133236e+00 4.943424e+00 5.520529e+00 4.454066e+00 5.662462e+00 6.279064e+00 5.975362e+00 5.443419e+00 5.827677e+00 5.899029e+00 5.359157e+00 5.782935e+00 5.992950e+00 6.030863e+00 6.180880e+00 5.934075e+00 5.721262e+00 5.196111e+00 5.796710e+00 5.276022e+00 5.078599e+00 5.691938e+00 4.405537e+00 5.586959e+00 6.188747e+00 5.892741e+00 5.386872e+00 5.760826e+00 5.801714e+00 5.296610e+00 5.727290e+00 5.896463e+00 5.967273e+00 6.053834e+00 5.858065e+00 5.639905e+00 5.136037e+00 5.701434e+00 5.216280e+00 5.026133e+00 5.623040e+00 4.441829e+00 5.632490e+00 6.209853e+00 5.915349e+00 5.430014e+00 5.863917e+00 5.878051e+00 5.371569e+00 5.761447e+00 5.924585e+00 6.014486e+00 6.387861e+00 5.941567e+00 5.706221e+00 5.174237e+00 5.786099e+00 5.253488e+00 5.068619e+00 5.675300e+00 4.411573e+00 5.610639e+00 6.266057e+00 5.898704e+00 5.392345e+00 5.790806e+00 5.820523e+00 5.304179e+00 5.718542e+00 5.858634e+00 5.925080e+00 6.085409e+00 5.874097e+00 5.639110e+00 5.147977e+00 5.723219e+00 5.226407e+00 5.033903e+00 5.638762e+00 4.284774e+00 5.426507e+00 5.975224e+00 5.726517e+00 5.232775e+00 5.603647e+00 5.637154e+00 5.142920e+00 5.544876e+00 5.674524e+00 5.751628e+00 5.859393e+00 5.672492e+00 5.479515e+00 4.998283e+00 5.544321e+00 5.072254e+00 4.889150e+00 5.452410e+00 4.255114e+00 5.397661e+00 5.930700e+00 5.683124e+00 5.202250e+00 5.568743e+00 5.593716e+00 5.102132e+00 5.493563e+00 5.624973e+00 5.694342e+00 5.809930e+00 5.622111e+00 5.439846e+00 4.964155e+00 5.501520e+00 5.037852e+00 4.856091e+00 5.406532e+00 4.536404e+00 5.809955e+00 6.758798e+00 6.106559e+00 5.536107e+00 5.967779e+00 6.011059e+00 5.424210e+00 5.868732e+00 6.077834e+00 6.103034e+00 6.219742e+00 5.989050e+00 5.803036e+00 5.290050e+00 5.949660e+00 5.378753e+00 5.160112e+00 5.778142e+00 4.348652e+00 5.516842e+00 6.057695e+00 5.801942e+00 5.314340e+00 5.705020e+00 5.724809e+00 5.216637e+00 5.623258e+00 5.761826e+00 5.840880e+00 5.957938e+00 5.773312e+00 5.565002e+00 5.070284e+00 5.640427e+00 5.146201e+00 4.958056e+00 5.537511e+00 4.272456e+00 5.415180e+00 5.951084e+00 5.700282e+00 5.224775e+00 5.591280e+00 5.620302e+00 5.130532e+00 5.526319e+00 5.656705e+00 5.731928e+00 5.859178e+00 5.670032e+00 5.459276e+00 4.984896e+00 5.524246e+00 5.052021e+00 4.875044e+00 5.432229e+00 4.318970e+00 5.479268e+00 6.031150e+00 5.764797e+00 5.276961e+00 5.670916e+00 5.694738e+00 5.179751e+00 5.583569e+00 5.715634e+00 5.790893e+00 5.913604e+00 5.728715e+00 5.508398e+00 5.024302e+00 5.583860e+00 5.111644e+00 4.922499e+00 5.492075e+00
 6.364300e+00 7.621753e+00 7.909924e+00 8.551213e+00 7.453772e+00 7.760433e+00 7.653172e+00 6.321645e+00 6.375472e+00 6.787376e+00 6.687136e+00 6.809945e+00 6.709992e+00 6.549156e+00 6.426705e+00 6.984801e+00 6.747774e+00 6.391317e+00 6.299167e+00 8.353300e+00 1.004413e+01 1.240744e+01 1.244661e+01 1.214858e+01 1.232184e+01 1.007020e+01 8.307622e+00 8.469662e+00 8.804394e+00 9.214823e+00 8.951406e+00 1.145999e+01 8.535352e+00 8.611892e+00 1.168802e+01 1.150313e+01 8.697226e+00 8.355567e+00 8.144756e+00 9.908985e+00 1.006347e+01 1.010264e+01 9.419095e+00 1.218670e+01 1.214388e+01 8.097325e+00 8.089852e+00 8.794408e+00 8.694168e+00 1.141059e+01 1.132484e+01 8.400205e+00 8.240267e+00 9.344047e+00 8.610564e+00 8.247294e+00 8.182499e+00 8.695846e+00 1.010149e+01 1.246480e+01 1.250397e+01 1.220593e+01 1.237920e+01 1.233638e+01 8.432498e+00 8.527020e+00 9.372420e+00 1.148101e+01 9.130870e+00 9.308521e+00 8.907495e+00 9.054759e+00 9.273150e+00 1.156048e+01 8.558376e+00 8.412924e+00 8.272498e+00 1.003673e+01 1.240004e+01 1.243921e+01 9.932346e+00 1.231444e+01 1.006279e+01 8.329814e+00 8.373276e+00 9.307658e+00 8.747810e+00 1.153834e+01 1.145258e+01 9.106134e+00 8.479328e+00 9.208388e+00 9.023495e+00 8.567714e+00 8.348162e+00 5.935402e+00 7.205656e+00 7.561656e+00 7.668345e+00 7.068726e+00 7.335796e+00 7.250009e+00 5.922562e+00 5.967722e+00 6.377413e+00 6.268644e+00 6.402850e+00 6.309476e+00 6.166927e+00 6.043398e+00 6.545615e+00 6.351744e+00 6.002186e+00 5.902228e+00 5.986691e+00 7.297722e+00 7.639421e+00 1.043601e+01 7.135546e+00 7.390740e+00 7.355318e+00 5.972830e+00 6.018074e+00 6.425580e+00 6.320951e+00 6.448067e+00 6.362103e+00 6.217188e+00 6.097177e+00 6.596623e+00 6.408646e+00 6.054594e+00 5.953054e+00 6.517444e+00 7.894915e+00 1.089706e+01 1.093623e+01 7.790535e+00 8.000513e+00 8.049142e+00 6.502919e+00 6.551022e+00 6.968091e+00 6.861928e+00 7.005329e+00 6.904192e+00 6.764998e+00 6.641862e+00 7.167604e+00 6.955276e+00 6.584336e+00 6.488949e+00 6.314895e+00 7.719767e+00 8.496243e+00 1.074424e+01 7.584036e+00 7.771815e+00 7.701812e+00 6.299995e+00 6.347401e+00 6.772294e+00 6.659340e+00 6.783524e+00 6.693710e+00 6.548090e+00 6.420468e+00 6.949168e+00 6.744911e+00 6.379587e+00 6.280770e+00 6.469865e+00 7.977202e+00 8.182750e+00 1.089035e+01 7.730153e+00 8.008169e+00 8.513939e+00 6.453784e+00 6.502160e+00 6.925559e+00 6.817452e+00 6.954015e+00 6.857527e+00 6.701259e+00 6.581191e+00 7.112117e+00 6.918019e+00 6.543606e+00 6.432168e+00 6.343541e+00 7.692362e+00 1.073288e+01 1.077205e+01 7.553511e+00 7.889861e+00 7.756803e+00 6.325342e+00 6.374605e+00 6.796642e+00 6.684235e+00 6.843531e+00 6.727240e+00 6.583419e+00 6.457612e+00 6.972263e+00 6.780072e+00 6.411751e+00 6.307214e+00 5.753635e+00 7.012680e+00 7.285571e+00 7.616434e+00 6.868955e+00 7.097473e+00 7.045011e+00 5.737554e+00 5.781016e+00 6.182360e+00 6.078537e+00 6.203848e+00 6.116131e+00 5.965570e+00 5.845366e+00 6.355798e+00 6.168838e+00 5.819322e+00 5.716889e+00 5.601954e+00 6.817190e+00 7.131511e+00 7.347193e+00 6.694602e+00 6.928473e+00 6.852895e+00 5.585286e+00 5.629413e+00 6.026754e+00 5.922846e+00 6.049720e+00 5.959006e+00 5.812582e+00 5.692658e+00 6.201689e+00 6.012693e+00 5.666877e+00 5.564408e+00 6.803018e+00 8.191925e+00 8.948532e+00 1.119653e+01 8.087545e+00 8.599530e+00 8.360502e+00 6.783126e+00 6.845078e+00 7.273465e+00 7.153919e+00 7.282208e+00 7.201674e+00 7.055635e+00 6.927292e+00 7.452094e+00 7.230575e+00 6.857944e+00 6.766231e+00 6.059262e+00 7.420598e+00 7.988886e+00 1.050028e+01 7.257618e+00 7.462415e+00 7.405420e+00 6.043181e+00 6.083835e+00 6.490925e+00 6.387804e+00 6.517816e+00 6.428140e+00 6.299985e+00 6.178302e+00 6.675478e+00 6.462070e+00 6.113707e+00 6.022865e+00 5.695234e+00 6.950866e+00 7.302638e+00 7.943926e+00 6.825866e+00 7.088706e+00 6.982739e+00 5.676110e+00 5.719354e+00 6.118965e+00 6.011323e+00 6.140278e+00 6.051180e+00 5.920169e+00 5.801788e+00 6.290713e+00 6.088136e+00 5.744898e+00 5.654749e+00 5.906492e+00 7.207996e+00 7.473461e+00 1.036028e+01 7.028876e+00 7.308241e+00 7.253418e+00 5.890234e+00 5.940911e+00 6.344612e+00 6.240657e+00 6.367495e+00 6.277140e+00 6.138260e+00 6.015645e+00 6.516630e+00 6.326518e+00 5.974552e+00 5.871711e+00
 4.356801e+00 5.328163e+00 5.984531e+00 5.645422e+00 5.973421e+00 5.141492e+00 5.576268e+00 5.798532e+00 5.120224e+00 5.532876e+00 5.797609e+00 5.876148e+00 5.879434e+00 5.583087e+00 5.240835e+00 5.651230e+00 5.270065e+00 5.029730e+00 5.480527e+00 5.596317e+00 7.171903e+00 9.921144e+00 9.647189e+00 9.915385e+00 6.617126e+00 7.405968e+00 9.824716e+00 6.615141e+00 6.991107e+00 7.619490e+00 9.890126e+00 9.904411e+00 7.138219e+00 6.580610e+00 7.112975e+00 6.875689e+00 6.295086e+00 6.949291e+00 5.230562e+00 6.880313e+00 9.629553e+00 9.355598e+00 9.623794e+00 6.447643e+00 6.654768e+00 7.060898e+00 6.198390e+00 6.821624e+00 6.817231e+00 6.879041e+00 7.140594e+00 6.846628e+00 6.289020e+00 6.658303e+00 6.151348e+00 6.047295e+00 6.657700e+00 5.927567e+00 7.391834e+00 1.014108e+01 7.658294e+00 1.013532e+01 9.431392e+00 7.625899e+00 1.004465e+01 6.957179e+00 9.805373e+00 7.839421e+00 1.011006e+01 1.012434e+01 7.358150e+00 6.800542e+00 9.927240e+00 6.973513e+00 6.558817e+00 7.554731e+00 5.508874e+00 6.886252e+00 7.690069e+00 9.624939e+00 7.684310e+00 9.189211e+00 7.383718e+00 7.330240e+00 6.978400e+00 6.805776e+00 9.806066e+00 7.395650e+00 9.882162e+00 7.379371e+00 9.277855e+00 7.212833e+00 6.606172e+00 6.316636e+00 7.312550e+00 4.232262e+00 5.230497e+00 5.847518e+00 5.536611e+00 5.858234e+00 5.055598e+00 5.478202e+00 5.705277e+00 5.041724e+00 5.434777e+00 5.708877e+00 5.789065e+00 5.801445e+00 5.470477e+00 5.135821e+00 5.566400e+00 5.185484e+00 4.951514e+00 5.391706e+00 4.241825e+00 5.238376e+00 5.834474e+00 5.525476e+00 5.836068e+00 5.055751e+00 5.490106e+00 5.729846e+00 5.051051e+00 5.456947e+00 5.737347e+00 5.786883e+00 5.818886e+00 5.488291e+00 5.152166e+00 5.586045e+00 5.204713e+00 4.968120e+00 5.408445e+00 4.349485e+00 5.398972e+00 6.025519e+00 5.696548e+00 6.048293e+00 5.200860e+00 5.636036e+00 5.912990e+00 5.189750e+00 5.605161e+00 5.907570e+00 5.988735e+00 6.008786e+00 5.633262e+00 5.278150e+00 5.765128e+00 5.374036e+00 5.103944e+00 5.560436e+00 4.306882e+00 5.311193e+00 5.943832e+00 5.624373e+00 5.932011e+00 5.135060e+00 5.571511e+00 5.838526e+00 5.128335e+00 5.547628e+00 5.839438e+00 5.923181e+00 5.897696e+00 5.576724e+00 5.233543e+00 5.684493e+00 5.292956e+00 5.059786e+00 5.498673e+00 4.338616e+00 5.356461e+00 6.044577e+00 5.650474e+00 6.004519e+00 5.176450e+00 5.625038e+00 5.879437e+00 5.181446e+00 5.594210e+00 5.876659e+00 5.948297e+00 6.027844e+00 5.623787e+00 5.270905e+00 5.755653e+00 5.356684e+00 5.100976e+00 5.553870e+00 4.311297e+00 5.326955e+00 5.971847e+00 5.640393e+00 5.961724e+00 5.146053e+00 5.573561e+00 5.836134e+00 5.141097e+00 5.557041e+00 5.853219e+00 5.909258e+00 5.942788e+00 5.594341e+00 5.258096e+00 5.704051e+00 5.293046e+00 5.054499e+00 5.518572e+00 4.196353e+00 5.181354e+00 5.758711e+00 5.459101e+00 5.753753e+00 5.003122e+00 5.432832e+00 5.666506e+00 5.005362e+00 5.399060e+00 5.656191e+00 5.734257e+00 5.756734e+00 5.450909e+00 5.120166e+00 5.528011e+00 5.139225e+00 4.908357e+00 5.357897e+00 4.169116e+00 5.145968e+00 5.715432e+00 5.423795e+00 5.709305e+00 4.972588e+00 5.394992e+00 5.619377e+00 4.970779e+00 5.363030e+00 5.616309e+00 5.688000e+00 5.712040e+00 5.413010e+00 5.090010e+00 5.486938e+00 5.105512e+00 4.878307e+00 5.322073e+00 4.428438e+00 5.477191e+00 6.298448e+00 5.785356e+00 6.164530e+00 5.274889e+00 5.723066e+00 5.971904e+00 5.263342e+00 5.708550e+00 6.114170e+00 6.139271e+00 6.056582e+00 5.709078e+00 5.342927e+00 5.870597e+00 5.451162e+00 5.184271e+00 5.644516e+00 4.253966e+00 5.256546e+00 5.858472e+00 5.551349e+00 5.839712e+00 5.072861e+00 5.496588e+00 5.726877e+00 5.076446e+00 5.481096e+00 5.750439e+00 5.815597e+00 5.821479e+00 5.476426e+00 5.146108e+00 5.643161e+00 5.267944e+00 5.030751e+00 5.428741e+00 4.185032e+00 5.166160e+00 5.740407e+00 5.441703e+00 5.732424e+00 4.989209e+00 5.409613e+00 5.633569e+00 4.993841e+00 5.384975e+00 5.655534e+00 5.720973e+00 5.723101e+00 5.392322e+00 5.070931e+00 5.527755e+00 5.170233e+00 4.937200e+00 5.337641e+00 4.226270e+00 5.216175e+00 5.827840e+00 5.505662e+00 5.823392e+00 5.037509e+00 5.482237e+00 5.710335e+00 5.032805e+00 5.434379e+00 5.704297e+00 5.767971e+00 5.794163e+00 5.465898e+00 5.134151e+00 5.567605e+00 5.181963e+00 4.951054e+00 5.386522e+00
 7.360779e+00 7.820513e+00 7.464930e+00 7.650469e+00 7.409727e+00 7.871889e+00 8.067464e+00 8.047094e+00 9.915390e+00 1.217287e+01 1.216539e+01 9.960637e+00 1.215260e+01 1.210103e+01 9.528823e+00 9.102077e+00 1.216607e+01 1.217355e+01 8.305426e+00 8.894020e+00 8.177253e+00 8.344323e+00 8.098819e+00 8.935522e+00 9.011049e+00 9.353541e+00 1.258246e+01 1.263111e+01 1.262363e+01 1.262771e+01 1.261084e+01 1.255928e+01 1.245929e+01 1.231774e+01 1.262431e+01 1.263179e+01 7.916945e+00 8.566179e+00 8.121384e+00 8.345778e+00 8.013161e+00 8.607682e+00 8.805316e+00 8.880878e+00 1.256940e+01 1.261806e+01 1.261058e+01 1.261465e+01 1.259779e+01 1.254622e+01 1.244624e+01 1.230468e+01 1.261126e+01 1.261874e+01 8.188383e+00 9.162486e+00 8.376046e+00 8.400607e+00 8.159098e+00 8.940587e+00 9.401623e+00 9.095204e+00 1.258752e+01 1.263618e+01 1.262870e+01 1.263277e+01 1.261591e+01 1.256434e+01 1.246436e+01 1.232280e+01 1.262938e+01 1.263686e+01 7.929326e+00 1.136557e+01 8.207929e+00 8.418800e+00 8.122010e+00 9.198251e+00 1.160471e+01 8.750749e+00 1.258178e+01 1.263044e+01 1.262296e+01 1.262703e+01 1.261017e+01 1.255860e+01 1.024979e+01 1.231706e+01 1.262364e+01 1.263112e+01 6.839958e+00 7.446075e+00 7.106943e+00 7.281448e+00 7.052597e+00 7.492680e+00 7.695033e+00 7.649993e+00 9.104358e+00 1.182145e+01 1.181397e+01 1.181804e+01 9.206842e+00 9.081178e+00 8.710352e+00 8.494626e+00 9.605820e+00 1.182213e+01 6.899010e+00 7.509361e+00 7.169650e+00 7.341563e+00 7.113406e+00 7.553124e+00 7.761559e+00 7.710530e+00 9.111575e+00 1.187972e+01 9.663419e+00 9.667491e+00 9.387226e+00 9.020876e+00 8.727838e+00 8.549705e+00 1.187292e+01 1.188040e+01 7.318287e+00 7.961560e+00 7.602544e+00 7.771998e+00 7.542473e+00 7.990186e+00 8.202697e+00 8.143494e+00 9.758877e+00 1.227976e+01 1.227228e+01 1.227635e+01 1.225949e+01 9.396980e+00 9.233104e+00 9.003651e+00 1.006413e+01 1.228044e+01 7.190676e+00 7.814564e+00 7.474921e+00 7.647279e+00 7.412617e+00 7.856066e+00 8.080846e+00 8.009924e+00 1.211315e+01 1.216180e+01 9.682098e+00 1.215840e+01 9.669306e+00 9.259156e+00 9.050709e+00 8.836662e+00 1.215500e+01 9.953659e+00 7.288764e+00 7.922645e+00 7.573584e+00 7.747856e+00 7.511108e+00 7.967815e+00 8.190444e+00 8.122432e+00 9.537510e+00 1.225460e+01 1.003829e+01 1.225119e+01 9.565894e+00 9.371820e+00 9.251966e+00 9.001946e+00 1.003897e+01 1.225528e+01 7.213300e+00 7.838013e+00 7.493615e+00 7.663528e+00 7.430982e+00 7.879219e+00 8.091468e+00 8.032116e+00 9.464011e+00 1.218110e+01 1.217362e+01 9.968867e+00 9.688602e+00 9.351850e+00 9.251865e+00 8.901130e+00 9.965473e+00 1.218178e+01 6.573121e+00 7.179663e+00 6.840140e+00 7.014336e+00 6.785228e+00 7.220327e+00 7.427360e+00 7.381207e+00 8.639459e+00 9.354121e+00 8.887035e+00 9.350716e+00 9.070451e+00 8.643460e+00 8.446502e+00 8.219549e+00 9.083920e+00 9.354804e+00 6.296413e+00 6.897149e+00 6.562082e+00 6.734142e+00 6.505881e+00 6.939795e+00 7.142747e+00 7.103221e+00 8.411593e+00 9.082234e+00 1.128358e+01 8.815427e+00 8.513374e+00 8.371573e+00 8.136220e+00 7.937396e+00 8.689925e+00 1.129174e+01 7.454795e+00 8.096652e+00 7.731292e+00 7.897629e+00 7.673892e+00 8.125322e+00 8.344032e+00 8.284072e+00 1.234623e+01 1.239489e+01 1.238741e+01 1.239148e+01 1.016579e+01 9.603558e+00 9.628733e+00 9.148000e+00 1.238809e+01 1.239557e+01 6.968248e+00 7.581739e+00 7.244733e+00 7.417619e+00 7.190277e+00 7.631065e+00 7.844414e+00 7.798039e+00 9.307668e+00 1.195066e+01 1.194318e+01 1.194725e+01 9.336052e+00 9.067878e+00 8.812245e+00 8.674550e+00 1.194386e+01 1.195134e+01 6.465816e+00 7.071692e+00 6.738364e+00 6.908701e+00 6.683456e+00 7.117007e+00 7.323277e+00 7.282716e+00 8.462537e+00 9.251975e+00 8.784888e+00 8.985168e+00 8.772097e+00 8.483990e+00 8.248695e+00 8.087050e+00 8.859666e+00 1.146148e+01 6.801078e+00 7.413426e+00 7.074541e+00 7.244618e+00 7.014831e+00 7.452037e+00 7.664164e+00 7.613787e+00 8.889669e+00 1.178597e+01 9.306270e+00 1.178257e+01 9.097271e+00 8.764531e+00 8.637197e+00 8.435138e+00 9.570349e+00 1.178666e+01
 5.113519e+00 6.308618e+00 6.626118e+00 7.044068e+00 6.119129e+00 6.299588e+00 6.338607e+00 5.862676e+00 6.076481e+00 6.309941e+00 6.426714e+00 6.465064e+00 6.399698e+00 5.507972e+00 5.019470e+00 6.210760e+00 5.192836e+00 4.920994e+00 6.125865e+00 6.861525e+00 1.083929e+01 1.104860e+01 1.118605e+01 8.453862e+00 1.082093e+01 8.654393e+00 1.046617e+01 8.450772e+00 1.086582e+01 1.095133e+01 8.797442e+00 1.094090e+01 7.529233e+00 7.194611e+00 8.564656e+00 7.036641e+00 6.658766e+00 1.069316e+01 6.402429e+00 1.046248e+01 1.067179e+01 1.080924e+01 1.028588e+01 8.235294e+00 8.277583e+00 7.880532e+00 1.028279e+01 1.048901e+01 8.365690e+00 8.420632e+00 8.355266e+00 6.959744e+00 6.459215e+00 7.924444e+00 6.608611e+00 6.223392e+00 8.107523e+00 7.145385e+00 1.107935e+01 1.128866e+01 1.142611e+01 8.693922e+00 1.106099e+01 8.894453e+00 8.497402e+00 1.089966e+01 1.110588e+01 8.982560e+00 1.124633e+01 1.118096e+01 7.695192e+00 7.312564e+00 1.101354e+01 7.493310e+00 6.995286e+00 1.093322e+01 6.855040e+00 1.081294e+01 1.102225e+01 1.115970e+01 1.063633e+01 1.079458e+01 1.083686e+01 8.230988e+00 1.063324e+01 1.083947e+01 8.716147e+00 1.097991e+01 8.442320e+00 7.624986e+00 6.920991e+00 8.274901e+00 6.925225e+00 6.684851e+00 1.066680e+01 4.905777e+00 6.150557e+00 6.450762e+00 6.728472e+00 5.958749e+00 6.130718e+00 6.148875e+00 5.730753e+00 5.932589e+00 6.175609e+00 6.270729e+00 6.323933e+00 6.272166e+00 5.343885e+00 4.869868e+00 6.047073e+00 5.057120e+00 4.785958e+00 5.971257e+00 4.927350e+00 6.172029e+00 6.434476e+00 6.862121e+00 5.968764e+00 6.159068e+00 6.197694e+00 5.756693e+00 5.957121e+00 6.181475e+00 6.309990e+00 6.367748e+00 6.277175e+00 5.362759e+00 4.885229e+00 6.076795e+00 5.074328e+00 4.802554e+00 5.993886e+00 5.127950e+00 6.411870e+00 6.897375e+00 7.108924e+00 6.221262e+00 6.388524e+00 6.430813e+00 5.980950e+00 6.214072e+00 6.487019e+00 6.582503e+00 6.648637e+00 6.537609e+00 5.565048e+00 5.080192e+00 6.310620e+00 5.275866e+00 5.003527e+00 6.233403e+00 5.051417e+00 6.315831e+00 6.633220e+00 6.845820e+00 6.089825e+00 6.304978e+00 6.343405e+00 5.884099e+00 6.106040e+00 6.392102e+00 6.502098e+00 6.539948e+00 6.407614e+00 5.477066e+00 4.997128e+00 6.275633e+00 5.197000e+00 4.923706e+00 6.135508e+00 5.105721e+00 6.376357e+00 6.635302e+00 6.898837e+00 6.164317e+00 6.366459e+00 6.423739e+00 5.954199e+00 6.159058e+00 6.426340e+00 6.565095e+00 6.601086e+00 6.513424e+00 5.540733e+00 5.061418e+00 6.334001e+00 5.258457e+00 4.985033e+00 6.243344e+00 5.058479e+00 6.351271e+00 6.674397e+00 6.855647e+00 6.136272e+00 6.332908e+00 6.392551e+00 5.865744e+00 6.109840e+00 6.401929e+00 6.502955e+00 6.535600e+00 6.458231e+00 5.492895e+00 5.016605e+00 6.290811e+00 5.204473e+00 4.928138e+00 6.210488e+00 4.835102e+00 6.037308e+00 6.294216e+00 6.503057e+00 5.849597e+00 6.018946e+00 6.079013e+00 5.636490e+00 5.851849e+00 6.068462e+00 6.156975e+00 6.240713e+00 6.173604e+00 5.301426e+00 4.831275e+00 5.958279e+00 4.993048e+00 4.724757e+00 5.881514e+00 4.785842e+00 5.980762e+00 6.214471e+00 6.417016e+00 5.789319e+00 5.958824e+00 6.012975e+00 5.581839e+00 5.781583e+00 6.006769e+00 6.096188e+00 6.168887e+00 6.100587e+00 5.252019e+00 4.781846e+00 5.898936e+00 4.944685e+00 4.678319e+00 5.822793e+00 5.253181e+00 6.578010e+00 6.953856e+00 7.338572e+00 6.333166e+00 6.559647e+00 6.574865e+00 6.117223e+00 6.334732e+00 6.615730e+00 6.745258e+00 6.962578e+00 6.703483e+00 5.691282e+00 5.193142e+00 6.550573e+00 5.422393e+00 5.134098e+00 6.421897e+00 4.934737e+00 6.170873e+00 6.403529e+00 6.617494e+00 5.960987e+00 6.135240e+00 6.186101e+00 5.747490e+00 5.966368e+00 6.201924e+00 6.339317e+00 6.400979e+00 6.290783e+00 5.381421e+00 4.904647e+00 6.120267e+00 5.145884e+00 4.864577e+00 5.997208e+00 4.813344e+00 6.006389e+00 6.240873e+00 6.414510e+00 5.815577e+00 5.987670e+00 6.029608e+00 5.615156e+00 5.819899e+00 6.043240e+00 6.162826e+00 6.210770e+00 6.118865e+00 5.255268e+00 4.786445e+00 5.971585e+00 5.006847e+00 4.737592e+00 5.850485e+00 4.899124e+00 6.137728e+00 6.449008e+00 6.620927e+00 5.925407e+00 6.110663e+00 6.165953e+00 5.712338e+00 5.927165e+00 6.160320e+00 6.245825e+00 6.320804e+00 6.246732e+00 5.331230e+00 4.859710e+00 6.063214e+00 5.046935e+00 4.776181e+00 5.952126e+00
 7.760368e+00 8.846688e+00 1.186203e+01 9.253478e+00 8.663974e+00 8.866353e+00 8.839230e+00 7.429300e+00 7.452328e+00 7.910996e+00 7.790854e+00 7.986182e+00 7.837549e+00 7.543358e+00 7.376116e+00 8.078198e+00 7.807637e+00 7.350453e+00 7.376632e+00 9.351186e+00 1.027655e+01 1.261470e+01 1.260048e+01 1.021024e+01 1.252400e+01 1.249687e+01 8.675539e+00 8.615950e+00 9.511275e+00 8.930314e+00 9.310394e+00 9.434721e+00 8.574978e+00 8.399689e+00 9.261654e+00 9.411316e+00 8.466758e+00 9.010178e+00 8.703617e+00 1.025097e+01 1.258912e+01 1.257490e+01 1.239348e+01 1.249841e+01 9.876957e+00 8.486877e+00 8.471790e+00 9.485694e+00 9.100940e+00 9.088606e+00 9.409140e+00 8.447242e+00 8.265645e+00 9.358180e+00 8.926127e+00 8.441177e+00 8.599088e+00 8.975686e+00 1.249539e+01 1.262471e+01 1.261049e+01 1.242907e+01 1.253400e+01 1.250688e+01 9.071056e+00 8.700058e+00 1.173011e+01 1.160876e+01 9.583804e+00 9.181328e+00 8.676436e+00 8.483095e+00 1.186600e+01 9.157923e+00 8.409248e+00 1.122901e+01 8.839190e+00 1.248405e+01 1.261337e+01 1.259915e+01 1.020891e+01 1.252267e+01 1.028672e+01 8.511130e+00 8.614623e+00 9.246546e+00 9.003087e+00 1.178129e+01 9.047885e+00 8.665100e+00 8.381522e+00 1.185466e+01 9.409989e+00 8.516491e+00 8.745449e+00 7.267816e+00 8.405990e+00 1.142133e+01 1.140711e+01 8.281071e+00 8.543619e+00 8.390410e+00 6.970737e+00 6.980445e+00 7.441219e+00 7.314734e+00 7.503288e+00 7.358445e+00 7.081429e+00 6.920120e+00 7.578511e+00 7.331289e+00 6.876060e+00 6.913585e+00 7.342724e+00 8.528661e+00 1.148879e+01 1.147457e+01 8.397149e+00 8.523254e+00 8.474960e+00 7.036870e+00 7.049289e+00 7.511311e+00 7.379398e+00 7.572601e+00 7.427934e+00 7.154060e+00 6.994591e+00 7.653396e+00 7.399667e+00 6.948747e+00 6.982243e+00 7.911529e+00 9.677290e+00 1.201543e+01 1.200121e+01 9.062381e+00 9.330396e+00 9.229173e+00 7.597617e+00 7.612488e+00 8.074634e+00 7.948843e+00 8.159543e+00 7.986672e+00 7.726818e+00 7.560861e+00 8.237082e+00 7.967544e+00 7.503605e+00 7.539225e+00 7.721688e+00 8.930421e+00 1.184675e+01 9.360303e+00 8.788951e+00 8.969036e+00 8.971510e+00 7.416868e+00 7.430245e+00 7.893411e+00 7.759654e+00 7.962663e+00 7.814698e+00 7.542579e+00 7.376586e+00 8.031602e+00 7.780670e+00 7.322666e+00 7.358111e+00 7.858808e+00 9.180588e+00 1.197834e+01 9.491892e+00 8.935050e+00 9.293303e+00 9.073501e+00 7.559469e+00 7.569805e+00 8.037541e+00 7.907161e+00 8.111833e+00 7.950749e+00 7.694955e+00 7.526201e+00 8.188463e+00 7.926754e+00 7.461372e+00 7.499017e+00 7.755851e+00 9.271924e+00 1.187347e+01 1.185925e+01 8.920417e+00 9.063272e+00 8.998228e+00 7.442452e+00 7.454633e+00 7.926860e+00 7.790431e+00 7.994414e+00 7.837011e+00 7.563634e+00 7.397713e+00 8.073571e+00 7.817492e+00 7.360910e+00 7.384829e+00 6.974063e+00 8.017752e+00 1.114298e+01 8.656529e+00 7.924876e+00 8.078585e+00 8.058559e+00 6.674051e+00 6.688969e+00 7.144128e+00 7.018774e+00 7.214239e+00 7.061320e+00 6.790331e+00 6.629546e+00 7.294949e+00 7.072697e+00 6.608850e+00 6.621543e+00 6.700276e+00 7.710857e+00 8.285207e+00 7.990486e+00 7.628676e+00 7.805818e+00 7.748272e+00 6.402022e+00 6.418085e+00 6.870887e+00 6.745834e+00 6.936066e+00 6.787515e+00 6.517976e+00 6.358660e+00 7.023469e+00 6.791214e+00 6.338976e+00 6.350610e+00 8.122508e+00 9.345025e+00 1.219384e+01 1.217962e+01 9.211187e+00 9.894309e+00 9.603784e+00 7.806081e+00 7.814305e+00 8.308146e+00 8.154073e+00 8.381694e+00 8.214458e+00 7.923872e+00 7.774176e+00 8.461438e+00 8.148640e+00 7.685715e+00 7.746131e+00 7.430623e+00 8.633367e+00 9.364803e+00 1.155941e+01 8.503157e+00 9.010699e+00 8.668790e+00 7.124852e+00 7.140288e+00 7.604642e+00 7.468756e+00 7.679116e+00 7.529130e+00 7.288413e+00 7.123223e+00 7.738550e+00 7.471306e+00 7.020939e+00 7.072812e+00 6.874929e+00 7.952999e+00 1.104095e+01 8.554499e+00 7.871621e+00 8.054238e+00 8.027115e+00 6.570011e+00 6.586390e+00 7.036129e+00 6.908508e+00 7.099911e+00 6.963305e+00 6.724056e+00 6.558442e+00 7.173511e+00 6.921324e+00 6.474899e+00 6.519338e+00 7.229289e+00 8.338784e+00 1.138120e+01 8.894752e+00 8.218971e+00 8.385520e+00 8.318747e+00 6.925111e+00 6.939622e+00 7.394340e+00 7.262975e+00 7.460804e+00 7.314862e+00 7.041025e+00 6.880417e+00 7.542532e+00 7.292233e+00 6.834335e+00 6.872268e+00
 4.844218e+00 5.502391e+00 6.190065e+00 5.910087e+00 5.380193e+00 5.679403e+00 5.672675e+00 5.173185e+00 5.475428e+00 5.668960e+00 5.801791e+00 5.860350e+00 5.763212e+00 5.214626e+00 4.976808e+00 5.543680e+00 5.165619e+00 4.995422e+00 5.326068e+00 6.243378e+00 7.387280e+00 1.013860e+01 9.932852e+00 7.008231e+00 9.750094e+00 9.766389e+00 6.588591e+00 6.875548e+00 7.095982e+00 7.673132e+00 7.344942e+00 7.369911e+00 7.114766e+00 6.436623e+00 7.057711e+00 6.644122e+00 6.479477e+00 6.983367e+00 5.888108e+00 7.083070e+00 9.834387e+00 9.628642e+00 9.176248e+00 6.973657e+00 6.989952e+00 6.335441e+00 6.571338e+00 6.791772e+00 6.983413e+00 7.162839e+00 6.869493e+00 6.232368e+00 6.043432e+00 6.590419e+00 6.177533e+00 5.910190e+00 6.431890e+00 6.666175e+00 7.613869e+00 1.036519e+01 7.687215e+00 7.498223e+00 7.504456e+00 9.992978e+00 7.062448e+00 7.349405e+00 7.782181e+00 1.010855e+01 7.957040e+00 1.006873e+01 7.341355e+00 6.737313e+00 9.878635e+00 6.944811e+00 6.706066e+00 6.962689e+00 6.131327e+00 7.364210e+00 1.011553e+01 9.909783e+00 7.248563e+00 9.727024e+00 9.743319e+00 6.812788e+00 7.099746e+00 7.072913e+00 7.386661e+00 7.321872e+00 7.610243e+00 6.828294e+00 6.413554e+00 7.034641e+00 6.532071e+00 6.277188e+00 9.432524e+00 4.675132e+00 5.406631e+00 6.088060e+00 5.807166e+00 5.282130e+00 5.560620e+00 5.571978e+00 5.089482e+00 5.385146e+00 5.564152e+00 5.695273e+00 5.754079e+00 5.645526e+00 5.094282e+00 4.865852e+00 5.443492e+00 5.078928e+00 4.908808e+00 5.232737e+00 4.689926e+00 5.414397e+00 6.079351e+00 5.811869e+00 5.286448e+00 5.583463e+00 5.582183e+00 5.101728e+00 5.416520e+00 5.587865e+00 5.715327e+00 5.784368e+00 5.676877e+00 5.103199e+00 4.871677e+00 5.456638e+00 5.089210e+00 4.918345e+00 5.256860e+00 4.820503e+00 5.578743e+00 6.248822e+00 6.021906e+00 5.461089e+00 5.739247e+00 5.734807e+00 5.243209e+00 5.559028e+00 5.741249e+00 5.900425e+00 5.941314e+00 5.824776e+00 5.233587e+00 4.998380e+00 5.616031e+00 5.229673e+00 5.052457e+00 5.416840e+00 4.771955e+00 5.500073e+00 6.208018e+00 5.927498e+00 5.384427e+00 5.669224e+00 5.671278e+00 5.182357e+00 5.511658e+00 5.693603e+00 5.821784e+00 5.866890e+00 5.769752e+00 5.175412e+00 4.943632e+00 5.561871e+00 5.179812e+00 4.998888e+00 5.338948e+00 4.808843e+00 5.551414e+00 6.302604e+00 5.924781e+00 5.423127e+00 5.709975e+00 5.750246e+00 5.228428e+00 5.553351e+00 5.727602e+00 5.890315e+00 5.937266e+00 5.837022e+00 5.219439e+00 4.984220e+00 5.616969e+00 5.216742e+00 5.042903e+00 5.385944e+00 4.773226e+00 5.527875e+00 6.175434e+00 5.933177e+00 5.372213e+00 5.691801e+00 5.688684e+00 5.190502e+00 5.499569e+00 5.699283e+00 5.827464e+00 5.955701e+00 5.800979e+00 5.188237e+00 4.958619e+00 5.552763e+00 5.174792e+00 5.003913e+00 5.356311e+00 4.627486e+00 5.334516e+00 5.933194e+00 5.694191e+00 5.214397e+00 5.497320e+00 5.520937e+00 5.038125e+00 5.342140e+00 5.515007e+00 5.650270e+00 5.710141e+00 5.605184e+00 5.073585e+00 4.839723e+00 5.395267e+00 5.045249e+00 4.871160e+00 5.193191e+00 4.594968e+00 5.299083e+00 5.880702e+00 5.652578e+00 5.181005e+00 5.464026e+00 5.487723e+00 5.002568e+00 5.299430e+00 5.479884e+00 5.601463e+00 5.669497e+00 5.565477e+00 5.037442e+00 4.812555e+00 5.358827e+00 5.011657e+00 4.842001e+00 5.156283e+00 4.895807e+00 5.663935e+00 6.518059e+00 6.036122e+00 5.520127e+00 5.843723e+00 5.825760e+00 5.327134e+00 5.640517e+00 5.853682e+00 5.975587e+00 6.082195e+00 5.916345e+00 5.332120e+00 5.076905e+00 5.719875e+00 5.339378e+00 5.159332e+00 5.493463e+00 4.689514e+00 5.408401e+00 6.004552e+00 5.782995e+00 5.286379e+00 5.578439e+00 5.593526e+00 5.108688e+00 5.412487e+00 5.627107e+00 5.746797e+00 5.813933e+00 5.684651e+00 5.120995e+00 4.894249e+00 5.506236e+00 5.143025e+00 4.973507e+00 5.273039e+00 4.612953e+00 5.322004e+00 5.904341e+00 5.675860e+00 5.198464e+00 5.482362e+00 5.503806e+00 5.024001e+00 5.324497e+00 5.507760e+00 5.636751e+00 5.698086e+00 5.588169e+00 5.039131e+00 4.814752e+00 5.394394e+00 5.052302e+00 4.882309e+00 5.177772e+00 4.670602e+00 5.397186e+00 6.047712e+00 5.780884e+00 5.268922e+00 5.575738e+00 5.581205e+00 5.079128e+00 5.383016e+00 5.561197e+00 5.692382e+00 5.755282e+00 5.647774e+00 5.080276e+00 4.857085e+00 5.445970e+00 5.071964e+00 4.899667e+00 5.234160e+00
 7.191843e+00 7.838140e+00 7.519779e+00 7.709462e+00 7.436118e+00 7.899057e+00 8.175344e+00 7.985116e+00 9.927836e+00 1.216810e+01 1.216404e+01 1.217219e+01 1.217219e+01 1.216201e+01 1.212421e+01 9.306083e+00 8.817863e+00 9.689107e+00 1.216946e+01 7.886882e+00 8.914054e+00 8.228360e+00 8.599477e+00 8.161546e+00 8.681211e+00 9.493124e+00 8.916968e+00 1.259490e+01 1.262635e+01 1.262228e+01 1.263043e+01 1.263043e+01 1.262025e+01 1.258246e+01 1.248382e+01 1.223474e+01 1.261958e+01 1.262771e+01 7.837118e+00 8.586214e+00 8.123201e+00 8.380022e+00 8.068871e+00 8.638560e+00 8.969401e+00 9.026021e+00 1.258185e+01 1.261329e+01 1.260922e+01 1.261737e+01 1.261737e+01 1.260720e+01 1.256940e+01 1.247077e+01 1.222168e+01 1.260652e+01 1.261465e+01 7.983396e+00 8.797012e+00 8.501253e+00 8.678642e+00 8.203320e+00 8.971465e+00 9.234787e+00 8.922033e+00 1.259997e+01 1.263141e+01 1.262734e+01 1.263549e+01 1.263549e+01 1.262532e+01 1.258752e+01 1.248888e+01 1.003098e+01 1.262464e+01 1.263277e+01 7.757876e+00 8.791273e+00 8.278906e+00 8.509822e+00 8.414191e+00 8.843619e+00 1.170128e+01 8.842195e+00 1.259423e+01 1.262567e+01 1.262161e+01 1.262976e+01 1.262976e+01 1.261958e+01 1.258178e+01 1.248315e+01 1.223406e+01 1.261890e+01 1.262703e+01 6.756923e+00 7.464820e+00 7.160539e+00 7.347254e+00 7.080033e+00 7.525830e+00 7.796055e+00 7.593067e+00 9.116805e+00 9.222346e+00 1.181261e+01 1.182076e+01 1.182076e+01 9.091092e+00 9.300566e+00 8.697195e+00 8.393905e+00 9.337684e+00 9.609214e+00 6.815420e+00 7.530641e+00 7.223761e+00 7.406301e+00 7.139695e+00 7.585404e+00 7.865271e+00 7.662275e+00 9.032571e+00 9.666132e+00 9.398663e+00 1.187904e+01 1.187904e+01 9.660037e+00 8.945042e+00 8.769700e+00 8.430015e+00 9.273854e+00 1.187632e+01 7.230480e+00 7.964943e+00 7.657842e+00 7.850348e+00 7.570355e+00 8.032665e+00 8.319429e+00 8.102919e+00 9.771323e+00 1.227499e+01 1.227093e+01 1.007025e+01 1.227907e+01 9.796671e+00 9.636770e+00 9.538131e+00 8.903316e+00 1.226822e+01 1.006753e+01 7.107283e+00 7.831683e+00 7.521497e+00 7.717010e+00 7.438738e+00 7.892632e+00 8.182000e+00 7.970469e+00 9.531262e+00 1.215704e+01 1.215297e+01 1.216112e+01 1.216112e+01 9.678716e+00 9.444715e+00 9.166858e+00 8.755401e+00 1.215027e+01 1.215840e+01 7.203066e+00 7.941405e+00 7.632950e+00 7.814712e+00 7.541125e+00 8.002274e+00 8.305794e+00 8.073887e+00 9.624057e+00 1.224983e+01 1.224577e+01 1.225392e+01 1.004509e+01 1.224374e+01 9.997119e+00 9.320293e+00 8.857887e+00 1.003424e+01 1.225119e+01 7.125620e+00 7.855210e+00 7.545942e+00 7.729991e+00 7.466410e+00 7.917089e+00 8.207337e+00 7.989392e+00 9.936067e+00 1.217633e+01 9.963442e+00 1.218042e+01 1.218042e+01 9.961414e+00 9.464011e+00 9.202994e+00 8.798887e+00 9.697337e+00 9.968867e+00 6.490714e+00 7.201336e+00 6.894185e+00 7.077195e+00 6.809627e+00 7.250882e+00 7.530239e+00 7.329312e+00 8.807246e+00 9.349357e+00 8.959781e+00 1.156226e+01 1.156226e+01 9.343262e+00 8.794800e+00 8.502557e+00 8.142759e+00 8.957079e+00 9.350716e+00 6.214960e+00 6.919522e+00 6.613839e+00 6.796375e+00 6.530282e+00 6.970651e+00 7.245118e+00 7.049701e+00 8.392690e+00 8.814068e+00 8.810001e+00 9.081552e+00 1.129038e+01 9.071375e+00 8.367571e+00 8.230670e+00 7.863519e+00 8.807298e+00 9.078828e+00 7.362132e+00 8.106281e+00 7.792365e+00 7.967309e+00 7.701075e+00 8.167971e+00 8.467558e+00 8.247437e+00 1.235868e+01 1.018130e+01 9.913827e+00 1.239420e+01 1.239420e+01 1.017520e+01 9.626738e+00 9.490179e+00 9.071238e+00 1.238335e+01 1.239148e+01 6.887730e+00 7.605862e+00 7.297756e+00 7.482334e+00 7.213371e+00 7.664239e+00 7.941257e+00 7.739109e+00 9.194955e+00 1.194589e+01 9.732999e+00 1.194997e+01 9.741148e+00 9.730971e+00 9.182508e+00 8.836772e+00 8.536116e+00 9.466894e+00 9.738424e+00 6.386098e+00 7.092944e+00 6.790536e+00 6.971392e+00 6.706511e+00 7.150290e+00 7.420647e+00 7.221734e+00 8.637581e+00 8.983809e+00 8.979742e+00 1.146012e+01 1.146012e+01 9.241116e+00 8.564494e+00 8.287109e+00 7.992528e+00 9.240441e+00 1.145739e+01 6.719914e+00 7.433544e+00 7.125886e+00 7.308661e+00 7.040974e+00 7.484999e+00 7.760295e+00 7.561330e+00 8.962756e+00 1.178121e+01 9.182809e+00 9.313066e+00 9.313066e+00 9.180782e+00 8.862487e+00 8.661724e+00 8.323840e+00 9.302214e+00 9.310342e+00
 6.889023e+00 7.752001e+00 1.036951e+01 8.142104e+00 7.721671e+00 7.803254e+00 7.373443e+00 7.427335e+00 7.219486e+00 7.080447e+00 6.959073e+00 6.537646e+00 7.153293e+00 5.397959e+00 5.441038e+00 7.144822e+00 5.812207e+00 5.593022e+00 7.407085e+00 8.769211e+00 1.222652e+01 1.224970e+01 1.223112e+01 1.219619e+01 1.215567e+01 1.206457e+01 1.211847e+01 9.384863e+00 1.185664e+01 9.563946e+00 9.246471e+00 1.186429e+01 7.445430e+00 7.610191e+00 1.181202e+01 8.572887e+00 7.857568e+00 1.204469e+01 8.540539e+00 1.199785e+01 1.202103e+01 1.200245e+01 1.196752e+01 1.192700e+01 1.183590e+01 1.188980e+01 1.162842e+01 1.162797e+01 9.071873e+00 8.754397e+00 1.163562e+01 7.179931e+00 7.262722e+00 9.111124e+00 7.833547e+00 7.452384e+00 1.181602e+01 9.260425e+00 1.233223e+01 1.235540e+01 1.233682e+01 1.230190e+01 1.226138e+01 1.217028e+01 1.222417e+01 1.196280e+01 9.753521e+00 1.187848e+01 1.156100e+01 1.197000e+01 7.592304e+00 7.878275e+00 1.191773e+01 8.415191e+00 7.925351e+00 1.215039e+01 8.878077e+00 1.221328e+01 1.223646e+01 1.221788e+01 1.218295e+01 1.214243e+01 1.205133e+01 1.210523e+01 1.184385e+01 9.634575e+00 1.175953e+01 8.847721e+00 1.185105e+01 7.459183e+00 7.514665e+00 9.589957e+00 1.076847e+01 7.806405e+00 1.203145e+01 6.131417e+00 7.396725e+00 7.616108e+00 7.350259e+00 7.315335e+00 7.132143e+00 6.963935e+00 7.170090e+00 6.722037e+00 6.675636e+00 6.570220e+00 6.213418e+00 6.698502e+00 5.107823e+00 5.147766e+00 6.628195e+00 5.501630e+00 5.290685e+00 6.916732e+00 6.159286e+00 7.380990e+00 7.312717e+00 7.318066e+00 7.195319e+00 7.090355e+00 6.950011e+00 7.071932e+00 6.745214e+00 6.710961e+00 6.617886e+00 6.255910e+00 6.704887e+00 5.148277e+00 5.183902e+00 6.628374e+00 5.540729e+00 5.329860e+00 6.964384e+00 6.574590e+00 7.893170e+00 8.301855e+00 1.049210e+01 7.699759e+00 7.605707e+00 7.420579e+00 7.548635e+00 7.197575e+00 7.163356e+00 7.079486e+00 6.678816e+00 7.171009e+00 5.560112e+00 5.600490e+00 7.123394e+00 5.951134e+00 5.737477e+00 7.458017e+00 6.407566e+00 7.665530e+00 8.148315e+00 7.619064e+00 7.516622e+00 7.329601e+00 7.232740e+00 7.395095e+00 6.984465e+00 7.001352e+00 6.868448e+00 6.505128e+00 6.973570e+00 5.397426e+00 5.438586e+00 6.915035e+00 5.787433e+00 5.573104e+00 7.239032e+00 6.540192e+00 7.855814e+00 8.264499e+00 7.860408e+00 7.825484e+00 7.517132e+00 7.477256e+00 7.494439e+00 7.100649e+00 7.130656e+00 6.993975e+00 6.662280e+00 7.133653e+00 5.517008e+00 5.562573e+00 7.035312e+00 5.910000e+00 5.700121e+00 7.393479e+00 6.436349e+00 7.883540e+00 1.037894e+01 7.766027e+00 7.477783e+00 7.388907e+00 7.318983e+00 7.372875e+00 6.997808e+00 6.994791e+00 6.874375e+00 6.555693e+00 7.002445e+00 5.413516e+00 5.457313e+00 6.914866e+00 5.816232e+00 5.608942e+00 7.287906e+00 5.962526e+00 7.003920e+00 7.203190e+00 7.131080e+00 6.957490e+00 6.927301e+00 6.758840e+00 6.843536e+00 6.497620e+00 6.500896e+00 6.433038e+00 6.071792e+00 6.501503e+00 4.969499e+00 5.012000e+00 6.471597e+00 5.385269e+00 5.179477e+00 6.704263e+00 5.851606e+00 6.973404e+00 7.139249e+00 7.029218e+00 6.850970e+00 6.756486e+00 6.622978e+00 6.702386e+00 6.369905e+00 6.385448e+00 6.292694e+00 5.957159e+00 6.388514e+00 4.862667e+00 4.905074e+00 6.349168e+00 5.277281e+00 5.072630e+00 6.594991e+00 6.839614e+00 1.070896e+01 1.073213e+01 8.045116e+00 8.469800e+00 8.165875e+00 7.878573e+00 8.006565e+00 7.453495e+00 7.464239e+00 7.296574e+00 6.946635e+00 7.419454e+00 5.805443e+00 5.849047e+00 7.700121e+00 6.191154e+00 5.956574e+00 8.054894e+00 6.201703e+00 7.675836e+00 7.502805e+00 7.484223e+00 1.011773e+01 7.319794e+00 7.052605e+00 7.112734e+00 6.760465e+00 6.751781e+00 6.641634e+00 6.288722e+00 6.789928e+00 5.224292e+00 5.273031e+00 6.692375e+00 5.583202e+00 5.363688e+00 7.021602e+00 5.927193e+00 7.109204e+00 9.919393e+00 7.143395e+00 6.960910e+00 6.929357e+00 6.707868e+00 6.789995e+00 6.457197e+00 6.447523e+00 6.352000e+00 6.015058e+00 6.469144e+00 4.946710e+00 4.997461e+00 6.389627e+00 5.310909e+00 5.103767e+00 6.697741e+00 6.105406e+00 7.376636e+00 7.399812e+00 7.292249e+00 7.227728e+00 7.126564e+00 6.978145e+00 6.970422e+00 6.655995e+00 6.634901e+00 6.545117e+00 6.189018e+00 6.653995e+00 5.084943e+00 5.128631e+00 6.586796e+00 5.485046e+00 5.268694e+00 6.918609e+00
 8.630476e+00 9.160713e+00 9.010255e+00 9.362219e+00 8.881590e+00 7.691524e+00 7.492608e+00 7.868014e+00 7.719749e+00 7.729574e+00 7.751895e+00 7.432371e+00 7.362819e+00 8.107299e+00 7.643822e+00 7.146160e+00 7.462848e+00 1.226917e+01 1.258181e+01 1.254993e+01 1.258711e+01 1.253026e+01 8.924583e+00 8.572682e+00 9.094288e+00 8.864882e+00 9.341776e+00 9.096710e+00 8.518820e+00 8.382172e+00 9.694913e+00 9.005048e+00 8.264849e+00 8.710497e+00 1.224359e+01 1.255623e+01 1.252435e+01 1.256153e+01 1.250468e+01 8.773843e+00 8.832290e+00 8.832228e+00 8.676922e+00 9.052793e+00 8.732412e+00 8.354649e+00 8.312569e+00 9.209724e+00 8.857360e+00 8.171749e+00 8.448437e+00 1.227918e+01 1.259182e+01 1.255994e+01 1.259712e+01 1.254027e+01 9.320101e+00 8.671672e+00 9.489806e+00 9.071098e+00 8.892175e+00 1.157895e+01 8.499232e+00 8.750767e+00 9.704922e+00 9.015056e+00 8.400017e+00 8.720506e+00 1.005902e+01 1.258049e+01 1.254861e+01 1.258578e+01 1.252893e+01 8.798096e+00 8.571355e+00 9.215068e+00 9.059762e+00 9.077047e+00 9.095383e+00 8.517493e+00 8.349495e+00 9.693586e+00 8.807513e+00 8.510789e+00 8.709170e+00 8.079897e+00 9.179624e+00 1.135657e+01 8.799414e+00 8.579482e+00 7.239809e+00 7.029300e+00 7.408410e+00 7.238231e+00 7.255404e+00 7.278210e+00 6.967448e+00 6.901376e+00 7.642013e+00 7.177866e+00 6.668395e+00 7.004202e+00 8.203985e+00 1.145591e+01 8.755593e+00 1.146120e+01 8.617342e+00 7.310128e+00 7.106967e+00 7.483325e+00 7.313639e+00 7.327610e+00 7.351293e+00 7.037153e+00 6.970395e+00 7.728614e+00 7.248661e+00 6.734137e+00 7.074973e+00 9.461078e+00 1.198255e+01 1.195067e+01 9.779021e+00 1.193100e+01 7.892013e+00 7.662471e+00 8.071193e+00 7.880719e+00 7.902118e+00 7.929384e+00 7.593838e+00 7.532128e+00 8.370964e+00 7.806112e+00 7.281227e+00 7.642146e+00 8.743805e+00 9.605040e+00 9.309760e+00 9.346937e+00 9.290088e+00 7.704769e+00 7.485783e+00 7.889509e+00 7.689001e+00 7.716003e+00 7.753251e+00 7.413410e+00 7.354950e+00 8.152770e+00 7.623359e+00 7.100506e+00 7.455029e+00 8.875394e+00 1.194545e+01 9.441348e+00 1.195075e+01 1.189390e+01 7.845098e+00 7.625378e+00 8.024624e+00 7.844947e+00 7.857803e+00 7.886377e+00 7.561066e+00 7.496951e+00 8.264958e+00 7.769391e+00 7.239336e+00 7.596575e+00 8.740926e+00 9.631758e+00 9.599879e+00 1.184588e+01 9.194698e+00 7.719508e+00 7.510649e+00 7.906206e+00 7.731713e+00 7.751192e+00 7.768965e+00 7.442231e+00 7.372540e+00 8.160088e+00 7.669394e+00 7.132053e+00 7.480720e+00 7.726300e+00 8.247928e+00 8.138936e+00 8.284577e+00 8.119264e+00 6.927939e+00 6.736217e+00 7.111128e+00 6.949997e+00 6.968164e+00 6.983740e+00 6.680159e+00 6.614077e+00 7.338246e+00 6.904058e+00 6.388810e+00 6.710240e+00 7.439600e+00 7.892389e+00 7.799708e+00 7.924682e+00 7.778464e+00 6.656441e+00 6.463519e+00 6.833688e+00 6.675576e+00 6.693826e+00 6.709174e+00 6.409279e+00 6.344605e+00 7.057590e+00 6.631613e+00 6.120890e+00 6.437284e+00 9.376079e+00 1.216095e+01 1.212907e+01 9.957425e+00 1.210940e+01 8.076982e+00 7.866306e+00 8.257734e+00 8.084815e+00 8.103340e+00 8.129910e+00 7.816950e+00 7.751836e+00 8.489326e+00 8.000574e+00 7.476417e+00 7.833329e+00 8.219871e+00 8.821249e+00 8.914530e+00 8.877608e+00 8.731776e+00 7.379539e+00 7.184097e+00 7.563681e+00 7.402734e+00 7.424707e+00 7.443277e+00 7.156355e+00 7.078637e+00 7.793894e+00 7.330524e+00 6.821147e+00 7.158640e+00 7.626233e+00 8.221049e+00 8.071206e+00 8.344926e+00 8.006900e+00 6.825868e+00 6.631935e+00 7.002560e+00 6.839985e+00 6.861165e+00 6.880186e+00 6.590048e+00 6.526923e+00 7.223235e+00 6.778537e+00 6.273897e+00 6.606696e+00 8.081403e+00 1.134831e+01 8.844208e+00 9.144788e+00 8.539348e+00 7.194584e+00 6.990287e+00 7.365807e+00 7.200350e+00 7.211148e+00 7.238076e+00 6.925025e+00 6.859591e+00 7.614401e+00 7.137111e+00 6.623026e+00 6.967685e+00
 8.331367e+00 8.910897e+00 8.912930e+00 8.916327e+00 1.111096e+01 8.899452e+00 8.594699e+00 8.888131e+00 8.580639e+00 8.841505e+00 8.551848e+00 8.006266e+00 8.818340e+00 6.235339e+00 5.965248e+00 8.419303e+00 6.489103e+00 6.136185e+00 1.109101e+01 1.000673e+01 1.253168e+01 1.253372e+01 1.253711e+01 1.252292e+01 1.252024e+01 1.247889e+01 1.250892e+01 1.246483e+01 1.246229e+01 1.243604e+01 1.229306e+01 1.243913e+01 7.846182e+00 7.561566e+00 1.242560e+01 8.320536e+00 8.064032e+00 1.250297e+01 9.925554e+00 1.245051e+01 1.245254e+01 1.245594e+01 1.244175e+01 1.243906e+01 1.239771e+01 1.242774e+01 1.238365e+01 1.238112e+01 1.235486e+01 1.221189e+01 1.235795e+01 7.715265e+00 7.426116e+00 1.234442e+01 8.120784e+00 7.681186e+00 1.242180e+01 9.654256e+00 1.256472e+01 1.256675e+01 1.257015e+01 1.255596e+01 1.255327e+01 1.251192e+01 1.254195e+01 1.249786e+01 1.249533e+01 1.246907e+01 1.232610e+01 1.247216e+01 8.042299e+00 7.637872e+00 1.245863e+01 8.427672e+00 8.022968e+00 1.253601e+01 1.000240e+01 1.252736e+01 1.252939e+01 1.253279e+01 1.251859e+01 1.251591e+01 1.247456e+01 1.250459e+01 1.246050e+01 1.245796e+01 1.243171e+01 1.007991e+01 1.243480e+01 7.914700e+00 7.542250e+00 1.242127e+01 8.512418e+00 7.806387e+00 1.249865e+01 7.408607e+00 8.474541e+00 1.068540e+01 1.068880e+01 1.067460e+01 8.463096e+00 7.873153e+00 7.992166e+00 7.741674e+00 7.826960e+00 7.830303e+00 7.453651e+00 7.871315e+00 5.791332e+00 5.517354e+00 7.664182e+00 6.019174e+00 5.678812e+00 7.935161e+00 7.455765e+00 1.074213e+01 8.535341e+00 1.074756e+01 8.524545e+00 8.258462e+00 7.878393e+00 8.247140e+00 8.203050e+00 7.885728e+00 7.815673e+00 7.529823e+00 7.774741e+00 5.854196e+00 5.577181e+00 7.722950e+00 6.081002e+00 5.738873e+00 7.993929e+00 8.147244e+00 1.131103e+01 1.131306e+01 1.131646e+01 8.830036e+00 9.090756e+00 8.500814e+00 8.816033e+00 8.649835e+00 8.522140e+00 8.621045e+00 8.167428e+00 8.550035e+00 6.450383e+00 6.165679e+00 8.447525e+00 6.677296e+00 6.326581e+00 8.810089e+00 7.852429e+00 8.893244e+00 1.110410e+01 8.898673e+00 8.884480e+00 8.618397e+00 8.329778e+00 8.607076e+00 8.440878e+00 8.438342e+00 8.219409e+00 7.936174e+00 8.415177e+00 6.233518e+00 5.951177e+00 8.208971e+00 6.451509e+00 6.107950e+00 8.601131e+00 8.001456e+00 9.053387e+00 9.055420e+00 1.126764e+01 1.125345e+01 9.041942e+00 8.489921e+00 1.123945e+01 1.119536e+01 8.524385e+00 8.498130e+00 8.148756e+00 8.382642e+00 6.396288e+00 6.115947e+00 8.398711e+00 6.623126e+00 6.276905e+00 8.761275e+00 7.877681e+00 1.113309e+01 8.926293e+00 1.113852e+01 1.112432e+01 8.649414e+00 8.871464e+00 1.111032e+01 8.594002e+00 8.469359e+00 8.141432e+00 7.989488e+00 8.209716e+00 6.256220e+00 5.979250e+00 8.179347e+00 6.495340e+00 6.146896e+00 8.895550e+00 7.084046e+00 7.867773e+00 1.046414e+01 7.995309e+00 7.695928e+00 7.731168e+00 7.459700e+00 7.553314e+00 7.467977e+00 7.506687e+00 7.439186e+00 7.205321e+00 7.395861e+00 5.557458e+00 5.285639e+00 7.422511e+00 5.826960e+00 5.479986e+00 7.547370e+00 6.884801e+00 7.557160e+00 7.521271e+00 7.809856e+00 7.437077e+00 7.390374e+00 7.269590e+00 7.348911e+00 7.229731e+00 7.273751e+00 7.214414e+00 7.005751e+00 7.170652e+00 5.366453e+00 5.096472e+00 7.243295e+00 5.632560e+00 5.292482e+00 7.351937e+00 8.538880e+00 1.157450e+01 1.157654e+01 1.157993e+01 1.156574e+01 1.156306e+01 1.152171e+01 9.342912e+00 9.298821e+00 8.910776e+00 8.667912e+00 8.578466e+00 8.762452e+00 6.737232e+00 6.452282e+00 8.996191e+00 6.952400e+00 6.593176e+00 1.154579e+01 7.474565e+00 8.610716e+00 1.082157e+01 1.082497e+01 8.216443e+00 8.335869e+00 8.098310e+00 8.324548e+00 7.921871e+00 7.902495e+00 7.790383e+00 7.607230e+00 7.896171e+00 5.977537e+00 5.701210e+00 7.779945e+00 6.149442e+00 5.807815e+00 8.196496e+00 7.002253e+00 7.915742e+00 7.917774e+00 8.184573e+00 7.784871e+00 7.782189e+00 7.548159e+00 7.607787e+00 7.347422e+00 7.338510e+00 7.298769e+00 7.092318e+00 7.390435e+00 5.519624e+00 5.247864e+00 7.266814e+00 5.703162e+00 5.367801e+00 7.548314e+00 7.370604e+00 1.064946e+01 1.065150e+01 1.065489e+01 8.046366e+00 1.063802e+01 7.839251e+00 8.417872e+00 7.795594e+00 7.666972e+00 7.678981e+00 7.395773e+00 7.651930e+00 5.755039e+00 5.483264e+00 7.668543e+00 5.985732e+00 5.643237e+00 8.026419e+00
 7.658571e+00 7.849728e+00 7.518816e+00 7.703734e+00 7.470462e+00 7.928509e+00 7.923651e+00 7.701522e+00 1.215126e+01 1.217355e+01 1.214659e+01 1.216878e+01 1.216675e+01 9.689782e+00 9.847971e+00 9.224647e+00 9.055376e+00 8.031484e+00 1.208336e+01 8.414973e+00 8.671360e+00 8.368829e+00 8.413027e+00 8.229558e+00 8.794687e+00 8.872386e+00 8.499435e+00 1.260950e+01 1.263179e+01 1.260484e+01 1.262703e+01 1.262499e+01 1.262025e+01 1.251504e+01 1.227722e+01 1.227103e+01 1.145632e+01 1.254160e+01 8.861527e+00 8.546986e+00 8.154772e+00 8.361598e+00 8.088171e+00 8.977839e+00 8.666653e+00 8.357769e+00 1.259645e+01 1.261874e+01 1.259178e+01 1.261397e+01 1.261193e+01 1.260720e+01 1.250199e+01 1.226417e+01 9.785753e+00 1.144326e+01 1.252855e+01 8.368977e+00 8.676425e+00 8.335972e+00 8.793518e+00 8.377132e+00 8.995959e+00 8.877450e+00 8.789688e+00 1.261457e+01 1.263686e+01 1.260990e+01 1.263209e+01 1.263005e+01 1.262532e+01 1.252010e+01 1.228229e+01 1.227610e+01 9.252559e+00 1.254667e+01 8.295721e+00 8.670687e+00 8.225487e+00 8.665673e+00 8.209015e+00 8.990221e+00 8.871712e+00 8.498762e+00 1.260883e+01 1.263112e+01 1.260416e+01 1.262635e+01 1.262432e+01 1.261958e+01 1.251437e+01 1.227655e+01 1.227036e+01 9.246821e+00 1.254093e+01 7.159123e+00 7.474263e+00 7.158840e+00 7.343833e+00 7.114007e+00 7.555146e+00 7.545193e+00 7.323912e+00 1.179984e+01 1.182213e+01 9.008158e+00 9.223026e+00 9.146889e+00 1.181059e+01 8.742644e+00 8.437537e+00 8.416769e+00 7.545618e+00 8.835931e+00 7.225972e+00 7.539380e+00 7.221934e+00 7.405139e+00 7.174384e+00 7.613688e+00 7.612730e+00 7.386743e+00 9.649290e+00 9.671579e+00 9.066435e+00 9.666811e+00 9.205165e+00 9.200429e+00 8.775125e+00 8.463903e+00 8.478457e+00 7.591573e+00 8.877115e+00 7.654132e+00 7.972848e+00 7.655910e+00 7.833278e+00 7.604794e+00 8.057791e+00 8.056623e+00 7.816773e+00 1.225815e+01 1.228044e+01 9.781256e+00 1.227567e+01 1.227363e+01 1.226890e+01 9.444191e+00 8.952181e+00 8.949441e+00 8.019447e+00 9.718021e+00 7.532242e+00 7.841587e+00 7.522641e+00 7.707018e+00 7.474389e+00 7.928506e+00 7.918893e+00 7.687579e+00 9.471762e+00 1.216248e+01 9.416034e+00 1.215772e+01 1.215568e+01 9.678716e+00 9.170896e+00 8.822078e+00 8.785084e+00 7.884410e+00 9.167317e+00 7.628672e+00 7.943193e+00 7.624960e+00 7.820264e+00 7.570055e+00 8.029578e+00 8.018308e+00 7.800946e+00 9.638657e+00 1.225528e+01 1.001950e+01 1.225051e+01 1.224848e+01 9.771511e+00 9.307713e+00 8.912186e+00 8.924282e+00 7.987029e+00 9.302926e+00 7.544872e+00 7.868210e+00 7.542671e+00 7.721744e+00 7.496718e+00 7.950673e+00 7.940338e+00 7.712585e+00 9.687265e+00 1.218178e+01 9.945999e+00 9.968188e+00 9.966151e+00 9.961414e+00 9.144531e+00 8.792782e+00 8.832497e+00 7.910078e+00 9.243937e+00 6.885073e+00 7.202109e+00 6.890393e+00 7.067212e+00 6.840596e+00 7.274413e+00 7.286891e+00 7.070572e+00 8.821846e+00 1.156363e+01 9.064445e+00 1.155886e+01 1.155682e+01 1.155209e+01 8.541899e+00 8.181420e+00 8.187801e+00 7.286546e+00 8.598603e+00 6.604888e+00 6.922815e+00 6.611365e+00 6.788085e+00 6.562114e+00 6.994732e+00 7.002172e+00 6.792028e+00 8.549959e+00 9.082916e+00 8.670451e+00 9.078149e+00 8.812710e+00 8.611766e+00 8.312825e+00 7.913359e+00 7.902136e+00 7.008584e+00 8.339388e+00 7.786807e+00 8.112560e+00 7.786337e+00 7.971777e+00 7.737188e+00 8.190420e+00 8.187564e+00 7.950248e+00 1.237328e+01 1.239557e+01 1.236861e+01 1.239080e+01 1.238876e+01 1.238403e+01 1.006999e+01 9.321505e+00 9.159974e+00 8.158673e+00 9.833150e+00 7.282671e+00 7.609479e+00 7.295942e+00 7.472958e+00 7.243410e+00 7.690059e+00 7.692985e+00 7.478621e+00 9.456822e+00 1.195134e+01 9.452154e+00 9.737745e+00 1.194453e+01 1.193980e+01 9.362357e+00 8.700763e+00 8.566765e+00 7.679346e+00 9.192713e+00 6.776701e+00 7.095557e+00 6.787791e+00 6.962765e+00 6.738405e+00 7.173190e+00 7.180468e+00 6.968425e+00 8.652181e+00 1.146148e+01 8.647513e+00 1.145671e+01 9.245853e+00 1.144994e+01 8.448723e+00 8.088749e+00 8.043694e+00 7.166832e+00 8.394332e+00 7.124502e+00 7.445877e+00 7.127451e+00 7.304689e+00 7.075785e+00 7.515819e+00 7.513817e+00 7.288750e+00 9.006952e+00 1.178666e+01 9.040206e+00 9.309662e+00 1.177985e+01 9.106682e+00 8.669568e+00 8.355089e+00 8.363966e+00 7.493246e+00 8.800460e+00
 7.145355e+00 7.093054e+00 7.620841e+00 7.464765e+00 7.202649e+00 6.950751e+00 6.616146e+00 6.841555e+00 6.795691e+00 6.723535e+00 6.703407e+00 6.522405e+00 6.528294e+00 5.395098e+00 5.071724e+00 6.549616e+00 5.508272e+00 5.336861e+00 6.751006e+00 9.416650e+00 1.187485e+01 1.197885e+01 1.194489e+01 1.184585e+01 1.177581e+01 9.314180e+00 1.168161e+01 9.442890e+00 8.945316e+00 9.382789e+00 1.144662e+01 9.224896e+00 7.543090e+00 7.150210e+00 8.976619e+00 8.276433e+00 7.653429e+00 9.390696e+00 9.107594e+00 1.156579e+01 1.166980e+01 1.163583e+01 1.153680e+01 8.872423e+00 9.005125e+00 1.137255e+01 9.133835e+00 1.130469e+01 9.073734e+00 8.543227e+00 8.652439e+00 7.148177e+00 6.791468e+00 8.930966e+00 7.328549e+00 7.165154e+00 8.696132e+00 9.188777e+00 1.203248e+01 1.213649e+01 1.210252e+01 1.200349e+01 1.193345e+01 1.168064e+01 9.630418e+00 9.600526e+00 1.177139e+01 1.174925e+01 9.395427e+00 9.382533e+00 7.761366e+00 7.387466e+00 1.160648e+01 7.974460e+00 8.007272e+00 1.175716e+01 1.160645e+01 1.185582e+01 1.195983e+01 1.192586e+01 1.182683e+01 9.547964e+00 9.031755e+00 1.166258e+01 1.163269e+01 9.385901e+00 1.157259e+01 1.142759e+01 8.820364e+00 7.584707e+00 7.137964e+00 9.220998e+00 7.994008e+00 7.491896e+00 8.861004e+00 6.530621e+00 6.846271e+00 6.981546e+00 7.012770e+00 6.869713e+00 6.680959e+00 6.372485e+00 6.570278e+00 6.529339e+00 6.470379e+00 6.441827e+00 6.266796e+00 6.262043e+00 5.167414e+00 4.844219e+00 6.281783e+00 5.262864e+00 5.095521e+00 6.457932e+00 6.557345e+00 6.872995e+00 7.056622e+00 6.974300e+00 6.843999e+00 6.710140e+00 6.397095e+00 6.648399e+00 6.603448e+00 6.514046e+00 6.481571e+00 6.320027e+00 6.302114e+00 5.196704e+00 4.871889e+00 6.303891e+00 5.293240e+00 5.122956e+00 6.511499e+00 6.975973e+00 7.313166e+00 7.995361e+00 7.697991e+00 7.351689e+00 7.243729e+00 6.750172e+00 7.001963e+00 6.981042e+00 6.865393e+00 6.889674e+00 6.680855e+00 6.667961e+00 5.522797e+00 5.194246e+00 6.685654e+00 5.614952e+00 5.448886e+00 6.862124e+00 6.780446e+00 7.117264e+00 7.415001e+00 7.455132e+00 7.045455e+00 6.953121e+00 6.610945e+00 6.865692e+00 6.797666e+00 6.791058e+00 6.691767e+00 6.546768e+00 6.535881e+00 5.396363e+00 5.066328e+00 6.533786e+00 5.485489e+00 5.311391e+00 6.718265e+00 6.871570e+00 7.259608e+00 7.580225e+00 7.472156e+00 7.254543e+00 7.051021e+00 6.741751e+00 6.964215e+00 6.942444e+00 6.864828e+00 6.912485e+00 6.630557e+00 6.684800e+00 5.490512e+00 5.162334e+00 6.651000e+00 5.584589e+00 5.413416e+00 6.850600e+00 6.802418e+00 7.209403e+00 7.891598e+00 7.472120e+00 7.062443e+00 6.970109e+00 6.664509e+00 6.848910e+00 6.828658e+00 6.785709e+00 6.722091e+00 6.554742e+00 6.518816e+00 5.409498e+00 5.078033e+00 6.544016e+00 5.509883e+00 5.343347e+00 6.762461e+00 6.356695e+00 6.684040e+00 6.919436e+00 6.798020e+00 6.610170e+00 6.549711e+00 6.243376e+00 6.419976e+00 6.398621e+00 6.359465e+00 6.341682e+00 6.170549e+00 6.149835e+00 5.056651e+00 4.736202e+00 6.221569e+00 5.198685e+00 5.025392e+00 6.334748e+00 6.266148e+00 6.582069e+00 6.800742e+00 6.705157e+00 6.530646e+00 6.441775e+00 6.154991e+00 6.328514e+00 6.289067e+00 6.261511e+00 6.237421e+00 6.083968e+00 6.052903e+00 4.974476e+00 4.656406e+00 6.121103e+00 5.116040e+00 4.946783e+00 6.240194e+00 7.199444e+00 7.685293e+00 7.911409e+00 8.140841e+00 7.493216e+00 7.461100e+00 7.000514e+00 7.328973e+00 7.170470e+00 7.170878e+00 7.075900e+00 6.965371e+00 6.871911e+00 5.739085e+00 5.395415e+00 6.909001e+00 5.806657e+00 5.627177e+00 7.193359e+00 6.547667e+00 6.950378e+00 7.271979e+00 7.095500e+00 6.945246e+00 6.810099e+00 6.480135e+00 6.626525e+00 6.608845e+00 6.540879e+00 6.535009e+00 6.366987e+00 6.381837e+00 5.294692e+00 4.952850e+00 6.342887e+00 5.319902e+00 5.148464e+00 6.547637e+00 6.311714e+00 6.635065e+00 7.082403e+00 6.772242e+00 6.609606e+00 6.520156e+00 6.233057e+00 6.395981e+00 6.358393e+00 6.316550e+00 6.286912e+00 6.133082e+00 6.141803e+00 5.072828e+00 4.744345e+00 6.114785e+00 5.115421e+00 4.949721e+00 6.298874e+00 6.520489e+00 6.845286e+00 7.193959e+00 6.953589e+00 6.779779e+00 6.661185e+00 6.358058e+00 6.545505e+00 6.511441e+00 6.449549e+00 6.422476e+00 6.257163e+00 6.257421e+00 5.149897e+00 4.827928e+00 6.260487e+00 5.246604e+00 5.078647e+00 6.435321e+00
 7.113758e+00 8.840681e+00 8.425216e+00 8.551486e+00 8.631176e+00 7.321464e+00 7.219446e+00 7.773514e+00 7.627985e+00 7.705192e+00 7.727644e+00 6.718182e+00 6.458211e+00 7.899504e+00 7.057652e+00 6.511074e+00 7.225616e+00 8.543032e+00 1.254918e+01 1.250914e+01 1.254517e+01 1.253588e+01 9.401589e+00 9.310314e+00 1.201981e+01 9.648984e+00 1.195323e+01 1.195501e+01 8.251441e+00 7.885457e+00 1.212161e+01 8.773636e+00 8.179715e+00 1.151833e+01 8.427567e+00 1.248893e+01 1.244889e+01 1.248492e+01 1.247563e+01 1.155016e+01 1.145889e+01 1.195956e+01 9.588734e+00 1.189298e+01 9.685935e+00 8.081637e+00 7.778791e+00 1.206136e+01 8.550304e+00 7.901872e+00 8.738583e+00 8.610982e+00 1.257333e+01 1.253329e+01 1.256932e+01 1.256003e+01 1.163456e+01 9.334464e+00 9.835139e+00 1.188196e+01 1.197738e+01 9.770336e+00 8.418100e+00 8.049867e+00 9.936938e+00 8.919893e+00 8.152805e+00 9.333653e+00 8.613251e+00 1.254600e+01 1.250596e+01 1.254200e+01 1.253271e+01 9.135010e+00 1.151596e+01 1.201664e+01 1.185463e+01 9.741227e+00 1.195183e+01 8.228394e+00 7.876042e+00 9.646209e+00 9.155968e+00 8.057959e+00 1.151515e+01 6.579718e+00 1.085427e+01 8.145797e+00 8.255929e+00 8.246638e+00 6.845917e+00 6.738259e+00 7.274262e+00 7.097137e+00 7.209101e+00 7.208767e+00 6.246063e+00 5.987736e+00 7.389241e+00 6.566048e+00 6.025085e+00 6.735303e+00 6.654185e+00 8.709016e+00 8.158308e+00 1.091383e+01 8.695718e+00 6.907927e+00 6.807562e+00 7.380246e+00 7.173137e+00 7.278115e+00 7.276693e+00 6.312582e+00 6.052118e+00 7.487852e+00 6.629449e+00 6.089940e+00 6.808767e+00 7.283518e+00 9.031228e+00 9.254591e+00 9.290622e+00 1.149016e+01 7.566522e+00 7.442247e+00 8.046815e+00 7.835123e+00 7.924482e+00 7.939046e+00 6.929594e+00 6.662852e+00 8.109295e+00 7.244627e+00 6.696468e+00 7.430533e+00 7.062039e+00 1.129499e+01 9.046121e+00 1.129098e+01 8.809460e+00 7.316852e+00 7.214303e+00 7.811351e+00 7.579800e+00 7.676570e+00 7.709721e+00 6.714256e+00 6.446608e+00 7.904688e+00 7.022939e+00 6.475235e+00 7.212800e+00 7.225538e+00 9.246657e+00 8.658028e+00 1.145148e+01 1.144218e+01 7.480241e+00 7.385153e+00 7.967485e+00 7.775586e+00 7.873693e+00 7.916685e+00 6.882493e+00 6.614195e+00 8.073648e+00 7.193484e+00 6.645492e+00 7.380029e+00 7.090727e+00 1.132644e+01 9.077574e+00 9.113605e+00 9.104315e+00 7.347384e+00 7.243064e+00 7.803519e+00 7.615425e+00 7.722259e+00 7.729846e+00 6.738033e+00 6.475987e+00 7.944604e+00 7.067307e+00 6.513610e+00 7.251811e+00 6.314508e+00 8.138236e+00 7.674418e+00 7.819443e+00 7.928731e+00 6.559705e+00 6.466025e+00 6.993817e+00 6.824998e+00 6.927446e+00 6.925092e+00 5.991955e+00 5.736588e+00 7.124153e+00 6.340730e+00 5.790461e+00 6.462638e+00 6.095664e+00 7.526421e+00 7.390978e+00 7.484150e+00 7.448682e+00 6.338388e+00 6.245989e+00 6.770622e+00 6.600696e+00 6.701252e+00 6.697974e+00 5.776379e+00 5.522724e+00 6.887496e+00 6.116706e+00 5.576709e+00 6.243954e+00 7.538832e+00 1.175446e+01 9.505592e+00 1.175045e+01 1.174116e+01 7.849097e+00 7.726249e+00 8.414145e+00 8.129574e+00 8.245406e+00 8.349342e+00 7.218442e+00 6.936947e+00 8.430883e+00 7.504884e+00 6.952978e+00 7.727696e+00 6.720975e+00 8.406426e+00 8.129908e+00 8.524526e+00 8.393128e+00 6.970612e+00 6.877773e+00 7.412650e+00 7.237490e+00 7.348369e+00 7.352614e+00 6.439917e+00 6.176609e+00 7.516163e+00 6.706861e+00 6.171071e+00 6.877817e+00 6.225942e+00 7.696504e+00 7.656465e+00 7.928975e+00 7.618013e+00 6.471674e+00 6.376732e+00 6.906035e+00 6.727934e+00 6.834562e+00 6.842311e+00 5.934295e+00 5.681007e+00 7.011635e+00 6.216110e+00 5.685306e+00 6.378001e+00 6.554325e+00 8.608536e+00 8.019907e+00 1.081335e+01 8.595238e+00 6.802546e+00 6.693711e+00 7.245925e+00 7.058901e+00 7.156565e+00 7.157430e+00 6.208077e+00 5.949767e+00 7.374725e+00 6.525296e+00 5.986108e+00 6.699443e+00
 4.514607e+00 5.491306e+00 5.771422e+00 6.022368e+00 5.344417e+00 5.556111e+00 5.594301e+00 5.230031e+00 5.475276e+00 5.633839e+00 5.720849e+00 5.793226e+00 5.735329e+00 5.495432e+00 5.078576e+00 5.541282e+00 4.977074e+00 4.805150e+00 5.475924e+00 5.796814e+00 9.450818e+00 9.698751e+00 9.875465e+00 9.321149e+00 9.526646e+00 9.590759e+00 9.242350e+00 6.869198e+00 7.425035e+00 9.696104e+00 7.547854e+00 9.685971e+00 7.291436e+00 6.458250e+00 9.543781e+00 6.154716e+00 5.962198e+00 7.005388e+00 5.335592e+00 6.959990e+00 9.416748e+00 9.593461e+00 9.039146e+00 6.650308e+00 9.308755e+00 6.751522e+00 6.370585e+00 7.143031e+00 9.414101e+00 7.265851e+00 7.195142e+00 6.498764e+00 6.013868e+00 6.593344e+00 5.883904e+00 5.634663e+00 6.527177e+00 6.085461e+00 9.665365e+00 9.913298e+00 1.009001e+01 9.535696e+00 7.532367e+00 9.805305e+00 9.456897e+00 7.469254e+00 9.848407e+00 7.438424e+00 7.762401e+00 7.691692e+00 7.505983e+00 6.621737e+00 7.549503e+00 6.444345e+00 6.332427e+00 9.692161e+00 5.612826e+00 9.429209e+00 9.677142e+00 9.853855e+00 9.299540e+00 7.296211e+00 7.360324e+00 9.220741e+00 6.847589e+00 7.403425e+00 9.674495e+00 7.526245e+00 7.455536e+00 9.478652e+00 6.385581e+00 7.049945e+00 6.299639e+00 5.933190e+00 7.247180e+00 4.320820e+00 5.359108e+00 5.645197e+00 5.854943e+00 5.227972e+00 5.427357e+00 5.507153e+00 5.134675e+00 5.366661e+00 5.546156e+00 5.612987e+00 5.672592e+00 5.601883e+00 5.390758e+00 4.996064e+00 5.444493e+00 4.907623e+00 4.735611e+00 5.377753e+00 4.327892e+00 5.361031e+00 5.630435e+00 5.843346e+00 5.228996e+00 5.450266e+00 5.507517e+00 5.142809e+00 5.377009e+00 5.563773e+00 5.637426e+00 5.691524e+00 5.614198e+00 5.412388e+00 5.014244e+00 5.466459e+00 4.920747e+00 4.746627e+00 5.398928e+00 4.438997e+00 5.509110e+00 5.854711e+00 6.024648e+00 5.371206e+00 5.582029e+00 5.653771e+00 5.272606e+00 5.537568e+00 5.740078e+00 5.805969e+00 5.866543e+00 5.808161e+00 5.560077e+00 5.128077e+00 5.615809e+00 5.050111e+00 4.864688e+00 5.539002e+00 4.391460e+00 5.447082e+00 5.736368e+00 5.952772e+00 5.304158e+00 5.534402e+00 5.601950e+00 5.218486e+00 5.483929e+00 5.652824e+00 5.747618e+00 5.823028e+00 5.717781e+00 5.488289e+00 5.080530e+00 5.554973e+00 4.999188e+00 4.824870e+00 5.465642e+00 4.421965e+00 5.503181e+00 5.780345e+00 6.009386e+00 5.336570e+00 5.591656e+00 5.678124e+00 5.248880e+00 5.508501e+00 5.715454e+00 5.824260e+00 5.844045e+00 5.776443e+00 5.552624e+00 5.134821e+00 5.608791e+00 5.033110e+00 4.864210e+00 5.529978e+00 4.399023e+00 5.479283e+00 5.773618e+00 5.981295e+00 5.311026e+00 5.532385e+00 5.616223e+00 5.217870e+00 5.465708e+00 5.685414e+00 5.738789e+00 5.813260e+00 5.716008e+00 5.515346e+00 5.096726e+00 5.542686e+00 5.001023e+00 4.825678e+00 5.506079e+00 4.281755e+00 5.298622e+00 5.564687e+00 5.769071e+00 5.163786e+00 5.382766e+00 5.455408e+00 5.086130e+00 5.322769e+00 5.496891e+00 5.567127e+00 5.638652e+00 5.558082e+00 5.372653e+00 4.977200e+00 5.406232e+00 4.874122e+00 4.702316e+00 5.331522e+00 4.255467e+00 5.269015e+00 5.529246e+00 5.722658e+00 5.134764e+00 5.347536e+00 5.416459e+00 5.051623e+00 5.280298e+00 5.461551e+00 5.522478e+00 5.590698e+00 5.516227e+00 5.332252e+00 4.943223e+00 5.361916e+00 4.844558e+00 4.675039e+00 5.295021e+00 4.519318e+00 5.620675e+00 5.886711e+00 6.133216e+00 5.432662e+00 5.709622e+00 5.756753e+00 5.370508e+00 5.597954e+00 5.812180e+00 5.884065e+00 5.955756e+00 5.851965e+00 5.624621e+00 5.198370e+00 5.755872e+00 5.132142e+00 4.942577e+00 5.633242e+00 4.336534e+00 5.372125e+00 5.647526e+00 5.855292e+00 5.231652e+00 5.457987e+00 5.524849e+00 5.146090e+00 5.384216e+00 5.594391e+00 5.653809e+00 5.733598e+00 5.641895e+00 5.415371e+00 5.023069e+00 5.495573e+00 4.966468e+00 4.793613e+00 5.400879e+00 4.268441e+00 5.285159e+00 5.550093e+00 5.740848e+00 5.148712e+00 5.368641e+00 5.438874e+00 5.070167e+00 5.299536e+00 5.488942e+00 5.560897e+00 5.626585e+00 5.540652e+00 5.335534e+00 4.949561e+00 5.392818e+00 4.880295e+00 4.713874e+00 5.318298e+00 4.311831e+00 5.344680e+00 5.616025e+00 5.823279e+00 5.202832e+00 5.431723e+00 5.496229e+00 5.118589e+00 5.359311e+00 5.533266e+00 5.609123e+00 5.685932e+00 5.606817e+00 5.398406e+00 4.996094e+00 5.445888e+00 4.905000e+00 4.730855e+00 5.378340e+00
 5.776574e+00 5.499802e+00 5.291921e+00 5.405014e+00 5.302236e+00 5.616299e+00 5.334212e+00 5.094696e+00 6.497258e+00 6.676037e+00 6.438354e+00 6.828510e+00 6.608933e+00 7.099825e+00 6.254198e+00 6.101415e+00 5.677347e+00 5.262953e+00 6.257157e+00 7.593941e+00 7.345665e+00 7.041534e+00 7.187959e+00 7.669952e+00 7.580793e+00 7.099468e+00 7.463407e+00 1.090830e+01 1.102197e+01 1.082710e+01 1.103177e+01 8.746036e+00 1.105582e+01 1.054891e+01 1.041599e+01 7.627152e+00 7.585632e+00 1.061576e+01 7.147365e+00 7.023546e+00 6.594191e+00 6.739629e+00 6.630763e+00 7.082455e+00 6.689579e+00 6.436890e+00 8.326292e+00 8.439961e+00 8.245091e+00 1.065859e+01 1.058168e+01 1.068264e+01 1.017573e+01 1.004281e+01 7.253974e+00 7.212453e+00 1.024258e+01 8.000972e+00 7.836882e+00 7.644070e+00 7.499427e+00 7.403232e+00 7.750643e+00 7.560027e+00 7.247747e+00 8.943420e+00 1.126591e+01 1.107104e+01 1.127572e+01 8.989985e+00 1.129977e+01 1.079286e+01 1.065994e+01 1.046544e+01 1.003841e+01 1.085971e+01 7.852667e+00 7.444362e+00 7.126390e+00 7.161495e+00 7.183879e+00 7.480230e+00 7.036295e+00 6.977335e+00 1.088183e+01 1.099550e+01 8.591807e+00 1.100531e+01 1.092840e+01 1.102935e+01 1.052244e+01 8.180704e+00 7.600689e+00 7.173660e+00 1.058929e+01 5.668520e+00 5.363704e+00 5.162344e+00 5.270034e+00 5.172274e+00 5.479478e+00 5.194732e+00 4.949341e+00 6.319191e+00 6.496680e+00 6.203958e+00 6.506484e+00 6.360942e+00 6.524294e+00 5.903917e+00 5.760951e+00 5.532456e+00 5.093002e+00 5.992620e+00 5.692615e+00 5.386893e+00 5.182837e+00 5.289124e+00 5.189927e+00 5.507242e+00 5.218387e+00 4.968559e+00 6.321861e+00 6.454930e+00 6.204656e+00 6.514245e+00 6.393888e+00 6.522193e+00 5.901473e+00 5.756914e+00 5.541099e+00 5.098648e+00 5.977136e+00 5.934410e+00 5.589086e+00 5.376684e+00 5.497600e+00 5.384617e+00 5.706323e+00 5.411292e+00 5.151751e+00 6.564404e+00 6.750916e+00 6.464424e+00 6.746210e+00 6.626489e+00 6.801608e+00 6.119148e+00 5.967472e+00 5.756022e+00 5.297363e+00 6.212296e+00 5.823044e+00 5.508695e+00 5.299530e+00 5.415649e+00 5.307715e+00 5.622280e+00 5.336876e+00 5.075686e+00 6.523345e+00 6.628043e+00 6.388539e+00 6.637846e+00 6.538642e+00 6.661894e+00 6.015361e+00 5.862202e+00 5.674360e+00 5.213249e+00 6.146746e+00 5.898306e+00 5.577813e+00 5.363154e+00 5.477184e+00 5.365124e+00 5.681545e+00 5.405044e+00 5.137136e+00 6.555591e+00 6.669260e+00 6.453979e+00 6.729999e+00 6.653091e+00 6.754047e+00 6.077018e+00 5.934317e+00 5.731239e+00 5.267361e+00 6.161082e+00 5.825352e+00 5.516994e+00 5.315544e+00 5.418482e+00 5.317915e+00 5.636029e+00 5.349015e+00 5.088577e+00 6.532487e+00 6.694508e+00 6.380699e+00 6.764952e+00 6.535782e+00 6.713850e+00 6.031642e+00 5.895901e+00 5.672908e+00 5.221541e+00 6.140047e+00 5.599045e+00 5.301155e+00 5.104725e+00 5.208418e+00 5.112181e+00 5.421669e+00 5.147450e+00 4.902310e+00 6.211848e+00 6.390981e+00 6.117201e+00 6.359993e+00 6.267532e+00 6.449224e+00 5.873304e+00 5.718812e+00 5.458258e+00 5.013297e+00 5.864769e+00 5.549620e+00 5.251997e+00 5.056857e+00 5.160086e+00 5.063616e+00 5.372217e+00 5.099108e+00 4.855364e+00 6.155816e+00 6.308391e+00 6.054633e+00 6.296856e+00 6.206266e+00 6.364214e+00 5.807757e+00 5.674843e+00 5.407864e+00 4.967830e+00 5.813746e+00 6.057991e+00 5.704571e+00 5.490478e+00 5.611557e+00 5.505009e+00 5.819718e+00 5.521075e+00 5.273709e+00 6.737516e+00 7.226611e+00 6.673155e+00 6.921629e+00 6.963300e+00 6.921746e+00 6.276169e+00 6.090443e+00 5.907266e+00 5.443690e+00 6.430467e+00 5.715577e+00 5.411220e+00 5.195470e+00 5.310739e+00 5.201770e+00 5.513167e+00 5.240085e+00 4.991844e+00 6.360259e+00 6.560943e+00 6.276242e+00 6.747258e+00 6.484868e+00 6.643147e+00 5.901775e+00 5.753752e+00 5.638305e+00 5.173002e+00 6.203088e+00 5.588004e+00 5.281733e+00 5.080084e+00 5.187691e+00 5.085827e+00 5.391782e+00 5.121327e+00 4.877047e+00 6.199811e+00 6.348052e+00 6.122022e+00 6.447387e+00 6.299882e+00 6.383704e+00 5.767675e+00 5.629174e+00 5.489658e+00 5.045746e+00 5.945509e+00 5.664364e+00 5.357843e+00 5.158564e+00 5.262546e+00 5.161714e+00 5.469108e+00 5.191180e+00 4.942545e+00 6.287293e+00 6.435964e+00 6.183699e+00 6.459241e+00 6.330761e+00 6.544905e+00 5.868243e+00 5.721943e+00 5.516591e+00 5.075285e+00 5.951642e+00
 1.174909e+01 8.396518e+00 6.679573e+00 7.325233e+00 6.545943e+00 8.555083e+00 9.307887e+00 1.250175e+01 1.215555e+01 7.660043e+00 8.504189e+00 7.455973e+00 1.228471e+01 1.253278e+01 1.247617e+01 1.212997e+01 7.560230e+00 8.336098e+00 7.382466e+00 1.225913e+01 1.029837e+01 1.251176e+01 1.216555e+01 7.718405e+00 8.463137e+00 7.540215e+00 1.008589e+01 1.254279e+01 1.250042e+01 1.215422e+01 7.615446e+00 8.384283e+00 7.485609e+00 1.228338e+01 1.253145e+01 8.381114e+00 7.927752e+00 6.226300e+00 6.868063e+00 6.093073e+00 8.091009e+00 8.582000e+00 8.528191e+00 8.007176e+00 6.295349e+00 6.933540e+00 6.162172e+00 8.219526e+00 8.934645e+00 9.234051e+00 8.629008e+00 6.840101e+00 7.496672e+00 6.703859e+00 8.799416e+00 9.265080e+00 9.139469e+00 8.385177e+00 6.665745e+00 7.310905e+00 6.528410e+00 8.596265e+00 9.096398e+00 9.196958e+00 8.564921e+00 6.800191e+00 7.454148e+00 6.666013e+00 8.786187e+00 9.687595e+00 9.092087e+00 8.444078e+00 6.691888e+00 7.338787e+00 6.556934e+00 8.622983e+00 9.034134e+00 8.075762e+00 7.610478e+00 5.943161e+00 6.573963e+00 5.810211e+00 7.756548e+00 8.121782e+00 7.764172e+00 7.327613e+00 5.675011e+00 6.303605e+00 5.542989e+00 7.472242e+00 7.799456e+00 9.872064e+00 8.859849e+00 7.033467e+00 7.695322e+00 6.889822e+00 9.076834e+00 9.903092e+00 8.598518e+00 8.079012e+00 6.382645e+00 7.022290e+00 6.248963e+00 8.257801e+00 8.680766e+00 7.906926e+00 7.504178e+00 5.838973e+00 6.470215e+00 5.706725e+00 7.642182e+00 7.982068e+00 8.393417e+00 7.895648e+00 6.186010e+00 6.822012e+00 6.052116e+00 8.030136e+00 8.488337e+00
 7.119446e+00 7.638868e+00 7.848221e+00 7.712274e+00 7.539078e+00 7.670107e+00 7.601344e+00 7.292076e+00 1.054847e+01 8.342994e+00 7.723428e+00 8.055091e+00 7.572743e+00 8.319148e+00 5.908785e+00 5.623824e+00 7.466145e+00 5.373218e+00 5.877454e+00 9.240563e+00 1.225614e+01 1.224889e+01 1.223810e+01 1.220757e+01 1.226345e+01 1.221862e+01 1.201890e+01 1.235481e+01 1.235815e+01 1.231677e+01 1.233365e+01 1.220989e+01 1.233430e+01 8.595412e+00 7.780174e+00 1.215850e+01 7.352014e+00 7.908955e+00 9.062099e+00 9.868854e+00 1.207042e+01 9.850811e+00 1.202911e+01 1.208499e+01 1.204016e+01 9.631615e+00 1.217634e+01 1.217969e+01 1.213831e+01 9.946361e+00 1.203142e+01 1.215584e+01 7.814830e+00 7.484291e+00 9.771215e+00 7.129651e+00 7.677242e+00 9.197060e+00 1.012592e+01 1.232749e+01 1.231670e+01 1.228618e+01 1.013323e+01 1.229722e+01 1.209751e+01 1.243341e+01 1.243675e+01 1.239538e+01 1.241225e+01 1.228849e+01 1.241291e+01 8.288507e+00 7.947759e+00 1.223711e+01 7.498858e+00 8.154092e+00 9.230545e+00 1.224612e+01 1.223887e+01 1.222808e+01 1.219755e+01 1.225343e+01 1.220860e+01 1.200889e+01 1.234479e+01 1.234813e+01 1.230675e+01 1.232363e+01 1.219987e+01 1.232429e+01 8.125785e+00 7.740559e+00 1.214849e+01 7.322573e+00 8.027548e+00 6.532612e+00 7.195671e+00 7.240853e+00 7.191802e+00 7.120107e+00 7.268089e+00 7.151910e+00 6.853423e+00 7.749379e+00 7.752724e+00 7.426157e+00 7.991625e+00 7.110096e+00 7.370292e+00 5.550949e+00 5.273982e+00 7.042283e+00 5.037437e+00 5.538632e+00 6.567848e+00 7.237260e+00 7.244179e+00 7.241514e+00 7.171336e+00 7.285815e+00 7.231004e+00 6.887007e+00 7.594762e+00 7.598107e+00 7.505669e+00 7.455028e+00 7.197782e+00 7.523201e+00 5.596840e+00 5.317224e+00 7.112628e+00 5.080121e+00 5.584485e+00 7.056429e+00 7.778996e+00 7.791610e+00 7.729603e+00 7.730426e+00 7.806174e+00 7.785273e+00 7.476564e+00 1.070847e+01 8.502991e+00 8.461613e+00 1.068732e+01 7.776542e+00 8.215744e+00 6.065641e+00 5.781992e+00 7.701227e+00 5.546471e+00 6.058559e+00 6.850227e+00 7.587996e+00 7.670977e+00 7.569953e+00 7.576135e+00 7.612144e+00 7.535962e+00 7.207316e+00 8.325486e+00 1.053766e+01 7.827844e+00 7.844722e+00 7.631978e+00 8.041583e+00 5.876991e+00 5.597635e+00 7.550997e+00 5.365813e+00 5.877684e+00 7.014390e+00 7.756826e+00 7.892080e+00 7.718914e+00 7.657036e+00 7.788065e+00 7.699433e+00 7.339437e+00 1.066643e+01 1.066978e+01 7.959965e+00 8.050942e+00 7.659352e+00 8.437106e+00 6.020985e+00 5.738782e+00 7.622477e+00 5.501765e+00 6.015957e+00 6.894778e+00 7.703179e+00 7.578504e+00 7.655539e+00 7.516018e+00 7.680890e+00 7.537044e+00 7.327350e+00 1.055926e+01 8.353777e+00 7.926890e+00 8.329276e+00 7.603396e+00 7.781341e+00 5.909728e+00 5.631892e+00 7.500792e+00 5.386071e+00 5.897938e+00 6.329588e+00 7.001274e+00 6.963922e+00 6.959919e+00 6.934418e+00 7.039546e+00 6.942896e+00 6.684339e+00 7.283164e+00 7.479187e+00 7.146116e+00 7.162994e+00 6.942237e+00 7.218862e+00 5.413744e+00 5.143848e+00 6.826896e+00 4.875774e+00 5.375308e+00 6.196962e+00 6.845300e+00 6.838044e+00 6.804046e+00 6.761792e+00 6.865944e+00 6.789742e+00 6.552116e+00 7.190976e+00 7.283303e+00 6.965732e+00 7.079583e+00 6.774628e+00 7.097078e+00 5.288260e+00 5.017062e+00 6.690158e+00 4.750120e+00 5.247018e+00 7.340625e+00 8.185783e+00 8.089546e+00 8.627349e+00 8.137213e+00 8.267192e+00 8.344467e+00 7.720973e+00 8.358546e+00 8.747400e+00 8.246413e+00 1.093172e+01 8.599137e+00 8.723554e+00 6.321524e+00 6.029262e+00 8.547753e+00 5.809787e+00 6.344570e+00 6.613074e+00 7.334303e+00 7.350911e+00 7.316260e+00 7.238249e+00 7.300365e+00 7.233196e+00 6.994566e+00 7.650558e+00 7.850110e+00 7.561465e+00 7.510824e+00 7.240565e+00 7.826265e+00 5.639552e+00 5.365019e+00 7.183415e+00 5.171895e+00 5.711429e+00 6.286208e+00 6.977711e+00 6.941393e+00 6.921274e+00 6.873432e+00 6.966916e+00 6.888908e+00 6.619338e+00 7.263585e+00 7.237333e+00 7.069869e+00 7.125010e+00 6.843801e+00 7.104494e+00 5.328230e+00 5.057723e+00 6.851010e+00 4.852502e+00 5.379061e+00 6.503202e+00 7.312220e+00 7.158467e+00 7.206355e+00 7.137564e+00 7.193443e+00 7.088020e+00 6.824533e+00 7.603562e+00 7.481746e+00 7.440368e+00 7.389727e+00 7.119468e+00 7.419979e+00 5.525368e+00 5.249211e+00 7.013069e+00 5.012658e+00 5.514378e+00
 4.834398e+00 5.599220e+00 6.060874e+00 5.736284e+00 5.937249e+00 5.349233e+00 5.735797e+00 8.769462e+00 5.575828e+00 8.678130e+00 6.600708e+00 6.228891e+00 6.738116e+00 8.487891e+00 7.875971e+00 6.176635e+00 7.814796e+00 7.656681e+00 6.071701e+00 6.242737e+00 6.846632e+00 7.006797e+00 6.931545e+00 7.375464e+00 6.664296e+00 6.843162e+00 9.759408e+00 7.204601e+00 9.668076e+00 9.799479e+00 9.887271e+00 7.728062e+00 9.477837e+00 8.865917e+00 7.552090e+00 8.804742e+00 8.646627e+00 7.308914e+00 5.776372e+00 6.518856e+00 6.834363e+00 6.551454e+00 6.661832e+00 6.084246e+00 6.642291e+00 9.469554e+00 6.404079e+00 7.169397e+00 9.509626e+00 9.597417e+00 9.647034e+00 9.187983e+00 8.576064e+00 9.471062e+00 8.514889e+00 8.356774e+00 9.491288e+00 6.586872e+00 6.880124e+00 7.891782e+00 7.313601e+00 7.594439e+00 7.079478e+00 9.819553e+00 7.769558e+00 7.423576e+00 9.887051e+00 1.001845e+01 1.010625e+01 1.015586e+01 9.696812e+00 9.084892e+00 9.979890e+00 9.023717e+00 8.865602e+00 7.527889e+00 6.467870e+00 6.733047e+00 7.265164e+00 6.947332e+00 7.106062e+00 6.642161e+00 7.369618e+00 7.528448e+00 6.722858e+00 7.437116e+00 9.777345e+00 7.656311e+00 7.705927e+00 7.246877e+00 6.249448e+00 7.266554e+00 6.573782e+00 6.152265e+00 7.286780e+00 4.784719e+00 5.405959e+00 5.734274e+00 5.513251e+00 5.683658e+00 5.147433e+00 5.474581e+00 5.693760e+00 5.243133e+00 5.551034e+00 5.711576e+00 5.857961e+00 6.006431e+00 5.753782e+00 5.215962e+00 5.755684e+00 4.863094e+00 4.686029e+00 5.697880e+00 4.790882e+00 5.429606e+00 5.792848e+00 5.580989e+00 5.753116e+00 5.177204e+00 5.479283e+00 5.668881e+00 5.246052e+00 5.501344e+00 5.674573e+00 5.769297e+00 5.893384e+00 5.450174e+00 5.149886e+00 5.722225e+00 4.718720e+00 4.560605e+00 5.642894e+00 4.928679e+00 5.551796e+00 5.924176e+00 5.664742e+00 5.892321e+00 5.292637e+00 5.770708e+00 5.850106e+00 5.372422e+00 5.670972e+00 5.823371e+00 5.899954e+00 5.968408e+00 5.583526e+00 4.952252e+00 5.787716e+00 4.847286e+00 4.687163e+00 5.780698e+00 4.861863e+00 5.527782e+00 5.854268e+00 5.654838e+00 5.830943e+00 5.263110e+00 5.687147e+00 5.770567e+00 5.321404e+00 5.599745e+00 5.728624e+00 5.853148e+00 5.960932e+00 5.466737e+00 4.842961e+00 5.728614e+00 4.777378e+00 4.609093e+00 5.736196e+00 4.937431e+00 5.599278e+00 5.989933e+00 5.838508e+00 5.987259e+00 5.345840e+00 5.615078e+00 5.803888e+00 5.372952e+00 5.639748e+00 5.774679e+00 5.884419e+00 5.909041e+00 5.476936e+00 4.870325e+00 5.743812e+00 4.798247e+00 4.594711e+00 5.777348e+00 4.875869e+00 5.489344e+00 5.846994e+00 5.646693e+00 5.824566e+00 5.271371e+00 5.597849e+00 5.734286e+00 5.360006e+00 5.665347e+00 5.757211e+00 5.908517e+00 6.004600e+00 5.556666e+00 4.898191e+00 5.860157e+00 4.746705e+00 4.570853e+00 5.717433e+00 4.828800e+00 5.595885e+00 5.986475e+00 5.718720e+00 6.043984e+00 5.335419e+00 5.571738e+00 5.630595e+00 5.272184e+00 5.550493e+00 5.655971e+00 5.731159e+00 5.872608e+00 6.184798e+00 5.062210e+00 5.568854e+00 4.577323e+00 4.420220e+00 5.678763e+00 4.849244e+00 5.416571e+00 5.854511e+00 5.623706e+00 5.778336e+00 5.209464e+00 5.455528e+00 5.598176e+00 5.291733e+00 5.675424e+00 5.626645e+00 5.715340e+00 5.800241e+00 8.371212e+00 5.039798e+00 5.560683e+00 4.552807e+00 4.390669e+00 5.688679e+00 4.972482e+00 5.598724e+00 5.980566e+00 5.871827e+00 6.065027e+00 5.450255e+00 5.671659e+00 5.918144e+00 5.525696e+00 5.875432e+00 5.969332e+00 6.063360e+00 6.568023e+00 5.607510e+00 4.999041e+00 5.792380e+00 5.003128e+00 5.155655e+00 5.895979e+00 4.942512e+00 5.490061e+00 5.861913e+00 5.622241e+00 5.797549e+00 5.235131e+00 5.491613e+00 5.647646e+00 5.341264e+00 5.608914e+00 5.747712e+00 5.840546e+00 5.857259e+00 5.317534e+00 4.694381e+00 5.706053e+00 4.847548e+00 5.137702e+00 5.689215e+00 4.829547e+00 5.417580e+00 5.770150e+00 5.542311e+00 5.734732e+00 5.147499e+00 5.429951e+00 5.561545e+00 5.233045e+00 5.506816e+00 5.644230e+00 5.738114e+00 5.748691e+00 5.251544e+00 4.625070e+00 5.701006e+00 4.991931e+00 4.722497e+00 5.633217e+00 4.776979e+00 5.392729e+00 5.731766e+00 5.548843e+00 5.707855e+00 5.158977e+00 5.413321e+00 5.600159e+00 5.262066e+00 5.526060e+00 5.682880e+00 5.794829e+00 5.830526e+00 5.570024e+00 4.919730e+00 5.634546e+00 4.691904e+00 4.568302e+00 5.635012e+00
 8.129860e+00 9.490204e+00 9.432436e+00 9.492225e+00 9.243295e+00 8.376810e+00 8.073819e+00 8.466463e+00 8.179595e+00 8.195780e+00 8.323229e+00 7.637897e+00 7.470465e+00 8.507064e+00 7.790923e+00 7.257631e+00 8.192415e+00 8.940743e+00 1.261688e+01 1.261017e+01 1.261890e+01 1.259754e+01 9.415505e+00 9.126045e+00 9.754306e+00 9.481691e+00 1.171332e+01 9.616421e+00 8.511334e+00 8.432148e+00 9.526449e+00 8.584013e+00 7.911114e+00 9.223032e+00 8.765309e+00 1.039500e+01 1.259712e+01 1.260585e+01 1.258449e+01 9.155183e+00 8.865723e+00 1.195008e+01 9.009027e+00 8.980769e+00 9.339965e+00 8.409298e+00 8.202483e+00 9.266127e+00 8.517430e+00 7.851963e+00 1.168220e+01 9.142015e+00 1.262195e+01 1.261524e+01 1.262397e+01 1.260261e+01 9.420569e+00 9.394511e+00 9.759371e+00 9.223354e+00 9.246156e+00 9.621486e+00 8.712606e+00 8.312052e+00 9.794916e+00 8.752159e+00 8.025731e+00 1.170032e+01 8.851088e+00 1.261621e+01 1.260950e+01 1.261823e+01 1.259687e+01 9.414831e+00 1.159760e+01 9.490231e+00 9.217616e+00 9.240418e+00 9.230239e+00 8.706868e+00 8.553581e+00 9.403669e+00 8.509942e+00 7.944910e+00 9.485760e+00 7.710588e+00 9.334989e+00 9.206173e+00 9.337010e+00 9.030463e+00 7.996473e+00 7.692088e+00 8.092045e+00 7.793361e+00 7.814139e+00 7.937964e+00 7.256926e+00 7.096273e+00 8.125108e+00 7.420567e+00 6.890817e+00 7.795887e+00 7.765874e+00 9.271158e+00 9.386557e+00 9.273179e+00 9.251820e+00 8.059656e+00 7.758361e+00 8.151368e+00 7.854069e+00 7.880870e+00 8.000510e+00 7.316649e+00 7.158073e+00 8.178103e+00 7.483904e+00 6.951843e+00 7.850590e+00 8.195890e+00 1.226553e+01 1.004999e+01 1.226755e+01 1.224619e+01 8.521308e+00 8.194906e+00 8.631711e+00 8.297093e+00 8.327534e+00 8.446252e+00 7.745784e+00 7.578324e+00 8.656228e+00 7.923865e+00 7.381040e+00 8.301836e+00 8.064804e+00 1.214757e+01 9.932039e+00 9.940769e+00 9.656008e+00 8.373014e+00 8.053899e+00 8.472749e+00 8.171990e+00 8.194073e+00 8.303926e+00 7.614377e+00 7.453525e+00 8.509726e+00 7.788492e+00 7.251938e+00 8.161573e+00 8.173368e+00 1.224037e+01 1.002483e+01 1.003356e+01 1.222103e+01 8.475753e+00 8.172540e+00 8.593066e+00 8.271072e+00 8.315730e+00 8.418711e+00 7.714936e+00 7.552194e+00 8.633637e+00 7.891923e+00 7.350551e+00 8.271006e+00 8.093858e+00 1.216687e+01 9.951335e+00 9.960065e+00 1.214753e+01 8.393119e+00 8.080316e+00 8.490655e+00 8.181208e+00 8.228875e+00 8.345212e+00 7.638737e+00 7.473868e+00 8.527590e+00 7.808786e+00 7.268910e+00 8.185951e+00 7.426561e+00 9.076490e+00 8.873574e+00 9.078511e+00 8.809885e+00 7.724999e+00 7.418509e+00 7.802878e+00 7.512714e+00 7.537719e+00 7.662203e+00 6.988485e+00 6.832603e+00 7.839131e+00 7.151784e+00 6.626977e+00 7.522745e+00 7.146224e+00 8.519414e+00 8.512705e+00 8.684517e+00 8.446548e+00 7.441545e+00 7.135830e+00 7.516069e+00 7.230805e+00 7.254131e+00 7.374689e+00 6.709495e+00 6.553180e+00 7.553693e+00 6.869801e+00 6.349691e+00 7.239940e+00 8.342929e+00 1.238066e+01 9.901720e+00 1.238268e+01 1.236132e+01 8.662981e+00 8.336921e+00 8.756667e+00 8.436125e+00 8.465328e+00 8.612061e+00 7.874359e+00 7.706628e+00 8.803820e+00 8.069738e+00 7.520995e+00 8.437959e+00 7.839998e+00 9.342092e+00 9.720892e+00 1.193845e+01 9.444861e+00 8.150246e+00 7.828498e+00 8.223381e+00 7.926678e+00 7.958134e+00 8.066273e+00 7.382247e+00 7.223156e+00 8.278853e+00 7.573273e+00 7.035214e+00 7.931421e+00 7.328789e+00 8.974344e+00 8.845528e+00 8.976365e+00 8.596420e+00 7.622852e+00 7.315587e+00 7.699213e+00 7.413194e+00 7.433593e+00 7.544786e+00 6.875113e+00 6.718897e+00 7.743307e+00 7.052315e+00 6.528853e+00 7.413549e+00 7.675117e+00 9.562920e+00 9.096602e+00 9.301539e+00 9.083973e+00 7.964978e+00 7.657797e+00 8.046097e+00 7.753820e+00 7.775746e+00 7.901889e+00 7.220349e+00 7.057563e+00 8.093701e+00 7.382065e+00 6.854644e+00 7.756843e+00
 5.430836e+00 6.775782e+00 1.133002e+01 6.452817e+00 6.914914e+00 6.454109e+00 5.381135e+00 5.365754e+00 5.443746e+00 5.401567e+00 5.410624e+00 5.410492e+00 5.345885e+00 5.330896e+00 5.511551e+00 5.406780e+00 5.331742e+00 5.353453e+00 5.324994e+00 6.689862e+00 9.035270e+00 6.381406e+00 6.828993e+00 6.331479e+00 5.289502e+00 5.275064e+00 5.350860e+00 5.310261e+00 5.317534e+00 5.320517e+00 5.260339e+00 5.248366e+00 5.409638e+00 5.316981e+00 5.243311e+00 5.263488e+00 5.585213e+00 7.168298e+00 1.147526e+01 6.988002e+00 9.817578e+00 6.690807e+00 5.534706e+00 5.514851e+00 5.600543e+00 5.547599e+00 5.566642e+00 5.563648e+00 5.499358e+00 5.485414e+00 5.669571e+00 5.561403e+00 5.478641e+00 5.504183e+00 5.496373e+00 6.783034e+00 1.140479e+01 6.503723e+00 7.152765e+00 6.620328e+00 5.455974e+00 5.441751e+00 5.526368e+00 5.477833e+00 5.488138e+00 5.488602e+00 5.426758e+00 5.413787e+00 5.596419e+00 5.486058e+00 5.408162e+00 5.429814e+00 5.538642e+00 6.877070e+00 1.143130e+01 6.696774e+00 7.054123e+00 6.646846e+00 5.488703e+00 5.467211e+00 5.551702e+00 5.507244e+00 5.515131e+00 5.514407e+00 5.454113e+00 5.440824e+00 5.631160e+00 5.513293e+00 5.434374e+00 5.455609e+00 5.385870e+00 6.641291e+00 1.130684e+01 6.444155e+00 6.838214e+00 6.367046e+00 5.354659e+00 5.339752e+00 5.420287e+00 5.375220e+00 5.386846e+00 5.383770e+00 5.325246e+00 5.313861e+00 5.476289e+00 5.384275e+00 5.309004e+00 5.328643e+00 5.902659e+00 7.470972e+00 1.177794e+01 7.290676e+00 1.012025e+01 7.118641e+00 5.853349e+00 5.837124e+00 5.929300e+00 5.875513e+00 5.887029e+00 5.887232e+00 5.822688e+00 5.807664e+00 5.995021e+00 5.884948e+00 5.805744e+00 5.824946e+00 6.106353e+00 7.530399e+00 1.195947e+01 7.350103e+00 7.829559e+00 7.226075e+00 6.070874e+00 6.041975e+00 6.138410e+00 6.085923e+00 6.097425e+00 6.091483e+00 6.031574e+00 6.006319e+00 6.200459e+00 6.085107e+00 6.001872e+00 6.028260e+00 5.755685e+00 7.352721e+00 1.165969e+01 6.925157e+00 7.282507e+00 6.698718e+00 5.724505e+00 5.712345e+00 5.795745e+00 5.753958e+00 5.765030e+00 5.761854e+00 5.695274e+00 5.679721e+00 5.858999e+00 5.756703e+00 5.677199e+00 5.705920e+00 6.196624e+00 7.720389e+00 1.202735e+01 1.001232e+01 8.160844e+00 7.490165e+00 6.137386e+00 6.134446e+00 6.229232e+00 6.171460e+00 6.174048e+00 6.206948e+00 6.109989e+00 6.074476e+00 6.319914e+00 6.165655e+00 6.074164e+00 6.116096e+00 6.210990e+00 7.995417e+00 1.203898e+01 7.355512e+00 1.038130e+01 7.501791e+00 6.175899e+00 6.140517e+00 6.269020e+00 6.180938e+00 6.191969e+00 6.199190e+00 6.106860e+00 6.091552e+00 6.348523e+00 6.191034e+00 6.095236e+00 6.119499e+00 6.320831e+00 8.050776e+00 1.209434e+01 7.607078e+00 1.043665e+01 7.820552e+00 6.250020e+00 6.206900e+00 6.330756e+00 6.262500e+00 6.268468e+00 6.273934e+00 6.172364e+00 6.155324e+00 6.403882e+00 6.259773e+00 6.158469e+00 6.201330e+00 6.549204e+00 1.030839e+01 1.214313e+01 7.919273e+00 1.048545e+01 7.869346e+00 6.309270e+00 6.269342e+00 6.386646e+00 6.323614e+00 6.333737e+00 6.333605e+00 6.249830e+00 6.233307e+00 6.481789e+00 6.324873e+00 6.219678e+00 6.248078e+00 6.252950e+00 1.020815e+01 1.204289e+01 7.819028e+00 8.176377e+00 7.505698e+00 6.154290e+00 6.147501e+00 6.233351e+00 6.190428e+00 6.211974e+00 6.196889e+00 6.124312e+00 6.097531e+00 6.357413e+00 6.192681e+00 6.093190e+00 6.126697e+00 6.315406e+00 7.754633e+00 1.206160e+01 7.837738e+00 1.040391e+01 9.996636e+00 6.188177e+00 6.156391e+00 6.267274e+00 6.198619e+00 6.210289e+00 6.224547e+00 6.161036e+00 6.139298e+00 6.347061e+00 6.201604e+00 6.114362e+00 6.148410e+00 6.103645e+00 7.894638e+00 1.193820e+01 7.328833e+00 1.028052e+01 7.278905e+00 6.039344e+00 6.029482e+00 6.107119e+00 6.053688e+00 6.081169e+00 6.066386e+00 5.991712e+00 5.973575e+00 6.211517e+00 6.076503e+00 5.978880e+00 6.005575e+00 6.221031e+00 7.675249e+00 1.198222e+01 7.758355e+00 1.032453e+01 7.248818e+00 6.102190e+00 6.074056e+00 6.175678e+00 6.114002e+00 6.122596e+00 6.122464e+00 6.041858e+00 6.019199e+00 6.258346e+00 6.125864e+00 6.027008e+00 6.052488e+00 6.169163e+00 7.909476e+00 1.195304e+01 9.938005e+00 8.086529e+00 7.101064e+00 6.065147e+00 6.034286e+00 6.135504e+00 6.073588e+00 6.079585e+00 6.096775e+00 6.002789e+00 5.990397e+00 6.262581e+00 6.098639e+00 5.993480e+00 6.024475e+00 5.951736e+00 7.231344e+00 1.182350e+01 7.021450e+00 7.956987e+00 7.286308e+00 5.900483e+00 5.889406e+00 5.979627e+00 5.928360e+00 5.945217e+00 5.941760e+00 5.872240e+00 5.853495e+00 6.072623e+00 5.940728e+00 5.851584e+00 5.875211e+00
 6.371134e-01 7.475100e-01 9.604364e-01 8.356062e-01 9.495532e-01 7.112362e-01 8.054156e-01 8.642664e-01 7.148437e-01 8.125792e-01 8.835206e-01 9.452220e-01 9.076662e-01 8.800079e-01 7.806757e-01 8.651918e-01 7.657769e-01 7.197509e-01 7.946676e-01 6.177347e-01 7.365279e-01 9.405323e-01 8.229677e-01 9.315817e-01 7.003685e-01 7.893152e-01 8.611286e-01 7.081503e-01 8.017731e-01 8.760416e-01 9.370777e-01 8.983069e-01 8.738401e-01 7.709234e-01 8.508904e-01 7.621235e-01 7.130159e-01 7.858891e-01 6.510976e-01 7.683545e-01 9.801173e-01 8.647943e-01 9.809072e-01 7.351046e-01 8.311620e-01 9.019541e-01 7.480623e-01 8.423191e-01 9.327876e-01 9.818507e-01 9.452673e-01 9.155801e-01 8.091591e-01 8.991039e-01 8.041947e-01 7.505780e-01 8.293564e-01 6.394920e-01 7.570487e-01 9.678643e-01 8.537569e-01 9.726643e-01 7.270145e-01 8.183250e-01 8.916616e-01 7.354055e-01 8.250309e-01 9.152454e-01 9.607155e-01 9.245526e-01 9.065447e-01 7.989766e-01 8.754412e-01 7.899611e-01 7.374923e-01 8.074037e-01 6.448111e-01 7.602448e-01 9.771686e-01 8.554817e-01 9.736272e-01 7.298653e-01 8.328783e-01 8.993536e-01 7.383549e-01 8.283243e-01 9.144756e-01 9.792481e-01 9.278459e-01 9.039943e-01 7.937742e-01 8.807366e-01 7.978176e-01 7.445242e-01 8.136415e-01 6.251922e-01 7.434603e-01 9.664756e-01 8.333073e-01 9.528888e-01 7.132399e-01 8.024290e-01 8.648755e-01 7.183241e-01 8.029780e-01 8.898297e-01 9.426942e-01 9.164855e-01 8.842217e-01 7.803240e-01 8.547628e-01 7.758289e-01 7.253735e-01 7.920127e-01 7.156069e-01 8.544310e-01 1.095213e+00 9.492442e-01 1.078865e+00 8.111952e-01 9.215484e-01 1.010206e+00 8.205461e-01 9.207011e-01 1.026533e+00 1.129501e+00 1.069447e+00 1.017621e+00 8.917530e-01 9.701026e-01 8.770751e-01 8.252574e-01 9.143181e-01 7.836966e-01 9.336881e-01 1.190138e+00 1.025991e+00 1.194758e+00 8.958834e-01 1.053328e+00 1.123118e+00 9.000492e-01 1.039856e+00 1.151769e+00 1.208356e+00 1.186109e+00 1.117099e+00 9.704654e-01 1.099112e+00 9.606050e-01 9.050838e-01 1.011984e+00 6.841784e-01 8.161098e-01 1.047792e+00 9.241746e-01 1.073195e+00 7.841826e-01 8.889389e-01 9.592137e-01 7.851154e-01 8.831512e-01 9.832061e-01 1.043629e+00 1.009141e+00 9.742507e-01 8.545936e-01 9.292584e-01 8.492206e-01 7.850438e-01 8.705968e-01 8.259079e-01 9.791564e-01 1.509682e+00 1.096303e+00 1.228470e+00 9.453261e-01 1.070448e+00 1.188188e+00 9.407425e-01 1.073568e+00 1.196598e+00 1.279572e+00 1.251089e+00 1.165870e+00 1.022001e+00 1.161886e+00 1.023803e+00 9.457218e-01 1.057125e+00 8.334812e-01 9.806013e-01 1.280054e+00 1.121503e+00 1.293984e+00 9.478006e-01 1.121303e+00 1.195101e+00 9.603216e-01 1.119766e+00 1.232045e+00 1.462998e+00 1.226735e+00 1.177147e+00 1.041352e+00 1.174151e+00 9.964219e-01 9.573935e-01 1.084308e+00 8.802682e-01 1.048141e+00 1.505214e+00 1.168690e+00 1.357525e+00 9.903799e-01 1.143999e+00 1.299889e+00 1.009344e+00 1.169084e+00 1.301865e+00 1.553736e+00 1.474192e+00 1.257993e+00 1.086628e+00 1.257099e+00 1.085673e+00 1.008828e+00 1.159426e+00 9.349090e-01 1.135288e+00 1.516330e+00 1.332805e+00 1.549232e+00 1.072088e+00 1.297466e+00 1.325063e+00 1.081047e+00 1.276722e+00 1.468322e+00 1.440395e+00 1.485308e+00 1.409186e+00 1.157073e+00 1.354489e+00 1.136970e+00 1.066480e+00 1.232594e+00 8.345998e-01 9.915185e-01 1.339794e+00 1.117199e+00 1.248917e+00 9.426772e-01 1.106737e+00 1.228785e+00 9.500729e-01 1.093428e+00 1.205928e+00 1.516474e+00 1.294262e+00 1.200320e+00 1.047432e+00 1.202745e+00 1.034813e+00 9.669593e-01 1.100199e+00 8.508109e-01 1.002779e+00 1.279246e+00 1.129495e+00 1.383779e+00 9.598209e-01 1.136015e+00 1.223988e+00 9.887857e-01 1.111785e+00 1.202124e+00 1.349551e+00 1.337907e+00 1.225629e+00 1.103361e+00 1.232133e+00 1.035060e+00 9.637137e-01 1.151814e+00 7.755021e-01 9.171246e-01 1.177022e+00 1.018551e+00 1.186006e+00 8.691054e-01 9.990717e-01 1.092931e+00 8.889569e-01 1.003581e+00 1.124914e+00 1.270951e+00 1.191532e+00 1.137409e+00 9.795373e-01 1.083983e+00 9.603536e-01 8.838864e-01 1.010567e+00 7.977152e-01 9.586842e-01 1.227340e+00 1.053097e+00 1.199983e+00 9.046031e-01 1.063536e+00 1.114997e+00 9.102574e-01 1.041194e+00 1.120767e+00 1.231578e+00 1.184315e+00 1.130757e+00 1.009197e+00 1.109320e+00 9.753183e-01 9.163546e-01 1.029528e+00 7.818893e-01 9.268511e-01 1.187416e+00 1.036630e+00 1.192036e+00 8.828260e-01 1.019338e+00 1.105337e+00 9.003729e-01 1.024322e+00 1.119985e+00 1.168905e+00 1.161050e+00 1.121473e+00 9.746615e-01 1.093119e+00 9.587445e-01 9.050826e-01 1.027475e+00 7.303472e-01 8.631990e-01 1.109520e+00 9.682817e-01 1.097118e+00 8.227323e-01 9.299519e-01 1.044295e+00 8.371518e-01 9.385616e-01 1.058943e+00 1.161996e+00 1.078498e+00 1.042006e+00 9.181919e-01 1.014677e+00 8.968011e-01 8.377701e-01 9.485419e-01
 5.349657e+00 5.367012e+00 5.302430e+00 5.317515e+00 5.290516e+00 5.377160e+00 5.431243e+00 5.590760e+00 1.055281e+01 1.106235e+01 1.133002e+01 1.118680e+01 1.118680e+01 6.851146e+00 9.563633e+00 1.133002e+01 5.313344e+00 5.271912e+00 5.201061e+00 5.223847e+00 5.195726e+00 5.290821e+00 5.327435e+00 5.422234e+00 1.046689e+01 1.097642e+01 9.035270e+00 1.110088e+01 1.110088e+01 6.854207e+00 9.477712e+00 1.124410e+01 5.570226e+00 5.499060e+00 5.441384e+00 5.461960e+00 5.432203e+00 5.520948e+00 5.589978e+00 5.691637e+00 8.489235e+00 1.120759e+01 1.147526e+01 1.133205e+01 1.133205e+01 7.544985e+00 9.708881e+00 1.147526e+01 5.484265e+00 5.437072e+00 5.371454e+00 5.387765e+00 5.356678e+00 5.443053e+00 5.523409e+00 5.627776e+00 8.418756e+00 1.113712e+01 1.140479e+01 1.126157e+01 1.126157e+01 9.683332e+00 9.638402e+00 1.140479e+01 5.522387e+00 5.463214e+00 5.398329e+00 5.411208e+00 5.386504e+00 5.469521e+00 5.550251e+00 5.641953e+00 1.065410e+01 1.116363e+01 1.143130e+01 1.128809e+01 1.128809e+01 7.237623e+00 9.664920e+00 1.143130e+01 5.375374e+00 5.340518e+00 5.271496e+00 5.284374e+00 5.256883e+00 5.340898e+00 5.414883e+00 5.539040e+00 8.320815e+00 1.103917e+01 1.130684e+01 1.116363e+01 1.116363e+01 9.585390e+00 9.540461e+00 1.130684e+01 5.869844e+00 5.810036e+00 5.757980e+00 5.783122e+00 5.749716e+00 5.842450e+00 5.943763e+00 6.002136e+00 1.100073e+01 1.151027e+01 1.177794e+01 1.163472e+01 1.163472e+01 7.584257e+00 1.001156e+01 1.177794e+01 6.165473e+00 6.015956e+00 5.949610e+00 5.973895e+00 5.939730e+00 6.066143e+00 6.134502e+00 6.257043e+00 1.118227e+01 1.169180e+01 1.195947e+01 1.181626e+01 1.181626e+01 1.023802e+01 1.019309e+01 1.195947e+01 5.744890e+00 5.711339e+00 5.636304e+00 5.648211e+00 5.621988e+00 5.708508e+00 5.794520e+00 5.889061e+00 1.088248e+01 1.139202e+01 1.165969e+01 1.151647e+01 1.151647e+01 7.466006e+00 9.893304e+00 1.165969e+01 6.127248e+00 6.106647e+00 6.038695e+00 6.054432e+00 6.021847e+00 6.112581e+00 6.182660e+00 6.276771e+00 9.041326e+00 9.550859e+00 1.202735e+01 1.188414e+01 1.188414e+01 7.833674e+00 1.026097e+01 1.202735e+01 6.210724e+00 6.123740e+00 6.044591e+00 6.055260e+00 6.029757e+00 6.143455e+00 6.270923e+00 6.302294e+00 8.593343e+00 1.177131e+01 1.203898e+01 1.189577e+01 1.189577e+01 8.108702e+00 7.800371e+00 9.830156e+00 6.228208e+00 6.202463e+00 6.100134e+00 6.143650e+00 6.096925e+00 6.204977e+00 6.300487e+00 6.372489e+00 9.108311e+00 1.182667e+01 1.209434e+01 1.195113e+01 1.195113e+01 7.778552e+00 1.032796e+01 1.209434e+01 6.364126e+00 6.249307e+00 6.167865e+00 6.232271e+00 6.153833e+00 6.282475e+00 6.304437e+00 6.394636e+00 1.136593e+01 9.403237e+00 1.214313e+01 1.199992e+01 1.199992e+01 1.042168e+01 8.167926e+00 1.214313e+01 6.226196e+00 6.116722e+00 6.040814e+00 6.076100e+00 6.038661e+00 6.170898e+00 6.217918e+00 6.255359e+00 1.126568e+01 1.177522e+01 1.204289e+01 1.189967e+01 1.189967e+01 1.032143e+01 8.067680e+00 1.204289e+01 6.335839e+00 6.148587e+00 6.078269e+00 6.105158e+00 6.063966e+00 6.189609e+00 6.191426e+00 6.244661e+00 1.128440e+01 1.179393e+01 1.206160e+01 1.191839e+01 1.191839e+01 7.582729e+00 7.328623e+00 1.206160e+01 6.036538e+00 5.992149e+00 5.922970e+00 5.968738e+00 5.929646e+00 6.063766e+00 6.056505e+00 6.147110e+00 1.116100e+01 1.167053e+01 1.193820e+01 1.179499e+01 1.179499e+01 7.497255e+00 7.962994e+00 1.193820e+01 6.221986e+00 6.075481e+00 5.982470e+00 6.005577e+00 5.966596e+00 6.083293e+00 6.101823e+00 6.159664e+00 1.120501e+01 1.171455e+01 1.198222e+01 9.630177e+00 1.183900e+01 7.788535e+00 8.007007e+00 1.198222e+01 6.146715e+00 6.039457e+00 5.946854e+00 5.970989e+00 5.938507e+00 6.046029e+00 6.079350e+00 6.120053e+00 1.117584e+01 1.168537e+01 1.195304e+01 9.601001e+00 9.337600e+00 1.023159e+01 1.018666e+01 1.195304e+01 5.913782e+00 5.881904e+00 5.805020e+00 5.841796e+00 5.801051e+00 5.902185e+00 5.916789e+00 5.999288e+00 1.104629e+01 1.155583e+01 1.182350e+01 1.168029e+01 1.168029e+01 7.893219e+00 1.005712e+01 1.182350e+01
 6.792798e-01 8.442429e-01 1.077057e+00 9.344554e-01 7.988298e-01 8.915932e-01 9.016203e-01 7.790062e-01 8.684902e-01 9.146060e-01 9.460196e-01 9.959635e-01 9.121738e-01 8.517350e-01 7.565268e-01 8.701463e-01 7.687997e-01 7.387843e-01 8.452924e-01 6.578387e-01 8.341916e-01 1.058452e+00 9.220628e-01 7.878923e-01 8.818489e-01 8.928559e-01 7.717238e-01 8.623458e-01 9.076997e-01 9.381427e-01 1.003802e+00 9.053258e-01 8.394854e-01 7.446643e-01 8.621999e-01 7.565735e-01 7.292924e-01 8.373064e-01 6.904673e-01 8.761117e-01 1.124976e+00 9.788597e-01 8.270628e-01 9.247720e-01 9.434187e-01 8.177530e-01 9.177768e-01 9.565896e-01 9.864245e-01 1.037988e+00 9.591844e-01 8.838937e-01 7.856361e-01 9.123312e-01 7.966493e-01 7.702907e-01 8.859467e-01 6.796560e-01 8.599622e-01 1.127034e+00 9.519435e-01 8.170444e-01 9.129555e-01 9.221043e-01 8.029779e-01 8.939653e-01 9.451874e-01 9.734054e-01 1.040562e+00 9.453743e-01 8.701835e-01 7.685785e-01 8.957228e-01 7.832270e-01 7.552738e-01 8.677269e-01 6.827420e-01 8.712482e-01 1.106927e+00 9.653836e-01 8.235095e-01 9.133507e-01 9.333413e-01 8.112221e-01 9.033695e-01 9.503974e-01 9.809240e-01 1.025063e+00 9.529923e-01 8.726767e-01 7.732641e-01 9.045584e-01 7.898724e-01 7.615608e-01 8.804218e-01 6.661272e-01 8.409070e-01 1.101668e+00 9.481374e-01 8.041529e-01 8.977111e-01 9.030497e-01 7.836918e-01 8.703548e-01 9.165697e-01 9.571827e-01 1.008745e+00 9.206830e-01 8.481416e-01 7.515929e-01 8.719833e-01 7.657121e-01 7.374861e-01 8.477734e-01 7.615538e-01 9.681542e-01 1.305547e+00 1.081055e+00 9.140624e-01 1.047948e+00 1.032085e+00 8.914617e-01 9.979326e-01 1.055017e+00 1.073705e+00 1.167311e+00 1.072489e+00 9.849010e-01 8.622395e-01 1.012287e+00 8.764295e-01 8.419399e-01 9.664221e-01 8.341029e-01 1.071018e+00 1.343662e+00 1.207262e+00 1.014277e+00 1.152189e+00 1.163127e+00 9.731966e-01 1.110633e+00 1.186178e+00 1.225264e+00 1.258978e+00 1.152410e+00 1.107728e+00 9.474903e-01 1.080069e+00 9.599862e-01 9.259888e-01 1.072334e+00 7.310131e-01 9.234048e-01 1.247254e+00 1.031091e+00 8.791263e-01 1.000303e+00 9.959381e-01 8.514682e-01 9.506740e-01 9.903173e-01 1.032668e+00 1.107611e+00 9.881896e-01 9.377883e-01 8.256185e-01 9.564617e-01 8.425804e-01 8.056636e-01 9.269680e-01 8.807489e-01 1.122002e+00 1.404460e+00 1.260923e+00 1.055351e+00 1.178129e+00 1.207898e+00 1.029260e+00 1.146940e+00 1.192030e+00 1.218122e+00 1.312640e+00 1.217472e+00 1.179475e+00 1.007455e+00 1.134411e+00 1.012817e+00 9.823667e-01 1.102026e+00 8.877202e-01 1.118568e+00 1.460257e+00 1.290663e+00 1.061555e+00 1.217906e+00 1.236099e+00 1.018099e+00 1.200851e+00 1.209301e+00 1.282029e+00 1.361330e+00 1.229572e+00 1.161307e+00 1.028446e+00 1.192017e+00 1.028208e+00 9.873471e-01 1.114347e+00 9.416392e-01 1.195464e+00 1.488453e+00 1.333369e+00 1.116832e+00 1.277966e+00 1.337480e+00 1.076647e+00 1.208118e+00 1.347410e+00 1.324735e+00 1.503050e+00 1.301392e+00 1.246979e+00 1.066511e+00 1.205969e+00 1.105954e+00 1.052062e+00 1.172911e+00 1.001203e+00 1.284934e+00 1.734923e+00 1.363814e+00 1.226012e+00 1.383144e+00 1.390220e+00 1.166146e+00 1.313652e+00 1.400151e+00 1.384875e+00 1.495150e+00 1.378623e+00 1.364829e+00 1.174574e+00 1.297104e+00 1.156687e+00 1.106951e+00 1.267292e+00 8.887485e-01 1.125263e+00 1.642078e+00 1.277745e+00 1.059515e+00 1.244638e+00 1.244938e+00 1.029991e+00 1.171120e+00 1.254868e+00 1.300151e+00 1.295692e+00 1.285778e+00 1.163909e+00 1.029841e+00 1.165864e+00 1.045808e+00 9.810821e-01 1.158475e+00 9.022021e-01 1.123766e+00 1.427742e+00 1.277968e+00 1.089964e+00 1.219740e+00 1.226817e+00 1.054492e+00 1.216689e+00 1.274881e+00 1.332337e+00 1.388360e+00 1.308993e+00 1.336440e+00 1.117658e+00 1.185162e+00 1.042141e+00 1.000882e+00 1.171711e+00 8.237954e-01 1.063454e+00 1.321220e+00 1.188194e+00 9.840043e-01 1.132393e+00 1.114007e+00 9.557396e-01 1.065898e+00 1.121931e+00 1.172387e+00 1.249550e+00 1.127837e+00 1.066602e+00 9.470677e-01 1.097198e+00 9.625540e-01 9.218311e-01 1.042910e+00 8.454492e-01 1.060220e+00 1.444342e+00 1.213274e+00 1.018014e+00 1.131611e+00 1.170261e+00 9.853437e-01 1.119171e+00 1.160946e+00 1.173864e+00 1.301503e+00 1.155333e+00 1.125101e+00 9.674918e-01 1.159262e+00 1.010450e+00 9.689621e-01 1.072282e+00 8.276158e-01 1.055239e+00 1.399063e+00 1.168890e+00 9.955332e-01 1.132827e+00 1.124759e+00 9.660091e-01 1.094365e+00 1.141762e+00 1.182153e+00 1.280176e+00 1.130077e+00 1.118269e+00 9.535634e-01 1.108506e+00 9.951722e-01 9.450912e-01 1.059786e+00 7.774496e-01 9.863619e-01 1.293709e+00 1.113410e+00 9.271283e-01 1.035459e+00 1.047057e+00 9.091567e-01 1.015298e+00 1.070766e+00 1.097057e+00 1.226379e+00 1.045190e+00 1.007819e+00 8.873174e-01 1.017114e+00 8.928619e-01 8.652562e-01 9.839213e-01
 3.012666e+00 3.476961e+00 4.180125e+00 5.254210e+00 3.340398e+00 3.665654e+00 3.517348e+00 2.985966e+00 2.993311e+00 3.062348e+00 3.042333e+00 3.065113e+00 3.047561e+00 3.017486e+00 2.998635e+00 3.108469e+00 3.052583e+00 2.993194e+00 2.982369e+00 2.931559e+00 3.411459e+00 4.074832e+00 5.585645e+00 3.287412e+00 3.611581e+00 3.453213e+00 2.928844e+00 2.934828e+00 3.004072e+00 2.978756e+00 3.009133e+00 2.991865e+00 2.964800e+00 2.946340e+00 3.046557e+00 2.998341e+00 2.939940e+00 2.925280e+00 3.101022e+00 3.631587e+00 4.500635e+00 5.358111e+00 3.486574e+00 3.736473e+00 3.660785e+00 3.096694e+00 3.101375e+00 3.173889e+00 3.153161e+00 3.176548e+00 3.161645e+00 3.131958e+00 3.116443e+00 3.213495e+00 3.166028e+00 3.106043e+00 3.093928e+00 3.044440e+00 3.526149e+00 4.231399e+00 5.690993e+00 3.409972e+00 3.661913e+00 3.575695e+00 3.042835e+00 3.046395e+00 3.116498e+00 3.094592e+00 3.119500e+00 3.102107e+00 3.078477e+00 3.059562e+00 3.156259e+00 3.110237e+00 3.052247e+00 3.036765e+00 3.067446e+00 3.577603e+00 4.589387e+00 5.446863e+00 3.458475e+00 3.730434e+00 3.605994e+00 3.064124e+00 3.065666e+00 3.137730e+00 3.113964e+00 3.141668e+00 3.126098e+00 3.098219e+00 3.079828e+00 3.174777e+00 3.128589e+00 3.069291e+00 3.057647e+00 2.971691e+00 3.455877e+00 4.145199e+00 5.361260e+00 3.329863e+00 3.644831e+00 3.492230e+00 2.971458e+00 2.975493e+00 3.047526e+00 3.026431e+00 3.046228e+00 3.030624e+00 3.006244e+00 2.987904e+00 3.085573e+00 3.040857e+00 2.981879e+00 2.967769e+00 3.414087e+00 4.159854e+00 4.798786e+00 6.041770e+00 3.798858e+00 4.088117e+00 4.012589e+00 3.414766e+00 3.417647e+00 3.492687e+00 3.471300e+00 3.499926e+00 3.486467e+00 3.449926e+00 3.433711e+00 3.546293e+00 3.509138e+00 3.425060e+00 3.414238e+00 3.707261e+00 4.276830e+00 4.957134e+00 8.534104e+00 4.114700e+00 4.690390e+00 4.532640e+00 3.708681e+00 3.725822e+00 3.803418e+00 3.784989e+00 3.821451e+00 3.804968e+00 3.766928e+00 3.737651e+00 3.889349e+00 3.831881e+00 3.729050e+00 3.721746e+00 3.270162e+00 3.805969e+00 4.501601e+00 5.907667e+00 3.655877e+00 3.981085e+00 3.870364e+00 3.272840e+00 3.276415e+00 3.357868e+00 3.334603e+00 3.365822e+00 3.332611e+00 3.309629e+00 3.287097e+00 3.390563e+00 3.345857e+00 3.284337e+00 3.266240e+00 3.868668e+00 4.590088e+00 5.614528e+00 8.680829e+00 4.343889e+00 4.711955e+00 4.628305e+00 3.872885e+00 3.895156e+00 3.967912e+00 3.969427e+00 3.979701e+00 3.956215e+00 3.936138e+00 3.888205e+00 4.022739e+00 3.982023e+00 3.889320e+00 3.865537e+00 3.890543e+00 4.442074e+00 5.643026e+00 8.709327e+00 4.321451e+00 4.865613e+00 4.781963e+00 3.902828e+00 3.922146e+00 4.025884e+00 3.988310e+00 4.042003e+00 3.991096e+00 3.952295e+00 3.916703e+00 4.101399e+00 4.012320e+00 3.927279e+00 3.902200e+00 4.050938e+00 4.643806e+00 5.533004e+00 8.862707e+00 4.668435e+00 7.613327e+00 4.772261e+00 4.067808e+00 4.092845e+00 4.186336e+00 4.170238e+00 4.210982e+00 4.145866e+00 4.131794e+00 4.094553e+00 4.269769e+00 4.215297e+00 4.089211e+00 4.069261e+00 4.225353e+00 5.186099e+00 5.963273e+00 9.029574e+00 4.797381e+00 5.307967e+00 5.224317e+00 4.251577e+00 4.272713e+00 4.367337e+00 4.407702e+00 4.420814e+00 4.367214e+00 4.313394e+00 4.271241e+00 4.442402e+00 4.413521e+00 4.294168e+00 4.244500e+00 3.903332e+00 4.628421e+00 5.389459e+00 6.510337e+00 4.339408e+00 4.750288e+00 7.386132e+00 3.902248e+00 3.911283e+00 4.022120e+00 4.001145e+00 4.074946e+00 4.011631e+00 3.995090e+00 3.937829e+00 4.082479e+00 4.060144e+00 3.945667e+00 3.906804e+00 3.952025e+00 4.677457e+00 5.438496e+00 8.768199e+00 4.407394e+00 4.850385e+00 4.766734e+00 3.953867e+00 3.974274e+00 4.089370e+00 4.053379e+00 4.166216e+00 4.060667e+00 4.011167e+00 3.979326e+00 4.239702e+00 4.140143e+00 4.023101e+00 3.959561e+00 3.668225e+00 4.311690e+00 4.967971e+00 6.285056e+00 4.056374e+00 4.525007e+00 4.330038e+00 3.663036e+00 3.682918e+00 3.783479e+00 3.743288e+00 3.783548e+00 3.746782e+00 3.723429e+00 3.690922e+00 3.851695e+00 3.788460e+00 3.694909e+00 3.664547e+00 3.752151e+00 4.421645e+00 5.128095e+00 8.579905e+00 4.219101e+00 4.736191e+00 4.774648e+00 3.755280e+00 3.775000e+00 3.862346e+00 3.840105e+00 3.881777e+00 3.870694e+00 3.840247e+00 3.797202e+00 3.937719e+00 3.872961e+00 3.771843e+00 3.757199e+00 3.687127e+00 4.288277e+00 5.191985e+00 8.521688e+00 4.107634e+00 4.485295e+00 4.716431e+00 3.697607e+00 3.716340e+00 3.807563e+00 3.778244e+00 3.835772e+00 3.785633e+00 3.757358e+00 3.741060e+00 3.844213e+00 3.796433e+00 3.713626e+00 3.698671e+00 3.479888e+00 4.043737e+00 4.981287e+00 8.310990e+00 3.862524e+00 4.304194e+00 4.190947e+00 3.470620e+00 3.483571e+00 3.563781e+00 3.545238e+00 3.582526e+00 3.555384e+00 3.518146e+00 3.494780e+00 3.621864e+00 3.570200e+00 3.489287e+00 3.473370e+00
 6.174599e-01 7.381112e-01 9.353825e-01 8.062638e-01 9.276136e-01 7.049682e-01 8.015663e-01 8.736368e-01 7.051104e-01 7.978485e-01 8.833879e-01 9.210750e-01 9.165673e-01 8.105271e-01 7.287582e-01 8.356586e-01 7.367247e-01 6.937528e-01 7.813368e-01 5.964579e-01 7.351309e-01 9.190157e-01 7.966799e-01 9.154090e-01 6.993657e-01 7.910352e-01 8.756314e-01 6.988783e-01 7.838714e-01 8.806803e-01 9.146169e-01 9.188051e-01 7.898627e-01 7.155204e-01 8.269712e-01 7.277676e-01 6.878600e-01 7.736714e-01 6.266847e-01 7.712342e-01 9.701880e-01 8.427613e-01 9.665630e-01 7.401685e-01 8.346422e-01 9.314428e-01 7.440029e-01 8.292761e-01 9.190787e-01 9.635192e-01 9.699367e-01 8.267954e-01 7.530294e-01 8.646998e-01 7.666018e-01 7.238960e-01 8.116508e-01 6.170884e-01 7.637107e-01 9.589686e-01 8.360984e-01 9.449662e-01 7.299215e-01 8.198861e-01 8.972814e-01 7.278833e-01 8.091245e-01 9.045274e-01 9.305187e-01 9.398394e-01 8.139257e-01 7.377287e-01 8.479814e-01 7.533887e-01 7.121816e-01 7.964467e-01 6.200490e-01 7.653907e-01 9.567993e-01 8.356541e-01 9.554863e-01 7.327445e-01 8.243814e-01 9.069140e-01 7.347550e-01 8.176959e-01 9.116940e-01 9.521401e-01 9.585576e-01 8.186392e-01 7.413537e-01 8.580007e-01 7.615867e-01 7.178043e-01 8.079190e-01 6.044662e-01 7.401362e-01 9.369519e-01 8.214030e-01 9.296534e-01 7.139821e-01 7.968138e-01 8.758961e-01 7.125087e-01 7.935207e-01 8.906572e-01 9.197412e-01 9.239993e-01 7.939840e-01 7.199109e-01 8.360087e-01 7.376484e-01 6.962974e-01 7.806880e-01 6.911325e-01 8.483299e-01 1.070805e+00 9.351205e-01 1.073069e+00 8.089784e-01 9.234235e-01 1.021409e+00 8.122014e-01 9.158174e-01 1.026989e+00 1.061524e+00 1.058301e+00 9.078028e-01 8.290757e-01 9.639225e-01 8.442963e-01 7.928281e-01 8.979152e-01 7.587802e-01 9.407075e-01 1.180965e+00 1.037944e+00 1.204379e+00 9.000059e-01 1.022768e+00 1.146204e+00 9.100146e-01 9.868638e-01 1.089945e+00 1.120096e+00 1.199252e+00 9.994975e-01 9.157557e-01 1.083640e+00 9.143660e-01 8.647214e-01 9.805532e-01 6.626583e-01 8.136050e-01 1.025178e+00 9.141941e-01 1.043933e+00 7.833989e-01 8.924797e-01 9.786473e-01 7.806335e-01 8.666895e-01 9.598572e-01 9.884783e-01 1.015716e+00 8.806397e-01 7.962486e-01 8.951889e-01 8.038332e-01 7.552450e-01 8.546616e-01 7.981867e-01 9.742582e-01 1.290513e+00 1.078839e+00 1.319100e+00 9.417554e-01 1.068088e+00 1.178640e+00 9.345027e-01 1.048518e+00 1.163864e+00 1.211095e+00 1.217513e+00 1.083505e+00 9.627690e-01 1.072284e+00 9.712870e-01 9.205694e-01 1.037286e+00 8.075692e-01 9.856774e-01 1.273302e+00 1.120931e+00 1.369553e+00 9.422335e-01 1.103496e+00 1.222797e+00 9.462767e-01 1.077388e+00 1.245292e+00 1.174782e+00 1.238340e+00 1.117475e+00 9.843748e-01 1.104399e+00 9.664991e-01 9.164129e-01 1.035742e+00 8.544597e-01 1.067243e+00 1.386571e+00 1.145114e+00 1.281654e+00 1.006855e+00 1.133219e+00 1.270962e+00 9.913816e-01 1.139653e+00 1.231040e+00 1.372264e+00 1.303598e+00 1.161427e+00 1.051793e+00 1.186035e+00 1.010543e+00 9.736068e-01 1.113699e+00 9.119925e-01 1.138844e+00 1.650392e+00 1.196688e+00 1.484547e+00 1.089209e+00 1.247153e+00 1.356546e+00 1.061934e+00 1.186864e+00 1.330689e+00 1.419474e+00 1.374673e+00 1.197521e+00 1.118248e+00 1.217145e+00 1.106346e+00 1.037291e+00 1.157263e+00 8.090602e-01 1.016237e+00 1.228144e+00 1.069717e+00 1.371878e+00 9.557896e-01 1.083128e+00 1.216151e+00 9.362120e-01 1.053067e+00 1.188942e+00 1.261320e+00 1.342820e+00 1.104809e+00 9.836043e-01 1.144408e+00 9.779458e-01 9.215942e-01 1.055906e+00 8.285329e-01 1.021806e+00 1.287460e+00 1.093878e+00 1.284697e+00 9.589227e-01 1.101681e+00 1.178694e+00 9.529829e-01 1.058872e+00 1.195009e+00 1.225669e+00 1.238324e+00 1.143635e+00 1.015436e+00 1.136886e+00 9.945446e-01 9.504988e-01 1.070425e+00 7.477720e-01 9.291051e-01 1.184548e+00 1.011687e+00 1.213052e+00 8.697395e-01 1.002027e+00 1.132019e+00 8.715384e-01 9.735476e-01 1.098930e+00 1.117448e+00 1.183435e+00 1.023406e+00 9.368673e-01 1.042757e+00 9.059466e-01 8.548532e-01 9.779560e-01 7.669882e-01 9.631686e-01 1.282408e+00 1.097014e+00 1.193788e+00 9.029585e-01 1.037402e+00 1.126805e+00 9.080793e-01 1.025903e+00 1.113900e+00 1.135688e+00 1.226165e+00 1.047417e+00 9.619489e-01 1.081852e+00 9.176804e-01 8.888309e-01 1.016931e+00 7.539562e-01 9.300828e-01 1.178346e+00 1.027944e+00 1.160592e+00 8.771834e-01 1.000987e+00 1.110503e+00 8.804805e-01 1.001142e+00 1.089895e+00 1.176041e+00 1.189235e+00 1.019137e+00 9.574009e-01 1.062692e+00 9.196709e-01 8.677915e-01 9.921705e-01 7.052958e-01 8.621859e-01 1.092625e+00 9.291974e-01 1.102645e+00 8.192792e-01 9.386155e-01 1.032699e+00 8.187685e-01 9.271072e-01 1.038279e+00 1.081273e+00 1.069591e+00 9.686392e-01 8.564665e-01 9.810346e-01 8.731686e-01 8.141055e-01 9.122216e-01
 5.300087e+00 5.360739e+00 5.316115e+00 5.338730e+00 5.308657e+00 5.366322e+00 5.404972e+00 5.396965e+00 6.518281e+00 1.106235e+01 1.029354e+01 8.409375e+00 7.022781e+00 6.279536e+00 5.884730e+00 5.695577e+00 7.865903e+00 1.118680e+01 5.198892e+00 5.273761e+00 5.233565e+00 5.252049e+00 5.224006e+00 5.280193e+00 5.321785e+00 5.310136e+00 6.388338e+00 1.097642e+01 7.998789e+00 8.323455e+00 7.099942e+00 6.165082e+00 5.807680e+00 5.604188e+00 7.657875e+00 1.110088e+01 5.437239e+00 5.520069e+00 5.469241e+00 5.491749e+00 5.462056e+00 5.522981e+00 5.562678e+00 5.548203e+00 6.619507e+00 8.735367e+00 7.966557e+00 8.554624e+00 7.205951e+00 6.610267e+00 6.069670e+00 5.857214e+00 1.048338e+01 9.123225e+00 5.363438e+00 5.445169e+00 5.396871e+00 5.417098e+00 5.391145e+00 5.450513e+00 5.483688e+00 5.476789e+00 6.612920e+00 1.113712e+01 1.036831e+01 8.484145e+00 7.382740e+00 6.448339e+00 5.991683e+00 5.809643e+00 7.940673e+00 1.126157e+01 5.392320e+00 5.469926e+00 5.421894e+00 5.448690e+00 5.417028e+00 5.480598e+00 5.509092e+00 5.502317e+00 6.639438e+00 1.116363e+01 8.185998e+00 8.510663e+00 7.672659e+00 6.438147e+00 6.049164e+00 5.824300e+00 8.230592e+00 1.128809e+01 5.262610e+00 5.338489e+00 5.293447e+00 5.319001e+00 5.290998e+00 5.353185e+00 5.383578e+00 5.375331e+00 6.495109e+00 1.103917e+01 7.601929e+00 8.386203e+00 7.088591e+00 6.286506e+00 5.878142e+00 5.681020e+00 1.031496e+01 1.116363e+01 5.751006e+00 5.843369e+00 5.789023e+00 5.813879e+00 5.779972e+00 5.841446e+00 5.883391e+00 5.882927e+00 7.202682e+00 1.151027e+01 8.147124e+00 8.857298e+00 7.633785e+00 7.160208e+00 6.472911e+00 6.214369e+00 1.078605e+01 1.163472e+01 5.944717e+00 6.044187e+00 5.984637e+00 6.014642e+00 5.986203e+00 6.050637e+00 6.084001e+00 6.085289e+00 9.978550e+00 9.482976e+00 8.714166e+00 1.124766e+01 7.937426e+00 7.145535e+00 6.641773e+00 6.412885e+00 1.096759e+01 1.181626e+01 5.626108e+00 5.711006e+00 5.663326e+00 5.689363e+00 5.655838e+00 5.718966e+00 5.756080e+00 5.752306e+00 7.084431e+00 1.139202e+01 8.414381e+00 1.094787e+01 7.901043e+00 6.683371e+00 6.303725e+00 6.079689e+00 8.073467e+00 9.307648e+00 6.024712e+00 6.132776e+00 6.065065e+00 6.083800e+00 6.048445e+00 6.147992e+00 6.175063e+00 6.168678e+00 1.004643e+01 1.175968e+01 1.099087e+01 1.131554e+01 1.047754e+01 7.162358e+00 6.753678e+00 6.503105e+00 1.103547e+01 1.188414e+01 6.037103e+00 6.140517e+00 6.074653e+00 6.108219e+00 6.071364e+00 6.147071e+00 6.174918e+00 6.172666e+00 7.849234e+00 1.177131e+01 1.100250e+01 1.132717e+01 1.048916e+01 7.225044e+00 6.838702e+00 6.555978e+00 1.104710e+01 1.189577e+01 6.108966e+00 6.197384e+00 6.151228e+00 6.160300e+00 6.130898e+00 6.220561e+00 6.255405e+00 6.250452e+00 7.904594e+00 1.182667e+01 1.105786e+01 1.138253e+01 8.335696e+00 7.354503e+00 6.931983e+00 6.666551e+00 1.110245e+01 1.195113e+01 6.162282e+00 6.276514e+00 6.211025e+00 6.229894e+00 6.196128e+00 6.281560e+00 6.336747e+00 6.312524e+00 1.016221e+01 1.187546e+01 1.110665e+01 1.143132e+01 1.059332e+01 7.788806e+00 7.031836e+00 6.826663e+00 8.942423e+00 1.199992e+01 6.040701e+00 6.150841e+00 6.082470e+00 6.116315e+00 6.072165e+00 6.139775e+00 6.185659e+00 6.187475e+00 7.589740e+00 1.177522e+01 1.100641e+01 9.122248e+00 1.049307e+01 7.177891e+00 7.127797e+00 6.525415e+00 1.105100e+01 1.189967e+01 6.066955e+00 6.174159e+00 6.101181e+00 6.123391e+00 6.087144e+00 6.175478e+00 6.230293e+00 6.212227e+00 1.008068e+01 1.179393e+01 1.102512e+01 1.134978e+01 1.051178e+01 9.916096e+00 6.899241e+00 6.653678e+00 1.106971e+01 1.191839e+01 5.927299e+00 6.023379e+00 5.961397e+00 5.978812e+00 5.952002e+00 6.018541e+00 6.082879e+00 6.063315e+00 7.237787e+00 1.167053e+01 1.090172e+01 1.122639e+01 8.179558e+00 7.320473e+00 6.708326e+00 6.428127e+00 1.094632e+01 1.179499e+01 5.974260e+00 6.063053e+00 6.010567e+00 6.037699e+00 5.998408e+00 6.077444e+00 6.132072e+00 6.113369e+00 1.000129e+01 1.171455e+01 1.094574e+01 1.127040e+01 1.043240e+01 7.364485e+00 6.819858e+00 6.537585e+00 8.781504e+00 1.183900e+01 5.943394e+00 6.035118e+00 5.974417e+00 6.001581e+00 5.966699e+00 6.048812e+00 6.085242e+00 6.076782e+00 7.763293e+00 1.168537e+01 8.707734e+00 1.124123e+01 8.194396e+00 9.807537e+00 6.790682e+00 6.508410e+00 1.096115e+01 1.180983e+01 5.799758e+00 5.890386e+00 5.836744e+00 5.860481e+00 5.827262e+00 5.892373e+00 5.957897e+00 5.934407e+00 7.633751e+00 1.155583e+01 1.078702e+01 1.111168e+01 7.679345e+00 6.920580e+00 6.532981e+00 6.243500e+00 1.083161e+01 1.168029e+01
 1.075221e+00 1.336282e+00 1.518037e+00 1.823306e+00 1.256429e+00 1.324074e+00 1.353361e+00 1.201313e+00 1.257725e+00 1.359123e+00 1.420131e+00 1.465638e+00 1.403745e+00 1.127248e+00 1.062376e+00 1.305081e+00 1.084205e+00 1.049550e+00 1.268289e+00 1.045529e+00 1.330669e+00 1.477421e+00 1.773323e+00 1.232693e+00 1.308304e+00 1.318679e+00 1.177209e+00 1.233842e+00 1.324368e+00 1.390609e+00 1.432051e+00 1.382915e+00 1.108110e+00 1.043223e+00 1.291505e+00 1.068106e+00 1.035836e+00 1.247066e+00 1.098703e+00 1.402329e+00 1.605553e+00 1.870581e+00 1.300575e+00 1.374742e+00 1.397415e+00 1.244177e+00 1.302630e+00 1.403095e+00 1.468152e+00 1.527887e+00 1.440734e+00 1.162933e+00 1.098035e+00 1.358578e+00 1.126932e+00 1.091240e+00 1.312938e+00 1.081625e+00 1.360447e+00 1.573391e+00 1.873342e+00 1.282471e+00 1.347550e+00 1.386695e+00 1.222682e+00 1.275912e+00 1.384142e+00 1.442487e+00 1.487962e+00 1.420981e+00 1.143188e+00 1.079990e+00 1.329295e+00 1.105853e+00 1.072242e+00 1.288912e+00 1.086660e+00 1.371943e+00 1.534463e+00 1.831761e+00 1.297836e+00 1.358219e+00 1.376726e+00 1.232587e+00 1.286084e+00 1.393771e+00 1.448390e+00 1.513171e+00 1.444689e+00 1.150743e+00 1.085148e+00 1.338653e+00 1.114630e+00 1.080515e+00 1.310680e+00 1.059906e+00 1.335498e+00 1.517166e+00 1.785001e+00 1.262001e+00 1.320885e+00 1.359455e+00 1.195770e+00 1.257059e+00 1.344328e+00 1.401541e+00 1.452038e+00 1.398402e+00 1.117766e+00 1.053984e+00 1.299714e+00 1.084418e+00 1.049778e+00 1.263466e+00 1.214464e+00 1.497882e+00 1.697948e+00 2.203883e+00 1.450676e+00 1.518905e+00 1.541198e+00 1.365824e+00 1.436455e+00 1.561319e+00 1.597238e+00 1.653960e+00 1.627250e+00 1.285944e+00 1.210998e+00 1.461251e+00 1.236246e+00 1.200219e+00 1.442537e+00 1.336863e+00 1.685097e+00 1.854597e+00 2.255818e+00 1.569977e+00 1.648547e+00 1.695473e+00 1.488783e+00 1.561244e+00 1.671035e+00 1.723341e+00 1.818571e+00 1.730245e+00 1.418891e+00 1.333718e+00 1.618696e+00 1.357413e+00 1.316373e+00 1.593064e+00 1.163169e+00 1.466960e+00 1.638190e+00 1.979964e+00 1.389249e+00 1.449416e+00 1.486042e+00 1.302168e+00 1.371841e+00 1.469766e+00 1.533947e+00 1.582302e+00 1.522134e+00 1.228086e+00 1.161649e+00 1.409100e+00 1.183009e+00 1.148187e+00 1.392782e+00 1.406980e+00 1.739426e+00 1.922880e+00 2.562398e+00 1.684999e+00 1.742273e+00 1.803407e+00 1.588665e+00 1.658546e+00 1.804581e+00 1.859357e+00 1.896834e+00 1.834191e+00 1.495417e+00 1.400098e+00 1.697254e+00 1.420253e+00 1.383394e+00 1.647121e+00 1.425261e+00 1.730916e+00 1.983351e+00 2.327249e+00 1.648193e+00 1.760157e+00 1.741292e+00 1.586663e+00 1.674310e+00 1.785432e+00 1.861496e+00 2.007966e+00 1.855280e+00 1.510718e+00 1.426129e+00 1.742454e+00 1.432083e+00 1.396057e+00 1.683740e+00 1.503189e+00 1.820761e+00 2.089277e+00 2.643733e+00 1.730895e+00 1.857907e+00 1.853474e+00 1.652462e+00 1.782846e+00 1.919758e+00 1.930712e+00 2.002032e+00 1.972849e+00 1.598772e+00 1.509956e+00 1.859154e+00 1.509544e+00 1.482411e+00 1.774922e+00 1.604915e+00 1.959064e+00 2.197907e+00 2.606325e+00 1.862149e+00 1.999929e+00 1.979419e+00 1.770539e+00 1.855542e+00 2.035807e+00 2.036582e+00 2.161882e+00 2.074388e+00 1.685151e+00 1.609562e+00 1.982227e+00 1.619188e+00 1.575502e+00 1.899271e+00 1.425244e+00 1.746756e+00 2.077821e+00 2.263963e+00 1.643554e+00 1.743632e+00 1.884950e+00 1.589157e+00 1.682405e+00 1.811960e+00 1.930921e+00 1.968398e+00 1.924705e+00 1.517210e+00 1.420083e+00 1.746686e+00 1.441660e+00 1.401227e+00 1.709938e+00 1.444830e+00 1.782259e+00 1.960730e+00 2.210312e+00 1.684454e+00 1.769788e+00 1.792636e+00 1.594781e+00 1.686568e+00 1.779806e+00 1.935580e+00 2.033698e+00 1.929364e+00 1.553663e+00 1.449819e+00 1.757069e+00 1.480176e+00 1.435315e+00 1.705825e+00 1.323552e+00 1.637308e+00 1.896464e+00 2.202441e+00 1.529732e+00 1.686284e+00 1.670377e+00 1.474338e+00 1.534375e+00 1.645752e+00 1.693656e+00 1.897148e+00 1.759423e+00 1.417688e+00 1.325330e+00 1.582715e+00 1.332850e+00 1.293167e+00 1.550002e+00 1.358385e+00 1.661884e+00 1.946759e+00 2.273816e+00 1.590145e+00 1.681604e+00 1.724588e+00 1.518132e+00 1.601633e+00 1.679206e+00 1.783573e+00 1.821049e+00 1.764343e+00 1.455137e+00 1.366940e+00 1.634007e+00 1.367390e+00 1.334371e+00 1.634170e+00 1.333107e+00 1.651230e+00 1.868741e+00 2.213092e+00 1.540383e+00 1.667820e+00 1.658335e+00 1.480166e+00 1.578829e+00 1.697193e+00 1.795239e+00 1.791470e+00 1.747777e+00 1.437917e+00 1.335462e+00 1.616707e+00 1.341630e+00 1.307630e+00 1.575931e+00 1.241827e+00 1.545188e+00 1.697393e+00 1.997192e+00 1.460559e+00 1.541956e+00 1.559820e+00 1.387915e+00 1.452928e+00 1.556738e+00 1.654346e+00 1.687167e+00 1.648130e+00 1.312769e+00 1.239961e+00 1.498606e+00 1.256662e+00 1.224312e+00 1.475714e+00
 4.867435e+00 5.431015e+00 1.039497e+01 6.716211e+00 5.261833e+00 5.614350e+00 5.464176e+00 4.790634e+00 4.799187e+00 4.875450e+00 4.854367e+00 4.893265e+00 4.863879e+00 4.810028e+00 4.785171e+00 4.911599e+00 4.853284e+00 4.782604e+00 4.786503e+00 4.749402e+00 5.374872e+00 1.030541e+01 6.700757e+00 5.213776e+00 5.597640e+00 5.492525e+00 4.699758e+00 4.702975e+00 4.782372e+00 4.755859e+00 4.797280e+00 4.765228e+00 4.721388e+00 4.697717e+00 4.819638e+00 4.760453e+00 4.689155e+00 4.693874e+00 5.006967e+00 5.698413e+00 8.345354e+00 6.824363e+00 5.511791e+00 5.831896e+00 5.772641e+00 4.960641e+00 4.961103e+00 5.050636e+00 5.019813e+00 5.063597e+00 5.026585e+00 4.978792e+00 4.954662e+00 5.078879e+00 5.019868e+00 4.945622e+00 4.951589e+00 4.925529e+00 5.632524e+00 1.047562e+01 9.465296e+00 5.405913e+00 5.695001e+00 5.591383e+00 4.882079e+00 4.879472e+00 4.959767e+00 4.933901e+00 4.975224e+00 4.944921e+00 4.896635e+00 4.874649e+00 4.995132e+00 4.937124e+00 4.863506e+00 4.871043e+00 4.954787e+00 5.574335e+00 1.050488e+01 7.022328e+00 5.474491e+00 5.758729e+00 5.599885e+00 4.908852e+00 4.909636e+00 4.994667e+00 4.965703e+00 5.011458e+00 4.976684e+00 4.927446e+00 4.907699e+00 5.025860e+00 4.967266e+00 4.893356e+00 4.901035e+00 4.817493e+00 5.439957e+00 1.037050e+01 7.151351e+00 5.284365e+00 5.614372e+00 5.486263e+00 4.771771e+00 4.771523e+00 4.852347e+00 4.824154e+00 4.865006e+00 4.832470e+00 4.788066e+00 4.764697e+00 4.885219e+00 4.826405e+00 4.754108e+00 4.761672e+00 5.408733e+00 6.096831e+00 1.092542e+01 7.706268e+00 5.895029e+00 6.396860e+00 6.187677e+00 5.349666e+00 5.353883e+00 5.435077e+00 5.413090e+00 5.462127e+00 5.423975e+00 5.369802e+00 5.342292e+00 5.492060e+00 5.416422e+00 5.333098e+00 5.345453e+00 5.682019e+00 6.413840e+00 1.118178e+01 1.017146e+01 6.216508e+00 6.727329e+00 6.511564e+00 5.629659e+00 5.632495e+00 5.736193e+00 5.697042e+00 5.754693e+00 5.698887e+00 5.641337e+00 5.612439e+00 5.796065e+00 5.713500e+00 5.614250e+00 5.617085e+00 5.238246e+00 5.981235e+00 1.077311e+01 7.290561e+00 5.749500e+00 6.065336e+00 6.011441e+00 5.191377e+00 5.194688e+00 5.288613e+00 5.247363e+00 5.299451e+00 5.261178e+00 5.207060e+00 5.176716e+00 5.318507e+00 5.254225e+00 5.176355e+00 5.180007e+00 5.795447e+00 6.494139e+00 1.128601e+01 8.066866e+00 6.395888e+00 6.757459e+00 6.740954e+00 5.750540e+00 5.746758e+00 5.845749e+00 5.820280e+00 5.872201e+00 5.824910e+00 5.757626e+00 5.735649e+00 5.889417e+00 5.823612e+00 5.732413e+00 5.733469e+00 5.813026e+00 6.603959e+00 9.095559e+00 1.029406e+01 6.729045e+00 6.849930e+00 6.566646e+00 5.761869e+00 5.776132e+00 5.889287e+00 5.842587e+00 5.890572e+00 5.858684e+00 5.788096e+00 5.739110e+00 5.945625e+00 5.877289e+00 5.753380e+00 5.747501e+00 5.933867e+00 6.655747e+00 1.139409e+01 1.038377e+01 6.571487e+00 6.865539e+00 6.723874e+00 5.867353e+00 5.862248e+00 5.974567e+00 5.942996e+00 5.998119e+00 5.965931e+00 5.893263e+00 5.847792e+00 6.062650e+00 5.949864e+00 5.874081e+00 5.857908e+00 6.024905e+00 7.023268e+00 1.147643e+01 1.046610e+01 7.164488e+00 7.407480e+00 7.053473e+00 5.980841e+00 5.959437e+00 6.090642e+00 6.066853e+00 6.095288e+00 6.058332e+00 5.980237e+00 5.947033e+00 6.179281e+00 6.086157e+00 5.957620e+00 5.955357e+00 5.827974e+00 6.735328e+00 1.131059e+01 8.091446e+00 6.487987e+00 7.241648e+00 7.151043e+00 5.761801e+00 5.761305e+00 5.886974e+00 5.846135e+00 5.920123e+00 5.853212e+00 5.784435e+00 5.763757e+00 5.959796e+00 5.876426e+00 5.762399e+00 5.761473e+00 5.887196e+00 6.602234e+00 1.134058e+01 1.033026e+01 6.375305e+00 6.760966e+00 6.602843e+00 5.803212e+00 5.798647e+00 5.900317e+00 5.883083e+00 5.926769e+00 5.890160e+00 5.815593e+00 5.798280e+00 5.985684e+00 5.913486e+00 5.810991e+00 5.792507e+00 5.647370e+00 6.449712e+00 1.115014e+01 7.930990e+00 6.184862e+00 6.621583e+00 6.412399e+00 5.586404e+00 5.586741e+00 5.712782e+00 5.663826e+00 5.713841e+00 5.671680e+00 5.613227e+00 5.575356e+00 5.764418e+00 5.690322e+00 5.591884e+00 5.579056e+00 5.718310e+00 6.477798e+00 9.007320e+00 7.996997e+00 6.250869e+00 6.598609e+00 6.478407e+00 5.657318e+00 5.666045e+00 5.768107e+00 5.742382e+00 5.786232e+00 5.757489e+00 5.681387e+00 5.660499e+00 5.815750e+00 5.756330e+00 5.655393e+00 5.654056e+00 5.661701e+00 6.471740e+00 1.117216e+01 7.689616e+00 6.183025e+00 6.717710e+00 6.553005e+00 5.606152e+00 5.614652e+00 5.711786e+00 5.687423e+00 5.743642e+00 5.712269e+00 5.638771e+00 5.609334e+00 5.764929e+00 5.716522e+00 5.618068e+00 5.601582e+00 5.470308e+00 6.158407e+00 1.098699e+01 9.976669e+00 5.956605e+00 6.279217e+00 6.249253e+00 5.412761e+00 5.417357e+00 5.513825e+00 5.474666e+00 5.545112e+00 5.488974e+00 5.442718e+00 5.408266e+00 5.552755e+00 5.491694e+00 5.403390e+00 5.403953e+00
 6.921780e-01 8.068542e-01 1.090760e+00 9.281533e-01 7.805831e-01 8.582293e-01 8.586778e-01 7.423186e-01 8.023033e-01 8.527955e-01 8.999497e-01 9.285075e-01 8.786133e-01 7.456357e-01 7.095196e-01 8.163101e-01 7.405632e-01 7.141016e-01 7.720035e-01 6.723445e-01 7.908682e-01 1.036694e+00 9.097940e-01 7.635030e-01 8.329114e-01 8.373392e-01 7.342592e-01 7.906653e-01 8.388704e-01 8.816838e-01 9.146438e-01 8.638806e-01 7.324659e-01 6.981954e-01 8.098759e-01 7.338300e-01 7.071257e-01 7.593425e-01 7.055114e-01 8.290492e-01 1.098310e+00 9.520167e-01 8.023626e-01 8.802007e-01 8.835527e-01 7.731736e-01 8.302116e-01 8.868605e-01 9.239042e-01 9.544009e-01 9.143858e-01 7.727574e-01 7.343247e-01 8.520679e-01 7.756837e-01 7.481896e-01 8.003287e-01 6.955581e-01 8.184798e-01 1.062034e+00 9.370665e-01 7.926560e-01 8.674668e-01 8.670297e-01 7.586713e-01 8.193803e-01 8.700810e-01 9.155432e-01 9.389316e-01 8.961421e-01 7.573545e-01 7.229689e-01 8.337333e-01 7.593672e-01 7.300349e-01 7.883775e-01 6.990298e-01 8.216823e-01 1.072019e+00 9.369729e-01 8.000644e-01 8.636892e-01 8.701347e-01 7.641271e-01 8.255495e-01 8.764497e-01 9.171177e-01 9.517228e-01 8.998969e-01 7.628842e-01 7.260047e-01 8.428003e-01 7.671627e-01 7.405765e-01 7.883974e-01 6.819263e-01 8.062630e-01 1.075952e+00 9.250388e-01 7.758951e-01 8.439824e-01 8.549708e-01 7.433608e-01 7.990605e-01 8.550209e-01 9.013609e-01 9.144544e-01 8.846334e-01 7.379855e-01 7.036091e-01 8.201850e-01 7.418782e-01 7.149948e-01 7.702038e-01 7.785695e-01 9.099159e-01 1.248506e+00 1.036468e+00 8.824610e-01 9.747215e-01 9.821452e-01 8.452532e-01 9.260721e-01 9.762021e-01 1.040859e+00 1.044179e+00 1.004093e+00 8.486068e-01 8.109485e-01 9.283017e-01 8.591069e-01 8.171968e-01 8.792156e-01 8.602285e-01 1.006758e+00 1.397827e+00 1.148817e+00 9.677956e-01 1.079203e+00 1.078253e+00 9.265870e-01 1.001914e+00 1.053140e+00 1.113832e+00 1.154651e+00 1.109557e+00 9.468446e-01 8.941125e-01 1.035522e+00 9.266854e-01 8.922032e-01 9.645913e-01 7.484500e-01 8.806614e-01 1.154740e+00 1.004849e+00 8.513123e-01 9.225144e-01 9.344186e-01 8.138264e-01 8.817325e-01 9.234940e-01 9.851208e-01 1.001090e+00 9.594638e-01 8.145928e-01 7.754032e-01 8.939647e-01 8.101379e-01 7.807043e-01 8.412431e-01 9.015236e-01 1.066575e+00 1.401076e+00 1.217829e+00 1.038569e+00 1.094100e+00 1.129444e+00 9.711068e-01 1.080269e+00 1.135665e+00 1.206014e+00 1.232216e+00 1.156938e+00 9.806176e-01 9.373961e-01 1.077726e+00 9.783111e-01 9.397504e-01 1.019474e+00 9.079947e-01 1.069729e+00 1.459390e+00 1.209933e+00 1.034617e+00 1.146692e+00 1.139810e+00 9.782018e-01 1.069526e+00 1.142759e+00 1.172930e+00 1.355640e+00 1.171542e+00 1.011239e+00 9.507851e-01 1.093691e+00 9.854061e-01 9.468454e-01 1.029230e+00 9.598084e-01 1.114384e+00 1.642613e+00 1.357260e+00 1.082960e+00 1.195869e+00 1.204601e+00 1.045801e+00 1.125509e+00 1.209085e+00 1.260060e+00 1.262670e+00 1.208393e+00 1.072690e+00 1.027941e+00 1.134405e+00 1.047715e+00 9.976465e-01 1.112341e+00 1.021715e+00 1.181273e+00 1.641858e+00 1.334721e+00 1.150802e+00 1.241810e+00 1.393573e+00 1.120895e+00 1.227631e+00 1.283520e+00 1.310364e+00 1.371575e+00 1.414346e+00 1.143264e+00 1.088183e+00 1.233634e+00 1.110068e+00 1.081642e+00 1.165752e+00 9.110985e-01 1.061931e+00 1.397979e+00 1.239407e+00 1.031771e+00 1.113736e+00 1.124885e+00 9.857149e-01 1.082463e+00 1.152748e+00 1.209823e+00 1.224437e+00 1.163063e+00 1.024766e+00 9.640987e-01 1.096171e+00 9.912262e-01 9.581381e-01 1.029049e+00 9.246776e-01 1.105352e+00 1.454618e+00 1.216566e+00 1.035323e+00 1.179892e+00 1.148530e+00 1.010880e+00 1.086557e+00 1.151136e+00 1.228206e+00 1.215088e+00 1.210093e+00 1.027768e+00 9.928496e-01 1.106433e+00 1.022098e+00 9.799540e-01 1.047149e+00 8.457046e-01 1.008774e+00 1.344822e+00 1.143284e+00 9.543734e-01 1.043677e+00 1.054594e+00 9.065446e-01 9.840246e-01 1.057892e+00 1.097777e+00 1.145668e+00 1.097758e+00 9.605618e-01 9.027047e-01 1.001101e+00 9.064394e-01 8.777334e-01 9.525315e-01 8.687989e-01 1.016029e+00 1.280487e+00 1.205710e+00 9.860490e-01 1.092368e+00 1.075919e+00 9.360646e-01 1.036445e+00 1.059318e+00 1.129565e+00 1.230391e+00 1.136463e+00 9.710739e-01 9.348091e-01 1.029626e+00 9.414176e-01 9.050032e-01 9.801898e-01 8.541843e-01 1.010530e+00 1.329840e+00 1.123805e+00 9.789211e-01 1.051490e+00 1.036729e+00 9.213481e-01 1.011760e+00 1.051869e+00 1.116294e+00 1.159366e+00 1.098690e+00 9.544553e-01 9.062971e-01 1.029311e+00 9.167406e-01 8.881612e-01 9.610047e-01 7.977142e-01 9.375934e-01 1.222423e+00 1.064892e+00 8.997582e-01 9.846765e-01 1.000404e+00 8.590764e-01 9.332758e-01 9.759782e-01 1.037697e+00 1.074881e+00 1.031547e+00 8.759435e-01 8.301424e-01 9.355264e-01 8.658101e-01 8.378512e-01 8.966522e-01
 5.292737e+00 5.363731e+00 5.321465e+00 5.345846e+00 5.310968e+00 5.371479e+00 5.423690e+00 5.385885e+00 6.638761e+00 8.283912e+00 7.740382e+00 1.095288e+01 1.095288e+01 7.635840e+00 6.538150e+00 5.962607e+00 5.611126e+00 7.482582e+00 8.145974e+00 5.191648e+00 5.276790e+00 5.239900e+00 5.259988e+00 5.227245e+00 5.283786e+00 5.338586e+00 5.299964e+00 6.538330e+00 1.040682e+01 7.917863e+00 8.658133e+00 1.086696e+01 1.002215e+01 6.358197e+00 5.863904e+00 5.533038e+00 7.396661e+00 1.053228e+01 5.426888e+00 5.529257e+00 5.478136e+00 5.502899e+00 5.465898e+00 5.528903e+00 5.580046e+00 5.538985e+00 7.159435e+00 1.063799e+01 7.885631e+00 1.109813e+01 8.889302e+00 8.044490e+00 6.736927e+00 6.115365e+00 5.785071e+00 7.627830e+00 1.076345e+01 5.355604e+00 5.445358e+00 5.403120e+00 5.427813e+00 5.395890e+00 5.460919e+00 5.502066e+00 5.462627e+00 6.730371e+00 8.358682e+00 7.815152e+00 1.102765e+01 1.102765e+01 7.425421e+00 6.666448e+00 6.037377e+00 5.697365e+00 7.942861e+00 8.098636e+00 5.381382e+00 5.474933e+00 5.431292e+00 5.460355e+00 5.423146e+00 5.486912e+00 5.533844e+00 5.489929e+00 7.115475e+00 8.385200e+00 7.841670e+00 8.581940e+00 1.105417e+01 7.737128e+00 6.619569e+00 6.060445e+00 5.742891e+00 7.969379e+00 8.247261e+00 5.255918e+00 5.340433e+00 5.300561e+00 5.328122e+00 5.295202e+00 5.355933e+00 5.399734e+00 5.360618e+00 6.601079e+00 7.997339e+00 7.595103e+00 1.092971e+01 8.457480e+00 7.612668e+00 6.451087e+00 5.894605e+00 5.591631e+00 7.334250e+00 1.059503e+01 5.742966e+00 5.857025e+00 5.794683e+00 5.821822e+00 5.781275e+00 5.847964e+00 5.907303e+00 5.860977e+00 9.934336e+00 1.094066e+01 1.066053e+01 1.140080e+01 1.140080e+01 1.055599e+01 7.202682e+00 6.712335e+00 6.156124e+00 1.052484e+01 1.106612e+01 5.934413e+00 6.056677e+00 5.994677e+00 6.021867e+00 5.983776e+00 6.060811e+00 6.124917e+00 6.065593e+00 7.643643e+00 8.649967e+00 8.633240e+00 1.158234e+01 1.158234e+01 1.073752e+01 7.769725e+00 6.731490e+00 6.366720e+00 8.497547e+00 1.124766e+01 5.620805e+00 5.712158e+00 5.667186e+00 5.698004e+00 5.656522e+00 5.727617e+00 5.773785e+00 5.737408e+00 7.147651e+00 8.613583e+00 1.054228e+01 9.073724e+00 9.073724e+00 7.965511e+00 6.891753e+00 6.342021e+00 6.013396e+00 7.934360e+00 8.739046e+00 6.011014e+00 6.121046e+00 6.064966e+00 6.094594e+00 6.055356e+00 6.156281e+00 6.216854e+00 6.191483e+00 7.974928e+00 1.119008e+01 1.090995e+01 1.165022e+01 1.165022e+01 1.080541e+01 7.837608e+00 6.910691e+00 6.621814e+00 1.077426e+01 1.131554e+01 6.024535e+00 6.135576e+00 6.083427e+00 6.119003e+00 6.068924e+00 6.145252e+00 6.226681e+00 6.185074e+00 1.019538e+01 8.992878e+00 1.092157e+01 1.166184e+01 1.166184e+01 8.608207e+00 1.005806e+01 7.432987e+00 6.560043e+00 1.078588e+01 1.132717e+01 6.089433e+00 6.207407e+00 6.148183e+00 6.179772e+00 6.138805e+00 6.219920e+00 6.298516e+00 6.254670e+00 8.041913e+00 1.125706e+01 1.097693e+01 1.171720e+01 1.171720e+01 1.087239e+01 7.904594e+00 6.939756e+00 6.777781e+00 1.084124e+01 1.138253e+01 6.147233e+00 6.275926e+00 6.219854e+00 6.231962e+00 6.189308e+00 6.303917e+00 6.401585e+00 6.362081e+00 8.090707e+00 1.130586e+01 8.816902e+00 1.176600e+01 1.176600e+01 1.092119e+01 1.016221e+01 9.745965e+00 7.286184e+00 1.089003e+01 1.143132e+01 6.027086e+00 6.151548e+00 6.091484e+00 6.112468e+00 6.073085e+00 6.161549e+00 6.220973e+00 6.201418e+00 7.990461e+00 1.120561e+01 1.092548e+01 1.166575e+01 1.166575e+01 8.612114e+00 7.853141e+00 9.645719e+00 6.607750e+00 8.580963e+00 1.133107e+01 6.049111e+00 6.171102e+00 6.104783e+00 6.138942e+00 6.094187e+00 6.174346e+00 6.300695e+00 6.227734e+00 1.021800e+01 1.122432e+01 1.094419e+01 1.168446e+01 1.168446e+01 8.630824e+00 1.008068e+01 9.664429e+00 9.413474e+00 1.080850e+01 1.134978e+01 5.913412e+00 6.022274e+00 5.976841e+00 5.994850e+00 5.951940e+00 6.019841e+00 6.113465e+00 6.056119e+00 7.885775e+00 1.110092e+01 1.082080e+01 1.156107e+01 1.156107e+01 8.507428e+00 7.485054e+00 7.332208e+00 6.459264e+00 1.068510e+01 1.122639e+01 5.957290e+00 6.081971e+00 6.016517e+00 6.044931e+00 6.002606e+00 6.080262e+00 6.188848e+00 6.157221e+00 1.013861e+01 1.114494e+01 1.086481e+01 1.160508e+01 1.160508e+01 1.076027e+01 7.792468e+00 7.376221e+00 6.547078e+00 1.072912e+01 1.127040e+01 5.926641e+00 6.034327e+00 5.982883e+00 6.013583e+00 5.969783e+00 6.049057e+00 6.142539e+00 6.144637e+00 1.010944e+01 8.906937e+00 8.626808e+00 1.157590e+01 1.157590e+01 1.073109e+01 7.763293e+00 7.347045e+00 6.493971e+00 1.069994e+01 1.124123e+01 5.791423e+00 5.894605e+00 5.841717e+00 5.871243e+00 5.826910e+00 5.898333e+00 5.970584e+00 5.932216e+00 7.771071e+00 1.098622e+01 8.497266e+00 1.144636e+01 1.144636e+01 1.060155e+01 7.370350e+00 6.668913e+00 6.279367e+00 1.057040e+01 1.111168e+01
 2.481301e+00 3.471956e+00 6.724279e+00 3.600424e+00 3.241838e+00 3.015391e+00 2.779009e+00 2.907433e+00 2.571386e+00 2.567728e+00 2.508682e+00 2.389640e+00 2.564497e+00 2.212162e+00 2.214755e+00 2.564265e+00 2.260177e+00 2.231525e+00 2.790774e+00 2.329456e+00 3.464590e+00 3.874619e+00 3.561708e+00 3.307870e+00 2.923882e+00 2.711062e+00 2.813008e+00 2.495307e+00 2.499362e+00 2.451942e+00 2.337933e+00 2.505853e+00 2.172165e+00 2.177400e+00 2.467626e+00 2.216608e+00 2.191282e+00 2.695305e+00 2.447946e+00 3.598378e+00 4.131047e+00 3.705224e+00 3.317041e+00 3.155703e+00 2.877319e+00 2.993752e+00 2.635148e+00 2.654138e+00 2.576560e+00 2.477113e+00 2.657992e+00 2.292942e+00 2.298681e+00 2.612467e+00 2.336174e+00 2.310184e+00 2.848994e+00 2.409944e+00 3.560147e+00 4.289024e+00 3.755974e+00 3.330029e+00 3.040359e+00 2.810725e+00 2.908965e+00 2.598779e+00 2.590003e+00 2.544422e+00 2.418649e+00 2.590899e+00 2.252660e+00 2.257640e+00 2.555403e+00 2.296949e+00 2.271066e+00 2.770993e+00 2.412969e+00 4.176231e+00 4.017800e+00 3.651361e+00 3.367926e+00 3.088624e+00 2.838824e+00 2.975724e+00 2.616740e+00 2.604745e+00 2.550324e+00 2.433601e+00 2.620371e+00 2.268256e+00 2.274227e+00 2.578938e+00 2.309354e+00 2.285307e+00 2.800228e+00 2.354847e+00 3.536299e+00 3.956056e+00 3.708195e+00 3.165920e+00 2.977589e+00 2.745811e+00 2.871013e+00 2.534817e+00 2.540716e+00 2.485394e+00 2.367717e+00 2.539080e+00 2.202593e+00 2.208489e+00 2.502765e+00 2.244378e+00 2.219204e+00 2.714507e+00 2.700131e+00 3.963994e+00 7.022588e+00 4.017312e+00 3.930083e+00 4.032147e+00 3.200992e+00 3.363356e+00 2.921582e+00 2.900153e+00 2.861263e+00 2.717479e+00 2.919151e+00 2.527971e+00 2.532650e+00 2.884091e+00 2.577453e+00 2.548384e+00 3.089083e+00 2.908403e+00 4.649134e+00 5.039294e+00 4.439050e+00 4.155615e+00 3.709088e+00 3.413852e+00 3.545087e+00 3.190563e+00 3.161120e+00 3.116891e+00 2.976986e+00 3.169074e+00 2.766904e+00 2.772386e+00 3.100752e+00 2.828090e+00 2.801270e+00 3.453281e+00 2.590818e+00 3.862144e+00 4.711913e+00 3.915462e+00 3.489516e+00 3.253096e+00 3.065299e+00 3.173684e+00 2.788464e+00 2.794047e+00 2.734623e+00 2.609137e+00 2.804416e+00 2.418367e+00 2.424607e+00 2.749392e+00 2.469670e+00 2.442341e+00 3.031866e+00 3.099211e+00 4.772607e+00 7.371592e+00 4.825924e+00 4.156980e+00 3.832561e+00 3.625147e+00 3.779879e+00 3.314035e+00 3.308047e+00 3.290106e+00 3.118493e+00 3.311901e+00 2.897265e+00 2.903949e+00 3.330640e+00 2.957958e+00 2.920943e+00 3.540044e+00 3.080970e+00 4.797221e+00 5.187380e+00 4.339869e+00 4.181593e+00 4.020256e+00 3.605960e+00 3.661823e+00 3.359061e+00 3.338426e+00 3.322118e+00 3.145114e+00 3.317160e+00 2.922148e+00 2.927648e+00 3.288530e+00 2.997067e+00 2.967786e+00 3.526284e+00 3.248490e+00 4.933688e+00 7.532673e+00 4.723603e+00 4.318061e+00 4.542232e+00 3.786227e+00 4.066119e+00 3.512620e+00 3.522376e+00 3.451186e+00 3.279574e+00 3.550094e+00 3.071798e+00 3.065821e+00 3.556914e+00 3.143586e+00 3.113732e+00 3.791362e+00 3.385443e+00 7.299727e+00 7.689886e+00 7.353044e+00 4.401174e+00 4.239837e+00 6.730454e+00 4.098173e+00 3.808424e+00 3.690782e+00 3.666733e+00 3.593563e+00 3.812055e+00 3.236916e+00 3.241243e+00 3.648935e+00 3.311302e+00 3.284781e+00 3.948576e+00 3.100308e+00 7.014592e+00 7.404751e+00 4.859083e+00 4.575648e+00 3.954702e+00 3.725824e+00 3.775116e+00 3.310466e+00 3.353209e+00 3.299135e+00 3.136440e+00 3.350826e+00 2.935691e+00 2.938388e+00 3.397642e+00 2.996881e+00 2.962361e+00 3.573203e+00 3.109113e+00 4.585376e+00 7.447763e+00 4.902095e+00 4.070069e+00 4.071813e+00 3.701318e+00 3.907109e+00 3.418740e+00 3.410395e+00 3.373675e+00 3.208000e+00 3.431341e+00 2.987850e+00 3.002212e+00 3.406811e+00 3.040348e+00 2.998732e+00 3.567862e+00 2.912656e+00 6.824989e+00 7.215149e+00 4.669481e+00 3.875377e+00 3.714039e+00 3.444773e+00 3.555917e+00 3.111037e+00 3.124287e+00 3.071138e+00 2.935313e+00 3.145123e+00 2.727941e+00 2.728814e+00 3.103611e+00 2.804264e+00 2.777769e+00 3.335248e+00 2.952568e+00 4.423718e+00 7.286105e+00 4.740437e+00 4.071493e+00 3.910155e+00 3.464509e+00 3.819551e+00 3.203428e+00 3.199105e+00 3.170849e+00 3.022367e+00 3.207059e+00 2.801729e+00 2.803697e+00 3.255132e+00 2.894778e+00 2.874838e+00 3.491266e+00 2.888257e+00 4.638919e+00 4.765677e+00 4.428835e+00 3.898132e+00 3.861954e+00 3.392444e+00 3.608269e+00 3.180347e+00 3.159368e+00 3.132287e+00 2.984805e+00 3.163222e+00 2.749564e+00 2.754550e+00 3.134328e+00 2.848817e+00 2.825932e+00 3.391846e+00 2.757163e+00 4.010788e+00 7.069382e+00 6.732540e+00 3.976877e+00 3.440114e+00 3.182677e+00 3.366350e+00 2.962315e+00 2.954019e+00 2.917299e+00 2.771495e+00 2.953060e+00 2.577208e+00 2.580523e+00 2.920007e+00 2.629364e+00 2.602554e+00 3.158214e+00
 5.129065e+00 6.154290e+00 5.751043e+00 6.382216e+00 5.602499e+00 4.836301e+00 4.804339e+00 4.870651e+00 4.840261e+00 4.840181e+00 4.841343e+00 4.794527e+00 4.784169e+00 4.933010e+00 4.825488e+00 4.756382e+00 4.801096e+00 5.036925e+00 6.064737e+00 5.712424e+00 6.241603e+00 5.558477e+00 4.741538e+00 4.710223e+00 4.778525e+00 4.742854e+00 4.745345e+00 4.750311e+00 4.704444e+00 4.694812e+00 4.832507e+00 4.733515e+00 4.662799e+00 4.707061e+00 5.282069e+00 6.456012e+00 6.012410e+00 6.490369e+00 5.834315e+00 5.005341e+00 4.967325e+00 5.036012e+00 5.003210e+00 5.007683e+00 5.013538e+00 4.960760e+00 4.955191e+00 5.093907e+00 4.991433e+00 4.918590e+00 4.967345e+00 5.200160e+00 6.573658e+00 5.882629e+00 6.300489e+00 5.779617e+00 4.918873e+00 4.888764e+00 4.953532e+00 4.922243e+00 4.925334e+00 4.930399e+00 4.879516e+00 4.869608e+00 5.012857e+00 4.910336e+00 4.838536e+00 4.883261e+00 5.241714e+00 6.480809e+00 5.987038e+00 6.492126e+00 5.840226e+00 4.953128e+00 4.921368e+00 4.989688e+00 4.947519e+00 4.958016e+00 4.961445e+00 4.909448e+00 4.901481e+00 5.042115e+00 4.939993e+00 4.866839e+00 4.913940e+00 5.098388e+00 6.468539e+00 5.852660e+00 6.431848e+00 5.597385e+00 4.815482e+00 4.779661e+00 4.844167e+00 4.814207e+00 4.814929e+00 4.822115e+00 4.769529e+00 4.760606e+00 4.901630e+00 4.799034e+00 4.728419e+00 4.774735e+00 5.694801e+00 9.495682e+00 6.437173e+00 7.108871e+00 6.423143e+00 5.391976e+00 5.358070e+00 5.427345e+00 5.400994e+00 5.401264e+00 5.412393e+00 5.350707e+00 5.341886e+00 5.502177e+00 5.395992e+00 5.304249e+00 5.359320e+00 6.000419e+00 7.543225e+00 6.782523e+00 7.365240e+00 6.590530e+00 5.676111e+00 5.629528e+00 5.723691e+00 5.690690e+00 5.700820e+00 5.692537e+00 5.622738e+00 5.610059e+00 5.804708e+00 5.675775e+00 5.583846e+00 5.626598e+00 5.524658e+00 6.871150e+00 6.284868e+00 9.428793e+00 6.181856e+00 5.233726e+00 5.197768e+00 5.270166e+00 5.243847e+00 5.241058e+00 5.240952e+00 5.187628e+00 5.179457e+00 5.331566e+00 5.222386e+00 5.147897e+00 5.194476e+00 6.181762e+00 7.647455e+00 7.082960e+00 9.941697e+00 9.452176e+00 5.792880e+00 5.752576e+00 5.833650e+00 5.808141e+00 5.817016e+00 5.812153e+00 5.740682e+00 5.730583e+00 5.934605e+00 5.779286e+00 5.694626e+00 5.741175e+00 6.112685e+00 7.402424e+00 7.101331e+00 7.751242e+00 7.261721e+00 5.810389e+00 5.766692e+00 5.871434e+00 5.834286e+00 5.831450e+00 5.830524e+00 5.762053e+00 5.743410e+00 5.946256e+00 5.841230e+00 5.714120e+00 5.769758e+00 6.238906e+00 9.964360e+00 7.191040e+00 1.004978e+01 7.351430e+00 5.931264e+00 5.878550e+00 5.975819e+00 5.919943e+00 5.917538e+00 5.935186e+00 5.862728e+00 5.849912e+00 6.046332e+00 5.923858e+00 5.827381e+00 5.871307e+00 6.423393e+00 1.004669e+01 7.273372e+00 7.923283e+00 9.642588e+00 5.995339e+00 5.986100e+00 6.085110e+00 6.012332e+00 6.052932e+00 6.049566e+00 5.973923e+00 5.947795e+00 6.182158e+00 6.028541e+00 5.920952e+00 5.963809e+00 6.163528e+00 7.408633e+00 7.370942e+00 7.371942e+00 7.004529e+00 5.813327e+00 5.774963e+00 5.874106e+00 5.828199e+00 5.840246e+00 5.836733e+00 5.765744e+00 5.753067e+00 5.959185e+00 5.832728e+00 5.734414e+00 5.767562e+00 6.236329e+00 7.702023e+00 7.015421e+00 9.996264e+00 7.297918e+00 5.852055e+00 5.799564e+00 5.909495e+00 5.856091e+00 5.857572e+00 5.880101e+00 5.797220e+00 5.792943e+00 5.992819e+00 5.900768e+00 5.767776e+00 5.804785e+00 5.927982e+00 7.051970e+00 6.750877e+00 7.596995e+00 7.107474e+00 5.632863e+00 5.600492e+00 5.685126e+00 5.646505e+00 5.650926e+00 5.643863e+00 5.586078e+00 5.575602e+00 5.780443e+00 5.653058e+00 5.560161e+00 5.591437e+00 6.053559e+00 7.117978e+00 6.890984e+00 7.399601e+00 6.662813e+00 5.705785e+00 5.668990e+00 5.760255e+00 5.725932e+00 5.734146e+00 5.723821e+00 5.665940e+00 5.648411e+00 5.813902e+00 5.723889e+00 5.624213e+00 5.667974e+00 6.002803e+00 7.270205e+00 6.772904e+00 9.827848e+00 6.618833e+00 5.661805e+00 5.625762e+00 5.709016e+00 5.664397e+00 5.681857e+00 5.677686e+00 5.616346e+00 5.600939e+00 5.786566e+00 5.665438e+00 5.577419e+00 5.612651e+00 5.778310e+00 6.837764e+00 6.661830e+00 7.170447e+00 6.433659e+00 5.461880e+00 5.425990e+00 5.498366e+00 5.466819e+00 5.472095e+00 5.472388e+00 5.418284e+00 5.402712e+00 5.557336e+00 5.454151e+00 5.373303e+00 5.423286e+00
 4.144923e+00 6.029998e+00 6.164122e+00 6.467942e+00 5.531572e+00 5.453937e+00 4.782440e+00 5.605240e+00 4.698384e+00 4.617929e+00 4.384592e+00 4.028671e+00 4.460641e+00 3.545792e+00 3.518977e+00 4.368842e+00 3.577367e+00 3.536745e+00 5.059749e+00 3.873008e+00 6.225101e+00 8.568051e+00 8.871870e+00 5.848782e+00 5.507746e+00 4.602823e+00 5.026273e+00 4.444603e+00 4.403133e+00 4.295882e+00 3.933712e+00 4.300720e+00 3.478224e+00 3.450149e+00 4.237920e+00 3.501077e+00 3.465286e+00 5.451060e+00 4.086752e+00 8.631406e+00 6.556705e+00 6.860525e+00 5.782860e+00 5.705226e+00 4.735110e+00 5.274813e+00 4.684897e+00 4.648096e+00 4.506376e+00 4.157853e+00 4.575312e+00 3.682217e+00 3.654020e+00 4.546377e+00 3.706231e+00 3.667371e+00 5.099950e+00 4.012193e+00 6.094095e+00 8.700447e+00 9.004266e+00 5.981178e+00 5.903543e+00 4.779019e+00 5.209729e+00 4.585970e+00 4.682026e+00 4.434515e+00 4.108627e+00 4.476385e+00 3.614683e+00 3.586897e+00 4.415848e+00 3.639553e+00 3.600033e+00 5.197947e+00 4.030382e+00 6.381415e+00 6.515539e+00 9.028184e+00 5.619587e+00 5.378871e+00 4.832534e+00 5.115068e+00 4.609888e+00 4.606930e+00 4.489700e+00 4.111810e+00 4.475812e+00 3.642277e+00 3.612217e+00 4.390133e+00 3.662077e+00 3.623940e+00 5.147765e+00 3.968264e+00 8.483278e+00 6.145175e+00 8.921222e+00 5.898134e+00 5.360890e+00 4.672043e+00 5.200784e+00 4.568118e+00 4.465498e+00 4.351471e+00 3.991467e+00 4.368850e+00 3.529813e+00 3.502028e+00 4.275662e+00 3.551978e+00 3.514166e+00 4.989743e+00 4.488608e+00 8.985336e+00 6.910635e+00 9.423280e+00 6.136790e+00 6.059155e+00 5.265551e+00 6.088351e+00 5.232555e+00 5.679227e+00 4.993789e+00 4.661384e+00 4.980461e+00 4.049645e+00 4.015881e+00 4.900306e+00 4.079516e+00 4.034208e+00 5.616960e+00 4.786585e+00 9.296095e+00 9.430220e+00 9.734039e+00 6.710951e+00 6.633316e+00 6.086979e+00 6.013601e+00 5.492255e+00 5.441396e+00 5.619334e+00 4.959471e+00 5.344749e+00 4.370275e+00 4.335995e+00 5.271706e+00 4.412495e+00 4.365435e+00 6.049827e+00 4.336309e+00 6.357163e+00 8.963515e+00 9.267334e+00 8.453071e+00 8.375437e+00 5.071684e+00 5.669004e+00 4.870209e+00 5.012613e+00 4.837844e+00 4.428326e+00 4.773296e+00 3.885023e+00 3.855200e+00 4.781070e+00 3.917628e+00 3.874097e+00 5.386915e+00 5.108931e+00 9.446363e+00 9.580488e+00 9.884307e+00 9.070045e+00 8.992410e+00 6.237248e+00 8.758204e+00 5.889790e+00 5.876853e+00 5.647495e+00 5.390240e+00 5.780206e+00 4.527860e+00 4.493683e+00 5.736760e+00 4.570044e+00 4.517397e+00 8.672322e+00 4.989578e+00 9.474697e+00 7.399996e+00 9.912641e+00 6.889553e+00 6.811919e+00 5.805973e+00 6.577712e+00 6.181526e+00 5.783080e+00 5.675829e+00 5.255493e+00 5.686432e+00 4.557237e+00 4.519882e+00 5.765094e+00 4.607579e+00 4.559152e+00 6.228429e+00 5.221095e+00 9.622419e+00 9.756543e+00 1.006036e+01 9.246100e+00 6.959640e+00 8.622128e+00 6.339925e+00 6.065846e+00 6.316310e+00 5.823551e+00 5.441136e+00 5.956261e+00 4.717011e+00 4.674359e+00 6.176217e+00 4.763116e+00 4.713609e+00 6.376151e+00 5.351523e+00 7.565193e+00 7.699317e+00 1.021196e+01 7.188874e+00 7.111239e+00 6.179393e+00 6.877033e+00 6.480847e+00 6.467910e+00 6.360659e+00 5.717895e+00 6.371262e+00 4.880980e+00 4.834962e+00 6.327816e+00 4.935270e+00 4.877981e+00 6.331543e+00 5.052946e+00 7.275586e+00 7.409710e+00 7.713530e+00 6.899267e+00 9.030458e+00 8.484121e+00 6.324025e+00 5.805731e+00 6.178303e+00 5.611443e+00 5.235610e+00 5.570986e+00 4.568693e+00 4.531282e+00 5.578601e+00 4.616377e+00 4.563512e+00 6.501545e+00 5.028901e+00 7.323524e+00 9.666474e+00 7.761468e+00 6.487597e+00 6.606169e+00 5.937725e+00 6.635365e+00 5.779569e+00 5.715572e+00 5.570400e+00 5.208398e+00 5.527475e+00 4.616963e+00 4.584583e+00 5.626539e+00 4.673637e+00 4.617043e+00 6.038815e+00 4.864974e+00 9.253626e+00 9.387750e+00 7.482745e+00 8.877307e+00 6.590847e+00 5.781109e+00 6.093240e+00 5.697053e+00 5.487909e+00 5.380658e+00 5.004825e+00 5.391261e+00 4.324512e+00 4.288317e+00 5.544023e+00 4.374043e+00 4.326497e+00 5.885251e+00 4.850707e+00 6.749454e+00 7.269087e+00 7.572907e+00 6.758644e+00 8.889835e+00 5.624004e+00 6.061295e+00 6.050617e+00 5.459493e+00 5.419760e+00 5.094987e+00 5.481423e+00 4.420019e+00 4.382841e+00 5.319399e+00 4.467817e+00 4.423278e+00 5.975413e+00 4.802288e+00 7.074218e+00 7.208342e+00 9.720988e+00 6.312390e+00 6.234756e+00 5.563259e+00 6.386059e+00 5.441282e+00 5.591426e+00 5.267566e+00 4.916278e+00 5.420679e+00 4.356321e+00 4.319233e+00 5.258654e+00 4.403771e+00 4.361015e+00 8.509003e+00 4.547179e+00 9.053734e+00 9.187858e+00 9.491678e+00 6.205188e+00 6.390955e+00 5.385009e+00 6.156749e+00 5.375053e+00 5.362116e+00 5.062187e+00 4.781001e+00 5.140309e+00 4.118043e+00 4.085465e+00 5.147923e+00 4.155087e+00 4.107759e+00 5.611259e+00
 5.333731e+00 5.368722e+00 5.324210e+00 5.350005e+00 5.318078e+00 5.379500e+00 5.380033e+00 5.344511e+00 7.078313e+00 1.118680e+01 7.051358e+00 1.055281e+01 7.913689e+00 7.635840e+00 6.013171e+00 5.635242e+00 5.648919e+00 5.376080e+00 6.155737e+00 5.234101e+00 5.278927e+00 5.238144e+00 5.258432e+00 5.231071e+00 5.290468e+00 5.293803e+00 5.259926e+00 6.903411e+00 1.110088e+01 6.684937e+00 1.046689e+01 8.091170e+00 7.549919e+00 5.956565e+00 5.563056e+00 5.562355e+00 5.286986e+00 6.055813e+00 5.471028e+00 5.523133e+00 5.478061e+00 5.499467e+00 5.469240e+00 5.533024e+00 5.532723e+00 5.500317e+00 7.297661e+00 1.133205e+01 7.582116e+00 1.069806e+01 7.936831e+00 1.025332e+01 6.258321e+00 5.830181e+00 5.810039e+00 5.530625e+00 6.434669e+00 5.399368e+00 5.445592e+00 5.402103e+00 5.428417e+00 5.398693e+00 5.462843e+00 5.457361e+00 5.423620e+00 7.349290e+00 1.126157e+01 7.126128e+00 1.062758e+01 1.046069e+01 1.018284e+01 6.178871e+00 5.743315e+00 5.734091e+00 5.456151e+00 6.254637e+00 5.425321e+00 5.472110e+00 5.430820e+00 5.456837e+00 5.424451e+00 5.489063e+00 5.484246e+00 5.455146e+00 7.037091e+00 1.128809e+01 6.989565e+00 8.445274e+00 1.048720e+01 8.000529e+00 6.189869e+00 5.790653e+00 5.770170e+00 5.485602e+00 6.326817e+00 5.300108e+00 5.343054e+00 5.302246e+00 5.326612e+00 5.297194e+00 5.357825e+00 5.358160e+00 5.321495e+00 7.055141e+00 8.954805e+00 6.954086e+00 7.861206e+00 7.890517e+00 7.416461e+00 6.041279e+00 5.639061e+00 5.622050e+00 5.348769e+00 6.118562e+00 5.793298e+00 5.850970e+00 5.792085e+00 5.821030e+00 5.786917e+00 5.856666e+00 5.855230e+00 5.822212e+00 7.985844e+00 1.163472e+01 7.499281e+00 1.100073e+01 1.083384e+01 1.055599e+01 6.626188e+00 6.233432e+00 6.179935e+00 5.850641e+00 6.737343e+00 5.996397e+00 6.054853e+00 5.990436e+00 6.016116e+00 5.983466e+00 6.057205e+00 6.066213e+00 6.019408e+00 1.037620e+01 1.181626e+01 8.066323e+00 1.118227e+01 8.543146e+00 8.265296e+00 6.970100e+00 6.422365e+00 6.445681e+00 6.067364e+00 7.061386e+00 5.668502e+00 5.711993e+00 5.667219e+00 5.694843e+00 5.663493e+00 5.729883e+00 5.730708e+00 5.694109e+00 1.007642e+01 9.307648e+00 9.975364e+00 1.088248e+01 8.506762e+00 1.043774e+01 6.491096e+00 6.017513e+00 6.033757e+00 5.724828e+00 6.582382e+00 6.072098e+00 6.128334e+00 6.066849e+00 6.092694e+00 6.060204e+00 6.156095e+00 6.149648e+00 6.104006e+00 7.971859e+00 1.188414e+01 8.134206e+00 1.125015e+01 1.108326e+01 1.080541e+01 7.112083e+00 6.517319e+00 6.551938e+00 6.144805e+00 7.325476e+00 6.090427e+00 6.142754e+00 6.078749e+00 6.113532e+00 6.068744e+00 6.165626e+00 6.147586e+00 6.123856e+00 1.045571e+01 1.189577e+01 1.035466e+01 9.052952e+00 1.109488e+01 8.608207e+00 6.960628e+00 6.604028e+00 6.536382e+00 6.173806e+00 7.600504e+00 6.152727e+00 6.207964e+00 6.145439e+00 6.177083e+00 6.133703e+00 6.243006e+00 6.241852e+00 6.182676e+00 1.051107e+01 1.195113e+01 8.201192e+00 1.131714e+01 1.115024e+01 8.663566e+00 7.564578e+00 6.750837e+00 6.635763e+00 6.272543e+00 7.655863e+00 6.220011e+00 6.281056e+00 6.218007e+00 6.234127e+00 6.198491e+00 6.276397e+00 6.305379e+00 6.248405e+00 8.351040e+00 1.199992e+01 8.249985e+00 9.157105e+00 1.119903e+01 8.712360e+00 9.822197e+00 7.310300e+00 6.921036e+00 6.345728e+00 7.704657e+00 6.092712e+00 6.137136e+00 6.083494e+00 6.116014e+00 6.077293e+00 6.156512e+00 6.179069e+00 6.123412e+00 8.250794e+00 1.189967e+01 8.149740e+00 1.126568e+01 1.109879e+01 1.082094e+01 7.002457e+00 6.571226e+00 6.604180e+00 6.180299e+00 9.813236e+00 6.106342e+00 6.164653e+00 6.108889e+00 6.134264e+00 6.099410e+00 6.182520e+00 6.180405e+00 6.152950e+00 1.047833e+01 1.191839e+01 1.037728e+01 1.128440e+01 1.111750e+01 1.083965e+01 9.740661e+00 6.843255e+00 6.586182e+00 6.239802e+00 7.359720e+00 5.973896e+00 6.033012e+00 5.969363e+00 5.987250e+00 5.955757e+00 6.027321e+00 6.035022e+00 6.000691e+00 1.035493e+01 1.179499e+01 8.045054e+00 8.952173e+00 8.785278e+00 8.121919e+00 6.859849e+00 6.369566e+00 6.462785e+00 6.068260e+00 7.114216e+00 6.022632e+00 6.070829e+00 6.009721e+00 6.043818e+00 6.004503e+00 6.086144e+00 6.094860e+00 6.052680e+00 1.039895e+01 1.183900e+01 7.825665e+00 1.120501e+01 1.103812e+01 1.076027e+01 7.452453e+00 6.571194e+00 6.567439e+00 6.118315e+00 9.752564e+00 5.989465e+00 6.042128e+00 5.981762e+00 6.009155e+00 5.971687e+00 6.042518e+00 6.054719e+00 6.014869e+00 8.160946e+00 1.180983e+01 8.059892e+00 1.117584e+01 1.100894e+01 1.073109e+01 7.037768e+00 6.542018e+00 6.567860e+00 6.094623e+00 7.514563e+00 5.843964e+00 5.894633e+00 5.841396e+00 5.869380e+00 5.834979e+00 5.898976e+00 5.909079e+00 5.872732e+00 7.768003e+00 1.168029e+01 7.930350e+00 8.837469e+00 1.087940e+01 8.392724e+00 6.745145e+00 6.249879e+00 6.229142e+00 5.911024e+00 9.593847e+00
 2.060388e+00 2.361066e+00 3.073774e+00 2.644112e+00 2.316892e+00 2.191590e+00 1.994869e+00 2.097524e+00 2.063246e+00 2.047579e+00 2.028979e+00 1.958785e+00 1.952937e+00 1.750804e+00 1.717562e+00 1.959486e+00 1.766288e+00 1.746789e+00 2.030533e+00 2.039207e+00 2.338858e+00 2.902112e+00 2.608882e+00 2.275088e+00 2.161510e+00 1.960053e+00 2.067865e+00 2.045586e+00 2.024878e+00 1.994575e+00 1.932504e+00 1.927349e+00 1.722592e+00 1.686462e+00 1.929240e+00 1.730509e+00 1.711485e+00 2.002595e+00 2.134624e+00 2.413546e+00 2.987678e+00 2.694448e+00 2.378492e+00 2.272217e+00 2.060810e+00 2.162334e+00 2.142773e+00 2.117414e+00 2.116263e+00 2.042583e+00 2.033588e+00 1.817155e+00 1.778470e+00 2.027728e+00 1.822698e+00 1.804455e+00 2.107177e+00 2.096700e+00 2.412211e+00 3.010092e+00 2.736990e+00 2.335791e+00 2.227826e+00 2.028423e+00 2.123328e+00 2.106699e+00 2.078875e+00 2.071617e+00 2.002093e+00 1.992319e+00 1.786753e+00 1.747225e+00 2.003943e+00 1.792563e+00 1.772054e+00 2.085369e+00 2.107958e+00 2.445415e+00 2.969384e+00 2.670389e+00 2.330558e+00 2.227721e+00 2.046082e+00 2.135804e+00 2.126957e+00 2.098428e+00 2.082128e+00 2.019284e+00 2.010956e+00 1.801223e+00 1.760192e+00 2.009766e+00 1.801214e+00 1.782051e+00 2.084678e+00 2.078149e+00 2.359748e+00 2.872067e+00 2.609016e+00 2.287273e+00 2.188129e+00 1.986157e+00 2.087457e+00 2.061574e+00 2.032615e+00 2.021250e+00 1.958356e+00 1.950130e+00 1.747416e+00 1.709988e+00 1.956593e+00 1.752584e+00 1.732588e+00 2.028534e+00 2.370582e+00 2.740602e+00 3.811296e+00 3.203904e+00 2.706484e+00 2.517214e+00 2.305481e+00 2.402699e+00 2.384772e+00 2.349809e+00 2.344709e+00 2.246302e+00 2.255269e+00 1.996308e+00 1.957099e+00 2.247004e+00 2.010184e+00 1.990009e+00 2.377165e+00 2.550983e+00 3.170872e+00 3.988247e+00 3.766364e+00 3.119914e+00 2.908182e+00 2.579978e+00 2.884905e+00 3.063186e+00 2.667632e+00 2.673869e+00 2.529157e+00 2.475425e+00 2.179629e+00 2.142719e+00 2.575520e+00 2.207998e+00 2.184717e+00 2.603407e+00 2.272483e+00 2.596921e+00 3.273451e+00 3.000508e+00 2.531788e+00 2.405896e+00 2.185332e+00 2.307059e+00 2.279890e+00 2.231251e+00 2.258401e+00 2.152398e+00 2.146703e+00 1.914066e+00 1.873830e+00 2.165146e+00 1.925967e+00 1.903589e+00 2.257290e+00 2.773064e+00 3.392475e+00 6.296568e+00 6.074685e+00 5.813744e+00 2.969756e+00 2.855985e+00 3.058501e+00 2.823965e+00 2.803837e+00 2.756525e+00 2.590519e+00 2.632062e+00 2.293658e+00 2.248413e+00 2.675016e+00 2.318500e+00 2.284906e+00 2.733044e+00 2.707297e+00 3.675967e+00 4.107833e+00 3.622548e+00 3.361607e+00 3.027767e+00 2.733406e+00 2.953431e+00 2.867986e+00 3.426046e+00 2.904774e+00 2.656141e+00 2.669244e+00 2.304364e+00 2.271075e+00 2.695106e+00 2.347092e+00 2.314793e+00 2.817025e+00 2.867884e+00 5.997896e+00 3.957535e+00 6.207879e+00 3.738112e+00 3.388138e+00 3.114339e+00 3.577204e+00 3.099668e+00 2.917162e+00 3.017877e+00 2.755070e+00 2.958860e+00 2.430652e+00 2.388478e+00 2.963551e+00 2.465202e+00 2.440427e+00 3.146739e+00 3.002237e+00 6.132248e+00 6.564114e+00 6.342231e+00 3.486956e+00 5.994718e+00 3.174591e+00 3.326047e+00 3.430227e+00 3.287993e+00 3.114308e+00 3.059280e+00 3.340479e+00 2.574798e+00 2.531777e+00 3.097903e+00 2.626024e+00 2.580945e+00 5.875425e+00 2.751798e+00 3.297454e+00 4.114829e+00 6.101771e+00 3.172396e+00 3.034764e+00 2.791622e+00 3.085587e+00 2.904579e+00 2.884451e+00 3.422438e+00 2.655739e+00 2.651749e+00 2.320164e+00 2.273893e+00 2.671960e+00 2.353172e+00 2.323392e+00 2.966531e+00 2.720456e+00 5.927171e+00 6.359037e+00 3.928329e+00 3.667388e+00 3.317413e+00 3.165721e+00 3.506479e+00 3.103043e+00 2.919834e+00 2.947152e+00 2.780805e+00 2.850213e+00 2.349956e+00 2.310962e+00 2.801376e+00 2.401638e+00 2.366657e+00 3.198121e+00 2.598986e+00 5.738976e+00 6.170842e+00 3.476732e+00 3.215791e+00 3.007112e+00 2.563727e+00 2.679456e+00 2.623155e+00 2.678111e+00 2.603617e+00 2.484148e+00 2.460804e+00 2.148062e+00 2.113827e+00 2.496852e+00 2.185884e+00 2.159005e+00 2.651340e+00 2.602002e+00 3.323370e+00 4.018638e+00 6.005580e+00 3.272412e+00 2.989632e+00 2.786880e+00 2.752917e+00 2.778790e+00 2.758663e+00 2.630096e+00 2.540768e+00 2.526445e+00 2.210635e+00 2.176776e+00 2.649933e+00 2.244821e+00 2.213462e+00 2.663939e+00 2.592584e+00 3.284838e+00 3.980105e+00 3.758223e+00 3.037672e+00 3.025200e+00 2.680829e+00 2.876764e+00 2.807777e+00 2.632309e+00 2.591564e+00 2.433284e+00 2.448998e+00 2.173844e+00 2.134029e+00 2.594561e+00 2.206900e+00 2.169967e+00 2.604236e+00 2.403577e+00 3.030188e+00 3.847562e+00 3.362278e+00 3.101337e+00 2.624828e+00 2.396023e+00 2.565002e+00 2.467455e+00 2.454104e+00 2.436724e+00 2.304540e+00 2.304644e+00 2.031000e+00 1.994560e+00 2.311505e+00 2.052578e+00 2.028467e+00 2.394010e+00
 3.979105e+00 5.695909e+00 4.965264e+00 5.483405e+00 5.387797e+00 4.008291e+00 3.984847e+00 4.141981e+00 4.073481e+00 4.115247e+00 4.104216e+00 3.910637e+00 3.880773e+00 4.199990e+00 3.959593e+00 3.887013e+00 3.987850e+00 3.877086e+00 5.620020e+00 4.859234e+00 5.600196e+00 5.169240e+00 3.925020e+00 3.906648e+00 4.048011e+00 3.989316e+00 4.023793e+00 4.019893e+00 3.836384e+00 3.806169e+00 4.093765e+00 3.879444e+00 3.808203e+00 3.907646e+00 4.102505e+00 6.033899e+00 5.262387e+00 5.817867e+00 5.491658e+00 4.155367e+00 4.134555e+00 4.292270e+00 4.225007e+00 4.257485e+00 4.275569e+00 4.062187e+00 4.031776e+00 4.335221e+00 4.103387e+00 4.032659e+00 4.136638e+00 4.028039e+00 5.840655e+00 5.024718e+00 5.672630e+00 5.509503e+00 4.082171e+00 4.062575e+00 4.205814e+00 4.147110e+00 4.182879e+00 4.183809e+00 3.989162e+00 3.957048e+00 4.249892e+00 4.028787e+00 3.959921e+00 4.063797e+00 4.053379e+00 5.703786e+00 5.106145e+00 5.609862e+00 5.484657e+00 4.108083e+00 4.091971e+00 4.232027e+00 4.177319e+00 4.206342e+00 4.218546e+00 4.015825e+00 3.986720e+00 4.284705e+00 4.058322e+00 3.985291e+00 4.089759e+00 3.935184e+00 5.674918e+00 5.061693e+00 5.529934e+00 5.328885e+00 3.987964e+00 3.969130e+00 4.107482e+00 4.047587e+00 4.075904e+00 4.082918e+00 3.893888e+00 3.864144e+00 4.162578e+00 3.933585e+00 3.862773e+00 3.965189e+00 4.507663e+00 6.409182e+00 5.762831e+00 8.787485e+00 6.152131e+00 4.554343e+00 4.534951e+00 4.690039e+00 4.634497e+00 4.654301e+00 4.653992e+00 4.452836e+00 4.417344e+00 4.762338e+00 4.508247e+00 4.422058e+00 4.545657e+00 4.843196e+00 6.598673e+00 6.196536e+00 9.099082e+00 6.463729e+00 4.883516e+00 4.867301e+00 5.022256e+00 4.971075e+00 5.005243e+00 5.007768e+00 4.783970e+00 4.742688e+00 5.149346e+00 4.849300e+00 4.754858e+00 4.862976e+00 4.329856e+00 6.246344e+00 5.474833e+00 6.415821e+00 8.461520e+00 4.386027e+00 4.357918e+00 4.522679e+00 4.451342e+00 4.495870e+00 4.495466e+00 4.281172e+00 4.248450e+00 4.581962e+00 4.332264e+00 4.254760e+00 4.357998e+00 5.002590e+00 9.337151e+00 6.340680e+00 6.648892e+00 6.871274e+00 5.057207e+00 5.047256e+00 5.211897e+00 5.148597e+00 5.195186e+00 5.200067e+00 4.929956e+00 4.893774e+00 5.293489e+00 4.991443e+00 4.905627e+00 5.030871e+00 5.058762e+00 9.363837e+00 6.245258e+00 7.061087e+00 6.897960e+00 5.081232e+00 5.058737e+00 5.262037e+00 5.185110e+00 5.235875e+00 5.178597e+00 4.963383e+00 4.918179e+00 5.409859e+00 5.032095e+00 4.943212e+00 5.032148e+00 5.196994e+00 7.028162e+00 6.503918e+00 7.197639e+00 9.243338e+00 5.226267e+00 5.198637e+00 5.404355e+00 5.329171e+00 5.412077e+00 5.442736e+00 5.115801e+00 5.063616e+00 5.456727e+00 5.179167e+00 5.088848e+00 5.215095e+00 5.381619e+00 9.635979e+00 6.902910e+00 7.333229e+00 7.170103e+00 5.378164e+00 5.349180e+00 5.587429e+00 5.460899e+00 5.513369e+00 5.513886e+00 5.272110e+00 5.212307e+00 5.682001e+00 5.331840e+00 5.242766e+00 5.373036e+00 5.064677e+00 9.372949e+00 6.376478e+00 7.070199e+00 9.115898e+00 5.080004e+00 5.056619e+00 5.230360e+00 5.201731e+00 5.206593e+00 5.277033e+00 4.975017e+00 4.929413e+00 5.336686e+00 5.048292e+00 4.944340e+00 5.069933e+00 5.095994e+00 9.417646e+00 6.173908e+00 6.851494e+00 6.951769e+00 5.120799e+00 5.098938e+00 5.292393e+00 5.238920e+00 5.289684e+00 5.232407e+00 5.026862e+00 4.987849e+00 5.389504e+00 5.095249e+00 4.997022e+00 5.104608e+00 4.808519e+00 9.151481e+00 6.418412e+00 9.057556e+00 6.422203e+00 4.842669e+00 4.833550e+00 5.015269e+00 4.902706e+00 4.963717e+00 4.947590e+00 4.729138e+00 4.694680e+00 5.107820e+00 4.810620e+00 4.718833e+00 4.824403e+00 4.903000e+00 9.239230e+00 6.120651e+00 9.145305e+00 6.509952e+00 4.940562e+00 4.927212e+00 5.113976e+00 5.015674e+00 5.032081e+00 5.058246e+00 4.826630e+00 4.787026e+00 5.188792e+00 4.905667e+00 4.808881e+00 4.919641e+00 4.851190e+00 9.180282e+00 6.447212e+00 6.877532e+00 6.328896e+00 4.879871e+00 4.850942e+00 5.055028e+00 4.958350e+00 5.011109e+00 4.995043e+00 4.760103e+00 4.725134e+00 5.071279e+00 4.837971e+00 4.747198e+00 4.850822e+00 4.587241e+00 6.742678e+00 5.955032e+00 8.857578e+00 8.694452e+00 4.627371e+00 4.611830e+00 4.790814e+00 4.689683e+00 4.744355e+00 4.747612e+00 4.523262e+00 4.490036e+00 4.837245e+00 4.584399e+00 4.498690e+00 4.602967e+00
 6.030647e-01 7.528802e-01 8.347908e-01 9.405922e-01 7.221821e-01 7.792580e-01 7.981251e-01 7.060291e-01 7.686750e-01 8.156360e-01 8.397766e-01 8.719543e-01 8.393888e-01 7.767507e-01 6.879235e-01 7.847111e-01 6.681541e-01 6.435684e-01 7.637018e-01 5.842299e-01 7.466511e-01 8.273667e-01 9.204329e-01 7.135423e-01 7.711889e-01 7.856662e-01 6.948446e-01 7.482846e-01 8.015236e-01 8.304995e-01 8.622595e-01 8.221293e-01 7.636807e-01 6.769609e-01 7.701104e-01 6.636283e-01 6.396768e-01 7.544645e-01 6.170858e-01 7.822830e-01 8.673442e-01 9.708661e-01 7.524229e-01 8.091352e-01 8.222444e-01 7.311659e-01 7.893524e-01 8.400051e-01 8.790518e-01 9.151178e-01 8.642001e-01 7.991549e-01 7.092893e-01 8.163089e-01 6.972485e-01 6.700275e-01 7.931267e-01 6.045035e-01 7.710074e-01 8.631358e-01 9.595630e-01 7.349664e-01 7.925458e-01 8.317505e-01 7.212487e-01 7.713040e-01 8.299114e-01 8.582104e-01 8.862920e-01 8.549582e-01 7.840169e-01 7.009239e-01 8.023191e-01 6.871824e-01 6.610917e-01 7.780280e-01 6.108869e-01 7.687732e-01 8.661506e-01 9.677576e-01 7.387069e-01 7.960599e-01 8.205584e-01 7.265301e-01 7.783050e-01 8.391854e-01 8.626918e-01 8.859617e-01 8.530997e-01 7.827238e-01 7.010764e-01 8.059511e-01 6.926304e-01 6.654636e-01 7.812581e-01 5.908048e-01 7.539306e-01 8.390157e-01 9.473971e-01 7.266994e-01 7.737536e-01 8.002706e-01 7.049132e-01 7.604982e-01 8.179339e-01 8.434901e-01 8.673000e-01 8.363327e-01 7.714070e-01 6.865589e-01 7.830431e-01 6.736551e-01 6.477854e-01 7.608995e-01 6.775496e-01 8.615694e-01 9.532139e-01 1.069066e+00 8.290346e-01 8.831665e-01 9.218287e-01 8.081050e-01 8.647900e-01 9.217708e-01 9.633502e-01 1.007649e+00 9.529260e-01 8.904040e-01 7.855953e-01 8.984480e-01 7.711356e-01 7.397691e-01 8.636767e-01 7.441457e-01 9.524686e-01 1.045554e+00 1.212123e+00 9.154700e-01 9.826029e-01 9.909293e-01 8.901876e-01 9.581748e-01 1.055733e+00 1.037310e+00 1.100159e+00 1.067234e+00 9.644490e-01 8.597284e-01 9.828124e-01 8.413715e-01 8.120231e-01 9.461749e-01 6.465509e-01 8.296064e-01 9.314966e-01 1.046109e+00 8.000775e-01 8.568740e-01 8.731788e-01 7.775418e-01 8.266847e-01 8.952500e-01 9.195728e-01 9.407816e-01 9.226157e-01 8.382564e-01 7.580220e-01 8.608818e-01 7.361011e-01 7.062620e-01 8.380823e-01 7.879171e-01 9.971055e-01 1.151882e+00 1.194403e+00 9.864440e-01 1.034912e+00 1.063356e+00 9.514185e-01 9.959172e-01 1.078671e+00 1.105488e+00 1.126697e+00 1.080800e+00 1.001965e+00 8.936316e-01 1.077314e+00 8.789367e-01 8.472243e-01 1.018573e+00 7.971150e-01 1.049244e+00 1.209156e+00 1.270534e+00 9.688078e-01 1.038435e+00 1.046382e+00 9.730358e-01 1.016932e+00 1.118093e+00 1.096768e+00 1.142055e+00 1.154106e+00 1.011968e+00 9.133904e-01 1.014836e+00 8.841614e-01 8.520604e-01 1.007074e+00 8.581271e-01 1.099639e+00 1.202735e+00 1.370817e+00 1.019933e+00 1.097934e+00 1.122060e+00 1.009428e+00 1.088246e+00 1.143368e+00 1.133160e+00 1.173791e+00 1.149330e+00 1.091993e+00 9.535091e-01 1.071121e+00 9.299128e-01 9.031101e-01 1.087099e+00 9.041076e-01 1.168779e+00 1.239623e+00 1.340744e+00 1.120652e+00 1.185178e+00 1.194063e+00 1.139506e+00 1.125294e+00 1.228029e+00 1.197593e+00 1.298233e+00 1.235509e+00 1.106182e+00 1.016339e+00 1.176172e+00 1.003785e+00 9.780897e-01 1.181741e+00 8.010035e-01 1.011924e+00 1.093469e+00 1.208309e+00 9.694510e-01 1.059896e+00 1.065190e+00 9.651901e-01 1.014534e+00 1.073753e+00 1.092607e+00 1.154606e+00 1.092461e+00 1.016117e+00 9.174272e-01 1.060257e+00 8.971866e-01 8.612373e-01 1.045414e+00 8.230801e-01 1.032840e+00 1.114572e+00 1.214233e+00 9.839237e-01 1.051926e+00 1.051004e+00 9.570529e-01 1.017612e+00 1.085028e+00 1.106989e+00 1.160530e+00 1.131086e+00 1.021795e+00 9.277820e-01 1.064812e+00 9.281008e-01 8.966309e-01 1.035835e+00 7.416742e-01 9.525867e-01 1.063329e+00 1.214082e+00 8.879758e-01 9.489903e-01 9.943381e-01 8.865746e-01 9.352018e-01 1.015249e+00 1.029290e+00 1.057881e+00 1.017515e+00 9.596264e-01 8.559856e-01 9.541731e-01 8.182382e-01 7.924351e-01 9.547327e-01 7.643081e-01 9.840825e-01 1.084804e+00 1.221478e+00 9.496290e-01 1.002836e+00 9.869244e-01 9.208534e-01 9.743717e-01 1.007077e+00 1.049021e+00 1.067875e+00 1.076590e+00 9.922802e-01 8.789544e-01 9.793218e-01 8.425804e-01 8.106983e-01 9.920009e-01 7.548834e-01 9.796138e-01 1.023357e+00 1.161007e+00 9.230680e-01 9.745107e-01 1.009106e+00 8.911793e-01 9.456239e-01 9.967992e-01 1.053762e+00 1.068910e+00 1.031563e+00 9.534708e-01 8.596148e-01 9.674715e-01 8.321966e-01 7.918162e-01 9.460620e-01 6.929890e-01 8.878722e-01 9.734404e-01 1.082634e+00 8.427419e-01 8.932262e-01 9.338201e-01 8.271110e-01 8.895820e-01 9.467640e-01 9.883213e-01 9.923103e-01 9.636773e-01 9.097699e-01 7.951885e-01 9.274925e-01 7.803604e-01 7.521784e-01 8.972481e-01
 1.094758e+00 1.072875e+00 1.045856e+00 1.058916e+00 1.049798e+00 1.091019e+00 1.038878e+00 1.022872e+00 1.389450e+00 1.545732e+00 1.334381e+00 1.617562e+00 1.486881e+00 1.668235e+00 1.221304e+00 1.206415e+00 1.090390e+00 1.060041e+00 1.333400e+00 1.140469e+00 1.053864e+00 1.011372e+00 1.036908e+00 1.022061e+00 1.083674e+00 1.016922e+00 9.905798e-01 1.418179e+00 1.578607e+00 1.328070e+00 1.669235e+00 1.513314e+00 1.657548e+00 1.344487e+00 1.152447e+00 1.082890e+00 1.031267e+00 1.260338e+00 1.211865e+00 1.089641e+00 1.068496e+00 1.089442e+00 1.072329e+00 1.124251e+00 1.079406e+00 1.044763e+00 1.450070e+00 1.806371e+00 1.427048e+00 1.778966e+00 1.632627e+00 1.808699e+00 1.357496e+00 1.256888e+00 1.142879e+00 1.085762e+00 1.344557e+00 1.170714e+00 1.084308e+00 1.053753e+00 1.065648e+00 1.046077e+00 1.099143e+00 1.064815e+00 1.028745e+00 1.422464e+00 1.820934e+00 1.357574e+00 1.689768e+00 1.630264e+00 1.755291e+00 1.275324e+00 1.203966e+00 1.155503e+00 1.065046e+00 1.294718e+00 1.197080e+00 1.091059e+00 1.056874e+00 1.067001e+00 1.057357e+00 1.102836e+00 1.071287e+00 1.033945e+00 1.437421e+00 1.989496e+00 1.392289e+00 1.813213e+00 1.686965e+00 1.815986e+00 1.365297e+00 1.242614e+00 1.167857e+00 1.071579e+00 1.335004e+00 1.149187e+00 1.067768e+00 1.029397e+00 1.040605e+00 1.024610e+00 1.072637e+00 1.042953e+00 1.010763e+00 1.376834e+00 1.593094e+00 1.348733e+00 1.636806e+00 1.577759e+00 1.664025e+00 1.279901e+00 1.179606e+00 1.129595e+00 1.041392e+00 1.240842e+00 1.311722e+00 1.200159e+00 1.191986e+00 1.214584e+00 1.197720e+00 1.267149e+00 1.217038e+00 1.158191e+00 1.650075e+00 1.821134e+00 1.613956e+00 1.980198e+00 1.701369e+00 2.151932e+00 1.375395e+00 1.288347e+00 1.238383e+00 1.157758e+00 1.366022e+00 1.493428e+00 1.350184e+00 1.324870e+00 1.351070e+00 1.328677e+00 1.429916e+00 1.341259e+00 1.293610e+00 1.839960e+00 2.110715e+00 1.733672e+00 2.076050e+00 1.831064e+00 1.979955e+00 1.454519e+00 1.391253e+00 1.370987e+00 1.255467e+00 1.449102e+00 1.274469e+00 1.171237e+00 1.138452e+00 1.146264e+00 1.133762e+00 1.183974e+00 1.144993e+00 1.104373e+00 1.479071e+00 1.635383e+00 1.418144e+00 1.669616e+00 1.557658e+00 1.799738e+00 1.284724e+00 1.284265e+00 1.209103e+00 1.126484e+00 1.317868e+00 1.559046e+00 1.435804e+00 1.440114e+00 1.478053e+00 1.452409e+00 1.482383e+00 1.398588e+00 1.330326e+00 1.820161e+00 1.840881e+00 1.680880e+00 1.906201e+00 1.809234e+00 2.049748e+00 1.485562e+00 1.506952e+00 1.447848e+00 1.326157e+00 1.533719e+00 1.604649e+00 1.493510e+00 1.459876e+00 1.456180e+00 1.444766e+00 1.525257e+00 1.510811e+00 1.372737e+00 1.869838e+00 2.014923e+00 1.708155e+00 1.907864e+00 1.797083e+00 2.033869e+00 1.506736e+00 1.470673e+00 1.431563e+00 1.330827e+00 1.548744e+00 1.646976e+00 1.666210e+00 1.565290e+00 1.630684e+00 1.619269e+00 1.757135e+00 1.612939e+00 1.446101e+00 1.995102e+00 2.079547e+00 1.793535e+00 2.006258e+00 1.911339e+00 2.253834e+00 1.575325e+00 1.535297e+00 1.506815e+00 1.401606e+00 1.626728e+00 1.757478e+00 1.796664e+00 1.752988e+00 1.876451e+00 1.797518e+00 1.954948e+00 1.692173e+00 1.556434e+00 2.141855e+00 2.178650e+00 1.910274e+00 2.195046e+00 1.920651e+00 2.295147e+00 1.661858e+00 1.632113e+00 1.639556e+00 1.494463e+00 1.681252e+00 1.627547e+00 1.490738e+00 1.470201e+00 1.511408e+00 1.481890e+00 1.578495e+00 1.508993e+00 1.346518e+00 2.053005e+00 2.130190e+00 1.692681e+00 2.146585e+00 1.809495e+00 2.155237e+00 1.534610e+00 1.480431e+00 1.492573e+00 1.331795e+00 1.516396e+00 1.579371e+00 1.625598e+00 1.676941e+00 1.645286e+00 1.578657e+00 1.909202e+00 1.563356e+00 1.381018e+00 2.147168e+00 2.660922e+00 1.966939e+00 2.217709e+00 1.921662e+00 2.338382e+00 1.604798e+00 1.560859e+00 1.561193e+00 1.343285e+00 1.515507e+00 1.484017e+00 1.358954e+00 1.340796e+00 1.426479e+00 1.410080e+00 1.512516e+00 1.309364e+00 1.251765e+00 4.636509e+00 2.096320e+00 1.622810e+00 1.933496e+00 1.701872e+00 2.040710e+00 1.397445e+00 1.375051e+00 1.304088e+00 1.248027e+00 1.504362e+00 1.563801e+00 1.451201e+00 1.423532e+00 1.439538e+00 1.420615e+00 1.642693e+00 1.352434e+00 1.279032e+00 1.999238e+00 1.933754e+00 1.638915e+00 1.926286e+00 1.760385e+00 1.996723e+00 1.421774e+00 1.382401e+00 1.377134e+00 1.287966e+00 1.619074e+00 1.518067e+00 1.422448e+00 1.377786e+00 1.392499e+00 1.376058e+00 1.428396e+00 1.332071e+00 1.241124e+00 2.052094e+00 1.943860e+00 1.624767e+00 1.846442e+00 1.697658e+00 1.924544e+00 1.401557e+00 1.352533e+00 1.378267e+00 1.299956e+00 1.519785e+00 1.366271e+00 1.281363e+00 1.247705e+00 1.295623e+00 1.264284e+00 1.340598e+00 1.198918e+00 1.162563e+00 1.678465e+00 1.763441e+00 1.513039e+00 1.856949e+00 1.683284e+00 1.845189e+00 1.374981e+00 1.320923e+00 1.269383e+00 1.177313e+00 1.408386e+00
 5.524802e+00 5.036851e+00 4.709316e+00 4.779203e+00 4.696972e+00 5.119253e+00 5.697600e+00 5.406028e+00 4.933950e+00 4.618484e+00 4.686358e+00 4.605849e+00 5.012572e+00 5.549372e+00 5.731497e+00 5.207684e+00 4.872002e+00 4.946068e+00 4.858679e+00 5.307171e+00 5.869485e+00 5.589353e+00 5.129932e+00 4.791550e+00 4.863616e+00 4.778855e+00 5.237316e+00 5.725814e+00 5.647725e+00 5.159190e+00 4.821502e+00 4.894491e+00 4.808495e+00 5.266574e+00 5.834692e+00 5.453777e+00 5.003651e+00 4.684387e+00 4.755014e+00 4.672005e+00 5.103094e+00 5.620694e+00 6.394425e+00 5.630777e+00 5.252091e+00 5.334391e+00 5.239513e+00 5.707638e+00 6.434449e+00 6.525634e+00 5.926430e+00 5.521030e+00 5.608413e+00 5.504365e+00 6.010568e+00 6.764918e+00 5.961619e+00 5.458579e+00 5.096359e+00 5.173430e+00 5.082445e+00 5.547618e+00 6.119765e+00 6.591942e+00 6.088921e+00 5.629983e+00 5.729054e+00 5.614328e+00 6.140975e+00 6.991255e+00 6.895502e+00 6.064022e+00 5.651262e+00 5.747425e+00 5.632900e+00 6.210282e+00 7.273028e+00 6.985211e+00 6.172510e+00 5.747983e+00 5.856102e+00 5.728451e+00 6.442660e+00 9.571562e+00 9.539770e+00 6.455845e+00 5.840122e+00 5.947368e+00 5.818224e+00 6.487070e+00 9.653894e+00 6.901711e+00 6.070231e+00 5.654490e+00 5.755575e+00 5.641803e+00 6.267710e+00 6.819628e+00 7.195100e+00 6.076764e+00 5.688691e+00 5.783621e+00 5.673489e+00 6.277828e+00 6.923715e+00 6.493988e+00 5.894784e+00 5.487045e+00 5.577879e+00 5.470921e+00 6.032171e+00 7.118780e+00 6.522074e+00 5.987785e+00 5.557493e+00 5.644750e+00 5.540296e+00 6.079228e+00 6.674119e+00 6.567075e+00 5.891012e+00 5.510454e+00 5.600479e+00 5.494249e+00 6.035248e+00 6.877406e+00 6.330841e+00 5.677676e+00 5.316722e+00 5.397045e+00 5.302880e+00 5.796421e+00 6.496025e+00
 3.026384e+00 3.373028e+00 3.375206e+00 3.328388e+00 3.268649e+00 3.442166e+00 3.336762e+00 2.949351e+00 4.284972e+00 4.370245e+00 3.643522e+00 4.465435e+00 3.185625e+00 4.086941e+00 2.601438e+00 2.562342e+00 3.181535e+00 2.538697e+00 2.589905e+00 2.736089e+00 3.273380e+00 3.356344e+00 3.244840e+00 3.179335e+00 3.299149e+00 3.307558e+00 2.898666e+00 4.201007e+00 4.375261e+00 3.608670e+00 3.723240e+00 3.114374e+00 3.848219e+00 2.540618e+00 2.516489e+00 3.071630e+00 2.492568e+00 2.545325e+00 2.875463e+00 3.547121e+00 3.418576e+00 3.408448e+00 3.333189e+00 3.492823e+00 3.334170e+00 3.044948e+00 4.621270e+00 4.706543e+00 3.770926e+00 3.976278e+00 3.318401e+00 3.983293e+00 2.685777e+00 2.654652e+00 3.217071e+00 2.632902e+00 2.691689e+00 2.831053e+00 3.407897e+00 3.373385e+00 3.355135e+00 3.397551e+00 3.458824e+00 3.269624e+00 2.986401e+00 4.453972e+00 4.924753e+00 3.711225e+00 3.870447e+00 3.212150e+00 3.877462e+00 2.638993e+00 2.607723e+00 3.114659e+00 2.585881e+00 2.643000e+00 2.832044e+00 3.395888e+00 3.405429e+00 3.345483e+00 3.320043e+00 3.488021e+00 3.331681e+00 2.990378e+00 4.253887e+00 4.555769e+00 3.870419e+00 3.923681e+00 3.262418e+00 4.147306e+00 2.653333e+00 2.624790e+00 3.150569e+00 2.604176e+00 2.663776e+00 2.780937e+00 3.270357e+00 3.303691e+00 3.298456e+00 3.224542e+00 3.466036e+00 3.173409e+00 2.907712e+00 4.519400e+00 4.408465e+00 3.641874e+00 3.874408e+00 3.167281e+00 3.763459e+00 2.576304e+00 2.548521e+00 3.059330e+00 2.528030e+00 2.583318e+00 3.181527e+00 4.409664e+00 3.703490e+00 3.743036e+00 3.639275e+00 3.753248e+00 3.647843e+00 3.328280e+00 5.145096e+00 4.719700e+00 4.091991e+00 4.236703e+00 3.760685e+00 4.362296e+00 2.961903e+00 2.931011e+00 3.581925e+00 2.904010e+00 2.958744e+00 3.404874e+00 4.206457e+00 4.068886e+00 3.999439e+00 3.939700e+00 4.064864e+00 3.959460e+00 3.591755e+00 5.138097e+00 5.486771e+00 4.415913e+00 4.807891e+00 3.926850e+00 7.287133e+00 3.250507e+00 3.205817e+00 3.766981e+00 3.168014e+00 3.240712e+00 3.049145e+00 3.652696e+00 3.633704e+00 3.668697e+00 3.490994e+00 3.658972e+00 3.519724e+00 3.203877e+00 7.235782e+00 7.321054e+00 4.092430e+00 4.433349e+00 3.513934e+00 4.244157e+00 2.849307e+00 2.804061e+00 3.376338e+00 2.778339e+00 2.837690e+00 3.686903e+00 4.254423e+00 4.324412e+00 4.372864e+00 4.076646e+00 4.275208e+00 4.140207e+00 3.857633e+00 7.747271e+00 5.623718e+00 7.272353e+00 7.417065e+00 4.317116e+00 7.424080e+00 3.414605e+00 3.338793e+00 4.117944e+00 3.309163e+00 3.385028e+00 3.607344e+00 4.566596e+00 4.208887e+00 4.274689e+00 4.038438e+00 4.391175e+00 4.020694e+00 3.860753e+00 5.565430e+00 7.859528e+00 5.090513e+00 7.444050e+00 4.344101e+00 5.242239e+00 3.447877e+00 3.385531e+00 4.033609e+00 3.335385e+00 3.409975e+00 3.797640e+00 4.399424e+00 4.499010e+00 4.473363e+00 4.295045e+00 4.612888e+00 4.344402e+00 4.019559e+00 7.921869e+00 8.007142e+00 7.446952e+00 5.382838e+00 4.491715e+00 5.389853e+00 3.609574e+00 3.536780e+00 4.292542e+00 3.489901e+00 3.568771e+00 3.942076e+00 4.541135e+00 4.502273e+00 4.476626e+00 4.385537e+00 4.900638e+00 4.510044e+00 4.273023e+00 5.878686e+00 8.172784e+00 7.612594e+00 7.757305e+00 4.779464e+00 5.555495e+00 3.788994e+00 3.720803e+00 4.420263e+00 3.666411e+00 3.753971e+00 3.638164e+00 4.379733e+00 4.434840e+00 4.216514e+00 4.096135e+00 4.400518e+00 4.206132e+00 3.843026e+00 7.783599e+00 7.868872e+00 7.308682e+00 5.244568e+00 4.279345e+00 4.988181e+00 3.437219e+00 3.390317e+00 3.977760e+00 3.346165e+00 3.425230e+00 3.631826e+00 4.284051e+00 4.245189e+00 4.175520e+00 4.041006e+00 4.396287e+00 4.179563e+00 3.906946e+00 5.621602e+00 5.706875e+00 5.146685e+00 4.831787e+00 4.183663e+00 5.035010e+00 3.493003e+00 3.437814e+00 4.015618e+00 3.402956e+00 3.477743e+00 3.459464e+00 4.243560e+00 4.061486e+00 3.962441e+00 3.813018e+00 4.047736e+00 4.158941e+00 3.649845e+00 4.978992e+00 7.658599e+00 4.889584e+00 5.034295e+00 4.069072e+00 4.777909e+00 3.230039e+00 3.169940e+00 3.943999e+00 3.128024e+00 3.180434e+00 3.465172e+00 4.159881e+00 4.012277e+00 3.986630e+00 3.926891e+00 4.063247e+00 3.957843e+00 3.794441e+00 5.443904e+00 5.143668e+00 4.583477e+00 5.113698e+00 4.029896e+00 5.120713e+00 3.320795e+00 3.261988e+00 4.270669e+00 3.211418e+00 3.265913e+00 3.396381e+00 4.269113e+00 3.996801e+00 3.905709e+00 3.814441e+00 4.009397e+00 3.851555e+00 3.685377e+00 7.598880e+00 5.475327e+00 4.529628e+00 5.059848e+00 4.168725e+00 4.803461e+00 3.252499e+00 3.219019e+00 3.803019e+00 3.150705e+00 3.224092e+00 3.228185e+00 4.003870e+00 3.866299e+00 3.765501e+00 3.756981e+00 3.906077e+00 3.919251e+00 3.518098e+00 7.407737e+00 7.493009e+00 4.338485e+00 7.077531e+00 3.741103e+00 4.875720e+00 3.025586e+00 2.986868e+00 3.650250e+00 2.958122e+00 3.014074e+00
 6.500706e-01 7.999030e-01 9.379872e-01 8.398759e-01 9.054272e-01 7.388183e-01 8.107953e-01 8.890494e-01 7.609185e-01 8.327680e-01 8.994345e-01 9.405331e-01 9.837658e-01 7.879689e-01 6.740631e-01 8.713791e-01 6.545571e-01 6.356527e-01 8.791267e-01 6.668029e-01 7.719662e-01 8.968664e-01 8.078259e-01 8.784955e-01 7.194012e-01 7.867704e-01 8.415835e-01 7.356930e-01 8.074166e-01 8.611165e-01 9.047490e-01 9.337174e-01 7.515190e-01 6.448872e-01 8.415674e-01 6.384562e-01 6.191163e-01 8.610419e-01 7.119119e-01 8.246803e-01 9.384489e-01 8.563906e-01 9.282731e-01 7.607913e-01 8.246041e-01 8.749781e-01 7.785547e-01 8.453820e-01 9.093202e-01 9.446288e-01 9.731771e-01 7.864773e-01 6.754958e-01 8.822516e-01 6.718645e-01 6.525673e-01 8.877284e-01 6.919803e-01 8.061400e-01 9.328402e-01 8.398095e-01 9.081502e-01 7.419852e-01 8.088625e-01 8.727340e-01 7.595153e-01 8.421207e-01 8.922496e-01 9.462198e-01 9.724337e-01 7.767582e-01 6.643174e-01 8.786522e-01 6.620170e-01 6.400220e-01 8.890061e-01 7.023319e-01 8.178426e-01 9.428471e-01 8.474616e-01 9.132018e-01 7.481903e-01 8.219125e-01 8.784737e-01 7.710667e-01 8.427977e-01 8.958917e-01 9.469310e-01 9.656297e-01 7.723917e-01 6.654348e-01 8.947865e-01 6.639075e-01 6.463986e-01 8.950005e-01 6.711516e-01 7.831508e-01 9.020376e-01 8.192768e-01 8.896819e-01 7.253879e-01 7.975865e-01 8.518967e-01 7.443247e-01 8.208234e-01 8.696143e-01 9.178914e-01 9.492131e-01 7.607498e-01 6.527665e-01 8.593774e-01 6.477618e-01 6.278634e-01 8.701012e-01 7.712094e-01 8.880848e-01 1.035932e+00 9.418703e-01 1.030822e+00 8.379063e-01 9.045019e-01 9.601567e-01 8.561885e-01 9.334485e-01 9.872937e-01 1.045813e+00 1.091730e+00 8.849081e-01 7.463597e-01 9.615448e-01 7.418800e-01 7.175934e-01 9.985229e-01 8.644470e-01 9.990446e-01 1.175814e+00 1.058727e+00 1.161361e+00 9.255976e-01 9.894117e-01 1.107125e+00 9.421123e-01 1.034121e+00 1.076773e+00 1.161006e+00 1.209645e+00 9.987519e-01 8.267859e-01 1.061317e+00 8.054418e-01 7.778828e-01 1.090252e+00 7.314575e-01 8.617442e-01 1.004159e+00 9.109909e-01 9.842227e-01 7.986724e-01 8.763289e-01 9.430190e-01 8.162368e-01 8.955120e-01 9.576687e-01 1.032795e+00 1.025730e+00 8.431456e-01 7.188751e-01 9.582951e-01 7.068050e-01 6.849596e-01 9.306783e-01 8.782975e-01 1.039393e+00 1.249211e+00 1.090878e+00 1.245950e+00 9.690986e-01 1.051825e+00 1.118648e+00 9.851688e-01 1.076341e+00 1.143845e+00 1.193157e+00 1.375280e+00 1.049189e+00 8.712459e-01 1.115685e+00 8.487192e-01 8.301833e-01 1.141825e+00 9.247704e-01 1.061132e+00 1.279670e+00 1.120165e+00 1.231374e+00 9.719713e-01 1.068950e+00 1.125242e+00 9.917634e-01 1.088707e+00 1.106649e+00 1.248373e+00 1.272881e+00 1.076412e+00 8.829224e-01 1.133239e+00 8.575835e-01 8.272749e-01 1.148420e+00 9.490766e-01 1.137381e+00 1.511253e+00 1.191789e+00 1.496800e+00 1.019031e+00 1.156315e+00 1.170605e+00 1.051746e+00 1.132938e+00 1.316111e+00 1.269135e+00 1.359088e+00 1.097284e+00 9.362975e-01 1.184213e+00 9.086494e-01 8.781636e-01 1.177810e+00 1.057002e+00 1.189534e+00 1.395677e+00 1.564755e+00 1.425024e+00 1.164979e+00 1.325684e+00 1.393126e+00 1.144618e+00 1.342486e+00 1.331564e+00 1.324059e+00 1.422731e+00 1.152049e+00 9.806731e-01 1.247116e+00 9.593376e-01 9.284085e-01 1.253833e+00 9.396468e-01 1.046123e+00 1.216865e+00 1.132110e+00 1.282032e+00 9.948959e-01 1.080587e+00 1.143520e+00 1.018366e+00 1.094118e+00 1.172100e+00 1.192417e+00 1.413777e+00 1.051368e+00 8.749363e-01 1.148664e+00 8.550244e-01 8.303942e-01 1.150725e+00 1.003715e+00 1.153211e+00 1.368855e+00 1.183490e+00 1.383999e+00 1.070226e+00 1.103275e+00 1.213509e+00 1.051302e+00 1.149297e+00 1.227099e+00 1.310760e+00 1.514488e+00 1.024988e+00 8.891638e-01 1.151373e+00 8.606229e-01 8.381780e-01 1.241886e+00 8.369575e-01 9.636931e-01 1.132012e+00 1.060749e+00 1.117559e+00 9.273273e-01 9.797549e-01 1.078151e+00 9.474946e-01 1.008238e+00 1.068428e+00 1.158012e+00 1.225790e+00 9.638628e-01 8.197305e-01 1.040650e+00 7.922071e-01 7.718928e-01 1.047368e+00 8.796256e-01 1.001698e+00 1.226795e+00 1.082691e+00 1.193392e+00 9.617805e-01 1.020538e+00 1.112203e+00 9.627524e-01 1.039426e+00 1.135432e+00 1.161101e+00 1.352864e+00 9.906486e-01 8.335305e-01 1.081120e+00 8.151765e-01 7.914378e-01 1.077769e+00 8.717020e-01 9.831703e-01 1.187393e+00 1.112594e+00 1.141412e+00 9.220153e-01 1.017078e+00 1.071118e+00 9.490721e-01 1.038906e+00 1.101136e+00 1.169527e+00 1.177936e+00 9.502513e-01 8.192834e-01 1.050198e+00 8.001917e-01 7.754810e-01 1.075507e+00 7.844058e-01 9.105662e-01 1.145788e+00 9.890638e-01 1.058596e+00 8.554362e-01 9.345945e-01 1.006172e+00 8.786028e-01 9.546600e-01 1.016097e+00 1.061097e+00 1.100103e+00 8.993022e-01 7.650183e-01 1.014856e+00 7.507705e-01 7.259841e-01 1.004671e+00
 5.493091e+00 7.372609e+00 7.043684e+00 7.453017e+00 6.660982e+00 5.471521e+00 5.407841e+00 5.496003e+00 5.426580e+00 5.430239e+00 5.455488e+00 5.337118e+00 5.315941e+00 5.515873e+00 5.356751e+00 5.293111e+00 5.425915e+00 5.323163e+00 7.161528e+00 6.919842e+00 7.489204e+00 6.650212e+00 5.384933e+00 5.315592e+00 5.407202e+00 5.332694e+00 5.337562e+00 5.367267e+00 5.247064e+00 5.229098e+00 5.418206e+00 5.270606e+00 5.206416e+00 5.338186e+00 5.563728e+00 7.639965e+00 7.239993e+00 7.720373e+00 7.196167e+00 5.640363e+00 5.554159e+00 5.653494e+00 5.585300e+00 5.582520e+00 5.609661e+00 5.486369e+00 5.466944e+00 5.661442e+00 5.515259e+00 5.444821e+00 5.575045e+00 5.491128e+00 7.832888e+00 7.118454e+00 7.527787e+00 6.723080e+00 5.554715e+00 5.481011e+00 5.582341e+00 5.503762e+00 5.510066e+00 5.538106e+00 5.413451e+00 5.394741e+00 5.587335e+00 5.438761e+00 5.371717e+00 5.503060e+00 5.508065e+00 7.348737e+00 7.196032e+00 7.676412e+00 7.152206e+00 5.582203e+00 5.509872e+00 5.608859e+00 5.532516e+00 5.538732e+00 5.565481e+00 5.441399e+00 5.422242e+00 5.618465e+00 5.467749e+00 5.400155e+00 5.529578e+00 5.386534e+00 7.471544e+00 7.020512e+00 7.429845e+00 6.780479e+00 5.453218e+00 5.384256e+00 5.479505e+00 5.399284e+00 5.405383e+00 5.432467e+00 5.311065e+00 5.292222e+00 5.480955e+00 5.336682e+00 5.271770e+00 5.399576e+00 5.896753e+00 1.041487e+01 1.021110e+01 8.023047e+00 7.498841e+00 5.971933e+00 5.882951e+00 5.985958e+00 5.902194e+00 5.914209e+00 5.940568e+00 5.806297e+00 5.781098e+00 6.025095e+00 5.837330e+00 5.759237e+00 5.944500e+00 6.069197e+00 8.387574e+00 8.183809e+00 1.067681e+01 1.015260e+01 6.185527e+00 6.097603e+00 6.197022e+00 6.113184e+00 6.120738e+00 6.157818e+00 6.010348e+00 5.982515e+00 6.248009e+00 6.052588e+00 5.955040e+00 6.133592e+00 5.764787e+00 8.087789e+00 7.884024e+00 8.168197e+00 7.380590e+00 5.837530e+00 5.757865e+00 5.857698e+00 5.784320e+00 5.787853e+00 5.815652e+00 5.681984e+00 5.657968e+00 5.870580e+00 5.704723e+00 5.634619e+00 5.776880e+00 6.198307e+00 1.066428e+01 1.046052e+01 1.074469e+01 8.011659e+00 6.273112e+00 6.180776e+00 6.317244e+00 6.214908e+00 6.192616e+00 6.231523e+00 6.088387e+00 6.057665e+00 6.344954e+00 6.116837e+00 6.030076e+00 6.192772e+00 6.171762e+00 8.467084e+00 1.047214e+01 1.075632e+01 1.023211e+01 6.261499e+00 6.196229e+00 6.314641e+00 6.215120e+00 6.242766e+00 6.268698e+00 6.102166e+00 6.075485e+00 6.338477e+00 6.133395e+00 6.042827e+00 6.239659e+00 6.251932e+00 1.073127e+01 1.052750e+01 1.081168e+01 1.028747e+01 6.342785e+00 6.286876e+00 6.419687e+00 6.283758e+00 6.293696e+00 6.338191e+00 6.187260e+00 6.150583e+00 6.451589e+00 6.192214e+00 6.102117e+00 6.288503e+00 6.282077e+00 1.078006e+01 1.057630e+01 1.086047e+01 1.033626e+01 6.481410e+00 6.379568e+00 6.533590e+00 6.353077e+00 6.376233e+00 6.443448e+00 6.237063e+00 6.201718e+00 6.574547e+00 6.272061e+00 6.171648e+00 6.351193e+00 6.183536e+00 1.067982e+01 8.267225e+00 1.076022e+01 8.027193e+00 6.318540e+00 6.184582e+00 6.336877e+00 6.212268e+00 6.256742e+00 6.261277e+00 6.104339e+00 6.078209e+00 6.350847e+00 6.140762e+00 6.049342e+00 6.221307e+00 6.172048e+00 1.069853e+01 8.022534e+00 1.077893e+01 7.782502e+00 6.322192e+00 6.234432e+00 6.359951e+00 6.251016e+00 6.258868e+00 6.308720e+00 6.119846e+00 6.088323e+00 6.476171e+00 6.186227e+00 6.095468e+00 6.237109e+00 6.080631e+00 8.102903e+00 1.037137e+01 8.446713e+00 7.922507e+00 6.150021e+00 6.053054e+00 6.204984e+00 6.078144e+00 6.091692e+00 6.131372e+00 6.001836e+00 5.968273e+00 6.214591e+00 6.004236e+00 5.927320e+00 6.098312e+00 6.093034e+00 1.061914e+01 1.041538e+01 8.490726e+00 1.017535e+01 6.212068e+00 6.117075e+00 6.228472e+00 6.141521e+00 6.145432e+00 6.200604e+00 6.069541e+00 6.039610e+00 6.267481e+00 6.057409e+00 5.971413e+00 6.145430e+00 6.049564e+00 1.058997e+01 1.038620e+01 1.067038e+01 7.673943e+00 6.159682e+00 6.091171e+00 6.193895e+00 6.111359e+00 6.116256e+00 6.190829e+00 6.025995e+00 6.001254e+00 6.224172e+00 6.024084e+00 5.941839e+00 6.113149e+00 5.947473e+00 8.251601e+00 1.025666e+01 8.332009e+00 7.544401e+00 6.012372e+00 5.940182e+00 6.056476e+00 5.958904e+00 5.966160e+00 5.999709e+00 5.855948e+00 5.832425e+00 6.087558e+00 5.885532e+00 5.805951e+00 5.961902e+00
 4.853065e+00 5.828792e+00 6.665304e+00 6.324139e+00 7.044328e+00 5.629057e+00 6.028446e+00 6.251398e+00 5.605288e+00 5.952761e+00 6.202525e+00 6.238225e+00 6.216958e+00 6.208219e+00 5.938736e+00 6.086685e+00 5.890918e+00 5.638164e+00 5.945363e+00 6.065692e+00 9.759475e+00 1.021026e+01 1.003217e+01 1.020377e+01 7.390490e+00 9.967588e+00 7.634764e+00 6.852274e+00 7.505880e+00 7.663936e+00 7.734780e+00 7.571406e+00 7.653201e+00 7.684956e+00 7.615011e+00 7.268274e+00 6.781463e+00 7.276032e+00 1.079337e+01 1.161231e+01 1.206309e+01 1.188501e+01 1.205661e+01 1.145215e+01 1.182043e+01 1.195983e+01 9.283300e+00 1.183094e+01 1.198900e+01 1.205985e+01 1.201858e+01 1.197827e+01 1.174662e+01 1.194008e+01 1.171545e+01 1.150914e+01 1.179730e+01 5.836111e+00 9.582332e+00 1.003311e+01 9.855027e+00 1.002663e+01 6.949945e+00 7.581619e+00 7.457621e+00 6.566138e+00 7.592138e+00 7.290586e+00 7.435529e+00 7.779772e+00 7.476058e+00 6.885825e+00 7.701269e+00 6.874521e+00 6.604320e+00 7.172988e+00 6.357633e+00 7.725171e+00 1.038478e+01 1.020669e+01 1.037829e+01 7.565012e+00 1.014211e+01 1.028151e+01 6.982995e+00 7.558294e+00 8.101859e+00 8.172703e+00 8.131437e+00 8.091124e+00 7.859478e+00 8.052934e+00 7.368696e+00 7.019876e+00 7.646760e+00 5.866766e+00 9.533367e+00 9.984147e+00 9.806063e+00 9.977662e+00 7.164382e+00 7.532655e+00 7.161389e+00 6.602235e+00 6.941055e+00 7.241621e+00 7.508672e+00 7.730807e+00 7.304986e+00 6.880661e+00 7.141636e+00 6.788847e+00 6.475924e+00 7.049924e+00 4.825507e+00 5.689112e+00 6.262813e+00 5.995482e+00 6.256327e+00 5.513630e+00 5.905950e+00 6.074130e+00 5.551171e+00 5.916198e+00 6.099474e+00 6.196135e+00 6.161077e+00 6.148672e+00 5.838203e+00 6.047646e+00 5.802368e+00 5.584613e+00 5.893239e+00 4.811648e+00 5.666711e+00 6.204253e+00 5.964217e+00 6.174736e+00 5.496252e+00 5.896218e+00 6.055138e+00 5.538881e+00 5.899804e+00 6.081169e+00 6.170675e+00 6.123965e+00 6.098440e+00 5.829325e+00 6.030777e+00 5.793681e+00 5.569647e+00 5.869533e+00 4.885948e+00 5.752807e+00 6.309626e+00 6.081493e+00 6.299494e+00 5.578430e+00 5.985066e+00 6.174789e+00 5.611480e+00 5.992059e+00 6.175727e+00 6.277064e+00 6.235798e+00 6.181365e+00 5.907734e+00 6.125561e+00 5.864195e+00 5.643744e+00 5.947994e+00 4.842118e+00 5.700859e+00 6.223735e+00 6.005997e+00 6.221822e+00 5.532969e+00 5.931525e+00 6.098924e+00 5.575747e+00 5.952485e+00 6.133820e+00 6.239792e+00 6.180697e+00 6.136086e+00 5.874225e+00 6.071873e+00 5.832798e+00 5.600102e+00 5.915151e+00 4.857287e+00 5.716290e+00 6.259849e+00 6.018882e+00 6.258619e+00 5.539437e+00 5.942969e+00 6.091239e+00 5.580011e+00 5.954417e+00 6.131442e+00 6.239466e+00 6.177581e+00 6.129640e+00 5.863705e+00 6.094556e+00 5.832531e+00 5.604723e+00 5.909429e+00 4.853374e+00 5.714744e+00 6.232649e+00 6.018122e+00 6.255803e+00 5.536534e+00 5.952307e+00 6.110088e+00 5.584507e+00 5.956733e+00 6.155648e+00 6.247230e+00 6.182485e+00 6.172435e+00 5.873438e+00 6.087509e+00 5.838790e+00 5.605297e+00 5.913877e+00 4.810591e+00 5.647557e+00 6.151247e+00 5.938065e+00 6.135949e+00 5.479543e+00 5.870411e+00 6.021264e+00 5.524382e+00 5.887962e+00 6.060238e+00 6.138705e+00 6.084655e+00 6.060127e+00 5.796103e+00 6.004617e+00 5.744912e+00 5.529673e+00 5.845342e+00 4.801450e+00 5.631877e+00 6.120830e+00 5.919107e+00 6.114680e+00 5.466363e+00 5.856998e+00 6.007341e+00 5.510308e+00 5.872186e+00 6.037449e+00 6.125994e+00 6.074070e+00 6.047165e+00 5.785009e+00 5.983170e+00 5.729656e+00 5.514706e+00 5.827504e+00 4.937158e+00 5.852146e+00 6.604505e+00 6.298262e+00 6.598020e+00 5.662419e+00 6.064691e+00 6.220400e+00 5.675722e+00 6.056386e+00 6.287177e+00 6.371141e+00 6.290960e+00 6.294546e+00 5.969101e+00 6.207431e+00 5.939878e+00 5.713604e+00 6.037136e+00 4.864135e+00 5.709413e+00 6.253009e+00 6.031465e+00 6.242095e+00 5.541893e+00 5.935102e+00 6.097166e+00 5.583224e+00 5.945620e+00 6.126338e+00 6.239305e+00 6.160627e+00 6.081459e+00 5.828093e+00 6.078921e+00 5.823959e+00 5.602014e+00 5.904609e+00 4.794246e+00 5.626636e+00 6.101797e+00 5.911022e+00 6.093592e+00 5.460696e+00 5.846340e+00 6.004575e+00 5.509516e+00 5.868946e+00 6.052177e+00 6.129207e+00 6.078859e+00 6.001012e+00 5.756718e+00 5.987710e+00 5.747401e+00 5.531068e+00 5.828226e+00 4.801549e+00 5.649734e+00 6.155986e+00 5.950447e+00 6.149501e+00 5.484611e+00 5.878537e+00 6.038112e+00 5.529011e+00 5.897779e+00 6.078198e+00 6.159869e+00 6.114164e+00 6.084204e+00 5.819498e+00 6.016715e+00 5.776614e+00 5.559279e+00 5.863571e+00
 8.256662e+00 8.042051e+00 7.518215e+00 7.689631e+00 7.412218e+00 8.123790e+00 8.375540e+00 8.644669e+00 1.204016e+01 1.204220e+01 1.204289e+01 1.204255e+01 1.204255e+01 9.819135e+00 1.202661e+01 1.204289e+01 9.630318e+00 9.252627e+00 8.321499e+00 8.532023e+00 8.180129e+00 9.130249e+00 9.559473e+00 1.223366e+01 1.262673e+01 1.262878e+01 1.262946e+01 1.262912e+01 1.262912e+01 1.261453e+01 1.261319e+01 1.262946e+01 1.185777e+01 1.174348e+01 1.124510e+01 1.141281e+01 8.934555e+00 1.181731e+01 1.205032e+01 1.225229e+01 1.264536e+01 1.264740e+01 1.264809e+01 1.264774e+01 1.264774e+01 1.263316e+01 1.263181e+01 1.264809e+01 9.358225e+00 9.047729e+00 8.259155e+00 8.574552e+00 8.115730e+00 9.581167e+00 9.303515e+00 1.222497e+01 1.261804e+01 1.262009e+01 1.262077e+01 1.262043e+01 1.262043e+01 1.260584e+01 1.260450e+01 1.262077e+01 9.635702e+00 9.258011e+00 8.335854e+00 8.642155e+00 8.225163e+00 1.180407e+01 9.828259e+00 1.003022e+01 1.263212e+01 1.263416e+01 1.263484e+01 1.263450e+01 1.263450e+01 1.261992e+01 1.261857e+01 1.263484e+01 9.232795e+00 9.044406e+00 8.244223e+00 8.454899e+00 8.119190e+00 9.314442e+00 9.810861e+00 9.749424e+00 1.261472e+01 1.261676e+01 1.261745e+01 1.261711e+01 1.261711e+01 1.260252e+01 1.260117e+01 1.261745e+01 7.985770e+00 7.853728e+00 7.339383e+00 7.512332e+00 7.235593e+00 7.935728e+00 8.176738e+00 8.402211e+00 1.186680e+01 1.186885e+01 1.186953e+01 1.186919e+01 1.186919e+01 1.185461e+01 9.258925e+00 1.186953e+01 7.896370e+00 7.765925e+00 7.252140e+00 7.425407e+00 7.148520e+00 7.848801e+00 8.089456e+00 8.303719e+00 1.178253e+01 9.575751e+00 1.178526e+01 1.178492e+01 1.178492e+01 9.176000e+00 8.938174e+00 1.178526e+01 8.257486e+00 8.124272e+00 7.596862e+00 7.771519e+00 7.492057e+00 8.200284e+00 8.442770e+00 8.673805e+00 1.211385e+01 1.211590e+01 1.211658e+01 9.907412e+00 1.211624e+01 9.629426e+00 9.891481e+00 1.211658e+01 8.079601e+00 7.947811e+00 7.429177e+00 7.602649e+00 7.326502e+00 8.027159e+00 8.273718e+00 8.494320e+00 1.195404e+01 1.195609e+01 1.195677e+01 1.195643e+01 1.195643e+01 9.184426e+00 9.272061e+00 1.195677e+01 8.119881e+00 7.995154e+00 7.474753e+00 7.647918e+00 7.367147e+00 8.071861e+00 8.321284e+00 8.553707e+00 1.199599e+01 1.199804e+01 1.199872e+01 1.199838e+01 1.199838e+01 9.774970e+00 9.388114e+00 1.199872e+01 8.118205e+00 7.994087e+00 7.472694e+00 7.646519e+00 7.368479e+00 8.068170e+00 8.326229e+00 8.541338e+00 1.199531e+01 1.199735e+01 1.199804e+01 1.199769e+01 1.199769e+01 9.510883e+00 9.509536e+00 1.199804e+01 7.779384e+00 7.665897e+00 7.153369e+00 7.325265e+00 7.048602e+00 7.742918e+00 8.000186e+00 8.213427e+00 9.476480e+00 1.168735e+01 1.168803e+01 1.168769e+01 1.168769e+01 8.953615e+00 9.199535e+00 1.168803e+01 7.679860e+00 7.572169e+00 7.058649e+00 7.229647e+00 6.954721e+00 7.646040e+00 7.898434e+00 8.136934e+00 9.384107e+00 9.386154e+00 1.159566e+01 1.159532e+01 1.159532e+01 8.986402e+00 8.985055e+00 1.159566e+01 8.451841e+00 8.302496e+00 7.760670e+00 7.938507e+00 7.653184e+00 8.379853e+00 8.632957e+00 8.872787e+00 1.226828e+01 1.227032e+01 1.227101e+01 1.227066e+01 1.227066e+01 9.783852e+00 9.782506e+00 1.227101e+01 8.096819e+00 7.981719e+00 7.462093e+00 7.637710e+00 7.357103e+00 8.063111e+00 8.316362e+00 8.548251e+00 9.512865e+00 9.778313e+00 1.198782e+01 1.198748e+01 1.198748e+01 9.500668e+00 1.197155e+01 1.198782e+01 7.659225e+00 7.544684e+00 7.032730e+00 7.205027e+00 6.928260e+00 7.620136e+00 7.866027e+00 8.091029e+00 8.848230e+00 1.156977e+01 9.361628e+00 9.361287e+00 9.097885e+00 8.669500e+00 8.679346e+00 9.361628e+00 7.822096e+00 7.698051e+00 7.183395e+00 7.356071e+00 7.079435e+00 7.774045e+00 8.016307e+00 8.228089e+00 1.171509e+01 1.171713e+01 1.171782e+01 1.171748e+01 1.171748e+01 8.983398e+00 8.890601e+00 1.171782e+01
[truncated: 1,056,762 more chars]
