# Supplementary material for: Benchmarking Inverse Statistical Approaches for Protein Structure and Design with Exactly Solvable Models
Source: PLoS Comput Biol. 2016 May 13;12(5):e1004889. doi: 10.1371/journal.pcbi.1004889 (PMC4866778; doi:10.1371/journal.pcbi.1004889)
Supplement: S2 Code — See readme.txt file. (ZIP) [file pcbi.1004889.s003.zip › CodeS2/S_A/align_A_w0lp_pmin0.freq]

0.010872
0.000000
0.000000
0.000000
0.000000
0.000000
0.000000
0.000000
0.001643
0.004885
0.002248
0.004085
0.008278
0.003242
0.139436
0.264390
0.002183
0.153853
0.401643
0.003242
0.015995
0.005814
0.004842
0.005468
0.004409
0.005425
0.007565
0.013769
0.004777
0.008711
0.011780
0.014806
0.027364
0.016773
0.233092
0.244980
0.019021
0.144991
0.200692
0.009727
0.038323
0.000973
0.000000
0.000043
0.000000
0.001816
0.000648
0.001016
0.083043
0.074246
0.027948
0.039468
0.030282
0.037480
0.131395
0.206268
0.018027
0.064368
0.155928
0.088728
0.110883
0.128564
0.085334
0.097114
0.092554
0.115444
0.045066
0.026910
0.059073
0.020988
0.020015
0.015541
0.011802
0.019691
0.011477
0.018156
0.028856
0.024878
0.027494
0.040160
0.052977
0.001210
0.000000
0.000022
0.000022
0.001772
0.000865
0.001989
0.076040
0.089182
0.044526
0.063828
0.058403
0.058489
0.106257
0.124716
0.028942
0.059786
0.130185
0.100789
0.263893
0.063028
0.016686
0.032292
0.017205
0.086350
0.038733
0.025376
0.080082
0.037653
0.022825
0.016946
0.012104
0.020318
0.023754
0.046688
0.027148
0.050254
0.077510
0.041154
0.077791
0.096250
0.223214
0.169394
0.264109
0.084016
0.052091
0.030693
0.000195
0.000000
0.000065
0.000022
0.000000
0.000022
0.000043
0.000043
0.000973
0.001059
0.000000
0.000022
0.265968
0.039295
0.011391
0.022047
0.010397
0.055074
0.028121
0.026629
0.064563
0.032271
0.024727
0.021031
0.015844
0.024792
0.036377
0.081855
0.032054
0.072387
0.096985
0.038193
0.101697
0.007154
0.000281
0.001621
0.000346
0.011413
0.004582
0.006160
0.104420
0.097223
0.050665
0.060370
0.048719
0.056695
0.071674
0.086912
0.037328
0.052567
0.092338
0.107835
0.272301
0.053388
0.016622
0.032249
0.016903
0.071350
0.034454
0.021571
0.071588
0.036529
0.021377
0.018156
0.013098
0.017443
0.034756
0.061407
0.028380
0.056544
0.082265
0.039620
0.242797
0.089182
0.153226
0.115984
0.168140
0.083281
0.059743
0.064303
0.001643
0.000065
0.000303
0.000022
0.000000
0.000173
0.000713
0.002421
0.005987
0.011694
0.000281
0.000043
0.159473
0.018999
0.003718
0.009402
0.004150
0.029028
0.019950
0.017789
0.042991
0.029223
0.017659
0.013596
0.011175
0.014071
0.078029
0.166562
0.022501
0.122966
0.191570
0.027148
0.062855
0.004453
0.000086
0.000540
0.000043
0.006917
0.003091
0.004042
0.101826
0.099427
0.047466
0.058813
0.042300
0.054404
0.084124
0.108635
0.036745
0.056674
0.116849
0.110710
0.139566
0.043834
0.011521
0.021463
0.011477
0.053993
0.032465
0.031384
0.072495
0.043921
0.031514
0.024295
0.021117
0.026629
0.070637
0.101394
0.039447
0.071955
0.094499
0.056393
0.282136
0.086286
0.140603
0.104831
0.161288
0.079131
0.050449
0.070096
0.001232
0.000216
0.000346
0.000086
0.000022
0.000086
0.000411
0.001643
0.005079
0.015454
0.000432
0.000173
0.048374
0.001448
0.000692
0.001297
0.000605
0.002464
0.003869
0.007241
0.005209
0.016211
0.016233
0.020469
0.040830
0.015865
0.250168
0.231838
0.018437
0.128715
0.182017
0.008019
0.013142
0.001146
0.000000
0.000043
0.000000
0.002205
0.000973
0.002875
0.067394
0.092230
0.050232
0.065773
0.063871
0.061904
0.100767
0.111812
0.033395
0.072279
0.163817
0.096142
0.012169
0.000324
0.000151
0.000259
0.000151
0.000605
0.000692
0.002053
0.001059
0.002529
0.002615
0.003523
0.008905
0.003415
0.209878
0.347714
0.003891
0.143045
0.255766
0.001254
0.142289
0.085637
0.141122
0.106085
0.152945
0.075975
0.075521
0.106755
0.000757
0.000043
0.000908
0.000195
0.000259
0.000411
0.003955
0.013488
0.013769
0.076840
0.003026
0.000022
0.015692
0.005252
0.001621
0.002767
0.001124
0.006333
0.009078
0.020858
0.013098
0.014460
0.016254
0.017335
0.025116
0.025873
0.165244
0.291019
0.024986
0.140841
0.186102
0.016946
0.079542
0.000713
0.000000
0.000108
0.000000
0.002032
0.000843
0.001146
0.053194
0.062315
0.023365
0.033395
0.027256
0.027148
0.132951
0.203826
0.017962
0.080320
0.191484
0.062401
0.218848
0.040592
0.014460
0.024122
0.014979
0.051486
0.035016
0.030693
0.059094
0.039620
0.027969
0.024273
0.020923
0.024857
0.036896
0.071912
0.033827
0.082957
0.108916
0.038560
0.043489
0.071761
0.098714
0.083368
0.097676
0.059548
0.092727
0.137382
0.010721
0.006182
0.014309
0.005814
0.008797
0.004928
0.029353
0.038474
0.054944
0.112201
0.025289
0.004323
0.003869
0.018567
0.362542
0.119507
0.480233
0.012450
0.002788
0.000043
0.000000
0.000000
0.000000
0.000000
0.000000
0.000000
0.000000
0.000000
0.000000
0.000000
0.000000
0.000000
0.030260
0.004128
0.004388
0.004777
0.005901
0.003869
0.005490
0.013682
0.000778
0.000670
0.002032
0.001470
0.005814
0.001448
0.148428
0.236637
0.007781
0.371274
0.150762
0.000411
0.105155
0.036875
0.017854
0.028618
0.019583
0.056609
0.034432
0.024403
0.049087
0.029936
0.022155
0.017573
0.013336
0.015173
0.043640
0.123247
0.024316
0.136431
0.178407
0.023171
0.059354
0.000519
0.000000
0.000022
0.000000
0.000735
0.000454
0.001146
0.035599
0.060478
0.030498
0.051486
0.049433
0.040203
0.121215
0.156619
0.028250
0.092900
0.220037
0.051054
