# Supplementary material for: Benchmarking Inverse Statistical Approaches for Protein Structure and Design with Exactly Solvable Models
Source: PLoS Comput Biol. 2016 May 13;12(5):e1004889. doi: 10.1371/journal.pcbi.1004889 (PMC4866778; doi:10.1371/journal.pcbi.1004889)
Supplement: S2 Code — See readme.txt file. (ZIP) [file pcbi.1004889.s003.zip › CodeS2/S_A/align_A_w0lp_pmin0.p]

 1.087215e-02 4.884902e-03 2.247920e-03 4.085162e-03 8.278396e-03 3.242192e-03 1.394359e-01 2.643899e-01 2.183076e-03 1.538528e-01 4.016427e-01 3.242192e-03
 1.599481e-02 5.814330e-03 4.841673e-03 5.468497e-03 5.425267e-03 7.565114e-03 1.376851e-02 4.776829e-03 8.710688e-03 1.177996e-02 1.480601e-02 2.736410e-02 1.677294e-02 2.330920e-01 2.449800e-01 1.902086e-02 1.449908e-01 2.006917e-01 9.726575e-03
 3.832271e-02 9.726575e-04 1.815627e-03 6.484383e-04 1.015887e-03 8.304334e-02 7.424619e-02 2.794769e-02 3.946828e-02 3.028207e-02 3.747974e-02 1.313952e-01 2.062682e-01 1.802659e-02 6.436831e-02 1.559278e-01 8.872798e-02
 1.108830e-01 1.285637e-01 8.533449e-02 9.711445e-02 9.255377e-02 1.154436e-01 4.506646e-02 2.691019e-02 5.907273e-02 2.098779e-02 2.001513e-02 1.554091e-02 1.180158e-02 1.969091e-02 1.815627e-02 2.885551e-02 2.487842e-02 2.749379e-02 4.015995e-02
 5.297741e-02 1.210418e-03 2.161461e-05 1.772398e-03 8.645845e-04 1.988544e-03 7.604020e-02 8.918189e-02 4.452610e-02 6.382795e-02 5.840268e-02 5.848914e-02 1.062574e-01 1.247163e-01 2.894196e-02 5.978602e-02 1.301848e-01 1.007889e-01
 2.638928e-01 6.302821e-02 1.668648e-02 3.229223e-02 1.720523e-02 8.635037e-02 3.873338e-02 2.537555e-02 8.008214e-02 3.765265e-02 2.282503e-02 1.694586e-02 2.031773e-02 2.375446e-02 4.668756e-02 2.714795e-02 5.025397e-02 7.751000e-02 4.115422e-02
 7.779099e-02 9.624986e-02 2.232141e-01 1.693937e-01 2.641089e-01 8.401599e-02 5.209121e-02 3.069275e-02 1.945315e-04 6.484383e-05 2.161461e-05 4.322922e-05 4.322922e-05 9.726575e-04 1.059116e-03 2.161461e-05
 2.659678e-01 3.929536e-02 1.139090e-02 2.204690e-02 5.507403e-02 2.812061e-02 2.662920e-02 6.456284e-02 3.227061e-02 2.472712e-02 2.103102e-02 1.584351e-02 2.479196e-02 3.637739e-02 8.185453e-02 3.205447e-02 7.238733e-02 9.698476e-02 3.819302e-02
 1.016967e-01 7.154436e-03 1.621096e-03 3.458338e-04 1.141251e-02 4.582298e-03 6.160164e-03 1.044202e-01 9.722252e-02 5.066465e-02 6.036961e-02 4.871933e-02 5.669513e-02 7.167405e-02 8.691235e-02 3.732843e-02 5.256674e-02 9.233762e-02 1.078353e-01
 2.723009e-01 5.338809e-02 1.662164e-02 3.224900e-02 1.690263e-02 7.134983e-02 3.445369e-02 2.157138e-02 7.158759e-02 3.652869e-02 2.137685e-02 1.815627e-02 1.744299e-02 3.475630e-02 6.140711e-02 2.837998e-02 5.654382e-02 8.226521e-02 3.961958e-02
 2.427969e-01 8.918189e-02 1.532260e-01 1.159840e-01 1.681401e-01 8.328110e-02 5.974279e-02 6.430347e-02 1.642710e-03 6.484383e-05 3.026046e-04 1.729169e-04 7.132822e-04 2.420836e-03 5.987247e-03 1.169350e-02 2.809899e-04 4.322922e-05
 1.594726e-01 1.899924e-02 9.402356e-03 4.150005e-03 2.902842e-02 1.995029e-02 1.778883e-02 4.299146e-02 2.922295e-02 1.765914e-02 1.359559e-02 1.117475e-02 1.407111e-02 7.802875e-02 1.665622e-01 2.250081e-02 1.229655e-01 1.915703e-01 2.714795e-02
 6.285529e-02 4.452610e-03 8.645845e-05 5.403653e-04 6.916676e-03 3.090889e-03 4.041932e-03 1.018264e-01 9.942721e-02 4.746569e-02 5.881336e-02 4.229979e-02 5.440398e-02 8.412407e-02 1.086350e-01 3.674484e-02 5.667351e-02 1.168486e-01 1.107100e-01
 1.395655e-01 4.383443e-02 1.152059e-02 2.146331e-02 5.399330e-02 3.246515e-02 3.138442e-02 7.249541e-02 4.392089e-02 3.151410e-02 2.429482e-02 2.111748e-02 2.662920e-02 7.063655e-02 1.013941e-01 3.944667e-02 7.195504e-02 9.449908e-02 5.639252e-02
 2.821355e-01 8.628553e-02 1.406030e-01 1.048309e-01 1.612882e-01 7.913109e-02 5.044850e-02 7.009619e-02 1.232033e-03 2.161461e-04 3.458338e-04 8.645845e-05 8.645845e-05 4.106776e-04 1.642710e-03 5.079434e-03 1.545445e-02 4.322922e-04 1.729169e-04
 4.837350e-02 1.448179e-03 6.916676e-04 1.296877e-03 2.464066e-03 3.869015e-03 7.240895e-03 5.209121e-03 1.621096e-02 1.623257e-02 2.046904e-02 4.083000e-02 1.586512e-02 2.501675e-01 2.318383e-01 1.843726e-02 1.287150e-01 1.820166e-01 8.019021e-03
 1.314168e-02 1.145574e-03 2.204690e-03 9.726575e-04 2.874743e-03 6.739436e-02 9.222955e-02 5.023236e-02 6.577326e-02 6.387118e-02 6.190425e-02 1.007673e-01 1.118124e-01 3.339457e-02 7.227926e-02 1.638171e-01 9.614179e-02
 1.216903e-02 3.242192e-04 2.593753e-04 1.513023e-04 6.052091e-04 6.916676e-04 2.053388e-03 1.059116e-03 2.528910e-03 2.615368e-03 3.523182e-03 8.905220e-03 3.415109e-03 2.098779e-01 3.477143e-01 3.890630e-03 1.430455e-01 2.557657e-01 1.253647e-03
 1.422890e-01 8.563709e-02 1.411218e-01 1.060845e-01 1.529450e-01 7.597536e-02 7.552145e-02 1.067546e-01 7.565114e-04 4.322922e-05 9.078137e-04 1.945315e-04 2.593753e-04 4.106776e-04 3.955474e-03 1.348752e-02 1.376851e-02 7.683994e-02 3.026046e-03
 1.569221e-02 5.252351e-03 1.621096e-03 2.766670e-03 6.333081e-03 9.078137e-03 2.085810e-02 1.309845e-02 1.446018e-02 1.625419e-02 1.733492e-02 2.511618e-02 2.587269e-02 1.652437e-01 2.910191e-01 2.498649e-02 1.408408e-01 1.861018e-01 1.694586e-02
 7.954177e-02 7.132822e-04 2.031773e-03 8.429698e-04 1.145574e-03 5.319356e-02 6.231492e-02 2.336540e-02 3.339457e-02 2.725603e-02 2.714795e-02 1.329515e-01 2.038258e-01 1.796174e-02 8.031990e-02 1.914838e-01 6.240138e-02
 2.188479e-01 4.059224e-02 2.412191e-02 1.497893e-02 5.148600e-02 3.501567e-02 3.069275e-02 5.909435e-02 3.961958e-02 2.796931e-02 2.427321e-02 2.092294e-02 2.485680e-02 3.689614e-02 7.191181e-02 3.382687e-02 8.295688e-02 1.089160e-01 3.856047e-02
 4.348860e-02 7.176051e-02 9.871393e-02 8.336756e-02 9.767643e-02 5.954825e-02 9.272668e-02 1.373825e-01 1.072085e-02 6.181779e-03 1.430887e-02 5.814330e-03 8.797147e-03 4.928131e-03 2.935264e-02 3.847401e-02 5.494434e-02 1.122014e-01 2.528910e-02
 3.869015e-03 1.856695e-02 3.625419e-01 1.195072e-01 4.802334e-01 1.245002e-02 2.788285e-03
 3.026046e-02 4.128391e-03 4.387766e-03 4.776829e-03 5.900789e-03 3.869015e-03 5.490111e-03 1.368205e-02 7.781260e-04 6.700530e-04 2.031773e-03 1.469794e-03 5.814330e-03 1.448179e-03 1.484275e-01 2.366368e-01 7.781260e-03 3.712742e-01 1.507619e-01
 1.051551e-01 3.687453e-02 1.785367e-02 2.861775e-02 1.958284e-02 5.660867e-02 3.443208e-02 2.440290e-02 4.908678e-02 2.993624e-02 2.215498e-02 1.757268e-02 1.517346e-02 4.363990e-02 1.232465e-01 2.431644e-02 1.364314e-01 1.784070e-01 2.317086e-02
 5.935372e-02 5.187507e-04 7.348968e-04 4.539068e-04 1.145574e-03 3.559927e-02 6.047768e-02 3.049822e-02 5.148600e-02 4.943262e-02 4.020318e-02 1.212147e-01 1.566195e-01 2.825030e-02 9.289960e-02 2.200367e-01 5.105371e-02
 8.624230e-03 1.729169e-04 1.945315e-04 3.242192e-04 5.403653e-04 1.945315e-04 1.000000e-10 1.945315e-04 1.296877e-04 1.000000e-10 1.000000e-10 4.322922e-05 2.161461e-05 2.161461e-05 1.000000e-10 1.080731e-04 4.322922e-05 2.161461e-05 1.080731e-04 3.458338e-04 2.161461e-05 8.645845e-05 1.296877e-04 6.484383e-05 4.322922e-05 1.296877e-04 6.484383e-05 6.484383e-05 6.484383e-05 2.161461e-04 2.161461e-04 1.296877e-04 5.403653e-04 7.997406e-04 2.161461e-04 7.997406e-04 7.997406e-04 8.645845e-05 6.484383e-05 1.000000e-10 2.161461e-05 8.645845e-05 2.161461e-05 4.322922e-05 1.000000e-10 1.000000e-10 2.161461e-05 8.645845e-05 4.322922e-05 6.484383e-05 1.080731e-04 4.539068e-04 5.187507e-04 6.484383e-05 2.377607e-04 3.674484e-04 2.161461e-05 1.296877e-04 1.000000e-10 1.000000e-10 8.645845e-05 2.161461e-05 1.000000e-10 1.729169e-04 1.000000e-10 8.645845e-05 6.484383e-05 6.484383e-05 1.729169e-04 6.484383e-05 9.942721e-04 9.726575e-04 1.513023e-04 3.890630e-04 6.700530e-04 4.322922e-05 2.161461e-04 6.484383e-05 8.645845e-05 6.484383e-05 4.322922e-05 2.161461e-05 4.322922e-05 2.161461e-05 6.484383e-05 8.645845e-05 2.377607e-04 2.161461e-04 8.645845e-05 2.139847e-03 1.923700e-03 4.322922e-05 1.123960e-03 1.642710e-03 6.484383e-05 2.161461e-05 1.000000e-10 1.000000e-10 1.000000e-10 1.000000e-10 1.000000e-10 8.645845e-05 2.161461e-05 1.000000e-10 6.484383e-05 4.322922e-05 8.645845e-05 4.322922e-05 4.971361e-04 3.674484e-04 1.080731e-04 7.565114e-04 1.145574e-03 1.000000e-10 1.188804e-03 1.037501e-03 7.781260e-04 9.294283e-04 8.429698e-04 4.755215e-04 1.296877e-03 6.916676e-04 1.167189e-03 1.621096e-03 2.788285e-03 4.668756e-03 1.340106e-03 4.495839e-03 4.085162e-03 3.912245e-03 4.517454e-02 6.110451e-02 1.080731e-03 1.988544e-03 1.858857e-03 1.426564e-03 1.707554e-03 1.642710e-03 1.664325e-03 2.831514e-03 1.404950e-03 1.664325e-03 3.955474e-03 4.733600e-03 8.083865e-03 3.155733e-03 6.376310e-03 5.446882e-03 7.824489e-03 8.388631e-02 1.214741e-01 1.988544e-03 1.080731e-04 1.000000e-10 1.000000e-10 2.161461e-05 2.161461e-05 1.000000e-10 4.322922e-05 1.000000e-10 4.322922e-05 1.000000e-10 4.322922e-05 6.484383e-05 2.161461e-05 7.565114e-04 7.565114e-04 8.645845e-05 1.080731e-04 8.645845e-05 1.000000e-10 6.484383e-04 6.916676e-04 5.187507e-04 4.322922e-04 5.835945e-04 1.404950e-03 2.399222e-03 5.403653e-04 1.318491e-03 1.167189e-03 1.340106e-03 3.977089e-03 3.436723e-03 6.071544e-02 6.389279e-02 1.750784e-03 3.307036e-03 3.739328e-03 1.664325e-03 1.880471e-03 1.880471e-03 1.556252e-03 1.513023e-03 1.556252e-03 3.588026e-03 6.743759e-03 1.729169e-03 4.063547e-03 4.495839e-03 5.165892e-03 9.553658e-03 8.235167e-03 1.556684e-01 1.656112e-01 4.668756e-03 8.753918e-03 8.818761e-03 4.560683e-03 4.322922e-04 2.161461e-05 8.645845e-05 1.080731e-04 4.322922e-05 8.645845e-05 2.161461e-05 8.645845e-05 4.322922e-05 1.080731e-04 6.484383e-05 1.080731e-04 1.080731e-04 3.674484e-04 3.674484e-04 6.484383e-05 3.242192e-04 6.700530e-04 4.322922e-05
 2.161461e-05 2.161461e-05 2.161461e-05 6.484383e-05 1.000000e-10 4.539068e-04 4.322922e-04 1.945315e-04 3.890630e-04 3.890630e-04 3.674484e-04 1.837242e-03 2.615368e-03 6.484383e-05 1.145574e-03 2.464066e-03 3.890630e-04 1.945315e-04 1.000000e-10 1.000000e-10 1.000000e-10 1.000000e-10 3.674484e-04 1.729169e-04 6.484383e-05 1.945315e-04 8.645845e-05 4.322922e-05 7.132822e-04 8.861991e-04 1.296877e-04 4.755215e-04 1.188804e-03 3.674484e-04 4.322922e-05 1.000000e-10 1.000000e-10 1.000000e-10 1.000000e-10 1.296877e-04 1.080731e-04 6.484383e-05 1.296877e-04 8.645845e-05 4.322922e-05 3.890630e-04 5.187507e-04 1.000000e-10 1.945315e-04 3.026046e-04 2.377607e-04 1.513023e-04 2.161461e-05 1.000000e-10 1.000000e-10 2.161461e-05 3.674484e-04 3.674484e-04 1.000000e-10 8.645845e-05 4.322922e-05 1.513023e-04 6.052091e-04 9.942721e-04 6.484383e-05 1.296877e-04 6.268237e-04 4.539068e-04 4.755215e-04 1.000000e-10 2.161461e-05 1.000000e-10 1.000000e-10 9.078137e-04 8.645845e-04 3.242192e-04 2.593753e-04 1.729169e-04 2.593753e-04 1.037501e-03 1.102345e-03 1.729169e-04 3.674484e-04 1.102345e-03 1.210418e-03 2.161461e-05 1.000000e-10 2.161461e-05 1.000000e-10 1.000000e-10 3.458338e-04 1.945315e-04 4.322922e-05 8.645845e-05 1.080731e-04 6.484383e-05 3.674484e-04 6.268237e-04 6.484383e-05 4.106776e-04 6.484383e-04 2.377607e-04 4.603912e-03 4.322922e-05 1.296877e-04 1.080731e-04 6.484383e-05 1.335783e-02 1.136929e-02 4.236464e-03 6.116935e-03 4.776829e-03 4.647141e-03 4.452610e-03 5.403653e-03 3.631255e-03 1.776721e-02 4.459094e-02 1.413596e-02 7.521885e-03 1.080731e-04 3.026046e-04 4.322922e-05 2.161461e-04 2.232789e-02 2.053388e-02 8.472928e-03 1.363882e-02 8.861991e-03 9.251054e-03 7.716416e-03 8.667459e-03 6.916676e-03 3.631255e-02 8.985194e-02 2.364638e-02 8.645845e-05 2.161461e-05 1.000000e-10 1.000000e-10 1.000000e-10 1.080731e-04 1.729169e-04 2.161461e-05 1.000000e-10 4.322922e-05 1.080731e-04 5.403653e-04 6.484383e-04 1.000000e-10 6.484383e-05 1.729169e-04 1.945315e-04 8.321625e-03 6.484383e-05 3.674484e-04 1.080731e-04 1.945315e-04 1.288231e-02 1.063439e-02 3.566411e-03 4.625527e-03 4.020318e-03 5.598184e-03 2.909327e-02 5.280450e-02 2.031773e-03 2.139847e-03 3.998703e-03 1.340106e-02 1.679455e-02 6.916676e-04 9.510429e-04 3.242192e-04 5.187507e-04 3.164379e-02 2.920134e-02 1.091538e-02 1.387658e-02 1.158543e-02 1.685940e-02 8.369178e-02 1.306171e-01 4.928131e-03 4.884902e-03 9.856263e-03 3.425916e-02 4.322922e-05 1.000000e-10 1.000000e-10 1.000000e-10 1.000000e-10 1.296877e-04 1.513023e-04 2.161461e-05 2.161461e-05 6.484383e-05 4.322922e-05 5.619799e-04 9.942721e-04 2.161461e-05 2.593753e-04 7.781260e-04 1.513023e-04
 1.729169e-04 1.123960e-03 8.213552e-04 1.037501e-03 1.123960e-03 6.268237e-04 5.835945e-04 6.268237e-04 5.403653e-04 1.729169e-04 4.539068e-04 2.593753e-04 2.809899e-04 2.809899e-04 5.835945e-04 2.593753e-04 4.971361e-04 4.322922e-04 6.052091e-04 4.322922e-04 3.674484e-04 7.132822e-04 7.132822e-04 7.997406e-04 9.294283e-04 1.296877e-04 8.645845e-05 2.809899e-04 4.322922e-05 1.000000e-10 6.484383e-05 4.322922e-05 2.161461e-05 4.322922e-05 1.000000e-10 1.080731e-04 2.161461e-05 6.484383e-05 1.729169e-04 3.890630e-04 3.458338e-04 3.242192e-04 1.945315e-04 3.026046e-04 1.080731e-04 4.322922e-05 1.080731e-04 2.161461e-05 4.322922e-05 1.000000e-10 1.000000e-10 2.161461e-05 2.161461e-05 6.484383e-05 6.484383e-05 2.161461e-05 1.000000e-10 4.539068e-04 3.674484e-04 4.539068e-04 6.484383e-04 5.619799e-04 4.971361e-04 2.161461e-04 8.645845e-05 2.377607e-04 6.484383e-05 4.322922e-05 1.000000e-10 1.000000e-10 4.322922e-05 8.645845e-05 8.645845e-05 1.080731e-04 2.161461e-05 6.484383e-05 1.102345e-03 1.253647e-03 5.835945e-04 6.916676e-04 8.429698e-04 1.275262e-03 3.026046e-04 1.296877e-04 4.106776e-04 1.080731e-04 6.484383e-05 4.322922e-05 4.322922e-05 1.080731e-04 1.729169e-04 2.161461e-04 3.242192e-04 1.945315e-04 3.026046e-04 3.458338e-04 5.187507e-04 2.809899e-04 3.242192e-04 4.322922e-04 5.619799e-04 2.161461e-05 1.080731e-04 2.377607e-04 2.161461e-05 1.000000e-10 4.322922e-05 2.161461e-05 2.161461e-05 1.000000e-10 6.484383e-05 6.484383e-05 8.645845e-05 8.645845e-05 1.387658e-02 2.057711e-02 1.350913e-02 1.495731e-02 1.672971e-02 1.917216e-02 6.484383e-03 2.701826e-03 6.830217e-03 2.161461e-03 2.118232e-03 1.469794e-03 1.059116e-03 2.139847e-03 1.923700e-03 2.442451e-03 2.399222e-03 3.004431e-03 4.517454e-03 2.678050e-02 3.505890e-02 2.474873e-02 2.825030e-02 2.848806e-02 3.486437e-02 1.182319e-02 6.311467e-03 1.597320e-02 5.792716e-03 3.955474e-03 3.544796e-03 2.723441e-03 4.366152e-03 3.501567e-03 5.684643e-03 4.928131e-03 5.252351e-03 1.011564e-02 3.026046e-04 3.242192e-04 1.945315e-04 1.945315e-04 2.377607e-04 4.106776e-04 4.322922e-05 2.161461e-05 1.729169e-04 4.322922e-05 4.322922e-05 2.161461e-05 2.161461e-05 1.000000e-10 4.322922e-05 6.484383e-05 1.000000e-10 1.000000e-10 2.161461e-05 1.975575e-02 1.856695e-02 1.123960e-02 1.350913e-02 1.085053e-02 1.608127e-02 6.916676e-03 4.603912e-03 9.748190e-03 3.782557e-03 3.890630e-03 2.809899e-03 2.139847e-03 3.804172e-03 3.588026e-03 4.971361e-03 4.193235e-03 4.949746e-03 6.592457e-03 4.696855e-02 4.932454e-02 3.168702e-02 3.590187e-02 3.170864e-02 4.011672e-02 1.835081e-02 1.210418e-02 2.429482e-02 8.753918e-03 9.337512e-03 7.240895e-03 5.446882e-03 8.775532e-03 8.105479e-03 1.495731e-02 1.206095e-02 1.344429e-02 1.761591e-02 3.674484e-04 4.971361e-04 4.971361e-04 3.458338e-04 3.674484e-04 3.890630e-04 4.322922e-05 4.322922e-05 2.161461e-04 2.161461e-05 6.484383e-05 2.161461e-05 1.000000e-10 4.322922e-05 6.484383e-05 4.322922e-05 6.484383e-05 4.322922e-05 1.080731e-04
 8.645845e-05 4.322922e-05 1.000000e-10 1.513023e-04 2.161461e-05 8.645845e-05 7.781260e-04 8.645845e-04 6.700530e-04 4.755215e-04 7.132822e-04 4.322922e-04 1.080731e-03 1.167189e-03 3.242192e-04 1.037501e-03 2.118232e-03 8.213552e-04 7.781260e-04 1.000000e-10 1.000000e-10 2.161461e-05 1.000000e-10 1.000000e-10 3.890630e-04 4.322922e-04 6.484383e-05 2.377607e-04 1.080731e-04 2.377607e-04 2.809899e-04 5.619799e-04 1.296877e-04 3.674484e-04 8.429698e-04 4.322922e-04 3.890630e-04 1.000000e-10 1.000000e-10 2.161461e-05 1.000000e-10 1.000000e-10 1.296877e-04 1.945315e-04 6.484383e-05 1.513023e-04 4.322922e-05 1.729169e-04 1.945315e-04 2.161461e-04 2.161461e-05 1.513023e-04 2.377607e-04 2.593753e-04 6.484383e-04 2.161461e-05 1.000000e-10 2.161461e-05 1.000000e-10 1.000000e-10 4.322922e-04 2.809899e-04 2.161461e-04 1.296877e-04 1.513023e-04 1.729169e-04 4.322922e-04 6.052091e-04 8.645845e-05 1.513023e-04 3.674484e-04 3.674484e-04 9.294283e-04 1.000000e-10 1.000000e-10 1.000000e-10 1.000000e-10 1.000000e-10 5.403653e-04 8.861991e-04 1.513023e-04 4.971361e-04 2.593753e-04 3.458338e-04 1.059116e-03 1.361721e-03 8.645845e-05 4.539068e-04 9.942721e-04 7.132822e-04 3.890630e-04 1.000000e-10 1.000000e-10 1.000000e-10 1.000000e-10 1.000000e-10 3.890630e-04 4.322922e-04 1.513023e-04 2.161461e-04 1.296877e-04 1.513023e-04 2.161461e-04 1.945315e-04 8.645845e-05 1.945315e-04 3.026046e-04 3.890630e-04 6.570842e-03 4.322922e-05 1.000000e-10 1.513023e-04 6.484383e-05 2.161461e-04 1.134767e-02 1.398465e-02 5.944018e-03 9.229439e-03 8.235167e-03 7.781260e-03 8.775532e-03 9.488814e-03 4.776829e-03 1.139090e-02 2.611045e-02 1.532476e-02 1.245002e-02 2.161461e-04 1.000000e-10 3.242192e-04 1.513023e-04 2.809899e-04 2.120393e-02 2.492165e-02 1.251486e-02 1.802659e-02 1.642710e-02 1.532476e-02 1.789690e-02 1.642710e-02 8.775532e-03 2.321409e-02 4.776829e-02 2.846644e-02 3.242192e-04 2.161461e-05 1.000000e-10 1.000000e-10 1.000000e-10 1.000000e-10 1.296877e-04 1.296877e-04 1.513023e-04 1.080731e-04 1.296877e-04 1.080731e-04 2.161461e-04 2.593753e-04 8.645845e-05 8.645845e-05 2.161461e-04 2.161461e-04 8.624230e-03 1.296877e-04 2.161461e-05 3.458338e-04 2.377607e-04 5.403653e-04 1.106668e-02 1.279585e-02 6.376310e-03 9.467200e-03 9.402356e-03 8.732303e-03 2.083649e-02 2.671566e-02 4.150005e-03 6.786988e-03 1.366043e-02 1.396304e-02 2.120393e-02 7.348968e-04 1.000000e-10 7.348968e-04 3.890630e-04 8.429698e-04 2.924457e-02 3.397817e-02 1.806982e-02 2.513779e-02 2.258727e-02 2.472712e-02 5.492273e-02 6.719983e-02 1.031017e-02 1.536799e-02 3.678807e-02 3.938182e-02 3.458338e-04 1.000000e-10 1.000000e-10 1.000000e-10 1.000000e-10 2.161461e-05 2.809899e-04 2.377607e-04 1.080731e-04 1.296877e-04 8.645845e-05 2.377607e-04 1.729169e-04 3.242192e-04 1.080731e-04 3.458338e-04 4.971361e-04 3.458338e-04
 2.809899e-04 4.755215e-04 2.377607e-04 3.890630e-04 2.809899e-04 5.619799e-04 2.809899e-04 4.106776e-04 4.971361e-04 3.674484e-04 4.322922e-04 2.377607e-04 2.377607e-04 8.861991e-04 2.139847e-03 1.729169e-04 1.059116e-03 1.296877e-03 3.026046e-04 1.469794e-03 3.458338e-04 4.322922e-05 1.729169e-04 6.484383e-05 3.026046e-04 1.729169e-04 1.296877e-04 1.080731e-04 2.161461e-04 6.484383e-05 6.484383e-05 4.322922e-05 3.026046e-04 3.458338e-04 4.322922e-05 3.890630e-04 3.458338e-04 2.161461e-04 6.268237e-04 1.513023e-04 2.161461e-05 4.322922e-05 2.161461e-05 1.729169e-04 1.296877e-04 4.322922e-05 8.645845e-05 4.322922e-05 2.161461e-05 4.322922e-05 4.322922e-05 8.645845e-05 1.080731e-04 8.645845e-05 1.729169e-04 2.377607e-04 6.484383e-05 1.426564e-03 2.161461e-04 6.484383e-05 8.645845e-05 4.322922e-05 2.593753e-04 1.513023e-04 4.322922e-05 3.026046e-04 1.080731e-04 8.645845e-05 2.161461e-05 6.484383e-05 6.484383e-05 1.729169e-04 2.161461e-04 2.161461e-04 3.458338e-04 1.513023e-04 2.377607e-03 5.187507e-04 1.296877e-04 2.161461e-04 2.377607e-04 7.132822e-04 2.809899e-04 1.513023e-04 6.052091e-04 1.729169e-04 2.161461e-04 1.080731e-04 1.513023e-04 2.593753e-04 3.242192e-04 1.945315e-04 3.026046e-04 7.997406e-04 3.890630e-04 1.037501e-03 1.513023e-04 1.000000e-10 1.296877e-04 2.161461e-05 2.809899e-04 8.645845e-05 2.161461e-05 2.377607e-04 1.080731e-04 1.296877e-04 4.322922e-05 4.322922e-05 1.513023e-04 2.161461e-04 1.080731e-04 1.513023e-04 1.296877e-04 1.729169e-04 3.704744e-02 9.423971e-03 2.939587e-03 4.863288e-03 2.658597e-03 1.359559e-02 5.879174e-03 3.328650e-03 1.098022e-02 5.230736e-03 2.528910e-03 1.729169e-03 3.198962e-03 6.116935e-03 1.134767e-02 2.788285e-03 3.090889e-03 4.668756e-03 6.786988e-03 7.197666e-02 1.735653e-02 4.647141e-03 8.797147e-03 5.511726e-03 2.338701e-02 1.169350e-02 7.543499e-03 2.198206e-02 1.065600e-02 5.706257e-03 4.193235e-03 5.727872e-03 1.048309e-02 2.096617e-02 5.511726e-03 5.619799e-03 7.543499e-03 1.216903e-02 5.619799e-04 2.161461e-05 6.484383e-05 4.322922e-05 2.161461e-05 1.513023e-04 1.296877e-04 6.484383e-05 1.513023e-04 1.296877e-04 8.645845e-05 6.484383e-05 1.000000e-10 1.000000e-10 1.080731e-04 8.645845e-05 1.296877e-04 2.809899e-04 4.322922e-05 4.024641e-02 9.099751e-03 2.161461e-03 4.474225e-03 2.658597e-03 1.299038e-02 5.317194e-03 3.955474e-03 1.240679e-02 5.771101e-03 3.804172e-03 3.047660e-03 2.831514e-03 1.404950e-03 2.809899e-03 5.165892e-03 9.618502e-03 1.768075e-02 5.922404e-03 1.055009e-01 2.505133e-02 6.311467e-03 1.296877e-02 5.576570e-03 3.374041e-02 1.454663e-02 9.488814e-03 3.248676e-02 1.471955e-02 9.683346e-03 7.370583e-03 7.954177e-03 3.501567e-03 7.759646e-03 1.264455e-02 2.922295e-02 4.351021e-02 1.482762e-02 9.942721e-04 8.645845e-05 4.322922e-05 8.645845e-05 6.484383e-05 1.513023e-04 6.484383e-05 1.296877e-04 1.729169e-04 1.296877e-04 4.322922e-05 2.161461e-05 1.000000e-10 3.242192e-04 2.593753e-04 8.645845e-05 1.296877e-04 3.674484e-04 6.484383e-05
 8.645845e-05 1.167189e-03 2.312763e-03 1.707554e-03 2.636983e-03 9.078137e-04 9.510429e-04 9.294283e-04 1.000000e-10 1.000000e-10 1.000000e-10 4.322922e-05 4.322922e-05 2.161461e-05 6.484383e-05 1.000000e-10 3.026046e-04 4.322922e-04 7.997406e-04 8.429698e-04 1.556252e-03 4.322922e-04 3.674484e-04 1.513023e-04 1.000000e-10 1.000000e-10 1.000000e-10 1.000000e-10 1.000000e-10 1.000000e-10 1.000000e-10 1.000000e-10 6.484383e-05 2.161461e-04 5.403653e-04 4.106776e-04 6.484383e-04 1.080731e-04 2.161461e-04 4.322922e-05 1.000000e-10 1.000000e-10 1.000000e-10 1.000000e-10 1.000000e-10 1.000000e-10 1.000000e-10 1.000000e-10 3.242192e-04 4.106776e-04 9.726575e-04 8.861991e-04 9.942721e-04 2.377607e-04 1.945315e-04 6.484383e-05 1.000000e-10 1.000000e-10 1.000000e-10 1.000000e-10 1.000000e-10 1.000000e-10 1.000000e-10 1.000000e-10 7.565114e-04 7.348968e-04 1.794013e-03 1.448179e-03 2.139847e-03 7.348968e-04 4.971361e-04 1.513023e-04 1.000000e-10 1.000000e-10 1.000000e-10 1.000000e-10 1.000000e-10 1.000000e-10 2.161461e-05 1.000000e-10 1.513023e-04 3.026046e-04 8.213552e-04 6.052091e-04 8.861991e-04 2.593753e-04 8.645845e-05 1.296877e-04 1.000000e-10 1.000000e-10 1.000000e-10 1.000000e-10 1.000000e-10 1.000000e-10 1.000000e-10 1.000000e-10 1.136929e-02 1.647033e-02 2.995785e-02 2.535394e-02 3.469145e-02 1.143413e-02 5.835945e-03 3.674484e-03 2.161461e-05 1.000000e-10 2.161461e-05 1.000000e-10 1.000000e-10 3.242192e-04 2.809899e-04 1.000000e-10 2.202529e-02 3.047660e-02 5.639252e-02 4.744407e-02 6.451962e-02 2.111748e-02 1.314168e-02 7.910948e-03 1.296877e-04 4.322922e-05 1.000000e-10 1.000000e-10 1.000000e-10 5.187507e-04 6.268237e-04 2.161461e-05 1.296877e-04 1.729169e-04 6.916676e-04 3.242192e-04 6.700530e-04 8.645845e-05 8.645845e-05 2.161461e-05 1.000000e-10 1.000000e-10 1.000000e-10 1.000000e-10 1.000000e-10 1.000000e-10 1.000000e-10 1.000000e-10 1.275262e-02 1.177996e-02 3.441046e-02 2.567816e-02 4.312115e-02 1.333622e-02 7.997406e-03 4.733600e-03 2.161461e-05 1.000000e-10 1.000000e-10 1.000000e-10 1.000000e-10 1.000000e-10 2.161461e-05 1.000000e-10 2.950394e-02 3.369718e-02 9.335351e-02 6.384956e-02 1.110126e-01 3.501567e-02 2.232789e-02 1.268778e-02 2.161461e-05 2.161461e-05 1.000000e-10 1.000000e-10 1.000000e-10 1.080731e-04 4.322922e-05 1.000000e-10 2.161461e-04 3.026046e-04 7.565114e-04 6.052091e-04 8.861991e-04 1.296877e-04 2.593753e-04 8.645845e-05 1.000000e-10 1.000000e-10 1.000000e-10 1.000000e-10 1.000000e-10 1.000000e-10 1.000000e-10 1.000000e-10
 1.296877e-04 3.026046e-04 2.161461e-04 2.593753e-04 3.890630e-04 6.484383e-05 1.296877e-04 1.945315e-04 2.161461e-05 1.080731e-04 4.322922e-05 1.296877e-04 1.080731e-04 1.404950e-03 2.550524e-03 8.645845e-05 2.334378e-03 2.183076e-03 8.645845e-05 8.213552e-04 1.296877e-04 6.484383e-05 8.645845e-05 1.080731e-04 4.322922e-05 1.296877e-04 4.322922e-05 4.322922e-05 1.513023e-04 6.484383e-05 6.484383e-05 1.945315e-04 1.945315e-04 9.078137e-04 1.513023e-04 7.348968e-04 7.781260e-04 8.645845e-05 3.458338e-04 2.161461e-05 4.322922e-05 4.322922e-05 6.484383e-05 4.322922e-05 1.296877e-04 4.322922e-05 6.484383e-05 1.000000e-10 6.484383e-05 2.161461e-05 2.161461e-05 1.513023e-04 4.971361e-04 2.161461e-05 3.890630e-04 2.161461e-04 6.484383e-05 5.403653e-04 1.296877e-04 2.161461e-05 2.161461e-05 6.484383e-05 1.945315e-04 1.080731e-04 1.729169e-04 4.322922e-05 4.322922e-05 2.161461e-05 2.161461e-05 1.296877e-04 4.106776e-04 1.080731e-03 8.645845e-05 4.971361e-04 4.539068e-04 4.322922e-05 1.729169e-03 2.161461e-04 2.161461e-05 1.513023e-04 4.106776e-04 1.729169e-04 3.674484e-04 3.026046e-04 1.000000e-10 8.645845e-05 1.296877e-04 1.729169e-04 2.161461e-04 4.322922e-04 1.361721e-03 1.729169e-04 1.059116e-03 1.015887e-03 1.513023e-04 3.890630e-04 1.000000e-10 1.000000e-10 4.322922e-05 8.645845e-05 6.484383e-05 1.296877e-04 8.645845e-05 4.322922e-05 1.513023e-04 1.080731e-04 4.322922e-05 4.322922e-05 1.513023e-04 6.700530e-04 1.729169e-04 4.539068e-04 5.403653e-04 6.484383e-05 3.685291e-02 8.429698e-03 2.031773e-03 4.214849e-03 1.015887e-02 4.820058e-03 4.041932e-03 7.154436e-03 2.939587e-03 3.155733e-03 2.485680e-03 1.685940e-03 3.069275e-03 6.354696e-03 1.629742e-02 3.696099e-03 6.786988e-03 8.019021e-03 5.317194e-03 7.930401e-02 9.229439e-03 3.350265e-03 6.073706e-03 1.497893e-02 7.284124e-03 6.830217e-03 1.655679e-02 9.942721e-03 5.835945e-03 5.036204e-03 3.436723e-03 5.079434e-03 1.558413e-02 3.443208e-02 8.148709e-03 1.095861e-02 9.445585e-03 9.985951e-03 1.296877e-04 1.000000e-10 1.000000e-10 6.484383e-05 1.729169e-04 2.161461e-05 8.645845e-05 1.513023e-04 1.296877e-04 6.484383e-05 2.161461e-05 2.161461e-05 1.513023e-04 1.080731e-04 4.971361e-04 1.000000e-10 8.645845e-05 3.674484e-04 8.645845e-05 3.890630e-02 5.101048e-03 1.404950e-03 2.485680e-03 8.581001e-03 3.523182e-03 4.171620e-03 1.221226e-02 5.101048e-03 4.106776e-03 3.393494e-03 3.696099e-03 5.165892e-03 2.636983e-03 8.300011e-03 4.495839e-03 1.011564e-02 2.323571e-02 5.490111e-03 1.059764e-01 1.562736e-02 4.193235e-03 8.516157e-03 1.986383e-02 1.184481e-02 1.041824e-02 2.762347e-02 1.394142e-02 1.093699e-02 9.640117e-03 6.505998e-03 1.059116e-02 8.472928e-03 1.428726e-02 1.497893e-02 3.834432e-02 4.962715e-02 1.677294e-02 4.322922e-04 4.322922e-05 4.322922e-05 6.484383e-05 1.513023e-04 2.161461e-05 4.322922e-05 2.161461e-05 1.000000e-10 6.484383e-05 2.161461e-05 4.322922e-05 1.000000e-10 3.458338e-04 6.484383e-04 2.161461e-05 4.539068e-04 7.997406e-04 2.161461e-05
 1.945315e-04 1.296877e-04 6.484383e-05 1.000000e-10 2.377607e-04 1.513023e-04 1.729169e-04 5.619799e-04 5.835945e-04 4.539068e-04 5.187507e-04 4.539068e-04 1.729169e-04 1.015887e-03 1.513023e-03 3.458338e-04 1.599481e-03 2.053388e-03 6.484383e-04 6.052091e-04 2.161461e-05 1.000000e-10 1.000000e-10 6.484383e-05 2.161461e-05 1.080731e-04 2.377607e-04 4.539068e-04 1.296877e-04 3.242192e-04 1.945315e-04 3.890630e-04 4.755215e-04 4.539068e-04 1.080731e-04 3.890630e-04 5.187507e-04 3.890630e-04 1.729169e-04 2.161461e-05 1.000000e-10 1.000000e-10 1.000000e-10 2.161461e-05 1.000000e-10 1.513023e-04 1.080731e-04 2.593753e-04 1.080731e-04 8.645845e-05 2.161461e-05 1.296877e-04 3.242192e-04 6.484383e-05 1.945315e-04 2.593753e-04 3.242192e-04 5.619799e-04 2.161461e-05 2.161461e-05 1.000000e-10 2.161461e-05 2.161461e-05 6.484383e-05 2.593753e-04 4.755215e-04 8.645845e-05 2.161461e-04 1.729169e-04 2.161461e-04 3.242192e-04 4.755215e-04 1.945315e-04 2.809899e-04 2.161461e-04 4.539068e-04 8.213552e-04 4.322922e-05 1.000000e-10 1.000000e-10 1.080731e-04 2.161461e-05 6.484383e-05 7.565114e-04 6.700530e-04 3.458338e-04 4.755215e-04 3.458338e-04 5.187507e-04 6.268237e-04 9.078137e-04 4.106776e-04 3.674484e-04 8.645845e-04 9.294283e-04 2.377607e-04 2.161461e-05 1.000000e-10 1.000000e-10 4.322922e-05 2.161461e-05 2.161461e-05 4.322922e-04 3.026046e-04 2.593753e-04 1.945315e-04 1.513023e-04 1.945315e-04 1.729169e-04 2.809899e-04 1.945315e-04 1.945315e-04 2.593753e-04 2.593753e-04 1.035340e-02 7.132822e-04 8.645845e-05 1.000000e-10 8.429698e-04 4.755215e-04 6.700530e-04 1.422241e-02 1.437372e-02 7.413812e-03 9.683346e-03 7.543499e-03 8.775532e-03 6.808603e-03 6.895061e-03 5.792716e-03 1.098022e-02 1.746461e-02 1.634065e-02 2.405706e-02 1.318491e-03 1.729169e-04 2.161461e-05 1.923700e-03 7.781260e-04 1.534637e-03 2.809899e-02 2.855290e-02 1.428726e-02 1.739976e-02 1.379012e-02 1.536799e-02 1.262293e-02 1.206095e-02 1.076408e-02 1.873987e-02 3.341619e-02 2.943910e-02 2.593753e-04 4.322922e-05 1.000000e-10 1.000000e-10 2.161461e-05 1.000000e-10 2.161461e-05 2.161461e-04 2.377607e-04 8.645845e-05 8.645845e-05 6.484383e-05 2.161461e-05 1.296877e-04 3.458338e-04 8.645845e-05 1.513023e-04 2.161461e-04 1.945315e-04 1.796174e-02 1.491408e-03 3.026046e-04 4.322922e-05 2.399222e-03 7.565114e-04 7.781260e-04 1.597320e-02 1.448179e-02 7.327353e-03 8.926835e-03 6.851832e-03 8.775532e-03 1.385497e-02 1.685940e-02 5.209121e-03 5.684643e-03 9.964336e-03 1.614611e-02 4.590943e-02 3.328650e-03 9.726575e-04 2.809899e-04 5.727872e-03 2.291149e-03 2.701826e-03 4.312115e-02 3.674484e-02 1.975575e-02 2.211175e-02 1.886956e-02 2.196045e-02 3.499406e-02 4.619042e-02 1.404950e-02 1.361721e-02 2.652113e-02 4.232141e-02 4.322922e-04 1.000000e-10 1.000000e-10 1.000000e-10 2.161461e-05 2.161461e-05 1.000000e-10 2.377607e-04 1.513023e-04 2.161461e-04 2.377607e-04 8.645845e-05 1.729169e-04 3.458338e-04 3.458338e-04 6.484383e-05 2.809899e-04 3.890630e-04 2.377607e-04
 4.322922e-05 2.809899e-04 1.296877e-04 6.484383e-05 2.593753e-04 4.106776e-04 2.593753e-04 2.377607e-04 2.593753e-04 1.296877e-04 1.513023e-04 2.377607e-04 3.242192e-04 1.599481e-03 2.485680e-03 1.729169e-04 1.383335e-03 1.750784e-03 3.242192e-04 7.348968e-04 2.161461e-04 4.322922e-05 8.645845e-05 2.161461e-05 2.161461e-04 1.729169e-04 1.729169e-04 2.161461e-04 1.513023e-04 4.322922e-05 4.322922e-05 8.645845e-05 4.322922e-04 7.781260e-04 1.296877e-04 4.539068e-04 6.916676e-04 1.729169e-04 5.619799e-04 4.322922e-05 4.322922e-05 4.322922e-05 4.322922e-05 4.322922e-05 2.161461e-05 4.322922e-05 1.513023e-04 1.000000e-10 2.161461e-05 4.322922e-05 4.322922e-05 1.296877e-04 2.809899e-04 4.322922e-05 3.026046e-04 3.458338e-04 2.161461e-05 6.484383e-04 1.513023e-04 2.161461e-05 6.484383e-05 1.000000e-10 3.242192e-04 6.484383e-05 1.080731e-04 2.161461e-04 6.484383e-05 6.484383e-05 6.484383e-05 8.645845e-05 2.377607e-04 4.539068e-04 1.296877e-04 4.755215e-04 7.348968e-04 1.296877e-04 2.031773e-03 2.377607e-04 6.484383e-05 2.593753e-04 1.080731e-04 7.565114e-04 3.458338e-04 1.296877e-04 7.348968e-04 2.161461e-04 1.296877e-04 1.513023e-04 4.322922e-05 2.809899e-04 7.132822e-04 8.645845e-05 6.916676e-04 1.015887e-03 2.161461e-04 6.484383e-04 1.296877e-04 2.161461e-05 4.322922e-05 1.000000e-10 1.513023e-04 1.945315e-04 1.000000e-10 1.945315e-04 8.645845e-05 2.161461e-05 8.645845e-05 6.484383e-05 1.729169e-04 4.539068e-04 1.296877e-04 1.945315e-04 4.971361e-04 1.080731e-04 3.698260e-02 8.278396e-03 3.004431e-03 4.647141e-03 3.047660e-03 1.126121e-02 5.857560e-03 4.128391e-03 8.926835e-03 4.863288e-03 2.680212e-03 2.399222e-03 2.226305e-03 8.905220e-03 1.532476e-02 2.658597e-03 2.355993e-03 4.409381e-03 5.749487e-03 7.463525e-02 1.331460e-02 4.603912e-03 9.164595e-03 4.409381e-03 1.854534e-02 1.061277e-02 7.089593e-03 1.886956e-02 1.048309e-02 5.252351e-03 4.647141e-03 5.879174e-03 1.595158e-02 2.902842e-02 5.749487e-03 5.165892e-03 6.549227e-03 1.089376e-02 4.106776e-04 2.377607e-04 4.322922e-05 6.484383e-05 2.161461e-05 8.645845e-05 4.322922e-05 2.161461e-05 1.296877e-04 2.161461e-05 1.080731e-04 4.322922e-05 1.000000e-10 2.161461e-05 1.513023e-04 4.322922e-05 3.026046e-04 3.458338e-04 6.484383e-05 4.111099e-02 9.423971e-03 2.096617e-03 4.474225e-03 2.464066e-03 1.061277e-02 4.409381e-03 2.636983e-03 1.279585e-02 5.425267e-03 3.631255e-03 2.701826e-03 2.096617e-03 1.685940e-03 3.112504e-03 4.992975e-03 1.281746e-02 1.919377e-02 6.225008e-03 1.138874e-01 2.087971e-02 6.527613e-03 1.327137e-02 6.505998e-03 2.885551e-02 1.242840e-02 6.938290e-03 2.892035e-02 1.500054e-02 9.229439e-03 7.608343e-03 6.527613e-03 4.539068e-03 7.521885e-03 1.422241e-02 3.201124e-02 4.610397e-02 1.558413e-02 3.890630e-04 1.080731e-04 1.000000e-10 6.484383e-05 2.161461e-05 8.645845e-05 4.322922e-05 4.322922e-05 1.513023e-04 6.484383e-05 4.322922e-05 6.484383e-05 2.161461e-05 4.322922e-04 7.348968e-04 2.161461e-05 2.377607e-04 4.322922e-04 1.080731e-04
 2.377607e-04 1.210418e-03 1.794013e-03 1.491408e-03 1.858857e-03 7.997406e-04 8.429698e-04 1.880471e-03 1.000000e-10 1.000000e-10 1.000000e-10 4.322922e-05 2.161461e-05 2.161461e-05 2.161461e-04 4.106776e-04 4.322922e-05 1.000000e-10 1.664325e-03 4.106776e-04 4.971361e-04 4.106776e-04 6.916676e-04 1.729169e-04 1.945315e-04 5.187507e-04 1.000000e-10 1.000000e-10 1.000000e-10 1.000000e-10 2.161461e-05 2.161461e-05 8.645845e-05 1.945315e-04 1.000000e-10 1.000000e-10 7.781260e-04 1.080731e-04 2.161461e-04 1.945315e-04 2.593753e-04 2.161461e-04 1.080731e-04 2.377607e-04 1.000000e-10 1.000000e-10 1.000000e-10 2.161461e-05 1.000000e-10 4.322922e-05 2.161461e-05 2.161461e-05 2.161461e-05 1.000000e-10 1.556252e-03 3.890630e-04 2.809899e-04 2.593753e-04 5.619799e-04 2.809899e-04 3.242192e-04 3.026046e-04 1.000000e-10 1.000000e-10 1.000000e-10 1.000000e-10 1.000000e-10 4.322922e-05 4.322922e-05 4.322922e-05 1.000000e-10 1.000000e-10 2.507295e-03 4.539068e-04 8.645845e-04 7.997406e-04 1.188804e-03 6.916676e-04 5.835945e-04 8.213552e-04 1.000000e-10 1.000000e-10 1.000000e-10 1.000000e-10 2.161461e-05 8.645845e-05 6.484383e-05 1.945315e-04 1.000000e-10 1.000000e-10 1.361721e-03 1.296877e-04 3.674484e-04 3.242192e-04 2.593753e-04 3.458338e-04 8.645845e-05 1.729169e-04 1.000000e-10 1.000000e-10 1.000000e-10 1.000000e-10 1.000000e-10 2.161461e-05 1.000000e-10 1.729169e-04 1.000000e-10 1.000000e-10 3.769588e-02 1.394142e-02 1.783205e-02 1.577867e-02 2.066357e-02 1.098022e-02 7.997406e-03 8.408084e-03 1.945315e-04 1.000000e-10 6.484383e-05 4.322922e-05 6.484383e-05 1.080731e-04 1.664325e-03 3.933859e-03 4.322922e-05 2.161461e-05 7.089593e-02 2.621852e-02 3.817140e-02 3.160056e-02 3.916568e-02 2.044742e-02 1.381174e-02 1.376851e-02 8.429698e-04 2.161461e-05 1.296877e-04 2.161461e-05 6.484383e-05 1.945315e-04 2.939587e-03 5.900789e-03 1.729169e-04 1.000000e-10 7.348968e-04 2.377607e-04 2.377607e-04 1.945315e-04 3.458338e-04 8.645845e-05 8.645845e-05 2.161461e-04 1.000000e-10 1.000000e-10 1.000000e-10 1.000000e-10 1.000000e-10 1.000000e-10 1.000000e-10 4.322922e-05 1.000000e-10 1.000000e-10 3.361072e-02 1.296877e-02 2.507295e-02 1.768075e-02 2.948233e-02 1.320653e-02 9.726575e-03 1.108830e-02 1.945315e-04 2.161461e-05 4.322922e-05 1.000000e-10 8.645845e-05 4.322922e-04 2.161461e-04 2.161461e-05 1.000000e-10 1.000000e-10 9.011132e-02 3.278937e-02 6.743759e-02 4.707662e-02 7.327353e-02 3.568572e-02 2.572139e-02 2.619691e-02 4.106776e-04 2.161461e-05 6.484383e-05 4.322922e-05 4.322922e-04 1.426564e-03 6.484383e-04 2.809899e-04 1.000000e-10 2.161461e-05 1.253647e-03 1.513023e-04 3.026046e-04 8.645845e-05 2.593753e-04 2.161461e-04 1.729169e-04 3.890630e-04 1.000000e-10 1.000000e-10 1.000000e-10 1.000000e-10 1.000000e-10 2.161461e-05 6.484383e-05 3.242192e-04 1.000000e-10 1.000000e-10
 2.161461e-05 2.377607e-04 2.593753e-04 1.729169e-04 1.945315e-04 1.513023e-04 5.403653e-04 2.593753e-04 1.729169e-04 1.729169e-04 1.080731e-04 2.161461e-04 2.161461e-04 8.429698e-04 2.593753e-03 4.322922e-05 2.010159e-03 2.420836e-03 1.513023e-04 1.210418e-03 6.484383e-05 8.645845e-05 1.000000e-10 6.484383e-05 2.161461e-05 1.296877e-04 1.296877e-04 4.322922e-05 6.484383e-05 6.484383e-05 2.161461e-05 2.161461e-05 4.539068e-04 1.404950e-03 6.484383e-05 3.242192e-04 6.700530e-04 2.161461e-05 7.132822e-04 2.161461e-05 4.322922e-05 1.000000e-10 4.322922e-05 2.161461e-05 2.161461e-05 6.484383e-05 1.000000e-10 4.322922e-05 1.000000e-10 2.161461e-05 1.000000e-10 8.645845e-05 5.403653e-04 1.000000e-10 2.377607e-04 3.890630e-04 1.000000e-10 1.232033e-03 1.000000e-10 2.161461e-05 1.000000e-10 1.513023e-04 6.484383e-05 4.322922e-05 6.484383e-05 4.322922e-05 6.484383e-05 8.645845e-05 2.161461e-05 4.322922e-05 1.729169e-04 7.781260e-04 8.645845e-05 5.619799e-04 6.268237e-04 1.000000e-10 1.685940e-03 6.484383e-05 4.322922e-05 8.645845e-05 1.729169e-04 1.080731e-04 6.484383e-05 2.377607e-04 8.645845e-05 4.322922e-05 4.322922e-05 1.080731e-04 8.645845e-05 8.429698e-04 1.707554e-03 8.645845e-05 9.510429e-04 1.599481e-03 1.296877e-04 8.861991e-04 4.322922e-05 1.000000e-10 1.000000e-10 1.296877e-04 2.161461e-05 2.161461e-05 6.484383e-05 4.322922e-05 4.322922e-05 4.322922e-05 1.000000e-10 8.645845e-05 5.619799e-04 8.429698e-04 4.322922e-05 6.484383e-05 2.593753e-04 4.322922e-05 2.386253e-02 3.155733e-03 1.361721e-03 8.429698e-04 4.366152e-03 3.458338e-03 2.809899e-03 5.165892e-03 3.155733e-03 1.837242e-03 1.059116e-03 1.102345e-03 2.096617e-03 2.260888e-02 5.111856e-02 1.015887e-03 2.399222e-03 3.609640e-03 3.869015e-03 4.405058e-02 5.209121e-03 2.853129e-03 1.448179e-03 8.624230e-03 6.008862e-03 6.030477e-03 1.177996e-02 8.645845e-03 4.495839e-03 2.874743e-03 2.766670e-03 4.971361e-03 4.104615e-02 9.037069e-02 3.544796e-03 5.187507e-03 5.403653e-03 8.148709e-03 6.052091e-04 2.161461e-05 4.322922e-05 2.161461e-05 6.484383e-05 4.322922e-05 1.000000e-10 4.322922e-05 2.161461e-05 2.161461e-05 2.161461e-05 1.000000e-10 1.000000e-10 1.080731e-04 2.377607e-04 1.000000e-10 2.809899e-04 6.484383e-04 1.000000e-10 2.729925e-02 2.291149e-03 1.426564e-03 4.322922e-04 4.387766e-03 2.442451e-03 1.988544e-03 7.284124e-03 4.366152e-03 2.572139e-03 2.377607e-03 1.664325e-03 1.966930e-03 2.507295e-03 4.539068e-03 3.501567e-03 2.343024e-02 5.550632e-02 3.198962e-03 5.682481e-02 7.802875e-03 3.177348e-03 1.123960e-03 1.069923e-02 7.565114e-03 6.052091e-03 1.778883e-02 1.257970e-02 8.235167e-03 6.873446e-03 5.230736e-03 4.560683e-03 8.256782e-03 1.102345e-02 1.398465e-02 8.712850e-02 1.199395e-01 1.152059e-02 7.997406e-04 6.484383e-05 6.484383e-05 2.161461e-05 6.484383e-05 4.322922e-05 8.645845e-05 6.484383e-05 4.322922e-05 4.322922e-05 4.322922e-05 2.161461e-05 2.161461e-05 4.106776e-04 8.213552e-04 8.645845e-05 2.593753e-04 2.377607e-04 4.322922e-05
 1.080731e-04 1.080731e-04 1.000000e-10 2.161461e-05 1.945315e-04 2.161461e-05 6.484383e-05 4.106776e-04 3.890630e-04 4.322922e-04 2.809899e-04 5.619799e-04 5.619799e-04 1.361721e-03 1.664325e-03 3.026046e-04 1.469794e-03 2.593753e-03 3.242192e-04 2.377607e-04 1.000000e-10 1.000000e-10 1.000000e-10 1.000000e-10 1.000000e-10 2.161461e-05 2.809899e-04 3.674484e-04 2.593753e-04 2.161461e-04 2.161461e-04 1.080731e-04 5.619799e-04 6.268237e-04 1.729169e-04 4.106776e-04 1.015887e-03 3.890630e-04 6.484383e-05 2.161461e-05 1.000000e-10 1.000000e-10 1.000000e-10 6.484383e-05 1.000000e-10 1.513023e-04 8.645845e-05 1.080731e-04 8.645845e-05 8.645845e-05 1.513023e-04 2.161461e-04 5.403653e-04 2.161461e-05 1.513023e-04 3.458338e-04 1.513023e-04 2.377607e-04 1.000000e-10 1.000000e-10 1.000000e-10 2.161461e-05 2.161461e-05 1.000000e-10 3.674484e-04 2.377607e-04 1.945315e-04 1.945315e-04 6.484383e-05 1.513023e-04 4.755215e-04 7.781260e-04 1.296877e-04 2.809899e-04 4.755215e-04 4.539068e-04 5.403653e-04 1.080731e-04 1.000000e-10 1.000000e-10 4.322922e-05 4.322922e-05 4.322922e-05 6.916676e-04 7.348968e-04 3.458338e-04 4.539068e-04 2.593753e-04 3.674484e-04 6.916676e-04 1.275262e-03 3.458338e-04 4.539068e-04 9.942721e-04 8.861991e-04 2.161461e-04 1.000000e-10 1.000000e-10 1.000000e-10 1.000000e-10 1.000000e-10 1.000000e-10 2.377607e-04 1.945315e-04 8.645845e-05 2.161461e-04 1.080731e-04 1.513023e-04 2.593753e-04 4.539068e-04 6.484383e-05 3.026046e-04 6.484383e-04 3.026046e-04 6.333081e-03 4.106776e-04 2.161461e-05 2.161461e-05 2.809899e-04 1.080731e-04 3.242192e-04 1.324976e-02 1.314168e-02 6.959905e-03 8.689074e-03 6.268237e-03 6.549227e-03 3.674484e-03 5.122663e-03 6.722144e-03 1.554091e-02 3.188155e-02 1.413596e-02 1.398465e-02 5.403653e-04 1.000000e-10 4.322922e-05 8.429698e-04 4.755215e-04 6.268237e-04 2.429482e-02 2.429482e-02 1.340106e-02 1.852372e-02 1.225548e-02 1.240679e-02 7.738031e-03 7.543499e-03 1.357398e-02 2.760186e-02 5.950503e-02 2.673727e-02 1.729169e-04 1.000000e-10 1.000000e-10 1.000000e-10 4.322922e-05 1.000000e-10 2.161461e-05 1.513023e-04 1.945315e-04 8.645845e-05 1.945315e-04 6.484383e-05 6.484383e-05 2.809899e-04 4.539068e-04 4.322922e-05 6.484383e-05 1.513023e-04 1.945315e-04 1.104507e-02 1.123960e-03 2.161461e-05 1.945315e-04 1.448179e-03 7.132822e-04 9.078137e-04 1.787528e-02 1.612450e-02 7.176051e-03 8.083865e-03 5.511726e-03 9.078137e-03 1.912893e-02 2.520264e-02 3.739328e-03 3.004431e-03 4.884902e-03 1.858857e-02 2.972009e-02 2.139847e-03 4.322922e-05 2.593753e-04 4.041932e-03 1.642710e-03 2.031773e-03 4.387766e-02 4.355344e-02 1.828596e-02 2.167946e-02 1.666487e-02 2.461904e-02 4.925970e-02 6.438993e-02 1.139090e-02 6.657300e-03 1.299038e-02 4.835189e-02 1.080731e-04 1.000000e-10 1.000000e-10 1.000000e-10 1.000000e-10 1.000000e-10 1.000000e-10 1.513023e-04 6.484383e-05 1.080731e-04 1.080731e-04 1.296877e-04 1.513023e-04 3.458338e-04 3.890630e-04 1.513023e-04 5.187507e-04 8.861991e-04 1.296877e-04
 6.484383e-05 3.026046e-04 2.593753e-04 3.458338e-04 4.755215e-04 3.674484e-04 6.484383e-04 5.403653e-04 3.458338e-04 5.187507e-04 3.674484e-04 3.890630e-04 3.242192e-04 6.700530e-04 1.469794e-03 3.674484e-04 1.404950e-03 1.383335e-03 3.242192e-04 6.916676e-04 1.080731e-04 4.322922e-05 4.322922e-05 1.080731e-04 2.809899e-04 1.296877e-04 2.809899e-04 1.513023e-04 1.296877e-04 1.080731e-04 6.484383e-05 8.645845e-05 4.755215e-04 7.781260e-04 2.809899e-04 3.890630e-04 4.755215e-04 2.377607e-04 4.106776e-04 4.322922e-05 1.000000e-10 1.000000e-10 8.645845e-05 6.484383e-05 1.000000e-10 2.377607e-04 6.484383e-05 4.322922e-05 1.000000e-10 1.080731e-04 2.161461e-05 2.593753e-04 3.026046e-04 4.322922e-05 1.945315e-04 2.809899e-04 8.645845e-05 5.835945e-04 8.645845e-05 4.322922e-05 8.645845e-05 2.377607e-04 8.645845e-05 1.080731e-04 2.809899e-04 1.080731e-04 1.296877e-04 1.296877e-04 2.161461e-05 1.296877e-04 2.809899e-04 4.322922e-04 1.513023e-04 4.755215e-04 4.755215e-04 1.729169e-04 1.059116e-03 3.026046e-04 1.080731e-04 1.513023e-04 2.809899e-04 1.729169e-04 1.729169e-04 4.539068e-04 2.593753e-04 2.593753e-04 1.945315e-04 1.513023e-04 1.080731e-04 8.861991e-04 1.426564e-03 2.593753e-04 5.835945e-04 1.123960e-03 2.377607e-04 3.242192e-04 8.645845e-05 2.161461e-05 1.729169e-04 1.080731e-04 6.484383e-05 4.322922e-05 1.945315e-04 1.296877e-04 4.322922e-05 6.484383e-05 8.645845e-05 8.645845e-05 3.026046e-04 9.294283e-04 1.296877e-04 1.729169e-04 1.729169e-04 6.484383e-05 1.990706e-02 6.138550e-03 1.340106e-03 2.442451e-03 8.213552e-03 4.625527e-03 4.539068e-03 8.602615e-03 5.057819e-03 2.961202e-03 1.880471e-03 2.183076e-03 3.436723e-03 2.023128e-02 2.920134e-02 2.464066e-03 3.350265e-03 4.106776e-03 6.851832e-03 3.802010e-02 1.052632e-02 3.523182e-03 5.944018e-03 1.404950e-02 8.386469e-03 8.818761e-03 1.835081e-02 1.167189e-02 6.549227e-03 5.403653e-03 5.122663e-03 7.889333e-03 3.322166e-02 4.936777e-02 7.089593e-03 5.792716e-03 6.505998e-03 1.487085e-02 2.593753e-04 4.322922e-05 2.161461e-05 1.000000e-10 8.645845e-05 6.484383e-05 4.322922e-05 2.161461e-04 1.080731e-04 8.645845e-05 6.484383e-05 6.484383e-05 1.080731e-04 1.513023e-04 1.296877e-04 4.322922e-05 2.809899e-04 3.026046e-04 1.080731e-04 2.256565e-02 7.262509e-03 1.642710e-03 3.350265e-03 8.408084e-03 5.014590e-03 4.344537e-03 1.266616e-02 7.500270e-03 4.949746e-03 4.236464e-03 3.523182e-03 3.760942e-03 3.350265e-03 4.560683e-03 8.040635e-03 1.530314e-02 2.338701e-02 8.451313e-03 5.526856e-02 1.882633e-02 4.452610e-03 8.840376e-03 2.172268e-02 1.320653e-02 1.229871e-02 3.036853e-02 1.828596e-02 1.562736e-02 1.162866e-02 9.272668e-03 1.050470e-02 1.039663e-02 1.206095e-02 2.046904e-02 4.357506e-02 5.587377e-02 2.474873e-02 2.809899e-04 8.645845e-05 6.484383e-05 6.484383e-05 1.296877e-04 8.645845e-05 1.080731e-04 2.161461e-04 1.080731e-04 1.513023e-04 1.513023e-04 4.322922e-05 6.484383e-05 3.674484e-04 4.106776e-04 8.645845e-05 2.809899e-04 3.026046e-04 2.161461e-04
 1.000000e-10 5.835945e-04 1.491408e-03 9.942721e-04 1.491408e-03 4.322922e-04 1.102345e-03 3.782557e-03 1.000000e-10 2.161461e-05 2.161461e-05 1.000000e-10 1.000000e-10 2.161461e-05 4.322922e-05 2.809899e-04 6.052091e-04 1.000000e-10 1.000000e-10 7.997406e-04 4.971361e-04 7.565114e-04 2.809899e-04 5.835945e-04 3.890630e-04 3.458338e-04 8.429698e-04 1.000000e-10 1.000000e-10 1.000000e-10 1.000000e-10 1.000000e-10 2.161461e-05 4.322922e-05 2.161461e-05 2.593753e-04 4.322922e-05 1.000000e-10 4.106776e-04 1.513023e-04 3.674484e-04 2.377607e-04 3.890630e-04 8.645845e-05 8.645845e-05 4.322922e-04 1.000000e-10 1.000000e-10 1.000000e-10 1.000000e-10 1.000000e-10 1.000000e-10 4.322922e-05 1.000000e-10 4.322922e-05 1.000000e-10 1.000000e-10 6.484383e-04 3.458338e-04 6.052091e-04 4.971361e-04 5.619799e-04 1.080731e-04 3.674484e-04 8.213552e-04 1.000000e-10 1.000000e-10 1.000000e-10 1.000000e-10 1.000000e-10 1.000000e-10 1.000000e-10 1.000000e-10 1.296877e-04 1.000000e-10 1.000000e-10 1.880471e-03 6.052091e-04 9.726575e-04 8.645845e-04 1.556252e-03 6.484383e-04 5.187507e-04 9.726575e-04 4.322922e-05 1.000000e-10 1.000000e-10 1.000000e-10 1.000000e-10 2.161461e-05 4.322922e-05 6.484383e-05 8.645845e-05 1.000000e-10 1.000000e-10 4.322922e-04 2.809899e-04 3.242192e-04 3.674484e-04 6.916676e-04 3.458338e-04 2.377607e-04 5.187507e-04 1.000000e-10 1.000000e-10 1.000000e-10 1.000000e-10 1.000000e-10 1.000000e-10 1.000000e-10 1.000000e-10 2.161461e-05 1.000000e-10 2.161461e-05 4.139198e-02 1.335783e-02 1.848049e-02 1.387658e-02 2.105263e-02 1.026694e-02 6.181779e-03 8.256782e-03 1.513023e-04 6.484383e-05 1.080731e-04 6.484383e-05 1.000000e-10 2.161461e-05 2.161461e-05 1.253647e-03 4.776829e-03 1.080731e-04 1.000000e-10 8.496704e-02 2.591592e-02 3.270291e-02 2.758024e-02 3.527505e-02 1.804820e-02 1.221226e-02 1.465471e-02 4.106776e-04 4.322922e-05 1.296877e-04 1.000000e-10 1.000000e-10 1.000000e-10 8.645845e-05 3.112504e-03 8.970064e-03 2.161461e-04 6.484383e-05 2.161461e-04 1.513023e-04 3.458338e-04 2.377607e-04 6.484383e-04 1.296877e-04 1.296877e-04 3.026046e-04 1.000000e-10 1.000000e-10 1.000000e-10 1.000000e-10 1.000000e-10 1.000000e-10 2.161461e-05 1.000000e-10 1.000000e-10 1.000000e-10 1.000000e-10 3.827948e-02 1.177996e-02 2.485680e-02 1.703231e-02 3.075759e-02 1.262293e-02 7.889333e-03 1.022371e-02 1.296877e-04 1.000000e-10 1.000000e-10 1.000000e-10 1.000000e-10 1.000000e-10 1.513023e-04 6.484383e-05 4.322922e-05 1.000000e-10 2.161461e-05 1.124608e-01 3.242192e-02 5.898627e-02 4.240787e-02 6.754566e-02 3.585864e-02 2.105263e-02 2.827191e-02 4.755215e-04 8.645845e-05 8.645845e-05 2.161461e-05 8.645845e-05 3.026046e-04 1.145574e-03 2.377607e-04 8.645845e-05 2.161461e-05 6.484383e-05 3.458338e-04 1.729169e-04 4.755215e-04 2.809899e-04 4.971361e-04 1.080731e-04 2.161461e-04 7.565114e-04 2.161461e-05 1.000000e-10 1.000000e-10 1.000000e-10 1.000000e-10 2.161461e-05 4.322922e-05 4.322922e-05 2.593753e-04 1.000000e-10 1.000000e-10
 1.015887e-03 8.645845e-05 4.322922e-05 1.080731e-04 1.080731e-04 1.296877e-04 1.080731e-04 6.484383e-05 4.106776e-04 1.513023e-04 3.242192e-04 3.890630e-04 1.513023e-04 1.902086e-03 1.750784e-03 4.322922e-04 1.383335e-03 2.096617e-03 1.296877e-04 4.106776e-04 1.000000e-10 1.000000e-10 1.000000e-10 1.000000e-10 4.322922e-05 1.000000e-10 1.000000e-10 2.161461e-05 1.000000e-10 2.161461e-05 6.484383e-05 2.161461e-05 5.187507e-04 1.426564e-03 6.484383e-05 7.565114e-04 1.513023e-03 1.000000e-10 1.945315e-04 1.000000e-10 1.000000e-10 1.000000e-10 1.000000e-10 1.000000e-10 1.000000e-10 1.000000e-10 1.000000e-10 2.161461e-05 2.161461e-05 4.322922e-05 1.000000e-10 4.755215e-04 6.484383e-04 2.161461e-05 1.729169e-04 6.268237e-04 2.161461e-05 2.161461e-04 1.000000e-10 1.000000e-10 1.000000e-10 1.000000e-10 2.161461e-05 1.000000e-10 1.000000e-10 2.161461e-05 1.000000e-10 2.161461e-05 1.000000e-10 1.000000e-10 1.080731e-03 1.404950e-03 2.161461e-05 5.403653e-04 7.565114e-04 1.000000e-10 5.403653e-04 1.000000e-10 1.000000e-10 2.161461e-05 2.161461e-05 2.161461e-05 6.484383e-05 1.000000e-10 2.161461e-05 1.000000e-10 2.161461e-05 6.484383e-05 2.161461e-05 1.556252e-03 2.809899e-03 6.484383e-05 1.188804e-03 1.858857e-03 1.000000e-10 6.484383e-05 1.000000e-10 1.000000e-10 1.000000e-10 1.000000e-10 1.000000e-10 2.161461e-05 1.000000e-10 1.000000e-10 1.000000e-10 4.322922e-05 1.000000e-10 1.000000e-10 3.026046e-04 7.997406e-04 6.484383e-05 7.348968e-04 1.210418e-03 1.000000e-10 8.127094e-03 3.674484e-04 1.513023e-04 3.026046e-04 4.971361e-04 5.403653e-04 9.942721e-04 8.429698e-04 1.404950e-03 2.334378e-03 2.831514e-03 5.619799e-03 1.707554e-03 1.245002e-02 1.309845e-02 3.134119e-03 3.002270e-02 5.395007e-02 9.510429e-04 1.404950e-02 4.755215e-04 2.593753e-04 5.835945e-04 7.781260e-04 8.645845e-04 1.685940e-03 1.988544e-03 4.711985e-03 5.554955e-03 8.472928e-03 1.618934e-02 3.782557e-03 2.777478e-02 2.407868e-02 8.170323e-03 5.864044e-02 8.436183e-02 1.772398e-03 1.080731e-04 1.000000e-10 1.000000e-10 1.000000e-10 1.000000e-10 1.000000e-10 1.000000e-10 1.000000e-10 1.000000e-10 1.000000e-10 1.000000e-10 2.161461e-05 1.000000e-10 5.619799e-04 1.059116e-03 1.000000e-10 1.080731e-04 3.026046e-04 1.000000e-10 6.008862e-03 1.513023e-04 8.645845e-05 2.161461e-05 2.377607e-04 7.132822e-04 9.294283e-04 4.971361e-04 2.420836e-03 2.312763e-03 2.183076e-03 5.446882e-03 2.766670e-03 5.299903e-02 5.561440e-02 1.491408e-03 8.040635e-03 1.082892e-02 1.037501e-03 1.685940e-02 3.674484e-04 1.513023e-04 2.377607e-04 7.997406e-04 1.534637e-03 3.415109e-03 1.772398e-03 7.154436e-03 5.814330e-03 6.527613e-03 1.294715e-02 7.413812e-03 1.498325e-01 1.280450e-01 4.949746e-03 2.654274e-02 2.306279e-02 4.106776e-03 3.890630e-04 1.000000e-10 1.000000e-10 1.000000e-10 1.000000e-10 1.000000e-10 1.000000e-10 4.322922e-05 4.322922e-05 4.322922e-05 1.000000e-10 2.161461e-05 1.000000e-10 4.971361e-04 7.132822e-04 2.161461e-05 4.106776e-04 1.059116e-03 1.000000e-10
 2.161461e-05 4.322922e-05 2.161461e-05 1.000000e-10 6.484383e-05 4.539068e-04 5.835945e-04 6.484383e-04 5.619799e-04 7.348968e-04 6.268237e-04 1.664325e-03 1.664325e-03 1.080731e-04 1.275262e-03 1.880471e-03 5.187507e-04 4.322922e-05 1.000000e-10 1.000000e-10 1.000000e-10 1.000000e-10 8.645845e-05 3.026046e-04 1.945315e-04 3.026046e-04 1.945315e-04 2.161461e-04 6.916676e-04 7.132822e-04 1.945315e-04 4.106776e-04 1.232033e-03 3.026046e-04 1.000000e-10 1.000000e-10 1.000000e-10 1.000000e-10 2.161461e-05 1.729169e-04 1.513023e-04 1.080731e-04 1.513023e-04 1.296877e-04 8.645845e-05 3.026046e-04 3.458338e-04 4.322922e-05 1.945315e-04 4.971361e-04 4.322922e-05 1.000000e-10 1.000000e-10 1.000000e-10 1.000000e-10 2.161461e-05 1.729169e-04 2.377607e-04 2.377607e-04 2.593753e-04 3.458338e-04 2.593753e-04 4.322922e-04 6.052091e-04 1.729169e-04 2.161461e-04 8.213552e-04 3.026046e-04 4.322922e-05 1.000000e-10 1.000000e-10 2.161461e-05 2.161461e-05 4.322922e-04 6.052091e-04 4.322922e-04 4.971361e-04 2.593753e-04 4.755215e-04 6.916676e-04 1.037501e-03 2.377607e-04 6.268237e-04 2.053388e-03 8.429698e-04 4.322922e-05 2.161461e-05 1.000000e-10 1.000000e-10 1.000000e-10 1.080731e-04 2.377607e-04 1.945315e-04 1.513023e-04 1.080731e-04 1.296877e-04 2.809899e-04 2.809899e-04 1.296877e-04 3.674484e-04 9.726575e-04 2.161461e-04 1.318491e-03 2.161461e-05 1.729169e-04 4.322922e-05 1.945315e-04 8.191938e-03 1.041824e-02 6.030477e-03 9.315898e-03 8.516157e-03 6.419540e-03 5.511726e-03 5.684643e-03 4.539068e-03 1.705393e-02 4.487193e-02 1.113152e-02 2.831514e-03 1.945315e-04 2.377607e-04 2.161461e-04 4.322922e-04 1.556252e-02 2.133362e-02 1.240679e-02 1.817789e-02 1.640549e-02 1.314168e-02 1.052632e-02 9.532044e-03 9.964336e-03 3.399978e-02 7.714255e-02 2.228466e-02 4.322922e-05 1.000000e-10 2.161461e-05 1.000000e-10 1.000000e-10 1.080731e-04 1.729169e-04 6.484383e-05 6.484383e-05 1.945315e-04 2.161461e-05 2.593753e-04 3.674484e-04 1.296877e-04 1.729169e-04 3.890630e-04 1.729169e-04 2.701826e-03 2.593753e-04 6.484383e-04 2.377607e-04 5.619799e-04 1.223387e-02 1.625419e-02 8.537772e-03 1.002918e-02 9.359127e-03 1.063439e-02 2.144169e-02 2.541878e-02 5.273965e-03 4.668756e-03 8.408084e-03 1.716200e-02 6.073706e-03 6.052091e-04 1.102345e-03 4.539068e-04 1.556252e-03 2.972009e-02 4.154328e-02 2.124716e-02 2.602399e-02 2.710472e-02 2.974171e-02 5.827299e-02 6.544904e-02 1.245002e-02 1.303361e-02 2.440290e-02 4.284016e-02 2.161461e-05 1.000000e-10 1.000000e-10 1.000000e-10 1.000000e-10 8.645845e-05 1.945315e-04 1.080731e-04 1.296877e-04 3.026046e-04 1.080731e-04 5.403653e-04 4.106776e-04 1.296877e-04 1.729169e-04 8.429698e-04 1.945315e-04
 1.067762e-02 1.000000e-10 1.000000e-10 4.322922e-05 4.322922e-05 2.161461e-05 2.161461e-05 1.000000e-10 1.000000e-10 1.000000e-10 1.000000e-10 1.000000e-10 1.000000e-10 2.161461e-05 1.000000e-10 1.000000e-10 1.000000e-10 2.161461e-05 2.161461e-05 3.242192e-04 6.484383e-05 1.000000e-10 2.161461e-05 6.484383e-05 1.000000e-10 8.645845e-05 1.080731e-04 8.213552e-04 4.322922e-05 2.809899e-04 3.890630e-04 2.161461e-05 8.429698e-04 1.080731e-04 4.322922e-05 6.052091e-04 9.510429e-04 1.080731e-04 1.296877e-04 1.000000e-10 2.161461e-05 1.000000e-10 1.000000e-10 1.000000e-10 1.000000e-10 4.322922e-05 4.322922e-05 2.161461e-05 1.513023e-04 1.513023e-04 2.161461e-05 5.619799e-04 4.322922e-04 1.000000e-10 3.242192e-04 3.026046e-04 4.322922e-05 1.080731e-04 1.000000e-10 2.161461e-05 1.000000e-10 1.000000e-10 1.000000e-10 2.161461e-05 2.161461e-05 1.729169e-04 1.513023e-04 1.513023e-04 1.945315e-04 4.322922e-05 1.577867e-03 6.916676e-04 8.645845e-05 4.106776e-04 4.106776e-04 2.161461e-05 1.000000e-10 1.000000e-10 1.000000e-10 1.000000e-10 1.000000e-10 4.322922e-05 8.645845e-05 8.645845e-05 4.322922e-05 1.296877e-04 1.080731e-04 4.755215e-04 1.080731e-04 3.047660e-03 1.383335e-03 1.296877e-04 7.132822e-04 1.858857e-03 6.484383e-05 1.000000e-10 2.161461e-05 1.000000e-10 1.000000e-10 2.161461e-05 1.000000e-10 2.161461e-05 1.000000e-10 6.484383e-05 8.645845e-05 2.161461e-05 3.026046e-04 2.161461e-05 4.106776e-04 3.890630e-04 4.322922e-05 4.106776e-04 1.426564e-03 1.000000e-10 1.080731e-04 1.000000e-10 1.000000e-10 1.000000e-10 1.000000e-10 1.000000e-10 6.484383e-05 1.080731e-04 3.674484e-04 6.700530e-04 9.078137e-04 2.226305e-03 3.242192e-04 1.318491e-03 6.700530e-04 1.750784e-03 5.797039e-02 7.284124e-02 1.080731e-04 6.484383e-05 6.484383e-05 6.484383e-05 1.000000e-10 6.484383e-05 4.322922e-05 2.809899e-04 1.296877e-04 1.080731e-04 8.213552e-04 7.132822e-04 1.448179e-03 3.890630e-04 7.565114e-04 5.403653e-04 1.167189e-03 8.133578e-02 1.762455e-01 1.296877e-04 6.484383e-05 1.000000e-10 1.000000e-10 1.000000e-10 2.161461e-05 4.322922e-05 1.000000e-10 1.000000e-10 1.000000e-10 1.000000e-10 2.161461e-05 1.080731e-04 2.161461e-05 1.253647e-03 4.322922e-04 1.080731e-04 4.322922e-05 4.322922e-05 1.000000e-10 1.000000e-10 6.484383e-05 4.322922e-05 1.000000e-10 2.161461e-05 8.645845e-05 3.242192e-04 1.000000e-10 1.729169e-04 2.161461e-04 2.377607e-04 5.835945e-04 7.348968e-04 7.076624e-02 7.928239e-02 2.593753e-04 5.187507e-04 2.377607e-04 2.809899e-04 4.322922e-05 4.322922e-05 1.000000e-10 1.000000e-10 8.645845e-05 2.161461e-04 1.037501e-03 2.809899e-04 5.187507e-04 4.106776e-04 7.781260e-04 2.809899e-03 1.642710e-03 1.287366e-01 2.635037e-01 1.945315e-04 1.296877e-04 7.997406e-04 3.458338e-04 4.539068e-04 2.161461e-05 1.000000e-10 1.000000e-10 4.322922e-05 2.377607e-04 8.645845e-05 4.322922e-05 1.945315e-04 6.484383e-05 1.080731e-04 1.729169e-04 6.484383e-05 3.890630e-04 2.161461e-04 1.080731e-04 5.403653e-04 3.890630e-04 1.080731e-04
 2.161461e-05 7.132822e-04 3.004431e-03 1.772398e-03 3.155733e-03 6.052091e-04 9.510429e-04 6.052091e-04 1.000000e-10 1.000000e-10 1.000000e-10 1.000000e-10 1.000000e-10 1.000000e-10 1.000000e-10 2.161461e-05 1.000000e-10 2.161461e-05 1.000000e-10 1.015887e-03 3.674484e-04 7.348968e-04 6.052091e-04 4.106776e-04 1.729169e-04 1.945315e-04 4.539068e-04 1.000000e-10 1.000000e-10 1.000000e-10 1.000000e-10 1.000000e-10 1.000000e-10 1.000000e-10 8.645845e-05 2.161461e-05 7.997406e-04 2.161461e-05 4.971361e-04 1.513023e-04 2.377607e-04 1.513023e-04 3.026046e-04 1.729169e-04 1.729169e-04 1.729169e-04 1.000000e-10 1.000000e-10 1.000000e-10 1.000000e-10 1.000000e-10 1.000000e-10 2.161461e-05 4.322922e-05 6.484383e-05 2.593753e-04 1.000000e-10 9.510429e-04 2.809899e-04 5.619799e-04 4.322922e-04 4.755215e-04 8.645845e-05 2.161461e-04 5.403653e-04 1.000000e-10 1.000000e-10 1.000000e-10 1.000000e-10 1.000000e-10 1.000000e-10 4.322922e-05 4.322922e-05 2.161461e-05 4.106776e-04 2.161461e-05 1.448179e-03 3.458338e-04 1.188804e-03 4.755215e-04 9.078137e-04 3.458338e-04 4.755215e-04 9.294283e-04 1.000000e-10 1.000000e-10 1.000000e-10 1.000000e-10 1.000000e-10 2.161461e-05 4.322922e-05 3.026046e-04 1.729169e-04 1.577867e-03 4.322922e-05 6.484383e-04 2.809899e-04 3.026046e-04 1.729169e-04 3.890630e-04 1.729169e-04 1.729169e-04 1.729169e-04 1.000000e-10 1.000000e-10 2.161461e-05 1.000000e-10 1.000000e-10 1.000000e-10 2.161461e-05 4.322922e-05 4.322922e-05 7.565114e-04 4.322922e-05 2.217659e-02 1.160705e-02 1.534637e-02 1.247163e-02 1.510861e-02 8.278396e-03 8.775532e-03 1.337944e-02 4.322922e-05 1.000000e-10 2.593753e-04 1.080731e-04 2.161461e-05 1.000000e-10 2.809899e-04 6.700530e-04 4.171620e-03 2.576462e-02 9.726575e-04 3.985734e-02 2.479196e-02 3.155733e-02 2.773155e-02 3.479952e-02 1.614611e-02 1.798336e-02 2.485680e-02 3.242192e-04 2.161461e-05 3.242192e-04 2.161461e-05 1.296877e-04 4.322922e-05 3.890630e-04 7.565114e-04 6.700530e-03 3.644223e-02 1.491408e-03 3.458338e-04 1.945315e-04 2.161461e-04 3.242192e-04 3.242192e-04 1.729169e-04 1.729169e-04 2.161461e-04 2.161461e-05 1.000000e-10 1.000000e-10 1.000000e-10 1.000000e-10 1.000000e-10 2.161461e-05 4.322922e-05 2.161461e-05 1.080731e-04 1.000000e-10 2.269534e-02 1.190965e-02 2.358154e-02 1.800497e-02 2.732087e-02 1.314168e-02 1.190965e-02 1.852372e-02 6.484383e-05 1.000000e-10 2.161461e-05 1.000000e-10 4.322922e-05 8.645845e-05 5.619799e-04 2.680212e-03 5.619799e-04 2.615368e-03 1.296877e-04 5.187507e-02 3.458338e-02 6.365503e-02 4.335891e-02 6.901545e-02 3.635578e-02 3.415109e-02 4.651464e-02 3.026046e-04 2.161461e-05 2.809899e-04 6.484383e-05 6.484383e-05 2.593753e-04 2.550524e-03 8.775532e-03 1.837242e-03 7.694802e-03 2.809899e-04 5.403653e-04 2.593753e-04 3.674484e-04 3.026046e-04 5.187507e-04 1.945315e-04 2.377607e-04 3.026046e-04 1.000000e-10 1.000000e-10 1.000000e-10 1.000000e-10 1.000000e-10 1.000000e-10 2.161461e-05 2.161461e-05 1.296877e-04 3.242192e-04 2.161461e-05
 9.704961e-03 1.080731e-04 1.729169e-04 1.513023e-04 3.026046e-04 1.080731e-04 2.161461e-05 1.080731e-04 4.322922e-05 2.161461e-05 1.000000e-10 1.000000e-10 1.000000e-10 1.000000e-10 1.000000e-10 2.161461e-05 1.000000e-10 1.000000e-10 1.000000e-10 6.052091e-04 8.645845e-05 6.484383e-05 6.484383e-05 2.161461e-04 1.729169e-04 1.080731e-04 6.052091e-04 1.188804e-03 3.890630e-04 1.945315e-04 2.161461e-04 8.645845e-05 1.080731e-04 2.161461e-05 1.296877e-04 1.080731e-04 1.080731e-04 3.242192e-04 1.080731e-04 4.322922e-05 4.322922e-05 1.513023e-04 1.729169e-04 2.161461e-05 2.161461e-05 2.377607e-04 8.645845e-05 1.080731e-04 1.729169e-04 1.080731e-04 1.296877e-04 1.945315e-04 1.513023e-04 8.645845e-05 1.513023e-04 8.645845e-05 1.729169e-04 2.161461e-04 6.484383e-05 6.484383e-05 8.645845e-05 8.645845e-05 4.322922e-05 6.484383e-05 5.619799e-04 4.322922e-04 3.674484e-04 2.809899e-04 1.080731e-04 1.296877e-04 3.890630e-04 3.458338e-04 1.729169e-04 1.080731e-04 2.809899e-04 2.809899e-04 1.296877e-04 1.513023e-04 4.322922e-05 8.645845e-05 1.296877e-04 1.080731e-04 1.296877e-04 4.539068e-04 7.132822e-04 3.674484e-04 5.403653e-04 5.619799e-04 6.268237e-04 1.253647e-03 6.916676e-04 2.809899e-04 5.835945e-04 9.510429e-04 4.755215e-04 2.593753e-04 1.296877e-04 2.161461e-05 6.484383e-05 1.080731e-04 6.484383e-05 2.161461e-04 1.080731e-04 4.322922e-05 1.513023e-04 8.645845e-05 2.161461e-04 2.377607e-04 2.377607e-04 1.296877e-04 1.000000e-10 2.809899e-04 3.890630e-04 4.755215e-04 7.997406e-04 2.377607e-04 1.513023e-04 1.945315e-04 2.809899e-04 4.539068e-04 2.183076e-03 2.247920e-03 2.939587e-03 3.371879e-03 4.322922e-03 6.030477e-03 1.988544e-03 1.167189e-03 7.997406e-04 9.942721e-03 5.189668e-02 4.858965e-02 1.815627e-03 7.132822e-04 1.729169e-03 2.377607e-04 5.835945e-04 9.510429e-04 1.794013e-03 3.134119e-03 1.621096e-03 7.781260e-04 4.193235e-03 4.776829e-03 5.187507e-03 3.544796e-03 8.861991e-04 8.645845e-04 9.510429e-03 8.585324e-02 1.345293e-01 3.307036e-03 3.026046e-04 1.296877e-04 2.161461e-05 1.000000e-10 1.000000e-10 6.484383e-05 6.484383e-05 1.080731e-04 6.484383e-05 8.645845e-05 6.484383e-05 6.484383e-05 4.322922e-05 3.026046e-04 1.729169e-04 3.242192e-04 1.296877e-04 4.322922e-05 1.945315e-04 6.484383e-04 9.510429e-04 2.161461e-04 4.322922e-04 6.916676e-04 2.572139e-03 4.150005e-03 1.556252e-03 2.377607e-03 1.923700e-03 1.945315e-03 2.139847e-03 4.820058e-03 5.302064e-02 6.819410e-02 2.464066e-03 1.037501e-03 1.296877e-04 4.322922e-03 1.491408e-03 1.275262e-03 4.755215e-04 8.213552e-04 2.982816e-03 3.004431e-03 1.056955e-02 4.776829e-03 5.382038e-03 5.057819e-03 4.863288e-03 1.039663e-02 1.415757e-02 1.076624e-01 2.195828e-01 1.945315e-03 5.835945e-04 9.294283e-04 5.338809e-03 4.106776e-04 2.809899e-04 6.484383e-05 8.645845e-05 1.729169e-04 6.484383e-04 1.080731e-04 2.809899e-04 2.593753e-04 1.513023e-04 8.645845e-05 4.322922e-05 1.080731e-04 2.161461e-05 4.322922e-05 8.645845e-05 1.080731e-04 4.322922e-05 2.161461e-04
 1.000000e-10 4.322922e-05 6.484383e-05 4.322922e-05 2.161461e-05 4.539068e-04 2.593753e-04 1.729169e-04 1.080731e-04 3.674484e-04 2.593753e-04 1.858857e-03 2.593753e-03 6.484383e-05 1.621096e-03 2.593753e-03 3.458338e-04 9.726575e-04 1.000000e-10 1.000000e-10 2.161461e-05 1.000000e-10 3.026046e-04 1.080731e-04 1.080731e-04 1.296877e-04 6.484383e-05 6.484383e-05 3.674484e-04 6.484383e-04 4.322922e-05 3.674484e-04 1.534637e-03 1.513023e-04 5.835945e-04 1.000000e-10 1.000000e-10 1.000000e-10 1.000000e-10 1.513023e-04 8.645845e-05 1.000000e-10 4.322922e-05 4.322922e-05 4.322922e-05 1.296877e-04 4.971361e-04 1.000000e-10 1.296877e-04 4.971361e-04 4.322922e-05 9.510429e-04 1.000000e-10 4.322922e-05 2.161461e-05 1.000000e-10 2.377607e-04 2.161461e-04 4.322922e-05 1.729169e-04 2.161461e-05 6.484383e-05 4.755215e-04 6.916676e-04 4.322922e-05 3.242192e-04 6.484383e-04 1.296877e-04 1.253647e-03 2.161461e-05 4.322922e-05 1.000000e-10 1.000000e-10 2.809899e-04 3.890630e-04 1.945315e-04 1.513023e-04 6.484383e-05 4.322922e-05 1.102345e-03 1.707554e-03 1.296877e-04 7.348968e-04 1.880471e-03 2.809899e-04 8.429698e-04 1.000000e-10 1.000000e-10 2.161461e-05 1.000000e-10 1.296877e-04 8.645845e-05 4.322922e-05 4.322922e-05 2.161461e-05 2.161461e-05 6.484383e-05 3.026046e-04 2.161461e-05 3.458338e-04 1.123960e-03 1.729169e-04 1.136929e-02 1.296877e-04 1.513023e-04 1.000000e-10 1.729169e-04 7.046363e-03 7.975792e-03 3.069275e-03 4.582298e-03 4.106776e-03 2.917973e-03 3.263806e-03 3.825786e-03 3.026046e-03 2.221982e-02 5.803523e-02 7.521885e-03 2.085810e-02 1.513023e-04 4.971361e-04 1.513023e-04 2.593753e-04 1.318491e-02 1.634065e-02 6.376310e-03 1.046147e-02 7.521885e-03 5.900789e-03 6.657300e-03 6.160164e-03 6.700530e-03 4.485032e-02 1.024100e-01 1.586512e-02 5.403653e-04 1.000000e-10 2.161461e-05 1.000000e-10 1.000000e-10 8.645845e-05 6.484383e-05 4.322922e-05 2.161461e-05 1.000000e-10 1.000000e-10 3.242192e-04 6.268237e-04 4.322922e-05 1.296877e-04 2.161461e-04 6.484383e-05 1.469794e-02 4.322922e-05 3.242192e-04 1.080731e-04 1.729169e-04 9.532044e-03 1.002918e-02 3.328650e-03 4.452610e-03 3.501567e-03 4.041932e-03 3.045499e-02 5.319356e-02 2.075003e-03 2.096617e-03 5.727872e-03 1.005079e-02 2.647790e-02 3.242192e-04 8.645845e-04 4.755215e-04 5.187507e-04 2.148492e-02 2.662920e-02 9.964336e-03 1.316330e-02 1.145574e-02 1.372528e-02 8.790662e-02 1.328866e-01 5.771101e-03 7.111207e-03 1.519507e-02 2.766670e-02 7.348968e-04 1.000000e-10 1.000000e-10 1.000000e-10 1.000000e-10 2.161461e-04 8.645845e-05 2.161461e-05 2.161461e-05 4.322922e-05 4.322922e-05 1.945315e-04 4.322922e-04 2.161461e-05 2.377607e-04 1.080731e-03 1.080731e-04
 1.513023e-04 3.674484e-04 4.971361e-04 4.539068e-04 6.052091e-04 3.026046e-04 5.619799e-04 2.377607e-04 4.106776e-04 3.674484e-04 2.377607e-04 4.322922e-04 2.377607e-04 1.253647e-03 1.837242e-03 2.593753e-04 1.037501e-03 1.188804e-03 1.729169e-04 1.577867e-03 1.945315e-04 4.322922e-05 1.513023e-04 1.729169e-04 1.945315e-04 8.645845e-05 2.377607e-04 6.484383e-05 4.322922e-05 6.484383e-05 6.484383e-05 4.322922e-05 2.809899e-04 5.619799e-04 8.645845e-05 2.809899e-04 5.619799e-04 1.513023e-04 8.213552e-04 4.322922e-05 6.484383e-05 6.484383e-05 1.080731e-04 8.645845e-05 2.161461e-05 1.080731e-04 4.322922e-05 4.322922e-05 2.161461e-05 2.161461e-05 2.161461e-05 4.322922e-05 2.593753e-04 2.161461e-05 2.377607e-04 1.945315e-04 2.161461e-05 1.491408e-03 8.645845e-05 1.513023e-04 2.161461e-05 1.945315e-04 6.484383e-05 8.645845e-05 1.945315e-04 6.484383e-05 8.645845e-05 2.161461e-05 2.161461e-05 8.645845e-05 8.645845e-05 2.377607e-04 1.513023e-04 3.458338e-04 6.268237e-04 2.161461e-05 2.291149e-03 3.242192e-04 1.513023e-04 8.645845e-05 4.106776e-04 2.161461e-04 1.080731e-04 5.403653e-04 3.674484e-04 1.080731e-04 8.645845e-05 6.484383e-05 8.645845e-05 1.729169e-04 8.429698e-04 1.296877e-04 6.484383e-04 1.340106e-03 2.161461e-04 1.340106e-03 8.645845e-05 6.484383e-05 4.322922e-05 2.161461e-04 6.484383e-05 4.322922e-05 3.026046e-04 6.484383e-05 2.161461e-05 2.161461e-05 2.161461e-05 2.161461e-05 1.080731e-04 2.593753e-04 1.080731e-04 1.080731e-04 2.809899e-04 6.484383e-05 3.438885e-02 7.694802e-03 3.717713e-03 2.788285e-03 9.640117e-03 6.073706e-03 4.625527e-03 8.537772e-03 4.193235e-03 3.069275e-03 2.528910e-03 2.312763e-03 3.458338e-03 7.629958e-03 1.917216e-02 3.134119e-03 3.717713e-03 5.576570e-03 4.863288e-03 6.181779e-02 1.139090e-02 6.916676e-03 4.150005e-03 1.543283e-02 9.380741e-03 9.251054e-03 1.800497e-02 1.266616e-02 7.197666e-03 5.533341e-03 5.122663e-03 7.500270e-03 1.858857e-02 3.376202e-02 7.111207e-03 7.219280e-03 7.132822e-03 1.201772e-02 7.781260e-04 4.322922e-05 4.322922e-05 1.000000e-10 8.645845e-05 4.322922e-05 2.161461e-05 1.080731e-04 8.645845e-05 6.484383e-05 2.161461e-05 2.161461e-05 2.161461e-05 4.322922e-05 1.296877e-04 1.000000e-10 2.161461e-04 3.674484e-04 6.484383e-05 3.114666e-02 5.338809e-03 2.896358e-03 2.118232e-03 6.700530e-03 4.971361e-03 4.409381e-03 8.602615e-03 6.138550e-03 4.171620e-03 4.409381e-03 3.912245e-03 3.825786e-03 2.118232e-03 4.539068e-03 5.446882e-03 1.720523e-02 2.812061e-02 5.641414e-03 8.150870e-02 1.491408e-02 9.445585e-03 5.036204e-03 1.774560e-02 1.346590e-02 1.143413e-02 2.191722e-02 1.545445e-02 1.279585e-02 1.130444e-02 8.861991e-03 9.510429e-03 6.138550e-03 9.510429e-03 1.731330e-02 5.163731e-02 6.304982e-02 1.523830e-02 1.123960e-03 1.080731e-04 1.296877e-04 4.322922e-05 1.513023e-04 6.484383e-05 2.161461e-05 2.161461e-04 6.484383e-05 1.000000e-10 2.161461e-05 6.484383e-05 1.000000e-10 3.242192e-04 3.674484e-04 4.322922e-05 1.513023e-04 3.026046e-04 2.161461e-05
 5.900789e-03 5.619799e-04 7.781260e-04 1.123960e-03 1.232033e-03 8.645845e-04 2.809899e-04 2.161461e-05 8.645845e-05 1.000000e-10 1.000000e-10 2.161461e-05 1.000000e-10 1.000000e-10 1.000000e-10 1.000000e-10 1.000000e-10 1.000000e-10 1.000000e-10 6.484383e-04 5.835945e-04 7.565114e-04 6.700530e-04 6.268237e-04 7.348968e-04 2.809899e-04 2.377607e-04 6.484383e-05 6.484383e-05 1.000000e-10 1.000000e-10 1.000000e-10 1.000000e-10 4.322922e-05 4.322922e-05 4.322922e-05 8.645845e-05 1.000000e-10 1.729169e-04 1.729169e-04 3.242192e-04 4.106776e-04 3.890630e-04 1.945315e-04 8.645845e-05 1.513023e-04 4.322922e-05 1.000000e-10 1.000000e-10 1.000000e-10 1.000000e-10 2.161461e-05 2.161461e-05 8.645845e-05 4.322922e-05 1.080731e-04 2.161461e-05 2.377607e-04 4.106776e-04 6.268237e-04 5.619799e-04 5.403653e-04 4.755215e-04 2.593753e-04 3.458338e-04 1.000000e-10 1.000000e-10 2.161461e-05 1.000000e-10 1.000000e-10 1.000000e-10 1.000000e-10 1.080731e-04 1.729169e-04 2.809899e-04 4.322922e-05 5.403653e-04 6.700530e-04 9.726575e-04 7.132822e-04 1.102345e-03 4.539068e-04 6.916676e-04 1.232033e-03 8.645845e-05 1.080731e-04 2.161461e-04 2.161461e-05 6.484383e-05 2.161461e-05 3.242192e-04 2.161461e-04 2.161461e-04 4.971361e-04 8.645845e-05 2.593753e-04 1.945315e-04 6.484383e-04 1.729169e-04 6.484383e-04 2.809899e-04 1.945315e-04 3.890630e-04 8.645845e-05 1.000000e-10 6.484383e-05 2.161461e-05 1.000000e-10 2.161461e-05 8.645845e-05 6.484383e-05 6.484383e-05 2.161461e-05 1.000000e-10 4.906517e-03 9.661731e-03 1.564898e-02 1.188804e-02 1.644872e-02 1.033178e-02 1.727007e-02 2.472712e-02 1.383335e-03 1.123960e-03 1.383335e-03 2.593753e-04 7.565114e-04 8.213552e-04 7.824489e-03 1.117475e-02 1.966930e-03 9.078137e-04 1.729169e-04 6.419540e-03 1.696747e-02 3.185994e-02 2.278180e-02 3.218416e-02 2.059872e-02 2.855290e-02 4.454771e-02 2.507295e-03 1.707554e-03 2.464066e-03 7.565114e-04 1.491408e-03 1.858857e-03 1.886956e-02 2.535394e-02 2.853129e-03 9.294283e-04 1.080731e-04 3.890630e-04 2.593753e-04 4.106776e-04 1.296877e-04 2.161461e-04 1.513023e-04 1.296877e-04 1.296877e-04 1.000000e-10 1.000000e-10 1.000000e-10 2.161461e-05 1.000000e-10 1.000000e-10 1.000000e-10 2.161461e-05 1.080731e-04 1.513023e-04 4.322922e-05 7.154436e-03 1.145574e-02 1.312007e-02 1.208257e-02 1.195288e-02 6.635686e-03 1.216903e-02 1.750784e-02 1.491408e-03 1.102345e-03 2.572139e-03 1.123960e-03 1.707554e-03 4.539068e-04 5.403653e-04 3.458338e-04 1.381174e-02 3.116827e-02 6.808603e-03 1.592997e-02 3.032530e-02 3.276775e-02 3.214093e-02 3.149249e-02 1.832919e-02 3.252999e-02 4.800605e-02 4.949746e-03 2.053388e-03 7.586729e-03 3.588026e-03 4.776829e-03 1.729169e-03 1.599481e-03 1.015887e-03 3.562088e-02 7.798552e-02 1.800497e-02 5.403653e-04 3.458338e-04 5.619799e-04 4.539068e-04 5.619799e-04 3.026046e-04 2.377607e-04 4.322922e-05 1.000000e-10 2.161461e-05 1.000000e-10 1.000000e-10 1.000000e-10 1.000000e-10 2.161461e-05 4.322922e-05 4.322922e-05 4.322922e-05 1.000000e-10
 2.161461e-05 1.167189e-03 3.177348e-03 2.031773e-03 3.566411e-03 6.916676e-04 1.945315e-04 1.000000e-10 8.645845e-05 1.945315e-03 6.916676e-04 2.118232e-03 4.322922e-05 1.000000e-10 1.000000e-10 2.161461e-05 9.294283e-04 2.809899e-04 1.015887e-03 1.000000e-10 1.000000e-10 1.000000e-10 6.484383e-05 1.383335e-03 3.890630e-04 2.226305e-03 2.161461e-05 1.000000e-10 1.000000e-10 6.484383e-05 3.112504e-03 6.700530e-04 4.322922e-03 8.645845e-05 2.161461e-05 1.000000e-10 2.161461e-05 9.942721e-04 4.106776e-04 1.750784e-03 4.322922e-05 2.161461e-05 4.106776e-04 2.355993e-03 5.183184e-02 1.465471e-02 6.862639e-02 1.275262e-03 2.809899e-04 1.361721e-03 4.409381e-03 9.754674e-02 3.077921e-02 1.259700e-01 3.350265e-03 9.726575e-04 1.000000e-10 2.161461e-05 7.781260e-04 1.296877e-04 1.253647e-03 1.000000e-10 1.000000e-10 4.755215e-04 2.745056e-03 5.388523e-02 1.848049e-02 7.537015e-02 2.464066e-03 4.322922e-04 1.577867e-03 7.457041e-03 1.450557e-01 5.044850e-02 1.918081e-01 4.409381e-03 8.645845e-04 2.161461e-05 8.645845e-05 1.275262e-03 3.458338e-04 1.448179e-03 6.484383e-05 1.000000e-10
 1.011564e-02 6.484383e-05 8.645845e-05 1.296877e-04 1.729169e-04 1.729169e-04 6.484383e-05 1.000000e-10 1.000000e-10 1.000000e-10 1.000000e-10 1.000000e-10 1.000000e-10 1.000000e-10 1.000000e-10 2.161461e-05 1.000000e-10 2.161461e-05 1.000000e-10 5.403653e-04 8.645845e-05 6.484383e-05 6.484383e-05 6.484383e-05 4.322922e-05 2.161461e-05 1.080731e-04 2.161461e-05 2.161461e-05 2.161461e-05 1.000000e-10 2.161461e-05 1.000000e-10 9.942721e-04 1.232033e-03 4.322922e-05 1.123960e-03 4.106776e-04 1.729169e-04 1.000000e-10 1.000000e-10 4.322922e-05 4.322922e-05 2.161461e-05 1.000000e-10 1.000000e-10 1.000000e-10 1.000000e-10 4.322922e-05 1.000000e-10 2.161461e-05 1.000000e-10 2.809899e-04 5.187507e-04 4.322922e-05 7.565114e-04 3.026046e-04 2.593753e-04 1.000000e-10 2.161461e-05 2.161461e-05 2.161461e-05 1.000000e-10 4.322922e-05 1.000000e-10 1.000000e-10 1.000000e-10 1.000000e-10 1.000000e-10 1.000000e-10 1.000000e-10 5.835945e-04 7.132822e-04 2.161461e-05 1.794013e-03 6.052091e-04 3.890630e-04 4.322922e-05 4.322922e-05 8.645845e-05 2.161461e-05 6.484383e-05 4.322922e-05 2.161461e-05 1.000000e-10 1.000000e-10 4.322922e-05 1.000000e-10 2.161461e-05 1.000000e-10 1.059116e-03 1.988544e-03 6.484383e-05 3.198962e-03 1.188804e-03 6.484383e-05 1.000000e-10 1.000000e-10 2.161461e-05 1.000000e-10 1.000000e-10 1.000000e-10 1.000000e-10 1.000000e-10 1.000000e-10 1.000000e-10 1.000000e-10 1.000000e-10 1.000000e-10 8.213552e-04 1.340106e-03 1.000000e-10 7.565114e-04 2.377607e-04 3.501567e-03 7.132822e-04 7.781260e-04 9.726575e-04 9.078137e-04 8.429698e-04 9.726575e-04 1.750784e-03 8.645845e-05 1.729169e-04 2.161461e-04 1.513023e-04 4.971361e-04 2.593753e-04 4.625527e-02 7.327353e-02 4.539068e-04 6.376310e-03 1.188804e-03 5.057819e-03 1.080731e-03 1.426564e-03 1.383335e-03 2.226305e-03 1.577867e-03 2.118232e-03 4.928131e-03 2.809899e-04 1.945315e-04 5.619799e-04 3.674484e-04 1.794013e-03 4.539068e-04 8.537772e-02 1.445153e-01 8.645845e-04 8.645845e-03 1.426564e-03 8.645845e-05 2.161461e-05 1.000000e-10 1.000000e-10 6.484383e-05 1.000000e-10 1.000000e-10 1.000000e-10 1.000000e-10 1.000000e-10 1.000000e-10 2.161461e-05 1.000000e-10 1.000000e-10 1.513023e-04 1.296877e-04 2.161461e-05 1.296877e-03 3.890630e-04 2.658597e-03 3.890630e-04 3.890630e-04 3.674484e-04 6.052091e-04 2.161461e-04 6.052091e-04 1.880471e-03 2.161461e-05 4.322922e-05 1.945315e-04 2.809899e-04 1.037501e-03 1.729169e-04 3.501567e-03 3.501567e-03 1.880471e-03 9.756836e-02 3.849562e-02 6.484383e-03 1.556252e-03 1.426564e-03 1.513023e-03 1.642710e-03 7.781260e-04 1.599481e-03 4.906517e-03 3.458338e-04 2.161461e-04 9.510429e-04 6.484383e-04 2.377607e-03 5.619799e-04 8.689074e-03 8.408084e-03 4.387766e-03 2.488706e-01 1.061277e-01 6.052091e-04 1.080731e-04 4.322922e-05 8.645845e-05 2.161461e-05 6.484383e-05 2.161461e-05 6.484383e-05 2.161461e-05 2.161461e-05 1.000000e-10 1.000000e-10 2.161461e-05 1.000000e-10 5.187507e-04 7.997406e-04 1.000000e-10 6.052091e-04 2.377607e-04
 2.161461e-05 1.945315e-04 8.645845e-05 1.296877e-04 6.484383e-05 1.513023e-04 1.513023e-04 2.809899e-04 2.593753e-04 3.458338e-04 2.377607e-04 1.513023e-04 2.161461e-04 1.015887e-03 2.464066e-03 1.513023e-04 2.139847e-03 2.377607e-03 1.296877e-04 3.242192e-04 1.080731e-04 8.645845e-05 1.513023e-04 4.322922e-05 2.593753e-04 8.645845e-05 8.645845e-05 1.080731e-04 8.645845e-05 8.645845e-05 8.645845e-05 6.484383e-05 2.809899e-04 1.210418e-03 1.729169e-04 8.645845e-04 6.916676e-04 4.322922e-05 8.645845e-05 4.322922e-05 4.322922e-05 1.000000e-10 8.645845e-05 8.645845e-05 1.513023e-04 1.296877e-04 2.161461e-05 6.484383e-05 6.484383e-05 4.322922e-05 2.161461e-05 6.484383e-05 2.809899e-04 4.322922e-05 4.106776e-04 5.403653e-04 6.484383e-05 2.377607e-04 1.296877e-04 1.000000e-10 1.513023e-04 6.484383e-05 1.080731e-04 3.242192e-04 1.296877e-04 1.513023e-04 8.645845e-05 8.645845e-05 1.080731e-04 1.000000e-10 1.513023e-04 5.835945e-04 1.513023e-04 4.755215e-04 9.294283e-04 1.296877e-04 1.210418e-03 3.890630e-04 1.945315e-04 5.187507e-04 3.242192e-04 7.348968e-04 4.106776e-04 3.242192e-04 3.026046e-04 6.484383e-05 1.080731e-04 1.296877e-04 1.729169e-04 1.513023e-04 7.997406e-04 1.513023e-04 1.059116e-03 9.294283e-04 1.729169e-04 1.513023e-04 8.645845e-05 8.645845e-05 1.296877e-04 1.080731e-04 1.080731e-04 1.729169e-04 8.645845e-05 1.080731e-04 6.484383e-05 1.080731e-04 4.322922e-05 8.645845e-05 3.026046e-04 4.971361e-04 1.945315e-04 3.890630e-04 4.539068e-04 2.161461e-05 1.385497e-02 8.062250e-03 3.890630e-03 5.727872e-03 4.430995e-03 1.303361e-02 7.154436e-03 4.452610e-03 7.024749e-03 3.198962e-03 2.874743e-03 1.902086e-03 3.047660e-03 1.074246e-02 3.536150e-02 1.556252e-03 3.350265e-03 4.776829e-03 3.933859e-03 2.732087e-02 9.013293e-03 5.101048e-03 7.824489e-03 5.446882e-03 1.729169e-02 9.704961e-03 8.883605e-03 1.672971e-02 1.177996e-02 5.706257e-03 4.603912e-03 5.987247e-03 2.710472e-02 7.424619e-02 4.452610e-03 5.209121e-03 6.225008e-03 7.500270e-03 1.080731e-04 6.484383e-05 4.322922e-05 2.161461e-05 4.322922e-05 8.645845e-05 1.000000e-10 6.484383e-05 1.513023e-04 2.161461e-05 6.484383e-05 6.484383e-05 2.161461e-05 6.484383e-05 1.296877e-04 4.322922e-05 4.971361e-04 6.484383e-04 2.161461e-05 1.889117e-02 4.495839e-03 2.247920e-03 3.350265e-03 2.420836e-03 6.635686e-03 3.869015e-03 2.896358e-03 7.889333e-03 3.847401e-03 2.982816e-03 2.982816e-03 1.880471e-03 7.781260e-04 2.399222e-03 3.220577e-03 2.213336e-02 5.608992e-02 2.183076e-03 4.275370e-02 1.422241e-02 6.030477e-03 1.056955e-02 6.462769e-03 1.798336e-02 1.232033e-02 7.003134e-03 1.627580e-02 1.026694e-02 9.769804e-03 7.370583e-03 3.652869e-03 2.701826e-03 4.214849e-03 1.409273e-02 9.914622e-02 1.032314e-01 8.926835e-03 1.080731e-04 4.322922e-05 2.161461e-05 4.322922e-05 6.484383e-05 1.080731e-04 6.484383e-05 6.484383e-05 4.322922e-05 6.484383e-05 6.484383e-05 2.161461e-05 2.161461e-05 2.161461e-04 6.484383e-04 8.645845e-05 3.674484e-04 1.102345e-03 4.322922e-05
 2.377607e-04 8.645845e-05 1.296877e-04 1.000000e-10 1.000000e-10 6.052091e-04 2.377607e-04 8.645845e-05 1.513023e-04 8.645845e-05 1.080731e-04 1.513023e-03 3.134119e-03 1.296877e-04 1.491408e-03 2.701826e-03 1.513023e-04 4.539068e-04 1.000000e-10 1.000000e-10 1.000000e-10 1.000000e-10 4.322922e-05 6.484383e-05 2.161461e-05 1.513023e-04 4.322922e-05 8.645845e-05 7.781260e-04 1.361721e-03 4.322922e-05 3.026046e-04 1.361721e-03 1.729169e-04 1.296877e-04 1.000000e-10 1.000000e-10 1.000000e-10 1.000000e-10 6.484383e-05 4.322922e-05 1.000000e-10 6.484383e-05 4.322922e-05 2.161461e-05 3.242192e-04 5.187507e-04 2.161461e-05 2.161461e-04 7.781260e-04 2.161461e-05 2.161461e-04 1.000000e-10 1.000000e-10 1.000000e-10 2.161461e-05 6.484383e-05 8.645845e-05 6.484383e-05 2.161461e-05 8.645845e-05 4.322922e-05 6.052091e-04 6.916676e-04 4.322922e-05 5.403653e-04 1.491408e-03 1.080731e-04 5.619799e-04 1.000000e-10 1.000000e-10 1.000000e-10 1.000000e-10 1.729169e-04 1.945315e-04 1.296877e-04 3.674484e-04 8.645845e-05 1.945315e-04 1.059116e-03 1.772398e-03 1.729169e-04 9.294283e-04 2.355993e-03 2.809899e-04 4.322922e-05 1.000000e-10 1.000000e-10 1.000000e-10 1.000000e-10 4.322922e-05 1.296877e-04 2.161461e-05 4.322922e-05 4.322922e-05 2.161461e-05 7.132822e-04 9.726575e-04 4.322922e-05 3.674484e-04 7.348968e-04 6.484383e-05 8.926835e-03 6.484383e-05 8.645845e-05 2.161461e-05 2.161461e-04 5.446882e-03 8.083865e-03 4.106776e-03 6.181779e-03 6.484383e-03 6.527613e-03 2.055550e-02 2.734248e-02 2.269534e-03 9.661731e-03 2.531071e-02 8.148709e-03 1.813466e-02 6.484383e-05 2.593753e-04 1.513023e-04 3.458338e-04 9.791419e-03 1.731330e-02 7.413812e-03 1.296877e-02 1.238517e-02 1.348752e-02 3.639901e-02 3.821463e-02 6.052091e-03 2.267373e-02 5.206960e-02 1.666487e-02 6.484383e-05 1.000000e-10 1.000000e-10 1.000000e-10 1.000000e-10 1.080731e-04 2.161461e-05 4.322922e-05 4.322922e-05 1.080731e-04 4.322922e-05 1.513023e-04 3.026046e-04 4.322922e-05 4.539068e-04 7.997406e-04 1.000000e-10 8.127094e-03 1.080731e-04 4.322922e-05 6.484383e-05 1.729169e-04 5.014590e-03 8.689074e-03 5.273965e-03 7.954177e-03 8.019021e-03 5.576570e-03 1.525992e-02 2.295472e-02 4.949746e-03 1.595158e-02 3.849562e-02 7.197666e-03 2.178753e-02 1.945315e-04 2.161461e-04 2.161461e-04 3.890630e-04 1.413596e-02 2.557009e-02 1.331460e-02 2.353831e-02 2.200367e-02 1.400627e-02 4.314276e-02 5.799200e-02 1.448179e-02 3.990057e-02 9.266184e-02 1.809143e-02 2.809899e-04 1.000000e-10 1.000000e-10 1.000000e-10 1.000000e-10 1.080731e-04 2.161461e-05 2.161461e-05 1.000000e-10 4.322922e-05 6.484383e-05 5.187507e-04 9.726575e-04 1.000000e-10 1.945315e-04 9.078137e-04 1.080731e-04
 2.809899e-04 4.322922e-05 2.161461e-05 4.322922e-05 4.322922e-05 1.145574e-03 1.037501e-03 3.242192e-04 6.700530e-04 4.755215e-04 6.700530e-04 2.528910e-03 3.263806e-03 3.026046e-04 1.469794e-03 2.874743e-03 7.997406e-04 4.106776e-04 1.000000e-10 2.161461e-05 1.000000e-10 1.000000e-10 6.484383e-04 5.619799e-04 3.026046e-04 2.809899e-04 2.593753e-04 2.593753e-04 6.484383e-04 1.123960e-03 4.322922e-05 1.945315e-04 4.106776e-04 6.484383e-04 1.513023e-04 1.000000e-10 2.161461e-05 1.000000e-10 1.000000e-10 4.106776e-04 4.539068e-04 1.296877e-04 2.593753e-04 1.729169e-04 1.945315e-04 7.348968e-04 9.726575e-04 1.296877e-04 3.026046e-04 5.835945e-04 3.242192e-04 1.296877e-04 1.000000e-10 1.000000e-10 2.161461e-05 1.000000e-10 7.132822e-04 2.593753e-04 4.322922e-05 1.945315e-04 2.161461e-04 2.809899e-04 7.997406e-04 1.015887e-03 8.645845e-05 4.322922e-04 7.781260e-04 4.971361e-04 1.729169e-04 1.000000e-10 2.161461e-05 1.000000e-10 1.000000e-10 4.755215e-04 6.268237e-04 1.513023e-04 2.809899e-04 1.513023e-04 1.945315e-04 7.132822e-04 1.296877e-03 1.296877e-04 2.377607e-04 5.835945e-04 3.890630e-04 5.619799e-04 2.161461e-05 2.161461e-05 2.161461e-05 1.000000e-10 6.700530e-04 4.539068e-04 2.377607e-04 1.945315e-04 6.484383e-05 2.809899e-04 1.059116e-03 1.966930e-03 8.645845e-05 3.890630e-04 8.645845e-04 6.700530e-04 8.861991e-04 1.000000e-10 1.000000e-10 2.161461e-05 1.000000e-10 9.942721e-04 9.078137e-04 3.458338e-04 3.890630e-04 1.729169e-04 4.539068e-04 1.945315e-03 3.544796e-03 1.729169e-04 6.052091e-04 2.118232e-03 1.210418e-03 2.377607e-04 1.000000e-10 2.161461e-05 2.161461e-05 1.000000e-10 4.971361e-04 4.322922e-04 6.484383e-05 2.161461e-04 1.080731e-04 1.729169e-04 6.700530e-04 7.997406e-04 1.513023e-04 3.242192e-04 6.916676e-04 3.674484e-04 5.835945e-04 1.000000e-10 1.000000e-10 1.000000e-10 1.000000e-10 7.997406e-04 4.539068e-04 2.161461e-04 3.458338e-04 1.945315e-04 1.729169e-04 1.167189e-03 2.031773e-03 1.945315e-04 3.674484e-04 1.253647e-03 9.294283e-04 5.835945e-04 1.000000e-10 2.161461e-05 1.000000e-10 1.000000e-10 1.037501e-03 6.052091e-04 3.242192e-04 4.755215e-04 2.377607e-04 3.674484e-04 1.534637e-03 1.729169e-03 1.513023e-04 8.861991e-04 2.701826e-03 1.123960e-03 7.997406e-04 1.000000e-10 6.484383e-05 1.000000e-10 1.000000e-10 1.685940e-03 8.429698e-04 3.242192e-04 4.322922e-04 3.242192e-04 3.674484e-04 1.880471e-03 2.139847e-03 2.377607e-04 9.510429e-04 3.479952e-03 1.275262e-03 9.942721e-04 6.484383e-05 2.161461e-05 2.161461e-05 1.000000e-10 2.939587e-03 2.053388e-03 6.916676e-04 9.294283e-04 6.700530e-04 6.052091e-04 3.047660e-03 5.101048e-03 5.187507e-04 1.945315e-03 5.900789e-03 1.858857e-03 1.167189e-03 1.000000e-10 2.161461e-05 1.000000e-10 1.000000e-10 1.599481e-03 1.361721e-03 3.458338e-04 4.106776e-04 2.809899e-04 4.539068e-04 2.399222e-03 4.258078e-03 2.161461e-04 7.997406e-04 2.139847e-03 1.318491e-03 9.121366e-03 2.161461e-04 4.106776e-04 1.080731e-04 2.593753e-04 1.787528e-02 1.664325e-02 5.922404e-03 7.694802e-03 6.873446e-03 9.034908e-03 4.655787e-02 7.632119e-02 2.766670e-03 4.020318e-03 9.013293e-03 2.020966e-02 1.117475e-02 4.539068e-04 6.700530e-04 2.161461e-04 4.755215e-04 1.956122e-02 1.822112e-02 6.376310e-03 7.997406e-03 7.176051e-03 1.048309e-02 4.802767e-02 7.805036e-02 3.155733e-03 3.609640e-03 7.478656e-03 2.185237e-02 9.726575e-04 2.161461e-05 4.322922e-05 4.322922e-05 1.000000e-10 1.621096e-03 1.123960e-03 5.619799e-04 5.187507e-04 4.755215e-04 5.835945e-04 1.902086e-03 2.809899e-03 3.026046e-04 1.664325e-03 4.906517e-03 1.469794e-03 4.214849e-03 2.161461e-05 2.161461e-04 2.161461e-05 1.296877e-04 1.197449e-02 1.130444e-02 4.625527e-03 6.765373e-03 4.949746e-03 4.798444e-03 6.268237e-03 7.543499e-03 3.544796e-03 1.969091e-02 4.556360e-02 1.335783e-02 5.122663e-03 1.296877e-04 1.513023e-04 1.080731e-04 1.080731e-04 1.705393e-02 1.582190e-02 6.419540e-03 1.082892e-02 7.176051e-03 7.586729e-03 7.694802e-03 9.488814e-03 5.684643e-03 2.552686e-02 6.285529e-02 1.893440e-02 6.052091e-04 1.000000e-10 6.484383e-05 1.000000e-10 1.000000e-10 9.726575e-04 7.565114e-04 2.593753e-04 3.458338e-04 1.729169e-04 3.458338e-04 1.210418e-03 1.945315e-03 1.296877e-04 6.700530e-04 1.188804e-03 1.059116e-03
 1.340106e-03 1.491408e-03 1.426564e-03 1.448179e-03 1.966930e-03 1.188804e-03 7.132822e-04 6.268237e-04 6.916676e-04 1.945315e-04 4.755215e-04 4.106776e-04 3.026046e-04 3.458338e-04 6.916676e-04 3.890630e-04 4.971361e-04 6.268237e-04 7.348968e-04 4.539068e-04 7.348968e-04 7.132822e-04 5.619799e-04 7.348968e-04 4.322922e-04 3.458338e-04 2.593753e-04 4.539068e-04 2.161461e-05 1.513023e-04 6.484383e-05 6.484383e-05 8.645845e-05 4.322922e-05 8.645845e-05 1.513023e-04 1.729169e-04 2.593753e-04 3.890630e-04 5.187507e-04 4.755215e-04 4.322922e-04 6.268237e-04 8.213552e-04 3.242192e-04 8.645845e-05 3.458338e-04 6.484383e-05 1.296877e-04 4.322922e-05 8.645845e-05 6.484383e-05 4.322922e-05 1.513023e-04 1.080731e-04 6.484383e-05 6.484383e-05 1.945315e-04 8.213552e-04 6.700530e-04 5.835945e-04 7.565114e-04 7.348968e-04 2.593753e-04 2.377607e-04 3.242192e-04 4.322922e-05 1.296877e-04 6.484383e-05 4.322922e-05 6.484383e-05 6.484383e-05 1.080731e-04 1.296877e-04 1.729169e-04 4.322922e-05 2.809899e-04 5.403653e-04 4.106776e-04 7.132822e-04 6.268237e-04 6.916676e-04 3.242192e-04 3.242192e-04 3.674484e-04 8.645845e-05 1.513023e-04 4.322922e-05 1.080731e-04 6.484383e-05 4.322922e-05 1.296877e-04 1.513023e-04 1.513023e-04 1.945315e-04 1.123960e-03 1.015887e-03 7.781260e-04 1.037501e-03 7.997406e-04 9.942721e-04 8.645845e-05 2.161461e-04 4.971361e-04 4.322922e-05 1.296877e-04 6.484383e-05 1.000000e-10 1.080731e-04 1.296877e-04 4.322922e-05 1.080731e-04 1.513023e-04 1.729169e-04 2.096617e-03 1.707554e-03 1.404950e-03 1.750784e-03 1.426564e-03 2.161461e-03 4.971361e-04 1.513023e-04 9.294283e-04 2.161461e-04 8.645845e-05 8.645845e-05 2.161461e-05 4.322922e-05 2.377607e-04 1.729169e-04 2.809899e-04 1.945315e-04 2.593753e-04 4.322922e-04 5.835945e-04 6.700530e-04 6.484383e-04 4.755215e-04 6.052091e-04 2.161461e-04 1.945315e-04 1.729169e-04 4.322922e-05 1.945315e-04 4.322922e-05 2.161461e-05 2.161461e-05 4.322922e-05 6.484383e-05 1.080731e-04 1.080731e-04 8.645845e-05 1.491408e-03 1.059116e-03 6.484383e-04 1.080731e-03 7.997406e-04 1.426564e-03 4.755215e-04 1.296877e-04 3.458338e-04 1.513023e-04 6.484383e-05 6.484383e-05 2.161461e-05 1.513023e-04 1.729169e-04 1.080731e-04 1.296877e-04 1.296877e-04 1.513023e-04 1.513023e-03 1.513023e-03 1.145574e-03 1.318491e-03 1.383335e-03 1.880471e-03 4.971361e-04 2.809899e-04 7.348968e-04 1.513023e-04 1.513023e-04 6.484383e-05 1.080731e-04 6.484383e-05 1.080731e-04 1.080731e-04 1.080731e-04 3.026046e-04 3.026046e-04 2.355993e-03 1.794013e-03 1.858857e-03 1.599481e-03 1.750784e-03 1.837242e-03 5.835945e-04 2.161461e-04 7.565114e-04 2.377607e-04 1.296877e-04 4.322922e-05 2.161461e-05 1.513023e-04 1.513023e-04 2.593753e-04 2.161461e-04 3.458338e-04 4.106776e-04 3.285421e-03 4.106776e-03 2.680212e-03 2.896358e-03 2.917973e-03 3.847401e-03 9.078137e-04 4.755215e-04 1.469794e-03 3.674484e-04 4.322922e-04 1.296877e-04 1.945315e-04 3.890630e-04 3.458338e-04 5.619799e-04 5.187507e-04 8.429698e-04 7.565114e-04 2.247920e-03 2.507295e-03 1.599481e-03 1.923700e-03 1.664325e-03 2.183076e-03 5.835945e-04 2.593753e-04 1.059116e-03 2.377607e-04 1.513023e-04 1.080731e-04 1.513023e-04 2.377607e-04 2.161461e-04 2.593753e-04 3.458338e-04 4.971361e-04 3.890630e-04 2.736410e-02 2.695342e-02 1.543283e-02 1.921539e-02 1.621096e-02 2.191722e-02 1.063439e-02 7.954177e-03 1.484924e-02 6.549227e-03 6.722144e-03 4.798444e-03 3.674484e-03 5.641414e-03 5.706257e-03 9.661731e-03 7.046363e-03 8.256782e-03 1.093699e-02 2.749379e-02 2.956879e-02 2.007997e-02 2.185237e-02 1.930185e-02 2.368961e-02 1.165028e-02 7.067978e-03 1.525992e-02 5.187507e-03 5.511726e-03 4.711985e-03 3.307036e-03 6.203393e-03 5.382038e-03 9.294283e-03 7.586729e-03 7.673187e-03 1.100184e-02 2.593753e-03 3.307036e-03 1.729169e-03 2.118232e-03 1.945315e-03 3.004431e-03 5.187507e-04 4.106776e-04 9.510429e-04 2.377607e-04 6.484383e-05 1.080731e-04 1.080731e-04 1.513023e-04 2.593753e-04 1.513023e-04 2.377607e-04 4.539068e-04 5.187507e-04 1.476278e-02 2.120393e-02 1.370366e-02 1.536799e-02 1.670809e-02 1.960445e-02 6.225008e-03 3.134119e-03 7.954177e-03 2.896358e-03 1.837242e-03 1.750784e-03 1.080731e-03 2.183076e-03 1.837242e-03 2.831514e-03 2.377607e-03 3.177348e-03 5.079434e-03 1.971253e-02 2.714795e-02 1.871825e-02 2.100940e-02 2.068518e-02 2.636983e-02 9.726575e-03 4.539068e-03 1.132606e-02 4.171620e-03 3.242192e-03 2.788285e-03 2.442451e-03 3.436723e-03 2.507295e-03 4.258078e-03 4.603912e-03 3.825786e-03 8.278396e-03 1.318491e-03 1.556252e-03 9.294283e-04 9.942721e-04 1.167189e-03 1.275262e-03 3.026046e-04 1.945315e-04 4.322922e-04 2.161461e-05 1.513023e-04 8.645845e-05 4.322922e-05 1.513023e-04 8.645845e-05 1.513023e-04 8.645845e-05 2.593753e-04 3.674484e-04
 1.729169e-04 2.161461e-05 1.000000e-10 1.513023e-04 2.161461e-05 1.513023e-04 9.942721e-04 1.123960e-03 8.861991e-04 6.700530e-04 1.080731e-03 6.916676e-04 1.707554e-03 2.053388e-03 6.916676e-04 1.707554e-03 2.572139e-03 1.296877e-03 4.755215e-04 1.000000e-10 1.000000e-10 1.000000e-10 1.000000e-10 1.000000e-10 3.026046e-04 5.403653e-04 1.945315e-04 2.593753e-04 2.593753e-04 2.809899e-04 5.187507e-04 9.942721e-04 1.296877e-04 4.971361e-04 9.294283e-04 4.322922e-04 4.971361e-04 1.000000e-10 1.000000e-10 1.000000e-10 1.000000e-10 2.161461e-05 2.593753e-04 4.106776e-04 2.377607e-04 1.729169e-04 4.106776e-04 1.729169e-04 3.026046e-04 5.835945e-04 2.161461e-04 3.890630e-04 7.997406e-04 3.674484e-04 5.619799e-04 1.000000e-10 1.000000e-10 2.161461e-05 2.161461e-05 2.161461e-05 3.242192e-04 3.242192e-04 1.945315e-04 2.593753e-04 2.161461e-04 2.377607e-04 5.619799e-04 7.565114e-04 2.161461e-04 4.755215e-04 6.484383e-04 6.268237e-04 5.619799e-04 2.161461e-05 1.000000e-10 1.000000e-10 1.000000e-10 2.161461e-05 3.458338e-04 2.377607e-04 2.377607e-04 3.890630e-04 2.593753e-04 2.377607e-04 6.916676e-04 6.916676e-04 2.161461e-04 3.890630e-04 7.997406e-04 3.242192e-04 6.268237e-04 1.000000e-10 1.000000e-10 1.000000e-10 1.000000e-10 1.000000e-10 6.268237e-04 5.835945e-04 6.268237e-04 4.322922e-04 3.026046e-04 3.890630e-04 8.861991e-04 9.726575e-04 1.729169e-04 4.106776e-04 1.059116e-03 4.755215e-04 1.253647e-03 1.000000e-10 2.161461e-05 4.322922e-05 4.322922e-05 2.161461e-05 1.210418e-03 1.037501e-03 6.916676e-04 7.997406e-04 6.484383e-04 6.268237e-04 1.794013e-03 1.837242e-03 4.106776e-04 6.916676e-04 1.664325e-03 9.726575e-04 3.674484e-04 2.161461e-05 1.000000e-10 2.161461e-05 1.000000e-10 2.161461e-05 4.322922e-04 5.619799e-04 2.161461e-04 1.945315e-04 3.242192e-04 2.161461e-04 3.890630e-04 5.619799e-04 8.645845e-05 3.026046e-04 6.268237e-04 4.322922e-04 8.429698e-04 1.000000e-10 1.000000e-10 1.000000e-10 1.000000e-10 1.000000e-10 6.484383e-04 5.619799e-04 4.106776e-04 5.619799e-04 2.593753e-04 5.403653e-04 7.348968e-04 1.232033e-03 1.945315e-04 5.187507e-04 1.318491e-03 8.861991e-04 7.997406e-04 4.322922e-05 1.000000e-10 4.322922e-05 1.000000e-10 2.161461e-05 1.015887e-03 1.059116e-03 4.971361e-04 5.187507e-04 5.835945e-04 5.835945e-04 1.037501e-03 1.577867e-03 3.026046e-04 7.781260e-04 1.642710e-03 1.275262e-03 1.232033e-03 1.000000e-10 1.000000e-10 2.161461e-05 2.161461e-05 2.161461e-05 1.188804e-03 1.296877e-03 5.187507e-04 7.781260e-04 5.835945e-04 6.916676e-04 1.750784e-03 1.383335e-03 3.890630e-04 9.942721e-04 2.291149e-03 1.642710e-03 2.053388e-03 2.161461e-05 1.000000e-10 4.322922e-05 2.161461e-05 8.645845e-05 2.355993e-03 2.377607e-03 1.015887e-03 1.815627e-03 1.188804e-03 1.469794e-03 2.377607e-03 3.263806e-03 9.726575e-04 1.945315e-03 3.825786e-03 2.528910e-03 1.642710e-03 1.000000e-10 1.000000e-10 2.161461e-05 1.000000e-10 4.322922e-05 1.534637e-03 1.469794e-03 7.348968e-04 9.294283e-04 6.916676e-04 8.213552e-04 2.118232e-03 2.593753e-03 5.187507e-04 7.132822e-04 1.858857e-03 1.080731e-03 1.165028e-02 4.755215e-04 1.000000e-10 6.268237e-04 2.809899e-04 6.268237e-04 1.649195e-02 1.854534e-02 1.059116e-02 1.437372e-02 1.320653e-02 1.476278e-02 3.356749e-02 4.039771e-02 5.706257e-03 7.176051e-03 2.057711e-02 2.403545e-02 1.234194e-02 3.026046e-04 1.000000e-10 3.242192e-04 2.161461e-04 4.539068e-04 1.789690e-02 2.211175e-02 1.000757e-02 1.495731e-02 1.467632e-02 1.452502e-02 3.479952e-02 4.437480e-02 6.073706e-03 9.186210e-03 1.960445e-02 2.310602e-02 1.556252e-03 1.000000e-10 1.000000e-10 2.161461e-05 1.000000e-10 6.484383e-05 1.729169e-03 1.750784e-03 5.403653e-04 1.426564e-03 9.726575e-04 1.232033e-03 1.448179e-03 1.858857e-03 4.539068e-04 1.080731e-03 2.831514e-03 2.053388e-03 6.808603e-03 1.513023e-04 1.000000e-10 1.296877e-04 8.645845e-05 1.729169e-04 1.223387e-02 1.469794e-02 6.635686e-03 1.117475e-02 9.510429e-03 8.537772e-03 7.824489e-03 7.846104e-03 4.517454e-03 1.203934e-02 2.734248e-02 1.528153e-02 8.256782e-03 1.513023e-04 1.000000e-10 2.809899e-04 1.080731e-04 2.161461e-04 1.562736e-02 1.945315e-02 9.532044e-03 1.340106e-02 1.264455e-02 1.167189e-02 1.195288e-02 9.640117e-03 7.197666e-03 1.938831e-02 3.834432e-02 2.282503e-02 8.213552e-04 1.000000e-10 1.000000e-10 2.161461e-05 4.322922e-05 2.161461e-05 5.619799e-04 6.916676e-04 4.539068e-04 4.971361e-04 4.755215e-04 5.403653e-04 1.383335e-03 1.534637e-03 3.458338e-04 6.052091e-04 9.294283e-04 7.997406e-04
 5.619799e-04 6.916676e-04 3.674484e-04 4.971361e-04 4.106776e-04 6.700530e-04 4.755215e-04 5.619799e-04 6.484383e-04 3.674484e-04 5.619799e-04 3.026046e-04 3.458338e-04 1.361721e-03 2.680212e-03 3.026046e-04 1.923700e-03 2.377607e-03 3.458338e-04 1.167189e-03 1.945315e-04 1.296877e-04 8.645845e-05 4.322922e-05 1.729169e-04 6.484383e-05 6.484383e-05 3.890630e-04 1.080731e-04 1.513023e-04 1.296877e-04 2.593753e-04 5.187507e-04 7.565114e-04 1.513023e-04 4.971361e-04 4.539068e-04 2.809899e-04 1.167189e-03 1.296877e-04 4.322922e-05 4.322922e-05 1.080731e-04 8.645845e-05 1.080731e-04 6.484383e-05 1.513023e-04 1.945315e-04 4.322922e-05 1.080731e-04 8.645845e-05 4.971361e-04 6.052091e-04 1.296877e-04 3.458338e-04 6.916676e-04 1.080731e-04 1.037501e-03 1.296877e-04 6.484383e-05 4.322922e-05 1.000000e-10 1.513023e-04 1.296877e-04 1.080731e-04 8.645845e-05 1.945315e-04 1.513023e-04 1.945315e-04 1.513023e-04 4.106776e-04 5.835945e-04 1.296877e-04 5.619799e-04 9.942721e-04 1.513023e-04 1.059116e-03 1.945315e-04 4.322922e-05 4.322922e-05 1.513023e-04 1.513023e-04 6.484383e-05 1.945315e-04 1.080731e-04 6.484383e-05 1.945315e-04 8.645845e-05 6.484383e-05 3.890630e-04 4.755215e-04 1.080731e-04 7.132822e-04 8.645845e-04 2.809899e-04 1.621096e-03 3.026046e-04 1.945315e-04 1.513023e-04 1.080731e-04 4.322922e-04 1.080731e-04 2.161461e-04 4.539068e-04 3.026046e-04 1.729169e-04 2.809899e-04 1.080731e-04 3.026046e-04 5.619799e-04 1.945315e-04 6.484383e-04 9.510429e-04 3.026046e-04 3.198962e-03 8.213552e-04 8.645845e-05 2.593753e-04 1.080731e-04 8.213552e-04 4.539068e-04 3.890630e-04 1.188804e-03 6.484383e-04 4.971361e-04 1.513023e-04 4.322922e-04 4.106776e-04 7.565114e-04 3.674484e-04 8.645845e-04 1.167189e-03 7.565114e-04 1.404950e-03 1.513023e-04 1.513023e-04 4.322922e-05 8.645845e-05 1.729169e-04 8.645845e-05 1.296877e-04 1.296877e-04 1.296877e-04 1.296877e-04 8.645845e-05 8.645845e-05 3.458338e-04 4.539068e-04 1.296877e-04 3.674484e-04 4.971361e-04 1.080731e-04 2.204690e-03 5.403653e-04 8.645845e-05 1.296877e-04 2.161461e-05 4.539068e-04 3.026046e-04 2.161461e-04 7.348968e-04 3.890630e-04 2.593753e-04 1.513023e-04 2.593753e-04 1.945315e-04 4.106776e-04 2.809899e-04 7.997406e-04 7.997406e-04 3.026046e-04 3.026046e-03 6.268237e-04 4.322922e-05 2.377607e-04 1.080731e-04 7.348968e-04 5.187507e-04 2.809899e-04 8.645845e-04 4.971361e-04 3.026046e-04 3.026046e-04 2.593753e-04 5.187507e-04 7.132822e-04 4.322922e-04 7.132822e-04 7.565114e-04 7.348968e-04 3.912245e-03 7.781260e-04 1.513023e-04 2.809899e-04 3.458338e-04 1.123960e-03 6.916676e-04 3.890630e-04 9.942721e-04 6.268237e-04 4.322922e-04 2.377607e-04 3.026046e-04 5.835945e-04 1.123960e-03 4.755215e-04 7.565114e-04 8.645845e-04 5.835945e-04 7.867719e-03 1.469794e-03 2.809899e-04 6.052091e-04 2.161461e-04 1.902086e-03 1.210418e-03 7.781260e-04 2.636983e-03 1.037501e-03 5.403653e-04 3.242192e-04 7.781260e-04 7.132822e-04 1.513023e-03 9.294283e-04 1.253647e-03 1.729169e-03 1.275262e-03 4.193235e-03 7.132822e-04 1.513023e-04 2.377607e-04 1.945315e-04 1.123960e-03 6.700530e-04 5.403653e-04 1.513023e-03 5.187507e-04 4.971361e-04 4.971361e-04 3.890630e-04 4.322922e-04 5.619799e-04 4.106776e-04 1.340106e-03 1.556252e-03 7.348968e-04 6.512482e-02 1.491408e-02 4.041932e-03 7.413812e-03 3.760942e-03 2.020966e-02 8.235167e-03 5.511726e-03 1.839403e-02 7.824489e-03 5.165892e-03 3.717713e-03 3.782557e-03 9.510429e-04 2.528910e-03 7.392197e-03 1.612450e-02 2.680212e-02 8.148709e-03 6.279045e-02 1.554091e-02 3.544796e-03 8.364855e-03 3.523182e-03 2.096617e-02 8.970064e-03 5.598184e-03 2.016643e-02 9.510429e-03 5.857560e-03 5.036204e-03 4.733600e-03 1.102345e-03 2.658597e-03 8.127094e-03 1.759429e-02 2.913650e-02 9.272668e-03 5.101048e-03 1.102345e-03 3.026046e-04 7.132822e-04 2.161461e-04 1.664325e-03 7.132822e-04 5.835945e-04 1.513023e-03 9.078137e-04 5.403653e-04 2.377607e-04 5.619799e-04 4.106776e-04 1.296877e-03 2.593753e-04 8.429698e-04 1.015887e-03 8.861991e-04 4.020318e-02 1.002918e-02 2.766670e-03 5.403653e-03 3.523182e-03 1.435210e-02 6.354696e-03 3.955474e-03 1.268778e-02 5.879174e-03 2.723441e-03 2.075003e-03 3.220577e-03 5.554955e-03 1.134767e-02 3.220577e-03 1.772398e-03 2.312763e-03 6.268237e-03 5.487950e-02 1.415757e-02 4.063547e-03 7.435426e-03 4.063547e-03 2.025289e-02 9.272668e-03 5.403653e-03 1.670809e-02 8.019021e-03 4.214849e-03 2.745056e-03 4.150005e-03 8.170323e-03 1.675132e-02 3.717713e-03 2.053388e-03 2.874743e-03 1.007241e-02 2.593753e-03 4.322922e-04 1.513023e-04 2.161461e-04 1.296877e-04 7.348968e-04 2.161461e-04 2.809899e-04 5.403653e-04 3.242192e-04 3.242192e-04 1.729169e-04 2.377607e-04 4.755215e-04 4.971361e-04 1.729169e-04 5.619799e-04 1.102345e-03 4.322922e-04
 5.187507e-04 1.664325e-03 3.479952e-03 2.507295e-03 3.825786e-03 1.469794e-03 1.167189e-03 1.210418e-03 1.000000e-10 1.000000e-10 1.000000e-10 4.322922e-05 2.161461e-05 2.161461e-05 6.484383e-05 1.000000e-10 5.619799e-04 6.268237e-04 7.781260e-04 1.059116e-03 1.794013e-03 4.971361e-04 3.674484e-04 1.080731e-04 1.000000e-10 1.000000e-10 1.000000e-10 1.000000e-10 2.161461e-05 1.000000e-10 1.000000e-10 1.000000e-10 5.187507e-04 3.026046e-04 1.037501e-03 9.510429e-04 1.145574e-03 4.755215e-04 2.161461e-04 1.945315e-04 1.000000e-10 1.000000e-10 1.000000e-10 1.000000e-10 1.000000e-10 1.000000e-10 1.000000e-10 1.000000e-10 3.026046e-04 4.539068e-04 1.599481e-03 9.510429e-04 1.318491e-03 1.945315e-04 3.458338e-04 3.026046e-04 1.000000e-10 1.000000e-10 1.000000e-10 1.000000e-10 1.000000e-10 1.000000e-10 1.000000e-10 1.000000e-10 3.026046e-04 5.619799e-04 1.642710e-03 8.213552e-04 1.080731e-03 5.187507e-04 3.458338e-04 1.513023e-04 1.000000e-10 1.000000e-10 1.000000e-10 1.000000e-10 1.000000e-10 1.000000e-10 1.000000e-10 1.000000e-10 6.484383e-04 3.674484e-04 1.361721e-03 1.513023e-03 2.312763e-03 5.403653e-04 4.971361e-04 3.026046e-04 1.000000e-10 1.000000e-10 1.000000e-10 1.000000e-10 1.000000e-10 1.000000e-10 2.161461e-05 1.000000e-10 1.361721e-03 7.781260e-04 3.004431e-03 2.550524e-03 3.501567e-03 1.145574e-03 7.997406e-04 6.268237e-04 1.000000e-10 1.000000e-10 1.000000e-10 1.000000e-10 1.000000e-10 1.000000e-10 1.000000e-10 1.000000e-10 4.106776e-04 3.242192e-04 1.361721e-03 6.052091e-04 1.210418e-03 3.242192e-04 3.890630e-04 1.513023e-04 1.000000e-10 1.000000e-10 1.000000e-10 1.000000e-10 1.000000e-10 1.000000e-10 1.000000e-10 1.000000e-10 5.619799e-04 5.835945e-04 2.075003e-03 2.031773e-03 2.420836e-03 3.026046e-04 5.835945e-04 1.513023e-04 1.000000e-10 1.000000e-10 1.000000e-10 1.000000e-10 1.000000e-10 1.000000e-10 1.000000e-10 1.000000e-10 7.997406e-04 1.253647e-03 2.593753e-03 1.837242e-03 3.523182e-03 5.835945e-04 7.997406e-04 3.674484e-04 1.000000e-10 1.000000e-10 1.000000e-10 1.000000e-10 1.000000e-10 2.161461e-05 1.000000e-10 1.000000e-10 8.861991e-04 1.642710e-03 2.701826e-03 2.982816e-03 3.890630e-03 1.318491e-03 9.294283e-04 3.890630e-04 1.000000e-10 1.000000e-10 1.000000e-10 1.000000e-10 1.000000e-10 4.322922e-05 2.161461e-05 1.000000e-10 1.491408e-03 2.788285e-03 6.246623e-03 5.900789e-03 7.284124e-03 1.794013e-03 1.210418e-03 6.484383e-04 1.000000e-10 1.000000e-10 1.000000e-10 1.000000e-10 1.000000e-10 1.000000e-10 1.000000e-10 1.000000e-10 1.361721e-03 1.059116e-03 3.501567e-03 3.155733e-03 4.539068e-03 1.210418e-03 1.426564e-03 4.755215e-04 1.000000e-10 1.000000e-10 1.000000e-10 1.000000e-10 1.000000e-10 1.000000e-10 4.322922e-05 1.000000e-10 1.562736e-02 2.139847e-02 5.185345e-02 3.585864e-02 6.743759e-02 2.098779e-02 1.288231e-02 6.895061e-03 2.161461e-05 2.161461e-05 1.000000e-10 1.000000e-10 1.000000e-10 6.484383e-05 4.322922e-05 1.000000e-10 2.040419e-02 1.912893e-02 5.926726e-02 3.929536e-02 6.540581e-02 2.098779e-02 1.260132e-02 7.759646e-03 2.161461e-05 1.000000e-10 1.000000e-10 1.000000e-10 1.000000e-10 8.645845e-05 2.161461e-05 1.000000e-10 1.210418e-03 9.294283e-04 2.896358e-03 4.625527e-03 5.900789e-03 1.772398e-03 9.726575e-04 6.916676e-04 1.000000e-10 1.000000e-10 2.161461e-05 1.000000e-10 1.000000e-10 1.000000e-10 1.000000e-10 1.000000e-10 1.219064e-02 1.774560e-02 3.121150e-02 2.563493e-02 3.486437e-02 1.273101e-02 6.030477e-03 4.106776e-03 6.484383e-05 2.161461e-05 1.000000e-10 1.000000e-10 1.000000e-10 1.729169e-04 1.729169e-04 2.161461e-05 1.763752e-02 2.366800e-02 4.325084e-02 3.428077e-02 4.858965e-02 1.627580e-02 9.791419e-03 5.879174e-03 8.645845e-05 2.161461e-05 1.000000e-10 1.000000e-10 1.000000e-10 5.403653e-04 6.700530e-04 1.000000e-10 7.348968e-04 6.052091e-04 2.399222e-03 1.988544e-03 2.982816e-03 5.619799e-04 3.242192e-04 1.296877e-04 1.000000e-10 1.000000e-10 1.000000e-10 1.000000e-10 1.000000e-10 1.000000e-10 1.000000e-10 1.000000e-10
 2.053388e-03 6.700530e-04 4.539068e-04 7.565114e-04 1.059116e-03 2.809899e-04 1.513023e-04 4.106776e-04 8.645845e-05 1.080731e-04 6.484383e-05 8.645845e-05 1.513023e-04 1.188804e-03 2.874743e-03 1.080731e-04 2.226305e-03 2.528910e-03 2.593753e-04 2.788285e-03 1.945315e-04 8.645845e-05 1.296877e-04 2.161461e-04 8.645845e-05 2.161461e-05 4.322922e-05 8.645845e-05 1.080731e-04 1.000000e-10 4.322922e-05 6.484383e-05 2.161461e-04 5.835945e-04 8.645845e-05 3.242192e-04 5.403653e-04 1.080731e-04 2.550524e-03 1.080731e-04 2.161461e-05 1.296877e-04 1.296877e-04 6.484383e-05 8.645845e-05 6.484383e-05 1.000000e-10 1.000000e-10 2.161461e-05 4.322922e-05 1.000000e-10 3.458338e-04 3.458338e-04 6.484383e-05 2.161461e-04 5.619799e-04 4.322922e-05 2.766670e-03 1.513023e-04 8.645845e-05 1.080731e-04 1.945315e-04 4.322922e-05 6.484383e-05 6.484383e-05 1.000000e-10 4.322922e-05 2.161461e-05 4.322922e-05 2.161461e-05 3.458338e-04 4.755215e-04 2.161461e-05 3.458338e-04 4.755215e-04 1.296877e-04 2.701826e-03 1.296877e-04 2.161461e-05 1.080731e-04 2.377607e-04 6.484383e-05 2.161461e-05 4.322922e-05 4.322922e-05 4.322922e-05 4.322922e-05 4.322922e-05 2.161461e-05 3.026046e-04 6.268237e-04 6.484383e-05 3.458338e-04 4.539068e-04 6.484383e-05 2.615368e-03 2.161461e-04 8.645845e-05 1.945315e-04 3.242192e-04 8.645845e-05 2.161461e-04 3.026046e-04 2.377607e-04 6.484383e-05 1.000000e-10 1.729169e-04 1.296877e-04 3.674484e-04 6.700530e-04 1.080731e-04 6.484383e-04 9.510429e-04 1.513023e-04 5.490111e-03 2.377607e-04 8.645845e-05 1.080731e-04 4.322922e-04 3.890630e-04 2.161461e-04 5.619799e-04 3.890630e-04 2.161461e-04 2.377607e-04 3.026046e-04 4.539068e-04 5.619799e-04 1.167189e-03 2.377607e-04 1.037501e-03 1.210418e-03 3.890630e-04 1.966930e-03 1.729169e-04 4.322922e-05 1.080731e-04 2.161461e-04 4.322922e-05 8.645845e-05 1.513023e-04 2.161461e-05 1.000000e-10 8.645845e-05 4.322922e-05 4.322922e-05 3.026046e-04 4.971361e-04 8.645845e-05 4.755215e-04 3.674484e-04 4.322922e-05 2.485680e-03 3.674484e-04 1.513023e-04 1.080731e-04 4.971361e-04 1.080731e-04 1.729169e-04 4.322922e-04 2.377607e-04 8.645845e-05 1.945315e-04 1.729169e-04 2.593753e-04 3.890630e-04 7.565114e-04 2.161461e-04 6.484383e-04 1.037501e-03 3.026046e-04 3.090889e-03 4.322922e-04 1.000000e-10 1.513023e-04 4.539068e-04 1.945315e-04 1.945315e-04 4.322922e-04 3.242192e-04 2.161461e-04 1.513023e-04 1.729169e-04 1.945315e-04 4.755215e-04 1.404950e-03 4.106776e-04 1.448179e-03 1.577867e-03 3.890630e-04 3.393494e-03 5.403653e-04 8.645845e-05 3.026046e-04 6.484383e-04 5.187507e-04 4.322922e-04 6.052091e-04 4.106776e-04 4.539068e-04 2.593753e-04 1.080731e-04 3.458338e-04 6.700530e-04 1.642710e-03 4.971361e-04 1.621096e-03 1.621096e-03 5.835945e-04 6.895061e-03 9.078137e-04 1.729169e-04 4.322922e-04 1.037501e-03 4.322922e-04 9.942721e-04 1.556252e-03 6.700530e-04 8.645845e-04 6.052091e-04 3.674484e-04 9.078137e-04 1.253647e-03 2.766670e-03 7.565114e-04 2.096617e-03 3.242192e-03 1.188804e-03 4.971361e-03 3.674484e-04 2.377607e-04 3.242192e-04 8.213552e-04 4.539068e-04 4.539068e-04 8.429698e-04 4.322922e-04 4.971361e-04 3.242192e-04 1.945315e-04 3.674484e-04 7.781260e-04 1.296877e-03 4.971361e-04 1.448179e-03 1.642710e-03 6.484383e-04 5.083757e-02 9.359127e-03 2.528910e-03 4.755215e-03 1.411434e-02 7.132822e-03 7.024749e-03 1.822112e-02 8.645845e-03 6.916676e-03 5.425267e-03 4.106776e-03 7.327353e-03 6.052091e-03 1.493570e-02 7.781260e-03 1.724846e-02 2.870420e-02 9.618502e-03 6.570842e-02 9.272668e-03 2.399222e-03 5.101048e-03 1.234194e-02 6.916676e-03 6.765373e-03 1.852372e-02 8.559386e-03 6.808603e-03 5.857560e-03 4.711985e-03 7.327353e-03 5.360424e-03 1.292554e-02 8.321625e-03 1.878310e-02 2.697504e-02 1.020210e-02 4.798444e-03 6.052091e-04 2.377607e-04 5.187507e-04 1.015887e-03 5.619799e-04 3.026046e-04 1.102345e-03 4.322922e-04 3.674484e-04 3.242192e-04 3.458338e-04 3.890630e-04 1.080731e-03 1.815627e-03 5.835945e-04 1.880471e-03 1.902086e-03 5.835945e-04 3.972766e-02 6.138550e-03 2.204690e-03 3.782557e-03 8.494542e-03 5.036204e-03 3.782557e-03 9.013293e-03 4.690371e-03 2.874743e-03 2.853129e-03 1.858857e-03 2.723441e-03 6.441154e-03 1.480601e-02 4.647141e-03 8.818761e-03 9.748190e-03 5.317194e-03 5.552794e-02 9.078137e-03 2.420836e-03 4.820058e-03 1.223387e-02 5.403653e-03 5.360424e-03 1.180158e-02 6.657300e-03 4.841673e-03 4.301308e-03 2.831514e-03 3.847401e-03 9.596887e-03 2.113909e-02 7.262509e-03 1.175835e-02 1.184481e-02 7.846104e-03 3.350265e-03 2.593753e-04 4.322922e-05 6.484383e-05 4.971361e-04 2.593753e-04 2.593753e-04 3.242192e-04 3.242192e-04 1.945315e-04 2.377607e-04 1.729169e-04 2.161461e-04 4.322922e-04 6.916676e-04 2.593753e-04 7.132822e-04 9.942721e-04 2.377607e-04
 1.513023e-04 1.080731e-04 6.484383e-05 1.000000e-10 2.161461e-04 1.729169e-04 1.729169e-04 9.510429e-04 9.510429e-04 6.916676e-04 9.078137e-04 6.916676e-04 6.052091e-04 1.837242e-03 2.377607e-03 5.187507e-04 1.729169e-03 2.766670e-03 1.080731e-03 5.187507e-04 2.161461e-05 1.000000e-10 1.000000e-10 4.322922e-05 1.000000e-10 1.000000e-10 4.755215e-04 4.106776e-04 3.026046e-04 3.674484e-04 3.026046e-04 3.458338e-04 5.187507e-04 4.322922e-04 1.945315e-04 4.971361e-04 9.078137e-04 4.755215e-04 4.971361e-04 1.000000e-10 1.000000e-10 1.000000e-10 2.161461e-05 2.161461e-05 2.161461e-05 4.539068e-04 3.458338e-04 1.513023e-04 2.161461e-04 2.377607e-04 3.026046e-04 4.755215e-04 5.403653e-04 1.296877e-04 3.890630e-04 7.781260e-04 2.593753e-04 3.674484e-04 1.000000e-10 2.161461e-05 2.161461e-05 4.322922e-05 2.161461e-05 2.161461e-05 2.809899e-04 4.539068e-04 2.161461e-04 3.026046e-04 3.026046e-04 2.809899e-04 4.971361e-04 8.645845e-04 1.945315e-04 3.890630e-04 7.781260e-04 4.106776e-04 4.971361e-04 4.322922e-05 1.000000e-10 1.000000e-10 6.484383e-05 1.000000e-10 4.322922e-05 3.026046e-04 3.458338e-04 1.513023e-04 2.809899e-04 3.026046e-04 3.242192e-04 7.997406e-04 7.348968e-04 1.945315e-04 3.674484e-04 6.268237e-04 3.458338e-04 5.403653e-04 2.161461e-05 1.000000e-10 1.000000e-10 2.161461e-05 6.484383e-05 1.080731e-04 5.835945e-04 7.132822e-04 5.403653e-04 4.322922e-04 4.106776e-04 5.835945e-04 7.781260e-04 7.348968e-04 2.161461e-04 3.890630e-04 8.429698e-04 5.835945e-04 1.059116e-03 2.161461e-05 2.161461e-05 1.000000e-10 2.161461e-05 1.080731e-04 8.645845e-05 1.188804e-03 1.621096e-03 6.484383e-04 7.565114e-04 6.700530e-04 1.059116e-03 1.037501e-03 1.102345e-03 3.458338e-04 1.123960e-03 1.577867e-03 1.318491e-03 4.106776e-04 6.484383e-05 1.000000e-10 1.000000e-10 8.645845e-05 1.000000e-10 2.161461e-05 3.242192e-04 3.242192e-04 1.729169e-04 3.458338e-04 1.513023e-04 3.242192e-04 3.674484e-04 5.187507e-04 2.809899e-04 3.242192e-04 6.484383e-04 4.106776e-04 7.565114e-04 2.161461e-05 2.161461e-05 1.000000e-10 1.080731e-04 6.484383e-05 6.484383e-05 6.700530e-04 7.132822e-04 4.539068e-04 4.106776e-04 6.700530e-04 6.052091e-04 7.565114e-04 9.942721e-04 2.809899e-04 4.971361e-04 7.997406e-04 8.213552e-04 7.781260e-04 2.161461e-05 1.000000e-10 1.000000e-10 4.322922e-05 1.080731e-04 8.645845e-05 1.037501e-03 1.210418e-03 5.403653e-04 7.565114e-04 6.484383e-04 7.348968e-04 8.213552e-04 9.942721e-04 5.187507e-04 8.429698e-04 1.275262e-03 1.361721e-03 1.059116e-03 1.513023e-04 1.000000e-10 1.000000e-10 1.296877e-04 1.000000e-10 1.080731e-04 1.404950e-03 1.275262e-03 6.916676e-04 6.484383e-04 8.213552e-04 9.078137e-04 1.080731e-03 1.210418e-03 4.755215e-04 1.210418e-03 1.794013e-03 1.837242e-03 3.112504e-03 6.484383e-05 8.645845e-05 1.000000e-10 3.026046e-04 6.484383e-05 2.809899e-04 2.680212e-03 2.636983e-03 1.102345e-03 1.642710e-03 1.361721e-03 1.664325e-03 1.923700e-03 2.269534e-03 9.294283e-04 1.577867e-03 2.831514e-03 2.831514e-03 1.577867e-03 8.645845e-05 2.161461e-05 2.161461e-05 1.945315e-04 1.080731e-04 6.484383e-05 1.513023e-03 1.513023e-03 9.510429e-04 1.037501e-03 1.059116e-03 9.510429e-04 1.491408e-03 1.664325e-03 9.510429e-04 8.645845e-04 1.404950e-03 1.296877e-03 2.842321e-02 2.420836e-03 7.348968e-04 1.513023e-04 3.998703e-03 1.383335e-03 1.426564e-03 2.500811e-02 2.003674e-02 1.093699e-02 1.277424e-02 9.704961e-03 1.320653e-02 2.070680e-02 2.794769e-02 7.673187e-03 7.262509e-03 1.366043e-02 2.552686e-02 2.857452e-02 2.053388e-03 4.755215e-04 1.296877e-04 3.263806e-03 1.102345e-03 1.469794e-03 2.634821e-02 2.375446e-02 1.229871e-02 1.383335e-02 1.156382e-02 1.281746e-02 2.265211e-02 2.917973e-02 8.624230e-03 6.765373e-03 1.389820e-02 2.606722e-02 1.664325e-03 4.322922e-05 1.000000e-10 1.000000e-10 1.296877e-04 8.645845e-05 8.645845e-05 1.988544e-03 1.815627e-03 7.565114e-04 1.275262e-03 9.294283e-04 1.318491e-03 1.232033e-03 1.383335e-03 6.916676e-04 1.383335e-03 1.794013e-03 2.420836e-03 1.270939e-02 8.861991e-04 4.322922e-05 1.000000e-10 1.080731e-03 3.890630e-04 7.132822e-04 1.616773e-02 1.621096e-02 7.435426e-03 9.985951e-03 8.624230e-03 8.667459e-03 5.684643e-03 5.857560e-03 5.900789e-03 1.015887e-02 1.865341e-02 1.582190e-02 1.789690e-02 1.059116e-03 1.296877e-04 1.000000e-10 1.513023e-03 8.429698e-04 1.253647e-03 2.180914e-02 2.161461e-02 1.210418e-02 1.329299e-02 9.553658e-03 1.132606e-02 7.673187e-03 6.873446e-03 8.645845e-03 1.580028e-02 2.563493e-02 2.362477e-02 7.781260e-04 4.322922e-05 1.000000e-10 2.161461e-05 8.645845e-05 2.161461e-05 8.645845e-05 9.510429e-04 9.294283e-04 3.674484e-04 6.916676e-04 4.322922e-04 4.322922e-04 7.997406e-04 8.213552e-04 3.890630e-04 6.700530e-04 1.188804e-03 1.015887e-03
 2.161461e-04 5.403653e-04 2.809899e-04 2.809899e-04 4.755215e-04 6.484383e-04 4.106776e-04 5.835945e-04 5.403653e-04 2.809899e-04 2.809899e-04 2.809899e-04 3.026046e-04 2.096617e-03 3.350265e-03 2.809899e-04 1.923700e-03 2.399222e-03 3.674484e-04 9.942721e-04 1.296877e-04 1.513023e-04 8.645845e-05 4.322922e-05 4.106776e-04 1.729169e-04 1.729169e-04 2.809899e-04 3.674484e-04 1.080731e-04 1.729169e-04 1.296877e-04 5.835945e-04 4.106776e-04 1.513023e-04 4.106776e-04 6.700530e-04 1.945315e-04 6.916676e-04 2.161461e-05 4.322922e-05 6.484383e-05 8.645845e-05 1.296877e-04 2.161461e-05 1.296877e-04 2.593753e-04 1.296877e-04 1.080731e-04 3.026046e-04 4.322922e-05 5.835945e-04 7.348968e-04 1.296877e-04 5.187507e-04 5.619799e-04 1.080731e-04 8.429698e-04 1.729169e-04 1.000000e-10 4.322922e-05 1.513023e-04 1.296877e-04 1.080731e-04 1.080731e-04 1.729169e-04 1.080731e-04 1.513023e-04 2.161461e-04 1.945315e-04 7.348968e-04 7.132822e-04 1.513023e-04 4.106776e-04 7.565114e-04 8.645845e-05 9.942721e-04 1.296877e-04 4.322922e-05 1.000000e-10 2.161461e-05 1.296877e-04 4.322922e-05 8.645845e-05 2.161461e-04 3.458338e-04 2.593753e-04 1.296877e-04 2.161461e-05 6.916676e-04 4.971361e-04 1.945315e-04 5.619799e-04 5.619799e-04 2.593753e-04 1.361721e-03 2.377607e-04 6.484383e-05 1.729169e-04 6.484383e-05 2.809899e-04 1.729169e-04 1.296877e-04 4.106776e-04 3.242192e-04 1.945315e-04 3.026046e-04 1.729169e-04 5.403653e-04 6.700530e-04 2.377607e-04 6.916676e-04 1.145574e-03 2.161461e-04 4.841673e-03 3.674484e-04 1.945315e-04 2.809899e-04 1.296877e-04 5.187507e-04 2.593753e-04 1.513023e-04 4.971361e-04 5.619799e-04 2.809899e-04 4.106776e-04 1.080731e-04 4.755215e-04 8.213552e-04 4.106776e-04 9.294283e-04 1.750784e-03 4.539068e-04 1.123960e-03 1.729169e-04 8.645845e-05 2.161461e-05 6.484383e-05 1.080731e-04 1.296877e-04 1.513023e-04 1.729169e-04 3.242192e-04 8.645845e-05 6.484383e-05 1.729169e-04 3.458338e-04 6.052091e-04 1.729169e-04 2.809899e-04 4.106776e-04 1.513023e-04 1.988544e-03 3.674484e-04 4.322922e-05 2.377607e-04 2.161461e-05 5.403653e-04 2.161461e-04 2.161461e-04 4.755215e-04 2.593753e-04 8.645845e-05 1.513023e-04 1.729169e-04 3.674484e-04 6.916676e-04 3.890630e-04 7.132822e-04 1.296877e-03 3.026046e-04 2.939587e-03 4.971361e-04 8.645845e-05 1.296877e-04 1.296877e-04 5.835945e-04 3.026046e-04 3.026046e-04 4.755215e-04 5.835945e-04 1.729169e-04 2.809899e-04 2.809899e-04 7.348968e-04 1.621096e-03 1.513023e-04 7.781260e-04 1.015887e-03 5.187507e-04 3.220577e-03 5.619799e-04 2.593753e-04 3.026046e-04 1.945315e-04 8.213552e-04 4.971361e-04 3.890630e-04 9.294283e-04 5.403653e-04 4.539068e-04 2.161461e-04 3.458338e-04 9.078137e-04 1.772398e-03 4.322922e-04 8.213552e-04 1.426564e-03 5.403653e-04 7.219280e-03 1.102345e-03 3.242192e-04 5.835945e-04 3.458338e-04 1.794013e-03 7.781260e-04 6.484383e-04 2.377607e-03 1.123960e-03 6.484383e-04 3.242192e-04 7.132822e-04 1.296877e-03 2.442451e-03 4.755215e-04 1.577867e-03 2.291149e-03 1.037501e-03 4.776829e-03 6.268237e-04 1.513023e-04 3.458338e-04 1.296877e-04 7.997406e-04 4.322922e-04 3.242192e-04 9.726575e-04 4.322922e-04 3.242192e-04 2.809899e-04 1.296877e-04 6.916676e-04 1.123960e-03 5.403653e-04 1.642710e-03 2.010159e-03 7.565114e-04 6.121258e-02 1.385497e-02 4.258078e-03 8.256782e-03 3.955474e-03 1.774560e-02 7.348968e-03 4.301308e-03 1.865341e-02 7.759646e-03 5.295580e-03 3.955474e-03 2.896358e-03 1.340106e-03 3.177348e-03 8.105479e-03 1.984221e-02 3.010915e-02 8.667459e-03 7.223603e-02 1.329299e-02 3.566411e-03 8.062250e-03 4.193235e-03 1.731330e-02 7.651572e-03 3.609640e-03 1.819950e-02 8.689074e-03 5.619799e-03 4.560683e-03 4.063547e-03 1.707554e-03 2.464066e-03 8.775532e-03 1.992867e-02 2.870420e-02 9.380741e-03 4.236464e-03 1.123960e-03 1.513023e-04 6.052091e-04 2.161461e-04 1.123960e-03 6.916676e-04 5.835945e-04 1.296877e-03 6.700530e-04 3.242192e-04 2.809899e-04 3.242192e-04 9.726575e-04 2.636983e-03 4.106776e-04 9.942721e-04 1.253647e-03 8.213552e-04 4.121906e-02 7.910948e-03 2.809899e-03 5.727872e-03 2.917973e-03 1.173673e-02 6.873446e-03 3.890630e-03 1.009402e-02 5.749487e-03 2.853129e-03 2.226305e-03 3.090889e-03 8.429698e-03 1.502215e-02 2.874743e-03 1.491408e-03 2.312763e-03 5.987247e-03 5.855398e-02 1.169350e-02 3.847401e-03 6.808603e-03 3.544796e-03 1.588674e-02 8.019021e-03 5.706257e-03 1.491408e-02 7.802875e-03 3.674484e-03 3.674484e-03 3.998703e-03 1.147736e-02 2.159300e-02 4.193235e-03 1.685940e-03 2.053388e-03 9.294283e-03 2.636983e-03 4.755215e-04 2.161461e-04 1.729169e-04 2.161461e-04 4.539068e-04 3.242192e-04 6.484383e-05 4.755215e-04 3.674484e-04 3.026046e-04 1.296877e-04 1.945315e-04 4.106776e-04 7.132822e-04 1.729169e-04 7.348968e-04 1.015887e-03 3.458338e-04
 9.294283e-04 1.577867e-03 2.550524e-03 1.577867e-03 2.442451e-03 1.188804e-03 1.167189e-03 3.069275e-03 1.000000e-10 1.000000e-10 1.000000e-10 2.161461e-05 2.161461e-05 1.296877e-04 2.593753e-04 9.942721e-04 4.322922e-05 2.161461e-05 1.275262e-03 3.890630e-04 7.132822e-04 2.377607e-04 8.429698e-04 1.945315e-04 6.268237e-04 9.726575e-04 2.161461e-05 1.000000e-10 2.161461e-05 1.000000e-10 2.161461e-05 4.322922e-05 1.513023e-04 3.026046e-04 1.000000e-10 1.000000e-10 1.210418e-03 3.674484e-04 7.132822e-04 3.890630e-04 4.971361e-04 1.945315e-04 2.161461e-04 9.726575e-04 1.000000e-10 1.000000e-10 1.000000e-10 1.000000e-10 2.161461e-05 6.484383e-05 4.322922e-05 1.513023e-04 1.000000e-10 1.000000e-10 1.296877e-03 4.322922e-04 4.755215e-04 4.322922e-04 6.052091e-04 1.296877e-04 5.187507e-04 1.037501e-03 1.000000e-10 1.000000e-10 1.000000e-10 1.000000e-10 8.645845e-05 8.645845e-05 8.645845e-05 2.593753e-04 2.161461e-05 1.000000e-10 9.942721e-04 4.322922e-04 6.916676e-04 4.322922e-04 7.348968e-04 2.377607e-04 3.242192e-04 1.188804e-03 2.161461e-05 1.000000e-10 1.000000e-10 4.322922e-05 4.322922e-05 2.161461e-05 2.161461e-05 2.377607e-04 1.000000e-10 1.000000e-10 1.837242e-03 5.187507e-04 1.145574e-03 5.403653e-04 1.102345e-03 4.755215e-04 5.835945e-04 1.123960e-03 1.000000e-10 1.000000e-10 1.000000e-10 1.000000e-10 2.161461e-05 6.484383e-05 4.322922e-05 1.080731e-04 1.000000e-10 1.000000e-10 3.285421e-03 1.037501e-03 1.902086e-03 1.513023e-03 2.420836e-03 1.383335e-03 8.429698e-04 1.102345e-03 4.322922e-05 1.000000e-10 1.000000e-10 1.000000e-10 4.322922e-05 6.484383e-05 4.322922e-05 8.645845e-05 1.000000e-10 1.000000e-10 1.383335e-03 4.322922e-04 5.403653e-04 4.971361e-04 8.861991e-04 1.513023e-04 1.945315e-04 4.971361e-04 1.000000e-10 1.000000e-10 1.000000e-10 1.000000e-10 1.000000e-10 2.161461e-05 4.322922e-05 1.296877e-04 1.000000e-10 1.000000e-10 2.334378e-03 6.916676e-04 1.296877e-03 1.015887e-03 1.296877e-03 5.835945e-04 5.187507e-04 7.348968e-04 1.000000e-10 1.000000e-10 1.000000e-10 1.000000e-10 1.000000e-10 4.322922e-05 2.161461e-05 1.729169e-04 1.000000e-10 1.000000e-10 3.026046e-03 8.213552e-04 1.880471e-03 1.621096e-03 1.750784e-03 7.348968e-04 7.348968e-04 1.037501e-03 2.161461e-05 1.000000e-10 1.000000e-10 1.000000e-10 1.000000e-10 4.322922e-05 2.161461e-05 8.645845e-05 1.000000e-10 1.000000e-10 4.322922e-03 1.361721e-03 2.204690e-03 1.167189e-03 2.291149e-03 9.510429e-04 8.429698e-04 1.232033e-03 1.000000e-10 1.000000e-10 1.000000e-10 1.000000e-10 1.000000e-10 1.000000e-10 8.645845e-05 3.458338e-04 1.000000e-10 1.000000e-10 7.846104e-03 1.988544e-03 4.258078e-03 3.069275e-03 4.733600e-03 1.750784e-03 1.577867e-03 1.599481e-03 2.161461e-05 1.000000e-10 4.322922e-05 1.000000e-10 1.000000e-10 2.161461e-05 1.080731e-04 3.458338e-04 1.000000e-10 1.000000e-10 4.539068e-03 1.404950e-03 2.701826e-03 1.664325e-03 2.615368e-03 1.534637e-03 1.037501e-03 1.059116e-03 1.000000e-10 1.000000e-10 1.000000e-10 2.161461e-05 1.000000e-10 2.161461e-05 1.296877e-04 4.322922e-05 1.000000e-10 1.000000e-10 5.364747e-02 2.070680e-02 3.866854e-02 2.688858e-02 4.158651e-02 1.966930e-02 1.506538e-02 1.519507e-02 1.945315e-04 1.000000e-10 4.322922e-05 2.161461e-05 1.729169e-04 9.078137e-04 2.161461e-04 1.080731e-04 1.000000e-10 1.000000e-10 5.254512e-02 1.953961e-02 4.121906e-02 2.972009e-02 4.567167e-02 2.273857e-02 1.541122e-02 1.631903e-02 2.809899e-04 4.322922e-05 2.161461e-05 2.161461e-05 2.809899e-04 7.997406e-04 3.458338e-04 2.161461e-05 1.000000e-10 1.000000e-10 5.576570e-03 1.448179e-03 2.507295e-03 2.139847e-03 3.155733e-03 1.750784e-03 7.997406e-04 1.404950e-03 2.161461e-05 1.000000e-10 1.000000e-10 1.000000e-10 1.000000e-10 2.161461e-05 2.161461e-05 1.729169e-04 1.000000e-10 1.000000e-10 3.951151e-02 1.595158e-02 2.020966e-02 1.694586e-02 2.245758e-02 1.203934e-02 6.614071e-03 5.684643e-03 3.674484e-04 2.161461e-05 1.080731e-04 1.000000e-10 1.000000e-10 2.161461e-05 1.707554e-03 3.220577e-03 1.296877e-04 1.000000e-10 5.360424e-02 1.917216e-02 2.738571e-02 2.490003e-02 3.075759e-02 1.668648e-02 1.175835e-02 8.386469e-03 6.268237e-04 1.000000e-10 6.484383e-05 4.322922e-05 1.000000e-10 1.000000e-10 2.464066e-03 4.711985e-03 8.645845e-05 2.161461e-05 2.550524e-03 5.835945e-04 1.404950e-03 9.078137e-04 1.707554e-03 7.348968e-04 7.132822e-04 9.726575e-04 1.000000e-10 1.000000e-10 1.000000e-10 1.000000e-10 1.000000e-10 4.322922e-05 6.484383e-05 4.322922e-05 1.000000e-10 1.000000e-10
 1.945315e-04 3.026046e-04 3.026046e-04 1.729169e-04 3.242192e-04 2.161461e-04 5.619799e-04 3.242192e-04 2.161461e-04 1.945315e-04 1.296877e-04 2.161461e-04 1.945315e-04 2.010159e-03 4.171620e-03 8.645845e-05 2.377607e-03 3.696099e-03 2.377607e-04 3.026046e-04 4.322922e-05 4.322922e-05 1.000000e-10 6.484383e-05 1.000000e-10 4.322922e-05 1.729169e-04 8.645845e-05 2.161461e-05 4.322922e-05 6.484383e-05 2.161461e-05 1.210418e-03 1.534637e-03 4.322922e-05 7.565114e-04 1.296877e-03 4.322922e-05 4.322922e-04 4.322922e-05 6.484383e-05 2.161461e-05 4.322922e-05 2.161461e-05 4.322922e-05 4.322922e-05 6.484383e-05 1.000000e-10 1.000000e-10 6.484383e-05 4.322922e-05 7.348968e-04 1.275262e-03 1.000000e-10 8.645845e-04 1.059116e-03 1.000000e-10 4.106776e-04 4.322922e-05 2.161461e-05 2.161461e-05 6.484383e-05 8.645845e-05 2.161461e-05 1.080731e-04 1.729169e-04 2.161461e-05 2.161461e-05 4.322922e-05 2.161461e-05 1.123960e-03 1.469794e-03 8.645845e-05 6.700530e-04 1.015887e-03 2.161461e-05 3.026046e-04 4.322922e-05 2.161461e-05 1.000000e-10 2.161461e-05 2.161461e-05 4.322922e-05 1.296877e-04 4.322922e-05 4.322922e-05 8.645845e-05 1.000000e-10 1.080731e-04 1.037501e-03 1.599481e-03 4.322922e-05 7.781260e-04 1.015887e-03 2.161461e-05 1.015887e-03 1.945315e-04 4.322922e-05 6.484383e-05 2.593753e-04 1.729169e-04 6.484383e-05 3.242192e-04 1.296877e-04 1.080731e-04 6.484383e-05 4.322922e-05 4.322922e-05 6.052091e-04 1.123960e-03 2.161461e-05 1.167189e-03 2.031773e-03 8.645845e-05 2.031773e-03 1.729169e-04 6.484383e-05 2.161461e-05 3.026046e-04 1.513023e-04 1.945315e-04 4.322922e-04 1.513023e-04 1.729169e-04 2.593753e-04 1.296877e-04 8.645845e-05 7.348968e-04 2.010159e-03 1.945315e-04 2.312763e-03 4.128391e-03 2.161461e-04 4.322922e-04 6.484383e-05 4.322922e-05 1.000000e-10 8.645845e-05 2.161461e-05 2.161461e-05 1.513023e-04 6.484383e-05 2.161461e-05 4.322922e-05 2.161461e-05 4.322922e-05 7.348968e-04 1.102345e-03 2.161461e-05 5.619799e-04 1.296877e-03 4.322922e-05 1.275262e-03 8.645845e-05 6.484383e-05 6.484383e-05 2.377607e-04 8.645845e-05 1.296877e-04 1.513023e-04 2.161461e-04 8.645845e-05 6.484383e-05 4.322922e-05 8.645845e-05 6.484383e-04 1.469794e-03 2.161461e-04 1.167189e-03 2.485680e-03 1.080731e-04 2.442451e-03 1.513023e-04 1.296877e-04 2.161461e-05 2.377607e-04 1.296877e-04 1.729169e-04 4.755215e-04 4.539068e-04 1.080731e-04 6.484383e-05 8.645845e-05 1.080731e-04 9.942721e-04 2.312763e-03 1.080731e-04 1.296877e-03 2.334378e-03 1.296877e-04 2.615368e-03 4.322922e-04 1.513023e-04 1.000000e-10 3.674484e-04 2.809899e-04 1.729169e-04 5.619799e-04 3.242192e-04 1.729169e-04 6.484383e-05 1.296877e-04 1.296877e-04 1.361721e-03 3.285421e-03 1.080731e-04 1.923700e-03 2.226305e-03 4.106776e-04 5.490111e-03 2.161461e-04 1.945315e-04 6.484383e-05 7.781260e-04 3.026046e-04 2.593753e-04 1.210418e-03 7.132822e-04 4.322922e-04 3.242192e-04 2.809899e-04 3.458338e-04 2.096617e-03 5.468497e-03 4.755215e-04 3.047660e-03 4.992975e-03 6.268237e-04 2.939587e-03 1.945315e-04 8.645845e-05 6.484383e-05 4.539068e-04 3.026046e-04 3.026046e-04 7.565114e-04 2.161461e-04 1.945315e-04 1.080731e-04 1.296877e-04 2.377607e-04 9.726575e-04 1.599481e-03 3.026046e-04 2.874743e-03 4.668756e-03 3.458338e-04 3.728520e-02 4.668756e-03 2.053388e-03 6.268237e-04 6.916676e-03 4.928131e-03 3.307036e-03 1.130444e-02 8.300011e-03 5.036204e-03 4.193235e-03 3.155733e-03 2.939587e-03 2.291149e-03 5.165892e-03 8.451313e-03 4.463417e-02 7.007457e-02 6.722144e-03 3.901437e-02 4.344537e-03 2.204690e-03 7.997406e-04 6.959905e-03 4.582298e-03 4.085162e-03 1.128283e-02 7.305739e-03 5.230736e-03 4.452610e-03 3.328650e-03 3.004431e-03 1.880471e-03 4.085162e-03 7.910948e-03 4.992975e-02 7.679671e-02 6.851832e-03 2.896358e-03 3.674484e-04 1.513023e-04 6.484383e-05 5.187507e-04 3.890630e-04 1.513023e-04 7.348968e-04 4.755215e-04 2.161461e-04 2.809899e-04 1.513023e-04 8.645845e-05 2.528910e-03 5.727872e-03 1.729169e-04 1.059116e-03 2.593753e-03 4.539068e-04 2.537555e-02 2.853129e-03 1.577867e-03 8.861991e-04 4.798444e-03 3.371879e-03 3.177348e-03 6.052091e-03 4.409381e-03 2.226305e-03 1.469794e-03 1.253647e-03 2.442451e-03 2.239274e-02 5.008105e-02 2.031773e-03 2.636983e-03 2.917973e-03 4.322922e-03 3.307036e-02 4.560683e-03 2.118232e-03 1.253647e-03 6.419540e-03 4.668756e-03 4.906517e-03 8.278396e-03 5.663028e-03 3.285421e-03 1.837242e-03 1.880471e-03 4.020318e-03 3.322166e-02 6.992327e-02 2.031773e-03 3.026046e-03 3.609640e-03 6.311467e-03 1.469794e-03 1.729169e-04 4.322922e-05 1.000000e-10 1.513023e-04 2.161461e-04 1.080731e-04 3.890630e-04 1.513023e-04 6.484383e-05 8.645845e-05 2.161461e-05 4.322922e-05 6.484383e-04 1.664325e-03 1.729169e-04 1.577867e-03 2.572139e-03 1.296877e-04
 8.645845e-05 8.645845e-05 1.000000e-10 4.322922e-05 3.026046e-04 6.484383e-05 1.080731e-04 7.565114e-04 7.781260e-04 7.348968e-04 5.187507e-04 8.213552e-04 7.781260e-04 1.858857e-03 2.183076e-03 4.322922e-04 2.096617e-03 3.609640e-03 7.348968e-04 1.945315e-04 2.161461e-05 1.000000e-10 1.000000e-10 4.322922e-05 2.161461e-05 6.484383e-05 4.539068e-04 6.268237e-04 3.026046e-04 2.593753e-04 3.458338e-04 2.377607e-04 6.052091e-04 6.484383e-04 1.296877e-04 5.403653e-04 7.997406e-04 5.187507e-04 8.645845e-05 1.000000e-10 1.000000e-10 1.000000e-10 1.000000e-10 2.161461e-05 1.000000e-10 3.026046e-04 1.945315e-04 2.161461e-04 3.026046e-04 2.377607e-04 3.026046e-04 7.132822e-04 6.268237e-04 2.593753e-04 5.187507e-04 7.348968e-04 3.242192e-04 1.945315e-04 2.161461e-05 1.000000e-10 1.000000e-10 1.000000e-10 2.161461e-05 1.000000e-10 3.242192e-04 3.242192e-04 3.458338e-04 3.674484e-04 2.377607e-04 1.296877e-04 6.052091e-04 7.781260e-04 1.296877e-04 5.403653e-04 1.188804e-03 2.593753e-04 2.161461e-04 2.161461e-05 1.000000e-10 1.000000e-10 4.322922e-05 1.000000e-10 2.161461e-05 2.809899e-04 4.322922e-04 2.377607e-04 3.026046e-04 3.242192e-04 2.809899e-04 4.971361e-04 9.294283e-04 1.729169e-04 4.971361e-04 8.861991e-04 2.809899e-04 3.674484e-04 6.484383e-05 2.161461e-05 1.000000e-10 4.322922e-05 2.161461e-05 1.000000e-10 4.971361e-04 7.565114e-04 2.593753e-04 3.026046e-04 2.377607e-04 3.458338e-04 9.078137e-04 1.253647e-03 1.945315e-04 6.052091e-04 1.059116e-03 6.052091e-04 1.556252e-03 4.322922e-05 1.000000e-10 1.000000e-10 6.484383e-05 6.484383e-05 2.161461e-05 1.167189e-03 1.361721e-03 7.348968e-04 9.510429e-04 4.755215e-04 3.242192e-04 1.469794e-03 2.053388e-03 4.539068e-04 5.187507e-04 1.318491e-03 1.188804e-03 1.945315e-04 1.000000e-10 1.000000e-10 1.000000e-10 6.484383e-05 1.000000e-10 1.000000e-10 3.458338e-04 3.890630e-04 1.729169e-04 2.809899e-04 2.809899e-04 1.945315e-04 3.674484e-04 6.052091e-04 1.729169e-04 3.458338e-04 8.645845e-04 4.971361e-04 4.755215e-04 2.161461e-05 1.000000e-10 1.000000e-10 1.080731e-04 2.161461e-05 4.322922e-05 8.861991e-04 6.700530e-04 3.890630e-04 4.322922e-04 3.026046e-04 4.106776e-04 1.080731e-03 1.448179e-03 1.080731e-04 3.674484e-04 1.188804e-03 7.565114e-04 7.565114e-04 1.000000e-10 1.000000e-10 1.000000e-10 4.322922e-05 1.000000e-10 2.161461e-05 8.645845e-04 1.145574e-03 6.052091e-04 5.835945e-04 4.539068e-04 4.971361e-04 9.942721e-04 1.080731e-03 2.593753e-04 7.565114e-04 2.420836e-03 1.296877e-03 6.484383e-04 8.645845e-05 1.000000e-10 1.000000e-10 6.484383e-05 1.000000e-10 6.484383e-05 1.426564e-03 1.167189e-03 6.484383e-04 7.997406e-04 6.268237e-04 6.268237e-04 1.188804e-03 1.685940e-03 5.835945e-04 9.726575e-04 2.550524e-03 1.664325e-03 2.010159e-03 8.645845e-05 1.000000e-10 1.000000e-10 1.080731e-04 4.322922e-05 1.080731e-04 2.507295e-03 2.420836e-03 1.080731e-03 1.642710e-03 9.510429e-04 1.188804e-03 2.010159e-03 2.831514e-03 9.294283e-04 1.858857e-03 4.236464e-03 3.350265e-03 1.599481e-03 6.484383e-05 1.000000e-10 1.000000e-10 2.161461e-05 1.296877e-04 4.322922e-05 1.685940e-03 1.642710e-03 6.700530e-04 7.997406e-04 4.971361e-04 8.429698e-04 1.858857e-03 2.528910e-03 5.187507e-04 6.268237e-04 1.621096e-03 1.599481e-03 1.660002e-02 1.599481e-03 4.322922e-05 2.377607e-04 2.636983e-03 1.296877e-03 1.145574e-03 2.572139e-02 2.399222e-02 1.056955e-02 1.247163e-02 9.229439e-03 1.441695e-02 2.941749e-02 3.957635e-02 5.879174e-03 3.479952e-03 6.527613e-03 2.825030e-02 1.794013e-02 1.340106e-03 1.000000e-10 1.945315e-04 2.269534e-03 7.997406e-04 1.383335e-03 2.850967e-02 2.678050e-02 1.098022e-02 1.337944e-02 9.899492e-03 1.584351e-02 2.965525e-02 3.981411e-02 6.873446e-03 3.242192e-03 5.965633e-03 3.010915e-02 9.510429e-04 6.484383e-05 1.000000e-10 1.000000e-10 8.645845e-05 1.000000e-10 1.080731e-04 1.729169e-03 1.642710e-03 6.916676e-04 1.167189e-03 6.916676e-04 9.078137e-04 1.253647e-03 1.621096e-03 8.213552e-04 1.729169e-03 3.912245e-03 1.642710e-03 7.802875e-03 4.539068e-04 1.000000e-10 6.484383e-05 4.106776e-04 1.945315e-04 4.106776e-04 1.422241e-02 1.480601e-02 7.846104e-03 9.661731e-03 6.441154e-03 6.419540e-03 3.588026e-03 3.523182e-03 7.435426e-03 1.443856e-02 3.237869e-02 1.489247e-02 1.037501e-02 4.539068e-04 2.161461e-05 1.000000e-10 5.187507e-04 3.458338e-04 4.539068e-04 1.899924e-02 1.889117e-02 1.041824e-02 1.381174e-02 9.704961e-03 9.748190e-03 4.258078e-03 3.804172e-03 1.100184e-02 2.252243e-02 4.398573e-02 2.137685e-02 6.484383e-04 2.161461e-05 1.000000e-10 1.000000e-10 8.645845e-05 2.161461e-05 2.161461e-05 8.861991e-04 7.997406e-04 4.106776e-04 5.403653e-04 3.674484e-04 6.268237e-04 1.253647e-03 1.037501e-03 2.161461e-04 6.052091e-04 1.080731e-03 1.102345e-03
 1.296877e-04 3.890630e-04 3.458338e-04 3.890630e-04 5.403653e-04 4.106776e-04 6.916676e-04 6.484383e-04 4.322922e-04 5.403653e-04 3.890630e-04 7.781260e-04 3.890630e-04 2.010159e-03 2.874743e-03 4.539068e-04 2.075003e-03 1.794013e-03 4.755215e-04 1.296877e-04 2.161461e-05 4.322922e-05 6.484383e-05 1.080731e-04 6.484383e-05 4.322922e-05 1.080731e-04 1.513023e-04 2.161461e-04 8.645845e-05 1.729169e-04 6.484383e-05 1.404950e-03 1.448179e-03 1.296877e-04 4.106776e-04 9.726575e-04 8.645845e-05 2.593753e-04 6.484383e-05 1.000000e-10 2.161461e-05 1.296877e-04 2.161461e-05 1.080731e-04 1.296877e-04 1.945315e-04 2.161461e-05 1.296877e-04 1.296877e-04 1.296877e-04 7.565114e-04 1.275262e-03 1.296877e-04 4.322922e-04 7.781260e-04 8.645845e-05 1.513023e-04 1.296877e-04 2.161461e-05 4.322922e-05 8.645845e-05 6.484383e-05 6.484383e-05 2.161461e-04 2.593753e-04 1.080731e-04 1.296877e-04 1.513023e-04 8.645845e-05 1.059116e-03 1.296877e-03 1.296877e-04 5.187507e-04 7.565114e-04 1.296877e-04 1.513023e-04 1.080731e-04 2.161461e-05 6.484383e-05 4.322922e-05 8.645845e-05 1.513023e-04 2.809899e-04 1.729169e-04 1.080731e-04 1.513023e-04 1.729169e-04 8.645845e-05 1.102345e-03 1.059116e-03 1.729169e-04 3.458338e-04 9.726575e-04 1.513023e-04 8.213552e-04 3.242192e-04 1.080731e-04 4.322922e-05 3.026046e-04 8.645845e-05 2.593753e-04 2.593753e-04 3.242192e-04 1.513023e-04 3.026046e-04 1.945315e-04 2.809899e-04 7.781260e-04 7.997406e-04 3.242192e-04 9.510429e-04 9.942721e-04 2.161461e-04 1.491408e-03 4.971361e-04 8.645845e-05 1.513023e-04 7.348968e-04 3.026046e-04 3.890630e-04 1.015887e-03 4.971361e-04 3.242192e-04 3.026046e-04 3.026046e-04 3.026046e-04 9.078137e-04 1.188804e-03 5.619799e-04 1.426564e-03 2.312763e-03 8.645845e-04 2.593753e-04 2.161461e-05 4.322922e-05 1.000000e-10 1.729169e-04 8.645845e-05 8.645845e-05 2.161461e-04 2.161461e-04 2.161461e-04 6.484383e-05 8.645845e-05 1.729169e-04 7.348968e-04 9.510429e-04 1.945315e-04 5.187507e-04 6.268237e-04 1.080731e-04 7.565114e-04 3.026046e-04 1.080731e-04 1.296877e-04 3.890630e-04 3.674484e-04 1.513023e-04 5.403653e-04 2.161461e-04 2.161461e-04 1.513023e-04 2.377607e-04 2.161461e-04 7.565114e-04 8.429698e-04 4.539068e-04 1.037501e-03 1.210418e-03 6.052091e-04 1.685940e-03 4.971361e-04 1.080731e-04 1.729169e-04 5.619799e-04 4.755215e-04 4.539068e-04 7.781260e-04 4.539068e-04 3.242192e-04 2.593753e-04 3.242192e-04 3.674484e-04 8.429698e-04 1.491408e-03 3.026046e-04 1.015887e-03 1.102345e-03 4.971361e-04 1.707554e-03 6.916676e-04 2.809899e-04 2.809899e-04 6.484383e-04 3.890630e-04 5.187507e-04 1.253647e-03 5.187507e-04 4.106776e-04 1.945315e-04 1.945315e-04 4.106776e-04 1.318491e-03 2.031773e-03 5.835945e-04 8.861991e-04 1.426564e-03 8.429698e-04 4.539068e-03 1.080731e-03 1.945315e-04 4.106776e-04 1.210418e-03 9.510429e-04 8.429698e-04 2.399222e-03 1.080731e-03 4.971361e-04 5.835945e-04 4.971361e-04 9.942721e-04 1.491408e-03 2.809899e-03 1.059116e-03 2.053388e-03 3.198962e-03 1.318491e-03 2.096617e-03 8.429698e-04 1.080731e-04 3.026046e-04 7.348968e-04 6.052091e-04 4.755215e-04 1.145574e-03 7.565114e-04 7.348968e-04 2.809899e-04 3.026046e-04 4.971361e-04 8.861991e-04 1.188804e-03 6.052091e-04 1.685940e-03 2.204690e-03 1.232033e-03 3.486437e-02 1.190965e-02 2.615368e-03 6.289852e-03 1.398465e-02 8.213552e-03 7.413812e-03 1.928023e-02 1.048309e-02 8.645845e-03 6.722144e-03 5.252351e-03 5.879174e-03 2.161461e-03 3.177348e-03 1.210418e-02 2.490003e-02 3.198962e-02 1.458986e-02 3.624770e-02 1.145574e-02 2.745056e-03 5.295580e-03 1.333622e-02 8.083865e-03 6.959905e-03 1.915055e-02 1.262293e-02 9.272668e-03 7.629958e-03 5.749487e-03 6.354696e-03 2.636983e-03 3.890630e-03 1.353075e-02 2.656436e-02 3.616125e-02 1.452502e-02 2.399222e-03 7.781260e-04 2.809899e-04 4.106776e-04 1.102345e-03 5.619799e-04 4.971361e-04 1.145574e-03 7.565114e-04 7.348968e-04 3.458338e-04 2.809899e-04 4.755215e-04 2.269534e-03 3.479952e-03 3.458338e-04 7.132822e-04 1.253647e-03 9.726575e-04 2.111748e-02 5.944018e-03 1.815627e-03 3.479952e-03 8.191938e-03 4.690371e-03 4.884902e-03 9.207824e-03 5.987247e-03 3.566411e-03 2.853129e-03 2.636983e-03 3.998703e-03 1.891279e-02 2.887712e-02 3.328650e-03 2.269534e-03 2.334378e-03 8.926835e-03 2.943910e-02 8.235167e-03 2.464066e-03 3.696099e-03 1.121798e-02 6.700530e-03 6.938290e-03 1.409273e-02 8.386469e-03 5.014590e-03 3.479952e-03 3.436723e-03 5.576570e-03 2.887712e-02 4.059224e-02 4.603912e-03 2.464066e-03 2.442451e-03 1.031017e-02 1.167189e-03 4.322922e-04 1.296877e-04 1.729169e-04 4.539068e-04 1.945315e-04 3.674484e-04 5.187507e-04 3.242192e-04 2.809899e-04 1.729169e-04 1.296877e-04 2.809899e-04 8.645845e-04 9.942721e-04 4.322922e-04 1.080731e-03 1.296877e-03 4.106776e-04
 8.429698e-04 1.145574e-03 2.139847e-03 1.664325e-03 2.809899e-03 7.781260e-04 1.188804e-03 3.760942e-03 2.161461e-05 2.161461e-05 1.000000e-10 1.000000e-10 1.000000e-10 6.484383e-05 1.729169e-04 2.377607e-04 1.059116e-03 8.645845e-05 1.000000e-10 2.377607e-03 4.106776e-04 2.809899e-04 4.755215e-04 6.484383e-04 3.458338e-04 2.161461e-04 5.403653e-04 6.484383e-05 1.000000e-10 1.000000e-10 1.000000e-10 1.000000e-10 1.000000e-10 4.322922e-05 6.484383e-05 3.026046e-04 4.322922e-05 1.000000e-10 2.183076e-03 8.645845e-05 3.890630e-04 2.161461e-04 4.322922e-04 2.377607e-04 1.729169e-04 5.403653e-04 1.000000e-10 1.000000e-10 1.000000e-10 1.000000e-10 1.000000e-10 4.322922e-05 4.322922e-05 1.296877e-04 3.458338e-04 2.161461e-05 1.000000e-10 2.247920e-03 2.377607e-04 4.755215e-04 1.945315e-04 5.835945e-04 6.484383e-05 3.242192e-04 7.348968e-04 1.000000e-10 1.000000e-10 1.000000e-10 1.000000e-10 2.161461e-05 2.161461e-05 2.161461e-05 1.080731e-04 4.322922e-04 1.000000e-10 1.000000e-10 2.420836e-03 3.458338e-04 3.026046e-04 2.809899e-04 2.809899e-04 3.242192e-04 3.458338e-04 7.132822e-04 1.000000e-10 1.000000e-10 1.000000e-10 1.000000e-10 2.161461e-05 1.000000e-10 1.296877e-04 6.484383e-05 1.945315e-04 1.000000e-10 1.000000e-10 2.247920e-03 2.377607e-04 1.167189e-03 6.916676e-04 1.102345e-03 3.674484e-04 3.890630e-04 1.123960e-03 2.161461e-05 1.000000e-10 1.000000e-10 1.000000e-10 1.000000e-10 1.000000e-10 1.000000e-10 6.484383e-05 1.513023e-04 1.000000e-10 1.000000e-10 5.857560e-03 6.700530e-04 1.253647e-03 1.059116e-03 1.296877e-03 7.565114e-04 1.037501e-03 1.599481e-03 1.000000e-10 1.000000e-10 4.322922e-05 1.000000e-10 1.000000e-10 1.000000e-10 1.000000e-10 6.484383e-05 1.296877e-04 1.000000e-10 1.000000e-10 1.729169e-03 2.593753e-04 5.403653e-04 2.809899e-04 4.322922e-04 3.242192e-04 2.593753e-04 6.052091e-04 2.161461e-05 1.000000e-10 1.000000e-10 1.000000e-10 1.000000e-10 1.000000e-10 4.322922e-05 6.484383e-05 1.945315e-04 2.161461e-05 1.000000e-10 2.139847e-03 3.242192e-04 1.469794e-03 8.645845e-04 1.685940e-03 5.835945e-04 2.593753e-04 1.253647e-03 1.000000e-10 1.000000e-10 2.161461e-05 1.000000e-10 1.000000e-10 2.161461e-05 4.322922e-05 2.161461e-05 2.161461e-05 1.000000e-10 1.000000e-10 3.307036e-03 7.997406e-04 1.232033e-03 1.059116e-03 1.534637e-03 6.484383e-04 1.232033e-03 1.642710e-03 1.000000e-10 1.000000e-10 1.000000e-10 1.000000e-10 1.000000e-10 1.000000e-10 4.322922e-05 2.161461e-05 2.161461e-04 2.161461e-05 2.161461e-05 3.393494e-03 1.318491e-03 1.945315e-03 1.491408e-03 2.464066e-03 8.861991e-04 1.015887e-03 1.729169e-03 1.000000e-10 1.000000e-10 1.000000e-10 1.000000e-10 1.000000e-10 1.000000e-10 2.161461e-05 1.729169e-04 3.458338e-04 1.000000e-10 2.161461e-05 6.311467e-03 2.247920e-03 3.523182e-03 4.128391e-03 4.603912e-03 2.075003e-03 1.664325e-03 2.334378e-03 2.161461e-05 1.000000e-10 1.000000e-10 1.000000e-10 1.000000e-10 1.000000e-10 2.161461e-05 1.080731e-04 3.242192e-04 1.000000e-10 1.000000e-10 5.165892e-03 8.861991e-04 1.966930e-03 1.513023e-03 2.701826e-03 1.188804e-03 1.404950e-03 1.685940e-03 2.161461e-05 1.000000e-10 1.000000e-10 1.000000e-10 1.000000e-10 1.000000e-10 2.161461e-05 8.645845e-05 1.296877e-04 1.000000e-10 1.000000e-10 5.124824e-02 2.250081e-02 3.702583e-02 2.606722e-02 4.686048e-02 2.206852e-02 1.188804e-02 1.452502e-02 1.945315e-04 4.322922e-05 1.000000e-10 1.000000e-10 2.161461e-05 1.296877e-04 3.026046e-04 1.080731e-04 8.645845e-05 2.161461e-05 1.000000e-10 7.286286e-02 1.735653e-02 3.804172e-02 2.544040e-02 4.113261e-02 2.064195e-02 1.240679e-02 1.582190e-02 2.809899e-04 4.322922e-05 8.645845e-05 2.161461e-05 2.161461e-05 6.484383e-05 4.755215e-04 1.296877e-04 6.484383e-05 1.000000e-10 6.484383e-05 4.409381e-03 1.361721e-03 2.139847e-03 2.442451e-03 3.479952e-03 1.858857e-03 9.510429e-04 1.750784e-03 1.000000e-10 1.000000e-10 2.161461e-05 1.000000e-10 1.000000e-10 1.000000e-10 6.484383e-05 4.322922e-05 4.971361e-04 1.000000e-10 1.000000e-10 4.502324e-02 1.513023e-02 1.904247e-02 1.532476e-02 1.973414e-02 1.067762e-02 6.160164e-03 7.802875e-03 1.945315e-04 4.322922e-05 6.484383e-05 2.161461e-05 1.000000e-10 1.000000e-10 2.161461e-05 1.707554e-03 3.912245e-03 1.080731e-04 2.161461e-05 6.337404e-02 1.986383e-02 2.611045e-02 2.046904e-02 2.786123e-02 1.448179e-02 8.926835e-03 1.059116e-02 3.890630e-04 6.484383e-05 6.484383e-05 4.322922e-05 1.000000e-10 1.000000e-10 2.161461e-05 1.664325e-03 6.614071e-03 1.080731e-04 4.322922e-05 2.982816e-03 9.510429e-04 1.167189e-03 9.726575e-04 1.448179e-03 6.700530e-04 4.322922e-04 7.781260e-04 1.000000e-10 1.000000e-10 2.161461e-05 1.000000e-10 1.000000e-10 1.000000e-10 1.000000e-10 1.296877e-04 1.729169e-04 1.000000e-10 1.000000e-10
 4.906517e-03 1.513023e-04 4.322922e-05 2.161461e-04 1.513023e-04 2.161461e-04 1.296877e-04 1.296877e-04 3.890630e-04 1.945315e-04 2.593753e-04 3.242192e-04 2.161461e-04 1.966930e-03 2.075003e-03 4.755215e-04 1.383335e-03 2.485680e-03 1.080731e-04 2.334378e-03 1.080731e-04 6.484383e-05 1.729169e-04 2.161461e-04 1.513023e-04 4.322922e-05 8.645845e-05 2.161461e-05 2.161461e-05 2.161461e-05 4.322922e-05 2.161461e-05 7.132822e-04 6.484383e-04 4.322922e-05 3.026046e-04 5.835945e-04 1.513023e-04 2.269534e-03 6.484383e-05 2.161461e-05 4.322922e-05 1.080731e-04 1.296877e-04 2.161461e-05 6.484383e-05 8.645845e-05 2.161461e-05 2.161461e-05 2.161461e-05 1.000000e-10 4.755215e-04 6.700530e-04 1.000000e-10 2.593753e-04 4.971361e-04 4.322922e-05 2.420836e-03 1.080731e-04 1.513023e-04 8.645845e-05 1.080731e-04 8.645845e-05 8.645845e-05 6.484383e-05 4.322922e-05 4.322922e-05 1.000000e-10 6.484383e-05 1.000000e-10 4.539068e-04 8.429698e-04 1.080731e-04 2.593753e-04 4.755215e-04 2.161461e-05 2.420836e-03 8.645845e-05 4.322922e-05 2.161461e-05 1.945315e-04 2.161461e-05 2.161461e-05 4.322922e-05 6.484383e-05 2.161461e-05 1.000000e-10 4.322922e-05 2.161461e-05 8.645845e-04 6.268237e-04 8.645845e-05 2.161461e-04 4.539068e-04 1.513023e-04 1.599481e-03 6.484383e-05 4.322922e-05 4.322922e-05 1.080731e-04 4.322922e-05 1.000000e-10 8.645845e-05 8.645845e-05 6.484383e-05 1.513023e-04 1.080731e-04 2.161461e-05 1.902086e-03 1.837242e-03 6.484383e-05 5.835945e-04 7.348968e-04 2.161461e-05 1.426564e-03 6.484383e-05 2.161461e-05 2.161461e-05 2.161461e-05 2.161461e-05 8.645845e-05 2.161461e-05 3.026046e-04 1.296877e-04 1.945315e-04 3.242192e-04 1.296877e-04 4.409381e-03 3.588026e-03 8.645845e-05 1.145574e-03 1.599481e-03 1.729169e-04 1.404950e-03 2.161461e-05 2.161461e-05 2.161461e-05 6.484383e-05 2.161461e-05 4.322922e-05 1.080731e-04 1.080731e-04 2.161461e-05 4.322922e-05 1.080731e-04 1.000000e-10 8.213552e-04 7.348968e-04 8.645845e-05 3.458338e-04 7.348968e-04 6.484383e-05 1.469794e-03 1.000000e-10 1.000000e-10 1.000000e-10 2.161461e-05 1.000000e-10 4.322922e-05 2.161461e-05 6.484383e-05 1.513023e-04 1.296877e-04 1.945315e-04 4.322922e-05 2.118232e-03 2.183076e-03 4.322922e-05 7.132822e-04 1.404950e-03 8.645845e-05 1.210418e-03 1.000000e-10 1.000000e-10 1.000000e-10 2.161461e-05 2.161461e-05 1.000000e-10 6.484383e-05 1.296877e-04 4.322922e-05 1.729169e-04 2.809899e-04 1.945315e-04 2.464066e-03 2.399222e-03 1.296877e-04 1.707554e-03 2.896358e-03 4.322922e-05 1.296877e-03 2.161461e-05 1.000000e-10 1.000000e-10 1.000000e-10 1.000000e-10 4.322922e-05 4.322922e-05 1.296877e-04 1.729169e-04 3.026046e-04 6.268237e-04 1.296877e-04 2.745056e-03 2.917973e-03 3.458338e-04 2.291149e-03 3.739328e-03 1.000000e-10 1.340106e-03 1.000000e-10 1.000000e-10 2.161461e-05 4.322922e-05 8.645845e-05 1.080731e-04 6.484383e-05 2.809899e-04 2.809899e-04 4.106776e-04 1.059116e-03 2.377607e-04 6.160164e-03 6.203393e-03 3.458338e-04 4.258078e-03 6.354696e-03 1.080731e-04 1.318491e-03 1.000000e-10 1.000000e-10 1.000000e-10 1.000000e-10 1.000000e-10 1.729169e-04 6.484383e-05 2.161461e-04 1.729169e-04 2.809899e-04 3.026046e-04 1.080731e-04 5.684643e-03 4.322922e-03 1.296877e-04 1.685940e-03 2.204690e-03 8.645845e-05 4.711985e-03 1.296877e-04 2.161461e-05 8.645845e-05 2.593753e-04 7.565114e-04 1.858857e-03 8.861991e-04 3.760942e-03 3.242192e-03 3.782557e-03 7.608343e-03 4.366152e-03 8.974387e-02 8.604777e-02 2.355993e-03 1.253647e-02 8.689074e-03 2.204690e-03 4.517454e-03 1.080731e-04 2.161461e-05 1.729169e-04 3.674484e-04 1.145574e-03 2.010159e-03 1.059116e-03 4.906517e-03 4.171620e-03 3.933859e-03 9.575273e-03 5.101048e-03 9.458554e-02 8.998163e-02 3.090889e-03 1.098022e-02 7.089593e-03 2.161461e-03 2.010159e-03 2.161461e-05 2.161461e-05 1.000000e-10 4.322922e-05 8.645845e-05 2.161461e-05 1.513023e-04 3.026046e-04 1.296877e-04 3.242192e-04 5.835945e-04 2.161461e-04 3.112504e-03 2.334378e-03 3.242192e-04 3.890630e-03 5.295580e-03 1.513023e-04 3.804172e-03 2.161461e-05 4.322922e-05 1.296877e-04 1.513023e-04 2.809899e-04 1.123960e-03 9.078137e-04 2.053388e-03 3.090889e-03 3.847401e-03 8.148709e-03 2.075003e-03 1.305523e-02 8.991678e-03 4.387766e-03 3.542635e-02 5.647898e-02 8.861991e-04 4.495839e-03 3.242192e-04 4.322922e-05 1.729169e-04 3.674484e-04 6.916676e-04 1.361721e-03 1.232033e-03 3.090889e-03 4.171620e-03 6.484383e-03 1.128283e-02 2.939587e-03 1.575705e-02 1.251486e-02 6.246623e-03 4.956230e-02 7.854750e-02 1.383335e-03 1.513023e-03 6.484383e-05 8.645845e-05 1.000000e-10 1.080731e-04 2.161461e-05 6.484383e-05 6.484383e-05 1.513023e-04 8.645845e-05 8.645845e-05 1.296877e-04 4.322922e-05 2.701826e-03 2.312763e-03 8.645845e-05 7.997406e-04 1.296877e-03 8.645845e-05
 1.000000e-10 4.322922e-05 4.322922e-05 2.161461e-05 6.484383e-05 5.619799e-04 1.015887e-03 6.916676e-04 8.645845e-04 8.861991e-04 9.942721e-04 2.118232e-03 2.399222e-03 1.945315e-04 1.642710e-03 3.804172e-03 6.484383e-04 2.161461e-05 1.000000e-10 1.000000e-10 1.000000e-10 1.000000e-10 1.080731e-04 2.377607e-04 1.945315e-04 2.809899e-04 2.809899e-04 3.242192e-04 8.429698e-04 6.052091e-04 8.645845e-05 6.052091e-04 2.075003e-03 1.513023e-04 2.161461e-05 1.000000e-10 1.000000e-10 1.000000e-10 1.000000e-10 1.513023e-04 3.242192e-04 1.945315e-04 1.729169e-04 1.945315e-04 2.161461e-04 8.213552e-04 5.619799e-04 4.322922e-05 3.674484e-04 1.642710e-03 1.296877e-04 1.000000e-10 1.000000e-10 1.000000e-10 1.000000e-10 1.000000e-10 1.080731e-04 3.242192e-04 2.593753e-04 2.593753e-04 2.377607e-04 1.729169e-04 6.916676e-04 7.997406e-04 1.080731e-04 5.835945e-04 1.729169e-03 1.945315e-04 1.000000e-10 1.000000e-10 1.000000e-10 1.000000e-10 1.000000e-10 1.296877e-04 2.377607e-04 2.161461e-04 3.242192e-04 5.187507e-04 2.809899e-04 8.213552e-04 7.997406e-04 1.513023e-04 4.322922e-04 1.340106e-03 1.729169e-04 1.000000e-10 1.000000e-10 1.000000e-10 1.000000e-10 6.484383e-05 1.729169e-04 6.052091e-04 4.971361e-04 3.890630e-04 5.619799e-04 4.539068e-04 1.123960e-03 9.510429e-04 1.729169e-04 6.052091e-04 1.404950e-03 5.619799e-04 4.322922e-05 1.000000e-10 1.000000e-10 2.161461e-05 4.322922e-05 5.835945e-04 1.123960e-03 6.916676e-04 1.059116e-03 1.167189e-03 7.132822e-04 2.269534e-03 1.923700e-03 3.026046e-04 8.213552e-04 2.118232e-03 8.861991e-04 1.000000e-10 1.000000e-10 1.000000e-10 1.000000e-10 1.000000e-10 6.484383e-05 2.593753e-04 1.729169e-04 2.161461e-04 2.593753e-04 1.729169e-04 6.700530e-04 7.781260e-04 1.080731e-04 5.835945e-04 1.188804e-03 3.026046e-04 4.322922e-05 1.000000e-10 1.000000e-10 1.000000e-10 1.000000e-10 3.890630e-04 5.619799e-04 3.890630e-04 6.268237e-04 4.971361e-04 4.322922e-04 1.167189e-03 1.448179e-03 1.729169e-04 8.429698e-04 1.664325e-03 4.755215e-04 6.484383e-05 2.161461e-05 1.000000e-10 1.000000e-10 2.161461e-05 7.348968e-04 1.167189e-03 6.052091e-04 5.187507e-04 6.268237e-04 7.997406e-04 1.340106e-03 1.296877e-03 1.945315e-04 9.726575e-04 2.312763e-03 1.102345e-03 1.080731e-04 1.000000e-10 1.000000e-10 6.484383e-05 1.000000e-10 7.132822e-04 1.361721e-03 7.348968e-04 9.078137e-04 8.861991e-04 8.645845e-04 1.361721e-03 1.426564e-03 4.755215e-04 1.232033e-03 3.134119e-03 1.534637e-03 2.593753e-04 1.000000e-10 8.645845e-05 1.000000e-10 8.645845e-05 1.858857e-03 2.204690e-03 1.145574e-03 1.923700e-03 2.247920e-03 1.556252e-03 2.809899e-03 3.220577e-03 9.726575e-04 2.139847e-03 4.041932e-03 2.809899e-03 6.484383e-05 1.000000e-10 4.322922e-05 1.000000e-10 2.161461e-05 7.348968e-04 1.556252e-03 7.565114e-04 1.426564e-03 1.080731e-03 1.426564e-03 2.010159e-03 2.096617e-03 5.187507e-04 1.059116e-03 2.377607e-03 1.599481e-03 4.430995e-03 5.835945e-04 1.102345e-03 3.026046e-04 8.861991e-04 1.826435e-02 2.373284e-02 1.288231e-02 1.519507e-02 1.467632e-02 1.828596e-02 3.294067e-02 3.903599e-02 7.565114e-03 6.030477e-03 1.046147e-02 2.671566e-02 4.128391e-03 2.809899e-04 5.619799e-04 3.674484e-04 1.123960e-03 2.051227e-02 2.708311e-02 1.340106e-02 1.567059e-02 1.642710e-02 1.733492e-02 3.521020e-02 4.080839e-02 8.559386e-03 5.814330e-03 1.050470e-02 2.714795e-02 1.729169e-04 1.000000e-10 4.322922e-05 1.000000e-10 4.322922e-05 1.123960e-03 1.448179e-03 7.781260e-04 1.275262e-03 1.556252e-03 1.232033e-03 1.059116e-03 1.794013e-03 4.539068e-04 1.902086e-03 4.863288e-03 1.275262e-03 1.534637e-03 4.322922e-05 2.161461e-04 4.322922e-05 1.945315e-04 9.056522e-03 1.216903e-02 6.743759e-03 1.011564e-02 9.013293e-03 7.521885e-03 5.252351e-03 4.668756e-03 4.776829e-03 1.690263e-02 4.508808e-02 1.165028e-02 2.226305e-03 1.729169e-04 8.645845e-05 1.513023e-04 3.242192e-04 1.160705e-02 1.571382e-02 9.402356e-03 1.379012e-02 1.182319e-02 8.645845e-03 6.397925e-03 4.971361e-03 8.170323e-03 2.872582e-02 6.082352e-02 1.765914e-02 2.161461e-05 1.000000e-10 2.161461e-05 1.000000e-10 1.000000e-10 4.971361e-04 8.429698e-04 4.322922e-04 5.619799e-04 6.700530e-04 3.458338e-04 1.232033e-03 1.642710e-03 3.242192e-04 6.268237e-04 1.685940e-03 8.213552e-04
 9.337512e-03 2.161461e-05 6.484383e-05 1.080731e-04 1.296877e-04 1.945315e-04 8.645845e-05 1.513023e-04 2.809899e-04 1.296877e-04 1.080731e-04 1.513023e-04 1.296877e-04 9.942721e-04 1.318491e-03 1.945315e-04 1.253647e-03 1.296877e-03 2.161461e-05 1.729169e-04 6.484383e-05 1.000000e-10 1.000000e-10 4.322922e-05 2.161461e-05 8.645845e-05 1.000000e-10 1.000000e-10 1.080731e-04 4.322922e-05 4.322922e-05 6.484383e-05 6.916676e-04 1.642710e-03 1.513023e-04 1.059116e-03 1.534637e-03 8.645845e-05 2.809899e-04 1.000000e-10 4.322922e-05 1.000000e-10 1.000000e-10 6.484383e-05 6.484383e-05 1.080731e-04 4.322922e-05 6.484383e-05 1.000000e-10 1.945315e-04 6.484383e-05 4.755215e-04 1.340106e-03 1.945315e-04 6.268237e-04 1.167189e-03 8.645845e-05 4.755215e-04 1.000000e-10 1.000000e-10 1.000000e-10 4.322922e-05 8.645845e-05 2.161461e-05 4.322922e-05 2.161461e-05 6.484383e-05 4.322922e-05 6.484383e-05 4.322922e-05 7.348968e-04 1.188804e-03 2.161461e-04 8.213552e-04 1.448179e-03 1.296877e-04 5.619799e-04 1.000000e-10 1.000000e-10 1.000000e-10 4.322922e-05 2.161461e-05 8.645845e-05 8.645845e-05 6.484383e-05 2.161461e-05 4.322922e-05 1.513023e-04 6.484383e-05 6.052091e-04 1.318491e-03 1.296877e-04 1.059116e-03 1.167189e-03 1.000000e-10 2.377607e-04 1.000000e-10 1.000000e-10 2.161461e-05 1.000000e-10 4.322922e-05 4.322922e-05 8.645845e-05 4.322922e-05 4.322922e-05 4.322922e-05 8.645845e-05 4.322922e-05 1.772398e-03 3.069275e-03 6.484383e-05 6.700530e-04 1.275262e-03 2.161461e-05 1.000000e-10 1.000000e-10 1.000000e-10 1.000000e-10 1.000000e-10 1.000000e-10 8.645845e-05 1.000000e-10 4.322922e-05 1.080731e-04 2.161461e-05 6.484383e-05 4.322922e-05 3.242192e-03 6.160164e-03 1.513023e-04 1.340106e-03 2.464066e-03 4.322922e-05 2.377607e-04 2.161461e-05 1.000000e-10 1.000000e-10 1.000000e-10 1.000000e-10 4.322922e-05 1.000000e-10 2.161461e-05 4.322922e-05 2.161461e-05 4.322922e-05 4.322922e-05 7.348968e-04 1.491408e-03 4.322922e-05 9.942721e-04 1.037501e-03 1.000000e-10 1.729169e-04 2.161461e-05 2.161461e-05 1.000000e-10 1.000000e-10 2.161461e-05 2.161461e-05 1.000000e-10 1.080731e-04 1.000000e-10 6.484383e-05 1.080731e-04 8.645845e-05 2.247920e-03 3.069275e-03 2.161461e-05 1.167189e-03 1.556252e-03 2.161461e-05 4.322922e-05 4.322922e-05 1.000000e-10 1.000000e-10 2.161461e-05 1.000000e-10 2.161461e-05 2.161461e-05 2.161461e-05 4.322922e-05 1.080731e-04 1.729169e-04 2.161461e-05 2.377607e-03 3.285421e-03 4.322922e-05 1.945315e-03 3.588026e-03 1.000000e-10 2.161461e-05 1.000000e-10 1.000000e-10 2.161461e-05 1.000000e-10 1.000000e-10 1.000000e-10 4.322922e-05 8.645845e-05 6.484383e-05 8.645845e-05 1.945315e-04 2.161461e-05 2.745056e-03 3.847401e-03 1.513023e-04 3.220577e-03 4.279693e-03 2.161461e-05 6.484383e-05 1.000000e-10 1.000000e-10 1.000000e-10 1.000000e-10 1.000000e-10 2.161461e-05 2.161461e-05 1.296877e-04 8.645845e-05 1.729169e-04 3.458338e-04 6.484383e-05 5.165892e-03 8.321625e-03 1.729169e-04 4.884902e-03 7.867719e-03 4.322922e-05 2.161461e-05 1.000000e-10 2.161461e-05 1.000000e-10 1.000000e-10 1.000000e-10 6.484383e-05 1.000000e-10 1.080731e-04 4.322922e-05 1.080731e-04 1.296877e-04 6.484383e-05 4.474225e-03 7.305739e-03 4.322922e-05 1.426564e-03 2.896358e-03 6.484383e-05 1.080731e-04 1.000000e-10 1.000000e-10 1.000000e-10 6.484383e-05 8.645845e-05 2.593753e-04 1.080731e-04 4.755215e-04 4.322922e-04 6.052091e-04 1.556252e-03 7.781260e-04 8.367016e-02 1.360424e-01 3.890630e-04 4.560683e-03 3.760942e-03 1.945315e-04 1.000000e-10 2.161461e-05 2.161461e-05 1.000000e-10 4.322922e-05 4.322922e-05 4.755215e-04 1.729169e-04 2.809899e-04 3.674484e-04 4.539068e-04 1.361721e-03 8.213552e-04 8.362693e-02 1.500486e-01 2.809899e-04 4.236464e-03 2.572139e-03 1.513023e-04 1.513023e-04 1.000000e-10 1.000000e-10 1.000000e-10 4.322922e-05 4.322922e-05 6.484383e-05 4.322922e-05 1.296877e-04 8.645845e-05 1.729169e-04 3.458338e-04 2.161461e-05 2.874743e-03 3.285421e-03 1.296877e-04 4.430995e-03 7.154436e-03 4.322922e-05 4.322922e-05 8.645845e-05 2.161461e-05 1.000000e-10 1.000000e-10 4.322922e-05 1.945315e-04 6.484383e-05 3.458338e-04 3.458338e-04 5.619799e-04 1.642710e-03 2.377607e-04 5.338809e-03 5.036204e-03 5.187507e-04 4.554199e-02 8.479412e-02 1.729169e-04 1.000000e-10 4.322922e-05 4.322922e-05 1.000000e-10 8.645845e-05 2.161461e-05 3.026046e-04 2.161461e-05 1.729169e-04 5.187507e-04 6.700530e-04 1.945315e-03 6.916676e-04 5.122663e-03 4.992975e-03 8.429698e-04 6.216362e-02 1.229223e-01 1.080731e-04 1.080731e-04 1.000000e-10 1.000000e-10 1.000000e-10 2.161461e-05 1.000000e-10 6.484383e-05 2.161461e-05 8.645845e-05 1.000000e-10 8.645845e-05 1.513023e-04 4.322922e-05 2.334378e-03 3.869015e-03 1.296877e-04 9.942721e-04 1.815627e-03 1.000000e-10
 6.484383e-05 1.059116e-03 2.982816e-03 1.729169e-03 3.112504e-03 9.942721e-04 1.296877e-03 2.204690e-03 1.000000e-10 2.161461e-05 4.322922e-05 2.161461e-05 2.161461e-05 1.000000e-10 1.080731e-04 2.809899e-04 2.161461e-04 1.685940e-03 1.513023e-04 1.945315e-04 2.377607e-04 3.458338e-04 1.729169e-04 4.539068e-04 3.458338e-04 2.377607e-04 1.361721e-03 1.000000e-10 1.000000e-10 2.161461e-05 1.000000e-10 2.161461e-05 1.000000e-10 1.296877e-04 2.593753e-04 2.593753e-04 1.707554e-03 6.484383e-05 3.026046e-04 2.593753e-04 3.026046e-04 2.809899e-04 4.539068e-04 1.729169e-04 4.755215e-04 1.167189e-03 1.000000e-10 1.000000e-10 2.161461e-05 1.000000e-10 1.000000e-10 1.000000e-10 8.645845e-05 1.729169e-04 1.296877e-04 9.942721e-04 2.161461e-05 3.458338e-04 2.377607e-04 5.619799e-04 4.539068e-04 4.539068e-04 1.945315e-04 4.106776e-04 9.942721e-04 1.000000e-10 1.000000e-10 6.484383e-05 1.000000e-10 4.322922e-05 1.000000e-10 6.484383e-05 1.729169e-04 2.593753e-04 1.102345e-03 8.645845e-05 1.945315e-04 3.890630e-04 4.539068e-04 3.026046e-04 4.539068e-04 1.513023e-04 4.322922e-04 1.123960e-03 1.000000e-10 1.000000e-10 2.161461e-05 1.000000e-10 1.000000e-10 1.000000e-10 8.645845e-05 2.377607e-04 1.729169e-04 1.361721e-03 4.322922e-05 7.781260e-04 3.674484e-04 9.294283e-04 5.619799e-04 1.253647e-03 4.322922e-04 7.132822e-04 1.599481e-03 1.000000e-10 1.000000e-10 1.000000e-10 1.000000e-10 1.000000e-10 1.000000e-10 6.484383e-05 1.296877e-04 8.645845e-05 6.052091e-04 4.322922e-05 1.642710e-03 7.348968e-04 1.837242e-03 1.426564e-03 1.902086e-03 9.294283e-04 1.275262e-03 3.090889e-03 1.000000e-10 1.000000e-10 2.161461e-05 1.000000e-10 1.000000e-10 1.000000e-10 6.484383e-05 1.080731e-04 1.729169e-04 5.403653e-04 2.161461e-05 2.809899e-04 3.458338e-04 4.755215e-04 2.809899e-04 4.755215e-04 2.161461e-04 3.674484e-04 1.123960e-03 1.000000e-10 1.000000e-10 2.161461e-05 1.000000e-10 2.161461e-05 1.000000e-10 4.322922e-05 1.729169e-04 1.945315e-04 7.348968e-04 2.161461e-05 7.565114e-04 7.997406e-04 1.167189e-03 7.997406e-04 1.361721e-03 4.971361e-04 7.132822e-04 1.664325e-03 1.000000e-10 1.000000e-10 1.000000e-10 1.000000e-10 2.161461e-05 1.000000e-10 4.322922e-05 1.080731e-04 1.945315e-04 5.403653e-04 4.322922e-05 1.945315e-03 9.942721e-04 1.448179e-03 9.942721e-04 1.664325e-03 7.348968e-04 1.232033e-03 1.664325e-03 1.000000e-10 1.000000e-10 1.000000e-10 1.000000e-10 1.000000e-10 1.000000e-10 1.000000e-10 4.322922e-05 1.296877e-04 9.294283e-04 1.000000e-10 1.988544e-03 1.296877e-03 1.707554e-03 1.685940e-03 2.247920e-03 6.268237e-04 1.404950e-03 2.139847e-03 2.161461e-05 1.000000e-10 1.000000e-10 1.000000e-10 1.000000e-10 1.000000e-10 4.322922e-05 1.296877e-04 1.296877e-04 1.340106e-03 4.322922e-05 4.690371e-03 2.312763e-03 3.998703e-03 3.436723e-03 4.301308e-03 1.469794e-03 1.772398e-03 3.609640e-03 2.161461e-05 1.000000e-10 1.000000e-10 1.000000e-10 1.000000e-10 1.000000e-10 1.000000e-10 8.645845e-05 2.377607e-04 1.383335e-03 4.322922e-05 2.269534e-03 1.080731e-03 2.291149e-03 1.923700e-03 2.680212e-03 1.296877e-03 1.729169e-03 2.658597e-03 1.000000e-10 1.000000e-10 1.000000e-10 1.000000e-10 1.000000e-10 1.000000e-10 2.161461e-05 1.513023e-04 6.484383e-05 6.052091e-04 1.000000e-10 3.214093e-02 2.129039e-02 3.797687e-02 2.658597e-02 4.480709e-02 2.120393e-02 1.995029e-02 2.271696e-02 8.645845e-05 2.161461e-05 4.322922e-05 1.000000e-10 4.322922e-05 1.296877e-04 9.294283e-04 4.690371e-03 2.161461e-04 2.593753e-04 1.000000e-10 3.588026e-02 1.999352e-02 3.977089e-02 2.779639e-02 4.251594e-02 2.304118e-02 2.005836e-02 2.654274e-02 1.513023e-04 1.000000e-10 4.322922e-05 4.322922e-05 2.161461e-05 2.161461e-04 2.031773e-03 6.311467e-03 3.890630e-04 1.729169e-04 1.000000e-10 2.399222e-03 1.188804e-03 2.053388e-03 1.902086e-03 2.636983e-03 1.664325e-03 1.210418e-03 2.593753e-03 2.161461e-05 1.000000e-10 2.161461e-05 1.000000e-10 1.000000e-10 1.000000e-10 2.161461e-05 1.296877e-04 3.890630e-04 2.723441e-03 6.484383e-05 2.330055e-02 1.411434e-02 1.739976e-02 1.430887e-02 1.631903e-02 9.575273e-03 8.905220e-03 1.257970e-02 2.161461e-04 1.000000e-10 8.645845e-05 6.484383e-05 4.322922e-05 1.000000e-10 2.161461e-05 4.322922e-05 3.501567e-03 2.340862e-02 1.102345e-03 3.166541e-02 1.822112e-02 2.390576e-02 2.031773e-02 2.414352e-02 1.145574e-02 1.247163e-02 1.528153e-02 2.161461e-04 1.000000e-10 3.674484e-04 4.322922e-05 2.161461e-05 4.322922e-05 2.161461e-05 1.000000e-10 6.484383e-03 3.482114e-02 1.210418e-03 1.059116e-03 6.052091e-04 1.210418e-03 9.078137e-04 1.383335e-03 8.645845e-04 6.484383e-04 1.556252e-03 2.161461e-05 1.000000e-10 6.484383e-05 1.000000e-10 1.000000e-10 1.000000e-10 1.296877e-04 2.161461e-04 2.377607e-04 8.213552e-04 1.000000e-10
 8.343240e-03 1.080731e-04 1.296877e-04 1.296877e-04 4.539068e-04 3.242192e-04 1.945315e-04 2.809899e-04 2.809899e-04 1.080731e-04 1.729169e-04 1.296877e-04 1.945315e-04 7.565114e-04 1.253647e-03 2.809899e-04 1.232033e-03 1.340106e-03 1.729169e-04 1.513023e-04 6.484383e-05 1.080731e-04 1.000000e-10 4.322922e-05 1.080731e-04 8.645845e-05 4.322922e-05 6.484383e-05 2.161461e-04 1.080731e-04 4.322922e-05 2.161461e-04 6.268237e-04 1.296877e-03 1.296877e-04 9.726575e-04 1.426564e-03 6.484383e-05 2.161461e-04 6.484383e-05 1.000000e-10 4.322922e-05 2.161461e-05 1.080731e-04 1.080731e-04 1.080731e-04 1.513023e-04 6.484383e-05 1.080731e-04 1.080731e-04 6.484383e-05 4.106776e-04 1.188804e-03 2.161461e-04 7.565114e-04 1.059116e-03 4.322922e-05 3.458338e-04 6.484383e-05 2.161461e-05 6.484383e-05 1.080731e-04 8.645845e-05 4.322922e-05 8.645845e-05 1.296877e-04 1.296877e-04 6.484383e-05 1.296877e-04 1.080731e-04 3.242192e-04 1.275262e-03 1.945315e-04 9.726575e-04 1.296877e-03 1.000000e-10 4.755215e-04 2.161461e-05 2.161461e-05 4.322922e-05 4.322922e-05 4.322922e-05 1.296877e-04 8.645845e-05 1.080731e-04 8.645845e-05 1.513023e-04 8.645845e-05 1.513023e-04 5.187507e-04 1.145574e-03 6.484383e-05 6.916676e-04 1.426564e-03 8.645845e-05 1.729169e-04 4.322922e-05 2.161461e-05 8.645845e-05 1.080731e-04 1.080731e-04 3.674484e-04 4.322922e-05 1.296877e-04 1.513023e-04 2.377607e-04 2.593753e-04 2.809899e-04 8.861991e-04 2.680212e-03 1.945315e-04 5.619799e-04 1.102345e-03 1.296877e-04 1.296877e-04 1.513023e-04 4.322922e-05 6.484383e-05 1.945315e-04 2.377607e-04 6.268237e-04 1.945315e-04 3.026046e-04 3.242192e-04 2.593753e-04 3.674484e-04 7.565114e-04 1.794013e-03 4.387766e-03 1.729169e-04 1.534637e-03 1.923700e-03 3.026046e-04 2.593753e-04 6.484383e-05 6.484383e-05 1.000000e-10 6.484383e-05 6.484383e-05 1.296877e-04 1.513023e-04 6.484383e-05 8.645845e-05 1.513023e-04 1.080731e-04 8.645845e-05 5.403653e-04 1.253647e-03 4.322922e-05 7.132822e-04 8.645845e-04 6.484383e-05 1.729169e-04 1.000000e-10 1.000000e-10 4.322922e-05 2.161461e-05 8.645845e-05 2.377607e-04 1.513023e-04 3.026046e-04 1.729169e-04 1.296877e-04 2.377607e-04 2.377607e-04 1.167189e-03 2.961202e-03 1.729169e-04 1.015887e-03 1.404950e-03 1.945315e-04 6.484383e-05 2.161461e-05 6.484383e-05 8.645845e-05 1.945315e-04 1.729169e-04 4.322922e-04 3.026046e-04 2.377607e-04 1.945315e-04 1.945315e-04 3.458338e-04 5.187507e-04 9.942721e-04 3.004431e-03 3.890630e-04 1.772398e-03 2.507295e-03 2.593753e-04 1.729169e-04 1.513023e-04 4.322922e-05 2.161461e-05 8.645845e-05 1.729169e-04 3.890630e-04 3.026046e-04 3.026046e-04 4.971361e-04 4.539068e-04 4.322922e-04 6.052091e-04 1.513023e-03 3.501567e-03 3.890630e-04 2.442451e-03 3.004431e-03 3.242192e-04 1.945315e-04 1.945315e-04 2.161461e-05 6.484383e-05 1.296877e-04 3.026046e-04 7.781260e-04 4.755215e-04 4.971361e-04 5.403653e-04 6.052091e-04 7.781260e-04 7.132822e-04 3.652869e-03 6.916676e-03 9.078137e-04 4.495839e-03 5.641414e-03 4.539068e-04 1.729169e-04 1.296877e-04 1.000000e-10 2.161461e-05 2.377607e-04 2.377607e-04 6.484383e-04 4.755215e-04 2.593753e-04 3.026046e-04 4.539068e-04 3.674484e-04 5.403653e-04 2.766670e-03 5.879174e-03 3.890630e-04 1.556252e-03 1.945315e-03 3.242192e-04 1.534637e-03 8.213552e-04 1.729169e-04 4.322922e-04 1.080731e-03 2.031773e-03 5.273965e-03 2.831514e-03 3.328650e-03 2.982816e-03 2.809899e-03 5.576570e-03 6.873446e-03 7.048525e-02 1.104291e-01 2.291149e-03 4.647141e-03 5.360424e-03 3.998703e-03 1.015887e-03 1.123960e-03 3.458338e-04 5.619799e-04 1.664325e-03 2.528910e-03 5.727872e-03 2.982816e-03 3.588026e-03 3.134119e-03 3.458338e-03 5.187507e-03 8.105479e-03 6.637847e-02 1.221226e-01 2.680212e-03 4.214849e-03 5.252351e-03 4.668756e-03 3.026046e-04 1.513023e-04 4.322922e-05 4.322922e-05 6.484383e-05 1.296877e-04 4.755215e-04 2.593753e-04 3.458338e-04 3.674484e-04 3.890630e-04 6.052091e-04 4.755215e-04 1.750784e-03 3.307036e-03 1.080731e-03 3.717713e-03 5.101048e-03 4.106776e-04 8.861991e-04 8.213552e-04 2.161461e-04 5.187507e-04 5.835945e-04 7.348968e-04 2.031773e-03 1.837242e-03 1.621096e-03 2.658597e-03 3.069275e-03 4.452610e-03 2.334378e-03 4.020318e-03 7.089593e-03 6.505998e-03 4.603912e-02 5.697612e-02 2.334378e-03 8.213552e-04 1.188804e-03 2.377607e-04 4.539068e-04 1.123960e-03 1.491408e-03 2.745056e-03 2.204690e-03 2.485680e-03 3.998703e-03 4.301308e-03 5.511726e-03 2.982816e-03 4.798444e-03 7.154436e-03 8.645845e-03 6.136388e-02 8.613423e-02 2.853129e-03 1.513023e-04 4.322922e-05 4.322922e-05 6.484383e-05 6.484383e-05 4.322922e-05 2.809899e-04 2.377607e-04 1.729169e-04 1.729169e-04 1.513023e-04 2.161461e-04 4.106776e-04 1.404950e-03 3.112504e-03 2.161461e-04 1.296877e-03 1.404950e-03 2.377607e-04
 1.296877e-04 2.161461e-05 1.080731e-04 2.161461e-05 4.322922e-05 5.835945e-04 3.674484e-04 2.161461e-04 1.296877e-04 4.322922e-04 3.026046e-04 2.161461e-03 3.977089e-03 1.080731e-04 2.247920e-03 4.647141e-03 4.971361e-04 2.377607e-04 1.000000e-10 4.322922e-05 1.000000e-10 1.000000e-10 1.945315e-04 8.645845e-05 2.161461e-05 6.484383e-05 6.484383e-05 1.513023e-04 6.916676e-04 1.361721e-03 8.645845e-05 6.700530e-04 2.010159e-03 1.296877e-04 3.026046e-04 1.000000e-10 2.161461e-05 2.161461e-05 1.000000e-10 8.645845e-05 1.945315e-04 8.645845e-05 4.322922e-05 8.645845e-05 8.645845e-05 6.268237e-04 1.123960e-03 4.322922e-05 7.348968e-04 1.253647e-03 1.296877e-04 2.809899e-04 2.161461e-05 1.000000e-10 1.000000e-10 1.000000e-10 1.729169e-04 2.161461e-04 2.161461e-05 1.296877e-04 1.080731e-04 1.945315e-04 6.700530e-04 9.726575e-04 1.296877e-04 7.132822e-04 1.707554e-03 1.296877e-04 1.296877e-04 1.000000e-10 4.322922e-05 1.000000e-10 1.000000e-10 1.080731e-04 1.513023e-04 6.484383e-05 8.645845e-05 1.729169e-04 1.296877e-04 7.997406e-04 9.726575e-04 6.484383e-05 8.861991e-04 1.642710e-03 1.729169e-04 7.348968e-04 2.161461e-05 4.322922e-05 1.000000e-10 1.000000e-10 5.403653e-04 2.593753e-04 1.513023e-04 2.377607e-04 1.296877e-04 1.945315e-04 1.253647e-03 1.923700e-03 1.080731e-04 4.539068e-04 1.167189e-03 3.458338e-04 1.145574e-03 1.000000e-10 2.161461e-05 2.161461e-05 1.000000e-10 6.268237e-04 7.997406e-04 2.377607e-04 3.026046e-04 3.242192e-04 2.161461e-04 2.680212e-03 3.890630e-03 6.484383e-05 1.015887e-03 1.902086e-03 5.187507e-04 3.026046e-04 1.000000e-10 2.161461e-05 2.161461e-05 1.000000e-10 1.729169e-04 1.945315e-04 6.484383e-05 1.080731e-04 8.645845e-05 6.484383e-05 5.619799e-04 1.253647e-03 2.161461e-05 5.619799e-04 1.232033e-03 1.080731e-04 8.645845e-04 1.000000e-10 6.484383e-05 2.161461e-05 1.000000e-10 3.026046e-04 3.890630e-04 1.080731e-04 2.809899e-04 2.593753e-04 1.513023e-04 1.296877e-03 2.377607e-03 1.296877e-04 5.619799e-04 1.556252e-03 3.458338e-04 1.253647e-03 1.000000e-10 2.161461e-05 1.000000e-10 1.000000e-10 7.997406e-04 8.429698e-04 2.161461e-04 3.026046e-04 1.296877e-04 1.945315e-04 1.361721e-03 2.420836e-03 1.729169e-04 1.015887e-03 2.420836e-03 6.268237e-04 1.642710e-03 1.000000e-10 4.322922e-05 1.000000e-10 2.161461e-05 7.781260e-04 8.645845e-04 3.026046e-04 3.674484e-04 2.593753e-04 3.242192e-04 1.448179e-03 2.723441e-03 3.458338e-04 1.102345e-03 3.869015e-03 7.132822e-04 2.788285e-03 1.000000e-10 1.080731e-04 1.000000e-10 2.161461e-05 1.361721e-03 1.426564e-03 6.268237e-04 1.080731e-03 7.781260e-04 4.322922e-04 3.112504e-03 5.338809e-03 4.539068e-04 2.442451e-03 5.922404e-03 1.469794e-03 1.621096e-03 4.322922e-05 4.322922e-05 2.161461e-05 4.322922e-05 7.348968e-04 8.429698e-04 3.458338e-04 4.755215e-04 4.322922e-04 3.674484e-04 2.766670e-03 4.928131e-03 2.377607e-04 6.052091e-04 2.139847e-03 1.102345e-03 1.720523e-02 2.809899e-04 4.755215e-04 3.458338e-04 2.809899e-04 1.370366e-02 1.664325e-02 6.181779e-03 7.521885e-03 6.657300e-03 8.386469e-03 4.856803e-02 7.502432e-02 3.458338e-03 3.436723e-03 7.003134e-03 1.787528e-02 1.971253e-02 6.484383e-05 4.106776e-04 1.729169e-04 3.242192e-04 1.448179e-02 1.685940e-02 5.944018e-03 8.213552e-03 6.484383e-03 7.781260e-03 5.449044e-02 8.172485e-02 3.544796e-03 2.615368e-03 5.273965e-03 1.685940e-02 1.642710e-03 1.000000e-10 2.161461e-05 2.161461e-05 4.322922e-05 7.997406e-04 1.253647e-03 3.890630e-04 5.835945e-04 3.890630e-04 4.322922e-04 1.383335e-03 2.507295e-03 1.729169e-04 2.204690e-03 6.095320e-03 1.080731e-03 1.234194e-02 8.645845e-05 1.729169e-04 6.484383e-05 2.377607e-04 8.019021e-03 8.364855e-03 3.566411e-03 5.835945e-03 4.236464e-03 3.198962e-03 3.112504e-03 3.652869e-03 3.069275e-03 2.217659e-02 5.816492e-02 8.667459e-03 1.595158e-02 1.513023e-04 2.809899e-04 4.322922e-05 1.296877e-04 9.186210e-03 1.182319e-02 4.582298e-03 7.500270e-03 5.987247e-03 4.322922e-03 4.301308e-03 4.085162e-03 5.641414e-03 3.570734e-02 8.006052e-02 1.093699e-02 9.726575e-04 2.161461e-05 6.484383e-05 4.322922e-05 1.000000e-10 4.106776e-04 5.403653e-04 1.945315e-04 8.645845e-05 1.296877e-04 1.729169e-04 1.296877e-03 2.853129e-03 4.322922e-05 4.971361e-04 1.858857e-03 5.403653e-04
 9.942721e-04 6.916676e-04 4.971361e-04 6.052091e-04 7.348968e-04 5.403653e-04 7.132822e-04 5.403653e-04 4.971361e-04 4.322922e-04 3.674484e-04 6.268237e-04 2.809899e-04 1.534637e-03 2.377607e-03 3.458338e-04 1.296877e-03 2.226305e-03 2.161461e-04 1.253647e-03 1.945315e-04 2.161461e-05 2.161461e-05 1.513023e-04 1.296877e-04 1.945315e-04 1.945315e-04 1.080731e-04 1.729169e-04 8.645845e-05 6.484383e-05 2.161461e-05 4.539068e-04 7.997406e-04 1.513023e-04 6.700530e-04 8.645845e-04 1.513023e-04 1.145574e-03 8.645845e-05 8.645845e-05 4.322922e-05 2.593753e-04 2.161461e-04 6.484383e-05 1.513023e-04 1.296877e-04 1.513023e-04 1.513023e-04 1.513023e-04 8.645845e-05 3.458338e-04 5.619799e-04 2.161461e-04 3.674484e-04 5.187507e-04 2.161461e-05 1.361721e-03 1.513023e-04 1.945315e-04 6.484383e-05 1.729169e-04 8.645845e-05 8.645845e-05 1.729169e-04 1.080731e-04 6.484383e-05 6.484383e-05 6.484383e-05 1.729169e-04 3.242192e-04 6.052091e-04 1.296877e-04 7.132822e-04 5.835945e-04 2.161461e-04 1.102345e-03 8.645845e-05 1.513023e-04 1.080731e-04 1.945315e-04 8.645845e-05 2.161461e-04 2.377607e-04 1.729169e-04 6.484383e-05 1.080731e-04 1.296877e-04 8.645845e-05 3.458338e-04 7.132822e-04 1.080731e-04 4.755215e-04 8.213552e-04 2.161461e-04 1.988544e-03 3.674484e-04 2.377607e-04 6.484383e-05 2.161461e-04 1.513023e-04 1.945315e-04 4.322922e-04 3.026046e-04 1.080731e-04 2.161461e-04 6.484383e-05 4.322922e-05 2.377607e-04 6.052091e-04 1.729169e-04 5.835945e-04 1.232033e-03 3.026046e-04 3.371879e-03 4.755215e-04 3.674484e-04 1.513023e-04 5.835945e-04 4.106776e-04 3.026046e-04 1.167189e-03 3.242192e-04 4.106776e-04 1.513023e-04 2.593753e-04 2.161461e-04 3.458338e-04 9.294283e-04 5.619799e-04 1.145574e-03 1.837242e-03 6.484383e-04 1.232033e-03 1.296877e-04 1.945315e-04 1.080731e-04 3.026046e-04 1.080731e-04 1.296877e-04 3.026046e-04 1.080731e-04 4.322922e-05 8.645845e-05 8.645845e-05 1.296877e-04 2.377607e-04 4.106776e-04 1.729169e-04 3.674484e-04 5.403653e-04 6.484383e-05 2.507295e-03 2.593753e-04 1.729169e-04 6.484383e-05 3.674484e-04 3.026046e-04 3.026046e-04 3.890630e-04 1.513023e-04 2.593753e-04 8.645845e-05 1.080731e-04 8.645845e-05 3.458338e-04 6.700530e-04 3.458338e-04 8.429698e-04 1.037501e-03 3.458338e-04 3.220577e-03 6.052091e-04 2.593753e-04 1.080731e-04 4.755215e-04 4.106776e-04 2.809899e-04 9.294283e-04 2.377607e-04 2.809899e-04 1.945315e-04 2.161461e-04 1.729169e-04 5.835945e-04 1.123960e-03 2.809899e-04 8.429698e-04 1.253647e-03 2.377607e-04 4.409381e-03 5.187507e-04 1.729169e-04 8.645845e-05 8.213552e-04 5.619799e-04 3.026046e-04 6.484383e-04 6.052091e-04 3.242192e-04 3.242192e-04 2.377607e-04 1.729169e-04 6.916676e-04 1.383335e-03 3.674484e-04 1.015887e-03 1.404950e-03 6.484383e-04 7.673187e-03 1.015887e-03 4.971361e-04 2.593753e-04 1.296877e-03 1.080731e-03 7.565114e-04 1.448179e-03 1.102345e-03 6.700530e-04 7.565114e-04 6.484383e-04 5.835945e-04 1.275262e-03 1.794013e-03 6.916676e-04 1.880471e-03 2.831514e-03 9.078137e-04 4.495839e-03 6.268237e-04 4.755215e-04 2.161461e-04 6.700530e-04 4.106776e-04 3.242192e-04 9.510429e-04 5.619799e-04 3.242192e-04 2.593753e-04 3.674484e-04 3.458338e-04 6.052091e-04 7.781260e-04 5.187507e-04 1.880471e-03 2.485680e-03 3.026046e-04 4.755215e-02 8.451313e-03 4.776829e-03 3.004431e-03 9.186210e-03 7.759646e-03 6.678915e-03 1.221226e-02 9.532044e-03 6.678915e-03 7.132822e-03 5.446882e-03 5.641414e-03 2.917973e-03 5.706257e-03 1.050470e-02 2.963363e-02 3.789041e-02 8.970064e-03 4.664433e-02 8.710688e-03 5.619799e-03 3.350265e-03 1.121798e-02 7.997406e-03 7.219280e-03 1.299038e-02 9.402356e-03 7.997406e-03 6.851832e-03 5.554955e-03 6.008862e-03 3.112504e-03 5.879174e-03 9.921107e-03 3.175186e-02 4.219172e-02 9.078137e-03 5.900789e-03 8.213552e-04 3.890630e-04 4.322922e-05 8.861991e-04 6.700530e-04 4.106776e-04 1.469794e-03 7.348968e-04 3.890630e-04 1.296877e-04 2.809899e-04 5.187507e-04 7.565114e-04 1.729169e-03 3.890630e-04 9.294283e-04 1.556252e-03 6.700530e-04 3.441046e-02 7.219280e-03 3.998703e-03 2.550524e-03 9.813034e-03 5.554955e-03 5.101048e-03 1.020210e-02 6.289852e-03 3.717713e-03 2.961202e-03 2.874743e-03 4.279693e-03 9.099751e-03 1.876148e-02 3.609640e-03 3.242192e-03 3.004431e-03 6.095320e-03 4.595266e-02 9.596887e-03 5.792716e-03 3.955474e-03 1.368205e-02 8.127094e-03 7.024749e-03 1.381174e-02 8.732303e-03 5.554955e-03 4.236464e-03 3.631255e-03 5.771101e-03 1.294715e-02 2.613207e-02 4.928131e-03 4.106776e-03 4.366152e-03 8.970064e-03 2.507295e-03 3.674484e-04 1.080731e-04 6.484383e-05 3.458338e-04 2.593753e-04 2.161461e-04 6.484383e-04 4.106776e-04 2.161461e-04 8.645845e-05 6.484383e-05 1.729169e-04 3.458338e-04 6.484383e-04 3.458338e-04 8.645845e-04 1.664325e-03 3.458338e-04
 8.494542e-03 7.997406e-04 1.404950e-03 1.469794e-03 1.513023e-03 1.361721e-03 5.187507e-04 8.645845e-05 1.296877e-04 1.000000e-10 1.000000e-10 2.161461e-05 1.000000e-10 1.000000e-10 1.000000e-10 4.322922e-05 8.645845e-05 2.161461e-05 2.161461e-05 3.674484e-04 6.916676e-04 1.945315e-03 7.348968e-04 9.942721e-04 3.026046e-04 4.322922e-04 2.593753e-04 2.161461e-05 1.000000e-10 1.000000e-10 1.000000e-10 1.000000e-10 1.000000e-10 1.000000e-10 1.000000e-10 4.322922e-05 1.000000e-10 2.161461e-05 6.484383e-05 1.037501e-03 1.015887e-03 6.916676e-04 1.059116e-03 5.619799e-04 2.377607e-04 1.296877e-04 2.161461e-05 1.000000e-10 1.000000e-10 1.000000e-10 1.000000e-10 1.000000e-10 1.000000e-10 1.000000e-10 1.000000e-10 2.161461e-05 1.000000e-10 1.729169e-04 4.106776e-04 1.015887e-03 1.102345e-03 1.534637e-03 7.781260e-04 1.945315e-04 1.729169e-04 2.161461e-05 1.000000e-10 4.322922e-05 1.000000e-10 1.000000e-10 1.000000e-10 1.000000e-10 1.000000e-10 1.000000e-10 2.161461e-05 1.000000e-10 2.809899e-04 5.187507e-04 8.429698e-04 1.037501e-03 1.772398e-03 7.348968e-04 6.484383e-05 6.484383e-05 4.322922e-05 2.161461e-05 2.161461e-05 1.000000e-10 1.000000e-10 1.000000e-10 1.000000e-10 1.000000e-10 2.161461e-05 1.000000e-10 1.000000e-10 5.403653e-04 1.988544e-03 1.426564e-03 1.102345e-03 1.123960e-03 5.187507e-04 2.809899e-04 1.729169e-04 1.080731e-04 2.161461e-05 1.000000e-10 1.000000e-10 1.000000e-10 1.000000e-10 1.000000e-10 4.322922e-05 8.645845e-05 1.080731e-04 2.161461e-05 4.755215e-04 2.939587e-03 2.636983e-03 1.837242e-03 2.831514e-03 1.037501e-03 7.781260e-04 3.890630e-04 1.080731e-04 2.161461e-05 2.161461e-05 1.000000e-10 2.161461e-05 2.161461e-05 1.000000e-10 1.080731e-04 2.377607e-04 2.809899e-04 2.161461e-05 1.513023e-04 4.539068e-04 8.645845e-04 1.232033e-03 7.348968e-04 7.348968e-04 2.377607e-04 1.080731e-04 1.513023e-04 1.000000e-10 2.161461e-05 1.000000e-10 1.000000e-10 1.000000e-10 2.161461e-05 1.000000e-10 1.000000e-10 4.322922e-05 2.161461e-05 9.294283e-04 1.037501e-03 1.037501e-03 8.213552e-04 1.210418e-03 1.275262e-03 7.132822e-04 6.484383e-04 1.513023e-04 2.161461e-04 8.645845e-05 2.161461e-05 2.161461e-05 2.161461e-05 2.161461e-05 6.484383e-05 1.080731e-04 2.593753e-04 1.000000e-10 6.484383e-04 1.361721e-03 1.664325e-03 2.161461e-03 2.226305e-03 1.404950e-03 4.755215e-04 5.835945e-04 1.945315e-04 6.484383e-05 2.161461e-05 8.645845e-05 1.000000e-10 1.000000e-10 1.080731e-04 1.945315e-04 1.729169e-04 2.377607e-04 6.484383e-05 1.685940e-03 1.167189e-03 2.874743e-03 1.772398e-03 2.031773e-03 1.513023e-03 6.268237e-04 9.078137e-04 3.674484e-04 1.296877e-04 2.377607e-04 6.484383e-05 8.645845e-05 4.322922e-05 2.377607e-04 2.161461e-04 4.539068e-04 2.809899e-04 2.161461e-05 2.031773e-03 2.355993e-03 4.236464e-03 1.880471e-03 3.847401e-03 1.923700e-03 3.285421e-03 2.766670e-03 3.242192e-04 3.242192e-04 5.403653e-04 1.945315e-04 2.593753e-04 2.809899e-04 5.835945e-04 3.674484e-04 1.188804e-03 6.484383e-04 2.377607e-04 1.037501e-03 2.377607e-03 3.177348e-03 2.010159e-03 2.615368e-03 1.318491e-03 7.997406e-04 1.858857e-03 1.296877e-04 4.322922e-05 1.296877e-04 1.000000e-10 1.080731e-04 1.000000e-10 8.645845e-05 6.484383e-05 2.377607e-04 5.619799e-04 1.513023e-04 1.134767e-02 8.191938e-03 1.551929e-02 1.668648e-02 1.195288e-02 6.786988e-03 1.558413e-02 3.026046e-02 3.544796e-03 2.550524e-03 5.338809e-03 2.745056e-03 3.804172e-03 1.318491e-03 1.080731e-03 4.539068e-04 3.023884e-02 5.498757e-02 9.661731e-03 5.857560e-03 2.254404e-02 1.720523e-02 1.841565e-02 1.977737e-02 1.059116e-02 2.256565e-02 2.989301e-02 1.923700e-03 4.106776e-04 4.387766e-03 1.664325e-03 2.183076e-03 7.781260e-04 5.187507e-04 2.377607e-04 1.703231e-02 5.321517e-02 1.497893e-02 2.010159e-03 2.917973e-03 3.458338e-03 1.210418e-03 1.815627e-03 1.210418e-03 2.723441e-03 1.383335e-03 4.322922e-05 4.322922e-05 2.593753e-04 2.161461e-05 4.322922e-05 2.161461e-05 2.377607e-04 1.513023e-04 1.145574e-03 1.945315e-04 2.161461e-05 3.026046e-03 8.645845e-03 1.549768e-02 1.141251e-02 1.789690e-02 1.065600e-02 2.044742e-02 2.645628e-02 8.645845e-04 9.942721e-04 1.123960e-03 2.593753e-04 5.403653e-04 6.052091e-04 1.104507e-02 1.182319e-02 1.880471e-03 8.213552e-04 1.000000e-10 3.566411e-03 1.080731e-02 2.075003e-02 1.610289e-02 2.083649e-02 1.513023e-02 2.072841e-02 3.957635e-02 2.507295e-03 1.296877e-03 1.966930e-03 7.348968e-04 1.707554e-03 1.772398e-03 1.541122e-02 2.470550e-02 1.837242e-03 3.242192e-04 2.161461e-05 5.835945e-04 1.015887e-03 1.318491e-03 6.700530e-04 1.188804e-03 8.645845e-04 1.945315e-03 1.534637e-03 4.322922e-05 4.322922e-05 1.080731e-04 1.000000e-10 2.161461e-05 6.484383e-05 1.000000e-10 1.000000e-10 1.296877e-04 1.729169e-04 2.161461e-05
 6.484383e-05 1.059116e-03 5.165892e-03 2.615368e-03 6.008862e-03 8.429698e-04 2.161461e-04 2.161461e-05 3.026046e-04 2.226305e-03 7.997406e-04 2.183076e-03 1.729169e-04 1.080731e-04 4.322922e-05 3.026046e-04 1.642710e-03 7.348968e-04 1.923700e-03 1.080731e-04 8.645845e-05 4.322922e-05 3.674484e-04 1.729169e-03 8.861991e-04 2.161461e-03 1.945315e-04 8.645845e-05 4.322922e-05 3.242192e-04 2.053388e-03 8.429698e-04 1.815627e-03 2.377607e-04 1.080731e-04 6.484383e-05 1.729169e-04 2.593753e-03 1.188804e-03 3.371879e-03 1.296877e-04 4.322922e-05 1.000000e-10 4.539068e-04 4.755215e-03 1.685940e-03 6.635686e-03 2.161461e-04 2.161461e-05 2.161461e-05 1.080731e-04 1.988544e-03 6.700530e-04 1.858857e-03 8.645845e-05 4.322922e-05 1.000000e-10 1.513023e-04 3.328650e-03 1.080731e-03 4.020318e-03 1.080731e-04 2.161461e-05 2.161461e-05 2.809899e-04 4.668756e-03 1.318491e-03 5.338809e-03 1.080731e-04 4.322922e-05 2.161461e-05 1.729169e-04 5.317194e-03 1.685940e-03 7.457041e-03 8.645845e-05 6.484383e-05 4.322922e-05 4.322922e-04 1.041824e-02 2.572139e-03 1.357398e-02 3.026046e-04 2.161461e-05 1.080731e-04 5.187507e-04 6.138550e-03 1.923700e-03 7.738031e-03 2.593753e-04 8.645845e-05 7.132822e-04 3.804172e-03 8.416730e-02 2.801254e-02 1.135848e-01 2.420836e-03 3.890630e-04 9.726575e-04 4.430995e-03 8.777694e-02 3.017400e-02 1.180158e-01 3.069275e-03 5.187507e-04 4.322922e-05 2.377607e-04 6.354696e-03 2.572139e-03 9.640117e-03 1.296877e-04 4.322922e-05 5.187507e-04 1.685940e-03 5.334486e-02 1.668648e-02 7.089593e-02 1.621096e-03 2.377607e-04 1.015887e-03 3.393494e-03 7.381390e-02 2.213336e-02 9.769804e-02 2.053388e-03 5.835945e-04 4.322922e-05 2.377607e-04 3.458338e-03 1.253647e-03 4.452610e-03 2.809899e-04 1.000000e-10
 1.337944e-02 2.161461e-04 2.593753e-04 1.729169e-04 2.377607e-04 1.729169e-04 1.296877e-04 1.513023e-04 4.322922e-05 6.484383e-05 2.161461e-05 1.000000e-10 2.161461e-05 1.000000e-10 2.161461e-04 2.161461e-04 1.296877e-04 3.890630e-04 1.080731e-04 1.123960e-03 2.377607e-04 6.916676e-04 4.106776e-04 5.835945e-04 3.026046e-04 6.700530e-04 4.971361e-04 6.484383e-05 1.000000e-10 2.161461e-05 1.000000e-10 2.161461e-05 2.161461e-05 4.322922e-05 2.593753e-04 1.296877e-04 5.187507e-04 2.161461e-04 9.726575e-04 5.835945e-04 3.890630e-04 3.674484e-04 4.322922e-04 2.809899e-04 3.458338e-04 4.755215e-04 6.484383e-05 1.000000e-10 2.161461e-05 2.161461e-05 1.000000e-10 4.322922e-05 2.161461e-05 8.645845e-05 1.729169e-04 4.106776e-04 1.513023e-04 1.534637e-03 4.322922e-04 3.242192e-04 3.458338e-04 5.835945e-04 3.674484e-04 3.242192e-04 3.674484e-04 6.484383e-05 1.000000e-10 2.161461e-05 1.000000e-10 1.000000e-10 1.000000e-10 6.484383e-05 2.377607e-04 1.080731e-04 6.268237e-04 6.484383e-05 1.188804e-03 2.161461e-04 3.890630e-04 5.835945e-04 7.781260e-04 4.322922e-04 2.377607e-04 2.593753e-04 6.484383e-05 1.000000e-10 2.161461e-05 2.161461e-05 1.000000e-10 2.161461e-05 2.161461e-05 1.729169e-04 4.322922e-05 6.700530e-04 2.809899e-04 1.145574e-03 3.674484e-04 8.645845e-05 1.513023e-04 1.729169e-04 6.484383e-05 1.296877e-04 4.322922e-04 6.484383e-05 1.000000e-10 1.000000e-10 1.000000e-10 6.484383e-05 1.000000e-10 1.513023e-04 6.484383e-04 2.593753e-04 3.177348e-03 5.835945e-04 3.458338e-04 3.242192e-04 1.729169e-04 1.945315e-04 2.593753e-04 6.484383e-05 1.296877e-04 2.161461e-04 1.000000e-10 2.161461e-05 1.000000e-10 2.161461e-05 8.645845e-05 2.161461e-05 9.726575e-04 2.204690e-03 2.161461e-04 6.289852e-03 2.204690e-03 7.997406e-04 1.945315e-04 1.296877e-04 1.513023e-04 1.945315e-04 2.161461e-04 1.945315e-04 3.242192e-04 4.322922e-05 6.484383e-05 4.322922e-05 2.161461e-05 4.322922e-05 2.161461e-05 6.052091e-04 4.322922e-04 1.080731e-04 7.132822e-04 4.539068e-04 9.510429e-04 1.296877e-04 4.322922e-05 1.296877e-04 1.296877e-04 8.645845e-05 6.484383e-05 3.458338e-04 2.161461e-05 6.484383e-05 1.513023e-04 6.484383e-05 1.296877e-04 2.161461e-05 1.513023e-03 5.187507e-04 1.296877e-04 3.112504e-03 1.102345e-03 6.916676e-04 4.322922e-05 6.484383e-05 1.080731e-04 1.080731e-04 1.080731e-04 2.161461e-05 1.729169e-04 1.000000e-10 2.161461e-05 4.322922e-05 1.296877e-04 3.026046e-04 4.322922e-05 2.204690e-03 2.809899e-03 1.945315e-04 3.479952e-03 1.210418e-03 7.565114e-04 2.161461e-05 1.296877e-04 2.161461e-05 1.513023e-04 2.161461e-05 8.645845e-05 3.026046e-04 2.161461e-05 6.484383e-05 2.161461e-04 8.645845e-05 1.513023e-04 2.161461e-05 3.890630e-03 3.501567e-03 1.729169e-04 3.696099e-03 1.448179e-03 5.835945e-04 2.161461e-05 4.322922e-05 4.322922e-05 1.080731e-04 1.080731e-04 2.161461e-04 4.106776e-04 4.322922e-05 8.645845e-05 1.945315e-04 1.729169e-04 3.458338e-04 2.593753e-04 7.154436e-03 5.792716e-03 2.161461e-04 7.176051e-03 4.366152e-03 6.700530e-04 2.377607e-04 6.484383e-05 1.296877e-04 2.161461e-05 2.161461e-05 1.296877e-04 5.619799e-04 2.161461e-05 2.161461e-05 1.513023e-04 6.484383e-05 3.674484e-04 4.322922e-05 1.491408e-03 2.031773e-03 1.080731e-04 7.219280e-03 3.393494e-03 1.707554e-03 1.513023e-04 1.945315e-04 1.729169e-04 1.513023e-04 1.080731e-04 3.458338e-04 1.534637e-03 4.322922e-05 8.645845e-05 3.026046e-04 3.890630e-04 1.621096e-03 1.296877e-04 1.923700e-03 1.794013e-03 2.636983e-03 1.672971e-01 5.250189e-02 7.132822e-04 1.945315e-04 2.809899e-04 3.674484e-04 3.242192e-04 1.080731e-04 3.890630e-04 1.577867e-03 4.322922e-05 2.161461e-05 2.809899e-04 1.729169e-04 1.080731e-03 6.484383e-05 1.059116e-03 9.510429e-04 1.577867e-03 1.547822e-01 8.092511e-02 1.167189e-03 1.513023e-04 1.729169e-04 4.322922e-05 2.161461e-05 1.080731e-04 3.026046e-04 4.539068e-04 1.000000e-10 1.000000e-10 1.080731e-04 1.000000e-10 1.080731e-04 2.161461e-05 6.441154e-03 5.382038e-03 6.916676e-04 3.393494e-03 4.322922e-04 6.268237e-04 2.161461e-05 1.945315e-04 4.106776e-04 4.539068e-04 2.161461e-04 6.268237e-04 2.031773e-03 2.161461e-05 2.161461e-05 1.296877e-04 1.080731e-04 2.593753e-04 2.161461e-04 5.710580e-02 7.887172e-02 5.835945e-04 2.961202e-03 1.080731e-04 4.971361e-04 1.080731e-04 3.674484e-04 3.242192e-04 5.403653e-04 4.322922e-04 5.835945e-04 2.312763e-03 2.161461e-05 6.484383e-05 2.161461e-04 1.729169e-04 9.942721e-04 3.458338e-04 6.276883e-02 1.297741e-01 8.645845e-05 7.565114e-04 3.242192e-04 7.348968e-04 1.296877e-04 1.513023e-04 8.645845e-05 1.513023e-04 1.729169e-04 3.242192e-04 8.213552e-04 2.161461e-05 6.484383e-05 8.645845e-05 2.161461e-05 1.513023e-04 1.296877e-04 7.565114e-04 8.213552e-04 2.161461e-04 4.106776e-03 7.781260e-04
 9.510429e-04 5.835945e-04 1.945315e-04 3.674484e-04 3.242192e-04 9.726575e-04 3.890630e-04 3.242192e-04 5.835945e-04 4.971361e-04 2.161461e-04 1.945315e-04 1.729169e-04 1.102345e-03 2.658597e-03 2.377607e-04 2.658597e-03 2.896358e-03 3.242192e-04 9.726575e-04 3.026046e-04 6.484383e-05 1.945315e-04 1.080731e-04 7.132822e-04 3.026046e-04 8.645845e-05 4.755215e-04 1.945315e-04 1.513023e-04 8.645845e-05 2.161461e-05 1.296877e-04 2.809899e-04 1.513023e-04 6.484383e-04 8.213552e-04 6.484383e-05 7.348968e-04 2.161461e-04 1.296877e-04 6.484383e-05 1.296877e-04 2.593753e-04 1.080731e-04 1.080731e-04 4.106776e-04 1.080731e-04 1.729169e-04 1.513023e-04 8.645845e-05 8.645845e-05 4.755215e-04 1.296877e-04 4.539068e-04 8.645845e-04 1.080731e-04 5.403653e-04 2.593753e-04 6.484383e-05 1.729169e-04 6.484383e-05 4.539068e-04 2.161461e-04 1.513023e-04 2.809899e-04 1.296877e-04 1.080731e-04 1.080731e-04 1.080731e-04 1.945315e-04 7.348968e-04 1.945315e-04 6.700530e-04 7.997406e-04 1.729169e-04 4.971361e-04 3.242192e-04 1.080731e-04 1.729169e-04 4.322922e-05 5.835945e-04 1.296877e-04 1.080731e-04 3.026046e-04 2.593753e-04 1.513023e-04 6.484383e-05 8.645845e-05 4.322922e-05 5.187507e-04 1.729169e-04 6.268237e-04 9.726575e-04 2.161461e-04 1.123960e-03 3.026046e-04 6.484383e-05 2.161461e-04 1.729169e-04 4.106776e-04 1.513023e-04 8.645845e-05 3.242192e-04 2.809899e-04 1.513023e-04 1.296877e-04 1.080731e-04 2.809899e-04 6.484383e-04 6.484383e-05 1.404950e-03 1.513023e-03 4.322922e-05 1.815627e-03 3.458338e-04 1.729169e-04 3.674484e-04 1.296877e-04 7.132822e-04 3.458338e-04 1.945315e-04 4.322922e-04 3.674484e-04 3.026046e-04 2.377607e-04 1.729169e-04 6.700530e-04 1.599481e-03 3.026046e-04 2.161461e-03 2.961202e-03 2.809899e-04 6.916676e-04 2.377607e-04 1.000000e-10 1.513023e-04 8.645845e-05 2.809899e-04 1.513023e-04 4.322922e-05 2.593753e-04 6.484383e-05 4.322922e-05 1.000000e-10 6.484383e-05 2.809899e-04 6.268237e-04 8.645845e-05 7.997406e-04 6.916676e-04 1.945315e-04 1.015887e-03 3.242192e-04 1.080731e-04 2.377607e-04 1.296877e-04 5.619799e-04 1.296877e-04 2.377607e-04 3.890630e-04 2.161461e-04 1.080731e-04 1.080731e-04 1.513023e-04 4.322922e-04 9.726575e-04 8.645845e-05 1.318491e-03 1.880471e-03 1.945315e-04 1.253647e-03 3.674484e-04 2.593753e-04 3.026046e-04 1.080731e-04 7.781260e-04 3.674484e-04 3.458338e-04 4.755215e-04 3.026046e-04 2.377607e-04 1.513023e-04 8.645845e-05 7.348968e-04 2.226305e-03 3.026046e-04 1.361721e-03 1.750784e-03 2.161461e-04 1.642710e-03 5.835945e-04 1.945315e-04 5.403653e-04 4.755215e-04 8.645845e-04 2.809899e-04 2.161461e-04 5.619799e-04 3.242192e-04 1.296877e-04 1.729169e-04 1.513023e-04 1.080731e-03 2.939587e-03 3.242192e-04 2.139847e-03 1.750784e-03 2.593753e-04 2.507295e-03 7.132822e-04 4.755215e-04 7.781260e-04 5.835945e-04 1.858857e-03 8.861991e-04 5.187507e-04 1.361721e-03 5.619799e-04 4.539068e-04 4.106776e-04 4.106776e-04 1.750784e-03 5.014590e-03 5.619799e-04 3.155733e-03 4.582298e-03 4.971361e-04 1.880471e-03 3.458338e-04 3.242192e-04 4.322922e-04 3.674484e-04 8.645845e-04 4.755215e-04 4.106776e-04 5.835945e-04 3.242192e-04 3.674484e-04 1.080731e-04 2.377607e-04 6.268237e-04 2.031773e-03 5.619799e-04 2.831514e-03 3.458338e-03 3.242192e-04 2.414352e-02 7.500270e-03 3.696099e-03 5.771101e-03 4.236464e-03 1.028856e-02 7.521885e-03 4.214849e-03 9.142981e-03 6.073706e-03 5.079434e-03 4.949746e-03 2.831514e-03 2.269534e-03 6.181779e-03 6.873446e-03 4.913001e-02 6.538420e-02 4.495839e-03 2.788285e-02 8.472928e-03 3.588026e-03 5.987247e-03 3.933859e-03 1.098022e-02 7.024749e-03 4.884902e-03 1.143413e-02 6.419540e-03 5.922404e-03 4.474225e-03 2.291149e-03 1.880471e-03 5.987247e-03 7.608343e-03 5.124824e-02 6.678915e-02 4.949746e-03 1.815627e-03 7.565114e-04 2.377607e-04 6.484383e-04 5.187507e-04 7.997406e-04 5.619799e-04 2.593753e-04 1.167189e-03 6.484383e-04 3.458338e-04 2.377607e-04 3.242192e-04 1.275262e-03 4.041932e-03 1.513023e-04 2.442451e-03 2.312763e-03 3.242192e-04 1.376851e-02 5.684643e-03 3.350265e-03 4.992975e-03 3.134119e-03 1.026694e-02 6.030477e-03 5.122663e-03 8.818761e-03 4.884902e-03 3.069275e-03 2.291149e-03 3.047660e-03 1.292554e-02 3.631255e-02 2.701826e-03 5.403653e-03 7.262509e-03 3.804172e-03 2.049065e-02 8.732303e-03 4.539068e-03 6.786988e-03 4.841673e-03 1.394142e-02 8.710688e-03 6.722144e-03 1.115314e-02 7.889333e-03 4.949746e-03 3.609640e-03 4.668756e-03 1.744299e-02 4.841673e-02 3.479952e-03 6.354696e-03 8.991678e-03 6.397925e-03 1.123960e-03 4.971361e-04 2.593753e-04 2.593753e-04 1.080731e-04 5.835945e-04 4.322922e-04 2.809899e-04 5.619799e-04 2.809899e-04 1.513023e-04 6.484383e-05 1.080731e-04 3.026046e-04 1.123960e-03 1.945315e-04 1.080731e-03 1.988544e-03 1.729169e-04
 3.609640e-03 8.645845e-05 6.484383e-05 1.000000e-10 1.000000e-10 1.059116e-03 3.674484e-04 1.513023e-04 2.161461e-04 6.484383e-05 2.593753e-04 1.664325e-03 3.198962e-03 1.945315e-04 1.534637e-03 2.939587e-03 5.619799e-04 2.528910e-03 1.000000e-10 1.000000e-10 1.000000e-10 1.000000e-10 3.890630e-04 1.080731e-04 1.000000e-10 1.729169e-04 4.322922e-05 8.645845e-05 3.242192e-04 7.132822e-04 6.484383e-05 2.593753e-04 8.645845e-04 2.593753e-04 2.247920e-03 1.000000e-10 2.161461e-05 1.000000e-10 1.000000e-10 1.729169e-04 2.161461e-04 1.000000e-10 6.484383e-05 1.080731e-04 4.322922e-05 2.809899e-04 5.403653e-04 4.322922e-05 3.890630e-04 5.403653e-04 1.729169e-04 2.528910e-03 2.161461e-05 1.000000e-10 1.000000e-10 2.161461e-05 3.242192e-04 1.296877e-04 4.322922e-05 4.322922e-05 6.484383e-05 4.322922e-05 1.729169e-04 6.700530e-04 6.484383e-05 2.593753e-04 9.078137e-04 1.729169e-04 2.312763e-03 1.000000e-10 1.000000e-10 1.000000e-10 1.000000e-10 3.242192e-04 2.809899e-04 6.484383e-05 4.322922e-05 6.484383e-05 8.645845e-05 3.026046e-04 5.403653e-04 1.080731e-04 4.322922e-04 8.213552e-04 4.322922e-05 1.642710e-03 1.000000e-10 1.000000e-10 1.000000e-10 2.161461e-05 4.106776e-04 2.593753e-04 1.945315e-04 2.593753e-04 2.161461e-04 2.161461e-04 7.132822e-04 1.059116e-03 1.729169e-04 6.484383e-04 1.469794e-03 2.809899e-04 1.837242e-03 1.000000e-10 2.161461e-05 1.000000e-10 2.161461e-05 4.539068e-04 7.565114e-04 3.458338e-04 6.484383e-04 5.619799e-04 4.106776e-04 1.404950e-03 1.469794e-03 5.619799e-04 1.599481e-03 3.069275e-03 6.052091e-04 1.513023e-03 2.161461e-05 1.000000e-10 1.000000e-10 1.000000e-10 1.513023e-04 2.593753e-04 6.484383e-05 1.513023e-04 1.296877e-04 6.484383e-05 3.458338e-04 7.348968e-04 8.645845e-05 2.809899e-04 8.213552e-04 1.513023e-04 1.383335e-03 1.000000e-10 2.161461e-05 1.000000e-10 2.161461e-05 3.242192e-04 4.322922e-04 1.080731e-04 2.161461e-04 2.809899e-04 2.377607e-04 6.700530e-04 1.534637e-03 3.026046e-04 7.132822e-04 2.204690e-03 2.593753e-04 1.383335e-03 2.161461e-05 1.000000e-10 1.000000e-10 1.000000e-10 3.242192e-04 3.890630e-04 1.729169e-04 3.458338e-04 3.674484e-04 3.890630e-04 1.275262e-03 2.701826e-03 3.242192e-04 1.232033e-03 2.464066e-03 3.890630e-04 1.426564e-03 1.000000e-10 1.000000e-10 1.000000e-10 1.000000e-10 4.106776e-04 5.835945e-04 3.026046e-04 3.674484e-04 5.187507e-04 3.458338e-04 2.161461e-03 3.220577e-03 2.809899e-04 1.123960e-03 3.371879e-03 6.916676e-04 1.729169e-03 1.000000e-10 1.000000e-10 4.322922e-05 2.161461e-05 9.510429e-04 1.340106e-03 6.268237e-04 9.726575e-04 1.059116e-03 1.015887e-03 3.090889e-03 5.663028e-03 6.916676e-04 3.004431e-03 6.289852e-03 8.645845e-04 1.534637e-03 1.000000e-10 2.161461e-05 2.161461e-05 1.000000e-10 5.619799e-04 8.645845e-04 3.890630e-04 9.510429e-04 6.700530e-04 3.458338e-04 1.534637e-03 2.507295e-03 8.645845e-04 1.772398e-03 4.171620e-03 5.619799e-04 6.830217e-03 1.729169e-04 6.484383e-05 8.645845e-05 2.377607e-04 7.327353e-03 1.350913e-02 8.343240e-03 1.320653e-02 1.240679e-02 8.775532e-03 2.234951e-02 2.930941e-02 7.500270e-03 2.416514e-02 6.853993e-02 1.026694e-02 8.408084e-03 1.080731e-04 1.729169e-04 1.513023e-04 2.809899e-04 9.078137e-03 1.681617e-02 8.559386e-03 1.543283e-02 1.480601e-02 9.207824e-03 2.444613e-02 2.680212e-02 8.926835e-03 2.820707e-02 6.136388e-02 1.221226e-02 2.161461e-03 1.000000e-10 2.161461e-05 2.161461e-05 1.000000e-10 5.619799e-04 1.015887e-03 2.809899e-04 6.268237e-04 6.052091e-04 6.052091e-04 2.917973e-03 4.344537e-03 2.809899e-04 1.361721e-03 3.588026e-03 6.268237e-04 5.727872e-03 2.161461e-05 1.296877e-04 8.645845e-05 2.809899e-04 5.511726e-03 9.618502e-03 4.668756e-03 7.716416e-03 7.262509e-03 7.154436e-03 2.269534e-02 3.051983e-02 2.831514e-03 8.970064e-03 2.332217e-02 8.472928e-03 6.981520e-03 6.484383e-05 1.945315e-04 4.322922e-05 2.377607e-04 6.765373e-03 1.296877e-02 5.857560e-03 9.683346e-03 9.899492e-03 1.078569e-02 3.393494e-02 3.884146e-02 4.647141e-03 1.543283e-02 3.045499e-02 1.389820e-02 1.664325e-03 1.000000e-10 1.000000e-10 1.000000e-10 1.000000e-10 3.026046e-04 4.755215e-04 3.026046e-04 3.026046e-04 3.026046e-04 6.484383e-05 7.781260e-04 1.426564e-03 2.809899e-04 1.188804e-03 2.291149e-03 3.458338e-04
 1.739976e-02 3.933859e-03 1.404950e-03 2.204690e-03 1.015887e-03 4.171620e-03 1.426564e-03 3.458338e-04 2.247920e-03 4.539068e-04 2.593753e-04 3.242192e-04 1.080731e-04 1.945315e-04 2.161461e-05 6.268237e-04 6.268237e-04 3.458338e-04 1.167189e-03 1.729169e-04 2.377607e-04 4.322922e-05 1.945315e-04 2.161461e-05 4.322922e-05 6.484383e-05 1.000000e-10 6.484383e-05 1.000000e-10 1.000000e-10 2.161461e-05 1.000000e-10 1.000000e-10 1.000000e-10 6.484383e-05 2.161461e-05 2.161461e-05 1.000000e-10 4.322922e-04 2.377607e-04 6.484383e-05 1.729169e-04 1.513023e-04 3.674484e-04 4.322922e-05 2.161461e-05 8.645845e-05 1.000000e-10 1.000000e-10 1.000000e-10 1.000000e-10 1.000000e-10 1.000000e-10 1.296877e-04 2.161461e-05 4.322922e-05 4.322922e-05 1.296877e-04 4.322922e-05 4.322922e-05 4.322922e-05 6.484383e-05 1.513023e-04 4.322922e-05 1.000000e-10 6.484383e-05 2.161461e-05 1.000000e-10 1.000000e-10 1.000000e-10 1.000000e-10 1.000000e-10 2.161461e-05 2.161461e-05 1.000000e-10 1.000000e-10 1.296877e-04 1.513023e-04 2.161461e-05 4.322922e-05 1.080731e-04 1.513023e-04 6.484383e-05 4.322922e-05 1.080731e-04 2.161461e-05 1.000000e-10 1.000000e-10 1.000000e-10 1.000000e-10 1.000000e-10 4.322922e-05 4.322922e-05 1.000000e-10 8.645845e-05 1.229871e-02 1.165028e-02 6.592457e-03 8.883605e-03 7.003134e-03 1.082892e-02 3.609640e-03 1.642710e-03 5.252351e-03 1.664325e-03 1.426564e-03 9.726575e-04 7.132822e-04 1.275262e-03 5.187507e-04 2.399222e-03 1.577867e-03 1.469794e-03 3.026046e-03 1.005079e-02 9.121366e-03 6.570842e-03 7.370583e-03 6.397925e-03 8.235167e-03 3.285421e-03 1.988544e-03 4.344537e-03 1.685940e-03 1.383335e-03 1.318491e-03 5.619799e-04 1.642710e-03 9.726575e-04 2.096617e-03 1.448179e-03 2.096617e-03 2.961202e-03 2.896358e-03 4.301308e-03 2.161461e-03 2.485680e-03 2.377607e-03 3.609640e-03 1.448179e-03 9.078137e-04 1.988544e-03 6.484383e-04 5.403653e-04 3.458338e-04 3.674484e-04 4.539068e-04 3.242192e-04 6.916676e-04 4.106776e-04 7.132822e-04 1.123960e-03 4.539068e-03 5.122663e-03 3.523182e-03 4.020318e-03 3.479952e-03 4.474225e-03 1.707554e-03 1.145574e-03 2.334378e-03 1.015887e-03 8.861991e-04 7.348968e-04 5.187507e-04 6.052091e-04 6.268237e-04 9.294283e-04 9.294283e-04 9.942721e-04 1.491408e-03 2.788285e-03 4.193235e-03 2.507295e-03 2.917973e-03 2.809899e-03 3.501567e-03 1.167189e-03 1.188804e-03 2.031773e-03 6.916676e-04 6.268237e-04 5.187507e-04 3.890630e-04 6.700530e-04 4.971361e-04 9.510429e-04 7.348968e-04 6.484383e-04 1.102345e-03 5.144278e-03 5.036204e-03 2.745056e-03 3.415109e-03 3.047660e-03 4.603912e-03 1.837242e-03 1.059116e-03 2.204690e-03 7.781260e-04 6.484383e-04 7.348968e-04 4.106776e-04 6.916676e-04 5.835945e-04 1.037501e-03 6.052091e-04 1.037501e-03 1.491408e-03 1.152059e-02 1.642710e-02 1.139090e-02 1.117475e-02 1.149897e-02 1.312007e-02 6.203393e-03 4.301308e-03 7.219280e-03 2.701826e-03 3.047660e-03 2.420836e-03 1.815627e-03 3.393494e-03 3.458338e-03 4.279693e-03 4.582298e-03 4.258078e-03 6.311467e-03 1.564898e-02 2.464066e-02 1.597320e-02 1.966930e-02 1.742138e-02 2.109586e-02 8.689074e-03 6.830217e-03 1.279585e-02 4.603912e-03 5.533341e-03 3.890630e-03 3.371879e-03 4.841673e-03 5.944018e-03 7.565114e-03 6.722144e-03 7.781260e-03 9.510429e-03 2.809899e-03 2.485680e-03 1.513023e-03 1.534637e-03 1.426564e-03 2.939587e-03 6.916676e-04 4.106776e-04 8.429698e-04 3.890630e-04 3.890630e-04 1.945315e-04 1.080731e-04 3.026046e-04 8.645845e-05 4.322922e-04 3.026046e-04 2.809899e-04 7.781260e-04 4.301308e-03 9.899492e-03 6.203393e-03 7.067978e-03 7.089593e-03 8.861991e-03 2.745056e-03 1.404950e-03 3.652869e-03 1.167189e-03 1.210418e-03 8.645845e-04 6.700530e-04 1.037501e-03 1.210418e-03 1.404950e-03 1.340106e-03 1.383335e-03 2.312763e-03 9.272668e-03 1.997190e-02 1.660002e-02 1.718362e-02 2.053388e-02 1.850211e-02 7.716416e-03 3.155733e-03 8.321625e-03 2.853129e-03 2.442451e-03 2.096617e-03 1.902086e-03 3.112504e-03 3.004431e-03 3.544796e-03 3.523182e-03 4.430995e-03 5.771101e-03 1.134767e-02 1.108830e-02 7.975792e-03 8.732303e-03 8.105479e-03 1.078569e-02 4.322922e-03 2.464066e-03 5.511726e-03 2.291149e-03 1.621096e-03 1.102345e-03 8.645845e-04 1.469794e-03 9.078137e-04 2.615368e-03 1.966930e-03 1.988544e-03 2.982816e-03
 3.026046e-04 1.000000e-10 1.000000e-10 1.000000e-10 1.000000e-10 4.322922e-05 1.750784e-03 2.485680e-03 7.781260e-04 1.275262e-03 2.139847e-03 1.556252e-03 6.635686e-03 1.048309e-02 4.322922e-04 2.377607e-03 5.987247e-03 2.075003e-03 2.161461e-05 1.000000e-10 1.000000e-10 1.000000e-10 1.000000e-10 2.161461e-05 4.322922e-05 4.322922e-05 1.000000e-10 2.161461e-05 2.161461e-05 1.000000e-10 2.161461e-04 4.106776e-04 1.000000e-10 4.322922e-05 8.645845e-05 4.322922e-05 1.080731e-04 1.000000e-10 1.000000e-10 1.000000e-10 1.000000e-10 1.000000e-10 6.484383e-05 8.645845e-05 2.161461e-05 6.484383e-05 4.322922e-05 1.296877e-04 3.242192e-04 4.322922e-04 1.000000e-10 4.322922e-05 3.458338e-04 1.513023e-04 1.000000e-10 1.000000e-10 1.000000e-10 1.000000e-10 1.000000e-10 1.000000e-10 1.000000e-10 1.000000e-10 1.000000e-10 2.161461e-05 1.000000e-10 2.161461e-05 1.945315e-04 1.945315e-04 1.000000e-10 6.484383e-05 6.484383e-05 8.645845e-05 4.322922e-05 1.000000e-10 1.000000e-10 1.000000e-10 1.000000e-10 1.000000e-10 1.080731e-04 4.322922e-05 2.161461e-05 2.161461e-05 6.484383e-05 2.161461e-05 1.729169e-04 3.026046e-04 4.322922e-05 2.161461e-05 6.484383e-05 8.645845e-05 3.458338e-03 4.322922e-05 1.000000e-10 1.296877e-04 6.484383e-05 1.080731e-04 3.998703e-03 6.052091e-03 3.004431e-03 5.057819e-03 5.079434e-03 4.214849e-03 1.147736e-02 1.312007e-02 2.053388e-03 5.360424e-03 1.225548e-02 7.565114e-03 3.026046e-03 8.645845e-05 1.000000e-10 6.484383e-05 4.322922e-05 1.296877e-04 4.971361e-03 5.987247e-03 2.745056e-03 4.474225e-03 4.214849e-03 4.517454e-03 9.661731e-03 1.100184e-02 2.139847e-03 4.128391e-03 9.056522e-03 7.997406e-03 1.275262e-03 2.161461e-05 1.000000e-10 2.161461e-05 2.161461e-05 6.484383e-05 2.161461e-03 2.118232e-03 1.210418e-03 1.621096e-03 1.513023e-03 1.275262e-03 3.782557e-03 4.041932e-03 6.484383e-04 1.491408e-03 4.193235e-03 2.485680e-03 1.815627e-03 6.484383e-05 1.000000e-10 6.484383e-05 6.484383e-05 1.729169e-04 2.572139e-03 2.939587e-03 1.750784e-03 2.334378e-03 2.464066e-03 2.485680e-03 4.085162e-03 4.906517e-03 1.059116e-03 2.658597e-03 6.095320e-03 3.933859e-03 1.642710e-03 1.000000e-10 1.000000e-10 4.322922e-05 2.161461e-05 1.000000e-10 2.355993e-03 2.853129e-03 1.275262e-03 2.334378e-03 1.599481e-03 1.707554e-03 3.458338e-03 3.674484e-03 8.861991e-04 1.621096e-03 3.804172e-03 3.004431e-03 1.577867e-03 2.161461e-05 1.000000e-10 2.161461e-05 1.000000e-10 8.645845e-05 2.658597e-03 3.631255e-03 1.642710e-03 2.355993e-03 2.204690e-03 2.226305e-03 4.647141e-03 5.057819e-03 7.781260e-04 1.750784e-03 5.360424e-03 3.458338e-03 8.559386e-03 1.945315e-04 1.000000e-10 3.674484e-04 1.513023e-04 2.377607e-04 1.108830e-02 1.199611e-02 6.354696e-03 8.775532e-03 7.910948e-03 7.846104e-03 1.273101e-02 1.474117e-02 3.912245e-03 7.046363e-03 1.513023e-02 1.435210e-02 1.249325e-02 5.187507e-04 1.000000e-10 5.835945e-04 2.809899e-04 6.268237e-04 1.701070e-02 1.815627e-02 1.061277e-02 1.361721e-02 1.169350e-02 1.260132e-02 1.895601e-02 2.301956e-02 6.830217e-03 1.195288e-02 2.574300e-02 2.154977e-02 7.132822e-04 2.161461e-05 1.000000e-10 2.161461e-05 2.161461e-05 2.161461e-05 1.210418e-03 1.664325e-03 8.213552e-04 1.275262e-03 9.294283e-04 8.429698e-04 1.858857e-03 2.291149e-03 4.971361e-04 1.469794e-03 2.982816e-03 1.383335e-03 4.063547e-03 4.322922e-05 1.000000e-10 1.513023e-04 1.000000e-10 1.945315e-04 5.922404e-03 6.678915e-03 3.134119e-03 4.517454e-03 3.588026e-03 4.106776e-03 4.949746e-03 5.101048e-03 1.902086e-03 4.322922e-03 8.753918e-03 6.938290e-03 1.024533e-02 1.513023e-04 2.161461e-05 2.377607e-04 1.513023e-04 1.080731e-04 1.415757e-02 1.657841e-02 7.154436e-03 1.000757e-02 9.899492e-03 9.467200e-03 1.266616e-02 1.303361e-02 5.663028e-03 9.942721e-03 1.910732e-02 1.733492e-02 3.631255e-03 4.322922e-05 1.000000e-10 6.484383e-05 4.322922e-05 1.729169e-04 5.965633e-03 7.867719e-03 3.998703e-03 6.052091e-03 5.036204e-03 5.468497e-03 1.043986e-02 1.286069e-02 2.096617e-03 5.490111e-03 1.115314e-02 8.343240e-03
 2.399222e-03 2.572139e-03 6.700530e-04 1.448179e-03 8.861991e-04 3.674484e-03 1.556252e-03 1.794013e-03 3.198962e-03 1.383335e-03 1.426564e-03 9.942721e-04 1.188804e-03 1.080731e-03 2.572139e-03 1.145574e-03 3.155733e-03 4.322922e-03 2.053388e-03 1.513023e-04 8.645845e-05 1.000000e-10 4.322922e-05 2.161461e-05 1.080731e-04 4.322922e-05 1.000000e-10 8.645845e-05 4.322922e-05 1.000000e-10 1.000000e-10 2.161461e-05 2.161461e-05 1.000000e-10 1.000000e-10 8.645845e-05 1.945315e-04 6.484383e-05 4.539068e-04 2.161461e-05 4.322922e-05 1.080731e-04 4.322922e-05 1.080731e-04 1.080731e-04 2.161461e-05 1.296877e-04 6.484383e-05 6.484383e-05 4.322922e-05 6.484383e-05 8.645845e-05 1.080731e-04 2.161461e-05 4.322922e-05 2.377607e-04 4.322922e-05 1.080731e-04 1.000000e-10 1.000000e-10 8.645845e-05 4.322922e-05 8.645845e-05 4.322922e-05 2.161461e-05 2.161461e-05 2.161461e-05 2.161461e-05 4.322922e-05 1.000000e-10 2.161461e-05 1.000000e-10 2.161461e-05 2.161461e-05 4.322922e-05 1.000000e-10 3.674484e-04 2.161461e-05 1.000000e-10 1.080731e-04 1.000000e-10 1.080731e-04 4.322922e-05 1.000000e-10 4.322922e-05 2.161461e-05 4.322922e-05 1.000000e-10 1.000000e-10 2.161461e-05 6.484383e-05 2.161461e-05 4.322922e-05 6.484383e-05 4.322922e-05 2.336540e-02 5.101048e-03 1.556252e-03 2.896358e-03 1.599481e-03 7.608343e-03 3.696099e-03 2.118232e-03 7.132822e-03 2.399222e-03 1.556252e-03 1.296877e-03 1.902086e-03 1.988544e-03 3.544796e-03 2.399222e-03 3.609640e-03 5.511726e-03 2.917973e-03 2.116070e-02 5.079434e-03 1.404950e-03 2.982816e-03 1.534637e-03 7.565114e-03 2.723441e-03 1.685940e-03 6.160164e-03 2.226305e-03 1.534637e-03 9.726575e-04 1.210418e-03 1.599481e-03 3.112504e-03 1.664325e-03 3.350265e-03 5.079434e-03 2.680212e-03 8.451313e-03 1.685940e-03 7.132822e-04 8.213552e-04 6.484383e-04 2.636983e-03 1.253647e-03 6.484383e-04 2.183076e-03 7.997406e-04 6.484383e-04 2.593753e-04 3.026046e-04 9.078137e-04 1.404950e-03 4.971361e-04 1.167189e-03 1.685940e-03 9.942721e-04 1.184481e-02 2.658597e-03 8.429698e-04 7.781260e-04 8.213552e-04 3.415109e-03 1.599481e-03 7.348968e-04 3.263806e-03 1.318491e-03 7.348968e-04 5.403653e-04 6.700530e-04 1.123960e-03 2.010159e-03 6.916676e-04 2.010159e-03 2.831514e-03 1.318491e-03 9.596887e-03 2.118232e-03 6.484383e-04 1.059116e-03 8.213552e-04 2.745056e-03 1.275262e-03 6.268237e-04 2.139847e-03 8.213552e-04 4.971361e-04 2.809899e-04 3.674484e-04 5.403653e-04 1.102345e-03 3.674484e-04 1.577867e-03 2.464066e-03 1.037501e-03 1.069923e-02 2.809899e-03 5.619799e-04 1.296877e-03 7.565114e-04 3.998703e-03 1.772398e-03 8.429698e-04 2.874743e-03 9.942721e-04 7.132822e-04 4.755215e-04 4.971361e-04 5.619799e-04 1.577867e-03 1.037501e-03 1.556252e-03 2.874743e-03 1.253647e-03 3.343780e-02 8.062250e-03 1.707554e-03 3.220577e-03 2.226305e-03 1.002918e-02 4.863288e-03 2.874743e-03 1.054793e-02 5.144278e-03 3.198962e-03 2.809899e-03 2.723441e-03 1.858857e-03 3.436723e-03 4.193235e-03 9.229439e-03 1.487085e-02 5.230736e-03 4.850319e-02 1.257970e-02 3.004431e-03 5.987247e-03 2.226305e-03 1.519507e-02 7.262509e-03 5.165892e-03 1.707554e-02 9.078137e-03 5.360424e-03 4.279693e-03 4.409381e-03 2.528910e-03 5.209121e-03 7.846104e-03 1.493570e-02 2.310602e-02 8.732303e-03 4.430995e-03 1.340106e-03 4.322922e-04 7.565114e-04 5.619799e-04 2.010159e-03 6.700530e-04 4.539068e-04 9.942721e-04 7.781260e-04 4.755215e-04 1.945315e-04 3.026046e-04 4.322922e-04 1.145574e-03 4.106776e-04 6.268237e-04 1.080731e-03 8.213552e-04 1.943154e-02 3.674484e-03 1.232033e-03 2.118232e-03 1.123960e-03 5.036204e-03 3.198962e-03 1.707554e-03 5.403653e-03 2.312763e-03 1.102345e-03 9.942721e-04 1.383335e-03 2.096617e-03 4.603912e-03 1.318491e-03 1.491408e-03 2.636983e-03 2.982816e-03 4.292662e-02 9.748190e-03 2.334378e-03 4.971361e-03 2.226305e-03 1.296877e-02 5.771101e-03 4.603912e-03 1.165028e-02 7.327353e-03 3.652869e-03 2.485680e-03 4.063547e-03 7.089593e-03 1.331460e-02 3.436723e-03 3.263806e-03 4.603912e-03 7.543499e-03 2.656436e-02 5.468497e-03 1.513023e-03 3.588026e-03 1.664325e-03 9.056522e-03 2.853129e-03 2.075003e-03 7.176051e-03 2.917973e-03 1.794013e-03 1.275262e-03 1.210418e-03 1.794013e-03 3.479952e-03 2.075003e-03 4.085162e-03 5.900789e-03 3.436723e-03
 1.757268e-02 1.102345e-03 6.138550e-03 3.977089e-03 8.148709e-03 1.210418e-03 1.729169e-04 1.000000e-10 1.000000e-10 1.000000e-10 1.000000e-10 1.000000e-10 1.000000e-10 1.000000e-10 1.000000e-10 1.000000e-10 2.161461e-05 8.645845e-05 4.322922e-04 1.513023e-04 2.809899e-04 1.000000e-10 1.000000e-10 1.000000e-10 1.000000e-10 1.000000e-10 1.000000e-10 1.000000e-10 1.000000e-10 1.000000e-10 1.000000e-10 1.000000e-10 8.645845e-05 4.322922e-05 6.052091e-04 2.377607e-04 8.429698e-04 1.000000e-10 1.000000e-10 1.000000e-10 1.000000e-10 1.000000e-10 1.000000e-10 1.000000e-10 1.000000e-10 1.000000e-10 1.000000e-10 1.000000e-10 2.161461e-05 1.000000e-10 1.945315e-04 1.080731e-04 3.026046e-04 2.161461e-05 1.000000e-10 1.000000e-10 1.000000e-10 1.000000e-10 1.000000e-10 1.000000e-10 1.000000e-10 1.000000e-10 1.000000e-10 1.000000e-10 4.322922e-05 6.484383e-05 2.593753e-04 1.729169e-04 4.322922e-04 4.322922e-05 1.000000e-10 1.000000e-10 1.000000e-10 1.000000e-10 1.000000e-10 1.000000e-10 1.000000e-10 1.000000e-10 1.000000e-10 1.000000e-10 9.423971e-03 5.835945e-03 1.718362e-02 1.536799e-02 2.688858e-02 7.413812e-03 9.078137e-04 2.161461e-05 1.000000e-10 1.000000e-10 1.000000e-10 1.000000e-10 1.000000e-10 1.000000e-10 1.000000e-10 1.000000e-10 1.123960e-02 7.046363e-03 1.525992e-02 1.253647e-02 1.841565e-02 7.457041e-03 1.902086e-03 3.890630e-04 1.000000e-10 1.000000e-10 1.000000e-10 1.000000e-10 1.000000e-10 1.000000e-10 1.000000e-10 1.000000e-10 2.485680e-03 2.269534e-03 6.614071e-03 4.798444e-03 8.689074e-03 2.183076e-03 8.645845e-04 4.322922e-05 1.000000e-10 1.000000e-10 1.000000e-10 1.000000e-10 1.000000e-10 1.000000e-10 1.000000e-10 1.000000e-10 5.554955e-03 3.912245e-03 7.478656e-03 7.348968e-03 9.640117e-03 3.739328e-03 1.448179e-03 3.242192e-04 2.161461e-05 1.000000e-10 1.000000e-10 1.000000e-10 1.000000e-10 1.000000e-10 1.000000e-10 1.000000e-10 1.794013e-03 3.328650e-03 7.176051e-03 4.992975e-03 7.910948e-03 2.831514e-03 1.577867e-03 6.052091e-04 1.000000e-10 1.000000e-10 1.000000e-10 1.000000e-10 1.000000e-10 4.322922e-05 2.161461e-05 1.000000e-10 3.588026e-03 3.371879e-03 9.467200e-03 6.138550e-03 9.899492e-03 2.982816e-03 1.491408e-03 5.403653e-04 1.000000e-10 1.000000e-10 1.000000e-10 1.000000e-10 1.000000e-10 1.000000e-10 1.000000e-10 1.000000e-10 3.069275e-03 1.154220e-02 3.071436e-02 2.109586e-02 3.568572e-02 1.201772e-02 1.050470e-02 6.678915e-03 2.161461e-05 1.000000e-10 2.161461e-05 1.000000e-10 2.161461e-05 2.161461e-05 1.000000e-10 1.000000e-10 2.420836e-03 1.582190e-02 4.930293e-02 3.408624e-02 5.838107e-02 1.891279e-02 1.608127e-02 1.104507e-02 6.484383e-05 2.161461e-05 1.000000e-10 4.322922e-05 2.161461e-05 4.322922e-05 1.000000e-10 1.000000e-10 3.047660e-03 1.599481e-03 5.230736e-03 2.420836e-03 4.301308e-03 1.015887e-03 3.674484e-04 4.322922e-05 1.000000e-10 1.000000e-10 1.000000e-10 1.000000e-10 1.000000e-10 1.000000e-10 1.000000e-10 1.000000e-10 1.361721e-03 8.062250e-03 1.608127e-02 1.229871e-02 1.519507e-02 4.841673e-03 3.825786e-03 2.291149e-03 1.000000e-10 2.161461e-05 1.000000e-10 1.000000e-10 1.000000e-10 1.945315e-04 1.945315e-04 1.000000e-10 4.409381e-03 2.180914e-02 3.088728e-02 3.047660e-02 3.613963e-02 1.160705e-02 1.080731e-02 8.191938e-03 4.322922e-05 2.161461e-05 1.000000e-10 1.000000e-10 1.000000e-10 6.700530e-04 8.429698e-04 2.161461e-05 1.165028e-02 1.035340e-02 2.016643e-02 1.318491e-02 2.293310e-02 7.738031e-03 2.139847e-03 5.187507e-04 4.322922e-05 1.000000e-10 1.000000e-10 1.000000e-10 1.000000e-10 1.000000e-10 1.000000e-10 1.000000e-10
 2.053388e-03 1.642710e-03 5.187507e-04 5.619799e-04 1.707554e-03 1.123960e-03 1.534637e-03 2.896358e-03 2.053388e-03 1.772398e-03 1.599481e-03 1.556252e-03 1.837242e-03 1.945315e-03 3.933859e-03 1.448179e-03 3.026046e-03 4.733600e-03 2.075003e-03 2.161461e-04 4.322922e-05 1.000000e-10 2.161461e-05 2.161461e-05 1.000000e-10 2.161461e-05 1.296877e-04 2.161461e-05 6.484383e-05 2.161461e-05 1.000000e-10 2.161461e-05 6.484383e-05 1.080731e-04 1.000000e-10 6.484383e-05 8.645845e-05 6.484383e-05 3.026046e-04 2.161461e-05 2.161461e-05 2.161461e-05 2.161461e-05 1.080731e-04 8.645845e-05 1.080731e-04 1.296877e-04 4.322922e-05 6.484383e-05 1.080731e-04 1.729169e-04 2.161461e-05 1.729169e-04 2.161461e-05 1.080731e-04 1.945315e-04 8.645845e-05 1.296877e-04 2.161461e-05 1.000000e-10 1.000000e-10 1.000000e-10 1.000000e-10 2.161461e-05 2.161461e-05 4.322922e-05 2.161461e-05 1.000000e-10 1.000000e-10 4.322922e-05 2.161461e-05 1.080731e-04 6.484383e-05 2.161461e-05 1.080731e-04 1.000000e-10 3.890630e-04 1.000000e-10 2.161461e-05 1.000000e-10 2.161461e-05 2.161461e-05 8.645845e-05 8.645845e-05 2.161461e-05 6.484383e-05 4.322922e-05 6.484383e-05 2.161461e-05 1.000000e-10 1.296877e-04 1.000000e-10 2.161461e-05 2.161461e-05 1.000000e-10 2.020966e-02 2.507295e-03 6.268237e-04 1.232033e-03 3.047660e-03 2.399222e-03 2.636983e-03 4.409381e-03 2.874743e-03 2.680212e-03 1.902086e-03 1.599481e-03 2.982816e-03 3.674484e-03 9.186210e-03 2.917973e-03 5.598184e-03 8.559386e-03 3.479952e-03 2.029612e-02 3.198962e-03 1.102345e-03 1.556252e-03 3.825786e-03 2.334378e-03 2.269534e-03 4.582298e-03 1.513023e-03 1.448179e-03 1.167189e-03 8.861991e-04 1.945315e-03 2.593753e-03 7.910948e-03 2.593753e-03 4.690371e-03 7.154436e-03 2.377607e-03 9.618502e-03 9.942721e-04 2.809899e-04 5.835945e-04 1.685940e-03 9.726575e-04 5.619799e-04 1.469794e-03 7.565114e-04 3.242192e-04 4.106776e-04 2.809899e-04 5.403653e-04 7.781260e-04 2.161461e-03 6.700530e-04 1.923700e-03 2.961202e-03 8.213552e-04 1.240679e-02 1.642710e-03 4.106776e-04 9.294283e-04 2.183076e-03 1.383335e-03 1.080731e-03 2.096617e-03 8.861991e-04 5.187507e-04 4.971361e-04 5.835945e-04 7.781260e-04 1.318491e-03 3.155733e-03 1.340106e-03 2.723441e-03 3.760942e-03 1.167189e-03 1.031017e-02 1.318491e-03 4.539068e-04 1.059116e-03 1.772398e-03 5.619799e-04 6.268237e-04 1.037501e-03 8.645845e-04 5.403653e-04 4.322922e-04 8.645845e-05 4.539068e-04 8.213552e-04 2.745056e-03 6.700530e-04 2.442451e-03 2.917973e-03 8.861991e-04 1.236356e-02 1.232033e-03 2.377607e-04 9.294283e-04 2.204690e-03 9.726575e-04 9.078137e-04 2.031773e-03 1.080731e-03 8.429698e-04 8.429698e-04 4.539068e-04 6.916676e-04 1.469794e-03 2.745056e-03 1.059116e-03 2.485680e-03 3.588026e-03 1.015887e-03 3.624770e-02 6.527613e-03 1.534637e-03 2.701826e-03 9.099751e-03 4.279693e-03 3.371879e-03 8.256782e-03 3.652869e-03 2.982816e-03 2.355993e-03 2.118232e-03 3.047660e-03 4.301308e-03 9.251054e-03 4.041932e-03 9.229439e-03 1.214741e-02 4.582298e-03 5.286934e-02 7.392197e-03 2.183076e-03 4.236464e-03 1.136929e-02 5.706257e-03 5.619799e-03 1.683778e-02 8.300011e-03 5.814330e-03 5.295580e-03 3.652869e-03 6.160164e-03 6.743759e-03 1.376851e-02 6.959905e-03 1.391981e-02 1.811304e-02 9.294283e-03 5.317194e-03 4.106776e-04 4.322922e-05 3.242192e-04 1.102345e-03 4.322922e-04 3.674484e-04 1.491408e-03 6.052091e-04 2.809899e-04 3.890630e-04 3.458338e-04 6.052091e-04 6.484383e-04 1.318491e-03 3.026046e-04 1.059116e-03 2.118232e-03 6.484383e-04 1.826435e-02 2.442451e-03 9.942721e-04 1.750784e-03 3.696099e-03 1.534637e-03 1.664325e-03 4.279693e-03 2.096617e-03 1.534637e-03 1.253647e-03 1.015887e-03 1.253647e-03 2.053388e-03 4.884902e-03 1.621096e-03 4.603912e-03 6.592457e-03 2.161461e-03 4.290500e-02 6.765373e-03 1.966930e-03 3.998703e-03 8.300011e-03 4.539068e-03 3.998703e-03 8.970064e-03 4.582298e-03 3.588026e-03 2.896358e-03 1.750784e-03 2.550524e-03 5.814330e-03 1.054793e-02 5.382038e-03 1.456825e-02 1.465471e-02 6.246623e-03 2.206852e-02 3.134119e-03 9.942721e-04 2.139847e-03 5.014590e-03 1.750784e-03 1.772398e-03 5.857560e-03 2.766670e-03 2.204690e-03 1.858857e-03 1.318491e-03 1.685940e-03 4.106776e-03 9.726575e-03 2.961202e-03 5.900789e-03 9.272668e-03 3.285421e-03
 2.053388e-03 4.539068e-04 1.729169e-04 2.161461e-05 9.078137e-04 2.593753e-04 4.322922e-04 3.739328e-03 2.896358e-03 1.707554e-03 1.707554e-03 1.685940e-03 2.204690e-03 3.760942e-03 4.474225e-03 1.015887e-03 2.464066e-03 4.301308e-03 4.041932e-03 1.296877e-04 2.161461e-05 1.000000e-10 1.000000e-10 1.000000e-10 1.000000e-10 2.161461e-05 1.513023e-04 8.645845e-05 1.080731e-04 2.161461e-05 6.484383e-05 1.000000e-10 1.513023e-04 6.484383e-05 1.000000e-10 1.000000e-10 4.322922e-05 1.080731e-04 1.945315e-04 2.161461e-05 2.161461e-05 2.161461e-05 6.484383e-05 1.000000e-10 1.000000e-10 2.377607e-04 3.458338e-04 6.484383e-05 6.484383e-05 1.000000e-10 1.000000e-10 1.513023e-04 1.945315e-04 2.161461e-05 1.296877e-04 1.513023e-04 1.296877e-04 4.322922e-05 2.161461e-05 1.000000e-10 1.000000e-10 1.000000e-10 1.000000e-10 1.000000e-10 1.080731e-04 8.645845e-05 2.161461e-05 1.000000e-10 4.322922e-05 2.161461e-05 4.322922e-05 2.161461e-05 4.322922e-05 1.000000e-10 8.645845e-05 1.080731e-04 1.945315e-04 2.161461e-05 1.000000e-10 1.000000e-10 2.161461e-05 1.000000e-10 2.161461e-05 1.296877e-04 1.296877e-04 2.161461e-05 8.645845e-05 1.000000e-10 1.000000e-10 2.161461e-05 1.080731e-04 4.322922e-05 4.322922e-05 6.484383e-05 1.080731e-04 1.022371e-02 7.132822e-04 1.513023e-04 1.080731e-04 1.080731e-03 3.890630e-04 5.835945e-04 8.926835e-03 8.343240e-03 3.869015e-03 4.928131e-03 3.523182e-03 4.322922e-03 4.992975e-03 6.333081e-03 3.479952e-03 4.430995e-03 7.413812e-03 9.207824e-03 8.970064e-03 4.539068e-04 1.296877e-04 1.000000e-10 8.429698e-04 3.674484e-04 3.458338e-04 8.213552e-03 7.673187e-03 3.869015e-03 4.366152e-03 3.804172e-03 3.825786e-03 4.690371e-03 5.273965e-03 3.242192e-03 3.501567e-03 6.376310e-03 8.278396e-03 3.415109e-03 2.161461e-04 1.000000e-10 1.000000e-10 2.161461e-04 1.729169e-04 1.080731e-04 3.285421e-03 2.939587e-03 1.577867e-03 1.750784e-03 1.232033e-03 1.577867e-03 1.621096e-03 1.837242e-03 9.294283e-04 1.383335e-03 2.809899e-03 2.874743e-03 4.539068e-03 1.945315e-04 2.161461e-05 1.000000e-10 2.377607e-04 2.161461e-04 2.593753e-04 4.387766e-03 3.933859e-03 1.685940e-03 2.139847e-03 2.053388e-03 2.226305e-03 2.636983e-03 3.458338e-03 1.361721e-03 1.902086e-03 3.847401e-03 4.344537e-03 3.566411e-03 1.080731e-04 8.645845e-05 1.000000e-10 2.377607e-04 1.296877e-04 2.161461e-05 3.566411e-03 3.155733e-03 1.491408e-03 1.707554e-03 1.340106e-03 1.599481e-03 2.269534e-03 2.464066e-03 1.059116e-03 1.210418e-03 2.507295e-03 3.760942e-03 4.430995e-03 2.809899e-04 1.000000e-10 1.000000e-10 3.674484e-04 1.296877e-04 2.161461e-04 4.711985e-03 3.998703e-03 1.794013e-03 2.269534e-03 1.188804e-03 1.988544e-03 2.247920e-03 2.766670e-03 1.469794e-03 1.664325e-03 3.436723e-03 4.517454e-03 1.266616e-02 8.645845e-04 2.809899e-04 6.484383e-05 1.534637e-03 7.132822e-04 7.997406e-04 1.266616e-02 1.266616e-02 6.700530e-03 7.629958e-03 6.786988e-03 7.284124e-03 1.249325e-02 1.532476e-02 4.949746e-03 5.273965e-03 9.294283e-03 1.335783e-02 1.895601e-02 1.902086e-03 3.026046e-04 1.080731e-04 2.766670e-03 9.726575e-04 1.599481e-03 1.962607e-02 1.886956e-02 1.052632e-02 1.245002e-02 1.002918e-02 1.255809e-02 2.014482e-02 2.567816e-02 6.873446e-03 7.997406e-03 1.357398e-02 2.124716e-02 1.966930e-03 1.729169e-04 2.161461e-05 1.000000e-10 1.729169e-04 4.322922e-05 8.645845e-05 2.118232e-03 1.513023e-03 8.213552e-04 1.059116e-03 9.726575e-04 9.078137e-04 1.015887e-03 1.210418e-03 6.916676e-04 1.102345e-03 2.118232e-03 2.010159e-03 6.570842e-03 2.809899e-04 4.322922e-05 1.000000e-10 4.539068e-04 3.458338e-04 3.890630e-04 6.570842e-03 7.262509e-03 3.760942e-03 4.063547e-03 3.307036e-03 3.652869e-03 2.896358e-03 3.307036e-03 2.334378e-03 4.711985e-03 7.673187e-03 6.743759e-03 1.290392e-02 9.078137e-04 1.729169e-04 2.161461e-05 1.210418e-03 4.322922e-04 8.429698e-04 1.504377e-02 1.521669e-02 8.170323e-03 1.113152e-02 8.343240e-03 9.553658e-03 7.370583e-03 8.019021e-03 6.203393e-03 1.260132e-02 2.120393e-02 1.655679e-02 1.085053e-02 5.187507e-04 2.161461e-04 1.000000e-10 1.296877e-03 3.890630e-04 4.322922e-04 1.093699e-02 8.105479e-03 4.474225e-03 4.992975e-03 4.344537e-03 4.971361e-03 5.165892e-03 6.376310e-03 3.609640e-03 4.150005e-03 7.435426e-03 1.043986e-02
 2.701826e-03 1.880471e-03 4.322922e-04 8.645845e-04 4.539068e-04 2.680212e-03 1.469794e-03 1.210418e-03 4.344537e-03 1.880471e-03 1.296877e-03 1.015887e-03 1.188804e-03 1.232033e-03 2.139847e-03 2.010159e-03 3.220577e-03 5.338809e-03 2.312763e-03 1.945315e-04 2.161461e-05 1.000000e-10 1.000000e-10 1.000000e-10 6.484383e-05 2.161461e-05 1.000000e-10 6.484383e-05 6.484383e-05 2.161461e-05 1.000000e-10 1.000000e-10 4.322922e-05 1.080731e-04 6.484383e-05 4.322922e-05 1.945315e-04 6.484383e-05 3.242192e-04 2.161461e-05 1.000000e-10 1.000000e-10 1.000000e-10 4.322922e-05 8.645845e-05 4.322922e-05 1.080731e-04 4.322922e-05 1.080731e-04 1.080731e-04 4.322922e-05 4.322922e-05 1.080731e-04 1.296877e-04 3.242192e-04 1.513023e-04 6.484383e-05 1.080731e-04 2.161461e-05 1.000000e-10 2.161461e-05 1.000000e-10 1.000000e-10 2.161461e-05 1.000000e-10 4.322922e-05 1.000000e-10 2.161461e-05 1.000000e-10 1.000000e-10 4.322922e-05 1.080731e-04 1.000000e-10 6.484383e-05 1.513023e-04 2.161461e-05 3.026046e-04 4.322922e-05 2.161461e-05 1.000000e-10 2.161461e-05 1.000000e-10 2.161461e-05 4.322922e-05 2.161461e-05 1.296877e-04 1.000000e-10 4.322922e-05 1.000000e-10 2.161461e-05 1.000000e-10 4.322922e-05 1.080731e-04 1.513023e-04 2.161461e-05 2.198206e-02 3.760942e-03 9.294283e-04 1.621096e-03 7.565114e-04 4.387766e-03 2.701826e-03 1.902086e-03 6.354696e-03 3.804172e-03 1.902086e-03 1.383335e-03 1.426564e-03 2.917973e-03 5.663028e-03 2.982816e-03 5.338809e-03 8.083865e-03 3.933859e-03 2.007997e-02 3.782557e-03 1.253647e-03 2.334378e-03 1.123960e-03 5.576570e-03 2.485680e-03 1.426564e-03 6.095320e-03 2.701826e-03 1.340106e-03 1.642710e-03 1.232033e-03 2.355993e-03 4.409381e-03 2.312763e-03 3.869015e-03 5.965633e-03 3.155733e-03 9.791419e-03 1.059116e-03 4.106776e-04 7.132822e-04 3.242192e-04 1.664325e-03 1.015887e-03 4.755215e-04 1.966930e-03 1.037501e-03 5.187507e-04 4.322922e-04 4.106776e-04 9.942721e-04 2.053388e-03 6.484383e-04 9.510429e-04 2.053388e-03 1.080731e-03 1.188804e-02 2.485680e-03 6.268237e-04 1.102345e-03 6.700530e-04 2.896358e-03 1.513023e-03 6.916676e-04 3.242192e-03 1.383335e-03 7.132822e-04 5.619799e-04 8.861991e-04 1.296877e-03 2.334378e-03 1.102345e-03 1.858857e-03 2.312763e-03 1.556252e-03 1.039663e-02 1.794013e-03 3.242192e-04 1.145574e-03 4.322922e-04 2.204690e-03 1.037501e-03 6.052091e-04 1.923700e-03 1.059116e-03 6.484383e-04 5.835945e-04 3.242192e-04 9.942721e-04 1.966930e-03 6.484383e-04 1.059116e-03 1.815627e-03 1.037501e-03 1.240679e-02 2.010159e-03 4.971361e-04 9.510429e-04 5.187507e-04 2.550524e-03 1.599481e-03 7.565114e-04 2.723441e-03 1.296877e-03 6.484383e-04 6.916676e-04 5.619799e-04 1.080731e-03 1.621096e-03 9.078137e-04 2.053388e-03 2.917973e-03 1.232033e-03 3.631255e-02 7.003134e-03 2.528910e-03 4.841673e-03 2.485680e-03 9.942721e-03 4.063547e-03 2.312763e-03 8.364855e-03 4.603912e-03 3.155733e-03 2.204690e-03 1.880471e-03 2.377607e-03 3.847401e-03 3.782557e-03 1.009402e-02 1.538960e-02 4.517454e-03 5.470658e-02 1.177996e-02 4.193235e-03 7.370583e-03 4.236464e-03 1.439533e-02 6.484383e-03 4.150005e-03 1.426564e-02 7.111207e-03 5.036204e-03 3.804172e-03 2.982816e-03 3.371879e-03 4.755215e-03 6.614071e-03 1.739976e-02 2.384092e-02 6.895061e-03 4.820058e-03 8.213552e-04 1.080731e-04 5.187507e-04 2.161461e-04 1.296877e-03 7.132822e-04 4.755215e-04 1.513023e-03 6.052091e-04 1.729169e-04 2.161461e-04 4.539068e-04 7.997406e-04 1.837242e-03 4.106776e-04 7.565114e-04 1.404950e-03 7.781260e-04 1.876148e-02 3.155733e-03 1.037501e-03 1.750784e-03 1.253647e-03 4.625527e-03 2.745056e-03 1.815627e-03 3.955474e-03 2.053388e-03 1.296877e-03 1.232033e-03 1.404950e-03 4.063547e-03 7.694802e-03 1.059116e-03 1.340106e-03 1.729169e-03 2.550524e-03 4.344537e-02 8.797147e-03 3.112504e-03 6.289852e-03 3.285421e-03 1.229871e-02 6.225008e-03 4.063547e-03 9.186210e-03 5.338809e-03 2.593753e-03 2.399222e-03 3.155733e-03 1.020210e-02 1.759429e-02 3.026046e-03 2.896358e-03 3.804172e-03 6.397925e-03 2.407868e-02 4.949746e-03 1.145574e-03 2.723441e-03 1.123960e-03 6.722144e-03 2.247920e-03 1.599481e-03 7.413812e-03 3.415109e-03 1.902086e-03 1.837242e-03 1.491408e-03 2.917973e-03 5.165892e-03 2.615368e-03 5.165892e-03 6.938290e-03 3.998703e-03
 5.187507e-04 3.847401e-03 1.009402e-02 5.165892e-03 1.037501e-02 3.004431e-03 3.155733e-03 1.945315e-03 2.161461e-05 1.000000e-10 1.000000e-10 2.161461e-05 1.000000e-10 1.000000e-10 4.322922e-05 1.296877e-04 1.000000e-10 1.000000e-10 4.322922e-05 4.322922e-05 2.377607e-04 2.377607e-04 2.809899e-04 4.322922e-05 6.484383e-05 2.161461e-05 1.000000e-10 1.000000e-10 1.000000e-10 1.000000e-10 1.000000e-10 1.000000e-10 1.000000e-10 1.000000e-10 1.000000e-10 1.000000e-10 2.161461e-04 1.513023e-04 3.242192e-04 2.161461e-04 5.187507e-04 1.513023e-04 1.513023e-04 8.645845e-05 1.000000e-10 1.000000e-10 1.000000e-10 1.000000e-10 1.000000e-10 1.000000e-10 1.000000e-10 1.000000e-10 1.000000e-10 1.000000e-10 6.484383e-05 2.161461e-05 8.645845e-05 1.729169e-04 1.945315e-04 4.322922e-05 2.161461e-05 4.322922e-05 1.000000e-10 1.000000e-10 1.000000e-10 1.000000e-10 1.000000e-10 1.000000e-10 1.000000e-10 1.000000e-10 1.000000e-10 1.000000e-10 2.161461e-04 1.000000e-10 1.945315e-04 1.513023e-04 2.377607e-04 2.161461e-05 1.000000e-10 1.729169e-04 1.000000e-10 1.000000e-10 1.000000e-10 1.000000e-10 1.000000e-10 1.000000e-10 2.161461e-05 1.000000e-10 1.000000e-10 1.000000e-10 1.809143e-02 7.997406e-03 1.368205e-02 9.726575e-03 1.353075e-02 6.635686e-03 5.663028e-03 6.052091e-03 8.645845e-05 1.000000e-10 1.000000e-10 1.000000e-10 6.484383e-05 8.645845e-05 4.322922e-04 9.726575e-04 2.161461e-05 1.000000e-10 1.731330e-02 6.657300e-03 1.108830e-02 9.013293e-03 1.197449e-02 6.160164e-03 4.409381e-03 5.619799e-03 1.080731e-04 1.000000e-10 2.161461e-05 2.161461e-05 4.322922e-05 1.513023e-04 6.484383e-04 1.015887e-03 1.000000e-10 1.000000e-10 7.284124e-03 1.815627e-03 3.652869e-03 3.436723e-03 4.236464e-03 2.334378e-03 1.750784e-03 2.399222e-03 4.322922e-05 1.000000e-10 1.000000e-10 1.000000e-10 1.000000e-10 1.729169e-04 2.593753e-04 5.403653e-04 2.161461e-05 1.000000e-10 1.074246e-02 3.371879e-03 4.776829e-03 4.106776e-03 6.095320e-03 3.371879e-03 1.880471e-03 3.436723e-03 1.000000e-10 1.000000e-10 4.322922e-05 1.000000e-10 4.322922e-05 1.945315e-04 4.322922e-04 9.510429e-04 1.000000e-10 2.161461e-05 8.602615e-03 2.377607e-03 4.041932e-03 3.350265e-03 5.079434e-03 2.204690e-03 1.404950e-03 2.204690e-03 8.645845e-05 1.000000e-10 2.161461e-05 1.000000e-10 8.645845e-05 1.729169e-04 1.945315e-04 4.322922e-04 2.161461e-05 1.000000e-10 9.315898e-03 3.047660e-03 4.863288e-03 4.474225e-03 6.289852e-03 3.069275e-03 2.226305e-03 3.198962e-03 8.645845e-05 1.000000e-10 1.000000e-10 2.161461e-05 4.322922e-05 1.296877e-04 1.296877e-04 5.619799e-04 2.161461e-05 1.000000e-10 3.118988e-02 1.110991e-02 2.176591e-02 1.452502e-02 2.224144e-02 1.154220e-02 7.802875e-03 8.818761e-03 2.593753e-04 2.161461e-05 8.645845e-05 2.161461e-05 4.322922e-05 2.161461e-04 4.539068e-04 1.232033e-03 4.322922e-05 2.161461e-05 4.634173e-02 1.919377e-02 3.343780e-02 2.347347e-02 3.808495e-02 1.796174e-02 1.353075e-02 1.145574e-02 1.945315e-04 2.161461e-05 1.000000e-10 4.322922e-05 1.296877e-04 2.161461e-04 6.700530e-04 1.448179e-03 6.484383e-05 1.000000e-10 3.760942e-03 1.296877e-03 2.636983e-03 2.680212e-03 2.809899e-03 1.599481e-03 1.145574e-03 1.491408e-03 1.000000e-10 1.000000e-10 1.000000e-10 1.000000e-10 2.161461e-05 1.080731e-04 6.484383e-05 4.106776e-04 1.000000e-10 1.000000e-10 1.908570e-02 6.333081e-03 9.272668e-03 7.392197e-03 9.229439e-03 4.928131e-03 3.220577e-03 3.501567e-03 6.484383e-05 1.000000e-10 1.000000e-10 1.000000e-10 6.484383e-05 1.729169e-04 5.619799e-04 5.403653e-04 1.000000e-10 1.000000e-10 4.778991e-02 1.471955e-02 2.126878e-02 1.752945e-02 2.172268e-02 1.219064e-02 8.408084e-03 7.651572e-03 4.755215e-04 2.161461e-05 8.645845e-05 4.322922e-05 8.645845e-05 3.242192e-04 1.448179e-03 2.075003e-03 6.484383e-05 1.000000e-10 2.221982e-02 7.197666e-03 1.180158e-02 1.031017e-02 1.521669e-02 8.019021e-03 4.906517e-03 6.203393e-03 2.161461e-04 1.000000e-10 4.322922e-05 1.000000e-10 8.645845e-05 4.755215e-04 6.268237e-04 1.383335e-03 2.161461e-05 1.000000e-10
 1.253647e-03 6.700530e-04 2.593753e-04 6.484383e-05 7.781260e-04 6.052091e-04 6.268237e-04 1.902086e-03 1.340106e-03 9.078137e-04 6.268237e-04 7.565114e-04 7.565114e-04 2.420836e-03 5.490111e-03 9.942721e-04 7.046363e-03 1.061277e-02 1.059116e-03 1.945315e-04 1.000000e-10 1.000000e-10 1.000000e-10 2.161461e-05 1.000000e-10 2.161461e-05 1.000000e-10 2.161461e-05 1.000000e-10 1.000000e-10 2.161461e-05 1.000000e-10 6.484383e-05 4.322922e-05 2.161461e-05 1.729169e-04 3.890630e-04 1.000000e-10 3.458338e-04 1.000000e-10 1.000000e-10 1.000000e-10 1.000000e-10 2.161461e-05 2.161461e-05 2.161461e-05 1.000000e-10 1.000000e-10 2.161461e-05 2.161461e-05 2.161461e-05 1.513023e-04 1.945315e-04 4.322922e-05 2.377607e-04 6.916676e-04 2.161461e-05 1.513023e-04 1.000000e-10 1.000000e-10 1.000000e-10 2.161461e-05 1.000000e-10 2.161461e-05 2.161461e-05 1.000000e-10 1.000000e-10 2.161461e-05 1.000000e-10 1.000000e-10 8.645845e-05 6.484383e-05 1.000000e-10 6.484383e-05 1.945315e-04 1.000000e-10 1.729169e-04 1.000000e-10 1.000000e-10 1.000000e-10 1.000000e-10 1.000000e-10 1.000000e-10 2.161461e-05 1.000000e-10 1.000000e-10 2.161461e-05 1.000000e-10 4.322922e-05 4.322922e-05 1.080731e-04 4.322922e-05 3.026046e-04 2.593753e-04 1.000000e-10 9.985951e-03 1.037501e-03 3.890630e-04 1.513023e-04 1.296877e-03 1.059116e-03 1.534637e-03 2.269534e-03 1.923700e-03 1.059116e-03 9.294283e-04 9.510429e-04 7.997406e-04 7.586729e-03 1.651356e-02 1.902086e-03 1.188804e-02 1.973414e-02 1.750784e-03 7.694802e-03 9.510429e-04 5.187507e-04 8.645845e-05 1.404950e-03 8.861991e-04 9.294283e-04 1.837242e-03 1.621096e-03 1.210418e-03 6.916676e-04 6.700530e-04 9.078137e-04 6.614071e-03 1.625419e-02 1.469794e-03 1.078569e-02 1.804820e-02 1.534637e-03 3.307036e-03 4.539068e-04 8.645845e-05 6.484383e-05 5.187507e-04 4.755215e-04 4.755215e-04 8.429698e-04 5.403653e-04 3.026046e-04 2.809899e-04 2.593753e-04 3.674484e-04 2.874743e-03 6.289852e-03 6.484383e-04 3.998703e-03 5.490111e-03 6.268237e-04 3.869015e-03 5.835945e-04 2.377607e-04 1.513023e-04 1.059116e-03 5.403653e-04 5.619799e-04 1.210418e-03 8.213552e-04 3.674484e-04 3.026046e-04 3.458338e-04 6.484383e-04 4.517454e-03 1.020210e-02 4.539068e-04 5.101048e-03 7.586729e-03 8.645845e-04 3.739328e-03 5.403653e-04 3.458338e-04 1.513023e-04 7.997406e-04 4.971361e-04 4.322922e-04 9.510429e-04 8.213552e-04 4.322922e-04 2.809899e-04 3.242192e-04 3.890630e-04 3.393494e-03 6.592457e-03 4.322922e-04 3.998703e-03 5.684643e-03 4.755215e-04 4.171620e-03 4.539068e-04 1.945315e-04 1.513023e-04 6.700530e-04 4.539068e-04 3.890630e-04 1.945315e-03 8.861991e-04 3.674484e-04 3.242192e-04 3.890630e-04 4.322922e-04 3.825786e-03 6.981520e-03 4.322922e-04 5.490111e-03 9.380741e-03 4.322922e-04 2.438128e-02 3.004431e-03 1.232033e-03 5.187507e-04 3.977089e-03 3.004431e-03 2.053388e-03 6.614071e-03 3.458338e-03 2.701826e-03 2.528910e-03 1.469794e-03 1.513023e-03 5.165892e-03 8.213552e-03 4.214849e-03 2.053388e-02 3.250838e-02 3.825786e-03 4.130552e-02 4.344537e-03 2.399222e-03 8.429698e-04 6.959905e-03 4.820058e-03 3.479952e-03 1.076408e-02 8.278396e-03 4.409381e-03 3.955474e-03 2.572139e-03 2.745056e-03 6.527613e-03 1.108830e-02 7.262509e-03 3.099535e-02 4.599589e-02 6.268237e-03 2.226305e-03 2.809899e-04 1.080731e-04 4.322922e-05 4.971361e-04 2.809899e-04 3.458338e-04 6.052091e-04 4.755215e-04 2.593753e-04 1.945315e-04 8.645845e-05 2.377607e-04 1.945315e-03 5.273965e-03 2.161461e-04 1.707554e-03 2.939587e-03 3.026046e-04 1.350913e-02 1.296877e-03 9.294283e-04 4.106776e-04 2.355993e-03 1.729169e-03 1.491408e-03 3.479952e-03 1.988544e-03 1.210418e-03 6.268237e-04 5.835945e-04 9.942721e-04 7.046363e-03 1.720523e-02 1.037501e-03 2.355993e-03 3.739328e-03 2.096617e-03 3.393494e-02 4.279693e-03 2.334378e-03 1.232033e-03 6.678915e-03 4.322922e-03 4.366152e-03 7.694802e-03 5.230736e-03 3.263806e-03 1.621096e-03 1.837242e-03 3.220577e-03 1.685940e-02 3.795526e-02 2.075003e-03 5.403653e-03 7.003134e-03 5.749487e-03 9.229439e-03 1.102345e-03 3.674484e-04 2.809899e-04 1.988544e-03 1.253647e-03 1.037501e-03 2.809899e-03 1.815627e-03 1.167189e-03 1.167189e-03 8.861991e-04 9.942721e-04 8.905220e-03 1.809143e-02 1.253647e-03 1.286069e-02 2.129039e-02 2.139847e-03
 1.621096e-03 2.809899e-04 1.000000e-10 6.484383e-05 8.429698e-04 3.242192e-04 3.242192e-04 3.890630e-03 3.134119e-03 1.923700e-03 1.880471e-03 1.534637e-03 1.815627e-03 4.106776e-03 5.857560e-03 1.145574e-03 2.053388e-03 3.436723e-03 4.085162e-03 2.161461e-05 2.161461e-05 1.000000e-10 1.000000e-10 2.161461e-05 1.000000e-10 1.000000e-10 6.484383e-05 8.645845e-05 2.161461e-05 8.645845e-05 4.322922e-05 2.161461e-05 1.729169e-04 1.945315e-04 6.484383e-05 2.161461e-05 1.080731e-04 2.161461e-05 1.945315e-04 2.161461e-05 1.000000e-10 1.000000e-10 1.000000e-10 1.000000e-10 6.484383e-05 1.296877e-04 1.513023e-04 2.161461e-05 4.322922e-05 8.645845e-05 2.161461e-05 3.458338e-04 4.322922e-04 4.322922e-05 8.645845e-05 1.080731e-04 6.484383e-05 6.484383e-05 1.000000e-10 1.000000e-10 1.000000e-10 1.000000e-10 1.000000e-10 1.000000e-10 2.161461e-05 6.484383e-05 1.000000e-10 1.000000e-10 2.161461e-05 4.322922e-05 1.080731e-04 1.296877e-04 1.000000e-10 4.322922e-05 1.513023e-04 1.000000e-10 1.080731e-04 1.000000e-10 1.000000e-10 1.000000e-10 2.161461e-05 1.000000e-10 2.161461e-05 1.296877e-04 8.645845e-05 4.322922e-05 6.484383e-05 1.000000e-10 6.484383e-05 1.080731e-04 2.161461e-04 1.000000e-10 2.161461e-05 8.645845e-05 4.322922e-05 5.338809e-03 2.809899e-04 1.000000e-10 1.000000e-10 4.539068e-04 1.513023e-04 3.458338e-04 6.722144e-03 8.019021e-03 3.652869e-03 4.193235e-03 3.696099e-03 4.322922e-03 8.191938e-03 1.043986e-02 3.523182e-03 4.820058e-03 1.035340e-02 8.494542e-03 4.279693e-03 1.945315e-04 1.000000e-10 1.000000e-10 3.026046e-04 2.593753e-04 3.026046e-04 7.046363e-03 7.608343e-03 3.415109e-03 4.539068e-03 3.523182e-03 4.085162e-03 6.765373e-03 7.846104e-03 2.939587e-03 4.690371e-03 8.343240e-03 8.105479e-03 1.685940e-03 2.161461e-05 1.000000e-10 1.000000e-10 1.296877e-04 6.484383e-05 8.645845e-05 2.701826e-03 2.680212e-03 1.599481e-03 1.729169e-03 1.123960e-03 1.966930e-03 2.053388e-03 2.550524e-03 1.059116e-03 1.815627e-03 3.458338e-03 3.220577e-03 2.550524e-03 1.513023e-04 1.000000e-10 4.322922e-05 2.377607e-04 1.513023e-04 1.296877e-04 3.609640e-03 3.717713e-03 2.010159e-03 2.593753e-03 1.772398e-03 2.096617e-03 2.853129e-03 3.696099e-03 1.923700e-03 2.615368e-03 4.841673e-03 4.474225e-03 2.269534e-03 8.645845e-05 1.000000e-10 4.322922e-05 2.161461e-04 6.484383e-05 1.513023e-04 2.766670e-03 3.047660e-03 1.599481e-03 1.880471e-03 1.318491e-03 1.923700e-03 1.858857e-03 2.420836e-03 1.253647e-03 1.945315e-03 3.955474e-03 3.479952e-03 2.183076e-03 4.322922e-05 1.000000e-10 1.000000e-10 1.296877e-04 1.080731e-04 1.296877e-04 3.717713e-03 3.955474e-03 1.772398e-03 2.377607e-03 1.621096e-03 2.291149e-03 3.263806e-03 4.301308e-03 1.469794e-03 2.118232e-03 3.523182e-03 4.474225e-03 9.272668e-03 7.781260e-04 1.000000e-10 4.322922e-05 1.102345e-03 6.052091e-04 5.619799e-04 1.461148e-02 1.430887e-02 6.376310e-03 7.348968e-03 4.992975e-03 7.997406e-03 1.443856e-02 1.940992e-02 4.041932e-03 2.874743e-03 6.700530e-03 1.592997e-02 1.497893e-02 1.426564e-03 6.484383e-05 2.593753e-04 1.880471e-03 6.700530e-04 9.726575e-04 2.410029e-02 2.180914e-02 9.207824e-03 1.078569e-02 8.278396e-03 1.245002e-02 2.425159e-02 3.194640e-02 5.101048e-03 4.582298e-03 8.516157e-03 2.498649e-02 1.015887e-03 1.080731e-04 1.000000e-10 1.000000e-10 1.513023e-04 2.161461e-05 4.322922e-05 1.513023e-03 1.685940e-03 7.348968e-04 1.123960e-03 6.484383e-04 9.078137e-04 1.469794e-03 1.340106e-03 6.052091e-04 1.729169e-03 3.155733e-03 1.772398e-03 3.933859e-03 1.729169e-04 2.161461e-05 1.000000e-10 2.593753e-04 4.322922e-05 1.513023e-04 6.311467e-03 6.116935e-03 2.788285e-03 3.998703e-03 2.161461e-03 2.723441e-03 1.923700e-03 2.334378e-03 2.917973e-03 7.219280e-03 1.471955e-02 6.570842e-03 8.256782e-03 5.187507e-04 1.000000e-10 4.322922e-05 6.052091e-04 3.026046e-04 3.026046e-04 1.625419e-02 1.471955e-02 7.910948e-03 1.020210e-02 7.543499e-03 6.895061e-03 3.912245e-03 5.252351e-03 7.478656e-03 1.536799e-02 3.428077e-02 1.608127e-02 5.079434e-03 3.458338e-04 1.000000e-10 4.322922e-05 5.619799e-04 3.242192e-04 4.539068e-04 8.235167e-03 8.235167e-03 4.387766e-03 5.965633e-03 3.933859e-03 4.776829e-03 8.278396e-03 1.024533e-02 3.177348e-03 4.668756e-03 1.110991e-02 8.905220e-03
 9.942721e-04 1.469794e-03 3.026046e-04 5.835945e-04 1.642710e-03 1.037501e-03 1.469794e-03 3.371879e-03 2.377607e-03 1.513023e-03 1.188804e-03 1.167189e-03 1.167189e-03 1.923700e-03 2.874743e-03 1.902086e-03 4.668756e-03 5.533341e-03 2.961202e-03 8.645845e-05 2.161461e-05 1.000000e-10 1.000000e-10 4.322922e-05 1.000000e-10 1.000000e-10 1.080731e-04 1.080731e-04 8.645845e-05 2.161461e-05 6.484383e-05 4.322922e-05 2.161461e-05 8.645845e-05 6.484383e-05 8.645845e-05 8.645845e-05 4.322922e-05 1.080731e-04 2.161461e-05 1.000000e-10 1.000000e-10 1.000000e-10 4.322922e-05 4.322922e-05 8.645845e-05 1.080731e-04 8.645845e-05 6.484383e-05 4.322922e-05 8.645845e-05 1.513023e-04 1.296877e-04 1.296877e-04 1.945315e-04 4.106776e-04 1.080731e-04 4.322922e-05 2.161461e-05 1.000000e-10 4.322922e-05 2.161461e-05 4.322922e-05 1.000000e-10 4.322922e-05 4.322922e-05 2.161461e-05 1.000000e-10 2.161461e-05 1.000000e-10 2.161461e-05 6.484383e-05 1.000000e-10 6.484383e-05 8.645845e-05 1.080731e-04 1.296877e-04 2.161461e-05 1.000000e-10 1.000000e-10 2.161461e-05 1.000000e-10 1.000000e-10 4.322922e-05 4.322922e-05 8.645845e-05 4.322922e-05 6.484383e-05 2.161461e-05 4.322922e-05 8.645845e-05 6.484383e-05 1.296877e-04 2.161461e-04 1.000000e-10 8.970064e-03 2.334378e-03 3.890630e-04 8.429698e-04 2.831514e-03 2.334378e-03 2.593753e-03 4.798444e-03 3.760942e-03 2.961202e-03 2.204690e-03 2.139847e-03 2.723441e-03 6.786988e-03 9.964336e-03 3.631255e-03 7.954177e-03 9.921107e-03 5.468497e-03 7.089593e-03 2.377607e-03 4.539068e-04 8.861991e-04 3.134119e-03 1.772398e-03 2.507295e-03 4.322922e-03 2.226305e-03 2.139847e-03 1.772398e-03 1.448179e-03 1.729169e-03 6.722144e-03 1.128283e-02 3.242192e-03 7.478656e-03 9.553658e-03 3.523182e-03 2.917973e-03 8.429698e-04 2.593753e-04 3.026046e-04 8.645845e-04 7.781260e-04 1.015887e-03 1.707554e-03 1.080731e-03 9.078137e-04 5.619799e-04 6.700530e-04 8.429698e-04 2.831514e-03 4.322922e-03 1.080731e-03 2.420836e-03 3.220577e-03 1.123960e-03 3.523182e-03 1.448179e-03 2.593753e-04 4.755215e-04 1.448179e-03 1.145574e-03 1.426564e-03 2.528910e-03 1.188804e-03 9.942721e-04 8.645845e-04 1.015887e-03 1.015887e-03 4.409381e-03 6.700530e-03 1.318491e-03 2.961202e-03 4.517454e-03 2.096617e-03 3.026046e-03 1.059116e-03 1.729169e-04 6.700530e-04 1.275262e-03 9.942721e-04 7.348968e-04 1.858857e-03 1.015887e-03 9.510429e-04 5.619799e-04 6.268237e-04 6.484383e-04 3.112504e-03 4.863288e-03 9.294283e-04 2.572139e-03 3.177348e-03 1.556252e-03 3.955474e-03 1.037501e-03 3.458338e-04 4.755215e-04 1.988544e-03 9.078137e-04 1.188804e-03 2.399222e-03 1.577867e-03 9.942721e-04 8.645845e-04 4.106776e-04 7.348968e-04 3.631255e-03 4.949746e-03 1.685940e-03 3.869015e-03 4.603912e-03 1.685940e-03 2.064195e-02 7.154436e-03 1.750784e-03 3.566411e-03 8.472928e-03 5.317194e-03 4.279693e-03 9.942721e-03 5.338809e-03 4.798444e-03 3.004431e-03 2.831514e-03 3.415109e-03 4.884902e-03 8.235167e-03 6.052091e-03 8.905220e-03 1.359559e-02 7.370583e-03 3.719875e-02 1.130444e-02 3.155733e-03 5.922404e-03 1.266616e-02 7.240895e-03 5.619799e-03 1.735653e-02 1.061277e-02 6.851832e-03 5.965633e-03 4.301308e-03 5.273965e-03 7.262509e-03 9.294283e-03 9.575273e-03 1.359559e-02 1.774560e-02 1.257970e-02 2.226305e-03 6.484383e-04 8.645845e-05 4.539068e-04 9.078137e-04 4.971361e-04 7.132822e-04 1.210418e-03 8.429698e-04 5.187507e-04 4.971361e-04 3.242192e-04 6.052091e-04 1.426564e-03 2.896358e-03 6.484383e-04 1.080731e-03 1.361721e-03 9.294283e-04 1.162866e-02 3.588026e-03 1.253647e-03 1.621096e-03 4.258078e-03 2.464066e-03 2.528910e-03 4.971361e-03 3.155733e-03 1.318491e-03 1.275262e-03 1.102345e-03 1.858857e-03 5.490111e-03 7.262509e-03 1.513023e-03 2.355993e-03 2.615368e-03 3.155733e-03 2.818545e-02 7.910948e-03 2.550524e-03 4.495839e-03 1.095861e-02 6.289852e-03 5.317194e-03 1.206095e-02 6.938290e-03 4.452610e-03 3.285421e-03 2.982816e-03 4.128391e-03 1.227710e-02 1.653518e-02 4.582298e-03 4.949746e-03 5.857560e-03 9.164595e-03 8.840376e-03 2.572139e-03 5.403653e-04 1.123960e-03 3.458338e-03 1.599481e-03 1.945315e-03 5.684643e-03 3.501567e-03 2.831514e-03 2.118232e-03 1.902086e-03 2.334378e-03 9.640117e-03 1.184481e-02 3.026046e-03 8.624230e-03 1.199611e-02 4.517454e-03
 1.642710e-03 4.106776e-03 8.645845e-03 5.576570e-03 9.510429e-03 3.285421e-03 2.442451e-03 2.420836e-03 2.161461e-05 1.000000e-10 1.000000e-10 1.000000e-10 1.000000e-10 1.000000e-10 1.000000e-10 1.080731e-04 5.187507e-04 4.322922e-05 1.000000e-10 1.729169e-04 4.322922e-05 2.377607e-04 8.645845e-05 2.161461e-04 1.296877e-04 2.161461e-05 6.484383e-05 1.000000e-10 1.000000e-10 1.000000e-10 1.000000e-10 1.000000e-10 1.000000e-10 1.000000e-10 1.000000e-10 1.000000e-10 1.000000e-10 1.000000e-10 2.161461e-04 1.513023e-04 4.971361e-04 2.593753e-04 3.890630e-04 1.513023e-04 1.080731e-04 4.322922e-05 1.000000e-10 1.000000e-10 1.000000e-10 1.000000e-10 1.000000e-10 1.000000e-10 1.000000e-10 1.000000e-10 1.000000e-10 1.000000e-10 1.000000e-10 1.080731e-04 6.484383e-05 6.484383e-05 6.484383e-05 1.729169e-04 4.322922e-05 4.322922e-05 6.484383e-05 1.000000e-10 1.000000e-10 1.000000e-10 1.000000e-10 1.000000e-10 1.000000e-10 1.000000e-10 1.000000e-10 2.161461e-05 1.000000e-10 1.000000e-10 4.322922e-04 6.484383e-05 1.729169e-04 1.296877e-04 6.484383e-05 6.484383e-05 1.000000e-10 8.645845e-05 1.000000e-10 1.000000e-10 1.000000e-10 1.000000e-10 1.000000e-10 1.000000e-10 1.000000e-10 1.000000e-10 1.000000e-10 1.000000e-10 1.000000e-10 2.193883e-02 8.408084e-03 1.212580e-02 8.148709e-03 1.167189e-02 6.138550e-03 4.928131e-03 7.435426e-03 8.645845e-05 6.484383e-05 1.000000e-10 1.000000e-10 1.000000e-10 1.080731e-04 4.322922e-05 6.268237e-04 1.253647e-03 4.322922e-05 2.161461e-05 2.163623e-02 6.376310e-03 9.726575e-03 7.910948e-03 1.095861e-02 5.879174e-03 3.631255e-03 5.144278e-03 1.729169e-04 2.161461e-05 4.322922e-05 1.000000e-10 1.000000e-10 2.161461e-05 2.809899e-04 5.403653e-04 1.815627e-03 6.484383e-05 1.000000e-10 9.985951e-03 2.528910e-03 3.285421e-03 2.334378e-03 3.847401e-03 1.858857e-03 1.253647e-03 1.945315e-03 4.322922e-05 1.000000e-10 1.000000e-10 2.161461e-05 1.000000e-10 4.322922e-05 6.484383e-05 6.484383e-05 6.484383e-04 1.000000e-10 2.161461e-05 1.266616e-02 3.631255e-03 5.490111e-03 3.307036e-03 5.749487e-03 2.939587e-03 1.729169e-03 2.615368e-03 6.484383e-05 1.000000e-10 1.000000e-10 1.000000e-10 1.000000e-10 4.322922e-05 8.645845e-05 2.161461e-04 9.294283e-04 1.000000e-10 1.000000e-10 1.102345e-02 2.442451e-03 3.263806e-03 2.939587e-03 4.301308e-03 2.053388e-03 1.059116e-03 2.096617e-03 6.484383e-05 1.000000e-10 1.000000e-10 1.000000e-10 2.161461e-05 1.000000e-10 2.161461e-05 1.513023e-04 8.213552e-04 2.161461e-05 1.000000e-10 1.327137e-02 3.263806e-03 4.690371e-03 3.890630e-03 4.452610e-03 2.615368e-03 1.556252e-03 2.636983e-03 2.161461e-05 1.000000e-10 2.161461e-05 1.000000e-10 1.000000e-10 2.161461e-05 8.645845e-05 1.945315e-04 6.916676e-04 4.322922e-05 2.161461e-05 3.819302e-02 1.033178e-02 1.824273e-02 1.350913e-02 2.217659e-02 1.171512e-02 6.225008e-03 9.121366e-03 1.080731e-04 2.161461e-05 6.484383e-05 1.000000e-10 1.000000e-10 2.161461e-05 1.080731e-04 3.458338e-04 1.123960e-03 6.484383e-05 2.161461e-05 5.397168e-02 1.679455e-02 3.181671e-02 2.228466e-02 3.793364e-02 1.798336e-02 1.033178e-02 1.286069e-02 2.377607e-04 4.322922e-05 4.322922e-05 2.161461e-05 1.000000e-10 2.161461e-05 2.593753e-04 3.458338e-04 1.253647e-03 4.322922e-05 2.161461e-05 5.446882e-03 1.534637e-03 2.139847e-03 2.247920e-03 2.636983e-03 1.318491e-03 7.997406e-04 1.188804e-03 1.000000e-10 2.161461e-05 4.322922e-05 1.000000e-10 1.000000e-10 2.161461e-05 1.080731e-04 1.296877e-04 3.890630e-04 1.000000e-10 1.000000e-10 1.988544e-02 5.533341e-03 8.581001e-03 6.570842e-03 9.726575e-03 4.603912e-03 3.198962e-03 4.322922e-03 1.080731e-04 1.000000e-10 2.161461e-05 1.000000e-10 2.161461e-05 2.161461e-05 1.080731e-04 5.619799e-04 1.037501e-03 4.322922e-05 2.161461e-05 4.731438e-02 1.383335e-02 1.992867e-02 1.634065e-02 2.360316e-02 1.091538e-02 8.148709e-03 1.154220e-02 1.513023e-04 4.322922e-05 4.322922e-05 1.000000e-10 1.000000e-10 2.161461e-05 2.161461e-04 1.167189e-03 2.636983e-03 2.161461e-05 1.000000e-10 2.422998e-02 7.176051e-03 1.167189e-02 9.229439e-03 1.387658e-02 7.413812e-03 4.971361e-03 6.505998e-03 1.513023e-04 1.000000e-10 6.484383e-05 4.322922e-05 4.322922e-05 6.484383e-05 2.593753e-04 6.268237e-04 2.312763e-03 4.322922e-05 4.322922e-05
 6.484383e-05 6.484383e-05 1.000000e-10 2.161461e-05 6.484383e-05 4.322922e-05 1.729169e-04 1.729169e-04 1.296877e-04 3.026046e-04 4.106776e-04 1.383335e-03 1.945315e-04 1.286069e-02 1.182319e-02 1.513023e-04 4.041932e-03 6.289852e-03 1.296877e-04 6.484383e-05 1.000000e-10 1.000000e-10 1.000000e-10 1.000000e-10 1.000000e-10 1.000000e-10 1.000000e-10 4.322922e-05 1.000000e-10 2.161461e-05 2.161461e-05 1.000000e-10 4.971361e-04 1.945315e-04 1.000000e-10 2.161461e-05 1.080731e-04 1.000000e-10 6.484383e-05 1.000000e-10 1.000000e-10 1.000000e-10 1.000000e-10 1.000000e-10 1.000000e-10 1.000000e-10 1.000000e-10 1.000000e-10 4.322922e-05 4.322922e-05 1.000000e-10 7.348968e-04 4.755215e-04 4.322922e-05 1.080731e-04 3.026046e-04 1.000000e-10 2.161461e-05 1.000000e-10 1.000000e-10 1.000000e-10 1.000000e-10 1.000000e-10 1.000000e-10 1.000000e-10 1.000000e-10 2.161461e-05 1.000000e-10 1.000000e-10 1.000000e-10 3.458338e-04 8.645845e-05 1.000000e-10 4.322922e-05 1.296877e-04 1.000000e-10 4.322922e-05 1.000000e-10 1.000000e-10 1.000000e-10 1.000000e-10 1.000000e-10 1.000000e-10 1.000000e-10 1.000000e-10 2.161461e-05 1.000000e-10 6.484383e-05 1.000000e-10 3.890630e-04 3.458338e-04 2.161461e-05 1.000000e-10 1.296877e-04 1.000000e-10 2.572139e-03 8.645845e-05 4.322922e-05 1.080731e-04 1.080731e-04 2.377607e-04 4.322922e-04 1.513023e-04 6.052091e-04 1.059116e-03 1.469794e-03 3.220577e-03 8.645845e-04 2.096617e-02 2.284664e-02 1.102345e-03 1.126121e-02 1.532476e-02 5.619799e-04 3.047660e-03 1.080731e-04 1.729169e-04 1.513023e-04 2.593753e-04 4.322922e-04 7.132822e-04 3.674484e-04 6.916676e-04 1.059116e-03 1.210418e-03 2.723441e-03 1.296877e-03 1.562736e-02 2.170107e-02 1.966930e-03 9.553658e-03 1.262293e-02 4.971361e-04 1.707554e-03 6.484383e-05 2.161461e-05 1.000000e-10 1.296877e-04 1.729169e-04 3.242192e-04 1.945315e-04 3.674484e-04 4.971361e-04 4.971361e-04 1.383335e-03 4.971361e-04 5.641414e-03 5.814330e-03 4.755215e-04 4.301308e-03 5.641414e-03 2.161461e-04 2.204690e-03 8.645845e-05 2.161461e-05 1.080731e-04 1.513023e-04 4.106776e-04 4.322922e-04 1.945315e-04 6.484383e-04 5.403653e-04 9.510429e-04 1.966930e-03 7.997406e-04 7.759646e-03 7.802875e-03 8.645845e-04 5.857560e-03 8.278396e-03 3.458338e-04 1.621096e-03 6.484383e-05 2.161461e-05 6.484383e-05 6.484383e-05 2.377607e-04 1.729169e-04 2.161461e-04 6.484383e-04 4.755215e-04 8.429698e-04 1.015887e-03 4.971361e-04 6.851832e-03 5.922404e-03 8.213552e-04 4.798444e-03 5.641414e-03 2.593753e-04 1.923700e-03 4.322922e-05 1.000000e-10 6.484383e-05 2.161461e-04 3.026046e-04 2.593753e-04 2.593753e-04 7.132822e-04 7.348968e-04 1.188804e-03 1.210418e-03 7.348968e-04 9.748190e-03 8.797147e-03 1.167189e-03 4.711985e-03 5.101048e-03 2.809899e-04 8.451313e-03 4.106776e-04 1.296877e-04 1.729169e-04 4.755215e-04 4.322922e-04 1.015887e-03 6.916676e-04 2.550524e-03 2.355993e-03 1.729169e-03 4.668756e-03 2.745056e-03 4.599589e-02 4.141360e-02 1.750784e-03 7.111207e-03 7.413812e-03 1.750784e-03 1.251486e-02 2.377607e-04 1.080731e-04 1.729169e-04 4.971361e-04 9.078137e-04 1.729169e-03 1.145574e-03 4.928131e-03 3.198962e-03 4.020318e-03 7.067978e-03 3.588026e-03 7.606182e-02 6.732951e-02 2.636983e-03 8.991678e-03 8.991678e-03 2.010159e-03 8.861991e-04 1.000000e-10 1.000000e-10 8.645845e-05 2.161461e-05 4.322922e-05 8.645845e-05 6.484383e-05 2.809899e-04 2.593753e-04 5.187507e-04 7.348968e-04 3.890630e-04 2.939587e-03 2.788285e-03 6.484383e-05 2.701826e-03 6.095320e-03 4.322922e-05 3.458338e-03 4.322922e-05 8.645845e-05 8.645845e-05 1.000000e-10 1.296877e-04 4.106776e-04 3.890630e-04 1.037501e-03 1.167189e-03 1.794013e-03 3.912245e-03 7.781260e-04 5.036204e-03 4.063547e-03 1.469794e-03 1.197449e-02 2.805577e-02 4.539068e-04 6.786988e-03 1.513023e-04 1.000000e-10 1.296877e-04 3.242192e-04 3.026046e-04 1.167189e-03 7.997406e-04 2.507295e-03 3.090889e-03 4.171620e-03 7.824489e-03 2.269534e-03 1.359559e-02 8.905220e-03 4.366152e-03 4.357506e-02 5.490111e-02 1.015887e-03 2.939587e-03 8.645845e-05 8.645845e-05 1.296877e-04 1.513023e-04 2.161461e-04 3.242192e-04 5.619799e-04 1.059116e-03 1.448179e-03 1.599481e-03 3.588026e-03 1.210418e-03 2.509456e-02 2.150654e-02 1.534637e-03 9.661731e-03 1.698908e-02 4.539068e-04
 2.809899e-04 8.645845e-05 1.513023e-04 4.322922e-05 3.026046e-04 2.809899e-03 3.588026e-03 2.420836e-03 2.096617e-03 2.442451e-03 2.247920e-03 4.258078e-03 5.122663e-03 1.534637e-03 3.242192e-03 3.652869e-03 4.041932e-03 1.000000e-10 1.000000e-10 1.000000e-10 1.000000e-10 1.000000e-10 6.484383e-05 1.296877e-04 6.484383e-05 8.645845e-05 2.161461e-05 4.322922e-05 1.296877e-04 1.945315e-04 2.161461e-05 4.322922e-05 1.080731e-04 6.484383e-05 1.000000e-10 1.000000e-10 1.000000e-10 1.000000e-10 1.000000e-10 1.080731e-04 4.322922e-05 1.945315e-04 1.945315e-04 4.322922e-05 1.729169e-04 3.026046e-04 2.593753e-04 8.645845e-05 6.484383e-05 1.513023e-04 1.945315e-04 1.000000e-10 1.000000e-10 1.000000e-10 1.000000e-10 1.000000e-10 2.161461e-05 8.645845e-05 2.161461e-05 4.322922e-05 8.645845e-05 1.000000e-10 1.513023e-04 4.322922e-05 2.161461e-05 4.322922e-05 6.484383e-05 6.484383e-05 2.161461e-05 1.000000e-10 1.000000e-10 1.000000e-10 1.000000e-10 1.080731e-04 1.296877e-04 4.322922e-05 4.322922e-05 4.322922e-05 4.322922e-05 1.296877e-04 2.377607e-04 2.161461e-05 8.645845e-05 4.322922e-05 6.484383e-05 7.781260e-04 2.161461e-05 1.000000e-10 6.484383e-05 1.296877e-04 3.674484e-03 7.132822e-03 3.782557e-03 5.857560e-03 5.879174e-03 5.101048e-03 9.748190e-03 1.102345e-02 2.442451e-03 6.786988e-03 1.353075e-02 7.089593e-03 4.322922e-04 1.000000e-10 8.645845e-05 1.000000e-10 1.513023e-04 3.415109e-03 5.079434e-03 3.134119e-03 4.582298e-03 5.057819e-03 4.322922e-03 8.883605e-03 1.028856e-02 1.685940e-03 6.052091e-03 1.476278e-02 6.311467e-03 2.161461e-05 1.000000e-10 1.000000e-10 2.161461e-05 1.000000e-10 1.188804e-03 2.442451e-03 1.037501e-03 1.815627e-03 1.685940e-03 1.448179e-03 3.436723e-03 3.307036e-03 4.106776e-04 2.636983e-03 6.289852e-03 2.204690e-03 1.296877e-04 2.161461e-05 4.322922e-05 4.322922e-05 4.322922e-05 1.599481e-03 2.917973e-03 1.253647e-03 2.917973e-03 2.355993e-03 1.642710e-03 4.733600e-03 4.128391e-03 6.700530e-04 3.696099e-03 9.942721e-03 3.328650e-03 1.296877e-04 1.000000e-10 4.322922e-05 1.000000e-10 1.000000e-10 1.383335e-03 2.442451e-03 1.188804e-03 1.772398e-03 1.923700e-03 1.599481e-03 3.090889e-03 3.155733e-03 8.429698e-04 2.615368e-03 7.457041e-03 2.636983e-03 1.513023e-04 2.161461e-05 2.161461e-05 1.000000e-10 6.484383e-05 1.988544e-03 3.047660e-03 1.469794e-03 2.075003e-03 1.988544e-03 2.010159e-03 4.452610e-03 5.403653e-03 8.429698e-04 2.355993e-03 8.170323e-03 3.415109e-03 2.593753e-03 2.377607e-04 4.322922e-04 1.945315e-04 4.322922e-04 1.154220e-02 1.324976e-02 6.722144e-03 8.343240e-03 8.062250e-03 8.991678e-03 1.480601e-02 1.724846e-02 4.582298e-03 5.814330e-03 1.439533e-02 1.372528e-02 4.668756e-03 4.971361e-04 9.942721e-04 3.890630e-04 1.015887e-03 1.737815e-02 2.219821e-02 1.182319e-02 1.353075e-02 1.290392e-02 1.500054e-02 2.273857e-02 2.496488e-02 8.148709e-03 7.997406e-03 1.837242e-02 2.362477e-02 4.322922e-05 1.000000e-10 1.000000e-10 2.161461e-05 1.000000e-10 1.080731e-03 1.513023e-03 9.294283e-04 1.188804e-03 1.167189e-03 1.037501e-03 1.404950e-03 1.448179e-03 7.565114e-04 1.902086e-03 3.804172e-03 1.729169e-03 9.078137e-04 1.080731e-04 6.484383e-05 8.645845e-05 1.296877e-04 5.252351e-03 6.527613e-03 3.501567e-03 4.063547e-03 3.588026e-03 3.566411e-03 3.090889e-03 4.517454e-03 2.464066e-03 6.700530e-03 1.322814e-02 6.570842e-03 2.485680e-03 1.513023e-04 3.242192e-04 8.645845e-05 4.755215e-04 1.156382e-02 1.484924e-02 8.581001e-03 1.171512e-02 9.856263e-03 9.575273e-03 8.624230e-03 8.581001e-03 6.959905e-03 1.530314e-02 3.196801e-02 1.482762e-02 4.971361e-04 1.000000e-10 4.322922e-05 2.161461e-05 1.296877e-04 4.214849e-03 6.851832e-03 4.041932e-03 5.446882e-03 6.765373e-03 5.101048e-03 1.076408e-02 1.188804e-02 1.902086e-03 6.938290e-03 1.787528e-02 6.246623e-03
 4.322922e-05 2.161461e-05 2.161461e-05 2.161461e-05 1.000000e-10 2.161461e-05 4.322922e-05 2.161461e-05 4.322922e-05 2.161461e-05 4.322922e-05 2.593753e-04 2.161461e-05 1.160705e-02 1.426564e-02 6.484383e-05 3.890630e-03 7.910948e-03 1.000000e-10 2.161461e-05 1.000000e-10 1.000000e-10 1.000000e-10 1.000000e-10 1.000000e-10 1.000000e-10 1.000000e-10 1.000000e-10 1.000000e-10 1.000000e-10 1.000000e-10 1.000000e-10 3.674484e-04 4.322922e-04 1.000000e-10 8.645845e-05 6.484383e-05 1.000000e-10 2.161461e-05 1.000000e-10 1.000000e-10 1.000000e-10 1.000000e-10 1.000000e-10 1.000000e-10 1.000000e-10 1.000000e-10 1.000000e-10 1.000000e-10 1.000000e-10 1.000000e-10 5.835945e-04 7.565114e-04 1.000000e-10 1.513023e-04 3.026046e-04 1.000000e-10 6.484383e-05 1.000000e-10 1.000000e-10 1.000000e-10 1.000000e-10 1.000000e-10 1.000000e-10 1.000000e-10 1.000000e-10 1.000000e-10 1.000000e-10 1.000000e-10 1.000000e-10 1.296877e-04 3.026046e-04 1.000000e-10 6.484383e-05 8.645845e-05 1.000000e-10 2.161461e-05 1.000000e-10 1.000000e-10 1.000000e-10 1.000000e-10 1.000000e-10 1.000000e-10 1.000000e-10 1.000000e-10 1.000000e-10 1.000000e-10 2.161461e-05 1.000000e-10 2.161461e-04 4.971361e-04 1.000000e-10 4.322922e-05 2.161461e-04 1.000000e-10 5.187507e-04 2.161461e-05 1.000000e-10 1.000000e-10 1.000000e-10 2.161461e-05 1.296877e-04 8.645845e-05 2.593753e-04 1.513023e-04 1.296877e-04 7.348968e-04 1.080731e-04 1.709716e-02 2.857452e-02 3.458338e-04 1.281746e-02 2.193883e-02 1.080731e-04 5.835945e-04 1.000000e-10 2.161461e-05 1.000000e-10 2.161461e-05 4.322922e-05 1.729169e-04 4.322922e-05 4.322922e-05 1.513023e-04 1.945315e-04 6.052091e-04 2.593753e-04 1.376851e-02 2.652113e-02 3.458338e-04 1.110991e-02 2.025289e-02 1.080731e-04 2.161461e-04 1.000000e-10 1.000000e-10 1.000000e-10 4.322922e-05 2.161461e-05 1.296877e-04 4.322922e-05 6.484383e-05 1.080731e-04 6.484383e-05 3.242192e-04 8.645845e-05 4.841673e-03 9.380741e-03 1.296877e-04 4.236464e-03 8.191938e-03 4.322922e-05 4.106776e-04 2.161461e-05 1.000000e-10 2.161461e-05 2.161461e-05 4.322922e-05 1.080731e-04 4.322922e-05 6.484383e-05 6.484383e-05 1.513023e-04 3.890630e-04 6.484383e-05 6.225008e-03 1.197449e-02 1.513023e-04 7.240895e-03 1.240679e-02 4.322922e-05 4.539068e-04 2.161461e-05 2.161461e-05 1.000000e-10 1.000000e-10 2.161461e-05 1.080731e-04 1.000000e-10 1.000000e-10 8.645845e-05 8.645845e-05 2.593753e-04 1.513023e-04 5.706257e-03 9.748190e-03 1.296877e-04 4.949746e-03 8.472928e-03 4.322922e-05 4.322922e-04 1.000000e-10 2.161461e-05 1.000000e-10 1.000000e-10 4.322922e-05 2.161461e-05 1.000000e-10 4.322922e-05 6.484383e-05 3.026046e-04 3.242192e-04 1.945315e-04 8.429698e-03 1.381174e-02 2.161461e-04 4.755215e-03 8.775532e-03 2.161461e-05 2.139847e-03 6.484383e-05 1.000000e-10 4.322922e-05 1.296877e-04 1.080731e-04 4.755215e-04 2.809899e-04 3.890630e-04 2.809899e-04 3.890630e-04 1.037501e-03 6.052091e-04 4.048417e-02 7.232249e-02 4.106776e-04 4.409381e-03 7.500270e-03 2.809899e-04 2.874743e-03 1.080731e-04 1.296877e-04 4.322922e-05 1.945315e-04 2.593753e-04 4.971361e-04 3.242192e-04 6.484383e-04 4.106776e-04 5.619799e-04 1.275262e-03 9.726575e-04 6.897223e-02 1.143845e-01 3.890630e-04 5.792716e-03 8.105479e-03 3.026046e-04 1.080731e-04 1.000000e-10 1.000000e-10 1.000000e-10 1.000000e-10 1.000000e-10 1.000000e-10 2.161461e-05 2.161461e-05 6.484383e-05 1.729169e-04 1.296877e-04 1.080731e-04 2.658597e-03 4.279693e-03 4.322922e-05 3.134119e-03 7.284124e-03 1.000000e-10 1.210418e-03 2.161461e-05 1.000000e-10 1.000000e-10 6.484383e-05 4.322922e-05 8.645845e-05 4.322922e-05 1.945315e-04 2.161461e-04 4.106776e-04 6.052091e-04 1.945315e-04 2.961202e-03 3.847401e-03 4.106776e-04 1.744299e-02 3.655031e-02 6.484383e-05 2.507295e-03 4.322922e-05 4.322922e-05 2.161461e-05 6.484383e-05 6.484383e-05 1.513023e-04 1.296877e-04 6.052091e-04 6.484383e-04 7.565114e-04 1.945315e-03 3.242192e-04 6.181779e-03 7.629958e-03 9.942721e-04 5.038366e-02 8.325948e-02 1.729169e-04 5.403653e-04 1.000000e-10 1.000000e-10 1.000000e-10 6.484383e-05 1.000000e-10 1.296877e-04 2.161461e-05 1.513023e-04 3.458338e-04 2.593753e-04 9.942721e-04 3.242192e-04 1.962607e-02 2.896358e-02 2.593753e-04 1.253647e-02 2.444613e-02 6.484383e-05
 5.619799e-04 3.415109e-03 8.235167e-03 5.317194e-03 8.408084e-03 2.917973e-03 3.588026e-03 5.057819e-03 1.000000e-10 1.000000e-10 1.000000e-10 1.000000e-10 1.000000e-10 4.322922e-05 2.161461e-05 6.484383e-05 1.296877e-04 5.619799e-04 1.000000e-10 8.645845e-05 1.080731e-04 1.080731e-04 2.161461e-04 1.729169e-04 8.645845e-05 6.484383e-05 1.296877e-04 1.000000e-10 1.000000e-10 1.000000e-10 1.000000e-10 1.000000e-10 1.000000e-10 1.000000e-10 1.000000e-10 1.000000e-10 1.000000e-10 1.000000e-10 2.161461e-05 1.945315e-04 3.674484e-04 2.809899e-04 4.322922e-04 4.322922e-05 1.513023e-04 2.809899e-04 1.000000e-10 1.000000e-10 1.000000e-10 1.000000e-10 1.000000e-10 1.000000e-10 1.000000e-10 1.000000e-10 4.322922e-05 1.000000e-10 1.000000e-10 1.080731e-04 1.080731e-04 1.296877e-04 4.322922e-05 8.645845e-05 4.322922e-05 6.484383e-05 4.322922e-05 1.000000e-10 1.000000e-10 1.000000e-10 1.000000e-10 1.000000e-10 1.000000e-10 1.000000e-10 1.000000e-10 1.000000e-10 2.161461e-05 1.000000e-10 1.513023e-04 1.080731e-04 2.377607e-04 6.484383e-05 1.945315e-04 4.322922e-05 6.484383e-05 1.296877e-04 1.000000e-10 1.000000e-10 1.000000e-10 1.000000e-10 1.000000e-10 1.000000e-10 1.000000e-10 1.000000e-10 1.000000e-10 2.161461e-05 1.000000e-10 9.423971e-03 7.003134e-03 1.184481e-02 7.067978e-03 1.035340e-02 5.252351e-03 8.429698e-03 1.400627e-02 1.000000e-10 1.000000e-10 1.513023e-04 6.484383e-05 8.645845e-05 1.000000e-10 5.403653e-04 1.232033e-03 1.556252e-03 5.727872e-03 3.026046e-04 6.786988e-03 5.554955e-03 9.575273e-03 6.354696e-03 9.467200e-03 5.209121e-03 6.030477e-03 1.126121e-02 2.161461e-05 2.161461e-05 1.513023e-04 2.161461e-05 8.645845e-05 8.645845e-05 7.132822e-04 2.139847e-03 1.469794e-03 8.948449e-03 3.458338e-04 3.026046e-03 2.355993e-03 3.263806e-03 2.896358e-03 3.544796e-03 1.837242e-03 2.010159e-03 3.977089e-03 1.000000e-10 1.000000e-10 4.322922e-05 1.000000e-10 1.000000e-10 1.000000e-10 1.080731e-04 6.052091e-04 5.835945e-04 3.652869e-03 4.322922e-05 3.328650e-03 3.177348e-03 4.949746e-03 3.544796e-03 5.014590e-03 2.291149e-03 3.069275e-03 5.533341e-03 8.645845e-05 1.000000e-10 1.080731e-04 1.000000e-10 1.000000e-10 4.322922e-05 2.593753e-04 6.916676e-04 1.015887e-03 6.030477e-03 3.242192e-04 3.047660e-03 2.593753e-03 3.782557e-03 2.226305e-03 4.603912e-03 1.945315e-03 2.636983e-03 3.134119e-03 6.484383e-05 1.000000e-10 2.161461e-05 1.000000e-10 1.000000e-10 4.322922e-05 1.945315e-04 7.132822e-04 5.835945e-04 4.452610e-03 2.377607e-04 3.955474e-03 2.680212e-03 4.841673e-03 3.998703e-03 4.582298e-03 2.161461e-03 2.917973e-03 4.647141e-03 4.322922e-05 1.000000e-10 2.161461e-05 2.161461e-05 2.161461e-05 2.161461e-05 3.674484e-04 1.318491e-03 7.132822e-04 4.928131e-03 2.161461e-04 2.053388e-02 1.227710e-02 2.003674e-02 1.556252e-02 2.265211e-02 1.225548e-02 8.364855e-03 1.095861e-02 1.080731e-04 1.000000e-10 4.322922e-05 1.000000e-10 1.000000e-10 1.000000e-10 3.242192e-04 1.188804e-03 9.942721e-04 5.835945e-03 2.593753e-04 3.672322e-02 1.804820e-02 3.248676e-02 2.386253e-02 3.633416e-02 1.841565e-02 1.491408e-02 1.513023e-02 1.080731e-04 2.161461e-05 6.484383e-05 2.161461e-05 4.322922e-05 8.645845e-05 2.377607e-04 1.123960e-03 1.210418e-03 7.197666e-03 2.377607e-04 2.075003e-03 1.491408e-03 2.312763e-03 1.794013e-03 2.377607e-03 1.361721e-03 1.513023e-03 2.550524e-03 1.000000e-10 1.000000e-10 1.000000e-10 1.000000e-10 1.000000e-10 1.000000e-10 2.161461e-05 1.080731e-04 2.593753e-04 2.118232e-03 4.322922e-05 1.210418e-02 5.706257e-03 8.451313e-03 7.089593e-03 1.026694e-02 4.430995e-03 4.517454e-03 5.165892e-03 4.322922e-05 1.000000e-10 4.322922e-05 2.161461e-05 1.000000e-10 1.000000e-10 4.322922e-05 3.026046e-04 1.123960e-03 4.971361e-03 8.645845e-05 3.125473e-02 1.530314e-02 2.059872e-02 1.765914e-02 2.271696e-02 1.173673e-02 9.964336e-03 1.095861e-02 1.513023e-04 1.000000e-10 1.513023e-04 1.000000e-10 2.161461e-05 1.000000e-10 3.026046e-04 1.037501e-03 1.945315e-03 1.149897e-02 6.268237e-04 9.099751e-03 5.511726e-03 9.877877e-03 8.105479e-03 1.171512e-02 5.944018e-03 7.219280e-03 1.379012e-02 1.296877e-04 1.000000e-10 1.080731e-04 4.322922e-05 1.000000e-10 8.645845e-05 8.213552e-04 2.961202e-03 2.139847e-03 1.087215e-02 3.026046e-04
 6.484383e-05 3.026046e-04 4.322922e-05 6.484383e-05 1.296877e-04 4.322922e-04 1.080731e-03 4.971361e-04 5.835945e-04 8.645845e-04 8.429698e-04 1.404950e-03 1.059116e-03 7.802875e-03 1.193127e-02 9.726575e-04 4.258078e-03 5.403653e-03 5.403653e-04 2.161461e-05 1.000000e-10 1.000000e-10 1.000000e-10 1.000000e-10 1.000000e-10 2.161461e-05 1.000000e-10 2.161461e-05 8.645845e-05 2.161461e-05 1.000000e-10 2.161461e-05 2.161461e-04 3.890630e-04 4.322922e-05 2.161461e-05 8.645845e-05 2.161461e-05 2.161461e-05 1.000000e-10 1.000000e-10 1.000000e-10 1.000000e-10 6.484383e-05 2.161461e-05 1.000000e-10 2.161461e-05 1.000000e-10 2.161461e-05 6.484383e-05 4.322922e-05 4.106776e-04 6.268237e-04 2.161461e-05 2.161461e-04 2.161461e-04 6.484383e-05 6.484383e-05 1.000000e-10 1.000000e-10 1.000000e-10 1.000000e-10 1.000000e-10 1.000000e-10 2.161461e-05 2.161461e-05 1.000000e-10 1.000000e-10 2.161461e-05 2.161461e-05 1.513023e-04 2.161461e-04 1.000000e-10 8.645845e-05 4.322922e-05 1.000000e-10 1.000000e-10 1.000000e-10 1.000000e-10 1.000000e-10 1.000000e-10 2.161461e-05 4.322922e-05 1.000000e-10 1.000000e-10 2.161461e-05 1.000000e-10 1.000000e-10 6.484383e-05 1.513023e-04 3.674484e-04 2.161461e-05 4.322922e-05 1.729169e-04 1.080731e-04 7.565114e-04 3.890630e-04 3.026046e-04 1.945315e-04 2.593753e-04 7.565114e-04 1.685940e-03 9.294283e-04 1.080731e-03 1.491408e-03 1.664325e-03 3.069275e-03 2.550524e-03 1.316330e-02 2.297633e-02 2.312763e-03 1.257970e-02 1.534637e-02 1.448179e-03 7.565114e-04 3.890630e-04 2.161461e-04 3.026046e-04 3.890630e-04 7.348968e-04 1.750784e-03 5.187507e-04 6.052091e-04 1.145574e-03 1.340106e-03 1.772398e-03 1.945315e-03 1.165028e-02 2.163623e-02 2.550524e-03 1.063439e-02 1.478439e-02 9.726575e-04 2.593753e-04 1.513023e-04 2.161461e-05 4.322922e-05 1.080731e-04 1.296877e-04 7.997406e-04 3.242192e-04 3.026046e-04 6.052091e-04 3.890630e-04 7.348968e-04 7.348968e-04 4.517454e-03 7.435426e-03 7.132822e-04 4.841673e-03 5.252351e-03 5.403653e-04 4.755215e-04 2.377607e-04 8.645845e-05 6.484383e-05 3.242192e-04 3.890630e-04 1.015887e-03 3.674484e-04 5.187507e-04 3.890630e-04 8.645845e-04 8.645845e-04 8.429698e-04 5.360424e-03 9.877877e-03 1.059116e-03 6.397925e-03 9.596887e-03 6.916676e-04 4.755215e-04 1.729169e-04 6.484383e-05 8.645845e-05 1.513023e-04 3.674484e-04 6.268237e-04 3.458338e-04 3.242192e-04 4.539068e-04 2.593753e-04 9.510429e-04 4.539068e-04 4.884902e-03 8.105479e-03 7.565114e-04 4.949746e-03 6.354696e-03 4.539068e-04 4.539068e-04 1.513023e-04 2.161461e-05 6.484383e-05 3.242192e-04 3.890630e-04 6.484383e-04 4.971361e-04 4.539068e-04 4.755215e-04 7.348968e-04 9.726575e-04 1.361721e-03 6.073706e-03 1.253647e-02 1.167189e-03 5.036204e-03 5.554955e-03 5.187507e-04 2.615368e-03 7.565114e-04 2.377607e-04 4.755215e-04 1.404950e-03 1.210418e-03 3.371879e-03 2.247920e-03 1.902086e-03 1.945315e-03 1.794013e-03 3.090889e-03 3.760942e-03 3.231384e-02 6.093159e-02 1.232033e-03 4.041932e-03 5.403653e-03 2.399222e-03 3.717713e-03 1.059116e-03 3.242192e-04 5.619799e-04 1.491408e-03 2.096617e-03 4.733600e-03 3.177348e-03 4.063547e-03 3.112504e-03 3.263806e-03 4.063547e-03 7.197666e-03 5.567924e-02 9.516913e-02 1.858857e-03 4.906517e-03 5.900789e-03 3.717713e-03 1.945315e-04 6.484383e-05 4.322922e-05 2.161461e-05 1.296877e-04 1.080731e-04 3.890630e-04 1.296877e-04 2.809899e-04 2.161461e-04 3.674484e-04 2.809899e-04 5.619799e-04 1.923700e-03 3.782557e-03 4.539068e-04 3.458338e-03 5.446882e-03 1.729169e-04 1.426564e-03 2.809899e-04 8.645845e-05 1.729169e-04 2.377607e-04 3.890630e-04 8.645845e-04 1.015887e-03 8.645845e-04 1.318491e-03 1.037501e-03 1.469794e-03 9.726575e-04 1.966930e-03 3.717713e-03 2.399222e-03 1.698908e-02 2.814222e-02 9.726575e-04 3.674484e-03 9.510429e-04 8.645845e-05 4.539068e-04 9.078137e-04 1.188804e-03 2.139847e-03 1.966930e-03 2.291149e-03 2.485680e-03 2.939587e-03 3.652869e-03 2.226305e-03 4.106776e-03 6.570842e-03 6.786988e-03 4.910840e-02 6.155841e-02 2.680212e-03 7.132822e-04 3.458338e-04 8.645845e-05 2.593753e-04 4.755215e-04 7.997406e-04 1.664325e-03 1.059116e-03 1.123960e-03 1.642710e-03 1.794013e-03 2.701826e-03 2.053388e-03 1.482762e-02 2.474873e-02 2.636983e-03 1.327137e-02 1.683778e-02 1.642710e-03
 1.123960e-03 4.322922e-05 2.161461e-04 1.296877e-04 8.645845e-05 1.794013e-03 2.204690e-03 9.294283e-04 7.565114e-04 9.510429e-04 7.348968e-04 7.262509e-03 1.102345e-02 6.916676e-04 2.766670e-03 5.684643e-03 1.923700e-03 1.945315e-04 1.000000e-10 1.000000e-10 1.000000e-10 1.000000e-10 2.161461e-05 2.161461e-05 1.000000e-10 2.161461e-05 1.000000e-10 1.000000e-10 1.729169e-04 3.890630e-04 1.000000e-10 6.484383e-05 8.645845e-05 1.000000e-10 2.809899e-04 1.000000e-10 1.000000e-10 1.000000e-10 1.000000e-10 1.000000e-10 1.000000e-10 1.000000e-10 2.161461e-05 1.000000e-10 2.161461e-05 3.674484e-04 6.052091e-04 1.000000e-10 1.296877e-04 2.809899e-04 1.080731e-04 1.513023e-04 1.000000e-10 1.000000e-10 1.000000e-10 1.000000e-10 1.000000e-10 2.161461e-05 2.161461e-05 1.000000e-10 1.000000e-10 2.161461e-05 8.645845e-05 1.513023e-04 2.161461e-05 4.322922e-05 1.080731e-04 2.161461e-05 1.296877e-04 1.000000e-10 1.000000e-10 1.000000e-10 1.000000e-10 4.322922e-05 1.000000e-10 1.000000e-10 1.000000e-10 2.161461e-05 1.000000e-10 1.945315e-04 4.106776e-04 4.322922e-05 2.161461e-05 1.513023e-04 1.000000e-10 5.403653e-03 1.000000e-10 8.645845e-05 6.484383e-05 6.484383e-05 2.507295e-03 3.696099e-03 1.729169e-03 2.312763e-03 1.685940e-03 1.750784e-03 1.277424e-02 2.042581e-02 1.383335e-03 7.024749e-03 1.822112e-02 3.912245e-03 3.933859e-03 2.161461e-05 1.080731e-04 1.000000e-10 2.161461e-05 2.593753e-03 3.198962e-03 9.078137e-04 1.815627e-03 1.534637e-03 1.621096e-03 1.113152e-02 1.945315e-02 8.429698e-04 7.067978e-03 1.694586e-02 3.047660e-03 1.556252e-03 4.322922e-05 2.161461e-05 2.161461e-05 1.000000e-10 7.997406e-04 1.253647e-03 3.890630e-04 6.268237e-04 6.700530e-04 5.835945e-04 3.804172e-03 6.354696e-03 5.619799e-04 3.004431e-03 6.765373e-03 1.491408e-03 1.966930e-03 1.000000e-10 2.161461e-05 1.000000e-10 4.322922e-05 1.426564e-03 1.729169e-03 4.971361e-04 1.123960e-03 1.102345e-03 7.348968e-04 4.603912e-03 8.451313e-03 5.403653e-04 4.214849e-03 1.126121e-02 1.750784e-03 1.858857e-03 2.161461e-05 1.296877e-04 1.000000e-10 1.000000e-10 1.361721e-03 1.448179e-03 5.187507e-04 7.132822e-04 6.916676e-04 4.539068e-04 3.717713e-03 6.505998e-03 4.971361e-04 3.242192e-03 7.543499e-03 1.556252e-03 2.075003e-03 1.000000e-10 2.161461e-05 2.161461e-05 2.161461e-05 1.448179e-03 1.815627e-03 7.565114e-04 1.059116e-03 9.078137e-04 8.429698e-04 5.835945e-03 9.186210e-03 4.971361e-04 3.026046e-03 8.408084e-03 1.534637e-03 1.229871e-02 4.322922e-05 3.026046e-04 1.513023e-04 8.645845e-05 8.472928e-03 9.337512e-03 3.825786e-03 4.625527e-03 3.804172e-03 4.258078e-03 2.260888e-02 3.380525e-02 2.010159e-03 3.955474e-03 1.139090e-02 1.041824e-02 2.064195e-02 2.593753e-04 5.835945e-04 3.458338e-04 4.322922e-04 1.461148e-02 1.549768e-02 5.771101e-03 7.608343e-03 6.333081e-03 7.586729e-03 3.559927e-02 5.031882e-02 3.717713e-03 6.181779e-03 1.417919e-02 1.655679e-02 1.448179e-03 1.000000e-10 2.161461e-05 1.000000e-10 1.000000e-10 5.619799e-04 7.997406e-04 1.729169e-04 4.106776e-04 3.458338e-04 1.729169e-04 1.685940e-03 3.263806e-03 3.026046e-04 2.442451e-03 5.619799e-03 7.781260e-04 6.419540e-03 6.484383e-05 1.945315e-04 4.322922e-05 6.484383e-05 4.279693e-03 4.474225e-03 2.010159e-03 2.636983e-03 1.923700e-03 1.837242e-03 2.766670e-03 3.869015e-03 1.945315e-03 8.710688e-03 1.876148e-02 4.366152e-03 1.618934e-02 1.945315e-04 1.945315e-04 6.484383e-05 3.026046e-04 1.037501e-02 1.225548e-02 4.344537e-03 7.284124e-03 5.014590e-03 4.214849e-03 6.830217e-03 7.802875e-03 3.912245e-03 2.031773e-02 4.547714e-02 1.113152e-02 3.869015e-03 2.161461e-05 1.296877e-04 1.000000e-10 2.161461e-05 2.896358e-03 4.560683e-03 1.491408e-03 2.377607e-03 2.269534e-03 2.312763e-03 1.346590e-02 2.180914e-02 9.942721e-04 8.105479e-03 2.059872e-02 3.804172e-03
 7.565114e-04 8.429698e-04 5.835945e-04 3.026046e-04 1.059116e-03 9.726575e-04 1.426564e-03 1.880471e-03 1.253647e-03 1.513023e-03 1.037501e-03 8.861991e-04 7.565114e-04 1.642710e-03 4.236464e-03 1.577867e-03 6.916676e-03 8.840376e-03 1.556252e-03 8.645845e-05 1.000000e-10 1.000000e-10 1.000000e-10 1.000000e-10 1.000000e-10 1.000000e-10 1.000000e-10 6.484383e-05 2.161461e-05 1.000000e-10 2.161461e-05 1.000000e-10 2.161461e-05 8.645845e-05 1.000000e-10 2.809899e-04 3.458338e-04 4.322922e-05 2.161461e-04 2.161461e-05 1.000000e-10 1.000000e-10 1.000000e-10 6.484383e-05 1.000000e-10 2.161461e-05 1.729169e-04 2.161461e-05 1.000000e-10 2.161461e-05 2.161461e-05 1.080731e-04 1.945315e-04 8.645845e-05 2.593753e-04 5.187507e-04 8.645845e-05 6.484383e-05 1.000000e-10 1.000000e-10 1.000000e-10 1.000000e-10 2.161461e-05 1.000000e-10 1.000000e-10 2.161461e-05 1.000000e-10 4.322922e-05 2.161461e-05 2.161461e-05 2.161461e-05 1.080731e-04 2.161461e-05 1.729169e-04 1.296877e-04 1.000000e-10 1.945315e-04 1.000000e-10 1.000000e-10 1.000000e-10 1.000000e-10 2.161461e-05 2.161461e-05 1.000000e-10 6.484383e-05 2.161461e-05 1.000000e-10 2.161461e-05 2.161461e-05 1.000000e-10 1.080731e-04 4.322922e-05 1.080731e-04 3.674484e-04 2.161461e-05 1.471955e-02 2.615368e-03 1.296877e-03 8.213552e-04 2.701826e-03 3.112504e-03 2.204690e-03 3.847401e-03 2.939587e-03 2.399222e-03 2.183076e-03 2.226305e-03 2.226305e-03 4.041932e-03 7.975792e-03 3.112504e-03 8.797147e-03 1.167189e-02 3.155733e-03 1.521669e-02 2.982816e-03 1.902086e-03 1.059116e-03 3.155733e-03 2.226305e-03 2.572139e-03 3.804172e-03 2.766670e-03 1.966930e-03 1.599481e-03 1.794013e-03 2.031773e-03 2.853129e-03 5.533341e-03 2.269534e-03 7.154436e-03 1.007241e-02 2.334378e-03 6.052091e-03 1.037501e-03 3.674484e-04 3.890630e-04 1.167189e-03 1.080731e-03 9.726575e-04 1.599481e-03 8.429698e-04 5.835945e-04 5.619799e-04 5.619799e-04 4.971361e-04 1.015887e-03 2.831514e-03 8.645845e-04 2.377607e-03 3.804172e-03 9.942721e-04 9.121366e-03 1.534637e-03 8.429698e-04 5.403653e-04 1.945315e-03 1.275262e-03 1.210418e-03 2.226305e-03 1.059116e-03 1.080731e-03 7.132822e-04 6.052091e-04 9.078137e-04 1.772398e-03 3.717713e-03 1.210418e-03 3.307036e-03 4.171620e-03 1.772398e-03 8.062250e-03 9.942721e-04 6.916676e-04 4.106776e-04 1.772398e-03 8.429698e-04 6.484383e-04 2.096617e-03 1.102345e-03 6.916676e-04 4.322922e-04 6.484383e-04 6.268237e-04 9.942721e-04 2.031773e-03 8.429698e-04 2.831514e-03 3.069275e-03 9.942721e-04 8.256782e-03 1.015887e-03 5.835945e-04 4.322922e-04 1.880471e-03 1.426564e-03 1.059116e-03 2.507295e-03 1.513023e-03 7.565114e-04 8.429698e-04 7.132822e-04 9.942721e-04 1.232033e-03 2.831514e-03 1.599481e-03 3.588026e-03 4.711985e-03 1.015887e-03 3.000108e-02 6.441154e-03 3.739328e-03 2.010159e-03 7.759646e-03 4.928131e-03 3.869015e-03 7.435426e-03 4.495839e-03 4.041932e-03 3.285421e-03 2.550524e-03 3.198962e-03 3.177348e-03 5.879174e-03 4.106776e-03 1.139090e-02 1.558413e-02 5.273965e-03 4.398573e-02 8.689074e-03 5.598184e-03 3.479952e-03 1.052632e-02 7.824489e-03 6.570842e-03 1.286069e-02 9.207824e-03 6.138550e-03 6.419540e-03 5.014590e-03 5.641414e-03 5.338809e-03 9.294283e-03 8.710688e-03 1.707554e-02 2.172268e-02 8.970064e-03 3.069275e-03 5.403653e-04 4.539068e-04 2.593753e-04 1.080731e-03 4.755215e-04 5.619799e-04 8.645845e-04 7.997406e-04 4.971361e-04 4.539068e-04 4.106776e-04 5.619799e-04 9.078137e-04 2.096617e-03 3.674484e-04 1.469794e-03 2.291149e-03 6.268237e-04 1.679455e-02 2.939587e-03 1.685940e-03 1.037501e-03 3.847401e-03 2.355993e-03 2.226305e-03 4.647141e-03 2.982816e-03 1.383335e-03 1.448179e-03 1.080731e-03 1.491408e-03 3.415109e-03 5.835945e-03 1.599481e-03 2.658597e-03 3.155733e-03 2.809899e-03 4.325084e-02 7.629958e-03 4.387766e-03 3.047660e-03 1.000757e-02 5.835945e-03 4.820058e-03 9.899492e-03 7.176051e-03 3.955474e-03 3.090889e-03 2.745056e-03 3.998703e-03 7.370583e-03 1.236356e-02 4.690371e-03 6.333081e-03 6.549227e-03 6.095320e-03 1.899924e-02 3.307036e-03 1.988544e-03 1.188804e-03 4.582298e-03 2.550524e-03 2.528910e-03 5.403653e-03 3.155733e-03 2.896358e-03 2.161461e-03 1.599481e-03 1.858857e-03 2.982816e-03 6.786988e-03 2.723441e-03 8.213552e-03 1.188804e-02 2.809899e-03
 4.236464e-03 3.307036e-03 4.992975e-03 3.717713e-03 4.452610e-03 2.831514e-03 4.409381e-03 4.582298e-03 3.890630e-04 2.377607e-04 3.242192e-04 1.080731e-04 2.377607e-04 4.322922e-05 1.729169e-04 1.945315e-04 2.075003e-03 1.642710e-03 2.593753e-04 1.296877e-04 1.080731e-04 1.945315e-04 1.513023e-04 2.161461e-05 6.484383e-05 1.729169e-04 2.161461e-05 1.000000e-10 1.000000e-10 1.000000e-10 1.000000e-10 2.161461e-05 1.000000e-10 1.000000e-10 1.000000e-10 6.484383e-05 2.161461e-05 1.000000e-10 1.945315e-04 8.645845e-05 3.242192e-04 2.377607e-04 2.593753e-04 1.080731e-04 2.161461e-04 2.377607e-04 2.161461e-05 2.161461e-05 2.161461e-05 1.000000e-10 1.000000e-10 1.000000e-10 1.000000e-10 1.000000e-10 6.484383e-05 2.161461e-05 1.000000e-10 6.484383e-05 4.322922e-05 4.322922e-05 1.080731e-04 1.080731e-04 8.645845e-05 6.484383e-05 8.645845e-05 2.161461e-05 1.000000e-10 1.000000e-10 1.000000e-10 2.161461e-05 1.000000e-10 1.000000e-10 1.000000e-10 1.000000e-10 1.000000e-10 1.000000e-10 4.322922e-05 6.484383e-05 1.080731e-04 1.513023e-04 8.645845e-05 8.645845e-05 2.161461e-04 8.645845e-05 1.000000e-10 1.000000e-10 2.161461e-05 1.000000e-10 1.000000e-10 1.000000e-10 1.000000e-10 2.161461e-05 6.484383e-05 6.484383e-05 1.000000e-10 3.588026e-03 6.203393e-03 8.472928e-03 7.003134e-03 7.413812e-03 5.144278e-03 1.074246e-02 1.521669e-02 7.348968e-04 3.890630e-04 1.145574e-03 3.890630e-04 7.781260e-04 4.106776e-04 1.621096e-03 1.945315e-03 4.236464e-03 6.203393e-03 1.145574e-03 2.809899e-03 4.647141e-03 6.657300e-03 5.879174e-03 6.505998e-03 3.501567e-03 7.284124e-03 1.175835e-02 8.429698e-04 6.700530e-04 1.404950e-03 4.106776e-04 6.268237e-04 4.755215e-04 2.204690e-03 2.831514e-03 4.949746e-03 8.408084e-03 1.858857e-03 7.565114e-04 1.794013e-03 2.658597e-03 1.837242e-03 2.572139e-03 1.577867e-03 2.874743e-03 5.057819e-03 3.674484e-04 2.161461e-04 4.322922e-04 2.377607e-04 3.242192e-04 1.945315e-04 8.861991e-04 1.145574e-03 1.491408e-03 2.745056e-03 6.484383e-04 1.426564e-03 2.399222e-03 3.501567e-03 2.550524e-03 3.350265e-03 2.226305e-03 3.566411e-03 7.176051e-03 3.026046e-04 3.242192e-04 4.755215e-04 3.242192e-04 3.890630e-04 3.242192e-04 1.556252e-03 2.269534e-03 1.988544e-03 4.387766e-03 6.484383e-04 9.726575e-04 1.642710e-03 2.507295e-03 1.988544e-03 2.766670e-03 1.837242e-03 2.312763e-03 4.820058e-03 3.458338e-04 3.458338e-04 4.106776e-04 2.377607e-04 2.377607e-04 2.377607e-04 1.275262e-03 1.491408e-03 1.729169e-03 3.847401e-03 9.942721e-04 1.599481e-03 2.442451e-03 2.961202e-03 2.939587e-03 3.263806e-03 2.031773e-03 3.307036e-03 6.289852e-03 3.026046e-04 2.161461e-04 5.619799e-04 1.513023e-04 4.322922e-04 2.377607e-04 1.383335e-03 1.448179e-03 2.464066e-03 4.495839e-03 7.781260e-04 6.397925e-03 1.000757e-02 1.175835e-02 1.119637e-02 1.121798e-02 6.657300e-03 9.575273e-03 1.312007e-02 1.664325e-03 6.700530e-04 2.139847e-03 1.123960e-03 1.426564e-03 5.187507e-04 1.188804e-03 1.685940e-03 9.683346e-03 2.492165e-02 6.116935e-03 9.402356e-03 1.614611e-02 1.839403e-02 1.776721e-02 1.804820e-02 9.877877e-03 1.463309e-02 1.995029e-02 2.291149e-03 1.167189e-03 3.631255e-03 1.642710e-03 2.118232e-03 8.645845e-04 1.837242e-03 1.837242e-03 1.655679e-02 3.983573e-02 9.510429e-03 5.835945e-04 1.383335e-03 2.010159e-03 1.448179e-03 1.729169e-03 1.275262e-03 2.334378e-03 2.853129e-03 2.161461e-04 4.322922e-05 1.945315e-04 1.513023e-04 8.645845e-05 1.729169e-04 4.755215e-04 8.429698e-04 7.348968e-04 1.188804e-03 2.377607e-04 2.572139e-03 3.998703e-03 8.429698e-03 5.403653e-03 8.472928e-03 5.036204e-03 6.614071e-03 9.726575e-03 6.700530e-04 3.026046e-04 6.916676e-04 1.080731e-04 3.242192e-04 2.161461e-04 3.350265e-03 5.079434e-03 1.037501e-03 1.923700e-03 2.161461e-04 5.446882e-03 1.169350e-02 1.845888e-02 1.409273e-02 1.921539e-02 1.165028e-02 1.547606e-02 2.202529e-02 1.556252e-03 9.294283e-04 1.469794e-03 3.674484e-04 7.348968e-04 9.078137e-04 1.059116e-02 1.376851e-02 2.420836e-03 3.588026e-03 8.861991e-04 3.263806e-03 5.792716e-03 7.240895e-03 6.895061e-03 8.191938e-03 5.554955e-03 8.926835e-03 1.435210e-02 9.942721e-04 6.484383e-04 1.383335e-03 5.619799e-04 1.037501e-03 3.242192e-04 2.809899e-03 3.912245e-03 5.360424e-03 8.905220e-03 1.988544e-03
 1.000000e-10 8.861991e-04 1.439533e-02 4.711985e-03 1.765914e-02 6.268237e-04 4.322922e-05 1.000000e-10 1.000000e-10 3.026046e-04 8.645845e-05 5.835945e-04 1.000000e-10 1.000000e-10 1.000000e-10 1.000000e-10 5.835945e-04 1.729169e-04 1.037501e-03 1.000000e-10 2.161461e-05 1.000000e-10 1.000000e-10 2.161461e-04 1.080731e-04 3.026046e-04 2.161461e-05 1.000000e-10 1.000000e-10 1.000000e-10 4.322922e-04 1.513023e-04 4.322922e-04 1.000000e-10 1.000000e-10 3.890630e-04 1.318491e-03 3.123311e-02 8.213552e-03 4.093807e-02 8.213552e-04 1.296877e-04 2.161461e-04 1.102345e-03 2.781800e-02 8.883605e-03 3.575057e-02 4.322922e-04 4.322922e-05 8.645845e-05 3.890630e-04 1.028856e-02 2.939587e-03 1.387658e-02 2.809899e-04 8.645845e-05 6.484383e-05 8.429698e-04 1.337944e-02 4.582298e-03 2.014482e-02 3.674484e-04 8.645845e-05 8.645845e-05 4.971361e-04 1.167189e-02 3.350265e-03 1.441695e-02 2.377607e-04 2.161461e-05 8.645845e-05 5.835945e-04 1.376851e-02 4.430995e-03 1.811304e-02 3.674484e-04 1.296877e-04 4.971361e-04 2.723441e-03 4.625527e-02 1.701070e-02 6.255269e-02 1.923700e-03 4.322922e-04 8.429698e-04 4.452610e-03 7.441911e-02 2.606722e-02 9.668216e-02 2.982816e-03 7.997406e-04 2.161461e-05 2.593753e-04 5.857560e-03 1.923700e-03 9.791419e-03 1.513023e-04 2.161461e-05 2.377607e-04 1.340106e-03 2.353831e-02 7.629958e-03 3.075759e-02 6.916676e-04 1.729169e-04 1.080731e-03 3.004431e-03 5.675997e-02 1.876148e-02 7.320869e-02 2.464066e-03 6.268237e-04 2.593753e-04 1.167189e-03 3.160056e-02 1.048309e-02 4.396412e-02 1.080731e-03 1.729169e-04
 1.513023e-04 1.729169e-04 6.484383e-05 1.080731e-04 2.377607e-04 1.513023e-04 1.729169e-04 3.674484e-04 1.000000e-10 2.161461e-05 1.513023e-04 4.322922e-05 1.945315e-04 2.161461e-05 4.020318e-03 7.132822e-03 2.809899e-04 1.681617e-02 8.213552e-03 4.322922e-05 1.000000e-10 1.000000e-10 1.000000e-10 1.000000e-10 1.000000e-10 1.000000e-10 1.000000e-10 1.000000e-10 1.000000e-10 1.000000e-10 1.000000e-10 1.000000e-10 1.000000e-10 2.161461e-05 1.296877e-04 1.000000e-10 4.971361e-04 2.809899e-04 4.322922e-05 2.161461e-05 1.000000e-10 2.161461e-05 1.000000e-10 1.000000e-10 1.000000e-10 2.161461e-05 1.000000e-10 1.000000e-10 1.000000e-10 2.161461e-05 1.000000e-10 1.000000e-10 1.729169e-04 2.593753e-04 2.161461e-05 7.997406e-04 4.322922e-04 6.484383e-05 2.161461e-05 1.000000e-10 1.000000e-10 1.000000e-10 2.161461e-05 1.000000e-10 1.000000e-10 1.000000e-10 1.000000e-10 1.000000e-10 1.000000e-10 1.000000e-10 1.000000e-10 6.484383e-05 8.645845e-05 1.000000e-10 2.809899e-04 1.080731e-04 4.322922e-05 1.000000e-10 1.000000e-10 1.000000e-10 1.000000e-10 1.000000e-10 1.000000e-10 1.000000e-10 1.000000e-10 1.000000e-10 1.000000e-10 1.000000e-10 1.000000e-10 1.000000e-10 8.645845e-05 1.513023e-04 1.000000e-10 6.052091e-04 1.296877e-04 1.621096e-03 3.890630e-04 2.593753e-04 3.458338e-04 4.971361e-04 2.377607e-04 4.106776e-04 1.275262e-03 4.322922e-05 4.322922e-05 1.296877e-04 2.161461e-05 5.619799e-04 1.945315e-04 1.199611e-02 2.083649e-02 6.700530e-04 2.956879e-02 1.391981e-02 1.815627e-03 3.890630e-04 3.458338e-04 3.242192e-04 4.539068e-04 2.809899e-04 3.026046e-04 1.448179e-03 8.645845e-05 8.645845e-05 1.080731e-04 1.513023e-04 3.674484e-04 1.080731e-04 9.899492e-03 1.886956e-02 4.971361e-04 2.734248e-02 1.134767e-02 9.294283e-04 1.945315e-04 1.729169e-04 2.377607e-04 1.945315e-04 1.729169e-04 1.513023e-04 3.026046e-04 1.000000e-10 2.161461e-05 2.161461e-05 1.000000e-10 1.513023e-04 4.322922e-05 4.387766e-03 7.629958e-03 1.729169e-04 8.991678e-03 4.128391e-03 1.491408e-03 2.161461e-04 1.296877e-04 2.161461e-04 1.729169e-04 1.945315e-04 2.377607e-04 7.348968e-04 2.161461e-05 1.000000e-10 8.645845e-05 8.645845e-05 1.296877e-04 4.322922e-05 6.959905e-03 1.165028e-02 1.513023e-04 1.193127e-02 5.014590e-03 9.294283e-04 1.729169e-04 8.645845e-05 1.945315e-04 2.377607e-04 1.513023e-04 1.945315e-04 7.348968e-04 1.000000e-10 1.000000e-10 8.645845e-05 6.484383e-05 2.377607e-04 2.161461e-05 4.733600e-03 7.975792e-03 2.161461e-04 1.005079e-02 4.193235e-03 1.102345e-03 1.296877e-04 2.593753e-04 1.513023e-04 3.026046e-04 1.513023e-04 2.809899e-04 3.026046e-04 1.000000e-10 2.161461e-05 6.484383e-05 2.161461e-05 1.729169e-04 1.296877e-04 5.360424e-03 7.889333e-03 2.377607e-04 1.504377e-02 5.814330e-03 5.295580e-03 5.835945e-04 8.213552e-04 7.565114e-04 7.132822e-04 4.322922e-04 7.348968e-04 1.707554e-03 1.513023e-04 6.484383e-05 2.809899e-04 2.809899e-04 6.700530e-04 1.945315e-04 6.743759e-03 7.586729e-03 1.621096e-03 7.437588e-02 2.831514e-02 7.673187e-03 8.645845e-04 8.645845e-04 1.188804e-03 1.426564e-03 7.348968e-04 1.102345e-03 2.075003e-03 1.296877e-04 8.645845e-05 4.539068e-04 2.161461e-04 1.210418e-03 1.945315e-04 7.716416e-03 9.229439e-03 2.139847e-03 1.209986e-01 4.789798e-02 5.835945e-04 8.645845e-05 1.296877e-04 2.161461e-05 8.645845e-05 6.484383e-05 4.322922e-05 3.026046e-04 6.484383e-05 2.161461e-05 8.645845e-05 1.000000e-10 2.161461e-05 2.161461e-05 3.242192e-03 6.873446e-03 2.161461e-05 4.690371e-03 1.664325e-03 2.226305e-03 2.809899e-04 2.377607e-04 2.809899e-04 4.106776e-04 3.890630e-04 4.755215e-04 7.132822e-04 8.645845e-05 4.322922e-05 1.080731e-04 1.513023e-04 4.106776e-04 4.322922e-05 1.899924e-02 3.211931e-02 4.322922e-04 5.295580e-03 1.642710e-03 4.452610e-03 4.539068e-04 6.052091e-04 6.700530e-04 8.213552e-04 5.403653e-04 7.781260e-04 2.312763e-03 1.296877e-04 1.513023e-04 3.458338e-04 2.593753e-04 1.275262e-03 3.026046e-04 5.090241e-02 7.595374e-02 6.052091e-04 1.193127e-02 3.350265e-03 1.794013e-03 1.513023e-04 4.106776e-04 2.593753e-04 3.458338e-04 3.458338e-04 6.052091e-04 1.383335e-03 6.484383e-05 1.080731e-04 1.080731e-04 1.513023e-04 4.106776e-04 1.296877e-04 1.312007e-02 2.226305e-02 7.132822e-04 3.201124e-02 1.430887e-02
 3.505890e-02 6.268237e-04 1.945315e-04 5.403653e-04 3.674484e-04 7.565114e-04 2.593753e-04 1.000000e-10 2.161461e-04 1.000000e-10 2.161461e-05 8.645845e-05 2.161461e-05 1.000000e-10 1.000000e-10 6.484383e-05 1.000000e-10 1.000000e-10 1.080731e-04 1.080731e-04 1.080731e-04 2.593753e-04 1.296877e-04 4.322922e-05 8.645845e-05 1.296877e-04 1.000000e-10 2.161461e-05 1.000000e-10 1.000000e-10 1.000000e-10 2.161461e-05 1.000000e-10 1.000000e-10 2.161461e-05 1.000000e-10 1.000000e-10 4.322922e-05 3.026046e-04 1.296877e-04 1.296877e-04 2.161461e-04 3.026046e-04 5.187507e-04 8.645845e-05 1.000000e-10 1.080731e-04 2.161461e-05 1.000000e-10 1.000000e-10 1.000000e-10 1.000000e-10 1.000000e-10 1.000000e-10 1.000000e-10 1.000000e-10 1.000000e-10 6.484383e-05 3.242192e-04 2.161461e-05 6.484383e-05 4.322922e-05 4.322922e-05 1.000000e-10 2.161461e-05 2.161461e-05 1.000000e-10 1.000000e-10 1.000000e-10 1.000000e-10 1.000000e-10 1.000000e-10 1.000000e-10 1.000000e-10 1.000000e-10 4.322922e-05 4.322922e-05 1.729169e-04 6.484383e-05 1.080731e-04 1.080731e-04 8.645845e-05 2.161461e-05 2.161461e-05 8.645845e-05 2.161461e-05 1.000000e-10 2.161461e-05 2.161461e-05 2.161461e-05 6.484383e-05 4.322922e-05 2.161461e-05 4.322922e-05 4.322922e-05 1.307684e-02 6.441154e-03 4.322922e-03 1.199611e-02 7.392197e-03 1.992867e-02 2.550524e-03 9.294283e-04 9.445585e-03 2.118232e-03 1.275262e-03 6.052091e-04 2.593753e-04 8.645845e-05 6.484383e-05 4.755215e-04 2.809899e-04 3.242192e-04 1.188804e-03 1.435210e-02 3.998703e-03 1.469794e-03 2.075003e-03 1.621096e-03 7.262509e-03 2.745056e-03 1.513023e-03 1.182319e-02 1.147736e-02 2.982816e-03 2.550524e-03 7.781260e-04 6.484383e-04 8.645845e-05 7.348968e-04 1.404950e-03 1.404950e-03 4.193235e-03 3.069275e-03 2.031773e-03 8.429698e-04 2.485680e-03 8.213552e-04 3.609640e-03 2.593753e-04 4.971361e-04 3.696099e-03 1.491408e-03 1.080731e-03 1.275262e-03 9.726575e-04 4.322922e-04 5.187507e-04 1.037501e-03 8.429698e-04 8.645845e-04 1.577867e-03 7.132822e-03 1.577867e-03 1.318491e-03 1.469794e-03 1.123960e-03 2.939587e-03 3.674484e-04 7.781260e-04 5.382038e-03 2.853129e-03 3.026046e-03 1.469794e-03 6.700530e-04 1.037501e-03 1.232033e-03 1.426564e-03 1.318491e-03 1.556252e-03 1.772398e-03 2.075003e-03 8.429698e-04 3.890630e-04 2.809899e-04 3.026046e-04 1.102345e-03 1.080731e-03 7.348968e-04 2.896358e-03 2.226305e-03 2.075003e-03 1.404950e-03 2.204690e-03 1.361721e-03 1.253647e-03 1.794013e-03 1.491408e-03 3.847401e-03 1.426564e-03 5.317194e-03 4.020318e-03 1.621096e-03 1.858857e-03 1.340106e-03 2.745056e-03 9.942721e-04 1.383335e-03 2.312763e-03 9.942721e-04 1.858857e-03 7.348968e-04 4.539068e-04 4.106776e-04 6.484383e-04 3.458338e-04 2.550524e-03 3.912245e-03 2.896358e-03 1.685940e-03 2.809899e-04 1.729169e-04 2.809899e-04 1.080731e-04 3.458338e-04 4.539068e-04 1.556252e-03 1.945315e-03 1.296877e-03 2.031773e-03 2.636983e-03 6.484383e-04 2.161461e-05 1.080731e-04 7.240895e-03 5.608992e-02 5.085918e-02 1.037501e-03 8.861991e-04 1.513023e-03 3.674484e-04 5.187507e-04 5.403653e-04 1.015887e-03 1.404950e-03 1.858857e-03 9.942721e-04 2.809899e-04 2.334378e-03 2.291149e-03 1.232033e-03 1.000000e-10 1.080731e-04 4.560683e-03 6.983681e-02 1.142548e-01 6.916676e-04 4.495839e-03 2.572139e-03 8.645845e-04 3.674484e-04 2.809899e-04 6.916676e-04 1.275262e-03 4.539068e-04 7.348968e-04 3.026046e-04 4.106776e-04 3.890630e-04 4.322922e-05 6.052091e-04 5.835945e-04 2.636983e-03 3.242192e-04 6.484383e-05 7.132822e-04 6.700530e-04 1.426564e-03 6.700530e-04 1.232033e-03 9.726575e-04 2.096617e-03 2.658597e-03 2.831514e-03 1.340106e-03 1.102345e-03 9.942721e-04 9.294283e-04 1.513023e-03 1.424403e-02 2.790446e-02 1.037501e-03 3.674484e-04 4.322922e-05 1.880471e-03 1.426564e-03 1.880471e-03 1.037501e-03 1.815627e-03 1.059116e-03 4.344537e-03 2.982816e-03 6.441154e-03 3.804172e-03 2.420836e-03 2.139847e-03 1.902086e-03 4.733600e-03 2.455420e-02 9.039231e-02 5.619799e-04 1.080731e-04 1.945315e-04 1.858857e-03 1.538960e-02 8.905220e-03 4.085162e-03 3.177348e-03 3.155733e-03 9.034908e-03 1.716200e-02 5.382038e-03 4.258078e-03 3.328650e-03 1.923700e-03 1.275262e-03 1.599481e-03 2.161461e-04 2.809899e-04 2.334378e-03 1.794013e-03 1.037501e-03 3.696099e-03
 1.080731e-03 8.645845e-05 1.080731e-04 8.645845e-05 3.026046e-04 1.794013e-03 2.334378e-03 1.404950e-03 1.794013e-03 2.031773e-03 1.534637e-03 3.479952e-03 5.165892e-03 1.296877e-03 4.387766e-03 9.877877e-03 1.556252e-03 8.645845e-05 1.000000e-10 1.000000e-10 1.000000e-10 1.000000e-10 4.322922e-05 4.322922e-05 2.161461e-05 2.161461e-05 1.000000e-10 2.161461e-05 8.645845e-05 6.484383e-05 4.322922e-05 1.296877e-04 3.674484e-04 4.322922e-05 1.945315e-04 2.161461e-05 1.000000e-10 1.000000e-10 1.000000e-10 1.080731e-04 1.080731e-04 1.000000e-10 8.645845e-05 1.080731e-04 4.322922e-05 1.296877e-04 1.729169e-04 1.080731e-04 1.729169e-04 5.619799e-04 1.000000e-10 4.322922e-05 1.000000e-10 1.000000e-10 1.000000e-10 1.000000e-10 4.322922e-05 2.161461e-05 2.161461e-05 4.322922e-05 4.322922e-05 2.161461e-05 4.322922e-05 1.080731e-04 2.161461e-05 6.484383e-05 1.729169e-04 1.000000e-10 1.296877e-04 1.000000e-10 1.000000e-10 1.000000e-10 1.000000e-10 4.322922e-05 1.000000e-10 4.322922e-05 4.322922e-05 4.322922e-05 6.484383e-05 4.322922e-05 4.322922e-05 6.484383e-05 1.945315e-04 2.809899e-04 2.161461e-05 3.998703e-03 4.322922e-05 6.484383e-05 4.322922e-05 1.296877e-04 3.307036e-03 4.971361e-03 2.118232e-03 3.847401e-03 4.063547e-03 3.004431e-03 8.883605e-03 1.225548e-02 2.226305e-03 8.213552e-03 2.178753e-02 4.085162e-03 4.344537e-03 6.484383e-05 4.322922e-05 6.484383e-05 6.484383e-05 2.939587e-03 3.955474e-03 2.075003e-03 3.609640e-03 3.263806e-03 2.723441e-03 8.386469e-03 1.043986e-02 2.485680e-03 6.808603e-03 1.845888e-02 4.517454e-03 2.139847e-03 1.000000e-10 2.161461e-05 1.000000e-10 1.000000e-10 9.942721e-04 1.772398e-03 6.484383e-04 1.491408e-03 1.318491e-03 1.188804e-03 3.393494e-03 5.014590e-03 7.348968e-04 2.334378e-03 5.403653e-03 1.491408e-03 2.831514e-03 1.000000e-10 2.161461e-05 2.161461e-05 4.322922e-05 1.577867e-03 2.831514e-03 1.080731e-03 1.685940e-03 1.707554e-03 1.772398e-03 4.906517e-03 6.246623e-03 1.059116e-03 3.479952e-03 7.954177e-03 2.247920e-03 2.031773e-03 1.000000e-10 2.161461e-05 2.161461e-05 1.000000e-10 1.340106e-03 1.685940e-03 7.565114e-04 1.513023e-03 1.080731e-03 1.232033e-03 3.933859e-03 5.165892e-03 7.132822e-04 2.701826e-03 6.441154e-03 1.642710e-03 2.291149e-03 1.000000e-10 2.161461e-05 2.161461e-05 1.000000e-10 1.556252e-03 2.420836e-03 1.102345e-03 2.031773e-03 1.318491e-03 1.232033e-03 4.236464e-03 6.030477e-03 1.080731e-03 3.393494e-03 8.710688e-03 2.031773e-03 9.359127e-03 4.322922e-05 8.645845e-05 4.322922e-05 1.080731e-04 4.690371e-03 8.343240e-03 4.366152e-03 7.738031e-03 7.132822e-03 4.733600e-03 1.389820e-02 1.590835e-02 4.279693e-03 1.281746e-02 3.142765e-02 6.397925e-03 1.374689e-02 1.296877e-04 1.296877e-04 6.484383e-05 1.729169e-04 6.808603e-03 1.340106e-02 7.024749e-03 1.175835e-02 1.147736e-02 7.997406e-03 2.059872e-02 2.500811e-02 6.527613e-03 2.241435e-02 4.932454e-02 9.683346e-03 1.232033e-03 1.000000e-10 4.322922e-05 1.000000e-10 1.000000e-10 7.132822e-04 1.145574e-03 5.835945e-04 1.037501e-03 9.510429e-04 6.268237e-04 2.485680e-03 3.479952e-03 5.187507e-04 1.340106e-03 2.788285e-03 1.080731e-03 3.977089e-03 6.484383e-05 2.161461e-05 1.000000e-10 4.322922e-05 1.945315e-03 4.041932e-03 2.031773e-03 3.458338e-03 2.809899e-03 3.069275e-03 1.046147e-02 1.372528e-02 1.426564e-03 3.869015e-03 9.964336e-03 3.458338e-03 7.867719e-03 4.322922e-05 6.484383e-05 4.322922e-05 1.945315e-04 4.690371e-03 8.602615e-03 4.560683e-03 7.024749e-03 7.673187e-03 7.889333e-03 2.695342e-02 3.341619e-02 3.609640e-03 1.130444e-02 2.371123e-02 8.278396e-03 3.998703e-03 2.161461e-05 8.645845e-05 4.322922e-05 8.645845e-05 3.004431e-03 4.798444e-03 2.636983e-03 4.301308e-03 4.409381e-03 3.047660e-03 9.294283e-03 1.437372e-02 2.053388e-03 9.272668e-03 2.278180e-02 4.517454e-03
 4.387766e-03 1.080731e-04 1.000000e-10 2.377607e-04 1.296877e-04 1.729169e-04 8.127094e-03 9.294283e-03 4.949746e-03 6.505998e-03 6.225008e-03 6.225008e-03 1.314168e-02 1.683778e-02 3.004431e-03 6.614071e-03 1.402788e-02 1.089376e-02 8.537772e-03 1.080731e-04 2.161461e-05 2.161461e-04 1.296877e-04 2.161461e-04 1.026694e-02 1.143413e-02 6.181779e-03 7.910948e-03 8.062250e-03 7.176051e-03 1.290392e-02 1.407111e-02 4.560683e-03 7.608343e-03 1.599481e-02 1.316330e-02 3.436723e-03 4.322922e-05 1.000000e-10 4.322922e-05 1.000000e-10 1.080731e-04 6.030477e-03 7.975792e-03 3.588026e-03 6.333081e-03 4.452610e-03 4.841673e-03 9.099751e-03 1.065600e-02 2.269534e-03 4.884902e-03 1.292554e-02 8.645845e-03 5.814330e-03 1.513023e-04 1.000000e-10 2.809899e-04 6.484383e-05 1.080731e-04 8.105479e-03 8.840376e-03 3.955474e-03 6.181779e-03 5.684643e-03 5.576570e-03 9.942721e-03 1.121798e-02 2.399222e-03 5.684643e-03 1.292554e-02 1.015887e-02 3.674484e-03 1.080731e-04 1.000000e-10 1.080731e-04 1.080731e-04 1.080731e-04 6.462769e-03 9.229439e-03 4.085162e-03 5.619799e-03 5.598184e-03 5.706257e-03 9.596887e-03 1.095861e-02 2.031773e-03 5.554955e-03 1.312007e-02 1.048309e-02 9.207824e-03 1.945315e-04 1.000000e-10 2.161461e-04 1.729169e-04 2.593753e-04 9.272668e-03 1.048309e-02 4.992975e-03 7.284124e-03 6.354696e-03 7.046363e-03 1.165028e-02 1.229871e-02 4.085162e-03 6.462769e-03 1.372528e-02 1.173673e-02 2.442451e-03 4.322922e-05 1.000000e-10 4.322922e-05 1.000000e-10 6.484383e-05 3.760942e-03 4.214849e-03 2.010159e-03 3.090889e-03 2.831514e-03 2.809899e-03 4.495839e-03 5.187507e-03 1.491408e-03 2.831514e-03 5.079434e-03 4.668756e-03 1.599481e-03 6.484383e-05 1.000000e-10 6.484383e-05 4.322922e-05 8.645845e-05 1.729169e-03 2.399222e-03 1.253647e-03 1.707554e-03 1.599481e-03 1.772398e-03 2.312763e-03 3.242192e-03 1.037501e-03 1.923700e-03 3.393494e-03 2.680212e-03 5.057819e-03 4.322922e-05 1.000000e-10 1.080731e-04 1.080731e-04 3.026046e-04 5.079434e-03 5.101048e-03 2.766670e-03 3.350265e-03 3.090889e-03 3.328650e-03 5.965633e-03 7.176051e-03 2.053388e-03 3.609640e-03 7.154436e-03 4.776829e-03 1.123960e-03 4.322922e-05 1.000000e-10 1.000000e-10 2.161461e-05 4.322922e-05 1.772398e-03 1.513023e-03 9.078137e-04 1.275262e-03 1.383335e-03 8.645845e-04 1.880471e-03 3.220577e-03 5.619799e-04 1.534637e-03 3.047660e-03 1.794013e-03 1.080731e-03 2.161461e-05 1.000000e-10 8.645845e-05 1.000000e-10 4.322922e-05 1.145574e-03 1.664325e-03 6.484383e-04 1.318491e-03 1.253647e-03 1.123960e-03 2.528910e-03 2.831514e-03 4.755215e-04 1.232033e-03 2.464066e-03 2.096617e-03 5.619799e-04 2.161461e-05 1.000000e-10 4.322922e-05 1.000000e-10 2.161461e-05 8.861991e-04 1.383335e-03 6.052091e-04 9.078137e-04 9.294283e-04 8.645845e-04 2.053388e-03 2.355993e-03 4.755215e-04 1.015887e-03 2.096617e-03 1.318491e-03 1.513023e-04 1.000000e-10 1.000000e-10 2.161461e-05 1.000000e-10 2.161461e-05 7.781260e-04 1.123960e-03 5.619799e-04 7.781260e-04 7.565114e-04 7.565114e-04 1.253647e-03 1.383335e-03 3.674484e-04 8.213552e-04 1.664325e-03 1.361721e-03 6.700530e-04 1.000000e-10 1.000000e-10 2.161461e-05 2.161461e-05 4.322922e-05 1.729169e-03 1.577867e-03 1.059116e-03 1.210418e-03 9.942721e-04 1.232033e-03 1.923700e-03 2.701826e-03 4.539068e-04 1.275262e-03 2.809899e-03 1.966930e-03 4.322922e-04 4.322922e-05 1.000000e-10 2.161461e-05 1.000000e-10 1.000000e-10 1.340106e-03 1.880471e-03 8.645845e-04 1.426564e-03 1.340106e-03 1.080731e-03 1.404950e-03 1.707554e-03 6.052091e-04 1.491408e-03 2.658597e-03 1.858857e-03 1.188804e-03 2.161461e-05 1.000000e-10 6.484383e-05 1.000000e-10 6.484383e-05 2.096617e-03 2.010159e-03 1.469794e-03 2.096617e-03 1.469794e-03 1.902086e-03 3.544796e-03 4.387766e-03 6.916676e-04 1.534637e-03 3.544796e-03 2.766670e-03 4.971361e-04 4.322922e-05 1.000000e-10 2.161461e-05 1.000000e-10 8.645845e-05 1.491408e-03 1.988544e-03 1.015887e-03 1.556252e-03 1.534637e-03 1.534637e-03 3.047660e-03 4.193235e-03 6.700530e-04 1.404950e-03 3.198962e-03 2.593753e-03 6.268237e-04 2.161461e-05 1.000000e-10 1.000000e-10 2.161461e-05 1.513023e-04 1.707554e-03 2.464066e-03 1.188804e-03 1.902086e-03 1.966930e-03 1.448179e-03 3.912245e-03 4.150005e-03 4.755215e-04 1.361721e-03 3.566411e-03 2.528910e-03 2.269534e-03 1.296877e-04 1.000000e-10 1.513023e-04 2.161461e-05 4.322922e-05 3.609640e-03 3.523182e-03 1.837242e-03 2.615368e-03 2.161461e-03 2.312763e-03 4.020318e-03 5.144278e-03 9.294283e-04 2.269534e-03 5.036204e-03 4.085162e-03
 1.763752e-02 6.635686e-03 1.837242e-03 3.652869e-03 2.053388e-03 1.024533e-02 4.733600e-03 3.847401e-03 1.121798e-02 4.214849e-03 3.415109e-03 2.355993e-03 2.874743e-03 3.242192e-03 5.554955e-03 3.004431e-03 7.219280e-03 1.009402e-02 5.382038e-03 3.516697e-02 7.111207e-03 2.269534e-03 4.020318e-03 2.464066e-03 1.110991e-02 5.900789e-03 3.307036e-03 1.011564e-02 4.430995e-03 3.285421e-03 2.312763e-03 2.896358e-03 3.026046e-03 5.684643e-03 3.415109e-03 5.987247e-03 9.164595e-03 5.338809e-03 2.204690e-02 5.965633e-03 1.772398e-03 2.766670e-03 1.599481e-03 7.975792e-03 3.782557e-03 2.399222e-03 6.138550e-03 3.090889e-03 1.750784e-03 1.642710e-03 1.902086e-03 2.183076e-03 4.041932e-03 2.118232e-03 3.804172e-03 6.138550e-03 3.350265e-03 2.611045e-02 6.441154e-03 1.880471e-03 2.896358e-03 1.577867e-03 7.694802e-03 4.193235e-03 2.464066e-03 6.959905e-03 3.804172e-03 2.053388e-03 2.053388e-03 2.399222e-03 2.183076e-03 4.171620e-03 2.896358e-03 4.387766e-03 7.067978e-03 4.755215e-03 2.282503e-02 6.462769e-03 1.685940e-03 3.004431e-03 1.642710e-03 7.824489e-03 3.134119e-03 2.247920e-03 7.046363e-03 3.804172e-03 2.226305e-03 1.556252e-03 2.399222e-03 2.464066e-03 5.360424e-03 2.766670e-03 3.869015e-03 6.203393e-03 4.366152e-03 3.265968e-02 7.003134e-03 1.577867e-03 3.631255e-03 1.837242e-03 8.494542e-03 4.798444e-03 3.544796e-03 8.689074e-03 5.187507e-03 2.766670e-03 2.355993e-03 2.247920e-03 2.766670e-03 5.187507e-03 3.652869e-03 4.776829e-03 7.305739e-03 5.403653e-03 1.251486e-02 2.550524e-03 7.348968e-04 1.534637e-03 8.429698e-04 3.955474e-03 1.729169e-03 9.726575e-04 3.588026e-03 1.858857e-03 9.510429e-04 4.971361e-04 6.916676e-04 9.942721e-04 2.096617e-03 1.556252e-03 2.442451e-03 3.393494e-03 1.750784e-03 8.148709e-03 1.685940e-03 4.971361e-04 1.145574e-03 4.539068e-04 2.139847e-03 6.268237e-04 5.187507e-04 2.204690e-03 7.565114e-04 4.539068e-04 4.106776e-04 3.890630e-04 6.052091e-04 1.448179e-03 6.052091e-04 1.513023e-03 2.096617e-03 9.510429e-04 1.739976e-02 3.479952e-03 9.726575e-04 1.534637e-03 6.700530e-04 4.171620e-03 1.988544e-03 1.426564e-03 4.776829e-03 2.377607e-03 1.232033e-03 9.942721e-04 1.080731e-03 1.296877e-03 2.701826e-03 2.075003e-03 2.593753e-03 5.165892e-03 2.528910e-03 6.008862e-03 1.383335e-03 8.645845e-05 7.132822e-04 4.539068e-04 1.599481e-03 7.565114e-04 3.890630e-04 1.923700e-03 7.565114e-04 4.106776e-04 3.026046e-04 3.026046e-04 5.187507e-04 1.102345e-03 4.539068e-04 9.726575e-04 1.837242e-03 8.213552e-04 5.879174e-03 1.513023e-03 3.242192e-04 5.835945e-04 2.809899e-04 1.729169e-03 4.755215e-04 3.890630e-04 1.534637e-03 4.971361e-04 3.242192e-04 1.080731e-04 3.890630e-04 4.971361e-04 9.294283e-04 4.322922e-04 1.642710e-03 1.685940e-03 6.484383e-04 4.711985e-03 9.942721e-04 1.080731e-04 5.403653e-04 2.377607e-04 1.642710e-03 5.619799e-04 2.377607e-04 1.318491e-03 4.539068e-04 2.593753e-04 8.645845e-05 1.080731e-04 3.458338e-04 8.645845e-04 3.026046e-04 7.997406e-04 1.383335e-03 4.539068e-04 4.020318e-03 6.268237e-04 1.296877e-04 2.161461e-04 1.080731e-04 9.942721e-04 2.377607e-04 2.809899e-04 9.510429e-04 2.809899e-04 1.296877e-04 1.945315e-04 1.296877e-04 1.729169e-04 6.700530e-04 2.161461e-04 7.781260e-04 1.210418e-03 3.674484e-04 6.138550e-03 1.318491e-03 2.161461e-04 6.268237e-04 4.106776e-04 1.988544e-03 5.619799e-04 3.026046e-04 1.923700e-03 6.700530e-04 4.106776e-04 8.645845e-05 2.377607e-04 4.106776e-04 8.861991e-04 3.458338e-04 9.510429e-04 1.491408e-03 5.619799e-04 5.403653e-03 1.340106e-03 3.674484e-04 6.268237e-04 1.729169e-04 1.815627e-03 4.755215e-04 3.458338e-04 1.232033e-03 6.268237e-04 4.755215e-04 2.161461e-04 1.945315e-04 3.674484e-04 5.403653e-04 3.026046e-04 1.123960e-03 1.966930e-03 3.890630e-04 7.975792e-03 1.945315e-03 5.187507e-04 1.123960e-03 4.539068e-04 3.177348e-03 1.102345e-03 6.484383e-04 2.312763e-03 1.080731e-03 5.403653e-04 2.377607e-04 3.458338e-04 4.539068e-04 1.102345e-03 6.484383e-04 1.318491e-03 2.723441e-03 8.645845e-04 7.067978e-03 1.318491e-03 3.890630e-04 9.078137e-04 4.755215e-04 2.204690e-03 6.268237e-04 6.268237e-04 2.204690e-03 8.429698e-04 6.916676e-04 3.674484e-04 4.322922e-04 5.835945e-04 9.510429e-04 6.052091e-04 1.404950e-03 2.053388e-03 8.645845e-04 7.867719e-03 1.815627e-03 4.971361e-04 9.510429e-04 4.539068e-04 2.658597e-03 9.078137e-04 6.052091e-04 2.075003e-03 8.861991e-04 6.052091e-04 5.835945e-04 4.755215e-04 5.619799e-04 1.296877e-03 6.268237e-04 1.491408e-03 1.988544e-03 7.565114e-04 1.089376e-02 2.723441e-03 7.132822e-04 1.361721e-03 7.781260e-04 3.977089e-03 1.837242e-03 7.348968e-04 3.177348e-03 1.664325e-03 7.348968e-04 4.106776e-04 7.132822e-04 8.429698e-04 1.599481e-03 9.510429e-04 2.075003e-03 3.328650e-03 1.210418e-03
 4.407219e-02 7.176051e-03 1.469794e-02 1.361721e-02 1.882633e-02 7.089593e-03 4.539068e-03 7.348968e-04 1.000000e-10 1.000000e-10 1.000000e-10 1.000000e-10 1.000000e-10 1.296877e-04 1.000000e-10 1.000000e-10 4.236464e-03 1.033178e-02 4.054901e-02 2.090133e-02 3.423754e-02 7.197666e-03 8.256782e-03 2.745056e-03 1.000000e-10 1.000000e-10 2.161461e-05 1.000000e-10 1.000000e-10 8.645845e-05 1.000000e-10 1.000000e-10 2.291149e-03 1.240679e-02 2.096617e-02 1.417919e-02 2.345185e-02 7.478656e-03 3.177348e-03 1.340106e-03 2.161461e-05 1.000000e-10 1.000000e-10 1.000000e-10 1.000000e-10 2.161461e-05 1.000000e-10 1.000000e-10 3.242192e-03 8.581001e-03 2.027451e-02 1.729169e-02 3.354588e-02 1.005079e-02 2.896358e-03 1.210418e-03 2.161461e-05 1.000000e-10 1.000000e-10 1.000000e-10 1.000000e-10 1.000000e-10 1.000000e-10 1.000000e-10 2.485680e-03 8.710688e-03 1.984221e-02 2.070680e-02 2.634821e-02 1.007241e-02 2.874743e-03 1.469794e-03 1.000000e-10 1.000000e-10 1.000000e-10 1.000000e-10 1.000000e-10 4.322922e-05 1.000000e-10 1.000000e-10 4.322922e-03 8.127094e-03 2.299795e-02 2.407868e-02 3.892792e-02 1.214741e-02 3.760942e-03 1.059116e-03 2.161461e-05 1.000000e-10 1.000000e-10 1.000000e-10 1.000000e-10 1.000000e-10 1.000000e-10 1.000000e-10 2.442451e-03 8.645845e-03 1.024533e-02 6.549227e-03 1.063439e-02 4.106776e-03 1.210418e-03 1.188804e-03 1.000000e-10 1.000000e-10 1.000000e-10 1.000000e-10 1.000000e-10 4.322922e-05 1.000000e-10 1.000000e-10 4.971361e-04 3.912245e-03 6.895061e-03 4.863288e-03 7.543499e-03 1.642710e-03 1.059116e-03 4.971361e-04 1.000000e-10 1.000000e-10 1.000000e-10 1.000000e-10 1.000000e-10 1.000000e-10 1.000000e-10 1.000000e-10 2.831514e-03 4.474225e-03 1.195288e-02 1.294715e-02 1.698908e-02 6.678915e-03 2.053388e-03 1.102345e-03 1.000000e-10 1.000000e-10 1.000000e-10 1.000000e-10 1.000000e-10 4.322922e-05 1.000000e-10 1.000000e-10 2.075003e-03 2.291149e-03 3.631255e-03 3.436723e-03 4.711985e-03 2.485680e-03 1.426564e-03 8.429698e-04 2.161461e-05 2.161461e-05 1.000000e-10 1.000000e-10 1.000000e-10 4.322922e-05 1.000000e-10 1.000000e-10 7.132822e-04 2.053388e-03 4.236464e-03 4.603912e-03 5.273965e-03 1.707554e-03 5.403653e-04 7.132822e-04 8.645845e-05 1.000000e-10 1.000000e-10 1.000000e-10 1.000000e-10 2.161461e-05 4.322922e-05 2.161461e-05 1.167189e-03 1.361721e-03 4.214849e-03 2.096617e-03 3.760942e-03 1.534637e-03 7.132822e-04 6.052091e-04 2.161461e-05 1.000000e-10 1.000000e-10 1.000000e-10 1.000000e-10 6.484383e-05 1.000000e-10 1.000000e-10 4.322922e-04 1.404950e-03 2.636983e-03 1.080731e-03 3.069275e-03 9.942721e-04 1.296877e-03 8.213552e-04 1.000000e-10 4.322922e-05 1.000000e-10 1.000000e-10 1.000000e-10 1.000000e-10 2.161461e-05 1.000000e-10 6.268237e-04 2.572139e-03 5.317194e-03 2.961202e-03 4.539068e-03 1.167189e-03 1.059116e-03 1.426564e-03 1.000000e-10 1.000000e-10 1.000000e-10 1.000000e-10 1.000000e-10 1.000000e-10 2.161461e-05 1.000000e-10 2.809899e-04 1.966930e-03 3.177348e-03 2.355993e-03 3.782557e-03 1.167189e-03 2.269534e-03 2.464066e-03 1.000000e-10 1.000000e-10 1.000000e-10 1.000000e-10 1.000000e-10 1.296877e-04 5.619799e-04 1.000000e-10 2.139847e-03 4.193235e-03 8.429698e-03 3.155733e-03 5.165892e-03 1.210418e-03 2.917973e-03 1.513023e-03 1.000000e-10 1.000000e-10 1.000000e-10 1.000000e-10 1.000000e-10 1.080731e-04 2.161461e-05 1.000000e-10 3.674484e-04 1.750784e-03 4.949746e-03 3.782557e-03 6.505998e-03 1.815627e-03 2.831514e-03 2.788285e-03 1.000000e-10 1.000000e-10 1.000000e-10 2.161461e-05 1.000000e-10 4.322922e-05 2.161461e-05 1.000000e-10 5.619799e-04 1.988544e-03 6.073706e-03 4.387766e-03 6.268237e-03 2.118232e-03 2.442451e-03 3.588026e-03 1.000000e-10 1.000000e-10 1.000000e-10 2.161461e-05 4.322922e-05 1.000000e-10 1.000000e-10 1.000000e-10 2.528910e-03 3.717713e-03 9.618502e-03 4.344537e-03 8.364855e-03 2.874743e-03 5.792716e-03 2.896358e-03 1.000000e-10 1.000000e-10 1.000000e-10 1.000000e-10 1.000000e-10 2.161461e-05 1.000000e-10 1.000000e-10
 1.571382e-02 4.733600e-03 1.621096e-03 2.982816e-03 6.895061e-03 3.804172e-03 3.523182e-03 8.559386e-03 4.495839e-03 3.263806e-03 2.680212e-03 2.399222e-03 3.436723e-03 4.884902e-03 9.856263e-03 4.387766e-03 8.818761e-03 1.260132e-02 5.036204e-03 3.317843e-02 4.776829e-03 1.902086e-03 3.177348e-03 7.197666e-03 3.804172e-03 3.436723e-03 7.781260e-03 4.063547e-03 3.047660e-03 2.572139e-03 1.707554e-03 3.198962e-03 5.273965e-03 1.080731e-02 4.171620e-03 9.769804e-03 1.245002e-02 4.776829e-03 2.526748e-02 3.350265e-03 1.037501e-03 1.772398e-03 5.101048e-03 2.701826e-03 2.118232e-03 4.430995e-03 2.183076e-03 1.988544e-03 1.750784e-03 1.556252e-03 1.880471e-03 3.415109e-03 6.700530e-03 2.485680e-03 6.376310e-03 7.478656e-03 2.853129e-03 2.719118e-02 3.955474e-03 8.861991e-04 2.485680e-03 5.144278e-03 2.831514e-03 2.701826e-03 5.144278e-03 2.961202e-03 2.053388e-03 1.858857e-03 1.275262e-03 2.031773e-03 3.782557e-03 8.818761e-03 2.896358e-03 7.262509e-03 9.186210e-03 3.501567e-03 2.809899e-02 3.242192e-03 1.232033e-03 2.031773e-03 4.711985e-03 3.047660e-03 2.291149e-03 4.474225e-03 2.593753e-03 1.988544e-03 1.729169e-03 1.750784e-03 1.880471e-03 3.890630e-03 8.429698e-03 2.572139e-03 6.505998e-03 8.235167e-03 2.809899e-03 3.015238e-02 4.820058e-03 1.059116e-03 2.096617e-03 5.273965e-03 3.047660e-03 3.177348e-03 6.505998e-03 3.955474e-03 2.917973e-03 2.010159e-03 1.772398e-03 2.636983e-03 5.014590e-03 1.085053e-02 3.869015e-03 8.948449e-03 1.177996e-02 4.322922e-03 1.236356e-02 1.664325e-03 3.026046e-04 9.078137e-04 2.464066e-03 9.078137e-04 1.253647e-03 2.982816e-03 1.469794e-03 1.037501e-03 1.102345e-03 6.052091e-04 8.213552e-04 1.448179e-03 3.847401e-03 1.188804e-03 3.415109e-03 4.820058e-03 1.815627e-03 8.083865e-03 9.078137e-04 3.674484e-04 4.539068e-04 1.253647e-03 5.619799e-04 5.403653e-04 1.988544e-03 7.348968e-04 4.755215e-04 4.106776e-04 4.539068e-04 6.700530e-04 6.484383e-04 2.269534e-03 1.102345e-03 2.139847e-03 2.766670e-03 9.294283e-04 1.471955e-02 2.334378e-03 3.890630e-04 1.253647e-03 2.939587e-03 1.210418e-03 1.448179e-03 4.150005e-03 2.118232e-03 1.902086e-03 1.361721e-03 8.861991e-04 1.966930e-03 2.075003e-03 5.057819e-03 1.923700e-03 4.085162e-03 6.484383e-03 2.312763e-03 5.619799e-03 7.565114e-04 3.026046e-04 3.890630e-04 1.167189e-03 6.268237e-04 4.971361e-04 1.404950e-03 7.348968e-04 6.484383e-04 6.268237e-04 3.890630e-04 4.971361e-04 4.539068e-04 1.469794e-03 8.645845e-04 1.577867e-03 1.837242e-03 1.015887e-03 5.706257e-03 8.645845e-04 2.161461e-04 3.242192e-04 1.188804e-03 4.539068e-04 4.106776e-04 1.945315e-03 4.539068e-04 5.835945e-04 3.674484e-04 2.809899e-04 4.755215e-04 5.835945e-04 1.188804e-03 4.971361e-04 1.383335e-03 1.923700e-03 9.510429e-04 4.085162e-03 5.835945e-04 2.377607e-04 3.242192e-04 9.942721e-04 3.890630e-04 2.593753e-04 1.469794e-03 6.484383e-04 2.593753e-04 3.674484e-04 1.513023e-04 3.674484e-04 3.890630e-04 1.275262e-03 6.700530e-04 8.429698e-04 1.318491e-03 7.781260e-04 3.415109e-03 4.106776e-04 8.645845e-05 3.890630e-04 5.187507e-04 2.593753e-04 2.593753e-04 8.645845e-04 3.890630e-04 2.593753e-04 3.458338e-04 2.161461e-04 3.026046e-04 2.377607e-04 6.268237e-04 4.539068e-04 8.645845e-04 1.275262e-03 4.971361e-04 6.008862e-03 8.213552e-04 8.645845e-05 3.674484e-04 1.275262e-03 3.674484e-04 3.890630e-04 1.642710e-03 6.268237e-04 3.890630e-04 3.242192e-04 4.971361e-04 3.026046e-04 5.835945e-04 1.210418e-03 6.700530e-04 1.102345e-03 2.291149e-03 5.835945e-04 5.965633e-03 9.942721e-04 3.026046e-04 4.106776e-04 9.942721e-04 5.187507e-04 5.187507e-04 1.361721e-03 4.539068e-04 3.674484e-04 2.809899e-04 2.593753e-04 2.809899e-04 1.729169e-04 4.971361e-04 6.268237e-04 1.426564e-03 2.010159e-03 5.835945e-04 8.364855e-03 8.861991e-04 4.106776e-04 4.971361e-04 1.772398e-03 6.268237e-04 8.429698e-04 2.334378e-03 1.167189e-03 8.645845e-04 6.268237e-04 4.539068e-04 7.997406e-04 9.510429e-04 1.902086e-03 7.781260e-04 1.707554e-03 2.464066e-03 1.232033e-03 7.975792e-03 1.232033e-03 1.945315e-04 4.755215e-04 1.404950e-03 7.997406e-04 5.619799e-04 1.945315e-03 7.565114e-04 6.916676e-04 7.781260e-04 3.458338e-04 7.348968e-04 6.052091e-04 1.902086e-03 4.971361e-04 1.102345e-03 1.491408e-03 1.080731e-03 9.315898e-03 1.080731e-03 2.377607e-04 6.484383e-04 1.621096e-03 6.700530e-04 7.997406e-04 2.161461e-03 8.645845e-04 7.348968e-04 6.052091e-04 3.674484e-04 8.429698e-04 5.619799e-04 1.902086e-03 7.348968e-04 1.123960e-03 1.772398e-03 1.059116e-03 1.065600e-02 1.513023e-03 3.674484e-04 7.132822e-04 2.442451e-03 1.296877e-03 1.210418e-03 2.658597e-03 1.361721e-03 9.942721e-04 9.510429e-04 3.890630e-04 1.448179e-03 1.232033e-03 2.831514e-03 1.340106e-03 3.112504e-03 3.588026e-03 1.664325e-03
 4.625527e-03 8.213552e-04 1.729169e-04 6.484383e-05 1.296877e-03 4.106776e-04 7.997406e-04 1.141251e-02 1.022371e-02 5.706257e-03 6.505998e-03 5.900789e-03 6.592457e-03 9.661731e-03 1.152059e-02 3.739328e-03 7.067978e-03 1.210418e-02 1.221226e-02 1.260132e-02 9.510429e-04 2.377607e-04 2.161461e-05 1.275262e-03 4.106776e-04 9.078137e-04 1.318491e-02 1.249325e-02 6.570842e-03 9.315898e-03 6.289852e-03 6.981520e-03 9.121366e-03 1.063439e-02 4.647141e-03 7.111207e-03 1.165028e-02 1.415757e-02 7.738031e-03 4.755215e-04 6.484383e-05 6.484383e-05 7.348968e-04 5.619799e-04 5.187507e-04 8.537772e-03 8.602615e-03 4.517454e-03 5.187507e-03 4.668756e-03 4.755215e-03 6.462769e-03 6.614071e-03 3.631255e-03 5.144278e-03 8.256782e-03 8.753918e-03 9.034908e-03 8.429698e-04 1.729169e-04 2.161461e-05 9.942721e-04 7.132822e-04 7.348968e-04 8.970064e-03 9.467200e-03 5.209121e-03 6.289852e-03 5.338809e-03 5.900789e-03 6.657300e-03 7.716416e-03 4.106776e-03 5.684643e-03 8.645845e-03 1.059116e-02 7.802875e-03 5.835945e-04 4.322922e-05 4.322922e-05 6.916676e-04 4.322922e-04 6.484383e-04 8.278396e-03 9.467200e-03 4.906517e-03 6.268237e-03 4.884902e-03 5.079434e-03 6.549227e-03 7.435426e-03 4.193235e-03 5.857560e-03 9.467200e-03 9.877877e-03 1.195288e-02 8.861991e-04 1.945315e-04 4.322922e-05 1.210418e-03 4.322922e-04 9.078137e-04 1.113152e-02 1.156382e-02 5.663028e-03 6.700530e-03 6.722144e-03 7.046363e-03 8.278396e-03 9.532044e-03 4.647141e-03 6.289852e-03 1.022371e-02 1.195288e-02 4.711985e-03 1.080731e-04 6.484383e-05 2.161461e-05 6.268237e-04 3.458338e-04 3.242192e-04 4.387766e-03 4.647141e-03 2.680212e-03 3.026046e-03 2.485680e-03 2.442451e-03 3.588026e-03 3.717713e-03 1.729169e-03 1.794013e-03 4.171620e-03 4.193235e-03 3.609640e-03 2.809899e-04 1.080731e-04 1.000000e-10 4.539068e-04 6.484383e-05 8.645845e-05 3.328650e-03 2.507295e-03 1.577867e-03 1.642710e-03 1.253647e-03 1.296877e-03 1.750784e-03 2.312763e-03 7.348968e-04 9.726575e-04 2.528910e-03 2.355993e-03 6.441154e-03 4.322922e-04 1.296877e-04 2.161461e-05 6.916676e-04 2.809899e-04 3.458338e-04 5.554955e-03 5.792716e-03 2.723441e-03 3.220577e-03 2.485680e-03 3.912245e-03 4.236464e-03 5.317194e-03 2.658597e-03 3.328650e-03 5.057819e-03 6.441154e-03 2.550524e-03 1.080731e-04 2.161461e-05 1.000000e-10 2.377607e-04 1.080731e-04 1.080731e-04 2.247920e-03 1.621096e-03 1.188804e-03 9.294283e-04 1.059116e-03 1.210418e-03 1.210418e-03 2.139847e-03 8.645845e-04 9.294283e-04 1.923700e-03 2.507295e-03 2.961202e-03 3.026046e-04 2.161461e-05 1.000000e-10 3.458338e-04 6.484383e-05 6.484383e-05 2.183076e-03 1.664325e-03 7.997406e-04 1.059116e-03 6.916676e-04 1.102345e-03 1.469794e-03 2.139847e-03 4.971361e-04 9.078137e-04 1.621096e-03 2.118232e-03 2.528910e-03 2.161461e-04 4.322922e-05 1.000000e-10 1.080731e-04 1.000000e-10 1.296877e-04 1.750784e-03 1.253647e-03 7.348968e-04 7.348968e-04 5.835945e-04 1.080731e-03 9.942721e-04 1.383335e-03 4.322922e-04 5.187507e-04 1.404950e-03 1.642710e-03 2.161461e-03 4.322922e-05 2.161461e-05 1.000000e-10 1.296877e-04 4.322922e-05 4.322922e-05 1.318491e-03 1.037501e-03 6.268237e-04 3.674484e-04 3.890630e-04 5.619799e-04 8.213552e-04 1.188804e-03 4.106776e-04 3.890630e-04 8.213552e-04 1.426564e-03 2.766670e-03 1.080731e-04 4.322922e-05 2.161461e-05 3.242192e-04 1.080731e-04 1.000000e-10 2.723441e-03 2.485680e-03 9.510429e-04 1.015887e-03 5.403653e-04 9.510429e-04 9.078137e-04 1.729169e-03 6.700530e-04 5.835945e-04 1.404950e-03 2.355993e-03 2.788285e-03 1.080731e-04 4.322922e-05 1.000000e-10 2.809899e-04 8.645845e-05 8.645845e-05 2.572139e-03 1.880471e-03 7.565114e-04 9.726575e-04 3.674484e-04 9.510429e-04 1.469794e-03 1.988544e-03 2.593753e-04 4.322922e-04 9.294283e-04 2.183076e-03 3.501567e-03 1.729169e-04 8.645845e-05 2.161461e-05 5.403653e-04 1.080731e-04 1.945315e-04 3.825786e-03 2.658597e-03 1.145574e-03 1.685940e-03 1.210418e-03 1.750784e-03 1.858857e-03 2.658597e-03 7.132822e-04 1.015887e-03 2.226305e-03 3.479952e-03 3.696099e-03 1.513023e-04 6.484383e-05 1.000000e-10 2.809899e-04 6.484383e-05 4.322922e-05 3.263806e-03 2.334378e-03 1.275262e-03 1.404950e-03 1.015887e-03 9.726575e-04 1.123960e-03 1.772398e-03 7.132822e-04 1.037501e-03 2.701826e-03 2.961202e-03 4.452610e-03 2.377607e-04 4.322922e-05 1.000000e-10 4.322922e-04 1.513023e-04 4.322922e-05 3.220577e-03 2.355993e-03 1.210418e-03 1.491408e-03 8.645845e-04 1.448179e-03 1.664325e-03 1.707554e-03 1.123960e-03 1.361721e-03 2.701826e-03 2.982816e-03 4.041932e-03 3.026046e-04 4.322922e-05 1.000000e-10 6.052091e-04 1.296877e-04 1.513023e-04 5.014590e-03 3.977089e-03 2.139847e-03 2.247920e-03 1.621096e-03 2.053388e-03 2.961202e-03 3.652869e-03 1.340106e-03 1.772398e-03 3.760942e-03 4.344537e-03
 1.623257e-02 7.802875e-03 2.053388e-03 4.776829e-03 2.269534e-03 1.078569e-02 4.366152e-03 3.263806e-03 1.059116e-02 4.020318e-03 2.680212e-03 2.053388e-03 2.572139e-03 3.350265e-03 6.916676e-03 3.307036e-03 6.765373e-03 1.082892e-02 4.992975e-03 3.652869e-02 6.354696e-03 2.399222e-03 4.906517e-03 2.442451e-03 9.445585e-03 4.603912e-03 2.550524e-03 9.532044e-03 4.668756e-03 2.355993e-03 1.966930e-03 2.053388e-03 4.625527e-03 8.191938e-03 3.307036e-03 6.830217e-03 9.596887e-03 4.841673e-03 2.613207e-02 4.582298e-03 1.491408e-03 2.874743e-03 1.513023e-03 5.468497e-03 2.896358e-03 1.448179e-03 4.820058e-03 2.809899e-03 1.837242e-03 1.318491e-03 1.318491e-03 3.415109e-03 5.425267e-03 2.507295e-03 4.495839e-03 6.484383e-03 3.458338e-03 2.783962e-02 4.430995e-03 1.556252e-03 2.745056e-03 1.902086e-03 5.749487e-03 3.350265e-03 2.312763e-03 6.095320e-03 3.717713e-03 2.053388e-03 2.010159e-03 1.902086e-03 3.804172e-03 6.765373e-03 3.004431e-03 5.144278e-03 7.219280e-03 4.106776e-03 2.825030e-02 4.625527e-03 1.707554e-03 2.982816e-03 1.664325e-03 5.814330e-03 3.242192e-03 2.031773e-03 5.403653e-03 3.242192e-03 1.902086e-03 1.448179e-03 1.448179e-03 3.652869e-03 6.657300e-03 2.572139e-03 4.430995e-03 6.614071e-03 3.307036e-03 3.185994e-02 6.635686e-03 1.902086e-03 3.004431e-03 2.075003e-03 6.851832e-03 4.668756e-03 2.917973e-03 7.154436e-03 4.236464e-03 2.183076e-03 2.010159e-03 2.096617e-03 4.928131e-03 8.818761e-03 3.090889e-03 6.030477e-03 8.775532e-03 4.733600e-03 1.286069e-02 2.464066e-03 7.565114e-04 1.340106e-03 7.132822e-04 3.415109e-03 1.426564e-03 8.429698e-04 3.134119e-03 1.448179e-03 7.997406e-04 7.132822e-04 7.997406e-04 1.837242e-03 2.853129e-03 1.102345e-03 2.399222e-03 3.890630e-03 1.685940e-03 7.781260e-03 1.275262e-03 4.322922e-04 7.132822e-04 3.458338e-04 1.642710e-03 7.781260e-04 4.106776e-04 1.383335e-03 1.145574e-03 7.348968e-04 6.916676e-04 3.458338e-04 1.037501e-03 1.556252e-03 5.187507e-04 1.815627e-03 2.636983e-03 1.102345e-03 1.608127e-02 3.134119e-03 9.942721e-04 1.275262e-03 7.565114e-04 3.544796e-03 1.599481e-03 1.080731e-03 3.782557e-03 2.291149e-03 1.469794e-03 1.383335e-03 1.015887e-03 1.945315e-03 3.523182e-03 2.377607e-03 3.501567e-03 5.792716e-03 2.442451e-03 6.073706e-03 1.253647e-03 2.377607e-04 6.484383e-04 1.945315e-04 1.404950e-03 6.700530e-04 4.106776e-04 1.577867e-03 7.781260e-04 4.755215e-04 3.890630e-04 3.890630e-04 5.619799e-04 1.232033e-03 8.429698e-04 1.210418e-03 1.664325e-03 7.997406e-04 5.554955e-03 1.167189e-03 2.809899e-04 4.539068e-04 1.513023e-04 1.556252e-03 4.971361e-04 3.026046e-04 1.448179e-03 6.052091e-04 2.593753e-04 5.835945e-04 3.458338e-04 4.322922e-04 9.942721e-04 6.268237e-04 1.448179e-03 2.031773e-03 8.861991e-04 4.279693e-03 6.700530e-04 1.729169e-04 5.187507e-04 3.458338e-04 1.037501e-03 5.403653e-04 2.809899e-04 1.296877e-03 4.755215e-04 3.890630e-04 1.729169e-04 2.809899e-04 4.106776e-04 6.916676e-04 4.106776e-04 1.318491e-03 1.448179e-03 5.619799e-04 3.263806e-03 5.187507e-04 6.484383e-05 4.971361e-04 1.296877e-04 6.700530e-04 3.026046e-04 2.161461e-04 9.294283e-04 4.755215e-04 2.593753e-04 1.729169e-04 2.377607e-04 4.539068e-04 5.619799e-04 4.755215e-04 6.916676e-04 1.123960e-03 5.835945e-04 5.706257e-03 7.997406e-04 4.106776e-04 7.997406e-04 1.513023e-04 1.296877e-03 6.268237e-04 3.242192e-04 1.794013e-03 8.213552e-04 4.106776e-04 2.809899e-04 1.729169e-04 4.971361e-04 1.037501e-03 4.322922e-04 1.253647e-03 1.923700e-03 7.132822e-04 4.517454e-03 8.645845e-04 2.809899e-04 6.916676e-04 2.809899e-04 1.491408e-03 5.835945e-04 4.971361e-04 1.642710e-03 8.861991e-04 4.322922e-04 4.106776e-04 3.890630e-04 3.890630e-04 7.997406e-04 5.187507e-04 1.167189e-03 1.426564e-03 6.916676e-04 8.602615e-03 1.340106e-03 3.890630e-04 8.861991e-04 3.026046e-04 2.507295e-03 9.078137e-04 4.322922e-04 2.399222e-03 1.232033e-03 6.052091e-04 6.484383e-04 3.674484e-04 6.916676e-04 9.942721e-04 7.348968e-04 1.815627e-03 2.723441e-03 1.015887e-03 8.278396e-03 1.059116e-03 2.161461e-04 4.322922e-04 4.106776e-04 1.858857e-03 7.348968e-04 5.403653e-04 1.685940e-03 7.781260e-04 6.268237e-04 6.484383e-04 3.026046e-04 6.484383e-04 9.078137e-04 5.835945e-04 2.053388e-03 1.966930e-03 7.781260e-04 8.472928e-03 1.448179e-03 4.322922e-04 7.781260e-04 4.971361e-04 2.420836e-03 9.942721e-04 5.619799e-04 2.247920e-03 9.078137e-04 7.132822e-04 3.890630e-04 3.674484e-04 7.781260e-04 8.213552e-04 6.268237e-04 1.577867e-03 2.334378e-03 9.078137e-04 1.123960e-02 2.334378e-03 6.700530e-04 1.794013e-03 5.835945e-04 3.501567e-03 1.340106e-03 8.429698e-04 3.523182e-03 1.448179e-03 7.997406e-04 6.484383e-04 7.997406e-04 8.645845e-04 2.031773e-03 1.015887e-03 1.707554e-03 3.026046e-03 1.599481e-03
 1.366043e-02 1.156382e-02 1.975575e-02 1.413596e-02 2.297633e-02 1.128283e-02 7.067978e-03 7.500270e-03 1.945315e-04 1.000000e-10 1.000000e-10 2.161461e-05 1.296877e-04 3.242192e-04 8.429698e-04 1.383335e-03 4.322922e-05 1.000000e-10 3.551281e-02 1.214741e-02 1.629742e-02 1.469794e-02 2.120393e-02 1.139090e-02 6.419540e-03 7.759646e-03 2.593753e-04 1.000000e-10 2.161461e-05 2.161461e-05 6.484383e-05 4.106776e-04 7.565114e-04 1.513023e-03 6.484383e-05 1.000000e-10 2.144169e-02 6.592457e-03 1.292554e-02 9.856263e-03 1.439533e-02 7.111207e-03 4.711985e-03 6.073706e-03 2.593753e-04 4.322922e-05 4.322922e-05 2.161461e-05 1.080731e-04 1.080731e-04 5.403653e-04 1.080731e-03 1.000000e-10 2.161461e-05 2.667243e-02 7.738031e-03 1.420080e-02 1.186642e-02 1.471955e-02 7.651572e-03 6.160164e-03 6.268237e-03 1.729169e-04 1.000000e-10 1.000000e-10 2.161461e-05 4.322922e-05 1.729169e-04 5.835945e-04 7.997406e-04 4.322922e-05 1.000000e-10 2.278180e-02 8.278396e-03 1.534637e-02 9.488814e-03 1.521669e-02 6.722144e-03 6.397925e-03 6.484383e-03 1.729169e-04 1.000000e-10 2.161461e-05 2.161461e-05 2.161461e-05 2.161461e-04 4.322922e-04 9.294283e-04 2.161461e-05 1.000000e-10 3.291905e-02 1.108830e-02 1.917216e-02 1.195288e-02 1.655679e-02 7.478656e-03 6.635686e-03 7.089593e-03 1.945315e-04 1.000000e-10 8.645845e-05 2.161461e-05 8.645845e-05 2.593753e-04 6.916676e-04 1.210418e-03 1.000000e-10 1.000000e-10 1.182319e-02 3.566411e-03 6.441154e-03 4.928131e-03 7.435426e-03 4.301308e-03 2.939587e-03 2.572139e-03 6.484383e-05 1.000000e-10 6.484383e-05 2.161461e-05 6.484383e-05 4.322922e-05 2.377607e-04 5.619799e-04 1.000000e-10 1.000000e-10 7.176051e-03 2.291149e-03 4.171620e-03 2.961202e-03 3.501567e-03 2.226305e-03 1.966930e-03 1.707554e-03 1.000000e-10 2.161461e-05 2.161461e-05 1.000000e-10 4.322922e-05 8.645845e-05 2.593753e-04 4.755215e-04 1.000000e-10 1.000000e-10 1.653518e-02 5.317194e-03 8.472928e-03 6.008862e-03 9.359127e-03 4.863288e-03 3.674484e-03 3.436723e-03 6.484383e-05 1.000000e-10 2.161461e-05 1.000000e-10 2.161461e-05 1.945315e-04 3.458338e-04 6.700530e-04 6.484383e-05 2.161461e-05 4.820058e-03 1.556252e-03 3.026046e-03 2.874743e-03 4.063547e-03 1.318491e-03 1.318491e-03 1.318491e-03 1.000000e-10 1.000000e-10 1.000000e-10 1.000000e-10 1.000000e-10 1.080731e-04 1.945315e-04 3.890630e-04 1.000000e-10 1.000000e-10 4.711985e-03 1.664325e-03 3.177348e-03 2.183076e-03 3.047660e-03 1.621096e-03 1.599481e-03 1.491408e-03 2.161461e-05 1.000000e-10 1.000000e-10 1.000000e-10 1.000000e-10 8.645845e-05 1.296877e-04 2.809899e-04 1.000000e-10 1.000000e-10 3.047660e-03 1.621096e-03 2.010159e-03 2.334378e-03 2.766670e-03 1.210418e-03 1.080731e-03 1.059116e-03 2.161461e-05 1.000000e-10 1.000000e-10 1.000000e-10 2.161461e-05 6.484383e-05 1.080731e-04 1.945315e-04 1.000000e-10 1.000000e-10 2.745056e-03 1.015887e-03 1.642710e-03 1.577867e-03 1.966930e-03 1.015887e-03 7.132822e-04 8.861991e-04 1.000000e-10 1.000000e-10 1.000000e-10 1.000000e-10 1.000000e-10 2.161461e-05 8.645845e-05 1.080731e-04 2.161461e-05 1.000000e-10 4.755215e-03 1.491408e-03 2.896358e-03 2.010159e-03 3.285421e-03 1.988544e-03 1.426564e-03 1.253647e-03 4.322922e-05 1.000000e-10 1.000000e-10 2.161461e-05 1.000000e-10 1.080731e-04 4.322922e-05 3.674484e-04 1.000000e-10 1.000000e-10 3.847401e-03 1.383335e-03 2.896358e-03 2.550524e-03 3.609640e-03 1.469794e-03 9.726575e-04 1.145574e-03 1.000000e-10 1.000000e-10 1.000000e-10 1.000000e-10 1.000000e-10 1.000000e-10 1.080731e-04 1.729169e-04 1.000000e-10 1.000000e-10 6.268237e-03 2.269534e-03 4.409381e-03 4.301308e-03 5.014590e-03 2.809899e-03 1.383335e-03 1.729169e-03 1.080731e-04 1.000000e-10 1.000000e-10 1.000000e-10 2.161461e-05 4.322922e-05 1.513023e-04 3.458338e-04 1.000000e-10 1.000000e-10 5.684643e-03 2.485680e-03 3.825786e-03 2.939587e-03 4.668756e-03 2.053388e-03 1.275262e-03 1.556252e-03 1.000000e-10 1.000000e-10 1.000000e-10 1.000000e-10 1.000000e-10 4.322922e-05 1.080731e-04 2.161461e-04 2.161461e-05 1.000000e-10 6.008862e-03 2.420836e-03 4.647141e-03 3.479952e-03 5.036204e-03 2.031773e-03 1.707554e-03 1.772398e-03 2.161461e-05 1.000000e-10 2.161461e-05 1.000000e-10 2.161461e-05 1.000000e-10 1.080731e-04 2.161461e-04 1.000000e-10 1.000000e-10 1.024533e-02 3.436723e-03 5.987247e-03 4.776829e-03 6.981520e-03 3.717713e-03 1.642710e-03 2.269534e-03 2.161461e-05 1.000000e-10 1.000000e-10 1.000000e-10 6.484383e-05 1.296877e-04 2.161461e-04 6.700530e-04 1.000000e-10 1.000000e-10
 1.102345e-02 2.139847e-03 9.294283e-04 3.674484e-04 3.371879e-03 2.355993e-03 1.880471e-03 4.409381e-03 3.198962e-03 1.729169e-03 1.318491e-03 1.167189e-03 1.556252e-03 8.753918e-03 1.886956e-02 2.420836e-03 1.478439e-02 2.706149e-02 3.112504e-03 2.263050e-02 1.750784e-03 1.318491e-03 4.971361e-04 4.106776e-03 2.334378e-03 2.745056e-03 5.598184e-03 3.890630e-03 2.485680e-03 1.642710e-03 1.534637e-03 1.685940e-03 9.877877e-03 2.258727e-02 2.291149e-03 1.469794e-02 2.288987e-02 3.523182e-03 1.662164e-02 1.188804e-03 4.971361e-04 3.242192e-04 2.528910e-03 1.642710e-03 1.513023e-03 3.285421e-03 2.377607e-03 1.404950e-03 1.037501e-03 7.781260e-04 1.426564e-03 7.521885e-03 1.519507e-02 1.599481e-03 8.948449e-03 1.489247e-02 2.334378e-03 1.746461e-02 1.815627e-03 5.835945e-04 2.809899e-04 2.636983e-03 2.010159e-03 1.383335e-03 3.760942e-03 3.004431e-03 1.469794e-03 1.188804e-03 1.059116e-03 1.513023e-03 8.624230e-03 1.679455e-02 2.031773e-03 1.102345e-02 1.733492e-02 2.766670e-03 1.835081e-02 1.642710e-03 9.942721e-04 4.106776e-04 2.161461e-03 1.837242e-03 1.815627e-03 3.393494e-03 2.723441e-03 1.383335e-03 1.188804e-03 8.213552e-04 1.145574e-03 8.083865e-03 1.750784e-02 1.902086e-03 9.726575e-03 1.523830e-02 1.988544e-03 1.917216e-02 1.988544e-03 8.861991e-04 4.971361e-04 2.658597e-03 2.291149e-03 1.556252e-03 4.539068e-03 2.917973e-03 2.096617e-03 1.664325e-03 1.340106e-03 1.577867e-03 1.078569e-02 2.397060e-02 2.464066e-03 1.171512e-02 1.988544e-02 3.134119e-03 7.154436e-03 1.210418e-03 5.187507e-04 8.645845e-05 1.015887e-03 8.213552e-04 7.781260e-04 1.923700e-03 1.232033e-03 6.268237e-04 6.916676e-04 5.619799e-04 4.755215e-04 3.393494e-03 7.457041e-03 1.448179e-03 5.684643e-03 8.559386e-03 1.296877e-03 3.912245e-03 4.539068e-04 3.242192e-04 1.080731e-04 8.213552e-04 6.052091e-04 4.539068e-04 1.361721e-03 9.078137e-04 5.835945e-04 5.403653e-04 3.242192e-04 4.755215e-04 1.794013e-03 3.998703e-03 6.916676e-04 3.393494e-03 5.382038e-03 6.916676e-04 9.229439e-03 9.942721e-04 6.052091e-04 2.161461e-04 1.296877e-03 1.145574e-03 8.861991e-04 2.853129e-03 1.707554e-03 1.123960e-03 8.645845e-04 7.565114e-04 9.294283e-04 4.863288e-03 8.926835e-03 1.642710e-03 7.651572e-03 1.171512e-02 1.404950e-03 2.982816e-03 4.755215e-04 3.026046e-04 4.322922e-05 4.539068e-04 4.322922e-04 3.026046e-04 7.781260e-04 5.835945e-04 3.026046e-04 2.809899e-04 2.809899e-04 3.242192e-04 1.340106e-03 3.328650e-03 5.619799e-04 3.112504e-03 4.279693e-03 7.348968e-04 2.593753e-03 5.835945e-04 2.161461e-04 1.080731e-04 7.565114e-04 4.106776e-04 5.835945e-04 9.294283e-04 5.619799e-04 3.890630e-04 3.026046e-04 1.513023e-04 3.026046e-04 1.275262e-03 2.420836e-03 4.106776e-04 3.134119e-03 4.214849e-03 5.619799e-04 2.161461e-03 4.755215e-04 1.729169e-04 4.322922e-05 6.484383e-04 3.242192e-04 3.890630e-04 9.726575e-04 3.890630e-04 2.377607e-04 3.026046e-04 2.377607e-04 2.161461e-04 9.726575e-04 1.815627e-03 2.809899e-04 2.593753e-03 2.745056e-03 4.539068e-04 1.577867e-03 3.026046e-04 1.513023e-04 6.484383e-05 4.106776e-04 2.161461e-04 2.809899e-04 6.484383e-04 4.322922e-04 1.945315e-04 2.593753e-04 1.513023e-04 1.945315e-04 9.510429e-04 1.404950e-03 2.161461e-04 1.599481e-03 2.291149e-03 3.242192e-04 2.853129e-03 5.187507e-04 1.296877e-04 1.513023e-04 8.429698e-04 4.971361e-04 1.945315e-04 9.510429e-04 5.403653e-04 3.242192e-04 1.945315e-04 1.945315e-04 1.945315e-04 1.232033e-03 3.047660e-03 4.106776e-04 2.766670e-03 4.106776e-03 4.539068e-04 2.982816e-03 4.539068e-04 3.026046e-04 2.377607e-04 6.700530e-04 4.755215e-04 4.539068e-04 1.188804e-03 6.484383e-04 5.187507e-04 2.161461e-04 1.513023e-04 2.161461e-04 9.942721e-04 2.528910e-03 4.539068e-04 1.945315e-03 2.982816e-03 5.835945e-04 3.696099e-03 6.268237e-04 2.161461e-04 1.296877e-04 1.145574e-03 3.674484e-04 4.971361e-04 1.340106e-03 1.059116e-03 6.484383e-04 6.268237e-04 1.729169e-04 3.242192e-04 1.404950e-03 3.328650e-03 8.861991e-04 4.322922e-03 6.981520e-03 9.726575e-04 3.566411e-03 6.916676e-04 1.945315e-04 1.080731e-04 7.997406e-04 5.187507e-04 4.106776e-04 1.145574e-03 6.916676e-04 6.484383e-04 3.674484e-04 3.674484e-04 4.106776e-04 1.318491e-03 2.745056e-03 7.132822e-04 4.193235e-03 5.382038e-03 5.403653e-04 3.804172e-03 6.052091e-04 2.809899e-04 1.296877e-04 1.145574e-03 4.755215e-04 6.268237e-04 1.448179e-03 6.916676e-04 4.322922e-04 2.809899e-04 3.890630e-04 3.890630e-04 1.210418e-03 3.371879e-03 6.700530e-04 4.560683e-03 6.116935e-03 7.997406e-04 5.727872e-03 8.429698e-04 6.484383e-04 3.026046e-04 1.188804e-03 7.997406e-04 7.997406e-04 1.880471e-03 1.318491e-03 8.429698e-04 4.755215e-04 4.971361e-04 4.755215e-04 2.939587e-03 5.641414e-03 1.123960e-03 5.771101e-03 7.565114e-03 1.080731e-03
 3.371879e-03 6.700530e-04 1.000000e-10 8.645845e-05 1.232033e-03 3.674484e-04 6.484383e-04 1.327137e-02 9.683346e-03 5.598184e-03 5.771101e-03 4.647141e-03 5.338809e-03 1.015887e-02 1.404950e-02 4.258078e-03 6.700530e-03 1.264455e-02 1.238517e-02 8.105479e-03 4.755215e-04 1.000000e-10 6.484383e-05 7.132822e-04 2.161461e-04 2.377607e-04 1.417919e-02 1.309845e-02 6.289852e-03 7.910948e-03 5.663028e-03 7.262509e-03 9.769804e-03 1.266616e-02 4.560683e-03 7.543499e-03 1.538960e-02 1.441695e-02 5.922404e-03 2.593753e-04 2.161461e-05 1.080731e-04 4.322922e-04 2.377607e-04 1.945315e-04 8.278396e-03 8.667459e-03 3.544796e-03 4.755215e-03 3.436723e-03 4.798444e-03 6.981520e-03 8.840376e-03 3.436723e-03 5.252351e-03 1.061277e-02 9.532044e-03 6.527613e-03 2.377607e-04 1.000000e-10 1.000000e-10 5.619799e-04 3.674484e-04 4.106776e-04 8.278396e-03 9.834648e-03 4.992975e-03 5.987247e-03 4.474225e-03 5.273965e-03 7.975792e-03 9.380741e-03 3.933859e-03 6.008862e-03 1.249325e-02 1.037501e-02 6.527613e-03 4.755215e-04 1.000000e-10 4.322922e-05 3.890630e-04 2.809899e-04 4.971361e-04 9.142981e-03 9.467200e-03 4.236464e-03 5.511726e-03 3.696099e-03 4.884902e-03 7.521885e-03 8.062250e-03 3.782557e-03 5.835945e-03 1.214741e-02 1.005079e-02 7.240895e-03 4.755215e-04 1.000000e-10 2.161461e-05 6.700530e-04 3.026046e-04 4.106776e-04 1.024533e-02 1.113152e-02 5.360424e-03 7.024749e-03 5.209121e-03 6.722144e-03 9.142981e-03 1.158543e-02 4.495839e-03 7.305739e-03 1.549768e-02 1.260132e-02 2.615368e-03 2.161461e-04 1.000000e-10 2.161461e-05 3.890630e-04 8.645845e-05 1.513023e-04 4.560683e-03 4.236464e-03 2.593753e-03 2.701826e-03 1.902086e-03 2.485680e-03 3.804172e-03 4.992975e-03 1.469794e-03 2.701826e-03 5.749487e-03 4.387766e-03 1.858857e-03 1.513023e-04 1.000000e-10 1.000000e-10 2.377607e-04 6.484383e-05 1.080731e-04 2.528910e-03 2.464066e-03 1.167189e-03 1.577867e-03 1.059116e-03 1.729169e-03 2.636983e-03 3.415109e-03 7.565114e-04 1.275262e-03 2.917973e-03 2.961202e-03 4.085162e-03 1.729169e-04 1.000000e-10 4.322922e-05 3.674484e-04 2.161461e-04 1.729169e-04 5.468497e-03 5.187507e-03 2.291149e-03 3.739328e-03 2.334378e-03 3.155733e-03 5.122663e-03 7.824489e-03 2.161461e-03 3.415109e-03 6.678915e-03 6.635686e-03 1.577867e-03 1.729169e-04 1.000000e-10 2.161461e-05 1.513023e-04 8.645845e-05 6.484383e-05 1.815627e-03 2.010159e-03 1.080731e-03 1.167189e-03 8.861991e-04 1.210418e-03 2.053388e-03 2.226305e-03 8.645845e-04 1.167189e-03 2.161461e-03 2.269534e-03 1.599481e-03 1.080731e-04 2.161461e-05 1.000000e-10 4.322922e-05 6.484383e-05 1.513023e-04 2.075003e-03 1.642710e-03 7.781260e-04 1.102345e-03 8.861991e-04 9.726575e-04 1.642710e-03 3.090889e-03 5.619799e-04 7.348968e-04 2.053388e-03 2.485680e-03 9.942721e-04 1.296877e-04 1.000000e-10 1.000000e-10 1.080731e-04 8.645845e-05 1.080731e-04 1.556252e-03 1.750784e-03 8.213552e-04 9.510429e-04 7.132822e-04 7.781260e-04 1.275262e-03 2.053388e-03 4.322922e-04 9.078137e-04 1.210418e-03 1.664325e-03 8.861991e-04 4.322922e-05 1.000000e-10 1.000000e-10 2.161461e-05 2.161461e-05 4.322922e-05 9.726575e-04 1.361721e-03 5.619799e-04 5.835945e-04 6.052091e-04 6.916676e-04 1.188804e-03 1.513023e-03 3.242192e-04 4.971361e-04 1.188804e-03 1.296877e-03 1.383335e-03 6.484383e-05 1.000000e-10 2.161461e-05 1.080731e-04 2.161461e-05 2.161461e-05 2.355993e-03 2.464066e-03 8.645845e-04 1.145574e-03 6.700530e-04 1.145574e-03 1.966930e-03 2.075003e-03 5.187507e-04 7.997406e-04 1.945315e-03 2.118232e-03 9.078137e-04 1.296877e-04 1.000000e-10 1.000000e-10 2.377607e-04 1.080731e-04 1.513023e-04 1.880471e-03 2.118232e-03 1.080731e-03 1.037501e-03 8.861991e-04 1.037501e-03 1.923700e-03 1.902086e-03 5.403653e-04 7.348968e-04 1.404950e-03 2.075003e-03 1.966930e-03 1.080731e-04 1.000000e-10 2.161461e-05 2.377607e-04 8.645845e-05 1.513023e-04 3.307036e-03 3.415109e-03 1.037501e-03 1.621096e-03 1.210418e-03 1.599481e-03 2.442451e-03 3.933859e-03 7.565114e-04 1.123960e-03 2.377607e-03 3.458338e-03 1.794013e-03 1.296877e-04 2.161461e-05 2.161461e-05 2.377607e-04 1.296877e-04 1.513023e-04 2.939587e-03 2.507295e-03 1.210418e-03 1.318491e-03 1.102345e-03 1.167189e-03 2.334378e-03 2.485680e-03 9.078137e-04 1.123960e-03 2.507295e-03 2.788285e-03 2.291149e-03 1.080731e-04 1.000000e-10 4.322922e-05 2.809899e-04 6.484383e-05 8.645845e-05 3.501567e-03 2.961202e-03 1.469794e-03 1.577867e-03 1.080731e-03 1.188804e-03 2.269534e-03 2.917973e-03 9.942721e-04 1.059116e-03 2.183076e-03 3.415109e-03 2.615368e-03 2.161461e-04 1.000000e-10 1.000000e-10 3.890630e-04 2.161461e-04 1.513023e-04 4.366152e-03 4.020318e-03 1.837242e-03 2.701826e-03 1.318491e-03 2.312763e-03 2.874743e-03 4.387766e-03 1.491408e-03 2.031773e-03 4.409381e-03 4.798444e-03
 1.089376e-02 4.625527e-03 8.645845e-04 2.096617e-03 5.533341e-03 2.896358e-03 3.155733e-03 8.732303e-03 5.273965e-03 3.609640e-03 2.615368e-03 2.183076e-03 3.220577e-03 8.321625e-03 1.236356e-02 4.863288e-03 9.618502e-03 1.253647e-02 6.441154e-03 1.863180e-02 5.684643e-03 1.685940e-03 2.528910e-03 7.219280e-03 4.366152e-03 4.322922e-03 8.321625e-03 5.684643e-03 4.085162e-03 3.220577e-03 2.399222e-03 3.696099e-03 9.748190e-03 1.366043e-02 4.474225e-03 8.667459e-03 1.126121e-02 7.262509e-03 1.370366e-02 4.128391e-03 9.942721e-04 1.880471e-03 4.949746e-03 2.658597e-03 2.701826e-03 5.554955e-03 3.977089e-03 2.485680e-03 2.312763e-03 1.880471e-03 2.183076e-03 6.030477e-03 9.229439e-03 3.047660e-03 5.230736e-03 6.570842e-03 4.668756e-03 1.417919e-02 4.279693e-03 1.491408e-03 2.096617e-03 5.014590e-03 2.874743e-03 3.198962e-03 6.614071e-03 4.150005e-03 2.939587e-03 2.269534e-03 2.118232e-03 2.636983e-03 7.478656e-03 1.007241e-02 3.825786e-03 6.592457e-03 9.186210e-03 5.057819e-03 1.411434e-02 4.301308e-03 1.340106e-03 2.247920e-03 4.452610e-03 3.415109e-03 3.220577e-03 6.160164e-03 3.847401e-03 2.745056e-03 2.355993e-03 1.772398e-03 2.615368e-03 6.916676e-03 1.022371e-02 3.307036e-03 5.684643e-03 6.981520e-03 5.619799e-03 1.584351e-02 4.366152e-03 1.015887e-03 2.118232e-03 5.922404e-03 3.869015e-03 3.242192e-03 7.586729e-03 5.382038e-03 3.198962e-03 2.399222e-03 2.788285e-03 2.636983e-03 1.024533e-02 1.456825e-02 4.041932e-03 8.213552e-03 1.067762e-02 6.268237e-03 6.635686e-03 2.269534e-03 3.674484e-04 1.167189e-03 2.636983e-03 1.296877e-03 1.232033e-03 3.479952e-03 1.664325e-03 1.340106e-03 8.645845e-04 1.080731e-03 1.210418e-03 3.371879e-03 4.495839e-03 1.966930e-03 2.550524e-03 4.322922e-03 2.593753e-03 3.458338e-03 1.188804e-03 1.945315e-04 6.052091e-04 1.599481e-03 7.132822e-04 7.565114e-04 2.139847e-03 1.275262e-03 1.037501e-03 7.348968e-04 5.835945e-04 6.700530e-04 1.534637e-03 2.507295e-03 9.294283e-04 2.161461e-03 2.917973e-03 1.577867e-03 7.781260e-03 2.442451e-03 7.132822e-04 1.275262e-03 2.982816e-03 2.053388e-03 1.772398e-03 4.041932e-03 2.377607e-03 2.161461e-03 1.318491e-03 1.404950e-03 1.642710e-03 4.193235e-03 6.095320e-03 2.334378e-03 4.560683e-03 6.008862e-03 3.458338e-03 2.939587e-03 8.429698e-04 2.377607e-04 4.322922e-04 9.294283e-04 9.078137e-04 6.268237e-04 1.772398e-03 7.132822e-04 5.835945e-04 4.106776e-04 3.890630e-04 5.835945e-04 1.556252e-03 2.096617e-03 8.429698e-04 1.577867e-03 2.204690e-03 1.145574e-03 2.982816e-03 8.861991e-04 1.729169e-04 4.971361e-04 1.080731e-03 5.403653e-04 6.052091e-04 1.772398e-03 8.861991e-04 5.835945e-04 6.052091e-04 1.729169e-04 5.403653e-04 1.080731e-03 1.858857e-03 7.565114e-04 1.577867e-03 2.204690e-03 1.102345e-03 2.334378e-03 8.429698e-04 8.645845e-05 2.161461e-04 9.726575e-04 4.971361e-04 4.755215e-04 1.145574e-03 7.348968e-04 4.539068e-04 3.890630e-04 4.539068e-04 5.619799e-04 8.213552e-04 1.037501e-03 7.565114e-04 1.123960e-03 1.815627e-03 6.484383e-04 1.858857e-03 6.916676e-04 1.080731e-04 3.674484e-04 7.781260e-04 5.187507e-04 1.729169e-04 8.213552e-04 4.322922e-04 3.674484e-04 3.890630e-04 2.809899e-04 1.729169e-04 6.484383e-04 9.078137e-04 4.539068e-04 9.510429e-04 1.059116e-03 6.268237e-04 2.939587e-03 1.015887e-03 2.593753e-04 3.890630e-04 1.167189e-03 7.997406e-04 7.348968e-04 1.621096e-03 7.781260e-04 5.403653e-04 4.322922e-04 4.539068e-04 6.052091e-04 9.294283e-04 1.534637e-03 7.565114e-04 1.491408e-03 1.858857e-03 1.145574e-03 2.874743e-03 6.916676e-04 1.945315e-04 5.403653e-04 1.340106e-03 4.539068e-04 6.484383e-04 1.318491e-03 8.645845e-04 6.268237e-04 4.106776e-04 5.619799e-04 4.322922e-04 1.059116e-03 1.188804e-03 7.781260e-04 1.123960e-03 1.577867e-03 1.059116e-03 3.998703e-03 1.015887e-03 2.593753e-04 5.835945e-04 1.729169e-03 9.942721e-04 9.078137e-04 2.701826e-03 1.469794e-03 8.645845e-04 7.997406e-04 5.835945e-04 6.916676e-04 1.080731e-03 1.772398e-03 1.340106e-03 2.745056e-03 3.328650e-03 1.664325e-03 3.631255e-03 1.210418e-03 5.187507e-04 3.890630e-04 1.404950e-03 6.916676e-04 8.861991e-04 2.183076e-03 9.078137e-04 1.102345e-03 6.916676e-04 3.242192e-04 5.619799e-04 1.232033e-03 1.426564e-03 1.167189e-03 1.988544e-03 2.766670e-03 1.448179e-03 3.760942e-03 1.080731e-03 3.026046e-04 7.781260e-04 1.275262e-03 9.726575e-04 1.275262e-03 2.247920e-03 1.059116e-03 1.015887e-03 6.916676e-04 5.403653e-04 7.348968e-04 1.296877e-03 1.858857e-03 9.726575e-04 2.507295e-03 3.004431e-03 1.599481e-03 5.252351e-03 1.685940e-03 5.187507e-04 9.294283e-04 2.355993e-03 1.340106e-03 1.123960e-03 3.328650e-03 1.815627e-03 1.642710e-03 1.059116e-03 8.429698e-04 9.726575e-04 2.377607e-03 3.696099e-03 2.161461e-03 2.874743e-03 3.436723e-03 2.312763e-03
 1.435210e-02 1.126121e-02 1.919377e-02 1.376851e-02 2.284664e-02 1.065600e-02 6.333081e-03 8.710688e-03 2.161461e-04 2.161461e-05 4.322922e-05 1.000000e-10 1.000000e-10 4.322922e-05 1.729169e-04 5.835945e-04 2.572139e-03 6.484383e-05 4.322922e-05 3.810656e-02 1.180158e-02 1.506538e-02 1.372528e-02 1.992867e-02 1.154220e-02 6.160164e-03 8.710688e-03 2.377607e-04 1.000000e-10 2.161461e-05 2.161461e-05 1.000000e-10 1.000000e-10 3.242192e-04 6.700530e-04 2.183076e-03 6.484383e-05 1.000000e-10 2.792608e-02 5.273965e-03 1.072085e-02 8.191938e-03 1.327137e-02 6.614071e-03 4.474225e-03 6.505998e-03 4.322922e-05 1.000000e-10 4.322922e-05 1.000000e-10 2.161461e-05 2.161461e-05 1.296877e-04 5.403653e-04 1.491408e-03 6.484383e-05 1.000000e-10 2.959040e-02 8.429698e-03 1.324976e-02 9.877877e-03 1.296877e-02 6.073706e-03 5.619799e-03 8.062250e-03 1.945315e-04 2.161461e-05 4.322922e-05 1.000000e-10 1.000000e-10 1.296877e-04 1.296877e-04 5.835945e-04 2.031773e-03 2.161461e-05 6.484383e-05 3.125473e-02 7.500270e-03 1.223387e-02 7.759646e-03 1.251486e-02 6.181779e-03 4.776829e-03 7.824489e-03 4.322922e-05 2.161461e-05 4.322922e-05 4.322922e-05 1.000000e-10 4.322922e-05 1.945315e-04 6.052091e-04 1.448179e-03 2.161461e-05 4.322922e-05 3.374041e-02 1.132606e-02 1.685940e-02 1.065600e-02 1.489247e-02 7.802875e-03 6.505998e-03 9.488814e-03 2.377607e-04 4.322922e-05 6.484383e-05 1.000000e-10 4.322922e-05 4.322922e-05 2.593753e-04 9.942721e-04 2.377607e-03 1.080731e-04 1.000000e-10 1.279585e-02 2.723441e-03 6.268237e-03 4.733600e-03 7.694802e-03 3.998703e-03 2.442451e-03 3.652869e-03 1.000000e-10 1.000000e-10 1.000000e-10 1.000000e-10 1.000000e-10 1.000000e-10 6.484383e-05 8.645845e-05 6.052091e-04 1.000000e-10 1.000000e-10 8.321625e-03 1.880471e-03 3.631255e-03 2.917973e-03 3.955474e-03 1.966930e-03 1.275262e-03 2.161461e-03 4.322922e-05 4.322922e-05 2.161461e-05 1.000000e-10 1.000000e-10 1.000000e-10 2.161461e-05 1.945315e-04 4.539068e-04 2.161461e-05 1.000000e-10 1.560575e-02 5.533341e-03 8.818761e-03 5.619799e-03 9.985951e-03 4.236464e-03 3.479952e-03 4.214849e-03 8.645845e-05 2.161461e-05 1.000000e-10 2.161461e-05 2.161461e-05 4.322922e-05 1.513023e-04 3.674484e-04 7.997406e-04 4.322922e-05 2.161461e-05 6.073706e-03 2.010159e-03 3.415109e-03 2.615368e-03 3.588026e-03 1.232033e-03 9.078137e-04 8.645845e-04 2.161461e-05 1.000000e-10 1.000000e-10 1.000000e-10 1.000000e-10 1.000000e-10 2.161461e-05 1.080731e-04 1.296877e-04 1.000000e-10 1.000000e-10 5.706257e-03 1.902086e-03 2.896358e-03 2.010159e-03 3.415109e-03 1.794013e-03 9.294283e-04 1.102345e-03 1.000000e-10 2.161461e-05 1.000000e-10 1.000000e-10 1.000000e-10 2.161461e-05 1.000000e-10 2.161461e-05 1.945315e-04 1.000000e-10 1.000000e-10 4.279693e-03 1.426564e-03 2.355993e-03 1.815627e-03 2.442451e-03 1.296877e-03 7.565114e-04 9.078137e-04 2.161461e-05 1.000000e-10 1.000000e-10 1.000000e-10 1.000000e-10 1.000000e-10 2.161461e-05 1.296877e-04 8.645845e-05 1.000000e-10 1.000000e-10 3.371879e-03 1.059116e-03 1.534637e-03 1.707554e-03 2.355993e-03 7.997406e-04 4.322922e-04 4.755215e-04 2.161461e-05 1.000000e-10 2.161461e-05 1.000000e-10 1.000000e-10 1.000000e-10 1.000000e-10 1.000000e-10 2.161461e-05 1.000000e-10 1.000000e-10 5.965633e-03 1.534637e-03 2.636983e-03 2.485680e-03 3.393494e-03 1.448179e-03 1.059116e-03 9.294283e-04 2.161461e-05 1.000000e-10 1.000000e-10 1.000000e-10 1.000000e-10 2.161461e-05 2.161461e-05 1.000000e-10 1.513023e-04 2.161461e-05 1.000000e-10 5.360424e-03 1.513023e-03 2.982816e-03 2.118232e-03 3.198962e-03 1.599481e-03 5.187507e-04 8.429698e-04 1.000000e-10 1.000000e-10 1.000000e-10 1.000000e-10 1.000000e-10 2.161461e-05 1.000000e-10 1.000000e-10 1.000000e-10 1.000000e-10 1.000000e-10 8.235167e-03 2.442451e-03 3.328650e-03 3.350265e-03 5.382038e-03 2.982816e-03 1.102345e-03 1.729169e-03 2.161461e-05 1.000000e-10 1.000000e-10 1.000000e-10 1.000000e-10 2.161461e-05 4.322922e-05 2.161461e-05 1.945315e-04 1.000000e-10 1.000000e-10 8.278396e-03 1.794013e-03 3.717713e-03 2.896358e-03 4.409381e-03 2.096617e-03 7.348968e-04 7.565114e-04 1.000000e-10 1.000000e-10 1.000000e-10 1.000000e-10 1.000000e-10 1.000000e-10 2.161461e-05 2.161461e-05 1.513023e-04 1.000000e-10 1.000000e-10 8.775532e-03 2.593753e-03 4.193235e-03 3.047660e-03 4.906517e-03 2.183076e-03 9.078137e-04 6.268237e-04 1.000000e-10 2.161461e-05 2.161461e-05 1.000000e-10 1.000000e-10 1.000000e-10 2.161461e-05 2.161461e-05 1.729169e-04 1.000000e-10 1.000000e-10 1.117475e-02 3.285421e-03 5.965633e-03 4.236464e-03 7.673187e-03 3.523182e-03 1.729169e-03 2.053388e-03 2.161461e-05 1.000000e-10 2.161461e-05 1.000000e-10 1.000000e-10 1.000000e-10 4.322922e-05 1.296877e-04 3.026046e-04 1.000000e-10 1.000000e-10
 6.268237e-04 2.377607e-04 1.000000e-10 1.513023e-04 2.377607e-04 3.890630e-04 6.916676e-04 4.539068e-04 1.210418e-03 1.275262e-03 1.858857e-03 3.696099e-03 1.426564e-03 2.997947e-02 3.175186e-02 9.942721e-04 1.314168e-02 2.219821e-02 4.755215e-04 4.128391e-03 1.945315e-04 1.729169e-04 1.513023e-04 1.296877e-04 6.484383e-04 9.942721e-04 8.213552e-04 2.334378e-03 2.139847e-03 2.680212e-03 5.360424e-03 2.031773e-03 3.300551e-02 2.872582e-02 2.701826e-03 1.692424e-02 2.451097e-02 8.861991e-04 3.652869e-03 1.729169e-04 8.645845e-05 1.296877e-04 2.377607e-04 2.377607e-04 5.403653e-04 4.106776e-04 1.448179e-03 1.080731e-03 2.139847e-03 2.745056e-03 1.080731e-03 2.064195e-02 1.794013e-02 1.491408e-03 1.264455e-02 1.802659e-02 5.619799e-04 3.631255e-03 1.729169e-04 4.322922e-05 8.645845e-05 1.729169e-04 4.322922e-04 7.348968e-04 6.484383e-04 1.404950e-03 1.621096e-03 1.902086e-03 4.603912e-03 1.707554e-03 2.349508e-02 2.120393e-02 2.096617e-03 1.327137e-02 1.897763e-02 8.861991e-04 4.928131e-03 2.161461e-05 1.296877e-04 1.513023e-04 1.513023e-04 3.242192e-04 6.268237e-04 3.890630e-04 1.318491e-03 1.599481e-03 2.226305e-03 4.474225e-03 1.318491e-03 2.118232e-02 1.813466e-02 1.750784e-03 1.435210e-02 1.867502e-02 7.348968e-04 4.430995e-03 1.513023e-04 1.296877e-04 8.645845e-05 3.890630e-04 4.971361e-04 9.078137e-04 5.835945e-04 1.858857e-03 1.664325e-03 2.377607e-03 5.057819e-03 1.837242e-03 2.742894e-02 2.312763e-02 2.312763e-03 1.705393e-02 2.448935e-02 9.942721e-04 1.923700e-03 8.645845e-05 1.000000e-10 8.645845e-05 4.322922e-05 2.161461e-05 2.377607e-04 1.513023e-04 6.268237e-04 7.997406e-04 8.213552e-04 1.923700e-03 6.700530e-04 1.106668e-02 1.043986e-02 7.565114e-04 6.116935e-03 8.775532e-03 4.755215e-04 2.745056e-03 2.161461e-05 2.161461e-05 4.322922e-05 4.322922e-05 1.296877e-04 2.593753e-04 1.945315e-04 4.106776e-04 5.403653e-04 5.835945e-04 1.102345e-03 5.187507e-04 6.527613e-03 6.073706e-03 8.429698e-04 3.026046e-03 3.652869e-03 1.729169e-04 2.226305e-03 8.645845e-05 2.161461e-05 8.645845e-05 1.729169e-04 2.809899e-04 3.026046e-04 2.593753e-04 9.078137e-04 8.429698e-04 1.145574e-03 2.183076e-03 7.781260e-04 1.623257e-02 1.396304e-02 1.167189e-03 7.543499e-03 1.046147e-02 3.242192e-04 8.861991e-04 2.161461e-05 1.000000e-10 2.161461e-05 6.484383e-05 1.296877e-04 1.513023e-04 1.080731e-04 4.106776e-04 4.322922e-04 3.674484e-04 8.645845e-04 4.322922e-04 5.209121e-03 4.711985e-03 3.026046e-04 2.615368e-03 4.041932e-03 2.161461e-04 1.685940e-03 2.161461e-05 2.161461e-05 1.080731e-04 6.484383e-05 6.484383e-05 1.945315e-04 2.377607e-04 3.458338e-04 4.106776e-04 3.458338e-04 8.429698e-04 5.187507e-04 5.165892e-03 4.841673e-03 5.403653e-04 1.945315e-03 2.377607e-03 2.809899e-04 1.037501e-03 2.161461e-05 1.000000e-10 4.322922e-05 6.484383e-05 2.161461e-05 1.513023e-04 6.484383e-05 3.026046e-04 2.809899e-04 3.674484e-04 8.645845e-04 2.377607e-04 3.566411e-03 4.603912e-03 1.945315e-04 1.621096e-03 1.966930e-03 1.296877e-04 1.404950e-03 1.000000e-10 1.000000e-10 1.000000e-10 8.645845e-05 8.645845e-05 1.000000e-10 1.080731e-04 1.296877e-04 2.593753e-04 2.377607e-04 2.161461e-04 1.296877e-04 2.939587e-03 2.874743e-03 3.026046e-04 1.361721e-03 1.534637e-03 1.296877e-04 1.404950e-03 1.000000e-10 1.000000e-10 2.161461e-05 2.161461e-05 8.645845e-05 1.080731e-04 1.296877e-04 5.835945e-04 3.890630e-04 4.539068e-04 1.059116e-03 4.106776e-04 4.452610e-03 4.539068e-03 2.377607e-04 2.312763e-03 3.263806e-03 2.161461e-04 2.680212e-03 4.322922e-05 1.000000e-10 2.161461e-05 1.296877e-04 6.484383e-05 1.513023e-04 8.645845e-05 3.242192e-04 3.458338e-04 3.458338e-04 7.348968e-04 3.026046e-04 3.479952e-03 2.680212e-03 3.026046e-04 2.291149e-03 3.869015e-03 3.026046e-04 1.361721e-03 1.000000e-10 1.000000e-10 2.161461e-05 1.080731e-04 1.080731e-04 1.729169e-04 1.513023e-04 6.484383e-04 5.619799e-04 6.700530e-04 1.253647e-03 4.755215e-04 8.127094e-03 8.970064e-03 5.619799e-04 2.464066e-03 2.896358e-03 3.026046e-04 2.399222e-03 4.322922e-05 1.000000e-10 2.161461e-05 6.484383e-05 6.484383e-05 2.377607e-04 6.484383e-05 5.187507e-04 5.403653e-04 4.971361e-04 9.942721e-04 5.187507e-04 7.305739e-03 7.694802e-03 2.809899e-04 1.685940e-03 1.707554e-03 1.729169e-04 3.479952e-03 2.161461e-05 4.322922e-05 4.322922e-05 1.080731e-04 6.484383e-05 2.809899e-04 1.296877e-04 4.106776e-04 4.971361e-04 4.539068e-04 8.645845e-04 4.971361e-04 8.494542e-03 7.975792e-03 5.187507e-04 1.621096e-03 1.729169e-03 2.377607e-04 1.599481e-03 8.645845e-05 1.000000e-10 1.000000e-10 4.322922e-05 2.161461e-04 3.890630e-04 1.945315e-04 6.700530e-04 7.348968e-04 7.348968e-04 1.685940e-03 7.781260e-04 9.942721e-03 9.964336e-03 8.645845e-04 5.187507e-03 6.657300e-03 3.890630e-04
 1.123960e-03 1.729169e-04 3.458338e-04 8.645845e-05 5.187507e-04 7.176051e-03 9.726575e-03 5.468497e-03 6.700530e-03 7.348968e-03 7.781260e-03 1.141251e-02 1.344429e-02 3.242192e-03 8.710688e-03 1.776721e-02 9.856263e-03 1.167189e-03 1.729169e-04 2.377607e-04 1.080731e-04 3.458338e-04 8.753918e-03 1.190965e-02 5.944018e-03 9.013293e-03 9.013293e-03 8.235167e-03 1.169350e-02 1.331460e-02 4.322922e-03 9.618502e-03 2.265211e-02 1.203934e-02 1.232033e-03 8.645845e-05 1.729169e-04 1.080731e-04 2.809899e-04 5.165892e-03 8.343240e-03 4.539068e-03 5.900789e-03 5.533341e-03 5.014590e-03 8.472928e-03 8.040635e-03 3.112504e-03 6.765373e-03 1.508700e-02 7.457041e-03 1.296877e-03 4.322922e-05 2.377607e-04 1.945315e-04 2.377607e-04 6.700530e-03 8.343240e-03 5.101048e-03 6.397925e-03 6.268237e-03 5.792716e-03 9.445585e-03 1.074246e-02 3.307036e-03 7.413812e-03 1.634065e-02 9.251054e-03 1.080731e-03 6.484383e-05 1.513023e-04 8.645845e-05 1.945315e-04 5.663028e-03 7.348968e-03 4.171620e-03 7.370583e-03 5.598184e-03 5.468497e-03 9.186210e-03 9.596887e-03 3.307036e-03 7.305739e-03 1.722685e-02 8.732303e-03 1.232033e-03 4.322922e-05 1.513023e-04 6.484383e-05 4.322922e-04 6.311467e-03 9.813034e-03 5.835945e-03 7.089593e-03 7.565114e-03 6.441154e-03 1.169350e-02 1.286069e-02 3.869015e-03 9.445585e-03 2.189560e-02 1.069923e-02 7.132822e-04 1.000000e-10 1.296877e-04 4.322922e-05 8.645845e-05 3.371879e-03 4.366152e-03 2.723441e-03 2.853129e-03 3.004431e-03 2.485680e-03 4.517454e-03 4.776829e-03 1.491408e-03 2.680212e-03 7.932562e-03 3.890630e-03 4.322922e-04 2.161461e-05 8.645845e-05 4.322922e-05 1.296877e-04 1.858857e-03 2.961202e-03 1.296877e-03 1.491408e-03 1.318491e-03 1.577867e-03 3.004431e-03 3.458338e-03 7.781260e-04 1.685940e-03 3.804172e-03 2.961202e-03 8.861991e-04 4.322922e-05 1.296877e-04 1.000000e-10 1.296877e-04 3.933859e-03 5.554955e-03 3.047660e-03 3.198962e-03 3.652869e-03 3.933859e-03 6.333081e-03 6.614071e-03 2.075003e-03 4.603912e-03 9.315898e-03 5.619799e-03 2.377607e-04 2.161461e-05 4.322922e-05 1.000000e-10 1.000000e-10 1.491408e-03 1.988544e-03 1.188804e-03 1.210418e-03 1.102345e-03 1.232033e-03 2.226305e-03 2.377607e-03 5.835945e-04 1.707554e-03 3.220577e-03 2.355993e-03 4.755215e-04 4.322922e-05 4.322922e-05 2.161461e-05 2.161461e-05 1.513023e-03 2.161461e-03 9.078137e-04 1.080731e-03 1.167189e-03 1.232033e-03 2.096617e-03 2.680212e-03 6.268237e-04 8.861991e-04 3.134119e-03 1.923700e-03 3.458338e-04 1.000000e-10 4.322922e-05 1.000000e-10 2.161461e-05 9.510429e-04 1.448179e-03 7.565114e-04 1.145574e-03 1.232033e-03 9.942721e-04 1.707554e-03 1.902086e-03 5.619799e-04 9.726575e-04 1.902086e-03 1.556252e-03 1.729169e-04 1.000000e-10 4.322922e-05 2.161461e-05 1.000000e-10 1.232033e-03 9.942721e-04 5.619799e-04 9.942721e-04 6.268237e-04 6.700530e-04 1.080731e-03 1.448179e-03 3.458338e-04 7.348968e-04 1.556252e-03 1.318491e-03 3.242192e-04 4.322922e-05 2.161461e-05 6.484383e-05 4.322922e-05 1.599481e-03 2.075003e-03 9.510429e-04 1.296877e-03 1.123960e-03 1.232033e-03 2.204690e-03 2.485680e-03 5.835945e-04 1.080731e-03 2.291149e-03 2.269534e-03 2.377607e-04 2.161461e-05 6.484383e-05 1.000000e-10 2.161461e-05 1.383335e-03 2.312763e-03 8.861991e-04 1.340106e-03 1.361721e-03 1.015887e-03 2.139847e-03 2.031773e-03 5.619799e-04 6.700530e-04 2.139847e-03 1.966930e-03 6.484383e-04 8.645845e-05 8.645845e-05 2.161461e-05 2.161461e-05 2.334378e-03 2.788285e-03 1.448179e-03 1.858857e-03 1.794013e-03 2.161461e-03 3.393494e-03 3.717713e-03 7.132822e-04 1.448179e-03 3.112504e-03 3.220577e-03 3.674484e-04 8.645845e-05 6.484383e-05 4.322922e-05 1.080731e-04 2.031773e-03 2.636983e-03 1.253647e-03 1.469794e-03 1.340106e-03 1.664325e-03 2.464066e-03 3.134119e-03 1.080731e-03 1.340106e-03 3.263806e-03 2.528910e-03 3.890630e-04 4.322922e-05 8.645845e-05 1.000000e-10 1.080731e-04 2.031773e-03 2.593753e-03 1.404950e-03 2.010159e-03 1.534637e-03 1.729169e-03 2.788285e-03 3.415109e-03 8.645845e-04 1.707554e-03 3.501567e-03 3.285421e-03 5.619799e-04 1.080731e-04 6.484383e-05 4.322922e-05 1.080731e-04 2.766670e-03 3.674484e-03 2.226305e-03 2.593753e-03 2.442451e-03 2.572139e-03 3.825786e-03 4.884902e-03 1.664325e-03 2.896358e-03 6.073706e-03 3.652869e-03
 1.945315e-04 4.322922e-05 4.322922e-05 4.322922e-05 6.484383e-05 6.484383e-05 1.080731e-04 2.161461e-05 1.080731e-04 1.513023e-04 3.458338e-04 9.510429e-04 2.161461e-04 2.660759e-02 4.113261e-02 3.026046e-04 1.353075e-02 2.684535e-02 8.645845e-05 1.318491e-03 2.161461e-05 1.000000e-10 1.000000e-10 2.161461e-05 4.322922e-05 1.945315e-04 1.080731e-04 3.242192e-04 4.106776e-04 4.106776e-04 1.404950e-03 4.322922e-04 2.531071e-02 4.305631e-02 5.187507e-04 2.105263e-02 3.387010e-02 2.161461e-05 1.037501e-03 1.000000e-10 2.161461e-05 2.161461e-05 4.322922e-05 4.322922e-05 3.026046e-04 8.645845e-05 2.377607e-04 2.809899e-04 3.674484e-04 9.510429e-04 2.377607e-04 1.698908e-02 2.626175e-02 2.161461e-04 1.374689e-02 2.433805e-02 1.296877e-04 1.188804e-03 4.322922e-05 1.000000e-10 1.000000e-10 2.161461e-05 2.161461e-05 1.513023e-04 8.645845e-05 3.026046e-04 1.513023e-04 3.890630e-04 7.781260e-04 3.026046e-04 1.956122e-02 3.036853e-02 3.458338e-04 1.491408e-02 2.842321e-02 6.484383e-05 1.296877e-03 2.161461e-05 2.161461e-05 1.000000e-10 6.484383e-05 1.296877e-04 1.296877e-04 1.513023e-04 3.026046e-04 2.809899e-04 3.026046e-04 1.015887e-03 3.674484e-04 1.588674e-02 2.745056e-02 5.403653e-04 1.605966e-02 2.844483e-02 8.645845e-05 7.132822e-04 1.000000e-10 4.322922e-05 1.000000e-10 2.161461e-05 8.645845e-05 1.729169e-04 6.484383e-05 1.945315e-04 3.674484e-04 3.890630e-04 1.232033e-03 3.674484e-04 2.187399e-02 3.490760e-02 5.835945e-04 1.917216e-02 3.514536e-02 1.080731e-04 5.835945e-04 1.000000e-10 2.161461e-05 1.000000e-10 4.322922e-05 4.322922e-05 1.080731e-04 2.161461e-05 8.645845e-05 2.161461e-05 1.513023e-04 2.377607e-04 1.729169e-04 8.970064e-03 1.618934e-02 2.161461e-04 6.225008e-03 1.190965e-02 6.484383e-05 6.700530e-04 1.000000e-10 1.000000e-10 1.000000e-10 2.161461e-05 2.161461e-05 2.161461e-05 6.484383e-05 1.080731e-04 1.296877e-04 4.322922e-05 2.593753e-04 1.296877e-04 6.225008e-03 1.028856e-02 1.513023e-04 3.285421e-03 5.446882e-03 4.322922e-05 5.619799e-04 4.322922e-05 1.000000e-10 1.000000e-10 1.000000e-10 1.000000e-10 1.296877e-04 4.322922e-05 2.593753e-04 1.080731e-04 1.513023e-04 4.322922e-04 2.377607e-04 1.320653e-02 2.131201e-02 1.729169e-04 7.694802e-03 1.461148e-02 8.645845e-05 1.729169e-04 1.000000e-10 1.000000e-10 1.000000e-10 1.000000e-10 1.000000e-10 2.161461e-05 1.000000e-10 4.322922e-05 4.322922e-05 6.484383e-05 6.484383e-05 4.322922e-05 4.928131e-03 7.629958e-03 4.322922e-05 2.766670e-03 5.165892e-03 1.000000e-10 5.187507e-04 1.000000e-10 2.161461e-05 1.000000e-10 2.161461e-05 2.161461e-05 8.645845e-05 2.161461e-05 2.161461e-05 6.484383e-05 6.484383e-05 1.296877e-04 6.484383e-05 4.776829e-03 8.278396e-03 4.322922e-05 2.269534e-03 3.544796e-03 4.322922e-05 2.593753e-04 1.000000e-10 1.000000e-10 1.000000e-10 1.000000e-10 2.161461e-05 1.000000e-10 6.484383e-05 4.322922e-05 2.161461e-05 6.484383e-05 1.080731e-04 4.322922e-05 3.436723e-03 6.462769e-03 2.161461e-05 1.945315e-03 3.004431e-03 4.322922e-05 3.026046e-04 2.161461e-05 2.161461e-05 1.000000e-10 2.161461e-05 2.161461e-05 6.484383e-05 2.161461e-05 2.161461e-05 2.161461e-05 2.161461e-05 6.484383e-05 2.161461e-05 2.572139e-03 4.841673e-03 2.161461e-05 1.361721e-03 2.269534e-03 8.645845e-05 3.242192e-04 2.161461e-05 2.161461e-05 2.161461e-05 2.161461e-05 1.000000e-10 1.000000e-10 4.322922e-05 6.484383e-05 2.161461e-05 8.645845e-05 1.513023e-04 1.080731e-04 4.539068e-03 7.759646e-03 8.645845e-05 2.312763e-03 4.085162e-03 2.161461e-05 6.268237e-04 2.161461e-05 1.000000e-10 2.161461e-05 8.645845e-05 4.322922e-05 6.484383e-05 2.161461e-05 8.645845e-05 1.080731e-04 1.296877e-04 2.377607e-04 1.729169e-04 4.495839e-03 6.397925e-03 8.645845e-05 1.923700e-03 3.523182e-03 1.080731e-04 2.377607e-04 1.000000e-10 1.000000e-10 2.161461e-05 1.000000e-10 2.161461e-05 4.322922e-05 4.322922e-05 4.322922e-05 8.645845e-05 8.645845e-05 1.513023e-04 8.645845e-05 6.981520e-03 1.307684e-02 4.322922e-05 2.982816e-03 4.884902e-03 6.484383e-05 5.619799e-04 6.484383e-05 2.161461e-05 2.161461e-05 2.161461e-05 1.000000e-10 1.080731e-04 6.484383e-05 2.161461e-05 1.513023e-04 1.080731e-04 1.513023e-04 8.645845e-05 5.814330e-03 1.067762e-02 1.513023e-04 2.745056e-03 4.041932e-03 6.484383e-05 4.971361e-04 2.161461e-05 2.161461e-05 1.000000e-10 6.484383e-05 6.484383e-05 1.080731e-04 2.161461e-05 1.296877e-04 6.484383e-05 1.729169e-04 3.242192e-04 8.645845e-05 6.419540e-03 1.216903e-02 1.513023e-04 2.961202e-03 4.214849e-03 1.000000e-10 6.484383e-04 1.000000e-10 1.000000e-10 1.000000e-10 4.322922e-05 2.161461e-05 8.645845e-05 2.161461e-05 6.484383e-05 6.484383e-05 1.513023e-04 1.729169e-04 1.080731e-04 8.970064e-03 1.519507e-02 8.645845e-05 4.949746e-03 9.488814e-03 8.645845e-05
 1.002918e-02 9.294283e-03 1.623257e-02 1.089376e-02 1.772398e-02 8.689074e-03 8.667459e-03 1.385497e-02 8.645845e-05 1.000000e-10 6.484383e-05 1.000000e-10 4.322922e-05 4.322922e-05 7.781260e-04 2.572139e-03 1.815627e-03 9.640117e-03 4.539068e-04 2.007997e-02 1.098022e-02 1.636226e-02 1.426564e-02 1.886956e-02 9.877877e-03 8.775532e-03 1.296877e-02 1.296877e-04 1.000000e-10 2.593753e-04 1.000000e-10 2.161461e-05 4.322922e-05 5.619799e-04 1.945315e-03 1.837242e-03 1.106668e-02 5.187507e-04 1.456825e-02 6.570842e-03 1.065600e-02 9.099751e-03 1.299038e-02 6.397925e-03 6.570842e-03 8.645845e-03 6.484383e-05 1.000000e-10 2.161461e-05 1.000000e-10 6.484383e-05 1.000000e-10 3.026046e-04 1.080731e-03 1.383335e-03 6.743759e-03 1.729169e-04 1.549768e-02 8.537772e-03 1.379012e-02 9.315898e-03 1.303361e-02 6.333081e-03 7.846104e-03 1.126121e-02 4.322922e-05 1.000000e-10 6.484383e-05 1.000000e-10 1.000000e-10 1.000000e-10 3.242192e-04 1.383335e-03 1.513023e-03 7.802875e-03 3.674484e-04 1.597320e-02 8.537772e-03 1.238517e-02 8.624230e-03 1.353075e-02 6.397925e-03 7.738031e-03 9.078137e-03 1.729169e-04 1.000000e-10 1.296877e-04 2.161461e-05 1.000000e-10 2.161461e-05 3.674484e-04 1.015887e-03 1.296877e-03 7.003134e-03 2.593753e-04 1.664325e-02 1.033178e-02 1.521669e-02 1.100184e-02 1.562736e-02 8.191938e-03 8.235167e-03 1.374689e-02 8.645845e-05 2.161461e-05 8.645845e-05 8.645845e-05 4.322922e-05 8.645845e-05 4.539068e-04 1.534637e-03 1.945315e-03 1.156382e-02 5.187507e-04 6.419540e-03 3.177348e-03 6.808603e-03 4.733600e-03 6.959905e-03 3.458338e-03 3.631255e-03 4.517454e-03 2.161461e-05 1.000000e-10 6.484383e-05 1.000000e-10 1.000000e-10 1.000000e-10 1.945315e-04 3.674484e-04 5.835945e-04 3.955474e-03 1.729169e-04 3.415109e-03 1.966930e-03 4.041932e-03 3.285421e-03 4.322922e-03 2.247920e-03 1.902086e-03 3.004431e-03 1.000000e-10 1.000000e-10 2.161461e-05 1.000000e-10 4.322922e-05 4.322922e-05 8.645845e-05 3.458338e-04 2.809899e-04 1.815627e-03 8.645845e-05 8.148709e-03 5.663028e-03 8.732303e-03 6.073706e-03 8.451313e-03 4.344537e-03 4.301308e-03 6.138550e-03 1.000000e-10 2.161461e-05 1.000000e-10 1.000000e-10 2.161461e-05 1.000000e-10 2.161461e-04 1.037501e-03 7.997406e-04 4.906517e-03 2.161461e-04 2.831514e-03 1.772398e-03 3.242192e-03 2.680212e-03 3.415109e-03 1.296877e-03 1.448179e-03 2.096617e-03 4.322922e-05 1.000000e-10 2.161461e-05 1.000000e-10 1.000000e-10 1.000000e-10 6.484383e-05 2.809899e-04 2.161461e-04 1.534637e-03 4.322922e-05 2.442451e-03 1.685940e-03 3.220577e-03 2.204690e-03 3.696099e-03 1.340106e-03 1.837242e-03 1.794013e-03 1.000000e-10 1.000000e-10 1.000000e-10 2.161461e-05 1.000000e-10 2.161461e-05 1.296877e-04 1.729169e-04 2.593753e-04 1.167189e-03 2.161461e-05 2.118232e-03 1.426564e-03 2.485680e-03 1.880471e-03 2.917973e-03 9.726575e-04 9.942721e-04 1.685940e-03 1.000000e-10 1.000000e-10 2.161461e-05 1.000000e-10 1.000000e-10 2.161461e-05 2.161461e-05 1.080731e-04 1.945315e-04 6.700530e-04 2.161461e-05 1.513023e-03 9.942721e-04 1.577867e-03 1.621096e-03 2.075003e-03 1.210418e-03 8.213552e-04 1.275262e-03 2.161461e-05 1.000000e-10 2.161461e-05 2.161461e-05 1.000000e-10 2.161461e-05 1.000000e-10 2.161461e-05 6.484383e-05 5.187507e-04 2.161461e-05 2.528910e-03 2.010159e-03 3.155733e-03 2.269534e-03 3.285421e-03 1.664325e-03 1.167189e-03 1.945315e-03 2.161461e-05 1.000000e-10 2.161461e-05 1.000000e-10 1.000000e-10 1.000000e-10 1.080731e-04 2.161461e-04 1.729169e-04 1.123960e-03 1.000000e-10 2.831514e-03 1.707554e-03 2.701826e-03 2.291149e-03 3.026046e-03 1.469794e-03 1.534637e-03 1.599481e-03 1.000000e-10 1.000000e-10 1.000000e-10 1.000000e-10 1.000000e-10 1.000000e-10 1.000000e-10 6.484383e-05 2.161461e-04 6.700530e-04 4.322922e-05 3.523182e-03 1.988544e-03 4.020318e-03 3.998703e-03 5.230736e-03 2.701826e-03 2.312763e-03 2.831514e-03 1.000000e-10 1.000000e-10 2.161461e-05 2.161461e-05 2.161461e-05 6.484383e-05 1.296877e-04 4.539068e-04 2.161461e-04 1.253647e-03 6.484383e-05 3.134119e-03 2.247920e-03 4.452610e-03 2.917973e-03 4.539068e-03 1.988544e-03 1.707554e-03 2.377607e-03 1.000000e-10 1.000000e-10 4.322922e-05 1.000000e-10 1.000000e-10 1.000000e-10 2.161461e-05 1.513023e-04 1.513023e-04 1.145574e-03 1.000000e-10 3.458338e-03 2.226305e-03 4.301308e-03 3.328650e-03 5.057819e-03 2.680212e-03 2.096617e-03 2.874743e-03 2.161461e-05 1.000000e-10 2.161461e-05 1.000000e-10 1.000000e-10 1.000000e-10 6.484383e-05 1.513023e-04 1.296877e-04 1.059116e-03 2.161461e-05 5.425267e-03 3.328650e-03 5.987247e-03 4.366152e-03 6.376310e-03 3.760942e-03 2.961202e-03 3.933859e-03 4.322922e-05 1.000000e-10 2.161461e-05 2.161461e-05 1.000000e-10 2.161461e-05 1.296877e-04 4.755215e-04 5.619799e-04 2.745056e-03 1.000000e-10
 1.945315e-03 8.213552e-04 1.080731e-04 3.890630e-04 7.565114e-04 1.275262e-03 2.982816e-03 1.772398e-03 2.442451e-03 2.226305e-03 2.636983e-03 3.804172e-03 3.998703e-03 1.899924e-02 2.991462e-02 3.804172e-03 1.331460e-02 1.681617e-02 2.766670e-03 1.685940e-03 7.565114e-04 2.377607e-04 4.106776e-04 8.861991e-04 1.296877e-03 3.436723e-03 1.794013e-03 1.945315e-03 1.966930e-03 2.982816e-03 3.544796e-03 3.652869e-03 1.815627e-02 3.512374e-02 3.933859e-03 1.919377e-02 2.466227e-02 2.701826e-03 1.426564e-03 8.645845e-04 2.377607e-04 4.106776e-04 7.132822e-04 9.078137e-04 2.420836e-03 1.534637e-03 1.577867e-03 1.729169e-03 1.469794e-03 2.053388e-03 2.269534e-03 1.145574e-02 2.226305e-02 2.853129e-03 1.342267e-02 1.584351e-02 1.837242e-03 1.664325e-03 6.268237e-04 1.729169e-04 2.377607e-04 8.429698e-04 1.123960e-03 2.615368e-03 1.837242e-03 1.794013e-03 2.075003e-03 1.945315e-03 2.615368e-03 2.982816e-03 1.234194e-02 2.615368e-02 2.550524e-03 1.435210e-02 1.940992e-02 1.621096e-03 1.642710e-03 4.971361e-04 2.377607e-04 4.322922e-04 1.037501e-03 1.318491e-03 2.247920e-03 1.772398e-03 1.513023e-03 1.750784e-03 1.945315e-03 2.269534e-03 2.485680e-03 1.031017e-02 2.224144e-02 2.831514e-03 1.582190e-02 2.001513e-02 1.988544e-03 1.253647e-03 7.565114e-04 3.458338e-04 4.971361e-04 9.942721e-04 1.188804e-03 3.026046e-03 1.837242e-03 2.139847e-03 2.572139e-03 2.615368e-03 3.134119e-03 3.479952e-03 1.465471e-02 2.879066e-02 3.328650e-03 1.791851e-02 2.431644e-02 2.420836e-03 6.052091e-04 2.161461e-04 2.161461e-05 6.484383e-05 1.945315e-04 4.106776e-04 7.565114e-04 6.052091e-04 6.052091e-04 7.132822e-04 6.700530e-04 1.167189e-03 9.726575e-04 7.910948e-03 1.389820e-02 1.167189e-03 6.592457e-03 7.954177e-03 4.971361e-04 5.835945e-04 6.484383e-05 2.161461e-05 2.161461e-05 6.484383e-05 1.080731e-04 3.026046e-04 8.645845e-05 4.322922e-05 2.161461e-04 1.945315e-04 3.674484e-04 5.835945e-04 6.289852e-03 9.359127e-03 2.593753e-04 3.544796e-03 4.430995e-03 3.242192e-04 7.565114e-04 3.458338e-04 8.645845e-05 1.080731e-04 3.890630e-04 5.619799e-04 1.340106e-03 7.348968e-04 8.213552e-04 1.210418e-03 7.348968e-04 1.491408e-03 1.534637e-03 9.272668e-03 1.822112e-02 1.232033e-03 8.213552e-03 1.117475e-02 7.781260e-04 2.161461e-04 4.322922e-05 1.000000e-10 1.000000e-10 1.000000e-10 1.296877e-04 1.080731e-04 6.484383e-05 1.729169e-04 1.729169e-04 2.161461e-04 5.187507e-04 3.458338e-04 4.041932e-03 7.348968e-03 2.593753e-04 2.723441e-03 4.344537e-03 2.593753e-04 4.106776e-04 2.161461e-05 2.161461e-05 4.322922e-05 4.322922e-05 1.080731e-04 2.377607e-04 1.080731e-04 1.513023e-04 2.161461e-05 1.080731e-04 3.458338e-04 3.026046e-04 5.317194e-03 6.700530e-03 2.593753e-04 2.269534e-03 3.350265e-03 1.729169e-04 2.809899e-04 1.000000e-10 4.322922e-05 1.000000e-10 2.161461e-05 4.322922e-05 6.484383e-05 2.161461e-05 8.645845e-05 1.945315e-04 1.080731e-04 3.890630e-04 1.080731e-04 3.652869e-03 5.792716e-03 1.080731e-04 2.053388e-03 2.507295e-03 6.484383e-05 2.809899e-04 1.000000e-10 1.000000e-10 1.000000e-10 6.484383e-05 1.000000e-10 8.645845e-05 6.484383e-05 4.322922e-05 6.484383e-05 1.296877e-04 1.296877e-04 4.322922e-05 2.874743e-03 4.409381e-03 1.080731e-04 1.296877e-03 2.204690e-03 1.000000e-10 3.026046e-04 6.484383e-05 2.161461e-05 1.000000e-10 8.645845e-05 1.080731e-04 1.729169e-04 6.484383e-05 1.296877e-04 1.296877e-04 2.161461e-05 3.674484e-04 3.674484e-04 4.106776e-03 7.802875e-03 3.242192e-04 2.312763e-03 3.220577e-03 8.645845e-05 5.403653e-04 1.000000e-10 1.000000e-10 2.161461e-05 2.161461e-05 4.322922e-05 4.322922e-05 2.161461e-05 6.484383e-05 1.296877e-04 1.080731e-04 1.945315e-04 1.296877e-04 4.820058e-03 7.327353e-03 1.729169e-04 1.794013e-03 2.680212e-03 4.322922e-05 3.026046e-04 1.000000e-10 1.000000e-10 4.322922e-05 4.322922e-05 6.484383e-05 2.809899e-04 2.161461e-04 2.809899e-04 1.729169e-04 2.593753e-04 4.322922e-04 5.187507e-04 7.608343e-03 1.048309e-02 3.890630e-04 3.198962e-03 4.366152e-03 1.945315e-04 4.755215e-04 4.322922e-05 2.161461e-05 1.000000e-10 4.322922e-05 8.645845e-05 1.080731e-04 1.945315e-04 1.513023e-04 1.513023e-04 3.242192e-04 4.322922e-04 4.755215e-04 6.160164e-03 8.083865e-03 1.945315e-04 3.026046e-03 4.647141e-03 2.593753e-04 3.674484e-04 4.322922e-05 2.161461e-05 2.161461e-05 8.645845e-05 6.484383e-05 1.513023e-04 8.645845e-05 1.080731e-04 2.593753e-04 3.242192e-04 9.078137e-04 7.132822e-04 5.814330e-03 9.575273e-03 2.161461e-04 2.982816e-03 5.403653e-03 3.026046e-04 6.268237e-04 6.484383e-05 2.161461e-05 4.322922e-05 4.322922e-05 2.377607e-04 4.322922e-04 2.161461e-04 3.890630e-04 3.674484e-04 3.890630e-04 8.645845e-04 8.213552e-04 8.408084e-03 1.309845e-02 7.997406e-04 5.382038e-03 7.327353e-03 6.052091e-04
 4.560683e-03 8.645845e-05 2.593753e-04 1.513023e-04 1.080731e-04 5.295580e-03 7.219280e-03 2.053388e-03 3.371879e-03 2.312763e-03 2.982816e-03 1.735653e-02 2.684535e-02 1.469794e-03 8.602615e-03 2.174430e-02 6.462769e-03 1.180158e-02 8.645845e-05 3.242192e-04 6.484383e-05 2.377607e-04 6.765373e-03 7.867719e-03 3.026046e-03 4.193235e-03 3.285421e-03 3.674484e-03 1.586512e-02 2.459743e-02 2.615368e-03 1.026694e-02 2.634821e-02 7.543499e-03 8.472928e-03 4.322922e-05 1.080731e-04 6.484383e-05 1.296877e-04 4.517454e-03 5.511726e-03 1.750784e-03 2.680212e-03 2.291149e-03 1.642710e-03 1.067762e-02 1.536799e-02 1.642710e-03 7.954177e-03 1.729169e-02 5.144278e-03 9.704961e-03 6.484383e-05 2.809899e-04 8.645845e-05 8.645845e-05 4.798444e-03 5.663028e-03 2.355993e-03 3.134119e-03 2.464066e-03 2.442451e-03 1.162866e-02 1.876148e-02 2.139847e-03 9.121366e-03 1.895601e-02 5.425267e-03 1.007241e-02 1.296877e-04 1.945315e-04 1.296877e-04 1.080731e-04 4.841673e-03 5.122663e-03 2.355993e-03 2.853129e-03 2.615368e-03 2.053388e-03 1.139090e-02 1.547606e-02 1.815627e-03 7.997406e-03 1.992867e-02 5.468497e-03 1.022371e-02 8.645845e-05 1.296877e-04 1.080731e-04 1.296877e-04 5.187507e-03 6.008862e-03 2.723441e-03 3.825786e-03 3.523182e-03 3.004431e-03 1.385497e-02 2.023128e-02 1.966930e-03 1.061277e-02 2.695342e-02 6.851832e-03 3.350265e-03 4.322922e-05 6.484383e-05 1.000000e-10 4.322922e-05 2.507295e-03 2.809899e-03 1.210418e-03 1.404950e-03 1.534637e-03 1.556252e-03 5.944018e-03 9.488814e-03 7.781260e-04 3.242192e-03 8.861991e-03 2.226305e-03 1.988544e-03 6.484383e-05 4.322922e-05 1.000000e-10 4.322922e-05 1.772398e-03 1.837242e-03 9.078137e-04 9.726575e-04 8.645845e-04 8.429698e-04 3.393494e-03 5.727872e-03 3.674484e-04 1.750784e-03 4.344537e-03 1.988544e-03 5.057819e-03 4.322922e-05 1.080731e-04 2.161461e-05 1.000000e-10 2.831514e-03 3.998703e-03 1.296877e-03 2.010159e-03 1.426564e-03 1.448179e-03 8.148709e-03 1.242840e-02 9.726575e-04 4.603912e-03 1.069923e-02 3.977089e-03 1.513023e-03 1.000000e-10 4.322922e-05 6.484383e-05 2.161461e-05 1.102345e-03 1.037501e-03 5.403653e-04 6.484383e-04 5.187507e-04 4.971361e-04 3.242192e-03 4.625527e-03 3.674484e-04 1.815627e-03 3.631255e-03 1.318491e-03 9.726575e-04 1.000000e-10 6.484383e-05 2.161461e-05 2.161461e-05 1.145574e-03 1.296877e-03 4.322922e-04 5.835945e-04 4.539068e-04 8.429698e-04 2.766670e-03 4.949746e-03 1.945315e-04 1.426564e-03 2.788285e-03 2.053388e-03 9.510429e-04 4.322922e-05 4.322922e-05 2.161461e-05 1.000000e-10 1.015887e-03 1.232033e-03 4.106776e-04 5.403653e-04 3.242192e-04 2.593753e-04 1.988544e-03 3.847401e-03 3.674484e-04 1.210418e-03 2.291149e-03 9.726575e-04 5.403653e-04 1.000000e-10 2.161461e-05 2.161461e-05 2.161461e-05 8.213552e-04 9.942721e-04 2.809899e-04 5.619799e-04 4.322922e-04 4.322922e-04 1.383335e-03 2.788285e-03 1.945315e-04 9.510429e-04 1.621096e-03 7.348968e-04 1.015887e-03 1.000000e-10 4.322922e-05 2.161461e-05 1.000000e-10 1.340106e-03 1.556252e-03 6.484383e-04 5.403653e-04 6.700530e-04 3.458338e-04 2.615368e-03 4.647141e-03 3.458338e-04 1.275262e-03 3.371879e-03 1.253647e-03 1.232033e-03 1.000000e-10 1.080731e-04 4.322922e-05 2.161461e-05 1.426564e-03 1.621096e-03 5.403653e-04 5.835945e-04 4.539068e-04 8.429698e-04 2.247920e-03 3.220577e-03 3.242192e-04 1.232033e-03 2.788285e-03 1.469794e-03 1.750784e-03 1.000000e-10 2.161461e-05 1.000000e-10 4.322922e-05 1.750784e-03 1.599481e-03 6.052091e-04 1.448179e-03 8.645845e-04 1.080731e-03 4.884902e-03 7.154436e-03 3.674484e-04 1.664325e-03 3.739328e-03 1.880471e-03 1.556252e-03 1.000000e-10 6.484383e-05 1.000000e-10 4.322922e-05 1.469794e-03 1.448179e-03 5.403653e-04 9.942721e-04 1.123960e-03 7.997406e-04 3.717713e-03 6.095320e-03 3.890630e-04 1.469794e-03 3.523182e-03 1.642710e-03 1.383335e-03 1.000000e-10 2.161461e-05 2.161461e-05 6.484383e-05 1.513023e-03 1.966930e-03 5.403653e-04 9.726575e-04 6.916676e-04 8.429698e-04 4.582298e-03 6.743759e-03 6.916676e-04 1.707554e-03 3.782557e-03 1.966930e-03 2.680212e-03 2.161461e-05 4.322922e-05 1.000000e-10 1.000000e-10 2.355993e-03 2.420836e-03 7.997406e-04 1.815627e-03 1.123960e-03 1.080731e-03 5.879174e-03 8.537772e-03 7.348968e-04 2.809899e-03 6.916676e-03 2.939587e-03
 1.640549e-02 5.317194e-03 3.198962e-03 1.664325e-03 6.635686e-03 3.977089e-03 3.652869e-03 7.521885e-03 3.652869e-03 3.155733e-03 2.788285e-03 2.204690e-03 2.615368e-03 3.631255e-03 7.954177e-03 3.825786e-03 1.141251e-02 1.489247e-02 4.539068e-03 3.233546e-02 4.992975e-03 3.134119e-03 2.075003e-03 6.722144e-03 3.955474e-03 4.085162e-03 8.408084e-03 5.144278e-03 3.652869e-03 2.853129e-03 2.269534e-03 3.220577e-03 4.128391e-03 8.840376e-03 4.560683e-03 9.683346e-03 1.199611e-02 4.668756e-03 1.856695e-02 3.652869e-03 2.226305e-03 1.318491e-03 4.279693e-03 2.831514e-03 3.004431e-03 5.533341e-03 3.263806e-03 2.615368e-03 1.750784e-03 1.361721e-03 2.183076e-03 3.112504e-03 6.592457e-03 2.636983e-03 6.808603e-03 9.272668e-03 3.198962e-03 2.425159e-02 3.955474e-03 2.053388e-03 1.383335e-03 5.641414e-03 3.458338e-03 2.053388e-03 5.835945e-03 4.214849e-03 2.723441e-03 2.226305e-03 1.945315e-03 2.226305e-03 3.696099e-03 6.614071e-03 3.004431e-03 7.262509e-03 9.532044e-03 3.804172e-03 1.962607e-02 4.582298e-03 2.053388e-03 1.275262e-03 5.511726e-03 3.415109e-03 2.766670e-03 5.425267e-03 3.782557e-03 2.377607e-03 2.161461e-03 2.075003e-03 2.464066e-03 4.150005e-03 7.327353e-03 2.961202e-03 6.657300e-03 9.013293e-03 3.782557e-03 3.086567e-02 4.798444e-03 2.745056e-03 1.426564e-03 5.295580e-03 4.344537e-03 3.263806e-03 7.197666e-03 4.279693e-03 2.831514e-03 2.442451e-03 2.312763e-03 2.658597e-03 3.933859e-03 7.673187e-03 3.760942e-03 8.213552e-03 1.087215e-02 4.603912e-03 1.072085e-02 1.902086e-03 1.188804e-03 6.916676e-04 2.247920e-03 1.729169e-03 1.188804e-03 2.680212e-03 1.880471e-03 1.426564e-03 1.015887e-03 7.565114e-04 1.123960e-03 1.383335e-03 3.069275e-03 1.426564e-03 3.328650e-03 4.625527e-03 2.031773e-03 6.376310e-03 1.037501e-03 7.132822e-04 3.026046e-04 1.253647e-03 8.645845e-04 9.510429e-04 1.534637e-03 9.942721e-04 5.187507e-04 7.781260e-04 4.971361e-04 5.403653e-04 1.015887e-03 1.966930e-03 9.078137e-04 2.269534e-03 2.831514e-03 1.232033e-03 1.586512e-02 2.269534e-03 1.167189e-03 6.916676e-04 2.550524e-03 1.837242e-03 1.815627e-03 3.198962e-03 2.550524e-03 1.513023e-03 1.383335e-03 1.383335e-03 1.253647e-03 2.355993e-03 3.436723e-03 1.837242e-03 4.603912e-03 6.462769e-03 2.139847e-03 4.279693e-03 8.645845e-04 3.458338e-04 4.539068e-04 7.348968e-04 6.700530e-04 5.835945e-04 9.726575e-04 9.078137e-04 5.619799e-04 5.187507e-04 5.187507e-04 6.484383e-04 9.294283e-04 1.858857e-03 4.539068e-04 1.988544e-03 2.572139e-03 7.132822e-04 3.955474e-03 5.187507e-04 2.377607e-04 2.593753e-04 9.942721e-04 6.916676e-04 7.565114e-04 7.997406e-04 7.565114e-04 4.106776e-04 6.052091e-04 4.755215e-04 3.458338e-04 8.861991e-04 1.469794e-03 9.726575e-04 2.031773e-03 2.658597e-03 8.861991e-04 2.226305e-03 4.539068e-04 3.242192e-04 1.729169e-04 8.213552e-04 5.403653e-04 4.971361e-04 7.997406e-04 5.187507e-04 4.539068e-04 6.052091e-04 4.971361e-04 4.971361e-04 5.403653e-04 1.383335e-03 7.565114e-04 1.707554e-03 1.966930e-03 5.403653e-04 2.183076e-03 3.674484e-04 3.458338e-04 2.809899e-04 4.539068e-04 3.674484e-04 3.890630e-04 3.458338e-04 5.619799e-04 3.242192e-04 4.971361e-04 2.593753e-04 3.458338e-04 7.565114e-04 1.059116e-03 4.106776e-04 1.080731e-03 1.188804e-03 3.458338e-04 3.782557e-03 7.997406e-04 6.484383e-04 4.322922e-04 1.015887e-03 5.619799e-04 6.268237e-04 9.078137e-04 7.997406e-04 6.484383e-04 6.484383e-04 4.322922e-04 6.268237e-04 8.645845e-04 1.426564e-03 5.835945e-04 1.664325e-03 2.291149e-03 5.835945e-04 2.896358e-03 7.132822e-04 5.835945e-04 4.539068e-04 9.726575e-04 6.916676e-04 8.429698e-04 1.188804e-03 8.861991e-04 6.484383e-04 6.268237e-04 4.539068e-04 4.755215e-04 9.294283e-04 1.448179e-03 6.268237e-04 1.210418e-03 1.469794e-03 7.348968e-04 5.317194e-03 9.294283e-04 5.403653e-04 2.809899e-04 1.729169e-03 1.232033e-03 8.213552e-04 1.426564e-03 1.232033e-03 7.348968e-04 7.781260e-04 7.132822e-04 8.645845e-04 9.726575e-04 1.815627e-03 1.210418e-03 3.177348e-03 3.760942e-03 9.726575e-04 4.539068e-03 7.781260e-04 5.187507e-04 3.026046e-04 8.861991e-04 7.565114e-04 1.145574e-03 1.102345e-03 9.078137e-04 1.015887e-03 7.565114e-04 7.781260e-04 5.403653e-04 7.997406e-04 1.642710e-03 1.080731e-03 2.701826e-03 3.674484e-03 7.565114e-04 4.236464e-03 7.132822e-04 9.078137e-04 4.539068e-04 1.080731e-03 9.294283e-04 7.348968e-04 1.448179e-03 1.145574e-03 9.942721e-04 6.268237e-04 6.700530e-04 7.781260e-04 1.145574e-03 1.880471e-03 1.080731e-03 2.615368e-03 4.452610e-03 1.188804e-03 8.797147e-03 1.448179e-03 1.037501e-03 6.700530e-04 2.118232e-03 1.750784e-03 1.167189e-03 2.247920e-03 1.469794e-03 1.145574e-03 8.429698e-04 1.059116e-03 1.123960e-03 1.210418e-03 3.155733e-03 1.080731e-03 3.458338e-03 4.409381e-03 1.361721e-03
 2.464066e-02 7.565114e-03 8.559386e-03 8.256782e-03 7.565114e-03 6.938290e-03 1.424403e-02 9.272668e-03 1.599481e-03 1.037501e-03 1.599481e-03 5.403653e-04 7.348968e-04 5.187507e-04 1.750784e-03 1.318491e-03 9.402356e-03 4.063547e-03 5.187507e-04 2.658597e-03 8.818761e-03 2.256565e-02 1.104507e-02 1.296877e-02 5.360424e-03 2.096617e-02 2.226305e-02 8.429698e-04 5.835945e-04 1.383335e-03 3.026046e-04 4.755215e-04 4.971361e-04 3.458338e-04 2.723441e-03 7.024749e-03 6.160164e-03 1.015887e-03 1.577867e-03 1.299038e-02 1.145574e-02 7.932562e-03 9.985951e-03 6.095320e-03 8.667459e-03 1.303361e-02 9.942721e-04 1.513023e-04 6.700530e-04 1.945315e-04 2.593753e-04 2.161461e-04 4.539068e-04 9.726575e-04 4.301308e-03 4.517454e-03 6.268237e-04 2.615368e-03 8.494542e-03 1.130444e-02 1.143413e-02 1.727007e-02 8.818761e-03 8.516157e-03 1.368205e-02 1.188804e-03 1.296877e-04 1.383335e-03 3.242192e-04 2.377607e-04 2.809899e-04 9.510429e-04 1.750784e-03 2.226305e-03 5.360424e-03 9.510429e-04 1.729169e-03 8.083865e-03 1.262293e-02 1.394142e-02 1.277424e-02 9.488814e-03 8.191938e-03 1.387658e-02 1.037501e-03 6.484383e-05 9.078137e-04 1.513023e-04 1.729169e-04 1.945315e-04 3.890630e-04 1.037501e-03 1.945315e-03 5.187507e-03 6.268237e-04 2.788285e-03 7.824489e-03 1.491408e-02 1.567059e-02 2.033935e-02 1.242840e-02 9.704961e-03 1.322814e-02 1.858857e-03 5.619799e-04 1.188804e-03 4.322922e-04 3.026046e-04 5.187507e-04 7.132822e-04 1.945315e-03 2.593753e-03 6.311467e-03 1.621096e-03 1.340106e-03 5.749487e-03 3.652869e-03 2.831514e-03 3.220577e-03 1.707554e-03 2.269534e-03 5.252351e-03 3.242192e-04 2.377607e-04 2.809899e-04 1.080731e-04 3.026046e-04 6.484383e-05 1.015887e-03 2.636983e-03 3.696099e-03 8.213552e-03 1.577867e-03 4.755215e-04 1.621096e-03 1.664325e-03 1.318491e-03 1.577867e-03 6.700530e-04 1.361721e-03 2.010159e-03 1.729169e-04 8.645845e-05 2.377607e-04 1.080731e-04 2.377607e-04 2.377607e-04 1.296877e-03 2.269534e-03 1.685940e-03 7.651572e-03 1.988544e-03 1.253647e-03 3.955474e-03 5.122663e-03 5.879174e-03 6.095320e-03 4.301308e-03 4.798444e-03 8.019021e-03 1.318491e-03 8.861991e-04 1.448179e-03 7.132822e-04 7.997406e-04 3.242192e-04 2.312763e-03 1.318491e-03 2.745056e-03 5.706257e-03 1.772398e-03 4.322922e-04 1.015887e-03 7.132822e-04 5.403653e-04 6.268237e-04 6.916676e-04 1.318491e-03 2.982816e-03 2.809899e-04 7.565114e-04 5.835945e-04 4.539068e-04 4.322922e-04 2.161461e-04 1.966930e-03 8.645845e-04 1.188804e-03 4.603912e-03 1.210418e-03 3.242192e-04 5.835945e-04 6.484383e-04 7.781260e-04 7.781260e-04 4.971361e-04 4.106776e-04 1.599481e-03 2.161461e-04 1.945315e-04 4.971361e-04 4.971361e-04 5.403653e-04 2.593753e-04 1.642710e-03 1.772398e-03 1.880471e-03 5.641414e-03 1.145574e-03 3.890630e-04 2.377607e-04 4.322922e-04 2.809899e-04 2.809899e-04 1.513023e-04 3.026046e-04 1.383335e-03 1.513023e-04 1.945315e-04 4.106776e-04 3.674484e-04 3.458338e-04 1.080731e-04 1.534637e-03 1.772398e-03 1.556252e-03 4.668756e-03 9.510429e-04 3.026046e-04 1.729169e-04 1.945315e-04 1.080731e-04 1.513023e-04 8.645845e-05 3.026046e-04 8.861991e-04 1.080731e-04 1.729169e-04 3.026046e-04 1.729169e-04 6.700530e-04 1.296877e-04 1.361721e-03 1.318491e-03 7.348968e-04 3.242192e-03 1.361721e-03 2.809899e-04 6.268237e-04 6.052091e-04 4.539068e-04 5.403653e-04 3.242192e-04 4.322922e-04 2.917973e-03 8.645845e-05 1.080731e-04 6.052091e-04 1.080731e-04 4.971361e-04 1.296877e-04 1.123960e-03 1.599481e-03 7.997406e-04 6.225008e-03 2.118232e-03 4.971361e-04 2.377607e-04 1.513023e-04 1.945315e-04 2.809899e-04 6.484383e-05 3.242192e-04 2.139847e-03 6.484383e-05 2.161461e-05 1.080731e-04 8.645845e-05 2.377607e-04 6.484383e-05 6.052091e-04 6.916676e-04 4.755215e-04 8.516157e-03 3.371879e-03 4.539068e-04 1.123960e-03 1.037501e-03 4.539068e-04 4.755215e-04 2.809899e-04 1.837242e-03 3.717713e-03 1.000000e-10 8.645845e-05 5.187507e-04 2.161461e-04 6.268237e-04 1.513023e-04 2.896358e-03 2.355993e-03 5.857560e-03 5.987247e-03 7.132822e-04 3.026046e-04 5.403653e-04 5.619799e-04 5.403653e-04 5.835945e-04 1.513023e-04 1.491408e-03 4.128391e-03 8.645845e-05 2.377607e-04 6.052091e-04 2.809899e-04 4.755215e-04 2.377607e-04 3.415109e-03 4.171620e-03 2.053388e-03 4.560683e-03 3.242192e-04 3.674484e-04 5.835945e-04 7.348968e-04 7.132822e-04 7.565114e-04 6.484383e-04 1.469794e-03 6.959905e-03 6.484383e-05 1.945315e-04 5.619799e-04 4.539068e-04 7.348968e-04 3.458338e-04 3.328650e-03 5.382038e-03 1.383335e-03 2.075003e-03 6.700530e-04 8.213552e-04 1.426564e-03 1.685940e-03 9.726575e-04 1.296877e-03 7.781260e-04 5.987247e-03 8.948449e-03 3.026046e-04 4.322922e-04 8.861991e-04 2.377607e-04 4.106776e-04 3.674484e-04 1.361721e-03 2.010159e-03 2.788285e-03 8.170323e-03 1.102345e-03
 4.106776e-04 1.945315e-03 4.041932e-02 1.394142e-02 5.237220e-02 1.534637e-03 2.593753e-04 5.403653e-04 2.550524e-03 4.517454e-02 1.657841e-02 6.121258e-02 2.096617e-03 4.106776e-04 2.809899e-04 1.577867e-03 3.069275e-02 9.791419e-03 4.175943e-02 9.942721e-04 2.377607e-04 4.755215e-04 1.556252e-03 3.549119e-02 1.162866e-02 4.668756e-02 8.861991e-04 3.890630e-04 3.674484e-04 1.556252e-03 3.361072e-02 1.080731e-02 4.510969e-02 8.861991e-04 2.161461e-04 6.484383e-04 2.312763e-03 4.204042e-02 1.374689e-02 5.496596e-02 1.340106e-03 3.890630e-04 6.484383e-05 7.565114e-04 1.735653e-02 5.273965e-03 2.083649e-02 6.916676e-04 8.645845e-05 1.080731e-04 4.971361e-04 9.467200e-03 3.242192e-03 1.309845e-02 4.322922e-04 6.484383e-05 2.593753e-04 9.726575e-04 2.124716e-02 7.046363e-03 2.857452e-02 7.565114e-04 1.945315e-04 1.296877e-04 3.026046e-04 7.846104e-03 2.247920e-03 1.007241e-02 3.458338e-04 4.322922e-05 4.322922e-05 4.322922e-04 7.046363e-03 2.247920e-03 9.985951e-03 2.377607e-04 2.161461e-05 4.322922e-05 3.674484e-04 5.554955e-03 1.577867e-03 7.889333e-03 1.080731e-04 1.000000e-10 1.000000e-10 1.080731e-04 4.150005e-03 1.361721e-03 6.052091e-03 1.296877e-04 1.000000e-10 4.322922e-05 4.322922e-04 7.867719e-03 2.161461e-03 8.926835e-03 1.729169e-04 8.645845e-05 2.161461e-05 5.403653e-04 6.743759e-03 2.247920e-03 8.343240e-03 1.945315e-04 6.484383e-05 1.080731e-04 4.971361e-04 1.046147e-02 3.155733e-03 1.433049e-02 2.809899e-04 2.161461e-05 1.296877e-04 3.890630e-04 8.689074e-03 3.090889e-03 1.214741e-02 3.242192e-04 1.080731e-04 8.645845e-05 6.484383e-04 9.856263e-03 3.112504e-03 1.342267e-02 3.242192e-04 4.322922e-05 1.080731e-04 9.078137e-04 1.471955e-02 5.101048e-03 1.871825e-02 5.187507e-04 8.645845e-05
 1.945315e-04 3.026046e-04 2.593753e-04 3.026046e-04 3.026046e-04 2.161461e-04 2.161461e-04 1.188804e-03 1.080731e-04 1.080731e-04 2.809899e-04 2.161461e-05 6.700530e-04 6.484383e-05 1.171512e-02 2.874743e-02 3.458338e-04 4.515292e-02 2.062034e-02 2.831514e-03 4.755215e-04 2.161461e-04 4.106776e-04 4.322922e-04 4.539068e-04 1.945315e-04 1.275262e-03 1.296877e-04 8.645845e-05 2.593753e-04 3.242192e-04 9.078137e-04 1.513023e-04 2.697504e-02 2.835837e-02 6.268237e-04 4.549876e-02 1.889117e-02 2.572139e-03 1.729169e-04 3.674484e-04 3.242192e-04 3.674484e-04 2.809899e-04 4.322922e-04 1.080731e-03 4.322922e-05 4.322922e-05 2.161461e-04 1.513023e-04 4.322922e-04 1.513023e-04 1.474117e-02 2.299795e-02 5.619799e-04 2.974171e-02 1.065600e-02 2.528910e-03 3.242192e-04 3.674484e-04 3.458338e-04 1.729169e-04 2.593753e-04 5.187507e-04 1.318491e-03 6.484383e-05 2.161461e-05 2.377607e-04 2.161461e-04 8.213552e-04 2.161461e-04 1.603804e-02 2.580785e-02 1.123960e-03 3.415109e-02 1.251486e-02 3.652869e-03 4.106776e-04 3.242192e-04 4.322922e-04 3.242192e-04 2.377607e-04 3.458338e-04 1.621096e-03 1.729169e-04 6.484383e-05 1.080731e-04 1.729169e-04 5.619799e-04 6.484383e-05 1.811304e-02 2.487842e-02 8.645845e-04 2.987139e-02 1.031017e-02 2.204690e-03 6.916676e-04 4.106776e-04 3.458338e-04 3.890630e-04 1.729169e-04 7.997406e-04 1.923700e-03 4.322922e-05 8.645845e-05 2.593753e-04 1.513023e-04 7.132822e-04 3.242192e-04 2.284664e-02 3.088728e-02 1.102345e-03 3.750135e-02 1.452502e-02 1.145574e-03 2.161461e-05 3.026046e-04 1.945315e-04 2.593753e-04 2.809899e-04 2.809899e-04 7.997406e-04 2.161461e-05 1.080731e-04 1.513023e-04 1.513023e-04 1.296877e-04 8.645845e-05 7.435426e-03 1.000757e-02 2.377607e-04 1.534637e-02 8.105479e-03 1.988544e-03 8.645845e-05 1.513023e-04 1.945315e-04 1.945315e-04 1.945315e-04 1.945315e-04 7.348968e-04 4.322922e-05 2.161461e-05 1.080731e-04 4.322922e-05 2.161461e-04 1.000000e-10 2.917973e-03 5.144278e-03 4.106776e-04 1.063439e-02 3.631255e-03 1.426564e-03 2.161461e-04 2.161461e-04 1.513023e-04 3.242192e-04 2.377607e-04 3.026046e-04 8.645845e-04 1.000000e-10 1.000000e-10 8.645845e-05 4.322922e-05 2.809899e-04 8.645845e-05 6.116935e-03 1.519507e-02 4.755215e-04 2.390576e-02 9.099751e-03 3.458338e-04 1.296877e-04 8.645845e-05 6.484383e-05 1.945315e-04 1.296877e-04 1.513023e-04 2.377607e-04 1.000000e-10 2.161461e-05 1.000000e-10 1.000000e-10 6.484383e-05 1.000000e-10 1.685940e-03 5.835945e-03 1.080731e-04 8.905220e-03 3.026046e-03 1.059116e-03 4.322922e-05 1.729169e-04 1.080731e-04 3.026046e-04 8.645845e-05 4.106776e-04 2.809899e-04 2.161461e-05 1.000000e-10 2.161461e-05 1.000000e-10 6.484383e-05 2.161461e-05 1.513023e-03 3.328650e-03 1.945315e-04 9.186210e-03 3.177348e-03 6.268237e-04 1.513023e-04 8.645845e-05 8.645845e-05 1.513023e-04 6.484383e-05 1.296877e-04 2.593753e-04 1.000000e-10 1.000000e-10 1.000000e-10 2.161461e-05 6.484383e-05 2.161461e-05 1.210418e-03 3.047660e-03 1.080731e-04 7.046363e-03 2.464066e-03 7.997406e-04 1.729169e-04 1.945315e-04 1.945315e-04 2.377607e-04 4.322922e-05 1.296877e-04 1.513023e-04 2.161461e-05 1.000000e-10 1.000000e-10 1.000000e-10 4.322922e-05 2.161461e-05 9.942721e-04 2.053388e-03 1.296877e-04 4.928131e-03 1.685940e-03 7.997406e-04 8.645845e-05 6.484383e-05 1.513023e-04 2.161461e-04 8.645845e-05 1.296877e-04 3.458338e-04 1.000000e-10 1.000000e-10 1.000000e-10 2.161461e-05 8.645845e-05 4.322922e-05 2.183076e-03 3.739328e-03 3.026046e-04 8.667459e-03 2.766670e-03 1.750784e-03 1.729169e-04 1.945315e-04 2.593753e-04 4.755215e-04 1.080731e-04 1.945315e-04 3.026046e-04 2.161461e-05 2.161461e-05 2.161461e-05 8.645845e-05 1.729169e-04 4.322922e-05 1.837242e-03 3.674484e-03 3.242192e-04 6.030477e-03 2.442451e-03 5.619799e-04 6.484383e-05 1.296877e-04 1.945315e-04 3.674484e-04 1.729169e-04 6.484383e-05 3.026046e-04 6.484383e-05 1.000000e-10 2.161461e-05 2.161461e-05 8.645845e-05 4.322922e-05 2.053388e-03 4.971361e-03 1.080731e-04 1.219064e-02 7.435426e-03 1.448179e-03 1.296877e-04 2.809899e-04 2.809899e-04 2.809899e-04 2.593753e-04 2.593753e-04 1.945315e-04 2.161461e-05 6.484383e-05 6.484383e-05 2.161461e-05 1.513023e-04 2.161461e-05 1.664325e-03 3.501567e-03 4.322922e-05 1.018048e-02 6.008862e-03 1.880471e-03 6.484383e-05 2.161461e-04 3.458338e-04 4.539068e-04 2.593753e-04 3.890630e-04 2.809899e-04 1.000000e-10 2.161461e-05 6.484383e-05 2.161461e-05 6.484383e-05 4.322922e-05 2.183076e-03 2.701826e-03 2.809899e-04 1.402788e-02 4.171620e-03 1.275262e-03 8.645845e-05 1.513023e-04 2.377607e-04 1.729169e-04 1.513023e-04 8.645845e-05 2.377607e-04 1.000000e-10 1.000000e-10 6.484383e-05 1.000000e-10 1.945315e-04 2.161461e-05 5.317194e-03 9.186210e-03 2.161461e-04 1.510861e-02 7.651572e-03
 4.061385e-02 3.307036e-03 1.469794e-03 2.636983e-03 2.031773e-03 5.425267e-03 3.069275e-03 1.534637e-03 4.193235e-03 2.723441e-03 1.621096e-03 1.469794e-03 1.102345e-03 2.853129e-03 6.657300e-03 2.139847e-03 1.134767e-02 1.385497e-02 2.096617e-03 9.315898e-03 5.706257e-03 2.745056e-03 4.798444e-03 3.004431e-03 7.889333e-03 4.603912e-03 3.393494e-03 7.089593e-03 4.128391e-03 2.939587e-03 2.442451e-03 2.226305e-03 6.160164e-03 1.621096e-02 3.436723e-03 1.649195e-02 2.159300e-02 2.550524e-03 4.711985e-03 2.745056e-03 1.966930e-03 2.658597e-03 1.815627e-03 4.647141e-03 3.307036e-03 2.809899e-03 4.106776e-03 3.004431e-03 1.837242e-03 1.837242e-03 1.707554e-03 4.582298e-03 1.249325e-02 2.420836e-03 1.113152e-02 1.383335e-02 2.485680e-03 6.786988e-03 3.479952e-03 1.858857e-03 3.198962e-03 2.269534e-03 6.419540e-03 3.977089e-03 2.442451e-03 5.598184e-03 2.658597e-03 2.161461e-03 1.534637e-03 1.491408e-03 4.733600e-03 1.417919e-02 2.183076e-03 1.177996e-02 1.703231e-02 2.031773e-03 5.338809e-03 2.831514e-03 1.642710e-03 2.874743e-03 2.183076e-03 5.792716e-03 3.090889e-03 2.312763e-03 4.344537e-03 2.809899e-03 2.139847e-03 1.599481e-03 1.772398e-03 5.987247e-03 1.575705e-02 1.707554e-03 1.249325e-02 1.433049e-02 1.923700e-03 1.007241e-02 4.884902e-03 2.809899e-03 4.128391e-03 2.680212e-03 7.954177e-03 4.041932e-03 3.069275e-03 6.505998e-03 3.415109e-03 2.788285e-03 2.118232e-03 1.858857e-03 5.576570e-03 1.482762e-02 2.615368e-03 1.400627e-02 1.852372e-02 2.399222e-03 3.804172e-03 2.139847e-03 9.510429e-04 1.404950e-03 8.429698e-04 2.464066e-03 1.815627e-03 1.469794e-03 2.226305e-03 1.469794e-03 1.188804e-03 8.645845e-04 6.700530e-04 1.621096e-03 5.857560e-03 1.448179e-03 5.554955e-03 7.738031e-03 9.294283e-04 1.685940e-03 8.861991e-04 3.890630e-04 6.268237e-04 3.890630e-04 1.361721e-03 1.123960e-03 4.755215e-04 1.296877e-03 7.781260e-04 7.565114e-04 4.539068e-04 3.674484e-04 7.132822e-04 2.939587e-03 7.781260e-04 4.344537e-03 6.484383e-03 6.052091e-04 6.095320e-03 2.247920e-03 1.059116e-03 1.577867e-03 1.145574e-03 3.523182e-03 1.966930e-03 1.318491e-03 3.177348e-03 1.880471e-03 1.296877e-03 7.565114e-04 1.145574e-03 2.269534e-03 6.614071e-03 1.059116e-03 8.235167e-03 1.108830e-02 1.837242e-03 2.399222e-03 7.997406e-04 2.809899e-04 6.268237e-04 2.593753e-04 1.145574e-03 7.565114e-04 5.835945e-04 1.102345e-03 6.916676e-04 5.187507e-04 4.539068e-04 1.513023e-04 5.835945e-04 2.247920e-03 6.052091e-04 3.242192e-03 3.566411e-03 4.971361e-04 1.188804e-03 6.700530e-04 2.377607e-04 4.971361e-04 3.026046e-04 1.210418e-03 6.700530e-04 5.835945e-04 1.102345e-03 6.484383e-04 8.429698e-04 3.026046e-04 3.026046e-04 4.755215e-04 2.031773e-03 5.403653e-04 3.069275e-03 4.625527e-03 4.971361e-04 1.469794e-03 4.539068e-04 8.645845e-05 3.674484e-04 8.645845e-05 1.059116e-03 4.106776e-04 5.403653e-04 8.213552e-04 6.052091e-04 1.945315e-04 3.458338e-04 2.161461e-04 5.619799e-04 1.534637e-03 4.755215e-04 2.291149e-03 3.263806e-03 5.403653e-04 6.484383e-04 4.322922e-04 1.945315e-04 6.484383e-05 1.513023e-04 3.674484e-04 1.729169e-04 1.513023e-04 4.971361e-04 1.729169e-04 2.377607e-04 3.242192e-04 1.945315e-04 5.187507e-04 1.599481e-03 4.106776e-04 2.118232e-03 3.004431e-03 4.106776e-04 9.942721e-04 8.213552e-04 3.890630e-04 4.539068e-04 2.161461e-04 9.078137e-04 6.052091e-04 4.971361e-04 7.997406e-04 6.268237e-04 4.322922e-04 4.971361e-04 1.296877e-04 6.268237e-04 2.507295e-03 4.755215e-04 3.458338e-03 4.517454e-03 4.971361e-04 5.403653e-04 3.242192e-04 1.513023e-04 3.242192e-04 1.296877e-04 4.539068e-04 5.403653e-04 3.026046e-04 6.268237e-04 4.106776e-04 3.026046e-04 2.161461e-04 8.645845e-05 9.942721e-04 2.377607e-03 5.187507e-04 4.063547e-03 5.079434e-03 2.593753e-04 2.442451e-03 1.296877e-03 5.403653e-04 5.619799e-04 5.403653e-04 1.167189e-03 1.145574e-03 5.835945e-04 1.059116e-03 9.726575e-04 7.565114e-04 4.322922e-04 3.026046e-04 9.942721e-04 2.853129e-03 9.078137e-04 5.014590e-03 5.987247e-03 9.078137e-04 1.534637e-03 9.726575e-04 2.809899e-04 5.403653e-04 3.242192e-04 9.294283e-04 8.429698e-04 4.971361e-04 1.102345e-03 8.213552e-04 4.539068e-04 4.971361e-04 1.513023e-04 8.861991e-04 3.155733e-03 6.916676e-04 4.344537e-03 5.706257e-03 7.781260e-04 1.426564e-03 1.059116e-03 3.458338e-04 3.674484e-04 4.539068e-04 1.383335e-03 7.565114e-04 6.700530e-04 1.123960e-03 7.132822e-04 5.619799e-04 4.106776e-04 4.755215e-04 1.318491e-03 3.307036e-03 8.645845e-04 4.690371e-03 6.441154e-03 6.916676e-04 3.609640e-03 1.729169e-03 3.458338e-04 8.429698e-04 6.916676e-04 2.161461e-03 1.318491e-03 8.861991e-04 1.794013e-03 1.253647e-03 9.294283e-04 8.213552e-04 6.916676e-04 1.534637e-03 4.647141e-03 7.997406e-04 5.987247e-03 8.624230e-03 9.942721e-04
 1.059116e-03 6.484383e-05 1.080731e-04 6.484383e-05 2.377607e-04 4.452610e-03 6.160164e-03 3.760942e-03 5.403653e-03 5.446882e-03 4.798444e-03 1.333622e-02 1.858857e-02 2.917973e-03 1.214741e-02 2.667243e-02 5.663028e-03 6.246623e-03 1.080731e-04 1.296877e-04 4.322922e-05 1.513023e-04 4.539068e-03 7.716416e-03 4.063547e-03 7.067978e-03 6.830217e-03 5.144278e-03 1.653518e-02 1.962607e-02 3.912245e-03 1.227710e-02 2.816384e-02 6.008862e-03 4.647141e-03 4.322922e-05 8.645845e-05 4.322922e-05 4.322922e-05 2.485680e-03 5.944018e-03 2.788285e-03 3.674484e-03 4.409381e-03 3.739328e-03 1.104507e-02 1.363882e-02 2.896358e-03 7.046363e-03 1.778883e-02 5.014590e-03 4.949746e-03 2.161461e-05 1.080731e-04 6.484383e-05 2.593753e-04 3.544796e-03 6.505998e-03 2.831514e-03 5.014590e-03 4.668756e-03 3.847401e-03 1.236356e-02 1.489247e-02 3.155733e-03 8.861991e-03 2.077164e-02 5.252351e-03 6.765373e-03 1.080731e-04 8.645845e-05 4.322922e-05 4.322922e-05 3.458338e-03 6.008862e-03 2.831514e-03 4.690371e-03 4.387766e-03 3.760942e-03 1.156382e-02 1.415757e-02 2.831514e-03 8.040635e-03 1.852372e-02 5.252351e-03 6.116935e-03 4.322922e-05 1.080731e-04 6.484383e-05 1.080731e-04 3.890630e-03 6.246623e-03 3.177348e-03 6.181779e-03 5.749487e-03 4.776829e-03 1.545445e-02 1.919377e-02 3.912245e-03 1.054793e-02 2.358154e-02 6.289852e-03 2.226305e-03 1.000000e-10 1.000000e-10 4.322922e-05 4.322922e-05 1.448179e-03 2.896358e-03 1.556252e-03 2.615368e-03 2.204690e-03 1.988544e-03 5.727872e-03 8.235167e-03 9.942721e-04 3.869015e-03 9.985951e-03 1.232033e-03 2.701826e-03 2.161461e-05 2.161461e-05 1.000000e-10 1.000000e-10 9.078137e-04 1.513023e-03 9.942721e-04 1.491408e-03 1.404950e-03 1.102345e-03 3.069275e-03 4.279693e-03 6.052091e-04 1.837242e-03 5.857560e-03 1.102345e-03 3.004431e-03 2.161461e-05 2.161461e-05 2.161461e-05 4.322922e-05 1.923700e-03 3.415109e-03 1.858857e-03 2.593753e-03 2.615368e-03 2.269534e-03 7.046363e-03 1.005079e-02 1.750784e-03 5.922404e-03 1.337944e-02 3.134119e-03 9.510429e-04 1.000000e-10 1.000000e-10 1.000000e-10 2.161461e-05 7.132822e-04 1.188804e-03 5.403653e-04 9.078137e-04 1.318491e-03 1.015887e-03 2.442451e-03 3.523182e-03 4.539068e-04 1.966930e-03 4.690371e-03 1.253647e-03 1.707554e-03 2.161461e-05 1.000000e-10 1.000000e-10 1.000000e-10 9.510429e-04 1.123960e-03 6.268237e-04 1.059116e-03 7.781260e-04 7.348968e-04 2.334378e-03 3.026046e-03 5.403653e-04 1.794013e-03 4.539068e-03 7.781260e-04 1.145574e-03 1.000000e-10 1.000000e-10 1.000000e-10 1.000000e-10 6.916676e-04 7.132822e-04 3.890630e-04 8.861991e-04 8.213552e-04 6.268237e-04 1.361721e-03 1.988544e-03 3.242192e-04 1.685940e-03 4.063547e-03 8.429698e-04 1.534637e-03 1.000000e-10 1.000000e-10 1.000000e-10 1.000000e-10 3.026046e-04 4.539068e-04 2.377607e-04 6.916676e-04 5.619799e-04 3.674484e-04 1.340106e-03 1.902086e-03 1.945315e-04 1.037501e-03 2.464066e-03 7.132822e-04 1.491408e-03 1.000000e-10 2.161461e-05 1.000000e-10 2.161461e-05 5.187507e-04 1.426564e-03 5.187507e-04 1.167189e-03 6.916676e-04 8.429698e-04 2.420836e-03 3.112504e-03 4.971361e-04 1.685940e-03 4.214849e-03 1.037501e-03 2.658597e-03 1.000000e-10 4.322922e-05 1.000000e-10 4.322922e-05 6.052091e-04 9.078137e-04 4.971361e-04 8.861991e-04 8.429698e-04 6.052091e-04 2.593753e-03 3.869015e-03 2.161461e-04 1.102345e-03 2.204690e-03 1.080731e-03 1.448179e-03 4.322922e-05 1.000000e-10 2.161461e-05 2.161461e-05 1.102345e-03 2.334378e-03 6.916676e-04 1.902086e-03 1.599481e-03 1.188804e-03 2.312763e-03 3.544796e-03 6.916676e-04 3.263806e-03 7.327353e-03 1.361721e-03 2.636983e-03 1.000000e-10 1.000000e-10 2.161461e-05 1.000000e-10 8.645845e-04 1.599481e-03 8.861991e-04 1.361721e-03 1.361721e-03 8.429698e-04 1.491408e-03 1.945315e-03 6.268237e-04 2.636983e-03 7.305739e-03 1.296877e-03 3.717713e-03 1.000000e-10 1.000000e-10 1.000000e-10 4.322922e-05 1.188804e-03 1.513023e-03 9.510429e-04 1.383335e-03 1.361721e-03 6.700530e-04 1.923700e-03 2.334378e-03 7.348968e-04 2.896358e-03 7.413812e-03 1.361721e-03 2.010159e-03 2.161461e-05 1.000000e-10 2.161461e-05 4.322922e-05 1.577867e-03 2.247920e-03 1.059116e-03 2.075003e-03 1.945315e-03 1.556252e-03 5.036204e-03 6.657300e-03 7.997406e-04 3.609640e-03 9.510429e-03 1.988544e-03
 3.233546e-02 6.484383e-04 6.484383e-05 1.296877e-04 2.161461e-05 1.059116e-03 7.132822e-04 3.242192e-04 3.458338e-03 2.809899e-03 6.700530e-04 1.037501e-03 7.997406e-04 5.619799e-04 8.645845e-04 1.707554e-03 1.080731e-03 2.399222e-03 1.664325e-03 2.593753e-04 1.000000e-10 1.000000e-10 1.000000e-10 1.000000e-10 2.161461e-05 1.000000e-10 4.322922e-05 1.513023e-04 4.322922e-05 4.322922e-05 4.322922e-05 6.484383e-05 4.322922e-05 2.161461e-05 4.322922e-05 6.484383e-05 2.593753e-04 8.645845e-05 1.000000e-10 1.000000e-10 1.000000e-10 1.000000e-10 1.000000e-10 1.000000e-10 1.000000e-10 1.000000e-10 2.161461e-05 1.000000e-10 1.000000e-10 1.000000e-10 1.000000e-10 1.000000e-10 1.000000e-10 1.000000e-10 1.000000e-10 1.000000e-10 1.000000e-10 3.890630e-04 1.000000e-10 1.000000e-10 1.000000e-10 1.000000e-10 4.322922e-05 2.161461e-05 4.322922e-05 3.026046e-04 2.161461e-05 8.645845e-05 6.484383e-05 2.161461e-05 4.322922e-05 1.945315e-04 2.161461e-05 1.729169e-04 2.593753e-04 6.484383e-05 1.296877e-04 2.161461e-05 1.000000e-10 1.000000e-10 1.000000e-10 2.161461e-05 1.000000e-10 1.000000e-10 1.945315e-04 6.484383e-05 2.161461e-05 2.161461e-05 2.161461e-05 2.161461e-05 2.161461e-05 2.161461e-05 8.645845e-05 1.729169e-04 4.322922e-05 2.161461e-04 1.000000e-10 1.000000e-10 1.000000e-10 1.000000e-10 2.161461e-05 2.161461e-05 1.080731e-04 1.729169e-04 1.729169e-04 8.645845e-05 4.322922e-05 2.161461e-05 6.484383e-05 1.513023e-04 1.080731e-04 2.161461e-04 4.971361e-04 8.645845e-05 2.662920e-02 4.063547e-03 5.619799e-04 1.902086e-03 5.619799e-04 6.505998e-03 3.242192e-03 1.772398e-03 7.089593e-03 3.263806e-03 1.902086e-03 1.232033e-03 1.123960e-03 7.781260e-04 2.809899e-03 2.010159e-03 3.134119e-03 4.214849e-03 2.550524e-03 3.108181e-02 5.576570e-03 9.726575e-04 2.853129e-03 1.361721e-03 7.997406e-03 3.090889e-03 2.031773e-03 7.240895e-03 3.674484e-03 2.161461e-03 1.534637e-03 1.685940e-03 1.318491e-03 2.636983e-03 2.226305e-03 2.917973e-03 4.625527e-03 3.371879e-03 1.225548e-02 2.680212e-03 5.619799e-04 1.015887e-03 5.835945e-04 3.782557e-03 1.664325e-03 7.997406e-04 4.582298e-03 1.772398e-03 1.167189e-03 7.781260e-04 7.781260e-04 9.294283e-04 1.772398e-03 1.188804e-03 2.247920e-03 3.069275e-03 2.161461e-03 2.234951e-02 4.322922e-03 1.059116e-03 2.031773e-03 9.942721e-04 5.446882e-03 2.485680e-03 1.469794e-03 4.992975e-03 2.010159e-03 1.340106e-03 8.213552e-04 1.037501e-03 1.102345e-03 1.794013e-03 1.664325e-03 2.183076e-03 4.041932e-03 2.161461e-03 1.448179e-02 3.501567e-03 7.348968e-04 1.837242e-03 6.916676e-04 5.641414e-03 2.291149e-03 1.923700e-03 5.533341e-03 2.247920e-03 1.577867e-03 9.078137e-04 1.210418e-03 1.361721e-03 2.572139e-03 1.296877e-03 2.572139e-03 4.387766e-03 2.874743e-03 1.776721e-02 3.631255e-03 1.037501e-03 1.858857e-03 7.132822e-04 6.181779e-03 1.902086e-03 1.383335e-03 4.798444e-03 2.139847e-03 1.080731e-03 8.213552e-04 1.123960e-03 7.565114e-04 2.096617e-03 1.448179e-03 2.247920e-03 4.301308e-03 2.593753e-03 1.575705e-02 7.154436e-03 1.858857e-03 4.085162e-03 2.204690e-03 9.726575e-03 4.452610e-03 3.285421e-03 7.997406e-03 3.674484e-03 2.615368e-03 2.226305e-03 2.939587e-03 2.096617e-03 4.517454e-03 3.047660e-03 8.926835e-03 1.329299e-02 4.711985e-03 1.508700e-02 8.905220e-03 2.831514e-03 5.317194e-03 2.809899e-03 1.119637e-02 4.928131e-03 3.631255e-03 9.423971e-03 4.301308e-03 3.544796e-03 2.355993e-03 2.982816e-03 2.226305e-03 4.668756e-03 4.085162e-03 1.119637e-02 1.729169e-02 6.030477e-03 1.048309e-02 1.080731e-03 1.080731e-04 2.161461e-04 1.080731e-04 1.729169e-03 1.015887e-03 8.213552e-04 2.982816e-03 1.340106e-03 5.403653e-04 4.755215e-04 7.132822e-04 4.539068e-04 1.404950e-03 7.565114e-04 1.361721e-03 1.923700e-03 1.080731e-03 9.596887e-03 3.977089e-03 7.781260e-04 1.426564e-03 8.213552e-04 4.906517e-03 2.593753e-03 1.664325e-03 4.711985e-03 2.593753e-03 1.664325e-03 8.861991e-04 1.534637e-03 3.393494e-03 6.397925e-03 1.621096e-03 2.982816e-03 4.474225e-03 3.069275e-03 1.958284e-02 9.964336e-03 4.301308e-03 6.376310e-03 4.517454e-03 1.296877e-02 6.397925e-03 3.652869e-03 8.775532e-03 4.387766e-03 2.377607e-03 2.096617e-03 2.528910e-03 7.154436e-03 1.203934e-02 3.393494e-03 5.252351e-03 7.370583e-03 5.425267e-03 3.549119e-02 7.500270e-03 1.815627e-03 3.242192e-03 1.815627e-03 9.099751e-03 3.912245e-03 2.420836e-03 7.651572e-03 3.134119e-03 1.945315e-03 1.599481e-03 1.729169e-03 1.448179e-03 2.723441e-03 2.507295e-03 3.609640e-03 4.906517e-03 3.177348e-03
 7.781260e-04 4.928131e-03 1.294715e-02 1.089376e-02 1.612450e-02 3.933859e-03 2.507295e-03 8.429698e-04 1.000000e-10 1.000000e-10 1.000000e-10 1.000000e-10 1.000000e-10 2.161461e-05 1.000000e-10 1.000000e-10 2.161461e-05 4.322922e-05 3.242192e-04 2.377607e-04 4.539068e-04 8.645845e-05 4.322922e-05 1.000000e-10 1.000000e-10 1.000000e-10 1.000000e-10 1.000000e-10 1.000000e-10 1.000000e-10 1.000000e-10 1.000000e-10 1.000000e-10 1.000000e-10 1.000000e-10 1.000000e-10 2.161461e-05 1.000000e-10 1.000000e-10 1.000000e-10 1.000000e-10 1.000000e-10 1.000000e-10 1.000000e-10 1.000000e-10 1.000000e-10 1.000000e-10 1.000000e-10 4.322922e-05 8.645845e-05 5.187507e-04 1.729169e-04 8.213552e-04 2.161461e-05 1.080731e-04 1.000000e-10 1.000000e-10 1.000000e-10 1.000000e-10 1.000000e-10 1.000000e-10 1.000000e-10 1.000000e-10 1.000000e-10 2.161461e-05 4.322922e-05 3.026046e-04 1.296877e-04 3.242192e-04 1.000000e-10 2.161461e-05 2.161461e-05 1.000000e-10 1.000000e-10 1.000000e-10 1.000000e-10 1.000000e-10 1.000000e-10 1.000000e-10 1.000000e-10 6.484383e-05 8.645845e-05 5.835945e-04 3.890630e-04 7.565114e-04 4.322922e-05 2.161461e-05 4.322922e-05 1.000000e-10 1.000000e-10 1.000000e-10 1.000000e-10 1.000000e-10 1.000000e-10 1.000000e-10 1.000000e-10 4.539068e-03 8.213552e-03 1.722685e-02 1.309845e-02 1.940992e-02 6.116935e-03 4.755215e-03 2.615368e-03 1.000000e-10 1.000000e-10 1.000000e-10 1.000000e-10 1.000000e-10 1.000000e-10 6.484383e-05 1.000000e-10 5.295580e-03 9.467200e-03 2.049065e-02 1.497893e-02 2.308441e-02 6.700530e-03 5.209121e-03 3.674484e-03 1.000000e-10 2.161461e-05 1.000000e-10 1.000000e-10 1.000000e-10 6.484383e-05 1.945315e-04 1.000000e-10 2.464066e-03 3.869015e-03 1.031017e-02 7.781260e-03 1.184481e-02 3.652869e-03 2.896358e-03 1.621096e-03 1.000000e-10 1.000000e-10 1.000000e-10 2.161461e-05 1.000000e-10 4.322922e-05 2.161461e-05 1.000000e-10 3.782557e-03 6.397925e-03 1.500054e-02 1.132606e-02 1.577867e-02 5.338809e-03 3.631255e-03 2.355993e-03 1.000000e-10 1.000000e-10 1.000000e-10 1.000000e-10 1.000000e-10 1.296877e-04 8.645845e-05 1.000000e-10 3.955474e-03 5.360424e-03 1.251486e-02 9.791419e-03 1.694586e-02 4.906517e-03 3.155733e-03 1.685940e-03 1.000000e-10 1.000000e-10 1.000000e-10 1.000000e-10 1.000000e-10 2.161461e-05 6.484383e-05 1.000000e-10 4.063547e-03 5.425267e-03 1.337944e-02 1.009402e-02 1.519507e-02 5.382038e-03 2.766670e-03 2.096617e-03 1.000000e-10 1.000000e-10 1.000000e-10 1.000000e-10 1.000000e-10 4.322922e-05 4.322922e-05 1.000000e-10 1.106668e-02 1.067762e-02 2.256565e-02 1.755106e-02 2.768832e-02 9.315898e-03 4.128391e-03 3.090889e-03 2.161461e-05 1.000000e-10 1.000000e-10 1.000000e-10 1.000000e-10 1.080731e-04 4.322922e-05 1.000000e-10 1.571382e-02 1.134767e-02 2.636983e-02 2.126878e-02 3.088728e-02 1.132606e-02 5.446882e-03 2.183076e-03 2.161461e-05 2.161461e-05 1.000000e-10 1.000000e-10 1.000000e-10 6.484383e-05 6.484383e-05 1.000000e-10 1.210418e-03 2.226305e-03 7.111207e-03 5.079434e-03 8.861991e-03 2.075003e-03 1.448179e-03 8.429698e-04 1.000000e-10 1.000000e-10 1.000000e-10 1.000000e-10 1.000000e-10 4.322922e-05 4.322922e-05 1.000000e-10 5.663028e-03 5.814330e-03 1.363882e-02 9.510429e-03 1.616773e-02 4.603912e-03 2.745056e-03 1.534637e-03 4.322922e-05 2.161461e-05 1.000000e-10 1.000000e-10 1.000000e-10 4.322922e-05 1.000000e-10 1.000000e-10 1.247163e-02 1.262293e-02 2.770993e-02 2.051227e-02 3.397817e-02 1.169350e-02 6.938290e-03 3.479952e-03 1.080731e-04 1.000000e-10 2.161461e-05 2.161461e-05 4.322922e-05 2.809899e-04 2.593753e-04 2.161461e-05 6.635686e-03 9.640117e-03 2.221982e-02 1.657841e-02 2.574300e-02 8.818761e-03 6.268237e-03 4.603912e-03 1.000000e-10 1.000000e-10 1.000000e-10 1.000000e-10 1.000000e-10 1.080731e-04 1.729169e-04 1.000000e-10
[truncated: 1,056,762 more chars]
