# Supplementary material for: Benchmarking Inverse Statistical Approaches for Protein Structure and Design with Exactly Solvable Models
Source: PLoS Comput Biol. 2016 May 13;12(5):e1004889. doi: 10.1371/journal.pcbi.1004889 (PMC4866778; doi:10.1371/journal.pcbi.1004889)
Supplement: S2 Code — See readme.txt file. (ZIP) [file pcbi.1004889.s003.zip › CodeS2/S_A/align_A_w0lp_pmin0g20.0001.sce]

1.000000e+00	1.047574e+00	3.755586e+00	5.083925e+02	6.150693e+01	2	378	27
9.523810e-01	1.047574e+00	3.755586e+00	5.083925e+02	6.150693e+01	2	378	27
9.070295e-01	1.047574e+00	3.755586e+00	5.083925e+02	6.150693e+01	2	378	27
8.638376e-01	1.047574e+00	3.755586e+00	5.083925e+02	6.150693e+01	2	378	27
8.227025e-01	1.155799e+00	3.703422e+00	5.135350e+02	6.064344e+01	2	378	28
7.835262e-01	1.155799e+00	3.703422e+00	5.135350e+02	6.064344e+01	2	378	28
7.462154e-01	1.162092e+00	3.648773e+00	5.135350e+02	5.989200e+01	2	378	29
7.106813e-01	1.162092e+00	3.648773e+00	5.135350e+02	5.989200e+01	2	378	29
6.768394e-01	1.094135e+00	3.605724e+00	3.253735e+02	5.921327e+01	2	378	30
6.446089e-01	1.094135e+00	3.605724e+00	3.253735e+02	5.921327e+01	2	378	30
6.139133e-01	1.094135e+00	3.605724e+00	3.253735e+02	5.921327e+01	2	378	30
5.846793e-01	1.201761e+00	3.564423e+00	3.231829e+02	5.860121e+01	2	378	31
5.568374e-01	1.248586e+00	3.500552e+00	3.489221e+02	5.802515e+01	2	378	32
5.303214e-01	1.538044e+00	3.365879e+00	3.128620e+02	5.747532e+01	2	378	33
5.050680e-01	1.538044e+00	3.365879e+00	3.128620e+02	5.747532e+01	2	378	33
4.810171e-01	1.106673e+00	3.328276e+00	3.226353e+02	5.697690e+01	3	379	36
4.581115e-01	1.272573e+00	3.347727e+00	3.330405e+02	5.697315e+01	3	380	38
4.362967e-01	2.088879e+01	4.709254e+00	5.527042e+02	5.606842e+01	3	381	40
4.155207e-01	1.139822e+00	3.266078e+00	3.202554e+02	5.606785e+01	3	381	42
3.957340e-01	1.333340e+00	3.163839e+00	3.083966e+02	5.485218e+01	3	383	47
3.768895e-01	1.900087e+00	2.964276e+00	3.060162e+02	5.329912e+01	4	384	53
3.589424e-01	1.471525e+01	4.719826e+00	5.289137e+02	5.293941e+01	4	386	54
3.418499e-01	1.131503e+00	2.932989e+00	3.364114e+02	5.294272e+01	4	387	58
3.255713e-01	2.910642e+01	7.048962e+00	9.560883e+02	5.261035e+01	4	390	59
3.100679e-01	1.453430e+00	2.929892e+00	3.454477e+02	5.261412e+01	4	391	63
2.953028e-01	1.158050e+00	2.872296e+00	3.386020e+02	5.230837e+01	5	394	68
2.812407e-01	4.058529e+00	2.601780e+00	1.288398e+02	5.174252e+01	5	395	70
2.678483e-01	4.058529e+00	2.601780e+00	1.288398e+02	5.174252e+01	5	395	70
2.550936e-01	1.037343e+01	2.688660e+00	1.598112e+02	5.148547e+01	5	396	71
2.429463e-01	1.048256e+01	2.689989e+00	1.578313e+02	5.149374e+01	5	398	73
2.313774e-01	1.938579e+01	3.207754e+00	1.898245e+02	5.101709e+01	5	402	77
2.203595e-01	2.196702e+01	3.565828e+00	2.941579e+02	5.080398e+01	5	411	86
2.098662e-01	1.441311e+01	3.066013e+00	2.374864e+02	5.081729e+01	5	416	94
1.998725e-01	1.952439e+01	2.930716e+00	2.569008e+02	5.041683e+01	5	427	104
1.903548e-01	2.196592e+01	3.139810e+00	3.349722e+02	5.002973e+01	5	431	112
1.812903e-01	1.468491e+01	3.580837e+00	3.149355e+02	5.022404e+01	5	440	121
1.726574e-01	2.359506e+01	2.901213e+00	1.690240e+02	4.987392e+01	5	458	135
1.644356e-01	9.257217e+00	2.770160e+00	1.890807e+02	5.070567e+01	6	466	150
1.566054e-01	1.247565e+01	3.001349e+00	2.057322e+02	5.053547e+01	6	478	165
1.491480e-01	4.562951e+01	9.683587e+00	1.863152e+03	5.022454e+01	6	494	175
1.420457e-01	4.313719e+01	8.999716e+00	1.052638e+03	5.065192e+01	6	518	204
1.352816e-01	3.995971e+01	8.619811e+00	9.945514e+02	5.023317e+01	6	532	223
1.288396e-01	7.641691e+00	2.238046e+00	1.462946e+02	5.022002e+01	6	558	245
