# Supplementary material for: Benchmarking Inverse Statistical Approaches for Protein Structure and Design with Exactly Solvable Models
Source: PLoS Comput Biol. 2016 May 13;12(5):e1004889. doi: 10.1371/journal.pcbi.1004889 (PMC4866778; doi:10.1371/journal.pcbi.1004889)
Supplement: S2 Code — See readme.txt file. (ZIP) [file pcbi.1004889.s003.zip › CodeS2/S_A/align_A_w0lp_pmin0g20.0001t0.128-learn.fit]

1	7.462242e+00	5.651147e+00	1.348488e+02	1.900000e+00
2	7.579633e+00	5.665367e+00	1.353965e+02	3.610000e+00
3	7.680775e+00	5.666198e+00	1.336166e+02	6.859000e+00
4	7.416331e+00	5.636117e+00	1.344381e+02	1.303210e+01
5	7.387087e+00	5.620505e+00	1.335345e+02	2.476099e+01
6	7.319731e+00	5.630177e+00	1.368751e+02	4.704588e+01
7	7.123846e+00	5.551911e+00	1.309605e+02	8.938717e+01
8	6.726045e+00	5.469229e+00	1.346296e+02	1.698356e+02
9	6.036213e+00	5.331091e+00	1.363545e+02	3.226877e+02
10	5.161184e+00	5.148576e+00	1.389281e+02	6.131066e+02
11	3.968492e+00	4.845046e+00	1.377226e+02	1.164903e+03
12	3.236953e+00	4.575838e+00	1.369821e+02	2.213315e+03
13	2.759401e+00	4.180906e+00	1.163337e+02	4.205298e+03
14	2.803379e+00	3.745332e+00	8.497745e+01	7.990067e+03
15	2.715508e+00	3.482807e+00	7.563676e+01	1.000000e+04
16	2.454600e+00	3.257799e+00	6.204709e+01	1.000000e+04
17	2.616886e+00	3.112991e+00	5.929505e+01	1.000000e+04
18	1.947788e+00	2.970715e+00	5.720369e+01	1.000000e+04
19	1.924927e+00	2.865186e+00	5.403900e+01	1.000000e+04
20	1.795494e+00	2.793614e+00	5.469739e+01	1.000000e+04
21	1.744572e+00	2.731326e+00	5.143373e+01	1.000000e+04
22	1.709527e+00	2.661414e+00	5.028396e+01	1.000000e+04
23	1.634744e+00	2.606647e+00	4.915901e+01	1.000000e+04
24	1.496135e+00	2.551178e+00	4.858732e+01	1.000000e+04
25	1.482908e+00	2.501790e+00	4.437250e+01	1.000000e+04
26	1.303826e+00	2.450445e+00	4.443863e+01	1.000000e+04
27	1.251799e+00	2.422414e+00	4.455906e+01	1.000000e+04
28	1.079018e+00	2.374553e+00	4.283567e+01	1.000000e+04
29	9.497420e-01	2.337431e+00	4.269980e+01	1.000000e+04
30	1.050093e+00	2.300246e+00	4.144602e+01	1.000000e+04
31	1.382666e+00	2.291238e+00	4.063945e+01	1.000000e+04
32	1.024961e+00	2.244071e+00	3.963169e+01	1.000000e+04
33	8.934919e-01	2.229647e+00	4.045737e+01	1.000000e+04
34	9.029361e-01	2.207194e+00	3.993032e+01	1.000000e+04
35	9.492320e-01	2.172687e+00	3.947037e+01	1.000000e+04
36	9.571375e-01	2.147510e+00	3.909988e+01	1.000000e+04
37	8.528857e-01	2.134453e+00	3.962374e+01	1.000000e+04
38	8.854595e-01	2.105874e+00	3.731922e+01	1.000000e+04
39	1.106865e+00	2.102451e+00	3.808910e+01	1.000000e+04
40	8.441994e-01	2.079867e+00	3.692493e+01	1.000000e+04
41	8.477173e-01	2.051231e+00	3.562666e+01	1.000000e+04
42	8.499961e-01	2.037910e+00	3.565934e+01	1.000000e+04
43	8.877981e-01	2.022329e+00	3.568529e+01	1.000000e+04
44	8.325534e-01	2.008729e+00	3.567474e+01	1.000000e+04
45	8.708072e-01	1.987530e+00	3.323609e+01	1.000000e+04
46	8.258500e-01	1.967267e+00	3.421148e+01	1.000000e+04
47	1.325009e+00	1.971755e+00	3.278612e+01	1.000000e+04
48	9.360415e-01	1.936762e+00	3.283045e+01	1.000000e+04
49	7.962973e-01	1.921325e+00	3.259180e+01	1.000000e+04
50	8.328389e-01	1.915732e+00	3.348506e+01	1.000000e+04
51	7.832051e-01	1.902339e+00	3.286300e+01	1.000000e+04
52	8.668733e-01	1.887176e+00	3.239615e+01	1.000000e+04
53	9.081732e-01	1.888920e+00	3.327116e+01	1.000000e+04
54	7.510961e-01	1.881778e+00	3.354367e+01	1.000000e+04
55	8.128951e-01	1.861801e+00	3.188101e+01	1.000000e+04
56	7.586140e-01	1.858249e+00	3.301162e+01	1.000000e+04
57	8.896032e-01	1.835891e+00	3.188754e+01	1.000000e+04
58	7.742835e-01	1.820853e+00	3.100996e+01	1.000000e+04
59	7.501147e-01	1.814748e+00	3.131908e+01	1.000000e+04
60	7.526576e-01	1.808405e+00	3.110788e+01	1.000000e+04
61	7.630113e-01	1.792236e+00	2.992910e+01	1.000000e+04
62	7.248404e-01	1.795199e+00	3.154359e+01	1.000000e+04
63	9.272785e-01	1.781062e+00	3.056561e+01	1.000000e+04
64	7.308436e-01	1.759599e+00	2.893045e+01	1.000000e+04
65	7.753950e-01	1.760700e+00	3.020724e+01	1.000000e+04
66	7.733011e-01	1.754855e+00	3.070808e+01	1.000000e+04
67	7.356517e-01	1.748080e+00	2.955670e+01	1.000000e+04
68	8.517843e-01	1.737439e+00	2.948249e+01	1.000000e+04
69	7.319234e-01	1.743335e+00	3.100571e+01	1.000000e+04
70	1.078009e+00	1.729551e+00	3.106837e+01	1.000000e+04
71	7.218051e-01	1.728259e+00	3.076590e+01	1.000000e+04
72	7.220003e-01	1.712587e+00	2.964191e+01	1.000000e+04
73	7.899911e-01	1.707321e+00	3.029795e+01	1.000000e+04
74	6.907011e-01	1.703299e+00	3.102699e+01	1.000000e+04
75	7.333534e-01	1.693390e+00	2.934617e+01	1.000000e+04
76	7.158565e-01	1.689821e+00	3.068683e+01	1.000000e+04
77	9.223122e-01	1.691324e+00	2.972715e+01	1.000000e+04
78	7.599637e-01	1.679786e+00	2.890442e+01	1.000000e+04
79	7.227407e-01	1.670373e+00	2.848337e+01	1.000000e+04
80	7.389428e-01	1.663484e+00	2.884736e+01	1.000000e+04
81	7.041803e-01	1.654956e+00	2.907441e+01	1.000000e+04
82	7.652391e-01	1.654316e+00	2.817869e+01	1.000000e+04
83	7.831315e-01	1.653911e+00	2.851530e+01	1.000000e+04
84	7.342017e-01	1.650272e+00	2.922616e+01	1.000000e+04
85	7.546418e-01	1.637463e+00	2.789228e+01	1.000000e+04
86	7.141587e-01	1.625981e+00	2.768122e+01	1.000000e+04
87	8.354018e-01	1.636839e+00	2.924102e+01	1.000000e+04
88	6.768349e-01	1.615358e+00	2.752376e+01	1.000000e+04
89	7.555974e-01	1.623635e+00	2.834419e+01	1.000000e+04
90	6.956737e-01	1.613380e+00	2.716553e+01	1.000000e+04
91	7.106638e-01	1.603265e+00	2.667152e+01	1.000000e+04
92	7.065596e-01	1.610614e+00	2.787537e+01	1.000000e+04
93	9.140876e-01	1.603805e+00	2.548268e+01	1.000000e+04
94	7.899898e-01	1.584650e+00	2.599284e+01	1.000000e+04
95	6.631338e-01	1.590964e+00	2.680420e+01	1.000000e+04
96	7.405771e-01	1.583067e+00	2.569862e+01	1.000000e+04
97	7.655568e-01	1.591488e+00	2.652826e+01	1.000000e+04
98	6.799233e-01	1.570416e+00	2.536792e+01	1.000000e+04
99	6.662984e-01	1.568858e+00	2.572290e+01	1.000000e+04
100	8.158994e-01	1.575707e+00	2.650690e+01	1.000000e+04
101	7.264237e-01	1.569203e+00	2.709917e+01	1.000000e+04
102	7.214913e-01	1.560096e+00	2.596619e+01	1.000000e+04
103	6.949079e-01	1.562773e+00	2.611120e+01	1.000000e+04
104	7.185729e-01	1.559266e+00	2.642051e+01	1.000000e+04
105	7.211651e-01	1.559671e+00	2.750571e+01	1.000000e+04
106	6.879405e-01	1.546446e+00	2.510390e+01	1.000000e+04
107	6.785582e-01	1.540417e+00	2.535849e+01	1.000000e+04
108	7.388962e-01	1.543048e+00	2.609685e+01	1.000000e+04
109	7.365710e-01	1.532329e+00	2.481787e+01	1.000000e+04
110	7.314020e-01	1.533537e+00	2.467995e+01	1.000000e+04
111	8.378389e-01	1.536424e+00	2.454204e+01	1.000000e+04
112	7.256131e-01	1.525562e+00	2.410291e+01	1.000000e+04
113	8.969607e-01	1.541489e+00	2.614665e+01	1.000000e+04
114	8.049106e-01	1.526259e+00	2.448428e+01	1.000000e+04
115	6.648913e-01	1.512679e+00	2.365264e+01	1.000000e+04
116	8.791636e-01	1.515846e+00	2.449149e+01	1.000000e+04
117	6.470672e-01	1.512926e+00	2.439922e+01	1.000000e+04
118	6.878048e-01	1.513980e+00	2.549363e+01	1.000000e+04
119	7.124573e-01	1.503362e+00	2.284544e+01	1.000000e+04
120	6.449993e-01	1.503559e+00	2.489836e+01	1.000000e+04
121	1.007440e+00	1.507739e+00	2.267010e+01	1.000000e+04
122	6.957576e-01	1.496195e+00	2.348160e+01	1.000000e+04
123	7.904543e-01	1.492533e+00	2.342589e+01	1.000000e+04
124	6.634989e-01	1.489412e+00	2.249388e+01	1.000000e+04
125	6.886602e-01	1.492694e+00	2.357923e+01	1.000000e+04
126	7.443910e-01	1.492878e+00	2.421726e+01	1.000000e+04
127	8.226799e-01	1.494815e+00	2.368686e+01	1.000000e+04
128	9.533948e-01	1.499488e+00	2.263617e+01	1.000000e+04
129	6.837626e-01	1.479456e+00	2.204194e+01	1.000000e+04
130	6.649442e-01	1.475063e+00	2.254310e+01	1.000000e+04
131	7.330095e-01	1.479994e+00	2.310815e+01	1.000000e+04
132	8.000973e-01	1.478357e+00	2.290640e+01	1.000000e+04
133	6.706923e-01	1.473488e+00	2.276856e+01	1.000000e+04
134	7.081065e-01	1.473365e+00	2.343401e+01	1.000000e+04
135	6.707906e-01	1.459483e+00	2.143401e+01	1.000000e+04
136	7.702582e-01	1.470179e+00	2.279324e+01	1.000000e+04
137	6.774742e-01	1.463796e+00	2.358648e+01	1.000000e+04
138	6.391508e-01	1.454190e+00	2.231672e+01	1.000000e+04
139	8.113652e-01	1.457126e+00	2.176814e+01	1.000000e+04
140	7.587493e-01	1.454006e+00	2.141127e+01	1.000000e+04
141	6.246415e-01	1.442931e+00	2.148344e+01	1.000000e+04
142	6.582391e-01	1.448335e+00	2.173817e+01	1.000000e+04
143	6.942574e-01	1.441084e+00	2.160038e+01	1.000000e+04
144	7.368667e-01	1.453823e+00	2.171818e+01	1.000000e+04
145	6.574584e-01	1.440512e+00	2.029332e+01	1.000000e+04
146	8.155378e-01	1.455330e+00	2.086758e+01	1.000000e+04
147	7.130347e-01	1.441245e+00	2.148746e+01	1.000000e+04
148	7.846148e-01	1.438345e+00	2.007174e+01	1.000000e+04
149	7.588873e-01	1.439428e+00	2.165011e+01	1.000000e+04
150	7.587696e-01	1.432452e+00	1.965930e+01	1.000000e+04
151	9.381909e-01	1.440745e+00	2.026097e+01	1.000000e+04
152	7.580853e-01	1.437781e+00	2.130077e+01	1.000000e+04
153	6.197234e-01	1.417507e+00	1.971162e+01	1.000000e+04
154	6.291129e-01	1.425073e+00	2.058714e+01	1.000000e+04
155	6.460238e-01	1.426290e+00	2.089667e+01	1.000000e+04
156	7.202610e-01	1.419368e+00	2.028425e+01	1.000000e+04
157	1.010350e+00	1.435694e+00	2.112323e+01	1.000000e+04
158	7.996389e-01	1.417691e+00	1.886773e+01	1.000000e+04
159	6.578002e-01	1.416633e+00	1.978892e+01	1.000000e+04
160	7.154680e-01	1.423452e+00	2.031756e+01	1.000000e+04
161	7.235922e-01	1.410961e+00	2.035326e+01	1.000000e+04
162	6.084210e-01	1.403331e+00	1.981388e+01	1.000000e+04
163	6.547332e-01	1.411749e+00	2.023299e+01	1.000000e+04
164	7.493715e-01	1.408168e+00	1.993095e+01	1.000000e+04
165	6.060126e-01	1.397246e+00	1.982974e+01	1.000000e+04
166	9.434505e-01	1.417287e+00	1.929039e+01	1.000000e+04
167	6.712055e-01	1.399109e+00	1.982818e+01	1.000000e+04
168	6.395051e-01	1.396692e+00	1.902411e+01	1.000000e+04
169	7.514029e-01	1.397412e+00	1.907811e+01	1.000000e+04
170	6.460266e-01	1.398770e+00	2.055611e+01	1.000000e+04
171	6.303291e-01	1.392090e+00	1.887571e+01	1.000000e+04
172	6.276166e-01	1.394964e+00	1.859198e+01	1.000000e+04
173	6.277853e-01	1.386076e+00	1.774232e+01	1.000000e+04
174	5.773815e-01	1.386933e+00	1.880047e+01	1.000000e+04
175	6.157552e-01	1.382302e+00	1.853501e+01	1.000000e+04
176	6.233668e-01	1.383665e+00	1.786791e+01	1.000000e+04
177	8.713152e-01	1.388683e+00	1.831447e+01	1.000000e+04
178	8.362470e-01	1.382970e+00	1.818595e+01	1.000000e+04
179	7.619287e-01	1.373126e+00	1.692554e+01	1.000000e+04
180	7.325080e-01	1.383918e+00	1.807501e+01	1.000000e+04
181	6.192298e-01	1.373583e+00	1.811992e+01	1.000000e+04
182	6.786641e-01	1.373030e+00	1.704208e+01	1.000000e+04
183	6.194082e-01	1.371793e+00	1.833759e+01	1.000000e+04
184	7.142027e-01	1.373839e+00	1.759748e+01	1.000000e+04
185	6.578906e-01	1.364578e+00	1.734119e+01	1.000000e+04
186	6.764332e-01	1.369424e+00	1.809813e+01	1.000000e+04
187	8.921596e-01	1.381122e+00	1.878202e+01	1.000000e+04
188	6.972474e-01	1.372401e+00	1.843440e+01	1.000000e+04
189	6.189855e-01	1.362217e+00	1.827848e+01	1.000000e+04
190	6.368205e-01	1.366207e+00	1.730104e+01	1.000000e+04
191	7.411584e-01	1.370106e+00	1.769285e+01	1.000000e+04
192	6.542570e-01	1.358851e+00	1.698928e+01	1.000000e+04
193	6.676873e-01	1.362073e+00	1.718029e+01	1.000000e+04
194	5.961770e-01	1.348454e+00	1.580125e+01	1.000000e+04
195	5.528171e-01	1.349293e+00	1.685036e+01	1.000000e+04
196	6.159176e-01	1.350850e+00	1.699573e+01	1.000000e+04
197	9.854105e-01	1.368516e+00	1.685813e+01	1.000000e+04
198	1.121468e+00	1.371097e+00	1.553388e+01	1.000000e+04
199	8.640828e-01	1.362609e+00	1.746842e+01	1.000000e+04
200	1.082593e+00	1.366363e+00	1.630845e+01	1.000000e+04
201	7.066125e-01	1.348923e+00	1.666379e+01	1.000000e+04
202	8.361536e-01	1.352025e+00	1.659923e+01	1.000000e+04
203	5.877231e-01	1.338888e+00	1.580442e+01	1.000000e+04
204	6.687882e-01	1.345810e+00	1.709998e+01	1.000000e+04
205	6.466173e-01	1.347472e+00	1.699889e+01	1.000000e+04
206	6.107680e-01	1.334886e+00	1.678826e+01	1.000000e+04
207	6.202894e-01	1.343505e+00	1.603908e+01	1.000000e+04
208	8.588306e-01	1.354171e+00	1.671392e+01	1.000000e+04
209	9.795143e-01	1.354396e+00	1.617469e+01	1.000000e+04
210	8.035033e-01	1.349141e+00	1.700471e+01	1.000000e+04
211	7.986466e-01	1.344104e+00	1.620075e+01	1.000000e+04
212	6.305272e-01	1.338629e+00	1.693948e+01	1.000000e+04
213	7.261190e-01	1.337680e+00	1.535051e+01	1.000000e+04
214	6.394472e-01	1.332154e+00	1.529512e+01	1.000000e+04
215	5.693624e-01	1.333924e+00	1.648117e+01	1.000000e+04
216	6.129489e-01	1.326331e+00	1.537601e+01	1.000000e+04
217	7.237183e-01	1.324666e+00	1.507416e+01	1.000000e+04
218	7.034823e-01	1.335237e+00	1.624196e+01	1.000000e+04
219	8.493100e-01	1.332316e+00	1.518245e+01	1.000000e+04
220	6.948682e-01	1.321736e+00	1.587558e+01	1.000000e+04
221	8.082310e-01	1.328486e+00	1.552808e+01	1.000000e+04
222	8.701466e-01	1.324961e+00	1.520797e+01	1.000000e+04
223	7.263497e-01	1.326747e+00	1.557249e+01	1.000000e+04
224	6.125162e-01	1.308913e+00	1.414787e+01	1.000000e+04
225	6.068220e-01	1.316290e+00	1.548002e+01	1.000000e+04
226	5.706086e-01	1.311379e+00	1.473089e+01	1.000000e+04
227	5.910966e-01	1.315671e+00	1.557009e+01	1.000000e+04
228	5.825745e-01	1.312821e+00	1.519521e+01	1.000000e+04
229	6.594001e-01	1.317111e+00	1.499378e+01	1.000000e+04
230	7.824634e-01	1.318426e+00	1.513011e+01	1.000000e+04
231	6.687265e-01	1.314782e+00	1.489217e+01	1.000000e+04
232	7.272354e-01	1.315109e+00	1.511978e+01	1.000000e+04
233	5.806099e-01	1.312336e+00	1.532912e+01	1.000000e+04
234	6.290096e-01	1.311004e+00	1.454349e+01	1.000000e+04
235	7.079122e-01	1.320465e+00	1.539182e+01	1.000000e+04
236	7.376558e-01	1.317420e+00	1.463357e+01	1.000000e+04
237	5.699744e-01	1.303243e+00	1.408530e+01	1.000000e+04
238	6.837750e-01	1.299953e+00	1.415776e+01	1.000000e+04
239	5.849602e-01	1.303374e+00	1.397463e+01	1.000000e+04
240	5.767499e-01	1.294031e+00	1.331684e+01	1.000000e+04
241	6.187385e-01	1.301997e+00	1.323416e+01	1.000000e+04
242	7.814645e-01	1.300897e+00	1.337055e+01	1.000000e+04
243	6.405680e-01	1.296314e+00	1.383555e+01	1.000000e+04
244	5.654451e-01	1.301286e+00	1.517684e+01	1.000000e+04
245	7.091407e-01	1.297897e+00	1.483849e+01	1.000000e+04
246	6.178451e-01	1.290010e+00	1.358734e+01	1.000000e+04
247	8.326865e-01	1.298167e+00	1.302998e+01	1.000000e+04
248	7.490675e-01	1.300169e+00	1.433478e+01	1.000000e+04
249	5.568211e-01	1.294803e+00	1.434334e+01	1.000000e+04
250	5.932451e-01	1.293195e+00	1.422410e+01	1.000000e+04
251	6.452709e-01	1.290619e+00	1.338374e+01	1.000000e+04
252	6.009024e-01	1.289413e+00	1.421359e+01	1.000000e+04
253	1.129882e+00	1.313114e+00	1.306316e+01	1.000000e+04
254	7.711126e-01	1.297111e+00	1.419453e+01	1.000000e+04
255	8.471839e-01	1.300897e+00	1.392925e+01	1.000000e+04
256	6.002220e-01	1.291337e+00	1.425730e+01	1.000000e+04
257	6.164278e-01	1.285886e+00	1.391899e+01	1.000000e+04
258	5.900594e-01	1.284663e+00	1.343464e+01	1.000000e+04
259	5.662597e-01	1.287519e+00	1.408220e+01	1.000000e+04
260	5.955577e-01	1.280917e+00	1.279457e+01	1.000000e+04
261	5.899142e-01	1.280570e+00	1.395333e+01	1.000000e+04
262	6.038790e-01	1.284232e+00	1.417185e+01	1.000000e+04
263	7.484261e-01	1.282808e+00	1.396134e+01	1.000000e+04
264	5.607574e-01	1.279081e+00	1.285627e+01	1.000000e+04
265	6.455377e-01	1.284354e+00	1.369555e+01	1.000000e+04
266	7.466922e-01	1.283905e+00	1.349418e+01	1.000000e+04
267	6.479165e-01	1.277178e+00	1.360355e+01	1.000000e+04
268	6.718670e-01	1.278677e+00	1.406850e+01	1.000000e+04
269	7.509213e-01	1.274228e+00	1.156656e+01	1.000000e+04
270	5.608921e-01	1.270932e+00	1.305435e+01	1.000000e+04
271	5.514842e-01	1.269520e+00	1.226845e+01	1.000000e+04
272	5.814152e-01	1.276899e+00	1.360980e+01	1.000000e+04
273	8.025258e-01	1.282394e+00	1.286120e+01	1.000000e+04
274	9.139210e-01	1.285301e+00	1.299716e+01	1.000000e+04
275	6.164897e-01	1.271430e+00	1.258640e+01	1.000000e+04
276	6.181525e-01	1.267282e+00	1.360773e+01	1.000000e+04
277	5.424832e-01	1.265797e+00	1.228420e+01	1.000000e+04
278	6.234758e-01	1.275105e+00	1.371624e+01	1.000000e+04
279	5.895994e-01	1.263924e+00	1.210001e+01	1.000000e+04
280	7.147992e-01	1.277201e+00	1.376085e+01	1.000000e+04
281	5.668658e-01	1.264845e+00	1.227241e+01	1.000000e+04
282	5.992570e-01	1.263363e+00	1.216238e+01	1.000000e+04
283	5.851006e-01	1.258469e+00	1.173374e+01	1.000000e+04
284	6.509043e-01	1.260399e+00	1.182370e+01	1.000000e+04
285	5.943334e-01	1.262161e+00	1.282733e+01	1.000000e+04
286	8.892492e-01	1.270677e+00	1.184097e+01	1.000000e+04
287	6.292848e-01	1.258188e+00	1.240645e+01	1.000000e+04
288	6.444187e-01	1.266742e+00	1.267067e+01	1.000000e+04
289	6.772965e-01	1.260583e+00	1.238719e+01	1.000000e+04
290	9.460221e-01	1.278586e+00	1.326389e+01	1.000000e+04
291	5.677639e-01	1.255874e+00	1.230499e+01	1.000000e+04
292	6.270215e-01	1.257627e+00	1.222140e+01	1.000000e+04
293	6.540923e-01	1.264177e+00	1.197546e+01	1.000000e+04
294	5.879941e-01	1.252631e+00	1.159061e+01	1.000000e+04
295	5.678604e-01	1.254634e+00	1.267639e+01	1.000000e+04
296	5.425553e-01	1.254539e+00	1.320625e+01	1.000000e+04
297	6.266385e-01	1.251631e+00	1.139850e+01	1.000000e+04
298	6.518952e-01	1.252735e+00	1.126010e+01	1.000000e+04
299	5.848724e-01	1.250482e+00	1.273935e+01	1.000000e+04
300	5.546669e-01	1.253714e+00	1.271145e+01	1.000000e+04
301	6.574043e-01	1.251651e+00	1.170598e+01	1.000000e+04
302	6.432059e-01	1.249616e+00	1.142356e+01	1.000000e+04
303	6.572382e-01	1.251629e+00	1.191501e+01	1.000000e+04
304	8.274890e-01	1.259839e+00	1.168633e+01	1.000000e+04
305	6.250239e-01	1.244682e+00	1.169599e+01	1.000000e+04
306	5.557755e-01	1.247054e+00	1.246223e+01	1.000000e+04
307	5.794774e-01	1.246475e+00	1.175796e+01	1.000000e+04
308	5.955725e-01	1.248768e+00	1.207795e+01	1.000000e+04
309	6.231248e-01	1.250222e+00	1.133713e+01	1.000000e+04
310	5.859466e-01	1.244693e+00	1.188535e+01	1.000000e+04
311	5.833132e-01	1.245212e+00	1.155628e+01	1.000000e+04
312	6.199158e-01	1.242484e+00	1.180226e+01	1.000000e+04
313	6.330901e-01	1.243159e+00	1.221252e+01	1.000000e+04
314	5.798668e-01	1.241840e+00	1.139879e+01	1.000000e+04
315	6.185285e-01	1.240227e+00	1.226636e+01	1.000000e+04
316	5.853027e-01	1.242248e+00	1.256707e+01	1.000000e+04
317	6.143826e-01	1.239879e+00	1.158081e+01	1.000000e+04
318	5.675591e-01	1.240362e+00	1.179940e+01	1.000000e+04
319	6.768685e-01	1.245176e+00	1.201799e+01	1.000000e+04
320	6.900243e-01	1.238463e+00	1.070317e+01	1.000000e+04
321	5.976637e-01	1.239584e+00	1.152347e+01	1.000000e+04
322	6.104549e-01	1.244267e+00	1.346789e+01	1.000000e+04
323	5.721657e-01	1.238262e+00	1.349473e+01	1.000000e+04
324	7.995642e-01	1.244712e+00	1.127624e+01	1.000000e+04
325	5.704535e-01	1.238450e+00	1.198773e+01	1.000000e+04
326	5.953043e-01	1.229813e+00	1.146699e+01	1.000000e+04
327	6.167546e-01	1.228701e+00	1.124747e+01	1.000000e+04
328	5.465307e-01	1.233786e+00	1.108273e+01	1.000000e+04
329	6.454101e-01	1.233045e+00	1.015129e+01	1.000000e+04
330	5.370043e-01	1.227839e+00	1.056162e+01	1.000000e+04
331	6.004869e-01	1.229137e+00	1.206721e+01	1.000000e+04
332	6.101970e-01	1.239005e+00	1.102621e+01	1.000000e+04
333	5.689084e-01	1.229013e+00	1.109837e+01	1.000000e+04
334	7.246009e-01	1.230496e+00	1.086108e+01	1.000000e+04
335	6.073549e-01	1.233432e+00	1.075063e+01	1.000000e+04
336	6.848728e-01	1.231211e+00	1.154480e+01	1.000000e+04
337	5.727926e-01	1.231517e+00	1.151696e+01	1.000000e+04
338	5.646919e-01	1.227604e+00	1.228320e+01	1.000000e+04
339	5.339100e-01	1.221582e+00	1.206365e+01	1.000000e+04
340	5.425215e-01	1.224728e+00	1.080359e+01	1.000000e+04
341	6.365883e-01	1.221508e+00	1.066625e+01	1.000000e+04
342	5.851466e-01	1.226222e+00	1.151467e+01	1.000000e+04
343	5.713374e-01	1.220624e+00	1.151421e+01	1.000000e+04
344	5.731725e-01	1.224713e+00	1.082919e+01	1.000000e+04
345	6.978311e-01	1.227303e+00	1.148593e+01	1.000000e+04
346	7.280922e-01	1.230322e+00	1.159500e+01	1.000000e+04
347	5.862445e-01	1.218530e+00	1.096475e+01	1.000000e+04
348	5.595444e-01	1.223416e+00	1.059913e+01	1.000000e+04
349	5.520536e-01	1.217740e+00	1.110083e+01	1.000000e+04
350	6.018340e-01	1.222018e+00	1.047060e+01	1.000000e+04
351	5.979400e-01	1.226934e+00	1.077139e+01	1.000000e+04
352	5.537315e-01	1.222178e+00	1.123645e+01	1.000000e+04
353	6.552829e-01	1.223718e+00	1.118124e+01	1.000000e+04
354	5.361374e-01	1.214460e+00	1.096173e+01	1.000000e+04
355	5.687385e-01	1.210372e+00	1.055056e+01	1.000000e+04
356	5.284585e-01	1.210402e+00	1.098825e+01	1.000000e+04
357	5.909939e-01	1.215613e+00	1.003865e+01	1.000000e+04
358	6.518981e-01	1.214401e+00	1.172673e+01	1.000000e+04
359	5.680180e-01	1.217840e+00	1.243820e+01	1.000000e+04
360	6.021172e-01	1.216739e+00	1.090430e+01	1.000000e+04
361	5.439455e-01	1.213684e+00	1.120507e+01	1.000000e+04
362	7.256567e-01	1.223437e+00	1.158797e+01	1.000000e+04
363	5.476200e-01	1.208540e+00	1.084819e+01	1.000000e+04
364	5.715829e-01	1.219357e+00	1.251806e+01	1.000000e+04
365	6.283113e-01	1.212510e+00	1.040914e+01	1.000000e+04
366	6.278543e-01	1.212443e+00	1.153139e+01	1.000000e+04
367	5.557022e-01	1.211385e+00	1.183213e+01	1.000000e+04
368	6.910688e-01	1.216589e+00	1.191381e+01	1.000000e+04
369	5.546462e-01	1.210112e+00	1.100972e+01	1.000000e+04
370	5.688378e-01	1.209220e+00	9.826462e+00	1.000000e+04
371	7.020165e-01	1.212019e+00	1.043388e+01	1.000000e+04
372	5.548575e-01	1.206694e+00	1.029655e+01	1.000000e+04
373	5.615948e-01	1.207449e+00	1.087116e+01	1.000000e+04
374	5.871612e-01	1.202380e+00	1.012315e+01	1.000000e+04
375	5.580911e-01	1.204186e+00	1.049700e+01	1.000000e+04
376	5.856606e-01	1.207441e+00	1.040442e+01	1.000000e+04
377	6.010908e-01	1.211091e+00	1.086950e+01	1.000000e+04
378	6.197649e-01	1.211021e+00	1.125241e+01	1.000000e+04
379	6.628527e-01	1.207683e+00	1.092338e+01	1.000000e+04
380	6.069982e-01	1.200019e+00	1.062174e+01	1.000000e+04
381	5.462373e-01	1.200592e+00	1.185351e+01	1.000000e+04
382	5.737497e-01	1.203302e+00	1.007320e+01	1.000000e+04
383	5.898365e-01	1.202337e+00	1.053829e+01	1.000000e+04
384	5.708824e-01	1.202821e+00	1.086645e+01	1.000000e+04
385	6.147272e-01	1.197402e+00	9.715971e+00	1.000000e+04
386	6.043417e-01	1.200174e+00	1.081087e+01	1.000000e+04
387	5.529259e-01	1.199620e+00	1.113902e+01	1.000000e+04
388	7.642843e-01	1.212036e+00	1.196004e+01	1.000000e+04
389	5.606065e-01	1.200167e+00	9.439547e+00	1.000000e+04
390	5.343277e-01	1.194814e+00	9.878142e+00	1.000000e+04
391	5.322295e-01	1.194122e+00	1.187664e+01	1.000000e+04
392	5.449514e-01	1.197612e+00	1.056182e+01	1.000000e+04
393	6.711158e-01	1.202342e+00	9.657793e+00	1.000000e+04
394	7.372221e-01	1.206132e+00	1.130033e+01	1.000000e+04
395	5.439086e-01	1.197879e+00	1.099868e+01	1.000000e+04
396	5.767019e-01	1.198390e+00	1.003986e+01	1.000000e+04
397	6.374512e-01	1.195713e+00	1.069663e+01	1.000000e+04
398	5.961378e-01	1.195193e+00	1.077835e+01	1.000000e+04
399	7.547044e-01	1.201318e+00	1.190059e+01	1.000000e+04
400	5.699716e-01	1.192796e+00	1.110603e+01	1.000000e+04
401	5.722569e-01	1.190261e+00	9.024545e+00	1.000000e+04
402	6.276905e-01	1.199713e+00	1.115999e+01	1.000000e+04
403	6.048378e-01	1.197398e+00	1.094048e+01	1.000000e+04
404	5.792616e-01	1.192782e+00	1.143292e+01	1.000000e+04
405	5.643788e-01	1.193177e+00	1.041933e+01	1.000000e+04
406	7.651451e-01	1.198539e+00	1.017247e+01	1.000000e+04
407	6.072604e-01	1.192892e+00	1.028160e+01	1.000000e+04
408	5.337001e-01	1.187395e+00	1.036333e+01	1.000000e+04
409	5.830129e-01	1.194384e+00	1.041768e+01	1.000000e+04
410	6.550067e-01	1.195082e+00	1.006130e+01	1.000000e+04
411	6.708634e-01	1.197536e+00	9.951366e+00	1.000000e+04
412	6.267810e-01	1.190517e+00	9.677147e+00	1.000000e+04
413	5.717025e-01	1.189213e+00	1.137445e+01	1.000000e+04
414	7.438576e-01	1.195345e+00	1.003227e+01	1.000000e+04
415	5.777179e-01	1.187365e+00	9.675903e+00	1.000000e+04
416	5.797049e-01	1.190976e+00	1.189347e+01	1.000000e+04
417	5.268927e-01	1.183787e+00	1.087985e+01	1.000000e+04
418	5.467707e-01	1.185455e+00	1.085204e+01	1.000000e+04
419	6.274054e-01	1.184295e+00	1.005752e+01	1.000000e+04
420	6.819194e-01	1.186642e+00	1.104287e+01	1.000000e+04
421	6.466497e-01	1.183250e+00	9.919766e+00	1.000000e+04
422	6.104222e-01	1.184737e+00	9.919369e+00	1.000000e+04
423	6.053188e-01	1.187197e+00	1.254765e+01	1.000000e+04
424	6.212399e-01	1.178460e+00	1.021967e+01	1.000000e+04
425	5.723565e-01	1.180447e+00	9.890680e+00	1.000000e+04
426	5.512919e-01	1.181904e+00	1.027363e+01	1.000000e+04
427	5.930058e-01	1.179859e+00	1.021846e+01	1.000000e+04
428	6.510641e-01	1.183515e+00	1.213480e+01	1.000000e+04
429	5.328736e-01	1.183003e+00	1.087473e+01	1.000000e+04
430	6.113801e-01	1.179841e+00	1.046357e+01	1.000000e+04
431	6.203394e-01	1.180456e+00	9.669069e+00	1.000000e+04
432	6.434394e-01	1.181622e+00	1.095564e+01	1.000000e+04
433	5.477778e-01	1.181102e+00	1.027065e+01	1.000000e+04
434	5.877571e-01	1.185922e+00	1.087265e+01	1.000000e+04
435	6.424752e-01	1.184869e+00	1.109127e+01	1.000000e+04
436	7.860402e-01	1.189722e+00	1.005030e+01	1.000000e+04
437	6.708008e-01	1.178405e+00	9.912991e+00	1.000000e+04
438	6.581594e-01	1.182659e+00	1.037809e+01	1.000000e+04
439	5.493541e-01	1.179693e+00	1.032291e+01	1.000000e+04
440	5.803868e-01	1.173126e+00	1.095229e+01	1.000000e+04
441	6.661455e-01	1.181242e+00	1.059588e+01	1.000000e+04
442	6.558893e-01	1.179765e+00	1.004782e+01	1.000000e+04
443	5.863035e-01	1.176140e+00	1.062244e+01	1.000000e+04
444	5.592699e-01	1.178652e+00	1.160777e+01	1.000000e+04
445	5.052861e-01	1.171316e+00	1.045726e+01	1.000000e+04
446	6.552396e-01	1.179812e+00	8.558940e+00	1.000000e+04
447	5.440637e-01	1.171549e+00	9.881477e+00	1.000000e+04
448	6.008691e-01	1.177798e+00	1.070254e+01	1.000000e+04
449	5.953736e-01	1.173169e+00	9.743743e+00	1.000000e+04
450	5.512584e-01	1.173652e+00	1.094817e+01	1.000000e+04
451	5.799541e-01	1.169255e+00	9.934590e+00	1.000000e+04
452	5.624037e-01	1.169761e+00	9.057966e+00	1.000000e+04
453	5.143217e-01	1.169177e+00	9.276660e+00	1.000000e+04
454	6.315276e-01	1.171022e+00	1.026204e+01	1.000000e+04
455	5.947810e-01	1.168010e+00	1.053546e+01	1.000000e+04
456	5.860997e-01	1.168122e+00	1.028859e+01	1.000000e+04
457	5.955399e-01	1.172265e+00	1.130132e+01	1.000000e+04
458	6.964496e-01	1.175668e+00	1.089014e+01	1.000000e+04
459	6.238273e-01	1.175036e+00	9.246776e+00	1.000000e+04
460	6.325703e-01	1.174368e+00	1.154650e+01	1.000000e+04
461	5.290539e-01	1.164887e+00	9.820968e+00	1.000000e+04
462	5.536904e-01	1.169976e+00	9.546755e+00	1.000000e+04
463	5.649006e-01	1.171112e+00	1.212029e+01	1.000000e+04
464	6.266742e-01	1.170177e+00	1.033997e+01	1.000000e+04
465	5.323107e-01	1.168604e+00	1.088720e+01	1.000000e+04
466	5.516602e-01	1.168879e+00	9.572421e+00	1.000000e+04
467	5.571476e-01	1.167819e+00	1.162570e+01	1.000000e+04
468	7.122016e-01	1.168660e+00	9.954922e+00	1.000000e+04
469	5.300530e-01	1.161831e+00	9.175196e+00	1.000000e+04
470	5.551708e-01	1.160114e+00	8.776747e+00	1.000000e+04
471	7.835023e-01	1.175608e+00	1.074791e+01	1.000000e+04
472	5.464206e-01	1.165230e+00	1.047366e+01	1.000000e+04
473	6.293460e-01	1.161232e+00	9.350571e+00	1.000000e+04
474	5.439131e-01	1.167040e+00	1.011690e+01	1.000000e+04
475	5.460607e-01	1.159311e+00	1.041769e+01	1.000000e+04
476	5.777391e-01	1.161428e+00	1.017084e+01	1.000000e+04
477	6.934250e-01	1.162290e+00	1.025258e+01	1.000000e+04
478	6.128468e-01	1.160534e+00	8.075326e+00	1.000000e+04
479	7.886283e-01	1.170200e+00	8.910128e+00	1.000000e+04
480	7.977742e-01	1.172658e+00	1.022411e+01	1.000000e+04
481	5.589184e-01	1.153119e+00	9.812972e+00	1.000000e+04
482	5.645668e-01	1.163128e+00	1.126383e+01	1.000000e+04
483	5.913978e-01	1.162109e+00	1.025024e+01	1.000000e+04
484	6.446439e-01	1.162289e+00	9.592662e+00	1.000000e+04
485	5.474873e-01	1.154453e+00	9.701807e+00	1.000000e+04
486	5.675032e-01	1.158344e+00	1.074194e+01	1.000000e+04
487	7.326881e-01	1.169095e+00	1.049507e+01	1.000000e+04
488	6.166165e-01	1.163161e+00	1.035774e+01	1.000000e+04
489	5.388872e-01	1.158014e+00	1.049424e+01	1.000000e+04
490	5.384107e-01	1.152224e+00	9.261622e+00	1.000000e+04
491	6.052948e-01	1.153497e+00	9.398162e+00	1.000000e+04
492	5.949635e-01	1.153206e+00	1.005496e+01	1.000000e+04
493	5.607392e-01	1.152761e+00	8.931888e+00	1.000000e+04
494	6.956580e-01	1.158863e+00	1.021849e+01	1.000000e+04
495	5.302225e-01	1.152710e+00	1.013593e+01	1.000000e+04
496	7.730253e-01	1.166515e+00	9.998618e+00	1.000000e+04
497	6.328642e-01	1.154191e+00	9.313666e+00	1.000000e+04
498	5.747354e-01	1.152837e+00	1.021690e+01	1.000000e+04
499	5.327605e-01	1.150846e+00	1.013435e+01	1.000000e+04
500	6.032309e-01	1.155275e+00	1.068158e+01	1.000000e+04
501	5.168039e-01	1.149354e+00	8.709646e+00	1.000000e+04
502	5.288742e-01	1.152602e+00	9.968874e+00	1.000000e+04
503	5.272838e-01	1.148922e+00	9.913711e+00	1.000000e+04
504	6.828217e-01	1.156392e+00	9.173998e+00	1.000000e+04
505	6.358363e-01	1.157517e+00	9.337924e+00	1.000000e+04
506	6.607911e-01	1.159400e+00	8.981583e+00	1.000000e+04
507	7.171148e-01	1.155124e+00	9.693158e+00	1.000000e+04
508	6.485543e-01	1.151713e+00	9.309421e+00	1.000000e+04
509	5.290176e-01	1.147931e+00	9.199520e+00	1.000000e+04
510	5.988216e-01	1.149973e+00	1.059564e+01	1.000000e+04
511	5.394469e-01	1.144679e+00	9.116582e+00	1.000000e+04
512	8.452378e-01	1.160611e+00	9.609095e+00	1.000000e+04
513	5.718612e-01	1.148144e+00	8.869394e+00	1.000000e+04
514	7.040247e-01	1.153320e+00	1.007385e+01	1.000000e+04
515	8.843153e-01	1.165636e+00	9.443661e+00	1.000000e+04
516	5.959505e-01	1.146813e+00	9.963543e+00	1.000000e+04
517	5.184319e-01	1.151233e+00	9.771470e+00	1.000000e+04
518	6.554514e-01	1.153219e+00	1.042825e+01	1.000000e+04
519	5.174241e-01	1.150238e+00	9.825426e+00	1.000000e+04
520	5.732931e-01	1.146133e+00	8.921424e+00	1.000000e+04
521	5.139770e-01	1.142143e+00	1.026279e+01	1.000000e+04
522	5.718531e-01	1.146993e+00	9.523062e+00	1.000000e+04
523	5.205786e-01	1.140909e+00	8.427397e+00	1.000000e+04
524	5.405057e-01	1.142266e+00	1.001522e+01	1.000000e+04
525	6.530016e-01	1.148611e+00	1.037079e+01	1.000000e+04
526	5.717947e-01	1.145133e+00	9.083415e+00	1.000000e+04
527	5.170701e-01	1.142021e+00	8.805327e+00	1.000000e+04
528	5.479730e-01	1.140445e+00	8.808883e+00	1.000000e+04
529	5.108783e-01	1.145539e+00	9.410937e+00	1.000000e+04
530	5.201105e-01	1.134807e+00	9.191504e+00	1.000000e+04
531	6.162661e-01	1.141345e+00	8.917315e+00	1.000000e+04
532	5.368907e-01	1.140091e+00	9.355072e+00	1.000000e+04
533	5.268944e-01	1.138965e+00	8.095121e+00	1.000000e+04
534	5.017885e-01	1.139451e+00	9.244845e+00	1.000000e+04
535	6.238365e-01	1.139827e+00	8.642069e+00	1.000000e+04
536	5.039969e-01	1.139948e+00	1.072276e+01	1.000000e+04
537	6.396873e-01	1.142846e+00	9.298465e+00	1.000000e+04
538	7.001658e-01	1.146037e+00	9.106419e+00	1.000000e+04
539	5.389682e-01	1.142087e+00	9.297729e+00	1.000000e+04
540	5.428758e-01	1.137144e+00	8.722333e+00	1.000000e+04
541	6.921512e-01	1.140943e+00	8.824001e+00	1.000000e+04
542	5.145305e-01	1.134637e+00	8.858574e+00	1.000000e+04
543	5.647473e-01	1.136015e+00	8.228432e+00	1.000000e+04
544	5.803550e-01	1.142459e+00	1.074726e+01	1.000000e+04
545	5.496072e-01	1.135782e+00	8.802697e+00	1.000000e+04
546	5.100130e-01	1.137845e+00	9.021401e+00	1.000000e+04
547	5.447026e-01	1.137707e+00	8.110210e+00	1.000000e+04
548	5.879202e-01	1.136556e+00	8.199267e+00	1.000000e+04
549	7.115181e-01	1.143877e+00	9.020402e+00	1.000000e+04
550	6.522454e-01	1.144067e+00	1.022485e+01	1.000000e+04
551	5.031594e-01	1.133140e+00	8.170787e+00	1.000000e+04
552	6.138027e-01	1.145177e+00	9.840768e+00	1.000000e+04
553	7.925596e-01	1.139381e+00	8.087920e+00	1.000000e+04
554	6.645059e-01	1.140082e+00	9.292409e+00	1.000000e+04
555	5.468423e-01	1.133598e+00	9.867062e+00	1.000000e+04
556	5.798245e-01	1.138450e+00	8.798765e+00	1.000000e+04
557	5.344088e-01	1.135469e+00	9.592494e+00	1.000000e+04
558	5.594329e-01	1.131613e+00	8.743265e+00	1.000000e+04
559	6.490893e-01	1.133558e+00	8.304802e+00	1.000000e+04
560	6.637657e-01	1.138219e+00	9.235461e+00	1.000000e+04
561	5.271725e-01	1.131160e+00	9.454148e+00	1.000000e+04
562	5.824495e-01	1.136103e+00	1.011094e+01	1.000000e+04
563	6.090615e-01	1.132741e+00	8.659285e+00	1.000000e+04
564	7.536195e-01	1.139833e+00	8.522028e+00	1.000000e+04
565	5.541773e-01	1.134846e+00	9.397914e+00	1.000000e+04
566	6.449089e-01	1.136119e+00	8.603458e+00	1.000000e+04
567	5.284860e-01	1.122993e+00	8.356675e+00	1.000000e+04
568	5.064645e-01	1.129804e+00	9.342096e+00	1.000000e+04
569	7.830879e-01	1.139838e+00	9.861982e+00	1.000000e+04
570	5.439981e-01	1.134585e+00	8.766304e+00	1.000000e+04
571	5.020518e-01	1.127743e+00	8.820717e+00	1.000000e+04
572	6.050681e-01	1.131930e+00	1.013471e+01	1.000000e+04
573	6.390252e-01	1.129165e+00	7.833094e+00	1.000000e+04
574	6.635312e-01	1.129846e+00	8.463690e+00	1.000000e+04
575	5.107634e-01	1.126537e+00	9.421725e+00	1.000000e+04
576	5.195129e-01	1.126608e+00	8.791560e+00	1.000000e+04
577	4.777530e-01	1.125125e+00	9.037647e+00	1.000000e+04
578	4.965958e-01	1.126079e+00	9.475399e+00	1.000000e+04
579	4.986456e-01	1.120621e+00	8.074993e+00	1.000000e+04
580	5.295952e-01	1.127563e+00	9.200878e+00	1.000000e+04
581	7.722197e-01	1.138051e+00	9.830299e+00	1.000000e+04
582	5.447570e-01	1.126767e+00	9.172735e+00	1.000000e+04
583	4.907504e-01	1.126103e+00	8.350905e+00	1.000000e+04
584	5.471674e-01	1.124575e+00	8.181334e+00	1.000000e+04
585	5.094699e-01	1.123274e+00	9.363389e+00	1.000000e+04
586	5.348068e-01	1.128277e+00	9.089194e+00	1.000000e+04
587	7.733954e-01	1.136908e+00	9.061448e+00	1.000000e+04
588	5.501728e-01	1.123255e+00	9.389671e+00	1.000000e+04
589	5.587980e-01	1.126931e+00	8.923799e+00	1.000000e+04
590	6.791279e-01	1.132542e+00	9.799670e+00	1.000000e+04
591	5.656163e-01	1.125431e+00	8.868286e+00	1.000000e+04
592	6.035781e-01	1.128015e+00	1.037395e+01	1.000000e+04
593	5.394577e-01	1.121888e+00	9.579451e+00	1.000000e+04
594	5.598074e-01	1.128013e+00	8.593312e+00	1.000000e+04
595	5.419806e-01	1.120296e+00	9.222757e+00	1.000000e+04
596	5.180035e-01	1.120474e+00	8.537836e+00	1.000000e+04
597	6.531127e-01	1.133583e+00	8.729169e+00	1.000000e+04
598	5.952395e-01	1.127026e+00	7.711605e+00	1.000000e+04
599	5.129148e-01	1.121814e+00	8.509474e+00	1.000000e+04
600	5.638308e-01	1.119773e+00	8.317459e+00	1.000000e+04
601	5.305145e-01	1.119303e+00	8.207598e+00	1.000000e+04
602	5.629285e-01	1.127426e+00	1.124668e+01	1.000000e+04
603	5.723809e-01	1.120289e+00	8.590169e+00	1.000000e+04
604	5.825931e-01	1.122139e+00	8.781500e+00	1.000000e+04
605	9.412223e-01	1.140104e+00	9.629994e+00	1.000000e+04
606	5.341704e-01	1.120955e+00	9.656991e+00	1.000000e+04
607	9.444248e-01	1.139738e+00	9.903043e+00	1.000000e+04
608	5.102449e-01	1.117828e+00	9.026420e+00	1.000000e+04
609	5.009966e-01	1.117547e+00	8.807002e+00	1.000000e+04
610	5.505991e-01	1.119365e+00	7.875659e+00	1.000000e+04
611	5.545258e-01	1.117054e+00	8.450368e+00	1.000000e+04
612	5.207214e-01	1.119115e+00	9.134582e+00	1.000000e+04
613	7.135591e-01	1.122641e+00	9.271127e+00	1.000000e+04
614	6.098624e-01	1.123605e+00	8.969553e+00	1.000000e+04
615	6.051440e-01	1.118173e+00	8.667991e+00	1.000000e+04
616	5.141269e-01	1.118604e+00	9.078376e+00	1.000000e+04
617	4.949402e-01	1.119056e+00	9.078013e+00	1.000000e+04
618	4.920774e-01	1.112571e+00	8.584772e+00	1.000000e+04
619	5.658283e-01	1.115275e+00	8.365372e+00	1.000000e+04
620	5.479483e-01	1.116434e+00	7.705103e+00	1.000000e+04
621	5.141761e-01	1.116197e+00	8.583789e+00	1.000000e+04
622	5.137219e-01	1.109732e+00	9.404909e+00	1.000000e+04
623	5.230112e-01	1.116034e+00	8.090192e+00	1.000000e+04
624	7.418701e-01	1.120345e+00	8.719656e+00	1.000000e+04
625	5.162170e-01	1.111813e+00	8.719308e+00	1.000000e+04
626	5.927388e-01	1.115402e+00	8.007024e+00	1.000000e+04
627	6.115073e-01	1.118252e+00	8.444818e+00	1.000000e+04
628	5.142425e-01	1.111203e+00	7.757538e+00	1.000000e+04
629	6.387082e-01	1.116477e+00	8.006060e+00	1.000000e+04
630	5.650018e-01	1.117126e+00	8.827203e+00	1.000000e+04
631	5.318224e-01	1.112392e+00	8.333972e+00	1.000000e+04
632	5.020394e-01	1.112704e+00	9.072955e+00	1.000000e+04
633	5.522282e-01	1.112152e+00	8.689243e+00	1.000000e+04
634	5.337290e-01	1.110552e+00	7.757904e+00	1.000000e+04
635	5.270282e-01	1.108439e+00	8.113561e+00	1.000000e+04
636	5.140436e-01	1.111708e+00	8.633496e+00	1.000000e+04
637	5.366507e-01	1.107618e+00	8.797444e+00	1.000000e+04
638	5.326149e-01	1.115024e+00	8.769710e+00	1.000000e+04
639	5.078836e-01	1.112385e+00	9.125326e+00	1.000000e+04
640	5.219321e-01	1.116809e+00	8.276116e+00	1.000000e+04
641	4.914789e-01	1.110735e+00	8.440078e+00	1.000000e+04
642	5.191606e-01	1.106484e+00	8.001627e+00	1.000000e+04
643	5.573275e-01	1.114560e+00	8.357274e+00	1.000000e+04
644	5.153446e-01	1.111745e+00	9.452223e+00	1.000000e+04
645	5.840331e-01	1.111750e+00	8.712529e+00	1.000000e+04
646	5.147794e-01	1.104714e+00	8.630034e+00	1.000000e+04
647	5.384698e-01	1.104924e+00	7.534405e+00	1.000000e+04
648	5.484517e-01	1.103504e+00	6.794787e+00	1.000000e+04
649	6.264880e-01	1.111650e+00	8.683880e+00	1.000000e+04
650	5.530135e-01	1.110284e+00	7.670395e+00	1.000000e+04
651	5.584790e-01	1.108397e+00	8.382022e+00	1.000000e+04
652	5.185443e-01	1.106460e+00	7.779281e+00	1.000000e+04
653	5.541128e-01	1.107920e+00	7.669441e+00	1.000000e+04
654	5.797574e-01	1.108692e+00	7.395314e+00	1.000000e+04
655	5.631704e-01	1.108600e+00	7.749923e+00	1.000000e+04
656	5.400825e-01	1.107947e+00	8.079294e+00	1.000000e+04
657	5.281051e-01	1.106745e+00	8.106353e+00	1.000000e+04
658	5.634499e-01	1.110927e+00	8.571524e+00	1.000000e+04
659	5.804247e-01	1.109298e+00	8.571182e+00	1.000000e+04
660	5.515388e-01	1.108634e+00	7.994893e+00	1.000000e+04
661	5.371783e-01	1.105941e+00	8.378859e+00	1.000000e+04
662	5.918410e-01	1.107447e+00	8.296377e+00	1.000000e+04
663	5.232087e-01	1.106964e+00	8.542484e+00	1.000000e+04
664	7.871084e-01	1.117534e+00	7.748062e+00	1.000000e+04
665	5.898680e-01	1.108510e+00	9.281149e+00	1.000000e+04
666	5.492246e-01	1.104127e+00	8.705754e+00	1.000000e+04
667	5.362394e-01	1.106524e+00	7.637504e+00	1.000000e+04
668	5.788858e-01	1.100537e+00	7.472906e+00	1.000000e+04
669	7.498632e-01	1.115948e+00	9.581028e+00	1.000000e+04
670	5.024093e-01	1.103929e+00	7.746045e+00	1.000000e+04
671	5.383873e-01	1.103790e+00	8.895783e+00	1.000000e+04
672	5.733560e-01	1.101902e+00	7.471558e+00	1.000000e+04
673	6.808150e-01	1.112834e+00	7.909373e+00	1.000000e+04
674	5.119655e-01	1.102343e+00	8.045967e+00	1.000000e+04
675	5.180764e-01	1.103691e+00	9.551660e+00	1.000000e+04
676	5.505169e-01	1.101808e+00	8.373848e+00	1.000000e+04
677	5.632021e-01	1.104668e+00	7.770910e+00	1.000000e+04
678	5.482715e-01	1.106021e+00	8.482737e+00	1.000000e+04
679	5.485476e-01	1.104102e+00	7.879992e+00	1.000000e+04
680	5.623586e-01	1.097473e+00	8.263026e+00	1.000000e+04
681	5.188650e-01	1.099330e+00	8.591280e+00	1.000000e+04
682	5.653259e-01	1.105369e+00	9.029050e+00	1.000000e+04
683	6.272949e-01	1.099213e+00	8.070316e+00	1.000000e+04
684	5.304675e-01	1.104322e+00	7.467587e+00	1.000000e+04
685	5.026848e-01	1.099804e+00	7.440026e+00	1.000000e+04
686	5.641825e-01	1.101702e+00	9.301593e+00	1.000000e+04
687	7.316334e-01	1.112883e+00	9.054782e+00	1.000000e+04
688	5.421588e-01	1.097777e+00	8.096047e+00	1.000000e+04
689	5.146327e-01	1.100789e+00	8.314780e+00	1.000000e+04
690	5.133529e-01	1.100104e+00	7.931098e+00	1.000000e+04
691	5.201287e-01	1.095762e+00	8.368894e+00	1.000000e+04
692	5.099892e-01	1.098033e+00	8.176885e+00	1.000000e+04
693	5.101521e-01	1.096113e+00	9.436134e+00	1.000000e+04
694	5.771962e-01	1.098907e+00	7.683302e+00	1.000000e+04
695	5.360994e-01	1.101428e+00	7.628231e+00	1.000000e+04
696	5.844761e-01	1.095583e+00	7.086641e+00	1.000000e+04
697	5.361315e-01	1.099620e+00	8.339645e+00	1.000000e+04
698	6.398170e-01	1.100818e+00	7.901198e+00	1.000000e+04
699	4.910285e-01	1.096645e+00	7.654443e+00	1.000000e+04
700	5.892894e-01	1.100565e+00	7.873193e+00	1.000000e+04
701	5.052746e-01	1.094127e+00	8.146699e+00	1.000000e+04
702	6.557486e-01	1.102181e+00	8.310666e+00	1.000000e+04
703	6.412689e-01	1.107259e+00	7.899602e+00	1.000000e+04
704	5.596390e-01	1.096330e+00	7.981433e+00	1.000000e+04
705	6.652881e-01	1.098245e+00	7.625146e+00	1.000000e+04
706	5.316322e-01	1.091525e+00	7.843898e+00	1.000000e+04
707	5.215645e-01	1.092665e+00	8.856722e+00	1.000000e+04
708	6.222157e-01	1.097789e+00	8.199197e+00	1.000000e+04
709	6.078004e-01	1.097343e+00	7.733373e+00	1.000000e+04
710	5.269464e-01	1.097648e+00	8.172365e+00	1.000000e+04
711	5.158264e-01	1.090071e+00	7.458962e+00	1.000000e+04
712	4.991691e-01	1.091765e+00	7.842013e+00	1.000000e+04
713	5.644926e-01	1.090326e+00	8.553634e+00	1.000000e+04
714	6.219547e-01	1.094749e+00	8.033032e+00	1.000000e+04
715	5.090865e-01	1.090493e+00	7.950565e+00	1.000000e+04
716	5.293447e-01	1.089471e+00	7.649043e+00	1.000000e+04
717	5.312127e-01	1.094478e+00	8.963078e+00	1.000000e+04
718	5.940431e-01	1.097988e+00	7.730525e+00	1.000000e+04
719	5.130756e-01	1.092297e+00	9.290996e+00	1.000000e+04
720	5.448950e-01	1.093570e+00	8.332251e+00	1.000000e+04
721	5.324669e-01	1.093039e+00	7.948568e+00	1.000000e+04
722	6.338283e-01	1.093930e+00	7.345844e+00	1.000000e+04
723	5.166589e-01	1.094783e+00	7.646753e+00	1.000000e+04
724	6.239145e-01	1.095680e+00	7.865504e+00	1.000000e+04
725	5.490821e-01	1.088032e+00	7.262783e+00	1.000000e+04
726	6.994104e-01	1.102002e+00	8.631598e+00	1.000000e+04
727	5.369908e-01	1.094923e+00	8.494342e+00	1.000000e+04
728	5.448209e-01	1.096898e+00	8.795205e+00	1.000000e+04
729	4.914680e-01	1.088554e+00	8.055537e+00	1.000000e+04
730	5.360361e-01	1.093494e+00	8.164743e+00	1.000000e+04
731	5.310147e-01	1.093352e+00	7.397718e+00	1.000000e+04
732	5.793656e-01	1.091417e+00	8.437941e+00	1.000000e+04
733	5.110664e-01	1.092973e+00	7.213821e+00	1.000000e+04
734	5.339605e-01	1.087831e+00	7.259900e+00	1.000000e+04
735	6.296022e-01	1.094660e+00	8.409657e+00	1.000000e+04
736	4.951730e-01	1.087129e+00	8.546231e+00	1.000000e+04
737	5.854478e-01	1.089096e+00	8.764946e+00	1.000000e+04
738	5.163261e-01	1.086795e+00	8.353864e+00	1.000000e+04
739	5.818886e-01	1.089458e+00	8.435676e+00	1.000000e+04
740	5.350014e-01	1.093104e+00	8.271046e+00	1.000000e+04
741	5.736962e-01	1.086234e+00	7.887366e+00	1.000000e+04
742	5.287353e-01	1.086727e+00	8.434693e+00	1.000000e+04
743	5.494865e-01	1.085585e+00	7.068034e+00	1.000000e+04
744	5.050796e-01	1.084453e+00	8.625781e+00	1.000000e+04
745	5.342512e-01	1.093660e+00	7.913502e+00	1.000000e+04
746	5.289972e-01	1.086757e+00	8.050096e+00	1.000000e+04
747	4.932703e-01	1.089897e+00	8.378359e+00	1.000000e+04
748	5.419284e-01	1.088628e+00	8.378024e+00	1.000000e+04
749	5.074566e-01	1.084027e+00	7.939575e+00	1.000000e+04
750	5.634405e-01	1.088142e+00	7.199941e+00	1.000000e+04
751	5.273826e-01	1.083846e+00	7.583002e+00	1.000000e+04
752	5.867183e-01	1.086873e+00	6.761236e+00	1.000000e+04
753	6.067893e-01	1.088681e+00	8.020542e+00	1.000000e+04
754	5.123615e-01	1.081784e+00	7.965457e+00	1.000000e+04
755	7.311059e-01	1.093288e+00	7.088911e+00	1.000000e+04
756	5.174287e-01	1.082506e+00	8.430350e+00	1.000000e+04
757	5.800876e-01	1.081926e+00	8.156192e+00	1.000000e+04
758	5.397203e-01	1.085359e+00	8.046338e+00	1.000000e+04
759	5.172402e-01	1.085192e+00	8.347219e+00	1.000000e+04
760	7.386937e-01	1.092469e+00	7.802786e+00	1.000000e+04
761	5.509483e-01	1.088056e+00	8.209667e+00	1.000000e+04
762	6.798474e-01	1.090899e+00	8.373631e+00	1.000000e+04
763	7.543421e-01	1.092808e+00	7.853036e+00	1.000000e+04
764	5.432611e-01	1.084949e+00	7.031259e+00	1.000000e+04
765	5.067795e-01	1.082528e+00	8.345319e+00	1.000000e+04
766	5.232606e-01	1.088413e+00	9.002155e+00	1.000000e+04
767	6.100066e-01	1.087945e+00	8.618446e+00	1.000000e+04
768	5.485813e-01	1.081443e+00	6.591826e+00	1.000000e+04
769	5.553306e-01	1.083317e+00	8.535691e+00	1.000000e+04
770	5.248279e-01	1.079292e+00	7.631740e+00	1.000000e+04
771	5.122307e-01	1.086182e+00	8.069549e+00	1.000000e+04
772	5.248155e-01	1.080478e+00	7.494202e+00	1.000000e+04
773	5.375432e-01	1.079223e+00	8.068926e+00	1.000000e+04
774	5.789989e-01	1.084503e+00	8.013839e+00	1.000000e+04
775	5.315263e-01	1.083678e+00	7.411112e+00	1.000000e+04
776	5.129015e-01	1.078425e+00	6.656151e+00	1.000000e+04
777	4.894730e-01	1.078209e+00	8.012960e+00	1.000000e+04
778	4.944196e-01	1.080790e+00	8.450753e+00	1.000000e+04
779	5.943460e-01	1.079329e+00	6.679936e+00	1.000000e+04
780	5.878514e-01	1.084566e+00	7.573925e+00	1.000000e+04
781	6.097624e-01	1.083085e+00	7.710533e+00	1.000000e+04
782	7.774331e-01	1.092765e+00	7.409021e+00	1.000000e+04
783	5.211008e-01	1.077794e+00	7.080140e+00	1.000000e+04
784	4.788515e-01	1.078712e+00	7.381060e+00	1.000000e+04
785	6.072181e-01	1.084676e+00	8.202227e+00	1.000000e+04
786	5.143970e-01	1.083976e+00	7.982842e+00	1.000000e+04
787	5.367548e-01	1.077004e+00	6.750329e+00	1.000000e+04
788	6.142576e-01	1.080914e+00	7.708432e+00	1.000000e+04
789	6.510540e-01	1.084359e+00	7.516449e+00	1.000000e+04
790	4.977258e-01	1.080247e+00	7.516148e+00	1.000000e+04
791	5.476252e-01	1.082164e+00	7.419337e+00	1.000000e+04
792	6.819653e-01	1.082869e+00	6.748863e+00	1.000000e+04
793	4.892738e-01	1.078499e+00	7.268852e+00	1.000000e+04
794	5.229931e-01	1.077481e+00	7.734057e+00	1.000000e+04
795	6.421072e-01	1.084120e+00	7.815894e+00	1.000000e+04
796	5.488320e-01	1.079336e+00	8.335842e+00	1.000000e+04
797	4.776146e-01	1.073006e+00	6.911639e+00	1.000000e+04
798	5.156625e-01	1.077675e+00	8.116175e+00	1.000000e+04
799	5.669819e-01	1.076973e+00	7.184859e+00	1.000000e+04
800	5.082541e-01	1.073224e+00	7.403628e+00	1.000000e+04
801	6.754735e-01	1.079372e+00	6.554487e+00	1.000000e+04
802	4.961031e-01	1.072920e+00	7.731655e+00	1.000000e+04
803	5.498442e-01	1.074467e+00	7.101558e+00	1.000000e+04
804	5.657123e-01	1.077811e+00	7.238184e+00	1.000000e+04
805	6.346060e-01	1.081985e+00	7.867683e+00	1.000000e+04
806	4.832222e-01	1.072864e+00	6.847342e+00	1.000000e+04
807	4.985302e-01	1.074146e+00	7.078425e+00	1.000000e+04
808	6.690307e-01	1.083690e+00	7.894217e+00	1.000000e+04
809	5.328297e-01	1.073331e+00	6.360504e+00	1.000000e+04
810	5.220036e-01	1.072295e+00	7.482916e+00	1.000000e+04
811	4.760164e-01	1.069670e+00	7.509998e+00	1.000000e+04
812	5.068730e-01	1.073330e+00	8.002576e+00	1.000000e+04
813	5.281055e-01	1.069415e+00	7.071264e+00	1.000000e+04
814	5.084817e-01	1.071385e+00	7.563859e+00	1.000000e+04
815	5.599732e-01	1.073224e+00	6.829985e+00	1.000000e+04
816	5.131770e-01	1.073090e+00	6.906115e+00	1.000000e+04
817	5.270801e-01	1.072588e+00	7.782066e+00	1.000000e+04
818	5.087324e-01	1.074091e+00	7.507934e+00	1.000000e+04
819	7.234507e-01	1.082352e+00	7.288577e+00	1.000000e+04
820	6.348851e-01	1.074310e+00	6.904936e+00	1.000000e+04
821	4.914365e-01	1.073013e+00	7.863033e+00	1.000000e+04
822	4.978042e-01	1.068802e+00	7.643662e+00	1.000000e+04
823	5.382607e-01	1.069685e+00	7.917177e+00	1.000000e+04
824	6.840083e-01	1.079503e+00	6.800333e+00	1.000000e+04
825	5.057789e-01	1.070597e+00	7.834468e+00	1.000000e+04
826	7.328420e-01	1.083179e+00	8.217504e+00	1.000000e+04
827	5.086928e-01	1.068442e+00	8.025500e+00	1.000000e+04
828	5.162703e-01	1.075372e+00	8.956171e+00	1.000000e+04
829	4.888005e-01	1.070200e+00	8.490317e+00	1.000000e+04
830	5.078656e-01	1.069279e+00	8.216156e+00	1.000000e+04
831	5.017699e-01	1.074292e+00	7.132685e+00	1.000000e+04
832	5.178235e-01	1.068790e+00	6.408334e+00	1.000000e+04
833	5.386819e-01	1.076626e+00	7.941475e+00	1.000000e+04
834	5.954643e-01	1.071718e+00	6.791109e+00	1.000000e+04
835	4.813285e-01	1.066814e+00	7.338480e+00	1.000000e+04
836	5.988954e-01	1.071356e+00	7.831064e+00	1.000000e+04
837	4.763951e-01	1.067713e+00	8.679596e+00	1.000000e+04
838	4.710040e-01	1.069414e+00	7.994696e+00	1.000000e+04
839	5.546757e-01	1.069592e+00	7.371466e+00	1.000000e+04
840	5.645346e-01	1.067178e+00	6.823529e+00	1.000000e+04
841	4.826241e-01	1.070023e+00	8.130780e+00	1.000000e+04
842	6.250946e-01	1.076199e+00	8.486422e+00	1.000000e+04
843	5.779483e-01	1.074467e+00	7.445563e+00	1.000000e+04
844	5.635064e-01	1.068217e+00	6.603443e+00	1.000000e+04
845	5.248430e-01	1.070738e+00	8.321238e+00	1.000000e+04
846	6.218897e-01	1.076379e+00	7.417296e+00	1.000000e+04
847	6.411703e-01	1.070668e+00	6.266951e+00	1.000000e+04
848	6.072007e-01	1.075062e+00	6.923871e+00	1.000000e+04
849	5.310201e-01	1.067294e+00	7.443854e+00	1.000000e+04
850	5.543464e-01	1.065031e+00	6.875741e+00	1.000000e+04
851	5.993222e-01	1.074121e+00	8.073084e+00	1.000000e+04
852	5.106782e-01	1.068671e+00	7.059623e+00	1.000000e+04
853	5.560075e-01	1.065976e+00	7.778562e+00	1.000000e+04
854	5.875340e-01	1.070537e+00	7.716236e+00	1.000000e+04
855	5.228615e-01	1.066728e+00	7.305196e+00	1.000000e+04
856	5.476035e-01	1.068337e+00	6.757262e+00	1.000000e+04
857	5.311733e-01	1.064380e+00	7.633219e+00	1.000000e+04
858	5.032405e-01	1.068388e+00	8.180556e+00	1.000000e+04
859	5.392712e-01	1.068391e+00	7.933789e+00	1.000000e+04
860	5.194847e-01	1.065626e+00	7.796562e+00	1.000000e+04
861	5.693664e-01	1.065233e+00	7.111697e+00	1.000000e+04
862	5.953522e-01	1.073992e+00	8.316225e+00	1.000000e+04
863	5.154706e-01	1.062591e+00	6.700349e+00	1.000000e+04
864	5.309679e-01	1.065968e+00	7.009028e+00	1.000000e+04
865	5.023927e-01	1.062631e+00	7.384355e+00	1.000000e+04
866	5.040499e-01	1.064502e+00	7.520970e+00	1.000000e+04
867	5.712950e-01	1.067104e+00	7.904019e+00	1.000000e+04
868	5.412316e-01	1.063648e+00	6.945329e+00	1.000000e+04
869	5.621090e-01	1.063472e+00	7.027198e+00	1.000000e+04
870	5.494906e-01	1.064483e+00	7.081681e+00	1.000000e+04
871	7.199598e-01	1.067627e+00	6.486968e+00	1.000000e+04
872	6.644902e-01	1.068640e+00	7.628802e+00	1.000000e+04
873	7.804787e-01	1.073758e+00	6.595977e+00	1.000000e+04
874	6.415343e-01	1.066514e+00	6.332524e+00	1.000000e+04
875	6.028261e-01	1.064677e+00	7.436322e+00	1.000000e+04
876	4.818630e-01	1.062642e+00	7.244350e+00	1.000000e+04
877	5.348500e-01	1.058677e+00	6.704490e+00	1.000000e+04
878	5.914011e-01	1.064120e+00	7.079534e+00	1.000000e+04
879	5.793976e-01	1.065960e+00	7.353072e+00	1.000000e+04
880	5.117363e-01	1.061195e+00	6.648932e+00	1.000000e+04
881	5.221913e-01	1.062620e+00	8.009698e+00	1.000000e+04
882	4.910021e-01	1.062602e+00	7.735557e+00	1.000000e+04
883	7.808728e-01	1.074841e+00	6.357816e+00	1.000000e+04
884	6.171191e-01	1.067560e+00	7.789759e+00	1.000000e+04
885	5.110897e-01	1.065988e+00	7.707301e+00	1.000000e+04
886	5.331171e-01	1.062282e+00	7.186733e+00	1.000000e+04
887	5.666634e-01	1.062925e+00	7.515031e+00	1.000000e+04
888	4.707345e-01	1.064024e+00	8.500486e+00	1.000000e+04
889	6.381747e-01	1.066814e+00	6.893137e+00	1.000000e+04
890	5.241185e-01	1.059231e+00	8.171316e+00	1.000000e+04
891	6.576946e-01	1.066679e+00	6.993559e+00	1.000000e+04
892	6.497535e-01	1.068749e+00	7.458775e+00	1.000000e+04
893	5.002628e-01	1.056516e+00	7.001600e+00	1.000000e+04
894	5.431066e-01	1.065845e+00	8.170141e+00	1.000000e+04
895	6.175902e-01	1.064478e+00	6.745945e+00	1.000000e+04
896	6.724988e-01	1.062509e+00	7.183789e+00	1.000000e+04
897	4.947253e-01	1.058606e+00	7.813290e+00	1.000000e+04
898	4.973103e-01	1.059972e+00	7.046278e+00	1.000000e+04
899	4.997256e-01	1.064020e+00	7.621021e+00	1.000000e+04
900	4.759658e-01	1.061938e+00	8.743382e+00	1.000000e+04
901	5.549370e-01	1.066678e+00	7.839423e+00	1.000000e+04
902	5.257316e-01	1.056746e+00	6.059273e+00	1.000000e+04
903	4.973711e-01	1.054504e+00	6.990022e+00	1.000000e+04
904	4.954329e-01	1.053360e+00	6.332572e+00	1.000000e+04
905	5.789653e-01	1.058804e+00	7.674041e+00	1.000000e+04
906	5.355252e-01	1.062861e+00	7.783263e+00	1.000000e+04
907	5.347189e-01	1.055671e+00	6.934107e+00	1.000000e+04
908	7.339990e-01	1.066330e+00	7.727910e+00	1.000000e+04
909	4.904825e-01	1.057985e+00	6.210685e+00	1.000000e+04
910	4.712506e-01	1.056084e+00	7.289242e+00	1.000000e+04
911	4.678628e-01	1.053510e+00	7.288950e+00	1.000000e+04
912	4.898382e-01	1.056387e+00	8.137504e+00	1.000000e+04
913	4.889468e-01	1.056589e+00	7.124041e+00	1.000000e+04
914	5.897186e-01	1.061232e+00	6.357057e+00	1.000000e+04
915	5.150095e-01	1.060437e+00	7.506851e+00	1.000000e+04
916	5.067817e-01	1.057163e+00	7.780371e+00	1.000000e+04
917	5.929402e-01	1.059232e+00	6.794305e+00	1.000000e+04
918	4.938509e-01	1.055869e+00	6.876179e+00	1.000000e+04
919	5.456431e-01	1.059684e+00	6.300880e+00	1.000000e+04
920	7.069903e-01	1.062493e+00	6.245864e+00	1.000000e+04
921	5.726729e-01	1.052734e+00	6.437289e+00	1.000000e+04
922	5.400357e-01	1.059195e+00	8.162103e+00	1.000000e+04
923	5.161960e-01	1.056120e+00	7.093875e+00	1.000000e+04
924	5.867720e-01	1.061364e+00	7.340030e+00	1.000000e+04
925	5.125418e-01	1.052951e+00	6.792095e+00	1.000000e+04
926	7.690157e-01	1.067436e+00	6.737059e+00	1.000000e+04
927	5.682668e-01	1.056480e+00	6.563908e+00	1.000000e+04
928	6.680170e-01	1.057997e+00	6.928254e+00	1.000000e+04
929	5.615170e-01	1.056043e+00	6.945375e+00	1.000000e+04
930	5.544120e-01	1.054529e+00	7.146775e+00	1.000000e+04
931	5.450494e-01	1.053796e+00	7.885805e+00	1.000000e+04
932	5.113646e-01	1.052440e+00	7.447377e+00	1.000000e+04
933	6.306429e-01	1.057649e+00	6.789908e+00	1.000000e+04
934	4.910626e-01	1.053943e+00	6.334327e+00	1.000000e+04
935	4.890982e-01	1.052195e+00	6.127557e+00	1.000000e+04
936	4.938431e-01	1.050238e+00	7.501081e+00	1.000000e+04
937	4.870022e-01	1.052409e+00	8.021040e+00	1.000000e+04
938	5.593789e-01	1.054559e+00	7.089728e+00	1.000000e+04
939	5.139550e-01	1.052217e+00	6.870388e+00	1.000000e+04
940	5.656179e-01	1.056108e+00	7.198698e+00	1.000000e+04
941	5.534978e-01	1.055717e+00	7.061500e+00	1.000000e+04
942	5.150560e-01	1.052861e+00	6.814779e+00	1.000000e+04
943	4.970050e-01	1.053235e+00	7.280002e+00	1.000000e+04
944	4.771420e-01	1.050582e+00	7.307092e+00	1.000000e+04
945	5.093907e-01	1.055339e+00	7.060361e+00	1.000000e+04
946	5.047464e-01	1.052640e+00	6.577947e+00	1.000000e+04
947	4.945020e-01	1.050441e+00	7.908678e+00	1.000000e+04
948	5.480503e-01	1.052134e+00	6.539256e+00	1.000000e+04
949	4.985528e-01	1.048539e+00	6.714121e+00	1.000000e+04
950	7.522208e-01	1.063825e+00	7.716201e+00	1.000000e+04
951	5.656764e-01	1.049934e+00	6.456316e+00	1.000000e+04
952	5.146625e-01	1.051704e+00	7.195374e+00	1.000000e+04
953	5.101368e-01	1.047213e+00	7.907021e+00	1.000000e+04
954	4.968314e-01	1.050736e+00	6.345925e+00	1.000000e+04
955	7.170500e-01	1.056132e+00	6.150448e+00	1.000000e+04
956	5.627434e-01	1.049601e+00	6.482338e+00	1.000000e+04
957	5.070865e-01	1.048423e+00	6.728517e+00	1.000000e+04
958	6.092001e-01	1.060029e+00	8.289028e+00	1.000000e+04
959	6.097255e-01	1.054988e+00	6.536242e+00	1.000000e+04
960	6.800982e-01	1.056115e+00	6.809801e+00	1.000000e+04
961	5.274014e-01	1.047354e+00	6.316651e+00	1.000000e+04
962	5.055976e-01	1.055560e+00	7.110479e+00	1.000000e+04
963	4.875056e-01	1.051160e+00	6.699463e+00	1.000000e+04
964	5.169408e-01	1.049353e+00	6.918252e+00	1.000000e+04
965	5.278293e-01	1.055591e+00	6.334809e+00	1.000000e+04
966	5.348714e-01	1.049939e+00	6.287936e+00	1.000000e+04
967	5.987895e-01	1.052961e+00	6.061468e+00	1.000000e+04
968	5.091346e-01	1.051857e+00	7.300581e+00	1.000000e+04
969	5.150586e-01	1.048007e+00	6.498192e+00	1.000000e+04
970	5.453125e-01	1.050380e+00	6.779787e+00	1.000000e+04
971	4.959372e-01	1.050410e+00	7.820035e+00	1.000000e+04
972	5.225170e-01	1.050213e+00	7.189934e+00	1.000000e+04
973	5.326008e-01	1.049798e+00	7.244411e+00	1.000000e+04
974	6.232457e-01	1.052525e+00	6.559569e+00	1.000000e+04
975	5.000763e-01	1.049356e+00	7.326005e+00	1.000000e+04
976	5.124129e-01	1.045751e+00	6.942362e+00	1.000000e+04
977	5.306662e-01	1.049120e+00	7.654019e+00	1.000000e+04
978	4.726626e-01	1.044893e+00	6.191920e+00	1.000000e+04
979	4.956553e-01	1.044692e+00	6.448659e+00	1.000000e+04
980	5.488409e-01	1.046286e+00	6.804369e+00	1.000000e+04
981	7.242998e-01	1.054859e+00	6.530275e+00	1.000000e+04
982	5.956703e-01	1.053136e+00	7.351477e+00	1.000000e+04
983	4.966148e-01	1.045086e+00	6.995216e+00	1.000000e+04
984	5.473191e-01	1.046842e+00	7.761635e+00	1.000000e+04
985	5.110482e-01	1.046824e+00	6.446984e+00	1.000000e+04
986	5.288067e-01	1.043782e+00	6.090759e+00	1.000000e+04
987	4.821058e-01	1.046379e+00	6.446482e+00	1.000000e+04
988	5.680660e-01	1.047784e+00	6.192737e+00	1.000000e+04
989	5.287641e-01	1.044980e+00	6.495262e+00	1.000000e+04
990	4.979636e-01	1.042527e+00	5.925523e+00	1.000000e+04
991	5.611628e-01	1.047429e+00	6.691985e+00	1.000000e+04
992	5.797580e-01	1.048228e+00	6.417896e+00	1.000000e+04
993	4.881089e-01	1.039076e+00	6.746225e+00	1.000000e+04
994	5.701287e-01	1.046575e+00	6.554280e+00	1.000000e+04
995	6.213920e-01	1.049000e+00	6.220062e+00	1.000000e+04
996	5.466347e-01	1.045615e+00	6.210065e+00	1.000000e+04
997	4.962702e-01	1.038308e+00	6.127670e+00	1.000000e+04
998	5.169194e-01	1.044740e+00	6.306898e+00	1.000000e+04
999	5.015659e-01	1.043952e+00	6.811743e+00	1.000000e+04
1000	4.921458e-01	1.043048e+00	7.565988e+00	1.000000e+04
1001	5.163552e-01	1.042832e+00	6.455277e+00	1.000000e+04
1002	5.867920e-01	1.045437e+00	6.798735e+00	1.000000e+04
1003	4.727578e-01	1.042224e+00	6.661552e+00	1.000000e+04
1004	5.821147e-01	1.051583e+00	8.085155e+00	1.000000e+04
1005	5.815217e-01	1.049638e+00	7.044312e+00	1.000000e+04
1006	5.775415e-01	1.043951e+00	6.934502e+00	1.000000e+04
1007	5.861996e-01	1.047274e+00	6.934224e+00	1.000000e+04
1008	5.149063e-01	1.044163e+00	6.797036e+00	1.000000e+04
1009	4.721071e-01	1.041034e+00	6.714618e+00	1.000000e+04
1010	6.029724e-01	1.044494e+00	6.535316e+00	1.000000e+04
1011	5.053678e-01	1.042012e+00	6.385510e+00	1.000000e+04
1012	5.130853e-01	1.041632e+00	5.832907e+00	1.000000e+04
1013	5.559744e-01	1.044349e+00	6.302891e+00	1.000000e+04
1014	4.661286e-01	1.039118e+00	6.187121e+00	1.000000e+04
1015	4.729316e-01	1.038997e+00	7.260774e+00	1.000000e+04
1016	5.643806e-01	1.047665e+00	5.918761e+00	1.000000e+04
1017	5.119148e-01	1.038054e+00	7.315011e+00	1.000000e+04
1018	4.876175e-01	1.041194e+00	6.876605e+00	1.000000e+04
1019	5.343731e-01	1.045318e+00	6.492980e+00	1.000000e+04
1020	4.927793e-01	1.043542e+00	7.451094e+00	1.000000e+04
1021	6.373140e-01	1.046860e+00	6.191219e+00	1.000000e+04
1022	5.104778e-01	1.042039e+00	6.231295e+00	1.000000e+04
1023	5.498731e-01	1.042415e+00	6.464594e+00	1.000000e+04
1024	5.002264e-01	1.041036e+00	7.121506e+00	1.000000e+04
1025	5.416710e-01	1.040283e+00	6.066317e+00	1.000000e+04
1026	5.477662e-01	1.044607e+00	6.600736e+00	1.000000e+04
1027	4.848085e-01	1.039528e+00	5.965229e+00	1.000000e+04
1028	5.187814e-01	1.041102e+00	6.791918e+00	1.000000e+04
1029	5.066593e-01	1.045442e+00	6.490444e+00	1.000000e+04
1030	5.432426e-01	1.040258e+00	6.188981e+00	1.000000e+04
1031	5.447407e-01	1.043707e+00	5.800027e+00	1.000000e+04
1032	5.369792e-01	1.044869e+00	7.393323e+00	1.000000e+04
1033	5.140704e-01	1.044383e+00	6.325126e+00	1.000000e+04
1034	5.049879e-01	1.040279e+00	6.516547e+00	1.000000e+04
1035	5.218987e-01	1.040558e+00	7.693717e+00	1.000000e+04
1036	4.804842e-01	1.038840e+00	6.625507e+00	1.000000e+04
1037	4.983749e-01	1.037833e+00	6.611164e+00	1.000000e+04
1038	5.796175e-01	1.039805e+00	6.871439e+00	1.000000e+04
1039	5.735897e-01	1.042635e+00	6.542579e+00	1.000000e+04
1040	5.338998e-01	1.039437e+00	6.925667e+00	1.000000e+04
1041	4.777051e-01	1.039749e+00	6.127742e+00	1.000000e+04
1042	6.779041e-01	1.047182e+00	7.007295e+00	1.000000e+04
1043	4.815270e-01	1.035582e+00	7.226072e+00	1.000000e+04
1044	6.609953e-01	1.042817e+00	6.072319e+00	1.000000e+04
1045	4.871057e-01	1.037191e+00	6.677921e+00	1.000000e+04
1046	5.576130e-01	1.040029e+00	6.592120e+00	1.000000e+04
1047	5.740914e-01	1.039829e+00	6.294044e+00	1.000000e+04
1048	5.570662e-01	1.034082e+00	5.907096e+00	1.000000e+04
1049	4.888776e-01	1.034500e+00	6.238802e+00	1.000000e+04
1050	6.614139e-01	1.042169e+00	5.690911e+00	1.000000e+04
1051	5.033564e-01	1.038921e+00	7.388373e+00	1.000000e+04
1052	4.938774e-01	1.037617e+00	7.059493e+00	1.000000e+04
1053	5.944344e-01	1.036639e+00	5.772252e+00	1.000000e+04
1054	6.361951e-01	1.041652e+00	6.552495e+00	1.000000e+04
1055	4.921895e-01	1.038681e+00	5.959214e+00	1.000000e+04
1056	4.780192e-01	1.034441e+00	6.620384e+00	1.000000e+04
1057	4.867042e-01	1.034390e+00	6.168433e+00	1.000000e+04
1058	5.412700e-01	1.039050e+00	6.044865e+00	1.000000e+04
1059	6.177834e-01	1.041519e+00	5.907712e+00	1.000000e+04
1060	4.670097e-01	1.033880e+00	6.838467e+00	1.000000e+04
1061	5.222174e-01	1.037255e+00	7.029868e+00	1.000000e+04
1062	5.022902e-01	1.036072e+00	6.427181e+00	1.000000e+04
1063	6.093124e-01	1.042954e+00	6.673363e+00	1.000000e+04
1064	5.392908e-01	1.038931e+00	6.371893e+00	1.000000e+04
1065	5.093034e-01	1.033275e+00	6.535931e+00	1.000000e+04
1066	5.175712e-01	1.039276e+00	6.029455e+00	1.000000e+04
1067	5.104427e-01	1.036583e+00	6.206861e+00	1.000000e+04
1068	6.043110e-01	1.041844e+00	6.891165e+00	1.000000e+04
1069	5.226242e-01	1.039523e+00	6.890889e+00	1.000000e+04
1070	6.335392e-01	1.039065e+00	6.863232e+00	1.000000e+04
1071	5.667396e-01	1.036878e+00	5.877202e+00	1.000000e+04
1072	5.483064e-01	1.034142e+00	6.479373e+00	1.000000e+04
1073	5.120503e-01	1.033437e+00	6.055246e+00	1.000000e+04
1074	5.725647e-01	1.038199e+00	6.533639e+00	1.000000e+04
1075	4.868919e-01	1.035541e+00	7.327459e+00	1.000000e+04
1076	4.917473e-01	1.029055e+00	6.450939e+00	1.000000e+04
1077	4.722754e-01	1.032103e+00	7.600729e+00	1.000000e+04
1078	5.365432e-01	1.034172e+00	6.039645e+00	1.000000e+04
1079	6.265453e-01	1.038672e+00	6.778720e+00	1.000000e+04
1080	5.647989e-01	1.034615e+00	5.670289e+00	1.000000e+04
1081	8.410893e-01	1.053995e+00	6.038921e+00	1.000000e+04
1082	5.200563e-01	1.032282e+00	6.367265e+00	1.000000e+04
1083	5.806395e-01	1.031600e+00	6.175336e+00	1.000000e+04
1084	5.103240e-01	1.032550e+00	6.558438e+00	1.000000e+04
1085	5.264127e-01	1.032338e+00	7.023671e+00	1.000000e+04
1086	5.357292e-01	1.038422e+00	6.612659e+00	1.000000e+04
1087	5.005540e-01	1.035737e+00	6.475484e+00	1.000000e+04
1088	5.095119e-01	1.031772e+00	6.188757e+00	1.000000e+04
1089	5.802024e-01	1.034459e+00	5.763071e+00	1.000000e+04
1090	6.479295e-01	1.039567e+00	6.146190e+00	1.000000e+04
1091	4.939649e-01	1.034200e+00	6.337619e+00	1.000000e+04
1092	4.704631e-01	1.031018e+00	6.939771e+00	1.000000e+04
1093	5.222477e-01	1.026431e+00	5.707299e+00	1.000000e+04
1094	5.357736e-01	1.033336e+00	6.720208e+00	1.000000e+04
1095	5.638841e-01	1.032651e+00	7.075907e+00	1.000000e+04
1096	4.831245e-01	1.027977e+00	5.952958e+00	1.000000e+04
1097	5.871280e-01	1.034405e+00	6.226541e+00	1.000000e+04
1098	4.983359e-01	1.034931e+00	6.281056e+00	1.000000e+04
1099	7.555069e-01	1.043086e+00	5.748170e+00	1.000000e+04
1100	5.282340e-01	1.030514e+00	6.198459e+00	1.000000e+04
1101	6.597428e-01	1.032478e+00	6.267983e+00	1.000000e+04
1102	5.262532e-01	1.036195e+00	6.033684e+00	1.000000e+04
1103	7.499378e-01	1.043231e+00	7.293020e+00	1.000000e+04
1104	7.540392e-01	1.044831e+00	6.060533e+00	1.000000e+04
1105	4.661076e-01	1.028782e+00	6.826990e+00	1.000000e+04
1106	5.099337e-01	1.031206e+00	6.114782e+00	1.000000e+04
1107	4.967976e-01	1.031059e+00	6.662179e+00	1.000000e+04
1108	5.416803e-01	1.028520e+00	6.196417e+00	1.000000e+04
1109	5.270179e-01	1.030176e+00	5.855400e+00	1.000000e+04
1110	5.029546e-01	1.031518e+00	6.853118e+00	1.000000e+04
1111	4.860180e-01	1.028853e+00	6.223056e+00	1.000000e+04
1112	5.648825e-01	1.030533e+00	5.729929e+00	1.000000e+04
1113	5.528244e-01	1.030661e+00	5.948757e+00	1.000000e+04
1114	4.980825e-01	1.028023e+00	6.386632e+00	1.000000e+04
1115	5.287440e-01	1.027353e+00	6.073104e+00	1.000000e+04
1116	5.287436e-01	1.028727e+00	5.799040e+00	1.000000e+04
1117	4.858335e-01	1.029854e+00	7.125243e+00	1.000000e+04
1118	5.238582e-01	1.032229e+00	6.988047e+00	1.000000e+04
1119	5.793635e-01	1.035395e+00	5.788236e+00	1.000000e+04
1120	5.096069e-01	1.030791e+00	5.825552e+00	1.000000e+04
1121	5.361508e-01	1.030064e+00	6.467055e+00	1.000000e+04
1122	5.784350e-01	1.030252e+00	6.302504e+00	1.000000e+04
1123	6.470805e-01	1.032453e+00	5.699679e+00	1.000000e+04
1124	5.612955e-01	1.029315e+00	6.302025e+00	1.000000e+04
1125	5.313745e-01	1.030309e+00	5.781513e+00	1.000000e+04
1126	5.104136e-01	1.029734e+00	6.289730e+00	1.000000e+04
1127	4.503963e-01	1.022400e+00	6.821554e+00	1.000000e+04
1128	5.868031e-01	1.031835e+00	6.070225e+00	1.000000e+04
1129	5.463434e-01	1.027823e+00	5.878307e+00	1.000000e+04
1130	5.636966e-01	1.031599e+00	6.711304e+00	1.000000e+04
1131	5.522321e-01	1.026486e+00	6.327687e+00	1.000000e+04
1132	4.869088e-01	1.027506e+00	6.573872e+00	1.000000e+04
1133	6.529020e-01	1.031015e+00	6.917959e+00	1.000000e+04
1134	5.885978e-01	1.030475e+00	6.737664e+00	1.000000e+04
1135	5.522949e-01	1.029245e+00	6.025460e+00	1.000000e+04
1136	5.045117e-01	1.024053e+00	5.958886e+00	1.000000e+04
1137	4.860005e-01	1.030102e+00	6.040794e+00	1.000000e+04
1138	5.277660e-01	1.024827e+00	6.627187e+00	1.000000e+04
1139	5.097406e-01	1.024913e+00	6.709068e+00	1.000000e+04
1140	5.256890e-01	1.027476e+00	5.240781e+00	1.000000e+04
1141	5.155883e-01	1.027716e+00	5.996679e+00	1.000000e+04
1142	6.259049e-01	1.030807e+00	6.653610e+00	1.000000e+04
1143	4.810751e-01	1.028667e+00	6.077426e+00	1.000000e+04
1144	4.677324e-01	1.025316e+00	5.995036e+00	1.000000e+04
1145	4.993389e-01	1.025967e+00	7.118386e+00	1.000000e+04
1146	6.403658e-01	1.031866e+00	7.063337e+00	1.000000e+04
1147	5.408999e-01	1.028393e+00	6.175525e+00	1.000000e+04
1148	5.133039e-01	1.024125e+00	5.764546e+00	1.000000e+04
1149	5.125939e-01	1.027436e+00	6.432804e+00	1.000000e+04
1150	5.272621e-01	1.026362e+00	6.174799e+00	1.000000e+04
1151	5.230922e-01	1.032653e+00	6.459707e+00	1.000000e+04
1152	5.514490e-01	1.027803e+00	6.568977e+00	1.000000e+04
1153	5.103092e-01	1.030518e+00	6.185364e+00	1.000000e+04
1154	5.752234e-01	1.024455e+00	6.020824e+00	1.000000e+04
1155	5.553539e-01	1.025751e+00	6.403933e+00	1.000000e+04
1156	4.886499e-01	1.023598e+00	5.719124e+00	1.000000e+04
1157	4.847882e-01	1.024761e+00	6.430830e+00	1.000000e+04
1158	5.008421e-01	1.025824e+00	6.457955e+00	1.000000e+04
1159	5.554269e-01	1.025961e+00	6.676753e+00	1.000000e+04
1160	4.836311e-01	1.022083e+00	6.183609e+00	1.000000e+04
1161	4.836902e-01	1.023588e+00	5.525981e+00	1.000000e+04
1162	4.708539e-01	1.019156e+00	6.199525e+00	1.000000e+04
1163	4.751054e-01	1.025864e+00	7.196083e+00	1.000000e+04
1164	8.100501e-01	1.034880e+00	6.281226e+00	1.000000e+04
1165	6.390856e-01	1.023903e+00	6.072887e+00	1.000000e+04
1166	5.247723e-01	1.024309e+00	6.264319e+00	1.000000e+04
1167	5.967237e-01	1.027729e+00	5.387842e+00	1.000000e+04
1168	6.716459e-01	1.031476e+00	6.236471e+00	1.000000e+04
1169	4.880863e-01	1.023526e+00	6.373132e+00	1.000000e+04
1170	5.211169e-01	1.025798e+00	6.016910e+00	1.000000e+04
1171	4.794976e-01	1.022501e+00	6.235726e+00	1.000000e+04
1172	4.916397e-01	1.019900e+00	5.415854e+00	1.000000e+04
1173	4.658003e-01	1.022803e+00	6.618632e+00	1.000000e+04
1174	5.136496e-01	1.023918e+00	6.015961e+00	1.000000e+04
1175	5.456546e-01	1.019396e+00	5.577607e+00	1.000000e+04
1176	7.146370e-01	1.026912e+00	6.261937e+00	1.000000e+04
1177	5.632195e-01	1.023328e+00	6.480743e+00	1.000000e+04
1178	5.033566e-01	1.019969e+00	7.165036e+00	1.000000e+04
1179	5.230890e-01	1.030514e+00	7.164749e+00	1.000000e+04
1180	5.127290e-01	1.014969e+00	6.014415e+00	1.000000e+04
1181	4.915474e-01	1.022158e+00	5.592990e+00	1.000000e+04
1182	5.254212e-01	1.020503e+00	5.390218e+00	1.000000e+04
1183	6.167323e-01	1.030038e+00	6.232798e+00	1.000000e+04
1184	5.565021e-01	1.029414e+00	6.944483e+00	1.000000e+04
1185	5.043480e-01	1.021067e+00	6.944205e+00	1.000000e+04
1186	5.356941e-01	1.022304e+00	6.231993e+00	1.000000e+04
1187	5.185816e-01	1.022916e+00	6.587711e+00	1.000000e+04
1188	4.857057e-01	1.022570e+00	6.532683e+00	1.000000e+04
1189	4.832156e-01	1.020302e+00	6.395512e+00	1.000000e+04
1190	5.230394e-01	1.020065e+00	5.892254e+00	1.000000e+04
1191	5.721217e-01	1.019895e+00	5.929526e+00	1.000000e+04
1192	4.756569e-01	1.018250e+00	6.036324e+00	1.000000e+04
1193	4.651374e-01	1.020475e+00	6.339802e+00	1.000000e+04
1194	6.126175e-01	1.024112e+00	5.463321e+00	1.000000e+04
1195	4.858154e-01	1.019277e+00	6.257184e+00	1.000000e+04
1196	4.721205e-01	1.022087e+00	6.475990e+00	1.000000e+04
1197	5.591065e-01	1.017558e+00	6.010235e+00	1.000000e+04
1198	5.151345e-01	1.020178e+00	5.927849e+00	1.000000e+04
1199	7.273736e-01	1.030725e+00	7.351481e+00	1.000000e+04
1200	5.412269e-01	1.023292e+00	5.982082e+00	1.000000e+04
1201	4.850706e-01	1.018153e+00	6.556866e+00	1.000000e+04
1202	4.924411e-01	1.019666e+00	5.735141e+00	1.000000e+04
1203	4.678266e-01	1.020963e+00	5.981351e+00	1.000000e+04
1204	5.342140e-01	1.020902e+00	6.282315e+00	1.000000e+04
1205	4.553956e-01	1.015348e+00	6.172535e+00	1.000000e+04
1206	5.550654e-01	1.018496e+00	5.843703e+00	1.000000e+04
1207	6.252666e-01	1.028375e+00	6.144672e+00	1.000000e+04
1208	5.213949e-01	1.020147e+00	6.436064e+00	1.000000e+04
1209	4.728380e-01	1.017773e+00	6.883506e+00	1.000000e+04
1210	6.203594e-01	1.016967e+00	5.815329e+00	1.000000e+04
1211	5.435950e-01	1.026083e+00	6.298448e+00	1.000000e+04
1212	5.027344e-01	1.016685e+00	6.229159e+00	1.000000e+04
1213	4.922166e-01	1.015885e+00	5.622951e+00	1.000000e+04
1214	4.731563e-01	1.016192e+00	5.704872e+00	1.000000e+04
1215	5.007680e-01	1.015989e+00	6.389196e+00	1.000000e+04
1216	4.739986e-01	1.018803e+00	6.525851e+00	1.000000e+04
1217	5.773713e-01	1.025148e+00	6.963704e+00	1.000000e+04
1218	5.248615e-01	1.017275e+00	5.594321e+00	1.000000e+04
1219	4.865234e-01	1.015646e+00	6.278649e+00	1.000000e+04
1220	4.923764e-01	1.018993e+00	6.059341e+00	1.000000e+04
1221	5.632969e-01	1.018551e+00	6.415066e+00	1.000000e+04
1222	4.951880e-01	1.015711e+00	5.264761e+00	1.000000e+04
1223	5.602785e-01	1.015792e+00	5.757429e+00	1.000000e+04
1224	6.173415e-01	1.018385e+00	5.474182e+00	1.000000e+04
1225	5.131903e-01	1.015915e+00	6.222514e+00	1.000000e+04
1226	4.654010e-01	1.015536e+00	5.784152e+00	1.000000e+04
1227	6.278747e-01	1.023814e+00	6.030359e+00	1.000000e+04
1228	4.865532e-01	1.014540e+00	7.426605e+00	1.000000e+04
1229	4.764895e-01	1.017838e+00	5.637454e+00	1.000000e+04
1230	6.606147e-01	1.024156e+00	6.522484e+00	1.000000e+04
1231	4.881728e-01	1.015953e+00	6.029345e+00	1.000000e+04
1232	5.363322e-01	1.015843e+00	5.590990e+00	1.000000e+04
1233	4.924716e-01	1.012403e+00	6.439612e+00	1.000000e+04
1234	4.892998e-01	1.017386e+00	5.891712e+00	1.000000e+04
1235	5.351694e-01	1.018344e+00	6.137915e+00	1.000000e+04
1236	4.733847e-01	1.015134e+00	5.672174e+00	1.000000e+04
1237	5.261971e-01	1.013864e+00	6.466028e+00	1.000000e+04
1238	4.874171e-01	1.016614e+00	6.602680e+00	1.000000e+04
1239	4.638001e-01	1.014987e+00	5.525856e+00	1.000000e+04
1240	6.217519e-01	1.024481e+00	5.890264e+00	1.000000e+04
1241	5.318190e-01	1.014218e+00	6.300760e+00	1.000000e+04
1242	6.806392e-01	1.022885e+00	5.643338e+00	1.000000e+04
1243	5.123548e-01	1.015373e+00	5.780023e+00	1.000000e+04
1244	6.681436e-01	1.022528e+00	5.971466e+00	1.000000e+04
1245	4.612935e-01	1.013440e+00	6.190284e+00	1.000000e+04
1246	4.892545e-01	1.014217e+00	6.135272e+00	1.000000e+04
1247	5.422907e-01	1.014836e+00	6.017052e+00	1.000000e+04
1248	5.688852e-01	1.019699e+00	6.052685e+00	1.000000e+04
1249	5.073838e-01	1.014320e+00	5.641712e+00	1.000000e+04
1250	5.015718e-01	1.012825e+00	5.345564e+00	1.000000e+04
1251	5.395886e-01	1.013493e+00	6.955624e+00	1.000000e+04
1252	5.064482e-01	1.015294e+00	5.339802e+00	1.000000e+04
1253	5.309762e-01	1.015306e+00	5.632467e+00	1.000000e+04
1254	5.250844e-01	1.014580e+00	6.626324e+00	1.000000e+04
1255	4.795473e-01	1.012144e+00	5.476011e+00	1.000000e+04
1256	4.831257e-01	1.013962e+00	5.694848e+00	1.000000e+04
1257	5.767774e-01	1.019953e+00	5.913677e+00	1.000000e+04
1258	5.008413e-01	1.014196e+00	5.749148e+00	1.000000e+04
1259	4.919664e-01	1.010683e+00	5.987134e+00	1.000000e+04
1260	5.026182e-01	1.018468e+00	6.707097e+00	1.000000e+04
1261	4.629513e-01	1.013456e+00	5.931937e+00	1.000000e+04
1262	5.047036e-01	1.010380e+00	5.411440e+00	1.000000e+04
1263	4.745524e-01	1.009859e+00	5.967083e+00	1.000000e+04
1264	7.490229e-01	1.023730e+00	6.624014e+00	1.000000e+04
1265	5.002127e-01	1.016721e+00	6.486839e+00	1.000000e+04
1266	5.209192e-01	1.008496e+00	5.410636e+00	1.000000e+04
1267	5.589291e-01	1.016817e+00	6.103022e+00	1.000000e+04
1268	4.661502e-01	1.011905e+00	5.363461e+00	1.000000e+04
1269	5.978055e-01	1.012324e+00	6.568059e+00	1.000000e+04
1270	4.961731e-01	1.008398e+00	6.047536e+00	1.000000e+04
1271	5.193458e-01	1.010822e+00	6.649701e+00	1.000000e+04
1272	4.953793e-01	1.011418e+00	5.910118e+00	1.000000e+04
1273	4.825044e-01	1.009306e+00	5.444386e+00	1.000000e+04
1274	5.022160e-01	1.016523e+00	6.402542e+00	1.000000e+04
1275	4.763889e-01	1.012754e+00	5.827262e+00	1.000000e+04
1276	5.695010e-01	1.016240e+00	5.928826e+00	1.000000e+04
1277	4.941276e-01	1.008815e+00	6.229792e+00	1.000000e+04
1278	5.417311e-01	1.017333e+00	5.846194e+00	1.000000e+04
1279	5.370105e-01	1.013700e+00	5.169210e+00	1.000000e+04
1280	4.819053e-01	1.014648e+00	6.510726e+00	1.000000e+04
1281	5.189344e-01	1.008892e+00	5.967557e+00	1.000000e+04
1282	4.683800e-01	1.009123e+00	6.565015e+00	1.000000e+04
1283	5.412404e-01	1.010929e+00	5.743289e+00	1.000000e+04
1284	5.646569e-01	1.014146e+00	5.825206e+00	1.000000e+04
1285	6.195777e-01	1.013234e+00	5.187540e+00	1.000000e+04
1286	5.318103e-01	1.013275e+00	6.290281e+00	1.000000e+04
1287	4.882035e-01	1.009724e+00	5.715006e+00	1.000000e+04
1288	5.955000e-01	1.010442e+00	5.269087e+00	1.000000e+04
1289	4.947619e-01	1.006806e+00	6.152696e+00	1.000000e+04
1290	5.973238e-01	1.011862e+00	5.358369e+00	1.000000e+04
1291	6.662202e-01	1.017579e+00	5.795000e+00	1.000000e+04
1292	5.280703e-01	1.011625e+00	6.288916e+00	1.000000e+04
1293	5.335990e-01	1.014140e+00	6.644632e+00	1.000000e+04
1294	4.689600e-01	1.013048e+00	6.233635e+00	1.000000e+04
1295	5.462793e-01	1.009061e+00	6.069093e+00	1.000000e+04
1296	7.096678e-01	1.016320e+00	6.061568e+00	1.000000e+04
1297	5.571156e-01	1.013119e+00	5.630517e+00	1.000000e+04
1298	5.181262e-01	1.010900e+00	6.396990e+00	1.000000e+04
1299	5.049523e-01	1.007940e+00	5.445831e+00	1.000000e+04
1300	4.699838e-01	1.004768e+00	5.739373e+00	1.000000e+04
1301	5.160445e-01	1.011958e+00	5.662484e+00	1.000000e+04
1302	4.456256e-01	1.007098e+00	5.676988e+00	1.000000e+04
1303	5.346916e-01	1.006644e+00	5.656608e+00	1.000000e+04
1304	4.785765e-01	1.006618e+00	5.223746e+00	1.000000e+04
1305	4.978139e-01	1.007731e+00	6.012145e+00	1.000000e+04
1306	4.882184e-01	1.011250e+00	6.285725e+00	1.000000e+04
