# Supplementary material for: Benchmarking Inverse Statistical Approaches for Protein Structure and Design with Exactly Solvable Models
Source: PLoS Comput Biol. 2016 May 13;12(5):e1004889. doi: 10.1371/journal.pcbi.1004889 (PMC4866778; doi:10.1371/journal.pcbi.1004889)
Supplement: S2 Code — See readme.txt file. (ZIP) [file pcbi.1004889.s003.zip › CodeS2/S_A/letter2number.m]

% function x=letter2number(a)
% switch(a)
% 
%     case '-'
%          x=1;
%     case 'A'    
%         x=2;    
%     case 'C'    
%         x=3;
%     case 'D'
%         x=4;
%     case 'E'  
%         x=5;
%     case 'F'
%         x=6;
%     case 'G'  
%         x=7;
%     case 'H'
%         x=8;
%     case 'I'  
%         x=9;
%     case 'K'
%         x=10;
%     case 'L'  
%         x=11;
%     case 'M'
%         x=12;
%     case 'N'  
%         x=13;
%     case 'P'
%         x=14;
%     case 'Q'
%         x=15;
%     case 'R'
%         x=16;
%     case 'S'  
%         x=17;
%     case 'T'
%         x=18;
%     case 'V'
%         x=19;
%     case 'W'
%         x=20;
%     case 'Y'
%         x=21;
%     otherwise
%         x=1;
% end
% end
%codice hugo per lattice proteins
function x=letter2number(a)
    switch(a)
        % full AA alphabet
        case 'C'
             x=1;
        case 'M'    
            x=2;    
        case 'F'    
            x=3;
        case 'I'
            x=4;
        case 'L'  
            x=5;
        case 'V'
            x=6;
        case 'W'  
            x=7;
        case 'Y'
            x=8;
        case 'A'  
            x=9;
        case 'G'
            x=10;
        case 'T'  
            x=11;
        case 'S'
            x=12;
        case 'N'  
            x=13;
        case 'Q'
            x=14;
        case 'D'
            x=15;
        case 'E'
            x=16;
        case 'H'  
            x=17;
        case 'R'
            x=18;
        case 'K'
            x=19;
        case 'P'
            x=20;
        
       
    end
end
