# Supplementary material for: Benchmarking Inverse Statistical Approaches for Protein Structure and Design with Exactly Solvable Models
Source: PLoS Comput Biol. 2016 May 13;12(5):e1004889. doi: 10.1371/journal.pcbi.1004889 (PMC4866778; doi:10.1371/journal.pcbi.1004889)
Supplement: S2 Code — See readme.txt file. (ZIP) [file pcbi.1004889.s003.zip › CodeS2/S_A/readme.txt]

The inputs file for the cluster expansion are generated from the .msa file by the program: WriteCMSAlatticeplm.m

The cluster expansion code is  availble at https://github.com/johnbarton/ACE/tree/0c092187547191689f678b0de8812daa544ff778

To run the cluster expansion
./bin/sce -d ../tests/LatticeProt-A-lp -i align_A_w0lp_pmin0 -o align_A_w0lp_pmin0g20.0001 -b 50000 -g2 0.0001 &

To run the Monte-Carlo learning refinement
 ./bin/qls -d ../tests/LatticeProt-A-lp -i align_A_w0lp_pmin0g20.0001t0.128 -o align_A_w0lp_pmin0g20.0001t0.128-learn -c align_A_w0lp_pmin0 -b 50000 -g2 0.00002 &
