# Supplementary material for: Benchmarking Inverse Statistical Approaches for Protein Structure and Design with Exactly Solvable Models
Source: PLoS Comput Biol. 2016 May 13;12(5):e1004889. doi: 10.1371/journal.pcbi.1004889 (PMC4866778; doi:10.1371/journal.pcbi.1004889)
Supplement: S2 Code — See readme.txt file. (ZIP) [file pcbi.1004889.s003.zip › CodeS2/S_B/align_B.faa]

RDRILVEALKQIDHLGREAEKEYKAEI
PDRFIVQCLAQFEHFERDGDKDMRAEC
EDRMCVDGIGPCEKLARDGEKDWRCEL
ETRFECNAFKAQDKMVNDPEKDIKCEI
KEHLECEKFRHKEVVPKQEWKDWKCPV
GEMLECEKVKAKEYYIKWDFSSWKCGL
KECLEKQTLKSKEEYPRCEVCQIKQCI
KEMLEATRWKQKEDIGKHDWPYLKAGL
KEVFECSRMKQKEERMRLDVNNMKAPL
KVFFECARFKHRDELCGFDMKDLKCNF
KEHVECDRIKPKEEVANDEDKDLKCDF
KVCFDKEQCHNKEELCTCECQVIKESL
KIVFERNMCKKKDEYCSCSIPWWRDPL
KACLDKDQVKHRDEWVACQCRDMKELI
KACLDKTSLHQKDEYTSCNCAAFKDIF
RECLEQHRCKPKEEYFECECAEIKGAL
KVCFDRGVCQQKEEVCGCKIGPMKEIL
RELLEKGGMKATEEYFRYTVCEIKDCL
KEMFESEALRCKEDTCKWALNEAKEDL
RECFEVPQVACKEDWCKSPCEGYKEKI
RYCMERTTCSVRQELVKCGCDEWRERI
RECIEKDGCSNKDEYGTCDCKWMKEYI
RMCLEKHELKAKEEWAHCKPTCFKDAV
KNCFDRSECHRKDVFDPCKNKDLKDQY
KTCFERADIKNRETYASCKCGEFREPH
HQVLERRECPAREHFGRCKLEMWKDRY
RMVLENKECTAREWFCGCKPEFMKDKY
PTCFDDRDCKKKEVMVSCKDSCVKKPR
PMLFEDREIRDKEVFWPVKEHWIKHTR
ECVIEEDDMKQKEGCAGFREQAVKKPR
CCCFEEAEVKPNEVCGHIKEPCLKKYR
PFCLEDDDCKTKDFWMHCRVRCIKRQY
AMCFEEKECKSRDLLCGCQDGCVKKGK
AGCFEEHGCEHKEFVPGCNCKGLKRDV
GPCFEEDKIKSYDVYANCDCYGIRRIY
HDCFQEEKCRSRDPIGRCEQAHCKRVL
CECFDEDKVKNDDCLGKCELPCCKRDL
CELFDSNKMKPKTCMFRFDIRMCKTDV
GELMEKRACRKKDCWCRIGMRTCKECF
KDLLEKSEVKKRDDYVRVKEPQLKECM
GDLLERKGLTKKECYDKVNMNMIKECW
ADVLEREDLKRHEGHDKVRGSVFKETY
PDLFEHADLRKDECTEKIRVPVMKPWF
APVLEKKVLQSKDCYMGVHLRACKDEF
PFILEKKEMKGKEGWCPWKYKWMKEEW
CWMLERNEMRTKECIPPLSGRCIKEDW
CMILDRRRITTKECLVPWECRCMREEV
CAMFYKKKIDQMECIDAYEPRCCKEEL
CEVFYKRKLSKEDCYEKIEFGCCKNGL
CEFLEDDKIKPNNCWWKTDFKWCKTGI
CDFFEDPRIRTRECWNRVDIPCCRRIL
CAFMWDSRLPPPDCFIKYDKKMCRKDY
CWLIWDGKVRKPDCMEPLDEACCRKGY
CALFEEEKFKKRECMEALDPRLCKREH
CCLLEDPDVYKRDCIEPIRKPWMKRSY
CCCFEDTVFSRKDCWEAWPVECCKRRL
AVCLEEDCCNHKDLFWRCSPECIRKKW
TKFFKESKCTSDRCYCECEMTACDKDY
GCCFKEKKMERETPLLPCECVGVEKLF
QFCLKETKMEADKPVIACDPDPFEKHW
CCMLRDPKFSQDKCCYRVQYECWDKKL
CRILRENHIQRERCYQEQSFQCCEKGL
CKLIKRKVFEQEKCLVEMAIPACEEYF
CRLFRVSKVEKDKCYSDFSVECCDGVL
CKFIRWNTLRERRCYKDVSAKCCDPYI
CQIFRDDTLRENKCMKTVDPCHCDNCL
CPLLRKERIEEEKCWKAQEGCCCDQCF
CPLFNEDKVRPNKCLWQFEFGCCDKPI
CGVFKFKKFEEDRCFKSMEQEVCDRKF
CKLIRDSKMEHEKIWRDTDISCLDKGF
CRIFRVRAMDEDKCYWEFDYTCCDHCM
PKCLKERPMEEDKCYREFDCWCCERCC
CRLIKEARLTEDKCIKECDVAHMDKNM
GRLIKEGALTEDKCYKDQTVDCLEKYL
HKLLKERQLEEDRPYKEMKSHQWDKCL
EKIFKCKGFEGDRKVMNQGCAKFEQYC
EKYFKCPCIETEKRQVEVTCPKYEKFC
EKLFKTKDLESNKKVRELKCVKIDNCM
EKLLKRNPFQQERKYAEVPIAKFEDFM
EKVIKERNLEQERKYPELACAKFDKQI
EKCLKDKTLDWDSRQADCSLPKYDRGI
DSCLKLQECYPDKRFNQCKCPRFECQF
DTCLRLKECERERRMNDCRCENYDGKL
GKCLRYREIDTNNVYRDCRWECLEDKM
AVCFRHRGLNTERIIMQCGCECFDDRM
ARCLRPNSCQGYKLFCECECECIERVY
NRCLRIRAMEESKQTRDCGCGGFEKII
ERWFRIQCCNPEKKYCNCARAKFEVAL
EKCMREGCISADKLYCDCPCDRIEKRI
NRMFKEKRCETEKPMCNCNEAHVEKAY
CRCIRKKEIEGFRAFHECKCPPIDETI
CKFIKKKEMDREKCFWDSRCKCMEEEM
DKLIRGPELDPDRCYIEIKVEKCDASI
GKVIKMKDFDDDRGYRDLKADQMDCSW
DKYFKWHGCEPDKKYCDCGYGPYEANL
EKCLRERKMHKQKRYVEINCCKFDKAY
ERIFRGKSIQGDNKHFDIRMCKCDNCF
QKFLRQKCFNERKRYREYACGPLEPAC
ERILREHHFWAQKKYLEVSAERYEKHF
DKLIKESPIDTDKKWMETPFGKIEKVW
EKLFRPKCLEEQKRYKDFGFRPYDTDC
ERFFRCRCCDDERKFKEWCAPQYEKTC
EKLFRPPCCNADKRYVDCTVNKADQDF
EKILREKHLEAGRGMCEWGMCKCEKCF
CCVLRERKVQEEKCIRPIEWPCCNKEY
CAFFKNGKMWEDKCIRDMEMGCCEHSY
CHLFYQARIRNPKCMKTLDLPCCDKCF
CGFLKEHKFYQDKCCYAWDREGIDRRY
CHFLKDRELDDERCYKDARPPWCDRAL
CAFLKDDPFRTEKCIMSHPADCFEKKW
CCILREEPFTEEKCGKQFGGDCCERRY
CCFFRRSWLDDNKCFRGIRRECWEESY
CKCFKRHVFEADKVWWEFNIECVEDKL
CRFFRKKPIEADRCWFDMQEECWEENL
CRVLRSDQMYGERCYTDFNVEVCEHSL
CKLFRRKEFEPDRCYQEVRVRCCDQCI
CRFLRRKDFEKEKCYQECNMGCWDQGI
CKLIRSHPMERDKCYSDIPVDAIDPKF
CPVMTEPRWDDPKCWKPFDIDCCERHL
CALFKERRIDRNRCFIGMEVDCCDKKM
CCIINEEKMKKCKCCNPLDRDCFERHY
CPLIKEARFEEEKCIKPFDPRVCEKEW
AVLIKTPRLEEEKCFKAIEMKVCEPDM
CPILRREKMSTSKCMAKIEVPCCDEVF
CDFFKRSRIEPDKCHTKAEGPCMEEPY
CYVFRRQRLDRDRCHKRIEKDCLEDRY
CGLFRKQQLKTEKCMKTVQKDCWEDKL
KPLLKKQPIDEEKCWRPFDIDVCEDCL
CTIIRDHRFEQAKCMRTVDKACCDRTY
CKVIRHKAIEEDKCWRNFRIEKCEKKL
CAVFKEEVFTQEKCIMSPALEMCDKKL
CICLRETRLKDEKAIKPLDGTCFDKPW
CFILREKKMEETKAIKHIDRQIFERMY
AFIFKERRIEEDKMFAPLETGGIERCW
NKCLKEKRWTGDKHQPECECECYEKRV
ACCVHERRMEPEKVVIGCECPCLDKLI
VGCLTEKRVDDHRVFKSCDPMCLDKLL
AACLKEKRLNGSKVYPALECHCFERPW
CVCFKDQKFPNEKLWAPWECDCFERKF
CPVFKKQRLDEDRCWQPLQIECCEEKL
CNFFRRQYIYPDKCYWNFKYECCEDHL
CEWLRRGEIEDDKCRKRIRMECCEERM
CNVFRERGFDNHKCWHDYTVEVCERRL
CRILREGVMDRENCYIDVTFECCDNKW
CRLFREQNLRKEKCIGDNDVTCCDKGL
CRFFKDRKWNEQKCLKERESNMCDRHL
CKMLKFGRIPAEKCIVDFDFECCEPQL
CHFFRKNRFDDEKCYRHMAYGCCEDSW
CRVFRRNMIDTEKCVLECTLGMCEDTL
CDLLNRQAWSDEKCYRKINVGCCEELF
CQMLSRETYKEPKCFKKQERGWCDDCI
AALFRQDWYNEDRCFKEKELSCCEECM
QRYLRMSDLDEDKCLKEHRDHRCDACF
EKDLRQSSFTDQKCYHDSDKPKCEKCW
DKVLRFKRFQPERCYCDGNVAKCERCL
AVALRETRFEGEKCVMQADKTACDKRY
ACLLREQRFDESKICKGIDMGTIDKTW
ACMIREDKLEEQRMCRPIEYEPFERHI
YCFLREPKLSDDKPCRPVEFGMCDKCV
ACLLRDEKLKEDKMCRSIDMDGLEKCW
TCMIRDKKYEEQRAIKPAEAPCMERVY
CPWFREHKWDDERCWKGPDHAQVERAL
CRFFREPKMEPERCFLEWEVPCFDRIW
CKFLKYYKLDGDKCFSEIEYECVERPF
DWVLRDTKMHGDKGMCPIEVCGFERCI
DRVLKNRTVEHDKRWLDVTVCRMENVL
DKMLREKQFYTDRRIMDYTYCRIEKCI
DRIFRAGEMGGERAYMELKMCRCEGCF
PKVFREDELDAENGYLEAKFCPCEKCF
ETLLKETKVDANKHYCQCEHPRFDKAY
AKLLRDQPLDKDRSYYEIPMEPIDRKC
PIWLREECLKEDRVYKAITCPMIERRC
KKMFRCKGLDDERNYKEWGCCIWDNCC
YKMFRCSTMDEDRGYKEIPCEMYECKC
ERFLKEGGMCRDKRYVDFGCSRWERPC
NRCLRVKTLEADKSYVDCPYCPVESCL
DRCMRTDQCEKEKRYPDCKFHRWDKNF
GMCFREEKCQSPKPWCKCEFSCWEKPL
EHFCRDTPCDQDKKWCGINHDKYEKKC
EKVIRESPCDTERYYSECQLGKIDRVV
ERLIKQTKCDRDKRHQSCEMAKIEKVW
ECVLKDRKCEGEKRVCGSEMGCLERVF
PCCLRKSHLEREKMCMPADIGALEEIW
CCYLRKKRYEDDKFCKQEDEQPLEDVF
ACFIRRNRIDKDKVCVPVDRQWFEDWY
GCMFKDDKLDGDKVCCGFEFNFLEKHY
APILKEKRLENEKVLCNYEHELFEKTY
EKVFRDKKLPPDKWYTELDRGKIERCY
GKILRDPGVWPDKCYIEMPFDGCERSC
GKVVRDKAVDDEKMYAEVDYDAMERWI
DKLIRDYQIQDDRHYKEINICNLDRII
EKLFKCKSLEPEHKMGEVSSPRYDAHC
ERFFKCARVERDKHYTEFPCQKFECPC
EKLFRCSNLEGGGKYTEAPCKRMNCEC
EKLFECKDLDNYDKYIEIRCKHYKSDC
EKLICCQNFQACQKFWDYQMRRYNCEC
EKVLCCGYMWKKGRYEELQIRKWAHEC
EKLLRCGAIEHEARYIELAVRKWGCEL
EKMLRCQEVDSKRNWCEIKFDKLDCGM
EWLLHCTEVDPHKKMGKVKQERYECRC
EHIIRCKGVDPAKKHPQVKVERYESKC
DELFKCTPIKAEKKRMRMNVEKIECPC
DEILHCNKLQGERHRKKINCERWDHKC
DELFRLRGLPEERKMGKLTMEREEKKL
NEVFKWDSFTSERTRHKMGVEKYEPKC
KDMLRCGAIRKDKPRTKIECDWYEAKC
KEWIHCDCIHRDEERYKPPCTEYSGQC
KEMFDCNCLRANEDHPRFGCKEYRSYC
REVFYCSCIDAFEDMMKACCEERKPTC
REMLYCGMFKGLEDFAKAACEWYKSKC
SDMFECQCVRGHEFRGKANCEYLKARC
KYFFEKEQVKPKEDHVNINCKEFREDC
CPVFEKEAIKGRDCYQSLGMKICREQI
CPVLDKSKFYGRDCLWKMDFKCCREDV
CGFFERKEYEYPECIPGHKQPCIKEVF
CCCIEKDYFTGKECVMSCKCKCIRETV
CVCLEKQEWGGKDCMVTPKAKCCKEYI
AALLERDDMKNKECLGNMRRGACKECW
AEFIDRHPFQDKECYAKLQLAYCKECW
CEWFEWGEFKRKECWDKMKETCCKWQL
CEFLDKKEFETKECWPRVKAQMCREAY
CAVLEKQEFQADECMVHLKIRCCKECW
CELFDKTAFDDRDCLVNADVKCCREEI
CGLFEKRDLDQKECLAKGRRRCFKDGM
CDMMERKYIDKRDCYEKIPWRACKDGI
AEVFEKNYVDDRDCWGRFPVHACKECL
CEWIEKDTFRKRDCYDKPNFGMCREVL
CELFDKDGLKHEDCYARINFNCCREGI
CWCFEKYEFRSKDCFDACKTRCLRERM
PHCIERDECKHRDMYCPCKFECFKEKW
TPCFEKGECQYRNAFHQCKCECLKERY
KGCLDRTDCEGRDEINGCKCKDMKDEL
KFMFDRDPCKPNEEFCACNAKIFKDEV
RPCLLKEKCHRITEVYGCEKKERGDEE
KEIIFKNKCSAMGEMCKCECKERKEEI
KYCVWKDVCAGMKDWAPCQCRDRNDEV
KVCLFKDACHSIEEMMNCGCKERRDNL
KYILDWACCNPREDWCQIAIKDRRPDV
KYLFECGAIGGRDEYWQAACNERRQDC
KHVLYCTCVSDEEEYKELGCDERKPSC
KSMLDNACFNAREEVQSMCCRERREEC
KGHLETGCLQTKEEYASFPCPERKDQC
RWLFDCTCINSREDMVPLGCAEYKADC
RAMFEKQRLRTKEELCSFEWSWRKDDW
KCFLDKEHLRACEDCVPMDGKQHKDDV
KPCFEKKPLEKKDDWDNCGWKERREEM
HCCILREKIKKNDDFEHCECKDRRKEI
NWCLYFEKIRAGDEMVPCDCKDRKQEI
KWFLDIGKIRSNEDLPPMEMKDSKSDL
KIFLDCARLKPKEDIAPMEVPERRQEV
KDCMECDKIKGKEEIVRWQCNERKSEC
KEWLENDNIKTKDDWLSIDWKERRNEC
KGCLERPRIRPPDECWGCDVKDRKPEF
PMCFEYPPCKEIEMFCTCKCKCYKEEM
AACFEMRRCEKKEIIAKCDCGILKTAL
DCCLEEKKFERKDNVYCCECGHLKRAI
AMCFEEKHCDTRDWVLQCDCEIMRRHF
PLCLDESECNDKELVGACRIGCIKRMF
HAWIEDHDCKAKEMICACKRKPIKKDY
ALILEDNECNPRDCICAMREKIWKKSR
PGFIEDDDLKPKECIHGMRDEWLRRRR
ACYFEEDDMKPTDCCWPHKDKGMKKER
CGVLERPNLPARECLIGVAWRCVKEDM
CCILDRHEFQSPECIAPLKIKLLRDEW
CVWLERDPLTGNDCLIGISEKCFKDEY
AMIFDREDIHGKDMLVQVRARIWKDDY
PVVFERHEMHNWDWICAWKVKVMREEY
KIFLDRYEIRANENMCAVRIKEWREEL
KYFLDKTEVTAREGIVPFKMKECKDDW
CAWFERQEFNEVQCFTPFKPKCCKDEW
CQILERPEFNPKTCYWKVRADVCKDKW
CEVLERKDVDSKECYSKFNADVWRENI
CTLLERRDFDASDCMLKVRVECMKEKW
SNFLEKGELEAKDCWVGMKQGACRDCY
KVCLERDDINSKDELCPTKEGCWREPW
KDCFEKTPFTPEDNYWKCTCCTIKECW
KEVFERDPFKWKDEYHNCGIAAIKEAL
KDLIEKEGCNCNDEWCRCNPWELRDMV
KEIFEKAGCSSKEWTDKCQAAQFKEMV
KECIEREDCRKYDYLIKCKQRDFKEVW
CACFERQDCGPKDMIVSCKQTCIKESY
CYCLTRQDVRRYDCLENCRDRCCKDHY
CEILEKQEVQGVECIAKVKNHCWREHY
CNVVDKQDIRTRECLMQLKPKCVKEDY
CYVLDKREVWTNECFAPGKTKCIKEEL
CPILDREELSKNQCYDKFKVKCFREGF
ADFLEKEEFRGKECYGKSRPSCCKETY
CGIFEQNEVKPKECIVGIKLKMLKSEL
CPWLDKGELTKWECVYSWKDKCIKDDY
CNFIERQDINAKQCFVNFKDKCLREDY
CCWFYRDEIEGADCCVGMRKKCFRSDY
CDILDREEVRARECYVRVKASCLREPF
CAFLERNELKRRECMMKAKLSNCKECW
CGIFEFEEIHHSECVEGIKFPACKPCM
CTILEEREMHEKECMPTLKVRCCRKEW
CAFVEERYFECRECFCGWKLKPFKREI
CVFMEETEVNDTDCLAPMKPKMMKKEW
CAMFEEENMRDRECWEPWKFKLCKKEL
CQILYEETFKPRECYYPVDVCVCKKCF
CRMLEEDSVKSKDCYLDLSYGQCKKVF
CPWFEEYRFSSKECIPPFEPRCCKKDL
CEFFDEKKFSPRGCIYKMEIRMCKREL
CELLEEKRFYKHDCWEKMEFECCKYHI
CEILEDKGINHKDCWHKIGYEVCKRRW
AELIEEKRCNSKECFCKFDVKVCRRGM
GEFIEEYNMRGKECWAKCRLQVCKKCL
GEMLEEPYLWGKECYASMNVGPCKKCI
CEFIEDEDISPKECWAKVHQTCCKKHY
CEMLEKQEFNSKDCIVKSRPHCCKDAY
KELIEKKNLKHHECMVRVRVKVCKDCF
SAWIDRDELRPWDCLVSYKHKCCRDEY
APMLEKAEITRKDCFEGWKWRACKDDI
APFFEYDEIKNKECWCQLKLKGCRHPL
CAFLERKECDKKECIWSAKWNCCKDNL
CEILEKEYLKCRPCLGRAQMGCCKETF
CDFLERQEFRKKDCYMKIHMRACKECW
GALMEREEFKKKDCVVSLKPKAIKDIW
KSVLEKNECNPYEQFWTCRHAELKDVW
KVCLEQNECRSREELPRCKCTEWREMM
QACIDVNECGGKDPVGGCKPKPYKADI
RMCIDHKECSNREMFATCKCADFKEWF
KMCLEKKDFETRDEFMACNCAYWREMY
GVVFEKTECKEREAICSGKLPGFREVY
GMCLEKEDMSASDWFVPCRDTCMKDGY
CCLLDSDELKKSDCCVPARVKCWKYEF
CAMLEKTEFKTKDCVMKFREPMCKDWW
CELLDREEFGADECYMQVKLGCCKDCM
PGRLERKKLKKRECLQPDEEADCRECL
KIRLDVEKLKKRDCMIKDEPRDCKAAV
GEILEKDHWRQREAWGKPEYCECKECM
CDFLEKDAIRNRECYLRFNVAGCKNVL
CYFLERPELDNRECLGQRKYSSCKDGI
HECLDKGEISHREIYMKCKCKCIKDVY
KECIERSPCSRKDQYNKCPHKELKDAL
GDVIERKECKPKDPYCRCKAAAIKDVI
PECIDKQACQTRDQYGKCDCGCLKEGL
RDCIEKQYCKQREHYPKCQISEMKQRI
KECLDFTQCKARDQYIKCQVAGFRSML
RECFEKERMRPREEHWKWECNDMREPF
KECFERNGLHTRDFRVKCQCACFREMW
KECLDGDKINAREDRMKCDCRDWKVPV
KDCLDCGQLKERDDYMKCECTEYKGMI
RECLDKTAFKHREDFWRCACAEYKDIF
KEILDRHDMRHKECWFKIKMTQCKDCI
PEFFYRDTIRKDECREKVNIQMCRDCA
GEVLDKGQWKHDDCRMRMKLSCCKDCV
SEVLERDAIKKHECMDRVKLPICRDCV
HELLEIDNIKAKDEYAKLDVCEWKPCM
RMLLEKTKIKGRQDLGKVDQCEWKECY
RILFEFDKCRHRDEICPVEACEWKACL
KPMLEMPRCTSKEEWCRCDIRERKNSL
KACLLGGRCPGLAEVCACDCRDRVGEC
KIIWFKTRCKTFKDMCACEVHERDEEF
KACLMRQKCMGSDDFCACECKQRIEEF
GPCFFWNPCKKFEDYEQCDIKGRKPEL
RKCMLESGCVPLEDIWDCGCKERRREA
KNCCLVKKCCEVEEVRDCEMRDRKGDF
KECFERSAISQNEEVAKCACSDRKEEL
RKCFEKNMCKPPQEYCECAMKERKDEM
KRWFDVDCWSTYDEMADPCMKERKNEL
KKFLDCTAIRMKEDEVEAACREHKPEC
RRFLDCNAITRREEEEEVACPGRKGDC
RRMFWCTCMPKKEEEAEITCKERKAEC
RRCWLGGCFQKLDDIEESCCKDYKGEC
RRWFDCSGFSHNEEQWEPGCREWKCEC
KDRFECDGLSPREYYWRYTDTEYKCQC
KKIFDCNRLSKKSDYMDVDLAECKHCC
KEYLECEKLRKHEEFEKSECADFKAGC
HWRVDLDKFRTKETFGPDEECEFRACL
KVRFYCEKMKKKDAVQKPEDCDVRSCC
RDHLEKEKMKDREEFFKWDCCDLKNCF
KECFERDQLRGKGEYQKCRCCDIKDCV
KFFFEKQDIRATDDIMQVKICECKDCW
KRIFERTEFYGHEEICDIKVCECKDCL
KFILDREEFSARDELGRWKTCEIKECM
GECFDKEYFKDGESWHKCDSCPCKDCF
AECLEKSYCKPRDMYWRCDGKIVKDDY
PECFDRQQCSRRECYDKCRSSFVREAF
PECLEKKYCNGRDSYVKCEYTCLREML
AEVFEMDRFKTKEFYDKIEIKCMRTEF
TELLERSAFRNRECNGKMKVKGCREDL
GDFLDKRPVSHDDCRHRVRVKPCKDTW
KEFLDKEQMKHDESRWKLTPCQCKQCC
HECIDRQNLRPKEQYVKCEQGCMRETY
SYCLDKNEMGGRDVMFKCKAQCLRECY
RFLLDKQECRAYEYFCACKQKDIREEY
RQCFDKPECRGREHFATCKCWPFKEMV
KICLEKEDCKPIDALVKCKCHDVKTAY
AHCMEKSECAARQAFCTCKHRCIREYY
AMCCERSECHEKEGLDACKWRCCREEM
AMCLIKEYCRSVDVLGTCKDRILKEEM
GDCFEREKCRPKDGFCKCDMRPMKWEY
KTCMEIDRCKPKEELWPCECPEMKMQW
KHIIERQHCQQREDMCDCPVKEKREEM
KFCFFKNKCNGLEEFCPCDVSEKKEEI
KEMFFKEMCSSVEDYCKCAMSESKENF
KEMIFLRWCDTMNEYCKCPWDEWAGKM
KECCYCSACPAMEELVKCPCDQYKNKC
KECLENSGCRRYEDMEKCPCDQYKDKF
KECLDIGAWTHREEWHKMACDCYKQKV
KEHLDVNVWKYHDEMPKPAHEDYRMKL
REMFDCETFKHTEEYCKMPMEPYKAKM
KEAIYCECLRDRDEYQKVSLEAYKTKC
KELFECDCLNTREENEKYPFEDWKARC
RECLECKAMEEKEEDKKMTCEDYKPKC
KEFFERDGMHAKEERWKIGCNELKEAC
KKLFEPDCFKSSEDFMEFAIHERKKEC
KGLIDREHIRATPEGCGVPMKEYREDY
KHLFYRGKFGAPEEWAGVEVRDRKDDI
RYFFARPRLAASEDLVKIEFKHRRDDY
KEIFWKPKCHSFEDYPKCDLRNRKDEI
KEFLLKPVCWNIEDLTRCAIKDRKDEL
KFILEWHTCRPREELCPAGCKYRKKEM
KIIIEEQACSPKEELCQCGLKDRKREI
KKIFEIGCCVGHEDWCEVGVRERKQEV
RKWFDLGGCGAKSDYCECSYRERKQDV
KKVFEFKMCDEREEMHECQVGIRKKDL
HKCLIIENCKKLEDLGECPVRWRKTDL
RTLLEADCCHSKEEWCGHPMKQRKTEL
KKMLEHQPIRKKEEIIEAGSKERKGEC
RKCFELDACKQKESYWECGCKDHRGEI
KKCFEWKYCKQRQDEGDCEWKDHRPEM
RKCFDISELSQKEDYVECRCKDRRWDM
RRCIVKEECATAEPVCDCKMKEYKDDY
KPCMFRGECAGMEEMCPCKPPERKEEM
RVCLYKDACNPVDDLMTCRFKGRKEDI
RRCFFIDTCRYMDDFPECSWKERKAEF
KRCLLYTFCYGIEEICECHFKIRREEM
KHLLIKGACTGIEDFCESTVKDRREEI
KLLLVKEGCNHIDDLCAANVKERREDV
RWCFWKPKCWPCTEFCGCECRDRGEDY
KLCIIKERLRKLGDMQPCEIKERAEEY
RCCFVRTKVHKGGDLESCEKNERAEEY
RAMLFRDKMHRLGDIEAFEPREKGDDY
RCLFMREKMQKFQDMEAVDLRERADDY
GGVLDKQKLKKGDDFEPFELKARREEM
KVILEHDCVRPRDDFIHIEIPERKDEC
KDMFEKPHIKPNDVRMKVEHKEIREMF
PECLDRSCMMKEDLREKFPCSCLKETC
KMIFEKECLQTKNDLVPMCCHEHREHC
KYLLEPRCIRSKDEIASLECEERKDEC
QYLLECSCFKGSDKIIRPGCKVYKHDC
EECLLCDWFYGIDKLFRHPCKNYWGEC
EEWIMCGCMVKHGKHEKFSCDRYAPNC
DEVFYCSVMSKENRREKMGVDREGGRV
EDFLKISVFQKEGRREKHKVDRENPRI
EECLRCPAITAERKRMKCKCNKYDNPI
CECFRKPKLEQEACYRKCDQDCCEHKY
CDCFRVERFRHERVRGRMDCECLEQKV
GDCLRKKEVEHDKSRKKCKFECFDERW
YECLKYHRCGPEKMRCKCDITAIDRAL
DDCLRIPGCNADDKHCKCKIENYDPKL
DPCIRVSEITAERRYKNCKWEKDDAKL
EKCLKMKEMETEDKMMDCRCDKENERF
DRCLKDGYFDSNKKFMECPCARLEKPM
ERCLRDSGLDREKRMGEVGCTRLERVC
EKVIREKGIEKDHRYYEWGPMKWDKPI
DKVFRENYMGQDRKGMELKCARFDKLF
EKCFRMTCLYWDKKYIEFPCEKYEPKC
ERCFRPHGLEQDKRYVEITCVNWEQMC
EKCLKGQHLYGEKKWSELHCACIENIM
ERFFRENALEKEKRHEEMRIARWEHVL
EKLLRETCLMPEKMYHEFRCNKIEKYC
EKLVKEESFERDKKIAEMPCAKVDKCC
DKCLRIKRIDDDKCYKECDCPKCEKGL
DRAFKMKACNGEKRYCECKWDVEERRF
ERWFKVQQCYQEKKVCDCKMNREETRV
DKWLRDHKCEQDRKICNCQLARWEKVM
QRCLRDSKCGDYKVIHDCEGKCCEKVY
EKVLRVHKCQPDRKYGDCEVKRLDCNI
ERCFRLGVCYNEKKWCECKISKEERRM
ERCFRETHLDPEKKYMELPCEPVENMC
GRCFRDKALDRQRSYTDCQGWCFDKMI
ARCFRERKMNKEKAVADIERHCIDRSY
AMCIRDDKITGVKVFMPCECHCMERTY
AWVLKDRRMDNDKVWCPFQKEAVDKKY
CTFFRDNKIGSDKVLVSLEGEIFERKY
QWFLREDKCGGYRMICPCDEDKFEKRY
PKCLRERKCEKDKMVMNCDTNCIEKLV
ARCLREKTCTTYRVLIDCNQDCFEKSI
PKLLRDRKINDDACYKDVDAASMDKVM
GRCLKESKIEADKHMVQCESPGCEKCF
PKCLKEKRWDHDKYYHDPNTQCFDKCV
CGCLKEPHLEETKMVKRFDADCFDKRI
CCVFRYYQLEEDKCCKTLSIDCIDGKF
VCLLRENILNDDKLFRCFDLDILDKSF
EVFFRETTFEEGKKWRQYQLERYEKKV
DRLIWEKVFQHPNKWCDITFEREDKKL
ERFFKFNDVDKDKRYWEVKCEQYDGKC
DRVLKEPNLEHNKRYREVKMDRYEKRC
EPLLKDPCIDEEKKMKHVPIHPFEKHF
EKWMRERDLDPEKKVKNPKMCPLDRCF
EKMLRDNCFTTPKMWRELTTVKLDKVC
EKLFREKCIDSHKRFCEACAQRLDKPL
DKFIREKCLDTEKQFFEPCCNHFDKMI
AKCLREGFLNEEKFYRECDIDCFEKHV
PRCLKKDDLEDEKPYKDVKFGCWDEAL
PRLFKCECVNSDRWYREAGCPQLDAYC
GRLFRDECLRKETTWEEICCQMMDRVC
ERLFHDKCIESDKKYADLQGRSIEKEC
ERILRENCLPKERKEEELTWKRVEKEC
EKILRSGKLGDERKYKEIACCRLETWC
EKAFRDKHMEKQKRFPEKPPCKLDKCC
EKWIREDTFDSEKRLMEMKICGCEKCI
ERVFRDNKFDSSRTYCELEFCCCEKCY
EKCLRGRAFDAEKNYVEWGCCECEQCC
ERVIHGREWESKKKYHEPKVCKFEGCV
EKLFTCSDISGKKAYPEMKCCKVEPCC
ERFFRCHALDRLNKYVDIACGKYDAGC
EKILRWKPLESEKKWHEAAGERYEPNC
EKIFRYVDFDCDKRLCEQKKGRWEAGF
DKWFRWPQCQADKKYCDWPAFRLDRVI
GKCLREENLRGDRAYAECAVPCMERWL
AHCIRRDQCKDDKYWRECDCHGMEDYI
ARCVYKGQVRTEKVWAECKCPCVEEGM
AHCIYRTYCRCERILCGCKCEWLDDRL
QMCFTKRECQCKKLFCPCKCEPFEERI
DTAFKPDACEPERKHWKCGAERYEKKL
EKCLKPKECEWEKKMRDCKCERLDAKF
TCCLRYERFREDKKFRCCQCVHFDKAF
EWCLSEEPCRQERKFRPCGCARLDKIF
EWVLRDSPCSPNRKMCPSRAAKLDKVL
EKWIREKVCDGERKRCQMGMGKMDKWF
EKVFRDPCCESEKSFCECNFPKVDKWA
GKCFREGACDRETYYQECGASCFERHI
ERMLRWTQCEAQSKWCDCKWVKLENVM
EKCFKLNACGDEKVYRDCSNEALEPRF
PKVFKENACDYDRFYCECAVEVFEKRW
HKCLRANKCEKDKPYGECEWECFGKKI
CKVLKERKFDPHKCWHKVEMACCEKAF
CNFFRDPRFEQDKCWTEHEWQCCEKCF
CAFLREHKWESEKCLGGCEYDIIEKTL
CMCLWDGACRGYKLFGHCSFDCVEKKF
CACFKEHRMSNTKMIPGGECECFENKF
CVCIHDHSMHEDKMFKQCPIDCLEKKF
CKCMRETKWNDEKWYREWDWGCLEKFF
QKCLKERRVECQRMICDCDSPCMEKLY
GRCLKEKWIESDRAYPDCHPPCVERTM
QKVLREHSCEAERVYAECKPEVLERRF
SKLMRWKQCENEKPYAECNIDAWEAKY
AECLYEQKCTARKIFMRCDCEGLERKL
GKCFKEHRVECEQAYGGCDCDGFEKKV
GKCLKEKYLEKEKAWTECDHAGIEKVM
PRILRETRCSCEKDYCDCPVGVFEKVI
ARCIREGGCDDSKIYCECGMGIVEKGW
ENCIREDKCHCHKKFCPCEKEMLERKY
EACFRFKKCDCDQKYCACDIGRMEAHI
DICFRVGKCEGENKICTCECWHLDAVI
ERVCRWERCHSDKKYCDCELDKIDRAI
ERCFKDKSCEPEKKMAECPSGRIDRAY
EKCIRDHGCETQKKYCNCKVVRWEKLV
EIYLRNRCCDPWKKMCTLSADKDEDRC
EAFIREDCCNQTKKVGACCYEKYEKKL
EICCRDRKCEGERKLPGCGAMRFDKPV
DMILRNERCQGEKYYCPCDVARFERFY
AEMLRDNRCDPDAMRCKCDIDAMDRKY
PEFLRVSKCDHERWTHKCEMEGLDARV
DEWFRVGKCDTEKTRTKCDMDKYDEKL
EYFLRCKCVEQNQKYPKIGADKEDQKC
EGLCHVQEMGEGKKCKNFKVDKEEKRF
DSFLTFSEWDECKRCRSMKMDREDPKI
DCLFHMHSVHECKRCRGVKFDKEERRI
ECICCEQWFQDCKKCKQLKADREDKRM
DHLFCVWEFCECRKCKHLKLEGDEGRL
DCIFRDGEWDGWKKCRSVRADKDERRW
EMLLRDGPIEPQKKCFPLNAEKEDKKV
DILFRWRCLEAEKGLMTVCYEKAEHKC
DEMFHDDCMKPVKGYPKFCCDRYEKKC
ERMLRQACWDDERKWKGFCCEIYERRC
EKMIRWKCFNRYRKFAQFCCGKYDPRC
DEWFKDKAVDPNDKMFKVPCEKEDRKC
DEIFKMAPCGNEKKRPKYQVDKEEQKV
EEFIRCQCIKSERKYTKVPHSKEETKC
EEFCRCPPLENDKKRQKMAPEKYECKC
DDILRCSCINDEKKRKPLPVPRYESWC
ERVLHCGWVSDEKKYKPLPCTRVDCKC
EQLLKCQDVENDKRYAKFRCPRLDCPC
EKVLRFSKFEQEKRMKEMGACRLEMCF
DRVFRWSQFDSERKFKDVKWCKYEPCF
ERWFRPKEIDYEKKLGDVKWCKLEGCM
EPMFKLRDLDGEKKWPPLRCCHLEQCI
DRLFKANALSHDRRHAEVQCKKHEPEC
DRMLRCGYFSPYHKWYDIACKRYDAEC
ERYLRCGKLDNDKKYWEVDTPKYECSC
EKFLKESGFTHNKKYHEHSVEKYEKKC
ECIFKEKVFENGKKCRGFRVEKYEKKM
DPLFNEKVVDDCKRLRGIKFDKDDKRM
EGCFKERNLECDKYFCGCQPDRFERRM
EPCLRDKGFEGEKKWTPYKCCKYDKPI
ECFFRDRYIESYKRWCGWKTAKWDKCV
ECLLKDSQIQCDRRCCALKAPHWDKML
GKMLREGRFNNDRGIKEYDCVKIDRIF
PKFFRDDWFNENRCVKEHEHEVCERCL
CRFFKDHDMEDYKCWKEYKKSCCEKDY
CALLRANPLGDDKCMHSVRLECCEARF
GRIIRRKNMDREKCWQDWNTCACEDCF
CAILRREDFHDERCFKAIQAKCCEEYY
CSIFRKQPFEEDRCHKKLPMRACEEPI
CCMLRKEYVQEDKCCKGLTMDVMEEYW
CSFFRKQGMEEDRCYKKFPINCCEERY
CTLLRRKALESDSCFARTAVEVCDEKL
ADFIRKTPLDSDNCRTKMRMEVCDERM
CVFFRKSYISTENCWIGMDMECCDEKM
CRLIRWGRLDEDKCYREVEWSMFDKFM
ARVMREENLHGEKCWAELKYPACEKCM
CGFIKDSRLEDPRCMRRSEKTCCDKCL
CPIFRDAKVWPEKCWHTLEKECMDRHY
CMIIRDNKLSGDRCFTQIDRKVCDRYY
DHFLKETKIGEYKCFKDLEKTPCERVY
PIMCRDYKFEDYKCCKALEHDWCERSW
CPFLRENKLDADECWIRVEVECCDKFF
CAFFEDEGIYTTECVATFGERCCKKDY
CGMLEDQPIYRRECYAPWPLRCCKRQF
CELLDDTNLGARDCYVKVSIRCLHRDY
CEMFDERAFDADDCWAKIAAECCKKRF
AEMFERYPVKAKDCWVKWEASICRESL
TWCFERKDLVPKEVYFKCKCKVIKDMI
ACCLNKREFKKEEALQCCKCKAIKEDM
KCLIDKEDFKVKEECCCPKMNELRENF
WCFLDKDEFRGNEMCMGMKLNWLKETL
CCMLDKKVLSHNEMCFPISWRCLKEDL
CDFIEKQYLNPKDCYARCPSRHIKEDL
CDFIERPGLRCRECYGKVTPKCFRDSF
CECFDRAGLGPREIIPKIDERCLKEEW
CEFFEKETFKGRDCVVRMNRNCCNDTF
CELFETEKFRGWECIGKMELKVCKGEL
CDVFDEDKMRGGECFDKVEIKLCRKDW
CQLLEENVITPQECWVGLGVKCCKKDI
CGLLDDQDMPHHECWDPLKIQCCKKCL
CHLLEKNEMEKSECIADIKVKCCKDDF
CPIFEYKEIQQKECWVNVRINCLKDPF
CQIFDRPEISNNQCLWPLRAKCCRDNI
CAIFERREMENRECWCGLRVACLKEGL
CELFDRKPMETKECYTKHHMQCCKDAF
CELFDNRVISRRECYVHVAFQCCKDYV
HEMLDTQQVRSDECRQKIKAPDCRQCI
HELLDEGQFPAREHLVKWRLACCKKCF
DEILDEENFKANEHFMKCDVCNCKKCL
EECIDEETVRPTERMPKCNCCRIKKCL
GDWLDKETFSRKEWYEKMQFHACKECL
SEILDKSQIDPEEGRWKMEVSAFKESL
SDCFDRPCMHGDDLRFKLPMRCMREEW
SEVIEKEHVREEDARKKISTKAVKEEF
GDCLEKQACKRHDTRYKCPCSGFKEAC
SEVFDKDWIKHEEIREKCNIGCIREGI
QECLDRNDIHTREIWPKAKCAALKEVC
AVCLERQDCNPNEMVMGCNCKIMKDDW
RPCFEKEECRPKDAMWTCRTGDIREAV
KFCFDKTECYARDIYCPCKWGEFKPMY
KGCFDRDEIKGREQYMACRHCEMRDCY
SSLFERKECDQKEGLCECKMCAVKDVL
QVLLDRKEIRPRDCLFAFRHCCCKECM
HYFLDRREVNAKECYAKVRMAWCKDMY
HEILERGAVQDREWYGKATYCPCKDCF
KNMLEHEAVKSREDWVEANFCECRDCF
KGMFDRKRLSTRNDIWSHDWCWCKECL
KCFLERHRFKGNDEVAKMDACDIKDCL
REIIDRDKLKYKDGMFKLEVCECKPCL
KEMFDRDPLTPNDCMMKLQFAECRDWF
PGFFERNTMKNKECYGNAEVWTCKECI
AEVLERESLKKKECYEHVDLTVCKEIF
AMMFEKRDFDKKDCFEQFKWKVCRESV
CGIIDRKEWESRECLPKDKAHVCREMF
CPMFDKKDFSCKECWCKVKIPCFKETY
GVMFEKEDCKSGECWCACKLRACKDDY
GILLERDECRHQECWCAIKWKIYKDEY
KYAFEKNECKPKEQLCNCRDREFREDT
TAMFEERDCHGRETMCPCRIGVIKKGR
AMMIEEDDCKSREPMCQCKEEACRSDR
RACIEDDDCASREIIAQCKEKPLKRDR
PVIFDEQELPEEDCIMGLKEQACKRNR
PHLFEEDEIKETDCLMDCKEHACKKHR
HVMLDETEFSERDMFMSMKDDCVRRRR
AAVFEDEECRSLDVMCGCKDDVVRRTR
PPCIEEEECHQREMFGNCKEQCLKHPR
TLCFDEEDFRDREPYMQCRCKCHKKQR
PELLEDQEVKKRDAYEKMRDEVVKSKR
PDCFDNKDMHKEDVYEKIKCECLRDRH
RECFDRQACKAKDPYPKCEIRCWKDAF
KDMIERHAFTRDECRGKMDIPDCKDCM
KDMFDKDAFRIREEHMKWGIKWLKDTV
REIFDKDTFRTTDDTSKWDLTWWKEML
REVFEHDHIKADEDHVKMDVAEFKEHM
GELLERGAVDNQDCRGKAPLPACKECL
PELLEHERLRHDEPRWKVEIKCWKDGF
TEVIEKSELKRDECRDKFKWNCCKECY
CHMFERSDLKDRECFGPWKPRCFKDWW
CSLLEDDEIRKKDCYEQEKTHCCKDCF
CSFFEESEMRPRECFLDYKYHCCKKQM
CPMFERAELQPRDCWTNAKAHCCRDCI
CQILEKSDFHTRECLVKARWTCCKDCY
KEVIERQNINPKESYCKLGLAECKECM
KEILERSPITAKEDWIRYELADCRDCW
REIFEKDDFRHKSSLMKMRACYCKDCY
APLLEKEEIKKADNLERVKICVCRDCF
GELFEKEELHKEEGMDRVRPCCFKECM
GDLIDKNHMDRHECWEKWPFKICKECM
CEVFEKPRLKHKDCYCKLEMRACRDDI
AEFFDRDNIHEKECYKKLNAKMCKDSM
PCFLDRREIEKTDCFETKKLPPCKECM
CILLDRDEMRKKDCYEEVKLGVCKEPY
CEVFDRTEVNASECYASLRMNCCREPW
GEVLDKGEIYARDCIAHTKFPCCRECY
PAMIEKKDFNQRECIMRFRYTTCKECF
RVLLEKDDVHSNECLCTTRFRVCKEDY
CYLLEEEDFRRHECFEDYRIGICKQCL
HHIIEKDELRSKECYGPVKLNCCKECL
CAILDREHLKHDDCIWQAPGKCCRDEF
CEMMERKTIDRKDCWAKFTLKCCKDSW
PDVLERKELAPKEWYGKIKLNMMKENL
CELLDKHEMESRDCYAKFKIQVFKEYF
CECFEKTEIKRKECWARIHWGCCKEGM
AELLEKQELNGKDCFPKITRHYCKDCV
AELFHKKEFDHDRCYWKIKVGVCDEPY
PRLLRRKEIEREKCWGDAKAASCEDGL
ARMFKKTEMEPDKCLRDFKMAMCEEMM
CHVFRRSDIDDDKCCKQRKAQCCDDCF
CKFLRVTEMDTDDCYHEMRMECCDTSV
CRFLRTDSLRDDKCYKEVKMNHCEQSV
CKMLRRKCFGGEKCYMEMGRECCEDVL
AKFFRRQMIDAEKCYFEMDLPFCEDWI
GRLLRRRDIDPDRGYWEVNMWPVDEWI
RKFLRKQALNAERHYVELPAMDLDEII
SKVLRKCEIDQDRPYQDLKAENWDDKM
AKMLKKKNCKHEKAICEHKCPVLDEVL
AKCLYNRFCNGKKLYCECPMDMIDDHM
GRCLRESTCDGERVWSECSDDALDQRM
CKCLKDSGLDKDKAYYECGVRALEKYI
AKMLRQTSLDHDRMYCECGFGIIENCF
AKFLREEWFKDDRPYKELGLKIWEKEI
EKCFKESNFDSERKYGGCHCGRVEKTM
TRLLKRQGVNGDKIYCEINCEIFEERC
CRLLRRRGFDEPKVWREVPLGVMEEGV
GTLVRKEALEEDKGIKRFNACGFDECL
ARWFRKPWFEEEKVFKDKPRCHCEDCM
PKILRKSWFEEDRCWKAVPTCACEDCV
CKFLRKETLSAEKCVCEVEAPCCDEWF
CWCFRKDKFRQEKIMPPCEKSCCDEDE
MYCLKKNRIDGDKVFSPCDQECLDERY
AHCIRKERCQGEKAMAGCEKDGLEDSE
PMCIRKEPCPTEKVLGSCQSPCLEDKY
NRCIRRKDLEPEKFWCECRCASLEDAF
PKCFRHTHFTKDKVWMEIDCAVLDDVC
DKIFRDKTVQGHKKYCEIPIAGYEKIL
DKCFREARLYPDKPYWDTDCHPWEKPW
GRCLREDGMPESKMDKDCTCNCWEKGL
GKCFRERMVDHNRLYKEFKCDCLERSF
CALFREKRVEADRCVPAPDMDCLDKWI
CKVLRDGPLTAHKCLIDVAMECCDNCF
VHLFRDGKVDCEKCFCEWEADACERRL
GKIVREHRFNTEKCIKEQEWPACEKAL
PKAFREKYIDRNKVYTECKIPCFERCL
YRLLKEKGLEQDKPHRDVSTDPWEKSI
GKLLREQPLQKDKACIEVDLEVIERKW
AKLFKENSISGDKAWMEVKWEIWERRM
TKFLRDNKVAEERCYAEVNHEMCDRKY
CSLFRKPKLDEEKHYRTIQLCCCEECL
CHVFRKHGLTEDKCMRSVTAPCCDESF
CWILKKGKLNAEKCIVPWDFECCEDGW
CRFLKWNKVDNEKCWARMNIGCCEPGL
CRFLREAKFPTDNCYRDYELPCCDHGL
CHFFRFEKMRPDKCHTGMEVDCCDTHL
CHMFRDKMWVEDKCWKDPKIQCCDRIF
CKVFHEDVFNGERCVSGAAAEICEKKL
CRVLKEARFDVERCYRDIELQCIDKTF
CKLMKEERFRADKCIRSFNKGCCEKWY
GTFFKEHKWEEDKCFKEEEMGHCEKGF
GCFFKEQRFSEEKGMKCLEIGMFEKVV
ALVFREHRLDEDKWFKGGDDDGMEKRY
PKLLRDPNVTPEKFYWEINVGAMERGY
AKLFRDQRLDENKWMKEIDCCKFEKPC
CCCFNESKVDPEKMFRQGECPCFDKIL
CCCFREKDIYEEKYYRPCNKDCVEKKW
CPFLREKRLNAEKCLLPKQTDCCEKSF
CDFLREQRLSPDRCWVQFELCCCDKFL
CHIFRDHRLEYERCMMTSDYSCVDKTL
CQLLRDNKVDWDKCLMKCDGECLEKKV
CCCFRESKMDSDKACFPQEDDCIEKTF
NCVFKENHFSDEKSCHGFDPEAIEKVW
QCLMKEQKLGEEKYFRAIEYECIERKF
CQVLKDGKLNDDRCFREVDPPVIERNY
AKCFREEKLTPDKCYYEHDHACCEKCI
YKCLRDPKMDNDRMYTEFECECFDKML
MACLREEKFDHTKFLYGCECECLDRRV
HACIRDHKCTNEKVLCPCECEIIEKRY
CVCLRDDKCYTEHCFVGCECACLDRVY
DQCLREDKCNSDRRWMQCEFTKIDKMM
DKCIREDTIRAEKRFMECPCVRLDKLF
ELIFREQKVDKERKITPLEACKLDKLL
EKWLRQKPFDHTKKYMNHHHCRIDTCF
DDLLREKCLTRERRHPKIHWCHIDKCL
EVIVRDGRVDTERNLCSFDICRCDKCL
EPFLRERRLETGRTLMPVDQCKMEKCI
EPIFRYPKMNQERKWMQADGCKCEKCM
EKWLRENWLNVDKYILDFHMCKLERCL
DKLFRSRSIEAEKRWYECRICKFDTCL
DKFFRENKFGGRKRYLEVEICKVERCM
CKCFREWKLYSERMYKDCQINCLEKRI
CKLIHDNKLDEDRCWKEVESGYLDKGY
CKIIKENNLEEEKCYKEIPTSTLDKNW
CRIIRQPKVGNEKCYKEIEVEVMERWI
CYMLREEKFTAEKCMATVEFDCCERHL
CKIIRDRKLEPEKCWWEYEMSACEHQF
ANMLRKDILNHEKCMMNMGMPMCEDCL
CDVLRKKALYPERCYAKWSMGCCEECI
CHVFRRRALRSTKCMKDITYQCCDDTI
CKMFRRTHLETNRCMVEIHHECLDDRM
NKIFRYQMIEERRCDRDLKLGCCDKPF
CKIIREQTFNPEKCYCESSLSVCDKDL
QGMFKDDKMDTERTVVDFEHCPCDKCY
TALFRDSKMEGTRCLCAWEHEMCEKRY
PWVLRDEKFDSDKWILPVEIDQMEKKL
DILFRENGCDWEKGLCACSWEWYEKKL
DILFRDKPCEPEKRVMACNREHVEKKW
GVCIREKACECDRMYCACGVQSLERVL
VYFFNEDRCKCNKVLCPCEMDLLERRI
PKCLRENKCNGEKVWYDCSADWIEKKI
DRCFTEQACNSEKKIPECSCDCYERKM
SKCLKRTGLYGTKRYCDCGCECYEDRI
ARCLRRKMVDDHRIYRDCRCVCLEEVW
DKCIHVKALETDRKYADCPCSRYEKHV
EVCIRDKAVEGDKKYFACPCENYEKRI
AAMFRERHYEESKIWKGFDWKIVEREH
AKFIRDQHFNEDKVVKEYDYPMVDKWL
HKLFRERTFEEDKSYKEFPWGMCDRGH
EKCFRIAAIDPDKKYRECKLPRYEQML
AKCLKERGFEGDRPYCECGCELFEYKV
RKCLNKSELRSDRYYSECKCDELDEKW
PSCLRVSVFPEEKMTRDCECDWWEGPV
PKCIRMHGVDPDRWYVECSSECLEHRV
HKCFRRSNCTKDREYQECQCEHHEERV
SMCFRRDVCSGEKSWCSCNADFYEERL
GFCIRYQDCEQQKMFCQCKCDCLERRW
ARMLKNSSCNGEKTYCDCDWKIFESEF
ARFLKSYRCTPDKMYCECDMKMMEGQF
DKCIRINSCDAEKMWMDCPFDNWDVRL
EGCLKVRELESNRHYCSCKCDHYDTRL
DRCMRAQEMDPQRRYWEWKCGAYDAAI
EKCLRFNKLEPDKRYWECTCNRFDPML
DKCLRKKDCESDKKYVDCRFEHMEDYM
DRVFRDNACHSDKKYCGCPLGKYERNI
ERFLRDHCCDTEKRLHDCGLQMYDRMV
ERCFRVCNCSCERKMCGCSAPRIDKWF
QFCVREKKCDHGKMICPCECECLERKH
PVCFKETRWVEEKWMKRCEGEAMERRY
PMCFRDDKMWGEKWFAGCEREIMERNY
GVCFREERCSPDKVLCACEVDVVENTW
KWCFKDKRCDTDKDWCPCEQQSWDKRY
ACFFKEQRCDGEKGVCGCQFDKYEKHL
DMCFRDDKCRKDRNFCACDCPNLDRFL
EICIIEGKCAPPKKLCPCECMKFERFF
ETVFRDPRIEAPRHVANCEFCKCDKCW
EKILRQSTFQQDRKYSDTPACRLEGCM
CRLLKENNIDKEKPYADFQAECMERRW
GKLLKDQRINTQKGLAELERPCMEKWY
GWCIKDRRIENDKTFKECETECMEKKY
PTCFKEKRCQDYKVFGGCDLDIVEKKY
GGFFREQKCTAEKGLCSWEMEGWDRKY
GDFFREGKLHDEKCYKKCEIEMCEKCI
CPIFREEKLDTDKCIVTYELDHCEKHF
CRFFKDDKLYDQKCLREIEQDLCEHKY
CRCFTESSLRPDRCYAECAMNCCEKDL
CRCFSEAGISRRKCFYECEMECCDKSF
CAVLRDDRFDREKCWLPFEEECCEKTW
GRMLREGHLRCDKHYCEWDLAHIEKVF
GTYFKETKLNDEKCHRSLDRGWCEKCW
DGLIKESKLEEDRHWKNVDVAQCEKGL
EVCLKENRCDDERSFQACEWQWWEKPM
EWWFYEDKCGAFKRMAGCDEARFEKWY
PSCLRDPRCDEYRWFKTCDEGGFEKGY
PCCFRDRRLEDYKGCKQLDPEMVERYW
QCLFRDKKMEPDRNCHGWEMPGWERLW
ERLLREHRVDNSKRYHQVDCERWDRKM
DRFLRERGFDEDHKQKEMKFDPYDRRM
EVLLRQKHLEEDRRYKNVSIDKYEKKF
DPLLKEKYCEQEKRFASCKLDREEKKF
DPAFREKHCEGARKVCNCDPDKYEKKT
DMMFRDSQCDADRKCCPIRPEKEEKKH
ESILREQRIEGDKKHPGIDVDKWEKKI
ETLFKEPKLEHERRMCPIGMEKYEKRY
ECLLRDKVINGQRKCACIPTEREEKKC
ESFWRESGFDPGHKCWKMTAEKEDKKL
EKLFREKGMEAPRKWMETACEKEEKKC
DGILRCKDLDYDKSFIGFKFEKYECKV
ELLLRCSKMDDEKKVHEYECAKLECAC
DEQLKCTKIEGERHLQKKECDKIECKC
DKMFKCHRLEADKPHVQMECDRMEQRC
HKLFRCVEFEHEKWMGDLRPEKMECKF
ERVFKAKDIDGERKMMEVRIGHIEAGV
ERFLKDSGFDQWKKFFEHGVVKMDRCL
ERFMRERTFEKDKRWCEWQMDKWERRW
DRFIREAEMPAEKRRCDWKLEKFEKRL
EKLFRWQALDTDKRGCEIKVNKYERNI
EKIFRWNEIDASRRYGDLKIEKWEHRM
EKFFRCKELDTEQKYRNFKMEKFDCKV
DRVMRCGELHADKHHAELKFPKCECQM
DKFFKCKQLEQDKKYHEIKYPTMECSC
EKFFNCKDFEPNTRHWQMKCSKVECTC
ERLWRCSEFDGSKKLAEYKLSRWECTM
DRFINCRGLDEKKRYHEMNQHRLECTC
EKGLFCACVLDMKRIREAGCKRYMPDC
DKCIMCKCMLKRQKDQDCPCRDYMSDC
EKCCFDKCVNTFKKYAECTCSRYWKDC
ENCIITDCCRNYSKYADCGCRRYMKEC
EKCCEYKTCDKKRREGECKMKKWDKEM
NKCFEPAPCHSKDEEVECQVRCYKTEW
PPCFDRNMCYTKDVYCTCAAKCVKDEL
GECLEREVINQKDIFLKCGGQCFRDPL
CACIEKEDLRQRECVPACNTKCCKDQL
CMCLDKKEMAPKDCIWTFRERCCKDYY
AEIFDKGEFDPRDCFWKMKFRCCKDCY
PEMFEKPEFRAKDVYGKVKWRAFKEDL
KCCLDKEEFTCKDHLMRCKCKGFREQI
TFVLDKSECTARDHLMQCKGKQWKDEY
SFLFERDELRAHEPFVAAKAKAWREEI
CWLLEKGDVSGNECMIPGKIKVMKEEY
CPLFDKDELKKRDCMVPQRVAACREAM
CTFLDRKVVAPRDCYWGLRPRCCRDDL
QDMLDRRVLPRKDCYYRVTASFCRECF
PEIFEKETVRCRDWMVKLSVKPCRECL
PELFERQGIRKRDCYWKAQVTWCKECM
RPMWEREGIKGKDEWVKFGAHEIKEHC
SCIFERDGLRAKEDYCPLSCRARKEDW
RRCFEKRVMRNKDDYPRCAFKDRKEEM
KHCCWYTAIAKWDEMEECGCKERKEDM
KKCLFSQGIRKFPDIEETACKERHQEC
RQCLEKQALTPQEEYQTCACKERRDDL
KKCCMGQACNNFDEFAECSCRDRRTEF
KSCLFIDMCKPPEEFGNCQGRDRKAEF
RLCFFKARFLSLEDMATCECKQRREEV
RIILMVTKWPNIEDFGACECKDRKGEI
KQCLYMNRCYSREDYQECEVRYRRADI
KCCILPEKLVHTDEVWPCEIRERKQDI
KLCLFKDKWKKWEEFEACEHGERKDDF
KRCFDFSHCSKKEEFMECNCRERKADM
KTCFYWPKCMELEELHDCECSDRKKDI
KKCCIWDMLAMVEDFMECACKDRKPDF
KDCLWKGICMAIEEVCKCRCKERKDEI
KKCILNGMFVTVEDYMDHPCKDRRDEL
KRCLWGSGFGKPDEYYDCQCRQRRSEV
RPCILKHGIVNVDDLNHCGCKERREDW
RGCFMKNWCKKLQDMNGCPCKQRREDI
RECCVQPMCYELEEVHKCTCRERKNEF
KVCFWYNMCRPIEEICPCGMRGRKHEF
KNCLVRQHCNPLEDWGNCPCKDRKDDC
KCCLWVTGFGKMEDWEGCGARERKGDV
KKCLWKHWFLSIDEYQELPCRDRKEDW
RVMLESGCMPGKEDIAGIGCNERKRDC
KKIFMKKCIHACEDPIECPCKERREEC
KKCIVTDLCKPLDDIPDCTLRERKDDI
KRCIQKSACNAPREYVECSCSERREDC
EKCIWCNVCPKPDEIEECACSRRKPDI
KKCFMEAMFCKHGEYEECSCKDRTKEF
KRCFFAQMCKQLEDYWDCPCKSRKTEF
KDFFDANKCKGKRDYCKCEWPQHDKVL
RECFSIKKCNDKRDYGKCDVDHHDRKL
KECLSGNRFNSRRDTFKCECEEYDARW
RECILMPTCHPKGDYPKCQCDDHVARF
KECFEVQKCTAHEDLVHCECENYKPRI
KVCIELDHCRKKEELTNCDWDNYKYRF
KDLLEVPKVKSKEEYTKCEAQELKVTL
DDCLEEKDCQPRDRYAKCKCTKMRKMT
DMVLDLGDCNQKERFCTCRAAKMKAIF
DGCLEANDCRSKEKLCGCRIKDLKFEV
RVWFEVTTCKAREMFCPCPHREMKVEF
KWHFDIEKIRHSEEICPDETSEWKVEL
KHFLDCLKIHKHEDWEPWEIKEYRCDL
KVIIECEKIKKHDEMVPVDMGEIKCPL
KPMFECEQLRQKDDWVQIKGGDFRCGC
KPFFECRRMDPKEEVVKMDCMNIRAVC
KNCLECPDVHSREEYEECRCKYMKPEC
RFFFDCQHIKGKEDMVPLDCSPYKCAC
RGLLEKPGLKGKEDYFNVKVPEWKEWW
KDCFEKTALRTKEEMANMQCMEMKEAV
KICFEKNECKAREDFFACRCGWYKDSC
AECFEKNGCKHKSLYWKCKPRAIREGW
AEIFEKRDCTKKEVYEKCKWRSLREAF
SEVIEKAECRKRDHWDKCKEAVCKDCY
RVFLEKSDLKRRDCFVQPKMAPCKDCL
KCVLDRGEIRHKEECHATKACEWKDCF
CCLLEKHEFQTCEPCGKLRLKCYKEEF
CGILDKKEIDAGNCVIGLKVRIIKEDV
HVVFEKDELKNREHIVAMRNKAWKEEW
CHLFEKDEMKSKDCMWKLKESVLREGY
CGWFAKPELSGQECCGGMKPRWIREEW
CDFVDKTEFNENDCCKNMKMKGIREDL
CECLEKRDIEHKACMHRCKGPCMKEWF
ADLIEHNQCRQKEPYAKCTLKAWKDEM
EDCFEPSPCRPKDKYCKCKCRHIKQVF
EDCLEVQECWPREKYGRCKHAKVKAML
PEILELDECKPKDHYPKCRTKWWKAMI
KECFEFQECRSKEHYAKCKTCDFKPML
RGIFERRECNHREPVWNCKFREWKDEI
GVILEREDCNHRDGLCHCRVAMFKEII
RMCLEKEECRRTQWIHACKMPDVKDWY
KCCFEKSTMHGKEDMAGCPCKEHKDDM
KMIFESDRIRHSEEMCRLDAKERKNEV
KPCFEKNKLSKRDEWMDCERKQRKDEY
KGCMERDYWNAKEDIAGCDMSERKDDL
KECIDKNHFQARDDIFKCHCKDRKEDM
KRCLDMEKVRPRDYWMECEFKDKRKEF
KCLFVPDKIHCGEDCCPAEVKDHRPEF
KVFLLFAKCVCFDEMCHMEMKERKPEM
RAIMLNGKFCAIEDVWAMDMRDRKKEW
RPFLLCAKFANKEDVAPLDHKDRKGEC
RCVIEADRLHGSEELCGPEIKERKGEV
REILEKGRLGHKDEYGKAEIKWRRNEV
RTLLENGQCKQREEPCECKMKERRGEL
REYFEVNNINCKEEFCKQDAEEYKWKI
DDCFEINWCRGREHHAKCPVSRWKAHL
KECLEFGQCHGREDYPKCGSHDFKCAI
KECLINPCCMNREEYMRCGCKEYKDEI
KGCFEHEPVPRYDEVWSCECKDRRDEM
KLCLVSAMIFPFDEFLPCACKDRKDEF
RGVLMKDDCGARDDYMGCKLKDRKEEF
KLCFFTESCHGLEDLCTCEIKNRRNEI
RHCMYREMFPTPEDYMEAECKDRRDEL
KKCIMRGCMREGEEYWDVACRDRKDEL
KSCFDKGALRNRDELQDCTCRIRKEEF
RRCIEKTGVRGKPDYGECSCSERKEEV
KRLFEGQGVKGKDEYADYQISERKQDC
KKMFDFGGVGDREEEGEIGMKERKADL
RAVFMHPCFHEMDELMQLACQERNEDC
RKLLGCNCFHAPDEIVEMACKQRRSEC
KKQLFCRCIDKPEELEEWGCRERRPDC
KRFFDCDCLSSGEDMVEFGCKFRKTDC
KPIFQKECFTAPEDWVEFGCKYRKNEC
KEFLDHSGVKGPEEWPKTNCKQYKDEC
KKMIYCQCMMSGGEYYEFQCKQRPDEC
KRYLTCECINAANELVERPFKERHSEC
KKLLFCQCWQTFEDMDDICCREKKPEC
RDVLLCKCFIDVDEIKNICCSRYRSEC
REVFFCQCMTEMENFSKICCREYKSEC
REYLYAGCLPQEDDLIKRCCRERRGDC
REILECNCLKADAERVKIPPKTLKCPC
QEILNHKCIDTEDYRMKLGCKVIKSEC
GEVLDHKCVYPREGRFKINVKMVRNQC
REWFEAKCFDEKDYYQKFCCRMIKDEC
REMLECRCVNGKEGYAKIGCRQYKNRC
KELFDCGGMHDKEMYEKFPCRYLKADC
KEIFDCRGFDPKDTYWRVDAKEMKCAC
KEFLDCGHFRAREAHQKMDAKTLRCDC
KEIFDCEHFKYGDDSIKMDLKALKCQM
EEIFDCEHFKSKQKYIKVQCKKYKSDC
REMFECADLKKRDDHGKIKAGDFKGAC
EEVLDCHDINGKDKYWRVRVNKLKCSC
EDMLECDTFKPREKYARWSYKQWRCDM
RDMFECCGLKPKEEYVDFQFTEYKCDI
RHLFDCRHLRRKEEYDDRNCKERKPDC
KEFIEKECMKEREQLFKWCFQEIKEYC
RYFFEKNCLKVKTDMIKFCMHDFKESI
KEIFDRNCITEKEEMQKACMAELRESF
RSMIEKRCIHPRDEIVKAGVKERKEDV
KEILVCHWLSGLEDIGKVQCRERKSDC
RGLFECPHLKGKEEYGKVQMKERRQQC
KPLFEREECKDKEYYCNIKVKVHKDEY
APIFDKNEFRDRSCWIQIKIKLCREEY
TSCLDKRECQEKEVYPSCRPKCVKEVW
GECFEKPWCKGKEMYPKCGVKCWKEVI
KECFERAPMRGREEFRRWPCPDIKEVC
KEILECQPVRAKPEIVRLPCADYKGQC
KEILDCDTLKTHDYYMRIQCGELRGPC
HELFDCNEIHAKDWYLRLKCSHMRCTC
RAVFDCGHLYEKDDYYNVPCSEYKGEC
KTILECECLQTHEEFISIGCPEYREVC
KTLLECPCMKADEDRIKIGCKEIKEDC
KEMLDRERFKTTEEAVKLGWQERKDSW
KMLLERDPVKKREELGTVGWMQLKDCW
REMFEKEPIKCREAHAKFDMKWCKDDW
PEIFDRDCFKPEEARLKIGCQMLKDCC
KELFVCDCLFHWDEVPKMGCEWYRARC
RECMLKACLIDVDDWRKCCLEDYKERF
RECLEKTCFRGKDNWTRCCCPDMKEPW
RDIFERGPFKSEDEMWRMACGEMKEAC
KECFDHERVKTSEEHMKLDCRTIKHQC
KECFYRPHCGQEDPRTKCDCGPVRELF
KMCLEEPKCEHKEEFPHCDCPTVRKAF
KECFEYTTCHAKEEMARCQHYDMKKIM
KECFEHTKMKPKEEVWRCDLREWKHPF
KELLDCDNVKQHSEWKRLECKEIKCDC
KEILDCTKIRRREEYWKWDIDYVKCRC
RMLLDCQKLKHSDDFFEVDLREYKCEI
RDMLDMPKVKGHEDCLKIEMREHKPEF
KQCIEATKCKHKEDIHNCECRNRKPDM
KPCFIIDRCSSMDEFPNCECKDRRGDI
RFCLEKKDVKAMEDFMPGKCKERKEEC
RECLEKRECKPKEPFCKCKTPTWKEYN
KYCLDKQECTPKEMVVRSKCKEFKEDI
RECLEKGCLTSNEERLRCGCGEFREGI
KECLEKEAIKEQENRTRCGAPCLRELL
KDILEKAPFRKKQSYERCQCCEFKECM
KPFFDKDTIRCKDDWLKVSGCDWKECF
KQFFDRQQFQRKEEYGKLPMCECRECI
KPLLERPAFNTNEEWCQINACELRECL
KDYFDREGWKPGEGIWKPNHCELRDCW
KMMLERPTFRGKDDFMNMGWCGIKECV
QEGFERQEMRDKEPYRKQKYCPLKECL
KEIFESDDFKRRDEYMRVRMCSMKACW
GHIFEQSEMKKKEWFEDSKPCACKECF
CDFLDNQEIKKDDCREGMRMQMCKDPM
PFMLDKDDFKTSECLVSPKINWCKDCI
REFFEKNDFDYREDWMKVNWCACKECY
KDMFEKADMTPRDDYMKWDYCEVKECW
ADWLEKDDLKKRECYDKVKPCGCHDCY
CGFLEEPEFKCRECLHSLKMDCCKDRL
CELFDHREMEPKECYPQVKYGVCRPLM
CEFIENEEFRQRDCVMKSRFDCCRSHL
CDVFEEQKLGNKECFAKMELAVCRKVL
CAWLDERKCDRQECFWNCEIHCMKKPL
CEFLDENKMRADECIGRWEMHMCKKCL
CWMLDDKKLKNKDCFWNCEFSCCRKCL
CELLEVEGISAKECYAKMTYRACKKWL
HEFIDRPDISCNEAYCKIKWEWLKDKW
AECLYKEPCKKQSLRQKCNLDCIPERL
KECFYREMCKKETQRDKCPVDQFMEKL
KECLDKDACRKEDWRSKCEVEPMRETI
GEIIEKRNCWNREHYCKCKHKWLREEF
ADLFEREECVAKEVYCSCKIQGFKEYI
PCCLEKKECNSKDMFCGCKWTAWKENL
RSCLERSECTAQDMFCDCRMHCLKEMY
GVCIERRGCDPKEAFCNCSAKGMKEEL
PWIIDKETCNCKEMLCQCSGKVFKEEI
PEMFEKRVCYGNEMYCSCELKGWKDEL
KVVFEKEGCHRREEVYPCGVSEYKDPV
REYFEMSVCKPPDEYWKCGFQEYKARF
RDCLEKQACKGREEYCRCDMSEWKEDM
KEMIYKESCRSNDELCRCDAVELKELL
REVLDKEYCKQNDVYCKCDVPVFKDFY
RVCFEKPMCNGKDHLCGCTIKEMKEEI
PICFDRDECREHDVMVTCTPKCLREMY
KVLLEKAACTGTEDLCNCRCKVYKDDY
RECFDKGACNANEDHYKCDCKEYKETV
RNCFEKDKLPKREDLDPCDCKERRDEV
KQFLVKARCPSLEDYCKCDCKDRKTDW
KGYFFKKRCQNFDDACRCDRKERLDED
KCRLMKTKVPNFDELCPDDRKERKEEE
KCMLWRQRFMTSDDCCATDRKERREED
KCFLLKDKLTRCNDCMTMEAKERCDEY
KCEMVRRKFYSGRECPCKERKDRDEEE
KLDLMHHRIAALKEVVGRDKKDREREW
KKDIICGKLAPTRDMCSKEKKDRDPEC
KFDFFVAMWMDFKDMRGRGKKDREGDF
KGDLICAKWVDCKDCRDREKNNREGDV
KPDFMCCKMCPWADMCAKEKKNRVQDV
RKDLFCDILWPARELAEREKKDRWSEL
RRELWASALPAMKDMVEKGKKDREPEL
ERELWVEIFRHFKDMTERQKKKRENEV
ERELRIKCWPGAKKLKERPQKKYDREC
ERDFHDKCFESTRPLWERCRKKLDKEF
DKWLRQGVCEPWKGYCEVPMKRSEKDF
DRLLKHYEVEQEKKYMDFKLKRFEHEF
ERIFRCGDMEEERKWRDFKWNQVDCQI
GRIFKCETLKTEKGYQEIKTERWECHC
ARFLKCGCFGTQKIYLEMDWELFECKC
ARILRCEFMMEDKIYKEFKCEILEPRC
AKLLRDPCMQENRIVKDYHCEMMERKC
RDLLYCQCLAEPRPSKKLGCEAWDQKC
RKVMLCSCLGEFKDYKEVPCDERVGKC
KRYFRCECYDDTKDEKEFPCDEYEHTC
KKVMRCTAVEEDKEIKDLGHEEVDCHC
AHVIKCDPINEEKTHKEVQVEQIECRC
DRFLKCRDFETEKNWRQMRAMKIECAC
EEILKCAHFSAERKRMKMNIEYIECKC
EHICRCKSLEPDRKHPPLNGEYLECKC
EELLKCGQVTEEKRHVKVKVDRWDPKC
EDIFRCCKLGVESKYVKLDLDNWDCRF
DEVLRMTACSQDRKRAKCNWEKEDKRF
DEMFRLSVCYSETKHAKCQIEKEDNKV
EYMIRGANCDTDKKLCKCNWEKEEKKW
EWILRYDFCRCWKKFCHCHVDPYEKKL
DMFLKEPPCHCERKWCACRVDKYEKNW
EIVFREEQCGPYRKMCECPLDKYDKKM
DKLFREGCCRGQKKIAECCADKYEKRF
ERCLRMNSCDADRKYADCKVGRIDRQL
ERVFRTNGCDNEKKYQQCKMCKLDKCI
EKILRFGACIPDKHYCECSVNRYDANM
ENMFRDNVCDGDKKFCDCGGVRWDRVL
EAVFRESRLGCERKLPAREFARVDKPM
ERFLREPWIYDDRKRKDLKWTKMDKGM
ERIIKTPDCDQDKKMCECKVGKVDEAV
ERLFRNRQCPCDKKYCDCSVVRVEKFV
DRFFKLKTFEDQRKYKDCNVPKFERGL
DKVFRMNTLDAEKRYMDLSTATIEQMF
DKCFKEHKMEAEKRSYDCQCGRIDKTM
DKCLRINCFDRERIIIEMPCGRYEKPC
EQFFRCSCLYQYKKMNDLCCKKWDAEC
EKMLRCSSVEAEKKIMEVKMGQYECGC
EKMLKGRELDSEKKWIEGRFNHIDGCL
CKFFRRSNLYQDKCYQDLNLNWCDDGL
CKWFRREELKPEKCYYEMRMGSCDDCI
CKLISYGDIKGNRCMGELNVGCCEKGL
CKLFTDHKLHPSKCVQEAEKKCCEKSY
CKFLRDAKIDQQKCMKGLDYCACEKCF
CMCLRDKKFTDYKCIRQIDVACCEKVL
CVILRERHLTKDKCLRQQERDCCEKGF
AICLKEDKFDDEKIVHQMDHDFFEKKH
AWCFREQKFNGYKCLMPCEVDCCEKQY
CCCFKEKKLTEHKVMRPLDFECMDKRW
CRFLREAKVDGNKCYRRIEMEVVDKKF
AQLFKENHLSPEKCYWDFEYEVCEKKW
CKLLRSHRCEEEKCFKECDYETCEATF
CKIIRRTRLEEDRCWKDFDIEWFETYI
SKVFKDAKLDAEKCFMEKDFPRCDRCL
ERIIRENKIDGDQRIVDLDYCRCEKCA
ERMLREKAIEASKKFYDASTARYEKCM
EILWRDQGLDNDKKYRAVPCDKIERRC
EVCLREKCLQVYTKIVTIHCNRYEKRC
EKLLREKWLQPERCYFDVPHTKLDKSL
EKFLREQQIEAQKKWVDVKIMRWEKFC
DKCLHLKCLEKEKRFYEFCCANVDSIC
CKLLRQPCFDKEKLIMEICCDALEERC
AELLRKQCFHEYRMIRKMCVDVFEERC
QNLLRGDCFQEDRPFKEGCCDYYEKKC
ARIFRGDCFDEDKGYKEMCWAPYEKAC
KPMLRSSCIDDERDWKGFCCELYEDRC
GKVIRNDCCSGEKAYCDFSLQVFEDMC
AKIFRQRHLDNEKIYQDWDCSAVEKCC
AKCLRPNDVYDEKMYKECNCQCFEANC
GRCLREKKCDGERIYLECEGDCCDRGY
CICIRDHKIDEEKLIKAIDGPCMERGY
VHFLRDTRMEPEKVFWEPEHMPLDKFI
QWLLRERRLHEHRGMRPVEKCKLEKCY
GIFLREDRLENEKGLIAVEMCVIDKCY
DKCFKENRLQWEKVYMEWDCPRLDKWL
EHCFREHKMPREKKFYEHECCRVEKCV
EKMLKERTFSSDKTYPDVPCCKIEKCM
AKELRFPRLRQDRCFRNRGKGRCEKCF
GLEFRDRPMDDERCFRPRNRQRCEKCY
ERDFREPVMENEKCLAERPKDKCERCI
EREIREDAISADKSFIERPYGKCERGI
AKFFREPCYDEEKQLKERGLACLEKLC
GRFFKEGNFDGGRCYKELEMACCDKCW
CKILKEEKFRTEDCIMEGEFSCCDKCI
CRAFRKAMVDAEKCLAQTTVSCCDECL
CHLFKRHTFEQDKCMRDVEFQVCEDCL
CAMIRRKAWAEDKCWKSWSIDCIEEKL
CHCLRRAEVEGDKCLMDAKHGCVEDVY
GKYLKYSEFDDEKCMHERKIDHCEPRL
CYVFRDHDLEDDKAFSPIRKEVMDKKY
EFILRERDCDAEKRFCAFKFDKYEHKT
DALMRIRQCDSQKKMCAMNCEKYEAKL
PKWFRLRTCDPEKMYCECSPENLEMRV
SRLCKESTCQPDKPWCECKMETWDKKI
AKCFHERRLEEEKAYRECDNACFEDVY
HHCIREGKLNDEKWLKDCECVCFNKVI
AMCFREPRYPEEKVFKDAECPCFDKLW
AKVLKEPKLEEDKVIRDEEHGVLERCV
PPLLRERRMDDDRWCHQAEICSIEKML
ASCIREQKLRDERVVRNVEDDVLEKKW
CPLFREDRLRNEKMFMRMERDCMEKRY
GCCFREERCSTHKGLPTCEAASMEKVY
DYCFRDDKCAQEDKLCGCDYAHVEKLY
ARCIRDGRVTADKLVCDCDQACFERPF
DKIIREPAMWSDKHAFELSCANLEKVC
DKVIRESQLDTDKKYMDLTWNSMERPL
EKLLREPCLMNEKRWMDFAWAKWDKPW
DHLVRENEVDEDKKHKELKVEHYDKHW
ERLFRWRQCDQDKKWMECKQKKVDIDM
TKCFKWRELDQERRWAEFKCPCYEAPM
EPLLKCGDLTEERKYKNMSVNRYEAQC
EKILRCHAMDHERKYLEIHVQAWECRC
ECCLREGMFDYDRKVRCMACGKIEKKF
DCIIREEKINRDRHWAQLECGWFDRCW
DRCIKERKFDTDRKFCDNDHVKIEKCF
DKCLKERSFEVDDRYVQCSMVHWDKCI
EKVMRDPTCHTDRKYCNCGVHKYDKMY
EKVLRDPPFDGQRKYCEISVPTMDRWF
EKVLRDKPFNEDKQYKDMGCANVERWC
DKLFKIREIDAERTYWDVKCMRIDAYV
DKLFRMQELYTDKRYCDLRISWYEQDF
ECVLKMRELEPETKFWGIRCSRFECSI
ERMFKCCDLAEDKKFRDAKCEKVECKL
AHIFKCTDVEEDKCHKEYRIETFDCRI
NKILRCPEIEPDKHYMDAKMKYLECEI
DRMVKCREVDQEKKYPEVKHKNIDCDW
ERVLKCGHLTADRKAIELKPARMEACC
DRMFREKWFEQDKKTIDMGCPRIEKWC
EKMLRERAWSGDRKWPDFGWPKFERMI
ERCLKEKALEGENRYMDLKVPCWDKFL
DKCLRETRLSGDRKYWECHCPKLEHYM
DKFFRESCLEMDRRWFEVGCGKIEKSM
DKVLRVGCIEQDPKYRDVCCKKYERTC
DAMFRENCYEDDKRYKPWAFGHWEKNC
ESIIRDDCVTEYKHMKSVCCQKWERPC
ECLFRETCFEEWRKFKPICCATIDRVC
DNLLRGRCLEDDKKYRQLCQNKEEPRC
EKVLRMGCFDDNRRVKDWCLKKWDHDL
ERFIRPACVEGDRKYADFGCQKYEQAC
EAIVRCDGLDEDRRIKDLGCHTYEQSC
EEFIHCRNLHADDKAIKFGCEKYECKC
DEVLNCECVGTEERRTKLPCKRWRPGC
DEIFHCNCMQPDEKRQKVSVKKYKGQC
DEFFDCPAIGHDEKREKVSVTNFKCAL
EDLFEASGLSADEKRAKIDLHKWKKCL
EDLLYCNALDRDDNRETVAVCYMKACL
EEVLYINCLDDDERRNKLTPCRIKKCL
EELFDPRKLEKDEARQKLECSKLKRAF
EDMFEAEWVHGDEMRCKVDCRHLKNEM
EEVLHGDALDKDEKRDRVGVVKFRPLV
DDWLHERVCYRDERRIKCKMAKYKKIL
EKCFRETAIDANKKWCPGKCTKWDKGM
ECCLKEKKINTERKMSGCEFSRYDKRW
DKCFREPYLYPDRKYWNCPCGRYDKAM
EKILREKGWENDKKTMEAPLQHLEKIV
DKMIREKGLDAGKRWVEIAAACWEKML
CKVFRESALECEKCFCEWRVGCCERGF
CRFLREPWINSERCWYDLRYTCCERAL
CKVIREKSIEPNKCLKDGSVEACERRL
CMFFRDTAIEADKCFAGLGQEAVERKC
PWIFREDCLHEDRFCRPVGIEFWDKRC
PILLREECFHEDRMVKPMCCAHFDRMC
ERFFREGCVWEDRKWKEFGMTHYERKV
ERFFKEKMVNPDRCYTEIQASKCEKCW
EKLFREKCMDKRSSECDVSIPRCEKCM
EKMLREKCMETRKKYWEFSLDYYEKKC
EKMFHERCVEAPRKYFEQCCEKWEKRC
PALFKDKCMNNEKLYRSVCCDIVDRKC
DKFFHYPCFNEDKKYKEMCCKPWTKEC
DKIFRARHMDDEKRYKEFGMKDYDSEV
YKLIRTGGIDEEKSYKEVGVRGCDEDL
CKVIREKYIEETKCFREYPVRCIEKDF
CPFIKERRISKEKCWQAVEFPVIEKRL
CKFLKADRMQNDKCYHEFEWDCWERRI
NKCFKDRKIEADKSYVECDCVKMEKCW
PRCFRESSLHDYKIYKELNCNCFERGC
GRCFRTGECPSDKGWCDCKCECIDEMV
CRCLKDPKLENNKPMRGCNGECWERRL
GTCLKMHRFSDERWIRRGDCDCVEAKF
CHCFRDNKLQTKRMMRHMDCECFENKI
ACCFKEKPFDWDKMLPCCEPDWFEKKF
CKFFREHPFEREKCYRSFRIEVCDHKL
CKMMRCTEFDEERYWHDWRWEHLDCKI
ERIIREKKVDEDRPLKDLGMASCERCF
AKVLRDHKMDEEKVWKDYEVSFIDRGW
CRLIKEQRVNDDKGYTQIEAEMVEKRI
ARCIREEKLPEEKLLKEVDPEHIEKRY
GKCLKEKAMDKDKIRFECGFECFEKRL
AKCLRENHCTNMKVWWDCNSECLDKKY
AKIIRENNLEDEKIYKQFDPELVEKKW
GGCMRENKFEQEKGYKGCERDSCERKL
GQCMREDKITTEKGMPPCEPECFEKRY
GCCLKERRFDSSKMLCPCEADVFEKHW
ERFLKDAKLEHEKKWPELDQGRIEKTG
EAFFKDSKVTGDRNWAAMEACRFERCI
GECFRDGRVWPDRAYWKCECASVDKLY
ERCFRERPCHPEKRIHDCQAAKIEKVW
EMIIKESTCEGEKRICNCGTARFEKLL
DKMLREHTCDNNKRECEVKISRYEKIM
EKLIRERWCQQQRKLCDCPIPKYDKGF
ESLLREKCCECERRYCAITWDKLEKRW
DGLMREKKCDCQKRACRQDVDRWDRKF
DEMIRCNKCGADRKYGKVEIEYIDCKV
DSMFRCKSCEGDKRHMSFTVEKEETKC
EELFHEKMLDTEKKYVPMAVEREDRKF
EEVFRASCMEAERKFIRAGLERYDRKL
EDLFRCTVMYDDRRRKRFAFEAWDCRF
DHLLKFGEVDGDKKYTEVKCERYEARM
DVWFRCGELEQYKKFRGIKCNRYEATC
ETVFRCGEWDEDRRIRTPKCCRFDNCC
ECFMRVTAYGEDKKFKGDQACKFDRCL
EAMLRDRKIDTDHRWTDWEYCKVDKCL
DKVLREPRLSTDKHWHEANDCKCEKCL
ERMFRERKVGPEKRIGEPSMCKLEKCL
CRMVREKRMDAKKCLGDYEYCHCEKCI
CKIFKFRKFENERCVKELEFDCCEQKI
CRFLRDYKVENHRCYADVQFGCCDNGI
GRCLREYKIDGDRSYCSMDNPCFEKWY
CRFLREKRFEGDKYYCDVNWACLEKPF
CRCFRQTKFDEDRCYRDIEATCCDKYI
CKCFREPKLMNNKCFREAENDCCERNF
CKCFSENTMEEEKAYRECEVSCIDKFI
CKMLRGKKIEYDKCYRQIEFPCLENSL
CKIFKEKKIESEKCYGDAGTQCMDRCW
CKMLREHPLEEERCWKEFSYALCDKWW
CGLLKESKFEEQKCLRGVEYDIAERRL
EVCFRENRCDEEKVFVTCESACLERTY
PACLKDGRCRGTRMICGCDCDCFDRYW
AKCLREKKCDCETVIADSEHDAVEKRW
CAFFREPKLSHYKAMCAIEMDPWERRI
CGLLREQKFGRNRCVQDLDFQCCERCL
CMMIRDPNMGEERCFKRFNQNCCEKNI
CVFFRDNKFQPERCMWAMGIECVEKRW
CMFLRESKIDDERCCKPLETDIWDRNW
CCILRDQKVEPHKCMCPLDVQCMDRPY
CGMLKEDRFQGDPCVGGHDWKCCDKEL
CKIMRETRFEPDRCYVQANVQCCEKNI
CKCVREGSLHGEKCYAQCQLPCCEKHL
CKILKKHCFDNEKIMTDIAMECIEEKI
AVCLRKEWLTREKFLPGVPCECLDDKM
CQCLRRNEMNGEKCISPCKGDCCEDTW
CHMIRDKEFDEDKCFRATRYQCCDKRW
CRLFREDKMHAERCWLEAESTCIEKGY
CSFLRENKLAAEKCFVESETGVLDRGL
AACLKYRKLSEQKPLRQDECDCWDKRL
ACCLKKKKCEDYRMCRCCEHEAIEDKF
ACCFKTSYWDEEKVLKGCKCEMWESKI
PRVFRESCLDDDKWYRQLNIDGMERHC
CKIIKDSYFTWDKCWKELRSNCIERSF
CKVIRVADLEDDKCLKDFKRGCCETAV
GKFFRDPRFVENKCYRDPEFACCENCY
CPIFRYQKIEEDKCWKHLELAGCDPAL
CDILRYEKWNGDKCLPKMEVDVCERKL
CRIFRERKFEAERCWHSLDWVCVDRAW
CRCIREDYIEEEKCLKDPEKECCEKKV
CACLRETFLDEDKWIRGWQYECCERRM
CCLFREGKLNHDKMCVSMEIEVIERRM
CGWFRTYKIDEEKCCKPLEKGCFERKY
CGMLRDYKLEPSKVFWPQEMDCVDRNI
CNLWRERALENEKCHQQIDIDCVEKNI
CKMFKEGRLGDERCMRELDPEWLEKTI
CHILKESRFGCEKCFRDWDDDGLERRY
CCLFREESMSEDKLCKPIDMDILERKY
IAMFRERRFDEDKMMKKMSHEVLEKKL
CVLFHDRRLDDMKCMKAFDVEWFDKKW
CWLFKETRLDNEKCVKPIEKQWIDKTY
GKVLREKHIESERCWKEISPSCLDKVY
WKCFKEPHFETEKVWRECTCPGFEKSM
GRCFRGRCLDDNRAEKECACNCIERPM
ARCFRSSELRKERIYVECKCGMMESGV
PKLFKETRINADKMYTEVDYEWWDKML
CRFLREDMVDDEKCWAEIKLDMCDSRM
CAFLRGKEVDAERCIVPAKTECVDGRL
CAFLRRHEMDEPRAFRPYKPDCIDERL
CQMLRRNEWDSEGCLPNHKLECCDDRL
CAFLRKGKFEKDKCIATFEFGHCDNGI
CKLIREARIRQEKCWRNFSMDCFERKW
CMLLHDHRLNEDRCVRQFDYDGCDKKL
PMMLRDSKMDNNKCFMQINPECCERHY
CCLLKDKKIYPDRCCVTVEMPVMDKMY
GCILRDSKMHPWKWCCPFELDAMEKKL
AGFLRERAFPEDKCCKSMPMPICDKCL
GKCIRENRFDDYKCLIEMESGCCDKCV
ERDLRENCIEREKCWWDNDKAHIEKVY
DKDLTEKPFEAGRKYVERPNCRIDKAM
DPLLKEKAFNTEKRYSQMKICAVEKCL
EPCFKDKECNNDKRYGPCKVYTWEKPF
DKCIRLKELNHDGKYHDCKCAKYEAGI
DRCLRWGHMEQEKKYVEAPCKKYEPEF
DRCMRVQPFNNERKYAECSCRRYDSDV
GRCFRWQECRHSKKYHDCKVQAWDPRM
EKWFHDPQCGNDKQYCDCDLAHFDRVF
PRMIRDNKCHPDKWMWDCEEAIFERAY
ARMIRDNRCDAESVWCDCPMQALDKMW
PRMFKEERCRPDRGYCDCEFEWVDKSY
EKFIKEKALDEERYYKDWGIATIDKVF
ERLLKDKRVDSDKKYIEFPLEVYEKKY
ERCFKDSNMDDERKRTECKADRWEKRF
EKFFREKAIECERRTCEVEWDRYDRDM
DKILRERDCQHNRKICPCKCIRFDKMI
DKCFREQGLGEERKYKEINCDKMEKCC
EKLLHDSPLDDEKKYKEVPCCWIEQCC
DKFLREHSMEGEKKWKEIRACSMEKCL
EKFIKNSELDGEKKYNEMRHCKLDQAL
EKVLHFRDLECDHRWCELRYPKIDCNF
EKWIKCRQLDPFRRWAEFKWEKWDCRC
ERLLRNHDVDQDKKWIDFKCCKLETYC
DKVMRVKAMEEDRRYKEISFRVYEAEI
DKHIRVGAFETDRKYPEHACEKEDGKL
EKVVRHRHCPPDKKYAECRPPKIDRAW
DKCFRISWMGADKKDQECPCEKYEHHM
EKFLREPPLNTERKWVEMGCCKFENCI
DKLFREGGFDNEKKHQEVDQCNFDRCC
AKIFRERAFESEKKYCDLSFAAVERCM
GKFLRESRIDCDKGYCELHLNKLERGF
EKLLREKHIDAEKKYANMARCQFDRCF
EKLLRLKACPPYRKYCDCKAPKEDSHM
DRCIRMRTCECDRKLCDCSADKIEHYF
ERMIREHNVDPERKYKDLPYDKFEKSL
EKWLRETGFQHERKITDVKMCRIDKCW
DKLLKERKVDSDNKYQEISMPRYDKPV
EAMLKESRCEGDKRICKCDCWKFDRMW
DPCIREGRCTGEKKFCQCDCKFMDREL
DCCMRENKFDYEKMFMPCECPKIDKCY
DMCLREPKCSNEKQFYPCDWARIDKVI
PKCFRRPRIDAEKVFADCDSPCFEDLY
DCCMRDKRCSNDRKFGACEWKCWEKDY
AGCFREPKVAQRKILRSCEGECMERRY
YCMFREKRIDKNKFLACCEKEMMEKRY
DCGLREKMFDDEKKMCCMQSEREERRL
EHMLRVHDMSEEKRWRHWKLDRDEAKF
ECLLKAPEFDSEKKCMPIKFDRDEKKI
EGVFKCSAIEEEKRFKGWGIDREEKKC
ERFLKCSGFEGDKKVCDPGCARWEHHC
ERYLKITTVSGEKRWCEIGIKKWEVDF
ERMFKVSPLGKDKRYCDIGVGKFEAGL
DRFFRLAECDCEKRYCDCNADRYENQL
DRCFRLRYMDNEKRMKDCGCAKIDGMV
ERCMREERVGPEKKYNECSCPRIEKWM
SCCMKERDIDEDKKWRSVKCEGEEKKH
ESWLRFTEFEPDRKFWGCKPDKEEQRF
EHFFRRKEIEADRRCITFKIEKEEDRY
DKIFRCRQVDKDQRRYPVKCDRWDGRC
EKVFRCDWMHGEQRYYEVPCGKWETMC
DKFFRCSEMDGDRKMCDKRCAHFEGIC
DRLMRCNHFSHERSYSDIDCDRIDPAC
ERYLRDTEMQGDKKYCEWRKPKFESMF
DRFFRGDMCAHDKKICDCPICKFERVL
EKCFRESRCTPEKVMCECNTDKLDRGI
TCVLREKVMDEDRMCKCHTIEPYDRKV
RCVLRTGAYNEDRPCKGVKVDVYEEKI
ACLFHEGHFTEGKWCKTIDWEVYDKKM
CKFLREQKIKDQKCVRDLDKECCERMF
CKMLREHALDHRKPYMEFGLECFDRRL
CRFLRMPSFNNEKVWSDLRKECLEPKF
ARVFRDWKFECEKAWCDLDFHAVERDY
AHWLRDKKIDAEKVWASVDSDCVERRY
QKMLRDKCLQAERMSVDLSAQTFERPC
DKFFREPPLDGERRYKEVQCNSIEKAC
DRFIRYRTCDPDKKYSECKMVKYDKVL
ERMFKPTRIDCEKKYCSYDLDKFEKHM
ERWMRESGITAEKRWVELQPCRWERCL
EKEFRARPLEKNKGFVDRQQCKCDKCI
GKDLRKREIEQDKCLMDRKKQTCEDAW
HKVLRRGAIDKERCYNEMTTEVCEDWI
CRFFREQQIDGDRCYMEIRWGGCDKGF
CKVVRDTDFEGINCLADFKIECCDKCF
CKMLRDTNFEDEHCYKPNDIPWCDKCI
CEFFKDTNIEEEKCRKSVEVECCEKRY
GCLLKDEKVKEDKCCRQIERTHCDKVL
EVIFRDPRFTDEKTLRAFDGQRCEKCV
DRLLKDNKLTYEKKWHTVEACAIERCL
EACFKQNRMDREKKVIKFDCCHWEPCF
DALFKLDAMDEDKRYRSWGVCKWDPCF
GWFFKDRKLDEDKAFSPFESCHLDKCC
DMIIKEDKFQEDKTFRAGEQCHLERCL
TKCFKENHFEDEKYIRDCAPCPIEKCY
EKLFKHRELEAPRRFFDVKVCSVDECV
ESLLKLPEFEDEKRFCDVKVCPCDQCI
NRVFRDKGFPEEKSWRDVPACPCENCM
RRLFRCEALDNDKEHLEIPACECEGCC
KRWLRCKSFDGDKERAEVEGGEIECTC
DRMLRCQMMEQEKRYKDFAHCRMECPC
EKLFFCKCIETETKYIEVQVRKYHCEC
DKFIKCRPFEGGRKWVEMSIKRHEGEC
DKFFRDECFKPERKYWAVPLNRLEKQC
PKFFKDKGIERDRSYTELSHDCFEKKF
VKVLRDDSMECDKCMCEVDMEIFDKRI
CKLFKDKRMDHDKMFYDTDYDCLERSL
CKLLKDWRLNGEKCMWEAEFNCIEKFL
CKFFRENYLTGEKCYMDMSWRVFEKDM
CAVFRYEKLKSDKCIRDFEGRVCEHEF
CPFFRLEKVRGHRCFTSCEVGCCEHCF
CVCFHKTKCDKLKCINGCEIHCCDDMY
CVCFWRKKCWRYKCFQACEWMCCEDFL
ACCIKEEKCNDEKLLKPCEWGCLERYM
EGMLREQKVTGDRRCCGLEMPMVERYY
DAMFREDKFNCERKYCAWDLPKVERTV
EKMLRGKCFDRKKKYVDFTHAKVDKIF
EKILREKCLDPFRKWLDLCVKKWDKHC
EHLFRMKQLECDRKHCDVSAEKYECRM
ERLLKDKTFEGGKKDGDLKAEKLERRL
QKLIKEKHIEDERPYREVHCDVVDRRC
AKLIRDNCLWGDKMYTELPCDWVDKRC
ARVLKESHLDPDKTWREIPCAKMEKCC
DKLLKEKNMDGEKHYMEMGYCPWERCV
DKMFRDAEFGSDRRITDFKPCTLDKCW
EKIIHERNLPTDRKMANSNMCKCDRCF
EKILKETRLDNDRKYREVTQGKVDKCY
ERFLRDRRVPTDNSYAEMNYCKCERCI
EKLLKDQKLNQDKRLHEFECCKFDPCL
EKFLRDKAFQHERRMHEIPVCKFDHCM
DICLRPTKVEQEKHMVTCEWCRFEQCY
ECMLREKRFEEDKWFQCYEVCKFDRCV
GFCLHEKKLEPHKMFGACECCGIEKCL
DIFLKENRCENDRHFHNCEGCRFERCL
ECILKDSKFDANKRIMPYEMGKCERCV
ASLFKEPKWEHVKCFCKVEKDACDRHY
PCLLKESKIDETKWWRGCEQDIIEKHY
PMVLRDRKLDDERWIREVDSEAMDRKQ
GWVFREEKVYDEKPMRNADAEVFEKKF
GCMIKEQRWDECKCCRGPDKEGLEKWL
PLVFKERRLEDDKGVRAADPDPIDKRY
AFCLKDTKIQEDKVFRPGDGAGLEKTY
AMCLEEDKCKQEKLLPPCERPCIEKFY
ACMFREGRFHEEKICKDIEWCTIEKCF
CPCLRWSKLDYEKIYMNCEAGCIEPGF
CPVIREPRIPEDKCWSSLDAKCCDKDV
DGFLREERFDPQKCFCEWDYTCCDKCY
GALIREDKCHSEKGFCGCEIAPLDKGL
GAFIREWKFDGEKGVCGMECYTLDKIF
CTILRESRFDNKKCCNDMELPICEKWF
CRILRNTKIKTEKCYKEMTVGCCETIF
CRVLKNQPIEDEKCWKDLGWGTCETML
ERLLRDVGIDEEKRLKEKGAAYFDKVV
EKLIREQQFTDDKRWAEFSTCKWDRGM
ERLFREDGIDHDKRHWEIKIDKWEKRY
EKLIRDGACGEEKRHMEVACRKYERNC
EKCLRDQQVDTERKRRDIGCCKFEKIC
EKILRFQPLSSDRKYPEVPAKKYDHGC
EKCLRCKTLPNDKKYKELHCTKYEGQC
DIWIRCKDFEDDKKLHAAKPDRYECKC
DELFCCKCLMDHKKWKKVNIDRYENKC
DEIFRQDALPEEKKHRKIACETYDRKW
ENCMRPRAVEDDKKRGNCACGTYEEGI
DCCFRGHTMEYEKKMIECRCEHYEGKF
EKMFRWKECDNEKKPCECRSERWEPKV
ERFFRWTCCEKDRKYCECQIRKYDREM
DKCWRERSCDEDRKVVECHCRRLEKEC
ESCLRESPCEEDKKHMGCTCASFEKMM
EGCFREKGCDQKKKWHRCTQCRLEKIL
ERCLRYPDCYHPRKWWDCKCPRVDKGL
ERCLKIRECEQENKFHECKVPGMEAYI
DRCFRGRECERKKKYPDCKADNFDCRM
GGCFGEPECYEPKRWKACKCELYDRKM
EVCLRYDYCREERKMKTCKCQQYEANF
EKCLRWHTCDGDRKYCNCSGHAIDAWM
EKCFRYEDCNQDRSYPECSCSKYEADL
DRFIKITEFDGERRWPECKIQKFECGL
DRMFRLNEMDCEKKYCEGRIAKLDPGL
ERLFRCKCIRDDKKHREVRVGKLDCSI
DRFFRCRTLYNDKRYKEFKCSKLECQL
ERVLKAPELDGDKRYVQLKCSKFDCDC
ETFFKKKEFEHERRWPQWKACRIDECI
ERILRGYEIESDRKYGPFRCCRWDACC
GACLRRKECETDRHFWQCRACACEECF
RKVLYKKQCKARKPYIDCKLCTCEECI
GRCLRKKECDKQRVYGDCKLTACDEAY
WKIWRHQECEAERPYCECKLDMLDHTM
ERMILGTECTAVRRLCECKFVKVDPFM
DEWIHEKECNSERKVCKCKPVRIDKLL
DWIFHEEDCKDEKKMCPCRMCKVERLL
EVVLNEKKCPARRHFCACEVNKYEKDV
TYCLREPKCQCHKTFCQCEMDCLDKYY
PRCLRDKKCNSERVMKNCDDNCMERTY
PACLRDRKCSEDRCLKNCECTCMEKIL
DKCFRFDYCETEKIECECSLTCVEPAM
AWCFKNKKCEEQKVFKECSSDCVEKHF
ERCFKGCDLDEEKKYKNCKPANIEPVF
DKCFKEKAVDGDKRYSEMKGEHIEKQV
DKILRDDPIEEERPYRELGLEWCDKVW
PKFLRENRIDTEHWWKEAECAPFDKVC
DRFLREDWLDDEKHYREVPSYAFDKHM
PRLLKETAFDDDKCPKDFSVSYCETCI
NRYLKEKAFSEEKCIREHSMAHCEKIL
PIEFREHKFDSDKMINQRDRNRFERTL
PQELKEDKMEDDKHFHNRENGRLEKGL
EFELRAKRWGPERVMWPKDKDKIERAL
DADLRVKRFEGDKCFPAKDSNRVECPI
PHDLREGKCSGDKCMCGHDKEKCERKY
VCMLREHRFENDKCLNPHEPDIMDKRV
DGILRDRKVDSDKSWCGVDLDRVERKY
EGCFKDRKIEYDRYHAGVEGEKFDKKY
GCLIREPKFDDEKRIHCWEVNSYERKY
ECFLRDTKLECERKIACMEWQHVDKPF
ECLLRESPFGCDRRCCCMPFSKIEKKW
ECLLRDGRIDNHKRCGCVEAKRYDKEI
DCMFHENKINVHRKCVPFEIRYYDRDV
ECLFKNRRFDADRKMACVDAWKYDNEL
ECMFKNRDMDGEKKCCAMRVKKYDGDM
ECLLRHREMDPDKKCCAFKAGNIEDLF
DPILRATEFESDKRWHPLKGCRLEGCC
EKLIRDPAFRHDKRYHDSNDCHFEKCI
ETLLRDRGMDPDRKLCNGQDCKIDKCF
EKWLRLRAFDAGRKVLEDDMCKWDPCI
EAFFRARGYDEQKKFKQKKTCKCESCI
EVHLRCKCYDELKRVRPNKDARIEHVC
DAVFKCADYDQTKKMKKKKCTRVECKC
EMMLRCKEIENGRRLVSPKCDRLECSC
ERWLHCNNFDDPKKVKERRACRIDCCC
ERHLMCKDFWEWKAVREHRGCRLECCC
NRVVRCKALEERKAEREVKCHGFEGAC
ARLIKCNGIDREKMWKEANCEYFEHRC
CRLFKEYRFEGNKAWPEHDIECFERHL
ANILREKKIQDERVWRQMDKPGLDKMY
EDLFRENKIPHERKHLKIDICKFERLY
EPFIREGRLDREKKYADIDRARMDRMY
ERVFRDHRFECDKKYCDMNGAQIDRAL
DRCLRERTMDAEKKWMEVKVQCFDKPV
ERLLRERRWESEKHWKDCKYCRCEKCF
EPMFKDHSLEEDKKYRGFPRCRIEKCI
EVVFREEALDPDKKVWAYALCKMDRCI
DGFFRENYMNCDRKCVTWKMCRCDKCI
EKFFREGNLGKDNKYEEMAVCQFDNCV
EHCFRCKAMSAERKYCDCQCRNYECEF
EPCMREQEMENDKKWPSCKCGKFDHHW
DLCLRERYFEEEKKFMGGHCVRFEKCM
PKCLRDKQIDNQKAYIDMNCECWEKKV
NKLLRCHYFNEDKKQKEMKCRGLETPC
SRMLRDECVQDEKPWKEFPVTHMEKFC
VKMIRENHWDEDSAIKEHGYCALDKCL
AMCLREKRMNEDKLFKALDVDCFDKNV
CMLLRDKKYESHKCMPPREVAGCERIL
CKLFRNRNLDGERCWIQVSETCCENSW
GKVIRVNKLEDERCWRDFEVGYCERCV
QKFLKASRINNDKCYTEFEFPTCEACL
EKVLRYSGCEEDPRYKECNIPKYDKWL
GKCFKEDRCESDKGHHECDMGCAEKGY
TKCLRESVITKWREINECACECYEQKL
DKCFRYKPFDRDRRYAAIPCDHYDPKL
DRCFRFRYLETEKRYLEWRCQRYEACL
DKCFRRDNCQREKKYWDCDCPCLEEWL
EKCFRTRECDEDKAYCECRCAAIENAL
EHCFRIGAFNQEKRYRECACSWFEAIF
EKCFRGTTIPRERKYLECSCGRWEGGL
EKCLRNKTFEYPRKVRECRCCPIEKCF
EKLLRERCIERDRADHEFPCDRIDKAC
EKFLREPCLDSWKSFLEMQPVKFEKVC
ERLMKDNHIDPEKKLMECHTGKWDKPL
DKVLKERPLPQQKRYRDIKFQKLEKCM
DRILKRHDVDPDKSYCEVKCYAFDEMI
AKVIRRNEFEQDRAYMEFKMAAVDEAI
CKILRRTDLDEPRCWKDVRIGAYEDNF
CPLFRKHDVREDKCYKDVKMEACEDRY
AKIIRHQTLDPNRCYWDVPVPACETCL
GMLVREARLPEEKCFKEYEVECCEKQL
CEVLKDRKLDQDKCYRKMDHCQIDKCL
SCFFKDSRVESDKGCAAVEQARCEKCY
ACCFREGRLSKGKGMRNHECECFEKKI
GTCFREDRCEQYKMLGNCDQECFEKKM
PVCFREDSCDQDRLFCTCNHEVMEKKY
THCLKEGPCAAQRVMCDCRCEHLERRW
DRFIRERHCDQNKKMCECPPAKFEKAW
DKVIRERCCDGHKHDCECNMSPLEKMV
DRIIREAKCECPKCFCECGADRCEKAL
AKCLRKKACEADRWYAECQSEAWEERL
GICIRKKACDKDKSVPACGCECMEEKV
APVFRRGHCSCERMYCGCEMEELEDRF
WPWLRFKKCDADKMYCPMDADPLEMKL
CDFLRFRRMDPDKCRIKFDHEVLESKL
PEFLKEKKIEEEGCRKKVGKNWCDKHY
CELMREPRFQEDKCYNKFDYGCCEKMF
CHMLRENRLEKEKCFQNYEPDTVERKM
CEFLRDNKLDGKKCWQRIEMDICEKKF
CGYLRQKFYEEHKCFKSEQLDCCDNSF
CKVFRMKKAEGDKCYWECNVPCCDKCL
ARLFRDKCIENDRCDNEFGIEACDRPI
ERFFRETGFGQDKVWCDMQAARFDKVV
DKLLREKGIPPDKPYFEIHCAKFERCC
EKVLRDTGMEPEKKEMDWTVPKFDKMC
EKLLKDKCFDRDRRYTEICLARWDRNV
DKLLRDTGFGTDKKYHEIPISSIERAM
DHLFREDQIDDDKRHKPLKKPRMDKWW
DKFIREKEMQPNKKYAEWRLPRCEKCI
SRFVREKALEDQKCYREIPMHACDKCL
GRIFREKSMDAEKCHFEFKMGVCERTW
AKFFRPTKVSEDRAYREVECGCMEKGL
PLFLREPKFQDERMFKKKDLACFDRVW
EKCLKEKKVDEDRSMKEMDCACVERFI
PKCLREAKMADERFWRETECKCIEREW
MICLYEDKIRPQKFLAADECACIEKCL
PCCMRENKMTDPKPLTACECACFDKVL
CRCIREAKLEQGKCFRDCESNCLERIF
CRFLREKPIDTTKCIIDWRWQCCDRCL
ITCFRETKCEEQKAIRNCECKLIDKEL
AGCLRESRCEEEKFFVDCEVPGIEKPL
DYCFREQNLEADKRHVRCDACRIERCM
GMCLREEKLERRKAWYGCDCCSIEKVF
GCCLRQRRLEDDKGFRCCEAWPIESYF
WCCFRWRKIEEDKHFKCCEHPCMDSGF
MCCFRDKRMEEKKAFKCCECPMLDRQL
VACIRERRVGDEKMLRPCDCNCWDKSL
WACLRDGKLEQEKILPAVEGDCLDRTY
CACLRENTFQEERPIKDCEWECMDKWF
QMCLRDTRCDADSLIAGCESTCVERSY
GACLRENKLWQERVIIGCQCNCVERQW
DCCLREKRMEHERRLYQCDWAWVEKVY
DRLLRDHGCWCEKRWCECSEAKFERGL
PKVIKDKACETEKWWCECAFDWMEKTL
PRIFNEKPCEHPKLICECQVARLEKVF
DRCFREKYCEAYRKWVDCGWVNMDRVI
DKCLRRPMLEPDKRYIEFQCGKWDDFV
EKCLKERCVDGDRKMSACPCMHWDKPL
EHCFKEAQCDCEKRMCSCKCQAWDKKI
EYCFRESCWDGEKKMCQVCCDKEEQKC
DEWFRAKVVDAETKWVKVACEKEEGKC
EDLIRGKCIDATRKYVKWCIDKEEGKI
DELLCESWLTGVKRYAKVCVEKYERRI
EAMFRDSCIEGEKKWCQYSCEKEESRC
DVMIRDQTFNEEKRIKGITCDHYDKRC
EHLFREKGFWQNKKSVNLGVDKYDKKC
ERFLRENALGCEKKHVDLGVQRWEKLI
DKLLKDKAFERNKKNREMKIPRYDRRF
DKFIKGTELEAERCYGDMKMPRCDGGF
DKVFRLTELDEEKKYKDFKCRPWDYPL
DKCFRLKDFEEDRKYKDWRCQGVECSC
ERCFKYPDIEPERKIADIRCGRMEPGM
EKIFKGKTCENDKRYWEWSVCRFEKCC
DKAFRDRAIEADKRFAEIGVCRFDKCF
DKLFKEQGFNEEKKYHEVHYPHLERPI
EKMFKDNKFEADKKMIDISPCSFERCW
ERLIRDRAFTPNKKYQDYPVQKYDKNL
EKIIREPGLNSDKKWKDYPWCTLDKCV
EKVFRCGHVDGEKRHGDVPCQKHESSC
DELFSCRHMDRDARREKIACKRYNCDC
DEVLDCQSFDRDEKRWKIDAKRWKCEI
EELFGCRSFYDDEKHHKLSIEKYGCKC
QDWFRCKCFENDKKRLRLPCDRWECRC
EPIIKCKPIEDERRWRAVRAAKMECSC
EKLFRCQDIPQERKYMNVRMNKLDCGM
EMLFCCCDMCPMRKFYPIKMDKYDCKW
EELVCCCEICTDKKLAKLRHDKWECKC
DTILRCSAMGNDKRYFELSCDRYESKC
DYLFCCCSICDLKKMRRLKCDKEDPKC
EALFVCQDMTEMKKLHGFKCDKEYPKC
EEIFCCACYYDCKRWRKQGLDKDESRC
EDLLHCDAFESMKKIMRMACEKEDQRC
EDVIFCRCMDRMEKIWKPCCEREGDKC
EDIFWCACICEPGRHKKIACDRYMPRC
ESLLKCRCIEEYRKFKEIACAAYDHHC
DRAFRCKCLEVEKRFVDIAVNKMEGKC
VRLFREKHFEAEKIWVEIERPVFEKYI
CEILKENHIDPNKCIKNIEVCCCERCL
CYMFRENKMKADKCLAGFEAECLEKYV
CAFFRQNRFWEDRCWKDMEHKVCEKDM
CAVLRAKKIEDYRCWKSWDLNVCEKCL
CRVLRHSKLDDEKCYREIEANVCEGCC
CRVINETRFPSDKCVYDCDISVCEKCF
CKCIRDARLEEEKCIPEQDFKCCEHEW
CKVIRDTELRADKCVMELRIPCCDGQL
GKILKDPKLDREKCWKDFEQRVCEKYY
CAFFRETRLNRERCIPAVEFTACEKQF
DALFREKKFVPWKCIMSVEWEKCEKCM
CPIFRGEKVEDEKCWKGFDVGFCEGKL
HRMLRIKHMGADKCYIDFEIPWCEACL
CRMLREDVFSSEKCFSDFGLGFCENTF
CRFFKEQKFNEEKCYREKNYQCCDKLM
CRIIREHNFEEDRCFKEWHKGHCEHGI
CRFIKDATLYEDKCWHEFRKDCCERRL
CQLLREKMFDDMRCIKDIDMACCEKFF
CAVLKEKPFQEDKCLRSPDIDCVEKKL
CTLFRDAKIHADKCIWQLDQNCFDRHY
PKLLREQTIDTDKVYHEITLGKFEKCF
EKCFRMAGMEKQRRIQEHGCACIDQVM
EKVLRENEMEADKKQVDFKMAHYEKCW
DKWVRDSGFEYEKKYMEMTASRFEKGC
DKCLKETPLEQEKTYRDIACPRMERMW
EKPFHEKCMDAERRWVENNWGKYDKGC
EKFFRDKYMEAWRRWMDIALGKWDRCL
EKILRDQCLEPETKFWEWCCVRMDKQC
DKILKEHCFSAERRYGQCCVEKLDKRV
DAVIRERACYPYKRLMPCPIPKWERMI
DKFVREKWMDHDKRVMENPCCKFERII
QKVIRESKVTCDKKYCNINAPKLDRRV
GLFLKERKIDTEKMIRAIDMDMWDRHM
PCFLKEPKIWSDKCCGALEIGMCEKAF
DPCFKEKRFEEDKRIIGMEHHSCEKCW
EACLRETNMEEEKRIYAFKSCKVDRCF
EKCFRDKYCDHQKKYFQCPVPKMDRQM
ERCFKIAPCTNDKKWWDCGWQKADAAM
ERCIRCKQCECPKKVCDCGCRQYDHDM
DKVLRQKAWDQDRKYRDISVKKWDQEM
EKCFRMKGLETDKKVPDHTCHKYDAPF
EKLLRCKHLEGERKIAEVKTKRYDCDM
EKLFKCATLSCSRRFAEFGRKKLDCNL
DRLLRCHKCERDTKYNECEVKRFECEI
EACLRTNTCNGQRRMCSCDMKCYDDEL
DVMLRVRECDQARKVCHPKADRYEAKI
EAFLKVRELEGDRRVCGVKQEKYETKI
ECWLRRKEIEPWRRMWCMKCEKYEEKL
EWLLRKGEVDREKRMWPVKVERDDEKL
ECMIHPKELDSQRNCVPIKWEKEDQKY
DVFLRKSEIENERRIVCVKPSREDDKW
DMCLRKKELDAEEKFVAIKHDGEDEKW
DMCIRIKECNDDRRFKPCKGPNIDAHL
DRCLRVKEMSSDKKFADCKTKGYDPEI
DKCIRMSECEDPKKFGDCKYKRLEPEF
PCCLRKNELDTDKSILSNKCCCFDEIL
DICLRKSECDRYKKLLPCKCACMEEAV
PMCIKRNDCEREKPLPSCRCQCWEEMV
PRCLKSDECKHEKMICDCKCPFLETVI
PRCFREPGCTQERVYSECGPECMERRY
DVCLRENVCPASKLLCGCKIDCYEKRM
GGCLRVKGCQHEKFYCSCKCEGMEQRL
GNCLKEKKMDPDKMWWECSHECWEKRY
HVCFKESRFYEEKFVKGYDHDHMEKRW
EECLREKMCNGRRKWSKCPLPKDEKRF
EDCIRFRGCDSWRKAHKCPVDKEDAKF
DCCLRENQVAPEKKVYPCNIEREDKKF
EACLKERWMECDRKLCACPCSQWDKKL
ERCVREDKLDADQKYVECDASSYEKAV
EACIRERKLDAERKVAACGDKKYDKGY
EGWFREKVCASDNKWCSCAVAHYEKLL
DACIKEAKCQSERPVRGCSCPRLEKWI
GAMLREDKCPPDKMFCTCDGACVEKLY
CPMFREHRMDDDKCHRQFDLTCMERAY
CMCINEKTLDDEKCFRAMRHECCEKRM
CRMFRDKSIQNNKCWKELKWKCVDKWF
AKIFKVHAMSDEKCWKDLNTDACEARM
GRLFRYDEVEDDRCWKEVKKSTCEPNM
CKLFRNKEFESERCWADTKLKWCEHYM
VHMFRDTKMSEDKCWREYNWECCDRRL
DKMFRMKEMEAERKLYDHKHCTCDTCL
DKDFRDQWWNAEKPLMDRPHAKLEKVI
EKLFRRDQCRGEKKHCECRVPYVDDFI
ARCLRYTECRKEKMVCDCKHECVEPRL
AICMRRKACDAEKFVLKCNHECIDDKW
HSCLRRKMCDCDPDYCNCPCDDYDDKL
KSCFRKDYCNCYRFWCKCRLDEWDEKL
RKMIRKSICDADKWLCGCAGEELEERI
YPCLRRRACDNPKHYRNCALECMDERL
KKCFKKGAIQKEREWSECACECVEDKM
DKCLRPGTCDRERHYCECKCVAMDDLI
EKCVRERDCRHHGKVWECKCKKLDKEY
ECCLRESAVEPDKKAAPCKMPRIEKQF
EMCMRDNTMSAEKKFFPCNCPKIEKCL
EGCMREEKVDQEKKVPSCDKGKFEKSY
QCCFKDKHLTQERFVMPCDHECIDRHY
MACLKETKFKDEKVVSGCDCQCLDKTF
CRMFRERTIENERCYQEWQMPCLDKIF
EKCLKESACDEERTYKQCKTNYMERHI
KKILRAYRCQHDREYCECQIHEFEGML
KKMFRGDPCKGDREVCECGGMEFDTMW
RKCLYASVCTHRKEECDCQCREIEQLI
RKCLKARRCDPKKAEYDCECSEFDAAV
EKCFRYAECAPEKKYWDCNWRHMEAPM
DRFLKFKQCDGENKPCDCKVAKFDKML
EKMMREKCCQQETRYCECPVHKIDKIW
ERCIYEKGCGHGTKYHDCKCRRIGKYI
ENCFRDTECENDKRYFECKCAHIDKAL
DKCVNEDAIKDEKRYRDCPCGHYDKVI
DWCLRDPRLQMDKRYLECECPKMDKWL
GKMLKENCLEGDRMYVDFGLAGVEKAM
CCMFHERDIDDNKVFRCTNCDCVEKKI
CKFFKERRLEHDKCYWGVDSPCFEKVW
SKFIREGKVYDDRCYKDMEYGCIDKAY
EKCLKERGVDEDRTYQEIGCASLEKAW
GRWFRENRFTKEKPYDEADCCACEKCC
EKCLRLDQFDSEKHYPEANCCGMETCI
ERCFKEKRCTDEKLLRDCRHARIEKVL
ERFIRGSACEDDKRYCDCHMGGYEPQF
ERMIREATCAGERKWCGCRWEKYDKAM
ETMFKFQKCHRDREICGCELEKYDAKF
ERLFRLKRIDVERHYWEVEVQKMDVEL
ERVFKGTQMDADKRYGEHNVKKYEQDV
EKILKEKCFNESKKVKQLCWTKWEKPF
EAILKEKCLDSDKKIIAWCCCRFDRIM
DKWFRESCIDQERRVMEMCRPKVERYC
EKVFRDDPIDRSKNFWELGGVKIDRAW
EVCFREEKCDPDKKFTAPECWHFEKHF
EILLREKKFPQEKHIIQYEIQKCEKCF
PPILKESKIQREKCYQGLEYGPCEKVI
CRLIRDPKFYDETCWREMDLGCMERGI
CPFLRDHKFDTERCFHPKNIVCCEKCI
CCFLREKRMEGEKCCAPMDRYCWEKRL
CKCLREERFHQPSCFIEWEGKCCDKEL
AECFREANCQDEKIYSRCDWDLIERKW
TVCLHEKKYDDEKLLRPGDCSILEKVY
AKCFREDRCTKDRMVAQCEYQCFDRKM
DSCLKYKRCEEEKKTCKCQCPRFEKIY
DGFLKEDRLDTGKRFAAVEQWRFEKMY
EALLKEPEWNQDRRIKGPKIPQMEKWL
EDCFKEKPMESQKKHSKIPCDKEEKKI
DVCLREKHMDAYKKLFKWHCWKYEKMW
AWCLHERRCPAQKILVNCDPDCIEKNY
PFCLRDQKCDETRYFKGCDMACLDKLV
AVCFRDRHVDDDRVFKACQSDWVERKH
TFCFYDEDCRGQTVMCPCNDECVENRR
AVCLFDHDCMEIRIIKTCRTDCLLRKR
AIILMEDECKDWDMLWGCKDDVWRRRR
KVWLWRNDCHGLEALCCCKEDEIKDRH
KERFWRPDFCCIEQLCKNKNNDLKDKH
RERFVREFCRCADIMCRDPECDLKEMF
RPKFERNKFKPREQLPDEEDCDLKECL
KCRFEKKVCDTKEECCPPTERESKEDM
TIRFEREACRCKEVMCAWNDRGCKEYW
KIYLERKVCNHKDGLCAPSQHECKECL
KLMLEKQEIKCKDCICAMKKNELREPY
KVFLEKQECKSWEMLPACKKSDLKEPY
AVLLEKDDFARKEVFEAFRPKVFKEAW
ACILEKNEHNRADVLDGCKEKCFKDER
KWCFERDDCRKKEYVGKCKTQEVREFA
AECIERPYCKEDEVYTKCKCKVLKDEM
RECIERPPCWQREVYCKCQVGMLKEVL
KDCLDRKMCKKDQIREKCDCQEFRDMM
ADCFERGAIYQEDARTKLNCAPLKDVL
KELFEKEEFTRDEQIDKQKVADLKEIL
KECLERDALRCRDEYLKWDCHGVKECF
REMLESSCMNPKDVYPKWGCSMIKETC
ADCLEKNCFRAKEAIFRMCIKGMKEDC
HEVFYKECLRNPEHWKKLCCKYFKEEC
KEFFEKPRLKGDEDRCKWECGDYKENC
RDFLNCDKLDGTEERAKADCQYYKPKC
RAVLDCDCMSPSEDFWDQPCAEYRGAC
KEWIDCNCVNRKDVYVKIGHNDLRAKC
KDFLECNCLKAREPFARLCRGEWKARC
KDILECNCFNAWEEITKYCCGEMKPNC
KDIFDINQLRAKDEHVRVPAHEFRGHM
KECFYKPYLGNDDERYKFQCPDYKEPM
KECLDKQCLRHDDDRYRWGCPEYKEIL
KDFFEKDQLRRDEWREKVGIQAIKDAF
GEVFDKGAFSKRDWHQKLGLGICRECM
CGMLEKKGIYHRECMAGMREACCRECM
AVLLEKDEMKGRECLTCIKPHPCKECI
GTVLERKEMDYKDGLFSWKCCWVKECL
GDIFEKESFTRRECYDKLDFKFCKEDL
TPVLERDEFRGKECWMDIRFTQCKDAM
TALFDKDDMRQRECIFKFRIRVCKEWI
CGMLERSEMKQKDCFYSPRKKLIKDEY
CAVFEKHQLGAKDCLINCRLHCCKDHL
CGLLEKEAIRHRECWWRIRMSCCKDLF
CEILEKREIQPRECLYRTKLYCCKEPI
CEIVYKHRMHSWECIFKFEMKCCKEDW
CALFDLDRIRSKDCIEAMEIRCCKTEI
CGMLEDRDIRVKECWVGVKHKAFKREY
CKIIEYESIKAKECGVDLKLKCCKPEM
CVLLEDDVIKTRECLCNMTEKCCKKDY
CACLEEEELRGKDCVVPCECRCCKHDW
RLCFEKDEIRNRDVLVACKPTEIRDPY
KCCLERDEARAKEYCFCCKLAELREMV
AECFDKQECKRKEVIDRCKWKILRDFF
RPVFEKHECKGREHYAPCKHKELKEEY
AWMFEKPECRCNEVFCECKYKFLKEQY
AMCFRRRRCSTTDIMCQCDDKCVRDDY
AGCFDRKHVNARDLLWNCDGKCIREEW
AECIYKECLKSEDIKHKCGCPCLKEYL
KECLDRDPMREDEERTKIGCTCYKESF
KEILESPKFQSREDYFKVECEDYRSKC
REMLECGSIRAKEEYAKIQCNDYRWSC
REIFEPESFKGNEERGKMGCQPYKPNC
KECFESEKLKQKEEWYRCECGELRHAF
RCCIEGERFRPREEHSPCDCRWRKNEW
KQCLEVKCLYGREAYGPCHCREYKAEC
RCMFEKRGFRRRDVFWPFNCRELKEEC
KWCLDKQECGPREEFMACKIQWWKDRI
PGFFEEDKCKPKEPMAGCDLRCFKREL
KELMEHTYCKAKEHYCKCRVATWKDWM
KDMFEETPCRGKEEYCKCEQAELRKAM
RVIIEYNKCQGKEEICPCEFHQWKRHF
RWCFDEGKCRQKEEMCACEFACVKRVF
QICIRERRCDGNEKLCPCDANCYKKDY
AFCFGEKRCESTNMFCACDCGCFNKTI
CMCIREARIEAERCFVKCDHENFDKKF
AKCLHEERIKRRKVYDECQHECFDRKY
GCCIKRQRISKYKVFAGCEHDCLDRNY
GKCLKEKRVDEEKMYSACQGECLERRY
CCCFKEQKFEDEKVIHDWYPDCLEKHW
CACFRDRRITEEKMLRVMDHDCFDRKL
CPVLKDRKFDHDKMVKEAECECFEKRV
CSVFREGRFKQDKCYREIEKPCLEKNF
CCMIRDSQLYEDKGCKGWSKECLERRI
ACIIRKNQLDKDKVCYQYNLNCIEEQF
ACLLRKHPMDQDKVCKPFGLNFFEDKV
NKFLKDSCLDEDKAYRGLCAEGIERYC
ELCFHERYIDADKRYVPMKCEAYEKKC
DMCLYEDCLKHLRKVFAFSCENYEKRC
DKVFHDKYFNSEKKYFNVHCERMERRC
DKLFRDTELEQDRKYIDIKCCKMDTCW
DRVFRSTEMDPDNRWFDIKACAMEEIF
DHIIRVKELDDDKSYKDVRQEKVEMNI
EKLFKDKEVDNDKHWMELKNCWCDKCL
ERFLRYPPLDPEKRYKEAGWCRLDNCI
EKLLRGQACAPDKMECECEVQRWEKML
ERAIRERPCDSDKRWGECRGVRIDKAV
EKCLRVDACRHTKKYCQCKCAKIEKIV
DKCFRMNYMHKERRWWDCPCCRMDGIF
EKCLRHGELEPERKYMDWKSGQWDDVF
ERLLRIRDIDGEKRWTDIKVAKWDCTF
DRCLRMQGCEQEKKVASCGMAHVEPAF
DKIFRQPQIETDKKYLELGMVKLETCF
DRLFKERQMESEKRYLDFDACNFEHCL
EKCFRERCIERNRNDPECDCEKLEKNL
DKVLREKGIERYKHFAEVGLVRFEKLV
EKCLKETRLETDKRWAEADCRSWDKPW
PKCLQERRFSTSRYYVECEHACMEKLY
VMCFYEDKMKREKFFYSCECMCLDKAI
CGCIREYKIESSRWCKSVEWDCFDKKL
CRLLREVKLDYDKCFIEFEICCIDRMI
PKILKDQKLDEEKYYRDLDGSMFERCY
CKMIRDDKMKREKCYHEFEIRMFEKGV
CKMIRRKTMPHEKCYTEWDYRCLDDGF
CKFFRRWAMEADKCYANWAFACVEDVF
CRLLREDRFEPYKCWGDVELTSCEKSF
GVVFKEHRIDESKIFRPIEKPNMDKWY
AVDLRERKMDEERAVKTHDDTKLEKCF
WAVIRERKIEEEKMLKHSEICPIEKAF
DCFFREYRFEGTKKCMHMEVGHFERCI
GCFFHDNKITRCRACMPLDKACVDRVY
PCLLRDHKLDEDKGCHGADKDMLEKQY
AAILRDKKFENDKIIKPFEEGCFEKGY
PVCLKEGRFEGDKYLFPCDCQHIDKSW
GDCLREQKMDDMRVLRACECDCIEKRY
TGCFRESKVNPDKQWWACDCEQFEKKV
YALLRENCLGNEKMIRGLACDKVEKKC
GAFFREECCSDYKLLKQCGCDFVERKC
DKFIKEKHCETEHRWQECHWEKVEKTM
ERMIREHGLDPDRRYVEYPYCKVDRAL
EKMFRCKCLSKETRHEEFKCARWDACC
ERWFRCRCFYANRRWMEFCCAKIDSQC
ERMLKCSGLNEDKRRREYKAERDEGRC
EAIMRCRTFGDWKRWRSMKCEKYEGKC
AHVLREQCIRDEKAYRALACQMIEKNC
ALILYEKCWDDIKWIRARQCPTMEKWC
EVWFRIECYRDERRMRGRGCTRWEKDC
SHILKCQCLDDEKYHKELPCDFIECRC
DILFKCHQWDDFRKFKSVPWDRYECKC
DACLRCPKFDDYKYLRGPDCEHLESKC
YPFFKCPKLQDDKWWRKMEYETMECKL
RWLLKCSKIDDYKELKHCEIEDYECRM
SYILRCEKVRPEREMWPLDADVYDCRC
RHVLRCACFTDEREYRDLQCESREPNC
KHILRCGCVEEEKEHKNVPAGELDHKC
KKVLRCRCLQEEKEYKEVQSEYWDCRC
DKILRCHPLRKEKKYRDFGVRKLECNC
ERMIKCRGMEDDKKTRDFKVGRIECAC
EKLLKEQNFDAEKKWMEANLWKIEKFW
DRILKENPITGEKHYCDIPIEKFEKVY
DRLLKEGPCDCEKYYCDCKCHRIEKLM
DKCFKYDTCSVDKRICECGIRSWEAPL
DKILKDHGCTHERRYCDCTQSRLERGF
ERCLKDSTCEDEKKMCDCPMRWLEKMF
PAFFYEGRCHCDRWLCPCEMAYMDKFL
DRMFKEEAFDADKHYCEFAMPRCENCV
ERFFRQKWFDQQKKMIEMPYCHVENCI
EKVFREPMFEADRKYMNFTVDRYERKY
EKFLRCRQVQWDKKYPNARMSKLECNF
DKFLRCKPVENDKAYPDLNCFKIEGAC
DKIIRDRGIDPERHYVDVECAHFEKMC
DRVLKGSRLDSERRYYDIDCPKFEKVC
DRFFKWSAWNHEKRMPDPGQCHLEHCL
PTCLRENKFDPEKWIIEAQRCCCEKCY
GGELIEDRLKGDKCAAGKDRAKCEKCL
ESEMIERTIDDMKCLHTRDKGKCEKCL
AHEFHEQEWKEIKCVRDRNKGKCERCL
QHEIIESGYCEMKCFKEKRRAKCDKCV
QRELIFKNMCDVRCIKERKKPKCEGCL
DRELMVPELPCFRHIHDNKKPKFECPI
DKDLCIAEFVACRRFMNRKSGKYEAGV
EKDLCCREFPSCRRMHEKKKTRYPCPL
EREFMCKELVNHRRFGERKKNKMECPI
EKYLLCTEIWHFKRLTEEKTCKLYCCC
ERNFLCNEYVKFAPMDEEKEDKFVCCC
DKELWCHEMTQMDKLYEKKKGRWRCPC
DKDFCCEEIQRPQRLEERKKRHLCCEL
EKDFCARYYCSCCWVDEKKRAKMCPVL
DKDFCAPMFMKICAFEERDRQRCCTMI
DKEFMAPIFWKIACLEEKQKERCFSCL
GKELFVTFISRLGCIEEKSKRRCMADM
ERELFMDEYAKFCAFEDKKTKKCMHCW
GKEFMCREYIKEACVEDKKRGRCAACM
GREFFAKEYYKIACFEEKKRHSCWACM
QRDLLKSEYFKQSCLEDKKRTQCCDCY
SIELIRQGYLKLGCLERKDKSTCIECY
GFEFFKKRYEKVACMESKDRAHCCDCD
HIELCKTQYCKIGCIEKKDKRGCCEPY
GEELAADRYKRWCCFERKDRHNCCNCL
SEELMEARYNNQGAMDKKDKCRFSKCL
DEELIEKRFDGVPIIGKREHCRFAKCW
EDELMDDRLHRIGHLERNERCRCGKCI
PDELLGDRYWKVSCLQKKERQNCCKCY
KDELVAGKYPRVECFEKRERPDCTPCW
NEELLAPRFMRVPCIDKREKKRCMACW
AEEFMHNRLYKWPCMEKRDRSLCWDCF
KEAFVNDKYKKMEEFERDEHCDIRDCL
KERFERDACNKNDMMCKDNEGDLKDCL
KERLWREMFKTKEPWPKDKESDLRDRF
KEILERDAFRHTEDLMKTEWAEYREAW
KDMIEKRHFRCREVYCKLDYKNVREYL
QAMLEKDWLSCKEEVCTVPFKTRKEEM
RMHLERDMCKCRDWFCGCEGKEVKDEY
KIFLDRSVCHCYEEICTCAYGDYKDWV
KSCIDRQMCKPKPDLCPCECRERKNDL
RKCMDEPQCHSKEEAADCEMKDKRKEF
RPFIYRNCCKQTEDMCQCGMKVRKEEI
KKVMYKDMWKACEECCDFAVKERKNEV
KCVFIKSLMFKCDECHPLPIKERKEDL
RCFFDKTKFNGTEDCTAIEVREHKEEV
KCLLCKSRMLHCEDCPCADIKERKEDI
KCVMDKDKISGKEDYCPMEVKERKDDF
RECLESERCKNKDEYCRCQWPEWKDHF
TEFLEKDNCKRREKYYKCGVAVYKDHL
PDCFERQNMNAREWYWKCTGVHLKEVL
KDCLERDSFKQREPRMKCHCNEWKEGL
ADVFEKTACTPKDPYERCAVHGWKEHI
KDVLEAMKCKAKEEHCRCDARELKPPL
KACLEVDKCKHREDLWGCETNQHKAEF
RRCLEFEPCRQQDDFAECQCKYRKKEF
NACFDEHGLRARDGIVTCGWKCYRKER
PACLDEDPLRAHEGLVPCTDRCIKRER
PAMYEETDLRQKEAMPAAKERHVKKDR
GMYLDEDDCRGTEKLCGMRESMLKKHR
AALFEDRDMRGNECFVQIREKMCRRER
QCMFDEKELATHEALVAFKERQLRKER
ACMLWEPDFLEKECWYPLKEKGCKKDR
SIFLDEDECHEKDCVWPMQDKACKKER
HAFLEDSDINGKDCLCAVRDKCCKRGR
PMPLEEGDVKGKDCIAPYKEPWCKKGR
AAFIEEHDLKGREVLVGVRTKLWKRER
CICLEERRWDSRECLIQCDVRCFKKEY
CACLELQACQRKEPIGECDGRCWKYEL
DHMLEVTTCSAKEKYVGCSLRNYKPDL
EQCLDLQRCTGKERWGKCHCKSWKAEM
SDCLAIDHCSPAEEYWKCDCKDRRAEM
RECVDQKKVTMKEEYAKCDCGDLKPAL
RECFEKPGLNHKDEFEAMGCREMKDEC
RGCIDKDECRAREIICECKMPCVKDYY
RGCFDKKECTSKDMLIACRIKWWREEV
AVIFDRKDCDSKQVICGCEQKLLKEEY
RGMFEKDMCREKDMWCGCEWKYLKDDM
RMFFDKSPCHSKDCFGGCQFKVWKEEM
REMFDKTECNAREQYCKCKIAWFKEIW
SEMIDRPACYAKEVYVRCSLKMIKDYL
NECIEENGCTGNEKLCKCKCKGYKKEL
PNCFEDNKCHQREFFVKCECTWIKKMF
GEMLEDRKCENREVICKCQFHWFKKHL
RDCFEINRCKCKENYCNCDCGEFKVPI
HCCIEDTKLKARQEMVQCDCPHMKKWF
CVCIEESKCKNKQCIHNCDTRCFKRDL
QECLEFKPCYAKDEYIKCNCKCVKEEW
ANCFERKWCDSKTVYMKCPCKMLRDYM
KDMLEREGLTAKDDYWKIDWPGVKETM
KLLLDKNALKATEEIAHIPFCQIRECF
KHCLDKDPFNNNEEWADVPCCDMKELW
KTFLDRQVCHAREEMVACGLGDYKEGV
KECLEKDECHEKDEYQNCKPAVLRDSY
PECLDLEKIKSDDCHTKCDCKHIKAEM
RECFDKPAFRNPDEFWKCACAQIKEMI
KELLWKGAFRAPDDYMRMGYCDFKECI
KEILDRRQLWSRDWYVKLGIKLCRDCW
CEVIEKPDLQGKECHQKVRASACRDSF
GDCLERAYVKTRECYVRVKIRCFKDIM
AECLDRGDCRQNTVIFKCRNPCIREYY
KDCLDRSACKGREEQSKCHCAAVKEMI
KVCLDKSQCAPNDYLMACKCPEIREWW
RGCFDRNYCRAKDESCRCDCHEMKEMF
AWCIERQELYDYEIMAPIKDRCMKEYY
CALLEKYDLSDKECWYSIRQRYCKEAI
CHLLEKQEFEGQECFFDYKIKCCKEPV
CTLFEKKELDTDECMANVKCHCIKDLW
CELLEKSGIDTDECWDKAGFTCVKNAL
AEILEKDPVKGKEVWVKASCKCIKNEY
STFLDKAELGCKEAFCAVKDRELKEEY
AALFDRREMHGKEAICAIKIGIIREGY
GEFFEKNEMRHRDQYLKVRVCGMKECW
SECLERNMLRNKEVYWKWHWHCLKDCL
RFCLDRPPCRHRDEYCACQCAIFKDMW
RPCFDKDGFRDKEEWHGCGAAWFRELI
KPCFDREAFHRKTEYDKCPVAQVKECL
KDCLDRSYIEWKDPYVKCDCKEWKDPF
HECLEKKQLAAKDMYVRCDCTSIKEGF
AECFEDQTCKSKGVYCKCEVKIMKRVF
TECLEAPTCWAKDYYVKCRCDVLKSKI
KECLEIPNCHGREYYSKCPCSDIKVNL
NECLEDERIRGKEEMLKCECPMVKKCV
APCLEENRVKNHDVYARCDCGCMRRVY
PICFDERACDGKDMLFQCTCGYFKRVV
PECMEEKECWDKEWYSKCNCSWWKRPW
MECLEHDMCSSKDPYCKCGVKCVKDWF
CQMIERRRIEQKECLVSWDHKCVKDEW
AGLIEKRDISKRECVGTMRAKVCREEW
CACFERTDMKGRECVAKGRMSCCKESL
CCVIDREELKRRECVDQYKAQCFREIL
AEFLEKDALKGKEIYMKWAMKMMKDYV
KEWFERDAITGKEDYAKMGHPECKDVL
KECLDFPRIRTKNEYVKCEIADFKMGF
KEVFDHGKIRAREDHAKMEIGYCKHGM
KEMLDRQYFNPDEERPKFPWAQVKEAW
HDMLEKQGIRTDDLRYKLGFSMIKEVM
KDMLEKEGMSGYEERMKMPCAEWREAC
KEIFEKEGVKTHDERARFNCGDVKECC
KDCFEKQHFKSQEDRTSMECNEYKEGC
KEVLERSCFRDEEERRKVETGDYKEGF
KDWFEWETMKGKEEYGKTDCKDRKKDC
KEILDDQGLKEREEYFKVGTGDVRKCV
RDLLDSERFRTREEYMKIELCALKKIF
RDVFDPDGLREDDDRWKVEIADLKEVL
KECLEKQCFTTKDDYWNAQCPDLKEIC
KECIERPAFRPHEEVVKQACPDVKEVC
KECFEHATIRNTEEYMKCPCAGWRRMM
KECFEYEKCKERDEICKCDLSVRKREW
RMCLVRTKCGPADDFCKCNCKQRKDEY
RWLWWRAKCGKGDEICPCELSERKDDF
REFFEMDKCRGNEDRCRCECRERKNDI
RGMIESERCKNKEDWVKCEYRGHKRDF
KECLDVPNCKRKEEFDKCEIKDRRNEM
KPCWERDHFRSKEEYAGFECSDKRDEM
KALLEKDAVKPRDEIVGLEVSEHKEDF
KQLLDKKVFECHEEICPAGIKDYREDL
KELIEKDKCNSKEPWCKCEWREWKGEI
GECIEISKCKDKEVWHKCEGRVLKGEF
KECFEINRCKNYEQRCKCECGHMKTWM
RECLDRDRFKGREEWMKFEIPQWKDPW
KEICEREPCKKREPYCKHGVRMCKDCI
KEWLDRPKLTDREDWSKLELAECRDCF
CECLDRTDWKKDDCVEKMRCTCCKDVL
CDFIERQGVRRDECRDKIPFNMCKEPF
SDFIDRQQITKDECRDKFKYKACKDGF
CEMFEKGTLKPRECMFKLETKECKDDM
CEVFDKDAMRAKECMLKYAFRPCKEEL
CELFERVDLNGTECLAKMNFKAIREEF
CEFFENTEIRPRDCYCRWRLHCCRDTF
CDFLEKDEIYNKECWAKARMTCIREAI
RELFDKEAVRADDRRVKVGVASIRECF
KDYFERSCVQPNDGYVRRKCPEMRDWC
KDFLECGGIAESEEYMRLGCPEYKPEC
KEYLDCRTIRPKEFLPKLPCKEMKCEC
KEIFDCECMKDHEERPKLNVEELKPVC
KEVLYCDCFKPDENRGKLSAPIIKQWC
KEIMYCSHFWQDDYRNKFDCREVKAAC
KDCIFCNCFIPIDDYLKLPCDSYKHRC
KEIFYCDHLNRSDEFWKIPCDIYKTKC
KEIFYRRCFHRPDDWLKMCCAEMREYC
RDHFERECLRGKEWYHRVNCQDMKEKC
KPFLEKPCLSCREEMMQACSAEIREVF
RGCFDKNHCGHSEEMVGCDVADLKDMF
KMCLEMGRLNRAEEFEACECGEYRATF
KMCIERPAVTQKDELMHCPCSEYKDSV
KDCIERDSFKKYEEYDKYQCAELRDVV
KSCLEREVMKQDEEGMKCGCREYRDQL
KEVFYRSCITHHDEMFGVCCQEMREKC
KKLFECEGLKAKEEEMEFKAREKRQEC
KKFFEMQCLRGKDEWVDVAYKDRRSEC
KKFLECEAVKGRKEEADLPLKEKNNDI
KKCFGVGGLGHRDEEMECGCKERNTEV
KECFFLPGCHEREEWSNCPCKEYRAEL
NECFELKYCEPKDDTCRCECKGRKADL
RPCFVYSGCRTAEEIFSCGFRDRKEEI
KFFLDKQNCRERDEICGCNFKWRKEEF
KCMLDKNCCPAKPECAAIPFKERREEF
RCVFWKERIKPNEDCWGTEVRDRKNEL
RYVFEETKCKPRDDWWQCDVKSRRREY
KACIERPKMTPKDEVVAWDCKDKRDDY
RCCIDKSRIKNKKDLGCCQVKDRDKEV
KRCLDRGWLKPRQEWLDCNCKERKGEL
KDCFEMQACHTRQEYCKCDCKERRQDC
KKCLQRKVCDPRDEYCDCTGTEMRDPL
KRCMYAAHCVAEEEYCECDARQRREDM
KHCLDKECCHGKEDYGRCSCKERRENM
KFCFLRRGCDHYEEICTCPCKYYREEC
SVCLDKDAVKNQDGFVACTCHCWREMI
RYCLDKQDCNAKGVYCGCKCRELKEWW
KDCFERGECRGKEEYCDCPITDLRDLW
RELFEKNCCGPPEEHCKCKIGEWKEYL
KRCLEKEGCQKREEVCECNFQALKEVV
KIIFEKGPCKCKDFLCSCPIPVLKEWM
PACIDGAECKHKDMLMQCRCKCFKGNF
AYCFDTKDCDKKDVYNPCKCHCLKEFM
KFCFEKEPCSKKEYFESCEVTDMKEVF
RQCLDKNDCDKKDLYTRCKFPWLREFY
ERCFDDPECSGTEKVCDCKGATWRQMY
EPCIEIHDCDKRERFNTCKCSKLRASL
EICFYIRECDNKDKWNGCKTGRFRVAL
RGCFDFEDCKGKECYGGCRCRYMKQYL
AFCFDKTRCACKEFMCTCDNKCVKEEY
AYCLEKGYCQNYEALCDCHCKIFKEDY
PWMLDKHACDGREPMGPCTFDLWKDKL
KLLFDKGWCYCREGLCACNVEEWKDRL
AECLETEACRAREGYCRCSLQMYRDRI
PDCLDKDACKGHDFHCKCQAHPMKDWL
SEILEHEHCKDRECRCKCEAPVCKGWF
RDILEHDHLKSEEDREKLEITQCKSCM
KEIFDRDRLKGDEFRIKVDMPWMKPMW
RECFEFDKLKTKDEFMKCEVYTFKPPF
ADCCEEPRMDKKEAWDRCECRCVKKEF
CWCFENKSVDRREVIDPCTKKCLRDEF
CKCLEEAHIKGKEVYGDCPCGCLKRIM
GDCFDEERCAEKDVYVKCDCGCLRKIV
MECLEETVCNTKEHYHRCPVNCCKKDI
GICFEEPEMKDKECMVPCSQKCCKKEK
SMCLEERQVKDRDMVFTCEDKCLRKER
GVCFEDNDMKARDDLVPCRETAYKKDR
PACLEEKDLEGREFIITCRGKCFKKQR
AMCLERKECETKEWLCPCKGAVMRNIM
MMCLLKQDCAPLELFCQCKPTVLKDRY
NTCFEKKECRRKEGIVPCRCAGIREVW
SVCLDKPECKPKEFLWACRCRSIKEMW
GCIWEKDEFTKREGFEQMRIKGWKEEL
HHVIEKDEFHRRDCLVTMKKRCFKEDY
QLFLEKDQCRGKECLCNCRHRFCREEY
AEFLEKDPIKPREGWMRFGFCVCKECW
AGIFDKENYKRNEIMEGADMCACKECI
SEWLDKEAVRRHDCHWKANPPGCRECI
REWLDKPVLKSDEFHCKLPMRDMKEGI
PDIFDRQNFKGEEPRSKMKAKWLKEYL
PDIFDRKAIEQDEPRDRVGYKAWRDEM
GDILERRECKEDEARHPCKLSAIKEEI
GMFLERHQCQRRDVLCQCEHKCLRDEY
PVCFYRKECKQKDVVCACKCKCFKDIF
AYCFDREECKPAEPICPCKPPMLREYY
CACLEKDDCSAYEAWWPCRIKCWRDEY
CACMYEDDCRGFDCICACRAKCLRKDY
ATCLNDPECHDREMICKCKGKCWKKER
PICLERDDCGTQEMLCTCRHRCIRREY
RVILDKHDCNGKEDFCACTHKYVKDEY
HTCFEKTECRTDESLMNCKCKMFRDEM
KTCLERGECTPREVIFDCKATDVREVV
KMCFDKEECGGEDSFGGCKWADFREAL
HPCLDRNECRHKEAVCGCKFKGFKEVY
RDKLERGTVRTRERFAKQKECDIKECL
KELLDKDAFKCEEEWMKLDCCEWRDCF
KEMLDKDTFRARDYLCRHTWCECRECF
AEMLEKSDCKPRECWVKWKRGNCKECI
KIFLEAQELRAKESICKMKICELKCCV
AEVLDPAPLRPKECYWKVGTCACRPCW
TEILDTNKLRHKECYGKLEMAQCRSCF
CEILDRAKFKAKECMYKNEIKCCKEQI
CAFFERDLLGKRDCLESPKFKCCKEDL
CEVFEYESMEPKDCYYRADAKCCKEEI
CEFLEEERIKGAECWGKVDFACVKKVL
CECLEEKHLDGKECCMKAEAKGCKKDF
CELFEEDYVRAKECFAHIPFGVCRRKM
CEVLEEEHFRQHNCWPKFPFTACKKAF
CDLLEDQWVKWRECWMKVPYTCCKKSF
AELFDKPEIDPKECWQKFNASVCREHY
AGIFDKREIKPRDCWDRLKYRCCRETY
CRLFEEREMNKQDCLWEFRKKCCRQEY
CKVLEKKELQGKECYPEVKPKFCRGEW
CPMLDRQDMKGRQCYMKYKIKVCREMI
CMLIYKHEIPTKECFLSIRLKICKDQI
CVLFEQGDMKPKECIWAYRIACFKEAL
CPWLERKEVQSKECYSPGKLKCCKEGY
CPLLERSEIRTKNCFAPARIKFCNEEL
CCIFDRPEFKYRECVWPLRYRCVKEDM
PCCLEKSEFKQKDMIHCDRCAAFKEVV
CMCLDKDELKRRDGWMGIRCNCIRETW
SWCLEKMEVYSTEMFAACKCKCFKDEY
ACWFEKDEFTPNDIIWGMKSKLLREEY
ANCIERRQCSNREALQQCPFKILKDEM
AVCLDRDPVNARDYVVQCGEECLRDRY
AVCIDRQDCNHKEAVNACKMKCVKDPY
HACLDKNGCNEKEMWWKCKCKAFKEIV
AVCLEKGECENSDMMCPCKNRCFKDEW
KMCFEKNEIETKEDFAACKCGAFREGV
SACIEKGECRNREAMNGCKDKCVREGR
ADVIEKQACSPREAWGRCSMKGCREEL
AEVIEKAPVKCKEIMCKVNMKHLREEW
KEVFEKHGFKSHEEHMRVGCAEWKEPM
KELFERECMKSDEEKVRVPCGVIREAM
KDFFEKEAIKGPDWHGRVEFKDHREDI
KDLFDKGCLEANEDALKLGISEYREDC
RELLEKNPIRCKDDHFKIEMKAHKEDF
KEWFEKEDYRGNETWAKDKCKEWKEDC
KWCLERDVIRNIEDLPPCACKDHREDF
KCMLQRAPFCCNEDICCWGFKEYKEEL
KCLIWRAKIMNAEDCFSVDLKERKDEL
KCWIMKERWREVKECRPREKKERTDDD
RCLFMRERMYNCTECAAADKKPRVDED
KTYFWRPKMLTCTECCHWEKRERCDEY
RCSLCKDKFKACQECVPTDKKERLDEY
KCDFCPGKFCGCEDCAAKERRDRHKEV
KCEMVATKWVPCSDCPQREKKDRHDDF
KWDFCHPRVANCTDFNEKEKKDRCSEY
KYDLLCECYIDIKEVRERERKERYEDC
KTGLVCPCWMEIKELRDAPCNERTDDC
RKMLGCSRLSKSKEYYEMECKERYGEC
KKFFIGGCMFKVEDLEESCCKDRRREC
KREFMCACYINLEELREKDCKEKKDDC
KKCLYCPCMKDLGDMRECACKERGTEC
KKMLWTDCVHKPKEYIELGIGYRESWC
RKLLMHGVIWAFKDMTELAVREREDEC
KKLLMCKKMFNMKDFKEFEVTEREADC
KKQLWCEHLHTLKEVAENDCRDREGEC
KKFLCCVRICPRKEYWELEARDREPDC
KKMIYCDWISGMREWWEVPFNERDGDC
KRIIWCECIQAHKDWLEVPCRWREQDC
RKCCFHGCWWEAREYKEAQCRDREDDC
KKVFLCRCVDDGSDYKELGCRERPKEC
KKIWLCRNLPDFKEFREAQCHERESDC
KKQFICSCFKKFKEFHEKPCRKRDPDC
KKYFFCNCFHPVEELCERGCRPRQNEC
KRELMHHCLMALREMVDRSKKDRFNEC
KRYIVAPCCVKWDEMQDRSFKERRGEC
KRWICIAYWCRCEDFEDRPMKERKTEM
DEEFCMGYFCGCTECCKRDKKRRCTEM
RWELVCPYFAACSDMMKKPKKDRTTEV
KTDLFMDKVYHIRDICDREKKNRDREF
KVDLYWAKFVTPREMAPRDKKDRDPDM
KVDLCMPKYCAMKELRSKEKKDRDADV
KKELIWEHVCELAEMRERNKKERVPEM
KKEFLMKRYMRVADLDDKDKKYRCPDF
KREFCHTVYCKMAEIEDKGKRDRCSEF
RREICLQVICKCHDLEERERKDRHSEL
ERELCVPVLCGCDDMVEKACKKRGQEF
EKELCCAIIIQCGDCTDRGRKRRCGEL
EKEICQKALCGICDMPDKSRKRRCKEM
RREFCCGNYGNCCTLNDKDKKEFCNEL
KYELCCCTWCGCCEVPKKDRSEWCCHF
DEDLCVARFGKWCAFEKRDRDRFCACF
DEDFCVPDICKCCSIERRKNDNFCVKL
GDEFCIKNLARCCVLERKQKDKLCPRL
DDDFCGPELYKCCKIDRNRREKICPKL
DEDLCVSEWRRCCKIERHRHAKLCGVL
EEELCEPELGPCCAIVRRKKKKVCHEF
ERELCEEGLAACCAMVEKGQKKICKEY
EREFLIRNIDRFCWFDEKDRKKFCAEW
DRELIVRGIEKCCRWEDRAKKKYCAQF
EREFIVKCFLKWCRWEDRAYRKYCADL
EKDFCAKVFNSCCRLSDKQNKKYCGDV
DRFFCIMEFCQKCRLTEMKLRRYCAEF
NKHFCGDEWGSICALREDKHRDVCPEM
EHNFCCKEYQEFQKMREDKYAKFCGIM
EKELMWKEWYSLKRLRERKKAKLDMAV
AKELRSKEFEHIKLLGEKKKSKFEGAW
DKDFRLSEFDAERRIAERKYCRMDAGF
ERCIKGREFNSEKKFKETKCHRLDGNC
EKCFRTRALDDDKKYRTAGCCRMDRWM
EKCLRLAYCNKRKRYVECGCTRLEKIL
EKCMYEEWCRSHKRYAECPCTKWERMF
ERCLNFKTVEANKKYIDCQCQKYEAEM
ESCLRGSACKDDKKVGPCRCKRYDKEI
ETCFRWNRCTPDKKLMSCAVKKYDAEM
DTCFRIKVCEDQKKNRKCGFKAYEADL
EEVLQFKYCADNDKHCKCSMKKYKRDI
EELLYCQICANDDRRPKCQMKKYKGPL
EEVLYCRAFEGEEKRCKFGIKEFRCDV
EEMFECGALKPDENYYKFACKKVKCEC
DDILECEHFNQRQQYMKMTCCKLKACC
KEVFDCGGIRSKEDYTRVECQEMRCNC
KEFYWCERFKPPEEWAKFDFPDMKCEC
REWFDCEVFKAHEDMMRHECKERKEEC
EKFIDCKCFDPKDMYWDFQCKSWKAEC
DQFCYCRCISARDKYIRMACRNYKADC
DLFFYCHGFFSVEKFCAIGCRKYKHEC
DNVFDCECLHANQRMVNLPCKRYRADC
EVVFECECIQPTEKMVKLQCKKYKSEC
EELFDCKCLNKQEKKEKVHCGAYRPSC
DELLNCNSITGDDKRGRLSMPKIRCPC
EDVLDCQYMSRREKYERVPSKRWRCQC
DDWFVCQCLWKNAKHERMPCKKYWSEC
EDFFWCKFFQKDQKRDKMGCKTYKPEC
DYLFKCKCIDAERRYLQVAVPKWECDC
DRLINCRCVDRGKRYVDIHCNKYDPQC
DRIFKCQNFNPMKKYADWSCEKYEARC
DRWLICGDLLPYPKIYEEKCEKYVCKC
EECLICAEFTGWERMMKYKCHKLKCRC
DIFFRCTEFEGERRMAAMKGCKLYCCC
EPFIKCKYFENQKRYSPMKHVRLECCC
ERWLRCKQFEDRKVLKEHNNCRLDACC
PHYLRCTKLDEDRCIKRKDKCHFDCCV
PALLKCKKVDEERYIRTFEHCTFECCL
AKLFKEKRLDSNKTYANIDGCKIEKCV
DKLFREYKLDRDQLYPDVECCKFEKCI
EALLKEPCISGDRKISGVCHERLERRF
EWMLREHGIEHDKKYMPVRFEKDEKKL
EDVFRCQGVNDDRKHKRLRMPKYDCQC
GKFMRCAQLGNEKTYRDVAAETFDCKC
DRWFRCQYLYTDRKRVDVKMERYDHKC
EYVLKCRDLETSRKLAPFRLEKEETKC
EDVFRCRSLETHKKRWKMPCEKEEKKC
DDMLNWKCLDKDQRRIKFQIEKYTRRC
EELLRCGCIVKDNKKQKLACERIECRC
EYMFRCPTFDKEKRRTKFKCDRWDKKC
DAVLRCQPMGPSKKWWKMRCQKEDNKC
NRGLRCKWIEPERKYMSRPCEKEESKC
DKMFKDKCFDADKVEAEFRCDRLDRNC
ERWFRDAALDCNKKFVEPAASRFDRHI
ENFLKESKVGKDKRFCDLEVMRLDKLL
EMLIKEARIQCDKRWVEVDWGRFEKMM
EAVIKETRVDDDKKWKSVDVTRFEKTW
ECIMKEERCYPQKRCCSIEMGRVEKVW
SHCLKEKRCDEGKAYAGCDCGHMEKMW
CKCFTETRLNGDHMYWDCDCTCLEKFW
DKCLRPKHVSKERRMLECACCRWEGMF
DKCLRPRGCGHERWYMECGPASIERVW
EKCFRAPAMPASRKYVECKCPRLDAYV
DKFFRIGGCGRRRRYCDCRVQRWERMM
DKVLREGFCPPRRFYCECPVQRFDKNM
QKCFREKKCSSEKPIHECSCPCFEKII
DCCIREKRLDKSNHLAGCECIKLDKCL
EVCLKDDKWDEERHIRAQECPKFEKCI
TKFLREPRLPCDKCYCAVDYDTVDKKM
QCVLREDKLGAEKLMMGLDFEHLDKKL
CGIFRENKLQAETCWWNVDREFIDRKW
GKVIKEPKFDTEKAYTGVEFGCLEKCY
CPFLRDERWRPERCMRSMDKDCVDKKV
DWFLRENKVDGEREFAPIEAESYEKRW
GCIFRENRIHNEKSIRALDREVFERRW
CGIFRDQKISHNKVLMPLDVEVIEKKW
CCILRETKMNRDKCLIPFDMDCIEKSW
CPCVREKKIDERKAFKVCDSSCLEKHL
DKWFREQKMYQDKKYCNMEVACLERVM
EVILRDEKCTHEKAFCTCDHYKFERMY
DWIIRDSKCDHEKHLCPCEYNRWERGI
AIVFRDPKCSHEKMLCACEKKAVDNDY
AACLRNHKCSRTKFLCTCDKEGVEDKY
QYCFFERKCLSIKPLPRCDGEGYERKY
PRLFREGPCTGDRWTCECQYEYLEKKW
GRCLKEWKCECEKAICQCDQAPIDKTM
HVCLREEKCESEKHFCACEFQCFDKVM
GWLLREKKCQTDKWFCNCEFGVVEKYY
DIIFREDWCETERRFCTSGYVKIDKLM
DKFFREGNFEPDRRCIEMKPCSLDRVM
DKLLRSWELDPDSKVWDLKMCKCDSCW
ERFLRYEEFSADKKYKDFKPCRFEPCM
ERFFKDNTMESNKKLCEHSPCKLERCC
ERILRLKECEKEKKTCDIKYERDEPRV
EKVIRVNELDGEKKWMEVRIKKAEADV
CRILRSDVITKDKCYADWTIGCCDDFI
CHIFRKKGMQKDKCHMDINMSCCDEAW
CAMLRDSKLEADKCVPPWSNDCLERRI
CCLLREDNFQPEKCFWHIKCECIEKRF
CCVIREGAFEDEKCWRSLDIEAYEKRM
CAFLKQGAVEEERCFKDLDRDCCDKHF
CPFLQDEKVRGNKCLIAMEMSCCDKCI
HILIRKQKWDSEKCICAIEKPWLEESE
GQVLRKDKCDSERAMCGIEKNAIEDME
KVMFRKQKCEPQRAICPCERSEFEQRE
NCVFRKSKCDGEKHVCNCDRRVIEDEE
GIMLWKTKCHGRKVLCSCEKKWIDDDE
RLFFKKEKCYHNKFWCTCEFEPMEDKY
PKMFRRKECNPPRVYCECNWECMEEKY
GKLLRKSECYHDRAICDCKMCAFEEVF
ARCIRSECCEPDKVYGDCDIGCLEDAF
CGWFRKKQLEEIKCIRGINDACCEDCF
CRCFKMADFYAEKCLKECRAECCDQAI
CKCFRKSVCTPEKIYHDCSTPCWEDHM
NKILRKKHCNGRKNYMDCHMPQLEEMF
PRCMRRKSCEGEKRYGDCSMKCFEEWF
ARCIMHRACDDIKELRECACETYEDRM
RHCFKKQACNGEKDWHECTIEEHEETL
CCCFRRRIFDGPKLLMAMTFECIEEKL
VCCIYKKFCDNRKIYGPCKCDCWEERF
AYCIYKKVCDQTKVICPCTCDCFDESL
PLCLRKSRCSPDKCICACQWDCWERRY
AMCIRHKECDSDKILCGCNCDVIDNRY
TCCIKKNKVERDKEWVKCEMECWEDRY
NDMFRRKKIEGDKVYVTIEKDCLEDRE
GWCLRHAKCSTDKMYSPCEKEPLESRY
EMCLKNNKCHADKVLCKCDCERLENRI
ESCIRIRECEHEKRYRGCKIGKLEAAI
DVCLRYREYENQKRLKACKCGRYEQPI
DRFLRCTEFEQAKRLVEWKCDMYDGRC
EKFIRCRDLEAEKRMGDPKCNRLDCDC
EQMIKCRDFDPERRWRNYKCENWECRC
DKILKCNAVDERRRYREVKMERHECHC
DRFLKLDDMEAEKKLMEMRCQRMEATC
EKILKDHHLDGERKWMPVHVNKYERRC
ELTFRCKCIDDWRKFKPSSTDKWDKGC
EKLIKCKGIDEDKKLRKRADGKFECGM
EKCFKLKAIEDEKKLVNCTHCTIEPCF
ERVLKEKKIEHEKFFAASELCKFEKCF
ERVIKDQPVETDNRWPNIPGCKIEKCI
ELVLKYRRFEEEKKLRTGNWCRCEKCL
EKCIRENTLENGRRYKEMPVCKFERPI
EKYFRIGCLQCEPRYCEGCAGKYEKGL
EMLIREKDMDEDRKFKALRGWKFDKMI
DKLFRDGRIGEWKKYRELDCQCLERIW
PKILRDKPVDSEKFYIDVPCTHVEKVC
EKDLREKVLDSEKVQVDAPCNKLEKHC
ERCFRESQVDEERKYCDGQCCYFDKVM
ECVFREPACEEEKRIKGCSWPRIERPI
DRLFRCKGCESEKKWCEQKSTRWDCNC
DRILRLNACECEKRYCECGTTYWDKFF
DRLIRWKWCDPEKKYVQCHVARYDCAF
DKCFRWQYCSAERHYVECQYQKFEPCM
DRCIKYNACPNEKRYVDCNVPRWERCM
DRCCHYKDCDAEKRLCECKATRWEHEF
DKCMYWRECEARARYCECKSWKFPPVF
DKCFWIPAWHDKRKYKECSCAHYDTLI
DKCFRLSCMTDNKKYIECGCGCYEAPI
DKCFKWRGCPQEKKMTECTMRCIERYL
DMCLKEKQLAEEKRMKGVNCAHWEKSM
DKCMFSRGLARMRRYEEIGCMKFEKLC
ERCIIENCVGSMRKFVELHCAQYEKTC
EGLLRFQCFEWDRKYHSMCFSKYDRNL
EKLFRCKCFGQEKKWGDLCVDKYDAGI
GKIFRNKCLDPDKLYIDIQFDAYDDKC
PRCIREGKMGPQKVYNEIDCDCIEKRM
GKCFREQKVDGDKMYVDCEFKCLDRQY
AKCCRENPCDTDKWVSECGMESWEKRW
ERVLREKALGSDKKHPEMKCARMDKLL
EKILRETYLWTDKKYKDLQLARCDRCF
EKIIREEAINAERHYIDFPCGKCDKCC
EKVFHESGLDDFHKFKECTCCSFDRCM
EKLFRERAMDRDRNYPESDLCTFERCV
EKFMREHKIDDDRKVTDPNCCKIDKCV
EKLFREHSCHPYKKLPECKKHKLEKML
DRFLRETCLDPENRYIDWCLPRIEKCI
DRLLREKCIERHRGEDEMPVHKLEKCL
GKCFKEEMLCEDKFYRECACEQLERSF
EKVLRDEWIEDNKHYKEAHCPYWERHC
DRFIRLKGVEQEKKWLDFGLQKYENEL
ERDLRWRWFEGEKKICDRPSPRYEGRF
DKDFRLREIEPPKNFRERKSDKLECRI
DKEFKWHELNHEKHFTDKKRGRFEPCL
DRYLKPRQVEQEKRMCEKKDAKWEGGL
DKWLKVSEIEDEKKYVEGKMKRYDADF
EKIFKCNHFEKDKHYATVHCEKYDPKC
ERVFREKCFPKDKYYYDVHCPKMEKYC
EKIFRCGSISHERRYTEIKCGTYECGC
EKWFRSSPFDAERKHVDMRGCKIEQCV
DKLFREHAINHDRRYADASVCRIDKII
EKMFREHACDQDNRWMDWNVLRLDKVL
ERILKEQCVDAEKLIVDVGTSRLEKGC
ERFLRCSMIDKDRKYEDIALANLDCIC
EKCLKYRELNHDKKYMDFKCWNFEDMC
DKCFRLNGFDEERKFKECNCNSYDKHI
EKCIRTSPFEGEKKYQEVHCAKWEDLC
EKIFKCRSVDDVKKLKEAGCTRMECEC
EHFLKCDAITEEKKMRDWTIKKYEHDC
ERIFRGDCLQADKKHVEIGCGKIETWC
EHLFKCSKIGQERKYAPADAPRFECSC
EQVLKCGDVADERRYSQINCEPIECRC
EYWLKCPELPGDRKFTPMKCERYEPRC
ESCLRIPQCQPERKFNNCRCDKYECRI
EPCFRIKPMNGDKKYGRCGVERYETRL
EKCWRERKLEPDRRYYDSNCTKWDKIC
ERILRENQLQTEKKYPEVAWCKLDKMM
EKLLREAALQAPRPYSECSITKWDRCL
GKMLKEESFEHDKVYMDFDICTVDKVF
EKEFKVAALYPEKSYPERKRAKCEACV
EKDFKIRQYDTMKCFHDNKTHRCEECI
EKELKVDELHSDKWIAESKKTKFEGAF
ERDLKCGGFDPEKTFTEQKKEKLDCKC
DHEFKCTEWEADKYIPERKKPRMDCTL
ERFIKCNTWDDEKRMRDCKTKKYECPM
GREFKCKKFEEDRGWKDPEQQRVECAC
ENVFRCNKMDEDKPYRQWEIGRWECPL
EWCFKQNKWEEDKRIKECEHAKVEKAI
EKCIKMKKCDKEKKYNHCEWARWDAPF
EKCIKAHHCHHERKVGNCPWKKYDKEI
EVCLRTKYCNAYKKMAACQCKKYEGEF
EKCIREKNVYRARRYWECSCECYDKRM
DQCIREAQCDNEKKYRKCGIDKDEKKF
EVVLKETRCNQEKSIGACDHERVEKHY
GMCLRDRRCENMNTFCYCDHPCVEKLY
PMMFREEKCDPAKAICQCDKDMFERRE
GHWLREPRCDCTKWMCNCDNERFDKKM
CRCIKDRPLDHNKILGECGPECFERRF
ATCFTENGCDEEKAVCECGMQCWEKPW
CKIFRESWFNNDKLHKDLPARVIERDM
CRCFRNQKIESEKCLPEHEYTCCENMI
CKFIKEEHFRKERCLWEPHMHCCEKHI
CKWLREKRFSDERCYKNIQMNPCEKGL
CKTLRKDIYRPEKCWKESPLPCCDDGL
CEWFRKKIFEREKCRENMAMECCEDRF
CWLLRERRLHSDKCIRTVDYPWCEKVI
CAVLRFQKLEPNKCIWDFDMPCCERCF
CKLLKRNRLETEKCYRDIDPKCVDNDY
CSVLRHQTFEETKCFKEIESPICEHCF
CKVFRNAEFEAERCYKEFRKQACDPKI
CRIFKIPEFQHNKCVHEMKVNACEQGL
CKLLKDTRFQEEKCVREMRIELCESKF
CRLFKEPMIEGEKCYARVQVECIEKKL
CRCLKEEGFNAEKVYVDCSTPCFDKWY
GMFIKEKKMDSSKCFCPIEDECCEKKI
GKLFREKKCNAYKCYCDCQPEHVERKY
PKFIRNKECEAAKFICECKTDAVEDRY
CSCFYRPDCWSEKAFGNCRCVCFEEVL
AKCLRKKAINAEKAWMQCGFECLDEMI
AFCFRKREMEEDKAIKAARRDCIDDRY
EACWKYREFEGEKKFRACKCCKFEPQM
ERWFKVPELDQDKKYANCKMQRYDAHI
EKLIRMKHVCNERKWKDVPVKSYDQEF
DKFFRDENFDEDRRWKDHKCMKFDKLL
DRIFRDNSFDHDRRWLDVRACRLDKCF
DKFLKEERFDRDGGYSEFEWCRCEKCL
PKILREKYLENHTCWRELKLGSCDKCV
SKVFREKELDSKRCIKEIRPCGCDKCW
GKIIREKHFNTDKAYMDVDMCCCERCF
GRFIRDTRLYSDKCIKEWQHPMCEKCY
ACLFREDKLDEDKSWKGVNRHACEKVY
PVVLRDKKMDEHRQLRGVEPGACERGY
TFLFKERKLDEERWCKAIEKDHLEKRY
EMYFREEKVTGDKYWVSTEKGRMEKGY
ACIFREEGLTEDKCIKGLDKDIMERRY
CCCLKEHVLEDDRCIRACAVYCIDRTL
AAIFKERKLHGDRCICGFEAEWMDKRL
CMIFTEGRFNATKCFMGLDIDCWEKKY
CQFLKDNRFNGDKCYVNIDQDALEKKW
EPIFRETKLDPQRCLIGVDRETCEKKY
CNLLKEDKLTTDKCFKEFEFSCCERGL
CKMFKPNYIKGDKCYPEAKFRCVENEF
CKLLKAHTLDGDKCWGDFGCDCWEVKI
CKLIRRREVEGDKCWWEINWEWCEQKW
VKLLREQKMEEEKMWRELDMRVFDKSL
CKIMRDRSFEAERCYKDMDVQMCEKIF
CWFLREAKVDDDKCIRAIEMNFCERVL
GKCLKERKLDTERCLMECEPECCDKGF
AKCFKEGRIHTDKIIKEAEWTCLDKIM
CMCLKESHMDTDKMFIQCDCQCVEKTW
EPCLREKKCNADKSYVTCELGTLERAV
EMCLRESNCPGEKRFCPCKVKKIDREF
CACLRENKCDHPNAICGCQPPCMDKFF
AMCIREAKMEDDNAYYNCDCEVFDKRW
PYCLKEHKMEAENYLVPCECVHIDKVL
ARCFKESRFSEEHPYKEWECDAWDKRW
PKFLRDQKIEDEKCYKEWEKTVCDRIL
CCCFRKAKIEPEKCWRGCETECCEGKF
CCCLKKDVFYKEKSWDCVQAECFEEKV
ACCLKKPAINGEKMCMPRGIDCMEEKI
GPCFRKQACESEKSWVRCELECYDERM
KWFFRKGACDAEKDFLACALERHEERF
KVCFRRQRCTQDKEYCKCDLESREENM
KQCLWREHCRGPGEWAGCDCKCMPEEF
KVCIWKEYLKRMDEMVPCNCKERREDW
KPCCVWEKWVKLEEYDQCDVKEHKPEF
KQCLEWSSMKGKDDYCECQCREYKHEF
KTFFEGECCRSHEEFAECCCKEHKDEM
REMLDAPCCRPEDERCRCSMNDWKGGM
REFLYKEWVKSKEEYQKVPWPEYKEWM
KDILYKDNFRSKEFYGKVKLCECKDCC
KIFLEREKIKRREEIEAMEMCDAKECM
KGILERDDFKPREDFWGQKMCEIKDCM
TEFLEKHELYPREKYGKMRMCELKECW
HQIIEKKAMKPRDHYWRLKTCPWKECV
HELFEKGGFSKKECYERMACCGFRECM
ADCLYRSYIDKQDVYERLQCCCVRECL
ADVLYKNCYDKDEARDRMSCTVMRECC
PEMFDKDCVNSEEYRGKASCRYIKDEC
KDIFDKERMHADDERWRIDLKGLREEF
KEFLDKDPVKGNEDRFKIGVGMIRDCW
GEVFEKNGMKTRDARCKCQVKALKEEW
KECIEKDSCKAKDIYWRCDGHAIKEWM
RECIEKRACPPKERYQKCQMKWLKENL
RHCFEKSACNAREEFGTCGAGDWREPL
KTCFDKTMCNAKDEMCSCHCSDMKDVF
KCCLERDECKCRYELCHCRCWDVSDAL
KDCFERDECPAREERCSCKCKPFKEDF
AQCLEKPDVHGKSVIWPCRPRGLKEEY
KECFDRDECKQHDDYCSCKCAFHRDIW
KEMFDKKWCDNREDMCKCGITWYRERL
KEFLDRDNCRRREPYCRCPVAECREAF
KEFLEKNHMNHKEEVHRTEGCDLKECW
RELFERENLRGRDDFPRVEACQIKECL
KEMILRDALSKGEDWEKVGWCEIRECV
SDLLEKDGFNKEEPREKFTTCAFRECF
REIFDCNCMKRDESRQKLPVNMYKDMC
DELLDCKCFNTEDRRVKMNIATFKSVC
EELLRCQCFHRERRRFTAAAERWDGRC
DDSFRCKVWEEQRRYKKGTCERDEKRC
DDLFRCDGLKEDRHHRKISVERLESKC
EEAFVCNDMGEVKKWKKTRCDKEEQRC
EACFRGSELREHKKLRHIKCDKYEGRC
EIVFKETEMDGDRKCAAIKPGRYEKMW
ECLLKEREMDHENKCHCVKRCRFEKHW
ECMLREGRVDDDKKCKPVDITVMEKSF
DCFFREKRVYCTRRCCGIEVATWEKVV
GCVLREAKMNTEKGCMSIDKGCCEKGY
EVFLREDKFDPDKKLWTIECASFEKAL
YGVFREPKCHTEKMLCTCEHAAFERLY
GRCIKDKKCEPDKAICNCDCVHIEKVI
QKCLKERKCGANKMVCDCDSQCFEKFY
EKCLKEPTCDKEKKMTECSSGKWERGA
EHVFKDRPCEQEKWWCDCDVTMVEKLY
ACLLKDKRLNEEKIWKQIDDDMLERGY
EWELRENRLEVDRHICPKESDKCDKRF
DCELRETGCDGEKPCCTRNKQKWERRV
GCEFRERAFSSDKMLACRNKPKFEKQF
AIEFRDHRLGKEKMIAAHEKNKFERQL
AYEFREKSLGAGKCMPRRDKPKCDRCI
DKEFMEQMWPSCRCCEERGKTKCEKSI
EKELHDSPFHQFKCFIERPKSRCEKCI
PKEFHEHGLPQWRCFSEKNKGRCEKCI
GKEFHEHGLHNGKCIKNRPKTSCEKCM
DKELREESLPSWKCVYEKPKSRCDKCV
PCEIREKYFEDDKWCTSRDRQQCEKVI
CRDLRERNLEEDKPWKDRQRQRWEKMI
CGILRERKLDSDKCWVGRDKPWCEKFM
DKVLREERLDSDKCCGDLDAAKCEKWL
CKMMKEKNFDEEKCWMDMKFACCEKTY
CKILHDPMIEPEKCMVTLHFEACDRRF
CGILKEEMLTAERCVCPAHMECCDKRI
CRILREKIFEPDKCWMEYRIAAIEKLI
CRIFREDRMRSDRPINDMNYACCDKCL
CKCFRENKFRRDKLFKEGELKCLDKGI
AMCFKEKRMNNDKIVHPWDCQCIERCW
AKCLYDDKCQHEKAYHECDCCCVEKII
AYMLREHRMSEDKMMRENDPCGIDKVM
AALLRENMFPEERFVKAPTVDILDRRF
VGCFKEKECEPYKAMRGCRCEMIERRL
ETCFKEGRWQEDKKYRECQCDKEEKRW
DKCLHEDSMQHPKKYFECSCACVDRLF
EKCFREDMIRADRMTADCQCTRFDKCV
ARCLREEQIRAEKFYLDCSCRVFEKDM
DRCLKLQRLEGEKRYWDCDPPCMEKFF
EKCLRDTCIYREKAYAECGCYKMERWF
DRCFRVDDCEEEKGYHECNCPHVEKFL
DRCIHMRQCETDKRYGDCNMASIDAII
DKCLRLKWCEARKKYCNCRCIRVDKLV
EIVIRYSTCTGERKICECNIAKFDKFM
ECLLKEDVCEHDNKHCQCGVQKYEKVI
EKAFREKCCDGQKKECECTLGHYEKYW
ERCFRLRGCEAEKRVMECQFNTWDAPV
EPCIRFRRCNPEKHMCRCEIDCFESRL
EECILIHCCVPIKKWIKCAVEREEPRV
EECFFEPIVFGERKWLKCAWDKEEKRF
DECMIEEMCNSFKKVCKCACESEDKRM
DECVRMKPCQCDRKICKCHNDKFEAKF
DECLRPKALERESKRYKCACESYETKL
DEWLRFKICEKDNRRYKCTMDKYDVKF
EEFLNCPPCDRDERREKCKAGKVKCGL
RDFLECDCLRKDEPRLKINFRAYKDSC
EEILEDPCLKKDEAREKMPADKVKHRC
DEIFEWECFEKEDGRQKMECTTLKRCC
DDWLECDAYTREEKRDKMECARYKCAC
KDFLECKPLKADDDAAKMACEDIKCRC
KELFECDSVKNDDERMKWNMGEYKGTC
NDIFDCECVHGEEWRMQVGCRDIKPDC
RDFCDCEALKREERREKMKCKEFKPQC
KDVIDCEYVRSKDDYARLEIQEMKCQC
SEWIECEKIRQKDAYAKYEARPFRCDC
REMFEHNTIRGRDEYAKCELTEWRHPF
REIFDAHTCQGKEEYGKCPIDVYRNKM
KDMFECRSLTKREEYCRCDVEEWRWKF
RDCFEYAHCTAKEDYCKCPYDDLRGRF
KMCFYKELCSTQDEFGPCRCRERKEDV
KTCWVKDRCKTIDELGACDWNDRRDEI
KQCVVKEKCVKWDDMQQCEMPDRRDEF
KWCLERDRCHRKEEMPPCDWKVKKEDW
KMMFDKEDFKNCEEFCGVRIKLRKDDY
RECFDRGTLRANEDLAKSECHERKDDL
REMIEVGHIKPKDDPFKVDCKERKQEC
RCIMERSKCTQKDEWCPVEIKERKQDW
KALFDHGWCSCREEICGCPFPDRKGDI
NHCFEYEMCKTREEWGTCAWSERKPDF
RGMLECEACKHKEDWCGCPIKDRNQDF
KHVLEKQRCNTKEEYCHCDFKDRRDEM
KICLFKEYCYPWSDLCACQMKDRNEDF
RYCLFKNWCTNYHEIKPCQCKERHEEV
KKCMWMDICSGPPDYCDCACKDREQEL
KKCFFMDFCTRRNDLDDCPLKDRKEEF
KRLWLRYACPSAGDFDDCGVKERGEDL
KMCIMKHRVHKVDEMVGCDCKERREDL
KACLQRKACDNYEEVGTCSIKEKKDEL
PCCMERSDWEKREVYEGCRCSCVKDEV
CCCLERSECTHKECFMTCKRACLKDIY
CGFLEKTQLNDQECMQGIRMKCCKDEL
CCILEKPPMGARECCVSFSLRPIKEEF
CQFFERNSIRGKECIHGAPIKCCKEEI
CEFLENSGLETKDCYENVGMKAMKEEM
KEVFEKDGFKVNEDYVKANYHEYREHM
KDFIDKQCFRHEEARWKMSCKEMRDGI
GEFLDKDCMRPDDARWKINWAAVKDVM
KDVLERNAFSERDERKKLDIQGLREFF
REWLEKAAWNPKEEYWKPECPEFKEYC
RDCMDKKAIRGDEYRARAGCKVMKEEC
NEFFERDCFKKDETRERFAIHQFKDMC
KIVFDKDCLKTQDEMEAVQCPEYREDC
KKCFDTSCLVGKDDYLGISCKDRREEC
RRCFVADVFPAREEWFEMACKDRRDEC
RPCFDKPALKPRDEIMNTDCKDRRDEC
RTCCIKAHCYKFDEIWPCECKERRDDF
RCCFDKPPLKKGEDMMACSCRERKDEV
RQCLDKGVLKAHEEVAESAPKDRKEEF
RKWFERSGIRRKSEYWEMSCKDRKEEV
KKLFEKSCIKSKDDYGEVPLKMKKEEI
HKLFDQPAMDGKQDYGEWGVKDRKKDL
RKMLENQAINDRNDYAEVGFKIRKKDM
GKMFECDAVNGREDYGEYPIRGYKCEL
HKLIEGTCMRRRDEYEEAPARERKGDC
KFCVVRKCLYRFEEVDHCCCRDYKEDC
KKFFWTDGLPGHEEYCDMGCNERREEC
RKCIFPPGCHNGEDADECGCRDRKEEC
RRCFLVEKCKAMNEFWDCQCKERNEEM
KSCLEKSACRTKNDWGECQVKGRKEEI
NVCVIKDSCTPIDDLWPCNCRNRKEEF
RVCFFKWHLFKLEDLYACNCRDRKEDF
RVCLMKSKMAAMHDFWPCECTDRKEDL
RVCLLKGTCHQLKDLCACDMDERQEDF
KMCIWRDWCREFRDIKACPCKEYRDEV
KPCCVKTKCHAIDEFYGCDCKDKREEM
RQCLIRPNCMSLDEVCECDCRDRRDEW
RMCFYIKLCYGREDWCSCNCNERRAQV
KDCLFKEICIPIDEIPRCPWSDRKEEI
RICLMKERCKNLDDFPPCDGKDKKTEI
KVCIDGKRCRPKDEWPKCDARDRRSEL
HACVDSQRCKPKEEIGGCEGKCRREDF
GVCIDEDKCRTRETLAQCDCKCHRRDM
AWCLDVNRCDRNEMWDRCDCPCMKAML
PLCLDEKRCQDTDAICPCEVPCFRRMY
AECLEKTHCRQTDVFCRCDCKCVKNLM
AHCFDKGALMGKDIYCDCGGKCMKEEF
KQCFEKDEMKSTDDVPKPRCCDIKDCV
SQMFERPEMRKRETLENWRMGWCRDCW
TVLLDKSEIHKKDNLEKVKMHQCRECF
HWIFEKDEYKKKDHFEHWKWQCCKDCL
PDFIEKNEFTKRDTFEKMKLGPCRDCV
RELLERTEMRGDEDYWKWKLSEFKEML
ADVIEKNEIDKHECCEKLKLRVCKEML
ACCFERDDLKHRDFWWGVRDRCIKDET
AWIFERSELKESDIIAAMRERALKDEW
KVCFEKAECTGKDGYAACKVKEIKEEY
KECLEKRPCRSKEDRCRCTCEEIKDLW
RDLLDSPCLKKEEYREKLGCGPYKDRC
KDCFEKDCYKKKEWRERPDCSLIKDGC
KLCFEHHGFTNKEYIARITCAAFKDMC
KVILEKGQLKGKDELVAHPCKEWKDDC
RAVFDHPCIKAKDWIWGTPCKEMRDEC
RIMLDKECLRGHEGVVPTQCREMKEDC
KIRMEKQHLKPSEALGTEDDGEIKETW
RCRLDKEAMKAGEYFPCERNSDLKEPL
SCRLDKEELHRNEMCSAEKEKDIKEQL
PCRFEKQCLKQKEALAADPERDVREDY
NIRLDRSGISPREVIACEGERELKEPM
KYRIECNCYKKRDYLEKESDHDMKGHC
SWRLECHAYRKREALEHDKETQLKCTI
GCKLEINAIKKCEPCEPEQEREWRAHL
KCRLDVDVIKNREECAHEEEGEWKWPI
HCRLEKPRLRGRECFACYEQGDWKEGF
CARLEKRRIDATDCLTKEEDRDFKEDW
KMRLDKSDIGSKEILCREKEQDLKEAW
KEHLDREEFRAKEVVVRHKGNDVKEPW
SDMLDRQECNNKDAYWKCKAGNFKEMI
GDALDRGECKKNEPYEKCKVSPFRDPI
PDCLEKECCRTNDMRINCQMNMIKDVL
RELLDKETLKEDDDRKKCNPDEYRENI
KDFFDRYGCKGKEEWCRCNMVAFKEVM
RDWFEKYQCRCNDEACRCPWRDLKEYL
KALLYHQRCCGWEELCKCEVRIRRDEY
KVCILRDKCPQIDDIVGCEFNDKRDEI
KFCLYKPDCAGIEELGSCGPNERREDY
KMILDREKCRNFEEFCHCEQSWMKDPY
KICLERNMCKCREWWCKCEAKGMKENF
AECFDREVCKTRNHIQKCGCKIMKDWF
TECFERRVFEHKDIYCRCDCHAFKDLL
AECLDDKCIEGKELYSRFGCAWVKRFC
ANCLEEKCLNKKDVYMNYCCKALRKAC
REIFECKCMQPKEPYEKVACKEVKHAC
QEILECKCLNPKDFYVKLAWKGLRTDC
KEVFEHKCWHRREDYEKFQCTLRKEDC
KEIFDHQGFDQKNEYMRMPCAEMKEIC
REFIDCDALKNDDYRQKVRCNEFKNAC
KELLECTQFHPKDERWKIDCTEIKPNC
KDMFECDWFKPDENRMRMNCHEYKGKC
KDILETNAVKSTEDRVKCGIKEYKNMI
RECLESDRCTTKEDYVKCDVKERKGNV
NECIEANKCRGKEMYGKCDVKPMKGTI
KDCFEIHRCNHKDEYPKCDCNAMKASV
KECLEKTHCSSKEEYNKCPCMELRDML
REFMEKEPCRSHEDRCKCPIKDVKDWI
KDLLDRDDLKPNECYARWNAAQCKECL
KEYFEKEHVRANECYIKVEVPDCKDWM
KEVFEREGIRRDDGRQKFDMHDCKECV
AECFDRKCFNADETRVRMSCSCIKEPC
KDMFDRPCVAKNEVHVRVGCPGIRDMC
REYLERECVTPEEWYCRIPPADLKEPC
KECMERSEIRDKGDYRKVSCCEFRECC
KEFFDKDTLRCSEEVCRWNKCEIRECL
KDGFLRNAIQKVEEWDKDGACDCRDCL
KEYLQKDGLKPNEELGKFGECDLKDCF
KDLFWRDVLKWHDEWLKVPMCDMRECF
REMCFKERIKPTDDICKQEYCPCRECL
REMFEKDRMRDSEDYIKFDMCMCRDCW
CEWFDYEKIKGKTCLAKEDPACCNHCF
CEILEKDKLKCKKCFIKIEAPCCDPCW
PDFLEKHELYRRDWYEKLQMSSCRECF
GECLEKREMECRDAYAKWRFQGVREAM
KDCFEKDALKSSEIGVRCGLPCMKEWF
AACFERRDCNAHEMMMTCKASCFREEY
KICFEKTEFKPWDAMCACKCKAVKQDW
KVCLDKEECRAKEAVAECKHKALKEMF
SICLERGECNQRDFLMSCKCNCMRDMM
KWCLERKECENREYMCHCRPPELKDQF
KMCFEKRMIGSKEEYMHCPCGQMRDYI
KDCLEKECIKYREEWIRCPKGDWREGV
KRMLEKECCKAKDDYIQCDFKDRKTDF
RECLETTSCKSKEEMCKCDAPDVKQAM
KGCMVVQRCRGMEDFCTCDMKEKRGEF
RHCFLQPRCIAVAEWFDCECKWKINEY
KGCIFYDKCSHLREMAGCECKDRNREW
KVCMLCAAIWRVDEIDTVGCKERKDEC
KDHLWCECIWGMEEYGRYACKERRDEC
KEVLDTPCISKRDEREKISINERKEDC
KNLFMCPAIMKIDDMEDLGLRERKQDC
KKGLWCSCFTSGEEWLEWGCHDRKTDC
KKCIWWDILVTADEIIEIQCKERREEC
QSILDCQCIRHKEDYFNLNCRTRRSDC
KEYFDCTCLRENDEVMNRCCKEYRHEC
KHFLLCAKMIAKDDVFPVECKDRKREC
KHLFECQCFDPKDDYAQVTCKDRRGEC
KSFLERGCVWSKDEYADIACKETRDDC
KKAIETKGCEDKEEEPDCGVRDRKNDM
RKIIEAAQCRKKDEEEDCEVKGRKAEF
KHCILTPWCHKIEELDDCPFKEKKQDI
KHCLMWSKCPGFEEFCHCDCNDRKNDI
KSCIFMCKICPSHEFADCECKERMTEW
RRCFEARMCNEKPEYKDCGCKDRRTQF
KRCLFLAFCMKVQEVCDCQCKERRNDM
KRCWWPHKCMAIREILDCECRDRQNDW
KVCITRTRMSKDDEVEACDCKGRRDEF
RDCMEADKWKDKEDWEKCEADHHRGRL
KECFEREKCTGRDEHARCEVHEMRDWI
KDCIDRDAVKGDDDRVQCSCPEWREHI
KECLEREGFKRKEDTYKCDGRDRRDDA
KERLDKSVFTQKEYMTKDGEAEVRDCL
PEKLDHEGYRGAEAISKEGECEIKNCW
DEKLDGSSFREKEKISKEEECELKECM
KEKLWKPPFRRKDCWDRNGQCECRDCM
RDRIIRTVLCSWDHMTKDATCDFRDCI
GEKLLRNIFKPADALWKDTECELKECL
KEKFWRPCIPVQDQIVKDTGCEFRECC
REELMRERWPDIEEIGKKETCDIKECI
KEEFCKQKYRRVGEFEKRDKCEWGECY
RDRLFKDKHKKLQVFEREETCDCIDCI
GERIFKDQYKRMPCFDRDEYCHCHECM
SARLFKAKMGKLPCIETEEECDCWECW
CERFFKDGFMKLPCLDKHNDCECWECL
HEKFLAGKLGGMEPFAKDNECDCRSCV
RERFIVNKFDGGEQMPREEDCDCKACI
SYRFWANKYTDTECLNKEEEAECRGCL
RDRICCQKYQDCPCIKKPEDSDCCCCI
KEMMCVKKWDDCCELRKREMPWCCGVI
REYMCCQKFGPCCDLTKSEPEEICGQW
REWICPPKWYECCDWRKPEKMELCGVW
REMICVGKLPDCCEVRRIDQTEWCVNM
KDLLCLQKFMPCCDVYKVEHEEYCARM
REILCNGWLCVCGEWIKIALDEWCNRM
KESLMLEKLRSVCEIGKDEKDEMCCRL
KDRFMAPNYRKVCAFDKDKEEEWCTRL
RKKFCWSVFGNCCPFQSDKDEDWCPRI
KNKMVKNDWSDVCTIRRDKNDEICEKY
KKKLLKNDFTEFCYVKEEREKEICEMY
TKRLCKEDFKNCQMIHEQKEDEICERY
DKRLCKNDIRCCCKIMEDKDKELCEDY
DKRFCPHEMPPCCAFPEDREAEICPAY
DKWLCCAEFCRCCRVEEHKAPRICAVI
DKLLCVVELHKCCRLDDLRTRKLCMDI
EKICCMRELDKCCKWEDMKSSKICMTI
DKLFCLKELEGTCKVHESKIDRYCARM
EKMICCRELNGCCKLAEHRWRRWCGDV
EKYICMKEFPACCKFVDFKDKQMCTEY
RKRFCKHAINACPMLIDDSDKEICEEY
KRKLCKAEMGDCCYFRDFKDKEFCEAT
RKHFCCKEYDQCAGLKDDKDKDFCCGL
SRKLLPADIPEMCCLKEDKDNDLCQNW
KKNFLARDFPEACHFREEKDGDMCVGL
AKRLLIEDIKRWCCFEEERDNDCCYSI
QKRLFCTEYTEICALKEEREHNLCCWF
KKRFLCCDFPEMCRFREDRDTDLCCQL
EKDLCVQTYGKGCRFENKKRAKWCCAF
YQELCGGEIHHCCAFDNRKRKRICGYL
EYDLCFPEYCTCCAMDKKKKGRVCTVI
EKWLCCGDISKCCYIEDTKPPKLCCYW
GEILCCGYFGKCCGMDKLPVEAICCRF
KEFLCCKHLGTCCEIDKFPSEEYCCRC
RETLCCTKLQYCCELRKSEGENLCARI
REWLCMHNLRECCEIKKNDPEEICMRF
QDLMCCGVFQDCCEFRRIPVETYCCKI
KGWFCCPLFEECCEMRRRALEEYCARI
KDNLCPGKFGDACEIRKDEQNDVCAIM
KEYIIMKRFWDACDMRKREADEYCTRL
KEHMLHDAFVEIPEYKKYACEEYWPRC
RECLLVPACTGFAEYQKCGCEELVGKF
RNCFRRNACMKDNEYDQCSCEDVDEKL
GVCVRKGNLNRDKPIVACDGECWDEKV
NCCIKRRYIEAEKMLVACNHDGFEDRY
SCCFREPKIDHDKACMCCEMECLDKKM
GWCFREKKCDEDKVMKECEITCVDKEY
PKCFRDPRLNEDRMMKEKDCVPFEKMM
PMLLREERVYQEKHWCPLDLNWCEKAY
DCLFRDDKLDTQKKCAPLEKCRIDKHY
DCLFKDPKVDGEHQCAPLEKARLEKGY
ECMLRDTRLGPSNHCIPMEKERMDKKY
ECFFKEDRLRRDTRCECVEPVRLDKVW
DCLFKERHLDRQRRCGCVEIPRLDKMM
DCLLKEEKLQCDKNWCPVEMRRMDREL
DMLLKENKIDCDKHFCVLETRHMDREY
ECFIRERKIGHEKCICCMEKERLDRKL
CCILKDDKLNPDKMFCAREGEVFERRI
GVLLRDKRFEDDKGLRKMEDGVLEKCY
GNELRESRCEEYKALKKKDRASIEKII
CQEIREKHIESTKCVKKRDKGRCEKPW
HCELREKKVEEDKCFPCKDKDRIEKKI
CREFRDRSLEQDKCWATKGQAKCDKCF
SWLLREHKVEYSKHFMPVEICRCDKCI
SCVLREEKLDDPKSCKPIESPTFDKMY
GGFFKEKKCDPSKMLCRCEHPHIEKAY
EPWLKETRLYAEKWLIGIDHDRIEKRW
AAMLREKKMDTEKIFCAWEPDGFDRKV
APFFREHRFDEERCFQGSERGWCDKCL
CKILRETTFGTDKCIIEMRFTCCDKSI
CKVLREGTWETRKCYKEMETDCVDRAL
GKCLREKICDSNKHYCDCNFTCFERWI
AKCLRIRALEEDRVYKECSGYAIDMPF
PKCLRKDDCNEDKVYYDCKMPCIEECW
ARCMKKRDLECEKGLAECRCAGFEDAL
MKVLRRHELEDDKFYKEVKQEYVEERL
GEFFYKNCFDKDHCRDKLGMACCDECF
TDIFYRKPFECEECYCRMTLCSCRDCF
NEFFERHPLSKKECWFKWTFSYCKECF
CELLEKQPLRKRECWEKATTAYCRDGL
CGMFYKHDMEEPECIRAPRYKCCKEQI
CALFEKHEFTGNECIAGRRFKCCKEQI
CAFFEKGEVKNRECVANWKYPVFREPW
CCVLDSDEVKRKEMCDPIKPKIMRGEF
ACLFDEKELHGNDVVCPFKEKILKDDR
CALFDRHELDGKDCFWAIKISAVRECW
CQMFDKCELNARDCLVKQKYKVCKEDW
CACLDRQEIKQHDCLMKTKCRVFREYW
CCIFERDEVRRNDCYVSWKVKCWREDW
CDVFERHEIYNQECFWRAKSKCCKDDW
CNFLEKWEFHEKECLQSIKSKWCKEEF
CPIFDYEEVKARECFASIKYGMCKPWI
CTVFEKGELKQRECCPDIRFSCCKEAM
CEMLEKDDFRRSECLVKGRYPCCKDCI
SEFFERDNLKGDDCRGKMDISVCKEHV
GEILETNQLRDDECRNKIDVPCCKQWF
PDALDREMFKKDDCRERVESGPCKESF
ADCLDRTAIRPDEFRARCDCKCLKHTL
GEILDHQELREDEGRRKVKWSAAKEAC
KELFDGQSFKEDEERNRLDAAEIKGVC
REMFDCQTMRHDEDYTKLGMPEWRCGF
REIFECTKVNRRDEYEKMDFNDWKCPL
EEMFECNDITAKDKYLKLKCEWYKADC
RIMLDCEDIKNREEVEAMGHNEWKCEC
KWVFECENMKRKDEFWKPDLDEYRCRC
KEVLDCCEIKQKDYIQRIKTCEFRCCC
RERFEHNAIREKDRWAKESWCEWKDCL
QIRIERQQFKPKDVLWADDDGELKDPF
RERWEKEAFKSKDHYGKEEDSEFKEGV
KDRFEREKLRKWDAWVKQEEPECKEPI
KEKLEKDALTGKEMIPREANTEFKETM
KERFDRDPLNGKEMIGKDGDGDLRDCW
HMRIEKSDVRSKEHLPKQKDADCKECL
GGRFEKPAISSSECVAQEDDRDCKECL
GIRVEKERMKTKECLAATDEKDFKDEY
AGKFERETFKDKECVTGESEKECKEHV
GAKLERECMKGQDPLCGDDDREWKDEC
NERLECDCCKQREKFGPEPEKEWKGEC
QGRLDCERFRTKEPMVGHEEKDMKCEL
RYRFDCQRFKGQEGMPKDEENDIKCGI
KERFECQRIKEKEDFVKDEHKDWRCNF
SEKFECAHFRAKEGMAKTENKEVRGDC
KERFECDHMGGKEMYPKEKCRELRAAC
TERLECDSLKHSDGLCKESDREWKCEF
RSKLYCESLKPRDWLYKESDSEMKCCC
KWRVYCESLKSFEGMTGDEERDFKCEC
RPRFYCDHLKAHEHLVEDPDKDMKGEC
HRKFCCAEIPSMEHFREEKEKDMKCEI
DKRFVCREVGEIEKMKEEKQKDVKCEI
EKHLLCVEFIKFRKFNDDRDPRLECWM
EKDLLCHELSGLCKIADRKNHRICCPL
EKELLCAEWIPMTKIADKKWAKYGCGM
ESEFCCNELNQFKKMIERRYKKYCCEF
ETELVCQEYNRVARVYGKKKKKFCCEF
QTEFFFKEIERTCCFEERKKDRCCASI
PEELCAKDYEKFCCMEKEKRGRCCVPF
GFEFLLKRYYKFGCMESKDKKSCGAYL
DNEFCAKKYDKWCCMDNKEKNKCCGTW
DKELVFKYLGRGCAIEDKKKKRVCPYF
DRDICCAEFCRQMKWEEKKKDRYGCRL
DRELCCGELAGCKAFRERKDKRWDCEC
EKELRCTEWDDPRHLKERKKKRMDCEL
QKELRFREIEKENAFCERRRARLDAAL
EKEFRCKTLDPDRQYHEKQKDRFDVRL
EKEFRVPIWEKDRMITEKGKKKLDGEL
EKEFRDGVFYQEKAWSETPRRRFDREW
DRWVREKGCEPTKKYWECGVARWEKEF
SKLFKADQFNHERPYMEIKVEEWEAKI
GKCLRMKELEPPKMYRDCKPECLEQSF
GKCFRFADFDPERRYVECKCENWEADC
DKCLREEACKSIRWFTDCSCAKFEKMI
QKCFREADCGPDKIYWECRIEIVEKKY
ERLIRDNKCSMEKWWRDCDCEKFDKKL
TRCLKDNKIYTDKMYKNVQCDCLERKL
DKCLKERNIEYDKYALDCKCDRFERQF
EKLCMERACDGMRKFCECPWCKLEKVM
ERFFRDGTMNGEKRWYDHTVCKCDKCI
ERCLRDRCMEESHKFKEQPCPIIDKAC
EKILRESCVNHERKWPESAARKWEKEF
DKVLRDSCMPMQRKFPEPCVGKYEKGL
EHLFKEDCVEQEKKWPTVCYQRWEKVM
EKFLRCACFVNERKTKDMSCKKGEPDC
DKILMCDCMVKYKKYNDFACNRYENDC
DKVFRHECIWSPREYIDLACERREDDC
EKFLRENCLHEDKKMVDFPCRKMEKVC
EKLLKESKLNVDRNYGDMDMARMEKMV
EKVLREPWLDGDKNYCDLGYGRCEKPM
DKVLRESAIKYEKKFMEMTCVKLDKCV
EFCFRENRLEHDRRIMQEDCVHFDKVV
EHCFRETRIKDERKLQDCDCVCVDKLW
DKFFRERVCENRRKYNECSIHKVDRVI
GKVMKEKKCDGDKVLPECDRGAFEKAW
SVFMREEKCHPFKCLCGCDHEHLEKRY
GWCIRERKWNQQKCYPPCDRECCEKWY
PVVFRDHKIDCDKQICTWELCQCDKCF
EAVFRENNIEGEKKLVTTGFCKWDKCM
EKIFRDQAFDEQKRMREVGCARFEKIL
DRLFRDKGMDSTKKMKEAGVVKWEKLC
DKFLRDPCMNQDKKIPQFSCWHVEKMC
ERCLRKKCIYSDRRYVSVCCQKWEDPC
EKLIKEKCMDAIKRLMEQGCDRMDKTC
EKCIYDTCLDRKHKMIEGCCPRWDKEC
DKMFRKDCFERETRYEEYCAEKEEEKC
DKIFRCKCLDPDRPFWEICADKGDSRC
DKILYCKCVDTNKRYLDIHCKTHDSDC
EKWLKDKCIEASRRFAECCRMRIENMI
ERWFKSSCIDSEKRMVEMCTARMDDWC
EKVFKDKYCDRDKKYSPCKICKWERMF
DKCLKYGSCQHEKRVYECSFKKYERQV
ERCLRQKYFNPDKKQVECKAKCYQKDL
ERIVRWQDLESQKKWCEFKVGKYEPDL
EKILRCRGLDGDKKCCEMTASHIECTV
ERLLRDKAFDCDHKHQDVACTKYERDC
EKLFREQGVEQNRKLAELGGVKLDRMI
EKWFREQGCDKQHRYIECGMARLDRMF
DRFIRSRACNMERKYVECGMPRYDRDF
EKFLKCGVCDHEKKYGECKFHRVECTL
EVFIKCRTLDEIKRFRPPPCEKFECKC
QCFLRCKRLEQDKWLRPLECEVFECHC
PPLLKCEKFGDDRAWKKAECERLECTC
KNWLRCDKLTNDRTYADMDPCELECCW
RAFLRCSKFQAEKEYVGWEMCELDCCF
KPIFRCAKLRQERDYKEIEMKEHECEF
KHVLRCNKISCDREWCESELDELECDI
KNYLRCNKVDSDKECVEKDTAEIECCC
KAYLWCEKWKAIKELISKENCDIECCI
KWYILCSKIHTFREMTPREKGEVECCC
QEEFFCPRLYRERMHERKEKGKLECAL
EDDLMCGKYPPFRVIDRKERTRFECSL
AMDFKCRKVDNERALKAKEKEKFDCKW
EIEFRCRNLDEDKGFKKREGEKLECTC
ERCFKIHEFDKEKRMYEQKPEKMECRM
ERVFRFPYLDADKHHIEIPPDKWECRM
EKLLKWKWFTCDKKNCDANVTRYERPF
ERCIRVPCCHCRKRLCDCHCEKYEKKF
EKCLRERRCSKDRKFAQCDCTWVDKMF
EHCFREQKMDPEKYMHRCECCHFDKIM
RHCFRYGKCNREKEVYDCDCCSMDKCL
GRCFREEKFDHDHKWVDAECCGLDKVF
GRLLKEHHIDDEKAYAEIHFNPLEKMF
PRVMKEKKFNHEKMYAETEVPAFDKWL
PRCFKEKRLEQEKPWKEADQPHFEKWI
AVCLRDDKLEDEKVVRACGCPMIDRWY
SCCLKENRFEEEKGIKTCENACVEHVY
SRCLRDNACSEEKFIRDCDCGCMEDVF
CWCIRPRKCESTKVLRPCDVGCFERML
TMCIRERACDHDKDICKCQCDIYEKKM
EMIFREKGCDAQKKMCQLKSDREEKRV
DPMFRERKIDCDNKYVGSDFDRYDKKV
PWCLREKNCEQEKMIVPCQWELIDKKY
CCCIRTHRFDEYKPLKCPDWEPWEKKL
CKIFSDQKFRNDRCMHEVEANCCDRTF
SKVLRETTLRPDRCYCGVKVGTCDKGF
EKCLKERGIHSDKQYSECDWEKFDKKI
EKCLKQKEWDKDKKYASCRCAHLESLV
PRCFRDKQLNSEKMYYEINCQWMERCC
QKCFRHNAINSEKFYKECGCAMMEEII
GRCFKRKWMHPDKMWCDCPCGCMEEAL
HRCLKKRTLYPEKWYVECGCDCFEDCF
VRCLKRECFKPYKALHECACQCVDEPL
CHCLKKSTVEKERWHERPRAECMDDKL
CDIFRRAKLSPDSCYNRIEQECFDEKY
CDKFWRSRMHKPKCIGKEEDEELDERI
AEKLPRQKISHMKCLPKEEDEDCDEKF
CERIVKGKITRGPCMEKEEDDELGEKI
PDRIVRHKMTKMPCFEKDDDDDVWDRY
HEKLVKPYVVPLGCFYKEPDDECADKF
KEKLCKENFKTCGCWQKEEEEECADKI
NERFLKARCGPIACACRCDEEEMVDKY
RATLVKKRCCPLKPACKCDKDEWQERE
KGWLLRNKCDTLAWFCTCERREIVEDE
KAIFFKEKCRTAGEVCHCERRDRMEEY
RSCLCKPKCCAYEDICTCECRERSDEM
RVCLLKENCSSATDLCSCGNRERVEEY
KMCFLKEKITGYEELWACDCNERSEDY
HCCFRRDRFQEARDLKACECKSRDDDW
HACLIRPKCGDIKDVTGCECNDRDDDV
KCCIEKDACQNAEEYAACECRWRREDI
KVCFIQQRMYKMEDFEQCECRERRNDV
KICFLKDCCATEEEVCGCDCKDRKDEC
KMILDKDHCKHREDLGALEGKERRDDF
RGCFERGPVTAKEDYVPCECPEMRDNF
KICLERTYVKGSDGVAACECRDLKDEF
SWCLERRECDGKDAMVPCRDHCCREDY
AVCFENKEMSNKEAIQACKCACVRDAW
AAHLEKEELKKKECIENPRHKPCRECL
KFVLEKEEFKHKDDFMEVRRCGIKDCY
PPWLEKPECKDKNYFHNCREAALKEIY
KTCFEKQECRHNEGYCDCRVKYIKEEI
AMCLDKDECKKKDKWGNCKDQCLKEYY
CTCLDKGDCKGKDMIWTCSPGCLREAY
GFWFEREKCKGSECVCHCEYKMMKEEY
GVHVEKDRCRDKDTFHPCEDKDYKDEW
KACFYRRRCADLKEISTCDCKDREDDL
KACLIREWCKTKDEIPACPLTERREDM
REFFEWANCNNREEYPRCGVHEYRPWL
SECLEMPKVNSREFYARCDCADLKAQL
RECLERECMRQKEWMPKKSCNGIKEAL
DDCFDRQQCRSKERYCRCKAKRVRDLL
KDCCDKEACRAREDVARCGANDHRDDA
KPCLERRECRGKSYYHQCKIGEIREAF
SSCFERKECESRELWVSCKCTSIREVW
KVCLERQWCGKKEWFNACKCQNLKDPM
KYCFEKNDCKPYEEMWPCKDRCFKQVY
AVCLQKDECERYEMLWNCKCRIWREDY
SVCLERDECNSRDSIAACKKKCMKEGY
MYCLEDDDCKHKEVMPKCKSKCVKNEY
HWCLEERECQTKEFICPCKFKCIKRDV
CYFLEEGQIKPKECFLPFDLKCCKHDF
APFLDDDKFHASELIMTMEWRVIKREY
PEFIDDDRIRAHDMWVKLDMKHVKKDM
CELFDEERCKPKEVLVKWDMRILKRDL
GCVFEEEHCNHREVWCGCDMKIVKKEW
AIFLDESHCKQRNMICQCDMKFIKKEF
AACLNDDRCPHTEVFCPCEAKIMKKEI
AVLLEDYKCSPKECFCTCDIKIYKKEV
CTCFEDERFKGKECLGGCEGKWIRKEI
AWFFDDNKCKPSDWMCPCEYKWWKREY
RMCFELEKCRSREDMCQCEINQYKHTL
KEWIEPNSCKVKEEMCKCNVKEYRPEF
KDFLEISKCRPKEDYHRCELKERRPDF
KDSLEHDCCREKTEYHNWAAKERRDEC
KHFFEKAWFSYKDEIMNMPFKDRREEI
KEFFVMECIKEADEMKKVCCWDWRPPC
KEWFTCGCVFENDEYKKVPCHDYNGHC
NEILDCPCLREDEAYYRIGCRDIKTCC
KDWFDKKELNGKEHYVKVKRCPCRECY
REMLERKAFQTREPYWKLDICWCRECL
RDMFDKEGFRPHEYHMKMRRCECKECY
KDMFDRESLRPGEEHHKADGCELREMF
KEFFDKDWFKCREEACKVDFKELKEPM
KDWLDKSACSGYDAHCKCDMADIRDAM
KTCLELGACQEREELPHCPCDDWRVRI
KGCMESKACKPREEMCPCSIEEMKEKV
RAILNVQRCSHYEECCGCEWDEYKARL
RECMDPSTCKPKDDYCKCDAPEYKTPM
KEEFEADHCRGYEELCKHDKKNRKGEV
RTEFETEAVRCREDICGKAKRDRKPEF
HGFLEKKLLNCKECVCAGQLRECKDEI
AEIMEKDECYDRECWTKCKIGMFREMY
KECIEREEIKKKDAYLKVRMHWLKDHW
REIFEKPDCTKKDAWEKCKLPVVKDWH
KECFDKDHCRKDEMRPKCEMEHLRDRF
RECFERSALRTKDDYIKVTAHTWKECI
RECIDRDACRHNDDYHKCNMPACKEWF
KEFLDWDCCRPDEERDKCPMTEFKEHV
KEMFDKGQFRGREMRVKFPCKEMREQW
KEFFDKGPFQKRECYMKVGFQSCRECM
AEVLERQQLRPRECYWKLNQRICKENM
PEFFEYDNIKQKDCYVKVDHDPCKPKF
CEFFEKSQIRSKECYERITGNCCKDGL
CEFLDKAAVERKECWYKMALHCCRDVV
CEVLERGMMQQKECMMKLPLRVWRDDW
CCFLERDAIKAHECYANFGVRMCKDYI
CEILEKKHFDAKEWMVKLTCKWFRDEF
VDCFEKTCFKSKEMYPKMGDKCFREQI
CELLEKHGLKEKEWYSRYSYKCIRDEL
GDMLERTEMRPRECYCKLRPKCCRDCY
AYMLDKNYLDARECVIKFRHHCCRECF
HHLFDKEAIRRRDCYDSVKLKVCKEEI
CPCLDKKLIDRKDCWEALRGQCCRELF
CALIERDDFKGRDCVWPMDMRCCRDEI
CAILDKDQFHAHECFVSVKNRCMKEEF
CDLLEKPMFRGKDCIMKIHRACIRDVY
CDFFEKEVVKPLEAMLRVAMKCMKDEM
CEFFETKFLWAKECWWKVPMGCCKEAF
CEWFEYAAWKPKECMPKEGKPCCKPCF
CECFEKKRMKKRSCYEKVDGKCCKQPY
CGCIEKEALKNRECYEGCAARCVREWI
CEMMEKPEFRTKECWAKGRPKCFKEDI
CELFERDGLKNEECIGKNGHRCCKECF
CELLEKKPFKDKECYARYTYKCCKDNM
CAFLDKEELKNFECINNWRAKMCKECL
CTLFEKNDLKSRQCYARIRGKWFRDEY
CGWFERKECTKKECYDSAKPKWIKDQW
CEMLERNEVDGKEHITKPKRKCFKDYF
KVFFERSECYGKEAWCACKFREIKEVM
KLCLEKSECKAREDIWKCRCPPYKDHY
KMCMEREEFKNRNVYVPCKCRDIKDAY
REIFEKSEIRTNEPIARRRPCECKDCL
KEFLEKDECNTRDPWCRCKLTGMREGL
KDCFEKSAFNYSEDYVKCVAKDYREDI
KVCMDKDTFKANEEMMPMGCNDYKEQM
RDCFEKNACKNKEDYHKCPFPMHKEQV
RECFERRSLEPKDEYYKCAVACFKDKL
TDCFEPQKLKTHDAYTKCECKCLRHDM
GECFDMKKLDEHDGYHKCDCKCWRQDL
PFCLDERKCRGRDLFIKCDMKVIKKDY
GECFYENKCEPREYFHRCDCAGLKKIM
GECLEEHHFPPKDVYYKCDFGCIRRSF
GDCMEEKPVPPKEPYSKCPCAGFKRIL
DDCIEEKTFEKKERYDPCGCRSYKREM
ECIFDEKVIYKRDKYMSVNWRKYRRDL
EEMFDETPVTRRERYEKLGCKKMRKEF
DEFLDCDGVNTKDRYVSVSCKNMKSEC
EWIFWCGVVGTHDRWAPIAMKRWKCDL
ERMFCCDCFWKSDRYEEIAVRRYRGDC
ERFIGCRCWERKNKEERMGCRKYKHDC
DPFLYCNWIPAPDKWCGLACRYYKGDC
ECFLECACFDKKDKLINMACRRYRNEC
KIFLECKCINYKDGIVDACCKDWKCEC
KDFLECGQLNAKEQEAKLQCREIKCDI
RPLLECRTLSDKEQYADVACRELKCEC
KRCVECSQFESRDEWYETSCKEYKCEC
HRVLECSGVDGNEHYGDITVKEMRCYC
KKFFECDDIKKKESLYEYHCKEMKCEC
KELLDCEPLRAKEEYVSAGCRQYKGDC
KHFFECDSVRKFEQMEEVGCKDWKCEC
RRVLECECVQQWDNMVDVQCREYKCEC
NYCFEIPCLRAKDEILKFCCRDYKDDC
KKCFEKNAFKDTDEVYTCGIKERREEF
KMCFMRQTVTAIEEMAACPCQERREDL
KICMEKGTMKRREEVDRCSCKCRREDI
KCVIDRDHFKRGEELDGADFKERRDEW
KVMFDRPCIKKKDEIVELKCKERREEC
RPWFECPHFNKRDEYEKPEPKDRKAEC
KQLLECEQFKAREEYVDWKCKAYKTDC
RWFLESPAFRARDEMVPFKCREYKEEC
RWCFDCDCINAKEPFMPAGCKEVRGEC
PKIFDCKGFNGRDWEVEMNCKAIRAEC
PKFFDGTPLNSRDWESEFGCKAMRGEC
KKFFECDGLRAREETADMGCAEWKPPC
KDICDCDHMRGDEERGKFDVPQMKGPC
KNLLECGALTKKEEYEQIAISEYKSGV
KDMFECETFHKKDQYDKLAMHQMKCHC
KEMIECYRLRSKEEFGKIDMNDVKCPC
GELLECCRFKSKEALGKMDYKSVRCEL
QLCIECDYIRRREVVEPWDCKTLRCEC
DNFFECKVIDHRDKYPGVACKAFKCEC
DDCLDCQAVKQRERYFNCPCKGFKCDV
RCCFEINACNRRDNMEQCGCREYRAEL
AECLDEDPCHSKDWYCQCDCRVFKKEY
PMCLEERECQGYDIICPCKSRCLKREW
PWCFEDEPCKNKDLLCDCRHAAVKKIW
KECLESTECHTKEQYCRCSCTDFRDIV
KDCFDMQACRSHDEYWKCAHGEIRAHV
KECFERDAFRHRDQQFKMNCKSLKEIL
HEALENDEIGAKEPYVKVKARDFRDEM
PEVFERPEVKPKEQWAKLRPRCFKDEW
RDMIEKWELPAKDWYVKFKAKWFKDYI
KEFLEKQCFKCKEDYMKMHMKEHKENL
CDLLDKRDIRPRECLAKFKHNCFKNRY
GERLEKGEWGKVEALNKEKDAGVKECY
RERLFRDQLRRYDALEKENQCEIRDCI
REWIDKDPVKSNESICKISPCPCRECW
REIIERSRLSPRDDYVKWEMCDWRECV
REMLEKESFKPKDEYCKYEAAQCRECV
RELLDKDPVKSKDWHCKIPLSECNECW
KEVFDKQGWKSREWWPKWDCVEMKEVV
KEIFEKNNLRGSEDYAKMNVPECKEAL
AERIYRKMLQTREVLMKEPEHDLKEHL
RERFYRSMVFAAECIIKEKPADCKECF
HDRIMKEVIRACDCCVKEAWTDCRDCF
RERIVRTKLWTLDPVMKEDECELKECL
HDKFMKKVIGHAECFYRQPDCECKECF
SERFVKEMLWALDCFIKDPRPDCKECF
TERLIKNDIKSWECLFKEREGDCKDCL
RERFDIEQLKQTECLPRDPPSECKQGF
SERLEPEKLKHRDCIERDEPSECRTHF
HERLEFPKIKKRECMARDQNKECKASL
NARFEYTHMKGREPVGAEEECDCKHCF
KEILEMQKFKAKEEHLKVDPCDIRPCF
RDWFECTHMKTREDYFKFNCAEYKSVW
RDFFECQGIPDKEYYGKMKMCDLKCCM
REILECGEFKAKNEYIKVKHCDIKCCM
KDMFEWDNIKPKEDYFKVAACDWRPCM
KDFLEMDGLKADDDRVKFNCCSFKQCF
KDMFYVDYVRSDEERGKMDCCQMKSCL
KDMMDRDNFKRKEEHPKVQACNFKECM
SELFDHDQLKGEDYYMKVQCCEFKDCC
RPFIERESIKPKDEWMSLQSCEMKECL
KEHFEREAMHSKEEYARYPQNEWREMC
KDMLEKNACGKKEEYDRFPFAEVREMF
KECIDRDQLRTKDAYWKVPHPCIRECM
KEYLDADKLKPDDAYMRNEHCELKACF
REVLEGSRFRPKEDMFKAEACPFKGCM
KECLDCDRLREYQERKKCECNDYRCSV
KHFLECGDFKQREIWMSFRHKELRCEC
PELLECEHIRPREVTVKIDHKPIKNEC
EELIECDYMNKDELREKFDVQKLKCPF
EEFFHCDVINKDEQREKLALDKYKTKC
NDIFRCKCFGPDEKKWKMGCKEYRAPC
EELIWCNCFYRDDRRDKLKCNRYRTQC
QEIMHCHPFHKDDRREKVSCKKMRGQC
GEVFDHECLQKDEARYKIGGTGVKHSC
DDLFDCRCIPKRERREKVPCDSLKPKC
TECLEYDPMRKDEIRQKFNCACFKTMC
KEFFECDELKPKEWHLKIKVKEFKGYC
SEILDCDWFKQEDMRLKMEVKAWKDEC
CDLFDEDKIKARECIAKVEMHPVKKFF
CCILEDQKFKPKECLAGWECKLVKRDL
CDWFEIEKIRWRECMARMEPKNMRAEL
CHVLDRQKLNPHECFAPIEIKCIKREW
CEILDLEYVQGRECWNKVQIPCCKQWL
CDLFEHEAVKHHECLCRLDAKCCREAF
CELLEFDKIKAKECFAKIELKCCRSYV
KEILECGHVKRKDENWKIECSAWKQHC
KEFLECYTVKGKEDMGKLHPVELKCAC
REYMECENMKDKDSYNRFKWGDFRCGC
KTLLECEPIRQKEEDGKMKIKEFKCAC
KLVFECQGFKRHEEMWAMGCDAYRKRC
KEFFDCDCIQKRDEWIKACMDYLRCNC
KDMVYCECIKPREEYQRACCKEKRQDC
KELLDCPAIRHSEENMRLDCSEYRGEC
KEVFEMDQVKASDDRVKCDVGECRPCL
KECLGKNMFTKEEERQKCTCKCIREQM
RDCLEKQYIPQHEEHFKCACRCLREGF
RWWLDKNDIKGREDMVKANPCDIRDCM
ADVIEKDEMRTREPLTKFRICSCKECL
CGMLDREEWRRSECFEAPKLASCKDML
CPLLEKPRISPKECWAPFDIRCCKDDY
CELLEDERFNRIDCMERMDFKCCRRDF
CDLLENRKLYKKDCFGKIEKKWCKSEW
CDIFESEDLNEKECYARIKMKCCKNCF
CPCVDEAEISTRECWEKCKQRGCKKDF
PVMIEKSDMHARECVAKFRPNWCKEPY
CWVFEKYDVKTRECIVPIRVKVWKEPW
CALLDKKYMQDKDCYYSIRVRACKDDW
CDLLEKKMIDKRECYIKINYKIIREFF
CDILDRKGIQDKECYHKMQIRCCREWI
CAMFDREELKGRECFVGFKYTLCKEGM
HEILERPEFTKKECIEKMKIGECKEML
NELIDHTEISNRDKYAKIKVAPVRDVF
KDVFETDEVKTKEHYMRLKCCECKDCL
KELIERHELKQKEGVPKVKGKECREDG
GCRLEKDEMKNRDACAQEKDYDIKERY
RCKLEKTAITPKEHLPCEKNKELKEAL
RCKFEKYSLRHKDPLSCEKEDDLKEQF
RHFFEKEAFKNRDDYCPYGCRDRKDEI
NCCFERAAIYGTEEVAACECRQRKDEV
QRMFDHEACKNKEEYQDCAMKFRKEEF
RQCFFIGICWHMEEFWKCPCKDRKSDV
KHCIIVPKCVDMEDLKDCNCKERKSEF
RRCFTTPKWPRTEEFEDCDCKERKTEF
SMCFVAGRMVGVEDYMQCDCKCRKGEI
KLCLFRARCIKVEDLWNCDCKIRREEW
RACIVKERCIGIDEFAGCEWPERREEY
RACFDDGRFRQREDLMQCECKCHKKDH
KMCCDEEKLKKKEDFVQCECKCRRREL
KCCLHWDKCHSKEDMPKCECKERKPEV
KVLIEQNKCKSKDDVCAFDVRDHKSEW
KVFLEVWRCRAKDEICACDFKEHKADL
KCVIDKDHFKAHEDFCGIDPNERKEEF
KWFLEKDGLKCKEEVCGMQIQSRKEDM
RALLEKWGLRCKEELCGPSQGEFKEKV
RVCLEKEAFKCRSETCACACKDRKEEI
ALCFDKGMLQYRDIIPCCPCKCMKEEF
RACVYKQVCKKLDEYYPCSCKERREYL
RACIEKEQCKHRHEYHGCNCKDRHEDV
RSFFDKNYCRGRDEYCNLELRDRREEL
RGILEKNACPRREDYESCEIRERRDEV
RECIHAQRCRGRNDYCKCEFKQRNDEL
KWLFLRNKCSAKDDYCKCELKDRSDDY
KFFFVKGSCCCLEDVCAPEMRDRRNEF
KVLFMRTVLCHAEEVMALPAKERRDDV
KPMILKACVMAVEDWAPHPWKDRKEEC
KCFFCKNPIGRCDDCLGVDMKERRDNF
KLFIWKQVLNNLDEVFSMPMHERREDI
RAMFDRQSVRHKDEFPGVEVKERRDEM
KHFLDKAGLHHHEDCMEMGWKEYKEEI
RVVLEKESVKPREEWVSIPCKDYKEEW
RALFQRDACTKTEEWCQCGIRERKEDL
KKIFWREQMRSLDEWISFNLKERRDEM
KPFVDREKLRRREDICSVDFKERKEEI
KPILERGCLSAEEEYDPMPVKDYKEEL
KMFFDKPVVSGKEEICPMPNKERKEEY
KWCFEREMWQRKDEFPRCGCNERREQV
KFCLWKERIRKYDELWPCDFRPRRTEY
KMCMMDEKIMTLEEFMPCECKPRKKEC
KEVFDCCHIHTNEDIARYECKERKGEC
KKWLAHARWHPNEEYWEMDCKERKDEC
RKLMFSKCLASAEEYVDIACKTRKDDC
RMFLLCDCLRGLQDVVNMCCKDRNGDC
RRWFMACCLCHFDDFLDICCKERYDDC
RRMLWGSCFKSAEDMHEMGCKERRKDC
KSLFLCCCFTKLEDFEKFQCKDRRDEC
KEIMMRDCFAEYTEFKKICCKEHREDC
KEWFICARWLEESEHKKPDCDEYTCQC
RERMCCRRLHECSPVRKEDRDDLACRL
KERFCCDKFSTCEWMMKEEGTDLKCNL
REHILCGRLAPIDEWPKDDHYELKCQF
RDRLCCNRYPNCDWIQKEENQDMHCCI
KDRLLCAKWATCAYIPRDEDRELICVL
KNRFICPKFGNMADITEDEDCEFGCCL
KRKFICDKLKEASDCRDEEDCDFGCCF
KRRLFCDKVQEPAEVREEEECDLMCCI
DHRFICKKYNDWAHMKDDEDSDFVCCI
KNRLIMTKYVDCGEFKDDDEPDVTCVI
RRRFIMEKYRDIKYVREDDECDFQHCW
DKRFGEKAYDEHKHLKEDNECRFDKCL
HRRLREKAFNERKWFKDGGECEMDRCI
QRRFVAHEYAEFKCLKEDKDCDLEQCV
DRDLLEREFYDCKGIREYRRCKCEKCY
DREMVDPCFNDVKRFRERARCKLERCL
NKDFREGAFQDEKEIREKSNCKFEKCC
ERDFCYREYYSCKRIQDKKYCRIDPCM
DRDFKIKYWEGVKPFPDRKNERWEAPC
DKDLVCREIAQVRRFQERKNMRLECGM
ERELRLKEMEGEKKMSNRRKCKCECAI
GRDFKFKDFETEKAISEKRRQRLEVPL
EKELRMREFEKLRPFDEKRRSKVEAGF
DSDLRLRYLDGTKHIAEKKKGKCECGI
PKELRRREVDGDKMYGEKKRCPVDECY
ERFFKLHTLDGEKRFCETKACRFERCF
GKFFRPKPLDATKGLIDHQYCGCETCV
ERIFRPNKISRDRKMVDCNTCKIDRCL
EKCIRMEELDGEKSYAECRCTDVEVGL
EKLLRDKCFDVEKRFLDLCVGKYDQKW
DHVFKWGCLEPERRYMGFCGDKFEPRC
NSLLRCNCLEDEKQFKNLCCEPLDCKC
KEVLFHKCIREPTDWKKLDCEEYMDRC
KEILYCGCIGPDDERFKVAWEDLKPRC
KDFFDCKCLKQDEGRHRLKCDELRHKC
KELFECPCIKRRDEWWKWACDNMKWRC
KEVLLCCCIFAYEEIVKICCEEVKSRC
KEIVDCSGIKGHEEYANAGPEEYRARC
RDVLECACLNSRESYSRVPCPWFKCRC
PEMLECGHIWTKEVYLKLPCRQLKCYC
KELFECVGLKAKEDMGRPGIPEHKCSC
KDFFECGGCRPEEYYTRCNFKEFKCTL
KEFIDCEKVKPKDEYQACESGEIRCTI
KGIFEADKCTCKEDYCGWELEEYKMKL
KEIWDMGTCNQKEEYHRCQYEEHKPKL
KECLDMERCRPRDEYWKCDNSPHRAAF
KEIFDFEKCRRRDDTERCEVGKYKPPL
KECWDRDKCRGKDEHAKCDQSEFKSRM
KEILEKQHFRCKEEDCKWDMAYLRETF
KDIFERSEFKADEGRVKMKFGEMKEAV
REMLERTGFAGDECWGKFSFPECRECL
QEVMEKKQVDERDCYCKLKLPCCRECW
HYLLDREPFRKKECFDRIRRPICRECW
GEFWDREQMRHNDCHTKIRWPGCKECI
SDVLEKAQLRPNESRWKWQGCTIKECL
KDMLEKEGFTNKDEYVKWPCTGLKECL
KDIFEREKFKKHDQWDKCEVCECKDCY
KEMIDRDRFSRHDDYWKLEACECKECY
REIFDKGKVSAREDMVRLEIPQCKDCL
KEILEKSQFCGKEDYMKFPCCTIKECW
RELLECSWMNRKEYYEKLKCDDWKCHC
REIFECQNLGKYEEYEKISCSEWKPNC
RDLLECECLNAKEWGINVHAREMKPDC
KFMLDCGDLRGKEEVPRYKCHDWKCHC
KVVLECRDIDNKDAFGPFRCREIKCPC
REFLECRHFRAREPWVKMDLDSWKCGC
RELMECENVKGRDEWSRISWDDMKCRF
AELLDCKKINRSDCFDKVELRVLKCSI
PEVMECERFKSHEMYLKMDIKAFKCDL
DEFWDCEPLRGEEHRAKVDCRPFKCQC
EEILFCHCICKDENREKLQCKTYKDNC
RDMLENECMRTEEERAKFPAAQLKGMC
KELFYRECYRKEDERDKMGCADWREPC
AEILDKEPCKQDDHRCKMSIGAMKEVV
KEFLDRNCVNQDDGRGKISAPSLKEWC
QECLERRPFNPRELYAKCQCRGIKDLL
NECLEREKLRSKEVYAKCECGCWRTPW
RDCFEKEMLKCKDWHCKVSANPMRDHI
KDCFDRTDIKRREWYPKCKCKAMRDWH
RDCVDRPACRSRDDYEKCDATDFREHF
RECLEKSPCRHKEGYCSCRFRALKEQF
RECLYVPACTKDDEREKCNTEELRTRL
REVLERKACEEKDEYGKCSCSAMKEAI
KELLEHECFKRGEEVVKAHCELYKHRC
KDMVYKDCLECKDEYVRFGCHEFKEMC
KDMVFRECIHQGEEYVRIQCGEMKEAC
KDWFDCKCFDGRETYVRMGVKIYRQDC
NEGFDIKCIEAREPYAKWACKDYKDDC
GEFLECACIEEKDCYWRAQCKGIRCEC
KEFFDRPCFHSREELPKICCKNRRDEC
KNILLCKCLEPFDEAIEMACKERRPEC
KKLLWKPCCWGPDDVCELALKDHKEDC
KKIIMRTCITPSDDLVELCVRDHRDDL
KKLFDPNCVKDSEDYRELCVRDRRKEF
KKCFIATLCVDVSEYRECTCRSRTKDM
RKLFIKEFCYQAEDLCECALKERRDEI
KKFIMKKNCWKIPELDECQVRERWEDL
KKCLEKQNCAGKPELCECHCKERREDF
RRCIDKNQCRPRDECMECGFKYRRDEL
RRIFEKGACQCKNDYCDCKWKTFKEEV
REIVEKSPCKMRDELCRCPMGTLRDGF
RDCFDHDHLKTRDEYVKCDWTNWKECM
KDCFVREKCKSIEDFDKCEWKMHRPDL
KACIEMQRCRGKQEFVGCEMNERRSDW
RNCFEWEKFKGQDEYMGCDCKIRRNEC
RCLFNKGKLHKSDECEAIDIKVRKDEF
KCLIVSELIGTCEECPPAGMRDRKEEF
KHIIMPWKFAACDDMMEMEIKERRNDC
KKSLMHHVLYQWKEWMETPCRDRYDDC
RKCLFCKCVSQMKEYLESGCRERESDC
KKVFFCQCFMEFGEYRELACKSRRQDC
KRHFFCGCMWEINEYRDYQCNDRQHDC
KKFIMCNCLAQIKEVVEICCEGRETKC
KRCLLDNCLKEVKEWRDWSCPDHERWC
KKCFLSSCIQENPEYRECCCHEYIDPC
KKCFLGGCFARRAEYEECCCEDYVDNC
KRCMIHGWWAPIAEWGECGCKDRIDEC
KRCLWKPVCGSPDDWSDCGIKLRRDEV
KHCFDRQRMKANEDLPHCDCRERRQEV
RLCLDHQNWRKKEDMDACQCKVRKDEW
RCCFDKPSVRKIEDMEPCEVKERRDDF
PMCFDKDKFKDKDMLACCDEKQFRDEY
CACLERNSVEAKEWIAGCSQKCFKTEY
PECLDKNRITDHEYYAKCEVACIKEIL
KECCMKEECKPHEEMGKCKCAEWREMM
KEVLNRDNCRGQEEHCKCDCYEIKEMM
KEHLEIECCRDREERPKCAMDEIRYKF
REMLEPQHCNGKEEWCKCHHVEIRQWF
KECLEKPQCSHPEGYCKCEIHEFKDMY
KECFEKETCRAYEHYMKCDAKCMREYI
RVIIEKSVCDQKEWFCHCSLREMKDEI
KACFDRQVCSPKEDYAPCAASDYKDDM
KECLEKNPLRGENDRRRADCKDYKEQF
KECLEKDALRGDDDRCKIACPTLREYL
KECLEPGACKRDEERGSCECQYMKKFF
KELFERSAFNPDDERTKINIKYIKDEL
KDMLERSVLKQDECRQKFTMPECRECF
KELLEKEPVKSEECRVRMDVGPCKECL
NDLLEKYQMSTRETYMKFKVCTLKECF
SPFFDKAEVNTKDGWGNIKECGLKECY
KYLLDKEEIKGRDQYAKFKLAWCRECI
KEMLDKTGLSPKECYQKVGWGHCRECY
PDVLEKGAWTKKEGYEKTQLPQCKECL
PEMIENEKWRSKECYPRYDFGMCKDCV
GELFDEEKFRADDCYCKAEVDGCKKGI
HNILEERKLNNKECYSDVDVQTCKKCI
CRMLEEGKWRERDCYPDMEYPCCKKMI
CKFFRDNKLSSEECFCEKELPCCRRCF
CRMLNDTRIEKKKGYQEFEVDCVDRRL
CHFVYEGKLKNKKCWHEFEMGCCDKGI
CHLLRDTKWNAEKCFPRKDKDCCEKNI
GCFLREWRIHQEKCCKTLEMPICEKCF
DCLIRDQRLEPPKHCVPPEWAKVDKIL
DCVMRDGHLAADKKCCAVPLGKVEKCF
ECLLKEKQIEEKRKIRCVKLERVDKSF
ECILREQKLLSDKRCAGVEKGKWDKPY
ECVIREGKLPRDKWCIGVDVEKIEKKV
DCLMREERINPDRRCCGMEPAHMDKCY
GAVLRDNRFEEDKCLRGLEGQGCEKGY
PCLLRDNKYSEERCVKELENRWCERCY
CVLLHEGKFNTRKCLHAAELPMCEKCL
CYRILGEKYRSWDCFEKDEEACCRDCL
KDRFVKDRVRGLDGISKEEECNCRPCW
KERLLFARCATVEEIAKEEQCDFRMCF
KERFLKQHYKGFDEMDKDDWCEIRDCL
KERLLREVLKHMDCIMREKERDCREFI
HQKFLKSPIRTRECFPREGEHECRECL
KIRFYREGFCHKDCLMTEPEADCRECF
QTRIEREQYRNKECVPNDKERDCRDCI
HDRLEKGCLKSKECWVKEQTREIKDDV
GARFDKPEYYKKECVEAEKYQDCKECM
AYRFLKAEWCSVNCVPPDKERTCNECY
HGRLFKGEFIECHCVRPEKDRDCMDDY
ACRLWRDEFKEFKIFRADKEAELEDIL
GCKFYRDPYREPKCCKTEKTTDCEDGL
GCKFYVETYKDHKCLKGDNYEDCENCL
CCRLYKRMYQDQKCFKSDGEGCFDEMF
QKRIWKPGVWEWKCFSEDGDKDCEEDF
TKRLYKKICECYKCLCEGAEAECEEVI
HKKLYADLFKKVKCLAEEKDCECEHCF
DKRLTEEWFRAPRSLAEDGDCRCDKCL
EALIRERSLDTPKRFAQWKLCKIDKCF
EKVFKEAWFNHERRFMSIKWCRCEKCM
EVMLKESKFGEDKKLKAHQSGRWDKPF
EPVIKEKQLEDDKRYRPIRMVRVDKAF
ERLFRERCLEADKKDIDFHFSKFDKDI
DKMFKEKCCTRDRRYMDCSIGKWDKPM
EKIFRIKACGGEKRYTECHMEKYEHKV
ERMFKNRQCDGERKYCDCRFNRWDHEF
DRCCRDPQIEGDKKYAPCKCNKYEKRC
DKFLKEPCVWDEKKYRDMACVHFEKPC
ERLLRDSRIGMDKKYLDIGVARVEKVL
DKFLKEAAVDPERKWTECQWMRLEKVM
EKCLKETGIPHEKKIMDPGPCHLERCL
DMCFREDAMEKQKRFIQPQCACMEKII
EKCLREDKVSAEKKYTECDTPHMEKFF
EICLRYAACVSEKKFCACSCSKYDPGL
ERCIRPKACDNNRKDNECPCRKYEPQV
EKCLRIKMCGGNRKYCNCKCEKVDRYL
DTCLRARIVGEEKKYRDCQCDCYDSHI
ECCLRDETLQGEKKYCPCKCARIEKFF
DCLVREEHCDHERRWCACDQAKYEKWF
ERLLKDHHCDPQKKLCPCPHAKIEKYM
DKMIKEGECEGQKRYAECKMNSTEKQY
EKCLREEQCQPERKWMECQFTCFERAL
EKILRWTCIQHERKYCEWSVAKYEPWF
EHLFKPNPIDGSKKHCEVNVTRIEKIW
DRLMRENYLPQDKKYKDLKAMKFEKII
EKMFKASSFDPEKKPWEIGCETIEARC
DWFFKCDALTHEKRVCNMGCEYYEAKC
AKFFRCTGLDQDKVVKEMRSDMFEPRC
KKLLRCAGFGNDKEYWEFPCDAYERKC
EWVLKCHDIDDNKRMKHLRLEKYDCKC
EDMIICPGLYDSKKYKKFSHEKWECRC
ETMFKCKHFESNKRCMSFTINRWECHC
DKVFKCTAIDGEKRHADANYAKYECGI
GRAFKTKEVEAEKKYADVKYEPEDQKM
AQMLKKDELEDDRAYREIKQDCMEERY
PRLFKHKEVEADRWYADINPECFEERY
AKMFRKPDFQPDRAWMEMKWPWIDEYV
QKFVRRKELDGDRNLMEWRCCGVDECF
DKLFRDDPLKGDKRYAEIQYCAVDNCW
EKIFRGRNMDGEKTYLDFEACAMESCC
NKLFRFKTLEDHKGYKEVNVCTCEKCM
WKLFREGRLTAEKKFFEAEWCALDKCI
ERCLKEGYMDGEQKYADIPCMKFNKMI
DKCFRERDFQPPRRYPECRCSCWERVI
EKMFRERDLDPDKKVKDNRFPKFERPI
EKLIRDGACGNQRKICDCSSSKYDKRL
EKHLRFKWCECERKFCEDKHPRIEKMF
EKVLKVHHCDTERRWCNCHRPRFDKWF
ERCFRQDHCYGERRHVDCHIRKVDKEM
ERCLRMTECAQQRKYSDCKHSRLDGKF
EKLFRKDNCGPERKMCECKCPTPDEWW
PFFFRKKACECDRQVCPCPIDFFEEKL
ALCFRKEVCNHDKFWCNCKIDCIDEKW
PMCLRRRKCDRVKFFCSCDHGCMDHAY
AHCLKSDKCEGTKVYCDCDMDWLERKY
AGCLKEGKCNPNKIVCPCQHEWFENKY
PACFKVSHCDPEKGFCGCDPDCFEQKF
NACFKMNRCDTEKALQSCEHEVLECRW
VSMFTEERCDPEKVFCHCDWELLERRY
QFCLRNAKCDRSKTFCPCECEAIENKY
PVCIRNGHCYTDKVFCACDLDVVEDKY
MMCFREKQLEEEKWLKVCCCEMLDKKF
CACFREARFEHEKHLRGCDAECLDKRF
ARCIREKMCDAESLYWECKCHVLDKVW
GKCIRDDSCRKRKVYSECKVDCFDRTL
CSCLKREEFDQDKIFMNVKCGCVEDAY
GRCMKKEECETEKVYHDCKMQGMEDKY
ERCLRYPQCYAERRYCPCKCERLDGKF
ECVLRCKEMEPPRRWHQFRTTKLDCNC
EEFLRCPQLEPDNRRHKVPGQKWDQPM
DECIRMRAFEHEKRRHKCKVDHYDPNI
DVCLRQHKCDPDRKFIGCQPEKYERKW
SCCLRKKKCDSDRLMCCCECEYIEYKW
CVCFREKKLSSRKMIVTIECDCMEKKI
CDVFKDTKFQQEKCWTKIDYDCCERCI
CKFLREPSLDRERCFGDYRWNCCEKGI
CRFFRPGHLGVEKCMVEMDMEPCEPMF
CRFLREEWFRADRCYAEYPPGCVDKGM
VKILKQKRLEHDRAYHPVDMPCLDKRF
VGCFKQTKFGDEKVWRRMECDCLDKKV
PCCFKESKFDAEKWWAGWDREHVERRF
GWFLRDGKVTADRVFCPAEQESLERKY
ARLLKEDRFSGEKCYKDLETNVCEKPL
CEFLTEKKIDGENCYSKVEMENCNKNI
CDIFHEDRFKPDDCYWKVEMQVCKKCF
CWCFEEPKLNAKDMFLRWDVKCFKKDY
CACFEEGPCYKRDMLDTCGGKCLKKEY
CMCFDEKLLEPKDCLMSCRWNCLKKSM
ARCLDERWCTGKTMYAECNAKCIRKDM
KKCLDEKVINEKQEERECGDKWRRKEL
KKCLDVPMVKEKKEEKDAALKGKDREL
KKCFEVTAMREKKEDKECGMNQKEQEL
AKCLHGTACEEEKVYRECGQRMVETEV
GRCFKIGALDYEKTYFECACECMETPL
ACCIRESRCDHEKSLMQCDGSCIEKEI
CKILSEQRLEHHKCYYEIEATCCDKCL
CRFFMEEKMREHKCMNEVDTCCCEKCI
CRLFQETRFEGEKCWRDLEMSCCEKCL
CKMLKDTRFEQDKCMMDLEGDCFETKW
CKLLKEPVIDDYKCIKEFPHEVCDRKM
CCLLKEPRLGNERCWGPADPECCEKNF
CALFKEDRINRENCYRGLEFGCFDRGI
CAMLREDKVDAWNCIVAIERTCLDRHY
CCCLREKDFDNTRCLKGCRGPCVDNQY
CYCFRRTQWEDYKCFKKCKMGCCEEIM
CCVLREKFVEQEQCVACVQFECCDKHW
CQVFRDAKMDADKCCWPYDQPCVEKTY
CGILREGAMGCERCFFGMGMECLDKRI
CVILRETKYDDGRCLKPLNHDCMDRHY
CCMFRDDAWKQDKCVPGGNFDCMDKKL
CCFIHERRIDKEKVCQPFDYDCLEKKM
CCMIREGKLRKDKVCVAIELNCLEKKF
CCVLRNKRLEDPKCCYAVDKDLCDSRY
CPMLRERKFEKPRCIYPGESECCDKKL
CCLIRETKIEQEKLCYGVEVGCIEKGI
CCLFREDKLSEDRICFQLDMYCIERLF
CTCIREQRLDEEKCMRQNDTEACERRL
CHIIREQKFYKERCMPDYDRECFEKKL
CALLREEKFHGEKCYPDMEVDCCENVI
CAFFKEPKINHENCYCPWDPDCCERRL
AGFLREQKFEDDRIIKAWECDGLERRW
CKILRKDALRPDKCYWEFNPAVIEDVM
CKLLKERNLEETKCVREWDEGCCDKWY
CKLFREKSFDQEKCWKDMQTNTCEKAF
SEILKERKMSEDKCYKKFEVGACDHCY
TDFLRIGRMRNDSCRYKFDLGWCDQCL
PDLLKCDKLSPDKCRYRVEYECCEGCY
CEMFKKQAVDDEKVRKKFQSEALDDKV
CEMLRKETFKGDHCYSKVTIEWWDDKI
SECLRKDVFNPENCKNKMPFECCEERL
CALIRKPAFEDEKCLHPMAFEMFDDKL
CVMFRKTEFNADRCVGAVKVDCFDERL
PRFIRKSEVDGESVYPEVKEEWLDDRY
YKCFRKHECDKDKVFGECKMEMVDDVF
ACCLRKSACDEEKILKNCDATVMEEHL
ACCLRESRMHGDKIVFNCECGCMDRVF
QACLREEKCPDERGIKGCDWDCMERPY
AVCIKDRRCEDSKTIKTCDPGPMERHY
DMCLREPKCESRKAFCECDMQCMERFY
EMCCRDQRCECDKYFCACDCAKMERAF
EKCLRDTYCETSKRVCNCPLTKWERNL
DKCFRLRVCECERRYCDWATKRVEREI
ERIIRAGRCQCDRKYCECDTDKFDASV
PRCIRQPACGGEKMYGECSFEIWEPKL
CRFLKYSNFDDDKCLREHNVGVCEEWF
PRMLKVKEVEQEKCLRDMKFEYCEARV
CRIFRDTEVDKEKCISDYKIECCEQKM
CYMIRKGPLNRDRCYVPIQFECCEERW
ICCLRKYDVEEDKAFKSCKMDCVEDRL
MWCLRKGNLEQEKFFTPTTCEVLEDKW
ACFLRRKWIECERFCIGMHIELFDDKM
ACLLRRNVLPKERLCIHLALEMVEEKI
AGVLRKQMLQGEKVCFGLHSEIVEEKF
CEIFRKTALHREKCWYKVAMDCWEERM
AEFIRKTKFEDDKCRAKLEPDQIDERY
GEFLKKSRFNEDSLRKKMDPDGIEEKV
GECIRKAALNTDRFRFKCACECLDEHY
PECFRKTPLENDNGKQKCHMECLDDKY
CSCFRKEEIDASKMFISCKCECMDDRL
PHCLRKDPCESLKLLARCECDCLDDKY
PYCLRREECRYEKLMCGCRCDYVDEKW
APMLRKPGCGKEKLICDCSFPVLDEMV
VPVLRKTKCDCYRVWCNCDVEALDEKF
MELLRRNKCTARKIWCKCERPMVEDKY
QLILRDPKLHSQKFFCAVELDMWEKRY
AWVLRQSRVPDEKIMRHVEPECVEKKF
VCMFREKKLDPEKVFRPVECEMLEKRL
CWFLRDKKIESDKILKGWETECLERKY
CWVLRDQKIDNHKCMRPFEVNCCEKGY
CRFLKWHKIGREKCMKDVEVECIERHI
CRCFRDDYVRGEKAYGDCEMECLERVL
DNVIREEAIREDRRYKEVGFAKWERVL
ERWFREKAIDANKRECELKIEHYDKTV
EKVFRCKSITSEKKHTDIRCQKYETSC
EKMLRCRDLEGEGKYVEWKFRQLDCDI
EKFLRQSDFDMERKWFELKYCRLEPGL
PRFFRENRINADKQYVEFEFCRCERCV
GAFFREPRLEQPKCVVGMEMNTCEKCF
CVLFRESRVDDEKCWKPVENNMIEKMY
AHCFKEEKLTEEKIHRGIQAECLEKKW
TWCFKERRFHRDKAFWPCEPECLDKKI
ARMFKDRPIDEDKLYRESDCDALEKGW
VRMFKDDAFHSEKCIPEHAFDPVEKKF
TKMLKENCLPDDRAYKEIQWESMEKWM
CRLVRWKKLDTDKCFKDIDMEAFDHKF
CKLMRESKLSDSRCWKDYDVSPCDKGV
CKLLRRPRVEEDKLYKDIDHDMIEDKW
CAGLRQERWKEEKCLKAAQNPCCDKCF
CYFLRDDKVEGRKCLVPMDHSCCDTCY
CTFFRERWYDDNKCFRNKPVICCDRVF
CQVFKFQRIDHDKCYHKIEAACCDRCL
APLLRDHNLEDTKCWKAVEMGCCERCW
ACFFRPHKWHDDKCCRKFEVGVCEKWF
CKFFRNNQFDEDKCYKEMQPTGVDNGV
CRLLRSKSIERNKCYAEIQIGCIESTV
AWCLRDNKFNEEKVMRECDASCIESVY
AHCVRESKLDPAKAFPDCEHSCLEKAY
AKCLRESTCEADKIIMECSMQHIEKRI
GKCLRERSCESEKAIGECKREHMEKYY
EKLLRNRACDRRKKDHECKYGRIEKIF
ERMMRERAFDKRRRDEDMGITHWERAV
EKCIKEKNLNPERKLMEWPCPKWDKHM
EHCIKEKHLDKEKKHWECDMERLEKRI
ECFLREKCLSDDKRCKEVAIYHFEKIC
PCILRERKFEEDRMCKAIEKDPLDKRL
GCMLRESKFTHERACRPVEREWIDKKY
HCFVRERKFETNKMCKPFEKDWIERKI
DCVLREQRVPAEKGCVNIEKGKLEKPY
ECCLREARLPGEQRLPCCDCGHWEKTL
EVCLRMDKCSEYKKVAQCECQKLEPVL
EKCFRPSWCTPEKRYCECNCAAYEEFF
DKVFYFRCCEGYDKYPDCCIKRYKSEI
EKLFTPKWCNASDKYCECHLKRYKGEI
DKFMLVTECCCQDRLCECKFKSIKVDM
EMCFFEGECITVEKLCECKPKKHRSDR
DLYIWSGECAQFEKICQCKDKRYKAER
GIMLEESECKGHDKMCPCKGRPLKKER
AVLLEDKECHDKEYLCPCKPGGMRKTR
GARIDEEECRGSEPICNCKDSNWKKPR
QNVVEDDECKSKEPMCKCKTHAWKKNR
PEILDESECNQKDMYCKIPERVFKKER
QACFEEDDCRSTEFVATCNENCMRKHR
TMCVDENECKAKEGLCPCKDETAKKPR
DAIFDERECNDRERICNCKYKRIKHDR
NVTLDEEGCKPHELVCACNDKGVKKER
AVWLEEPTFQDKEVFAAFRDKCFKRER
AGCLDEKQFRDKEYYHGCKCKMMRKEW
QCCIDEGEFNPREKVWSCREKCVRKER
CMCIEESDVAATDCIVACREKCLKKER
AALLEDKNVSTKECIMPVQDRCVKKER
CTVFEDHPLNAKECFVPVTGKPIKKDY
CRFIETQEFKHKECWPGLKQKCFKGEL
CAFLERDEIRKNEVIETMKFNIVKEQF
PCLIDKEEFRKKEMMECCKLRHVKEWM
ACCFEDDDIKARDIFMCCKHRMLKSDY
HCCFEYDHFSAKDFLACMPGRCIKKEM
CCCLERQKIKDKDVMHPCEPRWLRDDY
GVCFDKQDLNPHDVLMACRCQCMKDYY
AMCFDKEEIKNRDIWVQCRESACKEAY
AACLDRDECQKKEVFDSCKSRVMKEYY
GVCFEKEEFTPRDMYPQCKCRCIKETM
ADCLERPCVYRREMRERCDCKCMKEFI
TVCLDKPECKSKEKVAKCKCRCMREDY
NACLDRKECGPRDGLLKCKGKCIKELY
HCCVEKDEIRRSEHMEACKCKVVRDEL
HECLDRRECSQKEFIDRCKIACFKEVW
KVCIVRHECYTPEHWCSCKCPEMREWW
KICFERPQCRKKEEVIACKTPCLKEMF
KECLERDMCHPQEVKWKCQCKDIKEPV
RICFGRPECTCAEELCPCKVTEYKDSM
GYCLEKRECAAKDMWIGCKCKFLKEEM
CACLERGELSSKEMVVNCKWRCLKEEM
CGLLERDDITTKECYNKINLSCCREPF
CEFFDKTECGASDCFGKCEASCCKESL
HELFEKKPMYQKDCYVRAAIGCCRDCF
CELLERGTLQQRDCFVRVSWPCCRDCM
QEMLEKDAWKGDDCRPKISLKFCKDVL
KDLLYMERMKTEDDRHKIECDYYKTHF
RECLEMEPVKKEEERWKVGMSDYKTGF
KELFECDPVRRKDEYEKMDMEDYRCRF
REILESDTVRSKEDYCKCSWDEYKDKA
KDCIEKEGWRKYDQKEKCPCECFKEKV
KDFFDRGPVRANEDHGRVSMTDMRDGW
RELLDKSALRHKDDHVRVGMKEAKEDF
KQLLEKQMLKPRPDWCDCAVRERKDEL
KDLLEKDCCQGTEEVAHCPFNEYREEL
KECLESENMKRSDDHVKCDVKEHREDF
VDCFYMQYCDKREMYEKCPGKCLKTEM
CDCFENDEIKAKECYTKCKGSCVKPTW
CDCLEESWCTKKETYEPCAWGCVKKAI
ARCLDEPDCRGRDIVCDCRVPCMKRFY
AGCLDDKDCRGREMVCSCRCACVRRVL
ADFFDEQKVKGRECWGKMDYHNCRRQI
PEFLDETKCQGSECLCKCEFSPCKKAM
HELLEKDEFKNEEDWVKFKVCYCKECM
REVLEKHGLRNRECYMKGNAGQCKECF
AEILRRNVFTEEGCRHRVPLPVCDDCV
SDILKKHPFEEEKCRTRVTMQACEECW
PELFRREPFTTERCRMKVDHPACEECW
QELLRMQKLEGDNCRMKIEYAPCDPGV
KELFRFDRLRSDQDRVKVEMCQCDECM
PEMLNENRLDSRNCWIKMEICYCEKCV
ARVFREKPLGHRKCYHDMNIGVCDKCI
THLLREPVLTDEKCHKDIKLETCEKRF
DVELRSRMYDTWKCIHPKKKGRCENCI
THDIRLKEVEKDKCMTQRKRDKCEKKI
NKELREKPIETERCMAERSNSKCDKHM
PYEFRNKRYDNIRCLRKRDRGRCDRCY
QAEFRTKSFETERAVGSKERCKCEECF
PMEIREESIKHEKWFHPKSKCKIEKCF
EAELKESCWESVKHIAPRQHNKFEKAI
ERCLRDHHLQCDRRLCPCHAAKFDRAL
ELCLRERAWDSLRKFRACGCGKYEKHV
ERCLREGPVDGHRRIIECACPRYDKHW
EKCFRASRCDPQRKYCECGCRKLDKML
DKCIREPVCYTESRYGGCPCDKYDRRL
DQCLRRKMCMPEKRYPNCALNRDEDRI
DKFFRVKCFERNRKYWECCCNRYDKKM
DKIFRDKAMEPERNEIEVKVEKYDKKV
DKWLRDKVLEWDHRYIEFAYERYDKRI
EKFWREHPMECEKKYCELQQSKIEKCM
GRELRENNCPCEKGLCDHERPRLEKAL
TKEFREKMLQHEKCVYERATPKCEKYF
DKELRDQHVGQERCIPERPRGRLDKGF
EKDFKAKWVEPYRCIAEKKKKKCESDF
PKDLHIKYMDPTKCLWDDKRDRCDASF
TREFFIKEWTNLKCIPERKTPRCYGCV
HRDFMMKELEGFHCFGERKKQKCIPCF
ERDLFVKEYEKGKKFEERRRAKCFACL
EREILVKLYDKVCALPDKEKHRCCQCI
PKELCIRYVRKCCALEDKRKRRVCAEL
DKDICYRYWQGVCKIGDKPNKKYCKEL
ERDMCHGEFFKICPLEENKNKKMCPEW
EKELICPELGQWCHFPERKRRKFCCDI
QREIICKEFEKFPPLEESKKDKICCAW
EREIMCTEIGALPRIPEKKRAKIHCAV
EKELCCKEYDPGSPLYEKRKPKICCTF
EQELVCADYIEACPIRKKKRGRLCCAF
KGEFCCTRYPDCHGMKGRERKRLCCWI
AEDFCDEKWCECPIMRKNERAGFCKLY
KELICRDELCDCCEVKKYRHVGLCQVY
KDIICKSMLTACCEWISVYVEEWCDKL
KEVFCREWFYNCPDFDKFPLDEYCDRV
KEHLCRGRFTDCCDHKKYDMDEYCDKW
KFMICLSKICDCCDMRHIEYEWYCPRV
REMFCACKFFEACDIKKLEVDDTCQRL
KENLCVDHYGSCCEMQKDDKEDICSKW
KNTICNNDMQECCALKDNRDEEMCGKY
KFRLCRGPMCSCCVLGMYPDDEMCEKY
KNRFCKPKICCISLFMSDEEEDLCEKY
RERFCKGKFTGICWITKEEEPDICETY
GEGLCKCRFCEECAWYKIDGDGVCERY
PQRLCKDRFRRFGLMYKNDDDYFCEKY
ADRFCRERMCSCTVLVKDDEEHFCEKY
KNRFCRSDLKACCALGGSKDEELCGKY
KNRICKPEVCHCAMCADNRDEEMCGKY
RYRFCMRVYWECCMLKKDNREDLCPKL
GDRLCKPRIQDCCAIKKDSREDVCDRY
GERFCWNRFCACCAWRKDEEENVCERL
HERFCMDRMHECPVFKKEEEEDIGCMF
KERFCCRRYKECSIMGKDDLEEFCCRI
REKFVCDRIKPVGEMYRDDEDEITCKM
KDKIVCDKFSRLQPLPKEDEDELRCKC
KDRFICDRLVPVAECNKEESDEWCCKF
KDRLVCTKLAAICEIVKDDADDYCCRI
RDKLCCAKLGKCPEMNREESEDMCCKL
RDRLVCDKFFEFHGWQRQEEEDFCCKW
KENLCIDKMGPCGEFWRDENEDYGVKV
KEFFCCRRICRCAEYDRVEMTYICCIL
KKVFCCGRIGKCCEIDEIDGAELCCPI
KKMLCCDKYKHCCEVDEPDPRELCCEL
RKKICADQFTQCCPMREDKEKDFCQDL
RKRFCHDYWHRCCTIEEDDENDICDDM
RHIFCKHKFNNGCDFQPHEIKERCDEI
RRLLCGAKIGKVCEIDQIELKDRCPEV
KRIFCAGKYGKCADFEEGDCKERCNDM
RQFCCKDKLCKCCDCDPFDRKVWCDEW
KLLLCPQRLFECCDLKQIEFKEHCAEW
RQFMCRRKFNECCDFYKLEIKPRCEEI
REVFCRAKMMKCCDIYKFDMNESCDNY
REYLCRPKLYGCTEYAKWDKRERCDEE
RPELCRRKVDAVTELVRREKKDRSEEF
KCELCKKPLCKCNDCEARPRRDRNEEM
RCDLVQDAIGKCADCEAKARKDRIKEF
RCELCANLMHRCNDCPGKNKKDRQNEV
RKEIIVGMIMGCKDCKQKPRKDREDEF
RKEFMISMMASYKDLADRPRRDREADL
KRDLARQCVTPMKDFTERPKKDHDEEL
KKELFQHVIHCPREVCNKGRRERDKEL
KGELLAARWHCLKELCTKERKERQGDF
KKDLTCGCVATFKDFTERARKDREPEF
KVFLCTCHCCCVEDVCECDFKDRREEM
KILLFKGTCVVVEELCACSVKERRDEV
KACWYQHHCPGAEEICPCGCKERKQEF
KYCMFRQACKAIEEICPCECKSRKDEF
RKCIYKKVCQPKDDWCDCPAKQYKEDL
KVIFEKTQCKSRDEICGCDAHEHKEAI
KMMLEKGCMKPNDDMCEFCANDRKEDV
KCFFEHPRLKGKEECAAVEPRERKKDW
KCLLVSDKLGKCEECMSLELKDRRHDL
KCIICLERMKPCDECMTQDVKDRHAEL
RCFMCPGKIGGCPECVNYDLKERCREF
KHVICVSKMHQCCEFTEWEWRERCAEI
KKFFCSEKVAPCCELPTTEMKERCKEF
KTFICSDKFHGVAEVMSMEMKERCSEA
RCILCISKIGNCNDCTQAEIRSRGKEL
KMWICPPKISSCSDCIPPEIKERCNEY
KYLFFVERCHCLEDLCEADVHDRKAEL
KWVMFHQRCRAWEDCCPCDIKDRKGEW
RAFLEMYKCKHKEEYCGCEFSERKEEF
KQCFDEEKCKSKEMFCKCEQSGIKRAY
AGCLDEEKCKQKDVITDCECQCIRKPM
AECFDQSGIKKREPYENCACKCYRKEM
DTCCWERECDTTERMGDCKCKKYKREF
EFCLFDDMCNNFEKFCPCPCKSYRKEI
EECIMAAYCWAFERLCKCPCRKYKYDI
DSCFLERDCYAVDKVCDCKSKSYAKEY
EHCLNYKACPNEKKYCHCSAKKYDKDL
DAICKEEHCHGERRWPACPAERWEKKF
DHCFKETDIVGDKRYASCKCDTEEKRI
ERCFKEQACTTQNKLWECACQRYEKEI
ERCFKIPDCYAERRHGPCKVEHYDPKL
EICLRPSHCSAFKKMCKCDCESYDYKI
DKCFRWGPCDNDRKYKDCDCQRLDYYM
DRILRERCCEKERKYWDCKLAAYERMI
DHCLNEKWITRQKRMIDCPCGKYDKPI
ERCFKEAALEDQRREKEVGCPQYDKWL
EKCFREPYLASERAYMECHCGKADKGF
DMCLKERYCDGEYRLCECKCPHYERPL
EKCFKERHCECVGKLCDCSHNRIEKQM
EKVIREKACDNEKHECECGLPSMEKVV
TKCLREHAWNDFKCYRECNCPCMERWY
PRCLREKDVESQKIWSDCNCGYLEKWC
CHCFRDPPCGEKKVLKDCQHKCLEKEF
AACLREKKCDDEQMWKPCEWRCMEKEY
PKCIKETTFDPTKYLWDCGCAHFEKII
EKMLREYALGDDKSYKDMSGCNLERVL
ERLLREPRLESDKEYCEWNIARMEKCW
DRCFRESDFDGQKKMMENRCARMEKYL
DKCLRCNEVQEDNKIKEPKCAKWEGMC
EKLLKGTDLDEQKKFKEYKCEKYETHW
EKFFRCQEFEEERRMKSCKVSRFDCAL
ERMLKCKGVDTEKSYHDFKICKIECPI
DRLLKCEGLDEDKKWRNIRCGKIEQSC
DDLMRCNSIDQESKHYKVSWEKLDCSC
DECLNCDPIAADKERMKFDCEGYDGKC
DEIFRMQVMDPDDKKWKINVDKEEQKL
EEMLKCDALEKEKKRQKVPMDTEEGKV
EEFFKLNKFEGDTKRMRAEYEKYDAKM
EEVFRCKAIEHEGRRQKIPVNKYDTKC
EECLRFPVVITDDKRPKMPCDSYDKKL
EYCIRARRCDEEQKYKPCEVDTYDSRF
ERWLRHSYCEGEKKYVDCKIARIDGWM
EKVFRGRGCERDNKYLDCKVSKYDRAL
DKILRERTIEHDSKYMELNIGIIERGV
DRVLREKALSDDKRTFEFGCAKLEKCV
EKWFRDDTFDCEKKNCEFPCEKLERTC
EKCIHDSQITGDKRYTEVRCGKLERWC
ERFFKENTLDDRRKMKEVKQCKLDPCL
ERWIRTKDFEWDRSYMDFNVCKIDQCI
EPLFRENPLEADKRWLTLGACKLDRFW
ERIFRDQAMDATRRYMEFAWVRIDKCW
KKCLRFGPCDADREYTECPCMSIEWAF
KKCLRKQVCRNEKWYHECRAYPMEEAI
ETCFRFKPIEHDRRYMSCAAQKYDTRM
ETCIRQKGCDADRKYGSCGNECYDNRF
SKVLREHACVCYRRICECSVDAYDRKL
EKLFREKAVDHIRKWCDVRACRIDRAM
EKMLRQPCLSADKKYVELCIRRFEKNC
EKFFRDRPMYGDRKWVEFPCNRYDKTW
EKILRERALDHDRQYIEAGAYKWDKPL
ENVFREKVITHDKKHCSMPIHKLEKHV
DRCLHDDKCNEEKTYHECDCAKVEKIC
DKFFRTAEMQTDKKYRDFKVCSWEQCI
EKILKWKEFDGDRRFMEIKLVKWDGPM
ERMFREKMLDDDRKMKDFSCCALDKCI
DWCLREWELEEERKFRPMKVCRIERCV
DKFFRSKTMSDDRKYKEFSHCAIEQCC
DKFLKTSPFPCDKKCCEMRRPRIEKWI
DCLLKCQPLEHDKRCCELQMAKVEAAL
ECVLRDKALEVDRKCLDLHAARYERAL
ECVFRDDRLQCDKKLCCPNLEKYEKHI
EALLKDRAFDCERRICANGLCPWDRMI
ECLFKQHRLGAERKCKGVEPMKLDRMF
EVLFREGKVEGERHFIAVEIGKFDRQW
PIFIREKRLDSEKWMTAMDEEPCDKKY
CCLMRDSHLEEHKCFKNIDIECWDHRI
CALLRNMRFDEDRCIKALECEVIDTKW
CPVFKDKTLEDNKCWKSVNGQCCDSPF
CPFFRDTHLGDDKCCREISFPCMDKWF
CYLLRERTIDCERCLCPAHKERCDKKL
AILFRENPCTTDKFICGCNKDVVERKY
ALIFRETKCPQDKVVCACEFAMFERHL
GFCFREKRCDRDKVMGECDCAGLERMY
AHCLAETKCGTMKIFCPCDPDLVEKRY
VTCLYERYCDAGKIFCPCPPEVVERKL
QECCRDKRCNNSKKFGKCEGDAFEKKY
AECFRDRRCEPQTYMMKCECDVMESRY
MTCIKEDRCSKEKAMGRCEMECIDKKI
PYCFKESRCSAEKHFCSCECEMVDKKL
EICFKDRKCDCERKLCTCDNRQLDKDF
ETCFRAANCEQDKKYCSCRCKKIDYEI
DKLLRMHECENDKKYVEIKCGRFEACM
DMCLRWTAFDAERRWMPCSCCKLDPCI
DRCLRIAAIADEKRIKDVACGRWERCF
DKCFRYTALEKEKREYDCSCSCFEGCM
EKCLRKKDCESEKRIHECKHMKVEEYM
ETCLKKKECNGDKRHPQCKAGHMDDPI
ERCFRIKPCEEEKRLKDCGCNNLDTMI
DDCFKIPHLTQEKRHVKMDWDRYEAKM
ETIFRCRGLDARKKHGQIAVHKYECRC
EKCLRAQNMQCDRRYVEWNCEKWERRL
AHCLREKKCQNEKLMHDCETGCLERLI
EKLLRAKKCCQDKVYCEIDIPKIEAVV
ERILHESGVDTDKKYQEIGVVRFEKLY
DKCLRDTSCAADKRMCDCKYAKIEKVL
DRCLKDSQCEQEKKYPPCNAQGMERAI
DKCLKLTPMRKDKKYYQCHCKKIEVTL
DKCMRTEECKNEKKWGECRCECVEDIF
ERCLRDTTCYQDKKMPQCKCCNVEKVI
PRCLRTDCCWGEKLYCDCGLDMWEEKM
DKCLRMNYCDHEKPYMNCDADKYEHKI
DGCLKLKRCERQRRLVGCQCEGWERKI
EVWIREHKCEGENVVCALEMEKLDRKM
EPVLKEGTLEDEKHWNEIDVCRFEKCV
DKLLREHPVDPERKWVELKSTAYEKCW
DRFLRDEKIQSEKKYFEFEMPHMDKWC
PKILRERALDQDHCYIEIPVSACDKGM
CKFFKENRLDEQKCYRTFQIPCCDKFI
APLCKERRIQEEKCCKSSDKDHCEKHL
CRMLREKKFRDERCVKDLNITCCDKTL
CKIWRDGQLSESKCIKEIEAKCCEKDM
HKCLKENAIEEDKIYKECRCPHIERYL
PKCIREKCFEEDPRERDCACQCWDKPI
EKCLKQKKIEVDRKTCDCECAKVDRWV
EKCLRPHRCDADKRYVGCHAENLESKM
EKCLKFSTCSEEKIYKECRCRMYEQDM
PRCIKENQMEDEKVYRECKCAGYEKGY
QMCFKEHRCGPDKMWHPCDCDKMEKRL
CCCFRENKLPSWNVIGGCECDCLERKL
DLLLKEPRLYSDRKVKQMEVPHYDKPL
ECLLREQKLTEDKRFVQAEMGHYDKWF
PYCFREKRLERNKMLRPYDHDAVDKRW
DVFLRDNDIDAFKRIIAMRWDRYEKKC
EWCLKETRLDAARKIVHGEHEKYEKKY
CMLLKENRIEGDRCFAPKEWDVVEKKM
CALIKKNRVQKERCIVGHEVRCCEDEL
CRFLRKCRWHTERCYHSPDMKCCEEEF
CHVIRDKKVDTDKCCMDFEIVCCEKVF
GRVLKDKKFENDKCVHDMNLTACERSV
CHMLREDKCPKDKCFPEPEFEFVEKKF
CGFLKERKISTEKCFFGADVHACEKHI
PLFFREKRVDPDKCFMGRDLGMCEKCI
NHFLKEPKMGQDKGYKDYERCACDKCY
PKIIRYPRIPDDKCYKDWDVGMCEGCV
DRLFRYKMLDDDKCYKELAIDGCENQF
ARLLREANLSGERCWKEITVYACEKCV
PVMLREKRFDCDRQICAKEYEQCDKRF
EGMVREKKCEANKWICACEWEHMEKKI
EMWFNEARCAGNKFFCPCEHERMEKRY
EKVFKEDKCEGDKHHGDCDPAKIEKAM
EKIFRNPKVRPDRKHPEVTCAKMEKFW
EGFLRCHAIRTEKKYPNFQCAKYEPPC
ERFLRDKCLQPDKHVCEVCCNYMDRHC
EMIIRERCIESERWWKGVCCDRVEKQC
DKLMRDKCIDAQQRVVDACCSRYEKHC
EMVFKVRNVDDEKKFRPIGCKQYDAEL
PCCLRTEKCDTYRPFTPCDCKTYDTEI
EWCLYDKKCTAIKRLCPCELKSTEKEL
VTCFREGRCGEDRAIKGCECKAMDREW
SLCLRTTKCDEQRALKECECPCVDRCM
TVCLRETKVEGEKGLWGCEKPCMERVY
PMFLREPKVNSPKFLIPVDLEWWEKKY
CAVFRERKWEEMKIIKKCENEVVERRY
AFVFKDRPFYEEKVIRQCQRELVEKKY
ACIFREKNFSEDKACRCMHKDLIENRY
ACIFKDKALKDDKMCRPIALECFDKRL
ECCFREKDFDDDKKFRAWRGECDEKKR
PCLLRERPLQPQRCCCGFSKDKFEKKY
AVDFRENKFDCDRCFWPKDREQCEKHW
CGWLRTDKFDNTKCISGGEMTCCEKCF
CRVIRDYQLTSEKCWSDIPYQCCEKGL
EKVLKERALDGDKCSSEVRLEKCERCL
EKCFRTRQCEDDKRWMECTVMRLDNVL
ERVFKWPTCCPDKKYCDCDWGKWEKVM
EKLIHPGQCDSDRKYCECDICKVDQVV
DKMLRCPGVTPERKIAEFACKRMDCEC
DKMIRCKALEGHKPYYEAGLKHWECEL
DRILRCAHFYQDKKRLDLDFQKYECPC
ERIFREECIGGDRSMVDVCCPKFERQC
EKILRISAFYNDRRIADVGCKKWEKEC
DKLLRDKELETDRRYMELRLHPCDRCW
DKLLRRSKCASEKTYCECECYRMEDFV
QHCFRPYKLDADKAYIDMECCPFEGCW
CKWIRSKKLQSDKCYAEIELSPCESCM
CRCFRDKKFKEEKCWKEQDCSCIDHDI
CRFLKDNRMQQEKCWKDFHMEIIEKMW
CRFLRYSRVEKNKCYGDCNLGCCDRYL
CRLLKETPVQGDKCFADAANECCDKHM
ATILKEGEIDGEKCYGPCKFEWCEKKW
CRMLHEWKVPGDKCIIDWNWDICDKNL
PRLLREQPLENDRHYMDVAFERCDKHM
GKFMREKKFETDRPYCDIDTDVFEKKI
CVLLREEKLRTDKILWAMDKGLLEKAF
TYCLKERKWQDWRMMKRCDCPCLEKSL
CKCLHEDVINTEKIYWECPMRCFEKEL
AKCLREATVPGRKLYGECQKACFEKLF
CKCIRERYLSDDKIYKDCTIPCVEKIF
ERMLRDKQVDADKRYVDNKMAKLDKCL
EKVLKEGCCVGQKKYCDIPISKYERVM
DKILRESRCHGERKMCEIDTCAWEKVY
EKFLRDRKLDNDKKWTEADVVHIEKII
DRVCRESPCDCEKKYCDVKVPKFDKSL
DRLFYLKYIEERKHYREVKLTKHDACL
DRFLRVNEMEEDKRLREQKFGHIDVAL
EKMLKEGDCEEEKKIKECKMCRWERAM
ERFLREGNCDSDKMHCDCGWGRFDKGL
EKCLREPWLDKDKKYIDVGCDCIEKGY
EKCFRDQGFSEDKRHMEHGCCNLERVM
ERCMKDASMEEERKFYEWRCDRYEKKC
PRCLREPKIVADNVYVECECGHLDRWL
AKCLRETKIQKDRIYKETECRCMDKQW
AKCLRETNLSNDTAYYECPCPTFDKMF
DKCIKESALSADKKYGDCDCGRFDKVF
ERCLKEKRCDHNRMFLDCQGDKIERRV
EVCVREKPCDQDRKFWACNCRKIDKVL
DRCFRETTMEEYKKWNECKGMRFDKMM
ERCFRNNPVDTDKKYCQCKCMRLEQWM
EGCFKLKEFEHEKKYPDCKAQTYETPF
EKCIRERYCDGNRRHMECKIAYVEKWL
EICFKEDGFKDDKKLRSCNCPPWEKFM
EKGFREPAWWEDKKLKDGTPPKLEKCF
DKCLREKIIDRDKKGDDFACCKYEKMI
DKCLRDDAWYSRKGERECSCPKIEKWF
DKCFRDRGVEYDRYYFECTCWNMERMI
GRCIKEHTFDKYKAMYECACECFEKRM
GKCFKEERISQEKQYYDTECDCIEKGL
ARCVKEDRLKKEKMYPECEPKCFEKEL
AKCLRGPYCWHDKLYHECSFKMIEGGM
PKCLREDMCKPDKLFNDCPCGIIDRTI
QTCFRWGQCDADRMVAGCPCERFDHKL
RKCFRFKEVEQDRQYKDCTCDELDVGF
EKIIRAQAFDCERKYCEWAQKKFEGEI
EKWLRCYALDDKRHYKEIGCRRWDCEC
ERIFRGGNLDADRRWLEAQLKKYDGDM
EKLIREKAVDGDKKYAECQFAWYDNAV
EKWLKCKGFDREKQYMDPACDKLECNI
DKMLRCRAMERDKKLYDGGGRHIDCDC
DKLIKCKPLDGNKHYPKIPCDRYEAKC
RAFFKCQKFNPEKDVWNMSCEEIDCRC
KYELKCRHFDEYRQIRKRHRARLECAC
DYELRCKTVDEHKALKARKRDRFECSV
QRELRESWLDPQKFLMRRPKEKLEKKI
AKELREKDWEQMRAFKEKKKGKVDKQY
RRELKIKDYQDQKWFREKKRQRVETCL
GKDLKVRSMDNEKVWPEKDGSRIEAAC
EKDLKMTHFDQEKWLCEKTKSRMEPGV
QRVLREKSCEEDKCYKECSVHVCEKCV
DKMFREKACNSNKKSCECTWGKLEKVL
GLCLREYRLTQERPLRGCECEGMDRKF
ASCLKDQRIQQEKLFCDVEHDCFEKRY
GRMFREKKMETNKCYADFQLETCDRKY
CRLIRDPCINEDKCWRNIHIDCVERKM
AKILRDVKLEDNPCWKDAEAAACERCL
CHMFRERTFDQERCWQELTPECCDKCF
GALLKNRRYDDTKCLRGHDVNHCEKCW
CRIILDKRFEESKCFKDVEIMCCEKWL
PKLIRTGRLGCEKCICDIEMKVCENEF
CGIVRYRKFEETKCVTGFEAQCCEPCV
CRWLKDQRLTKDKCRSELDMQCCDKVY
CGLLRDRKLQAENCWVGVEFTSCDKNW
GRLIKEPKVEKEKPWYDIEDEAIEKHY
GALIKDHRINSEKCFCQIERACMEKVY
CWLLKDRKLDSEKVFRKVERCPLEKCL
ADVMREKKFEQEKCLMSIEADACEKKY
HGLMRERKLDPDKCFCQIEKSMCDKCF
PGFFREPKIDEENCWKGTEQEWCDRNL
CQVFKEQMIDEEKCIKAAEHNCCDKHM
CAMVRVRKMEQEKCIPKFQWECCEPKI
CYIFRNSKMDTERCWTRWEKDCCDKQV
CWVLHDQRISQDKCFAPADEEGLDKRW
CCIFTDEKLRTAKCIKHIEKECIDKKI
CHCLRDDKLEPWKIIVQCQRECLERKY
GKCLRMKKWVSEKFYANCECECMDHRV
PRCIREQKCTNQKPWKQCEHECYEKPY
QACFRDKKCEEPKMFMSCEDDCLEKQH
PVFMKEKRCDTQKDIGACDREAIERKY
AMLLRNQRCSPGRCMCGCEREVLDNRY
EACLRDPHCSQEKQYMPCDIEKFEKKF
AMCFRAKECEDEKLMKGCKNTAVESAY
TTCMRKDECRCDKALCGCRVTHFEESF
KDCLFTERCPHDKDYCRCDCDHWETRV
ERCFKIKSCDQNKPYPECKIEKFDKKI
DRCFRLKQCDPDKRTHDCKYDSFDMKI
EKCFKFKQCSEYKKHHECKCNKYDHKL
EKWLRSQCCNQEKKFFDCCMRKYETLF
ERILRERAIYEDKRFKDMCMKKYDREV
DKVFRFDALDEHKKFRELGGKKYEPEL
EKLVRDKEIDKNKKYVQVKCARLEKGC
EKFIRDKNLDGDRRIREMKICHFERIV
PRLLRESCVDTDKMHVDLSVEMYEKNV
ARVFRDNCIEEDKAELELTCELMERMC
CKVFRDQKWPPEKCYMEAEQQLCEKQY
CILFRETKFDSDKCCTHFEMQVCERNW
CGLLRSHKMEGERCFWGIEYECCDPRF
CPVIRKRKFDGEKCWMNSEKKGCEPQI
CCYLRESKYDDTKMVKNDEKACWEKMF
CPLMREKRLTDPKCLKSFDIACCEKSF
CSMFKEPPFNDDKCMRDHPPSCCDKPL
CAFFRITRWHNEKCIKSREYDHCDAPF
CPCIKDRPFDGEKCYATCQIECCENKI
AGCLRFGKCEKEKILTGCESEVLEQRY
CECFKKKSFDDEKCRRNCEDECLEDRY
CCCIRERSIYGYKVIKAVEQDCVERRY
GAMLKEYKLEDEKCWRPVEWTTIERAW
DCVLKDKSLEPDKHLMQIKRCGFDRCY
EKFFRDKNCDQNRKFCDCDLCHVERCL
EKLFMMPCCCKDKKYGECQCKRYEPEF
DRCLKTATLQHDKRTIECKCKRWEQQM
DRLIRMTTCEHDRRYCECDVSRMEVPM
DRVFRKKACDGDKKLCDCAAMNIEDYL
ERCLRLPDCDAEKKYCHCKCGRLEGVV
EACLRYKRCPSEKKLPSCECNKYEREV
ETMLKDGKCEQDNRMAECECCRLDKVM
ETCFRVERIQEEKKYRSCEMPHMEAGL
ACCIRYRRLNDDKVWRACECQPVDKYL
VCCLRRDKLNEEKVVRGCDCEMIEHHI
GPCIRYKRCDGRKMWGRCDCEMLEVKF
PECLRKDKCWHDKGRQRCDMECMEEKL
CHCIRKSAMGEDKIHYDCTAECFDERL
VCCFRRQNMQSEKAFAGCNCECMDDKW
GRCLKYSPCEGDNPYMDCNDECLEPKV
DECLRFPKCNTERGRTRCEVEHMDAKI
DDCLKIAKCVTDKKHMKCEMDSFEVGL
DECFRYKVCDHEQKRMKCSIDKYEHSF
EHFFRNGELDPWKKMCDVKMDKEDGKF
DKILKDSNFDNERRYPEVKMMRFDRVF
ERVIKDTAFNREKREWDMGVKKWDKYV
EKILRDSEVDHSRKYCDIKVPKCDKAI
DKCLRDTHISKENKYWECTIPKLDKWV
DRLMREPSCDAEKKYKDCSPARVDKVI
EKCLGEQACRPGKHYPECQAPRMDKWL
ENWIKEGWCSAEKKYCDCGYEKWEKVM
ERLIRDGPMSSDKRYMDIPACKFDKMI
DKMLRDKGCEMERKYCDMKLPNYDKKF
DKILKFGPCQQEKKYCELGAPALEKLM
EKFLREKQWEGEKKFPEDEAVCIEKLV
EKLLREDRFHVEKHVMDMNMAKMDKII
DKLFRECRFPEEKSYMDIEIVKLDKAL
EKWLREDHLQQDRRYVQAHGCKFDRMF
GKFIREDCFNSEKVYFELCCPMFERYL
AKLFRESWLDPDKVYWDMNMEIVEKMV
PKILKEETLDAEKHYCDISIEWMEKRF
EKCIKEKACEDEKKYYGCPWGHWDKVV
ERMIKGKTCEDERRLRDCDAVKWDGWL
EALLRESWCEGEKKLCQCKINKEDKHV
EEMLRMGELNEDKKYRKGKCDKYEVPF
DKMFRCGDIDNEHKFKEAKWHRLDCTM
EWVFRCSNFEHESRMVEIQGGKFDCAC
ERIFKCHHLEKNNQWAEVSCERLECKC
ERFIKCHSLDNEKKYKNYSIGHIEATC
EHCFREKSCDSARKIGTCKCDKYDRRF
DFFLREHDCEEESGLCSCKMEKVDKRR
EAMLKDGRCTCQRTFCPCDMEYLERRY
EDCFREPAFYGEKKHRKGGCDRDDKRV
ERLIRDRHIEAERIYVEVDVEMLEKKF
ASCFREHKLRGNKLFKDCEGEVIERRY
PDCFTEPKCPATDMFCKCDMECVTRKY
CPCIREGKFNTEKMMTRCECEWLERKI
GFCFREAKFTRDKVMRACEHCPLEKCF
NVCLREHKCPDYKNLKPCECGNFDRAL
AVVFKERKCESDGVFCACEWELLNKRY
GPVLKEKKLEGNRTWTGVDTCAIEKAY
SMLLKEGRYGDERHFKEKEAGVCEKCW
EPVIRENTLNEDKVWKQADLCTFEKCF
ETFIKERGFDPDRRIRQMSMCKCERCL
DPILKERKFEEQKRYKEMHACKMERCL
DKFFRDRCLSCERRYLDMSLQKIERWC
EKFLREQALPSDRKYPECGWHALDRCF
DRWLREKCCYKDKKTNDWPIARFDKIV
DKLLRLQTVTPDKKYWDIKCPRYDTKC
ERWLKERRLECDKKWAEAGAVRYDKVL
EKVIKDTNVPRDKRYTELKSCRLDRCM
AKMFRDGPFSEDRVYKEMQYDVVDRAM
CKILRDKRMQAPNCFYELDTACCDRTY
AALLRENKFDDYKCMKGVQVGCVERCY
TKLIKEKHLEEDKCYRQVNVPPCEKFF
QRLFKDGHLTDEKCFREIPAKRCETEH
AKVLKDRALNRDKCYMEIAMPACDKGI
PKDLREHCLENAKWVSEKQRGKMEKCI
EKVVRETGVDPTKRLPDVGGCKVERCC
EKMFREPALSYEKRFIEVAACSIDKCC
EKVIRPAPCATERKLCNCHCCKLEPIV
DKLIRDQTCDQDKRYCDITMPKLEKVI
EKCLRDSVCYCDRKLCKCPQCKFDRML
ERFIKESGCENQKRYCECGAGRCEKGL
DRCLRVSACESDKKYCSCGRGHLEGPI
EKCMRERDVEEYKKLHQCKCGHEEKRI
EALLRDHDLEDGKKVRQTKTEKEEKKC
DTVIHQSQLGETKKVKNVKCEREEKKC
EHVLRLGCLACERKYAKLGCERYEQKC
EQMLHCSCIDADKKHVSLNCEHYESRC
ESLLRCKCFDHGKKAMNMAVGRYDAGC
PKVFKCQCVQYDRYYKQVTCDKLEHRC
ERVFREKCMDDVRRFKEFHATRWDKNC
DKLLKDKCIERRKKYYELSNCRIDKVC
DRFMRCRHLEGDRTYAELPQPRFECYC
EHIFYCRDMDDPKRYKEVKCNRMECGC
EKFFKCDSLDEDKKYKECKCNHYEPPV
DRIFKWKYIDCDKRWCEIKFERYDQRL
DRLLKVQEIDAEKRHADVKIDHVEPAI
QKMFRCSSLDAERMYVEISWGMLECAI
DKFFRIRGIEEEKRYKDISFQTLEAYC
DKILRKHEVHEDNKYKELKCVRFDELI
ERVLKCRDLEHEKKYRELKAPKMDPWL
GKLLRDNRLNDDRNWRDVDVCQCDRCF
GVLLRDNKLNQERGLAQNEVMAVERCF
AACLRENKLAEERMLHSIEHCHIDKCY
ACCFREDKLPQEKFIAGCDEDCFERHW
SNCIKDRKWEELKAWRKCEQDCLEKKY
ARLFRDQKCEAETCYIDCEGEAIDKKY
ERLIRDNHCDGERKYCECTLPWLERWI
DMFIRERKCGNDKRWTACDHGKFEKMM
PHLLKEQKCDPEKYYGECEAAWFEKMY
AWLFKEPKLDDDRCLKPGERVACDKIL
HCIFKEKKFEENRCMRSYEYGMCEKCL
DCLFKEQAVNENKHCKGLGLPHFDKFI
ECFFRERQLDAQKRCVPASMVKLDKIY
EAFFKEKRFSKDKRCMPADRAKVEKFY
ECCLREHRVDGEKKITACDCGVMERAW
AGCLREQKCDSDHLFTGCDCECFERRY
VKCLREDGFSAEKVIMECRIDCLDKAI
CKCLREQKFQDERWLGECQCPCVERWF
GKCFKDKRLDPDKSYMECDHNCAESPF
PKCFKEDRIRDEKWMKDLDVTALERMF
TKMFRFDQLKDDKCYREADMTSCDGCM
ARVLRIPRLESDKCYRSVDWGTCDACL
CRMFRDQRLDGDKCTSDMDCGCVEKQM
CKMLKKKRIDEDKCLKTFETSHCDDAI
CCVIRKNELEEDKCIRGFNVDSYEDRL
CYIFHRPRINHHKCLCRMEVECCEDRL
CALLRETKMNAEKCLAAIEIECCEKQF
CNILKETKIEKERCWCDMEIDCCEKKI
CCVFKDKKVEPDKCLCHIEFRIWEKPY
CGLFRDNKIDEDRWWTGVETGHMDRGI
CYFLKDKKLESERCLLKMERPMLDRPW
CRVIRENKMDKRKCWYTYDIKCCDKQV
CSLVREQRIRDDRCHKSVERGCCEKAF
CGFFRESKFREQRCLKAAEPELCERRF
TRVFKDQGIDEEKCWAEVGAPVCEKCL
VKMFRDKPFEGEKCYMEFDPAWCDRCW
PRWLRYGHFDPEKCYMDIPRMGCEKCF
NKVLKFKAFQTDKCYMDVDACKCEKCL
ERFFRWGEIDWDRKIMDTKMCRLDPWF
DKCLRTTQIQASKRYVKCKCCKLDRCM
DRMLKDTCMEQERRWKEWGVPNYERQI
DRCLKVSALEAEKSYMEGPAHRYEPHV
DKCLRYKACESEKRYHECSVAGHEANF
EAIFRCRNLDGEKRYPTVNCATWECCC
ENMFKCDDLDGDRRFGNVKSARVDCAC
EPVLKCKEFQSERRWAHVKFARYECAL
EKFLRCSEIGAPRKMVDLKMQKWECSF
ERLLRCDCLDEDRHQKDICIGKMEAGC
EDVLRCNNVDGDKKRMKLQGTRYDCSV
EDWLRGAALQEEKWRKKMTCAKLESVC
EQMFRCNAMEDEKRRTKFKWSKIDCHC
EDLLRCKKLENDKVRPSLDIGRFDCPC
EDFLRCKTLDHENGRFRCEFERWECKI
NTCFRCTRCDAGKPVCSCDCEEFDCKL
AICFRRGKCPSDKFLRPCECEWLEHKW
ATCLKERRCECENVYCQCDWDNVENRY
QRCFRADACYPEKMYCDCSIACWDDAL
APCLRRDPCDPDRVYGECKGDMFEDRW
ACCLWKRDCKQRRVLCGCKCNIIDEKF
CPCLNKDEVKETRVFKDCKEGCLDEGY
CPLLSKREMSQDKCFWQVKVDIWDERI
AVFLRKHDMHDEKCMRPYKIECCEEKY
ATMLKKEAWEEEKCIKEHGPGPCEECI
PKMLRRSAITCEKCFCDVNVPHCDECI
CKLLKRTTLDKDRCYEELSMHVCEDQF
CKLFRMPELYADKCYKDVKANCVEVGF
CRVLRDPIFTEEKCWKDSPMGCCDKMI
CKCLREQRFSQERFFKEFDCTCVDKGI
CKFLREDVFREERCFKEMPPGLFEKVI
CRDLREEHIEAEKCIAEKDNGSFEKWF
QGDFKEKRIENEKPCKGRERERMEKPY
GGNFREEKFQAEKVLVGKEGCGCEKCI
PSIFKEKKIDENRCHKDLDGGYLEKVY
QTMFREHKMDEERCIKAFEHGMCEKCI
AMFFKEKRIEDNKCWKNHDINFCEKSI
SPFLKEDRLEPERCWIPVDNGVCDKVW
CAFLREGRFDPDRCIMTLDRGKCEKPF
CICIYEDKFSHLKCLWAMECSCLEKTY
CQCLWENKCPSFKMLSDCEKGCIEKAW
CTCFHEDRCPSTKCLIDCDAQCCEKPL
CVFFKWKKWDDDKCLRGPDHPICEPTF
NCFFRERKLEEDRWLKCVEAPNMERWW
VCFLKFKKFEEERFLRCIEHEMIEAKL
CMLLRQHRWEEEKCWKPWEIEICEHNL
CHLLREEKVYKTKCIDHWEVTCCERGI
CRLLRERKCDPSRCFCEHPAPCCDKPI
CPFIREYKLEHNKCWRGFDVDCIERWF
CRMMRQTGIEGDKCYGEANVECMERRF
GKCLRDKCMEPDKRYGEWGCKCLDRTC
AKCIRDRRFSAEKIYIDCDCPCFDRRW
AKCIRDGKIGSDRIYKECECGGMEKCI
PKCFRKTRIETDKGYVECECTCAEEAL
TKCFRKKCFYKDRMYAECHCVCFDDPM
PKCLKRSEMNPDKMWWECKWEQIEERL
AKCLRRPNCDDDKTYKDCQMGCVDDPF
MRCLRRKQCDGRKMFRDCKHKMMDEAI
KNCIKVGKCEAEKEYCGCDMGEYEPMI
KRIIRIQKCCPEKEYCDCDVGEYDPML
KRLFNWHSCTARKEYCECDLQEYDPMF
KKIIRNDHCCPDKEYCDCPISERDEDM
KKVIHRQPCCAPKDYCDCTVSQRDDTW
VKLLRKQQCNEDKLYCDCKMPVVEDCF
PRCLRKKACYHYKYYCDCQCVAIDELI
ARCFRKQTCKADKVFCDCRHACMDEIL
YKCFRRNACDKPKLMEDCACDWLDDKL
DRCFRYDECINERRYCECKCETADHKI
DKCIKYSPIDPEKKQGECHPEKVDKKM
DKCFYDQALPALRRYVECRCQCYDRSW
ERVFRETAVNPDKRYCEIGPCRFDNMF
DKLFKEKAISGEKYYPECSAPRCEKCI
EKVLRQSNLDGTPKYVEMKWCRWERCM
DKLFKWHRFPSDKMYCELECCRFEPCI
DKMIRDRKVEAEKKWCEWEHAKYERPF
EKWLRDKAVYHDKRYIDFAFARIDKLL
DRILRSKNVEHDKRYFDTKYARYDTMF
EKMLRDGQMEGEKRYCDCKLSRYERCL
KRVLKMTMCECDKDYCDCPVNEMEAKF
KHLFRCNKVECDKEYCDAEFEEMECQL
KKFIKCNRMSKEKAYEEFDMNEIECGC
KKFFACGRIGEEREYKEFESEEYDCPC
KRIVICTSIKDMKEWREAGWCELECCC
RHFVYCEPLKDEREYKDINPCELDCCI
NRCLREKAMETEKPYAECGCEMIDRMF
DPFFREHKVDPDKKYQSMDWVRFDKLF
ECFFKEKRMEQNRRCRQIEDAKFDKVY
ERCIKEKCCDHEKKVCDICCDKLEKII
EKCFVEPCFERAPRYDEVGCEHWYKKC
EPCVLEGCLWPVRKLMSCCCEKYVKKC
DRCILERCCSELGKLKHCCCERYGRKC
EKCFFDKCLADFRRYKDVHCEKFDKKC
QEMLRCPAIHEEKQYRRWSCDSYECRC
ERIIRCSNFDETKRAKDMPCGKYEARC
EHIFKCRCIQDKRKYKQVCCQTYEARC
EVVIRCKKMEDSRKFKPAEGGKYECNC
DAIIRCTGLPEEKRWKRFKCYTMDCAC
ARCFRCKNLEHDRLYMEIGCRCFDCDC
KKVLKCEGLYDDKPWREVGCPEYECPC
DKLFKDECVKDEKTYRDIGCGNLESPC
DKCLREPCIMGDKRYVEIGPHSVEKPW
DKFLRLAPFTDDRRYKEFGKARCEPCV
EKILRDKYVNGDRNYWEVDAAKLEKVM
EKMFREAALDDHKKYKEWAHRKYERDI
EKCFREHAMERRKKYHQCSAVRLEKGV
GKCLRERGFEDDKYYSDCPCYSIEKPV
EKCLREHYCENDKKILECQTACIDKLL
ERIMREKCIATEKWYPEVCCARFDKIF
EKVLRERAFYMDRRIMESPLDRWEKKL
DRALKWKKMDNTKRLGDTESCKWDKCF
DKMLKGQRFDKEKKWYNFNRCRCDGCV
EKCLREKDLDPDHKWRDWKICTLERCF
EKCLKWNRVDKEKKYAECGCYKFEAFM
AKCFRLKMCDQRKVEHECQCTSFEKPF
EVCFMDKRCEDDKKLGACECLHFEKVF
ETCFRERKCGGEKRFGACEHGIIEKYV
DFCIRERKFDGEKQFCHCDCCHMEKVL
AKILKENHLDDWKCYREVPHCQCDKCW
EKIFKEGTFYEDKRYKDCDFPRFDKLL
EKIFREQTLETDKHMMDARVCKCDRCL
EKMFHERWLCQTKKIKDTPYCRFDKCM
DWFLHDKTIEADKKHCEVKMCKLDRCF
EALLREHKVDCDRRYCSVQWCRFDRYI
DRLFKEKHLNAEKRHMQVSVQMIDKAM
ERLIKEKNLNGDKKHCSLQCDRYEKRW
EKFFREAYIGADKKGAEIKIPRVDKCL
DRFFKEQCMECWKSMCDWAIQRFDKVF
DRILKDRTIDPEKKWVEKTCKRMEKWC
DKLFRCSCLDEQRSYKETGVPAFDKMC
DYFFRCRQINEEKRRKEMKLGKWDAAC
EKVFRISDFEAEKKYVEIRAQKMEKYI
EKFLRQRPIDCSRKYGEAGPCKFEKMW
DKLFHDKCFDPDKAYTEIAYCKMDKCC
ERWLKETHLDPDKKYANPHCCKMEKIL
DRCLREGHVAEEKNYKEVPCAVIEKII
QRCFREECIAPDKMHSEMPCNKIEKAC
ERFLRENCMTEKKKERDLGCKHFDKEC
EHWLRDDCINEEKYYRGLCCQHFERPC
DFVLRDDCISDEKKWKQLTLNKYEKDC
DALIYDHCLLDEKHFKAVCCEKFEKHC
HRILRDQCFQEDKMERELSCGEFEGCC
KCFIRRNRLEEEKYWRGVEGCYLEDCY
AAIFREKKIDEGRHIRNCETCAMDKCW
DKVFREKEVEADKKYPELKMCKWEKHW
ERCLRYNACDTDRRYIDCKGAGFEPIF
DRFMRDGACDEERKWCECAPAQIERIY
ERFIRDHQIEPDRRYIEMEAMKLDRCL
ESLLREYKFDPEKRLFKLEVVRLEKLI
ERCFRESGFDHDKRWCECPCQTFDRII
NKIFRDKDLDDERRWKEIKCMQIDRIC
AKCVRNARLPEDKVLKECECACIEKCF
EMCLRERRLDDPRRLNACDCCYLEKVW
MCCFRRTRLDETRMLKCCECMAFDQML
CACIKDQKLPNEKCVYAVDQECCEKRI
CSLLRQEKIHPNKCCTRIEMQCCERCF
CKLFRDPKLGVDKCYTEFEDNCLDRDW
CKLFRDHHLDDSKCCREIDVDMCDKIF
CRILREGRINCEKCFLQGEMCCCEKCL
CKILRERTVDNEKCWGDVSIPWVEKLL
CAFLKENRFEAYKCIMSPEPQCLEKQW
PKMVKDKKFDEDKCYKEMDCNCVDKNY
GKCFRENTCEHERWICDCRCAHLDKIV
AKCLREHRIHDGRIFRDCDMKCVEKGW
AKCLKEQSIENDKMIMECSNGCFEKVY
ARCFREKMCEHGRVMHDCPKSCLEKIY
AQCFKEGKIESHKWYMKCENECIEKKY
CKIFRFNKIGERRCYREIEKPCCERWL
CKCFRERGLSQDKMWIEVGIKCIDKEL
CKMVKEPALYDEKCWRDFPMKCCDREL
CRMLREKHFERDKCYKDLNFPMFEKMM
DHFLRETALECEKKYMDWAMCNFEKWF
DRIMREGHLDGDKRWYEVNYVKLDKVL
ERMLKEGGIDQDRKWRELKIPWWDRCL
EKVLRDDALEEERKMVDVKLAVYDKCL
GKCLREPNFYPEKWWNDFDCGKFDKCC
EKCLKDSRMNSDKRMPDWECCRLDKMM
EKLLRDDHVEPERKWADIDCCKMDRFC
DRCMRERKLEGEKKWHEAQWPRFDKAI
ARCLKEKKIEEEKIFRDVDCCGMDRCL
AVCFRDQKFEKEKLWVPAEGEVLERKY
HYFFREDKLNSEKCWVDIDIEYCERSY
AGFFREKKVESDRCIIQMEYAVCERCF
GKILRYDKIDHDRPWMEVEICACDHCY
AKLLNERKIGDNKCYHECEMACCDNCY
CSIFKERKLEPEKCYIPWEWQCIEKAM
CAILKDDKFSRNKCCQTAEKDCCERGI
CALFRHNRIDPPKCFFGLEMEMCEDHW
CHLLRQNRLDPEKCMKPVEMHHCDRCL
APLIREVKFENDKGMRGAEAPACDKCL
SVLLRDRKFYDDRILKTHEVCYFEKCI
GRLLKEAKFPTEKGYHECELKRCEKCV
DKILKEHRLQEERHFCDVEVQRMEKCL
ERLLKEKAWEHEKTYHEHGWVKIEKVI
ERLFRERRIDSEKKYCETSLCRFENML
DHFIRVRKLETDKGWADVEFPRMEKWF
ESMLREKCCDCRKRWCGCTQGRFERML
DKCFRFHQLDSEKKYPECPHKHFEMGF
DKCFRDKNCDSEKTYAECELARMESWF
DRVFHERYCPGDRRYCECKFSHYEKIF
DPCFHWGECQKFKKFCQCKINKEDPKL
ESCIKCKECDGQKKIAKCKGEKEDRRL
GQCLREKACQDEKRFPDCNIECEEKKF
DYCIRFGECDDQKKMKDIKCEKYDAKL
DYCFRVSEIDEYKKWKDWRVERYDASL
EKLLRAQDFDSARKVPEWKLERYEAKF
ERFFRVACFGADKKHCEMAMGREDKRV
DKCLRERWIENDKKYKEVGCPCYDKNM
EKCFRERHCGADRKMCDCPPWTIDKCW
DKCFHEKSCHAPRRWCPCKMARCDKCF
DKVFKFRHMEPDKKYCDVRVPKIEKFM
AKFFKESWFTCEKVYCDMGVGDVEKGI
CTLFRERRFDGDKCLARADRPVCEKLM
CHVFKETRIEQEKCMRPMDRAPFEKMV
CVCFREKILEEERHVKACKIPCMDRWL
DVCLREDGCEDSKRIRHCGCMNFERMW
DCLFRQQHLDEEKRFRAAPCERWEKKC
DKLIREQCMDEQKRMKEAPVEKGDKKC
EKCCREATCQMEKKYTECECERWDRNC
GKCLREACMHERKTYREFHCSTIDKPC
ERCIREKQIDHQSKFTELKCCRLDRCW
ESFLREKKLDVERSFATSNMCRCDRCL
DKIIRDGRLNHDHRYVELEWGKCDKCV
AKILREQCLCGEKCYKELPLDFCERHF
TKFFRDEVIRTERCYMEQGLGFCDKCL
AKCIKEKRFGEEKCYKDCNCDMCERWL
AHCIHEEQCRNDKAYAECKCAAVDRVI
GKCLHERACDGDRTWCECGFDGCDKAM
ERLIREHECDQSRKYCECKIPKCEKAW
ERFLRLKGCHCDKKYCECSPGRIENYF
DWILWEAKCWPPKRLCGCDYNAYEREY
DTCFREPKCEDWKKFKECECQAYERMW
DKFFRENCCYHEKRGCECGWHHWEKMM
DRLFKERPVEHDKKMCEFKIPRFDKWC
ERCLRDQDVPVEKRFLECKAAKFEKMI
ERCFKFQEMQEDKYYWECKCDRLEVHM
DKVLKMKYIEKDKKSVEIKISKYEHSW
SRCFRRTECQGEKKWVPCKAGSYDEKW
APCMRKSECDNESYWQPCKCDAMDEKM
CCCLKRSELETNSPFRGCKAECLEEKF
PCCFKKSKLDDNKWVRAMDCEYVEEKI
PYCFRKGGCGRDKYIPKCGAEPHEEKV
ACCFRREMFYREKVIYACENEVFEDRW
RECFRKEMCKDEKDYHKCGFESHDDKI
SWLIRIRRCDEPRDFKPCDIETYEHKV
KDVFFVRRIHDMKDYKKVEVEDYEAKV
SMMIHDKRLYEHRDWKPCDVESYDKKI
PPCMREAKLPERRPYRRVECEAWEKKM
PRLIRPGRCDEDKVYRECDADAIDNRW
PKFFRAHTCDHDRVYCECKADFLEGAL
AKCVRRKPCNPDKAFCECTGNMIEEQI
PMCLKRQHCNTDKIFLKCECSVVEEAW
PICVRKRACDDDKVVRRCNCNVFEDKL
AACFRKGCCWEEKIVRGCSCKIMEDEL
KFCFKRSKCETEKLLFPCEGNWIEDQW
AVCFSRPRCNDAKLFCACEPEMIDDRY
AMCFRRNRCNQQKVFCRCQHEMVDDRD
KTCFKRTRCNKEKVLASCDRPEVEDMY
KYILRRNKCDTIKEFAQCERGEVDDGD
KHVFKRKKCESDKIFCACEKSELEPHE
ACCLKNGKCENTKLIWGCDYDCFENRW
GGCLRRGHCDQEKIYCSCSMECLDEKY
ENCIYRDMCRALKRMCKCPCEKEEERV
DACIHFRMCEAAKKVCACKCDKEEKKI
EGCLVFKECAKHKKWCGCKMNNEESKM
EACLVYKECDRVRKMCECKIEKEGPRM
DACILYHECNSFHKFCGCKFDKEFPKW
EACIIWNECQDVRKLHPCKWEHDDARM
DLCLFYRECLSIRKLPPCKPDREDPKW
EWCLKAGECDAPEKVLPCKCEHYDPKV
DECLRAPACDPLRKLAKCGCEGEDKKV
ERCFRLKSCDMERRFVDCGIDKYEPKI
PRCFRDKVCQSEKMYVSCGHDHFERRM
VAILKHGTCDGEKAMGGCPQEMIEDKM
AHCFRKNECHGDKLFCRCKCDCLEQRI
AGCLREYKCSSSKAMCECENPCLERLY
ETCFRDDKFGHERKAVPCSCAKIEKVF
EACIRDQTFEDERKLRDSNCPRFDKWV
EVCLKENYMPEEKRIMQWKCAKWEKLW
EHLIRETHLPTDKKYIGVSVCKVEKVM
EKVIRCHEFDEDKKWHDVQACKCDSCC
EKCLKEKAWDGNKRWPELKVPRYEKAC
EKWLRSRHIDNDKKYADVDQCRVDTCF
DKLLRDKQVNGEKRYCDVTACRLEKML
DKFLRDRKLESMKAWCELNHDKVEKRH
DRMLRCGEVNDEKRVKEIKCRKLDCTC
DKMMRCGPFGPDRKFMELTMGRYECKC
EKFLHCGSFWDERKYYDVGCKRWEWDC
EKLFLCTCMYKRKRENEFPCPRFECCC
DRWLNVKCMDNRRREWEVKCERWDRYC
ERWLTCEGIRPNKRYWELGCARVEEVC
EKIFRDDGFDPDRKTHEMGVGRFERMM
DKIFRIDHFDSDKKYAEFSACKIDAWL
ERFLRDRGLDSEKVMVDYEQCKFERCC
DRIFREKECEGDRKFTDCKYMKVERIM
EECLRWKGFDDDRKYFKCGWARLEHMM
EKCFRETTMSDDRVYKECTQAKVERAM
VKCMKETRFQEEKPLRECDCSCLERNW
DVCIKDPRCDKQKKVMACDNTRLERPY
NKILKEGKLSENKCYKDLEVPCLEKCY
CKFLRDKAIEWDSCYPDFPIACCERTI
CNVLRDHRFDGDTCCVGFDVACCEKIF
CKILKQRKCYKDKCITECEAECLDRRI
CRCFRDEVVKCQKCFIDIADKCCEREI
CRILKENSVNSDKCLTDKDFPCCDRML
CRLIREEKIEGDNCWIDVEMNCCERGY
CHLLREDKLKGNKCHLEIELQCCDKML
CKCLREEKMNGTNCIWDWEPRCFERDY
CWFLREARLDDEKCWKNTDTEVVERKM
CGLFKEWRMPNDKCIADFEAECVERKI
CCLLREEKVQEWKCCKHIEISVFERSF
CDVFRSGKYTEDKCYKKWEREICDARF
CQMLRSARWSPYKCLMKHEFNCCDRCL
CELFNEEMLSDEKCRKKVEIDICERHF
CALLRPRRIDGSRCLCGWEGECCEYRF
CHWLRERRVSPDKCVVEHELACLEKML
GMIFRENKCQAEKCFCQIELPGCEKHM
EKMLKEQRMTRDRCYWNLDWPRCEKCF
APFLKETRLEQPNCWVDFEMSACDKCY
DRVFREKRVDQDRHWGEADPANCDKCF
DKLFREKIMEGRKKYPEATCVRVEKVI
EKLFREPCFDNDKKYPEIGLQRYERGI
EKVFREKAFDGENKYGELPVPKVDRIF
EKMFRENPMQQERRWHEFGNCKLDKCC
DKCFRFKKIEADGNWLDCECCKIEKCF
EKVLKEKPLDGDKKYGDIQWNHVEKIY
ERLLKDYTCEPDRRYSDCPFAHLEKML
DRLIKEPTCDKERRWDDCNCARYEKVL
DRCIHERQCPSDKKICECKGMTFDKML
ERFLREKTCDREKWYMECGMGKMDKNM
EKMIRQHTCHAEHKYCQCGWPKWDKVV
ERCIREHEFEPEKKWWDWKCCSLEQVF
EAIIKDKCLEPERRVQAPCYCKWDKCI
DRMFKEPCFTTENKHHDLPLSRLDKVC
DRLLKEQALDGDKSYCSAALAKFEKWI
NKVLREPKCEADKQWWECESVALEKVL
DSCLRDQKIRKDRKTADVECPRIDKCW
PHLLKERRLYGEKWYVDFECPMMEKWM
AKVFREEHIHSDKVYADLNPQVIERMY
PRIFKEDKFDEDKWYKDLSVNWCEKRV
CKCLKDTRIYEEKMVKEYDCKCVDREL
AACIREQRLEWESVLPACDCECIEKKF
CVCLKDTRWETVKCLAPCDNECFEKRL
GMCLKLSKVHDEKSFRTCDMEGCEAHI
CPLLRKKKMESDKCYSGFEMAACDYGW
CKCFRYPIVEADRVWADCKCPCIDRML
PHCIKDEKLDRDKMFVDIDSACIENVY
EPCLRDARVWHEKKFIQCDPPRIEKWY
DVFIREAKLDGEKQIHAQDPCKVERCL
QRILKESKIDCERRYCDLQWCAIERCM
ERLLRETALEPHKKYWEFQCVRFEKVW
DKILREETLDGDKRYHEVTALKFDKII
DRFLREDCVNGEKRFMEAGLGHWEKGV
ARCFRETGCSQDKFYNECDITHMERTV
QKCFRGRQCRQERAYVECKCQCFENYM
AKCIRRHPLEQDRAYNDCPCDALEEQW
PRCLKEDRWINDKFYADCEWGCCEKCI
DPCFKEDRCEGERRYVNCEHGKLEKMW
DMCFRETVCGEERKMKGCSCNKFEKAL
ECLFKEKRLVPDKKCMGFDKGKLEKPY
PCVFKERRIEGNKAMAGLETHCAEKHY
GCLFRETRFEAERGCCGIDPDWYEKRW
GFFLKEKRFDQTKGVMNMDKESFEKKY
AWMMRKRRCQKDKMVCKCEIEAFEDKL
MPCLRRDTCDGDKMFCQCDCATFEEIF
AACLKNKPCDQKKMFCACGPEVLEDRW
DRCLKNKEVETEKKYVSCKCECLENKY
DRCIKVKDLDHERTYHECRHEHLEGRF
DSMIRMKEVDDDKRCGDVKMCPIEACF
DRLLRPPEIEPEKRIHEIKTCKLDPCF
ERLLRSKELDCDHRWVDIKFCRWDGCM
DRWFRDRSFDKTKRIWDPSVCRMDRCV
EFLIRETPFEHDKRFWEIGWCRYEKCF
DKFLREKPFIPEKQYWDINIGRCDKCI
AKFFKEDCMRPERAYWEMQMGCFDKPI
CRFLRDPHVKGDKCWKDISFPLCDKAF
EIILRERSMDSERRLFEFNSCRCDKCV
TCLFREGKMEKDKQCGGLEPPHLERVW
GCFIRERKLDGDKACASMEINTIDKMW
DCFLRDSRLYKSKKCVAFDQPKIEKYY
ECFFRETKMSDDRKWYGFEFGKVERIM
ELFIREYKLDTEKKVSAYNSCRLEKMI
DCCLKEHPYDEEKRIRGYKPACLEKAW
ERYLKETAITEEKRFRDPHGVKFEKVL
DKIIRETHVKGDKKIKNLNACKLEKCM
DKCIREERLDKEKYFNEPTCCHFDKCL
DPFLREGGFECDKQYCEANMCRFERCL
DKIFRECQIPCEKALCELNMCKFDRCM
DFMLREECLEGDKSLVVWCCCKLDRCC
DMFLRDKCIAPERRWAGMCIKKWDKEC
DAVLVEQCLYGEEKIVGVCCKKYRKDC
EPFLEEKCLDCKDRMVTLCMDRYKRGC
EQLLEEKCLPAKERVFKMCCKNYKRDL
DQLFDENCLHVGERIVEVCIRRYRKDF
DHIFWEACFCAPDKWMPFCLKNYRKEV
EWILWDNCFCTHERWSPLCVKRYRREI
EMFFLENCILRHERVDGVCIKRYKKEC
ENVFECDCVRAKDGWASVCCKKMRHDC
EVIIEGKCLYHRDRFEKVCCRRIKADC
DYVLDCRCLNPKEKVLGMCCKKYKAEC
EKMLYGNCLIPPDRWYEFCCKYYKGDC
EKCLICHCMFKYCKWEEYCCSKYAPDC
ERCFYDNCLTKDNKYEDCCCARFTKSC
ERCIFDPCMEKHGKWEDMCCQKFGRIC
EYMFRCGCLGDEKKMRDWCCNSFEQTC
DKCFRCTAWNDDKRYREPKCHSFEHHC
ERFFKCTEMEQDKRYHELKCKSFDPEC
KKCLKCNPVGEDKQYREFGCTYFECNC
RKVIKCHDCEDERDIKDCGPEDLECKF
RKCLRMAHMEEEKEYKDCQCEDIECKF
AKCFRRPECDNDRIYSECTWDALEDKV
DKCLHEREFDEHKKYMEVRCPHYENAW
EKCFRQKSINDDKKYCEIKCWRLENVC
DKCLRLPDCNTDKRIFECKMWNWEVPL
ERCLRPRPCDGERRNNDCPMTKIDAAF
EKFLREGTCGPEHRYCNCNWCKLDYVF
ERWIRENRCPKEKCYADCQMDKIEKRY
EKVFKESNCEGEKHNCECKIPRHERGL
DRFLKARDVDPEKRWIDVNGARVEAAL
EKMLRLKQLEDQRKWNEIRCRKLEAEC
EKLLRCQGIETDRRYAEVACQKMEPRC
DKMFKPPDFEDNKKYREWKGSKIEGGF
DKICKCKEIDEDRKMKEVKVSHIEQAC
EKCMREAGLEKERRHPDVDCTKFDRMC
EKIFKEGAIGPERRYVQIHCPKYDKWF
EKMFRETHMEHQKKYHDLRPCRLDKVM
AHLFREGRMWAEKVFCDIENEMLERRW
GPYFKEEKFQREKVWWPLDKDTLEKRW
PFILKEDRFNEERCIKGAEHEPFERRW
CHILRQRRWEEEKCHRGIEIDFCESTL
CSLLRRNKIQHNRCIKTTDYACCDDGI
CHFLRRRDVESDRCFTNWRLGACEEKF
AKVFRHDGFDGEKVYMELGWPAIEKWC
EKLFKCAHIGPQKEYGEADCDRFECHC
EKLLKCTHLDNDKNWSEIDCERLEHTC
EKYLKCTSIEPQRKYAEHGSSKIDCTC
EKVLRCNHFTPEKRYTEMDYSKIECPC
EKLFKFGECEPEKRYYEAKIHRWECHL
EWFCHCRELDSDRRLAAMKCARLECKC
GLCFRCSRIEQDRRFMTADCEGLECKC
KRCLRVKPFYEDKERRDLQCDYWECRC
AKLLRDNCFNDERFYHDVACACWEKIC
DKLFSDNCLYQSRHYIEVGCANMEKLC
EKVIRDKCIEDYRMYRELPCHMMEKPC
ERIIRDKCLGNETRMIDVCCGKVDKSC
DKWFRGRCIYPSKMEWDASCEKFEKRC
EKIIRCKCFEHNRTDAEVQCPKMETVC
EKLIREKSFDDSKRDKDMKCEKWERWC
DTILRESCVTGRRKYRGIACDKYEKKC
DKIFRNGEMQPEKKYADAKCDHYEGKM
EKLFKHGELGPDKKWAELKWGSVEEAW
ERVLKRKELESEKKWIESKLWHLEEMV
DAFFKCKEIEQDPRWAGVKCGKIDAAC
DKILKQKDVNGERRFSDVKCCKIEGCI
EKLFKHRQLDHQRKFCEWRACKIEDCF
DKVLRYYSLEGERRYCDCTVVSLEPIL
DKLLKYPHMDPDKRWWDWKCMRLDKIL
EKCLREQALDTNKKYASVCCRRYERWI
EKCFREKHLAADRKYMELNCVHLDRIM
DKCLREPRFPRDRGYPECEIMKIERVL
EKFIHENEMQPDRKVCEYKFCRCDKCL
EKLLKCKHFDPSRKVQEMPSCRLEGCC
DKMLRCEHFEGEKRWKEPPIPRYDCTC
EKILRCSGIEGSKRYVDIKWKKWERNC
EKIFKMKTCDEDKWYCDCSVKVWEWEL
ERCFKPKYCSAEKKWCDCECKGGEREF
RTCIYKKVCEPKEAYCGCAIKDMKEEF
KKCLDRRSCEKRDEYMDCGVGEIREIL
RCCLDKRACEGRDEYMDCECAEVKELL
KECLDKNPCHGKEMHPKCECPSFKEPC
AECFDKTWCSAKDLYCKCDISFFREPF
CCCFERYEMKGKEAMGHHTCRCIKDDW
AGCIERDWLHSKEMMAGAECRCWKEDL
SMCLDKDECKPNDFFCACQGKCLKEEI
AACFDKDHCKKHDEVDACDCKARKNEM
KHCIFAGKVNKHDDMVDCECKDRHGDI
KGCVDMEKFKSRDEYMSCECKDRSRDV
RGLLDITKVAQRDEYTGIECRERKPEL
KDCIIFERCHAMDEYCKCPCRDRHPEL
KGCFYMRKCQPQREICGCDCHEREGDW
KICIHRRKCDPFKEFVACECAPFEDAV
KFCLTRGKCEPHKDFCGCECGERDEDL
KPCFNKDSCPPKKDWCQCDCKERDDGF
RGCLERNGCTPKRDYCKCDCADFDEVF
RMCMMKEKCRSHREFGHCECRGREEDF
RKCCFRKVCYPLKELCECAAEDREDNL
KRCLDRDMCPPRRDIWDCSCGERDEEI
KTCLLAEKCTGVDEICDCEWNDRSADV
RTCFLFNKCKHREEVCRCEWKERRTEI
KAVLEYPKISTKDEYGGVEAKEKRQEF
KIILECARFKGRDELMQCELHDLKCCI
KWMLDCNKLKQKDEFPPFNCGPMKCGC
KIVLECENIRRKDEMMTLECNAWKCGC
KDFFECEGCKAKSDYCQMGWMEIRCWC
KEWFAKDCLKPPEEYVNFCCGELKETC
RECIEKSGLYSRDQYIKCPCVEIKELW
KECIYKENCFPKDEYWKCSCRDWKEYL
GDCFERSKCKGREALCKCECPVAKENL
PMCFERNSCARKEMMETCSMKVMKDDL
GICIYKEECRAYEPVVGCRDKSWKEEY
RCLIEKDECKGKEDLCGCNDAEFKEYY
RQFLDKEECKTKDGLCPCKFKYYKGEY
ASVFDDQKCRPKDVYCGCDEKVWRRDR
QVVLEEEECKSHEMCCPWKEEIIRRRR
QIMFEDEELKPKDMLVACKDEMFKPKR
GCCLEYKDCGTRQALCPCRDKCMKSER
PCCIEDTELAEQEPVAQAKEKCFKRER
PCWIEDQELRKKNVCVQIKEKCIKRER
PVILEDDEVRGREYLVAFKDEQFKPKR
AVFFEQEECRQRDILCSCKPEFVKDKH
SILFDHDECRGRDVMCACRSEILKPKH
SFCFDDKDCDSRDILCACKPTALRKIY
VACLEEREIKPKECMVGCKDACWKKMR
PAHLDEEEFKPTDCLVGKKDDHCKRPR
CMMLEEQELKERDCFMSMKISFCKKCM
CKLLDEDDIEPRDCYPDIKVGCCRKCL
PKVLREEMIDTEKCWAEAAAEICDKCL
PMLIRDPAYQEDRCIRPPGFEICDKKF
CAVMREQQFRDGRCMKPVKFECCDKKF
CELIRDSKIEDEGCFKKLDIDTVDRKI
CYIFRDKALEQDRCYIPWSVECCDKKF
CAVLRDQQFDPGRCCQTLRLDCCDKRL
CKIFRENPMNTQRCYKEIPLDCFDRNM
CPLLHDEKMPKDRCIWSAEYRCCDKQI
CALIRYDKIKGEKCICNHEAACCEPLL
CPILKEPRFHPDKCVTNHEISVCEKAI
GSCLREHRFDKDKACIDLERASIEKVW
ERLMRERPCQEEKRYCDISVAPIEKVW
EGFLRDTALEWDRRIPHHTQCKLEKCI
EKVFRESYFEADKRYCSAKGCRIDRMM
EKFLHERKIGCEGKYCELEPCKFDRWF
AKMFRDKKMEAGRCMCEMEKTVCEKIY
DKILKVPRFDPEKNYPECETHRFEACI
DKLFRAKCMDHDKRYHEWGIGKWESWV
DKVFRDKAMDWEGKYMELGLAKCERCC
ERVLKEKCWDAAKKWAEYRAGRYEKMC
DKLFRDKCVDEKKYYVDYGCSAIEKWC
ERLFRCHDIDSDKKYLEFRCQALDSYC
EKVIRFNTITRDRKYVEYRADKYDANF
DRCLRVQAFECDRKVMEHGIRRWECDL
EKLIYCNDFDDRKKYREVKCNSAEPPC
DKVMLCSDMPTQKRYQEWKCARLECVC
DSFFRCPNFNNSKKCKNFKIDKWECRC
DDIIRCECIKEDRRKKKLACNHLDGNC
EVCFRGKMFDEEKKCKALQCGQYESGC
DNFFKPPCLGEEKRLRKPCCPKYEHMC
DPFFKENCLQEDKKWKTVSYESYEKRC
EKVLREGCLNEDKRGKEVHHSSMEKTC
EKILREPPLQEEHRWKEVNLAKWEKTL
EKCFKEAGCENRRRYHTCQCEKIDKMM
EKFFRDGQCEQDKRNPECNMEKMEKWL
EKIMRESAISQEKKYSDLAMTKYDKMM
EKFIREKACDAERKNANCSQSKLDKAI
EKILRGAGFEKDKKYMDMSWTKVEQVM
ERMVRCRHVDSDKKWRDMHQGRVECPC
DKILRCAKLETERSHVDIDLDRFDCKF
PKILRCNKMTKEKMYFDYQVDRFECRC
HKILHCEVLREDKMEKDLACDMWEQKC
KKIFYCNCLNDKKPEVDLPADEWDGRC
KKLFRCDCLHSEREEIDVQIDEYDDKC
KKCMRANGFREEKEYVDFGCEEWEARC
KKMLRKDCCNGEKEYCDAGQDEHENKC
EKIFYEYACPTERKYCECPMDRYDKGI
EKIIRDKCFEHWKKIYNFCTCKFDKCC
DKLIRDTAMDPNKWWHEVGACKMERCW
GKFFRERAMTPEKMYWEIKLCGCEKCW
ERLLKDGHVEGEKGYGEISECRLEKCW
ERCLKETDFDADRRYVECRTASIDKGY
EKLFKEGHLSKKKREPEVTMDRMEKHM
EKFMKEGEFNEEKKIRDMHQCRLDKCV
ERILRDKCLDDDRKFRDVQACKLEKMW
EAIIREQKLTEDRKIRPVEYAYFDKCI
HKCLRGGRIDDDRYYKECDGWSLDPMV
EKLFRGRKCDKERRYVECDPQRIEAMV
DRCIYERRCSPERRYWNCQVAKWERMI
DKCLKISPCPGERKWTECPWRNYEKEL
DKCLKESSCSDEKRYLECNCPGLEKGF
ERCLRCSSITEEKRYRECKFPSWEPGV
EPCFRERYCPADRKFVQCDWDKFEKYI
APCLRQRKCEDERFYKTCNCPLLEKWW
CQLCRERKVEEDKGFKVFEFKCCDKDF
CRCFRDNKVRQDKLWVEWDQGCLERTY
CPCFKYTKLNHEKMFHGCDIDCFEHKL
VACLREDMVDDEKVFAGCTNECVEKHW
PPCFREGHMDRDKWWRQCECECMDKKC
VGILREGKLDPYRWVCGFENEAMDRRY
CTVFREDKISQDKMLYGFDYDLFERKW
PCIFKERKFEPEKWIVPVEIQTMEKSF
ATIFRENRLECDKFVCEVEKAWFEKMY
DQILKETKVDSDKRMCEISLAHLEKFY
ERLLKENKISKSSKYDDVECAKIEKIW
DRLFRDKICEHDGRFCDCAFVTIERIF
EKMLRMPCMAGNKKYGDWPWTRWDKVF
EKLLKDRGVDADKKDVELGIDTWERMV
ERYLHDKGFGAGKKVFEMGPCKVEKCM
EKFCFDPCLFPMKKFCEKGICKCERCC
ERLFRDNHLQSEKKWCEVDYIKLEKLH
SRMIKETSFTDEKGWREAKYCKFEKCF
DKLIRDDCMDKDKRYHEFNIPHIDKFV
DKLLREKAIEGEKRYVSKNIVKLDKIV
EKELHESYMHTPKRYYEQKSCKIDRCF
ERDLWEPYLACPRIWCENRRCKFDKCI
DNFIRDERVRADSKYVDFEACKIDRCF
DKMFRERNFEMEKKYHDYNLGHLDKGI
DKFFRMNKLANDKKYKEVECGRVEAAC
ERYFKVRCCESDKKHCEGGLNKYEHQV
ERWLKGRWCENSKKECECPMNKEENTL
ERFMRLTTCEGDKKYCECPFKRYEPDL
AMCLRETKCEPEKMIAHCDLGCLERCF
AAVVREDKCGNDKIYGECDREVFEKKY
CRFFRDARVQAESCYVEFELNCCDRTL
PKWLRIDWLDAEKCYYELPFQQCDAPM
CKFLRKKKIGQDKCYTEASIDGCEEKF
CRLFRKQAVDGQKCLLDHSLDCCEDRI
CALFRRKRWPEVRCLKNVDYDCCDERF
CGFLKKTKVEDYRCIKAYDYNCCDSNY
CHFLKHAKLSEERCCRTMERKCIDHDL
CAQLRTPKYEQEKCIKAKENKGIEKEF
CALLRRNHFQQEKCMKPPDFKCCEQDL
CWLLRKAKFNEERCLKGLENCCCDECL
CPLIREGKFSDETCWREAELKCCDQDF
CALLRDGPVEEEKCICEFEPGCCEKGV
CKILRDWRLHAERCYVEYPAACCEKNI
ARMLRDKSVDPHKCWWECTISGCERCL
AKILKEAQVKRDKCYRECKLSACDRNI
CVFFRDKKLYPDRCFCPMEVPPCEKWF
CALMRDKKIEGEKCMTAIERCSCDRCY
CTFLREHPVYEDKCIKGGGGDCCERRY
CHVIRRNEFEEDKCWKPVRMDCWDEKV
CYCFRRDDLDPNSCWMPCKVECCDEKF
CAFLRKGGLEKEKCWSTFTQDCCDERF
CMFFRNREIDDDRCFCPYKWECWDEKY
CVVIRRHDIESDNCIAPVKYECWDEKW
CYIFRRKPFENEKCLRAMNNEAVDEKL
CAFLRKRYFGQEKCVMKARIDVCDERL
CCFFRRHQLEDDKCWRGAPVRCWDDEL
CKFLRKAMVCDEKCWRDLGFAMCDDIL
PRFLRKKVFDEKKCYKDPTMNCCEDSL
TKIWREKPCNYERCYCECRLSACEKPF
ERLLRERCCDESKHVKDCATQKYEKPL
PRCFKEQKFTDDRYYKECDHTSVDKCI
AKIWREKKLQEDRAYKEVEYSACDRHL
DKCLREQGVYAERKYVEWPCTKIERVL
EKILREAAVMQEKKYIELPVSKMEKGV
EKVFRFQACTCDKKWCEGKMRQWEQEL
DKFFRFKKIDCDREICDAETDKFDMKF
EKTLREKRCEADRWHIDCDKEKWDRRL
EKMLRRNYCECERKFCECREATVEQAW
EKWFKCPGCAQEKWYCECGCNRLEPTV
ERCFKIGDCGCEKYWVECKWAHFEGAW
EKCFKVKDCEKEKRWAQCKGDTWECKY
EKLLKEKNCECDRKVCQCKPARVETAV
PKVLRKNDCEPDKFHCECKFQWMEDVI
QKCLKQSCIRKDKMYPDCGCHRLEKVM
CKCLRDQAFYSEKVYRDWTLACIDRPV
DKIFKENGWEEDKPYRDLNLACYEKFL
CHFFRKSRIAQDKCMKELDMRWCDNDW
CMLLHKHRLHKFKCLYWLDLRCCDEDL
CRFLRRYKLQNERCWTDVELHWCDEHF
CTFLRRKMIEMDRCIMESGIRCWDDEF
CHMLRKEEVREDKCMKGVKLQMFDDHL
CVMFRYKAIDEERCLRVASIECFEKRL
ACLFRETPFSTDRVCPGFNKDVLEKRY
GCLLRERRVEADKCCAPIQVEHMERRV
CWILRDDKFDDPKCMKRHDAACLDRVL
CRLLRDKKFEGERCLADMDWITIERVF
CAFIRDGKCDAEKCLFSHEMEMLERTF
CCWVRDSKVDDERCMRGGEFECFDKRL
CQIFRENKFDANNCFCGVDNDCIDRRL
ACMFKEDKIETIRCLCPWDMEWLDKRY
GCIFKDHRFEGEKMMVDMEDEMIEKKR
CNLLKDNRFNDEKVYRNVECDVVERRF
CCLFRDNKLGPDKCCFGFDVDHWERKW
CQLMKENKFTDQKCCRPMDKECFEKKY
CDFLRDTKFEEDKVYRHFEQECLEKKV
CMILREDKFGPERCVMPIEVEVIEKVL
PACLREQKFTHDKWFIPMENECFDKKY
AACMHESRFNKPKMIPPCECECFERKF
PKCFKDRKCDRDRMYCDCEVDVIERKY
QRCLRLSWCDCDKLYCDCGCQWFEVPL
EKCFKERYCAAERRLIECRCAGLDKVF
PKCFHEDALEQDHWYMECACHTLDKFL
EKCIREAALPEEKKFRDCPASHYERWM
DRMLRVQCMWTGKKYCDWHCNKYEAYI
EEVLKVQCCQGQKKVGKCCAEKYEPKI
DDLFIIKCCATDKRRCKCPVEKYQRKV
DELIDEKWCKARERWGRCALKKYKKQI
EELFDEESCKGKEKYCKCHMRYVRRHF
RDALEKEECRDREDYCKCKDHGLRDVY
CACFEKDGISHYEALDQCQCKCMREEI
AGCLERAAVWEKEVYWGPSHKCVREEF
KACLDKTEIKPRECLCPCKHRVIKDEH
AMCLERPDIRQKEAIEGGGDKCLKEER
KVRIEREDWKNKEAVGPPRDKDCKEDC
AWRFEKEPMKSNEVLGPEDEWEWKEPW
RVKFEKQNYRPKDDINADDEGEVKEAL
RDRLEKEGFRSSEEFAKQNSRDRKEEW
HAFLDRDWCHCREDLCDHPLKDWKDEL
HQCMDKQACDRKDHFDQCGCKQYREEM
EECIHKKGCDKRERYEKCGLKKWREPC
KECIDRPPCKDKNIHVKCNCSCIKEAW
REHFEREGCRNKEPLCKCGHTDWKEAA
KDWFERETCKERDEHCKCDPCEFKDSL
KACFDRERCKSDEYICACDVGDMKDTM
KCCLEKNDCRRKDEWEGCDSNYVREQF
KECLEKEMFKPDQDRYKWNCKGRREEW
PDCLEKGELRDEEYRHNVKCKCMREGL
GDCLEDNRLHAGECYIKLDCRCLKKEW
SECLDKEICRSEPLRSRCKCRCVRDWL
GEILERNPCKTKGSRIKCKVKVFKDEW
KEMLDKKDCNGREEHSKCKIKGYREQH
KELFENRDCSPREDHCKIKAKVYKQDT
KECLETDDCKGKEQYCKCRHDVIKERT
KEMLEVPGCRRREEYERCGWGDHKDTI
KEAFEIDKIKGHEEMIRVEVGDWRAPL
KECLEKGGFTPREEHFKGTCAVWKDPI
KMCIERQGIKRREEVAPIKCKDRKDDM
KCWLEAKCFQPRDEVVGMHCDERRRNC
KVCLDTQCIHAKDEFLQTGCRDRREDC
RRCIMVQMCHAPEDYGDCTCKDRKQEI
KHCIVRAYCVQVEDMHHCDIRERKDEF
KICLYREKCKDFEEMIKCEIRERTDDW
RVVLDHEACSAREEVCACNMGEWRENF
KDCFDVRVCDEKEYYHRCAAHNFKAPL
KECLDKQACKQREEYTGCAMPDYKEHL
RECCEREGCKTREEYCKCPCAQLKPPW
KDCIEREMCKPDDWRCKCNFTGVKEAF
KELLEKHQVQNDDDRQKAKVGQMRECV
AECLEREAFRKDEIRAKIDPGVVRDAW
AELLEYDKLKKEDCYEKPDMSSCKPSF
CDLLDIQRFSKNECWEKVEIDQCRASI
CPMFDTKEIDRRECWESWRIAMCRRCL
CPVFWKDEMYRRECLWRIKQHCCRECF
CVFFWKNEFKPRDCLAATKFNCCREDI
CCVFERDEMNRRDCFEAVKWCCCKECY
PAIFDKDEWRKNDMWEGCKFRYFKEWY
AECLYKNNFTKKEVYDRCKHCAIKDCY
CDFLDKDPIKDPECWARIPISMCRECW
CAMFDRPYFDPKDCLVPWPYKCIREEF
CPMFDKHGFRPRDCMYPLGIRCCKEEV
CEVFDKDELRNNECYYGIKMPCCKEPL
PDLLDREPIKGDECRMKVKFQCCKDNM
PEVFDKKPIDTQECYEKMDFACCKDCI
CTLLDKSEMNPHDCMFRGRARCCKEWL
CQFLEKSELNKKDCWPNANVACCREML
CTVFERSELRKRDCVVSTKWHCCKEHF
CAFFEKDDLKRTECMYQVRLKICKEDI
CALLDKNELKQDECIGVIRLKCLKENL
CSMLEKDDINDPECLYHMKKKCFKEEY
CCFFEKSDINRHECCEGPTRKCLKEEW
CWFFEKEAWRNRECMPDHSFRCIKEEI
CAFLEKNHCKDRECVGSVDRKMFRDEW
CGILERDEIRNSECCHNLTMKCCREEF
CGLFEYGKLPPNECLAGIEARWCKKDI
GFILDQEKLKDKECFGAVELRCCKTEM
CDILDKDELRPNNCFMRFRSRCCKEEY
CEILDKNEMKPKDCCMSERAKCCKEEL
CKFIDKKDIPKKDCFDEMKWKLVKDDL
CKIMYRWEFRPQECFWDIRAGVCKEGF
CTALYRNDMDPKDCLWPWKAPCCKDCI
CEFLKKSGVERDDCRQRFKMPCCKECI
AEFFNRGTFERDECYDRMEMAICKECM
PEVLDTDKVRDKECYDKAEYCPCKECV
GEVFETQKLNNRECYCKIEPDACKNCL
HEIFESDMLQKDDCREKVAMNHCKDGM
PEVIDRESVHGNDCHGKVRVSCCREGL
AECLERAAMKSQEAYPKCACRPIKEEL
GQCFERKACERKESYDPCDHRGYKEEL
AYVWDKTECDKRDPLEDCKWKVWREEY
HACIEKHECSNKDRLQGCRLKILREEM
KPCLERNDCKAREQYCGCKHGEVRDQH
HHCLEKEKCKSHEEFASCEIKCKKDEY
KCCLDRNKLTKREDVEACEIKEHKEPL
AWCLEKSNWGKREFIDRCNCACIKEAL
QECLDKDVIKKDDPRERCPCRMWREPL
PECIDKQVFRNDDMREKPTCAMLRECC
KEVLDKNGLRNREEYLKLNASQWKEAC
KGFIDRRPCEQKEEYFKCDMAEVKEVY
KAYFERRECNCREWICGHKFSDLKDEY
GMCFDTDDCSGREVICQCKCPCFKSFL
NPCLDHNECNKRDQYEKCKPPMVRDWM
KLVLDRDECNCKDYLCACNYNWFRENW
GTWFDKEECKCKEAMCACRGRGWRDDY
RWILDKDECRQRDDLCRCRWAEMRDVY
KTCMEKKECRGKDYFCRCKAAEMKEAY
RRCLDRTELAHKDAYVDCKCKEFKEEY
GACWERDDCRTKNGLCQCKQKCLKEER
GECIDRKECQKKETYEKCKHAMLRDAY
PACIYKTDCCAMEYLVNCKKKCVREYY
GVCFERRECRKKEYFVACKWKCVRDFY
APCLDIKECDHREVIHQCKCTAVRVAI
AMCLVDTEWVTWDSFMQCKDDCLKKRR
ELCFFEADCFHFERLCACKDNCIKKGR
DMLFLEHDCVSFDAMCQCKDERLMKRR
EAPLFDSECLPISKVCGWKEEKEFNRR
EMLLCDNDFCDCPKVNPTKPDKECRRR
ERALCENPFCNLAKFMEVNEEKECKRR
DGMLCEDDLDECCGFYGFREDRICKKK
PFLFCEPEICEWCGMRALKRDHICRKY
HGIFCESDLLDHCHMKGIRRETMCRRY
PWFLCENDLCDCCIMKPMRDEVLCRRY
DCVLCEKEFDECCTVYPAKEERICKKR
EFYFCENDFQKICKMYQKNDEKLCRRR
DKQLCNRDLCDICKLAEMRDKKLCDER
EKNLCDQELFGHPRVMEKNDKKVCKDR
EKWFVETEMLPLAKFWEFQDKRFAKDR
DMHFIEKEMKSLPKFCPHKDEREVKKK
DCCFFEKEVIQLERCAPCKIDTEMKRY
EKCFMETELANFGKWTECKCDRESRKW
EKVLMETECHAWGKVCECRCEKESTKI
DKCIHIKECEHPNRWAECKIEKEDKRM
EPCFRLNECDSDKKWGPCKFDSEDQRM
ECFLRATEVDADHKVAGYKCEKEDKKV
EMVLRLEDCEGYRRWCGCKIEYYDYKI
EGCMKSPECDEEKRIKPCKAQRWENKI
ETCLKFRPCDDEKMYRECQFAKLESLL
DKCIKEPKCEHDRKTTECEVPRYEHPL
EKIFRCKGCDPERQYCECPVTKMEAGV
EKCLRMSPCDKPKKPLECSLEREEKKF
DECFRWGRCGPRNKYWKCECPHWDPPF
ERCLRMTRLSNDRRYKQCDCVHLDKMF
ELCFRDERFDGERKFCALDCVSIDRVC
EFVFKENHFDGDKRMGGIDWVRLEKVF
EACIREEWVDDEKKLRKAPCCTIDRCM
EWLFREAAFEYERKMYHMAACHLEKCL
EVLFREPRFEGDRRVSSVEVCRCEKCC
EWVFRETKIEDHGTFQPVENCKFDKCY
EVLLKDNKIDKEKRYKPVEWAKWERIY
ECLIKDNRMQCDKMCCPTEIHKFDKHF
EWVFRERKFDSEYRIGEWEFCKCDRCV
DEMFRVGRVNTDKNYAKLEQCECDGCL
GDFLRWGKWDHDKGRHKFEMCGCDECF
DELFRMRRFSPEKCRHRIDLAHCEACV
DSVFRMGKFTEDKSYMKMDVCKCEGCF
EKMFRGYTLDAEKKMMEYGICHCDPCL
ERIFRAKTLDADRKYAEWKDCKVDWCI
DKVLRDKAVQETKFIKEFSCCRLERCC
ERCLADKNLWEVKKLKEQGCCKVEKCC
EKMLRAGALDGDKRTADFSHCRWEGCI
DRFLRFAYIDGERKYMEVHVCKWECCM
ERLLKDGRFGEDRRIREHNACRLEKCC
ERLFKDPEVDEYKRLKEVRHCTLESCF
DKLLKEQAINEDAGYKETKVCKCEKCF
ERYFKESSMDNDKRWHDYASCRMDKCW
DKWLRVNHFDNEKKFADMAACKMEACM
EKCIREAYLSQERRYQDANCARVDKVC
AKCLREDNCNEERAIVECGCTLVERFW
PRCLKEHKCHAVKMLSDCEPECFDRPY
AHCIREAKCGSEKMLTTCECNAVDRQI
DGCIREPRCEDHKNFSTCECACWEKLI
EECIRETKCENRKRWNRCEYARIEKVI
ETCMREKKFESETRLTACEICPFEKCY
DGCLREKKMDNESRIWPCDSCRVDKCY
DPMIREQKFDKENKYSGVDVCPIDKCM
DCCLRDTRFEGEKKLVCCESCHFDKCF
ARLLRDKRFEHEKPIREYAMCVMEKCF
ERMFKDKAVDCNKKYCEVGVNKFDNAI
EKFIKHRNVDDDKRYREVQTNHIEHTM
DKCLREQYFEADKKYIEWPCSWLEKSL
ERICRENKCYTDKKYVDCEVNRVDKPV
ERILREKHIEASRRYAEYKCMGIDKCC
QKCFREEEISEDKRYYECNCAAFERAM
ARCFRNRRCQHDKMLCDCDDTVLDKVY
WHCLRDKKLEEEKGFKPGECCNLDRII
VRCLRDHKVDDHKMWRECECPYIDKVV
DNFFRDHKFERDRRYMDVEIGKVDKCM
NMCIREHKCDRDKKYAPCESTRVEKAV
CWVLRESRVLEFKCVKPVDNECVEKKF
CPLMREKKFETKKCVYQTSIECCEKKF
EKIFRETTVSDEKMHKDVQFPKCERCM
CQLLREEPYEEEKCIKKPTFPWCDKCI
EKILRDGCVEDMRKYRDWPCERYDKVC
ERVFHDKCMENDKKWDDTCCAKFDKWC
GRIIREDCWNDSKGLKEMCCNMVERMC
PKFMNENCFEDEKGWKEMCASWFEKEC
PRFWMDACFMEIKKIKDMCCDMMEKRC
ERIIRDTDFEGEKKAGDMRCETYERRC
ECIFKEHHFEGEKKCHGISPEKIEKRW
DCVLKDVSIDSDRKCACADFERLEKKF
DMIFKESPVDSEKRIVPVQAQREDKKM
DMIFREKCIDWQRRYCPVGVERIEKKL
EKWLRLNCFDHDRKIIEMCMVRLETMF
DKLLRDRCFDVKRRYMDRCSCKLEKCF
DRVLYDSCIDGERKWPELCCERFEKRC
PRFIREKCIHGEKWIREMCIDRIDKKC
EKFLREKCIDAQRWYIEVQMDAMDKRM
ERCLRIPAVQADKRQVECTCGKLDKNL
ERCLKVKHCETYKKWRECAAEKYDGRL
EGFLRLRACHHEKKLCNCAINKEDRRV
ENVLKHAACWRDRRYCKCAPDKLEPRF
ENVFRDDSCNPERRRCGCPVDRVEKNF
DKVVKEQQFNHDRRYMDLPIGKLEKAL
ARLLRENRLNADRWYWDFHPCSCEKCW
DKVLREKKCDRYKSMHQCEACRFEKCY
EKWIKEHHCDSDKTVCECDHWRLDKRM
EKVLRDAALNPEKNYCEIGTCKLEKMF
DRCLRERALTDDKKHRGVGCPHLDRYI
EKCIRDKGMSEDRKFREFGCAAWDKVC
ERMIRDDRLHNDKKYKEFNTCKIDKAV
EKILREDAVQDDRNYRELAVPKCDRGI
EQCFRETTCEAPRKYVKCTCQKYDRQM
EKWFRADECNPEHMYCECKIGKFDAAI
EKLIRCGNCGDERRWHNCTIGKWECNL
EMVFRCDRCESDRKWSTCDKGKFECGV
DWFIRCHKCDGDKTMCPCDCYQFECPF
DKIFRCPKCGAEKEYCDCELAAFDHMF
EKWLRTNCCDQDRSYCECPGARVEDVA
PKILRTQNCNRDRQYCECKAAAFESML
EKFLHLKDCDGERRYCDCKCRKLDFDL
ETCCYLKECEGTDRMCGCRCKKYRGYM
EKCLRMSQCWTDDKYCECRCRNLNPYI
EKCLDEKMCHQKEKWCECKLRVYRKEI
GWCIDEQGIQKNDKLVPAGCRGYKKEC
ATCIEETKMRGNEWYADCECKCMKKEL
PRCIEEKYCNHDDIYHECPIKCLKKEM
PDCLEDTCLKSDDMREQFPCKCFKKEC
TDLLDYQCFNDDDIRYRMSCRVMKQPC
AELLDNRCFYRDEVRWNMPCDIVKEHC
TEIFDRQPLKKDEYREKMNYPCFRDWM
PECFERASLSKNECWEKCNVRCCKENF
PECLDKRECPNEEWYTKCRPKWCKEQY
KQMFDIDCCSAKEDMCRCPLPERKDYL
KCMFVKEFFMAIEEMICFPVKERKDDL
RECIWRPRFCAWEDMMKMDCKTRKEEY
KTMFDWDVCRDREDFCTCAVREHRRDL
RRVFYKKCCEKKSDWEDCAIPDHDDWV
KRCLGKKFCGPAEQLPECPCKDRRDDF
RCCLEREGCRNREEHHGCTIKDRREEY
KVLLDRQGLRAKDEFIKISVKEYREDA
KECWEKTDMRDKEEYGKCKVPEMKEPL
KKLFERGAITSSEEYGNVSFKQRKDEF
KKLLERTGWNGYDEWCELGIKYRKEEV
RRWFEKRAIDRHEDWPEINCKERKEEI
KHMFVSACMIRFEEMWGFACKERRDDC
RHIFYHNCLSAREDWINIHCKERKDDC
DRCFHLKILEKKERYEECACRRYKQEL
EDCLEMHGCKRKERYDKCGWKTWRQEL
KYCFDLEKCRSKDDFGKCDPNDHRVAL
KWMFDVNKFRHKDEMCAAEFGELRVGL
KGWLELEKLRPKEDLCSQEPCEYRAAL
RDFLDWEKCKGRDEYCRCDFAAVNPCL
KFMLDRSCCKQKEEFCKCTHKEIRDPI
KVFLDRNNCSCKEEWCACGAREMKYEL
RILFEKDDCRCKEELCQCRRKGFRDEW
RGCIWRPMCQSPDEVCNCPCKERKDQL
RECIHKEPCRCWDEYCKCSMDTFTEKW
KEFLLKDDCYCIGPMCRCKKDMVTERY
KGVFLRHECCCIKEICGCKTEEHEEKY
PACLWKQDCKCGKWYCECKGEWFEDKY
TLCFRKGSCEREKLLCPCKQDCVDDKM
CACFRKNMCNAERCFATCQHDIVEERF
ADVIRRYSCEDEKMKCKCSPDVIEEKL
ADCVRRRSCEQEKVAHRCDCDAVDERF
ACCVRQRSCDDNKVFRQCDCDCVENRV
PRCIRFSDCETDKVNCECKPECLEPRY
ESLIRFKGCDCEKHWCKCSWEYFDVRL
EQLVHGPACHTNKRVCKCKIEKEERRL
DTCCFEKTCPGLRRLPSCQCDREEKKF
EFCLMFKMCNPIKRLCSCPCERYEARF
DEMFRAKQIDEQKKRRKCNFDKEDGRF
DEFFKGNCWEEDKRLKKECMDREESRC
DAFIRCTCVEADKKVGKSCMEKDESKC
DRVFKCQEIDAERHQADVKCDRYEGRC
PKMFRNQSLNEDKWYKEMDCGQMESIC
WKVLRDEWFWGDKCYGEFPLSGCDHCF
GKLFRQARFEQDKCYKEIEVSYCENGL
CKLFRAKEMDDDKCYQDFKEDACEQRI
CRFFREDKFKTDKCYPESTPRCCDKCM
CRMISENRITPRKCVPDLDIECCDKHI
EKFLREAKVDSDSCYADVEMPPCDKCV
GRFLKADKLDTDKCYWDFTMTPCEACL
CKMLKGSGVEDDKCYKEFPYSCCESGW
CKLIRTTRFNADKCWAESDIKCCEPPL
CRILKNQRISPNKCWVEVYWPCCDNAL
CPLIRDARVDNDKCFAGAEFQCVERNL
CRFMRDNYLQADNCWVEIEFGCCENDF
CKWFRIGHFSNEKCYPDLEMPCCEQYL
CKVIRGTKLQSDKCYAEVDKECWEGSY
CRVLRQKYLEADKCYWEAKCACWESML
CGVLREQKFDVEDCWVGLDFNCCDHGM
CRFLRLPKVNQEKCYGNYDHQCCERAI
CAIIRDHRLEHDKCWHTIDYTCIEKAF
CVLFREGKWNEDKCLYPMEIRCCEKDV
CCIFRNHKLYEERCFKGMEKECMDTPW
CCFLKKSAISDERCCRQVEIRCIEEEM
CRLFKHKRVDSDKCYMDLDIGMCDRCL
CSFIRDDKMHYDKCCFKFEVGCCDRVW
APFLKRREIDGNKCCSGMKMDCCDEKF
ARMLRKRAMEKDKLFLDWKCDCLEEKI
ARVLRRAWCSGEKEWCDWPLEVYEDKF
KKFLHRRYLCAHKDYVEVQFEQWDDKM
KKLLKRECLDASKDVMDLCAEDYDDKF
RNVFNRDCLHSSKEFTSLCVEEYDERL
KSFFTRPCLDTFRDFVRLCCEEYDERC
KRVLYHQCIAHRKDIVEFCCDEREDSC
KKFLWMQCMYGKKEYKNLCCREREKEC
KNFFNSGCLNPNKEWVEMCCNEREEDC
KRCLFKPGCVPIKEYWECGCDETEDKC
KTCFRKTACEHESEYHDCNFETWEEKI
KYFIRKNACDCEKEWCPCAADYVDDRI
KECLFVDPCCHVRDYCKCQVEEYEARV
NECLDVEHCKKDGYRDKCDIDAIGGKL
HDCFENDALRAREMYIKCNYTCFKQMM
AECLEDNKMDRKDVYWKCTCRCFKKQY
GPCFEEKHIDTRDVYQQCDCHCIRRMF
AGCLEEPGCGDKEMYPECDFNCLRREM
AMCIDEEACKKKDMMCECNCACIRRFL
KPVLEEEPCKCKEEYCSCGQGQIKKWV
TGLFEHSKCNAKEPYCGCEVKVYKQEF
ADVIEKEQCRPRECWWSCETKVVKQEL
PDCFEKEDCTEKEVYPGCHHKVLREEY
RGCLEKETLRQRTEYYGCQCKWMREEV
KECLDRGQMRTHDERLKCNPPCMRECY
RAVFDRSECSGREAYVNCKRKEVRDEY
KAFIEKDDCKPKDNVAPCRDKAMKEEY
PACLEKKECTGRDRWVECKGNWFREAY
GVCLEKKEIRCKDLIIACKCDCIRDRF
KVFIDKDELKARDNVVAMKYHECKEHM
KVILDKHEVDKKDEIAASKMPMMREFM
KGLMEKDDCKAKDEFCGCKWWDWKDAY
KFCLERKMVNNRDAYTHCKCREVKELF
PECFEQEACQQKDFYCKCNYACVKEIF
KECCDRPTCSRREYYDKCTCKGFREMM
RMCFDKKFCGGKDVLCPCSCNDARDMV
KVCLDRDWCKQREEWCACPNGEIRDSV
HDIIEVPPCRNKEDYCNCQVRDHKEDL
KPCLYKDRWQKMEEWYTCECSERRDDI
KGILIRTKFCAWDDMWNLEFKDRRDDI
KQMLEKSAVRGDDEMCPVSFREHKEDF
RCMFDKENLKPKDDCLQMSIKERREEI
ACLFDREDIRNCDVCQAFNVKMYKDEI
GGCIEKNDMRNREGYYGIKEKCFKDER
EKWIDDEEVKQNDKLVQCRDRGMRKER
GCYLEENDMKGRDACMPVREKMWKKER
GCVLEEDELKQWDKMMGLREKAVKREK
GFILEEQDFNDTECFFPIKEKAVKKER
PMVLEDRDIHEKEWWMPLNESCMKKAR
SVILDDNDIRQKDMMVAVKDRCLKKQR
TVCLEERECRDIEALCPCKDKCLRNIR
ARCFDRKECNKKNVFCDCKEKCMKDES
SRCFERNEMQSNDVWVDFKDKCLKDDR
CMWFEDNEFNSKDVLPPCKDKCLKQER
CGWLEDEEVSPNECWVNVRDKCMKHDH
CMIFDESEIEEKECLVPIKEKLCRHER
CGCLEDAELNNKECMAQMKEKCLKGER
CKYLEDQDIRNKECVVDTRTKCCKRDH
CPILEDNELNHKECFDQFRFGCCKHSW
CDFFTKKELDENECFKRVKNRCCKETW
CPVLEKPELNRRDCWEPLKWQLCRDRI
CPLFDESSIGERECWTGVEATCCKRSF
CYLFDRDYVRSRECFPRVSLKLCKEEL
CHLFDRKAMDTGECMIDVNIKIMKEEL
PELLDRDDVSKSECYEKVKSSCCKDGI
GILIDRKEFKKRDCIEGIKEKVCKDER
CSLIDDEEIKGKECYGPIRVSCCRGGW
CAILDKDPLNHSECLMPLKNKMMKEEW
CQFFDRRAFDNRECYFNMASKMMKEEL
CQFFERYDMKRKECYEQFRFPCIKECL
CDFFERYSFKNSDCMMKSNMRCCKEDL
CEMLDEEKIKQKDCIPKFDIKGCRKML
CDFFDEEYLQGRDCIVKCDVTCCRKAF
CEIIDEQKVKSKDCYEKLDMSCVKREM
CEMLEDNWMRGKECYAKIPWGCMRRTM
AELFEEKCIWKKEVYYKVTADCIKKRC
EEFIEDSGLRGKERYGKVGSGNLKKGI
DDVLDEHKFNKNETHMKIDIARIKKCF
EDVIHEKRVEADENYGKVDMCRMRRCF
DEVLREKCIWRDEKREKVGWCRVNKCM
DDMLYFKMFNKDEKHQRFKVCKFKRCF
KEWLDCTCISDDEQRSKFSPPELRSWC
KEMLDKSCLHPNEGKFKANCGYYKEGC
KEVMEKDPCHSRDTWCKITSREIKETW
PDLFEKRECNQKDYYGRCKYACIREVI
KDCIEKEDCKNKEKLAQCRCKDIKEIM
KDCVEKKPCKQREVYVRCGCRELKEEC
KECLEKNMCHCRDTWLKCTATEFKDVF
ADCFDRQYIKNKDGYDNCPHKWIRDEM
AACLDRHPMTGRELWAGCTCKCVKDEM
RVRFDKETCKSREAVAPCNDRDLKEEM
KMFVDKSELRCREDVCGIKMKTHKDEV
SACFDKGECGHNDPWCACKVRQWREEF
KDCLEKPDCQHREYYHNCQMSEFREAW
KPLFEVPKCKAKEDYPQCDIDEYKCRF
KMMFEYDHCHQREDYCTCDMGEYKQDL
RLCFEKEACKDKDELCGCSHACMKEIL
KVCFEKEPMPAKEEFAACGWDELKEGM
KECIEKDGCRGKDQIPRCPHKLIREDF
ADCLEEEKCKDREMWNRCGYKWFKKEY
QECFELEKCKGKETMLKCECKIYRAEL
GECFEMGKCNQRSMYCKCDHKALKPEF
PDCIDERKLEGTEYHIKCDCGCMKRGF
CACLEEDKCRKKEMLDKCEDKCLKRET
CECIEVNKMQGRDCYARFDIKCCKADV
CCLIEKDYLRNRECMVQIQPKLLKEEM
CVFLDREPIKSKECIAKMRNRCLKEDW
CNMFERDRFEPRECLAGWEEKFCKDDI
GDFLDKEALSRDECHERVTLNMCKDSL
CPFFDEEDIRKNECMEPWKTKCCRQEI
CHLFEKPQFRTRDCWHRPKLRCCKDCL
CCVLDKDDLSARDCLMPMKSKCFKEDL
CAVFDRREWNDQECIGNCRPKCIKEEW
GAMFEREDCKKKEMIDRCRERAVKEDR
KPLFEKEDVKSHETWCGAKEKFLREDR
KCLIEKEEFKHKDEMCAVKEKMLREEY
PVFLEKNECRCNEWLCGCKINWIREEM
PVLFERKDCMHKDWVCSCSKKIMREDY
PLCLEKNECSSKENLGGCKVSWCKECL
KECIEKSWWRNKEYVDKMPCGWLKECC
KDWFDKGQLDSSDEHVNFQCKEWREGC
KDLVEKDCFKKDEERDNMGAGEWKEHV
KDIFYCEMCRSDSDHSKVPLEDYGCRV
KDILTCECLKHEKDRTKLQIDDYNCRC
RNVFKCDCMGDDKEYKKLPFDDWECHC
GCVLRHAWVQDTKGCKSLDLEAYEHKC
DCFLRWAKFETDKRCVQVDYQRYEPPM
DKFFRDECLNEEKKYKPVHCPRYERKM
PRFLKENCLDEERQLRDMCIEWCEKKC
VHFIRETCLESDKVLKHFCPDVFDKKW
PWVFRDQCFQDEKVMKGFGHECIERKC
ERFLRETCWEADKKYTDHPIGKWERWC
EKYLREGGFDLDKRLCDPGYCRFDKCL
EKFLREKVLECERKCLELGYARMEKSM
ERLLRHCHLDMDKKYIDWHPAKLDGAF
AKLFKEQQCSSEKIYHECKIEFIDRYL
PRCLKEGRIADEKVYRDCDCGKLDRIM
GRCIRDARLTDRKMYRDIECNCFESCW
PRLLHDKRIEDFKCIRDLEGAVLERIY
ACMIHDRKMDETKVVRSWEPAKVERVL
EICLKEERFGEERKLKACEVAKMDRVI
ECCFKEARWATDRRWHPCEWAKYDKVM
EMLLRERKFERDKRLMAAEACRCDSCL
ECLFREHKFENDKWLCCLDVDSMDRAI
WYLFRDNKLSCDNMFCPIDVCHFDRAF
CRMLREPRFGCDKAFCEMERGIFEKSY
PRLFKEKKLECDRSHCDIEMTMIEKAV
DKFIRQRKLEKDRAYSDIEACRCEKCF
EMMIRFKACDNERKFCPSGGCKCDPCL
EIEFRFHYFETEKKIATKKRCKIEHCI
NRDLRIPMISGLKCIMNKKRSKCEGCF
NHELRIREVEPHKCCTEKKRCKCEQCV
DKLFRCHEFDQPKMFMEYKCTKFDCQC
ERLLNCADMTGDERYGEMKIKYYRGEV
EKFFRGKVFNCQSKYCEVGLQKYDSPL
EKMLRCQCFEHDSRIHEWACGRWDCGC
EKYIKCRCMPRERKDLEMACKKYEGEC
DRVFYCPCIENSKKWGEVCCKRYENEC
DRFLYQKCISPRKRWAEFCTKKYEKDC
DRIFRVRKIDQDRRYFEVEFDRYDPCL
DRLFRVGEFEADRKIMDKKATRFDAGL
DNFFRCGCFRADKKRWQVAASKYDHPC
DKIFRCSCLPGDKRVAETCWNRFECQC
EKIMMCCQFWHQKKYPALKCDKYECRC
DRFFRCRNIDADKCYAETDFEKFECKC
EKILRGNAVSRERKYWEVSIGRVEPGC
ERLLKDQHIEANKRWADLKAPRWDRHM
ERLFREDAMNGEKYHGDFGMGKCEKVL
ERVLKMNMCECDKKFCDCRLHRYEQDF
ERWLKWQALGRDKKWADRNVGRYEHAM
ERCLKLKSIEADKNTLDCNMEHWDARL
DRCLRNDAWNQEKKTMDCKCYHFEKML
ERVLKEGSFGADKAYADWTCARLEKLM
EKFLREPTVPYDKKHIEVTITRIDKVM
DRVLREKSLEWCKRWMNVGMAKVEKGF
ERMIRGHDLEEEKKYSEVRAHRWESHM
ERLIKEKCFNCEKRLCEMCPSRYERDL
EKVLRERCVDKKHHYLEICVGKFDRPV
ERLFREDCVEGERRQQELCMRKYDRDC
EKFIKEKCFQQERRYFPMCCNHFERDC
EPIFRCNPVEAEKKMVALPCKKYDREC
ERLLKCRDLETERKFTDLKVTKFEWHC
ERVLRCRAWTNERKHKNANCGKYECGC
DALLKCKDLEEQKRLKHGRCGRWECAC
DHFFRCKEFDKDRRHNNMKTCQMDGCC
ERVLKCDTFDQETKYYEVSCPKLECNC
EKMFRCGRFDSDKKGFEFDCARLERMC
ENLFRERCFDREKKWPQQCIDRIERKC
EKWFRDKCIERYRKVADRCCGRYDRGC
EKIFKEPEINAEHKLADTRYARIDRCI
EKCLRDENLDKERRVSEMNCAKFEHMC
EKCFRYSTVTCEKRYVEVNCPHFEPWC
DKLFREKGIDSDKGYMEVAVDKFERKC
DKFLKERHIEWERKVHELRWCKMDKCF
DHMLREHAFNEEKRYKDHAGPHLEKPV
ETFLRENSIEEGKKIKEPRACKLDRCF
EMLLRWNTLDTDRKWLEIGACKWEGCL
DRLFREQPVECERRWIDIGVCRWDKCW
DRLLKGKSITAERRYIEFGYCRFESCI
DHFFKEDKISKEKKHEAVDICKIDKCM
DCVFRDTKFDRQKSMMGVEPAKVDRVV
EKLLRDPAFNGDKRYPDGDAVKIDKMI
EKFLREGEVWAEKRYIDLKCPKAEKMF
EKCLRENDMDGMRQWWDFKCVKIEKVC
DRCLREKPCDHENRWFDCNEVGVDKIV
DKLMKETKCDGNNHFGECDRPRFEKMW
EKIVREKHVDPKRKWVDVNICKLDKVM
EKCFRETACKANKKYCECSVNKVDKAF
EKVFRVRCCQRNKKVWECGTRKYEKDL
ERVLRVQVCKDHKKWRECGLDKYEGTV
DKCLRAPACDGNKRYVQCPVARLDKIL
ARLLREHGCPEDRMYTECNWDVWERKM
EQYLRENKCHPERVYCDCEFDKIEKKI
GMLFREYKCEGDTAYCPCELEVYEKKF
PDWFSEDKCDPESWHCKCEKETLDKKY
EDMMKTDKCNGERRRGKCEQESYDHRM
EKILKIPKCDSERRYCDCSVESYDSKF
EKCFKADECDPERRLRQCKAKRFEYDL
EKCLRDPACDQDKKDRDCGCEKFERYL
EKCMRMRGFTQEKKLYECPCSRYEPPF
EGCLRCKDVEPEKRYMNLKCKQYECDC
DKCLREKHLEKDRRNYEFKLPKMDKAF
AKCLRDNRIGCDKALVECDCACMERII
GKCFREQCCSEDRGTKECKCKAIDKDC
PKCLRENVFGEDKAYRSCPCMALDKIF
ARVFREQTFDDDRVHREIEACGIDRVV
DRVIREKALDEDSRYKEVGAFNFEKFF
DPCCRDKALEPDRRHIEMACGKCEKCC
DKCFREDPIDPDKKAIDMKCWKFEKVC
DRHFRTRVCDSDSRYCDCAYNRYEHQF
EKLLRDRACEDRKQYCECSFQRVEKLI
EKFLRPHACCADRKYCDCSMRSMEPEF
DKILKVNKIECEKGYCECDLDRWENNF
EKILKESKVDGERHICEPECGRFEKPI
EKLIREPGFEWERYYAESSVCKIEKCM
EKVLRQHRLNMEKRICEIGGCKFERCV
EKFVRDGKFETEKKWVDMSQMRVDKCM
DRLMRDKHIYKDKRHCELKIAKWEKPL
PKCLREPSLPGDRKYADCRCGPWERPM
EKCFRETAFRTDNKYGNCACCGLEKVM
DPCFRERKCQCKKELCQCECGKLERPI
DVCVMINKCETYKRLCACDCNKYEREF
DVCLVLDKCKGARRICACDAKNMQVEF
QCCFKHEHCEQEKKICACDPKCLDDEF
RMCIRKKRCDAYRFFCPCECKCMENDY
WCCLRKKKLEGYKFLCPCDCECIEETY
GCCLRRHHCQGSKVVVSCDCDGIEERW
DPCLRWRRCDSEKKMMGCECERVEARI
DFCFKLKRCEPETHYMPCECEQYDAKI
KSCLRMPKCPEEREYNNCECDPYDPHI
KHCLRRKKCDDEKDWRSCEGPWWEDMY
KGCLKRRKCDRTKEICGCETGCLEEMY
KTLFKKAHCGCQKEFCQCDMEEFEEKM
KLCFKMNRCDHDKEVCACEYDMIEAKF
KGIIKEHKCEHDKEVCPVETEEYDKKY
KMVFKHKRCQGDRDFCSCEVDEYEHRL
KALFYMDVCNCPRELCPCAVEEWDSRI
KMCFTKKACSGSKEHCSCGWDERDDRL
RMCFHRDLCPCMKEFCPCACDHYDDKF
RMIFEKQECPCRKPFCCCKLSEWNEKY
GCMLDKEELSPSDGCMPFKQAQIREAY
TCWIEKAEVSTREHLVACKEKMFKEEY
CYHLERNEFRDRDCVGDMKDKCLKEAW
CMVLERHRIPKRECIEPLDDRCMKDEF
CAVFERDDMKNKDCIMKWQMRCCKDDW
CEWIEKKTLEGKECLGKPAAKHCRDEV
GEFLEKHGFKNRECYNKMNYACCRELI
KPMFEKDDINSQEVWVGIKFPEIKEWF
KGMLEKSEFSNKEYWAGFKEGELKEAY
PVIFEKNEINRKEWIEGMKLRLFKEIF
GGIIEKGELDRKEMYETFKVKVFKEQI
CGFIEKQDLRKPDCWEGWRVKMCRENI
CAFLEKKDYNERDCVKSPRQGCIREVF
CDFLERRELHGRECWTRFRQGCMREGY
CEMLERRTLEGKTCYGKFKYACLRETI
CEIFTKDWFSRSDCWEKMPIACCRDCI
CELFEWKELDTRDCIEKITMRMCRPEF
CDFFERQYMAAKDCYYRWRMEMCRERW
PDVFDSDRLHGKDCYMKLEIKYCRPCF
CMFLEKQAHERKDCMEPDGIECCKEKL
CPLFEKENLRRKDCWDHFNVVSCKEGL
HEFFEKQELSPKDCMWKWKIAMCRECI
REFFEHNDMHSEDCYFKFRMAECRDCF
GEMLEREAFRGQECYGRVSMKACREHF
CELLERDDMKERECWAKWRIHCWRDYY
AEILERDVFSPDEVHMKFQMGIVKDAL
GDMFDKTGFKRDEVREKMKHSWVKDAY
KECFYPGWVPTDDERVKCPCDCHKKRI
KECFDEDALNADDERIKCSCCQVRKMM
REFFYCTCFGGDDERAKFAVEWYRQKV
DELIYCDCIHPEDRRLKLGMNRYKQRC
DEMFWVKCFYGDDKRSKLPCKTYHAEC
EECIFMQCVAAIDKMDKVCCKKYRPDC
EEMFECECLHVHDTHIKVQCRKIKCDC
EELLSAKCLHRDERKDKLSCHRYNAHC
EDFFDCDTWRKYERREKMQCHTIKPTC
EEFFECKGLRKRERDEKMGWEKYKHSC
NELLLCVCICKDDKYEKLQCASYRGNC
EYCLVCYCIPKMDKMERWCCDKYRTKC
EDVLPAGGVCKDEKRERVTCEKYRRKC
DEWFDCDCLNQYDQRIKMDCKTYRDEC
REMFRCDRVKPDDYRMKIDCRELKCHL
PEFLECNRVRAREIYAKIERNWLRCAI
RDVFEMEKLRRREDREKVDVKPHRADL
NELFDCKRLSRDEWYEKVEMKTMRCGI
RECVEANKCPHKDEYSRCECPELKPPI
EECLYDDCCNEPEKWCRCPCMCLKRVF
HYCFDSERCKGREMVVKCDMNCIRKTY
CVCFDRSPFDKKEIFYACRDKCIREDW
CNFFERGGISSKDCYMELAFKCCREEY
CDLFEKNGIHRKECYDRVKCRCMKEAI
SECFYRKGLQKDDKKEKFGCGCWKEPV
QDCLQHKILPEDETRSKCTCPCIKDWF
AECFYKDVMRKEEEREKVACACVREVL
NELFYCRMLEREECRAKIPLGHCKNCM
GELLEKNGITDDEGRYKIQLSVCKDCF
CELLYKSDVEDKDCYNKVNFKCCRDNM
CPVLERGPINTKDCLASAEPKCCREEW
CDFLERAVVKPKECYLKMGHSCCRDCI
PEILDRNSVRSKDCYVKSDIAVCKDCL
HDMLEETSFKAKDCYVRMRVCWCRKCM
SERLEKDNLKNRDCIEKEPHHDCRDCF
KECFDRETLKQNDEFLKAPTCPLKDCV
RECLEKDVFKYKEGWIKWHACDIRECI
KEFFENTSLPVKDDMVKVEMCHLRNCF
KPMFDFSKIRRREEFFKVEACQCKPCF
KMKLERDAIKGKDEFASNAECEMRDCL
KDKFEFEWLSGKDDCPREPQKDHKQEM
KDGFEVKVIQAREDHARAAGKEHKEEF
KEYFEKKVLNCREEYCPMAIKELKDEF
SQVFERTEFKQRECFCKFRRRCCKDCI
CPIMDRDEVKTKDCWGSIKQNWCKENW
CPIFDKDWFHERECMATMALKLCKDDI
CHVIDKDDLTQHECMHDVPEKCCKDEI
CACFERPVLQNRDCADSFPVKCCKEEF
CMWILKSTLRRVDCIEAMPPRCCREDV
CPFFERAEYNKRECLDGEKHRCVKEDM
AVCLEKKEMKPKEMLLAIKPKCIREDR
TFCLDDPECPGTEIFCACSDKCLKRER
AFCLWEGDCNPKDIIWACKDNCLKRQH
GACIEENDCHGYDGLVSCRQNVWRKNR
AHCLEESDCKNRDVMCRCRYTLIRKAR
HSWLEEEDCDSKEILCDCKEPHLKKTR
ERILFESDCEQMTRLCSCKDKRLNRER
EGVFEDSPCANKERFCSCSFKLYRREW
ELWFEDTDCRTHERVCTCGPKKYRRER
ELYLFEEECNPIAAMCACREDKFIQRR
EVCLMEDDCHPLSKFCPCREQVFARTR
DPHLFEQECMPVSKWCPCREDKEYKRR
EGWIIEEDCRELNKLCGCRDQRVRRKR
EIHLLESECQNQQRLCKCKDDKEMKKR
NVYFFERDIMGVECVVSMKEEACKKKR
ARYLFEKDVVPAECLCEAKEHACKKDR
PRMIEEKRISQPECWMDMEDKMCKKDR
PRLIEENHVQKRECYEEYEIKFCKKEM
CRHFEEKNCKPKECYMECKHRCIKKDW
CACVLDSECANTECITGCRQECFKSKR
CMLLEEDEARKWDCIDQAKMECCKKRR
CAFLDEDEVSKRDCIVGLKVTCCKRWL
CALLETSEMKKHDCLEALKMTYCRSCL
GAVIERGEVSKHDCFDQLKPPACKECY
RAHFERDDIREKECICTDKAADCKDCL
HDRLYMKKIQGRECLCKDNWADCKRCL
KERIIRGFISSLEQVCKENNSDCRDCL
KDRFMKEKMNHMEVFMREEECEIRECL
TFRLLPEKLWGVDCLTSEEECDCKSCW
KFRLWGNKFNHNEDFWQEEECECRGCI
KERLLGHKYKEVEYFQKEEWCDLKGCM
RDRVLCDKHRKVEDVEKEEEADLRPIC
SEKLDCESYKPKEMLPRDSDTDLKCAC
KVRFYCPCIVNFEFVAKEGDKEFKPDC
KERLYKPCLVAQEYMMRECEGEVKECC
TGRLEKDYIKQRDAIVQDDECDIRECI
GCKFDREVIRARDCCADEKEKELKEQL
PAKFMKQELHAFDCFAPEKDKGLKDEY
CVRLWKKEWPGVEVLVPEKDKGIREEY
CGRFIKYQLRGWECMPGEKEKDCKEEL
CKRFFKDELRSIECIANEKDKQLREEY
ACRLERTEIKSNEMVGPDKEKCFKEAY
AVIIERDEMHKREVLEALKMKMVKETL
HYILEKEEITRKEHYERVKAKHFKEIV
CGLFEKQEIKAMECMASLKVGHCKECF
CEMFERAEIRRKDCFEKHRPQCCKEKF
CEILEKWDWYRKECYDKCKAPVCKDQI
PELLEKSEWDDRDCYNKVKLSCFKEVI
RPCIEKPEFKKKDPYDSCKCCPFKEHI
RECLEKGGFNKREERERCPCVDLKQVL
RECFEADHCRMKEEYPKCEAHEYKGDF
KEAVYRGCIKCREEYCKLAARERKDDF
KWMFWREMLNAMEDMVPADLRERKDDI
KEMWEKEKLRPYEEYAKVEIKEHKDDF
KGILESPSWHRKDDYGPCEIKERREDF
KMCFDFKRCRSKEEICECECNDRRSEI
KVCFYIDFCKGMDDVCNCDLKDRRDEM
RKCFFRNVIHPPEDYWECACKDTRQDW
KRCLESSCVHQKEEEIDMDCKERKSQC
RPYLECDSLRANDDFVDPECRPRKSEC
KVFLIKNCFARADEIAPMGMKDRRDEL
KPCIYISCLWGPEEWVNMECKERKEEC
KWIWMHTHVHQAEELGAADCRERKEEC
KAIWWCQRFRGHEEWAGIECRERRSEC
KAVLDPNKLHAREEVVSLDWRERKPEM
KWWLESCKFKTGDDCAPMDIRERKEEF
KKMLDPKCFNKKDDIVNVCPKERRQEC
KFILECDSFKTRDDWMPVTIKEKRGEC
RCLLAKDVFGKADEIMGMQIKERKEEV
RRYIFVPVCWGPYDYCECAVKERFAEL
KKCLQCEACNRYEDMGECGCKCRKQDI
KRCLWIPKCPPFEDLCECGLKDRKHEV
RKDFCVGLMCHPGEYWEKNKRDRGREI
RQELCAKVWVPCQDCPKREKKERHEEV
KDELCAGKISPCGDCKRRDKKERGGEI
KGWMCKGKICPCCECGGIESNEHCEEE
KCFFCRRRLMKCTDCNTKELKERCNEF
RCYMLRARFVGVSECCSMEKKTRLDED
KCIFMRGKYFKFTDCETLDKKWRMDED
RCWFWKEKLMSCKDCMSMEKDWREEQD
RCIFRRDKIYSYKEMACMEIKDREEEV
KIVLFHERLMTFNEMCALDKKERPHED
KITFLRDKCYGFKECCAAEKNDREEED
KHWLLRDKCYQWKEMCACDRKERPEDD
KMILIRERLMPMADFYPIERKERIDEE
KPFICKCKLCKSSDCVSIERKEKGDEY
KCVLCRNHVATCNECAQVELSDRCDEM
KGLLCHKHVPECCEMRDVDVRMRCDDC
RKILCCTRIHQPCDFKDFDVKTRCKEF
RRLFCYIKLWDCCDLKEVECKERCSEL
KKMFCKVPLAEACEIKDLSMKDRCNEW
KVILCKHRICDCCDLRQADQNERCQDT
KVMLCKGVFSECQEMKPMGVNERCEDI
KRMWCRTAFVPCADWHEWGVRERCEDF
KKILCKHGIVNHHEYWELGFRERCDDF
KKLLCSAALCYCCEIRDVGARERCRDI
KKIFCRPRMCRCTDCDEADRKERCNEY
KAMICIDRIRNCCECTSLQKKERCAEW
KMLLCGKVMCECTECRPMGVRERCDEL
RKIICKRGIMDCCECKEAPIKDRCEDL
RKIFCKNWIHDICELKPLPIRERCEDM
KTCICKMKFWEGCEMRECDVKERCDEW
KEVLCRVKLGTCCDLRRTEMKERCDEW
RQLLCRTKWDKICDFEQIEVKDRCEEV
RVCFCRRRCCGMCEFSACESKEWCDEY
KLFLCRCRVCGVCEFYPTEMNERCEEW
KLHLCKHKICDCCEIKQYELKWRCNEY
KQLLCCDKLHHCEECVPLEVKERQAEW
KICLMKVKLGAHEDFVAIECKERRDEY
KCMLDSDRMKARDEWCGFQFKDHRTEY
AACIEESRIRAHDNIVAVDCKWYKREW
PVCLEEHRCRRKEWVMACDWRWLKKDY
GMCFEMDKCERREHLDPCDCKFMKWEI
GVCFEHNRCRATEMLGPCNCKSWKHEW
GDCFEKERLRNKEDYIQCECKGHREDW
KCCFERDIIKKIDEFVPCTCKDKREDW
KPVWIRDKCTKPEELEGCECKDRREEV
KEMIFAGKCIPRDNYCKCNVRERRPEV
KEVLECGRMTPREPYHKCDIKEWRCGL
RPCFEVKNCKHREDYVQCACKDYKADF
KDCLEPNAITPQEDTWRCGCKCYKEDF
KDCLEPEACREHDYRCKCQCGDIRTVL
AECIEPEKCKKRDVWERCDARVIKPAF
KECFERTKCPTKEEYWKCEVKCWKDPM
NDCFDRETWKAKDTYVKCEVVDLKEVI
KEHLEKGCFKGRGQYMRHAGCEIKECC
KEFLERPDFSEKEEVSKNCACELKECI
PEWIEKEELTPRENYWKTKDCAFKECW
GECLERPEFHTKDVYNKMRPPCLKDGW
SVCFEKGQCRTREVLCGCNFTCCKEMY
AVIIDKNWFKRKECFEACRYKCCKDQF
GCMLDMEEYRRKECCESIKFPTCRQCF
CPLLEYTDMTRNECWDNWKIACCRDMF
CCVLEKDDMRSRECCMPLRFGCLKQVY
CEFLDKNELRGDDCWAHFRHRCLRQEF
CECLEKEEVKPKDCLWKCHASCCREDY
CPILERDYIRAKECLAQMQMRCCREEM
CQFLERMDIKARECLVPWRYKCVKDDL
CAMIDKSDISKRECVATARFRCCKECW
CKILDKDYLPNEECWEDFPVKCCREEL
CKLMLKCELVGRECWDEIKKKCCRDEL
CQLLDKEDVRHRECFAGITAKLMKDEF
CCCLERKPFEYKECFACGNLRCFKEEM
CCCFEDNDMKSRDMITCCPSRCLKSEF
CCCLDTEIFRETDMLTCPECKCLKNEL
CACLEERKMDARQIFLPCEPKCIKKEW
PCCLDEPKCDSKDMFCQCDCRCFKKPL
GMCLDMDRMRKKDAWEGCDIKSWRGDM
GACLEVEKLKRKEALEGCEKRYMKCAL
HALLEWTKWKKKEDIEGPDLRHRKRDF
KPCFDGRVFHMKEDYMPMACKEHKDDI
APCLERNKLNRREVWPPIEGKFIRDDY
ACCLDREKMRKREAMECCEVRMVRDDM
CCFLEKDAIKKKDPFEAVSCKVWREDL
CPFFERQDWKEKDCLPPMRVMCCKEWL
CVMFERDNFNNKDCLEGWDYKCMRDEF
CCILERTRFRHRECIDCFDFTICKDEF
CGWIEKYEIHKKEALDTEKLKCWKDEF
CACIDREECRKSQCVQKCKCTCVKEKW
KECLEKSACYHKELWCRCQNPGFKEAI
RDMLEKPGLTAKEDYMRLPTNEYREKM
REVYIKECLKEQENIKKVCCREYKDDI
REMILINCLQGTEDWGKFCCKHYKSEC
KELLYCTCMKGYEEMTKLGCAYYKAAC
KEFMYCPCYKKKEDYEKVGVSGYKPTC
KKIFLGECLRPSEEFIDLQCQDRRGDC
KRLLWCTCIKTYDEIVDLCARERRSDC
KRLLERSIVQGREEYVEVGIRYKKDDL
KGCIDREKLRHEEEYGGCQAREYRDDF
KEFFERTAFHDSDEYCRMACAEYKECV
KNIFERERLKNNDDYYKHDVAQCKDCL
RELLDKHCISDKEEYVKAPLGEWKDCM
REVMDKEPLKDESDRKKAGIKAHKEDW
REMLDKNHLKPRGDYCKIEIKEHREDL
KECLDIGGINAREEYIKWGVQDRRQDL
KGLFEGKWCDNKEEYCGCKVKSRRKDM
RECLEFDYCNDKQEYSNCKCTEYRAEF
KVCLDGTKCRKKDEFWKCDCCEYRTMV
KACLDKNVCRSNEYMGKCKMCEMKEMF
RLCLDKDDCHRREQVCGCKIGDFRDVY
RPCFDKPECNNYEAFGSCKCAVIKDLH
PLCLDVGDCTGKEFIPACKCACLKTVF
PELFEESPCKPDDWHCKCGVVPLKKFL
GECLDKDHCQGEELRCRCEFKAFREMF
AVCLEWQRCRPREILAHCDCRGIKKDF
KLCFDDNDMGDRDALWACKNDCWRKRH
EWCLDEEELRARDKMVKFKDKPFRRDR
ETLLDEDELRGPDKIVNIKERALRKDR
DWLFDERELRPCEKLYPVKEKNYKKER
AVCIDNKEWDPKECYPTAKDKCCREER
GCLLEDQEVKKKESWAPIKERALKRDR
GAGLEDNDMQPKDVVCGHKDRGIKQDR
HVWLEEGDMKTRDCICPFKDKVCKPDR
EVWFEEKELQDHEKMVAIKDKMVKKDR
GVCFDDEEMHNKDMVPSCKEKCFKTNR
PWCIDQEELRKKELLAPCKDKVVKGER
ADCVEKNPIKNKEAYERCNTKALKDVF
GDLFDKKACDGEEARSKCQLSVMKEVL
GDCLHKEYLHRDELRWKCQCACMRDWF
DECLDKEYMKEEERRYKLKCKGWREAF
AECFDRSCMEKEEFHEKFPCTCYREQI
RMCLDKEACRPREEFCPGSCKHHKDEI
HMCIEKDRMNKKDPIEGADCKCWKEEM
APCFDRKVLKNKEMWIPSACKLFKDEF
AWCLERGDVGKKEPLEHCRCKVWRDEY
WVCFDNESMNRKEMIEACTCKCFRDEI
NYCLERHNCCKREMFEKCDIKCWRDEY
KRCIERQSCRARDEYWDCNCPAWKEWM
NDCFEGERIKSKEAYVHCECDDMKGHF
DEFLEMNKCNPKDPNCKCDLPAWKHPF
HPCFDEDRCNNNDMWPRCESKCLRRLF
RWCMESERCKAKDDLCPCDCQQYRNPI
RPCLEADRCKGRDSFWRCECAQIKAVL
ADCFDKDRCKPRSMHLKCDPKIMKNEY
AECLDRGDCRGNDVRGKCKMKIFKENY
RECIERSMCSGYDCMCKCNRKVCKDEF
RDMFEKDYCKPKDCVIKCEQPPCRDVM
GDCLDRPECRPKEPYCRCKCNDLRFKF
KECLERHPFRDKEVYFKCNIPPVKEMW
RECLDRHCCRNREQWCKCECAVIKDIL
RECIWKRTCECIDEMCKCGPAWLRDGI
KDVIEKSVCNGKEEGCKCGITYFRERL
PEIIEKKAFAGHDCWPRMDVSVCKECV
KEFLDKDRFSSEQERYKFEVAQIRNVI
RECLDWGRLRGDEEYVKCECDAWRSKM
PECFDRSEMHPKEGYGKCKCKCLKDMI
RDCLEKGELTGTEEYAGCTCRELKEYW
KECLERSGCKRYEDHPKCPCPNHKDWI
KECIERGKFRSDDEYCKFECRDMKDDC
KELCEKQQFKKKEDYDKVDYGDCKEGW
RELLEREAIRHREQWMKVAFSEMKEMF
REALEKDAVRGREERIKLELGPWKECL
KEFLEWQGLKPSEEYWKVGCSGWKHGC
RDFLECDNMRPREEHGKVGCEEWRWKC
KEVLDCTPLKAKEYIAKIACEEYRCKC
KDIIECGAFKRKEEYMRFSWEAWKCRC
RELFDCAAFGRKEPYDKIPCPVIKCAC
KDLFERERLKGREDLCKIEWCECKPCL
RECIYGDRMKELEEFVKWDCCYIRSCC
KEWIDADKVRAREEIAKPELPEWRACI
KELIDRDPFRRKEEMDHFEVCELKECC
KELIDRDEISCKEWYCKTKMTELREPY
KEVLEREEVKSKDEWVRLKAHYLKDMW
REMIERQDIRSKETWAKLKMMEMKDWW
KCCLEKDDFKNKEQCLCCRVKDFREEM
AACLDRDECRGTEFVAGCKCSCLRDVF
CEFFDEEPIRTRDLYIKLQMGCIRKAW
TECLDEPKMNGKDVYYKYECAAFKKLW
SECFEESPCKNRDGYQKCHAHAMKKLF
PECLEEKVCFTREFYCRCGCKCLKRLL
DEILYEPACSCQERYCKCNLMAFKRWL
EDCLEDTCCKTKERYCKCGNMKWKKMF
RECIEQRKCEPKESYAKCECAPLKKMI
KECFDMHRCSNKDEFCKCECQMIRWTF
KDTLEKGACKGEEERCKCEAPEYKDAL
KIILEVESCKKKDEYCKLDIEVHRARV
KDRLEMGVVRCREEMCKEGWDDYKQKI
RERLECEGWKTKEDMSRDGEDNYKMKI
DEKLECTNLKTKERMAKNQDANLKCGM
GERLELDKIKQKECMAKDDERPVKQPL
NDRLELPRLNNKEGFGRDEDREFKGEF
SDHFDLGRCNCREFFCKDEVADMKAAI
HECLEEAKMSTKEMIGRCECRCFKRIF
HECFEKNACDPKECYAKCETKWFRDYL
APCFDKDGCRPRDMMWNCNFKMLKDEM
KAILEKDKLKRRDDIMTMQLREKKDDY
RECLEKERFKAKDERCKIDCRMYKDPW
RDCFDVHRIKGKDDYTRCDCQKYKTKF
RECLEMSHFTGDEERAKMHCEDIKPKC
EECFQKRAMDSDEKRFKCGCKGWKENW
KMCLEKKDCPRKDYIYQCKCNIMKEHF
KTCLERHECKCKDYLCPCKVNNFRETW
RVCFDKQDFNARDTLVHCKCRPLREEM
GPCFDKEEMKGREAWVNCKCVCLHDVY
PCCLDRSEFDQKNMFMPCRCACLKEVY
KDCFDRSGFRHREEYIKCAAPPMKEAV
KDCFYKDCMPSEEEHANIQCPEYKDIC
KEVLERQSMKSREETPKFPCQEVKEPC
REWIDKECFRPKEVRMKMGVKEVKEHC
KEMLDCDCFRQRKERMKIDWEETNNRC
REMFCCDGFSPLKEFMKRGCEEIDCRC
KDMFRCQCLEKDNGRWKVTCENYEAKC
AELFRHNCLGTDNAKFKIECEAYDEKC
EQILRCKCLDYQKRVVKMACETLECKC
DRILHCKSLSPDQRYVEINCRAYEADC
DKWLRLKELETDKKYMEMRCGPYESQM
EKCFREHTLDVEKKLIDTHCVGFDRMF
ERCLKEQQLEADKRFIECGMPKFDRWI
DRLFKEEGCEADKTLCECGIERFEKHV
DKMIRMHNMENDRRYCDCNMQKYEKKF
EKFIKGNALNREKRYEEMGAKKYDGHM
ERLFRLKGMEPDKKWFDAKGKRYDREL
DRCFRYTAFEAEKRHIDCSLASIDPCI
DRVLRFGALDGDKHYGECGMARMEYGF
EKMFKDPGFEGEKKWPELGQDKYERHM
DKWIRYRTWDQDKKYADPSCGKWERAC
DKCFKDTGCERDKKFTSCHCPRYERPC
DKCIKYKHCENDRKLTTCGCPRYDPWM
ENCFRVQVCDDTKKMRGCRVKKYDCEL
EGCLRMREFEGDKRLGGCKIVGWDPVL
DACLRMKKCEDDKRYRSCEVRCIEHLV
TKCLREHAVPDERMYYDCSCPCWEKMI
TKCFRQKACYTDKYYVDCSLACIDKVL
GKCLRESCFAHERVYCECHFGCVDRAI
EWCFRPNRMETERYVCPCDCCSFDACL
DRVLRDSHLNADKSWPDQGVCHLERCI
EKYLKENAMEKGRRVPETASCKLEKVF
ERVFKDGRIDTEKRYCDFNPARFDKWF
DRFLKDRKCDREKRFGDANKCRFEKVM
DKMLRDKCIERDKRWKDFCIKRMDRYI
EKFFRDPCVDKEKRVAEIQQWKLDRVC
ERFLRCKCMDKDKKYIDAPMHKYDPDC
EKFFRGGCFPADRKYMEWQVQRYEGMC
DRMFRCHAFPWDRKLMECKIGKYDCPL
DKFLKCQGLDADRKHASVPWARFDCGL
EKIFKCKPFDSGKKVKETRCPKVECPL
DRVLKTHELNDEKRWGEIKCYKWEGPC
ERCLKPKTLEGEKKYVDCSCMKIETIA
EKCIHARRCEGERKIGDCHCKKWDNEF
DVCLKDKKCDEYPRMCACDCKRYEKEY
QVCLRDRRCEGYKAITACDCKCVEKEW
QACMRENRWEEWKWLRQCDCACVEKGY
CKCFRDNRWEKEKIYPDCEWKCVEKII
VRCFREKMCDERKAIKDCAIDAIDRTF
PKIFKRSDCEDEKVYTECNMTGVEELY
PKCLRKEQCRREKVYWDCQWTCLDETY
GRCLKKKACVKERTWTDCGVTCMEEIL
QKCIKKEELRKEKIYTDCKMACFEDFF
ARCLKRTQLTQEKVFRDCEHECVEEKW
AICLRKPMVWKERAMARCHSDCFEEKF
ANCFRKRQCEPDRFFVSCSPEVLDDKY
GRCFRRKECESQSAYRECKAEVCDDKM
PICIKEDACDNEKMFSPCGCEVFDKKI
EKVMRDGALTCERKYVDIPVAKYEKDF
EKFIREWKIDSDRKYCEMGFPKLDRVM
EKCFKERPFAHDKRYVDWGCNKLERAC
EKLIKEKALETGKRYFNVKVCKMEKCM
EKCIRETRVGPDKRWWECQCNKYDKYM
EKCFSVKVFSPNKRDYECACKRFDGEI
EKCFRLKAIDAHRRLIDLNCKKRDKEV
EKFLREKALDPEKKWAEIRMNRYDKNC
ERCIREKHMEPNKKDYDCEFECFEKRV
DKLFRENAVDPEKKVCEVSYDKYERRV
DKLLRDRCLYAGHKMAEVGVGKYDKTI
EKLIREKCWEGENRYPECCVEKLDHTL
EVLIKDKCFDEDRKFRPRCVPRYDKQC
EYLLYESCVDEDRKIRPIGCKNYEKDC
DRVLRCHGFEKNKRWMDLPCQKIDHRC
DRFLRCHEMSNDKSYPELKCQKFDWGC
EVFFKCGTVGDDRRYRSVSHGRLECGC
DRLFRCKGLDDDKKYNPMGCNKMECQC
DAMFRCRGWDDEKSYRQYTYPWFECWC
ERMLKCNGFDEEKNYKDFDCEKFEAKC
KGCFRAHRFPDDKEYRGLECEPYEAKC
RPCFWKGCLMPKREWWGVPCEEYEPKC
RKCFRYEHCRGDKDYPDCPCAEFEEIL
HKCFRKKWMWDQKTYKDCSCACIEDVF
ARCMRDPALNQDKEYKECPCACLERAC
AKCLKDRKWESERVLREGSCEVIERRI
ARCLREGEFEGPKCYYDCKCDHMDKRV
PKCLNEPELSQDKVYIDCKMACMDKFY
PKCIREDQCEDDRVIAECKHEPVDKAM
GSCIREQHCDKERGYQNCHIDCMEKKW
WVCLRERHCEDEKVIKSCPCQCLDKKI
ARCLRERGCRHMKVFWDCTCGMIEKAM
EQCIKMGGCATDKKYAKCRMARVEKVF
EKMFKERACEQNRKYKDCKNDKIERHV
EKMLREAAIEKDKKHANMGIPRWERMI
EKFLKERECDKEHRYCQCKMSKLDRGW
ERIFREHCCQQDPKYCECGLAQYDRLL
ERCLKEEPCKPERRLADCHPRSVEKDF
EKIIRQKNCDGRRHYGDCRVHKMENML
EKCVKENEMENDRRWAECKSTRWEKEL
DKMLKEPRCRPDRKFSQCDCQHYEKRL
DKILRETACEPNRYYGECACPRFEKQV
DKLLNCSCCHRKKHYWECSIPYFETWC
KRLFHCPCCPAKKEECEFGVEQMEHRC
KHIFRANTCDCYKDYCECQVDEYDSRL
GRILRWTTCVSDKWYCDCSWDYYEHRF
EKLFKGPGVEADRKYWEISVAKWEPPF
EKCFRLRDMEHDKRLCGCKLNRWEMNV
DKCLRVHECDKEKSWHDCKCDAFDMRF
DKCLRYRELNQDKKWKDCRAQKCEWPL
DKCFRFEYLQRERKYIDCPCHPFDHII
QKCVRTTKCDHEKNYCECDWCKMDKIV
DILLRDKKCENDKHYAGCDLTGYERRY
DTCFKEGRCENEKTICNCDHYTLDRVW
ESCFREHKCYPEKVLVDCECPHFDKVV
QRCFREDHCDTESKYGDCDCGVLEKGW
AWCIRERHFDAEKIMRPCTRSCLDKSY
AMCLKEERCREERGFNGCEATPLEKAL
DKVFREQGCEHDRHWCECGLSGIERTL
ERFLKEKCCEHKRKWCDCTVCHFEKGL
EICFRDKRCESYKKFCACQQVCVEKVI
DACIRESNCDQDKRLCACNAPHIEKML
ERLFKSDKCDPDRKYCSCDCPRLESWL
KKLFKCDKLEGERTYCDCDLDEVDCRI
CRCFRSKTCDGEKAYYECTVTCLDDLL
CRCFRYPNLRSEKIYKECSAGCIDGHF
SRCFRYPVLRKEKCYKECRCDCCEQKV
PRVLREKRLTNDKCYCDVEVGWCDKMW
NKILREQKVNADRCYKEIKLAYCDKCM
CWMLRERAWDTDKCMCEREIGCCDRCL
CKLITKSEIQGHKCFGEYRVPCCEESF
VKLFRSQEIYEDKCYKELRVKCCDADL
CKVFRQQKFRSDRCHGEFDLSCCDEEV
CKIFKKTSFEAERCVAEQKSNCCDESF
CKLLKMGHLNEDRCYKEYEMDPCEAHF
GRMLRESEFEDGKCYKEIKFERCEQKY
CKMLRTREFDENKCYMECRFPCIEQWF
CRMLRDPWIDAHKCYVEVPHNCVERDM
CRLFRERGFDQRKCYWEMALDSWEKRL
CKLFRDRKLWPEKCLQEREFRMCDREV
CKFFRDHRFESDKCYKDFEIHCFDRQL
GRCLRQPPVNSDKVYVECHVECLERRF
RKCLRVDKVPSDRMYKSCDCDCFERKF
AGCLRSQKCNNDRCYPGCEHQVFEKLY
AGCLRDTRCSSQNFICTCEWACVEKFF
EGCFRDGKFDPWSMMIGVEGDKFDRKY
DKCFRFAKIYGERRYCECEVAHMDKFF
AKCLRESYCDGYRAYVDCEASCIDKWF
AKCFRETKCWPEKAMVECESSMMEKIW
GRVLKDKKCASEKAYSGCECEALEKAF
GKWLKEPRFNGDKSWCEHDFAACEKCL
NRVLRDHKIEADKGYMDVDWCWLDKCY
ERMFRVREFDYDSRYVEFRHCKIDVAV
DKWIKLKRLETEKHYMEVDCCRFDACI
DKFFRYACCTKDKKNCPCTVPKMDKFL
DKFMMERVCEPMKRYCDCTCARWEKLI
EKFFSEKICPSNKFECDCDFERIEKML
DHCMREQTLEAEKRYVTCSVKCYEKDM
DHCLREPKCHQDKKHGDCQYDHYDRGI
DNCLRVTTCDPDRRYFQCDNKKLDPEL
DKCIRMSTFEADRKWSDLPIKNYEPEL
DKCFKLKGIESDRRLMDCCCKRYDKPM
ERCFKINRFTADKKYIGCNCDKYEAKL
EKCIRDKTLGPDRKNVECGCERYEKKI
DKCLRMRAMEHDKRYHDWQVAKWEQVV
GKVMREHSWECDRAYCECDCGKIERGI
PYCFREEKCRDQRFLSPCDSGCFERGY
QACLREKKCEEEHAIRGCEEPCLDRWY
AECMREPKCDETKAYRKCEWQCIDKGL
VWCFRENRCESEKVFCPCDCNIIDRRI
DKCFREKVMDSDRYQVDIGCGSMEKVM
EHFFRESDLDGDHKWAEVKPVKLDKFY
EHLFKEPRVEADHKWLDVDMCKMDKMM
ERFLKDRKVDQDRHYRDVQHPHMDKML
SRLCRDKSLDADKHYPEYNCGTMERCF
EKCLKKKEFEGEKTYVDCKWCPMEECL
DKIFRCNPFSEEKKYRQFPIDKYECHI
EKVIRWRDIDADRRWCQCKAEKYDKRF
DGIIRDRTIDADRRYCGFSVEREDKRF
DPMLRDSGLSQDRKVMPVGIEREDKRI
EPLIRERKFDQDKKYKGYHYDKLERRI
EILFRDKRIEEDKHVKACQFNRMEKHV
EFVFREKRCDKDKYIMPCDVAAVERVL
EKVFRDHKVDATRYYCEVNLHKFERCY
DCILREKKVEPDRHFIAIDVCKFERCW
GKILRDGRVEQEKCYPELDIEVVEKWW
CKCLKKRRMDDIKCLKECESNCCENVL
CRFLKYSQIHHDKCWPDIKYDCFEQKF
CRILRRSYFDGDKCLCDWRGDCIEDRF
CSLFKKHSLDHEKCMMKTDLECCDDKF
CKLFRKKDLDDDACYRQFRYNCFEESL
CKILRDDALPDDRCYRTPPYCHCDRCI
VWLFRKRELDTDACFVPLRIPICDECF
CRIFRKREFNSDKCWVEQKIKLCDDGL
AWMLRKHEVDQDKCLKPKKWDCCEERW
CWLFRKQELDDERCVKEVKWGHCDESM
CRMLRYDGVSPEKCWADLDFPCCDKCV
PSCLREHRFDRDNGFYDCEVCCCERCY
CKFLKMQPIQEEKCYKEITMNKCEKCF
CKLLRERYIEDRRCMKDWKLPHCDKCM
CMCLRERRLDPDRCWKAAEFEVCEKTF
CCCIRDQPLSEERMCKQMGPDCIDKKW
CAWLRRTAYQEDKWFKGNSLECFEEKL
CCCFRQGGFDEDRVLKCPGHDCFDPRW
CPLLRPQRLNEDQCYKQMEVCGCDHCL
CRVLRDCHIEDEKCYKECNVECIDKKI
CRMMRDNRLNEDKQFREVDPDCLEKRW
ACVFRDKKLDEPKLLRCPNRDWVEKKI
AHFFREDKCTPEKWMAECEFPACERIY
PIVLREGKIDEEKTMKPVDKALVEKIY
DHLFREKRITKDKHHWGLEWAAMEKVY
EHVLKEKKVNQDKRYREVDTCKVEKCY
GKILRDNKMSRDKAWVDFELAVMERLI
GRCLRDKKINRPKAWGDVETGCLEKAF
CRFLRDNYVDNDKCYFEFNLPCFDKYF
CRFFHEQRMDTEKCWLEFEASCVDKGI
CAFLKESRFPEDKCVKSHDHTVFDKNL
AALMKEQRLDAERAFVPVEWAAIEKVM
CPMIRDQRLDTERVLKQIEHGIIEKGF
CQVFKDSKIDGSKVVCKVDWEAIDRKW
CKCFREGGCEENHYFKECGARCMEQEW
CKCFRERALGSDKIYTNCSWNCLERTI
CRCLRDKWMDGGKAWHSCPCDCVERKI
EICLKERRCAGLKILCPCDIDCFERHY
PKCCRESKCETERWFMDCDCGCFDRRF
DMCIRDSPFEEEKKIRSCNCCHIDKIW
DACLREKRMSMEKQLIECEWCHLEKCI
DTLLKENKVGGERRFGDCEACALEKLI
EMLVKEHHLDRDKKLAGADVMKLEKVM
ERLFKESPFDGETRYKEYSNVRVDKVL
DRFLKESPLDNDKKHKEMRFGRFERVF
EKFFKIKAMECDKKYCEFRCAQWEAGI
EHCLKCNELDREKRHWEVKCASLERAC
DKIFRCGYIWQPRKWKEARCERFDCRC
DRWLRCTCIYAERKYADICCPSYEPHC
EKMIRCKCVEQDRKEIRLPCGMYEPTC
ERFIRCPCLESDKVRVDITAERIEGRC
DEILRMTAIDADQKYVKLNCDKEPQRC
DKCLKVKSFDKEKKWVECSIECYEKKL
DKCFYVPTCMPRRKYTECKCKRWDVEM
AKCMREQTLYSDRWYIEIGCDCFDKKI
DRMIRERPVENDKRYSDCNFAHLEKIF
DKILRESELEADKRYYEAKVARFEKCI
CKCIRDSTMSHDKCYTDGRCDCWEKKI
APCLKDGKFYEDKWWMGVNCDCMDRRI
PACLKEERVEAEKWFLGCDAGWCEKAY
SWCLRENKCNEWKIFCQCEGGVFEKFY
QACFHEPKCTCVKFICNCDCKLLEREY
AHCFKEDGCDGEKIMCDCSPKLIEKEY
AAFMRENKFDGEKIIRPPESEIFEKRI
CCFFRDGKVEQTKCCVQVEMDAMERKW
CPVLRNRRLDTDKCWMNVEIQPCDSML
CRLLRDPWWKEDKCFKEKPVNVCETDV
CRILKTKGIEEDKCIKDDGACTCEKCF
CKVFKDDEFGAEKCVTESKAEVLERKF
ARCLKEPHCDPEKAWHECKHEAVERTI
PNCLKDGKCESEKFYGSCEYDHLERSI
PVCFKEDKCDTEHCLVGCEPECCEKQY
VYFIREPKCQSDRVLCPCDDECMDRKY
HKMLRGHRLDGDKCYKDVDAPRCEGVV
DKIFRECPIDTDRRYCEVPVPRVDKSW
DKLLKENSLEKSRKFGEYHVARWDKIF
HRLVKVKGFEPEKHYWDVGCEAFDAKC
PRVFREHGMSPEKVYWELECTCFEKMC
DKMFKDHPVTEDKGYREIQTAGMEKII
CALFREKKMDDEKAYRRLELNLCEKKL
CRWFRWRKLGEEKCMKDIEKECCDHTV
CKIFRKYKFTRERCMWEYEIDCCDNCF
CKMLRDDKFRDTKCYKERYAQCCEKCF
CRLLRETRINPENCWMGLDPGCCQKCF
CRLFREKGLETDRCFKEMNYGGCERMF
CQIMRPDRLSQDKCYPPIECDCCENKI
GAMMRYRRLEKDKCWVGVDQDGCDRRM
PCFFRERRFEWDRCLCCMERSPIEKCI
DCLFREKKFWCEKSFCCLELGWFEKSF
ERVIRYGRCDCEKHYCNCEISKIDKAM
QMCLREQKCGSDRKWGACDMAKLEKVV
PMCFKETKISDTRQFTACDCDCIDKRY
NVFLKEDRLYPDRCIAGWDKDKCEKGY
CVVFRERKLDNERCFNPLERSCCERGI
CKLLNEPRIHQMHCFVEIDIGCCDRCF
QKLLSEDKFDEHKCYREMEIDWCERCV
GEFLRRKRIEADSCRVKLDIARCDQCW
ARLFKRRKMEKDRCYPKLEVGWCDECF
VKIIHKEYMSGEKCYGEFRVNACDESL
CRILRKTKMDADKCYMDFALGACDEVI
CGLFREGSLGEDRCWRPVGISCCEKCI
ERVCYEAHLPREKTYQDVDFAKCDKCM
DRVFREKTMETERYYHEVRYCKMDKCM
ERIIRDQSLTGERKWCDLKCMKLDKVF
DRLFRCKKIEGERKYADTGCMRWEQWC
DKWFRCDCLEADKKHVELPGYNFEKQC
EKIFRCNCIEAECRWAEVAGKKWECDC
EKFLRVQTIEGDKRVCEENLEKWEVKF
GKLLKIKAFDSDKPYSEWAVDAWEVRL
PRCLREGWCENEKPIPDCKAETWEKKL
CRLIREGSLDEEKCLRDMQRTPCDKIL
GKYFKENKFDEQKCMRENEKMACDKCW
CKFLREYPFDPDKCWAELPNEAIERTF
AKFFRDSDLEPEKCYCDMRWCACEHCL
ARLLRYTRCRDEKCYADCDIAVCDDLF
DRMLKFQKMDKDKCYCDFEVNKCEKCM
ARFLREKVMEHDKAMREHAVGMCEKCL
MKLLRDETLRPDKCYTDVEMDCCDKAF
CPMLRMDKVGSDKCYHKFEPDWCEQRI
CKILRIRRFSTDKCINEIDNDCLDARL
CHCIKESKFETDKAFGDCEGQCLERCW
EWCLRDKRCEPEKRMWPCECMSWDKPI
EICLKERKMDGETRICACECCKIERII
ECCMKGTTVTGERKLSGCKCKKYDPDM
ERCVREKQFQGERRFAACKCHKWEHHI
HRCLRKNCFEGDKRYCPCQCDCIEEKF
AKCLRPTELHSDRAYPECKGECLEPRF
AKCLRERWCDSEKGYSECDWMAVDKIL
AICFREPRLQEDKVWRECDCRHIEKTI
PMFVRKKKCDGEKCFCTCDKEAVEEHY
VCCIRRTKCEHDKVFCSCDPDVMEDRY
ATCFYEQRWKSFKVLRSCDEPCVDKFY
CMCIWRNKCDDMKILPSCEHRCLEDEY
RMCFLRTKCISIKELCECDGPCMYEWY
KSCLDKPRCSGKREYCSCDCEDLNQRW
KPCFDRATCSKRDEWCQCPIAEVKDIF
KTCMIKTKCNHLSEFCKCDVRDRADEF
RGCITMQKCEKPEDYGPCEWKGRKQEF
KGCFDIDRLKKQEEFEPCEPRDRKADM
RWCFFREKCTAIDTMIQCEVKDRRDDY
RPCIAKQNCNPVEEMVSCDCKERKSEF
KWCFVFDKVYQVEDMLGCECKDRKSEL
KMCVIKKGLAPYEDVPPVGCKERKEEC
KKCMYKRMCRGHQEVTDCQCRDRKEEF
RKMFDRNPCSGKDEFCECDIPYRKEEW
RSCMYRSACNPKEEYCPCRVKGRKDDI
KWVIEQSKCHAREEVCACEMRERKTEF
KPLVDRNKCRRHEDFNHCECRERKDDM
KEMLMKDKFRALEDCMKIEIKERKQEY
RSFLEKNAIRKRDDCISVQIKERREEV
KMMFDWDCLRQKEDYLQCGCKERRGEM
KVLVEKDSMRTKDDLPCWNIKERRDDL
KRVLDMDSVKPKNEYWDVGVKERRQDM
KRYLDVQCIHAHEEDVEVGFKERRGEI
KRIIECAACAPKEEDCEVEVRERKEEC
RKIFRKTCWYESRDLRECCVKDRDEEV
KKILHKEWLRAWRDMVDSPVREREEDI
KKLLWKACLVPPRDWHDMPVKEKDEDV
KKLLHKERFHCTRDIAEIELKERDQDI
KKMIVVTRCCKMKEYCECEMNNRQTDV
KRVIYPRQCPSKKDYCDCDVKEREREL
KKLFYKRICEPNREFCECAIGEYEDTI
KKFIYIAWCVHEREYCECPVRDREAEI
KKLLDRDNCHKHREWCECDMRIRDEEL
KRFLYRQCCRSNKEYCDCHMNEREEKL
KKFWRKECCPGERELCECNIPDRDETM
DKCFRIGYCYKDKSYCECPLATIEPVL
DKILRFETCNAEKKYCTMRVPKYDAAL
EKFFRDPNLEHDRTYMEVQYCKFERCI
GAMLRDKRIDVDKAIVAHDCCPLEKCI
GSMMRERKWEQEKALKEWDECQLERCW
TVVLRDKKFEHDNQIPPQEPCAIDRCF
MCCFREEKMREEKLCKHIEKQCIDRRY
ACFMKEHKFEQEKAYRSYDPEPIEKRF
ACFLREARFENEKLWKCMSTEVLERKM
GILLRESKFDDESALKAMDMCAIEKLV
GVIIRENKLEDDRCVKPLDMGMFEKTI
CACFRENKCEPLKLICTCNSECIERRW
AFCFRDKRCEPHGFLWGCDHDCLDKYY
AYCMWEHKCPHDRVFCKCENDCVERKY
CMCLHEPRLRSPRMFKQLDCECIDKKV
GCCVREERLRADKVLVACNKDTLEKKW
DRCFKEDKCRGDKQMCECGCKCFEKMF
DKWFRQPMCACEKKFCECTNAHVDRVL
DKCFRMGSCDHEKYYPQCRADKVECHF
DKWFKDKHCESNRRFCECKLMRWEKAV
ERCFRLRACSCYKRICDCAWKSYDYEV
EKWFRERCCDPDKKPVECSPEKVEKPV
CKMFRERKFDQEKCVYDLEVCPCERCL
CGEFREGKLDPDRCVHGREKERIERKI
CRIFKEHKMETEKCYVSVDMGCFEKTM
AVCLRDHKFDSDKFIAACDDPCVERGI
QRCLKYQRVDHEKCYHECDWACVDKQM
PKCLRKNKCQHERMVCDCDTACVDDML
PRCLKKDYCDSDKVYTDCECTPLEEIW
ARCLRRPMFDSDKVYKEQCCDCMEDNL
AGCIRRDPFDEEKAIRPCHCGCVEDGW
ACCLTREECNPSRSFAGCKCEVIEDKF
TDVLRRRPCTTDKMRGRCPIEPFEDKW
RECFRKGMVDSEPVRSKCPIECFEEKL
SDCVRKDPCRDDRSRHKCQGEYLEDRV
KECLKRNACEPENFKWKCKCDPMQDRF
RDCFRKQRLWRESERMKCDADDWEERV
RECFKKHQLEADKYRAKCTCPRFEEGC
DECLKEATCEEEKRWKKCNHNRWERKM
PECLSLKKCEKEKMRWKCDMNPFDPKI
TECFRKPKCEGPRPRTKCEMGPMDEAL
KEFLHKPCCPNEKELCRCAMDMYDERV
NEILRKGMCSSERDRCKCGLDNYDDRF
SEFFRRDCCKDDKCKCKCSMEAMDDRI
KELFRKDCCSCEREHCKCSLPERDENL
KIVFKRNACETEKDVCACRMEAHEEKF
EGMFRKECCTHEKKMCNCELEKDEEKM
PQCFRKRNCEKEKWYEGCSSDWWEDKY
ALCFRRNSCDKRKLLCACDHNCVDDTF
GACLRMQKCEGHKMFCTCDGECIEARY
EHCFKQTRCESEKILCSCEADCIEKAI
PICFRQNRCDHDKVFHACDGEQCERKW
PLCFREGKMWNDKMYKPCDCACIENLY
CYCLRDPRCEHRTMFHKCDAPCIEKAI
CICFHEKKCDHNHVLWACELPCMDKYY
GWCLRDRRCDPERAFCPCDCHWIEKIY
SLCLREDKCSCVKVMCTCEFEAFEKKY
DALMRERKCDASKPFCGCEWEGWENKY
AMCLKETRCEGERGFTQCPGECFEKKI
GTCLREPKCRGENNYCPCECENWDRKY
DLCLRYKKCPAEKKICACDCPTLDQYF
VACLREKQCDENKMITNCNNDCMERRY
DLCFREEECTDERIVAACKMEHIEKKW
DMVIREKHCESLKDYCQCDAERYDKRM
PPFLRDTKCDDYKQLCTCERPAFDRYY
GRMLREDKVEAEKNYADLEYAGCEKVW
GRCLKEDAFKADKPYMEFACDLWERSW
TRYFKENKLQNDKCMVEAEKPLCEKCY
PRMFRDDKMDPDQGWMEQDGCHCDKCY
DKALRENHLEPEKGMMETSGCQCEKCM
DRWLKMGCCERDKRNCDCAMAKVEQVL
DRIIREHNCETDKHYPECGPPRLEKGV
DRLLKFPPCSQDNRYADCNFGKIEKAF
DRCLKANSCGGEKRYPECRQERLEAKV
DNCLRENECDEERKYKDCKCDHGETSF
ERCIRQRNCNTEKRWCECKVKKLDREV
EKCFSMNECNAKKKYWDCRWRKMDAEF
EKVIRYSPLDCSKKMCEVRDKKFDPEM
EKIFRHSQLNPEKKGADVKCKKFEHNC
DRLMREKCLEMTKHYCELPIGKYEKPL
EKDLREQCFEACRMFVEHPRGRIEKGY
EKLFRDPCFYTEKKWIEQGVKRWEKVC
EKMFRCPCLEDEQKYRDMCMKEYEGDC
ESVFRCPCLEAEKKWIPIAVKKWDREC
ERIFRCNSLQQEKKYSPLKCKHWECDC
GKFIKCTHFDDDKGYRQMPCEYWECKC
EKCFRWPQMSREKRYRECKCNHWEKPL
DICIRVRWCEAERKVCACPTHRWDASM
EKAIRANCCENERKFCNCHYAKYESAL
DRCFKTTEFQHNRRYPECKCANLEPIV
DKCFRRKECEGDRRMCPCKCGRVDQGM
ERCIRAPHCQSEKRYCECPCNKYDAMF
EKCLRLNYCYGESKWGECKQRKFDVEF
DKCFRLKFCEHEKRHCECPMQKDESQV
GRCLRDKYCDKEKKACDCKCDCVDRAF
DRIMREKWCDEETRYCECKLTYYDRGI
PKCFREKHCESSRYYAECDCAYVDKFH
QKCLRENALESDKRYVDVQFACMEKLV
PPVLKDNRCDGDKWYCQVEPDVMERHY
CTIFRDGRWTEEKWWKPRDVDCMEKKF
CHLMREQKFEDEKGWKAMEVPCVERHL
CFFLRDRKIDGARCMSSVDREMIEKRY
CALFRDYRMSAWKCFAGLERDVCDKSY
HPILKDKKLDGERCMGNVEKHACEKCY
GKLLRDNRLDVDRTYWEYDMCQMERCW
EKDFREPMLESEKHVVERPSCKCDKCY
DKLLKDKQIEGDRKMCDVPAIKLERVV
EKFFKVNACEHDRKYCDCTIDGWDPNL
DRIIKEKWCDRDRRYANCPHTKIDRVL
EKLFKENMCQGDRRHCECHMKREDRKL
DREMRVKPFDGDKHWCETSWRKFEADL
EKLIRVKDIDQDKKLLEVKLNKWECNL
DRMFRLTVCGHERSYCECTLERHDGKV
ERFLNDNRCANKKRYCECQAGRMEKLI
EKCIRKADCDADKRQCECKMPNVEESI
PKMLKKTACDQERRWCECGISQWEDYF
PKVCKERSCEDERPYKECRWPAIEKSV
EKCIRVRACTCDRKYCECHTATWDKLL
DALLRENHCDTHRRWCGCHICKVEKLF
ERLFRESKCDGDRCYGEYDRAKLEKLW
NKLLRERRVEPEKCWGPWELAACEKCY
SCYIRERDIEDDKCCRGLKRSGCEKGW
CAFFRQTRVEDDKCCKSLEVHHFERPM
CSVFRETKLPAEKCWWDFQAPCCDRIL
CKLMRPRKLSEDKCWKEIEAEHLEKAI
CGCLRETKVAHRKCIAGCEVGCMEKTL
AMCFREGKCYPEKIFPPCEAGPMEKGI
AGCFHEDKCRSEKILCNCEWVVLEKMW
PRFLNEAACSSRKPYCECQSPMWDKPL
EKCIKTKTCNAENKYCECQWKHWDHEM
DKCIHLDQCRKESKFEECKIKRYDVEF
DRCFRIGACSSNKKYGECHCARFDAWM
ERCLREGACGHDKKYCECQSARLERML
EKFLSDAYMNCKRKYCDIKHGKLDRGL
EKLCREHKFDANRQYPSVNMQRCDKCW
EKIFRTSQFDHERAWCDLQICKCEGCF
ERDIRDKPFDRDKNLPEKGYCKYEKCI
SRELKDNRWGPDRHLPDRGRCKCEKCM
EKDLRITVVEHEGHVCDKAKCRCDKCI
DKDIRESKLEGERWLAEKNKERIEKKW
EKDWREPPCEHDKYLPENGRERLEKKI
PKEIRERCFSPTKWVTERGKDRFDKRI
DKELWERCMEARKSMYERCKVKFDKVL
EKELREDPFRGHRRCGEKGKAKFEKTW
ERVIREKSIEQYKKLRENNCCRWDKCI
DQCFKEEKCEGPRKYGPCEVCHLEKWI
EKCFHEQNCHTRRNYCECDCPKMDKCV
DKVFKQDACSSERRHCDCKQYKWDKPL
DKWLRWKDVDSDRRIAEVKRTKVEPSY
EGILKERGCESNKHWCTCGIQRFEKWV
DKLLREPCCEAQKKIIDCSMFKLEKML
ERLFKEKEIDTNKTYVDIKMCRLEYAF
DKLMKDRGLERDKKTAEVSMQRVEKMF
DKCFKDPAFDDDSRYREAPCNHWEKDC
DKWLKCGPLWKEKSYQELQCSRFEHAC
ERVLKCQTLGGWKRYVDIGCDRWEQHC
DKFLRCRCFFKNRKYYDVSCGHMEGTC
ERLFRCSNMYSEKRHVDFPCTKWECGC
ENFFRCAEIHPERRYPGIKFGKYECAM
EKILKCYGLPHDKKLRNAGCRKMDCHC
EVMVHCHDFEDYKKMRPYKCERLDCKC
ERYLRCDDLDGGRKYCDFKCGKLECTC
EKLMRCKSFEPSKKTYECKATKYEANM
ERVLRDGNLDADKHYCEADVMYMERCI
EWCFREQKIESDKKFFPPACVKFDKMI
EKCLRIQWVQGEKKYKEVPWAHLERAL
EKIIREKEVESDRHYNELKWRKCERWM
EKFLRCKWFEDERRTKEAHMSRWEMPL
EKMLREKCLNTDRRMIDIAAPKYEKQL
QKILRCKCVTSEKLYREVTCEMVDPPC
EKVLRENCLEGDRPYHDLGIEHYDKML
QKVFKSKCVEHDRRYPEVCQKRYDNEC
DRVLHEQCMYPEKRWWDLHVKKYERDC
ESFIRDSCLESTKKFAGLCCGKYERHC
ERFIRDPCLETEKYVIDLCSGKMEKYC
ERYLKVNCFNDDKWYRDQNCDKMEKRC
DWFLHEKNIDEEKRMRAGKWEREDKKF
DVCVKESDCEQENKLCPCKCDCENKRL
NKCFKLSDMNEDKEWRECRCDSWEMRI
ARCLKQKSCEDDKGYAECDCPWFERWI
TKCLREPHFEDDKQYHECPHPGFERMW
ERCFRYKWCMGDKRYPDCKMNKWDKPI
ERVLREQPCDKERYYEDCPCTKLDKIM
EKCLRETKIHSDKKYAECACSCFDRVW
DKIFRDKACEGERKRAECKFARYDKFI
DKMIRDPGVQDDRKYCEVSWMTIDKMF
EKIIREKVVNHERKFFDIPFCRWDKLF
DKCFRMNTLERDRRYVEVGMAKCEGVW
EKFFRDKPIDDDRRFKELQVCQIDSVF
DKCIRQHKCDCEKRYWDCQCCHFDGVI
GKCFRENKCNTDRGFKECNPVCIDKLF
EKCIRGSPLNTEKKYNDCNCAHIDKVV
HRCFRCRECESEKTYCDCKWNHAEPSL
NRCLKLQACDDYKAFKECKIENYDCKV
PKCIRDTNLYEDKLWKECNSDVIERAY
QKIFRERAINESRPEKDLPVPCWERPL
ERMFKESMIDCDKKYCDTPCPKMERNW
ERFLRDRDIEEEKRFVEAKGMKLDKVY
DRMLRETTMDVERQLVEWAVCTIDRCL
EKILRIKGFEKERTLMELPCCKMEHCC
ERMLRCPCVVSERKYREIGCVRFESIC
EMLIREQCCRNDKKYCEISVEKYERKC
ERIFKENCVHNEPRYKELHMERYDKSC
ERHFKERKMDPEKRMCDHQTGRFEKMY
EKIMNETGIERDRRYMDVTVQRWDKNM
EKMFREKGFDGDRRYADSNACRWDKCM
GREFKEPPFSCEKVLCERRRDKIDKGL
GRDFRENWIDCEKKLCERAKGAVDKAF
ECFLHEGTLDAENKCVCIPLCKFDRVL
ECLLRDRRLESDRKCADIEVFKIERIM
ERLFRWAKLTKDKWYPDLECVRFEGCC
DRVMREKCMDRDRRYYDIACYRWDRPW
DKFFRCRGLEPDKRYYEFGATKWECEL
EKILKVTHIGAERKYIELPWDKLDAYF
EKMFKWTDCQEQKHYCECKIGKFDPGL
ERCFKPHTCDSEKRYPTCKTPKWDGWM
DFCCRESKCEHSRRFCPCDMPHIDKPI
AFLFKEKRCTPDKMFCACERTVFDKSV
DTCIHDNKCDAHKRVGSCECMGFDKMI
PACFKERKFDQDKNIAGSEPAQIEKVY
AMCLREKKMDREKMYHPNDCQGFEKKI
KRCLKEKSLEADGDYVDCDCYCWDKML
QKCIREGPCRAERMLVECTHDMFEKKF
PECLKERKCDPRRWWKKCDPECMERKV
RELFKYKRCDSDRPRPKCEAEQWEKKM
NEWFKIKRIQPDRKRWKCDVDGYEAKL
DEMLRCSCLPKEKKRIRLQVDHYEAKV
DDVLRTGAFNTDQKRSKVHVDKYENRL
EDALRVKKFTKDKKRDRINCDKYEVKI
DDFIRVPKMDHENRRHRMDGDKLDVKL
EDIFRTQCFHTDKKHNKVPVEKYESKV
DGCLRESKFDGDKKYFPCDCETMERRY
GCCWKEKRLDEEKPMAPCDCDCVERKW
GRCIREDRMKEEKVWKGVDCSMVERVV
DKCFKEKYVEPEPKYFDCKCCAIEKML
DKFIKEHSFAPERRYADMNCEKFERPC
EKFFKCGGLTREHRYNELGCRRYTADC
DKIIKCDPFEGDRRRMDVSVDRLEAKC
HRFLRCDAFTGDKPYCDMGCDTYETKC
EKMLRDKQLDDERRYADVKIAKCEKAV
ERMFRDTGLHQDRRYAEMPYPKYEKSC
EKCLRDKPMDENKFYKECPIAKMERPY
ERCIKVREIDNDRRYTDCKCHQIEHTM
EACLKEKQIDENKKYKGCPITCIEKGI
EHCIKVHRCDPEKAMWNCESDSVEPAF
GCCIKENRLSEYKIFKECECQCIDRMY
KRCFRTKRFHEDKEYRQCECQCLENCW
KACWRKENCNREKEFGACKCGGYEEGF
YWCLRKDTCREEKMIRPCSIEMFDETV
CCCFRKTLFDGDKLMMPINAECFEDKM
CAFFKRHKMYHDKVLHGPDTECLEDRI
AICLRRKKPEGDKLIPAWDWDCVEERW
RECLRKNRCEQEKERCKCDCQWLDQPI
PECLYKDVVEREDHKWKCGCECMEEKL
AECLDKKYMDDDDMRHKCTLACIRDVL
HDCLEGEAMRHDEYRMKCNAKQVKGEV
KECLEKKACNKNEVTEKCQMRVLKDAF
QEILEKSACKANDTRCRCSVRYCKDTV
GECIEQKRCNAREMYCKCNCAGLKQIM
KDCLQKDDIKEDDSRKKCKCCQLKDIL
KDCFDKQVLKAYNERAKCACPEYNDSV
QEFFEKDCVHTDDMRGRIKCRMIKDYC
DDLLYCDCFPKRDKREKLDCRAYKDQC
DDLIQCEGLEKEEKREKINMQRYRPTC
DDIIYDDWIDKEERRERFPIGRWRKTF
DELLWCRALEKDDKRDRVAVRRYRPDI
DECFLKGVFVRKEKHDRCACKHYKEEL
DELFHMEVCSTHPRHGRCAVKKYDAEF
DICLHYRECEPHKKMHNCKVKKYDAEM
EKVIREAACEGEKRYWQCSFKKQEKEM
DRVLKMHECTHDKRYGECKVRKMECEI
EKCLRCRYLDNEKRWKDVRCAQYESMM
ERVIRERSLDNEKKYADISLQKIERMF
EKLLRMKWCSGERCWCECPWVKLEKLF
TKVWRERTCNCEKRVCECSVPRWEKHF
EKLLREHCIDADKKYWEAHNHKVDKCF
ERFLRERKFDDDKRHHEMSIVRLDKVF
EKLLRENTFDGDSRILETKVCKWERPI
DKVIRPPWITKEKKYWDLPCSKYEHPM
EKMLRPKEFDHDHKVMEWKWVNCDQCM
EKIIRPGKLHKERKLCEMERCRLDACM
EFLLRENCVDKDRKMCAVQWCKMERCF
DRIMREKHLDAEKRLCPMHPCKIERCI
EKCLRERKVEADRRMMECKVCRWEKCW
ERCMRERTFDRQRYWIDPQCCKFDKCI
EKCLRQDPCEREKKYASCKCDKYDKPI
EMCFRWKVCDDEKRFHECKFSRYEATI
EACLRVYECPPSRKFCNCKIRKYDTEI
ERLFREKAVDKDHHWKDARVPKCDKML
EKCLRETCIDWESKYPECPCMKFDKGL
EKWFRERCMQHGRKVCECPRPKLEKLM
DKLLREDPISQTKKAKDMPMAKIEKAV
EKCFKYKRCTRERRYASCQHPRVEKCM
EDCFREPACESERRYHRCQLPKVEKWV
EYCFKEKYCNSTKKIRPCKVGKYDKNF
DKFFREKNCEGEKRYMGCEMASIEKAV
HHIFRRKCCDQEKHYCDCKLQPWDEPL
ARIFRRGPCKKERCICDCGPKLCEDEW
PKCIRKNSCSKEKCIPQCRVAMCEDIV
EKCLRAKVCEHDQKYPDCGIGQMDEWI
DRCLREGACASERKLMDCTCARVDRMI
DKMLRDTSFETENRYSEYKYCYLDKCL
GRCLREQKISVEKPFCEQDCCCFEKCF
DKCLREKSFSEDKLWKDCSCCRVEKCC
ARVMRDSECDSDKMMGDCRKDSFERKM
EKCLRHRACDEPKRIRECACPNFDHML
EKCLRYGECDCANRICECKCSKYDPAI
DKIFRQKSCTCEKKYCNCRVHNYEQHI
DKCLRESVVEGEKKYHDCACHHEEKHL
AKCLRDEYFEQQRVYGQCKCPGLDRFW
CKCFREPKFSRKSIYQEVDCPCMDKYI
EKFIREPKMDKDRTYPEVEVQRVEKFF
DKLFKDPCISTEKPYCEVTHDKYEKRH
ERCVKDNSCEAERNLCECPCERVERRY
GRCISEGHLSEDRAYKECDVSCVDKMY
TRLFRERACEEGRYMCECGVAKFERIV
PKCFRDTAYSEHKMDKDPGCACIEKML
CCCFRERYWPENKMFKCPRFSCFDKTV
CMMIRETKLDQEKMFKAPEMDPFEKRF
PGMIKDKKMDNDKMWKGYEQDYWDRHY
QVCIKDEKVRDEKIIAAGEPDALEHRY
ACFLKESKMEHYRVFYAIEPDMVEKKW
ATFLKERKLEKETCIMPIEHDVCDRCW
CMLLRNKRFEAEKCMLHLELECCDQCI
CRLLRQTKLHQEKCYTDIDYAKCEKCF
SRVLRYSKLDYDKCYVNGELQCCEKCF
GRVFRTKKWETDRCYGDLEQQACERCL
GRIIREKAFEEYKSLHDMQVCTCERCI
PHCLRETKLDGEKWWLDWEDTVCERCY
PHLLRASKISEERMWKDTEMCWCDKCI
AAILRESKFDENRYFKKLEKCCVDRCF
CVLFREKKVEDEKCWHQLEVSRCDKCW
EKVLRETRIDSDRKHCDIEAARLEKWY
DRIIRDNKVNQDKSYWDCDHPKVEKWF
EKLLREHRLSTDNCYADMETHKCDNCI
EKWLRYKDLEGDRKYIEMKAANVEPCL
EQLLRCGEMDEDNRYRNFKFCKIDCCI
EPFFKCAGIQEDRRYRQVKVETWDCNM
EPMVRCTELQNDRKMKELKWDKVDCSC
DRIIKCREVTNERCYHEVKVEKIDCRL
EKVLKCTSVNNERRWCEAKWGKWECGV
ESMIHCKCFDGTDKYVKMCCDKYRRKC
EECFVCSVFNGADKLFKFACDKDRDRC
DEWLVCRCIPQMDKYMKIACERDSPKC
EEVCMCSCFAADHKIMKLGCEKDEGRC
EELIFSACFSHARRWSKVCCDKDDDRC
EDVFYENCVQDFKKATKIGCERDEKRC
EDVLLCDCLAEMKRHRRFGCEREEGRC
DWMIRCKQLEDEKRMRPAKIENWEHRC
DGIIKCNQLSKQKRMVKVPCNKYEHNC
DRLFKCPWLEDYRRWKDFKYGKLDCGC
DRWFKCQQIDCEKHHWEMQCERWEGRC
EKLLRWTAMDDEKRYRELKWARFDKII
DKYFRCREMETDRKYRPFRLDKEDARI
EALLRCNHVKKEKRYEAIDCKPYEGEC
EKILKCRTMDNNKRWPDWTCQRWEKGC
PRMLRCECMDDDKSIKDEACKPYDCDC
KWVLACNCLNEWKEYRKLPCDEYDGHC
RRLLACTPLTAQREYKDVPVEEYDCKC
REILQCASLTGKREYRKVNCDEYDCKC
KECFRCDRCTAYHELIKCQCEEYDNKC
KSCINRRACSSKKEYHPCGPDERDDKI
KAIIGKDTCNCAREICACGVDQWDDRF
KFIIWRSQCNCIRELCAAEVDEYDDKF
KMCFVKGDCACWREVCPCRFEDQEEKW
KFCLKKKRCESDRELCPCEFDYCEQRY
ANCLKEDHMRYDKVYWECHCEAVEKKW
ANCFREGRFWRHKMMHQCDCDMFEKKI
AACFKEQKCTQEKWLQACEGGGLDKPY
PACLREDKCQKRKTLEGCEKMPIDKFY
MNFIRDYRCDGDKVVPECEMDMLDKRW
AVCFIEKKCENIRPLCNCEWELLEKKY
PICLNERKCNPKRWLCACEPDCVNKKY
PQALLEKRCEGVTPICGCERDYMIKKY
PDWVREKRCNGLKVICRCDRDRFEKKY
QIVFREKRWDEDKMLKALDEDCLEKKR
CPLFKERKVEDGRCVRGIDKEMVDKRY
WAFLRENKLTADKVFVHCENDIIEKRY
AMFFKEKRVEREKIIWPIEISKFEKMI
VGFFRESKLQEDKCIRACDSEGCDKRL
CELFRDNTIGTEKCYLKIPVDWCERKC
GRLLKETKLPRDKCYRDIPLPGCERHV
CKILRESRFQTEKCFVDLENTCCERYW
GMVFRDRKWDSVKCLRQPEPEGCERQW
PRCLRDPKFEDEKCYRECDCRWCDKFY
EKMFRDKGMDSYRSYVDISCDKFDKNC
ERFFKCKSIDGERWHTDLNCARFEAPC
ERMLKCRQVDNEKKYVEWKCVHLEHAC
EAFLRCSCFNQERKYKNINCHKYEHYC
DKILRCHPVPPDKKYGEVACRRMESDC
DKFFRWTRIDTDKRYLDLNIAKYEKLI
EKLFRTYGVPCEKKYCDVGLEYYEHQL
DKFLRVGTFGCEKHYCEPEVERYDAYF
DKIFKVNELNNNRKYMDFKWGRWDAPL
EKVFRCREIEKERKFAEMKGAMLDPVC
ERLLRFHELENDKKYWDMKCERWDPGC
ELCLRESHFGDYKKIKHCDCCKIERCF
EKIFRIRNLQEEKNYRELQFCKLDACL
EIVLRGPDIDEDKRLHTPKCCKFDGCI
EPMLKYSDLDEERKWRQFKTCKMEPAV
EKLIKCPEVGNDRKFKEIRANKYDCDW
EAFIRVEPLDPDKKIVQYSACKIDTCF
ERVIKMYDLDADKKYGDVKQQRVEAAF
ERLVRYYEVDGERRWGEAKWEKIDPRF
ERCIKFKTFDKDRRHGECQWEKYEPKM
DRCFRASTCNGDRRYVECSCPRLEATL
DRCLRDEYCEPDNRYIECKLGCYDKVI
DKCIRFKGCETYRRMFECTCPHLEAWI
DRFFRETPCDGHKRDCECSFKKYERDL
DHCIRESRCSPDRIYCPCEMPHVEKSW
ELCLRDERCDHERRLCGCDGCCIERMF
ESCLRDRQCDQHKKYCSCQCAKWDKIL
SRCLRTSEFETERTYAECKCACLDEIL
EKCFREQGMAGDKHYRECGCPCFDQVI
EKCLRMKTCDEDRKRSDCKCSPWDWRV
EKCLRLQTIEEQRKYRECRCPTFDKGI
EKCFNCKEMDPQSRYWQCKCYKFDCPC
DKCLRGNKFEHEKRYMECQCPMFDKLC
EKWFRWECFSQDKVYADIPCWRMERCC
ERVLKCNCLEAEKRVRDICCGDVEAGC
RRILRTGCLQPEKEYVDLPCGAYEKKC
DSLLRCDCFSPERYYMSVQCRNYEPEC
EAIFRWQCFNTEKKYCKMCMDRYEPNF
EKWLRDHCLPQGRKWKEMCMGRYEKGC
EKLLRENCFSASRPLWEVCITKWDREF
ERCFPDKCLEAMKRFYECCCGKIDKGC
DRVIRDKCMQRQKHVYDWCGEKIDKKC
EKVIRDPCWTQDKRIMSEPCPRYEKGC
DKFLRQSCFDKSKRFYEWCWGKWEKNC
EMVFHGHCFEPTKRVAPLCCKKWEGEC
ETFLRSKCWEDQKRLRDWCLKKYDKEC
EHVLKDRCLEKFKKMFDITINKYEKRC
GKFFREKCIEEEKFEKDVGCPRVDRGC
DRLMREGCFEEEKHMKDVCATSFDKFI
DKYLREKCINDVKKYKDMQAGKIERAC
DKCIRCKEVEAEKKTAEFKCTTFECSF
ERILKCDKMEHDKYYHDIQVRRWECQF
ERYFRCNPCQADKKPCEMKCKRYDAEM
EKLIRTTALDAEKKYANFAWVRWDNIL
EDCLRFQMCKGDKKHCDCKMPKVDSVF
ERCIRCHECSTENKMPNCKCQKYDCKI
ERCLRFREIEGSKFYNDCKCAQIEVAF
DKCLYQKVCEDEKHYHNCKTVRMENVL
DRVLRQTTCDPHKSYCDCSLAPFEKVI
PKVFRSQKCPQDKCYCECEIHGLERIY
EPCLKYKRCYPEKYYCKCDIGKIDKIF
DKILKENGFYEERRYRQMSGCNWDKCM
DQILKEPKLEAEKHLKGLEQCHCERCW
DKFMRDKKCEGERQYTDCESSRFEKAF
EMCMRENKWDDERKWGACDATHLDRVL
KPCLRRRKCEQEREWKQCDCVAMDDAF
KICLRKRNCEEYKSIRACNCMTFDDVL
KACMRRDRCQSDKEWHSCDCEGLDDRL
KACLYIELCYCEKEMCGCPFEEWDAKL
RTFLYRTVCDCHKEMCDCCMEDYEEKL
KKCLYREVCRSKKDYCDCDIGDHQEPV
KECFDRQACAGENERWKCDCEQMNEHW
KECVMRSQCTSWHDYKKCPCEDYYEKI
RECLYKDCCSSEESRMKCSMRWIKEVW
GDCLDKKVCYSDDYRCDCDCSCLREIM
TDCIDMHRLHKDDVRYKCDCNCVKHTF
NDCLDKNTCTADDPRMKCKCQPFREVI
ADCLYKKECETKDIYAKCKCMCLKHIV
RECIEKDALGTKEDLVKCGCGMFREPL
RDILEKKCLRPDDHRCSVPAKELKENV
KECMFRTYMGPKEEMWKCPCPDYKDQL
SECIEKRPLDHRDPYEKCGPASVKEVY
RECLEFNACKCRDEWQKCGVGEWKHRF
KECLDHPVCQPKDEYVKCPLSERKDYL
REFLEKTGCKNRNGRCKCRSAALKEVI
REILDADCIKKEEDREKECCQPYRDKC
REVLEMNCMDRREDLEKPGLEEYKMKL
KEFLERKALYGKADYGKIPMDPYRDRI
REILDRNGIRAREELCKMPIDWIKERV
KEILEKPALNCRELWCRVGQRPFREEL
KEVLDREDVRNRDQMWKYKPCEVRECF
KEFLDRERVKSKEDRCKLEISYCRECY
KELLDCDKLKTRDLRVKIEMGYIRSGL
REFLERDRFRGRRDRVKMEPCPFSECL
KWIFEKTGLGAKDEYAPVTPCPIKECF
KPCIEKSHFKRKEEWEKAEGCDIKQCW
KDIFDQTRLRHHEEHHKVEWQYCKKCM
RDIFDRKEMEPKEEYCKMKYCQLKDLW
KAHFERRECNQRDPYCKCKRKEWRDPY
TWCLERKDCYQKDFFQPCKERCVRDDY
AICLEKNDCHSKDVICACSDSCLKDNY
KDCFEKGDVWSKEYHLKVKGPCLKDWY
PDCMEKADFKARDMYMKWKWKCWKDEY
REVFEHDPLKCVEVMCKVGEKVIKEEW
KDMFERSPVKAREENVKFEMNDYKEQW
KDCLERSHCKANEEHIKCSQSHMKERM
GYCLDKPTCNQDEVFIECSCRCFREEM
KDCIDKGRCTHHDDYCKCQCKELRPAV
AECFEPEKWKGKEHYNKCEVKHHRGEF
KYCIEINDCRATEPMCPCKNKDYKGEY
KLLLERDECRGREDICASKMKLWKNEW
AMCFEKDYLKNKEIFQPGECKFLKDEW
GEALERTDCKRKDGYCKCQSKVVKEEH
QECFEDKICNCKEIYCKCNFNGFRRGL
TECFEYKVCKHRDAYDKCPWGCMKQPL
TECLEEQECHGRDVYQKCKMKGIRKWF
KECLEEAACRARESWCKCESVSFRKVM
RECFEVKLCTPKDWYCKCRCSEMRAQV
KECIEREKLRAKEEYWKCNGGGIRSAL
KEVLDGESLKTKDEYTKVTAADWRSAM
KEFLDHEKLRPRDERCKVDCNEYKHPY
RDMFECEHLKARDDIVRFGRAEIRCAC
RYYMECEEFRHKEEFHDKKRAEMKCTC
KAFLECPDLHCKEEMCGKKWEDWKVRC
KPFFECNDFPSREEWVQFKSDEIKPRC
RDILQVEKLKGKEDVVKAEIEEWKCRV
KEWLCCAKLLAWPDYIKWEYEEWQCRV
RERLACGRFQGANPIAKPETEDFGCRI
KERLCCGRMVDCGAFNKEDDDTLCCRF
GDRLCCQQWYDCCGWKKDDDANFCCAI
NERMCMDRYKECCHFRKEDDDPMCARL
GDRLCKSRLCEHCCFKKESYNDCCDCL
KERFMRDRFGNYCCLKKEEEADCCTAL
AERFFKERMRASCCLVKREEDDCCEKF
AEKICRERLSSCPWITKEDDRGLCETY
AQRFCRDGMWPVCVFYKDQEDDLCEKY
RERILKQKIYKVAVFEKDEEEEIAEKY
PERLFKDKCTKLPLFNRDDDEEVVEKY
KERLLKQGISDVAQMKKDNDEEIVEKY
QERLMKEKYLEICMIRRDEDDDFCEGY
RERFCCNKWTNSPTMRKDEPREICCPF
REMLCLQKLCDLCQFRKYEPDDICARL
QEMFCMARMMECCAWKKFEYDNVCVRF
RELLCMEKFNGACEMRKPDLDGYCHRL
KDFICVSKIDACCEFAKSEVDNYCPRL
KWFLCKARLIDICEMRGLDMGERCEAY
KVVFCKNEMNDCQEFHAVKKKNRCEDY
KRFMCKREIMECCYLKEMKDEMWCERY
KKMLCKAEIAPCCDCPELKKDTLCQRY
GVWICKDELTRCCCIEALKRQWFCERY
AARLCKCEYCQCAVFEPEKEDDFCETY
ERRLCKSEICACCAWVDVKDQDFCEKY
RKRVCKKEINSCCTLAQDREETLCEKY
RMYFCRTEFVRCGLLYTKKHDDVCDRY
SWRFCKYEFSACSMCSPEKYDEFCEKY
RKRLCRHDMADVCVITDEKQEDICEKY
RYRFCKSEYVRCACMQNQKDDEWCDKY
TTKFCRPHLWKCCAFEEEDEDNLCEGF
RRRFCKWEWHQCCALNEDKEENICDRY
GKRLCKSFLDVCCPIMDEPERDWCEEI
KRRFCKSAFRTCCTFAEDPEYEFCEPI
KKKFCRKEIAERCNIREDKNPDMCEHV
SRKFCVGEYPEICVFREEKEPEVCPMI
KRKFCHKNLVDLCPFREENDGEMCHAF
KKHLLRQAWMSMCEIKEHGDGDMCELI
KKRLCRGDLVECCPIRSEKDQDCCDPY
KERLCRPGFCKCCSIERNKDKECCERY
KYKLCKQWFGRCCELQHDPDENFCEKM
TDRLCKKEMYPCCAIWKNNEEILCDKY
SDKLCRDRWCQCTCLAKEDEEYVCEKY
TEKFCKAPIASCCWFRKDGEEEFCERW
KERLCKEGFTGCCQLWKSADEEMCDRW
KDKFCKADYCECCSFKNDRETELCDGL
KEKLCKQSLYECCYLRRDDNTELCDMF
TEYLCCPRWCECAAIRKEEHPDLCCWI
KDELLCNKWHDMPEVRKREKEEMCCYI
HFELRCTRWQEDKTFKKRDRGKLECTL
SAEFRWPKWTEERALKDKDRPKCEKCW
HREFRPQKLREERHWKERDKARCDKCM
DRDMREGRLDAEKTIMDREKGRCDKCM
GAIFREHKFEDMRCFKGFDKSTCDKCY
QRILKECRFEEDKCWKDFDVNNCDKWL
WKFFKENKFDEEKHFRDMETPMLEKVI
DRMLKETKLADEKVWRETEFPHLDKMV
DKMIRENALDGEKRYMECDLNHWEKPI
DQFFRYHRFYPDKGYMQFEYCKCEKCL
ESFLKENAIECEKRFCELAACRWERAV
EKFCREGSCDSERRWCDGQWVRWDKVM
EMLFKGSRFHREKRMLKVECCRWEGCF
EVVLRINRFEDERNIKAIERCRCEACI
DELFHMGRLHVDKRHLKLEICRCEHCF
PEVLRKRKFEDKKGYAKLEGCPCDGCW
DKFLREKNFEPQKHYQEWQRCRCERCL
DKVLRDTQFEGEKHECEFNIQKIERGL
EKWIRCKAFQKDKRYMEMPISKYEGPL
DRILKCKCFHDEKRYKELNCGHFETQC
ENVIRCRDFDHDKRIGTIKMEKYECRF
DRCFKCQELTEEKHFRDCKIAKYECHM
HKMIRCREFDDDRHWKDFKLGWWDAPI
DKVLRCSELDEDQNYKDVKIMSLDPLL
DKMFRPGEIDQNRHYVEVRWGKFEWAW
DKVLRYHECECYKRYCDCRIARYEHAF
ECCLKMHECPPERKIVQCKCRKFDEYF
ETCFKFKDCNPTKRLCRCKAKRYDADW
ECCLRDRQCEGEEKLCTCKCMHMNKIL
EKCFRLNELDAEKKWAQCKCEHFDTRM
DKIIRLKELDHEKRWMDYKLGPWDAPI
EKMVRAKEIESNRRYVEIKCAKIDPCI
DKCLRINEIESSKRYAECKIDNYEPKV
ERCWRCKQISDDSKYQDIKCETWDCKC
DMCLKLATCESERKWGNCDCDRWEARM
HYCFKDNRCDRERPLHKCEHDCVDKRW
RRCLKKSACDPDKWYFDCGYDTVEEKF
GKWLKWRECDHDKVYNECNEDPLEAKF
NKIIKIKECEKENKYPDCKIDKLEARM
GKFFKIPEFYHEHCYTEMKCETLDARL
ARLLRFPEFYDERCIKDHKREHCDAKV
PHFFRRSELPGDKCCSDLKPEVCDDKY
CCLLRRQNMDKSKVCGPFKKEVIEDKY
CCILRSPDLNDEHCFRPLKRECWDTKI
GCVFRDRDLDEDKRCRAVKEEGVDHKY
DCIFRDGCYTEDKKCRPMGLNKEEKKW
DICLMMGFICDLRKLRSCQCEHEEKKF
DGCLRENEISDSKRFTSCKCDREEKKI
EELFRVNMCDTEHKYCKCHPDKEDGKL
DDCIRNKVCDDEKKLCKCKPPKEDRKL
DRCFKEESCEDDKRYCTCSMPWIEKVF
EVFFRETTCSGEKKLCHCQVAKWERFF
EVMLRDQKLDQDRRIYAWEDNKLDRAY
DMFLKEKRLDRDKKFMQWECVKIERAI
GHDFKEQRWEADRALAPKEKGRVEKAI
EVLMRENKFEEEKKIRATTAGKIEKAC
SKLIREHQLDEEKPWKDTRAGVCERCV
AKIFRQNRVDPEKHYHELEFGICEKSW
EKMFRDGNLEKDKCYCELRPAKCDRAW
EKVLKEKYIETDRCTLEAKLTSCERCV
AWEFRMKRFDQEKCLGPRDKDKCDPCI
PGEFKDKHLNETKCFKGKRKDKCDKKH
APELRYKEYDGERCWPPKSKPRCEKCL
DNDFRLKKLEQDKCMVEKEKHRCEACI
GHELREPKLYADNCCCKNEKGKCDRCY
QFMIRERKFEQEKCFCHMEFDKCDKCM
GCMLKESRLQCERMVCCFDHPHFEKML
DCLLKDHKFECDRRCMCADWQRLDKKY
DCFLREHRFSADKRCPGSTMARWEKMI
ECIFKDQPMGEDKKCRPMNVEYDEKKC
EWWLRANIIDPDRRCWEMGFKKEEDEV
EKVFRSRAFPTDKRYQDISVKKHDTEF
ERFFKLRQLGAEKKYCEVKMCSWEAAF
ERVLRYKDFDTEKHLTDCRACHMEACI
DRWLRQREFEQERRYWEGKACRVEECL
DSFFRERKMECDRYYIDWEACHLDRCV
PHLFREQRLDKHKAIGEVDRCVVDKCY
TRILRWNHIDEEKEWRDWDTCSIEPCV
TRMLRCYRVDEEKAYKEVQCCAIEPCC
QRMFRVDCFQDEKPYKEFHCPVWEKMC
ERCMRVRPWEEERKYKECQWDTFEANL
EGVFRCQPMYEEKKWKGVQMEKYECRI
ERLFRCNCLEQGKKCTEYAVDKYDCSC
EKLLRCECIEEEKQYKDFGCKKVEQWC
DRVLKESGVNGQRRWMDVSMARLDRVV
EKCLKEKHWDDNRRYKEGPCAKIDKFC
QKCIRQHAVSGDKYYAEVDCPCIEKVC
EKFMRCRSVEHEKRWGEVNCTRIDPAC
ERFIRCNALNDERKRKEMECDQYDPPC
EKLLRASCFAEERKFKDACPRKYDRDV
EIIFKCPHLEEEHRWKEVHIKKFDCEC
EKIFRCKMVDTDKHIHEGPIRRWDCDI
EHLFKCGPFSRDKRYMDAAMSRYECEF
DKMFRCKKFEVEKNYWNFNCRKLECEC
EKMFKCNGLEREKKYAEYRMARFDCHV
ERMIKCHPMEDEKKLKEWGYRYYECEV
EKLFRCKQVEKDKRNPEVKARRLDQDC
ERMLRDKWVDADKKMCEVPGAKLDRAY
DRFIREAPLTQDKKLLDVKPCHFDKCW
DRVFRDRYLEGDKKWAEVKPCRIEKFC
DRILKEKALDANRSDADFSCGRCERCI
DKLLNDPSLEKKKRYTDVTWCRFEKCF
ERLLKDKPVDAEKKYGNCRHCRLEKCM
DKVIRERRIHGDKHFMELTVCRCEKCY
CKMIRAKPMEHDKCFHEPPWGACEVGL
CRFFRRHAYTEDKCYKEYRIKVCEDEI
CRMLRQNNLNEDKCYKEISYACCETHF
CKLLRQNKFESYKCIHNGEAGCCEKCM
MAFIRKKEVDDEKCIRGLKHQHCEEPM
APLWRRKEYDSQKCIKGKKIDACDDCL
CKLIKQKELDPERCWGQLKVDCCDERI
CALFKKSRWQGDKCLRGWDKECCENRL
CKILRNQRMDRDKCYKNWSYECVESRL
CRFIRQREIDSNKCFHQMKFPCCDEWF
CRWFRRMYFEQDKCLCEMHLECCEDKL
CCCFRKPIMKKEKVCQPWAKECLEEKF
CCVLRQTMLNEEKAIRCAHVDCLDRRL
CCCFLEDPCREMKMLQCCTKDCIERKY
CTFFKERRYDEEKILKTQDMDCIERRV
CKMIRDEWLTTDRCYAEVALTCCDKTM
CTCIRDRKLEEVKCCRNKEWPCCDKMV
CKLFREKFIYENRCYKDVVVECCEKSM
GKCIKEQYLTPERGYRECECHTMERPM
ERCFRQKPLESQKKYKEFSCNRHEKHC
EKIIRGKCLAEPKKYRNMACDKYEARC
DRFFRMQAIPDEKKYRDMSCPHYEQPC
ERFLYCGGFMEQRKYHEVGCKNYEHDC
ERVLGCGNIKGSKKWPDLTCKRYECDC
ERIFRCKHLEAEKKWVDLPFQKYDCQF
EKALRCKWFEQDRKYCEYPAARYDQCC
ERMFREKCFAHDRKIMDMCCKKFDKDI
EMVFRGPCVWDERKLKAACTIKFDGML
DVILREKCVENARKFKHACAPKYDKMC
DKLLREPKIYNDKKYMECPCVKIDKIL
EKLVKEDGINHDRKCCDVGFPQIEKAM
DHLLKRGAFQGEKKIMPMPVCRCEDCM
AYVIRGDELDEDRHWKELKVCHCDGCL
GKVFRSKELDREKSWQDANLCACEDCF
GRVIRDGKVAAEKCFIESEVPGCDRCF
CKFLRDNAMDKDKCYNDEAFPCCEKRI
CRLLKDGRIDRDKCYRDISVNCFEKHY
CHLLRDKNLECETCFCDLDMESCERKF
CRLLREAKFPQDKCIYEINKEACDQKI
CCMLRDDRFSKDKCWYQLEHEFFERKY
GACLNERRCEGKKSLPDCENDCFEKRW
EICLRERRFEHDKKWWQCDSCPLEKWF
PRCLRTTALEHDKWYFECDCEMLDEVV
PHCLKENPMNSNKWYRDWQCGGIEKVM
RRCIRERGFNDNKEAKEWGCAGLEKLI
CRCLRDRTFDKEKAYRDMECPLVEKIL
GKLFKENKFSDDKIYKEIELPCFEKVF
CKCFRERRLEPGRVIKEIEKSCLEKCF
CTVLKDRRVDHQKCMPHAERECYEKKY
EHYMCDDKIGGMCQFTDKEKDRLCKRY
EEDICERKFQAVCYMPSRERDRLCKRY
TDDLCEHKLQACGVCLKYERDKLGKRY
GEDICENKWGNVCVVPRKESEKLCKRY
AEDFCDTRWGRWCVIDKHERDKLCKNY
DDEMCEEKIMGCPPCSKRDRQKFCKFY
NNELCDDRIYECCACYQKDKRTICREY
TEDLCDPHFWDCCAMRKRDREPICRRY
AEDLCEARLWSCCMWEKRQKESFCKKY
KDEFCHGEYADCCQCRKRRRDDMCERW
TEKFCWPALHECCNIRKDAETNWCRHM
SDKFCRERFRECCGCRKEDEESVCEIY
KIRFCKDKWRDCCVIHKDDKNEICEGY
GKRFCTDKYRKCCHWEDENDPGFCAMI
NKRFCRGDMMKMCPFEEWRDADMCEAY
NKRMCKGEISPCCKLYDHRDTDVCDTY
AKRFCKHEYMNVAALKDEKDSALCDAY
TIRFCKQEYCKIQVLDTDKDGEFCEWY
KMRFCKGELHNICAFNKDKEEEVCDRY
KKRLCKYDLMKCCCLYDNRERELCQSY
NRRLCRDDVPPACALYEEKERDFCEYV
KKRLCKEDITATMGLVEDNDKDMCEEY
HKRLCKQYLGGVCWLKEEKDRHVCDEF
RKRFCRHQICSVCWVKEDPEKDICDYW
AKRFCKGHFTDCCWLREDKERQMCDEW
RKKFCPSEFNEACAWKETRDEELCGNF
RRKLCKSPFHECCYIKEEADRWLCNWW
ERRICCQDLAKCCRLWERKERELCPEF
QRRICYGYLTPCCKFYEEQERDYCGEM
RKRLCVPRLCSCCPCSDDDTKEYCAEL
GRRLCIKEWDEHCCYREDKDKDCCANW
HRRLFIKEYQDLCCWRDEKFHDCCTCL
SKKVCKREYEECCPFKSEKDTEFCEDL
KIKLCKAELMPCGWFRATKEEEFCEKY
KEKFCKQQFGDCCCMRKDNEHEFCEVF
KERLCMGPIMDCGYMRKDGHDEVCEKF
NEKLCAKRFTPCTVIWKEDDEDVCAKY
RERLCCQTFQNIAWVHKDEGEDVCCKI
RDRLCRHKLAACSVCSKDEDDDIGNKY
TEKFFMGKLACVECLCKEDEDGVSARY
CEKFIKGKFVKFECLYKEDEDMCTEHY
GEKFMRQRLEHWPCVTKEEEDDCWESI
GERFFRPKLVGFQCCAKEEDSGCGESY
HQRLWKDKFRPAKCMMKDDESDCPQCL
KERLLKERITACDKMGKDEECECRSCI
KDRFLYERMRGCDDIAKNEKCDCRPCI
KELFDRQGMRNKDDMGKNAGCECRDCI
KDMFDRPPVSGKNDYLKFGMGDCKECF
KEVLEKDGMKQKEPWWKWGVTNWREGV
KEMFERESMRSREDVAKWPMSDYKDDF
REFLEKTHMTTKEDYIKIGFPECKEVW
NEHFECEGIKHRDDLIKFGHCDIKHCC
REVFEHDQIKCKEVLCKTSVCGCKHCF
HEIIENESLKYREVWFKVGACDLKDCF
KDPFWKSELKCHESHCKKRGCDFKECM
REYLEKEVLTMRDQFFKPSKCDFRECL
CKLLEREEIKAYDCFIDAKLTPCKDVF
CKLLERDEVKNRDCILEIRICCFRECF
CHLLEKRPFEARDCWPRMSLKCCREDV
CDFLEKSVVKNHECFEKLAYHCCKESL
QEMFDKKAVERKECYERWSFHQCKEGL
CPFLDRDGINGNECMVKLGPRMLRDEW
CPLLDKNDLEPKECWWQIGWKFLKDEI
CSWLERDEFNAKECFVNYRMTCCKECI
CSIVERDELRNRECVEAWKPAGCKEAL
HAMLEKTELRDKECLPKHKESHCKECW
KGLLEKDDIRDKEEWDPIKIAIWKECY
RVLFEKKPCHRREELCACTQTWIREVL
RECFEKPRCKRKEEYPSCELGGYKEKI
KECFDRPGFHSRDEMFKCAGPEVKEIL
CDCLDKKGLYSRDIYARCGYRCVKEDF
CEALDKKVIDQRECFWKAAHSCMKESL
CELFEKNQLHGEECYCRITIKCCKDSL
CAWFDKEKFKRSECFPKAEPKACKEEY
AEVIDREKLSNNNCFPKFEPKICKDEY
GDLFDLPKFHAKDCYWRMETKGCRPDI
CEWLDDPKLDGNECWAKLEWGGCRRGF
CEFLERSCLRDKECWCKVDSKCIKEMF
AELLEKDHCKGHECWAKIELKVCREEY
RPRLEKGCMPGREAFAQEGDDEIKEKL
RYRFEKDAFKMKELVVPEPDEELKDKV
KMRLDKDAFRPCDEFMPESMDERKDDF
KMRLDKDDIKHNETFMADKDRDWKDPY
RPCFEKNELTARDMCLKARPRTFKEEY
TECLEKSELTQRDTWMKIRCACFKDLY
HELFDKAEFPHKEMYCKIKGDCVKENY
TEILDRGDLSHKDIYMKAKCEALRDKY
AEIIERAQLSKREVWDKAHASWIKETF
PECFERHPFKDNEMMGKCNCRCLKEYW
CDCFDRDVFRPKEGHPKQKMKCCREGL
GDCLDRAEFQNDEMHAKFKLKCMKEEV
RDCFDKNMIQDRDFNPKCPCACIRDII
KECLEKEACRNKETYIKCPCGDIREAI
RQCFDKEAIYHKEEYAECSCGEYREGI
KECFERDDCRDEEYYCNCPCSVFKDAF
VECFDEETMKGKEVYWKCSVSCIKRPL
SECLEKPGWKARERYPKCHCRCFKEWL
KDYIERDDCRAKEQTCKCRQKELKEAY
GECIYKSICPADDLYCKCKGPGLKEML
ADCLQREEVNADDIHVKCKCPCVKEWL
AVLFEKQELNQKDILMGVKMPLVKDIW
VAFFDKQEMKKNEAFETVRDPVLKEWY
GVMLEKKEVKGREALCPLKTKVWKEDY
CHMLENDNLKSRECFCTFNHKIIKEEY
CKLVEEKDIEGRECYGEISFKVFKKEM
CRVLEEDTFRNKECLVDGSERGCKKDM
CKILRDSKMEQDKCYFEMDKKCCETQY
CPLFRDDKFRPEKCMQSVDRDVCDKSY
HHFFKEPRLVDEKCFKTLDFTRCDKCM
CAFLREKRIEKDRCLAETDHVCMDKML
CVCLRQQHFDDEKCWRGCDNEVCDRKF
GVVFRDQKVHQYKCLMGCDKAPCEKIY
GIEFRDSKWDATRAMVAKEKGKIEKHY
ELLLRENKIERFKKMMGPDAEKYEKKV
EVVLREGKCTCIKRWCTADVDKYDRKM
MKFIRDSKLDCDKCLCDVDMYHIEREF
WKLFKDSKLQCDKCFCECELKMIEKGL
DKMLKDKHIDGDKNYAEYRCEKWDRKH
DKVIKERGIYPDKRYSDWGVPKWERYV
DKCFREGALAHDKKYMDVACTHLDKLV
EHCLKGKDFQQERKMYDPRCPKMESTC
ERLFRVKGLGEDRRYKDYNVRTYDREI
DKWLRVGICYHNTEYCECQMKRRDKEF
DRFFKVEPCNPERTWCECKMKRSDADF
ERCFRDGPCDNDKLQCECNLDLMDKHW
EKCLREARCTSSKYLPDCDPCRIDKCW
ERFLREGKWSGDRRYDDYDVCRLEKCI
ERFFKDKCFQHDKVHGDMSLGKLDKCV
DKLIRDKGLENKRHYWEVGCTVYERMC
EKVVREDNFKGERRMCEVSCCKFERCF
EKLMHERRFDQDHKFVERPACRCDKCI
ERLMREPQIDPEGKWWELNWCTLDRCF
EKCLRDKGFEEQRKMKNSKCNREEKRC
ERILRDKCFDTDKKDPEFKMDTVDKPI
QRMLRCNCLTDDKPEREASFAMWEKAC
NRWLRCACFYDDKGYKDFAHEKIECKC
PPLIKCHSMDEDKEWKQFSCEGFECRC
NMLLKCTEFEDERMWRPVKIETMECKV
ERELKCKEMEANNAFGENKKGRFECNL
DRVLKCHNLPGERRWGDIKIGKIDCAC
ESCFRLRECYSDKKYTTCKAHKVEPHL
ERIIRDKEFEPQKHYGEWKVPKFDRQV
EKLFKGQPCEADKRWCECPLSHFEGDL
ERILKPNHCNEEKRYWRCTMAKVEQVM
EKIFRFKWCDRDKQYCECAMVKCDSCF
EKVFRAQEMEHDKKVPEIKVCKCEACV
EKCFRAHECDEERYYCECSCAKIDRVI
EMLFKDERLDTDRRWPSIDLAHLEKFI
CGCIKEKRIDETRYYKGVDCTCMDKKW
EKMLKDKPVEPEKHYSEVRPGRCEKCL
EKMFRESGFDAEKKIVEIPECQMDKCF
DKILRDPKFEADQRIYEIEPCRCEKCW
DRCLKESRCYSYKRLAEGDCQRVEKII
DPCLKEKRCDEQKKFHPCDGGAVEKGL
ECCFKEKKVEYEKRMYCCEYTHLDKHF
DGCIRDTKFYDDSRFKSCECCPFDRCL
GRCLRWGRLRTEKDYTEVDCCGLEKCC
GRCFRWPKFSCEKMYCDCDCPGLDHYF
DKCFRTQKCTDKKKYKECQCKHVEGYI
PKLLRDHGLECDRKLVEPGVCAFDRCM
DALIKDGRLPQERGIPHAENCKCEKCY
PFLLKDTRIDPEKYIYNVDMCVVDKCW
CICFRETRIRPEKMMRPLEQDCFEKRF
CVMLRESKLHHEKCFVATEWDGVEKSW
PLVLRDKRVENPRCLKAVEKGWCDRCY
DWLFKDGRVDTDKCFVPVEACCCDRCW
CPMFRDTAMPDDRCWKNLDAPACDKCL
CRLFRDNKVDSDRCYHNLEGNVMDKAW
CCFLRENRLDDNKCLKTMELDLLEKSF
CHLIKESKLDDDKCWRRVEGTALDKII
CPFLHEHKFDADKCLVTFDWACIDRAM
SVLFRDNKFSKEKCMFPAEVCCCEKCL
MKLLRDHKVCDRRCWKEIEVPFCDKCL
CKFMRDHKYRPNKCIRDMDNSCCERAF
PLVMRETKFDDWKCLRAMEMECYERKW
AHVIRDHKIDDEKAFKHCEKGGLDRGY
DCILREKRFQAQKKCMPLEVNRFDKGV
VCVFRETRFDSDKCCTGGDIACLEKII
ARLFRERSWECDKWMCEHEVPCMEKWL
PRLIKDTRLEDDKGWKELEVQLFDKFW
CRLFKEEKISNEKHWHEVEFPVMEKTM
PRCFKEKRLDPQKMYANVECNCIDKVW
PPCLREKRLYAERGYMSCDFPCIEKVY
GWCLREERVSNQKAMKPCEDACLEKAY
AGCLRKTSCSEERIWRGCACAVMEDIF
HKCIRRTECTAGKLFCECKCGHIEEAF
AMCFKGNTVQNEKIFRACKCECMDGKI
CPCIRDGKLYSEKCYVPCENNCIDKRY
CRFIRDPRMDADRCAIDIELKCCDKEW
CRFINEKRFQTEKCVIDAEFKCCDREM
CRVFRDEFWWPQRCLKDPPIKCCEKEL
ARVFRETGMEEERMYKDLQIDAFDKQV
DKVFRDSCIEEDRRFKEVSFRMWDREC
EDFFRVQCFQNDKKRQKLNIPKYESHC
DRFLRCRGLDADKHNVQLGWGRMEPGC
EKLMRDHKFDCEKKWLEMEVDKFERRV
ERMLKEHRMDDERRYIDWEVGMLEKVM
PKVLREGRLDEEREYKECDINSIDKVM
GKCFRDPRMDAEKSYRDPECVCLEKII
KLCFRERKCQHEKEFCQCDCCQIEKIL
ERCFKFKGCDNEKRHSDCGCDRWEWYM
EACLRLHQCSPYRKLSGCRCRRYEAEF
EYCIRYKPCWHVRKLHPCRCQRYDKRF
EACFMVPAIADHRKFKPCKCERDERRI
ESCFRIHEFDEHKRFRNCKCEKEESRF
ECVIREKDVDPEKRCCAMKANREDKRL
ECIFREHHLEQTKRVGCMPVNRYDKKL
ECFLKIKAVDNDRKCCCVGYNKWEANF
EPLFKEQKFSYERWWPHVEMAKMERAM
EKVLPDRHLACPRKYCEFDDKKYEKEH
EKCIKDKTVLKEKKYQDLKCHKYEKHL
EKVLREQCIYQDKKYSEACLGKLDKFI
AQCLHEKRIEDTKIFRDCEGQGLDKGY
GPCFREHKCDAEKTWFSCEMGAMDHWY
PKCLREQKCNEDKWFINCDCVTFEKLL
EACFREDRFNRDQKLDACETCSFDKCW
EICIRESNFENERRLIACGCCKYDKWL
ERMLRCHGLETEKRYPEVTCCALDKAC
DKFFRQTPFHTEKRYHELPCCKFDKCF
DRCLRVRPIESHRRYADCGCERHEKWF
EKLIRDGTIQYEKRWMQSAIGKWERPL
EHFLRETQIPHDNQYCEFNMCRCERCF
EWIMREDRLDAHRRFIPVTACKCDKCM
ECFCREYKLEVDRKCVSFDMCRCDKCM
GEIFREKKFDGHKPFWRVEACPCERCI
CMLLTESKFSDDRCWNNMELDVCDKHM
CKILKESKLHNDKCWRDVPFDWCDRKF
CYCFREGRIRAYKCLWECEASCCEKWW
ERCLKDTAWSDDKMERDCSCKQIEKAC
CAFFKDSRMESEKCLVAGEEDCLERYY
GCFIRDAKFSNDKCCQGVEHAHVDKVY
MMFLREKKMEDDKWLRAWEWTMLDKML
SLLLRDDKFDNDKPIMKFEKCCVDRCY
GTLIRDNKLHRDRGIIKNEMCPCEKCF
CRVFTEKKVEPDKPWWEVEWGCCDKCI
CVWFRDTKMTSDKCCAAIDEEMLDRRY
CHLFRENKLQQEKVWSQIDMECIDRRW
CKLFREVQLPDEKCMKDVPVACFEKVF
CAFFREPKLNHEQCVPPHEPDCMDKHL
CCILRETRFSENSCCKPLSFECCDRKL
AACFKEHRVEHDKAVHTCDPDGFDKRF
ATCFKRVRCDKEKAICKCEHDGFENRW
PKCFKKPKCEEEKMLPNCDCCAIEEVW
CYCFRKGRLYKEKCFAPCEIQVCDDMW
CAMLREHKMDQDRCIHPPDSTCVDRKF
CKFFKEKQFDRDRCWHEMNFETFDRRF
CCFIRTHRIDSDRCCIPANLECWENKI
ACFLRDQAFNGDRCCCPFGLEWVDRRF
CCLFRDRRFDSDKICRGYEFRVVDKYL
AVWFRDKRVEDDKVIRPRENPILDKYW
GHWFREQKVPEEKVIRDVDPQHLDKMY
QVLLKENRLDDEKCVRTQDIEIMEKRF
ACILKDDRLQDDRMFKGADNDMIEKRC
GPFFRDKKMDQEKGWRALECDWLERKC
GPVFREKHLDKDKCWMQLSHDVMEKRH
CTFLRERKVDTDPCYADIDFGWCEKGW
AVLLHDRKLDKQKCLAALEPPCCDKCY
PAEFREKRLERDKCLVTKRRNKCERPW
GSMIRESKLDSEKCCCGFEQAMCERYY
CKWLRERKISWERCWMNFERGCCDKGM
CGMIREGTLEAEKCWSAIEYECCERAI
CYFFKDHRMDEEKCFKDVEMNPCEKCI
CRLFKDTKLYDEKCFRDYDKNCCENNI
CEFLTENRIRGNRCLPQYDSCCCEKCF
CDLFRNERFQADRCYIKFERACCEGCW
CGLIRRDRIQPESCWIPVELDCCDESW
CPFLRRWPVNTDKCWHRIPFECVEEKF
ACFIRKNKLDHDKICTAIEPDTMDQKW
CCFFRKSKIEQEKCCFNVEEDCVDKRY
CCIFRGHKFEGNKCCPPMDKDCMDARY
CWVLRDAKMDEEKCLKNTEPPCCDREL
CPFMRDGKFGAYKCLIPFENKCCDKDY
CSILRKAKLYADKCLVTMEFGCCDNDY
CPLIKMDRVQDDKCWRHLELSVCEPSL
GPLLKTNKIDAEKCYAPIEFGRCEAAI
CRLLRESRVYPDKCWAENSVSCIEKKI
CRLIHENVLRADKCYVEIPVNCCDRWF
CRVIREQKFGTDKCYRDQDYNCCDKTM
CRCLKDERFRQDKWYADCDRKCMEKPW
CKCLREPRIWSDKIIVDFDNQCIEKEY
CKCITEERIKPQKCWTETDMKCCDKGL
CRCFTYEKITGEKMYTDCEFSCFEKEM
GKCLKENKLSAEKPYFEIDCQCYEKQV
DKLFKESTFDPERKYMEFPLERWEKSM
CKIFREPSFEGEKCYPELNVECCEHNY
CGMLRNTKLDEDKCYRSLDLACCDDWM
CKFLRAKQIYDDRCYKELNLDHWESAF
CKCLKDNLWEEDRCYHEPQLACCEKAI
CVVFREGTFDEEKIWKAWQLDCFDRRF
CWHLREKGIEEDKCFRHDGYDMVEKKF
CVILREKKMWQEGCIYSFELDCCDKKY
CAILRERKVENVKCVRNLDWECIDRKW
CILFRDSRWDEEKCLWPGEKDCCDNKY
CCIIRETKLEKPRCCNPWDMDCIDRKL
CCMLRIDEFNRDKCWVGWKRDCLEVKI
CCVFRKDPFDADKCFMSIKFQCFEEKW
CRMFKRWEMQGDKCFPPHKQECIEEKL
CRMFKDTEFNQEKCWKDLRWSLCETDI
CRMFRKNELEADKCWVDFRPQCLEDRL
PKILREKKCDSTRCYAECNVTCCDKCI
CKLIKEKQIDADQCYQEISIECCEKCL
ARFFRDNTMDEDKCTRDFKVDMCERHF
CRLIRDRKITENRCVKDMEQDCVERTF
CAIVRSTKLGQDRCIAQVELDCCDTHV
CRFFRDSKLPRHKCWPPINKECVERKF
CRMFREHHMWEVKCVRDFSMECCDRKF
CKMLRTNNMEERKCWKEYKFDFCDGSF
CKIIHHREFEEWKCVREPKMNWCEDGF
QRVLRMKEIEPDKCYQNLKVPTCDACF
PKYFRDSNVDDPKCYREIDMPTCERCC
GRFIRDRKFTADKCYHDMNVGGCERCW
GHVFRDPDLEEDKGFRDTKHCACDKCY
GRIVREKRVEPDKNWGDVEVMPFDKII
EKLLRERKFWPEHKWYNMECAKFDRMI
EGCFREDKIEDEKRYWACDIAHVEKVI
DPCIREHKCEGEKRFCQCDRAPLEKLM
PGHFRESRCEGEKCFCGCDYECIDKYY
QTCLREKRCEPERYFLTCEKACLEKFI
PVCLKEHRMNCEKYFCAHECGAIEKNI
HMCIKECRFSEDKWLKAGECKHLEREL
GCCFRESRLNQDRYCKAMDCKMMDKEC
EICIRESRCTEDRQFHNCDCACMDKAL
GLCFREQKVEEDKYMKEVDQDCFEKHY
CCLFKEKKFDEGKCLKSLEGDMYERHW
CRFMRDNKFNPQKCFRDMKMQCCERPF
ARFMREHELDDEKCWKETKSEKIEKRF
QPCFRDNKCTDFKVLAQCEKDCCDRKY
IGMLRERRCDAENALCGCEHDFIEKKY
ATIFREKKCYKEKCLYDCEREICDRKY
SMCFRQKKCDPPKVLRPCDCDHLEKRL
EHCIKEGKCNVENKVCDCECGRMEKQI
EICIREPKLDEEGTLAPCEPACFDKLY
EMFFRDKKCERERAFCHCEISRFEKFY
ELCLRDQKLSQEKMVAQCDCACLDRAF
CPCFRESRLEHYRWFVNWECDCMEKKY
CELIRDAKLQNWKCIAKMEVGCIERML
ACVFRDDKWNEEKRLKPHELACLERAI
CHCVRDKRLDDLKVFRDVECGCIEKQW
CVCLHERKLEGSNMIPAPEYDCIDRKF
CRVLRDQKVENQKCLSPIDVMCFDRLI
CMLFRDHKMPEDKCWKAVELSCMDRVI
CRFLREPKFNDEKCWREIDYATCDRMW
CRILREHRLNKDRCWGEIDSTCVDKHF
CMFIKEHRLQNEKCIKQTDHECCDKRL
TTMIKEDRIDNEKAIRTMEHCGCDKCW
EKLLKEWRFENQRKVTEQEACRCDKCL
DKELKESQFEEDKCIMDRQKGRCEKCY
GKEFKEPAISCERGICSKRKARMEKHI
EKWFKDHRMECDKTWCEMDGVKFDTAW
EKALRDDRLHCDKTVCEVEPKKIDRDW
DKCLRDCKLYAERKYMECTCERYDRNV
PKCLKPEECNNDKAYGECTCAQVDQIL
DMCIKYSACGHEKKYCPCNCESYEHKI
EHCLRMKTCECERKLCNCACPSYEKRI
EYLFRMQNCETQRRFCRCSIEKYEWKM
EPFLRARACDPERRFWNCKVQRDDDRL
ERVLREDAVDSKKKEMDCNIDKIEKPV
DKCFREPICGGDKKYCGCQLAKFEKMI
ERFLRASVCDKDKKYCECRFQMVEKLF
DKIIRCCTLQDERKYREVPGDRLECYC
DKVIRCAGIDNERHWMELNSAKIECYC
DKCLKCKGLAAERAWVEVECERIEAHC
ERILKQQCMDEEKHYRDYCCNKLETPC
EKILRGKEIEGDKKWVEASLWKIEAPI
EKMIKIKDCDGEKKYADCKWSKHDAKV
EYCLRMNYCDGQKKLAGCKWAKWDAVM
ELCLRASECEQDRKICSCKCTQFDQMV
DDCLRRKKCDKEKRNTKCKCAKLDSIL
EDCLRAKVCNDKNKYPRCAIGKYEKPI
RKCFRVSYCETEKELCECPCAEMDQVM
SKCFKEQPCETEREYQECQNEGMDKRL
AKCFTDAKCYNEKVYCDCECDHLDKKY
GRFFRDNDCNQEKTYCDCKMPVLDKWF
AKCFRSDYCKNEKVYRDCDCDVVDDAL
AKCIRRNQLRSEKIYADFNCEVLDERW
GKCIRLGEWGTERMYPDCKCRCFDASL
QKCIREPYLCQDRPYVDCQCECWESRI
NKCLRMYEMEEDKDYRECNCEQLEARF
RKCLYPQKCKKKREYMECDCADLEAVM
KRCLTMPKCPRENEYEDCDVAEFNPGL
KECWWWDRCRDPEEHGKCESAEIHPAI
KEIFYRDKCKTQDDRMKCEFGWMKDVL
RDILERDMCGARDEYCNCGLRDMKEEM
KDCFERTGCRKREDWIRCGWACFKEWW
REMVERENCRTREEHCKVDCGEWKEGL
KEIIWRECLPTDEEYVKVGWHDLRDHC
KLIFDHPCLQAKEDFVPIHCSEYKGDC
KCFLERKCLYAKDEWISFNVTQYKDKC
KMCFERPCFRDRDDIMTFTCAEIKDVC
REMFEKGCMKGKDIYCKATLHELKESC
RDCFEKNALKHKENYWKCPCPNWKERC
REMLEKNKIKTREAIVKWEWWDCKECF
RDCFDRDELRGREEWNRCNTVDLKDVF
KICIEKNTCKPREIVCQCSPREFKDEL
KECIERHDCKNKEEHAKCKVKDMKPWL
KECFDYERMRNKEEYFKCEFKCGKNAF
DSCFEVSACERRQKYQTCRIKTYRPEV
DPILYVDCCHGPEKWCQCGTRKYKKEI
EMCLDEDDCKPKERACECKFGRVRKVI
EKLCWEKACPTKERYSNCKYKKYRKDI
ERILEDDDCNNDERYCQCKIRAIKKEI
DDFIEIRVIECKERWCKLGFKRYKGGL
EDIFYETVIPCDDKHCKMATSKMKKGL
EDLIYEDMLRPPDRYVKAKFEKDKKKM
DELMCDNPLCGCTRWYKLGVEHECKKF
EEWFCYAAYCECCKWRKEKIEKDCKRL
EDVFCCGDFCNCHKWKKVKIEKEWTRW
EDWFCLECMSECKKWWKMAAERDDARL
EPWLCLTFLPGCKKCRRFPMERDDKKF
DDLLCIGVICPCKKCKKVHIEKEDGKM
DDFFCRDVVSGCKRHPKLAAEHEDDRL
EDLMCQPLVCACKKCAKFAVDKEEQRI
DDIFCFRMLCQCKRCVKAKIDKDEKRF
EDLLCAYAFEECKKCHKFTFEREERRL
EPYCCPADFCGCKKCAKFKLEKEEDKF
EFYFVEQDMQKVCKLDQFKEEKYCSKK
ERWFCEPELCKHCRFWDMKDRKLCHYR
DKYFCEPDFPACGTVIEMKDSKMCKHR
EKIICDDELCGPGKWGEIRDHKICKPR
ELCLCDRELCKIGKFYGVRDPRLCRKR
DRWLCERELTHAPKYPEVKDPRYCKNR
EKVFCEHEICKENRYVEVKVSKYCKAR
ERHLCEEEVCGCQKWGDCREKKYCEER
DPLICDTDFCACCKCLSINDKRLCSER
DVRLCDREYVQCCRIPSDKDEKFCRNR
EKYFCEGEMWGICKLYDAKESRYCRGR
EKEFCECEVCHCCKVPDKRQDKICRHR
DREFCPHEMVECCSFNERRRAKFCSAW
ERDLCCHYICKCSMLEDRRRQRLCCVW
SRELCVKDFGECCRVKDKRKRKVCCEI
KREICHPEVRECCEIKEKKKPKWCGPL
RKRLCAGYFGDCCKVRDDKNKELCAEL
DEHFCCEKFRGCCKWYDHEDKDFCCEI
ERLFCEIRFCPCCRWRELEFKAYCKEL
DIMLCDDRFCACSRVIALDFKRWCKEH
DRVLCESRFCGMCKLQTFEHKKYCKET
ELAFCEERLHGVCRLGAVEKSKICRDY
EFFFCERKFACHCKLVAWEHRRWCKEY
GGDFCDRKIYQCQVCYRRDRKKLCKEY
QEDLCDGKMCACSVLFKQEKKRFCKEY
SEDICEGRVVAFQTFIKGDKDRLCKRY
EEEVCEKKIVSLCVLAKKERRRLCRDY
DEDFCEPRLCPCGVWAKRDSERVCKHY
PDDVCETRLRECCACRRKDRPRICKEY
REKLCNARLCECATCKRNDTPEFCKWY
KERLCVPKWCQVPMVRRHEREDFCAHI
RERLCADKWCSVGIFSKEDEKEVCGEL
SERMCCHKFCETGAFQKEEDKDIACTW
GERLFIPRIMEMCPIRKDDDKDWCVDV
TDRFCCDMFTEMCVMRKESEDELCCKF
PERFCCQNVKDCCKLKKEADAEVCCAF
DDRLCVPQFPNCCKFSQDTEKDMCAEM
EYRLCMKFFAAACKLAPDHEKKLCHEI
EYDLCWGEIGRCCRVDGDKHKKICHEF
ERYFCCAEFIRYCRIENKKGKKLCCTL
EKYFCCHYLHKCCHCTDKELKKYCCDI
ERYFCVGDWDKHCRLEEKQPKKMCAEF
ERDFCVDEVDKVCHLEETRRRKICAEM
DRDLFMTEICKVCSVEEKKHKRICTDM
DREFFVNDFENVCRVTDKKKRKLCAEW
DKEFCVKYFVNVGCLQDTKRKRCCGDM
QKDLCVTDITNCCAVAEKRTRRICAEF
NRDFCMREVEKVCQFEEKKRNDMCPPW
EREFCMKERTKCCAVDDQKRDKVCGFL
QRDLCDRNVCRCCPLDDKKRERFCRRW
ERELCMQDLCSLCAIGENKTKKWCPEI
ERYLCCCEWCKGIKYEDPRETKWCCAI
DRLICCWELCSGCRFQDLKPKKFCCDL
EKYFCCDELPGCHRLYELKDDKFCCGH
EKMFCCCELCQEAKMKEVRYERYCCKL
ERLMCASVFGCCCKLMDLTLKKYCTEI
DKMFCVCTLVKHCKWEDFSLDRYCPKV
ELLFCPQDLNKCCKLEAFKEEYICQKY
EAYFIDHEMLRACKIEAMKDEKECQRR
ETYFMEGDYGTMCCFNEMREEKCCKKR
ECIFVESDFSNNGKLSCVKDTKFGKSR
EMLLGDDEVGSGGRCEKVKEEKEGRRR
DCMLWDDEWHGCNKCCPFKLEKDNKKR
ECIICEKEMPGCSKCANVKEDMDFKKR
EGQLLDQEFMGCERCCGKKDEKEYKKR
ECIFDDREMNRCDRCACFKEEMIKKRR
RCMLEDQDIRAREEIMCWREGPLKTGR
CCWLEPPELQGHECCGQYKRKCFRREW
CCFFTRAEIERSDCCEPMKYKCIKDEM
CGVFEKPAFNGHDCWVGLKARCCKEEF
CAVFEKEQFKPRECVMHFRLPCCKESF
CALFENERLTHRDCCVALEFRCCKEEM
CHILEEKRMNARECLADADFACCKRWF
CEFIETPRINMRECWLKLDFKCLRHEF
CELFDKERLYRRECLEKLDLRAIRSDF
CTIFERPWIDRKECLESYNQKACKEDV
CMLLDNEELKNKDCIVHVKFKCCKGDI
CWLLEEQDIQSNQCWSPLKMECCKKKW
CVFLDERDFRPKECIMKPRENCIKHAR
AVCLERKEIEKKEVVCPYRCGCMKEPY
PPVFEKRDLDQKEGYTPVKEKCWKEEH
AGCIEDSDFRKKEGLDPMKDKCLKDER
PMCFDDRSIKPKEMIWACTEKCVKRSR
VTCLDEEECKKREALDACHDSMLRRER
AACLDEEECRQHQFILACKDKCFRDQR
PMCLDKSEMQGRDVYVEFKCRCLKEDW
PVCLDKGSIKRHEVWEPYDLKCFKEEL
RRFVEKARLRPRNDLMEIECKERKEEW
KKCLHINALGDPREYKELGCNNREADC
RRCLTKSCMQDPREYKECQCRDREEEL
RRCFYKQVMQQHKEYIEWNCKDRDDDI
RKCFKRPGMMDCKEFREGGCRDREDDC
KRCFCKTIFWPFGDMHECALNDRCEDL
RKCLMFEACGRLDEIMDCPCKERRPEF
RRCLMRQRCKHYGDIFDCECKDRLGEW
KMCCMRRKCEPFDELCPCELKWRHPEY
KGCVMRDKCLKYEEFGGCEIQDRREDL
KPVIDMQRCRSRDELCKMDWKDKKKEF
KFCLMPDKCKEYDDLMACDLKDRNTDV
RVCLWTPKCFALDEFVACECKDRHEEI
KPCWIAGNICKRDEYEQCECKDRKAEV
KYCFEKGYCGEKEEVIGCKCKERKDEV
KKCLYIPLLTTMDDIADCACKDRKEDL
RICLEKDMCNNKDHFCRCRCKWHKNDW
KLCLDRTTCRHYEDICRCPCTWWRDIL
KQILEREGFHTNDEYPNLAVKDRRDDL
KIWLERTCFKPRDWMVTMACKELRDDC
KGLLEKNTVHHPEEWAKVEMKERKEDF
KPVIDRPALGGNEEWCGFEMKERKDDV
KQPFDAQACQKKDEYVECPCKERRDEL
RRWIEREACKGYAELCECGCKMRKEEV
RQCIEKQAVRQRDEVCDCNFKERREEM
RECMEKPACKHREDYSKCTAGWHKEYI
KEVCEREACRPNEWHCKCDVGPMREGW
RECLEIPACTSKEEMCKCSCNYHKSDF
RECINKDKCKGGDDYCKCDVDEFKETM
GECLDKDYCQNSDALAKCKCHCFKEPI
RDFFEKRACKRREWHEKCNLSECKDGF
KGCLERPECRTYDIICGCRWACVKEIW
HEMFEKDCCNPKEAYGSCPLRPIKEEM
KFCLDRSECKQHEYFCSCKMKPFKDET
ADCCDKGACRSKDAYVKCSWKSWRDEF
KTCLDRNMFENKEEVGGCPHKDRREEM
KGVFDRSSIRGRDDWCPCKIKDRKEEV
KMLIEWERCKSQDEFCGVDVRERKQEL
RKVMLKEKCRPMEELCDCEVKDRRPEW
RWCFLRDKCMHMREMCPCECEQVIDKY
KDCMVRDKCYSMGEYCKCEQEEVGDRE
KELMHRERCSPNGELCKCEPEMMGDRY
KEHVLRPRCCEISEVHKCETEEYGERE
KECMFKPRCWDTSEHTKCDKEEYPEKE
REILFKDRCHPPKEWCKCETEEYETKE
KDVIRVQGCTDDRERHKCGADYWESKL
KDIFHLEVCRADSERSKCTADDWDMKL
KEIFEFSPCGASEEMCKCGDAEIKAAW
KEVLENKECNRREEYARCKNAAVKQTY
KDCCYKGECNAKEEYVKCKCPELRDMM
RECFEKKGFDRKYDYERCPVTGWREHL
HECIDREACTRQEEYDQCDCAEMREVI
RACLEKKGCRKKEPYISCKLNEWRESM
SNCFDKSECRQREIWCDCKTPCFREWY
CMLLEKPEMRTKECLVPLKTTCVKEIY
CEIFDKRELDGRDCYTKPRAACLKELM
CEMFVREDMKKVECWEKFNAHWCKDSY
CAILYKEPFKDWECLHTWPGRCCKEDF
CTLLEKPDFKKCECVDPFKPKCMKENW
CPLLEKTQVSKNDCWDSIKLSAFKEAF
CCVFERADLKKKECLEHAKIKPIKNQI
CGIIEANEVKRKECWEALKATCCKCNF
CECFDKEELKTQDCIVKCKYAMCKEVM
GELIEKNEVKGYDCMMTIKLTCCKDCY
HTFFDKPEISARECLVKTKERCCKDDY
GWFFEKKEIDGQECIARMKIRPCKDDV
CMLLEKNWIHRKECYVAIPFKCIKEEF
CPFLERTALKCDDCVCRLDMKCLKDEI
AAIFERDPLNGRECLAAVTPKAMRDEW
CSCFEKSQLRGYEVLAHIKCKCIREEF
CMLLDRHRFKARECFMAVDFKVVREDF
CAFFDKPSFHKSECVEAMSQRCLKEEW
CPFLDEEEIYKGECFENLKMHCCKSCL
CAVFEDTELDEKECFFGLKEDCCRKNY
CTILEEYEIPAKECVVKMKWEWCRKKM
CCVFDNNEIKKNDCLEPTKVECMKDKF
CMVFYDDKVKKMDCFWPINQECLKRKY
CAFIQDKRIDKHECFETIDHACLKRVF
CRFMDEKAFDKNECYYDLAWPCCKRCF
CHLFEEDVLRGDDCYVQFTLGCCKRGI
CKVIEEHEFRPRPCYGELKVRCCKDWV
CKWFIEPEVRGMECFGEEKKRCCKSDY
DKDFMEGDMTNVPCLTERRRKRCWKDH
GKDFCEKLIEPWMPITERAKKRLCREF
EKELCESVIFKCCPVEERANTRMCNWV
DKEFCDNEIPACCGLAEKENKKLCPEY
EKNFCFGNFCKCCTLEERKHKTICPEW
ERFFCLKLFTGCGRCMDFKYKKYCREI
EEIFCGVGFWRDCKYERVGLKKYCHEF
EELMLCTCIFKTEKYEKLCCKKYQWEC
EECIWYNCISRYEKYDRACCHKWKDMC
EDLFYVDCIGEDEKRRRVSCAKYKNGC
DDCLYGGCLTREENRDRIPCGNWKDCC
EDLLYCTCMGQDERHMRVPCPKYKRTC
EEFLECSCMGAKERYWKYNCTSYKDGC
KECLDKKCVMDRDWYFKIQCTMMRDVC
AEFFEHRCLWQKDMYMKFPCAMIRDWC
GEILDKQHLGGRDAHAKVHCRMLKEQC
TECFEWDHIRRKDMTDKIDCKMFKGMC
RECLEKTYIMPKEIYAKCKCVPFREMI
RELLEKSCLKPREEILKISPAAVRDCC
SELLDCDGLKPDEDRWKLNCSSHRGNC
PEWLECDCVTPDEFRMRVSCNWFKTQC
RECFDHGHIKPRNERWKFDCDQYKDRC
KEMLDGDCVRNTDYRVKANCKEFKGVC
KDILEKECFRNSDEKQRAECKELKEQC
KECMDKAACTHREEREKCGCNGYKEKC
RECLERTPVKKNEWFDKCQCRWIKEGW
KWCIEKARVRAKEDLAPCERKVKKNEW
AECMEKNGIRAKEITIKCSFKWIKEEM
CVCFDKDDMTSKDALWAWKCKCLRESF
GDCLENHDCKAKEAYIRCKCKSLRDEH
SPGLDEGDCREKDHWCGCKDKPVRKQR
DFLLEERSCQAKDRMCRCRSKRYKKDR
DNCFEEATCMPKDKMMDCPFKGYKKEL
PACFEDHECHEKEHMPGCRVKWMKHEY
GFCFEEHDFNPREAICQVRDKCVKKNH
PCCLDESTIYPKDYLFTCGCKCFKREV
PQCMEDQQCKAKEKFAGCRPRCFKREY
ECCFDAKVMNNKDKFWHCTCKKYRGEV
DCCLDKGTLNGRDRFPCCAAKSYKEEL
DTILEYNPCKCKDRVCGCAVKTWREEL
ERCLNESMCPCNEKMCGCTAKHYKKEI
ETCLEERCLKCREKYISGACKKVKKEC
DPIMEENGIKAREKWAGYGVKKYKRDL
EPFLQCDELRGKEKWVSIRCKRYRSDC
EKLLHCDGLGGEHRYVEIGFKLYDCEW
ERLLKCPQLESERKYWEVNARRLDCSV
DRCMRCKALNSDKKYADIAVKRYDAEC
DKAFREGALHHDKKYCELSVSRYERAI
AKIFRDKRLPDEKHYHDAEIPTFERML
ARVIRETRFNREKLYYEYDFQVLDKCL
CGCIREPKCMEDQVVKDCDMECMEKKY
AVCLKDERCENPKAIHRCEPECIEKVW
PCCLRETRLDDDKFFRCCEPPWFEKCI
AKCFKESKCNNDKAIAGCDPECFDKNY
TFCFREGRIDRVKCLMECDWECCDKCY
TIVLRDSKFDPEKLIWAVEFDYFDKKF
PMWLRESHCEAEKILCPCNGDMVEKRW
EMFFKEPRCERDKYIHACEPYRMEKFY
EKCFRETRCQADRQIGECEYAKLEKLM
CKCLRRSVCDQRKLYCECKMQCVENPI
AKCLRTTSCSPDKIYWECSHDNIEERF
AWCLKKSRCETEKVYPACDCEALEEHW
MWCFRKNKCTNEKIMCPCEGRCIEEPD
SLCLRRKKCDPMKFVVTCEKACVEEFE
PLCIRRDKFDGKKMLVACDSGCWEEKD
TGCLRRDRCGRDKAYFKCEHEQVEDRY
AEMLKRKTLDAEKLRCKVRAECLDDKL
RELLKKRRFDTDRMRHKVDIDVMDDKF
GDCLRVKRLDRDQLRWKFDCEPIEAKL
NVFIRLQRLDDEKDLRGPDCEQYEAKF
KEMLKLDRIKDERDRTKMEQDQYEAKV
GECFKIPRIDREQQHEKCDCEAYDAKF
PECIYVEKCKPDRYHNKCDPECLDARI
EECLKQARCPPEPKRCKCDATKWENAL
DECFRWNAAEDDNKRRKCTCERYDPPV
KECFRMGKCGDWKEVRRCEADQWEAKF
RECFRVGKCGDDKDHRKCECEELEVRM
AVCLRVNKCEDDKAYPKCECECMESKW
RECFRMHKCNEVREMRKCECPEYEPPF
KPCFRCDRVRDEKEYKNCEYPDIDCYM
KRCLNQQYIKEDKEYRECPCCDIDNCW
KRVFFGDCIKEPREYRELGCEERDSSC
KRLFFSGCWADMHEYRDIACNERVDEC
RRILFDHCIRDAGDMKEACCRERGKEC
KRLLLDKCIFDLSEIKELCCKERFKEC
RRCIFCNCLYDNGDEKECPCKEYAGEC
KKLLLCTCLTEKPDDKEVQWKEYVSEC
KRVMMCSCCTEWHDWKDTAVKERHSEC
KKLLIKICILGAEDCVDLCFKERREDM
HCILDKGHVPGREDWAPLPIKERRDEM
RQCLLKPKFAHLDEFDKCDPRDRKDEW
KGFLEKDTLRAREELAPWEVKDKRDEV
RMVLEKDWFRGKEIVVAYPLKEVKDEI
CRMFEKQVFRAKEVLVDFKAKCLRDEL
GMMFEKTEVQNKECWVNFKWRACKEHM
CNLIDRNEFAESECFYNLKAKCCKEDV
CDIFEKKRLNDHECFSKIELKTCKEDI
CEVFETHCMERKECYDKFAFRCCKECL
CWCFEKDWWRRQEVLEHPHHKCLREEL
CCCLERPALYKDDLIMTCTCKCFRDEL
CAIFDKDELSSKDCIPSVRFKCCREEF
CAFIFKPEIQPKECFLTFKMKCCRDDF
CELFDKECIRYNECWANLPMKWCKENL
ADMFDRHEMRNSECLEGFKPCWCKECY
HVFFERNEFKSKECIMKMRYQCCRDCY
QDILDKNEMCERECHHKLKLTPCRECF
KDMFYKQKMNKDEYRDKFDYCCFKECF
KEMFEKERMKTDEERRKYNCCQFRECF
KEIFDRDNLRSRETHQKINTCQCKDCF
RELFEKEALKANEDKAKVDFGEMKECI
RPVFEKGVCKPHEEWCHCEISDRKEDF
KELIEKNTLKNKEEVCRAEWCEFKDCL
KCILEREPMRNDDTCWSFEACEIKDCL
KEWIDKQKIKNKDDICRPEPCELRECI
REVFDNSRFKGTEDLCRLECCDIRSCF
KCCLEKKPVKNREEIMPCQCKDKRDDF
KYCVERGYFNSKEEVENWECKERREEI
KPMLDKGKLNRKEEYTQFEMKERREYF
KKVLDKKCCDKKDDFQEVGIKYRREEL
KPFLELQCCTDKEEVCQCSMKSRKKDV
KGILDADCCRNDEDRHDCPVKETKGEV
KGMLEKQVFHQKQEYHTHGWKERREEL
RGCLEKDGLHAKDEMFGCACRERKEDI
KRNFERDCCKNVEDVCEGPNKDRKDDF
KKIIYNGACIQRDEYCDCGARERRSEM
KYCFDFNKCTGNDEFMRCECSEYRTTV
KMLLEWRKIRKHEDFAPIEITEWKPPL
KEIFDVTKMQATEDMMKCEMEDHKARL
KEWFEGGCMVPREDYMKMSAKEHKGDM
RCLIDRDKCRRREDFHSVEAKMRKEEY
KGLLDRNHFSKHEEMWGYDIRDRKEEM
RRMLDKPALSPHEDHVEPKMKERKEEL
RPFFETSGFKPKDDWWGMGCKEYKNQC
RRMLDMDKVKQYEDFCDSDCKERKPEF
RRMFYKQVCYKPNDWIDCPVKERNEEI
RSCMEKETLKKKDDHEKCSCRDRREEF
KMFFLFDRCRDIDDFAQCSFKDRRPEM
KVFLFIGKCIAFDDLCGCEIRDRRKDM
RSCIVVEKCGAIEDLMNCECKERKNEM
KRCLFVQWFSRRDDYYDCECKDRRQEL
KDWIEIDSCRAKDEMVRCEKRDRRAEL
KYCLEIEDCKDKDVYNGCECREFKAEI
KECMEMSQFKPKEEYWRCPCPALKYGF
KSILERKVFQAREELCKSGVCELKECI
RSLFDKEAFRKHEEHFKMTVCPLKECI
KEWIERSGCYAQEERCKCPCQEYKDQF
REMIEKQSCRPDEAHGKCQHPEVKDAY
PECLEKDRCRNYEWIAKCSCTGVKESY
SDLLEKEHFRSNECREKPSVAYCKECI
CEILEKEAVRARDCRLRVDFPCCKQTI
GEMFEKKVFNDRDCWPKLALAPCRDCC
KEMIERNPFKNKDAYAKFSWGPCKEAM
KERLDKEAIPDKDMWCKDQERECKDCL
PERFEVDGMRARECYGKENDHECKPCL
HQYLEGDKWKKYECLEKKEWGTCKGCV
KWLFERPECTHKDMMCPCNFKAFKDAW
AMWLERDECRNREAFCKPKPPVVKDCF
ADCLERPEIHTKDMLIKCKGQSIKELY
SVCLEKAEVKQQEGFISIKCCGCKDCF
RFCFEKSEVKDGEDVPPCKCQCLKEML
KGCFEKDEFPARDVFASCKFKCMKEEH
THFIEKDECRCKDIYCDMRWKSLKEEL
RVILERSECRCREILCACHPRDMREEY
RACLDRTECKNHDEWQNCKYTEIKEVM
KHCLDRDECRKYEWIGNCKCHCMKELW
CACLWKHDCPDFDCLFSCRDHCVKEWY
CLCLFKEECEAWECLGHCKAKCCKDEY
CQCCVKTECVSVECISKCRWRCCKEEW
CYCFFRDECRAMRCWVKCRKKCVREEY
NICFWRTDCRCYEYFCPCRPKCFKDEW
TWCLYRPECQQEEGICPCKDPVLKDVY
AECFEKRELVPKDFWIRCRMPCFRELF
PDCLERPEMKEKECYEKCRSDCMKEHV
ADVLEKKFIHQKEVYFRIPCACVKELI
ADWLDKMEFKQKEVYQRMKIPAIRECL
CEVFEKPEMHQKDCFMKWRAQCCKEPF
CRMLEKDEFKSRDCCMEYRWRWCKDDW
CRLLENDEMNQNECYTEYKAKMCKDWL
CHILYQTELEAADCWWDFKVRCCKDDI
CHLLQKQYMERNECCESFKMTWCKECF
CDILERTALKMKECIWSIAQKVCREEL
CYMLDKDPMRARECFAAIHVKCCREEM
CYIFDRRDLRTDDCLLKTKFPCIKDWF
CGLFDKKDLDKWECFDDIRVRMCKECL
CCMFERQDFRGRECIACIRYRPMKEEW
CACIEMQRLRGKDCFAQIEHKVCRHEF
CGLLEKDPFHHKECYWPFNLKWCRDGF
CVLFYKKTFGARECVMAYRVKCCKEDL
CEIFDKGVINKEECRETLTLDCCREDI
CGLFDKTQMNKRECIEKWELSWCKECL
RMVFDKEAMKQRDMWMALDIKEFREDV
AIMFDKEDFKPTDALMTFRHRGMKEEC
AVLFDKQHFRGSDVLWAMEWRMIKEEM
AEMFEKNKLNQRDFLCRYEPKCMREEL
AECLEKDKMRTKSCIWKCEPRCCKDDY
CQCVYKDYLREKECFAKCEVCCCKECL
PDCIEKKTLEEKECYYKCSGKCCKNDV
PEFFEKGAMYPRECWIKWGLKVCREHV
CCFLEHKRLDNRECWGAAEPRCIRDEW
CAILEARELEDRECVEAMKQKCIKAEI
CDILDKKVLEGKEVYGRVRAPVVKDII
CCFIERNALTKKECFDAFNIRCCKEHI
CWLLDKEEIWGRECFAPIRENVIKDEW
GWLFEKKEFDDRECLAPVKTKICKEAM
CMLLDKDELNSKECIITTKARLIKDEV
CPFLEKNELSGRECFGHISITWCKDAF
CTFLYKKEIYPWECIWSIKFKCCRDTF
PRCFDKAELGHREWYPDVKFCECKECF
CRILQRSEINNRECCADFKINACKEPL
CTIFDYTELHKEECYYGIKIRCCKAEF
CEIMMKTGLTRHECWEKLSLHCCKEMF
CEWFEKQALDSEECYNKMAMDCCKEPL
CGVLDRHDFDRGECIEAIKNTCCKEGW
CAFIEHQELNKEDCVEDFRMHCCKDCF
CPMFEESGLHPKECWMGWSFGCCRRCM
CQCFEERRIEGSECFGSCDDHCCKSYY
KECLDDEKCKERDSYIKCEVKEFKRVL
SECLDERRCDDNEEYKKCECSGLRKPI
APCIEEEAIQGQEHFAECACKCYRKEF
AWCMDDTRCSQKEVVCHCDMRCMKKDF
AEFFEEDRCKGNEIVCRCDMPCVKKDY
PPWLDSDRCKAEEPWCPCDLKHWRTEL
AMCLDKQVCSDREPLCSCGCRLWKQEL
PVCLEKDVCTRKEVIDPCECRCLKEFL
RVCLERPQCYERDPFCTCKCRCYKEDY
KECLEREWWTKSDEVEKCACQEYRESF
KLILDKPPVKRKEDYEKVECGQWREPW
KEVFDKNPFGAREEYFKLSIHEWKEWC
KVIFEKQQFRGKDDWPPLPICEIKEAM
REGLEKQAFKDKEEYGKSNCADIKECI
KECLERQYMPGKDEYAHCPCRSIRDLF
KVCLERNMCKAKDEYPPCHTPEHREHL
KGCFERDDCRAKHEIGPCEPAELKEIF
KDVFDRDRCSGKEEYCKCEYPDIKEYW
KEILERKCCTGQEEYCKCELAEFREHI
KECCWREHCKGQDEFCKCPTDDIRERM
EECFDYEPCKNDEWRWKCQVPKIRQMV
NECFEEQTCKNREKYAKCRIKCCRKIL
KLCFDKNECCGKEEYFKCRCRCYKDEY
RMCIDREDCKPRDYLWSCKCREMKECV
ADCLERSECRTRNIYIKCKMKIMKDEY
NECLDRESWKKSEVKMKCDMKCVREWW
RECFDKDYIHAREDYMRCSCHHFREML
KWCLEKRTCTKNEEWAGCGCAEMKEWF
KICLYRSKCKTFDEMCQCDYNDRRQEF
RWFLEKQHCKAREDFCACDYKPRRDDF
KVCFERQHCKHWEEVAGCHVKGRREEW
KMLLERRCCKNKREWCQCDIKERHDEL
KELFEHEGCSCKEEYCKCTYPQIKDTM
QDCLERKECEKRDMYQKCKAYTWKEVM
KDLLDRRVCNGKDAYYRCGLSEVKDRV
NECLEREQMRQDENRVKCRAPCLKDIL
AECFEKSVWNQKDWYERCPCSAMKDCM
REVIEHDGLKQKEPRFKVKCAEWKEMC
RECFEKNAWRGREHRVRCKCPDMKEPV
RELLEHEHLKRHDERIKFECGAFKDAM
KELLDRPRLHAGEERPKLECDEFRDRL
KDVIDRPEFKHNEPHCKVKLKECKEWL
KELLDKNRMHHKEDYWKIDCEVLRNKW
KEFFDLDRCKAHEEMCKVDIDMIKIRF
REFFDCQRFKGKEEHQKLDLEEFKCKF
KDVFECEPCRHREEYYKLPPDEMRCRC
KKMIEVSACKKKSEEDPCPMKERKPDI
KGCLERDPFKAKEELITCEHRCRKEDV
RWCFEKDCLSNKEEFEPSCCPDFKDGI
RPCLDKEKCKSTEEVCDCNCVDLREII
KFFLDRQDCGQKDEVAHCNMAEIRDAF
KPVLDKDECRQKEEYAPCKAQCMKEFI
KAVVDKRDCGAKEQYCSCKVRELKEYI
KDIFDRKWCNCGEDTCNCELKEWREPF
KAFIENGGCTAKEEFCGCTVHDRKTDW
KVCLDHTACRSKEEICQCNVDERREEF
RALLERNPFRRKEECDPLTVKERKEEV
KFMFDKDNLRTHDDLLKCDHRARKEDH
KAVWERERLRKREEAWGFEMKCRRDEY
KCLLIKQMFTHLEEFWGIGIRERRDEF
KEVLMRSVMHQVDDVWKLALKDRREEI
KCMLVKEKMKQSSDCYGYELKERSEDV
KCLIMHDMCWTCEDCCPCTFKERKDDI
KCLLWKGYLNNPDDCMGIGIRERRDEM
KCFLDEERLKNGDDCCPVDIKERNKEL
HCFLEREGITKKEDMACIDMRDRKEEM
KACFEKDPFKKREDFPPCQARDRKDEF
PMILDNEYCKASEPMCACELRVYKDDM
RWILDKEECRGFEIICGCRKKLLKEDY
AQCLLKPECGHIEVLCKCKRQVLRDAY
ADIFEKPDCYSMEVFCKCKRKVMKEGY
QAMLEYSDCTPKEMFCGCRCKPYKEDF
DICLVFRWCMCMDKICACGVKRYKGEM
DECFYFEVCRPLEKIMKCAVKHHRTEL
DECFIADVCEEVDRITKCAWKHYSPEI
DEFIYVTVCPGRERYLKCPMKKYKGDF
DEIFMCQVCHPWERMCRCPIRKYKHEF
DDLIYMPVCNSHERHCKCPVRSYKQEL
DECLLASACVQGDKTNKCACKHYRTEL
DECLEIRECNHQDKMCKCKCEKEKQKI
EECFHIGQCSGDNRYCKCTCDKYDTKL
ETFFKYSSFDADKRYVKIKLERYDPRF
EVLFKDNAMDPEKRVCACKMERDENRL
EKCLKWTACEGDKKICDCKLEKGERRL
EACLKNKHCECYKKICACRAAKYERPL
ERCFKWNRCDGDKPYGDCDAMPFEPIF
DKMFKWRTCDKSKRYMECKWARVEPVF
EKLIKFKTFDNDKRYWECSVTRWETCI
DKILKCVPLEEEKKIKDFQQSKYECDI
DRVLKCKSYYDWRKLKEKNAHKWECPC
ERYLRCASFEGEKRWWDLSHCKWDCCC
NKMLKCPGLREEKTLKDYAHCQLDCCC
PRFFRCDRLRNDKWWRESEFGHIECAM
ERFFRCNELDGEKYYCEWKASRFECPI
EKFLHCKQIDTDHKHNELKMGRFDCQC
DKILKCPSIYHEKKYINVRCRRYEAEC
DRMLRCEGCDQERRICEMNCARIDCPC
DRFLRCPGLERDKRYTETRFTRYDCGC
DKCLRMQQFEDDKKYKECTAKKIEHQL
DKCIREPTIEDEKKLKDCKCPKYESWM
DKCLRIESCDPEKKYWECKVGRMDKLL
DKCLRCAKCEDERRVTECEHHKLDCGF
ERCLKWTAVTEDRMSRECSCACFEKVI
PKCLKEKAFDGEKMYCDCGGDQLEKRM
QKCLRDDTCNTWRLYLECKCECLERKM
PRCLRDKRCEGNNGYCDCECPLLDKVY
AVLFREDKCDSGKALCTCERDVVDKKY
AVLLRKRCCSSDKCLCGCHPEILEDKC
ARMIRPPNCDCQKVLCECSYETIEQKW
APFIRRKGCPADKAVCPCSFEVFDDRF
AWIFKKNCCNGDKMLCPCGFNLWDDRL
AECFRKPSCERDRARPKCQADVVEDRF
SECFKWSACQPDRAYWKCECESWEYKV
GECIRKKALSDEESRTKCPCECFDEKM
HECLRKDQIGKERSKERCPCDCIDERL
ADCLRKRPFEQEGTRGRCGCDCIDDKF
EDCIREEALHEEKRRKRCSMQQVEKKL
PQCLRASQCEEDRRRKKCKSEQMESKL
EDCFRWEKCKHDKRSCKCDCAQWECGL
EKCFRCAEFIKEKKMYECRCRRYDPRL
ERCMRMQECTADKRYAGCKCEGIECRL
DKCIRLSDLDQEKNYTEARCQKFEVSC
DRCFKMCEFEGEKKWMECKCKRPEEYF
EKCFKMKELEGDRRYMETSCDQWDPRF
EKCIKPQGLGKERRYVDLGCTWFEQVC
EKMFREKNIDAYKRFCDVKGCHFEKMF
ETFLREDPMDEDKKYQNLPTCPLEKCV
HDIFKADKLDEEKCYRKIDCPSCDQCF
TQFFKKKRLEAEKHIVKIEHCRCEGCL
HDCLKMRRVDGDKAYAKCECCSCENCF
GDILRHNKLNNDKCYVKADACACETCF
KDVLKCERIDPDKERTKLDHQEYECNC
DELIRCNKFTDDKRRRKVDVEHYDGRC
EDLFRCSQVTPEHRRWGITAERFECKC
EEWFKCAGIDGDDRRIKMGHGRIECCC
EEVFKCNPLEHDTKREKVGKARYECGC
EEVLVCYDLPERAKWKKVGCPKFACPC
EEVLMCSDVGPPEKYVKLRTPRFKCMC
EDLFYCKCLTSDDRRSKHNCRRYKNDC
EDLFYCRCMGRDDRRWRLSCKKMRSDC
EEIFYCACVQASERMFRVHCKKWRSEC
EEILFCPCFPTCERWFRYCVRKYRGDC
DEWFLGECCKGIEKWFKCCCRRYKNDC
ELCFWYDCCRRFEKLETCCCRKYKDEC
DDCIWWQCCGAFDKVGKCCCRRYKPTC
DYCLYWTCCTSKEKYGKCTCSRYRKPC
DRCFHEKACTKREKDDDCGCAPIRKLM
DSFCEDEDCKEKEKACDCKMKGYKNDY
DPCMYDRECIQKEKYCDCKVRRYKKEY
ECILEETEMNEKEKWCQMKDKHIKKER
GKCLEENDMKKNEVWEEVKDKMLKRER
GKAFEEGDCKDKDPETEAKENCCRKGR
PKLLDRSELDPKEGVYEVREKAMKEER
AIVLEREDCRPKEVLCNWNFRIVKEEW
KIFLERYDCKKKEEMCRCKMPWMKEYF
KDIFERDTCSCRDEYCPCGLSTVKDVM
REMIEKGECTPKDWYCKCNWAVFKEML
KWCLDKQGCRCHDDMCQCSWPDYREQL
KGCLERRACSAKETYGPCACQEIRDVI
PTCIDKKRCGSKEAYCNCEWKMIRDEL
ARCLYRSDCSPHPFLCECKCKWLREEI
TMCFEDDDCKDKEVFLPCKCKFYRSDR
NFCLEEGECHGREMWAQCKQSCFRRAR
CMMLEEDDCRKKECVDGWSEACCKRVR
GSLFEEDDLKEKQCCMGINENACRRPR
TCILEDDNVKQKEVCCPVDEQMVKRSR
GCMLEEREMDDKEGCVPFRESVMKKKR
GWVIEDADLRDREGCVPVKDKALKKDR
PCLFEEEDLKERECCVSAKDEMIKRAK
AMVLEEKDLYGRECFTTVKDDIWRKRR
EIELVEQEMVDIGWLHAHKDERIGKRR
DCTFVEKDWWPFPRLPNGKDENEVKKR
DIGLIERDCYGITRICACKENKYMKER
ESIIMEGDCNHWKRVCRCKDGKVEKVR
ERMLMENDCAAPKRYAECRDQRFYKDR
EMELWETQCHSMKVFCTCQDERVDKKR
EFCWLEQECPDFARMHTCKDERLIKKR
MVCLDEKEMYSNEWLVACKDDFLRKRR
AVCFEEREIYNTEILHPCKDSCMRKVR
AMFIDETDCNTKECFCPCRERCVKKER
NAYLEEDELKQKECLIGHKERHIKKQR
TAMFEEEECKPKEMICAPKERSVKRDR
SSVFEEPECRPKDKCCNCKERGVKRYR
KVCFEEDECKPKEMWHACKTSWFKKHR
AWMFEEREIKQKEMFMPIKEPPCKRPR
HTIIEDKELKSKDCMIAAKDKMIKKDR
HMALEEREVKTKESFAAWRDKGVKKER
GKMLEEPQFKSKEGWCEFNWKCIKRER
AKCFQDRKCEAKEVYGTCEQKCIRREY
AKCFEDQQCKPREMFWECTDKMLRGER
RKVLEFPECKPREHYGECKYRYMKHEL
REIFECNRFHGKEMWSRFDDKEWKCEL
RELMECPRLCKKEEWARIEMEEYKCRL
KLCFECDRWRGRDEYGPVECQEMKCNC
KQILECKRVSKRDEWENLECRQYKQEC
KEILQCEAIRSDDDYAKASVEEHRGRC
KEMFYCGYLRSKREWVKVQCEDYDCRC
WTCFRRRRCEQEKVYAACSCEVLDERW
HFCFKKDYVNQERPFAQCRCECYEDKF
RPCLRRRPMEHGKLYCQCRCECLDEKY
PVCFRKKELEADNMIVAARCEMMDDKL
HMCFKKRGVDDERMFKKSSGECFEERV
CTCFRKGMIEEERMIKSCHVECLEDRY
CVCLRKSGCNSNKVVGRCNCDCIEEKF
GQCLREEKVDGDNVFMPLDNECFEKKY
DRLLKEKALDNGKHYREAGCEKWDRKM
DKFFKENGIDCDKRDCDMSCDYLDKTM
DKCFRERKMDEDRRMKDPQACKFDRLL
DKCLRERTCEKGKKFLECDCQCMEKLF
ERCLRVSACEHDKRYWDCTMPTYDTIV
EICFRKGWCNGEKKIVACRLESEEERI
RACLTKPRCYAIKEVVPCDPDSYDERY
RVFLFAKRCNQMKEICGCEMEDRESKL
KFFFYRQTCRCNREMCACDIEPLDEKL
KPIFRREWFKCDREWCPYGPDNYEDRF
RNLFYKDCLQDHKDWRPVCFEAYDERM
KEMFYKACIKDKRDYRKLALDTTDERC
RECLHREACKGNKERPKWGVEDMEEKI
KELICPQVLPAHGEHFKFPIDQYCDRV
KEKFCRDLLCSCEDFTKDAEEEYHDKV
SERLCRSQYCQCPFCAKENEQEICDCY
KNKLCKQRYSKIPVVEKEEEQEFCEAY
HARFCKNKLYRCSMMNSDDDRDLCEDY
TQRICRSKRCKCSVFEKDDPPDICDVY
KFKLCKSKRCKAAYFDPDDKDELAGRE
KENFCKQKYVRCSVVERPERDECCERE
KDYFCKDKMMTCCECASLSKEEYCEKE
KERLCKHKYTDCDECRKEDNHDMKEHE
KYRLCKSKYCDCDYLKKEDRGDMHECE
KERLCRDKIASCAWMFKEESNDVCDQY
NDRFCRPKLHTCCACYKEDERDVCDRV
SERLVMPKLCPAAALPKEDDEDIAMTF
KERFVCKYIKKCCRFDKEPDDELCCKI
REKLCWNKIQEAATIKKDEDDEFCCKL
SPRLCCPKMIKCHMMEKEEEEDLCCKL
KERFIMNRYSDVAWMKKDEKEEMCARF
KERFVVKKYSEVCPWKKDDEDEWIARV
PEKLCCDRYPDMSVWRKEEDDDFTPRC
QERLCADRYMECCPMKKEEDQNLCPVW
KERLCCAKYGHCCQLGKDEEPEFCAWL
REYLCIEKLWECCDFRKRERNECCTYL
KEFLCCFRFCEGCDLNRRDFPEICCQM
KEMFCCERLRECCDMTRFEMNELCCAW
KEILCCAKFCVWCEMYKLDWADFCCAF
KEYFCCDKFREACEIRKRERRQWCCEV
KIWLCCPRYHDCCEMKQPEVKEYCCEC
KEILCCCRFGPHCEFSTHDIEEWCCRI
KEWFCCAWFCDCCEVRKIGPGDYCCKV
REWFCIDGISNCCTWKKWGHEELCMKM
REDFCAYRFPHCCELYRKDRPDYCAKL
KDRLCFRKYQDCCPWKKDDRAEFCQML
HEYLCVGKYGNCCCLTKKDIAECCPVI
REYICCQRYGECTELKKEDWSDFCCHL
KESLCFSWYHECGEIKKTGTDEYCQRF
REILCMAKIWDCCEIKAIDVDEICCRI
REYFCVEGFRPCCDLWKHKYEEYCVRL
KEIFCGPTLLEHCEWRKINMDDYCPKL
KDFLCSDIFHDCSDHKKVPWEEYCEKM
KDVICCGALCDKPEYKKLACDEYPNKC
REFLFCQCFKEYHDYKKIGVDEYMAKC
KEFWYCNCFGGEDERYKIGCEQYKNPC
KEFFYCQCLKQGEERWKMGCQERKGTC
KEILTCPCIGPREEYGRLCCGYWRYGC
RWLLEKECMRPDEEFAHIGCDEYRESC
KEPFEWDVMRDKEEYHKWACEEHKKKC
RECLEKQACKQKDQFEKCGRPEIREAV
KVMFERNVCRPHEEACPCNLGEWKDVF
KDMFDKGCIKNNEERAKMGAKEYKDQC
KEFFERDGLSGQECYMKWPVKECKECM
KEFFDRPCCYMREEYCRCGAANFKDIV
HECLEKKYCNNKDHIAKCPCACLRDAV
KECFERDAWRGNEERMKCNWADLNEWI
RDILEKKVIRGHDPHCRLKFKDWREQF
KDVLDKPTFRCEEERCRVEAADLKDTF
RECLERDGVRHKDETVKCGVRDFKDWW
KEFFDKEAMRGREEHCKWNLSAVKDPV
KDLLEKDGLRDREGHHKCKVHECKECA
KEVLEKNDVRAKEDVFKLKRCDFKDCC
KEIFSKDPIKGKDPYCKLECCAIRECI
HEVFEKSPLRPHDEMCKQDVCPCRECL
GDLFEKEAMRSNESHCRFPWKVFKDEI
KEIFEKEGLKCKEPHCRFAFGDMKEAV
REFVDKTELRGREQYAKYTVSDCKECF
SEVLDHRWVYPREMWVKVSAGVCKDCM
CEIFEKDTINAKQCYVKMPEGCCKEPY
CGVFEKHEFNNRDCVGGMRMELCREKF
CGLLDRYELKADECWSGAKFKCIREWF
CDLLDRDDIKYNECMMKVRGPCLKDQI
CPFFEGNEVPARECLGNARPKYFKGEW
CDFIDKHELGKRDCWDKLRANWCKEPL
CGLFDRGEMAAKECVYKTRVCCCRDCL
CQWFDHDEIRATECFAQVRQKCCKEDW
KELLDKDEFRHRDCVWKYKVKVCKECI
CQVFERGDVTGRECFGKLDLRCCKEDW
CVILDKNQLPKKECVERMDVRCCKDEF
CECLWKTGCRDNTVYKRCGAECLKERF
CECLIRSGWWEEKIRKRCACECIEEKW
VGLLRRQVLSDDKLCKGVAVDMMEDHL
PMCLRRDMVEAEKWFAGIACEVMEDRI
PACFRRQMFDGYRYVMAQSCECYDDKF
HECLKVQKLVDERDWKKCEWEGYDGKM
RDCLKAERLEKDRDRVKCSAEDYDGRV
KECLRVGAIQPDRDRQKCAWEEVDARI
RDLIWCSTCCPKRDYWKCSIEEWECRF
KDIFECTNCDPREEYCKMEASEIRCAC
KERLECYRLRKKTEIMKPEECEMRCCC
KELFEHDCCDQKEYYCRVAMAEVREAC
PDRFEKEVCNGKQPWGKDPEEEWNEKV
RDRIFKQVIPAFSPLRKDPDEDWPEKI
KERLVKDFFHHVEKLHKDAEDDWRDRI
RYRLEKDACRHTEAMCREQLEEYKEKI
PEKLEVNKLKTKDCFSREEDPECKACW
HEKLFGDRIKSFPYIQKEEDCDMPGCV
QVKFLADKWNKVECLPKEEEAECSACY
NQRFMASKHNKIEPLDKDESCEFKGCI
RKRFYCDQYKKLDWFEEDNYCEVKSCC
KQRFYQECIKPPEELANEAECDVRKCC
KERLECPCIKPKDYYWKACNDEIRNRC
REMLECKCIKQKEGYVKVPTDYWRCGC
REIFECQCIKPREERWQVGCTDLKQHC
KAMFECGGFRQKERFCSLGFREYKCEC
KRQLISGCWPNIEDLGEKCCKERKGDC
KKYFCCCSWCTADDLMERDCKDRRSDC
KRDLICSWLYKFEDYWERPCKQRKSDC
KRDLLAAAYTPFEDMPEKERKERRSDI
KWEMFGKKWDQMEDIPPRDRKERKGEL
KPWFFCCRFWPPDEFWNRECKERRTEC
KFCLEEQRMNTKEDWIACDCKDHRKEW
PKCLEPDRCNGRSWYTDCDCRQMKGEW
GVCFEKRQCTNKEAVGTCRHRGVKEIW
GAWLERSECSPKESYCPCRDKLIKEYY
KVMIERDDCHGKDQIMPCNPKVIKEEY
GGIIERNGCRKRECYENCSIKVVKEGF
NECFDRGECRKKETHEKCKANMFKEAW
NECFERTEMSQKDGYVKCKCTMFRDMW
GDCFDRNMFQRREPRLKCQCPCLRDMF
KQCLDRKVINRREDIEKCACNCYRDKI
KVCLERRHIHQKDEIFPCDCPYWKEGW
NYCLEKEQIRPPDEVWACGCRDRREDW
RRVMDKQCLNAKEDWCEIRLKDRKEDL
RGVLERASLRCREECCNFGFKDWKEEM
KEFLEKHKIHRREERCKVDMPGWKDGW
HEIFERENLKPNEWYLKVTWHCMKEYY
RELLDRNPMNNKECRQKIQMRACRDGW
GEVLDREDLRDSECAYKIRAECCKEMY
AVIFDKSDLHDNDCWHAVKVKAFKEDY
GCMLERSEIHTRECCVGLRVRGCKDAI
HCLLDKSELNVRECCVPVKWRPIKEDI
CCLFDKEEFHGNECMFQMKVKLIREEV
PELWEDEKMHPKECYTRFEVKWCKREY
HEFLEVQRWRAKDCWPRRDLGMCRKCL
CGLLETSKLKSRRCWVKIELGACRNCM
AGMLRNRKMDDDKCCKKLEVTVCDRAF
CRILREKRIENKKCWKDCGIDCMEKHF
ASALREKKVEDHKCFKDGEYHDCDKCV
GPFFRERKIEDEKCMKPMESNKCEKAV
CIMFREGRLEEWRCVKPVDGECCERRF
CRFFKDDELDVERCMKPVKMECMDHKL
CGFFKSEEFNPGKCVHDMKQECIESKL
CKLIKEGTFNSEKCWHDFRGEAFETKI
CAIVRDKKIDQDKCLLGLDHDCMERKL
CQVFYERVIEEQKCYREMPLKCCEKDL
CKVLRERILDQTKCVMEYQWGCCEKYI
CPCLRDGKFNCAKVLHRHDCECIEKRI
AGCLRDRKFEDNKVMKNMECECLERRR
ASCFKEQRFPPDKLIHGCDCDCLERNM
GKCFKEPKFQKEKPYQSCDRDCWEKKM
ARCLKEKRMGSTKIYPDCECGCVDKVL
QNCLRERHFDAEKFYISCDHGCLDKPW
AACFREQKFSRDRVIITCDCNCLDKMF
AKCFRPEKCPSDKIYADCEYKGIETAW
APCFRSDKCKGDKVYTDCDCPCVEKLY
GILFREHKMDQRKSLYALDMGCCEKCW
EMFFRDSKFGWEKKIPAKDFHRCERCL
GWYFREHRIDQDRCLGPIEEPNCDKCY
DPLIKEDKFGSDKHFAYMEWCKLEKCI
DCLIRNGKLTAERKLACYEVCRCDNCL
DACLRADRFENERRFMKGEVCRFDKCL
DELFRFCKFHNERHMAKLEVCKCDPCL
PRILKHKRVDEEKHWKDVNMCWCEGCF
AKVIKEPRLYDNKCLKEIDQCACEKCL
CAIIKEGRYNDEKCFRQGHVECCEKNI
CRLFRDARLHNWKCLKEIAMACCDKCW
CCVLKETKLNEEKCIRPVDKSCWERYW
CCCLREGKFSNEKMHKGFQCDCYDKKV
CCFLREDWLREERCCKPVAQDCIDKHF
CKFFRDQRFEYERCVFNMNPACCERYL
CRIFKEPKFEEEKVWKDLDWSGLEQGL
VRCLKHRELDDEKMFKEHKCACLDSAL
ARCLKQKQMNSYKILADCKCPCLEKWL
EKCLREKVCESRRADRECNCDKFEKKV
DKCFRRPCMEGERKHYEIHCPRWEDIC
ERCLRHTALEAERRYVECSCMHVDECV
DKCLKFRQLEGEKKYGDVKCRGYESDC
EKCFKAQGFEAEKKTADVPCNRYDNKL
ECCLRMKMVERHRTWACCTCEKIETKF
ECCFRVTQINNYKRIACCKCEKEDQKM
PCCFRKKNCYSEKFYAGCKCDMWEERW
QACLKRKNCEQERVLAPCTIECVEEKY
GKCLRPKKCEGYRWFCHCGSDCLEKKY
NACLRRDRCNTEKSVCACDHECWDERY
QMCIKDPKCQESKPFRACDCKTMDREM
KFCLKLKRCEEDRNFKGCDCKARDPDW
SICLRRKKMDPEKTFFGLEKNCHEDDE
PMMLRKDKVESNNMMAPIDKACFDECE
CCLLRRSRFDKGRCCAPMDKPIIDDKE
KCFFRRTRFEPEREMVCADKEWIDEKW
RCILRKSRIATERECVGFDKDVFDEKY
GCVLRKGRFQKWRICEPIDKECIEQKE
CVLFNKSRLNGEKCIIQFDHKCCDEEE
CTILRKKKWDQEKCLRAMDARLCDDDV
CYIFRSPRLDEEKCLKVYDAKCCDKDL
CEFLREKKYDDPKCMRKREYNCCEKHF
CPCFRDCKFWPDKCWMKTDMACCERCF
CAFIRNERFSNTKCVTNMEMTCCEDCM
CSVFKEERLQNDKCIRALEMTCCDRSL
CHILREHRIQSEKCIGPQERNCCERSL
CLLLRENKMDEEKCLKGYDFHVCERWY
CAVIKNNRYEDDKCIRTGDVGCCENGL
CMFLRKQKYEPDRCFKPPEWGCIEDAI
GVFFRREKCNRERCFCTWEIAVCEECY
AVLIRRARMEPEKCLWACDPKVCDRDY
AKILRENKLGPEKCYMEIQAHACETGW
AKVFKEHKLEPEKCLWELDEYACDQCY
AMFLREERFPQERTFKQCELCCIDKCY
DKFFREKRMDNDKQFPDGEACCCERCI
CAFFRKTQIEDDKCIKKMDDVCCDECF
CGIFRKQPVNDRRCVKGFKMHWCEEHF
CNMFRKNELDEDNCWREVKKSCCDEHF
CPVWRKSSMHEDKCWRRFDVRCCDEDF
CGCFSKREIDEHKCIKACKIGCCDEGL
CKFLDKGEFKVKRCIYEIRHGGCEDGL
CKVLRRTEVQPDKCWYGLRVGCCDENL
CALFHRDAFNHDKCLMPMKLECCDERL
CAILKRKAMEDDKCIRAPAQDCCDPKI
CACFRKESFNDQKCLRAFEWHCCEDCF
CTVFRQAWLDDEKCIKSREACCCENCI
CPFLRDKKIDDERCWGELEHIQIDKVF
QKIFRETRLSEERCYREMDWSLCDKIM
TRMIKENHLKDEKCQKDINMPPCEKSF
CRWFMDGTYVDAKCIKEPNMRCCEKDF
CRYLMAHQYPDVKCIKERKEKCCEGDI
CKFLRWKRFEDEKCYKQFEPNVCENHF
CRFLRDRYFDDNRCIKEMKPCHCETCF
CKFFRTREFGDERCYKDMRVGCVDQCI
DKLLRHNECDQDRRWISVKMCKVDPCM
EKVFKDPQFDAERYYWEIPVCKLDHCI
EKVIKDRQVEPDKKMLEIKPCRIDRCC
EKCLREPELEGEKKVVDTKCTKADHAW
EKWFKDRHCEGVRKMCECHFKKIDRMH
EKFCHDQNCDHDNKYCECRWCTCDRCV
EKILRCHPCDQDRTYCECRVARFEPII
DKCFRGRKCPSDKRYCECECVTIDSLL
ERCIRQRHCDTDKVYCECRCDKVDARF
ERLLRDGACNTERRPFECNLTRLDKAI
EKCFREAQCGADKRYLECTLPMWEKPL
PRCFNEKHCQSDKLYTECDCECVDKTM
PCCLKDKQVEEDKLYKPCDPDIVDKRY
AKCLKERRLEQETIYMEWECECVEKKY
PRCLKETTLKHDRVYKEMSCEGVEKKI
GRVLKEHPIDPEKVYYEVNCEAFEKRL
GKMLKEKCCEHEKAYTEIQFAGIEKFW
DKMFREQNLGGDRCYAEIDPATCEKCT
CRVLRDKKLEQERCWPDVETHACEKTV
CKFIRDKPFDNSRCWADAKIPHCEKCL
PKMLRETTLQDDKCYREVDYNFCEKIM
CILIRDRSIDDNKCYKGIDDDCFDRKY
CGMFREHKLEKNRCWTALNWECLDRKF
CKLFRDQPLEDDKCHYELGKEWCDRSF
CKLLRENCIGQEKCMLEIHMGCCDKCL
CRLFREEQFDGEKCLGDSKVPACDKHL
CKIFRYRRLESDKCYKELSVQCFEKHF
GRMLRENKMNADKCWGDWEFEGCDSCM
QPIFRISKFQENKCWKGLEFDMCEATI
CRFFRENKIEPKKCMKEAEKNCCERGL
CHHLRYDRYQEEKCFKPNDKACCDKVI
CRCFKENKFEEQKPIKECDCHGFERAF
CRIFKETKFGPENPYAELDVKCYEKEW
CKCFRERRIETPSVWADLDFKCMDREY
CKFFRSGKLQGPKCWCDFDMECIDNKL
ARMIRWDRLRNDKCYKDVEAPTCDRCF
ARMLRDRRIEDEKCYHQCEWTMCEKAL
DNIFKEGRLETDKHCKQIDWAKCEKIY
DVILKETHIDTQKHFRAVNAAKWEKPF
ERILKETPLSADKRYSEVAWRRYEKPW
EKMLRWKAIEGDHKYCEVPVCRFDPIM
ERFLRDNDIEGDRRYCDFKIAPLDRVL
ERILREDCLGPDRKQADVKMPSMDKCI
DAFLRGKTLDEERKMKNVPSCNIDNCF
DLMLRWHTLDDEHKIKAINGCRWDGCM
DCLLKQREFDEERRLKSCKVCSVDSCL
DAMFKVRRFEEERRFKAWPYCRWDKCF
DVILRCRDCETERRLCKCRNCKIEPCF
EKGFRINNCDHGRHYCECNVQKFDAPL
EKILRLKCCAWEKVYCECDWGKFEVAL
AKMLRMGKCEKEKAYSDWEPEVIDHRW
ARVLKHTKVDEEKVYRDVETKLCETDM
AMIIKRNKIKEDKCMRPMEPKVVEGEY
PVCFRDAKVTEDKAIRACEARCMEREY
GMCIREHKLTEDKAFRGHECGCFDKML
HPLFKDDRLNDEKCYKPGEFDVVEKHY
CPVLREWRIEDEKMWKQHECRCLDKDL
GKMLRDPHFKTEKCVKDVDFDICEKCF
PRLIREHSLETTRCWGDCKLECCEKKF
CKLIRDQAVEGDRCLREGANECFDRHF
CPVFRPRKCDNDRCWCTCEEDVMDAKY
NVILKRPRCDEEKALRGCDGDTFEEKY
ARLFKRRKCQTDRCWCSCDVEAWEERL
KICLKKDRCEDEKVFRCCECGCVEDPL
PTCIRKKMCDHERMICQCNCIPFDDIL
PLCFRKEKCKGYRMVCRCEMPCMDEYV
KPCLMKQKCIPLNEFSECECREKKDDF
KQCIVREHCHRTEEIPNCPCRDRKDDI
KMFFECGVCKTRDDYCPCNFRDRKNEL
RQILEMGYCNPREEYCSCEIKMHKEEM
RAVIDADYCKWREFVCPCKIKELKSEL
KMVIDKRDCKGKEEMCGCRVAAIREMY
REWFEKGGCPCKEWYCRCRMSECKDGF
GEFVDKTTCNPRETYCKCEYPAIKDYL
TPCLERDECRGKDHWIKCKCAQLREVV
RECLDRNPINSTDEFFRCTCCDLKEVW
KDCLYRSYFDGGDEYIQCPCVDLRDIL
KMCFDRPAMSGKEELFKCGVGEHKDPV
KCCIDKNEWKGKDEFGCCRHHGMKEMY
ACCFEKEDFKRTDILWCCKDKIWKEEY
DWCIEKDEFKGIDKMMGCKCRNYKEEY
GCCFERDEVRADDAFIQGRCKCFREEF
AMLFDKRDLDGKDFICQIKMKGLKEEF
AMCLDRKECHCRDMFCACKLKSIREEM
PMCLERKDCREREMIASCKGQVIKDVY
GFLFEKAECTHKETMCACRPNCFKDEY
AMLLDKEECRSHDHVCSCKWRAYREEY
AVLLDRRECDAREFLCACKIAGMRDFL
KVILERDGCRHYEHMCQCRERVFKEEY
PPCIEKDDCKAKDFMMPCKLKCARDEH
NVCLEKKDFDPKESFCACRCACLKDIF
KECLEKGYCRHKDEYPGCGVQHFKEFI
KECMEKTQCKPNEPMYRCNCEEWKERF
RDCFLKAVCLTIEPVDKCQIEDWRERL
RDCFMKQLCYPEDEHGNCQCPEYKETL
KDCFWKETMRPEEEYVECPCREYKEDL
RQCLEKDVLAGKEELAKQPCRDRKDDV
RECFEKQHFKQKDDWMNCQTNDRREDF
RPLFEKDACKGYEEMCHCKLKDHREDI
KKCVHRGACGSHEEWCDCKWKEYKEEV
KMILYCVRCVQFEEFCACEVRDRKTDL
RMLLYREGCWSAEEVCGCNLKDHREDV
KPCFMKAYCIGIEEYGNCGCREHKEYF
KELLEKGCFRCKEDYCSLGMHEYKEDV
RPMLDKQVCNPREEWCKVGCGEHKENL
KDVFYRQVMRAKSDYVHWGVEDYNEKL
KDLLLCEWMRNDGDRHKLECEEYAQKC
KDIFYCDCFHQRKEWKKIPCEEYDYRC
DELLRCPCFPPDEKRQKMSCDSYPHKC
DDVLRIDRWSEEKQRKRMDIERYEAKL
EELIRIDRFDADRQRAKMEEEKMECRL
EDIIRGKKLDMEKKTIKVEVERMDGRC
AHCLREKKCDRDRGFCSCEWQWIEKKI
DYCMKEHKCEVNKAFCKCEGDRFEKRF
TMFLKEKRCNSEKCFCPCEREFLEKKD
EQFLKDPKCHGDKRFCKCPSERWEKRY
EMMFKEDRMDSDKKFCAWEHTTLEKQY
ECVLKEDKIDDNTKCRPIEMPKMDKWF
CCFLREKKMEDTKCMRPVEMGMLDKQL
PCFLRDPRWGEDKCCRSLDIEWCDKKF
CGCFREDKLKDLKCIKSNDRECFERKL
CGMFRGGKMEEPKCWRQYEIECCDPKF
CCLLRHPKLEDEKLCRSKEYPCIDPWF
CGFIRERRIDDGKCMRNPEHACMDKLF
CTMFRDHKCEQDKCLMQGEWDLCDRKF
CSVLRHRKIPDERCLARVEAEWCDRKF
CIILRYKKVDEEKCIRAIDEPCMDKYL
EWIFRGQKLDTEKVMCPIEYCYFDSCF
PCFLKRHKVDRERTCVGVTKCPFEECY
NCFLKKDRCTPEKYCCPLDKSVWEDSE
GCLFKKERCQGDRGCCSIERQAMEDSE
PCFIKRKRWEPERVCWGLEKNMIEEDE
PDHFKRHKIDGEKCMVKMNRECCEDRE
PMVLRKGRLEQDKCIIAVDKQWCENTE
PFFFRRSKAEEEKCITPLERPVCEDCD
GGCIKKRKLEPEKGVVGMERKWCEQDE
GVLFKKNRMEHEKGMHKFEKKAMEEED
ACWLKRKRFEAEKCLSQIERKCCEEDE
SALLKKKRIGQEKCFMTFEKKICDEDE
CRIFRNKKLNDEKCYRELQMKWCDGDW
CRVFRDNRIDGEKCLNEREWTCCDKHF
GKLIREQNIDDERPWKEIRLGSCEKCL
GGLFRERKIDSHGGMSSMEKCTCDKCW
PALLRDRKLEKNKLLAGVELCRCERCF
SRCIKDTKIDGEKIYMDWECPNIERMI
AKCFRWTTCDPDKLYMECDCPCMDEKV
EKCLRDQCLQNDKLYGECPIHCMDKGL
CKCLRERRLDAENAMADCEKECFEKVI
CRFINDEKLKHDKVYHDLEVGCFDKML
CRCLREQRLPKEKFYNEGNCGCLEKLI
EKFMRDETFEPEKRYGEVNCEYYERGC
DPLIRDPWFQPERKWWGIGCDNYDKKV
ECILKETKIEYDRKCCCNEINKFERSF
ECFFREGKFGGDNKCPCSQFGRFDKAM
GCEFKENKFQTERSCCGKEKGKFESQY
QCDLREKKVDAQKWCHQKEREKLDRHL
ACDLREQKLDGQGACPCKERARLDKAV
QYDLKDQRFKHEKPIHPKDKAKFEKAF
EVEFREQGFESEKVLSAKGNEKIDRAM
DADLRETRIEPESAIAARENERIDKKM
AKECKEGKLDGDKACAPKERDKCEKHM
ECDLRETKLDHDKPCCTNDREKMERRL
AECFWDPKCGPFRSMCKCESEVMEKRY
GLCLRWGKCNGEHIIGGCEPECLDHKF
DAMLREHRLDGDKKFCGVEHAVYDKFY
ERLFKERQLEVDNRYFEFTWCRVEKCL
DRFLKNREIDRDKRYQPLKWCKLENCV
EKCLRHKGVEDTKRVRECRCVNFEEYC
QRILRCTCIEDDKETREFAVDQYDAHC
DREFRCRCIEKVKRLVNRPRSKYEAKC
EKEFWEKCLEKLRTMQERCCTKVDKGC
DRELLCNPLVALKHMAERSCGRFECAC
DREFMCEMFGRVKGIDEKPKARWECPF
DKELLCKTIDALKRLMEKKYGKYECGL
GKDLKCKELEPYKCLYEKKSYRFECGL
EKWFRCNEFETARRYVEGKPGKLDCGW
DKFLRISDWDQEKRWMEFKCSKYEAEC
EKVLRCGTLDEDKSYKDIPCKIHDTDC
ERLFKCECMPDDRKYRTWAAKHLECDC
EKMFRCPHMADDRKYQEFNCCRLEQVC
EKLFRCPCLRADRKYTERACNRIDRCC
ERIFRCKCFNGTHRMQDMCCSKYDRHC
DKWLKCQCMDNSRKIQEHCCPRMDCQC
EKFIMCSCFDRHKRWEELCCPKVEANC
EKLCLQACIVSHRRYREFACQRYEKNC
SRMLRSDCLDEEKSYREVCCEVYENRC
ARCFRKKCLMKDKAYAECHCNCVEDGI
TRCFKKPSCYPEKMYPDCSTPAFEETI
NKCLRMQSCDSEKSYQDCSCEWLEWKV
QQCFRPSKCSKDKMYCKCELDQLEHKV
CECLRRQKLDHNKIRPKCDVECMEDHL
CTCLHKDLCRSDRVLANCANECLEERL
CACLRRDPLRPSRCIMNCYSECLEERY
CACFRKSHWNPEKCWMSCDNECLDERL
AHCLKKDEVQAETVLVPCRKDCLEDKY
CPCFKKQQLSTERAWHGVKCECIDEKV
FCCLRRKNFETENAIACCGHECLEEKF
CAFIRRDAFDTEKCCCNMGLDCWEERF
CAMLRKPVMGNDRCLFRFATTCWDERL
CWMFKKQNLDADKCLCPHGPECCDEKL
CPVFRKANINSDRCLAHLDFECIDEKF
CHVFKKNRMEADRCHGPLDVDCCDEKI
CVCLRKRDWERDRLFFACNEECVEEKY
CVCFRQQECESAKVISACKQECLENKY
TVCFKHRDCDTQKILCTCRCEVMEDKW
CHMLRRKVCDCDRCWCDCQYEVIEDKL
CKIFRGRDVDAQRCFCECSVDCMDDKL
CKFLREPVMDHDKCYMEWKEDCIETKL
CKILQEKGLDRKKCYRELTLSCCEKLF
CRCFRERMLGSRKCWTEINMPCCDRLF
CKCFREEMCKEKKCERDCGHACWEKLM
NRCFRDPKCTEEKNLKDCDCCCIEKVL
QKCLRENDCQNEKYIHDCKCCCLDKCM
GRCFKRDGCECEKVFCECPVDSLENAI
DKCLKAKACEADKVYCDCRAERLENYI
EKCLKSSGCEEDKKYAECGCGRVDCAF
ERVFKIPGCQRDRHYYDCQVGKCEAGL
HRFLHIKECDGERMYCDCKVAKFDVYL
EPLLRDRKLASERKWVGLDNERYDRKY
ERFVREQQCDAEKKDMECKYDKVDRRI
ERLLREDCFEGDKKYVELPYPKYDSPM
QKVLRCHCIERDTKYEEVCVDKFERKC
GRFIRCQCFMNDKGFKEMCNEALECKC
EKLLRCGCVMREKNYHEFCCPRWEGVC
ERMLKDDPLGGEKVYADVHWGWVEKAW
RRMLRPECIEDDKIHKEVSCAMIEKIC
ERYLKFKRCDGEKKWCDGRCGRIEPCF
EPVLKCQECDPDKRYCQCKYQHYEPGF
EKIFKVKDCSQEKRYHNCKTGRWEPGF
DKIFRDSKCDADRKYCQCEKWTMDKCW
EKILKPDKCYPERRVCDCEAVRLDGAF
QKILRENGCECEKCLCECDWANVDKIV
AKILRETRFTHEKGYPECDVGAVEKGV
ARLLREYRCESQKVLCSCEGDIFDKKW
PRILRESKCNGDRAICDCEFHMWDKMY
HCMLKENKLDKTKCVIGADHDCVERKW
ANCLKEARCDQSKVMTKCECELIEKRF
AIFIRESKCEAYRILCACEYGVFDRHY
GKCVRDTPFDPEKMYTDCNCECVDKKW
PKCLKEEKFYTDKMWHECDLECWERKI
CMCLKEHKFEGEKMMMPSESDCFERKF
GKCFKDRKFNPGKGVPACECECVERKL
PLCFRDSKLYKIKAMVKCECETYERKY
DSCFREKRLDRDKRYAHCNCETFDKKW
DRCIKERSWPEEKAYKECNCAGVDKIA
AKCLKDDSIQEEKIYRECSCQSFDRHF
RRCFKFQPCYENKEYKDCSCDPYDARM
GRCLRMKPCYPEKRYCECGMEGYEQRL
AKCLKDNKIESSRVYCSCNCECLERRI
KCCLKEKKLQEDRPLRCCEHETVERKM
GCLFRTHKLDDDKGLRCCEHDAYDKRY
PWCLKKKRVDEQKMLRGCDCEIMEDRF
DQCFKVQRCNANKQWAGCDWDHFEARL
DRCIRYEECYSEKKYQDCSCPSVEKWI
DRCIRMKACQDEKKYCDCPFKKLEPEF
DRCFREANCDTDRRLCDCGWMKWDKFF
EKMIKDRHIEGDRKYGNCNMVKLDNCF
ERFLKEHAMDTDRNYPGFTICKCDKCI
ERVLRENGIDEDKHYMEVSVVNMDRFI
CRVFRENQIDNERWWKELNGCAFEKVM
PKCIREGKITREKYWTDCEAAAFEKMV
AACFKDDKWSSERIMPPCDHSCLERWY
CGMIRERRFEDDKCVHGMETEKCEKGV
CWFLRENRFDDEKCMPAHEYGYCDRAL
CKMLRERKLEREGCYYEHDGPCCNKAI
CKIFREKELEADKCVLEVRFTSCDPVF
WRLIRFNELDDDKCFREVRADVCDPTF
CCVLRESELEESKCFGGIKIDICDKRF
AMVFKENRLQEQKMFRPVDKECCESKY
AVCFREEKIKDEKMIRHIECDWFDKKF
SFCFRETRFQEDKALKATECTALDKNW
AVIFRETRLDQSKIFRALECEMLEKTL
QRCLRENRWHDDKMHRDCDAKCFEKYF
CWCLREHRLEEDKMIRPNDTRGMEKEW
CALLREEKFTDERCMWDVEMGPCDKGF
CACLRDRKIERARVFYAGEKGCLERAY
CNILREQKWNGDRCMGQMEFSCCDRWW
CACFREKIIDDRKCWKACVAECCDRKL
CVCLHEKQMDDMRAWKGCKCECWDRKF
CCCFREDNFQGERFIQCHGCDCFEKKI
CVIFRDERLDDDKCLTAVEIDQFEHKM
CPLFRDKRVYQDKCWATVDRDCIDNKY
APAVRKKQFEEEKCYRQGNVPGCDECL
ATILRKQHINEERCYRRLDWTACDECF
CKMLRKRCIETEKCYLELPLAHMDDVI
GKLMRRNACEAEKHYMECAAPAMEDQI
TRFLRRKVCEAERQLCDCAMEVFEDKL
AKCLKKTGCDGERMWVECNSEVLDEKL
HRCIKRDHLHEERTYKECHCGCIEDPF
MWCLRRRKFHDGRLMKGCECDWLDDKF
HECLRREVLEGERFHVKCRNECIDDKL
CCCFRYANMDEDKVLKSCDCDCLENRL
CGFFKRHDLDNEKCMGSPQFECCEEKY
AALLKKREVDQESCLNGCKAEMCEEKY
CPWIRKKDVEDDKCFAQGKAELCEEKY
CHLLTRKEVDDEKCWTEIKYQCCDEWW
CRLFGKQEVVKGECFEEVRSRCVKEDY
CTVLDKSEIHAKECYFSLNVNCCKDDI
CMVLYTKHLESQECFCALDTKCCKTDF
CVFFERKNFEGRECIMQVDWKMCKEEF
CPLFEKKPFEPHECLPHAGFKICKEEF
CPMFDREEMKPKECYVSANMGCCKEHW
CEIFERRYIEKNECWYKFQTSVCKDDM
VDLFDKDELKDSECMAGIKYKVCKEDI
CEILEREDIKAKDCIFKLTHKLCRDPW
AECFDRREFKQRDGYPKCRCACVKDAW
KFCLDKKPCNRNEPVCQCTCKSYKDEW
RECFEKERCKPKEAYCKCDPKEMKQRI
AECLEMDECSEKEMYDRCKARDIKMAL
DKCMMCPGCVRYSRYDECKCTKWHCPC
DRCFYCAQCWRKERYENCKCARWRCMC
DRCILCQECAGFERLSECKCNSFRCNC
DTFFECHEIEGRERYANYRIAKWKCCC
EAMFDSKEMDRKERMPGWKKCQFKDCL
EAVFDDREMEPKEKWGAIKGCTFKACY
AYMFERREIEKKEGIDQVKECHCKECW
GDLFDKKEFNSKEGWCKYKYAQCKECI
ADVVYKQYMPGPDCYYKVKLPCCKECL
ADIFERDALSHGECWMRAKITVCKDCL
CDLFNKNMMSNDECRQKFNVDCCKECL
RDVLDKDKLRSDEGRHKLEAPNCRECL
KEVFERNCCMNNEMYPKCGAKEMKEII
RWFFEKQACNCREDMCPCSMPDYKEMF
KAVFDHNYCKRREDLEGCPAKIRKNDM
KTWLEFQYCKCKDEICPCERKERRHEM
RELLMSEKFKAWEDYVRIEVKERRTEF
KDLLCKEKVCCCDDLCRFEPKSRRDEY
KEIFQKGKCGQYKDYCKCELKYREEEY
KAIFRKPKCPGPREMCASEIKERDDEM
RAELRRKKFDADREICKKDKRERDEEV
RCDFVQNKLTAMQDIACKERRDRGPEL
KPDLCRQKFNGFEELVGKDRKDRRDDV
KGELLAPCICNVDEVQRKPKRERKSDV
KDTLCFEKICPCHECMKKESKDRCSDI
REYLCMGKVVPCSELFKKEFNERCHDF
KCLFCKQKMQRCRDCWKAEIDERDERV
KCVLHKQKLERCRDCAGIEVDDHDERW
KCFFIKHRLVVCRECICFEYKEWDEEM
KCWFMKAKMYRCKDCCCFEKKERAEDE
KCCLFKQKVMARDECATIEKKDRRDEY
KCLLVKSRFCACDDCANWEKKDRPEEE
KMFLCKDRLCRCDECEKHELKDRHEEV
KQCLERPVIHPKEEYVKFAMTECRECI
KYWMERKALQATEDIAKGAMGDCKECL
REMLEKSTISDDDDRPKFPMSELKEHI
KECIDRRACNKRDCYEKCGFSCCRDAL
RQCFEKKRISPKEEYWKCEIRCYKNTY
CECFEKKACDHKEAIQKCTQGCVKEGF
TEVLEKTECRTKEIYFKCRFRGLKEIF
GDLIEKTGFEHREAYERFEQCGLKDCF
RTFIDKQALKDHEEFCKWSLCELKECL
KGFLEKNDIKTKDWVIRAKMCHCRECW
KWCIERKDVSRKEEMAPCKVCCMRECL
KELMEKSDVKGTEDMGRVPVREWKEEW
KDMFEKTAMKREEDRGGWGIKECKECL
PVFLEKAEFKSKECLCANRVQCCKECY
CTILDREMFKARDCVMQVPSKVCKDDI
CCILDREPLKTRDCLMRFRWKCLRDAW
CKFLDNKELGPSDCMAEMKGKICKQEY
CCIFDKAEMKGDECFGGWKQKCIRDHF
CALFEREELSSRECWAKMKIKICKDVF
CGFLERRDLAQRQCWPSVKLKCCREEI
CAFFDNEEMRSKECIFGIRHKAIREEH
CMMFEETDFKDKECYRPWKPKCCKKQW
CRIFEDEDMRPKECWYELGTKVCRRDH
GALFDESEIKRWECWEAMKDKACKRDR
AMILDEDQCSAKECLCQAKDKVCRRER
QVFMDEENCKPREKICGCKYKGYKREI
ERCCIEKDCTGFEKLCECNWRRYYREH
ETYFVEAQCCHHEKYCNCKERKIKRDR
DAHLVQNDCHPVERWCSCKDKRWKKER
EKMFQVKQCPCKEKYCECKIRHYKKDI
ERMVYAKYCGCKDKFCDCNFKNYKSEM
DHCLEENECHDKEKMHDCRIKQYRREY
EFCLWEQECVAFEKVAPCKYKKIKRDR
EMAFEETDCPPMEKMPACKDRKYKKER
AYCLQESECGSLDVMCQCRDKVLKKQR
SKILQEEECSQLEAMCDCKDKVMKKER
PKHFLENDCMTVKFYCECKDKWVVKGR
EWDLLEGELMRFGKMWAKKDKRVCKER
DRDFCEAEVCCCHHMCEKKERRVCHER
EKYLCDAEIVKCCKWWDMRDPYLCRWY
ERFLCEHEIWACCRCFDMKEPMFCRMY
ERMMCGEEFCPCCKLMEFKKSRFCPGY
ERVICDSDFSNGCRWNDFKKKRWCREY
DKMFCDNNMVTCCKYAELNERKYCKER
EKWVCDTQLCVCCKVVDYPKRKWCKEY
DRMICEAKLMQCCRFPELEAKRLCKDY
DRELCVKDYETICPFEDRRKPRWCVPL
DKELCHKEYCPCCHIQPKKRKKLCSDH
GKELCPPEYSKVCCLDERKRAKFCALL
ERDLCWSELCQFQCFCDKKRKKCCPGM
ELDFCEPEWCQWPLFVAKKRKKFCKER
DSDLCEKDYYQLPRVPKKNDRKYCKER
DKRLCEDDICTCCRIAEHKERSVCSGR
DRYMCEVEFHPCCKMRDQKKDRICRRY
DGYICEDDVKNCCKCKPLKERKFCRER
ECIFCDTDIGDCHMCATVKEPKVCKWR
EKVLCEREISHCCKMQDAKEEKMCRKR
DRHICESSICKCCKWEDPKDKKLCKIH
EKWFCDAEIVKHCKWEEFRPKKICNAR
EREFCGVDLCKPAKIEEKKNTKFCSGR
DKEFCDHEYLKCASMNERKDGKLCHGR
EKEFCDKEVMECGMCTDKKDQRLGTDR
ERDLCEDEWTTCPMIIENRDKKFCREY
DKDICETEMCPCAAITENKPEKICRYY
AKELCDSELYGCCCCAEKKKEYFIRKY
DKEFLEKGLYNFCCLQETKKERVVKRY
DQEFCEPELPMCCGLYTKKKRKLCKDY
QKEFCETEMSPLPIIVQKRDRKMCKER
GHDLVEEEIQGWSCMYDRKDKKVCKER
TKELCDRDVPPFPVMWERKDRKFCNDR
EKHFCENELMAFARMMELKDRRVCSER
EKLLCEHEFWADCRYMELRVQRLCKNL
DKILCETEVTPHCHYWELRVNKCCKDW
DRIICEKNLCMCCKFIETDCKKYCRDY
EKFFCIKYIDCWCKFIDLNYKRYCNEM
EAFFCLSIFSDCCKIRGPALKRYCNEI
DRMFCMSMLCECCKLKTKPARRYCKDF
DCVFCEKNMDECCRCKHVTQRKWCKEH
DREFCNSTFTQCCHFKDRGKRRWCKEW
EKDLCPGAICRCCPIGDRQRKRWCTEI
EKELCMCTLVRHCNLEDRPHRRMCGEF
EKEFCLRRFERGCRVDERRRRKMCMEI
DKIICDKDLDKTCKLNDVRDTKMCKTR
EKALCDHEYCNCGKLTDHKDPRLCKGR
DKYICESTIAKCCKMDDTKDAKCCKGR
EKWFCDPDLVACCKLEDMKEARFCHGH
EKLFCDARFHHCHKVDEFEEGKFCKGR
ERDLCENELTECALIMEKRERKMCRDR
DKLLCDPDFGPCCCLWDLRDRTVCNDR
EKWLCDHDFCPCKKIWEMKERNWCKDR
AKWLCDTDFLPCCAITENKDKMLCRER
RRWICEDDICECCSMKEVRDQPICKGR
SRALCEKDMADCCHIRDHKDERICKKR
ERLLCEWDMMHCCKIYEIKDKKWCKDH
DKMLCDCEICRPSRYEDFKDPKWCGDR
EKWICDGECCEAPKYWECKEKRWCPYR
EHYMCEGDWLDCARCKDMKEQRLCKPK
DKMLCETEVCACPRYVDLKEHKFCQLR
DRFMCDREICSCCHMGECRDKKMCKPR
ESYLCDQDIVACCKVYQYKDAKICRPR
EKIFCDHEFCAACRFYEYKSKHWCKEW
ERDFCCEEVCAMGKYVERRDKRYCDER
EKDLCCKDWEPVCKLPENKRRQFCHEL
QKEFCWGDIVSCPMWVERKKKKMCPEW
EKELCFQELANICRLNETKRKRICGEM
DKDICCGELHRCPRVEERKRKRMGPEF
DKHLCCPEISKPARMDEPKHKDLCCEM
EKIMCIDEINRQCKMDELKWKDFCAEI
EKALCMGEFPNCCKFDDHRVKNICPDI
EKMLCVKELDHCCKWREMRFSTFCMAL
DRLLCCPELHEVCRIKEMKFSRWCCTF
EKSLCPPEICPICRYTEAKDRKLCGYW
ERDLCCREWVDLGIFHERKNPRLCGMW
ERELCGGDFCSCQKVGERKEARLCGFR
EKNFCGSDFCNCNKVQERKDKKWCPGR
EREFCATEIYGWCYIQEKKKNKLCGDI
DKEIWGKEFQPMCTLQDKRKERFCGRL
DKELCFCDLCRPPHFDEKKREKFCAWI
DRDLCEQWFCRFCIIEDRRKSKICKCI
EKDFCESDYSRCCKLPERRKNKCCRTH
ESELCQEEYSPCCVLWNKKKARLCAMY
DDEFCDGDIAGCCMCGKKKKEKMCKSY
SDDFCDNKLQPCCMFPKKENEKMCRKV
EDNICESKVSACCKFARDSDEKFCRKY
EYRLCGTKVTACCKIVPNNEEKYCKKY
ENIMCDRNLCDCCRIKGINTNKYCRKY
PIIFCEDKFKECCMLRAMEENWICRPY
QDLLCEARLCECCPIRKLQDDSVCKKY
AYIFCENEVHDCCCMREIRPELCCRSY
CVWLCEDEFHDCCCCNALKHDYLCRRY
CVLLCENEMEEHCCFRGIKYECCCSRY
CIILFKVELIEICCLRPVKPDCFAERY
CWYFLDNDYTELCCLKPPKEECVCRTR
PFFICDSELCEVCVFKELKERWICNDH
SKVLCPPEFWEDCGWKELKRRVCCHDY
EKLICVYEFCECCNFKEVKEERLCCKV
EKDICWDEFGKMCRLGENKRRKLCPYM
DKRLCLEELRYCCNIKEPRDKDVCPEL
DWRFCWPELTSCCKMPPDKEKDLCGDF
ERRFCMKELDRCCKIQDEKDRDVCDVF
RRRLCKTDITNMCAMYDEKDREFCDTW
RKRLCRAEVGHWCPMMESKDAELCEFY
REKLIKEKIKSFCPLRRENSDEMCEKY
RDKLIKDGLFPICDITRNGDEEWCEKY
SEFFCPEKFSECCPMRKFEHDELCAKW
KDIFCWAKLVDWCDMKKIEMEDWCKRI
KDILCVCRLVDGCDWRKIDMDERCGRL
ADFFCLTKLGQCCGCDKVEMDWFCAKL
RDFFCIAKICEWCNVKKMEYEEMCARL
RKPLCCPKFPECCEIKEHEWPEICGMM
QRKLCCERLSGWGQLCEEEDKEICCEI
KKRFLCHKFPAIYPLHDDEDKDMACEF
RRRFLCAKVVALAELVEDEQRDWVCEF
AKRFYCEYWRDITAFREDKERELPCEL
SRYLCCADFCDCCCLSEDSDKHLCCEI
EKHFLCRDIPELCRFREDKNKDFCCDF
EKYFCCTEIQVYCKMTEERDKKLCCEW
EKVFCCKWFDRDCKYEEQPFRKWCHDV
ERMFCCWAICRCCRMEQIALKRHCHEV
ELLLCCAHFSNCCRISAYHIRKYCCEF
DRYFCCPEMATIAVFYEKKDKRLCCEC
EKDLFCGEVYSWCKMHDKKRKKLCCYF
DKEIICRELDTAGMLEDKKKRKFGCEL
EKEMFCPYLAHFARFTEKRRKKWSCEL
EREFLCSDFWNAKRLTEKKSKRIVPDC
DRELFLGEFWQIAPLEEKKKKHLGAEF
DRELLWPEMLKIVHFEERKHKRFVPEM
HKELIEGEYWKLGCLEERKKGWCAEGY
CREFLETEMRSIQCVEERKKKNFAKEY
ERDLVDNEFMAMPCVCERKKKRCWKER
TKDFCEEEFGHCGMFYEKRQKRFCKDR
QDDLCWTKFARCCPCDSRDRRRFCRDF
DEEFCIRHIPKCCALDRKDKNKICACL
EENLCCDRYHQMCTFDKEDKDKLCCRI
EEDLMCERIRHFCTLDKRDNDKFCCRW
DDDLCCTNVHKCCRIYKKDKDNYCCKL
EDEFCCEEWPRSDKHDKKKRKRFCCDI
DNELCVKEIDRMCALTQKKKDRICPRI
GRYLCRKELVPCCALLEHRKEGLCDKY
GSRLCKKEIVRCSCLQGEREEDCCQKY
KVKLCKDEFTGCDVFMQEREEDICEKY
KERLCRPHFPNCCALANDNEEDLCDIY
KERFCKDIIQKCCRVQRDTYADLCEVL
KEKICRDHFTHCCAFSKEDSGEICEGF
RNRFCKDRMQTMCCLMKQEDREVCEAY
KNRFMKPKMFPLACWWKYEEKECCNCY
GERFIKDKYHPMSCVWKDEDADCDEVV
QERFYREYYRRVPCLEKEKDHDCGECF
HEKLMREVLIKFPCIEKEADEDCGDRF
HERVLRTKIVKLHCIEKEDDHDCWECI
TEKLVKDKIWQVKCLRKEDDVDCEDCF
HARFIKNRYSGCKCLPTDDSHDCEECF
CWKLFKDRLGTIRCLAPEEDGECEECF
TYRFIRQDFCEVKCLRDDDECECEDCL
GRRFLGATFFQFRCLAEDGECDCEDCI
CMILRKTKWEDEKCLKPPEVAHCEELL
APIFRKQKVENERCWVPAERNMVEEQE
CGMFRKSKVNQEKCYMRLEIKWCEDDY
APCFRKGKIQAEKIFVPCETVCLEEPY
TICLRRKKVDQDRGVIHCERKCFDQEE
PGCLRRAKFESERPYAGCEHKCIEGEE
TFCFKKDKCQAERAFVTCDGPPLEDWY
GRCLKEEWFNNDKLYHDCNCQCLDSMV
AKCFRWDKFKTDSMYADCECAVFEPWL
QHCFRHDKCEPEKVYGQCECAKVDRIL
HHCLKERKFEPERVWKDCECGCVDRAW
VKCFRDKKVNGDKVYKGCECPCVERLI
PKVLKRANLDTDKPYTEVNRCGIDDCW
GKIFKRTALEPEKKYCEVAVKMMDENI
ARCFRKTELEAEKTYMDCNWPCMDDHL
EKCMKQTRFNHDRMYCDCPCPKFEKWL
CKCIRAKRFEGDKLYGEHDMGCLEQGF
GRCIRDQRCNPTKGIMECSCNCFEKPY
GKIVREKALEDERCYTEVDYQKCERCM
SKMLRQPTVEHDRCYMDITVQCCERCF
GKLLRDGGMDPDKCTAELDYECCERTY
CRLLKEDCFSAEKCWCDYPYEAVERKL
CRLLREHKLRSQSCMGDVEIGCCDRGF
CRILRESALDHDKCYIEFKCECMDKAF
CRFLRDNGFDTEKCWVESKFGVCDRAL
CMLLREDKIYNDRCLKELDHVCVDRVF
ATCLRETKCYDDRVMCDCDAECIERHY
CRCLKESKFEEEKVWMEWDYPCFERVM
CRCFKGNKIEKEKMYGECDMPCCEDCI
PKMFREGHFPPESCYWECDFNGCDKCM
EKILRFQEVDNEKKYRQFRCCKCDACM
EKVFRVKAMEADKHYWDLTMTRCDACF
DKLLRMREFEADRCYLEWRVSQCEGCW
DKVFRDRCVDGNRKYANIAMGKMDKYC
DKVLRVSNLDEDKRYKDIGLPTLEPCM
EKLVRANDIDEDKKIKDIKHGKYDAGM
EKCFRVERCTGDKKVSECDCAPIETIL
EKCFKEKHMDWEKTYISCGCGRVEKGF
CRMLRDYQLDEDRCYREVRRGWCERGV
CRILRDEGLKHDRCWMEFGCAWLEKGL
PKLLREQCITPDKCYYEINIQLCEKQW
AHFFREKRMEGDKCIWEFDWVKCDKCL
CKFFREDHMDKDKCCVEISSEPIDRRW
CCLLRESYMEHDKCCMDYDVASMEKML
CAMLRDHRLDEPKCFVALREDCCEKRY
CPFFKEARMDTEKCWSSVEVDCLEKRL
AKCLREDKVSAYKAVCENECECLEKRY
CKCIHEETLDPHKCWYESNVKCCDKEL
CRIFRDSAMEDKKMYREWGVCCMEKVI
CCCIREGMFTEERVCKGAEPGCIDKTF
CRCLRDTRMTEEKVFKDCDANCFDRPF
CKCFHKDALEPDKIYCECNHECVDEKL
CKCLRDSWFRVEKCVYECPIDCIERHL
AKCLKDEMFEQEKAFKECTCACVDKAL
DKCCRKKKCTKDKKYCECSCAKIDGCI
EKCFRDRQCDHDKRYCACRNAKIDNML
EKCLRWGDCNEDKRYVSCKCGRLDMGI
EELFRAKQCPPEKRRWKCDMEADEQKF
NEFFRMGCCAGDKPRWKCSFEKYETKF
KECLKRSACQQDKEYIRCGCDTYDERF
KDCLQVATLSPDKEYGKVPCEEYEARI
KEWLQKRACGNDQERGKCSVDDYKERV
KEIVEGEGCKHKEDWCRCTLEEWKAKF
KELLEVEGCKCKEEYCKFAMRDWKCPF
KEILECVRFHQREELMKMEAAEIKCAI
KDLFDPERLKDNEEHHKIDPPVLRNWW
PEVFEKDHLKPHEVHMKVPVQAIKECM
KELLDRGGVNKNDEYEKLDAHEMRDCI
REWLERDSLNMKDEYWKPAICEFKECL
RDLFDHECFRGDDERVNIPCKDYREIC
RWCLEVGRVSPRDEMTPCDCKPRKGEW
KACFEYQACRARDEFCGCDIKQRKKEW
KLFFERARCKGRDELCRCEMKEHRDDV
RVIFEKRPCPGKEPYCRCRFKVFKEMM
GMFFDKDACNCNEGMCECAVRWMKDEL
KEMFDVAACKHSDEMCRCGVKERKEDV
KKILVWGYCHSRDEYCECGFHDRKREF
KKCIEVEAMKDNSEDRECGVKCKHKEV
KKCFMVTTMMEEKEHRECGCKDREPEF
KKCLFEDACMEMGDYKECACKDRWSEV
DKMILVNCCERLRDFQECGCKRRETEV
EKFIRKTGCGHERRYTECKMHQVEDLI
EKCFRIGGCYPEKYYWECSHRKIEAYF
ERCLKQPQCETERRIKDCKCARMEPML
EKVWKAKEMEPEGRYPEFKCRKYDNEM
EKVFNAKEFDPPKRYMEVRAEKEDGRV
EKVIREGQMTGHKRDGDFKVDKWERKV
RSMFRRWALSCDKDHCSFACEEYEEKL
KRMFKKSACYADREYCDHTVEEWEQRF
NKCFRMHEFDDEKYYRECQCDYLEVNL
EKLLREAYLQNDKKYREVAACKWERCW
ETMLREPKIENERKWMKWERCKLEKCL
EWFIRDGPFDEERKMRDISDCRLEKCY
DCMFKEDGFEEESRIRGWGQCKLDKCV
DMILRFHEFDEDKKIKPLRTCNCEDCI
CRFFRKDAFDEDKCHKEMNPDCCEECV
CCIIRKSKMEPDKCFAGQEVYCCEDML
HKLFRVDKVDGDKCYAELEIDVCERCL
GDMLRIKKLDMEHCHYKMEVDSCDARL
CDMFRVNKMDEDRCHHKFEWDKCDKRL
PKFLRGPKWEHDRCYCDMELQSCEECV
PKLFRENTIDAGRCFVEANISICDRCM
VRIFRDDRVNQERCLCEVGWGVCDKCF
PALLKDTKVEPDNHLVAVEFAPCEKCY
AAVFRESRFWEEKCWIEIELDVCDQHY
PKFLKSDRLRDDKWYKEIDCCPLEHVL
ERLLKWRRIDHDKKYRECDWGKLECTL
EKCVRDKWMDKSRRAWDIPCQKIERTC
EKLFRHRALYQETKYIDVTVWKWDCPF
EKILREGHFDQERRYMDLEYAKCDRVH
DKAFRENWLDAERRWIDVAVDKYDRRI
DKVLRWRALEHNKKDYEAKADKYDHKC
DRLFREDKVYPERKTPDVDVERYDKKW
DKCFRLKILPKDKKAVNCGCHCYEKHL
DNCLREPAFTPDRRTPTCNCARLEKVI
ERILKESSFEPEKRIMQYDCCKLEKIC
DWLLKERKINSQRRMAPTEKARFEKCY
EFLLRESKFDGMKRICAAENAKYEKIY
ECLLKERRVDKNKHFIAIDCCKFEKMF
PVMLKEKRFDGEKCIMATDFGWLDKWW
PHMFRDAKFAVDRMFMPMDHEWIDRKF
AAILRENKCHSEKIYCPCEFPALERPY
GVFLRESKCDHWTAVCRCEPPSVERVY
EACLRPKKCDHDKKICTCEQPSLDPAM
EPCFRENRCRKDKKYEKCECAYIDRVM
EKCLRDDCLNDERAYRETPCPHFDHGC
DKFIRCRRFDDDKYWRDMDYAKWECCL
DRLFRDTHIECQRRYIEISMPKIEKAL
EKILKCKELDSDSMYYELRCDKFDANC
DRLCRCKQLDDYRKFKTVKFNKYDCRC
EVLMRCDSFEEERKWRPVDVDFYEARC
EKMFKMCDLNEEKKYREFKCGKLEAGI
DRILKERKLQMERKYIELDLGKFERGF
PKVIREAHCGADKWYHECPHDPMDKYM
GHFLKEEYLESDKPYRSIPIAGFEKCM
ACMLKEPRFYDEKCMRPAEPASLEKCY
PKILKDGRVNEDKMFKEGEAGTMDKAF
PCLLRENKLDAGRQCAAIDLEAIDKKI
QCILRDPKLDNERLYVPCDKDLLDRKY
AGWIKDKHFECDRCLCPGEKEVIEKKF
EIVLRENACHVDRKLCACGIDRYERKI
ECFLRETALEADKKCMGFSSNPIEKQF
DCFFRESQCGPNKKCCGHKVARLEKIL
DVMFKDGRFNHEKRIHAWDRHRIEKTY
ECLFKDQRCEPEKNCCEFEIAKWEKVY
EWFFKESKVNQDKKIVPFDEGRIEKPY
QSDLREKKLDKQKYFQKKERCRLEKCY
GFILRDEKLEDWKVLRMLERCAIEKCY
HFILRDKRIDDDKDVKALDCPCIEKQW
CVFFRECPMYDEKVLRGFPIDCFDKKW
CWFMHERRCEDNRGFCPCERDCFERKY
PKFLRDSKCTAERCMCNVEPDYCERRY
PAMLREKKLGPESCMVGIELDCCERGY
CTFLKDTKLESNRCISQIEHDFWEKRY
CYLFKDDKFHSEKCLRPIEAEPWEKRI
TCFIREKKFDTDKVCFPMDHNALEKAY
ECIIKERRFERDTSCWGIEMTKFEKSW
GCLFREKKLDKHKGCVHMERYCLERKY
DVFIRDSKVDDDRHITAIDACRMERMW
ECCLRDNKVDGRKKICPVDCQKYERKA
GAWIREPKCEAEKVICKHEFEKLDRKM
AGMFRQKKCEAQKVICPHEEEYVDRKL
EVCFRESRCEGVKRLCGCECSKWEKHI
EVLLKDTWCDCERRFCACNFSKWDRPL
EALLRDDVCECYRRVCGCKWHKFDKYF
ERLLRETCCDKEKKMIDCCLARWDKDV
EKLFKDGCLERDKWWEEICVGKLEKGI
DRFLRDSKLGCDTKYWELDTMKFDRWF
ERILRDGKVDPETSYGDVDQWKIERMI
PKVFREQRCNHDRPYQDCEIGPWDKLL
PHCIRETQCPPDKYYGDCKCELMEKKM
DIMLRETECDPDNKICACKHDHYDSSM
GMFFKKQDCEQDRMFCECKIDVFEDKY
PVCIKKQDVDGEKLLQPCRCECFDERW
AMCLRKNDIDSERILPTCTHDCIEERF
KYCLRRTVCQAEHPWMKCACEEYDEKV
CACVRRNPFGEDKVWKGCDCECLEDRW
CALLRRRSVHDEKCWRGASHECIDDKW
AACIRRAQFSGEKMWMKWRVECWDDRV
PACFKKREFEKEKKLKSCKCEIYDERF
GACIKKKEIEHKKGLNGCKCECYEEKL
AKCFKKQAMEKKKHYHECSCECLDDKL
RDCIYKEVCPGPRDWGKCPLELYEEKI
KCCLRKDQCSPERDLCACKHEVYEEKF
KICLIKQFCEKFNEICACACDEHQDRF
KVCLYIDACRAKDEICPCPMDDYRPRI
KECILIEKCKSLHDYCRCEADNYMPRF
KHCFYQGTCHARKDWCHCACEEYDQKL
KKCIRVDTCQQDKEYKDCGIDSYDAKL
RCCLRAAKFEGSREIGGCDCDDYEARL
KVCLKPPKLQEEKEIKACDIDGIDQKF
PMCLHQQRCDADKYICACDKDTVDRRY
CIFLREDKVNDDRALKAFEPDCWDRNI
GVWFREKKIEDDRVFKAEDVHPVDRCL
AALFRDYKLEHDKAFKDIEIWAFERVF
ARIFREGRIHEDKPYREVDRSWCEKCY
EKVFHDNSMSNDKKYKEFKVCRWERCI
ERFLHDAHLVTDKKYPEIRPCKIERCF
EKIIKTQELDADHKYCEIRCHRYDPHF
EKILKPHEIEPERKVWDCRWKRYDHDL
DKFFRWSEIDTEKRYCTLKCGRWEARI
ERFFKHKTMEGEKRYCEMKRCSIEECY
ERFIRARKMDKEKRYMPCEWCKYDGCI
DRIFRDRTLEADKGYPDFQWCSCEQCF
DRLLREKAFEIWKKFCDVKNCRFERCL
DGVFREYTLSPEKRWPSVPTCKWEKCL
GKMIREKHLEEDKWYREYSMDHVEKFC
AKLFKDGCLNEERWYREMAVSFLEKWV
VRFLKEGTCDPNRAVCECRHDAVERRF
VKLLKQRKCNRERPYQECETEAFEQRL
HKCFKIPPVGEEKMYKDCKWEALEQRL
CTWLRRTGCDPDKCICPCDGDCLEDKV
GRLLKRRDCDPNKCYSQCRTEMFEDKL
CALLKRKEFDEEKCIMGTKWDCLDEHL
CSLIKKDKWRREKCVHGFDVECCEERV
CWFFKDKRFNNEKCLKGMEWAGVEKLL
CPLLKQHKIQQEKCYRRMEFEWIESKM
CDCLRQARMYPDSCRNKHEWECCDKRL
CEVFREHSMQEEQCHRKVDWDCIDKKL
CVWLRGKKFEKDKCVLKHDGECMDTKW
CPFLKDDRFDENKCFNDVEIAHCDKCL
CKFIRYDMVKDDKCWKEAKIKCCDKSL
CCCFRERCLEENRCVKASGPECLDKRV
CAILRDGHIYDDKCMKGCEVDICEKHI
GCLLRDTKWDSDKCCSALDLDCCEKKW
GCVLRDNRLQHQKCCFGLDQEKCDKKY
DCFFKYAKLNCERRCCGYEYRRIEPEF
ECFIRSNKMNPDRPCCSMEMSKWERCF
EACLRINKIDCDKRWCGLEMARMEAGF
ECLFRDKRMDQQKKCTCMEIHRLEKHY
DCFIKESKMDAEKRFACMNWDRWEKYL
ECFIKENRIEADKKMCANEMPRMEKWL
DKVFKAAELSEEKRYRDFKVAKMDPCF
PREIRQKTFEEDGGFKDKNKCKCDGCM
EKEFRESQIDAYKSVVDQNKCRCDKCV
DKWLREKYFEGDKKFMENRRCRVDKCI
DKLIRDSAFDCEKKWGEMSCCHWEKCV
CRLLRGDKLEQQRCYPDVEVRCMDGYI
CRVIRERQMEKERCFTDKKKACCDKIF
ARCIRDHKIPPEKVVWDCDHACMERWY
AHCLRSDKCWSQKLLCPCDHDCIDKKL
ENCFRESQCEGKQRYHPCNCDKWEKRI
EMMLREGKISGNKKVVQWDAEKYDKKW
QVCLRDNKCEGEKTLMACDAKIMDKEF
ECMLRGDKCDSERKICCCEVAHVETWV
DWVLRESKCNSEKWMCPCNFDFWEKKY
AFMFRRSKCTGNRVWCPCDLEFFEDKY
AIIFRDNMCEGEKWLCQCGWERIEKKL
GPCLREKLIECDTRWCSCAWEHYDKKL
ERCFRENMLGPDKKMPDCTWDKEEKRL
EKCLRINPLEPDRKYMECPNCKFEKMV
DKFVRVRELDHERKVCEVKRDKYEARF
DKILRQKPVDHDRRYCEVGANMWDKCM
EKILRDGTIGRERKYHDAPCTKVDRPC
DKCFRPPDIEPRRREMDPKCGSMDPAC
DKLLRERHLDCTRNYCDIQIPRCEKGV
EKIIKEDWCKWERKLCECPLQKWEKGV
EKCFRVGACGAEKKYCQCKCGAFDAQL
PKCLREKGFEEERWYKECGIVPMEKFI
GKCLRESALREEKMWRDVDCMCFDRLC
ERCLRDNCIDADHRYMDLPCHKYERRC
DKWFREKGLEVDKRWLEYGYCNCERAL
DKMIKENAFEANKHYGEYRGARFEKWL
DKMFKERAIDPEKHYRELGSEKFDKHV
PKLFKENGLEDDRHYKEIACKFMEREV
VKLLKDSPFEEEKWMKELSFKVLDREL
CGMFRDNRMRNDKCIWNHELGMCDKSL
AQFFREEKFKDEKIYPPMELNICDKHM
CRLFREASFDKDKCYQELAHEALEKSF
CKFLKDRDIECEKCLPEMGYECFERRY
QRILKRNGVDDEKMYKECDMAHLEDCI
CKVLKKQHFQHEKCFMELRMPCMEDWL
CKVIRRRELYPHKCFKEAKCACVEDKI
CKLLRHKEFETTKCVSEMKIQPCEDLL
CRFIHKDEVSADKCWGDFKLPMCDDWF
CRFIRSKELETQKCMRDLKMRHCDGYF
AKFFRRKEWETDRCWCEHKYATCEPCL
GKLLKHHAFQGERCYAEIAKDPCEDHL
CKLFRHTNFDRDKCVGEAHVGCCDHGF
TKIFKEERLEEDRCYKDVDEPVIDKWY
AHMLRERPLDENKLYKEVGHAWLERCW
CKCLRECVLEKEKMYLDWTCGCFEKYL
EKMIKENTLTHDKKYVEVNVGSWDKGM
DKCLREKNVDDWRKLKECEAPCWDRMT
DRCFRESAIEQDRRVFECTDAPLDKVF
DKLLRDQRLDCEKRWCEAPETKFDKPY
EKFLRDHAFEPEKRHHEINIEKWDSKF
EPLFRENPMYGEKKWRNQKVEKEDKKV
DDLLKEKVFGKWKKICKMGAEHEEKRI
EEMLKVGAFQGDKKRMKMPLDHYEPRV
EECFRVNRCQREKRRCKWECEKYDCRV
WEFFRWKKFDGEKLRHKMEVEPFDTRI
QECFRIGKIDQDRPYAKCEVEVYDQKL
NPCFKIKKFDDYREFKQCEVEKMECKL
KTCFKIDKCRDEREIQRCDHAELEMPL
NVCLKVRECEDEKLMKQCSCDDLEAKF
EKCIKVKEVNTEKRMAESKCSKFEVDV
DRYLKFKALDCGKKTCDPKMKRWEPEF
DKMFRFKDLEEDKHWKEQNMQRLDVPF
EKFIREDNLNPDRKYCEIKMAKSDKCY
DRMLRSTKMNYDTSWMEFELCKCDSCF
ARIIRDPKVSNERCWSDVEAAACDRCW
SILFKDNRLNPEKCVWAAEHARCEKCY
GHVFKDKKWDDEKCMKDRDVYPCDRCI
WAMFRERKLQEERMIKAVDPECLERSF
AVCLRDKKLENEKFYRGIDHPMLDKVY
PCCLRDDRLDNHRVLSCCEKPHLDKYY
DCCFRQKKLEVPKRMPCCECMRWDKPM
EVVLREPVCDCARRVCHIPLEKYEKRL
DYLLRERGCYPERSYCKCGYDKYEKRM
DFFFREQVCEREKKVCPCAMGRYEKRI
DKFFHEYDFDPDKRYIDVKFASCDSCF
EKMIRDTQCHPEKKYCNCKTPKWEKHL
EKMLRDKTFEGTKRWCEQRMMKVERIF
EACLKARHCQDEKRLRRCNCEKYETPL
EHVIRYKYCSGDQKYCPCKVVRVDRVL
EKFMRVSPCEGERKYCECKIDRLDIRL
HHCLRTPACDSEKAYCNCQLEMVESKV
AMCFRDGKCHPEKIFCGCDHEYLERKI
ACMLKDRRCDHEKPCCPFEFEAWDRKY
GTLIRENKLHCQRCCCQFEMETCDRRF
EGVIKEKRITANRCCVSIEVDRCDKNI
DVVLRENRVEPWKRILALELNRHEKNW
EMVFKEKKMDKERRFWGCDGGLIEKVY
GKIFKEKPLEEEKCTHEREAGGCEKCI
DRFMKEGGLNQDKKWRDAGHHHMEKEC
ERLLKDHKFDCSKKYCEVTWSRLERTM
PKFLKEEHFDEDRVYKDVDKCQIDRVW
PICLKDDKCEDDRYFKDCDCTTMEKIV
QWCIRERRCENERKLMGCDIDCEERRY
PLCIREEKCNTQKWFAACDCPCMDRTV
AKCVRDPKLWGERSYGDCECGCFEKDI
GRCLREARVYSQKIIGECDPNCLEKVY
EHVFREKTFEADKKSMEFRFGRIEKTI
EPFLKDERCHSDKKWCGSGTAKLEKFI
EACIRYAHCHEEKKMHTCSSARIDKVF
EVCFRDHKCDSDKEMHACECDKIEKRM
QKCLKYQRCHATKMVCDCDCECLEKML
HICFRKPKCWGYKMLPSCDDDCWDEKY
DKCLRDPKCIGYKMICDCEEPCMEKWY
PYCLRDDRIHHDKVYHQCDCACIEKMY
PVCIKEKRCGNYKMMGECDTECVEKKY
CMLLKDHHFDDDKCIRAHKCEFCEKKI
PAMLKEKRFKDDKCLKPCEWEMCEKKI
PHVIRDDKVNKERCWAPLECECVERKW
CAVLNDEKIKHERCLAGREWECFDRKM
CAFLRENKFHTNRCMHDNDFECCDRKF
CGLLNDERLTDYRCLKNVQVCCCDKCF
CVVFRNPRLKDERCLKPLDLKICDSEW
CVCFRREKVKNNKCLKAVEGNCCERQY
CALLREEKFPGEKCLVSFEVNGCEKHW
PKMFRDTKLDPEKWMREADHDYIERKW
AKLLREKRLYEEKQYKDFELTFIEKGI
CKFIRDQRVEREKCYLDVEMSCCERGI
CRCLKWRKMDEEKCIHEQSGECCEPKV
CGLFKDTHFNEDKCVMDVHYEACERKW
CRLLREKKLEPEKCFSESSYHVCEKAF
PRLFRDSGIDANKCFVEIGLEACERSY
PRMFKDQPLNNDKCYADVDAHHCEKCY
CKVFRTKRMDRDKCYTEKSVCCCEKPL
PRLIREGRVNSDKCYSEVEMDCCERNF
GKMLRERYLREDKCYREQPVNRCDKQF
DTFIRENNLEGDRCCVDIKMARCDRCM
PRMLKESHIDEDKCYKEFSNELCEPNW
CHLFKTNEFDTDKCWMDFKYDPCDQCL
CRLLRNSAVPPERCYREVTIECCEKPL
CALLRDGTLNDDRCLKSSNACCFERCI
CTLIRHKRVEDDRCAKQMDIDCCDKRV
CPLLKDQKFEEEKCYKDLTYDICETHY
CCFLRDKKLYEEKCCRPLEATGWDRKV
CVILRRPHVEDDKCCKAMNYKQVEEEM
CACLRKRRMEEYKCLRAAEDSCCEEGV
CPCIRKKKIESTRCIGRHESACCDDIL
AQIFRKRKLESERMYGRIEYAVCEEAY
CEVLRKDCLHDDKCRKKVSPAGLDEVC
REILYCDWVRPDDERVKLPCDYLNSRC
KEFFDCHKLRGREEIPKVQMDDMRCRC
KDIIDCDGFRTTEEVQKMTCEPWRCKC
KKILECACIRQKNEETQYPCNEYKARC
KEIFECDDIKNREIYWKMKVSEFKGAC
KECFEVDRIRGHDEVIKVDCGGHKKGV
RECLEKDVCKSDQVRHRCDCDPLKETF
AECLERDGCREKELRHKCEMGCMKDWV
AECIERKRCEPTDVFVKCEPPSMREPW
ADCLEKKWFKQRDLYMKCPAPGMKDIF
CECLEKGEVKAKEAFVKYRAGCMKEYW
PELLDKHQLSGKEAYARVKMGCVKDVY
NEVFDKGECYCRQRYCKCKVPSFREPM
KELLDRDAIRNREEYAKGGCRYFREEC
KEILEHEGLKQKGNYAKFSMCDCKDCL
RDFLESQGIKQRQDYLKVEACECKECM
KDMIECTNVRSKEDYEKMGACEIKSCC
KDFLENNGINGKDYYIRMGYCECKDCV
KFFLEKEDIKMKEQVCAMRMCSIKDCF
KACLERNGFNRKEELQESTCCGMKECL
PECLEKKWFEHKEIIYKARCCCFKDCF
RWCLECQKFKKREEMDRVECSDYKGKC
KECIECERIRPKTEYAKMECSQYKTSC
HEMFDCRCIRTKENYVRWGMEHMKARC
DEFLYCKGIDPKDHYVKVGCGKHRHCC
KTCLDKPCLGTRDEYVNISCSDYRDKC
RDIIYRACIMADDDYTRMCCEDYREKC
KWLFDRQCLRTREWVTKFCCEEWRERC
KEFFEKRCFNCKDEWFTLCMDDWKEKL
KELFDRQCFKQHDELMKACTDEMKDYL
KDCFIKECVKRSDEWERCPCADWRDNC
KELFETECLRGYEEFVKLCADIYKDDC
REMLYCDCLNGKDEYVRWCCDNWKDKC
RVWLETECIHYKEEIMPPCHEELKGKC
KDCFITACLFRYEYYDKIACEEYKDKC
EDCLIGHCLFNIHKLYKMCCDKYTNKC
DDLFNPPCLTRDDTYEKFCCERYRDKC
DYCLHVKCFEKMANFEKCCCDKYDPKC
EFCLFCQCWYRWAKFEHCCCEKYMQRC
ENCCFCKCCAPIPKYGPCACEKYQHKC
EECIFEHCCYRPTKYEKCPCQNYMRRC
EACIVQNCCRQLKRIIPCHCEHEENKC
DVCIRIKHCQGVKRICKCDCEKEEKRL
EILFHEKICDPFKKWCKCGADKEDKRI
EGLIRENKCEPNRKICGCSWTKFDKVL
DFVLKDRRCDPDRKFCACNGGRIDKNY
ELWLRERRCPGDNKLCPCPPCRLDKMY
EKLIRTRWCEGEKRWCECKAHRADKVF
DKIFRERCFGGERNYGELTCPKLERFC
PRLLRDKCWDDRNWEKEMSCGAMEKLC
ARWMRENCFDEDKVHRDVAVQVLDKIC
PRMFKEQPIEEEKQYKDVGCEIVDKQC
PKLLRGRCVDENKRYKEICCGYYDTSC
MKMFKEKCFEENTQWREMCCKWLEKEC
DRFFKVRCLEYERRFPEACCRSIEIDC
EKVFSCSALTADKRYAETSCRRYERDC
DKIIKCNTMKKDKRYHEWSCKKYDGEC
DRILRSRELEDDKGWREVKTCQWEACI
CHIIRRRYMETEKCWWNCELACCEECV
APFIKRTELDDERCIRRFKFCCCDECL
CPFLRRTEIDEERCLSCMKFQACDEPL
CRMLRGDKVNQEKCWKGCEISCCDSSL
CGCLKRPRLEEQKCMRKCDVGCCETHL
CECFRYPRCTEPRWMKKCDAECLEARL
CMCLRDKRLWEARCLRQCDMDCCEKTY
CKIFRDQKLQAEKCWRSIDVKCCEKEF
ARLFKHRDLSEDKVIKDVRVEKVETKF
IRLLRHNGFDDDKVYAEIGAEALEHKM
DRLMRDRGFDPDRHYMDMGFESFDHKV
GRLFRDSKVNKDRCYCDVEFEVFDRKV
AKMLREDRFEPDRWYQDMEDDCIDKHY
CKCLREDFFRNERAWCECHWGCFEKAF
MKCFRESSLPEDKMYRDCDHNCVERYF
CACIRDGKINGDKCLIDCDCTCVERMM
TKCLKRSYCQTEKAYADCPHAQLEEWF
KAIFRKAICDGERDMCGCALDLWEEPF
KHLFKRKPCTKEREYCGCSVEMYEERY
KLLLRKTCCEPERELCACNVDWYDEKL
RKLLRRRGVDPDRDICSIGLEIWEEKV
KGCLKMSGLNHDREYMKCGCEDYDEKC
KEFLDCPAVNQKREYKKVACDYYDWHC
KQCFWCPSCMDFKEMKNCTCEDYEQRC
KCCFWIERCKVFREMCGCECGEWECPL
RECVGYERCACGNELCKCDPEDVDPRM
RYCLMIGRCACMDEICKCEHEDIHLKF
KDCLMVKRCECSGECCKCEFEDWGAKL
EDCFRISRMTSDTRRPKCECDRYEARM
DDCFRLRTITQDRKRMKFQCDKYDKKL
DDCFRFKVLETDNKHVSCGCEREHSKL
DGILHERCVDPPNKWVGVPWEREDKRV
ECLFRDECFHTYRKWLAFGIEREEKKC
EEYFKCQCMPGEKKHAKQPPPKEEKRC
EPWLRCRCLQPERKLMDVHCDKDDKKC
ERILRCQCLNREKYYEDACCGKVDAQC
ERVFRNKDLETDRRWCELKIARMEQYW
EKFWRDRTMEEDRKYREYPHDKIDKGV
EKFLRCRTLDDDRKYKEFGHAQIEGVM
EKCVRVTQLEGDRRYPECKCHNWEGSV
EKCIRYGDFYEERKYKECKCPSIETAL
DKCLRWEVVDPDRPYCECKCEHTDDKL
EKCLRMPECNSEKMIFECRCGTIDWPF
SKVFKIDECTNEKPYGECKWDTYDGKL
HRILRKKEMEHEKMLFELKIDMWEDKW
KRLIRKGECDTDREICDCKIPWYEEPV
KPCLKREACKCKKEFCQCAIPELEDRI
RRCMYRQWCHCQKELCECQFEDWDDRM
KKCFNRGDCRCRKEFCGCSCDEFEDKF
KLCIQRRRCDSTKELVNCDCEEWDDHW
KDCFYKGRCKTGKQYVKCDCDVYEDRW
ADCFQRNACKPDKARHRCGVEVLTDKL
NPCLRRDKCTCEKLWCSCEVDGLDDRV
RSLLRARKCETERDLCGCEKDQWERKL
GEFFKLKKCEKERGRDKCDSEPIDARF
NEIIRVRHCDHDKVRCKCDFEHYDARF
GDCFRMTACNPEETRCKCNVEIYEPKF
DVIMRDPGCPPDKYLCTCSAEKIEKKM
AMIFRNKVCEAEKCMCSCPLEVCDKRL
QWILREKHCDCDRHLCPCQSERYERKF
GWDIKENELETERGLAPKKSEKMERKM
CRWIKEKQLEAESCLAEDQNEPCDKRF
CKVLRESKLPREKCVYELTYPCCDKYF
GRFIKEKHLDADKCYIDIQIQVCDKWW
TKFLRDHGVRDEKCYREVGADVCDKHF
SRCFREDRFGEEKCYKELDQACCERVL
GRVLRDQHFDEDKCHKEVSASACDRNW
NRLLREGAIDEDRKYRDYNCLKFDKIF
EKILREAKLSPEPHYIEVQVPKCERCF
DKWLRETTLYKERKYVECRICNWDKCF
ETIIREERLDPEKKFMDTDICKCEKCF
EKCLRDNKFDCEKRYCSCDVGRLEKVI
EIVFRDTKCENSKYLAACDQCKIEKVF
GVFFRDERCNNDKAICDCDQKIFEKNY
AHMMRESKCDPERAWCSCEWAPIDKLY
PVVLRDSRCTQEKILCTCDPPAIERAW
AMCFKERKCDDERAFCACSCHCIEKAF
QKCFRESACPDEKPMRECRAEHFDRKI
PKCFRGARCEEEKCYSECEPSWIEGVV
DKCLKYDNLPGERKYSECACAQFERML
DKCFRMGHWKDERKYRDCRCTTFECTF
EKCLRIKHCDDPRNYRECHTDKIEMTI
EKCFHAQDCEDEKGYKECRMERIEMKF
ERCFHDTYINENKKIKECNCCRFDRCL
EKMLIWKDITEAKKLKEFKCVKFEGLC
ERCFKDKNVTSERRYVNINCWRIDKLC
EKVLKDAPLEAEKKNMDVQVQKMEKHM
ERLLKEPPVQHDKMYWEVSMGHFEKCV
PKIFKEKTLEADKCYTEVQTPWMEKWF
CRMLHENSFDKDKCYSELGAACCDRHF
CKVIRDSRLEQDRCYYETQMNACDRSW
CCLLRTEWLEEDRVWACVEVDCLEDKF
QRCLKKDYLESEKFWAGCNWDCLEEKI
CRCLKKKNVDNYKCFMDCDLPCCEEVI
CWCLKRGRFSGEKCLARCECTCVEDIL
CEIIRKEKCEPEKPYWKCEWDCYEPRW
ADCFRVKRCYPDKPYPKCETEHWEAKI
PSMFRDKRCDPDRCFCDCEIEWFEKKI
ERCLNEKDCDQNKRQCDCSCERVEKVF
EKILKETRMNCDKKYQEWDVTKFEKGI
EKFIRDRPCEAEKWLVECQVPRWEKPF
PKVVRDKKCDKEKFYCECDVQTLEKVF
EKWMRESKFGTEKMYAELEGCKFEKCL
ECMFREARFNTGRKWAGWEWCKLDRCM
DGFFREKKIYGDKRMIGMEACNFDRCI
TKLFKEERFEDDRQVKDMDMCECDKCW
PKIFKESPFEPENPMWDVGECTCDKCW
EVIFRDNPLRCEKRFCPVPKCRFERCW
EKLLRDRQCDNENKYWECKVITFTRFI
EKCLRPNNFPHEKRYVECRIQKYDGPF
EHCLRITWCGPDKKYQDCHVNKYEPGL
DKMLRVNQCNTDKHYCECKAQKIDWEL
EKWFKIAYCYCDKKYCDCRNDKWDGRL
DRILRDGYCACDKRYCDCGVSSFEHEF
DKWFRDKFCYCEPRMCECAHEKWDKKM
DKCFRVTAMQCEKNYCEIACRNYERDF
DRLIREGQFEADRRYVEINPDRIEKRW
DRCLKDKRLQNERGYKECDCEKLEKKL
EKLFKEKPIEMQKRVCDVTTPKLDRPF
EKLFKESACEPDKKGIECKFQKLDRVM
ERCLREKVMYRSKKDYECQCNKYDRAI
EKCIREKSVEQERKYVECRCPRLERMC
ERFLKDGPFDPEKTYWELTCDIMEKGC
EIMIRCNKFEATKKVMRYECDKFDCRC
GVWLRCPKFYEDKVIKRFELDPLECRC
CKFFRCTKIYDDKCFRQYEMQGCECHL
CKVLRDNALHAEKCYAEYNAPCCDRFV
CPILKDKKFNDGKCIKYCELGCVDRPL
CCFFREAKWKEQRCFRRMNIECVDKKL
CKFFREPALRRKRCVSEMTLECWERKI
CKVFRDEFCKEERCWRELNWAVVDRAM
CKWLRDRGFEADRCFAEMTPVALERVI
CRWFRYGAWEGHKCWADRTIGCCEKGL
CWWFHDNKLPEDKCMRPIDRGMCEKSY
AAFFREAKFDEEKCVKTCEIPTIEKCI
CPLFRDSKWDDEKLLRQGEGPIVERGI
CKVFRDKKLDNDKCWCSLEVDLCERKL
AVWLHEKKVNDWKFIKGGDKEKVERKY
TGDFRERRIEGWKMMVKREKEYFEKKY
AQDLREKCIEHDKMIPGQDKEKFEKKI
CRLLKEKRFQPEKCYMECDVTCLDKCW
CIVLKEPKIDEEKCIKQFDQGWVDKGF
PKMFREPRIDQEKCYKDADKEPFDKHY
PKCIREEKIQEEKVMKEFECDHIEKYC
DKLLREKCLAEERGYKEVACSTIERPC
DKVIRCKEFDEDKRYKEFRTDNVEPHL
GKFLRANSFDRDRVYTEMKCCAVDYCC
GGCLRREELRSDRKMMNCKCCALDDCF
EHLLRRDSLDHDRKFMPIRKCQIDECY
DAFLKDREMEDNRKFPALKYCKFEKCW
EKDFRGSELQPDRKFAEEKRCRLERCL
EKIFRMNALDRERKYEDVGACRFDCCI
EKVFRPNQLDCDKKICDNKYCKFDQCF
DKLFREQGLDEVKYIRELSTCKFEKCY
EKELRDRMMDSSKHMNERGRAKCEKCL
EKELSEKRWDKARSLEENDRCRCDKCI
ERMLKEKTLDHERKHKEWPYCKCDRCL
DKVLRVKNLESERKYMDFKACKCDPCC
DKIFRMTSLETDRRYVNCKGCKFEHCF
ERLFKGTEIDEETRYREMKVCPFEGCF
EIMLRLRELEEGKKLRAEKPCTFDGCI
EFIFRRNDFEGTRKMGTLRACKWEDCF
EKYLRDKDIETERSMIESKRCKCDTCY
EKIFRGRAMEMGKRWTDFGCCKFEGCC
EKFIKERQLNTDRRFVELKECKIERCL
ERCLREGGIGGERKVMECKWGKWEKCF
EKILREEQVRGDKMYIELKLACFDKIM
DHCLRIRSCEEDKKYKNCRVPHYDPHV
EKCLKMQAIENEKKWHEMPCAKYEQMI
EKVLRANICGGDKKWCECRVDRYEGRV
ERCLRYNEVDHEKRWVECKVCAMDKIF
DKVLKIQEYDHDKCYPEIKLGRCETCV
ARMFRIKEMEPERCYKEWKISKIEAAL
EKIMRCPEFDEERKYKEQKLSRCDCSI
TRVIRCHDLDEDKKWKQVNVRRYDCDC
DMMLRCHGVDADKKWVQLDCERMECRC
EELFRCKWMEEEHKHRRFPLGYYECAC
EPLLRCDQLGDDRRWRAFNCQHYDCKC
DRLIFCPLLFDMKKIREVACRHYESDC
ERIMMCTCLPEKKNLREIACNKHEPDC
RRVILQGCFGEPKDYKEFACHEHEQDC
KRLMFCKCLDEKKDYRDVCCKTYENDI
KKIMHMPCIEDEREIKDICWEEWDWKF
KKWFFSGCMSEHKDWKEACCDEYEDRF
RRMLMKRCVWEFKDWKEICCPQHEERC
RKLLHKSCVSNYRDIAEFCCDPYEEKC
KRCVLGSCLVDMKEYKECCCRDRQNEC
RKVLWQECFRPWEEWIDFCFKDRKREL
KYLFYWKCLMSKEDVGELCCKERRGEC
KSFFDCDGFHGKEDQGDMGDKEWRCEC
REMLECGCMNQKDELPKFCTGEWKSRC
REFLECETIKVKESYLKVGPKHLKCNF
KECIDCYKFRVKGEMYKIDCDDFRCKC
KEWFDCDAIRHREEYWKAWCDDYRCKC
KEMFECGPIKTKEDWMKIGWDWYRSKC
KECIECDPIKSKDYYVRFHCPNIRCPC
RELFWCDGLKAGDDFARVGCDQWKYKC
REILWGTCFMCCEDWVKYACEDYKGKC
KEWFYCPCFVKEDDREKISCNIYKSKC
KDFFYCNCWRPADEHLKFPCRQYRNEC
REVLYCECLTNDEDHYKVCCNDWKEPC
RDIIYCECLRAPEDWLKVCCSQYKAKC
KECLLITCFLGVKEYARLCCDEYKPKC
KEWFLGECFRDMAEIHNFCCEEYMNKC
KDMFWCNCLREQTEYKSFHCEQYHGKC
KEWLCCPALCDHNEWRSLGCEEYQCKC
KECMMCNKFKDMQEWHRCDCDEYVAKC
KECFVCDRFAKAGEIYKHECEDYGWKC
REVLDCHGFHPRDKWVKIGCKYYKCNC
RRYLECECLTKRDETIDLPMKTRKSEC
KALLECSCINTKDEWLHFCCEEYRTKC
KEALFCQCFVPPDEMHRKSCEDYKPKC
REKLIRECFKEFGDMNKYCMEEYADKL
KEVLYCQCVKPEEDKQKVSCEQWNGKC
KEFLYCTCLMEENERKKVSMEYYPQPC
KDMIDCDCFKPEEYRTKWCCKEFRAGC
KDWLYCNCLWEDEDRTRLDCKEHKGPC
KDMLDCKCLKEKEEYMKIPCKDMKTNC
RDFLDCEQVQNREEYANLNCRWYKAPC
RKILECDQVKKKDEYYSWNAKWRKSEC
NKFLACPCLGRKDDEEDLPWKNRRPEC
DKLLECKCVEKKDGEDQLQMKKRKPDC
SKVIDCKDWNRREKEDDMKCKDYKCDC
EMVFDCHDYGKREKIEPSKAKRYKHEC
DIHIDCECRKNHDKFDSEPCKDYRPEC
DCRIGCEEMKGADRVTGEKEREYRCDI
DKRMFCEEISPCDRFMDDKDRDWKCDF
EWRLWCYDLPCVDKLCPEKDKDVRTEC
EVKLLCSCWFKAEKLEPEKDRNYRPEC
EARFDCNCMGKKERVENEPGRDIRHEC
EVRLDRGCMGKKERVEAESDRRWRDEC
EHRLECECCKAKERLGGESEKEYKPDC
KDRLVKQPIAAGEQICRDQECDIKECM
KERMIKGELQGKEEIPREKECDCKECV
RDKLVKEGFKPIEGMHRDNTCDCKNCI
GEKLVREVFTSRESIAKEKECDLRDCI
KEKLWRDAIACHEDVCKETTCDIRDCI
KMRFERHGLKQKDEAVGQPEPDCKECW
KLRLERPCVKAKDQFVTEGDPEVKEWY
RCRLERQPMNTKEVLGPEQDKEMKEPW
KQKLEREDLKARDVLTEESDKEFRDEY
PGWLEREECRGTEWVCPPRDKWLKEEY
AECLERGRCNSDQVYCKCDVRIIKEDY
REIIEKTPCNSKDAYCKCPMRLVKDKW
KELFEKDACTGREERCKIQAWDLKDLF
KEFFEKNCLRNKDPLVKYCVADCRDCI
QDLLDRECIRGDDMREKIQWKCFKEYW
EDCFGVEKMQRDDPRERMEMNHWKANL
EEWCWHTCMGKDEKREKRPCARVRSCC
EDVFLADNLKKEDKRERVNLHRWKCCL
EDFFYSGTMPKEEKRERFGMRKYKKSF
EDVLYLGAVWKEEKREKFSLHRWKACF
KELLYKGWVKSEEERGKMQVCAFKECL
GDVFEKEYFRPREGYVRFGARGCKECI
PDLFTKQAMGRDECREKLTVRMCKEPV
KDVFYRDFVRPDDWRPKLALCTCRECL
PDMLRKTKFDADDCRAKMDMQYCTECY
CDLLDKKDMDPKDCYFRISNGCCKDPY
CYMFYKGDFNEYQCMKRIRWACCKDCF
CCLFEKREVWTKECYGQLKAKWWKEEY
PCVFDKKEMQNKDCFEGCKSKVLREEY
GGVIEKSELKASDTIVSARIKACKEEW
PEVFEKEPVRGKNCYIKIGTRMCKDHH
GECFERPHMWGKEVYAKWKVPCCKECF
GEWLDKSDMSPRDGYMKYKPCGCRDCY
GDFIDKDELKRSDPYWKVQACPCRECV
CEMLDDDEIRYRDCFMKFKYCPCRKCI
CEFFEEENLRAKDCLFKPPYRICKKHF
CEFIEENGIDDKDCYEKLGMPWVKKQM
CDVLEQSYLRPRECYYTIKYKCCKTSV
CCFLERPTMKRAECMDHFKMGCCKEGF
CTFLEKSEIDAKGCFWPYRMSCCRDCF
CEVFEWEEFTPKDCYMRAKFQCCRGMM
CEIIDYGMLRRRDCYQKVWVTCCRECF
CEMLEKSCLKAKECYMRIKMQCCKDGV
CELFEREVIWAKECWWKLAPNCCKDAW
PWLFEKSEVHHHDCCWPAKFKYCREEF
APWFEREELSSQEWLAPCRPKGMKEEW
HPHFEKETMRVKEMIIPHDFRDFKEEF
CCIFEKNRLKARNCFVPIDTRTWKEEL
ADCFEKRGLTPREYYQRCGCKCFKEEY
CDLFERGWMHERDCYNKIEPKCCKEDF
CELIEKREFKRRECWDKLKWDCWKERL
CAILEKPELAHRECFVPFKDECWKDKW
CGLLEENHFSTNECVSAMRYKCCKKDM
CVCFDDDKWRRRGCFEPVELKCCTKDY
CEILEKPEFRNKDCWERCHKKCCKDSY
AAFLDRKEMGGHDCFWKWRSHVCRDCY
SHLVDRKELQHRECWPQIKVCGCKDCI
KVIMERDEMRNNEDMCPVKVTTCKECW
KSCIERNEIKKKEALYEPRQCDVKECM
NEFVDKEDLKRREHYYKVRQCAMRDCY
KEIFDRDDVRGSDEMGKATNCEMRECG
KMYIYRDDFRHAETLCPMKNCECRECY
HEFIEKEQMRSREGWARYNNCPCKDCL
KGFLERPDLKPREELIRMDCCDVKECV
KWCLERDQFRGRDEFAHGAKCDWKECL
KNCLEKGAIDYREEYFNCDCCEMKECF
RQILECDSCKHRSEYARCDVKEMKCTF
KEVFDRNNCKHHEEFCKCQIANIREVF
RECLEKEAIKPRETYGSIACREFKEEF
KEILEAEACKCYEDYCKCQLESYKYKV
REWLDWGGCSRKDDWIKCDVEYYKEKF
RDCLECDKMKQNNETAKCECDDYSCRI
GEFFYCEKCKKEKVYHKCDMDQLECRF
EDFIKCKRVDSDKERGNLDITRYDCKL
RDMLKCSRFQQEHERTKMDIEQLDCRL
KELFHCDRIKSDRERTKMDIEAWDARV
KDFFRCDVITEDGDHKKVTLEEYDGRC
KQLFRVNCMHEDKDRKNIPVEEYEVKL
KHLVKCDTLGEEKEFRDIPLEDWDCKC
KKLLKCCGLVEEKDVREVTVEEYEHRC
KPIFKCSSLQDDKEWRRWDLDDMECRF
KWMLKCSKFEDEREVRNWDWDEYECHV
KQIFRCEKLKDEKDMRDVETADIECVV
DRAFRCKSVEDDKEYTEIGCCGWEHCC
QRVFKSNHVDNDKTYADLECCSLEKCC
EKIFKGNKLDGDKMYGELTQCRLDGCM
EKLLRGKWFDASRNVMEMRLCKWEGCI
ERVIHKQEMQEDKRFKEQKACKWDDCI
DKILRERPLSRPSRWWECQMCKLDKCW
ERYIREKNLDSEKNWFEEQACKLDKCF
EKFIREKCFSTDRKMADSPNCKIDRCI
EKLWREQAIEANRRYADWSCQKVDKCI
CAFLKEPRLDAERCMIQTDLHCCDKCM
ESFFREDKFDKKRRYANIEAAKFDKVF
ENFFRERKFDVDRLYADLEMPKVDKWW
GKLFRESKLDAERGYIELEPCGWERVY
DKMLREQKLPTERKYMEFQLHKMDRFI
DKLLKEHKIEKDRNYADIETCHVDKCI
AKCFREGKVNGDRVYVDCDAYAFEKMY
GKIFKDKKIHAEKCYVECDFGACEKGY
GGLLRERRCNHDRGYCPCEIDAMDKRL
AHFFRESKCDPQKVMASCGREVVEKKY
CYLFKEGKVSAQKCMWSMDWECCDKKM
AKVFEEDRFRRRQCYHDIDTPVCNKCW
QRIFRDQSLDGDKEYSDVAAPPWDKWI
ERFLRETKMDSEKHYCDLNGIRLEKWF
EKLLRASCVDRDRKYMPVCACRLDNIL
DKLLKMPQIESENRYIEVTMPRYDAHI
DKLVRVEALSQERHYPEVAARRYDGDL
DKIIRERQLDCEKHGMELKVQKMEKQL
PKVFRDECFPNPKMLKEVCCDGMEKKC
VKLLRDKCFEGEKAIKEMCGDVFEKHC
EKCIRDHDCPQEKYWADCNCDKIERKF
GKCFREAQCEGMRSIPDCKCEPYEHKI
SKCFVVSDCANFKEYPDCKVECWEARL
KKCLYLGALPSEKDYLECPCPEYEHMI
DKCFRVAPCEPDRSECECPCTHLDAAF
DVCFKWTELEAEKKIQGCRCQHYEPKM
ENCFRHACVMREKKQVGISCEREEDKC
EWILREKCIDPDRRYMAWPCEKIDKKC
EKIMREPHIENDRKYAEWKAQRYDKSW
EKMCRDRPMEADRKYAEVRHEKVDKNW
AKVFRCSCFPDEKMMKEICCDLFEAGC
DKCLWETVMEDEKYWRDFCCCKFEKLC
YKCLKYKTFEPEKKYHECKCATVETAC
HRVIRCKGWQDDKPYKDVKCGYWEHAC
ERTFRDGCMTKEKKWYEINTGRYERTC
EKLIRGPGLGPERKWAEINCGQYERNC
EKIFRCSAMYADRRYVEYSVKKWEWDL
DSLLRIREIEAERHIMDMRVCRCEGCL
EKLLRDKELNCDKRYCETKHAKIEGAF
EKLFRDRSFEQSRRLMESKWCSIDRCM
DKLLRDPPFEHERTWMECQFAAVDKVW
EKFLRLPAWGCDKKYCEFGYCKCDRCI
EKFFRERNFEYQSRMQEMKSCRLDKCW
EKLMHEKPIDSPRRMGDVKVCKLDKCM
DRLWHDRTMDGHKKWWELTVCRFDKCL
ERILKPHEVDGDKHWCEAKVCRCDGCV
DKVFREKEFQGEKKYWDMKGSRCEHCM
EKWFKWKELETDRRVCDRRPSKCEPGL
SRILKVKEIDQEKPYMEMKHQGWEAKF
GRFLRRSELEEDKVHKELKMANCDDGW
PKFFRMREMDDDRCWREWKTEICEGWF
CKILRQNWLSGDRCFADVKWECCDRTM
CRILRFKEIEKDSCYYEVKCGMFDAGI
CVVLREREFDNQRCFKSVKLECCDNKH
CDMLKKNEFDADGCYAKFKCECFTEKW
CPILDKPDFRPEDCLYHMRTKCCKDQL
CGFLDKPRIKKYECMEGMECKCIREEM
CVFLNRKKVDKNECIEAWERKCCKQDY
GDILDDQRMNADECYWRIEFRVCKKEY
SEMFDDDKMRQKECYCKFEPTCCRKDY
CQLFEDTRLRARDCLVNLEHHCFKKDY
CCFFEQKRLKNREVFGSADVKCMKKEM
AVCLEQGDCRSKDLYWPCRCKCIKKEV
CGCMYYEGCKHKEVYAKCGTRCLKRDM
GFCLEDHACRPKDMAWKCGIKCWKKEY
SECLEIDRVRHKDALVKCEEKWIKADL
GECFEMQYIKAKDGWARCELKDVKTEF
AACFEETKCESKDSFGKCDCRWYRKDY
DRCLHERYCTADDKYCDCKWASWRKIM
ERFFKEHPCNSQGKYCDCKVSRIGKAY
EKWLKLKSCDPDRKYVDCSFGRYEPGF
DRLFKLGPCQPERKWCECGWPNYDAHM
DKMIKMQEFNNEKKYKDCKIRHWEQDL
ERMIKVPEMEDDKRLREFKAGKCEVGL
ERLLRCKDLDEDRKHRDVKCQQLEMAF
CRLFRHDKINHERCYWELDIAAVDHAL
CRMLKHTKMHDEKCYRDFEVPCCERGV
CPMFKEKRFDKEKCRDQIEWPWCEKWF
QILFKEAKISEEKCIRTVEMNYCEKSF
CHLLKTKRLDESKCWRDLEIKICDRGL
CCLLKDKYIEGEKCCVAIQIYCFEKKF
CKFFRDGRMNDFNCMKEAEMECCDKCL
CRMLRDDGMNADKCWCEGNLQCCDKTF
CRLFRPTKFSDDRCWKDIEMGWCDKCL
CKWLREQWINQSKCWKEIKVDCCDRKM
CCILKEYKLDPGKCVWGHEWECYERRI
CKCFREPPYEDEKCYRDCRRDCLERKI
CKILREHRISPERVYTDLQLSCWDKCF
CHIIRDGRLASERCWGDIEKECFENKY
CPIIRDRKFDHYDCWMNFELECLDRRL
DRCMREARLPGDSCYAECDMPPCDKCL
EKLLRDRAIDTQRKVIEQRMMKMEKCI
ECFLKDNNFGPDKKCCAYQKDKLERRY
CAVLKDTRMGYNKCVKAMEPDCLERRY
CHIFKDDRINDDKCCRDADHDCIDRRL
CIFLREKKLEDETCMRAMDPACLDKQW
CCFLRQKKIEEDRCVKQTEYDTFESPF
CYMFRNGKMNDEACIRGFELECVDKKV
CRVFRHSKIEDNKCWRQYEYPCCDHGM
CHFFRENKMDSRKCWTSFDKSMCERGL
CRVIKEKHIEAEKCYVELNVTAMERHF
AKVFREKALETEKGYVDWQIPMMDRWI
CKFLKEQGWTNEKCWPEHGWSCVEKGL
CRILKEEILGDEKCVRECQVNCVEKQM
CPLLRDHKVDDSKCWHHWQHECCEKHF
CRLLRDNRLRTDSCWQDIDRECLDRYF
CKLLRDRGVDMETCFLDIGIHCLDRMF
CHVIRDTRFEEEKVMRQHDGPALDRWI
CIFFREKRMDNGRLFKKWDPDCMERRW
CCVFREHRMMAYKCMWAFSHECLERKY
CKFVKERTLETERCIAEMGFDMCERAV
VKFFREPHIHNDKCIADYDHEVCEKHM
CKWFKEPRFSREKCIHTMESDICEKRF
CSCIRDKRFEPERCMPKCEDECIEKKW
AGCLRERKMEAVRPMCDCESDCWEKHY
PACLRERRCYWQRWLMPCDCPRLDKGW
DRCFREAQLSRDKRYLDCSCVKFDKVL
DKCFRDKTLEGDKKYVEIPCTGIEKVA
ERFFREGHIEPEKKWWDQKMDKLEKRW
DHFFREGWLRAEKKMVQVKIQKEDRKM
EPLLKEKACQQDKRICTCSWQRDENKI
DRMWRDAHCEPEKKMCECSEDKVERKF
DKFVREPTCRSEKRYCECSGYSFEKPF
DVYLREERCYNEKPMCACEGARVEKIY
DLFLRENCCTNDKRIWPCNFVRLDKII
CVCLREHKCQELKAVKRCDYPCWERRL
AKCIREEKLDDERVVKDWEGPILDKML
CKCFRQSKMPAEKVWAEYECDCMEKRF
WKVFKDHRLDDDKPYKEIQQECIDKTF
AKYLREKWLDCDKVWCDVPPNAIDRTF
AGVLREQRIHDEKVFHGIEFPGIDKFL
CCMLHEEMMYDDKLCHQWTYECFDKKF
CCCLREQKLNEESVCKCMEMEWFDKRV
CCLLHEHYLENPRCCKGIEYDVWDKPM
CTMLKEQKFPRHKCFHPMEKECCEKRL
CHILRDSKLTGDKCYATVECNCLDKHW
CTMFKEKPIEEGKCVKGFGLECIDRRY
CGFLKEEAFEREKCIWGCAWDCCEKRI
CRVIRGSKLREDKCYKEPEIGCFEDAI
CGFFRKRKFESEKCCAPMDPQMLEEVF
CALFRKQSFDARKCLCAIQPECVEERF
CKLFRKPGCRAEKVWVECPIDCIEENM
CKCIRKDACEAERALAECHWQCIEEPI
AKCLRRKACQSDKIVCDCDCQYFDELM
ARCFRKGHLGANKLWVDCNGGCIDDGY
SRCLKKRGCGNEKFYHDCTVSCMEDWY
DKCLRFDPCENDRKYHDCKCNSFEMQL
DKFIRCKDIENDKKGKEIRCNKYEHHV
QRVIKDKDCETEKKYCEVRCEGYERKW
EPLIRHPEFQDDKKCQSVRMEKDDDKM
EQVFKFHELEDEKKYRNVRHEKWECSM
DRMFRVGYFPTERRYMDFHFGRWDANL
ERILRVSGVSSEKRYGDLNYQKYERPV
AKELREGPFQNYKCVAERQKAKFEKVF
DKDLRERAIDRCKCCDDKKGARFEKVM
DKDFKEKQIEGERGMREKNKHKFEKHI
PKELRDKAVERESCIVEKPMVKCDKCF
CKELRERHFEQDKAVNDKTKCKMDKCL
DAELRFKDWDKLRCMYKKKRDKCDTCF
PKDLRDQGIDHEKMVHQKQKCRFEKCL
EKYFKEQALEAYKHVTDKGREKFERKL
EACFRESGCEGEKKHIPCPLGRIEKLV
DCWIRIPKCEQYKSLCGCDMEKTDRKL
ETLLRCWQLDQEKRLPQLPWEKWDCKM
DTLLRCRGLEADRKICPIGQGKFECGC
EQVCRCCGLDRDKKCMKFSWEKYEQKC
EQFLRCCELPEEKKVQEMKCSRFECPC
APLLRKNPLEEDKCWKGFRMCALEECI
AVLFRKKTYDEDRALKQKHWCMIDDCF
DKFLKPQPLSDDKQYRELEHCHIEGCW
ERVLRVKGLDDDKKYREYSACKWEHPL
EKFFRLSAFDEERKYRDHSAHQFDVEL
EKMFRVQALEWDRKWCEQTCCKIDQVV
DRVFRGKDMEAEKNYWEFRPCGLDKCL
NRMFRCAEMHPDKKYREFKCGQLEATC
EKCLKGHELEGDRRINEIKCTRFEQMC
EKLLRDNHIDQDRRYIEVHFHIWDRWM
CKCLREKIFDKSRWQEDCALDCMEKRL
PKCLREGWVDEQRWDRECPCECVEKIL
GRCLKETVLEEDRIEKECAMKCMEKNF
DNCLREAALENERRYWDCAINCCEKGL
ERCIKMADCEEERKYQECRMRHVDQEF
DRIFKDTTCDGDKYYCECTIERWDRKV
GKVLRHSPCDKDKIYADCRFTIVEEIM
ARCLKDKMLNTDKLWAEWGCECIEKKW
CKCFKEARFSEEKMMKECDKDCFEKKV
CRFLNEKKIEDKKCLRDRDFNVCERCI
CVFIRDKRLDDEKCIPTITYPCCDKCI
PVFMKESKLRDEKWFRAIDHTYMEKHF
AWVFREKHFEDYKVIKPMDSQCVEKPV
PQCLREDKFDAPKVMPNCESDALDKRY
GMIIREKKCHPDKAICTCETNPFEKHY
DCLFREKKCECWKPMCCCNMQRIEKTW
EVCLREQICEADRKMCACAWKKWEKNL
EKICRESPCNSERKCCDFPCRRHEKDC
EPVIREEHCSADRKYFPCHLPVYDKWF
DKFFRESGMEGDKHYFEHNFPKCEKWI
DKLFYEREMFPKRRYWDIKFCSCEKCV
GKLFNERHLYPKKCYQEVSMHYCEKCF
TRLIHESKVHGEKCYAEIEYGCCDRQY
QRMLREKRIESERTYCEWEIPAFDRCW
EKCLKEQAFNWPKRIMEHAASCLEKGL
AMCLREKKCWPDKVFPTCDCDIFDRNL
ACCFRESRLQGHKVFWPCEPDMIERKW
VMCLRESMIDEEKPLKYCGPEVIDKKW
MHMLRDTGLDAEKIFIDVGKECVERKY
AWFLKDAPFSQDKIYRPMNMDVVEKRF
HWLLRERKYDQYKCIPPKELSDCERCF
TALLKEDRMDDDRAIKAFERCTCEKCF
EGLLKESKMENYKCLGPLEKDKCDRCY
ENFLREKKVEDDRCFRDIDMGRCDKMW
SKLIRQEAFQSDRCYVEVSISACDKPM
CKVLRDEKLNTGRCLTDVDLEVCDRKL
CQMFRENKIGSEKCIPPVNPDCCEKCL
CKFLRENYIEDRKCYKDQNFHCIEKFL
PKLLKDQAVLDDKCYRELSAGCCETGL
AKFIRPDKFNHERCYCEMELGTCDRCW
CGILRDSRLNTDKCMHSVEVNCCDRGL
CKFLRNQKLNPEKCYRDFSIRACDNWF
CHLFRDGRISPEKCVWEVEPRCCDRGW
CKWLRDQKFSPDRCICDKQYEPMDKKF
CKIIRENALEDSHCFKEIAAEMLDKKV
CRLIRDSKLEDEKCFKELPESVCDKPI
PKWFREHKLSGEKCYGEMELGQCEKAI
ERWLKEARIHPDRCYIDPEVSKCEKCL
ERLIRESALSPEKKYTDPPACRWEKCF
EIVLRESRFYSDKRWAAVECATYDKHW
PGFLRESRLDKDRAFAGQEVCWCDNCW
GYCLKEHRLQAEKAFAQFECCCCEKCL
PRCIKENKMNGEQAYVECECEALEKIW
DRIFRMKKLEDDKPWKDLDLPKMDPWL
ECMFREERLTVERRWCCVEFGKIERAF
ETLFKERKLDNDKKLMGRDCCNIEKCF
ERFFREGRIETDKKWCDCDIAKLEKIH
DKCIRDNPIDMEKKLWECSGMKFERGW
EKLLKCMSIYADRRYNEVPHKKLECEC
ERCIRCKGCEHEKNYMEVNFRKMECEC
ERIMRCKCFESKKRYKTMAAAKWECKC
DKVLRDKGLDHDRNDWEIPMEKYDKKV
EKLLREKVLPCPKRTCEFAVTKWEKRV
ERMFRDKSLDRDRRYVDWAVEKMEKKI
ERCWRDTHVDGEKRHYDVTCGKLDKAC
ECCLRETQWEDGKKCRGIKCVPIEKMC
ECVLKENPLEPNKKCCGVAPYKFERMY
ECFIRDRTFEDSKRCKPVNGTKFDRSH
EKCLRDYAMDNDRHYADCDCVKFDNVL
AICLREEKLYDENVWNTCECECFDKKV
CVMFRDRKLNDEKCLVALEHEWMDKKY
APCFSDDRCKPWKMFWQCECELWDKRY
GKMLKEAACDCEKCFCDCKYEFIEKRI
PPCVKEPHFSEDKVWKDLDCECIDKKF
CCCFREDRFRQGKFLPQCECSCMEKFM
GRCIKEQKCRKNKIFTECECDCLDRHL
NRCMREKNCDKPGWYDECDCTCLDKLW
APCLNETRCKQDKVYSSCDPACVEKGV
SHCFKESKCEREKVHVDCDANSIEKVY
PICFRDNKFNDHKVMKPCDMTCLDKTY
CKCMRETRVDADKWYVDPELDCLDKSL
DKVLREGGVDYDKRYCEVACTKWDKCC
EKVIRDPALPPEKKYHEVGFPKYDRSL
HKVLRGQEVRGDKCYMEFKINACDDCL
SRMLKARQMDQERCWCEYEWHGCEACL
PKLMRDNGFHDHKCYKEMSATTCDKCL
PHIFRENWVTPEKCMWDLPMEMCEKNW
VKIFRRKDIEKDKCWIERRFPCCDDGM
CKLIRTSHMNAEKCWAEFKIDCCDGKL
PKLIRPDELRNDKCYGEVKVHHCDPSM
CRMFRTDKLETDKCYPEIQVSWCDRPL
CRLMREWKLEEDNCYTELEIQCFDKSL
CTFFRERRIEGERCYVDLEMPICDKFW
CKFFRERYFEPERCLREWRLCGCDRCM
EKLIREEKLQNDSKWMEAEACKCDRCV
GKELREKYVEAMRALADKNRCRCDKCM
GAEVHENKYPKHRAFDKKNKCKIDKCV
TKEFREGKIHGNRTFYEKEKCKCEKCW
EVEFHDQRLYKDKCLHSKEKGKCEKCW
QADLRENYFERDRCLAGREKWKCEKCL
QKNMRERPWEEDKALREHGDEKFDKRW
DREFRESVVDSEKHRVEKPKTRVEKGL
EKEFMEKPFWGQRCVCEKRTSKCEKCF
EKELLESTFPAMRVLGENNQCRLEKCL
EREFHEQPFHEIKMVAEPQRCKFEKCY
GRELLGKVYETMKGFKERPKCYCESCF
ERDFVDGMLCGMKKIREKPHCKVEKCF
TRLIRDHNFDCTKKICEGKVCKLERCF
MKVLRETPLESEKCYKDIKLDWCERAL
GGVFREEMLKHEKCTHDVRMGACERGF
GRIFKEQHFDQERCWIELDLQGCERAF
CHMVRETKIDEERMMRELEAGCLEKGI
CRFLRDNKWYQDRCWIEMEFDCFDRTM
DCCLREYKFQEDRPCKGVEWDTFEKQV
MCCFRDKKLQEDKICKHCEIECLEKNV
AGCIREEKMREERVIKPCEVAMVDKAV
AIMLRDRKFDEQRAMKQMETDIVDKKT
QKLLRDTKMGEEKPLRECEQPCFDKFY
AQCFREEAVKDRKVYKECQYPCLEKLF
PKIIRDHTFWDEKGYKEMPICGFDKAL
ARVLREGKIWDNRMYKDLDVNMIDKSM
PRMFKEGTFNEERYYKDLGVVALEKIF
GKCFRESTVNTEKMYMECSIQGFERMM
CRFLKTNAMDHNKCHHQIGVECCESHI
CKMLKDNELEHNKCFASFKPECLESKL
CCWLKSHEFEDDRCFRCLKYDCCEERM
CGLFRENYFKDDRCCSDIDLKCCDKDF
CKCLRERKIDRNKIWAEADKNCCDKCL
SKCMREHRCDGEKWYNDCDVTHFERAL
APCLKDQKCENERVYTQCEPHAVDRPY
ERCIRAPDCEAEKKYSSCKAPKLDSVL
EKCFKENTCEQERRWVDCGYQYWDRPV
DKCFRDNKCQHDKKWHECNCHGYDRPL
DKCLRLKYCESDKRITDCKGYKLETMM
EKWFRDRNFDPDKKMCDAKCCKVDHCV
EKYLRMSNVDAEKHVVDNTMPRCEACL
EKFLRENAIEAEKKCIDYRMCSFEHCF
EACLKEWKLDAERKVSPSQGCRWEKCF
DRILKESTVKPERKYIDLHVCRCEKCL
DKFLKGSKIDRERHLPEMNYCRCEGCF
DRLLKDKKVWAEKCYVDVEIAKCDKCW
ENFLKEHKVEAEKVYADLEQHKCEKCF
ERLFKENRLTTERKHADLDVPNFEKIY
EALIKEKTCECERRFCQCTHQKLDRYI
ERMLREGACEDERRMCECRYAHIDRVV
TRIIRENRCPPEKKYCECEYGSFDKAL
EKIFRWRWCDHRKRDCECSMGRIDAAM
DKLLKWKSCEQDKHYAECKMTNYEPPM
EMLLRFRACYSDRKYCPCKMKKEDSNV
CRLIRDKRIEGDKMVGEAEYECFDKMM
CRMMRDDCWPEDKCFKDRGIDCCERKF
CNWLRDGVFQEERCWKDASLHACEKCF
GNMFREKKISAERCVLGFEWECCEKKF
ERFFRERKMETESCYGNWEQVKCDKCY
PDFLKEQRVPGEKCMRDVEPNVCEKCY
WALLKCTKYEDEKMLRGIDCEMMECHC
PLFFRCQGFNNDKLMKRIGCEMIECRC
SLLLRCTKFPDQKPIRRTDIEHWECKI
CALFKCSRVSDEKCLRKADWDMCDCRM
CMFLREEGLTSENCMYAIGREICEKRW
CAFLRRDKLRHDKCLMSVEPDPIEERF
CEFFHKKRMDPDRCRYKFEIEPWEERI
CQILRKTKLMEEKCYFKLELDCCENRM
CCCLRKSRFEEEKVLKCPFCECFEDKL
WCCLRKVSFEDTKALKCQGTECIEEKL
CCCFRKAAFDENKVITCWAIECIEERF
CCILKRSDVYEDKVCKGIRADCIEDNY
CGFLKRGHISPNKCLVGHNFDCLEERF
CIVLRKKEFDQDKCILGTQPECIEERL
CWLLKDDEIDNDKCVMPMKMDCFEKRW
CCMFREEIFWEDRCCRHVAFDCFDKRV
CCLLRHTRYENEKCCKPRDYGWLETGM
CCCFRDRKVEDEKCWKQLDPAPWERWY
CQILREHKMSTDKCMVKLDAEVIDRKY
AKLIRDPKLDHEKCWKSLSVECFERRW
CALFRDQKIDELRCIFPMDSDCMEKNY
AHLIRENKLDKSKCCIDVQQSVCDKCY
SRFIREKRLYQEKCVREMEKPACEHCY
AACIRGSKIDDEKFMKTAECCAFENCL
AGLFKHKHLDEEKIWRNVHACGIEKCM
KVFFREPKLYDNKGWKAMDWCYCEKCY
ERWFRERKFTSHKRHCEGEPAKCDKCW
EKLLREKEFWGDRHYCGLKICKCEKCY
EKCFRRREMDKDRRFFDIKVACFEDML
EKVLKYVEFDDDRKYKDYKMSRVERGF
ERCLRFKSCDAWKKYCDCKFNTWDHPV
DKFIRDKMFEATKRVFEMPMVHVEKVI
EKFFKEAHLDCEKRICEVKPPHLEKYM
ERVIKMDKCNVERRWCECNACKLDRCL
PRLFRNSNCEEERWWMECDIAVLDKLL
DKLIRYPACDQDRKYCECAVPRYEVPI
DKCLKEQGCNDDKKVCSCPCPALDKVI
EKCLHENRMECDRRFCECEHCPVDKCF
DYCCRENRCDNERKWCECECRKLDKMW
DGCFKESRMNGERRYANCEDETVEKKY
DCCFKENKWEGDRRYPAAGCDTWEKRL
EPCLTESRLSSKKKYWHCECDRWEKRI
DSILKARAMEHPKKYCKFKAEREEKRV
ESLLRCQPLEKERKFAKLGCEWYECRC
AACIRKHPFYNEKVFGSWQCEVIEEKC
CRCLRRNQMENERMFVDEKCECLDEKF
RRCLRIQECRADKAWFDCKCDDIDPKI
KKCLRPRRCTCDRLYCECECHDIEGWL
PCCFRISRIRKDKWHEHCEAGCMEAAF
CSCLREEKVKTEKVFQSCDCPCLDRGL
YKCFRYRKWDQERFYGSCDCPCFDRML
CRCLKVHKFEPEKIYQDCEHGCLDASF
CVCFKDPRVQEEKVYKPCEPSCMEKVF
GECIRENKWDDERAMKKCELATLERVF
EACVREMKLHDEKKIRGCECPRIEKVF
EALFKEKVCEYDKRLMGCGRQRIEKMI
ERVIKEKDCDPEKKVCEWKVCTFEKVF
ERYLKDRPCDKDKKYPDCGRVKIEKVM
ERCFRHHACDGEKRYMECAGNKLDDNM
ERCIKLHSITHERKWAECPCDKYETKV
DRFFKDRQLNANRRYAELKVDRWESPI
EKILKCDPVDREKKFPDCGAVRLECAL
DKLFKCCKMEGERRMGEGQIARWECGC
DKILKWHELDKDKRYGQMKSARWEPHV
CKILRSPGLNEERCYKDVDVNCCESSM
PKVLRKPPLEADRCIMEINMHGCDECL
CKCLRRKWIGETKCLKDQPVRCCDDDL
CAVMHKNKMESEKCLTPFEKSCCEEGY
CPMFRRQKMNSTKCLCNVERSCCEDPY
CVLLRQDKFKPDRCLMASDMPGCDNWL
CVIFRKEKVYQEKCLCSFEKGCMDQGY
CTVLHAKKMDDDKCHKDIEMDCCDGSM
CPFIRESSMDHDKCWMQWDKDHCDKTL
CRVFKEKNFEADKCLAECELPMFDKMF
HKCFKEGRCYAEKTWAECDIKAHDRDM
DKCFKARYCEGERKICACKCNKVDWPL
DKFLKVRWCHAERKYCECRCQRYEKSF
EPCMKEGTCNSYKRWCSCKCPKIEKMI
DKCFKDERFPPDKRWMDLGCPHWEKMC
DVLFRERDLEAWKRVATWKQCKIEKCW
ECLIRDRRLPGDKKFHWIEVCKLEKCL
EKVLKDRTMERDKKYHGFHVCRMERMF
RKMFRETGCSCDKEYCECQKDWWERRV
EKCIRVERCKGDRSYCECQLTHVEKAL
DRCMRVHTCEPERRYHECGVSSYEGRI
ERCFRGPTCNKERKYQDCRVSKIDHAV
EKLFREGCCYEERKYCECKVGQYENWV
ERCLRQKMCDCTKKIHDCACKRYDNEV
ERCIFLKYCYHIKKMCDCHCRRYAAEM
DHCFLCAECIGLKKWHECKCRKYDCEC
EKCFMCSECFKLERYEECKCVKWRCLC
EKCFMHHDCLGMDKWTECKCVKLRPIC
EKCLLLRECSHGERLCECKCAHLRQVF
ERCLIVGECTCAEKFCDCRIAKFKALL
DKCFYIKDCKCPDRMCDCKVVSLKSLL
DRCLEDNECRGRDRLCDCKESPLRKIH
PPMFDEDECRKHEVWDGCKYSVLKRWR
ASCIDEQDCQQKEVFCKCKEQIIKRRR
AGCLFETDCLPMELFHPCKDKTFKRER
KPIILDDECWPMEEWCGCKEKQVKKER
PIMFEESDCKDREIVCGHNNKQIKRER
AAMFDEDDCRERDVVCGVNDPIFKRYR
GMCIDYKDCSDREVLCPCSFKCVKNER
GHCVEEEDIKTKDPWAHVKDDGVKKNR
PMCLEENDCDDKDIYCDCRGDCLRKSR
GMLFEDETCKGKDIIVHCRERVVRKER
RAMFDEPECKGWDWICSCKNKPVKKER
PYCFDDTDCKKKDALVPCRDQAFRRMR
PMCMEDGDCGPRDCFAGCKDKTMKKEY
AVCFEDSEFPPKDMVFNLRDKCIRRER
AMWFDKKELNKKDCFEPCKERMFRDPY
CGYFEYTEINKEDCVDGVKPPCCRECF
SEIMDRHELYDRECYQKVKVSCCKDAY
CEVMWKSEFPGPECWGKMRAKCCKDEW
RDCLERSQCNHREPVPKCACKGWKDNL
RECFEKEMVKPRDPYWAAQCRDYKEDF
KECLMNPCLGTWDEYTKCCCREYRGDC
KMCIVCPCIRALDEMTGCCCEEYKSRC
KVCWLCRCLDPFEELMTCCCEEYKNRC
KPLLERNCIQEIDEMMGLPIGEYKDCC
KYILYCSCLEHPDEMMSLPIEQYREKC
KVIFYGTCLSPDDEIIAICVEEWRTKC
KEMLECTCVKGNEERVKLSCEEIRNKC
KEIIDCAGVQARDDFWKINCDEFRCRC
KELIDHEKFRGRDDQCKLEIDEWRPRM
KELLGGSKLNDDGDRKKVDCDEYTARV
RDCFSAKQVSEDKEKKKCECEAYEGKC
KDCFNAPAFYPRKERHKCPCEEYDARM
KEMFMCDTIMPMDEMMKIACEEYNCRC
KEFIYCERMKPRNEYYKAECEEYECRC
RECFKAKRMNGDKEHGKCEADPYEGRV
REFIRVQRCEPHRYYCRCEWEDFEVKL
QGVLRCKKCDCDRYICRCELEKFEWKI
EKLVRTGECQEDRKYMECKFRKLDHDL
EKCFKITELGQEKRMPEVKCDHYECQC
ERCLKVNEMDEQRKYMECKCHKYDAPL
EKCFNIKECNDKNKYKECRWAKLDAGI
EKCIMGREVDEFKRWKECKPMSLEGMW
DRCFKVGECNSDKRYCECKCVELDGVI
DRILKCPQCQENKRWHECKVNRWDAGV
DKFLKCKACDGDRRVCECGSQKWECKF
DPCLKYKHWNADRKHPPCSCDSYEKRM
EGCFRVRALAPDKKYYKVTCEREESKV
EFLLRPKCIDDYKRMSGLGCEKYERKC
EELLRVKCVYNDKRRISLSCSKYERPC
ERFFRCHSIERQKKYARAACPRYEKKC
ERVMRCKCLDTEKRIKEAAWNRWECQC
EKLLKCECFEGEKRIMEFCPTRLDCEC
EFLFRCKCMNRQKKLMSFCCHKFEGHC
EPFIRGRCFECERKMVPYCYERYDQKC
DVFLRCNCFEYERGLAAMSCDSYDCRC
ERGLRCACVEGEKKIVELHPERDESRC
DDFFRCGWLGNEKKYSKLPMEHEDGKC
DDMLKCGCVVKERRYFKIGFERYEKKC
DYCFKCHNVTDERKYKKVNCDKYEPKC
EICFRCDNINNERRMTDARCGKLECGC
DMMMRCDEIEGERRIVPYKWTRWECNC
DHLLKVNEVDEERRYHQFKVMRIDCAL
DRLLRCKDLEEDSKWMDIRWIKFDCCV
EKIIRCAHMDDERSWRDFRCGKLECAC
QRILRCNALDEDRLRTEVSCEEIECKC
PKFLRCAAFRPERQYVDMGIERYEGKC
DHVFKCPDFQSDRKYPEIKCASWDAAC
DKCLRCNTFTPDRREQECRCGRMDAAC
ERLFKCSTLGAPRKWCDLKCKRWEHPC
DHLLRCEHLKNDKKYAGLRCMKLECCC
EDCLRMQCLDPEKKRVKLPCTREDKRC
DRCFRFPWIYAERRYIDLPCEKYDQKC
DKILRCSGIDWDRKCPDVSMPKYDCKC
DPFLRCAKLTADKRWVHIDYAKIDCAL
DKIFRCRSLDADNNYIDADQCGLDCCC
DKMFRAKAFEKQKRWYEFPWCRWDRCI
EKFFRAKHLDPHKKWFEVGWCKWDRCI
DKVLKMKEMEASQHYFEWKPCKCDGCF
ERVFKDASFSHDKRWWEGECCKVEKAC
DKWIKEKAINSDKKNADVQHPKYEKWM
DKMLREKGMEEDKCYMEYKTPGCDRVV
CPFLKEPKLHKEKCWWKADWDCFEKNL
WHVLKEDHLDDDKCWKDIELPPCEKWF
CGLLKEKKVEANDCLWNIEGKCVEKEY
CAILKEKKFYPNKCVLGIDFKCIEKDY
GIVLRESSIDDDKCVRACDKGYCEKCM
HMCLRNRKCDGYKAMPQCDDACVESIY
QRMLRDKACDEEKIYKDCKVVPVERVW
ARCLKGNKCREEKFVRECEWPCFETVV
SKCLKDKKVTSDKKYADANCTPMERMC
PRCFMDKCIADYKLYKEVHCGCIEKAC
PRMFRDECFWEDKNYKDMCCTWWDKAC
DKMLKDKCFDAQKTIMELCHMTLEKYM
ERIIREKCCDGDKKYCDCGHGKYEKPC
ERVLKEDACHGEKKYCDGKAWKFERPL
EFCLKERQIIPEKKMGPCPCRKWEKEI
EPCFRIQNMDEDKRWRDCNNKRIDVEL
EKCLNMRRCASKRKYCNCPCRKYDGEF
PKCIRARPCEGDKVYVDCNCSMFDPMF
GNCIRREFCNCEKLFCDCKAEWLEDRF
ARFLKRGTCDKDKAYCECGMTWVDQIL
ERMLRAGDCHAEKAYCDCKFDHVDAGM
PKFFKRKELENGKCMCEVKWPVCDDCF
CRLIRDDVLKCEKCLVEEAIPRCDKWL
CRVLKDEKIKHNKCYAEVQIKCMERQI
CRIFYESAFPHNKCYHDVRLDICDKKL
CKVFNEKNFRSEKCWHDFKIKLCDKDY
CKVFRDDKLQRDKCCIDVGVKCIDREL
CKMLDEPRCRQKKCYGDCDLKMFEKYF
YKCFKEKTCNTSKWYRDCKCAGLEKLI
CKCIRLSKLQGEKMWKDCDIQCCEKKV
GRCIHERAFERDKKYMDCKCCPLDRVL
ERCIRERHMEKEKAFCECPCCALEKCM
GRCLKDKRITGDKGFWECSCVCMDKLI
PKFFRDQRIEKDRPYAELEIAMVDRIY
AKLFKDRPFNQEKLYQEMNCGTLEKGC
PRVVKCRHVEDDKFYKELEAGYIECGC
QKLFKCNDLDQNRKYREMRCSNLECDC
DKLFKCRQFQHDKRLHDKNWRRFECEC
EKCFRCAGLQEQKKWRDLTCRWYEHDC
EKLIRCKEISNDKRYADFRMDKYDQHF
EKFFRDNYVGTERRWCDFRCGRYDNRL
DRMFKEQKCDPERRTCDCQRSRFDRPM
EPIIRERKCDWDKKYHHCDVPKLDRQM
DRCFRVDQLEADRRYVECACQRYDKLL
ERMFKDKRMPKERKLGEWEPMKIDKAF
EKVMREKRLERGRQIYGVECCKIEKCC
DKFLREHPFGPDRWYCEQGLPACDKCL
DKDFREKFIDPDKCCADRKWANCDRCF
EKLIRPENLDEEKKYKQINPARIEQCW
EKYCREGGFDNDRKLKERAGCRIEKCV
EKLMRDNPMDPERKHIDIKVGRFEKSL
EKCLREHTVDKSRKFSEGKCGRYEKGL
EKIMRDKPMEADHKNLELPCSRFDKMC
EKMLKAKGMYDDRKYREWNVTRYEKVV
EKFLRDQGIDNERKYWEVHVMKIERVC
CKFFRDRKCEDDKPWGEQETIALERVF
ERLLREHGISSDRRWADIGWCACEKCF
DKFIREKAVEADRHTCDFQMPRMDKGI
ERLFRDCSLQTRKKWPEIGCCKFDRVC
EKLLRDKSLEPKKKECELRCPWVDKAC
ERFLKAKWLNCDKRYAEIPFNRWDNAM
DRILKLQDVEDEKRWREFKCCKVEMGI
EKCLRGSHCDQERKICEHPCRKVEPVC
ERFLREESMNQEKPYCDFDPCSFEKCW
ERFFRERCIETDRKYSDSCIGRIEKPC
DRLLKDTRFNGDKHYCEMPWCRMEKCI
DKLLKDKGIEGNRHYCEFQVSRMEKWA
ERWFREQCWDERRWFRERGCAKMEKFC
DKILRESCFVHDKNYIEVGCDKLEKIC
EKFFRPKCLSPDKKYWDIAMGSLEQCF
ERAFREKALYYEKCYPDIKCAKCDKAL
QREFREPSLEPQKVIPERSKCKCDKCW
EKECRMRKCEDDKRITEKDKAKCEPAM
EKDLKMRRVESDRCLADSDHQRCEACW
AQVLKERKFDEDRAWHPAETCPIEKCM
GYCLRDRRFDEEKYMKKCTVCCCENCL
CKVLREEILREDKAHKELSVGCLERVL
MRFIRDRRIPSDRAYTEFEMPCVEKQF
DKFIREGKMGPDRQYMDVDLGRFDKMI
MQLIRDRKIDDERWMKNDERCHMDKCL
ECVFRDKHFETDRRIAGRKSCKMDKCF
EIIFRERRMEDDRRIYAGDLCKMEKHL
EMLLKEEKIEQEKHWMRAEWPKLEKWM
ECFLKEHRIESTRKLCDMDMVKLDKLM
ENCLREAKLDKNRKHDSMDHVKIEKVL
EKALRESAIESEKRYANVRAAKLEKML
DKVMRERALEAEKKELECKCPSIEKWW
EKMLREPSFGYERKYMEYTGAKWEKVI
EKILRCGKMGPDKRYVDWEAGKWDPVV
CRVIKDKPLQQDKCYRDTPAEHMDRHI
CKWFRDEAIDNEKAYKDVHHDCWEKRF
GKLLKDERCEKEKSYCDCEIDVMERTL
EKFLRDKAVNHNKKYFDMTWAKVEKIM
ERFFKEQGCNQDKKICECPHWHLEKLL
EKDLIDPCFSALKRIWESAHVKIEKVC
EKMLWEPCIPHEKKYCDCGFVRFEKLL
EKYFKDSEIEKDKKLLEMKGCRIERCL
SRMFKDRNIDAEKHYHDFDCCKFEKCC
ERLIKDRTVPAEKHYADLRLQKCEKCF
DRFFKEKGLDRDKRYCEAPPTKMDRAI
DRYLKLKAFDGDKRYMDFSPASYEACV
DKVLRLKHLEHEKHYVDLGVHRCEPCL
DQLLKCQHLWEEKHYKNIDIGHFECAC
PGILRCRGLDDEKVRKPIDVDWLECAC
ERLLSCKEFEGSKRYGDMRPSYFECQC
EKIVRIGDLEPEKKWQDVRCTKLECEC
QRCLRRKEFDPSKKLLECRCKPIEEEI
GRCIRYTDWRDEKMWRECKCGAFEAAC
ARCLRFTELDTDKLYRECKCPRLDSPL
TKCFRTPDMESEKMYKDARCAAFDNMM
EKMLRIASLEEDKRYRDTACCRMEACC
EKMLRSKGIEAGKKYVEYGFRHYESEC
EKFFRCPGMEPDKKYPEFGVRQLDWEC
DRIFRITEIDQDKRYCEFRMKKYEAEV
ERAFRMNGVESDRRYCEVGPTKYEHEF
EKFIRAHELTHDKRYCEVKLSRWEQGV
EKWIRDRAWEDTKKVCEPTIGHYEKCI
ERCFRDSTCEDDRKLKHCGCATWDKVM
ENCFRDKCIETGNKDADMSCPKYDKAC
ERIFRESALTADKRWWEWPKARLDKVL
ERILRGQAVGPERKWFEVPIPHYEGMF
EKCLRYQALYQDKKEAEVPCDAYDKGI
EKCFRERALTADRKLIESGCACMERVW
EKVLRDMKVEAERRYAEVEGDRVDKRV
EIFLRDCHLENEKKVMAIHWARYDKGM
ECLLRDRKIENTKGFTPIDVWKFEKMY
EMLFRENGVESDKKWMPVPACRYEKCM
ERHFRVRAIPAQKKWCDAKCCRMEKCL
ENVLRERMLEVEKKNMDLAVDKLEKRM
EMCLRENSINGEKKLCAHKCMKVDKII
ERVLRDEAINDEKRYRDVCCCKWDRML
EKFLRDKRIDDGKKVKDMGQCKMDKFI
DKLLKENNLENERRWQEYKYVRVEKCL
ERLLKDAGVDQDHRYNDLPVCRCDKCI
DTCLREEWVENDKRYKGIRMCHMEKCF
DIIFKDRKMEGGKRLVAYEKHKFEKMY
EMVLKDKKCGRDKRWARVEIPKMERYL
APCLKETRFENNKAVAPWEPSCVEKIW
QCCFRESRFNAEKAWATYDCERLEKRY
PACFWETRLEGPKAWSGCECECIDKRL
ARCIRENKCEGDKMANECDPDSMERHW
QKCLRKRDCHPEKMIWECKCSFWDEAI
CHMFRRKWCDENKIFKDCRIECFDERI
HRVLKKGMCPNDKMYCECSFEVMDDKM
GRMFRQGYCGQDKCYCECDWELVENKM
AKLFRRQYCRHDKVYSDCPMEYFEEKF
HRCLRKPVLYDDKMYRDFACEWLEELC
HRMFKCRKVDSERVYAEYECEMIDGKC
EKFMRDRKIESEKKIPEFDSAKIDRIC
EKFFRERSLDPEKQYMDMSICRFEKCM
DKFFHCACFPTHKRYGEMCCARFDAVC
ERLLRCECFTKDRTYWDLCIDKFDGTC
EKIFRDSAFEYDRKVAEVALARVERGF
DKILREAGFDGDRRTLEFKWCGVEKCI
EKFLRDRHWHPDKRYCEHDCCAIERCI
EKLLKEKAINEDKKFKELERCKFDKCF
ERIFKEGALEMEKSWMDMTYCRMDRCI
EKILKDPKVGEDKKLHDTESCRIDKCV
DCLFKENPWEEWKRCRALKRCRLDKCW
ECLLREPMMSQNKKCCGWTIDKYERNL
ECFLRDSALEGEKKWVCWAQQKWEKEW
DCFLREKMLSHSKKCRPLAIPKYEKTF
DCLLRDRRLEPDRACLNIEYASIEKCF
DCFIRDKAVDKDRKCPGHGMCKVEKCI
EGVFRNREMDQERRICGFKIMKFEQMV
DVVLRDKPWEPTKRIIGGGACKFERCI
DKILREKCCETRKRYAGLHFQRYERPV
EKMLKLSHCDNDKKYNSIHIERYERRF
DRFFRQSKCDGDKKYCECEVATLEHVM
TRGFRENQCQQEKVYCECNPNALDRAY
AKMIREKDCEPDRVYCECDWPIFERTH
PKCFREKQCDQEKWYCDCNQDGVDRRW
AKCFREKQCENERAYCECECAMVEHLW
KKFLKCGCVNSEKEYKELPCSYLECTC
EKIIHCRGLDNEKRYDDLACDRMDCKC
DRFFKCSNMEADRVYHDMQLNRIECQF
DKYFKCAVFEEDKKWREMQAARYECPV
DKLFRISNCDNSRKYCECKIPKFDWHV
DKWFRMSYCTPTKSYCDCKIHKWEHML
DRVFRFQGCDREKMYWECNAEKFEMTV
ERFFHQKCCEQGRKLKECCQKRYDKDM
DKYLHIRCFDPTRRMMDMCVKRYDREI
EALLRGACMQEDKKYKALSMRIYDGEC
EKMLREKCFEEKRRLKENCHMRFDKAC
ERFFRETCIDGDKYGTEVAMDYVEKNC
ERCLREQWFNTDKKGYDCPWPRYEKCM
DRFLREHAIPCPKRLCEWTMKRYDRDL
DKVFRETYFQADKNYCEAAFKRVDKEM
DKVFRAPDMDTDKRYAEIKIEKYDMRI
EEVLRVKCITTEKKYPRVCVAKYEACV
EHFFRERCVDDDKRCREGPFPNYEKCL
DRFLHEKVFEGKKRTPDFAFAHIDKII
EKVLKDSALSPERRTMEMPVERLDKCV
EKILRDGGIDCEKKRCEVRPDKFEKHC
EKFFRGQRFEGEKRYSETRHCKLDKCW
EKCIRERTLDDEKKLIDHQWCCWDKCL
EMCLREYRFPTEKRVAQSETARFEKVF
PFCLREKKCEKDRLMLPCDCYCFERIW
CVVFREDKCDPDRCLCGCDFDHFDRKY
PACLKDRKVSDSRWFCACESECFEKKY
HCCLRKGRFQTYRFIVCCECECIDERF
PCCFRSGRIDGWKVFAPCEQDGIERKY
GWCLRDRGWPDEKAMRPCSCECFEKHA
CKIFRQHHFYPGKVWMEAHMDCIERRF
CACLKKTSCEEDKGYRPCKYECIEERV
CCCFKPQKIESNKMFPCWECDCFESRW
HCFLKEPRINEDRKLRCMEIPCFEKYL
CCMFRERALEEEKCWRCLPFEWFDKTI
CMILREQKVNEGKCMKHMPLTCCEKAI
CHCLKERKFEAERMFATIDADCLDKKC
CICLRDKVVDDEQVFKACGCDCMDKKI
ACCFKEGNLESEKIMVNCDGDMFERKY
CVMFREARFKEEKVFRPFEYPCIDKLF
CDVLRYNKVSQDKCHTKIENQCCEKHM
CPVFREEKMRAERCVMGIDRGCCDKCM
CEWLRNKKVDTEKCRSKIEHTCCDNKI
CVVFRDTRFDANKCFAPKEKPGCDKQY
AAFLRQPKMDEEKCFKSIEMEACEKPM
CACFRDRKYEDAKCWRPWEVPCCERCI
GMILRKPKLHDNRCIKHFEVGCCDDCL
AHWLRKGKLSDNKCLKRMEPGQCDECW
CVVMRKRKWDEEKCVKGRETPALEEYY
CRLLRQRKLEDDKCYRAADRNACEQGM
CTLFKYEKLDPEKCWYDVEISCCDHSM
AKCLRNDKLQYEKIYGEIECPHFDKWF
AHCFRDPKIYGEKALWNCECECLEKSI
PKCLREGKCKRDKLICTCECACIEKQF
GCCLREGKLDDDRGWCGCEMDCYERRY
SNMFREKKVQEDKGWRKVEMEVMEKRF
QVVFKCSRVEEDKPIKGYDTERWECRI
CECFKSGRCSNERGIQKCEWEGWEKRF
PCCLREPRCYHWRVMCDCDCDYLDRKY
ARFFREREVDKRKIWCDIRFEYVDRKM
TRMLRDNACRDNKLYRDCNYEFVDKKI
AICLRENKCDTIKPLATCDVDAYEKRI
EMVLREPKIWQEKRWMRVDCESYEKRY
AKLVRDHPVEEDKVYREIEKDIVDKRY
GKCFRYGYMDPEKIWMNCKVECWENKM
VACLRRCEIGREKVLHTCKCDIFEDRL
CQCLRTNMIHREKWYMKCQFDCMDDRF
HDCLRKGHCAEEKFWWKCDVECYDEKW
ADCLKRTQCEGDKIYPKCNCEAFDDKY
KDCITRKACQSERPRTKCPCEMWNDKL
KDCLKKSACHQESWRNKCGCEEWEDRL
KDCLAAPGIAEDRERKKASCESYEGKC
KEILRTPGMRTDKDRPKFDVDEYDSKL
KVMFKCSAFNDERDVKTMSCEGYEQKC
EELLHCTCLPEEKKVHKVPVDQEEPRC
EHLIKCPPFEPNKRWVEIQCEKYEHHC
EKVFRESGLDRDRKNVEMGLPAIEKLC
EKMLRERQFDCKKKYAELKQSKVEKGI
EKLFRENCFHGDQKIVEWCAVKVDKLV
DKLLKEQCLWEEKYYKELCVSKLDRAV
EKLLRERHIEPTRRYCEVSIHKFDKVV
EKIFRDPKLQTDKRWCDWDAPRIEKWL
PKCIKENPLESERYMADIGCCHFEKCC
EGLLKEKKWSNDKKIRNHDCCRLEKCI
EALLKEPRFQHDRHVTGLEACKFDRCY
ERWFKDSSFEREKKLSDNKKCKIDKCF
EKWFRDKAIPDEKYYRELGYCKCERCL
AKLLRDDCFYEEKVYNEFCITILEKEI
AKIFRTPCFTEEKWYREMPVGAMEHGC
EKLFRCGVLDPDKKDKDMNVSKFECKC
DKYLRMRALEKDKHEAEIGMTKFECAI
EKLLREQCIDSDKPNLELDVAKLEKGF
EREFRCKRLESEKSMMDRENYRFDACL
DKDLRFRRIDAEKRCVERDGCSIDACV
VYFLRKSAFEAEKCMCKVNMCHCDNCF
GMMLRRRGMDEDKSLPQHNNCACEDCL
DIWFRDSKIDHDKAIHAHECCKVERCC
GCFLRDRKFQEEKHLRASEVCACEKCY
DTMLRDQAFEAEKRMVEMKYCSCDKCL
DRMIKDKKWEAERPFGEGEVCKCEKCI
ERVMKDEKFSPDRRWPDVNHCRMEKCW
YKFLKEHGLDHDKKWWDLGVCAIEKCF
ARLFREDYLKTDKLWPELEVCCVEKCL
CKMFRDRYFEAERYLKEWDWCCVDKCI
CKLLRENNFQCDKCFCEATPECLDRTF
CHFLRDQRLTPDRCYWPFDLDHVDKKF
CKILRNSCITTDRCYAELHLDCCDKHF
CRCFRKDAMDADKCFIDCAFQCCEEAI
CKLFRNHGFMEEKCIREYGLGMCEECF
CKCFRDSKLSEDKCFMECSSYCLERMF
CKLLKERRLDSDRPWKEVDQDSIERKI
EHVFKESKVSKEKKMEDLEIQKVEKPM
DCLLKENRLNTDKKIAHVEIMRFDKMI
ECILKDHRVDKDKKWEGWDKAKVEKIY
ECFLRDNKVEHDRKCKSVEMAHLDRIW
ACFLKERKFDSDRTCCGYERSAFERSY
AKIFRERKLEDDKNYHEADGPAWEKWM
DKLFKEQRLDRQRRLYERNSCAVEKCV
DCVFKEKPMDTEKHCCPFNFTAWEKCY
TCLFKDKQFETDKRCCPMKHAAIEKVF
EKIIRGPNIQHERRWADLDECKVEGCC
DRFMREKQVESDKKYGNIGCCRMEKCC
ERVLKERPFETERKIMEAAYCRIDRCI
ERILRDTWLEQEKRWPNDGQCKWEKCM
DKIFKEKQLDSDKRTVDAKICACDKCM
EKFLREKCFNPDRKVGDQTCCTIEKCL
EKFLRDNGIDQPRKFKDMGCCPVEKIC
NKILRCHPFPDDKMYKEVGCCKLEPVC
DRVLRCKHFSKERKHIEINCPNIDGCC
ERCLKCHYLNAGKRVAEYKCPHYEGWC
ERWLKCRQVDHNKRWLELQWPRFEHWC
ERWFRCKCVEARKRYVEFPAEKMECKC
EHFLRCTCVQAEKKYINVASARMDHCC
ERFLKCQDLEPDKRYANFKGWKFEPPC
ERVFKQPQCDNEKRYCECKLETVEQYL
PRVIREPICYDEKCYRECKIQICERSF
EKCLREEGCRENKRYWECGMSKMEHYV
AKCFREHSMNKIRMVQDCGQDCIERRY
SLCLRENPVQEDKAIKQCGCDCLEKRQ
CAILRDNKLEHNRIWINLEKECFEKKW
GHILRDGKVECEKALCPVEMEAVERRY
TPFFKFDRIDAEKCWCGWDIENFECRL
EEWFYFPMCKPEKKYCKCHVDKQEPNF
EEMIRVGSCAPFKKVCKCGPDKEEAKV
NEMLKVKKIDPDSGRWKLDIENLDCRL
GDCLKVKKFEYDKRRPKCEHESWDARI
HDCFRMRKLESDKGRAKCDHEGVEKKI
SDCLNVDGCKQEKVRHKCKMDCMDPRM
KDCFHKPVCAQEKQYCKCACSWMDDRV
AGCFKNSHLGEEKVYRRCELECIDKTM
AKCFRSNPCKDEKFYAECPSDCVEDKF
ARCIRRPGCQTDKSIGECGWPVFEESM
AQCMRKRYCEQDKAYMGCPAECLEEKM
AVVVYDDDCKEMKPMKGCKHEVVERKH
AVCFIEEDCPELGIFRPCRDDAIANKR
DVCFLEKDCDKFERLFGCRDEHLRKRR
EWYFLDKECIQIAKLCPCRESKEVKTR
DLHFLERDCPTVDKICACKEHKLRRMR
PFCLDEKECSGRDLMVGCKDSPLKRRR
PQVFEDSECKQKDWFCACKEDHWRNYR
AMCLEHQEMKPKEWIWKCKDNCMKDSR
GVLFDDEDMRPKDVFWAIKDNVFKNCR
PCLLDDEEFRETDCCVGFKESWARSER
SCFMEDAEIQNKECCAQLKEGALRRGR
PGLFEERDLKSKDCFCGLKSKGCKRDR
CHCFEDSDIKAKECCISVKDKCLKKDR
NYCLEEQDIKPSDILLPCRDRCLRKER
RVCFEEDDCKERDAFCDCKIDVMKRGR
GDMFDEEDCRGKEGMCRCRDDCLKEKR
CWCIDDKIFEQNDCMPACTCKCIKRDI
PWCLEEDRCRRNDFFPKCDCKCMKKEL
CRCFDEDYIKDNEVWWECRVKCIKREL
AGCFDEHECRTREMMPTCRHRHFKKEH
AFCLEENPCHGKELFVSCGMKWLKREW
HCCLEEDTIHQKEVICQCDCKCMKREM
PNCLEEEKIKQSGMYIDCDCRCYRREY
PDCLEEDKIRPREMWTNCDMKCIKREY
AVCIEDNGCHKREIIDTCNERCFRKEI
ACCFEDKTFQQKDVLMALSCNCLRKQH
ACCLEDQYFKPKDACMGCSDSCIRRTR
GQCIEEEECKKYEVLAKCKDTCVRKPR
DCCLDDQEVKAREKWFCCKNKKYRKDR
ECVFEDNELRAHDMCACSRDKKFKKER
ECVFDENDIHSGEKCCNLKDKKVRRDH
ECHLGEHELGAGEKCACVREGRYKRSR
ECYLDETEITNVEKVACWREEKVKRKR
EAVLCENELGRPNKWYDVRDEKFCRKR
DPQLCESDLCNLGRFTGSKDTRLCKGR
DLTLCETEWCECQRIRPQKDKRLCRYR
SLFLCDAEFIKCCAIDAMRKDPFCQKY
KYIVCPNEIMECCELKPLRREDMCQRY
KPVICRHEMSPGCDVYAVKEDEYCDKY
RAMICKEEFGCTCDLWCFKVEEYCEKL
KELVCRHRLPSPCDLGRVQVDEYCDRW
KLLLCNSEFKECCEWRQVKLETYCGKY
KRFFCESELAPGCEYLELKMEPYCKRM
SRMICEHELWDCCPWKEFKMDGVCKRY
DKFLCDRDLCGVCRYGELKEDIFCKRR
DKALCETEMCDMAKYPDVKEDGECKRR
PYHFCDGEFCQLGILKDPKDEHLCKKR
RKTLCEAEFMECCPIKERKDDRLCKTR
DIEICENEEGEVSRVKGKKDHKFGKMR
ENYFIENEYLEFAKFKGKKESKWAKER
PFELCEDEYHDWPWMKGRRDDKCIKRR
PLHLCEGEYADVPILKDGKDKSLCKER
ASYFCDNEYGEYCAFKSHKDNKFCKDR
DKRFCDKEYDDCCCLREEDERNVCTDR
ECRMCEGEYTDCQKLKGEKQDRICKSR
EVQICDKEFSDCPKCSAKKETRICKQR
EGYFCEGEFGECARTKNLKEKKFCKTR
EKYFVEQDFVTIGKYMDIKDPHLCKYR
DKFFIEHNCRPISKLCECKYRRVCRDR
EKFILEPDCTCVKKLCECKNRKWERDR
ERCFLESQCLAIPKYLDCQCKCYLKEH
ERCLLIRFCEAITKYADCPCKRYAKDV
EYCLWMDMCHPPDKRCKCGCRRYKAEF
EMCLYDNPCGREEKVDPCNIKRYKKEL
EGCIEERPLMQKDRYPPCRCRRYKKDL
EICIEENGCEHKEKLYTCGVKGYRKEL
GEVLEVRKCHGKEPYAKCDPRGYKVDL
AELLEDDRCRGKEMVCKIEQRVFKSPY
KDVLEGDKVRTREDYLKLELRYCKRCL
GDIMEEDHFKQDDCHMKVSVEACRKWY
PEFLEEYRFRGRDCFMKVDMKICKKGM
AILFEENKLKNRDCMFNMDIHVCRKCW
PPLLDEPPFNPKECYWGVPYCHCKKCW
CDFLEYEHFSPRECYIKVSFRCCKKHM
CHFLEDRKVHGRECWVNVDMGCFKRMF
CDIFEDATFRSNNCWVKLDMACCKRAF
CTILDDTVFTHRDCYWTWALKCCKKEI
CRMLDRDEVPGNQCWGEVRFRMCKEDI
CRIFNRHELDQAKCLKDLKVKPCDDDL
CTFLKKKEYDEGKCYRDMKMEWCEDTW
HGILRHPKIHEPKCWRKVEVTVCEPCF
GVFLRTEKMNEDRCIRRFEECCCEACI
CGFFRYNKFEQEKCFMGLECCACERCI
DPFIKKREIPEDKCYKSVKMGNCEDCI
PRVLRMREIDEEKCVKEVKHDTCEASF
CKIFRETEWEEEKCYRECRSGACERGY
CDIFREHRFNSEKCYQSVDQYGCEKCF
CKVLRENGIEQQRCMMEAGGECCERRL
CKVLREKCFDWERCLKEFQEACLEKIF
CRWFRERAFDCDRCWIDLSPGCLDRWM
ARMFREETITRQRCYWEVSMSACDKCW
CKIIKTRRLDDDKCYREIEMACCEKCL
CRVLHEAKLYNGKCYSEIDIPCCDRGV
CRLFREKWFQAMKCFADYSWTCCDRSM
CRIFRDQVMENRKCYNEWGCECFDKKF
CRMIYDPNWNGRKCLGEHEPACCEKCF
CRFFRESTLQREKCYPPLGMDCCDKRF
CHIVRENKVDPDKCWMDIDQPCCDKFI
CRILKHNEFDQGKCVKDAKMQCCDERF
CYLLRRRCVETEKCFLPLTIECFEERC
CIVLRERYLDDDRCYSQVKFDLFERKF
CHMLRERNFREDRCIKAFKIECIDKRV
CGYFRSHRFDEEKCLTSKEECCCEKCF
CKFLRFTRIDQDKCHRNMDMECCDKVI
CHLLRDNKFNPERCFWEYEKTCCERFL
ANLLREPKIDDERGYKNFEVCAMERLL
CPCLKESKLEEDKVYKPCNSDMLERRL
GPCLKPKRFDDEKWLKRCDNECMERRY
CWCLNEDRVKKRRCFGPCEWDCVDKKM
CKLLHEQEMPPQRCFVNVKAECCDKRL
CKILREQIFKDEKCLKNCRHDCCERKF
CHVLRETKISCEKCMCEWDTDSVEKKF
CNMLRHARLRGERCYQPFDKKCCDRDW
CRWFREGKFKQDRCITEYDQCCCEKCL
CRVFRDSMLTPEKCIRAIPKKCCDKEY
CPLLREPVFESEKCYHGVVPECFDKKI
CNLLREGKINNERCVSEVDQCCCDKCW
CACLKDKKMNEGKCFRPCDLKCCERTY
CRVIKGNYWEDDKCWREVRFNCCDGEF
PKIFREHNLDTDKCYYEVPYDTCEKHM
EKMLRDKRFEQDKVALEFECWKLDKVM
EKLVRDDGLEHDKSSAEVSCDKFDKHC
EKVFRDEIFERDKYEEEMALPRFEKYI
DKVFREGEFDPEKIYHEFKCYKLDKCW
AKVLRRNEFDHEKTWHDLKLCAMDDCL
DAFLRQKSFDENKKLKEMKACGLEECF
DKLLRWNDFPGDKKYSQIKCCKYDRCC
DRVFREQRLDEDKRYREWGCAPWDKFI
ERVLRETKADNEKCYTEFEIDWCDKCW
TPVLKDKRMEDDKCWREWEAHCCEKSV
AMLLKDKKFDAEKIIKPPEVETFEKRV
PPMFREGKIDGTKCIASFEKDICERKY
CKLIKEERLRSDKCWHDLERQCVDKPM
CGIFKEHRFSKAKCLKGLERDCMDKHW
CKLLKEQKIDNNTCWDNVDMECCEKRL
CKMIRDRKLPEDRCYKDADFNCIEKNY
CKFIRDTMIVEDRCVKEWGISCCDKGL
GKAFRASRFEEEKCMKEDDVPYCEACI
CRVFKETNIDDDKCFKDWEAEVCEKHL
CRILRDRAINKHKCYPECAAECWDRRF
CRCFKEKPFEHEKCYMDMSQECCDKTY
AKCLHDAQFGGRKMYSECNHDCVDKKF
VKCLKKQRLDDDRAYRNMDCECIDNKM
ERCFKFSKCESEKKYAHCEGPKFESVF
DVCFRLSPCEDKKRYRSCRCQKLEAMM
DMCIRENRVDEDKIWKACDVPRIEKAF
DRCFRWRTMSQEKKYVSCGCGRYEKKL
ENVLRPKVIEADKKHCQAAVEKYEQNL
DKVIREGACERERRYCQVPVERAERKM
ENCFKKKGFNEEKKLSNCGCDKEEEKL
GVCFHEKKCDTFNQICACELEVYSKRY
WCMFRDQKCTPDRMFCPCDVDMMEKKY
GYCMREEKCDADKWFCSCDSEGFDKRV
SKCMREKYLEQEKSYVDCDCVPMEKVI
CRCIKEGRFGDDRYIKECDCECMEKKW
PKCFRETDCDQEKMMVDCRQECCEKRY
GVCLRERRFEKEKGVNPCEQAGWERIY
VQCLREDKCKAGKMMCSCDPQCLEKNY
EQWLKESKLTPEKKYWNVQREHLEKKY
ERLLKEKKLVPDKCYCDLETERFEKRF
ERLFKEPAICKDKRYGDVSATRWEKHV
ERLFRGKCIDTNKRDMDMKVDKLDPAC
ERCLRENCFDPAKVFPDMQCGKFEKIC
EMVFREAKIDHDKKLVHTEPARIDKPW
EKIMREKHLEADRQYMEAEHCKFERCY
ESLLRERMLQGDRKRKEVRLHKMDRCF
ERFLREKRLPGERKLVDVHWCKIDKCM
DKLLREKYLDNDRRFCDIPKCYLEKVW
DCVFKEEAIQMERRWMAVNVSRYEKPM
DPVLREVRFDCEKRWGGWEKAKFEKIL
DCCLREKKCDCERRFVCCDFKHVQKEF
EMCLSFSRCATIKKLGGCDCKKYDKEV
ECCMRMARCTHERKMTGCDVKKWEGEW
DQCLRVRTCDAEKRYIPCEIRTYEGDL
EKCFKPKSVPHDKKNAECKCSHYEQHM
DRCFRQKWCETDKKEHDCRCDRMESSM
DRCMRETKLNHEKHYMDCNSGHFDKGF
PFCFKEKKLEGQRQFITCECAVIDRVY
PWCFKEPKCNTDEGICPCEQECYERRL
TGFLKDNKCDQQRAMPGCENDVFEKRY
ACCLKDNKLEDSKMLCACESDGLEKRY
GWCLKWQKLGEEKGFRPCDCQCWDAKL
PHCFRADKFPREKFFRRCECAWMDNCI
CWCFKDGRCDEEKILHGCEVGCIEKHW
CRFIRDVKLRHEKCFAEKECNCWERGF
CRVLKENTFEADKAYVEFPVPCIERPL
CRVLKEPGVTQDKCYRDFSVEVIEKNL
CRLLKENALSHYKCLCEYTVECFERRL
CKLLRETKLDKDPCYIEFEWQCCDKII
GRFLRSNRVQDDNCYKDVEWACCDRVL
PKILGEKKFGETKCYKDIEIAWCDKCM
QKAIREKMYEDDRKYKDTRACPLEKCF
KKLVRDKRLEGDREYGTLEICQFDRCW
GKLLRQRACDAENCYCDCNCPKIDRML
ENLFRIKGMERERKYCRIGVCKFEMCF
ERFLRCHSLDQDRKWAEWEVTKYDCCC
EKFIRCKNLQHTKQWSEMKSDKWECKC
DKMFRCKILPRERKYSELPVGKYDCRC
EKLFRAPTLSYERKYIDISCDKWDRRC
EKCIRCRQVQPEKRWHDAQCDRYEGKC
ERCIRPQGVYKDKKYFDVACKKFERDC
EKLIRDSQVDSERKYPDYTCKKFEREC
EKPLKCNACETQKRYCECGGSRYEGDL
NKLLKTPALSCDRKYCDVTARHYDHDL
QKCIRVNEFDPDRAYHECSCKKYDAEF
ERCFKTQAVNKDKKYVDCSCTKMDRHL
TKCFRTDHCNKERIYWDCECGKVDPMC
EKFVRVPECDQDRRYGDCKLQKIEAPL
ERVLHDRMVEAKKRECDIKVGRMDRGV
ERVLKYEELQGDRRCADLKYTRCEPPM
PRLFRFSDFEGDKCWAEVKFQQCETCF
GRLLRKNGFHQDKCYCDVALGACDECY
CSVLRSTELEEDKCFRDVRFEVCEAKF
GAILRNSEMDPDRCYTSIKMECCDGKW
HKCLREKKVYGEKCYRECNPGSCERCF
AKLLREAKLENDACYREIEIKICWKDY
SRVFREKGLDDDRCWCEARVGCCDRCV
CVIFRPSKVEEERCYKSIDENCCDSWF
PKFFRYSKWGDDKCYKEFELNVCEHCL
GKLFKEEAWHDDKQYRDFNCEALEKII
GRLMRENNLTDDKMYKDITVPVFERQI
EKFFREYKLDDEKCYADLEYEKCERYI
CKCLREARLQGDKVLPEEDCPCFDKFI
AHCLRDSRCETEKVWHRCEPTCLDKWY
GRCFREPRLQPEKCWCDVECSCCDKDY
GGLFRDRRIETEKCWCGMDNATCEKFY
ACVMRDEKMSGEKGWCSFEQGAWERHY
QAILKDKKWEEEKCIKAFEKSIMERPY
MHVLKERRVEGEKCYGNVEVQVCEKGF
MRLLKERKLDEDTCYNDFEVNHCEKPL
GLLLRERRISEDKCFKALDVEQCDKQW
AVWIKEQDISEEKVLRGFKHEVLEKKW
AKMFWETGCCSMKVWCDWGWEFLEKKW
DRCLREGPVTGGKLYCECSCTCLERVM
ASCIRDEKIYPDRAFCGWEHECIDRKY
PNMLHESRCYHDRAYCQCDYEWLDKRY
PNCFKDRKCEEYKMFGPCDQECFDKTY
QVCLRDPRCQGERLVCPCDRDAIDEKY
EPVVRDRKCETDKRFCGCEVMPFERHI
AVCFKPRRCEEEKVLRPCEHGQIDQAF
VCCLREGRLDSEKVIPAYDCSCLERYL
ARLIREGKIDGEKCYMDMEWNCFEKPY
ARCFRDAKISPDRVWGDCERDCFDHRY
CICLRDRRFDPERIFFACDRNCLEKVI
PICLYDQHVREIRLLKACDGMCIDKFF
CVLMYEERCKNKRCLHPPDMGCCEKFL
CGFIYQNKLENTRCFASTELPCCDKCL
CAVFRETRLNGEKCLRSIEQACCDKII
CHCLRTPRLQGQKCYGGVDLPCCEKMI
CKFFRPQRVEAEKCWVELDHKCFEPMW
CKMFRENKIQGDRCYPDTGFPCCDKQL
CRFFRETPFPEGRCVKEFKMQCCDKIL
CAMLRLKRVDEHKCIKNTEYDCCEAAV
GVMFRDTRVDDEKCLRRWDWAGCEHCY
CRMLRDKILDEEKCYKPLAVNFCDRQF
GKMLKDERLQRDKCYQEFEYNTCENCW
CRFLKETAMDQEKCWMEIRLEVCERQI
QKVVRYRHIESDKCYTDCDVRKCERCF
GRFVRESTIKEEKCYKDLGISHCDKCF
EKLFKEKCMSQDRCHTDWAVQRCEKCW
GRILKEAPFEPDKCYSEFNASSCERCF
SKMLKQPKVETDKSYAEMEFPACERCM
CTMFKKYRFDSEKCYSKWEMACVEEIF
CWMLRRKRFEEYKCFKPYDIEICDNFV
CGMLRARKVEDYKCFRPLDQGICEGCF
CRLFRKQGFEPDRCWWENNVKFCEEDW
CSWLRKQWLNDDRCYKRVPISCCEEGV
CKLFRQSDLDADKCLVDFKVDCCEERV
CKVLRDKALNQNKCWKELGSACVDRAM
CRIIRNPKLDAEKCWTEVQQEMLERTF
CRLFRINVFQDERCWKEMGRSCCDCTL
CPLLKRRGLETERCYSQMNVECCDESV
CKFIKGSRLETDRCLVDMELECFEGMF
DKFFKEAPLEPEKAYWEIHREHCERCF
AKVFREGCFDPDKMYNEYSLDIFEKRV
EKVFYDQNVPHDKRYHEIGCVRLDKVC
SKLLRERHFDDRRKIKDVKCCQVDKVC
GRILRDRTLEEEKNYYELNVMALERFM
VRMLRDKGFDDEKVVKECPYCAIDKCV
ERCFKDKSFQEEKRMRDHKVCRLESCI
ERLFKPRNIDDDKRIKDWKVCRYENCV
VKILKSKEFDQDKCFMDVKACCCDDCM
NKFMRKREFDSEKGLIEPKMCGCEDCM
KAFIRRREFENERGLKGYRACTCEDCW
GVFFHRAEWHETRSVKGPRVCACDDCL
CACFNKDECREGRCFVSCKWSCCDEPM
CALLRKNEITDETCIRGYKMDCCQEHV
CNLLRKEYLNDERCYGPFKLGCCDECI
CAFFRKQGMNTEKCIRAWSCNCIEEHL
CKLIRYNRVEQDKCYKDPEAACCDPYL
HKMLRYRTLDRDKCYIEASTACCDHCM
AKFLREDRVRHDKCWVNFEMEIVEKCF
AKILRENRCPKERCWCNCDHSVLEKFW
GGCLKEKKCDSDRPVCGCECGCLEKHY
PSCLKDKKLDSYKVFCQCDGPMIERVY
EDMLREEKCSQEKTHCRCEMQSVDKIY
ELMLKERSCEAQKRLCACQGPKVEKGF
EMFLREKMCEAYRKMCPCGMHKVDRRI
EKLLRERYCDSTKHVCDCNMVRFEKMH
EVFLKEHKMHPDNHICTQEVVKMDKCL
DTIFKEERMDTDRHIVPCDVVRFDKVL
EWCLRERKVYRETTFWPCECCKIERAL
DKILRESNLDVEKKCLESKVCKLEKCF
ARMFREERINHDRCYREFQRTACEKCW
AKILREKPFEQEKAMREKQLKIIDKDM
HKLLREHCFDDEKMNRDIGCEWLEKRC
GKFIRDDCMRDDKGIKEIHCGIFDRSC
EKFLRCSCFVTDKKRLDFHCDVIEPGC
DKMFRCRCFENERRYFDFTVQREDSKC
DRLLRDKCLENEKHAMDLALEPYERKC
EKFLRDGCLNPYRKIVETGVENYERKC
DKLFRDPCFAEERTYRDLCAYRLERVC
QMWLKENCIPEDKMFRHYCCEKFEKKC
ARLFRERCIYYDKAWKEICCEMLDKKM
VKMIRDGCWGDDRGIKDMCCEFLERSC
DRLFKDECMKDEAKFREWCCESIERKC
ARMLKDKCITTPKMWRDINCEWFERRC
PRFLREQCFDHEKCWTELCHELWERKC
AKCFREDAINPEKLYPENGCEAFERKI
TKCLKEPPVTNDKFYPELGCQSLEKMW
DKYLRVDACDAEKHYCSCALDKWERRL
ENILRCEKCNRERKRHNCPFERLECRF
EHCLRPNGCQAERKWCPCKAEKYEGRI
DMCFRLRACDDERRFHECQCNHHEGHL
DKCFRPRECDERHYYKECKWAKIEPVL
EKCFKEKGMERRKHWIECACAHIEKII
EKFFKDARCNCERRYCECQMAKIQRAF
DMCFKEKHCEGDKRYMQCEIVHFDKVL
EGCVHESRCPPNKHYGPCECAKLERVW
ERWFKEQTIEPEKRYCSPGCAHLEKVL
EHCLKERTINEERRYQECSCGNMEKII
DKCFRQRAIDDQKRYRECNWRYFENMF
DRCFKYKELEEEKKWKQMKCVKYEGAL
DQILKIAEMDEERKYKPMKFDAIEAKL
EMEIRCREMDEERRFKHRRQSRLECNM
HKLLKCRELETEKHIPEYKTDHFDCKW
EKVFRPREFEGEKMYTEAKLDILEGKM
EKMLREHNCEEDRSDCECKVGHVDKGL
EKMLRDQGCEGDKRYCECTQNRVEKGI
DKVLRETYCHNDRNYCECSVGKYERVF
DKWFHEAVCNCDRRYCDHPMARFDKVI
DKLLKEGALGNERHYLEVNIERMEKKI
EKLLRCPQMSQEKRYMEITIKRYEGEV
DRWFRISAIECDKHYCEFTNRKHEADV
EKDLRVRSFDADRHYAEHNNKNMEGEL
DKWFRCKQLETDRRYCELPYQKWECEF
EKMLRCPCLANERRYQEFPFGKWECWC
ERILKCTTFQGEKRFMDIACARYEHGC
ERLLRCHAIPGSKKTVDYGCDKYEQKC
QKLFKCKRFEPDKFHRNLEWDKMECKC
DGILRCHSLREEKKFKQKRASKIECGC
EKVLRMRQLENDNKYRELRFPHWEAAM
EKVLRCHPWDEDGKNPEFGAKRVDCEL
ESMFRCKMMDEDKKRRDVPIPKYDCEF
EKFFKCAQLEPPRKVWDVPVKRYDCNC
EKFLYCRELDVGKKYLEYKMDYIDCSL
ERILRFKECEHRTKHCELKVWKFDAMM
ERCFNAKECENSKNFRECKTCKFDPCF
EKLFRGTDFDPDRRMNEVRVGKWDVAM
DHFFKCRDFDPEKRMLDMRVQMVECPC
QRMFKCSTFDENKPWREWKAGPYECAF
ERLLKCPPLDEDKMYKDVNQAKLECAL
ERIFRCNDFEADKRYTPMKVDKLDCRL
ERVFRCAHMDEERRYKELRCDAWEMSC
DKVMRCKDLEGNKPLAEMKAKTMDCEC
DRLCYCKGLDKDSRHPDVKCPKWNCPC
ERLLRCKQIEPDGKHVDVKVEQMGCKC
EEMLRCKTIEQHHKHAKMGVEKWDCHC
EFLLRCKRFESERKWTSIDQPKLDCYC
EPILKCQNFPEERKWKTWDAGRMECGC
PRIIRCTKLEEEKMWRELDGERFDCKC
GRLLKCTRLSEERPWKSVECNSFECAC
ARILKCQKLNAEKIYIQFEVEHIDCKC
GQHLRCGKITRDKVIASDEYENLECRL
GRLFRCERFHPDKTHWEMETEVIECKW
EHCLRCNKCDSEKKRCRCEMESYEPKM
DTMLKVRKCQHQKHMCSCEAPRWEARV
DPCFKIKDCEPEKKMCSCKVKAMEVQM
NVCLKDETCDPEKDICGCGFEPWEKKL
DDFLYAPVCEQPKKFCKCTFDREENRL
EDVFKEKPCNKYKRYCKCSLDREDKRL
DDFWREKRFNGNKKHCKMDRERLDKRW
DYCLFEYVCTAFKRMIKCACDRYEKRL
SECIRNKVCEAERKYVRCAVEHYDDKV
EDMFKMHHCNGEKKYARCPVCRYEAPL
ERWFKEKCCERDKKYYDGSIQKYERWM
DRCLKESRLSQEKKWNEVPHPCFEKVF
DKCFREGKCETTRKYYECECQPWEKKW
DMCIRERRCDGNRRYWTCDLPRMDKIY
ERCFRDSRFAKDRRYYEFECAHLEKIL
ERCLRDRKFDNDKRYCDCGGGAIERFW
PIILRENKCDCEKYICACNCVQFDKIF
EWLLRDEKCWGIKRLCPCTVAKMEKML
QVWLRTHKCPPDKMFCACEPDRFEKKI
AMLLRKSKCDSEKIWCALEWDVVDGRE
ACILRHGKLDESKVCKTLDRGAVDHGW
CCLLREPRLGEGRCCKQIEWAQFDRVM
CCILKEKRVENDKVCRPLDRNMIEKQI
CPVFKEKRIEEDRAWRACDKEVIEKYY
CHMLHEQKVDGDKCMASADYECLDRRY
CGIFKDEKMSDWKCCRNFELECCEKCL
ACMIRENRLSEDKCWKGCDSANFEKIY
DYCLREEKIDSDKKFRPCEDGCFERCY
EMIFKDSKCEKEKIYCACEWEKMDKYW
ETCLREKNCEWDKKLCPCTPEKVEKKL
ERLLRESNCDHDKRYWNCGVAKLDKMI
ENCLKLKDCEHEKKYWDCRPAKFEKMF
EECFRFKRCDQDKKYYRCPVNKEEGKF
EDMLWCSVFFEPRKHSKLPFEREESKC
EDIFHCSHFNGDRKHYKIPIDRYDARM
DMWFRCKWLDELKTFKGIPFDKYECKF
DHMLRCREFEDDKKRHKIKIAYIDCAM
ENFLKCKYIDAENRYCRLPVEHYDCKV
EHLFKCKTLDKDKRYFNINCDKYECTC
NKLFKCNAMARDKCYPDMKIETIECKL
PKLFRCNQLDHEKWYMELKIGYMECAF
ERLLKCRDLDTDKHYGPINFGKWECGF
NKLLRDSRFEEDKHYREIPVCTMEKML
CKFFRDPHFQDDKVFKEMPDECLDKHF
ARVLKESHLVPDKVYREINEDALEKRY
AKFLTEESIKEDKAYREIRMMALEKFF
DKFIRMKKLEREKNYVDAEMCRIEKCI
EKCVRWKQVDNNKKMTEIKCCKVERCC
EKWFRWRDLDPWRKMWEFRMCKMEQCI
ERFLKAHEFEANRKIAPPKSCKCEACL
ERFFWEPELVDRKKWHDIKWCKCDTCI
EKLVNDKALEGRRKEGDIKMSKYDKCI
EKCWRDKHLEQDSKSYEVDCGKYDKDC
EKLLREKWLDADKDYVECPMHKIDNDM
DKIFRYQSCYQDKRYCEISMTRYDKLM
DKLFRLKYCDSESKYCDIRMYHIDAMI
DKLFRLRGWDADKSIPEPGIECFEYKL
DSFLRVKCCNAEKRYCGCAIEHFDRKL
EHCFLVKMCIGLKKMGKCRMERDEKKF
EETFRCPCCQSDKKYCKSSAPKEEDKC
DEMFRCNRLERETRRYRIEMGNYECSC
QEFLRCEKLQTNRPYSKIDVDGWDCRV
TEMIHCKKFDGEKDRSKFDWEEWDCKF
DEVFKCNGFPAERQRWKVECEKYDHKC
DALFRCPCLDADKKYVKAQCDQYEEKC
EKLLRENCLYAESKILKMCCGRYEKGC
EKILHDNCLHGEKKYAQNCCTRYERKC
ERLIKDDCVQADRKIMGVCMRRYEREC
EKLLKEARLDAENKYYEWRACRCDKCI
EKIIRMKSIDESKKWKELNMCKMEACF
EKMLREQGLDSDKKYVDAGWCTFEHCW
AKWFRERACDCNRIYCEHTREVIDRYF
DKALRENACEKERQYNECKIAKWDKWI
ERLMREKPCDRNKKYPSCQVDRVEKTF
EKLLRPAQCEADRKYCQCKAVKWERFI
EKIFRGASFSPDKKYMELAVRHYENEC
EKMFRCKTFDPDKKCMELDLKYYDCAC
DKVVRCADCDSEKTWAEFKGEKFECSC
ESMLKCTDLEEDSKYRDCKYAKYDCGC
DKILRCAEVEHHRKYAELKSSKVDCKC
DKVFRCRELESDRKYDDIRSKTFECGL
ERLLKLKELEADHRLGDDKVNRWECPI
DRFIRCNDWDHEKRWPDMKLARWECRV
EKLLRCQNLHNDRRYANIAVDRFDCKL
EKMFRCRTIQGDKRYADLRCTTLDKMC
EKILKCPHMTPNKRYGEVPAGKWEPQC
DKLLRCTQLENDRRYYDWKCMDLEGMC
DRLFKASAIPEERRHAEMKIERYETKM
DKMFKCSCLEADKKYISVQCDPYERRC
DVCIKERNCDGEKRYGACKVHRYENDM
DMVFREDACNTERKFCNCGVAKLDRFI
EGCLKDNSCDGDRRVCPCDWYKLDKML
DVCLKVNRCDDYKHLAACDCACLDAIL
DFCFRWNHFDAEKRWCQCDCACWDPVM
GKWLREDWISAPRMYMELPMECVEKKI
AKCFREQKITTERALHECDCGILERAY
AHFLREDKCTATRIFCTCEPEVFDRKL
APVFREHKCGCEKSLCACEAETFEKKI
DCLLRDRKMEQERKIACTDVCRIDRVL
DWLLRERKWDNDRKMHRAEKVRLDKVI
DRIIHEKHMDTRKKWMDWGYMKVDKLM
EKFLREQMFPEDKRNKEMSFNHLDKNL
EKVLREHPLSEEKKYKECHCATCDKCL
CKFLRETKMKPDRCLMDDDYWACDKCI
CKFLREDAFQEQKCWRSMALDCCEKHV
CRIMHESYLHERKCFKDVRYAICEKGF
CRFLREMRLPQNRCFRPTDAPHCDKCL
CAIFRPEKLTADRCIIDLEVAGCDRCW
CDFLREKKMENQKCFYRCECAHLDRVL
AKLLREEKFEDEKMYKDMDCQVLDRIV
PKFFREDFLDEDRYHKEAQMHCFEKEM
CVFLRDGRLWGEKLFVQLEYDCIDKRY
GCLLRDKKLENEKRCKAVGKDGWEKKY
GCFFRKEEMETERCCCGYRYTGCEEVL
CPILKKKMFYDDKCYRNMSAQCCEDAI
CKMLREARMDKDKCHYEFDTSCVDKRI
CWVLRERKLDSDKCHHPLEFRACDRSY
ALVFREQRFENEKCYHGLDCPACEKYW
DKLMREHNLDTERRYVDWKQCNIDKCF
DKMLREGGINPDRKYRETPCPHLEKIC
DRVLRPKCFYGERKVNEICCTKYETDC
DKLLREKCFDKRRKYYERCCAKMENHC
EKMLRDPCWRKDKKYHEACVKKVEKDI
EKIFRGSCIREQRSYREVGCDRFDKRC
GKIMREKPMESDRAYTDMQCEMIEKCC
CKLLRENNFEDERCMKDMNKPHCDKQY
CSLFREARLDGDKCYGSVEMGMMENHI
AKMLRCRYFSREKVYSDMRNEALECKI
QKILRCKRVDKDKCYIKLNCEKLDCRC
DTFLRCKELEADKRHIPARLERLDCKW
EMLLKCKEFEENKKMMEMKGPRWDCCC
EVVLRCQEIEHDKKLWAQKCQRLECGC
EKMLRCKDMDHDRMFTDFRGDQVDCKL
ERLFRCKDMDNDRKYWDCKWGRIECMI
EKLIRHKTVHADKKYWELSATRYERGC
ERLIMCSCVHHGKKYHEIGCRKYEYDC
EKLFRCDPFDDNGKCRDVGVHRYDCDC
DAILRCTHFDDNKRWRGLQFKKYECEC
DDVWRCNHMQKDKRHYTVNIDRYEARC
DKVIYGACLMGKKKWAPVCCRKYDPEC
EKVVMCKCFWAPKKYIDVGCKRYEADC
EKVIYCRCFPNQKRYKDAGCKRMEGEC
DRLLYCCCIWEYKRWKDIQSKAYEHDC
EQILGCPCINEHKKMKPYSCRKYDQDC
GRMFSCGCIQERKTYKELACRGYDSDC
AKLIHCECICEDKAYRELQCPDMDGWC
DRFLRCSCIDNEKKVAEWCVNKLDWRC
ERLLRGKCFNAKKRDAEIKCTKYEASC
TRCFKDERFDQEKFYVEVDCDSLEKRC
GRLLKFKCLDDHKMWKEMSCCAIEPCC
GKWIRQKCLEEWKWLKNPCCAPMEKAC
ERIFRDKCLEEDKHWREACPAHMERFC
ERLIRCYTFHKDKKYYELTCHKLEGPC
EKLLYCSCLGCDKRSIEMSCEKWDCKC
ENMFRCKCLEADKHRVNFRCERYDRKC
ENFLRCKCMEQEAKRYKAGCERWETRC
EEIMRCKQFEGYTKYWKVKYEKWECRC
DNLLRWECFWKERKLVEFCWERYEPRC
DDMIRCKDFDPEGKRWGINVERYDCKC
DDLIKWTRVEPESKRQKVTVERWDPKM
EDPFRATEMEGENKRAKCKCDREDGKF
EKCIRESGFSQEKKYFEFKCDCIEKHC
GKCFRDERFGRYRMYMDCDCPCMERMH
CKFVRDGKLSDDRPWKDAEMPAIDKML
GRILKENKLGNDKWWMEIETMAMEKFI
ARLLKDNPFESEKMWRDVQVSIMERPY
ARVLKETRLSPEKVLVEIDKDCFEKHF
ARILKEHKFNSEKLFKELDVCAIERIF
AKCLRKKQMTGDKVWMECDFGCVEDAI
CACIRKSAMGSEKVWRNCQCECLEERI
PICFRNKSCDEDKMVKACTNECIDDRY
CFCLRPGPIDEDKMFRCDGPECFEGKW
VCCLRYHKVPDEKAMHHCDMECLDRKI
GRCLKEQKIAAEKCLCECEKQCCENWY
PKCLKEQRVKQERWYYDVDCDVMERRC
EKVLRVGRCECEKNYCQCEYDTWEPRI
EECLRIQSCQSERKYPRCGAEKWEVHL
DEMFRCKSCNADKAYMKWSFERIECKL
DEIFKCSYLDPQKAYPKLKSERFECRC
EDMLKGPDLQGDKRHYKLRCDKEEEKC
EELFKCRPLETEKRRMRVPVQKEDGKI
DEGFRVEVCTDEKRRRRCPWEGYDPKF
DDCLRWKMCRAGKKLFKCHCDRYEGKI
DECLIETSCWGLKKLVKCDWDHDEKRF
EEWFASGVCGPYKRMMKCAMDREEKRV
EEAFRERTCTPEKKMPKCPMENEEKKF
EPLFRAQCCGNYSKLCRCGVEREDKKI
DDYFKMDTCPPDKKRGKCPCDREDPKF
EDCLRFPWCEAEKKRKRCSCGKVDMAL
EDCLKLPSFEEEKRRWRCGCAHVDPAF
EECLRVETISPDKRRYKCGVPHYEGDL
DEFLRVNRCESDDHRIKCEIPKWDAWM
DTMLRAQKCDPDRKYCSCGCVRVDAAL
EHVLRVRTCDCDKKYCHCQLENLESKF
EKFFRDGACSCDKKMCACGPEHIEKNL
EAVLHESCCDPDSKWCQCAFSRYDKDM
EACFRERKCDTEYKINGCEHAKLDRSV
EYCIRENRCPQEKRICQCQHASYEKQF
EKCLKESPMPQERRWKEVKCATLEKCC
DKMFREQKFYPEKRYMEFQMGWWEKMI
EKVLKEARINCSKRMCETTFGKFERGL
TKDLRDRPYETEKCFTDKPNNKCEKTW
CRIFKEDDMEEDRCIRQLKMDCCEKRI
PKLMRESQFGSDKCIKDMKHECCEKKY
CRFIREKPVEPDKCWTDKSAGCCEKVF
CRIFRDKRVEGDSCWPEIQKPCCEKWF
CKLIRKRGLDADRCFMEVECECFEEPV
CKFLRTAKFDGRKCYFEMEIECFEGKM
CKFIKDGRFGNEKCIHEMTCTCMEKIL
CCIFREKWYENDKCCKEKKISMLERIL
CCMLKESRLEEDKVCKAQGFEHIERRW
CCILRDPGFQEGRVCKSLDADCFDRKY
GCCLKDKGLEDQKPCKACDCECMERKV
AFCFKEQKCENERAMGPCESDQVERRA
ARCLRDGRLGDESLIYECDPHCCDKCY
EKCLRQPNCESEKPYNECDMEKVERMF
PRVLREEMCKTEKMWCECHLGVMDKGM
AKFFREGPLDQDKIYREMPWPIIDKMM
PKMLRESPVDDDKRYKEMKWTYVDKIV
ECFLREPYLGDEKRCKGYKMATVDKMF
ACLLREQRIEDHKICKCAEFTAWERRY
PCLLKESRVNEDRMCKNVEQGILERGY
GSVIREDKLQRDKCVVEIEVDACEKCY
CRVLNETRFESDRAYHELEIGCVDKGL
GKVFREHRIRDDRKYKEWEIAAIEKWL
GWIVRETRIDDEKPIRGLEKCRCEKCL
GKCLREHRLSDPKLWKDVDMGGMEKVY
CHCLRENWLEEPRSFKPCPCKCYDKEI
ERCLHQKVCETKRRLCECPIKCHDKEI
DRLLKMRKCNEEKHIKDCSIKKYDCEI
DRWLKMGGCGNDKAYHDCGCDKMEHYV
PKCIRERGCEKNKIYCDCTCTCMERRM
CKCFKYDYCPSNKCLCDCRMECIEKRM
AMCFRKNECRENKFFHQCKCEHYEEKF
ELCFRKKELDHEDRYIPCKCDTFDEKM
EYCFRVKELEPDHKFMPCKIDRDDEKL
AWVIRKQELSNDKHFPPVKIECYDEKL
ALILRRSELEPDRMVLPHKMEVLEDKL
AVILRKHWYNDEKCLRGRKIEMCDDKM
GWCIRRSEIEEHRKMKPVKIGCYDEKW
EGCFKAKEMEQENRFWPCKCEVEEDRW
DHIFKFREVEDNKRYREIKWGNWEGPM
EWFFRTKELDGEKKIIPHKICSYDECL
EKIFKMPGVNRDKKYTDVSMATYEGAF
DRVFKETHVEPEKKPVDIKAPRYDKAM
ERMFRVQAMEADKKWMECAWPKYDKPV
DKVFRDSPLGCYKAYCEVGECKLDKCM
DRFFKDSRMEHDKKVHEVEDCRVEKCF
EKMFKGKPFDARKKYCDCRCCKWEPCV
ARMFRDDSLEEDKAYKEMDSCELDRCC
ARFLRYTRLSGDKVYGDLNLCVCDPCF
CKVLRMTKMPHEKCWMDLNIQCCDRSV
CRLFKNHKWDEDKCWKDCETRCCEKDM
CHLLRGNKLDDERCHKRIESACCEPIY
CKFIRDQRLKPERCWYDIDVHCMERMF
CRLLKESKLDSEKCWMDADWDACEKAM
CHFLKKNSLTPEKCWPDMNVECCEERV
PWCLKCHTVEEEKIMMKCDCDMLECRC
VKCVKMKKCETEKAIHKCNCDGLDWRI
DRCLKWKEIEADRPYRDCKCAHVDPPF
PRCFKMRTFEREKMYMECRCEHIECRF
KKCIRWEWLRADKEWFEVGCEDWEDRF
RKCIWRDMVRSYKELWECQCPEREDDF
KKCFMRGMCAKYTEYVECPAKHRMDEI
KKCMIWSHCAQMDEYPDCHLKNRREEM
KKCMMKGKCRHFSEWWECNCKERREEF
KTVLEMDWCHCKEELCTCEFKEYRAEF
KHYFEMTACKNKDEHCDFGLKERRTDL
KMWFDTTVCRQKDEYCSCPWSERKGDI
KTHFDIKMCNTRDEIMSCPHKERRADL
KSCFEKPMCGAREEECNCGCKERRDEF
TKLFDRPCLGAKDDWVECGFKERRDDI
RPLIEKQSCGGRDEICNCDMKVRKEDW
RAMIDKDHCRCREEMCAVEEREYREEW
RQLFDKEAINCHEELCELGAKDYKEEV
KAFIERYGCKGREEVTSIGPKERKDEV
KDCLEKKSFKKHEDYGKCEVRGRREEF
CECLDKDWLKAPEFWVKCPGKCVKETI
HGCFEKPEMRAKDVYWPCKATCFKENW
PGCLEKEECRQRKILFNCKCCTVKEIW
ATCLRKKVCDDERIYKQCAFQVLDDKV
GECLRHAKCTEERTRTKCEMEGIEEKW
PEILRRPRCSDERMRSKCDLDCLDDRL
AECCRRQRCSPDRLHQKCDMECMDEKW
PCCFKRKTCENEKAYGACTADCFDEKL
CCCLRRNALDYERCMVCGPCECMEEKF
CCLFKDKKIEHEKCFVHLQKDCCEKRL
CCVLKEGHIDEDKCFACEDCECMDKRI
CPLIREARIDNSKCWKAMEVTHCEKIL
CPLLKEDAFYEDKCWRGYKLPCCDKSI
CKILREKKFDGGKCASEFSPNCCEKSY
DRLIREPRIWDNRHLKEADPARCEKCY
DKILKENRIQATKHMCEVDSPKCEKCV
QCFCKDRKYDTDKCCPPKDISTCEKCI
GCLLKERKFENNKPCHSADQAKIEKVY
QILLKEPRIQQDKMCCALEIDGFDRKW
CTFLRETKIRGDKCIMNQEFNFCERCL
CRWLREARVMGDRCLAEFEWAPCDKCL
CKLFREKHIDRPSCWQEVDMDFCEKAF
CPFLRDTRFNGDRCVKDIDMNMCEKGI
GVMFKEQRVEPERCIPAFEMNFCEKGY
PPIFRDHKFDGDRCWIGLEAGLCEKLY
ACFIRESRFEGEKVISGMDSKMIEKQY
CCCLRDHKMNEHKMIKCVDPDCLDKRM
AICLKDKKLEDDRAFKACEGESFESKY
CACLKKKRCDPTKAVGRCEREWLEQKY
AMCLRRDKCYSEKAIHPCECGNIEDAV
PVCFKKRRCEHERIMCQCELACIEGIY
PKCLRKSKCDTHKAFCECEPTCLEEAY
AYCLRPRKCQTLKVVCSCECECFEQKY
GVCFKMDKCNDDKMVHACDHECFDARY
CICLRKEKIQDERMLRNCEKDCIEEGE
PFILRKTKCEDMRAFCPCDKQCVEEME
GQMIRKRKCETDRAYCNCERRCVEQEE
RMFLKKQKCPTDKYICACDKRMFEDPE
KLWFRKAKCHCHKELCCCEKNPIEDDY
KVMMHEEKCKCYKEICACEMDEWDKRI
KDFITKEVCFKDKDREKCAVDEYDDKF
KECFDKEYMKGDEPRLKCQCHAWKDPF
KECFDKNGFQNDEERVRCGLPAWKEIL
GEIFEKGYCRDDDIRYKCKLAAIKELM
KEILDRDVFSDDEARGKGKIPYFKECI
KDVLEKEVISGEDERGRCNIGGFKEVI
QDLLERECIRRDEYYERICWDYFREHV
KEILEKEPFRHEEQRHRLNVTEFKEPV
KDILEKDTVKDDDYRGKLDIPDMREPV
KDIFERAAVKKKEDHYKVRWGYCRDCC
PDIIERDELHTKEGYCKLKLPACKEGL
CWFLDKAEVRGADCIEPFKMRMCKDEW
CEFLEKKDLHPRECMIKIDLRMCKDDF
CGFLDDDEFNKSDCFMEFKVCCCKSCF
HPLFEKNEISPKPCWGGVRYSECKECM
APLLDYNELQGKECFVSVKVTPCKDCM
CCLLEENQMKRKECVDGGKVCCCKNCL
CKMLEDKEFYGKECVAEVKPKCCKQGY
CMLLEEPELRKRDCMETVKPSWVKKGW
CMWLEEDQFDKKECLEPMNERCLKKEY
CEFFEENKFDAHDCWQRFDIKCWRKEL
CAIIDRNKLRQKECFGRIEGKVCRDDY
CMCLDKTDLRKDECIEPCKHRCIKEEF
CPLIDYNDLKNRDCWPSCKMACCKQCF
CAVFERKDVGQRDCMGGLNSKCVKEEW
APILDKQECRPQDCWCPLKQKVCREEL
CCFFEKREVHGKECLAPFRPRVMRESY
CPLLEREEFDHKECWHQIKIKVIKEQL
QELIEKGELKKRDCVEKIKPSSCKECY
CAFLEKQELNGRDCLASVQYPCCKEAY
GPFIEKPEVHGRECWMSLKMTSCKEPW
SGFFERTELKGKDCMCGLRPKICKDDH
CCLFDDHELRNKECWTGARDKCFRDEH
CGMMEDEELRPKECYTTVRHKCLRKEY
CDLFDGGRLRGKECWGNVEFKVCKYEL
CDFLDQRSIDSKECYVKISQKWCKQEF
CDIFNKKGVGHEECYAKGGVRCCKEDF
CKMFYKGAMAPPECYWDWKPKCCKEEI
CPFLYRQEIDDEECWYTQRSCCCKECI
CRILTNKDIDREECYDQVRYCCCKTCF
CAIMYERGYDRKECVEERGYCACKKCM
CKVLDESQFTGKECWPEAGLPCCKRCL
PEIIDDRKFTRRDCWMKLEFKCCKRSY
HVFFDKEKVRPQDCVVPWEWRYCKNDY
PCMFEKKRLYDKDCWYGFEFKYCKNEY
CEVFEIPDFREKECYAKTKPKCCKQAF
CDIFERHYLEEKECYPKIGLPACRDAI
HGLLECKEMERRECVENYRACCCKPCF
GIFFEDPELTSRECLVPMREGCCKGCY
CALFEDEDLKAYDCIVAVKTPCWKDPY
CPMLDRRDVENKDCWGRVKGDCCKDTY
CYIFDKTDVNRHDCMWKTRVKCVKEGF
ALYLDKTEFHPKDFLMGHKEKAIREEY
AELIDKNELPGKDCFMKFKLRVMREEY
ADCLEKSWCYPKEVLWKCKDPCVKDAY
CACFEKEEMKRTEVIWSFRQNCLREKY
RACCDKEDCRKREVLEGCKQKCIREQM
RDCFDKEWVRREEMRDKIPCCDFKEWF
KECLDKRPMRPSEPRMRWSCAQLKEIV
KECFDKDGIKPSEEFPRWGPAEIREAW
KECMEKAGIRSEDVRYKVGCDPLREHC
KECLEKYKFRTKEVRIKCSCPNLKDMV
KECFERKALNAKDWYARVGCKYFKDTC
GECLEKACLAKRDAWEKICCPIVKDVC
CECLERKTIQGKEMYAKCQARCIREGF
HECFDKQEISAREFYTKCKMDCIKECF
AECFDKKWIGNREVLAKCRPKCVKEMI
CEIFEKHQLREKECFAKMKLKVWKEEV
CAFLEKNELKAKECIFTRQQRCIKEDL
SEMFEKDPIKDRECYGKYSWPACKECV
PEVLDYTDFKTRECYEKVKFKCCRDCM
SEMLDREPIKNKEDWYKLGHCECRECI
SYYLDREEIRNHEGFAKAKRCGIKECY
RELFERTEFRPKEEWLRMKTCGCRECM
RPVIEKEPLKASDEIVRAEPCEMKECW
REIFEKTNLKCGEDHCKVEECDFKDCW
KELLEKYSLRGHDELCKCDCCDLKECL
KEILERTGFKAKDEIVREGCMQFKEMF
KEIFEKEGLRNDEDHAKASAKYYRDEW
RELLDKEMVRKDDARYKVHIGAFKENF
PECFEKQKCKRKEYYDRCDATCLKEAF
KECFDKAPMKHRSDHTKCACGEYRERL
GECFEREHFRRDEYRYKMSCRSFKEQC
DECIDVDAFKKEENREKCGCQRLKASI
NDCLDVDACKDEEMRIKCGCPGVKAYL
GDCFDFDPCRNDEMRQKCECKVFRTEC
KELLECKSMEPKEMYQKFDCGEVKPVC
RGKLERPCFKARDWFVSESDKELKDNC
PVKLDMECVRNRDWLVNEPEKEIRHEC
PDRFECDKISPRDGVVSEEERELRCEC
KERFDCEGLKDKECVPQDQEREMKCEV
KVKLDADKCKNKEHLHTDEEREFRCQL
RARLEAEKFRDVEYLAKDEETDMRAAL
KERVYCEKVKQMEMFPKGNDKEMKCHL
RERILCQKIVKYEMLSKDDDSEVRCTF
KERFVVQRYSRWEDFDKDEEGEYKCPL
RERFMCGKIAPCDQIKREEDREFKCGI
KERLLCPKWWRVEWMHKNEDGEIKCSC
KDRIYCEKFKAMEFLGRDETPDLRCGL
HERLICERFKETDCLHKDEYQEIRCNL
TERFFCTRYRDVAVIRNEEEPEIVCAY
NEKFLCGKLFQIAMFPREDEEDIVCWF
KRKLICGRWMDVAPIKDEDTEDWACPC
RKRFLCRKFLEVCQIKDNDDTEFCCIW
KYRLICKRFDHCCELRQHDDEDYCCKV
KKRMCPCRWAEVCEIKDPDDSEMCGVW
KKTFCWSKLIDCCDFKEKDLKERCKDI
KRLVCWEKFMEMCDFRDINFKERCPDL
KMEFCANKWGECPDFRAREKRNRCKEI
KHDFCMNSLGECAEMKDRDKNERCHEF
KSEWCHTKLMECGECKRREKKDRGSEM
KEDLCACHFCGCDDVCKKDKKRRHKEV
KEEFCAEKLGGCGDWVRKDKKDRGSDI
KNWICPNKCNACGELCDCEMSERCGEL
KKLICDCKICMCQEIFEYEIKNRCREY
KHFICEKRLIDCGDCGEVDKKIRCRDY
KCIFCMPKLCTCCECEQLEAKERCQEI
RCLMCTNKIPDCAECRSADMRDRCPEY
KEFLCKGKVCTVCEIRKVEMADHCEFY
KELLCRAKVMGCCEMVKIEAGEHCENY
REKFCRARVGGVCELAKGDDEDCCEHY
RERLCKTSWWDCCPIKKEEEPDWCEWA
RERLCCSPFAEVCALKRERESDFCAGW
REKVCPERFRDCCEWKKESEEELCPRM
KERFLVEKFKQCCQCPREDNRDFCCPL
HDKFCHAKLCPCCYFGREEDEDMCHSL
RERFCYHKLGPGCGMKREEERECCPQI
NERFCCDRYCDMCAFERDEYADICCAM
DERILCDRMRAWPKYGKEEDDDLCCKI
GERVVCDMLGAMGGFAKEEDEDVGCRF
RERLMCQKLCPIAPLKKEEREDWGCKL
REKLACSNLKTYGEMKKENEEDFGCKF
HEKLVCGNFNEFAHFKKEAEEDLPCKC
REKLLCPKLIEVAEIKREEEEDMWCKF
RERLCIGRFCDVCPLTKEEENECCAKF
RDKLCCKKVSEFKTIRKEEDEEFECKL
PEKIMCNRYYDWKWWRKDDSESFECKL
KDYVCCSKIAVAKEVAKDDTEDFDCRL
RDRFVCPKLSAMDEIVKQEEEDLACRW
KDRLLCGRFYGINLLTKNEEDELYCKW
KEKLMCQKFPPIADLSRDDSEEVCCRF
KERLLCHRIFGLTAMGKDDEDEVGCKW
GERFLCPKICKMTVFWKDDDDDIVCKL
KERFLCERLQGCGCWPKEEENDLGCGF
KERLACEKIKAQEYCAKSDEKELRCEC
KDLFSCPCLHQDEERKRISIDQLKCKC
REILECKCMKRKPEYERLGFETIRPKC
KEFFECECMRKDGEREKARCEDYKWRC
QDCLYCSCLMQEDKRMKLSCQHYRQDC
EEMLYCDCVHPDERRYKVSIGYIRCMC
REMFDCAEFSQKDKYDKVTCKELKCTC
NEFLDCDSFKPKEAYIKLQPCGLKCCC
KELIDGGELRKKEYWQKIKRCECRSCC
KFFLERKELNDKDAFAQFKHCECKECH
REMFEKTGLKEKEVYQRYSWCELKECI
KEFLDKDQFKEEDGYLRMPCCEFKDCL
KELFDRDRFRPDSEYCRFNCCEIRDCC
KEFFEFENVRKTEEMPKIDSCEIKACF
KGLLEKDHLNPKEEWYGFDYCDIRECV
KFLLDRERIKASDDVMKVEACECRDCM
RALLYKSCIKKKEELAALGCNWYKEHC
KDILYKQCFRGEDDHQKCCVEEVREKI
KEFIECNCLNPKEQIQKICPDTLRCRC
RDWLECECLTTREYRFNVDCGEIKGVC
KDIFNHDCLSSEEERFKLALDWMKDKC
KECFEDDCWRDDDERRKIPCDEIKRMC
KECFDKQPLRDHDEYYKCPWSQIKDCV
PECFEYNPVQSRDYRLKCNCTCMKDAW
PECFEWSPCQGKDVYVKCPCTVIKPFM
SDCFEIPQCWPKEVYCRCECASFRAIL
HECLDQEPCKENEFYHRCTCKCIRTAF
NVCFDRNECSSKEQFCDCKCVTLRDMW
NGCFEVTECRCREIMCSCKCASLKASI
KFILERHHCRTKNEMCSCDMAEMRDLF
KDLFEREGCRCKDQMCSCAMKDMRDQV
KVMFDKETCNSRENWCPCDLRVHRDEV
GDCFERSMCRGKDVYCRCNMSAFKDFF
AICLDRKEWYNREMLMSCKNKCFKDMY
KRCLERPECHKYEVLQDCRWNELKEAY
AACLERSEFKSKECWFPCKVRCCREDF
PMGLDKEAIKKTDCFERTKGKPCKDCI
HDGFLKEEIRKIEHFEKDKGCDLKECV
KDSFEKDPWRRHEDMEKNPQCTIKECF
RWLLEKSSLKRYEWFPRVTPCDIKECW
KEILDRKGLTNKDPYMKIRCCSFKECL
REILEGPRIKCKEEYLKLGCCELRPCF
KDMIELEQLRPKDEVIKFEMCQIKACF
KDFFEKSGLRESEDYIKAGACDIREVV
PEMFEKSAMRHKECMEKQGYAPCKECM
CWFIEKEAMKRRECVPGCTMRCLKEDL
AGLLERYEIRKTECCEGLRHKVIKGDY
AMVFDKEEMRRNDMFEAYKTKLFKEYY
ACLFEKSDFKKSECLEAVRDKWWRDEY
PCLLERSDIKKKECVECVRNSYMRDYY
GCILEKNELRKKEYIYCMKIGGIKDYL
NGLFEKEDCQCKDSICGCTSKGLREEF
RAILEKQECRVRNHLCSCRWHEFKEHL
RNCFERNTCDAKEEYCNCNFHEMKEYF
KGCFERRECPPREDMCECKCPEFKEGH
GVCFDESECSDREVFGGCKWRPLRRMY
PIMLEESECNTRDGLCTCKPHWMKKWY
ACFFEDNDVKAKDAWFPCRDRVWKRER
GPFLEDKELRAKNCWFPLKDEFCRRKR
CVFLEEEGWKKRECVESFDRDACKRKY
CYVLEEPTLKYKDCFMRYSLDCCRKKV
CEMLELGHFKGKECFGKMDDKCCKKHI
CGCFEKEEMRGRECYGKVRMSVCKDMI
CTMLEKRELGHKECFWNIKLQCCKEDI
CEVFDRKEVEGRECWCKTKLKCCRQDM
CDLLERYDLPYRECVEKMKGSCCKECL
CAFLEESHFGKRDCVEGMRVPWCKKGF
CAMLEDNRMKARDCIANWENGCLRKYL
CALLEERPIDPKDCMFDVEMRHCRKDM
CGMLELDDLRWRECVIQYKERCIKVEI
CCILERRAIANNECCVNSGVRCMKDEI
CYLFEKKWFDARECLFKGPTKLIKDEF
HPIIERHELGRKDCWVPIRLSACKDCF
GSVLEQQELRGRECYVKVKVKACKQCW
CGFLERQRIRERDCWTTYDLKFCRDDV
CTLLEREKIKEKDCLLKLEFRICKQDY
GYLIDKRRVRSRDCWVPIDMKFCKDDL
HGFLEKEQMKGTECVPGMPMSGCKDCF
CEFLEKYALRRRECFERYAMCCCRELI
CMMLDRDEMKRSECFENWSIPACKDAV
CDLFEKDDFRTGDCCWRVKPKVLREEW
CVFLIKEDLRRVECWESVHYKCCKEDY
CCLIEGNDFKRKECFYCIKLNCFRDNV
HMCLERDEIKYKEAFYPCKNDCVKDPY
EMCLEFRYCQPKDRFCPCKCANLKAIF
DECFEMPPFVQKDRYPRCNCASLKPLM
DECIYDRRFEPKEIYMKCECARFRKVW
NECFEEERMRNKEMMWRCECPAFRKWI
AMCLDEKRMDKREWIYTCDQTCVKKPL
AMCFEEEKCRPKEYVIPCDARALKKWW
GMCFDEDRYRSKEVIQGCDHKCLKKLY
NPCLDEDRCRPKDWIMRCDCCCAKKLM
TQCFDERKCNSKEALCECECGVIKKVV
RECIDWDRCKQKEDYCSCDCKCYKPPW
KECFDAQKCRPKEDMMTCDCSEYKSAL
KGCVDCPKVRDREELAGCEDSELRCTL
KEVIECYRFKNREETQKLEIKEIKCYC
REWIICCKFLGLEEFAKMECDEYRCHC
RELLDCADLTQREEWCKFDAPEYKGGC
RGFFDCEKFRGKDEWQGVELEDYRCRV
KDMLELQRFRHKEEWMRAEIDQYKCRV
KEIFEVHRFYSKEEYQKVEFEDLKVKL
NELFERSNIKSKEDYARIDIAHCRECI
PELFERQTMKQKECTMKMNFSGCKECM
CEFFERKEVQDKGCYKRSKYPCCRECM
CDWVERHELRKKDCYERIKVDCLKEPM
CPFLDRKAFSSKDCWEGIRMRWIKEEF
CSLIDRTDIRGRECVVGFKNKVWKEEY
CSMIEKKEIDSKECFVSFKPHCCREWI
CQFFEKSWFDCRECFMKYPMRCCRDDM
CEFLDKKSINTKDCIYKEGWKCCREEF
CNFLEKEEFKWKDCFSHDRMCGCRECF
CPVFDKNPFKQKNCWCRLRIKVCKETL
CCIFDKEDVQKDECCEPLKEGVVREAL
CMCFDKNDIKKRDCMYPCKNHVMREDY
KCCFDKKECHAREVFFNCKSNGFREAY
KCCLDREEIKDREELCGCKLADFKDCM
RVMLEKKACKCSEGVCGCKWHYWKEHL
KICLEKNECKDADSVSACKQPEFREVY
KFCIEKSECNAKEEVSHCKHAEIREWM
RECMEKHECRCKEIVCPCNCPGLKEYF
TYCCEREECKDKETFPACKCANMKEII
RDCLEREECNKKEEYDRCTGMDMKDFV
KPCLEWHRCTKKEELEQCECPEWKPHI
RDCIEFPKCRAQDEYARCEAGDWKGNV
RECFDIDRIRPNNEWMRCECSYYKHPL
AICLENKRCHTKEILGSCDMKCLKGDI
AICFDKRECRKKDALYKCKCKGFREQF
AMCLDKTDIHQRDMIMTHKCRCIRDYY
ALCLEKEVIKPKDWFVQWYCKCLKEEL
CCVIEKEDLKAKECFVPPSTKYIKEEW
CSLIEDSRFHPNDCLPGMEMKCWKREL
CEVLDERVWRPRDCLPKPARKCFKKEI
CELLEDGAWNGRECLPKPTTPCWKKYI
PDIMDRENLRDKECRTKLEVKACKEEY
REMLEVERLKNDEDRHKFEMDPVKAAL
KDILEMEQMKPDEQRGKLKCKEIKWDL
RDCLEKNTVNRREENMKCNCQCVKEVF
RDCLEKDYCKDYDEHGKCDCTDLREMI
NDCLERDALKGDEDRVRCQCSCHKDEV
KELFDKHRLKHRECYCRIDACQIKDCI
KDAFEREALKAEEVYGKASCCELKDCM
KEMLEKPDLTTREDMVRIAVAECKDCL
KEVIERSSFRHDEEHCKCGPAEVKDGF
AECFEHGRCRGKGCYDKCEARDCKEDF
RELVEKDGCRNNEDRCKCPLKPRKDDY
REYLLADKCWGFEEMCRHDLKDRRADV
REFINADKINADEDRPKPECKEYKADI
KEMLEVDACKTHEERCKCGYHDLKPVF
KDIFYHDWCKQEDERCRCGAKEIKSYF
REILDKNQCSSDEYRCKFDIAEIREII
KDFFSREKMNKDDERYKAEMTQMREAL
KELFEREMVPNDEERQKLEPNEIKDSL
KEMIYRYALKTDEHRQKVPIPDCRECL
PEIFDKEAIRQRDCHGKVNISWCKEPL
PEVLEREQLNPNECYVKIQHSPCKEGF
CEWLDRPEITTSDCVVKIKENCCKEHW
GEMFDKSEVKNNECYARIKMKYCKEDY
PVCFDKDECRPREMVFPCKYRCMKEQI
PMLFDRSECTPREWFCHCRMPVMKDTW
EKCIKFKECEAPRKFIECRMTKWDAAL
ERMIRCKACEGDRKYMECNMPRYDPWV
ERIFRVRCVEADRKYFQFCCEKYERKI
DHVLRDGCVSCEKRLCSLCTDKYERRI
HWCFKQKKIESERMLCHCDCETLETRL
MPCFRDRKVDKEKVFRGGECDCLERYF
EFLFRETKFTAEKCLCHMELDRCDRCL
PACLRTGKCDGWKGYCKCERECFDQKY
PECLFDGRCWCIRWVCKCDHECVENKY
APCFKDKKCDPDKMWWQCDMRCWEKQY
PRCLKEERIEDNKMVRECESNQFEKHY
GFCFKESRVERDKLFVPCDCQAFEKKW
PMCLREEKVDYEDCLVPCDVETCDKHM
CAVMREKRWDDGKCIHSPECACCDKWF
CGFLRRKFIETDNCWIGVDIECCDDKL
CALFRKKNLDQEKCIFGHKFEVIDDKF
NHLLRDKKLQADKCVFSFEKAKCEKCY
AALFRDRKYDDDKFIKGWDNNVCERCY
CMLFRDNKIEDDRCYRSLDWNWCDRPF
CAILKEDKIYRDKCCVSYEFTCCEKFF
CSWFKDPKWDDDKCFRHPGKDCLERNY
CKMIRDDKFEADKCYGNAEYEWCERTL
AYYFKDHRLDSDKCLRELERCPCERCY
PRMFREKKWDGERGLKEHESCGCEKCF
AKLFREKGFETNKCWKEVKIDHCEKCI
QKVLRDENMTPEKCYHEVQIDNCDRSI
AQLLRENCLEEDKCYMNIPADVMERRC
EHLFRETCMSPEKMYFDLNCEKVERRC
DRVLQDTCMSKPSRWEEFCCGKMDKAC
ERVLRDNCIRWEKKMVDTCCKKMDKVC
EKCLREKSIQNERRWCECDIMRLDKIL
EKCLRGRTCECTRRYCDCGCYKFEGWM
EVFFRENCCDAQRKVCACPRAKWEKKF
DRLFKEPGCGQDRKLCDCPCPKWERPI
EKIFRERGCDPTRRMADGGPWRMDKMV
ERCLKGGDFDEDRRYRDCACCRIETML
EMLIRDRAMEEDKKWREFNGASVDRIL
DRVLKDKGIDRERHYIEISIGRFERCC
EKLLRDRCIDWESKEMEVNSTKYDRAC
DACFRQTCVEHLRRFASVCCQKYDKKC
EKLLRCSCLENDKRQPEVSCCKWDGCC
ENFLKCQALNDERKTYQINLDKFDCRI
EDMFKCGTMGKDKKRKRCSMDKWECKF
EPFIKCTTIEKEKRWAGYSTEKIECKL
EMMFKCRKFPPEKHWAQTDWEKLECKC
DRLLRCNVMDTDRHYGEFPVMNFECPF
DKWFRGQTLDTDRRYVESQECKVDACF
EKMLRPKALNDDKKYCDLTWGKVEHPV
DNIFKCRELQADRSYAEIRVPRFECGF
EELFKCETLQDERRRRNLPIPKWDCPM
EDVIKCKQFQDERRRKRAPKEKLDCKW
DDMFRMNRLDVDKRHVRIECEKLECKW
ADMFKCTKVKAENMRGKIEWEQFDCKI
KDVFKCRKMDEPRGCRKFEVEQYECRI
KFLFHCERVREDKEIRGVEVDKMECKF
RKVLMCNYIHDEKEYKELQSGDWECGI
DKWMRCKEMENDKKFATHKIEKYECRM
EGILKCSTIGADKKVIDLQCEKLECRC
EEFFRCREMDQERKRRKVKLDKYDTKC
EKCLRPKELDQDRKIVEFRCQHYEPKI
DYCFRVKYCDYEKKHFKCRWEHWDAKV
DKFLREQSINADRKYIQINCPKLEKWF
DKLFRDGQLPCERKWVDWKLVKMEHWF
EKFIRTKQLEEDRRYADVRYCRVEQCF
EKIFRVKNLDHEKKHIDVSACPMETCF
EKFLREKNFDPDKTTVEMEICRFDKIM
ERIFKEESLSGDRRYGECQAERWEKKY
DTCLKDDKCDEEKHIKQCELARIDKLI
ERCLKIKNCEPEKRYHECPRASFEYTL
ERFIKDAEFDGDKRFCDYKGMRFEKMI
ERVFRDGKLNVDKRWCETEVGKIEKDV
ARLLRDPRIDGDKVYCDADADTFDRKF
HCFVREEKLRADKCCAAIDADSVERRL
ACLIREQKLHREKACFSIDREGLERRY
QVIFREKKMSEDKVFRAAESEKLDRKF
AACLRENKYDDIRAMKACEGKVYEREY
AVCLRDKRIEEDKILHECDGQLMEKTY
PMCFRDQKFEKTQMLAPCDQPCMDKCY
EPCLRETRCDDDRRYNPCEMTTMDKEV
DCCMREARIQPERRYAPCDCGKLEKMI
DACFREDKCRGEKHLRSCECWHFEKMI
CHFLKENILENEKCFLDVTRDLIEKKY
CAFLRESKISDDKCYKSVDNEHIERKF
CPMLKDKRFQGKKCLRSWEIECWDKRV
HAVLRDGRLSEEKCWREIDWDYCDKCW
PRYMRDKRYEEDKCHREKENSACENCY
CKLLHDSWLHDDKCYKDVHLQKCDKMF
ERCLKETRINTEKKYAELQWQHIEKTY
DKVFKEATCAQEKKIRECKHKKLDKDM
DKCFKETSLNEEKKHKELTCGRMDKAC
EKMFKDNGVDAERRYCEFTCPRCERCF
ERIFKENNLDADRKYWDINQARVERHL
EKILKDKMLSGDRKYVDIPKARIEKAF
GKCFRERKIDSDRPFLDQECAGFERFL
EKLFREAGCDQHRVMHECGIERIDKKL
DRVLKLKWCYGDNRWCDMPVNKYDGPV
DKCLHAPACEKDKTYEKCACEKYDSKI
DDCLRYSPFEKERRKQKMSCECYDKKI
DDMFKVGGCAHDRRRCKCSFDKYEAHL
EQVLREKMCNPEKKYHQCNYEKYERRF
KSCFRRTMCESEKEFCPCGWEMYDDKF
GLCLKKKNCEHEKWLPACHCDCMDEKL
MPCLKDRAVYEEKVLHHCSCECIERRF
CAFLREKFMSDDKCWKGLDMECMDRKM
DHDLRDRALERWRCFNTKGRDRCERRI
GKEFRFRNMEHEKCFHEHEKPKCEPWV
PMMFRRKKFEEVRPFKPIEVCCMERCW
EVLLREHKCYPEKKIWACSMDKLERSF
EKCMREKNCEGEGWYCECNYERYDKRI
QRVFRERRCECDRQWCDCDWRSMDKIW
DKVFKDRHCEMEKKLCACHQEKIERKF
DSWLRYNVCTPERRVCNCRHEKDEDKF
DKCLRIPRCTAEKKFCDCQCDKLDTRV
EKLVRENAVDDDKKFRDGSYPAFDKMF
EKFLRDQCFQGEKSMAEIGCKLFEKNC
EDLLRCTDLEDDKKYSSVHCENEEGRC
EHLLRCRCLDDGKKYRDVQCSYTENCC
DRILRCKCVQSDKKYRNLSLERYEKRC
DGILRFKCMDADRRWHGICVERWETKL
EGFLRESCLEPRRKWLSVCAHKYERMV
EPMLKESCMEPDKKMCQVCVSKYERSF
EKVIRDSAFHEDRRIKEYAGGRMERPC
EKVIREKCFETDRKSKEPQVPRFDKPI
EKFFRGPGISEDRKYIDMGCRKIDKQC
EKVLRWNSLDEDKRYRDLGMSTLDPHC
EKIFRDGGLNYSRKWMDVGMVKIEKVL
EKFIHERCIDTYRKLVEACCVKLDKVC
EKVIRENCLGDENAYKDVCCRKIEKEC
ERILKDRCIEEGKKLRDICGSMWEKGC
DKLFKESHFNTEKKYADGRCVRLDKVL
EKLFREKCFEMERRFFDQHVAKWDRGV
DMFFREGCCNADKKWCHMTFEKYDKKM
EMLIFEDICHGIRKFCGLRLEKDEKRL
DGMFMERECPGHKKYCACRFDREERKM
EVCLCEKECSTIDRLMGCRDDNWHNRR
PAIFFDEDCIDIEAFGPCKEECVKKKR
SFCFDSDDCKNKEAVPKCREDCVRNRR
AMCFDEQECKEIESLHGCKCTCFKRPH
APCLDKTDCHSNEWFCNCKGKVIKDET
RLCFEKTECNGKDPVCNCKVNSWKDPF
AECLEHEEIDRREVWERCKCKVLKDWY
RYCLEKEECRDRELLQRCRCRCLKEHW
GECFEKKGMPTREIYHRFQCRGIKEDC
HYCLDRQACTGKDWFVPCSIKPMKEEV
HPCLDKKDCRAKEMWAKCKGKCMRDET
AFLLEKKYCQSREAVCGCEIKIIKEEM
HDLFEKQSCQRKDWYCKCDLACFREVF
RDVLEVSYCNQREEYCKCQADEMRAHI
GPMIEVTDCNCKEVYCDCRVRQLKADL
KTFLEKDALKPKGEYLQMQLKERKEDV
KCFIDKPPIGGREDCCPLEFKMRKDEF
KPCWEKNGMKPKEDWWSIPCKDRRQEV
RKCLDRDTVGKRDDMAEMACKEKREEI
SKCILKACFAKYDDMNEVCCKDYRDDC
KKCLLKYCLAAWEQYWDCCCRDRKDDI
KKWLYKTCFVAIEEFFEVPVKDRKDEL
RGCLEREACSKREDIVQCQCKPRREEW
RDCMEKQAFRQREEYIKCSVADHKESL
TEILEKKGLKHDEQRSRMSIGALKEGI
PDCLEKECMKQQEFRQKAGCHCIKEMI
RDMFDKGECKEKEQYAKCKMHYMKEMM
REFLDAEHCKHRGEHCKCDVKEYRATF
RECLVMSKCTSTGEYMKCEWDDWAAKF
KEAMMGDKCGCWDEFCKCDIEEYRARV
KEIISMGKCTCQDEMCKCEVDEYKHRL
KEVLDHSMCQARDERCKCAIDYIKHTF
REFFDKKVCNHKENYCKCAMQELKNPV
RDCLDVGPVKAHDDYCKCQCKEYRGDM
KKCLYHSYLPANDEYVECGCKQYKHDF
KKCLVYPMCQQFEEMHECPIRDRKEEF
KVCFYKDIMKYADELMRCQCSDRREDV
KICIFKGVVKSMEEIVEIACRERKDEW
KKCFWHGRFKAAEEYLDCECKDRRTEI
KQCLFPQKLMPHEEYAQCECKNRKPDW
KCCFVPQKMYKVDDMQQCDCKDRKQDY
KTCFWREKYNKADEIEKHECKWRREDV
KMVLIKGKMADHDDWYAWEFRERKEDI
KFCLEKDRIKASDDFVKAEWRDHKDDF
GPIFDKEKFKPGDDWVKVEIRGHREEY
KGFFDKNKCTNREDWCGWEMRDKREDY
RCLIWKTEIKRPEDCDPLKMKDRRDEY
KCLFERPEVVGNEDCSGTKMREYKEEY
KCCLEKDEVRPDEGLVCVRPPDYKEYY
KAVLEREDVRPNEEVGPCRPPEFKDGY
KAFLEKQECSPREEYCTCPWPELKEWW
RMCLDRGVCTSNEQFCTCAPKELREYL
KWCFDRKECEQKEMMCRCRMSDMREGL
RSCFEKEACKGKDGYPNCQWKTVRDEV
HECLEKPAFRHKDAMMRCSHKCLKEAF
RECFERNAVNKEEERAKCEHDGLKEGF
KECLEKSCLREDDSRVRCECKCLRDML
RDCLYRSACRKEDERCHCSAAHFKEVV
KEMLNRPPCCSDEEYCRCGFKYYRENW
KEALEKSEFKPKDYYCKCKSTGIKEAT
KEFLDKEAISHDDEHWRIDFAPIREVI
KEIFNKNAIRGDEYRWKYDIAECKECI
KDCLERDALRAEEERHKPAVECIKDMI
REMLNKPAINRDDMREKLSCPHWKEPC
GEFFDKECFRKEDDRERMSVPCWKECC
DEILECECLKADEKRVRIAAQSWRCEC
EDWFSCHPLDCKEKYVRFRHKKLKCEC
DDFIVGECFTKEDKRDKLCCRRWAPEC
RERFDCGAMKQKEDYCKEEYRDGKGDV
KEFLDCEKFKTKDEHFKFDCSQWRCQV
KEILDCDRFKHDDEFMKTDWREWKCGV
KEIFECSKVKPREEWARVEISEWRCDL
KEWLECCRLKSKDELMKPETPDMRCHF
KDVLECDRIKANEEGVKMDIDQMRCPI
KDCFERKVCHPKEEPGKCPAPDIRDVV
TECLEKEEFKVREAVFKCRMCCFRECF
KDFLEKEYFRTKDEFWRVELCEMKDAF
RALFEKQGCKCTDEVCSFSIKEMREEL
YRIFHRPGCRCEDEYCECGLKLLREEL
ERCLREDMCDPENFYWECGEKKFDKEW
ERCIRERHFNDDRKANDCHHCKFEKMM
EKMFRERALDYNRRMMAMARCKMEKCF
HKLLRNGCLNGEKHYMELGMCHIDKCC
DRCFRDQPISNESKYVEVNCCCFDKCI
DKCFRATECNHDKKYCSCKCHRYDEPL
EKCIRETPCYGEKKNVECNFDKMEKGF
DRMFRDAAMVADKRYMEIGAPRLEKYI
DKILRESALYPERKYAEIAHARLDRPF
EPLLREHRFEDDKKWSELEQAKLDKVY
EHLLREKKCEVDKKWCTAELCKVERMI
EIVLRWNTVDDDKKIRTPPTCKLEHCF
DQILKIQHVNEERRYKPIDCCRLDACF
EWLLKDNKIDRQTKLYHMDYCRIERCF
EPLVRGRKIDIEKHWARVEFCKCDKCF
YKLLKDKALECEKCWCDLNMGTFERAF
DRLLKEKHVEKEKDYADIGCGIYERPC
CRFLRDKRLESEKCLWDIDKTMCDKQY
CNLLRDRPFDEDKCFYPVRVELMERKF
CKVFKNSDVDCYKCICELKMEWLDDKF
CCLLRKNQLDNEKCCCQWKITCCEEGI
CGLLRRTRIDPDRCCHNIDMQCCDEFI
CCVLRRDRFPDDKCCRSIGPRCCEEDW
CRLFRYRRLREQKCMKPVERKVCEKQY
CAVLRRKKFNEPRCFKAVDFKVCDSWF
CTLLRRWRFPDSKCVKNWDMPFCEEWL
CKLLRRNMLSQEKCLMDLQFPPCDDHF
ARIIREHRVEGETCYPDQQWACCEKCL
MRCFRGKCMDTDKIYKECGCTCFDGMM
DKLLRGNHWYDEKHYRDIDCGRFEGMC
DRVFRSKCIDPEKKYYDLCVVRYDHPI
ERLFREKKLDGERRFGDLNKCGCDRCI
ERILRDSDFDNEKRYTDFKANKWEPMC
ERIFRCQAIDRERKYWDLSGNSWEQGC
ERMLRDTELEVDSRYIEFKFCWVDGCM
EKFLREYRVNADRRMIDSGMCRIERCF
DHVLKEGRLHQERRWKDPTACRWEKCI
ERLLRENYMETDRKYRENKFCKFEKCI
DRMLRMKPLDDDRRIREYGWCPVEACW
GRVLRERRLDKNKNLLDIDYCCCDKCF
PWVLKERKVDDDKYIKKVDKCTIEKCF
TGMVRERKVDAEKTFAAIEDPCLDKCY
PCLLKENRINQEKHIAAVDKELIERRY
CTFIRQKRWEPSKCVPHREMQCCERTF
CKIIREHPFEPEKCYPDVQRQCCDKIY
CKFMRDQQLRDERCWKEYNVGCCEKTY
DHCFRESRCDDEKHWKNCQIARIEKAV
ERFLKENRMDADRRYYDYDPAKYDKAW
ESFLKCHTFSADRRYCNVRCAKIEPCC
DKLFKCNVFGPDKRYKQYACERWECRC
DKLFREHPLHNDKKAADMNCPRVEKWC
DKCIRDSYCDRTKKLHDCKCIRFEKLL
ERCLKVRELDHSKRFAEAKCVKFEGTC
ERCLKMASLEEDKKYREIKCQKFDAPF
EKCIRMKPFNSDRKYAECPSHKLDARF
DKLLRVKPLDPDRKYCEVKTTKIDPGI
EKVFRDKRLDGDKRHSEVEADKHEKRW
ERFFREKRCYCNKRWCECNVETLEKRI
EYCLKYKACDDYRKLCECSCAKYDKVI
DRYFRERRWETEKSYCECDMAKVEKLF
EKMLRESTFDSEKKGMDLKLQSFDRMV
DKWIREKHLQAWKKYVEVKHCKIDKCC
EKLFREKTFEENKQYIEVSVAKCDKIL
ERVLRERGFEPWKKYCDLPCCKMEHCY
EKLLRYRGMESERKYAETAMCRVEKCC
EKLFRDSQCERQRCYCECKIARIERML
EKWLRYKTCDATKRIMECPSRKYEPDF
DPFFRLQACAAEKRWCGCGMKKYECDL
DWCLRTKVCEQEKRFCQCALGHYDNMV
DACFRTDTCHAERRLFDCGWRCYDEEM
DKYLRITVCGQEKRYCQCPWGKWEATL
DKVIRQNCCPHERHLCEGPMAKMDKIL
EKMFRDPPLSGERKWCDTALPRYDRDV
EKLFREKCMATDKGYWDLSMDRAERGC
DKLLRDTGIEQKKRWMDLRVSKCEKCC
EKWLRDSSVPKEKYYDDVDPCKIDKCV
DRDFRDKKVEAEKKIVEKERVKCDHCF
EKELRWACFEANKHFCERTRRRYDPEM
EKELRCRGYDEVRVIREKGKWRLDQAV
ERELRADCVQKEKEYAEKSKEKWEAHC
GRDLRCNCFEPEKIMMERGRNDLEQSC
EREFRCQCIEGEKCHVEKNRPRFENWC
SKEFHCRKYDEPRVMKKKDKPKFDCGL
SADLKCKKYDEDKAVKKREKSTLECGM
RWDLRCDTITDEKEMKGNNREDVECKC
YKDLRCNYFTDEKWFKDRPKEKFDCKL
RKDFKCAGLEKMKDLEDRAREDLECKC
KKDFRCCGLDGHKEFRDRAKEKMECRL
ERELRCRDFDTYKGMPDRKRERCECQI
EKEIWCHDLETGKRFAEKKHTRLECRF
DRLIRCNEIDRDSPWEDIRIDKMDCPF
ERLFKCKGWDDSKKVHEMHADKYDHKC
ESLLKCKEFDWDKRFMQMKLEKVDCKF
DTLFRCKKIEGDSHGINLQVEKWECRC
DCLLRCKRLESDKYWLPVERGKFECPW
PKFFRCRTFENDKVWKEVAVQTFECAC
EKLIRCNNVDAERRYAENQFPKYECHM
DRVFRCNMVDSNKKVTEAAHRRYECEF
DKCFKQATLTHEKKYFECPCTHWDPMV
EKCMRTSEVDGEKKMKDCRCPRYDGGL
ERMLREGMMPADKRYAEWHCAKYDKAF
DKVFRFKSCERDRHYDECGVAKFDYVV
DRIFRHDHCHTERRYCDCTWEKYESWM
DKILRCYDMEHDKKYSEVRCEKYEHKC
EKLIRWRYLDDSKKVKDMKYNKYEHTM
EKVFREGALPGESKYSELRIEKYDKRV
EKVFRDKMVEREKKYSELAFKKYERNY
DRELRENCIETNKACVDRSRERMDKPI
EHDLREKVIYDEKMWKDRTRPKVERAI
EKDLRGKIFYHEKKHMEKATPKIDKGC
DRCFRYNSFKGEKKYMDCSCCRIETMF
PRWIRKHPCWQEKAMCDCQPEHMEEKW
KRIITKNSCNSDKEYCDCEMSELEEFF
RKFFRKHPCDTDKEYCECAIGFTEENF
KKVLRMDKCNPDREYCDCQCRGREGEL
RKFLRVNCCGDDRYYCECSIKERDAEL
KRCLTREACGAVKDIWECPIKERDEEF
RRCLGKEHCRPDGEWQECPCKERKEEL
KDCLERDNVKAKEELVSCDVAMMKELL
KDIMERKWCKKKEQLCKCPIGDFKDGL
REMFEKHGCDGKDYYCKCACRALKEYC
TECFETQECTGKEVYVKCRGEHLRARM
RELFDKKCCQHKGEHCKCQVADYKEYV
RECFEKHACTRKDWYGRCDPTTLKEGW
KEIFEKDGCKRKEEYSKCGVNLFKDHY
KVWLEKTGCKKRDQICKCPRCEFKEVV
PDMLDKQPCRRKEVHCKCSMGWLKEIW
ADIFEKQWCHKEECWDRCPIDVCKDNL
CACIYRKFLDPNDCFMKCQLKCCRECL
CQCLYKDECRRPECIDKCRCECCKEKI
CACFDDTEVNHHEMMAGVRSDCFRTKR
CACFEDDPFNRSECIDGCSNRCIKRTY
CVCFDEGMVSRKECVWACTCPCMRKLL
CKCWYEANVSGEECYWDCKFRCCKRDL
CEWLEENTIRAKECIVNHDFRCLKREL
CCCLENQKVKEKDCWDGCECKCLRTEL
KWCLEFERVKTNDYWGPCECKDFRVDI
KEWFDCSCMKGNEERTKWPVQDYRPPC
KELIDCESLRPDEDRPKVSINNMRCNC
RDLLDWEKFKYNDDHMKIELPTCRPCL
KFLFERERFKHSDDFMAVEVCDCRNCW
KVLLEPPWMRAKEDLFGLPMCECKTCL
KDLFDKAEFAAKECYCKHKGTECKDCI
CDLLEKDYIYHKDCWIRTPMRCCKEQM
CPFLEKAELGKKECYEAFKDAVLRDPY
AAVMEKNEVDDRECWNGVKTGVCRECF
AMIFEKEECNGMECICPWKVKMCREDL
CLILDKREFDKRECFCALKFRICRDDM
CVILEKTEMRGRECICAMRCACCKEVM
QYLFERTDLKARDCLVPLKEACCKECY
PEILDKNEIHAREWYVKARLPWCKGCL
AMLLDRHEIHGRDCFGTIKFRECREPL
TTLLDKNEMAARDCWWPLKVKSCREEW
GYILDKRELQHKEGIQKCKIHMCKDCL
RIFLDKQEFNKKEELNQWRVCMCKECL
CGLFDKRTFDARECWASMDLQCCKEGF
CGFLDENKLKTKDCWMGFKIGCCRKCW
AEFFEEDKAKGKDCWTKVEIRWCKREF
CEFFDEKILYGRECVTRYAYTCCKKDW
CHILEEQKMKRKQCWASYDMNCCKKCF
CPLFEEHKMTPRECWARTELNCCKKGL
CTIFEESRFEGRDCFADTELRCWKKEL
ECCFDDERLKPKDLIWCCEKKTLRNEW
CVFLERGNFNNKECVFGFEPKCVRDEY
CCILEKERIKQKDCFIQWDFKQCREEI
CAILEKSKFGHKECFHDGEWKGCKYEL
SEMIEVDRMRPKECYWRIDYPVCKGQI
HDIIEKDKIRPKQCYARMDIKACKNCL
RDLFEKERLKAKEEYFKVTCRVFKDWF
KDLMDKQQFNQGEEYGKLDCKEHKEEF
TEIFEKDCIRQEEIRWKIGCQALREMC
KEVFEVECCKSDDMRWKIGVAEMREIF
ADCLDNECLHRDEFIEKYCCKYMKDEC
GQCFEENCLGAKERFARGGCKSYKKEC
SDCLEAKCFKGKEQYMHVPCRWYKGEC
DECLDWKQMDKDDKYEKCKCRRLRPPC
ERCLRGKACQNEEKYSDCKCHRWSGMV
DRCFRIPACQPEERYCDCGVPSWESIV
DKCIRHGTCSSDSKYGECGCRQYEHDV
DKCFREGGCVSDKQYLDCNCHCWEKNV
EKFLREGSCDGEKRYGDCHLTKWEKVC
ERILKERWCGCDKQYCDCGLDVYEKKM
ARCLWEDRCSGMKILTECENEVFEKRY
PICLKDEKVHHEKMMCGCERQCMDRCY
CGILKESKLDADKCLVTFERSLMERHY
SRLFKEGRFGEEKHYKEQDNCACERCW
ERFFREGKFEREKVYMEVECGKCDKCV
QKIMRESKIDKDRPYYEMEIEKWQKKV
EKLVREWRLGKDKRYYEVEYGKWDRPL
EKWIRGKCFDKVRKWSDVCCDKYDGRC
EWIFTCKCLNAKRKWAPVCCNKYDHSC
ERFIRERSLQGDKRYSEIKMDKWDKKC
DKLLREGWCKCEKKWCTCHFPRYDKRM
ERCMKERAFDYNKKYPDCGCNTYDKKM
EKFFKENSCEEDKYYKECKLERMDKSM
DKMLKDGAFDAERRYADCRQEKWEHKL
DRLLKVPGFYAEKRYAEAGVRKMEKDF
DRIFKEEHCTGDRRWCECAVPRWEKPR
DRFFRENRIEADKRFCELPWVRWDKIW
SKCFKEKTMDQEKVYIECGPESLDRKM
DKCLRIPQCDRDHKYANCKCDRWTAKL
DCCLKFQRCEGYKKLHACSCPHYETPL
EDCFREGNCWGSNKYPKCPCARLDRVF
ERCFKASRCEGDRKYPNCNWPRWEGPM
EKMIKDYQCEPDRRFCECAWAKWEKCF
AKIFKYRCCECDRVYCECQVGRMERTI
DRLIRERHCGATKAWCECEWEKVDRKY
QFCLKWNRFDTEKPFAACDCDSYDARV
AACFKNKKCQPEKFFWGCQCDSLDRRW
VMCLRETKCRSPRWLCPCDQDVIDKKL
DQCLREDRIHAEKCFIGCEKERCDKWM
STDLKESRLDAERCCMKRDRESIDRKW
AYEFKEARFECDRCFCQKERPKFERQW
QVELREQGLEHYKYITCKGKDKFERRW
DCEIRQSAWDSQRKCPHRGKDRIEKKV
SWEFRCAALTHDKGIHRRAKEKYECRC
TQELRLKEFYDDKVIKTKKKEKIDQKL
THEFRWSEWEAEKACKEKKKEKIEGRL
EKDFREKYIDATKAMVESKQERIERKM
AWEIREKALDNHKPMGPRQKDKFEKHF
EAELKEGRFQHEKCLHPKDKAKVEKTV
ASDLKETKMDGQKPCAPKENDKWERRV
QWDLKEAKFDCEKQFCCREKERWEKRF
EKDFRDGCLWHEKIYCDKKKGKMEKCF
EKIFKEKSLEDERRYKDLSYKCCEKCV
EMLFREQTLSYDKRFVAVSLCKMDKCM
DGLLRESPFNAERRVVSFTWCCIDKCM
DAFIRETEFDTHRRCVSMKHCRCDKCF
DWFMRENELDPDRKFYPMKPCKFEHCW
EFVLKETQLEDERKVRHPKVCKWDKCM
EKWLREKRLPCEKAYCEISGARMEKQI
ERWLRDGAFEPNRKFCEKGAARIDKIM
ERFFRAKGVDADKKYAEVQCNHYEGDC
EKFFRETRLEGERKYHNEPMCKIEKVL
ERVFRETKCEAEKWMCDAEMHKCDKLF
ARIFRERRFEGERPWKDVERQCMEKFY
PKFLRETRYDNEKCYSEFDPTWFEKVW
PKIMREQKFNQDKGYRDIEIGIFDKIF
AKCLREYKLPNDHCYAEVECPVIDRYI
CSFLKERKLDQSKCIHHIEWGCCDKCF
PRLLRENNFHRKKCYRDVAVGCCEKCM
WMLLRDNKLEEDRMWYQVDKGCFDRSY
CCMLKETKFKEDRCIKCVNWNGFEKHF
MCVIRDSKLDDDRWIKCMEVDFFEKSW
CKMIRDRKFDDLKCIRECECHCVDKHW
AKLLREPRFSEERMVKEMDAQAMEKFM
CKMMREQMFDDDKVYKDMWFSCIEKTM
CHFIREKIFDQDKCCWEMPIDCFDKHV
CMVLRESSLEAERCIKSLQRECMDKRY
TLVFKDARCTKDRMMCPCEPDCIDRKY
DCCLTEKRCEPPKMWVTCECEKFDKRY
EKIMREKKCSCEKRLCDCEMAKLEKML
EKMFRAKGCWSDRKNCDCNAQRYDANV
DTLIRCRHCDSRKHMKQCHIDKFECRV
EKLLRASTCNGDSKYCNCRLDRYDPKI
EGYFKFRECESDKRWCSCRLEKDEKKL
EGLLRVKMVDCPKKTCTIRVDRYEGKL
DRFLKVKTCDGDKFYCGCQLDRCEARI
DRMLRVPDFDCDRKYGEFRLTKLEVGF
ERCLKVSQCDNDKRFHDCSFKKYDANV
ERLFKDKPCEREKCYGDCQGERCESTY
ERCIRWDGCYNEKRYHECAADKFDMRV
DRCMYMRHCPRKRKYTDCPCTRIDPVF
GKCLREKKFQDQRIYTECECHCLDKII
DKCFREAPLPGDKRMAECGQAKLEKFM
DKWFKEKCVEPRKKEFEMNCDNLEKIC
DKCLKSEYFQKEKRMWECKCPRVDPVL
EKAFRWTTLDDERKYKEARGQQWEPCM
DKILRCTRFEDYRQYKNVDCSRFECSC
DKLMRCKCLDMLKRWVDLPPKRWDCDC
ERYLICKCFVWVKRLMDMQCKKYEAEC
EALLKCEAIREDKKARDVPCRSYDNEC
DRILRCTNIPADKRYMDWNYKKYDCDI
DRVFWCQCFISLARWSEIPCKKYVHEC
EKHIVCRCMWTVSKVWEHPCKDYPTEC
EKHLVEGCMPAVAKLMEERCKRYAREC
EKIIYCQWVAPWERYYEVAIKKWKCDC
EKVICCREIDPENKIWELKVKKYHCEC
EKIIRIKELEADRRIIEVKLATYETGL
EKIIKWKEVDPERRVRECKHPKWEAPM
EVILKEHRLYGERRVCPIDTARCEKCF
DANFREPKFEHEKHWCGTEKGKMEKWY
NKMFRQKAMDQEKRYCEYAACHWEKCM
DKLIRFQKFDGEKGYWDMEQCKCEQCI
ELLLRESRMEKERRIGTIEVCHWEKCW
ECLLKESRMDPQKKLHCIERHKMERPV
DCFFKERKMDAEKKIAHWERAKWEKIY
ARCLKESKLSSDRAIVDLDGDCLEKRY
ERAFREGRIEGDKHFGDTECCKMEKWL
AKDIRYGACPSDKVYCDHKRERIDKRI
ARDFKEREMEDYRCVSEHKRQRCERHY
GKDLRESWIEYEKSCVERGRPKCEKPL
CRDFRTRWFEREKCLRDRPKPCCEKRL
CKLIRDQQVEGDSCYAQVRMTACDHHF
ARLLRESKLDKEKCYLDIEIQCCDKHI
GRLFKEGHLSADKGYAEFEMQPCEKAL
EKIFREKWLECDKHYMDNPWPKCDKMM
EKCFREKKIPPDKRWCDCNCCKWDKVL
ERCLKETWCVQEPKWCDCGCRRIDKEM
DRCMNAKPCDEKRKEHECKIKNYDGDM
DRCLRIRYCRDEKRWHDCKVKRFDCPF
DNCLRFKSMEQEKKYVECHMAKYDPAF
SKCFRERSMTDDKVYWDCTCPHLEKMF
TRFLRAKWCDDQKSYRDCPLRFYEKEI
DKLLRVKACDPSKTYGDCPISKYEPHL
DRFFKGSECESDKRYCECKNHKMDGAI
ERVIRLSELEDDKRIKDIKFSRWDCPV
EGVFKVEEIEEDKRYRPFKFEHWEAHI
DRLLKIKEIDDSRHIRDIRAWKFDVPV
DKMLRFQELNPDSRYMEIKWNRYEPDM
DKMMRTMEFEPDKRYADLKVDKYEDRL
DRMFKDSECDSERRWCELKFEGEENKW
DRMLFFKDCEALKKIGEHKADREESKM
DKGFVMPECFQLKKYCDCKWEREEQRF
EKCLHMKWCNKNKKYNECSLDRWEGKF
DKGFKFKSCECAKKMCECKGGKYERGM
ERFFKEDQCESGRRVCECRMPKWEHGM
DKCCREKQLEADKKFAQCRAPKYERTL
DACLKEKKLSADKRYCGCDCHQMERMW
DRCLREDHFPKEKKHEDCTCGRLEKVL
EKCLSEPQIEENRKIRECKCPPLDKMM
EKLLRAPACEQRKKEHEIKLQRYDRGI
EKVVREGHVDPDKKYVEVRVDKLDKKI
EKLLRESGVDHERKIYEAGLAKIEKFF
EKCCRATNCDAEKRICECKCSSTDKDV
ERCLRVKKCDNENKYWECECRAYQADF
DKCIICECFTGLKRYAECGCKRYENDC
EKFLFTTCFIDPKKVRDMCCKKHEPDC
DRILRDRCVTAEKKWVNLCCQRMEHPC
ERCFKESTMETDRKYSNYPCAKLDKVV
EKCLREQQMEHEKKGHEIRCGHIDKVC
EHCLKESNMDQDRKLFEWSCCHIERML
ERCLRFKELEEDKKVRDVKCGCYDHWM
ERCFRINEIDERKRFRECKCTKLDTPI
DKCFRLQVCEYDKSYAECNCGTFDYAF
DKILRVNALEEDRKQKEWPCDSYEAAV
DHVLRCSAIEDDRRYKEFAFGRWEVPV
EHLLRVTAVGTERRHRDLGIEKWDVKL
DRFLKDSCIEAEQKYCDLGTPRLDKPF
QKCIRDEKLAAERYYVGCEKNCMDRAY
GQCFREDKIQGERGVCECDCCCVEKCW
DAFFRETRLEKEKRLYTSDCCRLDKLW
AAFLREPKCECDKVICQHNWYPFDKKF
EMMFREHRLEANKTWCAAEFEKIERKV
ECIFREKKLNVDKKWAPWEPGRFDKGM
ERLIKEDKLNHDRKYCEIDAGKYDKPM
EKFVRERAIEKERRILEMDFGRLDKCI
DKFFKDQPLEYERRFKEHQCCAFDKCC
EKLLKEKPLEYVKKMPEWKCCRLDKCV
ERLLRDGSMQEEKRMYEFPCCKWDRCL
ERMFRDQHFYTNRKYIEFHVCRIDRCF
DRVFREKTLDQDKKHCEASQARMDRCM
CRCFREWAFADDKGYKESACPCWEKSF
CKIFREKTLWPEKCWVEKRVDIWDRRL
CKIFRESWISHEKCYMDCQPDCIDRRW
CGLFRESKLHSEKCLVGLEREIIDKIY
CVLFRDPKIWANRCWWGIDLECMEKKF
CAILREKHLSEEKWFRAVAHECMEKRF
EHCIRDSAWDEFKRMKEVKCCNFEKIC
NRCFRDRHLEEEKKYWEVHCCKFDKCW
EKMFRDKCFEGKRKFMDEGCIKLDSVC
ERILRGKCLRPDKRHIDLSCEKYEKRC
EELLKGKCFEPERKWPKLCCQRQEGYC
EAFLHRSCVPPMKKMMGLCCDREEDRC
EDLLWSQCICGEKKRWKVPCDKEDDKC
EDCFPGKCFEKDEKREKIACQRIKRVC
EEFLICECIAKDDKRERVPCRRLKCEC
DEIMYCDTFAAKDRWIKLDCKGYKPEC
EELLHCDMITGEDKRGKLQMRKYRADC
EEIFDCRPMDSKEKYVKWNVRRYKHDC
DEVLECDPVKRKEKYEKIQVKAFKHNC
PELLECSCMPQKEVYWKIGCKELKTMC
PDFFESSCVKKKDFNERLGCGYVREFC
KDFLDKEVFHKDDGYDRMEIAPMRECL
KEMIDKPAFGANDEKCKMPVKEYRDDL
GELLERENFKDDEVRHKMSMQVLRDCV
GELLDREEIKGDEGRQKLQIPPCRECW
KDWLEREHIKYRECRVKMDCKYCKDGC
EDVLDCSDVKASNKRIKLRCDKYRGKC
DECLLCACFMDEPKRRKLSCDNIYPRC
EEILICTCFFDNPRYRKFGCDEYYCKC
EEWIWCGCFCSERKRFKVPCDKEQDKC
DEIFFCQFIMPTKKWIKLACEKDESKC
EDWFLCQDLIVWKKFLKVRCEKEDGRC
EEIFHCKFIEPEKKMVKLACDSEENKC
EDLCWCKCIGPRKKYVKLPTEKEETKC
EYLFRSNCVQYDRKFIGICFKKYENNC
EKVLREKACNPDKRWCDCPWTHYENII
EHCFKAKTCEDTRRIKECAWGKYEAPF
DYCIKVEEWDEYKKLKDCKCQHVDAAL
EKCFRQKTMNQQKKIHDCKCWSYDKPL
ERCLRGKNLEATKKDIDVKCSRFDGAC
EKFFKEQGMSDDKRYRPMGTCRLDKIM
EKVFKDNDIQDGKKYREVTTCKIDKCM
DHFLSERHFDAGKKWVELRACRCEKCM
QRMIRDNAIDEEKKHKELGWCPMEKCC
DMCLKEHGIDTEKKFRPPGGCHVEKCC
ERMFRDKCIEQEKRMADANDCKLEKCC
DRCLKDKAIDKDRRWKEAGCACLDKLL
ERLLHEKCIESSRKWGEIQCCKLEKAC
ERLFREACFDADRKVLGNCCKRYEKDC
EKCLRDANIDEPKRVKEMKCGSIDKMC
ERLFRDAAIDEYRRLRENSHCRFDKCF
ERFFRESALNHGRKWVDLAAPRFDRWF
ECFFRTSGFQPEKKVCAMGINRYEKNF
ECCFKHKYCEADKKMCCCKMHKVDDSF
DAFFKIQECECEKKLCPCKVMKLDPMF
DKILRIDRCRKDKKYCQCRMATIEKFF
DHMLRQSTCHTERKYCDCKCPRYEKYL
DKFLRCRYLPTTRRYADVRYEKYEAKM
DNLLKCKHVTANKKYAGINCEKQEGKC
EKILKAKSFDQGRKYKDMQCDKWDSRC
EKMLRGQAMDHDKKDPDISCNRLDKTC
DRCLPERRCQQEKDYPECECPCFEKWI
PVCFRDQPCDAERVIGPCDPDCLEKQY
CGCFRDPKCGAYKVLPSCDMECVDRKF
AVCIREAKIQENRQFKQCEPDCIDKKL
MACFRERKFNESRWMKQVECPCMERLF
PGCMKEDKCTEDRAFRDCECKHIDKGI
TKLLKYDRVDEQRCYKEIEVDGCEARL
AKLLRWTRVDNDHVWKDLDWCTIDPCF
GKCMRERKIENDRDLREIECCPCDRCV
GECLRENRVDSDSPIARCDGCGFDRCW
GACFQEEKLKDDTWFKPCDCCHFEKCM
GMCFKDNRFETERAIVECECHGIEKFY
CHCLKETVVNDTKCMKECGCECVERKM
SICLKEGRFEDDKMFHADDPDGFEKRW
AWCLRDRRCEKFKAICNCEGQCLDNLY
AKCLRENTCEQNKVFNDCNCQCIERFL
EGCFREKSVRDEKQYKGCQCDKMDRHF
GKLFRENICNKEKFYCDCSWERMDRML
ANFFREKACDGAKIYCDCGMPVMEKMW
DRVFRDGACTDDRHYCQCAQATFEKVI
EVLLRDKRCDADKRLCNCDMVQLERCF
DACFRETKCEKEHRFGECEVPKWEKMF
DWCLKEQRCEKGNKMEPCDSDCIDKRL
EFFLREKCMEPDRKWWTYQFVKIDKLL
ERFFKESGCYEDRTYHDCDAARIEKAI
ERCFKERPLDANRKMMECPPACIEKVW
EHCFKEKPVEQERPHIDCSWARVEKCM
ERLLKECKIESDKRCSDIGIPKYDKWL
DRMIREARIDSDRHWFDPEIVHFEKIL
EYFIREGKLEEDKKLQHMDFCPCEKCF
CALIREKKLDDMNCLRAVDMQCCEKGF
CPFLRENHVETPKCWVQYEFDCCDKSW
CKLLKERDFETERCLKEFKFGCCEKPV
DRVLKEKQMEKDKCYCDLDVEKCERPF
DRVMRERDLDQSKRFKEARPVKVEKAI
EGFLREKGFPAEKKAMDFSYVRLDKVM
EKYIRETHFSEDRCIKEMSKHKCEKCM
EKLLKERSLEPDKKWWDVPICSYEKPF
ERLFKEPGLDPEKKECDASVQNYEKGI
ERLIRMKGVDCEKKYCEGGIDHLDATL
ERLFRAPPCNNEKRYCSCAAAKVENVV
EACIREEKCEAENKYWGCACGKIDRWM
HACIREQKCRRIKYMGDCECPCMEKMV
EVCIREEKCRNDKKVAACDWQKYEKHY
DKVIREKKLECDKNWCETEWYKFEKSW
DKVFREAKVPQERNWTEVEKCHFEKCI
DNVLRESKFRTERNVMPVEKCKFDRCY
DRIFRENKISAEKKIADSDNCKIEKCC
TKCFRERPLEAHRPYFEAGCCCVDRCL
EKLFHYPTLDEGRRYKEIGVCAFDKVI
EKIFRTQPFHPDKKYRDYTAVKIDRVL
EKVMRDRQIEAQKKVAECKQTKGEKGL
ERLFREPWFNPEKKWMEYPTPRYEKPV
ERCFRDNPFDQNKKDVEAPCTTYDRDC
EKCFREKGVQQDKYTVDLSCPCMDNYC
DRIFREKDMENYKRFREFKICKFDRCF
ERLFREKCLESDKRYRDCSQDRWEKNL
EKFLKDESFTAEKRYCDISVAHIEKCI
DRCFRESNFYNERKVMNCNCARVEKLM
ERCIHEDVLREDKKQRECRCATYDKVM
EKCFKENNLEPDKRYHPCPCDRWEKPV
TRCIRDNACYEEKAYKECAMDKLEKKI
PKFLRDSAVPAERMYIECNCDMFDKKF
DKLFRWPALEEDRKYKNWKIEHYDPRL
EVICRQSECDDSRRVKACKFDKWEMRF
ERVIKMKECDGKKRLADCKLTKFEPTF
ERFLRLREVDCDKKYMDMKWGRYESPM
EEFIRHREIEGEKRHAKVKMPKYDGHM
EKLMKCKEFEQDNRYWEVKKCRWDPPF
DRVLKFREVDPDRRYWELKLASYDGVM
ERLLKMKEFENNRKYREVKIPSIECGM
EKLFRHSEFDPNRKYCEVKWCKLDECI
DRVLRGNDVDTDKRYVDLKINYYDGQL
DKIFRLKEIDDDRRIKQLKPCGWESCM
EKLLRKKALNQEKRYYEITCCTFDECI
DKILKENKFNDDTPYKEIDICKMERCI
DRVFKERGMECERHYWEVKWAKVDRGF
ERVLKDDPFDGENRYPDVGVMKLEKIC
ERFLKTHSFEKEKRVIDMAMEKWEHRI
ECCFRRTAVDTDKKFITCPCEGEEDKY
EMCIRERYCDCIKKLCNCKCEHDEKKL
DCLIKQRDVPEEKKVGAVKMDREEEKF
EWILRCKYFSTEKKRHPCKMDKEESRV
DAFMRSQQLDTERRYPSIKCEREEEKC
EMVIRQRACDGEKRVCPDKLDREEDKV
EMVFRNRWCDGEKRFCGQGVERDEDRM
EGFFRYRPCDQEKKICKWNVDKEEDKM
DCVFREKCFVPFKKICGPKVDKEEKRL
EKLLKEKSVDSDRKWNEIGCHKFEKFC
EKLFRDRALQCRHRECELAMERWERKF
DCVLKDKRINCDKRCVAVDFQKVERKF
ECLFREQKFDVGKFCAAADMGKMEKGF
CCLLRENKVDECKVCKSVDPTIVEKYY
PPVFRESRFEDDRGYRPFDFECWDKRY
CGVLKESDLDDEKMWRPVGRDAFEKKW
GRCLKFDEIKPEKGMPPCSCENFEMKF
CRCIRTKELDDQKWLKECKDEWVEDKL
ARCLKRKPFERDKIIVDCYWECIEDKM
TKCLRRQPLGHEKFYRECRPECIEEKW
PRCLRRRDCDPNKFVCDCRCECIDERV
AKCIRRHNLDGDKYYCECSCSCLEDPF
CRCLRRDVIPDEKLYKGCACSCFDDQL
PRCWRKRGFESEKMYYDCTGDCLDEAY
PNCLRKNMITQNKWRQKCHCDCIDEKF
PLCFRKQKCNGDRTLCKCNQDCFEDRY
KIHLYKRRCTGLKLLCTCDDEEMDDRY
KAFFRFPRCACIKEVCTCDHEDYDPRM
RTCFKLAKCPCDREICPCNCDNMDAKL
KEFLHGNKCRQHPEYCRCEMEDYSARI
KEMFCIGRCTGAPDVGKCDIDWYCARL
KELFCIERFCANCWYGKIDIEDFCARL
KELICGTRFDDACEFKKIDVEVYCHKF
REWLCVSKLACCCEMFKPEFEEYCVRI
REHLFCHKMRRVAYLQKHENEEMGCKW
KERFVCDKFHPLGECPRYDDEEIACKY
KERFCCKKMHALPYLYREDDDEVCCKW
REKLICPKILNIGWIKKEEYDEFCCRL
RDDLCCEKMNKPPVVEKRERGEFCCGF
NEELCVNRWHKPCTWEKKEREKICARW
EEELICRKVESICYIGRKDNKRMCCDI
EEELICERYWKWAMMEKKDKKKMCADI
PDEFCCGYFYACTVCAKKDREKLCCAF
EWELCCGRLSGCAVFVPKDRRRFCCEI
RAELCCDKFSECCALRQKDKRSMCCEI
KIDLCPYKIKACHDFVPKEKRDRCNEY
KVDFCKTKYEKWGDMESTEKKDHCDEE
KCMLCRNRLDKCGDIEGWEWKEKCEEW
KFLICKQKWIKCCEIDSMELRPRCNEL
KFHFCQRKWCQCHELYQHDHRDRCTDY
KVDFCCGKLMKFKDLPPKEKRDRCPDI
KKEFLCPGWVGVEDVHDRGRKERKAEC
RKFWYCACMIEREEEREFPCRDRTNEC
HKFLWCTCVLEHREYKEIGCTEREGQC
KKGLFCNCFADHDEEREFGCRNRRGDC
RKRFVCNKMAAVDDLVEEEPKERKCDC
NKKLCCARIAQPPPLKDDENREMKCEL
RGKLVCTRIQEIQDVRGDDDKEYTCEC
RERLLCAKCISFDGLCKDEDKDYRCDL
RERLVCGKLWTMDMLQKEEEQDFKCAF
RDRLMCQKMFDMNPIHKDEGCEITCCL
RQRIWCNKYMDMDTLKRDEHCDLRCCF
KVRFLVDKYTDFDQLKQDEDNDVRGAL
RGRMFVEKYKQVDDLSGEEEAECKACI
KDRIVHDKMRTLEELVKEEPCDLRQCF
QERFFVDSYKNLECVDKEDDIELRAVF
NEKFMIDYYQNCDCCCKDDEAECRAVL
KEKFYFDKWRSMEALNKEDEKEFKQVM
KDRFLCGTFSCGEWFCKDNDKEMKAEI
CDRIWLDKLREMECLTKDEESDCKAGL
PDRLAIDKIKSGDCLVKDEEGDCRAAI
KERLEVDRIKWREQFPREEEKDCRCQF
REKIEAGRIRSKEALPREEDCELKAAI
KECLEIEKLRTREEWMKVEHSEVKVSF
RYCLEREWLQIKDELWKCPCPDMRDPF
ATCLEGNDCRAKEMFCQCKTKCLRAEY
KICLDKKAFAPREMYWACACKEFREEV
RECIEKTGFNAREEYIRFDCREIKDGC
KDCFDRDTCRGKEEYQSCGCPIYKDMF
KCCLDFKYCTGKENMCNCKCEDYRQKL
KFCFDRKTCDPKAEMWPCRIDCYNEKL
RDFLEMDACKPKEDRCNCPSGDIKHAF
KDVLENRCCSNQEERCRCNVSGYKKGL
KEMLEMKNCEGKDEQCKCEIGEAKTTF
KECIEIESCRAREDWTKCDTNELKVTM
REMFEMDKCKAKEPIIKCDFDEMKVGF
RNCIEADKCKSREEYCECEVADMRTCI
RECFEEPRCYTRDDYVKCECHTFKNKF
KECFEESRCEYKDVYCKCDCKEVRKAM
EECLYEHKIPAKERYWKCQCKSYKKEF
EECLEGARCTTNEKYSKCDCRPLKKEV
EECIWPDACPENEKYSRCGVRWWRQEL
EECFIPDYCRGHEKWARCPWRKYKGEV
EKCFFWAICAQMDKIPGCHCRKYRPEM
ECCFLMRECENMDKIAACRCREYKPEF
ERCIEEHECDNKEKAGDCRCKKYKREI
SAILEETECKPQERFWDCRIKPYKKDY
GICLEEENCSPREALCTCSNKFMKRER
DTIFDESCCSCKERMCSVNIKYYKKEW
DAVLEERWCNCRESICACPGRSLKKEM
PAFLEENKMKQKECVCSFEWNMCKKSM
CTILDEEQIKRNECAYSAEIACCKKCL
CRFFEENGFKKKECWEDFRFGRCKKGI
GKMLEEPCLWTKDCEAELGLKGCRKDM
CHFLEEKWVKKNDCWQEFPFRCCRKEM
CKVLEEHAIKKKGCEDDITLKMCKKQL
DRMLDESDFRKKECEADMKWKRCRKEL
CCLFDNDEMSANECCIQWKYKVFKPEY
AAMFEDQECRTPEACCDPKEKVLKRER
GGFMDEEECRNADRLCGCKHKCYKKDR
EVILEDGDCRPTDKFCAVREKGVKHER
DMNLHDKDCNAMERLCPCGDKKVRRDR
ERCLFEKECLQIRKLPDCKDRHFYRDR
EHMIFESDCSQFERMCDCREKPYMSER
EKMIWDRECCPMPRYVDCKQKTYPNER
DKMLLDEDCMSKETECDCKEKRMFKWR
ERWFVDKECAPNPRHCQCKDKKYYKER
DRYMVEEECLPIRKICDCRERKYVGDR
DRHFLTQDCAGVDKWCECRDKRLRRER
DKMFLEPYCCHAQRYCECKHTKLMKVR
DRCCWESDCGGADRMNDCKDRKIRKDR
DKMIMEAECAPQGRECECKEKRVTKDR
DRTIFENECHNMPRVCDCKDTKLAKIR
DRWFLEAECMAFAKYTECKEAKLIRIR
DKMFVENECVPITRYWECKDHGLLKVR
EKCFLEQDCMNWRRYPECKDSKLVKGH
DRCLCDKDCSKHPRYHDCKDDKICKRR
DKYLCESEFCHNCRYAEKREGRFCKIR
ERYICDPEIYACCKIMEMKENRLCRVR
ERLFCERDMCRICKFYDIREKKFCKDT
EKYLCERDMAKVCHVGDFKPRKYCKDY
ERLFCDGEIAKGCNMDDYRQRRMCKEY
DKELCADELCKGCQWEERKHKRWCSEL
DRDFCCHEYCKFAAMEEKKKKKLCHCF
DRDLCIPNVMRLCKLEPRKKRRYCADL
DKDFLPTEYVRWGCVDERKKTKCWHCW
GKELMKTPYQRWPCIDEKKRRNCPEVL
DREFFMPEFHKEGCLEERKRNRCANCF
DRELCVRALERFGCIEDKGKRKCCTCV
EKDICLPEIWKFCCLEEKKRKKCCNDV
ERELCGEGFTNCPRLVERGRKRWCQEV
EKELCFPWMCPCCKLWDRPHRKYCAQM
DKYLCCSEFCSQCHISESKFKTMCCEM
EKYLCCGELYTCCRLPEFKSKKYCCEI
EKMICLKLLTDCCHWREVALRRYCGEM
DKLLCDAYFADCCHVRDFPHKKFCREI
EREWCEKAFEPMCRLGDRPNRKICKEM
ERLLCEKTFDVCCKLVDWKVKRWCKDV
EVDLCEGMIEDCCHCQGRARKKMCKEL
GHDLCETRLISCCCIGPREKKKVCREY
QLELCENKVSSFCMIAHRDKKKICKEY
NWEICERRLWQACCVRPSDKKKICKEW
EGALCEDEIRHMCKLVGSRDKKICKDR
DRDLITPELYAMSKFSDKKDRKLAAER
EKDFCDSEYTQCGRIYEKKSRKLCAER
AKYLCDDEIGACCVVADRKDKHFCTER
DRYLCEHYICDTPRYADFPEKKLCRER
EVMICDGRMGKCEKFGGLEERKMKKER
EGVLCDDRLASCPKCMGFDEKKIWKER
EGVLCDTRFCPCEKCVPLEDKTWRRER
DYVLCDPRFCCVEKFMPAEEKSYHKER
DICLFEGRCVGMGKIVPCEDRCYWKER
DACILENDCCKFEKLAKCKDARVKKMR
ELIILENDCIHCDRLHACKDEKLRKKR
DCCIVERECWKVDKLMDCKDPKLGKPR
EKCIVETECVQFERIPDCRDPRFPNWR
DACLFDGECCPIERLGNCKDDRLRSHR
DMVIDDKDCNKHDKMCKCKDKKYKSER
EMYIDDQECRHQRKFCQCRDRRVRKER
GFFFDEKEIRSRDCMLSLRDPILRKLR
EQMFEENEIKARDKYVPFRWDKQKKRR
EGLIEEGECDGSDKWCGVKMNKEKKKM
EKWMHVKVCDSQKKFCDCPMGKEDKKL
EACFRYKVCTETKKIRRCRCDREEKKL
EMCLMYQMCNSIKRLHKCKCEREEPKL
EDCLIRVELAASRKILKCKCDKEDEKL
DQCFIIKELIAVKKVVRHKCDKEDGKC
DACMRWRDYEELRRFKNPKCDKDEKRC
ECLFKPNEIGDNRRMKGLKIDRDERKL
DCMFKQNQIDEDRRFKPCKIEKEEKKI
EDIFKMKELEEERKWIDVKFEKEEQRF
DKMLRGSQLSGEKRYVEVKIDKDENRM
EKIMRESCCDPEKTYCQAAMEKMEKRI
ERLFREPVLSADPRYCPFPVEKWDKKL
AKLIRDNCFEADKIWMDIHCSHLDRSC
GKFIRCKGLDPDKRYMEVPPSSLDCPC
EKCFRGRTIEQDKKTPEVPCDRIEARV
DRVLREKDCDKEKRHQDVKLQKFEKAI
TKCFREKKCDEEKTYRECNNGIMERWY
CKCFRESMCEDERGVKDCGPACLERAF
CKMLRERALDDGRCYREYDFDCVDRQL
CCMLKEHKINQDTCCKSLEYNCFDKPL
CKILKDNHLNDDRCWREIDAQAMDRMI
CKLFRSKAFEADKCYMEVSYEWWESPL
EKLLRFKEMEHDKGYWETKVDKVEMGF
EKLFRCSGLQKDRHYEECPYGRFECHF
ERLLRCKCWNQERKYKEMPCGIYDSPC
EKIFRCREWGTEKKFWEFRCKKYEPEC
EKVLRCNEFEHDRRCVEYNAKRFDCEF
EKFLRCPGWQHEKVYGEVGVSKCECTC
DKFLNCKPIDSNKRYTEFPYEQFECKC
GKVLKCQELYGEKGYAELQVEKLECKF
DWCFRMQKLDTDKKVIPCEWEKYEKKF
EAVFKESPLEKDKKHPPVKIGKYEKAC
EWVFRETKLGCEKKMIQMEIAKMDKHI
DSMFRDKKFDCDRSMCSMELVRLERCV
EVVLRERHIECWRRFCALGWEREEKKI
EFLLKDQDLTGERKLAAAKEEKVDKRR
EVLLKDKDVENERKFCAAKDESYDRRR
ECFFRDKECDPKKNMCACKTDKNERKR
ECCLREENCGCDRKMCHCNVPKVEKVI
ERLFRYRHCDEDRKYRQCRLTKYEPMM
DRCLRDSTCETDKRYVDCRHQKIENYV
DKCLKGNAVQHERKYMDCSCRRIDGQM
DKVLKFKQCECDRKLCEWRIDKWEVKM
EPFLRPPECDHEKKYHSLRMEKYEGKV
EWFFKCHQMDDEKRFRNFRSARWECRV
ERLFKCKGCDRHKNYCECRFEREEKRI
DPLFKEQTITEEKRMKPMRCDKEEKRF
DAFFRCRCHDDERKYHPTPLEREDKKC
DDCFRPRKWEQENKRLKCEHESDENKW
DDCLKLKMVDGEPRRTKFECDHEEPRV
EEYIRVKCLDGDNRRGKLGGGKDDSRC
EKLIRQKYFDCDKRYCQVPFECVEKKF
DVLIRPKALDCEKKWCKFKVERWDKRL
DALVRESCLPCDKDLCGVGIERYEKKL
GRELRENPWEQDKAIMEREREHVEKVM
DKELREKHLDCHKQIVEKGKCKIDKWF
NRELKCHQYDEDKSLREKSRCRLDGCM
TREFRDTPLGGYKAIMERQRCRCDKCL
HHELRINEIDGDKCFPERKTHHCEQCL
NKEFRTQAFYRDKCYGDKRKDKCDECI
QQELRGNEIDPPKCIQNRRKEKCEGKL
QHDLKVTDIEKEKCCAPKKHDKIETHF
DCEFKMKEIDGDKCFCPKRRQKCDGCW
AKDFRWPELDAEKCCQEKKRERCEQRI
EKEFRCREVEGTKMMCEKRKEKLEQCW
EKFLRAKGFDPDKREMECKVGKLDCQV
EKCLRCAEMNDERKWREGKLEKWDCQM
EKVLRCADLEPERRIAEAGWHKFDCDC
DKVLRWQQLPEDRHYKDMNIQGWDRDL
TKFLKCDGFGSERRYREMGVRTWDCDC
DKMIRCASLDSQKYFRENSCKRMECEC
DRCIKLAEIEQTKKFQECKCKKYDAEL
DKCFRARPCDKEKRYCDCTVIHLDPVI
ERILRGKCCDGDKMYCQCSMVRFDGIV
EKCVRENPCEEEKKVKECPYPKFDRNV
EKCLRDTCMNGNRRYKEQHCCKWERCC
DRCMLDGWIYENKRWKEAACPKWEKNC
EIIFKEGDYEEYRRMKPKKCVKFEKCC
PRFFRCNAYDQGKWIKDKSSCHFECCC
EKDFRCGKFEQEKYYKDWQNGKMECAC
DKVLRATYIDQERHYKEAKLEHFDGMI
EKLLRTTPFGRDRKYHDMPLPRLDGCF
ERYLREKCIEGGKRMADKGEAKIDKMI
ERLFRYQCLEGEKRYVDISHCRLEKVC
EKVMRCNGFQQEKRYYDVDCEKFDPTC
ERCWKEHKLDDDKRYRSAQHQKLERPM
DRLLKDTKLECDKKYMQCAPERLDKKL
DKLLKEDCCNCDKRMCNCHNGRVEKAL
ERCFFEKPCDPVKRLCDCKHCKIEKFH
EKCLVEKDCIGFQKFSECRGKHIPRDR
PRCFEESECKDGQMWKECKDKVFKRER
STCLDETECKERQGLHQCKDKCVRRDK
EVTFMEGECRNTERLCACKDRKLKRDK
ECMMDEQECSQHDKCCGFKEKHYRKDK
ECMFDESELDGGEKCVDFKGKKYRRET
EMLFDEREMRGKDKCVTIRERKWRRER
PIWIEEEDFRDKECMSGMRDKCCKRYR
CCILEEDEIKGHECIVAWREKCIKKEW
CVLLEDDHMRRKDMFMAISDRCFRKEH
MCCIEEEDLRTREILAPLKDKPFKKEH
DCIFEEEDFRECDRCMPIKDHRLKRTR
TCILDRPDIHPCEICWGAKMKAMKEEY
CCFFDKNQLDNKECCVSIRWQCFKEMI
CACIDKEEVEYKECLAAPKCRCFRETL
TECVEKGQMHPKDVIWRCTCRCIKEAL
HECLENDPCKQKEVYDKCPCKCYKDNI
NDCIEFKACNGKETYAKCGCKMIKCEM
ADCFENDQCRAREVYCTCKCKQIRQEI
KACLEHEPCGQREEICSCECACIREML
KWCFEKPECYAKEEFVPCNSPEIKERV
KACFEKDVCKANEEFCTCKCGDRKDAV
RPCFERDALRGRDEYVTCQWKHRKNEM
KKLFECKALNSREEDAQIRAKEHKAEC
KRVMECEHVHSREDLAEVPAGERRTDC
KKVLLCVCIMVMEEYVELSCSERRPDC
RKILVCPCFYRPEEWWEMPFKPRKQDC
RKWMICCCFVALEDVGEMPCKEKKEDC
RQCFVWSVCPEVEEFHECGCKERRDEI
KKCCFKAVMPPMHEFGECACNERDDEF
RRCMWVGACHKPDDVMECACKFRRSEC
KHCFEMQALNSSEDMVEMACRDRKPDC
KMCIEQEHCRTREDLCNCECKPYRQEV
RACIEISTLNKPDDLEGCECRDRRPEL
PNCLEKTRCAKREDYEQCDCKYRKNEW
KMFIEHKNCKPKEEICAVTFKERKDDC
KMILENERCNTKEDWCQGELKERKTDM
KMILEREKIKKKEEYTHIEGTYRKDEW
RCCFEKSKMRAKQECAGAEHRDRRTEM
RWCFIKDALKALDDIIRCDHKYRREEY
KCMLQKENFKKTDECAALDKRERRDDY
KMMIWRERVSKNEEWAPCDMKDRKDDY
KFCFLRTRITRFEEFEGVDCKDRKRDW
KVCLFIKKFYTIDDIVKCECHDRRSDI
KVCFMMSKCHSIEEVCDCEPRDKKPEW
KPVLIYEKCKACDDVCPCEIKEHRGEM
RALFVYNKCGCFDDLCGCEVRDHRSDM
KALLYSERCEPPEEMCSCEIKTRKKDV
KHMLERDKCRDREEYGTIELKERRDDM
KYCLEHRTCESKDDMGECGCKDRKEEW
KVCFFRDWCPAYEEFIQCPCKDRTDDL
RDCFDKDTVHSREIRAKCDCACVRDLM
SECFDREGCKSKEGYFKCGMQCIREKI
RDCMERHGCRAYEYLARCTCKDFKQEW
RECMFKEVCKPQEEITKCELKDRREEF
RPVILSNMCPSMEDFCNCALKDRRREF
KDMIERPHFCGTEECCTIPIKERKDEF
RAMIERGKCKTAEDLAACEYKERKDDY
KDFFEFTACTAREEYCRCEIKEWKAEV
KDFIECQMMSDDDERKRFPVNDIRCTL
KDMFLMYGMRDVDEYGRFPMCELKCCF
KWMIYCKDVEANDQLIRFKCCELRCCC
KHFLDCYELKARDSIVKFRHCEFKCCC
DAMLDCQELKANEAVVKYKPCRIKCCC
EMFIYCTDIESRDKWVQVKVCRWKCCC
EFFFYCKEIEKHDQMIKFKCARFKCCC
EPVMECSELRKKDKFVRLKWRRYRCDC
SGVLECNELREKDGWVDVKLKDMKCEC
ERFMECGEWPKKERYEDFKWKGFKCEV
YKIMECSELNGKEPWNEVKEKEFKCEM
EKILWCNEIDRTQKWQDLRCKKFPCDC
ERFVWCQDIERPGKWEDFKQDKFPCHC
DRIILCREYEKAARLEEMKCDKFAAHC
ERYIVCMELVKEAKLEDERRDKFVCRL
ERLLCCGDICKMCRFYDVRHRKLCCDC
EKVFICNEFYPECRLWDSRVKKYCCEI
EKVFVCHEFANTHKFQDYRCRRFCCEC
DKVLWCPDFVPDEKYWDFRYKRFPCEC
DKLLACDDFHPPDNYWDLKCKRRSPEC
EKMFWCRTIPAPEKYCDFPIKHYKCEC
DGVMWCRDVECPDKWVGVRLKRYKCEW
EHLMHCQDVHGEEKWTDVKYRRWKCEF
DEIFWCSEVHAPEKWIKFRSRRYKCEI
DECLLCMEFAVIDRLVKAKCPRIKCYC
DEILNCKPLDQDERRKRIKCVRIKPMC
KDMLDCDAFKHKEDSYKMNCKEHKGDC
QEFFDCDCMKGDDLRGEFDCKILKPEC
RDLFNCPCLKKDEEREKVECSSIKCEC
EDFFECSCIKPREIRWRMPCKKVKQMC
DDWLECDDLQKYDRRENVNCKKIKCQC
DDMFWCKCLMRDEKKEKIAAKKYRSEC
DECFVMAVMTKPERWEHFACKKYKAEC
DFCIIPPACTKFERMGTCGCKRYKGDI
EFCFMGGVCGHFEKLVPCALKREKKDV
EWCVIDKFCNAVDKICPCTCKKYKKEM
DYCLYDKICNSIDRFCRCQCRCYKREV
EQCIEFEECSARERMGPCKWRRWRAEL
DKVFEPNVCVGRDRYCDCRLKKHKSEV
DYFMEETECSHKERLCPCKEKKYKKEH
DCVLEKDDLKMHDRCCPVKKKSYKDEY
KWILEKQEIRVKDSMVRLKMAEMKEPF
GAVFEKDEIKCKDGIAALKNRGCKEDY
AMVFDKEDCHGKEPWAACKFRMWKEDL
ACILYRTELNQKECICPVRQAGCKDCF
AWILEKQDIKKNDYMYPVKMRVMKDHY
GYMLEKEDIRNDECMVGLKAAVCKDIY
CHFLERKEIKPKDCFLPVRNSCCRESY
CVILEREYYKKEECCDAVNLKCCRESV
KQLFEKEGMRQRDEMLKWSACEMKECL
KQMFERQRLRGKEEWCKTDGCPIKECW
KDMFDKECFKCDDERVSCGIADIKEAV
KEWFEKRMLRCKDEYVKCGKSDMRESF
KFCFEKNMVNGTEVLVKCGCRCVKDYM
RECLEKECLKKRNYRVKCQCACFKEWM
RDCLEKGTFWKKEPYYKCNCPGWKDPM
RICFEKHNLKNKEDFIRCRCPCLKEMY
PLCLDHQKCKSKEWICSCDCKVRKKEF
KKCIVHENCVPHGDFVECGCKERVDEW
KKYIVVGRCSPMSEYCECDAKERTPEV
RRCLVWEVCRSMDEFSECTIKYRKNDL
KRCLGMDRCRGVTEFHDCDCKERAQEC
KDCIFVERCKANEEYGRCEMKDWHAEL
KDAFECQKVRGKEEYGPQEVKDLKCAF
KMMFECPHMQKREEIAPLPGGEWKCGC
RAILECDEFKQREWLIELKMKEIKCDC
KPMLYCACILQADDYMTWGCKERKNEC
KALLDRQQMHNYDELWNIPMKERKDDL
KCIFDKNKFKPKEEIWQVEKKGRRDEY
CVMFDRPMVRKKECCPKNQMRCCKEDF
CAIIEKPEISKKECLDKIKIKCIKEEI
CCIIEKDDVRRSDCCESASIKCLKEYM
ACCIEREEIKESDICCGIRWKCVRDEM
ACIIDRPEMKEHDVCPTLKLKILRDEY
CSYLEKDEIRNGECFVPEKNRVIKEEY
PVLFDKSECHRKDPLCGRKDKLLKEEH
RWVIEKEDWKANEEIACTKVKDWKEEW
PAMLDRSEVKPREMMMGIRDKFWKDER
MWILDKEELKADEVLAPFRMKLIKEEF
PEFFEKPDMYPQEAMWKLRMQAIKEMW
SMFLERDDLKSKDCFAAIRFKDCREWW
GQVFERQEFKQKDCYLKLRMHCCKDHF
SQLLERHEMEDKDCYNKMRMGICKECW
CQFLEKPHWNRQECLEKPRAPGCKECL
CHLLEKAGLKEKECLVRGKVAWCKECL
CHFLEKTYIDRNECYYKVKIPVCKECL
REMIDKDALRKKDHYEKFNMAWCKECY
RECLEKSPLTTREDWVKAGCCQFKDCM
KEIFDGNNFKPRDEHMKLNWPVCKNCW
PEHLEKEGFKHKECYGKMKDKCCKEGA
CDFLEHDRLKPRECYAHVKMGCCRDGM
KEVVERDRLKQKDVYCKVEWRPFKEWI
SDFLDRRALHPDDCRMKLQIRPCKETW
CYVLEKDELKAEDCMSECKLACCRECL
CECIERAPLSAKDVVIKCALPCIRDWW
AWCLDRDDMKTREVYIPAKGTCVKESY
AVMLDKEECRKGEVICTCKGRCVKTVY
GDCLEKSECYQLEGYPKCKCRCFKEIL
KDCMIRQECRALDAICRCKLHCFRDHW
CPCLDRKECTSRQVWGSCRADCFNEKY
PVCLEDGDCKNTEYFHSCREQCLKRKR
PQLFDEKDINDVECFCNLKDKVCKRER
ARMLDDKELGKNECVEDFKDKCCKRDH
CRFFDEEPVKRKECYEDTNWGWCRKCF
CKLLDDERIKKTDCFADLSICCCRKCL
DKFFDVDELRAKDTYVDLKMCHCRGCC
PPMFDDHEMKPKEVWFPFKCCGLRRCW
DNFFEEKLCQTKERQCDCKMRKYKRAV
DRCFYVRDCSQFDRWCECKVKHSKTDL
DHCFRVQACGPEEKMCPCAVRHYKPDL
DYCIDMQTCHTKEKMVRCSCRNYKHEI
DRCFWQGVCFRRERYEDCGAKHYKKEF
GDFLDWKVCSAREPYCKCAFKMIRKEV
PDLFERHEFKGKEWYAKAKFTIVKEIM
AQLLERRDLRPKEVVCQIKYKLLKEEH
APMLENTDCNPKEALCQVRHRMIKQEY
HICLEKEDCTHREPVCPCKHKCYKDQY
ADCFDKNEMRHKEIYAPCKGECFKDKY
AYCCDRAECKTSDAFTKCKWECWKDKL
CEFLDRPELDHKDCLTKWRNNCCKEGV
CEILEHDPLRARECYWKANPCSCKECF
CELIDRAAIKSRECYGNLGWPCCKEWF
CAMFETRKMQRRECWEKWDFRCCKQPM
SDMFDMSGMHKKECYEKFNVGNCKECI
SELLEEAKVKNKDCYCKVDFNHCRRDY
PEFIEENKFRHKDCYEKMDVAGCRRIL
CELLEDDKIKHIECLWKFDFTVCKRCI
CELFEDNAVDGRECYYRFSFRCFKKQI
CEILEESRINPRECWAKLDAACCKNFV
CEWLEWPRFRPRECMGRDDFNCCKPPI
CELLDMTRVHGKECFVKVEIRCCRRTM
SELLDRPDFRRKECHEKIKWKACRDAY
CELFDRAQLEKRECWEKIPQKTVKEGF
AEVFDKAEMRPNECHYRLNLSACKECL
AELFEKEGIKKNELHERMGVHVVKECI
PDVIDKEYIKPDEEHMKVPCKAMKDEL
GDMIEKRHLRSDEGRCKFDFNAFKECF
KDVLEKESLKAKDLRIKAKVHDVKECL
KEIFERGHIGPKDVYFKVDCHEVKDCC
KDIFERKCFSRRDEMIKITCGYYRDPC
VEILESQCFRARDVWMKLGCAYFRKWC
EEMLEETCMNPRDYWYKLCCRKFRRDC
EECLEEKCVPAREPWMRVGCHRWKKHC
DDVLDFACVEKKEHYDRVCCKKYKPNI
EEILEPRPVTRKERYEKLTVKRWKGDC
GEILEHKCIDPHEWWWKVACKSYKDEC
KECLDRKGIRARDENVKVSCGDMRGPC
KEMLERTDIRGRDTWVKWKSRELKEEY
ADLFEKGAFKCHDGHCKTPVKWFKDEL
DELIDKNPCNSKERYCKCPEKSFKEEW
RECLDRNPCSGREWYCKCGMSMAKDDW
KDCLDKSECHPKEDYCKCDCGQIREFW
YECFDVKGCNRREWYERCSCGHFKQMF
KEWLEPNHCRSREYYAKCTMAEIKPVW
KEVIEMERCKQRDDHCKVPIREHRHAF
KEIFEVDACRPKEEWWRCPMAEHKGPM
KECLEYSACKPDEIRCNCDWAYIKRVI
PECLHKTPCHPDEIRCKCQVTYIKDAI
RECLDMSSCGPREEYCRCGCQHWRRMF
RECMDKHGWTGREEYPTCGCGELKDRI
KELLDQQALRGREEYLKIGCPELRKCL
RECFEKRCCGGKEFWCRCGCGQVKDIM
KECFERSCIKPKDIYAKFSCCDLREVL
KWCLDKKKCSHSEEICSCDCRQYKDDL
RWCFFRDRCWKMEDLMKCDIKDRKDEF
RTCMWGSKCHRPDEWPPCELKEKRGEI
KNCLAIQKVKTWDEFANCECKDRHTEI
KACLEKSQLRHRDEWMKLPCKQRKNDY
RPCIEAGKCNGRDEWSACDVKERKPEI
RDCIDYGRCTGRDAYGNCDTKDIRPEL
RDCLDVDTCRQNEPTMNCDCREWKADV
RDVFEMSRCKPKEINCKCECTEVKGCF
TVIFDWSHCNNKEVLCGCDCRILKKVF
PICLDEKNCNDKEVLQQCDMKCVKKEW
ALCLEDTECYDKDVVPQCRPRGIKHEW
ASVLEDRECRPKDVFCCCKEGVLKGTR
GGMLDDQECRSRDVFCGCSESMFRSGR
GGCFEEKECNPREWLCSCNEPILKKNR
GPHFDRSECRHKEVLCSCKEKGFKYER
EIVIEDPECWRRENLCACKEEKFKKKR
ERWFFEEDCMTWERYCDCKDPQVMRWR
EKFLIEADCYSFSKWCECRETRVVKLR
EKVFVESDCMAIRKMCYCKDKKFWKER
DRTLLEKDCTTIGKVCDCRDKHFVRFR
ARCLFERECQGLHMFAECKDKCIHPER
GVCLEENECHAKEWICSCKPKMIKTER
CKCLEKSMFTKKPCEDDCRTKCLKDEL
AKMLERAAIRRKDIEDEWSFKIMKDEL
ARVLDNDCMRRREIEEEFSPKVVRENC
GKILDKNCIGKKEQYEEFSCKTRKDEC
NKLLERKCVYGQEDYVEFCCKHRKDEC
REWLDKKWFHCRDDYCNLPCRDYKEDM
RDLFEKECFHARDEFIRLCWSEMRERC
RDMLEKPAVRHRQNHCKVEFREHKEDL
KVCLDWNACNTREEYYGCDLKERRPEM
KCFCLETKCCSREDFCACEGKDRRREM
RLMFLHQKCVALKDICGCEFKERGHEM
RCFLFGDKLKACEDCVCADAKERRKEM
KCLLFWNKRQKCEECDGIDIKERKHEL
KENFCAPRYWECSEWNKQDKKERCGEV
KERFCKTKICSCHELRKDEDRERCQEM
SGKLCKSKYGQCCGVTAEEDKEFCDEY
RERICKRKLAHMCPISKAEDKEWCEEY
KEHVCKEKFTECCDLKRNQEKDHCDDI
KEFVCRDKFRGICELAKMEHRYMCDDY
AALICRDKFSDWCWISAFDQKILCEEY
GGILCRGRLQEDCGYRGFDKKVCCDEY
SVMFCDRKLEESCCIRAIDKKMCCKEY
AWEVCEKKWDEMCGFRGKDRKKVCKDY
DLKFCEKKYADICRLRSDEENNFCKGY
DYLFCEHKLCRSCKMDPLERDRFCKRY
DKFVCESKFCRGCRWDQMGQETLCKKY
DKVLCETRFCHCCGYEEVTEDKLCRRY
DKILCEYEFCPCCKFINIKLEKECRRY
EPWFCGSELAACCRMLNVKGERECQKW
DQRFCDGWIVKCCRIENQPEERWCKRA
HDRFCMYYIPKCCPVERDAEDDWCPKI
KDRLCHPRIHWCCELPRESSEEWCPKF
RERFCCSKFGAAPTFVREDDEDWCCKF
KEKLCPERLQSCCAIAKQEPEAICRKW
RDFMCGAKLAEACDWKRVERETVCNKY
KDMMCKTVLPDCCDWRRHAWDEYCESI
KDFICRAGLFNCCEFKKIGFEDYCPKL
KKFMCVWGFPECCEWKESPEDEFCAKV
KKELCWPGLGTCCEFQEKTKTERCPDF
KYELCVDEVNSCCDVQNKKREDLCTRL
PNDFCIDELNGCCWMIQRKKDKFCARL
DRQLCGAEMCECARLHEKKEEHYCGKR
EKILCDGDFQKCCRWEDISEPKLCNIR
ERDLCDGDMHSVCALQEFRDSKLCKTR
ERYLCDCDFSGCCHFPEFRDAKLCRAR
ERNLCDSEWVPFPMFRDPKDTKICKGR
DKVLCDRYFCDTAHVREVEEKKFCKDR
GKVLMDGDFIDECPYKEFNERAFCKER
GKFLCDDRIHECCIVKEWDDKFWCKER
EYELCDEHICAMCCFYRREKRKICREY
EKEFCYVKVQNCCSFGDYEKKRVCKEY
SYELCESEYTECCCVRSKQRKRCCKDY
AKEFCWAEWCDCQVCEDKKRARLCKVY
DRDLCPSDLPKCCVLMQKKRDRLCKHY
SQDLCDDDVTDCCCMKNKKRDKICRRY
DKRLCENNISGCHRWAELKDDKLCRRR
ERYLAEQDIGTGCKYDEMKEDKFCKHR
EKILMDSEFGPKAKWCECKDGKMAKAR
EKHLVEPEFMPIRKIWEMKEPKYCNWR
EKHLCERDVCALSRLIDHKEGRFCKGR
ERIFMERDLYKCCRCNDLKDPKFCRSR
ERNFVEGEYCGIQHIGEKKDKRWCKER
ERELMDQDWCCCPMICERKDDRYWKNR
ENELLDSECMCLPMLCNKKEERWVKKR
EMDLVEEECPHMAYFCGSKEEKFIKRR
DFDLIEKDLMGFQKMSPKKEERIMKKR
NKYFLEPEYMPLGCMWEKKDDRVCKRR
DRDFVEQEMCNCSCLEEKKDDKCAKYR
EQEFVEREYYDLGCIDEKKSGKCCKCR
DKDLVVKEYETVACIHERKTGRCQGCI
PKEFCTGEWGEVGCLREKKKQRCGTCL
EKDLLEKEWVPMRRLREKKRCKCDNCI
GKEFWGRELEHMNCFIERKKCRCTGCF
EREFILKEMGKLGCMYDKKYCRCVNCI
NREIVIREYPKFHCFKEKKKPKCYTCF
QKDFRKKEFETDKCWKENKDCRCEECM
DKEFRQTYWEHEKGMCDKKKPKVDNCL
RKDLRGRALHDEKVFKDKAKCDCDKCL
EREFRENQFEDDAQWKDKPKCKIDKCF
QKELHINSIDAERCCAEKHRGKCDAGL
HKEFKLKTFEPDKCWRDKAKTKCDNAL
CKELRATGLEDEKCISEKNRPHCDKYL
NRDLRIKFYQEAKCWRDKKRSKCDKHF
DRELRESAIDHYKPFHDKKNDKIEKGL
EKEFREKAMDGHRCFCSKTKAKCEKVW
ERELRENMMNEDKCLMGKKKSKCDKVI
PKDLRERPLDPQKCFAERTTERCEKNW
EKDIRCKGFGPYKALPEKRNERFECRC
SWDLRCKTIDCYKAMMKKGKEKIECKM
KRGFKCKDFDEEKDIRDEGGEDFECKC
RPVFRCATIAEDKDWRQFNVEDYECKV
DAVFKCPRFEEDKGFRPGEIERWECRV
HPIIKCKRFESDKMYRTIDVDYMECRF
SALIKCDKFDEDKDFRSLDWDKYECKC
AKFMRCDRFDDDKAWKQMDVEAIECKC
EHFLRCTAIGEEKHWKELGCDRMDCDC
ERILRCRCYEDDKKTRDLNCGCIEKCC
ARCFNEGCIPDRKVYRDCGVDMVEKPV
ELCFKEPKWEGQKKMGACECQQIEKRF
EHCLRAKRAEPDRKHWDCDPERYEKKW
DKMMRIKQCQSDQRYCDCKVEKYEAKV
GKFLKIQECGEEKSYKDCKAENYEAKV
DRLLKIKCCSSDKHYCDCPIGRYEKNI
DRCLRQPGCDQEKRWCNCNCMKFEPMM
ERWLKEKCCQHDKCACDCTVPRVEKLM
CSLFKDRRVEQDKCFMQIDLAHLEKIF
EKFFRDKCFEGQKHIPEMCPARFEKLF
EKLFRDKCVEAEKKFWEFCRAKLEKAW
ERLIRCRDMDTHKRWVDYRCGKIEMGC
EKLCRDKCVEPDKRGFEYPMSKIEKEC
DKWLRCKGIDRDKMCIEMGVDRFEMKV
SRWLRCAYLYSEKVWADLNCERLECKC
QRWFRCAPIWKDRVHPDLNCDKIEAKC
PRWLKCDSFDGEKMYMEFDCCHMDGCC
EKILKLSDLEDDRKYKEINCPNWEAHC
DRVLRYKEFDQNKKYMELKACTVDAVL
EHFVRDSTLDQDKNFMDIGCCKLDKCC
DKVIRDSVLDCERRWCDGKCPKYDRGF
DKFLKCREFDEEHSYKDIKADRYECNM
EKVLRCQAVDEDRTYREAGHCRIECCC
DKVIKCRRMDKDKALYEWDADKFECHC
QKVLHCKVVEHDRYYMEVPCNNMECGC
DACFRCSTLEQDRKYPGMKHNKIECTC
EKVLKCSDFDDEKRYCEFNCERFECTL
ERLFKCQPLDHERRNCEIKVTKFECSF
EEDLRCSPFETEKARARREHSRVEPCC
PDEFRCSKMTGEKAHAKRDRAKVEPVF
NDDLHIPRFMNDKCHAKRDKTRCDACV
ATLLREKKVDEEKCLMPKEVCTCDRCL
CRMFREPKLKSEKCFPEFDGEGWDKHW
CPFIKETRLETEKCIKGYETGCMDKTL
CRFIREPGLYRDRCWWEASIECCDKTM
CKVLRDDVLQYERCMYELALDCFDKWL
CKFFRDQKIKRERCLAEPSNACCERAF
CKMLKDAHLSPDKCWIEWNYRCCERDL
CCVFKEARLDDDKCVSCFEADCLERQL
CNIFKEGRFEGEKCFREGDMPCCEKWI
CSMLREGRFGSYKCLPEWELECCEKKI
CGLLKENAFEEYKCWMNIDFGCCEKLF
AVIFREKKFDSIRCIGAMDFGLCEKPY
HCVFREEKMNNPKCFHPVEKANCDKCY
SWDLREEKINKETCIWPKEKNRCDKAY
GIEFFEKKFEDMCCLYARERGSCCKPY
EEEFMEPRFYDIGCLYKTEKQKCCKCY
NDELMERRLQQFKCCIKKDKNRCVKCW
AEDFLEDKMYEMSAFRKHERCGLPKCY
DEDFFDHKMHGLACLQKSERDKCMKPY
PDDLMDRRFPHYSCFVKREKESCAKKY
PEELFEGRMDSYDCIEKKERGRCRKCL
GYEFHEGYLKGHNGMANRRKCRCDKCF
QHELREPPMTSEKCRHDKDKQKCEKCY
EKEFREHEVETERPMAEKKEAKFEDIR
DRLFRETELDPERSHCDVKMGNFDRAM
DKLLKEEALDDEKRYKELRSAQLEKVF
EKFMRERHIEQQRKIAEMHACRIEKWI
DKILRERGVDPNQKYIELPVCTFDKCI
DMIIREKKLQQDRHMMAVEVCRMDKCV
DLLLRENKVDPWKSMWAAEVHGCDKCV
DMCFREKKMDNDRHFPPCDVTKWEKIY
DILFRENKVQAHRSLVGLEWPKLEKCM
DPFFKERKCECTRTYCRCDWPRIDKCY
EFCMREAKCWGDKMFGQCDSDKFEKHI
APCFRDKRCDTQKMFYKCECSCMEKIY
VCCIKDNKMDEERAFRACDDNCMDKAF
EFCLKERRCANERRLVACDHPKIERAF
DLCLREKKCECYRRMCRCQPARCDKVF
GKCFRDNHCQGEHGYCECQIHCFDRMM
GKCIRDNPCQRDKMAQECDWDCLERRI
QKCLRRNPISRDKLYVEIRCGCMEDGI
AKCFRRSMFDGERLYQENHCDCIEDRF
CKMFKKKHLYEDKCYKECRLGPLEDGL
CKILKRRSWNQIKCFRDKNWGCCEDGF
CAFMRRNYIEEEKCYYGAKLTCCEDSL
CGILRKPHLYAEKCCATVRMTQCEDKF
CTMFKRKGLEEERCMKRLGIECCEDCV
CHILKKKRLSEEKCFRNIEEGMCEEGW
PPIIRYGRLDEDRCYGGIEIPACDPCL
CSVIREHRIYGEKCWGQFQRQCCDKCY
CAVLKNGRFEPQKCMARHEVQCCENCL
CKFIKEKKMDHQKCIYDWERTCCERGW
CTVIREPKIFKERCVPSFDIDCCEKKL
ACVLKDNQVSDDKMCSGLNFEPFEKRM
AAFLRDANVDDDKVWKTVDQECMEKRY
CAMFKDQRLDEEKLMKTGEFEFIDKRW
PAMLREQHFDQDKLIRPMDHDILEKKH
ECCFKETRIYDRKRIRAWDCQKWEKPW
EICLRETHFATDKKLRPPHCDKYEKKF
EICFREQRIENSKRLHACSCCPLEKFL
ERCIRQKHCACLRKICDCPCERYDKRL
EKCLRDKVCGGDKRYCDCKMEKEPRKI
GKCFKYGSVSDEKGYRECPCEPWEDHV
QKCFKKGYCDRDKYYVECRCYHLEEKL
RRCFKKEGCYQEKDYMECPCPDHEEDV
KACLMKDSCMSVNELCNCDCRERKEEF
KKCICMGMWARVADFEDFACRERCGEF
KRCIILEWCKQLEDLCDCNCKERWQEL
KCCLDGEYFGQQEEFMACECKERKSEI
KCMFDDDSFKVREECVCMDIRERKEEM
RGVFDRDMCRAREDACTWQLKDRKDDL
KHLLEKDCFKRHEECVRMPVSERKEDL
KEFFWLNCIIGREEYCRVPCKERKGEC
HEFFENSCFGREDERDKCPADHYKDRL
REVFEKSAIHADDHRVKVGADMFKDKI
REWFERQPFVAKDVYVKITPKVIKEAW
KECIDREPFKDPDEWPKCPTAEMREAF
KDCLEREGLQQRQEYVKIGVAQLRDIL
KEVFEMGGLSKKETYEKVGIREVKIPL
REVFDYDKFKWKEDYHRVEVAEIKHAV
REFCDKERLKAKEDYAKFEYGNCKETI
PDMIEKNAMHSKECYCKISCQWCKECL
QERLEKNVLRTKQCYARYKWRQCKEGV
KEKLVSPYIMPTDEVQKDEECECRDCF
KERLIYEKFPPTEGFTKEEYCECKHCF
KERFDCEYFRQRDYFAKEEECELKTCM
REKFERNSFKSKDVMNRDSECEMRDCW
REKFEKQTMKARERIAKGGKDEWKERW
KEKLERGTLRGRDTVTKEHEAEFREAV
KEFFDREWCKPDEEVCKWEMVEIRDGV
RELLDKGNIRADDTRAKLEACSLRECI
KELLEKDEVKDREATCKAKMGDLKEAL
PECLDKQDCNAKETYIKCNAGPLKDML
ADCFEESECGGKELYAKCKMNCVRKPM
KFCLEESECRPKEVLVPCKAYPLKKPR
PMCLDEEEVRAKQAIAACKWCCFKKCR
PCCFQDEEVREHDMFRCCKDNCMKRNK
MCCLEENEMKGIEFLGCCRCKFIKRDF
SCCFEPQELKERDVIMACKDKCFRTDY
CDMLERREIKPKECLCRYKGNCLKDPF
CNCLEKTECKRVDCFDQCRWKCCRDGL
RACLEKKECDPKEFICDCKFRPLKEPY
RGCLEKEACRPKEYWAKCDPSNLREVL
KFCFEKYGFKPKEEMAACGCCEMKDVL
KLCFEKSRFTVREEFVACDCVDLKDVF
KECLEKSYLSTKDEWPKKSCCSLRDCV
KDCFDRPCMKEDEERHKYPCANLKEVL
KEFFERQALRPSEERVKFGVGEYKARF
KEFLEGEAINKHDEHLKLGVKDWKGPV
KDIFDKDPFRVHEERIKLDCREMKEPF
HEVLENSGFNPREQWMKFPCCRLKKCC
REILESEDLREKEDWVRAKWAEFKEVC
KDFFERDPFKGREARCNINPAEFKEMW
KECLDREKVKTRSERFKLDCKEMKSQI
KEVFERGRVKGNDDYCKIEAREYKDSW
RECLEGSTCKDRDEYGTCEANEYRDDL
RECFEAQTCRTKDFYPKCPCADMRPVI
KELFEGPGCHPKDDYVRCGIDQFKGRF
KEHLEHTMCQTKDMYCKCGERDVRDPF
KEFIEREGCKAENEWCKCAVPYYRDHV
KMCLEREQCTCRDPLCHCPIDDWKGKL
GECLEKPVCRPKQIYCKCGWACFKDLM
DECFECESCRKREKYERCNINQFKCAF
KEWFELDECGHRDEYVKCRMPEFKAWF
KDCLDKDMCKQRDEYCQCGLSCMREHL
GECFERNDCNNKDIYQKCKCCTFREVI
KECMERPELTCKDDWMKVKCECWKEKV
KMMFECKSMKRRDEFTKETCDEYRAKC
KPFFECGCLKRKEEYDKLGIDELRIRC
KERLECKCLTPKEQTVKYPPPEFKTNC
KEFFECECIREKDVQAKLQCRYMKAEC
RGRLEREGIKGKECMTKESRRECKECL
RDRLIKEPLKALEHIADEGECDFKDCM
TEKFLIDTYVEVDCIRKESEAECKGCM
CERLFCEKFAQKDCWPKDEDTDFKCQF
NEKLECPSIQKRDGYDKTEEREFKCPI
KEMFECDKIRTREEIMKLELAAIKCPC
KELFDCPHIHVRDEWWKAGCTELRGVC
REIFDCDHFKGREEVWKHDCKAYKCEC
EDFLECKCLQNYEHLGKVCCKHMKAEC
GEWLDCKAFDAKELYLKLDCKYWKCEC
AEMFECQELKPREIWAKIRHGAVKCGC
AALLDCGEFKKKDLVENIRPCALKCCL
EVFLECDNMKKKDKLENFKMCSLRCCL
ETMLECTDMKGKEKFVGLKHCKLRCCC
RMLLECDELRNKEQFGRPKVCEFKCCF
NRIFECDEMKGRETVPEMKWCEIKCCC
SNMLECDNIRKNEAYARYKCCHIKPCC
REMLECSDVQPKEDYAKINCAQLKPCC
KEYLECASLTGKEEYARVRCHEWKHHC
KEWIECETMKGAEELDKPGCDEYKPHC
REVFECHEIPGREEYGSMECNEVKCQC
RDCIECEGVKQREEMLDFGCKDIKCDC
KVMLECESFKRRDEIEAFGCGYIRTPC
KFFLECNSLKKRNEMEAMNFEPYKCRC
RDVLEHNCFQAKDDNMKVDCKTYKDWC
RDYLECNCFREKDEYTKVPCPSYKAGC
KHVLECPPIYSKEDYAQLSLKEHKGDC
KGIFIRSCVWPMEECFGLDVKDRKEEC
KKLLSKNKFKGGEEWAQVEIRDRKDEV
KYICMKERCGGCDECCPIEFKDRKDEW
KRMFGRDCCKTDDEICECGLKERKEEF
KVCFDRAVCNQRDVVCPCSCKEFKDIF
KVCFDKGMFTPKDYFVAWTCREMKDYC
KMCFDPPPIRGREEWPPLGCCDIKDLC
KPCLERPPMKGRDEVYRCPCPDIKDFV
KEWLDRTWCNGRDLYQKCKMKEVRDML
KEFLDHSVCEHRDDHCKCGVNYYRHRF
VECFDRNTCKCKEVYCRCPIKVIRDTL
QEFFDRGCCDNKEIYQKCPVKMLREAV
KELLDRNACRQREYYMKCNIPLPKDWI
QECLDSPKIRTDEIRLKCECTCVRTNL
KDCLERSGCHPRDLYFKCRCNWFREAF
PECIEKQEVRKKDGYPNCKCSMVKEAV
TELLDKADCKNKDHYGKCKQSAWKDPY
GECLDHKYCENREMYQKCRWSSWREMM
KELFEFPHCYQREDTCKCDAVEFREML
KDMFEKPMCHAKDEAIKCGCSEWRDPM
REIFEREYCQASEEYSKCELPDYKEML
KEWFDWTYCSQQDDYCKCHMDEHRPHF
KEFFDRRQCNGKEEYAKCGIAEIRAVF
AECLDRNMCGGHEVMMKCPINCVKDRI
AECFDRERLKGDELMFKCDCRCLRENY
ACCFEKKDWERTDMVEGCKGACIKEVY
CCCLDKRMIDTDEVIVSCECKCMREEL
HPCLEKNIISNKDFWVGCAGKCWKEEY
CSCLDKGGFRRRDVYESCGPKCLKQEY
HGCLEVNEMRPKEVFGGCKHRCLKGYM
GGCLEVGEMHSREIWPGCKCRSVKATI
AACIEEDECRKREMFEACKCEFLKDDI
RPCFENNECKSKDWMCPCRCTPFKEVF
KFCLDHDECKQREMLPKCKCGWFRDLM
KECFDRRCCHTKDELVKCPCPETKDLI
KECLDLEKCAPREDWCKCEFNEYKNKM
EEMLEEEKCKDKDKYCRCDFAQAKKAV
REMFEERKCSNKDAYCRCEIGYFRKFM
AEVLEENPCRHREALCKCGYCPCKKCF
GPCLEEDCCRSKEVFCSCDPKCIKRDA
DMCIEPKECDSKEVFGHCKKKCLKKEY
PIFFLEAECMGLEMICACKEKHFKKDR
PWMLLETDIFSLEFLAPCKEKHFKKDR
EVSIYEEECRNMERFGGGKEKKEKKER
DFMLVDHECMSFEKLCPCKEKRLRAER
EIIFEEDDCGNKEKMCKCKAKPYRRER
DYWLEEDDCRQKDKICSCKDKPYRKVR
AALLDDEDCKPRDMWCSFRERIFRRER
PNLFEEGEIKTIDCLIQIKEPWCKKWR
AKWFEEPDIKPKDVMGDMKDRPCKKCR
ASILEEEDIKPRECFVSWKESALKKSR
PPILEEPEIKARDAWIGVREGCMKKSK
QIVLEEEEIKNREHWVAVKEGMMKNGR
PACVEKQECKSKQGLCSCKCKCFKEDW
KPCVERDGCKPKEELPKCDCRCHKDEW
GVCFDRQECSGRDAYFKCKVKVMKEEH
GIFLEKQEMDQKDGFWNQKVAPFKEVL
RDMLEKYDVHNKECYCKVKMAAVKEIY
KEFIDKEELRERDIHSKIKMPEFREWV
RECFDKEVLYGREDIVKQGCCDYKEWL
KECLECSKFDPREEWLKVECKQRRTEC
TECFYMSRCPTNEPRCKCDCKCMKTEL
KECFDKDYIDAPEDRAKCECNDFKETL
KELLDKECLKENEDRWNVGCPEFREVW
KELFEKECIRPQEEFMKCGWVALRDFL
RDCFERDQVNPKDEYFKCDCWDVKDVW
HECLEHQKCRAKEWYVKCEIPAMKEQF
GECLDKQMIRKRDAYQRCHCACAKEIF
AECLESEVFQHNDVYVRCACNCMKDGI
AECFEKGDCRAKEVWVKCRDEALKEHR
TDCLEKNEVTHKEIYYNIKWQCIKELY
RYCLDRKTCEGKDDYAKCPCPDWKEMI
AELFDRNDCKKDETYCKCSLPLMKDHY
RECVDKEACRAKEEFCKCGAHDMKQSL
KECFDRSACQSKEEICRCRWAVWKDIM
KDFLDRNPCKRQEEYCSCDVAEMRELV
KDILEKECCKGQNERAKCGAEEYKETW
AEMFEKPRMKKHEVHEKCDFPILKEVW
AEMFEKDVLKKREVHEKWGFNAWRENI
ADMLDKPMLKRDDIRDRCTFPMIKELF
AEVLDKSAISSDEIRDRLGVPMFKDHI
GEWFECGWFNKDEVREKMPCTGLKDAC
EEVLQCDSLDKEEKREHYGCAKYKPGC
DELLPCKCIWKNEKQEKIGTRKYKAEC
EKLFMCCCMCKSPKYEQVACRKYWTDC
EKWLLCECLMAIYKMLDMCCKKWLAEC
EKFLGCSCITRVPKMEEATCRRYNCEC
EKILFCTSVYRCPKMDEVGLRRYWCEC
ERHFVCWGFYNVAKVQDFSCKKYTCEC
EKVFRANAFGHDKKYVDFNVHKYESYC
EKMFRYKSVDEDKRYREFKHHHVDRAF
DKWFRQGECSDDKKYCECKISQFEDGL
EKFLRFQMCTADKRYCDCSVAKYDPAL
EKCFRMHYCTHDKRYWECPTNRYEAPL
DPFLRQEICYCDKRYCQCAMTRDDKRF
ERVLRDHNLNCDRKSCDVKCNKIDKGC
ERFLKEHDIDKDNRYAEVKWSKWERPY
ERILKEKTLPNERRYMEPKVAKYERGM
ERILRESEVYSERKYMDLKAVKIDKFM
DKLLRWPGLTKDKRYVNATCCKLDKCM
EKIFRDRTCNHDHHYCDCSVARIDRAI
EPIFKEKECDEEKRYCQVKFNHEDKRI
ERLLKEGMCKGEKPWCNCAWEKVEKYL
DKMIRWSHCECEKRYCECNIKPIEKDL
ARVFREQMLDADKCQIELQAKACDKEW
ARMIRAHEVENDKCYKEFKVPTCDDCL
CRILRKQEFEADKCIWEIKLACVEEVL
CRMLKYGEFQKDKCLYEFKISCWEEGI
CKLFKDPEFEAEKCFVECKPDCFEHRY
CRLLRRPDVEQEKCLKDFKYQCMDEGI
CHMIRKKAVDVEKCMAGVDIDCFEEHL
GCCFKETKFDPEKPLRGQDCAAFEKCI
DFFFRENKMTDERRMNPMDACRLEKCL
EPMFRESKIDSEKRVANLDFCRIEKCW
DIVFREEKVDQEKHIMPNNICRLEKCI
EAMIKDKRLEVERKVAGWNPMRFEKMW
EKVLKDSHIDHTKRYWDGKACRLEKIF
EKFIRECAIEVEKHYAEVNYERWEKSF
EKMVREDRLDADRSFCEIDYCKLDRPM
EKIIRENHFETDKRWYDIHAAKLERAF
EWCCREDKCDGDRRLCGCEWAVCEKCY
STFVRDDKCHGEKAFCKCDSESIERKY
PALIKESRCNGEKWICPVDVEMCDKKY
GCCFKEHRFDNEKGWTGYDCDTFEKKM
DRFVKGKDCEPDKRWCECRSDRMESRI
DKILRPKCCEGLKGLCECCADHYEQKW
DRVLKIRRCENDKKYHPCPLSRIEVSL
DCCLKITGCEPEKRFPCCTCVKLEAVL
DTVLKEKKCYDEKAFCRCEMARIERAM
NRCLRIDRCHNDKQYGDCDCGQMEKVL
EKLLRPDACEGERKYCDCDCYRLDRMV
CRCIRDKWLPDDKAYKECKPACVDRGV
CCILRDRHLESDKCCPTVELPCMEKGF
CYLLRERRFGAEKCLAASEFPCCDKTM
ACMFRDRKLWPEKGLMPLEPETWDRRW
AVVIRDTKFEQYRCIKANDKSACDRNY
CCCFLETKFYNKKIFWANEDDCLEKRY
NMCLKDHKLDRERYFAACDCDCFERKI
CVMFRDDKVEQEKCVGPAEDEVMERKI
PALIRDGRCDHYKWFCALDWEWFERRW
PYILKDGRCDHPKMFCSCDRSVVERKW
TVCLKNEKCESDRKVCACDMNCIEKMY
PWCLREYKLEALRALIPCDHQCVDKNY
NWCLRENRCQDMKMFTPCECHCMEKFY
AQCFSEQRVPGYKVWWKCDFECVDKKW
PVVLRDSRLDDEKAVRPIDMDQVERPW
CVVLREARFTEHKCMKTAEFPCFEKYW
CWFLKNTRFEEQKCLKHHEVECCDKKW
CNLLRDDKLGKSKCMQQVEMDCCERSY
CVVLREYKFGRDSCIWKMDLDFCDKNL
DALFRESKLDGDRGIVTVEHEYFEKRY
DKLMKENKFPTDKCYVELDVPACEKHY
EKILREKHLETYKRYCEIPMGIIERVW
PKIFRETALNPDRPYTELNVEAYDRNF
PKLIRENCCHAGKMYCEMSVEWFDRKI
AKLFRSDCIDGNKVWVDICPDIIEDKC
EKFLRDKVIQVEKHWLDTPVVRWDKAL
EKLFRDTVINADKKHFDLPMHRWERPL
ERLFRDSCLETDKMHLDVSLQRIEKPC
DKWLRPKTIDRDKKHTEVSPCRMDKCV
PKLLKWDELDHDKAWCEVRACGIEPCF
EKVLKGTSLDHNKRWMEARCCRLEGCC
EICFRVPECENEKKIVACKSQKYEAHF
EKCFREKNIYTDKRVADWQCAKYEKIC
EKFLRCKSFESERKYGECSPCKVECCL
EKLLRPRKVYNDKKYAEFDDCTCESCY
EHFLRVKDFEGERRMWEYKSCHLDACI
DRFIRLHTWEAEKKWPEHACCKWDACV
EKILRASNLERDKKWFEVKWARLECAF
ERWFHCPKVWSEKQYGEFECHKLECAC
ERIIKCCSLQDEKKYKEVTMEKFECNV
DKVFKCQCINAEKKYVELGLRRYECEF
DKIIRMTAMGPEQNYWEIGVKKHDNDI
EKFFRVKVLDREKRWWDMPTCKWDSPI
EKVLYDKCVEGEKPYTEFCCARYDKMC
ERFFYEKCLIKKSRDEEIACARIEKCC
DKMFRCGWMDKEKKWDEWRCPRYDPYC
ERLLRETHIRAEKRRCDIGFSRFEKMM
EKIFRPSQIESNRRECELKCSKWDQCM
EKMLKMHALDENRKYKEVAWPKIDSGM
ERCFKADALADEKKWKDCPCTKWEAGL
EKVIRWSEFDAEKRYHGFKVDRIECRM
EKCLKEKACEEEKKASQCNGAKIEKFL
ERLLKEHHMSDPKRYRELKISRCEKAF
GRCIKEPGIDYEKAYMECGCPAMDRNL
ARCFRDKYIDDRKVWRDVNCQPFDRIM
CPCLREPRIEAEKIWVDTEIKCLDKYL
CHIIKDSKFKGDKCMSEADMGCCERCI
CKFFKSDRMEHEKCIHEWGKCPCEGCF
CKVLRHDRLEETKCVKEFDWRCCEPDW
CGLLREPWLYDDKCCKAIPFRVCDSDM
CRIFREHKLNHDKCWWPINMDFMEKKW
CTLFRENRMAAEKCIKRWDICACDKCF
CSVLKVHRMDKDKCYWKIDVDACEPSF
HRFLKETRITQNKCWPEVDMPMCERMW
EHMFRDQQLEEEKKVCDIKPCKLERCF
DKVFRGTEFSHDRRYHEIRACPYDGCL
DKMFRQSSFAHEKKYPEFKVCKCENCI
DKWIVDHDFVEIKKVKEHKECRFEHWR
DRKLCDQYYAECCHWKEAKEGKMCKAR
ESAFCENDMSECCKCKSTRDRKMCKDR
ERNLCDGDWCSCNKFHDKKDYKLGRAR
ELWFCDGDMCPCCKIYGPSDRRYCRDR
EGMLCDQEVGEHTKFRGWKKRGYCKDY
EYMLCERDFDDCCKVKPQKERKLCRDF
EKDLCEYGLCQCCMLMERAGKKLCRDF
GRDLCEPDWYPFPALSEHKKERICNKY
PREICEDDLCKMGVMEEKKKNRVCQPY
RDELCEHDWPGCGVCGKKKREWVCKRY
EEELCGKQLWAWCKIARKNKEKWCSRL
DEDFCLQEWCQCCVFDKKKHDKICACF
DKDLCCKEVERPAKIQSKKRPKICCGC
DHELACPDYTTIGRLQPKKKKKLGCEI
ERELWCKDYEKIAWWEDKKKARMVCCC
ERDFVCKEYDKLAIMEDKKGPKMIAWC
ERELMCAEYAKYTKLDDRKYCKLKCCM
AKEFICADYMKTDGVEERRRCKLKCCI
NKELWCADYIRMPPLEEKKRCRLHCCI
DKEILCREFQKMGHVEDRKKCKFACCM
DKDLICRLFEEEKQIRERKKCRCECCL
ERDIRAREIEAHKKIADRNHCKWEGCF
NRELKCRSFESEKWIKERTREKIECTL
GKELKCKQYDQVRAMRQKKHTKLECAC
EEEIRCNGYDEHRHYRKKDQGKWECGC
DREIKCPDFEPTKRFASKKHARLECGC
ESEVHCKEWEAMRRFAPRSSAKIECTC
DYEFKCGQLDTQRRFVKRKKNRYDCSC
ECEFHCKDCDSHRKCCPKRKNKYDCPL
EKELRCGELGTWRPITDKKKTRCDAGL
DREIRENKFENEKPVHEKERCKFEPCI
EREIKEQTMDNEKTLSEKDKPKCEKTL
EKLFREARFHGDRTDCEIDVAKLERCI
ERLLRDSKFDPYRKWFDMDTVKVDRVW
ERCMKDKKFDAPKKYMDCDCMHLERPL
PKCLREQGLTGDKRWPDCGCPCYDRGI
PKCLKDGRFKAEKYYADWDCQCLERMI
ARCLHEDSCRGEKAYADCQIDCYERRF
EKMLKDQTCPPERMYCECHMDHLERKL
DKCFKERRCDHEKTYHEWEFANFDKAL
AKCFRHNHFKDDKVYRECPMNMVENKM
DRCFKWKGCEPDRRYMSCTWATYDPAM
ERILKCNDVEGERRYGNLKVNRYDCRC
DKCFRPREFENERRWVEFKQTKFDPAM
DKLLRVKDVDGDKKATEFKGQKIDPMF
DKWFRFKYCDANKKWLECKTCRFESWM
EKCIKEASLENERRYGECQNGCIERCM
ARCVREKIIYEEKCMRECKPQCCDKCF
AKCFREQYVHEDKLYKECKFGCIEKMI
CMCFRGRRCEDERPYNPCEIDCWDKNF
PPCLRKEKCRQPKMFVHCEISCFEEGY
AVCIRRHKLDKQKMLLKCEPACFDSMY
PWCIRKDRCDDEKLMQQCDKKIVEEDE
AGCFRPNKCQEAKVIKGCDPDCMETKV
QKCLRESKISDGKVAKDCDMGCLEKIF
CKCLRERMMDDDKAIREYPCACVDRAM
HKCIREERVEGERHYYECELSCCEKCV
APIFREHKLEHWRAMQGADPELFDKKY
CALFRDPKLWEDKCCVTLEGDLIDKKY
VIMFRDKRFEDDKFLCAFDYECIDKKW
ARIFKEKKMQRDKCWWEWEGHCIDKHW
CPLFREGRWEESKVFKNPDVCWMEKFF
CPAFKEHRIDEEKCLRSADNACMEKWF
GRCIREKRIEEYKAMKECEENCLEKNQ
ACCFRDSHFEDEKVVKSTHCEGFERRC
IVCLRNTGIDDDRVFKAWNCEFLENKC
CKCFKDDHVNQEKAYRECQVDCLENKL
EKCLREAGCDKDKREPECNVDTLEKTV
DKLLRVKMCQHESRYWKCQLERYEPRF
EGCFKTKTCSGEKKWTPCSCERYEGRI
EELFKCNGVEPDRRRYRVGVQHMDPKC
DEIIRCPNMEADTKRYRWDCNRYECKC
ERILRCQHVNPQRRYVPVHCPKYDKNC
ERLCRCSTFDAEKRIADIQQSKYECPC
EHVFRCNAFSNDKNHQDVTCDRMECPC
DYVLRCNCLNPDKKMVDITMNKEETQC
EHFIYEQCLMGHKKVVHVCCKKYEKEC
EVLMLCGCIQQAKKLKAICCKRYDEDC
EIVFMQTCVARQPKLDPICCRKYWKEC
ERFFVCCCFIRIERWEDFGCRNYSAEC
DRMILEGCLCRRARWEDMCCKKWVKDC
DRIFLWQCFPNLGKYEEAPCRRYPPEC
DRLFFCTCFVSHAKWEDMACRRYITDC
DKCLVMPCIWRFAKIEERPCRRYVQDC
DKVMIWACLFPMGRYVELNCKNYAHEC
DKILLCDCFCRCGKFEDVACRKYWREC
EKFFFDHCMHEYDKYHDMCCKSYTREC
QRVIRVRAWHDSKRYRECGCKAYEKEF
ERAIRLAPLNDEKRYRDGGMKHYDAEL
EKLLKDKDIDEERRMKDIRCKRIDGEC
EMFIKCRQLDDQRRMKQMPCAKFECSC
EKMLKICTISGDRRYAEASMTKLEACM
DKFLKETGVDGERKYVEAKVMKMERCF
EKLLREQCCQGDRKYCECRLGKFDRMV
DKMFRDKAFDHSKRYCDGKFAGYERMM
EKFLHEKGLQDDRHYKEFGPVKIEKLM
EKFFKENGMQGEKMYADMDGERFDKVC
EWFFKEQALEADKKMACVGVPKYDRRC
EKIFRQDAVESDKRYTEAACNKYEKNC
DRFLNCKECDSRRRWGELKCQKYDCSC
DKIFECEDVKGKGRWAEAKCRRLRCAC
EEVFDCDDVRPNDKRMKIKRGRFKCCC
PECFYCPKIKKDDMREKIECRAFKPDC
PEIFECKCLDKEDFKEKIGCACIKPAC
DDLLYCQCVYPEEWRYRVQCDKFKKNC
RDIIYCDCINADDERIKIGCDYVKGYC
KDFIYCNCITSEEERTQFQCTEYKDQC
RDMLECECCKNKEDYASFSCEERKSRC
REFLDCGCFNPKEEVPKFTCEEHKDNC
KDALDCECLNTHEEYAKMGCEEFRCKC
KQCLVCNCIYRREYLEKWCCEELRARC
REVVLGDCLKRIDEFVRVCCDPYRGRC
RTMLDHECISSKDEIVKWCCGEYKDRC
KEFLERKCLPYKDDMAKIACRTYRDEC
KCFFDRRCLQARDDFVGVTVDEYREKL
REVLYCQCIPQDEDYPKACCDYYKERC
HDLLDCSCIRHQDHYEKLCWEALKCRC
KMILDCKCLNQREEFVGVCCDTWRCKC
RELFMCPCFYAIEEYVKPQCEDYKEKC
RDWMLCCSFCKNEDYSKFGCEDYKQKC
KEVFEHNGVNQRDDRMRFPCAEMKDHC
REVLDKGNINARDDMAKINCAEFKEGC
RPFFEKEDIRAREGWANIRCRMVKEDC
CNILDKQDIKGRECFAQGRKRCCKEEY
CYLFEKSDIQSKDCWAKVHEKCMKEDY
CELIERDELKKRECVMKYKHSICREGW
CEFLDRQEMQGFDCMVKLKKQCCKDPY
CPVLDRKEINSKDCLWKLKQGCVREGY
CMWIVKTELGGLDCIGKMRPRCIREDY
PDIFEKDEIQSRECIARLRWRVCKEWY
GEFLEKREIGHRECWTKIRHAGIKEVY
CAMFEKQAMKPKEVLWHFRQKWLKESW
APCFDRDEFQARDVWCPQKCRALREEW
ACILDRTEIKPPDIWYAVKDKLFRDEH
AVVFDKQDCRPRTMLCGWKHKFLRDEY
RCMIEKDDCKHKEVICGCREAWLKQPY
PGIFDRRECRQRERMCGCKTCTLREVY
PACFERRDCDKREVVCACKPKPFREGF
KYIFEHGPCWAKDELCPCPVKFYKDEM
KRFLMLECCKKSEEWEECCVKEHRQEV
RKFLYCKCFEEKREYHEIACNDRPEDC
RKILYNNCIEPRDDMVDICCKDHKEEC
KEIFDTECIHQSEEREKVQCEEMREYC
KEVILRECFMDYDEWRKIGCCDLREMC
KDCVFKPCFMSFEEFGKWCCVQFKELC
RDCLLKDCFRDLDRYRKIACRGYKEDC
KECMVKDVCKHFDEVHKCPLNEYKDKL
KFCFDRPACSAKEDYLQCGCEDHKDKL
KLCFIKKPCKKANDICPCPCEDYVDRF
KTCLYRNWCMCVKDVCSCPCDAYEEKL
RKCFRNRTLNQEKEYMECSCHCLEKPF
AKCLKEHSFESEKCFKECGFDICERCL
ARFFKRRTMEPEKCYHEWRVASCDPCL
TRLFKFSRIERDKHYWNIEVCRCEQCL
DKFIREDRMDPQRKFWDIDYCGCERCL
EKFFRENRLNASRKCCELDMCHFDKCL
EKILRERWFEHERKYWETKPNKFEKGW
ERCFRVKVFNERKKEKEPKCTKYEKHL
EDCIRCKGFEDEKKVHRCTFDREEAKL
DYMFRCPAFYPDKKHVGIGCGRYDCSC
ETIIRCGEWNTDKKHHSMRCESWEPKC
DDMIRWPPLNGDKKRMKFPCEDYEERC
DEMIRCTSMDHERHWMKYDTEHWDCRC
DWMIRCPHIDGEKKFCKWNCDRYECKC
ESLLKCGGIYKGKTYGDVGCERIECRC
QKLLHCGDMDPDKMYWELKCDRMEPKC
DKFFKCGSMSEERTWVEFRCDKVECRC
EKVLRCRDIEKRKTWMEVRCERIECKI
DRTMRCSEFDDHKRFNENKADRYECRI
EKCLRTNVISADKKYVECCCKRWEQGL
EDCFRFGAMNDDRYRRRCQCEKWEAKV
DDCFRMKVLQSDKRRAKCGCEGTDNKM
EDIFRCECMSNDDRRTKFGCDRMNEKC
EEFFRCTCVEHDKRYTKAQVEVEEPRC
PGILKCRRCEPNKCVCGGEVDYIECRL
QGFLKVKRCECEKAFCACDQERWEVKF
SAIFNFERCKHSKEFCGCDVEPYDARF
RMCLHFERCRRDKEFPPCDSEHWDAKI
KCCFSVTRCHHQREFHGCECEQYEARL
RDCFYNERCRGHREYVKCECDDVDNHW
RGCLRVGKLGTDREYVSADCHQYDAHL
KKFFRWGAVTTDREYLELSLDSWEPRM
KKLLHWAYLRKDREYMDVPFEVWDPRM
KWMFTCAKLNARREVMPIQVEEYDCKV
KKMFRCPRMSGEKEYPEQDCEEFDCPF
KKFLKCPRITSEKEYREMEQDDVECQC
ERFFRCGGCGSDKVYCECNGGRLECAC
DRFIRLKGCEGEKKYCDCGRARLDRCM
EHLIKEGHCRHQKKFCPCPMDKYEKHF
EGMLRHEACKQEKKWCRCGYDKDDPKM
EDVLKFRHMNPSKKAWKIPMEREEKKF
EHFFREKCFTADKKFPPMCFDKEEKRM
EHILRGKTLEHQKKMFHVGMEKYEGRF
EYFLRVTAFHDEKKRKDMKVDKYEKKL
DEWLKWSTFDNDERRYKITFEKYEPRM
DEALRIKDLEPEKKYCKCGIENEDPKL
DQCFRFKVLDSDRKYCKVRWDHEENKM
DEFFRTKALQKDKKMVKMTIETDDDRL
EDFLKWTALEPERKWVKMSPDREEHRL
EAILKWSEFDEEKKWRKAKADKEEQRM
EKVFRMTEIGPEKKVWEAKMEKEDERM
EKIVRCATVEPERKYTDLGWKKVECDL
ERIMRCREWEYDKRWMECRAEKLECNW
EKVFRCNDIDADSKWPNVKWSRFDCGI
EALLRMGQFAADKKYFSLKICKWEGCL
EKFLRQQQFNAEKRWAEMGTVKLDKIV
ERLIRVKACDSDKRYCEVAAPWWETWV
EKYLREDCLSCEKRMCDWCVAKYEKGL
DCLIRDPHLDVHKRMVAVDCERYDKRM
VAIFRETRLDSEKWLTAWEMGLMDKGF
ELFLRDGKVDQERVVVQHEWCRLEKCL
ENCFRETKIDPPKRWAPCERAKCEKCL
EGCLRDQRLEQGKYVTNCEGVKFEKCY
EECLRDQKCPQWRYICKCDHACIDRMW
PECLRPDRFPPDKVRVKCDCGHMEKPF
NECLKVERIKTDKRRMKCEMDHFDHRL
NPCLRAKKCDAERGLCHCDCDNFEMKV
RVCLRFDHWKEEKYLKQCDCEEYDQKF
RCCLKNATLDENKDYKPCECESYENRF
KPCFKMASVTEEKEYRGCEWESWEAPF
RPLIRFDRFRDEKDLKNGECCDFEMCI
RRVMRAQKFENDKEYKEGEGCTFDKCL
PRVFRDTKLEDEKCYKECEEGVLESAY
AKMLKEDVCKKDKVYSDCQLDVLEKKF
AFCFREKGCEDKKMLGHCDGEIFEKHW
DRIFKESKCPSDKKYCQCEIQRLEKLY
EKILREHTLWEERPYVDIDLAKFDKFL
DRIFRIDCLGHEKKYVDVTADKEDPKM
DLCLRQQKCHHEKKVPGCEMAKLDKII
CWVFRENKVYHEKIWPPAELSCLDRTF
CRMFRNRKFRKDKCHYDMEFECVDKHL
CGMLRDHKWENEKCFCSVEWECCEKYF
CAMLREDAMKEQKCFKSHQFECCDKNF
CRMLRENMLDYDNCFVETKYACCDKGL
CKCMREPYLRDEKCWKECNAACIEKAF
GKMLKENRLENERMWSEIDRDLVEKRW
ARLFKEKCIEHEKIYCPFNAECFEKKM
PKLLKDTGLDDDKMYREASVGGLDKAF
CMCLREKRINPDKFIAACGHECWDKRY
CWIFRDEKFRNEKCFARFEKVVFDRIW
AHLLREDIITDDKCHRDASVSMCDKCF
CRMFKEYSLESTKCVAEVGFDCCDRRW
GKWLKERNFEGGKCVAEMERPWCEKCY
EKLLREGALNGDKCWADIPVAFCDKIV
ERMLRQRKFGHEKKYFDPEMPKLDKII
EKLFREKVMDSDKHYKEYSWAKVEKVC
ERLIKEGHLNDEKKVAEYNWMRIEKFM
DIMLKENPMDTDKRWCALKWDRIDKKM
DRFLKERKIECHKSICNMELERMEKRL
PCMIKERRVESDKCICGHDCEHVDKCL
DLFIKETRLEGEKTICGIEVPHMEKWW
ARIFRERKIEGEKSMRQVEKGVCEKTY
AGLFREAKFADEKCFSNTETCTCDKCL
GRCFHEPPFHEEKCYKECEWDACERPI
WKLFREKCFDGNKCYKDFGFGCVERCL
ERIFRERQVEANKKWIEARLDKCDRCM
DRIIREEALDNEKRHVEINLSGLDKVL
EKMVKDRRVESDKQWTEVDCAHMEKMW
DKCFKERGCDCDRVYWECDCERVEKEI
PACFRLKVCENAKKWCNCPCDCEEKRF
DRVFKFDGCHTEKRICDCGVHRWEKFL
HKCLKAQACQDERMYKECPIRCYEQDF
PKCIKEPRMRHDKALYDCDCACVERVF
GKCWKEKRFDQEKIFMDGDCGCLEKGY
AKCLRDRRVEKRKLYMEAEVECVDNRY
QVMFHDSRCPGESVLCACDKPYIDKWY
NFVFRETRCHCEKHMCACEAGKIEKVI
NMCLKFRRCDAEKLFCKCDCEKIDSRM
EAFLKCKGWDQDKSICPPPCEKFDCKC
EYIFRCNQLEADKRHVEVQWQAWDCAM
EKFLKDPKIDNDKRFCEINNAKIERMM
ERCLREKPFSQYKKYSEIGCPKFDKWL
GRCLREQKCDEESTFKECNNPAMERSY
PGFVKENKFDDERGVKNMEWPQLEKCI
GMMLRDSKFNEDRCFYAVETCACERCY
CDYLRYHKMDDYTCLKREEKGHCERCF
AECLRKPAIDRDKIRERCGLAPCEECL
ARILRKEACRKEKWRDPCKVNLMEEKL
VKILRKGCCTTDKMYCDCTLNVMDEAL
SKFLRKSVCDKDRWYCDCPMGFFEELF
KSCIRKKHCEGEKEYCHCTCADLEEFM
RRCLKRKQIEEDREYKEVPCANMEDMM
APCLRRNDIDHEKVWHPLRCACVEDHW
GMCIKKKEFEEEKGIKQMKIACCEEVL
SKLFRRNEWTGEKCIKEHKISTCDECM
HNLVRKKAVDNEKCRADIRIGPCEECV
CNVFKKKKFEPPRCWNGFEIPHCEECI
CDMLRKHYLEHERCWPKIEWPCCDEWL
CNLLRKRMFQSDKCRATFEVDCWDERV
CVLLRKRDVSGEKCLATMKSDCIDEKY
CYILRKTRIEHDKCLMPHDAPPCEDCV
CSIIRECKFQEERCCRELDVEVCEKKL
CCILKEKSFEPNRCMMPVASECLERKF
CKLFKDHGLDTEKCYAEVPHGHVEKNF
ATVLKDTKISQQKCICDWDVPACEKCF
AGLLRQDRFENDKCVQGYEYSMCEKCV
CHLFKEPAMDEEKCMHPRAMRCCEKDV
CRLLRDGKLRGEKCYKEAEWESFDKRW
CRMIRSGELDPDKCYNDWRMDRCDKHF
CSLFREGRMSSEKCMYTINVGCCDKGW
CRLLHSGYLTNDRCWAETPMECCDDKF
CKVLSQQWFRSNKCYRELRMKCCDKDM
CKIIKDTRVEQNKCVKDSDHRACERPI
CRLLRDSKIQGPRCWYDADVGCCDRMI
CKVLRAGQIHPDRCWWDVNLQCCEHCI
CKLFRNRALRPEKCYANVQAQCCDKCL
ARFLKDSKLYEEKCFSDIEREVCDKCY
CRFIREKRFDEYKCIRDMEANCMERHF
CMMLRDKRVEEDQCFVPWEPVCIEKLY
CCLLRNPRFEEDKPCKAFEASCVDRYW
CCFFRQYKFDDRKCLRCMEMDPLEQQL
CVMLRPAKVDDDKCVRAIEHRCIEGDY
CALIRKRRFDDDRCIKAPEAVQIDNVF
CTLLKDGQLDPERCILDVKLGCCEKCL
CRMLKMGEFDDEKCIKELKYNWCDGQM
EHCFRCREIDGDKMWRDIKCERYECRC
DRCLNTNGCEATKKMIECGCDHYDKKV
EGCLKPTECENQKKICGCKCARMDGVW
ERCLRENTCDQDKKRFECDPECLERIF
NKCLREEVFRNESEYADCACPNYDKLI
ARCLKARGFEYEKLYHECSCNSFEKGV
TRCLREKAFEDSKPEYDCQCTCVEKIW
GRCLRDEWVRCDKMYVECNGRCIDKEF
DKCLKPGAFEPDKKYCDCSCETMENKV
DRVLRVHYMDAEKKYIECPFPRVDACL
DRMMRQERFDGEKKWWDYDGCRCDKCL
ARIIKMDRLNKERVYEDVDVCAVETCI
DRVWKDARVNGEKHYADCDACNCERCI
DKLLREHKLDSEKHYAECEWPSCERCY
DSVLKDPRFEKDKRYPSIEPPKCDRCY
EKVLKKHELDHERRFREVKLCGCENCL
PKYFRGREIDKQRWFTDLRKCGCDGCW
QKFFKVKEMSGDKVYADMKLTKCDPCI
DKWFRGRSIEADKYYTECKPCRFEGCV
PKILRDEKMKNDKWVKDLDVCVMEKCV
DKVFRDKVLHAEKCYIELRVYRCDRCM
DHLLRETPVEGEKNYGDLNMAHYEKVL
DPVFRENKIECRKPWCAVELEKFEKSM
DCCFKEKSLDCERRVCSMPCHRWEKPV
EVFFREARFDCTRKLCALGAEKVERKF
AACFKPKKCEPEKILADCDFTCLEKAW
EKVFKSRTCEPEKKWAECRAKPWEAEF
ERGIKCTGFDSEKKISENGCRKWEAEC
DRCIKWNKFHAEKKWIEVQCKCYEGEL
DMILKCETFKRERKMHPMSCKHYDGEC
DKFLRCQCLWHEKRQNDVPCGKYESYC
EKMIRDDRMEQDKRYMDFSFTKIERAI
EKIFRDKCIEAHRHFVDCHTIRFDRII
EKVFRWKNCEGDNKYAECTIQMFDPML
EKMFKERCLQEDKRLKEVHFEKLERVM
GRCFKEEPLNDKKVYKDAECACIEKVC
PICCREQECEEYKWLRACKKDHMDKHY
GKCLKETKCESGKAFHDCECQCFEKRW
HRILKETTLQCDKPYCEVGTDAFEKGF
DRCIRETWVEAEKKHLNIGCPRLEKWC
DRMLRYKKIDCDKKCCEQPMCKIDRCF
ERLLRIGGFDPEKKYMDVGCTCWEPMM
EKCFKPDHFNSDKKYVEHHCGSWEQPW
ERLFKEHTCESPKRMCEHKSTRMERTI
EKFFHEPYCSDNKKYRECKINKYDRGM
EKCFRERYFSTERKYGQCQCAHWDRIM
ENCFRENPFEQEKKYFRCQCDKYDKRV
RRCFREGIIKDDKSYKDCQCMWFEKLM
ERVFKERYIENERRYVDLKCWKWEKVL
DRCFREHAVETEHKWVECKGCKLEKFF
CRCLKESSLDANKWIVDCAKDCMERHY
WKCLREAKVGPDKGWHECDCPCMDKPL
CKCLRDEKLRAERFLVEVECCCVEKCF
CRVLREAELQGDKCWCEAKFEGCDSRI
CRVFEEEALNTRRCLVEATIPCCERCL
PELLECNKFSHHECYERMEIGACRPCL
KDLFELHRCDCKEDYCRCEAPECKQQL
REIVDRERLRPKEHYPKAEANECKDNW
PECLEKEAVQHRDCWTKCQADCCRECY
KECFEREVCHANGEHMSCQCQEYRDML
KTCFEKDPVRARDDLMGCDMQERREEL
KPCFEKQKCRNPDEIVPCDLKDRREEI
RMVLEKRMCEHREDLCKCDIGEYKEGM
KVIVLRDECACIDDVCRCKVEEGREKF
RVLLWFPECHHMEDICACKFEDEKNKM
RYCLDKEGCHATEEVVPCSNDDFREKY
RDCFEVAQCTHREDIVRCSCDSYKAKL
KWCIDLDDCHPYDEMGNCSADEYKAKL
KLCLDRQICHAKEEIAACKCDEHKDYF
KIIFEKDCCKHKEELCWCSMNEWKEHL
KVFIERQECQTREEVCAWKDAEVKDVW
KLIIEKRECHKKETVCACKIASFKEIY
ALCLERDECKQKEAICPCRHPICKDCY
PPCLEKEELRCHDVWIGCRCRPLKEEW
AMFLEKRECTHREVFSACRCKTVKEDW
AGFLERHECNGSEALCGCKMNCVREEL
KMLLSKRDCHHKEWLCNCRIRVMREQY
KCLFEKEICRCQDEHCCCRIKEWKEDL
RMMLERNGCNAKQDFCPTGFKEYKEEL
KWVLERPWIKCTDYFCAAPLKEWREDF
KMCFDKHEIRNKEYLPAGNCGCFREYI
HYCMEKSELKNREPLQHCKCACMKEVY
RDCFEKYDCKQYDYYCKCKCASWKECY
KPCLDKRDCNSREEVVPCKMPTMKEQF
KMILEKDRCTHKEELCHAQWKDRKDEI
KRLFDKQWVNKKDEWQGVPIKERREEY
REMFEGEKFKPREDMWKFEHRWRKKDM
HEMFEQNKLRPREDYCKFEISHYRNDV
REFFDKRDFRHRDWWWKWRLSMCKDCI
RQIFERDPMKHRDSMFKTGVCACKECW
RILLYKEEIKPDEQILACRMCDCKECF
RWLMDKEELRNKEDITPVRPCDCRECF
KIWLDKNDIKTTEDVMAVKGCMCRECY
KVCIEKDEVREFEGLTPCRGCEVRECY
AVILERTDCKRRECFAKCKWAACKECM
KFCFDRPDCRARDEMCSCKPRICKEHY
ACCLEKSEVTGPELWAPCKEKALREER
PGCFDKNELQGRQWYVAIRDKCMREER
AECLEREEVRTKNCYLKCKHRVIKDEH
CMCFERAEVETRECFGPIRSNCFKENY
CCFLERQEFKDKDCVTAYRFRCCKEWI
CALFDREELKGKECVMNLKRTLCKDPW
GMLLDRGEISENECFAHVRPRAFKEDY
CCLLDRSDMRSDECFMNFKKKVIKEEY
CVALYKQEMPAVECLMPAKEKCFKEDY
CQMLDKKEFKARECMFPMKANCIREDM
GEMFEKEELKTRENIWKEKWCDCRECM
GELFDRNCCDSREAYCKCSSKGLKEIL
RECIERNGFNCKDEYVKCGCCSFREWW
KECLDKDPLRHHDWWMKCSAAQMKELW
KEFLECTGLRHRDERWKVDPNEYRWTC
KEFLETSQFDHKEETMKINCDQYRSRC
RECLEKNVMSHREDRFRWSCSCYKDRI
KEIIERQGLKTREEYTKYGHMEFKEQW
REFLERSPLKWKEEWPKFPYNDFKDCW
REFIEKKGCDKKDDYEKFGFGWWKDGF
KEVLEKEKVHSKDEWMKADWPERKDCM
KVLLEYEGCKWKDDLCNIGMKERKREF
KSCLEHQECKKKDDWGECRMKERKEEW
RFCFEKSSIKGKEEMAPVDLKCHKEEV
RVMFEKDWMRCKEDWCRWPWKEFKDEM
RALIEKDKCKHHEDMAGCQIRTRKEEL
RELMETTKIRPQEDFAKVDAKYRKDDI
REFCEADKWRQREDWPRAECRERKKDL
KEMLWCWCIMEEQERKRLCCKEYRGDC
KEILDHECLNDDSEREKIAVQEWKHKC
AEFLDHECLKADEMRAKMTMKLLRHEC
RDILDCDCLKGGGEYMKVGCQEFKCRC
RDFVLCECFQTDEDYTRVQCEEYRAKC
KFCFVCSWIAHFEELDRCPCESYKQKC
KDMIYHDCVRAPEEYVRFCCEYYKHKC
RDFIYKPCLKSKEEVYRACCEDYKEKC
KEVFFRGCLMTMEEYFRLGCSPYKEDC
KAIFWDKCIDNREELFGLCCDEHRRKC
KCLLYCECIRKNEELCSKGCDEWKARC
KYWFDSNCFQVREDFVQPPCTEHREDC
KFLLEKRCFHPKEEYEPMCCDEVKESC
RDCLEKECLRVKEEHIKWPATEMKEDF
RECFDKDNMRGRDWTWKVECASMKEIW
NEVIDRNCCRANDPRCKCSVKTLKDII
DECLDEQGCRPRERYWKCPVGNYRKVM
TEMFDWQKFKTKDCYMKIEFRDCKHCM
EDFLEAEKFRNRDCYVKFEVTNCKTCL
PELFEDSKLRPRECYMKIDWSSWRRPY
RMFFDEERLKQNEDWCKLEMAWYKKLY
KMCIEESKLRGKDEMGKCETAAWKKVY
KLCLERAKFRPKDEIAPCDHPELKDVL
KSCIEKEWCKRPEEIDSCPIAEYKEPL
RGCFDKKECSHPEEVCKCKCDDYKDKM
RVCLDKEECHKREVMDACKAKEYREVY
HVCLEKTELWAGDHMVACKCKCFKENW
AACFDRDEFAAENVWITCKCKCIRDEY
ADCFDKEPCKGDDVIVNCPWKVIKDEW
AECFDHSRCSHRDMYPKCDGKPVRSEI
CECFDREECTQRNCIIKCKTKCMKEAY
KFLFEKDGCKGRDDMCRCGAKVYKEDL
KFMLERQGCRSNEDIAQCKYVEFKEML
RCLLEKQTCRRNEDVCTCDVCEFKEVL
RPLLDKESCNAKEDICGEDMRERNEEF
RKFLEWDCVKAKEDWAPCCAKERKREL
KQWLEQPCWHDKEDIDQPCCKERRDDC
KELFERERIKSHEEHFKIEWAALKECF
KDLVDRENLRDNDEIMRVGHCAIRECF
SEILEKGNLKSKEDYFRLQLPPCKECV
RELLDKNGLHPRDDYVRVRAQACKECW
RELFEKDSLRAKDQYVKYSTADCKDCV
REVFDKSHLGANEEWVKVPASQYKEHM
KEVFERPHLKKYEDYAKADAAECKDCM
AEFFDRSTFTSRNCYAKWGAAVCKECV
PERFEKKAVSGKECICKTPRHDCRECL
KDRLEKDWLRKKDAFEKDKHGECRECF
KWRLDVDMRRRREALEREETQDVRSCF
AEKLDCESFRNREAWDKEPDVDIKCTI
NDRFDCRTLRSSDKLAKDKDADFKCAM
KFRLDCEEFKPKEQMPNDRDNEVRCGC
ESRLECYELKGKEKVGDEKEGDLKVPW
KVRLEKECMKDKDPIYHESDPELKEPC
KCRFERSVFKQKEYVCGGGDKEMKEEF
KCRLEKECIRQKEVVAGDDPTDLRESW
GVRLERECIKHKEVIASEQDKDFKDDC
KFHLERQAFKGNEQLPPHADKEFKDEL
RKYLEAGAMRSREDFVQEPAKDRKGEV
NRCLEWAACSARNEWMECAARSRKPEL
KRCFFMSLLPGASDVADCACKDRRNDI
RYCIVRSMCFEVPDLKQCPCKDRGQDL
KPCFIHRKVLEIKEMRECECSERDDEW
KVCFFPGRITDVHELQGCDCRDRHGDW
KWCMMWRRVTEMHELKPCDCRERHRDI
KMCFEYEKFKGKNDWVPCDCRYYRKEI
RDCFEVESLKHRDDYANCECRDRRTDC
KQCYDFDRCRKRDELERCECKDYKWEL
RNCIEVDRWRHKEDMMDMEWKDRKADL
KVFFECDWLKKRDHIEGIEHKDYRCEF
KEALECQRLRYREYWVKTEAREIKCDM
REVLELETVRTREEYLKINITEWKAHF
RELFERRGIRPTDEYYRCGMPELKDML
KEWFDKSGVNHSEWIWKAGPCDLKECV
RELIERDAFQQRDDYMKHAFGECKECI
GELLERQEFTGKEGMLKSKWMGCKECI
SELIDHQQLKAKENWAKLKICACKTCM
KELLEGEKIKKSDEVVKYECCECRACC
KEILDLEKVKPKEEWLKWECAYHKNCI
KDCLERERLRAYDIRIKCDHKCFKETY
KECWYRGVFKKDEERWRCTCAEFKETM
HEVIEKDALKHDEFRTKIGVSAFKEGI
REVIDRDEVKDDEQRSKLKMAGFKDIW
NEVLDRKYVYDDECRHRIKMTTCRDCF
KEIFEKDMCQQDDERCRHGMPDCKDCF
PEFFDSDEFKQDECRNKFKAAYCRECF
KDIIERDGFRDDEGRRKLKGQQWKEVM
KDCLERHPWRAYEEYCKCGGQDFKEYM
AECLDRQACEPKEMYSKCGCRIWKENV
CQCLDREPCKESEALWKCRVRCLKEPL
CGLLDRRELKAKDCWMQVKMKCFKEGY
TPLLEKDEFKSPECCCPIRVRMCRDEI
AECFDRKEIGQRDVMVRCRQTCIKEWY
WECLDKKDFGDTEAYGRMRCPCVKEAL
CECLDIGNWTPKDCYPKCEPKCVKATL
GECIDKKACDKKEAYMRCTQQCIKDKM
GECLELKVCEEREPYSKCADHCFKAMI
CECFEESACSGKEMYGPCNLACMRKIF
HNCFDETRFRTKEFYTQCECNCFKKQW
GECIEQKMCEHKEIYCKCPCPWFKRLF
TELLEWTTCKSREAYANCDFKAVKPEM
KKVLEPKGCDPKEDECECAVKQHRTQV
RRLLDCDACRRKDDYCDCRFREYRQEL
KRCFDIDACPGNEEEIDCGMKCRRQEF
RRLIWMEKCHSLEEVGDCDCRERKTEF
RKMLNRDACKHKEDWTECAAKERKDEI
RRLLECDAWSSKEDECDVGVKDRKPDF
KKMLFCDCMNSREDWAEMGLKDRKPEC
KKIFYCSCVDKIDEAMDLGMKDRRPDC
KQLLEQPACQGKEEICRCQMKERKTEI
KKWLEHDCFKHHEDIFEMPIKERKNEC
KELFERPCFRAREEYQKVGLKERRDEF
KECFIKCMFQGEEEIMRLPCKEYKDEC
KEYFERDCMRPKEDFMKKPHKESKEDC
KDMFEKNPFRCYDEYCKVSHKEIRDDI
RELFDAGACGTKEEYCKCSAEYLRSRF
KEMIDKQGCPEDEVYCKCGMSELRDLV
KELLEKHAISPKEDYWKTGVHYHKEEI
KPCLEFGYIVGREDYADCECKEYKVDF
KLCFDRDFFHAREEMMRCRCRGRKEEL
KMCIARNRCRECEEFRKCDCNDRKDDL
RECLYKYRCKPKPEYCKCEFKDRYQEM
KNCFGFEKCRTREDHCKCEMKERSTEY
KCFLDLDKLRSSEDIVSIEFRERKRDV
KCFIDNDKVRTRDEVVPMEWKERKKEL
KEVLERSRVNDREEIQKVEFKLRKDDL
KEYFEKDSCRCREDYCKWTIKSHKEDI
REIFEKCPFKPKEEYRKLAASEYKEPV
RECLDSKWCSQREDYCNCGCGEYKDAM
KECFEVGQCGPREDYHQCQCSELKSVL
KECLERPAFRAKEEYVRCSIAEYKEAL
KEVFDKTRLYHDDEHVKCEMQEYKEKW
KVCLFRHKIFPWEDLVKLECSERKSDW
RVFFDKESMRPREEYCAWDCKQRKEDI
KMLLEKGYCWHREEMCSCDLKFRREEV
RPMMEKDVCRGREEMCGCAIRYRKDDL
KKCFFMTACAAMEDYCGCGCKDRPEDL
KSCLIMDFCKGLNEIIDCGCRERKEDF
RLCLLMQRCMDLQEFGPCDCKDRMHEF
KWVFGRDGCHTAEEVCPCDLRERKEDY
GGCFYKEKCDKPEDIETCEIPCRREEY
RACWVVQKCKAFEEMVACDCRDRRAEF
RVCLLAEKCRHVDDIWGCDWEDRKGEL
KVMLLHSICGSIDEVCTCTIRERKSDI
RSCLAREWVTPSDDFFECPCNERREDV
KKYLFQGCLMPFEDMIEKCPKERRTDV
KHLIEKNCFNSKEDMTHICCRERKEDI
RCLFEKAVLKPKDEWMTLALREHKDDL
KVLLEKQGCRYKDEACACGCKEYKDDM
KECFEMQRCKQKDDYVRCDCQTWKRKF
QDMFEDRGCHNKDMYTKCGVEYWKRRV
AEMFEDSCCRAKPIYCKCPFTAIKRKI
PLCLDDNECHQKECICPCNSNCMKKNR
PCCFDEDDLRDKSFIWPCRESCVNKKR
PCFLDEEEIRGKEVLPCVREKWFNKER
DHIFEEDECKGSERWAPCRESYLRKTR
EPFVDEKECHPRERYCGHKDGTVKKGR
EGIFEDRECNEKEKFCPIKEGKVKKQR
AAMFEDNECKQKDVVMGWRQKTVKRER
AALLEDGECKEKECVCQVRDNMVRKNR
KWHMEEEDFKPREAFCGCKDSEFRKTR
PVWLEERDISGKECVCAMKDPHMRRFR
PCMLEDKELKPKEMIMAVKEGCLRRFR
AVCLEEDECRPWEHLWGCDEKCMKKDR
PPCFERKGCKHDEAFCTCKCKCFKDEM
PVFLERHECQERDILSGCKMKCIKDEY
TYNLERSDCTCKEVFCEKKDKQLKEEY
MGCFEKDELKRGQRYEGCKCKPFREDF
GVCIEKAECRKKEYWASCKNNCMKEYY
PPCFEKAECHRREPFPQCKLANWKEML
RWCMEREHCKGRDWICPCDMQCWKENL
KFCLDRSYCRHKDEVCACEYSHIRDAF
KWCIEKEHCRTKQEICPCECQQLRDLF
RWCFESEKCKGYDLICPCECKCIRRVF
HVCLEEEKCRDKEYVCQCNANCLRRFY
VGCIEDGNCRSKDAVCGCNCKFFKKEF
GNCLELDPCRQKDIYHGCPCKALRVEV
NLCFYNDHMKAKDKIVVCPCKDYKQEM
PMCFDRDACRARDMMMGCKSKLLKSEF
CVCFEYKWCKNKDCFGRCPASCCRDDM
CCLFDRYDIEKAECLEQCKGKCIKDDF
CAMIYRHEINPGDCVMGFKMRCLKDEL
AACFERREFRTRECIVGCKWSVCKEHL
AWFLEKSEFRAKEVIANFKPDVCKERW
CPIFEKSGLRNRECWMPYTMKWCKEDM
GGLFEKKGIEAKDCVMGIDFRGCREEL
CEMFENGRIKSRECFVKFENKWVRREW
CELLEKEEVKNHECWQSITAKCCRECI
NEMLDKSMLRKKECYERYHFCHCRECI
SELMEKGRLSVKECWCRVEFTDCKDGF
KELFEKEYLNGKDETGKIEWPDYKEGL
REIFDKDAMRRNDEHEKIDVPTYRETF
REHFEKQWLRTRDELTSNPDCDWRDCF
REWLEKNHFRNREEIQKNNPCDIKECM
KAIFDCHEMKTNEYVGGLKCCEMKACC
KLIFYCNEVNPEEDFGAIRCAELRCCC
KKMIWCEDLRPKEEYMDYSIKEMRCQC
RRFVWCEGLKHCDECADVGFKERKPDC
KRLLFTGCCHTHDEICECCARERKEEF
KHVFMTHPCQGPEDMCQCGLKERKGEV
RMLMYKTCCPSKDDFCTCGIRQHKEEV
KVLMLKRICPGFDDFCGCDIRYHKDDL
KFLFMKQRCCHIDDMCPTEKKDRKDEE
KEIIYWERCRSYEDLCRCEFKERRHDI
HTCVEKQPFGKKEDYEPCEYKCYREEF
CACFEKNWLQKQEIYEGCNTKCMREEL
HGCLDKQVVHKKEHAESVAVKCHREEI
GCMFVKDVMKKCDHCESHKIKCHKEEV
PCILDKKALCKREPLEGTGLKVYKDEV
KDLLESQPLNGHEEYGRVPLKDRKDEC
KIVMEQTRMRSKEEVAACDMRDRKGEF
KYALECNRVKNKEELCQAECKDRKAEI
KVWFECDRFKPREDYVPFDCRERRQTC
KRILECQAFGPKDDYWECGVKERRSDC
RRLIYCGCFYAKDEWAELALKDRKHEC
KKCFLCNWFQNFRDYKEIPCKERSDDC
KKCLLLELVRDKPEYKECPMKDRMAEL
RKCCLWATCYEMGEWKECAVKDRAPEM
KRCLLYNCVPDFNEYKECGCGDRQKDL
KKCFIMENVYEIAEYRECQCRERFGDF
RKCFVMAHCLDQKEYRDCTCKERLADF
RHLFEHKCCEQKEDYCDCQFKTRKGEL
RKYLECPIIHPKDDDIETAAKERKNEC
ERILDVSCLGRREEDPDIGAKKRKKDC
RKFLECGCLTPRDPVSEYCCKDRKADC
TEFFECTCMTNKDVYWRLPCNSMKSPC
EDIFYCKCFYTREKYARLACERYRWKC
EDFLQCKCLNDGSKYRRLCCERYMKKC
ENILKCPCLTPEKKRMGMACGRYESNC
EKLLKDSGLNHEKRTRNVKCPRIEKHC
EELFKDHGCDRNRKYPKVGIEKDEKKF
EEIIRAKELQEEKKHVKVSIERYEARF
EEMFRCAPVCNDNKHEKCGIERYDCKF
EDILRCPHLGKEHKRNKINAEKVECKM
DEFLKCNVLEEDKKRRKIQADSYDCHC
EQVFRCKVIHDEKKYRKIPCSIYDCSC
DHCFRDSTIARDKKYYDCKCECYEKKM
EHCLKYTRCETDKKHIDCDVGSYEQVL
ERVLRIQKCDGDRKRCECEAGRFEAMV
EKVFRVSTCYYDKTYCDCNVARFDGAL
EKLIRLNHCDNEKKYCDCPVPTMEAHF
EKIIREHEFDQDRKYCEVKIERVDRNW
EKWLREKCIEPDKHACEWKVEKYEKKV
EWLFRCGPVTPEKKMFPFSVKKYEAEC
ERVLYCPCFQTYKKMIEVPCRKYDHEC
DKFIKCNSLDQDRKYIEFSFKRYDKEC
DRMFRCQCIKADRRFKDLCCKRYEGEF
EKVLRHSALFPEKRYVEISIKKHERDF
EHLFRDAVFQCDRNHCELGFTKCDRCL
ERILKESALDCDKNWCDVEITHLERPV
ERVLKDKTCDEDRKYREVGAPRIERAA
DRLLKDNRVEPNKRWCEYDGCTWERCC
NFCFREHKFDPEKPWPAFECCAMERCW
EHCFRDKKLNGEKIVIPCEFCKLEKCF
GKILREQKMNHEKGYTELEVPAIERYL
TKLFKDHKVDDDKGWREVEHYSLDKVM
ERIFKERSIDSNRKYWEFRMARYERGM
DRFLRDSCLDAEKHYIEMGIAHWEPAC
EKFLKCKGLDQEKKYTEVTLNGYEHYC
EKCFKIKELDKEKKIADPKATKFEAGC
EKWFKTAELDPEKRYWEMKEDKYECKM
EKIFKNRPLSGERKYMEVHMCRIDKVF
EKFLREHGCNHDKKHCESRLPRYDKQI
GKVFKDSRFNTDRWYCEMGCEALDKRY
MKLLKDRPFDGDKPYNEMGLEVYERRI
CKFLREHAFDSDRCVCEIGHDVLEKSI
CALIRDEKWRNERCVMAMPMGCCEKCL
CKMFRDRELDAEKCCVDVKVPWCESKL
CGLLRRSWFTDDRCWYSIPFNCCDDQL
CPLFRKGYIPGDNCWCRLKYECYDERL
CCLLRDQTYEEYKCFRGFEIECCDRTV
CALIRDHKFNPEKCYAPIDKPCWEKGF
CALLSEKKFTGPDCIVSVEEECCRKRY
CGVLNEDRIRSKECVSDYEPCCCKKCW
CEMFERESMKKKDCHERVGMECCKPKW
CELIERSAFSKKECMDKMGWEIFRDKI
CEFLEKPVFRKYDCYENMRVACCREGL
CEVFDKDELKGQDCHPPIKMSCCKENW
KAMLERQECKSKDAVCSCKQCQLRECY
KIFIDRYDLKHKDEICATRFPEWREPF
KVILERWSCSCKEEVCSCGMNEIKEYF
RDLFERGGCKCGEDVCACPYREIKEEI
SGAFWQRRCESMEDWCGCEIRSRKKEF
KLCFEKKACEGKDQLCKCACPPWKDPF
PFCLEKRECTNREWFCSCRCPAMREFY
HECIDKEECRGREWYCQCKWKDIRDVY
AWCFDKRECSGRDAVGGCRYSACKDCY
AICLEKKECEPREMFASCRHDVCREQY
KACLERTEIPNSEYVTGCKPTDLREVY
KFCLDKDEARSREVYAKAKCKCLRDFW
ACLLDRDEVKKYEAMEAIRIRVLKETY
CAFFDHEDIRRKDCLEAQKYKMCRDDW
PMIFEKSEVKRKEMWEALRPTVFKDAY
SNVLEKKEWKRKECYGNPKFAACKECM
TGFFEKQEFKRRETIEKPRCCGLKDCM
AVVFERKEMDQHEALPGYRYCGIKECF
GDFFEWREFDKKEGYNKAKCCSLRPCC
KMFFEKNEFKNKDTIVGKKMCDCRDCM
KLYLERPEFRKRDCLEPRKKHDCRECI
AIFLDRTELDRKECVEKIKMNFCRDGI
CELLDKYGLPGHDCWIKIYWKCCKDEF
CYMLEKSEINSKECLDDLKDACCKDVW
AWCFEREELWSKEIHAGFRCKCVREEY
SCCFEHGECKQYEKLFGCKCKGYRDEM
KMCFDWSHFRQRDELEQCDCKDKRGEM
PVCIENEKCRSREEVGPCDWKCHREEV
AELLEKQNCNNRDAYCRCDVTVLKEIV
KEVIEKNGCSSREEPCKCGMSEMRDPF
KERFEKDGCKCYEFICKCGEHEWKEHY
KEYFERQCCPHNEEACKCAFQEVKDAI
RDWMEKDTCHCTEWWCGCDMKEMKEEF
RHMFEKGTCTGKEDYCDAQMKLRKEEM
NRLFECQCFRPRDDFGEIGVKYRRPEC
NKIFECKPFRHRDHEHDMKVKDHKPDC
RRILECEELPTYEPWYELKGREFKCEC
KKMLDCYELKKNDEWWEWKGKDMKCEC
KKVFYCGDLPADDDYLEFRCQNLKCAC
KKWIECEDLRNKDVYVEVRIKEFRCQC
QRIFDCEPVRPKDPDAEFRCRTWRGEC
ARFFEWKCVNGREVDWEFSMKFLKEEC
NKIFECKCVEGREWDGEIQIKKWKCEC
NKLFENKCVSGKEEEYEVAWKDRKQEC
RKFFEQNCVKARDEEAELPCRERSEEC
KKCLYCSCLMSRKEEADIHCKFRDKEC
NKWLDCKCIDHRDDYVELGCKSRRKEC
KEMLECQCFQKKEDIDKAHCKERKCEC
RRHLEAQCFRPKEDEMDPSNKERKTEC
KKVFDGDAFKARDEDADVGVKERRQDL
KPFLEANAMRCRDEYCQAGFKHYRSDL
GECLDKKDCEKRDYYAKCKCKCIKDWI
GPCLEQTELHKKEKFEKCRCACVKNIY
AGCFEKAEFMKRDAWEGIKCRWLKDHY
KHLLEKDELRGRDEFVHVRVVGMKEIW
KCCLEKYELKHRDEWVSQRWGEWKEGI
KCMLDREECNSKDACCPVREKEVREET
SGCLERDECKQPDAFPSCKQKMVKDER
CYCLEEEELRPRECLVDCKEECARSKR
PMILEEPEVKPKEWIAPAKDDIMKRKR
PICFDDEECKGKEWVCACEESWVKKEY
TNCLEEADCTAHDYFCTCKDNCMKKNR
TMFLEDHDCRSQEVICNCREGGLRKAR
ERLFEDPDCDPTEHVCDAKEKTLKKER
PCHFDERDFKGCERCATMKEKRFKKER
DCCIDEKEVKTQDRWVCCKDKPIRRER
EYFLDDDEVNKSDKVVKCKDKMLKNER
AMCFDDQEINQREGLVQCGDKCFRRDR
PACLDENDFKNMDMFFGCKEDCYRKKR
AWCFEDSDMKQFEIMVACKEECLKRKR
MVCLIDPDCYSAEMICGCKDDCWRKRR
PCTLDEQEIRARNICCAAKDEHLKKKR
PHLLDERELGPKEWLCNIKDRYMKKWR
DGFMEENEFKGRERLCAMRWARWKKAR
PCMIEDTDVKQKEAFASCREQWVKDKR
PCLFEDEDMTEKDGCMPLRMHMWKREH
GVFIEDKEFNSKDCLMPFRAKWCRRDR
CVCLDRTEWKNSDWLGPPKCRCLKEEY
ATCLERHEMPKKDVLENCKCKTFREWW
ACCLEKADLNDTELIYSCRCACLKDIY
KELLEHGHCKASEEHCKVEFGAIKEMM
KEICAKPTCGREEDRQKCSVKEHKENI
KDLLERNGFRPDEERWKGTACEVRDCV
KDLFEREAMKYKEDHMKIGMHQCRESF
RDVLDMTRLRGKEEYVRCDVKDVKAAF
REMFDYEKLHTKEDYCRIEARTRKGDM
KNILEWGKCKQKEDWCNMELKYRRPEL
RCFLLLEKVAGHDDCGNMDMKDRRQEL
KCMICFDRYNRCDECESMDVKERRAEV
KCEFICAKMTQTEEICPNEKKDRKPDV
KILLEKERCRSREEICQCDLKERKDED
KCILEKKRMEQGEDCMALEVRERKDEL
KCILDREHIKTREEYIGLDAKERRTEI
KWVFEKEQIRPREEMVPLDCRDRKEDI
KKVFERNCCKKKEQFLDCCVKEYKDDF
RRWFEAPCCSPREEICDCCPRDYKDEW
KECFERPPCSTREEYGQCNWNDLKDGM
KEVFEYEQCRTKEEYCRCSMSEIKDFF
KIVFEREECRRREEFCAWNMAEMKDVW
KMLFEKEDCRTKEEWCPCNIPQLREVY
KDCLDKNPCRSNEMYHKCKGKGMREWI
GGCMDKNEFKKYDALEKCKCKIIRDWY
ACCLERSEFCKRDFLESMKCKWMKEEV
AVAFEHREFDKSECLEPAKPRVCKEDM
AWMFEKDEFKNNDCFEPAKPGVCKEGW
AVLFDRDEIKNRECLCTLRPKVCKDEW
ACFLDRQEIRAREAFFAMKHHAIKEEW
CCCFEKDELKPAEWCGDMRDKVLKEEY
CCLIDGNEMNRSECCQAVREKCLKGEY
CCVFVKTDLNRCECCTAIRRRCFKTEY
CGILGKNDLTKAECVENLKNKCLREDW
CCMLDRTEMDRGECCPSWRMKCFKDEF
RWCIEKDECRPNEDVCKCKHNCVREKY
KWLFDKNICKHHEEFCPCEVTNYKEII
CDCLEKKYCDQKECLPHCQPKCLRDQF
HVCLENNECKKKEHLDACKLNMFKQML
RICLEKDELKHYDELVCCKWRCWKTEY
RVCLEKKDIKGKDPVVPCNERCFKEQR
KACFEDHECYDKDEFHGCKEGYYKGPR
PCCFDDPELREKDFLPCCKDNPVRDEH
QCCLEEEEIKNRDFFVCCKQRMMHKER
QCILEDEEFRGKEQVACMKDNPVKKAR
PCILEEPEVRNKEWLCCARDRSIKRPR
CAILEDPELPSREIMGGIRERVIKHDR
PVFFDEKECQGKDVLCAFRYKWLRNER
AMWFEERECEPKECICSCKDDPYKKYR
KEWIEAAECRAKETYCKCKMKQIRCYM
QECLDIEDCKPREVYLKCKCRNFRAEV
KECLDWRPCSPKEERMKCGFNSIKEAM
DECLEWKKCGKDEHRQKCECGHIKRVL
DECLWVGPIPQEEKRLKCPCPHYHAPV
EECLGERKCDPPGRWYRCECAHFTKIL
EDFFEEHACRAKDKYCRGAAARFRKII
DECFDWDECDTKDKYMKCKFAHWRAPM
HECFDKKECEAKDSYAKCRWRHFRDMM
ACCFDRQDIPAKDIWVSCRCKCVRNYY
AFCFDRQDMTQKEAFPQCRCKFLRDEY
GPCIDKNSCQTREGYCNCNVKCVKEEV
CPCIDKTECQPKEPWVSCTCRCFKDEI
AYCLEQTECKPYDVFDNCKPKCIRNDY
KVCFEREACKKRNELQKCGCQDMKDPL
KWCFDKNTVDKKEEFDPCGCGDVKEGL
KCCIEKDSCKDRDEWGCCEWPNRKEYF
KDCFDRSACKHKESYCRCKLRCVRQMI
TEVLEKRCCNPKDPYARCPIKLMKENL
HEIIEKENFRAKDCYARLDCKHVRDDF
KEMFEKTPVKAKDYHCKIGAAAVREVY
KEFLDREDFRCRDFIFKFRRKVIRDDY
GDMLEREDLKTKDGYVKLHCVAMKDLW
KDMFEKQNVRTKQDYLKIKWCQCKDCW
KIILEKEECKAHEEMCQCRSGDFKEMV
RICLEKPGCHRKEDWSPCSCQDWKEHV
AECIEKGVLKGRECYGKCPCNCMKEKY
RDCLEKKCISPQQERFRCPCSCYKEGI
KEILEVNACGHEDERCKCGVNQIRATI
KECFQQERIKADEEYVKCEWHEMKGWM
KELMDCERFKQKQEMARAECEEYKCKL
KEFLWCETFHPPDEWTKAGIETYRCRC
KEWFEATCMRGKEDLGRRCAEDWKAKV
KEIIDCKCFKHRPEWMKWCADEYKQRC
KEFLERGVCNNREEYCKCPASEYNERF
KELLENERCRPTDEYCRCDCGEIKPSL
KDCLEVKHCYRRDEYCGCECGMWRQPF
KECFDCPRLAPRDPMPRCECKEFKCEC
KECLDCDHIRNEDEYLRLNCREYRTEC
KEMLGCDKVKDDQERRKLEVKYMPAEC
RDLFYCNCLDEKEEYKKLCCNSMRQEC
KDLLTRQCVQEHDEHRKFQCSEYKDYC
REMFYCECFTEDERYSKFALNEYKGQC
KEFLDCRCIRDQEGRRKIGCDLIKSKC
KERLDCECVKHSDWHVKVHTDEYRGRC
KPIFDCAGFPEDEEYMKMNVEEYRPRC
RDILYCTCMKNNEKYWRFPCADLKAVC
EDFFECKCMDKNDKNEPISCDKYRSGC
ENLFIECCLVRHDKWEPICCDKYKRRC
EEVFLINCLPAWDKFWKVCVKKYRTDL
EEIFDCKCIEAKDRWVKLGHPKFRTVC
EEILYCTVLGGPDKWVKMAVTRMKCTC
DEVFICASMMKDEKYEKWNHRNFRCPC
DEVFDCHTINEKDRYTKFQCRKWKTPC
DELLECHHLKARTRYIKIRCAYLKCGC
KEFFECSPCRGKEDTPKANCPEFKCPC
KECIDCPHIKENNERRKCDAEELKCRF
KEFFEVSGFKNEEERDKMAVEEYKGRF
REMFERGQLNNKEEWVKMSLAEFKEMM
[truncated: 999,181 more chars]
