# Supplementary material for: Benchmarking Inverse Statistical Approaches for Protein Structure and Design with Exactly Solvable Models
Source: PLoS Comput Biol. 2016 May 13;12(5):e1004889. doi: 10.1371/journal.pcbi.1004889 (PMC4866778; doi:10.1371/journal.pcbi.1004889)
Supplement: S2 Code — See readme.txt file. (ZIP) [file pcbi.1004889.s003.zip › CodeS2/S_B/align_B_w0lp_pmin0.cmsa]

-1
31
37
38
46
47
48
49
50
51
52
53
54
55
56
61
62
63
64
65
66
67
68
69
70
71
73
91
92
105
106
107
108
109
110
111
112
113
114
115
116
117
118
119
120
121
122
124
125
126
127
129
130
131
132
133
139
140
141
142
143
144
145
146
147
148
149
150
151
162
163
164
184
213
214
215
216
217
220
221
222
223
224
225
227
228
229
263
264
265
270
271
272
273
281
282
283
284
285
286
288
289
290
291
292
293
294
295
296
297
298
299
300
301
302
303
304
308
309
314
315
316
325
326
327
331
332
448
449
477
484
485
530
531
532
533
534
535
536
594
595
597
598
599
600
601
603
604
606
607
608
611
612
613
614
615
621
622
623
624
625
626
627
628
629
630
631
632
633
634
635
663
664
687
688
689
690
691
698
701
702
706
708
709
711
712
717
718
719
720
728
733
737
738
748
749
757
758
759
760
761
762
763
764
765
766
772
773
774
775
776
777
778
781
786
798
799
800
801
802
803
805
806
807
809
854
860
861
862
863
864
909
910
916
917
918
981
982
984
985
986
987
1100
1105
1106
1107
1108
1109
1110
1111
1112
1189
1190
1191
1192
1193
1194
1195
1198
1199
1201
1202
1211
1220
1233
1234
1235
1236
1237
1239
1250
1306
1307
1308
1309
1321
1322
1323
1327
1329
1331
1332
1335
1364
1365
1366
1368
1369
1370
1371
1372
1373
1374
1375
1379
1380
1381
1382
1383
1384
1385
1386
1387
1388
1390
1391
1392
1393
1398
1399
1401
1402
1403
1404
1405
1406
1407
1408
1409
1410
1411
1412
1414
1415
1421
1422
1423
1424
1425
1426
1427
1429
1502
1503
1504
1515
1516
1517
1518
1538
1539
1540
1541
1542
1543
1544
1576
1577
1581
1582
1583
1663
1682
1683
1702
1703
1706
1719
1721
1722
1723
1724
1725
1742
1743
1753
1802
1803
1804
1805
1806
1807
1808
1809
1811
1813
1815
1816
1817
1818
1819
1820
1821
1875
1876
1877
1880
1899
1913
1914
1932
1933
1934
1935
1982
1988
1989
1990
1991
1992
1993
1994
1995
1996
1997
2022
2026
2027
2028
2029
2030
2056
2057
2059
2060
2061
2062
2178
2179
2197
2209
2216
2217
2218
2219
2238
2240
2241
2274
2275
2277
2278
2279
2280
2281
2344
2345
2369
2370
2385
2386
2387
2388
2389
2390
2391
2392
2395
2396
2397
2398
2399
2400
2401
2402
2404
2541
2552
2554
2557
2558
2559
2577
2578
2579
2580
2581
2582
2583
2593
2594
2595
2600
2708
2710
2711
2712
2713
2714
2715
2716
2717
2718
2719
2720
2721
2722
2723
2724
2728
2746
2748
2749
2751
2752
2753
2754
2756
2757
2760
2763
2768
2769
2837
2838
2840
2841
2842
2843
2844
2845
2906
2907
2908
2909
2910
2980
3024
3025
3077
3139
3142
3144
3151
3152
3161
3162
3163
3164
3165
3167
3168
3169
3170
3171
3172
3173
3174
3175
3307
3312
3313
3322
3323
3324
3326
3352
3370
3373
3378
3412
3413
3414
3415
3416
3418
3422
3423
3424
3425
3426
3427
3428
3429
3430
3431
3432
3433
3434
3435
3436
3437
3503
3551
3552
3553
3554
3555
3556
3557
3571
3572
3573
3574
3575
3576
3578
3579
3580
3581
3582
3762
3786
3787
3788
3789
3790
3800
3801
3816
3885
3888
3896
3897
3898
3899
3900
3906
3907
3908
3909
3910
3918
3919
3920
3921
3922
3923
3924
3925
3926
3927
3928
3929
3930
3931
3932
3933
3934
3935
3936
3937
3938
3939
3940
3941
3942
3944
3945
3946
3950
3951
3953
3954
3967
3969
3970
3976
3981
3990
3991
3992
3993
4001
4007
4008
4009
4010
4011
4012
4013
4016
4017
4051
4053
4054
4055
4059
4074
4075
4076
4078
4091
4092
4236
4289
4290
4291
4292
4293
4331
4333
4334
4342
4348
4349
4350
4351
4353
4354
4376
4383
4384
4397
4398
4399
4400
4401
4403
4406
4408
4410
4465
4467
4469
4471
4472
4473
4476
4480
4481
4482
4483
4484
4485
4505
4506
4507
4508
4509
4510
4511
4512
4513
4515
4516
4532
4571
4587
4635
4640
4641
4642
4643
4644
4645
4646
4647
4648
4649
4650
4651
4677
4678
4682
4683
4684
4685
4686
4687
4694
4695
4696
4697
4698
4701
4702
4703
4704
4705
4809
4810
4811
4812
4813
4814
4815
4822
4823
4824
4825
4840
4841
4842
4843
4867
4868
4869
4894
4955
4956
4957
4958
4959
4960
4961
4962
4963
4964
4965
4966
4967
4968
4969
4970
4995
4997
4999
5000
5030
5084
5085
5086
5126
5169
5170
5173
5174
5175
5176
5177
5178
5179
5180
5235
5236
5237
5241
5265
5267
5268
5269
5270
5271
5272
5273
5274
5275
5276
5277
5280
5281
5282
5283
5284
5285
5286
5287
5288
5289
5290
5291
5309
5311
5312
5313
5314
5315
5316
5319
5320
5321
5322
5323
5326
5327
5328
5329
5330
5344
5385
5386
5387
5388
5389
5392
5393
5394
5395
5398
5399
5400
5401
5402
5403
5404
5405
5406
5407
5408
5410
5411
5412
5413
5414
5415
5522
5523
5525
5605
5621
5622
5623
5626
5627
5628
5629
5630
5631
5632
5633
5634
5635
5636
5637
5638
5639
5640
5641
5696
5697
5698
5699
5700
5701
5702
5703
5704
5705
5706
5709
5710
5711
5712
5713
5714
5715
5716
5717
5746
5747
5748
5749
5750
5752
5753
5754
5755
5788
5905
5906
5907
5908
5914
5915
5916
5917
5918
5919
5920
5922
5923
5927
5951
5952
5953
5959
5960
5961
5974
5975
5976
5977
5978
5979
5998
5999
6000
6001
6002
6018
6019
6020
6024
6025
6026
6112
6113
6114
6115
6116
6117
6118
6119
6120
6121
6122
6123
6124
6125
6133
6134
6135
6136
6137
6138
6226
6302
6377
6378
6382
6383
6385
6386
6387
6389
6390
6391
6392
6393
6439
6440
6441
6442
6443
6444
6446
6448
6449
6451
6452
6453
6454
6455
6456
6457
6458
6459
6467
6468
6469
6471
6472
6473
6474
6475
6496
6503
6504
6505
6506
6507
6518
6519
6520
6521
6522
6523
6524
6532
6533
6538
6539
6549
6551
6557
6558
6559
6571
6616
6619
6627
6628
6629
6658
6659
6704
6705
6706
6707
6727
6728
6729
6730
6854
6855
6915
6922
6923
6928
6929
6936
6981
6985
6987
7208
7209
7270
7271
7272
7273
7276
7277
7278
7279
7280
7281
7282
7283
7284
7285
7286
7287
7305
7306
7307
7308
7309
7315
7317
7318
7359
7375
7376
7377
7378
7380
7381
7382
7383
7389
7390
7391
7392
7395
7396
7408
7422
7423
7424
7425
7426
7428
7429
7467
7481
7482
7485
7486
7487
7488
7489
7492
7499
7506
7507
7508
7509
7544
7545
7546
7548
7553
7554
7555
7556
7557
7558
7562
7563
7564
7565
7567
7574
7578
7579
7580
7581
7582
7583
7584
7585
7587
7588
7589
7590
7591
7592
7594
7595
7596
7597
7598
7599
7600
7603
7604
7605
7606
7607
7608
7609
7610
7611
7612
7613
7614
7615
7616
7617
7619
7621
7622
7623
7624
7625
7626
7642
7643
7653
7654
7656
7657
7658
7659
7660
7661
7662
7801
7802
7803
7804
7805
7806
7807
7808
7809
7810
7811
7812
7875
7876
7877
7878
7879
7880
7881
7882
7883
7887
7888
7890
7891
7892
7893
7894
7895
7896
7897
7898
7899
7900
7901
7902
7931
7953
7962
7996
7998
7999
8000
8001
8002
8003
8004
8005
8052
8068
8069
8070
8071
8078
8079
8080
8081
8082
8083
8084
8085
8086
8087
8088
8089
8090
8091
8092
8098
8101
8102
8103
8104
8105
8107
8108
8109
8111
8112
8113
8114
8115
8116
8117
8118
8282
8321
8322
8403
8404
8405
8406
8407
8408
8409
8410
8412
8413
8414
8415
8467
8470
8472
8475
8476
8477
8478
8479
8480
8481
8482
8500
8501
8502
8503
8504
8505
8506
8524
8528
8529
8530
8531
8532
8533
8534
8535
8536
8537
8538
8545
8546
8547
8548
8549
8550
8551
8552
8553
8554
8555
8556
8559
8560
8561
8562
8563
8582
8583
8585
8586
8587
8588
8589
8590
8593
8594
8595
8596
8597
8598
8620
8623
8624
8682
8684
8685
8686
8687
8688
8689
8690
8703
8704
8711
8712
8713
8754
8755
8756
8757
8759
8761
8762
8763
8764
8765
8766
8767
8769
8770
8771
8772
8773
8774
8804
8823
8826
8827
8828
8829
8831
8837
8838
8839
8840
8841
8842
8843
8844
8845
8848
8855
8856
8858
8859
8860
8861
8862
8863
8864
8865
8866
8868
8883
8911
8920
8921
8922
8923
8924
8925
8926
8927
8928
9035
9036
9037
9038
9074
9098
9101
9103
9117
9122
9123
9124
9125
9126
9128
9129
9139
9140
9143
9144
9145
9146
9148
9149
9150
9151
9152
9153
9196
9197
9200
9250
9251
9254
9255
9277
9278
9293
9312
9314
9315
9316
9317
9318
9319
9320
9321
9322
9323
9324
9338
9339
9367
9369
9370
9372
9373
9374
9375
9376
9379
9382
9443
9446
9447
9448
9449
9450
9451
9454
9455
9456
9457
9460
9465
9466
9467
9468
9469
9470
9471
9472
9473
9475
9486
9534
9536
9537
9538
9539
9540
9541
9547
9549
9595
9596
9623
9624
9625
9627
9628
9629
9659
9660
9661
9662
9663
9664
9665
9666
9667
9669
9670
9674
9675
9791
9792
9793
9800
9801
9802
9803
9804
9805
9806
9807
9808
9809
9813
9815
9816
9817
9818
9819
9820
9858
9868
9909
9910
9911
9912
9913
9914
9915
9918
9919
9921
9933
9934
9935
9937
9938
9939
9940
9941
9942
9943
9944
9945
9946
9947
9951
9952
9953
9954
9955
9956
9957
9958
9960
9961
9962
9963
9964
9965
9966
9967
9968
9970
9971
9983
9985
9989
9990
9991
9992
9993
9994
9995
9996
9997
9998
9999
10000
10015
10035
10043
10044
10045
10070
10071
10072
10075
10076
10077
10078
10079
10080
10105
10109
10115
10123
10125
10126
10127
10128
10146
10147
10158
10159
10160
10161
10162
10184
10185
10186
10193
10194
10195
10196
10197
10198
10200
10201
10202
10203
10204
10205
10206
10207
10208
10210
10235
10239
10241
10242
10254
10256
10257
10258
10259
10260
10261
10262
10263
10301
10303
10367
10369
10370
10389
10390
10391
10392
10393
10394
10396
10422
10443
10456
10457
10509
10565
10570
10571
10572
10574
10575
10576
10577
10579
10580
10581
10582
10583
10585
10588
10589
10590
10597
10606
10643
10644
10645
10646
10647
10648
10649
10650
10679
10705
10709
10711
10766
10767
10768
10769
10770
10771
10772
10775
10778
10779
10780
10781
10782
10784
10785
10786
10787
10788
10789
10790
10791
10792
10793
10794
10795
10796
10797
10799
10801
10802
10803
10804
10805
10806
10807
10808
10809
10810
10811
10825
10826
10827
10828
10829
10831
10832
10833
10847
10876
10877
10878
10879
10880
10881
10905
10910
10915
10936
10938
10939
10940
10941
10942
10943
10944
10945
10947
10949
10955
10956
10957
10958
10959
10960
10961
10962
10963
10964
10965
10978
10979
10980
10981
10982
11089
11090
11091
11092
11093
11111
11171
11172
11173
11174
11175
11176
11179
11182
11183
11184
11193
11194
11231
11237
11239
11270
11272
11273
11274
11275
11276
11277
11278
11279
11291
11295
11300
11319
11320
11321
11322
11323
11324
11345
11353
11354
11355
11356
11357
11358
11364
11365
11366
11367
11371
11373
11379
11396
11397
11398
11401
11402
11403
11404
11405
11406
11407
11408
11409
11411
11412
11414
11417
11418
11419
11420
11421
11422
11423
11424
11425
11426
11430
11431
11434
11435
11436
11440
11449
11452
11453
11574
11588
11589
11590
11591
11592
11593
11594
11595
11596
11597
11598
11599
11600
11603
11604
11607
11608
11609
11610
11611
11633
11634
11635
11636
11637
11638
11639
11640
11641
11642
11643
11659
11660
11661
11662
11685
11702
11703
11704
11707
11708
11709
11710
11770
11771
11772
11775
11792
11919
11920
11921
11922
11923
11924
11925
11926
11927
11928
11945
11946
11947
12030
12031
12032
12033
12034
12035
12036
12037
12045
12046
12049
12050
12057
12058
12060
12061
12062
12063
12065
12066
12067
12086
12141
12144
12146
12148
12149
12150
12194
12195
12254
12255
12256
12257
12258
12259
12317
12327
12345
12346
12347
12407
12409
12411
12416
12463
12495
12496
12498
12499
12501
12583
12584
12585
12586
12587
12663
12664
12668
12669
12761
12762
12783
12784
12785
12788
12797
12798
12799
12804
12807
12808
12813
12817
12818
12833
12834
12835
12836
12840
12841
12842
12843
12844
12846
12900
12981
13005
13029
13030
13031
13032
13033
13034
13035
13036
13037
13038
13070
13071
13072
13073
13074
13075
13077
13078
13079
13080
13083
13127
13128
13162
13212
13214
13292
13293
13294
13295
13296
13317
13318
13319
13322
13324
13332
13333
13334
13335
13372
13373
13374
13375
13376
13377
13378
13379
13434
13440
13443
13446
13447
13451
13508
13509
13510
13511
13512
13513
13516
13614
13615
13616
13617
13618
13619
13623
13624
13626
13660
13671
13672
13673
13674
13675
13676
13677
13678
13681
13682
13683
13684
13685
13686
13687
13688
13689
13690
13692
13693
13694
13695
13696
13697
13698
13699
13750
13752
13753
13754
13799
13800
13801
13803
13804
13805
13854
13912
13913
13917
13920
14002
14003
14004
14007
14009
14010
14028
14088
14089
14090
14091
14092
14093
14094
14095
14096
14097
14098
14099
14100
14114
14123
14124
14159
14178
14208
14209
14210
14211
14212
14215
14224
14239
14289
14290
14291
14301
14302
14303
14312
14313
14314
14315
14316
14398
14399
14400
14401
14402
14403
14404
14405
14406
14407
14408
14409
14410
14411
14412
14413
14414
14415
14455
14562
14612
14613
14614
14615
14617
14669
14673
14674
14675
14676
14678
14679
14680
14747
14748
14848
14849
14850
14851
14852
14853
14854
14855
14856
14857
14858
14859
14860
14861
14870
14871
14964
14965
14966
14967
14969
14970
14971
14989
14997
15028
15036
15037
15038
15039
15040
15041
15044
15045
15046
15047
15048
15049
15050
15051
15105
15106
15107
15108
15109
15247
15248
15249
15252
15253
15254
15255
15256
15261
15262
15263
15264
15265
15266
15269
15326
15329
15334
15335
15336
15337
15339
15340
15341
15345
15348
15351
15352
15353
15354
15397
15401
15408
15409
15410
15414
15471
15472
15474
15475
15479
15480
15481
15482
15483
15484
15485
15486
15509
15510
15558
15559
15560
15561
15563
15564
15628
15630
15650
15651
15652
15653
15654
15655
15656
15661
15717
15718
15719
15720
15721
15722
15723
15724
15725
15726
15727
15728
15729
15730
15731
15732
15733
15734
15735
15736
15737
15738
15739
15740
15741
15742
15743
15744
15745
15746
15747
15784
15785
15786
15787
15788
15789
15790
15791
15792
15797
15805
15806
15807
15809
15810
15842
15843
15845
15846
15847
15848
15849
15850
15851
15852
15853
15854
15861
15866
15867
15868
15869
15870
15871
15872
15875
15876
15877
15880
15884
15885
15886
15887
15888
15890
15891
15892
15893
15894
15895
15896
15897
15937
15938
15939
15940
15941
15942
15943
15944
15945
15946
15947
15948
15949
15950
15951
15952
15953
15954
15955
15956
15957
15958
15962
15964
15965
15966
15967
15968
15969
15971
15972
15973
15975
15976
15988
15990
15992
15993
15994
15995
15996
16000
16001
16019
16020
16021
16166
16167
16184
16185
16190
16191
16192
16193
16195
16196
16197
16198
16204
16205
16206
16207
16208
16209
16210
16211
16213
16214
16215
16216
16219
16220
16284
16285
16286
16287
16288
16289
16290
16291
16404
16455
16458
16459
16475
16477
16485
16486
16487
16488
16489
16490
16500
16501
16502
16506
16507
16508
16509
16510
16511
16512
16522
16523
16524
16525
16526
16527
16541
16542
16543
16545
16546
16548
16549
16600
16601
16604
16605
16606
16608
16611
16612
16613
16614
16615
16616
16617
16618
16619
16620
16621
16622
16660
16666
16667
16668
16669
16670
16671
16672
16673
16674
16675
16676
16677
16678
16679
16680
16681
16682
16683
16684
16685
16686
16687
16688
16689
16690
16691
16692
16716
16717
16756
16761
16762
16763
16765
16828
16829
16830
16831
16838
16914
16915
16916
16944
16945
16946
16947
16948
16949
16950
16951
16952
16954
16955
16956
16961
16962
16963
16964
17042
17044
17047
17048
17049
17050
17051
17052
17053
17314
17339
17340
17341
17342
17344
17345
17361
17362
17363
17364
17366
17367
17368
17369
17398
17416
17419
17425
17426
17427
17428
17429
17430
17431
17432
17433
17434
17435
17436
17437
17438
17439
17440
17441
17442
17443
17457
17504
17505
17506
17507
17508
17512
17513
17514
17515
17516
17517
17518
17519
17535
17537
17581
17582
17583
17584
17585
17586
17587
17588
17589
17591
17592
17608
17613
17679
17716
17717
17718
17719
17720
17721
17722
17723
17724
17725
17726
17727
17728
17731
17732
17733
17735
17736
17737
17738
17743
17770
17771
17772
17773
17774
17775
17776
17777
17778
17791
17802
17804
17805
17806
17807
17808
17823
17824
17825
17826
17827
17828
17851
17852
17867
17868
17884
17886
17887
17888
17889
17890
17891
17892
17893
17894
17895
17920
17921
17922
17923
17924
17928
17936
17937
17961
17962
17963
17964
17965
17966
17970
17986
18025
18026
18027
18028
18029
18030
18031
18032
18033
18034
18118
18119
18120
18121
18143
18144
18152
18153
18154
18157
18175
18184
18185
18186
18187
18188
18189
18196
18197
18198
18199
18200
18201
18202
18203
18204
18205
18206
18207
18210
18211
18212
18213
18220
18221
18242
18244
18245
18270
18285
18286
18287
18288
18289
18318
18325
18328
18329
18330
18331
18332
18333
18334
18335
18338
18341
18344
18359
18360
18362
18370
18371
18379
18380
18384
18385
18386
18387
18388
18389
18390
18391
18394
18402
18403
18404
18405
18406
18407
18408
18409
18410
18411
18412
18413
18414
18415
18416
18417
18418
18419
18421
18422
18424
18450
18452
18456
18457
18461
18462
18463
18464
18465
18468
18487
18488
18491
18492
18493
18494
18498
18499
18500
18502
18510
18511
18512
18513
18514
18515
18516
18577
18578
18579
18580
18581
18582
18586
18587
18588
18589
18590
18591
18592
18640
18643
18644
18645
18668
18669
18670
18671
18672
18675
18733
18741
18744
18745
18746
18895
18896
18897
18898
18900
18932
18933
18935
18936
18937
18938
18939
18940
18941
18942
18977
18993
18994
18995
18996
18998
18999
19000
19001
19002
19003
19004
19005
19006
19007
19008
19009
19010
19011
19012
19013
19014
19015
19019
19022
19024
19025
19054
19055
19056
19064
19071
19162
19163
19164
19165
19166
19167
19168
19169
19170
19171
19172
19233
19235
19314
19318
19319
19320
19321
19322
19323
19324
19325
19326
19327
19328
19329
19330
19333
19334
19335
19336
19337
19338
19339
19340
19349
19350
19351
19354
19355
19356
19358
19362
19442
19493
19494
19516
19517
19518
19519
19520
19522
19523
19524
19530
19531
19532
19533
19534
19535
19536
19539
19540
19541
19542
19543
19576
19630
19631
19633
19634
19635
19636
19637
19638
19667
19669
19670
19671
19672
19675
19679
19685
19686
19687
19688
19693
19694
19695
19696
19697
19753
19756
19757
19758
19759
19853
19854
19855
19856
19903
19904
19905
19906
19907
19908
19909
19910
19911
19912
19913
19914
19915
20057
20058
20059
20065
20066
20067
20068
20069
20070
20072
20073
20074
20075
20076
20077
20078
20086
20090
20091
20092
20093
20153
20252
20253
20254
20290
20349
20350
20351
20352
20354
20356
20359
20361
20362
20363
20364
20365
20366
20367
20368
20369
20370
20371
20372
20374
20375
20378
20380
20547
20548
20549
20550
20551
20552
20555
20574
20575
20576
20577
20578
20579
20580
20623
20624
20625
20626
20627
20628
20629
20630
20631
20632
20634
20635
20636
20638
20640
20641
20642
20643
20759
20837
20838
20844
20845
20846
20847
20848
20850
20851
20852
20853
20854
20855
20856
20857
20858
20869
20870
20871
20872
20873
20874
20875
20876
20877
20878
20879
20880
20881
20882
20883
20884
20885
20926
20927
20928
20929
20930
20935
20936
20937
20941
20947
20948
20951
20952
20954
20956
20996
20997
20998
20999
21000
21003
21004
21005
21006
21012
21013
21014
21015
21016
21017
21053
21054
21056
21057
21058
21059
21060
21061
21062
21063
21064
21065
21102
21103
21104
21105
21106
21107
21108
21109
21110
21111
21112
21119
21262
21263
21269
21270
21291
21292
21295
21302
21307
21313
21350
21351
21352
21353
21354
21355
21356
21358
21359
21360
21368
21369
21370
21372
21373
21374
21375
21380
21383
21411
21463
21563
21564
21565
21566
21567
21568
21570
21571
21573
21574
21575
21576
21577
21578
21581
21582
21583
21584
21585
21586
21597
21650
21651
21652
21653
21654
21655
21657
21658
21702
21703
21710
21711
21712
21713
21714
21715
21716
21717
21796
21797
21798
21799
21800
21801
21804
21808
21809
21810
21811
21814
21876
21877
21878
21879
21901
21902
21903
21907
21908
21909
21910
21911
21912
21913
21914
21915
21916
21917
21918
21919
21920
21921
21922
21923
21924
21925
21926
21927
21928
21929
21930
21931
21932
21933
21934
21935
21936
21956
21957
21958
21959
21960
21961
21962
21964
21970
21995
21996
21997
21998
22000
22009
22011
22013
22029
22030
22232
22233
22237
22254
22257
22258
22259
22261
22263
22264
22265
22322
22341
22398
22399
22401
22426
22427
22428
22429
22430
22431
22465
22469
22470
22471
22472
22473
22474
22475
22476
22477
22478
22479
22481
22482
22577
22751
22766
22768
22769
22770
22771
22772
22773
22774
22775
22780
22781
22782
22783
22784
22786
22787
22789
22790
22791
22792
22828
22829
22830
22832
22833
22837
22838
22840
22841
22842
22843
22889
22890
22891
22892
22893
22894
22933
22934
22935
22936
22938
22941
22942
22944
22945
22946
22947
22948
22949
22950
22951
22952
22953
22954
22955
22956
22957
22958
22960
22961
22962
22963
22965
22966
22967
22968
22969
23035
23036
23037
23038
23040
23041
23042
23051
23063
23087
23088
23089
23090
23091
23201
23289
23290
23291
23292
23295
23296
23297
23298
23299
23300
23301
23302
23303
23337
23345
23346
23347
23364
23365
23366
23367
23368
23369
23370
23371
23372
23373
23374
23375
23376
23377
23378
23379
23380
23381
23382
23383
23384
23385
23390
23391
23392
23393
23394
23396
23402
23403
23405
23406
23412
23413
23414
23415
23416
23427
23428
23437
23446
23447
23460
23478
23494
23527
23554
23555
23556
23557
23562
23563
23564
23568
23569
23570
23571
23572
23573
23574
23575
23586
23587
23588
23589
23590
23601
23602
23603
23619
23625
23631
23632
23633
23634
23635
23636
23637
23641
23642
23643
23644
23645
23646
23651
23655
23658
23668
23669
23670
23671
23672
23673
23678
23679
23680
23681
23682
23683
23684
23685
23686
23687
23709
23710
23772
23773
23774
23831
23842
23846
23847
23849
23850
23851
23852
23854
23855
23856
23857
23858
23859
23860
23861
23862
23863
23864
23865
23866
23867
23868
23872
23880
23881
23882
23891
23893
23894
23895
23896
23897
23898
23899
23900
23901
23902
23903
23904
23905
23906
23907
23908
23909
23911
23958
23961
23962
23963
23964
23965
23966
23967
23968
23969
23970
23971
23972
23974
23975
23977
23978
23979
24054
24055
24056
24057
24058
24059
24060
24146
24149
24150
24151
24152
24153
24154
24155
24157
24158
24159
24160
24161
24169
24170
24171
24172
24173
24174
24232
24233
24235
24240
24241
24242
24243
24244
24245
24246
24247
24248
24249
24250
24251
24252
24253
24254
24255
24256
24283
24284
24285
24286
24287
24288
24289
24290
24292
24293
24294
24295
24296
24336
24338
24339
24341
24385
24386
24387
24388
24389
24390
24391
24393
24394
24396
24397
24398
24399
24401
24402
24498
24500
24503
24506
24521
24523
24524
24525
24526
24527
24528
24529
24530
24531
24532
24533
24534
24535
24538
24539
24540
24541
24542
24543
24544
24546
24550
24551
24553
24554
24556
24565
24576
24577
24614
24615
24616
24617
24618
24619
24620
24639
24643
24677
24678
24679
24680
24681
24682
24683
24687
24688
24689
24690
24691
24693
24698
24699
24700
24705
24706
24707
24723
24742
24751
24766
24767
24774
24775
24776
24777
24778
24779
24782
24783
24784
24785
24806
24808
24809
24810
24811
24812
24813
24814
24815
24816
24818
24819
24822
24825
24832
24833
24840
24841
24842
24843
24844
24845
24846
24847
24848
24849
24851
24852
24853
24854
24862
24886
24887
24888
24889
24890
24892
24899
24906
24994
24995
24996
24997
24998
24999
25002
25003
25004
25005
25007
25010
25011
25012
25013
25014
25015
25016
25019
25020
25021
25072
25073
25074
25075
25078
25079
25080
25081
25085
25086
25087
25088
25089
25090
25091
25094
25098
25121
25122
25123
25124
25125
25133
25135
25136
25137
25138
25139
25140
25141
25142
25143
25144
25145
25210
25214
25215
25216
25217
25220
25235
25236
25237
25248
25249
25250
25251
25252
25253
25254
25255
25256
25257
25258
25259
25260
25261
25280
25285
25286
25321
25322
25323
25337
25338
25339
25340
25341
25343
25344
25345
25346
25347
25348
25402
25403
25407
25408
25409
25410
25416
25472
25473
25474
25475
25476
25477
25478
25479
25485
25486
25487
25488
25489
25490
25493
25494
25495
25496
25497
25498
25499
25502
25503
25505
25509
25512
25523
25524
25528
25529
25530
25531
25532
25533
25534
25535
25536
25537
25538
25539
25540
25541
25542
25575
25576
25577
25578
25579
25580
25581
25582
25583
25584
25585
25586
25587
25588
25598
25599
25600
25601
25602
25607
25608
25609
25610
25611
25613
25614
25615
25616
25617
25618
25619
25620
25621
25622
25623
25624
25625
25626
25627
25628
25630
25631
25632
25633
25636
25637
25638
25639
25643
25670
25765
25766
25832
25833
25834
25835
25836
25859
25888
25889
25890
25891
25893
25894
25895
25896
25897
25898
25899
25900
25901
25902
25906
25933
25934
25935
25936
25937
25938
26005
26011
26012
26013
26015
26016
26017
26018
26019
26020
26021
26022
26027
26029
26030
26031
26032
26033
26034
26063
26066
26069
26070
26071
26072
26073
26074
26075
26114
26115
26118
26119
26120
26121
26151
26197
26209
26232
26233
26234
26235
26236
26237
26238
26239
26240
26241
26242
26245
26246
26247
26248
26249
26289
26290
26291
26292
26293
26294
26301
26302
26371
26372
26374
26375
26379
26380
26381
26382
26383
26384
26385
26386
26388
26402
26406
26407
26450
26451
26452
26453
26464
26465
26468
26469
26470
26473
26474
26475
26476
26477
26478
26479
26481
26482
26483
26579
26594
26612
26613
26614
26615
26620
26621
26622
26623
26624
26625
26626
26627
26629
26630
26631
26632
26634
26635
26636
26637
26638
26639
26640
26642
26643
26688
26689
26690
26691
26705
26706
26707
26708
26709
26710
26711
26712
26714
26715
26716
26717
26718
26719
26720
26721
26722
26723
26724
26823
26824
26825
26830
26839
26856
26857
26858
26864
26865
26867
26939
26940
26982
27032
27033
27034
27035
27036
27037
27040
27041
27043
27044
27045
27046
27047
27048
27061
27066
27067
27097
27098
27099
27100
27116
27168
27169
27170
27171
27172
27196
27197
27198
27199
27200
27223
27225
27226
27227
27228
27229
27230
27231
27232
27233
27234
27235
27236
27237
27238
27240
27241
27243
27244
27245
27259
27260
27261
27285
27286
27287
27324
27325
27326
27327
27328
27341
27343
27344
27345
27346
27347
27348
27349
27350
27351
27352
27353
27361
27362
27363
27364
27367
27368
27369
27370
27371
27411
27416
27454
27455
27460
27461
27462
27463
27464
27466
27467
27468
27469
27470
27473
27477
27478
27480
27481
27482
27483
27484
27485
27486
27487
27488
27489
27490
27491
27492
27493
27494
27495
27496
27497
27498
27658
27659
27660
27661
27673
27770
27771
27772
27773
27774
27775
27776
27777
27779
27782
27783
27787
27834
27835
27836
27837
27838
27839
27844
27845
27846
27847
27848
27849
27853
27854
27855
27856
27857
27858
27859
27860
27861
27911
27977
27980
27981
27982
27986
27987
27988
27995
27999
28000
28001
28003
28006
28007
28010
28011
28012
28013
28014
28015
28024
28025
28026
28119
28197
28198
28199
28200
28201
28202
28229
28230
28231
28232
28233
28234
28235
28264
28265
28270
28271
28272
28273
28274
28275
28298
28299
28301
28342
28353
28354
28384
28393
28489
28490
28491
28525
28527
28528
28529
28530
28531
28532
28533
28534
28535
28536
28537
28538
28539
28540
28541
28542
28548
28549
28550
28560
28561
28563
28564
28565
28603
28610
28611
28612
28624
28626
28627
28629
28636
28637
28638
28641
28644
28648
28650
28651
28652
28653
28654
28655
28698
28699
28700
28704
28716
28722
28723
28759
28760
28761
28762
28769
28771
28772
28773
28774
28775
28776
28777
28778
28779
28780
28781
28782
28783
28784
28903
28952
28953
28976
28978
28979
28980
28981
28985
28986
28987
29005
29006
29007
29008
29009
29010
29012
29013
29014
29015
29016
29017
29018
29019
29111
29113
29114
29115
29116
29117
29118
29119
29123
29125
29130
29134
29135
29141
29150
29151
29199
29200
29201
29224
29225
29227
29237
29238
29239
29240
29241
29342
29354
29355
29424
29425
29433
29434
29435
29436
29437
29498
29506
29507
29508
29509
29510
29518
29526
29532
29534
29542
29571
29572
29573
29574
29575
29576
29577
29579
29588
29589
29590
29591
29592
29593
29594
29595
29599
29600
29601
29643
29644
29646
29647
29648
29649
29650
29651
29652
29656
29657
29658
29659
29660
29661
29662
29663
29664
29665
29666
29667
29668
29669
29670
29671
29672
29673
29675
29676
29679
29684
29685
29690
29692
29693
29694
29698
29704
29708
29709
29710
29711
29712
29718
29776
29815
29816
29817
29841
29842
29845
29846
29847
29854
29855
29856
29857
29874
29875
29876
29877
29878
29879
29880
29881
29882
29883
29884
29885
29886
29887
29888
29889
29890
29891
29895
29901
29902
29916
29917
29918
29919
29920
29922
29923
29929
29974
30001
30002
30003
30004
30005
30006
30007
30008
30009
30010
30012
30016
30017
30018
30019
30020
30034
30035
30036
30038
30039
30040
30041
30042
30043
30044
30045
30046
30047
30048
30049
30072
30073
30074
30100
30110
30153
30154
30155
30156
30157
30160
30161
30162
30163
30166
30167
30168
30169
30170
30171
30173
30174
30196
30197
30198
30199
30202
30203
30204
30205
30206
30207
30208
30211
30212
30213
30214
30215
30216
30217
30218
30219
30227
30229
30268
30278
30279
30280
30281
30282
30285
30316
30323
30324
30325
30367
30369
30395
30396
30397
30398
30399
30400
30401
30402
30403
30404
30405
30406
30407
30408
30409
30410
30481
30491
30532
30533
30534
30535
30536
30537
30548
30573
30593
30594
30598
30599
30600
30601
30602
30605
30606
30607
30608
30609
30610
30611
30612
30613
30614
30617
30619
30620
30621
30622
30623
30624
30625
30626
30627
30628
30700
30701
30702
30703
30704
30705
30706
30707
30708
30726
30762
30793
30795
30796
30797
30798
30799
30800
30801
30825
30826
30862
30863
30864
30865
30866
30867
30868
30870
30871
30872
30897
30898
30899
30900
30901
30902
30903
30904
30905
30906
30907
30908
30909
30910
30911
30912
30913
30914
30915
30916
30918
30919
30920
30921
30922
30971
30972
30984
30985
30986
30987
30988
30989
30990
31007
31057
31106
31107
31108
31109
31110
31133
31159
31160
31161
31162
31170
31171
31177
31182
31183
31236
31237
31238
31239
31240
31243
31244
31245
31246
31247
31248
31316
31323
31325
31326
31329
31330
31335
31377
31437
31438
31439
31440
31441
31442
31443
31444
31445
31450
31451
31455
31456
31457
31458
31459
31462
31463
31464
31465
31466
31467
31468
31469
31470
31472
31507
31508
31509
31511
31512
31513
31514
31516
31527
31529
31531
31532
31549
31551
31552
31553
31559
31560
31561
31563
31564
31566
31567
31568
31569
31592
31593
31594
31596
31597
31598
31599
31600
31601
31728
31742
31753
31756
31768
31769
31770
31771
31772
31773
31774
31775
31780
31782
31784
31850
31851
31852
31853
31854
31855
31856
31901
31912
31915
31918
31919
31920
31940
31941
31942
31943
31944
31945
31976
31977
31978
32008
32040
32042
32092
32116
32117
32118
32119
32120
32121
32128
32139
32140
32142
32143
32144
32152
32153
32180
32181
32208
32209
32211
32225
32226
32227
32228
32229
32230
32231
32232
32233
32234
32235
32236
32237
32238
32240
32241
32242
32243
32244
32248
32249
32250
32251
32252
32256
32257
32258
32259
32260
32261
32263
32293
32502
32503
32506
32508
32530
32531
32532
32533
32565
32566
32567
32568
32569
32570
32571
32572
32573
32575
32576
32577
32578
32579
32580
32582
32583
32584
32602
32603
32607
32670
32671
32672
32673
32674
32677
32678
32679
32680
32681
32682
32683
32684
32685
32686
32691
32693
32694
32695
32697
32698
32699
32700
32702
32705
32706
32707
32708
32709
32710
32712
32713
32735
32737
32740
32741
32742
32743
32744
32802
32803
32804
32805
32811
32812
32813
32814
32815
32816
32817
32828
32829
32832
32833
32834
32835
32836
32837
32838
32839
32840
32841
32842
32843
32844
32845
32846
32847
32851
32852
32853
32854
32855
32856
32857
32858
32859
32874
32875
32876
32877
32878
32879
32880
32881
32882
32883
32919
32934
32935
32936
32937
32938
32939
32940
33071
33072
33073
33074
33075
33076
33077
33078
33093
33096
33097
33098
33099
33100
33141
33143
33147
33148
33150
33151
33152
33153
33154
33158
33159
33160
33161
33162
33163
33164
33165
33166
33167
33168
33169
33170
33172
33173
33174
33175
33176
33178
33179
33180
33181
33182
33183
33184
33185
33186
33187
33199
33201
33202
33236
33251
33275
33276
33277
33278
33279
33280
33281
33282
33283
33284
33285
33299
33300
33301
33302
33303
33308
33309
33310
33311
33350
33358
33359
33360
33361
33363
33364
33367
33368
33369
33370
33371
33373
33374
33375
33376
33377
33378
33385
33386
33387
33388
33389
33390
33391
33392
33393
33395
33396
33397
33398
33402
33405
33406
33476
33479
33480
33481
33482
33483
33484
33485
33486
33487
33488
33489
33494
33495
33498
33499
33500
33501
33502
33504
33505
33506
33507
33662
33715
33736
33737
33738
33760
33761
33762
33763
33764
33765
33766
33767
33768
33771
33772
33774
33791
33793
33794
33795
33880
33881
33882
33883
33885
33886
33912
33913
33914
33915
33916
33917
33918
33922
33923
33924
33925
33932
33933
33934
33935
33936
33948
33949
33950
33951
33952
33953
33956
33960
33979
33980
33981
33982
33983
33984
33985
33986
33987
33988
33989
34035
34036
34037
34038
34039
34040
34041
34042
34043
34044
34073
34084
34085
34086
34087
34088
34117
34119
34120
34121
34122
34123
34124
34126
34127
34128
34130
34131
34132
34133
34134
34135
34136
34139
34145
34194
34204
34205
34206
34210
34211
34212
34214
34215
34216
34217
34218
34219
34220
34221
34223
34224
34225
34226
34227
34228
34229
34279
34280
34284
34296
34297
34298
34304
34306
34477
34513
34514
34515
34516
34517
34518
34521
34522
34544
34558
34559
34576
34590
34591
34592
34595
34612
34613
34622
34623
34624
34625
34626
34627
34628
34629
34630
34631
34632
34642
34643
34644
34645
34657
34658
34659
34853
34854
34886
34887
34888
34889
34966
35010
35011
35012
35013
35015
35016
35026
35027
35028
35029
35030
35031
35032
35033
35034
35035
35117
35134
35147
35149
35150
35155
35162
35163
35164
35165
35167
35168
35169
35171
35172
35173
35174
35175
35176
35191
35192
35193
35194
35195
35196
35207
35222
35273
35294
35300
35302
35304
35305
35307
35315
35316
35317
35318
35321
35322
35323
35325
35326
35327
35328
35329
35330
35331
35332
35333
35334
35335
35336
35337
35338
35339
35340
35341
35342
35343
35344
35345
35346
35347
35348
35349
35350
35351
35352
35409
35410
35411
35424
35456
35457
35459
35460
35461
35462
35481
35482
35483
35484
35485
35490
35491
35495
35496
35500
35502
35503
35518
35548
35550
35556
35557
35558
35559
35560
35561
35571
35695
35696
35717
35718
35720
35721
35722
35724
35725
35726
35727
35728
35729
35730
35731
35732
35733
35734
35735
35736
35737
35738
35739
35740
35741
35742
35744
35745
35746
35753
35761
35762
35763
35790
35791
35793
35855
35856
35857
35858
35860
35861
35862
35895
35896
35898
35899
35900
35901
35902
35929
35955
35956
35957
35958
35959
35960
35961
35962
35965
35967
36003
36007
36058
36065
36066
36067
36129
36133
36134
36135
36136
36186
36190
36196
36197
36198
36199
36200
36203
36204
36224
36250
36251
36269
36302
36303
36304
36305
36307
36308
36309
36310
36311
36312
36313
36320
36338
36339
36340
36341
36342
36343
36344
36345
36346
36347
36386
36387
36388
36411
36413
36414
36415
36416
36417
36418
36419
36420
36431
36447
36448
36449
36450
36460
36461
36462
36464
36465
36466
36467
36468
36469
36470
36471
36472
36473
36474
36479
36488
36489
36490
36500
36501
36502
36503
36504
36505
36508
36509
36510
36511
36512
36513
36514
36515
36516
36517
36518
36519
36522
36523
36524
36525
36526
36528
36529
36530
36531
36532
36533
36534
36535
36542
36543
36552
36555
36557
36559
36566
36569
36570
36571
36572
36573
36574
36575
36576
36577
36578
36579
36580
36581
36582
36583
36584
36585
36586
36587
36591
36596
36597
36598
36599
36600
36601
36602
36603
36604
36605
36606
36616
36617
36618
36619
36620
36621
36622
36623
36624
36625
36626
36627
36628
36629
36630
36631
36632
36633
36634
36635
36636
36637
36638
36639
36640
36641
36642
36643
36644
36652
36653
36654
36655
36656
36657
36658
36659
36660
36661
36662
36663
36667
36672
36735
36737
36738
36739
36740
36741
36770
36771
36773
36774
36775
36776
36777
36778
36779
36780
36781
36782
36799
36800
36801
36871
36872
36873
36874
36875
36876
36880
36881
36882
36883
36889
36954
36956
36957
36969
36974
36976
36977
36980
37001
37005
37006
37007
37025
37053
37054
37055
37056
37057
37058
37059
37060
37061
37062
37063
37081
37082
37083
37089
37091
37092
37097
37098
37099
37100
37101
37103
37104
37105
37111
37131
37134
37218
37221
37222
37227
37230
37268
37269
37270
37271
37272
37273
37274
37275
37276
37277
37278
37279
37280
37281
37306
37307
37308
37376
37386
37387
37388
37389
37390
37391
37392
37394
37395
37396
37397
37398
37401
37402
37403
37404
37405
37452
37453
37529
37532
37533
37534
37535
37536
37537
37538
37539
37540
37541
37549
37550
37551
37552
37553
37556
37557
37558
37559
37560
37561
37562
37563
37564
37565
37566
37567
37568
37569
37570
37571
37572
37573
37574
37575
37576
37577
37578
37579
37580
37581
37587
37600
37601
37602
37603
37604
37605
37606
37612
37613
37614
37615
37638
37639
37644
37645
37646
37667
37668
37669
37670
37671
37673
37676
37745
37747
37748
37749
37750
37751
37753
37762
37763
37764
37765
37766
37767
37768
37769
37771
37772
37798
37800
37801
37804
37806
37856
37865
37891
37892
37893
37894
37895
37897
37898
37899
37900
37902
37903
37904
37905
37906
37907
37908
37909
37910
37911
37912
37913
37914
37970
37971
38024
38025
38026
38056
38079
38081
38082
38083
38084
38085
38086
38087
38088
38093
38097
38098
38099
38100
38102
38103
38104
38105
38106
38107
38108
38113
38114
38115
38116
38117
38148
38149
38150
38151
38184
38185
38188
38189
38190
38191
38192
38193
38194
38195
38197
38198
38199
38200
38201
38202
38203
38204
38205
38206
38260
38264
38265
38266
38267
38268
38269
38270
38271
38272
38303
38304
38305
38306
38307
38308
38309
38310
38311
38314
38315
38316
38317
38318
38319
38322
38323
38331
38332
38334
38335
38393
38394
38408
38409
38410
38411
38412
38413
38415
38416
38417
38418
38422
38432
38671
38672
38685
38686
38687
38688
38689
38690
38691
38692
38693
38694
38695
38696
38697
38698
38700
38701
38702
38703
38704
38705
38706
38707
38708
38709
38710
38711
38712
38713
38775
38777
38778
38779
38780
38781
38782
38783
38784
38785
38786
38787
38788
38789
38790
38791
38792
38793
38794
38795
38796
38797
38798
38804
38822
38823
38829
38830
38831
38832
38833
38834
38835
38836
38860
38861
38866
38867
38868
38870
38871
38872
38874
38876
38877
38878
38879
38880
38881
38882
38941
38942
38943
38944
38945
38982
39004
39005
39006
39008
39010
39022
39023
39024
39025
39026
39027
39028
39029
39030
39031
39032
39033
39034
39035
39036
39037
39038
39050
39051
39052
39053
39054
39055
39056
39059
39062
39063
39064
39069
39071
39072
39187
39188
39192
39193
39194
39196
39198
39224
39301
39315
39318
39319
39320
39321
39322
39323
39324
39325
39326
39327
39328
39329
39330
39331
39332
39333
39334
39335
39336
39337
39338
39339
39340
39363
39412
39413
39414
39415
39416
39417
39418
39419
39420
39421
39422
39423
39424
39425
39426
39427
39428
39429
39430
39431
39433
39435
39436
39437
39438
39439
39441
39479
39480
39524
39525
39526
39545
39546
39556
39564
39565
39566
39567
39577
39743
39744
39745
39746
39771
39772
39773
39774
39775
39776
39789
39790
39792
39821
39822
39823
39824
39828
39830
39831
39832
39833
39884
39885
39886
39890
39891
39892
39893
39894
39895
39896
39897
39898
39906
39908
39909
39910
39950
39980
39981
39982
39986
39990
39991
39992
39993
39995
39997
40017
40018
40019
40020
40023
40024
40025
40026
40027
40028
40029
40030
40032
40046
40047
40048
40065
40066
40070
40071
40072
40074
40075
40076
40078
40079
40080
40085
40086
40088
40089
40090
40091
40093
40094
40095
40097
40098
40100
40105
40122
40123
40124
40125
40126
40127
40128
40132
40133
40135
40144
40164
40166
40167
40170
40171
40182
40183
40184
40185
40187
40188
40189
40190
40191
40192
40193
40194
40271
40272
40273
40274
40275
40276
40277
40278
40322
40323
40427
40428
40429
40430
40431
40432
40433
40434
40435
40436
40437
40438
40439
40440
40441
40447
40448
40449
40450
40452
40453
40454
40455
40456
40457
40479
40480
40481
40515
40530
40531
40532
40535
40536
40537
40683
40685
40687
40688
40689
40690
40701
40702
40703
40704
40705
40706
40707
40712
40713
40714
40715
40716
40720
40744
40745
40746
40747
40785
40787
40788
40789
40790
40792
40793
40794
40798
40799
40844
40845
40846
40847
40848
40849
40850
40865
40866
40867
40868
40869
40870
40873
40880
40881
40882
40883
40885
40886
40899
40900
40901
40904
40905
40906
40907
40908
40910
40911
40912
40913
40914
40915
40916
40917
40918
40931
40932
40933
40935
40936
40938
40939
40940
40987
40988
40989
40990
40991
40994
40995
40996
40997
40998
41008
41026
41027
41028
41032
41037
41038
41053
41075
41077
41079
41080
41081
41083
41084
41085
41148
41150
41152
41156
41157
41158
41160
41161
41162
41163
41164
41165
41166
41167
41168
41169
41170
41192
41208
41209
41210
41211
41212
41213
41218
41219
41249
41250
41251
41252
41253
41254
41270
41271
41272
41273
41274
41275
41276
41277
41335
41336
41337
41338
41339
41340
41341
41342
41343
41344
41345
41346
41347
41348
41349
41350
41351
41352
41353
41354
41355
41357
41360
41365
41366
41367
41368
41369
41372
41400
41401
41402
41403
41404
41405
41406
41407
41408
41409
41413
41419
41420
41426
41427
41428
41430
41432
41434
41435
41436
41440
41442
41443
41446
41455
41460
41461
41476
41477
41478
41479
41480
41481
41482
41483
41484
41485
41486
41516
41517
41518
41525
41526
41527
41528
41529
41530
41537
41538
41539
41543
41544
41545
41546
41654
41655
41656
41657
41661
41677
41678
41679
41680
41681
41684
41716
41717
41718
41719
41720
41721
41722
41723
41724
41725
41726
41727
41728
41729
41730
41731
41732
41733
41734
41735
41736
41737
41754
41755
41756
41757
41758
41759
41762
41763
41764
41765
41783
41784
41785
41786
41788
41824
41825
41826
41827
41828
41829
41840
41841
41842
41843
42139
42141
42142
42222
42224
42230
42231
42232
42233
42234
42255
42256
42257
42258
42262
42263
42265
42266
42267
42268
42269
42270
42271
42272
42273
42274
42275
42276
42277
42285
42317
42318
42442
42443
42444
42445
42447
42448
42462
42463
42465
42508
42509
42510
42511
42512
42513
42514
42515
42516
42553
42556
42623
42624
42625
42626
42633
42673
42675
42700
42722
42723
42724
42725
42726
42727
42728
42729
42730
42731
42767
42770
42771
42772
42839
42851
42852
42853
42854
42855
42858
42891
42892
42893
42894
42896
42897
42898
42934
42935
43035
43036
43093
43113
43118
43120
43121
43131
43132
43133
43134
43135
43136
43161
43162
43163
43171
43172
43174
43175
43184
43185
43186
43187
43189
43196
43197
43245
43313
43329
43330
43331
43332
43333
43334
43335
43336
43337
43338
43345
43346
43347
43348
43349
43359
43360
43369
43370
43395
43453
43454
43455
43456
43457
43458
43459
43460
43461
43462
43463
43464
43477
43478
43479
43480
43484
43486
43487
43489
43501
43502
43503
43504
43505
43506
43507
43508
43531
43540
43541
43542
43543
43545
43546
43549
43551
43552
43558
43613
43643
43644
43645
43646
43724
43725
43727
43728
43729
43730
43731
43737
43738
43739
43778
43783
43784
43785
43786
43787
43794
43795
43796
43797
43798
43799
43838
43839
43840
43841
43856
43857
43858
43859
43860
43861
43876
43877
43878
43879
43880
43881
43882
43885
43886
43887
43888
43889
43942
43943
43957
43963
43965
43985
43996
43997
43998
43999
44000
44001
44002
44003
44004
44005
44006
44009
44013
44014
44034
44035
44036
44037
44038
44052
44053
44057
44058
44096
44097
44099
44111
44112
44113
44114
44115
44116
44117
44118
44119
44122
44123
44124
44125
44126
44127
44128
44129
44130
44131
44132
44133
44136
44137
44149
44150
44151
44152
44153
44154
44155
44196
44211
44223
44224
44225
44233
44234
44235
44236
44247
44255
44266
44272
44273
44276
44277
44280
44281
44282
44283
44287
44289
44290
44291
44292
44293
44294
44295
44296
44297
44298
44299
44300
44301
44302
44303
44304
44305
44307
44308
44371
44384
44388
44390
44391
44392
44393
44394
44395
44396
44397
44508
44509
44510
44511
44512
44513
44514
44515
44519
44520
44521
44530
44534
44535
44540
44541
44565
44572
44573
44574
44623
44674
44676
44677
44678
44679
44680
44681
44682
44683
44684
44687
44689
44690
44691
44695
44709
44710
44711
44713
44716
44740
44772
44773
44781
44791
44792
44813
44868
44869
44870
44871
44872
44873
44874
44875
44876
44877
44878
44879
44880
44881
44882
44883
44884
44887
44888
44889
44890
44891
44892
44893
44894
44895
44901
44906
44912
44928
44980
44981
44982
44984
44985
44986
44987
44988
44989
44990
44992
45128
45129
45130
45131
45132
45133
45134
45135
45136
45137
45138
45146
45210
45211
45214
45225
45226
45227
45228
45229
45230
45231
45232
45233
45234
45236
45237
45238
45239
45240
45241
45242
45243
45244
45245
45249
45250
45251
45255
45258
45259
45260
45261
45262
45263
45264
45265
45266
45267
45270
45275
45328
45329
45341
45342
45343
45344
45345
45346
45347
45348
45352
45353
45355
45362
45363
45364
45365
45367
45369
45370
45371
45372
45410
45411
45412
45413
45453
45454
45455
45483
45485
45486
45544
45545
45547
45553
45554
45561
45562
45563
45564
45565
45566
45567
45568
45581
45585
45586
45587
45588
45589
45642
45643
45644
45645
45648
45653
45654
45655
45656
45657
45658
45659
45662
45663
45664
45728
45737
45744
45745
45746
45747
45748
45749
45750
45751
45752
45753
45754
45755
45756
45757
45758
45759
45760
45761
45763
45849
45860
45861
45862
45863
45864
45865
45866
45904
45905
45906
45916
45920
45921
45923
45924
45925
45926
45927
45928
45929
45930
45931
45932
45933
45934
45935
45936
45937
45938
45939
45942
45943
45965
45966
45967
45968
45969
45970
45971
45972
45973
45974
45975
45985
45986
45989
46094
46095
46127
46245
46246
46252
46254
46255
46256
46273
46279
46280
46333
46335
46336
46339
46340
46341
46342
46343
46344
46345
46371
46421
46438
46439
46633
46634
46635
46691
46692
46724
46725
46726
46730
46731
46732
46733
46745
46882
46883
46884
46885
46886
46887
46888
46889
46890
46893
46894
46896
46897
46898
46899
46900
46901
46902
46903
46904
46905
46906
46907
46908
46909
46910
46911
46912
46913
46914
46915
46916
46917
46926
46952
47016
47019
47020
47033
47077
47078
47079
47082
47083
47232
47233
47234
47235
47237
47314
47327
47328
47337
47338
47339
47340
47341
47342
47343
47344
47345
47346
47347
47348
47349
47350
47351
47352
47353
47354
47356
47360
47361
47362
47366
47369
47370
47371
47373
47374
47375
47376
47377
47378
47379
47380
47386
47387
47388
47390
47391
47494
47499
47502
47503
47521
47522
47523
47524
47530
47571
47574
47575
47579
47580
47581
47582
47583
47585
47586
47587
47588
47589
47621
47622
47623
47624
47628
47629
47686
47687
47830
47831
47834
47835
47836
47837
47873
47874
47876
47877
47878
47879
47880
47884
47885
47886
47887
47888
47890
47903
48073
48074
48134
48135
48236
48250
48264
48291
48302
48303
48304
48306
48307
48308
48309
48310
48311
48312
48320
48321
48322
48323
48332
48333
48336
48337
48338
48339
48340
48342
48371
48372
48373
48374
48375
48376
48387
48422
48423
48428
48429
48430
48431
48433
48434
48435
48436
48439
48440
48441
48442
48447
48475
48476
48477
48478
48479
48480
48481
48487
48490
48492
48493
48494
48496
48501
48502
48503
48534
48535
48536
48537
48538
48539
48540
48541
48542
48543
48544
48552
48556
48557
48558
48559
48560
48566
48567
48568
48572
48573
48599
48600
48601
48605
48606
48607
48608
48706
48721
48722
48723
48724
48725
48726
48728
48729
48730
48731
48732
48733
48734
48735
48740
48742
48743
48744
48745
48746
48747
48748
48749
48751
48752
48753
48754
48760
48761
48770
48771
48775
48776
48778
48779
48780
48785
48786
48789
48790
48791
48792
48793
48794
48795
48796
48797
48798
48801
48805
48869
48870
48871
48888
48898
48899
48900
48901
48902
48903
48904
48905
48906
48920
48921
48922
48960
48961
48970
48971
48982
48983
48984
48993
49006
49019
49020
49021
49022
49023
49117
49126
49139
49143
49162
49164
49166
49167
49168
49169
49170
49171
49172
49173
49174
49175
49176
49177
49178
49181
49196
49197
49198
49199
49200
49201
49202
49203
49204
49205
49248
49249
49266
49323
49324
49325
49326
49327
49328
49329
49330
49331
49333
49351
49352
49353
49354
49355
49356
49357
49367
49368
49369
49370
49371
49382
49383
49384
49394
49395
49396
49397
49398
49399
49401
49402
49403
49409
49410
49411
49412
49413
49414
49415
49416
49417
49418
49420
49421
49422
49423
49424
49425
49426
49427
49428
49429
49430
49437
49438
49439
49442
49443
49444
49445
49446
49504
49505
49506
49507
49508
49509
49510
49511
49512
49515
49516
49518
49519
49587
49703
49704
49705
49741
49743
49744
49745
49758
49759
49776
49812
49813
49820
49830
49831
49832
49833
49852
49855
49856
49857
49858
49866
49871
49879
49880
49881
49882
49883
49884
49886
49891
49892
49893
49894
49895
49896
49897
49898
49899
49900
49901
49902
49903
49904
49905
49906
49907
49908
49909
49910
49911
49912
49923
-1
739
784
1740
1750
1898
2237
2347
2353
3157
3368
3884
3972
3986
4301
4713
4808
5019
6556
6611
6975
7274
7434
7491
7550
7965
8296
8853
9529
9548
10063
10143
10149
10444
10446
10921
10922
11694
11791
11930
12145
12319
12665
12792
13125
13990
14087
14171
14522
16023
16089
16566
17669
19159
19232
20062
20953
21362
22241
22655
22861
22937
23496
23581
23624
23667
24656
24661
24709
24781
25387
25413
25590
25629
25771
26116
26117
26221
27163
28513
28604
29353
30328
30947
30991
31180
31783
32696
33413
33477
33490
33509
33869
33959
34034
34654
34856
35650
35676
35677
35836
35839
36057
36079
36975
36978
37000
37367
37482
37702
38325
38895
38954
39440
39555
39781
40104
40942
41022
41817
41834
42561
42703
42857
43124
43327
43396
43476
43537
43539
44539
44558
45145
45768
45846
45867
46250
47240
47561
47685
48237
48252
48259
48344
48382
49246
49378
49737
49872
49948
-1
1413
1744
3971
7646
9543
13450
14981
18737
19315
23649
34531
36547
37164
37305
41024
48313
48924
-1
20955
31948
-1
137
486
750
816
1221
1537
1640
1680
1751
1801
1881
2055
2601
2755
2850
3321
3417
3881
3901
3902
3985
3989
4005
4090
4298
4372
4529
4533
4634
4653
4700
4719
4928
4952
5167
5238
5240
5519
5772
6303
6384
6422
6445
6511
6537
6569
6666
6984
7414
7420
7496
7817
8416
8507
8867
9112
9203
9309
9310
9366
9877
9969
10062
10122
10605
10634
10835
10850
10933
10971
10974
11007
11240
11326
12111
12854
13063
13196
13444
13594
13663
13998
14292
14478
14864
15055
15140
15454
15794
15830
16002
16457
16465
16544
16699
16721
16722
16853
16918
17025
17741
17742
17803
17850
18124
18336
18382
18383
18639
18739
18855
18908
18934
19023
19104
19143
19231
19332
19527
19668
19852
20034
20052
20166
20296
20436
20560
20573
20911
21066
21364
21511
21891
22312
22358
22464
22466
22578
22624
22736
23288
23474
23594
23620
23623
23628
23656
23662
23663
23666
23674
23787
23832
23879
23960
24315
24439
24499
24555
24838
24985
25000
25001
25026
25096
25225
25390
25404
25405
25591
25593
26147
26254
26308
26455
26463
26466
26611
26861
26943
27890
27979
28022
28288
28302
28552
28559
28645
28649
29050
29143
29236
29348
29422
29517
29705
29713
29848
29903
30302
30312
31050
31103
31167
31471
31579
31849
31917
32155
32354
32574
32689
32720
33082
33083
33304
33366
33473
33671
34258
35170
35519
35554
36055
36064
36376
36385
36435
36481
36558
36590
36997
37113
37229
37249
37327
37348
37377
37896
38230
38258
38261
38262
38333
38421
38670
38865
38873
38903
39239
39310
39408
39787
39907
39949
39999
40005
40533
40534
40832
40909
40983
41023
41025
41039
41220
41255
41744
42302
42525
42552
42734
42755
42793
42895
43116
43255
43344
43411
43938
43988
44522
44559
44675
44688
44701
45101
45735
45847
45988
46670
46681
46763
47236
47315
47318
47335
47875
48152
48285
48286
48314
48443
48465
48958
49129
49163
49332
49334
49335
49400
49441
49949
-1
620
1417
1618
1718
1749
1752
2065
3864
5518
5619
5787
5888
6185
6343
6982
7172
7435
8316
8830
9392
9405
9986
10190
10199
10368
10844
12143
13639
13751
13916
15043
15123
15356
15411
16550
16655
16759
17739
18483
18552
18553
20071
20193
21023
21452
21779
22486
22998
24162
24342
24773
25097
25415
27242
28631
28639
28657
29840
30595
31037
33365
34761
35415
35968
36888
37303
37434
38054
39229
40837
40864
42259
42567
42766
44105
44428
44638
45351
45551
45770
46072
47282
48410
48611
48757
48809
48907
48985
49145
49816
49827
49885
-1
159
174
451
753
783
1320
1478
1890
2073
2087
2820
3111
3956
4722
6853
9890
10240
10395
10641
11901
11917
11987
12724
12866
14428
14660
14681
15077
15312
15571
15581
16065
16567
16599
16625
16867
16880
18111
18307
18357
19666
20305
20311
21300
21671
21872
21895
21968
22656
23481
23943
24125
24741
24829
24855
24895
25462
25861
25963
25977
26158
26580
27916
28021
29627
30301
30411
31489
31735
31777
31789
32094
33446
33817
34076
34094
34406
34863
35088
35864
35905
36607
36919
36926
37009
38048
38364
39304
39521
40049
40073
40142
41221
41495
41770
42501
44526
44637
45684
45698
46704
47032
47892
48703
49262
-1
33
34
42
44
57
85
86
123
134
136
138
152
156
157
158
160
171
185
187
218
219
226
255
257
260
262
266
287
305
312
313
377
380
389
390
391
474
475
476
480
496
514
515
516
541
545
556
602
605
616
618
647
661
662
669
674
695
699
713
714
716
721
725
726
729
730
735
740
755
769
771
782
804
820
823
824
827
834
835
849
911
976
977
988
1057
1104
1114
1118
1154
1155
1156
1161
1196
1197
1200
1212
1214
1217
1218
1227
1231
1244
1246
1247
1249
1253
1273
1330
1334
1336
1338
1339
1378
1389
1394
1395
1396
1419
1431
1443
1463
1477
1501
1505
1506
1545
1553
1554
1567
1573
1574
1575
1627
1662
1664
1681
1701
1704
1708
1715
1717
1726
1736
1745
1878
1885
1886
1936
1938
1944
1946
1948
1949
1959
1960
1962
1965
1969
1983
2000
2002
2003
2004
2005
2021
2023
2031
2032
2064
2069
2081
2082
2113
2142
2163
2171
2173
2177
2187
2199
2211
2215
2220
2222
2230
2234
2239
2242
2326
2333
2334
2337
2343
2352
2359
2360
2368
2371
2381
2383
2393
2394
2406
2407
2408
2409
2411
2414
2415
2482
2520
2563
2564
2592
2598
2602
2604
2649
2709
2729
2730
2741
2745
2747
2759
2764
2766
2770
2787
2788
2799
2825
2829
2830
2846
2847
2848
2849
2854
2949
2951
2952
2959
2960
2961
2994
2996
2997
3014
3029
3107
3149
3150
3154
3156
3166
3179
3197
3291
3304
3325
3346
3347
3351
3366
3371
3375
3376
3377
3379
3401
3410
3420
3493
3512
3570
3608
3707
3713
3811
3813
3850
3857
3859
3875
3877
3878
3886
3905
3911
3915
3917
3943
3957
3958
3960
3973
3974
3975
3977
3984
3988
4002
4004
4014
4015
4018
4019
4020
4040
4048
4049
4052
4057
4061
4062
4064
4093
4094
4095
4099
4105
4142
4156
4214
4215
4237
4294
4295
4297
4300
4315
4332
4359
4377
4378
4379
4382
4402
4409
4424
4425
4440
4441
4456
4463
4466
4477
4490
4492
4504
4514
4528
4554
4569
4574
4586
4588
4591
4620
4621
4623
4627
4633
4639
4672
4673
4675
4676
4679
4680
4692
4707
4708
4712
4721
4753
4769
4773
4798
4806
4818
4819
4820
4821
4834
4835
4837
4839
4844
4866
4878
4880
4881
4893
4897
4905
4908
4910
4911
4915
4929
4930
4973
4993
4996
5008
5010
5018
5020
5029
5065
5081
5087
5096
5125
5127
5129
5157
5164
5186
5234
5243
5263
5264
5278
5279
5296
5317
5324
5332
5345
5347
5349
5383
5384
5391
5416
5421
5423
5428
5445
5446
5501
5503
5510
5517
5547
5568
5572
5606
5607
5608
5642
5643
5644
5658
5660
5661
5664
5685
5694
5718
5731
5732
5742
5778
5782
5854
5865
5868
5928
5956
5980
5982
5984
5995
6021
6022
6090
6102
6110
6131
6132
6164
6169
6176
6180
6183
6184
6193
6194
6225
6244
6262
6308
6309
6310
6337
6338
6339
6344
6369
6370
6396
6397
6400
6401
6421
6447
6460
6461
6470
6493
6497
6501
6502
6508
6536
6552
6553
6555
6565
6566
6567
6570
6612
6613
6617
6618
6630
6634
6635
6636
6653
6663
6731
6732
6784
6822
6825
6856
6859
6902
6909
6914
6926
6927
6935
6971
6972
6973
6976
6983
7067
7090
7098
7101
7123
7124
7125
7140
7206
7223
7226
7228
7275
7302
7323
7327
7335
7343
7393
7397
7406
7418
7419
7494
7497
7503
7505
7510
7531
7559
7560
7566
7568
7571
7575
7586
7620
7644
7647
7655
7690
7692
7693
7813
7815
7818
7855
7889
7917
7930
7951
7952
7954
7956
7963
7964
7969
7980
8006
8059
8060
8074
8076
8077
8094
8095
8096
8097
8121
8122
8123
8125
8143
8155
8188
8189
8225
8226
8227
8228
8229
8230
8234
8272
8279
8288
8297
8298
8303
8307
8308
8464
8471
8473
8483
8484
8486
8488
8489
8490
8499
8508
8540
8541
8542
8543
8577
8599
8600
8614
8615
8616
8626
8643
8646
8647
8650
8651
8676
8701
8709
8720
8724
8726
8750
8758
8796
8797
8800
8801
8809
8812
8825
8832
8833
8835
8846
8847
8851
8857
8869
8872
8879
8881
8882
8930
8940
8970
8996
9034
9053
9059
9102
9104
9109
9115
9127
9142
9147
9154
9205
9222
9236
9240
9262
9275
9279
9282
9295
9296
9308
9340
9341
9347
9348
9368
9377
9381
9402
9406
9419
9420
9432
9453
9474
9483
9484
9485
9526
9535
9542
9546
9585
9592
9608
9610
9630
9668
9671
9673
9706
9776
9811
9814
9821
9864
9867
9869
9888
9920
9925
9959
9972
9984
9987
9988
10001
10002
10011
10025
10026
10042
10047
10060
10061
10064
10074
10104
10106
10112
10150
10151
10153
10155
10164
10209
10211
10213
10214
10234
10287
10288
10291
10299
10300
10374
10386
10401
10441
10475
10504
10507
10512
10537
10539
10578
10584
10587
10591
10592
10599
10601
10603
10608
10627
10628
10642
10655
10656
10677
10689
10690
10691
10692
10693
10694
10700
10712
10713
10717
10718
10719
10745
10760
10764
10783
10798
10817
10823
10834
10873
10908
10916
10919
10924
10925
10927
10932
10934
10935
10967
10984
10985
10996
10997
11006
11009
11011
11065
11087
11088
11094
11112
11113
11139
11163
11164
11165
11177
11185
11195
11213
11233
11234
11235
11236
11281
11282
11285
11288
11301
11304
11305
11306
11317
11318
11348
11351
11370
11372
11374
11377
11400
11410
11437
11438
11439
11451
11562
11564
11575
11576
11577
11586
11617
11618
11655
11656
11657
11658
11673
11698
11706
11711
11713
11715
11741
11760
11762
11764
11765
11826
11827
11829
11834
11929
12029
12047
12048
12053
12059
12074
12084
12107
12110
12114
12121
12123
12137
12140
12147
12189
12191
12192
12196
12244
12318
12322
12329
12330
12333
12412
12415
12469
12502
12549
12578
12629
12673
12757
12758
12759
12786
12787
12809
12810
12816
12828
12829
12831
12832
12847
12848
12862
12888
12889
12898
12901
12902
12919
12922
12952
12994
12997
13028
13039
13045
13062
13069
13081
13082
13121
13169
13170
13209
13210
13211
13217
13224
13233
13235
13236
13254
13255
13258
13263
13264
13265
13266
13290
13291
13320
13321
13330
13341
13371
13402
13422
13425
13432
13433
13436
13438
13442
13445
13449
13517
13518
13519
13536
13537
13608
13609
13621
13625
13636
13637
13649
13661
13662
13667
13679
13680
13691
13705
13711
13725
13772
13774
13775
13794
13796
13798
13826
13851
13852
13853
13868
13872
13911
13915
13974
13981
13982
13986
14005
14006
14109
14110
14113
14118
14122
14125
14129
14142
14154
14168
14170
14179
14180
14203
14204
14205
14206
14207
14226
14236
14237
14240
14253
14295
14300
14307
14308
14309
14317
14319
14320
14429
14440
14450
14457
14463
14489
14524
14530
14554
14619
14623
14667
14672
14742
14744
14749
14823
14826
14827
14828
14830
14832
14863
14869
14875
14911
14922
14925
14926
14939
14961
14963
14990
14999
15018
15026
15052
15054
15058
15060
15061
15062
15086
15096
15110
15118
15128
15129
15143
15161
15165
15167
15176
15229
15245
15258
15270
15274
15275
15276
15277
15328
15330
15342
15347
15350
15402
15405
15413
15425
15426
15429
15430
15464
15477
15478
15488
15489
15507
15508
15514
15516
15565
15612
15626
15631
15636
15644
15657
15781
15782
15783
15793
15801
15802
15813
15826
15835
15837
15838
15841
15844
15855
15859
15862
15873
15889
15900
15901
15902
15933
15970
15974
15981
15982
15991
15997
16005
16055
16082
16083
16143
16168
16188
16189
16194
16199
16252
16253
16281
16296
16303
16362
16364
16365
16366
16394
16449
16454
16473
16474
16484
16505
16513
16539
16547
16554
16555
16556
16562
16563
16569
16607
16609
16610
16623
16624
16626
16657
16659
16693
16694
16698
16712
16720
16723
16754
16760
16823
16825
16850
16879
16882
16912
16921
16937
16969
16981
17026
17035
17046
17054
17056
17057
17112
17172
17178
17200
17313
17315
17316
17333
17334
17335
17396
17397
17409
17415
17421
17453
17454
17455
17486
17495
17510
17511
17523
17540
17580
17593
17609
17612
17665
17678
17685
17686
17689
17715
17740
17766
17769
17781
17790
17792
17794
17796
17809
17816
17817
17820
17821
17831
17832
17853
17883
17906
17911
17912
17915
17916
17917
17948
17949
17950
17952
17953
17959
17985
17987
17990
18018
18035
18043
18125
18126
18145
18148
18163
18176
18178
18181
18182
18183
18190
18214
18218
18222
18225
18226
18228
18229
18230
18231
18233
18235
18240
18247
18248
18251
18267
18268
18271
18277
18279
18283
18292
18293
18294
18326
18337
18339
18342
18346
18350
18351
18353
18355
18356
18361
18363
18364
18366
18372
18381
18400
18401
18451
18453
18454
18455
18495
18497
18551
18585
18616
18633
18642
18664
18673
18674
18680
18740
18747
18748
18749
18776
18777
18873
18890
18891
18892
18893
18899
18902
18903
18905
18906
18930
18950
18952
19016
19017
19020
19026
19043
19045
19047
19050
19059
19060
19067
19068
19069
19087
19098
19100
19101
19102
19103
19173
19205
19277
19281
19282
19283
19284
19286
19289
19313
19348
19352
19357
19364
19390
19395
19402
19411
19424
19425
19427
19471
19492
19496
19525
19528
19537
19552
19567
19600
19639
19640
19677
19678
19689
19698
19699
19747
19750
19755
19860
19918
19921
20051
20053
20054
20061
20080
20094
20149
20164
20167
20171
20173
20184
20191
20192
20218
20247
20255
20289
20295
20299
20300
20301
20303
20313
20358
20373
20396
20400
20527
20528
20545
20553
20554
20557
20558
20561
20582
20598
20633
20637
20651
20662
20710
20711
20714
20756
20788
20809
20810
20839
20849
20886
20888
20891
20892
20924
20939
20944
20950
20971
20972
20982
21002
21018
21021
21024
21025
21052
21055
21070
21086
21089
21101
21117
21120
21148
21166
21202
21234
21235
21236
21294
21298
21308
21309
21310
21312
21357
21361
21363
21379
21381
21388
21391
21399
21401
21406
21421
21424
21435
21458
21464
21465
21470
21479
21485
21510
21560
21569
21661
21673
21688
21689
21690
21708
21759
21775
21776
21780
21781
21782
21783
21785
21787
21803
21813
21890
21896
21900
21904
21906
21937
21965
22008
22026
22031
22039
22230
22231
22234
22235
22236
22240
22243
22251
22256
22260
22338
22339
22340
22343
22344
22350
22351
22364
22402
22424
22432
22433
22435
22436
22438
22467
22468
22484
22591
22593
22594
22606
22637
22641
22688
22705
22707
22750
22752
22753
22755
22756
22762
22763
22764
22765
22776
22778
22788
22793
22825
22827
22835
22896
22898
22932
22939
22959
23018
23019
23034
23058
23059
23060
23070
23076
23079
23084
23085
23170
23174
23202
23203
23212
23213
23226
23276
23294
23340
23342
23344
23361
23362
23386
23388
23389
23395
23399
23418
23419
23425
23429
23434
23436
23445
23475
23476
23477
23489
23492
23493
23498
23499
23514
23526
23559
23561
23584
23585
23592
23593
23595
23599
23617
23618
23621
23626
23647
23648
23654
23657
23661
23664
23675
23676
23688
23689
23711
23780
23786
23827
23829
23869
23885
23886
23913
23914
23915
23922
23946
23982
23987
23990
24025
24035
24047
24061
24065
24066
24103
24143
24164
24165
24167
24176
24239
24282
24297
24298
24300
24302
24343
24384
24392
24395
24405
24412
24422
24440
24512
24514
24520
24522
24536
24537
24557
24563
24564
24603
24621
24625
24628
24630
24631
24655
24657
24658
24659
24660
24669
24670
24672
24673
24674
24675
24676
24684
24685
24686
24692
24696
24697
24711
24722
24772
24792
24800
24817
24820
24821
24823
24827
24831
24877
24885
24898
24907
24908
24936
24939
24984
24986
24987
24989
24990
24992
24993
25006
25009
25018
25025
25027
25031
25032
25033
25060
25083
25092
25095
25099
25146
25147
25187
25193
25194
25196
25197
25208
25209
25218
25227
25228
25234
25247
25262
25279
25281
25283
25292
25320
25336
25342
25349
25362
25386
25395
25396
25401
25406
25414
25417
25418
25438
25445
25446
25481
25508
25511
25513
25514
25558
25572
25574
25594
25595
25612
25634
25635
25642
25644
25716
25737
25743
25748
25750
25752
25753
25763
25764
25768
25868
25907
25953
25965
25979
26004
26026
26036
26082
26084
26146
26149
26150
26195
26198
26206
26244
26255
26264
26295
26297
26298
26299
26315
26370
26378
26387
26401
26420
26421
26443
26446
26447
26448
26456
26458
26460
26540
26541
26542
26572
26578
26581
26596
26616
26617
26618
26619
26633
26692
26704
26731
26733
26774
26799
26815
26819
26835
26838
26842
26862
26941
26944
26946
26984
26985
27005
27030
27039
27042
27053
27056
27062
27068
27080
27093
27101
27102
27124
27158
27164
27165
27173
27175
27182
27195
27222
27246
27248
27249
27251
27252
27253
27254
27257
27258
27267
27270
27271
27272
27280
27288
27323
27342
27372
27375
27377
27392
27395
27396
27400
27414
27417
27447
27456
27471
27476
27499
27500
27504
27603
27604
27619
27622
27635
27734
27758
27759
27778
27784
27829
27870
27871
27872
27889
27900
27904
27910
27917
27920
27921
27973
27974
27978
27983
27992
27996
27998
28009
28016
28017
28018
28032
28100
28196
28205
28206
28228
28256
28268
28269
28276
28278
28279
28291
28292
28293
28295
28296
28300
28356
28387
28389
28449
28492
28493
28514
28515
28516
28544
28546
28553
28555
28556
28558
28562
28572
28582
28585
28588
28592
28597
28598
28605
28609
28615
28625
28630
28633
28634
28635
28643
28646
28647
28656
28696
28697
28701
28703
28715
28724
28731
28736
28740
28758
28764
28765
28768
28825
28908
28937
28950
28951
28964
28982
28984
29023
29034
29052
29112
29120
29124
29126
29127
29129
29131
29132
29137
29152
29198
29202
29226
29228
29230
29260
29283
29300
29301
29357
29407
29432
29495
29496
29497
29500
29505
29514
29524
29528
29529
29533
29539
29540
29543
29578
29586
29636
29637
29678
29683
29687
29688
29706
29714
29715
29720
29722
29726
29731
29777
29779
29818
29821
29822
29851
29852
29892
29893
29894
29900
29911
29921
29971
29980
29981
29987
30011
30050
30071
30076
30107
30108
30109
30142
30145
30158
30172
30188
30220
30223
30225
30266
30267
30269
30277
30313
30314
30315
30326
30327
30362
30365
30372
30374
30376
30383
30423
30424
30425
30426
30427
30428
30455
30526
30542
30547
30553
30571
30576
30615
30674
30709
30713
30719
30722
30730
30744
30746
30763
30794
30822
30823
30858
30861
30882
30923
30930
30945
30961
30966
30975
30983
30992
30999
31003
31031
31032
31064
31104
31134
31163
31174
31175
31184
31185
31220
31231
31233
31235
31252
31258
31259
31260
31261
31267
31317
31322
31324
31333
31336
31394
31431
31435
31448
31449
31453
31473
31480
31482
31499
31500
31501
31505
31506
31517
31518
31526
31535
31538
31545
31546
31550
31554
31557
31570
31571
31572
31602
31607
31611
31679
31684
31685
31689
31762
31763
31785
31809
31810
31819
31821
31857
31866
31872
31914
31921
31932
31962
31979
31980
31984
32006
32007
32010
32039
32082
32088
32100
32104
32105
32122
32125
32126
32127
32129
32146
32150
32154
32158
32159
32212
32213
32215
32217
32220
32262
32264
32265
32272
32295
32297
32300
32301
32400
32404
32412
32431
32441
32445
32507
32518
32529
32586
32587
32608
32609
32610
32639
32644
32645
32657
32662
32687
32690
32703
32717
32734
32736
32738
32745
32780
32781
32789
32800
32801
32809
32810
32819
32824
32825
32830
32831
32860
32871
32916
32933
32943
32996
33057
33058
33079
33084
33085
33102
33121
33142
33144
33156
33177
33194
33203
33237
33238
33239
33241
33242
33244
33252
33254
33255
33257
33258
33271
33274
33305
33306
33312
33348
33354
33381
33412
33421
33423
33427
33453
33492
33496
33503
33510
33560
33561
33562
33563
33651
33667
33670
33696
33717
33718
33719
33732
33735
33739
33740
33741
33743
33789
33792
33803
33861
33862
33884
33937
33955
33961
33962
33990
34045
34046
34083
34118
34125
34137
34141
34188
34192
34196
34198
34201
34202
34203
34209
34257
34261
34263
34264
34265
34268
34283
34287
34299
34300
34302
34303
34308
34309
34313
34331
34432
34469
34470
34471
34512
34528
34530
34540
34545
34546
34573
34584
34587
34593
34596
34648
34650
34656
34660
34691
34711
34713
34762
34808
34841
34848
34867
34868
34884
34910
34927
34940
34941
34964
34965
35003
35004
35014
35017
35018
35019
35022
35065
35072
35105
35112
35116
35118
35121
35126
35127
35128
35136
35148
35204
35223
35292
35301
35319
35320
35381
35382
35412
35418
35428
35429
35430
35433
35458
35463
35494
35497
35498
35505
35506
35515
35520
35522
35546
35547
35549
35553
35555
35562
35569
35678
35679
35689
35692
35698
35709
35715
35716
35719
35723
35747
35789
35804
35812
35813
35837
35838
35887
35927
35928
35930
35950
35953
35954
35964
35969
35971
35973
35975
35977
35992
35994
35996
35997
35998
36005
36006
36008
36009
36014
36017
36041
36043
36059
36060
36071
36073
36074
36080
36084
36085
36137
36160
36175
36188
36189
36202
36209
36210
36212
36213
36219
36221
36234
36290
36293
36294
36325
36364
36365
36377
36392
36453
36454
36455
36456
36457
36476
36477
36478
36482
36486
36491
36506
36527
36540
36541
36560
36568
36588
36589
36649
36650
36664
36668
36736
36743
36746
36748
36784
36785
36786
36802
36836
36841
36842
36844
36878
36884
36886
36887
36970
36971
36979
36985
37003
37065
37066
37067
37086
37090
37094
37107
37108
37109
37110
37132
37137
37199
37200
37201
37202
37220
37226
37228
37231
37234
37250
37255
37262
37265
37266
37328
37372
37373
37379
37406
37481
37518
37528
37530
37548
37586
37610
37643
37647
37648
37674
37689
37694
37700
37742
37746
37752
37755
37770
37797
37833
37834
37840
37841
37853
37858
37879
37919
37923
37924
38017
38018
38023
38027
38029
38059
38091
38094
38109
38110
38111
38112
38118
38119
38207
38223
38224
38225
38228
38229
38233
38263
38273
38283
38284
38287
38289
38301
38302
38321
38324
38328
38329
38336
38337
38362
38363
38376
38390
38407
38414
38419
38423
38430
38431
38507
38518
38610
38673
38676
38681
38682
38757
38760
38799
38813
38818
38826
38827
38828
38838
38855
38858
38864
38869
38875
38890
38918
38936
38937
38938
38939
38949
38950
38959
38986
39007
39009
39011
39057
39058
39060
39061
39070
39073
39074
39076
39173
39195
39223
39246
39296
39297
39298
39300
39303
39309
39313
39314
39316
39317
39345
39346
39361
39367
39368
39369
39370
39372
39385
39386
39389
39390
39404
39432
39434
39481
39513
39527
39551
39553
39557
39563
39571
39573
39598
39620
39631
39635
39647
39652
39694
39778
39782
39783
39784
39786
39791
39799
39800
39801
39802
39803
39820
39825
39887
39940
39947
39948
39979
39989
40016
40064
40067
40077
40084
40087
40092
40096
40102
40103
40111
40143
40146
40161
40162
40163
40165
40168
40169
40238
40246
40247
40251
40253
40279
40317
40319
40320
40325
40333
40334
40378
40443
40444
40458
40460
40461
40482
40487
40502
40505
40506
40529
40538
40545
40561
40562
40594
40661
40679
40682
40684
40711
40717
40723
40737
40738
40743
40748
40784
40800
40805
40815
40816
40836
40838
40884
40887
40888
40889
40891
40898
40921
40922
40928
40929
40944
40980
40982
40993
40999
41000
41001
41002
41003
41004
41005
41010
41021
41082
41115
41134
41138
41143
41144
41151
41153
41154
41193
41194
41195
41199
41206
41215
41222
41228
41247
41262
41265
41278
41297
41301
41302
41311
41332
41333
41359
41371
41377
41396
41418
41422
41423
41424
41437
41445
41451
41452
41459
41475
41489
41491
41492
41515
41519
41521
41522
41524
41533
41591
41593
41627
41637
41664
41691
41746
41751
41753
41760
41761
41819
41839
41878
41888
41891
41930
42018
42030
42052
42131
42135
42136
42161
42176
42225
42227
42229
42237
42278
42282
42286
42287
42290
42291
42292
42293
42301
42308
42314
42392
42393
42422
42424
42425
42466
42517
42546
42547
42548
42549
42563
42611
42632
42643
42677
42696
42697
42698
42699
42701
42702
42719
42720
42721
42759
42760
42761
42762
42763
42764
42768
42773
42807
42819
42840
42842
42859
42881
42899
42907
42913
43004
43070
43081
43098
43100
43104
43114
43117
43123
43130
43166
43167
43168
43202
43203
43224
43237
43241
43310
43311
43328
43339
43368
43376
43378
43379
43381
43390
43398
43400
43413
43419
43465
43473
43475
43483
43490
43509
43515
43520
43533
43534
43535
43536
43550
43554
43555
43599
43602
43603
43642
43690
43719
43736
43754
43756
43779
43781
43837
43872
43873
43874
43875
43890
43894
43896
43899
43900
43901
43911
43913
43937
43939
43946
43959
43966
43990
43992
43994
43995
44011
44016
44033
44039
44042
44043
44050
44051
44056
44061
44102
44120
44121
44144
44145
44158
44159
44209
44210
44212
44229
44237
44245
44248
44249
44256
44265
44271
44285
44309
44318
44321
44322
44367
44375
44389
44421
44473
44523
44527
44538
44561
44562
44564
44568
44576
44606
44618
44619
44622
44624
44627
44654
44705
44712
44714
44715
44723
44724
44731
44732
44738
44784
44786
44790
44839
44841
44842
44850
44852
44885
44902
44911
44913
44914
44917
44918
44925
44927
45009
45098
45139
45147
45162
45206
45207
45208
45209
45235
45246
45247
45254
45305
45306
45315
45325
45350
45361
45366
45379
45406
45407
45408
45415
45449
45450
45470
45475
45479
45482
45558
45559
45584
45598
45606
45612
45640
45641
45646
45647
45651
45652
45661
45699
45700
45725
45726
45732
45733
45734
45736
45739
45740
45741
45762
45769
45788
45789
45790
45810
45829
45830
45848
45850
45884
45887
45909
45910
45913
45919
45941
45944
45947
45948
45955
45959
45964
45987
45990
45991
45995
45996
46010
46022
46027
46028
46068
46071
46080
46172
46225
46226
46253
46272
46274
46278
46328
46331
46334
46384
46440
46457
46632
46666
46669
46684
46685
46693
46694
46719
46720
46723
46727
46759
46760
46761
46762
46837
46838
46859
46895
46928
46940
46946
46955
47014
47017
47030
47051
47067
47072
47096
47116
47118
47193
47230
47231
47311
47355
47359
47363
47364
47372
47381
47382
47383
47389
47400
47403
47404
47416
47432
47435
47437
47440
47484
47492
47495
47525
47529
47532
47559
47572
47577
47590
47592
47620
47627
47641
47679
47683
47688
47689
47700
47702
47770
47771
47783
47813
47819
47820
47821
47828
47833
47974
48029
48066
48091
48126
48187
48192
48249
48251
48253
48292
48293
48295
48301
48305
48316
48317
48319
48331
48334
48377
48378
48380
48386
48388
48401
48402
48403
48407
48408
48437
48462
48466
48473
48474
48482
48495
48500
48521
48530
48532
48563
48569
48570
48571
48575
48576
48596
48598
48602
48603
48604
48639
48710
48718
48737
48738
48739
48741
48750
48759
48762
48774
48782
48784
48788
48806
48831
48832
48860
48861
48862
48864
48865
48872
48873
48878
48883
48885
48887
48894
48911
48916
48917
48923
48972
48976
48978
48979
48981
48988
48989
48992
48994
48996
49004
49033
49110
49113
49114
49122
49123
49125
49128
49132
49135
49136
49137
49138
49140
49141
49159
49160
49161
49179
49180
49182
49183
49195
49206
49207
49263
49264
49265
49270
49320
49358
49361
49366
49372
49386
49387
49404
49406
49407
49408
49419
49431
49433
49435
49514
49520
49539
49540
49541
49583
49592
49600
49601
49602
49625
49627
49630
49633
49711
49713
49714
49724
49740
49742
49754
49811
49815
49821
49824
49826
49828
49853
49854
49860
49864
49867
49869
49870
49873
49875
49877
49889
49890
49925
49947
-1
6
35
39
41
59
74
84
94
178
186
189
190
306
307
317
323
324
330
335
346
355
376
382
392
436
450
473
482
499
513
525
538
542
543
592
596
640
644
665
666
684
696
697
703
722
727
734
746
747
751
754
767
768
815
833
847
855
856
858
859
865
866
908
994
1037
1059
1099
1117
1121
1153
1216
1219
1223
1228
1232
1238
1251
1326
1328
1337
1340
1341
1342
1345
1367
1400
1416
1418
1430
1432
1440
1464
1513
1519
1524
1564
1570
1571
1579
1580
1604
1615
1617
1643
1684
1687
1705
1709
1716
1735
1747
1748
1755
1810
1834
1863
1864
1874
1879
1912
1917
1981
1984
1985
2024
2025
2063
2067
2071
2074
2111
2127
2129
2130
2133
2135
2170
2194
2210
2223
2269
2346
2348
2350
2356
2365
2366
2469
2525
2553
2556
2567
2569
2585
2588
2591
2607
2646
2648
2659
2689
2696
2705
2707
2725
2726
2739
2740
2758
2771
2792
2818
2821
2828
2834
2913
2929
2948
2977
2984
3027
3070
3075
3114
3125
3128
3140
3141
3147
3153
3158
3177
3180
3195
3196
3198
3218
3230
3231
3253
3255
3300
3301
3319
3353
3354
3374
3419
3448
3450
3451
3452
3488
3504
3546
3587
3661
3666
3693
3728
3784
3791
3798
3810
3814
3815
3856
3887
3889
3904
3916
3978
3979
4000
4021
4028
4039
4041
4060
4063
4073
4124
4154
4160
4161
4296
4352
4405
4438
4439
4458
4462
4464
4468
4474
4475
4486
4517
4530
4534
4553
4572
4575
4618
4619
4636
4689
4706
4761
4817
4830
4838
4846
4857
4874
4882
4916
4971
4998
5016
5017
5033
5082
5094
5152
5154
5160
5181
5220
5318
5325
5362
5364
5409
5418
5422
5434
5437
5441
5442
5444
5486
5528
5567
5620
5625
5659
5671
5686
5688
5689
5690
5708
5744
5751
5756
5768
5780
5856
5866
5889
5903
5909
5913
5926
5929
5958
5983
6003
6016
6092
6093
6094
6108
6111
6127
6128
6163
6170
6171
6174
6177
6178
6197
6239
6253
6283
6306
6311
6342
6358
6388
6394
6402
6403
6418
6438
6465
6466
6525
6535
6547
6550
6608
6609
6614
6615
6620
6654
6660
6664
6670
6671
6690
6699
6709
6795
6811
6812
6837
6838
6850
6863
6907
6919
6931
6932
6986
6988
7037
7064
7096
7102
7119
7121
7139
7149
7170
7203
7205
7210
7220
7230
7232
7288
7303
7304
7310
7316
7322
7332
7349
7360
7361
7394
7409
7417
7421
7430
7431
7475
7476
7502
7517
7532
7543
7549
7552
7569
7572
7573
7577
7593
7601
7629
7630
7631
7639
7641
7666
7691
7694
7757
7767
7850
7884
7886
7904
7918
7932
7937
7971
7974
7997
8053
8106
8232
8249
8269
8270
8283
8285
8286
8306
8323
8399
8448
8449
8451
8454
8463
8465
8474
8485
8491
8493
8518
8527
8539
8579
8580
8591
8618
8621
8637
8645
8649
8694
8699
8700
8705
8706
8718
8727
8738
8777
8786
8802
8805
8811
8814
8849
8880
8913
8929
8954
8974
9084
9085
9092
9100
9108
9114
9118
9119
9121
9175
9199
9223
9235
9248
9258
9261
9273
9281
9294
9307
9313
9325
9326
9349
9360
9378
9404
9421
9425
9433
9462
9545
9588
9590
9594
9597
9600
9607
9658
9680
9681
9769
9787
9795
9797
9798
9799
9838
9861
9865
9866
9879
9907
9916
9922
9924
10037
10041
10049
10056
10086
10107
10110
10130
10131
10140
10144
10145
10157
10187
10243
10292
10293
10295
10371
10385
10397
10399
10442
10458
10474
10511
10569
10586
10594
10604
10635
10637
10680
10685
10701
10708
10720
10759
10762
10774
10800
10830
10843
10845
10849
10874
10882
10886
10904
10906
10912
10913
10917
10918
10923
10946
10948
10951
10953
10970
10977
10986
10999
11064
11066
11067
11162
11180
11181
11192
11212
11217
11218
11230
11232
11241
11280
11290
11292
11293
11294
11307
11349
11362
11368
11378
11381
11388
11415
11433
11448
11467
11470
11514
11527
11561
11579
11584
11587
11602
11605
11619
11686
11700
11782
11790
11794
11831
11837
11867
11887
11941
11982
12055
12075
12165
12193
12197
12242
12277
12278
12323
12324
12325
12326
12332
12410
12491
12497
12503
12530
12543
12563
12579
12595
12620
12756
12760
12795
12811
12826
12850
12859
12890
12891
12892
12899
12903
12920
12947
12948
12972
13001
13042
13049
13066
13067
13090
13149
13153
13168
13203
13216
13225
13241
13242
13253
13267
13297
13309
13370
13392
13408
13448
13515
13620
13627
13638
13648
13657
13659
13668
13707
13735
13737
13802
13806
13807
13879
13898
13918
13919
13922
13963
13991
13999
14008
14030
14077
14086
14119
14152
14153
14177
14202
14238
14249
14311
14322
14430
14431
14432
14447
14451
14452
14454
14473
14594
14595
14605
14616
14656
14665
14668
14677
14682
14746
14824
14838
14842
14845
14847
14868
14892
14914
14919
14927
14934
14959
14998
15029
15034
15053
15057
15059
15087
15090
15093
15112
15119
15127
15238
15243
15244
15279
15323
15332
15333
15349
15361
15378
15396
15404
15406
15415
15418
15421
15427
15428
15465
15490
15511
15646
15649
15658
15659
15660
15697
15752
15800
15803
15804
15823
15824
15828
15829
15858
15860
15874
15883
15977
15984
15985
15989
16009
16010
16079
16081
16084
16131
16181
16182
16183
16217
16218
16222
16223
16224
16244
16346
16360
16368
16444
16447
16450
16451
16453
16461
16464
16466
16469
16471
16479
16481
16483
16492
16516
16531
16551
16565
16568
16602
16633
16661
16662
16664
16738
16739
16757
16837
16843
16849
16862
16863
16868
16920
16932
16953
16957
17023
17061
17196
17201
17227
17242
17245
17262
17264
17265
17288
17318
17328
17330
17332
17360
17365
17408
17410
17422
17459
17498
17520
17532
17538
17579
17603
17610
17682
17688
17729
17730
17761
17763
17765
17788
17798
17800
17810
17812
17822
17833
17871
17897
17918
17925
17938
17951
17954
17974
18024
18062
18076
18117
18122
18123
18142
18146
18151
18155
18160
18208
18209
18216
18217
18223
18241
18266
18269
18272
18273
18374
18396
18399
18469
18479
18485
18486
18496
18555
18623
18625
18630
18636
18666
18694
18701
18709
18735
18742
18773
18806
18807
18808
18810
18827
18854
18861
18869
18876
18877
18878
18879
18883
18894
18901
18968
18992
18997
19040
19061
19062
19065
19072
19078
19082
19086
19097
19174
19179
19206
19219
19285
19293
19295
19316
19317
19342
19346
19359
19360
19373
19377
19383
19389
19401
19404
19413
19431
19432
19497
19547
19620
19673
19682
19690
19691
19692
19718
19738
19739
19740
19748
19749
19754
19888
19892
19900
19902
19917
19967
19981
20012
20035
20036
20050
20055
20060
20064
20079
20082
20088
20150
20221
20230
20246
20260
20288
20297
20302
20306
20357
20432
20544
20559
20571
20639
20645
20652
20683
20699
20700
20708
20709
20715
20753
20758
20760
20778
20808
20816
20834
20866
20904
20931
20934
20942
20945
20946
20949
20957
20968
20969
20970
20979
20980
21020
21022
21088
21091
21099
21142
21147
21149
21157
21158
21160
21163
21179
21201
21264
21265
21272
21296
21301
21382
21387
21392
21393
21398
21441
21444
21445
21459
21462
21519
21611
21612
21619
21648
21686
21699
21701
21707
21720
21721
21786
21794
21805
21806
21843
21850
21851
21880
21899
21955
21994
21999
22001
22028
22032
22040
22115
22139
22142
22165
22166
22315
22321
22342
22345
22365
22366
22394
22396
22400
22440
22456
22483
22496
22607
22628
22632
22638
22639
22686
22687
22706
22708
22732
22754
22757
22758
22759
22760
22761
22767
22779
22797
22798
22821
22831
22836
22839
22844
22864
22887
22928
22931
22940
22943
22970
22971
22997
23048
23053
23054
23061
23062
23068
23083
23093
23094
23113
23173
23175
23204
23227
23262
23304
23336
23343
23363
23397
23398
23401
23404
23431
23438
23467
23468
23486
23491
23497
23513
23525
23537
23538
23544
23548
23549
23551
23565
23580
23583
23591
23611
23630
23650
23665
23698
23708
23712
23713
23729
23732
23777
23779
23782
23784
23828
23845
23848
23870
23910
23921
23923
23929
23944
23959
23973
23980
24022
24023
24031
24091
24112
24166
24221
24227
24228
24229
24230
24236
24238
24260
24314
24370
24371
24403
24436
24441
24442
24483
24495
24504
24510
24513
24558
24573
24574
24578
24579
24581
24602
24622
24623
24626
24629
24634
24640
24662
24704
24710
24712
24720
24721
24761
24765
24805
24824
24834
24850
24857
24858
24860
24880
24882
24909
24933
24934
24935
24938
24964
24981
24983
25008
25034
25065
25071
25076
25100
25126
25191
25192
25207
25224
25282
25284
25293
25316
25319
25331
25333
25334
25391
25398
25399
25400
25419
25461
25480
25482
25491
25510
25527
25543
25544
25557
25589
25597
25604
25606
25640
25641
25672
25728
25773
25815
25843
25844
25863
25873
25875
25887
25925
25942
25945
25964
25967
25974
25993
26023
26025
26035
26077
26093
26148
26196
26213
26228
26229
26288
26296
26300
26304
26313
26314
26373
26395
26397
26399
26404
26405
26416
26417
26418
26423
26439
26440
26441
26454
26457
26467
26480
26502
26517
26582
26587
26592
26595
26610
26628
26645
26650
26675
26760
26811
26813
26816
26832
26845
26868
26873
26918
26920
26942
26945
26981
26987
27006
27012
27055
27058
27073
27078
27079
27081
27091
27096
27105
27202
27204
27224
27256
27262
27281
27284
27322
27329
27330
27331
27358
27376
27379
27397
27401
27422
27458
27475
27501
27608
27638
27657
27670
27732
27780
27781
27803
27807
27832
27840
27897
27912
27922
27923
27975
27976
27984
27985
27991
27997
28039
28101
28117
28118
28190
28194
28216
28227
28280
28289
28290
28303
28304
28317
28376
28385
28388
28432
28507
28510
28511
28512
28543
28545
28547
28566
28574
28575
28583
28584
28591
28593
28608
28613
28632
28711
28717
28718
28734
28757
28790
28792
28793
28794
28840
28885
28897
28899
28902
28913
28914
28919
28924
28926
28927
28938
28949
29003
29049
29122
29136
29142
29222
29234
29314
29403
29406
29423
29460
29465
29472
29484
29503
29531
29535
29546
29547
29580
29603
29608
29645
29655
29691
29703
29707
29763
29819
29823
29843
29898
29913
29925
29970
29973
29975
29982
29998
30014
30015
30037
30052
30078
30097
30099
30111
30138
30144
30150
30151
30175
30195
30210
30224
30228
30236
30254
30256
30371
30373
30429
30430
30457
30480
30493
30502
30531
30540
30541
30543
30544
30545
30552
30582
30597
30603
30629
30668
30681
30682
30711
30727
30731
30766
30772
30856
30873
30893
30929
30978
30993
31030
31041
31049
31132
31165
31166
31169
31178
31179
31181
31187
31223
31241
31262
31315
31319
31328
31337
31369
31393
31430
31432
31433
31446
31447
31452
31503
31528
31534
31536
31542
31555
31562
31565
31580
31622
31627
31629
31630
31631
31683
31740
31744
31745
31750
31764
31767
31779
31807
31808
31820
31848
31867
31911
31913
31922
31981
31987
31988
32011
32043
32093
32124
32137
32141
32210
32216
32246
32266
32292
32366
32403
32405
32410
32434
32452
32458
32461
32483
32484
32500
32519
32534
32581
32585
32600
32601
32619
32638
32646
32653
32654
32655
32676
32688
32711
32778
32779
32799
32806
32826
32861
32888
32900
32915
32918
32932
32941
33000
33018
33103
33132
33146
33197
33243
33245
33253
33293
33307
33314
33349
33379
33403
33404
33407
33422
33426
33447
33459
33475
33493
33497
33508
33512
33514
33536
33570
33664
33683
33734
33742
33759
33797
33816
33849
33879
33888
33889
33931
33958
33991
34055
34074
34082
34091
34115
34129
34189
34190
34199
34208
34213
34222
34245
34246
34259
34260
34301
34311
34473
34519
34524
34533
34542
34548
34549
34578
34589
34647
34679
34684
34717
34718
34723
34728
34754
34759
34869
34900
34928
34974
34982
35068
35106
35107
35114
35115
35124
35132
35141
35156
35158
35161
35166
35205
35215
35248
35266
35293
35306
35308
35413
35414
35416
35431
35432
35434
35464
35465
35471
35504
35508
35525
35572
35641
35648
35649
35651
35675
35693
35694
35756
35757
35760
35783
35792
35803
35805
35824
35833
35853
35874
35875
35880
35897
35904
35972
36001
36002
36042
36068
36120
36121
36122
36124
36183
36185
36187
36191
36192
36193
36201
36206
36211
36218
36236
36247
36248
36266
36267
36270
36295
36336
36378
36383
36391
36401
36402
36423
36452
36484
36548
36549
36553
36594
36611
36645
36665
36666
36694
36734
36750
36768
36783
36821
36822
36823
36837
36838
36840
36864
36907
36917
36921
36925
36955
36982
36984
37004
37010
37068
37069
37079
37080
37084
37095
37135
37136
37138
37179
37219
37224
37251
37259
37260
37323
37324
37325
37335
37378
37380
37385
37393
37399
37411
37412
37455
37480
37554
37555
37582
37590
37597
37617
37650
37677
37678
37699
37740
37743
37754
37773
37805
37810
37837
37839
37846
37847
37848
37850
37857
37861
37866
37867
37876
37916
37918
37920
37921
37922
37968
37974
38016
38031
38044
38053
38055
38058
38077
38080
38089
38140
38143
38147
38152
38153
38154
38156
38179
38181
38186
38256
38320
38373
38374
38377
38396
38397
38398
38497
38502
38519
38593
38645
38679
38680
38758
38769
38770
38771
38774
38801
38802
38820
38862
38863
38889
38896
38916
38925
38940
38951
39003
39013
39016
39049
39130
39138
39197
39199
39220
39232
39250
39289
39302
39307
39311
39312
39341
39362
39406
39407
39469
39522
39528
39544
39550
39558
39575
39579
39580
39623
39640
39645
39648
39742
39777
39780
39785
39788
39795
39834
39837
39888
39889
39899
39923
39926
39929
39936
39937
39939
39946
39969
39984
39987
39998
40000
40006
40031
40081
40083
40099
40101
40106
40108
40109
40129
40131
40134
40148
40173
40180
40181
40196
40230
40326
40338
40350
40445
40483
40485
40488
40489
40509
40539
40557
40559
40574
40634
40635
40695
40728
40733
40779
40786
40812
40814
40831
40833
40834
40863
40871
40920
40924
40941
40943
40948
40981
41033
41040
41066
41076
41078
41142
41145
41171
41176
41177
41200
41207
41224
41239
41248
41261
41269
41280
41284
41313
41356
41361
41364
41397
41399
41412
41415
41439
41441
41444
41454
41474
41487
41488
41496
41523
41542
41622
41629
41632
41636
41638
41644
41646
41662
41675
41740
41745
41747
41776
41782
41789
41813
41820
41821
41844
41892
41893
41897
41898
41924
41943
41965
41993
42057
42090
42102
42129
42130
42179
42223
42226
42235
42238
42260
42264
42279
42280
42281
42288
42315
42328
42426
42440
42441
42453
42455
42457
42458
42459
42467
42500
42550
42551
42559
42564
42613
42627
42672
42676
42678
42749
42756
42774
42808
42837
42926
42936
42980
43065
43086
43088
43090
43095
43099
43103
43144
43170
43182
43188
43209
43213
43214
43301
43321
43343
43355
43361
43377
43392
43393
43397
43418
43421
43466
43474
43485
43488
43491
43519
43544
43557
43600
43601
43605
43607
43640
43647
43707
43733
43753
43755
43775
43804
43842
43844
43862
43883
43884
43897
43898
43903
43917
43940
43956
43964
43970
43979
43980
43983
43989
44015
44055
44060
44083
44098
44100
44101
44134
44135
44140
44156
44160
44193
44205
44207
44208
44213
44214
44215
44216
44228
44232
44250
44251
44269
44323
44329
44366
44377
44430
44462
44463
44472
44517
44524
44536
44542
44570
44571
44575
44673
44686
44702
44708
44742
44777
44793
44838
44908
44916
44919
44926
44977
44979
44983
44991
45100
45144
45158
45205
45213
45256
45257
45324
45357
45360
45368
45409
45451
45452
45458
45476
45477
45478
45480
45484
45507
45552
45583
45633
45650
45660
45715
45716
45729
45738
45764
45766
45771
45772
45799
45801
45802
45805
45831
45832
45838
45901
45907
45915
45940
45945
46077
46098
46100
46124
46126
46157
46173
46196
46198
46206
46207
46209
46220
46299
46372
46373
46377
46383
46399
46418
46552
46630
46631
46680
46690
46718
46812
46815
46839
46850
46927
46930
46939
46941
46956
47018
47026
47053
47081
47109
47129
47239
47284
47310
47312
47313
47317
47320
47326
47329
47336
47384
47398
47436
47471
47491
47500
47501
47519
47531
47562
47593
47603
47630
47631
47632
47633
47636
47638
47690
47695
47779
47814
47815
47816
47817
47818
47832
47882
47901
47919
47933
47973
47976
48015
48020
48128
48166
48209
48242
48260
48265
48290
48329
48341
48343
48356
48384
48426
48432
48444
48445
48448
48463
48467
48469
48470
48472
48485
48489
48491
48498
48499
48520
48547
48549
48551
48554
48555
48562
48595
48609
48612
48613
48614
48637
48638
48736
48802
48804
48877
48892
48893
48895
48897
48915
48918
48968
48973
49007
49008
49018
49032
49118
49131
49134
49191
49225
49244
49245
49259
49260
49261
49317
49359
49362
49385
49447
49448
49469
49502
49513
49548
49581
49589
49590
49595
49702
49739
49756
49777
49810
49829
49850
49851
49865
49876
49878
49914
49921
-1
58
161
231
381
520
617
668
676
686
732
756
811
914
1058
1259
1499
1526
1623
1688
1711
1937
1947
1955
1986
1987
2072
2160
2231
2384
2550
2605
2743
2784
2955
2995
3093
3159
3205
3235
3308
3447
3518
3548
3818
3948
4003
4006
4045
4065
4106
4108
4125
4129
4234
4374
4407
4493
4589
4638
4652
4710
4879
5032
5293
5571
5573
5604
5663
5693
5904
5981
6008
6015
6227
6281
6282
6610
6637
6645
6672
6785
6879
6920
7065
7089
7104
7105
7147
7158
7160
7164
7243
7244
7321
7326
7329
7336
7358
7403
7405
7663
7768
7919
7957
7958
7968
8064
8073
8247
8280
8284
8300
8342
8558
8638
8678
8751
8768
8850
8912
8975
9076
9096
9099
9105
9107
9256
9380
9550
9598
9639
9672
9708
10057
10066
10132
10142
10180
10476
10536
10600
10659
10681
10822
10872
10899
11012
11130
11216
11269
11339
11485
11621
11650
11847
11898
11943
12023
12054
12072
12118
12119
12151
12205
12321
12363
12376
12413
12582
12623
12635
12667
12670
12886
13161
13202
13247
13256
13327
13538
13706
13841
13914
13923
13989
14048
14078
14117
14162
14163
14245
14387
14446
14662
14782
14831
14837
14841
14846
14873
14943
14945
15023
15035
15042
15130
15144
15232
15235
15237
15250
15267
15343
15392
15400
15412
15579
15589
15699
15705
15754
15755
15762
15808
15833
15931
15936
16026
16062
16141
16302
16389
16446
16713
16758
16864
17197
17198
17199
17258
17267
17329
17424
17577
17696
17779
17819
17834
17903
17905
17913
17914
17968
17972
18036
18094
18192
18224
18234
18264
18281
18282
18352
18358
18369
18373
18377
18423
18426
18449
18489
18490
18638
18667
18772
18858
18860
18866
18884
18966
18971
18976
18991
19044
19066
19070
19160
19294
19391
19441
19859
20049
20089
20209
20222
20223
20229
20256
20264
20280
20293
20304
20310
20394
20434
20451
20556
20776
20804
20812
20817
20820
20843
20862
20893
21141
21144
21245
21297
21299
21314
21365
21386
21477
21488
21498
21500
21502
21562
21722
21755
21784
21795
21844
21869
21975
22113
22157
22174
22195
22437
22447
22546
22549
22731
22799
22807
22865
22888
22972
23020
23043
23077
23421
23532
23597
23640
23692
23809
23843
23871
23930
23951
23985
23997
24041
24407
24411
24444
24497
24575
24749
24835
24881
24897
25028
25059
25070
25093
25128
25132
25148
25195
25294
25299
25315
25325
25397
25504
25522
25761
25776
25794
25856
25921
25928
25966
26107
26243
26257
26305
26390
26398
26422
26462
26785
26800
26820
26860
26924
26949
27059
27075
27269
27357
27399
27445
27449
28040
28213
28240
28281
28348
28352
28357
28364
28386
28392
28509
28554
28706
28707
28712
28770
28787
28906
28921
29158
29347
29511
29521
29585
29716
29717
29775
29914
29966
30075
30128
30159
30382
30412
30417
30434
30583
30653
30673
30728
30729
30894
30917
30979
31028
31039
31332
31392
31461
31474
31487
31654
31678
31733
31747
31759
31845
31986
32005
32148
32157
32207
32239
32449
32459
32501
32560
32649
32952
32967
32995
32997
33200
33247
33297
33352
33380
33401
33472
33652
33682
33770
33868
34090
34092
34096
34114
34146
34191
34312
34523
34580
34640
34646
34725
34760
34763
34849
34933
34936
34963
34971
35109
35139
35208
35249
35264
35268
35427
35499
35524
35671
35797
35808
35859
35869
35966
36037
36081
36086
36125
36132
36225
36384
36520
36764
36789
36858
36936
36968
37088
37093
37124
37169
37258
37264
37283
37289
37333
37347
37408
37431
37451
37484
37527
37596
37608
37690
37691
37698
37759
37807
37851
37862
37880
37915
37969
38028
38038
38060
38180
38330
38505
38549
38761
38803
38814
38891
38947
38948
39039
39040
39041
39077
39124
39139
39248
39295
39529
39554
39574
39597
39629
39710
39797
39922
40141
40560
40593
40636
40666
40671
40686
40699
40721
40736
40796
40830
40843
40986
41036
41074
41119
41146
41172
41197
41266
41295
41322
41410
41497
41566
41572
41601
41620
41625
41630
41640
41669
41752
41901
41915
41926
41959
41961
41963
41975
41994
42050
42125
42143
42163
42164
42181
42211
42284
42289
42460
42464
42526
42544
42584
42622
42747
42906
43012
43013
43034
43096
43111
43160
43198
43274
43375
43391
43451
43452
43516
43517
43530
43584
43752
43895
43915
43944
43972
44141
44142
44217
44220
44259
44260
44278
44435
44449
44507
44532
44566
44780
44851
44924
45006
45049
45076
45326
45330
45404
45474
45719
45825
45836
45851
46057
46117
46129
46133
46163
46176
46188
46330
46346
46466
46545
46610
46649
46671
46683
46728
46951
47029
47117
47302
47316
47357
47385
47520
47570
47578
47591
47598
47635
47701
47726
47822
47838
47883
47926
47954
48010
48014
48064
48070
48071
48151
48156
48345
48348
48400
48409
48524
48594
48709
48758
48799
49194
49250
49284
49365
49432
49434
49436
49501
49629
49736
49768
49773
49863
49874
49922
-1
211
274
311
347
385
540
641
642
643
645
651
724
819
832
915
923
978
1203
1243
1489
1679
1707
1734
1915
2084
2089
2132
2136
2174
2182
2191
2221
2224
2276
2319
2339
2349
2355
2361
2405
2413
2540
2738
2806
2881
2954
2972
2976
2983
3032
3076
3080
3105
3127
3145
3146
3176
3203
3229
3254
3305
3306
3314
3345
3358
3363
3367
3517
3520
3531
3550
3596
3694
3779
3895
3947
3952
4100
4269
4373
4576
4622
4693
4845
4892
4899
4901
5128
5165
5166
5252
5363
5692
5695
5735
5954
5964
5973
6012
6109
6228
6241
6379
6427
6499
6639
6648
6661
6726
6742
6930
7017
7071
7144
7152
7159
7167
7222
7330
7351
7415
7490
7551
7648
7689
7748
7759
7766
7874
7922
7933
7966
8051
8061
8120
8231
8301
8339
8350
8353
8402
8522
8702
8708
8749
8834
8941
8998
9028
9040
9050
9060
9120
9403
9577
9599
9756
9822
9880
9906
9917
9923
10003
10069
10113
10119
10163
10192
10212
10302
10375
10464
10595
10678
10687
10703
10729
10736
10846
10909
10954
10969
11076
11416
11454
11456
11457
11554
11825
11842
11984
11985
12068
12076
12087
12101
12113
12117
12204
12328
12490
12657
12707
12722
12794
12796
12806
12837
12838
12845
12915
12921
12951
12954
12988
12993
13011
13041
13126
13175
13307
13561
13664
13669
13863
13899
14012
14105
14116
14126
14158
14325
14362
14461
14494
14513
14597
14639
14642
14664
14844
14958
14982
15020
15031
15139
15164
15186
15234
15260
15357
15398
15403
15463
15610
15635
15766
15777
15778
15780
15811
15864
15865
15881
15932
16018
16022
16024
16114
16120
16170
16251
16325
16361
16402
16405
16406
16456
16470
16482
16494
16504
16518
16521
16530
16884
16925
16958
17261
17343
17355
17358
17407
17465
17473
17509
17602
17606
17611
17672
17676
17762
17799
17919
18037
18095
18107
18159
18278
18347
18378
18398
18471
18598
18603
18632
18652
18665
18730
18837
18874
18972
19030
19049
19051
19058
19142
19161
19278
19280
19287
19344
19371
19400
19577
19593
19681
19751
19922
19944
19966
19972
20031
20248
20287
20291
20347
20360
20393
20443
20510
20517
20602
20811
20813
20814
20864
20933
20965
21078
21087
21100
21113
21140
21159
21199
21239
21266
21376
21385
21407
21408
21432
21438
21442
21451
21478
21484
21561
21733
21754
21770
21788
21816
21967
22092
22140
22162
22163
22187
22199
22250
22262
22271
22314
22408
22640
22690
22777
23050
23082
23095
23099
23400
23469
23495
23576
23694
23796
23890
23984
24052
24062
24224
24234
24349
24404
24423
24438
24729
24740
24743
24859
24863
24870
24876
24926
24932
24973
25131
25275
25420
25506
25777
25789
25816
25820
25842
25870
25913
25943
25981
25994
26047
26058
26062
26083
26110
26265
26303
26312
26340
26430
26569
26649
26687
26776
26809
26826
26907
26917
26935
26986
27123
27129
27180
27255
27374
27733
27789
27863
28027
28204
28215
28244
28258
28321
28471
28524
28573
28640
28705
28719
28726
28743
28767
28904
28925
28966
29048
29282
29459
29527
29530
29613
29696
29729
29839
29924
29928
30030
30143
30152
30234
30239
30329
30483
30525
30539
30596
30666
30725
30747
30802
30833
30847
30848
30859
30895
30896
30939
30962
30970
31001
31164
31219
31224
31232
31360
31366
31374
31436
31494
31502
31520
31544
31595
31604
31625
31650
31677
31686
31691
31698
31702
31846
31858
31960
31982
32087
32136
32393
32411
32433
32525
32535
32764
32848
32914
33014
33037
33087
33104
33114
33198
33256
33316
33353
33658
33678
33685
33692
33716
33970
34143
34193
34240
34254
34330
34444
34476
34478
34520
34616
34620
34633
34719
34727
34803
34957
35057
35211
35216
35274
35383
35501
35516
35517
35592
35602
35656
35764
35815
35818
35876
35893
36019
36082
36164
36195
36216
36395
36492
36493
36499
36550
36565
36772
36845
36846
36937
36963
37078
37114
37215
37252
37257
37374
37409
37544
37672
37727
37757
37860
38057
38065
38090
38092
38175
38177
38183
38300
38378
38399
38508
38674
38715
38762
38766
38800
38824
38953
38968
39068
39075
39134
39174
39228
39242
39244
39366
39388
39548
39572
39634
39696
39747
39829
39878
40130
40340
40451
40499
40590
40692
40725
40768
40872
40896
40902
40903
41030
41041
41140
41141
41240
41310
41327
41328
41398
41506
41540
41660
41663
41676
41685
41877
41899
41933
41937
41940
41948
42015
42058
42128
42162
42212
42311
42415
42419
42581
42621
42789
42809
42843
42860
43066
43176
43190
43206
43216
43244
43394
43416
43417
43513
43528
43532
43614
43626
43788
43971
44012
44054
44246
44257
44270
44345
44370
44373
44461
44466
44468
44563
44704
44946
44993
45014
45038
45126
45179
45183
45313
45550
45727
45839
45852
45859
45886
45899
45911
46007
46031
46051
46056
46087
46113
46123
46139
46145
46149
46156
46186
46224
46249
46281
46347
46419
46441
46455
46549
46794
46881
47062
47066
47098
47130
47131
47191
47462
47488
47496
47497
47694
47696
47766
47781
47812
47978
48017
48018
48019
48021
48065
48092
48364
48365
48504
48533
48641
48755
48896
48975
48987
49013
49015
49017
49034
49165
49258
49286
49381
49391
49405
49482
49521
49543
49772
49888
49945
-1
87
90
135
176
205
248
742
779
808
906
1274
1324
1529
1634
1661
1678
2033
2141
2167
2192
2233
2305
2354
2479
2533
2587
2596
2606
2878
2895
2917
2936
2974
3007
3126
3160
3199
3330
3387
3471
3522
3543
3584
3591
3656
3671
3716
3727
3778
3863
3880
4047
4066
4109
4356
4573
4655
4671
4699
4740
4805
4954
4990
5435
5521
5656
5793
5794
5940
5947
5957
5994
6104
6186
6188
6240
6381
6404
6531
6647
6725
6783
6798
6830
7066
7120
7204
7325
7333
7334
7339
7355
7370
7454
7456
7696
7781
7972
8072
8140
8144
8154
8210
8281
8299
8349
8433
8452
8453
8457
8519
8625
8654
8693
8752
8775
9159
9190
9394
9396
9488
9586
9589
9601
9754
9825
10032
10111
10667
10684
10706
10896
10975
11071
11107
11110
11469
11486
11512
11536
11556
11557
11580
11616
11620
11631
11668
11705
12184
12261
12433
12450
12460
12545
12622
12625
12672
12904
12966
12974
12982
13027
13044
13163
13174
13315
13323
13329
13403
13407
13600
13601
13651
13652
13704
13839
13873
13882
13906
14000
14011
14075
14135
14136
14143
14144
14147
14351
14439
14490
14526
14541
14611
14670
14722
14743
14773
14781
14913
14936
14942
14979
15019
15027
15033
15104
15124
15422
15458
15469
15577
15611
15617
15768
15857
15983
15987
16011
16025
16056
16060
16080
16100
16105
16294
16452
16627
16630
16852
16933
16975
16989
17079
17107
17128
17182
17243
17359
17373
17657
17684
17783
17939
17947
18048
18074
18161
18172
18173
18238
18250
18265
18280
18284
18306
18425
18475
18599
18602
18728
18843
18967
18980
19029
19039
19095
19186
19292
19414
19469
19495
19599
19708
19820
19872
19957
20027
20165
20194
20263
20435
20525
20546
20660
20668
20669
20704
20835
21084
21145
21244
21378
21418
21419
21437
21520
21552
21607
21709
21841
21849
21971
22027
22091
22158
22193
22327
22337
22393
22463
22508
22592
22886
22927
23207
23241
23284
23330
23432
23461
23490
23524
23533
23536
23546
23553
23707
23771
23788
23991
23996
24113
24321
24424
24480
24487
24519
24562
24638
24702
24905
24965
25117
25296
25426
25526
25551
25567
25762
25791
25805
25828
25865
25892
25932
25946
26081
26179
26189
26253
26393
26414
26415
26783
26802
26817
26844
26855
26870
26930
27001
27004
27071
27183
27333
27413
27423
27539
27581
27582
27606
27609
27934
28036
28098
28203
28266
28323
28671
28735
28842
28909
29097
29291
29525
29551
29602
29607
29621
29740
29804
29897
29964
30098
30251
30265
30297
30497
30550
30566
30712
30724
30751
30960
30969
30977
31086
31142
31203
31242
31253
31257
31270
31318
31688
31703
31706
31729
31739
31752
31806
31823
31863
31947
31957
31990
32156
32247
32352
32360
32442
32632
32640
32942
33015
33113
33193
33205
33430
33513
33564
33582
33627
33637
33638
33809
34003
34022
34095
34108
34180
34353
34392
34403
34414
34418
34431
34459
34487
34619
34639
34677
34708
34710
34840
34860
34862
34866
34926
34975
35056
35064
35069
35197
35353
35514
35637
35647
35668
35699
35925
36056
36062
36083
36363
36536
36551
36562
36592
36860
37070
37112
37115
37130
37166
37178
37232
37313
37334
37448
37542
37607
37655
37855
37948
38049
38174
38196
38231
38282
38288
38400
38424
38433
38434
38436
38438
38498
38625
38739
38756
38821
38853
38883
38969
38987
39042
39080
39172
39230
39231
39288
39442
39482
39504
39508
39570
39578
39587
39651
39664
39695
39719
39728
39853
40044
40145
40250
40349
40404
40507
40544
40595
40648
40811
40862
40966
41029
41139
41242
41267
41281
41303
41324
41373
41374
41567
41618
41631
41639
41665
41670
41773
41845
41855
41887
41929
41939
41944
41982
42033
42073
42126
42132
42133
42210
42306
42312
42325
42545
42591
42612
42803
43003
43067
43076
43085
43169
43177
43215
43606
43803
43849
43863
44148
44201
44202
44219
44267
44474
44531
44543
44607
44639
44658
44703
44706
44789
44794
44897
44938
45166
45203
45218
45323
45417
45800
45811
45835
45844
45918
45922
46023
46033
46338
46416
46544
46628
46710
46711
46729
46835
46841
46855
47106
47148
47242
47399
47595
47637
47662
47682
47719
47923
47929
47934
48060
48078
48127
48150
48155
48157
48160
48235
48385
48411
48515
48529
48664
48708
48719
48767
48773
48840
48841
48866
48889
48966
49227
49349
49464
49725
49753
49788
-1
60
98
153
320
442
469
478
517
537
539
646
652
780
810
844
872
919
1036
1097
1213
1222
1507
1552
1685
1754
1787
1833
1897
2020
2114
2115
2131
2148
2172
2198
2358
2547
2551
2565
2822
2999
3047
3108
3118
3189
3200
3216
3224
3233
3280
3289
3318
3489
3545
3592
3653
3691
3715
3808
3817
3860
3882
3959
3987
4042
4044
4050
4079
4102
4111
4137
4299
4341
4396
4443
4455
4460
4488
4590
4614
4674
4688
4691
4748
4791
5004
5009
5158
5159
5308
5334
5429
5516
5743
5886
5955
6300
6301
6307
6364
6368
6420
6500
6529
6534
6631
6702
6774
6776
6800
6827
6862
6866
6925
6980
7103
7129
7132
7171
7231
7245
7252
7347
7379
7453
7570
7627
7636
7645
7695
7758
7780
7783
8008
8152
8190
8223
8357
8432
8487
8517
8520
8557
8592
8719
8721
8732
8753
8776
8785
8795
8836
8931
8973
9009
9033
9056
9077
9093
9110
9239
9247
9344
9371
9393
9430
9438
9593
9611
9626
9780
9850
9870
9936
10006
10058
10134
10135
10152
10322
10350
10373
10403
10438
10473
10505
10508
10596
10884
10897
10920
10930
10950
11005
11042
11053
11086
11129
11196
11361
11363
11391
11413
11533
11714
11763
11798
12051
12089
12109
12115
12124
12241
12297
12459
12544
12626
12627
12741
12975
12979
13012
13021
13050
13068
13091
13110
13197
13199
13238
13439
13472
13550
13560
13650
13717
13973
14141
14221
14222
14228
14318
14555
14593
14636
14641
14655
14835
14840
14866
14910
14940
15011
15081
15092
15095
15126
15131
15163
15172
15207
15219
15228
15365
15380
15457
15513
15580
15676
15779
15836
15935
15978
16052
16067
16088
16165
16169
16225
16258
16388
16398
16419
16437
16462
16478
16480
16529
16552
16603
16632
16640
16707
16715
16742
16748
16911
16940
16974
16985
17059
17093
17311
17331
17444
17503
17533
17647
17674
17782
17795
17811
17830
17866
17930
17946
18021
18093
18170
18276
18305
18367
18420
18460
18631
18646
18656
18743
18865
18868
18949
19018
19052
19057
19221
19237
19259
19279
19370
19466
19485
19526
19544
19555
19602
19700
19706
19728
19765
19874
19920
19955
20132
20155
20172
20325
20425
20581
20583
20612
20730
20734
20761
20775
20799
20829
20865
20921
20923
20959
20967
21001
21011
21085
21135
21156
21268
21377
21389
21433
21439
21503
21608
21622
21626
21696
21718
21719
21749
21812
21886
21938
22100
22136
22144
22184
22185
22196
22485
22519
22523
22547
22590
22627
22636
22646
22851
22862
23049
23056
23069
23228
23242
23266
23287
23349
23417
23435
23480
23543
23552
23600
23614
23660
23751
23783
23883
23889
23912
23927
23935
23986
24067
24092
24144
24177
24377
24489
24547
24572
24667
24768
24780
24837
24927
24937
25022
25023
25052
25077
25129
25211
25226
25278
25324
25378
25458
25470
25525
25560
25751
25819
25854
25858
25947
25995
26002
26111
26112
26152
26159
26194
26307
26449
26554
26574
26766
26916
26983
27057
27074
27117
27125
27177
27291
27354
27356
27410
27444
27448
27746
27757
27804
27899
27903
28093
28176
28208
28277
28358
28568
28580
28680
28692
28702
28870
28877
28910
28916
29091
29492
29544
29581
29587
29721
29778
29844
29849
29873
29996
30000
30021
30186
30187
30334
30349
30366
30394
30413
30422
30580
30616
30630
30661
30769
30824
30953
30973
31004
31006
31042
31141
31172
31212
31249
31263
31334
31375
31548
31573
31591
31610
31690
31692
31725
31743
31748
31749
31751
31766
31776
31868
31910
31946
31949
31969
31985
32012
32053
32081
32214
32245
32255
32276
32350
32435
32510
32524
32635
32648
32669
32704
32731
32777
32788
32867
32917
33038
33095
33131
33196
33232
33246
33259
33424
33429
33431
33432
33452
33491
33559
33666
33731
33788
33807
33870
33887
33947
33978
34062
34138
34472
34497
34525
34532
34550
34577
34586
34621
34635
34638
34716
34802
34850
34891
35021
35023
35073
35188
35206
35265
35488
35578
35620
35636
35638
35714
35814
35834
35938
36000
36063
36072
36077
36126
36127
36131
36150
36220
36323
36366
36398
36451
36538
36554
36567
36593
36788
36805
36996
37030
37071
37085
37152
37223
37254
37300
37369
37370
37429
37457
37517
37543
37546
37642
37664
37741
37758
37790
37838
37844
37877
37885
37929
37972
38061
38095
38120
38121
38122
38130
38138
38172
38210
38255
38327
38458
38520
38547
38592
38646
38649
38677
38684
38733
38815
38856
38904
38917
38955
38984
39014
39136
39175
39240
39249
39568
39569
39588
39945
39951
39994
40050
40107
40138
40206
40351
40397
40403
40412
40558
40667
40681
40731
40732
40797
40890
40892
40992
41031
41073
41198
41201
41225
41246
41258
41395
41411
41429
41453
41513
41534
41535
41547
41580
41592
41642
41688
41689
41787
41846
41881
41914
41964
41992
42013
42051
42103
42166
42174
42304
42461
42536
42566
42582
42610
42619
42629
42631
42750
42794
42811
42818
42845
42850
42877
42900
43097
43165
43219
43225
43233
43291
43303
43341
43410
43425
43547
43582
43774
43782
43809
43843
43845
43912
43951
43958
44041
44047
44094
44365
44374
44471
44506
44525
44528
44533
44567
44578
44580
44593
44699
44737
44770
44774
44779
44909
44931
45165
45170
45175
45182
45349
45354
45380
45471
45506
45556
45580
45649
45724
45743
45767
45840
45912
45917
45946
46096
46141
46268
46400
46542
46636
46674
46695
46747
46834
47107
47125
47149
47159
47243
47466
47527
47558
47560
47563
47599
47881
47891
47893
47918
47932
47971
47975
47977
48089
48122
48161
48294
48390
48483
48525
48564
48646
48683
48783
48925
48959
49005
49036
49060
49076
49083
49085
49086
49096
49115
49150
49628
49645
49706
49817
49861
49868
49942
49954
-1
82
83
93
95
100
155
165
166
167
168
177
191
202
203
204
256
445
452
453
455
458
465
466
468
488
490
495
512
518
548
555
558
561
562
564
565
567
568
571
572
575
579
582
583
587
609
638
744
745
787
788
791
796
797
813
814
818
821
836
838
840
841
850
867
874
876
877
878
884
886
887
892
896
897
900
902
962
963
964
1010
1150
1151
1162
1167
1168
1171
1173
1182
1183
1184
1185
1210
1224
1241
1252
1254
1255
1257
1263
1264
1265
1269
1270
1275
1277
1280
1281
1282
1283
1286
1291
1292
1293
1300
1303
1305
1318
1319
1348
1351
1352
1353
1357
1358
1362
1434
1435
1437
1438
1439
1449
1450
1452
1457
1458
1460
1462
1467
1470
1472
1473
1474
1476
1479
1486
1487
1492
1494
1495
1497
1508
1509
1521
1523
1525
1532
1534
1535
1547
1555
1556
1562
1565
1578
1591
1592
1593
1595
1598
1603
1608
1609
1611
1620
1621
1626
1629
1630
1632
1638
1641
1647
1651
1657
1668
1672
1676
1689
1690
1691
1699
1700
1712
1713
1714
1728
1731
1732
1733
1746
1756
1757
1760
1761
1765
1767
1769
1772
1773
1774
1775
1778
1779
1784
1785
1792
1793
1800
1812
1825
1826
1830
1831
1832
1836
1841
1845
1847
1852
1853
1854
1855
1856
1858
1862
1868
1873
1882
1883
1892
1906
1910
1911
1927
1939
1940
1943
2035
2036
2037
2038
2039
2045
2048
2049
2050
2052
2066
2075
2085
2086
2093
2096
2097
2098
2099
2102
2106
2107
2108
2109
2116
2117
2122
2123
2125
2126
2137
2180
2453
2467
2468
2470
2471
2475
2478
2483
2491
2496
2501
2502
2503
2506
2508
2510
2511
2512
2513
2515
2521
2526
2529
2532
2534
2542
2543
2545
2546
2548
2555
2560
2562
2570
2571
2572
2610
2611
2614
2615
2626
2631
2632
2633
2634
2635
2636
2637
2638
2639
2640
2641
2642
2657
2658
2661
2663
2664
2665
2666
2671
2676
2694
2703
2734
2735
2736
2808
2810
2811
2817
2827
2831
2835
2839
2852
2855
2857
2858
2859
2867
2868
2869
2870
2874
2875
3067
3094
3095
3096
3097
3099
3131
3132
3135
3136
3137
3210
3219
3220
3221
3222
3228
3232
3236
3241
3244
3245
3249
3252
3259
3260
3264
3265
3266
3270
3277
3310
3360
3453
3456
3460
3490
3491
3547
3648
3651
3654
3655
3658
3659
3663
3670
3709
3792
3793
3797
3820
3826
3829
3830
3832
3834
3839
3841
3843
3847
3849
3855
3861
3866
3893
3894
3961
3964
3994
4030
4034
4036
4038
4046
4107
4118
4119
4120
4121
4122
4126
4134
4216
4219
4221
4222
4226
4227
4228
4231
4241
4242
4246
4247
4248
4249
4257
4258
4275
4276
4279
4280
4281
4282
4305
4306
4307
4308
4312
4318
4319
4320
4321
4324
4325
4328
4329
4343
4346
4358
4368
4389
4390
4391
4394
4395
4413
4415
4416
4417
4426
4429
4435
4436
4437
4450
4451
4454
4461
4496
4500
4518
4521
4522
4523
4535
4536
4537
4539
4542
4543
4547
4548
4551
4560
4565
4579
4580
4582
4583
4596
4599
4602
4608
4609
4612
4613
4615
4616
4625
4629
4657
4658
4659
4660
4723
4724
4725
4727
4729
4730
4732
4741
4746
4752
4755
4756
4757
4765
4766
4772
4777
4779
4782
4783
4784
4785
4788
4790
4794
4795
4799
4801
4826
4827
4833
4847
4850
4852
4853
4854
4855
4858
4859
4862
4864
4865
4870
4871
4872
4877
4885
4886
4887
4888
4891
4918
4921
4923
4925
4938
4939
4940
4941
4944
4947
4949
4953
4974
4975
4979
4982
4983
4988
4989
4991
5003
5006
5007
5012
5013
5021
5022
5023
5024
5026
5028
5034
5037
5039
5040
5041
5042
5043
5044
5045
5048
5049
5054
5060
5066
5068
5073
5076
5077
5097
5100
5103
5104
5107
5108
5110
5111
5114
5117
5187
5188
5189
5191
5194
5196
5197
5198
5200
5201
5210
5219
5229
5230
5231
5244
5246
5253
5254
5257
5258
5259
5297
5300
5310
5338
5340
5341
5448
5452
5456
5458
5461
5462
5465
5471
5474
5485
5487
5488
5491
5494
5497
5499
5504
5507
5508
5509
5513
5520
5533
5534
5535
5537
5538
5546
5548
5551
5559
5560
5590
5612
5614
5615
5616
5617
5720
5722
5723
5769
5770
5790
5795
5800
5801
5802
5803
5804
5805
5807
5814
5817
5826
5827
5835
5836
5837
5840
5841
5842
5843
5847
5848
5853
5864
5869
5870
5871
5872
5875
5880
5883
5884
5885
5890
5891
5933
5934
5943
5991
6168
6179
6189
6230
6238
6264
6265
6268
6269
6272
6273
6275
6276
6277
6280
6285
6288
6289
6293
6294
6296
6299
6322
6323
6327
6328
6330
6331
6353
6354
6355
6361
6362
6363
6365
6366
6371
6374
6399
6406
6407
6408
6410
6411
6412
6413
6414
6417
6423
6429
6431
6432
6437
6463
6478
6479
6480
6483
6486
6487
6490
6491
6492
6494
6495
6513
6514
6517
6527
6541
6543
6544
6554
6605
6606
6621
6622
6623
6624
6643
6662
6665
6667
6668
6674
6675
6676
6677
6678
6679
6684
6692
6694
6695
6698
6700
6711
6713
6715
6717
6723
6735
6736
6744
6747
6750
6752
6753
6755
6757
6758
6759
6761
6777
6781
6782
6789
6790
6792
6794
6803
6816
6817
6821
6823
6831
6832
6834
6836
6839
6840
6842
6867
6868
6869
6870
6871
6872
6873
6875
6883
6887
6896
6900
6905
6906
6908
6912
6913
6917
6938
6944
6948
6953
6954
6955
6956
6958
6994
6995
6997
6998
7010
7011
7012
7013
7014
7022
7026
7031
7033
7038
7039
7040
7047
7048
7051
7052
7053
7169
7173
7174
7175
7180
7182
7183
7185
7187
7189
7190
7191
7196
7198
7200
7211
7212
7213
7215
7216
7219
7229
7233
7234
7240
7241
7250
7259
7264
7265
7266
7267
7269
7291
7298
7299
7301
7324
7436
7437
7438
7441
7442
7447
7458
7470
7471
7472
7474
7477
7479
7484
7495
7511
7513
7537
7538
7602
7634
7665
7669
7671
7676
7678
7679
7680
7686
7715
7716
7720
7723
7728
7729
7731
7736
7739
7742
7743
7746
7751
7753
7754
7761
7770
7777
7778
7779
7786
7790
7796
7903
7906
7913
7934
7935
7941
7942
7945
7949
7950
7977
8191
8192
8193
8194
8195
8196
8197
8198
8205
8207
8208
8214
8215
8216
8217
8218
8219
8220
8240
8241
8251
8261
8263
8264
8265
8266
8267
8290
8291
8324
8325
8326
8327
8494
8495
8496
8497
8510
8512
8544
8564
8571
8581
8601
8602
8607
8608
8609
8610
8611
8644
8672
8673
8677
8715
8723
8728
8730
8733
8735
8736
8737
8740
8746
8778
8793
8807
8808
8816
8817
8818
8819
8873
8874
8875
8876
8934
8937
8944
8949
8951
8952
8953
8957
8958
8959
8960
8963
8966
8969
8971
8972
8978
8979
8982
8983
8984
8988
8990
8994
9000
9003
9004
9011
9012
9016
9022
9023
9024
9027
9043
9044
9066
9068
9071
9072
9078
9081
9083
9133
9134
9135
9155
9181
9194
9195
9211
9212
9213
9214
9215
9217
9227
9228
9230
9233
9243
9244
9259
9268
9272
9301
9304
9305
9306
9327
9331
9333
9336
9337
9346
9352
9353
9355
9356
9362
9363
9364
9384
9385
9386
9389
9398
9399
9401
9408
9410
9411
9412
9423
9426
9440
9463
9500
9512
9513
9518
9521
9524
9530
9532
9533
9544
9563
9564
9565
9575
9591
9603
9613
9614
9638
9645
9647
9648
9649
9650
9651
9678
9679
9683
9687
9691
9692
9701
9705
9709
9712
9755
9758
9759
9760
9849
9854
9862
9863
9873
9874
9875
9882
9883
9889
9895
9898
9902
9904
9926
9929
9930
9948
9974
9975
9977
9979
9980
9981
9982
10004
10005
10009
10012
10013
10016
10020
10022
10027
10031
10038
10040
10050
10054
10055
10088
10092
10096
10116
10136
10148
10167
10168
10173
10174
10175
10182
10221
10225
10226
10228
10229
10230
10232
10250
10252
10253
10265
10266
10268
10269
10274
10279
10284
10285
10328
10329
10330
10331
10340
10342
10343
10344
10346
10347
10348
10352
10353
10355
10357
10358
10359
10360
10361
10363
10365
10366
10378
10404
10408
10410
10413
10414
10424
10428
10432
10433
10435
10445
10453
10466
10467
10468
10469
10480
10499
10501
10502
10517
10520
10525
10528
10529
10530
10532
10533
10535
10542
10543
10544
10545
10546
10548
10553
10554
10555
10558
10619
10630
10633
10636
10638
10639
10652
10657
10658
10661
10664
10668
10695
10697
10721
10727
10728
10737
10738
10741
10746
10751
10776
10816
10818
10819
10820
10837
10838
10839
10841
10860
10861
10862
10863
10866
10868
10869
10890
10926
10966
10993
10995
11001
11002
11004
11008
11013
11016
11017
11020
11024
11025
11026
11032
11033
11034
11036
11038
11043
11052
11057
11058
11069
11070
11072
11074
11075
11079
11080
11081
11095
11103
11104
11114
11122
11123
11124
11125
11128
11131
11132
11140
11145
11147
11148
11150
11154
11155
11156
11157
11158
11160
11161
11166
11167
11168
11186
11187
11188
11189
11197
11205
11206
11207
11210
11214
11225
11226
11227
11245
11246
11249
11250
11251
11255
11259
11260
11267
11297
11298
11309
11312
11314
11315
11327
11359
11360
11468
11513
11614
11615
11692
11717
11722
11726
11728
11734
11735
11737
11740
11745
11749
11750
11751
11756
11768
11769
11777
11778
11784
11785
11786
11787
11793
11799
11800
11801
11806
11807
11818
11820
11822
11888
11890
11906
11907
11909
11910
11914
11918
11931
11932
11938
11940
11948
11951
11952
11953
11957
11961
11963
11969
11970
11971
11972
11973
11976
11978
11992
11995
11996
11999
12000
12003
12004
12005
12009
12012
12077
12079
12080
12081
12094
12097
12098
12099
12100
12102
12103
12108
12112
12116
12128
12129
12130
12152
12155
12159
12160
12164
12166
12167
12168
12170
12171
12174
12175
12183
12185
12188
12201
12202
12203
12206
12207
12210
12211
12212
12213
12214
12215
12217
12219
12220
12221
12228
12230
12236
12237
12238
12240
12243
12249
12253
12269
12272
12281
12284
12291
12296
12298
12300
12308
12309
12310
12311
12312
12315
12334
12336
12337
12343
12348
12349
12359
12360
12361
12362
12370
12373
12378
12384
12387
12388
12390
12391
12396
12398
12402
12405
12492
12493
12500
12505
12509
12511
12512
12513
12514
12515
12516
12517
12518
12520
12521
12526
12527
12528
12529
12531
12532
12536
12539
12547
12550
12554
12555
12556
12558
12560
12561
12570
12571
12573
12575
12581
12594
12596
12599
12606
12607
12608
12612
12613
12614
12615
12618
12619
12621
12628
12634
12636
12637
12638
12642
12646
12652
12653
12666
12718
12727
12732
12733
12735
12737
12738
12739
12744
12745
12746
12747
12750
12752
12753
12754
12819
12821
12822
12823
12824
12825
12857
12863
12897
12923
12924
12925
12926
12927
12929
12941
12946
12953
12955
12965
12967
12969
12976
12983
12991
13000
13002
13003
13010
13015
13017
13018
13020
13022
13046
13052
13053
13055
13056
13057
13058
13059
13060
13065
13150
13226
13230
13232
13269
13277
13280
13285
13289
13298
13300
13310
13311
13312
13313
13314
13336
13337
13345
13353
13357
13358
13362
13382
13383
13384
13385
13396
13397
13398
13404
13405
13410
13412
13415
13424
13426
13428
13429
13430
13453
13456
13460
13465
13466
13467
13468
13469
13470
13477
13479
13484
13485
13489
13539
13544
13546
13547
13548
13551
13553
13556
13572
13579
13580
13581
13582
13593
13610
13612
13613
13632
13633
13635
13641
13643
13645
13701
13708
13709
13710
13712
13713
13714
13718
13720
13721
13722
13723
13728
13729
13730
13739
13740
13749
13840
13978
14057
14059
14068
14069
14074
14080
14166
14174
14230
14231
14234
14279
14280
14281
14323
14324
14348
14427
14441
14462
14465
14470
14480
14481
14484
14485
14488
14542
14563
14569
14570
14573
14576
14579
14580
14582
14584
14585
14591
14592
14600
14601
14602
14603
14604
14607
14609
14622
14624
14627
14628
14631
14640
14644
14646
14647
14652
14653
14683
14684
14689
14691
14697
14698
14701
14702
14703
14707
14716
14717
14719
14723
14725
14729
14730
14732
14733
14737
14738
14740
14750
14751
14752
14753
14755
14756
14760
14761
14765
14766
14767
14771
14774
14775
14776
14777
14785
14788
14789
14790
14791
14795
14796
14805
14810
14812
14814
14818
14836
14867
14876
14882
14884
14886
14887
14897
14902
14904
14905
14912
14915
14916
14917
15000
15002
15009
15010
15032
15065
15067
15069
15071
15072
15073
15074
15078
15082
15084
15088
15091
15097
15100
15113
15117
15120
15121
15125
15148
15149
15152
15169
15177
15187
15192
15201
15202
15205
15208
15209
15210
15211
15212
15214
15215
15221
15223
15226
15231
15272
15273
15281
15294
15296
15297
15298
15301
15309
15313
15315
15321
15325
15346
15362
15364
15366
15369
15370
15371
15374
15375
15376
15379
15385
15388
15389
15394
15395
15424
15431
15432
15433
15434
15436
15437
15438
15439
15441
15444
15445
15449
15450
15451
15461
15467
15468
15493
15494
15495
15498
15499
15500
15567
15568
15569
15570
15673
15674
15675
15678
15679
15680
15756
15879
15912
15915
15921
15927
15930
15959
16008
16012
16017
16038
16039
16040
16045
16057
16068
16069
16071
16095
16097
16123
16124
16154
16155
16156
16157
16158
16159
16160
16161
16162
16164
16171
16172
16175
16259
16260
16372
16373
16385
16387
16391
16395
16396
16397
16400
16401
16408
16420
16427
16428
16432
16434
16442
16443
16448
16515
16532
16537
16538
16540
16558
16559
16560
16573
16579
16581
16583
16584
16585
16586
16589
16597
16598
16644
16646
16649
16652
16656
16663
16695
16696
16697
16705
16706
16708
16709
16710
16711
16718
16729
16731
16735
16736
16737
16740
16741
16744
16747
16769
16773
16774
16775
16776
16777
16782
16783
16784
16792
16794
16796
16909
16910
16982
16983
17096
17098
17099
17102
17105
17106
17113
17195
17221
17229
17233
17236
17247
17254
17257
17266
17268
17270
17271
17275
17276
17277
17279
17285
17293
17295
17302
17324
17348
17349
17352
17356
17357
17372
17375
17376
17384
17385
17391
17392
17402
17403
17404
17406
17413
17414
17616
17618
17623
17624
17625
17626
17633
17635
17636
17637
17638
17640
17644
17645
17649
17652
17653
17654
17693
17701
17703
17708
17709
17710
17746
17749
17752
17756
17757
17758
17759
17760
17786
17840
17843
17849
17859
17860
17863
17872
17874
17876
17877
17878
17880
17896
17898
17910
17932
17941
17955
17956
17971
17982
17983
17992
17993
17997
17998
17999
18000
18004
18005
18006
18009
18010
18011
18045
18046
18047
18050
18057
18058
18061
18064
18065
18067
18072
18073
18075
18080
18084
18086
18088
18091
18092
18101
18104
18106
18112
18113
18115
18130
18132
18139
18166
18169
18295
18302
18303
18309
18310
18313
18315
18323
18368
18392
18393
18428
18432
18433
18434
18436
18437
18444
18445
18446
18503
18509
18518
18519
18521
18522
18523
18529
18531
18532
18536
18537
18540
18541
18559
18562
18567
18569
18575
18594
18595
18600
18601
18614
18615
18619
18620
18621
18622
18658
18662
18683
18684
18685
18686
18688
18689
18690
18695
18698
18699
18711
18715
18717
18722
18723
18727
18736
18750
18757
18760
18766
18769
18770
18771
18778
18780
18781
18782
18788
18791
18792
18793
18801
18803
18804
18863
18881
18886
18888
18911
18912
18916
18918
18919
18921
18928
18929
18944
18945
18947
18948
18969
18983
18986
18988
18989
18990
19032
19033
19034
19035
19041
19042
19083
19084
19088
19090
19110
19111
19116
19118
19122
19124
19125
19131
19134
19135
19144
19146
19147
19149
19150
19177
19180
19183
19184
19185
19188
19189
19193
19194
19195
19199
19200
19211
19212
19214
19215
19216
19220
19223
19256
19257
19258
19264
19265
19266
19307
19374
19379
19382
19384
19385
19387
19392
19393
19396
19405
19406
19407
19408
19416
19422
19423
19435
19438
19439
19443
19444
19446
19461
19462
19465
19467
19470
19473
19474
19475
19479
19481
19482
19487
19488
19489
19498
19499
19501
19503
19504
19505
19513
19545
19551
19557
19566
19569
19573
19578
19581
19582
19584
19591
19592
19601
19603
19607
19608
19609
19614
19615
19616
19618
19619
19623
19624
19650
19651
19654
19663
19705
19709
19715
19719
19720
19721
19724
19725
19726
19733
19734
19736
19742
19743
19744
19745
19746
19762
19763
19819
19840
19862
19865
19866
19867
19959
19965
19974
19975
19976
19977
19987
19988
19991
19992
19994
19998
19999
20001
20002
20004
20005
20008
20011
20013
20015
20018
20019
20030
20037
20038
20039
20041
20046
20095
20096
20097
20102
20105
20106
20107
20108
20110
20114
20116
20117
20118
20119
20120
20130
20131
20133
20134
20136
20145
20146
20147
20151
20163
20169
20175
20178
20179
20180
20182
20185
20187
20227
20228
20266
20267
20269
20322
20323
20324
20403
20405
20407
20411
20414
20453
20454
20455
20456
20457
20462
20463
20469
20473
20474
20483
20484
20486
20489
20491
20493
20497
20498
20504
20508
20511
20512
20513
20514
20516
20518
20522
20523
20532
20539
20540
20542
20563
20566
20570
20587
20590
20591
20593
20594
20595
20605
20614
20616
20618
20619
20620
20621
20648
20718
20723
20725
20726
20745
20748
20751
20763
20770
20771
20779
20782
20783
20787
20790
20792
20794
20795
20797
20801
20803
20827
20828
20905
20906
20910
20913
20920
20960
20961
20976
20977
20984
20990
20991
20992
20993
20994
21010
21028
21030
21038
21040
21041
21044
21048
21050
21051
21069
21074
21077
21093
21094
21098
21122
21128
21139
21181
21219
21246
21315
21319
21322
21325
21326
21327
21330
21335
21336
21337
21346
21347
21449
21450
21460
21461
21486
21493
21494
21497
21521
21522
21523
21524
21525
21526
21536
21542
21546
21547
21559
21587
21588
21589
21590
21591
21593
21596
21600
21609
21610
21615
21618
21625
21628
21629
21634
21637
21638
21641
21664
21675
21692
21693
21694
21695
21697
21789
21790
21792
21820
21864
21867
21885
21888
21892
21940
21947
21948
21950
21952
21954
21969
21978
21985
21987
21988
21989
21990
21991
22004
22005
22006
22015
22016
22020
22024
22033
22036
22046
22047
22049
22053
22055
22056
22064
22065
22067
22068
22071
22074
22117
22119
22121
22124
22127
22128
22135
22137
22138
22141
22146
22151
22152
22160
22167
22168
22223
22226
22227
22228
22238
22246
22247
22252
22268
22269
22273
22274
22278
22279
22280
22281
22282
22283
22285
22295
22298
22302
22303
22305
22310
22311
22320
22323
22328
22331
22336
22355
22363
22367
22368
22373
22375
22376
22377
22379
22386
22388
22391
22403
22411
22415
22416
22418
22421
22422
22423
22441
22444
22445
22446
22448
22452
22458
22459
22511
22512
22514
22515
22517
22518
22522
22524
22526
22527
22528
22531
22532
22533
22537
22539
22540
22541
22542
22543
22544
22548
22550
22557
22563
22567
22568
22569
22572
22573
22574
22575
22579
22580
22581
22582
22583
22587
22589
22599
22600
22605
22608
22614
22615
22617
22619
22621
22630
22631
22643
22644
22650
22653
22654
22664
22668
22672
22673
22675
22676
22681
22691
22693
22695
22698
22699
22702
22704
22710
22718
22719
22720
22721
22722
22728
22734
22735
22737
22740
22741
22745
22746
22794
22795
22800
22814
22818
22820
22823
22824
22845
22847
22855
22863
22866
22869
22870
22871
22873
22876
22878
22882
22883
22884
22885
22899
22901
22903
22905
22911
22915
22916
22922
22923
22924
22974
22975
22982
22983
22984
22985
22991
22992
22994
22999
23002
23004
23046
23098
23103
23108
23109
23111
23114
23117
23126
23171
23211
23239
23240
23264
23265
23272
23274
23312
23313
23314
23317
23319
23322
23327
23328
23351
23352
23355
23357
23424
23430
23439
23442
23444
23448
23450
23451
23453
23455
23457
23458
23459
23472
23473
23484
23501
23502
23503
23507
23511
23512
23516
23528
23529
23530
23531
23540
23577
23598
23605
23606
23627
23653
23701
23702
23703
23704
23715
23716
23717
23718
23719
23728
23737
23741
23742
23746
23747
23753
23756
23758
23767
23769
23770
23776
23781
23785
23789
23791
23792
23793
23795
23797
23798
23799
23800
23802
23804
23805
23806
23808
23814
23815
23837
23839
23840
23844
23873
23874
23916
23924
23926
23937
23938
23948
23952
23957
24001
24002
24095
24100
24102
24178
24183
24184
24191
24193
24194
24200
24201
24205
24207
24208
24210
24214
24215
24217
24220
24223
24258
24259
24263
24272
24276
24303
24304
24305
24308
24310
24319
24324
24326
24327
24328
24329
24333
24337
24344
24345
24346
24351
24355
24361
24362
24367
24368
24369
24383
24416
24417
24418
24430
24433
24434
24435
24446
24448
24449
24450
24456
24460
24463
24464
24467
24468
24481
24508
24559
24561
24567
24568
24571
24580
24586
24588
24589
24592
24595
24601
24604
24610
24611
24612
24633
24635
24636
24649
24650
24651
24653
24654
24666
24703
24718
24731
24732
24734
24735
24738
24739
24744
24745
24752
24756
24757
24758
24759
24762
24770
24771
24788
24789
24793
24794
24796
24797
24801
24856
24864
24868
24875
24879
24894
24901
24902
24916
24917
24919
24920
24928
24929
24948
24952
24956
24957
24963
24982
25035
25040
25041
25044
25046
25056
25057
25061
25062
25063
25064
25067
25068
25069
25127
25150
25151
25152
25153
25156
25162
25163
25164
25169
25171
25172
25173
25178
25180
25181
25182
25183
25202
25203
25205
25231
25232
25242
25244
25245
25265
25269
25271
25277
25290
25291
25297
25304
25305
25306
25307
25308
25309
25310
25313
25314
25318
25326
25329
25354
25355
25358
25365
25367
25368
25370
25371
25374
25375
25376
25377
25381
25388
25421
25427
25428
25429
25430
25431
25453
25464
25515
25519
25545
25547
25550
25556
25561
25562
25565
25566
25573
25603
25648
25649
25650
25651
25654
25658
25659
25660
25661
25662
25663
25677
25687
25689
25693
25701
25702
25709
25714
25718
25720
25729
25730
25731
25734
25786
25793
25796
25798
25801
25809
25810
25944
26009
26014
26038
26039
26079
26109
26124
26125
26139
26141
26156
26160
26161
26171
26178
26180
26188
26191
26193
26199
26203
26204
26211
26215
26217
26224
26225
26272
26273
26275
26276
26282
26283
26284
26316
26319
26321
26322
26323
26325
26327
26329
26330
26332
26348
26349
26351
26355
26361
26362
26363
26369
26394
26396
26410
26412
26419
26425
26428
26432
26435
26436
26438
26444
26471
26472
26490
26491
26492
26496
26497
26498
26503
26506
26509
26510
26512
26513
26514
26515
26516
26519
26522
26523
26525
26526
26527
26528
26529
26530
26533
26538
26545
26546
26549
26552
26553
26556
26563
26564
26566
26577
26583
26585
26590
26598
26602
26603
26604
26605
26608
26609
26729
26730
26757
26758
26761
26762
26763
26767
26782
26784
26874
26875
26879
26883
26889
26890
26899
26900
26901
26903
26904
26905
26906
26909
26926
26931
26932
26934
26988
26989
26998
27007
27013
27016
27019
27027
27028
27029
27051
27063
27065
27090
27095
27104
27106
27107
27109
27110
27111
27112
27114
27118
27119
27127
27128
27134
27135
27137
27139
27142
27143
27144
27155
27156
27157
27159
27174
27178
27181
27185
27186
27187
27188
27189
27191
27201
27210
27213
27220
27221
27239
27265
27266
27273
27279
27293
27300
27301
27302
27303
27304
27310
27312
27316
27317
27318
27319
27334
27338
27359
27365
27380
27382
27385
27386
27387
27390
27391
27393
27394
27402
27404
27405
27408
27409
27415
27421
27426
27427
27428
27431
27433
27435
27442
27452
27457
27610
27611
27755
27808
27918
27962
27963
27968
27971
27972
27994
28029
28031
28033
28035
28048
28049
28054
28055
28094
28097
28103
28104
28105
28108
28110
28111
28121
28124
28129
28133
28134
28135
28137
28140
28144
28145
28146
28148
28152
28154
28157
28162
28164
28169
28170
28172
28174
28186
28217
28218
28220
28249
28252
28254
28255
28260
28261
28262
28283
28284
28285
28286
28287
28307
28308
28309
28316
28318
28320
28322
28324
28330
28335
28337
28339
28345
28346
28347
28350
28360
28363
28494
28496
28497
28499
28501
28503
28517
28518
28519
28520
28522
28579
28581
28589
28594
28595
28596
28599
28600
28601
28602
28616
28617
28618
28620
28665
28694
28710
28714
28852
28863
28864
28865
28867
28869
28871
28874
28875
28878
28890
28891
28898
28911
28912
29026
29033
29037
29043
29044
29045
29053
29054
29057
29059
29062
29072
29073
29074
29079
29080
29081
29088
29089
29092
29093
29096
29098
29100
29101
29104
29105
29139
29155
29157
29159
29160
29161
29162
29168
29169
29170
29176
29183
29185
29186
29188
29189
29190
29193
29211
29212
29213
29214
29232
29243
29244
29247
29250
29255
29261
29263
29274
29275
29278
29292
29295
29363
29366
29373
29374
29380
29384
29385
29388
29397
29398
29399
29408
29409
29413
29414
29415
29416
29417
29418
29421
29426
29427
29428
29431
29438
29439
29441
29442
29445
29446
29447
29456
29458
29463
29469
29471
29477
29478
29482
29485
29490
29493
29515
29537
29553
29558
29559
29565
29567
29568
29569
29584
29597
29598
29604
29606
29609
29616
29617
29618
29620
29629
29630
29631
29638
29639
29734
29739
29741
29742
29745
29747
29753
29754
29755
29781
29787
29788
29789
29795
29798
29802
29803
29805
29806
29810
29820
29826
29829
29830
29831
29835
29861
29870
29905
29907
29909
29983
29984
29990
29991
29994
29995
30024
30026
30027
30028
30029
30053
30056
30057
30058
30059
30062
30064
30079
30081
30084
30087
30095
30101
30103
30104
30116
30122
30123
30124
30125
30126
30136
30137
30139
30141
30177
30178
30181
30183
30192
30193
30194
30209
30222
30230
30245
30248
30249
30250
30252
30273
30287
30296
30299
30304
30308
30309
30310
30317
30318
30321
30322
30335
30336
30337
30342
30344
30345
30350
30351
30355
30356
30359
30360
30361
30389
30551
30578
30588
30589
30755
30758
30760
30941
30946
30954
30955
30956
30967
30994
30995
30997
31009
31010
31012
31018
31023
31024
31025
31040
31044
31053
31055
31072
31076
31081
31082
31083
31084
31094
31095
31111
31112
31123
31125
31128
31129
31131
31135
31136
31145
31146
31147
31148
31149
31150
31153
31154
31155
31190
31191
31195
31196
31197
31198
31205
31207
31211
31213
31214
31218
31543
31574
31575
31576
31577
31583
31587
31588
31589
31661
31669
31670
31672
31673
31675
31746
31757
31760
31778
31788
31793
31795
31813
31814
31822
31824
31825
31828
31829
31830
31831
31836
31837
31838
31839
31840
31862
31874
31875
31879
31880
31882
31885
31886
31887
31888
31891
31892
31893
31895
31896
31897
31899
31904
31916
31924
31925
31927
31928
31931
31933
31934
31936
31937
31938
31955
31963
31965
31968
31970
31993
31999
32000
32013
32014
32015
32016
32017
32018
32020
32022
32023
32025
32032
32034
32035
32036
32037
32038
32044
32050
32057
32061
32063
32069
32070
32076
32080
32083
32084
32098
32099
32103
32132
32138
32145
32149
32160
32161
32162
32164
32165
32174
32175
32176
32178
32184
32190
32197
32198
32200
32201
32202
32206
32218
32219
32221
32222
32253
32254
32269
32270
32271
32274
32277
32281
32282
32285
32288
32291
32327
32330
32335
32339
32341
32342
32347
32406
32408
32409
32413
32414
32416
32417
32420
32421
32422
32423
32427
32428
32429
32430
32446
32447
32487
32489
32490
32491
32492
32498
32521
32522
32526
32542
32543
32544
32550
32551
32555
32561
32562
32563
32588
32593
32595
32596
32597
32599
32604
32612
32620
32622
32623
32624
32625
32627
32628
32633
32642
32643
32650
32652
32660
32675
32718
32719
32728
32746
32747
32748
32750
32751
32752
32756
32761
32763
32765
32766
32769
32791
32792
32794
32795
32808
32820
32821
32850
32863
32868
32872
32873
32887
32896
32901
32902
32904
32909
32913
32922
32923
32924
32925
32927
32928
32929
32944
32947
32948
32949
32951
33013
33059
33062
33065
33066
33067
33069
33070
33080
33081
33088
33090
33091
33092
33109
33115
33118
33119
33215
33248
33249
33260
33263
33267
33269
33289
33290
33292
33295
33298
33317
33319
33320
33325
33326
33334
33340
33344
33345
33346
33347
33372
33383
33400
33419
33433
33434
33436
33438
33439
33450
33454
33455
33461
33464
33467
33469
33470
33471
33516
33517
33518
33519
33520
33521
33522
33525
33526
33527
33528
33529
33565
33566
33567
33568
33569
33571
33574
33584
33588
33589
33591
33603
33606
33608
33610
33639
33688
33689
33713
33720
33721
33723
33724
33725
33728
33748
33750
33751
33752
33755
33757
33775
33778
33783
33787
33801
33802
33815
33818
33820
33822
33823
33824
33828
33829
33830
33831
33834
33840
33842
33846
33850
33854
33855
33859
33860
33871
33873
33892
33898
33899
33900
33901
33909
33921
33926
33927
33938
33939
33940
33941
33942
33945
33946
33963
33967
33973
33974
33976
33993
33995
33996
34001
34009
34012
34013
34014
34017
34020
34025
34030
34031
34032
34033
34054
34057
34058
34060
34061
34064
34099
34100
34101
34102
34103
34105
34142
34147
34148
34149
34155
34157
34158
34159
34167
34168
34169
34171
34172
34174
34179
34184
34186
34255
34273
34292
34293
34367
34368
34480
34482
34500
34503
34505
34506
34507
34509
34526
34541
34553
34554
34555
34561
34570
34572
34574
34575
34581
34585
34588
34597
34598
34599
34600
34601
34610
34614
34617
34618
34637
34652
34653
34674
34675
34676
34680
34681
34682
34690
34695
34696
34697
34701
34703
34782
34783
34787
34789
34791
34798
34801
34804
34806
34807
34810
34814
34815
34816
34817
34818
34823
34824
34825
34826
34832
34833
34836
34837
34845
34846
34864
34865
34878
34882
34894
34895
34896
34897
34898
34901
34914
34915
34916
34920
34921
34923
34930
34980
35060
35090
35091
35092
35100
35110
35142
35146
35157
35217
35221
35225
35229
35230
35231
35232
35237
35244
35246
35247
35261
35267
35276
35279
35280
35285
35289
35290
35291
35311
35312
35356
35357
35358
35360
35363
35364
35365
35368
35369
35371
35372
35373
35376
35384
35389
35390
35396
35397
35398
35399
35438
35440
35441
35444
35445
35446
35447
35448
35449
35450
35453
35454
35467
35474
35479
35492
35511
35521
35523
35528
35529
35532
35533
35537
35540
35544
35545
35564
35566
35579
35583
35585
35586
35587
35593
35596
35598
35609
35610
35614
35615
35617
35623
35625
35626
35627
35640
35653
35659
35662
35688
35700
35701
35703
35704
35707
35711
35748
35749
35750
35751
35767
35768
35772
35773
35774
35775
35781
35782
35784
35786
35795
35798
35802
35809
35810
35811
35816
35817
35821
35822
35825
35831
35840
35842
35844
35845
35847
35848
35849
35850
35851
35852
35854
35863
35877
35878
35883
35888
35889
35890
35891
35910
35911
35914
35919
35920
35924
35926
35931
35933
35934
35937
35941
35943
35952
35963
35976
35978
35979
35982
35984
35985
35993
35995
36044
36069
36088
36091
36103
36107
36108
36109
36110
36116
36123
36128
36147
36148
36153
36154
36155
36158
36159
36162
36167
36168
36171
36176
36178
36207
36208
36217
36237
36240
36241
36244
36246
36252
36255
36256
36258
36262
36263
36265
36274
36275
36277
36278
36279
36281
36282
36285
36286
36296
36298
36299
36300
36301
36317
36318
36319
36322
36326
36327
36328
36329
36331
36332
36333
36335
36349
36350
36356
36367
36393
36400
36403
36404
36406
36429
36433
36438
36439
36444
36445
36446
36458
36495
36496
36497
36498
36561
36608
36610
36612
36613
36713
36714
36715
36716
36718
36719
36722
36723
36728
36729
36730
36744
36751
36756
36757
36758
36759
36761
36763
36765
36795
36796
36798
36807
36809
36815
36824
36825
36826
36834
36849
36850
36852
36862
36868
36885
36890
36895
36896
36897
36902
36903
36906
36923
36940
36941
36944
36948
36950
36951
36959
36962
36966
36981
36983
36987
36988
36989
36990
37008
37017
37022
37024
37026
37027
37034
37036
37037
37038
37039
37040
37041
37042
37048
37049
37072
37073
37076
37106
37116
37119
37120
37121
37122
37127
37145
37148
37149
37172
37174
37175
37176
37193
37194
37196
37197
37208
37209
37211
37237
37239
37242
37243
37245
37248
37285
37288
37290
37291
37292
37298
37301
37309
37312
37314
37316
37326
37337
37338
37339
37343
37344
37345
37355
37356
37360
37364
37382
37383
37407
37414
37415
37421
37425
37426
37428
37432
37435
37437
37438
37441
37445
37450
37456
37461
37468
37470
37472
37473
37475
37478
37483
37495
37496
37497
37498
37501
37504
37509
37510
37514
37545
37583
37584
37585
37588
37591
37611
37616
37620
37621
37626
37627
37632
37649
37659
37660
37662
37663
37666
37679
37683
37684
37685
37686
37774
37778
37779
37789
37792
37794
37802
37812
37813
37814
37815
37818
37822
37823
37824
37825
37826
37842
37843
37845
37854
37859
37863
37870
37873
37884
37888
37926
37937
37939
37940
37941
37942
37944
37945
37947
37950
37952
37956
37957
37958
37963
37964
37966
37976
37978
37979
37983
37989
37993
37994
37996
37998
38004
38009
38020
38021
38032
38036
38040
38042
38047
38063
38064
38067
38068
38069
38071
38072
38073
38074
38096
38123
38127
38131
38134
38135
38136
38139
38157
38164
38167
38168
38169
38173
38176
38274
38275
38276
38278
38279
38280
38286
38291
38297
38298
38299
38338
38344
38345
38350
38351
38353
38356
38367
38368
38370
38372
38425
38426
38427
38428
38429
38441
38444
38451
38452
38453
38472
38474
38475
38481
38482
38491
38492
38510
38511
38516
38525
38534
38542
38544
38653
38657
38658
38659
38661
38663
38668
38669
38683
38718
38723
38727
38728
38729
38734
38738
38745
38747
38748
38749
38765
38767
38805
38806
38808
38809
38810
38816
38817
38825
38839
38845
38847
38848
38852
38884
38892
38893
38897
38905
38906
38908
38909
38910
38913
38914
38920
38928
38929
38932
38934
38935
38956
38960
38963
38964
38966
38967
38970
38971
38972
38973
38975
38979
38983
39137
39145
39176
39178
39179
39181
39182
39186
39201
39202
39204
39205
39207
39212
39213
39214
39218
39226
39227
39238
39241
39252
39258
39260
39261
39264
39266
39269
39277
39278
39281
39285
39292
39293
39348
39350
39351
39352
39354
39379
39391
39398
39402
39444
39445
39450
39455
39456
39458
39460
39465
39466
39467
39468
39478
39484
39485
39486
39491
39494
39497
39498
39502
39509
39510
39511
39514
39517
39519
39530
39533
39542
39543
39559
39560
39561
39581
39584
39589
39590
39595
39599
39608
39609
39612
39618
39622
39637
39658
39667
39671
39682
39688
39720
39722
39724
39727
39729
39735
39738
39750
39751
39753
39754
39755
39758
39760
39761
39762
39763
39767
39804
39805
39810
39812
39815
39835
39840
39844
39847
39850
39852
39854
39856
39857
39860
39865
39871
39872
39883
39900
39911
39912
39913
39915
39916
39918
39932
39933
39938
39942
39943
39944
39952
39953
39958
39962
39968
39970
39972
39973
39977
39978
39988
40001
40003
40004
40007
40008
40009
40037
40038
40053
40055
40060
40062
40063
40068
40110
40120
40139
40140
40152
40153
40154
40156
40174
40176
40199
40201
40202
40205
40207
40208
40210
40211
40212
40221
40222
40225
40228
40233
40237
40242
40248
40249
40252
40256
40268
40282
40287
40288
40291
40292
40296
40297
40298
40301
40302
40311
40312
40314
40315
40316
40331
40332
40341
40342
40343
40346
40347
40348
40352
40356
40357
40358
40360
40361
40362
40370
40372
40382
40383
40384
40385
40393
40399
40400
40401
40407
40408
40419
40426
40463
40464
40465
40467
40470
40471
40472
40484
40508
40510
40511
40512
40514
40519
40521
40577
40578
40601
40606
40610
40611
40619
40629
40637
40639
40643
40644
40645
40646
40649
40651
40652
40654
40658
40660
40662
40663
40664
40665
40668
40669
40673
40674
40675
40677
40719
40823
40825
40828
40852
40855
40856
40875
40897
40946
40951
40952
40955
40957
40958
40959
40961
40962
40963
40964
40968
40972
40973
40974
40975
40976
41011
41012
41016
41019
41034
41043
41045
41051
41052
41056
41058
41070
41071
41072
41087
41090
41091
41093
41095
41096
41097
41099
41103
41104
41107
41108
41111
41120
41127
41128
41129
41130
41132
41133
41137
41174
41175
41182
41183
41185
41189
41190
41203
41214
41312
41358
41362
41456
41568
41571
41575
41582
41587
41588
41589
41594
41595
41603
41606
41611
41612
41614
41619
41628
41645
41668
41671
41672
41673
41692
41693
41694
41695
41699
41701
41704
41712
41749
41766
41769
41774
41775
41777
41778
41780
41790
41793
41794
41795
41800
41804
41805
41807
41809
41810
41814
41833
41836
41849
41850
41853
41854
41857
41882
41908
41913
41919
41921
41932
41935
41936
41991
41996
41997
42007
42010
42011
42144
42196
42200
42203
42204
42208
42213
42216
42217
42218
42219
42241
42246
42247
42248
42251
42252
42254
42296
42299
42300
42391
42430
42456
42470
42472
42473
42474
42475
42476
42477
42478
42486
42487
42488
42494
42495
42496
42504
42518
42519
42520
42524
42527
42529
42533
42534
42539
42540
42541
42542
42560
42562
42565
42568
42569
42571
42573
42577
42578
42580
42586
42589
42592
42594
42595
42599
42600
42601
42605
42606
42614
42630
42644
42645
42646
42659
42660
42662
42664
42667
42670
42680
42704
42706
42709
42710
42717
42736
42753
42757
42776
42777
42781
42784
42785
42792
42798
42799
42802
42804
42806
42820
42822
42824
42826
42827
42829
42830
42833
42835
42844
42846
42847
42864
42866
42867
42870
42871
42875
42879
42880
42884
42886
42887
42889
42903
42909
42910
42919
42987
42993
42994
42998
42999
43000
43002
43007
43014
43022
43024
43027
43029
43030
43031
43032
43087
43092
43101
43127
43129
43140
43141
43145
43147
43149
43151
43158
43183
43208
43220
43223
43230
43232
43248
43249
43257
43261
43262
43265
43266
43267
43269
43273
43275
43282
43283
43284
43286
43288
43289
43290
43299
43300
43312
43319
43320
43326
43340
43350
43353
43362
43363
43364
43366
43367
43385
43386
43388
43389
43401
43403
43406
43409
43426
43431
43432
43439
43447
43448
43449
43467
43468
43471
43472
43493
43495
43496
43500
43524
43525
43527
43556
43560
43561
43563
43564
43565
43566
43569
43572
43580
43583
43585
43586
43587
43588
43589
43597
43627
43628
43629
43630
43633
43635
43636
43637
43638
43639
43648
43652
43654
43656
43657
43659
43660
43662
43666
43670
43676
43680
43684
43718
43777
43780
43791
43792
43805
43808
43811
43812
43816
43817
43819
43822
43823
43824
43830
43848
43851
43854
43864
43868
43892
43905
43916
43921
43925
43932
43934
43935
43936
43948
43949
43954
43955
43960
43973
43976
43986
44021
44023
44025
44027
44028
44029
44030
44031
44032
44059
44067
44068
44069
44079
44082
44089
44090
44091
44092
44093
44103
44107
44110
44164
44170
44174
44175
44176
44186
44187
44188
44189
44191
44206
44218
44252
44254
44310
44315
44324
44327
44328
44331
44336
44337
44340
44341
44346
44347
44349
44350
44351
44352
44353
44354
44355
44490
44492
44500
44504
44544
44545
44552
44553
44554
44556
44557
44583
44584
44585
44589
44598
44601
44609
44610
44612
44613
44614
44615
44628
44630
44636
44640
44644
44646
44647
44649
44650
44651
44652
44655
44657
44663
44664
44666
44667
44669
44685
44697
44698
44718
44722
44725
44726
44733
44734
44745
44746
44748
44749
44753
44754
44767
44769
44775
44796
44798
44799
44800
44802
44803
44805
44807
44808
44809
44812
44814
44823
44824
44828
44829
44832
44833
44834
44835
44837
44847
44899
44900
44907
44971
44972
44976
44978
45008
45018
45021
45023
45025
45027
45045
45050
45051
45053
45054
45058
45060
45061
45068
45070
45071
45072
45077
45080
45081
45086
45088
45094
45102
45105
45107
45108
45110
45115
45117
45118
45119
45123
45124
45149
45151
45152
45159
45161
45171
45173
45177
45178
45181
45187
45188
45190
45196
45197
45198
45314
45316
45334
45335
45336
45337
45340
45457
45459
45460
45461
45462
45463
45464
45465
45467
45488
45494
45495
45498
45503
45505
45573
45579
45592
45593
45597
45600
45602
45610
45611
45615
45616
45617
45618
45626
45628
45632
45634
45635
45665
45674
45680
45681
45692
45693
45702
45706
45707
45717
45718
45722
45786
45787
45842
45857
45872
45874
45881
45882
45900
45914
45950
45951
45953
45954
45956
45960
45961
45963
45980
45981
45982
45984
45994
45997
46002
46004
46005
46009
46074
46075
46192
46211
46218
46238
46239
46240
46241
46242
46243
46251
46257
46260
46265
46277
46283
46284
46291
46294
46296
46304
46305
46306
46307
46308
46315
46316
46318
46349
46350
46352
46356
46364
46369
46375
46376
46382
46385
46391
46392
46393
46394
46395
46396
46397
46404
46411
46412
46413
46414
46459
46460
46463
46464
46465
46547
46550
46553
46554
46556
46686
46689
46698
46699
46701
46703
46707
46709
46712
46717
46722
46734
46735
46737
46738
46739
46740
46749
46750
46752
46753
46754
46757
46758
46764
46769
46775
46778
46785
46792
46793
46862
47027
47158
47162
47163
47164
47169
47170
47171
47172
47174
47177
47180
47187
47188
47195
47196
47197
47200
47201
47202
47204
47207
47208
47212
47214
47216
47218
47219
47220
47221
47223
47224
47225
47226
47228
47238
47245
47247
47250
47256
47257
47258
47259
47260
47262
47265
47266
47267
47270
47283
47294
47301
47305
47325
47330
47408
47411
47412
47413
47415
47420
47422
47423
47425
47427
47430
47431
47443
47444
47445
47446
47449
47450
47451
47452
47455
47464
47465
47470
47472
47475
47479
47480
47482
47483
47490
47507
47510
47511
47513
47514
47515
47535
47542
47543
47546
47549
47553
47681
47693
47800
47801
47802
47803
47807
47809
47810
47811
47827
47840
47841
47843
47847
47850
47851
47853
47856
47858
47861
47862
47865
47866
47867
47895
47897
47959
47960
47963
47964
47965
48008
48056
48061
48081
48210
48216
48223
48227
48229
48231
48238
48239
48241
48245
48246
48247
48248
48269
48271
48272
48275
48279
48280
48281
48287
48289
48299
48324
48326
48346
48349
48353
48354
48358
48359
48361
48363
48369
48381
48394
48398
48404
48412
48413
48414
48415
48417
48418
48424
48425
48438
48446
48450
48453
48455
48484
48505
48506
48509
48510
48511
48513
48550
48565
48583
48586
48589
48617
48622
48623
48625
48626
48633
48634
48644
48655
48656
48661
48662
48663
48666
48667
48671
48673
48677
48678
48679
48681
48702
48704
48712
48713
48716
48826
48827
48828
48849
48850
48855
48856
48859
48874
48875
48908
48926
48929
48930
48931
48933
48934
48935
48937
48943
48944
48949
48951
48965
48995
48997
49000
49003
49047
49050
49052
49071
49072
49073
49075
49084
49088
49092
49093
49095
49097
49098
49100
49101
49103
49104
49105
49109
49116
49127
49130
49153
49154
49155
49184
49185
49187
49188
49209
49211
49212
49216
49217
49218
49221
49229
49231
49232
49234
49236
49237
49239
49240
49252
49253
49256
49268
49279
49280
49283
49290
49291
49292
49297
49298
49300
49301
49302
49303
49306
49311
49316
49318
49337
49338
49339
49346
49393
49451
49453
49465
49466
49468
49470
49471
49473
49578
49579
49614
49617
49618
49634
49636
49644
49646
49647
49648
49652
49659
49663
49664
49667
49668
49669
49673
49674
49678
49679
49687
49688
49691
49692
49693
49695
49700
49708
49718
49726
49728
49730
49731
49735
49738
49752
49769
49770
49789
49790
49792
49793
49834
49835
49837
49842
49843
49846
49917
49919
49920
49927
49928
49932
49936
49938
49943
49944
49951
49955
49960
49961
49962
49963
49964
49965
49967
49969
49970
-1
3
4
30
76
77
78
79
80
81
88
89
96
97
99
101
102
103
104
154
170
175
179
180
181
182
188
192
193
194
195
196
197
198
199
200
201
443
444
446
447
454
456
457
459
460
461
462
463
464
467
470
471
472
487
489
491
492
493
494
500
501
502
503
504
505
506
507
508
509
510
511
519
521
522
523
524
526
527
546
547
549
550
551
552
553
554
559
560
563
566
569
570
573
574
576
577
578
580
581
584
585
586
588
589
590
591
639
731
789
790
792
793
794
795
822
826
837
839
842
843
851
852
853
868
869
873
875
879
880
881
882
883
885
889
890
891
893
894
895
898
899
901
903
904
905
952
989
990
1044
1046
1047
1147
1148
1149
1152
1163
1164
1165
1166
1169
1170
1172
1174
1175
1176
1177
1178
1179
1180
1181
1186
1187
1188
1204
1205
1206
1207
1208
1209
1225
1226
1229
1230
1240
1256
1258
1260
1261
1262
1266
1267
1268
1271
1272
1276
1278
1279
1284
1285
1287
1288
1289
1290
1294
1295
1296
1297
1298
1299
1301
1302
1304
1312
1313
1314
1315
1316
1333
1343
1344
1346
1347
1349
1350
1354
1355
1356
1359
1360
1361
1363
1376
1433
1436
1441
1445
1446
1447
1448
1451
1453
1454
1455
1456
1459
1461
1465
1466
1468
1469
1471
1480
1481
1482
1483
1484
1485
1488
1490
1491
1493
1496
1498
1510
1511
1512
1520
1522
1527
1528
1533
1546
1548
1549
1550
1551
1557
1558
1559
1560
1561
1563
1566
1584
1585
1586
1587
1588
1589
1590
1594
1596
1597
1599
1600
1601
1602
1605
1606
1607
1610
1612
1613
1614
1619
1622
1628
1637
1642
1644
1645
1646
1648
1649
1650
1652
1653
1654
1655
1656
1658
1659
1660
1665
1666
1667
1669
1670
1671
1673
1674
1675
1686
1692
1693
1694
1695
1696
1697
1698
1727
1729
1730
1738
1762
1763
1764
1766
1768
1770
1771
1776
1777
1780
1781
1782
1783
1786
1788
1789
1790
1791
1794
1795
1796
1797
1798
1799
1823
1824
1827
1828
1829
1837
1838
1839
1840
1842
1843
1844
1846
1848
1849
1850
1851
1866
1867
1869
1870
1871
1872
1884
1893
1894
1895
1896
1900
1905
1907
1908
1909
1916
1918
1919
1920
1921
1922
1923
1924
1925
1926
1928
1929
1930
1941
1942
2034
2040
2041
2042
2043
2044
2046
2047
2051
2053
2076
2077
2078
2079
2080
2083
2094
2095
2100
2103
2104
2105
2112
2118
2119
2120
2121
2124
2128
2138
2181
2329
2330
2331
2462
2463
2464
2472
2473
2474
2476
2477
2480
2481
2484
2485
2486
2487
2488
2489
2490
2492
2493
2494
2495
2500
2504
2505
2507
2509
2514
2516
2517
2522
2523
2524
2527
2528
2530
2531
2535
2536
2537
2538
2539
2544
2549
2561
2573
2574
2575
2576
2608
2609
2612
2613
2616
2617
2618
2619
2620
2621
2622
2623
2624
2625
2628
2629
2630
2643
2644
2645
2650
2651
2652
2653
2654
2655
2656
2660
2662
2667
2668
2669
2670
2672
2673
2674
2675
2677
2678
2679
2680
2681
2682
2683
2684
2685
2686
2687
2688
2690
2691
2692
2693
2695
2697
2698
2699
2700
2701
2702
2704
2731
2732
2733
2744
2750
2761
2762
2809
2812
2813
2814
2815
2816
2819
2823
2824
2826
2832
2851
2853
2856
2860
2861
2862
2863
2864
2865
2866
2871
2873
3098
3100
3101
3110
3112
3113
3133
3134
3138
3148
3184
3211
3212
3213
3214
3215
3223
3225
3226
3227
3234
3237
3238
3239
3240
3242
3243
3246
3247
3248
3250
3251
3257
3258
3261
3262
3263
3267
3268
3269
3271
3272
3273
3274
3275
3276
3278
3279
3290
3292
3293
3294
3295
3296
3297
3298
3309
3315
3316
3454
3455
3457
3458
3459
3461
3541
3542
3544
3657
3660
3662
3665
3667
3668
3669
3710
3794
3795
3796
3821
3822
3823
3824
3825
3827
3828
3831
3833
3835
3836
3837
3838
3840
3842
3844
3845
3846
3848
3852
3853
3854
3862
3865
3867
3868
3869
3870
3871
3872
3873
3890
3891
3892
3962
3963
3965
3995
3996
3997
3998
4022
4023
4024
4025
4026
4031
4032
4033
4035
4037
4113
4114
4115
4116
4117
4123
4127
4131
4132
4135
4136
4138
4139
4140
4217
4218
4220
4223
4224
4225
4229
4230
4232
4233
4239
4240
4243
4244
4245
4250
4251
4252
4253
4254
4255
4256
4259
4260
4261
4262
4263
4264
4267
4268
4270
4271
4272
4273
4274
4277
4278
4283
4284
4285
4286
4287
4303
4304
4309
4310
4311
4313
4314
4316
4317
4322
4326
4327
4337
4338
4339
4344
4347
4361
4362
4363
4364
4365
4366
4367
4369
4371
4380
4385
4386
4387
4388
4392
4393
4411
4412
4414
4418
4419
4420
4421
4422
4427
4428
4430
4431
4432
4433
4434
4445
4446
4447
4448
4449
4459
4491
4495
4497
4498
4499
4501
4502
4519
4520
4524
4525
4526
4527
4538
4540
4541
4544
4545
4546
4549
4550
4552
4556
4557
4558
4559
4561
4562
4563
4564
4566
4567
4568
4577
4578
4581
4584
4585
4593
4594
4595
4597
4598
4600
4601
4603
4604
4605
4607
4610
4611
4617
4624
4630
4631
4632
4656
4661
4662
4663
4664
4665
4666
4667
4668
4669
4670
4726
4728
4731
4733
4742
4743
4744
4745
4747
4749
4750
4751
4758
4759
4760
4762
4763
4764
4767
4768
4770
4771
4774
4775
4776
4778
4780
4781
4786
4787
4789
4792
4793
4800
4802
4803
4804
4807
4828
4829
4831
4832
4848
4849
4851
4856
4860
4861
4863
4873
4875
4876
4883
4884
4889
4890
4917
4919
4920
4922
4924
4926
4931
4932
4933
4934
4935
4936
4937
4942
4943
4945
4946
4948
4950
4951
4972
4976
4977
4978
4980
4981
4984
4985
4986
4987
5002
5005
5014
5025
5027
5031
5035
5036
5038
5046
5047
5050
5051
5052
5053
5055
5056
5057
5058
5059
5061
5067
5069
5070
5071
5072
5074
5075
5078
5079
5080
5088
5089
5090
5091
5092
5093
5098
5099
5101
5102
5105
5106
5109
5112
5113
5115
5116
5118
5119
5120
5182
5183
5184
5185
5190
5192
5193
5195
5199
5202
5203
5204
5205
5206
5207
5208
5209
5217
5218
5221
5222
5223
5224
5225
5226
5228
5232
5233
5245
5247
5248
5249
5250
5251
5255
5256
5260
5261
5262
5294
5298
5299
5301
5302
5303
5304
5305
5306
5335
5337
5339
5342
5354
5447
5449
5450
5451
5457
5459
5460
5463
5464
5466
5467
5468
5469
5470
5472
5473
5475
5476
5477
5478
5479
5480
5481
5482
5483
5484
5489
5490
5492
5493
5495
5496
5498
5500
5505
5506
5511
5512
5514
5515
5524
5526
5527
5531
5532
5536
5540
5541
5542
5543
5544
5545
5549
5550
5552
5553
5554
5555
5556
5557
5558
5561
5563
5564
5565
5566
5591
5610
5611
5613
5624
5687
5719
5721
5774
5775
5776
5777
5783
5784
5785
5786
5791
5792
5796
5797
5798
5799
5806
5808
5809
5810
5811
5812
5813
5815
5816
5818
5819
5820
5821
5822
5823
5824
5825
5828
5829
5830
5831
5832
5833
5834
5838
5839
5844
5845
5846
5849
5850
5851
5852
5855
5858
5859
5860
5861
5862
5863
5873
5874
5876
5877
5878
5879
5882
5935
5936
5937
5938
5939
5941
5942
5949
5986
5987
5988
5989
5990
5992
5993
6166
6167
6173
6231
6249
6263
6266
6267
6270
6271
6274
6278
6279
6284
6286
6287
6290
6291
6292
6295
6297
6298
6313
6314
6315
6316
6317
6318
6319
6320
6321
6324
6325
6326
6329
6332
6345
6346
6347
6348
6349
6350
6351
6352
6359
6360
6367
6372
6373
6375
6398
6405
6409
6415
6416
6424
6425
6426
6428
6430
6433
6434
6435
6436
6464
6476
6481
6482
6484
6485
6488
6489
6528
6540
6542
6545
6546
6560
6561
6562
6563
6607
6625
6626
6651
6655
6680
6681
6682
6683
6685
6686
6687
6688
6689
6691
6693
6696
6697
6710
6712
6714
6716
6718
6719
6722
6724
6734
6737
6738
6739
6740
6741
6743
6745
6748
6749
6751
6754
6756
6760
6762
6763
6764
6765
6766
6767
6768
6769
6770
6771
6772
6773
6775
6778
6779
6780
6786
6787
6788
6791
6793
6796
6801
6802
6804
6805
6806
6807
6808
6809
6810
6813
6814
6815
6818
6819
6820
6833
6835
6841
6844
6845
6846
6847
6848
6849
6874
6876
6877
6878
6880
6881
6882
6884
6885
6886
6888
6889
6890
6891
6892
6893
6894
6895
6897
6898
6899
6904
6910
6911
6916
6918
6937
6939
6940
6941
6942
6943
6945
6946
6947
6949
6950
6951
6952
6957
6959
6960
6990
6991
6992
6993
6996
6999
7000
7001
7002
7003
7004
7005
7006
7007
7008
7009
7015
7016
7018
7019
7020
7021
7023
7024
7027
7028
7029
7030
7032
7034
7035
7036
7041
7042
7043
7044
7045
7046
7050
7054
7141
7176
7177
7178
7179
7184
7186
7192
7193
7194
7195
7197
7199
7214
7217
7218
7221
7224
7225
7235
7236
7237
7238
7239
7246
7247
7248
7249
7251
7253
7254
7255
7256
7257
7258
7260
7261
7262
7263
7268
7289
7290
7292
7293
7294
7295
7296
7297
7300
7311
7319
7320
7346
7432
7433
7439
7440
7443
7444
7445
7446
7448
7449
7450
7451
7452
7457
7459
7460
7461
7462
7463
7464
7465
7466
7468
7469
7473
7512
7514
7515
7519
7520
7521
7522
7523
7524
7525
7526
7527
7528
7529
7530
7534
7535
7536
7539
7540
7541
7542
7547
7632
7633
7640
7649
7650
7651
7652
7664
7667
7668
7672
7673
7674
7675
7677
7681
7682
7683
7684
7685
7687
7717
7718
7719
7721
7722
7724
7725
7726
7727
7730
7732
7733
7734
7735
7737
7738
7740
7741
7744
7745
7747
7752
7755
7756
7760
7771
7772
7773
7774
7775
7776
7782
7784
7785
7787
7788
7789
7791
7792
7793
7794
7795
7797
7798
7799
7905
7907
7908
7909
7910
7911
7912
7914
7915
7940
7943
7944
7946
7947
7948
7960
7961
7976
8139
8199
8200
8201
8202
8203
8204
8206
8209
8212
8213
8221
8235
8237
8238
8239
8242
8243
8244
8245
8252
8253
8254
8255
8256
8257
8258
8259
8260
8262
8268
8289
8292
8293
8294
8295
8328
8329
8492
8509
8511
8513
8514
8515
8565
8566
8567
8568
8569
8570
8572
8573
8574
8603
8604
8605
8606
8612
8613
8674
8675
8679
8680
8681
8691
8710
8714
8716
8717
8722
8725
8729
8731
8734
8739
8741
8742
8743
8744
8745
8747
8748
8779
8780
8782
8783
8784
8787
8788
8790
8791
8792
8794
8820
8821
8822
8877
8878
8932
8933
8935
8936
8938
8939
8943
8945
8946
8947
8948
8950
8955
8956
8961
8962
8964
8965
8967
8968
8976
8977
8980
8981
8985
8986
8987
8989
8991
8992
8993
8995
8999
9001
9002
9005
9006
9007
9008
9010
9013
9014
9015
9017
9018
9019
9020
9021
9025
9026
9029
9030
9031
9041
9042
9045
9061
9062
9063
9064
9065
9067
9069
9070
9075
9079
9080
9082
9116
9131
9132
9136
9137
9138
9156
9157
9158
9182
9183
9184
9185
9186
9187
9191
9192
9193
9207
9208
9209
9210
9216
9218
9219
9224
9225
9226
9229
9231
9232
9241
9242
9245
9246
9257
9260
9263
9264
9265
9266
9267
9269
9297
9298
9299
9300
9302
9303
9328
9329
9330
9332
9335
9342
9343
9345
9350
9351
9354
9357
9358
9361
9383
9387
9388
9390
9391
9397
9400
9409
9413
9414
9415
9416
9417
9422
9424
9427
9434
9435
9436
9437
9511
9514
9515
9516
9517
9519
9520
9522
9523
9531
9562
9566
9567
9568
9569
9570
9571
9572
9573
9574
9576
9602
9604
9605
9606
9615
9616
9617
9618
9619
9620
9621
9632
9633
9634
9636
9637
9641
9642
9643
9644
9646
9652
9653
9654
9655
9656
9657
9682
9684
9685
9686
9688
9689
9690
9693
9694
9695
9696
9697
9698
9699
9700
9702
9703
9704
9707
9710
9711
9713
9757
9761
9762
9763
9764
9765
9781
9782
9783
9784
9785
9839
9851
9852
9853
9855
9856
9857
9859
9860
9871
9872
9878
9884
9885
9886
9887
9892
9893
9894
9896
9897
9899
9900
9901
9903
9905
9927
9928
9931
9932
9949
9950
9976
9978
10007
10008
10010
10018
10019
10021
10023
10024
10028
10029
10030
10033
10034
10039
10051
10052
10053
10059
10067
10068
10082
10083
10084
10089
10090
10091
10093
10094
10095
10097
10098
10099
10100
10101
10102
10103
10117
10129
10133
10137
10138
10139
10141
10165
10166
10169
10170
10171
10172
10176
10177
10178
10179
10181
10183
10188
10216
10217
10218
10219
10220
10222
10223
10227
10231
10233
10244
10245
10246
10247
10248
10249
10251
10267
10270
10271
10273
10275
10276
10277
10278
10280
10281
10282
10283
10323
10324
10325
10326
10327
10332
10333
10334
10335
10336
10337
10338
10339
10341
10345
10349
10354
10356
10362
10364
10379
10380
10381
10382
10383
10387
10398
10405
10406
10407
10409
10411
10412
10415
10416
10417
10418
10419
10420
10421
10423
10425
10426
10427
10429
10430
10431
10434
10436
10437
10439
10440
10447
10448
10449
10450
10451
10452
10454
10455
10459
10460
10461
10462
10463
10465
10471
10472
10477
10478
10479
10481
10482
10483
10484
10485
10486
10487
10488
10489
10490
10491
10492
10493
10494
10495
10496
10497
10498
10500
10503
10515
10516
10518
10519
10521
10522
10523
10524
10526
10527
10531
10534
10541
10547
10549
10550
10551
10552
10556
10557
10559
10560
10561
10562
10563
10602
10614
10615
10616
10617
10618
10620
10621
10623
10624
10625
10626
10629
10631
10632
10640
10651
10653
10654
10660
10662
10663
10665
10666
10669
10670
10671
10672
10673
10674
10676
10682
10683
10696
10722
10723
10724
10725
10726
10742
10747
10748
10749
10750
10752
10753
10754
10755
10756
10757
10758
10813
10814
10815
10821
10836
10840
10842
10851
10852
10853
10854
10855
10856
10857
10858
10859
10864
10865
10867
10887
10888
10889
10891
10892
10893
10894
10895
10898
10900
10901
10902
10914
10931
10952
10968
10972
10973
10988
10989
10990
10991
10992
10994
11000
11003
11014
11015
11018
11019
11021
11022
11023
11027
11029
11030
11031
11035
11037
11039
11040
11041
11044
11045
11046
11047
11048
11049
11050
11051
11054
11055
11056
11059
11060
11061
11062
11068
11073
11077
11078
11082
11083
11085
11096
11097
11098
11099
11100
11101
11102
11105
11106
11109
11115
11116
11117
11118
11119
11120
11121
11126
11127
11133
11134
11135
11136
11137
11138
11141
11142
11143
11144
11146
11149
11151
11152
11153
11159
11169
11170
11190
11191
11198
11199
11200
11201
11202
11203
11204
11208
11209
11211
11215
11219
11220
11221
11222
11223
11224
11228
11229
11243
11244
11247
11248
11252
11253
11254
11256
11257
11258
11261
11262
11263
11264
11265
11266
11268
11283
11287
11296
11302
11303
11308
11310
11311
11313
11316
11534
11613
11689
11690
11691
11695
11716
11718
11719
11720
11721
11723
11724
11725
11727
11729
11730
11731
11732
11733
11736
11738
11739
11746
11747
11748
11752
11753
11754
11755
11757
11758
11759
11767
11776
11779
11780
11781
11783
11788
11796
11797
11802
11803
11804
11805
11808
11809
11810
11811
11812
11813
11814
11815
11816
11817
11819
11821
11823
11889
11902
11903
11904
11908
11911
11912
11913
11915
11916
11933
11934
11935
11936
11937
11939
11949
11950
11954
11955
11956
11958
11959
11960
11962
11964
11965
11966
11967
11968
11974
11975
11977
11979
11980
11981
11983
11990
11991
11993
11994
11998
12001
12002
12006
12007
12008
12010
12011
12064
12078
12082
12083
12088
12090
12091
12092
12093
12095
12096
12104
12105
12106
12120
12122
12125
12126
12127
12131
12132
12133
12134
12135
12136
12153
12154
12156
12157
12158
12161
12162
12163
12169
12172
12173
12176
12177
12178
12179
12180
12181
12182
12186
12187
12190
12198
12199
12200
12208
12209
12216
12218
12222
12223
12224
12225
12226
12227
12229
12231
12232
12233
12234
12235
12239
12245
12246
12247
12248
12250
12251
12252
12260
12262
12263
12264
12265
12266
12267
12268
12270
12271
12280
12282
12283
12285
12286
12287
12288
12289
12290
12292
12293
12294
12295
12299
12301
12302
12303
12304
12305
12306
12307
12313
12314
12331
12335
12338
12339
12340
12341
12342
12344
12350
12351
12352
12353
12354
12355
12356
12358
12364
12365
12366
12367
12368
12369
12371
12372
12374
12375
12379
12380
12381
12382
12383
12385
12386
12389
12392
12393
12394
12395
12397
12399
12400
12401
12403
12404
12406
12434
12435
12437
12483
12484
12485
12486
12487
12488
12489
12504
12506
12507
12508
12510
12519
12522
12523
12524
12525
12533
12534
12535
12537
12538
12540
12541
12542
12546
12548
12551
12552
12553
12557
12559
12562
12564
12565
12566
12567
12568
12569
12572
12574
12576
12577
12580
12588
12589
12590
12591
12592
12593
12597
12598
12600
12601
12602
12603
12604
12605
12609
12610
12611
12616
12617
12630
12631
12632
12633
12639
12640
12641
12643
12645
12647
12648
12649
12650
12651
12654
12655
12658
12659
12660
12661
12719
12720
12721
12723
12725
12726
12728
12729
12730
12731
12734
12736
12743
12748
12749
12751
12855
12856
12858
12893
12894
12895
12896
12928
12942
12943
12944
12945
12949
12950
12956
12957
12958
12959
12960
12961
12962
12963
12964
12968
12971
12973
12978
12984
12985
12987
12995
12996
12998
12999
13004
13006
13007
13008
13009
13014
13016
13019
13023
13024
13025
13043
13051
13054
13061
13064
13085
13086
13087
13088
13089
13167
13171
13172
13222
13229
13231
13268
13270
13271
13272
13273
13274
13275
13276
13278
13279
13281
13282
13283
13284
13286
13287
13288
13299
13301
13302
13303
13304
13305
13306
13316
13338
13342
13343
13344
13347
13348
13349
13350
13351
13352
13354
13355
13356
13359
13360
13361
13363
13364
13365
13366
13367
13368
13369
13381
13386
13387
13388
13389
13390
13391
13395
13399
13400
13401
13406
13409
13411
13413
13414
13416
13417
13418
13419
13423
13427
13431
13452
13454
13455
13457
13458
13459
13461
13462
13463
13464
13471
13473
13474
13475
13476
13478
13480
13481
13482
13483
13486
13540
13541
13542
13543
13545
13549
13552
13554
13555
13557
13558
13571
13573
13574
13575
13576
13577
13578
13583
13584
13585
13586
13587
13588
13589
13590
13591
13592
13595
13596
13597
13598
13611
13628
13629
13630
13631
13640
13642
13653
13654
13655
13656
13700
13702
13703
13715
13724
13726
13727
13731
13732
13733
13734
13741
13742
13743
13744
13745
13746
13748
13842
13875
13979
13980
14046
14049
14050
14051
14052
14053
14054
14055
14056
14058
14060
14061
14062
14063
14064
14065
14066
14067
14070
14071
14072
14073
14076
14079
14081
14082
14083
14084
14085
14164
14167
14232
14233
14274
14275
14276
14277
14278
14434
14448
14466
14467
14468
14469
14471
14472
14479
14482
14483
14486
14564
14565
14566
14567
14568
14571
14572
14574
14575
14577
14578
14581
14583
14586
14587
14588
14589
14590
14596
14599
14606
14608
14618
14620
14621
14625
14626
14629
14630
14632
14633
14634
14635
14645
14648
14649
14650
14651
14654
14657
14659
14661
14671
14685
14686
14687
14688
14690
14692
14693
14694
14695
14696
14699
14700
14704
14705
14706
14708
14709
14710
14711
14712
14713
14714
14715
14718
14720
14721
14724
14726
14727
14728
14731
14734
14735
14736
14739
14741
14754
14757
14758
14759
14762
14763
14764
14768
14769
14770
14772
14780
14783
14784
14786
14787
14792
14793
14794
14797
14798
14799
14800
14801
14802
14803
14804
14806
14807
14808
14809
14811
14813
14815
14816
14817
14819
14820
14821
14822
14833
14834
14865
14877
14878
14879
14880
14881
14883
14885
14888
14889
14890
14891
14893
14895
14896
14898
14899
14900
14901
14903
14906
14907
14908
14909
14918
15001
15003
15004
15005
15006
15007
15008
15012
15063
15064
15066
15068
15070
15075
15076
15079
15083
15085
15089
15098
15099
15101
15102
15103
15114
15115
15116
15141
15145
15146
15147
15150
15151
15153
15162
15166
15168
15170
15171
15175
15178
15179
15180
15181
15182
15183
15184
15185
15188
15189
15190
15191
15193
15194
15195
15196
15197
15198
15200
15203
15204
15206
15213
15216
15217
15220
15222
15224
15225
15230
15268
15271
15280
15282
15283
15284
15285
15286
15287
15288
15289
15290
15291
15292
15293
15295
15299
15300
15302
15303
15304
15305
15306
15307
15308
15310
15311
15314
15316
15317
15318
15319
15320
15324
15358
15359
15360
15363
15367
15368
15372
15373
15377
15381
15382
15383
15384
15386
15387
15399
15423
15435
15440
15442
15443
15446
15447
15448
15452
15453
15455
15459
15462
15466
15470
15491
15492
15496
15497
15501
15502
15503
15504
15506
15672
15677
15681
15682
15683
15684
15763
15764
15765
15913
15914
15916
15917
15918
15919
15920
15922
15923
15924
15925
15926
15928
15929
15960
15979
15980
15986
16006
16007
16013
16014
16015
16016
16028
16029
16030
16031
16032
16033
16034
16035
16036
16037
16041
16042
16043
16044
16058
16070
16072
16073
16074
16076
16077
16078
16090
16091
16092
16093
16094
16096
16098
16099
16108
16109
16121
16122
16125
16152
16153
16163
16173
16174
16176
16177
16178
16179
16180
16369
16370
16371
16374
16375
16376
16377
16378
16379
16380
16381
16382
16383
16384
16392
16393
16399
16403
16407
16409
16410
16411
16412
16413
16414
16415
16416
16417
16421
16422
16423
16424
16425
16426
16429
16430
16431
16433
16435
16436
16438
16439
16440
16441
16463
16467
16468
16491
16493
16496
16497
16498
16499
16514
16533
16534
16535
16536
16561
16570
16571
16572
16574
16575
16576
16577
16578
16580
16582
16587
16588
16590
16591
16592
16593
16594
16595
16596
16641
16642
16645
16647
16648
16650
16651
16653
16654
16700
16701
16702
16703
16704
16724
16725
16726
16727
16728
16730
16732
16733
16743
16745
16746
16749
16750
16751
16752
16766
16767
16768
16770
16771
16772
16778
16779
16780
16781
16785
16786
16787
16788
16789
16790
16791
16793
16795
16827
16881
16906
16907
16908
16984
17097
17100
17101
17103
17104
17170
17202
17230
17231
17232
17234
17237
17238
17239
17240
17244
17246
17248
17249
17250
17251
17252
17253
17255
17256
17259
17269
17272
17273
17274
17278
17280
17281
17282
17283
17284
17286
17287
17289
17290
17291
17292
17294
17296
17297
17298
17300
17301
17303
17304
17305
17306
17307
17308
17309
17310
17319
17320
17321
17322
17323
17325
17326
17336
17337
17338
17350
17351
17353
17370
17374
17377
17378
17379
17380
17381
17382
17383
17386
17387
17388
17389
17390
17393
17394
17400
17401
17405
17411
17412
17417
17607
17617
17619
17620
17621
17622
17627
17628
17629
17630
17631
17632
17639
17641
17642
17643
17646
17648
17650
17651
17692
17694
17695
17697
17698
17699
17700
17702
17704
17705
17706
17707
17711
17712
17713
17714
17745
17747
17748
17750
17751
17753
17754
17755
17768
17784
17785
17787
17813
17814
17835
17836
17837
17839
17841
17842
17844
17845
17846
17847
17848
17854
17855
17856
17857
17858
17861
17862
17864
17865
17873
17875
17879
17902
17907
17908
17909
17931
17933
17934
17935
17940
17942
17943
17944
17945
17957
17958
17969
17975
17976
17977
17978
17979
17980
17981
17984
17994
17995
17996
18001
18002
18003
18007
18008
18012
18013
18014
18015
18016
18017
18022
18023
18044
18049
18051
18052
18053
18054
18055
18059
18060
18063
18066
18068
18069
18070
18071
18077
18078
18079
18081
18082
18083
18085
18087
18089
18090
18096
18097
18098
18099
18100
18102
18103
18105
18108
18109
18110
18114
18116
18127
18128
18129
18133
18134
18135
18136
18137
18138
18149
18150
18158
18162
18165
18167
18168
18171
18274
18296
18297
18298
18299
18300
18301
18304
18308
18311
18312
18314
18319
18320
18321
18322
18375
18427
18429
18430
18431
18435
18438
18439
18440
18441
18442
18443
18447
18504
18505
18506
18507
18508
18517
18520
18524
18525
18526
18527
18528
18530
18533
18534
18535
18538
18539
18542
18543
18544
18545
18546
18556
18557
18558
18560
18561
18563
18564
18565
18566
18568
18570
18571
18572
18573
18574
18576
18596
18597
18604
18605
18606
18607
18608
18609
18610
18611
18612
18613
18617
18618
18626
18627
18628
18655
18659
18660
18661
18663
18676
18677
18679
18682
18687
18691
18692
18693
18696
18697
18700
18702
18703
18704
18705
18706
18707
18708
18710
18712
18713
18714
18716
18718
18719
18720
18721
18724
18725
18726
18751
18752
18753
18754
18755
18756
18758
18759
18761
18762
18763
18764
18765
18767
18768
18774
18775
18779
18783
18784
18785
18786
18787
18789
18790
18794
18795
18796
18797
18798
18799
18800
18802
18862
18864
18871
18880
18882
18885
18887
18909
18910
18913
18914
18915
18917
18920
18922
18923
18924
18925
18926
18927
18931
18943
18946
18978
18979
18981
18982
18984
18985
18987
19031
19036
19037
19038
19073
19074
19075
19076
19077
19079
19080
19081
19089
19091
19092
19093
19094
19107
19108
19109
19112
19113
19114
19115
19117
19119
19120
19121
19123
19126
19127
19128
19129
19130
19132
19133
19136
19137
19138
19139
19140
19141
19145
19148
19151
19152
19153
19154
19155
19175
19178
19181
19182
19187
19190
19191
19192
19196
19197
19198
19201
19202
19203
19204
19207
19208
19209
19210
19213
19217
19218
19222
19260
19261
19262
19263
19308
19309
19310
19311
19312
19345
19376
19378
19380
19381
19386
19388
19394
19397
19398
19399
19409
19410
19417
19418
19419
19420
19421
19433
19434
19436
19437
19440
19445
19459
19460
19463
19464
19472
19477
19478
19480
19484
19490
19491
19500
19502
19506
19507
19508
19509
19510
19511
19512
19538
19546
19549
19556
19558
19559
19560
19561
19562
19563
19564
19565
19570
19571
19574
19575
19579
19580
19583
19585
19586
19587
19588
19589
19590
19598
19604
19605
19606
19610
19611
19612
19613
19617
19622
19625
19626
19627
19628
19629
19642
19643
19645
19646
19647
19648
19649
19652
19653
19655
19656
19657
19658
19659
19660
19661
19662
19664
19665
19680
19684
19701
19702
19703
19704
19710
19711
19712
19713
19714
19716
19717
19722
19723
19727
19731
19732
19735
19737
19741
19760
19761
19861
19863
19864
19868
19958
19960
19961
19962
19963
19964
19968
19969
19970
19971
19973
19978
19979
19980
19982
19983
19984
19985
19986
19989
19990
19993
19996
19997
20000
20003
20006
20007
20009
20010
20014
20016
20017
20020
20021
20022
20023
20024
20025
20026
20028
20029
20032
20033
20040
20042
20043
20044
20045
20047
20048
20098
20099
20100
20101
20103
20104
20109
20111
20112
20113
20115
20121
20122
20123
20124
20125
20126
20127
20128
20129
20135
20137
20138
20139
20140
20141
20142
20143
20144
20148
20157
20158
20159
20160
20161
20162
20168
20170
20174
20176
20177
20181
20183
20186
20188
20189
20190
20224
20225
20226
20265
20268
20319
20320
20321
20404
20406
20408
20409
20410
20412
20413
20415
20433
20444
20452
20458
20459
20460
20461
20464
20465
20466
20467
20468
20470
20471
20472
20475
20476
20477
20478
20479
20480
20481
20482
20485
20487
20488
20490
20492
20494
20495
20496
20499
20500
20501
20502
20503
20505
20506
20507
20509
20515
20519
20520
20521
20524
20529
20530
20531
20533
20534
20535
20536
20537
20538
20541
20562
20564
20565
20567
20568
20585
20586
20588
20589
20592
20596
20597
20603
20604
20606
20607
20608
20609
20610
20611
20615
20617
20646
20647
20717
20719
20720
20721
20722
20724
20727
20728
20731
20732
20733
20735
20736
20737
20738
20739
20740
20741
20742
20743
20744
20746
20747
20749
20750
20752
20762
20764
20765
20766
20767
20768
20769
20772
20773
20774
20777
20780
20781
20784
20785
20786
20789
20791
20793
20796
20798
20800
20802
20907
20908
20909
20912
20914
20915
20916
20917
20918
20919
20938
20958
20962
20963
20974
20975
20981
20983
20985
20986
20987
20988
20989
21008
21009
21026
21027
21029
21031
21032
21033
21034
21035
21036
21037
21039
21042
21043
21045
21046
21047
21049
21067
21068
21071
21072
21073
21075
21076
21081
21082
21083
21092
21095
21096
21097
21115
21116
21121
21123
21124
21125
21126
21127
21129
21130
21131
21132
21133
21134
21136
21137
21138
21180
21182
21183
21184
21185
21186
21320
21321
21323
21324
21328
21329
21331
21332
21333
21334
21338
21339
21340
21341
21342
21343
21344
21345
21348
21417
21440
21446
21447
21453
21454
21455
21456
21457
21487
21495
21496
21527
21528
21529
21530
21531
21532
21533
21534
21535
21537
21538
21539
21540
21541
21543
21544
21545
21553
21554
21555
21556
21557
21558
21592
21594
21595
21598
21599
21601
21602
21603
21604
21605
21606
21613
21614
21616
21617
21621
21624
21627
21630
21631
21632
21633
21635
21636
21639
21640
21642
21643
21644
21645
21646
21647
21656
21662
21663
21665
21666
21667
21668
21669
21670
21674
21676
21677
21678
21679
21680
21681
21682
21683
21684
21691
21791
21817
21818
21819
21821
21852
21853
21854
21855
21865
21866
21868
21871
21873
21874
21875
21881
21882
21883
21884
21887
21893
21894
21905
21939
21941
21942
21943
21944
21945
21946
21949
21951
21953
21973
21974
21976
21977
21979
21980
21981
21982
21983
21984
21986
21992
22002
22003
22007
22014
22018
22019
22021
22022
22023
22025
22034
22035
22037
22038
22041
22042
22043
22044
22045
22048
22050
22051
22052
22054
22057
22058
22059
22060
22061
22062
22063
22066
22069
22070
22072
22073
22118
22120
22122
22123
22125
22126
22129
22130
22131
22132
22133
22134
22143
22147
22148
22149
22150
22153
22154
22155
22156
22161
22198
22222
22224
22225
22229
22244
22245
22248
22249
22253
22255
22267
22270
22275
22276
22277
22284
22286
22287
22288
22289
22290
22291
22292
22293
22294
22296
22297
22299
22300
22301
22304
22307
22308
22309
22316
22317
22318
22324
22325
22326
22329
22330
22332
22333
22334
22346
22347
22348
22353
22354
22356
22359
22360
22361
22362
22369
22370
22371
22372
22374
22378
22380
22381
22382
22383
22384
22385
22387
22390
22392
22395
22404
22405
22406
22407
22410
22412
22413
22414
22417
22419
22420
22425
22439
22442
22443
22449
22450
22451
22453
22454
22455
22457
22460
22461
22462
22509
22510
22513
22516
22520
22521
22525
22529
22530
22538
22545
22551
22552
22553
22554
22555
22556
22558
22559
22560
22561
22562
22564
22565
22566
22570
22571
22576
22584
22585
22586
22588
22597
22598
22601
22602
22603
22604
22609
22610
22611
22612
22613
22616
22618
22620
22622
22623
22625
22626
22629
22633
22634
22635
22642
22645
22647
22648
22651
22652
22658
22659
22660
22661
22662
22663
22665
22666
22667
22669
22670
22671
22674
22677
22678
22682
22683
22684
22685
22689
22692
22694
22696
22697
22700
22701
22703
22709
22711
22712
22713
22714
22715
22716
22717
22723
22724
22725
22726
22727
22729
22730
22733
22738
22739
22742
22743
22744
22747
22748
22749
22796
22801
22802
22803
22804
22805
22806
22808
22809
22813
22815
22816
22817
22819
22822
22846
22848
22849
22850
22852
22853
22854
22856
22857
22858
22859
22860
22867
22868
22872
22874
22875
22877
22879
22880
22881
22897
22900
22902
22904
22906
22907
22908
22909
22910
22912
22913
22914
22917
22918
22919
22920
22921
22925
22926
22976
22977
22978
22979
22980
22981
22986
22987
22988
22989
22990
22993
22995
22996
23000
23001
23003
23005
23006
23045
23047
23096
23097
23100
23101
23102
23104
23105
23106
23107
23110
23112
23115
23116
23118
23119
23120
23121
23122
23123
23124
23125
23210
23263
23273
23275
23277
23278
23279
23280
23281
23282
23283
23285
23305
23306
23307
23308
23309
23310
23311
23315
23316
23318
23320
23321
23323
23324
23325
23326
23329
23331
23332
23333
23334
23350
23353
23354
23356
23358
23359
23422
23423
23440
23441
23443
23449
23452
23454
23456
23470
23471
23482
23483
23487
23488
23500
23504
23505
23506
23508
23509
23510
23515
23517
23518
23519
23520
23521
23522
23523
23539
23541
23542
23545
23547
23578
23610
23615
23616
23629
23700
23705
23706
23720
23721
23722
23723
23724
23725
23726
23727
23731
23733
23734
23735
23736
23738
23739
23740
23743
23744
23745
23748
23749
23750
23752
23754
23755
23757
23759
23760
23761
23762
23763
23764
23765
23766
23768
23775
23790
23794
23801
23807
23810
23811
23812
23813
23834
23835
23836
23838
23841
23875
23876
23877
23878
23917
23918
23919
23920
23925
23928
23933
23934
23936
23939
23940
23941
23953
23954
23955
23956
23993
23999
24093
24094
24096
24097
24098
24099
24101
24179
24180
24181
24182
24185
24186
24187
24188
24189
24190
24192
24195
24196
24197
24198
24199
24202
24203
24204
24206
24209
24211
24212
24213
24216
24218
24219
24226
24231
24257
24261
24262
24264
24265
24266
24267
24268
24269
24270
24271
24273
24274
24275
24277
24278
24279
24280
24281
24301
24306
24307
24309
24311
24312
24313
24316
24317
24318
24320
24322
24323
24325
24330
24331
24332
24334
24335
24347
24348
24350
24352
24353
24354
24356
24357
24358
24359
24360
24363
24364
24365
24366
24372
24373
24374
24375
24376
24378
24379
24380
24381
24382
24408
24409
24410
24419
24425
24426
24427
24428
24429
24431
24432
24437
24443
24445
24447
24451
24452
24453
24454
24455
24457
24458
24459
24461
24462
24465
24466
24469
24470
24471
24472
24473
24474
24475
24476
24477
24478
24479
24482
24491
24492
24493
24494
24507
24509
24515
24516
24517
24518
24560
24566
24569
24570
24582
24583
24584
24585
24587
24590
24591
24593
24594
24596
24597
24598
24599
24600
24605
24606
24607
24608
24609
24632
24637
24644
24645
24646
24647
24648
24652
24663
24665
24714
24715
24716
24717
24719
24724
24725
24726
24727
24728
24730
24733
24736
24737
24746
24747
24748
24753
24754
24755
24760
24763
24764
24786
24787
24790
24791
24795
24798
24802
24803
24804
24865
24866
24867
24869
24874
24878
24884
24900
24903
24910
24911
24912
24913
24914
24915
24918
24921
24922
24923
24924
24925
24930
24931
24941
24942
24943
24944
24945
24946
24947
24949
24950
24951
24953
24954
24955
24958
24966
24967
24968
24969
24970
24971
24972
24974
24975
24976
24977
24978
24979
24980
24988
25036
25037
25038
25039
25042
25043
25045
25047
25048
25049
25050
25051
25053
25054
25055
25058
25154
25155
25157
25158
25159
25160
25161
25165
25166
25167
25170
25174
25175
25176
25177
25179
25184
25185
25188
25204
25206
25223
25239
25240
25241
25243
25263
25264
25266
25267
25268
25270
25272
25273
25274
25276
25287
25289
25298
25301
25302
25303
25311
25312
25317
25327
25328
25330
25332
25350
25352
25353
25357
25359
25360
25363
25364
25366
25369
25372
25373
25379
25380
25382
25383
25384
25385
25412
25422
25423
25424
25425
25432
25433
25434
25435
25436
25437
25449
25450
25451
25452
25454
25455
25456
25457
25459
25460
25463
25465
25466
25467
25468
25469
25501
25516
25517
25518
25546
25548
25549
25553
25554
25555
25564
25568
25569
25570
25571
25596
25645
25646
25647
25652
25653
25655
25656
25657
25664
25665
25666
25667
25668
25671
25673
25674
25675
25676
25678
25679
25680
25681
25682
25683
25684
25685
25686
25688
25690
25691
25692
25694
25695
25696
25697
25698
25699
25700
25703
25704
25705
25706
25707
25708
25710
25711
25712
25713
25715
25719
25732
25733
25749
25772
25787
25788
25792
25795
25797
25799
25800
25802
25803
25804
25806
25807
25808
25811
25975
25976
26006
26007
26008
26037
26040
26041
26108
26126
26127
26128
26129
26130
26131
26132
26133
26134
26135
26136
26137
26138
26140
26142
26153
26154
26155
26157
26162
26163
26164
26165
26166
26167
26168
26169
26170
26172
26173
26174
26175
26176
26177
26181
26182
26183
26184
26185
26186
26187
26190
26192
26200
26201
26202
26210
26212
26214
26216
26218
26219
26223
26226
26227
26274
26277
26278
26279
26280
26281
26285
26286
26287
26317
26318
26320
26324
26326
26328
26331
26333
26334
26335
26336
26337
26338
26339
26341
26342
26343
26345
26346
26347
26350
26352
26353
26354
26356
26359
26360
26364
26365
26366
26367
26368
26389
26400
26411
26413
26424
26427
26429
26433
26434
26437
26445
26485
26486
26487
26488
26489
26493
26494
26495
26499
26500
26501
26504
26505
26507
26508
26511
26520
26521
26524
26531
26532
26534
26535
26536
26537
26539
26543
26544
26547
26548
26550
26551
26555
26557
26558
26559
26561
26562
26565
26567
26570
26571
26575
26576
26584
26588
26589
26597
26599
26600
26601
26606
26607
26725
26726
26727
26728
26755
26756
26759
26764
26765
26796
26872
26876
26877
26878
26880
26881
26882
26884
26885
26886
26887
26888
26891
26892
26893
26894
26895
26896
26897
26898
26902
26908
26925
26927
26928
26929
26933
26990
26991
26992
26993
26994
26995
26996
26997
26999
27000
27002
27003
27008
27009
27010
27011
27014
27015
27017
27018
27020
27021
27022
27023
27024
27025
27026
27031
27064
27069
27085
27086
27087
27088
27092
27103
27108
27113
27120
27121
27122
27126
27130
27131
27132
27133
27136
27138
27140
27145
27146
27147
27148
27149
27150
27151
27152
27153
27154
27160
27161
27162
27179
27184
27190
27192
27193
27194
27206
27207
27208
27209
27211
27212
27214
27215
27216
27217
27218
27219
27263
27268
27274
27275
27276
27277
27278
27283
27289
27290
27292
27294
27295
27296
27297
27298
27299
27305
27306
27307
27308
27309
27311
27313
27314
27315
27320
27321
27332
27335
27336
27337
27355
27360
27381
27383
27384
27388
27389
27403
27406
27407
27418
27419
27420
27424
27425
27429
27430
27432
27434
27436
27437
27438
27439
27440
27441
27450
27451
27453
27964
27965
27966
27967
27969
27970
27993
28020
28030
28034
28037
28038
28041
28042
28043
28044
28046
28047
28050
28051
28052
28053
28056
28095
28096
28099
28106
28107
28109
28113
28114
28115
28116
28120
28122
28123
28125
28126
28127
28128
28130
28131
28132
28136
28138
28139
28141
28142
28143
28147
28149
28150
28151
28153
28155
28156
28158
28159
28160
28161
28163
28165
28166
28167
28168
28171
28173
28175
28177
28178
28179
28180
28181
28182
28183
28184
28185
28187
28188
28189
28210
28219
28251
28253
28257
28259
28263
28267
28282
28305
28306
28310
28311
28312
28313
28314
28315
28319
28325
28326
28327
28328
28329
28331
28332
28333
28334
28336
28338
28340
28343
28344
28349
28359
28361
28362
28365
28375
28377
28495
28498
28500
28504
28505
28506
28521
28523
28567
28569
28570
28571
28578
28587
28590
28606
28607
28619
28621
28622
28623
28658
28660
28661
28662
28663
28664
28839
28851
28853
28854
28855
28856
28857
28858
28859
28860
28861
28862
28866
28868
28872
28876
28879
28880
28881
28884
28886
28887
28888
28889
28892
28893
28894
28896
28905
29021
29022
29024
29025
29027
29028
29029
29030
29031
29032
29036
29038
29039
29040
29041
29042
29046
29047
29051
29055
29056
29058
29060
29061
29063
29064
29065
29066
29067
29068
29069
29070
29071
29075
29076
29077
29078
29082
29083
29084
29085
29086
29087
29094
29095
29099
29102
29103
29106
29107
29108
29109
29110
29144
29145
29146
29147
29148
29156
29163
29164
29165
29166
29167
29171
29172
29173
29174
29175
29177
29178
29179
29180
29181
29182
29184
29187
29191
29192
29194
29195
29196
29197
29203
29204
29205
29206
29207
29208
29209
29210
29215
29216
29217
29218
29219
29220
29221
29231
29245
29246
29248
29249
29251
29252
29253
29254
29256
29257
29258
29259
29262
29264
29265
29266
29267
29268
29269
29270
29271
29272
29273
29276
29277
29279
29280
29281
29293
29294
29311
29312
29358
29359
29360
29361
29362
29364
29365
29367
29368
29369
29370
29371
29372
29375
29376
29377
29378
29379
29381
29382
29383
29386
29387
29389
29390
29391
29392
29393
29394
29395
29400
29401
29402
29410
29411
29412
29419
29420
29429
29430
29440
29443
29444
29448
29449
29450
29451
29452
29454
29455
29457
29464
29466
29467
29468
29470
29473
29474
29475
29476
29479
29480
29481
29486
29487
29488
29489
29491
29494
29504
29512
29513
29516
29548
29549
29550
29552
29554
29555
29556
29557
29560
29561
29562
29563
29564
29566
29570
29582
29583
29605
29610
29615
29619
29628
29632
29633
29634
29635
29640
29641
29642
29701
29702
29724
29725
29727
29728
29732
29733
29735
29736
29737
29738
29744
29746
29748
29749
29750
29751
29752
29756
29757
29758
29759
29760
29780
29782
29783
29784
29785
29786
29790
29791
29792
29793
29794
29796
29797
29799
29800
29801
29807
29808
29809
29811
29812
29813
29824
29825
29827
29828
29832
29833
29834
29836
29837
29838
29858
29859
29860
29862
29863
29864
29865
29866
29867
29868
29869
29871
29872
29904
29906
29910
29978
29985
29986
29989
29992
29993
30022
30023
30025
30031
30032
30033
30051
30054
30055
30060
30061
30063
30065
30066
30067
30068
30069
30070
30077
30080
30082
30083
30085
30086
30088
30089
30090
30091
30092
30093
30094
30113
30115
30117
30118
30119
30120
30121
30129
30130
30131
30132
30133
30134
30135
30140
30148
30149
30176
30179
30180
30182
30184
30189
30190
30191
30231
30232
30235
30237
30240
30241
30242
30243
30244
30246
30247
30253
30255
30257
30258
30259
30260
30261
30262
30263
30264
30270
30271
30272
30286
30288
30289
30290
30291
30292
30293
30294
30295
30298
30300
30305
30306
30307
30311
30319
30320
30338
30339
30340
30341
30343
30347
30348
30352
30353
30354
30357
30358
30414
30436
30437
30549
30577
30579
30586
30587
30590
30591
30592
30756
30757
30759
30940
30942
30943
30944
30957
30958
30964
30965
30996
30998
31005
31008
31011
31013
31014
31015
31016
31017
31019
31020
31021
31022
31026
31027
31029
31033
31034
31035
31036
31043
31045
31046
31054
31056
31059
31060
31061
31062
31063
31065
31066
31067
31068
31069
31070
31071
31073
31074
31075
31077
31078
31079
31080
31085
31096
31097
31098
31099
31100
31101
31102
31113
31114
31115
31116
31117
31118
31119
31120
31121
31122
31124
31126
31127
31130
31137
31138
31139
31140
31152
31173
31186
31188
31189
31192
31193
31194
31199
31200
31201
31202
31204
31208
31209
31210
31215
31216
31217
31578
31581
31582
31585
31586
31628
31659
31660
31662
31663
31664
31665
31666
31667
31668
31671
31674
31676
31758
31761
31790
31791
31792
31794
31796
31797
31798
31799
31800
31801
31815
31816
31826
31827
31832
31833
31834
31835
31841
31842
31843
31844
31876
31877
31878
31881
31883
31884
31889
31890
31894
31898
31900
31903
31905
31906
31907
31909
31926
31929
31930
31935
31950
31951
31952
31953
31954
31964
31966
31967
31971
31972
31973
31974
31989
31991
31992
31994
31995
31996
31997
31998
32001
32002
32003
32004
32009
32019
32021
32024
32026
32027
32028
32029
32030
32045
32046
32047
32048
32049
32051
32052
32054
32055
32056
32058
32059
32060
32062
32064
32065
32066
32067
32068
32071
32072
32073
32074
32075
32077
32078
32079
32085
32086
32096
32097
32101
32102
32106
32107
32108
32109
32110
32111
32112
32113
32114
32115
32130
32131
32133
32134
32135
32151
32163
32166
32167
32168
32169
32170
32171
32172
32173
32177
32182
32183
32185
32186
32187
32188
32189
32191
32192
32193
32194
32195
32196
32199
32203
32204
32205
32223
32224
32268
32278
32279
32280
32283
32284
32286
32287
32289
32290
32298
32328
32329
32331
32332
32333
32334
32336
32337
32338
32340
32343
32344
32345
32346
32407
32415
32418
32419
32424
32425
32426
32436
32437
32438
32439
32440
32456
32485
32486
32488
32493
32494
32497
32499
32512
32513
32514
32515
32516
32517
32520
32527
32528
32536
32537
32538
32539
32541
32545
32546
32547
32548
32549
32552
32553
32554
32556
32557
32558
32559
32564
32589
32590
32591
32592
32598
32605
32606
32611
32613
32614
32615
32616
32617
32618
32621
32626
32629
32630
32636
32637
32651
32656
32658
32659
32661
32663
32664
32665
32666
32667
32668
32715
32721
32722
32723
32724
32725
32726
32727
32729
32730
32749
32753
32754
32755
32757
32758
32759
32760
32762
32767
32768
32770
32771
32772
32773
32774
32775
32776
32782
32783
32784
32785
32786
32787
32790
32793
32796
32797
32798
32822
32823
32849
32864
32865
32866
32869
32870
32886
32889
32890
32891
32892
32893
32894
32895
32897
32898
32899
32903
32905
32906
32907
32908
32910
32911
32912
32921
32926
32931
32945
32946
32950
33060
33061
33063
33064
33068
33089
33105
33106
33107
33108
33110
33111
33112
33116
33117
33120
33124
33125
33126
33127
33128
33129
33130
33133
33134
33136
33212
33213
33214
33261
33262
33264
33265
33266
33268
33272
33287
33288
33291
33294
33296
33318
33321
33322
33323
33324
33327
33328
33329
33330
33331
33332
33333
33335
33336
33337
33338
33339
33341
33342
33343
33355
33356
33382
33384
33408
33409
33410
33414
33415
33425
33435
33437
33440
33441
33442
33443
33444
33445
33448
33449
33451
33456
33457
33458
33460
33462
33463
33465
33466
33468
33474
33515
33523
33524
33530
33531
33532
33533
33572
33573
33575
33576
33577
33583
33585
33586
33587
33590
33592
33593
33594
33595
33596
33597
33598
33599
33600
33601
33602
33604
33605
33607
33609
33690
33691
33722
33726
33727
33729
33730
33745
33746
33747
33749
33753
33754
33756
33758
33776
33777
33779
33780
33781
33782
33784
33785
33786
33799
33800
33804
33805
33806
33808
33810
33811
33812
33813
33814
33819
33821
33825
33826
33827
33832
33833
33835
33836
33837
33838
33839
33841
33843
33844
33845
33847
33848
33851
33852
33853
33856
33857
33858
33872
33874
33875
33876
33877
33878
33890
33891
33893
33894
33895
33896
33897
33902
33903
33904
33905
33906
33907
33908
33910
33911
33919
33920
33928
33929
33930
33943
33944
33957
33964
33965
33966
33968
33969
33975
33992
33994
33997
33998
33999
34000
34002
34004
34005
34006
34007
34008
34010
34011
34015
34016
34018
34021
34023
34024
34026
34027
34028
34047
34048
34049
34050
34051
34052
34053
34056
34059
34063
34065
34066
34097
34098
34104
34106
34107
34109
34113
34116
34140
34150
34151
34152
34153
34154
34156
34160
34161
34162
34163
34164
34165
34166
34170
34173
34175
34176
34177
34178
34181
34182
34183
34185
34187
34200
34256
34269
34270
34271
34272
34274
34275
34276
34277
34278
34285
34286
34288
34289
34290
34291
34294
34460
34461
34462
34479
34481
34483
34484
34485
34502
34504
34508
34510
34511
34547
34551
34552
34556
34557
34564
34565
34566
34567
34568
34569
34571
34579
34582
34602
34603
34604
34605
34606
34607
34608
34609
34611
34615
34636
34649
34651
34667
34668
34669
34670
34671
34672
34683
34698
34699
34700
34779
34780
34781
34784
34785
34786
34788
34790
34792
34793
34794
34795
34796
34797
34799
34800
34805
34809
34811
34812
34813
34819
34820
34821
34822
34827
34828
34829
34830
34831
34834
34835
34838
34842
34843
34844
34851
34852
34857
34858
34859
34870
34871
34872
34873
34874
34875
34876
34877
34879
34880
34881
34883
34899
34902
34903
34904
34905
34906
34907
34908
34909
34911
34912
34913
34917
34918
34919
34922
34924
34925
34931
34932
34981
35070
35071
35079
35089
35093
35094
35095
35096
35097
35098
35099
35101
35102
35103
35104
35111
35123
35154
35218
35219
35220
35226
35227
35228
35233
35234
35235
35236
35238
35239
35240
35241
35242
35243
35245
35250
35251
35252
35253
35254
35255
35256
35257
35258
35259
35260
35262
35263
35269
35272
35277
35278
35281
35282
35283
35284
35286
35287
35288
35295
35296
35297
35298
35299
35309
35310
35313
35354
35355
35359
35361
35362
35366
35367
35370
35374
35375
35377
35378
35379
35380
35385
35388
35391
35392
35393
35394
35395
35400
35401
35402
35403
35404
35405
35406
35407
35419
35420
35421
35422
35423
35435
35436
35437
35439
35442
35443
35451
35452
35468
35469
35470
35472
35473
35475
35476
35477
35478
35493
35507
35509
35510
35512
35513
35527
35530
35531
35534
35535
35536
35538
35539
35541
35542
35543
35563
35565
35567
35568
35570
35574
35576
35577
35580
35581
35582
35584
35588
35589
35590
35591
35594
35595
35597
35599
35600
35601
35603
35604
35605
35606
35607
35608
35611
35612
35613
35616
35618
35619
35621
35622
35624
35628
35629
35630
35631
35632
35633
35634
35635
35642
35643
35644
35645
35646
35652
35654
35655
35657
35658
35660
35661
35663
35664
35665
35666
35669
35670
35672
35673
35702
35705
35706
35708
35710
35712
35752
35754
35755
35769
35770
35771
35776
35777
35778
35779
35780
35785
35787
35788
35799
35800
35801
35806
35807
35819
35820
35823
35826
35827
35828
35829
35830
35832
35841
35843
35846
35865
35866
35867
35868
35870
35871
35872
35879
35881
35882
35884
35885
35892
35894
35906
35907
35908
35909
35912
35913
35915
35916
35917
35918
35921
35922
35923
35932
35935
35936
35939
35940
35942
35944
35945
35946
35947
35948
35951
35980
35981
35983
35986
35987
35988
35989
35990
35991
36004
36061
36075
36089
36090
36100
36101
36102
36104
36105
36106
36111
36112
36113
36114
36115
36117
36118
36119
36138
36139
36140
36141
36142
36143
36144
36145
36146
36149
36151
36152
36156
36157
36165
36166
36169
36170
36172
36173
36174
36177
36179
36180
36181
36182
36194
36238
36239
36242
36243
36245
36253
36254
36257
36259
36260
36261
36264
36271
36272
36273
36276
36280
36283
36284
36287
36288
36291
36292
36297
36315
36330
36334
36348
36351
36352
36353
36354
36355
36357
36358
36359
36360
36362
36379
36380
36381
36382
36394
36396
36397
36399
36405
36407
36408
36409
36410
36424
36425
36426
36427
36428
36434
36436
36437
36440
36441
36442
36443
36483
36521
36537
36544
36545
36546
36563
36564
36712
36720
36721
36724
36725
36726
36727
36731
36747
36752
36753
36754
36755
36760
36762
36766
36767
36769
36790
36792
36793
36794
36797
36803
36804
36806
36808
36810
36811
36812
36813
36814
36816
36817
36818
36819
36820
36827
36828
36829
36830
36831
36832
36833
36847
36848
36851
36856
36857
36859
36861
36865
36866
36867
36869
36870
36891
36892
36893
36894
36898
36899
36900
36901
36905
36908
36909
36910
36911
36912
36913
36914
36915
36916
36924
36927
36928
36929
36930
36931
36932
36933
36934
36935
36939
36942
36943
36945
36946
36947
36949
36958
36960
36961
36964
36965
36967
36973
36986
36991
36992
36993
36994
36995
37011
37012
37013
37014
37015
37016
37020
37021
37023
37028
37029
37031
37032
37033
37035
37043
37044
37045
37046
37047
37050
37051
37052
37074
37075
37077
37117
37118
37123
37125
37126
37128
37129
37140
37141
37142
37143
37144
37146
37147
37150
37151
37155
37156
37157
37158
37159
37160
37161
37162
37163
37165
37168
37170
37171
37173
37177
37180
37181
37182
37183
37184
37185
37186
37187
37188
37189
37190
37191
37192
37195
37203
37204
37205
37206
37207
37210
37212
37213
37214
37216
37238
37240
37241
37244
37246
37247
37293
37294
37295
37296
37297
37299
37302
37304
37311
37315
37317
37318
37319
37320
37321
37322
37329
37330
37331
37332
37336
37340
37341
37342
37349
37350
37351
37352
37353
37354
37357
37358
37359
37361
37362
37363
37365
37366
37371
37375
37381
37384
37410
37416
37417
37418
37419
37420
37422
37423
37424
37427
37430
37433
37436
37439
37440
37442
37443
37444
37446
37447
37449
37454
37458
37459
37460
37462
37463
37464
37465
37466
37467
37469
37471
37474
37476
37477
37479
37485
37486
37487
37488
37489
37490
37491
37492
37493
37494
37499
37500
37502
37503
37505
37506
37507
37508
37511
37512
37513
37515
37519
37520
37521
37522
37523
37524
37525
37526
37547
37589
37592
37594
37618
37619
37622
37623
37624
37625
37628
37629
37630
37631
37633
37634
37635
37656
37657
37658
37661
37665
37680
37681
37682
37687
37688
37697
37775
37776
37777
37780
37781
37782
37783
37784
37785
37786
37787
37788
37791
37793
37795
37796
37811
37816
37817
37819
37820
37821
37827
37828
37829
37830
37831
37835
37836
37868
37869
37871
37872
37874
37875
37881
37882
37883
37886
37887
37889
37890
37925
37927
37928
37930
37931
37932
37933
37934
37935
37936
37938
37943
37946
37949
37951
37953
37954
37955
37959
37960
37961
37962
37965
37967
37975
37977
37980
37981
37984
37985
37986
37987
37988
37990
37991
37992
37995
37997
37999
38000
38001
38002
38003
38005
38006
38007
38008
38010
38011
38012
38013
38014
38019
38033
38034
38035
38037
38039
38041
38045
38046
38050
38062
38066
38070
38075
38076
38124
38125
38133
38137
38144
38145
38146
38158
38159
38160
38161
38162
38163
38165
38166
38170
38171
38178
38182
38187
38281
38290
38292
38293
38294
38295
38296
38326
38340
38341
38342
38343
38346
38347
38348
38349
38352
38354
38355
38357
38358
38359
38360
38361
38365
38366
38369
38371
38375
38442
38443
38445
38446
38447
38448
38449
38450
38455
38459
38460
38461
38462
38463
38464
38465
38466
38467
38468
38469
38470
38471
38473
38476
38477
38478
38479
38480
38483
38484
38485
38486
38487
38488
38489
38490
38493
38494
38495
38496
38499
38503
38509
38512
38513
38514
38515
38517
38521
38522
38523
38524
38526
38527
38528
38529
38530
38531
38532
38533
38535
38536
38537
38538
38539
38540
38541
38543
38545
38546
38647
38648
38650
38651
38652
38654
38655
38656
38660
38662
38664
38665
38666
38667
38678
38716
38717
38719
38720
38724
38725
38726
38730
38731
38732
38735
38736
38737
38740
38741
38742
38743
38744
38746
38750
38751
38752
38753
38754
38755
38763
38764
38768
38807
38811
38812
38840
38841
38842
38843
38844
38846
38849
38850
38851
38885
38886
38887
38888
38907
38911
38912
38915
38921
38922
38923
38924
38926
38927
38930
38931
38933
38957
38958
38961
38962
38965
38974
38976
38977
38978
38980
38981
38985
39177
39180
39183
39184
39185
39189
39190
39200
39203
39206
39208
39209
39210
39211
39215
39216
39217
39219
39221
39225
39233
39236
39251
39253
39254
39255
39256
39257
39259
39262
39263
39265
39267
39268
39270
39271
39272
39273
39274
39275
39276
39279
39280
39282
39283
39284
39286
39287
39290
39291
39294
39306
39347
39349
39353
39355
39356
39357
39358
39359
39360
39377
39378
39380
39381
39382
39383
39384
39392
39393
39394
39395
39396
39397
39399
39400
39401
39403
39405
39409
39410
39443
39446
39447
39448
39449
39451
39452
39453
39454
39457
39459
39461
39462
39463
39464
39483
39487
39488
39489
39490
39492
39493
39495
39496
39499
39500
39501
39503
39505
39512
39515
39516
39518
39520
39531
39532
39534
39535
39536
39537
39538
39539
39540
39541
39562
39582
39583
39591
39592
39593
39594
39596
39600
39601
39602
39603
39604
39605
39606
39607
39610
39611
39613
39614
39615
39616
39617
39621
39624
39625
39626
39627
39628
39655
39656
39657
39659
39660
39661
39662
39663
39665
39666
39668
39669
39670
39672
39673
39674
39675
39676
39677
39678
39679
39680
39681
39683
39689
39690
39691
39693
39721
39723
39725
39726
39730
39731
39732
39733
39734
39736
39737
39739
39740
39741
39748
39749
39752
39756
39757
39759
39764
39765
39766
39793
39796
39806
39807
39808
39809
39811
39813
39814
39816
39817
39818
39819
39838
39839
39841
39842
39843
39845
39846
39848
39849
39851
39855
39858
39859
39861
39863
39864
39866
39867
39868
39869
39870
39873
39874
39875
39876
39877
39879
39882
39901
39902
39903
39904
39905
39914
39917
39919
39920
39921
39930
39931
39935
39941
39954
39955
39956
39957
39959
39960
39961
39963
39964
39965
39966
39967
39971
39974
39975
39976
40002
40010
40011
40012
40013
40014
40015
40034
40035
40036
40039
40040
40041
40042
40043
40045
40051
40052
40054
40056
40057
40058
40059
40061
40082
40112
40113
40114
40115
40116
40117
40118
40119
40121
40150
40151
40155
40157
40158
40159
40160
40175
40177
40178
40179
40197
40198
40200
40203
40204
40209
40213
40214
40215
40216
40217
40219
40220
40223
40224
40226
40227
40229
40231
40232
40234
40235
40236
40239
40240
40241
40243
40244
40254
40255
40257
40258
40259
40260
40261
40262
40263
40264
40265
40266
40267
40269
40270
40283
40284
40285
40286
40289
40290
40293
40294
40295
40299
40300
40303
40304
40305
40306
40307
40308
40309
40310
40313
40327
40328
40329
40330
40336
40337
40339
40344
40345
40353
40354
40355
40359
40363
40364
40365
40366
40367
40368
40369
40371
40373
40374
40375
40376
40380
40381
40386
40387
40388
40389
40390
40391
40392
40394
40395
40396
40398
40402
40405
40406
40409
40410
40420
40421
40422
40423
40424
40425
40462
40466
40468
40469
40473
40513
40516
40517
40518
40520
40522
40523
40524
40525
40526
40527
40579
40596
40597
40598
40599
40600
40602
40603
40604
40605
40607
40608
40609
40612
40613
40614
40615
40616
40617
40618
40620
40621
40622
40623
40624
40625
40626
40627
40628
40630
40631
40632
40633
40638
40640
40641
40642
40647
40650
40653
40655
40656
40657
40659
40670
40672
40676
40678
40691
40818
40819
40820
40821
40822
40824
40826
40827
40829
40853
40854
40857
40858
40859
40874
40876
40877
40878
40923
40930
40945
40947
40949
40950
40953
40954
40956
40960
40965
40967
40969
40970
40971
40978
40979
41006
41007
41013
41014
41015
41017
41018
41020
41042
41044
41046
41047
41048
41049
41050
41055
41057
41059
41060
41061
41062
41063
41064
41065
41086
41088
41089
41092
41094
41098
41100
41101
41102
41105
41106
41109
41110
41112
41113
41114
41116
41117
41118
41121
41122
41123
41124
41125
41126
41131
41135
41173
41178
41179
41180
41181
41186
41187
41188
41204
41205
41226
41227
41260
41363
41447
41448
41449
41450
41457
41458
41463
41464
41467
41469
41470
41471
41472
41473
41569
41570
41573
41574
41576
41577
41578
41579
41583
41584
41585
41586
41590
41596
41597
41598
41599
41600
41602
41604
41605
41607
41608
41609
41610
41613
41615
41616
41617
41623
41624
41626
41635
41643
41658
41659
41686
41687
41696
41697
41698
41700
41703
41705
41706
41707
41708
41709
41710
41711
41713
41714
41715
41738
41739
41748
41750
41767
41768
41779
41791
41792
41796
41797
41798
41799
41801
41802
41803
41806
41808
41811
41812
41815
41816
41822
41823
41830
41831
41832
41835
41838
41847
41848
41851
41852
41879
41880
41884
41885
41894
41909
41910
41911
41912
41920
41922
41927
41928
41931
41934
41952
41953
41954
41995
41998
41999
42000
42001
42002
42003
42004
42005
42006
42008
42009
42167
42188
42197
42198
42199
42201
42202
42209
42214
42215
42220
42221
42236
42239
42242
42243
42244
42249
42250
42253
42297
42298
42428
42429
42450
42451
42452
42468
42469
42479
42480
42481
42482
42483
42484
42485
42489
42490
42491
42492
42493
42497
42498
42499
42502
42503
42505
42521
42522
42523
42528
42530
42531
42532
42535
42537
42538
42570
42572
42576
42579
42585
42587
42588
42590
42593
42596
42597
42598
42602
42603
42604
42607
42608
42609
42615
42616
42617
42620
42647
42648
42649
42650
42651
42652
42653
42654
42655
42656
42657
42658
42661
42663
42665
42666
42668
42669
42671
42679
42681
42682
42683
42684
42685
42686
42687
42688
42689
42690
42691
42692
42693
42694
42695
42705
42707
42708
42711
42712
42713
42714
42715
42716
42732
42737
42738
42739
42740
42741
42742
42743
42744
42751
42752
42754
42758
42775
42782
42783
42786
42787
42788
42791
42795
42796
42797
42800
42801
42805
42821
42823
42825
42828
42831
42832
42834
42848
42861
42862
42865
42868
42869
42872
42873
42874
42876
42878
42882
42883
42885
42888
42902
42908
42911
42916
42917
42918
42920
42921
42922
42923
42924
42925
42981
42982
42983
42984
42985
42988
42990
42991
42992
42995
42996
42997
43001
43005
43006
43008
43009
43010
43015
43016
43017
43019
43020
43021
43023
43025
43026
43028
43108
43112
43125
43126
43128
43137
43138
43139
43146
43148
43150
43152
43153
43154
43155
43156
43157
43159
43191
43192
43193
43194
43195
43199
43200
43201
43204
43205
43210
43211
43212
43218
43221
43222
43226
43227
43228
43229
43231
43234
43235
43236
43247
43250
43251
43252
43253
43256
43258
43259
43260
43263
43264
43268
43270
43271
43272
43276
43277
43278
43279
43280
43281
43285
43292
43293
43294
43295
43296
43297
43298
43304
43305
43306
43307
43308
43309
43314
43315
43316
43317
43318
43322
43323
43324
43325
43351
43352
43354
43356
43357
43358
43365
43371
43372
43373
43374
43380
43382
43383
43384
43387
43399
43402
43404
43405
43407
43408
43414
43415
43422
43423
43424
43427
43428
43429
43430
43433
43434
43435
43436
43437
43438
43440
43441
43442
43443
43444
43445
43446
43450
43469
43470
43482
43492
43494
43497
43498
43499
43510
43511
43512
43521
43522
43523
43526
43548
43562
43567
43568
43570
43571
43573
43574
43575
43576
43577
43578
43579
43581
43590
43591
43592
43593
43594
43595
43596
43604
43608
43609
43610
43611
43612
43615
43616
43617
43618
43621
43622
43623
43631
43632
43634
43649
43650
43651
43653
43655
43658
43661
43663
43664
43665
43667
43668
43669
43671
43672
43673
43674
43675
43677
43678
43679
43681
43682
43683
43789
43790
43801
43807
43810
43813
43814
43815
43818
43820
43821
43825
43826
43827
43828
43829
43831
43832
43833
43834
43846
43847
43850
43852
43853
43855
43865
43866
43867
43869
43870
43891
43906
43907
43908
43909
43919
43920
43922
43923
43924
43926
43927
43928
43929
43930
43931
43933
43947
43961
43962
43968
43969
43974
43975
43977
43978
43982
44010
44017
44018
44019
44020
44022
44024
44026
44044
44045
44049
44063
44064
44065
44066
44070
44071
44072
44073
44074
44075
44076
44077
44078
44080
44081
44084
44086
44087
44088
44104
44106
44108
44109
44138
44161
44162
44163
44165
44166
44167
44168
44169
44171
44172
44173
44177
44178
44179
44180
44185
44190
44197
44198
44199
44264
44311
44312
44313
44314
44316
44317
44325
44326
44330
44332
44333
44334
44335
44338
44339
44342
44343
44344
44348
44356
44357
44358
44359
44360
44361
44362
44363
44369
44491
44493
44494
44495
44496
44497
44498
44499
44501
44502
44503
44505
44546
44547
44548
44549
44550
44551
44555
44569
44577
44579
44586
44587
44588
44590
44591
44594
44595
44596
44597
44599
44600
44602
44603
44604
44605
44608
44611
44616
44617
44631
44632
44633
44634
44635
44641
44642
44643
44645
44648
44653
44656
44665
44668
44670
44693
44696
44717
44719
44720
44721
44727
44728
44729
44730
44735
44736
44743
44744
44747
44752
44755
44756
44757
44758
44759
44760
44761
44762
44763
44764
44765
44766
44768
44776
44787
44788
44801
44806
44810
44811
44815
44816
44817
44818
44819
44820
44821
44822
44825
44826
44827
44830
44831
44836
44846
44848
44849
44853
44854
44855
44856
44857
44904
44939
44960
44961
44962
44963
44964
44965
44966
44967
44968
44969
44970
44973
44974
44975
45010
45011
45012
45013
45015
45016
45017
45019
45020
45022
45024
45026
45028
45040
45041
45042
45043
45047
45048
45052
45055
45056
45057
45059
45062
45063
45064
45065
45066
45067
45069
45073
45074
45075
45078
45079
45082
45083
45084
45085
45087
45089
45090
45091
45092
45093
45095
45104
45109
45111
45112
45113
45114
45116
45120
45121
45122
45125
45140
45141
45142
45143
45148
45150
45153
45154
45155
45156
45157
45160
45163
45167
45168
45176
45185
45186
45189
45191
45192
45193
45194
45195
45317
45318
45319
45320
45331
45332
45333
45338
45339
45466
45468
45469
45472
45473
45489
45490
45491
45492
45493
45496
45497
45499
45500
45501
45502
45504
45570
45571
45572
45574
45575
45576
45577
45578
45590
45591
45594
45595
45596
45599
45601
45607
45608
45609
45613
45614
45619
45620
45621
45622
45623
45624
45625
45627
45629
45630
45631
45636
45637
45638
45639
45666
45667
45668
45669
45670
45671
45672
45673
45675
45676
45677
45678
45679
45682
45683
45685
45686
45687
45688
45689
45690
45691
45694
45695
45696
45697
45703
45704
45705
45708
45709
45710
45711
45712
45713
45714
45721
45723
45837
45843
45853
45854
45855
45856
45858
45868
45869
45870
45871
45873
45875
45880
45883
45949
45952
45957
45958
45962
45976
45977
45978
45979
45983
45998
45999
46000
46001
46003
46008
46011
46012
46013
46014
46015
46016
46017
46018
46019
46020
46021
46119
46121
46128
46130
46164
46165
46177
46208
46210
46212
46213
46214
46215
46216
46217
46222
46223
46237
46247
46248
46258
46259
46261
46262
46263
46264
46266
46275
46276
46285
46286
46287
46288
46289
46290
46292
46293
46295
46297
46298
46300
46301
46302
46303
46310
46311
46312
46313
46314
46317
46319
46320
46321
46322
46323
46324
46325
46326
46348
46351
46353
46354
46355
46357
46358
46359
46360
46361
46362
46363
46365
46366
46367
46368
46374
46379
46380
46381
46386
46387
46388
46389
46390
46401
46402
46403
46406
46407
46408
46409
46410
46415
46417
46454
46458
46461
46462
46555
46557
46687
46688
46696
46697
46700
46702
46705
46706
46708
46713
46714
46715
46716
46736
46741
46742
46746
46751
46755
46756
46765
46766
46767
46768
46770
46771
46772
46773
46774
46776
46777
46779
46780
46781
46782
46783
46784
46786
46787
46788
46789
46790
46791
47152
47153
47154
47155
47156
47157
47160
47161
47165
47166
47168
47173
47175
47176
47178
47179
47181
47182
47183
47184
47185
47186
47194
47198
47199
47203
47205
47206
47209
47210
47211
47213
47215
47217
47222
47227
47229
47244
47246
47248
47249
47251
47252
47253
47254
47255
47261
47263
47264
47268
47269
47271
47272
47273
47274
47275
47276
47277
47278
47279
47280
47281
47285
47286
47287
47288
47289
47290
47291
47292
47293
47295
47296
47297
47298
47299
47300
47304
47306
47307
47308
47309
47321
47322
47323
47324
47392
47393
47394
47395
47396
47397
47405
47409
47410
47414
47417
47418
47419
47421
47424
47426
47428
47429
47438
47441
47442
47447
47448
47453
47454
47456
47459
47460
47461
47463
47467
47468
47469
47473
47474
47476
47477
47478
47481
47487
47498
47506
47508
47509
47512
47516
47517
47518
47526
47528
47533
47534
47536
47537
47538
47539
47540
47541
47544
47545
47547
47548
47550
47551
47552
47554
47555
47556
47680
47768
47804
47805
47806
47808
47829
47839
47842
47844
47845
47846
47848
47849
47852
47854
47855
47857
47859
47860
47863
47864
47868
47869
47894
47896
47898
47916
47917
47955
47956
47957
47958
47961
47966
47967
47968
47969
47970
48080
48082
48083
48084
48085
48125
48162
48211
48212
48213
48214
48215
48217
48218
48219
48220
48221
48222
48224
48225
48226
48228
48230
48232
48233
48234
48240
48243
48244
48254
48255
48256
48257
48258
48261
48262
48267
48268
48270
48273
48274
48276
48277
48278
48282
48283
48288
48296
48297
48298
48318
48325
48328
48347
48351
48352
48355
48357
48360
48362
48366
48367
48368
48370
48392
48393
48397
48405
48406
48416
48419
48420
48421
48449
48451
48452
48454
48456
48457
48458
48459
48460
48471
48507
48508
48512
48516
48517
48518
48519
48526
48528
48553
48577
48578
48579
48580
48581
48582
48584
48585
48587
48588
48590
48591
48592
48593
48615
48616
48618
48619
48620
48621
48624
48627
48628
48629
48630
48631
48632
48635
48636
48642
48643
48645
48657
48658
48659
48660
48665
48669
48670
48672
48674
48675
48676
48680
48682
48701
48711
48714
48715
48717
48842
48843
48844
48845
48846
48847
48848
48851
48852
48853
48854
48857
48858
48876
48880
48881
48882
48909
48910
48913
48914
48927
48928
48932
48936
48938
48939
48941
48942
48945
48946
48947
48948
48950
48952
48953
48954
48955
48956
48962
48963
48964
48974
48977
48998
48999
49001
49002
49048
49049
49059
49064
49065
49066
49067
49068
49069
49070
49074
49077
49078
49079
49080
49081
49082
49087
49089
49090
49091
49094
49099
49102
49106
49107
49108
49111
49119
49120
49121
49148
49149
49152
49156
49186
49189
49190
49193
49208
49213
49214
49215
49219
49220
49222
49228
49230
49233
49235
49238
49241
49242
49243
49251
49254
49255
49269
49276
49277
49278
49281
49282
49288
49289
49293
49294
49295
49296
49299
49304
49305
49307
49308
49309
49310
49312
49313
49314
49315
49319
49341
49342
49343
49344
49345
49373
49374
49375
49376
49449
49450
49452
49454
49455
49456
49457
49458
49459
49460
49461
49462
49463
49467
49472
49577
49580
49612
49613
49615
49616
49619
49620
49621
49622
49623
49624
49635
49637
49638
49639
49640
49641
49642
49643
49649
49650
49651
49653
49654
49655
49656
49657
49658
49660
49661
49662
49665
49666
49670
49671
49672
49675
49676
49677
49680
49681
49682
49683
49684
49685
49686
49689
49690
49694
49696
49697
49698
49699
49701
49707
49709
49715
49716
49719
49720
49721
49727
49729
49732
49733
49734
49748
49749
49750
49751
49771
49774
49791
49836
49838
49839
49840
49841
49844
49845
49847
49848
49849
49915
49916
49918
49926
49930
49931
49933
49934
49935
49937
49939
49940
49941
49950
49952
49953
49956
49957
49958
49959
49966
49968
-1
26
36
75
247
259
333
348
369
384
418
529
636
637
653
654
673
707
785
825
831
888
983
1063
1113
1245
1514
1814
1865
1887
1970
2134
2175
2196
2229
2247
2357
2374
2377
2410
2568
2584
2785
2786
2927
2930
2947
2956
2979
3078
3143
3194
3209
3320
3328
3337
3338
3369
3400
3421
3466
3499
3514
3516
3521
3583
3652
3692
3785
3806
3809
3812
3819
4029
4058
4067
4068
4077
4097
4130
4162
4335
4478
4628
4796
4836
5212
5227
5352
5353
5419
5424
5426
5454
5657
5680
5924
5950
5963
5985
6005
6023
6129
6172
6182
6190
6242
6243
6336
6512
6515
6564
6708
6797
6843
6860
6901
7166
7168
7188
7201
7341
7350
7362
7372
7384
7404
7427
7504
7638
7853
7872
7885
7992
8007
8057
8184
8233
8246
8248
8304
8305
8317
8320
8341
8370
8389
8398
8419
8431
8461
8466
8469
8619
8781
8799
8852
8854
9073
9094
9095
9097
9111
9198
9249
9311
9418
9439
9499
9578
9812
9828
9891
10065
10118
10264
10372
10510
10513
10514
10567
10573
10607
10686
10714
10773
10907
10983
10998
11028
11346
11399
11428
11432
11450
11484
11510
11517
11555
11566
11601
11606
11612
11693
11761
11773
11832
11833
11835
11877
11905
12069
12357
12447
12624
12671
12830
12930
12980
12992
13040
13101
13138
13213
13215
13252
13380
13441
13501
13646
13670
13738
13781
13787
13850
13904
13921
13997
14027
14029
14108
14216
14235
14246
14293
14296
14306
14310
14354
14375
14510
14529
14532
14598
14643
14839
14862
14980
14994
15056
15111
15122
15157
15322
15556
15566
15603
15608
15669
15751
15761
15812
15814
15831
15856
16145
16186
16245
16261
16347
16355
16367
16418
16445
16528
16634
16643
16665
16734
16833
16840
16841
16860
16866
16869
16885
16886
16924
16928
16942
16943
17024
17041
17045
17080
17085
17173
17215
17228
17347
17448
17496
17500
17536
17539
17541
17680
17764
17869
17870
17967
17988
18179
18180
18215
18237
18249
18261
18262
18340
18348
18448
18459
18466
18584
18624
18648
18649
18657
18678
18738
18805
18809
18832
18846
18867
19046
19099
19105
19298
19347
19363
19412
19486
19550
19644
19730
19899
19995
20056
20152
20251
20283
20294
20355
20379
20445
20543
20622
20705
20707
21079
21178
21240
21290
21366
21390
21423
21428
21430
21434
21501
21516
21778
21846
21993
22010
22164
22169
22200
22319
22389
22434
22487
23092
23200
23243
23261
23286
23479
23550
23567
23931
23932
23981
24034
24037
24044
24145
24156
24163
24168
24237
24400
24420
24496
24613
24642
24861
24904
25120
25213
25356
25521
25563
25742
25831
25876
25914
25940
25978
26065
26105
26431
26459
26641
26644
26703
26735
26778
26818
26828
26859
27060
27076
27203
27366
27459
27472
27617
27633
27636
27648
27731
27788
27805
27850
27913
28002
28008
28028
28226
28297
28390
28391
28416
28508
28576
28691
28708
28763
28824
28873
28915
28917
28922
28954
28957
28965
29035
29138
29140
29149
29153
29298
29315
29345
29346
29350
29351
29502
29611
29612
29674
29723
29850
29908
29968
29977
30013
30105
30106
30114
30164
30201
30221
30390
30494
30496
30638
30688
30714
30748
30786
30830
30831
30836
30855
30869
30925
30927
31038
31158
31206
31327
31371
31378
31379
31388
31454
31460
31537
31539
31613
31621
31765
32031
32090
32296
32353
32355
32457
33140
33155
33171
33204
33351
33417
33642
33647
33650
33653
33661
33679
33684
33694
33704
33714
33769
33954
33977
34080
34089
34144
34247
34282
34409
34413
34501
34673
34720
34741
34749
34773
35083
35087
35135
35209
35324
35386
35487
35687
35697
35974
36039
36163
36321
36368
36494
36696
36745
36918
36922
36972
37139
37217
37235
37263
37636
37637
37692
37696
37726
37808
38051
38226
38437
38439
38506
38595
38675
38714
38859
38952
39001
39002
39066
39078
39171
39235
39243
39305
39470
39549
39649
39881
40021
40136
40137
40280
40324
40335
40411
40413
40503
40680
40694
40726
40727
40729
40730
40791
40804
40894
40977
41068
41147
41268
41318
41330
41376
41389
41414
41468
41514
41641
41742
41951
41960
42138
42148
42154
42165
42178
42180
42295
42327
42418
42471
42506
42554
42618
42735
42748
42790
42863
42971
42979
43064
43082
43084
43142
43217
43254
43287
43529
43624
43740
43802
43918
43981
43984
43993
44008
44040
44046
44095
44227
44274
44368
44372
44376
44386
44433
44620
44621
44692
44694
44840
44886
44910
44959
45044
45046
45099
45199
45212
45248
45271
45327
45358
45375
45428
45548
45603
45803
45879
45885
45903
46006
46097
46118
46147
46174
46199
46370
46405
46437
46551
46652
46743
46795
46860
46872
46942
47069
47075
47358
47365
47458
47493
47584
47605
47625
47684
47780
47782
47899
47913
47920
48016
48024
48068
48163
48300
48335
48399
48468
48514
48574
48700
48727
48768
48769
48781
48919
49011
49035
49124
49144
49247
49275
49440
49491
49517
49542
49588
49818
49825
-1
1
16
18
20
21
22
23
27
209
210
234
243
244
321
337
339
343
349
350
356
359
362
363
364
365
371
386
387
402
405
410
416
419
421
423
424
426
427
431
433
434
435
648
658
670
679
682
683
694
705
723
828
922
924
927
930
931
941
942
943
948
956
958
965
972
973
979
993
995
1004
1005
1006
1007
1008
1009
1015
1017
1020
1023
1024
1032
1033
1034
1035
1038
1039
1045
1048
1049
1051
1053
1055
1064
1069
1072
1073
1074
1082
1083
1086
1087
1089
1102
1120
1125
1126
1128
1129
1132
1133
1145
1146
1157
1158
1500
1530
1616
1889
1903
1904
1952
1953
1963
1968
1972
1973
1998
2001
2008
2009
2011
2013
2018
2019
2088
2090
2149
2152
2153
2156
2159
2166
2183
2184
2185
2186
2188
2189
2190
2195
2206
2214
2225
2226
2254
2255
2260
2261
2262
2263
2271
2282
2292
2294
2306
2309
2310
2312
2320
2322
2328
2332
2340
2342
2362
2373
2378
2420
2426
2428
2434
2439
2445
2454
2461
2465
2499
2589
2599
2779
2780
2794
2795
2804
2807
2872
2879
2882
2883
2885
2891
2892
2893
2896
2899
2915
2916
2920
2921
2922
2923
2924
2925
2928
2933
2934
2937
2938
2939
2942
2943
2945
2958
2964
2968
2969
2971
2986
2988
2998
3002
3006
3010
3016
3022
3023
3037
3039
3053
3057
3061
3069
3072
3074
3079
3081
3083
3084
3085
3087
3090
3102
3104
3116
3117
3123
3124
3182
3183
3185
3188
3190
3201
3206
3208
3283
3299
3331
3334
3335
3343
3357
3359
3380
3389
3390
3396
3397
3399
3403
3405
3406
3441
3445
3446
3464
3470
3477
3479
3480
3492
3501
3505
3506
3507
3508
3509
3513
3515
3519
3524
3525
3526
3532
3537
3560
3568
3569
3588
3589
3590
3593
3595
3598
3599
3606
3607
3609
3610
3611
3612
3613
3620
3622
3623
3633
3634
3635
3636
3640
3642
3643
3650
3678
3690
3698
3700
3701
3702
3705
3706
3711
3717
3719
3720
3721
3722
3735
3738
3739
3740
3741
3744
3745
3749
3759
3760
3767
3770
4072
4081
4083
4086
4098
4148
4153
4159
4164
4168
4169
4174
4175
4176
4177
4179
4181
4182
4183
4184
4186
4187
4188
4189
4198
4204
4208
4212
4444
4452
4457
4739
4898
5063
5064
5121
5123
5132
5138
5139
5140
5143
5150
5155
5156
5343
5350
5351
5356
5374
5377
5380
5438
5440
5578
5580
5582
5587
5589
5595
5598
5599
5600
5647
5666
5668
5678
5684
5733
5739
5767
5887
5901
5902
5925
5932
5944
5946
5948
5966
6004
6011
6028
6029
6030
6037
6039
6048
6049
6052
6053
6057
6059
6060
6068
6069
6079
6080
6083
6084
6099
6140
6141
6142
6151
6152
6153
6156
6159
6160
6181
6191
6192
6195
6196
6199
6200
6204
6206
6210
6211
6213
6216
6218
6223
6232
6237
6246
6247
6248
6252
6258
6260
6334
6335
6395
6572
6576
6578
6579
6583
6584
6588
6594
6638
6641
6642
6829
6857
6963
6964
7025
7059
7063
7068
7069
7072
7074
7075
7076
7078
7083
7087
7093
7107
7111
7112
7115
7117
7126
7130
7131
7133
7142
7143
7145
7146
7148
7202
7314
7342
7344
7345
7348
7356
7357
7369
7371
7374
7386
7387
7398
7399
7402
7410
7412
7688
7697
7701
7703
7708
7709
7710
7711
7750
7763
7765
7800
7821
7823
7824
7825
7827
7828
7833
7837
7844
7845
7846
7848
7849
7851
7859
7860
7865
7871
7873
7920
7921
7924
7928
7970
7979
7981
7986
7988
7993
7995
8012
8013
8017
8025
8032
8034
8035
8036
8037
8038
8041
8047
8049
8062
8065
8066
8093
8127
8132
8142
8145
8148
8156
8157
8158
8163
8167
8168
8175
8187
8275
8309
8310
8311
8318
8330
8331
8334
8336
8352
8359
8367
8368
8371
8373
8374
8378
8382
8384
8391
8393
8401
8420
8422
8427
8429
8434
8437
8438
8458
8459
8462
8526
8633
8634
8636
8639
8657
8658
8660
8661
8662
8665
8668
8789
8810
8871
8884
8886
8889
8893
8894
8898
8908
8910
8914
8997
9046
9047
9048
9049
9054
9055
9058
9090
9169
9170
9171
9174
9188
9283
9290
9476
9482
9491
9497
9502
9508
9509
9554
9559
9560
9581
9587
9714
9718
9719
9721
9724
9725
9730
9731
9734
9735
9742
9743
9746
9752
9753
9768
9773
9777
9832
9834
9836
9837
9840
10236
10272
10296
10304
10305
10316
10320
10321
10707
10732
10740
11330
11340
11341
11342
11382
11441
11442
11458
11459
11460
11464
11472
11477
11479
11481
11488
11502
11505
11506
11507
11508
11511
11515
11516
11518
11519
11520
11523
11531
11535
11539
11545
11548
11568
11570
11581
11582
11622
11626
11627
11628
11646
11649
11651
11653
11654
11664
11666
11667
11674
11675
11676
11679
11744
11828
11830
11836
11841
11845
11846
11849
11850
11851
11855
11856
11869
11874
11876
11878
11880
11886
11891
11900
11986
11988
12015
12017
12019
12022
12024
12025
12041
12056
12070
12422
12427
12428
12431
12432
12438
12446
12449
12451
12452
12453
12454
12455
12457
12466
12468
12471
12475
12479
12480
12481
12677
12681
12682
12683
12685
12688
12693
12694
12701
12706
12708
12709
12710
12712
12742
12768
12769
12770
12774
12779
12790
12800
12801
12864
12872
12873
12875
12878
12879
12882
12883
12884
12885
12905
12906
12907
12910
12911
12916
12932
12934
12977
12990
13092
13098
13102
13103
13107
13108
13114
13115
13118
13129
13130
13139
13143
13144
13159
13160
13166
13173
13176
13179
13180
13183
13184
13206
13218
13223
13243
13245
13251
13257
13259
13394
13490
13492
13493
13496
13497
13500
13503
13504
13506
13507
13520
13525
13526
13530
13535
13562
13564
13565
13602
13603
13605
13606
13666
13747
13757
13762
13764
13765
13766
13778
13782
13786
13788
13789
13790
13791
13808
13812
13814
13815
13819
13820
13821
13822
13823
13827
13828
13831
13837
13838
13844
13848
13849
13857
13858
13859
13864
13865
13866
13881
13884
13889
13891
13894
13895
13897
13905
13925
13927
13928
13929
13938
13944
13950
13951
13956
13958
13961
13964
13965
13967
13970
13993
13996
14014
14015
14016
14020
14023
14037
14040
14043
14044
14045
14047
14104
14133
14134
14137
14145
14149
14185
14186
14188
14196
14213
14217
14218
14252
14254
14267
14269
14273
14285
14288
14326
14337
14338
14339
14343
14347
14350
14352
14360
14361
14364
14369
14373
14379
14380
14382
14384
14385
14388
14389
14391
14416
14418
14426
14435
14436
14438
14460
14476
14477
14497
14501
14508
14511
14517
14521
14534
14535
14540
14544
14549
14552
14556
14557
14829
14924
14930
14931
14935
14938
14941
14950
14960
14972
14973
14974
14985
15014
15015
15080
15156
15236
15391
15525
15526
15534
15535
15541
15542
15543
15551
15557
15573
15574
15575
15578
15582
15590
15592
15597
15607
15614
15615
15616
15618
15621
15622
15623
15624
15629
15632
15638
15643
15645
15663
15664
15666
15668
15688
15691
15692
15694
15701
15703
15706
15707
15708
15710
15712
15713
15715
15749
15758
15759
15769
15770
15771
15820
15822
15839
15898
15903
15904
15905
15910
16051
16054
16059
16063
16101
16104
16116
16119
16126
16129
16133
16134
16140
16142
16146
16150
16151
16201
16227
16228
16230
16234
16238
16248
16255
16256
16257
16271
16278
16282
16301
16319
16320
16326
16327
16330
16340
16348
16354
16357
16358
16386
16628
16639
16802
16805
16808
16810
16817
16835
16836
16847
16848
16856
16858
16859
16865
16873
16876
16877
16887
16888
16889
16890
16891
16895
16896
16900
16903
16904
16923
16926
16927
16930
16931
16934
16935
16938
16939
16959
16960
16967
16971
16972
16973
16978
16979
16980
16987
16988
16990
16991
16999
17001
17002
17003
17006
17008
17009
17010
17014
17015
17017
17019
17020
17021
17022
17027
17029
17033
17034
17037
17040
17067
17068
17069
17070
17072
17074
17076
17084
17086
17089
17094
17108
17117
17118
17132
17135
17144
17160
17161
17163
17180
17181
17183
17190
17193
17203
17206
17207
17208
17210
17211
17212
17214
17216
17217
17225
17354
17445
17447
17456
17458
17461
17462
17466
17467
17468
17474
17491
17492
17494
17499
17521
17522
17528
17529
17542
17544
17546
17550
17552
17554
17557
17558
17559
17560
17561
17562
17566
17567
17571
17572
17573
17576
17578
17594
17595
17596
17597
17598
17601
17661
17666
17675
17683
17690
17691
17899
18140
18191
18193
18194
18239
18246
18253
18259
18290
18470
18548
18549
18653
18729
18812
18815
18816
18817
18818
18819
18823
18824
18829
18833
18834
18835
18836
18845
18957
18960
18961
18962
18963
19156
19157
19158
19227
19234
19238
19268
19270
19272
19291
19296
19299
19304
19306
19596
19764
19772
19774
19776
19777
19778
19779
19780
19781
19786
19787
19789
19790
19791
19795
19796
19799
19800
19801
19802
19809
19810
19811
19812
19813
19818
19822
19823
19824
19826
19830
19833
19842
19843
19846
19848
19850
19869
19871
19873
19884
19887
19923
19929
19933
19935
19937
19939
19946
19947
20196
20200
20204
20205
20234
20239
20240
20245
20257
20261
20271
20276
20278
20279
20281
20318
20326
20327
20332
20342
20344
20346
20381
20382
20383
20398
20417
20418
20419
20423
20424
20428
20429
20442
20447
20449
20653
20656
20658
20659
20663
20667
20671
20675
20686
20688
20689
20690
20691
20696
20697
20701
20702
20706
20716
20815
20818
20822
20831
20841
20890
20898
20899
20900
20932
20966
21152
21153
21155
21173
21176
21177
21187
21188
21189
21194
21207
21220
21227
21233
21238
21247
21258
21259
21261
21271
21273
21283
21284
21285
21397
21400
21403
21410
21414
21415
21420
21436
21467
21474
21476
21504
21507
21509
21513
21517
21550
21623
21723
21725
21728
21741
21743
21744
21753
21756
21757
21758
21765
21766
21768
21769
21773
21774
21822
21826
21827
21835
21840
21845
21847
21856
21857
21858
22076
22079
22081
22094
22095
22096
22097
22105
22106
22112
22116
22159
22172
22173
22181
22191
22203
22204
22208
22211
22216
22218
22313
22489
22490
22491
22498
22499
22501
22504
22505
22507
23011
23017
23027
23028
23032
23044
23064
23065
23128
23134
23135
23136
23150
23152
23167
23186
23193
23194
23199
23209
23215
23218
23219
23221
23225
23235
23245
23246
23247
23251
23252
23253
23259
23268
23341
23463
23695
23714
23803
23818
23820
23992
23994
24005
24008
24009
24014
24015
24017
24021
24024
24028
24038
24039
24042
24068
24077
24081
24082
24083
24104
24117
24120
24121
24122
24123
24129
24131
24134
24135
24136
24138
24406
24488
25104
25105
25106
25108
25109
25111
25112
25113
25440
25442
25444
25726
25727
25745
25746
25760
25770
25780
25782
25783
25784
25785
25824
25825
25827
25830
25851
25852
25853
25860
25864
25867
25869
25874
25877
25882
25910
25915
25916
25917
25918
25922
25926
25929
25949
25950
25951
25954
25961
25982
25983
25984
25985
25986
25987
25988
25989
25991
26043
26044
26046
26051
26053
26054
26055
26057
26067
26091
26096
26099
26102
26103
26104
26143
26252
26258
26259
26263
26266
26270
26271
26309
26311
26568
26646
26647
26653
26654
26656
26658
26663
26664
26665
26669
26674
26677
26681
26683
26685
26693
26696
26697
26738
26739
26775
26781
26787
26792
26793
26804
26805
26806
26808
26833
26847
26849
26850
26853
26854
26871
26910
26911
26913
26914
26947
26948
26952
26953
26954
26965
26969
26971
26972
27340
27502
27508
27512
27515
27520
27528
27532
27538
27546
27553
27554
27555
27560
27567
27569
27576
27579
27589
27600
27601
27613
27614
27632
27641
27642
27644
27645
27646
27649
27650
27651
27663
27664
27678
27679
27680
27681
27682
27693
27695
27699
27700
27703
27704
27706
27708
27709
27711
27712
27714
27715
27717
27728
27735
27741
27743
27754
27768
27786
27790
27791
27792
27801
27809
27810
27814
27819
27828
27830
27843
27865
27866
27873
27874
27878
27882
27887
27892
27898
27908
27914
27927
27931
27933
27943
27959
28057
28058
28066
28067
28068
28069
28071
28072
28073
28079
28080
28193
28212
28225
28237
28238
28239
28241
28351
28366
28373
28378
28379
28394
28395
28401
28402
28403
28405
28417
28423
28428
28433
28434
28435
28442
28450
28451
28452
28454
28462
28466
28467
28472
28478
28482
28485
28681
28685
28688
28690
28727
28730
28732
28746
28747
28751
28752
28755
28785
28786
28789
28791
28795
28798
28800
28801
28802
28805
28816
28820
28821
28832
28834
28836
28844
28845
28848
28931
28933
28934
28940
28941
28942
28943
28955
28958
28959
28960
28963
28970
28971
28972
28973
28990
28991
28994
29000
29004
29242
29285
29286
29296
29297
29299
29303
29304
29305
29339
29349
29404
29453
29622
29624
29653
29680
29681
29766
29769
29770
29935
29937
29938
29940
29949
29950
29956
29957
29961
29963
29965
29969
30127
30330
30364
30375
30388
30415
30420
30421
30438
30440
30446
30447
30450
30454
30461
30464
30470
30471
30472
30473
30476
30477
30479
30488
30489
30490
30501
30504
30510
30516
30517
30518
30521
30529
30530
30555
30556
30561
30564
30569
30570
30572
30574
30575
30584
30631
30632
30639
30647
30654
30656
30658
30659
30660
30665
30675
30676
30677
30679
30685
30686
30699
30710
30715
30735
30737
30740
30742
30743
30750
30754
30767
30770
30776
30784
30785
30789
30809
30812
30816
30817
30821
30828
30838
30846
30852
30853
30854
30874
30876
30877
30888
30889
30948
30952
30959
30981
31088
31089
31144
31221
31222
31225
31227
31272
31275
31276
31277
31278
31279
31280
31287
31292
31293
31298
31301
31304
31308
31309
31310
31311
31312
31331
31338
31340
31344
31352
31359
31361
31376
31382
31386
31396
31401
31402
31405
31408
31409
31410
31411
31413
31416
31421
31423
31424
31425
31427
31477
31483
31484
31488
31498
31524
31540
31541
31556
31558
31606
31612
31614
31617
31623
31637
31638
31646
31655
31656
31657
31658
31680
31681
31699
31701
31704
31708
31709
31710
31713
31723
31730
31736
31804
31859
31864
31869
31873
31958
32089
32091
32179
32306
32307
32311
32316
32317
32318
32319
32320
32322
32323
32324
32325
32359
32365
32369
32371
32376
32378
32379
32388
32389
32392
32399
32460
32462
32468
32469
32474
32475
32478
32482
32716
32958
32962
32963
32964
32965
32966
32969
32971
32972
32984
32985
32986
32989
32991
32999
33002
33003
33004
33005
33010
33021
33028
33029
33041
33042
33043
33044
33045
33048
33049
33051
33052
33054
33123
33188
33189
33191
33192
33206
33219
33220
33224
33230
33231
33233
33234
33537
33546
33547
33548
33550
33555
33557
33578
33580
33611
33614
33616
33624
33625
33631
33632
33633
33635
33636
33643
33646
33648
33655
33656
33657
33673
33675
33677
33686
33695
33698
33700
33702
33705
33709
33710
33864
34070
34071
34077
34079
34238
34239
34249
34250
34251
34252
34318
34325
34341
34342
34343
34344
34345
34347
34349
34350
34351
34359
34363
34364
34369
34370
34376
34382
34383
34385
34386
34389
34390
34396
34401
34407
34410
34411
34412
34415
34417
34428
34429
34433
34435
34436
34441
34442
34446
34457
34458
34465
34466
34490
34493
34495
34498
34665
34666
34687
34689
34693
34694
34706
34707
34709
34721
34722
34730
34733
34734
34735
34738
34742
34745
34746
34750
34753
34756
34757
34758
34768
34769
34771
34778
34892
34934
34937
34938
34946
34947
34948
34949
34951
34956
34959
34967
34977
34978
34979
34988
34995
35001
35002
35008
35024
35025
35039
35041
35042
35044
35055
35059
35062
35063
35066
35082
35085
35086
35113
35125
35140
35143
35144
35159
35177
35180
35182
35183
35187
35190
35203
35275
35682
35794
36010
36011
36028
36035
36049
36053
36078
36087
36093
36094
36099
36222
36223
36231
36372
36669
36670
36683
36685
36692
36702
36711
36835
36855
36938
37286
37287
37652
37705
37713
37714
37725
37732
37735
37739
38222
38232
38236
38242
38243
38246
38247
38252
38383
38384
38385
38386
38387
38388
38389
38391
38456
38500
38504
38548
38550
38555
38556
38557
38558
38559
38560
38565
38566
38567
38568
38579
38580
38582
38583
38586
38587
38589
38600
38603
38606
38607
38608
38612
38613
38629
38630
38631
38637
38642
38902
38991
39012
39045
39048
39065
39083
39085
39086
39090
39094
39099
39100
39103
39110
39111
39112
39114
39116
39117
39119
39121
39122
39123
39127
39128
39131
39140
39142
39144
39146
39148
39149
39155
39159
39160
39164
39165
39167
39374
39375
39376
39585
39586
39636
39638
39639
39643
39653
39654
39684
39692
39697
39700
39706
39718
39768
39769
39924
39925
40474
40477
40490
40497
40498
40555
40563
40564
40565
40566
40571
40576
40581
40582
40583
40584
40592
40693
40696
40697
40698
40718
40741
40750
40755
40756
40759
40760
40765
40773
40774
40783
40807
40809
40810
41235
41244
41245
41285
41286
41291
41292
41296
41304
41308
41309
41314
41317
41329
41379
41381
41384
41387
41390
41392
41394
41503
41504
41508
41509
41510
41512
41536
41549
41561
41562
41563
41621
41648
41649
41650
41771
41772
41818
41856
41858
41870
41871
41873
41883
41890
41902
41905
41916
41917
41946
41949
41958
41972
41976
41977
41978
41980
41985
41986
41987
42016
42019
42036
42037
42038
42041
42042
42046
42061
42066
42071
42074
42075
42076
42081
42082
42085
42087
42091
42097
42098
42105
42106
42108
42109
42112
42114
42124
42127
42169
42170
42177
42187
42194
42307
42320
42321
42326
42332
42333
42336
42339
42341
42343
42344
42345
42346
42347
42349
42357
42359
42364
42365
42376
42378
42379
42380
42386
42390
42399
42400
42401
42427
42431
42435
42638
42812
42813
42814
42815
42817
42928
42937
42940
42945
42950
42961
42962
42968
42978
43018
43038
43046
43047
43048
43050
43051
43057
43060
43068
43074
43075
43077
43083
43091
43110
43143
43242
43302
43553
43686
43691
43698
43702
43708
43709
43710
43715
43720
43735
43742
43744
43747
43750
43762
43764
43766
43770
43771
43773
43806
43835
44007
44048
44146
44184
44230
44243
44244
44381
44382
44383
44398
44400
44402
44410
44416
44426
44427
44432
44434
44437
44438
44439
44441
44446
44447
44448
44453
44455
44457
44459
44460
44475
44478
44481
44482
44488
44489
44529
44661
44783
44844
44845
44858
44859
44860
44866
44932
44937
44940
44942
44948
44954
44958
45005
45007
45029
45031
45033
45034
45039
45096
45201
45223
45224
45273
45274
45276
45278
45279
45285
45292
45304
45307
45308
45376
45384
45385
45386
45390
45391
45392
45395
45396
45397
45398
45399
45416
45418
45420
45421
45423
45427
45432
45439
45508
45532
45534
45536
45604
45775
45777
45778
45783
45785
45792
45795
45796
45806
45814
45815
45819
45820
45821
45823
45824
45827
45828
45833
45877
45898
45908
46040
46043
46044
46046
46055
46063
46065
46066
46067
46073
46079
46081
46082
46083
46084
46085
46086
46090
46093
46103
46106
46109
46111
46112
46137
46138
46140
46142
46143
46144
46146
46150
46151
46152
46155
46166
46167
46171
46175
46178
46187
46189
46193
46197
46200
46202
46227
46231
46232
46236
46271
46426
46429
46431
46443
46444
46448
46449
46451
46471
46472
46473
46476
46477
46480
46484
46488
46495
46499
46501
46508
46515
46519
46525
46528
46532
46533
46534
46537
46541
46543
46546
46558
46564
46565
46571
46572
46578
46582
46583
46584
46586
46588
46595
46596
46597
46609
46622
46626
46644
46646
46650
46659
46660
46661
46663
46677
46678
46796
46803
46804
46805
46816
46817
46820
46821
46836
46843
46844
46845
46846
46851
46857
46861
46863
46868
46869
46870
46873
46874
46877
46891
46892
46918
46919
46922
46923
46937
46938
46944
46945
46949
46959
46960
46963
46966
46967
46968
46969
46970
46972
46979
46983
46985
46986
46987
46988
46990
47001
47004
47007
47022
47023
47028
47031
47037
47038
47042
47045
47046
47047
47048
47054
47071
47073
47090
47091
47092
47097
47101
47104
47110
47112
47113
47114
47126
47127
47134
47140
47141
47143
47150
47192
47331
47368
47557
47567
47568
47573
47594
47596
47600
47601
47604
47608
47610
47612
47618
47642
47647
47650
47651
47652
47654
47655
47656
47658
47663
47672
47673
47674
47677
47692
47697
47704
47727
47728
47729
47739
47740
47741
47743
47745
47750
47752
47756
47757
47759
47765
47767
47769
47775
47777
47787
47796
47906
47911
47912
47915
47927
47930
47931
47935
47936
47939
47940
47943
47944
47948
47950
47952
47979
47980
47982
47983
47984
47989
47990
47991
47996
47997
48001
48004
48005
48006
48007
48009
48012
48026
48030
48040
48043
48054
48067
48069
48072
48075
48077
48086
48087
48100
48103
48112
48119
48123
48124
48129
48130
48132
48147
48158
48159
48167
48168
48169
48170
48173
48178
48179
48181
48186
48189
48191
48196
48197
48198
48200
48201
48202
48206
48647
48648
48650
48651
48653
48654
48687
48692
48698
48699
48763
48765
48808
48820
48822
48823
48825
48838
48990
49025
49029
49030
49038
49040
49042
49044
49045
49046
49054
49057
49061
49062
49063
49151
49226
49271
49274
49340
49379
49389
49475
49487
49499
49527
49532
49549
49550
49553
49554
49555
49564
49572
49574
49575
49576
49582
49585
49596
49597
49603
49604
49606
49609
49611
49626
49631
49766
49767
49782
49783
49784
49785
49786
49787
49796
49798
49804
49807
49809
49814
49822
49862
-1
5
7
8
9
10
11
12
13
14
15
17
19
24
25
40
128
173
206
207
208
212
232
233
235
236
237
238
239
240
241
242
245
246
249
250
251
252
253
268
269
275
276
277
278
279
280
310
318
319
322
329
334
338
340
341
342
344
351
352
353
354
357
358
360
361
366
367
368
370
372
373
374
375
383
388
393
394
395
396
397
398
399
400
401
403
404
406
407
408
409
411
412
413
414
415
417
420
422
425
428
429
430
432
437
438
440
441
619
649
650
655
656
657
659
667
680
681
692
693
848
913
925
926
928
929
932
933
934
935
936
937
938
939
940
944
945
946
947
949
950
951
953
954
955
957
959
960
961
966
967
968
969
970
971
974
975
980
992
996
997
998
999
1000
1001
1002
1003
1011
1012
1013
1014
1016
1018
1019
1021
1022
1025
1026
1027
1028
1029
1030
1031
1040
1041
1042
1043
1050
1052
1054
1056
1060
1061
1062
1065
1066
1067
1068
1071
1075
1076
1077
1078
1079
1080
1081
1084
1085
1088
1090
1091
1092
1093
1094
1095
1096
1098
1103
1115
1116
1124
1127
1131
1134
1135
1136
1137
1138
1139
1140
1141
1142
1143
1144
1159
1160
1215
1531
1888
1891
1901
1902
1950
1951
1954
1956
1957
1958
1961
1964
1966
1967
1971
1974
1975
1976
1977
1978
1979
1980
1999
2006
2007
2010
2012
2014
2016
2017
2091
2092
2140
2143
2144
2145
2146
2147
2150
2151
2154
2155
2157
2158
2162
2164
2165
2200
2201
2202
2203
2204
2207
2208
2212
2213
2227
2228
2232
2243
2244
2245
2246
2248
2249
2250
2251
2252
2253
2256
2257
2258
2259
2264
2265
2266
2267
2268
2270
2272
2273
2283
2284
2285
2286
2287
2288
2289
2290
2291
2293
2295
2296
2297
2298
2299
2300
2301
2302
2303
2304
2307
2308
2311
2313
2314
2315
2316
2317
2318
2321
2323
2324
2327
2336
2341
2375
2376
2379
2380
2382
2412
2416
2417
2418
2419
2421
2422
2423
2424
2425
2427
2429
2430
2431
2432
2433
2435
2436
2437
2438
2440
2441
2442
2443
2444
2446
2447
2448
2449
2450
2451
2452
2455
2456
2457
2458
2459
2460
2466
2497
2498
2586
2772
2773
2774
2775
2776
2777
2778
2781
2782
2783
2790
2791
2793
2796
2797
2798
2800
2801
2802
2803
2805
2876
2877
2880
2884
2886
2887
2888
2889
2890
2894
2897
2898
2900
2901
2902
2903
2904
2911
2912
2914
2918
2919
2926
2931
2932
2935
2940
2941
2944
2946
2953
2962
2963
2965
2966
2967
2970
2975
2978
2981
2982
2987
2989
2990
2991
2992
2993
3000
3001
3003
3004
3005
3008
3009
3011
3012
3013
3015
3017
3018
3019
3020
3021
3028
3030
3031
3033
3034
3035
3036
3038
3040
3041
3042
3043
3044
3045
3046
3048
3049
3050
3051
3052
3054
3055
3056
3058
3059
3060
3062
3063
3064
3065
3068
3071
3073
3082
3086
3088
3089
3091
3092
3103
3106
3109
3115
3119
3120
3121
3122
3181
3186
3187
3191
3192
3193
3202
3204
3207
3282
3284
3285
3286
3287
3288
3329
3332
3333
3336
3339
3340
3341
3342
3344
3348
3350
3355
3356
3361
3362
3364
3365
3381
3382
3383
3384
3385
3386
3388
3391
3392
3393
3394
3395
3398
3402
3404
3407
3408
3409
3438
3439
3440
3442
3443
3444
3462
3463
3465
3467
3468
3469
3472
3473
3474
3475
3476
3478
3483
3484
3485
3486
3487
3496
3497
3498
3502
3510
3511
3523
3527
3528
3529
3530
3533
3534
3535
3536
3538
3539
3549
3558
3559
3561
3562
3563
3564
3565
3566
3567
3585
3586
3594
3597
3600
3601
3602
3603
3604
3605
3614
3615
3616
3617
3618
3619
3621
3624
3625
3626
3627
3628
3629
3630
3631
3632
3637
3638
3639
3641
3644
3645
3646
3647
3649
3672
3673
3674
3675
3676
3677
3680
3681
3682
3683
3684
3685
3686
3687
3688
3689
3695
3696
3697
3699
3703
3704
3712
3714
3718
3723
3724
3725
3726
3729
3730
3731
3732
3733
3734
3736
3737
3742
3743
3746
3747
3748
3750
3751
3752
3753
3754
3755
3756
3757
3758
3764
3765
3766
3768
3769
3771
3772
3773
3774
3775
3776
3777
3780
3781
3802
3803
3804
3805
3807
3851
3912
3913
3914
4069
4070
4071
4080
4082
4084
4085
4087
4088
4089
4103
4141
4143
4144
4145
4146
4147
4149
4150
4151
4152
4157
4158
4163
4165
4166
4167
4170
4171
4172
4173
4178
4180
4185
4190
4191
4192
4193
4194
4195
4196
4197
4199
4200
4201
4202
4203
4205
4206
4207
4209
4210
4211
4213
4265
4266
4453
4494
4714
4715
4716
4717
4718
4734
4735
4736
4737
4738
4754
4797
4900
4909
4912
4913
4914
5062
5095
5122
5124
5130
5131
5133
5134
5135
5136
5137
5141
5142
5144
5145
5146
5147
5148
5149
5151
5213
5214
5215
5216
5346
5348
5355
5357
5358
5359
5360
5365
5366
5367
5368
5369
5370
5371
5372
5373
5375
5376
5378
5379
5381
5382
5425
5427
5431
5432
5433
5436
5439
5576
5577
5579
5581
5583
5584
5585
5586
5588
5592
5593
5594
5596
5597
5601
5602
5645
5646
5648
5649
5650
5651
5652
5653
5654
5655
5662
5667
5669
5672
5673
5674
5675
5677
5679
5681
5682
5683
5724
5725
5726
5728
5729
5730
5734
5736
5737
5738
5740
5741
5757
5758
5762
5763
5764
5765
5766
5892
5893
5894
5895
5896
5897
5898
5899
5900
5910
5911
5930
5931
5965
5967
5968
5969
5970
5971
5972
6006
6007
6009
6010
6013
6014
6031
6032
6033
6034
6035
6036
6038
6040
6041
6042
6043
6044
6045
6046
6047
6050
6051
6054
6055
6056
6058
6061
6062
6063
6064
6065
6066
6067
6070
6071
6072
6073
6074
6075
6076
6077
6078
6081
6082
6085
6086
6087
6088
6089
6095
6096
6097
6098
6100
6101
6103
6105
6106
6130
6139
6143
6144
6145
6146
6147
6148
6149
6150
6154
6155
6157
6158
6165
6187
6198
6201
6203
6207
6208
6209
6212
6214
6215
6217
6219
6220
6221
6222
6224
6233
6234
6235
6236
6245
6250
6251
6255
6256
6257
6259
6261
6333
6356
6357
6376
6573
6574
6575
6577
6580
6581
6582
6585
6586
6587
6589
6590
6591
6592
6593
6595
6596
6597
6598
6599
6600
6601
6602
6603
6604
6640
6646
6649
6650
6826
6851
6852
6861
6864
6865
6962
6965
6966
6967
6968
6969
6970
7055
7056
7057
7058
7060
7061
7062
7070
7073
7077
7079
7080
7081
7082
7084
7085
7086
7088
7091
7094
7095
7097
7099
7100
7106
7108
7109
7110
7113
7114
7116
7118
7122
7128
7134
7135
7136
7137
7138
7150
7151
7153
7154
7155
7156
7157
7161
7162
7163
7165
7328
7331
7337
7338
7340
7352
7353
7354
7363
7364
7365
7366
7367
7368
7373
7385
7388
7400
7401
7411
7413
7416
7518
7698
7699
7700
7702
7704
7705
7706
7707
7712
7713
7714
7749
7764
7822
7826
7829
7830
7831
7832
7834
7835
7836
7838
7839
7840
7841
7842
7843
7847
7852
7854
7856
7857
7858
7861
7862
7863
7864
7866
7867
7868
7869
7870
7916
7925
7926
7927
7929
7973
7978
7982
7983
7984
7985
7987
7989
7990
7991
7994
8009
8010
8011
8014
8015
8016
8018
8019
8020
8021
8022
8023
8024
8026
8027
8028
8029
8030
8031
8033
8039
8040
8042
8043
8044
8045
8046
8048
8054
8055
8058
8063
8067
8119
8128
8129
8130
8131
8133
8134
8135
8136
8137
8138
8141
8146
8147
8149
8150
8151
8153
8159
8160
8161
8162
8164
8165
8166
8169
8170
8171
8172
8173
8174
8176
8177
8178
8179
8180
8181
8182
8183
8185
8250
8273
8274
8276
8277
8302
8312
8313
8314
8315
8332
8333
8335
8337
8338
8340
8343
8344
8345
8346
8347
8348
8351
8354
8355
8358
8360
8361
8362
8363
8364
8365
8366
8369
8372
8375
8376
8377
8379
8380
8381
8383
8385
8386
8387
8388
8390
8392
8394
8395
8396
8397
8400
8411
8421
8423
8424
8425
8428
8435
8436
8439
8440
8441
8442
8443
8444
8445
8446
8450
8455
8456
8460
8521
8525
8627
8630
8631
8632
8635
8640
8641
8642
8652
8655
8656
8659
8663
8664
8666
8667
8669
8670
8671
8813
8870
8885
8887
8888
8890
8891
8892
8895
8896
8897
8899
8900
8901
8902
8903
8904
8905
8906
8907
8909
8915
8916
8917
8918
9051
9052
9057
9086
9087
9088
9089
9091
9160
9161
9162
9163
9164
9165
9166
9168
9172
9173
9176
9177
9178
9179
9180
9189
9276
9284
9285
9286
9287
9288
9289
9291
9395
9477
9478
9479
9480
9481
9489
9490
9492
9493
9494
9495
9498
9501
9503
9504
9505
9506
9507
9510
9551
9552
9553
9555
9556
9557
9558
9561
9579
9580
9582
9583
9584
9715
9716
9717
9720
9722
9723
9726
9727
9728
9729
9732
9733
9736
9737
9738
9739
9740
9741
9744
9745
9747
9748
9749
9750
9751
9766
9767
9770
9771
9772
9774
9778
9779
9786
9789
9823
9824
9826
9827
9829
9830
9831
9833
9835
9841
9842
9843
9844
9845
9846
9847
9848
9881
10215
10237
10289
10306
10307
10308
10309
10310
10311
10312
10313
10314
10315
10317
10318
10319
10540
10609
10610
10611
10612
10613
10688
10730
10731
10733
10734
10735
10761
10885
10976
11329
11331
11332
11333
11334
11335
11336
11337
11338
11343
11344
11383
11384
11385
11386
11387
11389
11390
11392
11393
11394
11443
11444
11445
11446
11447
11461
11462
11463
11466
11471
11475
11476
11478
11480
11482
11483
11487
11489
11490
11491
11492
11493
11494
11495
11496
11497
11498
11499
11500
11501
11503
11504
11509
11522
11524
11525
11526
11528
11529
11530
11532
11537
11538
11540
11541
11542
11543
11544
11546
11547
11549
11550
11551
11558
11559
11560
11563
11567
11569
11571
11572
11583
11623
11624
11625
11629
11630
11644
11645
11647
11648
11652
11665
11669
11670
11671
11672
11677
11678
11680
11681
11682
11742
11743
11789
11838
11839
11840
11843
11844
11852
11853
11854
11857
11858
11859
11860
11861
11862
11863
11864
11865
11866
11868
11870
11871
11872
11873
11875
11879
11881
11882
11883
11884
11885
11892
11893
11894
11895
11896
11897
11899
11989
12014
12016
12018
12020
12021
12026
12027
12038
12039
12040
12042
12043
12044
12071
12073
12275
12276
12279
12420
12421
12423
12424
12425
12426
12429
12430
12439
12440
12441
12442
12443
12444
12445
12448
12456
12458
12461
12462
12465
12467
12470
12472
12473
12474
12476
12477
12478
12482
12674
12675
12676
12678
12679
12680
12684
12686
12687
12690
12691
12692
12695
12696
12697
12698
12699
12700
12702
12703
12704
12705
12711
12713
12714
12715
12716
12717
12740
12755
12763
12764
12765
12766
12767
12772
12773
12775
12776
12777
12778
12780
12781
12782
12802
12805
12812
12851
12852
12853
12860
12861
12865
12867
12868
12869
12870
12874
12876
12877
12880
12881
12908
12909
12912
12913
12914
12917
12918
12931
12933
12935
12936
12937
12938
12939
12989
13093
13094
13095
13096
13097
13099
13100
13104
13105
13106
13111
13112
13113
13116
13117
13119
13122
13131
13132
13133
13134
13135
13136
13137
13140
13141
13142
13145
13146
13147
13148
13151
13152
13154
13155
13156
13157
13158
13164
13165
13177
13178
13181
13182
13185
13186
13187
13188
13189
13190
13191
13192
13193
13194
13195
13198
13200
13204
13205
13207
13208
13219
13220
13221
13240
13244
13246
13248
13249
13250
13260
13261
13262
13491
13494
13495
13498
13499
13502
13505
13523
13524
13527
13528
13529
13531
13532
13533
13534
13563
13566
13567
13568
13569
13570
13604
13665
13756
13759
13760
13761
13763
13767
13768
13769
13770
13771
13776
13777
13779
13780
13783
13784
13785
13792
13793
13795
13809
13810
13811
13813
13816
13817
13818
13824
13825
13829
13830
13832
13833
13834
13835
13836
13845
13846
13847
13855
13856
13860
13861
13862
13867
13870
13871
13874
13876
13877
13878
13880
13883
13885
13886
13887
13888
13890
13892
13893
13896
13900
13901
13902
13903
13907
13909
13910
13924
13926
13930
13931
13932
13933
13934
13935
13936
13937
13939
13940
13941
13942
13943
13945
13946
13947
13948
13949
13952
13953
13954
13955
13957
13959
13960
13962
13966
13968
13969
13971
13972
13983
13994
13995
14013
14017
14018
14019
14021
14022
14024
14025
14026
14032
14033
14034
14035
14036
14038
14039
14041
14042
14101
14102
14103
14106
14111
14112
14120
14121
14127
14130
14131
14132
14138
14139
14140
14146
14148
14150
14151
14155
14156
14157
14181
14182
14183
14184
14187
14189
14190
14191
14192
14193
14194
14195
14197
14198
14199
14200
14201
14214
14219
14227
14229
14241
14242
14243
14244
14247
14248
14250
14251
14255
14256
14257
14258
14259
14260
14261
14262
14263
14264
14265
14266
14268
14270
14271
14272
14282
14283
14284
14286
14287
14297
14298
14299
14327
14328
14329
14330
14331
14332
14333
14334
14335
14336
14340
14341
14342
14344
14345
14346
14349
14353
14355
14356
14357
14358
14359
14363
14365
14366
14367
14368
14370
14371
14372
14376
14377
14378
14381
14383
14390
14392
14393
14394
14395
14396
14417
14419
14420
14421
14422
14423
14424
14425
14437
14442
14443
14444
14445
14459
14464
14474
14475
14491
14492
14493
14495
14496
14498
14499
14500
14502
14503
14504
14505
14506
14507
14509
14512
14514
14515
14516
14518
14519
14520
14523
14525
14528
14531
14533
14536
14537
14538
14539
14543
14545
14546
14547
14548
14550
14551
14553
14558
14559
14560
14561
14637
14638
14843
14874
14923
14928
14929
14932
14933
14937
14944
14946
14947
14948
14949
14951
14952
14953
14954
14955
14956
14975
14976
14977
14978
14983
14984
14986
14987
14988
14991
14992
14993
15013
15132
15133
15134
15135
15136
15137
15138
15154
15155
15158
15159
15160
15173
15233
15239
15240
15246
15393
15517
15518
15519
15520
15521
15522
15523
15524
15527
15528
15529
15530
15531
15532
15533
15536
15537
15538
15539
15540
15544
15545
15546
15547
15548
15549
15550
15552
15553
15554
15555
15572
15576
15583
15584
15585
15587
15588
15591
15593
15594
15595
15596
15598
15599
15600
15601
15602
15604
15605
15606
15609
15613
15619
15620
15625
15633
15634
15637
15639
15640
15641
15642
15665
15667
15670
15671
15685
15686
15687
15689
15690
15693
15695
15696
15698
15700
15702
15704
15709
15711
15714
15716
15750
15757
15767
15772
15773
15774
15775
15776
15795
15796
15798
15815
15816
15817
15818
15819
15821
15840
15906
15907
15908
15909
15911
16046
16047
16048
16049
16050
16053
16061
16064
16102
16103
16106
16107
16110
16111
16112
16113
16115
16117
16118
16127
16128
16130
16132
16135
16137
16138
16139
16144
16147
16148
16149
16200
16202
16203
16226
16229
16231
16232
16233
16235
16236
16237
16239
16240
16241
16242
16243
16246
16247
16249
16250
16254
16262
16264
16265
16266
16267
16268
16269
16270
16272
16273
16274
16275
16276
16277
16279
16280
16283
16292
16293
16297
16298
16299
16300
16304
16305
16306
16307
16308
16309
16310
16311
16312
16313
16314
16315
16316
16317
16318
16321
16322
16323
16324
16328
16329
16331
16332
16333
16334
16335
16336
16337
16338
16339
16341
16342
16343
16344
16345
16349
16350
16351
16352
16353
16356
16359
16363
16629
16631
16635
16636
16637
16638
16797
16798
16799
16800
16801
16803
16804
16806
16807
16809
16811
16812
16813
16814
16815
16816
16818
16819
16820
16822
16826
16834
16839
16842
16844
16845
16846
16851
16854
16855
16857
16861
16870
16871
16872
16874
16875
16878
16892
16893
16894
16897
16898
16899
16901
16902
16905
16919
16922
16929
16936
16965
16966
16968
16970
16976
16977
16992
16993
16994
16995
16996
16997
16998
17000
17004
17005
17007
17011
17012
17013
17016
17018
17028
17030
17031
17032
17036
17038
17039
17060
17064
17065
17066
17071
17073
17075
17077
17078
17081
17083
17087
17088
17090
17091
17092
17095
17109
17110
17111
17115
17116
17119
17120
17121
17122
17123
17124
17125
17126
17127
17129
17130
17131
17133
17134
17136
17137
17138
17139
17140
17141
17142
17143
17145
17146
17147
17148
17149
17151
17152
17153
17154
17155
17156
17157
17158
17159
17162
17164
17165
17166
17167
17168
17169
17171
17174
17175
17176
17179
17184
17185
17186
17187
17188
17189
17194
17204
17205
17209
17213
17218
17219
17220
17222
17223
17224
17226
17446
17449
17451
17452
17463
17464
17469
17470
17471
17472
17475
17476
17477
17478
17479
17480
17481
17482
17483
17484
17485
17487
17488
17489
17490
17493
17524
17525
17526
17527
17543
17545
17547
17548
17549
17551
17553
17555
17556
17563
17564
17565
17568
17569
17570
17574
17575
17599
17600
17634
17655
17656
17658
17659
17660
17662
17663
17664
17667
17668
17670
17671
17673
17677
17900
17901
18038
18039
18040
18041
18042
18195
18232
18236
18243
18254
18255
18256
18257
18258
18260
18458
18467
18472
18473
18474
18476
18477
18478
18481
18482
18547
18550
18554
18629
18650
18651
18813
18814
18820
18821
18822
18825
18826
18828
18830
18831
18838
18839
18840
18841
18842
18844
18847
18848
18849
18850
18851
18852
18853
18856
18857
18859
18953
18954
18955
18956
18958
18959
18964
18965
18970
18973
18974
18975
19224
19225
19226
19228
19229
19230
19239
19240
19241
19242
19243
19244
19245
19246
19247
19248
19249
19250
19251
19252
19253
19254
19255
19269
19271
19273
19274
19288
19297
19300
19301
19302
19303
19305
19366
19367
19368
19369
19428
19429
19430
19447
19448
19449
19450
19451
19452
19453
19454
19455
19456
19457
19458
19483
19594
19595
19597
19707
19766
19767
19768
19769
19770
19771
19773
19775
19783
19785
19788
19792
19793
19794
19797
19798
19803
19804
19805
19806
19807
19808
19814
19815
19816
19817
19821
19825
19827
19828
19829
19831
19832
19834
19835
19836
19837
19838
19841
19844
19845
19847
19849
19870
19875
19876
19877
19878
19879
19880
19881
19882
19883
19885
19886
19889
19890
19891
19893
19895
19896
19897
19898
19924
19925
19926
19927
19928
19930
19931
19932
19934
19936
19938
19940
19941
19942
19943
19945
19948
19949
19950
19951
19952
19953
19954
19956
20195
20197
20198
20199
20201
20202
20203
20206
20207
20208
20210
20211
20212
20213
20214
20215
20216
20217
20232
20233
20235
20236
20238
20241
20242
20243
20244
20249
20258
20259
20270
20272
20273
20274
20275
20277
20282
20292
20307
20308
20309
20312
20314
20315
20316
20317
20328
20330
20331
20333
20334
20335
20336
20337
20338
20339
20340
20341
20343
20345
20348
20384
20385
20386
20387
20388
20389
20390
20391
20392
20401
20402
20416
20420
20421
20422
20426
20427
20430
20431
20437
20438
20439
20440
20446
20448
20450
20599
20600
20601
20654
20655
20657
20661
20664
20665
20666
20670
20672
20673
20674
20676
20677
20678
20679
20680
20681
20682
20684
20685
20687
20692
20693
20694
20695
20698
20703
20712
20713
20754
20805
20806
20807
20819
20823
20824
20825
20826
20830
20832
20833
20840
20842
20859
20861
20887
20894
20895
20896
20897
20901
20902
20903
21143
21151
21162
21164
21165
21167
21168
21169
21170
21171
21172
21174
21175
21190
21191
21192
21193
21195
21196
21197
21198
21200
21203
21204
21205
21206
21208
21209
21210
21211
21212
21213
21214
21215
21216
21217
21221
21222
21223
21224
21225
21226
21228
21229
21230
21231
21232
21241
21242
21243
21248
21249
21250
21251
21252
21253
21254
21255
21256
21257
21260
21267
21274
21275
21276
21277
21278
21279
21280
21281
21282
21286
21287
21288
21289
21304
21311
21316
21317
21318
21394
21395
21396
21404
21405
21409
21412
21413
21416
21422
21425
21426
21427
21429
21431
21468
21469
21471
21472
21473
21475
21480
21481
21482
21483
21489
21490
21491
21492
21499
21505
21506
21512
21514
21515
21551
21620
21706
21724
21726
21727
21729
21730
21731
21732
21734
21735
21736
21737
21738
21739
21740
21742
21745
21746
21747
21748
21750
21751
21752
21760
21761
21762
21763
21764
21767
21771
21772
21777
21823
21824
21825
21828
21829
21830
21831
21832
21833
21834
21836
21837
21838
21839
21842
21848
21859
21860
21861
21862
21863
21966
22075
22077
22078
22080
22082
22083
22084
22085
22086
22087
22088
22089
22090
22098
22099
22101
22102
22103
22104
22107
22108
22109
22110
22111
22170
22171
22175
22176
22177
22178
22179
22180
22182
22183
22186
22188
22189
22190
22192
22197
22201
22202
22205
22206
22207
22209
22210
22212
22213
22214
22215
22217
22219
22220
22221
22306
22488
22492
22493
22494
22495
22497
22500
22502
22503
22506
22679
22812
23007
23008
23009
23010
23012
23013
23014
23015
23016
23022
23023
23024
23025
23026
23029
23030
23031
23033
23052
23057
23066
23067
23072
23073
23074
23080
23127
23129
23130
23131
23132
23133
23137
23138
23139
23140
23141
23142
23143
23144
23145
23146
23147
23148
23149
23151
23153
23154
23155
23156
23157
23158
23159
23160
23161
23162
23163
23164
23165
23166
23169
23172
23177
23178
23179
23180
23181
23182
23183
23184
23185
23187
23188
23189
23190
23191
23192
23195
23196
23197
23198
23208
23214
23216
23217
23220
23222
23223
23224
23229
23230
23231
23232
23233
23234
23236
23237
23238
23244
23248
23249
23250
23254
23255
23256
23257
23258
23260
23267
23269
23270
23271
23338
23420
23462
23464
23465
23534
23535
23699
23816
23817
23819
23821
23822
23823
23824
23825
23826
23988
23989
23998
24000
24003
24004
24006
24007
24010
24011
24012
24013
24016
24018
24019
24020
24026
24027
24029
24030
24032
24033
24036
24040
24043
24045
24046
24050
24051
24053
24063
24064
24069
24070
24071
24072
24073
24074
24075
24076
24078
24079
24080
24084
24085
24086
24087
24088
24089
24105
24106
24107
24108
24109
24110
24111
24114
24115
24116
24118
24119
24124
24126
24127
24128
24130
24132
24133
24137
24139
24140
24141
24147
24415
24484
24485
24486
24490
24671
24828
24960
24961
25102
25103
25107
25110
25114
25115
25116
25118
25119
25134
25149
25199
25200
25230
25439
25441
25443
25520
25721
25722
25723
25724
25725
25735
25736
25738
25739
25740
25741
25744
25747
25754
25755
25756
25757
25758
25759
25767
25774
25775
25778
25779
25781
25790
25812
25813
25814
25817
25818
25821
25822
25823
25826
25829
25837
25838
25839
25840
25841
25845
25846
25847
25848
25849
25850
25855
25857
25862
25871
25872
25878
25879
25880
25884
25885
25886
25908
25909
25911
25912
25919
25920
25923
25924
25927
25930
25931
25948
25955
25956
25957
25958
25959
25960
25962
25968
25969
25970
25971
25972
25973
25980
25990
25992
25997
25998
26000
26001
26003
26048
26049
26050
26052
26056
26059
26060
26061
26068
26076
26078
26080
26086
26087
26088
26089
26090
26092
26094
26095
26097
26098
26100
26101
26106
26144
26231
26250
26260
26261
26262
26267
26268
26269
26310
26357
26358
26391
26392
26409
26648
26651
26652
26655
26659
26660
26661
26662
26666
26667
26668
26670
26671
26672
26673
26676
26678
26679
26680
26682
26684
26695
26698
26699
26700
26701
26734
26736
26737
26740
26741
26742
26743
26744
26745
26746
26747
26748
26749
26750
26751
26752
26753
26754
26768
26769
26770
26771
26772
26773
26777
26779
26780
26786
26788
26789
26790
26791
26794
26795
26797
26798
26801
26803
26807
26821
26822
26831
26834
26836
26837
26841
26843
26846
26848
26851
26852
26866
26912
26919
26921
26936
26937
26951
26955
26956
26957
26958
26959
26960
26961
26962
26963
26964
26966
26967
26968
26970
26973
26974
26975
26976
26977
26978
26979
26980
27082
27503
27506
27507
27509
27510
27511
27513
27514
27516
27517
27518
27519
27521
27522
27523
27524
27525
27526
27527
27529
27530
27531
27533
27534
27535
27540
27541
27542
27543
27544
27545
27547
27548
27549
27550
27551
27552
27556
27557
27558
27559
27561
27562
27563
27564
27565
27566
27568
27571
27572
27573
27575
27577
27578
27580
27583
27584
27585
27586
27587
27588
27590
27591
27592
27593
27594
27595
27597
27598
27599
27602
27605
27612
27615
27616
27620
27621
27624
27625
27626
27627
27628
27629
27630
27631
27637
27640
27643
27652
27653
27654
27655
27656
27662
27665
27666
27667
27669
27672
27675
27676
27677
27683
27684
27685
27686
27687
27688
27689
27690
27691
27692
27694
27696
27697
27698
27701
27702
27705
27707
27710
27713
27716
27718
27719
27720
27721
27722
27723
27724
27725
27726
27727
27729
27730
27736
27737
27738
27739
27740
27742
27744
27745
27747
27748
27749
27750
27751
27752
27753
27756
27760
27761
27762
27763
27764
27765
27766
27767
27793
27794
27795
27796
27797
27798
27799
27800
27802
27806
27811
27812
27813
27815
27816
27817
27818
27820
27821
27822
27823
27824
27825
27826
27827
27831
27833
27841
27842
27851
27852
27862
27864
27867
27868
27875
27876
27877
27879
27880
27881
27883
27884
27885
27886
27888
27891
27893
27894
27895
27896
27902
27905
27906
27909
27915
27925
27926
27928
27929
27930
27932
27935
27936
27937
27938
27939
27940
27941
27942
27944
27945
27946
27947
27948
27949
27950
27951
27952
27953
27954
27955
27956
27957
27958
27960
27961
28059
28060
28061
28062
28063
28064
28065
28070
28074
28075
28076
28077
28078
28081
28082
28083
28084
28085
28086
28087
28088
28089
28090
28091
28092
28191
28192
28195
28211
28214
28221
28222
28223
28224
28242
28243
28245
28246
28247
28248
28250
28367
28368
28369
28370
28371
28372
28374
28380
28381
28382
28383
28396
28397
28398
28399
28400
28404
28406
28407
28408
28409
28410
28411
28412
28413
28414
28415
28418
28419
28420
28421
28422
28424
28425
28426
28427
28429
28430
28431
28436
28437
28438
28439
28440
28441
28443
28444
28445
28446
28447
28448
28453
28455
28456
28457
28458
28459
28460
28461
28463
28464
28465
28468
28469
28470
28473
28474
28475
28476
28477
28479
28480
28481
28483
28484
28486
28487
28488
28667
28668
28669
28670
28672
28673
28674
28675
28676
28677
28678
28679
28682
28683
28684
28686
28687
28689
28725
28728
28729
28733
28737
28738
28742
28744
28745
28748
28749
28750
28753
28754
28756
28788
28796
28797
28799
28803
28804
28806
28807
28808
28809
28810
28811
28812
28813
28814
28815
28817
28819
28822
28823
28826
28827
28828
28829
28830
28831
28833
28835
28837
28838
28841
28843
28846
28847
28849
28850
28882
28918
28920
28930
28932
28935
28944
28945
28946
28947
28948
28956
28961
28962
28968
28969
28974
28975
28989
28992
28993
28995
28996
28997
28998
28999
29001
29002
29090
29233
29284
29287
29288
29289
29290
29302
29306
29307
29308
29309
29310
29316
29317
29318
29319
29320
29321
29322
29323
29324
29325
29326
29327
29328
29329
29330
29331
29332
29333
29334
29335
29336
29337
29338
29340
29341
29352
29405
29461
29519
29522
29623
29626
29654
29764
29765
29767
29768
29771
29772
29773
29774
29932
29934
29936
29939
29941
29942
29943
29944
29945
29946
29947
29948
29951
29952
29953
29954
29955
29958
29959
29960
29962
29967
29972
30274
30275
30276
30331
30332
30333
30377
30378
30380
30381
30385
30386
30387
30439
30441
30442
30443
30444
30445
30448
30449
30451
30452
30453
30459
30460
30462
30463
30465
30466
30467
30468
30469
30474
30475
30478
30484
30485
30486
30487
30495
30498
30499
30505
30506
30507
30508
30509
30511
30512
30513
30514
30515
30520
30522
30523
30524
30527
30528
30546
30557
30558
30559
30560
30562
30563
30565
30567
30568
30633
30634
30635
30636
30637
30640
30641
30642
30643
30644
30645
30646
30648
30649
30650
30651
30652
30655
30657
30662
30663
30664
30667
30669
30670
30671
30672
30678
30680
30683
30684
30687
30689
30690
30691
30694
30695
30697
30716
30717
30718
30720
30721
30723
30732
30733
30734
30736
30738
30739
30741
30745
30749
30752
30753
30765
30771
30773
30774
30775
30777
30778
30779
30780
30781
30782
30783
30787
30788
30790
30791
30803
30804
30805
30806
30807
30808
30810
30811
30813
30814
30815
30818
30819
30820
30827
30834
30835
30837
30839
30840
30841
30842
30843
30844
30849
30850
30851
30860
30875
30878
30879
30880
30883
30884
30885
30886
30887
30890
30933
30937
30938
30949
30950
30951
30968
30974
30980
31002
31058
31087
31090
31091
31092
31093
31143
31226
31228
31229
31230
31234
31254
31255
31256
31264
31265
31266
31268
31269
31271
31273
31274
31281
31282
31283
31284
31285
31286
31288
31289
31290
31291
31294
31295
31296
31297
31299
31300
31302
31303
31305
31306
31307
31320
31339
31341
31342
31343
31345
31346
31347
31348
31349
31350
31351
31353
31354
31355
31356
31357
31358
31362
31363
31364
31365
31367
31368
31370
31372
31373
31380
31381
31383
31384
31385
31387
31389
31390
31391
31395
31397
31398
31399
31400
31403
31404
31406
31407
31412
31415
31417
31418
31419
31420
31422
31426
31428
31429
31478
31479
31481
31485
31486
31490
31491
31492
31495
31496
31497
31515
31523
31525
31547
31605
31608
31616
31618
31619
31620
31632
31633
31634
31635
31636
31639
31640
31641
31642
31643
31644
31645
31647
31648
31649
31651
31652
31653
31687
31693
31694
31695
31696
31697
31700
31705
31707
31711
31712
31714
31715
31716
31717
31718
31719
31720
31721
31722
31724
31726
31727
31731
31732
31734
31737
31738
31754
31802
31803
31847
31860
31861
31865
31870
31871
32299
32302
32303
32304
32305
32308
32309
32310
32312
32313
32314
32315
32321
32326
32358
32361
32362
32363
32364
32367
32368
32370
32372
32373
32374
32375
32377
32380
32381
32382
32383
32384
32385
32386
32387
32391
32394
32395
32396
32397
32398
32401
32402
32453
32454
32455
32463
32464
32465
32466
32467
32470
32471
32472
32473
32476
32477
32479
32480
32481
32511
32634
32953
32954
32955
32956
32957
32959
32960
32961
32968
32970
32973
32974
32975
32976
32977
32978
32979
32980
32981
32982
32983
32987
32988
32990
32992
32993
32994
33001
33006
33007
33008
33009
33011
33019
33020
33022
33023
33024
33025
33026
33027
33030
33031
33032
33033
33034
33035
33036
33039
33040
33046
33047
33050
33053
33055
33122
33190
33207
33208
33209
33210
33211
33216
33217
33218
33221
33222
33223
33225
33226
33227
33228
33229
33235
33534
33535
33538
33539
33540
33541
33542
33543
33544
33545
33549
33551
33552
33553
33554
33556
33579
33581
33612
33613
33615
33617
33618
33619
33620
33621
33622
33623
33626
33628
33629
33630
33634
33640
33644
33645
33649
33654
33659
33660
33663
33665
33668
33672
33674
33676
33680
33681
33687
33693
33699
33701
33706
33707
33708
33711
33712
33863
33865
33866
34067
34068
34069
34078
34093
34110
34111
34112
34207
34231
34232
34233
34234
34235
34236
34237
34241
34242
34243
34244
34248
34253
34314
34315
34316
34317
34319
34320
34321
34322
34323
34324
34326
34327
34328
34329
34332
34333
34334
34335
34336
34337
34338
34339
34340
34346
34348
34352
34354
34355
34357
34358
34360
34361
34362
34365
34366
34371
34372
34373
34374
34375
34377
34378
34379
34380
34381
34384
34387
34388
34391
34393
34394
34395
34397
34398
34399
34400
34402
34404
34405
34408
34416
34420
34421
34422
34423
34424
34425
34426
34427
34430
34437
34438
34439
34440
34443
34445
34447
34448
34449
34450
34451
34452
34453
34454
34455
34456
34463
34464
34467
34468
34475
34486
34488
34489
34491
34492
34494
34496
34560
34563
34661
34662
34663
34664
34685
34686
34688
34692
34702
34704
34705
34714
34724
34729
34731
34732
34736
34737
34739
34740
34743
34744
34747
34751
34752
34755
34764
34765
34767
34770
34772
34774
34775
34776
34777
34861
34890
34893
34935
34939
34942
34943
34944
34945
34950
34952
34953
34954
34955
34958
34961
34962
34972
34973
34976
34983
34984
34985
34986
34987
34989
34990
34991
34992
34993
34994
34996
34997
34998
34999
35000
35005
35006
35007
35009
35036
35037
35038
35040
35043
35045
35046
35047
35048
35049
35050
35051
35052
35053
35054
35058
35061
35067
35074
35075
35076
35077
35080
35081
35084
35122
35137
35138
35145
35178
35179
35181
35184
35185
35186
35199
35200
35201
35202
35212
35213
35214
35680
35681
35684
35685
35686
35691
35713
35999
36012
36013
36016
36018
36020
36021
36022
36023
36024
36025
36026
36029
36030
36031
36032
36034
36036
36038
36040
36045
36046
36047
36048
36050
36051
36052
36054
36092
36095
36096
36097
36098
36226
36227
36228
36229
36230
36232
36233
36369
36370
36371
36374
36475
36646
36647
36648
36671
36673
36674
36675
36676
36677
36678
36679
36680
36681
36682
36684
36686
36687
36688
36689
36690
36691
36693
36695
36697
36698
36699
36700
36701
36703
36704
36705
36706
36707
36708
36709
36710
36839
36853
36854
37167
37198
37284
37651
37653
37654
37703
37704
37706
37707
37708
37709
37710
37711
37712
37716
37717
37718
37719
37720
37721
37722
37723
37724
37728
37729
37730
37731
37733
37734
37736
37737
37738
37973
38022
38052
38209
38211
38212
38213
38214
38215
38216
38217
38218
38221
38235
38237
38238
38239
38240
38241
38244
38245
38248
38249
38250
38251
38253
38379
38380
38381
38382
38395
38401
38402
38403
38404
38501
38551
38552
38553
38554
38561
38562
38563
38564
38569
38570
38571
38572
38573
38574
38575
38576
38577
38578
38581
38584
38585
38588
38590
38591
38596
38597
38598
38599
38601
38602
38604
38605
38609
38611
38614
38615
38616
38617
38618
38619
38620
38621
38622
38623
38624
38626
38627
38628
38632
38633
38634
38635
38636
38639
38640
38641
38643
38644
38898
38899
38900
38901
38988
38989
38990
38992
38993
38994
38995
38996
38997
38998
38999
39000
39015
39017
39018
39019
39020
39021
39043
39044
39046
39047
39067
39079
39081
39082
39084
39087
39088
39089
39091
39092
39093
39095
39096
39097
39098
39101
39102
39104
39105
39106
39107
39108
39109
39113
39115
39118
39120
39125
39126
39129
39132
39133
39135
39141
39143
39147
39150
39151
39152
39153
39154
39156
39157
39158
39161
39162
39163
39166
39168
39169
39170
39245
39364
39365
39371
39373
39471
39472
39473
39475
39476
39477
39506
39507
39576
39632
39633
39641
39642
39644
39646
39685
39686
39687
39698
39699
39702
39703
39704
39705
39707
39708
39709
39711
39712
39713
39714
39715
39716
39717
39770
40033
40414
40415
40416
40417
40418
40475
40476
40491
40492
40493
40494
40495
40496
40500
40501
40543
40547
40548
40549
40550
40551
40552
40553
40554
40556
40567
40568
40569
40570
40572
40575
40580
40585
40586
40587
40588
40589
40591
40710
40734
40735
40739
40740
40742
40749
40751
40752
40753
40754
40757
40758
40761
40762
40763
40764
40766
40767
40769
40770
40771
40772
40775
40776
40777
40778
40795
40801
40802
40803
40806
40817
40839
40840
40841
40851
41230
41231
41232
41233
41234
41236
41237
41238
41241
41256
41257
41259
41263
41264
41282
41283
41287
41288
41289
41290
41293
41294
41298
41299
41305
41306
41307
41316
41319
41320
41321
41323
41325
41326
41375
41378
41380
41382
41383
41385
41386
41391
41393
41498
41499
41500
41501
41502
41505
41507
41511
41548
41550
41551
41552
41553
41554
41555
41556
41557
41558
41559
41560
41565
41651
41652
41653
41859
41860
41861
41862
41863
41864
41865
41866
41867
41868
41869
41872
41874
41875
41876
41886
41889
41896
41900
41903
41904
41906
41907
41918
41923
41938
41941
41942
41947
41955
41956
41957
41962
41966
41967
41968
41969
41970
41971
41973
41974
41979
41981
41983
41984
41990
42012
42014
42017
42020
42021
42022
42023
42024
42025
42026
42027
42028
42029
42032
42034
42035
42039
42040
42043
42044
42045
42047
42048
42049
42053
42056
42060
42062
42063
42064
42065
42067
42068
42069
42070
42072
42077
42078
42079
42080
42083
42084
42086
42088
42089
42092
42093
42094
42095
42096
42099
42100
42101
42104
42107
42110
42111
42113
42115
42116
42117
42118
42119
42120
42121
42122
42123
42134
42147
42150
42151
42152
42153
42155
42156
42157
42158
42159
42160
42168
42171
42173
42175
42182
42183
42184
42185
42186
42189
42190
42191
42192
42193
42205
42206
42207
42240
42303
42310
42322
42323
42324
42329
42330
42331
42334
42335
42337
42338
42340
42342
42348
42350
42351
42352
42353
42354
42355
42356
42358
42360
42361
42362
42363
42366
42367
42368
42369
42370
42371
42372
42373
42374
42375
42377
42381
42382
42383
42384
42385
42387
42388
42389
42394
42395
42398
42402
42403
42404
42405
42406
42407
42408
42409
42410
42411
42412
42413
42414
42416
42417
42420
42432
42433
42434
42436
42437
42438
42439
42634
42635
42637
42639
42640
42641
42642
42778
42779
42780
42810
42816
42904
42905
42914
42915
42927
42929
42930
42931
42932
42933
42938
42939
42941
42942
42943
42944
42946
42947
42948
42949
42951
42952
42953
42954
42955
42956
42957
42958
42959
42960
42963
42964
42965
42966
42967
42970
42972
42973
42974
42975
42976
43037
43039
43040
43041
43042
43043
43044
43045
43049
43052
43053
43054
43055
43056
43058
43059
43061
43062
43063
43069
43071
43072
43073
43078
43079
43080
43089
43094
43178
43179
43180
43181
43514
43559
43687
43688
43692
43693
43694
43695
43696
43697
43699
43700
43701
43703
43704
43706
43711
43712
43713
43714
43716
43717
43721
43734
43743
43745
43746
43748
43749
43751
43757
43758
43759
43760
43761
43763
43765
43767
43768
43769
43772
43904
44062
44143
44181
44182
44183
44194
44195
44231
44238
44239
44240
44241
44242
44268
44286
44378
44379
44380
44387
44399
44401
44403
44404
44405
44406
44407
44408
44409
44411
44412
44413
44414
44415
44417
44418
44419
44423
44424
44425
44431
44436
44440
44442
44443
44444
44445
44450
44451
44452
44454
44456
44458
44465
44469
44470
44476
44477
44479
44480
44483
44484
44485
44486
44487
44659
44660
44662
44771
44843
44861
44862
44863
44864
44865
44898
44921
44922
44923
44933
44934
44935
44936
44941
44943
44944
44945
44947
44949
44950
44951
44952
44953
44955
44957
44994
44995
44996
44997
44998
44999
45000
45001
45002
45003
45004
45030
45032
45035
45036
45103
45169
45216
45217
45220
45221
45222
45252
45268
45269
45272
45280
45281
45282
45283
45284
45286
45287
45288
45289
45290
45291
45293
45294
45295
45296
45297
45298
45299
45300
45301
45302
45303
45309
45310
45311
45312
45321
45322
45374
45381
45382
45383
45387
45388
45389
45393
45394
45400
45401
45402
45403
45405
45419
45422
45424
45425
45426
45429
45430
45431
45433
45434
45435
45436
45437
45438
45440
45441
45442
45443
45444
45445
45446
45447
45448
45509
45510
45511
45512
45513
45514
45515
45516
45517
45518
45519
45520
45521
45522
45523
45524
45525
45526
45527
45528
45529
45530
45531
45533
45535
45537
45538
45539
45540
45541
45542
45543
45549
45773
45774
45776
45779
45780
45782
45784
45791
45793
45797
45798
45807
45808
45809
45812
45813
45816
45817
45818
45822
45826
45834
45841
45878
45888
45889
45890
45891
45892
45893
45894
45895
45896
45897
46024
46025
46026
46035
46036
46037
46038
46039
46041
46042
46045
46047
46048
46049
46050
46052
46053
46054
46058
46059
46060
46061
46062
46064
46069
46078
46088
46089
46091
46092
46099
46101
46102
46104
46105
46107
46108
46110
46114
46115
46116
46120
46131
46132
46135
46148
46153
46154
46158
46159
46160
46161
46162
46168
46169
46170
46179
46180
46181
46182
46183
46184
46185
46190
46191
46194
46195
46201
46203
46204
46205
46228
46229
46230
46233
46234
46235
46269
46270
46337
46422
46423
46424
46425
46427
46428
46430
46432
46433
46434
46435
46436
46442
46445
46446
46447
46450
46452
46453
46467
46468
46469
46470
46474
46475
46478
46479
46481
46482
46483
46485
46486
46487
46489
46490
46491
46492
46493
46494
46496
46497
46498
46500
46502
46503
46504
46505
46506
46507
46509
46510
46511
46512
46513
46514
46516
46517
46518
46520
46521
46522
46523
46524
46526
46527
46529
46530
46531
46535
46536
46538
46539
46540
46548
46559
46560
46561
46562
46563
46566
46567
46568
46569
46570
46573
46574
46575
46576
46577
46579
46580
46581
46585
46587
46589
46590
46591
46592
46593
46594
46598
46599
46600
46601
46602
46603
46604
46605
46606
46607
46608
46611
46612
46613
46614
46615
46616
46617
46618
46619
46620
46621
46623
46624
46625
46627
46637
46638
46639
46640
46641
46642
46643
46645
46647
46648
46651
46654
46655
46656
46657
46658
46662
46664
46665
46668
46675
46721
46748
46797
46798
46799
46800
46801
46802
46806
46807
46808
46809
46810
46811
46813
46814
46818
46819
46822
46823
46824
46825
46826
46827
46828
46829
46830
46831
46832
46833
46840
46842
46847
46848
46852
46853
46854
46856
46858
46865
46871
46875
46876
46878
46879
46880
46920
46921
46924
46925
46931
46932
46933
46934
46935
46936
46943
46947
46948
46950
46957
46958
46961
46962
46964
46965
46971
46973
46974
46975
46976
46977
46978
46980
46981
46982
46984
46989
46991
46992
46993
46994
46995
46996
46997
46998
46999
47000
47002
47003
47005
47006
47008
47009
47010
47011
47012
47013
47024
47025
47034
47035
47036
47039
47040
47041
47043
47044
47049
47050
47052
47055
47056
47057
47058
47059
47060
47061
47063
47064
47065
47070
47074
47080
47084
47085
47086
47087
47088
47089
47093
47094
47095
47099
47100
47102
47103
47105
47108
47111
47115
47119
47120
47121
47122
47123
47124
47128
47133
47135
47136
47137
47138
47139
47142
47144
47145
47146
47147
47151
47332
47333
47334
47457
47485
47486
47564
47565
47566
47569
47597
47606
47607
47609
47611
47613
47614
47615
47616
47617
47619
47643
47644
47645
47646
47648
47649
47653
47657
47659
47660
47661
47664
47665
47666
47667
47668
47669
47670
47671
47675
47676
47678
47691
47698
47699
47703
47705
47706
47708
47709
47710
47711
47712
47713
47714
47715
47716
47717
47718
47720
47721
47722
47723
47724
47725
47730
47731
47732
47733
47734
47735
47736
47737
47738
47742
47744
47746
47747
47748
47749
47751
47753
47754
47755
47758
47760
47761
47764
47773
47774
47776
47784
47785
47786
47788
47789
47790
47791
47792
47793
47794
47795
47797
47798
47799
47823
47824
47825
47872
47900
47904
47905
47907
47908
47909
47910
47914
47921
47922
47924
47925
47928
47937
47938
47941
47942
47945
47946
47947
47951
47953
47972
47981
47985
47986
47987
47988
47992
47993
47994
47995
47998
47999
48000
48002
48003
48011
48013
48022
48023
48025
48027
48028
48031
48032
48033
48034
48035
48036
48037
48038
48039
48041
48042
48044
48045
48046
48047
48048
48049
48050
48051
48052
48053
48055
48058
48059
48062
48063
48076
48088
48090
48093
48094
48095
48096
48097
48098
48099
48101
48102
48104
48105
48106
48107
48108
48109
48113
48114
48115
48116
48117
48118
48120
48121
48131
48137
48138
48139
48140
48141
48142
48143
48144
48145
48146
48148
48149
48153
48154
48164
48165
48172
48174
48175
48176
48177
48180
48182
48183
48184
48185
48190
48193
48194
48195
48199
48203
48204
48205
48207
48208
48330
48389
48395
48649
48652
48684
48685
48686
48688
48689
48690
48691
48693
48694
48695
48696
48697
48764
48766
48772
48803
48807
48810
48811
48812
48813
48814
48815
48816
48817
48818
48819
48821
48824
48833
48834
48835
48836
48837
48839
48890
49012
49026
49027
49028
49037
49041
49043
49051
49053
49056
49146
49147
49210
49223
49272
49273
49380
49390
49474
49476
49477
49478
49479
49480
49481
49483
49484
49485
49488
49489
49490
49492
49493
49494
49495
49496
49497
49498
49500
49522
49523
49524
49525
49526
49528
49529
49530
49531
49533
49534
49535
49536
49537
49538
49545
49546
49547
49551
49552
49556
49557
49558
49559
49560
49561
49562
49563
49565
49566
49567
49568
49569
49570
49571
49573
49584
49586
49591
49593
49598
49599
49605
49607
49608
49610
49632
49760
49761
49762
49763
49764
49765
49778
49779
49780
49781
49795
49797
49799
49800
49801
49802
49803
49805
49806
49823
-1
2
28
29
32
43
45
72
169
172
183
230
254
258
261
267
328
336
345
378
379
439
479
481
483
497
498
528
544
557
593
610
660
671
672
675
677
678
685
700
704
710
715
736
741
743
752
770
812
817
829
830
845
846
857
870
871
907
912
920
921
991
1070
1101
1119
1122
1123
1130
1242
1248
1310
1311
1317
1325
1377
1397
1420
1428
1442
1444
1475
1536
1568
1569
1572
1624
1625
1631
1633
1635
1636
1639
1677
1710
1720
1737
1739
1741
1758
1759
1822
1835
1857
1859
1860
1861
1931
1945
2015
2054
2058
2068
2070
2101
2110
2139
2161
2168
2169
2176
2193
2205
2235
2236
2325
2335
2338
2351
2363
2364
2367
2372
2403
2518
2519
2566
2590
2597
2603
2627
2647
2706
2727
2737
2742
2765
2767
2789
2833
2836
2905
2950
2957
2973
2985
3026
3066
3129
3130
3155
3178
3217
3256
3281
3302
3303
3311
3317
3327
3349
3372
3411
3449
3481
3482
3494
3495
3500
3540
3577
3664
3679
3708
3761
3763
3782
3783
3799
3858
3874
3876
3879
3883
3903
3949
3955
3966
3968
3980
3982
3983
3999
4027
4043
4056
4096
4101
4104
4110
4112
4128
4133
4155
4235
4238
4288
4302
4323
4330
4336
4340
4345
4355
4357
4360
4370
4375
4381
4404
4423
4442
4470
4479
4487
4489
4503
4531
4555
4570
4592
4606
4626
4637
4654
4681
4690
4709
4711
4720
4816
4895
4896
4902
4903
4904
4906
4907
4927
4992
4994
5001
5011
5015
5083
5153
5161
5162
5163
5168
5171
5172
5211
5239
5242
5266
5292
5295
5307
5331
5333
5336
5361
5390
5396
5397
5417
5420
5430
5443
5453
5455
5502
5529
5530
5539
5562
5569
5570
5574
5575
5603
5609
5618
5665
5670
5676
5691
5707
5727
5745
5759
5760
5761
5771
5773
5779
5781
5789
5857
5867
5881
5912
5921
5945
5962
5996
5997
6017
6027
6091
6107
6126
6161
6162
6175
6202
6205
6229
6254
6304
6305
6312
6340
6341
6380
6419
6450
6462
6477
6498
6509
6510
6516
6526
6530
6548
6568
6632
6633
6644
6652
6656
6657
6669
6673
6701
6703
6720
6721
6733
6746
6799
6824
6828
6858
6903
6921
6924
6933
6934
6961
6974
6977
6978
6979
6989
7049
7092
7127
7181
7207
7227
7242
7312
7313
7407
7455
7478
7480
7483
7493
7498
7500
7501
7516
7533
7561
7576
7618
7628
7635
7637
7670
7762
7769
7814
7816
7819
7820
7923
7936
7938
7939
7955
7959
7967
7975
8050
8056
8075
8099
8100
8110
8124
8126
8186
8211
8222
8224
8236
8271
8278
8287
8319
8356
8417
8418
8426
8430
8447
8468
8498
8516
8523
8575
8576
8578
8584
8617
8622
8628
8629
8648
8653
8683
8692
8695
8696
8697
8698
8707
8798
8803
8806
8815
8824
8919
8942
9032
9039
9106
9113
9130
9141
9167
9201
9202
9204
9206
9220
9221
9234
9237
9238
9252
9253
9270
9271
9274
9280
9292
9334
9359
9365
9407
9428
9429
9431
9441
9442
9444
9445
9452
9458
9459
9461
9464
9487
9496
9525
9527
9528
9609
9612
9622
9631
9635
9640
9676
9677
9775
9788
9790
9794
9796
9810
9876
9908
9973
10014
10017
10036
10046
10048
10073
10081
10085
10087
10108
10114
10120
10121
10124
10154
10156
10189
10191
10224
10238
10255
10286
10290
10294
10297
10298
10351
10376
10377
10384
10388
10400
10402
10470
10506
10538
10564
10566
10568
10593
10598
10622
10675
10698
10699
10702
10704
10710
10715
10716
10739
10743
10744
10763
10765
10777
10812
10824
10848
10870
10871
10875
10883
10903
10911
10928
10929
10937
10987
11010
11063
11084
11108
11178
11238
11242
11271
11284
11286
11289
11299
11325
11328
11347
11350
11352
11369
11375
11376
11380
11395
11427
11429
11455
11465
11473
11474
11521
11552
11553
11565
11573
11578
11585
11632
11663
11683
11684
11687
11688
11696
11697
11699
11701
11712
11766
11774
11795
11824
11848
11942
11944
11997
12013
12028
12052
12085
12138
12139
12142
12273
12274
12316
12320
12377
12408
12414
12417
12418
12419
12436
12464
12494
12644
12656
12662
12689
12771
12789
12791
12793
12803
12814
12815
12820
12827
12839
12849
12871
12887
12940
12970
12986
13013
13026
13047
13048
13076
13084
13109
13120
13123
13124
13201
13227
13228
13234
13237
13239
13308
13325
13326
13328
13331
13339
13340
13346
13393
13420
13421
13435
13437
13487
13488
13514
13521
13522
13559
13599
13607
13622
13634
13644
13647
13658
13716
13719
13736
13755
13758
13773
13797
13843
13869
13908
13975
13976
13977
13984
13985
13987
13988
13992
14001
14031
14107
14115
14128
14160
14161
14165
14169
14172
14173
14175
14176
14220
14223
14225
14294
14304
14305
14321
14374
14386
14397
14433
14449
14453
14456
14458
14487
14527
14610
14658
14663
14666
14745
14778
14779
14825
14872
14894
14920
14921
14957
14962
14968
14995
14996
15016
15017
15021
15022
15024
15025
15030
15094
15142
15174
15199
15218
15227
15241
15242
15251
15257
15259
15278
15327
15331
15338
15344
15355
15390
15407
15416
15417
15419
15420
15456
15460
15473
15476
15487
15505
15512
15515
15562
15586
15627
15647
15648
15662
15748
15753
15760
15799
15825
15827
15832
15834
15863
15878
15882
15899
15934
15961
15963
15998
15999
16003
16004
16027
16066
16075
16085
16086
16087
16136
16187
16212
16221
16263
16295
16390
16460
16472
16476
16495
16503
16517
16519
16520
16553
16557
16564
16658
16714
16719
16753
16755
16764
16821
16824
16832
16883
16913
16917
16941
16986
17043
17055
17058
17062
17063
17082
17114
17150
17177
17191
17192
17235
17241
17260
17263
17299
17312
17317
17327
17346
17371
17395
17399
17418
17420
17423
17450
17460
17497
17501
17502
17530
17531
17534
17590
17604
17605
17614
17615
17681
17687
17734
17744
17767
17780
17789
17793
17797
17801
17815
17818
17829
17838
17881
17882
17885
17904
17926
17927
17929
17960
17973
17989
17991
18019
18020
18056
18131
18141
18147
18156
18164
18174
18177
18219
18227
18252
18263
18275
18291
18316
18317
18324
18327
18343
18345
18349
18354
18365
18376
18395
18397
18480
18484
18501
18583
18593
18634
18635
18637
18641
18647
18654
18681
18731
18732
18734
18811
18870
18872
18875
18889
18904
18907
18951
19021
19027
19028
19048
19053
19063
19085
19096
19106
19176
19236
19267
19275
19276
19290
19331
19341
19343
19353
19361
19365
19372
19375
19403
19415
19426
19468
19476
19514
19515
19521
19529
19548
19553
19554
19568
19572
19621
19632
19641
19674
19676
19683
19729
19752
19782
19784
19839
19851
19857
19858
19894
19901
19916
19919
20063
20081
20083
20084
20085
20087
20154
20156
20219
20220
20231
20237
20250
20262
20284
20285
20286
20298
20329
20353
20376
20377
20395
20397
20399
20441
20526
20569
20572
20584
20613
20644
20649
20650
20729
20755
20757
20821
20836
20860
20863
20867
20868
20889
20922
20925
20940
20943
20964
20973
20978
20995
21007
21019
21080
21090
21114
21118
21146
21150
21154
21161
21218
21237
21293
21303
21305
21306
21349
21367
21371
21384
21402
21443
21448
21466
21508
21518
21548
21549
21572
21579
21580
21649
21659
21660
21672
21685
21687
21698
21700
21704
21705
21793
21802
21807
21815
21870
21889
21897
21898
21963
21972
22012
22017
22093
22114
22145
22194
22239
22242
22266
22272
22335
22349
22352
22357
22397
22409
22480
22534
22535
22536
22595
22596
22649
22657
22680
22785
22810
22811
22826
22834
22895
22929
22930
22964
22973
23021
23039
23055
23071
23075
23078
23081
23086
23168
23176
23205
23206
23293
23335
23339
23348
23360
23387
23407
23408
23409
23410
23411
23426
23433
23466
23485
23558
23560
23566
23579
23582
23596
23604
23607
23608
23609
23612
23613
23622
23638
23639
23652
23659
23677
23690
23691
23693
23696
23697
23730
23778
23830
23833
23853
23884
23887
23888
23892
23942
23945
23947
23949
23950
23976
23983
23995
24048
24049
24090
24142
24148
24175
24222
24225
24291
24299
24340
24413
24414
24421
24501
24502
24505
24511
24545
24548
24549
24552
24624
24627
24641
24664
24668
24694
24695
24701
24708
24713
24750
24769
24799
24807
24826
24830
24836
24839
24871
24872
24873
24883
24891
24893
24896
24940
24959
24962
24991
25017
25024
25029
25030
25066
25082
25084
25101
25130
25168
25186
25189
25190
25198
25201
25212
25219
25221
25222
25229
25233
25238
25246
25288
25295
25300
25335
25351
25361
25389
25392
25393
25394
25411
25447
25448
25471
25483
25484
25492
25500
25507
25552
25559
25592
25605
25669
25717
25769
25866
25881
25883
25903
25904
25905
25939
25941
25952
25996
25999
26010
26024
26028
26042
26045
26064
26085
26113
26122
26123
26145
26205
26207
26208
26220
26222
26230
26251
26256
26306
26344
26376
26377
26403
26408
26426
26442
26461
26484
26518
26560
26573
26586
26591
26593
26657
26686
26694
26702
26713
26732
26810
26812
26814
26827
26829
26840
26863
26869
26915
26922
26923
26938
26950
27038
27049
27050
27052
27054
27070
27072
27077
27083
27084
27089
27094
27115
27141
27166
27167
27176
27205
27247
27250
27264
27282
27339
27373
27378
27398
27412
27443
27446
27465
27474
27479
27505
27536
27537
27570
27574
27596
27607
27618
27623
27634
27639
27647
27668
27671
27674
27769
27785
27869
27901
27907
27919
27924
27989
27990
28004
28005
28019
28023
28045
28102
28112
28207
28209
28236
28294
28341
28355
28502
28526
28551
28557
28577
28586
28614
28628
28642
28659
28666
28693
28695
28709
28713
28720
28721
28739
28741
28766
28818
28883
28895
28900
28901
28907
28923
28928
28929
28936
28939
28967
28977
28983
28988
29011
29020
29121
29128
29133
29154
29223
29229
29235
29313
29343
29344
29356
29396
29462
29483
29499
29501
29520
29523
29536
29538
29541
29545
29596
29614
29625
29677
29682
29686
29689
29695
29697
29699
29700
29719
29730
29743
29761
29762
29814
29853
29896
29899
29912
29915
29926
29927
29930
29931
29933
29976
29979
29988
29997
29999
30096
30102
30112
30146
30147
30165
30185
30200
30226
30233
30238
30283
30284
30303
30346
30363
30368
30370
30379
30384
30391
30392
30393
30416
30418
30419
30431
30432
30433
30435
30456
30458
30482
30492
30500
30503
30519
30538
30554
30581
30585
30604
30618
30692
30693
30696
30698
30761
30764
30768
30792
30829
30832
30845
30857
30881
30891
30892
30924
30926
30928
30931
30932
30934
30935
30936
30963
30976
30982
31000
31047
31048
31051
31052
31105
31151
31156
31157
31168
31176
31250
31251
31313
31314
31321
31414
31434
31475
31476
31493
31504
31510
31519
31521
31522
31530
31533
31584
31590
31603
31609
31615
31624
31626
31682
31741
31755
31781
31786
31787
31805
31811
31812
31817
31818
31902
31908
31923
31939
31956
31959
31961
31975
31983
32033
32041
32095
32123
32147
32267
32273
32275
32294
32348
32349
32351
32356
32357
32390
32432
32443
32444
32448
32450
32451
32495
32496
32504
32505
32509
32523
32540
32594
32631
32641
32647
32692
32701
32714
32732
32733
32739
32807
32818
32827
32862
32884
32885
32920
32930
32998
33012
33016
33017
33056
33086
33094
33101
33135
33137
33138
33139
33145
33149
33157
33195
33240
33250
33270
33273
33286
33313
33315
33357
33362
33394
33399
33411
33416
33418
33420
33428
33478
33511
33558
33641
33669
33697
33703
33733
33744
33773
33790
33796
33798
33867
33971
33972
34019
34029
34072
34075
34081
34195
34197
34230
34262
34266
34267
34281
34295
34305
34307
34310
34356
34419
34434
34474
34499
34527
34529
34534
34535
34536
34537
34538
34539
34543
34562
34583
34594
34634
34641
34655
34678
34712
34715
34726
34748
34766
34839
34847
34855
34885
34929
34960
34968
34969
34970
35020
35078
35108
35119
35120
35129
35130
35131
35133
35151
35152
35153
35160
35189
35198
35210
35224
35270
35271
35303
35314
35387
35408
35417
35425
35426
35455
35466
35480
35486
35489
35526
35551
35552
35573
35575
35639
35667
35674
35683
35690
35743
35758
35759
35765
35766
35796
35835
35873
35886
35903
35949
35970
36015
36027
36033
36070
36076
36130
36161
36184
36205
36214
36215
36235
36249
36268
36289
36306
36314
36316
36324
36337
36361
36373
36375
36389
36390
36412
36421
36422
36430
36432
36459
36463
36480
36485
36487
36507
36539
36556
36595
36609
36614
36615
36651
36717
36732
36733
36742
36749
36787
36791
36843
36863
36877
36879
36904
36920
36952
36953
36998
36999
37002
37018
37019
37064
37087
37096
37102
37133
37153
37154
37225
37233
37236
37253
37256
37261
37267
37282
37310
37346
37368
37400
37413
37516
37531
37593
37595
37598
37599
37609
37640
37641
37675
37693
37695
37701
37715
37744
37756
37760
37761
37799
37803
37809
37832
37849
37852
37864
37878
37901
37917
37982
38015
38030
38043
38078
38101
38126
38128
38129
38132
38141
38142
38155
38208
38219
38220
38227
38234
38254
38257
38259
38277
38285
38312
38313
38339
38392
38405
38406
38420
38435
38440
38454
38457
38594
38638
38699
38721
38722
38759
38772
38773
38776
38819
38837
38854
38857
38894
38919
38946
39191
39222
39234
39237
39247
39299
39308
39342
39343
39344
39387
39411
39474
39523
39547
39552
39619
39630
39650
39701
39779
39794
39798
39826
39827
39836
39862
39880
39927
39928
39934
39983
39985
39996
40022
40069
40147
40149
40172
40186
40195
40218
40245
40281
40318
40321
40377
40379
40442
40446
40459
40478
40486
40504
40528
40540
40541
40542
40546
40573
40700
40708
40709
40722
40724
40780
40781
40782
40808
40813
40835
40842
40860
40861
40879
40893
40895
40919
40925
40926
40927
40934
40937
40984
40985
41009
41035
41054
41067
41069
41136
41149
41155
41159
41184
41191
41196
41202
41216
41217
41223
41229
41243
41279
41300
41315
41331
41334
41370
41388
41416
41417
41421
41425
41431
41433
41438
41462
41465
41466
41490
41493
41494
41520
41531
41532
41541
41564
41581
41633
41634
41647
41666
41667
41674
41682
41683
41690
41702
41741
41743
41781
41837
41895
41925
41945
41950
41988
41989
42031
42054
42055
42059
42137
42140
42145
42146
42149
42172
42195
42228
42245
42261
42283
42294
42305
42309
42313
42316
42319
42396
42397
42421
42423
42446
42449
42454
42507
42543
42555
42557
42558
42574
42575
42583
42628
42636
42674
42718
42733
42745
42746
42765
42769
42836
42838
42841
42849
42856
42890
42901
42912
42969
42977
42986
42989
43011
43033
43102
43105
43106
43107
43109
43115
43119
43122
43164
43173
43207
43238
43239
43240
43243
43246
43342
43412
43420
43481
43518
43538
43598
43619
43620
43625
43641
43685
43689
43705
43722
43723
43726
43732
43741
43776
43793
43800
43836
43871
43893
43902
43910
43914
43941
43945
43950
43952
43953
43967
43987
43991
44085
44139
44147
44157
44192
44200
44203
44204
44221
44222
44226
44253
44258
44261
44262
44263
44275
44279
44284
44288
44306
44319
44320
44364
44385
44420
44422
44429
44464
44467
44516
44518
44537
44560
44581
44582
44592
44625
44626
44629
44671
44672
44700
44707
44739
44741
44750
44751
44778
44782
44785
44795
44797
44804
44867
44896
44903
44905
44915
44920
44929
44930
44956
45037
45097
45106
45127
45164
45172
45174
45180
45184
45200
45202
45204
45215
45219
45253
45277
45356
45359
45373
45377
45378
45414
45456
45481
45487
45546
45555
45557
45560
45569
45582
45605
45701
45720
45730
45731
45742
45765
45781
45794
45804
45845
45876
45902
45992
45993
46029
46030
46032
46034
46070
46076
46122
46125
46134
46136
46219
46221
46244
46267
46282
46309
46327
46329
46332
46378
46398
46420
46456
46629
46653
46667
46672
46673
46676
46679
46682
46744
46849
46864
46866
46867
46929
46953
46954
47015
47021
47068
47076
47132
47167
47189
47190
47241
47303
47319
47367
47401
47402
47406
47407
47433
47434
47439
47489
47504
47505
47576
47602
47626
47634
47639
47640
47707
47762
47763
47772
47778
47826
47870
47871
47889
47902
47949
47962
48057
48079
48110
48111
48133
48136
48171
48188
48263
48266
48284
48315
48327
48350
48379
48383
48391
48396
48427
48461
48464
48486
48488
48497
48522
48523
48527
48531
48545
48546
48548
48561
48597
48610
48640
48668
48705
48707
48720
48756
48777
48787
48800
48829
48830
48863
48867
48868
48879
48884
48886
48891
48912
48940
48957
48967
48969
48980
48986
48991
49009
49010
49014
49016
49024
49031
49039
49055
49058
49112
49133
49142
49157
49158
49192
49224
49257
49267
49285
49287
49321
49322
49336
49347
49348
49350
49360
49363
49364
49377
49388
49392
49486
49503
49544
49594
49710
49712
49717
49722
49723
49746
49747
49755
49757
49775
49794
49808
49819
49859
49887
49913
49924
49929
49946
-1
30
31
55
56
59
61
105
111
112
121
136
157
158
159
160
161
182
183
184
185
186
216
245
247
256
262
264
291
325
433
435
485
486
520
562
563
565
586
590
591
599
618
619
620
621
657
700
768
772
773
778
779
780
849
871
872
881
913
923
933
946
980
981
996
1002
1006
1119
1136
1137
1138
1139
1198
1251
1262
1263
1271
1285
1302
1330
1342
1360
1384
1395
1396
1406
1412
1429
1430
1473
1476
1478
1479
1481
1489
1499
1500
1501
1519
1545
1563
1566
1568
1571
1575
1595
1640
1643
1644
1645
1646
1647
1648
1649
1650
1707
1708
1741
1748
1749
1750
1756
1835
1849
1851
1857
1868
1894
1897
1913
1934
1954
1960
1999
2011
2013
2024
2026
2030
2031
2032
2066
2067
2068
2155
2156
2157
2158
2172
2173
2196
2241
2308
2309
2312
2356
2402
2403
2406
2423
2424
2425
2426
2428
2429
2430
2539
2548
2551
2556
2558
2580
2581
2587
2600
2601
2605
2630
2741
2745
2746
2768
2769
2770
2797
2815
2816
2817
2818
2825
2827
2828
2836
2861
2893
2905
2906
2908
2923
2960
2971
2972
2973
2977
2978
2979
3126
3127
3131
3132
3133
3134
3135
3136
3138
3139
3143
3146
3165
3166
3170
3280
3305
3312
3337
3339
3374
3415
3454
3461
3475
3492
3552
3587
3588
3589
3591
3601
3604
3618
3745
3746
3760
3791
3792
3793
3794
3795
3796
3797
3799
3813
3814
3815
3816
3840
3841
3891
3895
3903
3917
3923
3926
3928
3932
3933
3934
3935
3937
3938
3957
3958
3971
3973
3974
3989
4015
4026
4027
4028
4029
4030
4031
4050
4056
4057
4058
4059
4067
4185
4186
4187
4201
4202
4203
4204
4208
4282
4283
4284
4286
4289
4342
4344
4370
4378
4379
4380
4381
4484
4509
4516
4518
4528
4529
4533
4621
4628
4629
4630
4632
4642
4646
4676
4699
4700
4742
4797
4808
4871
4894
4895
4897
4915
4965
5014
5015
5016
5032
5033
5034
5035
5037
5123
5126
5155
5160
5161
5162
5242
5290
5317
5318
5322
5324
5325
5327
5359
5372
5389
5404
5427
5456
5462
5467
5483
5509
5532
5533
5577
5582
5608
5638
5639
5684
5685
5688
5689
5748
5754
5758
5768
5769
5782
5784
5786
5843
5886
5888
5889
5903
5904
6016
6021
6048
6056
6057
6058
6059
6060
6066
6089
6095
6111
6113
6122
6123
6124
6126
6132
6133
6136
6170
6224
6254
6437
6454
6456
6460
6503
6526
6527
6562
6569
6611
6612
6613
6620
6636
6726
6813
6814
6837
6850
6854
6922
6926
7192
7194
7208
7209
7210
7211
7232
7233
7234
7235
7281
7282
7283
7309
7473
7487
7495
7496
7524
7525
7526
7542
7549
7558
7565
7566
7567
7571
7586
7587
7588
7612
7613
7614
7639
7642
7655
7706
7794
7796
7797
7799
7800
7801
7802
7881
7896
7938
7940
7941
7955
7992
8002
8015
8018
8032
8087
8101
8104
8178
8180
8181
8182
8183
8184
8268
8284
8285
8287
8290
8465
8466
8467
8495
8502
8503
8504
8514
8515
8516
8524
8525
8526
8527
8576
8609
8642
8643
8645
8681
8682
8683
8686
8692
8693
8694
8695
8701
8716
8717
8718
8719
8720
8725
8760
8799
8813
8814
8831
8843
8855
8894
8899
8900
8901
8902
8903
8904
8921
8923
8961
8983
9144
9150
9194
9197
9219
9236
9238
9239
9242
9243
9245
9256
9257
9258
9260
9284
9290
9323
9325
9326
9327
9328
9330
9331
9332
9345
9407
9408
9420
9470
9558
9566
9625
9637
9662
9759
9773
9793
9794
9804
9813
9919
9938
9943
9950
9954
9967
9989
9990
9991
10020
10050
10061
10089
10100
10101
10102
10109
10148
10149
10160
10198
10199
10200
10201
10205
10206
10207
10230
10238
10270
10447
10450
10492
10505
10525
10526
10527
10528
10529
10530
10567
10568
10572
10573
10574
10578
10594
10598
10637
10652
10653
10654
10655
10658
10659
10702
10703
10714
10718
10719
10721
10722
10723
10724
10725
10747
10844
10861
10863
10865
10873
10919
10933
11088
11089
11090
11094
11166
11180
11181
11240
11277
11278
11279
11280
11287
11288
11289
11352
11353
11354
11355
11361
11362
11370
11371
11401
11411
11417
11429
11501
11502
11577
11578
11579
11586
11599
11611
11642
11644
11645
11659
11761
11762
11768
11839
11863
11869
11870
11871
11922
11924
11944
11996
12037
12064
12066
12103
12116
12144
12145
12152
12187
12188
12246
12306
12307
12394
12396
12402
12405
12406
12407
12441
12473
12488
12501
12558
12572
12573
12585
12603
12604
12628
12659
12660
12663
12665
12666
12667
12668
12693
12695
12754
12758
12782
12785
12786
12787
12909
12911
12912
13035
13040
13063
13081
13085
13096
13097
13124
13125
13126
13211
13212
13297
13309
13313
13318
13320
13322
13413
13449
13499
13518
13520
13563
13593
13603
13634
13677
13694
13695
13723
13777
13796
13800
13803
13834
13857
13877
13878
13946
13947
13970
13976
13977
13985
14003
14030
14031
14093
14113
14126
14156
14157
14165
14166
14172
14175
14176
14180
14188
14189
14190
14192
14193
14203
14207
14208
14209
14210
14212
14220
14221
14222
14223
14236
14243
14320
14371
14373
14414
14455
14456
14521
14575
14645
14646
14660
14661
14667
14684
14749
14766
14781
14851
14864
14866
14901
14934
14948
14960
14962
14995
15024
15025
15027
15028
15037
15169
15201
15207
15208
15209
15210
15211
15212
15213
15214
15241
15242
15243
15244
15245
15246
15256
15258
15259
15260
15280
15281
15311
15312
15319
15320
15321
15329
15330
15340
15344
15363
15402
15403
15404
15406
15442
15443
15446
15455
15509
15559
15560
15563
15622
15630
15645
15657
15661
15662
15794
15801
15803
15805
15806
15823
15824
15826
15857
15858
15861
15862
15879
15881
15925
15944
15978
15979
15980
15981
15982
15983
15986
15987
16009
16034
16154
16155
16156
16157
16158
16159
16160
16161
16176
16177
16179
16180
16181
16182
16183
16184
16187
16188
16189
16194
16209
16224
16225
16325
16333
16373
16374
16375
16402
16442
16455
16456
16458
16474
16482
16487
16488
16492
16493
16497
16511
16512
16528
16543
16544
16556
16566
16569
16610
16611
16614
16617
16620
16672
16712
16770
16771
16793
16814
16829
16830
16831
16875
16914
16947
16998
16999
17000
17047
17280
17282
17283
17284
17285
17286
17287
17290
17291
17292
17318
17410
17425
17434
17537
17539
17543
17581
17611
17612
17615
17684
17773
17774
17775
17776
17790
17797
17798
17805
17826
17829
17852
17883
17884
17885
17910
17925
17926
17927
17929
17930
17974
17975
17986
17987
18007
18042
18043
18059
18119
18122
18123
18131
18158
18178
18179
18180
18187
18188
18195
18199
18200
18212
18213
18215
18216
18226
18239
18246
18268
18271
18273
18287
18339
18340
18343
18344
18347
18349
18350
18351
18355
18357
18358
18359
18360
18361
18363
18364
18374
18381
18401
18414
18428
18429
18430
18431
18432
18433
18434
18489
18490
18574
18577
18678
18679
18701
18728
18740
18741
18750
18797
18808
18810
18898
18905
18933
18994
19007
19008
19009
19021
19024
19025
19044
19046
19047
19071
19072
19094
19095
19096
19098
19226
19235
19236
19284
19285
19312
19313
19314
19334
19414
19515
19516
19519
19520
19559
19560
19561
19632
19641
19644
19645
19646
19675
19676
19677
19679
19680
19687
19698
19699
19751
19754
19777
19807
19859
19868
19870
19885
19913
19927
19928
19953
19978
19984
19996
19997
20001
20002
20054
20065
20073
20079
20082
20083
20084
20085
20089
20090
20110
20111
20112
20113
20183
20242
20297
20299
20308
20347
20364
20365
20418
20521
20526
20527
20528
20529
20547
20554
20555
20557
20578
20579
20630
20631
20645
20692
20719
20720
20721
20722
20723
20758
20759
20760
20761
20762
20763
20764
20765
20766
20767
20854
20855
20858
20864
20865
20866
20867
20868
20888
20915
20916
20946
20947
20949
20962
20965
20966
21014
21015
21016
21017
21018
21019
21022
21024
21058
21059
21060
21061
21069
21073
21075
21144
21145
21194
21217
21243
21256
21279
21306
21307
21368
21369
21379
21385
21394
21422
21659
21660
21704
21705
21706
21707
21785
21789
21797
21798
21799
21810
21821
21822
21823
21893
21903
21907
21908
21909
21926
21936
21937
21964
22086
22148
22344
22355
22399
22430
22432
22466
22467
22468
22541
22555
22556
22557
22632
22634
22718
22731
22737
22738
22739
22740
22741
22742
22743
22744
22753
22754
22770
22772
22774
22775
22776
22777
22778
22779
22784
22785
22790
22824
22827
22859
22905
22946
22949
22957
22963
22967
23058
23059
23067
23086
23087
23092
23093
23146
23148
23251
23252
23253
23269
23270
23271
23336
23360
23362
23363
23364
23369
23370
23371
23372
23375
23414
23415
23430
23463
23472
23473
23474
23475
23487
23494
23497
23509
23557
23605
23612
23635
23639
23640
23641
23642
23645
23648
23656
23662
23663
23666
23667
23668
23672
23673
23674
23703
23704
23705
23754
23763
23783
23785
23787
23788
23790
23831
23862
23864
23865
23866
23880
23902
23920
23921
23970
23975
23976
24026
24028
24060
24061
24085
24090
24112
24113
24134
24136
24137
24138
24143
24152
24162
24166
24174
24181
24182
24183
24184
24185
24186
24187
24213
24215
24216
24217
24218
24219
24220
24221
24222
24245
24251
24299
24342
24389
24390
24399
24402
24405
24407
24415
24416
24417
24418
24419
24436
24437
24438
24460
24462
24463
24467
24505
24514
24521
24524
24525
24526
24527
24533
24534
24535
24550
24551
24593
24623
24624
24628
24629
24631
24632
24633
24668
24669
24707
24708
24709
24710
24721
24730
24781
24782
24783
24798
24799
24825
24826
24827
24828
24829
24830
24831
24835
24836
24843
24859
24881
24883
24893
25001
25008
25009
25078
25079
25080
25125
25184
25185
25186
25208
25209
25219
25236
25237
25238
25277
25278
25279
25280
25288
25318
25319
25340
25341
25342
25343
25344
25345
25347
25348
25401
25405
25407
25408
25416
25430
25476
25483
25484
25504
25519
25520
25522
25555
25559
25564
25573
25574
25577
25578
25579
25581
25592
25593
25594
25595
25596
25629
25631
25635
25637
25638
25640
25642
25643
25676
25732
25773
25781
25851
25852
25853
25855
25858
25860
25871
25872
25884
25885
25886
25893
25894
25895
25896
25903
25951
25955
25956
25957
25958
25959
25985
25989
26005
26031
26053
26055
26056
26074
26113
26115
26118
26187
26201
26202
26232
26254
26257
26302
26374
26375
26376
26377
26379
26393
26399
26404
26405
26406
26454
26457
26461
26464
26482
26485
26537
26538
26591
26618
26619
26621
26639
26647
26687
26713
26747
26749
26852
26858
26859
26860
26861
26862
26928
26929
26930
26931
26932
26933
26934
26937
26939
26959
26974
27004
27005
27020
27028
27042
27043
27062
27064
27065
27076
27096
27098
27173
27245
27246
27259
27280
27281
27282
27381
27436
27476
27477
27494
27521
27546
27572
27627
27697
27741
27742
27768
27844
27845
27916
27941
27970
27971
27991
27999
28013
28057
28060
28061
28063
28064
28114
28117
28173
28175
28197
28229
28298
28301
28413
28416
28417
28418
28419
28420
28425
28430
28437
28438
28507
28512
28524
28528
28540
28541
28545
28546
28547
28548
28550
28551
28562
28585
28612
28613
28617
28625
28626
28645
28646
28648
28650
28655
28656
28697
28698
28699
28700
28705
28707
28715
28716
28793
28805
28826
28854
28855
28895
28896
28897
28898
28899
28900
28901
28902
28903
28907
28923
28956
28960
28979
28985
29015
29038
29056
29110
29120
29126
29134
29154
29196
29197
29198
29199
29200
29226
29251
29296
29364
29384
29387
29420
29421
29422
29423
29441
29443
29492
29493
29494
29495
29498
29499
29521
29522
29523
29528
29532
29534
29538
29539
29544
29545
29546
29565
29566
29567
29568
29569
29570
29578
29640
29641
29642
29643
29653
29654
29655
29656
29674
29686
29689
29705
29706
29707
29708
29709
29710
29711
29712
29715
29721
29878
29879
29892
29894
29968
29969
29970
29971
29982
29991
29992
29993
30007
30008
30070
30071
30074
30101
30102
30103
30154
30181
30182
30191
30240
30279
30285
30286
30287
30349
30385
30401
30408
30416
30418
30423
30537
30561
30562
30564
30571
30601
30605
30607
30608
30609
30628
30629
30664
30719
30899
30908
30925
30926
30927
30938
30963
30983
30990
30992
30993
30996
31012
31026
31027
31048
31052
31055
31056
31103
31104
31105
31160
31174
31175
31188
31284
31285
31287
31288
31289
31290
31382
31407
31435
31436
31437
31457
31460
31463
31467
31503
31506
31514
31515
31516
31517
31518
31567
31575
31576
31577
31596
31597
31652
31741
31765
31772
31773
31780
31789
31790
31791
31792
31793
31860
31883
31884
31907
31923
31924
31926
31938
31939
31941
31945
31946
32001
32054
32055
32058
32059
32060
32061
32064
32065
32066
32069
32210
32211
32212
32233
32238
32254
32284
32308
32314
32355
32356
32357
32358
32359
32360
32361
32420
32446
32520
32589
32647
32648
32649
32650
32651
32652
32702
32784
32787
32811
32814
32839
32841
32933
32935
32936
32973
32974
33021
33105
33106
33141
33146
33147
33166
33168
33169
33179
33185
33199
33227
33229
33234
33239
33240
33241
33283
33302
33307
33333
33334
33342
33343
33344
33346
33347
33350
33364
33365
33366
33370
33375
33378
33448
33475
33504
33512
33513
33514
33515
33516
33517
33518
33519
33552
33554
33672
33674
33680
33720
33737
33738
33739
33740
33741
33743
33759
33771
33772
33796
33798
33852
33853
33855
33874
33875
33883
33884
33886
33929
33932
33933
33951
33953
33960
33969
34130
34197
34203
34210
34211
34301
34435
34505
34518
34519
34520
34521
34583
34593
34595
34615
34633
34637
34639
34641
34645
34646
34647
34650
34657
34834
34845
34937
34940
34941
34942
34943
34968
34971
35000
35016
35019
35021
35022
35028
35030
35112
35118
35134
35136
35148
35153
35154
35157
35183
35223
35237
35270
35305
35309
35319
35320
35321
35333
35339
35340
35390
35391
35392
35401
35403
35404
35425
35473
35480
35482
35591
35626
35631
35633
35674
35675
35676
35677
35715
35768
35833
35882
35909
35920
35963
35964
35966
36003
36004
36012
36024
36036
36055
36056
36101
36187
36205
36259
36260
36306
36315
36319
36320
36378
36379
36381
36382
36383
36384
36391
36413
36444
36446
36449
36450
36456
36459
36469
36473
36474
36476
36481
36484
36494
36527
36528
36544
36552
36555
36596
36607
36618
36625
36636
36647
36663
36664
36665
36674
36675
36676
36678
36687
36688
36718
36719
36720
36736
36742
36763
36778
36783
36802
36803
36804
36805
36806
36807
36838
36877
36881
36892
36894
36972
36973
36975
36977
36978
36981
36987
37001
37051
37081
37095
37132
37153
37154
37155
37156
37157
37158
37159
37160
37161
37162
37214
37227
37228
37230
37232
37236
37253
37254
37255
37256
37257
37328
37372
37373
37405
37406
37432
37435
37460
37495
37524
37525
37533
37556
37569
37592
37601
37602
37633
37634
37635
37636
37637
37639
37641
37642
37643
37687
37705
37712
37713
37714
37715
37716
37717
37718
37719
37720
37721
37722
37727
37751
37762
37817
37838
37839
37840
37848
37854
37855
37892
37901
37902
37903
37923
37949
37967
37970
37971
37984
37985
37986
37987
37997
38006
38007
38028
38029
38114
38139
38141
38142
38144
38146
38148
38149
38150
38153
38176
38179
38180
38191
38192
38193
38194
38199
38200
38201
38202
38203
38204
38242
38259
38268
38272
38291
38327
38328
38335
38382
38383
38424
38671
38672
38673
38681
38682
38683
38684
38689
38690
38691
38692
38693
38759
38771
38773
38774
38775
38776
38780
38817
38818
38819
38863
38869
38871
38872
38873
38874
38875
38937
38940
38941
38945
38946
38997
39029
39031
39032
39033
39051
39052
39053
39064
39067
39068
39069
39071
39078
39106
39136
39166
39167
39178
39194
39195
39197
39200
39231
39245
39310
39313
39338
39341
39350
39360
39404
39405
39406
39407
39429
39432
39437
39473
39481
39510
39526
39543
39555
39556
39557
39564
39575
39602
39603
39604
39789
39791
39792
39795
39801
39847
39887
39900
39902
39930
39944
39947
39948
39986
39993
40065
40078
40079
40082
40087
40088
40089
40090
40103
40104
40121
40122
40160
40169
40193
40264
40265
40266
40282
40285
40290
40336
40382
40426
40461
40482
40488
40489
40499
40528
40530
40532
40534
40535
40536
40537
40538
40539
40540
40541
40543
40568
40593
40594
40628
40695
40705
40760
40798
40799
40800
40836
40860
40862
40892
40893
40897
40901
40907
40908
40909
40932
40982
40992
40993
40998
41006
41009
41054
41067
41144
41154
41155
41156
41205
41207
41208
41252
41260
41262
41263
41270
41271
41272
41273
41280
41281
41318
41321
41328
41341
41342
41352
41357
41358
41359
41370
41374
41375
41415
41421
41422
41428
41429
41430
41431
41463
41464
41478
41500
41556
41630
41632
41633
41634
41675
41676
41684
41685
41686
41712
41717
41718
41727
41730
41731
41732
41760
41761
41787
41788
41789
41793
41803
41804
41805
41806
41810
41811
41824
41839
41996
42030
42074
42078
42080
42081
42082
42083
42084
42123
42215
42222
42229
42257
42268
42274
42275
42300
42309
42316
42317
42353
42373
42378
42404
42416
42444
42445
42450
42457
42612
42619
42730
42768
42769
42770
42856
43100
43107
43124
43167
43170
43174
43182
43186
43189
43191
43207
43208
43209
43211
43212
43213
43214
43215
43216
43217
43231
43259
43278
43279
43285
43317
43331
43371
43393
43445
43490
43491
43492
43493
43494
43538
43544
43597
43598
43599
43600
43607
43626
43627
43628
43630
43631
43632
43633
43634
43635
43637
43638
43639
43640
43641
43652
43730
43731
43754
43779
43780
43781
43782
43787
43788
43789
43790
43872
43882
43883
43884
43885
43888
43978
43979
43988
44009
44017
44056
44098
44099
44102
44103
44112
44115
44146
44147
44148
44149
44155
44156
44174
44195
44197
44216
44217
44218
44219
44221
44223
44225
44246
44268
44281
44282
44283
44307
44323
44326
44327
44328
44329
44330
44367
44368
44390
44490
44509
44513
44515
44517
44523
44526
44536
44539
44544
44545
44546
44547
44562
44563
44689
44694
44706
44707
44733
44734
44790
44814
44860
44861
44862
44871
44900
44919
44964
44966
45001
45003
45135
45159
45160
45205
45210
45234
45238
45242
45243
45248
45249
45339
45340
45341
45349
45351
45352
45353
45371
45394
45395
45398
45412
45413
45432
45521
45522
45523
45537
45538
45547
45548
45549
45550
45551
45552
45555
45560
45562
45640
45647
45667
45668
45669
45693
45694
45703
45706
45727
45763
45769
45770
45771
45814
45849
45855
45858
45859
45909
45920
45966
45982
45983
45990
45992
46079
46097
46100
46217
46263
46327
46328
46335
46387
46392
46401
46402
46403
46481
46484
46485
46486
46487
46488
46494
46495
46605
46648
46686
46689
46690
46692
46694
46759
46760
46761
46763
46769
46776
46777
46778
46779
46817
46823
46864
46868
46915
46916
46917
46918
46919
46921
46922
46923
46925
46926
46947
46948
46949
46959
46985
46986
46987
46988
46989
46990
46991
46999
47019
47021
47022
47023
47034
47095
47150
47207
47312
47340
47357
47358
47359
47360
47376
47384
47385
47386
47387
47388
47405
47413
47414
47415
47422
47423
47430
47433
47434
47437
47506
47519
47524
47525
47574
47575
47619
47629
47630
47631
47632
47633
47643
47656
47657
47685
47686
47688
47717
47719
47783
47810
47885
47904
47988
47989
47993
48059
48066
48165
48166
48167
48168
48169
48170
48197
48252
48253
48310
48316
48317
48318
48319
48322
48323
48337
48352
48385
48387
48430
48433
48438
48456
48457
48458
48459
48462
48527
48556
48572
48606
48655
48706
48713
48724
48764
48779
48781
48782
48783
48786
48796
48803
48805
48831
48832
48833
48900
48922
48944
48958
48986
49007
49101
49116
49152
49159
49160
49161
49169
49172
49176
49190
49206
49233
49241
49246
49247
49325
49327
49331
49332
49333
49334
49335
49345
49347
49348
49349
49350
49367
49373
49374
49375
49376
49377
49378
49379
49380
49381
49392
49393
49394
49401
49402
49406
49410
49411
49412
49414
49416
49419
49420
49425
49472
49481
49482
49686
49737
49738
49739
49740
49747
49748
49749
49769
49830
49835
49855
49864
49871
49887
49888
49934
-1
23
27
29
33
47
178
254
257
266
321
322
324
349
390
391
440
475
517
533
555
566
608
662
669
741
832
846
850
878
910
963
995
997
1068
1077
1082
1096
1171
1194
1246
1309
1347
1381
1383
1427
1428
1474
1525
1569
1574
1658
1681
1682
1705
1747
1754
1790
1853
1854
1859
1876
1895
2003
2022
2035
2055
2149
2170
2176
2189
2260
2295
2296
2349
2352
2353
2366
2376
2398
2404
2412
2537
2604
2608
2625
2641
2705
2706
2725
2744
2748
2760
2762
2764
2846
2886
2890
2903
2940
2943
2981
2992
3034
3130
3137
3194
3291
3308
3309
3336
3342
3351
3380
3440
3473
3494
3596
3600
3627
3630
3634
3761
3834
3876
3884
3910
3961
3962
4037
4045
4051
4061
4112
4200
4209
4231
4306
4341
4348
4362
4367
4369
4375
4490
4492
4576
4625
4692
4701
4807
4901
4906
4911
4971
4998
5013
5044
5051
5128
5139
5153
5169
5172
5263
5286
5312
5330
5347
5371
5434
5446
5448
5450
5461
5468
5521
5534
5535
5558
5661
5678
5691
5696
5698
5734
5738
5785
5791
5839
5856
5887
5898
5900
5901
5902
5906
5922
5969
5978
6000
6035
6064
6078
6092
6127
6181
6182
6250
6370
6453
6478
6481
6529
6530
6568
6571
6572
6581
6589
6619
6663
6668
6731
6806
6825
6891
6923
6928
6969
6983
6988
7034
7054
7101
7143
7178
7200
7219
7297
7337
7400
7401
7456
7466
7505
7544
7550
7638
7648
7651
7659
7662
7671
7707
7717
7795
7810
7816
7819
7829
7858
7875
7887
7891
7897
7959
7960
7995
7997
8029
8039
8059
8093
8107
8125
8142
8150
8186
8280
8282
8288
8294
8298
8305
8320
8417
8492
8520
8523
8538
8543
8616
8618
8632
8635
8641
8646
8647
8648
8650
8664
8665
8678
8680
8697
8804
8832
8862
8905
8927
8930
8939
9101
9126
9175
9195
9273
9275
9292
9343
9419
9424
9443
9540
9592
9610
9709
9757
9771
9827
10049
10060
10062
10183
10194
10292
10294
10295
10298
10300
10307
10346
10372
10449
10493
10496
10503
10563
10575
10586
10602
10635
10700
10756
10823
10838
10856
10864
10990
11005
11016
11020
11027
11081
11087
11096
11103
11158
11198
11301
11336
11374
11382
11403
11404
11407
11493
11565
11576
11608
11612
11613
11617
11618
11619
11643
11657
11688
11701
11707
11725
11733
11766
11795
11820
11821
11826
11865
11874
12048
12053
12111
12127
12143
12150
12245
12298
12326
12395
12399
12400
12505
12561
12562
12568
12661
12687
12690
12691
12692
12696
12719
12757
12778
12794
12964
13056
13058
13123
13148
13155
13173
13192
13226
13323
13434
13475
13502
13513
13562
13623
13652
13659
13668
13693
13729
13762
13774
13776
13778
13780
13784
13799
13802
13844
13845
13888
13943
13957
14001
14023
14115
14120
14127
14160
14163
14168
14200
14226
14318
14431
14467
14507
14564
14610
14644
14664
14669
14756
14814
14833
14946
15071
15095
15124
15125
15127
15129
15199
15222
15236
15274
15341
15351
15375
15445
15473
15474
15487
15498
15508
15512
15528
15554
15555
15589
15647
15691
15714
15715
15742
15811
15812
15828
15855
15883
15940
15951
16000
16035
16077
16138
16174
16203
16210
16239
16279
16329
16370
16464
16470
16471
16481
16555
16564
16570
16623
16628
16659
16660
16662
16811
16826
16827
16832
16917
16918
16924
16939
16944
16953
16995
17048
17052
17133
17137
17140
17349
17407
17409
17530
17531
17534
17538
17556
17636
17640
17675
17713
17792
17817
17869
17880
17898
17905
17931
17950
17963
17985
18020
18129
18162
18164
18175
18191
18209
18261
18266
18277
18280
18281
18282
18345
18400
18406
18440
18460
18461
18500
18503
18616
18628
18667
18688
18726
18743
18751
18804
18807
18812
18871
18925
18940
19110
19181
19182
19240
19251
19281
19288
19392
19421
19466
19480
19492
19518
19545
19628
19647
19648
19678
19689
19747
19752
19806
19858
19880
19882
19942
19977
19982
19986
19999
20011
20051
20087
20088
20123
20235
20296
20309
20318
20335
20345
20558
20620
20644
20648
20664
20675
20683
20695
20731
20740
20755
20859
20938
20939
20940
20961
20963
21020
21052
21054
21064
21097
21196
21199
21211
21223
21260
21292
21335
21343
21356
21364
21376
21383
21399
21400
21401
21405
21407
21433
21434
21579
21655
21681
21688
21692
21694
21699
21708
21786
21803
21898
21900
21904
21927
21934
21967
22238
22262
22269
22272
22316
22409
22431
22488
22615
22660
22673
22694
22759
22773
22804
22826
22860
22862
22864
22892
22903
22990
23041
23075
23089
23141
23152
23156
23250
23265
23337
23391
23429
23468
23484
23488
23490
23588
23606
23607
23613
23614
23638
23657
23677
23743
23791
23859
23882
23889
23904
23947
23990
24033
24165
24173
24212
24248
24300
24326
24351
24352
24368
24408
24412
24442
24468
24470
24529
24545
24594
24621
24643
24665
24666
24671
24676
24722
24732
24748
24749
24776
24804
24885
24936
24983
25000
25030
25031
25032
25054
25097
25114
25123
25124
25165
25169
25218
25241
25274
25299
25392
25503
25512
25523
25560
25719
25736
25759
25767
25777
25847
25870
25941
25943
25992
26034
26062
26123
26124
26126
26165
26185
26228
26256
26279
26352
26391
26445
26446
26458
26540
26594
26601
26630
26738
26741
26814
26865
26873
26944
26980
26982
27035
27054
27055
27066
27069
27074
27075
27168
27249
27368
27449
27453
27463
27496
27565
27567
27575
27576
27594
27603
27605
27619
27626
27629
27666
27718
27748
27771
27796
27813
27830
27850
27851
27909
27918
27948
28019
28039
28106
28108
28112
28113
28115
28116
28174
28189
28227
28268
28277
28393
28452
28453
28481
28485
28505
28523
28641
28644
28652
28706
28709
28710
28711
28712
28713
28718
28725
28769
28779
28799
28800
28801
28844
28874
28878
28879
28915
28916
28918
28925
28941
28952
28966
29005
29016
29068
29072
29090
29130
29195
29247
29320
29360
29363
29440
29496
29531
29533
29562
29571
29579
29587
29588
29618
29635
29636
29762
29771
29839
29869
29973
30002
30030
30042
30076
30097
30122
30190
30211
30219
30239
30260
30284
30325
30362
30368
30370
30378
30393
30413
30419
30442
30467
30469
30511
30534
30554
30559
30606
30610
30615
30649
30653
30662
30718
30753
30805
30810
30821
30876
30924
30962
31157
31158
31240
31266
31307
31311
31317
31322
31353
31363
31373
31433
31446
31447
31448
31456
31461
31475
31478
31482
31486
31585
31586
31592
31634
31670
31711
31844
31891
31892
31922
31957
31987
32034
32035
32056
32067
32091
32092
32128
32216
32218
32219
32255
32419
32449
32493
32581
32590
32641
32653
32687
32701
32726
32738
32777
32857
32895
32942
32963
33031
33040
33043
33054
33056
33094
33108
33140
33195
33196
33198
33242
33250
33252
33273
33337
33340
33463
33529
33555
33590
33619
33624
33669
33676
33695
33732
33762
33945
34074
34075
34192
34196
34229
34259
34273
34393
34431
34436
34472
34524
34565
34598
34623
34627
34635
34655
34714
34747
34846
34962
34966
34967
35035
35048
35067
35120
35123
35127
35131
35156
35162
35201
35301
35302
35304
35418
35454
35463
35464
35467
35477
35498
35552
35572
35630
35720
35737
35740
35758
35773
35958
35979
35997
36006
36069
36097
36102
36103
36106
36130
36137
36174
36214
36245
36247
36276
36380
36389
36416
36432
36436
36453
36454
36480
36485
36492
36493
36626
36680
36749
36750
36824
36861
36863
36946
36970
36979
36998
37002
37050
37068
37075
37077
37079
37088
37120
37212
37213
37215
37233
37237
37250
37296
37331
37362
37486
37492
37554
37555
37679
37750
37796
37856
37920
37958
37983
37992
38005
38008
38036
38065
38108
38207
38244
38267
38303
38393
38394
38434
38539
38546
38612
38668
38675
38750
38757
38764
38788
38820
38827
38835
38862
39082
39134
39157
39158
39162
39196
39199
39365
39422
39462
39525
39558
39639
39746
39774
39777
39798
39803
39960
39983
39985
39992
39997
40033
40069
40083
40110
40151
40162
40245
40257
40280
40458
40459
40529
40633
40694
40697
40721
40722
40808
40816
40890
40910
40929
41112
41165
41172
41206
41276
41284
41299
41368
41369
41373
41410
41414
41425
41499
41502
41505
41534
41626
41693
41758
41790
41812
41821
41833
41870
41947
42073
42075
42085
42145
42153
42164
42165
42214
42244
42276
42281
42301
42311
42319
42338
42375
42414
42461
42483
42518
42523
42553
42591
42632
42658
42670
42673
42678
42717
42878
42930
42963
43023
43032
43099
43117
43131
43163
43164
43283
43366
43377
43400
43413
43414
43601
43622
43629
43650
43656
43751
43842
43849
43873
43880
43897
43899
43944
43989
44094
44126
44135
44141
44200
44209
44210
44213
44247
44252
44261
44317
44319
44461
44524
44611
44614
44627
44688
44705
44901
44902
44905
44911
44920
44923
44924
44935
44941
44965
44983
45000
45127
45133
45144
45161
45163
45183
45211
45215
45235
45247
45250
45334
45345
45387
45401
45411
45428
45445
45446
45451
45506
45707
45713
45744
45928
45974
45981
45993
46126
46289
46375
46405
46496
46608
46614
46655
46657
46698
46710
46800
46813
46853
46867
46872
46936
46939
46940
46941
46956
47002
47016
47026
47036
47085
47093
47182
47307
47309
47335
47341
47350
47402
47432
47435
47447
47448
47516
47559
47565
47568
47674
47690
47697
47718
47723
47732
47844
47873
47894
47937
47992
47997
48036
48046
48061
48133
48139
48155
48157
48159
48164
48229
48292
48300
48304
48333
48376
48427
48442
48443
48452
48455
48535
48546
48653
48657
48709
48711
48716
48718
48769
48785
48788
48823
48930
48956
49124
49162
49170
49180
49205
49226
49227
49240
49311
49312
49346
49355
49361
49395
49396
49464
49471
49473
49536
49543
49552
49555
49563
49624
49653
49678
49710
49757
49759
49761
49824
49828
49860
-1
32
45
60
133
134
233
373
375
386
395
413
649
833
844
914
915
972
1086
1101
1142
1240
1564
1573
1637
1945
1947
2021
2133
2225
2307
2318
2327
2333
2730
2743
2931
2991
3218
3250
3348
3353
3449
3615
3629
3703
3874
3882
4147
4151
4217
4296
4377
4565
4572
4772
4794
4909
5017
5027
5043
5083
5136
5166
5409
5453
5457
5477
5596
5613
5675
5690
5891
5981
5982
6008
6009
6047
6435
6617
6706
6821
6822
6886
6968
6970
7166
7231
7480
7734
7756
7832
7854
7934
7937
7957
8062
8169
8176
8281
8295
8317
8332
8343
8446
8521
8649
8698
8834
8870
8938
9039
9107
9218
9248
9249
9347
9411
9494
9514
9521
9695
9922
10333
10338
10381
10564
10698
10713
10743
10870
11061
11161
11239
11281
11380
11538
11544
11558
11648
11695
11700
11743
11825
11834
11866
12042
12109
12131
12338
12442
12443
12474
12563
12601
12697
12720
12747
12748
12767
12965
13061
13064
13122
13131
13182
13219
13230
13298
13532
13609
13651
13795
13819
13829
13836
13855
13856
13874
13880
13994
14025
14075
14107
14112
14237
14311
14334
14444
14448
14457
14508
14548
14663
14863
14881
14998
15029
15173
15196
15205
15224
15227
15234
15235
15374
15513
15594
15644
15693
15712
15878
15930
16173
16223
16304
16343
16395
16403
16592
16602
16652
16664
16798
16992
17039
17260
17272
17406
17456
17463
17561
17687
17688
17762
17765
17789
17820
17833
17855
18126
18290
18319
18438
18501
18716
18821
18822
18831
19027
19145
19514
19611
19684
19735
19803
19893
19994
20207
20213
20278
20304
20348
20741
20945
20969
21133
21200
21212
21214
21226
21231
21283
21289
21398
21477
21517
21676
21963
22149
22214
22349
22661
22818
22858
22865
22866
22900
22906
23076
23216
23255
23647
23752
23776
23789
23825
23886
23888
23967
23980
23981
24062
24124
24178
24188
24189
24190
24261
24376
24386
24596
24673
24839
25047
25113
25134
25155
25291
25406
25806
25950
26004
26048
26168
26443
26460
26593
26645
26743
26895
26926
26978
26984
27040
27256
27445
27446
27750
27780
27794
27797
27852
27869
27975
28033
28135
28165
28483
28633
28724
28752
28777
28927
29000
29028
29152
29250
29328
29356
29497
29767
29770
29802
29837
29870
30098
30165
30226
30352
30570
30616
30648
30696
30697
30766
30834
30880
30912
30928
30932
30953
30965
30973
31029
31145
31176
31186
31269
31372
31432
31452
31476
31608
31748
31779
31915
32033
32408
32444
32473
32807
33047
33238
33356
33424
33539
33544
33604
33716
33797
33957
34109
34195
34302
34383
34434
34440
34462
34533
34570
34577
34698
34701
34911
34953
35043
35051
35095
35152
35158
35228
35441
35442
35493
35585
35672
35687
35705
35713
35986
35989
36100
36221
36243
36273
36412
36458
36463
36536
36677
36884
36910
37087
37260
37648
37680
37741
37916
37972
38043
38052
38196
38288
38290
38398
38464
38531
38678
38893
39154
39298
39347
39605
39606
39800
40107
40150
40156
40218
40284
40339
40369
40511
40549
40563
40753
40821
40840
40876
41056
41298
41441
41513
41540
41868
41893
41956
41978
41979
41984
42090
42184
42242
42280
42377
42389
42392
42403
42412
42451
42554
42610
42639
42640
42672
42906
42998
43020
43103
43104
43105
43339
43353
43581
43708
43752
43947
44026
44140
44205
44207
44362
44369
44435
44436
44450
44464
44612
44625
44717
44756
44769
44895
44909
45006
45222
45324
45326
45442
45459
45479
45499
45509
45558
45559
45569
45869
45889
45890
45984
46030
46210
46489
46512
46522
46523
46524
46559
46619
46620
46674
46814
46945
46946
47015
47136
47151
47190
47511
47518
47545
47620
47640
47675
47814
47908
47931
47933
48024
48174
48401
48415
48652
48665
48705
48762
48767
48789
49466
49477
49716
49746
49868
49961
-1
13
132
172
250
268
329
350
353
388
414
548
552
554
567
610
666
701
813
814
851
931
975
1130
1172
1196
1206
1220
1223
1311
1562
1565
1591
1635
1716
1740
1858
1886
1930
1949
1955
1956
2020
2085
2132
2134
2150
2174
2178
2235
2324
2331
2348
2372
2382
2515
2563
2570
2584
2588
2782
2814
2829
2860
2898
2918
2945
2969
2970
2974
2993
3030
3032
3185
3189
3196
3292
3341
3344
3375
3462
3474
3807
3836
4039
4070
4072
4195
4225
4288
4294
4303
4433
4506
4672
4695
4907
5031
5135
5145
5147
5154
5159
5165
5376
5598
5708
5783
5792
5993
6061
6062
6088
6235
6309
6312
6365
6373
6434
6462
6476
6561
6567
6614
6650
6656
6659
6692
6856
6873
6977
6980
7003
7056
7090
7212
7256
7311
7331
7336
7352
7431
7481
7535
7611
7640
7650
7712
7753
7837
7840
7958
8072
8094
8147
8191
8272
8273
8289
8291
8329
8364
8475
8491
8522
8585
8627
8690
8801
9032
9037
9105
9241
9272
9285
9293
9348
9403
9429
9439
9519
9606
9657
9675
9694
9758
9936
9953
9966
10084
10104
10114
10151
10203
10290
10345
10371
10448
10491
10502
10577
10601
10636
10741
10758
10764
10793
10936
10937
11084
11238
11363
11372
11379
11433
11562
11585
11647
11655
11656
11860
11913
12056
12085
12328
12420
12439
12470
12491
12555
12643
12662
12770
12830
12887
12893
13042
13059
13086
13087
13227
13231
13238
13242
13300
13348
13444
13463
13632
13736
13769
13790
13792
14033
14102
14110
14122
14161
14191
14199
14217
14251
14252
14372
14446
14472
14611
14677
14754
14868
14917
14957
14985
15001
15005
15060
15126
15268
15407
15416
15417
15441
15496
15610
15663
15776
15819
15825
15830
15853
15882
15913
15924
16018
16051
16060
16282
16364
16446
16467
16479
16491
16495
16515
16530
16536
16565
16650
16661
16690
16711
16884
16885
16993
17071
17111
17157
17158
17315
17328
17467
17469
17488
17491
17545
17546
17570
17571
17637
17763
17801
18169
18247
18260
18270
18276
18326
18413
18436
18458
18675
18706
18809
18825
18873
18876
18956
19026
19062
19073
19087
19144
19271
19537
19546
19564
19916
19932
19944
19947
19961
19981
19987
19992
20045
20226
20295
20367
20387
20496
20537
20568
20694
20718
20729
20964
21007
21072
21142
21188
21234
21253
21330
21402
21463
21466
21468
21484
21535
21536
21537
21581
21783
21784
21804
21899
22240
22267
22271
22315
22317
22394
22403
22534
22597
22601
22628
22758
22767
22822
22962
22966
22980
23057
23218
23244
23273
23340
23479
23517
23520
23528
23558
23650
23910
23912
24029
24177
24192
24277
24384
24403
24406
24414
24595
24637
24670
24720
24984
25067
25127
25146
25290
25482
25511
25607
25621
25641
25768
25844
25961
26148
26198
26231
26333
26371
26373
26539
26670
26822
26891
26941
26979
27003
27018
27262
27568
27588
27616
27618
27726
27811
27949
27968
28062
28069
28176
28463
28487
28632
28748
28753
28825
28845
28909
28912
29062
29122
29223
29289
29419
29652
29673
29763
29766
29972
29976
30004
30027
30152
30188
30254
30289
30326
30371
30382
30513
30555
30557
30651
30716
30761
30764
30820
30933
30934
30954
30966
30967
31030
31044
31053
31184
31191
31313
31562
31570
31595
31688
31697
31767
31805
31806
31952
32141
32170
32247
32301
32304
32305
32309
32352
32363
32378
32691
32703
32899
32910
33001
33057
33095
33244
33249
33253
33268
33281
33421
33469
33623
33649
33653
33858
33873
33927
33928
34088
34107
34124
34154
34277
34395
34562
34619
34700
34710
34833
34858
34936
34938
35132
35167
35200
35236
35413
35426
35438
35443
35465
35492
35521
35590
35651
35694
35771
35867
35969
35991
35995
36008
36073
36199
36321
36482
36491
36533
36563
36646
36673
36741
36748
36771
36827
37070
37078
37080
37140
37146
37198
37202
37265
37354
37370
37374
37424
37520
37615
37700
37711
37774
37816
38154
38175
38205
38206
38255
38338
38384
38635
38837
38968
39066
39088
39152
39164
39246
39397
39426
39494
39581
39734
39790
39951
40061
40062
40241
40283
40378
40495
40509
40514
40621
40679
40681
40797
40802
40841
40872
40877
40926
40997
41166
41250
41261
41331
41462
41514
41520
41542
41628
41683
41786
41948
42166
42167
42185
42303
42305
42367
42397
42419
42441
42485
42517
42720
42832
42929
43087
43093
43094
43095
43098
43106
43109
43172
43176
43192
43220
43221
43318
43373
43455
43469
43472
43509
43604
43610
43654
43774
43778
43834
43895
43896
43948
44104
44144
44157
44211
44257
44260
44265
44333
44360
44387
44434
44444
44508
44620
44768
44815
44840
44915
44918
45190
45208
45217
45533
45556
45557
45582
45712
45733
45772
45808
45812
45917
46077
46123
46183
46374
46450
46458
46497
46506
46510
46526
46583
46634
46723
46816
46838
46953
46993
47064
47086
47088
47089
47230
47330
47406
47508
47527
47569
47691
47712
47797
47821
47847
47870
47882
47928
47963
48062
48150
48151
48211
48289
48297
48298
48367
48380
48408
48460
48531
48570
48585
48598
48773
48819
48864
48880
48984
49019
49027
49122
49137
49138
49153
49182
49468
49551
49553
49590
49591
49712
49726
49818
49825
49875
-1
10
12
17
57
85
123
139
156
217
237
265
267
275
297
319
323
370
426
437
487
535
603
647
652
665
671
673
705
786
792
815
822
845
847
868
875
944
948
960
965
968
979
983
994
1003
1121
1124
1129
1131
1195
1207
1358
1376
1382
1389
1414
1520
1543
1544
1605
1622
1656
1671
1710
1769
1847
1852
1862
1865
1929
1937
1943
1946
1948
1950
1958
1959
1983
1996
2018
2063
2064
2070
2083
2187
2197
2213
2319
2350
2355
2367
2373
2399
2408
2409
2411
2456
2457
2504
2549
2561
2568
2586
2610
2701
2704
2742
2773
2775
2819
2936
2937
2938
2939
2946
2948
2955
2962
2967
2990
3031
3041
3060
3125
3140
3254
3256
3279
3304
3335
3340
3346
3354
3364
3366
3367
3377
3438
3444
3476
3577
3602
3603
3607
3616
3622
3704
3770
3800
3823
3883
3894
3896
3931
3954
3960
4001
4032
4040
4047
4048
4060
4063
4065
4069
4107
4194
4199
4287
4326
4346
4360
4374
4382
4406
4428
4489
4573
4574
4619
4679
4698
4751
4770
4835
4845
4869
4870
4910
4933
4953
4997
5003
5053
5158
5163
5164
5199
5280
5287
5316
5348
5350
5373
5377
5388
5444
5480
5482
5583
5597
5637
5671
5672
5673
5679
5692
5693
5733
5740
5749
5759
5760
5884
5885
5912
5951
5980
5990
5994
6013
6018
6022
6036
6040
6071
6072
6084
6091
6093
6109
6110
6135
6157
6164
6169
6172
6173
6174
6185
6252
6299
6300
6325
6329
6343
6510
6531
6532
6590
6610
6615
6630
6765
6782
6925
6936
6976
7136
7139
7179
7217
7218
7221
7298
7386
7419
7421
7429
7430
7433
7482
7490
7554
7568
7570
7575
7607
7609
7637
7657
7743
7812
7813
7820
7833
7931
7954
7972
7980
8007
8040
8061
8065
8090
8095
8126
8127
8131
8134
8149
8174
8201
8225
8226
8296
8297
8302
8319
8322
8331
8385
8413
8432
8448
8450
8456
8464
8528
8539
8540
8602
8611
8617
8625
8651
8652
8654
8700
8722
8766
8767
8768
8833
8835
8842
8844
8863
8919
8931
9035
9036
9086
9174
9220
9223
9231
9244
9250
9259
9263
9264
9274
9286
9291
9294
9320
9344
9396
9406
9409
9423
9437
9442
9449
9450
9471
9509
9518
9591
9607
9609
9641
9658
9671
9762
9764
9819
9823
9883
9911
9915
9920
9981
9983
10026
10045
10046
10051
10105
10133
10215
10242
10259
10260
10269
10299
10308
10311
10340
10532
10565
10579
10583
10588
10596
10613
10693
10694
10695
10701
10707
10717
10748
10774
10837
10843
10849
10910
10924
10930
10932
10938
10946
10977
10992
11071
11086
11157
11160
11179
11199
11306
11368
11375
11378
11384
11428
11473
11476
11556
11560
11584
11588
11610
11646
11687
11721
11763
11765
11796
11823
11859
12027
12034
12043
12050
12065
12115
12182
12258
12316
12318
12335
12358
12379
12440
12444
12456
12504
12542
12551
12600
12602
12618
12658
12664
12698
12699
12705
12762
12783
12789
12810
12814
12886
12899
12908
12921
13039
13171
13181
13190
13191
13229
13241
13321
13324
13327
13331
13332
13335
13436
13450
13462
13519
13602
13650
13674
13696
13724
13763
13764
13770
13793
13794
13804
13817
13820
13849
13850
13876
13879
13886
13892
13955
13956
13965
13966
13971
13984
13986
13988
13991
13997
14002
14024
14035
14103
14118
14128
14171
14177
14178
14204
14206
14216
14218
14225
14241
14317
14319
14321
14359
14365
14443
14454
14458
14501
14509
14520
14718
14870
14874
14876
14958
14959
15038
15058
15117
15119
15122
15128
15130
15172
15179
15203
15204
15229
15230
15233
15238
15240
15257
15271
15272
15273
15279
15345
15387
15413
15424
15490
15497
15511
15537
15629
15631
15633
15641
15643
15648
15666
15764
15766
15773
15775
15793
15797
15807
15808
15821
15822
15831
15833
15856
15860
15863
15864
15953
16149
16168
16185
16240
16242
16268
16294
16313
16339
16353
16368
16369
16441
16465
16475
16483
16485
16489
16490
16514
16534
16545
16604
16609
16612
16799
16803
16821
16822
16847
16874
16876
16881
16926
16937
16963
17018
17028
17053
17054
17058
17085
17122
17138
17139
17147
17156
17168
17213
17236
17237
17342
17371
17417
17458
17462
17495
17599
17605
17606
17616
17621
17635
17757
17766
17767
17791
17799
17800
17818
17819
17821
17831
17832
17882
17900
17904
17961
17988
18121
18130
18159
18161
18163
18170
18177
18183
18193
18194
18217
18218
18238
18257
18258
18264
18275
18279
18289
18341
18342
18365
18393
18402
18403
18442
18451
18453
18570
18618
18638
18680
18736
18806
18815
18864
18877
18893
18894
18957
18990
18995
19023
19028
19050
19067
19093
19099
19100
19120
19121
19122
19150
19157
19274
19291
19296
19297
19299
19311
19317
19326
19349
19365
19460
19532
19536
19547
19610
19720
19723
19801
19854
19860
19892
19915
19929
19930
19946
19965
19966
19983
19985
19993
20035
20129
20212
20229
20292
20324
20366
20376
20388
20391
20392
20399
20445
20453
20455
20499
20530
20548
20552
20553
20574
20647
20650
20681
20716
20743
20753
20826
20853
20860
20861
20862
20911
20951
20952
21021
21038
21074
21109
21147
21232
21233
21247
21248
21275
21278
21285
21290
21296
21303
21304
21315
21327
21365
21366
21367
21370
21371
21377
21378
21384
21386
21396
21397
21508
21532
21551
21598
21604
21653
21689
21691
21709
21710
21752
21766
21788
21809
21853
21891
21894
21897
21901
21902
21905
21906
21946
21962
21965
22057
22258
22318
22339
22402
22410
22421
22422
22435
22441
22464
22465
22532
22542
22549
22633
22638
22666
22671
22704
22724
22755
22756
22843
22863
22902
22933
22945
22968
22987
23004
23066
23074
23094
23139
23192
23232
23286
23333
23389
23392
23413
23466
23470
23476
23480
23508
23556
23559
23561
23602
23604
23619
23626
23644
23675
23725
23781
23832
23833
23834
23884
23911
23987
23989
24024
24092
24144
24147
24164
24275
24373
24380
24393
24404
24409
24413
24512
24537
24555
24570
24630
24635
24657
24660
24662
24664
24750
24803
24834
24840
24846
24906
24937
24979
24980
24982
25003
25035
25036
25083
25121
25128
25133
25166
25167
25168
25171
25206
25210
25215
25220
25235
25273
25289
25332
25400
25500
25541
25580
25752
25753
25758
25760
25769
25775
25803
25817
25819
25848
25849
25857
25882
25982
26013
26023
26119
26146
26199
26229
26255
26258
26370
26398
26455
26459
26486
26623
26644
26646
26666
26692
26729
26746
26751
26809
26813
26868
26869
26870
26872
26935
26945
26946
26947
26948
26960
26985
27034
27060
27061
27073
27100
27108
27166
27240
27253
27277
27279
27331
27344
27438
27450
27523
27539
27550
27558
27564
27566
27574
27578
27595
27604
27614
27615
27667
27695
27698
27723
27740
27747
27749
27769
27778
27791
27840
27859
27863
27876
27910
27912
27933
27937
27955
28016
28022
28109
28132
28133
28134
28136
28138
28140
28141
28145
28156
28167
28170
28185
28191
28226
28267
28269
28290
28294
28299
28310
28367
28386
28387
28397
28415
28422
28439
28544
28593
28606
28702
28722
28750
28778
28782
28790
28806
28905
28913
28914
28920
28922
28950
28962
29002
29039
29111
29121
29127
29129
29136
29194
29207
29298
29313
29322
29433
29525
29536
29537
29564
29657
29676
29685
29698
29716
29768
29928
29962
29998
30010
30013
30079
30108
30121
30147
30150
30187
30206
30210
30222
30329
30353
30359
30364
30367
30377
30386
30406
30411
30412
30414
30415
30428
30431
30436
30452
30453
30457
30458
30460
30474
30480
30512
30540
30541
30542
30556
30567
30572
30580
30588
30619
30630
30631
30661
30695
30714
30722
30752
30769
30779
30792
30798
30852
30854
30901
30914
30923
30930
30971
30982
31045
31089
31144
31183
31249
31268
31283
31315
31318
31320
31354
31371
31376
31400
31474
31480
31508
31521
31533
31550
31583
31589
31593
31601
31655
31719
31720
31730
31743
31751
31762
31764
31794
31804
31841
31856
31921
31955
31956
31980
32019
32020
32041
32078
32127
32156
32182
32297
32303
32306
32337
32353
32372
32410
32427
32452
32518
32522
32524
32645
32684
32733
32739
32757
32767
32774
32785
32809
32852
32861
32897
32900
32911
32912
32976
32977
33039
33061
33068
33104
33161
33174
33190
33201
33287
33335
33345
33368
33431
33511
33553
33592
33598
33605
33654
33717
33722
33733
33882
33954
33973
33980
34022
34126
34190
34193
34202
34240
34269
34283
34297
34361
34367
34396
34468
34470
34497
34564
34575
34594
34618
34638
34699
34767
34927
34963
35040
35041
35042
35070
35071
35105
35106
35111
35115
35124
35130
35135
35159
35251
35268
35308
35311
35372
35377
35386
35420
35440
35469
35550
35560
35610
35612
35627
35650
35678
35693
35703
35717
35761
35794
35894
35904
35943
35954
35955
35960
35970
35978
35994
35998
36001
36005
36007
36009
36010
36059
36061
36158
36184
36215
36220
36225
36244
36318
36370
36377
36385
36429
36443
36447
36479
36487
36495
36522
36525
36526
36560
36584
36606
36608
36648
36649
36734
36747
36751
36757
36770
36777
36889
36955
36974
37003
37007
37090
37091
37097
37098
37116
37137
37221
37222
37234
37235
37239
37240
37261
37264
37266
37411
37444
37510
37517
37523
37560
37563
37588
37593
37616
37617
37640
37677
37678
37694
37707
37731
37755
37795
37851
37895
37917
37922
37988
38009
38035
38116
38128
38129
38145
38155
38246
38253
38289
38323
38324
38325
38326
38334
38336
38388
38530
38586
38606
38679
38680
38697
38714
38739
38772
38864
38935
38938
38969
39025
39065
39120
39132
39135
39151
39159
39160
39171
39203
39236
39242
39314
39349
39385
39396
39420
39434
39468
39548
39551
39559
39560
39590
39591
39600
39623
39640
39658
39750
39776
39778
39787
39804
39820
39901
39988
39996
39998
40047
40063
40106
40120
40163
40195
40197
40242
40268
40269
40270
40272
40273
40281
40313
40338
40340
40370
40467
40515
40550
40609
40678
40706
40801
40807
40833
40888
40903
40930
40934
40995
41004
41007
41014
41034
41049
41173
41175
41204
41237
41238
41245
41246
41247
41259
41267
41285
41312
41319
41320
41326
41329
41334
41338
41340
41360
41362
41364
41372
41411
41412
41423
41426
41503
41512
41522
41559
41583
41625
41645
41674
41801
41802
41820
41825
41831
41838
41892
41977
42022
42076
42135
42140
42141
42142
42160
42183
42220
42221
42299
42302
42320
42322
42358
42369
42376
42407
42413
42423
42456
42460
42493
42504
42611
42641
42671
42680
42838
42841
42915
42954
43061
43063
43069
43110
43125
43177
43188
43193
43206
43262
43310
43340
43376
43381
43401
43404
43474
43475
43575
43621
43653
43700
43709
43729
43753
43785
43844
43845
43898
43955
43987
44029
44095
44145
44196
44201
44202
44212
44214
44249
44250
44254
44259
44262
44266
44295
44318
44364
44370
44416
44437
44452
44511
44516
44518
44542
44607
44609
44619
44623
44639
44676
44732
44738
44741
44810
44811
44898
44903
44914
44990
45134
45212
45213
45230
45240
45305
45343
45372
45414
45416
45437
45450
45510
45511
45561
45584
45651
45653
45690
45705
45742
45745
45746
45787
45804
45823
45824
45830
45834
45845
45900
45910
45916
45927
45965
45972
45991
46028
46039
46042
46048
46101
46182
46241
46291
46430
46452
46469
46473
46479
46499
46528
46581
46606
46643
46651
46656
46669
46670
46679
46711
46758
46780
46801
46810
46815
46837
46858
46865
46875
46876
46881
46895
46903
46910
46920
46924
46934
46998
47014
47030
47031
47038
47041
47087
47092
47094
47153
47162
47238
47375
47382
47389
47431
47436
47526
47531
47533
47560
47567
47570
47573
47587
47588
47591
47637
47652
47659
47677
47693
47818
47822
47825
47846
47868
47869
47876
47978
48047
48048
48060
48063
48069
48175
48176
48209
48250
48251
48303
48321
48349
48350
48366
48368
48386
48400
48403
48425
48461
48471
48474
48481
48483
48495
48565
48569
48710
48717
48719
48720
48754
48775
48790
48791
48804
48881
48884
48923
48963
48988
48996
49025
49039
49056
49119
49193
49207
49214
49215
49258
49259
49273
49282
49294
49329
49344
49351
49366
49387
49405
49409
49417
49429
49443
49515
49554
49568
49589
49709
49718
49764
49766
49767
49771
49816
49819
49850
49862
49874
49876
49894
49931
49956
-1
46
53
165
200
229
243
248
249
369
431
476
478
521
522
617
738
759
812
848
856
869
916
966
1111
1122
1170
1197
1222
1310
1415
1524
1570
1621
1627
1850
1911
1944
1961
2002
2014
2019
2088
2215
2261
2335
2344
2405
2422
2431
2454
2523
2555
2562
2569
2607
2698
2716
2757
2772
2826
2889
2949
2956
2961
2976
3033
3128
3145
3186
3207
3255
3288
3307
3311
3345
3369
3379
3457
3479
3480
3495
3569
3578
3605
3614
3628
3849
3852
3904
3908
3972
3988
3990
3991
4003
4018
4211
4279
4347
4371
4476
4483
4561
4627
4777
4885
4899
4924
4963
5018
5050
5093
5146
5274
5319
5349
5405
5428
5438
5455
5479
5481
5484
5522
5559
5567
5593
5773
6032
6042
6045
6166
6168
6175
6184
6191
6284
6369
6382
6422
6445
6447
6448
6499
6560
6578
6580
6585
6660
6769
6781
6853
6953
6962
7084
7089
7135
7144
7226
7236
7484
7502
7541
7589
7608
7811
7860
7886
7929
7964
7965
8001
8058
8073
8105
8106
8122
8146
8148
8167
8187
8229
8276
8286
8303
8382
8444
8493
8644
8691
8763
8815
8827
8837
8853
8886
8916
8943
9038
9044
9098
9171
9193
9217
9246
9251
9316
9346
9430
9497
9503
9593
9594
9628
9667
9761
9810
9830
9847
9885
10047
10064
10065
10204
10569
10696
10709
10710
10801
10871
10874
10876
10956
10994
11085
11167
11184
11293
11304
11307
11310
11325
11396
11568
11574
11693
11875
11915
11942
11970
11986
12038
12092
12117
12121
12124
12130
12329
12337
12397
12437
12545
12596
12598
12610
12675
12694
12716
12749
12755
12759
12790
12792
12809
12877
12878
12922
12988
13041
13228
13306
13328
13329
13333
13437
13482
13548
13568
13614
13624
13767
13779
13791
13871
13887
13962
13983
13993
13995
13996
14006
14066
14109
14125
14170
14194
14205
14213
14214
14242
14316
14329
14360
14366
14466
14541
14565
14647
14695
14751
14771
14780
14800
14825
14965
15003
15097
15180
15193
15198
15200
15223
15254
15263
15270
15275
15313
15347
15412
15415
15463
15477
15503
15535
15542
15611
15650
15717
15743
15763
15765
15814
15815
15943
15968
16037
16041
16083
16096
16137
16191
16226
16283
16284
16330
16340
16350
16359
16371
16390
16391
16401
16405
16440
16445
16459
16478
16586
16603
16626
16658
16797
16810
16816
17132
17145
17146
17148
17149
17150
17163
17165
17169
17228
17317
17414
17423
17426
17435
17455
17471
17515
17573
17598
17601
17602
17603
17690
17714
17794
17816
17830
17835
17909
17913
17914
17952
17954
18019
18027
18174
18196
18259
18283
18348
18380
18439
18452
18455
18535
18575
18590
18608
18637
18727
18860
18863
18890
18935
18955
18993
19049
19051
19064
19068
19092
19141
19159
19161
19282
19286
19325
19364
19391
19413
19416
19507
19629
19691
19722
19731
19755
19805
19869
19871
19898
19954
19956
19967
19995
20055
20174
20211
20228
20294
20319
20334
20375
20397
20454
20456
20505
20520
20549
20577
20693
20756
20816
20842
20844
21011
21012
21078
21242
21305
21314
21427
21458
21461
21515
21539
21609
21656
21855
21890
22043
22101
22102
22117
22276
22359
22477
22525
22528
22596
22599
22678
22714
22760
22764
22765
22768
22828
22901
22944
22954
23010
23040
23042
23061
23064
23090
23096
23149
23150
23157
23199
23234
23235
23256
23274
23275
23306
23343
23368
23378
23427
23460
23464
23467
23477
23489
23492
23539
23540
23603
23646
23661
23664
23665
23691
23806
23824
23890
23906
23922
23953
23955
23988
24046
24047
24069
24097
24163
24168
24226
24263
24296
24298
24372
24382
24394
24583
24688
24731
24833
24861
24884
24886
24934
24981
25006
25072
25131
25135
25196
25258
25320
25418
25586
25620
25630
25632
25917
25948
25949
25952
25960
25981
26014
26029
26125
26166
26280
26307
26325
26332
26356
26383
26403
26453
26456
26463
26478
26535
26589
26675
26737
26833
26857
26924
26949
27002
27072
27080
27160
27193
27321
27454
27475
27613
27721
27911
27934
27936
28032
28067
28068
28079
28187
28275
28412
28424
28431
28432
28451
28461
28486
28527
28549
28604
28605
28630
28657
28708
28719
28789
28820
28832
28853
28857
28880
28910
28959
28963
28978
28998
29003
29029
29112
29115
29146
29241
29290
29355
29385
29542
29573
29665
29667
29675
29696
29775
29788
29798
29868
29871
29977
30026
30028
30041
30069
30096
30149
30216
30241
30290
30327
30330
30365
30366
30369
30398
30454
30470
30507
30510
30544
30581
30582
30587
30602
30618
30620
30659
30665
30698
30765
30777
30791
30809
30819
30833
30848
30910
30919
30922
30939
31000
31087
31118
31167
31291
31321
31337
31359
31466
31510
31520
31553
31648
31687
31770
31803
31999
32021
32057
32068
32073
32111
32124
32158
32181
32300
32312
32318
32354
32368
32425
32442
32570
32582
32605
32625
32688
32772
32775
32842
32866
32905
32918
32919
32978
32985
33055
33103
33130
33150
33182
33267
33280
33325
33336
33348
33357
33377
33422
33498
33540
33563
33564
33596
33599
33696
33705
33708
33730
33766
33773
33778
33870
33871
33971
34084
34113
34135
34226
34266
34276
34282
34305
34310
34366
34381
34422
34433
34447
34481
34597
34614
34625
34659
34799
34885
34954
34965
34993
35094
35164
35272
35307
35344
35411
35414
35453
35456
35548
35692
35759
35762
35795
35941
35956
35983
35984
36043
36048
36072
36105
36128
36132
36164
36278
36279
36430
36438
36465
36490
36532
36576
36585
36667
36671
36699
36746
36809
36879
36956
37065
37201
37211
37252
37259
37330
37340
37359
37483
37676
37703
37706
37770
37849
37914
37950
37996
38147
38396
38399
38429
38430
38478
38532
38618
38627
38674
38677
38688
38695
38742
38787
38838
38839
38936
38973
39070
39080
39113
39133
39156
39272
39285
39301
39305
39307
39386
39399
39469
39470
39574
39578
39726
39779
39780
39858
39889
39909
39946
39984
39991
40050
40086
40170
40240
40246
40247
40287
40288
40403
40407
40410
40503
40516
40569
40595
40689
40758
40762
40769
40813
40835
40839
40842
40848
40933
40973
40981
41000
41142
41249
41275
41309
41323
41324
41327
41346
41354
41432
41439
41461
41468
41480
41507
41523
41524
41605
41613
41681
41734
41746
41842
41844
41872
41873
41971
41985
42020
42021
42025
42072
42143
42158
42159
42394
42402
42405
42417
42418
42442
42449
42452
42454
42458
42486
42510
42516
42552
42609
42690
42722
42858
42879
42927
42931
42933
42975
43064
43065
43066
43072
43092
43309
43510
43605
43843
43902
43903
43914
43945
43998
44055
44100
44101
44139
44173
44193
44204
44234
44235
44253
44264
44284
44320
44358
44388
44420
44462
44482
44522
44541
44543
44564
44613
44718
44739
44791
44820
44830
44833
44842
44926
44995
45155
45209
45231
45245
45306
45325
45449
45460
45480
45514
45563
45739
45759
45767
45773
45813
45888
45892
45896
45905
45915
45953
45987
45996
46059
46081
46082
46085
46343
46406
46457
46492
46493
46501
46594
46613
46650
46654
46685
46709
46770
46807
46857
46943
47067
47079
47130
47147
47164
47186
47239
47336
47404
47424
47572
47592
47635
47665
47676
47692
47816
47817
47946
48043
48045
48051
48195
48249
48299
48311
48437
48528
48595
48635
48780
48863
48886
48887
48901
48929
48962
48985
49021
49024
49117
49118
49120
49164
49171
49183
49442
49447
49492
49556
49582
49586
49724
49736
49755
49787
49815
49834
49848
49849
49854
49902
49933
-1
21
126
212
236
238
239
269
282
285
332
385
410
441
442
559
653
667
706
739
802
816
1051
1088
1169
1239
1252
1623
1746
1764
1793
1803
2089
2310
2320
2326
2334
2368
2432
2466
2510
2527
2531
2565
2602
2683
2765
2830
2848
2899
2975
3080
3112
3201
3365
3368
3370
3420
3471
3692
3780
3801
3811
3927
3970
3983
4011
4073
4110
4159
4197
4210
4254
4293
4302
4345
4407
4453
4454
4482
4643
4648
4785
4836
4858
4859
4896
4913
5054
5059
5175
5284
5288
5423
5592
5654
5705
5787
5905
5941
5950
6023
6186
6326
6419
6511
6618
6658
6899
7096
7099
7112
7146
7157
7201
7302
7399
7521
7546
7562
7580
7673
7684
7771
7772
7835
8019
8028
8044
8071
8084
8085
8264
8347
8429
8457
8530
8677
8721
8879
8907
8940
9030
9034
9099
9255
9276
9410
9441
9513
9560
9722
9792
9868
9955
10086
10228
10297
10310
10344
10442
10634
10706
10730
10739
10755
10792
10845
11075
11095
11265
11303
11377
11436
11457
11489
11589
11600
11605
11650
11711
11749
11830
11832
11960
12051
12055
12114
12288
12291
12344
12468
12554
12704
12750
12753
12760
12807
12824
12832
12924
12939
12949
12951
13049
13188
13232
13257
13319
13326
13390
13412
13460
13509
13523
13544
13578
13654
13675
13765
13781
13835
13884
13989
14034
14124
14159
14167
14240
14339
14465
14502
14633
14725
14862
14880
14916
15120
15170
15237
15336
15339
15343
15419
15425
15504
15539
15567
15595
15651
15665
15716
15727
15832
16019
16039
16048
16065
16231
16245
16321
16362
16451
16473
16532
16595
16597
16671
16769
16843
16846
16883
16908
16943
16965
17010
17042
17108
17123
17167
17175
17188
17231
17254
17408
17514
17554
17572
17609
17642
17754
17807
17896
17911
18008
18066
18125
18184
18201
18338
18368
18392
18427
18496
18676
18839
19053
19083
19085
19153
19246
19275
19321
19357
19362
19469
19563
19567
19681
19715
19875
19894
19896
19903
19904
19940
19971
20068
20077
20086
20210
20231
20253
20254
20298
20315
20344
20346
20361
20363
20377
20476
20633
20653
20690
20711
20886
20937
21057
21080
21149
21189
21225
21302
21336
21355
21409
21441
21445
21505
21578
21782
21787
21807
21848
21851
21863
21918
21939
21960
22107
22108
22308
22469
22476
22558
22580
22622
22780
22781
23138
23140
23194
23338
23365
23406
23444
23454
23513
23857
23858
23944
24004
24032
24049
24260
24329
24364
24366
24377
24379
24461
24509
24538
24539
24929
25007
25051
25089
25090
25105
25154
25294
25321
25372
25477
25498
25510
25521
25536
25540
25576
25733
25757
25838
25866
25887
25940
25983
26028
26167
26230
26282
26397
26641
26651
26686
26710
26715
26739
26752
26864
26890
26901
27006
27082
27090
27270
27327
27369
27437
27522
27538
27570
27571
27573
27617
27685
27774
27795
27799
27866
27884
27885
27964
28034
28210
28234
28338
28392
28396
28410
28411
28436
28457
28466
28529
28573
28599
28637
28640
28654
28717
28732
28749
28761
28775
28776
28788
28951
28976
29123
29131
29509
29518
29519
29622
29756
29761
29830
29893
30011
30015
30024
30046
30166
30203
30479
30528
30611
30671
30693
30746
30846
30875
30907
30964
31018
31088
31090
31247
31251
31254
31325
31365
31406
31419
31465
31686
31708
31712
31769
31798
31802
31807
31908
32015
32018
32375
32448
32576
32608
32610
32646
32773
32881
32979
32986
33002
33074
33132
33135
33275
33277
33310
33322
33355
33397
33401
33418
33425
33470
33499
33510
33538
33542
33545
33683
33686
33769
33931
33984
34212
34215
34258
34268
34398
34457
34504
34590
34697
35032
35057
35093
35104
35107
35116
35129
35161
35406
35427
35507
35636
35680
35712
35719
36057
36136
36213
36217
36219
36246
36513
36538
36619
36641
36654
36661
36686
36842
36986
37084
37180
37210
37251
37561
37594
37644
37645
37768
37797
37860
38030
38085
38111
38166
38190
38385
38423
38549
38614
38638
38663
38736
38765
38894
38926
39007
39081
39282
39311
39319
39384
39431
39498
39511
39552
39573
39589
39753
39794
39859
39929
39945
40105
40405
40498
40596
40616
40627
40631
40646
40698
40755
40761
40785
40789
40794
40902
41075
41109
41134
41151
41152
41160
41244
41248
41264
41283
41300
41316
41333
41343
41353
41367
41403
41418
41419
41508
41549
41568
41606
41878
41899
41949
41976
41981
42016
42038
42093
42116
42124
42306
42360
42371
42382
42440
42448
42481
42549
42636
42862
42875
43021
43232
43402
43582
43664
43680
43694
43887
44083
44171
44199
44208
44299
44463
44624
44678
44778
44853
44863
44958
44984
45041
45147
45162
45319
45363
45396
45400
45402
45512
45539
45542
45724
45732
45848
45871
45952
45967
45968
46087
46138
46139
46184
46321
46398
46399
46404
46442
46477
46480
46535
46607
46819
46889
46937
47485
47566
47636
47641
47721
47758
47792
47820
47881
47888
47949
48002
48005
48067
48156
48468
48526
48548
48638
48792
48811
48835
49147
49148
49291
49391
49480
49534
49722
49811
49829
49867
49896
49910
-1
14
15
48
52
54
106
110
120
131
138
152
218
222
244
255
259
270
281
293
296
298
311
314
317
320
326
352
354
434
532
534
547
553
595
597
612
633
668
670
674
704
708
748
784
785
811
823
864
909
1004
1023
1064
1109
1178
1236
1241
1283
1289
1317
1344
1361
1377
1379
1394
1405
1413
1422
1423
1425
1471
1522
1523
1541
1547
1579
1580
1615
1625
1638
1655
1657
1751
1752
1753
1755
1768
1794
1804
1805
1811
1812
1820
1831
1837
1846
1848
1869
1871
1873
1874
1898
1926
1941
1973
1987
1989
1993
1997
2027
2065
2069
2073
2074
2080
2086
2101
2148
2165
2167
2168
2169
2171
2175
2177
2179
2216
2222
2240
2266
2311
2325
2351
2369
2370
2386
2410
2413
2519
2522
2532
2538
2564
2579
2582
2717
2731
2747
2763
2813
2849
2894
2904
2947
2968
2980
2989
3029
3076
3149
3163
3164
3167
3169
3198
3257
3283
3287
3331
3333
3338
3347
3355
3356
3376
3396
3423
3424
3434
3522
3579
3582
3598
3599
3606
3609
3610
3620
3623
3743
3762
3771
3798
3810
3821
3879
3880
3885
3909
3924
3925
3941
3942
3953
3959
4000
4010
4041
4044
4046
4052
4055
4062
4066
4074
4111
4113
4196
4212
4221
4237
4285
4290
4349
4376
4452
4468
4475
4481
4488
4491
4512
4517
4525
4558
4566
4588
4601
4620
4631
4644
4661
4694
4752
4778
4795
4798
4809
4815
4841
4842
4908
4918
4920
4921
4922
4928
4932
4969
4987
4996
5020
5045
5107
5129
5144
5167
5168
5173
5176
5179
5226
5238
5264
5269
5272
5273
5276
5281
5285
5289
5321
5331
5332
5344
5346
5352
5358
5390
5393
5401
5402
5406
5424
5433
5441
5443
5449
5478
5603
5605
5616
5636
5668
5669
5670
5710
5732
5735
5746
5755
5756
5826
5899
5907
5915
5977
5983
5999
6001
6002
6003
6004
6017
6043
6044
6077
6090
6118
6125
6128
6129
6138
6158
6171
6225
6245
6280
6301
6331
6374
6420
6455
6469
6470
6479
6498
6500
6502
6518
6525
6608
6616
6654
6662
6666
6707
6723
6727
6824
6848
6852
6855
6892
6935
6959
6967
6973
6974
6982
6993
7006
7027
7057
7058
7088
7113
7140
7167
7170
7274
7277
7310
7384
7392
7420
7428
7479
7520
7522
7534
7548
7557
7559
7563
7576
7610
7622
7792
7804
7805
7818
7873
7878
7889
7892
7894
7898
7936
8003
8004
8066
8068
8088
8102
8116
8171
8173
8175
8177
8185
8190
8203
8299
8300
8330
8341
8418
8439
8449
8479
8488
8496
8500
8517
8519
8533
8537
8545
8552
8553
8554
8607
8610
8634
8702
8707
8723
8728
8756
8757
8761
8762
8825
8838
8839
8841
8857
8877
8878
8887
8892
8893
8924
8926
8929
8934
8981
9097
9145
9172
9204
9205
9222
9224
9253
9261
9265
9277
9278
9279
9280
9281
9295
9314
9324
9329
9405
9415
9436
9444
9446
9447
9451
9467
9472
9495
9517
9549
9551
9668
9683
9744
9763
9817
9821
9858
9925
9951
9973
9998
10016
10019
10066
10131
10134
10172
10178
10190
10193
10195
10210
10213
10234
10244
10245
10257
10291
10296
10370
10506
10549
10566
10571
10584
10585
10605
10624
10679
10726
10732
10810
10818
10906
10920
10940
10945
10976
10978
10979
10981
11132
11175
11205
11237
11263
11264
11341
11343
11373
11406
11409
11414
11425
11434
11440
11441
11453
11477
11545
11564
11581
11595
11596
11597
11696
11702
11704
11706
11708
11728
11764
11769
11771
11773
11792
11824
11872
11873
11900
11926
11971
11985
12030
12032
12033
12047
12067
12110
12122
12129
12173
12183
12220
12243
12244
12259
12265
12308
12319
12325
12336
12345
12356
12357
12398
12421
12438
12490
12493
12494
12502
12556
12560
12567
12571
12597
12613
12619
12669
12674
12676
12688
12701
12702
12712
12718
12756
12779
12781
12784
12791
12836
12881
12919
12991
12993
13022
13072
13078
13082
13083
13084
13093
13129
13170
13217
13233
13239
13301
13308
13325
13336
13443
13516
13522
13561
13584
13589
13594
13617
13644
13653
13697
13725
13801
13821
13833
13851
13964
13981
13982
14004
14005
14017
14028
14089
14094
14095
14101
14111
14114
14169
14219
14224
14324
14327
14330
14335
14346
14402
14407
14415
14428
14449
14544
14636
14649
14680
14719
14762
14802
14817
14824
14826
14836
14839
14852
14856
14858
14861
14900
14918
14961
14984
14997
14999
15000
15002
15048
15059
15190
15215
15217
15220
15225
15232
15248
15332
15334
15342
15346
15352
15418
15427
15447
15457
15476
15486
15510
15514
15536
15541
15556
15562
15692
15694
15707
15711
15718
15721
15740
15744
15788
15790
15802
15804
15813
15820
15827
15835
15841
15851
15852
15865
15941
15950
15977
15994
15995
15999
16022
16032
16055
16152
16211
16222
16277
16295
16392
16404
16408
16425
16466
16469
16484
16526
16531
16537
16539
16596
16601
16615
16675
16676
16683
16691
16697
16703
16713
16768
16808
16815
16838
16841
16858
16882
16895
16919
16920
16925
16952
16964
16972
16983
17049
17109
17144
17170
17266
17281
17288
17356
17424
17430
17437
17438
17451
17457
17501
17504
17516
17586
17587
17588
17592
17607
17610
17614
17683
17686
17715
17718
17777
17786
17796
17808
17834
17841
17850
17853
17865
17868
17870
17887
17894
17897
17901
17912
17989
18021
18023
18031
18091
18099
18103
18114
18120
18173
18204
18220
18232
18237
18265
18269
18272
18278
18354
18362
18407
18408
18411
18420
18424
18441
18459
18464
18491
18493
18498
18499
18514
18521
18561
18576
18674
18683
18699
18749
18772
18802
18823
18859
18861
18897
18919
18975
18988
18996
19000
19048
19052
19089
19109
19117
19146
19156
19212
19279
19280
19283
19292
19294
19310
19318
19320
19329
19335
19338
19341
19344
19415
19439
19459
19530
19533
19639
19642
19688
19690
19705
19732
19743
19856
19883
19911
19912
19917
19926
19936
20000
20010
20058
20063
20080
20209
20303
20305
20307
20368
20369
20370
20372
20458
20522
20533
20587
20621
20626
20635
20649
20696
20710
20730
20742
20744
20752
20754
20824
20852
20856
20857
20869
20873
20878
20885
20914
20953
21008
21082
21128
21135
21141
21143
21148
21193
21195
21210
21221
21237
21244
21245
21293
21301
21340
21354
21363
21380
21435
21474
21552
21564
21582
21652
21657
21658
21690
21693
21716
21780
21790
21806
21850
21852
21895
21896
21916
21917
21961
21990
22147
22241
22268
22338
22434
22470
22471
22486
22487
22526
22533
22543
22623
22656
22657
22664
22675
22695
22723
22752
22771
22803
22823
22829
22830
22831
22842
22942
22943
22953
22955
22958
22964
23037
23154
23214
23237
23276
23341
23342
23374
23404
23405
23416
23428
23461
23498
23524
23586
23594
23625
23634
23643
23649
23679
23680
23682
23753
23760
23772
23774
23779
23780
23782
23844
23870
23903
23905
23918
23945
23972
23979
24041
24068
24083
24086
24091
24117
24142
24150
24155
24191
24223
24225
24242
24247
24255
24278
24318
24371
24381
24387
24391
24439
24440
24502
24503
24504
24507
24522
24549
24564
24622
24625
24626
24656
24658
24661
24667
24685
24694
24784
24821
24854
24860
24862
24891
24933
25005
25076
25081
25085
25088
25095
25122
25126
25130
25141
25144
25207
25222
25257
25275
25317
25337
25403
25404
25417
25453
25472
25473
25479
25480
25494
25505
25528
25530
25531
25537
25545
25575
25584
25587
25606
25619
25639
25675
25704
25725
25770
25774
25782
25833
25854
25863
25864
25877
25888
25889
25953
25997
26022
26026
26037
26049
26050
26052
26057
26071
26114
26120
26150
26259
26304
26306
26392
26394
26442
26465
26479
26511
26600
26614
26617
26638
26642
26693
26777
26807
26871
26940
26968
26983
27019
27036
27044
27059
27063
27067
27071
27081
27101
27170
27171
27174
27197
27199
27238
27242
27251
27254
27255
27261
27278
27324
27366
27378
27382
27391
27464
27466
27480
27481
27488
27541
27543
27569
27584
27612
27625
27693
27719
27724
27725
27828
27853
27861
27950
27977
27978
28012
28015
28107
28139
28163
28190
28192
28202
28230
28239
28250
28266
28270
28280
28297
28312
28329
28414
28442
28458
28471
28530
28536
28539
28543
28603
28614
28636
28639
28649
28651
28677
28763
28919
28961
28967
28980
28981
29001
29010
29014
29041
29084
29113
29119
29124
29133
29205
29221
29240
29303
29315
29418
29432
29452
29454
29463
29507
29514
29527
29535
29577
29638
29646
29659
29660
29663
29671
29677
29714
29717
29719
29732
29755
29764
29776
29779
29846
29882
29885
30003
30009
30014
30029
30040
30078
30094
30153
30164
30168
30180
30186
30223
30224
30259
30288
30407
30410
30422
30427
30448
30449
30477
30538
30546
30563
30565
30569
30599
30600
30650
30657
30751
30763
30822
30823
30824
30830
30831
30853
30867
30898
30902
30905
30918
30929
30931
30935
30968
30985
30991
31042
31057
31106
31125
31126
31166
31236
31242
31244
31246
31286
31310
31314
31316
31319
31355
31431
31438
31439
31449
31454
31462
31472
31497
31502
31519
31578
31587
31594
31598
31639
31763
31766
31943
31951
32002
32031
32032
32116
32130
32139
32142
32153
32161
32220
32232
32237
32244
32251
32256
32257
32313
32320
32349
32351
32409
32450
32462
32551
32572
32606
32644
32671
32683
32728
32769
32789
32805
32815
32816
32818
32834
32840
32860
32876
32877
32882
32883
32917
32934
32941
32971
33020
33044
33058
33060
33069
33129
33139
33170
33175
33183
33200
33224
33226
33288
33306
33308
33309
33311
33316
33317
33349
33358
33367
33387
33390
33426
33435
33478
33507
33543
33561
33576
33615
33651
33682
33697
33779
33859
33880
33885
33887
33923
33936
33937
33952
33970
33985
33986
33990
34040
34042
34083
34137
34142
34194
34205
34267
34275
34300
34308
34392
34432
34458
34471
34498
34522
34578
34596
34617
34624
34636
34642
34644
34648
34656
34711
34886
34908
34939
34973
35017
35027
35033
35069
35117
35121
35122
35150
35151
35163
35165
35166
35176
35191
35192
35219
35220
35222
35303
35315
35316
35334
35358
35400
35444
35459
35470
35472
35494
35559
35605
35611
35673
35714
35718
35741
35742
35760
35793
35859
35860
35905
35942
35988
35990
36067
36075
36079
36093
36098
36112
36133
36175
36185
36186
36212
36249
36277
36314
36316
36317
36325
36346
36386
36404
36410
36418
36435
36457
36462
36475
36478
36486
36489
36515
36517
36540
36541
36547
36553
36575
36587
36600
36623
36631
36634
36656
36660
36662
36670
36679
36745
36872
36873
36878
36882
36953
36988
36997
37011
37013
37048
37052
37053
37054
37062
37069
37089
37093
37096
37199
37216
37220
37263
37273
37279
37325
37392
37439
37557
37564
37629
37638
37704
37709
37728
37798
37800
37870
37881
37887
37893
37896
37918
37921
37924
37925
37947
37951
37952
38025
38026
38039
38048
38097
38099
38106
38151
38174
38177
38178
38182
38195
38230
38249
38252
38257
38260
38261
38270
38307
38312
38313
38331
38332
38391
38397
38400
38413
38426
38479
38533
38538
38604
38613
38696
38700
38704
38710
38711
38713
38760
38769
38795
38865
38947
38970
38980
39023
39026
39030
39034
39079
39091
39092
39141
39142
39153
39168
39228
39304
39312
39327
39330
39339
39344
39363
39371
39430
39527
39550
39562
39622
39625
39643
39731
39754
39775
39783
39793
39797
39799
39822
39950
39955
39987
39994
39999
40030
40039
40057
40058
40059
40067
40077
40080
40085
40095
40096
40097
40123
40128
40133
40134
40153
40161
40192
40194
40274
40275
40279
40289
40387
40404
40427
40455
40460
40468
40481
40483
40487
40491
40492
40531
40583
40680
40744
40745
40803
40832
40837
40843
40864
40866
40868
40871
40873
40875
40881
40900
40904
40906
40955
40965
40975
40980
40983
41024
41088
41135
41145
41148
41168
41196
41216
41251
41253
41266
41287
41311
41317
41322
41335
41336
41339
41348
41365
41371
41397
41413
41424
41427
41440
41506
41518
41519
41569
41607
41627
41666
41723
41741
41756
41762
41763
41771
41791
41799
41819
41827
41828
41859
41972
41975
42062
42146
42147
42224
42256
42258
42259
42263
42272
42273
42290
42304
42355
42372
42374
42393
42410
42415
42443
42488
42508
42512
42573
42584
42589
42593
42634
42635
42674
42721
42766
42767
42833
42837
42840
42854
42857
42859
42901
42919
42934
43030
43031
43044
43056
43057
43068
43082
43086
43089
43119
43121
43165
43179
43187
43190
43284
43333
43368
43378
43412
43453
43457
43497
43506
43537
43554
43602
43611
43620
43649
43699
43710
43717
43750
43762
43775
43801
43808
43848
43867
43881
43901
43907
43952
43953
43999
44010
44057
44082
44097
44124
44128
44236
44245
44263
44269
44273
44274
44280
44302
44359
44361
44372
44421
44459
44460
44512
44527
44538
44559
44565
44586
44596
44622
44655
44665
44679
44716
44720
44731
44763
44767
44816
44817
44831
44838
44887
44893
44904
44907
44910
44922
44925
45002
45101
45143
45145
45158
45164
45206
45226
45236
45346
45348
45355
45356
45367
45397
45417
45427
45454
45455
45507
45536
45728
45729
45743
45748
45815
45841
45853
45902
45918
45921
45954
45988
45989
46027
46080
46084
46093
46094
46142
46211
46373
46386
46483
46491
46500
46615
46636
46658
46673
46691
46693
46765
46796
46822
46851
46852
46854
46856
46879
46888
46897
46905
46933
46955
46957
46958
46961
46984
46996
47025
47037
47042
47090
47175
47189
47227
47233
47234
47250
47266
47310
47328
47331
47338
47339
47343
47344
47346
47348
47361
47378
47390
47403
47410
47484
47523
47546
47581
47610
47621
47624
47628
47779
47781
47786
47819
47832
47843
47877
47879
47884
47886
47994
48022
48023
48068
48138
48153
48160
48163
48225
48302
48308
48309
48313
48314
48315
48331
48338
48373
48394
48396
48404
48439
48440
48441
48444
48445
48467
48475
48479
48491
48530
48538
48544
48550
48558
48564
48714
48722
48723
48743
48744
48757
48760
48774
48776
48787
48794
48815
48830
48924
48940
48942
48959
48995
49033
49100
49128
49129
49154
49163
49174
49202
49244
49245
49248
49261
49303
49353
49362
49368
49383
49397
49400
49403
49407
49418
49430
49444
49458
49467
49469
49532
49535
49559
49587
49711
49713
49723
49731
49758
49760
49762
49765
49812
49813
49814
49820
49823
49863
49866
49882
49886
49911
-1
34
69
108
127
137
215
224
232
242
253
261
263
288
294
328
408
436
484
560
588
606
613
629
650
656
660
663
810
837
858
867
884
942
964
973
982
985
993
999
1013
1015
1055
1105
1135
1143
1340
1351
1375
1380
1385
1407
1408
1431
1477
1482
1546
1578
1600
1604
1641
1642
1672
1724
1745
1863
1872
1896
1940
1982
1988
1990
1994
2004
2015
2056
2072
2111
2185
2186
2188
2214
2239
2263
2294
2332
2360
2394
2552
2557
2593
2644
2783
2820
2838
2842
2850
2896
2907
3038
3040
3119
3147
3162
3195
3197
3200
3332
3343
3395
3400
3430
3436
3571
3612
3683
3812
3878
3902
3930
3943
3975
4049
4075
4094
4141
4192
4214
4325
4354
4361
4365
4383
4431
4471
4473
4478
4479
4507
4514
4633
4647
4651
4688
4689
4837
4916
4919
4930
4964
5127
5131
5132
5134
5138
5183
5240
5270
5345
5407
5408
5432
5452
5454
5469
5504
5507
5543
5594
5599
5602
5634
5660
5663
5666
5674
5682
5686
5697
5699
5863
5894
5897
5911
5913
5914
5987
5992
6015
6019
6024
6034
6055
6067
6137
6148
6155
6279
6333
6396
6397
6398
6431
6539
6576
6577
6628
6635
6651
6730
6732
6754
6836
6924
6954
6984
7213
7227
7247
7385
7467
7474
7503
7579
7584
7604
7633
7635
7646
7757
7798
7803
7815
7830
7841
7852
7857
7882
7953
7968
7994
8023
8024
8025
8033
8063
8086
8089
8092
8115
8135
8166
8277
8404
8405
8409
8416
8451
8459
8470
8471
8477
8483
8546
8549
8586
8684
8685
8687
8699
8706
8826
8856
8896
8915
8925
8960
9103
9106
9240
9262
9306
9367
9422
9448
9456
9520
9538
9555
9565
9638
9672
9681
9775
9795
9818
9829
9866
9914
9921
9972
9988
9995
9997
10067
10075
10085
10144
10150
10161
10202
10214
10229
10288
10301
10322
10332
10369
10470
10531
10623
10689
10704
10712
10749
10757
10773
10775
10795
10826
10872
10918
10939
10957
10986
11021
11043
11093
11159
11308
11346
11347
11398
11416
11418
11432
11472
11543
11557
11575
11580
11583
11591
11598
11603
11606
11624
11628
11703
11746
11807
11808
11822
11845
11868
11923
11943
12057
12058
12086
12128
12157
12158
12209
12257
12317
12320
12331
12350
12401
12409
12451
12457
12503
12546
12552
12553
12565
12722
12735
12890
12891
12915
12920
13038
13073
13098
13130
13159
13186
13215
13216
13376
13389
13438
13454
13521
13559
13560
13565
13574
13597
13616
13637
13658
13680
13702
13775
13797
13848
13913
13963
13980
13990
13998
14008
14029
14091
14096
14105
14117
14154
14158
14174
14202
14211
14310
14411
14429
14513
14815
14855
14857
14860
14865
14867
14882
14914
14943
14947
14986
15026
15042
15118
15202
15226
15231
15252
15262
15289
15309
15322
15386
15405
15426
15472
15588
15613
15639
15642
15653
15664
15703
15733
15795
15799
15834
15854
15971
15972
15975
15976
16021
16166
16178
16195
16219
16241
16280
16290
16360
16363
16367
16480
16496
16541
16542
16547
16608
16622
16625
16651
16693
16707
16800
16817
16823
16842
16853
16854
16859
16880
16897
16935
16945
16946
16948
16949
16996
17009
17017
17043
17051
17068
17073
17074
17087
17100
17105
17112
17135
17142
17233
17293
17295
17308
17381
17464
17513
17535
17550
17557
17582
17583
17608
17622
17639
17705
17723
17752
17778
17793
17823
17851
17857
17881
17886
17902
17928
17932
17943
17964
18009
18098
18113
18116
18127
18156
18168
18181
18182
18236
18267
18274
18284
18288
18318
18328
18329
18366
18372
18373
18404
18417
18419
18487
18492
18502
18511
18589
18617
18629
18633
18681
18737
18805
18814
18858
18874
18895
19010
19054
19070
19084
19101
19123
19142
19232
19287
19295
19298
19343
19346
19350
19394
19397
19398
19403
19462
19524
19543
19566
19570
19599
19600
19626
19635
19640
19693
19695
19702
19726
19764
19770
19874
19895
19897
19899
19943
19952
20053
20057
20066
20114
20127
20188
20227
20232
20256
20293
20416
20498
20532
20546
20563
20628
20632
20646
20670
20685
20845
20872
20997
21003
21006
21103
21198
21209
21249
21255
21258
21274
21286
21295
21298
21316
21339
21352
21357
21381
21415
21421
21438
21511
21569
21637
21695
21781
21811
21824
21913
21922
21966
21995
22065
22082
22099
22209
22243
22348
22350
22429
22492
22626
22669
22674
22692
22715
22761
22786
22788
22791
22821
22832
22952
23038
23095
23125
23144
23147
23248
23249
23462
23481
23493
23584
23601
23633
23658
23659
23671
23771
23773
23775
23856
23860
23863
23919
23966
23973
23991
24025
24034
24044
24111
24115
24135
24146
24148
24153
24154
24180
24211
24279
24287
24295
24297
24315
24325
24375
24388
24395
24474
24523
24602
24607
24711
24733
24759
24805
24832
24880
24882
24888
24907
24965
24996
24997
25004
25029
25046
25091
25103
25119
25120
25137
25147
25322
25354
25384
25402
25429
25439
25475
25481
25486
25514
25529
25591
25597
25598
25611
25634
25698
25723
25754
25776
25799
25805
25899
25901
25904
25933
25935
25954
25986
25987
26016
26030
26036
26070
26075
26142
26149
26161
26174
26200
26203
26240
26245
26246
26275
26331
26385
26390
26432
26452
26462
26571
26590
26606
26622
26688
26712
26745
26866
26942
26964
26976
26986
27041
27046
27048
27057
27077
27083
27097
27169
27236
27263
27264
27298
27362
27364
27370
27372
27426
27489
27519
27542
27547
27563
27593
27596
27691
27696
27713
27722
27731
27770
27773
27775
27776
27784
27793
27829
27836
27837
27849
27915
27972
27982
28002
28018
28137
28188
28235
28286
28287
28289
28313
28368
28408
28423
28460
28480
28484
28538
28552
28587
28588
28634
28653
28720
28721
28723
28746
28747
28770
28771
28818
28908
28924
28946
28957
29132
29203
29204
29222
29271
29297
29321
29349
29394
29510
29520
29524
29526
29576
29582
29649
29845
29934
29978
30012
30017
30031
30038
30088
30100
30123
30167
30184
30205
30220
30228
30296
30324
30332
30354
30384
30399
30402
30417
30425
30437
30447
30459
30468
30488
30514
30527
30530
30535
30622
30640
30675
30703
30706
30721
30760
30767
30770
30829
30832
30844
30845
30855
30862
30892
30906
30956
30957
30997
31001
31028
31159
31185
31194
31216
31241
31356
31453
31455
31458
31504
31507
31509
31544
31563
31574
31580
31602
31617
31621
31653
31700
31742
31782
31917
32036
32121
32150
32155
32157
32163
32173
32230
32239
32246
32249
32285
32292
32316
32319
32324
32421
32424
32447
32521
32538
32568
32580
32597
32604
32609
32643
32669
32730
32745
32768
32817
32845
32887
32894
32916
32937
33128
33142
33194
33202
33228
33246
33247
33255
33284
33363
33376
33392
33406
33479
33484
33486
33505
33650
33670
33675
33679
33692
33764
33767
33768
33776
33844
33872
33959
33979
33983
34036
34043
34044
34123
34160
34170
34191
34204
34213
34219
34231
34270
34306
34394
34464
34467
34476
34482
34495
34496
34515
34527
34530
34566
34628
34630
34680
34696
34726
34784
34798
34822
34904
34964
35020
35039
35045
35092
35173
35240
35273
35274
35300
35318
35327
35346
35415
35429
35458
35503
35586
35628
35629
35691
35746
35895
35908
35936
35981
36000
36002
36011
36033
36038
36066
36124
36131
36147
36202
36232
36376
36387
36388
36419
36437
36464
36472
36477
36502
36523
36529
36530
36573
36610
36621
36624
36652
36657
36659
36668
36702
36739
36752
36776
36784
36811
36880
36915
36916
36919
36969
37005
37047
37066
37083
37094
37099
37139
37163
37209
37268
37308
37387
37396
37443
37534
37535
37568
37586
37702
37708
37753
37852
37912
37935
37953
37993
38023
38083
38168
38181
38209
38271
38311
38330
38337
38379
38412
38588
38626
38634
38744
38779
38783
38784
38801
38836
38841
38867
38877
38879
38880
39006
39027
39035
39037
39072
39093
39155
39308
39316
39346
39414
39419
39424
39436
39438
39478
39479
39547
39549
39579
39588
39662
39705
39757
39782
39855
39885
39886
39891
39894
39908
39995
40032
40049
40093
40124
40127
40132
40320
40449
40453
40473
40484
40500
40502
40632
40685
40690
40691
40703
40704
40743
40806
40819
40847
40863
40879
40894
40895
40898
40905
40935
40974
40987
40990
41057
41089
41113
41137
41150
41153
41215
41278
41347
41379
41402
41408
41454
41459
41479
41504
41533
41553
41555
41631
41691
41704
41719
41794
41826
41830
41840
41858
41983
41986
41995
42050
42077
42079
42086
42087
42088
42094
42122
42144
42177
42228
42233
42265
42313
42318
42370
42446
42459
42462
42484
42492
42524
42568
42617
42657
42677
42729
42807
42808
42810
42877
42905
42957
42997
43173
43185
43325
43372
43427
43456
43495
43539
43545
43546
43586
43587
43606
43624
43657
43665
43693
43712
43728
43748
43784
43836
43859
43866
43900
43911
43986
44001
44003
44004
44015
44034
44084
44129
44270
44279
44321
44363
44403
44454
44480
44514
44520
44540
44550
44560
44629
44654
44695
44710
44737
44818
44836
44839
44843
44859
44889
44890
44896
44989
45008
45025
45216
45233
45241
45246
45260
45261
45262
45327
45328
45342
45369
45393
45409
45410
45419
45438
45444
45472
45553
45554
45585
45643
45708
45749
45750
45768
45806
45865
45897
45901
45903
45970
45973
46032
46033
46083
46098
46181
46195
46209
46266
46272
46290
46471
46490
46587
46590
46596
46625
46632
46678
46708
46730
46766
46795
46808
46818
46821
46839
46849
46850
46869
46870
46887
46901
46906
47032
47039
47134
47149
47334
47351
47412
47486
47571
47582
47589
47634
47682
47683
47687
47789
47833
47850
47851
47867
47871
47878
47905
47913
47964
47995
47999
48014
48065
48093
48097
48100
48152
48162
48198
48199
48301
48332
48354
48399
48432
48484
48490
48529
48532
48533
48600
48605
48658
48702
48721
48725
48752
48763
48784
48795
48829
48885
48941
48989
48994
49020
49022
49080
49181
49204
49242
49260
49262
49299
49326
49328
49337
49352
49427
49446
49506
49533
49567
49639
49652
49654
49655
49669
49690
49703
49715
49727
49821
49826
49831
49833
49857
49865
49885
49900
-1
4
25
28
83
129
170
273
295
393
419
477
518
601
734
767
852
857
866
880
918
936
1008
1065
1066
1328
1359
1581
1613
1653
1709
1744
1792
1821
1922
1984
2110
2203
2218
2221
2354
2371
2374
2375
2427
2433
2455
2490
2491
2709
2778
2796
2851
2887
2922
3174
3215
3216
3350
3352
3378
3394
3399
3435
3561
3808
3839
3854
3939
4012
4053
4207
4216
4267
4268
4298
4301
4304
4310
4313
4372
4402
4443
4493
4526
4527
4578
4602
4671
4673
4680
4691
4697
4771
4867
4886
4912
4931
5103
5121
5142
5143
5241
5243
5282
5314
5398
5400
5414
5437
5439
5470
5506
5564
5568
5579
5612
5653
5838
5895
6081
6167
6251
6366
6480
6570
6575
6664
6704
6823
6927
7035
7059
7147
7193
7284
7286
7318
7552
7560
7574
7636
7647
7663
7793
7809
7817
7856
7879
7885
7895
7942
7944
8109
8112
8200
8245
8278
8304
8316
8321
8529
8555
8628
8688
8755
8847
8861
8876
8888
8914
8920
8933
9127
9192
9254
9312
9395
9421
9463
9468
9501
9604
9805
9992
9994
10021
10022
10090
10127
10261
10501
10590
10638
10769
10772
10955
10993
11069
11097
11197
11260
11334
11337
11348
11364
11592
11604
11756
11838
11864
11927
11945
11995
12054
12063
12113
12155
12422
12469
12492
12495
12657
12879
13028
13074
13080
13172
13307
13314
13378
13497
13534
13545
13679
13698
13760
14027
14179
14370
14410
14426
14651
14652
14797
14803
14878
14982
15055
15121
15269
15353
15401
15409
15524
15547
15550
15624
15690
16122
16131
16144
16323
16331
16334
16337
16372
16400
16460
16508
16523
16548
16593
16668
16796
16820
16893
16921
16951
16984
16997
17016
17037
17050
17159
17314
17326
17355
17388
17415
17416
17440
17505
17617
17638
17722
17728
17729
17780
17783
17809
17815
17949
18167
18172
18186
18203
18233
18234
18409
18495
18497
18583
18670
18673
18920
18954
18999
19005
19014
19090
19119
19289
19355
19366
19511
19517
19527
19544
19548
19612
19613
19683
19692
19748
19852
19941
19960
20186
20234
20417
20575
20601
20745
20906
20950
21083
21294
21423
21479
21494
21513
21514
21527
21565
21732
21839
21862
21871
21983
21984
22058
22103
22266
22270
22351
22444
22624
22702
22757
22819
22907
22956
22988
23160
23178
23238
23352
23426
23431
23482
23610
23684
23701
23709
23745
23899
23900
24048
24084
24145
24228
24258
24259
24316
24544
24605
24683
24689
24695
24705
24800
24966
24989
25010
25012
25033
25187
25203
25259
25438
25440
25463
25478
25495
25515
25557
25699
25801
26020
26072
26095
26140
26227
26303
26396
26592
26812
26848
26896
26916
26981
27068
27070
27104
27190
27227
27237
27239
27243
27244
27252
27260
27355
27421
27447
27451
27452
27510
27598
27839
27841
27917
27981
27983
28014
28038
28070
28073
28080
28081
28082
28087
28142
28160
28164
28177
28285
28320
28337
28347
28525
28553
28572
28683
28862
28904
29012
29163
29206
29225
29262
29370
29431
29442
29461
29500
29530
29547
29580
29664
29666
29668
29672
29713
29718
29765
29826
29997
30023
30185
30261
30281
30379
30426
30451
30476
30548
30553
30575
30740
30808
30900
30913
31017
31077
31312
31430
31451
31714
31940
31954
32106
32117
32126
32131
32140
32229
32242
32278
32591
32673
32686
32689
32734
32758
32771
32957
33059
33176
33197
33243
33393
33427
33548
33843
33881
33912
33965
33966
33972
34227
34278
34296
34508
34679
34768
34970
35096
35142
35175
35271
35317
35347
35385
35430
35495
35551
35561
35643
35733
35906
35922
35952
36081
36096
36218
36233
36304
36554
36582
36640
36666
36705
36706
36740
36828
36947
36962
37200
37272
37376
37513
37538
37565
37570
37576
37618
37766
37841
37898
37957
37959
37966
38037
38038
38069
38086
38124
38140
38159
38197
38198
38231
38422
38517
38661
38685
38738
38786
38834
38870
38939
38962
39024
39116
39131
39170
39284
39302
39331
39394
39423
39480
39599
39676
39781
39817
39830
39892
39898
40000
40028
40216
40305
40310
40375
40425
40493
40501
40545
40597
40620
40664
40723
40766
40790
40791
40828
40838
40899
40931
40944
40956
40989
41002
41079
41265
41274
41332
41401
41472
41509
41511
41543
41596
41643
41672
41736
41744
41817
41915
42034
42178
42180
42232
42243
42307
42379
42380
42388
42432
42509
42719
42726
42744
42784
42827
42876
42949
42955
43079
43116
43171
43184
43194
43241
43369
43397
43458
43608
43783
43820
43847
43876
43949
44096
44153
44162
44167
44331
44392
44393
44481
44537
44558
44606
44610
44696
44709
44884
44962
44985
45004
45399
45564
45689
45765
45766
45775
45785
45805
45843
45866
45895
46026
46153
46277
46365
46416
46451
46463
46472
46515
46525
46570
46580
46631
46724
46768
46825
46896
46902
46904
46911
46952
47010
47013
47142
47143
47362
47583
47681
47784
47837
47872
47883
48039
48148
48158
48466
48473
48482
48734
48735
48748
48749
48765
48806
48945
48955
49068
49144
49292
49313
49365
49371
49415
49557
49725
49785
49970
-1
82
241
318
561
598
600
651
688
689
757
829
870
879
882
929
1019
1053
1058
1120
1249
1284
1350
1353
1393
1490
1528
1567
1599
1799
1887
1888
1939
2029
2112
2151
2298
2489
2609
2684
2719
2728
2935
3047
3051
3056
3206
3214
3334
3363
3611
3637
3663
3671
3881
3888
3981
4219
4463
4511
4569
4605
4650
4690
4803
4810
4840
4851
4856
4876
4991
5023
5085
5157
5181
5197
5403
5488
5610
5641
5648
5709
5892
5985
6342
6367
6442
6450
6573
6584
6588
6609
6688
6728
6778
6946
6966
7016
7026
7176
7241
7382
7383
7459
7523
7577
7591
7715
7890
8038
8041
8046
8047
8266
8283
8292
8301
8473
8484
8534
8689
8807
8957
9005
9026
9085
9188
9247
9315
9587
9631
9723
9824
9859
9895
9971
10232
10233
10239
10287
10745
10858
10905
10927
10959
10987
11046
11125
11146
11194
11290
11338
11495
11602
11636
11637
11660
11709
11789
11800
11876
11950
11994
12123
12141
12599
12788
12889
13005
13037
13077
13214
13236
13379
13386
13411
13549
13665
13676
13684
13714
13818
13847
13875
13960
13967
14338
14408
14436
14491
14505
14593
14609
14632
14665
14673
14688
14693
15082
15108
15164
15171
15195
15221
15247
15253
15408
15471
15543
15646
15709
15745
15993
16023
16043
16058
16135
16146
16147
16638
16681
16684
16722
16767
16936
17072
17110
17353
17405
17476
17493
17810
17863
17962
17973
18075
18207
18245
18263
18510
18696
18708
18747
18875
18942
19012
19143
19158
19322
19405
19479
19525
19541
19583
19822
19884
19969
20005
20069
20122
20128
20184
20225
20282
20371
20398
20437
20452
20501
20674
20687
20724
20728
20809
20877
21216
21246
21277
21280
21341
21358
21375
21420
21426
21464
21478
21568
21605
21932
21938
22111
22273
22314
22478
22513
22655
22713
22729
22730
22732
22762
22883
22947
23122
23127
23133
23254
23259
23332
23335
23471
23676
23692
23733
23764
23784
23817
23867
23901
23954
24249
24250
24264
24428
24469
24508
24530
24532
24612
24620
24675
24725
24811
24838
24842
24892
24917
24968
25022
25145
25251
25292
25324
25338
25360
25399
25558
25583
25614
25674
25716
25771
25865
25942
26196
26395
26477
26487
26512
26577
26685
26753
26894
26923
26962
27216
27257
27352
27371
27427
27551
27690
27699
27779
27913
27997
28024
28025
28111
28198
28273
28288
28407
28428
28440
28459
28500
28513
28647
28781
28833
28881
28906
29153
29386
29430
29457
29617
29743
29825
29880
29919
30005
30145
30218
30280
30283
30333
30429
30444
30445
30558
30612
30739
30952
31058
31195
31309
31404
31444
31641
31682
31713
31744
31750
31774
31776
31909
31969
31971
31976
31992
32048
32209
32243
32293
32317
32463
32496
32666
32880
33072
33133
33191
33286
33341
33508
33944
33958
33974
34024
34108
34121
34171
34298
34299
34410
34448
34516
34526
34531
34538
34576
34621
34816
34843
34952
35221
35242
35374
35393
35460
35520
35648
35745
35977
36126
36160
36280
36411
36455
36531
36562
36708
36789
36790
36801
36822
36859
37064
37148
37150
37283
37388
37404
37409
37487
37581
37600
37669
37682
37853
37880
37936
37973
38010
38045
38110
38138
38156
38243
38342
38435
38625
38676
38743
38809
38897
38934
38944
39008
39105
39114
39128
39191
39224
39393
39398
39402
39572
39661
39727
39745
39821
39895
39897
40041
40048
40102
40125
40146
40381
40435
40438
40517
40525
40546
40701
40827
40849
40979
41023
41037
41046
41055
41132
41139
41241
41355
41451
41541
41554
41562
41629
41678
41725
41832
41834
41837
41970
42019
42057
42189
42227
42455
42475
42480
42482
42567
42638
42772
42834
42835
42887
42897
42898
42918
43019
43067
43085
43123
43151
43205
43338
43663
43749
43777
43874
43946
44168
44272
44315
44350
44357
44366
44412
44754
44834
45120
45131
45224
45237
45252
45263
45318
45362
45581
45652
45666
45671
45725
45731
45758
45828
45846
45867
45877
45891
46068
46103
46162
46171
46255
46260
46308
46319
46320
46509
46558
46588
46644
46855
46950
46954
47004
47018
47148
47159
47237
47352
47534
47547
47580
47649
47824
47890
47935
47959
47960
47974
47996
48134
48372
48378
48434
48480
48541
48654
48758
48801
48802
48837
48960
48982
49079
49125
49134
49330
49382
49426
49448
49461
49462
49558
49560
49606
49625
49689
49692
49846
49853
49930
-1
24
141
143
274
284
290
357
531
546
655
804
904
945
971
1133
1177
1213
1286
1409
1594
1664
1864
1909
2193
2199
2407
2503
2536
2697
2751
2997
3044
3091
3124
3141
3172
3219
3282
3286
3485
3490
3645
3649
3730
3744
3785
3994
4042
4150
4152
4157
4158
4274
4545
4622
4645
4662
4714
4917
4956
5052
5200
5257
5326
5520
5544
5545
5647
5651
5750
5767
5804
5830
5952
6150
6278
6310
6412
6509
6679
6763
6971
6972
6975
7186
7229
7325
7874
7935
7998
8334
8340
8487
8547
8601
8800
8840
9031
9083
9090
9091
9215
9342
9515
9831
9860
9884
10038
10068
10176
10186
10187
10385
10451
10485
10495
10595
10715
10742
10798
10805
10809
10840
10842
10887
10928
10929
10980
11014
11099
11105
11222
11223
11225
11498
11582
11640
11730
11737
11920
12203
12312
12333
12361
12418
12480
12689
12821
12880
12940
12963
13036
13128
13175
13234
13334
13508
13596
13670
13671
13673
13746
13891
13921
13945
13999
14051
14116
14162
14187
14275
14696
14709
14767
14871
15174
15194
15249
15261
15430
15531
15561
15621
15654
15732
15903
15960
15970
15990
16045
16056
16075
16084
16165
16293
16794
16812
16896
16907
17030
17055
17081
17232
17255
17386
17411
17433
17483
17562
17951
18047
18136
18205
18214
18285
18377
18454
18494
18534
18643
18791
18943
18973
19140
19205
19225
19345
19395
19438
19461
19597
19601
19606
19716
19719
19750
19775
19833
19934
19955
19957
19964
20013
20141
20156
20199
20214
20419
20444
20504
20559
20564
20569
20603
20641
20899
20996
21224
21261
21419
21456
21470
21506
21540
21553
21599
21818
22120
22138
22139
22419
22473
22562
22625
22763
22816
22848
22916
22934
22950
23268
23423
23424
23511
23516
23523
23542
23591
23734
23861
23956
24045
24093
24126
24229
24254
24317
24334
24501
24659
24922
25250
25303
25333
25335
25346
25349
25487
25677
25734
26084
26136
26184
26314
26634
26643
26718
27091
27106
27142
27155
27165
27198
27235
27532
27544
27554
27580
27686
27752
27792
27827
27856
27943
27966
28089
28363
28395
28426
28434
28589
28642
28814
28894
29042
29116
29117
29135
29150
29215
29323
29324
29340
29459
29491
29508
29595
29645
29829
30019
30062
30066
30089
30090
30212
30221
30252
30441
30446
30489
30543
30549
30617
30738
30741
30762
30807
31153
31215
31217
31328
31329
31335
31378
31477
31591
31659
31808
31849
31897
31942
31986
32120
32132
32307
32331
32332
32445
32502
32519
32670
32727
32901
32964
33162
33290
33379
33394
33396
33447
33550
33585
33671
33685
34127
34201
34247
34288
34359
34388
34477
34501
34568
34712
34797
34871
35049
35050
35247
35481
35670
35767
35784
35910
36042
36104
36123
36129
36178
36353
36514
36574
36589
36710
36860
36945
36995
36999
37004
37045
37107
37348
37363
37482
37578
37801
38064
38098
38162
38163
38477
38493
38670
38748
38887
38943
39202
39230
39235
39239
39254
39408
39425
39601
39607
39646
39659
39680
39706
39784
39833
39846
39899
40014
40141
40176
40198
40548
40566
40605
40768
41045
41111
41138
41167
41174
41350
41376
41384
41433
41481
41517
41599
41990
42027
42065
42213
42356
42383
42411
42490
42522
42622
42667
42679
42725
42774
42860
43112
43380
43392
43507
43666
43696
43759
43819
43865
43984
43991
44005
44014
44033
44159
44224
44277
44391
44405
44422
44451
44484
44528
44677
44766
44781
44835
44996
45071
45092
45126
45304
45391
45415
45453
45488
45565
45597
45734
45747
45811
45914
45922
46114
46180
46194
46216
46284
46306
46462
46511
46589
46616
46633
46688
46716
46871
46873
46882
46914
47011
47012
47163
47184
47364
47470
47487
47650
47660
47714
47715
47861
47943
48149
48210
48234
48290
48293
48469
48470
48659
48680
48689
48751
48793
48828
49066
49123
49155
49178
49203
49219
49228
49267
49272
49298
49342
49424
49428
49576
49581
49644
49651
49714
49732
49895
49909
-1
26
66
151
271
299
387
577
628
632
691
777
781
787
927
932
1084
1093
1134
1186
1200
1341
1390
1424
1636
1819
2012
2181
2238
2267
2328
2501
2585
2613
2682
2703
2749
2774
2777
2785
2799
2888
2909
2924
2942
2953
2954
3111
3142
3168
3478
3593
3806
3857
3929
4013
4087
4119
4140
4155
4179
4181
4213
4480
4604
4668
4696
4821
4857
4967
5047
5048
5156
5235
5244
5323
5328
5353
5399
5422
5525
5555
5576
5611
5683
5711
5712
5855
5973
6053
6083
6087
6117
6121
6263
6345
6472
6524
6652
6750
6941
6978
7052
7125
7175
7362
7412
7531
7839
7843
7845
7939
7993
8057
8070
8098
8118
8188
8236
8247
8313
8323
8342
8410
8412
8433
8435
8455
8480
8631
8633
8660
8679
8753
8816
8906
8910
8972
9368
9474
9557
9673
9774
9832
9843
9848
9918
10008
10023
10024
10048
10071
10153
10197
10208
10441
10446
10469
10606
10692
10699
10720
10850
10851
10866
11026
11066
11211
11342
11381
11621
11638
11715
11788
11862
11914
12031
12075
12112
12118
12242
12455
12564
12570
12626
12683
12751
12763
12764
12795
12796
12797
12815
12828
12929
12954
12968
13330
13495
13581
13789
13805
13860
13890
13912
13932
14058
14312
14325
14331
14416
14753
14920
14933
14966
14996
15044
15167
15218
15239
15454
15495
15522
15523
15534
15540
15683
15701
15704
15767
15843
15850
15872
15897
16038
16085
16121
16124
16136
16220
16221
16243
16251
16335
16351
16387
16410
16509
16557
16613
16669
16857
16938
17014
17101
17201
17210
17215
17234
17330
17461
17492
17502
17699
17917
17960
17990
17996
17998
18034
18049
18054
18176
18185
18202
18211
18244
18291
18415
18640
18669
18682
18813
19019
19059
19138
19213
19273
19356
19522
19717
19757
19798
19818
19831
19853
19855
19857
19876
19910
20048
20072
20208
20224
20275
20281
20300
20390
20396
20435
20820
20879
20889
20890
21010
21037
21046
21047
21071
21102
21104
21112
21190
21236
21251
21266
21382
21388
21404
21440
21462
21476
21529
21805
21841
21846
21854
21860
21881
21914
21991
22049
22074
22084
22112
22114
22173
22208
22261
22274
22292
22472
22693
22766
22849
22898
23114
23176
23198
23245
23257
23272
23295
23373
23387
23394
23469
23512
23587
23632
23683
23765
23946
23977
24158
24159
24167
24227
24257
24303
24310
24536
24553
24597
24618
24677
24948
24999
25142
25194
25266
25339
25431
25451
25485
25610
25662
25730
25737
25841
25874
25892
25900
25927
26006
26040
26041
26116
26171
26233
26264
26296
26363
26389
26468
26727
27103
27326
27346
27428
27472
27545
27591
27652
27700
27777
27812
27842
27865
27902
27951
27986
28074
28249
28308
28362
28401
28760
28791
28822
28921
29227
29301
29309
29341
29572
29594
29688
29704
29789
29835
29952
30018
30099
30217
30434
30472
30473
30573
30583
30592
30639
30663
30670
30673
30800
30826
30903
31034
31187
31210
31237
31306
31326
31381
31424
31450
31616
31636
31673
31852
31864
32049
32062
32098
32186
32203
32253
32295
32569
32571
32611
32731
32806
32878
33046
33077
33184
33254
33388
33464
33466
33531
33558
33562
33620
33688
33707
33718
33791
33857
33981
34058
34082
34139
34262
34265
34271
34315
34319
34336
34523
34561
34569
34629
34651
34681
34715
34722
34835
34902
34903
34958
34969
35034
35068
35197
35257
35269
35478
35485
35603
35641
35739
35903
36060
36095
36203
36371
36501
36512
36534
36615
36655
36743
36781
37134
37274
37284
37358
37479
37491
37508
37511
37515
37572
37595
37662
37674
37740
37913
37919
37945
38256
38308
38425
38589
38611
38666
38785
38998
39004
39043
39094
39095
39271
39283
39345
39395
39427
39587
39786
39850
39872
39893
40036
40190
40196
40278
40388
40433
40457
40497
40600
40656
40684
40746
40812
40818
41068
41143
41157
41169
41171
41286
41291
41396
41527
41604
41644
41668
41715
41823
41881
41917
41944
41959
41969
42148
42249
42391
42491
42503
42597
42716
42809
42839
42853
42855
42952
43011
43058
43178
43394
43583
43718
43725
43877
43893
43950
43951
44170
44172
44176
44178
44185
44194
44276
44316
44413
44415
44465
44483
44548
44588
44664
44883
45259
45279
45390
45513
45567
45591
45680
45704
45760
45761
45816
45817
45995
46038
46099
46254
46279
46465
46533
46534
46575
46640
46675
46717
46787
46826
46866
46942
46960
47005
47020
47097
47379
47383
47419
47532
47611
47622
47638
47678
47720
47731
47739
47788
47796
47906
47961
48215
48235
48260
48306
48355
48361
48365
48494
48573
48637
48740
48770
48798
48865
48981
49031
49057
49067
49184
49218
49232
49297
49465
49542
49634
49642
49687
49688
49756
49786
49822
-1
1
2
3
36
40
41
42
43
51
125
150
206
211
225
251
276
278
287
292
316
331
335
337
342
366
371
382
392
438
446
449
450
452
575
602
622
623
627
640
642
644
678
680
681
697
710
775
791
805
859
919
938
955
961
962
974
986
988
989
990
1010
1032
1047
1048
1074
1083
1091
1095
1100
1103
1104
1108
1118
1126
1157
1166
1294
1295
1298
1300
1356
1402
1665
1719
1766
1787
1796
1797
1798
1867
1942
1964
1965
1969
1972
1975
1976
1977
1980
1985
2017
2071
2138
2139
2140
2147
2161
2162
2163
2164
2182
2195
2200
2210
2212
2228
2247
2248
2250
2252
2254
2255
2275
2276
2281
2283
2284
2289
2292
2297
2314
2321
2338
2340
2343
2346
2363
2364
2365
2378
2392
2414
2418
2419
2469
2470
2496
2507
2508
2509
2524
2528
2529
2606
2781
2787
2788
2790
2798
2806
2810
2811
2872
2875
2876
2878
2879
2880
2884
2885
2912
2914
2916
2944
2957
2959
2964
2965
2983
2984
2985
2987
2988
3004
3005
3008
3011
3015
3019
3021
3026
3028
3035
3042
3061
3063
3069
3074
3081
3086
3089
3118
3120
3159
3171
3178
3179
3191
3290
3323
3324
3327
3360
3361
3382
3383
3388
3390
3391
3393
3417
3419
3425
3426
3443
3445
3447
3452
3453
3463
3484
3486
3491
3497
3501
3503
3514
3516
3524
3525
3527
3528
3529
3530
3534
3543
3547
3551
3553
3556
3564
3568
3570
3574
3575
3580
3581
3585
3643
3644
3674
3678
3681
3689
3694
3695
3696
3702
3711
3717
3718
3719
3724
3725
3726
3741
3742
3776
3778
3782
3802
3809
3853
3897
3907
3948
3949
4064
4080
4084
4085
4088
4090
4091
4092
4095
4100
4144
4156
4160
4165
4166
4167
4168
4169
4247
4312
4477
4494
4536
4567
4570
4666
4667
4669
4670
4900
4966
5133
5148
5152
5198
5329
5340
5343
5351
5357
5361
5362
5378
5381
5385
5392
5396
5410
5486
5570
5571
5591
5595
5606
5607
5657
5664
5665
5680
5702
5713
5715
5720
5721
5723
5727
5728
5729
5731
5736
5742
5745
5751
5763
5764
5765
5766
5857
5858
5916
5920
5921
5929
5938
5942
5946
5953
5955
5961
5963
5970
5971
6005
6007
6011
6054
6094
6100
6101
6104
6140
6176
6177
6178
6188
6193
6196
6197
6201
6206
6213
6215
6217
6231
6234
6236
6240
6241
6247
6255
6256
6261
6637
6639
6641
6832
6833
6834
6835
6860
6864
6865
6867
6868
6869
6898
6951
6952
6979
7044
7064
7065
7066
7067
7069
7086
7087
7091
7092
7094
7095
7097
7111
7115
7119
7121
7134
7158
7159
7162
7165
7215
7321
7324
7328
7330
7357
7364
7366
7373
7378
7389
7394
7408
7409
7410
7416
7418
7512
7583
7686
7687
7701
7702
7709
7711
7720
7721
7722
7725
7726
7728
7729
7730
7731
7732
7762
7768
7770
7851
7855
7861
7866
7867
7870
7912
7913
7914
7926
7932
7971
7999
8006
8008
8009
8043
8051
8060
8075
8076
8077
8083
8099
8103
8136
8143
8152
8153
8160
8164
8172
8189
8196
8234
8235
8237
8246
8248
8249
8250
8252
8257
8258
8263
8274
8345
8349
8369
8376
8377
8386
8391
8392
8395
8399
8406
8408
8420
8422
8423
8426
8427
8454
8640
8657
8658
8659
8669
8670
8671
8673
8675
8696
8867
8880
8881
8882
8883
8884
8890
8897
8913
8918
9027
9028
9029
9033
9049
9051
9052
9053
9054
9077
9081
9082
9161
9166
9170
9199
9200
9283
9318
9389
9478
9485
9491
9492
9493
9502
9506
9510
9511
9512
9561
9562
9563
9564
9584
9585
9590
9630
9733
9735
9738
9749
9750
9751
9752
9766
9768
9780
9781
9783
9784
9785
9787
9788
9789
9790
9791
9799
9803
9814
9815
9837
9839
9840
9842
9912
9916
10189
10304
10316
10317
10342
10343
10356
10580
10607
10608
10609
10610
10611
10685
10686
10687
10688
10708
10716
10761
10762
10766
10768
10779
10988
11072
11073
11074
11077
11101
11102
11176
11206
11226
11227
11228
11247
11250
11255
11256
11257
11344
11385
11390
11391
11393
11394
11395
11419
11420
11421
11431
11439
11442
11469
11470
11474
11483
11510
11520
11522
11523
11524
11530
11533
11546
11548
11549
11554
11559
11561
11566
11567
11571
11572
11594
11609
11629
11634
11651
11653
11663
11665
11666
11667
11668
11670
11678
11680
11731
11739
11740
11741
11742
11786
11787
11804
11835
11836
11846
11848
11849
11856
11880
11885
11889
11890
11896
11897
11899
12020
12021
12028
12029
12041
12044
12045
12069
12070
12071
12074
12076
12104
12266
12267
12274
12275
12279
12280
12285
12287
12432
12436
12454
12458
12462
12463
12464
12472
12475
12476
12569
12574
12614
12615
12672
12673
12706
12708
12711
12713
12714
12715
12740
12742
12743
12744
12745
12765
12769
12776
12777
12804
12806
12811
12812
12826
12827
12831
12837
12849
12850
12851
12853
12857
12862
12865
12883
12884
12885
12906
12907
12930
12931
12934
12935
12936
13026
13027
13044
13047
13105
13109
13121
13127
13134
13137
13140
13152
13160
13167
13180
13183
13184
13200
13205
13243
13251
13256
13261
13262
13265
13394
13489
13490
13491
13492
13494
13501
13504
13514
13529
13530
13543
13546
13555
13556
13557
13564
13575
13583
13660
13672
13756
13766
13782
13827
13828
13830
13831
13837
13842
13852
13862
13870
13873
13889
13902
13909
13910
13937
13973
14032
14049
14050
14056
14104
14119
14133
14183
14184
14185
14201
14215
14233
14244
14249
14250
14254
14263
14267
14268
14273
14274
14298
14300
14304
14305
14306
14309
14314
14315
14323
14348
14350
14357
14358
14364
14380
14390
14403
14409
14423
14432
14434
14438
14439
14440
14441
14461
14464
14496
14498
14499
14506
14511
14512
14515
14519
14523
14524
14525
14529
14536
14543
14558
14804
14843
14846
14848
14854
14915
14921
14922
14927
14931
14936
14937
14938
14939
14945
14955
14974
14979
14988
15013
15014
15031
15032
15033
15056
15080
15131
15134
15136
15138
15139
15140
15155
15158
15285
15290
15295
15298
15299
15515
15525
15530
15564
15575
15584
15586
15587
15590
15604
15612
15635
15636
15637
15638
15640
15675
15677
15680
15696
15698
15699
15708
15710
15720
15728
15749
15750
15751
15753
15758
15760
15774
15780
15781
15791
15817
15818
15836
15859
16036
16040
16047
16049
16050
16052
16064
16102
16110
16125
16139
16142
16202
16215
16234
16244
16253
16254
16273
16285
16286
16291
16292
16301
16302
16303
16305
16306
16307
16310
16317
16318
16355
16385
16413
16414
16415
16424
16427
16428
16433
16436
16437
16561
16563
16745
16834
16848
16861
16865
16866
16869
16871
16878
16879
16916
16928
16942
16955
16956
16973
16974
16975
16982
16988
16990
16991
17025
17032
17033
17034
17044
17045
17056
17060
17064
17066
17067
17076
17077
17088
17092
17093
17095
17096
17098
17099
17106
17107
17113
17114
17126
17134
17161
17171
17174
17185
17189
17192
17211
17212
17220
17224
17239
17240
17262
17297
17344
17357
17448
17449
17452
17459
17460
17481
17482
17484
17486
17487
17490
17497
17498
17503
17520
17524
17526
17527
17528
17542
17549
17555
17559
17563
17575
17577
17589
17590
17594
17595
17596
17641
17654
17660
17662
17663
17668
17676
17677
17680
17681
17691
17692
17697
17707
17720
17866
17908
17945
17946
17968
17995
18040
18044
18046
18050
18052
18053
18198
18208
18224
18225
18230
18240
18256
18470
18472
18476
18477
18479
18550
18580
18581
18645
18693
18694
18729
18730
18744
18811
18829
18835
18843
18844
18846
18848
18851
18970
18976
19074
19148
19165
19166
19209
19210
19227
19229
19230
19233
19234
19241
19242
19245
19248
19261
19262
19269
19270
19272
19276
19300
19302
19304
19360
19453
19568
19569
19603
19607
19608
19718
19728
19745
19746
19763
19771
19780
19787
19789
19790
19819
19836
19839
19841
19843
19844
19845
19861
19888
19889
19891
19900
19909
19918
19920
19931
20040
20042
20044
20197
20243
20244
20245
20248
20250
20258
20259
20260
20263
20264
20267
20285
20286
20287
20288
20302
20306
20317
20325
20332
20342
20343
20354
20355
20359
20360
20378
20379
20381
20421
20425
20432
20433
20434
20438
20525
20651
20652
20655
20666
20676
20708
20709
20717
20828
20834
20836
20837
20838
20839
20843
20892
20897
20898
20932
20933
20968
21087
21093
21150
21153
21158
21159
21165
21169
21170
21171
21175
21179
21191
21192
21205
21206
21207
21208
21230
21238
21257
21262
21267
21268
21300
21318
21387
21389
21390
21393
21406
21424
21425
21428
21429
21431
21444
21446
21467
21471
21472
21473
21718
21720
21721
21722
21723
21725
21727
21729
21730
21740
21748
21751
21756
21757
21763
21767
21768
21771
21773
21774
21815
21840
21849
21856
21857
21919
22078
22080
22081
22087
22088
22090
22094
22097
22113
22140
22153
22170
22171
22193
22197
22200
22201
22306
22368
22495
22498
22510
22512
22514
22520
22524
22794
22795
22796
22798
22799
22894
23005
23006
23007
23009
23015
23024
23028
23029
23030
23031
23033
23045
23046
23049
23055
23070
23072
23077
23078
23081
23082
23083
23084
23085
23128
23129
23130
23162
23164
23166
23168
23170
23171
23172
23173
23177
23179
23180
23184
23187
23188
23193
23205
23207
23209
23211
23215
23222
23223
23229
23230
23246
23247
23261
23262
23311
23318
23349
23350
23510
23527
23534
23535
23538
23695
23696
23697
23729
23731
23732
23807
23808
23855
23908
23909
23948
23949
23969
23982
23993
23997
23998
24003
24006
24008
24010
24011
24013
24015
24016
24017
24038
24050
24088
24095
24096
24098
24101
24102
24107
24122
24128
24130
24131
24132
24133
24149
24169
24172
24195
24196
24232
24233
24240
24241
24396
24477
24478
24479
24480
24481
24482
24483
24488
24491
24496
24518
24541
24542
24606
24736
24737
24738
24797
24806
24808
24919
24920
24941
24945
24951
24988
25044
25050
25106
25107
25109
25111
25112
25149
25212
25213
25216
25260
25306
25310
25468
25513
25617
25657
25658
25659
25695
25697
25717
25720
25743
25745
25746
25749
25772
25778
25783
25785
25809
25822
25824
25829
25834
25840
25859
25898
25907
25916
25919
25925
25946
25965
25966
25967
25968
25969
25972
25973
26003
26018
26021
26044
26046
26065
26077
26081
26082
26098
26109
26110
26111
26190
26192
26261
26262
26263
26265
26266
26271
26274
26380
26381
26436
26490
26496
26497
26500
26631
26648
26649
26652
26665
26667
26668
26678
26699
26700
26702
26708
26750
26773
26778
26779
26784
26795
26796
26797
26798
26800
26801
26802
26804
26805
26806
26810
26821
26825
26827
26828
26829
26830
26835
26839
26840
26843
26844
26845
26846
26853
26855
26938
26956
26957
26971
26973
27185
27186
27188
27342
27432
27433
27448
27482
27490
27499
27502
27504
27534
27535
27556
27585
27586
27587
27592
27621
27623
27633
27634
27639
27643
27644
27645
27646
27655
27659
27662
27665
27671
27674
27675
27681
27682
27727
27728
27732
27734
27735
27737
27738
27739
27754
27763
27764
27785
27787
27790
27807
27808
27814
27815
27816
27818
27822
27823
27824
27826
27846
27848
27871
27878
27881
27882
27888
27898
27899
27903
27904
27908
27924
27935
27940
27946
27953
27959
27961
27962
27963
27998
28001
28157
28212
28214
28223
28224
28225
28228
28238
28241
28242
28248
28331
28348
28349
28350
28353
28370
28378
28379
28380
28381
28390
28399
28443
28446
28447
28448
28502
28503
28531
28574
28575
28602
28667
28670
28675
28678
28682
28684
28687
28693
28695
28726
28731
28733
28734
28741
28756
28759
28767
28768
28774
28780
28794
28807
28810
28811
28812
28823
28824
28834
28842
28843
28849
28850
28852
28933
28935
28936
28942
28953
28969
28987
28990
28992
28995
28996
28997
29007
29011
29103
29125
29148
29274
29279
29280
29283
29285
29306
29354
29393
29398
29402
29458
29607
29615
29616
29619
29733
29803
29804
29922
29930
29931
29933
29935
29936
29937
29938
29944
29956
29957
29959
29961
29963
29964
29967
30020
30073
30174
30175
30204
30276
30277
30328
30372
30373
30375
30376
30388
30390
30397
30405
30456
30462
30466
30471
30490
30493
30494
30498
30516
30517
30523
30524
30525
30539
30552
30574
30579
30586
30591
30603
30627
30632
30635
30641
30642
30674
30679
30683
30689
30690
30691
30720
30725
30726
30728
30742
30748
30749
30750
30754
30756
30768
30771
30778
30780
30781
30782
30790
30794
30827
30828
30843
30847
30857
30869
30871
30873
30883
30888
30896
30916
30946
30947
30948
30955
30975
30978
30984
30988
31002
31091
31095
31096
31097
31098
31162
31221
31229
31230
31234
31238
31260
31261
31264
31265
31272
31273
31277
31278
31279
31282
31292
31295
31296
31305
31332
31333
31334
31344
31346
31349
31367
31368
31369
31380
31383
31386
31387
31388
31392
31393
31396
31397
31399
31403
31421
31422
31484
31499
31523
31530
31535
31546
31547
31548
31552
31557
31559
31561
31615
31618
31624
31625
31627
31628
31629
31631
31632
31633
31642
31651
31656
31658
31671
31672
31675
31683
31684
31685
31689
31698
31701
31702
31726
31729
31749
31846
31865
31866
31905
31966
31967
31977
31981
32017
32087
32088
32089
32175
32179
32187
32299
32311
32364
32365
32367
32382
32383
32384
32391
32459
32472
32836
32862
32903
32904
32906
32949
32951
32952
32953
32955
32956
32966
32968
32990
32992
32993
32994
32995
32999
33003
33004
33013
33014
33017
33165
33173
33178
33181
33204
33205
33206
33210
33211
33215
33216
33217
33218
33219
33220
33221
33236
33289
33400
33402
33403
33404
33405
33522
33533
33536
33556
33557
33579
33580
33582
33584
33595
33600
33602
33610
33614
33621
33622
33635
33636
33641
33642
33645
33660
33668
33704
33706
33715
33899
33902
33913
33949
33955
34066
34068
34070
34071
34073
34076
34078
34079
34085
34145
34238
34239
34251
34253
34254
34255
34256
34257
34314
34320
34323
34324
34326
34332
34333
34337
34339
34342
34343
34344
34347
34357
34358
34399
34405
34406
34416
34417
34420
34425
34426
34427
34428
34429
34441
34451
34459
34461
34473
34488
34490
34492
34507
34620
34643
34649
34672
34684
34702
34704
34731
34733
34746
34749
34764
34766
34781
34783
34787
34944
34945
34951
34959
34976
34981
34982
34984
34985
34988
34989
34991
35001
35003
35005
35006
35007
35023
35024
35037
35053
35054
35072
35089
35144
35145
35174
35177
35182
35184
35187
35189
35190
35199
35203
35204
35213
35214
35215
35241
35249
35256
35258
35259
35284
35285
35396
35397
35428
35455
35597
35601
35644
35679
35681
35686
35688
35996
36013
36014
36015
36016
36019
36030
36039
36045
36046
36047
36052
36054
36322
36354
36355
36356
36357
36358
36364
36365
36366
36367
36669
36683
36690
36711
36712
36772
36826
36852
36856
36900
36917
36937
37023
37171
37172
37175
37176
37179
37226
37287
37288
37290
37306
37393
37562
37735
37737
37761
37763
37890
37943
37994
37995
37998
38067
38068
38164
38165
38169
38172
38208
38211
38213
38217
38220
38223
38224
38225
38228
38229
38232
38238
38245
38278
38386
38389
38402
38543
38548
38553
38554
38558
38570
38572
38596
38598
38603
38605
38610
38620
38621
38624
38659
38662
38703
38734
38912
38963
38966
38967
38999
39000
39002
39009
39011
39012
39013
39014
39015
39019
39020
39022
39041
39044
39060
39063
39083
39085
39096
39123
39143
39145
39146
39247
39248
39250
39275
39278
39279
39326
39355
39366
39374
39472
39476
39477
39534
39539
39541
39542
39570
39571
39577
39582
39612
39613
39616
39641
39645
39654
39702
[truncated: 7,365,031 more chars]
