# Supplementary material for: Benchmarking Inverse Statistical Approaches for Protein Structure and Design with Exactly Solvable Models
Source: PLoS Comput Biol. 2016 May 13;12(5):e1004889. doi: 10.1371/journal.pcbi.1004889 (PMC4866778; doi:10.1371/journal.pcbi.1004889)
Supplement: S2 Code — See readme.txt file. (ZIP) [file pcbi.1004889.s003.zip › CodeS2/S_B/align_B_w0lp_pmin0.errapp]

 7.172819e-01 7.886275e-01 9.427619e-01 1.284438e+00 7.633560e-01 8.106994e-01 8.041262e-01 7.228757e-01 7.259398e-01 7.426716e-01 7.415000e-01 7.447675e-01 7.399833e-01 7.183122e-01 7.155519e-01 7.424188e-01 7.237032e-01 7.181862e-01 7.259810e-01
 5.895757e-02 6.682715e-02 8.224155e-02 7.629585e-02 6.409120e-02 7.061036e-02 7.685929e-02 6.235315e-02 6.647676e-02 7.685929e-02 7.958277e-02 8.154953e-02 7.819562e-02 5.902093e-02 5.311827e-02 6.812366e-02 5.227761e-02 4.991979e-02 6.504797e-02
 1.613068e-01 1.691576e-01 1.661273e-01 1.672356e-01 1.646711e-01 1.682759e-01 1.790214e-01 1.917440e-01 2.144870e-01 2.432156e-01 2.551572e-01 2.645820e-01 2.928443e-01 1.882879e-01 1.795310e-01 2.108603e-01 1.795482e-01 1.978223e-01 3.016156e-01
 3.195951e-01 2.918870e-01 2.731946e-01 2.786167e-01 2.722329e-01 3.004851e-01 3.265023e-01
 1.775736e-01 2.044751e-01 1.971970e-01 2.048827e-01 1.957324e-01 2.042975e-01 2.053963e-01 1.895175e-01 2.671862e-01 2.512456e-01 2.282800e-01 2.415951e-01 2.174372e-01 2.432813e-01 1.741622e-01 1.704086e-01 1.930249e-01 1.656098e-01 1.701595e-01
 5.694399e-02 7.542579e-02 8.027881e-02 7.675317e-02 8.005687e-02 7.098130e-02 7.815371e-02 7.872770e-02 7.688545e-02 7.851386e-02 8.778131e-02 8.371892e-02 8.366008e-02 5.691718e-02 5.264450e-02 8.175390e-02 5.891268e-02 5.621933e-02 8.237580e-02
 5.587411e-01 6.077260e-01 9.471807e-01 7.672115e-01 5.923277e-01 5.889606e-01 5.495358e-01 5.221138e-01 5.162705e-01 5.176329e-01 5.151650e-01 5.144249e-01 5.164971e-01 5.135677e-01 5.137208e-01 5.206641e-01 5.132152e-01 5.101253e-01 5.163081e-01
 1.002014e-01 1.197222e-01 1.658315e-01 1.445958e-01 1.137587e-01 1.188730e-01 1.142258e-01 1.016551e-01 1.044548e-01 1.100650e-01 1.124494e-01 1.155906e-01 1.115942e-01 1.029834e-01 9.690982e-02 1.092632e-01 9.731504e-02 9.523670e-02 1.064100e-01
 7.151153e-01 7.218293e-01 7.165892e-01 7.184380e-01 7.154934e-01 7.214535e-01 7.323136e-01 7.383570e-01 9.202556e-01 1.284438e+00 1.060628e+00 9.306640e-01 9.495965e-01 1.414199e+00
 1.129228e-01 1.283665e-01 1.565535e-01 1.466188e-01 1.261103e-01 1.190987e-01 1.075890e-01 1.141867e-01 1.043069e-01 1.035955e-01 1.023666e-01 9.863110e-02 1.027195e-01 9.133486e-02 9.192673e-02 1.048226e-01 9.656958e-02 9.579356e-02 1.072949e-01
 5.228646e-01 5.779444e-01 7.040622e-01 9.999700e-01 5.607923e-01 5.731727e-01 5.510214e-01 5.131879e-01 5.131226e-01 5.179422e-01 5.164919e-01 5.188662e-01 5.172758e-01 5.137959e-01 5.128411e-01 5.194335e-01 5.188400e-01 5.154487e-01 5.127380e-01
 6.600254e-02 8.285345e-02 8.462043e-02 8.487084e-02 8.380862e-02 8.245372e-02 8.416326e-02 7.550379e-02 8.209173e-02 7.831563e-02 7.690760e-02 6.715529e-02 7.332805e-02 5.332193e-02 5.338287e-02 7.425520e-02 5.957079e-02 5.776777e-02 7.820497e-02
 7.278960e-01 9.957431e-01 1.414199e+00 9.070517e-01 1.115328e+00 9.155682e-01 7.535613e-01 7.479906e-01 7.565888e-01 7.446037e-01 7.388616e-01 7.521931e-01 7.198176e-01 7.166289e-01 7.536125e-01 7.166932e-01 7.126450e-01 7.522869e-01
 5.069775e-02 6.469008e-02 8.294668e-02 7.153799e-02 7.999443e-02 6.152238e-02 7.105201e-02 7.424196e-02 6.315953e-02 7.217652e-02 7.909785e-02 8.080739e-02 8.092777e-02 6.028203e-02 5.535251e-02 6.893916e-02 5.426112e-02 5.193772e-02 6.986936e-02
 1.677649e-01 1.631699e-01 1.598898e-01 1.612986e-01 1.597741e-01 1.654714e-01 1.596420e-01 1.546395e-01 2.128768e-01 2.482927e-01 2.011854e-01 2.526909e-01 2.401163e-01 2.353078e-01 2.152704e-01 1.967419e-01 1.738222e-01 1.681228e-01 2.393252e-01
 4.749878e-02 5.481210e-02 6.965900e-02 6.177604e-02 7.050542e-02 5.297535e-02 5.883935e-02 6.489611e-02 5.255410e-02 5.830211e-02 6.516527e-02 6.833486e-02 6.942392e-02 6.896853e-02 5.873687e-02 6.076438e-02 5.259522e-02 5.035638e-02 5.861074e-02
 7.476449e-01 1.060628e+00 9.111769e-01 9.743262e-01 9.070517e-01 7.257594e-01 7.236430e-01 7.352602e-01 7.292226e-01 7.300117e-01 7.291177e-01 7.171853e-01 7.151846e-01 7.463126e-01 7.251789e-01 7.167512e-01 7.224880e-01
 5.671990e-02 6.709759e-02 6.727375e-02 6.512757e-02 6.522329e-02 6.335903e-02 7.445785e-02 8.029503e-02 7.309939e-02 9.159111e-02 8.906642e-02 9.793697e-02 9.677124e-02 8.227329e-02 7.994877e-02 8.654978e-02 7.861198e-02 7.517252e-02 8.595141e-02
 7.342159e-01 1.284438e+00 9.957431e-01 1.060628e+00 9.111769e-01 7.289291e-01 7.221936e-01 7.330605e-01 7.265891e-01 7.268015e-01 7.296816e-01 7.178447e-01 7.163946e-01 7.416696e-01 7.230243e-01 7.162882e-01 7.235166e-01
 4.507611e-02 5.322882e-02 5.691163e-02 5.413556e-02 5.573476e-02 5.125503e-02 5.755154e-02 6.271615e-02 5.576829e-02 6.509297e-02 6.781842e-02 6.947721e-02 6.873270e-02 5.945301e-02 5.899686e-02 6.248248e-02 6.046607e-02 5.778131e-02 6.038936e-02
 2.272764e-01 2.642599e-01 3.309233e-01 4.263118e-01 2.519426e-01 2.851866e-01 2.782358e-01 2.285570e-01 2.292910e-01 2.380106e-01 2.357316e-01 2.361003e-01 2.367645e-01 2.257532e-01 2.235806e-01 2.427002e-01 2.292401e-01 2.237177e-01 2.289664e-01
 6.141321e-02 8.081592e-02 8.681481e-02 1.008720e-01 7.531903e-02 8.115280e-02 8.637394e-02 7.320423e-02 7.704554e-02 8.154097e-02 8.147522e-02 8.585028e-02 8.428950e-02 6.930887e-02 6.563665e-02 7.510314e-02 6.442523e-02 6.193579e-02 8.027894e-02
 4.176881e-01 4.237791e-01 4.200262e-01 4.211242e-01 4.193337e-01 4.241173e-01 4.231652e-01 4.202890e-01 5.026140e-01 6.042949e-01 5.303166e-01 6.166964e-01 6.663906e-01 5.971590e-01 4.718290e-01 4.448163e-01 4.514758e-01 4.270568e-01 4.954845e-01
 1.738123e-01 2.597109e-01 3.003809e-01 2.884902e-01 2.343102e-01 2.522332e-01 2.608453e-01 2.283310e-01 2.216125e-01 2.492553e-01 2.492553e-01 2.275836e-01 2.580763e-01 1.639791e-01 1.620294e-01 2.387517e-01 1.696267e-01 1.651226e-01 2.526823e-01
 3.693831e-01 4.239219e-01 6.697279e-01 5.249706e-01 4.057521e-01 4.388481e-01 4.401250e-01 3.733069e-01 3.768596e-01 3.850109e-01 3.818907e-01 3.817126e-01 3.822321e-01 3.670532e-01 3.641250e-01 3.843497e-01 3.649912e-01 3.605809e-01 3.746881e-01
 4.802981e-02 6.067068e-02 6.575247e-02 7.335143e-02 5.785908e-02 6.424147e-02 6.967628e-02 5.707330e-02 5.836851e-02 6.680738e-02 6.718033e-02 6.845039e-02 6.830844e-02 5.332465e-02 4.906575e-02 6.267370e-02 5.081181e-02 4.850662e-02 5.880482e-02
 5.881569e-01 5.913662e-01 5.875783e-01 5.895898e-01 5.870848e-01 5.932515e-01 5.927205e-01 5.900475e-01 6.967790e-01 9.552805e-01 7.263443e-01 1.024534e+00 1.024534e+00 8.546555e-01 6.876807e-01 6.444578e-01 6.338673e-01 6.017937e-01 7.186907e-01
 5.607427e+00 5.931219e+00 6.389192e+00 6.154250e+00 5.843924e+00 6.014430e+00 6.114212e+00 5.760564e+00 5.899887e+00 6.105458e+00 6.142688e+00 6.177416e+00 6.126605e+00 5.636452e+00 5.201323e+00 5.948120e+00 5.113112e+00 4.858246e+00 5.856936e+00 6.416727e+00 7.077429e+00 9.895972e+00 7.629405e+00 6.924739e+00 6.996348e+00 7.250457e+00 6.646029e+00 6.905320e+00 7.176357e+00 7.086030e+00 7.418162e+00 7.387102e+00 6.910553e+00 6.181559e+00 6.840712e+00 5.944838e+00 5.668472e+00 6.903383e+00 8.272449e+00 1.077358e+01 1.099779e+01 1.094005e+01 8.486167e+00 1.085558e+01 1.094661e+01 7.876459e+00 8.292328e+00 8.737785e+00 8.766036e+00 1.099221e+01 1.096115e+01 1.048460e+01 1.007039e+01 1.080469e+01 7.396948e+00 7.531702e+00 8.515870e+00 1.148658e+01 1.177889e+01 1.200310e+01 1.194536e+01 1.170030e+01 1.186089e+01 1.195192e+01 1.163918e+01 1.176986e+01 1.195192e+01 1.198017e+01 1.199752e+01 1.196646e+01 1.148991e+01 1.107570e+01 1.181000e+01 1.099659e+01 8.273611e+00 1.173000e+01 6.141506e+00 6.599602e+00 9.671463e+00 7.141494e+00 6.482638e+00 6.742242e+00 6.951848e+00 6.330588e+00 6.525129e+00 6.758120e+00 6.891118e+00 6.908465e+00 7.162592e+00 6.400856e+00 5.848057e+00 6.565269e+00 5.654930e+00 5.373016e+00 6.493392e+00 6.705379e+00 7.387622e+00 1.008406e+01 1.002632e+01 7.186925e+00 7.469621e+00 7.824051e+00 6.834115e+00 7.378593e+00 7.824051e+00 7.852302e+00 1.007847e+01 1.004741e+01 7.362040e+00 6.294495e+00 7.222526e+00 6.191523e+00 5.877186e+00 7.091468e+00 6.664761e+00 9.804720e+00 1.002893e+01 9.971188e+00 7.517306e+00 7.677895e+00 7.768924e+00 6.854070e+00 6.984750e+00 9.977748e+00 1.000600e+01 1.002335e+01 7.783461e+00 6.921405e+00 6.253877e+00 7.241498e+00 6.101926e+00 5.769248e+00 7.161500e+00 5.674945e+00 5.987420e+00 6.279869e+00 6.183364e+00 5.899709e+00 6.086469e+00 6.209474e+00 5.841242e+00 5.985853e+00 6.209474e+00 6.256938e+00 6.295023e+00 6.239174e+00 5.702011e+00 5.261690e+00 6.037471e+00 5.177760e+00 4.920029e+00 5.946523e+00 5.715029e+00 6.037039e+00 6.299918e+00 6.228093e+00 5.946578e+00 6.135223e+00 6.262513e+00 5.889453e+00 6.051753e+00 6.284030e+00 6.314739e+00 6.343113e+00 6.301026e+00 5.735339e+00 5.294793e+00 6.106819e+00 5.211135e+00 4.951233e+00 6.001062e+00 5.961615e+00 6.284663e+00 6.562064e+00 6.549983e+00 6.177341e+00 6.413078e+00 6.545351e+00 6.141683e+00 6.275634e+00 6.583725e+00 6.672616e+00 6.757482e+00 6.583753e+00 5.944246e+00 5.478796e+00 6.384485e+00 5.409403e+00 5.140950e+00 6.232505e+00 5.930139e+00 6.249405e+00 6.640966e+00 6.447446e+00 6.170815e+00 6.341045e+00 6.507499e+00 6.130902e+00 6.299266e+00 6.589784e+00 6.637904e+00 6.604032e+00 6.572972e+00 5.914817e+00 5.460271e+00 6.447867e+00 5.403341e+00 5.133463e+00 6.254056e+00 5.980889e+00 6.338349e+00 6.690890e+00 6.548086e+00 6.207943e+00 6.473597e+00 6.693236e+00 6.175186e+00 6.372590e+00 6.663639e+00 6.631250e+00 6.685306e+00 6.654246e+00 5.959798e+00 5.498715e+00 6.446572e+00 5.433396e+00 5.159059e+00 6.315639e+00 5.926232e+00 6.250586e+00 6.518541e+00 6.445808e+00 6.146791e+00 6.382096e+00 6.544471e+00 6.091478e+00 6.304082e+00 6.595690e+00 6.560050e+00 6.665219e+00 6.701677e+00 5.920813e+00 5.457073e+00 6.337445e+00 5.366024e+00 5.103757e+00 6.271621e+00 5.638762e+00 5.952959e+00 6.233899e+00 6.149225e+00 5.873389e+00 6.053714e+00 6.161378e+00 5.809535e+00 5.955538e+00 6.156440e+00 6.194438e+00 6.200109e+00 6.173720e+00 5.647028e+00 5.219851e+00 5.975291e+00 5.115974e+00 4.859825e+00 5.904323e+00 5.602839e+00 5.914579e+00 6.164797e+00 6.097627e+00 5.830873e+00 6.005763e+00 6.118424e+00 5.772096e+00 5.909207e+00 6.102884e+00 6.133807e+00 6.149785e+00 6.128152e+00 5.614782e+00 5.187616e+00 5.936591e+00 5.087035e+00 4.832166e+00 5.863517e+00 5.938594e+00 6.285787e+00 6.693221e+00 6.517516e+00 6.177101e+00 6.383759e+00 6.508556e+00 6.111889e+00 6.253447e+00 6.581399e+00 6.788868e+00 6.626997e+00 6.557564e+00 5.922446e+00 5.466208e+00 6.342510e+00 5.431659e+00 5.149277e+00 6.227073e+00 5.713396e+00 6.032888e+00 6.341834e+00 6.250350e+00 5.929263e+00 6.110991e+00 6.218822e+00 5.872246e+00 6.017582e+00 6.245482e+00 6.260373e+00 6.296481e+00 6.231498e+00 5.677400e+00 5.247570e+00 6.101885e+00 5.206435e+00 4.946724e+00 5.968683e+00 5.638536e+00 5.936951e+00 6.175330e+00 6.119086e+00 5.850093e+00 6.027675e+00 6.128629e+00 5.802508e+00 5.931872e+00 6.140931e+00 6.181661e+00 6.195435e+00 6.151793e+00 5.615025e+00 5.190538e+00 5.993835e+00 5.140134e+00 4.879331e+00 5.892994e+00 5.715128e+00 6.024976e+00 6.293676e+00 6.225990e+00 5.948123e+00 6.142331e+00 6.258316e+00 5.891526e+00 6.053834e+00 6.311364e+00 6.343477e+00 6.364924e+00 6.296588e+00 5.732570e+00 5.294650e+00 6.098580e+00 5.212134e+00 4.954402e+00 6.000206e+00
 5.172240e+00 5.908779e+00 5.672429e+00 5.767070e+00 5.536613e+00 5.847490e+00 6.356629e+00 6.650438e+00 6.826700e+00 7.226145e+00 7.356825e+00 7.625156e+00 7.634464e+00 6.708080e+00 6.476049e+00 6.954901e+00 6.517957e+00 7.112254e+00 7.372934e+00 6.996039e+00 8.016305e+00 7.618282e+00 7.774340e+00 7.445242e+00 7.851685e+00 8.981234e+00 1.139447e+01 1.151211e+01 1.155628e+01 1.156486e+01 1.156979e+01 1.157909e+01 9.148155e+00 8.994118e+00 1.150165e+01 1.120337e+01 1.144239e+01 1.158096e+01 8.035829e+00 9.020632e+00 9.177972e+00 1.147775e+01 8.658743e+00 1.155509e+01 1.203130e+01 1.223571e+01 1.235336e+01 1.239753e+01 1.240610e+01 1.241103e+01 1.242034e+01 1.219823e+01 1.204419e+01 1.234289e+01 1.204461e+01 1.228364e+01 1.242221e+01 8.585485e+00 1.178920e+01 1.156103e+01 1.165198e+01 1.142731e+01 1.172932e+01 1.220554e+01 1.240994e+01 1.252759e+01 1.257176e+01 1.258033e+01 1.258526e+01 1.259457e+01 1.237246e+01 1.221842e+01 1.251713e+01 1.221885e+01 1.245787e+01 1.259644e+01 6.521461e+00 7.382013e+00 7.102567e+00 7.203585e+00 6.920154e+00 7.333256e+00 8.270750e+00 1.094738e+01 1.106503e+01 1.110920e+01 1.111777e+01 1.112270e+01 1.113201e+01 1.090990e+01 8.283634e+00 1.105457e+01 8.547461e+00 8.786484e+00 1.113388e+01 7.310051e+00 8.320205e+00 7.925506e+00 8.091538e+00 7.764714e+00 8.192814e+00 8.983812e+00 1.166044e+01 1.177809e+01 1.182226e+01 1.183083e+01 1.183576e+01 1.184507e+01 9.414134e+00 8.874589e+00 1.176763e+01 1.146935e+01 1.170837e+01 1.184694e+01 7.232454e+00 8.139487e+00 7.911319e+00 8.075665e+00 7.687915e+00 8.153011e+00 8.914411e+00 9.118818e+00 1.170869e+01 1.175286e+01 1.176143e+01 1.176636e+01 1.177567e+01 8.959225e+00 8.642107e+00 9.489402e+00 8.805614e+00 1.163897e+01 1.177754e+01 5.345954e+00 6.113985e+00 5.879037e+00 5.972667e+00 5.737361e+00 6.053348e+00 6.590194e+00 6.897390e+00 7.079476e+00 7.278988e+00 7.534827e+00 1.001198e+01 7.812466e+00 6.794752e+00 6.589918e+00 7.275412e+00 6.612202e+00 6.930326e+00 7.814337e+00 5.451458e+00 6.227543e+00 5.984768e+00 6.083074e+00 5.842139e+00 6.162482e+00 6.698904e+00 6.945951e+00 7.112845e+00 7.285347e+00 7.347447e+00 7.637566e+00 7.910275e+00 6.850791e+00 6.660842e+00 7.194003e+00 6.694895e+00 7.008712e+00 1.012097e+01 5.980095e+00 6.798810e+00 6.549441e+00 6.663115e+00 6.405152e+00 6.736028e+00 7.422368e+00 7.680302e+00 8.083137e+00 8.127308e+00 1.060811e+01 8.140811e+00 1.062234e+01 7.460958e+00 7.219799e+00 7.787485e+00 7.216603e+00 7.541019e+00 8.415391e+00 5.947495e+00 6.763020e+00 6.518465e+00 6.640511e+00 6.362912e+00 6.689791e+00 7.287333e+00 7.617824e+00 7.765067e+00 7.847159e+00 7.980891e+00 8.371330e+00 1.058946e+01 7.381515e+00 7.196675e+00 7.725006e+00 7.179313e+00 7.469743e+00 1.059133e+01 6.044983e+00 6.872348e+00 6.625529e+00 6.711152e+00 6.466682e+00 6.799828e+00 7.480163e+00 7.609487e+00 8.018825e+00 8.185103e+00 8.457077e+00 1.067083e+01 8.207913e+00 7.513402e+00 7.277594e+00 7.934261e+00 7.275573e+00 7.589175e+00 8.473186e+00 5.902873e+00 6.703467e+00 6.475299e+00 6.555971e+00 6.316110e+00 6.643594e+00 7.252288e+00 7.550727e+00 7.759823e+00 8.051260e+00 1.053206e+01 8.064763e+00 1.054630e+01 7.315961e+00 7.116821e+00 8.260027e+00 7.162349e+00 7.489101e+00 1.054817e+01 5.199878e+00 5.949632e+00 5.713039e+00 5.807021e+00 5.575899e+00 5.886012e+00 6.383215e+00 6.616670e+00 6.825680e+00 6.908245e+00 6.922168e+00 7.055430e+00 6.989655e+00 6.571719e+00 6.396306e+00 6.791875e+00 6.459672e+00 6.818483e+00 7.066609e+00 5.110509e+00 5.855444e+00 5.619964e+00 5.712961e+00 5.483094e+00 5.791142e+00 6.284459e+00 6.506991e+00 6.670930e+00 6.796871e+00 6.821415e+00 6.794775e+00 6.845293e+00 6.465215e+00 6.298149e+00 6.672189e+00 6.356589e+00 6.670197e+00 6.878692e+00 5.975411e+00 6.790273e+00 6.536340e+00 6.624959e+00 6.394695e+00 6.720020e+00 7.330246e+00 7.762223e+00 8.076076e+00 8.383649e+00 1.060105e+01 1.060598e+01 1.061528e+01 7.488196e+00 7.284870e+00 7.780425e+00 7.194966e+00 7.504897e+00 8.408331e+00 5.378161e+00 6.140353e+00 5.910593e+00 5.997262e+00 5.769461e+00 6.086746e+00 6.598904e+00 6.825686e+00 7.010553e+00 7.104466e+00 7.222590e+00 7.227520e+00 7.838945e+00 6.881033e+00 6.669202e+00 6.965900e+00 6.564458e+00 6.848144e+00 7.577415e+00 5.193405e+00 5.945874e+00 5.712214e+00 5.804713e+00 5.576387e+00 5.887540e+00 6.386157e+00 6.620426e+00 6.783648e+00 6.875202e+00 6.883775e+00 6.903764e+00 7.040887e+00 6.615160e+00 6.441579e+00 6.734965e+00 6.377528e+00 6.648593e+00 6.998737e+00 5.451339e+00 6.225726e+00 5.986194e+00 6.085391e+00 5.845475e+00 6.161078e+00 6.698010e+00 6.996507e+00 7.191265e+00 7.429164e+00 7.437737e+00 7.902275e+00 7.648182e+00 6.858013e+00 6.681333e+00 7.103689e+00 6.714666e+00 7.029443e+00 7.913454e+00
 7.261039e+00 6.656522e+00 5.324680e+00 5.931763e+00 5.203366e+00 6.840419e+00 7.131543e+00 1.205883e+01 9.550208e+00 7.481654e+00 8.107279e+00 7.308817e+00 9.446912e+00 9.872775e+00 1.246893e+01 1.216912e+01 8.221474e+00 9.011733e+00 7.908752e+00 1.232923e+01 1.249169e+01 1.252842e+01 1.222862e+01 8.740578e+00 1.154346e+01 8.621584e+00 1.238873e+01 1.255119e+01 1.172206e+01 8.664845e+00 7.066050e+00 7.738932e+00 6.948992e+00 9.373539e+00 9.536001e+00 1.221490e+01 9.442872e+00 7.655818e+00 8.472519e+00 7.493079e+00 9.866378e+00 1.002884e+01 1.217692e+01 9.668291e+00 7.587876e+00 8.317118e+00 7.459268e+00 1.203722e+01 1.219968e+01 7.365351e+00 6.990501e+00 5.626849e+00 6.242794e+00 5.506231e+00 7.176216e+00 7.460098e+00 7.709871e+00 7.150109e+00 5.787411e+00 6.401853e+00 5.665072e+00 7.352761e+00 7.688837e+00 8.525164e+00 7.997791e+00 6.510045e+00 7.148263e+00 6.386639e+00 8.191739e+00 8.496870e+00 8.366443e+00 7.879967e+00 6.471740e+00 7.110885e+00 6.342341e+00 8.166106e+00 8.507787e+00 9.053486e+00 8.029002e+00 6.583711e+00 7.219171e+00 6.457559e+00 8.365200e+00 9.076252e+00 8.342184e+00 7.866289e+00 6.412181e+00 7.048430e+00 6.288364e+00 8.032631e+00 8.650138e+00 7.065241e+00 6.699673e+00 5.381394e+00 5.987864e+00 5.260063e+00 6.886323e+00 7.110399e+00 6.883746e+00 6.543823e+00 5.231205e+00 5.834612e+00 5.110815e+00 6.719491e+00 6.933655e+00 1.118504e+01 7.989237e+00 6.505116e+00 7.134322e+00 6.375314e+00 8.140371e+00 1.120781e+01 7.393606e+00 7.014138e+00 5.671723e+00 6.284692e+00 5.549965e+00 7.209540e+00 7.480191e+00 7.058549e+00 6.696999e+00 5.374249e+00 5.980807e+00 5.253373e+00 6.876926e+00 7.071038e+00 7.624079e+00 7.165746e+00 5.789424e+00 6.403596e+00 5.667113e+00 7.368125e+00 7.690866e+00
 6.340577e+00 6.788138e+00 6.731384e+00 6.843857e+00 6.728225e+00 6.792808e+00 6.752847e+00 6.489739e+00 7.179633e+00 6.941934e+00 6.789979e+00 6.837725e+00 6.745369e+00 6.881026e+00 5.871846e+00 5.548008e+00 6.537614e+00 4.987620e+00 5.522374e+00 8.759048e+00 9.283721e+00 1.143579e+01 9.286192e+00 9.211805e+00 1.149145e+01 1.149804e+01 8.862315e+00 1.161320e+01 1.160307e+01 1.157475e+01 9.385125e+00 1.154892e+01 9.386943e+00 8.043480e+00 7.585846e+00 8.915802e+00 6.839536e+00 7.456714e+00 1.177845e+01 1.230313e+01 1.224637e+01 1.230560e+01 1.223121e+01 1.230203e+01 1.230863e+01 1.214512e+01 1.242378e+01 1.241365e+01 1.238533e+01 1.240453e+01 1.235950e+01 1.240635e+01 9.364730e+00 1.125859e+01 1.219861e+01 7.805511e+00 9.025059e+00 1.194118e+01 1.246586e+01 1.240910e+01 1.246833e+01 1.239394e+01 1.246476e+01 1.247136e+01 1.230785e+01 1.258651e+01 1.257638e+01 1.254806e+01 1.256726e+01 1.252223e+01 1.256908e+01 1.173628e+01 1.142132e+01 1.236134e+01 8.664389e+00 9.187789e+00 8.050447e+00 8.575120e+00 1.099059e+01 1.104982e+01 8.766605e+00 8.574024e+00 8.844020e+00 8.102330e+00 1.116800e+01 1.115787e+01 8.461119e+00 1.114875e+01 8.435290e+00 1.115057e+01 7.431749e+00 7.075537e+00 8.131887e+00 6.363879e+00 6.950468e+00 9.019484e+00 1.175298e+01 1.169623e+01 1.175545e+01 1.168107e+01 1.175189e+01 1.175848e+01 9.386152e+00 1.187364e+01 1.186351e+01 1.183519e+01 1.185439e+01 1.180936e+01 1.185620e+01 8.265995e+00 7.951029e+00 9.054131e+00 7.128063e+00 7.770643e+00 8.403286e+00 1.168537e+01 9.419795e+00 1.168784e+01 1.161346e+01 1.168428e+01 1.169087e+01 9.318543e+00 1.180603e+01 1.179590e+01 1.176758e+01 1.178678e+01 1.174175e+01 9.579771e+00 8.236307e+00 7.754810e+00 9.372031e+00 7.068922e+00 7.653403e+00 6.328961e+00 7.015805e+00 6.950080e+00 7.127268e+00 6.965059e+00 7.079901e+00 6.990036e+00 6.724961e+00 7.560237e+00 7.550108e+00 7.089039e+00 7.151051e+00 7.028912e+00 7.140197e+00 6.069134e+00 5.744704e+00 6.779655e+00 5.180840e+00 5.719040e+00 6.424386e+00 7.202012e+00 7.001936e+00 7.129400e+00 6.982411e+00 7.164207e+00 7.156291e+00 6.866428e+00 7.924784e+00 7.529147e+00 7.247507e+00 7.327346e+00 7.194498e+00 7.358761e+00 6.184432e+00 5.853539e+00 6.910274e+00 5.287101e+00 5.825052e+00 6.979378e+00 8.058220e+00 7.560596e+00 7.702105e+00 7.647588e+00 8.057123e+00 8.063718e+00 7.524789e+00 8.178875e+00 1.064097e+01 8.140424e+00 1.063185e+01 8.114596e+00 1.063367e+01 6.748201e+00 6.402534e+00 7.668514e+00 5.833964e+00 6.387512e+00 6.925948e+00 8.024591e+00 7.720570e+00 7.651636e+00 7.538876e+00 7.648070e+00 7.744901e+00 7.491161e+00 8.408647e+00 1.060734e+01 8.370197e+00 1.059822e+01 7.766183e+00 8.005705e+00 6.701490e+00 6.363969e+00 7.561488e+00 5.802919e+00 6.355314e+00 7.026388e+00 7.921048e+00 7.646702e+00 7.834537e+00 7.631540e+00 7.777443e+00 8.000646e+00 7.556643e+00 8.501311e+00 1.070001e+01 8.199459e+00 8.096551e+00 7.926365e+00 8.483877e+00 6.811428e+00 6.467640e+00 7.727548e+00 5.900331e+00 6.454484e+00 6.888592e+00 7.590465e+00 7.521039e+00 7.668086e+00 7.569768e+00 7.732037e+00 7.863791e+00 7.398618e+00 8.364457e+00 1.056315e+01 8.326006e+00 8.081804e+00 7.789510e+00 8.347023e+00 6.681871e+00 6.337331e+00 7.435013e+00 5.746464e+00 6.302333e+00 6.120142e+00 6.720710e+00 6.649636e+00 6.731186e+00 6.628181e+00 6.728734e+00 6.740095e+00 6.530363e+00 7.070705e+00 7.009357e+00 6.854675e+00 6.928888e+00 6.799208e+00 7.002052e+00 5.957380e+00 5.632348e+00 6.575695e+00 5.022013e+00 5.553846e+00 6.019651e+00 6.598366e+00 6.535921e+00 6.608326e+00 6.519362e+00 6.606591e+00 6.622954e+00 6.426783e+00 6.859205e+00 6.789036e+00 6.753930e+00 6.790443e+00 6.698417e+00 6.841771e+00 5.875839e+00 5.538406e+00 6.462525e+00 4.929476e+00 5.459621e+00 6.992196e+00 7.736217e+00 7.655532e+00 7.714756e+00 7.538216e+00 7.853699e+00 7.860293e+00 7.469219e+00 1.064388e+01 1.063375e+01 1.060543e+01 8.152405e+00 8.370779e+00 8.417625e+00 6.721031e+00 6.379740e+00 7.750277e+00 5.837650e+00 6.392571e+00 6.301190e+00 6.906928e+00 6.818081e+00 6.903256e+00 6.795398e+00 6.883508e+00 6.900109e+00 6.702106e+00 7.163856e+00 7.202080e+00 7.146577e+00 7.229666e+00 7.036955e+00 7.108919e+00 6.085695e+00 5.759650e+00 6.885079e+00 5.263189e+00 5.836597e+00 6.105812e+00 6.672284e+00 6.600655e+00 6.671856e+00 6.582906e+00 6.668929e+00 6.673650e+00 6.489915e+00 6.891686e+00 6.867060e+00 6.830846e+00 6.899641e+00 6.812910e+00 6.861925e+00 5.890735e+00 5.569668e+00 6.605375e+00 5.059208e+00 5.616104e+00 6.440421e+00 7.139473e+00 7.061548e+00 7.205834e+00 7.029294e+00 7.127185e+00 7.232793e+00 6.889712e+00 7.926136e+00 7.367418e+00 7.428077e+00 7.328698e+00 7.184658e+00 7.286716e+00 6.179814e+00 5.852437e+00 6.909456e+00 5.289063e+00 5.827232e+00
 5.503653e+00 6.133856e+00 6.208698e+00 6.211911e+00 6.237536e+00 6.048717e+00 6.178749e+00 6.124472e+00 6.154170e+00 6.156518e+00 6.231719e+00 6.172792e+00 6.184973e+00 5.260760e+00 4.812393e+00 6.182164e+00 5.424553e+00 5.197530e+00 6.203274e+00 6.882301e+00 7.647660e+00 9.922626e+00 7.668240e+00 9.920094e+00 9.769027e+00 9.896612e+00 9.904045e+00 9.879002e+00 7.429087e+00 7.780116e+00 7.748370e+00 7.747845e+00 6.070635e+00 5.619644e+00 7.729645e+00 6.342792e+00 6.086902e+00 7.735847e+00 1.022950e+01 8.786030e+00 1.106100e+01 1.101543e+01 1.105846e+01 1.090740e+01 1.103498e+01 1.104241e+01 1.101737e+01 1.103968e+01 1.112731e+01 8.886740e+00 1.109504e+01 7.558731e+00 6.998637e+00 8.868015e+00 8.177311e+00 7.692318e+00 1.108304e+01 8.971952e+00 1.194614e+01 1.201228e+01 1.196672e+01 1.200975e+01 1.185868e+01 1.198626e+01 1.199370e+01 1.196865e+01 1.199096e+01 1.207859e+01 1.204685e+01 1.204632e+01 1.117845e+01 8.528105e+00 1.202812e+01 1.133742e+01 1.111583e+01 1.203432e+01 6.182992e+00 7.022452e+00 7.474101e+00 7.428540e+00 9.680394e+00 7.320502e+00 7.062579e+00 7.070012e+00 9.639302e+00 7.452788e+00 9.749240e+00 6.960081e+00 7.048537e+00 5.799165e+00 5.333541e+00 6.911759e+00 6.031110e+00 5.797953e+00 7.036539e+00 6.818239e+00 1.005582e+01 7.527632e+00 1.007640e+01 1.011943e+01 7.759542e+00 7.427519e+00 7.894560e+00 1.007834e+01 1.010065e+01 7.979455e+00 7.684309e+00 7.947185e+00 6.354627e+00 5.848456e+00 7.665583e+00 6.660095e+00 6.350681e+00 1.014401e+01 6.311706e+00 7.788735e+00 7.854875e+00 7.545913e+00 7.852343e+00 7.315768e+00 1.003769e+01 7.287705e+00 7.547850e+00 7.570161e+00 7.535681e+00 1.009827e+01 1.009774e+01 6.309375e+00 5.825626e+00 7.870719e+00 6.526680e+00 6.292416e+00 7.876922e+00 5.397268e+00 6.255733e+00 6.398576e+00 6.325944e+00 6.354799e+00 6.176739e+00 6.278525e+00 6.244951e+00 6.307470e+00 6.324015e+00 6.406292e+00 6.273768e+00 6.297576e+00 5.329033e+00 4.873578e+00 6.252712e+00 5.490956e+00 5.265649e+00 6.293208e+00 5.413502e+00 6.228803e+00 6.314249e+00 6.292064e+00 6.335093e+00 6.150960e+00 6.290405e+00 6.274931e+00 6.326333e+00 6.388293e+00 6.436271e+00 6.369088e+00 6.344200e+00 5.371126e+00 4.907123e+00 6.312265e+00 5.538931e+00 5.307152e+00 6.403120e+00 5.606587e+00 6.464402e+00 6.617989e+00 6.548565e+00 6.666676e+00 6.478900e+00 6.463047e+00 6.556595e+00 6.561693e+00 6.596676e+00 6.715653e+00 6.618716e+00 6.727183e+00 5.589296e+00 5.112037e+00 6.685052e+00 5.744923e+00 5.508311e+00 6.691254e+00 5.594130e+00 6.448151e+00 6.606394e+00 6.468731e+00 6.545529e+00 6.341271e+00 6.492934e+00 6.545000e+00 6.528928e+00 6.572409e+00 6.723927e+00 6.692182e+00 6.606596e+00 5.584794e+00 5.103512e+00 6.598374e+00 5.721072e+00 5.493595e+00 6.642950e+00 5.594318e+00 6.468144e+00 6.573603e+00 6.461766e+00 6.593368e+00 6.373590e+00 6.525253e+00 6.561799e+00 6.517977e+00 6.722147e+00 6.719537e+00 6.867010e+00 6.866485e+00 5.638201e+00 5.148535e+00 6.705776e+00 5.771413e+00 5.572146e+00 6.660759e+00 5.551279e+00 6.433131e+00 6.567510e+00 6.480704e+00 6.603352e+00 6.306389e+00 6.468894e+00 6.480691e+00 6.496816e+00 6.511728e+00 6.689038e+00 6.730690e+00 6.625418e+00 5.543027e+00 5.077873e+00 6.542109e+00 5.733273e+00 5.507872e+00 6.644770e+00 5.275717e+00 6.075449e+00 6.149969e+00 6.096029e+00 6.141612e+00 5.975879e+00 6.120538e+00 6.143119e+00 6.119562e+00 6.150713e+00 6.265926e+00 6.248968e+00 6.206903e+00 5.277008e+00 4.823788e+00 6.246615e+00 5.547774e+00 5.293017e+00 6.198003e+00 5.242604e+00 6.053282e+00 6.117316e+00 6.067198e+00 6.113612e+00 5.947147e+00 6.093409e+00 6.101439e+00 6.066710e+00 6.083828e+00 6.216824e+00 6.187992e+00 6.167026e+00 5.242292e+00 4.793934e+00 6.174759e+00 5.501126e+00 5.276833e+00 6.146568e+00 5.611724e+00 6.525484e+00 6.629997e+00 6.482481e+00 6.688106e+00 6.369787e+00 6.576802e+00 6.563064e+00 6.484418e+00 6.551362e+00 6.756952e+00 6.572945e+00 6.606719e+00 5.627181e+00 5.123498e+00 6.631332e+00 5.742957e+00 5.483708e+00 6.742281e+00 5.337087e+00 6.163603e+00 6.270209e+00 6.204183e+00 6.270499e+00 6.064349e+00 6.247017e+00 6.269662e+00 6.179068e+00 6.235896e+00 6.337914e+00 6.336147e+00 6.382088e+00 5.488601e+00 5.009097e+00 6.260779e+00 5.501287e+00 5.262239e+00 6.289594e+00 5.271929e+00 6.079385e+00 6.166269e+00 6.110184e+00 6.167100e+00 5.991609e+00 6.131747e+00 6.180745e+00 6.105529e+00 6.143574e+00 6.246634e+00 6.238718e+00 6.240288e+00 5.389139e+00 4.914330e+00 6.163902e+00 5.427614e+00 5.203434e+00 6.183742e+00 5.407770e+00 6.268782e+00 6.428961e+00 6.286407e+00 6.373181e+00 6.161055e+00 6.392968e+00 6.346797e+00 6.280272e+00 6.335045e+00 6.404344e+00 6.343196e+00 6.409757e+00 5.364682e+00 4.910352e+00 6.357144e+00 5.538083e+00 5.301722e+00 6.378405e+00
 7.725809e+00 7.839122e+00 8.582859e+00 8.580019e+00 7.802608e+00 7.747765e+00 7.598971e+00 7.203196e+00 6.937638e+00 7.007109e+00 6.865420e+00 6.813756e+00 6.947732e+00 6.752828e+00 6.764228e+00 7.143514e+00 6.724070e+00 6.448016e+00 6.937278e+00 1.242848e+01 1.248900e+01 1.251429e+01 1.251145e+01 1.247948e+01 1.247673e+01 9.923042e+00 9.560913e+00 9.058128e+00 8.954495e+00 8.880222e+00 8.728847e+00 8.959599e+00 8.726692e+00 8.737919e+00 9.086243e+00 8.625444e+00 8.340872e+00 9.111329e+00 1.254507e+01 1.260559e+01 1.263088e+01 1.262804e+01 1.259607e+01 1.259332e+01 1.003963e+01 1.214973e+01 1.189421e+01 9.298657e+00 9.233291e+00 9.570120e+00 9.698176e+00 1.171812e+01 1.172934e+01 1.209884e+01 8.972150e+00 9.211365e+00 1.189635e+01 1.255919e+01 1.261971e+01 1.264500e+01 1.264216e+01 1.261019e+01 1.260744e+01 1.252598e+01 1.216385e+01 1.190833e+01 1.198121e+01 1.184174e+01 1.179306e+01 1.192112e+01 1.173223e+01 1.174346e+01 1.211296e+01 1.170576e+01 8.962081e+00 1.191047e+01 9.827980e+00 1.015190e+01 1.238602e+01 1.238318e+01 1.235121e+01 9.876233e+00 9.547504e+00 9.310535e+00 8.666331e+00 8.755638e+00 8.649255e+00 8.579819e+00 8.691903e+00 8.487420e+00 8.557211e+00 8.979143e+00 8.460946e+00 8.130734e+00 8.840548e+00 1.247721e+01 1.253773e+01 1.256302e+01 1.256018e+01 1.031939e+01 1.252546e+01 1.244400e+01 9.873048e+00 9.068939e+00 9.230799e+00 9.002353e+00 8.836255e+00 9.170710e+00 8.819447e+00 8.830674e+00 9.436647e+00 8.737760e+00 8.407708e+00 9.234162e+00 1.246589e+01 1.252641e+01 1.255170e+01 1.254886e+01 1.251689e+01 1.251414e+01 1.243268e+01 1.207055e+01 9.095539e+00 9.415684e+00 8.917634e+00 8.794792e+00 9.233489e+00 8.851926e+00 8.819353e+00 9.208717e+00 8.726439e+00 8.374422e+00 9.006232e+00 8.370747e+00 9.009454e+00 1.124357e+01 1.124073e+01 8.489266e+00 8.611678e+00 8.147593e+00 7.694066e+00 7.410538e+00 7.480576e+00 7.335111e+00 7.280726e+00 7.415452e+00 7.218072e+00 7.232115e+00 7.626248e+00 7.193355e+00 6.912617e+00 7.411969e+00 8.512102e+00 8.948048e+00 1.144557e+01 1.144273e+01 9.201929e+00 8.650592e+00 8.440519e+00 7.911744e+00 7.626789e+00 7.701825e+00 7.546831e+00 7.492147e+00 7.633581e+00 7.432129e+00 7.440392e+00 7.844755e+00 7.402794e+00 7.119309e+00 7.625529e+00 9.537910e+00 1.207066e+01 1.209595e+01 1.209311e+01 1.206114e+01 1.205839e+01 9.257434e+00 8.652071e+00 8.334159e+00 8.413997e+00 8.261531e+00 8.201088e+00 8.355432e+00 8.125010e+00 8.142406e+00 8.568003e+00 8.104705e+00 7.812274e+00 8.337612e+00 9.387926e+00 9.570554e+00 1.206807e+01 1.206523e+01 9.824435e+00 9.558286e+00 9.476823e+00 8.595832e+00 8.294932e+00 8.401863e+00 8.241006e+00 8.182772e+00 8.321733e+00 8.086539e+00 8.110101e+00 8.535697e+00 8.078903e+00 7.775534e+00 8.316906e+00 1.205566e+01 9.907362e+00 1.214148e+01 1.213864e+01 9.512333e+00 1.210392e+01 9.265042e+00 8.697600e+00 8.391368e+00 8.479525e+00 8.315762e+00 8.256178e+00 8.419436e+00 8.186650e+00 8.184108e+00 8.620913e+00 8.169963e+00 7.854426e+00 8.393510e+00 9.348970e+00 9.531599e+00 1.202912e+01 1.202628e+01 1.199430e+01 1.199156e+01 9.190602e+00 8.581377e+00 8.252165e+00 8.360900e+00 8.181266e+00 8.126546e+00 8.272960e+00 8.055984e+00 8.066684e+00 8.534346e+00 8.025040e+00 7.732690e+00 8.261224e+00 7.762045e+00 7.994830e+00 1.088228e+01 8.211010e+00 7.972638e+00 7.958698e+00 7.755037e+00 7.297193e+00 7.028422e+00 7.106580e+00 6.959187e+00 6.909600e+00 7.044022e+00 6.859097e+00 6.875922e+00 7.243156e+00 6.813089e+00 6.534240e+00 7.030013e+00 7.495907e+00 7.632143e+00 8.162165e+00 8.037218e+00 7.613745e+00 7.647224e+00 7.465439e+00 7.036525e+00 6.769715e+00 6.846955e+00 6.701755e+00 6.652606e+00 6.787227e+00 6.601632e+00 6.620684e+00 6.982825e+00 6.558469e+00 6.280992e+00 6.773364e+00 9.795451e+00 1.206480e+01 1.209009e+01 1.208725e+01 9.846452e+00 1.205253e+01 9.302634e+00 8.650311e+00 8.329610e+00 8.411233e+00 8.275072e+00 8.186827e+00 8.323284e+00 8.112025e+00 8.121040e+00 8.613421e+00 8.116425e+00 7.814560e+00 8.321136e+00 8.232521e+00 8.489048e+00 1.130135e+01 9.089686e+00 8.479528e+00 8.377767e+00 8.237705e+00 7.738354e+00 7.464608e+00 7.550291e+00 7.396162e+00 7.347932e+00 7.475317e+00 7.269675e+00 7.276408e+00 7.703554e+00 7.286724e+00 6.995031e+00 7.467117e+00 7.764466e+00 7.983895e+00 8.662523e+00 8.274175e+00 7.866300e+00 7.889164e+00 7.728517e+00 7.285374e+00 7.014378e+00 7.094516e+00 6.949348e+00 6.898738e+00 7.028268e+00 6.825056e+00 6.835481e+00 7.246370e+00 6.830065e+00 6.545512e+00 7.015926e+00 8.693815e+00 1.142277e+01 1.144806e+01 9.236396e+00 8.818915e+00 8.938274e+00 8.498227e+00 7.922316e+00 7.627772e+00 7.704320e+00 7.545600e+00 7.501883e+00 7.634678e+00 7.430092e+00 7.443509e+00 7.846841e+00 7.403246e+00 7.122493e+00 7.632753e+00
 5.781603e+00 6.338161e+00 6.633823e+00 6.535444e+00 6.238394e+00 6.331274e+00 6.241753e+00 5.791880e+00 5.947543e+00 6.153723e+00 6.216070e+00 6.274932e+00 6.188413e+00 5.862603e+00 5.421375e+00 6.124260e+00 5.454020e+00 5.250717e+00 6.027837e+00 7.180249e+00 8.023629e+00 1.080796e+01 1.076909e+01 7.931320e+00 8.398433e+00 1.053456e+01 7.271591e+00 7.577660e+00 7.721866e+00 7.741345e+00 7.890302e+00 7.885183e+00 7.364459e+00 6.855942e+00 7.946977e+00 6.817911e+00 6.573876e+00 7.606432e+00 9.009376e+00 1.182510e+01 1.201510e+01 1.197623e+01 1.173279e+01 9.605574e+00 1.174170e+01 9.100717e+00 8.981007e+00 1.164850e+01 1.170590e+01 1.176588e+01 1.168666e+01 9.173717e+00 8.750261e+00 1.162634e+01 8.400954e+00 8.038666e+00 9.324241e+00 1.168059e+01 1.228749e+01 1.247749e+01 1.243862e+01 1.219518e+01 1.227679e+01 1.220409e+01 9.563107e+00 1.191562e+01 1.211089e+01 1.216829e+01 1.222827e+01 1.214905e+01 1.184493e+01 1.142148e+01 1.208873e+01 1.145768e+01 9.049645e+00 1.199546e+01 6.658548e+00 7.567252e+00 7.953457e+00 8.177992e+00 7.423883e+00 7.505488e+00 7.341342e+00 6.962710e+00 7.106401e+00 7.211430e+00 7.359067e+00 7.508025e+00 7.428806e+00 7.006113e+00 6.386650e+00 7.150901e+00 6.368413e+00 6.144738e+00 7.081487e+00 7.625819e+00 8.692329e+00 1.109115e+01 8.580059e+00 8.600020e+00 8.681625e+00 8.223420e+00 7.598582e+00 8.320459e+00 8.252324e+00 8.187617e+00 8.633102e+00 8.290481e+00 8.249768e+00 7.248126e+00 7.891453e+00 7.284327e+00 6.867706e+00 8.400291e+00 7.427854e+00 8.612942e+00 1.101176e+01 1.097290e+01 8.257231e+00 8.338836e+00 8.069933e+00 7.495264e+00 7.575065e+00 7.925671e+00 1.070256e+01 1.076254e+01 8.211095e+00 7.659713e+00 7.042654e+00 8.414183e+00 7.117118e+00 6.843137e+00 7.772315e+00 5.833050e+00 6.476676e+00 6.825243e+00 6.797568e+00 6.395596e+00 6.468502e+00 6.386543e+00 5.919974e+00 6.075362e+00 6.298471e+00 6.360884e+00 6.429766e+00 6.322456e+00 5.979003e+00 5.534802e+00 6.246150e+00 5.568446e+00 5.362758e+00 6.146867e+00 5.900881e+00 6.581459e+00 6.980348e+00 6.897682e+00 6.484721e+00 6.570755e+00 6.459536e+00 5.984193e+00 6.152166e+00 6.381121e+00 6.438521e+00 6.503070e+00 6.407754e+00 6.053217e+00 5.597418e+00 6.318770e+00 5.629581e+00 5.424874e+00 6.222896e+00 6.286227e+00 7.019489e+00 1.007165e+01 7.438448e+00 6.876245e+00 6.950452e+00 6.912224e+00 6.347929e+00 6.565157e+00 6.755439e+00 6.914795e+00 6.947590e+00 6.809696e+00 6.391356e+00 5.937721e+00 6.720164e+00 5.979575e+00 5.768284e+00 6.630985e+00 6.253480e+00 7.049772e+00 7.456378e+00 7.254431e+00 6.834897e+00 6.936914e+00 6.902480e+00 6.330089e+00 6.492942e+00 6.750603e+00 6.879349e+00 6.847223e+00 6.745312e+00 6.398516e+00 5.909881e+00 6.688269e+00 5.959007e+00 5.746642e+00 6.582843e+00 6.283160e+00 7.044071e+00 7.514568e+00 7.597809e+00 6.951761e+00 7.060548e+00 6.939499e+00 6.374501e+00 6.576799e+00 6.788036e+00 6.866193e+00 6.984843e+00 6.859963e+00 6.461278e+00 5.984119e+00 6.775521e+00 6.023789e+00 5.818742e+00 6.677259e+00 6.181194e+00 6.971338e+00 1.002350e+01 7.316197e+00 6.807682e+00 6.883521e+00 6.776413e+00 6.279519e+00 6.491394e+00 6.712271e+00 6.764688e+00 6.878268e+00 6.745445e+00 6.356513e+00 5.896343e+00 6.651722e+00 5.924880e+00 5.714974e+00 6.547914e+00 5.705328e+00 6.381917e+00 6.754104e+00 6.598981e+00 6.256742e+00 6.351557e+00 6.266625e+00 5.802022e+00 5.951819e+00 6.157039e+00 6.222522e+00 6.294663e+00 6.202328e+00 5.880103e+00 5.441679e+00 6.141489e+00 5.488748e+00 5.283000e+00 6.037576e+00 5.648130e+00 6.312159e+00 6.610725e+00 6.516974e+00 6.202876e+00 6.290562e+00 6.204653e+00 5.746266e+00 5.892785e+00 6.096306e+00 6.160781e+00 6.225884e+00 6.139844e+00 5.820862e+00 5.387035e+00 6.078335e+00 5.433564e+00 5.229561e+00 5.978400e+00 6.300002e+00 6.981136e+00 7.472804e+00 7.433938e+00 6.822103e+00 6.980410e+00 6.866468e+00 6.335184e+00 6.490206e+00 6.733947e+00 6.861932e+00 6.955751e+00 6.811423e+00 6.410770e+00 5.927260e+00 6.773406e+00 5.988035e+00 5.766010e+00 6.594012e+00 5.816023e+00 6.488652e+00 6.821408e+00 6.733253e+00 6.366468e+00 6.509044e+00 6.403773e+00 5.912827e+00 6.068739e+00 6.290606e+00 6.349671e+00 6.426523e+00 6.335510e+00 6.015612e+00 5.564426e+00 6.271872e+00 5.598171e+00 5.387446e+00 6.164398e+00 5.698924e+00 6.350082e+00 6.638181e+00 6.549417e+00 6.245704e+00 6.344154e+00 6.275696e+00 5.798904e+00 5.948659e+00 6.169834e+00 6.225774e+00 6.304494e+00 6.214886e+00 5.889035e+00 5.452590e+00 6.138490e+00 5.478433e+00 5.274892e+00 6.035955e+00 5.902039e+00 6.592283e+00 6.981103e+00 7.009756e+00 6.479449e+00 6.593727e+00 6.484694e+00 5.981238e+00 6.139603e+00 6.377705e+00 6.435105e+00 6.507129e+00 6.415862e+00 6.040842e+00 5.599740e+00 6.324136e+00 5.632788e+00 5.425659e+00 6.219878e+00
 6.889257e+00 7.479407e+00 7.022616e+00 7.207652e+00 6.901111e+00 7.453163e+00 7.944128e+00 8.092232e+00 8.765950e+00 1.144037e+01 1.143879e+01 8.840679e+00 9.227132e+00 1.144069e+01 8.146702e+00 8.938125e+00 8.357554e+00 8.599667e+00 8.221860e+00 8.823091e+00 9.540166e+00 1.011770e+01 1.259605e+01 1.260204e+01 1.260046e+01 1.259668e+01 1.259763e+01 1.260236e+01 8.608185e+00 9.600863e+00 8.607481e+00 8.951060e+00 9.036804e+00 9.575512e+00 9.777125e+00 1.236728e+01 1.263680e+01 1.264280e+01 1.264122e+01 1.263743e+01 1.263838e+01 1.264311e+01 1.120725e+01 1.181442e+01 9.160803e+00 1.155013e+01 9.041537e+00 1.178907e+01 1.225408e+01 1.237201e+01 1.264154e+01 1.264753e+01 1.264595e+01 1.264217e+01 1.264311e+01 1.264785e+01 8.063338e+00 8.750202e+00 8.233581e+00 8.446121e+00 8.120919e+00 8.750462e+00 9.312449e+00 9.805799e+00 1.254755e+01 1.255355e+01 1.255197e+01 1.254818e+01 1.254913e+01 1.255386e+01 8.216442e+00 9.028925e+00 8.445542e+00 8.617070e+00 8.263653e+00 9.041495e+00 1.001718e+01 9.871701e+00 1.261346e+01 1.261945e+01 1.261787e+01 1.261408e+01 1.261503e+01 1.261976e+01 8.165152e+00 8.971402e+00 8.432577e+00 8.622046e+00 8.313311e+00 9.037500e+00 9.553575e+00 1.013111e+01 1.260946e+01 1.261545e+01 1.261387e+01 1.261009e+01 1.261103e+01 1.261577e+01 7.306512e+00 7.942390e+00 7.479854e+00 7.666739e+00 7.359255e+00 7.919914e+00 8.421673e+00 8.562834e+00 9.280092e+00 1.188042e+01 1.187884e+01 9.206621e+00 1.187600e+01 9.671908e+00 7.474147e+00 8.109176e+00 7.648195e+00 7.833227e+00 7.523461e+00 8.082217e+00 8.585158e+00 8.711306e+00 9.824681e+00 9.830672e+00 1.203792e+01 9.561909e+00 1.203508e+01 1.203981e+01 7.887846e+00 8.563436e+00 8.085909e+00 8.269408e+00 7.954178e+00 8.520034e+00 9.067671e+00 9.189459e+00 1.242171e+01 1.021888e+01 1.242612e+01 1.242234e+01 1.021446e+01 1.242802e+01 7.877084e+00 8.527862e+00 8.058483e+00 8.258719e+00 7.940452e+00 8.512068e+00 9.047165e+00 9.130553e+00 1.240830e+01 1.241430e+01 1.020389e+01 1.240893e+01 9.815545e+00 1.241461e+01 7.915700e+00 8.587130e+00 8.105880e+00 8.292942e+00 7.976526e+00 8.578860e+00 9.092908e+00 9.206971e+00 1.023426e+01 1.244908e+01 1.244750e+01 9.971491e+00 1.023584e+01 1.244940e+01 7.852926e+00 8.522668e+00 8.048060e+00 8.225844e+00 7.908859e+00 8.491275e+00 9.013171e+00 9.117200e+00 1.238915e+01 1.239514e+01 1.239356e+01 1.238977e+01 1.239072e+01 1.239545e+01 6.959028e+00 7.585361e+00 7.126790e+00 7.311746e+00 7.004879e+00 7.559413e+00 8.058844e+00 8.202805e+00 9.060475e+00 1.153869e+01 9.064886e+00 9.061104e+00 9.325450e+00 1.153901e+01 6.673619e+00 7.294509e+00 6.838841e+00 7.022882e+00 6.716922e+00 7.267426e+00 7.757374e+00 7.895912e+00 8.531456e+00 1.125694e+01 8.783134e+00 8.657245e+00 8.780296e+00 1.125726e+01 7.892550e+00 8.558435e+00 8.071290e+00 8.258737e+00 7.941118e+00 8.528028e+00 9.081855e+00 9.222117e+00 1.241892e+01 1.242491e+01 1.242333e+01 1.241954e+01 1.242049e+01 1.242522e+01 7.356737e+00 7.997504e+00 7.529020e+00 7.717964e+00 7.405445e+00 7.969569e+00 8.477634e+00 8.609657e+00 9.713285e+00 1.192810e+01 1.192652e+01 9.450513e+00 1.192368e+01 1.192842e+01 6.946457e+00 7.573436e+00 7.115263e+00 7.301208e+00 6.994264e+00 7.547754e+00 8.038793e+00 8.165404e+00 9.048888e+00 1.152711e+01 9.316701e+00 9.312919e+00 8.765274e+00 1.152742e+01 7.473472e+00 8.114956e+00 7.650390e+00 7.838446e+00 7.525380e+00 8.085799e+00 8.592055e+00 8.729343e+00 9.563114e+00 1.204133e+01 9.830927e+00 1.203597e+01 9.828089e+00 1.204165e+01
 6.549045e+00 6.535063e+00 6.760631e+00 6.786583e+00 6.556006e+00 6.381729e+00 6.152579e+00 6.332236e+00 6.057398e+00 6.028902e+00 5.975582e+00 5.783976e+00 5.987687e+00 5.174432e+00 5.238618e+00 6.075143e+00 5.650898e+00 5.594692e+00 6.154840e+00 8.312613e+00 1.067020e+01 1.075289e+01 1.073504e+01 1.065673e+01 1.060020e+01 7.820368e+00 8.068432e+00 8.111163e+00 7.701128e+00 7.491659e+00 7.282695e+00 7.594515e+00 6.445096e+00 6.542199e+00 7.864562e+00 7.091772e+00 6.997350e+00 7.738866e+00 1.173954e+01 1.188830e+01 1.197100e+01 1.195315e+01 1.187483e+01 1.181831e+01 1.163281e+01 1.175876e+01 9.329267e+00 1.151357e+01 1.146718e+01 1.128781e+01 9.272227e+00 7.882275e+00 8.087773e+00 9.346067e+00 1.115753e+01 8.892653e+00 9.416578e+00 1.222845e+01 1.237721e+01 1.245991e+01 1.244206e+01 1.236374e+01 1.230722e+01 1.212172e+01 1.224767e+01 1.202700e+01 1.200248e+01 1.195609e+01 1.177672e+01 1.196996e+01 8.709901e+00 1.124512e+01 1.204380e+01 1.164644e+01 1.159039e+01 1.211431e+01 1.014752e+01 1.029628e+01 8.170153e+00 1.036113e+01 1.028281e+01 7.631954e+00 7.209975e+00 7.957918e+00 7.041099e+00 7.090735e+00 6.989133e+00 6.762283e+00 7.058221e+00 6.032022e+00 6.123904e+00 7.151930e+00 6.626235e+00 6.570186e+00 7.439050e+00 1.080136e+01 1.095012e+01 1.103282e+01 1.101497e+01 1.093665e+01 8.407901e+00 1.069463e+01 1.082058e+01 8.005580e+00 7.855894e+00 7.934664e+00 7.681198e+00 7.948540e+00 6.772020e+00 6.841071e+00 1.061671e+01 7.408406e+00 7.691073e+00 8.214998e+00 1.072260e+01 1.087136e+01 1.095406e+01 1.093621e+01 1.085789e+01 8.592541e+00 8.021532e+00 8.269596e+00 7.801659e+00 7.648974e+00 7.781804e+00 7.440059e+00 7.869779e+00 6.706041e+00 6.805758e+00 7.727010e+00 7.329645e+00 7.327124e+00 1.060846e+01 6.465604e+00 6.642728e+00 7.019716e+00 6.950808e+00 6.695982e+00 6.503182e+00 6.273918e+00 6.480012e+00 6.184876e+00 6.153416e+00 6.090407e+00 5.899112e+00 6.110936e+00 5.284752e+00 5.348634e+00 6.186536e+00 5.765354e+00 5.707381e+00 6.276353e+00 6.530641e+00 6.746369e+00 7.022666e+00 6.862149e+00 6.701371e+00 6.593565e+00 6.344679e+00 6.525499e+00 6.254032e+00 6.222299e+00 6.161347e+00 5.968705e+00 6.179955e+00 5.343486e+00 5.408168e+00 6.258118e+00 5.828738e+00 5.775566e+00 6.365403e+00 6.899261e+00 7.358663e+00 7.563464e+00 7.545616e+00 7.091876e+00 6.978026e+00 6.691140e+00 6.918482e+00 6.644159e+00 6.575842e+00 6.558185e+00 6.330045e+00 6.557224e+00 5.676327e+00 5.753388e+00 6.645900e+00 6.168895e+00 6.111571e+00 6.699007e+00 6.829739e+00 7.723938e+00 7.806633e+00 7.525383e+00 7.044461e+00 6.957793e+00 6.703581e+00 6.875953e+00 6.596719e+00 6.548004e+00 6.515735e+00 6.304636e+00 6.539679e+00 5.658583e+00 5.728043e+00 6.616335e+00 6.143814e+00 6.078429e+00 6.692908e+00 6.935279e+00 7.158203e+00 7.862884e+00 7.385427e+00 7.218131e+00 7.161604e+00 6.800010e+00 7.028663e+00 6.676077e+00 6.644042e+00 6.559665e+00 6.378500e+00 6.593242e+00 5.719208e+00 5.788982e+00 6.653186e+00 6.212044e+00 6.151556e+00 6.792607e+00 6.813088e+00 7.020448e+00 7.516940e+00 7.302885e+00 7.105992e+00 6.931502e+00 6.711702e+00 6.914771e+00 6.570428e+00 6.531404e+00 6.460226e+00 6.270520e+00 6.476763e+00 5.619659e+00 5.687972e+00 6.574900e+00 6.136336e+00 6.069014e+00 6.716302e+00 6.287379e+00 6.480023e+00 6.631957e+00 6.577625e+00 6.456317e+00 6.387047e+00 6.174215e+00 6.317875e+00 6.077059e+00 6.050458e+00 6.003838e+00 5.812992e+00 6.009946e+00 5.191516e+00 5.255241e+00 6.107073e+00 5.714938e+00 5.654115e+00 6.161610e+00 6.226670e+00 6.426735e+00 6.558331e+00 6.516065e+00 6.392901e+00 6.329286e+00 6.116567e+00 6.249038e+00 6.008424e+00 5.990944e+00 5.941698e+00 5.755661e+00 5.953129e+00 5.140270e+00 5.204155e+00 6.045511e+00 5.655852e+00 5.618516e+00 6.105057e+00 6.937715e+00 7.354303e+00 7.822506e+00 7.419149e+00 7.177753e+00 6.992616e+00 6.753866e+00 6.891826e+00 6.607336e+00 6.563877e+00 6.523086e+00 6.321749e+00 6.529626e+00 5.692656e+00 5.752170e+00 6.660962e+00 6.146722e+00 6.088473e+00 6.723010e+00 6.400877e+00 6.587730e+00 6.722639e+00 6.735245e+00 6.593098e+00 6.515586e+00 6.315298e+00 6.426097e+00 6.186923e+00 6.161165e+00 6.112041e+00 5.915575e+00 6.146112e+00 5.356566e+00 5.421265e+00 6.198287e+00 5.767325e+00 5.704929e+00 6.299504e+00 6.275727e+00 6.447709e+00 6.585694e+00 6.543512e+00 6.430650e+00 6.384494e+00 6.184228e+00 6.305417e+00 6.071815e+00 6.039053e+00 5.992523e+00 5.808539e+00 6.020026e+00 5.230951e+00 5.302469e+00 6.074582e+00 5.657228e+00 5.599625e+00 6.162871e+00 6.537745e+00 6.739698e+00 7.023393e+00 6.967623e+00 6.771889e+00 6.604362e+00 6.354060e+00 6.530320e+00 6.261502e+00 6.208777e+00 6.171555e+00 5.966431e+00 6.178560e+00 5.343997e+00 5.411379e+00 6.261028e+00 5.831654e+00 5.768071e+00 6.362868e+00
 7.275053e+00 7.837627e+00 8.576872e+00 1.079200e+01 7.748688e+00 7.777362e+00 7.633758e+00 6.723817e+00 6.719754e+00 7.027323e+00 6.947912e+00 7.070869e+00 6.990671e+00 6.764711e+00 6.689981e+00 7.100763e+00 7.069754e+00 6.885712e+00 6.687374e+00 9.299533e+00 1.246521e+01 1.250830e+01 1.251461e+01 1.243402e+01 1.245860e+01 1.019294e+01 8.762027e+00 8.662978e+00 9.108338e+00 8.927959e+00 9.151312e+00 9.045301e+00 8.632363e+00 8.569046e+00 9.338955e+00 9.239125e+00 8.971392e+00 8.632845e+00 9.964713e+00 1.258180e+01 1.262489e+01 1.263120e+01 1.255061e+01 1.257519e+01 1.251836e+01 9.095227e+00 9.475718e+00 1.198234e+01 1.190671e+01 9.816492e+00 9.740078e+00 9.140454e+00 8.994160e+00 9.577653e+00 1.202415e+01 1.184540e+01 9.445585e+00 1.218766e+01 1.259592e+01 1.263901e+01 1.264532e+01 1.256473e+01 1.258930e+01 1.253248e+01 1.170368e+01 9.489836e+00 1.199646e+01 1.192083e+01 1.203943e+01 1.196302e+01 1.174891e+01 1.167671e+01 9.855172e+00 1.203827e+01 1.185951e+01 1.166853e+01 9.032672e+00 1.233694e+01 1.238003e+01 1.238634e+01 1.230575e+01 1.012150e+01 1.227350e+01 8.517428e+00 8.476954e+00 8.816987e+00 8.699122e+00 8.905622e+00 8.808037e+00 8.468857e+00 8.376548e+00 8.957365e+00 8.852016e+00 8.695560e+00 8.442959e+00 9.348267e+00 1.251394e+01 1.255704e+01 1.256334e+01 1.027393e+01 1.250733e+01 1.245050e+01 8.810760e+00 8.805744e+00 9.320152e+00 9.119361e+00 9.289026e+00 9.408819e+00 8.761956e+00 8.661228e+00 9.387688e+00 9.236799e+00 9.183206e+00 8.738901e+00 9.374867e+00 1.250262e+01 1.033689e+01 1.255202e+01 1.247143e+01 1.249601e+01 1.243918e+01 8.890888e+00 8.719340e+00 9.116153e+00 9.016590e+00 9.277705e+00 9.058782e+00 8.807957e+00 8.678439e+00 9.213285e+00 9.276537e+00 8.904057e+00 8.764289e+00 7.733557e+00 8.526056e+00 9.028759e+00 1.124389e+01 8.376291e+00 8.430462e+00 8.191775e+00 7.200207e+00 7.186672e+00 7.506120e+00 7.418494e+00 7.546280e+00 7.462012e+00 7.232931e+00 7.156247e+00 7.574057e+00 7.546760e+00 7.352145e+00 7.154678e+00 7.939743e+00 8.924257e+00 9.230754e+00 1.144588e+01 8.534486e+00 8.795538e+00 8.447018e+00 7.407032e+00 7.400024e+00 7.715710e+00 7.636347e+00 7.760335e+00 7.679007e+00 7.442475e+00 7.368800e+00 7.794195e+00 7.756987e+00 7.564454e+00 7.366187e+00 8.684342e+00 9.452533e+00 1.208996e+01 1.209627e+01 9.543453e+00 9.831429e+00 9.511199e+00 8.118158e+00 8.099681e+00 8.439188e+00 8.335309e+00 8.476945e+00 8.388851e+00 8.140023e+00 8.066765e+00 8.510521e+00 8.482858e+00 8.278188e+00 8.077415e+00 8.697633e+00 9.350557e+00 1.206208e+01 1.206839e+01 9.778978e+00 9.540151e+00 9.144607e+00 8.082983e+00 8.086275e+00 8.439471e+00 8.310538e+00 8.442871e+00 8.354933e+00 8.112690e+00 8.027524e+00 8.510113e+00 8.454981e+00 8.231262e+00 8.028676e+00 8.698301e+00 1.209240e+01 1.213549e+01 1.214179e+01 9.852384e+00 1.208578e+01 9.820130e+00 8.165732e+00 8.159681e+00 8.501850e+00 8.390913e+00 8.525892e+00 8.451277e+00 8.195455e+00 8.119863e+00 8.566928e+00 8.536584e+00 8.319524e+00 8.125646e+00 8.591711e+00 9.507808e+00 1.202313e+01 1.202943e+01 9.476621e+00 1.197342e+01 9.159179e+00 8.047513e+00 8.022411e+00 8.365514e+00 8.258751e+00 8.387083e+00 8.333699e+00 8.067269e+00 7.991652e+00 8.439891e+00 8.402748e+00 8.201570e+00 7.993357e+00 7.315168e+00 7.832869e+00 8.118881e+00 1.088260e+01 7.774379e+00 7.849632e+00 7.739743e+00 6.813401e+00 6.809709e+00 7.120050e+00 7.042599e+00 7.167243e+00 7.085429e+00 6.866587e+00 6.792257e+00 7.193528e+00 7.166452e+00 6.978745e+00 6.780093e+00 7.056673e+00 7.561500e+00 7.841393e+00 8.040374e+00 7.493755e+00 7.530217e+00 7.459943e+00 6.558950e+00 6.554231e+00 6.861858e+00 6.785308e+00 6.907435e+00 6.827662e+00 6.610911e+00 6.536468e+00 6.931448e+00 6.907435e+00 6.721719e+00 6.523742e+00 8.719650e+00 1.204101e+01 1.208410e+01 1.209041e+01 9.252406e+00 1.203439e+01 9.383232e+00 8.105000e+00 8.093821e+00 8.431528e+00 8.335902e+00 8.466364e+00 8.398088e+00 8.148592e+00 8.060905e+00 8.506669e+00 8.463720e+00 8.251279e+00 8.062983e+00 7.762958e+00 8.324999e+00 8.626931e+00 1.130167e+01 8.293812e+00 8.359631e+00 8.226101e+00 7.244832e+00 7.242908e+00 7.566853e+00 7.480389e+00 7.611683e+00 7.526777e+00 7.308608e+00 7.232155e+00 7.632451e+00 7.604351e+00 7.415916e+00 7.211361e+00 7.309866e+00 7.882993e+00 8.393134e+00 1.087166e+01 7.786654e+00 7.845417e+00 7.729983e+00 6.802839e+00 6.799018e+00 7.107297e+00 7.028351e+00 7.159306e+00 7.075733e+00 6.856014e+00 6.782497e+00 7.178177e+00 7.154409e+00 6.965117e+00 6.766421e+00 7.949535e+00 8.679486e+00 1.144207e+01 1.144838e+01 8.648299e+00 8.920139e+00 8.422442e+00 7.415369e+00 7.397783e+00 7.712254e+00 7.637708e+00 7.759876e+00 7.685578e+00 7.445756e+00 7.370982e+00 7.795541e+00 7.759482e+00 7.566070e+00 7.372899e+00
 5.983826e+00 6.271670e+00 6.275321e+00 6.292581e+00 6.260020e+00 6.255451e+00 6.235105e+00 6.079564e+00 6.178479e+00 6.119066e+00 6.095897e+00 5.850451e+00 6.029437e+00 4.868246e+00 4.874776e+00 6.051845e+00 5.461723e+00 5.320748e+00 6.125548e+00 7.409063e+00 9.952291e+00 7.759447e+00 7.761562e+00 7.752342e+00 7.739577e+00 9.964318e+00 7.386942e+00 7.472558e+00 7.428683e+00 7.286807e+00 6.990675e+00 7.347627e+00 5.675334e+00 5.682371e+00 9.837459e+00 6.420896e+00 6.477688e+00 7.690606e+00 1.075862e+01 1.109302e+01 1.110900e+01 1.111112e+01 1.110190e+01 1.108913e+01 1.110505e+01 1.099990e+01 1.108551e+01 1.104164e+01 1.102187e+01 1.079984e+01 8.751757e+00 7.057893e+00 7.041000e+00 1.097819e+01 1.042379e+01 8.078025e+00 1.104016e+01 1.170606e+01 1.204046e+01 1.205644e+01 1.205856e+01 1.204934e+01 1.203657e+01 1.205249e+01 1.194734e+01 1.203296e+01 1.198908e+01 1.196931e+01 1.174728e+01 1.190803e+01 8.583524e+00 8.590561e+00 1.192563e+01 1.137123e+01 1.123429e+01 1.198760e+01 7.168295e+00 9.711524e+00 9.727504e+00 7.257393e+00 7.051966e+00 9.707634e+00 7.055118e+00 6.787590e+00 6.946603e+00 6.991709e+00 6.882959e+00 6.570689e+00 6.910653e+00 5.396328e+00 5.403365e+00 6.809681e+00 6.129194e+00 5.984860e+00 7.064330e+00 7.345780e+00 1.015241e+01 7.959565e+00 1.017050e+01 1.016128e+01 1.014852e+01 1.016444e+01 7.464953e+00 1.014490e+01 7.628801e+00 7.872434e+00 7.139733e+00 7.547745e+00 5.901876e+00 5.948604e+00 7.828752e+00 6.696165e+00 6.677806e+00 1.009955e+01 7.040032e+00 1.009393e+01 1.010991e+01 7.639798e+00 1.010280e+01 1.009004e+01 1.010596e+01 7.528579e+00 7.877597e+00 7.833721e+00 7.550551e+00 7.206412e+00 7.752665e+00 5.854723e+00 5.859303e+00 7.770271e+00 6.756261e+00 6.425597e+00 7.446735e+00 5.931416e+00 6.325389e+00 6.353517e+00 6.362728e+00 6.357371e+00 6.337097e+00 6.308185e+00 6.165428e+00 6.278595e+00 6.207168e+00 6.190141e+00 5.932079e+00 6.108808e+00 4.933933e+00 4.939121e+00 6.147178e+00 5.532217e+00 5.388777e+00 6.243297e+00 5.952351e+00 6.358339e+00 6.423829e+00 6.409844e+00 6.379996e+00 6.370877e+00 6.367549e+00 6.202038e+00 6.356893e+00 6.261132e+00 6.239044e+00 5.993571e+00 6.170498e+00 4.967983e+00 4.975582e+00 6.187162e+00 5.573561e+00 5.433254e+00 6.288164e+00 6.165137e+00 6.788272e+00 6.712803e+00 6.663699e+00 6.685828e+00 6.598900e+00 6.672140e+00 6.552480e+00 6.742843e+00 6.645440e+00 6.588962e+00 6.339748e+00 6.436053e+00 5.171544e+00 5.176419e+00 6.506907e+00 5.781508e+00 5.630838e+00 6.667892e+00 6.131691e+00 6.621279e+00 6.664440e+00 6.756792e+00 6.608983e+00 6.617389e+00 6.633305e+00 6.463715e+00 6.626443e+00 6.539754e+00 6.577309e+00 6.232692e+00 6.424400e+00 5.165375e+00 5.164025e+00 6.485275e+00 5.765983e+00 5.617682e+00 6.612439e+00 6.174551e+00 6.680940e+00 6.669739e+00 6.650683e+00 6.706655e+00 6.638677e+00 6.872185e+00 6.560635e+00 6.734073e+00 6.666267e+00 6.571415e+00 6.330433e+00 6.521320e+00 5.198629e+00 5.204639e+00 6.517755e+00 5.807352e+00 5.665989e+00 6.628079e+00 6.131548e+00 6.694005e+00 6.600993e+00 6.651460e+00 6.615059e+00 6.532503e+00 6.548419e+00 6.433629e+00 6.716095e+00 6.554801e+00 6.489371e+00 6.248560e+00 6.398971e+00 5.133319e+00 5.142448e+00 6.480159e+00 5.777358e+00 5.620245e+00 6.515060e+00 5.826754e+00 6.213864e+00 6.233240e+00 6.227682e+00 6.215170e+00 6.198462e+00 6.222193e+00 6.095854e+00 6.200947e+00 6.150969e+00 6.140205e+00 5.873215e+00 6.046037e+00 4.877605e+00 4.884467e+00 6.085276e+00 5.508647e+00 5.367750e+00 6.145974e+00 5.787175e+00 6.161662e+00 6.179379e+00 6.184651e+00 6.174126e+00 6.156672e+00 6.167234e+00 6.049539e+00 6.141338e+00 6.105413e+00 6.072698e+00 5.834559e+00 6.004064e+00 4.847496e+00 4.854995e+00 6.033510e+00 5.470224e+00 5.335006e+00 6.092533e+00 6.170515e+00 6.718240e+00 6.673580e+00 6.692535e+00 6.666475e+00 6.639200e+00 6.848844e+00 6.581316e+00 6.740329e+00 6.623057e+00 6.603288e+00 6.238382e+00 6.486787e+00 5.181095e+00 5.182589e+00 6.494415e+00 5.763033e+00 5.609384e+00 6.694976e+00 5.879167e+00 6.261728e+00 6.294129e+00 6.292832e+00 6.272984e+00 6.260840e+00 6.303723e+00 6.183283e+00 6.298384e+00 6.229529e+00 6.210723e+00 5.950759e+00 6.148473e+00 4.973452e+00 5.000340e+00 6.138745e+00 5.526997e+00 5.383875e+00 6.221067e+00 5.810413e+00 6.171284e+00 6.192475e+00 6.197037e+00 6.188469e+00 6.173194e+00 6.206885e+00 6.092645e+00 6.188911e+00 6.138575e+00 6.115178e+00 5.867704e+00 6.059868e+00 4.899739e+00 4.913872e+00 6.050374e+00 5.462185e+00 5.321598e+00 6.124423e+00 5.973995e+00 6.379036e+00 6.399116e+00 6.386173e+00 6.396375e+00 6.371284e+00 6.399526e+00 6.219798e+00 6.384648e+00 6.259219e+00 6.253975e+00 5.988212e+00 6.171868e+00 4.969395e+00 4.976489e+00 6.188511e+00 5.570932e+00 5.425895e+00 6.311946e+00
 8.049911e+00 1.143753e+01 1.144069e+01 1.143344e+01 1.143943e+01 8.961843e+00 8.419321e+00 8.264953e+00 8.302278e+00 8.189039e+00 8.090758e+00 8.252205e+00 7.334817e+00 7.031069e+00 8.280503e+00 7.036998e+00 6.553983e+00 8.335431e+00 9.864917e+00 1.259920e+01 1.260236e+01 1.259511e+01 1.260110e+01 1.259574e+01 1.246701e+01 1.243105e+01 9.887774e+00 1.240203e+01 1.233401e+01 1.025045e+01 8.953696e+00 8.442279e+00 1.025847e+01 8.376378e+00 7.799445e+00 1.245983e+01 1.211449e+01 1.263995e+01 1.264311e+01 1.263586e+01 1.264185e+01 1.263649e+01 1.250777e+01 1.247180e+01 1.252286e+01 1.244279e+01 1.016594e+01 1.250003e+01 9.454056e+00 1.136906e+01 1.250804e+01 8.707324e+00 8.041449e+00 1.250058e+01 1.211923e+01 1.264469e+01 1.264785e+01 1.264059e+01 1.264658e+01 1.264122e+01 1.251250e+01 1.247653e+01 1.252759e+01 1.244752e+01 1.237950e+01 1.250476e+01 1.166761e+01 1.137379e+01 1.251278e+01 9.171664e+00 8.699518e+00 1.250531e+01 9.816418e+00 1.255070e+01 1.255386e+01 1.254661e+01 1.255260e+01 1.254724e+01 1.020969e+01 1.017372e+01 1.243361e+01 9.881309e+00 1.228551e+01 1.241078e+01 8.687606e+00 8.325541e+00 9.824460e+00 8.260111e+00 7.720277e+00 1.020250e+01 9.882320e+00 1.261660e+01 1.261976e+01 1.261251e+01 1.261850e+01 1.261314e+01 1.248442e+01 1.244845e+01 1.249951e+01 1.241944e+01 1.014259e+01 1.247668e+01 8.971099e+00 8.514895e+00 1.248470e+01 8.407784e+00 7.851420e+00 1.247723e+01 9.367657e+00 1.261261e+01 1.261577e+01 1.260852e+01 1.261450e+01 1.260915e+01 1.248042e+01 1.023563e+01 1.249552e+01 1.020662e+01 1.013859e+01 1.247268e+01 8.916044e+00 8.428616e+00 1.248070e+01 8.403789e+00 7.848632e+00 1.247324e+01 8.316655e+00 1.187757e+01 1.188073e+01 9.664657e+00 1.187947e+01 1.187411e+01 8.832291e+00 8.759812e+00 8.806216e+00 8.657948e+00 8.577959e+00 8.757587e+00 7.789051e+00 7.482797e+00 8.796057e+00 7.492376e+00 7.002207e+00 8.842196e+00 8.457226e+00 9.827830e+00 1.203981e+01 9.823738e+00 1.203855e+01 1.203319e+01 8.983974e+00 9.020849e+00 8.960933e+00 8.853653e+00 8.746344e+00 8.963223e+00 7.958558e+00 7.649883e+00 8.984251e+00 7.653927e+00 7.167230e+00 8.963773e+00 8.884339e+00 1.242486e+01 1.242802e+01 1.242077e+01 1.242676e+01 1.242140e+01 9.505665e+00 9.425897e+00 9.713435e+00 9.396884e+00 9.297510e+00 9.497927e+00 8.386895e+00 8.071344e+00 1.008413e+01 8.089149e+00 7.583316e+00 9.617056e+00 8.858359e+00 1.020263e+01 1.241461e+01 1.240736e+01 1.241335e+01 1.240799e+01 9.492255e+00 9.368466e+00 9.625926e+00 9.318282e+00 9.298611e+00 9.677195e+00 8.361397e+00 8.051842e+00 9.611111e+00 8.081503e+00 7.571373e+00 9.376076e+00 8.896969e+00 1.244624e+01 1.244940e+01 9.969920e+00 1.244813e+01 1.244277e+01 9.527039e+00 9.447272e+00 9.734810e+00 9.529577e+00 9.370104e+00 9.586820e+00 8.408270e+00 8.095111e+00 9.527317e+00 8.121146e+00 7.610690e+00 9.638430e+00 8.848675e+00 1.239229e+01 1.239545e+01 1.238820e+01 1.239419e+01 1.238883e+01 9.502693e+00 9.504647e+00 9.555707e+00 9.320294e+00 9.316161e+00 9.583936e+00 8.360621e+00 8.049506e+00 9.502971e+00 8.041258e+00 7.542432e+00 9.366896e+00 7.903479e+00 9.063624e+00 1.153901e+01 8.937425e+00 1.153774e+01 8.812894e+00 8.350337e+00 8.308960e+00 8.378474e+00 8.272929e+00 8.185151e+00 8.362562e+00 7.463299e+00 7.158830e+00 8.358538e+00 7.131999e+00 6.653818e+00 8.354413e+00 7.607601e+00 8.781871e+00 1.125726e+01 8.655673e+00 8.661658e+00 8.493220e+00 8.055267e+00 8.003070e+00 8.066635e+00 7.963996e+00 7.887086e+00 8.054885e+00 7.173595e+00 6.871419e+00 8.035134e+00 6.845582e+00 6.368226e+00 8.039336e+00 8.905515e+00 1.242206e+01 1.242522e+01 1.241797e+01 1.242396e+01 1.241860e+01 9.502866e+00 9.496496e+00 9.547556e+00 9.394086e+00 9.345931e+00 9.451328e+00 8.373853e+00 8.050494e+00 9.695822e+00 8.099694e+00 7.590394e+00 9.435039e+00 8.294502e+00 9.716434e+00 1.192842e+01 9.201674e+00 1.192715e+01 9.327462e+00 8.755616e+00 8.716822e+00 8.822331e+00 8.721732e+00 8.640431e+00 8.760214e+00 7.819050e+00 7.518079e+00 8.848725e+00 7.586341e+00 7.091426e+00 8.779526e+00 7.879123e+00 8.855831e+00 9.318597e+00 8.709230e+00 9.053931e+00 8.763386e+00 8.326778e+00 8.278198e+00 8.383361e+00 8.263683e+00 8.187182e+00 8.320444e+00 7.407785e+00 7.108908e+00 8.365959e+00 7.157371e+00 6.667926e+00 8.315714e+00 8.489221e+00 1.203849e+01 1.204165e+01 9.825573e+00 1.204038e+01 1.203503e+01 9.010299e+00 8.949841e+00 9.008299e+00 8.871086e+00 8.763276e+00 8.935838e+00 7.954765e+00 7.650077e+00 8.993484e+00 7.658521e+00 7.169039e+00 8.944852e+00
 4.911370e+00 5.870662e+00 6.233368e+00 6.046878e+00 6.185353e+00 5.741681e+00 6.054682e+00 6.245946e+00 5.826838e+00 6.130560e+00 6.466331e+00 6.392011e+00 6.365882e+00 6.198968e+00 5.901422e+00 6.093856e+00 6.200128e+00 8.194112e+00 6.054741e+00 5.760108e+00 6.661127e+00 7.056832e+00 6.909325e+00 7.160138e+00 6.537186e+00 6.849787e+00 7.219413e+00 6.646328e+00 9.782290e+00 7.662227e+00 7.678144e+00 7.415795e+00 9.440608e+00 9.143061e+00 7.126892e+00 6.847435e+00 6.632594e+00 6.892815e+00 7.604973e+00 8.120484e+00 1.100857e+01 1.087557e+01 8.774889e+00 7.842482e+00 8.658141e+00 1.091783e+01 7.944014e+00 1.088637e+01 1.097513e+01 1.099105e+01 1.099210e+01 1.054469e+01 1.024714e+01 1.082531e+01 1.016034e+01 9.945501e+00 1.084455e+01 1.081602e+01 1.171704e+01 1.201079e+01 1.187780e+01 1.198594e+01 1.160212e+01 1.186919e+01 1.192006e+01 9.456908e+00 1.188860e+01 1.197736e+01 9.784453e+00 1.199433e+01 1.154692e+01 1.124937e+01 1.182753e+01 1.116257e+01 1.094773e+01 1.184678e+01 5.441404e+00 6.399513e+00 6.766000e+00 6.572413e+00 6.758240e+00 6.221947e+00 6.750485e+00 6.994026e+00 6.322276e+00 6.888471e+00 7.051331e+00 7.067248e+00 9.662634e+00 9.215220e+00 6.708849e+00 9.495837e+00 8.830872e+00 8.616031e+00 6.652918e+00 5.959186e+00 6.894504e+00 7.884402e+00 7.365897e+00 7.474042e+00 6.788554e+00 7.742802e+00 7.530264e+00 6.937225e+00 7.498809e+00 1.005980e+01 1.007571e+01 1.007677e+01 9.629352e+00 9.331805e+00 7.152555e+00 7.036179e+00 6.821338e+00 7.024237e+00 6.174714e+00 6.785539e+00 7.369482e+00 7.432692e+00 7.804238e+00 6.798434e+00 7.176822e+00 7.474952e+00 6.845204e+00 7.443497e+00 1.000448e+01 7.548174e+00 7.812629e+00 7.101814e+00 6.804268e+00 7.260324e+00 6.521259e+00 6.112690e+00 6.960803e+00 4.985739e+00 5.902255e+00 6.221702e+00 6.058893e+00 6.187887e+00 5.770140e+00 6.104486e+00 6.220342e+00 5.846724e+00 6.127186e+00 6.263528e+00 6.312511e+00 6.385545e+00 6.370880e+00 5.788145e+00 6.146767e+00 5.701344e+00 5.338942e+00 6.095232e+00 5.015272e+00 5.951480e+00 6.334594e+00 6.150603e+00 6.280057e+00 5.827695e+00 6.136893e+00 6.230749e+00 5.878752e+00 6.104818e+00 6.253015e+00 6.274487e+00 6.344779e+00 5.926427e+00 5.905071e+00 6.185079e+00 5.498181e+00 5.263638e+00 6.085174e+00 5.215534e+00 6.155365e+00 6.576300e+00 6.336762e+00 6.494308e+00 6.023704e+00 6.560785e+00 6.471389e+00 6.077256e+00 6.358981e+00 6.493238e+00 6.597049e+00 6.552440e+00 6.238510e+00 5.831971e+00 6.343411e+00 5.682546e+00 5.467705e+00 6.301571e+00 5.188932e+00 6.173059e+00 6.515841e+00 6.391308e+00 6.526446e+00 6.030537e+00 6.579554e+00 6.491828e+00 6.068210e+00 6.331256e+00 6.459304e+00 6.480992e+00 6.599946e+00 6.041008e+00 5.746912e+00 6.332583e+00 5.691072e+00 5.438548e+00 6.302792e+00 5.256382e+00 6.231986e+00 6.840320e+00 6.618341e+00 6.621739e+00 6.137356e+00 6.412889e+00 6.570365e+00 6.133677e+00 6.369924e+00 6.470897e+00 6.541631e+00 6.503770e+00 6.025241e+00 5.737309e+00 6.371231e+00 5.690294e+00 5.401095e+00 6.318342e+00 5.182722e+00 6.105959e+00 6.462127e+00 6.335645e+00 6.446145e+00 6.010473e+00 6.417970e+00 6.390791e+00 6.102849e+00 6.437378e+00 6.464525e+00 6.636088e+00 6.508810e+00 6.138509e+00 5.790028e+00 6.376313e+00 5.608099e+00 5.356078e+00 6.238604e+00 4.983079e+00 6.009680e+00 6.370152e+00 6.170432e+00 6.366471e+00 5.855069e+00 6.128653e+00 6.120198e+00 5.836516e+00 6.068908e+00 6.160466e+00 6.160744e+00 6.191521e+00 5.868774e+00 5.591639e+00 5.965293e+00 5.275663e+00 5.060037e+00 6.036841e+00 4.965057e+00 5.865077e+00 6.279718e+00 6.089811e+00 6.217261e+00 5.766695e+00 6.035091e+00 6.066200e+00 5.826246e+00 6.115828e+00 6.122610e+00 6.142566e+00 6.159782e+00 5.892545e+00 5.518297e+00 5.946639e+00 5.248882e+00 5.029736e+00 6.009661e+00 5.192837e+00 6.134023e+00 6.493513e+00 6.426793e+00 6.742715e+00 6.115664e+00 6.335438e+00 6.451700e+00 6.171765e+00 6.468864e+00 6.526359e+00 6.573542e+00 6.802165e+00 6.032096e+00 5.767012e+00 6.245067e+00 5.791186e+00 6.215171e+00 6.299235e+00 5.071252e+00 5.982331e+00 6.360236e+00 6.175144e+00 6.319412e+00 5.855196e+00 6.103321e+00 6.151140e+00 5.912418e+00 6.152946e+00 6.262909e+00 6.303438e+00 6.256856e+00 5.720496e+00 5.418010e+00 6.095783e+00 5.496041e+00 5.531942e+00 6.075763e+00 4.991480e+00 5.913128e+00 6.279217e+00 6.086651e+00 6.222038e+00 5.771102e+00 6.055515e+00 6.078390e+00 5.831278e+00 6.084685e+00 6.182408e+00 6.213112e+00 6.158322e+00 5.662851e+00 5.357542e+00 6.079375e+00 5.569176e+00 5.414975e+00 6.025979e+00 5.017906e+00 5.934989e+00 6.280081e+00 6.143570e+00 6.252848e+00 5.824153e+00 6.082521e+00 6.167889e+00 5.907878e+00 6.150682e+00 6.347608e+00 6.373165e+00 6.300681e+00 6.114013e+00 5.660786e+00 6.112684e+00 5.475320e+00 5.283717e+00 6.103776e+00
 6.180065e+00 5.949428e+00 5.710047e+00 5.820889e+00 5.701467e+00 6.077548e+00 5.688190e+00 5.174830e+00 6.811490e+00 7.053102e+00 6.890159e+00 7.340752e+00 9.804997e+00 7.328803e+00 7.180525e+00 6.908695e+00 6.410961e+00 6.254787e+00 9.804385e+00 8.147155e+00 7.876487e+00 7.571914e+00 7.802190e+00 7.546830e+00 8.109013e+00 7.625716e+00 7.018834e+00 1.146848e+01 1.150888e+01 1.143618e+01 1.151134e+01 1.150336e+01 1.149940e+01 1.147323e+01 1.141800e+01 1.117416e+01 8.799551e+00 1.150275e+01 1.187324e+01 9.178700e+00 8.826253e+00 8.859845e+00 8.816767e+00 9.565636e+00 9.191331e+00 8.294027e+00 1.234692e+01 1.238732e+01 1.231461e+01 1.238978e+01 1.238180e+01 1.237783e+01 1.235166e+01 1.229644e+01 1.205260e+01 1.188681e+01 1.238119e+01 1.206254e+01 1.184022e+01 1.160988e+01 1.171757e+01 1.160040e+01 1.196376e+01 1.158945e+01 8.605430e+00 1.253622e+01 1.257662e+01 1.250391e+01 1.257908e+01 1.257110e+01 1.256713e+01 1.254096e+01 1.248574e+01 1.224190e+01 1.207611e+01 1.257049e+01 7.698943e+00 7.333189e+00 7.060575e+00 7.203468e+00 7.055611e+00 7.514305e+00 7.071091e+00 6.534077e+00 8.811447e+00 1.106067e+01 1.098797e+01 1.106313e+01 1.105515e+01 8.842360e+00 1.102501e+01 1.096979e+01 1.072595e+01 8.351339e+00 1.105454e+01 8.598508e+00 8.257615e+00 7.893791e+00 8.025973e+00 7.942638e+00 1.116816e+01 7.897852e+00 7.337435e+00 1.174062e+01 1.178102e+01 1.170831e+01 1.178348e+01 1.177550e+01 1.177153e+01 1.174536e+01 1.169014e+01 9.237476e+00 8.686178e+00 1.177489e+01 8.438076e+00 8.215760e+00 7.912023e+00 8.039583e+00 7.828374e+00 8.428275e+00 7.847571e+00 7.202385e+00 1.166917e+01 1.170957e+01 1.163686e+01 1.171203e+01 1.170405e+01 1.170008e+01 1.167391e+01 1.161869e+01 9.166024e+00 8.736833e+00 1.170344e+01 6.376597e+00 6.142952e+00 5.895849e+00 6.011268e+00 5.886493e+00 6.268878e+00 5.879794e+00 5.351167e+00 7.153530e+00 7.508715e+00 7.046073e+00 9.983403e+00 9.975421e+00 7.377121e+00 7.473057e+00 7.079119e+00 6.615062e+00 6.418509e+00 7.255318e+00 6.476351e+00 6.249268e+00 6.001386e+00 6.117039e+00 5.990965e+00 6.383109e+00 5.984281e+00 5.449722e+00 7.159539e+00 7.865946e+00 7.127232e+00 1.007723e+01 7.474919e+00 7.593058e+00 7.208302e+00 7.070796e+00 6.712419e+00 6.502747e+00 7.400208e+00 7.053035e+00 6.790903e+00 6.551863e+00 6.650983e+00 6.524608e+00 6.931163e+00 6.539072e+00 5.963402e+00 8.311435e+00 8.351834e+00 7.819520e+00 8.354296e+00 8.346315e+00 8.078946e+00 8.316176e+00 7.658838e+00 7.292434e+00 7.043515e+00 8.082302e+00 7.016474e+00 6.760044e+00 6.503806e+00 6.626747e+00 6.486292e+00 6.900790e+00 6.488224e+00 5.931456e+00 8.016087e+00 1.052871e+01 8.247182e+00 8.322350e+00 8.314369e+00 8.310401e+00 8.020829e+00 7.843500e+00 7.297991e+00 6.993781e+00 7.803090e+00 7.132578e+00 6.903542e+00 6.600946e+00 6.716667e+00 6.588667e+00 6.992272e+00 6.596364e+00 6.025506e+00 8.104265e+00 1.061689e+01 7.875751e+00 1.061935e+01 1.061137e+01 8.135177e+00 7.861740e+00 7.663850e+00 7.407340e+00 7.083019e+00 7.853346e+00 6.966389e+00 6.722797e+00 6.460259e+00 6.563413e+00 6.446236e+00 6.839541e+00 6.452689e+00 5.885822e+00 8.237600e+00 1.048682e+01 7.745685e+00 8.280462e+00 8.272480e+00 8.268512e+00 7.731674e+00 7.638530e+00 7.189379e+00 6.961197e+00 8.271869e+00 6.226169e+00 5.991767e+00 5.752860e+00 5.864056e+00 5.743442e+00 6.123628e+00 5.727628e+00 5.200027e+00 6.807553e+00 6.891893e+00 6.713572e+00 6.881236e+00 6.842434e+00 6.843492e+00 6.783384e+00 6.690253e+00 6.412861e+00 6.235142e+00 6.890746e+00 6.130531e+00 5.897222e+00 5.660857e+00 5.771026e+00 5.652067e+00 6.025198e+00 5.637188e+00 5.114759e+00 6.669872e+00 6.751260e+00 6.624348e+00 6.773424e+00 6.745741e+00 6.723601e+00 6.665090e+00 6.588099e+00 6.313449e+00 6.145516e+00 6.773290e+00 7.056702e+00 6.792284e+00 6.522694e+00 6.654473e+00 6.516164e+00 6.934580e+00 6.516705e+00 5.955634e+00 7.919064e+00 8.344972e+00 7.761598e+00 8.347434e+00 8.076052e+00 1.054431e+01 1.051814e+01 7.868584e+00 7.305984e+00 7.067456e+00 8.075440e+00 6.419992e+00 6.167240e+00 5.930270e+00 6.040634e+00 5.916649e+00 6.304358e+00 5.911496e+00 5.378158e+00 7.021305e+00 7.286836e+00 6.979359e+00 7.289298e+00 7.169998e+00 7.277349e+00 7.302238e+00 6.965842e+00 6.595250e+00 6.409459e+00 7.189256e+00 6.219278e+00 5.980190e+00 5.744917e+00 5.856149e+00 5.733826e+00 6.109372e+00 5.725970e+00 5.200970e+00 6.794875e+00 6.924596e+00 6.724703e+00 6.900881e+00 6.919077e+00 6.888932e+00 6.810944e+00 6.709356e+00 6.399647e+00 6.216474e+00 6.861326e+00 6.484039e+00 6.245078e+00 6.004091e+00 6.117782e+00 5.992556e+00 6.390185e+00 5.987725e+00 5.450266e+00 7.316135e+00 7.867202e+00 7.107317e+00 1.007849e+01 7.351016e+00 7.594314e+00 7.282956e+00 7.110315e+00 6.701028e+00 6.503261e+00 7.312483e+00
 5.030725e+00 5.570974e+00 6.033935e+00 5.860276e+00 6.053242e+00 5.461381e+00 5.755301e+00 5.934231e+00 5.431821e+00 5.735575e+00 5.941110e+00 6.003647e+00 6.032378e+00 6.020661e+00 5.752166e+00 5.822627e+00 5.428321e+00 5.261428e+00 5.747563e+00 5.751166e+00 9.275068e+00 7.229430e+00 6.949341e+00 9.713398e+00 6.574873e+00 6.978946e+00 7.409963e+00 6.311367e+00 6.600565e+00 7.030043e+00 7.013249e+00 7.103924e+00 7.482672e+00 6.727980e+00 6.846120e+00 6.182138e+00 5.981972e+00 6.655859e+00 7.048284e+00 1.032144e+01 1.074803e+01 1.059005e+01 1.075977e+01 1.021558e+01 1.049755e+01 1.066516e+01 7.979729e+00 8.268927e+00 1.067075e+01 1.072806e+01 1.074463e+01 1.073787e+01 1.049385e+01 1.056093e+01 7.982416e+00 7.217736e+00 8.280420e+00 1.083997e+01 1.139364e+01 1.182022e+01 1.166224e+01 1.183197e+01 1.128777e+01 9.360915e+00 1.173735e+01 1.126074e+01 1.154994e+01 1.174294e+01 1.180025e+01 1.181682e+01 1.181006e+01 1.156604e+01 1.163312e+01 1.126343e+01 1.110087e+01 1.156144e+01 5.488886e+00 6.184163e+00 7.024549e+00 6.866568e+00 9.508518e+00 6.102165e+00 6.415481e+00 6.694414e+00 6.041294e+00 6.395685e+00 6.632485e+00 6.719387e+00 6.899044e+00 6.892283e+00 6.411781e+00 6.389179e+00 5.906621e+00 5.737141e+00 6.324894e+00 5.955249e+00 7.239364e+00 7.665951e+00 9.716795e+00 9.886519e+00 6.622834e+00 7.152067e+00 7.319682e+00 6.528288e+00 6.885004e+00 9.797496e+00 7.382576e+00 7.202945e+00 9.864617e+00 7.026260e+00 7.215447e+00 6.470334e+00 6.185188e+00 7.407165e+00 5.857784e+00 7.188459e+00 7.615047e+00 7.193664e+00 9.835614e+00 6.819196e+00 6.904955e+00 7.532178e+00 6.416743e+00 6.885159e+00 7.274366e+00 7.331671e+00 9.820473e+00 7.219379e+00 6.901256e+00 6.968336e+00 6.392248e+00 6.218494e+00 6.896653e+00 5.057037e+00 5.642132e+00 6.137506e+00 5.955600e+00 6.156421e+00 5.535268e+00 5.824872e+00 6.026442e+00 5.502761e+00 5.807911e+00 6.027603e+00 6.088670e+00 6.107282e+00 6.099830e+00 5.822083e+00 5.888704e+00 5.494389e+00 5.322927e+00 5.816125e+00 5.088395e+00 5.678799e+00 6.172996e+00 5.975783e+00 6.177109e+00 5.560064e+00 5.866776e+00 6.062385e+00 5.538245e+00 5.867677e+00 6.076879e+00 6.145393e+00 6.159229e+00 6.171851e+00 5.854341e+00 5.931397e+00 5.530568e+00 5.357165e+00 5.871217e+00 5.261829e+00 5.887109e+00 6.391949e+00 6.292642e+00 6.462366e+00 5.770548e+00 6.081425e+00 6.259570e+00 5.732615e+00 6.072159e+00 6.285449e+00 6.419457e+00 6.436033e+00 6.453136e+00 6.094317e+00 6.168118e+00 5.723263e+00 5.544689e+00 6.117063e+00 5.261408e+00 5.846188e+00 6.410726e+00 6.218445e+00 6.516500e+00 5.741188e+00 6.044148e+00 6.336828e+00 5.719753e+00 6.078831e+00 6.333446e+00 6.484784e+00 6.378794e+00 6.366268e+00 6.043357e+00 6.169970e+00 5.709698e+00 5.533423e+00 6.050555e+00 5.290024e+00 5.920412e+00 6.623409e+00 6.218332e+00 6.479812e+00 5.793816e+00 6.118733e+00 6.310427e+00 5.755790e+00 6.106034e+00 6.454680e+00 6.511986e+00 6.552493e+00 6.388119e+00 6.075280e+00 6.159897e+00 5.739916e+00 5.571545e+00 6.110431e+00 5.239940e+00 5.856843e+00 6.455416e+00 6.190823e+00 6.401714e+00 5.739457e+00 6.064063e+00 6.334174e+00 5.680177e+00 6.036885e+00 6.276181e+00 6.324467e+00 6.329434e+00 6.396905e+00 6.046467e+00 6.102525e+00 5.684863e+00 5.517961e+00 6.074046e+00 5.008363e+00 5.579336e+00 6.044119e+00 5.864822e+00 6.060980e+00 5.471355e+00 5.769032e+00 5.953652e+00 5.445907e+00 5.753438e+00 5.959655e+00 6.029263e+00 6.051648e+00 6.048712e+00 5.771237e+00 5.838573e+00 5.452321e+00 5.282233e+00 5.761209e+00 4.981343e+00 5.552254e+00 6.009557e+00 5.832417e+00 6.020660e+00 5.443285e+00 5.737690e+00 5.916112e+00 5.413025e+00 5.715478e+00 5.920647e+00 5.983029e+00 6.004897e+00 6.005678e+00 5.738088e+00 5.802173e+00 5.420783e+00 5.254734e+00 5.725704e+00 5.277798e+00 5.894346e+00 6.427347e+00 6.238099e+00 6.472933e+00 5.740972e+00 6.095912e+00 6.335508e+00 5.709905e+00 6.029263e+00 6.398420e+00 6.398403e+00 6.423949e+00 6.358929e+00 6.045360e+00 6.202741e+00 5.741441e+00 5.536063e+00 6.073476e+00 5.062381e+00 5.646929e+00 6.121878e+00 5.935036e+00 6.144357e+00 5.528884e+00 5.838787e+00 6.020367e+00 5.502745e+00 5.812059e+00 6.055334e+00 6.108738e+00 6.118480e+00 6.108702e+00 5.829074e+00 5.931759e+00 5.533371e+00 5.347237e+00 5.833247e+00 5.007021e+00 5.580042e+00 6.039287e+00 5.864510e+00 6.051511e+00 5.467537e+00 5.766409e+00 5.952454e+00 5.444711e+00 5.742931e+00 5.959512e+00 6.043290e+00 6.040004e+00 6.020706e+00 5.762280e+00 5.845888e+00 5.452573e+00 5.289787e+00 5.757847e+00 5.089902e+00 5.680520e+00 6.188613e+00 5.976789e+00 6.174709e+00 5.564629e+00 5.891697e+00 6.090467e+00 5.532584e+00 5.837986e+00 6.055526e+00 6.126519e+00 6.173354e+00 6.163176e+00 5.857204e+00 5.947667e+00 5.531819e+00 5.356651e+00 5.868701e+00
 8.193366e+00 9.229970e+00 8.602943e+00 8.768469e+00 8.646429e+00 7.704301e+00 7.591009e+00 8.005013e+00 7.842024e+00 7.869988e+00 7.841362e+00 7.089892e+00 6.871221e+00 8.172202e+00 7.683636e+00 7.050235e+00 7.521823e+00 9.566214e+00 1.260046e+01 1.038660e+01 1.259857e+01 1.259511e+01 9.155076e+00 8.958777e+00 9.801196e+00 9.451635e+00 9.387643e+00 9.329598e+00 8.411564e+00 8.189670e+00 9.749057e+00 9.127955e+00 8.530079e+00 8.925222e+00 1.246913e+01 1.264122e+01 1.263618e+01 1.263932e+01 1.263586e+01 9.554413e+00 9.251590e+00 1.231417e+01 9.951995e+00 9.976985e+00 9.948536e+00 8.953775e+00 9.001659e+00 1.245824e+01 1.199952e+01 8.787440e+00 9.379772e+00 1.247386e+01 1.264595e+01 1.264091e+01 1.264406e+01 1.264059e+01 1.203137e+01 1.192476e+01 1.231891e+01 1.216555e+01 1.219054e+01 1.216209e+01 9.221909e+00 9.006392e+00 1.246297e+01 1.200425e+01 1.138651e+01 1.185673e+01 9.474901e+00 1.255197e+01 1.254693e+01 1.255007e+01 1.033779e+01 8.974661e+00 8.828355e+00 9.505430e+00 9.158474e+00 9.200555e+00 9.205949e+00 8.321687e+00 8.077465e+00 9.558049e+00 9.035434e+00 8.379427e+00 8.771658e+00 9.851444e+00 1.261787e+01 1.261283e+01 1.261597e+01 1.261251e+01 9.141129e+00 9.085732e+00 1.229082e+01 9.469038e+00 9.953636e+00 9.347001e+00 8.527820e+00 8.237528e+00 9.962667e+00 9.381835e+00 8.527613e+00 8.980998e+00 9.722290e+00 1.261387e+01 1.260883e+01 1.261198e+01 1.260852e+01 9.404962e+00 9.061868e+00 9.814604e+00 9.376062e+00 9.490033e+00 1.213002e+01 8.493684e+00 8.176781e+00 9.958672e+00 9.377841e+00 8.479597e+00 9.230321e+00 8.682938e+00 1.187884e+01 1.187380e+01 9.668119e+00 9.664657e+00 8.162327e+00 8.047945e+00 8.479171e+00 8.312037e+00 8.346753e+00 8.307292e+00 7.544921e+00 7.322795e+00 8.672054e+00 8.148425e+00 7.500194e+00 7.976578e+00 8.903100e+00 9.829092e+00 1.203288e+01 1.203602e+01 9.438230e+00 8.334828e+00 8.220361e+00 8.704516e+00 8.487942e+00 8.531185e+00 8.485708e+00 7.709907e+00 7.485758e+00 8.863853e+00 8.321163e+00 7.663928e+00 8.146327e+00 9.534542e+00 1.242612e+01 1.242108e+01 1.242423e+01 1.242077e+01 8.789089e+00 8.681123e+00 9.159810e+00 8.996122e+00 9.012091e+00 8.992663e+00 8.145612e+00 7.908124e+00 9.574718e+00 8.782009e+00 8.078373e+00 8.591504e+00 9.409815e+00 1.241272e+01 1.240768e+01 1.241082e+01 1.240736e+01 8.764775e+00 8.665127e+00 9.136066e+00 8.958634e+00 9.003046e+00 8.970234e+00 8.129147e+00 7.900137e+00 9.367581e+00 8.741001e+00 8.059191e+00 8.589073e+00 9.488399e+00 1.023868e+01 9.970234e+00 1.244561e+01 1.244215e+01 8.817858e+00 8.725975e+00 9.193187e+00 9.004377e+00 9.042486e+00 9.030137e+00 8.162707e+00 7.936539e+00 9.507112e+00 8.814712e+00 8.102097e+00 8.651923e+00 9.335442e+00 1.239356e+01 1.017969e+01 1.239166e+01 1.238820e+01 8.732784e+00 8.640087e+00 9.153419e+00 8.933098e+00 8.993526e+00 8.921181e+00 8.096496e+00 7.865062e+00 9.423572e+00 8.728050e+00 8.052531e+00 8.576704e+00 8.324741e+00 1.153711e+01 8.937739e+00 9.326395e+00 9.059532e+00 7.824503e+00 7.707681e+00 8.135014e+00 7.963283e+00 7.984354e+00 7.955495e+00 7.183729e+00 6.963832e+00 8.314777e+00 7.805336e+00 7.154026e+00 7.637616e+00 8.007555e+00 8.783134e+00 8.581887e+00 8.585034e+00 8.530513e+00 7.526628e+00 7.413754e+00 7.830966e+00 7.668664e+00 7.688976e+00 7.657694e+00 6.897070e+00 6.677843e+00 8.004451e+00 7.504717e+00 6.866086e+00 7.343386e+00 9.376404e+00 1.242333e+01 1.241829e+01 1.242143e+01 1.241797e+01 8.787681e+00 8.683973e+00 9.157012e+00 8.962868e+00 8.997685e+00 8.989865e+00 8.152280e+00 7.921078e+00 9.482939e+00 8.750467e+00 8.067667e+00 8.584897e+00 8.758529e+00 9.717696e+00 9.712656e+00 1.192463e+01 9.712342e+00 8.240427e+00 8.117430e+00 8.559197e+00 8.369134e+00 8.399976e+00 8.391340e+00 7.610283e+00 7.387312e+00 8.763485e+00 8.171782e+00 7.531625e+00 8.039814e+00 8.339997e+00 9.316701e+00 9.311661e+00 9.051407e+00 9.047945e+00 7.800742e+00 7.691973e+00 8.120876e+00 7.943875e+00 7.971429e+00 7.939739e+00 7.191952e+00 6.969000e+00 8.282185e+00 7.756640e+00 7.123000e+00 7.617109e+00 8.874115e+00 1.203975e+01 9.825887e+00 9.829034e+00 9.562171e+00 8.329999e+00 8.221625e+00 8.675254e+00 8.494057e+00 8.533711e+00 8.489253e+00 7.712052e+00 7.490192e+00 8.852353e+00 8.321376e+00 7.664436e+00 8.152236e+00
 4.732298e+00 5.660107e+00 5.667080e+00 5.537589e+00 5.543524e+00 5.409456e+00 5.960443e+00 6.092190e+00 5.917447e+00 6.246027e+00 6.218243e+00 6.306658e+00 6.289069e+00 6.214670e+00 6.144021e+00 6.195567e+00 6.091358e+00 6.015860e+00 6.180467e+00 5.582115e+00 6.761768e+00 6.800864e+00 6.568651e+00 6.562242e+00 6.408297e+00 7.628012e+00 7.753511e+00 7.588522e+00 7.421606e+00 7.401148e+00 7.656954e+00 7.650832e+00 7.520741e+00 9.956465e+00 7.573196e+00 7.723374e+00 7.261437e+00 7.444695e+00 6.961028e+00 8.522751e+00 1.074107e+01 8.404784e+00 1.061987e+01 1.048710e+01 8.810809e+00 1.114513e+01 1.098014e+01 1.127284e+01 9.043553e+00 1.131198e+01 1.130585e+01 1.117576e+01 1.113926e+01 1.122822e+01 8.906171e+00 8.829743e+00 9.013000e+00 8.468816e+00 1.160054e+01 9.401212e+00 1.148257e+01 1.148883e+01 1.135606e+01 1.188860e+01 1.201409e+01 1.184911e+01 1.214180e+01 1.212134e+01 1.218094e+01 1.217482e+01 1.204473e+01 1.200822e+01 1.209718e+01 1.198396e+01 1.190753e+01 1.209079e+01 5.286732e+00 6.323579e+00 6.337178e+00 6.209712e+00 6.235328e+00 6.092220e+00 6.688340e+00 6.980370e+00 6.815381e+00 7.070152e+00 7.138675e+00 7.657882e+00 7.192152e+00 7.062061e+00 9.693992e+00 6.952138e+00 7.075393e+00 7.384472e+00 7.019141e+00 5.835128e+00 7.006969e+00 7.016469e+00 6.859406e+00 6.933186e+00 6.672254e+00 7.384009e+00 7.969115e+00 7.540725e+00 8.096818e+00 8.076360e+00 8.135959e+00 7.866436e+00 1.020857e+01 1.017207e+01 8.052202e+00 7.553470e+00 1.007137e+01 1.025463e+01 5.752361e+00 6.982159e+00 6.991659e+00 6.989352e+00 6.832533e+00 6.609522e+00 7.321277e+00 1.011521e+01 7.741395e+00 1.024291e+01 8.013629e+00 8.073228e+00 8.067106e+00 7.551507e+00 7.900514e+00 7.989470e+00 7.365579e+00 7.340211e+00 1.019190e+01 4.783045e+00 5.751097e+00 5.765805e+00 5.625570e+00 5.634366e+00 5.497318e+00 6.061939e+00 6.233456e+00 6.028289e+00 6.397758e+00 6.385759e+00 6.471157e+00 6.480025e+00 6.284783e+00 6.228897e+00 6.312821e+00 6.188158e+00 6.103531e+00 6.355206e+00 4.823815e+00 5.800155e+00 5.800812e+00 5.668322e+00 5.676584e+00 5.534559e+00 6.120230e+00 6.311862e+00 6.082342e+00 6.492357e+00 6.503165e+00 6.485083e+00 6.539551e+00 6.310796e+00 6.249584e+00 6.379108e+00 6.201955e+00 6.113100e+00 6.385599e+00 5.031016e+00 6.068684e+00 6.080641e+00 5.919145e+00 5.976841e+00 5.776571e+00 6.387563e+00 6.881455e+00 6.435967e+00 6.883999e+00 7.110807e+00 7.048299e+00 6.879096e+00 6.523402e+00 6.454854e+00 6.890442e+00 6.468696e+00 6.362865e+00 6.765469e+00 5.019143e+00 6.046959e+00 6.075858e+00 5.931079e+00 5.904308e+00 5.762835e+00 6.424339e+00 6.557959e+00 6.358672e+00 6.803625e+00 6.722527e+00 7.157551e+00 6.836645e+00 6.481805e+00 6.445303e+00 6.683859e+00 6.474170e+00 6.333910e+00 6.752614e+00 5.060592e+00 6.102180e+00 6.096535e+00 5.947594e+00 5.979945e+00 5.806294e+00 6.498423e+00 6.687812e+00 6.546754e+00 6.906964e+00 6.886506e+00 7.193372e+00 7.065143e+00 6.549323e+00 6.490466e+00 6.734189e+00 6.494932e+00 6.368380e+00 6.818032e+00 4.999905e+00 6.034557e+00 6.030459e+00 5.899689e+00 5.877247e+00 5.744473e+00 6.350542e+00 6.525782e+00 6.360793e+00 6.854486e+00 6.959188e+00 6.893627e+00 6.819987e+00 6.532284e+00 6.457388e+00 6.698551e+00 6.388505e+00 6.296787e+00 6.803475e+00 4.731406e+00 5.679701e+00 5.692076e+00 5.556466e+00 5.562492e+00 5.424695e+00 5.989154e+00 6.131916e+00 5.948622e+00 6.292937e+00 6.263747e+00 6.354213e+00 6.352390e+00 6.218001e+00 6.182889e+00 6.236482e+00 6.089613e+00 6.002356e+00 6.216942e+00 4.699606e+00 5.641331e+00 5.652888e+00 5.520455e+00 5.526717e+00 5.388561e+00 5.946605e+00 6.080249e+00 5.900541e+00 6.230404e+00 6.202567e+00 6.277209e+00 6.278332e+00 6.160131e+00 6.107699e+00 6.178856e+00 6.043947e+00 5.960282e+00 6.170928e+00 5.030712e+00 6.055034e+00 6.073056e+00 5.903073e+00 5.931118e+00 5.778511e+00 6.434422e+00 6.598183e+00 6.337792e+00 6.753068e+00 7.108034e+00 7.045526e+00 6.876324e+00 6.497289e+00 6.447509e+00 6.725291e+00 6.537905e+00 6.403724e+00 6.830215e+00 4.795965e+00 5.768485e+00 5.777533e+00 5.637467e+00 5.647114e+00 5.506292e+00 6.088083e+00 6.239915e+00 6.040133e+00 6.399351e+00 6.372378e+00 6.451377e+00 6.439752e+00 6.210914e+00 6.169428e+00 6.342414e+00 6.232989e+00 6.138527e+00 6.327606e+00 4.729090e+00 5.679967e+00 5.691840e+00 5.558712e+00 5.565326e+00 5.427250e+00 5.987531e+00 6.133452e+00 5.946445e+00 6.298755e+00 6.270350e+00 6.354283e+00 6.330810e+00 6.133842e+00 6.097434e+00 6.228670e+00 6.106854e+00 6.029683e+00 6.228177e+00 4.822582e+00 5.799150e+00 5.809513e+00 5.671155e+00 5.677034e+00 5.533667e+00 6.147239e+00 6.329647e+00 6.074714e+00 6.480804e+00 6.419557e+00 6.525711e+00 6.540001e+00 6.324844e+00 6.284086e+00 6.412734e+00 6.219313e+00 6.120056e+00 6.424442e+00
 8.279663e+00 9.231550e+00 8.769099e+00 8.719302e+00 8.537751e+00 7.850601e+00 7.521078e+00 7.967720e+00 7.754883e+00 7.757571e+00 7.868233e+00 7.150655e+00 7.000497e+00 8.133438e+00 7.556794e+00 6.996073e+00 7.602361e+00 9.532782e+00 1.260204e+01 1.259920e+01 1.260046e+01 1.038660e+01 9.901478e+00 8.961854e+00 9.632269e+00 9.353696e+00 9.558729e+00 9.466389e+00 8.475940e+00 8.274774e+00 9.898597e+00 8.996121e+00 8.364994e+00 9.114775e+00 1.008420e+01 1.264280e+01 1.263995e+01 1.264122e+01 1.263618e+01 1.215105e+01 9.624592e+00 1.226735e+01 9.854056e+00 9.599481e+00 9.966749e+00 9.018151e+00 8.586953e+00 1.020275e+01 1.188452e+01 8.860790e+00 1.191294e+01 1.229776e+01 1.264753e+01 1.264469e+01 1.264595e+01 1.264091e+01 1.215579e+01 9.629325e+00 1.227209e+01 1.206761e+01 1.207644e+01 1.218031e+01 1.149511e+01 9.140275e+00 1.241631e+01 1.188926e+01 1.133775e+01 1.191767e+01 9.328943e+00 1.255355e+01 1.255070e+01 1.255197e+01 1.254693e+01 9.304389e+00 8.831071e+00 9.420690e+00 9.087605e+00 9.048949e+00 9.275381e+00 8.352647e+00 8.198684e+00 9.653891e+00 8.874780e+00 8.266809e+00 8.903196e+00 9.797451e+00 1.261945e+01 1.261660e+01 1.261787e+01 1.040400e+01 9.408213e+00 9.052654e+00 9.649672e+00 9.320039e+00 9.576132e+00 9.943399e+00 8.500440e+00 8.358291e+00 1.017940e+01 9.388949e+00 8.462016e+00 9.295259e+00 9.671349e+00 1.261545e+01 1.261261e+01 1.261387e+01 1.260883e+01 9.455278e+00 8.943913e+00 9.645678e+00 9.316044e+00 9.324871e+00 9.479797e+00 8.558060e+00 8.372400e+00 9.912005e+00 9.137688e+00 8.356065e+00 9.166105e+00 8.539557e+00 1.188042e+01 1.187757e+01 1.187884e+01 9.401570e+00 8.351219e+00 7.982729e+00 8.446801e+00 8.217377e+00 8.219632e+00 8.339156e+00 7.602105e+00 7.451946e+00 8.616919e+00 8.018715e+00 7.446441e+00 8.068715e+00 8.745103e+00 1.203950e+01 1.203665e+01 1.203792e+01 1.203288e+01 8.514392e+00 8.163038e+00 8.650616e+00 8.389213e+00 8.392693e+00 8.514672e+00 7.767717e+00 7.616129e+00 8.817186e+00 8.191530e+00 7.611886e+00 8.238503e+00 9.320521e+00 1.242770e+01 1.242486e+01 1.242612e+01 1.242108e+01 9.030989e+00 8.615909e+00 9.177431e+00 8.854242e+00 8.832808e+00 8.997755e+00 8.199899e+00 8.042654e+00 9.348833e+00 8.622462e+00 8.032190e+00 8.712016e+00 9.277515e+00 1.241430e+01 1.241145e+01 1.241272e+01 1.240768e+01 9.036529e+00 8.593157e+00 9.118360e+00 8.838478e+00 8.833184e+00 8.955983e+00 8.179003e+00 8.028812e+00 9.308242e+00 8.624863e+00 8.011920e+00 8.714205e+00 9.165803e+00 1.244908e+01 1.244624e+01 1.244750e+01 1.244246e+01 8.987103e+00 8.608540e+00 9.198805e+00 8.892208e+00 8.894973e+00 9.054587e+00 8.229151e+00 8.071557e+00 9.430848e+00 8.686383e+00 8.055195e+00 8.725677e+00 9.118097e+00 1.239514e+01 1.239229e+01 1.239356e+01 1.238852e+01 8.949132e+00 8.559363e+00 9.061068e+00 8.810797e+00 8.810608e+00 8.954229e+00 8.157210e+00 8.005700e+00 9.289083e+00 8.589893e+00 7.998517e+00 8.647122e+00 8.088850e+00 1.153869e+01 8.941517e+00 9.328288e+00 9.323248e+00 7.938792e+00 7.606030e+00 8.064953e+00 7.844622e+00 7.857254e+00 7.972521e+00 7.264034e+00 7.114877e+00 8.237893e+00 7.659971e+00 7.090234e+00 7.688201e+00 7.788597e+00 1.125694e+01 9.045273e+00 1.125536e+01 8.778094e+00 7.645796e+00 7.315801e+00 7.770590e+00 7.554018e+00 7.565589e+00 7.674101e+00 6.976006e+00 6.828365e+00 7.924465e+00 7.367709e+00 6.803280e+00 7.397361e+00 9.317723e+00 1.242491e+01 1.242206e+01 1.242333e+01 1.241829e+01 8.959480e+00 8.585511e+00 9.115958e+00 8.868035e+00 8.880132e+00 8.977622e+00 8.198107e+00 8.043604e+00 9.406675e+00 8.629179e+00 8.026818e+00 8.672593e+00 8.506815e+00 1.192810e+01 1.192526e+01 1.192652e+01 1.192148e+01 8.343594e+00 8.008588e+00 8.485149e+00 8.258107e+00 8.280652e+00 8.383577e+00 7.656280e+00 7.505477e+00 8.705790e+00 8.093152e+00 7.506152e+00 8.090742e+00 8.075967e+00 9.318281e+00 8.929930e+00 9.316701e+00 9.311661e+00 7.923068e+00 7.589034e+00 8.065042e+00 7.839113e+00 7.849717e+00 7.957403e+00 7.241791e+00 7.091731e+00 8.238862e+00 7.674913e+00 7.092095e+00 7.672971e+00 8.771068e+00 1.204133e+01 1.203849e+01 1.203975e+01 9.825887e+00 8.534526e+00 8.152004e+00 8.627471e+00 8.390278e+00 8.395523e+00 8.515374e+00 7.768958e+00 7.620147e+00 8.827093e+00 8.191690e+00 7.613021e+00 8.246178e+00
 4.837440e+00 5.509255e+00 5.690094e+00 5.561003e+00 5.637966e+00 5.384808e+00 5.722922e+00 5.878924e+00 5.646440e+00 5.951589e+00 6.000375e+00 6.031557e+00 6.010689e+00 5.820325e+00 5.791508e+00 5.888244e+00 5.825497e+00 5.734597e+00 5.820249e+00 5.502214e+00 6.314063e+00 6.629317e+00 6.472510e+00 6.489237e+00 6.190279e+00 6.939367e+00 6.972424e+00 6.618894e+00 7.023358e+00 6.996616e+00 7.217043e+00 7.010347e+00 6.808866e+00 6.990344e+00 6.841678e+00 6.839470e+00 6.700669e+00 6.748268e+00 6.769572e+00 7.772573e+00 1.042146e+01 1.029425e+01 1.037162e+01 7.648789e+00 7.974100e+00 1.060149e+01 8.164295e+00 1.065242e+01 1.069978e+01 1.072400e+01 1.071351e+01 1.051203e+01 1.049730e+01 8.001570e+00 1.054264e+01 1.045489e+01 1.054041e+01 8.168732e+00 1.132917e+01 1.150584e+01 1.137863e+01 1.145600e+01 1.120539e+01 1.153070e+01 1.168586e+01 1.145749e+01 1.173680e+01 1.178416e+01 1.180838e+01 1.179789e+01 1.159641e+01 1.158168e+01 1.168028e+01 1.162701e+01 1.153927e+01 1.162479e+01 5.273747e+00 6.004511e+00 6.310767e+00 6.145294e+00 6.249732e+00 5.935544e+00 6.297366e+00 6.608211e+00 6.306444e+00 6.605617e+00 6.652976e+00 6.730723e+00 6.646837e+00 6.401334e+00 6.593006e+00 6.432769e+00 6.459120e+00 6.624697e+00 6.384057e+00 5.721827e+00 6.711846e+00 6.888510e+00 6.710240e+00 6.676289e+00 6.425683e+00 6.770863e+00 7.264743e+00 6.914266e+00 7.119470e+00 7.240928e+00 7.650656e+00 7.376766e+00 9.647510e+00 9.632782e+00 7.137049e+00 6.958622e+00 7.381549e+00 7.467069e+00 5.658967e+00 6.468040e+00 6.912532e+00 6.660162e+00 6.737529e+00 6.358765e+00 6.937394e+00 7.214664e+00 6.790088e+00 7.265598e+00 7.116750e+00 7.600578e+00 7.130481e+00 6.928999e+00 6.988371e+00 7.012871e+00 7.033703e+00 6.820803e+00 9.625815e+00 4.864061e+00 5.583711e+00 5.772634e+00 5.642473e+00 5.724788e+00 5.461732e+00 5.791904e+00 5.976396e+00 5.729885e+00 6.014359e+00 6.091288e+00 6.105950e+00 6.094186e+00 5.864940e+00 5.847762e+00 5.941481e+00 5.892861e+00 5.799161e+00 5.880514e+00 4.897273e+00 5.618066e+00 5.805638e+00 5.676841e+00 5.763156e+00 5.492191e+00 5.853544e+00 6.015183e+00 5.768172e+00 6.078949e+00 6.124212e+00 6.170451e+00 6.137942e+00 5.898230e+00 5.875346e+00 5.999360e+00 5.920417e+00 5.819306e+00 5.938890e+00 5.061349e+00 5.819867e+00 6.047365e+00 5.931763e+00 6.018150e+00 5.697515e+00 6.083835e+00 6.301622e+00 6.014993e+00 6.298953e+00 6.390944e+00 6.472487e+00 6.389155e+00 6.066986e+00 6.065805e+00 6.221804e+00 6.130549e+00 6.019870e+00 6.186944e+00 5.052516e+00 5.819613e+00 6.019516e+00 5.874468e+00 5.978132e+00 5.673164e+00 6.088275e+00 6.248790e+00 5.976675e+00 6.289389e+00 6.411522e+00 6.405600e+00 6.437924e+00 6.053202e+00 6.058757e+00 6.248969e+00 6.112572e+00 6.007044e+00 6.160399e+00 5.077226e+00 5.857707e+00 6.080439e+00 5.916402e+00 6.018270e+00 5.722494e+00 6.092975e+00 6.367077e+00 6.023631e+00 6.403501e+00 6.644587e+00 6.432266e+00 6.539740e+00 6.117047e+00 6.082907e+00 6.264518e+00 6.157712e+00 6.049973e+00 6.278820e+00 5.034412e+00 5.816573e+00 6.029065e+00 5.855005e+00 5.949909e+00 5.666364e+00 6.008756e+00 6.248410e+00 5.930674e+00 6.281991e+00 6.353479e+00 6.370922e+00 6.360433e+00 6.062414e+00 6.050425e+00 6.220486e+00 6.081367e+00 5.979874e+00 6.169981e+00 4.816185e+00 5.528199e+00 5.716749e+00 5.579086e+00 5.663358e+00 5.396060e+00 5.735659e+00 5.909264e+00 5.660533e+00 5.970430e+00 6.021805e+00 6.051809e+00 6.045326e+00 5.818421e+00 5.804375e+00 5.906314e+00 5.854904e+00 5.755142e+00 5.850043e+00 4.790702e+00 5.499223e+00 5.684191e+00 5.549631e+00 5.631796e+00 5.367569e+00 5.706457e+00 5.875307e+00 5.626980e+00 5.926632e+00 5.979025e+00 6.007735e+00 6.000232e+00 5.779847e+00 5.770547e+00 5.868590e+00 5.814170e+00 5.722092e+00 5.809688e+00 5.065377e+00 5.820713e+00 6.035475e+00 5.853902e+00 5.946057e+00 5.677633e+00 6.054565e+00 6.245955e+00 5.978672e+00 6.301873e+00 6.388881e+00 6.432050e+00 6.445424e+00 6.073828e+00 6.061360e+00 6.262706e+00 6.203201e+00 6.050806e+00 6.184880e+00 4.866543e+00 5.591068e+00 5.780995e+00 5.645141e+00 5.727114e+00 5.458477e+00 5.814184e+00 5.988164e+00 5.729508e+00 6.062044e+00 6.102317e+00 6.144829e+00 6.131600e+00 5.873423e+00 5.851096e+00 6.003375e+00 5.949072e+00 5.849058e+00 5.921416e+00 4.813555e+00 5.525141e+00 5.718332e+00 5.575136e+00 5.660348e+00 5.395781e+00 5.743537e+00 5.927950e+00 5.661336e+00 5.971680e+00 6.033295e+00 6.057054e+00 6.045661e+00 5.809948e+00 5.790736e+00 5.910391e+00 5.859403e+00 5.763167e+00 5.855892e+00 4.895949e+00 5.624242e+00 5.812918e+00 5.674808e+00 5.761086e+00 5.492523e+00 5.853221e+00 6.029434e+00 5.766261e+00 6.065673e+00 6.131162e+00 6.153062e+00 6.151275e+00 5.891474e+00 5.878143e+00 5.995230e+00 5.928136e+00 5.824108e+00 5.928377e+00
 6.055999e+00 7.015389e+00 7.205679e+00 1.000829e+01 6.837521e+00 7.145220e+00 6.963318e+00 6.106324e+00 6.145357e+00 6.506000e+00 6.438549e+00 6.447244e+00 6.472256e+00 5.891562e+00 5.692950e+00 6.624188e+00 6.143810e+00 5.711245e+00 6.126418e+00 8.327290e+00 9.374274e+00 1.193778e+01 1.195338e+01 9.562304e+00 1.190125e+01 9.679642e+00 8.338564e+00 8.544986e+00 8.745904e+00 8.897621e+00 8.672565e+00 8.765596e+00 8.030482e+00 7.752299e+00 1.165611e+01 8.738236e+00 7.884438e+00 8.332162e+00 1.165994e+01 1.242173e+01 1.251301e+01 1.252862e+01 1.234636e+01 1.247648e+01 1.246370e+01 1.174461e+01 9.194319e+00 1.213208e+01 9.858363e+00 1.207861e+01 1.209824e+01 8.876556e+00 8.564330e+00 1.223135e+01 1.178570e+01 8.892419e+00 1.176956e+01 1.175398e+01 1.251578e+01 1.260705e+01 1.262266e+01 1.244040e+01 1.257052e+01 1.255774e+01 1.183865e+01 1.188269e+01 1.222612e+01 1.216123e+01 1.217265e+01 1.219229e+01 1.163903e+01 1.144538e+01 1.232539e+01 1.187974e+01 1.145869e+01 9.391372e+00 7.755838e+00 8.850571e+00 1.153618e+01 1.155179e+01 1.136953e+01 1.149965e+01 9.278046e+00 7.905618e+00 7.898728e+00 8.486817e+00 8.185384e+00 8.226948e+00 8.259254e+00 7.526097e+00 7.317489e+00 9.045693e+00 7.978055e+00 7.401983e+00 7.848104e+00 8.415539e+00 1.205217e+01 1.214344e+01 1.215905e+01 9.767972e+00 1.210692e+01 1.209413e+01 8.544231e+00 8.632075e+00 9.168180e+00 9.103288e+00 8.989551e+00 9.519853e+00 8.313261e+00 8.037151e+00 1.186178e+01 8.821796e+00 8.237665e+00 8.552339e+00 8.391331e+00 9.406445e+00 1.209205e+01 1.210766e+01 9.716582e+00 1.205553e+01 1.204274e+01 8.512711e+00 8.520045e+00 8.953709e+00 8.888818e+00 1.165765e+01 9.082955e+00 8.238008e+00 7.967658e+00 1.181039e+01 8.696307e+00 8.057665e+00 8.754268e+00 6.294504e+00 7.355248e+00 8.024711e+00 8.040316e+00 7.161914e+00 7.528575e+00 7.288222e+00 6.370266e+00 6.410102e+00 6.783837e+00 6.708047e+00 6.725797e+00 6.739676e+00 6.143949e+00 5.944769e+00 6.905678e+00 6.407401e+00 5.966943e+00 6.386964e+00 6.415242e+00 7.322299e+00 7.768849e+00 8.169962e+00 7.210702e+00 7.479003e+00 7.427848e+00 6.496749e+00 6.550112e+00 6.949975e+00 6.854436e+00 6.874181e+00 6.881772e+00 6.288861e+00 6.083285e+00 7.048156e+00 6.550820e+00 6.109709e+00 6.523658e+00 7.095787e+00 8.229432e+00 1.098914e+01 1.100475e+01 8.065080e+00 1.095261e+01 8.345498e+00 7.194345e+00 7.264452e+00 7.674703e+00 7.569634e+00 7.581056e+00 7.620112e+00 6.960752e+00 6.743853e+00 7.768205e+00 7.238019e+00 6.773266e+00 7.205406e+00 7.053823e+00 8.265054e+00 1.095066e+01 1.096627e+01 7.953205e+00 8.441909e+00 8.114342e+00 7.157142e+00 7.187887e+00 7.592777e+00 7.504510e+00 7.595769e+00 7.581634e+00 6.921228e+00 6.709612e+00 7.710374e+00 7.202280e+00 6.730040e+00 7.161808e+00 7.152869e+00 8.207180e+00 8.847045e+00 8.862651e+00 8.041572e+00 1.101934e+01 1.100656e+01 7.257453e+00 7.313353e+00 7.741433e+00 7.655785e+00 7.676847e+00 7.701832e+00 7.043255e+00 6.823063e+00 7.899375e+00 7.303437e+00 6.837530e+00 7.318870e+00 6.993199e+00 8.021309e+00 8.690772e+00 1.091520e+01 7.945938e+00 8.654244e+00 8.063276e+00 7.092776e+00 7.139780e+00 7.544981e+00 7.499511e+00 7.488241e+00 7.504768e+00 6.858952e+00 6.652879e+00 7.678661e+00 7.137858e+00 6.682057e+00 7.108411e+00 6.053500e+00 6.886912e+00 7.070334e+00 7.384095e+00 6.785932e+00 6.969234e+00 6.962493e+00 6.143109e+00 6.194961e+00 6.561592e+00 6.493475e+00 6.505590e+00 6.523208e+00 5.944510e+00 5.746522e+00 6.674211e+00 6.201211e+00 5.763433e+00 6.172871e+00 5.928549e+00 6.744574e+00 6.952880e+00 7.060241e+00 6.649703e+00 6.830936e+00 6.824756e+00 6.019412e+00 6.066576e+00 6.427977e+00 6.362330e+00 6.374229e+00 6.391662e+00 5.820204e+00 5.622605e+00 6.540044e+00 6.068750e+00 5.637805e+00 6.048305e+00 7.097822e+00 8.295301e+00 1.098091e+01 1.099652e+01 8.219930e+00 8.472157e+00 8.337267e+00 7.175053e+00 7.226537e+00 7.629745e+00 7.543999e+00 7.572825e+00 7.603418e+00 6.962255e+00 6.752597e+00 7.749641e+00 7.205864e+00 6.756507e+00 7.200002e+00 6.313618e+00 7.291543e+00 1.026884e+01 8.075623e+00 7.181702e+00 7.474901e+00 7.371882e+00 6.408190e+00 6.452937e+00 6.835242e+00 6.751131e+00 6.764467e+00 6.803443e+00 6.199567e+00 5.993306e+00 6.927349e+00 6.428795e+00 5.991865e+00 6.433841e+00 6.057640e+00 6.973630e+00 7.437162e+00 1.004710e+01 6.851408e+00 7.098964e+00 7.107352e+00 6.150925e+00 6.193737e+00 6.562460e+00 6.483630e+00 6.496305e+00 6.529890e+00 5.941703e+00 5.742706e+00 6.662778e+00 6.178189e+00 5.743515e+00 6.174231e+00 6.426095e+00 7.387601e+00 7.770568e+00 8.171682e+00 7.228019e+00 7.659941e+00 7.528581e+00 6.500576e+00 6.546947e+00 6.927539e+00 6.852436e+00 6.867089e+00 6.881368e+00 6.286110e+00 6.085537e+00 7.062170e+00 6.566449e+00 6.107212e+00 6.532937e+00
 5.048529e+00 6.079155e+00 6.178548e+00 6.312160e+00 5.938336e+00 6.093296e+00 6.285471e+00 5.875262e+00 6.023676e+00 6.164866e+00 6.171527e+00 6.351717e+00 6.232128e+00 5.952023e+00 5.695497e+00 5.963169e+00 5.508399e+00 5.237744e+00 6.095034e+00 5.966154e+00 7.080477e+00 7.254965e+00 7.453512e+00 6.949446e+00 7.151886e+00 7.851807e+00 6.927710e+00 9.893509e+00 7.270160e+00 7.779665e+00 1.005414e+01 1.003322e+01 9.603512e+00 9.370850e+00 7.008089e+00 9.274683e+00 6.373703e+00 7.179198e+00 7.463369e+00 1.117212e+01 1.126155e+01 9.159819e+00 8.446756e+00 1.117834e+01 9.047446e+00 8.251507e+00 1.108915e+01 1.118529e+01 1.118413e+01 1.124978e+01 1.122886e+01 1.079915e+01 1.056649e+01 1.103454e+01 1.047032e+01 1.023777e+01 1.116185e+01 8.550262e+00 1.201175e+01 1.210117e+01 1.220827e+01 1.188072e+01 1.201796e+01 1.209590e+01 1.181063e+01 1.192877e+01 1.202492e+01 1.202376e+01 1.208941e+01 1.206848e+01 1.163878e+01 1.140612e+01 1.187417e+01 1.130995e+01 1.107740e+01 1.200147e+01 5.652737e+00 6.747262e+00 6.856043e+00 6.963141e+00 6.544842e+00 6.925095e+00 7.032627e+00 6.502352e+00 7.150691e+00 7.050628e+00 7.123565e+00 9.783549e+00 7.553800e+00 7.124096e+00 6.891433e+00 6.973976e+00 6.409759e+00 6.052052e+00 6.908606e+00 6.234746e+00 7.350038e+00 7.692782e+00 1.039421e+01 7.309244e+00 7.609573e+00 7.809615e+00 7.165758e+00 7.520384e+00 1.021086e+01 1.020970e+01 7.803123e+00 1.025442e+01 9.824720e+00 9.592058e+00 7.229298e+00 6.901559e+00 6.669011e+00 7.325256e+00 6.313373e+00 7.285790e+00 1.022287e+01 7.661533e+00 7.530184e+00 7.667432e+00 1.021759e+01 7.036318e+00 7.330977e+00 7.478181e+00 7.936626e+00 8.002277e+00 7.595844e+00 9.760472e+00 6.859378e+00 7.165050e+00 6.583993e+00 6.303093e+00 7.275518e+00 5.126546e+00 6.156606e+00 6.237030e+00 6.371002e+00 6.000452e+00 6.182816e+00 6.310551e+00 5.931713e+00 6.076579e+00 6.211396e+00 6.221506e+00 6.352833e+00 6.309691e+00 5.867666e+00 5.657394e+00 6.075819e+00 5.523252e+00 5.252085e+00 6.180983e+00 5.171125e+00 6.216807e+00 6.381788e+00 6.530369e+00 6.069296e+00 6.245074e+00 6.367272e+00 5.974416e+00 6.091613e+00 6.234196e+00 6.232537e+00 6.340043e+00 6.331964e+00 5.867559e+00 5.719194e+00 6.100468e+00 5.518241e+00 5.263372e+00 6.193512e+00 5.398175e+00 6.515428e+00 6.604855e+00 6.913165e+00 6.336666e+00 6.669329e+00 6.838714e+00 6.230873e+00 6.376019e+00 6.542604e+00 6.464996e+00 6.612442e+00 6.586167e+00 6.086022e+00 5.851788e+00 6.342927e+00 5.781168e+00 5.510869e+00 6.461366e+00 5.385298e+00 6.564734e+00 6.719353e+00 6.937769e+00 6.333805e+00 6.636143e+00 6.648886e+00 6.211885e+00 6.331571e+00 6.469485e+00 6.451679e+00 6.617904e+00 6.642641e+00 6.044001e+00 5.841668e+00 6.346201e+00 5.743876e+00 5.486111e+00 6.454563e+00 5.459374e+00 6.601839e+00 7.378444e+00 7.222141e+00 6.480787e+00 6.717048e+00 6.677020e+00 6.303176e+00 6.393802e+00 6.497576e+00 6.513950e+00 6.595441e+00 6.536419e+00 6.082812e+00 5.868404e+00 6.364360e+00 5.804956e+00 5.500085e+00 6.520982e+00 5.368039e+00 6.441061e+00 6.605635e+00 6.852992e+00 6.321359e+00 6.638753e+00 6.550675e+00 6.236001e+00 6.371986e+00 6.456320e+00 6.505881e+00 6.530050e+00 6.545951e+00 6.116247e+00 5.839687e+00 6.372391e+00 5.695487e+00 5.421866e+00 6.395751e+00 5.116772e+00 6.293307e+00 6.374612e+00 7.185981e+00 6.127978e+00 6.227542e+00 6.234700e+00 5.914037e+00 6.028042e+00 6.117694e+00 6.110340e+00 6.183517e+00 6.199185e+00 5.810249e+00 5.622415e+00 5.939700e+00 5.355096e+00 5.121351e+00 6.124115e+00 5.091326e+00 6.125124e+00 6.272485e+00 6.503255e+00 6.012741e+00 6.115277e+00 6.176366e+00 5.894789e+00 6.031951e+00 6.083504e+00 6.079647e+00 6.154649e+00 6.145123e+00 5.765907e+00 5.596672e+00 5.913526e+00 5.321984e+00 5.085118e+00 6.089852e+00 5.389501e+00 6.447374e+00 6.698448e+00 7.195481e+00 6.385889e+00 6.481497e+00 6.616061e+00 6.269732e+00 6.438604e+00 6.545082e+00 6.549685e+00 6.701192e+00 6.740907e+00 6.037320e+00 5.829083e+00 6.280931e+00 5.815122e+00 5.616344e+00 6.465008e+00 5.199735e+00 6.272334e+00 6.402971e+00 6.510069e+00 6.091678e+00 6.198631e+00 6.288994e+00 6.018629e+00 6.119975e+00 6.225938e+00 6.243783e+00 6.300369e+00 6.244535e+00 5.754161e+00 5.517782e+00 6.103951e+00 5.629100e+00 5.655390e+00 6.179542e+00 5.114221e+00 6.159455e+00 6.252974e+00 6.407602e+00 5.996705e+00 6.139233e+00 6.184992e+00 5.911929e+00 6.027318e+00 6.141730e+00 6.143168e+00 6.189991e+00 6.150424e+00 5.686049e+00 5.445828e+00 6.044267e+00 5.555841e+00 5.295978e+00 6.109962e+00 5.169300e+00 6.200299e+00 6.344503e+00 6.503487e+00 6.065619e+00 6.186296e+00 6.303233e+00 6.001481e+00 6.126566e+00 6.250895e+00 6.270808e+00 6.387893e+00 6.292921e+00 5.904591e+00 5.664848e+00 6.072999e+00 5.517752e+00 5.287145e+00 6.194264e+00
 6.104693e+00 6.636730e+00 6.351277e+00 6.442096e+00 6.287130e+00 6.653584e+00 6.607328e+00 6.479854e+00 7.688682e+00 1.052629e+01 1.051349e+01 1.052723e+01 1.052975e+01 1.052566e+01 1.045939e+01 1.032447e+01 7.659782e+00 7.716182e+00 1.049382e+01 8.248681e+00 8.733399e+00 8.419380e+00 8.524252e+00 8.309634e+00 8.735001e+00 8.857740e+00 8.681085e+00 1.240071e+01 1.242738e+01 1.241458e+01 1.242832e+01 1.243084e+01 1.242675e+01 1.236048e+01 1.222556e+01 1.228036e+01 1.182609e+01 1.239491e+01 1.133937e+01 1.183961e+01 9.091494e+00 9.060256e+00 8.654055e+00 9.387761e+00 1.180087e+01 1.158629e+01 1.258642e+01 1.261309e+01 1.260029e+01 1.261403e+01 1.261655e+01 1.261246e+01 1.254619e+01 1.241127e+01 1.246608e+01 1.201181e+01 1.258062e+01 1.136277e+01 1.186300e+01 9.378293e+00 1.167799e+01 9.316279e+00 1.188338e+01 1.182427e+01 1.160969e+01 1.260982e+01 1.263649e+01 1.262369e+01 1.263743e+01 1.263995e+01 1.263586e+01 1.256959e+01 1.243467e+01 1.248947e+01 1.203521e+01 1.260402e+01 7.935553e+00 8.496835e+00 8.175779e+00 8.241938e+00 8.069692e+00 8.513570e+00 8.613744e+00 8.737883e+00 1.221024e+01 1.223691e+01 1.222411e+01 1.223785e+01 1.224037e+01 1.223628e+01 1.217001e+01 1.203509e+01 1.208989e+01 1.163563e+01 1.220444e+01 8.309216e+00 8.919005e+00 8.520554e+00 8.631835e+00 8.437783e+00 8.992914e+00 9.096875e+00 1.147663e+01 1.247677e+01 1.250343e+01 1.249063e+01 1.250437e+01 1.250689e+01 1.250280e+01 1.243653e+01 1.230161e+01 1.235642e+01 1.190215e+01 1.247096e+01 8.543414e+00 8.881273e+00 8.465963e+00 8.641043e+00 8.446914e+00 8.805195e+00 8.915932e+00 8.627958e+00 1.245890e+01 1.248557e+01 1.247277e+01 1.248651e+01 1.248903e+01 1.248494e+01 1.241867e+01 1.228375e+01 1.233855e+01 9.675461e+00 1.245310e+01 6.534856e+00 7.052924e+00 6.762020e+00 6.853384e+00 6.693147e+00 7.064479e+00 7.037044e+00 6.868631e+00 8.186727e+00 1.093289e+01 1.092009e+01 1.093383e+01 8.727522e+00 1.093226e+01 1.086598e+01 1.073107e+01 8.117438e+00 7.737270e+00 1.090042e+01 6.729213e+00 7.258468e+00 6.968882e+00 7.061782e+00 6.902234e+00 7.274591e+00 7.233759e+00 7.040908e+00 8.254284e+00 1.112860e+01 1.111580e+01 1.112954e+01 8.923238e+00 1.112797e+01 1.106170e+01 8.332451e+00 8.262094e+00 7.679668e+00 1.109613e+01 7.495335e+00 8.029605e+00 7.725877e+00 7.830416e+00 7.654281e+00 8.049986e+00 8.027040e+00 7.807422e+00 9.613794e+00 1.184929e+01 1.183649e+01 1.185023e+01 1.185275e+01 1.184866e+01 9.573558e+00 1.164747e+01 9.230044e+00 8.653669e+00 1.181682e+01 7.445625e+00 8.014794e+00 7.700934e+00 7.788662e+00 7.628569e+00 8.010936e+00 7.977331e+00 7.769714e+00 9.315781e+00 1.181467e+01 9.593051e+00 1.181562e+01 1.181813e+01 1.181405e+01 9.275545e+00 9.140630e+00 8.948166e+00 8.300295e+00 1.178221e+01 7.565916e+00 8.102072e+00 7.798612e+00 7.896891e+00 7.723816e+00 8.136978e+00 8.079431e+00 7.819551e+00 9.285719e+00 1.190672e+01 1.189392e+01 1.190766e+01 1.191018e+01 1.190609e+01 1.183982e+01 8.985408e+00 9.091270e+00 8.325373e+00 1.187425e+01 7.405995e+00 7.945021e+00 7.639105e+00 7.752051e+00 7.570321e+00 7.958049e+00 7.909359e+00 7.698123e+00 1.174032e+01 1.176699e+01 1.175419e+01 1.176793e+01 1.177045e+01 1.176636e+01 9.491258e+00 8.703007e+00 9.147744e+00 8.318051e+00 1.173452e+01 6.214506e+00 6.714504e+00 6.424598e+00 6.521883e+00 6.363344e+00 6.734980e+00 6.665378e+00 6.441112e+00 7.644770e+00 7.847530e+00 7.805135e+00 7.937453e+00 8.399579e+00 7.846902e+00 7.480439e+00 7.304566e+00 7.441292e+00 7.064387e+00 1.057248e+01 5.998863e+00 6.492494e+00 6.206298e+00 6.300300e+00 6.143276e+00 6.511837e+00 6.444764e+00 6.223534e+00 7.377314e+00 7.496498e+00 7.440431e+00 8.184619e+00 7.727529e+00 7.478778e+00 7.245650e+00 7.074609e+00 7.219092e+00 6.886244e+00 8.151209e+00 7.469956e+00 8.024722e+00 7.721849e+00 7.829505e+00 7.665753e+00 8.078849e+00 7.990391e+00 7.832158e+00 9.606484e+00 1.184198e+01 1.182918e+01 1.184292e+01 1.184544e+01 1.184135e+01 1.177507e+01 1.164016e+01 8.937546e+00 8.327596e+00 9.337282e+00 6.617899e+00 7.111658e+00 6.828918e+00 6.925298e+00 6.768215e+00 7.146837e+00 7.072288e+00 6.843990e+00 8.150230e+00 8.779014e+00 8.089016e+00 8.320348e+00 1.099130e+01 8.514985e+00 1.092094e+01 8.313795e+00 7.770455e+00 7.260368e+00 7.978415e+00 6.207059e+00 6.702217e+00 6.424344e+00 6.515421e+00 6.360624e+00 6.738441e+00 6.662524e+00 6.436261e+00 7.672713e+00 7.926951e+00 7.623959e+00 7.710302e+00 7.811833e+00 8.000423e+00 7.934148e+00 1.039357e+01 7.346436e+00 6.855098e+00 7.501503e+00 6.734576e+00 7.249931e+00 6.967617e+00 7.063034e+00 6.906064e+00 7.279950e+00 7.238634e+00 7.057314e+00 8.317408e+00 1.113109e+01 8.909463e+00 1.113203e+01 1.113455e+01 1.113046e+01 1.106418e+01 8.334935e+00 8.389737e+00 7.718860e+00 1.109862e+01
 6.354277e+00 9.835617e+00 7.640739e+00 9.846760e+00 7.219952e+00 7.358783e+00 7.364007e+00 7.137441e+00 7.199346e+00 7.071452e+00 7.234533e+00 6.884184e+00 7.115201e+00 5.263636e+00 5.025113e+00 7.225093e+00 5.820375e+00 5.398172e+00 9.831316e+00 8.738566e+00 1.158108e+01 1.159503e+01 1.159222e+01 1.155975e+01 1.157647e+01 1.158170e+01 1.155134e+01 1.153914e+01 1.157433e+01 1.157433e+01 1.155014e+01 1.158016e+01 7.112428e+00 6.878743e+00 1.156489e+01 8.022345e+00 7.384296e+00 1.157678e+01 1.177869e+01 1.241238e+01 1.242633e+01 1.242353e+01 1.239105e+01 1.240778e+01 1.241300e+01 1.238264e+01 1.237045e+01 1.240563e+01 1.240563e+01 1.238145e+01 1.241146e+01 8.263601e+00 7.885342e+00 1.239619e+01 1.152208e+01 8.902778e+00 1.240808e+01 1.194911e+01 1.258280e+01 1.259675e+01 1.259394e+01 1.256147e+01 1.257819e+01 1.258342e+01 1.255306e+01 1.254086e+01 1.257605e+01 1.257605e+01 1.255186e+01 1.258188e+01 1.115351e+01 8.445694e+00 1.256661e+01 1.169250e+01 1.128202e+01 1.257850e+01 8.028599e+00 1.113451e+01 1.114846e+01 1.114566e+01 1.111318e+01 1.112991e+01 1.113513e+01 1.110477e+01 1.109258e+01 1.112776e+01 1.112776e+01 1.110357e+01 1.113359e+01 6.626715e+00 6.394246e+00 8.909498e+00 7.369379e+00 6.875106e+00 1.113021e+01 9.002793e+00 1.184531e+01 1.185925e+01 1.185645e+01 1.182398e+01 1.184070e+01 1.184592e+01 1.181556e+01 1.180337e+01 1.183856e+01 1.183856e+01 1.181437e+01 1.184438e+01 7.424927e+00 7.168666e+00 1.182912e+01 8.235511e+00 7.733584e+00 1.184101e+01 8.423296e+00 1.177648e+01 1.179042e+01 1.178762e+01 1.175515e+01 1.177187e+01 1.177709e+01 1.174673e+01 9.525716e+00 1.176973e+01 1.176973e+01 1.174554e+01 1.177555e+01 7.353640e+00 7.101574e+00 1.176029e+01 8.166682e+00 7.562601e+00 1.177218e+01 6.324384e+00 7.806852e+00 7.820799e+00 7.554593e+00 7.785520e+00 7.416735e+00 7.421959e+00 7.228519e+00 7.216325e+00 7.414592e+00 1.000892e+01 7.137086e+00 7.420420e+00 5.457951e+00 5.212924e+00 7.212474e+00 6.014813e+00 5.589509e+00 7.417042e+00 6.411696e+00 7.520228e+00 7.656282e+00 7.916879e+00 7.373737e+00 7.390460e+00 7.520844e+00 7.365325e+00 7.404190e+00 7.635583e+00 7.513476e+00 7.415189e+00 7.519304e+00 5.566112e+00 5.315560e+00 7.429937e+00 6.130017e+00 5.694869e+00 7.638033e+00 6.955377e+00 8.413605e+00 8.164151e+00 1.063357e+01 7.932665e+00 8.408997e+00 8.150820e+00 1.059269e+01 7.986159e+00 1.061568e+01 8.021345e+00 8.119265e+00 1.062151e+01 6.106517e+00 5.856876e+00 8.134013e+00 6.684394e+00 6.232936e+00 8.409304e+00 6.907881e+00 8.117077e+00 1.060325e+01 8.128220e+00 7.973639e+00 7.916262e+00 1.058992e+01 8.087334e+00 1.054737e+01 8.373727e+00 8.110326e+00 1.055836e+01 8.379555e+00 6.077906e+00 5.823750e+00 8.364287e+00 6.631920e+00 6.195757e+00 8.112776e+00 7.006661e+00 8.471807e+00 1.069458e+01 8.482950e+00 7.901886e+00 1.067602e+01 8.209022e+00 1.065089e+01 7.970261e+00 8.465056e+00 8.465056e+00 8.177467e+00 1.067971e+01 6.178718e+00 5.918677e+00 8.070108e+00 6.728916e+00 6.299072e+00 1.067633e+01 6.871832e+00 8.336978e+00 8.350925e+00 1.055695e+01 8.052245e+00 8.068969e+00 1.054642e+01 8.043834e+00 7.909532e+00 8.066825e+00 7.870619e+00 7.920531e+00 8.336055e+00 6.020441e+00 5.769471e+00 8.057386e+00 6.607021e+00 6.170984e+00 8.332677e+00 6.119345e+00 6.905663e+00 7.034686e+00 7.068591e+00 6.846727e+00 6.919158e+00 7.038195e+00 6.855630e+00 6.852767e+00 6.999478e+00 6.956664e+00 6.874724e+00 6.946973e+00 5.297360e+00 5.057786e+00 6.924929e+00 5.895722e+00 5.460957e+00 7.001928e+00 6.020620e+00 6.832001e+00 6.933394e+00 6.887776e+00 6.759945e+00 6.818373e+00 6.796390e+00 6.717441e+00 6.693475e+00 6.791839e+00 6.812130e+00 6.748252e+00 6.831078e+00 5.205598e+00 4.967479e+00 6.802690e+00 5.793679e+00 5.371959e+00 6.786217e+00 6.975270e+00 8.143092e+00 1.062926e+01 8.154234e+00 7.999653e+00 8.138484e+00 8.407109e+00 7.828161e+00 7.979047e+00 8.399742e+00 8.136340e+00 8.112153e+00 1.061439e+01 6.114510e+00 5.858710e+00 8.390302e+00 6.659717e+00 6.210699e+00 8.016683e+00 6.296403e+00 7.255440e+00 7.245456e+00 7.334101e+00 7.116146e+00 7.207032e+00 7.180906e+00 7.042473e+00 7.004611e+00 7.130726e+00 7.122604e+00 7.034556e+00 7.166695e+00 5.535249e+00 5.282857e+00 7.140236e+00 6.029746e+00 5.602640e+00 7.207339e+00 6.105056e+00 6.897773e+00 7.016148e+00 6.962409e+00 6.851941e+00 6.873921e+00 6.906351e+00 6.822859e+00 6.788000e+00 6.857279e+00 6.857279e+00 6.804582e+00 6.880422e+00 5.325081e+00 5.086685e+00 6.812712e+00 5.834288e+00 5.418784e+00 6.857643e+00 6.432983e+00 7.907058e+00 1.012983e+01 7.458593e+00 7.246901e+00 7.639049e+00 7.907674e+00 7.613914e+00 7.354453e+00 7.514799e+00 7.636906e+00 7.365451e+00 1.011496e+01 5.562512e+00 5.319666e+00 7.505359e+00 6.128648e+00 5.693263e+00 7.902757e+00
 6.677703e+00 7.513000e+00 1.038254e+01 1.037500e+01 7.313702e+00 7.532271e+00 7.385803e+00 6.748035e+00 6.865607e+00 7.041092e+00 6.979503e+00 6.961260e+00 6.985377e+00 6.335528e+00 6.080682e+00 7.029184e+00 6.161682e+00 5.687005e+00 6.796724e+00 9.389048e+00 1.229949e+01 1.235809e+01 1.235054e+01 1.225198e+01 1.231876e+01 1.231998e+01 9.583524e+00 9.443647e+00 9.493821e+00 9.826729e+00 9.312641e+00 9.833147e+00 8.546590e+00 8.249045e+00 9.605843e+00 8.282988e+00 7.768854e+00 1.184525e+01 1.184684e+01 1.254846e+01 1.260706e+01 1.259951e+01 1.250095e+01 1.256773e+01 1.256895e+01 1.204132e+01 1.216484e+01 1.233712e+01 1.228452e+01 1.007228e+01 1.229094e+01 9.219338e+00 9.233814e+00 1.011821e+01 8.928715e+00 8.244338e+00 9.885399e+00 1.187942e+01 1.258103e+01 1.263963e+01 1.263209e+01 1.253352e+01 1.260030e+01 1.260152e+01 9.865068e+00 1.219742e+01 1.236970e+01 1.231710e+01 1.231368e+01 1.232352e+01 1.172414e+01 1.147521e+01 1.235961e+01 9.346797e+00 1.108785e+01 1.212680e+01 8.638705e+00 1.205981e+01 1.211841e+01 1.211087e+01 1.201230e+01 9.606858e+00 1.208030e+01 8.795259e+00 9.467373e+00 9.180046e+00 9.323653e+00 8.981516e+00 9.330071e+00 8.248655e+00 7.945771e+00 9.051383e+00 7.998944e+00 7.486686e+00 9.133352e+00 9.225633e+00 1.019065e+01 1.245808e+01 1.245053e+01 1.235196e+01 1.241875e+01 1.241996e+01 1.189233e+01 9.421526e+00 9.715915e+00 9.926715e+00 1.213212e+01 9.933134e+00 8.731638e+00 8.407630e+00 9.705829e+00 8.469090e+00 7.899938e+00 9.350907e+00 8.788114e+00 1.237575e+01 1.243436e+01 1.242681e+01 1.011942e+01 1.239503e+01 9.924016e+00 9.274281e+00 9.519913e+00 9.495988e+00 9.639594e+00 9.899575e+00 9.909414e+00 8.707918e+00 8.356839e+00 9.560002e+00 8.464319e+00 7.894055e+00 9.327187e+00 6.948640e+00 7.830157e+00 1.075092e+01 8.534548e+00 7.925313e+00 8.239363e+00 7.807832e+00 7.164110e+00 7.325686e+00 7.467545e+00 7.397223e+00 7.367361e+00 7.409683e+00 6.718049e+00 6.461533e+00 7.454263e+00 6.542516e+00 6.064200e+00 7.215625e+00 7.115027e+00 8.119060e+00 8.462849e+00 1.092753e+01 7.915866e+00 8.108734e+00 8.109951e+00 7.319405e+00 7.501769e+00 7.669238e+00 7.592903e+00 7.577958e+00 7.586682e+00 6.920124e+00 6.657077e+00 7.643295e+00 6.735396e+00 6.252530e+00 7.388876e+00 7.880919e+00 9.402551e+00 1.166998e+01 1.166243e+01 8.969530e+00 9.421823e+00 9.423039e+00 8.127281e+00 8.300491e+00 8.569231e+00 8.451438e+00 8.399398e+00 8.414588e+00 7.703156e+00 7.423192e+00 8.440350e+00 7.528944e+00 7.023023e+00 8.166052e+00 7.843031e+00 8.816074e+00 1.163209e+01 9.415718e+00 8.857542e+00 9.120533e+00 8.999643e+00 8.049712e+00 8.250600e+00 8.457180e+00 8.447393e+00 8.410130e+00 8.371349e+00 7.648240e+00 7.382853e+00 8.456065e+00 7.494109e+00 6.986228e+00 8.118922e+00 7.914605e+00 8.955463e+00 1.173356e+01 9.517185e+00 8.779791e+00 9.025794e+00 9.486618e+00 8.151179e+00 8.321105e+00 8.550526e+00 8.506047e+00 8.545440e+00 8.504344e+00 7.779642e+00 7.513914e+00 8.526266e+00 7.615121e+00 7.095595e+00 8.207281e+00 7.775581e+00 9.049564e+00 1.158039e+01 9.364020e+00 8.612116e+00 8.946728e+00 9.070052e+00 7.989531e+00 8.142273e+00 8.414453e+00 8.299229e+00 8.423624e+00 8.368271e+00 7.627440e+00 7.348891e+00 8.387276e+00 7.419079e+00 6.925079e+00 8.046487e+00 6.567795e+00 7.380502e+00 7.784109e+00 7.634054e+00 7.292459e+00 7.450485e+00 7.487158e+00 6.766128e+00 6.903500e+00 7.099734e+00 7.037755e+00 7.045269e+00 7.053552e+00 6.477759e+00 6.213740e+00 7.081697e+00 6.237603e+00 5.757606e+00 6.826666e+00 6.369574e+00 7.164839e+00 7.670289e+00 7.361072e+00 7.090154e+00 7.229390e+00 7.240675e+00 6.573996e+00 6.704004e+00 6.895107e+00 6.838249e+00 6.839086e+00 6.846462e+00 6.263619e+00 6.018884e+00 6.878661e+00 6.041703e+00 5.565531e+00 6.630607e+00 7.899315e+00 9.394523e+00 1.166195e+01 9.445578e+00 8.961502e+00 1.162262e+01 9.151609e+00 8.087985e+00 8.239671e+00 8.496011e+00 8.491763e+00 8.415499e+00 8.401208e+00 7.669777e+00 7.404260e+00 8.507096e+00 7.528008e+00 7.031367e+00 8.172158e+00 6.931689e+00 7.823017e+00 1.080211e+01 8.585741e+00 7.719042e+00 7.900621e+00 7.976987e+00 7.140595e+00 7.274388e+00 7.476955e+00 7.413823e+00 7.410858e+00 7.420697e+00 6.763672e+00 6.504969e+00 7.503932e+00 6.689259e+00 6.188919e+00 7.199389e+00 6.558637e+00 7.426777e+00 1.044400e+01 7.716966e+00 7.316823e+00 7.418842e+00 7.500918e+00 6.766484e+00 6.890473e+00 7.089022e+00 7.024257e+00 7.027971e+00 7.028060e+00 6.392238e+00 6.138306e+00 7.089265e+00 6.290818e+00 5.794600e+00 6.815972e+00 7.116862e+00 8.159352e+00 1.093745e+01 1.092990e+01 8.020390e+00 8.303783e+00 8.304999e+00 7.329643e+00 7.475593e+00 7.663087e+00 7.610486e+00 7.571208e+00 7.638312e+00 6.917418e+00 6.656602e+00 7.677364e+00 6.738291e+00 6.255800e+00 7.386191e+00
 5.102427e+00 5.846079e+00 5.974815e+00 6.102817e+00 5.747629e+00 5.924175e+00 6.029242e+00 5.705221e+00 5.744623e+00 5.973278e+00 5.975179e+00 6.001871e+00 6.002246e+00 5.507012e+00 5.196783e+00 5.876878e+00 5.335204e+00 5.139897e+00 5.771559e+00 5.903624e+00 6.755817e+00 6.964090e+00 7.531321e+00 6.751637e+00 7.007956e+00 6.908783e+00 6.631969e+00 6.844456e+00 6.932020e+00 7.449024e+00 6.891065e+00 7.007481e+00 6.449341e+00 6.027442e+00 7.357743e+00 6.071683e+00 5.861658e+00 6.859799e+00 7.638886e+00 1.055234e+01 1.067164e+01 1.077926e+01 1.045918e+01 8.432577e+00 1.073491e+01 1.042850e+01 1.047790e+01 8.481801e+00 1.069696e+01 1.071719e+01 1.071503e+01 8.037043e+00 7.732563e+00 8.396856e+00 7.608805e+00 7.080918e+00 8.284420e+00 1.092757e+01 1.163220e+01 1.175150e+01 1.185912e+01 1.153904e+01 1.172126e+01 9.605942e+00 1.150836e+01 9.348938e+00 1.177049e+01 1.177682e+01 1.179705e+01 1.179489e+01 1.132573e+01 1.102125e+01 1.168554e+01 1.116089e+01 1.097172e+01 1.157310e+01 5.612522e+00 6.553287e+00 6.761560e+00 7.065390e+00 6.406598e+00 6.805426e+00 6.773772e+00 6.339203e+00 6.374099e+00 6.729490e+00 6.593159e+00 6.627896e+00 6.753892e+00 6.076956e+00 5.755122e+00 6.436768e+00 5.799107e+00 5.609936e+00 6.532110e+00 6.040624e+00 9.684529e+00 7.331595e+00 9.911443e+00 7.119142e+00 7.179254e+00 7.272759e+00 6.841189e+00 6.852673e+00 7.035800e+00 7.160714e+00 7.377148e+00 9.847212e+00 6.709620e+00 6.864748e+00 7.143532e+00 6.317213e+00 6.149212e+00 7.416605e+00 6.024535e+00 6.914649e+00 7.085001e+00 7.388830e+00 6.872548e+00 7.250974e+00 7.148272e+00 6.752880e+00 6.840208e+00 7.300197e+00 7.110327e+00 7.326761e+00 7.324599e+00 6.608173e+00 6.212244e+00 7.215252e+00 6.315178e+00 6.024051e+00 7.366218e+00 5.159082e+00 5.911872e+00 6.045349e+00 6.169828e+00 5.810834e+00 6.000930e+00 6.101579e+00 5.771192e+00 5.834965e+00 6.058377e+00 6.070675e+00 6.105809e+00 6.090741e+00 5.590800e+00 5.254444e+00 5.953625e+00 5.390740e+00 5.195374e+00 5.844569e+00 5.180354e+00 5.937542e+00 6.066456e+00 6.204706e+00 5.837335e+00 6.042610e+00 6.168589e+00 5.807355e+00 5.880533e+00 6.114833e+00 6.137044e+00 6.180510e+00 6.141750e+00 5.637878e+00 5.291634e+00 6.001090e+00 5.431966e+00 5.231598e+00 5.894453e+00 5.361777e+00 6.152944e+00 6.333487e+00 6.472377e+00 6.045887e+00 6.263934e+00 6.419054e+00 6.029097e+00 6.162050e+00 6.359253e+00 6.365590e+00 6.475500e+00 6.517138e+00 5.841442e+00 5.482777e+00 6.261295e+00 5.612550e+00 5.402473e+00 6.105411e+00 5.338087e+00 6.135928e+00 6.284533e+00 6.511094e+00 6.042767e+00 6.266625e+00 6.439561e+00 6.012080e+00 6.068868e+00 6.483101e+00 6.465507e+00 6.449025e+00 6.419681e+00 5.813595e+00 5.468204e+00 6.280193e+00 5.604085e+00 5.397309e+00 6.139224e+00 5.381080e+00 6.185011e+00 6.319361e+00 6.537959e+00 6.088579e+00 6.334658e+00 6.493608e+00 6.032431e+00 6.156984e+00 6.466166e+00 6.455663e+00 6.655108e+00 6.510437e+00 5.872158e+00 5.483846e+00 6.298937e+00 5.645320e+00 5.434318e+00 6.103695e+00 5.329674e+00 6.165092e+00 6.264962e+00 6.418999e+00 6.043176e+00 6.231457e+00 6.415893e+00 5.969113e+00 6.040489e+00 6.352662e+00 6.350878e+00 6.436549e+00 6.332431e+00 5.829862e+00 5.443101e+00 6.202456e+00 5.585118e+00 5.382511e+00 6.101629e+00 5.105225e+00 5.835079e+00 5.967274e+00 6.092771e+00 5.735121e+00 5.939963e+00 6.053097e+00 5.709392e+00 5.764577e+00 6.008100e+00 6.015517e+00 6.039235e+00 6.033582e+00 5.527891e+00 5.208707e+00 5.920134e+00 5.350594e+00 5.153961e+00 5.773996e+00 5.078304e+00 5.806503e+00 5.938398e+00 6.058768e+00 5.706203e+00 5.909135e+00 6.016171e+00 5.674249e+00 5.727417e+00 5.961582e+00 5.969387e+00 5.985942e+00 5.990721e+00 5.493771e+00 5.178814e+00 5.871022e+00 5.320818e+00 5.127635e+00 5.742684e+00 5.348132e+00 6.180760e+00 6.345583e+00 6.579290e+00 6.052678e+00 6.278837e+00 6.435925e+00 6.027018e+00 6.062528e+00 6.381665e+00 6.409172e+00 6.391137e+00 6.347807e+00 5.806516e+00 5.471999e+00 6.279628e+00 5.626892e+00 5.415008e+00 6.135664e+00 5.168751e+00 5.927320e+00 6.069888e+00 6.236014e+00 5.821378e+00 6.034832e+00 6.125694e+00 5.789225e+00 5.838275e+00 6.083155e+00 6.111037e+00 6.115442e+00 6.119897e+00 5.566002e+00 5.249433e+00 5.988067e+00 5.416313e+00 5.211417e+00 5.855440e+00 5.110605e+00 5.849752e+00 6.000055e+00 6.128809e+00 5.753537e+00 5.951852e+00 6.066566e+00 5.715421e+00 5.771228e+00 6.004098e+00 6.019714e+00 6.041269e+00 6.028500e+00 5.504303e+00 5.194655e+00 5.913406e+00 5.347339e+00 5.155800e+00 5.781257e+00 5.185564e+00 5.944689e+00 6.068591e+00 6.207627e+00 5.828235e+00 6.054218e+00 6.164625e+00 5.802164e+00 5.869712e+00 6.121734e+00 6.115775e+00 6.155927e+00 6.157182e+00 5.636120e+00 5.292082e+00 6.001425e+00 5.429985e+00 5.230876e+00 5.891453e+00
 6.890791e+00 7.018035e+00 6.680775e+00 6.870271e+00 6.630726e+00 7.148053e+00 7.104603e+00 6.910750e+00 1.100113e+01 1.102084e+01 8.800086e+00 1.102148e+01 1.102148e+01 8.546725e+00 8.403086e+00 8.010723e+00 7.958757e+00 7.548766e+00 8.535124e+00 8.654673e+00 8.814187e+00 8.341055e+00 8.653481e+00 8.301885e+00 9.079112e+00 8.918722e+00 8.680925e+00 1.253659e+01 1.255631e+01 1.254437e+01 1.255694e+01 1.255694e+01 1.255441e+01 1.032406e+01 1.249081e+01 1.025563e+01 9.672369e+00 1.254281e+01 9.282833e+00 9.283693e+00 8.767257e+00 9.024743e+00 8.666387e+00 1.187818e+01 9.637119e+00 9.447675e+00 1.261617e+01 1.263588e+01 1.262394e+01 1.263651e+01 1.263651e+01 1.263398e+01 1.261245e+01 1.257038e+01 1.254402e+01 1.222417e+01 1.262238e+01 1.150110e+01 1.176536e+01 1.144513e+01 9.419690e+00 9.186494e+00 1.188761e+01 1.185538e+01 1.166594e+01 1.262560e+01 1.264532e+01 1.263338e+01 1.264595e+01 1.264595e+01 1.264342e+01 1.262189e+01 1.257982e+01 1.255346e+01 1.223360e+01 1.263182e+01 8.435118e+00 8.635797e+00 8.218203e+00 8.465544e+00 8.162040e+00 8.821636e+00 8.701744e+00 8.481560e+00 1.244565e+01 1.246536e+01 1.245343e+01 1.246599e+01 1.246599e+01 1.246347e+01 1.244194e+01 1.239986e+01 1.237351e+01 9.296237e+00 1.024304e+01 8.851367e+00 9.041529e+00 8.416047e+00 8.639612e+00 8.369688e+00 9.359992e+00 9.327760e+00 8.823531e+00 1.257021e+01 1.258992e+01 1.257799e+01 1.259055e+01 1.259055e+01 1.258803e+01 1.256649e+01 1.252442e+01 1.249807e+01 1.217821e+01 1.257643e+01 8.563104e+00 9.033765e+00 8.437346e+00 8.734545e+00 8.346326e+00 9.013513e+00 9.034809e+00 8.755128e+00 1.256244e+01 1.258216e+01 1.257022e+01 1.258279e+01 1.258279e+01 1.258026e+01 1.255873e+01 1.030783e+01 1.249030e+01 9.698219e+00 1.256866e+01 7.254973e+00 7.499498e+00 7.171564e+00 7.362435e+00 7.121388e+00 7.640009e+00 7.582145e+00 7.380700e+00 8.875035e+00 1.148908e+01 8.757654e+00 9.017486e+00 1.148971e+01 1.148719e+01 8.579631e+00 8.453348e+00 8.380592e+00 7.995523e+00 9.003360e+00 7.451692e+00 7.704395e+00 7.373061e+00 7.569382e+00 7.322229e+00 7.848500e+00 7.788579e+00 7.583832e+00 8.995664e+00 1.168381e+01 8.952382e+00 1.168444e+01 1.168444e+01 9.209690e+00 8.829573e+00 8.638250e+00 8.629230e+00 8.192716e+00 8.950822e+00 8.068574e+00 8.315565e+00 7.979769e+00 8.180145e+00 7.928650e+00 8.468820e+00 8.412456e+00 8.184934e+00 1.222645e+01 1.224616e+01 1.223422e+01 1.224679e+01 1.003796e+01 1.224426e+01 9.465318e+00 9.393649e+00 9.485872e+00 8.816286e+00 1.223266e+01 8.036937e+00 8.297927e+00 7.955126e+00 8.152679e+00 7.894702e+00 8.449743e+00 8.378315e+00 8.167095e+00 1.220437e+01 1.222408e+01 9.739921e+00 1.222471e+01 1.222471e+01 1.001336e+01 9.991831e+00 9.262580e+00 9.374814e+00 8.806011e+00 9.738360e+00 8.068434e+00 8.368507e+00 8.021810e+00 8.218833e+00 7.961856e+00 8.500320e+00 8.458532e+00 8.253240e+00 1.226212e+01 1.228183e+01 1.226990e+01 1.228246e+01 1.228246e+01 1.227994e+01 1.004958e+01 9.458918e+00 9.470484e+00 8.890056e+00 1.005951e+01 7.976820e+00 8.261646e+00 7.923164e+00 8.111759e+00 7.864721e+00 8.389826e+00 8.361814e+00 8.135340e+00 9.964393e+00 1.219293e+01 9.708770e+00 1.219356e+01 1.219356e+01 1.219104e+01 9.697278e+00 9.316490e+00 9.343663e+00 8.774860e+00 9.970611e+00 6.837341e+00 7.112327e+00 6.786959e+00 6.973284e+00 6.735260e+00 7.240420e+00 7.217519e+00 7.028569e+00 8.236280e+00 1.111815e+01 8.275408e+00 1.111879e+01 8.909961e+00 1.111626e+01 8.622502e+00 8.333163e+00 8.025970e+00 7.601145e+00 8.317648e+00 6.561072e+00 6.834809e+00 6.510527e+00 6.695938e+00 6.459449e+00 6.962095e+00 6.937305e+00 6.748606e+00 7.874155e+00 8.253798e+00 8.116704e+00 1.084876e+01 1.084876e+01 8.637413e+00 1.082471e+01 1.078263e+01 7.710876e+00 7.318952e+00 7.895364e+00 8.065036e+00 8.316980e+00 7.966963e+00 8.180963e+00 7.909951e+00 8.437635e+00 8.410416e+00 8.190637e+00 1.001299e+01 1.224153e+01 1.002077e+01 1.224216e+01 1.224216e+01 1.223964e+01 1.221811e+01 9.581701e+00 9.430187e+00 8.846803e+00 1.222804e+01 7.278110e+00 7.563189e+00 7.224948e+00 7.416015e+00 7.174104e+00 7.682831e+00 7.658589e+00 7.463986e+00 8.715081e+00 1.154573e+01 1.153380e+01 1.154637e+01 9.337542e+00 9.335017e+00 8.711368e+00 8.584234e+00 8.642941e+00 8.213530e+00 9.323416e+00 6.824444e+00 7.106621e+00 6.774896e+00 6.963387e+00 6.723315e+00 7.225004e+00 7.199419e+00 7.006933e+00 8.190780e+00 8.512163e+00 8.208538e+00 1.110713e+01 8.898303e+00 8.510270e+00 8.128808e+00 8.019930e+00 8.031626e+00 7.703695e+00 8.884177e+00 7.454667e+00 7.711797e+00 7.378800e+00 7.572141e+00 7.324977e+00 7.841399e+00 7.794290e+00 7.584905e+00 8.998010e+00 1.168616e+01 9.465396e+00 9.214561e+00 1.168679e+01 9.212036e+00 8.787897e+00 8.629568e+00 8.603214e+00 8.188484e+00 8.915247e+00
 2.052711e+00 2.146840e+00 2.104892e+00 2.122229e+00 2.086738e+00 2.134722e+00 2.287588e+00 2.457172e+00 2.851524e+00 3.246941e+00 3.348231e+00 3.622550e+00 4.109591e+00 2.413518e+00 2.279985e+00 2.767601e+00 2.315433e+00 2.552477e+00 3.912165e+00 2.305434e+00 2.425113e+00 2.384627e+00 2.401614e+00 2.360455e+00 2.412850e+00 2.575473e+00 2.782113e+00 3.190246e+00 3.690420e+00 4.055111e+00 4.133224e+00 4.356863e+00 2.823162e+00 2.585757e+00 3.046223e+00 2.616655e+00 2.971365e+00 4.159438e+00 2.768052e+00 2.948935e+00 2.884070e+00 2.902106e+00 2.854832e+00 2.921322e+00 3.179819e+00 3.313770e+00 3.879487e+00 4.010288e+00 4.233685e+00 4.311798e+00 4.798838e+00 3.281977e+00 3.119061e+00 3.561595e+00 3.082708e+00 3.531918e+00 7.073639e+00 2.599367e+00 2.741645e+00 2.688729e+00 2.716637e+00 2.673385e+00 2.729642e+00 2.925750e+00 3.151323e+00 3.980442e+00 4.233349e+00 4.334639e+00 6.621577e+00 6.845216e+00 3.088180e+00 2.906982e+00 3.399148e+00 2.896182e+00 3.318411e+00 6.911192e+00 2.217163e+00 2.330461e+00 2.287481e+00 2.304587e+00 2.273364e+00 2.324867e+00 2.459521e+00 2.704719e+00 3.014005e+00 3.290844e+00 3.421730e+00 4.048433e+00 4.272072e+00 2.605959e+00 2.493630e+00 3.005232e+00 2.492109e+00 2.706996e+00 3.952540e+00 2.428129e+00 2.566210e+00 2.505378e+00 2.527489e+00 2.485463e+00 2.539142e+00 2.737264e+00 2.921099e+00 3.237224e+00 4.068318e+00 4.169608e+00 6.456545e+00 6.680184e+00 2.815074e+00 2.704347e+00 3.160720e+00 2.716315e+00 3.010712e+00 6.746160e+00 2.621572e+00 2.758587e+00 2.705698e+00 2.724462e+00 2.686794e+00 2.760493e+00 3.018715e+00 3.093014e+00 3.610787e+00 3.985802e+00 3.964985e+00 4.043097e+00 4.652245e+00 3.053099e+00 2.885232e+00 3.452923e+00 2.883304e+00 3.191597e+00 6.927046e+00 2.162979e+00 2.268406e+00 2.222365e+00 2.241280e+00 2.205080e+00 2.258488e+00 2.419714e+00 2.629714e+00 3.012939e+00 3.428927e+00 3.367136e+00 3.730437e+00 3.954076e+00 2.592155e+00 2.423161e+00 2.875488e+00 2.446529e+00 2.714016e+00 4.020052e+00 2.301388e+00 2.403659e+00 2.363160e+00 2.378016e+00 2.344219e+00 2.400758e+00 2.553654e+00 2.764564e+00 3.179473e+00 3.679648e+00 4.044339e+00 3.859050e+00 4.082689e+00 2.715417e+00 2.609174e+00 2.991429e+00 2.602611e+00 2.820334e+00 6.620891e+00 2.622861e+00 2.752443e+00 2.700458e+00 2.723039e+00 2.673862e+00 2.747492e+00 2.994852e+00 3.240574e+00 3.447706e+00 3.863695e+00 4.350493e+00 6.637430e+00 6.861069e+00 3.135384e+00 2.911878e+00 3.385405e+00 2.980747e+00 3.266747e+00 6.927046e+00 2.703322e+00 2.841032e+00 2.782138e+00 2.835523e+00 2.759372e+00 2.833121e+00 3.006559e+00 3.353785e+00 3.808183e+00 4.061091e+00 6.634607e+00 4.503895e+00 6.936359e+00 3.136510e+00 2.958435e+00 3.579272e+00 3.006747e+00 3.371633e+00 4.793510e+00 2.762789e+00 2.891475e+00 2.840792e+00 2.878111e+00 2.823578e+00 2.880037e+00 3.075616e+00 3.295424e+00 3.739034e+00 6.586274e+00 4.478739e+00 4.293451e+00 6.989316e+00 3.208417e+00 3.047221e+00 4.091838e+00 3.043733e+00 3.394994e+00 7.055292e+00 2.662112e+00 2.798069e+00 2.749089e+00 2.753293e+00 2.729098e+00 2.785750e+00 3.022095e+00 3.149186e+00 3.573910e+00 4.286426e+00 6.596540e+00 6.674653e+00 6.898292e+00 3.141256e+00 2.956197e+00 3.452224e+00 2.942882e+00 3.260169e+00 4.369935e+00 2.052108e+00 2.148637e+00 2.113617e+00 2.124965e+00 2.096379e+00 2.141298e+00 2.286277e+00 2.451000e+00 2.694255e+00 3.055237e+00 3.207746e+00 3.249149e+00 3.848213e+00 2.434475e+00 2.322474e+00 2.687162e+00 2.254267e+00 2.485493e+00 3.792083e+00 1.854489e+00 1.942199e+00 1.909671e+00 1.919767e+00 1.892646e+00 1.933399e+00 2.054285e+00 2.204049e+00 2.457859e+00 2.795419e+00 2.896709e+00 2.954065e+00 3.463535e+00 2.191690e+00 2.084202e+00 2.394835e+00 2.035800e+00 2.235743e+00 3.387002e+00 2.355580e+00 2.462480e+00 2.419001e+00 2.439111e+00 2.392924e+00 2.447243e+00 2.631570e+00 2.846225e+00 3.280928e+00 3.993444e+00 4.094734e+00 3.909445e+00 4.396486e+00 2.771163e+00 2.629472e+00 3.159242e+00 2.733959e+00 3.325772e+00 4.462462e+00 1.827515e+00 1.911266e+00 1.877830e+00 1.890094e+00 1.860923e+00 1.900646e+00 2.021770e+00 2.162466e+00 2.418386e+00 2.735866e+00 2.898770e+00 3.019696e+00 3.209493e+00 2.118718e+00 2.024231e+00 2.416511e+00 2.064395e+00 2.278548e+00 3.451980e+00 1.750688e+00 1.831351e+00 1.798920e+00 1.809993e+00 1.783173e+00 1.820382e+00 1.937795e+00 2.079894e+00 2.333989e+00 2.641300e+00 2.776848e+00 2.881954e+00 3.099356e+00 2.037316e+00 1.941637e+00 2.315368e+00 1.973411e+00 2.190092e+00 3.202836e+00 2.254740e+00 2.363522e+00 2.309283e+00 2.328300e+00 2.293815e+00 2.347093e+00 2.518766e+00 2.860627e+00 3.135277e+00 3.635451e+00 3.736741e+00 6.287080e+00 4.038493e+00 2.729820e+00 2.580949e+00 3.035054e+00 2.576744e+00 2.872596e+00 6.576695e+00
 3.739038e+00 3.393665e+00 3.149795e+00 3.212942e+00 3.138709e+00 3.515038e+00 3.859272e+00 4.226904e+00 3.843468e+00 3.534661e+00 3.611859e+00 3.522471e+00 3.954964e+00 4.417544e+00 5.164740e+00 5.174010e+00 4.119167e+00 4.238770e+00 4.106238e+00 4.674988e+00 5.227222e+00 4.726733e+00 4.252822e+00 3.920292e+00 4.021909e+00 3.907667e+00 4.551766e+00 4.914375e+00 4.193730e+00 3.692589e+00 3.405588e+00 3.480395e+00 3.396100e+00 3.796115e+00 4.182815e+00 4.446410e+00 4.002334e+00 3.699122e+00 3.774930e+00 3.688933e+00 4.104191e+00 4.508892e+00 4.618004e+00 4.244936e+00 3.943168e+00 4.039264e+00 3.928083e+00 4.404664e+00 4.808645e+00 4.038374e+00 3.571287e+00 3.322877e+00 3.388322e+00 3.311567e+00 3.682459e+00 4.004397e+00 4.146048e+00 3.758818e+00 3.520252e+00 3.590515e+00 3.507894e+00 3.895656e+00 4.273974e+00 4.590823e+00 4.315521e+00 3.941851e+00 4.027374e+00 3.930091e+00 4.370195e+00 4.770723e+00 4.798098e+00 4.356758e+00 4.040218e+00 4.114924e+00 4.023639e+00 4.494521e+00 4.807052e+00 4.896851e+00 4.422940e+00 4.098545e+00 4.190631e+00 4.089639e+00 4.555353e+00 5.206600e+00 4.679766e+00 4.293720e+00 3.990536e+00 4.079758e+00 3.975242e+00 4.524669e+00 5.364234e+00 3.765696e+00 3.393236e+00 3.151791e+00 3.218736e+00 3.142746e+00 3.494544e+00 3.892619e+00 3.387146e+00 3.052030e+00 2.835080e+00 2.893496e+00 2.826150e+00 3.161307e+00 3.449628e+00 4.268396e+00 3.872002e+00 3.592445e+00 3.667059e+00 3.582126e+00 3.981905e+00 4.406028e+00 3.326172e+00 2.995006e+00 2.789640e+00 2.845553e+00 2.780456e+00 3.097096e+00 3.406826e+00 3.168910e+00 2.859790e+00 2.661976e+00 2.716483e+00 2.653373e+00 2.954445e+00 3.244252e+00 4.090122e+00 3.693233e+00 3.452939e+00 3.519000e+00 3.442591e+00 3.843174e+00 4.195417e+00
 2.282239e+00 2.616656e+00 2.522930e+00 2.642350e+00 2.496650e+00 2.569860e+00 2.608653e+00 2.443368e+00 3.413344e+00 3.187886e+00 2.902330e+00 3.158150e+00 2.788023e+00 3.099410e+00 2.203257e+00 2.154804e+00 2.459928e+00 2.097263e+00 2.149099e+00 2.567619e+00 2.963632e+00 2.984686e+00 3.011382e+00 2.808621e+00 2.931865e+00 2.960865e+00 2.705102e+00 4.179232e+00 3.496634e+00 3.334060e+00 3.413370e+00 3.236845e+00 3.713214e+00 2.463838e+00 2.423300e+00 2.812813e+00 2.367013e+00 2.430369e+00 3.015384e+00 3.429101e+00 3.311399e+00 3.537577e+00 3.261418e+00 3.414804e+00 3.488745e+00 3.214529e+00 4.632029e+00 4.234619e+00 4.297526e+00 4.414757e+00 3.936909e+00 6.638238e+00 2.964948e+00 2.912400e+00 3.338454e+00 2.851039e+00 2.950554e+00 2.861760e+00 3.250601e+00 3.145571e+00 3.243138e+00 3.214386e+00 3.312866e+00 3.376445e+00 3.004956e+00 4.466201e+00 3.946684e+00 3.868296e+00 6.457753e+00 3.412496e+00 4.263585e+00 2.788864e+00 2.731134e+00 3.134252e+00 2.670181e+00 2.751466e+00 2.446433e+00 2.823802e+00 2.714070e+00 2.821294e+00 2.693880e+00 2.853443e+00 2.820225e+00 2.617710e+00 3.632231e+00 3.498223e+00 3.104000e+00 3.414959e+00 3.058004e+00 3.378556e+00 2.371417e+00 2.326105e+00 2.643498e+00 2.276586e+00 2.343131e+00 2.668015e+00 3.198819e+00 2.976371e+00 3.097802e+00 2.917370e+00 3.197194e+00 3.044165e+00 2.825226e+00 4.033599e+00 3.899591e+00 3.340511e+00 3.694220e+00 3.287096e+00 3.830984e+00 2.603678e+00 2.551065e+00 2.884487e+00 2.491787e+00 2.558817e+00 2.850846e+00 3.422158e+00 3.178880e+00 3.270547e+00 3.199253e+00 3.254001e+00 3.339134e+00 3.054584e+00 4.096910e+00 3.962901e+00 3.688306e+00 4.265145e+00 3.591091e+00 4.016401e+00 2.801388e+00 2.743034e+00 3.161661e+00 2.694621e+00 2.764683e+00 2.422575e+00 2.808707e+00 2.694457e+00 2.887519e+00 2.675222e+00 2.759599e+00 2.782663e+00 2.547250e+00 4.035499e+00 3.515982e+00 3.098878e+00 3.269637e+00 2.937772e+00 3.194057e+00 2.317948e+00 2.269594e+00 2.596027e+00 2.214927e+00 2.270009e+00 2.538270e+00 2.979718e+00 2.815978e+00 2.886475e+00 2.826639e+00 2.950911e+00 3.078380e+00 2.776814e+00 3.904735e+00 3.648619e+00 3.322965e+00 3.312038e+00 3.083082e+00 3.702119e+00 2.465431e+00 2.405329e+00 2.794942e+00 2.356413e+00 2.415605e+00 2.876454e+00 3.384237e+00 3.188859e+00 3.425887e+00 3.199253e+00 3.277864e+00 3.319265e+00 3.049927e+00 4.482418e+00 3.962901e+00 3.884513e+00 4.001744e+00 3.665191e+00 4.016401e+00 2.826360e+00 2.757385e+00 3.161661e+00 2.686586e+00 2.746212e+00 2.945137e+00 3.461154e+00 3.394387e+00 3.411355e+00 3.263499e+00 3.548510e+00 3.754767e+00 3.218947e+00 4.099728e+00 6.634151e+00 3.839324e+00 4.078662e+00 3.616949e+00 4.356720e+00 2.934375e+00 2.843747e+00 3.238578e+00 2.763504e+00 2.837560e+00 2.995519e+00 3.485562e+00 3.537372e+00 3.556809e+00 3.317503e+00 3.460005e+00 3.612565e+00 3.272951e+00 4.227831e+00 4.479331e+00 6.487661e+00 6.604892e+00 3.796113e+00 6.619548e+00 3.006217e+00 2.892067e+00 3.281391e+00 2.822302e+00 2.903067e+00 2.911593e+00 3.368757e+00 3.216928e+00 3.514994e+00 3.213437e+00 3.303240e+00 3.377182e+00 3.156214e+00 4.257064e+00 4.000948e+00 3.726354e+00 3.917685e+00 3.629139e+00 4.054448e+00 2.844841e+00 2.784667e+00 3.263599e+00 2.731980e+00 2.802256e+00 2.239872e+00 2.587177e+00 2.478289e+00 2.590906e+00 2.470677e+00 2.590165e+00 2.591346e+00 2.367100e+00 3.415438e+00 3.170110e+00 2.887331e+00 3.031633e+00 2.729526e+00 2.978051e+00 2.185733e+00 2.141214e+00 2.466742e+00 2.119714e+00 2.193171e+00 2.019536e+00 2.334355e+00 2.248700e+00 2.336313e+00 2.230283e+00 2.326133e+00 2.339325e+00 2.152055e+00 3.043776e+00 2.851507e+00 2.616755e+00 2.763880e+00 2.492997e+00 2.746074e+00 1.975010e+00 1.936373e+00 2.221135e+00 1.917009e+00 1.985743e+00 2.605820e+00 3.092241e+00 2.937652e+00 3.020820e+00 2.903011e+00 2.957132e+00 3.130263e+00 2.768106e+00 3.834511e+00 3.822609e+00 3.283398e+00 3.617238e+00 3.239711e+00 4.017403e+00 2.572575e+00 2.495342e+00 2.888070e+00 2.404820e+00 2.457234e+00 1.997833e+00 2.311419e+00 2.222287e+00 2.319502e+00 2.213740e+00 2.321758e+00 2.328246e+00 2.154146e+00 3.081526e+00 2.839055e+00 2.581931e+00 2.767794e+00 2.443162e+00 2.782451e+00 2.020073e+00 1.965858e+00 2.169690e+00 1.866193e+00 1.908238e+00 1.915411e+00 2.212693e+00 2.139597e+00 2.223207e+00 2.123072e+00 2.227052e+00 2.230540e+00 2.060842e+00 2.892382e+00 2.758373e+00 2.490742e+00 2.611510e+00 2.380167e+00 2.675763e+00 1.934858e+00 1.880124e+00 2.080103e+00 1.786420e+00 1.832065e+00 2.524767e+00 2.919665e+00 2.928047e+00 2.872459e+00 2.805585e+00 2.932549e+00 3.121818e+00 2.664303e+00 3.859191e+00 3.988584e+00 3.209903e+00 3.445712e+00 3.013674e+00 3.460369e+00 2.407919e+00 2.360268e+00 2.749398e+00 2.308586e+00 2.359503e+00
 8.656540e-01 1.042204e+00 1.147303e+00 1.094217e+00 1.155595e+00 1.041066e+00 1.118722e+00 1.076276e+00 1.107043e+00 1.110430e+00 1.195580e+00 1.108905e+00 1.129839e+00 7.624344e-01 7.134708e-01 1.108063e+00 7.913558e-01 7.583511e-01 1.136136e+00 8.999865e-01 1.175549e+00 1.229873e+00 1.228942e+00 1.238947e+00 1.192884e+00 1.241840e+00 1.193631e+00 1.281095e+00 1.283418e+00 1.395750e+00 1.232442e+00 1.278317e+00 8.664512e-01 8.054680e-01 1.260796e+00 8.920197e-01 8.533455e-01 1.297780e+00 1.122893e+00 1.524981e+00 1.607587e+00 1.626188e+00 1.605544e+00 1.430528e+00 1.496576e+00 1.555389e+00 1.627406e+00 1.523823e+00 1.923757e+00 1.639218e+00 1.763836e+00 1.059778e+00 9.893083e-01 1.553638e+00 1.074420e+00 1.033599e+00 1.460342e+00 1.030109e+00 1.392829e+00 1.510911e+00 1.567433e+00 1.597850e+00 1.335065e+00 1.491350e+00 1.368024e+00 1.517592e+00 1.494665e+00 1.579815e+00 1.394982e+00 1.424583e+00 9.846244e-01 9.163954e-01 1.407062e+00 1.006044e+00 9.681044e-01 1.439961e+00 8.694927e-01 1.158118e+00 1.234331e+00 1.156341e+00 1.195777e+00 1.075984e+00 1.207371e+00 1.174523e+00 1.182679e+00 1.210687e+00 1.266724e+00 1.205372e+00 1.201561e+00 8.279729e-01 7.768309e-01 1.177978e+00 8.540270e-01 8.178497e-01 1.217107e+00 9.345233e-01 1.336494e+00 1.284719e+00 1.274556e+00 1.304973e+00 1.187107e+00 1.317595e+00 1.386771e+00 1.284745e+00 1.333583e+00 1.523479e+00 1.357596e+00 1.368247e+00 9.133777e-01 8.540040e-01 1.329555e+00 9.332275e-01 8.979899e-01 1.335273e+00 1.000974e+00 1.295710e+00 1.486891e+00 1.336469e+00 1.460918e+00 1.249020e+00 1.467330e+00 1.397464e+00 1.356637e+00 1.382824e+00 1.585392e+00 1.457882e+00 1.585500e+00 1.001835e+00 9.330452e-01 1.391468e+00 1.013427e+00 9.759508e-01 1.482247e+00 8.468048e-01 1.115350e+00 1.144436e+00 1.117749e+00 1.161639e+00 1.044330e+00 1.140473e+00 1.122446e+00 1.125344e+00 1.180517e+00 1.254551e+00 1.168353e+00 1.158943e+00 8.091856e-01 7.551907e-01 1.170154e+00 8.299060e-01 8.012039e-01 1.169495e+00 8.832099e-01 1.187069e+00 1.231754e+00 1.263735e+00 1.255889e+00 1.077195e+00 1.265441e+00 1.223243e+00 1.166101e+00 1.258778e+00 1.306424e+00 1.258034e+00 1.243490e+00 8.678068e-01 8.046927e-01 1.234989e+00 8.824549e-01 8.479492e-01 1.277219e+00 1.010876e+00 1.343193e+00 1.377898e+00 1.328348e+00 1.409699e+00 1.302269e+00 1.392180e+00 1.384793e+00 1.322168e+00 1.446715e+00 1.623314e+00 1.548119e+00 1.474181e+00 1.000738e+00 9.252863e-01 1.425310e+00 1.023043e+00 9.800788e-01 1.407165e+00 1.036412e+00 1.335656e+00 1.395860e+00 1.372372e+00 1.451141e+00 1.302130e+00 1.385269e+00 1.455747e+00 1.458652e+00 1.422428e+00 1.650246e+00 1.545454e+00 1.469764e+00 1.032901e+00 9.567676e-01 1.439571e+00 1.076355e+00 1.021025e+00 1.600629e+00 1.044729e+00 1.427918e+00 1.562839e+00 1.382821e+00 1.487400e+00 1.271918e+00 1.414668e+00 1.458326e+00 1.375917e+00 1.441847e+00 1.669665e+00 1.594470e+00 1.757011e+00 1.061519e+00 9.884796e-01 1.503012e+00 1.090192e+00 1.046842e+00 1.508730e+00 1.011102e+00 1.394787e+00 1.456311e+00 1.349689e+00 1.454269e+00 1.268006e+00 1.419910e+00 1.398013e+00 1.311258e+00 1.483866e+00 1.598613e+00 1.599261e+00 1.487402e+00 1.035371e+00 9.517205e-01 1.469881e+00 1.032197e+00 9.843075e-01 1.475599e+00 7.609690e-01 9.924788e-01 1.067514e+00 1.010471e+00 1.077328e+00 9.349309e-01 1.042510e+00 1.060795e+00 1.014286e+00 1.064649e+00 1.177914e+00 1.126744e+00 1.169994e+00 8.396045e-01 7.572230e-01 1.076676e+00 7.822119e-01 7.508122e-01 1.108595e+00 6.917589e-01 9.064426e-01 9.818942e-01 9.255504e-01 9.710766e-01 8.542309e-01 9.510923e-01 9.629399e-01 9.216996e-01 9.500033e-01 1.058900e+00 1.017039e+00 1.039444e+00 7.417891e-01 6.795121e-01 9.713253e-01 7.120427e-01 6.819902e-01 9.990225e-01 8.926611e-01 1.172421e+00 1.260071e+00 1.200619e+00 1.196778e+00 1.095374e+00 1.213516e+00 1.210337e+00 1.182415e+00 1.266121e+00 1.335751e+00 1.356811e+00 1.305336e+00 8.822818e-01 8.202981e-01 1.287815e+00 9.335298e-01 8.868492e-01 1.358977e+00 6.869984e-01 8.997563e-01 9.506426e-01 9.105949e-01 9.458916e-01 8.433024e-01 9.236857e-01 9.336573e-01 9.148868e-01 9.271967e-01 1.044051e+00 1.001952e+00 9.963293e-01 6.854278e-01 6.404925e-01 9.838905e-01 7.342039e-01 7.025368e-01 9.812808e-01 6.601066e-01 8.606102e-01 9.121592e-01 8.753470e-01 9.097379e-01 8.128929e-01 8.872397e-01 8.980106e-01 8.789721e-01 8.886020e-01 9.980334e-01 9.573587e-01 9.476132e-01 6.581505e-01 6.153285e-01 9.443004e-01 7.047588e-01 6.740979e-01 9.347467e-01 8.649864e-01 1.145613e+00 1.179930e+00 1.157838e+00 1.215571e+00 1.108550e+00 1.163639e+00 1.130850e+00 1.139812e+00 1.227545e+00 1.271527e+00 1.225790e+00 1.248703e+00 8.464803e-01 7.891220e-01 1.308294e+00 8.660734e-01 8.302758e-01 1.242666e+00
 5.537223e+00 6.510159e+00 1.037222e+01 9.760636e+00 5.802771e+00 5.803557e+00 5.228194e+00 4.899087e+00 4.819527e+00 4.826084e+00 4.796963e+00 4.784218e+00 4.812128e+00 4.773767e+00 4.776472e+00 4.868868e+00 4.769990e+00 4.731298e+00 4.819009e+00 6.050202e+00 6.934158e+00 1.079622e+01 1.018463e+01 6.419447e+00 6.776144e+00 5.773048e+00 5.366815e+00 5.279513e+00 5.284903e+00 5.249026e+00 5.239132e+00 5.263844e+00 5.213591e+00 5.218698e+00 5.324765e+00 5.219576e+00 5.177036e+00 5.275265e+00 6.483300e+00 7.367256e+00 1.122931e+01 1.061773e+01 7.238053e+00 7.209242e+00 6.596081e+00 5.903454e+00 5.772156e+00 5.775273e+00 5.732194e+00 5.734851e+00 5.757073e+00 5.691969e+00 5.691096e+00 5.836676e+00 5.694616e+00 5.648862e+00 5.786629e+00 6.359283e+00 9.452063e+00 1.110530e+01 1.049372e+01 6.850635e+00 7.085225e+00 6.113479e+00 5.772039e+00 5.621068e+00 5.626467e+00 5.591790e+00 5.570589e+00 5.624642e+00 5.549625e+00 5.561690e+00 5.709013e+00 5.554179e+00 5.509621e+00 5.607292e+00 5.781383e+00 9.016673e+00 1.066991e+01 1.005832e+01 6.415244e+00 6.139167e+00 5.612896e+00 5.236074e+00 5.136327e+00 5.147429e+00 5.115644e+00 5.096563e+00 5.127085e+00 5.080457e+00 5.084538e+00 5.194647e+00 5.085201e+00 5.043990e+00 5.142764e+00 6.051984e+00 6.815048e+00 8.731683e+00 1.032893e+01 6.685845e+00 6.460827e+00 5.917340e+00 5.519520e+00 5.425227e+00 5.443873e+00 5.406283e+00 5.391160e+00 5.414565e+00 5.369906e+00 5.381923e+00 5.502699e+00 5.378224e+00 5.334379e+00 5.432716e+00 6.569078e+00 9.465651e+00 1.111889e+01 1.050730e+01 7.127624e+00 6.835412e+00 6.289445e+00 5.735886e+00 5.621655e+00 5.641367e+00 5.613993e+00 5.583511e+00 5.623706e+00 5.580032e+00 5.565984e+00 5.677772e+00 5.571400e+00 5.540662e+00 5.624315e+00 5.832559e+00 6.256907e+00 1.057857e+01 7.758167e+00 6.201804e+00 5.980315e+00 5.478293e+00 5.124627e+00 5.036465e+00 5.039815e+00 5.020157e+00 5.004862e+00 5.029739e+00 4.988619e+00 4.990746e+00 5.082156e+00 4.985981e+00 4.949875e+00 5.036484e+00 6.035136e+00 6.919092e+00 1.078115e+01 7.960744e+00 6.526488e+00 6.301470e+00 5.637126e+00 5.337225e+00 5.260480e+00 5.265515e+00 5.238019e+00 5.218780e+00 5.251379e+00 5.202673e+00 5.204246e+00 5.311334e+00 5.202355e+00 5.164753e+00 5.244665e+00 6.372871e+00 6.993425e+00 1.111889e+01 1.050730e+01 6.864223e+00 6.520627e+00 6.095717e+00 5.720287e+00 5.630357e+00 5.638780e+00 5.608410e+00 5.599713e+00 5.622591e+00 5.579300e+00 5.585285e+00 5.676200e+00 5.572698e+00 5.524227e+00 5.636520e+00 6.343844e+00 9.525606e+00 1.117884e+01 1.056726e+01 7.187579e+00 6.895366e+00 6.143000e+00 5.811812e+00 5.704548e+00 5.736609e+00 5.676394e+00 5.658681e+00 5.684805e+00 5.667398e+00 5.638507e+00 5.759244e+00 5.643261e+00 5.588244e+00 5.699672e+00 6.930462e+00 7.354809e+00 9.008043e+00 1.060529e+01 9.434431e+00 6.933394e+00 6.461527e+00 5.841377e+00 5.742576e+00 5.756799e+00 5.707453e+00 5.709045e+00 5.754688e+00 5.687133e+00 5.696700e+00 5.841212e+00 5.684933e+00 5.633819e+00 5.732979e+00 6.403426e+00 7.287382e+00 1.114944e+01 1.053786e+01 7.158179e+00 7.129368e+00 6.320000e+00 5.773949e+00 5.675148e+00 5.702183e+00 5.634970e+00 5.619004e+00 5.662963e+00 5.601464e+00 5.607762e+00 5.729844e+00 5.608953e+00 5.562618e+00 5.667075e+00 5.412821e+00 6.054760e+00 1.037643e+01 7.170512e+00 5.783049e+00 5.845687e+00 5.235358e+00 4.892146e+00 4.812869e+00 4.838136e+00 4.804304e+00 4.792700e+00 4.815476e+00 4.771287e+00 4.768180e+00 4.880010e+00 4.795013e+00 4.748386e+00 4.810625e+00 4.828566e+00 5.396241e+00 7.715483e+00 7.103901e+00 5.202599e+00 5.192566e+00 4.760883e+00 4.408425e+00 4.338597e+00 4.360900e+00 4.329057e+00 4.320496e+00 4.343335e+00 4.302959e+00 4.302687e+00 4.402187e+00 4.320514e+00 4.281781e+00 4.338740e+00 6.103318e+00 9.196098e+00 1.084933e+01 1.023775e+01 6.858071e+00 6.280671e+00 5.802301e+00 5.412760e+00 5.314496e+00 5.334728e+00 5.303305e+00 5.292591e+00 5.324947e+00 5.284921e+00 5.303303e+00 5.396889e+00 5.273196e+00 5.229007e+00 5.324868e+00 4.740902e+00 5.243263e+00 7.641935e+00 6.519685e+00 5.118717e+00 5.085249e+00 4.651333e+00 4.328595e+00 4.263230e+00 4.281589e+00 4.251764e+00 4.243225e+00 4.269274e+00 4.243914e+00 4.248117e+00 4.315999e+00 4.227682e+00 4.192261e+00 4.265832e+00 4.503575e+00 5.020417e+00 9.636377e+00 6.552570e+00 4.870924e+00 4.851445e+00 4.426891e+00 4.104829e+00 4.041518e+00 4.056899e+00 4.029115e+00 4.023460e+00 4.046392e+00 4.021981e+00 4.026996e+00 4.088764e+00 4.005942e+00 3.973527e+00 4.041589e+00 5.752791e+00 6.305749e+00 1.071640e+01 1.010481e+01 6.176546e+00 6.432923e+00 5.659386e+00 5.252307e+00 5.178069e+00 5.196042e+00 5.162738e+00 5.151847e+00 5.184024e+00 5.135569e+00 5.139910e+00 5.224146e+00 5.137373e+00 5.095223e+00 5.179912e+00
 1.403760e+00 1.588094e+00 2.236192e+00 1.907442e+00 1.539372e+00 1.608823e+00 1.531993e+00 1.372803e+00 1.414739e+00 1.478538e+00 1.522596e+00 1.548615e+00 1.492603e+00 1.357510e+00 1.280514e+00 1.447556e+00 1.280123e+00 1.256210e+00 1.424384e+00 1.527805e+00 1.793431e+00 2.499098e+00 2.168098e+00 1.738512e+00 1.799616e+00 1.731205e+00 1.540111e+00 1.603515e+00 1.689462e+00 1.730821e+00 1.769388e+00 1.706977e+00 1.521667e+00 1.443686e+00 1.639141e+00 1.443813e+00 1.418632e+00 1.629275e+00 1.856619e+00 2.181365e+00 2.850156e+00 5.255998e+00 2.099265e+00 2.234188e+00 2.147588e+00 1.904638e+00 2.002672e+00 2.153094e+00 2.114391e+00 2.116137e+00 2.123360e+00 1.837847e+00 1.754757e+00 2.027762e+00 1.764141e+00 1.726270e+00 1.961941e+00 1.736572e+00 2.037621e+00 2.581704e+00 2.556294e+00 2.081715e+00 2.040995e+00 1.952534e+00 1.791305e+00 1.849818e+00 2.003923e+00 1.943576e+00 1.972503e+00 1.986639e+00 1.729650e+00 1.634270e+00 1.900095e+00 1.639189e+00 1.605351e+00 1.880699e+00 1.468465e+00 1.757293e+00 2.359975e+00 2.098087e+00 1.680408e+00 1.744491e+00 1.677614e+00 1.508530e+00 1.537788e+00 1.601246e+00 1.649109e+00 1.675349e+00 1.641238e+00 1.458507e+00 1.385224e+00 1.566275e+00 1.389090e+00 1.361748e+00 1.558396e+00 1.604757e+00 1.881790e+00 2.642202e+00 2.261033e+00 1.807517e+00 2.055830e+00 1.857349e+00 1.634242e+00 1.689653e+00 1.741062e+00 1.840993e+00 1.828752e+00 1.791954e+00 1.621153e+00 1.521635e+00 1.770519e+00 1.523789e+00 1.492245e+00 1.698279e+00 1.714590e+00 2.102910e+00 2.754861e+00 2.403289e+00 1.973829e+00 2.114962e+00 1.962610e+00 1.779449e+00 1.843795e+00 1.900187e+00 1.961774e+00 2.033514e+00 1.931606e+00 1.752373e+00 1.648363e+00 1.898169e+00 1.651303e+00 1.623936e+00 1.852643e+00 1.432427e+00 1.684179e+00 2.274543e+00 2.049343e+00 1.621546e+00 1.673673e+00 1.594275e+00 1.460493e+00 1.507234e+00 1.576676e+00 1.611949e+00 1.623743e+00 1.567532e+00 1.434452e+00 1.351115e+00 1.530808e+00 1.350958e+00 1.325588e+00 1.508199e+00 1.526513e+00 1.775410e+00 2.566785e+00 2.185616e+00 1.713770e+00 1.824732e+00 1.709194e+00 1.529964e+00 1.588688e+00 1.652309e+00 1.712082e+00 1.762975e+00 1.704211e+00 1.520041e+00 1.436680e+00 1.625557e+00 1.442189e+00 1.408581e+00 1.606556e+00 1.719412e+00 2.020626e+00 5.349194e+00 2.441211e+00 1.958309e+00 2.039879e+00 1.997080e+00 1.744162e+00 1.848778e+00 2.033869e+00 2.019097e+00 2.033514e+00 1.909269e+00 1.769985e+00 1.647155e+00 1.903935e+00 1.654833e+00 1.621126e+00 1.852643e+00 1.772155e+00 2.096142e+00 2.640225e+00 5.209148e+00 2.022273e+00 2.126697e+00 2.045524e+00 1.816083e+00 1.908339e+00 1.959748e+00 2.029168e+00 2.048116e+00 2.011318e+00 1.828121e+00 1.705341e+00 1.941263e+00 1.711906e+00 1.678331e+00 1.893125e+00 1.791821e+00 2.111892e+00 2.960113e+00 2.524356e+00 2.003321e+00 2.289556e+00 2.135438e+00 1.846690e+00 1.906311e+00 2.170541e+00 2.138951e+00 2.221406e+00 2.094370e+00 1.874632e+00 1.747395e+00 1.975963e+00 1.761725e+00 1.716437e+00 1.949791e+00 1.738415e+00 2.024040e+00 2.778687e+00 2.465036e+00 1.944001e+00 2.074897e+00 2.010926e+00 1.759519e+00 1.867620e+00 1.955541e+00 2.042922e+00 2.162086e+00 1.986698e+00 1.781374e+00 1.684652e+00 1.948172e+00 1.686838e+00 1.650449e+00 1.861410e+00 1.318325e+00 1.563488e+00 2.176712e+00 1.973711e+00 1.477294e+00 1.559010e+00 1.511301e+00 1.337017e+00 1.370808e+00 1.451212e+00 1.489245e+00 1.536419e+00 1.475871e+00 1.385200e+00 1.302012e+00 1.453322e+00 1.294611e+00 1.267504e+00 1.406210e+00 1.197524e+00 1.420724e+00 1.997020e+00 1.710863e+00 1.349771e+00 1.418508e+00 1.366608e+00 1.212616e+00 1.244910e+00 1.316339e+00 1.338996e+00 1.376940e+00 1.335826e+00 1.248255e+00 1.178575e+00 1.305811e+00 1.169507e+00 1.147047e+00 1.266917e+00 1.531610e+00 1.842251e+00 2.982406e+00 2.215729e+00 1.727292e+00 1.818333e+00 1.720716e+00 1.542072e+00 1.621999e+00 1.678624e+00 1.715237e+00 1.793088e+00 1.707366e+00 1.576642e+00 1.478590e+00 1.675054e+00 1.481555e+00 1.445082e+00 1.626912e+00 1.181003e+00 1.415305e+00 1.944041e+00 1.681900e+00 1.341822e+00 1.394797e+00 1.344674e+00 1.199403e+00 1.228217e+00 1.291896e+00 1.318178e+00 1.355551e+00 1.309655e+00 1.214865e+00 1.146675e+00 1.284974e+00 1.158101e+00 1.135207e+00 1.252195e+00 1.132785e+00 1.356540e+00 1.853868e+00 1.631537e+00 1.287861e+00 1.337894e+00 1.286083e+00 1.148391e+00 1.177763e+00 1.238672e+00 1.265892e+00 1.301920e+00 1.255748e+00 1.167805e+00 1.101136e+00 1.233527e+00 1.112351e+00 1.091351e+00 1.201067e+00 1.484184e+00 1.806371e+00 2.540606e+00 2.189034e+00 1.664216e+00 1.718101e+00 1.668518e+00 1.501710e+00 1.544722e+00 1.626131e+00 1.646134e+00 1.722793e+00 1.653532e+00 1.493862e+00 1.406490e+00 1.609747e+00 1.409569e+00 1.381540e+00 1.574556e+00
 5.613544e+00 5.667909e+00 5.604235e+00 5.627270e+00 5.592015e+00 5.661996e+00 5.794959e+00 5.883394e+00 7.880614e+00 1.148658e+01 1.099385e+01 7.745165e+00 8.309310e+00 1.162793e+01 5.888045e+00 5.989692e+00 5.935252e+00 5.946358e+00 5.912410e+00 5.981821e+00 6.179964e+00 6.248391e+00 8.436323e+00 9.570067e+00 1.128615e+01 8.497081e+00 8.601618e+00 1.192024e+01 6.132403e+00 6.302989e+00 6.186686e+00 6.220211e+00 6.190798e+00 6.287806e+00 6.432929e+00 6.580676e+00 8.397132e+00 1.200310e+01 1.151036e+01 1.093012e+01 8.825829e+00 1.214445e+01 6.065709e+00 6.203751e+00 6.119744e+00 6.150324e+00 6.112705e+00 6.199234e+00 6.352494e+00 6.464600e+00 1.081162e+01 1.194536e+01 9.243796e+00 8.663549e+00 8.504685e+00 9.877881e+00 5.804658e+00 5.897520e+00 5.839191e+00 5.868515e+00 5.830921e+00 5.911300e+00 6.040624e+00 6.114917e+00 1.056656e+01 1.170030e+01 1.120756e+01 1.062732e+01 1.073185e+01 1.184165e+01 5.982231e+00 6.113841e+00 6.016808e+00 6.036817e+00 5.995300e+00 6.073668e+00 6.229918e+00 6.337899e+00 8.518323e+00 1.186089e+01 1.136815e+01 1.078791e+01 8.683618e+00 1.200224e+01 6.083073e+00 6.225264e+00 6.124661e+00 6.150379e+00 6.104240e+00 6.187744e+00 6.362325e+00 6.391323e+00 8.609352e+00 1.195192e+01 1.145918e+01 8.670109e+00 8.774647e+00 1.209327e+01 5.746528e+00 5.834996e+00 5.766358e+00 5.803552e+00 5.756562e+00 5.839403e+00 5.964538e+00 6.050076e+00 1.050544e+01 1.163918e+01 8.937620e+00 8.357372e+00 1.067073e+01 1.178053e+01 5.888655e+00 5.982885e+00 5.908856e+00 5.932083e+00 5.892543e+00 5.981561e+00 6.153622e+00 6.226581e+00 1.063612e+01 1.176986e+01 8.804899e+00 8.488053e+00 8.592590e+00 1.191121e+01 6.082563e+00 6.225264e+00 6.122722e+00 6.149316e+00 6.101400e+00 6.204679e+00 6.329651e+00 6.428928e+00 1.081818e+01 1.195192e+01 1.145918e+01 1.087893e+01 1.098347e+01 1.209327e+01 6.122040e+00 6.232110e+00 6.150600e+00 6.180288e+00 6.134467e+00 6.244138e+00 6.414654e+00 6.492636e+00 1.084643e+01 1.198017e+01 1.148743e+01 1.090718e+01 1.101172e+01 1.212152e+01 6.141309e+00 6.283509e+00 6.168699e+00 6.205879e+00 6.156927e+00 6.264394e+00 6.454338e+00 6.492629e+00 8.654950e+00 1.199752e+01 1.150478e+01 1.092453e+01 1.102907e+01 1.213886e+01 6.106735e+00 6.233797e+00 6.138801e+00 6.157668e+00 6.115938e+00 6.212132e+00 6.387821e+00 6.447566e+00 1.083271e+01 1.196646e+01 1.147372e+01 8.684647e+00 8.789184e+00 1.210780e+01 5.595269e+00 5.672742e+00 5.612390e+00 5.634979e+00 5.597140e+00 5.669369e+00 5.820674e+00 5.891225e+00 8.147341e+00 1.148991e+01 1.099717e+01 7.944697e+00 1.052146e+01 1.163126e+01 5.169099e+00 5.243362e+00 5.182556e+00 5.203914e+00 5.171853e+00 5.239663e+00 5.368600e+00 5.436053e+00 7.347623e+00 1.107570e+01 1.058296e+01 7.530488e+00 7.512918e+00 1.121705e+01 5.933065e+00 6.034042e+00 5.957765e+00 5.976567e+00 5.933928e+00 6.013192e+00 6.220408e+00 6.291111e+00 8.467435e+00 1.181000e+01 1.131726e+01 8.528192e+00 1.084155e+01 1.195135e+01 5.088351e+00 5.161092e+00 5.102582e+00 5.122517e+00 5.090796e+00 5.156189e+00 5.285203e+00 5.356098e+00 7.194415e+00 1.099659e+01 8.295028e+00 7.714780e+00 7.433809e+00 1.113794e+01 4.833314e+00 4.903727e+00 4.846470e+00 4.865951e+00 4.834874e+00 4.899614e+00 5.021689e+00 5.098092e+00 7.017760e+00 8.537012e+00 7.780872e+00 7.200625e+00 7.568563e+00 1.088718e+01 5.845321e+00 5.937909e+00 5.864655e+00 5.888223e+00 5.849585e+00 5.936829e+00 6.120548e+00 6.242470e+00 8.387437e+00 1.173000e+01 1.123727e+01 1.065702e+01 1.076156e+01 1.187135e+01
 1.545506e+00 1.690024e+00 2.043275e+00 1.945040e+00 1.669387e+00 1.597329e+00 1.426744e+00 1.533908e+00 1.387687e+00 1.375623e+00 1.364015e+00 1.305102e+00 1.360844e+00 1.213817e+00 1.220050e+00 1.396085e+00 1.282722e+00 1.269417e+00 1.441931e+00 1.728456e+00 1.918906e+00 2.596126e+00 2.169155e+00 1.889299e+00 1.790657e+00 1.635449e+00 1.730457e+00 1.559396e+00 1.563490e+00 1.527572e+00 1.482764e+00 1.537217e+00 1.374168e+00 1.381235e+00 1.567390e+00 1.431934e+00 1.425907e+00 1.598807e+00 2.001314e+00 2.251607e+00 2.741527e+00 2.490190e+00 2.250839e+00 2.166626e+00 1.986503e+00 2.066204e+00 1.934058e+00 1.874744e+00 1.898935e+00 1.801337e+00 1.913279e+00 1.685921e+00 1.683145e+00 1.899470e+00 1.758715e+00 1.728833e+00 2.002749e+00 1.925591e+00 2.149706e+00 2.565527e+00 2.477271e+00 2.172870e+00 2.084594e+00 1.869083e+00 1.988167e+00 1.800801e+00 1.767072e+00 1.733435e+00 1.681265e+00 1.756365e+00 1.564505e+00 1.563045e+00 1.761741e+00 1.637086e+00 1.612979e+00 1.859603e+00 1.636228e+00 1.839309e+00 2.189211e+00 2.120824e+00 1.898292e+00 1.722972e+00 1.548005e+00 1.659434e+00 1.521681e+00 1.496044e+00 1.474395e+00 1.411615e+00 1.483977e+00 1.321293e+00 1.327389e+00 1.492618e+00 1.377527e+00 1.366734e+00 1.547815e+00 1.790028e+00 2.033815e+00 2.540575e+00 2.289238e+00 1.985997e+00 1.862978e+00 1.707509e+00 1.940335e+00 1.648617e+00 1.637218e+00 1.605151e+00 1.562413e+00 1.635813e+00 1.442774e+00 1.459386e+00 1.660682e+00 1.514984e+00 1.510845e+00 1.683397e+00 1.878188e+00 2.142603e+00 2.771470e+00 2.683214e+00 2.301185e+00 2.074462e+00 1.865807e+00 1.926557e+00 1.766747e+00 1.769096e+00 1.784806e+00 1.674472e+00 1.741184e+00 1.576685e+00 1.592763e+00 1.796939e+00 1.638996e+00 1.627055e+00 1.863103e+00 1.698006e+00 1.830866e+00 2.158472e+00 2.090085e+00 1.819200e+00 1.692233e+00 1.509441e+00 1.595629e+00 1.456577e+00 1.451207e+00 1.426225e+00 1.378167e+00 1.434911e+00 1.282963e+00 1.291998e+00 1.459114e+00 1.349239e+00 1.335325e+00 1.503777e+00 1.722273e+00 1.961076e+00 2.589944e+00 2.254421e+00 1.957280e+00 1.827743e+00 1.619626e+00 1.682635e+00 1.549218e+00 1.540834e+00 1.519939e+00 1.461832e+00 1.521771e+00 1.366986e+00 1.378370e+00 1.553007e+00 1.426660e+00 1.420669e+00 1.606860e+00 1.962399e+00 2.104230e+00 3.034872e+00 2.398026e+00 2.158676e+00 2.043113e+00 1.845051e+00 2.012414e+00 1.773262e+00 1.799916e+00 1.771333e+00 1.678035e+00 1.763534e+00 1.565565e+00 1.578112e+00 1.771478e+00 1.655060e+00 1.654436e+00 1.857337e+00 2.020426e+00 2.442756e+00 2.818306e+00 2.730050e+00 2.205511e+00 2.077276e+00 1.883423e+00 1.993804e+00 1.888729e+00 1.846751e+00 1.795813e+00 1.749168e+00 1.812937e+00 1.616756e+00 1.632638e+00 1.862104e+00 1.707243e+00 1.705363e+00 1.909938e+00 2.042804e+00 2.223008e+00 3.115277e+00 3.027021e+00 2.292608e+00 2.154867e+00 1.959225e+00 2.044466e+00 1.882980e+00 1.860030e+00 1.831468e+00 1.784362e+00 1.849195e+00 1.663082e+00 1.670956e+00 1.874238e+00 1.759596e+00 1.744662e+00 1.949745e+00 1.975449e+00 2.182472e+00 5.266726e+00 2.367528e+00 2.130486e+00 2.032299e+00 1.872736e+00 1.987091e+00 1.825605e+00 1.785341e+00 1.772007e+00 1.712791e+00 1.791819e+00 1.603451e+00 1.617196e+00 1.798763e+00 1.674885e+00 1.654027e+00 1.853050e+00 1.485932e+00 1.691141e+00 2.017321e+00 1.967328e+00 1.660435e+00 1.564359e+00 1.430812e+00 1.506503e+00 1.389683e+00 1.363628e+00 1.355241e+00 1.306354e+00 1.365628e+00 1.237393e+00 1.249913e+00 1.375107e+00 1.265631e+00 1.255027e+00 1.424595e+00 1.341661e+00 1.524920e+00 1.850618e+00 1.776591e+00 1.502170e+00 1.421641e+00 1.295088e+00 1.363714e+00 1.249612e+00 1.237731e+00 1.223297e+00 1.183806e+00 1.237829e+00 1.118264e+00 1.128598e+00 1.248075e+00 1.148993e+00 1.139478e+00 1.288235e+00 1.833772e+00 2.118271e+00 2.496873e+00 2.140789e+00 1.986316e+00 1.794156e+00 1.636801e+00 1.768301e+00 1.586657e+00 1.572697e+00 1.554311e+00 1.502981e+00 1.555161e+00 1.392558e+00 1.399539e+00 1.600336e+00 1.491115e+00 1.486730e+00 1.641702e+00 1.326827e+00 1.521428e+00 1.824769e+00 1.720609e+00 1.485242e+00 1.408665e+00 1.264968e+00 1.346784e+00 1.230924e+00 1.226661e+00 1.212750e+00 1.169294e+00 1.214226e+00 1.082138e+00 1.088249e+00 1.248313e+00 1.167749e+00 1.160230e+00 1.263085e+00 1.277384e+00 1.455058e+00 1.771836e+00 1.657156e+00 1.421963e+00 1.344822e+00 1.217014e+00 1.290793e+00 1.180978e+00 1.177174e+00 1.163125e+00 1.121766e+00 1.163341e+00 1.038946e+00 1.044584e+00 1.197199e+00 1.115924e+00 1.117246e+00 1.213183e+00 1.683035e+00 1.908660e+00 2.564709e+00 2.117868e+00 1.866853e+00 1.771242e+00 1.567433e+00 1.690577e+00 1.532387e+00 1.501281e+00 1.488201e+00 1.430968e+00 1.489127e+00 1.336221e+00 1.346287e+00 1.524210e+00 1.402564e+00 1.396218e+00 1.573212e+00
 4.911123e+00 5.634603e+00 9.415020e+00 1.048064e+01 5.358840e+00 5.575794e+00 5.291224e+00 4.779130e+00 4.772675e+00 4.836740e+00 4.818457e+00 4.839099e+00 4.827159e+00 4.773533e+00 4.755935e+00 4.863778e+00 4.839805e+00 4.797356e+00 4.772420e+00 5.362708e+00 6.295079e+00 9.839018e+00 1.090464e+01 6.264875e+00 6.090030e+00 5.980296e+00 5.230199e+00 5.215254e+00 5.284424e+00 5.257431e+00 5.306005e+00 5.284660e+00 5.220825e+00 5.208005e+00 5.345476e+00 5.297666e+00 5.247335e+00 5.216354e+00 5.853205e+00 6.850284e+00 1.027212e+01 1.133773e+01 6.961374e+00 7.071717e+00 6.609601e+00 5.710436e+00 5.682970e+00 5.784869e+00 5.757026e+00 5.806774e+00 5.795403e+00 5.706554e+00 5.691291e+00 5.818328e+00 5.803579e+00 5.745799e+00 5.689496e+00 5.722468e+00 9.198493e+00 1.014810e+01 1.121372e+01 6.377749e+00 6.684298e+00 6.363477e+00 5.577115e+00 5.555735e+00 5.636240e+00 5.614837e+00 5.632802e+00 5.640119e+00 5.551662e+00 5.549721e+00 5.667665e+00 5.656221e+00 5.602962e+00 5.542243e+00 5.216300e+00 6.094670e+00 9.712709e+00 1.077833e+01 5.891299e+00 6.126801e+00 5.735409e+00 5.094565e+00 5.087258e+00 5.155115e+00 5.131121e+00 5.158253e+00 5.147653e+00 5.082494e+00 5.077141e+00 5.168236e+00 5.167901e+00 5.112795e+00 5.076976e+00 5.524612e+00 6.314211e+00 9.983310e+00 1.104893e+01 6.161900e+00 6.397402e+00 6.035606e+00 5.369141e+00 5.380869e+00 5.433178e+00 5.419420e+00 5.458668e+00 5.424818e+00 5.377790e+00 5.364573e+00 5.489767e+00 5.478154e+00 5.414343e+00 5.390081e+00 5.719464e+00 7.003256e+00 7.952863e+00 1.122730e+01 6.272759e+00 6.961288e+00 6.213984e+00 5.562699e+00 5.571874e+00 5.636827e+00 5.629700e+00 5.673990e+00 5.643770e+00 5.587625e+00 5.572115e+00 5.693063e+00 5.656531e+00 5.616550e+00 5.569125e+00 5.113964e+00 6.003336e+00 7.412551e+00 1.068699e+01 5.732447e+00 5.798990e+00 5.545062e+00 4.995902e+00 4.991981e+00 5.058909e+00 5.039788e+00 5.068160e+00 5.038998e+00 4.989330e+00 4.973898e+00 5.071296e+00 5.071019e+00 5.019120e+00 4.982127e+00 5.348882e+00 6.154853e+00 7.615128e+00 1.088957e+01 5.859874e+00 6.045367e+00 5.747639e+00 5.208010e+00 5.208899e+00 5.284850e+00 5.249150e+00 5.281649e+00 5.257115e+00 5.217099e+00 5.189441e+00 5.286827e+00 5.285761e+00 5.235767e+00 5.194482e+00 5.739326e+00 7.003256e+00 1.016169e+01 1.122730e+01 6.465437e+00 6.697886e+00 6.160456e+00 5.568104e+00 5.569944e+00 5.649828e+00 5.628425e+00 5.670048e+00 5.636811e+00 5.582816e+00 5.558631e+00 5.695751e+00 5.690334e+00 5.612028e+00 5.567161e+00 5.818703e+00 9.272036e+00 7.627309e+00 1.128726e+01 6.362311e+00 6.757841e+00 6.362920e+00 5.644800e+00 5.651136e+00 5.757707e+00 5.698138e+00 5.769773e+00 5.719468e+00 5.642771e+00 5.620074e+00 5.741207e+00 5.750289e+00 5.678952e+00 5.625252e+00 5.871721e+00 9.310064e+00 1.025967e+01 1.132529e+01 6.489320e+00 6.795869e+00 6.258439e+00 5.696715e+00 5.689164e+00 5.777449e+00 5.744580e+00 5.800704e+00 5.761751e+00 5.690112e+00 5.671548e+00 5.802611e+00 5.778248e+00 5.719566e+00 5.669901e+00 5.798943e+00 6.770410e+00 7.720016e+00 1.125786e+01 6.421892e+00 6.991843e+00 6.529727e+00 5.599249e+00 5.601131e+00 5.688521e+00 5.658980e+00 5.740373e+00 5.677421e+00 5.615701e+00 5.601274e+00 5.713977e+00 5.691659e+00 5.647105e+00 5.603952e+00 4.914721e+00 5.583598e+00 6.947003e+00 1.048485e+01 5.412338e+00 5.514559e+00 5.240419e+00 4.774430e+00 4.776419e+00 4.837426e+00 4.816144e+00 4.851842e+00 4.822680e+00 4.792314e+00 4.778103e+00 4.857280e+00 4.842520e+00 4.794937e+00 4.767971e+00 4.421928e+00 5.058877e+00 6.372777e+00 1.003273e+01 4.855171e+00 5.079532e+00 4.763381e+00 4.303497e+00 4.302214e+00 4.360129e+00 4.344369e+00 4.371198e+00 4.354681e+00 4.318231e+00 4.310045e+00 4.377607e+00 4.367549e+00 4.332284e+00 4.297879e+00 5.419650e+00 6.274095e+00 9.892134e+00 1.095775e+01 5.979275e+00 6.428334e+00 5.871034e+00 5.274256e+00 5.272119e+00 5.349224e+00 5.321372e+00 5.376838e+00 5.328008e+00 5.276892e+00 5.262604e+00 5.407606e+00 5.367254e+00 5.325205e+00 5.273969e+00 4.339036e+00 4.994349e+00 6.174069e+00 7.486953e+00 4.779885e+00 4.947724e+00 4.657078e+00 4.228606e+00 4.229210e+00 4.283390e+00 4.267093e+00 4.293084e+00 4.277090e+00 4.237865e+00 4.226294e+00 4.302277e+00 4.297836e+00 4.254606e+00 4.226295e+00 4.113221e+00 4.695150e+00 6.010747e+00 7.535972e+00 4.535200e+00 4.639872e+00 4.422247e+00 4.008314e+00 4.008326e+00 4.060224e+00 4.045511e+00 4.072649e+00 4.053431e+00 4.016522e+00 4.007144e+00 4.073511e+00 4.070560e+00 4.036060e+00 4.003375e+00 5.281681e+00 6.215259e+00 7.550374e+00 1.082482e+01 5.937789e+00 6.048131e+00 5.694077e+00 5.132942e+00 5.134367e+00 5.206764e+00 5.176616e+00 5.205983e+00 5.195072e+00 5.134627e+00 5.124534e+00 5.240676e+00 5.226707e+00 5.162398e+00 5.131373e+00
 8.705836e-01 1.176883e+00 1.183478e+00 1.200768e+00 1.196777e+00 1.155105e+00 1.109734e+00 1.003224e+00 1.062499e+00 1.019923e+00 1.002893e+00 8.908862e-01 9.654653e-01 7.269436e-01 7.313597e-01 9.853355e-01 8.113452e-01 7.856069e-01 1.044311e+00 1.053401e+00 1.225804e+00 1.271101e+00 1.244338e+00 1.245541e+00 1.282719e+00 1.252899e+00 1.113681e+00 1.330325e+00 1.155320e+00 1.171085e+00 1.031243e+00 1.113641e+00 8.274762e-01 8.236994e-01 1.126793e+00 8.954795e-01 8.713759e-01 1.202455e+00 1.209318e+00 1.425568e+00 1.414809e+00 1.458276e+00 1.434346e+00 1.404539e+00 1.534063e+00 1.399165e+00 1.483674e+00 1.390592e+00 1.412094e+00 1.274892e+00 1.379126e+00 1.035330e+00 1.018249e+00 1.346419e+00 1.105044e+00 1.063583e+00 1.499125e+00 1.147704e+00 1.462980e+00 1.405052e+00 1.353699e+00 1.339843e+00 1.369623e+00 1.430995e+00 1.235054e+00 1.529374e+00 1.366015e+00 1.353048e+00 1.215846e+00 1.301130e+00 9.501736e-01 9.355238e-01 1.270019e+00 1.016053e+00 9.940002e-01 1.420209e+00 9.788635e-01 1.213655e+00 1.190355e+00 1.190484e+00 1.204104e+00 1.188544e+00 1.174295e+00 1.063451e+00 1.211015e+00 1.110893e+00 1.099403e+00 9.765178e-01 1.067958e+00 8.032201e-01 7.927812e-01 1.076496e+00 8.595817e-01 8.354380e-01 1.166783e+00 1.049898e+00 1.332198e+00 1.294780e+00 1.328436e+00 1.296343e+00 1.274871e+00 1.304585e+00 1.163165e+00 1.355336e+00 1.212403e+00 1.228190e+00 1.066340e+00 1.149154e+00 8.778671e-01 8.710178e-01 1.148002e+00 9.558676e-01 9.251291e-01 1.281306e+00 1.121939e+00 1.354773e+00 1.402536e+00 1.431906e+00 1.422150e+00 1.346115e+00 1.436600e+00 1.240658e+00 1.406369e+00 1.283959e+00 1.317408e+00 1.178003e+00 1.245120e+00 9.647377e-01 9.523694e-01 1.292977e+00 1.025660e+00 9.992175e-01 1.425814e+00 9.818785e-01 1.188448e+00 1.191210e+00 1.203336e+00 1.167913e+00 1.168345e+00 1.160714e+00 1.038177e+00 1.147703e+00 1.069517e+00 1.061899e+00 9.559982e-01 1.021155e+00 7.750994e-01 7.679652e-01 1.037469e+00 8.444545e-01 8.213761e-01 1.109849e+00 1.007640e+00 1.282906e+00 1.350076e+00 1.294042e+00 1.265507e+00 1.344676e+00 1.258431e+00 1.120130e+00 1.203165e+00 1.180564e+00 1.138866e+00 1.012203e+00 1.090155e+00 8.255156e-01 8.193003e-01 1.114436e+00 8.937195e-01 8.667510e-01 1.145008e+00 1.141981e+00 1.424564e+00 1.453470e+00 1.404835e+00 1.395079e+00 1.375228e+00 1.449271e+00 1.298241e+00 1.396390e+00 1.280688e+00 1.397027e+00 1.171941e+00 1.223188e+00 9.510396e-01 9.426226e-01 1.275624e+00 1.033356e+00 1.020044e+00 1.360622e+00 1.165106e+00 1.515521e+00 1.585283e+00 1.470164e+00 1.504430e+00 1.402294e+00 1.670066e+00 1.319541e+00 1.444627e+00 1.422550e+00 1.358649e+00 1.211790e+00 1.325680e+00 9.740689e-01 9.767645e-01 1.361290e+00 1.083077e+00 1.047829e+00 1.387688e+00 1.180957e+00 1.459954e+00 1.604799e+00 1.478488e+00 1.458753e+00 1.494652e+00 1.571003e+00 1.373355e+00 2.130150e+00 1.546812e+00 1.395256e+00 1.218523e+00 1.383458e+00 9.976213e-01 1.004180e+00 1.361855e+00 1.108800e+00 1.072787e+00 1.390111e+00 1.166595e+00 1.525672e+00 1.466757e+00 1.500406e+00 1.425457e+00 1.395912e+00 1.513777e+00 1.300410e+00 1.443519e+00 1.365956e+00 1.361960e+00 1.191289e+00 1.275388e+00 9.721211e-01 9.640215e-01 1.283927e+00 1.040578e+00 1.013284e+00 1.356816e+00 8.770530e-01 1.093288e+00 1.140203e+00 1.149574e+00 1.153952e+00 1.127365e+00 1.157210e+00 1.046258e+00 1.108768e+00 1.084475e+00 1.028992e+00 9.054328e-01 1.026219e+00 7.322133e-01 7.421943e-01 9.800566e-01 7.896839e-01 7.684554e-01 1.061198e+00 7.950075e-01 1.000566e+00 1.016801e+00 1.023102e+00 1.019744e+00 9.901218e-01 1.025646e+00 9.396840e-01 1.003963e+00 9.569814e-01 9.345014e-01 8.144658e-01 9.046249e-01 6.675615e-01 6.753894e-01 8.912296e-01 7.173066e-01 6.969842e-01 9.550840e-01 1.039241e+00 1.267776e+00 1.332630e+00 1.368772e+00 1.276553e+00 1.361073e+00 1.285162e+00 1.167795e+00 1.300422e+00 1.221040e+00 1.237187e+00 1.037945e+00 1.133622e+00 8.311261e-01 8.305547e-01 1.135089e+00 9.483954e-01 9.290072e-01 1.249134e+00 7.955393e-01 9.862586e-01 1.016227e+00 1.018526e+00 9.991487e-01 9.866959e-01 1.012618e+00 9.062418e-01 9.829312e-01 9.548951e-01 9.293127e-01 8.086377e-01 8.770754e-01 6.465448e-01 6.471799e-01 9.052426e-01 7.453473e-01 7.318149e-01 9.326602e-01 7.672905e-01 9.532831e-01 9.762373e-01 9.816652e-01 9.708290e-01 9.496082e-01 9.683319e-01 8.784338e-01 9.406971e-01 9.074552e-01 8.879055e-01 7.757546e-01 8.436635e-01 6.208400e-01 6.217091e-01 8.657866e-01 7.107710e-01 6.955468e-01 8.936699e-01 1.035701e+00 1.261295e+00 1.293050e+00 1.352672e+00 1.294564e+00 1.282111e+00 1.307801e+00 1.115979e+00 1.220523e+00 1.173448e+00 1.147008e+00 9.888719e-01 1.098199e+00 8.026938e-01 8.005566e-01 1.096282e+00 8.726429e-01 8.468831e-01 1.140856e+00
 5.967958e+00 1.074245e+01 1.162793e+01 1.027233e+01 1.115863e+01 7.852475e+00 6.121287e+00 6.023822e+00 6.148902e+00 6.013573e+00 5.903331e+00 6.114133e+00 5.647183e+00 5.609640e+00 6.132871e+00 5.606939e+00 5.561078e+00 6.104656e+00 6.145471e+00 1.103476e+01 1.192024e+01 1.056463e+01 1.145094e+01 8.408184e+00 6.600804e+00 6.421195e+00 6.598823e+00 6.371142e+00 6.256685e+00 6.418444e+00 5.949755e+00 5.914898e+00 6.886459e+00 5.920055e+00 5.868615e+00 6.535629e+00 6.338415e+00 1.125897e+01 1.214445e+01 1.078884e+01 1.167515e+01 1.084122e+01 6.751617e+00 6.744419e+00 6.852630e+00 6.742912e+00 6.599833e+00 7.097698e+00 6.209651e+00 6.168152e+00 6.988563e+00 6.183383e+00 6.128209e+00 6.783771e+00 6.315210e+00 1.120123e+01 1.208671e+01 8.522278e+00 1.161741e+01 1.078348e+01 6.930353e+00 6.577684e+00 6.721491e+00 6.594933e+00 6.493738e+00 6.792689e+00 6.140748e+00 6.101835e+00 6.714212e+00 6.113178e+00 6.051836e+00 6.755625e+00 6.020029e+00 1.095617e+01 1.184165e+01 8.277220e+00 1.137235e+01 8.329594e+00 6.560136e+00 6.323655e+00 6.411240e+00 6.270256e+00 6.142267e+00 6.392291e+00 5.862112e+00 5.827292e+00 6.375122e+00 5.839569e+00 5.787214e+00 6.405821e+00 6.196204e+00 8.907936e+00 1.200224e+01 1.064663e+01 1.153294e+01 8.490184e+00 6.592567e+00 6.541568e+00 6.637023e+00 6.483283e+00 6.409270e+00 6.552881e+00 6.047963e+00 6.004729e+00 6.609874e+00 6.014790e+00 5.955685e+00 6.709078e+00 6.266614e+00 1.120779e+01 1.209327e+01 1.073766e+01 1.162397e+01 1.079004e+01 6.744235e+00 6.760755e+00 6.839369e+00 6.528650e+00 6.483206e+00 6.731731e+00 6.142697e+00 6.107956e+00 6.720772e+00 6.132697e+00 6.062585e+00 6.851167e+00 5.982387e+00 1.089505e+01 1.178053e+01 8.216101e+00 1.131123e+01 7.882967e+00 6.499017e+00 6.380500e+00 6.398474e+00 6.209137e+00 6.087662e+00 6.278735e+00 5.810046e+00 5.764558e+00 6.305881e+00 5.767898e+00 5.720074e+00 6.332030e+00 6.103377e+00 1.102573e+01 1.191121e+01 1.055561e+01 9.233087e+00 1.060798e+01 6.501539e+00 6.578699e+00 6.514645e+00 6.322464e+00 6.228412e+00 6.397413e+00 5.954573e+00 5.898711e+00 6.436562e+00 5.913241e+00 5.859442e+00 6.580129e+00 6.285433e+00 1.120779e+01 1.209327e+01 1.073766e+01 1.162397e+01 1.079004e+01 6.773832e+00 6.885914e+00 6.801448e+00 6.638202e+00 6.510277e+00 6.761328e+00 6.165341e+00 6.115484e+00 9.531713e+00 6.117518e+00 6.054538e+00 6.762185e+00 6.323375e+00 1.123604e+01 1.212152e+01 8.557089e+00 1.165222e+01 1.081829e+01 6.891065e+00 6.840066e+00 7.378288e+00 6.719981e+00 6.593742e+00 6.716182e+00 6.225495e+00 6.155749e+00 6.772954e+00 6.146386e+00 6.085678e+00 6.736909e+00 6.332831e+00 1.125339e+01 1.213886e+01 1.078326e+01 1.166957e+01 1.083564e+01 6.702012e+00 6.768432e+00 6.847046e+00 6.707731e+00 6.654889e+00 6.753398e+00 6.240327e+00 6.173532e+00 6.982979e+00 6.172370e+00 6.109057e+00 6.754256e+00 6.305568e+00 1.122233e+01 1.210780e+01 1.075220e+01 1.163851e+01 1.080457e+01 6.758773e+00 6.737371e+00 6.904967e+00 6.632871e+00 6.524815e+00 6.702469e+00 6.168548e+00 6.120604e+00 6.877819e+00 6.149296e+00 6.077368e+00 6.776723e+00 5.742075e+00 8.536954e+00 9.422430e+00 7.681319e+00 8.953133e+00 7.855801e+00 6.089174e+00 5.994429e+00 6.126616e+00 5.960739e+00 5.882966e+00 6.038571e+00 5.635281e+00 5.597393e+00 6.156608e+00 5.648067e+00 5.587484e+00 6.049366e+00 5.301007e+00 7.859343e+00 1.121705e+01 7.104029e+00 1.074775e+01 7.319484e+00 5.591614e+00 5.521921e+00 5.638048e+00 5.503346e+00 5.436709e+00 5.575878e+00 5.207834e+00 5.174115e+00 5.633035e+00 5.214569e+00 5.168174e+00 5.573801e+00 6.165018e+00 1.106587e+01 1.195135e+01 8.386921e+00 9.273227e+00 1.064812e+01 6.602319e+00 6.452306e+00 6.748512e+00 6.476416e+00 6.295758e+00 6.480822e+00 6.031236e+00 5.969787e+00 6.632383e+00 5.951500e+00 5.893771e+00 6.905456e+00 5.229356e+00 7.780234e+00 1.113794e+01 7.024920e+00 8.459815e+00 7.625884e+00 5.515023e+00 5.474989e+00 5.558131e+00 5.423447e+00 5.354791e+00 5.530049e+00 5.182219e+00 5.136341e+00 5.524380e+00 5.102921e+00 5.058895e+00 5.515059e+00 4.970011e+00 7.282214e+00 1.088718e+01 6.863147e+00 8.209060e+00 6.826540e+00 5.259410e+00 5.193936e+00 5.288884e+00 5.150637e+00 5.097794e+00 5.255056e+00 4.913373e+00 4.880661e+00 5.238363e+00 4.843214e+00 4.806356e+00 5.241258e+00 6.123933e+00 1.098587e+01 1.187135e+01 1.051575e+01 1.140205e+01 8.359298e+00 6.522321e+00 6.538840e+00 6.462114e+00 6.282606e+00 6.188553e+00 6.449176e+00 5.901500e+00 5.860053e+00 6.447638e+00 5.871390e+00 5.814852e+00 6.540271e+00
 6.895782e-01 8.538433e-01 1.062293e+00 9.409107e-01 1.032945e+00 8.088813e-01 9.478431e-01 1.005420e+00 8.411053e-01 9.549832e-01 1.073584e+00 1.089295e+00 1.086307e+00 8.143758e-01 7.653258e-01 9.374673e-01 7.492089e-01 7.147422e-01 9.319337e-01 7.815045e-01 9.527683e-01 1.215015e+00 1.049029e+00 1.168663e+00 9.270484e-01 1.044553e+00 1.115734e+00 9.504161e-01 1.070785e+00 1.196648e+00 1.228459e+00 1.229564e+00 9.146026e-01 8.470091e-01 1.066898e+00 8.409630e-01 8.100149e-01 1.067748e+00 1.007054e+00 1.157948e+00 1.428047e+00 1.291840e+00 1.391969e+00 1.112034e+00 1.339801e+00 1.330919e+00 1.146172e+00 1.338967e+00 1.477760e+00 1.584920e+00 1.430685e+00 1.097624e+00 1.010935e+00 1.347527e+00 1.029345e+00 9.914449e-01 1.264470e+00 9.060011e-01 1.077415e+00 1.348671e+00 1.168322e+00 1.297434e+00 1.035743e+00 1.193159e+00 1.268635e+00 1.069028e+00 1.203517e+00 1.320720e+00 1.374694e+00 1.463621e+00 1.045835e+00 9.588136e-01 1.213022e+00 9.655537e-01 9.149718e-01 1.204233e+00 7.506861e-01 9.226644e-01 1.162812e+00 1.012057e+00 1.109615e+00 8.840187e-01 1.013579e+00 1.061259e+00 9.100131e-01 1.042236e+00 1.144054e+00 1.223625e+00 1.144279e+00 8.773367e-01 8.106760e-01 9.974698e-01 8.131513e-01 7.810870e-01 1.009656e+00 8.244440e-01 1.008358e+00 1.283073e+00 1.107215e+00 1.219238e+00 9.644059e-01 1.127102e+00 1.173817e+00 1.001240e+00 1.131688e+00 1.276257e+00 1.439528e+00 1.387106e+00 9.549886e-01 8.877925e-01 1.124981e+00 8.912270e-01 8.553954e-01 1.137646e+00 8.852603e-01 1.110529e+00 1.463431e+00 1.294599e+00 1.361241e+00 1.059260e+00 1.268952e+00 1.308312e+00 1.094234e+00 1.248043e+00 1.570591e+00 1.467723e+00 1.425029e+00 1.030647e+00 9.554223e-01 1.297849e+00 9.843085e-01 9.297716e-01 1.233571e+00 7.186591e-01 9.090078e-01 1.166677e+00 9.960604e-01 1.130237e+00 8.673698e-01 9.975818e-01 1.074492e+00 8.990977e-01 1.027863e+00 1.177743e+00 1.200230e+00 1.201336e+00 8.728080e-01 7.999239e-01 1.015587e+00 7.945602e-01 7.639258e-01 9.845949e-01 7.644334e-01 9.879677e-01 1.282364e+00 1.073096e+00 1.265236e+00 9.261930e-01 1.106224e+00 1.131742e+00 9.457571e-01 1.099246e+00 1.256994e+00 1.245634e+00 1.297674e+00 9.086880e-01 8.424949e-01 1.079260e+00 8.429553e-01 8.097318e-01 1.091471e+00 8.827554e-01 1.143704e+00 1.554880e+00 1.242162e+00 1.460254e+00 1.062356e+00 1.290123e+00 1.383394e+00 1.087971e+00 1.279310e+00 1.452013e+00 2.045909e+00 1.661507e+00 1.063689e+00 9.617922e-01 1.218230e+00 9.606177e-01 9.201796e-01 1.291903e+00 9.156994e-01 1.186963e+00 1.631095e+00 1.363776e+00 1.461478e+00 1.111485e+00 1.277015e+00 1.333467e+00 1.163288e+00 1.325636e+00 1.544686e+00 1.449078e+00 1.561502e+00 1.077822e+00 9.990461e-01 1.339844e+00 9.968167e-01 9.445925e-01 1.266124e+00 9.456808e-01 1.229236e+00 1.506730e+00 1.350570e+00 1.503553e+00 1.129629e+00 1.377444e+00 1.765409e+00 1.142148e+00 1.370961e+00 1.495312e+00 1.487091e+00 1.630706e+00 1.097646e+00 1.024641e+00 1.341148e+00 1.012318e+00 9.650194e-01 1.284268e+00 9.005972e-01 1.160151e+00 1.692386e+00 1.295754e+00 1.591179e+00 1.065958e+00 1.272328e+00 1.359032e+00 1.150479e+00 1.274564e+00 1.493956e+00 1.598648e+00 1.548694e+00 1.058817e+00 9.725572e-01 1.230576e+00 9.780949e-01 9.406300e-01 1.245917e+00 6.988236e-01 8.794724e-01 1.113940e+00 9.594988e-01 1.076376e+00 8.343802e-01 9.566575e-01 9.752049e-01 8.505645e-01 9.561819e-01 1.064471e+00 1.094301e+00 1.061293e+00 7.950991e-01 7.322080e-01 9.455103e-01 7.533306e-01 7.209548e-01 9.291666e-01 6.306492e-01 7.929469e-01 1.004142e+00 8.742643e-01 9.732729e-01 7.526921e-01 8.529963e-01 8.880634e-01 7.684477e-01 8.704854e-01 9.488406e-01 9.902029e-01 9.564340e-01 7.227284e-01 6.674266e-01 8.583618e-01 6.862252e-01 6.539126e-01 8.397129e-01 7.861858e-01 1.010579e+00 1.362774e+00 1.082286e+00 1.270474e+00 9.601626e-01 1.104106e+00 1.168925e+00 9.905395e-01 1.155253e+00 1.371225e+00 1.253453e+00 1.364110e+00 9.519550e-01 8.821009e-01 1.084650e+00 8.461071e-01 8.094257e-01 1.128653e+00 6.200566e-01 7.845956e-01 1.006546e+00 8.678521e-01 9.647597e-01 7.482791e-01 8.624454e-01 8.953961e-01 7.655613e-01 8.693613e-01 9.414978e-01 9.534717e-01 9.776116e-01 7.431723e-01 6.875476e-01 8.171672e-01 6.512274e-01 6.268938e-01 8.438825e-01 5.964827e-01 7.508513e-01 9.641254e-01 8.318874e-01 9.339620e-01 7.205600e-01 8.237896e-01 8.593093e-01 7.318305e-01 8.374301e-01 9.034343e-01 9.160255e-01 9.301128e-01 7.139896e-01 6.581016e-01 7.845259e-01 6.255858e-01 6.020916e-01 8.059970e-01 7.477691e-01 9.734302e-01 1.244686e+00 1.077222e+00 1.217579e+00 9.029286e-01 1.072746e+00 1.130880e+00 9.593950e-01 1.086058e+00 1.167104e+00 1.206269e+00 1.298996e+00 8.944855e-01 8.271520e-01 1.045218e+00 8.260734e-01 7.887437e-01 1.074636e+00
 2.085095e+00 2.086768e+00 2.038343e+00 2.054362e+00 2.037251e+00 2.111181e+00 2.048648e+00 2.077249e+00 2.964050e+00 3.730747e+00 5.527228e+00 5.976232e+00 5.870487e+00 5.829316e+00 5.653828e+00 5.486842e+00 2.363356e+00 3.015280e+00 5.863740e+00 2.462659e+00 2.340075e+00 2.268860e+00 2.310232e+00 2.283995e+00 2.399207e+00 2.295504e+00 2.268235e+00 3.150723e+00 6.177304e+00 3.556135e+00 6.213964e+00 6.108219e+00 3.858223e+00 5.891560e+00 5.724574e+00 2.794691e+00 5.461836e+00 6.101472e+00 3.129703e+00 2.769921e+00 2.738036e+00 2.778554e+00 2.741584e+00 2.837341e+00 2.822666e+00 2.797487e+00 3.826545e+00 6.605860e+00 6.193516e+00 6.642520e+00 6.536775e+00 6.495604e+00 6.320116e+00 6.153130e+00 3.733915e+00 5.890392e+00 6.530028e+00 2.779345e+00 2.625218e+00 2.587026e+00 2.595599e+00 2.553744e+00 2.645093e+00 2.647368e+00 2.632945e+00 6.140606e+00 6.447695e+00 6.035351e+00 6.484355e+00 6.378610e+00 6.337439e+00 6.161951e+00 5.994965e+00 3.575750e+00 5.732227e+00 6.371863e+00 2.385820e+00 2.254595e+00 2.200164e+00 2.206365e+00 2.181833e+00 2.255901e+00 2.251543e+00 2.222545e+00 2.913731e+00 6.095652e+00 3.211082e+00 6.132312e+00 6.026567e+00 5.985396e+00 5.809908e+00 5.642922e+00 2.960306e+00 5.380184e+00 6.019820e+00 2.555634e+00 2.420875e+00 2.399871e+00 2.427067e+00 2.406612e+00 2.503544e+00 2.462348e+00 2.413767e+00 3.508501e+00 4.078991e+00 5.875471e+00 6.324476e+00 6.218731e+00 6.177560e+00 6.002072e+00 5.835086e+00 2.728692e+00 2.852856e+00 6.211984e+00 2.933410e+00 2.625242e+00 2.586127e+00 2.624824e+00 2.586198e+00 2.688992e+00 2.640974e+00 2.593982e+00 3.683780e+00 6.463094e+00 6.050750e+00 4.290930e+00 6.394010e+00 6.352838e+00 3.968526e+00 6.010365e+00 2.872704e+00 2.936685e+00 6.387263e+00 2.304777e+00 2.190008e+00 2.143326e+00 2.148404e+00 2.134478e+00 2.197719e+00 2.166948e+00 2.124606e+00 2.873906e+00 3.570930e+00 2.911319e+00 6.079816e+00 5.974071e+00 5.932900e+00 5.757412e+00 5.590426e+00 2.711603e+00 5.327688e+00 5.967324e+00 2.376663e+00 2.321554e+00 2.286931e+00 2.301648e+00 2.285907e+00 2.339764e+00 2.276257e+00 2.232283e+00 2.905570e+00 3.319271e+00 2.923767e+00 3.994757e+00 6.097837e+00 3.847841e+00 3.672353e+00 5.714192e+00 2.628969e+00 2.640512e+00 6.091090e+00 2.767396e+00 2.642175e+00 2.601291e+00 2.603098e+00 2.592490e+00 2.673487e+00 2.708263e+00 2.561763e+00 3.368995e+00 4.254270e+00 3.841926e+00 6.499754e+00 4.185185e+00 4.144014e+00 3.968526e+00 6.010365e+00 2.866467e+00 3.028134e+00 6.387263e+00 2.817258e+00 2.775448e+00 2.661603e+00 2.726679e+00 2.681025e+00 2.777017e+00 2.746065e+00 2.623732e+00 3.442232e+00 3.941998e+00 3.313045e+00 4.100765e+00 6.467246e+00 3.953849e+00 6.250588e+00 3.611376e+00 2.906622e+00 2.990053e+00 6.460499e+00 2.914948e+00 2.812338e+00 2.748111e+00 2.824744e+00 2.763653e+00 2.850114e+00 2.733421e+00 2.668218e+00 3.493854e+00 4.115728e+00 3.364668e+00 4.415789e+00 3.850436e+00 3.883365e+00 3.829984e+00 3.662998e+00 2.944772e+00 2.922879e+00 6.512122e+00 2.847030e+00 2.676804e+00 2.634986e+00 2.675709e+00 2.649055e+00 2.757185e+00 2.683368e+00 2.572168e+00 3.719965e+00 4.290455e+00 3.329522e+00 4.063714e+00 6.430195e+00 6.389024e+00 6.213536e+00 6.046550e+00 3.078746e+00 2.878839e+00 4.214624e+00 2.168170e+00 2.147598e+00 2.063703e+00 2.078858e+00 2.072365e+00 2.174201e+00 2.057683e+00 1.975645e+00 2.713931e+00 3.036540e+00 2.531008e+00 3.065078e+00 2.951935e+00 3.020316e+00 3.446945e+00 2.894451e+00 2.170235e+00 2.099245e+00 2.891997e+00 1.988901e+00 1.883415e+00 1.857130e+00 1.867925e+00 1.853462e+00 1.922087e+00 1.842653e+00 1.785917e+00 2.520373e+00 3.166636e+00 2.300892e+00 2.892655e+00 2.758377e+00 2.754709e+00 2.755733e+00 2.521228e+00 1.989611e+00 1.910947e+00 2.629916e+00 2.448291e+00 2.361363e+00 2.327974e+00 2.403712e+00 2.363681e+00 2.465812e+00 2.325243e+00 2.277498e+00 3.314091e+00 6.215512e+00 3.330942e+00 3.779946e+00 3.937603e+00 3.633030e+00 3.335436e+00 3.553958e+00 2.478012e+00 2.742631e+00 6.139681e+00 1.973979e+00 1.863577e+00 1.823330e+00 1.838199e+00 1.819743e+00 1.889668e+00 1.808441e+00 1.756197e+00 2.430395e+00 2.924704e+00 2.278708e+00 2.845036e+00 2.733054e+00 2.619031e+00 2.393470e+00 2.214981e+00 1.974900e+00 1.983709e+00 5.659814e+00 1.877875e+00 1.785806e+00 1.746172e+00 1.760835e+00 1.746605e+00 1.806294e+00 1.738567e+00 1.681953e+00 2.319746e+00 2.645128e+00 2.185085e+00 2.719839e+00 2.570717e+00 2.530820e+00 2.312518e+00 2.110879e+00 1.916022e+00 1.996465e+00 3.381540e+00 2.385974e+00 2.288414e+00 2.240358e+00 2.289955e+00 2.250292e+00 2.322751e+00 2.209461e+00 2.177950e+00 3.148832e+00 6.124353e+00 3.503184e+00 6.161013e+00 6.055268e+00 3.541871e+00 5.838609e+00 5.671623e+00 2.575209e+00 2.740453e+00 6.048521e+00
 6.513578e-01 7.443910e-01 9.567187e-01 8.388532e-01 9.568838e-01 7.164893e-01 8.018699e-01 8.851110e-01 7.054096e-01 7.957423e-01 8.923018e-01 9.328427e-01 9.655757e-01 9.537767e-01 7.939836e-01 8.258661e-01 7.041596e-01 6.763900e-01 8.032452e-01 7.210519e-01 8.360223e-01 1.068622e+00 9.508818e-01 1.147002e+00 8.093491e-01 9.222512e-01 9.869213e-01 8.110299e-01 8.984951e-01 1.027235e+00 1.083743e+00 1.137043e+00 1.084228e+00 8.918277e-01 9.451245e-01 8.089344e-01 7.692152e-01 8.942357e-01 8.772262e-01 1.020892e+00 1.315864e+00 1.170452e+00 1.275306e+00 9.881778e-01 1.080977e+00 1.257489e+00 9.872082e-01 1.100449e+00 1.274477e+00 1.393906e+00 1.441858e+00 1.252182e+00 1.149961e+00 1.250841e+00 1.000856e+00 9.538516e-01 1.122628e+00 8.141080e-01 9.581383e-01 1.239207e+00 1.078743e+00 1.225830e+00 9.257014e-01 1.020972e+00 1.149681e+00 9.335603e-01 1.039364e+00 1.152159e+00 1.254193e+00 1.264223e+00 1.260029e+00 1.039895e+00 1.061940e+00 9.165566e-01 8.819071e-01 1.053798e+00 6.934315e-01 8.062623e-01 1.023982e+00 9.110917e-01 1.046612e+00 7.745754e-01 8.623482e-01 9.828042e-01 7.761652e-01 8.687019e-01 1.008389e+00 1.014474e+00 1.021817e+00 1.010241e+00 8.674500e-01 8.836675e-01 7.759737e-01 7.442995e-01 8.646934e-01 7.676833e-01 8.901399e-01 1.133179e+00 9.858936e-01 1.147211e+00 8.518825e-01 9.554058e-01 1.089314e+00 8.466024e-01 9.322299e-01 1.051614e+00 1.120983e+00 1.178497e+00 1.126820e+00 9.480670e-01 9.803977e-01 8.416177e-01 8.184959e-01 9.327955e-01 8.361731e-01 9.600083e-01 1.222728e+00 1.075927e+00 1.176919e+00 9.138481e-01 1.045526e+00 1.154373e+00 9.208789e-01 1.031274e+00 1.172370e+00 1.244375e+00 1.177294e+00 1.173100e+00 1.008250e+00 1.109598e+00 9.269715e-01 8.932200e-01 1.040161e+00 6.814679e-01 7.842446e-01 9.814805e-01 9.044787e-01 1.032226e+00 7.581835e-01 8.398613e-01 9.331832e-01 7.557115e-01 8.317525e-01 9.400935e-01 9.923742e-01 1.033225e+00 9.817358e-01 8.449867e-01 8.716597e-01 7.436513e-01 7.188034e-01 8.289921e-01 7.283637e-01 8.351406e-01 1.073673e+00 9.479702e-01 1.154070e+00 8.033813e-01 8.842998e-01 9.973451e-01 8.022901e-01 8.786485e-01 9.774734e-01 1.043148e+00 1.047117e+00 1.048985e+00 8.805149e-01 9.160117e-01 8.012785e-01 7.672864e-01 8.773595e-01 8.343665e-01 9.628304e-01 1.243899e+00 1.083435e+00 1.295715e+00 9.274332e-01 1.030690e+00 1.130243e+00 9.255915e-01 1.004270e+00 1.229693e+00 1.275725e+00 1.329556e+00 1.250211e+00 1.022370e+00 1.087261e+00 9.036954e-01 8.820641e-01 1.034100e+00 8.726512e-01 9.855015e-01 1.220909e+00 1.155737e+00 1.318386e+00 9.688871e-01 1.083255e+00 1.158265e+00 9.472762e-01 1.051129e+00 1.186920e+00 1.267046e+00 1.234263e+00 1.304232e+00 1.078217e+00 1.092950e+00 9.366224e-01 9.130980e-01 1.066103e+00 8.916842e-01 1.019080e+00 1.326951e+00 1.164699e+00 1.317906e+00 9.898193e-01 1.103978e+00 1.180390e+00 9.734567e-01 1.059775e+00 1.230351e+00 1.240593e+00 1.307946e+00 1.224133e+00 1.083618e+00 1.117272e+00 9.763415e-01 9.322507e-01 1.106541e+00 8.652038e-01 9.659583e-01 1.224884e+00 1.098661e+00 1.275491e+00 9.349161e-01 1.060102e+00 1.165499e+00 9.357312e-01 1.015396e+00 1.143847e+00 1.212688e+00 1.280042e+00 1.173891e+00 1.029067e+00 1.108721e+00 9.584927e-01 8.948223e-01 1.025826e+00 6.569515e-01 7.445250e-01 9.277532e-01 8.265910e-01 9.264674e-01 7.153183e-01 7.834673e-01 8.593017e-01 7.122979e-01 7.777258e-01 8.635372e-01 9.138882e-01 9.165079e-01 8.886030e-01 7.701455e-01 8.208785e-01 7.355735e-01 7.052662e-01 7.914552e-01 5.923786e-01 6.711351e-01 8.335140e-01 7.508662e-01 8.405440e-01 6.475408e-01 7.137247e-01 7.826449e-01 6.453089e-01 7.082275e-01 7.935254e-01 8.272022e-01 8.279172e-01 8.157503e-01 7.044602e-01 7.526409e-01 6.622806e-01 6.373912e-01 7.140654e-01 7.485325e-01 8.509909e-01 1.101367e+00 9.689964e-01 1.126515e+00 8.311871e-01 9.153092e-01 1.028440e+00 8.156297e-01 8.977831e-01 1.013514e+00 1.042706e+00 1.081099e+00 1.153607e+00 9.431142e-01 9.364923e-01 8.078435e-01 7.790502e-01 9.143599e-01 5.811758e-01 6.625484e-01 8.397408e-01 7.432948e-01 8.472217e-01 6.447540e-01 7.109561e-01 7.808260e-01 6.371185e-01 7.039812e-01 7.788136e-01 8.169543e-01 8.332037e-01 8.466457e-01 7.180616e-01 7.260774e-01 6.336898e-01 6.093197e-01 7.039641e-01 5.568618e-01 6.355004e-01 8.017547e-01 7.109594e-01 8.129306e-01 6.179001e-01 6.820244e-01 7.467870e-01 6.116744e-01 6.776892e-01 7.470999e-01 7.831952e-01 7.976788e-01 8.150542e-01 6.918235e-01 6.990268e-01 6.109854e-01 5.851500e-01 6.794140e-01 7.167157e-01 8.193348e-01 1.070830e+00 9.134428e-01 1.065504e+00 7.870530e-01 8.724367e-01 9.741542e-01 7.827166e-01 8.595645e-01 9.808880e-01 9.948017e-01 1.041316e+00 9.959175e-01 8.679729e-01 8.992118e-01 7.790873e-01 7.492683e-01 8.703429e-01
 5.892500e+00 1.099385e+01 8.089073e+00 8.171287e+00 1.027233e+01 5.695776e+00 5.669022e+00 5.824813e+00 5.738950e+00 5.798884e+00 5.748720e+00 5.710196e+00 5.726038e+00 5.923149e+00 5.900334e+00 5.739195e+00 5.658260e+00 6.408044e+00 1.128615e+01 7.921773e+00 8.341488e+00 7.777624e+00 6.005278e+00 5.993780e+00 6.128691e+00 6.083259e+00 6.122190e+00 6.043356e+00 6.268898e+00 5.962463e+00 6.241888e+00 6.093191e+00 5.978824e+00 5.960557e+00 6.859825e+00 8.916030e+00 8.220083e+00 1.116003e+01 8.580020e+00 6.254131e+00 6.288241e+00 6.440629e+00 6.321340e+00 6.445543e+00 6.330199e+00 6.493108e+00 6.385994e+00 6.513610e+00 6.367563e+00 6.238579e+00 6.221079e+00 6.608354e+00 9.243796e+00 8.088241e+00 8.630063e+00 1.073110e+01 6.163705e+00 6.214676e+00 6.314509e+00 6.281416e+00 6.412291e+00 6.267815e+00 6.345129e+00 6.202217e+00 6.671274e+00 6.275563e+00 6.160218e+00 6.171762e+00 6.320483e+00 8.998738e+00 8.302791e+00 8.648407e+00 8.277220e+00 5.901153e+00 5.899781e+00 6.031286e+00 5.987641e+00 6.033220e+00 5.999201e+00 6.051719e+00 5.957160e+00 6.242992e+00 6.002389e+00 5.870312e+00 5.888075e+00 6.666555e+00 9.159328e+00 1.067221e+01 1.101782e+01 1.064663e+01 6.141136e+00 6.104254e+00 6.603671e+00 6.303489e+00 6.232737e+00 6.245388e+00 6.203338e+00 6.071798e+00 6.352748e+00 6.135022e+00 6.045857e+00 6.032129e+00 9.477075e+00 1.145918e+01 8.554409e+00 1.110885e+01 1.073766e+01 6.326325e+00 6.252271e+00 6.500971e+00 6.314066e+00 6.326333e+00 6.273288e+00 6.171705e+00 6.137869e+00 6.590012e+00 6.228581e+00 6.102352e+00 6.157948e+00 6.444846e+00 1.114644e+01 7.693083e+00 1.079611e+01 7.952700e+00 5.851415e+00 5.824760e+00 5.964660e+00 5.895048e+00 5.925127e+00 5.922398e+00 5.820850e+00 5.848657e+00 6.185519e+00 5.957576e+00 5.800010e+00 5.832037e+00 7.086194e+00 1.127712e+01 1.058118e+01 1.092679e+01 1.055561e+01 6.038654e+00 5.952971e+00 6.134881e+00 6.040741e+00 6.053704e+00 6.094579e+00 5.951986e+00 6.030172e+00 6.525375e+00 6.066129e+00 5.946484e+00 5.979620e+00 7.268251e+00 1.145918e+01 1.076323e+01 1.110885e+01 8.528838e+00 6.280030e+00 6.193771e+00 6.362801e+00 6.240969e+00 6.267883e+00 6.271192e+00 6.138446e+00 6.142181e+00 6.602684e+00 6.260622e+00 6.161196e+00 6.184332e+00 7.296502e+00 1.148743e+01 1.079148e+01 1.113710e+01 1.076591e+01 6.370676e+00 6.233621e+00 6.374747e+00 6.280642e+00 6.305650e+00 6.354840e+00 6.156453e+00 6.159389e+00 6.597093e+00 6.340268e+00 6.169902e+00 6.274177e+00 9.522674e+00 1.150478e+01 1.080883e+01 1.115445e+01 1.078326e+01 7.112706e+00 6.284134e+00 6.454467e+00 6.336575e+00 6.310523e+00 6.306055e+00 6.178295e+00 6.185137e+00 6.723433e+00 6.357615e+00 6.174138e+00 6.303334e+00 9.491613e+00 1.147372e+01 8.568947e+00 1.112339e+01 1.075220e+01 6.459659e+00 6.277686e+00 6.386581e+00 6.355562e+00 6.262312e+00 6.341127e+00 6.202118e+00 6.170606e+00 6.885050e+00 6.243119e+00 6.114234e+00 6.196900e+00 9.015065e+00 1.099717e+01 1.030122e+01 1.064684e+01 1.027565e+01 6.145489e+00 5.806164e+00 5.930886e+00 5.809133e+00 5.780954e+00 5.911133e+00 5.841326e+00 5.933441e+00 6.097860e+00 5.680565e+00 5.593211e+00 5.844974e+00 8.600855e+00 1.058296e+01 9.887013e+00 1.023263e+01 9.861443e+00 5.588770e+00 5.532824e+00 5.520323e+00 5.390211e+00 5.381032e+00 5.434529e+00 5.460959e+00 5.475432e+00 5.625898e+00 5.259791e+00 5.170240e+00 5.436530e+00 6.862933e+00 1.131726e+01 1.062132e+01 8.758108e+00 8.123520e+00 6.194743e+00 6.081415e+00 6.191199e+00 6.101327e+00 6.118969e+00 6.149670e+00 5.942015e+00 5.941856e+00 6.263641e+00 6.106269e+00 6.065182e+00 6.022757e+00 8.521746e+00 1.050385e+01 9.807905e+00 7.944696e+00 7.113901e+00 5.458442e+00 5.249362e+00 5.394364e+00 5.289360e+00 5.285835e+00 5.261627e+00 5.098537e+00 5.080648e+00 5.589023e+00 5.352588e+00 5.409480e+00 5.222161e+00 8.270992e+00 1.025310e+01 9.557150e+00 9.902766e+00 7.059354e+00 5.086832e+00 4.986718e+00 5.111647e+00 5.028191e+00 5.001019e+00 4.994627e+00 4.847036e+00 4.825177e+00 5.539269e+00 5.470228e+00 5.009475e+00 4.990963e+00 7.046336e+00 1.123727e+01 8.332494e+00 8.414709e+00 7.921415e+00 6.018559e+00 5.931351e+00 6.078789e+00 6.005194e+00 6.010066e+00 5.982365e+00 5.922204e+00 5.913577e+00 6.211770e+00 5.979151e+00 5.895794e+00 5.922522e+00
 7.816281e-01 8.904469e-01 8.937907e-01 8.724720e-01 8.717479e-01 8.515539e-01 9.902452e-01 1.069224e+00 9.659341e-01 1.216422e+00 1.184234e+00 1.320279e+00 1.277174e+00 1.139275e+00 1.103745e+00 1.150732e+00 1.056862e+00 1.006386e+00 1.143916e+00 8.673402e-01 1.032976e+00 1.040860e+00 1.000502e+00 1.004890e+00 9.715904e-01 1.128417e+00 1.232979e+00 1.110612e+00 1.373597e+00 1.321203e+00 1.437893e+00 1.479688e+00 1.282161e+00 1.325192e+00 1.302170e+00 1.229086e+00 1.153639e+00 1.292566e+00 1.055455e+00 1.271369e+00 1.298765e+00 1.275014e+00 1.251484e+00 1.207803e+00 1.398235e+00 1.541647e+00 1.378980e+00 1.718934e+00 1.666163e+00 1.940074e+00 2.314939e+00 1.485704e+00 1.521617e+00 1.582390e+00 1.509305e+00 1.420326e+00 1.576886e+00 9.827282e-01 1.171271e+00 1.199412e+00 1.164120e+00 1.161183e+00 1.115274e+00 1.333140e+00 1.432529e+00 1.296531e+00 1.600310e+00 1.577136e+00 1.711897e+00 1.864335e+00 1.398312e+00 1.399199e+00 1.451850e+00 1.504850e+00 1.283248e+00 1.473417e+00 8.333615e-01 9.805867e-01 9.888639e-01 9.647347e-01 9.680935e-01 9.481291e-01 1.079120e+00 1.174969e+00 1.095163e+00 1.343513e+00 1.265325e+00 1.385472e+00 1.390930e+00 1.208333e+00 1.163583e+00 1.264125e+00 1.147607e+00 1.114212e+00 1.213450e+00 9.173073e-01 1.077633e+00 1.102967e+00 1.054712e+00 1.060704e+00 1.024021e+00 1.208109e+00 1.290592e+00 1.174223e+00 1.421475e+00 1.439547e+00 1.559153e+00 1.548511e+00 1.304449e+00 1.275077e+00 1.368931e+00 1.249292e+00 1.193273e+00 1.369664e+00 9.977459e-01 1.179079e+00 1.187758e+00 1.143567e+00 1.158952e+00 1.128896e+00 1.332547e+00 1.400450e+00 1.284611e+00 1.586624e+00 1.563450e+00 1.807061e+00 1.677841e+00 1.358081e+00 1.340121e+00 1.443858e+00 1.317982e+00 1.272840e+00 1.445131e+00 8.156803e-01 9.514467e-01 9.552457e-01 9.395243e-01 9.305922e-01 9.050243e-01 1.038915e+00 1.155895e+00 1.040117e+00 1.284261e+00 1.261088e+00 1.357379e+00 1.346737e+00 1.189260e+00 1.152706e+00 1.203417e+00 1.121919e+00 1.067538e+00 1.158403e+00 8.703365e-01 1.014919e+00 1.012849e+00 9.826298e-01 9.834906e-01 9.613532e-01 1.119235e+00 1.194934e+00 1.094732e+00 1.407245e+00 1.317348e+00 1.465304e+00 1.430171e+00 1.240623e+00 1.216107e+00 1.279986e+00 1.210172e+00 1.142178e+00 1.255535e+00 9.966327e-01 1.162502e+00 1.195954e+00 1.134446e+00 1.171164e+00 1.137844e+00 1.301190e+00 1.438713e+00 1.242913e+00 1.496942e+00 1.546610e+00 1.688483e+00 1.677841e+00 1.469605e+00 1.435523e+00 1.450635e+00 1.335317e+00 1.275298e+00 1.479600e+00 1.034750e+00 1.208927e+00 1.219539e+00 1.173415e+00 1.179042e+00 1.152291e+00 1.319429e+00 1.481232e+00 1.372212e+00 1.689869e+00 1.538085e+00 1.785849e+00 1.707689e+00 1.530802e+00 1.406697e+00 1.553325e+00 1.373628e+00 1.313218e+00 1.533311e+00 1.059937e+00 1.241456e+00 1.230407e+00 1.203625e+00 1.196928e+00 1.175844e+00 1.425148e+00 1.459926e+00 1.378200e+00 1.749298e+00 1.973390e+00 1.858417e+00 1.847774e+00 1.487118e+00 1.448616e+00 1.560323e+00 1.390773e+00 1.368136e+00 1.697487e+00 1.015386e+00 1.198950e+00 1.198748e+00 1.148200e+00 1.149961e+00 1.144725e+00 1.353977e+00 1.383576e+00 1.307729e+00 1.712597e+00 1.651501e+00 2.281324e+00 1.692495e+00 1.392157e+00 1.385737e+00 1.523622e+00 1.379191e+00 1.307356e+00 1.569336e+00 7.747707e-01 8.979288e-01 9.021457e-01 8.752961e-01 8.767819e-01 8.530236e-01 1.009949e+00 1.109423e+00 9.944167e-01 1.267273e+00 1.248755e+00 1.431944e+00 1.324329e+00 1.067513e+00 1.045282e+00 1.212503e+00 1.093922e+00 1.038212e+00 1.189663e+00 7.026969e-01 8.184844e-01 8.206354e-01 7.934743e-01 7.970545e-01 7.740826e-01 9.097787e-01 9.761205e-01 8.917625e-01 1.117941e+00 1.092986e+00 1.192473e+00 1.175622e+00 9.655554e-01 9.394280e-01 1.054893e+00 9.769062e-01 9.368058e-01 1.058678e+00 8.915648e-01 1.047245e+00 1.038766e+00 1.000454e+00 1.005145e+00 9.747462e-01 1.142686e+00 1.243798e+00 1.126156e+00 1.387866e+00 1.353575e+00 1.504599e+00 1.537978e+00 1.360871e+00 1.403352e+00 1.370092e+00 1.195623e+00 1.165900e+00 1.319955e+00 6.926479e-01 8.076755e-01 8.076017e-01 7.830709e-01 7.834958e-01 7.617555e-01 8.904641e-01 9.543718e-01 8.746279e-01 1.093019e+00 1.060076e+00 1.174147e+00 1.149135e+00 1.019188e+00 9.686821e-01 1.028764e+00 9.293884e-01 8.913208e-01 1.027665e+00 6.648820e-01 7.737864e-01 7.750434e-01 7.514152e-01 7.520779e-01 7.317873e-01 8.543089e-01 9.186015e-01 8.388377e-01 1.041886e+00 1.014227e+00 1.105956e+00 1.104154e+00 9.686967e-01 9.411246e-01 9.915085e-01 8.970161e-01 8.586347e-01 9.888784e-01 8.518709e-01 9.926416e-01 9.901775e-01 9.614545e-01 9.573791e-01 9.362461e-01 1.084513e+00 1.168580e+00 1.062836e+00 1.374439e+00 1.297772e+00 1.459569e+00 1.376324e+00 1.315840e+00 1.235831e+00 1.328132e+00 1.201554e+00 1.159530e+00 1.281460e+00
 6.219748e+00 1.148658e+01 1.074245e+01 1.099385e+01 7.825671e+00 5.810744e+00 5.704231e+00 5.842087e+00 5.759994e+00 5.746070e+00 5.793817e+00 5.615971e+00 5.597331e+00 5.994093e+00 5.684507e+00 5.603720e+00 5.721447e+00 6.200427e+00 1.177889e+01 8.825937e+00 1.128615e+01 1.059021e+01 6.169166e+00 6.025174e+00 6.236347e+00 6.088017e+00 6.069491e+00 6.140634e+00 5.922167e+00 5.910234e+00 6.328634e+00 6.007701e+00 5.910905e+00 6.049159e+00 6.471192e+00 1.200310e+01 1.125897e+01 1.151036e+01 1.081442e+01 6.525292e+00 6.311769e+00 6.519231e+00 6.438682e+00 6.373899e+00 6.500845e+00 6.181166e+00 6.163540e+00 6.753845e+00 6.292257e+00 6.165876e+00 6.373225e+00 6.433861e+00 1.194536e+01 1.120123e+01 1.145262e+01 1.075667e+01 6.371091e+00 6.238883e+00 6.450297e+00 6.310354e+00 6.282981e+00 6.371757e+00 6.111857e+00 6.091627e+00 6.529571e+00 6.203355e+00 6.100782e+00 6.278755e+00 6.118882e+00 1.170030e+01 1.095617e+01 1.120756e+01 8.302791e+00 6.132810e+00 5.948219e+00 6.093103e+00 5.996427e+00 5.981821e+00 6.057789e+00 5.838765e+00 5.824205e+00 6.193582e+00 5.914431e+00 5.826490e+00 5.961008e+00 6.288803e+00 1.186089e+01 8.907936e+00 1.136815e+01 8.199979e+00 6.243658e+00 6.112295e+00 6.260764e+00 6.171407e+00 6.189991e+00 6.218379e+00 6.014060e+00 5.996832e+00 6.500316e+00 6.117145e+00 6.004585e+00 6.190837e+00 6.373455e+00 1.195192e+01 1.120779e+01 1.145918e+01 8.554409e+00 6.342194e+00 6.221146e+00 6.437908e+00 6.294983e+00 6.289541e+00 6.378317e+00 6.124811e+00 6.101946e+00 6.526152e+00 6.215639e+00 6.113473e+00 6.269717e+00 6.042618e+00 1.163918e+01 8.686228e+00 8.937620e+00 7.978271e+00 5.989767e+00 5.895409e+00 6.025721e+00 5.926173e+00 5.928113e+00 5.957025e+00 5.777646e+00 5.755913e+00 6.135734e+00 5.847536e+00 5.764457e+00 5.877515e+00 6.212834e+00 1.176986e+01 1.102573e+01 1.127712e+01 1.058118e+01 6.116507e+00 6.046484e+00 6.187141e+00 6.078989e+00 6.089948e+00 6.114704e+00 5.922669e+00 5.892390e+00 6.300827e+00 5.992681e+00 5.903152e+00 6.029727e+00 6.373455e+00 1.195192e+01 1.120779e+01 1.145918e+01 1.076323e+01 6.313832e+00 6.235382e+00 6.456858e+00 6.363010e+00 6.346171e+00 6.353197e+00 6.127128e+00 6.102699e+00 6.536131e+00 6.216673e+00 6.106637e+00 6.234482e+00 6.437144e+00 1.198017e+01 1.123604e+01 1.148743e+01 1.079148e+01 6.393900e+00 6.261834e+00 6.443863e+00 6.357491e+00 6.369071e+00 6.363119e+00 6.164115e+00 6.137219e+00 6.663396e+00 6.251714e+00 6.146246e+00 6.261343e+00 6.403213e+00 9.788693e+00 1.125339e+01 1.150478e+01 1.080883e+01 6.361999e+00 6.286786e+00 6.526319e+00 6.384478e+00 6.397535e+00 6.482590e+00 6.197967e+00 6.155061e+00 6.592921e+00 6.290337e+00 6.167705e+00 6.292926e+00 6.440785e+00 1.196646e+01 1.122233e+01 1.147372e+01 1.077777e+01 6.319128e+00 6.235684e+00 6.444324e+00 6.306952e+00 6.372711e+00 6.335273e+00 6.149999e+00 6.119856e+00 6.574533e+00 6.233359e+00 6.135084e+00 6.246280e+00 5.840872e+00 1.148991e+01 8.273553e+00 8.788346e+00 7.828997e+00 5.761593e+00 5.675030e+00 5.814670e+00 5.734654e+00 5.737251e+00 5.766690e+00 5.625607e+00 5.607446e+00 5.953787e+00 5.719911e+00 5.619184e+00 5.685625e+00 5.396792e+00 1.107570e+01 8.122745e+00 7.988628e+00 7.292680e+00 5.318639e+00 5.239846e+00 5.372741e+00 5.294304e+00 5.298315e+00 5.332486e+00 5.195584e+00 5.180292e+00 5.483508e+00 5.273169e+00 5.193559e+00 5.257026e+00 6.205242e+00 1.181000e+01 8.857048e+00 1.131726e+01 8.412492e+00 6.125549e+00 6.037793e+00 6.209876e+00 6.105118e+00 6.114686e+00 6.138747e+00 5.970698e+00 5.942592e+00 6.418078e+00 6.047767e+00 5.947615e+00 6.082473e+00 5.294861e+00 1.099659e+01 1.025246e+01 8.295028e+00 7.335679e+00 5.238142e+00 5.161754e+00 5.286414e+00 5.210938e+00 5.213741e+00 5.248177e+00 5.124585e+00 5.109086e+00 5.385509e+00 5.176009e+00 5.096653e+00 5.178866e+00 5.035394e+00 1.074584e+01 7.407373e+00 8.044273e+00 6.799737e+00 4.976798e+00 4.903896e+00 5.020425e+00 4.951804e+00 4.955338e+00 4.986501e+00 4.867437e+00 4.855260e+00 5.112336e+00 4.912497e+00 4.842399e+00 4.917842e+00 6.133440e+00 9.521180e+00 8.777050e+00 1.123727e+01 1.054132e+01 6.060548e+00 5.973211e+00 6.158240e+00 6.019526e+00 6.028070e+00 6.091748e+00 5.874491e+00 5.853022e+00 6.287145e+00 5.953795e+00 5.859350e+00 5.991573e+00
 6.320230e-01 7.196099e-01 7.646429e-01 7.323696e-01 7.523360e-01 7.007188e-01 7.810558e-01 8.428284e-01 7.581636e-01 8.765966e-01 9.137090e-01 9.520158e-01 9.131963e-01 7.893423e-01 7.774705e-01 8.362086e-01 7.904286e-01 7.569727e-01 8.004846e-01 6.982074e-01 8.274775e-01 8.666976e-01 8.350428e-01 8.385531e-01 8.019958e-01 8.895067e-01 9.839253e-01 8.667590e-01 9.706630e-01 9.914667e-01 1.043369e+00 1.028799e+00 8.811197e-01 8.814412e-01 9.451563e-01 9.266174e-01 8.832073e-01 9.034867e-01 8.536110e-01 1.010008e+00 1.062475e+00 1.028297e+00 1.054999e+00 1.038518e+00 1.082558e+00 1.196701e+00 1.089717e+00 1.175312e+00 1.352676e+00 1.249990e+00 1.285947e+00 1.054491e+00 1.041892e+00 1.151282e+00 1.109289e+00 1.067326e+00 1.117048e+00 7.990478e-01 9.473864e-01 1.057422e+00 9.489919e-01 1.021555e+00 9.261835e-01 1.003236e+00 1.094595e+00 1.003532e+00 1.095848e+00 1.178090e+00 1.193367e+00 1.154982e+00 9.787527e-01 9.788657e-01 1.071817e+00 1.032424e+00 9.655229e-01 1.020392e+00 6.738263e-01 7.875268e-01 8.414864e-01 8.036870e-01 8.344739e-01 7.730294e-01 8.598140e-01 9.182946e-01 8.380505e-01 9.332060e-01 1.003151e+00 1.006617e+00 9.866532e-01 8.396428e-01 8.364758e-01 8.879386e-01 8.693997e-01 8.253356e-01 8.645606e-01 7.397693e-01 8.725758e-01 9.263558e-01 8.714823e-01 9.049274e-01 8.494418e-01 9.386099e-01 1.017727e+00 9.223150e-01 1.017252e+00 1.061754e+00 1.086364e+00 1.094566e+00 9.414037e-01 9.372186e-01 9.974777e-01 9.437368e-01 8.926414e-01 9.646360e-01 8.049785e-01 9.409392e-01 1.021843e+00 9.505913e-01 9.844502e-01 9.142058e-01 1.021320e+00 1.086075e+00 9.768645e-01 1.165708e+00 1.175291e+00 1.225037e+00 1.256554e+00 9.899696e-01 9.979894e-01 1.092389e+00 1.018091e+00 9.934637e-01 1.027077e+00 6.601085e-01 7.604257e-01 8.073429e-01 7.783280e-01 7.939488e-01 7.460636e-01 8.249991e-01 8.843973e-01 8.049531e-01 9.095483e-01 9.641356e-01 9.762152e-01 9.414019e-01 8.314259e-01 8.248996e-01 8.778083e-01 8.500717e-01 8.105560e-01 8.462746e-01 7.024473e-01 8.043123e-01 8.543837e-01 8.230872e-01 8.338675e-01 7.837946e-01 8.712673e-01 9.506501e-01 8.619556e-01 9.742100e-01 1.028055e+00 1.043332e+00 1.015068e+00 9.040822e-01 8.869892e-01 9.285759e-01 9.031190e-01 8.667689e-01 9.062267e-01 8.032185e-01 9.217262e-01 1.004439e+00 9.477692e-01 9.823643e-01 9.021597e-01 1.005480e+00 1.094539e+00 9.669275e-01 1.126059e+00 1.182689e+00 1.324050e+00 1.183711e+00 1.052222e+00 1.060363e+00 1.066590e+00 1.039592e+00 9.900465e-01 1.060819e+00 8.298372e-01 9.691680e-01 1.090482e+00 9.806921e-01 1.015916e+00 9.426380e-01 1.027704e+00 1.131753e+00 1.044585e+00 1.187932e+00 1.287197e+00 1.228311e+00 1.264268e+00 1.047488e+00 1.028627e+00 1.106149e+00 1.070275e+00 1.021285e+00 1.091006e+00 8.482442e-01 9.751504e-01 1.027432e+00 1.022657e+00 1.073437e+00 9.513237e-01 1.085381e+00 1.147791e+00 1.064723e+00 1.212941e+00 1.286396e+00 1.244350e+00 1.256443e+00 1.117801e+00 1.056986e+00 1.210082e+00 1.116768e+00 1.050659e+00 1.138401e+00 8.175306e-01 9.417534e-01 1.006104e+00 9.808030e-01 9.790515e-01 9.262872e-01 1.021199e+00 1.096982e+00 9.825546e-01 1.219428e+00 1.220666e+00 1.216994e+00 1.219108e+00 1.056032e+00 1.055297e+00 1.107951e+00 1.065334e+00 1.031375e+00 1.040153e+00 6.164822e-01 7.192845e-01 7.693817e-01 7.280571e-01 7.505733e-01 6.944952e-01 7.786771e-01 8.530705e-01 7.480869e-01 8.901257e-01 9.389273e-01 9.383293e-01 9.366491e-01 8.184919e-01 8.042301e-01 8.488835e-01 8.352828e-01 8.121933e-01 8.303065e-01 5.598510e-01 6.510524e-01 6.983411e-01 6.641069e-01 6.831400e-01 6.294493e-01 7.036439e-01 7.706014e-01 6.833001e-01 7.981066e-01 8.289316e-01 8.470054e-01 8.480387e-01 7.237910e-01 7.153248e-01 7.717305e-01 7.524534e-01 7.221862e-01 7.430156e-01 7.132502e-01 8.258756e-01 8.765004e-01 8.350381e-01 8.614819e-01 7.995883e-01 8.956629e-01 9.624428e-01 8.617878e-01 1.036660e+00 1.047533e+00 1.073177e+00 1.088286e+00 9.616824e-01 9.266942e-01 9.619175e-01 9.371814e-01 8.937713e-01 9.309935e-01 5.524525e-01 6.446282e-01 6.864957e-01 6.550585e-01 6.744148e-01 6.182703e-01 6.915367e-01 7.515907e-01 6.707998e-01 7.827239e-01 8.106827e-01 8.384181e-01 8.243595e-01 7.255265e-01 7.242853e-01 7.554552e-01 7.312902e-01 7.002097e-01 7.329286e-01 5.300752e-01 6.193168e-01 6.596997e-01 6.276995e-01 6.457385e-01 5.949212e-01 6.649078e-01 7.234145e-01 6.440762e-01 7.507306e-01 7.789651e-01 7.990775e-01 7.969225e-01 6.977901e-01 6.978065e-01 7.232356e-01 7.029511e-01 6.738205e-01 7.020958e-01 6.868963e-01 7.880622e-01 8.312554e-01 7.975299e-01 8.188654e-01 7.576174e-01 8.530399e-01 9.224476e-01 8.283823e-01 9.784419e-01 1.013613e+00 1.014392e+00 1.007536e+00 9.014045e-01 8.944797e-01 9.109530e-01 8.973510e-01 8.668663e-01 8.881463e-01
 2.787899e+00 3.262263e+00 4.051641e+00 7.440387e+00 3.092052e+00 3.572702e+00 3.388323e+00 2.776857e+00 2.783841e+00 2.904283e+00 2.871550e+00 2.864024e+00 2.877262e+00 2.725675e+00 2.701499e+00 2.968071e+00 2.774800e+00 2.706300e+00 2.782775e+00 3.106534e+00 3.654207e+00 4.882907e+00 5.552160e+00 3.572928e+00 4.109909e+00 3.855417e+00 3.125287e+00 3.133885e+00 3.257355e+00 3.241136e+00 3.236892e+00 3.250622e+00 3.071338e+00 3.043364e+00 3.352096e+00 3.117438e+00 3.043997e+00 3.136443e+00 3.677540e+00 7.043869e+00 7.619233e+00 8.288486e+00 4.173827e+00 7.231743e+00 4.450437e+00 3.708460e+00 3.729764e+00 3.916992e+00 3.827814e+00 3.858193e+00 3.929402e+00 3.639601e+00 3.611680e+00 4.015376e+00 3.688426e+00 3.602622e+00 3.750142e+00 3.470354e+00 4.070517e+00 7.432891e+00 8.102145e+00 3.957888e+00 4.836577e+00 4.264095e+00 3.509273e+00 3.508128e+00 3.689405e+00 3.651112e+00 3.616104e+00 3.638632e+00 3.436088e+00 3.414343e+00 3.732575e+00 3.498090e+00 3.406370e+00 3.504019e+00 2.992855e+00 3.512223e+00 4.774766e+00 5.444019e+00 3.433438e+00 3.876609e+00 3.814794e+00 3.013106e+00 3.019315e+00 3.161016e+00 3.114159e+00 3.096495e+00 3.113858e+00 2.958474e+00 2.928298e+00 3.210213e+00 3.000154e+00 2.927699e+00 3.012476e+00 3.261653e+00 3.939590e+00 7.234446e+00 5.694875e+00 3.660430e+00 4.178524e+00 4.116710e+00 3.282685e+00 3.293122e+00 3.424683e+00 3.414273e+00 3.426991e+00 3.410874e+00 3.221084e+00 3.191138e+00 3.527893e+00 3.273695e+00 3.196896e+00 3.313132e+00 3.488942e+00 4.403890e+00 7.451479e+00 8.120733e+00 3.976477e+00 4.591764e+00 7.002176e+00 3.522535e+00 3.545536e+00 3.714770e+00 3.680817e+00 3.668102e+00 3.665183e+00 3.456341e+00 3.428782e+00 3.765338e+00 3.518628e+00 3.422389e+00 3.532987e+00 2.917293e+00 3.580157e+00 4.318602e+00 7.582188e+00 3.350110e+00 3.677795e+00 3.615981e+00 2.936695e+00 2.944390e+00 3.055537e+00 3.032855e+00 3.025839e+00 3.048796e+00 2.882720e+00 2.850608e+00 3.128129e+00 2.923619e+00 2.854423e+00 2.935868e+00 3.092529e+00 3.715730e+00 7.078104e+00 5.275132e+00 3.445489e+00 3.971122e+00 4.156574e+00 3.114141e+00 3.144727e+00 3.257463e+00 3.222789e+00 3.226174e+00 3.240412e+00 3.057711e+00 3.027507e+00 3.338469e+00 3.101773e+00 3.025380e+00 3.119417e+00 3.495359e+00 4.156623e+00 4.783047e+00 8.120733e+00 3.976477e+00 7.063990e+00 4.333743e+00 3.532293e+00 3.529163e+00 3.739260e+00 3.647735e+00 3.690439e+00 3.684537e+00 3.455498e+00 3.424043e+00 3.816272e+00 3.521734e+00 3.424424e+00 3.537560e+00 3.598122e+00 4.368879e+00 7.538575e+00 8.207829e+00 4.093169e+00 4.942261e+00 4.880447e+00 3.612218e+00 3.626017e+00 3.836335e+00 3.767913e+00 3.784312e+00 3.771633e+00 3.548024e+00 3.515557e+00 3.869526e+00 3.619735e+00 3.524336e+00 3.629698e+00 3.662135e+00 4.354855e+00 7.598652e+00 8.267905e+00 4.123649e+00 7.211162e+00 7.149348e+00 3.670982e+00 3.714209e+00 3.951624e+00 3.811889e+00 3.851786e+00 3.884957e+00 3.618353e+00 3.580854e+00 3.950773e+00 3.685633e+00 3.585669e+00 3.689774e+00 3.535323e+00 4.325087e+00 5.285960e+00 8.164038e+00 4.212459e+00 4.635069e+00 4.451148e+00 3.582212e+00 3.582226e+00 3.773594e+00 3.718356e+00 3.694425e+00 3.754018e+00 3.513831e+00 3.468459e+00 3.794468e+00 3.555478e+00 3.471705e+00 3.602381e+00 2.761070e+00 3.271185e+00 4.564994e+00 7.443072e+00 3.136220e+00 3.628915e+00 3.513573e+00 2.775641e+00 2.789999e+00 2.890092e+00 2.858451e+00 2.872538e+00 2.878638e+00 2.738033e+00 2.706268e+00 2.948768e+00 2.781660e+00 2.710206e+00 2.774769e+00 2.486999e+00 2.978263e+00 3.925883e+00 7.189469e+00 2.809765e+00 3.285075e+00 3.150418e+00 2.499880e+00 2.505849e+00 2.608824e+00 2.576149e+00 2.586617e+00 2.597371e+00 2.466352e+00 2.441797e+00 2.655266e+00 2.505345e+00 2.442807e+00 2.502702e+00 3.151789e+00 3.718548e+00 4.932738e+00 5.601991e+00 3.540475e+00 3.923262e+00 3.934845e+00 3.176089e+00 3.180343e+00 3.331799e+00 3.290968e+00 3.286724e+00 3.291434e+00 3.126455e+00 3.091681e+00 3.418909e+00 3.198985e+00 3.106013e+00 3.185104e+00 2.440522e+00 2.849436e+00 3.550580e+00 4.433848e+00 2.717001e+00 3.084838e+00 3.013715e+00 2.456733e+00 2.464142e+00 2.563832e+00 2.542892e+00 2.542320e+00 2.550206e+00 2.432152e+00 2.407163e+00 2.629195e+00 2.473550e+00 2.408332e+00 2.461266e+00 2.334919e+00 2.733028e+00 3.401414e+00 4.206033e+00 2.596858e+00 2.947012e+00 2.881802e+00 2.349105e+00 2.358450e+00 2.453668e+00 2.428873e+00 2.436059e+00 2.440837e+00 2.324679e+00 2.302391e+00 2.506182e+00 2.362611e+00 2.303156e+00 2.354632e+00 3.032738e+00 3.598838e+00 4.813028e+00 7.691106e+00 3.413367e+00 4.162137e+00 3.904116e+00 3.041695e+00 3.050543e+00 3.186000e+00 3.158302e+00 3.164274e+00 3.160819e+00 3.001800e+00 2.968983e+00 3.262973e+00 3.049110e+00 2.970621e+00 3.045389e+00
 8.252079e-01 1.052381e+00 1.130975e+00 1.299710e+00 9.874796e-01 1.072329e+00 1.189153e+00 9.735840e-01 1.033460e+00 1.093673e+00 1.125108e+00 1.236149e+00 1.172530e+00 9.485029e-01 8.944213e-01 1.012611e+00 8.768379e-01 8.426270e-01 1.072787e+00 9.329676e-01 1.203453e+00 1.263737e+00 1.453001e+00 1.114621e+00 1.230530e+00 1.271540e+00 1.103149e+00 1.157418e+00 1.251509e+00 1.231042e+00 1.284819e+00 1.291883e+00 1.062384e+00 9.986342e-01 1.139570e+00 9.928448e-01 9.567218e-01 1.233509e+00 1.151388e+00 1.480787e+00 1.536030e+00 1.790963e+00 1.447309e+00 1.452361e+00 1.634125e+00 1.332827e+00 1.392590e+00 1.538399e+00 1.525122e+00 1.609436e+00 1.595064e+00 1.264575e+00 1.215956e+00 1.428234e+00 1.213410e+00 1.165890e+00 1.434674e+00 1.063993e+00 1.359874e+00 1.519544e+00 1.699612e+00 1.271468e+00 1.370938e+00 1.502815e+00 1.246475e+00 1.318074e+00 1.383533e+00 1.436531e+00 1.542016e+00 1.472431e+00 1.185504e+00 1.130295e+00 1.315283e+00 1.133383e+00 1.083976e+00 1.358791e+00 8.951915e-01 1.149866e+00 1.222928e+00 1.380324e+00 1.076919e+00 1.164029e+00 1.258444e+00 1.060333e+00 1.108850e+00 1.213937e+00 1.202304e+00 1.237783e+00 1.236297e+00 1.012244e+00 9.521069e-01 1.118132e+00 9.586276e-01 9.195596e-01 1.167312e+00 9.823336e-01 1.268140e+00 1.362666e+00 1.501155e+00 1.164922e+00 1.291104e+00 1.416868e+00 1.181699e+00 1.241150e+00 1.372361e+00 1.323136e+00 1.394956e+00 1.366410e+00 1.106259e+00 1.047735e+00 1.204710e+00 1.040485e+00 1.013726e+00 1.298115e+00 1.066084e+00 1.366280e+00 1.577169e+00 1.797468e+00 1.299281e+00 1.396698e+00 1.536402e+00 1.304276e+00 1.436004e+00 1.419053e+00 1.411671e+00 1.504400e+00 1.502700e+00 1.181174e+00 1.128102e+00 1.321689e+00 1.149132e+00 1.092723e+00 1.378316e+00 8.650731e-01 1.114214e+00 1.190507e+00 1.371570e+00 1.050326e+00 1.140626e+00 1.230204e+00 1.033680e+00 1.093475e+00 1.156058e+00 1.193550e+00 1.247315e+00 1.208443e+00 9.958393e-01 9.513673e-01 1.081624e+00 9.371788e-01 8.968653e-01 1.131434e+00 9.226324e-01 1.197883e+00 1.263404e+00 1.459338e+00 1.128490e+00 1.197985e+00 1.292019e+00 1.103372e+00 1.148655e+00 1.232676e+00 1.240529e+00 1.347788e+00 1.296905e+00 1.046592e+00 9.933340e-01 1.155608e+00 9.911698e-01 9.601766e-01 1.199552e+00 1.062897e+00 1.458036e+00 1.475016e+00 1.729949e+00 1.312063e+00 1.391347e+00 1.597042e+00 1.304276e+00 1.348558e+00 1.434572e+00 1.411671e+00 1.474259e+00 1.517210e+00 1.207733e+00 1.137871e+00 1.341043e+00 1.129588e+00 1.090760e+00 1.407430e+00 1.107321e+00 1.436515e+00 1.533003e+00 1.879444e+00 1.363608e+00 1.504727e+00 1.604028e+00 1.316864e+00 1.424107e+00 1.449969e+00 1.507697e+00 1.505175e+00 1.520945e+00 1.241650e+00 1.178249e+00 1.340998e+00 1.174192e+00 1.119476e+00 1.431570e+00 1.144441e+00 1.500033e+00 1.683886e+00 1.975816e+00 1.408217e+00 1.468666e+00 1.532268e+00 1.357465e+00 1.412081e+00 1.459228e+00 1.544479e+00 1.584771e+00 1.631039e+00 1.276134e+00 1.199013e+00 1.399998e+00 1.185420e+00 1.140707e+00 1.623698e+00 1.084736e+00 1.500397e+00 1.592349e+00 1.863707e+00 1.320523e+00 1.411878e+00 1.503230e+00 1.298021e+00 1.374072e+00 1.507075e+00 1.491960e+00 1.563602e+00 1.440769e+00 1.203188e+00 1.153651e+00 1.306975e+00 1.155812e+00 1.115154e+00 1.409596e+00 8.411971e-01 1.097497e+00 1.191468e+00 1.451704e+00 1.013904e+00 1.085143e+00 1.125736e+00 9.812984e-01 1.018079e+00 1.104175e+00 1.081876e+00 1.134955e+00 1.092590e+00 9.101762e-01 8.677431e-01 1.026587e+00 8.862195e-01 8.557894e-01 1.061415e+00 7.595923e-01 9.861746e-01 1.060041e+00 1.231541e+00 9.145671e-01 9.797089e-01 1.028868e+00 8.884526e-01 9.272292e-01 9.931559e-01 9.922468e-01 1.030222e+00 1.001997e+00 8.278051e-01 7.881127e-01 9.238440e-01 8.079484e-01 7.758326e-01 9.648993e-01 9.491844e-01 1.235150e+00 1.311598e+00 1.521399e+00 1.151580e+00 1.221350e+00 1.345223e+00 1.143709e+00 1.200446e+00 1.319495e+00 1.241222e+00 1.313087e+00 1.352208e+00 1.109652e+00 1.037724e+00 1.149598e+00 9.956905e-01 9.643096e-01 1.234819e+00 7.457133e-01 9.739363e-01 1.058224e+00 1.220917e+00 9.125123e-01 9.807872e-01 1.040417e+00 8.773502e-01 9.265219e-01 9.697602e-01 9.638450e-01 1.021122e+00 1.014720e+00 8.517244e-01 8.080228e-01 8.922269e-01 7.699391e-01 7.435263e-01 9.632010e-01 7.163178e-01 9.380595e-01 1.004063e+00 1.180866e+00 8.754288e-01 9.406447e-01 9.960433e-01 8.438968e-01 8.887821e-01 9.293951e-01 9.302687e-01 9.811751e-01 9.705814e-01 8.158487e-01 7.740133e-01 8.569124e-01 7.395679e-01 7.139884e-01 9.279797e-01 9.044082e-01 1.171830e+00 1.247109e+00 1.428053e+00 1.100683e+00 1.170166e+00 1.279174e+00 1.068427e+00 1.139713e+00 1.194880e+00 1.203966e+00 1.285962e+00 1.247200e+00 1.030801e+00 9.788814e-01 1.109203e+00 9.698188e-01 9.358844e-01 1.175120e+00
 4.237522e+00 4.283917e+00 4.235456e+00 4.248005e+00 4.226926e+00 4.285850e+00 4.284016e+00 4.254384e+00 5.337280e+00 8.852542e+00 5.654406e+00 6.720521e+00 6.994807e+00 6.334560e+00 4.867070e+00 4.546671e+00 4.720667e+00 4.320277e+00 5.147686e+00 4.668344e+00 4.737586e+00 4.704809e+00 4.716234e+00 4.688374e+00 4.748697e+00 4.755179e+00 4.708093e+00 5.935960e+00 9.288141e+00 6.164105e+00 7.156120e+00 7.430406e+00 7.033560e+00 5.430484e+00 5.049044e+00 5.127153e+00 4.781627e+00 5.997083e+00 5.254403e+00 5.334876e+00 5.259624e+00 5.254108e+00 5.243921e+00 5.318545e+00 5.333439e+00 5.258203e+00 9.046959e+00 9.804807e+00 7.066279e+00 7.672786e+00 1.015590e+01 7.550226e+00 6.109529e+00 5.812807e+00 5.745775e+00 5.346591e+00 6.317543e+00 5.065264e+00 5.143506e+00 5.062708e+00 5.102924e+00 5.076625e+00 5.149519e+00 5.137975e+00 5.094924e+00 6.221151e+00 9.647432e+00 9.117728e+00 9.724235e+00 9.998521e+00 9.601676e+00 6.026253e+00 5.563982e+00 5.531077e+00 5.192037e+00 6.234267e+00 4.526192e+00 4.597619e+00 4.554884e+00 4.567972e+00 4.545008e+00 4.617721e+00 4.599289e+00 4.562992e+00 5.922359e+00 6.943608e+00 6.150504e+00 9.229236e+00 7.294698e+00 9.106677e+00 5.220613e+00 4.952655e+00 4.967367e+00 4.644052e+00 5.502791e+00 4.842452e+00 4.943919e+00 4.875580e+00 4.885606e+00 4.857245e+00 4.926741e+00 4.924349e+00 4.875130e+00 6.098427e+00 9.450608e+00 6.448678e+00 7.055185e+00 9.801697e+00 9.404851e+00 5.612820e+00 5.223837e+00 5.391576e+00 4.955018e+00 5.912284e+00 5.051751e+00 5.210234e+00 5.113269e+00 5.139517e+00 5.106537e+00 5.170647e+00 5.169416e+00 5.102288e+00 6.697589e+00 9.664262e+00 6.662333e+00 9.741065e+00 1.001535e+01 9.618506e+00 5.880002e+00 5.458247e+00 5.622070e+00 5.180771e+00 6.251097e+00 4.415282e+00 4.508531e+00 4.460503e+00 4.471297e+00 4.449907e+00 4.514974e+00 4.510579e+00 4.470527e+00 6.090983e+00 9.057656e+00 8.527953e+00 9.134460e+00 9.408746e+00 6.803075e+00 5.125836e+00 4.778790e+00 4.941301e+00 4.541120e+00 5.451814e+00 4.637533e+00 4.746857e+00 4.691346e+00 4.701316e+00 4.674871e+00 4.744361e+00 4.739720e+00 4.696765e+00 6.041578e+00 9.271652e+00 6.533124e+00 7.139631e+00 7.413917e+00 9.225895e+00 5.433864e+00 4.976686e+00 5.120998e+00 4.764755e+00 5.641878e+00 5.051097e+00 5.183692e+00 5.114639e+00 5.139517e+00 5.102186e+00 5.175414e+00 5.164383e+00 5.108852e+00 8.906414e+00 9.664262e+00 9.134558e+00 9.741065e+00 1.001535e+01 9.618506e+00 5.880002e+00 5.447131e+00 5.665870e+00 5.184736e+00 6.373204e+00 5.136126e+00 5.278303e+00 5.206299e+00 5.230789e+00 5.174291e+00 5.265499e+00 5.244867e+00 5.189068e+00 6.773040e+00 9.739712e+00 7.001184e+00 9.816516e+00 1.009080e+01 9.693956e+00 5.993374e+00 5.527932e+00 8.528331e+00 5.255475e+00 8.920881e+00 5.191162e+00 5.332021e+00 5.260787e+00 5.270489e+00 5.240639e+00 5.323746e+00 5.309357e+00 5.231575e+00 9.030769e+00 7.579792e+00 9.258914e+00 9.865421e+00 1.013971e+01 7.534036e+00 6.093339e+00 5.588839e+00 5.908803e+00 5.317400e+00 6.760961e+00 5.094916e+00 5.221897e+00 5.159711e+00 5.178757e+00 5.139240e+00 5.228254e+00 5.225072e+00 5.144898e+00 6.735795e+00 9.702468e+00 9.172764e+00 9.779271e+00 1.005356e+01 7.184485e+00 5.864680e+00 5.475697e+00 5.616254e+00 5.231250e+00 6.411410e+00 4.217648e+00 4.286671e+00 4.248450e+00 4.259656e+00 4.237864e+00 4.303891e+00 4.282667e+00 4.242469e+00 5.430331e+00 8.856612e+00 5.658476e+00 6.724591e+00 9.207701e+00 6.338630e+00 4.859531e+00 4.526502e+00 4.630167e+00 4.371642e+00 5.828955e+00 3.787672e+00 3.855731e+00 3.814583e+00 3.827447e+00 3.807502e+00 3.864909e+00 3.849130e+00 3.813857e+00 4.744226e+00 5.721854e+00 4.991149e+00 5.760736e+00 6.198103e+00 5.584648e+00 4.384484e+00 4.086218e+00 4.159597e+00 3.918109e+00 4.954082e+00 4.719809e+00 4.847038e+00 4.770679e+00 4.781643e+00 4.751837e+00 4.817004e+00 4.813007e+00 4.760791e+00 6.380296e+00 7.138144e+00 6.608440e+00 7.214947e+00 9.698058e+00 7.092387e+00 5.472472e+00 5.140953e+00 5.287936e+00 4.853037e+00 5.697326e+00 3.721993e+00 3.791676e+00 3.746821e+00 3.759548e+00 3.739717e+00 3.793276e+00 3.782472e+00 3.749971e+00 4.665218e+00 5.657837e+00 5.016815e+00 5.785700e+00 6.008927e+00 5.859347e+00 4.502833e+00 4.113732e+00 4.139554e+00 3.832704e+00 4.595771e+00 3.536543e+00 3.600070e+00 3.558027e+00 3.571238e+00 3.551321e+00 3.602835e+00 3.590638e+00 3.562305e+00 4.446165e+00 5.320269e+00 4.752303e+00 5.677572e+00 6.073965e+00 5.391931e+00 4.381245e+00 3.898786e+00 3.923353e+00 3.640475e+00 4.422007e+00 4.563002e+00 4.665853e+00 4.616779e+00 4.623134e+00 4.604422e+00 4.666291e+00 4.674858e+00 4.628375e+00 5.724387e+00 9.201727e+00 6.077691e+00 7.069706e+00 9.552817e+00 9.155971e+00 5.247612e+00 4.920997e+00 5.031720e+00 4.695213e+00 5.571954e+00
 2.271761e+00 3.185058e+00 3.787714e+00 3.504396e+00 2.956716e+00 3.210106e+00 3.282313e+00 2.942470e+00 2.817305e+00 3.252346e+00 3.252346e+00 2.935856e+00 3.326763e+00 2.080114e+00 2.057371e+00 3.019320e+00 2.153777e+00 2.095064e+00 3.189973e+00 2.527423e+00 3.837505e+00 6.631887e+00 4.069021e+00 3.373088e+00 6.246956e+00 4.110339e+00 6.039960e+00 3.311807e+00 4.012854e+00 3.749453e+00 3.222405e+00 3.701762e+00 2.350200e+00 2.322245e+00 3.411829e+00 2.415672e+00 2.354940e+00 6.250755e+00 2.960725e+00 4.160905e+00 7.077394e+00 4.514528e+00 3.869655e+00 4.220238e+00 4.292445e+00 3.817035e+00 3.831414e+00 4.458361e+00 4.458361e+00 3.810421e+00 6.741602e+00 2.839630e+00 2.800189e+00 4.104602e+00 2.900494e+00 2.829427e+00 6.696262e+00 2.810944e+00 4.119454e+00 4.705011e+00 4.350970e+00 3.902303e+00 3.860473e+00 4.128887e+00 3.727576e+00 3.667856e+00 4.031402e+00 4.294803e+00 3.720963e+00 4.369219e+00 2.653082e+00 2.622401e+00 3.941044e+00 2.726337e+00 2.656059e+00 4.060478e+00 2.405100e+00 4.015273e+00 3.951920e+00 4.246789e+00 3.798122e+00 3.952498e+00 3.639198e+00 3.285894e+00 3.175114e+00 3.467613e+00 3.467613e+00 3.160703e+00 3.490969e+00 2.260057e+00 2.234354e+00 3.288274e+00 2.318526e+00 2.262459e+00 3.692896e+00 2.622162e+00 6.425289e+00 4.538620e+00 4.447980e+00 3.999314e+00 3.890289e+00 4.225898e+00 3.946694e+00 3.427365e+00 3.668805e+00 3.865011e+00 6.148905e+00 4.202829e+00 2.472541e+00 2.444142e+00 3.652547e+00 2.546156e+00 2.480122e+00 3.771980e+00 2.799918e+00 4.398828e+00 6.929808e+00 6.839168e+00 4.181677e+00 6.544878e+00 4.408261e+00 3.618390e+00 4.069337e+00 3.925268e+00 4.047375e+00 3.573855e+00 4.385192e+00 2.673875e+00 2.643720e+00 3.709750e+00 2.736299e+00 2.671369e+00 6.548677e+00 2.376873e+00 3.696713e+00 4.018869e+00 3.928229e+00 3.357456e+00 3.633939e+00 3.706146e+00 3.304836e+00 3.367222e+00 3.608661e+00 6.080887e+00 3.081613e+00 3.486871e+00 2.195708e+00 2.173405e+00 3.271037e+00 2.266960e+00 2.207850e+00 6.109963e+00 2.496713e+00 3.826628e+00 6.621010e+00 4.321545e+00 3.413271e+00 3.763853e+00 3.836061e+00 3.434750e+00 3.375030e+00 3.616469e+00 3.738576e+00 3.354037e+00 3.812992e+00 2.336381e+00 2.312415e+00 3.452011e+00 2.405357e+00 2.342886e+00 4.031053e+00 2.823821e+00 6.607652e+00 6.929808e+00 6.839168e+00 3.918276e+00 3.950545e+00 4.408261e+00 3.865656e+00 6.278161e+00 4.047375e+00 3.925268e+00 3.736935e+00 6.594017e+00 2.666545e+00 2.634507e+00 4.220418e+00 2.741806e+00 2.686754e+00 4.339852e+00 2.893996e+00 4.474651e+00 7.005632e+00 4.706167e+00 6.466325e+00 4.148476e+00 6.692909e+00 3.819373e+00 4.145160e+00 6.595424e+00 4.123198e+00 4.198267e+00 6.669840e+00 2.744013e+00 2.713535e+00 4.032840e+00 2.848897e+00 2.773279e+00 4.152274e+00 2.939946e+00 4.527953e+00 4.850109e+00 6.968294e+00 3.925295e+00 4.079671e+00 6.746211e+00 3.994782e+00 3.812954e+00 4.176500e+00 4.439902e+00 6.460394e+00 4.514318e+00 2.810203e+00 2.770518e+00 4.086142e+00 2.898935e+00 2.827447e+00 4.205576e+00 2.857015e+00 6.645145e+00 6.967301e+00 4.404435e+00 3.955769e+00 3.913938e+00 4.182353e+00 4.166550e+00 4.106830e+00 4.084868e+00 6.557093e+00 6.368761e+00 4.422685e+00 2.713857e+00 2.681213e+00 4.257911e+00 2.781360e+00 2.709693e+00 4.113944e+00 2.197968e+00 3.304523e+00 3.715660e+00 3.573961e+00 3.125294e+00 3.212152e+00 3.351878e+00 2.858660e+00 2.765858e+00 3.060790e+00 3.087861e+00 2.835946e+00 3.328809e+00 2.104920e+00 2.082587e+00 2.997503e+00 2.134964e+00 2.083138e+00 3.155311e+00 1.982000e+00 2.917052e+00 3.362661e+00 3.434399e+00 2.691438e+00 2.854278e+00 2.975775e+00 2.591523e+00 2.510664e+00 2.829001e+00 2.797430e+00 2.588573e+00 2.918407e+00 1.900004e+00 1.884794e+00 2.709889e+00 1.930505e+00 1.883659e+00 2.867716e+00 2.564423e+00 3.755398e+00 6.671886e+00 4.372422e+00 3.464147e+00 6.286956e+00 3.764831e+00 3.485627e+00 3.300747e+00 4.052854e+00 4.052854e+00 3.601121e+00 6.336095e+00 2.383495e+00 2.358458e+00 3.962496e+00 2.500117e+00 2.422701e+00 3.696422e+00 1.961120e+00 3.057521e+00 3.319037e+00 3.190024e+00 2.621023e+00 2.934107e+00 2.920458e+00 2.570337e+00 2.526520e+00 2.851506e+00 2.870456e+00 2.613885e+00 2.881290e+00 1.849474e+00 1.829922e+00 2.726850e+00 1.956533e+00 1.896086e+00 2.899532e+00 1.880104e+00 2.821425e+00 3.231027e+00 3.140387e+00 2.551464e+00 2.714710e+00 2.846958e+00 2.505359e+00 2.412699e+00 2.712745e+00 2.720253e+00 2.479584e+00 2.803133e+00 1.771504e+00 1.753507e+00 2.615666e+00 1.867541e+00 1.817096e+00 2.718509e+00 2.495002e+00 4.045396e+00 6.576377e+00 6.485737e+00 3.317578e+00 6.191447e+00 3.669321e+00 3.390118e+00 3.452504e+00 6.166169e+00 3.693943e+00 3.258345e+00 4.031761e+00 2.288508e+00 2.263490e+00 3.603585e+00 2.356403e+00 2.296179e+00 6.195245e+00
 4.049713e+00 4.860763e+00 9.105180e+00 8.332737e+00 4.535188e+00 4.991517e+00 4.883966e+00 4.048772e+00 4.087528e+00 4.152184e+00 4.129094e+00 4.102690e+00 4.117035e+00 3.903407e+00 3.865945e+00 4.167486e+00 3.872600e+00 3.822160e+00 4.048771e+00 4.412630e+00 5.744038e+00 9.528848e+00 8.756404e+00 5.032252e+00 5.874793e+00 5.885819e+00 4.493914e+00 4.524304e+00 4.694685e+00 4.577374e+00 4.578192e+00 4.624458e+00 4.343220e+00 4.309249e+00 4.634943e+00 4.320019e+00 4.260788e+00 4.516194e+00 5.045328e+00 8.504520e+00 1.008050e+01 9.308061e+00 6.132499e+00 8.635274e+00 6.437476e+00 5.147730e+00 5.163197e+00 5.289156e+00 5.311637e+00 5.200445e+00 5.294911e+00 4.934458e+00 4.887650e+00 5.387813e+00 4.925121e+00 4.840136e+00 5.143276e+00 4.837156e+00 8.329524e+00 9.905509e+00 9.133066e+00 5.957503e+00 8.460279e+00 5.999079e+00 4.898502e+00 4.951689e+00 5.128670e+00 5.027089e+00 5.032847e+00 5.075894e+00 4.748720e+00 4.703980e+00 5.049738e+00 4.724718e+00 4.654102e+00 4.976402e+00 4.276452e+00 5.223178e+00 9.393496e+00 6.412228e+00 4.934822e+00 7.948265e+00 5.239800e+00 4.332916e+00 4.393381e+00 4.525035e+00 4.431145e+00 4.403913e+00 4.436296e+00 4.202907e+00 4.162748e+00 4.478156e+00 4.177642e+00 4.122404e+00 4.354299e+00 4.580229e+00 5.647392e+00 9.695603e+00 6.714335e+00 5.287989e+00 5.656040e+00 5.667066e+00 4.650609e+00 4.737127e+00 4.853319e+00 4.763992e+00 4.750204e+00 4.893170e+00 4.520910e+00 4.479932e+00 4.855351e+00 4.497584e+00 4.437234e+00 4.750976e+00 4.841429e+00 8.347917e+00 9.923902e+00 9.151459e+00 5.427307e+00 6.269847e+00 8.489698e+00 4.882706e+00 4.975066e+00 5.055441e+00 5.032469e+00 4.987380e+00 5.041849e+00 4.770159e+00 4.720394e+00 5.102600e+00 4.751391e+00 4.681980e+00 4.937042e+00 4.173203e+00 5.252664e+00 9.300875e+00 6.319607e+00 4.686861e+00 5.136152e+00 5.079660e+00 4.238983e+00 4.284902e+00 4.371355e+00 4.334726e+00 4.326245e+00 4.325024e+00 4.106592e+00 4.067900e+00 4.361173e+00 4.078558e+00 4.026643e+00 4.249107e+00 4.388444e+00 5.149224e+00 7.303395e+00 6.530952e+00 5.053546e+00 5.472656e+00 5.409583e+00 4.457288e+00 4.499784e+00 4.655761e+00 4.549869e+00 4.613381e+00 4.594711e+00 4.335719e+00 4.283655e+00 4.632319e+00 4.303954e+00 4.246210e+00 4.474647e+00 4.836387e+00 5.875691e+00 9.923902e+00 6.942634e+00 5.590388e+00 6.269847e+00 5.895365e+00 4.875371e+00 4.980416e+00 5.119881e+00 5.079951e+00 5.010072e+00 5.083095e+00 4.773503e+00 4.728377e+00 5.092621e+00 4.746987e+00 4.676392e+00 4.922813e+00 4.916677e+00 5.836969e+00 1.000729e+01 9.234844e+00 5.673773e+00 6.089831e+00 8.573083e+00 5.011889e+00 5.048811e+00 5.215938e+00 5.163337e+00 5.108448e+00 5.132011e+00 4.885070e+00 4.824710e+00 5.261068e+00 4.834777e+00 4.761676e+00 4.997321e+00 4.955305e+00 5.891862e+00 1.006218e+01 9.289737e+00 5.535988e+00 6.144724e+00 8.627976e+00 5.042391e+00 5.103704e+00 5.219896e+00 5.218229e+00 5.240453e+00 5.245237e+00 4.941169e+00 4.882121e+00 5.279251e+00 4.901352e+00 4.828545e+00 5.031688e+00 4.867088e+00 5.917722e+00 9.965932e+00 9.193489e+00 5.507259e+00 6.311878e+00 6.059503e+00 4.938072e+00 4.973199e+00 5.161912e+00 5.133174e+00 5.079096e+00 5.077643e+00 4.816124e+00 4.761033e+00 5.168494e+00 4.799716e+00 4.730710e+00 4.987536e+00 3.927306e+00 4.658188e+00 6.900181e+00 5.742229e+00 4.386807e+00 4.730268e+00 4.887791e+00 3.978801e+00 4.025990e+00 4.134415e+00 4.096479e+00 4.106515e+00 4.092299e+00 3.895292e+00 3.861426e+00 4.144886e+00 3.933495e+00 3.857814e+00 3.991938e+00 3.529729e+00 4.164336e+00 8.728842e+00 5.236906e+00 3.951241e+00 4.303549e+00 4.374144e+00 3.577249e+00 3.616632e+00 3.715550e+00 3.681028e+00 3.682436e+00 3.682689e+00 3.501608e+00 3.469863e+00 3.711981e+00 3.519061e+00 3.463747e+00 3.593800e+00 4.462183e+00 5.293125e+00 9.588602e+00 6.607335e+00 5.018610e+00 5.423880e+00 5.434906e+00 4.512470e+00 4.579965e+00 4.692825e+00 4.634774e+00 4.662447e+00 4.645299e+00 4.436491e+00 4.386565e+00 4.703718e+00 4.379635e+00 4.321642e+00 4.542011e+00 3.476156e+00 4.082374e+00 6.003365e+00 5.068544e+00 3.889693e+00 4.313472e+00 4.298322e+00 3.518072e+00 3.562195e+00 3.654301e+00 3.621448e+00 3.621224e+00 3.626008e+00 3.471770e+00 3.436760e+00 3.643088e+00 3.426680e+00 3.379068e+00 3.535369e+00 3.308177e+00 3.894962e+00 5.916895e+00 4.907974e+00 3.705846e+00 4.059640e+00 4.063585e+00 3.350754e+00 3.388657e+00 3.480444e+00 3.446135e+00 3.446554e+00 3.451528e+00 3.299932e+00 3.271317e+00 3.470100e+00 3.259265e+00 3.215119e+00 3.365223e+00 4.308410e+00 5.035478e+00 9.442274e+00 6.461006e+00 4.828260e+00 5.788219e+00 5.413737e+00 4.370044e+00 4.444514e+00 4.573813e+00 4.490801e+00 4.472686e+00 4.487161e+00 4.253121e+00 4.215032e+00 4.586503e+00 4.233307e+00 4.173004e+00 4.397072e+00
 6.828037e-01 8.309196e-01 8.816427e-01 9.978171e-01 7.889785e-01 8.698840e-01 9.131940e-01 7.829685e-01 7.981976e-01 9.008108e-01 8.927567e-01 9.133582e-01 9.066072e-01 7.216510e-01 6.627257e-01 8.446471e-01 6.818135e-01 6.536334e-01 7.976416e-01 7.466359e-01 9.272950e-01 9.920852e-01 1.145981e+00 9.015090e-01 9.995791e-01 1.039102e+00 8.705850e-01 9.186103e-01 1.023208e+00 1.016114e+00 1.038342e+00 1.046366e+00 8.107858e-01 7.450286e-01 9.457095e-01 7.779806e-01 7.407568e-01 9.159941e-01 9.193328e-01 1.155968e+00 1.292407e+00 1.331022e+00 1.064843e+00 1.247144e+00 1.297196e+00 1.073253e+00 1.150367e+00 1.227960e+00 1.274208e+00 1.285906e+00 1.359749e+00 9.829896e-01 9.064803e-01 1.198873e+00 9.438715e-01 9.082403e-01 1.146244e+00 8.471907e-01 1.068970e+00 1.140846e+00 1.386904e+00 1.031576e+00 1.115817e+00 1.183222e+00 1.020938e+00 1.023459e+00 1.209237e+00 1.182530e+00 1.237042e+00 1.170625e+00 9.293586e-01 8.411352e-01 1.091748e+00 8.833302e-01 8.411891e-01 1.056211e+00 7.163342e-01 9.035225e-01 9.696625e-01 1.116782e+00 8.553499e-01 9.501517e-01 1.012065e+00 8.667225e-01 8.785750e-01 9.952821e-01 1.028611e+00 9.751280e-01 9.841896e-01 7.734138e-01 7.163359e-01 9.169039e-01 7.429516e-01 7.102853e-01 8.690261e-01 7.878262e-01 9.849316e-01 1.061001e+00 1.177062e+00 9.468252e-01 1.138844e+00 1.130222e+00 9.567710e-01 9.711919e-01 1.074579e+00 1.086478e+00 1.166415e+00 1.138037e+00 8.503434e-01 7.867768e-01 1.010728e+00 8.151284e-01 7.744236e-01 9.592865e-01 8.436454e-01 1.087607e+00 1.182984e+00 1.338011e+00 1.039856e+00 1.190241e+00 1.240294e+00 1.032669e+00 1.040875e+00 1.257892e+00 1.147515e+00 1.346422e+00 1.227696e+00 9.118276e-01 8.516993e-01 1.101039e+00 8.867328e-01 8.461436e-01 1.184297e+00 6.968786e-01 8.906677e-01 9.932938e-01 1.071221e+00 8.435727e-01 9.085136e-01 9.936045e-01 8.237206e-01 8.406797e-01 9.632402e-01 9.727025e-01 9.888295e-01 9.770660e-01 7.529469e-01 6.974210e-01 8.845693e-01 7.236321e-01 6.915614e-01 8.467922e-01 7.382740e-01 9.638612e-01 1.027046e+00 1.124327e+00 9.029327e-01 9.696995e-01 1.080167e+00 9.004657e-01 9.193990e-01 1.017517e+00 1.026724e+00 1.016067e+00 1.021274e+00 7.949854e-01 7.408273e-01 9.401734e-01 7.719332e-01 7.366366e-01 9.362084e-01 8.468875e-01 1.111737e+00 1.182984e+00 1.286792e+00 1.072938e+00 1.179050e+00 1.229102e+00 1.029022e+00 1.061503e+00 1.161433e+00 1.261327e+00 1.217812e+00 1.383036e+00 9.099317e-01 8.544635e-01 1.106022e+00 8.821977e-01 8.439713e-01 1.070485e+00 8.790033e-01 1.109998e+00 1.290436e+00 1.451850e+00 1.062247e+00 1.276523e+00 1.418024e+00 1.067385e+00 1.047667e+00 1.215090e+00 1.283718e+00 1.315285e+00 1.238895e+00 9.611493e-01 8.828332e-01 1.123429e+00 9.073528e-01 8.758060e-01 1.078872e+00 8.917375e-01 1.131507e+00 1.269885e+00 1.430087e+00 1.090730e+00 1.154015e+00 1.485242e+00 1.083543e+00 1.116151e+00 1.316310e+00 1.462254e+00 1.256361e+00 1.354067e+00 9.812432e-01 9.027108e-01 1.214361e+00 9.365197e-01 8.968368e-01 1.148682e+00 8.574978e-01 1.122726e+00 1.215143e+00 1.329130e+00 1.067826e+00 1.171088e+00 1.295304e+00 1.060639e+00 1.101604e+00 1.224859e+00 1.292185e+00 1.228800e+00 1.356103e+00 9.332174e-01 8.673189e-01 1.156660e+00 8.942653e-01 8.584511e-01 1.063370e+00 6.546852e-01 8.156648e-01 8.858179e-01 9.789463e-01 7.848599e-01 8.703968e-01 9.425339e-01 7.751483e-01 7.978319e-01 8.947726e-01 8.997456e-01 9.351801e-01 9.056972e-01 7.336762e-01 6.759703e-01 8.524432e-01 6.853899e-01 6.567045e-01 7.909990e-01 5.931152e-01 7.420427e-01 8.087413e-01 8.975235e-01 7.133617e-01 7.835099e-01 8.448803e-01 6.964527e-01 7.100206e-01 8.094884e-01 8.175655e-01 8.295319e-01 8.332343e-01 6.595389e-01 6.119585e-01 7.636303e-01 6.221448e-01 5.978887e-01 7.152883e-01 7.502685e-01 9.559731e-01 1.008993e+00 1.127512e+00 9.094921e-01 1.026652e+00 1.232351e+00 9.023045e-01 9.038177e-01 1.046635e+00 1.031784e+00 1.069276e+00 1.117600e+00 8.329529e-01 7.704378e-01 9.743877e-01 7.856832e-01 7.538433e-01 9.181552e-01 5.830506e-01 7.256354e-01 7.837394e-01 8.737950e-01 6.913192e-01 7.683708e-01 8.374449e-01 6.825804e-01 6.989807e-01 7.984788e-01 8.028659e-01 8.227488e-01 8.177105e-01 6.476425e-01 5.994570e-01 7.521848e-01 6.227238e-01 5.977992e-01 7.033625e-01 5.606621e-01 6.953949e-01 7.527979e-01 8.344639e-01 6.649819e-01 7.371694e-01 7.992733e-01 6.569246e-01 6.714140e-01 7.673096e-01 7.707447e-01 7.854912e-01 7.851455e-01 6.211468e-01 5.754234e-01 7.246924e-01 5.983701e-01 5.725462e-01 6.773289e-01 7.207660e-01 9.466437e-01 9.795039e-01 1.097623e+00 8.681969e-01 9.315385e-01 1.044375e+00 8.544583e-01 8.613726e-01 1.005804e+00 1.006551e+00 1.013223e+00 1.003046e+00 7.901757e-01 7.286514e-01 9.202157e-01 7.569868e-01 7.254120e-01 8.984054e-01
 5.214151e+00 5.152336e+00 5.101244e+00 5.130881e+00 5.097231e+00 5.178481e+00 5.157193e+00 5.116445e+00 6.586530e+00 8.347087e+00 6.689282e+00 8.266703e+00 8.530104e+00 7.702812e+00 6.193989e+00 5.707476e+00 5.664285e+00 5.250040e+00 6.476739e+00 5.538116e+00 5.560965e+00 5.521868e+00 5.543030e+00 5.505160e+00 5.588177e+00 5.577645e+00 5.525911e+00 7.097300e+00 1.094458e+01 7.203105e+00 1.112759e+01 8.918768e+00 8.091475e+00 6.684806e+00 6.250148e+00 6.167743e+00 5.664676e+00 7.145902e+00 5.940021e+00 5.996611e+00 5.920225e+00 5.956515e+00 5.910197e+00 6.031670e+00 5.964877e+00 5.908986e+00 7.714281e+00 1.129815e+01 7.556684e+00 1.148117e+01 1.148117e+01 1.091728e+01 7.180894e+00 6.592536e+00 6.572542e+00 6.055348e+00 7.621588e+00 5.828434e+00 5.855911e+00 5.798854e+00 5.831540e+00 5.815776e+00 5.908574e+00 5.849773e+00 5.797915e+00 7.617481e+00 1.120135e+01 7.385785e+00 1.138437e+01 1.138437e+01 8.611656e+00 6.941585e+00 6.506928e+00 6.400660e+00 5.950048e+00 7.402681e+00 5.422071e+00 5.447445e+00 5.394512e+00 5.428962e+00 5.395700e+00 5.493443e+00 5.447420e+00 5.404020e+00 7.249318e+00 1.083319e+01 7.213828e+00 1.101621e+01 1.101621e+01 1.045232e+01 6.597353e+00 6.036641e+00 5.941565e+00 5.538849e+00 7.156625e+00 5.668846e+00 5.740039e+00 5.645666e+00 5.676910e+00 5.632646e+00 5.733835e+00 5.701976e+00 5.655306e+00 6.972688e+00 1.106723e+01 7.711267e+00 1.125025e+01 1.125025e+01 8.477531e+00 6.860987e+00 6.351631e+00 6.277725e+00 5.845407e+00 7.654064e+00 5.816500e+00 5.902393e+00 5.810549e+00 5.838352e+00 5.794157e+00 5.903252e+00 5.873185e+00 5.814638e+00 7.628260e+00 1.121213e+01 7.856171e+00 1.139515e+01 1.139515e+01 1.083126e+01 7.168973e+00 6.798206e+00 6.577970e+00 6.017917e+00 7.798968e+00 5.337799e+00 5.355386e+00 5.302253e+00 5.338202e+00 5.297948e+00 5.395540e+00 5.360672e+00 5.322085e+00 9.375268e+00 1.075032e+01 7.130953e+00 8.724509e+00 1.093333e+01 1.036944e+01 6.581996e+00 5.997215e+00 5.922550e+00 5.466547e+00 6.951643e+00 5.528231e+00 5.548723e+00 5.494788e+00 5.522418e+00 5.485583e+00 5.576710e+00 5.568013e+00 5.516405e+00 7.084212e+00 1.093149e+01 9.784349e+00 1.111450e+01 1.111450e+01 1.055061e+01 7.010433e+00 6.206918e+00 6.096322e+00 5.704944e+00 7.132813e+00 5.819500e+00 5.875388e+00 5.801005e+00 5.835930e+00 5.798165e+00 5.901902e+00 5.868247e+00 5.820012e+00 7.628260e+00 1.121213e+01 7.856171e+00 1.139515e+01 1.139515e+01 1.083126e+01 9.763305e+00 6.920313e+00 6.629030e+00 6.070243e+00 7.798968e+00 5.872844e+00 5.942362e+00 5.856683e+00 5.889369e+00 5.847829e+00 5.962739e+00 5.923375e+00 5.881128e+00 7.411908e+00 1.125918e+01 1.011205e+01 1.144220e+01 1.144220e+01 1.087831e+01 9.810355e+00 9.439589e+00 6.587098e+00 6.067783e+00 1.005484e+01 5.888092e+00 5.976994e+00 5.896019e+00 5.917414e+00 5.878846e+00 6.004014e+00 5.989161e+00 5.919499e+00 9.913550e+00 1.128860e+01 1.014146e+01 1.147162e+01 1.147162e+01 1.090772e+01 7.630946e+00 9.469004e+00 6.901702e+00 6.152946e+00 1.008426e+01 5.841063e+00 5.891651e+00 5.833714e+00 5.867105e+00 5.820174e+00 5.933156e+00 5.900406e+00 5.852317e+00 7.652341e+00 1.123621e+01 1.008908e+01 1.141923e+01 1.141923e+01 1.085534e+01 9.787387e+00 6.822287e+00 6.602051e+00 6.122858e+00 1.003187e+01 5.105292e+00 5.153685e+00 5.105487e+00 5.129613e+00 5.096489e+00 5.171620e+00 5.174360e+00 5.147911e+00 6.590593e+00 1.055998e+01 6.940612e+00 1.074299e+01 1.074299e+01 1.017910e+01 6.516814e+00 5.982967e+00 5.834362e+00 5.879366e+00 9.355634e+00 4.633742e+00 4.677085e+00 4.630386e+00 4.655300e+00 4.625538e+00 4.694538e+00 4.692089e+00 4.667860e+00 5.820932e+00 7.506622e+00 6.285384e+00 1.028397e+01 8.075147e+00 7.125748e+00 5.932634e+00 5.368265e+00 5.223557e+00 5.081630e+00 8.896614e+00 5.573276e+00 5.615396e+00 5.563469e+00 5.578348e+00 5.546614e+00 5.644040e+00 5.628711e+00 5.588541e+00 7.406421e+00 1.099029e+01 7.634332e+00 1.117331e+01 1.117331e+01 1.060942e+01 7.332642e+00 6.502267e+00 6.481290e+00 5.777487e+00 7.313728e+00 4.554461e+00 4.591520e+00 4.550100e+00 4.571817e+00 4.545507e+00 4.612687e+00 4.615926e+00 4.590332e+00 5.799478e+00 7.813353e+00 6.155548e+00 7.996370e+00 1.020519e+01 7.169078e+00 6.364525e+00 5.730357e+00 5.111605e+00 4.725691e+00 6.060423e+00 4.313533e+00 4.347940e+00 4.309805e+00 4.330412e+00 4.304511e+00 4.370301e+00 4.370015e+00 4.350934e+00 5.491048e+00 7.577765e+00 5.882039e+00 9.969607e+00 9.969607e+00 9.405716e+00 6.128937e+00 7.966995e+00 4.835450e+00 4.475089e+00 5.862757e+00 5.456482e+00 5.490737e+00 5.432863e+00 5.454536e+00 5.426813e+00 5.513481e+00 5.504027e+00 5.462987e+00 6.905242e+00 1.087462e+01 7.133153e+00 1.105764e+01 1.105764e+01 1.049375e+01 7.216971e+00 6.460696e+00 6.129142e+00 5.646605e+00 7.075950e+00
 5.184837e+00 4.406277e+00 3.790466e+00 3.963187e+00 3.763329e+00 4.675778e+00 5.352307e+00 5.747053e+00 4.865006e+00 4.214259e+00 4.395157e+00 4.186218e+00 5.155506e+00 5.998194e+00 5.511141e+00 4.683381e+00 4.050562e+00 4.227516e+00 4.022448e+00 4.958584e+00 5.665182e+00 5.575394e+00 4.745130e+00 4.110625e+00 4.289736e+00 4.082847e+00 5.039589e+00 5.725846e+00 5.418780e+00 4.599258e+00 3.971119e+00 4.146414e+00 3.942977e+00 4.872987e+00 5.577280e+00 5.701036e+00 4.804309e+00 4.166617e+00 4.347611e+00 4.139282e+00 5.091622e+00 5.838364e+00 6.295108e+00 5.402060e+00 4.706791e+00 4.896761e+00 4.678222e+00 5.679152e+00 6.586220e+00 6.882329e+00 5.931830e+00 5.210322e+00 5.412486e+00 5.180022e+00 6.302497e+00 7.315961e+00 1.017509e+01 7.221084e+00 5.779224e+00 6.047035e+00 5.743740e+00 7.091166e+00 1.032354e+01 1.050401e+01 7.164491e+00 6.159719e+00 6.491027e+00 6.110597e+00 1.001441e+01 8.443630e+00 1.058277e+01 7.118094e+00 6.255383e+00 6.542607e+00 6.217755e+00 1.009318e+01 1.073122e+01 1.063094e+01 7.676926e+00 6.310621e+00 6.654662e+00 6.277781e+00 7.932517e+00 1.077938e+01 8.519477e+00 9.983115e+00 6.465567e+00 6.752027e+00 6.419044e+00 1.023871e+01 1.087675e+01 7.314968e+00 5.882604e+00 5.088266e+00 5.307135e+00 5.055104e+00 6.186547e+00 7.003805e+00 6.422162e+00 5.467801e+00 4.731273e+00 4.927189e+00 4.698226e+00 5.842330e+00 6.659587e+00 1.011149e+01 6.608885e+00 5.711890e+00 5.972467e+00 5.675712e+00 6.864476e+00 8.051105e+00 9.180326e+00 5.426917e+00 4.732230e+00 4.923444e+00 4.699971e+00 5.751458e+00 6.660337e+00 9.818609e+00 6.316009e+00 5.401278e+00 5.626882e+00 5.361794e+00 6.609521e+00 7.758228e+00 1.074899e+01 7.794978e+00 6.480489e+00 6.989323e+00 6.449371e+00 1.025939e+01 1.089743e+01
 3.850313e+00 4.541362e+00 4.335185e+00 4.551326e+00 4.293760e+00 4.533778e+00 4.566767e+00 4.101653e+00 5.672838e+00 5.464532e+00 5.085936e+00 5.321219e+00 4.855763e+00 5.341388e+00 3.596447e+00 3.471765e+00 4.216588e+00 3.323599e+00 3.465816e+00 4.013166e+00 4.928496e+00 4.716560e+00 4.943696e+00 4.636288e+00 4.924026e+00 4.905214e+00 4.410532e+00 6.181151e+00 5.853843e+00 5.524868e+00 5.695486e+00 5.232341e+00 5.749517e+00 3.876665e+00 3.744723e+00 4.530424e+00 3.588302e+00 3.737259e+00 3.902135e+00 4.800928e+00 4.603559e+00 4.843477e+00 4.552544e+00 4.787581e+00 4.789138e+00 4.297359e+00 6.043011e+00 5.694949e+00 5.300976e+00 5.587146e+00 5.076414e+00 5.619157e+00 3.768699e+00 3.639444e+00 4.403365e+00 3.483126e+00 3.628275e+00 3.942418e+00 4.812025e+00 4.624973e+00 4.858070e+00 4.582318e+00 4.851345e+00 4.827433e+00 4.330203e+00 6.049972e+00 5.817363e+00 5.356779e+00 5.674638e+00 5.136347e+00 5.621416e+00 3.808457e+00 3.677222e+00 4.441755e+00 3.521809e+00 3.668073e+00 3.846377e+00 4.732074e+00 4.516469e+00 4.766767e+00 4.492084e+00 4.776158e+00 4.717790e+00 4.242079e+00 5.905125e+00 5.641535e+00 5.238829e+00 5.469575e+00 4.994672e+00 5.537209e+00 3.717029e+00 3.589904e+00 4.335735e+00 3.433549e+00 3.576255e+00 3.985884e+00 4.865862e+00 4.669050e+00 4.919823e+00 4.634069e+00 4.923915e+00 4.886059e+00 4.370820e+00 6.151927e+00 5.979959e+00 5.495644e+00 5.685212e+00 5.177505e+00 5.732965e+00 3.849620e+00 3.716445e+00 4.481274e+00 3.556871e+00 3.704449e+00 4.356128e+00 5.279169e+00 5.063731e+00 5.289386e+00 4.997634e+00 5.309168e+00 5.391865e+00 4.826387e+00 6.502711e+00 6.381802e+00 5.877777e+00 6.135009e+00 5.687582e+00 6.277476e+00 4.232785e+00 4.093029e+00 4.941738e+00 3.925362e+00 4.084074e+00 4.710235e+00 5.683660e+00 5.454849e+00 5.676785e+00 5.451867e+00 5.641687e+00 5.791735e+00 5.338304e+00 6.882712e+00 7.221411e+00 6.879764e+00 9.302020e+00 6.669700e+00 6.657478e+00 4.707377e+00 4.526602e+00 5.484335e+00 4.335773e+00 4.509436e+00 5.395402e+00 6.530797e+00 6.176409e+00 6.663121e+00 6.062527e+00 6.452228e+00 6.428651e+00 5.809608e+00 1.014767e+01 9.975703e+00 9.634056e+00 9.847487e+00 9.423991e+00 9.871377e+00 5.281598e+00 5.104902e+00 6.222480e+00 4.904999e+00 5.159265e+00 5.861577e+00 7.377498e+00 6.584073e+00 7.124313e+00 6.567519e+00 7.109626e+00 6.940903e+00 6.966948e+00 1.060886e+01 1.043689e+01 1.009525e+01 1.030868e+01 9.885183e+00 1.033257e+01 5.886111e+00 5.619227e+00 6.683671e+00 5.444277e+00 5.722413e+00 5.947373e+00 7.126709e+00 6.861301e+00 7.522434e+00 6.769756e+00 6.885761e+00 9.744055e+00 6.716160e+00 1.074358e+01 1.057161e+01 1.022997e+01 1.044340e+01 1.001990e+01 1.046729e+01 6.112280e+00 5.826549e+00 9.412724e+00 5.656990e+00 6.110450e+00 6.017835e+00 7.337490e+00 6.898916e+00 9.819933e+00 7.105697e+00 7.136814e+00 7.623905e+00 9.399167e+00 8.623432e+00 1.066029e+01 1.031864e+01 1.053207e+01 1.010858e+01 1.055596e+01 8.920447e+00 5.915224e+00 7.029172e+00 5.871749e+00 8.793458e+00 6.287009e+00 7.797578e+00 7.057681e+00 7.348187e+00 7.055117e+00 1.000193e+01 7.820591e+00 9.595854e+00 1.102894e+01 1.085697e+01 1.051533e+01 1.072876e+01 1.030526e+01 1.075265e+01 9.117133e+00 6.789110e+00 7.489260e+00 5.993286e+00 6.781319e+00 4.597704e+00 5.514770e+00 5.283692e+00 5.541968e+00 5.253663e+00 5.532265e+00 5.784879e+00 5.223158e+00 6.909566e+00 9.331930e+00 6.321851e+00 9.203715e+00 8.780219e+00 9.227605e+00 7.592088e+00 7.472890e+00 5.218777e+00 4.227076e+00 4.413096e+00 4.323674e+00 5.196135e+00 5.000655e+00 5.204919e+00 4.962910e+00 5.217754e+00 5.272196e+00 4.974411e+00 6.643979e+00 6.857519e+00 6.252470e+00 6.343795e+00 6.305807e+00 8.962018e+00 5.117677e+00 4.538870e+00 4.897431e+00 3.942741e+00 4.111615e+00 5.225994e+00 6.262873e+00 5.938082e+00 6.185267e+00 5.863827e+00 6.170581e+00 6.285886e+00 5.919842e+00 7.863599e+00 7.691631e+00 7.349984e+00 9.772240e+00 7.139919e+00 9.796130e+00 5.177596e+00 4.995220e+00 6.269339e+00 4.898596e+00 5.276211e+00 4.314837e+00 5.199678e+00 4.969785e+00 5.186250e+00 4.919223e+00 5.174389e+00 5.243425e+00 4.784697e+00 6.519363e+00 6.594661e+00 6.253014e+00 8.938671e+00 5.920842e+00 6.753736e+00 4.245199e+00 4.104313e+00 5.435770e+00 4.234547e+00 7.200056e+00 4.871496e+00 5.856782e+00 5.577814e+00 5.794397e+00 5.485894e+00 5.752503e+00 5.890987e+00 5.382651e+00 7.556523e+00 7.384554e+00 7.042907e+00 9.465163e+00 6.832843e+00 9.489053e+00 4.853206e+00 4.677906e+00 8.434489e+00 4.923418e+00 5.254322e+00 6.514112e+00 7.842822e+00 7.388113e+00 1.006186e+01 7.347628e+00 1.004718e+01 7.602434e+00 7.168872e+00 8.865363e+00 1.090222e+01 1.056057e+01 1.077400e+01 1.035051e+01 1.079789e+01 6.404964e+00 6.285765e+00 7.534504e+00 6.004688e+00 6.563162e+00
 1.989180e+00 2.562362e+00 2.709725e+00 2.602341e+00 2.701999e+00 2.424456e+00 2.650402e+00 2.662368e+00 2.614876e+00 2.673615e+00 2.930801e+00 2.820247e+00 2.815084e+00 1.963773e+00 1.821213e+00 2.765744e+00 2.024102e+00 1.934629e+00 2.776666e+00 2.050808e+00 2.706396e+00 2.889223e+00 2.777191e+00 2.848903e+00 2.543965e+00 2.819321e+00 2.830672e+00 2.745818e+00 2.791907e+00 3.100070e+00 2.959042e+00 2.970814e+00 2.048905e+00 1.910001e+00 2.926137e+00 2.124370e+00 2.029682e+00 2.926584e+00 2.014905e+00 2.709312e+00 2.807791e+00 2.701685e+00 2.797803e+00 2.506807e+00 2.746925e+00 2.763972e+00 2.694522e+00 2.744346e+00 3.015872e+00 2.896896e+00 2.907287e+00 2.015144e+00 1.872388e+00 2.871453e+00 2.087741e+00 1.995390e+00 2.879200e+00 2.026759e+00 2.675805e+00 2.835568e+00 2.724228e+00 2.838406e+00 2.533584e+00 2.756847e+00 2.780237e+00 2.725783e+00 2.749596e+00 3.050173e+00 2.901740e+00 2.917075e+00 2.030036e+00 1.886445e+00 2.846736e+00 2.101623e+00 2.008268e+00 2.881393e+00 1.998249e+00 2.647542e+00 2.793438e+00 2.697681e+00 2.803082e+00 2.513791e+00 2.719473e+00 2.738576e+00 2.685162e+00 2.716900e+00 2.997735e+00 2.876073e+00 2.873140e+00 1.995503e+00 1.856372e+00 2.811094e+00 2.070219e+00 1.977498e+00 2.838661e+00 2.040581e+00 2.677743e+00 2.844558e+00 2.762264e+00 2.858164e+00 2.554452e+00 2.784347e+00 2.785205e+00 2.742200e+00 2.792694e+00 3.069193e+00 2.949241e+00 2.935628e+00 2.039325e+00 1.897490e+00 2.860110e+00 2.117528e+00 2.022347e+00 2.904702e+00 2.166960e+00 2.913632e+00 3.023803e+00 2.883509e+00 3.006618e+00 2.695764e+00 2.902510e+00 2.949164e+00 2.916080e+00 2.945526e+00 3.248862e+00 3.218977e+00 3.146043e+00 2.177081e+00 2.024872e+00 3.122563e+00 2.274715e+00 2.162950e+00 3.139655e+00 2.313840e+00 3.014529e+00 3.207572e+00 3.072670e+00 3.193224e+00 2.841779e+00 3.177502e+00 3.237917e+00 3.076509e+00 3.275621e+00 3.719818e+00 3.420143e+00 3.486074e+00 2.344537e+00 2.174696e+00 3.434061e+00 2.468377e+00 2.355622e+00 3.413231e+00 2.591288e+00 3.384424e+00 3.577341e+00 3.514659e+00 3.609037e+00 3.393717e+00 3.463603e+00 6.290937e+00 3.480577e+00 3.690508e+00 4.064135e+00 3.760931e+00 3.759343e+00 2.659445e+00 2.439045e+00 3.656270e+00 2.727413e+00 2.602444e+00 4.184030e+00 2.914816e+00 3.796511e+00 4.395509e+00 3.835298e+00 4.003774e+00 3.663295e+00 4.071897e+00 3.841023e+00 4.035343e+00 3.960086e+00 4.597114e+00 6.698942e+00 4.488529e+00 3.130236e+00 2.775533e+00 3.976909e+00 3.140313e+00 2.952475e+00 4.068100e+00 3.062256e+00 3.977873e+00 4.239370e+00 4.402168e+00 4.496545e+00 3.844657e+00 4.179159e+00 4.458953e+00 4.020499e+00 4.452857e+00 4.704377e+00 4.333978e+00 6.804617e+00 3.132752e+00 2.892622e+00 4.543779e+00 3.339024e+00 3.098000e+00 4.560871e+00 3.182155e+00 4.445777e+00 4.321765e+00 4.099055e+00 4.578940e+00 4.049159e+00 4.139447e+00 4.541348e+00 4.102894e+00 4.149744e+00 6.995596e+00 6.888599e+00 6.887012e+00 3.215147e+00 3.000629e+00 4.626174e+00 3.353901e+00 3.297814e+00 4.379865e+00 3.450125e+00 4.679904e+00 7.028119e+00 4.455290e+00 4.813068e+00 4.546688e+00 4.759083e+00 6.984301e+00 4.459128e+00 4.769380e+00 5.020899e+00 4.913902e+00 7.121139e+00 3.449275e+00 3.293356e+00 7.069126e+00 4.166215e+00 4.080530e+00 7.086218e+00 2.278420e+00 2.938636e+00 3.165261e+00 3.004068e+00 3.109404e+00 2.784682e+00 3.029625e+00 3.129564e+00 3.015003e+00 3.094935e+00 3.449151e+00 3.385954e+00 3.340566e+00 2.298260e+00 2.128595e+00 3.450931e+00 2.594466e+00 2.477432e+00 3.215962e+00 2.171705e+00 2.840427e+00 2.985218e+00 2.858697e+00 3.005288e+00 2.661368e+00 2.916302e+00 2.985031e+00 2.854530e+00 2.943501e+00 3.288207e+00 3.299173e+00 3.130333e+00 2.187838e+00 2.026365e+00 3.093311e+00 2.452472e+00 2.356809e+00 3.072720e+00 2.557515e+00 3.373341e+00 3.705409e+00 3.368328e+00 3.699183e+00 3.087864e+00 3.520039e+00 3.661591e+00 3.392036e+00 3.419017e+00 3.832914e+00 3.922124e+00 3.635348e+00 2.633452e+00 2.409821e+00 3.868524e+00 2.660829e+00 2.539910e+00 4.149016e+00 2.162633e+00 2.814901e+00 3.033120e+00 2.877704e+00 3.011835e+00 2.673739e+00 2.961301e+00 3.014422e+00 2.884960e+00 2.964877e+00 3.254079e+00 3.190351e+00 3.222606e+00 2.335791e+00 2.134785e+00 3.055799e+00 2.251188e+00 2.140436e+00 3.110573e+00 2.376691e+00 3.137079e+00 3.385462e+00 3.197036e+00 3.379235e+00 2.986771e+00 3.264610e+00 6.128654e+00 3.136435e+00 3.274907e+00 3.654585e+00 3.598648e+00 3.671160e+00 2.983563e+00 2.604241e+00 3.426469e+00 2.453640e+00 2.360726e+00 3.344547e+00 3.569860e+00 6.957245e+00 4.887810e+00 4.787207e+00 7.090408e+00 4.615204e+00 4.827599e+00 7.052816e+00 4.527644e+00 4.837896e+00 5.089415e+00 7.191243e+00 7.189655e+00 3.592940e+00 3.351892e+00 7.137642e+00 3.971329e+00 3.638378e+00 7.154734e+00
 6.057440e+00 6.795828e+00 1.041953e+01 1.031392e+01 6.650933e+00 6.590512e+00 5.782506e+00 4.955277e+00 4.757159e+00 4.802557e+00 4.718757e+00 4.693766e+00 4.763533e+00 4.663557e+00 4.669117e+00 4.906447e+00 4.653877e+00 4.550032e+00 4.758211e+00 6.735599e+00 7.622978e+00 1.109442e+01 8.779987e+00 7.435373e+00 7.329841e+00 6.489969e+00 5.663382e+00 5.458932e+00 5.505447e+00 5.418051e+00 5.394355e+00 5.466076e+00 5.364237e+00 5.370856e+00 5.618819e+00 5.349542e+00 5.243056e+00 5.459529e+00 6.460002e+00 7.306769e+00 8.644535e+00 8.275527e+00 7.084762e+00 7.018991e+00 6.224365e+00 5.403653e+00 5.207653e+00 5.252709e+00 5.167697e+00 5.142636e+00 5.214842e+00 5.114861e+00 5.120877e+00 5.355011e+00 5.100313e+00 4.995055e+00 5.208568e+00 6.549951e+00 7.429868e+00 8.736284e+00 8.630677e+00 7.183909e+00 7.128093e+00 6.333487e+00 5.505480e+00 5.304133e+00 5.351487e+00 5.265402e+00 5.237399e+00 5.311689e+00 5.208283e+00 5.213048e+00 5.453677e+00 5.195734e+00 5.088572e+00 5.304367e+00 6.320963e+00 7.122243e+00 8.254941e+00 7.864146e+00 6.929456e+00 6.854404e+00 6.093951e+00 5.276434e+00 5.075375e+00 5.122375e+00 5.038151e+00 5.010999e+00 5.083633e+00 4.985056e+00 4.988845e+00 5.222835e+00 4.969161e+00 4.864840e+00 5.077757e+00 6.715110e+00 7.556074e+00 1.102751e+01 1.092191e+01 7.293386e+00 7.275608e+00 6.441540e+00 5.596958e+00 5.387483e+00 5.435978e+00 5.348851e+00 5.323432e+00 5.395555e+00 5.295647e+00 5.302559e+00 5.536083e+00 5.279952e+00 5.173611e+00 5.391373e+00 7.393589e+00 8.311886e+00 1.166475e+01 9.086916e+00 8.222312e+00 8.106570e+00 7.180932e+00 6.273461e+00 6.061656e+00 6.118157e+00 6.021362e+00 5.999325e+00 6.076628e+00 5.966333e+00 5.977486e+00 6.234102e+00 5.952909e+00 5.834914e+00 6.064021e+00 7.804160e+00 8.580015e+00 1.205146e+01 9.737024e+00 8.416341e+00 8.952885e+00 7.706228e+00 6.731077e+00 6.504438e+00 6.544878e+00 6.456474e+00 6.445349e+00 6.511685e+00 6.392707e+00 6.407867e+00 6.670707e+00 6.371089e+00 6.256804e+00 6.498246e+00 1.094401e+01 1.164472e+01 1.232915e+01 1.222354e+01 9.272219e+00 1.143940e+01 1.074133e+01 7.388120e+00 6.863687e+00 6.913459e+00 6.803174e+00 6.761149e+00 6.877170e+00 6.733725e+00 6.756948e+00 7.106109e+00 6.754791e+00 6.566117e+00 6.885301e+00 8.590514e+00 1.176345e+01 1.244788e+01 1.234227e+01 1.159977e+01 1.155813e+01 1.086006e+01 7.343767e+00 7.085110e+00 7.239964e+00 7.161035e+00 6.951858e+00 7.092357e+00 7.018466e+00 6.900796e+00 7.387215e+00 6.987332e+00 6.753715e+00 7.106182e+00 8.492536e+00 1.178757e+01 1.247200e+01 1.236640e+01 1.162390e+01 1.158226e+01 1.088419e+01 7.338299e+00 7.129108e+00 7.264093e+00 7.147243e+00 7.050150e+00 7.278863e+00 7.042595e+00 7.138939e+00 7.322362e+00 7.122779e+00 6.799808e+00 7.093601e+00 1.110092e+01 1.180162e+01 1.248605e+01 1.238044e+01 1.163795e+01 1.159631e+01 1.089824e+01 7.667131e+00 7.049123e+00 7.329200e+00 7.043871e+00 7.226576e+00 7.203930e+00 7.019933e+00 7.085468e+00 7.884999e+00 7.136826e+00 7.038987e+00 7.107649e+00 1.112778e+01 1.182849e+01 1.251292e+01 1.240731e+01 1.166481e+01 1.162317e+01 1.092510e+01 7.957399e+00 7.223550e+00 7.267085e+00 7.097919e+00 7.449649e+00 7.515984e+00 7.685626e+00 7.305012e+00 7.911865e+00 7.096174e+00 7.027932e+00 7.224752e+00 7.756721e+00 1.128824e+01 1.197267e+01 1.186706e+01 8.530230e+00 1.108292e+01 7.627439e+00 6.614213e+00 6.398650e+00 6.461790e+00 6.375303e+00 6.350463e+00 6.424151e+00 6.347841e+00 6.363192e+00 6.584537e+00 6.269951e+00 6.153725e+00 6.406456e+00 7.439086e+00 1.100195e+01 1.168638e+01 1.158078e+01 8.169845e+00 1.079664e+01 7.379076e+00 6.293493e+00 6.092000e+00 6.140941e+00 6.047518e+00 6.024971e+00 6.109004e+00 6.024147e+00 6.032528e+00 6.260791e+00 5.962093e+00 5.847293e+00 6.089429e+00 8.444944e+00 1.161788e+01 1.230231e+01 1.219670e+01 8.981976e+00 8.940334e+00 1.071449e+01 7.042516e+00 6.800116e+00 6.900792e+00 6.821863e+00 6.744674e+00 6.827991e+00 6.679414e+00 6.669097e+00 7.047917e+00 6.705984e+00 6.583644e+00 6.832281e+00 7.362694e+00 8.793847e+00 1.168710e+01 1.158150e+01 8.244665e+00 8.128923e+00 7.194314e+00 6.293436e+00 6.083258e+00 6.149472e+00 6.057830e+00 6.026884e+00 6.100470e+00 5.969815e+00 5.968421e+00 6.281435e+00 6.028528e+00 5.904308e+00 6.077548e+00 8.016009e+00 9.001902e+00 1.215856e+01 1.205295e+01 1.131045e+01 9.059988e+00 8.098519e+00 6.838179e+00 6.611541e+00 6.720533e+00 6.620976e+00 6.563091e+00 6.631434e+00 6.476678e+00 6.484619e+00 6.861357e+00 6.601556e+00 6.450924e+00 6.612743e+00 1.113324e+01 1.183395e+01 1.251838e+01 1.241277e+01 1.167027e+01 1.162863e+01 1.093056e+01 1.017168e+01 7.317989e+00 7.821132e+00 7.231536e+00 7.207840e+00 7.399335e+00 7.305575e+00 7.117792e+00 1.012615e+01 7.101632e+00 7.003793e+00 7.393291e+00
 2.909292e+00 3.514305e+00 4.562705e+00 4.166561e+00 3.333296e+00 3.497429e+00 3.347908e+00 2.937726e+00 3.036961e+00 3.218851e+00 3.298689e+00 3.400539e+00 3.269072e+00 2.987202e+00 2.781068e+00 3.194624e+00 2.793988e+00 2.725443e+00 3.098880e+00 3.047897e+00 3.723084e+00 5.146303e+00 4.424884e+00 3.523194e+00 3.730982e+00 3.554560e+00 3.101930e+00 3.203142e+00 3.395014e+00 3.476229e+00 3.582738e+00 3.462298e+00 3.148140e+00 2.939474e+00 3.384256e+00 2.952425e+00 2.881751e+00 3.272539e+00 2.984138e+00 3.693381e+00 4.799928e+00 4.337869e+00 3.458500e+00 3.618763e+00 3.474959e+00 3.042591e+00 3.133631e+00 3.326318e+00 3.411589e+00 3.509131e+00 3.385082e+00 3.089959e+00 2.876792e+00 3.310266e+00 2.888340e+00 2.817831e+00 3.205662e+00 3.006886e+00 3.680503e+00 4.809827e+00 4.414209e+00 3.500754e+00 3.640610e+00 3.497959e+00 3.067699e+00 3.159828e+00 3.353815e+00 3.428498e+00 3.530543e+00 3.403462e+00 3.113334e+00 2.899325e+00 3.316832e+00 2.914365e+00 2.841858e+00 3.226012e+00 2.953618e+00 3.633286e+00 4.812501e+00 4.280801e+00 3.431040e+00 3.581800e+00 3.444688e+00 3.011036e+00 3.102160e+00 3.296996e+00 3.373235e+00 3.474702e+00 3.343348e+00 3.057390e+00 2.849295e+00 3.266236e+00 2.859744e+00 2.789102e+00 3.170137e+00 3.029757e+00 3.690272e+00 4.828623e+00 4.419991e+00 3.517585e+00 3.672120e+00 3.520685e+00 3.089369e+00 3.181530e+00 3.384513e+00 3.454502e+00 3.562604e+00 3.424274e+00 3.131934e+00 2.922432e+00 3.341015e+00 2.934695e+00 2.863537e+00 3.250843e+00 3.248260e+00 3.992618e+00 5.327025e+00 4.881797e+00 3.744478e+00 3.906303e+00 3.786352e+00 3.322376e+00 3.420794e+00 3.617546e+00 3.712204e+00 3.839731e+00 3.694629e+00 3.362830e+00 3.147903e+00 3.611543e+00 3.177719e+00 3.085698e+00 3.553453e+00 3.513467e+00 4.384864e+00 5.482575e+00 5.307654e+00 4.070665e+00 4.272880e+00 4.125879e+00 3.606940e+00 3.721211e+00 3.980640e+00 4.045395e+00 4.221587e+00 4.084850e+00 3.615115e+00 3.387339e+00 3.964826e+00 3.444294e+00 3.353074e+00 3.909463e+00 3.941212e+00 4.744948e+00 6.326198e+00 5.955070e+00 4.507118e+00 4.812235e+00 4.584977e+00 4.041668e+00 4.336333e+00 4.512215e+00 4.623013e+00 4.842080e+00 4.722183e+00 4.107590e+00 3.852606e+00 4.457833e+00 3.907138e+00 3.792279e+00 4.280806e+00 4.422408e+00 5.306279e+00 6.745020e+00 8.582717e+00 5.043358e+00 5.282116e+00 5.220408e+00 4.592406e+00 4.844136e+00 5.479627e+00 5.552503e+00 5.383008e+00 5.263112e+00 4.579661e+00 4.327136e+00 4.995233e+00 4.453775e+00 4.323321e+00 4.906028e+00 4.613993e+00 5.652904e+00 9.104262e+00 6.524310e+00 5.742365e+00 5.892142e+00 7.965158e+00 4.979301e+00 5.454161e+00 5.244536e+00 7.911745e+00 8.005652e+00 5.413530e+00 4.703007e+00 4.463550e+00 7.814084e+00 4.572843e+00 4.483717e+00 5.130545e+00 4.916675e+00 6.025384e+00 9.213342e+00 6.369988e+00 8.060269e+00 8.210046e+00 5.865413e+00 4.963221e+00 5.563241e+00 7.947948e+00 5.812000e+00 5.520399e+00 7.994835e+00 4.829179e+00 4.581649e+00 5.328830e+00 4.696432e+00 4.616660e+00 5.361732e+00 5.158488e+00 8.513943e+00 9.493076e+00 6.913123e+00 5.867777e+00 8.489780e+00 6.145147e+00 5.753623e+00 5.842975e+00 8.227682e+00 8.300558e+00 6.185641e+00 6.065745e+00 5.174105e+00 4.877483e+00 5.994072e+00 5.351591e+00 5.001141e+00 8.113691e+00 3.523712e+00 4.160668e+00 5.331993e+00 4.998787e+00 3.969746e+00 4.112427e+00 4.011031e+00 3.547020e+00 3.703508e+00 3.937989e+00 4.034729e+00 4.104773e+00 3.943631e+00 3.560066e+00 3.311844e+00 3.894255e+00 3.356736e+00 3.276378e+00 3.743434e+00 3.297676e+00 3.955647e+00 5.143671e+00 4.639060e+00 3.784062e+00 3.947324e+00 3.776514e+00 3.348049e+00 3.448224e+00 3.650225e+00 3.752331e+00 3.836169e+00 3.692539e+00 3.369899e+00 3.142032e+00 3.620867e+00 3.170234e+00 3.106854e+00 3.520137e+00 3.913612e+00 4.903153e+00 8.476619e+00 8.105491e+00 4.427543e+00 4.715909e+00 4.865289e+00 4.049987e+00 4.108073e+00 4.738999e+00 4.564609e+00 5.169184e+00 4.663779e+00 3.988128e+00 3.743899e+00 4.977615e+00 3.802936e+00 3.730338e+00 4.428802e+00 3.305344e+00 3.971802e+00 5.068836e+00 4.654895e+00 3.771566e+00 4.000431e+00 3.800803e+00 3.351158e+00 3.464601e+00 3.706977e+00 3.761524e+00 3.846553e+00 3.706132e+00 3.382470e+00 3.151014e+00 3.644916e+00 3.164947e+00 3.086198e+00 3.529154e+00 3.741066e+00 4.558887e+00 8.257512e+00 5.414158e+00 4.218416e+00 4.392056e+00 4.213434e+00 3.782261e+00 3.920233e+00 4.106094e+00 4.131488e+00 4.238408e+00 4.251995e+00 3.780832e+00 3.523422e+00 4.054238e+00 3.533032e+00 3.449653e+00 3.992104e+00 5.232177e+00 8.587633e+00 9.566766e+00 9.195637e+00 6.204868e+00 8.563470e+00 6.218837e+00 5.225196e+00 5.653263e+00 5.829146e+00 8.374248e+00 5.995929e+00 8.348259e+00 5.321192e+00 5.053869e+00 8.276587e+00 5.178014e+00 5.237912e+00 8.187381e+00
 5.088753e+00 5.320157e+00 5.146699e+00 5.207190e+00 5.111222e+00 5.308063e+00 5.672868e+00 5.929058e+00 8.010906e+00 1.105771e+01 8.787439e+00 8.653551e+00 1.089420e+01 8.861624e+00 5.848076e+00 6.066182e+00 5.888189e+00 5.952441e+00 5.851418e+00 6.057399e+00 6.457844e+00 6.698005e+00 9.364378e+00 1.178920e+01 1.172775e+01 9.385037e+00 1.162569e+01 1.180193e+01 5.613869e+00 5.833494e+00 5.653061e+00 5.715847e+00 5.616959e+00 5.820440e+00 6.197208e+00 6.433463e+00 8.587621e+00 1.156103e+01 1.149958e+01 8.893468e+00 1.139752e+01 1.157377e+01 5.706115e+00 5.929833e+00 5.747104e+00 5.809719e+00 5.709592e+00 5.912635e+00 6.309203e+00 6.541625e+00 9.227159e+00 1.165198e+01 1.159053e+01 8.984417e+00 9.279645e+00 1.166472e+01 5.478369e+00 5.695988e+00 5.516655e+00 5.578570e+00 5.479522e+00 5.680589e+00 6.067558e+00 6.299742e+00 8.739088e+00 1.142731e+01 1.136586e+01 1.123197e+01 9.054975e+00 1.144004e+01 5.785012e+00 6.009434e+00 5.828012e+00 5.889021e+00 5.788931e+00 5.993269e+00 6.393904e+00 6.622274e+00 9.041104e+00 1.172932e+01 1.166788e+01 1.153399e+01 1.156582e+01 1.174206e+01 6.277637e+00 6.543526e+00 6.323910e+00 6.397023e+00 6.290475e+00 6.509111e+00 6.901771e+00 7.136562e+00 1.198954e+01 1.220554e+01 1.214409e+01 1.201020e+01 1.204203e+01 1.221827e+01 6.530693e+00 6.763793e+00 6.553982e+00 6.644392e+00 6.519653e+00 6.772965e+00 7.122052e+00 7.308295e+00 1.219395e+01 1.240994e+01 1.013967e+01 1.221461e+01 1.224643e+01 1.242268e+01 6.665159e+00 6.947115e+00 6.752335e+00 6.810255e+00 6.688886e+00 6.935086e+00 7.779232e+00 7.674886e+00 1.231160e+01 1.252759e+01 1.246614e+01 1.233225e+01 1.236408e+01 1.254033e+01 6.770906e+00 7.134160e+00 6.818862e+00 6.994683e+00 6.806706e+00 7.142001e+00 7.508618e+00 7.756978e+00 1.235577e+01 1.257176e+01 1.251031e+01 1.237643e+01 1.240825e+01 1.258450e+01 6.823223e+00 7.186533e+00 6.840907e+00 7.108002e+00 6.846635e+00 7.150573e+00 7.546788e+00 7.727629e+00 1.236434e+01 1.258033e+01 1.251889e+01 1.238500e+01 1.241682e+01 1.259307e+01 6.956485e+00 7.258982e+00 6.885157e+00 7.083336e+00 6.858342e+00 7.179434e+00 7.551718e+00 7.615141e+00 1.236927e+01 1.258526e+01 1.252382e+01 1.018110e+01 1.242176e+01 1.259800e+01 6.929083e+00 7.319349e+00 6.974083e+00 7.048843e+00 6.957332e+00 7.307320e+00 7.846213e+00 7.904948e+00 1.237858e+01 1.259457e+01 1.253312e+01 1.239924e+01 1.243106e+01 1.260731e+01 6.658617e+00 6.722744e+00 6.509543e+00 6.583850e+00 6.477518e+00 6.713358e+00 7.041725e+00 7.211869e+00 1.215646e+01 1.237246e+01 9.838784e+00 9.968297e+00 1.220895e+01 1.238519e+01 6.441957e+00 6.542053e+00 6.338247e+00 6.411777e+00 6.301503e+00 6.532092e+00 6.859924e+00 7.031582e+00 1.200243e+01 9.746194e+00 9.562640e+00 9.354652e+00 9.846087e+00 1.223116e+01 6.657226e+00 6.927319e+00 6.702226e+00 6.788769e+00 6.704340e+00 6.993333e+00 7.313724e+00 7.494566e+00 1.230113e+01 1.251713e+01 1.245568e+01 1.232179e+01 9.759284e+00 1.252986e+01 6.392786e+00 6.530474e+00 6.336760e+00 6.406578e+00 6.305767e+00 6.553056e+00 6.873136e+00 7.031478e+00 1.200285e+01 1.221885e+01 1.215740e+01 9.266097e+00 9.224527e+00 1.223158e+01 6.829090e+00 6.821064e+00 6.613142e+00 6.688983e+00 6.582266e+00 6.899778e+00 7.168299e+00 7.323219e+00 1.224188e+01 1.245787e+01 1.239642e+01 1.005371e+01 1.008554e+01 1.247061e+01 6.916445e+00 7.321220e+00 7.012664e+00 7.162033e+00 6.927854e+00 7.383291e+00 7.848085e+00 8.292328e+00 1.238045e+01 1.259644e+01 1.253499e+01 1.240111e+01 1.243293e+01 1.260918e+01
 3.449822e+00 3.812689e+00 4.429067e+00 4.235754e+00 3.753832e+00 3.552508e+00 3.191134e+00 3.402535e+00 3.091385e+00 3.062309e+00 3.023278e+00 2.897366e+00 3.034406e+00 2.655010e+00 2.673364e+00 3.105446e+00 2.825808e+00 2.800455e+00 3.188040e+00 3.563055e+00 4.050614e+00 4.834115e+00 4.555250e+00 3.970942e+00 3.783133e+00 3.390589e+00 3.595590e+00 3.261577e+00 3.236582e+00 3.186849e+00 3.056579e+00 3.207021e+00 2.800101e+00 2.822619e+00 3.279740e+00 2.983716e+00 2.954753e+00 3.365884e+00 3.488785e+00 3.970061e+00 4.625807e+00 4.398195e+00 3.909445e+00 3.688953e+00 3.302944e+00 3.532955e+00 3.186527e+00 3.169925e+00 3.126565e+00 2.992845e+00 3.137951e+00 2.741927e+00 2.761007e+00 3.216513e+00 2.923752e+00 2.896520e+00 3.298737e+00 3.516512e+00 3.998830e+00 4.695869e+00 4.478938e+00 3.930659e+00 3.711113e+00 3.328444e+00 3.570215e+00 3.212103e+00 3.196007e+00 3.146276e+00 3.012125e+00 3.156734e+00 2.764450e+00 2.784239e+00 3.227220e+00 2.945723e+00 2.919259e+00 3.321072e+00 3.451846e+00 3.922328e+00 4.593583e+00 4.406451e+00 3.878814e+00 3.640689e+00 3.269016e+00 3.500806e+00 3.157774e+00 3.134752e+00 3.091279e+00 2.964363e+00 3.104159e+00 2.713268e+00 2.734343e+00 3.174348e+00 2.896688e+00 2.869581e+00 3.261307e+00 3.544160e+00 4.005109e+00 4.713959e+00 4.539841e+00 4.004457e+00 3.727157e+00 3.351491e+00 3.589315e+00 3.243243e+00 3.215484e+00 3.172272e+00 3.037611e+00 3.180416e+00 2.782986e+00 2.803534e+00 3.257194e+00 2.968838e+00 2.943100e+00 3.336722e+00 3.767399e+00 4.332773e+00 4.934803e+00 4.686521e+00 4.175847e+00 3.970103e+00 3.592225e+00 3.809843e+00 3.481186e+00 3.436264e+00 3.394699e+00 3.272657e+00 3.419491e+00 2.996810e+00 3.021317e+00 3.531404e+00 3.202501e+00 3.169375e+00 3.601964e+00 3.967984e+00 4.483151e+00 5.125177e+00 5.002277e+00 4.415674e+00 4.241337e+00 3.911799e+00 4.081728e+00 3.754317e+00 3.731993e+00 3.726648e+00 3.554888e+00 3.733146e+00 3.253779e+00 3.283401e+00 3.770442e+00 3.476241e+00 3.460127e+00 3.844213e+00 4.541065e+00 5.195056e+00 6.151244e+00 5.977125e+00 5.138696e+00 4.953242e+00 4.617467e+00 4.814389e+00 4.352651e+00 4.201717e+00 4.261975e+00 4.099225e+00 4.174116e+00 3.673649e+00 3.685865e+00 4.251358e+00 3.897447e+00 3.843314e+00 4.306774e+00 4.934875e+00 5.605707e+00 6.298493e+00 8.596601e+00 5.671453e+00 5.363892e+00 5.150224e+00 5.150940e+00 4.926383e+00 4.740978e+00 4.865303e+00 4.672254e+00 4.659849e+00 4.182149e+00 4.164950e+00 4.942508e+00 4.427035e+00 4.344893e+00 5.141202e+00 5.026412e+00 6.140074e+00 6.710754e+00 6.536635e+00 5.698206e+00 5.320074e+00 5.102877e+00 5.373899e+00 5.197349e+00 4.889837e+00 5.014162e+00 4.895213e+00 4.951217e+00 4.427467e+00 4.465594e+00 5.091367e+00 4.561385e+00 4.551075e+00 5.290061e+00 5.112599e+00 5.863049e+00 6.555836e+00 8.853943e+00 5.643608e+00 5.743342e+00 5.407567e+00 5.604489e+00 5.058566e+00 5.283508e+00 5.122646e+00 5.003696e+00 5.133801e+00 4.647269e+00 4.790686e+00 5.074691e+00 4.745018e+00 4.720199e+00 5.276437e+00 5.509435e+00 6.143557e+00 9.308570e+00 6.925627e+00 6.087197e+00 5.901743e+00 5.951476e+00 5.762891e+00 5.464234e+00 8.036242e+00 5.329054e+00 7.878537e+00 8.008642e+00 4.836328e+00 4.946035e+00 5.602466e+00 5.340311e+00 5.193385e+00 5.679052e+00 3.888967e+00 4.386879e+00 5.170380e+00 4.867651e+00 4.346491e+00 4.176027e+00 3.816798e+00 4.009859e+00 3.675373e+00 3.661919e+00 3.653984e+00 3.504214e+00 3.639345e+00 3.183873e+00 3.193381e+00 3.713854e+00 3.584110e+00 3.532109e+00 3.748044e+00 3.724486e+00 4.245297e+00 4.987592e+00 4.679991e+00 4.149402e+00 3.961778e+00 3.621910e+00 3.793241e+00 3.468768e+00 3.481207e+00 3.432359e+00 3.324934e+00 3.428480e+00 3.004747e+00 3.022540e+00 3.510709e+00 3.324307e+00 3.357748e+00 3.564641e+00 4.348400e+00 4.884851e+00 6.094357e+00 5.409571e+00 4.736870e+00 4.659877e+00 4.486480e+00 4.412563e+00 4.167154e+00 4.168694e+00 4.144448e+00 3.998317e+00 4.107251e+00 3.702609e+00 3.755166e+00 4.221653e+00 3.798926e+00 3.753489e+00 4.334949e+00 3.708803e+00 4.221210e+00 4.847637e+00 4.714764e+00 4.147536e+00 3.945777e+00 3.640805e+00 3.779793e+00 3.471578e+00 3.457177e+00 3.411153e+00 3.301107e+00 3.453910e+00 3.122517e+00 3.218769e+00 3.481741e+00 3.184317e+00 3.147403e+00 3.580160e+00 4.099818e+00 4.644916e+00 5.496095e+00 5.196817e+00 4.542895e+00 4.430283e+00 4.131217e+00 4.172493e+00 3.860363e+00 3.851512e+00 3.796328e+00 3.706132e+00 3.894497e+00 3.566967e+00 3.599735e+00 3.863003e+00 3.541070e+00 3.506652e+00 3.942047e+00 6.186051e+00 6.603564e+00 9.383069e+00 7.000126e+00 6.547204e+00 6.361750e+00 6.025975e+00 8.431722e+00 5.660839e+00 5.516408e+00 5.863161e+00 5.744211e+00 5.488808e+00 5.002276e+00 4.929084e+00 5.940366e+00 5.167543e+00 5.142724e+00 5.557344e+00
 4.986284e+00 6.399338e+00 7.450912e+00 1.043196e+01 6.042601e+00 6.290751e+00 5.799599e+00 4.652768e+00 4.649648e+00 4.812048e+00 4.762363e+00 4.843244e+00 4.789030e+00 4.673758e+00 4.642125e+00 4.862326e+00 4.842705e+00 4.727707e+00 4.636897e+00 5.689845e+00 7.138087e+00 8.288881e+00 1.110685e+01 6.780617e+00 7.089637e+00 6.552610e+00 5.346211e+00 5.347518e+00 5.518930e+00 5.467066e+00 5.552340e+00 5.493930e+00 5.370887e+00 5.336976e+00 5.572455e+00 5.553616e+00 5.434116e+00 5.333948e+00 5.427951e+00 6.855860e+00 8.433330e+00 1.086579e+01 6.501571e+00 6.760918e+00 6.274953e+00 5.099782e+00 5.097356e+00 5.263420e+00 5.213940e+00 5.298825e+00 5.244676e+00 5.121404e+00 5.087637e+00 5.314717e+00 5.296905e+00 5.180171e+00 5.084407e+00 5.528092e+00 6.962599e+00 8.014411e+00 8.485316e+00 6.627857e+00 6.867725e+00 6.370752e+00 5.193220e+00 5.192738e+00 5.360341e+00 5.314660e+00 5.394825e+00 5.336658e+00 5.215151e+00 5.182400e+00 5.409831e+00 5.394107e+00 5.279262e+00 5.178864e+00 5.296077e+00 6.681513e+00 7.796469e+00 1.073960e+01 6.368537e+00 6.614863e+00 6.138420e+00 4.969879e+00 4.967607e+00 5.133467e+00 5.084374e+00 5.162772e+00 5.110067e+00 4.989905e+00 4.956210e+00 5.183480e+00 5.164957e+00 5.049147e+00 4.955134e+00 5.612006e+00 7.079304e+00 8.607485e+00 1.103995e+01 6.729685e+00 6.988264e+00 6.483138e+00 5.281399e+00 5.279896e+00 5.448169e+00 5.398305e+00 5.480608e+00 5.423659e+00 5.300117e+00 5.266522e+00 5.498479e+00 5.477586e+00 5.363587e+00 5.263983e+00 6.286892e+00 7.864098e+00 1.145354e+01 1.167718e+01 7.416208e+00 7.788578e+00 7.249300e+00 5.945433e+00 5.949185e+00 6.134867e+00 6.081140e+00 6.178148e+00 6.103519e+00 5.978520e+00 5.941760e+00 6.194249e+00 6.156035e+00 6.035733e+00 5.925869e+00 6.742366e+00 8.799394e+00 9.368025e+00 9.855065e+00 8.039457e+00 8.213206e+00 7.903835e+00 6.368849e+00 6.375842e+00 6.574738e+00 6.505514e+00 6.616478e+00 6.568622e+00 6.398221e+00 6.363589e+00 6.657590e+00 6.624522e+00 6.457737e+00 6.348895e+00 7.092796e+00 1.128591e+01 1.211794e+01 1.234158e+01 8.776756e+00 1.121039e+01 8.303634e+00 6.728310e+00 6.702911e+00 7.019780e+00 6.918250e+00 6.975029e+00 6.954498e+00 6.732142e+00 6.717241e+00 6.970738e+00 7.048358e+00 6.826264e+00 6.688287e+00 7.405126e+00 1.140464e+01 1.223667e+01 1.246031e+01 1.110431e+01 1.132912e+01 1.089459e+01 6.955112e+00 6.929161e+00 7.249826e+00 7.075351e+00 9.998730e+00 7.073226e+00 6.903196e+00 6.866931e+00 7.422403e+00 7.278405e+00 7.014783e+00 6.955266e+00 7.676521e+00 1.142877e+01 1.226080e+01 1.248444e+01 1.112844e+01 1.135325e+01 8.709891e+00 7.083987e+00 7.028372e+00 7.273955e+00 7.278698e+00 7.265445e+00 7.499961e+00 6.947736e+00 6.909839e+00 7.446532e+00 7.353593e+00 7.126733e+00 6.913950e+00 7.568462e+00 1.144281e+01 1.227485e+01 1.249849e+01 8.933660e+00 1.136729e+01 1.093276e+01 7.007798e+00 7.022551e+00 7.798670e+00 7.241685e+00 7.279493e+00 7.228821e+00 7.027228e+00 6.996729e+00 7.582686e+00 7.367640e+00 7.170378e+00 7.030151e+00 1.018966e+01 1.146968e+01 1.230171e+01 1.252535e+01 1.116935e+01 1.139416e+01 1.095963e+01 7.287982e+00 7.069286e+00 7.562135e+00 9.988044e+00 7.591547e+00 7.540875e+00 7.182253e+00 7.060304e+00 7.872954e+00 7.854115e+00 7.107007e+00 7.037148e+00 6.672454e+00 8.720605e+00 1.176146e+01 1.198510e+01 8.420276e+00 8.645085e+00 7.750946e+00 6.300002e+00 6.290766e+00 6.485888e+00 6.432729e+00 6.503886e+00 6.464627e+00 6.313761e+00 6.278991e+00 6.558510e+00 6.472759e+00 6.340370e+00 6.271276e+00 6.336731e+00 7.885731e+00 1.147518e+01 1.169882e+01 7.623323e+00 7.810211e+00 7.538761e+00 5.979102e+00 5.966638e+00 6.154500e+00 6.094429e+00 6.175313e+00 6.135932e+00 6.005631e+00 5.967410e+00 6.222967e+00 6.166428e+00 6.036573e+00 5.967733e+00 7.074075e+00 9.050244e+00 1.209110e+01 1.231474e+01 8.364406e+00 1.118355e+01 8.276792e+00 6.685869e+00 6.671454e+00 6.890242e+00 6.810843e+00 6.978328e+00 6.927656e+00 6.682910e+00 6.677617e+00 6.996334e+00 6.931834e+00 6.799422e+00 6.687112e+00 6.359421e+00 7.924372e+00 1.147590e+01 1.169954e+01 7.512725e+00 7.781334e+00 7.271653e+00 5.974653e+00 5.972829e+00 6.159334e+00 6.095148e+00 6.188746e+00 6.135281e+00 5.991114e+00 5.953527e+00 6.233504e+00 6.192530e+00 6.053127e+00 5.958281e+00 6.949278e+00 8.906497e+00 1.194735e+01 1.217099e+01 8.220659e+00 1.103980e+01 8.133045e+00 6.514516e+00 6.512429e+00 6.696985e+00 6.637783e+00 6.739179e+00 6.675725e+00 6.508967e+00 6.459284e+00 6.777812e+00 6.846419e+00 6.583662e+00 6.492531e+00 7.600786e+00 1.147514e+01 1.230717e+01 1.253081e+01 1.117481e+01 1.139962e+01 1.096509e+01 7.130359e+00 7.098675e+00 7.830995e+00 7.325069e+00 1.006923e+01 7.546333e+00 7.312870e+00 7.208271e+00 7.418804e+00 7.859573e+00 7.487890e+00 7.062475e+00
 2.492196e+00 2.794378e+00 2.839485e+00 2.853042e+00 2.815264e+00 2.790802e+00 2.838649e+00 2.563012e+00 2.783461e+00 2.655140e+00 2.617644e+00 2.304608e+00 2.505492e+00 1.842970e+00 1.842622e+00 2.537623e+00 2.044833e+00 1.984911e+00 2.657312e+00 2.386612e+00 2.972426e+00 3.088236e+00 3.065816e+00 2.990994e+00 2.954102e+00 3.091485e+00 2.735562e+00 2.912418e+00 2.796449e+00 2.741261e+00 2.410017e+00 2.633547e+00 1.925890e+00 1.932641e+00 2.661903e+00 2.144622e+00 2.080257e+00 2.789549e+00 2.346243e+00 3.018609e+00 2.979156e+00 2.985849e+00 2.971821e+00 2.910740e+00 2.943409e+00 2.656755e+00 2.848886e+00 2.742234e+00 2.696512e+00 2.365345e+00 2.575653e+00 1.892427e+00 1.895024e+00 2.622092e+00 2.106710e+00 2.045422e+00 2.737119e+00 2.360424e+00 2.935966e+00 2.996560e+00 3.013783e+00 3.055178e+00 3.004111e+00 2.945561e+00 2.682251e+00 2.861063e+00 2.760681e+00 2.703504e+00 2.376704e+00 2.589226e+00 1.906082e+00 1.908285e+00 2.615023e+00 2.121616e+00 2.059176e+00 2.743754e+00 2.321724e+00 2.894128e+00 2.947559e+00 2.983891e+00 2.932126e+00 2.940404e+00 2.905716e+00 2.633801e+00 2.824058e+00 2.715506e+00 2.659246e+00 2.347234e+00 2.549637e+00 1.875385e+00 1.879264e+00 2.574592e+00 2.092615e+00 2.029364e+00 2.710419e+00 2.382729e+00 2.934217e+00 3.023203e+00 3.036617e+00 3.092302e+00 2.991826e+00 2.966820e+00 2.690303e+00 2.900321e+00 2.777601e+00 2.729473e+00 2.396748e+00 2.605962e+00 1.916449e+00 1.919960e+00 2.632278e+00 2.136442e+00 2.074338e+00 2.770835e+00 2.507815e+00 3.196259e+00 3.201228e+00 3.158632e+00 3.095848e+00 3.142502e+00 3.098030e+00 2.841449e+00 3.087918e+00 2.928960e+00 2.886313e+00 2.540786e+00 2.778630e+00 2.046271e+00 2.050924e+00 2.819154e+00 2.287055e+00 2.210597e+00 2.994696e+00 2.608490e+00 3.322909e+00 3.293580e+00 3.289939e+00 3.261413e+00 3.185607e+00 3.307488e+00 3.055829e+00 3.243682e+00 3.130758e+00 3.169737e+00 2.817063e+00 3.006665e+00 2.219015e+00 2.216620e+00 3.012082e+00 2.494952e+00 2.409768e+00 3.192693e+00 3.034236e+00 3.533516e+00 3.983905e+00 3.868491e+00 3.647287e+00 3.610394e+00 3.724368e+00 3.480108e+00 3.915228e+00 3.809079e+00 3.768440e+00 3.097664e+00 3.347906e+00 2.499823e+00 2.462141e+00 3.300470e+00 2.727108e+00 2.672800e+00 3.467190e+00 3.293790e+00 3.892083e+00 4.132544e+00 3.922628e+00 4.232818e+00 3.999718e+00 4.120274e+00 4.261521e+00 4.185973e+00 4.079825e+00 4.039186e+00 4.007236e+00 3.737230e+00 2.916631e+00 2.817893e+00 3.764943e+00 3.112648e+00 3.004136e+00 3.880445e+00 3.324763e+00 3.999758e+00 4.240219e+00 4.172812e+00 4.340493e+00 4.056334e+00 4.227949e+00 4.369196e+00 4.557050e+00 4.187500e+00 4.410262e+00 4.114911e+00 4.041112e+00 3.129053e+00 3.040643e+00 3.872619e+00 3.271542e+00 3.213964e+00 4.184327e+00 3.384345e+00 4.149965e+00 4.159826e+00 4.204441e+00 6.895407e+00 4.071504e+00 4.696145e+00 6.660709e+00 4.639738e+00 6.742415e+00 4.229549e+00 4.197600e+00 6.596026e+00 3.496929e+00 3.302550e+00 4.151514e+00 3.496740e+00 3.388102e+00 4.267015e+00 3.684516e+00 4.435856e+00 4.679846e+00 4.564432e+00 4.658013e+00 4.424913e+00 4.930977e+00 6.895541e+00 7.083394e+00 6.977246e+00 6.936607e+00 6.641256e+00 6.830857e+00 3.609653e+00 3.394873e+00 4.649747e+00 6.400004e+00 4.133601e+00 4.501847e+00 2.561544e+00 3.128252e+00 3.192135e+00 3.260563e+00 3.168437e+00 3.106404e+00 3.188062e+00 2.971727e+00 3.282165e+00 3.090161e+00 3.263536e+00 2.876736e+00 2.927672e+00 2.180040e+00 2.173142e+00 3.094051e+00 3.237601e+00 5.388847e+00 3.053906e+00 2.461950e+00 3.032331e+00 3.090206e+00 3.076786e+00 3.058281e+00 2.994376e+00 3.067844e+00 2.842984e+00 3.029158e+00 2.977823e+00 2.982715e+00 2.611938e+00 2.778301e+00 2.065838e+00 2.060879e+00 2.831941e+00 2.572196e+00 2.829403e+00 2.935114e+00 2.857256e+00 3.498339e+00 3.590143e+00 3.494141e+00 3.449515e+00 3.399502e+00 3.597743e+00 3.692198e+00 3.594863e+00 4.037304e+00 3.537057e+00 3.123128e+00 3.342326e+00 2.598036e+00 2.516070e+00 3.533121e+00 2.685870e+00 2.576885e+00 3.648623e+00 2.450117e+00 3.003297e+00 3.066853e+00 3.068928e+00 3.041134e+00 2.990293e+00 3.076718e+00 2.927645e+00 3.093162e+00 2.973894e+00 2.951358e+00 2.651024e+00 2.835969e+00 2.569028e+00 2.496756e+00 2.824399e+00 2.287489e+00 2.202724e+00 2.979184e+00 2.667504e+00 3.291029e+00 3.334448e+00 3.297351e+00 3.375238e+00 3.219285e+00 3.353535e+00 3.188893e+00 3.393587e+00 3.360835e+00 3.215449e+00 3.062767e+00 3.303428e+00 2.872763e+00 2.752484e+00 3.137413e+00 2.506583e+00 2.450066e+00 3.252915e+00 3.886680e+00 4.700745e+00 5.011928e+00 5.018622e+00 4.726694e+00 7.162027e+00 7.208483e+00 4.755398e+00 7.152076e+00 4.573702e+00 7.005288e+00 4.501113e+00 4.690714e+00 3.678335e+00 3.443685e+00 4.332920e+00 3.874353e+00 3.600166e+00 4.833930e+00
 5.748156e+00 1.094962e+01 1.107045e+01 8.143097e+00 1.102041e+01 8.020608e+00 6.327890e+00 6.157627e+00 6.380017e+00 6.049308e+00 5.870788e+00 6.251752e+00 5.246146e+00 5.141273e+00 6.307696e+00 5.145471e+00 5.019388e+00 6.278472e+00 6.303386e+00 1.168111e+01 1.180193e+01 1.154301e+01 1.175189e+01 1.156304e+01 7.168792e+00 6.962841e+00 7.194853e+00 6.838020e+00 6.660094e+00 7.058494e+00 6.002533e+00 5.890813e+00 7.103220e+00 5.893716e+00 5.762091e+00 7.108124e+00 6.064105e+00 9.244117e+00 1.157377e+01 8.842621e+00 9.314899e+00 8.666435e+00 6.919868e+00 6.698411e+00 6.931684e+00 6.602767e+00 6.409267e+00 6.826909e+00 5.767495e+00 5.658274e+00 6.844222e+00 5.656541e+00 5.528954e+00 6.849136e+00 6.157922e+00 9.071665e+00 1.166472e+01 1.140580e+01 9.405849e+00 8.831484e+00 7.031573e+00 6.807147e+00 7.027675e+00 6.690153e+00 6.506986e+00 6.911661e+00 5.860732e+00 5.749821e+00 6.939938e+00 5.750576e+00 5.622138e+00 6.956677e+00 5.921160e+00 1.131922e+01 1.144004e+01 1.118113e+01 1.139000e+01 8.992322e+00 6.732187e+00 6.558832e+00 6.784185e+00 6.439640e+00 6.266456e+00 6.675466e+00 5.631513e+00 5.521294e+00 6.690336e+00 5.519808e+00 5.392941e+00 6.708631e+00 6.250019e+00 1.162124e+01 1.174206e+01 1.148314e+01 1.169202e+01 9.294337e+00 7.121932e+00 6.912608e+00 7.119140e+00 6.774964e+00 6.588869e+00 7.008312e+00 5.944241e+00 5.831339e+00 7.035455e+00 5.830881e+00 5.699747e+00 7.071705e+00 6.742773e+00 9.888624e+00 1.221827e+01 9.750530e+00 1.216823e+01 9.770550e+00 7.622635e+00 7.491318e+00 7.695252e+00 7.400611e+00 7.141896e+00 7.622695e+00 6.448034e+00 6.331778e+00 7.623887e+00 6.330348e+00 6.194615e+00 7.601167e+00 6.915074e+00 1.230186e+01 1.242268e+01 9.691535e+00 1.237264e+01 9.974957e+00 7.756457e+00 7.676775e+00 7.920829e+00 7.680100e+00 7.498509e+00 7.969770e+00 6.704420e+00 6.589126e+00 8.004804e+00 6.581042e+00 6.425901e+00 7.860787e+00 7.209063e+00 1.241950e+01 1.254033e+01 1.228141e+01 1.249028e+01 1.230143e+01 8.172259e+00 8.030962e+00 8.441082e+00 8.399864e+00 7.778533e+00 8.598084e+00 6.873473e+00 6.720525e+00 8.633119e+00 6.755559e+00 6.573121e+00 8.337018e+00 7.230939e+00 1.246367e+01 1.258450e+01 1.232558e+01 1.253446e+01 1.234560e+01 8.676038e+00 1.074357e+01 8.748654e+00 8.058526e+00 8.282312e+00 8.642255e+00 6.961389e+00 6.833566e+00 8.677290e+00 6.991206e+00 6.671286e+00 8.644590e+00 7.200192e+00 1.247225e+01 1.259307e+01 1.233415e+01 1.254303e+01 1.235417e+01 8.136021e+00 8.157806e+00 1.096605e+01 8.452607e+00 8.027484e+00 8.387426e+00 7.189741e+00 6.869455e+00 8.685862e+00 7.053306e+00 6.758111e+00 8.104573e+00 7.213085e+00 1.247718e+01 1.259800e+01 1.233908e+01 1.254796e+01 1.235910e+01 8.229933e+00 8.088636e+00 8.762157e+00 7.997930e+00 7.836207e+00 8.196150e+00 7.245731e+00 6.938825e+00 8.305284e+00 7.221317e+00 6.865737e+00 8.147425e+00 7.294995e+00 1.248648e+01 1.260731e+01 1.234839e+01 1.255727e+01 1.236841e+01 8.188181e+00 8.172044e+00 8.771465e+00 8.203444e+00 7.919615e+00 8.665066e+00 9.923472e+00 7.154533e+00 1.090892e+01 7.352732e+00 6.800882e+00 8.403999e+00 6.868828e+00 9.670037e+00 1.238519e+01 1.212628e+01 1.012633e+01 9.937471e+00 7.705498e+00 7.550716e+00 7.947234e+00 7.490830e+00 7.444183e+00 7.776944e+00 6.853707e+00 6.753201e+00 7.790808e+00 6.539431e+00 6.374417e+00 7.647753e+00 6.703273e+00 9.638107e+00 1.223116e+01 9.303806e+00 9.972291e+00 1.199226e+01 7.509064e+00 7.367768e+00 7.676869e+00 7.319457e+00 7.188190e+00 7.622907e+00 6.577086e+00 6.497208e+00 7.605504e+00 6.350117e+00 6.205341e+00 7.472440e+00 7.091814e+00 1.240904e+01 1.252986e+01 1.006212e+01 1.247982e+01 1.229096e+01 7.917132e+00 7.841280e+00 8.308511e+00 7.767414e+00 7.964276e+00 8.128012e+00 6.809557e+00 6.698549e+00 8.163047e+00 6.834417e+00 6.613346e+00 7.885685e+00 6.689729e+00 9.901934e+00 1.002276e+01 9.215250e+00 9.972716e+00 9.520458e+00 7.477348e+00 7.372492e+00 7.665292e+00 7.319883e+00 7.217729e+00 7.548558e+00 6.448798e+00 6.333900e+00 7.612706e+00 6.490606e+00 6.301289e+00 7.461140e+00 6.963813e+00 1.014096e+01 1.247061e+01 9.543255e+00 1.242056e+01 1.223171e+01 7.812345e+00 7.638586e+00 7.995937e+00 7.664136e+00 7.782913e+00 7.906377e+00 6.740575e+00 6.608656e+00 8.563398e+00 6.968763e+00 6.583320e+00 7.785260e+00 7.425477e+00 1.248836e+01 1.260918e+01 1.235026e+01 1.255914e+01 1.237028e+01 1.090954e+01 8.559423e+00 1.098216e+01 8.205315e+00 8.043593e+00 1.087576e+01 7.094532e+00 6.994026e+00 1.091080e+01 6.996018e+00 6.920716e+00 1.087810e+01
 1.793725e+00 2.230582e+00 2.776770e+00 2.445987e+00 2.694348e+00 2.126435e+00 2.438767e+00 2.533661e+00 2.185324e+00 2.483680e+00 2.688526e+00 2.744576e+00 2.743860e+00 2.094143e+00 1.924746e+00 2.390765e+00 1.892198e+00 1.814884e+00 2.406620e+00 1.852568e+00 2.360688e+00 3.051620e+00 2.622407e+00 2.889239e+00 2.242775e+00 2.631963e+00 2.703097e+00 2.303493e+00 2.607110e+00 2.829476e+00 2.867464e+00 2.900559e+00 2.187504e+00 2.020388e+00 2.521245e+00 1.979426e+00 1.898028e+00 2.543941e+00 1.818778e+00 2.355735e+00 2.952526e+00 2.546465e+00 2.837210e+00 2.210383e+00 2.537767e+00 2.653966e+00 2.266092e+00 2.558841e+00 2.785891e+00 2.839265e+00 2.829670e+00 2.154957e+00 1.985414e+00 2.467254e+00 1.943069e+00 1.863914e+00 2.497185e+00 1.831776e+00 2.335736e+00 2.945780e+00 2.582749e+00 2.893905e+00 2.237076e+00 2.540488e+00 2.660851e+00 2.307402e+00 2.578688e+00 2.816381e+00 2.840411e+00 2.854550e+00 2.165550e+00 1.996104e+00 2.454294e+00 1.956191e+00 1.876918e+00 2.502932e+00 1.803587e+00 2.304118e+00 2.901654e+00 2.542994e+00 2.806724e+00 2.206648e+00 2.507461e+00 2.633737e+00 2.253536e+00 2.532827e+00 2.755235e+00 2.798451e+00 2.821919e+00 2.136068e+00 1.969481e+00 2.417417e+00 1.927374e+00 1.848099e+00 2.463729e+00 1.843433e+00 2.340867e+00 2.960126e+00 2.612888e+00 2.911187e+00 2.255249e+00 2.556370e+00 2.680955e+00 2.313323e+00 2.597741e+00 2.813061e+00 2.860632e+00 2.867396e+00 2.180555e+00 2.013927e+00 2.464450e+00 1.966215e+00 1.887791e+00 2.523330e+00 1.971265e+00 2.539390e+00 3.199353e+00 2.731979e+00 3.106010e+00 2.386444e+00 2.692394e+00 2.840358e+00 2.463288e+00 2.813224e+00 2.950147e+00 3.019915e+00 3.059880e+00 2.314642e+00 2.140154e+00 2.654172e+00 2.094875e+00 2.004022e+00 2.867177e+00 2.124509e+00 2.741069e+00 3.407210e+00 3.058491e+00 3.491458e+00 2.574701e+00 2.903813e+00 3.004074e+00 2.630505e+00 3.033541e+00 3.175290e+00 3.296829e+00 3.323997e+00 2.487993e+00 2.291183e+00 2.797460e+00 2.231907e+00 2.153834e+00 2.964929e+00 2.388645e+00 3.176637e+00 3.900395e+00 3.844674e+00 6.293788e+00 2.988011e+00 3.830255e+00 3.538231e+00 2.986187e+00 3.352856e+00 3.674979e+00 3.721434e+00 3.561590e+00 2.772505e+00 2.530232e+00 3.144881e+00 2.520047e+00 2.402884e+00 3.141576e+00 2.808307e+00 3.890118e+00 6.626495e+00 6.307372e+00 6.547661e+00 3.188357e+00 4.084128e+00 3.792105e+00 3.293588e+00 3.853996e+00 6.523185e+00 6.569641e+00 4.364053e+00 3.129075e+00 2.813744e+00 3.561133e+00 2.828195e+00 2.731487e+00 3.785384e+00 2.895437e+00 3.728357e+00 6.728135e+00 3.936786e+00 4.440477e+00 6.100938e+00 3.800260e+00 6.488077e+00 3.484209e+00 6.427862e+00 4.416000e+00 6.671281e+00 4.080185e+00 3.230714e+00 2.983411e+00 6.331205e+00 2.973104e+00 2.846246e+00 3.572239e+00 3.078549e+00 3.684615e+00 6.806500e+00 6.487377e+00 6.727667e+00 3.584971e+00 3.878626e+00 3.972110e+00 3.443997e+00 4.297403e+00 4.230965e+00 6.749646e+00 6.752883e+00 3.471458e+00 3.086267e+00 3.815238e+00 3.085312e+00 2.940712e+00 3.965390e+00 3.588006e+00 4.030991e+00 7.030769e+00 6.711646e+00 6.951935e+00 6.403572e+00 6.697227e+00 4.581887e+00 3.735783e+00 4.258270e+00 4.718635e+00 4.501689e+00 4.504926e+00 3.891933e+00 3.449125e+00 4.039506e+00 3.309581e+00 3.223655e+00 6.661884e+00 2.076198e+00 2.576301e+00 3.413202e+00 2.893078e+00 3.191700e+00 2.471074e+00 2.816135e+00 2.938374e+00 2.494773e+00 2.873795e+00 3.095877e+00 3.213679e+00 3.183074e+00 2.492400e+00 2.293400e+00 2.773038e+00 2.231604e+00 2.141677e+00 2.761392e+00 1.971403e+00 2.485740e+00 3.332219e+00 2.819493e+00 3.161936e+00 2.364148e+00 2.720008e+00 2.820565e+00 2.388529e+00 2.706845e+00 2.965384e+00 3.003768e+00 3.027859e+00 2.361294e+00 2.181286e+00 2.592857e+00 2.122708e+00 2.051919e+00 2.631501e+00 2.383414e+00 3.025221e+00 3.745451e+00 3.209720e+00 4.052126e+00 2.773315e+00 3.219232e+00 3.312716e+00 2.868288e+00 3.252501e+00 4.027650e+00 4.074105e+00 3.499156e+00 2.760079e+00 2.476193e+00 3.470629e+00 2.507072e+00 2.360531e+00 3.183889e+00 1.978426e+00 2.480551e+00 3.204219e+00 2.741658e+00 3.098204e+00 2.355907e+00 2.684965e+00 2.769751e+00 2.388274e+00 2.711316e+00 2.935122e+00 3.003927e+00 2.963829e+00 2.365625e+00 2.160130e+00 2.643181e+00 2.177779e+00 2.052945e+00 2.624251e+00 2.208033e+00 2.788106e+00 3.748406e+00 3.429283e+00 3.932974e+00 2.602346e+00 2.932827e+00 3.030968e+00 2.605778e+00 2.924457e+00 3.212348e+00 3.267775e+00 3.271012e+00 2.587434e+00 2.382963e+00 2.890195e+00 2.370515e+00 2.334087e+00 2.826628e+00 3.406871e+00 6.569349e+00 7.096901e+00 6.777778e+00 7.018067e+00 4.260880e+00 6.763359e+00 6.856844e+00 4.049182e+00 6.796628e+00 6.993591e+00 4.831222e+00 7.043284e+00 3.958065e+00 3.410510e+00 4.491146e+00 3.480459e+00 3.251524e+00 6.728016e+00
 3.776906e+00 3.574292e+00 3.462923e+00 3.511693e+00 3.458633e+00 3.652269e+00 3.457574e+00 3.290764e+00 4.947480e+00 5.588990e+00 4.690651e+00 5.587803e+00 5.433703e+00 5.340844e+00 5.015586e+00 4.598427e+00 3.932342e+00 3.739052e+00 5.392920e+00 3.994079e+00 3.843250e+00 3.723561e+00 3.769183e+00 3.722896e+00 3.919854e+00 3.706425e+00 3.539323e+00 5.314872e+00 5.925704e+00 5.020878e+00 6.023575e+00 5.797567e+00 5.689422e+00 5.351717e+00 4.893982e+00 4.201369e+00 4.005368e+00 5.804892e+00 3.881190e+00 3.731558e+00 3.622260e+00 3.668871e+00 3.618973e+00 3.810715e+00 3.607668e+00 3.442086e+00 5.179989e+00 5.769163e+00 4.896961e+00 5.857528e+00 5.632074e+00 5.579680e+00 5.252830e+00 4.778630e+00 4.095141e+00 3.901483e+00 5.680892e+00 3.926370e+00 3.772080e+00 3.659051e+00 3.710904e+00 3.656799e+00 3.858320e+00 3.643174e+00 3.476427e+00 5.213761e+00 5.757274e+00 4.953122e+00 5.826107e+00 5.724179e+00 5.621573e+00 5.229020e+00 4.817885e+00 4.131838e+00 3.937220e+00 5.714663e+00 3.832368e+00 3.685378e+00 3.571859e+00 3.623156e+00 3.572692e+00 3.769306e+00 3.558423e+00 3.395039e+00 5.110216e+00 5.655394e+00 4.827842e+00 5.731265e+00 5.545863e+00 5.494534e+00 5.136001e+00 4.721352e+00 4.035736e+00 3.852897e+00 5.544811e+00 3.963349e+00 3.809897e+00 3.694902e+00 3.743717e+00 3.693541e+00 3.893289e+00 3.678683e+00 3.510039e+00 5.249699e+00 5.782336e+00 5.004205e+00 5.833456e+00 5.697685e+00 5.727574e+00 5.289221e+00 4.846901e+00 4.157011e+00 3.975653e+00 5.722638e+00 4.340121e+00 4.176116e+00 4.049839e+00 4.094364e+00 4.045028e+00 4.251621e+00 4.049620e+00 3.857721e+00 5.723559e+00 6.441448e+00 5.422136e+00 6.871299e+00 6.275920e+00 6.165068e+00 5.703290e+00 5.236908e+00 4.554558e+00 4.344279e+00 6.215345e+00 4.730058e+00 4.571181e+00 4.445444e+00 4.491933e+00 4.412629e+00 4.645957e+00 4.449564e+00 4.260591e+00 6.224874e+00 6.922360e+00 5.868764e+00 9.438930e+00 7.094334e+00 7.034541e+00 6.179514e+00 5.723529e+00 5.046976e+00 4.789822e+00 7.084819e+00 5.488431e+00 5.195629e+00 5.028341e+00 5.114961e+00 5.057831e+00 5.289577e+00 5.057727e+00 4.804065e+00 9.423627e+00 9.924907e+00 6.713869e+00 7.760426e+00 9.833479e+00 7.564862e+00 6.798816e+00 6.327247e+00 5.743828e+00 5.400707e+00 9.823964e+00 6.271752e+00 5.692698e+00 5.579684e+00 5.610490e+00 5.561823e+00 5.840397e+00 5.610057e+00 5.380597e+00 7.683338e+00 1.039344e+01 9.654631e+00 8.228962e+00 1.030202e+01 1.024222e+01 9.935784e+00 6.958864e+00 6.263424e+00 6.086834e+00 1.029250e+01 6.074387e+00 6.019531e+00 5.721035e+00 5.758618e+00 5.768283e+00 5.964908e+00 5.795430e+00 5.585530e+00 7.824689e+00 1.053479e+01 9.795982e+00 1.057914e+01 8.234542e+00 1.038357e+01 1.007714e+01 7.485723e+00 6.864383e+00 6.228185e+00 1.043385e+01 6.260152e+00 5.958507e+00 5.842422e+00 5.846157e+00 5.862599e+00 6.059224e+00 5.889746e+00 5.971537e+00 1.012783e+01 1.062911e+01 9.890298e+00 1.067345e+01 1.053768e+01 1.047789e+01 1.017145e+01 9.788863e+00 9.167523e+00 8.990933e+00 1.052817e+01 6.473296e+00 6.326990e+00 6.093939e+00 6.267078e+00 6.051879e+00 6.647792e+00 6.265267e+00 6.059521e+00 1.034097e+01 1.084225e+01 7.894617e+00 1.088660e+01 1.075083e+01 1.069103e+01 1.038459e+01 1.000201e+01 9.380667e+00 6.995252e+00 1.074131e+01 4.607848e+00 4.440473e+00 4.317045e+00 4.364080e+00 4.309041e+00 4.524877e+00 4.370069e+00 4.275114e+00 6.590975e+00 9.301080e+00 8.562268e+00 9.345423e+00 9.209653e+00 6.941035e+00 8.843422e+00 8.460834e+00 4.991843e+00 4.943411e+00 6.727911e+00 4.315659e+00 4.166985e+00 4.044899e+00 4.093808e+00 4.040934e+00 4.254243e+00 4.094573e+00 3.965161e+00 5.955246e+00 9.050858e+00 6.103222e+00 9.095202e+00 8.959431e+00 8.899638e+00 8.593200e+00 8.210612e+00 4.727111e+00 4.565032e+00 8.949915e+00 5.304939e+00 5.077681e+00 4.958654e+00 4.986502e+00 4.912694e+00 5.139651e+00 4.987591e+00 4.756007e+00 7.140302e+00 9.850407e+00 6.639369e+00 9.894750e+00 9.758979e+00 9.699186e+00 9.392748e+00 6.415828e+00 5.720388e+00 5.454817e+00 9.749464e+00 4.350577e+00 4.171017e+00 4.048009e+00 4.098752e+00 4.032252e+00 4.244790e+00 4.094335e+00 3.960493e+00 5.881655e+00 9.051367e+00 5.718223e+00 9.095711e+00 8.959940e+00 8.900147e+00 8.593709e+00 6.002296e+00 4.832367e+00 4.693699e+00 8.950424e+00 4.899131e+00 4.734174e+00 4.585513e+00 4.638309e+00 4.566997e+00 4.801144e+00 4.668775e+00 4.730360e+00 9.049733e+00 9.551013e+00 8.812201e+00 9.595357e+00 9.459586e+00 9.399793e+00 9.093355e+00 8.710767e+00 5.880602e+00 7.912837e+00 9.450070e+00 7.033816e+00 6.624110e+00 6.323010e+00 6.188773e+00 6.393423e+00 6.501438e+00 6.196542e+00 5.966706e+00 1.039083e+01 1.089211e+01 1.015329e+01 1.093645e+01 1.080068e+01 1.074089e+01 1.043445e+01 1.005186e+01 7.221695e+00 6.781704e+00 1.079116e+01
 1.686709e+00 1.932194e+00 2.412962e+00 2.164091e+00 2.440327e+00 1.870164e+00 2.065728e+00 2.267385e+00 1.857474e+00 2.047210e+00 2.273617e+00 2.371578e+00 2.406730e+00 2.392444e+00 2.067362e+00 2.127274e+00 1.861342e+00 1.785254e+00 2.058014e+00 1.763351e+00 2.020551e+00 2.545819e+00 2.262999e+00 2.558174e+00 1.951818e+00 2.180216e+00 2.376876e+00 1.940888e+00 2.152327e+00 2.395773e+00 2.498556e+00 2.533011e+00 2.520715e+00 2.166285e+00 2.256359e+00 1.942563e+00 1.862648e+00 2.161795e+00 1.733821e+00 1.992373e+00 2.474312e+00 2.219892e+00 2.503496e+00 1.921071e+00 2.126675e+00 2.331050e+00 1.909383e+00 2.109161e+00 2.337699e+00 2.448743e+00 2.481805e+00 2.473355e+00 2.123212e+00 2.196761e+00 1.910609e+00 1.830281e+00 2.121897e+00 1.745273e+00 1.997207e+00 2.497912e+00 2.230217e+00 2.524164e+00 1.936546e+00 2.139331e+00 2.343677e+00 1.924474e+00 2.125482e+00 2.358631e+00 2.465269e+00 2.501022e+00 2.492291e+00 2.140017e+00 2.206755e+00 1.919187e+00 1.843864e+00 2.137452e+00 1.720454e+00 1.968611e+00 2.455867e+00 2.205404e+00 2.480051e+00 1.909763e+00 2.103870e+00 2.312951e+00 1.892466e+00 2.091177e+00 2.323517e+00 2.422418e+00 2.461148e+00 2.443070e+00 2.108660e+00 2.172837e+00 1.892148e+00 1.814547e+00 2.103406e+00 1.755803e+00 2.005173e+00 2.514438e+00 2.265438e+00 2.545109e+00 1.951445e+00 2.149656e+00 2.362793e+00 1.937083e+00 2.140888e+00 2.365575e+00 2.478876e+00 2.512559e+00 2.497391e+00 2.156408e+00 2.216749e+00 1.930500e+00 1.853608e+00 2.152202e+00 1.861956e+00 2.150890e+00 2.680415e+00 2.387774e+00 2.680446e+00 2.059253e+00 2.280645e+00 2.513225e+00 2.053509e+00 2.302289e+00 2.554017e+00 2.641851e+00 2.704059e+00 2.670193e+00 2.299409e+00 2.396973e+00 2.073552e+00 1.980761e+00 2.323037e+00 1.999568e+00 2.295709e+00 2.870388e+00 2.556472e+00 2.904761e+00 2.207413e+00 2.484301e+00 2.671235e+00 2.209676e+00 2.508547e+00 2.670890e+00 3.059395e+00 3.002167e+00 2.825849e+00 2.437178e+00 2.623957e+00 2.198652e+00 2.127077e+00 2.535366e+00 2.223993e+00 2.578258e+00 3.285937e+00 2.887325e+00 3.769939e+00 2.519492e+00 2.815601e+00 3.056063e+00 2.452811e+00 2.747460e+00 3.010653e+00 3.321473e+00 3.353226e+00 3.265889e+00 2.718344e+00 2.855957e+00 2.469186e+00 2.389649e+00 2.788537e+00 2.503744e+00 2.899177e+00 6.185606e+00 5.949372e+00 4.001175e+00 2.785197e+00 3.648954e+00 3.572487e+00 2.846790e+00 3.172424e+00 3.458498e+00 3.674817e+00 3.969971e+00 3.956733e+00 3.043613e+00 3.198511e+00 2.745953e+00 2.691470e+00 3.378357e+00 2.657103e+00 3.228974e+00 4.070101e+00 3.570465e+00 6.303319e+00 3.096108e+00 5.951098e+00 3.469599e+00 2.993637e+00 3.265743e+00 3.673924e+00 3.768136e+00 6.272114e+00 3.664544e+00 3.279441e+00 3.416990e+00 2.921557e+00 2.736169e+00 3.156892e+00 2.815258e+00 3.301273e+00 6.351224e+00 3.906165e+00 6.375618e+00 3.025898e+00 3.814572e+00 3.615998e+00 2.992539e+00 3.412142e+00 3.624116e+00 4.103836e+00 3.675981e+00 3.858950e+00 3.189362e+00 3.415189e+00 2.938643e+00 3.084659e+00 6.016202e+00 3.040956e+00 3.510131e+00 6.560082e+00 4.115023e+00 6.584476e+00 6.045697e+00 6.232254e+00 4.210364e+00 3.274794e+00 3.743107e+00 3.955081e+00 3.853086e+00 3.958938e+00 6.540033e+00 3.509538e+00 3.535066e+00 3.365092e+00 3.293517e+00 6.225059e+00 2.002331e+00 2.308314e+00 3.528793e+00 2.743969e+00 3.167678e+00 2.202164e+00 2.451163e+00 2.603177e+00 2.153911e+00 2.390451e+00 2.631157e+00 2.732465e+00 2.724448e+00 2.731735e+00 2.342671e+00 2.469684e+00 2.168998e+00 2.084263e+00 2.365139e+00 1.899720e+00 2.183974e+00 2.907298e+00 2.597667e+00 3.216880e+00 2.104925e+00 2.345795e+00 2.501360e+00 2.043405e+00 2.260675e+00 2.498573e+00 2.607989e+00 2.636833e+00 2.608194e+00 2.252077e+00 2.358691e+00 2.063435e+00 1.991524e+00 2.258551e+00 2.192538e+00 2.564028e+00 3.256188e+00 2.813553e+00 3.354681e+00 2.465612e+00 3.002460e+00 3.064234e+00 2.413729e+00 2.635248e+00 3.197512e+00 3.413831e+00 3.160395e+00 3.093630e+00 2.666299e+00 2.899604e+00 2.424378e+00 2.326156e+00 2.703573e+00 1.910787e+00 2.162265e+00 2.834044e+00 2.495114e+00 2.969756e+00 2.082535e+00 2.317391e+00 2.481899e+00 2.051473e+00 2.262504e+00 2.511011e+00 2.612852e+00 2.641408e+00 2.638448e+00 2.269909e+00 2.401351e+00 2.061307e+00 1.972010e+00 2.266420e+00 2.148533e+00 2.486459e+00 3.608085e+00 3.108449e+00 5.841304e+00 2.363252e+00 2.626921e+00 2.780013e+00 2.251580e+00 2.481071e+00 2.739511e+00 2.839074e+00 2.897004e+00 2.883766e+00 2.515623e+00 2.636212e+00 2.238348e+00 2.173375e+00 2.468448e+00 3.029006e+00 6.166676e+00 4.413470e+00 6.386061e+00 6.646689e+00 3.388418e+00 3.822241e+00 6.481402e+00 3.283479e+00 6.277546e+00 6.489520e+00 3.989399e+00 6.615484e+00 6.602246e+00 4.082419e+00 3.882467e+00 3.501405e+00 3.355730e+00 4.078448e+00
 6.131710e+00 8.787439e+00 7.990677e+00 8.258653e+00 7.963879e+00 5.447108e+00 5.376917e+00 5.757327e+00 5.562441e+00 5.589882e+00 5.559841e+00 5.162257e+00 5.098087e+00 6.089099e+00 5.429429e+00 5.146918e+00 5.337472e+00 6.935271e+00 1.172775e+01 8.958640e+00 1.165857e+01 9.070789e+00 6.213590e+00 6.139562e+00 6.538977e+00 6.336522e+00 6.366873e+00 6.338632e+00 5.909825e+00 5.841520e+00 6.918347e+00 6.194182e+00 5.895791e+00 6.097833e+00 6.669771e+00 9.027355e+00 8.656373e+00 9.221579e+00 1.131485e+01 5.971584e+00 5.895538e+00 6.287600e+00 6.090442e+00 6.116970e+00 6.086147e+00 5.675301e+00 5.608302e+00 6.640609e+00 5.953590e+00 5.662898e+00 5.859009e+00 6.789570e+00 9.381706e+00 9.206930e+00 8.852920e+00 8.737363e+00 6.067239e+00 5.994616e+00 6.389132e+00 6.191978e+00 6.214443e+00 6.180009e+00 5.768543e+00 5.701479e+00 6.736366e+00 6.050248e+00 5.754458e+00 5.953182e+00 6.520844e+00 1.136586e+01 8.596751e+00 8.702349e+00 8.423712e+00 5.832583e+00 5.759138e+00 6.150805e+00 5.949380e+00 5.974465e+00 5.944460e+00 5.537596e+00 5.471641e+00 6.492192e+00 5.815516e+00 5.526105e+00 5.719910e+00 6.873875e+00 9.195650e+00 9.020874e+00 1.159870e+01 9.010916e+00 6.152790e+00 6.075966e+00 6.481623e+00 6.266238e+00 6.301278e+00 6.268186e+00 5.847018e+00 5.779520e+00 6.818217e+00 6.132703e+00 5.836570e+00 6.034530e+00 7.447754e+00 1.214409e+01 1.196931e+01 9.866086e+00 1.195935e+01 6.678135e+00 6.593884e+00 7.032896e+00 6.815480e+00 6.820813e+00 6.801517e+00 6.348866e+00 6.274691e+00 7.502038e+00 6.652523e+00 6.335027e+00 6.564009e+00 7.761712e+00 1.234850e+01 9.964895e+00 1.227932e+01 1.216376e+01 6.984113e+00 6.875381e+00 7.436125e+00 7.104540e+00 7.149580e+00 7.090141e+00 6.574326e+00 6.502110e+00 7.779841e+00 6.909924e+00 6.565769e+00 6.816024e+00 1.069030e+01 1.246614e+01 1.229137e+01 1.239696e+01 1.228141e+01 7.215572e+00 7.051591e+00 7.672350e+00 7.368682e+00 7.349510e+00 7.277579e+00 6.750832e+00 6.669772e+00 8.182675e+00 7.107408e+00 6.724316e+00 7.055869e+00 8.525647e+00 1.251031e+01 1.233554e+01 1.244114e+01 1.232558e+01 7.618328e+00 7.192221e+00 8.176129e+00 7.991039e+00 7.752266e+00 7.528150e+00 6.867854e+00 6.757844e+00 8.490248e+00 7.314659e+00 6.830261e+00 7.123904e+00 1.074304e+01 1.251889e+01 1.234411e+01 1.244971e+01 1.233415e+01 7.268315e+00 7.437272e+00 8.184701e+00 7.614104e+00 7.638732e+00 7.610822e+00 6.898764e+00 6.810314e+00 8.498820e+00 7.293634e+00 6.873246e+00 7.237223e+00 1.074797e+01 1.252382e+01 1.234904e+01 1.245464e+01 1.233908e+01 7.631830e+00 7.368102e+00 1.039846e+01 1.021337e+01 7.765769e+00 7.615752e+00 7.073550e+00 6.802919e+00 1.071258e+01 7.366083e+00 6.843764e+00 7.280075e+00 1.075728e+01 1.253312e+01 1.235835e+01 1.246395e+01 1.234839e+01 7.641138e+00 7.377410e+00 1.040776e+01 8.013850e+00 1.024730e+01 7.747167e+00 6.992621e+00 6.824552e+00 1.072188e+01 1.009488e+01 7.069343e+00 7.414542e+00 7.724226e+00 1.231101e+01 1.213623e+01 1.224183e+01 1.212628e+01 6.883028e+00 6.821312e+00 7.374708e+00 7.026876e+00 7.104696e+00 7.092305e+00 6.527333e+00 6.454881e+00 7.688828e+00 6.879222e+00 6.536289e+00 6.746480e+00 7.476157e+00 1.215697e+01 1.198220e+01 1.208779e+01 1.197224e+01 6.701755e+00 6.615092e+00 7.077350e+00 6.825456e+00 6.835694e+00 6.820784e+00 6.359203e+00 6.286193e+00 7.401109e+00 6.665407e+00 6.361495e+00 6.569800e+00 8.207610e+00 1.245568e+01 1.228090e+01 1.238650e+01 1.227094e+01 7.205108e+00 7.063423e+00 7.543308e+00 7.270397e+00 7.339047e+00 7.279787e+00 6.751066e+00 6.664901e+00 8.050105e+00 7.040482e+00 6.702340e+00 6.951368e+00 7.533906e+00 9.948574e+00 1.198262e+01 1.208822e+01 1.197266e+01 6.702180e+00 6.637842e+00 7.077776e+00 6.844532e+00 6.851942e+00 6.847766e+00 6.392288e+00 6.314377e+00 7.460134e+00 6.630850e+00 6.327840e+00 6.578549e+00 7.833569e+00 1.239642e+01 1.222165e+01 1.232724e+01 1.221169e+01 7.010074e+00 6.918052e+00 7.460120e+00 7.199948e+00 7.214598e+00 7.207858e+00 6.699145e+00 6.595919e+00 8.112955e+00 6.917000e+00 6.599415e+00 6.898488e+00 1.075915e+01 1.253499e+01 1.236022e+01 1.246582e+01 1.235026e+01 7.520903e+00 7.838889e+00 8.200811e+00 8.015721e+00 7.654841e+00 8.012440e+00 7.173710e+00 6.867592e+00 8.514930e+00 7.887930e+00 6.966467e+00 7.538520e+00
 1.916001e+00 2.290637e+00 2.301968e+00 2.220774e+00 2.237324e+00 2.157108e+00 2.523899e+00 2.765830e+00 2.489711e+00 3.047323e+00 2.995965e+00 3.230084e+00 3.220335e+00 2.926583e+00 2.906051e+00 2.903604e+00 2.839212e+00 2.773129e+00 2.894613e+00 2.027256e+00 2.372831e+00 2.355504e+00 2.297654e+00 2.301166e+00 2.247294e+00 2.594128e+00 2.793006e+00 2.583294e+00 3.164885e+00 3.090999e+00 3.424119e+00 3.298156e+00 3.469211e+00 2.914796e+00 2.995479e+00 2.906385e+00 2.784686e+00 2.997457e+00 1.990141e+00 2.311088e+00 2.326729e+00 2.257317e+00 2.257743e+00 2.195910e+00 2.573546e+00 2.759021e+00 2.530613e+00 3.134713e+00 3.041885e+00 3.271284e+00 3.254881e+00 2.988570e+00 2.882422e+00 2.953825e+00 2.780212e+00 2.649964e+00 2.942806e+00 2.002471e+00 2.339874e+00 2.347044e+00 2.268695e+00 2.266012e+00 2.204441e+00 2.595848e+00 2.779658e+00 2.538224e+00 3.155173e+00 3.059339e+00 3.338849e+00 3.289064e+00 3.058660e+00 2.925536e+00 3.056109e+00 2.794879e+00 2.710531e+00 3.004251e+00 1.972653e+00 2.303639e+00 2.308572e+00 2.229399e+00 2.236647e+00 2.171092e+00 2.560593e+00 2.738265e+00 2.504480e+00 3.102896e+00 3.017460e+00 3.291847e+00 3.237930e+00 3.063006e+00 2.892295e+00 2.980515e+00 2.750576e+00 2.660621e+00 2.940143e+00 2.014703e+00 2.371741e+00 2.360004e+00 2.281031e+00 2.281330e+00 2.216881e+00 2.615181e+00 2.818327e+00 2.549712e+00 3.131738e+00 3.069122e+00 3.349977e+00 3.319498e+00 3.723125e+00 2.967931e+00 3.073009e+00 2.847212e+00 2.721660e+00 2.989477e+00 2.147737e+00 2.485791e+00 2.527879e+00 2.454789e+00 2.457854e+00 2.395588e+00 2.821573e+00 2.989061e+00 2.735516e+00 3.326018e+00 3.376951e+00 3.708044e+00 3.562316e+00 3.201618e+00 3.076280e+00 3.147932e+00 2.912645e+00 2.836810e+00 3.074101e+00 2.353681e+00 2.679205e+00 2.707534e+00 2.664015e+00 2.656624e+00 2.605191e+00 3.027680e+00 3.300497e+00 2.954175e+00 3.615099e+00 3.482939e+00 3.709285e+00 3.656485e+00 3.268605e+00 3.129995e+00 3.321700e+00 3.036723e+00 2.930776e+00 3.291180e+00 2.599791e+00 3.072270e+00 3.111743e+00 2.984725e+00 2.987790e+00 2.850493e+00 3.369441e+00 3.565668e+00 3.178041e+00 3.805187e+00 3.690737e+00 4.256256e+00 4.350054e+00 3.962174e+00 4.157560e+00 3.887089e+00 3.854392e+00 3.502780e+00 3.870466e+00 2.961809e+00 3.668320e+00 4.059459e+00 3.531165e+00 3.993838e+00 3.474601e+00 3.826198e+00 4.076656e+00 3.566458e+00 4.072495e+00 4.324290e+00 4.297318e+00 4.644433e+00 3.941769e+00 4.188539e+00 4.377675e+00 3.952565e+00 3.729641e+00 4.361052e+00 3.127350e+00 3.784175e+00 3.911913e+00 3.721120e+00 3.599026e+00 3.590456e+00 6.610486e+00 6.786844e+00 3.757396e+00 4.507113e+00 4.277065e+00 4.473813e+00 4.475101e+00 4.250302e+00 4.567795e+00 4.297324e+00 3.949842e+00 3.845496e+00 4.476908e+00 3.670813e+00 4.258103e+00 4.263734e+00 6.403873e+00 6.406938e+00 6.347308e+00 6.698906e+00 6.875264e+00 4.184531e+00 4.432452e+00 4.335887e+00 4.562233e+00 4.652502e+00 4.058222e+00 4.078029e+00 4.334684e+00 4.230939e+00 3.824923e+00 4.443220e+00 3.560399e+00 4.506274e+00 4.511904e+00 4.179817e+00 6.655108e+00 4.123253e+00 4.738252e+00 4.914610e+00 4.432702e+00 5.229211e+00 4.776736e+00 5.388589e+00 5.096879e+00 4.708999e+00 4.640984e+00 7.302347e+00 4.353950e+00 4.121446e+00 5.076899e+00 2.692754e+00 5.685076e+00 3.218480e+00 3.413196e+00 5.625086e+00 5.565456e+00 3.444828e+00 3.373919e+00 3.155413e+00 3.597072e+00 3.436072e+00 3.604665e+00 3.752071e+00 3.276370e+00 3.610961e+00 3.271993e+00 2.938312e+00 2.829451e+00 4.046876e+00 3.056036e+00 2.994416e+00 5.594380e+00 5.525694e+00 3.319935e+00 3.260305e+00 3.611903e+00 3.134924e+00 3.184246e+00 3.717354e+00 3.317450e+00 3.491003e+00 3.556731e+00 3.267865e+00 3.318428e+00 3.175667e+00 2.828184e+00 2.715231e+00 3.490942e+00 2.559672e+00 2.980148e+00 3.060554e+00 3.394474e+00 3.150273e+00 2.962485e+00 3.299573e+00 3.463259e+00 3.400092e+00 3.865682e+00 3.738075e+00 4.025060e+00 4.574937e+00 3.382443e+00 3.441843e+00 3.505244e+00 3.693767e+00 3.711528e+00 3.587285e+00 2.434239e+00 2.801928e+00 3.000236e+00 3.053658e+00 2.934616e+00 2.682309e+00 2.915943e+00 2.994858e+00 3.059276e+00 3.367253e+00 3.324415e+00 3.550761e+00 3.451856e+00 2.932533e+00 2.864779e+00 3.231564e+00 3.116472e+00 5.842937e+00 3.209957e+00 5.465420e+00 3.580484e+00 3.586115e+00 3.517429e+00 5.729319e+00 5.669689e+00 3.549061e+00 3.366834e+00 3.310705e+00 3.917913e+00 3.614468e+00 4.003192e+00 3.747312e+00 3.173329e+00 3.082888e+00 6.376557e+00 6.147653e+00 3.834483e+00 4.151109e+00 3.651950e+00 6.786780e+00 4.320185e+00 4.514901e+00 4.254565e+00 4.458336e+00 4.350326e+00 4.600783e+00 4.382277e+00 4.915385e+00 4.970525e+00 5.196870e+00 5.046454e+00 7.252907e+00 7.184892e+00 5.165204e+00 4.936300e+00 4.372346e+00 4.885180e+00
 5.755625e+00 8.848886e+00 8.230131e+00 8.524038e+00 7.973837e+00 5.555733e+00 5.329679e+00 5.689651e+00 5.476591e+00 5.484587e+00 5.578939e+00 5.181931e+00 5.135528e+00 5.956598e+00 5.357974e+00 5.132183e+00 5.374191e+00 6.495258e+00 1.178920e+01 9.472285e+00 9.518924e+00 8.958640e+00 6.325490e+00 6.082359e+00 6.470150e+00 6.236574e+00 6.246043e+00 6.351135e+00 5.934316e+00 5.884807e+00 6.773810e+00 6.115753e+00 5.880473e+00 6.133099e+00 6.243475e+00 1.156103e+01 9.244117e+00 1.149958e+01 9.115981e+00 6.080866e+00 5.848031e+00 6.223155e+00 6.003260e+00 6.006956e+00 6.106823e+00 5.698301e+00 5.647863e+00 6.505484e+00 5.875502e+00 5.646632e+00 5.895278e+00 6.344058e+00 9.443153e+00 1.154389e+01 9.381706e+00 8.943529e+00 6.174100e+00 5.942929e+00 6.312725e+00 6.096683e+00 6.101694e+00 6.201320e+00 5.792480e+00 5.742795e+00 6.585011e+00 5.971672e+00 5.739840e+00 5.987624e+00 6.104070e+00 1.142731e+01 8.724887e+00 9.157035e+00 8.471592e+00 5.939054e+00 5.709492e+00 6.074063e+00 5.860025e+00 5.868686e+00 5.964643e+00 5.561092e+00 5.511401e+00 6.347891e+00 5.740554e+00 5.509836e+00 5.755215e+00 6.428735e+00 1.172932e+01 1.162124e+01 9.459051e+00 9.020874e+00 6.263189e+00 6.021405e+00 6.394447e+00 6.178100e+00 6.183161e+00 6.282854e+00 5.872289e+00 5.822785e+00 6.674400e+00 6.052164e+00 5.819083e+00 6.069988e+00 6.947031e+00 1.220554e+01 1.209745e+01 9.935264e+00 1.196931e+01 6.773816e+00 6.532202e+00 6.949825e+00 6.693653e+00 6.711210e+00 6.822860e+00 6.381639e+00 6.326134e+00 7.209311e+00 6.569931e+00 6.318679e+00 6.577378e+00 7.278623e+00 1.240994e+01 1.230186e+01 1.234850e+01 1.217372e+01 7.032954e+00 6.778351e+00 7.308998e+00 6.981397e+00 7.022539e+00 7.093759e+00 6.639844e+00 6.561918e+00 7.598678e+00 6.796015e+00 6.537358e+00 6.834713e+00 7.461714e+00 1.252759e+01 1.241950e+01 1.246614e+01 1.229137e+01 7.260479e+00 6.952404e+00 7.443484e+00 7.152234e+00 7.231807e+00 7.383021e+00 6.866689e+00 6.721105e+00 8.318441e+00 7.000437e+00 6.714298e+00 7.030194e+00 7.881310e+00 1.257176e+01 1.246367e+01 1.251031e+01 1.233554e+01 7.379732e+00 7.063542e+00 7.846240e+00 7.522566e+00 7.404136e+00 7.456789e+00 6.904623e+00 6.981969e+00 8.362612e+00 7.141074e+00 6.812674e+00 7.114015e+00 8.153284e+00 1.258033e+01 1.247225e+01 1.251889e+01 1.234411e+01 7.604914e+00 7.265717e+00 7.854813e+00 7.457039e+00 7.537868e+00 8.013951e+00 6.999052e+00 6.888388e+00 1.058001e+01 7.149647e+00 6.812369e+00 7.196750e+00 1.036704e+01 1.258526e+01 1.247718e+01 1.252382e+01 1.234904e+01 7.609844e+00 7.270647e+00 8.123145e+00 7.536069e+00 7.542799e+00 8.018882e+00 7.064622e+00 6.901440e+00 1.058494e+01 7.297245e+00 6.817299e+00 7.275078e+00 7.904121e+00 1.259457e+01 1.248648e+01 1.253312e+01 1.235835e+01 7.741258e+00 7.331015e+00 1.034128e+01 7.667484e+00 1.014644e+01 1.023701e+01 7.103527e+00 7.147288e+00 1.059425e+01 7.215104e+00 6.873167e+00 7.447466e+00 7.559900e+00 1.237246e+01 1.226437e+01 1.231101e+01 1.213623e+01 7.021136e+00 6.770976e+00 7.244331e+00 6.951007e+00 6.947370e+00 7.109926e+00 6.569652e+00 6.510987e+00 7.561192e+00 6.756199e+00 6.487208e+00 6.793291e+00 7.125364e+00 1.221842e+01 1.211033e+01 1.215697e+01 1.198220e+01 6.819174e+00 6.559884e+00 6.988171e+00 6.731283e+00 6.727365e+00 6.842704e+00 6.388719e+00 6.342498e+00 7.290827e+00 6.574180e+00 6.321966e+00 6.601280e+00 7.579409e+00 1.251713e+01 1.240904e+01 1.245568e+01 1.228090e+01 7.231065e+00 6.963375e+00 7.544339e+00 7.214613e+00 7.258052e+00 7.311917e+00 6.813260e+00 6.711881e+00 7.922469e+00 6.994337e+00 6.671100e+00 7.014747e+00 7.189680e+00 1.221885e+01 9.901934e+00 1.215740e+01 1.198262e+01 6.826000e+00 6.570397e+00 6.985490e+00 6.722803e+00 6.723743e+00 6.853066e+00 6.385388e+00 6.327017e+00 7.407581e+00 6.592718e+00 6.330238e+00 6.615440e+00 7.645312e+00 1.245787e+01 1.234978e+01 1.239642e+01 1.222165e+01 7.127176e+00 6.892511e+00 7.373764e+00 7.063735e+00 7.060130e+00 7.195338e+00 6.664951e+00 6.601719e+00 7.789113e+00 6.898254e+00 6.609537e+00 6.946471e+00 1.037822e+01 1.259644e+01 1.248836e+01 1.253499e+01 1.236022e+01 7.743130e+00 7.281826e+00 1.034315e+01 7.932756e+00 7.676085e+00 8.030061e+00 7.268479e+00 7.098100e+00 1.059612e+01 7.270503e+00 6.928287e+00 7.256660e+00
 1.605231e+00 1.893637e+00 2.020293e+00 1.924233e+00 1.984868e+00 1.824100e+00 2.029607e+00 2.229665e+00 1.975118e+00 2.266609e+00 2.366297e+00 2.409218e+00 2.390991e+00 2.099491e+00 2.109485e+00 2.186059e+00 2.168836e+00 2.069278e+00 2.122094e+00 1.694818e+00 1.970197e+00 2.077006e+00 1.996879e+00 2.055094e+00 1.909969e+00 2.099211e+00 2.275819e+00 2.062254e+00 2.384341e+00 2.470331e+00 2.567988e+00 2.485615e+00 2.243345e+00 2.176496e+00 2.272352e+00 2.242131e+00 2.163336e+00 2.208215e+00 1.665435e+00 1.919507e+00 2.053019e+00 1.963964e+00 2.016451e+00 1.865694e+00 2.079607e+00 2.243337e+00 2.024324e+00 2.354002e+00 2.431658e+00 2.468872e+00 2.442935e+00 2.194435e+00 2.157795e+00 2.246173e+00 2.196778e+00 2.109175e+00 2.177947e+00 1.673408e+00 1.943011e+00 2.073527e+00 1.973348e+00 2.021912e+00 1.869056e+00 2.097162e+00 2.266084e+00 2.023570e+00 2.362223e+00 2.430586e+00 2.508729e+00 2.478686e+00 2.193347e+00 2.170003e+00 2.301666e+00 2.218939e+00 2.118537e+00 2.210876e+00 1.650380e+00 1.913888e+00 2.038848e+00 1.938782e+00 1.994998e+00 1.841939e+00 2.066068e+00 2.231808e+00 1.999250e+00 2.336258e+00 2.404844e+00 2.472463e+00 2.440413e+00 2.183862e+00 2.138738e+00 2.256153e+00 2.173952e+00 2.086512e+00 2.171084e+00 1.684355e+00 1.966884e+00 2.080369e+00 1.980572e+00 2.032975e+00 1.878677e+00 2.116009e+00 2.296810e+00 2.036006e+00 2.361575e+00 2.448126e+00 2.512089e+00 2.508456e+00 2.240173e+00 2.178970e+00 2.315544e+00 2.234606e+00 2.131331e+00 2.211014e+00 1.789201e+00 2.062304e+00 2.245645e+00 2.143121e+00 2.210987e+00 2.042569e+00 2.307959e+00 2.451073e+00 2.191587e+00 2.498170e+00 2.773149e+00 2.738978e+00 2.725600e+00 2.306873e+00 2.289414e+00 2.397294e+00 2.324557e+00 2.267057e+00 2.291471e+00 1.967648e+00 2.283619e+00 2.411849e+00 2.341669e+00 2.357194e+00 2.223878e+00 2.436161e+00 2.744274e+00 2.379695e+00 2.693594e+00 2.860121e+00 2.869861e+00 2.821290e+00 2.398620e+00 2.387525e+00 2.603453e+00 2.455954e+00 2.344427e+00 2.479166e+00 2.160474e+00 2.630721e+00 2.747992e+00 2.516388e+00 2.710672e+00 2.389950e+00 2.821731e+00 2.952563e+00 2.568417e+00 2.925435e+00 3.044479e+00 3.129301e+00 3.446517e+00 2.694187e+00 2.711459e+00 2.945424e+00 2.950836e+00 2.755577e+00 2.837138e+00 2.444774e+00 5.668744e+00 5.786015e+00 3.103399e+00 3.539871e+00 2.937119e+00 3.211894e+00 3.494429e+00 2.902111e+00 3.111271e+00 3.450779e+00 3.336514e+00 3.551492e+00 2.979867e+00 3.183203e+00 5.959516e+00 3.177917e+00 3.056055e+00 3.175538e+00 2.672319e+00 3.288285e+00 3.668958e+00 5.789499e+00 3.368237e+00 3.225093e+00 5.897994e+00 6.058422e+00 3.030587e+00 3.535975e+00 3.453564e+00 3.590659e+00 3.765366e+00 2.999032e+00 2.998780e+00 3.579057e+00 3.516951e+00 3.236803e+00 3.514571e+00 3.365461e+00 3.622841e+00 5.948938e+00 5.860654e+00 3.702793e+00 5.768474e+00 5.969149e+00 3.657351e+00 3.440458e+00 3.607130e+00 4.073309e+00 3.661814e+00 3.521736e+00 3.055129e+00 3.166907e+00 3.650212e+00 3.465999e+00 3.165449e+00 3.849128e+00 2.993160e+00 3.828727e+00 3.945998e+00 6.066540e+00 6.117503e+00 5.974360e+00 6.175034e+00 3.863237e+00 6.118569e+00 6.407348e+00 4.279194e+00 4.063906e+00 6.514632e+00 3.321604e+00 3.372792e+00 6.328323e+00 3.793991e+00 3.587943e+00 3.791612e+00 2.160775e+00 2.756872e+00 5.346369e+00 5.258086e+00 5.309050e+00 5.165906e+00 2.894355e+00 2.622035e+00 2.523105e+00 2.702891e+00 2.740293e+00 2.736589e+00 2.793084e+00 2.408086e+00 2.515987e+00 2.494750e+00 2.356625e+00 2.269784e+00 2.697970e+00 2.025430e+00 2.563310e+00 5.274915e+00 2.714406e+00 3.028770e+00 2.426019e+00 2.409102e+00 2.501291e+00 2.481247e+00 2.716498e+00 2.594672e+00 2.660322e+00 2.661039e+00 2.366270e+00 2.420042e+00 2.434976e+00 2.270487e+00 2.177244e+00 2.536279e+00 2.145071e+00 2.550313e+00 2.861312e+00 2.969236e+00 2.898092e+00 2.877056e+00 2.687796e+00 2.862734e+00 2.736077e+00 2.995260e+00 3.032130e+00 3.153640e+00 3.221122e+00 2.548727e+00 2.609532e+00 2.705084e+00 2.766307e+00 3.084972e+00 2.881346e+00 2.052752e+00 2.326973e+00 2.517641e+00 2.518339e+00 2.518243e+00 2.307581e+00 2.350643e+00 2.428060e+00 2.376640e+00 2.553895e+00 2.625234e+00 2.656033e+00 2.615228e+00 2.236231e+00 2.220188e+00 2.478320e+00 2.395360e+00 2.440348e+00 2.390523e+00 5.049452e+00 3.098008e+00 5.424105e+00 2.863595e+00 5.386785e+00 3.034817e+00 3.235491e+00 2.773934e+00 2.915625e+00 2.865688e+00 2.861297e+00 2.900440e+00 2.887911e+00 2.419638e+00 2.389653e+00 3.003272e+00 2.867066e+00 2.857225e+00 2.864687e+00 3.010794e+00 3.626760e+00 6.216258e+00 6.127974e+00 6.178938e+00 3.367362e+00 3.479055e+00 4.188073e+00 6.180004e+00 3.800350e+00 6.549453e+00 6.597567e+00 4.103841e+00 3.538720e+00 3.613445e+00 3.917532e+00 3.733319e+00 6.243711e+00 6.325272e+00
 3.877195e+00 4.981239e+00 6.074020e+00 6.621187e+00 4.656201e+00 5.440147e+00 5.293547e+00 3.904410e+00 3.931788e+00 4.218167e+00 4.146603e+00 4.158254e+00 4.178967e+00 3.811134e+00 3.738869e+00 4.370923e+00 3.928425e+00 3.742318e+00 3.918896e+00 4.215763e+00 5.401512e+00 6.524482e+00 7.533507e+00 5.039773e+00 5.890375e+00 5.824623e+00 4.267375e+00 4.291242e+00 4.600413e+00 4.523274e+00 4.528450e+00 4.556987e+00 4.168186e+00 4.091141e+00 4.760055e+00 4.292756e+00 4.097305e+00 4.281136e+00 4.075656e+00 5.212440e+00 6.342547e+00 7.139390e+00 4.879113e+00 5.698045e+00 5.550469e+00 4.125660e+00 4.150311e+00 4.450376e+00 4.371562e+00 4.384704e+00 4.413475e+00 4.028731e+00 3.954359e+00 4.599138e+00 4.152283e+00 3.960073e+00 4.139561e+00 4.128587e+00 5.283659e+00 6.584139e+00 7.065147e+00 4.943613e+00 5.758234e+00 5.619187e+00 4.179351e+00 4.201972e+00 4.508089e+00 4.425471e+00 4.437668e+00 4.459772e+00 4.079712e+00 4.004914e+00 4.659506e+00 4.200607e+00 4.009057e+00 4.191914e+00 4.009239e+00 5.152732e+00 6.246036e+00 6.829456e+00 4.809297e+00 5.606063e+00 5.490369e+00 4.058515e+00 4.082372e+00 4.380852e+00 4.302465e+00 4.318371e+00 4.338295e+00 3.961645e+00 3.887347e+00 4.533608e+00 4.083341e+00 3.894127e+00 4.071445e+00 4.178418e+00 5.369937e+00 6.486529e+00 7.495555e+00 5.002882e+00 5.844301e+00 5.684715e+00 4.227503e+00 4.248742e+00 4.556857e+00 4.475355e+00 4.491243e+00 4.505837e+00 4.126688e+00 4.050991e+00 4.717171e+00 4.253734e+00 4.057079e+00 4.238280e+00 4.647426e+00 5.892149e+00 7.533176e+00 7.676683e+00 5.507090e+00 6.444513e+00 6.410419e+00 4.702629e+00 4.740192e+00 5.075329e+00 4.983344e+00 4.994838e+00 5.016821e+00 4.603121e+00 4.526501e+00 5.252715e+00 4.730731e+00 4.526186e+00 4.729314e+00 5.134735e+00 6.763371e+00 7.980621e+00 1.059635e+01 6.117278e+00 6.980939e+00 7.054070e+00 5.200670e+00 5.244203e+00 5.650359e+00 5.480912e+00 5.516484e+00 5.547452e+00 5.083437e+00 5.009924e+00 5.753653e+00 5.216655e+00 4.998924e+00 5.228412e+00 5.801697e+00 9.800840e+00 1.075469e+01 1.116160e+01 7.284638e+00 1.021461e+01 1.009154e+01 5.833681e+00 5.902709e+00 6.204410e+00 6.133816e+00 6.220393e+00 6.332475e+00 5.739922e+00 5.617265e+00 6.563559e+00 5.874902e+00 5.611810e+00 5.860791e+00 6.342819e+00 1.020330e+01 1.115715e+01 1.156405e+01 7.423694e+00 1.061707e+01 1.049400e+01 6.347114e+00 6.460848e+00 6.735478e+00 6.702805e+00 6.839459e+00 6.982199e+00 6.318095e+00 6.073632e+00 7.040116e+00 6.330608e+00 6.066977e+00 6.420861e+00 6.664301e+00 1.030817e+01 1.126202e+01 1.166893e+01 1.000079e+01 1.072194e+01 1.059887e+01 6.631205e+00 6.654702e+00 7.125538e+00 9.527170e+00 6.819172e+00 6.890865e+00 6.289485e+00 6.220738e+00 7.267096e+00 6.446672e+00 6.195927e+00 6.593252e+00 6.730335e+00 1.037420e+01 1.132805e+01 1.173496e+01 1.006683e+01 1.078798e+01 8.456079e+00 6.893446e+00 6.720736e+00 7.069466e+00 7.384380e+00 7.010366e+00 7.416508e+00 6.445202e+00 6.262643e+00 7.333130e+00 6.668047e+00 6.257306e+00 6.784446e+00 6.794525e+00 1.051249e+01 1.146634e+01 1.187325e+01 1.020512e+01 1.092627e+01 8.594369e+00 7.295137e+00 7.318634e+00 7.133656e+00 7.522670e+00 9.742989e+00 7.554798e+00 6.627292e+00 6.514745e+00 9.943646e+00 6.714887e+00 6.475026e+00 7.044843e+00 5.015497e+00 6.529435e+00 7.868792e+00 1.048453e+01 5.985580e+00 7.065317e+00 6.566817e+00 5.084075e+00 5.108716e+00 5.463755e+00 5.354248e+00 5.351845e+00 5.408307e+00 4.966842e+00 4.879529e+00 5.634426e+00 5.090131e+00 4.889243e+00 5.110183e+00 4.670476e+00 5.960259e+00 7.093326e+00 1.016867e+01 5.638372e+00 6.464270e+00 6.430176e+00 4.723018e+00 4.748493e+00 5.085744e+00 4.996894e+00 5.005041e+00 5.039401e+00 4.627354e+00 4.544900e+00 5.240900e+00 4.751666e+00 4.555967e+00 4.749560e+00 5.716349e+00 7.519787e+00 1.068246e+01 1.108937e+01 7.212410e+00 1.014239e+01 7.810486e+00 5.799586e+00 5.830481e+00 6.207264e+00 6.099961e+00 6.084273e+00 6.222325e+00 5.632259e+00 5.546609e+00 6.312112e+00 5.814676e+00 5.512007e+00 5.828212e+00 4.673079e+00 5.997633e+00 7.553599e+00 1.016933e+01 5.714187e+00 6.502857e+00 6.224442e+00 4.746074e+00 4.763708e+00 5.088147e+00 4.993151e+00 5.012675e+00 5.043066e+00 4.621471e+00 4.541809e+00 5.239395e+00 4.740592e+00 4.551382e+00 4.764671e+00 5.342665e+00 6.942434e+00 1.036851e+01 1.077542e+01 6.438850e+00 7.356209e+00 7.496535e+00 5.485634e+00 5.441104e+00 5.776984e+00 5.737657e+00 5.717884e+00 5.745294e+00 5.281010e+00 5.178955e+00 6.015001e+00 5.414556e+00 5.196803e+00 5.452646e+00 6.735810e+00 1.054276e+01 1.149661e+01 1.190352e+01 1.023538e+01 1.095654e+01 1.083346e+01 7.062002e+00 6.963392e+00 7.623530e+00 7.289535e+00 9.773255e+00 7.321662e+00 6.725077e+00 6.588812e+00 7.765088e+00 6.798681e+00 6.593114e+00 6.953002e+00
 2.052100e+00 2.709235e+00 2.892914e+00 3.303586e+00 2.528670e+00 2.708344e+00 2.885813e+00 2.455470e+00 2.570886e+00 2.721377e+00 2.711490e+00 2.852382e+00 2.806374e+00 2.319782e+00 2.201798e+00 2.508643e+00 2.164179e+00 2.079607e+00 2.678916e+00 2.160165e+00 2.824489e+00 3.013045e+00 3.432253e+00 2.658535e+00 2.812616e+00 2.983043e+00 2.574176e+00 2.701583e+00 2.853002e+00 2.871283e+00 2.995926e+00 2.922294e+00 2.472907e+00 2.299643e+00 2.622097e+00 2.262058e+00 2.178569e+00 2.808012e+00 2.119130e+00 2.755316e+00 2.966781e+00 3.361540e+00 2.592134e+00 2.781815e+00 2.943981e+00 2.522389e+00 2.664207e+00 2.802318e+00 2.796769e+00 2.947370e+00 2.889438e+00 2.403449e+00 2.267621e+00 2.577874e+00 2.219474e+00 2.134404e+00 2.757456e+00 2.133984e+00 2.790136e+00 2.985257e+00 3.356594e+00 2.600463e+00 2.808155e+00 2.967418e+00 2.530182e+00 2.687606e+00 2.810152e+00 2.839071e+00 2.990670e+00 2.911099e+00 2.416184e+00 2.278123e+00 2.631772e+00 2.233008e+00 2.148556e+00 2.792466e+00 2.100423e+00 2.744875e+00 2.920673e+00 3.325574e+00 2.559546e+00 2.761926e+00 2.916240e+00 2.492116e+00 2.640857e+00 2.776295e+00 2.778477e+00 2.923207e+00 2.863403e+00 2.392007e+00 2.246718e+00 2.579550e+00 2.197916e+00 2.115110e+00 2.740533e+00 2.147588e+00 2.828399e+00 2.996276e+00 3.392725e+00 2.614429e+00 2.850977e+00 2.998522e+00 2.545310e+00 2.680833e+00 2.829516e+00 2.841727e+00 2.986927e+00 2.941306e+00 2.451455e+00 2.295625e+00 2.655945e+00 2.248648e+00 2.159990e+00 2.799001e+00 2.304230e+00 3.002268e+00 3.316695e+00 3.787012e+00 2.916527e+00 3.087454e+00 3.261428e+00 2.797148e+00 2.870779e+00 3.178606e+00 3.266892e+00 3.163015e+00 3.210755e+00 2.598698e+00 2.437074e+00 2.794842e+00 2.383707e+00 2.302660e+00 2.933399e+00 2.571156e+00 3.274762e+00 6.323765e+00 4.095003e+00 3.387597e+00 3.491201e+00 3.553897e+00 3.029718e+00 3.101818e+00 3.296334e+00 3.382205e+00 3.434285e+00 3.346694e+00 2.758723e+00 2.610210e+00 3.047941e+00 2.562262e+00 2.460347e+00 3.179267e+00 2.836460e+00 6.403289e+00 6.577460e+00 6.943031e+00 3.373464e+00 4.204505e+00 3.845514e+00 3.273435e+00 3.344397e+00 3.613920e+00 3.754478e+00 3.763130e+00 3.718353e+00 3.043365e+00 2.954589e+00 3.560473e+00 2.915963e+00 2.774786e+00 3.556415e+00 3.503912e+00 6.706448e+00 6.880619e+00 7.246190e+00 4.329959e+00 6.716488e+00 4.659341e+00 4.263772e+00 3.687205e+00 4.519196e+00 4.057637e+00 4.066289e+00 4.336296e+00 3.368879e+00 3.356601e+00 4.323240e+00 3.279711e+00 3.147825e+00 3.970892e+00 3.744823e+00 6.825252e+00 6.999422e+00 7.364993e+00 6.657587e+00 6.835291e+00 6.986969e+00 3.871908e+00 4.042549e+00 4.178391e+00 4.372647e+00 4.303670e+00 4.332993e+00 3.620093e+00 3.395973e+00 3.982436e+00 3.449449e+00 3.274591e+00 4.600363e+00 6.307491e+00 6.915694e+00 7.089865e+00 7.455435e+00 6.748029e+00 6.925734e+00 4.868587e+00 4.473018e+00 4.592600e+00 4.465040e+00 4.726491e+00 7.062545e+00 4.349335e+00 3.653213e+00 3.535705e+00 4.532486e+00 3.527220e+00 3.349974e+00 6.899630e+00 6.560149e+00 7.168352e+00 7.342523e+00 7.708094e+00 7.000688e+00 7.178392e+00 5.121245e+00 4.725676e+00 4.459750e+00 7.189925e+00 7.187974e+00 4.842978e+00 7.270426e+00 4.602020e+00 3.906326e+00 4.785144e+00 3.792550e+00 3.622055e+00 4.943464e+00 2.833702e+00 6.110338e+00 6.284509e+00 6.650079e+00 5.942673e+00 3.911553e+00 3.799829e+00 3.282153e+00 3.133908e+00 3.245886e+00 3.156275e+00 3.274172e+00 3.425401e+00 2.741071e+00 2.730349e+00 2.991331e+00 2.494765e+00 2.406264e+00 3.885450e+00 2.733863e+00 3.801674e+00 6.184669e+00 4.341415e+00 5.842834e+00 3.426205e+00 3.361274e+00 3.304421e+00 3.301896e+00 3.184420e+00 3.080513e+00 3.163803e+00 3.325562e+00 2.639552e+00 2.544394e+00 2.850282e+00 2.380682e+00 2.290479e+00 3.237021e+00 2.893144e+00 3.891282e+00 6.537679e+00 6.903249e+00 3.987019e+00 3.779215e+00 4.052999e+00 3.535323e+00 3.580806e+00 3.716647e+00 3.625716e+00 3.752945e+00 6.465582e+00 2.956071e+00 2.843090e+00 3.218889e+00 2.839844e+00 2.763251e+00 3.753111e+00 2.734059e+00 6.010695e+00 3.976041e+00 6.550436e+00 3.634206e+00 3.352302e+00 3.361471e+00 3.108411e+00 2.991451e+00 3.184616e+00 3.168156e+00 3.169025e+00 3.154142e+00 2.529165e+00 2.412366e+00 2.988661e+00 2.498892e+00 2.513686e+00 3.119799e+00 5.610072e+00 4.009451e+00 6.392446e+00 6.758017e+00 6.050611e+00 4.019491e+00 3.785660e+00 3.775599e+00 3.316995e+00 4.031023e+00 3.480483e+00 3.460153e+00 3.726016e+00 2.771657e+00 2.640353e+00 6.043892e+00 3.232408e+00 2.764080e+00 3.993387e+00 4.423943e+00 7.240970e+00 7.415141e+00 7.780712e+00 7.073306e+00 4.778784e+00 4.930462e+00 7.007119e+00 4.654475e+00 5.053718e+00 5.051767e+00 7.387821e+00 5.134219e+00 4.215030e+00 3.955013e+00 4.594361e+00 3.896518e+00 3.786775e+00 5.016082e+00
 4.310930e+00 4.490816e+00 4.364974e+00 4.401671e+00 4.341770e+00 4.502362e+00 4.472864e+00 4.375002e+00 6.339501e+00 7.231081e+00 6.672316e+00 7.149640e+00 7.307491e+00 7.336827e+00 5.851424e+00 5.177074e+00 5.352790e+00 4.600267e+00 6.242050e+00 4.890270e+00 5.118940e+00 4.980246e+00 5.016267e+00 4.954703e+00 5.119601e+00 5.089026e+00 4.984240e+00 7.188827e+00 8.330330e+00 7.394578e+00 8.360207e+00 8.181259e+00 8.047514e+00 6.526923e+00 5.816738e+00 6.016233e+00 5.225769e+00 7.047323e+00 4.664970e+00 4.884308e+00 4.752406e+00 4.788983e+00 4.728328e+00 4.895462e+00 4.858093e+00 4.759243e+00 6.970264e+00 7.848365e+00 7.100932e+00 7.682035e+00 8.226098e+00 7.706844e+00 6.279606e+00 5.573311e+00 5.772960e+00 4.996764e+00 6.792051e+00 4.749400e+00 4.965314e+00 4.837993e+00 4.876792e+00 4.814836e+00 4.984438e+00 4.941199e+00 4.842791e+00 6.934739e+00 7.808152e+00 7.311437e+00 7.960136e+00 1.051682e+01 8.174246e+00 6.377929e+00 5.658661e+00 5.851962e+00 5.082262e+00 6.835571e+00 4.551894e+00 4.766942e+00 4.637249e+00 4.675702e+00 4.615712e+00 4.779729e+00 4.742043e+00 4.644420e+00 6.690065e+00 7.738022e+00 7.089603e+00 8.031301e+00 8.115755e+00 7.471342e+00 6.137217e+00 5.449273e+00 5.651354e+00 4.881286e+00 6.584735e+00 4.827254e+00 5.045929e+00 4.914106e+00 4.956545e+00 4.892740e+00 5.058930e+00 5.020349e+00 4.918774e+00 6.998427e+00 7.883031e+00 7.356719e+00 8.298417e+00 1.059170e+01 7.738458e+00 6.469790e+00 5.730637e+00 5.949566e+00 5.162098e+00 6.948824e+00 5.494241e+00 5.719766e+00 5.581210e+00 5.618427e+00 5.549410e+00 5.732774e+00 5.696526e+00 5.579528e+00 8.047000e+00 8.639913e+00 8.569680e+00 8.669790e+00 9.017646e+00 8.620499e+00 7.133678e+00 6.457558e+00 6.673707e+00 5.827052e+00 7.959023e+00 5.978823e+00 6.234622e+00 6.070305e+00 6.112511e+00 6.035762e+00 6.238607e+00 6.192025e+00 6.082841e+00 1.097437e+01 9.358458e+00 1.123365e+01 9.388335e+00 9.472789e+00 9.339044e+00 7.722304e+00 6.920664e+00 7.461788e+00 6.321100e+00 8.217960e+00 6.418879e+00 6.681095e+00 6.550892e+00 6.568848e+00 6.487494e+00 6.735190e+00 6.637983e+00 6.481209e+00 1.135189e+01 9.472580e+00 1.161117e+01 1.197468e+01 1.205914e+01 1.192539e+01 8.414612e+00 7.394653e+00 7.765211e+00 6.820043e+00 9.055092e+00 6.743687e+00 6.951463e+00 6.868304e+00 6.818180e+00 6.736835e+00 6.979129e+00 6.968513e+00 6.733327e+00 1.153064e+01 1.212355e+01 1.178992e+01 1.215343e+01 1.223788e+01 1.210414e+01 8.856760e+00 7.678146e+00 8.140164e+00 6.990668e+00 1.144266e+01 6.832735e+00 7.026001e+00 6.831050e+00 6.965001e+00 6.790184e+00 7.179336e+00 7.006342e+00 6.812323e+00 1.156847e+01 1.216138e+01 1.182775e+01 1.219126e+01 1.227571e+01 9.933142e+00 1.110341e+01 7.804956e+00 8.441394e+00 7.066760e+00 1.148049e+01 6.835139e+00 7.072206e+00 6.864515e+00 6.943475e+00 6.831407e+00 7.083031e+00 7.052547e+00 6.936750e+00 1.159074e+01 1.218365e+01 1.185002e+01 1.221353e+01 1.229799e+01 9.955416e+00 1.112569e+01 7.901329e+00 1.067249e+01 7.244373e+00 1.150276e+01 7.040644e+00 7.182851e+00 6.951664e+00 7.097920e+00 6.973547e+00 7.440943e+00 7.288351e+00 7.071326e+00 1.163387e+01 1.222678e+01 1.189315e+01 1.225666e+01 1.234111e+01 1.220737e+01 1.116881e+01 7.819297e+00 8.506794e+00 7.287500e+00 1.154589e+01 5.865534e+00 6.102246e+00 5.952923e+00 5.988238e+00 5.917015e+00 6.107401e+00 6.118291e+00 6.034622e+00 8.667008e+00 9.259921e+00 1.113511e+01 1.149862e+01 1.158308e+01 1.144933e+01 1.041078e+01 7.571929e+00 7.289151e+00 6.250796e+00 8.579031e+00 5.508638e+00 5.748041e+00 5.593553e+00 5.635698e+00 5.569234e+00 5.748940e+00 5.730381e+00 5.657867e+00 8.070752e+00 1.113589e+01 1.080226e+01 1.116577e+01 9.041398e+00 8.907652e+00 1.007792e+01 7.239074e+00 6.837718e+00 5.890983e+00 7.982776e+00 6.411321e+00 6.618817e+00 6.484719e+00 6.526377e+00 6.409742e+00 6.606535e+00 6.607621e+00 6.459997e+00 1.131307e+01 9.433755e+00 1.157235e+01 1.193586e+01 1.202031e+01 1.188657e+01 1.084801e+01 7.355828e+00 7.800486e+00 6.719604e+00 8.752865e+00 5.513778e+00 5.734639e+00 5.595729e+00 5.637814e+00 5.566224e+00 5.743124e+00 5.739262e+00 5.645501e+00 1.054377e+01 8.927860e+00 8.594226e+00 8.957737e+00 9.042191e+00 8.645044e+00 1.007872e+01 6.691278e+00 6.838512e+00 5.996402e+00 8.246970e+00 6.145437e+00 6.346002e+00 6.201708e+00 6.262081e+00 6.180319e+00 6.373660e+00 6.358388e+00 6.300712e+00 8.519663e+00 1.170691e+01 8.901049e+00 1.173679e+01 1.182124e+01 1.168749e+01 8.440117e+00 7.546691e+00 7.438333e+00 7.278296e+00 1.102602e+01 6.998432e+00 7.242758e+00 7.122889e+00 7.106767e+00 7.175073e+00 9.922016e+00 7.134118e+00 6.988725e+00 1.164272e+01 1.223563e+01 1.190199e+01 1.226551e+01 1.234996e+01 1.221621e+01 1.117766e+01 7.879204e+00 8.515642e+00 7.296348e+00 1.155474e+01
 3.862660e+00 5.610674e+00 6.012082e+00 5.884564e+00 5.255877e+00 5.516992e+00 5.610349e+00 5.167292e+00 5.042290e+00 5.465360e+00 5.496627e+00 5.118563e+00 5.575160e+00 3.369349e+00 3.309484e+00 5.308647e+00 3.552523e+00 3.403654e+00 5.542904e+00 3.991580e+00 6.048659e+00 6.466522e+00 6.471777e+00 5.926220e+00 6.161787e+00 6.127417e+00 5.614412e+00 5.432134e+00 5.890811e+00 5.934611e+00 5.507823e+00 6.099609e+00 3.629942e+00 3.570088e+00 5.774586e+00 3.827363e+00 3.668857e+00 5.974167e+00 3.882791e+00 6.069367e+00 6.442751e+00 8.968240e+00 5.754250e+00 5.938758e+00 6.029547e+00 5.441459e+00 5.281826e+00 5.748919e+00 5.812810e+00 5.352200e+00 5.890421e+00 3.526813e+00 3.465865e+00 5.700647e+00 3.721400e+00 3.567051e+00 5.852366e+00 3.923351e+00 5.986481e+00 6.478444e+00 6.531707e+00 5.864042e+00 5.936529e+00 6.065240e+00 5.552234e+00 5.324295e+00 5.828633e+00 5.797284e+00 5.437524e+00 6.037432e+00 3.565152e+00 3.503730e+00 5.803858e+00 3.759840e+00 3.603089e+00 5.911990e+00 3.829098e+00 5.971799e+00 6.233163e+00 6.327399e+00 5.618761e+00 5.892250e+00 5.854881e+00 5.433325e+00 5.242095e+00 5.746433e+00 5.664149e+00 5.305693e+00 5.812563e+00 3.477133e+00 3.417121e+00 5.545147e+00 3.671392e+00 3.518111e+00 5.730776e+00 3.967272e+00 6.212790e+00 6.897583e+00 6.828739e+00 5.681064e+00 6.008081e+00 6.098870e+00 5.521974e+00 5.447608e+00 5.973582e+00 5.882133e+00 5.456980e+00 6.122122e+00 3.599017e+00 3.538736e+00 5.726170e+00 3.798313e+00 3.641855e+00 5.945620e+00 4.327709e+00 6.555986e+00 7.240780e+00 6.712327e+00 6.024261e+00 6.313356e+00 6.493127e+00 5.892352e+00 6.149390e+00 6.441939e+00 6.564046e+00 5.940436e+00 6.414259e+00 3.966238e+00 3.900017e+00 6.142764e+00 4.173403e+00 4.008100e+00 6.481495e+00 4.670130e+00 9.523922e+00 7.350981e+00 7.160030e+00 6.346645e+00 6.850040e+00 7.326338e+00 6.326595e+00 6.326786e+00 6.741442e+00 7.201050e+00 6.892225e+00 7.298530e+00 4.379640e+00 4.303500e+00 6.801555e+00 4.614345e+00 4.428239e+00 6.977205e+00 5.353312e+00 7.856337e+00 8.155622e+00 8.086778e+00 9.750045e+00 9.985613e+00 7.867578e+00 7.446021e+00 7.064233e+00 9.951114e+00 9.951114e+00 7.433465e+00 1.004859e+01 4.961236e+00 4.879678e+00 7.606196e+00 5.188962e+00 4.989626e+00 7.781846e+00 5.822191e+00 8.056832e+00 8.619518e+00 1.075950e+01 1.021394e+01 1.044951e+01 8.331473e+00 1.011874e+01 1.000035e+01 8.206186e+00 1.041501e+01 7.897361e+00 1.051249e+01 5.511669e+00 5.423050e+00 7.806690e+00 5.736916e+00 5.505144e+00 1.045457e+01 5.905505e+00 8.457085e+00 8.756370e+00 1.089635e+01 7.682360e+00 1.058636e+01 1.067715e+01 7.783367e+00 1.013721e+01 1.055186e+01 1.055186e+01 8.034212e+00 8.177116e+00 5.806133e+00 5.631884e+00 8.206943e+00 6.012357e+00 5.694322e+00 1.059142e+01 5.982356e+00 8.284133e+00 1.105564e+01 8.777975e+00 7.772809e+00 1.067681e+01 1.076760e+01 1.034604e+01 7.633322e+00 1.064231e+01 1.064231e+01 1.033349e+01 1.073979e+01 6.015160e+00 5.840296e+00 1.050622e+01 6.102806e+00 5.870627e+00 1.068187e+01 6.251237e+00 1.095810e+01 1.125739e+01 1.118854e+01 1.064299e+01 1.087855e+01 8.760519e+00 7.953455e+00 7.957175e+00 1.084406e+01 1.084406e+01 1.053523e+01 1.094154e+01 6.127924e+00 5.954219e+00 1.070796e+01 6.853141e+00 6.447797e+00 8.289279e+00 4.561067e+00 6.758614e+00 7.254106e+00 6.989054e+00 6.249769e+00 6.590084e+00 6.680873e+00 6.185919e+00 5.985248e+00 7.104174e+00 6.644566e+00 6.795349e+00 6.742046e+00 4.270177e+00 4.193560e+00 6.419491e+00 4.743897e+00 4.558155e+00 6.595141e+00 4.291638e+00 6.355171e+00 6.871065e+00 6.677061e+00 5.896733e+00 6.255753e+00 6.508920e+00 5.869773e+00 5.660454e+00 6.383633e+00 6.294651e+00 6.148907e+00 6.555212e+00 3.983576e+00 3.915846e+00 6.029947e+00 4.365001e+00 4.154347e+00 6.334208e+00 5.183235e+00 7.395739e+00 8.080532e+00 8.011687e+00 6.917541e+00 7.242090e+00 7.529086e+00 6.748944e+00 6.674358e+00 7.207591e+00 7.667199e+00 7.358374e+00 7.764679e+00 4.996812e+00 4.850998e+00 7.531105e+00 5.072865e+00 4.898665e+00 7.706755e+00 4.282263e+00 6.280622e+00 6.746438e+00 6.639672e+00 5.918022e+00 6.166603e+00 6.458393e+00 5.782645e+00 5.660987e+00 6.333106e+00 6.147624e+00 6.149440e+00 6.363067e+00 4.123645e+00 4.025834e+00 6.085693e+00 4.174436e+00 4.014298e+00 6.281213e+00 4.829923e+00 9.685100e+00 9.984385e+00 7.443315e+00 6.701551e+00 6.937118e+00 7.487516e+00 6.388760e+00 6.243302e+00 6.813639e+00 6.813639e+00 6.790002e+00 7.196306e+00 4.892842e+00 4.585813e+00 6.715466e+00 4.736958e+00 4.571964e+00 6.823598e+00 6.455488e+00 1.100474e+01 9.095202e+00 1.123518e+01 8.480801e+00 1.092519e+01 1.101598e+01 1.059443e+01 1.047604e+01 1.089069e+01 1.089069e+01 1.058187e+01 1.098817e+01 6.101165e+00 6.044879e+00 1.075460e+01 6.389111e+00 6.080637e+00 1.093025e+01
 4.389982e+00 5.823070e+00 7.259238e+00 6.870182e+00 5.435241e+00 6.077288e+00 6.094347e+00 4.491942e+00 4.614223e+00 4.872221e+00 4.778953e+00 4.766279e+00 4.782695e+00 4.279283e+00 4.181654e+00 4.854032e+00 4.213394e+00 4.070582e+00 4.540048e+00 4.910009e+00 6.523498e+00 1.050406e+01 7.785448e+00 6.052039e+00 6.764266e+00 6.923994e+00 5.057880e+00 5.171485e+00 5.450425e+00 5.339969e+00 5.339580e+00 5.355104e+00 4.831970e+00 4.728489e+00 5.431860e+00 4.757926e+00 4.609024e+00 5.105132e+00 4.701918e+00 6.266111e+00 7.833122e+00 7.301547e+00 5.843257e+00 6.500444e+00 6.539799e+00 4.844724e+00 4.966066e+00 5.225926e+00 5.128561e+00 5.125771e+00 5.145083e+00 4.624814e+00 4.524739e+00 5.212383e+00 4.549983e+00 4.403873e+00 4.889705e+00 4.778183e+00 6.314863e+00 1.037922e+01 7.660607e+00 5.939346e+00 6.605583e+00 6.656484e+00 4.922184e+00 5.039562e+00 5.315146e+00 5.201117e+00 5.212399e+00 5.221417e+00 4.700041e+00 4.600311e+00 5.277722e+00 4.626820e+00 4.481180e+00 4.969372e+00 4.599404e+00 6.173806e+00 1.020681e+01 7.240927e+00 5.742456e+00 6.401902e+00 6.433136e+00 4.744879e+00 4.859042e+00 5.126422e+00 5.023379e+00 5.016043e+00 5.035527e+00 4.522076e+00 4.421473e+00 5.106516e+00 4.446785e+00 4.302799e+00 4.787029e+00 4.851353e+00 6.445631e+00 1.044736e+01 7.606645e+00 6.036553e+00 6.850238e+00 6.681816e+00 4.996237e+00 5.115288e+00 5.393728e+00 5.284983e+00 5.280095e+00 5.296983e+00 4.775144e+00 4.671793e+00 5.352485e+00 4.698071e+00 4.549459e+00 5.043014e+00 5.492311e+00 7.138050e+00 8.845897e+00 8.599510e+00 6.702509e+00 7.582755e+00 7.525714e+00 5.637616e+00 5.762594e+00 6.074059e+00 5.926708e+00 5.957752e+00 5.986160e+00 5.425644e+00 5.311188e+00 6.019973e+00 5.338885e+00 5.176645e+00 5.688428e+00 5.988427e+00 1.043035e+01 1.153609e+01 9.080874e+00 7.183873e+00 8.186225e+00 8.203285e+00 6.154343e+00 6.301048e+00 6.578115e+00 6.519854e+00 6.480754e+00 6.545567e+00 5.971350e+00 5.853977e+00 6.600001e+00 5.863941e+00 5.683402e+00 6.216585e+00 6.559389e+00 1.087290e+01 9.769806e+00 1.173224e+01 7.918109e+00 1.110100e+01 1.111806e+01 6.731933e+00 6.881776e+00 7.163982e+00 7.163400e+00 7.120149e+00 7.030925e+00 6.455594e+00 6.315342e+00 7.198227e+00 6.403074e+00 6.165313e+00 6.728041e+00 6.889712e+00 1.110053e+01 1.220626e+01 1.195987e+01 8.531244e+00 1.132862e+01 1.134568e+01 7.034642e+00 7.199640e+00 7.730324e+00 7.391027e+00 7.632963e+00 7.401220e+00 6.732852e+00 6.639895e+00 7.711042e+00 6.694283e+00 6.471259e+00 7.014342e+00 6.959521e+00 8.941642e+00 1.225620e+01 1.200981e+01 1.079001e+01 1.137856e+01 1.139562e+01 7.176031e+00 7.196051e+00 7.780264e+00 7.688233e+00 7.560796e+00 7.961828e+00 6.865076e+00 6.772119e+00 1.023321e+01 6.744223e+00 6.511866e+00 7.219622e+00 6.914153e+00 1.118018e+01 1.228591e+01 1.203952e+01 8.347497e+00 1.140828e+01 1.142534e+01 7.205745e+00 7.279294e+00 1.028220e+01 7.981348e+00 7.976019e+00 7.991542e+00 6.894790e+00 6.875230e+00 1.026292e+01 6.940469e+00 6.561871e+00 7.181818e+00 7.071373e+00 1.123839e+01 1.234412e+01 1.209773e+01 8.669105e+00 1.146648e+01 1.148354e+01 7.511219e+00 7.375422e+00 8.131586e+00 1.024838e+01 8.034226e+00 8.049749e+00 7.311582e+00 7.096518e+00 1.032113e+01 7.123836e+00 6.638182e+00 7.358603e+00 5.870408e+00 7.849703e+00 1.142766e+01 1.118127e+01 7.293038e+00 8.341200e+00 8.094858e+00 6.020014e+00 6.176038e+00 6.474345e+00 6.392648e+00 6.381968e+00 6.421621e+00 5.971345e+00 5.869418e+00 6.484176e+00 5.734629e+00 5.561049e+00 6.076152e+00 5.496053e+00 7.215576e+00 1.107872e+01 8.623509e+00 6.726507e+00 7.606753e+00 1.021815e+01 5.642007e+00 5.773684e+00 6.063253e+00 5.963346e+00 5.973228e+00 6.019490e+00 5.591140e+00 5.458864e+00 6.069897e+00 5.368190e+00 5.197845e+00 5.702902e+00 6.456621e+00 8.616322e+00 1.193088e+01 1.168449e+01 7.992462e+00 1.105324e+01 8.401869e+00 6.630930e+00 6.806840e+00 7.096358e+00 7.004328e+00 7.042798e+00 7.014521e+00 6.390504e+00 6.246449e+00 7.096945e+00 6.346300e+00 6.127501e+00 6.717790e+00 5.486203e+00 7.068819e+00 1.107952e+01 8.624312e+00 6.700240e+00 7.371079e+00 7.550516e+00 5.644813e+00 5.790038e+00 6.079914e+00 5.992696e+00 5.978124e+00 5.974343e+00 5.425131e+00 5.316932e+00 6.093807e+00 5.494947e+00 5.295752e+00 5.693265e+00 6.133619e+00 8.379854e+00 1.169441e+01 1.144802e+01 7.633887e+00 1.081677e+01 8.361608e+00 6.353673e+00 6.482478e+00 6.903691e+00 6.767860e+00 6.688367e+00 6.712861e+00 6.088696e+00 5.958777e+00 6.809258e+00 6.474126e+00 6.037092e+00 6.410737e+00 7.661613e+00 1.125044e+01 1.235617e+01 1.210979e+01 1.088998e+01 1.147854e+01 1.149560e+01 7.401165e+00 7.349554e+00 8.143640e+00 8.051609e+00 8.046279e+00 8.061803e+00 7.008851e+00 7.108572e+00 8.124358e+00 7.061790e+00 6.689885e+00 7.830264e+00
 1.723320e+00 2.121833e+00 2.284892e+00 2.513563e+00 2.031188e+00 2.244109e+00 2.407620e+00 2.008078e+00 2.059583e+00 2.327997e+00 2.344322e+00 2.382979e+00 2.374430e+00 1.885352e+00 1.739499e+00 2.198594e+00 1.798666e+00 1.721816e+00 2.067649e+00 1.781153e+00 2.232450e+00 2.410312e+00 2.664468e+00 2.132932e+00 2.356821e+00 2.537570e+00 2.104456e+00 2.150913e+00 2.433579e+00 2.447273e+00 2.498645e+00 2.504675e+00 1.968912e+00 1.824676e+00 2.301367e+00 1.884235e+00 1.802337e+00 2.172071e+00 1.750001e+00 2.201134e+00 2.361072e+00 2.601549e+00 2.096220e+00 2.305265e+00 2.492770e+00 2.069577e+00 2.109593e+00 2.396555e+00 2.403442e+00 2.442821e+00 2.441703e+00 1.937169e+00 1.792021e+00 2.262867e+00 1.851602e+00 1.771952e+00 2.128226e+00 1.762808e+00 2.212439e+00 2.384422e+00 2.632882e+00 2.117819e+00 2.324702e+00 2.508830e+00 2.085357e+00 2.124478e+00 2.408154e+00 2.416649e+00 2.453197e+00 2.450087e+00 1.950490e+00 1.802548e+00 2.262119e+00 1.863311e+00 1.783587e+00 2.137094e+00 1.735825e+00 2.175802e+00 2.344394e+00 2.582877e+00 2.082753e+00 2.289751e+00 2.476290e+00 2.054235e+00 2.090790e+00 2.376737e+00 2.379436e+00 2.421234e+00 2.425806e+00 1.919739e+00 1.777427e+00 2.232253e+00 1.835906e+00 1.756335e+00 2.109257e+00 1.773308e+00 2.220441e+00 2.405261e+00 2.660512e+00 2.126939e+00 2.338200e+00 2.525505e+00 2.099451e+00 2.134344e+00 2.427574e+00 2.428200e+00 2.466608e+00 2.472216e+00 1.964047e+00 1.814044e+00 2.282712e+00 1.874383e+00 1.793300e+00 2.151979e+00 1.884688e+00 2.426352e+00 2.548005e+00 2.800170e+00 2.245267e+00 2.496086e+00 2.676004e+00 2.239805e+00 2.276860e+00 2.563502e+00 2.606215e+00 2.637674e+00 2.623466e+00 2.082130e+00 1.928343e+00 2.459722e+00 1.998807e+00 1.909623e+00 2.330518e+00 2.018571e+00 2.566403e+00 2.743527e+00 3.147998e+00 2.451430e+00 2.755447e+00 2.932804e+00 2.397851e+00 2.448051e+00 2.740583e+00 2.785897e+00 2.917159e+00 2.876311e+00 2.231428e+00 2.055783e+00 2.628135e+00 2.142590e+00 2.046237e+00 2.485836e+00 2.277984e+00 2.921966e+00 3.361982e+00 6.053197e+00 2.743749e+00 2.977862e+00 3.354989e+00 2.627302e+00 2.850029e+00 3.108148e+00 3.119163e+00 3.704983e+00 3.315336e+00 2.488525e+00 2.299308e+00 3.021619e+00 2.380882e+00 2.278293e+00 2.746317e+00 2.610943e+00 3.239578e+00 3.854014e+00 3.809602e+00 3.151598e+00 6.017435e+00 3.969128e+00 3.037792e+00 3.116581e+00 3.499860e+00 3.632982e+00 3.933614e+00 3.543967e+00 2.770808e+00 2.573110e+00 3.497517e+00 2.733186e+00 2.567725e+00 3.377555e+00 2.879800e+00 6.000357e+00 3.946361e+00 4.165351e+00 3.318044e+00 3.900957e+00 3.601867e+00 3.293219e+00 3.208928e+00 3.592207e+00 3.988731e+00 4.025961e+00 6.230646e+00 2.920478e+00 2.687422e+00 3.853265e+00 2.774598e+00 2.680828e+00 3.733303e+00 2.883865e+00 3.599714e+00 3.632436e+00 6.445758e+00 5.983960e+00 3.587032e+00 4.133058e+00 3.750311e+00 3.331571e+00 3.663790e+00 3.796912e+00 4.097544e+00 3.830003e+00 3.052701e+00 2.783135e+00 6.133673e+00 2.897116e+00 2.780943e+00 3.541484e+00 3.158382e+00 4.070115e+00 6.433767e+00 4.180531e+00 6.190959e+00 4.179539e+00 4.076655e+00 6.166134e+00 3.612669e+00 4.256297e+00 3.881804e+00 6.513367e+00 4.300404e+00 3.215900e+00 3.062976e+00 6.340672e+00 3.179265e+00 3.135502e+00 6.220709e+00 1.976087e+00 2.537985e+00 2.789272e+00 3.119580e+00 2.414548e+00 2.661584e+00 2.904386e+00 2.335814e+00 2.364477e+00 2.789277e+00 2.776429e+00 2.852033e+00 2.782449e+00 2.207907e+00 2.021888e+00 2.582364e+00 2.102662e+00 2.014395e+00 2.415936e+00 1.882062e+00 2.448637e+00 2.662064e+00 3.009664e+00 2.298922e+00 2.506783e+00 2.708939e+00 2.211688e+00 2.264302e+00 2.569421e+00 2.623870e+00 2.661100e+00 2.625388e+00 2.109028e+00 1.935641e+00 2.433925e+00 2.010228e+00 1.925131e+00 2.291263e+00 2.263084e+00 2.839040e+00 2.993868e+00 3.551573e+00 2.699841e+00 3.001992e+00 3.251491e+00 2.632203e+00 2.692020e+00 3.025222e+00 3.127687e+00 3.215977e+00 3.069329e+00 2.455027e+00 2.248306e+00 2.924703e+00 2.354301e+00 2.244323e+00 2.729591e+00 1.886306e+00 2.419717e+00 2.608957e+00 2.919569e+00 2.284353e+00 2.558203e+00 2.709081e+00 2.240316e+00 2.284010e+00 2.583682e+00 2.616915e+00 2.665104e+00 2.632602e+00 2.109848e+00 1.941471e+00 2.459232e+00 1.996158e+00 1.905671e+00 2.293990e+00 2.096311e+00 2.681409e+00 2.978906e+00 3.708563e+00 2.607939e+00 2.790834e+00 3.026501e+00 2.464177e+00 2.505045e+00 2.824779e+00 2.878607e+00 2.947188e+00 2.853366e+00 2.344753e+00 2.140834e+00 2.678033e+00 2.184712e+00 2.099945e+00 2.518752e+00 3.128660e+00 4.131842e+00 6.495495e+00 6.714484e+00 6.252686e+00 6.450091e+00 6.610608e+00 4.019037e+00 3.600297e+00 6.526849e+00 6.537864e+00 4.366270e+00 6.570955e+00 3.321427e+00 3.185344e+00 4.193574e+00 3.240992e+00 3.197230e+00 3.810210e+00
 4.791192e+00 4.889437e+00 4.763683e+00 4.830767e+00 4.747168e+00 4.951741e+00 4.935057e+00 4.844489e+00 7.065480e+00 1.060586e+01 7.290007e+00 7.961858e+00 8.158065e+00 8.063663e+00 7.020065e+00 6.390132e+00 6.127798e+00 5.244873e+00 7.327167e+00 5.521374e+00 5.640558e+00 5.505177e+00 5.576077e+00 5.489317e+00 5.703284e+00 5.684978e+00 5.593547e+00 8.048957e+00 1.132877e+01 8.232694e+00 1.135320e+01 9.144373e+00 1.125880e+01 7.973086e+00 7.190403e+00 6.987954e+00 6.001456e+00 8.243802e+00 5.266658e+00 5.380959e+00 5.249768e+00 5.317519e+00 5.233415e+00 5.450611e+00 5.427941e+00 5.338946e+00 7.801298e+00 8.608885e+00 1.070453e+01 1.110554e+01 1.110554e+01 8.538912e+00 7.614109e+00 6.927754e+00 6.680255e+00 5.754738e+00 8.192350e+00 5.362986e+00 5.478630e+00 5.348373e+00 5.418764e+00 5.333164e+00 5.549395e+00 5.529901e+00 5.437668e+00 7.829515e+00 8.968021e+00 8.080771e+00 1.120127e+01 1.120127e+01 8.634648e+00 7.783242e+00 6.997690e+00 6.799302e+00 5.851118e+00 8.091879e+00 5.129389e+00 5.241729e+00 5.112269e+00 5.180259e+00 5.095656e+00 5.306911e+00 5.288094e+00 5.197869e+00 7.555458e+00 8.474363e+00 8.097780e+00 1.097102e+01 1.097102e+01 8.667792e+00 7.448238e+00 6.770540e+00 6.559218e+00 5.618068e+00 7.861622e+00 5.451043e+00 5.567443e+00 5.435417e+00 5.506950e+00 5.419489e+00 5.635018e+00 5.614424e+00 5.524645e+00 7.981485e+00 1.126130e+01 8.290382e+00 1.128573e+01 1.128573e+01 8.596992e+00 7.814165e+00 7.103578e+00 6.887400e+00 5.941707e+00 8.250430e+00 6.069977e+00 6.212628e+00 6.068620e+00 6.145396e+00 6.049637e+00 6.275884e+00 6.266676e+00 6.161674e+00 8.829872e+00 1.186242e+01 9.277010e+00 1.188685e+01 9.678022e+00 1.179245e+01 8.506735e+00 7.801164e+00 7.559106e+00 6.548036e+00 8.688470e+00 6.426161e+00 6.621148e+00 6.424554e+00 6.509049e+00 6.395227e+00 6.657146e+00 6.664508e+00 6.523624e+00 1.162070e+01 1.218102e+01 1.180444e+01 1.220545e+01 1.220545e+01 1.211105e+01 8.757823e+00 8.107098e+00 8.016302e+00 6.861837e+00 9.096057e+00 6.671279e+00 6.864180e+00 6.686163e+00 6.772039e+00 6.656552e+00 7.021513e+00 7.021352e+00 6.812413e+00 1.182830e+01 1.238862e+01 9.417702e+00 1.241305e+01 1.241305e+01 1.231865e+01 9.543603e+00 8.717298e+00 8.509083e+00 7.179979e+00 1.197208e+01 6.810204e+00 7.044681e+00 6.876105e+00 7.048619e+00 6.829447e+00 7.105041e+00 7.148681e+00 6.988044e+00 1.191183e+01 1.247215e+01 9.886739e+00 1.249658e+01 1.249658e+01 1.240217e+01 1.183596e+01 8.800827e+00 8.856013e+00 7.326131e+00 1.205561e+01 6.867595e+00 7.436707e+00 7.031296e+00 7.065220e+00 6.887294e+00 9.969293e+00 7.357960e+00 7.019155e+00 1.192843e+01 1.248875e+01 1.211216e+01 1.251318e+01 1.251318e+01 1.241878e+01 9.643733e+00 8.695321e+00 1.108144e+01 7.258673e+00 9.599987e+00 7.059061e+00 7.131530e+00 6.987375e+00 7.193405e+00 6.952115e+00 7.221487e+00 7.174890e+00 7.065472e+00 1.193803e+01 1.249836e+01 1.212177e+01 1.252278e+01 1.252278e+01 1.242838e+01 1.186216e+01 9.090437e+00 8.882222e+00 7.289716e+00 1.208182e+01 7.023790e+00 7.727973e+00 7.344348e+00 7.160603e+00 6.990241e+00 7.788333e+00 7.771333e+00 7.300338e+00 1.195629e+01 1.251661e+01 1.214003e+01 1.254104e+01 1.254104e+01 1.244664e+01 1.188042e+01 1.131752e+01 1.110930e+01 7.321977e+00 9.891253e+00 6.394127e+00 6.502648e+00 6.344856e+00 6.413647e+00 6.322453e+00 6.579840e+00 6.544057e+00 6.419689e+00 1.155861e+01 1.211893e+01 9.533524e+00 1.214336e+01 1.214336e+01 1.204896e+01 1.148274e+01 8.447611e+00 7.954208e+00 6.835555e+00 1.170240e+01 6.127026e+00 6.217247e+00 6.083915e+00 6.153640e+00 6.060818e+00 6.292536e+00 6.276776e+00 6.167854e+00 8.848619e+00 1.188117e+01 1.150458e+01 1.190559e+01 1.190559e+01 1.181119e+01 8.772749e+00 8.209846e+00 7.626206e+00 6.606033e+00 8.992405e+00 6.662306e+00 6.903467e+00 6.662909e+00 6.770062e+00 6.665355e+00 7.019040e+00 6.919756e+00 6.770408e+00 9.336759e+00 1.236931e+01 9.783898e+00 1.239373e+01 1.239373e+01 1.229933e+01 9.524290e+00 8.575879e+00 8.367664e+00 7.072322e+00 9.233279e+00 6.121996e+00 6.234463e+00 6.081922e+00 6.154630e+00 6.061728e+00 6.311007e+00 6.275357e+00 6.159411e+00 8.849241e+00 1.188179e+01 9.296380e+00 1.190622e+01 1.190622e+01 9.339589e+00 8.651264e+00 7.895683e+00 7.663537e+00 6.645941e+00 9.256428e+00 6.554876e+00 6.673315e+00 6.504940e+00 6.583710e+00 6.486308e+00 6.750150e+00 6.760108e+00 6.583607e+00 1.170283e+01 1.005433e+01 9.677744e+00 1.228758e+01 1.228758e+01 1.219318e+01 1.162696e+01 8.591831e+00 8.383616e+00 7.293646e+00 1.184662e+01 7.007611e+00 7.346155e+00 7.062851e+00 7.289453e+00 7.017862e+00 7.528622e+00 7.775023e+00 7.178868e+00 1.195998e+01 1.252030e+01 1.214372e+01 1.254473e+01 1.254473e+01 1.245033e+01 1.188411e+01 1.132121e+01 8.904169e+00 7.459348e+00 1.210377e+01
 6.082051e+00 7.021758e+00 6.720957e+00 7.096320e+00 6.708108e+00 7.044248e+00 7.034506e+00 6.474757e+00 8.199373e+00 1.057631e+01 8.140777e+00 8.025249e+00 7.972339e+00 1.051270e+01 5.773120e+00 5.488763e+00 6.693266e+00 5.170932e+00 5.501867e+00 5.028541e+00 6.166062e+00 5.909952e+00 6.184242e+00 5.868727e+00 6.154651e+00 6.193648e+00 5.615695e+00 7.242874e+00 7.343792e+00 6.869816e+00 7.264956e+00 6.573220e+00 7.543585e+00 4.874586e+00 4.647774e+00 5.789535e+00 4.365055e+00 4.639529e+00 4.372973e+00 5.448158e+00 5.223043e+00 5.460072e+00 5.173736e+00 5.439850e+00 5.476867e+00 4.931719e+00 6.373523e+00 6.205383e+00 5.935103e+00 6.097447e+00 5.752700e+00 6.131497e+00 4.190179e+00 3.986178e+00 5.070588e+00 3.734500e+00 3.972713e+00 4.559138e+00 5.652092e+00 5.424278e+00 5.662059e+00 5.367471e+00 5.650359e+00 5.670129e+00 5.129115e+00 6.646220e+00 6.461249e+00 6.188444e+00 6.369399e+00 5.998075e+00 6.390864e+00 4.379285e+00 4.170355e+00 5.268740e+00 3.911979e+00 4.156595e+00 4.342668e+00 5.414085e+00 5.188836e+00 5.425122e+00 5.138861e+00 5.410889e+00 5.440906e+00 4.902402e+00 6.256476e+00 6.157361e+00 5.895859e+00 6.069691e+00 5.708800e+00 6.072908e+00 4.161453e+00 3.957456e+00 5.038693e+00 3.706573e+00 3.943704e+00 5.323569e+00 6.478336e+00 6.289920e+00 6.504528e+00 6.149097e+00 6.508115e+00 6.509675e+00 5.898744e+00 1.017384e+01 7.484218e+00 7.379616e+00 7.790890e+00 7.089071e+00 1.001494e+01 5.172046e+00 4.941529e+00 6.069472e+00 4.640643e+00 4.927147e+00 6.038275e+00 7.258854e+00 7.022016e+00 7.194375e+00 6.888649e+00 7.179013e+00 7.207644e+00 6.682706e+00 1.082087e+01 1.072559e+01 1.049888e+01 1.064675e+01 1.033044e+01 1.066198e+01 5.937914e+00 5.670710e+00 6.970699e+00 5.331653e+00 5.703933e+00
 3.536389e+00 4.608728e+00 5.001946e+00 4.750701e+00 4.869191e+00 4.390449e+00 4.734666e+00 4.731300e+00 4.644325e+00 4.815124e+00 5.355379e+00 5.114013e+00 4.987024e+00 3.540009e+00 3.260758e+00 4.814814e+00 3.672427e+00 3.494838e+00 4.908429e+00 3.186772e+00 4.148377e+00 4.389641e+00 4.263554e+00 4.429527e+00 3.953209e+00 4.260024e+00 4.319503e+00 4.239277e+00 4.287800e+00 4.641378e+00 4.560382e+00 4.512892e+00 3.183797e+00 2.934366e+00 4.459397e+00 3.303219e+00 3.148496e+00 4.453438e+00 2.958654e+00 3.856960e+00 4.038786e+00 3.908579e+00 4.034267e+00 3.667748e+00 3.960859e+00 3.985751e+00 3.915230e+00 3.976340e+00 4.285041e+00 4.158592e+00 4.156503e+00 2.957384e+00 2.726096e+00 4.091951e+00 3.065715e+00 2.918872e+00 4.114214e+00 3.020952e+00 3.940288e+00 4.146603e+00 3.994865e+00 4.118468e+00 3.741313e+00 4.056048e+00 4.061028e+00 3.998050e+00 4.054304e+00 4.374265e+00 4.249209e+00 4.243444e+00 3.018077e+00 2.784038e+00 4.185897e+00 3.131105e+00 2.980731e+00 4.202770e+00 2.948680e+00 3.844193e+00 4.026747e+00 3.895866e+00 4.018538e+00 3.656935e+00 3.951464e+00 3.973130e+00 3.902505e+00 3.965864e+00 4.271629e+00 4.144954e+00 4.144018e+00 2.947375e+00 2.716994e+00 4.079610e+00 3.055419e+00 2.909198e+00 4.101413e+00 3.303162e+00 4.298240e+00 4.739923e+00 4.524855e+00 4.569949e+00 4.091550e+00 4.471593e+00 4.433825e+00 4.310256e+00 4.433597e+00 4.808870e+00 4.645590e+00 4.761179e+00 3.291351e+00 3.034658e+00 4.626890e+00 3.415517e+00 3.254706e+00 4.615758e+00 3.610164e+00 4.818172e+00 5.068880e+00 4.942794e+00 7.655618e+00 4.494092e+00 4.831197e+00 4.822165e+00 4.679909e+00 5.007218e+00 5.300206e+00 5.303054e+00 5.179118e+00 3.628444e+00 3.344050e+00 5.044126e+00 3.733858e+00 3.594098e+00 4.945766e+00
 9.363046e+00 1.204079e+01 1.232507e+01 1.228924e+01 1.195072e+01 9.717306e+00 8.916371e+00 7.584478e+00 7.252749e+00 7.279597e+00 7.127777e+00 7.107562e+00 7.230552e+00 7.112383e+00 7.029163e+00 7.603956e+00 7.013983e+00 6.798613e+00 7.189331e+00 8.070586e+00 8.841171e+00 1.171979e+01 1.168396e+01 8.873217e+00 8.601357e+00 8.188983e+00 6.815610e+00 6.504548e+00 6.575118e+00 6.442249e+00 6.393135e+00 6.516610e+00 6.347091e+00 6.349459e+00 6.758051e+00 6.319337e+00 6.143967e+00 6.505046e+00 6.563505e+00 7.150224e+00 7.906909e+00 7.623814e+00 7.006625e+00 6.973834e+00 6.369321e+00 5.387381e+00 5.092873e+00 5.164523e+00 5.034210e+00 4.994468e+00 5.104972e+00 4.947663e+00 4.956335e+00 5.318181e+00 4.928862e+00 4.760280e+00 5.094933e+00 7.135010e+00 7.712110e+00 1.087123e+01 8.626577e+00 7.591908e+00 7.597455e+00 6.901391e+00 5.906519e+00 5.603628e+00 5.678491e+00 5.543712e+00 5.502669e+00 5.615776e+00 5.455539e+00 5.464324e+00 5.831921e+00 5.435347e+00 5.263720e+00 5.604997e+00 6.465673e+00 6.991484e+00 7.821706e+00 7.471092e+00 6.885159e+00 6.861625e+00 6.265032e+00 5.299957e+00 5.004434e+00 5.075340e+00 4.945887e+00 4.906453e+00 5.016365e+00 4.860647e+00 4.868876e+00 5.228381e+00 4.841764e+00 4.673621e+00 5.006485e+00 8.448539e+00 9.519571e+00 1.201268e+01 1.197686e+01 9.429511e+00 8.856327e+00 8.407775e+00 7.197314e+00 6.834458e+00 6.899918e+00 6.767439e+00 6.729949e+00 6.840150e+00 6.667162e+00 6.676529e+00 7.068555e+00 6.639497e+00 6.447038e+00 6.851016e+00 9.420609e+00 1.209835e+01 1.238264e+01 1.234681e+01 1.200829e+01 1.198369e+01 8.777728e+00 7.583367e+00 7.303536e+00 7.350281e+00 7.260766e+00 7.214868e+00 7.303106e+00 7.113485e+00 7.115469e+00 7.617719e+00 7.086045e+00 6.885722e+00 7.346704e+00
 4.798155e+00 5.895796e+00 9.519061e+00 6.771155e+00 5.794816e+00 5.916720e+00 5.813764e+00 4.878052e+00 5.002096e+00 5.298365e+00 5.460076e+00 5.651309e+00 5.393607e+00 4.918309e+00 4.552415e+00 5.348356e+00 4.611793e+00 4.449891e+00 5.096973e+00 4.205043e+00 5.222770e+00 9.031517e+00 6.161504e+00 4.996631e+00 5.177115e+00 4.934719e+00 4.266425e+00 4.416771e+00 4.705909e+00 4.829205e+00 4.976546e+00 4.777674e+00 4.350118e+00 3.994192e+00 4.684654e+00 4.016845e+00 3.897710e+00 4.537598e+00 3.794028e+00 4.685747e+00 5.670362e+00 5.357479e+00 4.450032e+00 4.656668e+00 4.471995e+00 3.871579e+00 4.017218e+00 4.290320e+00 4.396654e+00 4.529018e+00 4.359245e+00 3.942090e+00 3.615155e+00 4.253377e+00 3.637318e+00 3.524075e+00 4.115858e+00 3.905544e+00 4.841929e+00 5.903445e+00 5.551063e+00 4.585520e+00 4.796827e+00 4.601205e+00 3.980417e+00 4.128462e+00 4.406653e+00 4.519583e+00 4.648080e+00 4.475722e+00 4.051294e+00 3.718502e+00 4.365047e+00 3.741493e+00 3.626796e+00 4.231063e+00 3.776352e+00 4.667132e+00 5.630374e+00 5.328638e+00 4.433301e+00 4.635135e+00 4.452474e+00 3.854873e+00 4.000334e+00 4.271680e+00 4.378191e+00 4.511377e+00 4.341280e+00 3.923906e+00 3.599199e+00 4.234338e+00 3.621116e+00 3.507768e+00 4.097370e+00 4.398516e+00 5.564352e+00 6.978792e+00 6.317604e+00 5.182872e+00 5.466698e+00 5.180649e+00 4.455933e+00 4.613432e+00 4.930193e+00 5.014944e+00 5.191534e+00 5.000548e+00 4.528362e+00 4.174027e+00 4.887607e+00 4.200935e+00 4.070830e+00 4.698754e+00 4.888272e+00 6.519272e+00 7.423045e+00 6.883964e+00 6.029732e+00 8.697962e+00 6.048679e+00 4.995844e+00 5.195469e+00 5.439707e+00 5.585557e+00 5.712899e+00 5.536558e+00 5.087580e+00 4.681597e+00 5.433983e+00 4.717220e+00 4.596623e+00 5.290346e+00
 6.839432e+00 7.383141e+00 7.025612e+00 7.135687e+00 6.937408e+00 7.420866e+00 7.982613e+00 8.830613e+00 1.245362e+01 1.252842e+01 1.250821e+01 1.246124e+01 1.247279e+01 1.253251e+01 6.521919e+00 6.930711e+00 6.600395e+00 6.718381e+00 6.547160e+00 6.907302e+00 7.458294e+00 7.756619e+00 1.215382e+01 1.222862e+01 1.220841e+01 9.952618e+00 1.217299e+01 1.223271e+01 5.207953e+00 5.569468e+00 5.286733e+00 5.388586e+00 5.228142e+00 5.553509e+00 6.094581e+00 6.349442e+00 8.012440e+00 8.740578e+00 8.334858e+00 8.007393e+00 8.299435e+00 1.095349e+01 5.810960e+00 6.186290e+00 5.893784e+00 5.995911e+00 5.831420e+00 6.161577e+00 6.718510e+00 6.989635e+00 1.146865e+01 1.154346e+01 9.051018e+00 1.147628e+01 8.819388e+00 1.154754e+01 5.087566e+00 5.451778e+00 5.166380e+00 5.266126e+00 5.107292e+00 5.429071e+00 5.971206e+00 6.225150e+00 7.924796e+00 8.621584e+00 8.337971e+00 8.043739e+00 7.943964e+00 8.625674e+00 6.696726e+00 7.136659e+00 6.793240e+00 6.897417e+00 6.719949e+00 7.074219e+00 7.709235e+00 8.024909e+00 1.010510e+01 1.238873e+01 1.236851e+01 1.011272e+01 1.233309e+01 1.239281e+01 6.898485e+00 7.333925e+00 7.013143e+00 7.149121e+00 6.950416e+00 7.395279e+00 8.221988e+00 8.251262e+00 1.247639e+01 1.255119e+01 1.253098e+01 1.248401e+01 1.249555e+01 1.255528e+01
 5.666230e+00 6.437509e+00 7.185831e+00 7.057274e+00 6.131617e+00 5.885573e+00 5.393946e+00 5.609291e+00 5.194578e+00 5.137292e+00 5.068534e+00 4.865314e+00 5.119392e+00 4.335795e+00 4.383289e+00 5.218518e+00 4.694710e+00 4.639847e+00 5.264760e+00 4.929494e+00 5.510774e+00 6.112022e+00 6.036993e+00 5.429811e+00 5.275292e+00 4.739649e+00 4.997343e+00 4.542123e+00 4.515155e+00 4.452564e+00 4.246351e+00 4.486053e+00 3.813694e+00 3.848762e+00 4.587919e+00 4.131207e+00 4.077138e+00 4.689177e+00 4.522537e+00 5.036719e+00 5.571851e+00 5.416878e+00 4.966594e+00 4.749292e+00 4.291243e+00 4.569040e+00 4.138958e+00 4.103935e+00 4.043578e+00 3.851408e+00 4.060532e+00 3.456212e+00 3.488175e+00 4.163527e+00 3.740830e+00 3.698833e+00 4.279799e+00 4.635481e+00 5.171582e+00 5.756359e+00 5.627802e+00 5.106958e+00 4.874785e+00 4.411789e+00 4.688750e+00 4.250694e+00 4.215618e+00 4.153359e+00 3.957049e+00 4.172824e+00 3.554901e+00 3.587187e+00 4.276940e+00 3.845208e+00 3.803016e+00 4.394815e+00 4.501385e+00 5.007718e+00 5.529381e+00 5.389191e+00 4.951137e+00 4.728861e+00 4.273735e+00 4.552744e+00 4.121254e+00 4.086631e+00 4.025662e+00 3.833976e+00 4.043195e+00 3.440796e+00 3.472818e+00 4.145466e+00 3.724785e+00 3.682822e+00 4.260932e+00 5.175314e+00 5.757865e+00 6.864771e+00 6.276606e+00 5.667889e+00 5.474277e+00 4.956558e+00 5.216885e+00 4.742132e+00 4.722195e+00 4.649931e+00 4.442286e+00 4.683538e+00 3.979782e+00 4.016241e+00 4.785934e+00 4.297281e+00 4.264475e+00 4.877423e+00 5.647387e+00 6.232492e+00 7.295599e+00 6.781533e+00 6.488651e+00 6.543930e+00 5.503713e+00 5.861727e+00 5.261532e+00 5.270923e+00 5.263363e+00 5.013344e+00 5.216488e+00 4.474834e+00 4.513522e+00 5.315614e+00 4.790344e+00 4.807197e+00 5.454146e+00
 7.774472e+00 9.234732e+00 1.004201e+01 1.232913e+01 9.012131e+00 1.177737e+01 1.142159e+01 6.990420e+00 7.011270e+00 7.287586e+00 7.214316e+00 7.345068e+00 7.328339e+00 7.095255e+00 7.014513e+00 7.435516e+00 7.343775e+00 7.154028e+00 6.968059e+00 6.862289e+00 8.436773e+00 1.164555e+01 1.172385e+01 8.190241e+00 8.963260e+00 8.005369e+00 6.321637e+00 6.320288e+00 6.606345e+00 6.512190e+00 6.646409e+00 6.550708e+00 6.359632e+00 6.298469e+00 6.693962e+00 6.648641e+00 6.446900e+00 6.295949e+00 5.424148e+00 6.860669e+00 7.474087e+00 8.174369e+00 6.591758e+00 6.791147e+00 6.393808e+00 4.927120e+00 4.924127e+00 5.179991e+00 5.104517e+00 5.227979e+00 5.145351e+00 4.960801e+00 4.908440e+00 5.256752e+00 5.225158e+00 5.049809e+00 4.903116e+00 5.946689e+00 7.425616e+00 1.079699e+01 8.666464e+00 7.172559e+00 7.360797e+00 6.971847e+00 5.435303e+00 5.430839e+00 5.694355e+00 5.614483e+00 5.739574e+00 5.656923e+00 5.466406e+00 5.415554e+00 5.768732e+00 5.740725e+00 5.556468e+00 5.410186e+00 5.334268e+00 6.750191e+00 7.357533e+00 8.089165e+00 6.510485e+00 6.689203e+00 6.302553e+00 4.840079e+00 4.836198e+00 5.091464e+00 5.016781e+00 5.138792e+00 5.057516e+00 4.872832e+00 4.821337e+00 5.167015e+00 5.137909e+00 4.961569e+00 4.815430e+00 7.201513e+00 8.922343e+00 9.466220e+00 1.201674e+01 8.507064e+00 8.992751e+00 8.900378e+00 6.648485e+00 6.647831e+00 6.922973e+00 6.820157e+00 6.979545e+00 6.885559e+00 6.669549e+00 6.616433e+00 7.023228e+00 7.016327e+00 6.770862e+00 6.612844e+00 7.764518e+00 9.677804e+00 1.230840e+01 1.238670e+01 9.455203e+00 1.183493e+01 9.270331e+00 7.111815e+00 7.064578e+00 7.381878e+00 7.265159e+00 7.530447e+00 7.385903e+00 7.135837e+00 7.058591e+00 7.631669e+00 7.512314e+00 7.208485e+00 7.063674e+00
 4.089268e+00 4.834679e+00 4.862718e+00 4.958148e+00 4.864865e+00 4.807298e+00 5.055089e+00 4.536240e+00 5.063349e+00 4.680071e+00 4.718445e+00 4.277303e+00 4.460606e+00 3.306315e+00 3.311613e+00 4.585988e+00 3.700455e+00 3.608303e+00 4.736703e+00 3.666512e+00 4.414300e+00 4.464907e+00 4.537170e+00 4.498761e+00 4.461470e+00 4.499433e+00 4.174097e+00 4.470104e+00 4.294613e+00 4.262104e+00 3.763437e+00 4.052734e+00 2.971083e+00 2.973764e+00 4.092158e+00 3.341050e+00 3.236334e+00 4.251070e+00 3.430138e+00 4.131243e+00 4.190988e+00 4.199103e+00 4.164499e+00 4.117701e+00 4.174434e+00 3.857155e+00 4.106870e+00 3.967962e+00 3.913922e+00 3.484813e+00 3.767711e+00 2.755617e+00 2.758924e+00 3.805159e+00 3.094314e+00 2.996861e+00 3.965431e+00 3.497289e+00 4.209673e+00 4.284350e+00 4.284006e+00 4.243426e+00 4.199440e+00 4.262969e+00 3.940866e+00 4.194226e+00 4.049311e+00 3.999999e+00 3.558686e+00 3.844758e+00 2.814334e+00 2.817744e+00 3.888050e+00 3.161006e+00 3.061343e+00 4.041082e+00 3.418617e+00 4.118674e+00 4.173788e+00 4.181078e+00 4.148225e+00 4.102270e+00 4.158216e+00 3.844385e+00 4.086479e+00 3.953313e+00 3.898172e+00 3.473905e+00 3.753661e+00 2.746594e+00 2.749835e+00 3.793400e+00 3.084850e+00 2.986915e+00 3.950099e+00 3.795799e+00 4.548863e+00 4.609434e+00 4.617043e+00 4.579049e+00 4.575641e+00 4.687027e+00 4.274794e+00 4.594006e+00 4.491228e+00 4.382041e+00 3.895408e+00 4.241621e+00 3.076556e+00 3.075177e+00 4.263662e+00 3.457164e+00 3.350473e+00 4.407601e+00 4.114284e+00 5.081146e+00 5.047385e+00 4.981597e+00 4.948954e+00 4.979294e+00 4.915938e+00 4.658702e+00 5.005438e+00 5.122745e+00 4.785694e+00 4.256730e+00 4.734255e+00 3.407561e+00 3.386159e+00 4.629306e+00 3.833044e+00 3.704306e+00 4.871470e+00
 7.997445e+00 1.249232e+01 1.253251e+01 1.244229e+01 1.251625e+01 1.244983e+01 9.301643e+00 8.692080e+00 9.110186e+00 8.499666e+00 8.271362e+00 1.147583e+01 7.191395e+00 6.964331e+00 8.917403e+00 6.968453e+00 6.733001e+00 8.883913e+00 7.225775e+00 9.983691e+00 1.223271e+01 1.214249e+01 1.221645e+01 1.215003e+01 8.271393e+00 8.097984e+00 8.369515e+00 7.971445e+00 7.791982e+00 8.217399e+00 6.803880e+00 6.615180e+00 8.337102e+00 6.614651e+00 6.388871e+00 8.257950e+00 5.886356e+00 8.441072e+00 1.095349e+01 8.001109e+00 8.268796e+00 8.023159e+00 6.852939e+00 6.688559e+00 6.924591e+00 6.579896e+00 6.372356e+00 6.806541e+00 5.462960e+00 5.289076e+00 6.850097e+00 5.292669e+00 5.081527e+00 6.815364e+00 6.502279e+00 8.787859e+00 1.154754e+01 8.788890e+00 1.153128e+01 8.992637e+00 7.487082e+00 7.326335e+00 7.572326e+00 7.206361e+00 6.999716e+00 7.462019e+00 6.072080e+00 5.895508e+00 7.497929e+00 5.898628e+00 5.683236e+00 7.444068e+00 5.763551e+00 8.199972e+00 8.625674e+00 7.933335e+00 8.609410e+00 7.940875e+00 6.717898e+00 6.562306e+00 6.795687e+00 6.454149e+00 6.244035e+00 6.684713e+00 5.341861e+00 5.168294e+00 6.718702e+00 5.171841e+00 4.961298e+00 6.686636e+00 7.420921e+00 1.235262e+01 1.239281e+01 1.230259e+01 1.237655e+01 1.010131e+01 8.613357e+00 8.358655e+00 8.774283e+00 8.306442e+00 8.022673e+00 8.578716e+00 6.991463e+00 6.796855e+00 8.652547e+00 6.792187e+00 6.561062e+00 8.476388e+00 7.660281e+00 1.251508e+01 1.255528e+01 1.025623e+01 1.253901e+01 1.026377e+01 8.775819e+00 8.596268e+00 9.132952e+00 8.685513e+00 8.486805e+00 1.149859e+01 7.216730e+00 7.007466e+00 8.866069e+00 7.066013e+00 6.766215e+00 9.028785e+00
 3.308211e+00 4.505334e+00 7.659562e+00 4.798074e+00 5.361219e+00 4.233029e+00 4.493603e+00 4.616016e+00 4.058438e+00 4.575795e+00 4.730430e+00 4.927002e+00 4.930713e+00 3.777719e+00 3.478493e+00 4.377509e+00 3.406037e+00 3.270637e+00 4.392193e+00 2.913060e+00 3.717918e+00 4.593403e+00 4.119079e+00 4.842600e+00 3.560385e+00 4.022114e+00 4.168606e+00 3.614403e+00 4.030049e+00 4.323427e+00 4.390610e+00 4.399305e+00 3.436985e+00 3.169188e+00 3.892666e+00 3.100954e+00 2.967966e+00 3.936157e+00 2.698862e+00 3.431815e+00 4.142451e+00 3.734456e+00 4.049401e+00 3.275313e+00 3.714213e+00 3.844491e+00 3.359830e+00 3.761061e+00 4.017922e+00 4.081996e+00 4.080746e+00 3.214078e+00 2.952850e+00 3.627058e+00 2.892839e+00 2.766631e+00 3.668253e+00 2.755471e+00 3.505779e+00 4.262488e+00 3.820956e+00 4.171580e+00 3.347219e+00 3.794507e+00 3.923388e+00 3.423608e+00 3.841372e+00 4.110766e+00 4.155060e+00 4.166118e+00 3.279604e+00 3.011893e+00 3.698248e+00 2.952123e+00 2.821798e+00 3.740947e+00 2.689944e+00 3.420299e+00 4.126404e+00 3.722658e+00 4.030965e+00 3.266360e+00 3.704549e+00 3.830262e+00 3.347085e+00 3.751329e+00 4.008502e+00 4.061619e+00 4.067271e+00 3.204191e+00 2.943450e+00 3.614784e+00 2.884486e+00 2.757580e+00 3.654259e+00 3.013218e+00 3.857228e+00 4.889520e+00 4.500258e+00 4.922109e+00 3.655752e+00 4.227657e+00 4.386780e+00 3.727964e+00 4.192309e+00 4.445169e+00 4.572075e+00 4.592626e+00 3.556107e+00 3.267630e+00 4.030184e+00 3.208023e+00 3.064090e+00 4.044409e+00 3.349513e+00 4.445965e+00 7.722300e+00 5.124213e+00 7.632781e+00 4.170608e+00 7.313755e+00 4.767735e+00 4.121176e+00 4.763693e+00 4.884617e+00 5.063839e+00 5.067550e+00 3.855293e+00 3.542291e+00 4.396447e+00 3.501349e+00 3.361425e+00 4.403712e+00
 5.890081e+00 5.694204e+00 5.457763e+00 5.593053e+00 5.496252e+00 5.829017e+00 5.451206e+00 5.160462e+00 7.715041e+00 7.919455e+00 7.779572e+00 8.328741e+00 8.253569e+00 1.042697e+01 7.626072e+00 7.298963e+00 6.232993e+00 6.116106e+00 1.045686e+01 5.132307e+00 4.868462e+00 4.666255e+00 4.756300e+00 4.668413e+00 5.015324e+00 4.643115e+00 4.367506e+00 6.792793e+00 7.578922e+00 6.504942e+00 7.339298e+00 7.016861e+00 7.032499e+00 7.285539e+00 6.319604e+00 5.420783e+00 5.178914e+00 7.521989e+00 4.473151e+00 4.233241e+00 4.059088e+00 4.137353e+00 4.052966e+00 4.358054e+00 4.045378e+00 3.774801e+00 5.860077e+00 6.234233e+00 5.629051e+00 6.258011e+00 6.164627e+00 6.118507e+00 5.875662e+00 5.530612e+00 4.748664e+00 4.490540e+00 6.140831e+00 4.649840e+00 4.410995e+00 4.230565e+00 4.308151e+00 4.221967e+00 4.530571e+00 4.214522e+00 3.940841e+00 6.042886e+00 6.471376e+00 5.845640e+00 6.546087e+00 6.502266e+00 6.466845e+00 6.146464e+00 5.744343e+00 4.969021e+00 4.675902e+00 6.422564e+00 4.443659e+00 4.210110e+00 4.031915e+00 4.106981e+00 4.025516e+00 4.327372e+00 4.019120e+00 3.748824e+00 5.811806e+00 6.198740e+00 5.593669e+00 6.226611e+00 6.122929e+00 6.078894e+00 5.850493e+00 5.491483e+00 4.733414e+00 4.459650e+00 6.134472e+00 5.406698e+00 5.166217e+00 4.934554e+00 5.018260e+00 4.929177e+00 5.249285e+00 4.925386e+00 4.634943e+00 7.039880e+00 7.562608e+00 7.300618e+00 7.849787e+00 9.983440e+00 9.948019e+00 7.147118e+00 6.583531e+00 5.776335e+00 5.496893e+00 9.977901e+00 6.158237e+00 5.810471e+00 5.628060e+00 5.720895e+00 5.663629e+00 6.034703e+00 5.649126e+00 5.321301e+00 7.862128e+00 1.066087e+01 1.013548e+01 8.475828e+00 1.060948e+01 1.057406e+01 1.036749e+01 7.568157e+00 6.432517e+00 6.129710e+00 1.060394e+01
 3.084383e+00 3.655218e+00 4.976343e+00 4.268486e+00 5.007398e+00 3.522892e+00 3.879944e+00 4.278095e+00 3.420582e+00 3.731781e+00 4.177963e+00 4.230241e+00 4.263327e+00 4.297169e+00 3.836711e+00 3.942299e+00 3.503172e+00 3.312938e+00 3.758115e+00 2.813941e+00 3.245306e+00 4.107373e+00 3.646842e+00 4.199068e+00 3.155914e+00 3.480815e+00 3.750808e+00 3.105183e+00 3.422662e+00 3.750996e+00 3.891633e+00 3.941854e+00 3.943353e+00 3.441266e+00 3.559354e+00 3.103759e+00 2.978361e+00 3.434593e+00 2.622925e+00 3.017463e+00 3.694180e+00 3.361077e+00 3.728328e+00 2.920339e+00 3.220588e+00 3.501630e+00 2.898650e+00 3.195992e+00 3.513562e+00 3.647321e+00 3.688527e+00 3.670516e+00 3.216572e+00 3.314911e+00 2.900508e+00 2.779200e+00 3.210509e+00 2.675700e+00 3.080964e+00 3.791830e+00 3.439738e+00 3.830514e+00 2.978133e+00 3.286926e+00 3.574747e+00 2.954001e+00 3.255859e+00 3.580534e+00 3.713858e+00 3.756367e+00 3.739009e+00 3.279859e+00 3.378322e+00 2.956638e+00 2.833004e+00 3.273569e+00 2.615125e+00 3.007307e+00 3.683117e+00 3.349199e+00 3.713639e+00 2.911160e+00 3.211703e+00 3.490554e+00 2.889117e+00 3.185921e+00 3.503416e+00 3.633413e+00 3.678260e+00 3.659784e+00 3.207406e+00 3.304179e+00 2.891340e+00 2.770757e+00 3.201110e+00 2.904392e+00 3.371146e+00 4.358162e+00 3.856595e+00 4.585424e+00 3.248573e+00 3.614759e+00 3.872426e+00 3.192144e+00 3.519636e+00 3.887475e+00 4.101810e+00 4.131825e+00 4.080263e+00 3.550724e+00 3.665012e+00 3.207061e+00 3.065478e+00 3.546409e+00 3.174089e+00 3.829434e+00 5.033141e+00 4.447391e+00 5.064196e+00 3.553512e+00 3.909560e+00 4.223575e+00 3.504338e+00 3.845719e+00 4.254630e+00 4.523580e+00 4.422278e+00 4.385316e+00 3.834910e+00 4.011769e+00 3.487232e+00 3.388980e+00 3.911378e+00
 1.135040e+01 1.250821e+01 1.023723e+01 1.248446e+01 1.244229e+01 7.567479e+00 7.404668e+00 8.070210e+00 7.741159e+00 7.933248e+00 7.801722e+00 7.023301e+00 6.874619e+00 1.131049e+01 7.538637e+00 6.981572e+00 7.319881e+00 8.219786e+00 9.999584e+00 9.937426e+00 1.218466e+01 1.214249e+01 7.141976e+00 7.009564e+00 7.626970e+00 7.315092e+00 7.374224e+00 7.329935e+00 6.638123e+00 6.525009e+00 8.179876e+00 7.108695e+00 6.619167e+00 6.952128e+00 6.676204e+00 8.456965e+00 7.992201e+00 8.237009e+00 8.076259e+00 5.776959e+00 5.668242e+00 6.223122e+00 5.950650e+00 5.988360e+00 5.946622e+00 5.319752e+00 5.211471e+00 6.641203e+00 5.747831e+00 5.295655e+00 5.608074e+00 7.325150e+00 1.152324e+01 9.252261e+00 9.290670e+00 8.985097e+00 6.397804e+00 6.280532e+00 6.851048e+00 6.569216e+00 6.609047e+00 6.562035e+00 5.925022e+00 5.815163e+00 7.267349e+00 6.364030e+00 5.901802e+00 6.217890e+00 6.548750e+00 8.141764e+00 7.961029e+00 7.975507e+00 7.839302e+00 5.656384e+00 5.547046e+00 6.099893e+00 5.827163e+00 5.864195e+00 5.821619e+00 5.198611e+00 5.091115e+00 6.504889e+00 5.626495e+00 5.175046e+00 5.485195e+00 8.324677e+00 1.236851e+01 1.009753e+01 1.234476e+01 1.230259e+01 7.340053e+00 7.216808e+00 7.892140e+00 7.534496e+00 7.559877e+00 7.507260e+00 6.818898e+00 6.699132e+00 8.308631e+00 7.301274e+00 6.804908e+00 7.152585e+00 9.164339e+00 1.253098e+01 1.246882e+01 1.250723e+01 1.246506e+01 7.552112e+00 7.499416e+00 8.109816e+00 7.866079e+00 7.926417e+00 7.786115e+00 7.044635e+00 6.915395e+00 8.613762e+00 7.634245e+00 7.023121e+00 7.417794e+00
 3.357513e+00 4.048621e+00 4.089094e+00 3.964608e+00 4.034694e+00 3.854535e+00 4.588292e+00 4.870297e+00 4.453413e+00 5.302549e+00 5.301310e+00 5.665856e+00 5.637404e+00 7.665039e+00 5.367406e+00 5.146661e+00 4.735785e+00 4.619939e+00 5.200780e+00 3.028892e+00 3.619265e+00 3.660365e+00 3.514359e+00 3.528638e+00 3.407193e+00 4.014401e+00 4.286995e+00 3.952919e+00 4.723895e+00 4.643573e+00 4.960786e+00 4.886673e+00 4.417953e+00 4.311041e+00 4.549904e+00 4.250097e+00 4.081342e+00 4.518964e+00 2.801990e+00 3.359012e+00 3.367654e+00 3.254491e+00 3.259075e+00 3.159060e+00 3.722500e+00 3.979038e+00 3.660640e+00 4.376195e+00 4.297608e+00 4.552956e+00 4.524980e+00 4.056579e+00 3.964504e+00 4.215858e+00 3.907213e+00 3.756660e+00 4.192747e+00 2.864003e+00 3.431635e+00 3.441980e+00 3.326106e+00 3.332185e+00 3.226545e+00 3.804111e+00 4.062167e+00 3.737700e+00 4.488950e+00 4.397066e+00 4.662668e+00 4.637937e+00 4.145844e+00 4.050855e+00 4.302768e+00 4.003600e+00 3.842883e+00 4.280605e+00 2.792444e+00 3.347845e+00 3.356735e+00 3.243112e+00 3.248225e+00 3.148295e+00 3.711584e+00 3.963079e+00 3.647124e+00 4.360989e+00 4.281755e+00 4.538472e+00 4.506103e+00 4.039994e+00 3.947739e+00 4.196500e+00 3.892434e+00 3.742004e+00 4.178146e+00 3.135417e+00 3.752013e+00 3.774685e+00 3.641947e+00 3.662593e+00 3.526922e+00 4.183575e+00 4.432315e+00 4.090523e+00 4.952172e+00 4.900764e+00 5.261782e+00 5.144348e+00 4.571147e+00 4.441093e+00 4.820215e+00 4.394434e+00 4.242215e+00 4.653738e+00 3.456268e+00 4.139684e+00 4.142392e+00 4.026315e+00 4.037058e+00 3.899183e+00 4.608474e+00 4.906085e+00 4.452959e+00 5.376259e+00 5.375020e+00 5.617459e+00 8.183339e+00 5.529924e+00 5.055607e+00 5.416578e+00 4.839091e+00 4.693649e+00 5.274490e+00
 8.402544e+00 1.252842e+01 1.249232e+01 1.250821e+01 1.244605e+01 7.695944e+00 7.324032e+00 8.038849e+00 7.601462e+00 7.664243e+00 7.762405e+00 7.059727e+00 6.968926e+00 8.565010e+00 7.395683e+00 6.934192e+00 7.420909e+00 7.572551e+00 1.222862e+01 1.219252e+01 9.999584e+00 1.214625e+01 7.299584e+00 6.933210e+00 7.523641e+00 7.173099e+00 7.202805e+00 7.363939e+00 6.676946e+00 6.597867e+00 7.920269e+00 6.983501e+00 6.587970e+00 7.011476e+00 6.180553e+00 8.740578e+00 8.126288e+00 8.456965e+00 8.080022e+00 5.934632e+00 5.591016e+00 6.127042e+00 5.821624e+00 5.830752e+00 5.972720e+00 5.355691e+00 5.276323e+00 6.482973e+00 5.635701e+00 5.270807e+00 5.662283e+00 6.801292e+00 1.154346e+01 9.298526e+00 9.314419e+00 8.988860e+00 6.561044e+00 6.203090e+00 6.759844e+00 6.437734e+00 6.444485e+00 6.589981e+00 5.961850e+00 5.881988e+00 7.102487e+00 6.247105e+00 5.875518e+00 6.273832e+00 6.054550e+00 8.621584e+00 8.199972e+00 8.215864e+00 7.862015e+00 5.813686e+00 5.470303e+00 6.004263e+00 5.697057e+00 5.709303e+00 5.849093e+00 5.234438e+00 5.155828e+00 6.347404e+00 5.514157e+00 5.150206e+00 5.539629e+00 7.790450e+00 1.238873e+01 1.235262e+01 1.236851e+01 1.009753e+01 7.542244e+00 7.123585e+00 7.727537e+00 7.400515e+00 7.374259e+00 7.549971e+00 6.864500e+00 6.773197e+00 8.123643e+00 7.173781e+00 6.766407e+00 7.209081e+00 8.001532e+00 1.255119e+01 1.251508e+01 1.253098e+01 1.246882e+01 7.750238e+00 7.424841e+00 7.986465e+00 7.655495e+00 7.731030e+00 7.823434e+00 7.096228e+00 7.004331e+00 8.587776e+00 7.476709e+00 6.973778e+00 7.511913e+00
 2.951854e+00 3.492448e+00 3.733685e+00 3.596308e+00 3.676185e+00 3.398795e+00 3.742168e+00 4.093373e+00 3.620086e+00 4.141742e+00 4.263708e+00 4.453769e+00 4.334861e+00 3.971767e+00 4.143308e+00 4.032069e+00 3.957382e+00 3.869462e+00 3.939403e+00 2.688037e+00 3.173115e+00 3.390573e+00 3.216920e+00 3.304898e+00 3.041028e+00 3.395332e+00 3.663624e+00 3.292817e+00 3.801320e+00 3.905670e+00 3.954087e+00 3.929086e+00 3.513514e+00 3.493854e+00 3.653539e+00 3.567646e+00 3.421413e+00 3.542574e+00 2.508108e+00 2.949005e+00 3.138526e+00 2.996715e+00 3.078318e+00 2.843526e+00 3.170059e+00 3.413054e+00 3.081023e+00 3.517101e+00 3.628770e+00 3.694531e+00 3.664810e+00 3.262821e+00 3.240514e+00 3.403923e+00 3.310023e+00 3.181069e+00 3.307053e+00 2.557531e+00 3.005397e+00 3.204035e+00 3.055786e+00 3.143920e+00 2.898235e+00 3.230065e+00 3.484175e+00 3.138866e+00 3.594258e+00 3.706339e+00 3.767886e+00 3.735257e+00 3.327538e+00 3.305171e+00 3.468596e+00 3.383301e+00 3.245780e+00 3.372176e+00 2.500421e+00 2.939778e+00 3.127628e+00 2.986760e+00 3.069081e+00 2.835326e+00 3.161281e+00 3.403125e+00 3.071848e+00 3.505127e+00 3.617406e+00 3.682011e+00 3.654916e+00 3.252016e+00 3.230401e+00 3.392293e+00 3.299315e+00 3.171416e+00 3.296990e+00 2.772940e+00 3.269677e+00 3.494656e+00 3.339442e+00 3.437157e+00 3.142976e+00 3.503935e+00 3.768771e+00 3.397315e+00 3.874736e+00 4.006270e+00 4.078507e+00 4.051048e+00 3.629611e+00 3.608475e+00 3.780121e+00 3.686825e+00 3.575316e+00 3.654993e+00 3.019549e+00 3.605920e+00 3.832218e+00 3.660999e+00 3.750855e+00 3.438543e+00 3.862997e+00 4.129224e+00 3.763700e+00 4.391190e+00 4.572746e+00 4.756755e+00 4.444108e+00 4.003556e+00 3.945710e+00 4.192536e+00 4.192320e+00 3.840121e+00 4.046342e+00
 6.220713e+00 8.006459e+00 1.114007e+01 1.131403e+01 7.685586e+00 1.081941e+01 1.072793e+01 6.238748e+00 6.244205e+00 6.851227e+00 6.630648e+00 6.704905e+00 6.771794e+00 6.016878e+00 5.881946e+00 6.986089e+00 6.222647e+00 5.889217e+00 6.237900e+00 5.190111e+00 6.906624e+00 1.028750e+01 1.046146e+01 6.377975e+00 7.372507e+00 7.206925e+00 5.264160e+00 5.300658e+00 5.763212e+00 5.661985e+00 5.680352e+00 5.700152e+00 5.097324e+00 4.965206e+00 6.010937e+00 5.309550e+00 4.971284e+00 5.278231e+00 4.346947e+00 5.780724e+00 6.525288e+00 6.834617e+00 5.425263e+00 6.139170e+00 6.042197e+00 4.415462e+00 4.454669e+00 4.885514e+00 4.779839e+00 4.796773e+00 4.829206e+00 4.264244e+00 4.145676e+00 5.089185e+00 4.451711e+00 4.153436e+00 4.437472e+00 4.590130e+00 6.057028e+00 6.885821e+00 7.698610e+00 5.701290e+00 6.463208e+00 6.367069e+00 4.660063e+00 4.697998e+00 5.139050e+00 5.030998e+00 5.044940e+00 5.079352e+00 4.503686e+00 4.382364e+00 5.348345e+00 4.695290e+00 4.389565e+00 4.680989e+00 4.308095e+00 5.717475e+00 6.495659e+00 6.798927e+00 5.387140e+00 6.098632e+00 5.990107e+00 4.376905e+00 4.416116e+00 4.846147e+00 4.739677e+00 4.757830e+00 4.787988e+00 4.226504e+00 4.108339e+00 5.048460e+00 4.413700e+00 4.115791e+00 4.398908e+00 5.541434e+00 7.220379e+00 8.392427e+00 1.077521e+01 6.808058e+00 7.612162e+00 7.594779e+00 5.609099e+00 5.642067e+00 6.154802e+00 6.026574e+00 6.051016e+00 6.085296e+00 5.430621e+00 5.299370e+00 6.324692e+00 5.635969e+00 5.310098e+00 5.629207e+00 6.431973e+00 8.415928e+00 1.128613e+01 1.146010e+01 1.030388e+01 8.756651e+00 8.665169e+00 6.443415e+00 6.519578e+00 6.973365e+00 6.754420e+00 7.104291e+00 7.060371e+00 6.194062e+00 6.043567e+00 7.260316e+00 6.378784e+00 6.025435e+00 6.454553e+00
 3.657158e+00 5.388371e+00 5.613079e+00 8.224885e+00 4.766537e+00 5.138504e+00 5.212216e+00 4.387545e+00 4.576055e+00 4.839178e+00 4.775930e+00 4.913243e+00 4.900677e+00 4.087974e+00 3.882828e+00 4.430509e+00 3.786971e+00 3.622098e+00 4.744583e+00 3.244957e+00 4.339370e+00 4.595607e+00 5.243250e+00 4.077433e+00 4.347921e+00 4.543740e+00 3.898542e+00 4.096172e+00 4.296350e+00 4.324545e+00 4.501188e+00 4.429765e+00 3.691145e+00 3.480308e+00 4.002341e+00 3.407423e+00 3.264484e+00 4.257768e+00 2.992970e+00 3.961318e+00 4.196219e+00 4.617484e+00 3.717270e+00 3.977331e+00 4.182471e+00 3.616370e+00 3.799304e+00 3.994461e+00 3.991316e+00 4.164185e+00 4.104324e+00 3.419622e+00 3.223429e+00 3.709401e+00 3.157316e+00 3.021645e+00 3.942215e+00 3.060340e+00 4.058152e+00 4.305252e+00 4.776368e+00 3.802559e+00 4.064674e+00 4.282971e+00 3.697541e+00 3.883805e+00 4.082727e+00 4.083596e+00 4.258312e+00 4.196181e+00 3.495026e+00 3.293340e+00 3.786723e+00 3.227094e+00 3.087716e+00 4.021886e+00 2.982172e+00 3.950324e+00 4.182629e+00 4.606266e+00 3.705751e+00 3.964061e+00 4.166572e+00 3.604854e+00 3.785847e+00 3.981109e+00 3.977879e+00 4.148478e+00 4.090018e+00 3.407289e+00 3.212358e+00 3.696099e+00 3.146515e+00 3.011049e+00 3.928644e+00 3.362957e+00 4.595034e+00 5.012421e+00 8.009734e+00 4.212212e+00 4.584638e+00 4.743748e+00 4.046896e+00 4.243003e+00 4.466415e+00 4.441841e+00 4.667951e+00 4.641505e+00 3.819371e+00 3.597072e+00 4.162167e+00 3.530320e+00 3.377276e+00 4.432974e+00 3.745126e+00 5.079021e+00 5.689238e+00 6.092219e+00 4.717536e+00 5.214662e+00 5.410481e+00 4.433562e+00 4.703432e+00 4.982855e+00 4.942325e+00 5.269901e+00 5.088154e+00 4.158629e+00 3.942084e+00 4.552328e+00 3.897244e+00 3.727817e+00 4.894139e+00
 6.645744e+00 7.050491e+00 6.767690e+00 6.836279e+00 6.760343e+00 7.043781e+00 6.921029e+00 6.759143e+00 9.327933e+00 1.207880e+01 9.727180e+00 9.881270e+00 1.212082e+01 1.207135e+01 8.728486e+00 7.981653e+00 8.236342e+00 7.132171e+00 9.539404e+00 5.807589e+00 6.163873e+00 5.932203e+00 6.008355e+00 5.900813e+00 6.200124e+00 6.108391e+00 5.937827e+00 8.459607e+00 9.123762e+00 8.980962e+00 9.135052e+00 9.165778e+00 1.132513e+01 8.020189e+00 7.154870e+00 7.354346e+00 6.322023e+00 8.215000e+00 4.519753e+00 4.849068e+00 4.647176e+00 4.708605e+00 4.609967e+00 4.869580e+00 4.817561e+00 4.662156e+00 6.821929e+00 7.231961e+00 7.017815e+00 7.243251e+00 7.349127e+00 7.255854e+00 6.438293e+00 5.781855e+00 5.982642e+00 5.024951e+00 6.755323e+00 4.947522e+00 5.285701e+00 5.077585e+00 5.138891e+00 5.037171e+00 5.300941e+00 5.248213e+00 5.090300e+00 7.303477e+00 8.037168e+00 7.579583e+00 8.048457e+00 8.342584e+00 7.744522e+00 6.910130e+00 6.231622e+00 6.497410e+00 5.453548e+00 7.251548e+00 4.448848e+00 4.779191e+00 4.576564e+00 4.635001e+00 4.538440e+00 4.795760e+00 4.746915e+00 4.591211e+00 6.723838e+00 7.177292e+00 6.881812e+00 7.249222e+00 7.347466e+00 7.155325e+00 6.376816e+00 5.709777e+00 5.924578e+00 4.949332e+00 6.665526e+00 6.175269e+00 6.548848e+00 6.298271e+00 6.361055e+00 6.253880e+00 6.530496e+00 6.485897e+00 6.306663e+00 8.919234e+00 9.461282e+00 1.152731e+01 1.168140e+01 1.171212e+01 9.453825e+00 8.604976e+00 7.519707e+00 7.827644e+00 6.677263e+00 8.671098e+00 6.798963e+00 7.108663e+00 6.873333e+00 6.969859e+00 6.826052e+00 7.174703e+00 7.067227e+00 6.858526e+00 1.188246e+01 1.216111e+01 1.201831e+01 1.217240e+01 1.220312e+01 1.215365e+01 8.973868e+00 8.139037e+00 8.362443e+00 7.192502e+00 9.358304e+00
 6.121604e+00 1.061579e+01 8.551446e+00 1.072961e+01 7.955368e+00 7.852604e+00 8.412945e+00 8.153313e+00 7.680143e+00 7.958052e+00 1.055238e+01 7.880951e+00 8.134660e+00 5.274402e+00 5.152162e+00 7.875512e+00 5.625111e+00 5.345130e+00 8.366122e+00 5.012734e+00 7.656812e+00 1.001012e+01 7.507234e+00 6.957951e+00 7.034934e+00 7.084608e+00 6.725962e+00 6.676674e+00 7.082742e+00 7.015223e+00 6.934593e+00 7.188302e+00 4.466194e+00 4.358972e+00 6.888883e+00 4.799252e+00 4.536252e+00 7.067381e+00 4.368958e+00 6.281530e+00 6.544727e+00 6.461630e+00 6.041481e+00 6.233224e+00 6.310824e+00 5.987003e+00 5.886033e+00 6.209258e+00 6.218128e+00 5.978042e+00 6.321552e+00 3.839150e+00 3.738931e+00 6.133232e+00 4.145695e+00 3.900077e+00 6.275609e+00 4.552724e+00 6.593282e+00 6.737765e+00 6.723946e+00 6.377907e+00 6.492268e+00 6.572082e+00 6.193736e+00 6.099290e+00 6.481527e+00 6.502698e+00 6.219696e+00 6.527057e+00 4.014527e+00 3.913015e+00 6.324756e+00 4.327153e+00 4.078254e+00 6.455469e+00 4.339311e+00 6.235557e+00 6.434852e+00 6.396230e+00 6.023347e+00 6.204973e+00 6.252560e+00 5.951578e+00 5.846789e+00 6.168957e+00 6.157959e+00 5.925491e+00 6.219025e+00 3.811552e+00 3.711495e+00 6.066584e+00 4.117128e+00 3.872454e+00 6.188518e+00 5.303391e+00 7.914660e+00 1.026797e+01 1.023731e+01 7.463065e+00 7.411360e+00 7.657240e+00 7.150342e+00 7.187839e+00 7.587856e+00 7.465749e+00 7.141381e+00 7.642356e+00 4.739500e+00 4.630818e+00 7.258049e+00 5.086167e+00 4.814940e+00 7.414210e+00 6.023250e+00 1.076453e+01 1.090901e+01 8.669528e+00 7.907904e+00 8.512014e+00 8.298285e+00 7.916547e+00 7.754785e+00 8.032694e+00 8.228901e+00 8.293094e+00 8.546803e+00 5.439014e+00 5.325790e+00 8.146361e+00 5.807595e+00 5.507093e+00 8.514864e+00
 6.932150e+00 8.843590e+00 1.199914e+01 1.190793e+01 8.546739e+00 1.159106e+01 9.129341e+00 7.108188e+00 7.295569e+00 7.759801e+00 7.562799e+00 7.606779e+00 7.627808e+00 6.735415e+00 6.550745e+00 7.674125e+00 6.598235e+00 6.315033e+00 7.202967e+00 5.956141e+00 8.026375e+00 1.118192e+01 8.881895e+00 7.512916e+00 8.179514e+00 8.064860e+00 6.173155e+00 6.365055e+00 6.759363e+00 6.637510e+00 6.650899e+00 6.644580e+00 5.826494e+00 5.658589e+00 6.741835e+00 5.701295e+00 5.448336e+00 6.240797e+00 4.751419e+00 6.435084e+00 7.567838e+00 7.052860e+00 6.102334e+00 6.605595e+00 6.618688e+00 4.953583e+00 5.126248e+00 5.477250e+00 5.351013e+00 5.342474e+00 5.364804e+00 4.625815e+00 4.466103e+00 5.451122e+00 4.513619e+00 4.276217e+00 5.022371e+00 5.132964e+00 6.904333e+00 8.195994e+00 7.645184e+00 6.534995e+00 7.134583e+00 7.121225e+00 5.339626e+00 5.516858e+00 5.881356e+00 5.750976e+00 5.742086e+00 5.761559e+00 5.007379e+00 4.843565e+00 5.853078e+00 4.891029e+00 4.649624e+00 5.410090e+00 4.688163e+00 6.355752e+00 7.222964e+00 6.993173e+00 6.039694e+00 6.534848e+00 6.550533e+00 4.891252e+00 5.063128e+00 5.413343e+00 5.286209e+00 5.278701e+00 5.301250e+00 4.563501e+00 4.404509e+00 5.386994e+00 4.451868e+00 4.214966e+00 4.959317e+00 6.352201e+00 1.097251e+01 1.153373e+01 1.144253e+01 7.956170e+00 8.531319e+00 8.927333e+00 6.564526e+00 6.798631e+00 7.160909e+00 7.014927e+00 7.104660e+00 7.060245e+00 6.213933e+00 6.026505e+00 7.181534e+00 6.079487e+00 5.812768e+00 6.636173e+00 7.040540e+00 9.329366e+00 1.209940e+01 1.200820e+01 1.124134e+01 1.169133e+01 1.170184e+01 7.221470e+00 7.446771e+00 7.836139e+00 7.639204e+00 7.687178e+00 7.691367e+00 6.890697e+00 6.655734e+00 7.902552e+00 6.712723e+00 6.434547e+00 7.346048e+00
 3.203129e+00 3.927840e+00 4.559351e+00 4.838642e+00 3.778000e+00 4.301011e+00 4.395603e+00 3.759118e+00 3.832383e+00 4.211481e+00 4.301245e+00 4.274855e+00 4.463210e+00 3.462031e+00 3.198588e+00 4.027808e+00 3.315566e+00 3.174229e+00 3.800527e+00 2.862698e+00 3.584138e+00 3.824206e+00 4.252748e+00 3.425649e+00 3.735777e+00 4.034811e+00 3.371639e+00 3.440546e+00 3.850431e+00 3.842787e+00 3.911545e+00 3.941607e+00 3.154910e+00 2.910397e+00 3.663572e+00 3.013394e+00 2.877647e+00 3.463032e+00 2.662103e+00 3.316024e+00 3.543500e+00 3.832615e+00 3.180753e+00 3.478063e+00 3.698372e+00 3.141370e+00 3.206411e+00 3.586044e+00 3.600842e+00 3.654320e+00 3.645179e+00 2.949080e+00 2.719070e+00 3.407647e+00 2.814001e+00 2.688453e+00 3.226967e+00 2.716231e+00 3.387255e+00 3.621331e+00 3.926408e+00 3.246181e+00 3.549865e+00 3.774045e+00 3.204401e+00 3.267671e+00 3.654768e+00 3.670851e+00 3.722536e+00 3.720752e+00 3.005844e+00 2.770766e+00 3.480420e+00 2.869359e+00 2.740374e+00 3.291223e+00 2.653463e+00 3.305171e+00 3.529205e+00 3.819572e+00 3.170593e+00 3.466198e+00 3.688880e+00 3.132551e+00 3.196211e+00 3.576441e+00 3.592024e+00 3.640784e+00 3.636165e+00 2.939823e+00 2.710985e+00 3.398180e+00 2.805361e+00 2.680218e+00 3.217728e+00 2.961528e+00 3.717959e+00 3.947674e+00 4.434743e+00 3.535252e+00 3.892318e+00 4.139957e+00 3.467442e+00 3.550252e+00 4.012035e+00 4.004353e+00 4.059889e+00 4.054516e+00 3.247976e+00 3.002709e+00 3.765946e+00 3.107769e+00 2.971766e+00 3.575262e+00 3.340203e+00 4.275653e+00 4.419266e+00 7.366989e+00 4.019603e+00 4.357133e+00 5.029910e+00 3.796290e+00 3.901176e+00 4.254931e+00 4.672151e+00 4.598804e+00 4.468272e+00 3.515894e+00 3.246585e+00 4.147820e+00 3.397613e+00 3.249752e+00 3.953107e+00
 6.931991e+00 7.149064e+00 6.916772e+00 7.034666e+00 6.906303e+00 7.302674e+00 7.228831e+00 7.140686e+00 9.975188e+00 1.241018e+01 1.226777e+01 1.241824e+01 1.241824e+01 1.238634e+01 1.214623e+01 9.321957e+00 9.030747e+00 7.810491e+00 1.225044e+01 6.402437e+00 6.589172e+00 6.364430e+00 6.481855e+00 6.336713e+00 6.704378e+00 6.650688e+00 6.502840e+00 9.491004e+00 1.192599e+01 1.178359e+01 1.193406e+01 1.193406e+01 1.190215e+01 9.189818e+00 8.590506e+00 8.254872e+00 7.180411e+00 9.294031e+00 4.985106e+00 5.158020e+00 4.953593e+00 5.064808e+00 4.927151e+00 5.262149e+00 5.232285e+00 5.088132e+00 7.399263e+00 8.086707e+00 7.503433e+00 7.972669e+00 1.056700e+01 7.940761e+00 7.318030e+00 6.890936e+00 6.688330e+00 5.686450e+00 7.478705e+00 5.543307e+00 5.722721e+00 5.511884e+00 5.623337e+00 5.481942e+00 5.824048e+00 5.796534e+00 5.649729e+00 8.047420e+00 8.895569e+00 8.367656e+00 1.111246e+01 1.111246e+01 8.871730e+00 7.965614e+00 7.502568e+00 7.365035e+00 6.256733e+00 8.113848e+00 4.884763e+00 5.060353e+00 4.853002e+00 4.961923e+00 4.826382e+00 5.158648e+00 5.131815e+00 4.987515e+00 7.231763e+00 7.866010e+00 7.363675e+00 8.259587e+00 7.799979e+00 7.625562e+00 7.196064e+00 6.783456e+00 6.615416e+00 5.582492e+00 7.361336e+00 6.662194e+00 6.887619e+00 6.632430e+00 6.742380e+00 6.592252e+00 6.968619e+00 6.951761e+00 6.795238e+00 1.194470e+01 1.217086e+01 9.556227e+00 1.217893e+01 1.217893e+01 1.214702e+01 1.190691e+01 9.082639e+00 8.666270e+00 7.452236e+00 9.802298e+00 6.991405e+00 7.184735e+00 6.986322e+00 7.108912e+00 6.971091e+00 7.349723e+00 7.341125e+00 7.167393e+00 1.222571e+01 1.245187e+01 1.230947e+01 1.245994e+01 1.245994e+01 1.242803e+01 1.218793e+01 1.183588e+01 9.194552e+00 7.803837e+00 1.229214e+01
 2.143559e+00 2.788433e+00 2.967689e+00 2.831089e+00 2.942430e+00 2.630854e+00 2.885698e+00 2.955793e+00 2.836558e+00 2.884040e+00 3.195741e+00 3.099602e+00 3.095628e+00 2.150813e+00 2.000586e+00 3.020281e+00 2.225448e+00 2.124186e+00 2.998292e+00 2.454687e+00 3.199039e+00 3.451389e+00 3.284485e+00 3.408312e+00 3.037991e+00 3.353058e+00 3.406554e+00 3.235983e+00 3.336422e+00 3.873567e+00 3.886724e+00 3.762998e+00 2.515559e+00 2.332236e+00 3.418217e+00 2.591516e+00 2.457971e+00 3.564281e+00 2.361552e+00 3.077556e+00 3.315757e+00 3.124850e+00 3.288219e+00 2.940638e+00 3.242944e+00 3.358744e+00 3.141905e+00 3.243510e+00 3.565348e+00 4.078384e+00 3.691257e+00 2.429582e+00 2.248895e+00 3.384850e+00 2.490302e+00 2.368787e+00 3.375122e+00 2.456408e+00 3.184263e+00 3.479323e+00 3.277297e+00 3.502553e+00 3.041995e+00 3.291618e+00 3.434489e+00 3.233750e+00 3.367607e+00 3.684893e+00 4.154129e+00 3.889108e+00 2.557550e+00 2.341630e+00 3.446084e+00 2.580242e+00 2.471535e+00 3.450867e+00 2.343726e+00 3.050291e+00 3.280103e+00 3.159998e+00 3.230466e+00 2.910557e+00 3.193992e+00 3.320330e+00 3.074612e+00 3.162303e+00 3.594665e+00 3.678393e+00 3.484096e+00 2.433133e+00 2.236244e+00 3.322014e+00 2.472293e+00 2.353258e+00 3.339468e+00 2.444409e+00 3.168179e+00 3.429774e+00 3.309921e+00 3.443275e+00 3.053599e+00 3.302960e+00 3.384939e+00 3.275483e+00 3.422498e+00 3.797722e+00 4.148379e+00 3.568574e+00 2.551801e+00 2.333087e+00 3.471685e+00 2.579709e+00 2.457087e+00 3.562536e+00 2.455200e+00 3.223604e+00 3.460435e+00 3.282339e+00 3.434198e+00 3.078565e+00 3.398814e+00 3.439531e+00 3.310138e+00 3.358139e+00 3.719532e+00 3.773663e+00 3.772044e+00 2.578564e+00 2.360424e+00 3.465637e+00 2.585284e+00 2.460012e+00 3.573328e+00 2.274395e+00 3.001509e+00 3.187273e+00 3.037844e+00 3.203201e+00 2.836665e+00 3.125651e+00 3.183683e+00 3.076192e+00 3.167463e+00 3.651679e+00 3.349001e+00 3.282273e+00 2.339525e+00 2.156943e+00 3.202190e+00 2.363087e+00 2.257780e+00 3.299075e+00 3.155859e+00 6.704991e+00 4.638965e+00 3.987363e+00 4.632597e+00 3.899641e+00 6.786168e+00 6.802955e+00 4.080279e+00 6.796713e+00 4.844535e+00 6.944409e+00 6.942790e+00 3.351827e+00 3.097464e+00 4.680876e+00 3.300304e+00 3.200330e+00 4.698330e+00 2.985409e+00 4.091069e+00 4.497269e+00 3.845666e+00 4.227500e+00 3.757944e+00 6.644472e+00 4.189032e+00 4.398191e+00 3.986584e+00 6.911663e+00 6.802713e+00 6.801093e+00 3.092712e+00 2.876337e+00 4.539179e+00 3.171279e+00 3.011151e+00 6.765458e+00 2.743277e+00 3.755573e+00 4.283879e+00 3.721258e+00 3.728922e+00 3.425977e+00 3.958857e+00 3.975643e+00 3.921400e+00 6.441628e+00 4.489449e+00 4.380499e+00 6.587704e+00 2.809532e+00 2.572617e+00 4.062389e+00 2.875428e+00 2.791996e+00 3.883636e+00 2.917266e+00 3.880529e+00 4.145434e+00 3.846214e+00 4.402468e+00 3.580530e+00 4.347214e+00 4.364000e+00 3.761168e+00 3.898151e+00 4.351004e+00 4.505455e+00 4.240434e+00 2.966016e+00 2.732145e+00 6.659571e+00 3.082846e+00 2.911601e+00 6.677025e+00 2.652909e+00 3.526447e+00 3.669245e+00 3.566232e+00 3.788037e+00 3.278211e+00 3.607624e+00 3.675470e+00 3.478718e+00 3.743328e+00 3.925874e+00 4.013131e+00 4.274913e+00 2.654286e+00 2.456222e+00 3.711156e+00 2.722537e+00 2.622878e+00 3.975876e+00 2.936953e+00 3.770956e+00 4.038914e+00 4.321409e+00 6.626879e+00 3.566520e+00 3.977293e+00 4.116186e+00 6.534169e+00 6.582170e+00 6.838816e+00 4.521042e+00 4.519422e+00 3.008674e+00 2.780798e+00 4.466333e+00 3.021321e+00 2.891749e+00 4.220386e+00 2.108067e+00 2.786117e+00 2.951580e+00 2.832692e+00 2.941908e+00 2.630298e+00 2.876599e+00 2.892110e+00 2.823980e+00 2.891195e+00 3.146451e+00 3.028798e+00 3.050117e+00 2.126361e+00 1.972756e+00 2.943837e+00 2.159443e+00 2.064873e+00 3.024543e+00 2.062292e+00 2.709157e+00 2.870648e+00 2.755079e+00 2.868632e+00 2.564336e+00 2.800296e+00 2.816192e+00 2.751916e+00 2.823268e+00 3.079914e+00 2.955115e+00 2.974191e+00 2.075369e+00 1.926014e+00 2.885719e+00 2.116404e+00 2.023291e+00 2.935710e+00 2.323123e+00 3.052240e+00 3.222032e+00 3.096682e+00 3.229839e+00 2.936079e+00 3.201657e+00 3.242306e+00 3.129731e+00 3.223393e+00 3.597458e+00 3.577489e+00 3.433360e+00 2.340777e+00 2.168890e+00 3.343562e+00 2.474232e+00 2.348506e+00 3.361016e+00 2.007331e+00 2.629943e+00 2.776732e+00 2.671885e+00 2.771479e+00 2.485321e+00 2.711306e+00 2.726781e+00 2.678363e+00 2.722547e+00 2.995994e+00 2.876828e+00 2.871809e+00 2.001457e+00 1.858903e+00 2.830718e+00 2.083867e+00 1.990021e+00 2.840431e+00 2.058860e+00 2.699186e+00 2.844578e+00 2.736384e+00 2.836624e+00 2.547744e+00 2.786128e+00 2.795941e+00 2.745230e+00 2.797290e+00 3.072753e+00 2.952398e+00 2.954604e+00 2.050351e+00 1.905057e+00 2.913942e+00 2.146672e+00 2.049823e+00 2.915954e+00
 6.874833e+00 7.672014e+00 8.809140e+00 8.425377e+00 7.485301e+00 7.463746e+00 6.743536e+00 5.863213e+00 5.662426e+00 5.721459e+00 5.631232e+00 5.610210e+00 5.684296e+00 5.574452e+00 5.586589e+00 5.829744e+00 5.570735e+00 5.461177e+00 5.668979e+00 8.003561e+00 1.152628e+01 1.217701e+01 1.207843e+01 9.157954e+00 8.657545e+00 8.158043e+00 6.871467e+00 6.648019e+00 6.717022e+00 6.626125e+00 6.606023e+00 6.670248e+00 6.560087e+00 6.566836e+00 6.862871e+00 6.543697e+00 6.431614e+00 6.646167e+00 7.832542e+00 9.190463e+00 1.205001e+01 1.195144e+01 8.408970e+00 8.726755e+00 7.783779e+00 6.725070e+00 6.490683e+00 6.576689e+00 6.484395e+00 6.444912e+00 6.531823e+00 6.394524e+00 6.405403e+00 6.730891e+00 6.419796e+00 6.279489e+00 6.488851e+00 8.029206e+00 1.153206e+01 1.218279e+01 9.875387e+00 8.900329e+00 9.122930e+00 7.916553e+00 6.859930e+00 6.658838e+00 6.751161e+00 6.636331e+00 6.597680e+00 6.676025e+00 6.561143e+00 6.555531e+00 6.892778e+00 6.587572e+00 6.448072e+00 6.644984e+00 7.844363e+00 8.894861e+00 1.201781e+01 9.710413e+00 8.376770e+00 8.498348e+00 7.684061e+00 6.667653e+00 6.456914e+00 6.518897e+00 6.452195e+00 6.404309e+00 6.484988e+00 6.370561e+00 6.356474e+00 6.678062e+00 6.387596e+00 6.252047e+00 6.465769e+00 8.112323e+00 8.929396e+00 1.217445e+01 1.207588e+01 1.136422e+01 9.114598e+00 7.870299e+00 6.871867e+00 6.650505e+00 6.692116e+00 6.653665e+00 6.613536e+00 6.665607e+00 6.528908e+00 6.541615e+00 6.877669e+00 6.563399e+00 6.455482e+00 6.639313e+00 8.178825e+00 1.153917e+01 1.218990e+01 1.209132e+01 1.137966e+01 9.130040e+00 8.434330e+00 6.922747e+00 6.669611e+00 6.729908e+00 6.653509e+00 6.610387e+00 6.700449e+00 6.558777e+00 6.559205e+00 6.861754e+00 6.583654e+00 6.452273e+00 6.650819e+00 7.835925e+00 8.724045e+00 1.184700e+01 1.174842e+01 8.368332e+00 8.523738e+00 7.580763e+00 6.520046e+00 6.291887e+00 6.345821e+00 6.238840e+00 6.213177e+00 6.277153e+00 6.161929e+00 6.168353e+00 6.481579e+00 6.178518e+00 6.050214e+00 6.279092e+00 1.114538e+01 1.183729e+01 1.248801e+01 1.238944e+01 1.167778e+01 1.163698e+01 1.094127e+01 7.408075e+00 7.163146e+00 7.208174e+00 7.269028e+00 7.244497e+00 7.313152e+00 6.964037e+00 7.041949e+00 7.909675e+00 7.278529e+00 6.923809e+00 7.113171e+00 1.111673e+01 1.180865e+01 1.245937e+01 1.236080e+01 1.164914e+01 1.160834e+01 1.091263e+01 7.542513e+00 7.158434e+00 7.322040e+00 7.033985e+00 7.126873e+00 7.066917e+00 6.942792e+00 6.964954e+00 7.495524e+00 6.958194e+00 6.803545e+00 7.135747e+00 1.103932e+01 1.173124e+01 1.238196e+01 1.228339e+01 1.157173e+01 9.322105e+00 1.083522e+01 7.211785e+00 6.982010e+00 7.050901e+00 6.926433e+00 6.879606e+00 6.955037e+00 6.815750e+00 6.816958e+00 7.418113e+00 6.904647e+00 6.650343e+00 6.948784e+00 1.109138e+01 1.178329e+01 1.243401e+01 1.233544e+01 1.162378e+01 1.158298e+01 1.088727e+01 7.517155e+00 7.034062e+00 7.178104e+00 6.978486e+00 6.972905e+00 7.079932e+00 6.955697e+00 6.902092e+00 7.345006e+00 6.905765e+00 6.747224e+00 7.090520e+00 1.097194e+01 1.166386e+01 1.231458e+01 1.221601e+01 1.150435e+01 1.146355e+01 8.559015e+00 7.161244e+00 6.895679e+00 6.912175e+00 6.859053e+00 6.785233e+00 6.945989e+00 6.692937e+00 6.742481e+00 7.082905e+00 6.716410e+00 6.562567e+00 6.828212e+00 1.109640e+01 1.178831e+01 1.243903e+01 1.234046e+01 9.419979e+00 1.158800e+01 1.089229e+01 7.397017e+00 7.138097e+00 7.250643e+00 7.040830e+00 6.989118e+00 7.121663e+00 6.915057e+00 6.866935e+00 7.350027e+00 6.937857e+00 6.745525e+00 7.332019e+00 6.908805e+00 7.719296e+00 1.103845e+01 1.093988e+01 7.470808e+00 7.715196e+00 6.514757e+00 5.636835e+00 5.419419e+00 5.470995e+00 5.381600e+00 5.349675e+00 5.422326e+00 5.308543e+00 5.312033e+00 5.591948e+00 5.322047e+00 5.206916e+00 5.422653e+00 6.443665e+00 7.355359e+00 1.072558e+01 8.418177e+00 7.084534e+00 6.999712e+00 6.137654e+00 5.303848e+00 5.094228e+00 5.142523e+00 5.052523e+00 5.026156e+00 5.097685e+00 4.986887e+00 4.990480e+00 5.256858e+00 4.998448e+00 4.884714e+00 5.092861e+00 8.399357e+00 9.091270e+00 1.195082e+01 1.185225e+01 1.114059e+01 8.627562e+00 7.646665e+00 6.651339e+00 6.399437e+00 6.466857e+00 6.356499e+00 6.339266e+00 6.412114e+00 6.304412e+00 6.316946e+00 6.566241e+00 6.260612e+00 6.146162e+00 6.394370e+00 5.899013e+00 6.642782e+00 8.078229e+00 7.594146e+00 6.488302e+00 6.409628e+00 5.652004e+00 4.838937e+00 4.637542e+00 4.684001e+00 4.598645e+00 4.572893e+00 4.646002e+00 4.548438e+00 4.556136e+00 4.786343e+00 4.528830e+00 4.423393e+00 4.639388e+00 6.374899e+00 7.241704e+00 8.494545e+00 8.395971e+00 7.045488e+00 6.966314e+00 6.132821e+00 5.277108e+00 5.070743e+00 5.115813e+00 5.027639e+00 5.002369e+00 5.077988e+00 4.984374e+00 4.992038e+00 5.219144e+00 4.955415e+00 4.847430e+00 5.072591e+00
 3.323991e+00 3.881406e+00 4.954837e+00 4.532365e+00 3.672810e+00 3.848256e+00 3.683521e+00 3.276372e+00 3.387776e+00 3.593236e+00 3.684839e+00 3.730699e+00 3.620124e+00 3.256455e+00 3.036259e+00 3.547655e+00 3.061932e+00 2.987447e+00 3.457028e+00 3.699291e+00 4.434222e+00 5.886971e+00 5.270424e+00 4.250473e+00 4.537817e+00 4.489957e+00 3.892546e+00 4.140623e+00 4.268577e+00 4.397125e+00 4.531542e+00 4.316856e+00 3.815147e+00 3.609418e+00 4.385547e+00 3.620011e+00 3.539813e+00 4.151021e+00 3.554339e+00 4.325591e+00 5.420845e+00 4.976481e+00 4.094000e+00 4.346515e+00 4.186036e+00 3.738958e+00 3.831353e+00 4.104458e+00 4.269714e+00 4.336613e+00 4.213377e+00 3.688797e+00 3.453433e+00 4.040545e+00 3.472235e+00 3.397827e+00 3.948528e+00 3.709890e+00 4.484517e+00 5.608810e+00 5.239528e+00 4.391180e+00 4.480952e+00 4.405534e+00 3.926643e+00 3.971556e+00 4.367053e+00 4.350623e+00 4.383228e+00 4.662598e+00 3.834139e+00 3.608072e+00 4.230195e+00 3.637939e+00 3.545607e+00 4.211575e+00 3.524908e+00 4.324029e+00 5.330903e+00 4.961622e+00 4.121140e+00 4.274803e+00 4.336495e+00 3.731685e+00 3.790311e+00 3.992550e+00 4.153426e+00 4.286631e+00 4.216922e+00 3.641508e+00 3.420936e+00 4.069707e+00 3.459401e+00 3.359105e+00 4.021490e+00 3.708203e+00 4.457333e+00 5.545189e+00 5.392517e+00 4.317197e+00 4.588278e+00 4.344222e+00 3.991633e+00 4.084028e+00 4.604227e+00 4.557140e+00 4.528476e+00 4.530399e+00 3.811046e+00 3.579511e+00 4.130420e+00 3.624583e+00 3.534915e+00 4.364563e+00 3.703349e+00 4.527195e+00 5.706625e+00 5.109774e+00 4.240722e+00 4.451524e+00 4.505818e+00 3.854913e+00 4.039065e+00 4.168110e+00 4.308239e+00 5.058071e+00 4.356648e+00 3.869529e+00 3.654618e+00 4.475507e+00 3.671576e+00 3.564079e+00 4.309391e+00 3.385859e+00 4.103764e+00 5.160384e+00 4.758022e+00 3.895366e+00 4.083121e+00 3.953054e+00 3.508059e+00 3.619291e+00 3.837257e+00 3.993230e+00 4.080755e+00 4.000331e+00 3.576042e+00 3.326451e+00 3.822085e+00 3.335874e+00 3.255070e+00 3.769387e+00 4.800499e+00 6.069865e+00 7.055568e+00 8.895111e+00 5.628065e+00 5.781727e+00 5.905820e+00 4.991344e+00 5.134799e+00 5.316282e+00 5.587508e+00 5.487797e+00 5.560767e+00 5.035274e+00 4.706323e+00 5.364842e+00 4.681245e+00 4.613584e+00 5.272825e+00 4.529045e+00 5.875524e+00 6.861227e+00 8.700770e+00 5.697125e+00 5.465279e+00 5.711479e+00 4.685684e+00 4.940458e+00 5.196040e+00 5.393167e+00 5.753064e+00 7.838652e+00 4.749483e+00 4.401006e+00 5.170501e+00 4.452434e+00 4.371760e+00 5.200590e+00 4.133018e+00 5.288582e+00 6.537686e+00 8.377229e+00 5.110183e+00 4.888421e+00 4.809752e+00 4.318122e+00 4.527936e+00 5.258008e+00 4.822360e+00 5.166122e+00 4.920778e+00 4.362052e+00 4.096819e+00 4.846960e+00 4.066370e+00 3.962090e+00 4.754943e+00 4.399379e+00 5.482456e+00 8.940385e+00 6.362279e+00 5.181950e+00 5.142935e+00 5.122204e+00 4.667336e+00 4.721810e+00 4.992274e+00 7.735726e+00 7.832222e+00 5.114653e+00 4.673345e+00 4.302696e+00 4.848157e+00 4.269576e+00 4.195539e+00 4.823658e+00 3.966247e+00 4.871007e+00 8.576203e+00 5.734695e+00 4.654687e+00 5.093538e+00 4.832122e+00 4.056057e+00 4.201947e+00 4.509514e+00 4.652052e+00 4.873707e+00 4.676371e+00 4.170573e+00 3.854024e+00 4.460043e+00 3.842610e+00 3.813257e+00 4.282965e+00 4.441474e+00 5.769174e+00 8.963701e+00 6.385595e+00 5.131167e+00 7.953262e+00 5.145520e+00 4.476638e+00 4.654889e+00 4.926609e+00 5.039550e+00 5.646714e+00 5.137969e+00 4.667064e+00 4.340187e+00 4.990051e+00 4.321954e+00 4.249310e+00 5.094240e+00 3.102054e+00 3.763515e+00 5.055698e+00 4.530736e+00 3.566138e+00 3.742306e+00 3.592226e+00 3.146516e+00 3.253391e+00 3.457395e+00 3.545530e+00 3.655738e+00 3.500935e+00 3.188720e+00 2.971008e+00 3.433857e+00 3.010413e+00 2.934928e+00 3.315805e+00 3.023549e+00 3.685234e+00 4.841018e+00 4.396649e+00 3.486413e+00 3.663663e+00 3.507936e+00 3.067179e+00 3.164838e+00 3.371446e+00 3.442004e+00 3.550561e+00 3.414520e+00 3.108277e+00 2.896896e+00 3.340340e+00 2.928344e+00 2.859993e+00 3.234889e+00 3.485941e+00 4.266575e+00 5.562919e+00 4.977029e+00 3.974991e+00 4.213306e+00 4.016415e+00 3.576061e+00 3.693674e+00 3.914847e+00 3.966760e+00 4.135994e+00 3.942836e+00 3.664608e+00 3.379754e+00 4.065024e+00 3.390153e+00 3.307888e+00 3.793429e+00 2.925993e+00 3.571415e+00 4.646956e+00 4.230231e+00 3.386315e+00 3.544308e+00 3.398060e+00 2.975852e+00 3.073279e+00 3.262056e+00 3.341484e+00 3.440644e+00 3.312987e+00 3.034337e+00 2.818806e+00 3.234759e+00 2.825937e+00 2.753797e+00 3.139998e+00 3.030497e+00 3.730808e+00 5.269404e+00 4.541538e+00 3.527600e+00 3.679866e+00 3.507779e+00 3.067073e+00 3.161812e+00 3.350569e+00 3.432834e+00 3.543390e+00 3.407969e+00 3.121373e+00 2.906061e+00 3.324181e+00 2.907206e+00 2.838282e+00 3.228371e+00
 6.147874e+00 6.250188e+00 6.054468e+00 6.125401e+00 6.018514e+00 6.247919e+00 6.598898e+00 6.771850e+00 9.530344e+00 1.194118e+01 9.289678e+00 9.039123e+00 9.069032e+00 1.195300e+01 6.575508e+00 6.883577e+00 6.658088e+00 6.738717e+00 6.610930e+00 6.901944e+00 7.264330e+00 7.408536e+00 1.226384e+01 1.246586e+01 1.240868e+01 1.007446e+01 1.231320e+01 1.247768e+01 6.504978e+00 6.796562e+00 6.583936e+00 6.657032e+00 6.543095e+00 6.791280e+00 7.170750e+00 7.337662e+00 1.220709e+01 1.020028e+01 1.235193e+01 9.754309e+00 1.004762e+01 1.242092e+01 6.580624e+00 6.891074e+00 6.653561e+00 6.755822e+00 6.622759e+00 6.890185e+00 7.235231e+00 7.404492e+00 1.226631e+01 1.246833e+01 1.241116e+01 1.007694e+01 9.843443e+00 1.248015e+01 6.485675e+00 6.802791e+00 6.559804e+00 6.636173e+00 6.524264e+00 6.799207e+00 7.146346e+00 7.308714e+00 1.219193e+01 1.239394e+01 1.233677e+01 9.739147e+00 1.224128e+01 1.240576e+01 6.572705e+00 6.862589e+00 6.651959e+00 6.744379e+00 6.627940e+00 6.904947e+00 7.237436e+00 7.396984e+00 1.226275e+01 1.246476e+01 1.240759e+01 1.228219e+01 1.010328e+01 1.247658e+01 6.585968e+00 6.894102e+00 6.655336e+00 6.748151e+00 6.609514e+00 6.876621e+00 7.349259e+00 7.523913e+00 1.006052e+01 1.247136e+01 1.241418e+01 1.007996e+01 1.231870e+01 1.248318e+01 6.390170e+00 6.658225e+00 6.458341e+00 6.531391e+00 6.417656e+00 6.650233e+00 7.133318e+00 7.301810e+00 9.897012e+00 1.230785e+01 1.225068e+01 1.212528e+01 1.215519e+01 1.231967e+01 6.805351e+00 7.278287e+00 7.014772e+00 7.010934e+00 6.885899e+00 7.137674e+00 7.619756e+00 7.930761e+00 1.238450e+01 1.258651e+01 1.252934e+01 1.240394e+01 1.243385e+01 1.259833e+01 6.766491e+00 7.156840e+00 6.870962e+00 6.989614e+00 6.826481e+00 7.144386e+00 7.856894e+00 7.920632e+00 1.237437e+01 1.257638e+01 1.251921e+01 1.239382e+01 1.242372e+01 1.258820e+01 6.697662e+00 7.005066e+00 6.807202e+00 6.884590e+00 6.754261e+00 6.997268e+00 7.581306e+00 8.277818e+00 1.234605e+01 1.254806e+01 1.249089e+01 1.236549e+01 1.239540e+01 1.255988e+01 6.748025e+00 7.073554e+00 6.847836e+00 6.916908e+00 6.801386e+00 7.070070e+00 7.847771e+00 8.297017e+00 1.236525e+01 1.256726e+01 1.251009e+01 1.238469e+01 1.241460e+01 1.257908e+01 6.657155e+00 6.988878e+00 6.751414e+00 6.804852e+00 6.685412e+00 6.950812e+00 7.680637e+00 8.251990e+00 1.232022e+01 1.252223e+01 1.246506e+01 1.233967e+01 1.236957e+01 1.253405e+01 6.743443e+00 7.094322e+00 6.912277e+00 6.918726e+00 6.787606e+00 7.081868e+00 8.112990e+00 1.050766e+01 1.236706e+01 1.256908e+01 1.251191e+01 1.238651e+01 1.241642e+01 1.258090e+01 5.793708e+00 6.034572e+00 5.849274e+00 5.912408e+00 5.810867e+00 6.022117e+00 6.437695e+00 6.730242e+00 9.062042e+00 1.173628e+01 1.167911e+01 1.155372e+01 8.915192e+00 1.174810e+01 5.471782e+00 5.706520e+00 5.525656e+00 5.589007e+00 5.488352e+00 5.696311e+00 6.086575e+00 6.343263e+00 8.461889e+00 1.142132e+01 1.136415e+01 8.766524e+00 8.674326e+00 1.143314e+01 6.458688e+00 6.719281e+00 6.519224e+00 6.590618e+00 6.470072e+00 6.720791e+00 7.169452e+00 7.372650e+00 1.215932e+01 1.236134e+01 1.230417e+01 1.217877e+01 1.220868e+01 1.237316e+01 4.917910e+00 5.146456e+00 4.966034e+00 5.029007e+00 4.929333e+00 5.132170e+00 5.505094e+00 5.713235e+00 7.884188e+00 8.664389e+00 8.221708e+00 8.022213e+00 1.072055e+01 8.676210e+00 5.450074e+00 5.685062e+00 5.498285e+00 5.562517e+00 5.461068e+00 5.668533e+00 6.051185e+00 6.284561e+00 8.600265e+00 1.139661e+01 9.130616e+00 9.005221e+00 1.124395e+01 1.140843e+01
[truncated: 1,116,131 more chars]
