# Supplementary material for: Benchmarking Inverse Statistical Approaches for Protein Structure and Design with Exactly Solvable Models
Source: PLoS Comput Biol. 2016 May 13;12(5):e1004889. doi: 10.1371/journal.pcbi.1004889 (PMC4866778; doi:10.1371/journal.pcbi.1004889)
Supplement: S2 Code — See readme.txt file. (ZIP) [file pcbi.1004889.s003.zip › CodeS2/S_B/align_B_w0lp_pmin0.freq]

0.161777
0.002982
0.000020
0.000340
0.000040
0.006264
0.001841
0.002101
0.074405
0.053352
0.015549
0.016610
0.013888
0.018151
0.137302
0.218811
0.015769
0.067661
0.140004
0.053132
0.063858
0.031019
0.012087
0.016550
0.011287
0.038803
0.023574
0.016030
0.045347
0.031879
0.016030
0.013828
0.012508
0.014889
0.063418
0.135761
0.028117
0.154973
0.234261
0.035781
0.286072
0.082489
0.124034
0.105924
0.155333
0.092195
0.031539
0.014008
0.005463
0.002502
0.001941
0.000820
0.001621
0.001021
0.016950
0.030318
0.006184
0.030278
0.010406
0.000901
0.007224
0.031839
0.359716
0.133620
0.443946
0.017751
0.005643
0.000260
0.000000
0.000000
0.000000
0.000000
0.000000
0.000000
0.000000
0.000000
0.000000
0.000000
0.000000
0.000000
0.061277
0.010026
0.014289
0.009846
0.015469
0.010106
0.009626
0.022534
0.001721
0.002381
0.004263
0.002982
0.006024
0.002862
0.091495
0.157615
0.018071
0.394457
0.164199
0.000760
0.125575
0.021333
0.015930
0.019612
0.016130
0.029077
0.018011
0.017410
0.019452
0.017631
0.010867
0.009706
0.013248
0.013288
0.126076
0.262177
0.014689
0.095417
0.140164
0.014209
0.005743
0.001701
0.000080
0.000260
0.000060
0.002321
0.002502
0.008065
0.039244
0.070142
0.060356
0.079888
0.087553
0.068361
0.097839
0.095878
0.044687
0.102582
0.162898
0.069842
0.086152
0.016910
0.003082
0.005703
0.002702
0.024655
0.017771
0.023874
0.072303
0.053452
0.032419
0.027056
0.021793
0.028817
0.062317
0.135962
0.034581
0.127877
0.178287
0.044287
0.237482
0.084431
0.181809
0.134681
0.221193
0.088513
0.030498
0.020052
0.000420
0.000000
0.000020
0.000000
0.000000
0.000000
0.000040
0.000140
0.000380
0.000320
0.000000
0.000020
0.020953
0.009346
0.003602
0.004803
0.002922
0.010326
0.014589
0.030458
0.019352
0.039864
0.042465
0.047589
0.070242
0.046028
0.198919
0.179348
0.038123
0.090134
0.099780
0.031159
0.036802
0.003262
0.000060
0.000460
0.000060
0.005363
0.003702
0.007605
0.102962
0.103882
0.058415
0.068401
0.053132
0.062718
0.094937
0.107985
0.050230
0.053272
0.077206
0.109546
0.044907
0.014028
0.012808
0.012648
0.013348
0.014329
0.013108
0.021553
0.009606
0.014609
0.018091
0.019712
0.040464
0.024955
0.240684
0.237903
0.023414
0.090334
0.115289
0.018211
0.044207
0.000220
0.000000
0.000020
0.000020
0.000480
0.000100
0.000440
0.009165
0.011807
0.008085
0.014008
0.019432
0.009726
0.110086
0.180568
0.009145
0.178587
0.394217
0.009686
0.209966
0.037462
0.011787
0.022433
0.013668
0.049970
0.023174
0.018891
0.042846
0.021513
0.014329
0.013108
0.011187
0.013028
0.056594
0.101181
0.026856
0.117811
0.169061
0.025135
0.045908
0.074245
0.113288
0.093556
0.115169
0.057575
0.117370
0.274965
0.004623
0.001941
0.006844
0.001781
0.002301
0.002562
0.004303
0.008125
0.027797
0.044407
0.002341
0.000901
0.172323
0.063918
0.019192
0.033340
0.018231
0.078927
0.042826
0.026316
0.083090
0.044987
0.025815
0.020853
0.013868
0.019472
0.020032
0.043226
0.036222
0.082670
0.110967
0.043726
0.012007
0.000140
0.000000
0.000020
0.000000
0.000460
0.000260
0.000480
0.054333
0.068121
0.024595
0.039264
0.036702
0.039624
0.164379
0.234381
0.012828
0.057675
0.176826
0.077907
0.327496
0.066280
0.064999
0.083510
0.082530
0.105143
0.033160
0.021753
0.037082
0.011587
0.013128
0.008725
0.007825
0.009165
0.019192
0.022253
0.014989
0.024355
0.031339
0.015489
0.026476
0.000040
0.000020
0.000000
0.000000
0.000220
0.000140
0.000460
0.040284
0.080728
0.028817
0.050030
0.049009
0.037743
0.147709
0.188053
0.016450
0.073124
0.191595
0.069101
0.231279
0.069962
0.047669
0.063238
0.053492
0.088733
0.044887
0.029178
0.053312
0.024575
0.020512
0.018511
0.014449
0.019372
0.037903
0.039424
0.029698
0.034821
0.043946
0.035041
0.091195
0.007585
0.000420
0.001421
0.000420
0.013108
0.003822
0.004683
0.077787
0.071363
0.031359
0.037763
0.036602
0.034641
0.111967
0.155493
0.022393
0.071783
0.152091
0.074104
0.191555
0.023874
0.007264
0.016430
0.008365
0.036142
0.023334
0.016850
0.043466
0.031439
0.022734
0.022834
0.017370
0.019071
0.064138
0.100080
0.036802
0.118471
0.175005
0.024775
0.182730
0.076406
0.125675
0.107384
0.139584
0.073424
0.082289
0.120913
0.002221
0.000500
0.001321
0.000440
0.000280
0.000540
0.004903
0.014709
0.010566
0.053412
0.002602
0.000100
0.060016
0.001841
0.000941
0.001121
0.000800
0.003242
0.002141
0.001801
0.003802
0.004623
0.002281
0.002281
0.003882
0.001901
0.244287
0.363598
0.002902
0.098719
0.197699
0.002121
0.073724
0.004002
0.000180
0.000660
0.000140
0.007264
0.002722
0.002642
0.048649
0.035441
0.019772
0.024255
0.024555
0.023694
0.098599
0.151251
0.020612
0.132159
0.286912
0.042766
0.145948
0.035061
0.014229
0.023954
0.015069
0.044807
0.026636
0.018611
0.048249
0.042766
0.022313
0.021773
0.020072
0.020252
0.071523
0.124595
0.029918
0.097579
0.135521
0.041125
0.146008
0.092295
0.160256
0.117631
0.174004
0.073224
0.077967
0.110226
0.001381
0.000120
0.000881
0.000080
0.000080
0.000240
0.001621
0.004403
0.006204
0.032359
0.000981
0.000040
