# Supplementary material for: Benchmarking Inverse Statistical Approaches for Protein Structure and Design with Exactly Solvable Models
Source: PLoS Comput Biol. 2016 May 13;12(5):e1004889. doi: 10.1371/journal.pcbi.1004889 (PMC4866778; doi:10.1371/journal.pcbi.1004889)
Supplement: S2 Code — See readme.txt file. (ZIP) [file pcbi.1004889.s003.zip › CodeS2/S_B/align_B_w0lp_pmin0.p]

 1.617771e-01 2.981789e-03 3.402041e-04 4.002401e-05 6.263758e-03 1.841105e-03 2.101261e-03 7.440464e-02 5.335201e-02 1.554933e-02 1.660997e-02 1.388833e-02 1.815089e-02 1.373024e-01 2.188113e-01 1.576946e-02 6.766060e-02 1.400040e-01 5.313188e-02
 6.385831e-02 3.101861e-02 1.208725e-02 1.654993e-02 3.880328e-02 2.357414e-02 1.602962e-02 4.534721e-02 3.187913e-02 1.602962e-02 1.382830e-02 1.250750e-02 1.488893e-02 6.341805e-02 1.357615e-01 2.811687e-02 1.549730e-01 2.342606e-01 3.578147e-02
 2.860716e-01 8.248949e-02 1.240344e-01 1.059236e-01 1.553332e-01 9.219532e-02 3.153892e-02 1.400841e-02 5.463278e-03 2.501501e-03 1.941165e-03 1.620973e-03 1.020612e-03 1.695017e-02 3.031819e-02 6.183710e-03 3.027817e-02 1.040624e-02 9.005403e-04
 7.224335e-03 3.183910e-02 3.597158e-01 1.336202e-01 4.439464e-01 1.775065e-02 5.643386e-03
 6.127677e-02 1.002602e-02 1.428857e-02 9.845908e-03 1.546928e-02 1.010606e-02 9.625775e-03 2.253352e-02 1.721033e-03 2.381429e-03 4.262558e-03 2.981789e-03 6.023614e-03 2.861717e-03 9.149490e-02 1.576146e-01 1.807084e-02 3.944567e-01 1.641985e-01
 1.255753e-01 2.133280e-02 1.592956e-02 1.961177e-02 1.612968e-02 2.907745e-02 1.801081e-02 1.741045e-02 1.945167e-02 1.763058e-02 1.086652e-02 1.324795e-02 1.328797e-02 1.260756e-01 2.621773e-01 1.468881e-02 9.541725e-02 1.401641e-01 1.420853e-02
 5.743446e-03 1.701021e-03 8.004803e-05 2.601561e-04 2.321393e-03 2.501501e-03 8.064839e-03 3.924355e-02 7.014209e-02 6.035621e-02 7.988793e-02 8.755253e-02 6.836102e-02 9.783870e-02 9.587753e-02 4.468681e-02 1.025815e-01 1.628977e-01 6.984191e-02
 8.615169e-02 1.691015e-02 3.081849e-03 5.703422e-03 2.465479e-02 1.777066e-02 2.387432e-02 7.230338e-02 5.345207e-02 3.241945e-02 2.705623e-02 2.179308e-02 2.881729e-02 6.231739e-02 1.359616e-01 3.458075e-02 1.278767e-01 1.782870e-01 4.428657e-02
 2.374825e-01 8.443066e-02 1.818091e-01 1.346808e-01 2.211927e-01 8.851311e-02 3.049830e-02 2.005203e-02 4.202522e-04 4.002401e-05 1.400841e-04 3.802281e-04 3.201921e-04 2.001201e-05
 2.095257e-02 9.345607e-03 3.602161e-03 4.802882e-03 1.032620e-02 1.458875e-02 3.045827e-02 1.935161e-02 3.986392e-02 4.246548e-02 4.758855e-02 7.024215e-02 4.602762e-02 1.989194e-01 1.793476e-01 3.812287e-02 9.013408e-02 9.977987e-02 3.115870e-02
 3.680208e-02 3.261957e-03 4.602762e-04 6.003602e-05 5.363218e-03 3.702221e-03 7.604563e-03 1.029618e-01 1.038823e-01 5.841505e-02 6.840104e-02 5.313188e-02 6.271763e-02 9.493696e-02 1.079848e-01 5.023014e-02 5.327196e-02 7.720632e-02 1.095457e-01
 4.490694e-02 1.402842e-02 1.280768e-02 1.264759e-02 1.334801e-02 1.432860e-02 1.310786e-02 2.155293e-02 1.460877e-02 1.809085e-02 1.971183e-02 4.046428e-02 2.495497e-02 2.406844e-01 2.379027e-01 2.341405e-02 9.033420e-02 1.152892e-01 1.821093e-02
 4.420652e-02 2.201321e-04 2.001201e-05 4.802882e-04 1.000600e-04 4.402642e-04 9.165499e-03 1.180708e-02 8.084851e-03 1.400841e-02 1.943166e-02 9.725836e-03 1.100861e-01 1.805683e-01 9.145487e-03 1.785872e-01 3.942165e-01 9.685811e-03
 2.099660e-01 3.746248e-02 1.178707e-02 2.243346e-02 1.366820e-02 4.996998e-02 2.317390e-02 1.889133e-02 4.284571e-02 2.151291e-02 1.432860e-02 1.310786e-02 1.302782e-02 5.659396e-02 1.011807e-01 2.685611e-02 1.178107e-01 1.690614e-01 2.513508e-02
 4.590754e-02 7.424455e-02 1.132880e-01 9.355613e-02 1.151691e-01 5.757454e-02 1.173704e-01 2.749650e-01 4.622774e-03 1.941165e-03 6.844106e-03 1.781069e-03 2.301381e-03 2.561537e-03 4.302582e-03 8.124875e-03 2.779668e-02 4.440664e-02 2.341405e-03
 1.723234e-01 6.391835e-02 1.919151e-02 3.334000e-02 1.823094e-02 7.892736e-02 4.282570e-02 2.631579e-02 8.308985e-02 4.498699e-02 2.581549e-02 2.085251e-02 1.947168e-02 2.003202e-02 4.322594e-02 3.622173e-02 8.266960e-02 1.109666e-01 4.372624e-02
 1.200720e-02 1.400841e-04 4.602762e-04 2.601561e-04 4.802882e-04 5.433260e-02 6.812087e-02 2.459476e-02 3.926356e-02 3.670202e-02 3.962377e-02 1.643786e-01 2.343806e-01 1.282770e-02 5.767460e-02 1.768261e-01 7.790674e-02
 3.274965e-01 6.627977e-02 6.499900e-02 8.351011e-02 8.252952e-02 1.051431e-01 3.315990e-02 2.175305e-02 3.708225e-02 1.158695e-02 1.312788e-02 8.725235e-03 9.165499e-03 1.919151e-02 2.225335e-02 1.498899e-02 2.435461e-02 3.133880e-02 1.548929e-02
 2.647589e-02 4.002401e-05 2.201321e-04 1.400841e-04 4.602762e-04 4.028417e-02 8.072844e-02 2.881729e-02 5.003002e-02 4.900941e-02 3.774265e-02 1.477086e-01 1.880528e-01 1.644987e-02 7.312387e-02 1.915950e-01 6.910146e-02
 2.312788e-01 6.996198e-02 4.766860e-02 6.323794e-02 5.349210e-02 8.873324e-02 4.488693e-02 2.917751e-02 5.331199e-02 2.457474e-02 2.051231e-02 1.851111e-02 1.937162e-02 3.790274e-02 3.942365e-02 2.969782e-02 3.482089e-02 4.394637e-02 3.504102e-02
 9.119472e-02 7.584551e-03 1.420853e-03 4.202522e-04 1.310786e-02 3.822293e-03 4.682810e-03 7.778667e-02 7.136282e-02 3.135882e-02 3.776266e-02 3.660196e-02 3.464078e-02 1.119672e-01 1.554933e-01 2.239344e-02 7.178307e-02 1.520913e-01 7.410446e-02
 1.915549e-01 2.387432e-02 1.642986e-02 8.365019e-03 3.614169e-02 2.333400e-02 1.685011e-02 4.346608e-02 3.143886e-02 2.273364e-02 2.283370e-02 1.737042e-02 1.907144e-02 6.413848e-02 1.000800e-01 3.680208e-02 1.184711e-01 1.750050e-01 2.477486e-02
 1.827296e-01 7.640584e-02 1.256754e-01 1.073844e-01 1.395838e-01 7.342405e-02 8.228937e-02 1.209125e-01 2.221333e-03 5.003002e-04 1.320792e-03 4.402642e-04 2.801681e-04 5.403242e-04 4.902942e-03 1.470883e-02 1.056634e-02 5.341205e-02 2.601561e-03
 6.001601e-02 1.841105e-03 9.405643e-04 1.120672e-03 3.241945e-03 2.141285e-03 1.801081e-03 3.802281e-03 4.622774e-03 2.281369e-03 2.281369e-03 3.882329e-03 1.901141e-03 2.442866e-01 3.635982e-01 2.901741e-03 9.871923e-02 1.976986e-01 2.121273e-03
 7.372423e-02 4.002401e-03 1.801081e-04 6.603962e-04 7.264359e-03 2.721633e-03 2.641585e-03 4.864919e-02 3.544126e-02 1.977186e-02 2.425455e-02 2.455473e-02 2.369422e-02 9.859916e-02 1.512508e-01 2.061237e-02 1.321593e-01 2.869121e-01 4.276566e-02
 1.459476e-01 3.506104e-02 2.395437e-02 1.506904e-02 4.480688e-02 2.663598e-02 1.861117e-02 4.824895e-02 4.276566e-02 2.231339e-02 2.177306e-02 2.007204e-02 2.025215e-02 7.152291e-02 1.245948e-01 2.991795e-02 9.757855e-02 1.355213e-01 4.112467e-02
 1.460076e-01 9.229538e-02 1.602562e-01 1.176306e-01 1.740044e-01 7.322393e-02 7.796678e-02 1.102261e-01 1.380828e-03 1.200720e-04 8.805283e-04 8.004803e-05 8.004803e-05 2.401441e-04 1.620973e-03 4.402642e-03 6.203722e-03 3.235942e-02 9.805884e-04
 1.618971e-02 4.522714e-03 2.201321e-04 1.320792e-03 5.983590e-03 4.362618e-03 3.422053e-03 1.570943e-02 1.020612e-02 4.362618e-03 3.402041e-03 2.261357e-03 3.622173e-03 5.423254e-03 1.256754e-02 7.304383e-03 2.099260e-02 2.783670e-02 1.178707e-02 5.003002e-04 6.003602e-05 1.000000e-10 2.001201e-05 8.004803e-05 1.200720e-04 6.003602e-05 2.601561e-04 1.200720e-04 8.004803e-05 1.400841e-04 4.002401e-05 4.002401e-05 4.002401e-05 1.400841e-04 2.201321e-04 4.202522e-04 5.403242e-04 1.000600e-04 2.001201e-05 1.000000e-10 1.000000e-10 1.000000e-10 2.001201e-05 1.000000e-10 1.000000e-10 1.200720e-04 4.002401e-05 2.001201e-05 2.001201e-05 1.000000e-10 1.000000e-10 1.000000e-10 1.000000e-10 1.000000e-10 6.003602e-05 2.001201e-05 2.001201e-05 1.000000e-10 1.000000e-10 1.000000e-10 1.000000e-10 1.000000e-10 1.000000e-10 1.000000e-10 1.000000e-10 1.000000e-10 1.000000e-10 1.000000e-10 1.000000e-10 1.000000e-10 1.000000e-10 1.000000e-10 1.000000e-10 1.000000e-10 4.002401e-05 1.000000e-10 9.005403e-04 2.001201e-04 1.000000e-10 4.002401e-05 2.601561e-04 1.400841e-04 8.004803e-05 5.803482e-04 3.201921e-04 2.201321e-04 1.200720e-04 1.200720e-04 4.002401e-05 1.200720e-04 2.801681e-04 3.201921e-04 8.605163e-04 1.360816e-03 3.001801e-04 2.201321e-04 4.002401e-05 1.000000e-10 1.000000e-10 6.003602e-05 4.002401e-05 2.001201e-05 2.601561e-04 4.002401e-05 2.001201e-05 2.001201e-05 1.000000e-10 1.000000e-10 2.001201e-05 2.201321e-04 8.004803e-05 2.601561e-04 4.402642e-04 1.000600e-04 2.001201e-04 1.000000e-10 1.000000e-10 1.000000e-10 2.001201e-05 2.001201e-05 2.001201e-05 1.600961e-04 1.600961e-04 1.000000e-10 1.000000e-10 1.000000e-10 2.001201e-05 6.003602e-05 2.001201e-04 6.003602e-05 3.402041e-04 7.804683e-04 6.003602e-05 7.124275e-03 3.742245e-03 1.000600e-03 1.901141e-03 4.882930e-03 2.461477e-03 1.340804e-03 4.502702e-03 3.081849e-03 1.340804e-03 1.000600e-03 7.604563e-04 1.060636e-03 3.402041e-03 7.804683e-03 2.361417e-03 9.525715e-03 1.322794e-02 3.041825e-03 4.702822e-03 2.221333e-03 1.120672e-03 1.400841e-03 2.901741e-03 1.620973e-03 9.205523e-04 2.641585e-03 1.420853e-03 7.004203e-04 6.804082e-04 6.003602e-04 6.804082e-04 2.961777e-03 6.403842e-03 1.120672e-03 7.584551e-03 1.120672e-02 1.721033e-03 8.004803e-04 5.603362e-04 3.402041e-04 2.401441e-04 7.804683e-04 3.602161e-04 2.601561e-04 5.803482e-04 5.603362e-04 2.001201e-04 1.400841e-04 1.000600e-04 2.201321e-04 1.060636e-03 2.701621e-03 3.001801e-04 2.181309e-03 3.281969e-03 5.803482e-04 1.060636e-03 7.404443e-04 1.801081e-04 5.203122e-04 7.404443e-04 6.603962e-04 3.201921e-04 5.803482e-04 4.002401e-04 1.801081e-04 1.600961e-04 2.201321e-04 2.201321e-04 1.420853e-03 3.261957e-03 1.801081e-04 1.981189e-03 3.021813e-03 4.202522e-04 8.004803e-04 4.002401e-04 1.600961e-04 2.801681e-04 6.804082e-04 2.601561e-04 1.200720e-04 5.003002e-04 2.801681e-04 1.400841e-04 2.001201e-04 1.600961e-04 1.600961e-04 1.120672e-03 2.661597e-03 2.201321e-04 1.981189e-03 3.382029e-03 3.201921e-04 9.205523e-04 6.203722e-04 4.002401e-04 4.602762e-04 8.405043e-04 3.802281e-04 2.201321e-04 7.804683e-04 3.402041e-04 1.600961e-04 2.401441e-04 1.400841e-04 1.000600e-04 1.040624e-03 2.521513e-03 3.602161e-04 3.362017e-03 4.642786e-03 3.201921e-04 6.063638e-03 3.181909e-03 1.080648e-03 1.681009e-03 3.261957e-03 2.081249e-03 1.520913e-03 3.502101e-03 2.421453e-03 1.660997e-03 1.400841e-03 1.721033e-03 1.580949e-03 5.143086e-03 8.184911e-03 4.022413e-03 3.233940e-02 5.213128e-02 3.161897e-03 9.805884e-03 4.802882e-03 2.441465e-03 3.041825e-03 5.663398e-03 3.682209e-03 2.201321e-03 5.243146e-03 4.302582e-03 3.141885e-03 2.941765e-03 3.041825e-03 2.441465e-03 6.924154e-03 1.198719e-02 6.503902e-03 5.181109e-02 8.144887e-02 5.143086e-03 1.060636e-03 5.403242e-04 1.400841e-04 3.001801e-04 7.604563e-04 4.602762e-04 3.402041e-04 8.004803e-04 7.004203e-04 2.001201e-04 8.004803e-05 2.001201e-04 2.601561e-04 1.440865e-03 3.482089e-03 4.202522e-04 1.380828e-03 2.541525e-03 6.003602e-04 2.841705e-03 1.620973e-03 5.203122e-04 7.604563e-04 2.701621e-03 1.741045e-03 1.300780e-03 2.461477e-03 1.821093e-03 8.805283e-04 1.060636e-03 8.204923e-04 1.340804e-03 1.002602e-02 2.351411e-02 9.005403e-04 4.462678e-03 5.943566e-03 2.181309e-03 5.883530e-03 4.822894e-03 3.241945e-03 3.121873e-03 6.343806e-03 3.742245e-03 2.901741e-03 4.122473e-03 4.282570e-03 2.201321e-03 1.721033e-03 1.841105e-03 2.381429e-03 2.001201e-02 4.330598e-02 2.461477e-03 8.024815e-03 1.254753e-02 4.162497e-03 4.742846e-03 2.941765e-03 1.240744e-03 1.460877e-03 2.821693e-03 1.440865e-03 9.805884e-04 2.541525e-03 1.380828e-03 5.203122e-04 5.003002e-04 4.802882e-04 7.204323e-04 3.201921e-03 6.523914e-03 1.280768e-03 7.404443e-03 9.865920e-03 1.761057e-03
 2.473484e-02 1.789073e-02 3.111867e-02 2.379428e-02 3.686212e-02 1.949170e-02 4.762858e-03 8.405043e-04 4.402642e-04 6.003602e-05 4.002401e-05 2.001201e-05 2.001201e-05 3.201921e-04 6.804082e-04 1.600961e-04 4.402642e-04 6.003602e-05 4.002401e-05 1.480889e-03 1.200720e-04 3.602161e-04 2.201321e-04 5.203122e-04 2.201321e-04 2.001201e-05 1.000000e-10 1.000000e-10 1.000000e-10 1.000000e-10 1.000000e-10 1.000000e-10 2.001201e-05 2.001201e-05 1.000000e-10 1.000000e-10 1.000000e-10 1.000000e-10 2.001201e-04 6.003602e-05 2.001201e-05 1.000000e-10 6.003602e-05 1.000000e-10 1.000000e-10 1.000000e-10 1.000000e-10 1.000000e-10 1.000000e-10 1.000000e-10 1.000000e-10 1.000000e-10 1.000000e-10 1.000000e-10 1.000000e-10 1.000000e-10 1.000000e-10 4.002401e-05 1.000000e-10 1.000000e-10 1.000000e-10 1.000000e-10 1.000000e-10 1.000000e-10 1.000000e-10 1.000000e-10 1.000000e-10 1.000000e-10 1.000000e-10 1.000000e-10 1.000000e-10 1.000000e-10 1.000000e-10 1.000000e-10 1.000000e-10 1.000000e-10 2.541525e-03 4.202522e-04 7.204323e-04 6.403842e-04 1.440865e-03 3.802281e-04 4.002401e-05 1.000000e-10 1.000000e-10 1.000000e-10 1.000000e-10 1.000000e-10 1.000000e-10 1.000000e-10 4.002401e-05 1.000000e-10 2.001201e-05 2.001201e-05 1.000000e-10 7.404443e-04 1.000600e-04 2.601561e-04 1.600961e-04 3.201921e-04 1.400841e-04 4.002401e-05 1.000000e-10 1.000000e-10 1.000000e-10 1.000000e-10 1.000000e-10 1.000000e-10 2.001201e-05 6.003602e-05 1.000000e-10 1.000000e-10 1.000000e-10 1.000000e-10 8.204923e-04 1.801081e-04 1.801081e-04 1.200720e-04 3.402041e-04 1.200720e-04 4.002401e-05 4.002401e-05 1.000000e-10 1.000000e-10 1.000000e-10 1.000000e-10 1.000000e-10 6.003602e-05 1.200720e-04 2.001201e-05 6.003602e-05 1.000000e-10 1.000000e-10 3.412047e-02 5.463278e-03 6.924154e-03 6.283770e-03 9.525715e-03 5.603362e-03 1.380828e-03 4.002401e-04 2.401441e-04 1.000600e-04 4.002401e-05 1.000000e-10 2.001201e-05 8.004803e-04 1.741045e-03 8.004803e-05 1.200720e-03 4.602762e-04 2.001201e-05 1.977186e-02 3.442065e-03 5.263158e-03 4.202522e-03 7.184311e-03 3.962377e-03 1.160696e-03 6.603962e-04 4.002401e-04 1.600961e-04 1.200720e-04 4.002401e-05 2.001201e-05 1.480889e-03 3.101861e-03 2.001201e-04 1.540925e-03 5.603362e-04 1.000000e-10 6.143686e-03 9.605763e-04 1.320792e-03 9.405643e-04 1.580949e-03 1.000600e-03 1.600961e-04 1.200720e-04 4.002401e-05 4.002401e-05 1.000000e-10 4.002401e-05 1.000000e-10 4.002401e-04 1.080648e-03 1.200720e-04 1.140684e-03 4.202522e-04 2.001201e-05 6.083650e-03 1.000600e-03 1.280768e-03 8.204923e-04 1.881129e-03 1.220732e-03 3.201921e-04 1.400841e-04 1.200720e-04 1.000600e-04 6.003602e-05 2.001201e-05 1.000000e-10 6.403842e-04 9.405643e-04 1.400841e-04 1.220732e-03 6.203722e-04 1.000000e-10 4.862918e-03 7.804683e-04 1.000600e-03 1.080648e-03 1.480889e-03 9.205523e-04 1.600961e-04 2.601561e-04 6.003602e-05 4.002401e-05 2.001201e-05 1.000000e-10 4.002401e-05 4.202522e-04 1.080648e-03 8.004803e-05 1.120672e-03 4.602762e-04 2.001201e-05 6.403842e-03 1.280768e-03 1.280768e-03 1.520913e-03 2.021213e-03 1.280768e-03 3.001801e-04 1.600961e-04 1.000600e-04 4.002401e-05 1.000000e-10 4.002401e-05 1.000000e-10 8.405043e-04 1.681009e-03 2.001201e-05 8.405043e-04 3.402041e-04 1.000000e-10 3.544126e-02 1.142686e-02 1.785071e-02 1.502902e-02 2.209326e-02 1.376826e-02 5.743446e-03 2.581549e-03 6.203722e-04 4.202522e-04 4.002401e-04 1.600961e-04 2.601561e-04 3.081849e-03 5.703422e-03 8.204923e-04 1.340804e-03 3.402041e-04 1.600961e-04 4.888933e-02 1.785071e-02 2.903742e-02 2.503502e-02 3.732239e-02 2.363418e-02 9.425655e-03 4.862918e-03 1.640985e-03 5.403242e-04 4.602762e-04 6.403842e-04 4.202522e-04 5.583350e-03 9.105463e-03 1.340804e-03 1.821093e-03 6.203722e-04 3.201921e-04 5.663398e-03 9.805884e-04 1.460877e-03 1.520913e-03 1.681009e-03 1.140684e-03 2.801681e-04 8.004803e-05 4.002401e-05 2.001201e-05 1.000000e-10 1.000000e-10 1.000000e-10 3.001801e-04 4.602762e-04 1.200720e-04 1.440865e-03 5.603362e-04 2.001201e-05 2.243346e-02 5.483290e-03 5.783470e-03 6.724034e-03 7.564539e-03 4.502702e-03 1.901141e-03 1.280768e-03 5.403242e-04 3.402041e-04 1.600961e-04 1.600961e-04 2.001201e-05 4.202522e-04 7.804683e-04 8.004803e-04 6.643986e-03 2.021213e-03 4.002401e-05 4.402642e-02 1.130678e-02 1.492896e-02 1.374825e-02 1.679007e-02 1.052632e-02 4.602762e-03 2.181309e-03 1.000600e-03 5.603362e-04 5.603362e-04 4.802882e-04 1.801081e-04 1.220732e-03 1.701021e-03 1.881129e-03 1.030618e-02 3.462077e-03 2.401441e-04 2.165299e-02 3.742245e-03 5.243146e-03 4.082449e-03 6.663998e-03 4.282570e-03 1.200720e-03 4.002401e-04 2.201321e-04 8.004803e-05 8.004803e-05 2.001201e-05 4.002401e-05 1.340804e-03 2.021213e-03 4.002401e-04 1.140684e-03 4.602762e-04 2.001201e-05
 1.400841e-04 4.002401e-03 5.861517e-02 2.045227e-02 7.592556e-02 2.241345e-03 4.002401e-04 1.000000e-10 2.001201e-05 7.404443e-04 5.203122e-04 1.640985e-03 4.002401e-05 2.001201e-05 1.000000e-10 1.000000e-10 8.004803e-05 4.002401e-05 2.201321e-04 1.000000e-10 1.000000e-10 1.000000e-10 1.000000e-10 2.001201e-05 1.000000e-10 2.001201e-05 1.000000e-10 1.000000e-10 1.000000e-10 1.200720e-04 2.741645e-03 7.404443e-04 2.621573e-03 2.001201e-05 2.001201e-05 1.000000e-10 4.002401e-05 6.003602e-04 1.200720e-04 1.040624e-03 2.001201e-05 2.001201e-05 1.000000e-10 2.001201e-05 8.605163e-04 2.401441e-04 9.805884e-04 1.000000e-10 1.000000e-10 5.803482e-04 1.640985e-03 2.909746e-02 8.705223e-03 3.299980e-02 1.080648e-03 3.001801e-04 1.400841e-04 1.500901e-03 1.937162e-02 7.284371e-03 2.407444e-02 8.004803e-04 1.801081e-04 8.004803e-05 2.801681e-04 5.963578e-03 1.921153e-03 6.984191e-03 2.201321e-04 1.000600e-04 1.400841e-04 5.603362e-04 5.603362e-03 1.821093e-03 8.204923e-03 2.001201e-04 8.004803e-05 2.001201e-05 3.802281e-04 5.063038e-03 1.841105e-03 6.443866e-03 1.200720e-04 2.001201e-05 1.200720e-04 3.802281e-04 6.844106e-03 2.161297e-03 8.244947e-03 3.602161e-04 4.002401e-05 1.280768e-03 5.703422e-03 4.766860e-02 1.869121e-02 6.031619e-02 2.721633e-03 9.205523e-04 2.521513e-03 8.324995e-03 7.764659e-02 3.157895e-02 9.237543e-02 4.802882e-03 1.480889e-03 1.000000e-10 2.801681e-04 5.283170e-03 2.141285e-03 7.764659e-03 3.001801e-04 1.000000e-10 6.804082e-04 2.381429e-03 2.433460e-02 8.885331e-03 2.971783e-02 1.240744e-03 3.602161e-04 1.280768e-03 5.003002e-03 4.978987e-02 1.911147e-02 6.029618e-02 2.901741e-03 1.520913e-03 2.401441e-04 1.200720e-03 1.939163e-02 7.364419e-03 2.405443e-02 6.804082e-04 1.801081e-04
 2.201321e-04 4.002401e-04 4.002401e-04 2.601561e-04 3.602161e-04 3.802281e-04 6.003602e-04 2.921753e-03 8.004803e-05 2.801681e-04 9.805884e-04 6.804082e-04 1.300780e-03 4.402642e-04 1.496898e-02 2.593556e-02 3.362017e-03 8.038823e-02 2.773664e-02 2.001201e-05 2.001201e-05 1.000000e-10 2.001201e-05 2.001201e-05 1.000000e-10 1.000000e-10 4.002401e-05 1.000000e-10 1.000000e-10 1.000000e-10 2.001201e-05 1.000000e-10 2.001201e-05 1.000600e-04 2.201321e-04 4.002401e-05 1.921153e-03 5.203122e-04 1.000000e-10 1.000000e-10 1.000000e-10 1.000000e-10 1.000000e-10 1.000000e-10 1.000000e-10 1.000000e-10 1.000000e-10 1.000000e-10 1.000000e-10 1.000000e-10 1.000000e-10 1.000000e-10 2.001201e-05 1.000000e-10 1.000000e-10 3.001801e-04 2.001201e-05 1.000000e-10 1.000000e-10 1.000000e-10 1.000000e-10 1.000000e-10 1.000000e-10 1.000000e-10 1.000000e-10 1.000000e-10 1.000000e-10 1.000000e-10 1.000000e-10 1.000000e-10 1.000000e-10 1.000000e-10 1.000000e-10 1.000000e-10 2.001201e-05 2.001201e-05 4.002401e-05 4.002401e-05 1.000000e-10 1.000000e-10 2.001201e-05 4.002401e-05 2.001201e-05 1.400841e-04 1.000000e-10 1.000000e-10 8.004803e-05 1.000000e-10 8.004803e-05 1.000000e-10 2.601561e-04 3.602161e-04 1.600961e-04 3.902341e-03 1.100660e-03 2.001201e-05 1.000000e-10 1.000000e-10 1.000000e-10 1.000000e-10 1.000000e-10 1.000000e-10 2.001201e-05 1.000000e-10 1.000000e-10 1.000000e-10 1.000000e-10 1.000000e-10 1.000000e-10 1.200720e-04 1.200720e-04 6.003602e-05 1.180708e-03 3.201921e-04 1.200720e-04 1.000000e-10 2.001201e-05 1.000000e-10 1.000000e-10 1.000000e-10 1.000000e-10 2.001201e-05 1.000000e-10 1.000000e-10 1.000000e-10 1.000000e-10 1.000000e-10 2.001201e-05 1.000600e-04 2.601561e-04 2.001201e-05 1.040624e-03 5.003002e-04 1.841105e-03 2.801681e-04 3.001801e-04 1.400841e-04 2.401441e-04 1.801081e-04 3.602161e-04 1.120672e-03 4.002401e-05 4.002401e-05 3.001801e-04 2.201321e-04 4.002401e-04 2.401441e-04 8.204923e-03 1.252752e-02 1.100660e-03 3.370022e-02 1.314789e-02 2.061237e-03 1.600961e-04 4.602762e-04 2.601561e-04 4.802882e-04 2.001201e-04 2.201321e-04 6.603962e-04 2.001201e-05 6.003602e-05 2.001201e-04 1.400841e-04 2.401441e-04 1.200720e-04 4.962978e-03 8.825295e-03 7.404443e-04 2.313388e-02 1.040624e-02 1.080648e-03 4.002401e-05 3.201921e-04 1.801081e-04 1.600961e-04 4.002401e-05 4.002401e-05 2.001201e-04 4.002401e-05 1.000000e-10 4.002401e-05 1.000000e-10 4.002401e-05 1.000000e-10 1.660997e-03 3.201921e-03 1.200720e-04 5.823494e-03 2.541525e-03 1.480889e-03 4.002401e-05 1.000600e-04 2.001201e-04 2.601561e-04 2.001201e-04 1.200720e-04 2.001201e-04 2.001201e-05 1.000000e-10 2.001201e-05 1.000000e-10 1.400841e-04 6.003602e-05 2.141285e-03 3.642185e-03 1.801081e-04 5.343206e-03 2.461477e-03 1.300780e-03 8.004803e-05 2.601561e-04 1.200720e-04 2.601561e-04 1.600961e-04 6.003602e-05 2.401441e-04 2.001201e-05 1.000000e-10 4.002401e-05 6.003602e-05 1.000600e-04 2.001201e-05 1.540925e-03 2.761657e-03 1.200720e-04 4.602762e-03 2.141285e-03 1.320792e-03 2.201321e-04 2.401441e-04 1.400841e-04 1.600961e-04 1.000600e-04 6.003602e-05 2.801681e-04 2.001201e-05 1.000000e-10 2.001201e-05 4.002401e-05 1.000600e-04 2.001201e-05 1.360816e-03 2.381429e-03 3.201921e-04 8.345007e-03 3.021813e-03 9.325595e-03 1.340804e-03 1.721033e-03 1.180708e-03 1.941165e-03 1.160696e-03 1.080648e-03 2.481489e-03 1.600961e-04 2.201321e-04 6.603962e-04 3.802281e-04 9.605763e-04 2.201321e-04 2.561537e-03 3.261957e-03 3.001801e-03 7.298379e-02 3.257955e-02 1.648989e-02 2.541525e-03 2.901741e-03 2.161297e-03 3.001801e-03 2.081249e-03 1.721033e-03 3.542125e-03 3.802281e-04 7.004203e-04 7.604563e-04 6.203722e-04 1.140684e-03 3.802281e-04 2.181309e-03 3.722233e-03 6.063638e-03 1.161297e-01 5.207124e-02 8.204923e-04 1.400841e-04 1.600961e-04 1.600961e-04 3.201921e-04 8.004803e-05 8.004803e-05 2.801681e-04 1.000000e-10 1.000000e-10 1.000000e-10 4.002401e-05 2.001201e-05 2.001201e-05 2.481489e-03 4.962978e-03 8.004803e-05 4.142485e-03 1.961177e-03 8.284971e-03 1.180708e-03 2.081249e-03 1.300780e-03 2.441465e-03 1.721033e-03 1.440865e-03 2.881729e-03 2.801681e-04 2.001201e-04 2.401441e-04 1.600961e-04 4.802882e-04 3.802281e-04 1.342806e-02 2.621573e-02 4.402642e-04 3.201921e-03 1.200720e-03 1.528917e-02 3.301981e-03 5.043026e-03 3.562137e-03 5.483290e-03 3.502101e-03 3.682209e-03 6.984191e-03 6.403842e-04 7.604563e-04 8.405043e-04 4.802882e-04 7.604563e-04 7.404443e-04 2.935761e-02 4.940965e-02 1.500901e-03 6.063638e-03 2.421453e-03 1.560937e-03 2.401441e-04 2.801681e-04 1.600961e-04 3.201921e-04 2.601561e-04 1.400841e-04 5.203122e-04 2.001201e-05 1.200720e-04 8.004803e-05 1.400841e-04 2.601561e-04 1.801081e-04 6.043626e-03 9.805884e-03 7.604563e-04 2.221333e-02 1.002602e-02
 2.801681e-04 1.160696e-03 1.020612e-03 5.603362e-04 6.804082e-04 1.120672e-03 1.080648e-03 3.622173e-03 1.200720e-03 1.681009e-03 2.141285e-03 4.142485e-03 2.961777e-03 2.937763e-02 5.325195e-02 2.101261e-03 2.101261e-02 3.077847e-02 1.580949e-03 2.001201e-05 2.001201e-05 1.000000e-10 2.001201e-05 1.000000e-10 1.000000e-10 1.000000e-10 1.000000e-10 1.000000e-10 4.002401e-05 2.001201e-05 2.001201e-05 2.001201e-05 9.605763e-04 1.100660e-03 2.001201e-05 3.001801e-04 4.002401e-04 2.001201e-05 1.000000e-10 2.001201e-05 1.000000e-10 1.000000e-10 1.000000e-10 1.000000e-10 1.000000e-10 1.000000e-10 1.000000e-10 1.000000e-10 1.000000e-10 2.001201e-05 1.000000e-10 8.004803e-05 1.400841e-04 2.001201e-05 2.001201e-05 4.002401e-05 1.000000e-10 2.001201e-05 1.000000e-10 1.000000e-10 1.000000e-10 1.000000e-10 1.000000e-10 1.000000e-10 1.000000e-10 1.000000e-10 1.000000e-10 1.000000e-10 1.000000e-10 1.000000e-10 1.000000e-10 2.001201e-05 1.000000e-10 1.000000e-10 1.000000e-10 1.000000e-10 8.004803e-05 6.003602e-05 2.001201e-05 2.001201e-05 1.000000e-10 2.001201e-05 6.003602e-05 6.003602e-05 1.000000e-10 2.001201e-05 1.000000e-10 1.200720e-04 8.004803e-05 1.580949e-03 2.561537e-03 1.400841e-04 5.803482e-04 6.603962e-04 8.004803e-05 4.002401e-05 1.000000e-10 6.003602e-05 1.000000e-10 1.000000e-10 2.001201e-05 8.004803e-05 2.001201e-05 1.000000e-10 1.000000e-10 2.001201e-05 4.002401e-05 2.001201e-05 3.802281e-04 7.404443e-04 4.002401e-05 1.400841e-04 2.401441e-04 1.000000e-10 3.402041e-04 2.001201e-05 2.001201e-05 4.002401e-05 2.001201e-05 6.003602e-05 1.000000e-10 1.200720e-04 4.002401e-05 4.002401e-05 6.003602e-05 1.000000e-10 1.000000e-10 3.402041e-04 5.003002e-04 2.001201e-05 2.201321e-04 2.401441e-04 2.001201e-05 1.761057e-03 5.003002e-04 2.601561e-04 3.201921e-04 3.602161e-04 4.602762e-04 6.003602e-04 1.000600e-03 3.802281e-04 4.002401e-04 4.202522e-04 1.460877e-03 1.000600e-03 1.202722e-02 2.749650e-02 1.520913e-03 1.046628e-02 1.248749e-02 9.005403e-04 2.321393e-03 9.805884e-04 7.604563e-04 5.803482e-04 5.803482e-04 8.605163e-04 7.404443e-04 1.000600e-03 4.202522e-04 3.001801e-04 4.202522e-04 6.003602e-04 8.004803e-04 7.164299e-03 2.151291e-02 9.605763e-04 5.263158e-03 7.544527e-03 3.802281e-04 1.380828e-03 4.402642e-04 2.201321e-04 2.601561e-04 1.600961e-04 2.001201e-04 6.804082e-04 3.001801e-04 2.401441e-04 2.201321e-04 1.801081e-04 2.801681e-04 1.400841e-04 1.801081e-03 4.122473e-03 1.600961e-04 1.921153e-03 2.641585e-03 1.600961e-04 1.400841e-03 4.602762e-04 2.201321e-04 4.602762e-04 3.402041e-04 5.603362e-04 4.402642e-04 3.001801e-04 2.801681e-04 2.401441e-04 1.600961e-04 1.600961e-04 2.801681e-04 1.580949e-03 3.782269e-03 2.601561e-04 2.481489e-03 2.841705e-03 2.001201e-04 2.621573e-03 5.203122e-04 3.602161e-04 7.004203e-04 3.001801e-04 5.603362e-04 4.402642e-04 3.402041e-04 4.002401e-04 1.200720e-04 2.001201e-04 8.004803e-05 8.004803e-05 1.120672e-03 2.741645e-03 1.600961e-04 1.721033e-03 1.180708e-03 2.201321e-04 2.381429e-03 4.602762e-04 2.601561e-04 3.602161e-04 2.001201e-04 7.004203e-04 4.802882e-04 4.602762e-04 3.201921e-04 3.402041e-04 1.801081e-04 1.200720e-04 2.201321e-04 2.721633e-03 5.183110e-03 3.602161e-04 1.460877e-03 1.560937e-03 1.801081e-04 2.371423e-02 5.003002e-03 3.902341e-03 5.003002e-03 4.622774e-03 7.644587e-03 4.302582e-03 2.881729e-03 2.781669e-03 2.281369e-03 1.360816e-03 1.080648e-03 2.241345e-03 1.879127e-02 4.494697e-02 8.605163e-04 9.605763e-04 1.620973e-03 2.101261e-03 4.326596e-02 4.522714e-03 4.822894e-03 5.583350e-03 5.003002e-03 8.725235e-03 4.522714e-03 4.442666e-03 6.063638e-03 7.324395e-03 2.101261e-03 1.981189e-03 3.121873e-03 3.628177e-02 7.074245e-02 1.781069e-03 1.320792e-03 1.380828e-03 3.902341e-03 1.220732e-03 2.601561e-04 2.001201e-04 4.402642e-04 1.400841e-04 4.602762e-04 2.401441e-04 2.801681e-04 4.402642e-04 3.001801e-04 1.400841e-04 4.002401e-04 3.001801e-04 9.405643e-04 2.861717e-03 2.201321e-04 1.901141e-03 4.742846e-03 1.200720e-04 1.352812e-02 2.021213e-03 1.020612e-03 1.400841e-03 9.805884e-04 2.601561e-03 9.805884e-04 8.004803e-04 2.341405e-03 1.240744e-03 1.000600e-03 6.804082e-04 4.202522e-04 5.403242e-04 8.405043e-04 1.520913e-03 9.465679e-03 2.437462e-02 1.060636e-03 2.853712e-02 4.282570e-03 2.521513e-03 3.241945e-03 2.341405e-03 4.322594e-03 3.081849e-03 1.340804e-03 3.862317e-03 2.601561e-03 1.881129e-03 1.240744e-03 1.200720e-03 9.405643e-04 1.580949e-03 3.982389e-03 3.067841e-02 3.784271e-02 2.801681e-03 2.661597e-03 6.003602e-04 2.601561e-04 6.203722e-04 4.002401e-04 7.604563e-04 2.801681e-04 4.402642e-04 6.804082e-04 4.802882e-04 5.803482e-04 8.204923e-04 4.002401e-04 9.445667e-03 1.805083e-02 5.603362e-04 5.483290e-03 9.585751e-03 4.802882e-04
 6.003602e-04 3.602161e-04 2.001201e-05 2.001201e-05 4.602762e-04 8.204923e-04 2.541525e-03 6.583950e-03 9.825896e-03 1.148689e-02 1.280768e-02 1.496898e-02 1.110666e-02 1.504903e-02 1.490895e-02 9.305583e-03 1.711027e-02 2.277366e-02 1.100660e-02 1.000000e-10 1.000000e-10 1.000000e-10 1.000000e-10 1.000000e-10 1.000000e-10 4.002401e-05 4.002401e-05 1.000600e-04 2.801681e-04 1.801081e-04 3.802281e-04 1.801081e-04 2.401441e-04 2.401441e-04 2.801681e-04 4.402642e-04 5.003002e-04 8.004803e-05 1.000000e-10 1.000000e-10 1.000000e-10 1.000000e-10 1.000000e-10 1.000000e-10 4.002401e-05 1.000000e-10 1.000000e-10 8.004803e-05 6.003602e-05 2.001201e-05 2.001201e-05 1.000000e-10 1.000000e-10 1.000000e-10 1.000600e-04 2.001201e-05 1.000000e-10 1.000000e-10 1.000000e-10 1.000000e-10 1.000000e-10 1.000000e-10 1.000000e-10 1.000000e-10 1.000000e-10 1.000000e-10 1.000000e-10 1.000000e-10 1.000000e-10 1.000000e-10 1.000000e-10 1.000000e-10 1.000000e-10 1.000000e-10 4.002401e-05 1.000000e-10 4.002401e-05 2.001201e-05 1.000000e-10 1.000000e-10 1.000000e-10 4.002401e-05 1.000600e-04 6.003602e-05 6.203722e-04 5.203122e-04 3.802281e-04 4.602762e-04 5.403242e-04 6.403842e-04 3.602161e-04 2.401441e-04 6.403842e-04 1.440865e-03 1.600961e-04 1.000000e-10 1.000000e-10 1.000000e-10 1.000000e-10 2.001201e-05 1.000000e-10 1.000000e-10 2.001201e-05 1.200720e-04 8.004803e-05 1.200720e-04 2.401441e-04 8.004803e-05 1.801081e-04 1.801081e-04 6.003602e-05 2.601561e-04 4.202522e-04 6.003602e-05 1.000000e-10 1.000000e-10 1.000000e-10 1.000000e-10 1.000000e-10 1.000000e-10 1.000000e-10 1.000000e-10 1.000600e-04 4.002401e-05 1.801081e-04 3.001801e-04 6.003602e-05 1.400841e-04 1.801081e-04 1.600961e-04 2.601561e-04 5.203122e-04 1.600961e-04 1.400841e-04 2.001201e-05 1.000000e-10 1.000000e-10 1.000600e-04 6.003602e-05 5.803482e-04 2.261357e-03 4.582750e-03 5.003002e-03 6.103662e-03 7.524515e-03 5.903542e-03 8.084851e-03 7.244347e-03 3.362017e-03 7.544527e-03 1.120672e-02 4.682810e-03 2.001201e-04 4.002401e-05 1.000000e-10 1.000000e-10 2.001201e-05 1.200720e-04 2.601561e-04 1.660997e-03 3.101861e-03 2.941765e-03 4.462678e-03 5.383230e-03 3.622173e-03 5.243146e-03 5.783470e-03 2.281369e-03 5.763458e-03 9.085451e-03 3.382029e-03 4.002401e-05 1.000000e-10 1.000000e-10 1.000000e-10 1.000000e-10 1.000000e-10 1.000600e-04 5.003002e-04 1.060636e-03 9.605763e-04 1.160696e-03 1.400841e-03 9.405643e-04 1.841105e-03 1.640985e-03 7.204323e-04 1.640985e-03 2.501501e-03 1.040624e-03 6.003602e-05 4.002401e-05 1.000000e-10 1.000000e-10 2.001201e-05 4.002401e-05 4.002401e-05 6.804082e-04 1.260756e-03 7.804683e-04 1.040624e-03 1.200720e-03 1.020612e-03 2.281369e-03 1.781069e-03 7.604563e-04 1.580949e-03 3.081849e-03 9.405643e-04 1.000000e-10 2.001201e-05 1.000000e-10 1.000000e-10 6.003602e-05 1.000000e-10 1.200720e-04 5.003002e-04 9.005403e-04 7.404443e-04 1.020612e-03 1.200720e-03 7.404443e-04 1.380828e-03 1.761057e-03 6.603962e-04 1.180708e-03 2.701621e-03 9.005403e-04 6.003602e-05 4.002401e-05 1.000000e-10 1.000000e-10 1.000000e-10 1.000000e-10 1.000600e-04 5.203122e-04 1.340804e-03 8.004803e-04 1.440865e-03 1.600961e-03 1.180708e-03 1.921153e-03 1.941165e-03 5.003002e-04 2.101261e-03 3.402041e-03 1.200720e-03 1.220732e-03 2.201321e-04 1.000000e-10 8.004803e-05 2.401441e-04 2.601561e-04 8.405043e-04 5.843506e-03 9.745848e-03 7.824695e-03 1.098659e-02 1.146688e-02 8.645187e-03 7.384431e-03 6.023614e-03 6.523914e-03 1.879127e-02 3.119872e-02 9.985992e-03 1.660997e-03 5.803482e-04 4.002401e-05 6.003602e-05 6.403842e-04 4.402642e-04 1.580949e-03 9.545727e-03 1.675005e-02 1.322794e-02 1.815089e-02 1.867120e-02 1.298779e-02 1.106664e-02 7.904743e-03 1.082650e-02 2.963778e-02 4.964979e-02 1.538923e-02 2.001201e-05 1.000000e-10 1.000000e-10 1.000000e-10 2.001201e-05 1.000000e-10 8.004803e-05 4.802882e-04 1.040624e-03 9.205523e-04 8.805283e-04 1.620973e-03 1.400841e-03 2.121273e-03 2.221333e-03 4.202522e-04 1.220732e-03 2.101261e-03 1.220732e-03 6.203722e-04 1.400841e-04 1.000000e-10 2.001201e-05 1.400841e-04 2.601561e-04 4.202522e-04 3.081849e-03 5.143086e-03 3.542125e-03 5.463278e-03 5.383230e-03 5.503302e-03 1.052632e-02 1.306784e-02 2.141285e-03 2.641585e-03 4.482690e-03 5.083050e-03 1.000600e-03 2.201321e-04 2.001201e-05 6.003602e-05 5.403242e-04 4.202522e-04 1.040624e-03 6.023614e-03 1.122674e-02 8.184911e-03 1.044627e-02 1.142686e-02 1.066640e-02 2.363418e-02 2.497498e-02 4.142485e-03 5.483290e-03 8.925355e-03 1.154693e-02 8.004803e-05 1.000000e-10 1.000000e-10 2.001201e-05 6.003602e-05 4.002401e-05 1.801081e-04 1.440865e-03 3.221933e-03 2.941765e-03 5.003002e-03 4.302582e-03 3.762257e-03 6.103662e-03 5.663398e-03 2.301381e-03 6.183710e-03 8.825295e-03 3.001801e-03
 1.180708e-03 3.141885e-03 5.803482e-04 1.260756e-03 3.822293e-03 2.861717e-03 4.482690e-03 8.284971e-03 5.363218e-03 3.862317e-03 3.382029e-03 3.482089e-03 4.262558e-03 9.105463e-03 2.341405e-02 4.782870e-03 3.023814e-02 4.248549e-02 5.283170e-03 1.801081e-04 6.003602e-05 1.000000e-10 1.000000e-10 6.003602e-05 2.001201e-05 1.000000e-10 1.801081e-04 8.004803e-05 1.000600e-04 1.200720e-04 8.004803e-05 6.003602e-05 1.600961e-04 2.801681e-04 4.002401e-05 5.403242e-04 9.205523e-04 1.000600e-04 2.001201e-05 1.000000e-10 1.000000e-10 1.000000e-10 1.000000e-10 2.001201e-05 1.000000e-10 2.001201e-05 4.002401e-05 1.000000e-10 1.000000e-10 1.000000e-10 1.000000e-10 2.001201e-05 2.001201e-05 1.000000e-10 6.003602e-05 1.200720e-04 2.001201e-05 1.000000e-10 1.000000e-10 1.000000e-10 1.000000e-10 1.000000e-10 1.000000e-10 1.000000e-10 2.001201e-05 1.000000e-10 1.000000e-10 1.000000e-10 1.000000e-10 1.000000e-10 1.000000e-10 1.000000e-10 1.000000e-10 1.000000e-10 2.001201e-05 1.000000e-10 5.403242e-04 8.004803e-05 4.002401e-05 2.001201e-05 1.000600e-04 1.000600e-04 1.600961e-04 1.200720e-04 1.200720e-04 2.001201e-04 1.200720e-04 8.004803e-05 8.004803e-05 1.400841e-04 6.203722e-04 2.601561e-04 1.280768e-03 1.981189e-03 2.201321e-04 8.004803e-05 2.001201e-05 1.000000e-10 4.002401e-05 2.001201e-05 2.001201e-05 6.003602e-05 1.400841e-04 2.001201e-05 4.002401e-05 6.003602e-05 2.001201e-05 4.002401e-05 2.001201e-05 1.400841e-04 1.600961e-04 1.400841e-04 8.004803e-04 2.001201e-05 1.400841e-04 2.001201e-05 1.000000e-10 1.000000e-10 4.002401e-05 4.002401e-05 8.004803e-05 1.600961e-04 2.401441e-04 1.000600e-04 1.000000e-10 1.000000e-10 4.002401e-05 1.000600e-04 3.201921e-04 2.001201e-05 2.401441e-04 4.402642e-04 1.200720e-04 3.041825e-03 1.440865e-03 2.601561e-04 2.401441e-04 1.200720e-03 1.380828e-03 1.620973e-03 3.402041e-03 2.561537e-03 1.480889e-03 1.360816e-03 1.180708e-03 1.921153e-03 5.083050e-03 1.130678e-02 2.701621e-03 1.280768e-02 1.827096e-02 3.121873e-03 2.321393e-03 7.204323e-04 1.400841e-04 1.801081e-04 7.604563e-04 7.204323e-04 1.220732e-03 2.781669e-03 1.681009e-03 9.805884e-04 9.805884e-04 9.205523e-04 1.160696e-03 3.061837e-03 8.485091e-03 1.901141e-03 1.008605e-02 1.310786e-02 2.001201e-03 6.603962e-04 2.201321e-04 1.000000e-10 6.003602e-05 3.201921e-04 3.402041e-04 2.601561e-04 9.605763e-04 4.202522e-04 4.402642e-04 2.001201e-04 2.401441e-04 3.802281e-04 1.520913e-03 2.801681e-03 5.003002e-04 2.461477e-03 3.281969e-03 4.802882e-04 7.604563e-04 1.600961e-04 6.003602e-05 1.200720e-04 3.802281e-04 3.201921e-04 2.401441e-04 9.205523e-04 7.204323e-04 3.802281e-04 2.201321e-04 4.602762e-04 5.803482e-04 9.805884e-04 3.321993e-03 5.603362e-04 2.441465e-03 3.342005e-03 6.403842e-04 1.120672e-03 2.401441e-04 6.003602e-05 4.002401e-05 2.401441e-04 2.001201e-04 2.801681e-04 1.120672e-03 5.403242e-04 4.602762e-04 3.802281e-04 2.401441e-04 3.402041e-04 9.205523e-04 2.281369e-03 4.202522e-04 2.121273e-03 2.401441e-03 4.402642e-04 1.460877e-03 2.201321e-04 1.000000e-10 8.004803e-05 3.802281e-04 4.002401e-04 5.603362e-04 1.300780e-03 5.403242e-04 4.202522e-04 4.402642e-04 2.801681e-04 4.402642e-04 1.220732e-03 2.401441e-03 6.203722e-04 2.861717e-03 3.762257e-03 7.004203e-04 1.556934e-02 1.801081e-03 2.401441e-04 6.804082e-04 3.802281e-03 2.721633e-03 3.702221e-03 1.180708e-02 8.965379e-03 6.123674e-03 4.702822e-03 3.342005e-03 4.842906e-03 9.365619e-03 2.035221e-02 4.922954e-03 1.126676e-02 1.574945e-02 7.084251e-03 2.801681e-02 2.861717e-03 5.403242e-04 1.060636e-03 4.502702e-03 3.782269e-03 5.643386e-03 1.789073e-02 1.522914e-02 1.012608e-02 7.544527e-03 6.243746e-03 8.064839e-03 1.630979e-02 3.259956e-02 8.465079e-03 1.634981e-02 2.189314e-02 1.134681e-02 5.403242e-04 2.801681e-04 6.003602e-05 6.003602e-05 5.003002e-04 2.601561e-04 3.602161e-04 1.080648e-03 9.205523e-04 5.203122e-04 2.801681e-04 2.201321e-04 3.602161e-04 1.040624e-03 3.241945e-03 3.001801e-04 1.881129e-03 3.101861e-03 6.804082e-04 8.324995e-03 1.520913e-03 3.001801e-04 4.602762e-04 2.781669e-03 9.405643e-04 1.560937e-03 6.744046e-03 4.502702e-03 2.301381e-03 2.221333e-03 1.600961e-03 2.001201e-03 2.821693e-03 6.263758e-03 2.141285e-03 6.844106e-03 1.102662e-02 2.941765e-03 1.989194e-02 3.482089e-03 6.603962e-04 1.300780e-03 4.922954e-03 3.081849e-03 2.781669e-03 1.232740e-02 9.325595e-03 3.842305e-03 4.002401e-03 2.501501e-03 3.201921e-03 6.083650e-03 1.014609e-02 5.043026e-03 1.719031e-02 2.249350e-02 6.924154e-03 2.301381e-03 6.403842e-04 1.400841e-04 1.000600e-04 8.204923e-04 5.603362e-04 8.605163e-04 3.041825e-03 2.181309e-03 1.040624e-03 1.040624e-03 8.805283e-04 1.040624e-03 4.362618e-03 7.964779e-03 1.741045e-03 9.065439e-03 1.308785e-02 2.161297e-03
 7.504503e-03 1.660997e-02 3.828297e-02 2.679608e-02 4.682810e-02 1.749049e-02 5.623374e-03 2.481489e-03 8.004803e-05 1.000000e-10 1.000000e-10 6.003602e-05 2.001201e-05 1.000000e-10 9.205523e-04 1.801081e-04 5.203122e-04 3.001801e-04 6.203722e-04 3.402041e-04 8.004803e-05 2.001201e-05 1.000000e-10 1.000000e-10 1.000000e-10 1.000000e-10 1.000000e-10 1.000000e-10 6.003602e-05 2.001201e-05 1.200720e-04 6.003602e-05 2.001201e-05 2.001201e-05 4.002401e-05 1.000000e-10 1.000000e-10 1.000000e-10 1.000000e-10 1.000000e-10 1.000000e-10 1.000000e-10 1.000000e-10 1.000000e-10 2.001201e-05 1.000000e-10 2.001201e-05 1.000000e-10 1.000000e-10 1.000000e-10 1.000000e-10 1.000000e-10 1.000000e-10 1.000000e-10 1.000000e-10 1.000000e-10 1.580949e-03 5.403242e-04 1.380828e-03 8.605163e-04 1.240744e-03 4.202522e-04 2.001201e-04 4.002401e-05 1.000000e-10 1.000000e-10 1.000000e-10 1.000000e-10 1.000000e-10 1.000000e-10 5.003002e-04 1.200720e-04 2.801681e-04 3.001801e-04 4.802882e-04 1.000600e-04 2.001201e-05 4.002401e-05 1.000000e-10 1.000000e-10 1.000000e-10 1.000000e-10 1.000000e-10 1.000000e-10 8.605163e-04 1.600961e-04 3.001801e-04 2.801681e-04 3.001801e-04 1.000600e-04 8.004803e-05 2.001201e-05 1.000000e-10 1.000000e-10 1.000000e-10 1.000000e-10 1.000000e-10 1.000000e-10 2.379428e-02 6.043626e-03 1.258755e-02 9.365619e-03 1.346808e-02 5.483290e-03 2.121273e-03 1.380828e-03 6.003602e-05 1.000000e-10 1.000000e-10 8.004803e-05 1.000000e-10 2.001201e-05 1.424855e-02 4.702822e-03 8.304983e-03 6.964179e-03 1.050630e-02 4.942966e-03 1.941165e-03 1.660997e-03 2.001201e-05 2.001201e-05 1.000000e-10 4.002401e-05 1.000000e-10 1.000000e-10 5.063038e-03 1.160696e-03 2.061237e-03 1.941165e-03 2.701621e-03 1.560937e-03 5.203122e-04 5.003002e-04 1.000000e-10 2.001201e-05 1.000000e-10 1.000000e-10 2.001201e-05 1.000000e-10 4.662798e-03 1.681009e-03 2.801681e-03 1.841105e-03 2.721633e-03 1.420853e-03 5.603362e-04 8.405043e-04 1.000000e-10 1.000000e-10 2.001201e-05 1.000000e-10 6.003602e-05 1.000000e-10 4.162497e-03 1.120672e-03 2.121273e-03 1.861117e-03 2.641585e-03 8.805283e-04 5.003002e-04 5.203122e-04 2.001201e-05 1.000000e-10 1.000000e-10 4.002401e-05 2.001201e-05 1.000000e-10 5.463278e-03 1.320792e-03 2.301381e-03 2.441465e-03 3.722233e-03 1.460877e-03 6.603962e-04 7.804683e-04 1.000000e-10 1.000000e-10 1.000000e-10 1.000000e-10 1.000000e-10 1.000000e-10 3.678207e-02 1.118671e-02 2.441465e-02 1.833100e-02 2.955773e-02 1.150690e-02 3.462077e-03 1.921153e-03 4.002401e-05 1.000000e-10 4.002401e-05 4.002401e-05 2.001201e-05 1.000000e-10 5.131079e-02 1.809085e-02 3.942365e-02 2.957775e-02 5.035021e-02 2.011207e-02 6.303782e-03 3.382029e-03 1.000600e-04 1.000000e-10 4.002401e-05 6.003602e-05 4.002401e-05 1.000000e-10 4.042425e-03 1.200720e-03 2.661597e-03 2.281369e-03 3.482089e-03 1.300780e-03 4.402642e-04 3.602161e-04 1.000000e-10 1.000000e-10 1.000000e-10 1.000000e-10 1.000000e-10 1.000000e-10 2.015209e-02 4.742846e-03 1.170702e-02 8.084851e-03 1.456874e-02 5.143086e-03 1.801081e-03 1.400841e-03 2.001201e-05 1.000000e-10 1.000000e-10 4.002401e-05 1.000000e-10 1.000000e-10 4.002401e-02 1.136682e-02 2.431459e-02 1.723034e-02 2.749650e-02 1.154693e-02 4.382630e-03 3.442065e-03 4.002401e-05 1.000000e-10 2.001201e-05 2.001201e-05 1.200720e-04 1.000000e-10 1.634981e-02 4.182510e-03 8.184911e-03 6.163698e-03 1.046628e-02 4.682810e-03 1.761057e-03 1.260756e-03 4.002401e-05 1.000000e-10 2.001201e-05 1.000000e-10 2.001201e-05 1.000000e-10
 1.600961e-04 5.603362e-04 1.801081e-04 1.400841e-04 4.002401e-04 1.801081e-03 5.243146e-03 1.500901e-03 5.323194e-03 6.083650e-03 7.864719e-03 1.366820e-02 8.445067e-03 3.630178e-02 3.291975e-02 5.163098e-03 1.588953e-02 1.602962e-02 3.922353e-03 2.001201e-05 1.000000e-10 1.000000e-10 1.000000e-10 1.000000e-10 1.000000e-10 6.003602e-05 4.002401e-05 2.001201e-05 6.003602e-05 1.200720e-04 1.400841e-04 8.004803e-05 1.140684e-03 7.204323e-04 4.002401e-05 2.001201e-04 2.601561e-04 8.004803e-05 1.000000e-10 1.000000e-10 1.000000e-10 1.000000e-10 1.000000e-10 1.000000e-10 1.000000e-10 1.000000e-10 2.001201e-05 1.000000e-10 1.000000e-10 1.000000e-10 2.001201e-05 1.600961e-04 8.004803e-05 2.001201e-05 1.000000e-10 2.001201e-05 2.001201e-05 1.000000e-10 1.000000e-10 1.000000e-10 1.000000e-10 1.000000e-10 1.000000e-10 1.000000e-10 1.000000e-10 1.000000e-10 1.000000e-10 1.000000e-10 1.000000e-10 1.000000e-10 4.002401e-05 1.000000e-10 1.000000e-10 1.000000e-10 1.000000e-10 1.000000e-10 1.000000e-10 1.000000e-10 2.001201e-05 1.000000e-10 1.000000e-10 6.003602e-05 1.801081e-04 2.001201e-05 3.001801e-04 1.801081e-04 2.601561e-04 3.802281e-04 1.801081e-04 2.301381e-03 1.340804e-03 1.600961e-04 4.002401e-04 4.002401e-04 6.003602e-05 1.000000e-10 1.000000e-10 1.000000e-10 1.000000e-10 1.000000e-10 4.002401e-05 1.000000e-10 1.000000e-10 6.003602e-05 1.000600e-04 6.003602e-05 8.004803e-05 6.003602e-05 6.203722e-04 5.803482e-04 1.000000e-10 1.600961e-04 4.002401e-05 4.002401e-05 1.000000e-10 1.000000e-10 1.000000e-10 1.000000e-10 1.000000e-10 2.001201e-05 6.003602e-05 4.002401e-05 1.000600e-04 2.001201e-04 8.004803e-05 1.801081e-04 6.003602e-05 5.403242e-04 3.802281e-04 1.600961e-04 1.600961e-04 1.200720e-04 1.000000e-10 6.804082e-04 5.003002e-04 8.004803e-05 1.000600e-04 2.801681e-04 1.180708e-03 2.681609e-03 7.204323e-04 2.361417e-03 2.761657e-03 4.262558e-03 6.243746e-03 3.542125e-03 1.466880e-02 1.398839e-02 3.382029e-03 7.084251e-03 7.624575e-03 2.161297e-03 6.003602e-04 3.201921e-04 1.000600e-04 2.201321e-04 4.202522e-04 7.204323e-04 1.881129e-03 8.004803e-04 1.741045e-03 2.001201e-03 2.741645e-03 3.842305e-03 2.461477e-03 1.154693e-02 1.066640e-02 2.241345e-03 5.123074e-03 4.682810e-03 1.160696e-03 3.001801e-04 6.003602e-05 4.002401e-05 4.002401e-05 2.001201e-04 3.001801e-04 8.204923e-04 3.001801e-04 4.802882e-04 7.804683e-04 5.603362e-04 1.020612e-03 6.603962e-04 3.061837e-03 2.221333e-03 5.603362e-04 1.681009e-03 1.721033e-03 6.804082e-04 4.602762e-04 2.001201e-05 2.001201e-05 4.002401e-05 2.401441e-04 3.001801e-04 5.603362e-04 3.602161e-04 6.403842e-04 8.605163e-04 7.204323e-04 1.100660e-03 6.403842e-04 2.881729e-03 2.481489e-03 6.203722e-04 1.841105e-03 2.221333e-03 5.803482e-04 3.001801e-04 1.801081e-04 2.001201e-05 8.004803e-05 1.200720e-04 1.200720e-04 3.802281e-04 1.801081e-04 5.003002e-04 5.403242e-04 8.405043e-04 8.605163e-04 6.603962e-04 2.601561e-03 2.241345e-03 7.804683e-04 1.480889e-03 1.600961e-03 3.802281e-04 4.202522e-04 2.601561e-04 4.002401e-05 8.004803e-05 1.400841e-04 3.001801e-04 4.002401e-04 2.201321e-04 6.403842e-04 7.604563e-04 1.060636e-03 1.240744e-03 1.020612e-03 4.002401e-03 3.462077e-03 7.404443e-04 1.320792e-03 1.600961e-03 3.602161e-04 3.822293e-03 1.480889e-03 5.803482e-04 9.005403e-04 1.781069e-03 2.301381e-03 4.602762e-03 2.861717e-03 4.962978e-03 5.303182e-03 5.343206e-03 8.084851e-03 7.004203e-03 3.750250e-02 3.526116e-02 3.402041e-03 2.981789e-03 3.362017e-03 5.423254e-03 5.983590e-03 1.681009e-03 8.004803e-04 1.120672e-03 2.541525e-03 3.001801e-03 6.744046e-03 5.383230e-03 1.184711e-02 8.645187e-03 9.765860e-03 1.340804e-02 1.090654e-02 6.085651e-02 5.541325e-02 5.323194e-03 4.202522e-03 2.601561e-03 7.884731e-03 2.201321e-04 6.003602e-05 2.001201e-05 6.003602e-05 1.200720e-04 2.601561e-04 4.002401e-04 3.602161e-04 6.804082e-04 8.605163e-04 8.004803e-04 1.080648e-03 8.805283e-04 1.941165e-03 2.081249e-03 4.602762e-04 2.401441e-03 2.521513e-03 5.003002e-04 2.361417e-03 1.180708e-03 6.003602e-04 4.402642e-04 9.005403e-04 1.220732e-03 1.560937e-03 2.081249e-03 3.161897e-03 3.261957e-03 3.502101e-03 5.843506e-03 2.181309e-03 2.261357e-03 2.181309e-03 3.642185e-03 1.212728e-02 1.699019e-02 1.821093e-03 5.063038e-03 2.701621e-03 1.000600e-03 1.460877e-03 2.941765e-03 2.321393e-03 3.281969e-03 3.722233e-03 5.483290e-03 7.344407e-03 7.384431e-03 8.885331e-03 4.642786e-03 4.822894e-03 3.762257e-03 9.285571e-03 2.829698e-02 3.185912e-02 4.862918e-03 5.603362e-04 3.402041e-04 1.000600e-04 1.200720e-04 2.401441e-04 6.403842e-04 1.600961e-03 7.604563e-04 1.540925e-03 2.721633e-03 2.221333e-03 4.182510e-03 2.581549e-03 1.166700e-02 9.545727e-03 2.141285e-03 4.782870e-03 6.123674e-03 1.220732e-03
 1.881129e-03 3.001801e-04 2.001201e-05 1.000000e-10 5.003002e-04 4.802882e-04 1.460877e-03 1.542926e-02 1.464879e-02 9.185511e-03 1.086652e-02 8.965379e-03 1.058635e-02 1.989194e-02 2.345407e-02 7.244347e-03 8.945367e-03 1.132680e-02 1.658995e-02 1.200720e-04 1.000000e-10 1.000000e-10 1.000000e-10 1.000000e-10 1.000000e-10 2.001201e-05 1.600961e-04 3.001801e-04 1.200720e-04 2.201321e-04 1.200720e-04 1.400841e-04 6.403842e-04 5.803482e-04 6.003602e-05 8.004803e-05 1.200720e-04 3.001801e-04 2.001201e-05 1.000000e-10 1.000000e-10 1.000000e-10 1.000000e-10 1.000000e-10 1.000000e-10 6.003602e-05 2.001201e-05 1.000000e-10 1.000000e-10 2.001201e-05 2.001201e-05 6.003602e-05 8.004803e-05 4.002401e-05 1.000000e-10 1.000000e-10 2.001201e-05 1.000000e-10 1.000000e-10 1.000000e-10 1.000000e-10 1.000000e-10 1.000000e-10 1.000000e-10 1.000000e-10 2.001201e-05 1.000000e-10 1.000000e-10 1.000000e-10 1.000000e-10 1.000000e-10 1.000000e-10 2.001201e-05 1.000000e-10 1.000000e-10 1.000000e-10 2.801681e-04 1.000000e-10 1.000000e-10 1.000000e-10 1.000000e-10 2.001201e-05 1.000000e-10 3.602161e-04 5.003002e-04 3.402041e-04 5.003002e-04 2.401441e-04 2.801681e-04 1.000600e-03 1.360816e-03 2.001201e-04 3.602161e-04 3.001801e-04 5.203122e-04 1.200720e-04 1.000000e-10 1.000000e-10 1.000000e-10 2.001201e-05 1.000000e-10 1.000000e-10 1.600961e-04 1.600961e-04 6.003602e-05 1.000600e-04 8.004803e-05 4.002401e-05 3.001801e-04 3.802281e-04 6.003602e-05 1.000600e-04 6.003602e-05 2.001201e-04 1.000600e-04 1.000000e-10 2.001201e-05 1.000000e-10 1.000000e-10 1.000000e-10 1.000000e-10 1.000600e-04 2.601561e-04 1.400841e-04 1.600961e-04 8.004803e-05 1.600961e-04 2.001201e-04 3.001801e-04 1.200720e-04 8.004803e-05 2.201321e-04 1.600961e-04 1.660997e-03 8.004803e-05 2.001201e-05 1.000000e-10 1.400841e-04 1.200720e-04 4.002401e-04 5.483290e-03 7.424455e-03 3.702221e-03 5.283170e-03 4.002401e-03 5.063038e-03 8.705223e-03 1.058635e-02 3.662197e-03 3.822293e-03 6.263758e-03 7.984791e-03 1.540925e-03 4.002401e-05 2.001201e-05 1.000000e-10 1.801081e-04 6.003602e-05 2.601561e-04 4.702822e-03 5.003002e-03 3.041825e-03 3.342005e-03 2.921753e-03 3.301981e-03 6.503902e-03 6.864118e-03 2.361417e-03 3.081849e-03 4.482690e-03 5.643386e-03 4.602762e-04 6.003602e-05 1.000000e-10 1.000000e-10 4.002401e-05 2.001201e-05 4.002401e-05 1.260756e-03 1.580949e-03 8.405043e-04 1.260756e-03 9.005403e-04 1.060636e-03 1.901141e-03 1.941165e-03 8.004803e-04 8.204923e-04 1.180708e-03 1.380828e-03 3.201921e-04 8.004803e-05 1.000000e-10 1.000000e-10 2.001201e-05 4.002401e-05 1.600961e-04 1.420853e-03 1.240744e-03 6.003602e-04 1.200720e-03 9.805884e-04 1.160696e-03 1.881129e-03 2.461477e-03 5.803482e-04 8.204923e-04 1.620973e-03 2.021213e-03 6.403842e-04 1.000000e-10 1.000000e-10 1.000000e-10 2.001201e-05 1.000000e-10 2.001201e-05 1.220732e-03 1.240744e-03 6.804082e-04 1.080648e-03 8.605163e-04 8.405043e-04 1.580949e-03 1.681009e-03 7.004203e-04 7.404443e-04 1.260756e-03 1.320792e-03 6.003602e-04 4.002401e-05 1.000000e-10 1.000000e-10 4.002401e-05 1.000000e-10 1.200720e-04 1.340804e-03 1.921153e-03 9.205523e-04 1.480889e-03 1.260756e-03 9.005403e-04 2.141285e-03 2.301381e-03 8.405043e-04 9.805884e-04 1.380828e-03 1.881129e-03 7.204323e-03 7.604563e-04 1.200720e-04 1.000000e-10 1.100660e-03 5.803482e-04 1.140684e-03 1.632980e-02 1.516910e-02 8.405043e-03 9.065439e-03 7.124275e-03 8.825295e-03 1.086652e-02 1.202722e-02 6.684010e-03 7.024215e-03 1.012608e-02 1.474885e-02 1.126676e-02 1.040624e-03 1.400841e-04 6.003602e-05 1.921153e-03 1.540925e-03 1.981189e-03 2.461477e-02 2.411447e-02 1.346808e-02 1.412848e-02 1.182710e-02 1.400841e-02 1.616970e-02 1.843106e-02 1.214729e-02 1.118671e-02 1.598959e-02 2.471483e-02 3.201921e-04 1.000000e-10 1.000000e-10 1.000000e-10 1.200720e-04 1.000000e-10 6.003602e-05 1.420853e-03 1.580949e-03 8.605163e-04 1.140684e-03 9.605763e-04 8.605163e-04 1.460877e-03 1.941165e-03 7.804683e-04 9.805884e-04 1.681009e-03 1.600961e-03 3.021813e-03 3.602161e-04 8.004803e-05 1.000000e-10 3.602161e-04 2.601561e-04 5.003002e-04 8.945367e-03 7.884731e-03 3.422053e-03 4.642786e-03 3.261957e-03 4.102461e-03 4.622774e-03 5.283170e-03 3.602161e-03 3.842305e-03 5.123074e-03 8.345007e-03 5.883530e-03 4.002401e-04 4.002401e-05 1.000000e-10 8.004803e-04 5.403242e-04 1.120672e-03 1.598959e-02 1.496898e-02 9.065439e-03 1.048629e-02 6.383830e-03 8.385031e-03 1.068641e-02 1.136682e-02 7.904743e-03 7.324395e-03 1.146688e-02 1.719031e-02 1.360816e-03 1.000600e-04 1.000000e-10 1.000000e-10 1.000600e-04 4.002401e-05 3.201921e-04 3.962377e-03 5.843506e-03 3.542125e-03 3.442065e-03 3.141885e-03 2.981789e-03 6.323794e-03 6.944166e-03 2.421453e-03 3.081849e-03 4.602762e-03 4.922954e-03
 4.002401e-04 6.403842e-04 7.404443e-04 6.203722e-04 8.204923e-04 7.404443e-04 1.220732e-03 3.321993e-03 2.421453e-03 3.522113e-03 3.862317e-03 8.465079e-03 4.482690e-03 4.286572e-02 4.490694e-02 3.902341e-03 1.542926e-02 1.953172e-02 2.881729e-03 2.001201e-05 1.000000e-10 2.001201e-05 2.001201e-05 2.001201e-05 2.001201e-05 1.000000e-10 4.002401e-05 4.002401e-05 4.002401e-05 6.003602e-05 8.004803e-05 4.002401e-05 1.120672e-03 1.120672e-03 1.000000e-10 2.201321e-04 8.004803e-05 2.001201e-05 1.000000e-10 1.000000e-10 1.000000e-10 1.000000e-10 1.000000e-10 1.000000e-10 1.000000e-10 1.000000e-10 1.000000e-10 1.000000e-10 1.000000e-10 1.000000e-10 2.001201e-05 1.400841e-04 1.600961e-04 1.000000e-10 1.000000e-10 2.001201e-05 1.000000e-10 1.000000e-10 1.000000e-10 1.000000e-10 1.000000e-10 1.000000e-10 1.000000e-10 1.000000e-10 1.000000e-10 1.000000e-10 1.000000e-10 1.000000e-10 1.000000e-10 1.000000e-10 2.001201e-05 2.001201e-05 1.000000e-10 1.000000e-10 1.000000e-10 1.000000e-10 2.001201e-05 1.000000e-10 1.000000e-10 4.002401e-05 8.004803e-05 1.000000e-10 8.004803e-05 1.801081e-04 1.200720e-04 8.004803e-05 1.200720e-04 2.001201e-04 8.004803e-05 2.201321e-03 2.201321e-03 1.400841e-04 3.201921e-04 3.402041e-04 6.003602e-05 4.002401e-05 1.000000e-10 2.001201e-05 1.000000e-10 1.000000e-10 1.000000e-10 1.000000e-10 6.003602e-05 1.000000e-10 4.002401e-05 2.001201e-05 1.000600e-04 4.002401e-05 7.804683e-04 5.003002e-04 2.001201e-05 1.400841e-04 8.004803e-05 1.000000e-10 1.000600e-04 1.000000e-10 1.000000e-10 4.002401e-05 1.000000e-10 1.000000e-10 1.000000e-10 4.002401e-05 2.001201e-05 2.001201e-05 4.002401e-05 6.003602e-05 2.001201e-05 6.804082e-04 7.004203e-04 2.001201e-05 8.004803e-05 2.201321e-04 6.003602e-05 1.460877e-03 6.403842e-04 5.603362e-04 5.203122e-04 5.003002e-04 5.403242e-04 9.205523e-04 1.660997e-03 1.060636e-03 1.660997e-03 1.580949e-03 3.422053e-03 2.341405e-03 1.793076e-02 2.007204e-02 1.560937e-03 7.204323e-03 9.365619e-03 9.205523e-04 1.721033e-03 6.203722e-04 3.802281e-04 4.402642e-04 5.403242e-04 5.203122e-04 6.403842e-04 1.480889e-03 5.803482e-04 1.120672e-03 1.160696e-03 1.721033e-03 1.300780e-03 1.438863e-02 1.396838e-02 1.320792e-03 4.902942e-03 5.463278e-03 7.604563e-04 8.405043e-04 1.000600e-04 1.600961e-04 2.201321e-04 1.801081e-04 3.001801e-04 2.001201e-04 2.201321e-04 1.200720e-04 1.600961e-04 2.001201e-04 2.401441e-04 4.002401e-04 3.622173e-03 3.842305e-03 2.601561e-04 1.801081e-03 2.381429e-03 1.400841e-04 1.140684e-03 2.401441e-04 2.001201e-04 1.200720e-04 2.801681e-04 2.401441e-04 2.401441e-04 4.002401e-04 2.201321e-04 3.001801e-04 2.001201e-04 5.403242e-04 4.002401e-04 3.141885e-03 3.922353e-03 2.801681e-04 1.941165e-03 2.461477e-03 1.801081e-04 9.805884e-04 2.001201e-04 2.401441e-04 2.801681e-04 1.801081e-04 2.601561e-04 8.004803e-05 2.401441e-04 1.400841e-04 1.600961e-04 2.601561e-04 3.001801e-04 2.401441e-04 3.081849e-03 3.161897e-03 2.801681e-04 1.640985e-03 1.781069e-03 2.001201e-04 9.205523e-04 1.400841e-04 2.801681e-04 2.001201e-04 2.401441e-04 4.202522e-04 4.202522e-04 4.602762e-04 1.200720e-04 2.401441e-04 3.402041e-04 4.002401e-04 4.402642e-04 5.063038e-03 4.742846e-03 2.601561e-04 1.220732e-03 1.721033e-03 3.201921e-04 6.283770e-03 1.681009e-03 1.580949e-03 1.821093e-03 1.941165e-03 2.101261e-03 1.801081e-03 2.821693e-03 1.861117e-03 2.101261e-03 1.761057e-03 5.263158e-03 3.682209e-03 4.416650e-02 4.488693e-02 2.201321e-03 3.742245e-03 4.182510e-03 2.261357e-03 1.108665e-02 2.941765e-03 2.821693e-03 2.621573e-03 2.701621e-03 3.021813e-03 3.462077e-03 4.962978e-03 4.122473e-03 3.321993e-03 4.782870e-03 8.465079e-03 6.083650e-03 7.020212e-02 6.663998e-02 4.182510e-03 5.503302e-03 5.203122e-03 4.562738e-03 7.604563e-04 1.400841e-04 2.001201e-04 1.801081e-04 2.001201e-04 2.201321e-04 8.004803e-05 1.801081e-04 1.200720e-04 1.801081e-04 1.801081e-04 5.603362e-04 2.601561e-04 2.681609e-03 3.061837e-03 2.801681e-04 2.501501e-03 3.782269e-03 1.200720e-04 6.223734e-03 1.821093e-03 1.360816e-03 1.440865e-03 1.741045e-03 1.721033e-03 1.100660e-03 1.400841e-03 9.005403e-04 1.300780e-03 1.280768e-03 2.641585e-03 1.300780e-03 4.782870e-03 2.801681e-03 2.141285e-03 1.286772e-02 1.805083e-02 1.460877e-03 1.170702e-02 4.362618e-03 3.762257e-03 3.522113e-03 3.462077e-03 3.702221e-03 2.401441e-03 2.961777e-03 2.321393e-03 2.681609e-03 2.921753e-03 6.083650e-03 2.541525e-03 1.016610e-02 7.564539e-03 5.263158e-03 2.541525e-02 3.344006e-02 3.682209e-03 1.200720e-03 5.003002e-04 4.802882e-04 5.603362e-04 4.602762e-04 5.203122e-04 4.602762e-04 1.120672e-03 4.402642e-04 1.160696e-03 9.405643e-04 1.921153e-03 1.280768e-03 1.364819e-02 1.360816e-02 1.300780e-03 5.403242e-03 7.184311e-03 5.803482e-04
 2.201321e-04 1.000000e-10 1.000000e-10 1.000000e-10 1.000000e-10 4.002401e-05 2.601561e-04 8.004803e-04 9.605763e-04 1.620973e-03 3.061837e-03 1.460877e-03 1.468881e-02 2.727637e-02 1.060636e-03 2.887733e-02 8.094857e-02 5.003002e-04 2.001201e-05 1.000000e-10 1.000000e-10 1.000000e-10 1.000000e-10 1.000000e-10 1.000000e-10 1.000000e-10 6.003602e-05 1.000000e-10 1.000000e-10 2.001201e-05 8.004803e-05 2.601561e-04 2.001201e-05 4.802882e-04 2.041225e-03 1.000000e-10 1.000000e-10 1.000000e-10 1.000000e-10 1.000000e-10 1.000000e-10 1.000000e-10 1.000000e-10 1.000000e-10 1.000000e-10 1.000000e-10 2.001201e-05 1.000000e-10 2.001201e-05 1.000000e-10 1.000000e-10 8.004803e-05 2.201321e-04 1.000000e-10 1.000000e-10 1.000000e-10 1.000000e-10 1.000000e-10 1.000000e-10 1.000000e-10 1.000000e-10 1.000000e-10 1.000000e-10 1.000000e-10 1.000000e-10 1.000000e-10 1.000000e-10 1.000000e-10 1.000000e-10 2.001201e-05 2.001201e-05 1.000000e-10 2.001201e-05 1.000000e-10 1.000000e-10 1.000000e-10 1.000000e-10 1.000000e-10 2.001201e-05 2.001201e-05 1.000000e-10 4.002401e-05 1.000000e-10 1.000000e-10 2.601561e-04 4.602762e-04 6.003602e-05 1.080648e-03 4.282570e-03 2.001201e-05 2.001201e-05 1.000000e-10 1.000000e-10 1.000000e-10 1.000000e-10 1.000000e-10 1.000000e-10 1.000000e-10 1.000000e-10 1.000000e-10 2.001201e-05 1.000000e-10 8.004803e-05 1.801081e-04 1.000000e-10 4.202522e-04 1.120672e-03 1.000000e-10 1.000600e-04 1.000000e-10 1.000000e-10 1.000000e-10 1.000000e-10 1.000000e-10 1.000000e-10 2.001201e-05 1.000000e-10 2.001201e-05 2.001201e-05 1.000000e-10 1.000600e-04 3.201921e-04 1.000000e-10 4.202522e-04 1.100660e-03 1.000000e-10 1.240744e-03 1.000000e-10 1.000000e-10 2.001201e-05 1.000000e-10 1.000000e-10 3.201921e-04 4.402642e-04 4.602762e-04 1.020612e-03 1.220732e-03 6.003602e-04 7.684611e-03 1.338803e-02 4.402642e-04 1.160696e-02 3.568141e-02 2.801681e-04 1.701021e-03 2.001201e-05 1.000000e-10 2.001201e-05 1.000000e-10 1.000000e-10 3.402041e-04 2.001201e-04 4.802882e-04 6.403842e-04 1.060636e-03 3.802281e-04 5.303182e-03 9.205523e-03 3.402041e-04 1.034621e-02 2.293376e-02 3.802281e-04 9.205523e-04 1.000000e-10 1.000000e-10 1.000000e-10 1.000000e-10 1.000000e-10 1.400841e-04 1.801081e-04 6.003602e-05 1.801081e-04 2.201321e-04 1.400841e-04 1.941165e-03 3.141885e-03 2.001201e-05 2.421453e-03 6.103662e-03 8.004803e-05 1.100660e-03 2.001201e-05 1.000000e-10 1.000000e-10 1.000000e-10 1.000000e-10 1.400841e-04 2.401441e-04 8.004803e-05 2.801681e-04 2.001201e-04 6.003602e-05 2.501501e-03 3.682209e-03 8.004803e-05 2.141285e-03 5.803482e-03 2.801681e-04 1.040624e-03 1.000000e-10 1.000000e-10 4.002401e-05 1.000000e-10 1.000000e-10 1.400841e-04 1.801081e-04 6.003602e-05 1.000600e-04 1.600961e-04 1.000600e-04 1.941165e-03 2.961777e-03 1.400841e-04 1.941165e-03 5.003002e-03 8.004803e-05 9.605763e-04 1.000000e-10 1.000000e-10 1.000000e-10 1.000000e-10 1.000000e-10 1.200720e-04 1.000600e-04 1.000600e-04 2.401441e-04 1.600961e-04 8.004803e-05 1.721033e-03 2.441465e-03 1.200720e-04 3.502101e-03 8.345007e-03 2.601561e-04 6.483890e-03 4.002401e-05 1.000000e-10 6.003602e-05 1.000000e-10 1.000600e-04 1.681009e-03 1.861117e-03 1.340804e-03 2.141285e-03 3.382029e-03 1.200720e-03 4.462678e-03 6.303782e-03 1.460877e-03 3.762257e-02 6.778067e-02 1.380828e-03 1.162698e-02 4.002401e-05 1.000000e-10 6.003602e-05 6.003602e-05 1.200720e-04 2.181309e-03 3.161897e-03 2.361417e-03 4.142485e-03 5.443266e-03 1.881129e-03 5.743446e-03 7.784671e-03 3.522113e-03 5.841505e-02 1.096058e-01 2.641585e-03 6.804082e-04 1.000000e-10 1.000000e-10 1.000000e-10 1.000000e-10 1.000000e-10 1.400841e-04 1.200720e-04 1.200720e-04 1.801081e-04 1.600961e-04 1.801081e-04 2.401441e-03 5.243146e-03 6.003602e-05 1.841105e-03 4.442666e-03 2.001201e-04 6.123674e-03 2.001201e-05 1.000000e-10 1.000600e-04 1.000000e-10 6.003602e-05 1.280768e-03 1.340804e-03 6.403842e-04 8.204923e-04 9.805884e-04 1.060636e-03 1.789073e-02 2.875725e-02 4.202522e-04 2.601561e-03 4.742846e-03 8.204923e-04 1.090654e-02 8.004803e-05 2.001201e-05 1.600961e-04 4.002401e-05 1.200720e-04 2.121273e-03 2.801681e-03 1.040624e-03 2.041225e-03 2.441465e-03 2.061237e-03 3.684211e-02 5.927557e-02 1.080648e-03 5.603362e-03 1.106664e-02 2.301381e-03 1.040624e-03 1.000000e-10 1.000000e-10 2.001201e-05 1.000000e-10 1.000000e-10 2.801681e-04 3.402041e-04 3.201921e-04 5.403242e-04 8.605163e-04 5.003002e-04 6.423854e-03 9.885932e-03 3.201921e-04 9.165499e-03 2.297378e-02 4.602762e-04
 1.367420e-01 4.122473e-03 1.040624e-03 2.761657e-03 1.500901e-03 6.463878e-03 1.941165e-03 3.402041e-04 3.362017e-03 8.004803e-04 1.200720e-04 2.001201e-04 2.401441e-04 6.003602e-05 6.003602e-05 6.003602e-04 2.001201e-05 1.000000e-10 1.300780e-03 4.402642e-04 4.402642e-04 2.001201e-04 2.201321e-04 1.000600e-04 4.802882e-04 3.201921e-04 6.003602e-05 3.201921e-04 1.000000e-10 2.001201e-05 2.001201e-05 4.002401e-05 1.000000e-10 1.000000e-10 6.003602e-05 2.001201e-05 2.001201e-05 2.001201e-04 2.001201e-05 6.003602e-05 1.000000e-10 1.000000e-10 2.001201e-05 1.200720e-04 2.001201e-05 1.000000e-10 1.000600e-04 1.000000e-10 1.000000e-10 1.000000e-10 1.000000e-10 1.000000e-10 1.000000e-10 1.000000e-10 1.000000e-10 1.000000e-10 1.000000e-10 1.000000e-10 1.000000e-10 1.000000e-10 1.000000e-10 1.000000e-10 1.000000e-10 1.000000e-10 1.000000e-10 2.001201e-05 1.000000e-10 1.000000e-10 2.001201e-05 1.000000e-10 1.000000e-10 1.000000e-10 1.000000e-10 1.000000e-10 1.000000e-10 1.000000e-10 1.400841e-03 6.403842e-04 3.201921e-04 5.603362e-04 2.801681e-04 1.540925e-03 1.400841e-04 6.003602e-05 8.805283e-04 8.004803e-05 6.003602e-05 6.003602e-05 1.000000e-10 1.000000e-10 2.001201e-05 1.000000e-10 1.000000e-10 1.000000e-10 2.201321e-04 4.002401e-04 3.001801e-04 2.001201e-05 6.003602e-05 6.003602e-05 2.801681e-04 2.001201e-05 4.002401e-05 1.600961e-04 4.002401e-05 1.000000e-10 1.000000e-10 1.000000e-10 1.000000e-10 1.000000e-10 1.200720e-04 2.001201e-05 2.001201e-05 3.001801e-04 8.004803e-05 4.802882e-04 8.004803e-05 4.002401e-05 2.001201e-05 1.801081e-04 1.000600e-04 4.002401e-05 2.001201e-04 4.002401e-05 1.000000e-10 4.002401e-05 2.001201e-05 4.002401e-05 4.002401e-05 6.003602e-05 8.004803e-05 2.201321e-04 3.201921e-04 1.536922e-02 7.544527e-03 3.362017e-03 8.905343e-03 4.302582e-03 1.691015e-02 1.941165e-03 7.204323e-04 8.945367e-03 1.821093e-03 8.605163e-04 5.803482e-04 3.001801e-04 4.002401e-05 1.200720e-04 5.803482e-04 1.200720e-04 3.001801e-04 1.520913e-03 1.410847e-02 3.782269e-03 7.604563e-04 1.620973e-03 1.140684e-03 4.902942e-03 1.781069e-03 9.005403e-04 7.584551e-03 6.724034e-03 1.540925e-03 1.400841e-03 5.603362e-04 4.202522e-04 8.004803e-05 5.203122e-04 6.603962e-04 8.405043e-04 3.402041e-03 2.881729e-03 1.340804e-03 3.201921e-04 9.805884e-04 5.403242e-04 1.801081e-03 1.400841e-04 3.602161e-04 2.201321e-03 8.405043e-04 5.003002e-04 2.401441e-04 3.402041e-04 1.400841e-04 2.801681e-04 5.003002e-04 4.802882e-04 4.802882e-04 1.040624e-03 4.382630e-03 8.805283e-04 5.003002e-04 4.602762e-04 3.602161e-04 1.320792e-03 1.200720e-04 2.801681e-04 2.121273e-03 1.060636e-03 6.403842e-04 6.003602e-04 2.201321e-04 5.603362e-04 5.403242e-04 5.003002e-04 4.002401e-04 5.803482e-04 8.805283e-04 1.821093e-03 6.203722e-04 8.004803e-05 1.200720e-04 2.201321e-04 5.003002e-04 4.602762e-04 2.001201e-04 1.140684e-03 9.405643e-04 8.004803e-04 4.402642e-04 6.603962e-04 9.805884e-04 8.605163e-04 4.602762e-04 5.403242e-04 1.440865e-03 1.080648e-03 3.522113e-03 2.101261e-03 7.804683e-04 7.204323e-04 7.004203e-04 1.460877e-03 3.001801e-04 6.203722e-04 9.405643e-04 3.001801e-04 5.203122e-04 1.600961e-04 4.002401e-04 2.201321e-04 3.201921e-04 3.001801e-04 8.405043e-04 1.460877e-03 1.981189e-03 3.642185e-03 5.003002e-04 2.801681e-04 5.003002e-04 2.401441e-04 7.804683e-04 7.204323e-04 1.741045e-03 3.301981e-03 2.621573e-03 2.461477e-03 3.602161e-03 1.841105e-03 3.802281e-04 3.201921e-04 9.925956e-03 4.760857e-02 5.137082e-02 2.121273e-03 3.141885e-03 3.221933e-03 5.003002e-04 9.805884e-04 7.604563e-04 2.201321e-03 2.141285e-03 3.382029e-03 2.401441e-03 8.004803e-04 3.462077e-03 3.121873e-03 2.161297e-03 2.601561e-04 5.003002e-04 8.024815e-03 6.519912e-02 1.114068e-01 2.281369e-03 5.043026e-03 1.881129e-03 7.004203e-04 3.602161e-04 1.000600e-04 5.003002e-04 8.605163e-04 4.202522e-04 5.403242e-04 2.801681e-04 3.602161e-04 2.801681e-04 8.004803e-05 6.804082e-04 4.802882e-04 1.861117e-03 2.001201e-04 2.001201e-05 1.040624e-03 1.540925e-03 1.300780e-03 4.602762e-04 8.204923e-04 5.403242e-04 1.600961e-03 2.321393e-03 2.481489e-03 1.801081e-03 1.320792e-03 9.605763e-04 7.004203e-04 1.360816e-03 1.899139e-02 2.631579e-02 1.240744e-03 5.403242e-04 1.000600e-04 2.601561e-03 2.861717e-03 1.841105e-03 6.403842e-04 1.460877e-03 9.605763e-04 3.362017e-03 2.241345e-03 4.522714e-03 3.682209e-03 1.841105e-03 1.560937e-03 1.220732e-03 3.842305e-03 3.370022e-02 7.092255e-02 7.804683e-04 2.001201e-04 1.400841e-04 2.621573e-03 1.256754e-02 6.403842e-03 1.741045e-03 1.861117e-03 1.821093e-03 5.563338e-03 7.604563e-03 2.721633e-03 3.121873e-03 2.001201e-03 4.602762e-04 4.202522e-04 9.605763e-04 1.200720e-04 3.201921e-04 1.320792e-03 8.805283e-04 6.603962e-04 2.221333e-03
 9.405643e-03 1.396838e-02 2.397438e-02 1.953172e-02 2.255353e-02 1.112668e-02 2.649590e-02 2.973784e-02 4.802882e-04 1.200720e-04 2.001201e-04 4.002401e-05 1.000000e-10 4.002401e-05 6.003602e-05 1.600961e-04 2.101261e-03 1.741045e-03 1.000000e-10 2.001201e-04 2.801681e-04 5.403242e-04 2.001201e-04 6.403842e-04 1.400841e-04 2.801681e-04 6.804082e-04 1.000000e-10 1.000000e-10 1.000000e-10 1.000000e-10 1.000000e-10 1.000000e-10 1.000000e-10 1.000000e-10 1.000000e-10 2.001201e-05 1.000000e-10 1.000000e-10 4.002401e-05 6.003602e-05 8.004803e-05 6.003602e-05 2.001201e-05 2.001201e-05 6.003602e-05 1.000000e-10 1.000000e-10 1.000000e-10 1.000000e-10 1.000000e-10 1.000000e-10 1.000000e-10 1.000000e-10 1.000000e-10 1.000000e-10 1.000000e-10 1.000000e-10 1.000000e-10 1.000000e-10 1.000000e-10 1.000000e-10 1.000000e-10 1.000000e-10 4.002401e-05 1.000000e-10 1.000000e-10 1.000000e-10 1.000000e-10 1.000000e-10 1.000000e-10 1.000000e-10 1.000000e-10 1.000000e-10 1.000000e-10 1.000000e-10 2.001201e-04 6.804082e-04 1.200720e-03 7.404443e-04 1.120672e-03 3.802281e-04 7.804683e-04 1.100660e-03 2.001201e-05 1.000000e-10 1.000000e-10 1.000000e-10 1.000000e-10 2.001201e-05 1.000000e-10 1.000000e-10 1.000000e-10 2.001201e-05 1.000000e-10 8.004803e-05 1.400841e-04 3.402041e-04 2.801681e-04 2.201321e-04 1.000000e-10 2.801681e-04 4.202522e-04 1.000000e-10 1.000000e-10 1.000000e-10 1.000000e-10 1.000000e-10 1.000000e-10 1.000000e-10 1.000000e-10 2.001201e-05 6.003602e-05 1.000000e-10 1.200720e-04 1.200720e-04 1.801081e-04 1.600961e-04 3.001801e-04 8.004803e-05 2.401441e-04 8.405043e-04 1.000000e-10 1.000000e-10 1.000000e-10 1.000000e-10 1.000000e-10 1.000000e-10 1.000000e-10 1.000000e-10 2.001201e-05 4.002401e-05 1.000000e-10 3.842305e-03 5.403242e-03 1.026616e-02 7.444467e-03 1.020612e-02 5.003002e-03 8.505103e-03 1.981189e-02 1.400841e-04 4.002401e-05 2.201321e-04 1.000000e-10 1.000000e-10 6.003602e-05 4.002401e-05 1.600961e-04 1.160696e-03 1.981189e-03 1.000600e-04 3.281969e-03 3.722233e-03 6.423854e-03 4.922954e-03 6.643986e-03 2.861717e-03 5.723434e-03 1.504903e-02 2.401441e-04 2.001201e-05 2.401441e-04 1.000000e-10 6.003602e-05 4.002401e-05 1.801081e-04 3.201921e-04 1.100660e-03 2.421453e-03 8.004803e-05 7.004203e-04 1.200720e-03 1.380828e-03 1.600961e-03 1.901141e-03 9.405643e-04 1.220732e-03 4.862918e-03 2.001201e-05 2.001201e-05 8.004803e-05 2.001201e-05 2.001201e-05 4.002401e-05 2.001201e-05 1.600961e-04 3.802281e-04 9.405643e-04 4.002401e-05 7.404443e-04 1.180708e-03 1.841105e-03 1.400841e-03 2.161297e-03 9.205523e-04 1.681009e-03 4.862918e-03 4.002401e-05 1.000000e-10 2.001201e-05 2.001201e-05 2.001201e-05 2.001201e-05 4.002401e-05 6.003602e-05 2.801681e-04 1.220732e-03 1.000600e-04 5.403242e-04 5.803482e-04 1.560937e-03 1.360816e-03 1.640985e-03 8.805283e-04 1.200720e-03 4.082449e-03 4.002401e-05 1.000000e-10 8.004803e-05 1.000000e-10 1.000000e-10 4.002401e-05 1.000600e-04 2.201321e-04 2.401441e-04 1.200720e-03 1.200720e-04 8.204923e-04 1.100660e-03 1.901141e-03 2.081249e-03 2.081249e-03 1.220732e-03 1.500901e-03 5.483290e-03 2.001201e-05 1.000000e-10 8.004803e-05 2.001201e-05 2.001201e-05 2.001201e-05 1.000600e-04 1.200720e-04 5.003002e-04 1.060636e-03 2.001201e-05 5.343206e-03 8.284971e-03 1.212728e-02 1.028617e-02 1.208725e-02 6.063638e-03 1.556934e-02 4.872924e-02 7.004203e-04 4.402642e-04 1.741045e-03 5.003002e-04 7.004203e-04 6.603962e-04 1.020612e-03 1.921153e-03 4.262558e-03 6.243746e-03 4.202522e-04 8.825295e-03 1.486892e-02 2.121273e-02 1.819091e-02 2.029218e-02 1.184711e-02 2.643586e-02 6.836102e-02 1.560937e-03 8.405043e-04 2.001201e-03 6.603962e-04 8.405043e-04 1.080648e-03 1.861117e-03 2.981789e-03 7.644587e-03 8.324995e-03 6.003602e-04 6.203722e-04 1.060636e-03 2.081249e-03 1.340804e-03 1.961177e-03 8.204923e-04 1.580949e-03 5.003002e-03 6.003602e-05 2.001201e-05 1.000600e-04 2.001201e-05 4.002401e-05 1.000000e-10 1.000000e-10 6.003602e-05 3.201921e-04 6.403842e-04 4.002401e-05 2.461477e-03 5.603362e-03 7.084251e-03 6.423854e-03 8.324995e-03 3.722233e-03 6.663998e-03 1.797078e-02 4.202522e-04 1.000600e-04 4.602762e-04 1.000600e-04 1.801081e-04 1.000600e-04 8.004803e-05 4.402642e-04 2.701621e-03 4.582750e-03 1.600961e-04 5.923554e-03 1.166700e-02 1.500901e-02 1.248749e-02 1.640985e-02 9.045427e-03 1.386832e-02 3.221933e-02 7.804683e-04 3.201921e-04 1.340804e-03 4.002401e-04 3.201921e-04 4.002401e-04 6.804082e-04 1.280768e-03 5.723434e-03 1.144687e-02 5.403242e-04 2.801681e-03 4.342606e-03 6.103662e-03 5.003002e-03 6.563938e-03 2.501501e-03 5.323194e-03 1.564939e-02 1.000600e-04 2.001201e-05 2.801681e-04 1.000000e-10 1.000600e-04 4.002401e-05 1.200720e-04 2.401441e-04 1.340804e-03 2.461477e-03 1.200720e-04
 6.183710e-03 1.056634e-02 3.141885e-03 4.862918e-03 2.621573e-03 1.262758e-02 7.484491e-03 5.043026e-03 1.438863e-02 7.464479e-03 4.842906e-03 4.142485e-03 3.001801e-03 3.402041e-03 7.324395e-03 6.463878e-03 2.061237e-02 2.769662e-02 7.324395e-03 5.403242e-04 1.000000e-10 4.002401e-05 6.003602e-05 1.000000e-10 6.003602e-05 4.002401e-05 2.001201e-05 1.801081e-04 1.801081e-04 6.003602e-05 8.004803e-05 6.003602e-05 2.001201e-05 1.000600e-04 8.004803e-05 5.003002e-04 7.604563e-04 1.400841e-04 1.000600e-04 1.000000e-10 1.000000e-10 1.000000e-10 1.000000e-10 1.000000e-10 1.000000e-10 1.000000e-10 2.001201e-05 2.001201e-05 1.000000e-10 1.000000e-10 1.000000e-10 1.000000e-10 1.000000e-10 1.000000e-10 2.001201e-05 1.600961e-04 2.001201e-05 1.000000e-10 1.000000e-10 1.000000e-10 1.000000e-10 1.000000e-10 1.000000e-10 2.001201e-05 1.000000e-10 1.000000e-10 1.000000e-10 1.000000e-10 1.000000e-10 1.000000e-10 1.000000e-10 1.000000e-10 1.000000e-10 1.000000e-10 1.000000e-10 1.000000e-10 1.100660e-03 2.601561e-04 4.002401e-05 4.002401e-05 1.000000e-10 2.201321e-04 1.801081e-04 1.000600e-04 2.801681e-04 1.801081e-04 1.400841e-04 1.200720e-04 6.003602e-05 6.003602e-05 1.801081e-04 3.402041e-04 1.200720e-03 1.340804e-03 3.201921e-04 4.002401e-04 2.001201e-05 2.001201e-05 1.000000e-10 1.000000e-10 1.000600e-04 4.002401e-05 4.002401e-05 1.400841e-04 1.000600e-04 1.000000e-10 4.002401e-05 8.004803e-05 1.000000e-10 6.003602e-05 4.002401e-05 2.001201e-04 5.403242e-04 2.001201e-05 6.403842e-04 2.001201e-05 2.001201e-05 4.002401e-05 1.000000e-10 4.002401e-05 8.004803e-05 2.001201e-05 2.001201e-04 8.004803e-05 4.002401e-05 4.002401e-05 1.000000e-10 6.003602e-05 8.004803e-05 8.004803e-05 2.401441e-04 2.601561e-04 8.004803e-05 1.348809e-02 4.102461e-03 1.040624e-03 1.520913e-03 9.405643e-04 4.222534e-03 3.422053e-03 1.640985e-03 4.982990e-03 3.181909e-03 1.781069e-03 1.660997e-03 1.600961e-03 1.620973e-03 3.342005e-03 3.382029e-03 7.304383e-03 1.058635e-02 3.462077e-03 1.000600e-02 3.021813e-03 9.005403e-04 1.660997e-03 1.000600e-03 4.262558e-03 2.301381e-03 1.360816e-03 3.682209e-03 1.540925e-03 1.180708e-03 1.000600e-03 1.040624e-03 8.004803e-04 2.801681e-03 2.241345e-03 4.982990e-03 7.244347e-03 1.781069e-03 3.201921e-03 8.805283e-04 3.802281e-04 2.401441e-04 2.401441e-04 1.020612e-03 7.004203e-04 6.203722e-04 1.200720e-03 6.203722e-04 5.003002e-04 2.601561e-04 2.601561e-04 2.201321e-04 5.803482e-04 5.403242e-04 1.460877e-03 1.961177e-03 4.402642e-04 2.561537e-03 1.400841e-03 3.001801e-04 4.002401e-04 1.600961e-04 1.380828e-03 1.000600e-03 2.801681e-04 1.260756e-03 5.203122e-04 3.001801e-04 1.600961e-04 3.802281e-04 4.002401e-04 9.605763e-04 4.802882e-04 1.560937e-03 2.021213e-03 8.204923e-04 2.481489e-03 7.204323e-04 1.000600e-04 5.203122e-04 2.401441e-04 9.405643e-04 5.603362e-04 4.402642e-04 1.100660e-03 5.203122e-04 1.600961e-04 1.600961e-04 1.400841e-04 4.202522e-04 9.005403e-04 7.204323e-04 1.480889e-03 1.640985e-03 5.603362e-04 3.161897e-03 9.805884e-04 2.001201e-04 4.602762e-04 3.201921e-04 1.160696e-03 6.603962e-04 2.601561e-04 2.041225e-03 7.204323e-04 4.402642e-04 4.802882e-04 5.403242e-04 2.801681e-04 7.804683e-04 9.005403e-04 1.961177e-03 2.141285e-03 5.403242e-04 2.817691e-02 1.042626e-02 2.981789e-03 5.443266e-03 2.641585e-03 1.150690e-02 6.083650e-03 3.622173e-03 1.068641e-02 5.283170e-03 3.582149e-03 2.641585e-03 2.321393e-03 2.141285e-03 5.003002e-03 4.962978e-03 9.065439e-03 1.282770e-02 5.983590e-03 4.520712e-02 1.380828e-02 4.242546e-03 8.144887e-03 4.322594e-03 1.634981e-02 8.925355e-03 5.923554e-03 1.981189e-02 9.905944e-03 6.143686e-03 5.183110e-03 4.402642e-03 3.562137e-03 7.564539e-03 8.525115e-03 1.476886e-02 1.799079e-02 1.048629e-02 2.121273e-03 7.804683e-04 2.801681e-04 3.602161e-04 2.201321e-04 1.580949e-03 5.803482e-04 3.001801e-04 1.701021e-03 1.040624e-03 2.001201e-04 3.001801e-04 2.801681e-04 4.602762e-04 1.040624e-03 3.802281e-04 1.060636e-03 2.241345e-03 6.804082e-04 1.452872e-02 4.342606e-03 1.480889e-03 2.621573e-03 1.240744e-03 6.443866e-03 2.861717e-03 2.101261e-03 6.243746e-03 3.402041e-03 1.240744e-03 1.320792e-03 1.480889e-03 1.560937e-03 3.321993e-03 1.560937e-03 2.801681e-03 5.383230e-03 2.681609e-03 2.891735e-02 9.665799e-03 3.281969e-03 5.323194e-03 3.241945e-03 1.322794e-02 6.443866e-03 3.642185e-03 1.078647e-02 7.384431e-03 3.502101e-03 1.921153e-03 2.961777e-03 4.122473e-03 6.543926e-03 3.882329e-03 8.605163e-03 8.685211e-03 6.503902e-03 9.505703e-03 2.921753e-03 7.404443e-04 1.640985e-03 1.040624e-03 3.782269e-03 1.440865e-03 9.005403e-04 4.362618e-03 2.841705e-03 1.701021e-03 1.340804e-03 8.605163e-04 9.005403e-04 2.641585e-03 1.640985e-03 4.842906e-03 7.484491e-03 1.881129e-03
 2.521513e-03 2.001201e-05 1.801081e-04 8.004803e-05 1.400841e-04 1.102662e-02 1.546928e-02 6.443866e-03 9.405643e-03 8.304983e-03 8.365019e-03 2.389434e-02 2.999800e-02 3.221933e-03 8.324995e-03 1.787072e-02 1.650991e-02 2.201321e-04 1.000000e-10 2.001201e-05 1.000000e-10 1.000000e-10 1.801081e-04 3.402041e-04 4.002401e-05 8.004803e-05 1.200720e-04 1.400841e-04 5.603362e-04 6.003602e-04 8.004803e-05 1.801081e-04 1.600961e-04 2.601561e-04 1.000000e-10 1.000000e-10 1.000000e-10 1.000000e-10 1.000000e-10 4.002401e-05 8.004803e-05 1.000000e-10 2.001201e-05 2.001201e-05 2.001201e-05 4.002401e-05 2.001201e-05 1.000000e-10 1.000000e-10 6.003602e-05 4.002401e-05 1.000000e-10 1.000000e-10 1.000000e-10 1.000000e-10 1.000000e-10 1.000000e-10 1.000000e-10 1.000000e-10 1.000000e-10 1.000000e-10 1.000000e-10 2.001201e-05 2.001201e-05 1.000000e-10 1.000000e-10 1.000000e-10 1.000000e-10 3.001801e-04 1.000000e-10 1.000000e-10 1.000000e-10 2.001201e-05 5.003002e-04 7.804683e-04 1.000600e-04 3.201921e-04 2.801681e-04 2.201321e-04 9.205523e-04 1.420853e-03 1.600961e-04 2.401441e-04 3.201921e-04 6.804082e-04 6.003602e-05 1.000000e-10 1.000000e-10 1.000000e-10 1.000000e-10 2.201321e-04 1.600961e-04 1.000000e-10 8.004803e-05 2.001201e-05 1.400841e-04 2.401441e-04 4.402642e-04 4.002401e-05 6.003602e-05 1.801081e-04 2.001201e-04 1.000600e-04 1.000000e-10 1.000000e-10 1.000000e-10 1.000000e-10 6.003602e-05 1.801081e-04 4.002401e-05 1.200720e-04 8.004803e-05 1.000000e-10 3.001801e-04 8.204923e-04 4.002401e-05 6.003602e-05 2.401441e-04 6.003602e-05 1.040624e-03 1.000000e-10 1.000000e-10 2.001201e-05 2.001201e-05 5.463278e-03 7.184311e-03 2.481489e-03 3.462077e-03 2.721633e-03 3.582149e-03 1.042626e-02 1.442866e-02 1.040624e-03 3.682209e-03 1.066640e-02 8.184911e-03 5.003002e-04 2.001201e-05 1.000000e-10 1.000000e-10 6.003602e-05 3.662197e-03 4.582750e-03 8.204923e-04 2.321393e-03 1.620973e-03 2.261357e-03 8.104863e-03 1.184711e-02 6.804082e-04 2.621573e-03 8.705223e-03 5.543326e-03 1.000600e-04 1.000000e-10 1.000000e-10 1.000000e-10 1.000000e-10 1.020612e-03 1.040624e-03 4.002401e-04 4.402642e-04 4.802882e-04 4.402642e-04 2.121273e-03 3.542125e-03 8.004803e-05 7.804683e-04 3.642185e-03 1.460877e-03 1.801081e-04 1.000000e-10 1.000000e-10 1.000000e-10 1.000000e-10 1.200720e-03 1.080648e-03 4.402642e-04 5.603362e-04 4.602762e-04 4.802882e-04 2.261357e-03 3.081849e-03 2.201321e-04 1.140684e-03 4.282570e-03 1.220732e-03 1.400841e-04 2.001201e-05 4.002401e-05 1.000000e-10 1.000000e-10 9.205523e-04 7.604563e-04 3.602161e-04 5.003002e-04 4.402642e-04 3.802281e-04 2.321393e-03 2.961777e-03 1.200720e-04 6.804082e-04 3.422053e-03 8.204923e-04 2.601561e-04 1.000000e-10 2.001201e-05 1.000000e-10 1.000000e-10 1.480889e-03 1.180708e-03 3.201921e-04 6.003602e-04 4.202522e-04 6.603962e-04 3.081849e-03 4.782870e-03 1.400841e-04 1.040624e-03 3.061837e-03 1.100660e-03 1.340804e-03 1.000000e-10 6.003602e-05 2.001201e-05 4.002401e-05 4.822894e-03 6.804082e-03 2.621573e-03 4.202522e-03 4.722834e-03 4.782870e-03 3.327997e-02 4.888933e-02 1.320792e-03 3.822293e-03 1.322794e-02 7.344407e-03 2.661597e-03 4.002401e-05 8.004803e-05 8.004803e-05 1.000600e-04 8.565139e-03 1.128677e-02 4.722834e-03 6.343806e-03 7.544527e-03 8.445067e-03 5.147088e-02 7.694617e-02 2.241345e-03 6.984191e-03 1.865119e-02 1.264759e-02 2.401441e-04 1.000000e-10 1.000000e-10 1.000000e-10 1.000000e-10 1.000600e-03 9.605763e-04 4.002401e-04 6.003602e-04 5.403242e-04 4.402642e-04 1.761057e-03 2.421453e-03 1.200720e-04 1.160696e-03 4.562738e-03 1.560937e-03 7.204323e-04 2.001201e-05 2.001201e-05 1.000000e-10 2.001201e-05 2.421453e-03 3.602161e-03 1.340804e-03 2.741645e-03 2.401441e-03 1.620973e-03 5.303182e-03 6.864118e-03 6.003602e-04 8.184911e-03 2.705623e-02 4.742846e-03 9.005403e-04 2.001201e-05 2.001201e-05 4.002401e-05 4.002401e-05 7.324395e-03 7.964779e-03 2.781669e-03 5.343206e-03 4.922954e-03 5.463278e-03 1.026616e-02 1.480889e-02 1.921153e-03 1.598959e-02 5.151091e-02 1.066640e-02 7.004203e-04 1.000000e-10 2.001201e-05 2.001201e-05 4.002401e-05 4.422654e-03 4.662798e-03 1.280768e-03 2.121273e-03 1.600961e-03 2.181309e-03 8.004803e-03 1.048629e-02 8.004803e-04 2.721633e-03 9.205523e-03 4.862918e-03
 1.925155e-02 1.452872e-02 1.671003e-02 1.883130e-02 1.921153e-02 2.083250e-02 8.224935e-03 6.483890e-03 9.525715e-03 3.001801e-03 3.622173e-03 1.881129e-03 2.381429e-03 9.205523e-04 1.560937e-03 3.482089e-03 2.781669e-03 2.721633e-03 4.442666e-03 1.420853e-03 1.400841e-04 1.200720e-04 2.201321e-04 2.401441e-04 2.801681e-04 2.001201e-05 2.001201e-05 2.001201e-05 8.004803e-05 8.004803e-05 4.002401e-05 4.002401e-05 4.002401e-05 1.000000e-10 4.002401e-05 2.001201e-05 6.003602e-05 6.003602e-05 2.001201e-04 2.001201e-05 1.000000e-10 2.001201e-05 1.000000e-10 1.000000e-10 2.001201e-05 1.000000e-10 1.000000e-10 1.000000e-10 2.001201e-05 1.000000e-10 1.000000e-10 1.000000e-10 1.000000e-10 1.000000e-10 2.001201e-05 2.001201e-05 2.001201e-05 2.001201e-05 1.000000e-10 2.001201e-05 1.000000e-10 1.000000e-10 1.000000e-10 1.000000e-10 1.000000e-10 1.000000e-10 1.000000e-10 1.000000e-10 1.000000e-10 1.000000e-10 1.000000e-10 1.000000e-10 1.000000e-10 1.000000e-10 1.000000e-10 1.000000e-10 2.721633e-03 5.003002e-04 4.802882e-04 4.802882e-04 4.002401e-04 4.402642e-04 2.601561e-04 1.000600e-04 1.000600e-04 1.200720e-04 8.004803e-05 2.001201e-05 8.004803e-05 8.004803e-05 1.000000e-10 1.801081e-04 6.003602e-05 2.001201e-05 1.200720e-04 8.204923e-04 1.200720e-04 1.200720e-04 1.400841e-04 1.000600e-04 2.001201e-04 8.004803e-05 2.001201e-05 4.002401e-05 2.001201e-05 2.001201e-05 2.001201e-05 4.002401e-05 1.000000e-10 1.000000e-10 2.001201e-05 6.003602e-05 1.000000e-10 1.000000e-10 1.080648e-03 1.000600e-04 1.000600e-04 6.003602e-05 1.200720e-04 2.001201e-04 8.004803e-05 1.000000e-10 2.001201e-05 1.000000e-10 2.001201e-05 2.001201e-05 2.001201e-05 6.003602e-05 2.001201e-05 2.001201e-05 1.000600e-04 8.004803e-05 1.000000e-10 3.584150e-02 4.262558e-03 3.682209e-03 5.383230e-03 4.962978e-03 5.703422e-03 2.401441e-03 1.060636e-03 2.121273e-03 6.603962e-04 6.003602e-04 4.602762e-04 4.002401e-04 8.004803e-04 1.040624e-03 1.120672e-03 1.340804e-03 1.540925e-03 6.003602e-04 2.089254e-02 2.821693e-03 3.522113e-03 4.042425e-03 3.822293e-03 5.023014e-03 1.480889e-03 6.003602e-04 1.440865e-03 3.602161e-04 2.801681e-04 5.603362e-04 3.201921e-04 8.805283e-04 1.260756e-03 7.204323e-04 1.901141e-03 2.461477e-03 6.203722e-04 6.824094e-03 7.004203e-04 6.804082e-04 1.060636e-03 5.603362e-04 1.360816e-03 5.003002e-04 6.003602e-05 2.401441e-04 1.000600e-04 4.002401e-05 6.003602e-05 1.200720e-04 6.203722e-04 9.205523e-04 8.004803e-05 5.803482e-04 8.204923e-04 1.400841e-04 6.583950e-03 7.804683e-04 6.203722e-04 7.604563e-04 1.200720e-03 1.380828e-03 3.201921e-04 3.001801e-04 4.002401e-04 1.400841e-04 2.001201e-04 4.002401e-05 1.400841e-04 8.805283e-04 8.805283e-04 2.201321e-04 4.802882e-04 1.020612e-03 1.400841e-04 5.423254e-03 6.203722e-04 7.404443e-04 9.805884e-04 7.004203e-04 1.220732e-03 2.401441e-04 1.600961e-04 1.400841e-04 1.000600e-04 1.000600e-04 4.002401e-05 6.003602e-05 6.003602e-04 7.804683e-04 2.001201e-04 5.603362e-04 1.040624e-03 1.200720e-04 7.244347e-03 7.404443e-04 8.805283e-04 9.205523e-04 1.420853e-03 1.420853e-03 5.403242e-04 3.402041e-04 3.402041e-04 1.000600e-04 6.003602e-05 1.000600e-04 1.400841e-04 4.202522e-04 6.203722e-04 1.801081e-04 1.100660e-03 1.400841e-03 1.000600e-04 4.626776e-02 9.485691e-03 8.405043e-03 1.208725e-02 1.222734e-02 1.590955e-02 4.422654e-03 2.801681e-03 4.562738e-03 1.440865e-03 1.681009e-03 1.020612e-03 9.605763e-04 1.020612e-03 1.000600e-03 1.781069e-03 3.822293e-03 5.283170e-03 2.321393e-03 6.595958e-02 1.548929e-02 1.386832e-02 1.831099e-02 1.831099e-02 2.601561e-02 7.104263e-03 5.343206e-03 9.245547e-03 2.861717e-03 3.442065e-03 2.401441e-03 2.061237e-03 1.640985e-03 2.241345e-03 3.402041e-03 6.603962e-03 8.745247e-03 3.542125e-03 6.243746e-03 8.004803e-04 7.204323e-04 1.300780e-03 9.405643e-04 1.260756e-03 3.201921e-04 2.401441e-04 5.403242e-04 2.001201e-04 4.002401e-05 6.003602e-05 1.200720e-04 8.204923e-04 9.805884e-04 1.801081e-04 3.001801e-04 5.003002e-04 1.000600e-04 2.643586e-02 3.382029e-03 3.422053e-03 4.902942e-03 4.422654e-03 5.703422e-03 1.701021e-03 1.100660e-03 2.001201e-03 7.204323e-04 7.804683e-04 6.203722e-04 6.603962e-04 3.542125e-03 4.062437e-03 8.405043e-04 8.004803e-04 1.020612e-03 9.405643e-04 5.091055e-02 8.865319e-03 8.044827e-03 1.022614e-02 1.006604e-02 1.294777e-02 4.462678e-03 2.621573e-03 4.682810e-03 1.280768e-03 1.460877e-03 1.000600e-03 1.300780e-03 6.123674e-03 6.103662e-03 2.021213e-03 2.421453e-03 2.461477e-03 1.801081e-03 2.333400e-02 2.921753e-03 2.861717e-03 3.782269e-03 3.822293e-03 5.243146e-03 9.805884e-04 5.003002e-04 1.660997e-03 4.002401e-04 6.003602e-04 3.802281e-04 3.201921e-04 7.404443e-04 7.804683e-04 5.003002e-04 1.400841e-03 2.141285e-03 4.202522e-04
 1.600961e-04 2.001201e-05 8.004803e-05 1.000600e-04 2.801681e-04 4.822894e-03 7.244347e-03 4.702822e-03 6.183710e-03 7.764659e-03 6.043626e-03 3.107865e-02 4.408645e-02 2.661597e-03 1.442866e-02 2.531519e-02 6.784070e-03 1.000600e-04 1.000000e-10 1.000000e-10 1.000000e-10 2.001201e-05 2.001201e-05 1.801081e-04 6.003602e-05 8.004803e-05 4.002401e-05 8.004803e-05 5.603362e-04 1.120672e-03 4.002401e-05 2.001201e-04 3.602161e-04 1.200720e-04 2.001201e-05 1.000000e-10 1.000000e-10 1.000000e-10 1.000000e-10 1.000000e-10 2.001201e-05 1.000000e-10 2.001201e-05 4.002401e-05 2.001201e-05 4.002401e-05 1.200720e-04 2.001201e-05 1.000000e-10 4.002401e-05 1.000000e-10 1.000000e-10 1.000000e-10 1.000000e-10 1.000000e-10 1.000000e-10 1.000000e-10 2.001201e-05 1.000000e-10 1.000000e-10 1.000000e-10 1.000000e-10 1.000000e-10 2.001201e-05 1.000000e-10 1.000000e-10 1.000000e-10 1.000000e-10 2.401441e-04 1.000000e-10 1.000000e-10 1.000000e-10 1.000000e-10 1.200720e-04 3.201921e-04 1.200720e-04 2.601561e-04 3.802281e-04 1.600961e-04 1.540925e-03 1.781069e-03 8.004803e-05 3.402041e-04 5.803482e-04 3.402041e-04 4.002401e-05 1.000000e-10 1.000000e-10 1.000000e-10 2.001201e-05 1.000600e-04 1.200720e-04 6.003602e-05 1.000600e-04 4.002401e-05 2.001201e-05 5.203122e-04 5.003002e-04 2.001201e-05 4.002401e-05 2.001201e-04 6.003602e-05 6.003602e-05 1.000000e-10 1.000000e-10 1.000000e-10 1.000000e-10 8.004803e-05 2.201321e-04 6.003602e-05 1.000600e-04 1.000600e-04 8.004803e-05 3.001801e-04 4.202522e-04 4.002401e-05 1.000600e-04 4.402642e-04 1.000600e-04 6.804082e-04 1.000000e-10 1.000000e-10 1.000000e-10 4.002401e-05 1.280768e-03 3.642185e-03 1.841105e-03 3.181909e-03 3.782269e-03 2.561537e-03 1.488893e-02 1.889133e-02 1.180708e-03 5.743446e-03 1.360816e-02 3.081849e-03 4.202522e-04 1.000000e-10 1.000000e-10 1.000000e-10 1.000000e-10 1.200720e-03 2.201321e-03 9.005403e-04 2.361417e-03 2.661597e-03 1.821093e-03 1.074645e-02 1.414849e-02 6.804082e-04 3.782269e-03 1.002602e-02 2.401441e-03 1.200720e-04 1.000000e-10 1.000000e-10 1.000000e-10 1.000000e-10 3.001801e-04 7.804683e-04 2.401441e-04 7.004203e-04 1.040624e-03 5.003002e-04 2.641585e-03 3.482089e-03 2.001201e-04 1.500901e-03 3.402041e-03 6.403842e-04 1.400841e-04 1.000000e-10 1.000000e-10 1.000000e-10 1.000000e-10 2.601561e-04 8.805283e-04 3.402041e-04 7.204323e-04 8.605163e-04 6.804082e-04 3.161897e-03 3.522113e-03 2.401441e-04 1.160696e-03 4.102461e-03 5.403242e-04 3.802281e-04 1.000000e-10 1.000000e-10 1.000000e-10 1.000000e-10 5.403242e-04 1.160696e-03 2.401441e-04 5.803482e-04 6.203722e-04 3.602161e-04 2.221333e-03 2.881729e-03 1.400841e-04 8.004803e-04 3.261957e-03 7.004203e-04 3.602161e-04 1.000000e-10 1.000000e-10 1.000000e-10 1.000000e-10 4.602762e-04 1.080648e-03 4.802882e-04 8.004803e-04 9.005403e-04 5.603362e-04 3.382029e-03 3.922353e-03 2.401441e-04 1.500901e-03 3.502101e-03 9.605763e-04 5.143086e-03 1.000000e-10 6.003602e-05 2.001201e-05 2.001201e-05 6.784070e-03 1.298779e-02 4.862918e-03 8.565139e-03 7.364419e-03 4.962978e-03 1.232740e-02 1.448869e-02 2.321393e-03 1.130678e-02 3.468081e-02 1.140684e-02 1.036622e-02 1.000000e-10 2.001201e-05 1.000000e-10 4.002401e-05 1.076646e-02 2.103262e-02 7.524515e-03 1.280768e-02 1.120672e-02 9.105463e-03 1.725035e-02 1.901141e-02 5.343206e-03 1.999200e-02 5.581349e-02 1.853112e-02 1.200720e-04 1.000000e-10 1.000000e-10 1.000000e-10 1.000000e-10 5.603362e-04 1.140684e-03 3.802281e-04 5.803482e-04 5.603362e-04 6.003602e-04 2.581549e-03 3.161897e-03 1.400841e-04 1.280768e-03 3.642185e-03 1.020612e-03 2.421453e-03 1.000000e-10 1.000000e-10 1.000000e-10 1.000000e-10 4.122473e-03 7.304383e-03 2.221333e-03 3.822293e-03 2.701621e-03 2.761657e-03 1.076646e-02 1.360816e-02 6.804082e-04 2.721633e-03 7.904743e-03 6.623974e-03 5.363218e-03 2.001201e-05 6.003602e-05 2.001201e-05 2.001201e-05 7.944767e-03 1.743046e-02 3.482089e-03 6.764058e-03 6.343806e-03 5.563338e-03 2.265359e-02 3.023814e-02 1.801081e-03 4.262558e-03 1.436862e-02 1.366820e-02 3.402041e-04 1.000000e-10 1.000000e-10 1.000000e-10 2.001201e-05 9.205523e-04 2.941765e-03 1.300780e-03 2.401441e-03 2.601561e-03 1.861117e-03 1.104663e-02 1.264759e-02 6.203722e-04 3.962377e-03 1.034621e-02 2.121273e-03
 7.424455e-03 1.578947e-02 1.266760e-02 1.394837e-02 1.424855e-02 1.638983e-02 8.805283e-03 8.505103e-03 1.014609e-02 4.062437e-03 3.902341e-03 3.241945e-03 4.302582e-03 3.181909e-03 4.702822e-03 4.982990e-03 6.884130e-03 7.764659e-03 7.724635e-03 9.805884e-04 2.801681e-04 1.200720e-04 1.400841e-04 2.001201e-04 2.801681e-04 4.002401e-05 6.003602e-05 1.000600e-04 6.003602e-05 8.004803e-05 4.002401e-05 8.004803e-05 8.004803e-05 4.002401e-05 1.000600e-04 8.004803e-05 1.000600e-04 1.200720e-04 1.400841e-04 4.002401e-05 1.000000e-10 1.000000e-10 1.000000e-10 4.002401e-05 4.002401e-05 1.000000e-10 2.001201e-05 1.000000e-10 1.000000e-10 1.000000e-10 1.000000e-10 1.000000e-10 1.000000e-10 6.003602e-05 1.000000e-10 1.000000e-10 1.000000e-10 4.002401e-05 1.000000e-10 1.000000e-10 1.000000e-10 1.000000e-10 1.000000e-10 1.000000e-10 1.000000e-10 1.000000e-10 1.000000e-10 1.000000e-10 1.000000e-10 1.000000e-10 1.000000e-10 1.000000e-10 1.000000e-10 1.000000e-10 1.000000e-10 1.000000e-10 1.500901e-03 8.004803e-04 2.401441e-04 3.201921e-04 2.601561e-04 4.402642e-04 3.201921e-04 1.200720e-04 1.801081e-04 1.600961e-04 1.600961e-04 1.200720e-04 1.801081e-04 2.401441e-04 8.004803e-05 3.602161e-04 2.001201e-04 6.003602e-05 3.402041e-04 5.403242e-04 8.004803e-05 8.004803e-05 1.000600e-04 1.801081e-04 1.801081e-04 1.600961e-04 4.002401e-05 6.003602e-05 8.004803e-05 6.003602e-05 2.001201e-05 4.002401e-05 1.000000e-10 1.000000e-10 6.003602e-05 1.000600e-04 2.001201e-05 2.001201e-05 6.203722e-04 2.201321e-04 6.003602e-05 1.000600e-04 1.000600e-04 2.001201e-04 6.003602e-05 4.002401e-05 8.004803e-05 4.002401e-05 8.004803e-05 2.001201e-05 8.004803e-05 8.004803e-05 6.003602e-05 8.004803e-05 6.003602e-05 1.000600e-04 1.000000e-10 1.654993e-02 4.582750e-03 3.261957e-03 3.522113e-03 3.101861e-03 4.342606e-03 3.782269e-03 1.921153e-03 2.841705e-03 2.521513e-03 1.420853e-03 1.681009e-03 1.721033e-03 3.121873e-03 3.321993e-03 3.782269e-03 3.342005e-03 3.922353e-03 4.422654e-03 1.066640e-02 3.482089e-03 2.661597e-03 2.761657e-03 2.261357e-03 3.682209e-03 1.660997e-03 1.480889e-03 2.101261e-03 1.200720e-03 1.240744e-03 9.005403e-04 1.240744e-03 2.541525e-03 3.081849e-03 1.781069e-03 3.101861e-03 4.462678e-03 1.961177e-03 3.962377e-03 1.000600e-03 5.403242e-04 4.802882e-04 4.402642e-04 9.805884e-04 4.802882e-04 2.801681e-04 4.602762e-04 4.402642e-04 3.001801e-04 2.001201e-04 3.402041e-04 1.360816e-03 1.100660e-03 5.403242e-04 8.405043e-04 1.160696e-03 4.402642e-04 3.882329e-03 8.805283e-04 6.603962e-04 8.204923e-04 6.003602e-04 1.220732e-03 4.202522e-04 4.002401e-04 6.203722e-04 4.402642e-04 2.401441e-04 3.001801e-04 2.201321e-04 1.460877e-03 1.060636e-03 3.802281e-04 9.405643e-04 1.220732e-03 5.203122e-04 4.102461e-03 7.604563e-04 4.602762e-04 6.804082e-04 5.203122e-04 8.805283e-04 5.203122e-04 2.001201e-04 5.003002e-04 2.201321e-04 8.004803e-05 3.001801e-04 1.400841e-04 8.405043e-04 1.100660e-03 4.202522e-04 7.404443e-04 9.605763e-04 2.401441e-04 4.582750e-03 7.804683e-04 5.203122e-04 9.005403e-04 7.204323e-04 1.120672e-03 8.805283e-04 3.602161e-04 9.405643e-04 4.202522e-04 3.402041e-04 3.602161e-04 3.602161e-04 1.040624e-03 1.000600e-03 4.402642e-04 1.240744e-03 1.560937e-03 4.202522e-04 3.784271e-02 9.225535e-03 5.863518e-03 8.685211e-03 6.643986e-03 1.366820e-02 7.264359e-03 3.982389e-03 7.824695e-03 3.041825e-03 2.761657e-03 2.421453e-03 2.221333e-03 4.142485e-03 4.062437e-03 3.702221e-03 3.522113e-03 4.982990e-03 3.782269e-03 5.847509e-02 1.348809e-02 9.145487e-03 1.284771e-02 1.022614e-02 2.121273e-02 1.024615e-02 5.983590e-03 1.388833e-02 5.903542e-03 5.003002e-03 4.362618e-03 4.002401e-03 7.444467e-03 6.103662e-03 6.223734e-03 6.483890e-03 7.624575e-03 7.044227e-03 3.362017e-03 9.605763e-04 6.003602e-04 1.220732e-03 9.805884e-04 1.280768e-03 6.403842e-04 4.402642e-04 6.603962e-04 4.202522e-04 3.001801e-04 2.601561e-04 2.201321e-04 1.180708e-03 1.140684e-03 3.602161e-04 3.802281e-04 7.404443e-04 4.402642e-04 2.127276e-02 4.482690e-03 3.121873e-03 3.922353e-03 3.462077e-03 5.943566e-03 2.561537e-03 1.741045e-03 3.382029e-03 1.180708e-03 1.320792e-03 1.000600e-03 1.040624e-03 2.981789e-03 3.622173e-03 1.220732e-03 1.240744e-03 1.520913e-03 1.941165e-03 4.380628e-02 1.010606e-02 5.383230e-03 9.865920e-03 7.164299e-03 1.318791e-02 5.323194e-03 2.441465e-03 7.304383e-03 2.881729e-03 2.101261e-03 2.121273e-03 2.161297e-03 5.203122e-03 6.043626e-03 3.241945e-03 3.061837e-03 3.822293e-03 3.161897e-03 1.152692e-02 3.001801e-03 2.281369e-03 2.921753e-03 2.381429e-03 3.682209e-03 1.681009e-03 1.180708e-03 2.201321e-03 1.500901e-03 1.120672e-03 1.160696e-03 1.020612e-03 3.001801e-03 2.901741e-03 1.941165e-03 2.601561e-03 3.922353e-03 2.461477e-03
 3.221933e-03 2.601561e-04 1.400841e-04 1.000000e-10 6.603962e-04 1.600961e-04 6.003602e-04 1.008605e-02 1.278767e-02 6.223734e-03 6.824094e-03 7.564539e-03 6.203722e-03 2.297378e-02 3.301981e-02 3.502101e-03 1.192716e-02 2.293376e-02 1.268761e-02 1.200720e-04 4.002401e-05 1.000000e-10 1.000000e-10 2.001201e-05 1.000000e-10 2.001201e-05 1.801081e-04 8.004803e-05 1.600961e-04 6.003602e-05 1.801081e-04 1.200720e-04 4.002401e-04 1.040624e-03 1.000000e-10 4.002401e-05 3.001801e-04 2.201321e-04 1.000000e-10 1.000000e-10 1.000000e-10 1.000000e-10 1.000000e-10 1.000000e-10 1.000000e-10 1.000000e-10 6.003602e-05 1.000000e-10 2.001201e-05 1.000000e-10 1.000000e-10 8.004803e-05 1.400841e-04 1.000000e-10 1.000000e-10 4.002401e-05 1.000000e-10 1.000000e-10 1.000000e-10 1.000000e-10 1.000000e-10 1.000000e-10 1.000000e-10 1.000000e-10 1.000000e-10 1.000000e-10 1.000000e-10 1.000000e-10 1.000000e-10 1.000000e-10 1.000000e-10 1.000000e-10 1.000000e-10 1.000000e-10 1.000000e-10 4.002401e-05 3.602161e-04 6.003602e-05 1.000000e-10 1.000000e-10 1.000000e-10 1.000000e-10 2.001201e-05 2.201321e-04 3.201921e-04 8.004803e-05 3.001801e-04 2.401441e-04 2.201321e-04 1.380828e-03 1.801081e-03 2.001201e-05 1.801081e-04 6.403842e-04 4.202522e-04 2.401441e-04 1.000000e-10 1.000000e-10 1.000000e-10 2.001201e-05 1.000000e-10 1.000000e-10 1.801081e-04 1.400841e-04 6.003602e-05 6.003602e-05 1.000600e-04 2.001201e-05 2.201321e-04 4.202522e-04 1.000000e-10 6.003602e-05 1.200720e-04 2.001201e-04 2.001201e-04 6.003602e-05 1.000000e-10 1.000000e-10 2.001201e-05 1.000000e-10 1.000000e-10 1.600961e-04 2.001201e-04 1.200720e-04 1.200720e-04 1.000000e-10 6.003602e-05 2.601561e-04 5.003002e-04 1.000000e-10 8.004803e-05 2.601561e-04 6.003602e-05 3.422053e-03 1.400841e-04 2.001201e-05 2.001201e-05 3.001801e-04 8.004803e-05 2.801681e-04 4.382630e-03 4.982990e-03 2.281369e-03 2.921753e-03 2.521513e-03 2.881729e-03 1.192716e-02 1.590955e-02 1.480889e-03 4.942966e-03 1.020612e-02 5.683410e-03 4.382630e-03 4.402642e-04 6.003602e-05 2.001201e-05 6.403842e-04 2.001201e-04 2.601561e-04 4.822894e-03 3.682209e-03 1.180708e-03 2.021213e-03 1.721033e-03 2.181309e-03 6.343806e-03 1.020612e-02 1.200720e-03 3.342005e-03 6.083650e-03 4.542726e-03 1.340804e-03 8.004803e-05 1.000000e-10 1.000000e-10 1.200720e-04 1.000000e-10 6.003602e-05 1.080648e-03 7.604563e-04 3.802281e-04 5.603362e-04 5.603362e-04 4.602762e-04 1.921153e-03 3.221933e-03 4.002401e-04 1.040624e-03 2.221333e-03 1.340804e-03 1.420853e-03 6.003602e-05 1.000000e-10 1.000000e-10 1.801081e-04 4.002401e-05 1.400841e-04 1.060636e-03 1.300780e-03 5.803482e-04 7.604563e-04 3.402041e-04 4.602762e-04 1.961177e-03 2.901741e-03 4.802882e-04 1.000600e-03 2.461477e-03 1.460877e-03 1.580949e-03 1.200720e-04 2.001201e-05 2.001201e-05 2.001201e-04 1.000000e-10 1.000000e-10 1.140684e-03 9.605763e-04 3.802281e-04 4.602762e-04 4.202522e-04 4.002401e-04 1.440865e-03 2.401441e-03 2.401441e-04 1.060636e-03 2.341405e-03 7.004203e-04 1.681009e-03 1.400841e-04 2.001201e-05 1.000000e-10 1.400841e-04 2.001201e-05 1.400841e-04 1.300780e-03 1.240744e-03 5.603362e-04 4.602762e-04 5.803482e-04 6.003602e-04 2.481489e-03 3.342005e-03 4.002401e-04 1.220732e-03 2.301381e-03 1.520913e-03 1.925155e-02 1.861117e-03 5.203122e-04 8.004803e-05 3.281969e-03 1.160696e-03 1.060636e-03 1.450871e-02 9.925956e-03 4.322594e-03 4.762858e-03 4.662798e-03 4.962978e-03 1.374825e-02 1.747048e-02 3.021813e-03 6.844106e-03 1.428857e-02 1.138683e-02 3.243946e-02 3.221933e-03 5.203122e-04 2.401441e-04 5.683410e-03 1.640985e-03 1.460877e-03 2.089254e-02 1.727036e-02 7.424455e-03 7.644587e-03 7.504503e-03 8.184911e-03 2.035221e-02 2.655593e-02 4.782870e-03 1.306784e-02 2.327396e-02 1.646988e-02 1.140684e-03 6.003602e-05 1.000000e-10 1.000000e-10 6.003602e-05 4.002401e-05 6.003602e-05 1.280768e-03 1.140684e-03 5.403242e-04 6.804082e-04 5.603362e-04 5.003002e-04 1.600961e-03 2.181309e-03 4.402642e-04 1.520913e-03 2.681609e-03 1.280768e-03 5.503302e-03 2.601561e-04 1.000000e-10 2.001201e-05 3.402041e-04 1.200720e-04 2.001201e-04 4.062437e-03 3.982389e-03 1.660997e-03 2.441465e-03 2.341405e-03 1.600961e-03 5.343206e-03 8.465079e-03 1.901141e-03 8.084851e-03 1.735041e-02 3.982389e-03 1.148689e-02 5.203122e-04 6.003602e-05 1.000000e-10 9.005403e-04 2.801681e-04 2.401441e-04 7.904743e-03 8.304983e-03 3.622173e-03 5.483290e-03 5.263158e-03 3.502101e-03 1.204723e-02 1.592956e-02 3.522113e-03 1.496898e-02 3.750250e-02 8.445067e-03 3.402041e-03 2.601561e-04 6.003602e-05 2.001201e-05 5.403242e-04 8.004803e-05 1.400841e-04 4.522714e-03 4.222534e-03 1.781069e-03 2.181309e-03 2.041225e-03 2.281369e-03 7.484491e-03 9.965980e-03 1.000600e-03 2.401441e-03 7.084251e-03 3.662197e-03
 1.071643e-01 6.744046e-03 4.822894e-03 2.421453e-03 1.000600e-02 5.143086e-03 6.403842e-04 7.484491e-03 2.981789e-03 1.240744e-03 1.100660e-03 3.201921e-04 8.805283e-04 2.201321e-04 2.601561e-04 3.462077e-03 5.803482e-04 9.205523e-04 3.081849e-03 1.000600e-03 2.801681e-04 1.600961e-04 1.000600e-04 2.801681e-04 1.801081e-04 2.001201e-05 2.001201e-04 1.000000e-10 1.000600e-04 2.001201e-05 1.000000e-10 1.000000e-10 1.000000e-10 1.000000e-10 1.801081e-04 1.000000e-10 8.004803e-05 1.400841e-04 1.000600e-04 1.000000e-10 1.000000e-10 2.001201e-05 6.003602e-05 1.000000e-10 2.001201e-05 1.000600e-04 1.000000e-10 1.000000e-10 1.000000e-10 1.000000e-10 1.000000e-10 1.000000e-10 1.000000e-10 1.000000e-10 1.000000e-10 1.000000e-10 1.000000e-10 4.002401e-05 1.000000e-10 1.000000e-10 1.000000e-10 1.000000e-10 1.000000e-10 1.000000e-10 1.000000e-10 1.000000e-10 1.000000e-10 1.000000e-10 1.000000e-10 1.000000e-10 1.000000e-10 1.000000e-10 1.000000e-10 1.000000e-10 1.000000e-10 1.000000e-10 2.061237e-03 4.802882e-04 4.002401e-04 4.002401e-04 1.140684e-03 1.400841e-04 1.200720e-04 7.804683e-04 4.002401e-05 8.004803e-05 6.003602e-05 1.000000e-10 2.001201e-05 2.001201e-05 2.001201e-05 6.003602e-05 6.003602e-05 1.000600e-04 1.400841e-04 5.603362e-04 2.001201e-04 6.003602e-05 1.000000e-10 1.200720e-04 6.003602e-05 4.002401e-05 1.801081e-04 6.003602e-05 1.000000e-10 1.000000e-10 4.002401e-05 1.000000e-10 1.000000e-10 1.000000e-10 1.801081e-04 6.003602e-05 6.003602e-05 2.201321e-04 1.801081e-04 2.001201e-04 1.000000e-10 8.004803e-05 4.002401e-05 4.002401e-05 1.000000e-10 2.801681e-04 1.000600e-04 8.004803e-05 2.001201e-05 2.001201e-05 6.003602e-05 1.000000e-10 8.004803e-05 1.801081e-04 2.001201e-04 2.801681e-04 2.001201e-04 2.289374e-02 4.062437e-03 5.343206e-03 2.581549e-03 9.825896e-03 2.461477e-03 1.020612e-03 9.265559e-03 3.742245e-03 1.600961e-03 1.320792e-03 5.603362e-04 7.204323e-04 8.405043e-04 6.403842e-04 1.240744e-03 1.040624e-03 2.001201e-03 1.821093e-03 1.284771e-02 2.181309e-03 6.804082e-04 4.402642e-04 3.181909e-03 1.440865e-03 7.604563e-04 6.724034e-03 6.964179e-03 2.001201e-03 2.021213e-03 1.000600e-03 8.405043e-04 1.400841e-03 4.802882e-04 1.460877e-03 2.041225e-03 3.402041e-03 2.921753e-03 3.482089e-03 4.802882e-04 4.802882e-04 1.200720e-04 8.204923e-04 1.600961e-04 1.000600e-04 1.380828e-03 9.205523e-04 4.202522e-04 1.000600e-03 4.002401e-04 4.202522e-04 9.205523e-04 9.405643e-04 7.004203e-04 6.804082e-04 1.120672e-03 7.804683e-04 3.442065e-03 2.801681e-04 1.801081e-04 1.000600e-04 7.204323e-04 1.801081e-04 2.801681e-04 1.520913e-03 1.480889e-03 8.004803e-04 1.000600e-03 3.402041e-04 2.401441e-04 1.420853e-03 9.005403e-04 5.803482e-04 9.205523e-04 1.340804e-03 7.204323e-04 1.560937e-03 2.801681e-04 2.001201e-05 4.002401e-05 2.601561e-04 1.400841e-04 3.001801e-04 7.004203e-04 1.000600e-03 9.005403e-04 7.204323e-04 6.003602e-04 9.605763e-04 1.380828e-03 1.040624e-03 7.204323e-04 6.804082e-04 2.041225e-03 5.203122e-04 3.442065e-03 7.804683e-04 3.602161e-04 1.400841e-04 6.804082e-04 1.600961e-04 5.803482e-04 8.204923e-04 6.603962e-04 7.604563e-04 4.402642e-04 6.804082e-04 4.602762e-04 4.602762e-04 7.404443e-04 3.802281e-04 1.480889e-03 3.542125e-03 1.280768e-03 4.062437e-03 3.001801e-04 3.201921e-04 2.001201e-05 4.002401e-04 5.803482e-04 1.520913e-03 3.181909e-03 3.542125e-03 4.242546e-03 5.123074e-03 4.082449e-03 1.761057e-03 9.205523e-04 5.403242e-04 1.160696e-02 4.384631e-02 4.906944e-02 2.061237e-03 3.642185e-03 1.420853e-03 6.403842e-04 2.201321e-04 1.060636e-03 1.901141e-03 2.721633e-03 2.501501e-03 1.701021e-03 4.902942e-03 5.343206e-03 4.022413e-03 2.981789e-03 1.140684e-03 5.203122e-04 1.000600e-02 6.357815e-02 1.081049e-01 2.281369e-03 4.082449e-03 1.040624e-03 2.201321e-04 4.002401e-05 4.602762e-04 7.204323e-04 4.002401e-04 7.604563e-04 4.402642e-04 4.002401e-04 3.802281e-04 2.001201e-04 1.400841e-04 1.941165e-03 1.260756e-03 1.660997e-03 4.602762e-04 3.402041e-04 7.204323e-04 2.301381e-03 6.403842e-04 4.202522e-04 4.202522e-04 1.240744e-03 2.141285e-03 1.681009e-03 1.300780e-03 1.741045e-03 1.460877e-03 1.080648e-03 1.240744e-03 2.361417e-03 2.009206e-02 2.573544e-02 9.405643e-04 3.602161e-04 8.004803e-05 2.261357e-03 4.202522e-03 1.280768e-03 1.200720e-03 6.403842e-04 2.301381e-03 2.061237e-03 4.542726e-03 3.241945e-03 3.482089e-03 2.261357e-03 2.141285e-03 3.301981e-03 5.703422e-03 3.255954e-02 6.601961e-02 9.205523e-04 4.002401e-04 5.203122e-04 2.721633e-03 1.446868e-02 3.221933e-03 1.120672e-03 5.803482e-04 3.542125e-03 5.823494e-03 2.101261e-03 3.041825e-03 2.581549e-03 1.480889e-03 1.060636e-03 5.603362e-04 1.520913e-03 8.204923e-04 9.005403e-04 2.521513e-03 2.081249e-03 2.001201e-03 2.901741e-03
 8.797278e-02 9.285571e-03 1.468881e-02 1.472884e-02 1.652992e-02 1.086652e-02 6.443866e-03 9.805884e-04 1.600961e-04 1.000000e-10 1.000000e-10 1.000000e-10 1.000000e-10 1.000000e-10 1.000000e-10 1.000000e-10 1.000600e-04 2.001201e-05 1.000000e-10 3.001801e-04 3.402041e-04 4.802882e-04 4.202522e-04 8.204923e-04 4.002401e-04 1.200720e-04 1.000600e-04 1.000000e-10 1.000000e-10 1.000000e-10 1.000000e-10 1.000000e-10 1.000000e-10 1.000000e-10 1.000000e-10 1.000000e-10 1.000000e-10 1.000000e-10 1.000000e-10 1.000000e-10 4.002401e-05 6.003602e-05 2.001201e-04 4.002401e-05 1.000000e-10 1.000000e-10 1.000000e-10 1.000000e-10 1.000000e-10 1.000000e-10 1.000000e-10 1.000000e-10 1.000000e-10 1.000000e-10 1.000000e-10 1.000000e-10 1.000000e-10 1.000000e-10 1.000000e-10 2.001201e-05 1.000000e-10 2.001201e-05 1.000000e-10 1.000000e-10 1.000000e-10 1.000000e-10 1.000000e-10 1.000000e-10 1.000000e-10 1.000000e-10 1.000000e-10 1.000000e-10 1.000000e-10 1.000000e-10 1.000000e-10 1.000000e-10 1.100660e-03 5.203122e-04 8.805283e-04 1.260756e-03 1.761057e-03 5.403242e-04 1.600961e-04 4.002401e-05 1.000000e-10 1.000000e-10 1.000000e-10 1.000000e-10 1.000000e-10 1.000000e-10 1.000000e-10 1.000000e-10 1.000000e-10 1.000000e-10 1.000000e-10 3.402041e-04 1.600961e-04 3.802281e-04 3.201921e-04 4.602762e-04 1.200720e-04 6.003602e-05 1.000000e-10 1.000000e-10 1.000000e-10 1.000000e-10 1.000000e-10 1.000000e-10 1.000000e-10 1.000000e-10 1.000000e-10 1.000000e-10 1.000000e-10 1.000000e-10 8.004803e-05 1.801081e-04 5.403242e-04 2.601561e-04 3.602161e-04 3.602161e-04 1.200720e-04 1.801081e-04 1.000000e-10 1.000000e-10 1.000000e-10 1.000000e-10 1.000000e-10 1.000000e-10 1.000000e-10 1.000000e-10 1.000000e-10 2.001201e-05 1.000000e-10 1.368821e-02 6.383830e-03 1.188713e-02 1.160696e-02 1.709025e-02 8.985391e-03 3.221933e-03 1.280768e-03 1.000600e-04 1.000000e-10 1.000000e-10 1.000000e-10 2.001201e-05 1.000000e-10 1.000000e-10 1.000000e-10 8.004803e-05 6.003602e-05 1.000000e-10 1.470883e-02 4.622774e-03 7.364419e-03 6.824094e-03 8.865319e-03 5.283170e-03 3.141885e-03 1.941165e-03 2.001201e-04 1.000000e-10 1.000000e-10 1.000000e-10 2.001201e-05 1.000000e-10 1.000000e-10 6.003602e-05 1.000600e-04 2.001201e-04 1.000000e-10 2.961777e-03 1.480889e-03 2.561537e-03 1.921153e-03 3.221933e-03 1.480889e-03 8.605163e-04 9.205523e-04 2.001201e-05 1.000000e-10 1.000000e-10 1.000000e-10 1.000000e-10 1.000000e-10 2.001201e-05 1.000000e-10 4.002401e-05 6.003602e-05 1.000000e-10 4.442666e-03 1.080648e-03 2.081249e-03 2.221333e-03 2.601561e-03 1.600961e-03 1.060636e-03 9.605763e-04 4.002401e-05 1.000000e-10 2.001201e-05 1.000000e-10 1.000000e-10 1.000000e-10 4.002401e-05 4.002401e-05 1.000600e-04 3.201921e-04 1.000000e-10 2.201321e-03 1.160696e-03 1.861117e-03 1.620973e-03 2.421453e-03 9.405643e-04 9.205523e-04 1.921153e-03 6.003602e-05 1.000000e-10 1.000000e-10 1.000000e-10 1.000000e-10 1.000000e-10 1.000000e-10 1.000600e-04 8.004803e-05 6.003602e-04 1.000000e-10 3.542125e-03 1.540925e-03 2.841705e-03 1.781069e-03 3.362017e-03 1.761057e-03 1.460877e-03 1.380828e-03 1.000000e-10 1.000000e-10 1.000000e-10 1.000000e-10 1.000000e-10 1.000000e-10 2.001201e-05 2.201321e-04 4.002401e-05 2.001201e-04 1.000000e-10 9.545727e-03 9.645787e-03 2.001201e-02 1.386832e-02 1.909145e-02 9.605763e-03 1.612968e-02 3.043826e-02 3.802281e-04 1.200720e-04 1.400841e-04 8.004803e-05 2.001201e-05 1.200720e-04 1.821093e-03 4.902942e-03 9.405643e-04 4.002401e-04 1.000000e-10 1.102662e-02 1.540925e-02 2.997799e-02 2.391435e-02 3.241945e-02 1.632980e-02 2.717631e-02 4.714829e-02 6.603962e-04 2.801681e-04 4.002401e-04 2.001201e-05 8.004803e-05 3.201921e-04 2.941765e-03 9.285571e-03 1.080648e-03 3.001801e-04 2.001201e-05 4.862918e-03 1.420853e-03 2.381429e-03 1.701021e-03 2.101261e-03 8.605163e-04 1.320792e-03 6.203722e-04 2.001201e-05 1.000000e-10 1.000000e-10 1.000000e-10 1.000000e-10 1.000000e-10 1.000000e-10 1.000000e-10 1.200720e-04 3.201921e-04 4.002401e-05 4.562738e-03 5.603362e-03 7.144287e-03 5.863518e-03 6.804082e-03 3.602161e-03 5.723434e-03 9.685811e-03 1.600961e-04 2.001201e-05 2.601561e-04 8.004803e-05 1.000000e-10 4.002401e-05 1.000000e-10 4.002401e-05 2.361417e-03 1.512908e-02 5.803482e-04 8.725235e-03 1.090654e-02 1.198719e-02 1.186712e-02 1.304783e-02 5.823494e-03 1.140684e-02 2.181309e-02 2.801681e-04 8.004803e-05 4.802882e-04 2.601561e-04 1.400841e-04 6.003602e-05 6.003602e-05 1.000000e-10 5.463278e-03 3.562137e-02 1.961177e-03 1.266760e-02 6.663998e-03 8.545127e-03 7.144287e-03 8.385031e-03 4.822894e-03 2.961777e-03 1.500901e-03 1.400841e-04 1.000000e-10 2.001201e-05 1.000000e-10 1.000000e-10 1.000000e-10 1.000000e-10 6.003602e-05 6.003602e-05 1.600961e-04 1.000000e-10
 2.001201e-04 1.000000e-10 2.001201e-05 1.000000e-10 6.003602e-05 4.002401e-05 4.002401e-05 8.004803e-05 6.003602e-05 1.200720e-04 6.003602e-05 3.402041e-04 1.000600e-04 4.956974e-02 6.728037e-02 6.003602e-05 1.414849e-02 2.959776e-02 1.000000e-10 2.001201e-05 1.000000e-10 1.000000e-10 1.000000e-10 1.000000e-10 1.000000e-10 1.000000e-10 1.000000e-10 1.000000e-10 1.000000e-10 1.000000e-10 1.000000e-10 1.000000e-10 1.320792e-03 1.280768e-03 1.000000e-10 8.004803e-05 2.801681e-04 1.000000e-10 1.000000e-10 1.000000e-10 1.000000e-10 1.000000e-10 1.000000e-10 1.000000e-10 1.000000e-10 1.000000e-10 1.000000e-10 1.000000e-10 1.000000e-10 1.000000e-10 1.000000e-10 1.000600e-04 2.201321e-04 1.000000e-10 1.000000e-10 2.001201e-05 1.000000e-10 1.000000e-10 1.000000e-10 1.000000e-10 1.000000e-10 1.000000e-10 1.000000e-10 1.000000e-10 1.000000e-10 1.000000e-10 1.000000e-10 1.000000e-10 1.000000e-10 1.000000e-10 1.000000e-10 4.002401e-05 1.000000e-10 1.000000e-10 1.000000e-10 1.000000e-10 4.002401e-05 1.000000e-10 1.000000e-10 1.000000e-10 1.000000e-10 1.000000e-10 1.000000e-10 1.000000e-10 1.000000e-10 1.000000e-10 1.000000e-10 1.000000e-10 1.000000e-10 2.841705e-03 2.641585e-03 2.001201e-05 2.401441e-04 4.802882e-04 1.000000e-10 2.001201e-05 1.000000e-10 1.000000e-10 1.000000e-10 1.000000e-10 1.000000e-10 1.000000e-10 1.000000e-10 1.000000e-10 1.000000e-10 1.000000e-10 1.000000e-10 1.000000e-10 6.804082e-04 8.805283e-04 1.000000e-10 1.000600e-04 1.600961e-04 1.000000e-10 1.000600e-04 1.000000e-10 1.000000e-10 1.000000e-10 1.000000e-10 1.000000e-10 1.000000e-10 1.000000e-10 2.001201e-05 1.000000e-10 1.000000e-10 1.000000e-10 1.000000e-10 7.004203e-04 8.605163e-04 1.000000e-10 1.000600e-04 3.201921e-04 1.000000e-10 1.821093e-03 2.001201e-05 2.001201e-05 4.002401e-05 2.001201e-05 6.003602e-05 6.003602e-05 1.200720e-04 1.200720e-04 6.003602e-05 1.000000e-10 2.001201e-04 6.003602e-05 1.717030e-02 3.249950e-02 1.400841e-04 7.424455e-03 1.448869e-02 6.003602e-05 2.301381e-03 6.003602e-05 4.002401e-05 2.001201e-05 1.000600e-04 1.000600e-04 6.003602e-05 1.000600e-04 8.004803e-05 4.002401e-05 6.003602e-05 8.004803e-05 6.003602e-05 1.064639e-02 2.461477e-02 8.004803e-05 4.302582e-03 1.052632e-02 4.002401e-05 1.200720e-03 2.001201e-05 4.002401e-05 1.000000e-10 8.004803e-05 2.001201e-05 4.002401e-05 1.000000e-10 6.003602e-05 1.000000e-10 6.003602e-05 4.002401e-05 1.000000e-10 3.482089e-03 5.243146e-03 4.002401e-05 1.520913e-03 3.682209e-03 2.001201e-05 1.520913e-03 4.002401e-05 1.000000e-10 4.002401e-05 6.003602e-05 8.004803e-05 1.000000e-10 4.002401e-05 1.000000e-10 2.001201e-05 4.002401e-05 1.000000e-10 2.001201e-05 3.101861e-03 5.243146e-03 2.001201e-05 2.201321e-03 4.122473e-03 4.002401e-05 1.340804e-03 2.001201e-05 1.000000e-10 2.001201e-05 1.200720e-04 1.000000e-10 4.002401e-05 1.000000e-10 8.004803e-05 2.001201e-05 2.001201e-05 4.002401e-05 1.000000e-10 2.481489e-03 4.682810e-03 6.003602e-05 1.961177e-03 3.001801e-03 1.000000e-10 1.340804e-03 2.001201e-05 2.001201e-05 1.000000e-10 4.002401e-05 4.002401e-05 1.000000e-10 4.002401e-05 6.003602e-05 4.002401e-05 8.004803e-05 6.003602e-05 2.001201e-05 4.542726e-03 7.684611e-03 4.002401e-05 1.540925e-03 2.561537e-03 2.001201e-05 9.005403e-03 5.003002e-04 2.001201e-04 1.600961e-04 7.604563e-04 4.202522e-04 1.801081e-04 6.203722e-04 5.603362e-04 2.201321e-04 3.001801e-04 5.003002e-04 3.402041e-04 4.528717e-02 6.804082e-02 3.602161e-04 3.121873e-03 6.423854e-03 2.201321e-04 1.608965e-02 4.402642e-04 2.201321e-04 3.001801e-04 7.604563e-04 4.802882e-04 6.403842e-04 1.220732e-03 1.480889e-03 6.203722e-04 5.003002e-04 7.804683e-04 4.402642e-04 7.634581e-02 1.054233e-01 5.003002e-04 4.762858e-03 6.964179e-03 6.804082e-04 8.204923e-04 4.002401e-05 1.000000e-10 4.002401e-05 6.003602e-05 4.002401e-05 2.001201e-05 1.200720e-04 6.003602e-05 2.001201e-05 4.002401e-05 4.002401e-05 1.000000e-10 2.421453e-03 4.002401e-03 2.001201e-05 2.121273e-03 5.823494e-03 6.003602e-05 7.964779e-03 1.400841e-04 1.600961e-04 1.000600e-04 3.001801e-04 1.801081e-04 2.201321e-04 5.403242e-04 7.204323e-04 3.001801e-04 3.201921e-04 5.803482e-04 2.401441e-04 2.801681e-03 4.362618e-03 2.601561e-04 1.242746e-02 3.570142e-02 1.801081e-04 1.466880e-02 5.203122e-04 2.201321e-04 3.201921e-04 6.804082e-04 6.403842e-04 4.802882e-04 8.805283e-04 1.220732e-03 7.604563e-04 7.604563e-04 1.120672e-03 6.203722e-04 7.264359e-03 8.104863e-03 1.240744e-03 3.800280e-02 6.145687e-02 7.804683e-04 1.560937e-03 2.001201e-05 1.000000e-10 8.004803e-05 2.001201e-04 4.002401e-05 2.001201e-05 4.002401e-05 1.000600e-04 6.003602e-05 4.002401e-05 1.000600e-04 1.000000e-10 1.352812e-02 2.047228e-02 6.003602e-05 4.662798e-03 1.208725e-02 2.001201e-05
 4.202522e-04 1.600961e-04 1.000000e-10 1.000000e-10 5.003002e-04 1.600961e-04 4.802882e-04 2.281369e-03 2.601561e-03 2.421453e-03 2.981789e-03 4.442666e-03 3.021813e-03 2.071243e-02 3.141885e-02 2.521513e-03 3.001801e-02 5.513308e-02 2.501501e-03 2.001201e-05 1.000000e-10 1.000000e-10 1.000000e-10 1.000000e-10 1.000000e-10 1.000000e-10 2.001201e-05 4.002401e-05 6.003602e-05 2.001201e-05 1.000600e-04 2.001201e-05 2.801681e-04 4.202522e-04 4.002401e-05 6.804082e-04 1.280768e-03 1.000000e-10 1.000000e-10 1.000000e-10 1.000000e-10 1.000000e-10 1.000000e-10 1.000000e-10 1.000000e-10 1.000000e-10 1.000000e-10 1.000000e-10 1.000000e-10 2.001201e-05 1.000000e-10 4.002401e-05 2.001201e-05 2.001201e-05 6.003602e-05 1.600961e-04 2.001201e-05 1.000000e-10 1.000000e-10 1.000000e-10 1.000000e-10 1.000000e-10 1.000000e-10 1.000000e-10 2.001201e-05 1.000000e-10 1.000000e-10 1.000000e-10 1.000000e-10 1.000000e-10 1.000000e-10 1.000000e-10 1.000000e-10 2.001201e-05 1.000000e-10 1.000000e-10 1.000600e-04 1.000000e-10 1.000000e-10 1.000000e-10 1.000000e-10 4.002401e-05 1.000000e-10 1.200720e-04 2.001201e-05 8.004803e-05 4.002401e-05 1.600961e-04 4.002401e-05 4.602762e-04 8.405043e-04 1.400841e-04 1.240744e-03 2.941765e-03 4.002401e-05 4.002401e-05 2.001201e-05 1.000000e-10 1.000000e-10 1.000000e-10 1.000000e-10 1.000000e-10 1.000000e-10 6.003602e-05 4.002401e-05 2.001201e-05 1.000000e-10 2.001201e-05 1.600961e-04 2.601561e-04 4.002401e-05 3.001801e-04 8.204923e-04 6.003602e-05 2.601561e-04 1.000000e-10 1.000000e-10 1.000000e-10 2.001201e-05 1.000000e-10 4.002401e-05 6.003602e-05 4.002401e-05 8.004803e-05 4.002401e-05 2.001201e-05 2.001201e-05 1.600961e-04 3.201921e-04 6.003602e-05 2.601561e-04 6.603962e-04 6.003602e-05 1.380828e-03 2.201321e-04 1.000000e-10 2.001201e-05 1.000600e-04 4.002401e-05 3.001801e-04 1.000600e-03 6.203722e-04 9.005403e-04 1.160696e-03 1.821093e-03 1.060636e-03 9.825896e-03 1.416850e-02 9.405643e-04 1.374825e-02 2.607565e-02 1.020612e-03 1.901141e-03 1.200720e-04 4.002401e-05 1.000000e-10 3.201921e-04 1.400841e-04 1.400841e-04 1.580949e-03 6.804082e-04 7.204323e-04 9.805884e-04 1.160696e-03 1.180708e-03 5.043026e-03 8.365019e-03 8.805283e-04 9.125475e-03 1.975185e-02 1.200720e-03 1.120672e-03 2.001201e-05 1.000000e-10 1.000000e-10 6.003602e-05 2.001201e-05 2.001201e-05 5.803482e-04 3.602161e-04 1.801081e-04 2.801681e-04 4.202522e-04 4.002401e-04 1.620973e-03 3.121873e-03 4.402642e-04 1.801081e-03 4.422654e-03 6.804082e-04 1.120672e-03 1.200720e-04 1.000000e-10 2.001201e-05 8.004803e-05 4.002401e-05 6.003602e-05 9.405643e-04 4.002401e-04 3.001801e-04 2.201321e-04 2.801681e-04 4.202522e-04 2.261357e-03 3.321993e-03 2.801681e-04 1.701021e-03 4.282570e-03 7.604563e-04 1.861117e-03 1.000600e-04 1.000000e-10 2.001201e-05 2.001201e-04 8.004803e-05 2.001201e-05 9.405643e-04 5.403242e-04 3.201921e-04 3.001801e-04 2.201321e-04 3.201921e-04 1.300780e-03 1.741045e-03 3.602161e-04 1.220732e-03 3.442065e-03 9.005403e-04 1.440865e-03 4.002401e-05 1.000000e-10 2.001201e-05 2.201321e-04 6.003602e-05 4.002401e-05 1.060636e-03 7.204323e-04 2.801681e-04 4.802882e-04 1.801081e-04 2.801681e-04 1.280768e-03 2.201321e-03 3.201921e-04 2.761657e-03 5.763458e-03 1.000600e-03 1.384831e-02 9.005403e-04 8.004803e-05 1.600961e-04 1.701021e-03 5.003002e-04 3.602161e-04 1.142686e-02 6.463878e-03 3.161897e-03 4.062437e-03 3.041825e-03 3.161897e-03 1.881129e-03 2.581549e-03 3.902341e-03 1.995197e-02 5.189113e-02 8.184911e-03 2.587553e-02 1.360816e-03 6.003602e-05 2.801681e-04 2.261357e-03 7.204323e-04 6.403842e-04 1.410847e-02 1.028617e-02 5.063038e-03 5.823494e-03 5.063038e-03 5.483290e-03 3.382029e-03 3.041825e-03 6.263758e-03 3.534120e-02 8.200921e-02 1.170702e-02 7.804683e-04 2.001201e-05 1.000000e-10 2.001201e-05 6.003602e-05 1.000000e-10 4.002401e-05 8.405043e-04 6.003602e-04 2.801681e-04 2.001201e-04 3.402041e-04 4.202522e-04 2.721633e-03 4.182510e-03 2.401441e-04 1.580949e-03 2.861717e-03 5.803482e-04 7.324395e-03 3.402041e-04 1.000000e-10 2.001201e-05 5.803482e-04 2.201321e-04 1.400841e-04 4.502702e-03 3.382029e-03 1.741045e-03 2.141285e-03 2.121273e-03 2.121273e-03 1.276766e-02 2.239344e-02 9.605763e-04 1.120672e-03 1.961177e-03 3.802281e-03 1.430859e-02 4.802882e-04 1.000000e-10 1.000600e-04 1.000600e-03 6.403842e-04 3.001801e-04 7.784671e-03 7.644587e-03 3.342005e-03 4.702822e-03 3.822293e-03 5.103062e-03 2.873724e-02 4.340604e-02 2.601561e-03 2.301381e-03 4.762858e-03 8.945367e-03 1.921153e-03 1.000600e-04 1.000000e-10 1.000000e-10 1.600961e-04 6.003602e-05 6.003602e-05 1.380828e-03 9.805884e-04 8.004803e-04 8.004803e-04 1.340804e-03 6.203722e-04 5.963578e-03 9.425655e-03 6.003602e-04 8.925355e-03 1.869121e-02 1.300780e-03
 1.687012e-02 3.722233e-03 2.921753e-03 1.881129e-03 4.322594e-03 5.143086e-03 3.662197e-03 6.303782e-03 9.305583e-03 5.163098e-03 5.983590e-03 4.842906e-03 4.482690e-03 1.200720e-02 1.622974e-02 7.744647e-03 1.741045e-02 2.583550e-02 5.963578e-03 3.001801e-04 1.200720e-04 8.004803e-05 2.001201e-05 8.004803e-05 6.003602e-05 1.400841e-04 1.200720e-04 6.003602e-05 1.000600e-04 2.001201e-05 1.400841e-04 8.004803e-05 1.200720e-04 2.401441e-04 2.001201e-05 5.403242e-04 6.804082e-04 6.003602e-05 2.001201e-05 1.000000e-10 1.000000e-10 1.000000e-10 1.000000e-10 2.001201e-05 1.000000e-10 1.000000e-10 1.000000e-10 2.001201e-05 1.000000e-10 1.000000e-10 1.000000e-10 2.001201e-05 2.001201e-05 2.001201e-05 4.002401e-05 1.600961e-04 2.001201e-05 1.000000e-10 1.000000e-10 1.000000e-10 1.000000e-10 1.000000e-10 1.000000e-10 2.001201e-05 1.000000e-10 2.001201e-05 1.000000e-10 1.000000e-10 1.000000e-10 1.000000e-10 1.000000e-10 1.000000e-10 1.000000e-10 1.000000e-10 1.000000e-10 1.000000e-10 7.004203e-04 1.200720e-04 8.004803e-05 4.002401e-05 1.600961e-04 6.003602e-05 1.000600e-04 2.001201e-04 2.201321e-04 1.000600e-04 2.201321e-04 2.001201e-04 1.000600e-04 3.602161e-04 4.202522e-04 3.602161e-04 1.340804e-03 1.340804e-03 1.000600e-04 4.002401e-04 1.000000e-10 4.002401e-05 1.000000e-10 4.002401e-05 6.003602e-05 6.003602e-05 1.000600e-04 1.200720e-04 1.400841e-04 8.004803e-05 4.002401e-05 1.000000e-10 8.004803e-05 2.001201e-05 6.003602e-05 2.801681e-04 2.401441e-04 2.001201e-05 3.001801e-04 1.000600e-04 8.004803e-05 4.002401e-05 8.004803e-05 4.002401e-05 8.004803e-05 1.200720e-04 1.000600e-04 4.002401e-05 8.004803e-05 4.002401e-05 4.002401e-05 1.000600e-04 1.600961e-04 4.002401e-05 2.001201e-04 4.402642e-04 2.001201e-05 9.125475e-03 2.221333e-03 1.681009e-03 1.260756e-03 2.641585e-03 2.221333e-03 1.921153e-03 3.281969e-03 2.341405e-03 1.881129e-03 1.681009e-03 1.300780e-03 1.620973e-03 3.101861e-03 8.505103e-03 2.881729e-03 9.805884e-03 1.314789e-02 2.661597e-03 1.066640e-02 2.181309e-03 1.801081e-03 1.080648e-03 2.541525e-03 1.600961e-03 9.605763e-04 2.501501e-03 1.560937e-03 1.100660e-03 8.805283e-04 6.603962e-04 1.060636e-03 1.901141e-03 5.403242e-03 1.781069e-03 5.283170e-03 7.884731e-03 1.600961e-03 2.621573e-03 6.603962e-04 3.602161e-04 2.801681e-04 7.804683e-04 5.203122e-04 3.001801e-04 6.603962e-04 3.001801e-04 3.402041e-04 3.402041e-04 1.801081e-04 1.400841e-04 7.004203e-04 1.520913e-03 3.802281e-04 1.821093e-03 2.841705e-03 5.803482e-04 3.722233e-03 7.204323e-04 5.203122e-04 2.001201e-04 7.204323e-04 4.602762e-04 2.401441e-04 7.204323e-04 6.603962e-04 1.400841e-04 1.600961e-04 2.001201e-04 2.401441e-04 8.805283e-04 1.660997e-03 3.001801e-04 1.781069e-03 2.561537e-03 3.802281e-04 2.501501e-03 5.603362e-04 4.802882e-04 2.001201e-04 5.803482e-04 3.201921e-04 2.001201e-04 7.804683e-04 3.602161e-04 1.801081e-04 2.001201e-04 8.004803e-05 1.600961e-04 6.003602e-04 2.061237e-03 3.201921e-04 1.380828e-03 2.061237e-03 7.204323e-04 3.342005e-03 4.602762e-04 5.603362e-04 3.602161e-04 6.203722e-04 5.803482e-04 2.601561e-04 1.080648e-03 8.004803e-04 3.001801e-04 3.201921e-04 2.001201e-04 4.402642e-04 6.203722e-04 2.121273e-03 5.403242e-04 2.021213e-03 2.701621e-03 4.802882e-04 2.327396e-02 6.764058e-03 4.422654e-03 2.761657e-03 8.825295e-03 4.062437e-03 2.481489e-03 7.244347e-03 5.883530e-03 2.521513e-03 2.461477e-03 2.281369e-03 2.461477e-03 6.944166e-03 1.312788e-02 2.701621e-03 1.174705e-02 1.745047e-02 7.284371e-03 3.616170e-02 9.105463e-03 5.663398e-03 3.842305e-03 1.264759e-02 5.483290e-03 3.662197e-03 1.348809e-02 1.120672e-02 4.942966e-03 4.722834e-03 5.303182e-03 4.282570e-03 1.210726e-02 2.185311e-02 5.943566e-03 1.883130e-02 2.441465e-02 1.124675e-02 3.482089e-03 4.802882e-04 3.201921e-04 1.400841e-04 7.004203e-04 4.402642e-04 2.601561e-04 6.603962e-04 7.804683e-04 2.801681e-04 2.401441e-04 3.201921e-04 4.602762e-04 1.080648e-03 1.781069e-03 3.201921e-04 1.360816e-03 2.061237e-03 4.202522e-04 8.064839e-03 1.861117e-03 1.240744e-03 5.803482e-04 2.421453e-03 1.340804e-03 1.400841e-03 2.501501e-03 2.521513e-03 1.360816e-03 9.805884e-04 1.240744e-03 1.120672e-03 8.365019e-03 1.470883e-02 1.620973e-03 4.882930e-03 8.565139e-03 2.421453e-03 1.576946e-02 4.082449e-03 1.961177e-03 1.340804e-03 4.462678e-03 2.901741e-03 1.841105e-03 5.643386e-03 4.602762e-03 2.701621e-03 2.201321e-03 2.141285e-03 2.701621e-03 2.055233e-02 2.937763e-02 3.101861e-03 1.314789e-02 1.488893e-02 5.443266e-03 8.625175e-03 1.901141e-03 1.741045e-03 1.040624e-03 3.181909e-03 1.320792e-03 1.020612e-03 2.841705e-03 1.921153e-03 1.000600e-03 1.200720e-03 9.005403e-04 8.605163e-04 1.981189e-03 5.383230e-03 1.781069e-03 5.703422e-03 8.224935e-03 1.701021e-03
 6.403842e-04 1.270762e-02 3.836302e-02 2.403442e-02 3.916350e-02 8.905343e-03 1.522914e-02 1.969182e-02 1.000000e-10 1.000000e-10 2.001201e-05 1.000000e-10 1.000000e-10 4.002401e-05 6.003602e-05 4.202522e-04 5.403242e-04 1.921153e-03 4.002401e-05 1.200720e-04 2.201321e-04 9.205523e-04 2.601561e-04 8.004803e-04 1.000600e-04 2.001201e-04 2.801681e-04 1.000000e-10 1.000000e-10 1.000000e-10 1.000000e-10 1.000000e-10 1.000000e-10 2.001201e-05 1.000000e-10 2.001201e-05 4.002401e-05 1.000000e-10 2.001201e-05 4.002401e-05 8.004803e-05 6.003602e-05 1.000600e-04 1.000000e-10 2.001201e-05 2.001201e-05 1.000000e-10 1.000000e-10 1.000000e-10 1.000000e-10 1.000000e-10 1.000000e-10 1.000000e-10 1.000000e-10 1.000000e-10 1.000000e-10 1.000000e-10 1.000000e-10 1.000000e-10 1.000000e-10 2.001201e-05 2.001201e-05 1.000000e-10 1.000000e-10 1.000000e-10 1.000000e-10 1.000000e-10 1.000000e-10 1.000000e-10 1.000000e-10 1.000000e-10 1.000000e-10 1.000000e-10 1.000000e-10 1.000000e-10 1.000000e-10 2.601561e-04 4.402642e-04 1.500901e-03 6.203722e-04 1.681009e-03 2.601561e-04 5.603362e-04 8.004803e-04 1.000000e-10 1.000000e-10 1.000000e-10 1.000000e-10 1.000000e-10 1.000000e-10 1.000000e-10 1.000000e-10 1.000000e-10 1.200720e-04 2.001201e-05 6.003602e-05 8.004803e-05 5.603362e-04 3.802281e-04 5.403242e-04 4.002401e-05 4.002401e-05 1.400841e-04 1.000000e-10 1.000000e-10 1.000000e-10 1.000000e-10 1.000000e-10 1.000000e-10 1.000000e-10 1.000000e-10 1.000000e-10 1.000000e-10 1.000000e-10 2.401441e-04 8.004803e-05 4.202522e-04 1.801081e-04 6.403842e-04 1.600961e-04 1.200720e-04 2.001201e-04 1.000000e-10 1.000000e-10 1.000000e-10 1.000000e-10 1.000000e-10 1.000000e-10 1.000000e-10 2.001201e-05 1.000000e-10 4.002401e-05 1.000000e-10 3.802281e-03 7.164299e-03 9.805884e-03 7.224335e-03 9.965980e-03 3.962377e-03 9.665799e-03 1.775065e-02 6.003602e-05 1.000000e-10 1.000600e-04 4.002401e-05 1.000000e-10 1.000000e-10 2.601561e-04 5.403242e-04 9.405643e-04 3.081849e-03 4.002401e-05 3.602161e-03 5.043026e-03 7.424455e-03 4.762858e-03 7.724635e-03 2.781669e-03 6.123674e-03 1.138683e-02 8.004803e-05 1.000000e-10 1.000600e-04 1.000000e-10 1.000000e-10 4.002401e-05 1.801081e-04 6.003602e-04 5.003002e-04 2.901741e-03 1.000600e-04 1.200720e-03 1.600961e-03 2.161297e-03 1.560937e-03 2.221333e-03 9.805884e-04 1.420853e-03 3.081849e-03 1.000000e-10 1.000000e-10 1.000000e-10 1.000000e-10 2.001201e-05 1.000000e-10 1.200720e-04 1.400841e-04 8.004803e-05 9.605763e-04 1.000000e-10 1.400841e-03 1.480889e-03 2.281369e-03 1.721033e-03 2.901741e-03 9.405643e-04 1.761057e-03 2.781669e-03 1.000000e-10 1.000000e-10 4.002401e-05 1.000000e-10 1.000000e-10 2.001201e-05 2.001201e-05 2.801681e-04 1.200720e-04 8.204923e-04 4.002401e-05 2.301381e-03 1.200720e-03 1.901141e-03 1.480889e-03 2.341405e-03 1.040624e-03 1.200720e-03 1.560937e-03 1.000000e-10 1.000000e-10 1.000000e-10 1.000000e-10 1.000000e-10 1.000000e-10 2.001201e-05 1.200720e-04 1.000600e-04 6.003602e-04 2.001201e-05 2.441465e-03 1.620973e-03 2.321393e-03 2.081249e-03 2.821693e-03 1.460877e-03 1.360816e-03 2.821693e-03 2.001201e-05 1.000000e-10 4.002401e-05 1.000000e-10 1.000000e-10 1.000000e-10 4.002401e-05 1.600961e-04 1.200720e-04 8.204923e-04 2.001201e-05 2.943766e-02 1.486892e-02 2.005203e-02 1.681009e-02 2.265359e-02 1.108665e-02 7.464479e-03 7.324395e-03 2.201321e-04 1.000000e-10 1.801081e-04 1.000000e-10 2.001201e-05 1.000000e-10 4.002401e-05 1.000600e-04 7.604563e-04 6.123674e-03 1.400841e-04 5.029017e-02 2.337402e-02 3.135882e-02 2.693616e-02 3.470082e-02 1.707024e-02 1.154693e-02 1.114669e-02 4.602762e-04 6.003602e-05 1.000600e-04 1.000000e-10 1.000000e-10 2.001201e-05 1.000000e-10 1.000000e-10 1.460877e-03 9.865920e-03 4.002401e-04 1.180708e-03 1.440865e-03 2.581549e-03 1.420853e-03 3.061837e-03 1.480889e-03 1.360816e-03 2.421453e-03 2.001201e-05 1.000000e-10 2.001201e-05 1.000000e-10 1.000000e-10 1.000000e-10 1.000000e-10 6.003602e-05 1.000600e-04 6.203722e-04 1.000000e-10 1.306784e-02 5.583350e-03 1.138683e-02 8.144887e-03 1.196718e-02 6.103662e-03 4.702822e-03 5.543326e-03 1.600961e-04 1.000000e-10 1.000000e-10 1.000000e-10 2.001201e-05 2.001201e-05 1.600961e-04 2.801681e-04 1.600961e-04 3.402041e-04 2.001201e-05 3.239944e-02 1.102662e-02 2.057234e-02 1.522914e-02 2.309386e-02 1.332800e-02 9.725836e-03 1.116670e-02 2.801681e-04 6.003602e-05 2.601561e-04 1.000000e-10 2.001201e-05 6.003602e-05 4.602762e-04 1.000600e-03 6.203722e-04 6.804082e-04 2.001201e-05 3.542125e-03 4.322594e-03 6.543926e-03 4.702822e-03 7.604563e-03 3.522113e-03 5.463278e-03 1.210726e-02 8.004803e-05 1.000000e-10 2.001201e-05 4.002401e-05 1.000000e-10 4.002401e-05 2.401441e-04 6.804082e-04 6.804082e-04 3.422053e-03 1.200720e-04
 1.644987e-02 5.363218e-03 9.385631e-03 6.944166e-03 1.204723e-02 6.183710e-03 1.600961e-03 7.404443e-04 1.600961e-04 8.004803e-05 8.004803e-05 4.002401e-05 2.001201e-05 8.605163e-04 2.021213e-03 2.201321e-04 1.100660e-03 4.802882e-04 4.002401e-05 1.232740e-02 2.361417e-03 3.241945e-03 2.721633e-03 4.442666e-03 2.601561e-03 8.605163e-04 3.402041e-04 1.000600e-04 4.002401e-05 2.001201e-05 2.001201e-05 2.001201e-05 2.001201e-04 8.004803e-04 1.801081e-04 5.603362e-04 1.400841e-04 4.002401e-05 5.403242e-03 6.603962e-04 1.080648e-03 9.605763e-04 1.400841e-03 8.405043e-04 2.001201e-04 1.801081e-04 4.002401e-05 6.003602e-05 4.002401e-05 4.002401e-05 2.001201e-05 1.801081e-04 3.201921e-04 1.200720e-04 4.402642e-04 8.004803e-05 1.000000e-10 6.704022e-03 1.200720e-03 1.881129e-03 1.360816e-03 1.981189e-03 1.280768e-03 4.002401e-04 1.801081e-04 2.001201e-05 2.001201e-05 2.001201e-05 1.000000e-10 1.000000e-10 2.201321e-04 5.003002e-04 1.200720e-04 5.603362e-04 1.000600e-04 1.000000e-10 1.474885e-02 2.961777e-03 4.562738e-03 3.702221e-03 4.762858e-03 2.801681e-03 1.360816e-03 3.201921e-04 1.600961e-04 1.400841e-04 1.200720e-04 2.001201e-05 2.001201e-05 6.003602e-04 8.805283e-04 1.400841e-04 9.005403e-04 5.203122e-04 6.003602e-05 8.525115e-03 1.420853e-03 2.781669e-03 2.121273e-03 3.321993e-03 2.021213e-03 5.003002e-04 2.801681e-04 1.400841e-04 2.001201e-05 2.001201e-05 1.000000e-10 1.000000e-10 5.403242e-04 7.604563e-04 1.801081e-04 6.603962e-04 2.201321e-04 1.000000e-10 5.383230e-03 1.180708e-03 1.841105e-03 1.560937e-03 2.081249e-03 1.020612e-03 2.201321e-04 3.001801e-04 6.003602e-05 4.002401e-05 6.003602e-05 6.003602e-05 2.001201e-05 3.201921e-04 7.604563e-04 1.000600e-04 7.804683e-04 2.201321e-04 1.000000e-10 1.442866e-02 3.582149e-03 6.443866e-03 4.762858e-03 7.644587e-03 3.782269e-03 1.080648e-03 3.802281e-04 1.200720e-04 6.003602e-05 1.200720e-04 4.002401e-05 4.002401e-05 4.002401e-04 1.100660e-03 2.201321e-04 8.004803e-04 3.001801e-04 4.002401e-05 9.065439e-03 3.021813e-03 4.342606e-03 3.762257e-03 5.263158e-03 2.681609e-03 1.000600e-03 3.602161e-04 1.000600e-04 4.002401e-05 2.001201e-05 4.002401e-05 4.002401e-05 4.202522e-04 5.403242e-04 2.401441e-04 5.803482e-04 3.602161e-04 1.000000e-10 5.163098e-03 1.300780e-03 2.041225e-03 1.600961e-03 2.761657e-03 1.240744e-03 2.601561e-04 1.200720e-04 1.200720e-04 6.003602e-05 2.001201e-05 1.000000e-10 1.000000e-10 1.801081e-04 5.603362e-04 1.400841e-04 3.001801e-04 1.400841e-04 1.000000e-10 4.402642e-03 1.060636e-03 1.801081e-03 9.005403e-04 2.201321e-03 1.060636e-03 4.402642e-04 1.000600e-04 4.002401e-05 4.002401e-05 1.000000e-10 2.001201e-05 1.000000e-10 3.001801e-04 7.804683e-04 8.004803e-05 4.602762e-04 1.200720e-04 2.001201e-05 3.662197e-03 1.100660e-03 1.620973e-03 1.040624e-03 1.761057e-03 1.160696e-03 3.802281e-04 1.801081e-04 6.003602e-05 1.000000e-10 2.001201e-05 4.002401e-05 1.000000e-10 2.601561e-04 5.203122e-04 2.001201e-05 5.403242e-04 1.400841e-04 1.000000e-10 4.842906e-03 1.140684e-03 1.640985e-03 1.821093e-03 1.881129e-03 1.220732e-03 2.801681e-04 2.601561e-04 8.004803e-05 2.001201e-05 1.000000e-10 1.000000e-10 1.000000e-10 2.201321e-04 5.203122e-04 1.200720e-04 6.003602e-04 1.801081e-04 6.003602e-05 1.921153e-02 5.403242e-03 7.164299e-03 6.764058e-03 8.565139e-03 5.303182e-03 1.701021e-03 8.204923e-04 5.403242e-04 2.201321e-04 1.600961e-04 2.001201e-04 4.002401e-05 6.804082e-04 1.020612e-03 4.202522e-04 3.902341e-03 1.100660e-03 6.003602e-05 3.702221e-02 1.084651e-02 1.426856e-02 1.404843e-02 1.819091e-02 1.130678e-02 4.742846e-03 2.101261e-03 9.605763e-04 3.802281e-04 3.802281e-04 4.602762e-04 8.004803e-05 1.460877e-03 2.461477e-03 1.540925e-03 1.150690e-02 3.702221e-03 1.600961e-04 7.764659e-03 2.481489e-03 3.722233e-03 2.861717e-03 5.563338e-03 2.941765e-03 7.004203e-04 2.801681e-04 8.004803e-05 2.001201e-05 2.001201e-05 4.002401e-05 2.001201e-05 4.002401e-04 7.604563e-04 1.200720e-04 2.801681e-04 4.002401e-05 2.001201e-05 3.864319e-02 1.348809e-02 1.939163e-02 1.675005e-02 2.557535e-02 1.558935e-02 5.763458e-03 2.941765e-03 1.160696e-03 5.203122e-04 3.001801e-04 2.201321e-04 2.801681e-04 4.022413e-03 6.223734e-03 7.604563e-04 2.141285e-03 9.805884e-04 1.000600e-04 5.745447e-02 2.043226e-02 2.977787e-02 2.709626e-02 3.804283e-02 2.503502e-02 8.825295e-03 3.802281e-03 1.400841e-03 6.603962e-04 4.602762e-04 3.602161e-04 3.802281e-04 5.243146e-03 9.145487e-03 1.120672e-03 3.261957e-03 1.240744e-03 2.801681e-04 1.008605e-02 2.741645e-03 5.903542e-03 4.402642e-03 6.503902e-03 3.382029e-03 8.805283e-04 1.400841e-04 1.000600e-04 4.002401e-05 4.002401e-05 1.000000e-10 4.002401e-05 2.601561e-04 4.602762e-04 1.400841e-04 4.802882e-04 1.801081e-04 1.000000e-10
 5.003002e-04 1.701021e-03 2.221333e-02 8.665199e-03 2.959776e-02 8.805283e-04 3.001801e-04 2.001201e-04 5.803482e-04 1.134681e-02 3.642185e-03 1.472884e-02 4.202522e-04 1.000600e-04 4.002401e-05 2.001201e-05 4.882930e-03 1.040624e-03 5.923554e-03 1.400841e-04 4.002401e-05 1.000600e-04 4.002401e-04 6.403842e-03 1.580949e-03 7.904743e-03 1.000600e-04 6.003602e-05 1.200720e-04 8.004803e-04 1.512908e-02 4.582750e-03 1.739043e-02 6.003602e-04 1.801081e-04 1.400841e-04 5.803482e-04 8.845307e-03 3.261957e-03 1.014609e-02 4.602762e-04 1.400841e-04 2.001201e-04 5.203122e-04 5.683410e-03 1.640985e-03 7.604563e-03 2.601561e-04 1.000600e-04 1.801081e-04 1.420853e-03 1.576946e-02 6.383830e-03 2.033220e-02 8.805283e-04 3.602161e-04 3.201921e-04 1.480889e-03 1.082650e-02 4.302582e-03 1.408845e-02 6.603962e-04 2.001201e-04 2.401441e-04 2.801681e-04 5.943566e-03 2.061237e-03 7.044227e-03 3.402041e-04 1.200720e-04 1.200720e-04 4.202522e-04 4.522714e-03 2.161297e-03 6.163698e-03 2.601561e-04 1.600961e-04 1.000600e-04 4.002401e-04 4.882930e-03 1.620973e-03 5.183110e-03 2.601561e-04 4.002401e-05 1.801081e-04 5.003002e-04 5.243146e-03 1.781069e-03 6.984191e-03 1.600961e-04 2.001201e-05 4.002401e-04 1.821093e-03 2.409446e-02 7.804683e-03 2.781669e-02 1.240744e-03 2.401441e-04 8.605163e-04 3.922353e-03 4.970983e-02 1.805083e-02 6.035621e-02 1.941165e-03 8.605163e-04 2.201321e-04 8.004803e-04 1.044627e-02 3.722233e-03 1.220732e-02 5.603362e-04 1.400841e-04 1.080648e-03 5.743446e-03 5.401241e-02 2.225335e-02 6.802081e-02 2.981789e-03 8.405043e-04 1.901141e-03 8.805283e-03 8.286972e-02 3.249950e-02 1.016210e-01 5.023014e-03 1.500901e-03 3.001801e-04 1.520913e-03 1.266760e-02 5.423254e-03 1.506904e-02 5.803482e-04 2.201321e-04
 1.701021e-03 5.203122e-04 7.004203e-04 4.202522e-04 8.204923e-04 8.805283e-04 6.203722e-04 7.804683e-04 1.000600e-04 1.600961e-04 2.801681e-04 1.200720e-04 3.201921e-04 1.801081e-04 5.503302e-03 9.885932e-03 9.605763e-04 2.821693e-02 1.164699e-02 1.040624e-03 2.401441e-04 1.400841e-04 1.801081e-04 4.402642e-04 3.001801e-04 2.601561e-04 7.204323e-04 2.001201e-05 1.200720e-04 1.000600e-04 1.200720e-04 1.000600e-04 4.002401e-05 4.642786e-03 5.903542e-03 3.402041e-04 1.188713e-02 4.402642e-03 1.120672e-03 2.201321e-04 3.201921e-04 1.200720e-04 4.402642e-04 2.401441e-04 1.600961e-04 4.002401e-04 2.001201e-05 4.002401e-05 2.001201e-05 2.001201e-05 4.002401e-05 1.000000e-10 1.540925e-03 2.241345e-03 2.001201e-04 3.842305e-03 1.100660e-03 9.405643e-04 2.401441e-04 3.201921e-04 2.601561e-04 1.801081e-04 1.600961e-04 1.200720e-04 6.203722e-04 2.001201e-05 6.003602e-05 4.002401e-05 1.000000e-10 1.801081e-04 2.001201e-05 1.861117e-03 3.201921e-03 2.601561e-04 6.123674e-03 1.941165e-03 1.821093e-03 3.602161e-04 5.403242e-04 3.802281e-04 5.803482e-04 2.801681e-04 4.002401e-04 7.204323e-04 8.004803e-05 8.004803e-05 2.201321e-04 8.004803e-05 1.600961e-04 1.000600e-04 5.443266e-03 8.525115e-03 7.804683e-04 1.384831e-02 4.382630e-03 1.360816e-03 1.200720e-04 3.201921e-04 2.201321e-04 4.802882e-04 1.200720e-04 3.402041e-04 7.004203e-04 4.002401e-05 4.002401e-05 1.801081e-04 6.003602e-05 1.400841e-04 4.002401e-05 2.601561e-03 4.302582e-03 5.203122e-04 8.685211e-03 3.281969e-03 1.420853e-03 1.000600e-04 2.801681e-04 2.401441e-04 2.201321e-04 2.601561e-04 1.600961e-04 4.402642e-04 6.003602e-05 6.003602e-05 8.004803e-05 2.001201e-05 8.004803e-05 4.002401e-05 2.001201e-03 3.582149e-03 2.401441e-04 4.682810e-03 2.061237e-03 1.060636e-03 2.601561e-04 3.802281e-04 1.600961e-04 4.002401e-04 3.802281e-04 3.402041e-04 8.605163e-04 2.001201e-05 6.003602e-05 1.600961e-04 1.200720e-04 2.401441e-04 2.001201e-04 4.962978e-03 8.585151e-03 7.004203e-04 1.867120e-02 7.744647e-03 1.380828e-03 2.001201e-04 4.202522e-04 4.202522e-04 3.402041e-04 2.401441e-04 1.200720e-04 3.201921e-04 4.002401e-05 6.003602e-05 1.000600e-04 2.001201e-04 2.201321e-04 4.002401e-05 3.261957e-03 7.584551e-03 3.602161e-04 1.160696e-02 4.922954e-03 9.605763e-04 1.200720e-04 2.601561e-04 1.000600e-04 2.201321e-04 2.201321e-04 1.801081e-04 4.602762e-04 2.001201e-05 6.003602e-05 4.002401e-05 4.002401e-05 6.003602e-05 4.002401e-05 1.280768e-03 2.521513e-03 2.401441e-04 6.083650e-03 3.121873e-03 1.080648e-03 1.200720e-04 1.200720e-04 1.600961e-04 2.401441e-04 8.004803e-05 4.002401e-05 2.201321e-04 8.004803e-05 1.000000e-10 6.003602e-05 4.002401e-05 1.000600e-04 2.001201e-05 8.204923e-04 2.061237e-03 2.401441e-04 6.083650e-03 2.241345e-03 1.140684e-03 1.400841e-04 8.004803e-05 1.000600e-04 2.401441e-04 1.600961e-04 8.004803e-05 2.201321e-04 6.003602e-05 2.001201e-05 1.000000e-10 1.000000e-10 6.003602e-05 1.000000e-10 6.603962e-04 2.321393e-03 2.601561e-04 5.183110e-03 1.781069e-03 1.000600e-03 1.600961e-04 2.801681e-04 8.004803e-05 2.601561e-04 2.401441e-04 1.600961e-04 2.601561e-04 4.002401e-05 6.003602e-05 8.004803e-05 6.003602e-05 8.004803e-05 4.002401e-05 1.801081e-03 3.261957e-03 1.600961e-04 4.782870e-03 2.081249e-03 4.882930e-03 7.404443e-04 1.340804e-03 7.404443e-04 1.220732e-03 7.004203e-04 7.804683e-04 3.001801e-03 1.000600e-04 1.801081e-04 3.201921e-04 2.601561e-04 5.603362e-04 4.602762e-04 1.204723e-02 2.311387e-02 9.005403e-04 9.125475e-03 2.881729e-03 1.320792e-02 1.761057e-03 2.601561e-03 1.821093e-03 2.921753e-03 2.001201e-03 1.881129e-03 5.243146e-03 2.801681e-04 4.602762e-04 6.603962e-04 4.802882e-04 9.205523e-04 6.804082e-04 3.117871e-02 5.053032e-02 2.061237e-03 1.294777e-02 3.962377e-03 1.080648e-03 1.400841e-04 2.401441e-04 2.201321e-04 2.801681e-04 3.402041e-04 1.200720e-04 5.603362e-04 6.003602e-05 4.002401e-05 1.600961e-04 6.003602e-05 1.200720e-04 2.001201e-05 1.120672e-03 2.501501e-03 2.601561e-04 1.380828e-02 6.984191e-03 1.004603e-02 1.620973e-03 2.541525e-03 1.500901e-03 2.281369e-03 1.320792e-03 1.400841e-03 2.401441e-03 1.801081e-04 4.002401e-04 7.204323e-04 3.602161e-04 1.280768e-03 3.602161e-04 2.101261e-03 3.422053e-03 3.602161e-03 7.524515e-02 4.402642e-02 1.416850e-02 2.601561e-03 3.021813e-03 2.241345e-03 3.261957e-03 1.861117e-03 2.121273e-03 3.722233e-03 4.202522e-04 4.202522e-04 8.805283e-04 8.405043e-04 1.060636e-03 4.802882e-04 2.601561e-03 4.582750e-03 5.503302e-03 1.367220e-01 4.762858e-02 8.605163e-04 2.201321e-04 1.400841e-04 3.201921e-04 2.801681e-04 2.001201e-04 8.004803e-05 6.003602e-04 4.002401e-05 2.001201e-05 1.400841e-04 8.004803e-05 2.601561e-04 8.004803e-05 4.542726e-03 7.444467e-03 3.602161e-04 1.298779e-02 7.064239e-03
 9.605763e-04 8.605163e-04 4.402642e-04 5.403242e-04 4.002401e-04 5.403242e-04 4.802882e-04 8.204923e-04 4.802882e-04 5.403242e-04 5.403242e-04 9.805884e-04 7.404443e-04 1.168701e-02 2.403442e-02 7.804683e-04 7.244347e-03 1.062638e-02 6.003602e-04 1.961177e-03 4.602762e-04 4.202522e-04 3.201921e-04 3.802281e-04 2.801681e-04 3.201921e-04 5.203122e-04 2.201321e-04 2.401441e-04 2.001201e-04 5.603362e-04 3.602161e-04 4.362618e-03 1.074645e-02 3.602161e-04 3.502101e-03 5.423254e-03 2.801681e-04 6.804082e-04 1.200720e-04 1.000600e-04 8.004803e-05 1.000600e-04 1.600961e-04 1.600961e-04 1.200720e-04 8.004803e-05 1.400841e-04 4.002401e-05 1.000600e-04 6.003602e-05 1.701021e-03 3.622173e-03 1.400841e-04 1.801081e-03 2.561537e-03 2.601561e-04 1.060636e-03 1.801081e-04 1.200720e-04 8.004803e-05 8.004803e-05 2.001201e-04 1.200720e-04 2.601561e-04 1.000600e-04 1.200720e-04 1.200720e-04 3.001801e-04 2.401441e-04 2.361417e-03 5.523314e-03 2.401441e-04 2.181309e-03 3.001801e-03 2.001201e-04 2.101261e-03 4.202522e-04 3.201921e-04 4.802882e-04 4.402642e-04 6.403842e-04 3.402041e-04 4.802882e-04 3.802281e-04 3.402041e-04 4.402642e-04 5.603362e-04 5.803482e-04 6.303782e-03 1.156694e-02 6.203722e-04 4.782870e-03 7.304383e-03 4.402642e-04 2.081249e-03 1.801081e-04 3.602161e-04 3.001801e-04 3.001801e-04 4.002401e-04 2.401441e-04 1.600961e-04 2.801681e-04 2.201321e-04 1.200720e-04 2.601561e-04 2.401441e-04 3.362017e-03 6.824094e-03 2.801681e-04 3.181909e-03 4.342606e-03 2.801681e-04 1.901141e-03 3.802281e-04 1.400841e-04 3.001801e-04 1.600961e-04 4.002401e-04 1.400841e-04 2.201321e-04 2.601561e-04 2.401441e-04 1.200720e-04 2.001201e-04 1.000600e-04 1.861117e-03 3.942365e-03 2.801681e-04 2.101261e-03 2.841705e-03 1.600961e-04 2.361417e-03 5.403242e-04 6.403842e-04 6.003602e-04 5.203122e-04 7.604563e-04 5.403242e-04 7.004203e-04 5.603362e-04 3.802281e-04 4.202522e-04 7.004203e-04 7.804683e-04 6.684010e-03 1.450871e-02 5.603362e-04 6.003602e-03 7.164299e-03 6.003602e-04 2.601561e-03 4.002401e-04 4.002401e-04 2.401441e-04 3.201921e-04 8.405043e-04 2.601561e-04 3.802281e-04 5.603362e-04 2.801681e-04 3.802281e-04 4.202522e-04 4.802882e-04 3.802281e-03 9.525715e-03 4.402642e-04 4.142485e-03 5.783470e-03 3.201921e-04 1.580949e-03 2.601561e-04 2.801681e-04 3.201921e-04 2.201321e-04 2.601561e-04 2.201321e-04 2.401441e-04 3.402041e-04 1.600961e-04 1.000600e-04 1.200720e-04 1.801081e-04 1.901141e-03 4.962978e-03 2.201321e-04 1.741045e-03 2.581549e-03 2.601561e-04 1.620973e-03 3.402041e-04 3.001801e-04 2.801681e-04 2.001201e-04 3.201921e-04 2.801681e-04 1.801081e-04 1.600961e-04 2.201321e-04 1.000600e-04 1.400841e-04 2.201321e-04 1.721033e-03 4.322594e-03 2.401441e-04 1.120672e-03 1.921153e-03 1.000600e-04 2.001201e-03 2.001201e-04 1.200720e-04 3.001801e-04 1.801081e-04 5.003002e-04 2.601561e-04 2.001201e-04 3.201921e-04 2.201321e-04 1.000600e-04 1.200720e-04 6.003602e-05 1.460877e-03 3.101861e-03 1.801081e-04 1.220732e-03 1.701021e-03 1.801081e-04 2.021213e-03 2.001201e-04 1.801081e-04 3.001801e-04 1.801081e-04 3.802281e-04 2.001201e-04 2.401441e-04 4.202522e-04 1.400841e-04 1.200720e-04 1.000600e-04 1.801081e-04 1.300780e-03 3.402041e-03 1.801081e-04 1.881129e-03 3.201921e-03 1.801081e-04 1.310786e-02 1.921153e-03 1.140684e-03 1.721033e-03 9.605763e-04 2.741645e-03 1.240744e-03 1.020612e-03 1.640985e-03 9.405643e-04 6.603962e-04 7.804683e-04 4.802882e-04 1.440865e-03 3.882329e-03 1.220732e-03 1.090654e-02 1.606964e-02 8.405043e-04 2.769662e-02 3.762257e-03 1.861117e-03 3.141885e-03 2.221333e-03 5.263158e-03 2.341405e-03 2.041225e-03 3.582149e-03 2.581549e-03 1.600961e-03 1.741045e-03 1.180708e-03 3.382029e-03 7.684611e-03 3.161897e-03 2.273364e-02 3.620172e-02 1.941165e-03 3.061837e-03 5.403242e-04 3.602161e-04 4.602762e-04 6.603962e-04 8.204923e-04 4.602762e-04 5.003002e-04 5.603362e-04 3.001801e-04 3.402041e-04 2.201321e-04 3.201921e-04 4.002401e-03 9.825896e-03 3.201921e-04 1.841105e-03 3.021813e-03 2.001201e-04 2.229338e-02 3.642185e-03 3.101861e-03 3.782269e-03 3.321993e-03 5.823494e-03 3.762257e-03 3.321993e-03 3.482089e-03 3.742245e-03 1.821093e-03 2.001201e-03 2.221333e-03 2.439464e-02 4.908945e-02 2.001201e-03 5.643386e-03 7.484491e-03 2.381429e-03 3.291975e-02 6.263758e-03 4.982990e-03 5.743446e-03 5.043026e-03 8.084851e-03 5.943566e-03 4.962978e-03 5.303182e-03 6.363818e-03 3.101861e-03 3.382029e-03 4.362618e-03 3.794277e-02 7.218331e-02 2.981789e-03 7.504503e-03 9.965980e-03 4.502702e-03 2.861717e-03 5.203122e-04 5.803482e-04 5.203122e-04 4.002401e-04 5.003002e-04 5.603362e-04 8.805283e-04 6.403842e-04 3.201921e-04 4.602762e-04 5.003002e-04 4.002401e-04 4.682810e-03 1.014609e-02 2.201321e-04 4.422654e-03 6.543926e-03 3.802281e-04
 1.200720e-04 2.001201e-05 1.000000e-10 1.000000e-10 1.400841e-04 1.200720e-04 6.203722e-04 1.921153e-03 3.482089e-03 4.082449e-03 5.003002e-03 6.123674e-03 4.542726e-03 6.764058e-03 6.443866e-03 2.761657e-03 6.924154e-03 1.122674e-02 3.562137e-03 8.004803e-05 2.001201e-05 1.000000e-10 1.000000e-10 6.003602e-05 2.001201e-05 2.201321e-04 9.405643e-04 1.600961e-03 1.821093e-03 2.401441e-03 2.581549e-03 2.261357e-03 4.062437e-03 3.662197e-03 1.460877e-03 3.181909e-03 4.902942e-03 1.741045e-03 8.004803e-05 2.001201e-05 1.000000e-10 1.000000e-10 2.001201e-05 2.001201e-05 4.002401e-05 3.201921e-04 6.804082e-04 7.604563e-04 1.000600e-03 8.805283e-04 8.405043e-04 1.500901e-03 1.560937e-03 5.203122e-04 1.360816e-03 1.901141e-03 5.803482e-04 8.004803e-05 1.000000e-10 1.000000e-10 1.000000e-10 4.002401e-05 2.001201e-05 1.801081e-04 3.402041e-04 9.605763e-04 1.060636e-03 1.280768e-03 1.640985e-03 9.405643e-04 2.121273e-03 1.721033e-03 5.403242e-04 1.821093e-03 2.621573e-03 1.180708e-03 1.600961e-04 1.000000e-10 1.000000e-10 1.000000e-10 4.002401e-05 1.000600e-04 2.801681e-04 1.000600e-03 2.221333e-03 2.281369e-03 2.821693e-03 3.882329e-03 2.861717e-03 4.982990e-03 4.582750e-03 1.560937e-03 3.942365e-03 6.123674e-03 1.961177e-03 1.600961e-04 4.002401e-05 2.001201e-05 1.000000e-10 4.002401e-05 8.004803e-05 2.201321e-04 8.405043e-04 1.560937e-03 1.400841e-03 1.841105e-03 2.181309e-03 1.981189e-03 2.961777e-03 2.321393e-03 8.805283e-04 2.281369e-03 3.382029e-03 1.380828e-03 4.002401e-05 1.000000e-10 1.000000e-10 1.000000e-10 2.001201e-05 4.002401e-05 8.004803e-05 5.403242e-04 1.160696e-03 1.040624e-03 1.120672e-03 1.660997e-03 1.160696e-03 1.540925e-03 2.061237e-03 9.205523e-04 1.701021e-03 1.821093e-03 1.120672e-03 8.004803e-05 8.004803e-05 1.000000e-10 2.001201e-05 6.003602e-05 1.400841e-04 4.002401e-04 1.360816e-03 2.681609e-03 3.342005e-03 3.121873e-03 3.922353e-03 3.321993e-03 5.063038e-03 4.942966e-03 2.361417e-03 4.982990e-03 6.764058e-03 2.701621e-03 8.004803e-05 2.001201e-05 1.000000e-10 2.001201e-05 4.002401e-05 8.004803e-05 6.203722e-04 1.160696e-03 1.721033e-03 1.981189e-03 2.201321e-03 2.921753e-03 2.141285e-03 3.622173e-03 3.602161e-03 1.420853e-03 3.362017e-03 4.502702e-03 2.381429e-03 8.004803e-05 4.002401e-05 1.000000e-10 1.000000e-10 4.002401e-05 1.400841e-04 2.201321e-04 6.403842e-04 1.020612e-03 1.080648e-03 1.220732e-03 1.260756e-03 1.180708e-03 1.560937e-03 1.440865e-03 9.405643e-04 1.660997e-03 2.561537e-03 9.405643e-04 1.200720e-04 1.000000e-10 1.000000e-10 1.000000e-10 2.001201e-05 4.002401e-05 2.401441e-04 4.602762e-04 8.405043e-04 6.603962e-04 1.080648e-03 1.280768e-03 1.140684e-03 1.000600e-03 1.620973e-03 7.004203e-04 1.380828e-03 2.341405e-03 9.005403e-04 2.001201e-05 2.001201e-05 2.001201e-05 1.000000e-10 1.000000e-10 4.002401e-05 6.003602e-05 5.003002e-04 8.405043e-04 8.204923e-04 1.200720e-03 1.060636e-03 7.404443e-04 1.320792e-03 1.160696e-03 4.402642e-04 1.300780e-03 2.001201e-03 9.605763e-04 8.004803e-05 2.001201e-05 1.000000e-10 1.000000e-10 2.001201e-05 2.001201e-05 8.004803e-05 5.003002e-04 8.405043e-04 7.004203e-04 1.300780e-03 1.520913e-03 1.020612e-03 1.821093e-03 1.660997e-03 7.004203e-04 1.500901e-03 2.161297e-03 9.405643e-04 2.601561e-04 8.004803e-05 1.000000e-10 6.003602e-05 1.600961e-04 1.000600e-04 6.003602e-04 2.421453e-03 4.742846e-03 3.301981e-03 4.542726e-03 5.303182e-03 4.662798e-03 8.785271e-03 1.068641e-02 2.361417e-03 3.602161e-03 6.603962e-03 5.143086e-03 9.605763e-04 2.401441e-04 2.001201e-05 2.001201e-05 4.002401e-04 3.402041e-04 7.804683e-04 5.683410e-03 1.088653e-02 7.184311e-03 1.066640e-02 1.166700e-02 9.645787e-03 2.001201e-02 2.223334e-02 4.542726e-03 7.344407e-03 1.212728e-02 1.098659e-02 8.004803e-05 1.000000e-10 1.000000e-10 1.000000e-10 2.001201e-05 1.200720e-04 2.601561e-04 1.040624e-03 2.281369e-03 1.941165e-03 2.341405e-03 2.561537e-03 1.921153e-03 2.561537e-03 1.801081e-03 1.080648e-03 3.141885e-03 5.083050e-03 1.861117e-03 1.180708e-03 4.602762e-04 2.001201e-05 1.000600e-04 4.402642e-04 4.602762e-04 1.300780e-03 7.104263e-03 1.186712e-02 9.045427e-03 1.276766e-02 1.406844e-02 9.865920e-03 9.445667e-03 8.385031e-03 6.924154e-03 1.835101e-02 3.251951e-02 1.066640e-02 1.741045e-03 5.003002e-04 1.000000e-10 4.002401e-05 6.203722e-04 5.603362e-04 1.540925e-03 1.046628e-02 1.753052e-02 1.478887e-02 2.031219e-02 1.909145e-02 1.494897e-02 1.348809e-02 1.126676e-02 1.192716e-02 3.017811e-02 4.742846e-02 1.781069e-02 2.601561e-04 1.200720e-04 1.000000e-10 1.000000e-10 1.200720e-04 4.002401e-05 2.801681e-04 1.620973e-03 2.461477e-03 2.181309e-03 2.781669e-03 3.081849e-03 2.261357e-03 3.862317e-03 3.562137e-03 2.161297e-03 3.382029e-03 5.223134e-03 2.381429e-03
 1.060636e-03 9.805884e-04 1.400841e-04 3.602161e-04 9.005403e-04 6.804082e-04 1.060636e-03 2.301381e-03 1.660997e-03 1.340804e-03 9.605763e-04 1.000600e-03 1.340804e-03 4.602762e-03 1.064639e-02 2.061237e-03 1.286772e-02 1.775065e-02 1.941165e-03 1.460877e-03 4.802882e-04 8.004803e-05 1.600961e-04 4.802882e-04 4.202522e-04 5.403242e-04 1.480889e-03 8.405043e-04 5.603362e-04 4.602762e-04 4.202522e-04 5.403242e-04 2.721633e-03 5.183110e-03 9.405643e-04 5.803482e-03 7.524515e-03 7.604563e-04 7.004203e-04 2.001201e-04 6.003602e-05 1.000000e-10 2.401441e-04 1.400841e-04 1.801081e-04 4.802882e-04 2.601561e-04 1.400841e-04 2.001201e-04 2.401441e-04 1.801081e-04 1.280768e-03 2.161297e-03 3.001801e-04 1.921153e-03 2.961777e-03 4.202522e-04 8.405043e-04 2.601561e-04 1.200720e-04 6.003602e-05 1.400841e-04 2.401441e-04 3.402041e-04 5.203122e-04 3.802281e-04 1.801081e-04 3.201921e-04 3.201921e-04 2.201321e-04 1.340804e-03 3.041825e-03 3.602161e-04 2.941765e-03 4.502702e-03 3.402041e-04 1.721033e-03 4.202522e-04 1.200720e-04 1.801081e-04 5.203122e-04 4.402642e-04 5.603362e-04 1.100660e-03 1.040624e-03 8.805283e-04 6.403842e-04 6.603962e-04 6.403842e-04 3.782269e-03 6.904142e-03 1.320792e-03 6.824094e-03 9.945968e-03 1.000600e-03 1.280768e-03 4.002401e-04 6.003602e-05 1.400841e-04 4.802882e-04 1.200720e-04 3.201921e-04 1.000600e-03 6.804082e-04 6.804082e-04 3.201921e-04 4.602762e-04 4.602762e-04 1.480889e-03 3.962377e-03 4.602762e-04 4.122473e-03 6.343806e-03 7.604563e-04 1.340804e-03 1.801081e-04 6.003602e-05 1.200720e-04 3.001801e-04 1.600961e-04 3.402041e-04 6.603962e-04 4.402642e-04 4.202522e-04 3.001801e-04 2.201321e-04 3.602161e-04 1.100660e-03 2.761657e-03 4.002401e-04 2.801681e-03 3.542125e-03 4.802882e-04 1.861117e-03 6.403842e-04 1.600961e-04 2.001201e-04 7.004203e-04 6.603962e-04 1.060636e-03 1.420853e-03 1.020612e-03 8.004803e-04 6.804082e-04 8.405043e-04 1.100660e-03 3.081849e-03 7.504503e-03 1.400841e-03 8.705223e-03 1.212728e-02 1.320792e-03 1.340804e-03 5.403242e-04 6.003602e-05 1.400841e-04 5.803482e-04 3.201921e-04 6.403842e-04 1.580949e-03 9.405643e-04 8.004803e-04 5.203122e-04 4.202522e-04 5.203122e-04 2.441465e-03 5.283170e-03 1.040624e-03 4.962978e-03 8.705223e-03 9.405643e-04 1.240744e-03 3.201921e-04 1.000000e-10 1.000600e-04 3.402041e-04 2.601561e-04 2.601561e-04 1.040624e-03 4.202522e-04 1.600961e-04 2.001201e-04 2.201321e-04 4.402642e-04 8.605163e-04 2.841705e-03 3.802281e-04 2.581549e-03 3.822293e-03 4.802882e-04 1.160696e-03 2.601561e-04 1.200720e-04 1.000000e-10 3.001801e-04 2.001201e-04 2.601561e-04 7.604563e-04 3.802281e-04 3.802281e-04 2.601561e-04 2.801681e-04 2.801681e-04 7.604563e-04 2.281369e-03 4.202522e-04 2.141285e-03 3.041825e-03 5.203122e-04 1.480889e-03 3.001801e-04 4.002401e-05 1.000600e-04 4.802882e-04 1.000600e-04 1.801081e-04 8.004803e-04 5.403242e-04 1.200720e-04 1.600961e-04 1.200720e-04 2.001201e-04 6.603962e-04 1.961177e-03 4.202522e-04 1.600961e-03 2.801681e-03 4.202522e-04 1.340804e-03 3.802281e-04 6.003602e-05 1.000600e-04 4.802882e-04 2.401441e-04 2.801681e-04 1.180708e-03 4.402642e-04 3.201921e-04 2.001201e-04 1.200720e-04 2.801681e-04 1.020612e-03 2.101261e-03 3.201921e-04 2.161297e-03 3.301981e-03 5.603362e-04 7.764659e-03 1.460877e-03 2.001201e-04 2.201321e-04 2.721633e-03 1.380828e-03 1.500901e-03 6.303782e-03 4.782870e-03 2.281369e-03 1.660997e-03 1.220732e-03 1.841105e-03 2.341405e-03 4.942966e-03 1.881129e-03 7.204323e-03 1.050630e-02 2.961777e-03 1.470883e-02 3.041825e-03 3.402041e-04 9.605763e-04 4.722834e-03 2.661597e-03 3.321993e-03 1.324795e-02 9.585751e-03 4.642786e-03 4.542726e-03 3.522113e-03 3.962377e-03 5.143086e-03 9.025415e-03 5.123074e-03 1.677006e-02 2.203322e-02 8.064839e-03 2.121273e-03 3.802281e-04 2.001201e-05 1.400841e-04 7.004203e-04 4.402642e-04 8.004803e-04 2.241345e-03 9.005403e-04 8.405043e-04 7.004203e-04 4.202522e-04 7.004203e-04 1.460877e-03 3.722233e-03 8.004803e-04 3.782269e-03 6.784070e-03 1.080648e-03 1.612968e-02 2.441465e-03 4.802882e-04 1.180708e-03 3.862317e-03 3.301981e-03 4.022413e-03 1.220732e-02 1.040624e-02 6.363818e-03 5.483290e-03 4.222534e-03 5.603362e-03 1.038623e-02 2.201321e-02 6.263758e-03 1.388833e-02 1.825095e-02 8.024815e-03 2.615569e-02 3.822293e-03 8.405043e-04 1.380828e-03 5.823494e-03 5.283170e-03 7.244347e-03 2.203322e-02 1.727036e-02 1.058635e-02 8.425055e-03 6.423854e-03 9.265559e-03 1.426856e-02 3.137883e-02 9.585751e-03 1.857114e-02 2.243346e-02 1.286772e-02 1.781069e-03 3.201921e-04 6.003602e-05 1.200720e-04 7.604563e-04 7.004203e-04 7.604563e-04 1.640985e-03 1.220732e-03 8.004803e-04 8.204923e-04 4.802882e-04 6.804082e-04 2.441465e-03 6.043626e-03 9.005403e-04 6.143686e-03 9.025415e-03 1.020612e-03
 5.663398e-03 6.523914e-03 1.394837e-02 9.925956e-03 1.642986e-02 7.164299e-03 2.661597e-03 1.400841e-03 4.002401e-05 1.000000e-10 1.000000e-10 8.004803e-05 2.001201e-05 1.000000e-10 1.150690e-02 2.781669e-03 3.422053e-03 3.902341e-03 5.063038e-03 3.101861e-03 6.203722e-04 5.403242e-04 2.001201e-05 2.001201e-05 1.000000e-10 2.001201e-05 2.001201e-05 1.000000e-10 5.243146e-03 6.603962e-04 1.861117e-03 1.360816e-03 1.460877e-03 7.604563e-04 4.602762e-04 2.201321e-04 4.002401e-05 1.000000e-10 1.000000e-10 1.000000e-10 2.001201e-05 1.000000e-10 7.164299e-03 1.140684e-03 2.241345e-03 1.681009e-03 2.141285e-03 1.160696e-03 5.803482e-04 3.402041e-04 1.000000e-10 1.000000e-10 2.001201e-05 2.001201e-05 4.002401e-05 2.001201e-05 1.466880e-02 3.942365e-03 5.743446e-03 3.822293e-03 5.563338e-03 2.561537e-03 1.420853e-03 1.060636e-03 1.000000e-10 1.000000e-10 1.000000e-10 1.000000e-10 1.000000e-10 1.000000e-10 6.904142e-03 1.240744e-03 3.462077e-03 3.121873e-03 4.922954e-03 2.461477e-03 9.205523e-04 5.003002e-04 2.001201e-05 1.000000e-10 1.000000e-10 1.000000e-10 2.001201e-05 1.000000e-10 4.942966e-03 9.205523e-04 2.321393e-03 1.901141e-03 3.001801e-03 1.560937e-03 5.603362e-04 7.604563e-04 2.001201e-05 1.000000e-10 1.000000e-10 2.001201e-05 2.001201e-05 1.000000e-10 1.256754e-02 4.102461e-03 8.925355e-03 4.262558e-03 9.145487e-03 3.321993e-03 1.861117e-03 1.120672e-03 1.000000e-10 1.000000e-10 2.001201e-05 2.001201e-05 1.000000e-10 1.000000e-10 7.604563e-03 2.641585e-03 5.723434e-03 4.542726e-03 7.384431e-03 2.521513e-03 7.604563e-04 6.203722e-04 1.000000e-10 1.000000e-10 4.002401e-05 2.001201e-05 2.001201e-05 1.000000e-10 5.023014e-03 9.205523e-04 2.421453e-03 1.941165e-03 3.221933e-03 1.180708e-03 8.204923e-04 5.003002e-04 1.000000e-10 1.000000e-10 1.000000e-10 1.000000e-10 1.000000e-10 1.000000e-10 3.622173e-03 1.260756e-03 2.441465e-03 1.841105e-03 2.861717e-03 1.000600e-03 4.402642e-04 3.602161e-04 1.000000e-10 1.000000e-10 1.000000e-10 1.000000e-10 1.000000e-10 1.000000e-10 3.442065e-03 7.804683e-04 2.401441e-03 1.580949e-03 2.541525e-03 9.605763e-04 3.602161e-04 4.202522e-04 2.001201e-05 1.000000e-10 1.000000e-10 1.000000e-10 1.000000e-10 1.000000e-10 3.782269e-03 1.000600e-03 2.341405e-03 2.201321e-03 3.221933e-03 1.320792e-03 5.003002e-04 4.802882e-04 1.000000e-10 1.000000e-10 1.000000e-10 2.001201e-05 2.001201e-05 1.000000e-10 1.390835e-02 6.183710e-03 1.098659e-02 8.244947e-03 1.486892e-02 6.183710e-03 1.681009e-03 1.300780e-03 2.001201e-05 1.000000e-10 1.000000e-10 4.002401e-05 1.000000e-10 1.000000e-10 2.939764e-02 1.146688e-02 2.707625e-02 1.893136e-02 3.023814e-02 1.164699e-02 3.942365e-03 2.901741e-03 6.003602e-05 1.000000e-10 1.000000e-10 4.002401e-05 6.003602e-05 1.000000e-10 6.483890e-03 2.081249e-03 4.342606e-03 4.002401e-03 7.044227e-03 3.081849e-03 5.603362e-04 4.802882e-04 2.001201e-05 1.000000e-10 1.000000e-10 2.001201e-05 1.000000e-10 1.000000e-10 3.340004e-02 1.340804e-02 2.885731e-02 2.187312e-02 3.530118e-02 1.452872e-02 4.462678e-03 2.961777e-03 8.004803e-05 1.000000e-10 2.001201e-05 2.001201e-05 6.003602e-05 1.000000e-10 4.864919e-02 1.945167e-02 4.506704e-02 3.329998e-02 5.687412e-02 2.037222e-02 6.804082e-03 3.562137e-03 6.003602e-05 2.001201e-05 4.002401e-05 4.002401e-05 2.001201e-05 1.000000e-10 8.745247e-03 2.981789e-03 6.663998e-03 5.143086e-03 8.345007e-03 2.821693e-03 7.004203e-04 3.602161e-04 2.001201e-05 1.000000e-10 1.000000e-10 1.000000e-10 1.000000e-10 1.000000e-10
 6.603962e-04 6.403842e-04 2.601561e-04 2.801681e-04 6.403842e-04 7.004203e-04 1.841105e-03 8.805283e-04 2.201321e-03 2.481489e-03 2.501501e-03 4.802882e-03 2.901741e-03 1.406844e-02 1.320792e-02 2.041225e-03 5.423254e-03 6.764058e-03 1.340804e-03 4.202522e-04 2.801681e-04 4.002401e-05 1.600961e-04 3.001801e-04 4.002401e-04 6.603962e-04 4.602762e-04 1.220732e-03 1.040624e-03 1.540925e-03 1.881129e-03 1.380828e-03 5.763458e-03 5.383230e-03 1.160696e-03 3.982389e-03 3.882329e-03 1.020612e-03 4.002401e-04 1.801081e-04 6.003602e-05 1.200720e-04 1.600961e-04 1.801081e-04 3.001801e-04 2.601561e-04 3.602161e-04 6.003602e-04 4.202522e-04 8.405043e-04 3.802281e-04 1.881129e-03 2.201321e-03 5.203122e-04 1.180708e-03 1.741045e-03 2.601561e-04 3.201921e-04 1.801081e-04 8.004803e-05 8.004803e-05 1.400841e-04 1.600961e-04 3.402041e-04 2.201321e-04 4.802882e-04 6.403842e-04 8.405043e-04 1.080648e-03 6.603962e-04 2.861717e-03 3.362017e-03 7.804683e-04 1.640985e-03 2.301381e-03 3.602161e-04 6.603962e-04 3.602161e-04 1.801081e-04 1.600961e-04 2.001201e-04 4.802882e-04 1.100660e-03 5.803482e-04 1.040624e-03 1.400841e-03 1.681009e-03 3.101861e-03 1.500901e-03 6.764058e-03 6.503902e-03 1.821093e-03 4.762858e-03 5.383230e-03 1.060636e-03 4.402642e-04 2.001201e-04 6.003602e-05 1.200720e-04 2.401441e-04 3.802281e-04 6.203722e-04 1.600961e-04 8.805283e-04 9.405643e-04 1.280768e-03 1.480889e-03 8.605163e-04 5.383230e-03 3.802281e-03 8.004803e-04 2.621573e-03 2.461477e-03 8.004803e-04 5.403242e-04 2.001201e-04 4.002401e-05 4.002401e-05 8.004803e-05 1.801081e-04 3.802281e-04 3.802281e-04 7.804683e-04 7.004203e-04 5.203122e-04 1.400841e-03 9.005403e-04 2.701621e-03 2.121273e-03 5.803482e-04 1.901141e-03 2.101261e-03 3.802281e-04 2.801681e-04 3.001801e-04 1.801081e-04 1.600961e-04 2.801681e-04 4.802882e-04 1.240744e-03 8.605163e-04 1.841105e-03 1.801081e-03 2.381429e-03 3.321993e-03 2.121273e-03 9.125475e-03 7.744647e-03 1.921153e-03 4.422654e-03 5.503302e-03 1.300780e-03 4.202522e-04 2.001201e-04 4.002401e-05 1.000600e-04 1.801081e-04 2.801681e-04 7.404443e-04 7.204323e-04 1.300780e-03 1.340804e-03 1.580949e-03 2.561537e-03 1.620973e-03 5.963578e-03 4.842906e-03 1.320792e-03 3.882329e-03 3.782269e-03 8.405043e-04 2.601561e-04 2.601561e-04 2.001201e-05 1.200720e-04 1.600961e-04 2.201321e-04 4.602762e-04 2.001201e-04 7.204323e-04 5.003002e-04 6.003602e-04 1.320792e-03 6.804082e-04 3.562137e-03 2.941765e-03 7.804683e-04 1.420853e-03 1.280768e-03 4.002401e-04 2.401441e-04 6.003602e-05 4.002401e-05 4.002401e-05 1.600961e-04 2.401441e-04 5.003002e-04 3.201921e-04 3.602161e-04 5.003002e-04 7.804683e-04 9.205523e-04 6.603962e-04 3.181909e-03 2.461477e-03 4.802882e-04 1.300780e-03 1.200720e-03 3.802281e-04 2.601561e-04 2.001201e-04 2.001201e-05 2.001201e-05 1.200720e-04 1.801081e-04 3.402041e-04 2.801681e-04 5.203122e-04 6.203722e-04 7.604563e-04 9.005403e-04 6.403842e-04 2.361417e-03 2.221333e-03 6.003602e-04 9.805884e-04 1.100660e-03 3.602161e-04 2.801681e-04 1.801081e-04 1.000000e-10 1.600961e-04 2.201321e-04 2.801681e-04 4.402642e-04 2.801681e-04 5.203122e-04 7.604563e-04 7.804683e-04 1.100660e-03 6.403842e-04 2.481489e-03 2.061237e-03 7.404443e-04 1.500901e-03 1.941165e-03 5.203122e-04 1.560937e-03 6.403842e-04 3.201921e-04 2.401441e-04 7.204323e-04 1.100660e-03 1.741045e-03 1.340804e-03 2.161297e-03 3.402041e-03 3.161897e-03 4.782870e-03 2.661597e-03 5.543326e-03 4.382630e-03 3.382029e-03 1.102662e-02 1.318791e-02 1.861117e-03 3.882329e-03 1.560937e-03 5.803482e-04 5.003002e-04 1.620973e-03 2.221333e-03 3.622173e-03 2.961777e-03 5.743446e-03 6.944166e-03 7.844707e-03 9.865920e-03 5.243146e-03 1.040624e-02 8.284971e-03 7.184311e-03 2.393436e-02 2.877727e-02 4.062437e-03 2.201321e-04 1.000600e-04 6.003602e-05 2.201321e-04 1.801081e-04 4.802882e-04 8.605163e-04 4.002401e-04 1.140684e-03 1.280768e-03 1.440865e-03 1.981189e-03 1.500901e-03 6.744046e-03 6.283770e-03 1.000600e-03 1.741045e-03 1.660997e-03 7.804683e-04 3.942365e-03 1.300780e-03 6.603962e-04 8.004803e-04 1.701021e-03 2.161297e-03 5.843506e-03 3.161897e-03 6.704022e-03 6.183710e-03 6.804082e-03 9.965980e-03 7.264359e-03 4.048429e-02 3.684211e-02 4.422654e-03 5.243146e-03 5.343206e-03 5.683410e-03 5.403242e-03 2.141285e-03 7.804683e-04 1.120672e-03 2.821693e-03 3.922353e-03 8.124875e-03 5.103062e-03 1.044627e-02 9.265559e-03 1.048629e-02 1.512908e-02 1.208725e-02 6.053632e-02 5.671403e-02 6.563938e-03 8.324995e-03 6.103662e-03 8.505103e-03 4.802882e-04 2.401441e-04 4.002401e-05 1.801081e-04 2.801681e-04 3.602161e-04 1.060636e-03 5.003002e-04 1.140684e-03 1.721033e-03 1.781069e-03 2.921753e-03 1.861117e-03 7.284371e-03 6.063638e-03 1.400841e-03 3.762257e-03 3.702221e-03 9.405643e-04
 1.741045e-03 1.801081e-04 1.000000e-10 1.000000e-10 4.602762e-04 2.001201e-04 3.802281e-04 5.023014e-03 6.103662e-03 3.301981e-03 3.782269e-03 3.882329e-03 3.622173e-03 7.364419e-03 1.078647e-02 2.401441e-03 3.782269e-03 5.363218e-03 5.483290e-03 1.100660e-03 6.003602e-05 1.000000e-10 1.000000e-10 4.002401e-05 1.200720e-04 8.004803e-05 2.461477e-03 3.482089e-03 1.941165e-03 2.601561e-03 1.520913e-03 1.721033e-03 3.522113e-03 3.962377e-03 9.005403e-04 1.761057e-03 2.641585e-03 3.101861e-03 5.403242e-04 4.002401e-05 1.000000e-10 1.000000e-10 2.001201e-05 2.001201e-05 4.002401e-05 1.060636e-03 1.640985e-03 7.004203e-04 8.405043e-04 6.003602e-04 5.803482e-04 1.220732e-03 1.360816e-03 5.603362e-04 6.203722e-04 8.605163e-04 1.380828e-03 5.803482e-04 1.000000e-10 1.000000e-10 1.000000e-10 8.004803e-05 4.002401e-05 6.003602e-05 1.220732e-03 1.741045e-03 9.605763e-04 1.080648e-03 1.140684e-03 8.405043e-04 2.121273e-03 1.861117e-03 7.604563e-04 8.204923e-04 1.120672e-03 2.121273e-03 1.520913e-03 8.004803e-05 1.000000e-10 1.000000e-10 1.000600e-04 6.003602e-05 1.400841e-04 3.061837e-03 3.642185e-03 2.061237e-03 2.601561e-03 2.301381e-03 2.121273e-03 4.982990e-03 4.522714e-03 2.081249e-03 1.881129e-03 3.221933e-03 4.422654e-03 8.605163e-04 1.000600e-04 1.000000e-10 1.000000e-10 1.000600e-04 6.003602e-05 1.200720e-04 2.781669e-03 2.121273e-03 1.781069e-03 1.801081e-03 1.320792e-03 1.861117e-03 2.581549e-03 2.881729e-03 9.005403e-04 9.805884e-04 1.660997e-03 1.660997e-03 7.004203e-04 2.001201e-05 2.001201e-05 1.000000e-10 1.400841e-04 2.001201e-05 1.200720e-04 2.001201e-03 1.660997e-03 1.160696e-03 1.060636e-03 7.804683e-04 9.605763e-04 1.400841e-03 1.580949e-03 6.603962e-04 9.805884e-04 1.120672e-03 1.640985e-03 1.861117e-03 8.004803e-05 2.001201e-05 1.000000e-10 1.400841e-04 1.801081e-04 2.601561e-04 3.702221e-03 4.062437e-03 2.281369e-03 2.601561e-03 2.241345e-03 3.141885e-03 5.283170e-03 6.704022e-03 2.341405e-03 2.101261e-03 3.422053e-03 4.922954e-03 1.080648e-03 1.000600e-04 2.001201e-05 1.000000e-10 2.201321e-04 1.400841e-04 2.601561e-04 2.901741e-03 2.801681e-03 1.460877e-03 2.241345e-03 1.801081e-03 2.201321e-03 2.661597e-03 4.382630e-03 1.801081e-03 1.660997e-03 2.441465e-03 3.702221e-03 5.603362e-04 2.001201e-05 1.000000e-10 1.000000e-10 6.003602e-05 4.002401e-05 1.600961e-04 1.801081e-03 1.721033e-03 9.605763e-04 1.080648e-03 8.204923e-04 1.060636e-03 1.520913e-03 2.041225e-03 6.403842e-04 6.403842e-04 1.200720e-03 1.701021e-03 4.602762e-04 1.000000e-10 6.003602e-05 1.000000e-10 1.200720e-04 4.002401e-05 8.004803e-05 1.340804e-03 1.200720e-03 5.403242e-04 9.405643e-04 5.203122e-04 7.804683e-04 1.520913e-03 1.981189e-03 7.604563e-04 6.403842e-04 1.080648e-03 1.761057e-03 4.002401e-04 1.000000e-10 1.000000e-10 1.000000e-10 8.004803e-05 4.002401e-05 1.600961e-04 1.080648e-03 1.200720e-03 6.603962e-04 8.405043e-04 5.603362e-04 7.404443e-04 1.300780e-03 1.540925e-03 5.803482e-04 7.204323e-04 1.040624e-03 1.560937e-03 4.202522e-04 4.002401e-05 4.002401e-05 1.000000e-10 8.004803e-05 2.001201e-05 4.002401e-05 1.781069e-03 1.701021e-03 8.605163e-04 1.080648e-03 5.203122e-04 9.205523e-04 1.460877e-03 1.620973e-03 7.404443e-04 9.205523e-04 1.120672e-03 1.520913e-03 1.761057e-03 2.601561e-04 4.002401e-05 1.000000e-10 3.001801e-04 3.201921e-04 6.603962e-04 6.804082e-03 6.203722e-03 3.622173e-03 4.562738e-03 3.101861e-03 4.642786e-03 4.502702e-03 5.383230e-03 3.081849e-03 3.942365e-03 6.744046e-03 7.464479e-03 4.602762e-03 4.802882e-04 6.003602e-05 1.000000e-10 8.605163e-04 2.801681e-04 9.005403e-04 1.586952e-02 1.650991e-02 8.264959e-03 9.205523e-03 7.444467e-03 8.064839e-03 9.985992e-03 9.845908e-03 7.104263e-03 8.525115e-03 1.034621e-02 1.741045e-02 1.040624e-03 8.004803e-05 1.000000e-10 1.000000e-10 1.600961e-04 4.002401e-05 1.801081e-04 3.041825e-03 3.161897e-03 1.560937e-03 2.061237e-03 1.140684e-03 2.081249e-03 3.261957e-03 3.802281e-03 8.004803e-04 1.320792e-03 1.600961e-03 2.781669e-03 6.243746e-03 4.402642e-04 1.000600e-04 4.002401e-05 8.805283e-04 4.602762e-04 1.480889e-03 1.713028e-02 1.600961e-02 9.445667e-03 1.086652e-02 8.945367e-03 9.545727e-03 1.386832e-02 1.638983e-02 7.604563e-03 7.324395e-03 1.258755e-02 1.556934e-02 9.785872e-03 1.220732e-03 8.004803e-05 2.001201e-05 1.380828e-03 1.520913e-03 2.181309e-03 2.493496e-02 2.393436e-02 1.438863e-02 1.564939e-02 1.174705e-02 1.496898e-02 2.071243e-02 2.191315e-02 1.462878e-02 1.286772e-02 1.566940e-02 2.665599e-02 1.120672e-03 6.003602e-05 2.001201e-05 1.000000e-10 1.000600e-04 1.000600e-04 2.401441e-04 3.782269e-03 3.582149e-03 1.861117e-03 2.661597e-03 2.241345e-03 2.081249e-03 4.202522e-03 4.402642e-03 1.300780e-03 1.500901e-03 2.981789e-03 3.542125e-03
 4.522714e-03 4.202522e-04 4.602762e-04 4.002401e-04 3.802281e-04 5.003002e-04 1.040624e-03 1.600961e-03 1.640985e-03 1.901141e-03 2.061237e-03 3.442065e-03 2.261357e-03 1.580949e-02 1.284771e-02 1.801081e-03 4.642786e-03 6.383830e-03 1.220732e-03 6.804082e-04 5.603362e-04 4.202522e-04 5.603362e-04 5.003002e-04 3.201921e-04 4.802882e-04 9.605763e-04 2.201321e-04 7.804683e-04 5.603362e-04 1.040624e-03 7.404443e-04 5.943566e-03 6.924154e-03 7.004203e-04 3.882329e-03 4.922954e-03 4.602762e-04 6.603962e-04 3.602161e-04 4.602762e-04 3.201921e-04 3.602161e-04 4.202522e-04 1.801081e-04 2.601561e-04 2.201321e-04 3.402041e-04 2.601561e-04 3.802281e-04 2.601561e-04 1.580949e-03 2.221333e-03 3.602161e-04 1.220732e-03 1.901141e-03 1.600961e-04 6.804082e-04 1.801081e-04 3.001801e-04 4.802882e-04 5.003002e-04 3.402041e-04 2.401441e-04 6.804082e-04 1.200720e-04 2.601561e-04 2.601561e-04 3.802281e-04 3.001801e-04 2.681609e-03 3.942365e-03 4.202522e-04 2.081249e-03 2.361417e-03 1.801081e-04 1.300780e-03 4.802882e-04 7.404443e-04 7.604563e-04 5.803482e-04 6.003602e-04 8.605163e-04 1.360816e-03 4.602762e-04 9.805884e-04 9.605763e-04 1.620973e-03 9.405643e-04 5.383230e-03 7.984791e-03 9.405643e-04 5.023014e-03 6.603962e-03 5.003002e-04 1.180708e-03 3.001801e-04 4.802882e-04 3.602161e-04 4.402642e-04 4.802882e-04 4.202522e-04 8.204923e-04 2.401441e-04 6.203722e-04 4.602762e-04 1.080648e-03 7.604563e-04 4.002401e-03 4.982990e-03 8.605163e-04 2.241345e-03 3.141885e-03 3.201921e-04 1.020612e-03 4.202522e-04 3.201921e-04 2.601561e-04 2.601561e-04 4.402642e-04 2.401441e-04 6.804082e-04 2.601561e-04 5.603362e-04 3.602161e-04 5.803482e-04 5.203122e-04 2.201321e-03 2.941765e-03 3.602161e-04 1.921153e-03 2.381429e-03 1.801081e-04 9.605763e-04 5.203122e-04 6.003602e-04 5.403242e-04 7.204323e-04 6.203722e-04 8.204923e-04 1.560937e-03 7.604563e-04 1.420853e-03 1.300780e-03 1.721033e-03 1.480889e-03 7.964779e-03 1.106664e-02 1.300780e-03 4.702822e-03 5.903542e-03 7.804683e-04 1.200720e-03 3.201921e-04 2.201321e-04 3.402041e-04 4.002401e-04 2.001201e-04 4.402642e-04 8.405043e-04 6.403842e-04 5.603362e-04 7.804683e-04 1.320792e-03 9.605763e-04 5.643386e-03 7.164299e-03 7.804683e-04 3.702221e-03 5.103062e-03 8.405043e-04 7.804683e-04 2.401441e-04 2.201321e-04 3.201921e-04 3.201921e-04 3.402041e-04 2.201321e-04 3.802281e-04 2.801681e-04 5.803482e-04 2.001201e-04 6.203722e-04 6.603962e-04 3.001801e-03 3.782269e-03 4.202522e-04 1.660997e-03 1.580949e-03 2.801681e-04 8.204923e-04 1.600961e-04 1.200720e-04 2.401441e-04 1.801081e-04 3.402041e-04 8.004803e-05 4.002401e-04 2.401441e-04 2.201321e-04 3.201921e-04 5.403242e-04 3.201921e-04 3.321993e-03 3.141885e-03 2.601561e-04 1.140684e-03 1.560937e-03 2.801681e-04 8.605163e-04 2.601561e-04 1.200720e-04 2.601561e-04 2.801681e-04 2.001201e-04 1.400841e-04 3.001801e-04 2.001201e-05 1.200720e-04 2.801681e-04 6.203722e-04 2.401441e-04 3.001801e-03 2.601561e-03 3.001801e-04 1.040624e-03 1.420853e-03 3.201921e-04 6.804082e-04 1.400841e-04 2.201321e-04 1.801081e-04 2.801681e-04 3.201921e-04 1.600961e-04 4.202522e-04 2.201321e-04 3.001801e-04 2.801681e-04 5.803482e-04 4.402642e-04 2.501501e-03 3.061837e-03 4.402642e-04 1.861117e-03 2.341405e-03 3.201921e-04 3.822293e-03 1.120672e-03 7.404443e-04 6.804082e-04 5.803482e-04 6.804082e-04 5.803482e-04 8.405043e-04 8.204923e-04 7.204323e-04 1.300780e-03 2.461477e-03 8.405043e-04 1.238743e-02 8.124875e-03 2.021213e-03 1.060636e-02 1.364819e-02 9.605763e-04 8.845307e-03 2.081249e-03 2.081249e-03 1.921153e-03 1.701021e-03 2.401441e-03 1.620973e-03 1.821093e-03 1.701021e-03 2.161297e-03 2.661597e-03 6.283770e-03 2.481489e-03 1.861117e-02 1.246748e-02 4.342606e-03 2.485491e-02 3.426056e-02 2.201321e-03 9.605763e-04 4.202522e-04 2.801681e-04 2.201321e-04 4.202522e-04 2.001201e-04 4.002401e-04 5.803482e-04 3.001801e-04 4.402642e-04 3.402041e-04 1.140684e-03 6.804082e-04 8.405043e-03 8.785271e-03 7.404443e-04 1.600961e-03 1.701021e-03 3.402041e-04 6.383830e-03 2.381429e-03 1.801081e-03 1.801081e-03 2.181309e-03 2.181309e-03 1.781069e-03 3.181909e-03 2.201321e-03 1.921153e-03 2.501501e-03 5.843506e-03 4.062437e-03 5.055033e-02 4.988993e-02 2.481489e-03 4.862918e-03 4.502702e-03 3.061837e-03 8.204923e-03 3.101861e-03 2.641585e-03 2.461477e-03 2.521513e-03 3.101861e-03 2.881729e-03 3.742245e-03 3.582149e-03 3.442065e-03 4.122473e-03 8.945367e-03 5.863518e-03 7.868721e-02 7.530518e-02 3.862317e-03 7.624575e-03 7.384431e-03 4.962978e-03 6.804082e-04 3.402041e-04 3.001801e-04 2.001201e-04 2.801681e-04 2.801681e-04 2.601561e-04 7.404443e-04 4.602762e-04 5.203122e-04 6.003602e-04 1.540925e-03 7.204323e-04 7.704623e-03 8.565139e-03 8.204923e-04 4.502702e-03 6.163698e-03 7.404443e-04
 2.201321e-04 1.000000e-10 1.000000e-10 1.000000e-10 1.000000e-10 4.002401e-05 4.202522e-04 6.804082e-04 4.202522e-04 5.403242e-04 1.100660e-03 4.002401e-04 7.224335e-03 1.086652e-02 3.802281e-04 1.270762e-02 2.841705e-02 4.402642e-04 5.803482e-04 1.000000e-10 1.000000e-10 1.000000e-10 1.000000e-10 2.001201e-05 1.200720e-04 2.601561e-04 1.400841e-04 3.001801e-04 5.203122e-04 3.602161e-04 5.063038e-03 6.423854e-03 4.002401e-05 5.483290e-03 1.154693e-02 1.600961e-04 8.405043e-04 1.000000e-10 1.000000e-10 1.000000e-10 1.000000e-10 1.000000e-10 1.801081e-04 1.400841e-04 1.200720e-04 1.200720e-04 2.001201e-04 4.002401e-05 2.061237e-03 2.781669e-03 6.003602e-05 2.021213e-03 3.382029e-03 1.400841e-04 5.603362e-04 1.000000e-10 1.000000e-10 2.001201e-05 1.000000e-10 1.000000e-10 6.003602e-05 2.801681e-04 1.801081e-04 2.001201e-04 2.801681e-04 1.000600e-04 2.621573e-03 3.442065e-03 1.600961e-04 2.641585e-03 5.883530e-03 1.200720e-04 1.040624e-03 1.000000e-10 1.000000e-10 2.001201e-05 1.000000e-10 2.001201e-05 1.000600e-04 3.001801e-04 2.801681e-04 3.602161e-04 7.804683e-04 2.401441e-04 6.904142e-03 9.125475e-03 3.001801e-04 5.843506e-03 1.326796e-02 2.201321e-04 8.405043e-04 2.001201e-05 1.000000e-10 1.000000e-10 1.000000e-10 2.001201e-05 2.001201e-04 2.001201e-04 1.801081e-04 2.401441e-04 2.801681e-04 2.401441e-04 3.201921e-03 4.942966e-03 1.801081e-04 3.742245e-03 9.185511e-03 1.000600e-04 1.120672e-03 1.000000e-10 1.000000e-10 1.000000e-10 1.000000e-10 1.000000e-10 1.400841e-04 1.000600e-04 1.000600e-04 3.402041e-04 3.201921e-04 1.400841e-04 2.921753e-03 3.482089e-03 1.600961e-04 2.001201e-03 5.123074e-03 8.004803e-05 7.604563e-04 1.000000e-10 1.000000e-10 2.001201e-05 1.000000e-10 6.003602e-05 1.000600e-04 1.400841e-04 2.001201e-04 3.602161e-04 7.204323e-04 3.602161e-04 5.063038e-03 9.785872e-03 3.201921e-04 8.685211e-03 1.853112e-02 2.401441e-04 8.605163e-04 1.000000e-10 1.000000e-10 1.000000e-10 2.001201e-05 1.000000e-10 2.001201e-04 1.000600e-04 2.201321e-04 4.202522e-04 6.403842e-04 4.002401e-04 3.402041e-03 8.445067e-03 3.201921e-04 5.103062e-03 1.162698e-02 1.200720e-04 8.605163e-04 1.000000e-10 1.000000e-10 1.000000e-10 1.000000e-10 1.000000e-10 1.200720e-04 6.003602e-05 1.200720e-04 1.600961e-04 2.601561e-04 1.200720e-04 1.801081e-03 2.881729e-03 1.000000e-10 2.781669e-03 6.744046e-03 1.200720e-04 7.604563e-04 1.000000e-10 1.000000e-10 2.001201e-05 1.000000e-10 1.000000e-10 8.004803e-05 8.004803e-05 2.001201e-05 1.200720e-04 1.801081e-04 1.801081e-04 1.060636e-03 2.201321e-03 1.400841e-04 2.741645e-03 6.083650e-03 1.600961e-04 8.405043e-04 1.000000e-10 1.000000e-10 1.000000e-10 1.000000e-10 1.000000e-10 2.401441e-04 1.200720e-04 1.200720e-04 1.400841e-04 1.400841e-04 1.600961e-04 1.100660e-03 2.181309e-03 6.003602e-05 2.261357e-03 4.982990e-03 1.600961e-04 8.004803e-04 1.000000e-10 1.000000e-10 1.000000e-10 1.000000e-10 1.000000e-10 1.400841e-04 1.200720e-04 8.004803e-05 1.801081e-04 2.601561e-04 1.801081e-04 2.261357e-03 3.662197e-03 8.004803e-05 1.921153e-03 5.083050e-03 1.200720e-04 3.962377e-03 2.001201e-05 2.001201e-05 6.003602e-05 2.001201e-05 4.002401e-05 6.003602e-04 1.040624e-03 5.403242e-04 1.080648e-03 1.620973e-03 9.605763e-04 1.424855e-02 2.651591e-02 3.201921e-04 3.342005e-03 8.184911e-03 8.405043e-04 1.020612e-02 4.002401e-05 1.000000e-10 1.200720e-04 1.000000e-10 6.003602e-05 2.041225e-03 3.101861e-03 1.440865e-03 2.321393e-03 3.201921e-03 2.181309e-03 3.366020e-02 5.795477e-02 1.020612e-03 5.923554e-03 1.016610e-02 2.321393e-03 6.603962e-04 1.000000e-10 1.000000e-10 2.001201e-05 2.001201e-05 1.000000e-10 1.400841e-04 2.601561e-04 8.004803e-05 1.801081e-04 4.802882e-04 2.801681e-04 1.560937e-03 3.161897e-03 1.200720e-04 5.423254e-03 1.568941e-02 4.002401e-05 7.484491e-03 4.002401e-05 1.000000e-10 1.200720e-04 2.001201e-05 2.001201e-05 1.941165e-03 1.580949e-03 1.460877e-03 2.361417e-03 3.442065e-03 1.200720e-03 3.321993e-03 5.643386e-03 1.640985e-03 3.007805e-02 9.303582e-02 1.560937e-03 1.074645e-02 1.000600e-04 1.000000e-10 8.004803e-05 2.001201e-05 1.200720e-04 2.141285e-03 2.961777e-03 2.061237e-03 4.082449e-03 4.082449e-03 1.821093e-03 5.643386e-03 6.704022e-03 3.542125e-03 6.886132e-02 1.188313e-01 2.461477e-03 4.402642e-04 1.000000e-10 1.000000e-10 1.000000e-10 1.000000e-10 2.001201e-05 1.400841e-04 1.000600e-04 2.401441e-04 4.202522e-04 6.403842e-04 2.001201e-04 4.962978e-03 8.044827e-03 2.201321e-04 5.443266e-03 1.478887e-02 1.200720e-04
 1.538923e-02 3.562137e-03 1.500901e-03 2.041225e-03 1.560937e-03 5.743446e-03 1.640985e-03 1.040624e-03 3.442065e-03 1.741045e-03 7.604563e-04 7.604563e-04 8.004803e-04 3.482089e-03 3.942365e-03 1.400841e-03 4.762858e-03 7.804683e-03 1.801081e-03 6.483890e-03 1.941165e-03 5.203122e-04 1.100660e-03 6.403842e-04 1.821093e-03 1.100660e-03 6.403842e-04 1.560937e-03 8.805283e-04 4.402642e-04 3.802281e-04 3.802281e-04 1.861117e-03 3.081849e-03 6.403842e-04 2.821693e-03 3.702221e-03 7.004203e-04 1.040624e-03 7.404443e-04 2.801681e-04 3.602161e-04 3.001801e-04 9.205523e-04 2.401441e-04 3.201921e-04 7.204323e-04 2.601561e-04 1.600961e-04 1.000600e-04 2.401441e-04 9.605763e-04 1.921153e-03 2.001201e-04 1.180708e-03 1.580949e-03 4.002401e-04 2.341405e-03 1.040624e-03 3.402041e-04 7.204323e-04 4.202522e-04 1.260756e-03 5.203122e-04 3.402041e-04 9.605763e-04 5.203122e-04 3.201921e-04 2.401441e-04 1.400841e-04 9.205523e-04 1.821093e-03 3.602161e-04 1.360816e-03 2.421453e-03 4.202522e-04 8.004803e-03 2.141285e-03 7.004203e-04 1.320792e-03 9.805884e-04 2.641585e-03 1.200720e-03 9.205523e-04 2.081249e-03 9.205523e-04 5.803482e-04 3.201921e-04 7.004203e-04 2.381429e-03 4.142485e-03 1.140684e-03 3.001801e-03 4.102461e-03 1.080648e-03 4.962978e-03 1.340804e-03 3.802281e-04 8.004803e-04 5.403242e-04 1.741045e-03 6.003602e-04 5.003002e-04 1.200720e-03 6.403842e-04 3.001801e-04 1.200720e-04 1.600961e-04 1.681009e-03 2.681609e-03 5.003002e-04 2.021213e-03 2.841705e-03 4.802882e-04 4.522714e-03 7.204323e-04 1.600961e-04 2.401441e-04 2.601561e-04 9.605763e-04 2.801681e-04 2.601561e-04 7.404443e-04 3.602161e-04 8.004803e-05 1.400841e-04 1.801081e-04 1.240744e-03 2.161297e-03 2.001201e-04 1.100660e-03 1.981189e-03 3.402041e-04 1.725035e-02 2.041225e-03 5.603362e-04 1.320792e-03 6.203722e-04 2.681609e-03 1.200720e-03 6.403842e-04 1.881129e-03 9.005403e-04 3.602161e-04 3.402041e-04 3.402041e-04 1.881129e-03 3.582149e-03 7.204323e-04 3.201921e-03 4.242546e-03 1.240744e-03 1.146688e-02 1.020612e-03 2.801681e-04 7.604563e-04 2.601561e-04 1.741045e-03 5.003002e-04 5.203122e-04 1.600961e-03 6.003602e-04 2.601561e-04 3.201921e-04 2.201321e-04 1.961177e-03 3.181909e-03 5.403242e-04 2.501501e-03 3.422053e-03 5.203122e-04 4.882930e-03 5.003002e-04 1.000600e-04 3.602161e-04 1.400841e-04 9.205523e-04 2.401441e-04 1.600961e-04 8.004803e-04 2.801681e-04 1.400841e-04 2.001201e-05 6.003602e-05 7.804683e-04 1.901141e-03 3.602161e-04 1.620973e-03 2.421453e-03 2.201321e-04 3.882329e-03 4.202522e-04 8.004803e-05 1.801081e-04 1.600961e-04 6.804082e-04 3.201921e-04 2.601561e-04 4.602762e-04 2.401441e-04 1.000600e-04 1.801081e-04 1.000600e-04 9.005403e-04 1.520913e-03 1.801081e-04 1.340804e-03 2.461477e-03 3.201921e-04 2.861717e-03 3.402041e-04 1.600961e-04 2.201321e-04 1.400841e-04 6.804082e-04 1.801081e-04 4.002401e-05 7.004203e-04 2.001201e-04 1.400841e-04 1.600961e-04 8.004803e-05 8.805283e-04 1.340804e-03 2.001201e-04 1.400841e-03 2.341405e-03 3.201921e-04 4.142485e-03 4.802882e-04 6.003602e-05 2.601561e-04 8.004803e-05 1.040624e-03 3.001801e-04 2.001201e-04 4.602762e-04 3.201921e-04 1.200720e-04 8.004803e-05 1.000600e-04 9.805884e-04 1.961177e-03 3.602161e-04 1.480889e-03 2.041225e-03 3.402041e-04 1.002602e-02 2.001201e-03 7.204323e-04 1.460877e-03 8.204923e-04 2.841705e-03 1.420853e-03 1.721033e-03 2.761657e-03 1.721033e-03 8.605163e-04 7.204323e-04 1.140684e-03 6.383830e-03 1.410847e-02 1.240744e-03 4.282570e-03 6.323794e-03 1.921153e-03 2.277366e-02 4.522714e-03 1.660997e-03 2.781669e-03 1.781069e-03 6.543926e-03 4.322594e-03 3.682209e-03 6.363818e-03 3.542125e-03 2.481489e-03 1.500901e-03 3.081849e-03 1.482890e-02 2.953772e-02 2.321393e-03 6.784070e-03 1.118671e-02 4.642786e-03 8.585151e-03 9.205523e-04 1.801081e-04 8.204923e-04 2.801681e-04 1.260756e-03 6.003602e-04 4.202522e-04 1.000600e-03 4.002401e-04 1.400841e-04 3.402041e-04 1.600961e-04 1.200720e-03 1.861117e-03 6.003602e-04 3.342005e-03 5.383230e-03 4.202522e-04 2.863718e-02 4.662798e-03 1.400841e-03 2.721633e-03 1.821093e-03 5.903542e-03 2.781669e-03 2.561537e-03 5.463278e-03 3.021813e-03 2.481489e-03 2.701621e-03 1.681009e-03 4.822894e-03 7.044227e-03 5.743446e-03 2.777667e-02 3.842305e-02 3.362017e-03 3.794277e-02 7.444467e-03 2.121273e-03 4.102461e-03 2.261357e-03 7.824695e-03 4.562738e-03 3.822293e-03 9.105463e-03 4.142485e-03 3.882329e-03 4.242546e-03 3.001801e-03 6.543926e-03 1.036622e-02 9.265559e-03 4.392636e-02 6.053632e-02 5.683410e-03 1.362818e-02 1.040624e-03 3.402041e-04 6.203722e-04 3.402041e-04 2.121273e-03 6.203722e-04 4.602762e-04 1.040624e-03 6.003602e-04 5.003002e-04 4.002401e-04 2.001201e-04 2.001201e-03 3.362017e-03 6.804082e-04 2.721633e-03 4.242546e-03 5.403242e-04
 2.761657e-02 4.062437e-03 7.644587e-03 6.704022e-03 7.664599e-03 3.682209e-03 4.942966e-03 1.100660e-03 8.004803e-05 2.001201e-05 1.000000e-10 1.000000e-10 1.000000e-10 1.000000e-10 1.000000e-10 1.000000e-10 3.201921e-04 2.001201e-05 1.000000e-10 7.204323e-04 2.721633e-03 1.034621e-02 3.782269e-03 5.543326e-03 1.300780e-03 3.782269e-03 2.581549e-03 1.000600e-04 1.000000e-10 2.001201e-05 1.000000e-10 1.000000e-10 2.001201e-05 1.000000e-10 1.000000e-10 1.000600e-04 1.000000e-10 1.000000e-10 1.200720e-04 2.641585e-03 2.801681e-03 1.580949e-03 2.521513e-03 1.120672e-03 6.804082e-04 5.603362e-04 4.002401e-05 1.000000e-10 1.000000e-10 1.000000e-10 1.000000e-10 1.000000e-10 1.000000e-10 1.000000e-10 2.001201e-05 1.000000e-10 1.000000e-10 4.402642e-04 1.981189e-03 2.381429e-03 2.601561e-03 5.663398e-03 2.021213e-03 8.405043e-04 6.003602e-04 1.000000e-10 1.000000e-10 1.000000e-10 1.000000e-10 1.000000e-10 1.000000e-10 1.000000e-10 1.000000e-10 2.001201e-05 1.000000e-10 1.000000e-10 6.804082e-04 2.981789e-03 6.183710e-03 7.824695e-03 1.272764e-02 5.143086e-03 1.640985e-03 1.300780e-03 2.401441e-04 1.000000e-10 4.002401e-05 1.000000e-10 1.000000e-10 1.000000e-10 1.000000e-10 1.000000e-10 4.002401e-05 1.000000e-10 1.000000e-10 9.005403e-04 6.363818e-03 4.822894e-03 3.201921e-03 3.842305e-03 1.440865e-03 1.200720e-03 1.320792e-03 4.002401e-05 2.001201e-05 1.000000e-10 1.000000e-10 1.000000e-10 1.000000e-10 1.000000e-10 1.000000e-10 2.801681e-04 1.000600e-04 1.000000e-10 1.600961e-04 2.761657e-03 3.522113e-03 1.941165e-03 3.422053e-03 1.220732e-03 1.140684e-03 1.220732e-03 4.002401e-05 1.000000e-10 1.000000e-10 2.001201e-05 1.000000e-10 1.000000e-10 2.001201e-05 1.000000e-10 3.602161e-04 1.600961e-04 1.000000e-10 9.805884e-04 4.102461e-03 7.244347e-03 9.825896e-03 9.985992e-03 6.223734e-03 3.261957e-03 3.241945e-03 2.201321e-04 4.002401e-05 1.000600e-04 1.000000e-10 1.000000e-10 1.000000e-10 1.000000e-10 1.000000e-10 8.004803e-05 1.000000e-10 1.000000e-10 2.421453e-03 3.321993e-03 3.822293e-03 3.602161e-03 3.822293e-03 3.562137e-03 4.902942e-03 5.123074e-03 4.602762e-04 2.001201e-04 1.801081e-04 2.001201e-05 1.000000e-10 2.001201e-05 2.001201e-05 1.000000e-10 2.401441e-04 1.600961e-04 1.000000e-10 5.803482e-04 1.921153e-03 2.441465e-03 3.141885e-03 2.921753e-03 1.580949e-03 5.003002e-04 2.181309e-03 1.400841e-04 2.001201e-05 2.001201e-05 1.000000e-10 2.001201e-05 2.001201e-05 2.001201e-05 1.000000e-10 3.802281e-04 1.000600e-04 1.000000e-10 7.604563e-04 7.604563e-04 3.321993e-03 1.180708e-03 2.081249e-03 9.805884e-04 7.404443e-04 2.801681e-03 1.400841e-04 6.003602e-05 1.600961e-04 4.002401e-05 1.000000e-10 4.002401e-05 1.000000e-10 4.002401e-05 5.203122e-04 1.801081e-04 1.000000e-10 4.602762e-04 9.205523e-04 1.580949e-03 6.403842e-04 1.200720e-03 7.404443e-04 2.001201e-03 3.342005e-03 1.400841e-04 4.002401e-05 1.600961e-04 2.001201e-05 8.004803e-05 6.003602e-05 4.002401e-05 4.002401e-05 6.003602e-04 4.402642e-04 1.000000e-10 3.802281e-04 1.981189e-03 2.581549e-03 1.480889e-03 1.881129e-03 7.804683e-04 1.040624e-03 4.082449e-03 4.002401e-05 2.001201e-05 1.200720e-04 4.002401e-05 1.000000e-10 1.000000e-10 1.000000e-10 1.000000e-10 1.200720e-04 3.001801e-04 2.001201e-05 1.721033e-03 1.200720e-03 3.602161e-03 3.362017e-03 2.821693e-03 1.100660e-03 4.002401e-03 2.027216e-02 3.402041e-04 3.001801e-04 7.404443e-04 3.201921e-04 3.402041e-04 1.600961e-04 2.001201e-05 6.003602e-05 6.784070e-03 1.564939e-02 5.603362e-04 1.681009e-03 9.665799e-03 8.485091e-03 9.125475e-03 9.485691e-03 5.003002e-03 1.514909e-02 4.000400e-02 3.802281e-04 6.003602e-05 1.520913e-03 3.001801e-04 3.802281e-04 2.801681e-04 1.000600e-04 1.400841e-04 6.804082e-03 2.537523e-02 1.741045e-03 1.540925e-03 4.222534e-03 4.762858e-03 1.220732e-03 1.941165e-03 8.605163e-04 4.842906e-03 5.723434e-03 6.003602e-05 1.000000e-10 4.002401e-05 4.002401e-05 2.001201e-05 4.002401e-05 6.003602e-05 2.001201e-05 2.581549e-03 1.200720e-04 1.000000e-10 1.400841e-03 7.704623e-03 1.242746e-02 1.110666e-02 1.416850e-02 6.343806e-03 2.637583e-02 6.121673e-02 7.404443e-04 1.600961e-04 1.440865e-03 3.602161e-04 3.802281e-04 8.204923e-04 1.781069e-03 2.241345e-03 4.762858e-03 1.260756e-03 1.000000e-10 2.321393e-03 1.098659e-02 1.897138e-02 1.673004e-02 1.739043e-02 1.118671e-02 2.719632e-02 1.100260e-01 1.320792e-03 1.000600e-03 2.281369e-03 6.203722e-04 1.080648e-03 1.060636e-03 2.241345e-03 5.583350e-03 3.522113e-03 4.602762e-04 2.001201e-05 9.805884e-04 2.641585e-03 4.282570e-03 1.801081e-03 3.181909e-03 1.981189e-03 1.266760e-02 7.764659e-03 8.004803e-05 1.000000e-10 2.001201e-05 1.000000e-10 1.000000e-10 4.002401e-05 1.000000e-10 1.000000e-10 2.601561e-04 8.004803e-05 1.000000e-10
 9.905944e-03 3.762257e-03 9.005403e-04 1.861117e-03 1.000600e-03 5.263158e-03 2.281369e-03 1.360816e-03 6.764058e-03 2.341405e-03 1.260756e-03 1.060636e-03 7.804683e-04 8.605163e-04 2.661597e-03 2.001201e-03 7.184311e-03 9.865920e-03 2.121273e-03 8.144887e-03 2.021213e-03 5.203122e-04 8.805283e-04 2.801681e-04 2.501501e-03 9.005403e-04 8.004803e-04 2.221333e-03 1.180708e-03 5.203122e-04 4.002401e-04 2.801681e-04 4.202522e-04 1.400841e-03 8.405043e-04 2.341405e-03 3.782269e-03 1.320792e-03 3.342005e-03 8.204923e-04 2.001201e-04 3.402041e-04 2.801681e-04 1.020612e-03 6.203722e-04 2.201321e-04 9.805884e-04 4.802882e-04 2.001201e-04 1.200720e-04 1.000600e-04 3.001801e-04 3.201921e-04 1.801081e-04 8.204923e-04 1.200720e-03 4.002401e-04 4.922954e-03 9.805884e-04 2.401441e-04 5.003002e-04 2.801681e-04 1.240744e-03 7.004203e-04 3.402041e-04 1.040624e-03 5.403242e-04 3.402041e-04 2.001201e-04 2.001201e-04 2.001201e-04 5.603362e-04 5.403242e-04 1.360816e-03 1.761057e-03 4.802882e-04 1.002602e-02 2.341405e-03 6.603962e-04 1.120672e-03 5.603362e-04 3.342005e-03 1.600961e-03 6.403842e-04 2.921753e-03 1.320792e-03 5.003002e-04 6.403842e-04 6.603962e-04 7.204323e-04 1.440865e-03 1.500901e-03 2.961777e-03 4.022413e-03 1.480889e-03 4.782870e-03 1.340804e-03 3.802281e-04 8.405043e-04 3.602161e-04 1.981189e-03 8.805283e-04 3.802281e-04 2.041225e-03 1.140684e-03 5.603362e-04 3.802281e-04 2.601561e-04 3.802281e-04 9.605763e-04 8.004803e-04 2.281369e-03 2.441465e-03 1.180708e-03 3.041825e-03 1.020612e-03 2.801681e-04 5.403242e-04 4.402642e-04 1.640985e-03 5.603362e-04 3.402041e-04 1.360816e-03 6.203722e-04 3.001801e-04 2.201321e-04 4.002401e-04 4.002401e-04 8.605163e-04 3.602161e-04 1.240744e-03 1.560937e-03 5.803482e-04 9.025415e-03 2.781669e-03 9.405643e-04 1.000600e-03 5.603362e-04 3.522113e-03 1.861117e-03 1.000600e-03 3.402041e-03 1.981189e-03 9.405643e-04 7.004203e-04 5.003002e-04 8.605163e-04 1.660997e-03 1.440865e-03 4.842906e-03 5.663398e-03 2.221333e-03 5.603362e-03 1.941165e-03 4.802882e-04 8.805283e-04 2.601561e-04 2.681609e-03 1.540925e-03 6.804082e-04 2.521513e-03 1.560937e-03 9.005403e-04 5.803482e-04 6.203722e-04 5.803482e-04 1.620973e-03 1.220732e-03 2.601561e-03 3.682209e-03 1.681009e-03 3.181909e-03 9.805884e-04 2.401441e-04 5.003002e-04 1.801081e-04 1.300780e-03 6.603962e-04 4.202522e-04 1.260756e-03 8.605163e-04 2.001201e-04 1.801081e-04 1.400841e-04 2.201321e-04 7.204323e-04 4.402642e-04 1.861117e-03 1.921153e-03 6.203722e-04 2.221333e-03 9.805884e-04 3.402041e-04 3.201921e-04 1.801081e-04 9.805884e-04 4.802882e-04 4.002401e-04 1.280768e-03 6.403842e-04 3.201921e-04 2.201321e-04 3.001801e-04 1.801081e-04 5.003002e-04 5.203122e-04 1.540925e-03 1.640985e-03 5.603362e-04 2.101261e-03 7.804683e-04 1.801081e-04 3.402041e-04 2.001201e-04 9.205523e-04 4.602762e-04 3.802281e-04 1.100660e-03 7.004203e-04 2.601561e-04 3.001801e-04 2.001201e-04 3.602161e-04 5.603362e-04 4.802882e-04 1.060636e-03 1.560937e-03 4.402642e-04 2.041225e-03 1.100660e-03 3.001801e-04 4.802882e-04 2.201321e-04 1.380828e-03 5.403242e-04 3.402041e-04 1.280768e-03 8.605163e-04 4.202522e-04 3.001801e-04 2.001201e-04 4.402642e-04 7.604563e-04 4.002401e-04 9.205523e-04 1.861117e-03 7.804683e-04 8.004803e-03 3.802281e-03 1.400841e-03 2.421453e-03 1.640985e-03 5.563338e-03 3.582149e-03 2.221333e-03 5.423254e-03 3.662197e-03 2.141285e-03 1.440865e-03 1.640985e-03 2.661597e-03 5.143086e-03 2.241345e-03 2.861717e-03 3.722233e-03 2.781669e-03 1.817090e-02 9.105463e-03 3.762257e-03 5.063038e-03 3.842305e-03 1.254753e-02 7.204323e-03 4.602762e-03 1.162698e-02 7.364419e-03 3.622173e-03 3.221933e-03 4.142485e-03 5.283170e-03 1.014609e-02 3.662197e-03 5.943566e-03 7.084251e-03 6.583950e-03 4.562738e-03 1.861117e-03 4.202522e-04 8.004803e-04 3.602161e-04 1.981189e-03 1.160696e-03 5.603362e-04 2.541525e-03 1.420853e-03 6.804082e-04 6.804082e-04 5.003002e-04 2.601561e-04 7.804683e-04 1.100660e-03 3.081849e-03 3.882329e-03 1.140684e-03 2.441465e-02 9.925956e-03 2.721633e-03 5.223134e-03 2.741645e-03 1.046628e-02 6.263758e-03 4.002401e-03 1.256754e-02 6.744046e-03 4.562738e-03 3.542125e-03 3.021813e-03 2.041225e-03 4.802882e-03 6.864118e-03 1.532920e-02 1.979188e-02 7.504503e-03 3.978387e-02 1.550931e-02 4.622774e-03 8.825295e-03 4.182510e-03 1.638983e-02 9.605763e-03 6.684010e-03 1.891135e-02 9.365619e-03 7.244347e-03 5.663398e-03 4.902942e-03 2.741645e-03 6.303782e-03 9.885932e-03 2.019212e-02 3.025815e-02 9.825896e-03 5.563338e-03 2.101261e-03 4.402642e-04 1.220732e-03 5.003002e-04 2.981789e-03 1.540925e-03 7.804683e-04 3.021813e-03 1.781069e-03 7.404443e-04 9.005403e-04 5.803482e-04 9.605763e-04 1.640985e-03 1.320792e-03 3.342005e-03 4.382630e-03 1.540925e-03
 1.068641e-02 1.000000e-10 2.001201e-05 4.002401e-05 1.000000e-10 8.805283e-03 1.238743e-02 2.501501e-03 5.723434e-03 1.600961e-03 4.102461e-03 1.040624e-03 6.804082e-04 2.701621e-03 3.001801e-04 6.804082e-04 1.258755e-02 2.801681e-04 1.000000e-10 8.004803e-05 6.003602e-05 1.400841e-04 4.762858e-03 3.802281e-03 1.961177e-03 1.620973e-03 9.805884e-04 3.842305e-03 1.200720e-04 1.500901e-03 1.580949e-03 8.004803e-04 1.420853e-03 8.064839e-03 8.004803e-05 6.003602e-05 6.003602e-05 1.000000e-10 2.001201e-05 2.501501e-03 9.805884e-04 5.603362e-04 1.280768e-03 3.402041e-04 1.100660e-03 1.200720e-04 2.001201e-04 7.804683e-04 4.602762e-04 8.405043e-04 2.701621e-03 2.201321e-04 2.001201e-05 8.004803e-05 4.002401e-05 1.000000e-10 6.203722e-03 1.240744e-03 1.380828e-03 9.805884e-04 2.801681e-04 1.180708e-03 2.001201e-04 5.603362e-04 1.400841e-04 6.603962e-04 1.120672e-03 2.241345e-03 3.001801e-04 2.001201e-05 2.001201e-05 2.001201e-05 2.001201e-05 1.290774e-02 6.123674e-03 2.961777e-03 2.261357e-03 1.140684e-03 1.761057e-03 2.801681e-04 5.603362e-04 5.403242e-04 9.405643e-04 2.541525e-03 6.403842e-03 1.000600e-04 2.001201e-05 1.000000e-10 1.000000e-10 1.000000e-10 1.420853e-03 1.961177e-03 8.004803e-05 3.201921e-04 6.804082e-04 5.403242e-04 3.001801e-04 9.805884e-04 1.000600e-03 1.440865e-03 1.861117e-03 1.286772e-02 1.000000e-10 1.000000e-10 2.001201e-05 1.000000e-10 1.000000e-10 4.402642e-04 8.004803e-04 2.201321e-04 7.004203e-04 6.603962e-04 1.200720e-03 1.100660e-03 1.440865e-03 2.401441e-04 1.380828e-03 4.182510e-03 3.642185e-03 1.000600e-04 1.000000e-10 1.200720e-04 1.000000e-10 4.002401e-05 7.784671e-03 1.066640e-02 3.402041e-03 5.103062e-03 2.741645e-03 2.421453e-03 2.141285e-03 1.000600e-03 5.203122e-04 7.604563e-04 3.161897e-03 5.383230e-03 2.001201e-05 1.000000e-10 1.000000e-10 1.000000e-10 1.000000e-10 1.741045e-03 1.198719e-02 1.480889e-03 3.321993e-03 2.881729e-03 1.140684e-03 2.121273e-03 5.403242e-04 1.200720e-04 1.020612e-03 2.201321e-03 3.301981e-03 2.001201e-05 1.000000e-10 1.000000e-10 1.000000e-10 2.001201e-05 7.204323e-04 2.021213e-03 7.604563e-04 2.181309e-03 1.500901e-03 1.240744e-03 1.941165e-03 1.340804e-03 2.201321e-04 8.605163e-04 1.220732e-03 1.981189e-03 2.001201e-05 1.000000e-10 1.000000e-10 1.000000e-10 1.000000e-10 3.802281e-04 1.620973e-03 9.405643e-04 1.741045e-03 1.280768e-03 6.003602e-04 2.401441e-03 1.620973e-03 2.801681e-04 4.802882e-04 1.701021e-03 7.604563e-04 1.000000e-10 1.000000e-10 1.000000e-10 1.000000e-10 1.000000e-10 2.001201e-05 9.605763e-04 4.602762e-04 9.405643e-04 1.580949e-03 1.480889e-03 2.181309e-03 1.400841e-03 1.400841e-04 4.802882e-04 2.201321e-03 6.603962e-04 1.000000e-10 1.000000e-10 2.001201e-05 1.000000e-10 1.000000e-10 1.801081e-04 7.004203e-04 6.804082e-04 5.203122e-04 2.201321e-03 6.003602e-04 8.805283e-04 1.080648e-03 6.003602e-05 1.380828e-03 4.522714e-03 2.061237e-03 1.000000e-10 1.000000e-10 1.000000e-10 1.000000e-10 1.000000e-10 8.004803e-05 6.603962e-04 5.403242e-04 1.260756e-03 2.441465e-03 3.802281e-04 2.801681e-04 1.400841e-04 3.001801e-04 1.681009e-02 4.012407e-02 4.002401e-04 1.000000e-10 1.000000e-10 1.000000e-10 1.000000e-10 1.000000e-10 1.600961e-04 2.001201e-04 5.203122e-04 1.360816e-03 1.821093e-03 7.204323e-04 2.201321e-04 1.801081e-04 5.003002e-04 2.551531e-02 1.041825e-01 3.802281e-04 4.002401e-05 1.000000e-10 1.000000e-10 2.001201e-05 4.002401e-05 4.002401e-04 1.200720e-03 1.140684e-03 2.081249e-03 1.701021e-03 9.205523e-04 9.025415e-03 4.922954e-03 1.881129e-03 1.020612e-03 6.603962e-04 3.061837e-03 1.000000e-10 1.000000e-10 1.000000e-10 2.001201e-05 8.004803e-05 2.201321e-04 1.640985e-03 9.005403e-04 2.021213e-03 2.541525e-03 3.782269e-03 6.617971e-02 7.428457e-02 3.402041e-04 5.003002e-04 1.801081e-04 2.281369e-03 1.000000e-10 1.000000e-10 1.000000e-10 1.000000e-10 4.002401e-05 6.203722e-04 2.061237e-03 1.460877e-03 2.521513e-03 6.684010e-03 6.263758e-03 7.202321e-02 1.402642e-01 1.000600e-04 6.003602e-05 6.003602e-04 1.560937e-03 2.001201e-05 1.000000e-10 2.001201e-05 4.002401e-05 6.003602e-05 1.240744e-03 5.743446e-03 2.001201e-03 2.981789e-03 3.161897e-03 5.543326e-03 1.741045e-03 1.500901e-03 1.160696e-03 2.321393e-03 2.801681e-03 5.443266e-03
 1.378827e-02 6.163698e-03 5.803482e-03 6.203722e-03 6.563938e-03 7.484491e-03 2.501501e-03 1.520913e-03 3.321993e-03 8.004803e-04 9.005403e-04 4.802882e-04 6.804082e-04 7.204323e-04 8.605163e-04 1.040624e-03 1.440865e-03 2.041225e-03 1.060636e-03 1.418851e-02 1.560937e-03 1.400841e-03 2.061237e-03 1.921153e-03 2.741645e-03 1.000600e-03 5.403242e-04 1.080648e-03 3.802281e-04 5.003002e-04 3.602161e-04 2.401441e-04 4.002401e-04 2.401441e-04 4.802882e-04 4.802882e-04 7.804683e-04 5.003002e-04 6.303782e-03 6.003602e-04 4.602762e-04 4.802882e-04 6.203722e-04 8.605163e-04 3.402041e-04 1.801081e-04 3.602161e-04 1.200720e-04 1.400841e-04 6.003602e-05 2.001201e-05 3.001801e-04 2.001201e-04 2.001201e-04 2.001201e-04 3.001801e-04 2.001201e-04 8.425055e-03 9.205523e-04 6.603962e-04 8.004803e-04 8.405043e-04 1.280768e-03 3.402041e-04 2.401441e-04 4.202522e-04 1.600961e-04 1.600961e-04 1.200720e-04 6.003602e-05 3.602161e-04 3.001801e-04 3.201921e-04 1.400841e-04 5.803482e-04 2.601561e-04 1.763058e-02 2.421453e-03 2.101261e-03 2.321393e-03 2.201321e-03 2.361417e-03 1.340804e-03 7.404443e-04 8.805283e-04 3.802281e-04 6.603962e-04 4.402642e-04 3.802281e-04 6.203722e-04 8.204923e-04 5.203122e-04 8.605163e-04 8.805283e-04 8.805283e-04 9.525715e-03 1.480889e-03 1.020612e-03 1.620973e-03 1.480889e-03 2.161297e-03 6.203722e-04 4.602762e-04 8.004803e-04 3.602161e-04 2.601561e-04 2.001201e-04 2.001201e-04 4.802882e-04 5.203122e-04 3.802281e-04 6.003602e-04 8.004803e-04 3.602161e-04 6.043626e-03 9.005403e-04 8.204923e-04 1.160696e-03 9.405643e-04 1.140684e-03 3.602161e-04 3.201921e-04 5.003002e-04 1.801081e-04 1.801081e-04 8.004803e-05 1.400841e-04 5.603362e-04 5.403242e-04 3.602161e-04 6.003602e-04 7.004203e-04 3.402041e-04 1.626976e-02 3.061837e-03 2.901741e-03 2.661597e-03 3.382029e-03 4.322594e-03 1.961177e-03 7.404443e-04 1.520913e-03 5.603362e-04 5.603362e-04 4.802882e-04 4.802882e-04 6.203722e-04 7.404443e-04 8.405043e-04 9.405643e-04 1.320792e-03 1.520913e-03 1.016610e-02 2.041225e-03 2.201321e-03 2.801681e-03 2.801681e-03 3.201921e-03 1.080648e-03 8.004803e-04 1.300780e-03 2.801681e-04 5.003002e-04 2.801681e-04 3.402041e-04 5.803482e-04 6.003602e-04 5.803482e-04 5.603362e-04 8.605163e-04 7.204323e-04 6.283770e-03 1.140684e-03 7.404443e-04 1.340804e-03 8.004803e-04 1.000600e-03 4.802882e-04 2.401441e-04 8.004803e-04 3.402041e-04 2.001201e-04 1.400841e-04 1.400841e-04 2.201321e-04 2.401441e-04 3.402041e-04 5.003002e-04 6.804082e-04 2.601561e-04 4.782870e-03 9.005403e-04 8.004803e-04 1.160696e-03 1.080648e-03 1.260756e-03 5.403242e-04 2.201321e-04 3.001801e-04 1.200720e-04 2.601561e-04 1.000600e-04 1.400841e-04 1.801081e-04 3.802281e-04 2.001201e-04 4.602762e-04 6.203722e-04 2.201321e-04 4.282570e-03 7.804683e-04 9.205523e-04 1.020612e-03 1.140684e-03 1.220732e-03 2.601561e-04 3.001801e-04 3.402041e-04 1.000600e-04 4.002401e-05 8.004803e-05 8.004803e-05 2.801681e-04 3.201921e-04 2.201321e-04 4.802882e-04 4.402642e-04 1.000600e-04 5.463278e-03 8.405043e-04 8.605163e-04 1.360816e-03 1.340804e-03 1.120672e-03 3.402041e-04 4.202522e-04 4.602762e-04 1.000600e-04 1.200720e-04 2.001201e-05 1.400841e-04 4.602762e-04 4.002401e-04 2.201321e-04 3.802281e-04 5.603362e-04 1.600961e-04 2.135281e-02 4.922954e-03 4.542726e-03 5.763458e-03 5.643386e-03 7.264359e-03 1.701021e-03 8.405043e-04 1.801081e-03 4.602762e-04 4.402642e-04 2.001201e-04 4.202522e-04 2.261357e-03 2.301381e-03 5.003002e-04 8.405043e-04 1.180708e-03 6.003602e-04 4.140484e-02 8.805283e-03 8.605163e-03 1.220732e-02 1.072644e-02 1.466880e-02 3.902341e-03 2.821693e-03 4.582750e-03 1.340804e-03 1.380828e-03 1.040624e-03 1.140684e-03 6.503902e-03 7.764659e-03 1.801081e-03 1.981189e-03 2.361417e-03 1.520913e-03 8.885331e-03 1.560937e-03 1.881129e-03 2.821693e-03 2.581549e-03 3.622173e-03 1.000600e-03 5.603362e-04 1.060636e-03 3.802281e-04 4.202522e-04 2.401441e-04 1.801081e-04 2.401441e-04 1.600961e-04 3.001801e-04 8.204923e-04 8.004803e-04 4.402642e-04 4.654793e-02 9.605763e-03 1.034621e-02 1.324795e-02 1.354813e-02 1.793076e-02 5.363218e-03 3.942365e-03 6.003602e-03 1.781069e-03 2.161297e-03 1.200720e-03 1.520913e-03 1.440865e-03 2.541525e-03 2.581549e-03 5.243146e-03 6.523914e-03 2.341405e-03 6.904142e-02 1.564939e-02 1.594957e-02 2.053232e-02 2.079248e-02 2.655593e-02 8.365019e-03 5.663398e-03 9.485691e-03 3.221933e-03 3.622173e-03 2.781669e-03 2.281369e-03 2.401441e-03 2.761657e-03 3.582149e-03 7.024215e-03 9.185511e-03 3.321993e-03 1.154693e-02 2.341405e-03 2.561537e-03 3.201921e-03 3.642185e-03 4.122473e-03 1.460877e-03 9.205523e-04 1.721033e-03 3.201921e-04 5.203122e-04 2.601561e-04 4.802882e-04 2.601561e-04 4.202522e-04 3.201921e-04 5.203122e-04 5.803482e-04 4.602762e-04
 8.004803e-05 1.000000e-10 1.000000e-10 1.000000e-10 4.002401e-05 1.120672e-03 2.561537e-03 1.240744e-03 1.841105e-03 2.561537e-03 1.660997e-03 1.328797e-02 1.875125e-02 5.003002e-04 5.343206e-03 1.256754e-02 2.281369e-03 6.003602e-04 1.000000e-10 2.001201e-05 1.000000e-10 1.000000e-10 5.003002e-04 1.460877e-03 3.802281e-04 1.020612e-03 1.400841e-03 7.404443e-04 7.224335e-03 7.084251e-03 3.402041e-04 2.361417e-03 6.684010e-03 1.200720e-03 3.802281e-04 1.000000e-10 1.000000e-10 1.000000e-10 1.000000e-10 1.801081e-04 6.203722e-04 2.401441e-04 2.801681e-04 5.003002e-04 2.201321e-04 2.621573e-03 2.961777e-03 1.000600e-04 8.605163e-04 2.741645e-03 3.802281e-04 3.201921e-04 1.000000e-10 1.000000e-10 1.000000e-10 1.000000e-10 3.602161e-04 7.404443e-04 2.601561e-04 5.203122e-04 7.204323e-04 3.802281e-04 3.482089e-03 4.322594e-03 2.601561e-04 1.360816e-03 3.281969e-03 5.403242e-04 6.203722e-04 1.000000e-10 1.000000e-10 1.000000e-10 2.001201e-05 3.402041e-04 1.420853e-03 7.404443e-04 1.240744e-03 1.640985e-03 7.804683e-04 8.745247e-03 9.565739e-03 5.803482e-04 3.342005e-03 8.365019e-03 1.400841e-03 5.603362e-04 1.000000e-10 2.001201e-05 1.000000e-10 4.002401e-05 5.403242e-04 1.340804e-03 6.804082e-04 1.000600e-03 8.004803e-04 7.804683e-04 5.123074e-03 6.003602e-03 1.801081e-04 1.400841e-03 4.542726e-03 5.603362e-04 6.003602e-04 1.000000e-10 1.000000e-10 1.000000e-10 2.001201e-05 5.003002e-04 1.020612e-03 3.001801e-04 6.603962e-04 7.204323e-04 3.802281e-04 2.961777e-03 3.882329e-03 2.801681e-04 1.240744e-03 2.821693e-03 6.403842e-04 7.404443e-04 1.000000e-10 2.001201e-05 2.001201e-05 4.002401e-05 7.804683e-04 1.240744e-03 8.004803e-04 1.440865e-03 1.440865e-03 1.380828e-03 8.745247e-03 1.342806e-02 5.603362e-04 3.902341e-03 8.685211e-03 2.121273e-03 4.802882e-04 1.000000e-10 1.000000e-10 1.000000e-10 1.000000e-10 8.204923e-04 9.205523e-04 5.603362e-04 1.020612e-03 9.005403e-04 9.205523e-04 5.183110e-03 1.016610e-02 4.002401e-04 2.701621e-03 6.383830e-03 1.420853e-03 6.003602e-04 1.000000e-10 1.000000e-10 1.000000e-10 1.000000e-10 6.804082e-04 8.405043e-04 2.601561e-04 3.402041e-04 4.002401e-04 4.802882e-04 2.801681e-03 3.802281e-03 2.601561e-04 1.220732e-03 3.342005e-03 1.000600e-03 4.202522e-04 1.000000e-10 1.000000e-10 1.000000e-10 1.000000e-10 4.002401e-04 8.605163e-04 3.602161e-04 4.602762e-04 4.202522e-04 5.803482e-04 2.301381e-03 3.221933e-03 1.400841e-04 1.100660e-03 2.541525e-03 1.020612e-03 7.204323e-04 2.001201e-05 1.000000e-10 1.000000e-10 1.000000e-10 6.603962e-04 7.804683e-04 2.201321e-04 4.202522e-04 3.802281e-04 2.401441e-04 1.660997e-03 3.181909e-03 2.401441e-04 8.204923e-04 2.321393e-03 8.405043e-04 3.602161e-04 1.000000e-10 1.000000e-10 1.000000e-10 1.000000e-10 7.604563e-04 1.020612e-03 3.201921e-04 6.804082e-04 3.602161e-04 6.804082e-04 2.321393e-03 3.542125e-03 2.201321e-04 1.180708e-03 2.401441e-03 1.040624e-03 1.600961e-03 1.000000e-10 4.002401e-05 2.001201e-05 4.002401e-05 3.041825e-03 6.403842e-03 2.161297e-03 3.502101e-03 3.442065e-03 3.181909e-03 9.845908e-03 1.288773e-02 8.204923e-04 2.301381e-03 7.404443e-03 6.724034e-03 2.981789e-03 1.000000e-10 2.001201e-05 6.003602e-05 6.003602e-05 7.284371e-03 1.630979e-02 4.262558e-03 8.164899e-03 7.524515e-03 5.683410e-03 2.317390e-02 2.831699e-02 2.001201e-03 5.423254e-03 1.212728e-02 1.236742e-02 8.204923e-04 1.000000e-10 2.001201e-05 1.000000e-10 2.001201e-05 1.280768e-03 2.061237e-03 6.804082e-04 1.260756e-03 1.120672e-03 1.160696e-03 4.082449e-03 6.764058e-03 2.201321e-04 1.961177e-03 5.503302e-03 1.160696e-03 5.723434e-03 1.000000e-10 1.000000e-10 2.001201e-05 4.002401e-05 7.684611e-03 1.540925e-02 5.323194e-03 9.765860e-03 9.405643e-03 6.824094e-03 1.428857e-02 1.691015e-02 3.041825e-03 1.094657e-02 3.778267e-02 1.180708e-02 7.864719e-03 1.000000e-10 6.003602e-05 2.001201e-05 1.200720e-04 1.220732e-02 2.379428e-02 9.405643e-03 1.466880e-02 1.348809e-02 1.068641e-02 2.071243e-02 2.035221e-02 5.803482e-03 2.209326e-02 5.213128e-02 2.085251e-02 7.404443e-04 2.001201e-05 2.001201e-05 1.000000e-10 1.000000e-10 1.020612e-03 1.540925e-03 5.003002e-04 1.380828e-03 1.240744e-03 7.404443e-04 6.904142e-03 9.945968e-03 3.201921e-04 2.641585e-03 7.384431e-03 1.380828e-03
 8.124875e-03 4.642786e-03 3.362017e-03 4.062437e-03 3.502101e-03 4.802882e-03 2.601561e-03 1.921153e-03 3.041825e-03 1.540925e-03 1.260756e-03 9.005403e-04 1.460877e-03 3.241945e-03 3.982389e-03 2.101261e-03 4.042425e-03 5.283170e-03 3.041825e-03 7.384431e-03 1.660997e-03 1.500901e-03 1.681009e-03 2.081249e-03 1.921153e-03 1.140684e-03 6.203722e-04 1.260756e-03 9.605763e-04 1.020612e-03 6.403842e-04 7.004203e-04 1.761057e-03 1.620973e-03 9.805884e-04 9.805884e-04 1.300780e-03 1.380828e-03 3.001801e-03 7.204323e-04 5.803482e-04 6.403842e-04 5.603362e-04 4.402642e-04 5.003002e-04 2.801681e-04 4.002401e-04 4.002401e-04 1.400841e-04 3.001801e-04 2.201321e-04 8.405043e-04 9.405643e-04 4.002401e-04 5.003002e-04 6.003602e-04 4.602762e-04 3.502101e-03 8.605163e-04 3.802281e-04 9.405643e-04 4.802882e-04 9.005403e-04 7.004203e-04 4.402642e-04 5.803482e-04 5.403242e-04 3.201921e-04 3.201921e-04 4.202522e-04 1.240744e-03 1.160696e-03 5.403242e-04 6.804082e-04 1.200720e-03 7.804683e-04 8.024815e-03 2.361417e-03 1.580949e-03 2.001201e-03 1.480889e-03 2.201321e-03 1.280768e-03 1.080648e-03 1.400841e-03 1.200720e-03 6.603962e-04 7.604563e-04 9.005403e-04 2.621573e-03 2.561537e-03 1.721033e-03 1.721033e-03 2.561537e-03 1.861117e-03 5.083050e-03 1.300780e-03 9.605763e-04 1.520913e-03 1.120672e-03 1.420853e-03 8.805283e-04 6.003602e-04 8.805283e-04 7.804683e-04 6.203722e-04 5.603362e-04 4.802882e-04 1.080648e-03 1.080648e-03 7.404443e-04 1.200720e-03 1.901141e-03 8.805283e-04 3.382029e-03 1.000600e-03 5.603362e-04 9.805884e-04 7.604563e-04 1.140684e-03 6.003602e-04 5.003002e-04 8.405043e-04 3.001801e-04 3.402041e-04 2.601561e-04 2.001201e-04 1.120672e-03 9.405643e-04 4.602762e-04 8.605163e-04 8.605163e-04 7.604563e-04 7.904743e-03 3.201921e-03 2.341405e-03 2.541525e-03 2.481489e-03 2.941765e-03 1.841105e-03 1.480889e-03 1.981189e-03 1.400841e-03 9.005403e-04 9.405643e-04 1.440865e-03 2.301381e-03 2.421453e-03 1.600961e-03 1.901141e-03 2.601561e-03 2.021213e-03 5.723434e-03 2.501501e-03 1.781069e-03 2.001201e-03 2.161297e-03 2.661597e-03 1.460877e-03 9.005403e-04 1.300780e-03 8.805283e-04 6.203722e-04 6.203722e-04 8.004803e-04 1.140684e-03 1.400841e-03 1.200720e-03 1.340804e-03 1.640985e-03 1.260756e-03 3.542125e-03 1.340804e-03 6.804082e-04 1.020612e-03 7.804683e-04 1.380828e-03 7.204323e-04 4.602762e-04 9.605763e-04 4.202522e-04 3.201921e-04 1.400841e-04 3.402041e-04 5.203122e-04 4.602762e-04 6.003602e-04 6.603962e-04 9.005403e-04 5.203122e-04 3.161897e-03 9.205523e-04 3.602161e-04 8.805283e-04 6.804082e-04 1.040624e-03 7.204323e-04 4.002401e-04 5.003002e-04 3.001801e-04 1.801081e-04 3.001801e-04 2.201321e-04 7.004203e-04 8.405043e-04 5.003002e-04 6.003602e-04 8.004803e-04 4.802882e-04 2.981789e-03 1.060636e-03 8.204923e-04 6.403842e-04 4.402642e-04 1.160696e-03 4.602762e-04 4.002401e-04 4.802882e-04 2.801681e-04 2.001201e-04 3.001801e-04 2.601561e-04 4.002401e-04 7.204323e-04 2.401441e-04 4.402642e-04 6.804082e-04 3.602161e-04 3.241945e-03 1.160696e-03 7.604563e-04 7.604563e-04 9.405643e-04 1.120672e-03 6.804082e-04 5.003002e-04 9.005403e-04 2.201321e-04 2.601561e-04 3.001801e-04 2.801681e-04 5.603362e-04 5.403242e-04 4.402642e-04 5.603362e-04 6.203722e-04 7.404443e-04 1.765059e-02 4.762858e-03 3.021813e-03 4.682810e-03 3.722233e-03 5.983590e-03 2.781669e-03 1.600961e-03 4.022413e-03 1.240744e-03 8.805283e-04 1.100660e-03 1.020612e-03 1.741045e-03 2.121273e-03 1.660997e-03 1.520913e-03 1.480889e-03 1.640985e-03 3.514108e-02 1.064639e-02 6.143686e-03 8.625175e-03 7.224335e-03 1.278767e-02 6.263758e-03 3.462077e-03 7.264359e-03 3.001801e-03 2.621573e-03 2.461477e-03 2.081249e-03 5.703422e-03 6.623974e-03 3.181909e-03 3.241945e-03 3.762257e-03 4.102461e-03 6.263758e-03 2.101261e-03 1.520913e-03 2.061237e-03 1.640985e-03 2.521513e-03 1.220732e-03 9.205523e-04 1.640985e-03 5.003002e-04 5.803482e-04 5.203122e-04 4.202522e-04 6.403842e-04 9.405643e-04 9.005403e-04 9.805884e-04 1.300780e-03 1.060636e-03 3.800280e-02 1.062638e-02 7.484491e-03 9.625775e-03 7.884731e-03 1.644987e-02 7.724635e-03 4.962978e-03 9.265559e-03 3.782269e-03 3.502101e-03 2.581549e-03 3.061837e-03 4.402642e-03 4.042425e-03 4.142485e-03 4.902942e-03 6.063638e-03 4.562738e-03 5.953572e-02 1.562938e-02 1.102662e-02 1.548929e-02 1.288773e-02 2.341405e-02 1.136682e-02 7.124275e-03 1.426856e-02 5.863518e-03 5.283170e-03 4.542726e-03 3.962377e-03 6.083650e-03 5.283170e-03 6.623974e-03 7.064239e-03 8.425055e-03 7.104263e-03 6.563938e-03 2.781669e-03 2.241345e-03 2.701621e-03 2.321393e-03 3.842305e-03 1.640985e-03 1.140684e-03 1.921153e-03 7.204323e-04 6.403842e-04 7.604563e-04 7.604563e-04 1.000600e-03 1.040624e-03 1.320792e-03 1.220732e-03 1.340804e-03 1.400841e-03
 2.301381e-03 3.802281e-04 1.000600e-04 1.000000e-10 6.804082e-04 1.600961e-04 3.802281e-04 4.002401e-03 3.962377e-03 1.600961e-03 2.001201e-03 2.521513e-03 2.161297e-03 1.002602e-02 1.278767e-02 1.140684e-03 5.123074e-03 1.074645e-02 3.762257e-03 2.401441e-03 2.201321e-04 2.001201e-05 2.001201e-05 1.801081e-04 6.003602e-05 1.400841e-04 2.061237e-03 1.981189e-03 9.605763e-04 9.005403e-04 1.000600e-03 9.005403e-04 4.122473e-03 5.423254e-03 5.203122e-04 2.801681e-03 5.523314e-03 1.781069e-03 1.100660e-03 1.000000e-10 1.000000e-10 1.000000e-10 1.200720e-04 1.000000e-10 1.000600e-04 8.405043e-04 7.004203e-04 2.601561e-04 4.602762e-04 3.602161e-04 2.201321e-04 1.640985e-03 1.941165e-03 1.801081e-04 1.220732e-03 2.401441e-03 5.403242e-04 1.540925e-03 1.400841e-04 1.000000e-10 1.000000e-10 1.400841e-04 2.001201e-05 1.000600e-04 1.000600e-03 1.120672e-03 3.602161e-04 4.202522e-04 6.203722e-04 5.203122e-04 2.301381e-03 2.441465e-03 3.602161e-04 1.300780e-03 3.021813e-03 1.140684e-03 2.721633e-03 2.801681e-04 2.001201e-05 2.001201e-05 2.201321e-04 1.000600e-04 1.000600e-04 2.241345e-03 2.261357e-03 8.204923e-04 1.180708e-03 1.681009e-03 1.380828e-03 4.742846e-03 6.904142e-03 7.604563e-04 3.522113e-03 7.384431e-03 2.461477e-03 1.861117e-03 1.000600e-04 1.000000e-10 2.001201e-05 2.601561e-04 8.004803e-05 8.004803e-05 1.560937e-03 1.460877e-03 7.004203e-04 6.203722e-04 5.603362e-04 7.204323e-04 3.402041e-03 4.622774e-03 3.802281e-04 2.081249e-03 4.042425e-03 1.020612e-03 1.540925e-03 4.002401e-05 1.000000e-10 1.000000e-10 1.400841e-04 4.002401e-05 1.000000e-10 1.080648e-03 8.605163e-04 3.402041e-04 3.802281e-04 4.402642e-04 4.802882e-04 2.221333e-03 2.681609e-03 3.201921e-04 1.260756e-03 3.221933e-03 9.805884e-04 3.061837e-03 1.200720e-04 6.003602e-05 1.000000e-10 2.401441e-04 2.001201e-04 2.001201e-04 2.541525e-03 2.481489e-03 1.360816e-03 1.400841e-03 1.681009e-03 1.260756e-03 5.583350e-03 9.125475e-03 8.805283e-04 4.142485e-03 8.184911e-03 2.821693e-03 2.421453e-03 1.400841e-04 1.000000e-10 4.002401e-05 4.202522e-04 1.000600e-04 4.002401e-05 1.961177e-03 1.280768e-03 8.004803e-04 9.605763e-04 9.605763e-04 8.605163e-04 4.122473e-03 5.843506e-03 5.203122e-04 2.941765e-03 6.563938e-03 1.901141e-03 1.380828e-03 1.000600e-04 8.004803e-05 1.000000e-10 1.400841e-04 1.000000e-10 8.004803e-05 9.405643e-04 1.080648e-03 2.801681e-04 5.203122e-04 3.602161e-04 4.002401e-04 2.261357e-03 3.001801e-03 2.201321e-04 1.200720e-03 3.061837e-03 9.205523e-04 1.080648e-03 6.003602e-05 1.000000e-10 1.000000e-10 1.200720e-04 2.001201e-05 2.001201e-05 1.040624e-03 9.405643e-04 2.601561e-04 3.802281e-04 3.402041e-04 4.002401e-04 2.021213e-03 2.701621e-03 2.801681e-04 1.020612e-03 2.281369e-03 8.605163e-04 1.020612e-03 8.004803e-05 1.000000e-10 1.000000e-10 1.400841e-04 1.000000e-10 1.000000e-10 1.060636e-03 6.603962e-04 1.801081e-04 4.402642e-04 3.201921e-04 2.601561e-04 1.660997e-03 2.401441e-03 2.401441e-04 9.405643e-04 2.221333e-03 8.605163e-04 1.460877e-03 6.003602e-05 2.001201e-05 1.000000e-10 6.003602e-05 4.002401e-05 6.003602e-05 8.605163e-04 9.405643e-04 3.001801e-04 4.002401e-04 5.203122e-04 3.201921e-04 1.681009e-03 2.921753e-03 3.602161e-04 1.400841e-03 2.781669e-03 7.004203e-04 4.922954e-03 3.602161e-04 2.001201e-05 1.000000e-10 4.402642e-04 1.200720e-04 1.600961e-04 4.482690e-03 3.602161e-03 2.221333e-03 2.821693e-03 2.221333e-03 2.221333e-03 6.784070e-03 1.154693e-02 1.640985e-03 4.502702e-03 1.016610e-02 5.163098e-03 1.064639e-02 5.203122e-04 6.003602e-05 1.000000e-10 1.020612e-03 2.001201e-04 3.402041e-04 1.000600e-02 1.030618e-02 4.422654e-03 6.483890e-03 5.103062e-03 4.422654e-03 1.516910e-02 2.103262e-02 4.022413e-03 1.032620e-02 2.127276e-02 1.040624e-02 2.661597e-03 2.001201e-04 2.001201e-05 2.001201e-05 3.201921e-04 1.801081e-04 1.200720e-04 2.021213e-03 2.121273e-03 7.004203e-04 9.005403e-04 1.000600e-03 1.020612e-03 3.562137e-03 5.703422e-03 4.402642e-04 1.480889e-03 3.822293e-03 1.821093e-03 1.829097e-02 1.881129e-03 3.802281e-04 1.000600e-04 2.881729e-03 8.805283e-04 1.000600e-03 1.404843e-02 1.348809e-02 5.863518e-03 5.863518e-03 6.744046e-03 6.323794e-03 1.368821e-02 1.915149e-02 3.081849e-03 8.565139e-03 1.917150e-02 1.344807e-02 2.705623e-02 2.681609e-03 6.203722e-04 2.001201e-04 5.063038e-03 1.580949e-03 1.681009e-03 2.247348e-02 1.891135e-02 8.705223e-03 1.028617e-02 8.725235e-03 9.225535e-03 2.153292e-02 2.691615e-02 6.103662e-03 1.452872e-02 2.775665e-02 1.997198e-02 2.621573e-03 2.001201e-04 2.001201e-05 1.000000e-10 3.402041e-04 4.002401e-05 8.004803e-05 2.781669e-03 2.641585e-03 9.805884e-04 1.080648e-03 1.040624e-03 1.200720e-03 4.082449e-03 6.323794e-03 6.403842e-04 2.701621e-03 6.223734e-03 2.781669e-03
 1.717030e-02 2.721633e-03 1.681009e-03 9.005403e-04 3.922353e-03 1.901141e-03 6.804082e-04 3.382029e-03 1.941165e-03 1.380828e-03 8.605163e-04 4.002401e-04 6.603962e-04 2.621573e-03 4.542726e-03 2.061237e-03 5.643386e-03 9.045427e-03 1.620973e-03 7.304383e-03 9.205523e-04 8.605163e-04 4.402642e-04 1.681009e-03 6.804082e-04 7.404443e-04 1.460877e-03 1.080648e-03 5.603362e-04 7.004203e-04 6.003602e-04 4.802882e-04 1.600961e-03 3.041825e-03 1.080648e-03 2.701621e-03 3.902341e-03 6.003602e-04 2.201321e-03 3.201921e-04 3.201921e-04 1.400841e-04 2.801681e-04 4.202522e-04 1.600961e-04 6.804082e-04 5.203122e-04 2.201321e-04 2.401441e-04 1.801081e-04 1.801081e-04 1.040624e-03 1.320792e-03 3.201921e-04 1.160696e-03 1.801081e-03 4.602762e-04 3.522113e-03 5.203122e-04 2.201321e-04 1.600961e-04 8.004803e-04 4.802882e-04 2.401441e-04 8.605163e-04 5.603362e-04 4.402642e-04 2.801681e-04 1.801081e-04 2.601561e-04 1.240744e-03 1.821093e-03 4.802882e-04 1.420853e-03 2.421453e-03 5.003002e-04 9.545727e-03 1.280768e-03 9.805884e-04 6.804082e-04 1.901141e-03 1.080648e-03 6.003602e-04 1.801081e-03 1.420853e-03 6.003602e-04 6.804082e-04 7.204323e-04 6.203722e-04 2.321393e-03 4.622774e-03 9.405643e-04 2.901741e-03 4.642786e-03 9.205523e-04 5.843506e-03 7.004203e-04 4.602762e-04 4.202522e-04 1.480889e-03 5.603362e-04 2.801681e-04 8.605163e-04 6.403842e-04 2.801681e-04 4.202522e-04 3.201921e-04 3.602161e-04 1.580949e-03 2.641585e-03 8.004803e-04 2.441465e-03 2.741645e-03 4.802882e-04 3.962377e-03 5.203122e-04 1.600961e-04 1.000600e-04 6.203722e-04 4.002401e-04 2.001201e-04 4.802882e-04 2.201321e-04 3.402041e-04 3.602161e-04 2.401441e-04 2.201321e-04 1.480889e-03 2.161297e-03 4.802882e-04 1.220732e-03 2.301381e-03 4.402642e-04 1.586952e-02 1.681009e-03 1.180708e-03 6.003602e-04 2.181309e-03 1.140684e-03 6.603962e-04 2.061237e-03 1.320792e-03 9.605763e-04 6.003602e-04 5.203122e-04 6.804082e-04 2.161297e-03 2.781669e-03 1.200720e-03 3.021813e-03 5.083050e-03 1.160696e-03 9.445667e-03 9.405643e-04 8.204923e-04 4.002401e-04 1.240744e-03 9.805884e-04 5.603362e-04 1.360816e-03 1.160696e-03 6.603962e-04 6.003602e-04 3.201921e-04 4.402642e-04 2.001201e-03 3.141885e-03 8.204923e-04 2.561537e-03 3.201921e-03 8.605163e-04 4.342606e-03 2.401441e-04 3.201921e-04 1.400841e-04 5.403242e-04 4.202522e-04 1.400841e-04 4.802882e-04 4.402642e-04 3.001801e-04 3.602161e-04 3.001801e-04 2.001201e-04 9.805884e-04 1.781069e-03 4.002401e-04 1.701021e-03 2.401441e-03 3.402041e-04 3.021813e-03 3.602161e-04 2.601561e-04 8.004803e-05 4.402642e-04 2.201321e-04 1.600961e-04 5.803482e-04 3.001801e-04 3.402041e-04 2.201321e-04 3.001801e-04 2.401441e-04 9.405643e-04 1.500901e-03 5.403242e-04 1.340804e-03 2.521513e-03 3.602161e-04 2.161297e-03 2.601561e-04 1.200720e-04 6.003602e-05 3.602161e-04 3.402041e-04 3.001801e-04 4.802882e-04 4.002401e-04 3.802281e-04 2.001201e-04 2.001201e-04 1.400841e-04 8.004803e-04 1.540925e-03 3.802281e-04 1.620973e-03 2.581549e-03 1.200720e-04 3.602161e-03 2.001201e-04 1.600961e-04 8.004803e-05 5.803482e-04 4.002401e-04 2.801681e-04 6.003602e-04 4.002401e-04 2.001201e-04 2.201321e-04 1.801081e-04 4.002401e-04 1.320792e-03 1.761057e-03 6.603962e-04 1.400841e-03 1.981189e-03 3.802281e-04 8.224935e-03 1.180708e-03 7.004203e-04 2.201321e-04 2.121273e-03 1.520913e-03 1.741045e-03 2.841705e-03 2.741645e-03 1.180708e-03 1.701021e-03 1.360816e-03 2.301381e-03 8.545127e-03 1.310786e-02 1.600961e-03 4.302582e-03 5.663398e-03 2.041225e-03 1.783070e-02 2.801681e-03 1.881129e-03 9.405643e-04 4.962978e-03 3.562137e-03 3.462077e-03 6.203722e-03 5.503302e-03 2.781669e-03 2.801681e-03 2.961777e-03 4.282570e-03 1.977186e-02 3.133880e-02 3.582149e-03 6.463878e-03 9.785872e-03 4.302582e-03 6.924154e-03 7.404443e-04 5.803482e-04 2.801681e-04 1.160696e-03 9.205523e-04 4.002401e-04 9.805884e-04 7.404443e-04 3.402041e-04 7.404443e-04 5.203122e-04 3.201921e-04 9.605763e-04 1.801081e-03 1.160696e-03 3.642185e-03 4.822894e-03 7.004203e-04 2.417450e-02 3.021813e-03 1.640985e-03 9.605763e-04 4.022413e-03 2.761657e-03 2.141285e-03 6.663998e-03 4.242546e-03 4.022413e-03 4.702822e-03 2.961777e-03 2.461477e-03 4.782870e-03 6.844106e-03 7.324395e-03 2.761657e-02 4.044427e-02 3.502101e-03 3.392035e-02 4.042425e-03 3.041825e-03 1.200720e-03 5.883530e-03 4.102461e-03 3.362017e-03 9.365619e-03 6.423854e-03 6.603962e-03 6.263758e-03 4.442666e-03 3.982389e-03 6.944166e-03 9.905944e-03 1.142686e-02 4.332600e-02 6.405844e-02 4.702822e-03 1.028617e-02 1.080648e-03 8.204923e-04 4.602762e-04 1.500901e-03 1.160696e-03 5.403242e-04 1.901141e-03 1.040624e-03 8.605163e-04 7.604563e-04 4.802882e-04 6.203722e-04 1.981189e-03 3.001801e-03 1.260756e-03 2.881729e-03 3.962377e-03 9.605763e-04
 4.502702e-03 5.683410e-03 1.014609e-02 8.965379e-03 1.136682e-02 5.903542e-03 4.742846e-03 5.383230e-03 1.200720e-04 1.000000e-10 8.004803e-05 2.001201e-05 2.001201e-05 4.002401e-05 4.802882e-04 1.200720e-03 3.402041e-04 4.602762e-03 2.601561e-04 5.223134e-03 3.342005e-03 3.281969e-03 3.141885e-03 4.362618e-03 2.741645e-03 1.981189e-03 3.201921e-03 6.003602e-05 1.000000e-10 6.003602e-05 2.001201e-05 2.001201e-05 2.001201e-05 1.801081e-04 5.203122e-04 4.402642e-04 2.381429e-03 4.002401e-05 1.160696e-03 8.004803e-04 1.480889e-03 1.961177e-03 1.761057e-03 1.040624e-03 7.604563e-04 1.580949e-03 1.000000e-10 1.000000e-10 2.001201e-05 2.001201e-05 1.000000e-10 2.001201e-05 8.004803e-05 1.000600e-04 2.001201e-04 1.020612e-03 8.004803e-05 2.021213e-03 1.300780e-03 3.402041e-03 1.741045e-03 2.141285e-03 1.240744e-03 1.300780e-03 1.761057e-03 8.004803e-05 1.000000e-10 1.000000e-10 1.000000e-10 1.000000e-10 1.000000e-10 6.003602e-05 1.600961e-04 3.001801e-04 9.805884e-04 6.003602e-05 6.503902e-03 3.742245e-03 4.902942e-03 4.422654e-03 5.543326e-03 2.461477e-03 3.101861e-03 4.122473e-03 4.002401e-05 2.001201e-05 4.002401e-05 1.000000e-10 2.001201e-05 1.000000e-10 3.001801e-04 3.602161e-04 5.603362e-04 2.481489e-03 1.801081e-04 3.702221e-03 1.360816e-03 2.681609e-03 2.661597e-03 3.642185e-03 1.961177e-03 1.741045e-03 2.861717e-03 6.003602e-05 1.000000e-10 4.002401e-05 4.002401e-05 1.000000e-10 1.000000e-10 1.600961e-04 4.602762e-04 2.001201e-04 1.901141e-03 1.000600e-04 4.182510e-03 6.603962e-04 1.640985e-03 1.240744e-03 1.660997e-03 1.160696e-03 1.040624e-03 2.121273e-03 2.001201e-05 1.000000e-10 4.002401e-05 1.000000e-10 1.000000e-10 1.000000e-10 1.200720e-04 3.802281e-04 1.801081e-04 1.520913e-03 6.003602e-05 1.288773e-02 3.221933e-03 4.842906e-03 4.682810e-03 5.603362e-03 2.961777e-03 2.681609e-03 3.862317e-03 2.001201e-05 1.000000e-10 1.000000e-10 1.000000e-10 1.000000e-10 2.001201e-05 3.001801e-04 8.204923e-04 3.001801e-04 3.001801e-03 1.400841e-04 8.825295e-03 1.881129e-03 3.041825e-03 3.021813e-03 4.002401e-03 2.101261e-03 1.941165e-03 2.821693e-03 4.002401e-05 1.000000e-10 2.001201e-05 2.001201e-05 2.001201e-05 1.000000e-10 1.600961e-04 1.020612e-03 4.002401e-04 2.401441e-03 1.600961e-04 4.262558e-03 9.205523e-04 1.600961e-03 1.240744e-03 1.801081e-03 1.080648e-03 1.120672e-03 1.861117e-03 1.000000e-10 1.000000e-10 1.000000e-10 1.000000e-10 1.000000e-10 1.000000e-10 1.200720e-04 4.202522e-04 1.400841e-04 1.420853e-03 4.002401e-05 3.281969e-03 7.204323e-04 1.220732e-03 9.805884e-04 1.921153e-03 8.805283e-04 1.040624e-03 1.701021e-03 2.001201e-05 1.000000e-10 2.001201e-05 1.000000e-10 1.000000e-10 1.000000e-10 1.000600e-04 4.002401e-04 1.000000e-10 1.540925e-03 1.000000e-10 2.821693e-03 6.804082e-04 1.120672e-03 1.120672e-03 1.400841e-03 7.804683e-04 8.405043e-04 1.921153e-03 1.000000e-10 2.001201e-05 1.000000e-10 1.000000e-10 1.000000e-10 2.001201e-05 8.004803e-05 3.602161e-04 8.004803e-05 1.240744e-03 2.001201e-05 3.642185e-03 9.205523e-04 1.420853e-03 1.220732e-03 1.841105e-03 8.805283e-04 8.204923e-04 1.941165e-03 2.001201e-05 1.000000e-10 1.000000e-10 1.000000e-10 1.000000e-10 4.002401e-05 1.600961e-04 4.602762e-04 2.401441e-04 1.240744e-03 4.002401e-05 1.092656e-02 5.943566e-03 7.044227e-03 6.663998e-03 8.405043e-03 3.842305e-03 5.643386e-03 9.865920e-03 8.004803e-05 1.000000e-10 8.004803e-05 2.001201e-05 1.000000e-10 4.002401e-05 5.403242e-04 1.821093e-03 9.205523e-04 1.560937e-03 2.001201e-05 2.515509e-02 1.112668e-02 1.652992e-02 1.390835e-02 1.753052e-02 8.505103e-03 1.170702e-02 1.981189e-02 4.002401e-04 1.000600e-04 3.402041e-04 1.200720e-04 6.003602e-05 1.600961e-04 1.140684e-03 3.141885e-03 2.361417e-03 3.562137e-03 8.004803e-05 6.724034e-03 1.220732e-03 2.761657e-03 2.681609e-03 3.822293e-03 2.221333e-03 2.021213e-03 3.762257e-03 2.001201e-05 2.001201e-05 2.001201e-05 2.001201e-05 1.000000e-10 2.001201e-05 2.001201e-04 3.802281e-04 2.001201e-04 1.841105e-03 1.801081e-04 2.835701e-02 1.114669e-02 2.071243e-02 1.723034e-02 2.215329e-02 1.194717e-02 1.334801e-02 1.965179e-02 4.602762e-04 1.000600e-04 1.801081e-04 8.004803e-05 1.000600e-04 4.002401e-05 2.001201e-04 6.804082e-04 1.080648e-03 6.964179e-03 5.003002e-04 3.656194e-02 1.831099e-02 3.305984e-02 2.541525e-02 3.482089e-02 1.863118e-02 2.347408e-02 2.841705e-02 6.804082e-04 2.401441e-04 3.201921e-04 6.003602e-05 4.002401e-05 1.200720e-04 1.400841e-04 1.040624e-03 1.921153e-03 1.050630e-02 4.602762e-04 1.080648e-02 2.361417e-03 3.422053e-03 3.742245e-03 4.062437e-03 2.501501e-03 1.761057e-03 2.721633e-03 1.000600e-04 1.000000e-10 6.003602e-05 2.001201e-05 1.000000e-10 1.000000e-10 3.602161e-04 8.405043e-04 4.802882e-04 2.381429e-03 1.600961e-04
 1.020612e-03 2.401441e-04 6.003602e-05 1.400841e-04 2.601561e-04 1.400841e-04 1.400841e-04 2.001201e-04 3.201921e-04 1.000600e-04 1.000600e-04 2.001201e-04 1.000600e-04 1.634981e-02 2.609566e-02 2.201321e-04 5.603362e-03 1.226736e-02 1.600961e-04 9.405643e-04 4.002401e-05 1.000000e-10 4.002401e-05 1.000600e-04 1.000000e-10 2.001201e-05 1.000000e-10 8.004803e-05 2.001201e-05 4.002401e-05 1.600961e-04 6.003602e-05 6.583950e-03 1.102662e-02 1.000600e-04 3.882329e-03 7.884731e-03 1.000000e-10 1.120672e-03 6.003602e-05 1.000000e-10 4.002401e-05 8.004803e-05 4.002401e-05 4.002401e-05 8.004803e-05 6.003602e-05 2.001201e-05 2.001201e-05 8.004803e-05 1.000000e-10 2.041225e-03 3.562137e-03 4.002401e-05 1.620973e-03 3.181909e-03 1.000000e-10 9.205523e-04 4.002401e-05 2.001201e-05 4.002401e-05 4.002401e-05 8.004803e-05 4.002401e-05 6.003602e-05 6.003602e-05 4.002401e-05 2.001201e-05 6.003602e-05 2.001201e-05 3.462077e-03 5.423254e-03 4.002401e-05 1.981189e-03 4.142485e-03 4.002401e-05 1.681009e-03 2.001201e-05 6.003602e-05 2.001201e-05 2.001201e-05 2.001201e-05 6.003602e-05 8.004803e-05 1.000600e-04 8.004803e-05 8.004803e-05 1.400841e-04 1.000600e-04 7.804683e-03 1.228737e-02 1.200720e-04 5.503302e-03 1.054633e-02 4.002401e-05 1.280768e-03 1.000000e-10 2.001201e-05 2.001201e-05 2.001201e-05 4.002401e-05 2.001201e-05 2.001201e-05 8.004803e-05 8.004803e-05 4.002401e-05 1.000000e-10 2.001201e-05 5.223134e-03 8.365019e-03 6.003602e-05 2.661597e-03 5.563338e-03 6.003602e-05 1.380828e-03 2.001201e-05 1.000000e-10 1.000000e-10 2.001201e-05 1.000000e-10 2.001201e-05 1.000600e-04 2.001201e-05 6.003602e-05 4.002401e-05 1.200720e-04 2.001201e-05 3.061837e-03 4.582750e-03 1.000600e-04 2.241345e-03 4.222534e-03 1.000000e-10 1.080648e-03 4.002401e-05 4.002401e-05 4.002401e-05 6.003602e-05 4.002401e-05 4.002401e-05 6.003602e-05 4.002401e-05 4.002401e-05 1.000000e-10 1.600961e-04 8.004803e-05 1.162698e-02 1.671003e-02 1.000600e-04 4.902942e-03 1.028617e-02 1.000000e-10 1.260756e-03 4.002401e-05 1.000000e-10 2.001201e-05 8.004803e-05 4.002401e-05 4.002401e-05 6.003602e-05 6.003602e-05 6.003602e-05 4.002401e-05 8.004803e-05 4.002401e-05 7.344407e-03 1.050630e-02 8.004803e-05 3.822293e-03 8.264959e-03 2.001201e-05 9.605763e-04 1.000000e-10 1.000000e-10 1.000000e-10 4.002401e-05 6.003602e-05 2.001201e-05 4.002401e-05 1.000000e-10 4.002401e-05 6.003602e-05 6.003602e-05 1.000000e-10 3.702221e-03 6.183710e-03 2.001201e-05 2.001201e-03 2.821693e-03 2.001201e-05 1.040624e-03 2.001201e-05 1.000000e-10 2.001201e-05 1.000000e-10 4.002401e-05 1.000000e-10 6.003602e-05 2.001201e-05 1.000000e-10 4.002401e-05 2.001201e-05 1.000000e-10 3.542125e-03 5.543326e-03 4.002401e-05 1.160696e-03 2.221333e-03 4.002401e-05 1.160696e-03 2.001201e-05 2.001201e-05 1.000000e-10 6.003602e-05 6.003602e-05 1.000000e-10 4.002401e-05 6.003602e-05 4.002401e-05 2.001201e-05 1.000000e-10 2.001201e-05 2.581549e-03 4.922954e-03 4.002401e-05 1.220732e-03 2.181309e-03 4.002401e-05 1.020612e-03 1.000000e-10 1.000000e-10 4.002401e-05 4.002401e-05 8.004803e-05 4.002401e-05 2.001201e-05 2.001201e-05 4.002401e-05 1.000000e-10 1.000000e-10 2.001201e-05 2.881729e-03 4.582750e-03 2.001201e-05 1.921153e-03 4.122473e-03 4.002401e-05 4.862918e-03 1.200720e-04 8.004803e-05 1.000600e-04 1.000600e-04 1.400841e-04 1.000600e-04 3.802281e-04 5.203122e-04 3.201921e-04 2.601561e-04 4.402642e-04 1.000600e-04 6.023614e-03 7.784671e-03 2.601561e-04 1.316790e-02 2.839704e-02 2.001201e-04 1.322794e-02 4.602762e-04 1.801081e-04 8.004803e-05 5.003002e-04 4.602762e-04 3.001801e-04 8.605163e-04 1.160696e-03 4.602762e-04 6.403842e-04 8.204923e-04 4.002401e-04 1.062638e-02 1.054633e-02 6.203722e-04 3.129878e-02 6.261757e-02 4.202522e-04 9.805884e-04 6.003602e-05 1.000000e-10 2.001201e-05 8.004803e-05 1.000000e-10 6.003602e-05 6.003602e-05 1.000600e-04 2.001201e-05 2.001201e-05 4.002401e-05 1.000000e-10 8.525115e-03 1.326796e-02 2.001201e-05 1.480889e-03 3.281969e-03 6.003602e-05 9.985992e-03 1.400841e-04 2.001201e-04 2.601561e-04 8.204923e-04 2.001201e-04 3.802281e-04 8.004803e-04 6.603962e-04 3.001801e-04 2.601561e-04 4.602762e-04 4.402642e-04 5.041025e-02 7.934761e-02 4.002401e-04 3.301981e-03 6.223734e-03 2.601561e-04 1.438863e-02 4.402642e-04 2.201321e-04 2.201321e-04 7.804683e-04 7.004203e-04 3.802281e-04 7.204323e-04 1.120672e-03 5.403242e-04 5.003002e-04 9.205523e-04 4.602762e-04 8.222934e-02 1.164299e-01 5.803482e-04 5.143086e-03 7.624575e-03 7.004203e-04 7.004203e-04 2.001201e-05 1.000000e-10 1.000000e-10 1.000600e-04 1.000000e-10 6.003602e-05 6.003602e-05 4.002401e-05 1.000000e-10 4.002401e-05 1.000600e-04 2.001201e-05 8.345007e-03 1.290774e-02 4.002401e-05 4.322594e-03 9.005403e-03 1.000000e-10
 6.203722e-04 8.004803e-05 1.000000e-10 1.000000e-10 1.801081e-04 8.004803e-05 1.400841e-04 9.805884e-04 9.005403e-04 1.040624e-03 9.605763e-04 1.400841e-03 1.200720e-03 6.844106e-03 1.110666e-02 7.804683e-04 1.158695e-02 2.475485e-02 1.180708e-03 1.420853e-03 2.001201e-05 1.000000e-10 1.000000e-10 1.200720e-04 2.001201e-05 2.001201e-05 7.404443e-04 7.604563e-04 3.001801e-04 7.004203e-04 6.804082e-04 4.402642e-04 4.062437e-03 5.203122e-03 4.802882e-04 4.702822e-03 1.068641e-02 6.603962e-04 5.003002e-04 1.000000e-10 1.000000e-10 1.000000e-10 2.001201e-05 1.000000e-10 2.001201e-05 2.801681e-04 3.201921e-04 2.201321e-04 1.600961e-04 3.402041e-04 1.801081e-04 1.660997e-03 2.541525e-03 1.200720e-04 1.420853e-03 3.982389e-03 3.201921e-04 7.204323e-04 1.000000e-10 1.000000e-10 1.000000e-10 2.001201e-05 1.000000e-10 4.002401e-05 5.403242e-04 4.402642e-04 2.001201e-04 3.402041e-04 3.201921e-04 2.401441e-04 2.041225e-03 3.121873e-03 3.402041e-04 2.301381e-03 5.583350e-03 3.001801e-04 1.440865e-03 6.003602e-05 1.000000e-10 2.001201e-05 1.000600e-04 1.000000e-10 1.000600e-04 1.040624e-03 7.204323e-04 4.002401e-04 8.004803e-04 1.140684e-03 7.804683e-04 4.702822e-03 7.724635e-03 6.003602e-04 5.903542e-03 1.234741e-02 9.205523e-04 1.400841e-03 4.002401e-05 1.000000e-10 2.001201e-05 8.004803e-05 6.003602e-05 6.003602e-05 8.405043e-04 4.602762e-04 3.201921e-04 5.603362e-04 6.403842e-04 2.001201e-04 3.041825e-03 4.602762e-03 3.001801e-04 3.462077e-03 7.144287e-03 3.402041e-04 8.605163e-04 1.000000e-10 1.000000e-10 1.000000e-10 1.200720e-04 2.001201e-05 1.000000e-10 8.004803e-04 4.202522e-04 4.002401e-04 3.802281e-04 5.803482e-04 3.602161e-04 1.921153e-03 3.281969e-03 2.601561e-04 1.941165e-03 4.162497e-03 5.003002e-04 1.741045e-03 4.002401e-05 1.000000e-10 2.001201e-05 2.401441e-04 1.000600e-04 1.400841e-04 1.060636e-03 8.805283e-04 7.604563e-04 8.405043e-04 9.205523e-04 1.000600e-03 5.283170e-03 8.445067e-03 8.004803e-04 7.464479e-03 1.450871e-02 1.100660e-03 1.620973e-03 1.400841e-04 2.001201e-05 2.001201e-05 1.000600e-04 6.003602e-05 8.004803e-05 9.605763e-04 8.405043e-04 3.602161e-04 8.004803e-04 4.002401e-04 5.003002e-04 3.181909e-03 7.104263e-03 4.202522e-04 4.622774e-03 9.745848e-03 9.005403e-04 9.205523e-04 4.002401e-05 1.000000e-10 2.001201e-05 6.003602e-05 2.001201e-05 6.003602e-05 8.805283e-04 4.002401e-04 2.401441e-04 2.601561e-04 4.602762e-04 2.601561e-04 1.801081e-03 2.701621e-03 2.801681e-04 2.121273e-03 4.922954e-03 5.803482e-04 9.605763e-04 6.003602e-05 1.000000e-10 1.000000e-10 6.003602e-05 4.002401e-05 1.000000e-10 4.802882e-04 4.602762e-04 2.201321e-04 2.601561e-04 4.002401e-04 3.402041e-04 1.120672e-03 2.041225e-03 1.600961e-04 1.941165e-03 4.642786e-03 6.403842e-04 1.220732e-03 6.003602e-05 1.000000e-10 1.000000e-10 1.400841e-04 4.002401e-05 1.000000e-10 6.203722e-04 4.602762e-04 3.201921e-04 2.601561e-04 2.201321e-04 2.201321e-04 1.100660e-03 1.941165e-03 2.001201e-04 1.560937e-03 3.321993e-03 8.204923e-04 1.080648e-03 4.002401e-05 1.000000e-10 1.000000e-10 1.000600e-04 2.001201e-05 4.002401e-05 6.804082e-04 6.603962e-04 2.401441e-04 2.401441e-04 3.602161e-04 3.802281e-04 1.781069e-03 3.402041e-03 2.201321e-04 1.721033e-03 3.462077e-03 4.602762e-04 7.064239e-03 2.401441e-04 2.001201e-05 6.003602e-05 6.203722e-04 3.802281e-04 1.400841e-04 4.202522e-03 2.861717e-03 1.460877e-03 1.721033e-03 1.400841e-03 1.981189e-03 1.124675e-02 1.715029e-02 1.120672e-03 2.061237e-03 5.543326e-03 4.142485e-03 1.552932e-02 6.603962e-04 1.000000e-10 1.000600e-04 1.300780e-03 6.003602e-04 3.402041e-04 8.805283e-03 6.744046e-03 3.261957e-03 3.802281e-03 3.502101e-03 3.962377e-03 2.417450e-02 3.814289e-02 3.061837e-03 4.842906e-03 9.365619e-03 7.524515e-03 1.701021e-03 1.000600e-04 1.000000e-10 2.001201e-05 1.801081e-04 1.000600e-04 1.000600e-04 1.320792e-03 8.004803e-04 5.203122e-04 7.204323e-04 5.203122e-04 6.603962e-04 1.861117e-03 3.161897e-03 4.402642e-04 4.722834e-03 1.016610e-02 1.020612e-03 1.292776e-02 9.005403e-04 8.004803e-05 1.801081e-04 1.400841e-03 3.201921e-04 4.002401e-04 9.645787e-03 6.143686e-03 3.642185e-03 4.082449e-03 3.922353e-03 3.922353e-03 6.423854e-03 9.205523e-03 4.202522e-03 2.359416e-02 5.599360e-02 7.944767e-03 1.955173e-02 1.340804e-03 6.003602e-05 1.801081e-04 2.161297e-03 8.204923e-04 9.005403e-04 1.326796e-02 1.026616e-02 5.403242e-03 6.543926e-03 6.083650e-03 6.043626e-03 1.006604e-02 1.146688e-02 6.243746e-03 3.994397e-02 8.178907e-02 1.210726e-02 1.961177e-03 1.801081e-04 1.000000e-10 2.001201e-05 2.401441e-04 2.001201e-05 6.003602e-05 1.240744e-03 7.004203e-04 4.002401e-04 7.004203e-04 8.605163e-04 7.604563e-04 4.502702e-03 6.764058e-03 3.402041e-04 4.722834e-03 1.130678e-02 1.000600e-03
 3.662197e-03 1.721033e-03 1.600961e-03 8.004803e-04 2.381429e-03 1.540925e-03 1.741045e-03 2.321393e-03 2.161297e-03 1.360816e-03 1.660997e-03 1.420853e-03 1.560937e-03 4.642786e-03 9.945968e-03 1.881129e-03 8.525115e-03 1.208725e-02 2.381429e-03 3.702221e-03 1.020612e-03 8.004803e-04 3.402041e-04 1.020612e-03 6.203722e-04 7.004203e-04 1.480889e-03 8.605163e-04 6.203722e-04 7.004203e-04 6.203722e-04 5.603362e-04 2.441465e-03 5.063038e-03 1.020612e-03 3.101861e-03 4.962978e-03 9.405643e-04 1.400841e-03 3.402041e-04 1.801081e-04 2.201321e-04 6.403842e-04 2.201321e-04 2.201321e-04 5.403242e-04 3.001801e-04 3.001801e-04 2.201321e-04 2.201321e-04 1.400841e-04 1.080648e-03 2.101261e-03 2.801681e-04 1.400841e-03 1.841105e-03 3.201921e-04 2.161297e-03 4.802882e-04 3.802281e-04 1.200720e-04 5.403242e-04 4.202522e-04 3.602161e-04 5.603362e-04 6.203722e-04 2.401441e-04 3.001801e-04 2.201321e-04 3.602161e-04 1.160696e-03 3.041825e-03 4.602762e-04 1.721033e-03 2.701621e-03 4.602762e-04 4.642786e-03 1.040624e-03 8.004803e-04 3.602161e-04 1.480889e-03 8.605163e-04 7.404443e-04 1.100660e-03 1.100660e-03 6.603962e-04 4.802882e-04 1.040624e-03 9.005403e-04 3.502101e-03 6.243746e-03 1.120672e-03 4.362618e-03 6.503902e-03 1.360816e-03 2.861717e-03 7.204323e-04 5.203122e-04 3.402041e-04 8.405043e-04 2.401441e-04 3.802281e-04 6.804082e-04 6.603962e-04 5.003002e-04 4.602762e-04 2.601561e-04 3.201921e-04 2.041225e-03 3.702221e-03 6.603962e-04 2.681609e-03 4.582750e-03 8.004803e-04 2.581549e-03 4.202522e-04 2.801681e-04 1.600961e-04 5.203122e-04 2.401441e-04 2.401441e-04 5.203122e-04 5.403242e-04 1.801081e-04 4.202522e-04 1.200720e-04 2.401441e-04 1.681009e-03 2.641585e-03 4.402642e-04 1.761057e-03 2.681609e-03 1.801081e-04 5.483290e-03 1.020612e-03 5.203122e-04 4.802882e-04 1.420853e-03 1.280768e-03 7.804683e-04 1.781069e-03 1.620973e-03 8.204923e-04 7.604563e-04 7.204323e-04 8.204923e-04 4.162497e-03 7.424455e-03 1.500901e-03 5.103062e-03 7.704623e-03 1.560937e-03 4.322594e-03 6.203722e-04 5.203122e-04 4.002401e-04 9.605763e-04 8.605163e-04 4.402642e-04 9.005403e-04 8.204923e-04 6.403842e-04 6.003602e-04 7.804683e-04 7.204323e-04 3.321993e-03 5.283170e-03 1.060636e-03 3.362017e-03 5.163098e-03 7.004203e-04 2.401441e-03 3.402041e-04 2.801681e-04 2.201321e-04 3.802281e-04 2.601561e-04 2.601561e-04 5.403242e-04 4.402642e-04 3.602161e-04 1.801081e-04 2.601561e-04 1.000600e-04 1.741045e-03 2.481489e-03 4.202522e-04 1.921153e-03 2.821693e-03 4.202522e-04 1.961177e-03 4.202522e-04 1.600961e-04 1.000600e-04 5.203122e-04 1.600961e-04 1.000600e-04 4.602762e-04 6.403842e-04 2.801681e-04 1.801081e-04 1.600961e-04 2.601561e-04 1.080648e-03 2.181309e-03 4.402642e-04 1.821093e-03 2.281369e-03 4.802882e-04 2.101261e-03 4.002401e-04 2.001201e-04 1.200720e-04 4.602762e-04 4.402642e-04 8.004803e-05 4.602762e-04 3.802281e-04 1.600961e-04 8.004803e-05 2.601561e-04 1.400841e-04 1.020612e-03 2.021213e-03 2.401441e-04 1.440865e-03 2.061237e-03 3.001801e-04 2.421453e-03 3.402041e-04 2.401441e-04 1.801081e-04 4.402642e-04 3.001801e-04 1.801081e-04 4.402642e-04 3.402041e-04 2.401441e-04 1.600961e-04 2.601561e-04 1.200720e-04 1.400841e-03 2.381429e-03 3.001801e-04 1.881129e-03 2.601561e-03 5.003002e-04 9.725836e-03 2.361417e-03 1.500901e-03 1.040624e-03 2.641585e-03 1.540925e-03 1.080648e-03 2.801681e-03 2.201321e-03 1.520913e-03 1.480889e-03 1.020612e-03 1.600961e-03 3.362017e-03 6.043626e-03 1.640985e-03 7.544527e-03 1.070642e-02 2.801681e-03 2.089254e-02 4.662798e-03 2.741645e-03 1.841105e-03 5.103062e-03 3.642185e-03 2.741645e-03 7.144287e-03 6.704022e-03 3.422053e-03 3.041825e-03 3.021813e-03 2.681609e-03 7.964779e-03 1.210726e-02 4.242546e-03 1.596958e-02 2.009206e-02 6.403842e-03 4.522714e-03 8.004803e-04 7.404443e-04 4.402642e-04 1.060636e-03 5.203122e-04 1.600961e-04 1.060636e-03 1.240744e-03 5.403242e-04 6.603962e-04 5.003002e-04 3.201921e-04 1.921153e-03 3.321993e-03 8.004803e-04 3.342005e-03 4.602762e-03 1.060636e-03 2.657595e-02 6.463878e-03 4.462678e-03 2.641585e-03 9.005403e-03 4.662798e-03 2.801681e-03 9.625775e-03 7.964779e-03 3.862317e-03 3.762257e-03 3.041825e-03 3.342005e-03 9.985992e-03 1.660997e-02 4.922954e-03 1.110666e-02 1.390835e-02 7.844707e-03 3.812287e-02 1.070642e-02 6.904142e-03 4.662798e-03 1.340804e-02 7.364419e-03 4.862918e-03 1.402842e-02 1.226736e-02 5.823494e-03 5.823494e-03 5.263158e-03 5.103062e-03 1.534921e-02 2.459476e-02 6.844106e-03 1.550931e-02 2.147288e-02 1.118671e-02 5.163098e-03 6.603962e-04 7.804683e-04 4.602762e-04 1.360816e-03 1.260756e-03 5.603362e-04 1.520913e-03 1.660997e-03 6.403842e-04 6.603962e-04 7.004203e-04 7.804683e-04 2.801681e-03 5.363218e-03 1.200720e-03 3.662197e-03 5.083050e-03 9.805884e-04
 8.605163e-04 5.163098e-03 1.006604e-02 6.243746e-03 9.965980e-03 3.922353e-03 6.623974e-03 1.370822e-02 6.003602e-05 2.001201e-05 1.000600e-04 4.002401e-05 2.001201e-05 4.002401e-05 3.201921e-04 1.120672e-03 5.803482e-04 4.742846e-03 2.401441e-04 2.601561e-03 2.961777e-03 3.422053e-03 3.121873e-03 4.882930e-03 2.341405e-03 2.661597e-03 5.763458e-03 4.002401e-05 1.000000e-10 6.003602e-05 1.000000e-10 2.001201e-05 4.002401e-05 1.600961e-04 2.401441e-04 2.201321e-04 2.421453e-03 6.003602e-05 1.080648e-03 7.404443e-04 1.360816e-03 1.020612e-03 1.500901e-03 6.003602e-04 1.380828e-03 2.561537e-03 2.001201e-05 1.000000e-10 6.003602e-05 1.000000e-10 1.000000e-10 1.000000e-10 8.004803e-05 2.601561e-04 1.600961e-04 1.220732e-03 4.002401e-05 1.360816e-03 1.380828e-03 2.141285e-03 1.600961e-03 1.440865e-03 8.204923e-04 1.921153e-03 3.642185e-03 2.001201e-05 1.000000e-10 8.004803e-05 1.000000e-10 1.000000e-10 2.001201e-05 1.600961e-04 2.401441e-04 2.601561e-04 1.400841e-03 6.003602e-05 2.901741e-03 3.121873e-03 5.463278e-03 3.342005e-03 4.602762e-03 1.681009e-03 4.342606e-03 8.525115e-03 2.001201e-05 1.000000e-10 4.002401e-05 1.000000e-10 1.000000e-10 1.000000e-10 1.400841e-04 5.803482e-04 5.803482e-04 3.422053e-03 4.002401e-05 2.181309e-03 1.040624e-03 3.321993e-03 2.401441e-03 4.222534e-03 1.500901e-03 2.561537e-03 4.642786e-03 1.000600e-04 1.000000e-10 2.001201e-05 1.000000e-10 1.000000e-10 2.001201e-05 1.200720e-04 2.801681e-04 2.401441e-04 9.005403e-04 2.001201e-05 2.061237e-03 8.204923e-04 2.101261e-03 1.721033e-03 2.741645e-03 1.020612e-03 1.520913e-03 3.121873e-03 2.001201e-05 1.000000e-10 2.001201e-05 1.000000e-10 1.000000e-10 1.000000e-10 6.003602e-05 6.003602e-05 1.000600e-04 6.403842e-04 2.001201e-05 3.001801e-03 3.982389e-03 7.644587e-03 4.142485e-03 7.664599e-03 2.261357e-03 4.882930e-03 8.204923e-03 1.000000e-10 1.000000e-10 4.002401e-05 2.001201e-05 1.000000e-10 1.000000e-10 1.000600e-04 3.802281e-04 3.201921e-04 2.641585e-03 6.003602e-05 2.421453e-03 2.901741e-03 5.123074e-03 3.802281e-03 6.043626e-03 2.261357e-03 2.461477e-03 5.123074e-03 4.002401e-05 1.000000e-10 1.000000e-10 1.000000e-10 1.000000e-10 1.000000e-10 4.002401e-05 3.001801e-04 3.402041e-04 9.605763e-04 6.003602e-05 1.941165e-03 1.200720e-03 2.581549e-03 1.801081e-03 2.501501e-03 1.040624e-03 1.660997e-03 2.741645e-03 2.001201e-05 1.000000e-10 2.001201e-05 1.000000e-10 1.000000e-10 1.000000e-10 1.000000e-10 4.002401e-05 8.004803e-05 3.802281e-04 2.001201e-05 1.721033e-03 9.005403e-04 2.141285e-03 1.600961e-03 2.361417e-03 8.605163e-04 1.440865e-03 2.021213e-03 4.002401e-05 1.000000e-10 1.000000e-10 1.000000e-10 1.000000e-10 1.000000e-10 1.000000e-10 1.000000e-10 1.200720e-04 6.203722e-04 1.000000e-10 2.281369e-03 8.405043e-04 1.761057e-03 1.640985e-03 2.281369e-03 7.404443e-04 8.405043e-04 1.701021e-03 1.000000e-10 1.000000e-10 1.000000e-10 1.000000e-10 1.000000e-10 1.000000e-10 2.001201e-05 1.000000e-10 4.002401e-05 3.602161e-04 1.000000e-10 2.041225e-03 1.360816e-03 2.141285e-03 1.580949e-03 2.621573e-03 9.405643e-04 1.440865e-03 2.281369e-03 2.001201e-05 1.000000e-10 1.000000e-10 1.000000e-10 1.000000e-10 1.000000e-10 1.000000e-10 6.003602e-05 1.000600e-04 3.001801e-04 1.000000e-10 1.276766e-02 5.643386e-03 9.985992e-03 7.604563e-03 1.248749e-02 5.463278e-03 4.322594e-03 4.662798e-03 6.003602e-05 1.000000e-10 4.002401e-05 1.000000e-10 1.000000e-10 1.000000e-10 6.003602e-05 1.200720e-04 1.600961e-04 4.002401e-05 1.000000e-10 2.709626e-02 1.132680e-02 2.411447e-02 1.536922e-02 2.515509e-02 1.106664e-02 9.945968e-03 1.008605e-02 3.001801e-04 6.003602e-05 8.004803e-05 1.000000e-10 2.001201e-05 6.003602e-05 1.000600e-04 3.201921e-04 5.003002e-04 1.600961e-04 1.000000e-10 3.362017e-03 2.421453e-03 3.822293e-03 4.122473e-03 5.603362e-03 1.901141e-03 2.361417e-03 3.482089e-03 2.001201e-05 1.000000e-10 2.001201e-05 1.000000e-10 1.000000e-10 1.000000e-10 2.001201e-05 8.004803e-05 6.003602e-05 8.004803e-04 4.002401e-05 2.811687e-02 1.606964e-02 2.681609e-02 2.027216e-02 2.751651e-02 1.284771e-02 8.885331e-03 9.545727e-03 2.001201e-04 2.001201e-05 1.000600e-04 2.001201e-05 1.000000e-10 4.002401e-05 2.001201e-05 4.002401e-05 7.204323e-04 3.622173e-03 1.200720e-04 4.356614e-02 2.669602e-02 3.888333e-02 3.035821e-02 4.268561e-02 1.869121e-02 1.446868e-02 1.134681e-02 3.402041e-04 2.001201e-05 1.200720e-04 1.000000e-10 1.000000e-10 1.000000e-10 2.001201e-05 1.000000e-10 1.260756e-03 5.683410e-03 1.000600e-04 3.462077e-03 2.981789e-03 6.063638e-03 5.283170e-03 6.463878e-03 2.601561e-03 2.901741e-03 4.602762e-03 6.003602e-05 1.000000e-10 6.003602e-05 1.000000e-10 1.000000e-10 1.000000e-10 2.001201e-05 6.003602e-05 1.801081e-04 9.805884e-04 6.003602e-05
 3.241945e-03 9.765860e-03 1.020212e-01 3.936362e-02 1.237743e-01 5.723434e-03 2.101261e-03 3.802281e-04 2.361417e-03 3.053832e-02 1.110666e-02 3.666200e-02 1.240744e-03 1.801081e-04 8.605163e-04 4.102461e-03 4.378627e-02 1.705023e-02 5.491295e-02 2.501501e-03 8.004803e-04 8.004803e-04 3.762257e-03 3.864319e-02 1.400841e-02 4.630778e-02 1.600961e-03 7.804683e-04 1.060636e-03 5.043026e-03 5.399240e-02 2.157294e-02 6.964179e-02 3.041825e-03 9.205523e-04 3.802281e-04 3.342005e-03 3.474084e-02 1.194717e-02 3.966380e-02 1.681009e-03 4.202522e-04 2.201321e-04 8.605163e-04 1.174705e-02 4.422654e-03 1.350810e-02 6.603962e-04 1.000600e-04 1.200720e-04 5.003002e-04 5.163098e-03 1.981189e-03 6.003602e-03 2.001201e-04 4.002401e-05 1.000000e-10 2.001201e-05 2.181309e-03 5.003002e-04 2.701621e-03 6.003602e-05 1.000000e-10 1.000000e-10 6.003602e-05 9.205523e-04 2.001201e-04 1.300780e-03 1.000000e-10 2.001201e-05 1.000000e-10 1.000600e-04 7.404443e-04 2.401441e-04 8.605163e-04 1.000000e-10 1.000000e-10 1.000000e-10 2.001201e-05 6.804082e-04 1.600961e-04 7.404443e-04 2.001201e-05 1.000000e-10 2.001201e-05 1.000000e-10 3.802281e-04 1.600961e-04 4.602762e-04 1.000000e-10 1.000000e-10 2.001201e-05 2.801681e-04 6.343806e-03 1.620973e-03 8.405043e-03 2.001201e-04 8.004803e-05 1.200720e-04 5.203122e-04 1.060636e-02 3.522113e-03 1.526916e-02 2.001201e-04 8.004803e-05 1.000000e-10 1.200720e-04 2.361417e-03 5.603362e-04 3.001801e-03 1.200720e-04 2.001201e-05 1.000000e-10 8.405043e-04 1.050630e-02 3.982389e-03 1.446868e-02 4.002401e-04 8.004803e-05 1.000000e-10 1.200720e-04 3.622173e-03 1.080648e-03 5.443266e-03 1.000600e-04 2.001201e-05 1.000000e-10 2.001201e-05 4.002401e-04 6.003602e-05 4.202522e-04 1.000000e-10 1.000000e-10
 7.004203e-04 3.141885e-03 4.742846e-03 3.161897e-03 4.882930e-03 3.402041e-03 2.961777e-03 7.784671e-03 5.603362e-04 8.605163e-04 1.500901e-03 1.060636e-03 2.201321e-03 1.120672e-03 3.354012e-02 5.507304e-02 4.982990e-03 1.080849e-01 4.600760e-02 3.321993e-03 4.402642e-04 5.403242e-04 4.202522e-04 8.605163e-04 4.402642e-04 7.204323e-04 1.801081e-03 1.000600e-04 2.401441e-04 2.201321e-04 3.001801e-04 4.202522e-04 2.401441e-04 7.904743e-03 1.412848e-02 1.320792e-03 3.516110e-02 1.388833e-02 4.482690e-03 5.803482e-04 6.203722e-04 4.202522e-04 7.004203e-04 6.403842e-04 8.805283e-04 2.341405e-03 1.200720e-04 3.802281e-04 6.403842e-04 3.201921e-04 7.604563e-04 3.001801e-04 1.102662e-02 1.881129e-02 2.161297e-03 5.537322e-02 2.335401e-02 4.022413e-03 7.804683e-04 7.404443e-04 5.203122e-04 7.604563e-04 4.802882e-04 8.605163e-04 2.541525e-03 1.400841e-04 2.001201e-04 5.203122e-04 2.201321e-04 5.803482e-04 4.002401e-04 9.545727e-03 1.749049e-02 2.081249e-03 4.502702e-02 1.897138e-02 5.803482e-03 7.404443e-04 1.020612e-03 5.603362e-04 8.204923e-04 4.402642e-04 1.240744e-03 2.781669e-03 2.001201e-04 4.002401e-04 7.604563e-04 6.203722e-04 1.220732e-03 4.002401e-04 1.342806e-02 2.117270e-02 3.442065e-03 6.810086e-02 3.211927e-02 3.161897e-03 6.203722e-04 6.603962e-04 4.002401e-04 6.203722e-04 3.402041e-04 6.403842e-04 2.221333e-03 1.000600e-04 1.000600e-04 2.201321e-04 2.601561e-04 5.403242e-04 2.201321e-04 7.264359e-03 1.344807e-02 1.881129e-03 4.252552e-02 1.691015e-02 2.041225e-03 3.402041e-04 4.202522e-04 3.402041e-04 5.403242e-04 2.601561e-04 1.801081e-04 5.003002e-04 1.000600e-04 8.004803e-05 1.801081e-04 1.400841e-04 1.600961e-04 8.004803e-05 2.781669e-03 4.842906e-03 4.402642e-04 1.302782e-02 5.023014e-03 3.742245e-03 2.801681e-04 3.802281e-04 3.201921e-04 2.801681e-04 3.802281e-04 1.600961e-04 1.801081e-04 1.000600e-04 2.001201e-05 2.001201e-05 1.000000e-10 2.001201e-05 8.004803e-05 6.203722e-04 1.440865e-03 1.400841e-04 4.142485e-03 1.701021e-03 4.402642e-04 6.003602e-05 1.200720e-04 4.002401e-05 1.801081e-04 8.004803e-05 1.000600e-04 3.001801e-04 1.000000e-10 1.000000e-10 1.000000e-10 1.000000e-10 1.000000e-10 1.000000e-10 4.602762e-04 8.805283e-04 6.003602e-05 2.301381e-03 4.402642e-04 4.202522e-04 2.001201e-05 1.600961e-04 4.002401e-05 1.400841e-04 4.002401e-05 8.004803e-05 2.001201e-05 1.000000e-10 1.000000e-10 1.000000e-10 1.000000e-10 1.000000e-10 1.000000e-10 1.600961e-04 4.802882e-04 6.003602e-05 6.804082e-04 2.001201e-04 7.004203e-04 6.003602e-05 8.004803e-05 2.001201e-05 1.000600e-04 1.801081e-04 1.000000e-10 6.003602e-05 1.000000e-10 1.000000e-10 1.000000e-10 1.000000e-10 1.000000e-10 1.000000e-10 1.000600e-04 2.601561e-04 1.000000e-10 3.201921e-04 6.003602e-05 8.805283e-04 4.002401e-05 1.000600e-04 1.000000e-10 4.002401e-05 8.004803e-05 2.001201e-05 1.000000e-10 2.001201e-05 1.000000e-10 1.000000e-10 1.000000e-10 1.000000e-10 1.000000e-10 1.000000e-10 2.601561e-04 4.002401e-05 1.400841e-04 1.000000e-10 4.002401e-04 2.001201e-05 1.200720e-04 8.004803e-05 1.000600e-04 1.000000e-10 2.001201e-05 1.000000e-10 1.000000e-10 1.000000e-10 1.000000e-10 1.000000e-10 1.000000e-10 1.000000e-10 1.000000e-10 2.001201e-05 2.001201e-05 2.201321e-04 2.001201e-05 5.763458e-03 5.203122e-04 8.204923e-04 4.402642e-04 7.204323e-04 4.202522e-04 1.000600e-04 2.001201e-04 6.003602e-05 1.000000e-10 8.004803e-05 1.000000e-10 1.000000e-10 1.000000e-10 1.000000e-10 1.000000e-10 4.602762e-04 5.723434e-03 1.640985e-03 7.844707e-03 9.805884e-04 1.040624e-03 1.000600e-03 1.000600e-03 7.004203e-04 5.203122e-04 1.801081e-04 6.003602e-05 2.001201e-05 4.002401e-05 6.003602e-05 2.001201e-05 1.000000e-10 2.001201e-05 8.004803e-05 8.605163e-04 1.222734e-02 3.602161e-03 1.420853e-03 1.400841e-04 3.402041e-04 2.401441e-04 4.602762e-04 2.401441e-04 1.400841e-04 1.000600e-04 2.001201e-05 2.001201e-05 2.001201e-05 1.000000e-10 2.001201e-05 1.000000e-10 6.203722e-04 1.480889e-03 4.002401e-05 7.604563e-04 1.200720e-04 1.180708e-02 9.405643e-04 1.741045e-03 1.340804e-03 2.121273e-03 1.280768e-03 7.204323e-04 1.000600e-03 1.000600e-04 4.002401e-05 4.002401e-05 1.000000e-10 6.003602e-05 2.001201e-05 3.081849e-03 5.763458e-03 4.002401e-05 1.801081e-04 1.000000e-10 3.942365e-03 2.601561e-04 5.603362e-04 4.802882e-04 1.060636e-03 6.403842e-04 2.401441e-04 4.402642e-04 2.001201e-05 2.001201e-05 2.001201e-05 1.000000e-10 2.001201e-05 1.000000e-10 7.604563e-04 1.781069e-03 1.000000e-10 8.004803e-05 4.002401e-05 1.200720e-04 2.001201e-05 4.002401e-05 1.000000e-10 4.002401e-05 1.000000e-10 4.002401e-05 4.002401e-05 2.001201e-05 1.000000e-10 1.000000e-10 1.000000e-10 1.000000e-10 1.000000e-10 1.200720e-04 1.200720e-04 2.001201e-05 2.801681e-04 4.002401e-05
 7.684611e-03 8.765259e-03 6.443866e-03 8.345007e-03 6.804082e-03 1.076646e-02 6.243746e-03 7.344407e-03 6.023614e-03 4.142485e-03 3.542125e-03 3.902341e-03 4.322594e-03 2.817691e-02 7.450470e-02 4.002401e-03 3.646188e-02 5.145087e-02 4.802882e-03 1.274765e-02 1.420853e-03 7.604563e-04 8.805283e-04 1.220732e-03 2.501501e-03 8.605163e-04 9.205523e-04 1.500901e-03 1.520913e-03 6.804082e-04 1.060636e-03 8.805283e-04 1.344807e-02 1.981189e-02 8.004803e-04 7.884731e-03 1.166700e-02 1.000600e-03 1.853112e-02 8.805283e-04 1.660997e-03 1.841105e-03 1.781069e-03 3.021813e-03 1.681009e-03 1.660997e-03 2.301381e-03 2.161297e-03 1.480889e-03 1.841105e-03 1.480889e-03 1.737042e-02 3.662197e-02 1.140684e-03 1.088653e-02 1.522914e-02 1.320792e-03 1.717030e-02 1.761057e-03 1.240744e-03 1.480889e-03 1.080648e-03 2.101261e-03 1.701021e-03 1.500901e-03 1.540925e-03 2.421453e-03 1.020612e-03 2.061237e-03 1.500901e-03 1.368821e-02 2.783670e-02 2.121273e-03 9.385631e-03 1.346808e-02 1.520913e-03 2.233340e-02 1.901141e-03 1.681009e-03 1.540925e-03 1.280768e-03 1.921153e-03 2.201321e-03 2.081249e-03 2.101261e-03 2.941765e-03 1.600961e-03 2.121273e-03 2.181309e-03 2.541525e-02 4.492696e-02 2.721633e-03 1.310786e-02 1.943166e-02 2.161297e-03 1.390835e-02 2.061237e-03 1.260756e-03 9.605763e-04 9.405643e-04 1.701021e-03 1.260756e-03 1.640985e-03 1.380828e-03 1.300780e-03 9.005403e-04 1.080648e-03 1.300780e-03 1.420853e-02 2.581549e-02 1.981189e-03 7.384431e-03 1.102662e-02 1.220732e-03 5.803482e-03 3.802281e-04 5.003002e-04 7.804683e-04 5.603362e-04 9.605763e-04 1.040624e-03 7.004203e-04 5.603362e-04 6.804082e-04 4.002401e-04 2.201321e-04 3.802281e-04 4.122473e-03 8.144887e-03 3.001801e-04 1.861117e-03 3.321993e-03 3.001801e-04 3.161897e-03 4.802882e-04 3.001801e-04 4.002401e-04 3.201921e-04 7.404443e-04 2.401441e-04 1.801081e-04 4.002401e-04 1.400841e-04 6.003602e-05 1.400841e-04 1.000600e-04 1.620973e-03 3.722233e-03 1.000600e-04 6.804082e-04 9.605763e-04 1.200720e-04 1.100660e-03 1.600961e-04 1.200720e-04 1.000600e-04 1.000600e-04 8.004803e-05 1.600961e-04 1.000000e-10 1.200720e-04 6.003602e-05 4.002401e-05 8.004803e-05 8.004803e-05 4.802882e-04 1.500901e-03 1.000600e-04 4.602762e-04 7.004203e-04 2.001201e-05 5.603362e-04 8.004803e-05 2.001201e-05 8.004803e-05 6.003602e-05 8.004803e-05 4.002401e-05 1.000600e-04 4.002401e-05 6.003602e-05 2.001201e-05 1.000000e-10 2.001201e-05 1.200720e-04 6.003602e-04 8.004803e-05 1.600961e-04 3.201921e-04 6.003602e-05 3.802281e-04 6.003602e-05 4.002401e-05 2.001201e-05 2.001201e-05 6.003602e-05 4.002401e-05 2.001201e-05 6.003602e-05 2.001201e-05 2.001201e-05 4.002401e-05 1.000000e-10 2.201321e-04 5.403242e-04 2.001201e-05 1.000600e-04 2.401441e-04 2.001201e-05 2.801681e-04 2.001201e-05 4.002401e-05 6.003602e-05 2.001201e-05 4.002401e-05 6.003602e-05 2.001201e-05 6.003602e-05 6.003602e-05 1.000000e-10 1.000000e-10 1.000000e-10 2.201321e-04 4.202522e-04 2.001201e-05 1.400841e-04 1.200720e-04 4.002401e-05 2.201321e-04 2.001201e-05 1.000000e-10 4.002401e-05 2.001201e-05 2.001201e-05 2.001201e-05 1.000000e-10 4.002401e-05 2.001201e-05 2.001201e-05 2.001201e-05 1.000000e-10 2.201321e-04 2.601561e-04 1.000000e-10 2.001201e-05 2.001201e-05 1.000000e-10 3.261957e-03 7.604563e-04 3.201921e-04 5.603362e-04 5.003002e-04 1.000600e-03 6.603962e-04 3.001801e-04 5.203122e-04 3.802281e-04 1.801081e-04 1.400841e-04 1.801081e-04 2.041225e-03 5.303182e-03 8.004803e-05 1.801081e-04 2.201321e-04 3.402041e-04 5.863518e-03 8.805283e-04 8.204923e-04 1.180708e-03 6.003602e-04 1.821093e-03 9.205523e-04 5.003002e-04 1.340804e-03 7.404443e-04 3.001801e-04 1.400841e-04 4.602762e-04 3.522113e-03 9.445667e-03 4.002401e-04 2.601561e-04 2.801681e-04 5.803482e-04 1.080648e-03 1.400841e-04 6.003602e-05 1.801081e-04 6.003602e-05 4.002401e-04 1.000600e-04 6.003602e-05 1.600961e-04 1.801081e-04 8.004803e-05 4.002401e-05 1.200720e-04 4.402642e-04 1.360816e-03 4.002401e-05 6.403842e-04 1.000600e-03 2.001201e-05 8.264959e-03 1.280768e-03 4.802882e-04 9.005403e-04 5.603362e-04 1.460877e-03 5.403242e-04 3.802281e-04 8.605163e-04 5.803482e-04 4.002401e-04 2.801681e-04 2.201321e-04 4.002401e-04 8.405043e-04 5.803482e-04 3.562137e-03 8.024815e-03 4.002401e-04 2.941765e-03 2.801681e-04 1.400841e-04 2.401441e-04 1.400841e-04 3.201921e-04 2.001201e-04 1.000000e-10 4.002401e-04 2.001201e-04 1.000600e-04 8.004803e-05 6.003602e-05 4.002401e-05 1.000600e-04 1.400841e-04 2.141285e-03 2.501501e-03 2.601561e-04 1.600961e-04 1.000000e-10 2.001201e-05 2.001201e-05 1.000000e-10 2.001201e-05 2.001201e-05 1.000000e-10 4.002401e-05 2.001201e-05 2.001201e-05 1.000000e-10 1.000000e-10 1.400841e-04 2.801681e-04 1.000000e-10 4.002401e-05 1.000600e-04 1.000000e-10
 5.803482e-04 4.002401e-04 1.000000e-10 1.000000e-10 3.402041e-04 4.002401e-04 1.560937e-03 9.905944e-03 1.933160e-02 1.729037e-02 2.347408e-02 2.567541e-02 2.041225e-02 3.157895e-02 2.999800e-02 1.152692e-02 2.799680e-02 4.608765e-02 1.951171e-02 5.603362e-04 1.400841e-04 1.000000e-10 2.001201e-05 1.600961e-04 2.401441e-04 9.405643e-04 3.281969e-03 5.763458e-03 5.223134e-03 7.004203e-03 7.004203e-03 5.783470e-03 7.764659e-03 7.264359e-03 3.201921e-03 8.925355e-03 1.332800e-02 5.883530e-03 8.405043e-04 2.201321e-04 2.001201e-05 4.002401e-05 3.402041e-04 4.202522e-04 1.360816e-03 5.663398e-03 8.425055e-03 7.924755e-03 1.024615e-02 1.090654e-02 8.445067e-03 1.108665e-02 1.052632e-02 6.303782e-03 1.300780e-02 1.971183e-02 8.525115e-03 8.605163e-04 1.801081e-04 2.001201e-05 2.001201e-05 3.201921e-04 3.602161e-04 1.040624e-03 4.142485e-03 7.004203e-03 6.103662e-03 7.964779e-03 9.525715e-03 6.924154e-03 1.026616e-02 1.032620e-02 5.003002e-03 1.088653e-02 1.771063e-02 7.264359e-03 1.000600e-03 3.402041e-04 4.002401e-05 1.200720e-04 4.402642e-04 6.203722e-04 1.460877e-03 5.863518e-03 1.098659e-02 9.405643e-03 1.198719e-02 1.428857e-02 1.048629e-02 1.322794e-02 1.400841e-02 7.884731e-03 1.701021e-02 2.573544e-02 1.040624e-02 3.602161e-04 1.400841e-04 1.000000e-10 1.000000e-10 2.601561e-04 2.201321e-04 7.404443e-04 3.241945e-03 6.764058e-03 5.683410e-03 7.644587e-03 8.184911e-03 6.563938e-03 8.304983e-03 7.664599e-03 5.003002e-03 1.002602e-02 1.524915e-02 6.143686e-03 2.601561e-04 8.004803e-05 1.000000e-10 4.002401e-05 6.003602e-05 8.004803e-05 2.801681e-04 1.440865e-03 2.401441e-03 1.841105e-03 2.681609e-03 2.581549e-03 2.041225e-03 2.941765e-03 2.541525e-03 1.300780e-03 3.101861e-03 5.523314e-03 2.341405e-03 2.201321e-04 1.400841e-04 1.000000e-10 2.001201e-05 1.400841e-04 2.001201e-05 1.200720e-04 5.603362e-04 9.205523e-04 9.605763e-04 1.100660e-03 9.205523e-04 9.205523e-04 1.340804e-03 1.140684e-03 6.603962e-04 1.600961e-03 2.201321e-03 1.020612e-03 1.000000e-10 1.000000e-10 1.000000e-10 1.000000e-10 2.001201e-05 1.000000e-10 1.000000e-10 6.003602e-05 3.802281e-04 3.602161e-04 4.802882e-04 5.803482e-04 3.602161e-04 5.803482e-04 4.802882e-04 1.801081e-04 4.202522e-04 1.240744e-03 3.201921e-04 4.002401e-05 1.000000e-10 1.000000e-10 1.000000e-10 1.000000e-10 1.000000e-10 1.000000e-10 1.200720e-04 1.801081e-04 1.000600e-04 1.000600e-04 3.001801e-04 1.801081e-04 1.600961e-04 3.802281e-04 8.004803e-05 1.801081e-04 5.203122e-04 1.600961e-04 6.003602e-05 1.000000e-10 1.000000e-10 1.000000e-10 1.000000e-10 1.000000e-10 1.000000e-10 1.400841e-04 1.600961e-04 1.000600e-04 1.200720e-04 1.801081e-04 8.004803e-05 1.600961e-04 1.000600e-04 1.200720e-04 1.000600e-04 4.202522e-04 2.001201e-04 1.000000e-10 1.000000e-10 1.000000e-10 1.000000e-10 1.000000e-10 1.000000e-10 1.000000e-10 4.002401e-05 3.001801e-04 8.004803e-05 2.401441e-04 8.004803e-05 1.200720e-04 2.001201e-04 1.400841e-04 2.001201e-05 1.000600e-04 1.000600e-04 2.001201e-04 1.000000e-10 1.000000e-10 1.000000e-10 1.000000e-10 1.000000e-10 1.000000e-10 1.000000e-10 2.001201e-05 1.200720e-04 1.200720e-04 2.001201e-04 4.002401e-05 4.002401e-05 2.001201e-05 6.003602e-05 2.001201e-05 1.400841e-04 1.200720e-04 1.200720e-04 1.801081e-04 1.000000e-10 1.000000e-10 1.000000e-10 6.003602e-05 1.000000e-10 1.200720e-04 8.805283e-04 1.380828e-03 1.020612e-03 1.140684e-03 1.160696e-03 1.040624e-03 8.204923e-04 7.204323e-04 7.204323e-04 2.501501e-03 3.962377e-03 1.240744e-03 2.201321e-04 1.000000e-10 1.000000e-10 1.000000e-10 8.004803e-05 1.000000e-10 1.000600e-04 1.480889e-03 2.001201e-03 1.801081e-03 2.421453e-03 2.361417e-03 1.660997e-03 1.420853e-03 1.340804e-03 1.200720e-03 4.342606e-03 7.704623e-03 2.161297e-03 4.002401e-05 1.000000e-10 1.000000e-10 1.000000e-10 4.002401e-05 4.002401e-05 1.000000e-10 3.201921e-04 5.403242e-04 3.201921e-04 3.201921e-04 5.203122e-04 4.402642e-04 8.004803e-04 9.805884e-04 2.201321e-04 5.203122e-04 6.804082e-04 4.002401e-04 4.002401e-04 2.001201e-05 1.000000e-10 1.000000e-10 6.003602e-05 8.004803e-05 3.001801e-04 1.500901e-03 2.441465e-03 1.560937e-03 1.981189e-03 2.301381e-03 1.981189e-03 4.942966e-03 6.083650e-03 9.005403e-04 1.120672e-03 1.741045e-03 2.861717e-03 1.200720e-04 4.002401e-05 1.000000e-10 1.000000e-10 1.000000e-10 2.001201e-05 4.002401e-05 5.603362e-04 9.205523e-04 4.402642e-04 5.403242e-04 8.004803e-04 7.804683e-04 2.041225e-03 1.921153e-03 3.001801e-04 3.602161e-04 6.003602e-04 9.205523e-04 1.000000e-10 1.000000e-10 1.000000e-10 1.000000e-10 1.000000e-10 1.000000e-10 1.000000e-10 1.000000e-10 8.004803e-05 2.001201e-05 1.000600e-04 1.000600e-04 6.003602e-05 6.003602e-05 1.400841e-04 1.000000e-10 1.400841e-04 1.400841e-04 6.003602e-05
 9.465679e-03 7.144287e-03 1.340804e-03 2.121273e-03 9.505703e-03 5.523314e-03 9.245547e-03 2.551531e-02 1.400841e-02 1.044627e-02 7.784671e-03 5.823494e-03 9.025415e-03 1.638983e-02 3.820292e-02 1.018611e-02 3.790274e-02 5.121073e-02 1.398839e-02 9.085451e-03 1.300780e-03 6.003602e-05 4.202522e-04 2.081249e-03 8.204923e-04 1.500901e-03 6.764058e-03 4.562738e-03 2.961777e-03 2.441465e-03 1.881129e-03 1.901141e-03 5.923554e-03 1.060636e-02 2.161297e-03 1.054633e-02 1.372824e-02 3.682209e-03 1.392836e-02 9.005403e-04 2.601561e-04 5.803482e-04 2.581549e-03 2.061237e-03 2.441465e-03 8.084851e-03 7.564539e-03 4.302582e-03 3.081849e-03 2.821693e-03 3.121873e-03 6.704022e-03 1.588953e-02 3.382029e-03 1.709025e-02 2.375425e-02 5.283170e-03 1.204723e-02 1.480889e-03 2.801681e-04 3.402041e-04 1.640985e-03 1.981189e-03 2.281369e-03 6.623974e-03 6.003602e-03 3.482089e-03 3.321993e-03 2.721633e-03 3.241945e-03 5.923554e-03 1.376826e-02 4.942966e-03 1.230738e-02 1.823094e-02 5.203122e-03 1.813088e-02 1.520913e-03 2.001201e-04 8.405043e-04 2.681609e-03 2.621573e-03 2.701621e-03 1.032620e-02 9.545727e-03 4.782870e-03 4.322594e-03 3.502101e-03 4.862918e-03 8.725235e-03 1.751051e-02 5.803482e-03 2.023214e-02 2.929758e-02 7.444467e-03 9.965980e-03 1.741045e-03 2.801681e-04 3.802281e-04 1.701021e-03 1.560937e-03 2.101261e-03 5.983590e-03 5.443266e-03 2.601561e-03 2.781669e-03 2.041225e-03 3.081849e-03 5.963578e-03 1.112668e-02 4.202522e-03 1.142686e-02 1.544927e-02 4.322594e-03 4.522714e-03 4.402642e-04 6.003602e-05 8.004803e-05 1.040624e-03 8.805283e-04 7.204323e-04 2.261357e-03 1.881129e-03 1.300780e-03 9.405643e-04 6.203722e-04 8.405043e-04 2.361417e-03 3.962377e-03 9.805884e-04 2.581549e-03 5.323194e-03 6.603962e-04 1.921153e-03 1.400841e-04 8.004803e-05 4.002401e-05 3.602161e-04 2.401441e-04 2.601561e-04 9.005403e-04 6.603962e-04 3.001801e-04 3.201921e-04 1.801081e-04 2.001201e-04 1.520913e-03 3.061837e-03 2.801681e-04 1.280768e-03 2.041225e-03 2.201321e-04 9.405643e-04 1.600961e-04 2.001201e-05 2.001201e-05 2.401441e-04 1.000600e-04 1.600961e-04 5.003002e-04 1.200720e-04 1.200720e-04 1.000600e-04 6.003602e-05 6.003602e-05 4.002401e-04 7.604563e-04 1.400841e-04 4.802882e-04 8.405043e-04 2.401441e-04 4.602762e-04 8.004803e-05 2.001201e-05 1.000000e-10 1.200720e-04 8.004803e-05 6.003602e-05 1.801081e-04 8.004803e-05 2.001201e-05 2.001201e-05 4.002401e-05 4.002401e-05 2.601561e-04 4.202522e-04 8.004803e-05 1.801081e-04 2.801681e-04 8.004803e-05 3.201921e-04 4.002401e-05 1.000000e-10 2.001201e-05 2.001201e-05 2.001201e-05 1.000000e-10 6.003602e-05 2.001201e-05 6.003602e-05 1.000000e-10 1.000000e-10 4.002401e-05 3.201921e-04 4.802882e-04 1.000000e-10 2.201321e-04 2.601561e-04 6.003602e-05 1.000600e-04 2.001201e-05 1.000000e-10 4.002401e-05 1.000000e-10 1.000000e-10 2.001201e-05 1.000600e-04 2.001201e-05 1.000000e-10 2.001201e-05 6.003602e-05 1.000000e-10 2.801681e-04 4.402642e-04 6.003602e-05 2.001201e-04 2.201321e-04 4.002401e-05 1.200720e-04 1.000000e-10 1.000000e-10 2.001201e-05 4.002401e-05 1.000000e-10 2.001201e-05 2.001201e-05 2.001201e-05 1.000000e-10 1.000000e-10 2.001201e-05 2.001201e-05 1.801081e-04 3.802281e-04 2.001201e-05 4.002401e-05 1.200720e-04 1.000000e-10 6.603962e-04 4.402642e-04 1.200720e-04 1.000600e-04 5.203122e-04 5.603362e-04 4.002401e-04 8.805283e-04 4.202522e-04 2.601561e-04 2.201321e-04 2.601561e-04 3.602161e-04 1.360816e-03 4.462678e-03 3.001801e-04 2.041225e-03 2.841705e-03 5.203122e-04 1.761057e-03 7.204323e-04 1.400841e-04 3.402041e-04 7.004203e-04 6.003602e-04 9.205523e-04 1.640985e-03 1.360816e-03 9.205523e-04 6.403842e-04 7.204323e-04 9.805884e-04 2.481489e-03 6.403842e-03 9.805884e-04 3.942365e-03 3.742245e-03 1.160696e-03 6.403842e-04 6.003602e-05 1.000000e-10 1.000000e-10 2.801681e-04 1.200720e-04 4.002401e-05 2.801681e-04 3.602161e-04 4.002401e-05 1.000600e-04 2.001201e-05 6.003602e-05 7.604563e-04 1.600961e-03 2.001201e-05 8.004803e-04 8.805283e-04 8.004803e-05 1.540925e-03 6.003602e-04 2.201321e-04 3.001801e-04 8.204923e-04 3.602161e-04 6.804082e-04 1.560937e-03 1.060636e-03 4.802882e-04 5.803482e-04 6.403842e-04 8.204923e-04 1.921153e-03 4.802882e-03 7.204323e-04 4.642786e-03 7.344407e-03 1.020612e-03 4.002401e-04 1.000600e-04 1.000000e-10 4.002401e-05 2.601561e-04 2.201321e-04 3.001801e-04 4.202522e-04 2.801681e-04 2.601561e-04 3.802281e-04 3.402041e-04 1.400841e-04 6.603962e-04 1.640985e-03 3.201921e-04 1.741045e-03 2.521513e-03 2.601561e-04 1.200720e-04 1.000000e-10 1.000000e-10 1.000000e-10 2.001201e-05 1.000000e-10 2.001201e-05 1.600961e-04 4.002401e-05 4.002401e-05 1.000000e-10 4.002401e-05 1.000000e-10 1.200720e-04 1.801081e-04 1.000000e-10 1.000600e-04 6.003602e-05 1.000000e-10
 1.385031e-01 1.975185e-02 3.329998e-02 2.735641e-02 3.896338e-02 1.983190e-02 6.924154e-03 1.200720e-03 1.801081e-04 1.000000e-10 2.001201e-05 2.001201e-05 1.000000e-10 2.001201e-05 1.298779e-02 9.345607e-03 1.691015e-02 1.208725e-02 2.049230e-02 8.164899e-03 1.741045e-03 7.204323e-04 2.001201e-05 1.000000e-10 1.000000e-10 2.001201e-05 1.000000e-10 1.000000e-10 1.809085e-02 1.146688e-02 2.643586e-02 1.915149e-02 3.191915e-02 1.204723e-02 3.582149e-03 1.180708e-03 1.200720e-04 1.000000e-10 1.000000e-10 4.002401e-05 1.000000e-10 1.000000e-10 1.677006e-02 9.005403e-03 2.141285e-02 1.612968e-02 2.807685e-02 1.134681e-02 2.181309e-03 9.205523e-04 2.001201e-05 1.000000e-10 1.000000e-10 4.002401e-05 2.001201e-05 1.000000e-10 2.017210e-02 1.384831e-02 3.235942e-02 2.411447e-02 4.372624e-02 1.664999e-02 3.221933e-03 1.180708e-03 4.002401e-05 1.000000e-10 1.000000e-10 1.000000e-10 2.001201e-05 1.000000e-10 1.536922e-02 8.204923e-03 1.721033e-02 1.448869e-02 2.435461e-02 9.765860e-03 1.881129e-03 8.805283e-04 4.002401e-05 1.000000e-10 1.000000e-10 1.000000e-10 1.000000e-10 1.000000e-10 7.284371e-03 1.741045e-03 6.944166e-03 4.222534e-03 6.904142e-03 2.781669e-03 1.100660e-03 5.603362e-04 1.000000e-10 1.000000e-10 1.000000e-10 1.000000e-10 1.000000e-10 1.000000e-10 1.961177e-03 1.320792e-03 3.181909e-03 1.600961e-03 3.241945e-03 9.605763e-04 8.805283e-04 8.204923e-04 1.000000e-10 1.000000e-10 2.001201e-05 1.000000e-10 1.000000e-10 1.000000e-10 1.440865e-03 5.603362e-04 7.804683e-04 7.804683e-04 1.180708e-03 5.603362e-04 4.002401e-05 1.200720e-04 1.000000e-10 1.000000e-10 1.000000e-10 1.000000e-10 1.000000e-10 1.000000e-10 6.203722e-04 1.801081e-04 6.003602e-04 2.201321e-04 4.802882e-04 1.600961e-04 1.400841e-04 1.000600e-04 1.000000e-10 1.000000e-10 1.000000e-10 1.000000e-10 1.000000e-10 1.000000e-10 4.002401e-04 1.400841e-04 5.203122e-04 1.200720e-04 3.602161e-04 1.600961e-04 1.200720e-04 1.200720e-04 1.000000e-10 1.000000e-10 1.000000e-10 1.000000e-10 1.000000e-10 1.000000e-10 1.600961e-04 1.000600e-04 3.602161e-04 1.400841e-04 3.402041e-04 1.400841e-04 1.200720e-04 2.401441e-04 1.000000e-10 1.000000e-10 1.000000e-10 2.001201e-05 1.000000e-10 1.000000e-10 2.001201e-04 8.004803e-05 2.001201e-04 1.801081e-04 1.801081e-04 8.004803e-05 4.002401e-05 6.003602e-05 1.000000e-10 1.000000e-10 1.000000e-10 1.000000e-10 1.000000e-10 1.000000e-10 2.801681e-04 1.400841e-03 3.822293e-03 2.541525e-03 3.662197e-03 1.340804e-03 1.721033e-03 2.121273e-03 1.000000e-10 1.000000e-10 4.002401e-05 2.001201e-05 1.000000e-10 1.000000e-10 4.802882e-04 2.321393e-03 6.583950e-03 4.002401e-03 7.404443e-03 2.221333e-03 3.121873e-03 3.982389e-03 1.000000e-10 4.002401e-05 6.003602e-05 8.004803e-05 2.001201e-05 1.000000e-10 1.380828e-03 6.203722e-04 1.380828e-03 9.005403e-04 8.204923e-04 3.001801e-04 3.602161e-04 3.602161e-04 1.000000e-10 1.000000e-10 1.000000e-10 1.000000e-10 6.003602e-05 1.000000e-10 8.405043e-04 3.061837e-03 7.064239e-03 4.722834e-03 6.423854e-03 1.500901e-03 2.321393e-03 4.042425e-03 1.000000e-10 1.000000e-10 1.000000e-10 1.200720e-04 1.801081e-04 1.000000e-10 1.600961e-04 1.140684e-03 2.441465e-03 1.701021e-03 2.301381e-03 4.002401e-04 9.005403e-04 1.320792e-03 1.000000e-10 1.000000e-10 1.000000e-10 2.001201e-05 2.001201e-05 1.000000e-10 2.201321e-04 8.004803e-05 1.600961e-04 1.000600e-04 2.201321e-04 6.003602e-05 4.002401e-05 2.001201e-05 1.000000e-10 1.000000e-10 1.000000e-10 1.000000e-10 1.000000e-10 1.000000e-10
 1.000600e-03 2.661597e-03 1.140684e-03 1.560937e-03 2.821693e-03 4.282570e-03 1.090654e-02 6.103662e-03 9.965980e-03 1.378827e-02 1.398839e-02 2.093256e-02 1.400841e-02 4.996998e-02 4.950971e-02 1.094657e-02 3.093856e-02 3.225936e-02 8.425055e-03 1.340804e-03 5.403242e-04 1.200720e-04 2.201321e-04 7.004203e-04 7.204323e-04 1.660997e-03 1.440865e-03 2.941765e-03 3.141885e-03 4.222534e-03 6.043626e-03 3.301981e-03 1.899139e-02 1.486892e-02 2.801681e-03 7.784671e-03 9.225535e-03 2.261357e-03 1.981189e-03 7.404443e-04 3.201921e-04 5.203122e-04 7.804683e-04 1.280768e-03 3.582149e-03 1.721033e-03 5.543326e-03 4.622774e-03 5.343206e-03 9.265559e-03 5.303182e-03 2.749650e-02 2.591555e-02 3.662197e-03 1.062638e-02 1.190714e-02 3.161897e-03 1.681009e-03 6.603962e-04 2.201321e-04 3.001801e-04 7.604563e-04 1.220732e-03 3.041825e-03 1.260756e-03 4.522714e-03 3.782269e-03 5.243146e-03 9.205523e-03 5.363218e-03 2.175305e-02 1.973184e-02 4.662798e-03 9.365619e-03 1.006604e-02 2.921753e-03 2.561537e-03 1.000600e-03 3.402041e-04 3.802281e-04 8.405043e-04 1.941165e-03 4.642786e-03 1.981189e-03 6.343806e-03 6.503902e-03 7.764659e-03 1.090654e-02 7.264359e-03 3.716230e-02 2.965779e-02 6.243746e-03 1.180708e-02 1.322794e-02 4.462678e-03 1.420853e-03 7.604563e-04 2.201321e-04 2.201321e-04 4.202522e-04 1.260756e-03 2.701621e-03 1.240744e-03 3.161897e-03 3.642185e-03 4.122473e-03 6.864118e-03 4.502702e-03 2.113268e-02 1.833100e-02 3.342005e-03 7.624575e-03 7.904743e-03 3.101861e-03 8.605163e-04 2.201321e-04 1.801081e-04 3.001801e-04 5.003002e-04 6.203722e-04 1.060636e-03 8.004803e-04 1.220732e-03 1.801081e-03 1.901141e-03 2.021213e-03 1.480889e-03 6.623974e-03 5.343206e-03 7.604563e-04 2.201321e-03 2.641585e-03 8.204923e-04 1.160696e-03 3.802281e-04 2.201321e-04 1.600961e-04 4.202522e-04 3.802281e-04 3.602161e-04 4.602762e-04 6.203722e-04 6.203722e-04 4.402642e-04 7.804683e-04 4.602762e-04 2.461477e-03 1.941165e-03 6.203722e-04 9.205523e-04 8.204923e-04 6.403842e-04 1.801081e-04 6.003602e-05 2.001201e-05 2.001201e-05 6.003602e-05 6.003602e-05 6.003602e-05 6.003602e-05 1.200720e-04 2.601561e-04 1.400841e-04 1.801081e-04 2.601561e-04 1.060636e-03 1.160696e-03 2.401441e-04 5.203122e-04 7.204323e-04 2.801681e-04 2.001201e-04 6.003602e-05 4.002401e-05 1.000000e-10 4.002401e-05 6.003602e-05 4.002401e-05 8.004803e-05 6.003602e-05 1.200720e-04 6.003602e-05 8.004803e-05 1.600961e-04 3.602161e-04 5.003002e-04 6.003602e-05 2.001201e-04 3.001801e-04 4.002401e-05 3.001801e-04 2.001201e-05 2.001201e-05 2.001201e-05 6.003602e-05 1.400841e-04 8.004803e-05 6.003602e-05 4.002401e-05 1.200720e-04 6.003602e-05 6.003602e-05 8.004803e-05 1.801081e-04 1.600961e-04 6.003602e-05 2.201321e-04 2.001201e-04 4.002401e-05 3.602161e-04 6.003602e-05 4.002401e-05 1.000000e-10 1.200720e-04 4.002401e-05 4.002401e-05 4.002401e-05 1.000600e-04 4.002401e-05 6.003602e-05 6.003602e-05 6.003602e-05 1.000600e-04 6.003602e-05 1.000600e-04 1.400841e-04 1.400841e-04 6.003602e-05 1.600961e-04 6.003602e-05 1.000000e-10 2.001201e-05 6.003602e-05 6.003602e-05 2.001201e-05 6.003602e-05 6.003602e-05 1.000000e-10 8.004803e-05 1.000000e-10 1.000000e-10 1.600961e-04 1.000600e-04 4.002401e-05 4.002401e-05 6.003602e-05 4.002401e-05 1.600961e-03 5.403242e-04 1.200720e-04 2.601561e-04 4.602762e-04 4.002401e-04 5.003002e-04 5.203122e-04 7.804683e-04 7.004203e-04 5.003002e-04 7.004203e-04 6.603962e-04 3.141885e-03 3.962377e-03 6.003602e-04 2.001201e-04 2.401441e-04 1.020612e-03 1.981189e-03 4.802882e-04 1.400841e-04 3.402041e-04 7.404443e-04 7.604563e-04 8.004803e-04 1.140684e-03 1.761057e-03 1.000600e-03 1.160696e-03 9.805884e-04 1.480889e-03 6.884130e-03 7.004203e-03 1.140684e-03 4.602762e-04 2.801681e-04 1.660997e-03 5.203122e-04 2.001201e-04 2.001201e-05 1.000600e-04 4.002401e-04 1.801081e-04 8.004803e-05 4.002401e-04 2.601561e-04 2.201321e-04 2.001201e-04 2.401441e-04 2.801681e-04 4.002401e-04 3.001801e-04 2.001201e-04 8.405043e-04 1.120672e-03 1.600961e-04 2.801681e-03 6.203722e-04 3.602161e-04 2.601561e-04 7.604563e-04 9.405643e-04 6.403842e-04 1.420853e-03 1.681009e-03 1.460877e-03 1.660997e-03 1.420853e-03 1.000600e-03 6.804082e-04 3.201921e-04 1.881129e-03 4.342606e-03 6.423854e-03 1.280768e-03 7.804683e-04 2.401441e-04 6.003602e-05 1.000600e-04 3.402041e-04 2.001201e-04 1.600961e-04 5.203122e-04 6.003602e-04 5.203122e-04 6.203722e-04 4.602762e-04 2.801681e-04 2.201321e-04 2.001201e-04 7.004203e-04 1.681009e-03 2.021213e-03 6.804082e-04 2.001201e-05 2.001201e-05 1.000000e-10 2.001201e-05 2.001201e-05 2.001201e-05 2.001201e-05 1.000000e-10 4.002401e-05 6.003602e-05 2.001201e-05 2.001201e-05 6.003602e-05 1.000600e-04 1.600961e-04 2.001201e-05 1.000600e-04 1.000600e-04 8.004803e-05
 7.264359e-03 5.803482e-04 1.200720e-04 1.000000e-10 1.200720e-03 8.605163e-04 2.181309e-03 2.849710e-02 3.081849e-02 1.767060e-02 2.177306e-02 1.594957e-02 1.965179e-02 2.545527e-02 2.761657e-02 1.502902e-02 1.568941e-02 2.369422e-02 3.199920e-02 3.041825e-03 3.201921e-04 6.003602e-05 1.000000e-10 5.403242e-04 2.601561e-04 6.603962e-04 9.925956e-03 8.585151e-03 4.662798e-03 5.563338e-03 4.142485e-03 5.243146e-03 7.964779e-03 9.165499e-03 3.902341e-03 3.902341e-03 5.483290e-03 9.065439e-03 5.503302e-03 4.602762e-04 2.001201e-05 1.000000e-10 8.405043e-04 5.603362e-04 1.060636e-03 1.278767e-02 1.300780e-02 7.664599e-03 8.705223e-03 6.143686e-03 6.964179e-03 1.148689e-02 1.350810e-02 6.623974e-03 6.383830e-03 8.845307e-03 1.346808e-02 4.242546e-03 4.002401e-04 1.000600e-04 4.002401e-05 5.603362e-04 4.802882e-04 1.000600e-03 1.176706e-02 1.090654e-02 6.323794e-03 6.183710e-03 5.323194e-03 6.904142e-03 1.046628e-02 1.162698e-02 5.883530e-03 5.303182e-03 6.643986e-03 1.176706e-02 6.704022e-03 7.804683e-04 1.000600e-04 1.000000e-10 9.205523e-04 7.004203e-04 1.240744e-03 1.554933e-02 1.570943e-02 8.925355e-03 1.006604e-02 8.965379e-03 9.785872e-03 1.504903e-02 1.805083e-02 8.024815e-03 7.924755e-03 1.094657e-02 1.588953e-02 4.062437e-03 3.001801e-04 2.001201e-05 1.000000e-10 4.602762e-04 3.402041e-04 6.804082e-04 9.065439e-03 8.845307e-03 5.263158e-03 5.923554e-03 4.782870e-03 5.863518e-03 9.345607e-03 1.072644e-02 4.802882e-03 5.123074e-03 6.203722e-03 1.036622e-02 1.721033e-03 1.200720e-04 1.000000e-10 1.000000e-10 3.001801e-04 1.200720e-04 2.201321e-04 3.682209e-03 3.161897e-03 1.620973e-03 1.861117e-03 1.280768e-03 1.961177e-03 2.621573e-03 3.041825e-03 1.320792e-03 1.861117e-03 2.381429e-03 4.262558e-03 6.403842e-04 2.001201e-05 4.002401e-05 2.001201e-05 8.004803e-05 1.000600e-04 6.003602e-05 1.640985e-03 1.400841e-03 7.404443e-04 1.000600e-03 6.403842e-04 6.203722e-04 1.380828e-03 1.480889e-03 5.003002e-04 5.803482e-04 1.240744e-03 1.821093e-03 3.201921e-04 1.000000e-10 1.000000e-10 1.000000e-10 2.001201e-05 1.000000e-10 4.002401e-05 5.403242e-04 7.004203e-04 1.801081e-04 2.601561e-04 3.001801e-04 2.401441e-04 6.403842e-04 5.403242e-04 3.602161e-04 1.801081e-04 4.202522e-04 7.204323e-04 1.000600e-04 1.000000e-10 1.000000e-10 1.000000e-10 1.000000e-10 1.000000e-10 1.000000e-10 2.201321e-04 2.601561e-04 1.000600e-04 2.001201e-04 1.000000e-10 2.401441e-04 3.802281e-04 4.002401e-04 6.003602e-05 1.000600e-04 2.401441e-04 2.001201e-04 4.002401e-05 1.000000e-10 1.000000e-10 1.000000e-10 1.000000e-10 1.000000e-10 2.001201e-05 1.200720e-04 1.600961e-04 1.000600e-04 8.004803e-05 1.200720e-04 4.002401e-05 3.201921e-04 3.402041e-04 6.003602e-05 8.004803e-05 1.400841e-04 3.201921e-04 6.003602e-05 1.000000e-10 1.000000e-10 1.000000e-10 2.001201e-05 1.000000e-10 1.000000e-10 2.001201e-04 1.801081e-04 2.001201e-05 1.000600e-04 1.200720e-04 1.200720e-04 2.001201e-04 2.001201e-04 4.002401e-05 8.004803e-05 1.200720e-04 1.600961e-04 1.000000e-10 1.000000e-10 1.000000e-10 1.000000e-10 1.000000e-10 1.000000e-10 1.000000e-10 6.003602e-05 1.600961e-04 4.002401e-05 1.000000e-10 4.002401e-05 4.002401e-05 1.000600e-04 1.600961e-04 2.001201e-05 2.001201e-05 2.001201e-04 1.801081e-04 5.803482e-04 2.001201e-05 1.000000e-10 1.000000e-10 2.001201e-05 2.001201e-05 8.004803e-05 1.380828e-03 1.560937e-03 8.405043e-04 9.205523e-04 9.805884e-04 8.405043e-04 1.520913e-03 1.640985e-03 6.203722e-04 1.580949e-03 2.561537e-03 1.781069e-03 1.080648e-03 1.200720e-04 1.000000e-10 1.000000e-10 1.000600e-04 1.200720e-04 6.003602e-05 2.721633e-03 3.522113e-03 1.681009e-03 2.201321e-03 1.981189e-03 1.600961e-03 2.321393e-03 2.761657e-03 1.180708e-03 2.341405e-03 3.982389e-03 2.541525e-03 3.001801e-04 2.001201e-05 1.000000e-10 1.000000e-10 6.003602e-05 1.000000e-10 4.002401e-05 6.403842e-04 7.404443e-04 3.802281e-04 5.203122e-04 2.401441e-04 2.401441e-04 8.405043e-04 6.203722e-04 2.401441e-04 3.402041e-04 4.202522e-04 5.403242e-04 8.004803e-04 1.000600e-04 1.000000e-10 1.000000e-10 1.801081e-04 1.400841e-04 2.201321e-04 3.081849e-03 3.061837e-03 1.560937e-03 2.201321e-03 1.560937e-03 1.640985e-03 3.321993e-03 4.022413e-03 1.020612e-03 1.440865e-03 2.661597e-03 3.241945e-03 2.601561e-04 2.001201e-05 1.000000e-10 1.000000e-10 6.003602e-05 1.000000e-10 4.002401e-05 9.005403e-04 9.005403e-04 6.203722e-04 7.204323e-04 5.403242e-04 6.203722e-04 1.300780e-03 1.821093e-03 4.402642e-04 2.201321e-04 9.405643e-04 1.000600e-03 6.003602e-05 1.000000e-10 1.000000e-10 1.000000e-10 1.000000e-10 1.000000e-10 1.000000e-10 1.200720e-04 1.400841e-04 2.001201e-05 8.004803e-05 1.000000e-10 4.002401e-05 6.003602e-05 8.004803e-05 8.004803e-05 2.001201e-05 4.002401e-05 1.600961e-04
 2.801681e-04 4.162497e-03 4.502702e-03 3.702221e-03 4.842906e-03 3.402041e-03 3.281969e-03 9.145487e-03 3.181909e-03 6.123674e-03 5.503302e-03 1.098659e-02 6.884130e-03 5.773464e-02 7.338403e-02 5.883530e-03 3.380028e-02 4.122473e-02 5.123074e-03 2.621573e-03 6.603962e-04 3.402041e-04 4.402642e-04 7.204323e-04 7.204323e-04 3.001801e-04 9.405643e-04 1.100660e-03 1.280768e-03 1.640985e-03 3.602161e-03 1.701021e-03 2.573544e-02 1.865119e-02 1.681009e-03 7.864719e-03 1.048629e-02 1.360816e-03 3.442065e-03 3.201921e-04 7.604563e-04 7.604563e-04 6.403842e-04 8.605163e-04 1.040624e-03 2.161297e-03 1.981189e-03 2.001201e-03 2.221333e-03 5.723434e-03 3.141885e-03 3.554132e-02 3.338003e-02 2.061237e-03 1.144687e-02 1.376826e-02 2.081249e-03 3.141885e-03 8.204923e-04 7.004203e-04 6.203722e-04 3.201921e-04 3.602161e-04 1.180708e-03 1.620973e-03 1.921153e-03 1.721033e-03 2.401441e-03 5.583350e-03 2.921753e-03 2.803682e-02 2.727637e-02 3.061837e-03 9.425655e-03 1.176706e-02 2.261357e-03 4.662798e-03 1.040624e-03 9.605763e-04 6.603962e-04 8.805283e-04 5.203122e-04 1.520913e-03 2.641585e-03 2.501501e-03 2.641585e-03 3.922353e-03 6.663998e-03 4.382630e-03 4.750851e-02 3.942365e-02 4.762858e-03 1.162698e-02 1.556934e-02 2.761657e-03 2.361417e-03 9.605763e-04 5.803482e-04 5.403242e-04 2.601561e-04 4.402642e-04 1.000600e-03 1.681009e-03 1.160696e-03 1.520913e-03 1.741045e-03 4.102461e-03 2.501501e-03 2.739644e-02 2.431459e-02 2.581549e-03 7.744647e-03 9.325595e-03 1.620973e-03 1.620973e-03 2.201321e-04 3.001801e-04 4.602762e-04 6.603962e-04 3.001801e-04 7.204323e-04 8.405043e-04 4.402642e-04 7.804683e-04 8.004803e-04 1.721033e-03 8.204923e-04 7.804683e-03 7.004203e-03 7.004203e-04 2.201321e-03 3.422053e-03 3.802281e-04 2.761657e-03 2.201321e-04 4.002401e-04 4.402642e-04 4.402642e-04 6.603962e-04 3.201921e-04 3.402041e-04 3.402041e-04 3.602161e-04 2.001201e-04 3.001801e-04 3.001801e-04 2.141285e-03 2.341405e-03 3.602161e-04 6.403842e-04 9.005403e-04 2.201321e-04 2.401441e-04 2.401441e-04 4.002401e-05 6.003602e-05 1.400841e-04 1.400841e-04 1.000600e-04 1.000600e-04 4.002401e-05 4.002401e-05 4.002401e-05 2.001201e-04 1.400841e-04 8.405043e-04 1.520913e-03 2.201321e-04 5.803482e-04 5.603362e-04 1.600961e-04 2.601561e-04 1.400841e-04 6.003602e-05 1.600961e-04 4.002401e-05 8.004803e-05 6.003602e-05 2.001201e-05 4.002401e-05 4.002401e-05 4.002401e-05 2.001201e-05 8.004803e-05 2.201321e-04 5.003002e-04 8.004803e-05 2.201321e-04 3.201921e-04 8.004803e-05 5.003002e-04 1.400841e-04 6.003602e-05 8.004803e-05 4.002401e-05 1.000600e-04 6.003602e-05 2.001201e-05 2.001201e-05 4.002401e-05 2.001201e-05 2.001201e-05 4.002401e-05 1.200720e-04 2.001201e-04 8.004803e-05 1.600961e-04 1.600961e-04 4.002401e-05 6.403842e-04 1.000600e-04 1.200720e-04 1.000600e-04 1.000000e-10 1.400841e-04 2.001201e-05 1.000000e-10 2.001201e-05 1.000000e-10 4.002401e-05 2.001201e-05 1.000000e-10 4.002401e-05 8.004803e-05 4.002401e-05 8.004803e-05 1.000600e-04 4.002401e-05 3.402041e-04 8.004803e-05 4.002401e-05 6.003602e-05 4.002401e-05 8.004803e-05 2.001201e-05 1.000000e-10 1.000000e-10 1.000000e-10 1.000000e-10 1.000000e-10 1.000000e-10 6.003602e-05 1.600961e-04 2.001201e-05 1.000000e-10 2.001201e-05 4.002401e-05 3.802281e-03 1.020612e-03 8.204923e-04 4.202522e-04 8.405043e-04 1.200720e-03 7.404443e-04 5.403242e-04 2.001201e-04 3.802281e-04 1.000600e-04 1.600961e-04 4.402642e-04 2.361417e-03 2.881729e-03 1.600961e-04 2.001201e-05 1.000000e-10 5.203122e-04 5.523314e-03 1.160696e-03 1.000600e-03 1.360816e-03 1.160696e-03 1.841105e-03 1.160696e-03 8.805283e-04 9.005403e-04 4.802882e-04 3.201921e-04 6.603962e-04 8.805283e-04 4.722834e-03 5.883530e-03 6.403842e-04 1.400841e-04 4.002401e-05 7.404443e-04 9.405643e-04 2.401441e-04 1.801081e-04 3.802281e-04 4.402642e-04 5.003002e-04 1.600961e-04 4.002401e-05 1.200720e-04 2.001201e-05 8.004803e-05 1.400841e-04 1.200720e-04 2.401441e-04 4.802882e-04 6.003602e-05 6.203722e-04 1.220732e-03 6.003602e-05 8.605163e-03 1.921153e-03 1.440865e-03 1.560937e-03 1.540925e-03 2.001201e-03 1.020612e-03 3.602161e-04 4.402642e-04 5.003002e-04 4.202522e-04 4.402642e-04 4.602762e-04 6.003602e-05 8.004803e-05 7.004203e-04 2.441465e-03 4.982990e-03 4.602762e-04 2.841705e-03 4.602762e-04 4.802882e-04 7.804683e-04 2.801681e-04 9.205523e-04 3.602161e-04 2.001201e-04 1.801081e-04 1.200720e-04 2.201321e-04 1.000600e-04 8.004803e-05 4.002401e-05 6.003602e-05 2.201321e-04 1.220732e-03 1.200720e-03 2.201321e-04 1.400841e-04 4.002401e-05 2.001201e-05 2.001201e-05 4.002401e-05 1.000000e-10 1.000000e-10 2.001201e-05 1.000000e-10 4.002401e-05 1.000000e-10 2.001201e-05 2.001201e-05 6.003602e-05 1.801081e-04 6.003602e-05 6.003602e-05 1.600961e-04 2.001201e-05
 2.801681e-04 1.000000e-10 1.000000e-10 8.004803e-05 1.000000e-10 1.600961e-04 1.400841e-03 2.441465e-03 2.041225e-03 3.762257e-03 6.343806e-03 3.362017e-03 4.036422e-02 6.169702e-02 2.081249e-03 4.926956e-02 1.108465e-01 1.941165e-03 2.461477e-03 1.000000e-10 1.000000e-10 1.000000e-10 1.000000e-10 1.000000e-10 3.802281e-04 7.404443e-04 6.003602e-04 1.180708e-03 1.540925e-03 8.605163e-04 9.085451e-03 1.562938e-02 7.604563e-04 1.486892e-02 3.388033e-02 5.003002e-04 3.201921e-03 2.001201e-05 1.000000e-10 4.002401e-05 2.001201e-05 8.004803e-05 4.602762e-04 1.220732e-03 9.205523e-04 1.320792e-03 2.401441e-03 9.005403e-04 1.244747e-02 2.023214e-02 1.160696e-03 2.595557e-02 5.295177e-02 7.004203e-04 2.981789e-03 4.002401e-05 1.000000e-10 1.000000e-10 2.001201e-05 6.003602e-05 3.802281e-04 9.405643e-04 8.605163e-04 1.400841e-03 2.081249e-03 9.805884e-04 1.114669e-02 1.949170e-02 1.080648e-03 2.107264e-02 4.280568e-02 5.803482e-04 4.102461e-03 1.000000e-10 1.000000e-10 1.000000e-10 1.000000e-10 2.001201e-05 8.405043e-04 1.340804e-03 1.120672e-03 2.281369e-03 2.961777e-03 1.160696e-03 1.396838e-02 2.511507e-02 1.620973e-03 3.253952e-02 6.750050e-02 7.604563e-04 2.141285e-03 1.000000e-10 1.000000e-10 1.000000e-10 1.000000e-10 2.001201e-05 3.402041e-04 6.603962e-04 7.204323e-04 1.240744e-03 1.901141e-03 7.604563e-04 8.505103e-03 1.528917e-02 8.405043e-04 1.757054e-02 4.180508e-02 4.002401e-04 1.560937e-03 2.001201e-05 1.000000e-10 2.001201e-05 1.000000e-10 2.001201e-05 2.801681e-04 2.601561e-04 2.801681e-04 2.601561e-04 6.203722e-04 2.201321e-04 3.462077e-03 5.503302e-03 2.801681e-04 6.183710e-03 1.230738e-02 2.601561e-04 3.041825e-03 1.000000e-10 1.000000e-10 4.002401e-05 1.000000e-10 2.001201e-05 5.203122e-04 3.001801e-04 2.401441e-04 1.600961e-04 1.801081e-04 1.000600e-04 1.220732e-03 1.560937e-03 1.000600e-04 1.881129e-03 4.442666e-03 1.801081e-04 3.001801e-04 1.000000e-10 1.000000e-10 1.000000e-10 1.000000e-10 1.000000e-10 8.004803e-05 8.004803e-05 4.002401e-05 2.001201e-05 8.004803e-05 2.001201e-05 6.203722e-04 1.240744e-03 2.001201e-05 7.804683e-04 2.141285e-03 4.002401e-05 3.602161e-04 1.000000e-10 1.000000e-10 1.000000e-10 1.000000e-10 1.000000e-10 2.001201e-05 1.000000e-10 2.001201e-05 6.003602e-05 2.001201e-05 2.001201e-05 4.002401e-04 5.203122e-04 2.001201e-05 1.600961e-04 8.805283e-04 2.001201e-05 5.203122e-04 1.000000e-10 1.000000e-10 1.000000e-10 1.000000e-10 1.000000e-10 1.200720e-04 6.003602e-05 1.000000e-10 2.001201e-05 4.002401e-05 4.002401e-05 1.000600e-04 4.002401e-04 2.001201e-05 1.200720e-04 3.802281e-04 1.200720e-04 4.802882e-04 1.000000e-10 1.000000e-10 1.000000e-10 1.000000e-10 1.000000e-10 8.004803e-05 8.004803e-05 2.001201e-05 8.004803e-05 8.004803e-05 8.004803e-05 8.004803e-05 2.401441e-04 6.003602e-05 6.003602e-05 1.801081e-04 1.000600e-04 2.601561e-04 1.000000e-10 1.000000e-10 1.000000e-10 1.000000e-10 1.000000e-10 1.000600e-04 6.003602e-05 2.001201e-05 4.002401e-05 6.003602e-05 2.001201e-05 1.000000e-10 8.004803e-05 1.000000e-10 4.002401e-05 3.001801e-04 4.002401e-05 3.822293e-03 6.003602e-05 1.000000e-10 1.000000e-10 2.001201e-05 2.001201e-05 6.003602e-04 7.004203e-04 1.600961e-04 5.003002e-04 2.001201e-04 2.401441e-04 2.001201e-04 2.001201e-04 2.801681e-04 2.041225e-03 7.084251e-03 8.204923e-04 5.403242e-03 4.002401e-05 1.000000e-10 8.004803e-05 2.001201e-05 1.000000e-10 1.020612e-03 1.020612e-03 3.602161e-04 6.003602e-04 4.402642e-04 2.401441e-04 5.403242e-04 4.402642e-04 3.602161e-04 4.922954e-03 1.372824e-02 1.100660e-03 8.805283e-04 1.000000e-10 1.000000e-10 2.001201e-05 1.000000e-10 1.000000e-10 3.201921e-04 2.001201e-04 6.003602e-05 1.801081e-04 4.002401e-05 8.004803e-05 1.260756e-03 1.500901e-03 8.004803e-05 3.201921e-04 9.205523e-04 3.201921e-04 9.085451e-03 2.001201e-05 2.001201e-05 1.200720e-04 2.001201e-05 4.002401e-05 1.721033e-03 9.605763e-04 4.002401e-04 6.003602e-04 3.402041e-04 4.402642e-04 4.962978e-03 8.284971e-03 3.402041e-04 4.802882e-04 1.120672e-03 1.320792e-03 2.981789e-03 2.001201e-05 1.000000e-10 8.004803e-05 1.000000e-10 1.000000e-10 4.802882e-04 6.804082e-04 2.001201e-04 2.401441e-04 6.003602e-05 1.801081e-04 1.480889e-03 2.781669e-03 2.001201e-05 1.000600e-04 6.403842e-04 4.602762e-04 1.200720e-04 1.000000e-10 1.000000e-10 1.000000e-10 1.000000e-10 1.000000e-10 1.000000e-10 2.001201e-05 1.000000e-10 4.002401e-05 4.002401e-05 1.000000e-10 1.801081e-04 1.801081e-04 1.000000e-10 1.801081e-04 1.400841e-04 1.000000e-10
 1.362818e-02 1.925155e-02 7.764659e-03 1.304783e-02 8.985391e-03 2.591555e-02 9.325595e-03 8.785271e-03 1.642986e-02 5.963578e-03 4.622774e-03 3.522113e-03 3.922353e-03 1.648989e-02 3.716230e-02 5.263158e-03 3.097859e-02 4.356614e-02 8.164899e-03 2.357414e-02 2.261357e-03 3.001801e-04 9.205523e-04 6.603962e-04 3.482089e-03 6.804082e-04 9.005403e-04 2.781669e-03 1.560937e-03 1.040624e-03 1.180708e-03 7.804683e-04 5.563338e-03 7.844707e-03 1.300780e-03 1.016610e-02 1.520913e-02 1.420853e-03 3.932359e-02 1.480889e-03 5.803482e-04 2.061237e-03 9.005403e-04 4.022413e-03 1.841105e-03 1.240744e-03 3.602161e-03 2.361417e-03 1.340804e-03 1.200720e-03 1.480889e-03 6.724034e-03 1.098659e-02 2.121273e-03 1.616970e-02 2.325395e-02 2.041225e-03 3.039824e-02 2.681609e-03 7.004203e-04 1.280768e-03 5.203122e-04 2.621573e-03 2.121273e-03 1.300780e-03 1.781069e-03 1.921153e-03 9.805884e-04 1.380828e-03 1.160696e-03 6.543926e-03 1.056634e-02 3.622173e-03 1.354813e-02 1.899139e-02 2.221333e-03 4.910947e-02 3.342005e-03 9.205523e-04 1.721033e-03 1.160696e-03 3.161897e-03 2.661597e-03 1.400841e-03 3.582149e-03 3.221933e-03 1.841105e-03 1.961177e-03 1.360816e-03 8.525115e-03 1.280768e-02 5.543326e-03 1.921153e-02 2.887733e-02 3.261957e-03 2.559536e-02 2.961777e-03 6.603962e-04 9.405643e-04 4.802882e-04 2.161297e-03 1.861117e-03 1.100660e-03 1.901141e-03 1.600961e-03 1.180708e-03 1.160696e-03 1.100660e-03 5.383230e-03 7.404443e-03 3.542125e-03 1.306784e-02 1.731039e-02 1.781069e-03 6.103662e-03 6.003602e-04 2.001201e-04 7.204323e-04 2.201321e-04 1.200720e-03 1.000600e-03 5.203122e-04 8.405043e-04 3.802281e-04 7.004203e-04 5.403242e-04 3.802281e-04 2.141285e-03 3.141885e-03 7.204323e-04 4.162497e-03 7.464479e-03 1.600961e-04 2.321393e-03 2.801681e-04 1.200720e-04 1.400841e-04 6.003602e-05 5.003002e-04 3.602161e-04 3.402041e-04 4.802882e-04 1.801081e-04 2.601561e-04 1.600961e-04 1.400841e-04 8.605163e-04 1.560937e-03 5.403242e-04 2.541525e-03 2.841705e-03 1.801081e-04 9.005403e-04 8.004803e-05 4.002401e-05 2.001201e-05 1.000000e-10 1.200720e-04 2.001201e-05 6.003602e-05 1.600961e-04 1.000600e-04 6.003602e-05 6.003602e-05 1.200720e-04 3.802281e-04 9.605763e-04 1.801081e-04 7.004203e-04 1.280768e-03 2.201321e-04 2.001201e-04 2.001201e-05 1.000000e-10 1.000000e-10 1.000000e-10 1.600961e-04 2.001201e-05 6.003602e-05 1.200720e-04 4.002401e-05 1.000000e-10 1.000000e-10 2.001201e-05 1.801081e-04 6.603962e-04 8.004803e-05 4.002401e-04 5.003002e-04 4.002401e-05 2.201321e-04 4.002401e-05 1.000000e-10 4.002401e-05 2.001201e-05 1.000000e-10 6.003602e-05 1.000000e-10 8.004803e-05 1.000000e-10 2.001201e-05 1.000000e-10 6.003602e-05 1.801081e-04 3.402041e-04 1.000000e-10 2.801681e-04 4.402642e-04 1.400841e-04 1.200720e-04 6.003602e-05 1.000000e-10 1.000000e-10 1.000000e-10 6.003602e-05 6.003602e-05 6.003602e-05 1.400841e-04 2.001201e-05 4.002401e-05 1.000000e-10 1.000000e-10 8.004803e-05 2.801681e-04 6.003602e-05 2.201321e-04 3.802281e-04 4.002401e-05 4.002401e-05 4.002401e-05 1.000000e-10 1.000000e-10 1.000000e-10 1.000000e-10 1.000000e-10 2.001201e-05 1.000600e-04 4.002401e-05 2.001201e-05 4.002401e-05 4.002401e-05 4.002401e-05 1.200720e-04 6.003602e-05 2.201321e-04 2.401441e-04 1.000000e-10 3.422053e-03 1.120672e-03 1.000600e-04 3.402041e-04 2.201321e-04 1.220732e-03 6.203722e-04 4.602762e-04 2.001201e-03 4.802882e-04 3.802281e-04 2.201321e-04 2.801681e-04 5.603362e-04 9.205523e-04 5.003002e-04 1.380828e-03 1.861117e-03 7.804683e-04 7.204323e-03 1.300780e-03 1.000600e-04 3.201921e-04 1.600961e-04 1.921153e-03 7.404443e-04 6.804082e-04 3.582149e-03 1.440865e-03 6.203722e-04 6.804082e-04 5.403242e-04 1.040624e-03 1.480889e-03 1.981189e-03 2.341405e-03 2.221333e-03 1.620973e-03 6.403842e-04 1.400841e-04 6.003602e-05 1.600961e-04 2.001201e-05 4.002401e-04 1.400841e-04 1.400841e-04 2.801681e-04 1.400841e-04 2.001201e-05 2.001201e-05 1.400841e-04 3.201921e-04 1.320792e-03 4.002401e-05 5.603362e-04 1.500901e-03 1.400841e-04 5.643386e-03 1.420853e-03 2.001201e-04 6.804082e-04 2.401441e-04 2.281369e-03 1.200720e-03 1.380828e-03 3.622173e-03 1.340804e-03 9.005403e-04 6.804082e-04 1.220732e-03 9.805884e-04 2.221333e-03 8.805283e-04 9.205523e-04 2.181309e-03 1.861117e-03 1.380828e-03 3.001801e-04 4.002401e-05 4.002401e-05 2.001201e-05 6.804082e-04 4.602762e-04 4.402642e-04 1.320792e-03 7.204323e-04 3.001801e-04 2.801681e-04 2.801681e-04 5.203122e-04 9.005403e-04 3.802281e-04 6.804082e-04 4.602762e-04 1.060636e-03 1.000600e-04 1.000000e-10 1.000000e-10 1.000000e-10 1.000000e-10 2.001201e-05 1.000000e-10 1.000000e-10 4.002401e-05 1.000000e-10 1.000000e-10 2.001201e-05 1.000000e-10 4.002401e-05 2.201321e-04 2.001201e-05 1.200720e-04 3.201921e-04 1.000000e-10
 2.661597e-03 2.139284e-02 3.418051e-02 2.565539e-02 3.592155e-02 1.634981e-02 2.807685e-02 9.033420e-02 1.681009e-03 3.201921e-04 2.481489e-03 4.802882e-04 5.803482e-04 8.605163e-04 1.120672e-03 2.041225e-03 6.784070e-03 1.408845e-02 8.405043e-04 4.162497e-03 4.762858e-03 7.984791e-03 7.784671e-03 7.104263e-03 4.342606e-03 1.198719e-02 2.455473e-02 3.402041e-04 1.600961e-04 5.803482e-04 1.200720e-04 2.001201e-04 2.801681e-04 3.602161e-04 7.804683e-04 2.541525e-03 4.162497e-03 1.801081e-04 8.284971e-03 9.525715e-03 1.164699e-02 1.078647e-02 1.142686e-02 7.564539e-03 1.652992e-02 3.466080e-02 5.003002e-04 2.401441e-04 8.405043e-04 1.801081e-04 3.402041e-04 3.201921e-04 3.802281e-04 1.060636e-03 3.542125e-03 5.923554e-03 2.201321e-04 5.463278e-03 7.244347e-03 1.012608e-02 7.604563e-03 9.505703e-03 4.702822e-03 1.500901e-02 3.309986e-02 5.003002e-04 3.402041e-04 6.403842e-04 2.801681e-04 2.201321e-04 3.001801e-04 6.804082e-04 9.805884e-04 3.281969e-03 5.543326e-03 2.201321e-04 1.018611e-02 1.050630e-02 1.626976e-02 1.170702e-02 1.278767e-02 6.864118e-03 2.287372e-02 4.528717e-02 6.603962e-04 4.202522e-04 1.200720e-03 3.201921e-04 5.003002e-04 4.602762e-04 8.204923e-04 1.300780e-03 5.603362e-03 6.984191e-03 4.602762e-04 4.642786e-03 5.843506e-03 8.525115e-03 7.324395e-03 7.764659e-03 4.282570e-03 1.240744e-02 2.885731e-02 4.802882e-04 3.602161e-04 5.203122e-04 3.402041e-04 3.402041e-04 1.801081e-04 5.003002e-04 1.020612e-03 3.922353e-03 4.502702e-03 2.601561e-04 1.480889e-03 2.061237e-03 3.362017e-03 3.402041e-03 3.462077e-03 1.981189e-03 2.781669e-03 8.805283e-03 1.600961e-04 6.003602e-05 2.401441e-04 2.001201e-05 8.004803e-05 1.000600e-04 2.401441e-04 4.802882e-04 9.805884e-04 1.681009e-03 1.000600e-04 9.205523e-04 1.100660e-03 1.540925e-03 1.500901e-03 2.781669e-03 1.080648e-03 1.260756e-03 2.381429e-03 8.004803e-05 4.002401e-05 1.400841e-04 1.000000e-10 2.001201e-05 2.001201e-05 1.200720e-04 1.801081e-04 2.601561e-04 5.203122e-04 2.001201e-05 1.400841e-04 3.802281e-04 7.204323e-04 4.602762e-04 5.003002e-04 3.201921e-04 4.802882e-04 1.821093e-03 1.000000e-10 1.000000e-10 4.002401e-05 2.001201e-05 1.000000e-10 2.001201e-05 8.004803e-05 1.200720e-04 1.000600e-04 2.601561e-04 1.000000e-10 4.002401e-05 3.001801e-04 3.201921e-04 3.602161e-04 3.602161e-04 1.801081e-04 2.401441e-04 4.402642e-04 2.001201e-05 1.000000e-10 1.000000e-10 2.001201e-05 1.000000e-10 1.000000e-10 1.000000e-10 6.003602e-05 8.004803e-05 8.004803e-05 1.000000e-10 1.600961e-04 1.000600e-04 3.201921e-04 3.402041e-04 2.201321e-04 2.001201e-04 1.801081e-04 2.601561e-04 2.001201e-05 1.000000e-10 1.000000e-10 1.000000e-10 2.001201e-05 1.000000e-10 1.000000e-10 2.001201e-05 2.001201e-05 8.004803e-05 1.000000e-10 1.000600e-04 2.401441e-04 2.601561e-04 3.602161e-04 2.201321e-04 2.001201e-04 1.801081e-04 6.003602e-05 1.000000e-10 1.000000e-10 1.000000e-10 1.000000e-10 1.000000e-10 1.000000e-10 1.000000e-10 1.000000e-10 1.000000e-10 1.000000e-10 1.000000e-10 1.000600e-04 1.000600e-04 2.001201e-04 1.000600e-04 2.601561e-04 4.002401e-05 8.004803e-05 1.000600e-04 1.000000e-10 1.000000e-10 2.001201e-05 1.000000e-10 1.000000e-10 1.000000e-10 1.000000e-10 1.000000e-10 1.000000e-10 2.001201e-05 1.000000e-10 1.420853e-03 2.101261e-03 3.201921e-03 3.041825e-03 3.582149e-03 1.701021e-03 1.020612e-03 5.003002e-04 2.001201e-05 1.000000e-10 1.000000e-10 1.000000e-10 1.000000e-10 2.001201e-05 1.000000e-10 1.000000e-10 2.001201e-04 1.000600e-04 4.002401e-05 3.402041e-03 3.622173e-03 6.123674e-03 5.363218e-03 6.183710e-03 2.581549e-03 1.520913e-03 1.020612e-03 6.003602e-05 1.000000e-10 2.001201e-05 1.000000e-10 1.000000e-10 1.000000e-10 1.000000e-10 1.000000e-10 2.201321e-04 2.001201e-04 1.000000e-10 2.801681e-04 5.803482e-04 6.804082e-04 8.405043e-04 1.200720e-03 6.603962e-04 4.602762e-04 1.160696e-03 2.001201e-05 1.000000e-10 4.002401e-05 1.000000e-10 1.000000e-10 1.000000e-10 1.000000e-10 6.003602e-05 8.004803e-05 1.200720e-04 1.000000e-10 1.620973e-03 3.301981e-03 5.603362e-03 4.662798e-03 8.785271e-03 3.281969e-03 1.540925e-03 1.100660e-03 8.004803e-05 1.000000e-10 6.003602e-05 1.000000e-10 1.000000e-10 1.000000e-10 1.000000e-10 2.001201e-05 1.200720e-04 1.000600e-04 1.000000e-10 7.804683e-04 1.000600e-03 2.101261e-03 1.801081e-03 2.921753e-03 1.100660e-03 5.603362e-04 1.200720e-04 1.000000e-10 1.000000e-10 1.000000e-10 1.000000e-10 1.000000e-10 1.000000e-10 1.000000e-10 1.000000e-10 2.001201e-05 1.000000e-10 1.000000e-10 2.001201e-05 4.002401e-05 8.004803e-05 2.001201e-04 6.003602e-05 8.004803e-05 1.400841e-04 2.201321e-04 1.000000e-10 1.000000e-10 1.000000e-10 1.000000e-10 1.000000e-10 1.000000e-10 1.000000e-10 1.000000e-10 2.001201e-05 4.002401e-05 1.000000e-10
 5.085051e-02 1.903142e-02 6.063638e-03 9.945968e-03 5.483290e-03 2.347408e-02 1.376826e-02 7.184311e-03 2.225335e-02 1.498899e-02 7.724635e-03 6.704022e-03 5.943566e-03 6.163698e-03 1.084651e-02 1.286772e-02 1.893136e-02 2.543526e-02 1.414849e-02 1.628977e-02 5.663398e-03 1.200720e-03 2.941765e-03 1.460877e-03 8.164899e-03 2.401441e-03 1.961177e-03 7.384431e-03 3.101861e-03 1.600961e-03 1.380828e-03 1.320792e-03 1.300780e-03 3.081849e-03 1.741045e-03 7.284371e-03 1.028617e-02 3.121873e-03 2.233340e-02 6.463878e-03 2.981789e-03 4.922954e-03 2.661597e-03 1.074645e-02 5.183110e-03 3.161897e-03 9.905944e-03 5.283170e-03 3.281969e-03 2.221333e-03 2.161297e-03 1.961177e-03 5.223134e-03 3.862317e-03 9.945968e-03 1.530919e-02 4.802882e-03 1.893136e-02 7.504503e-03 2.141285e-03 4.702822e-03 2.061237e-03 8.084851e-03 4.602762e-03 2.881729e-03 7.644587e-03 4.202522e-03 2.461477e-03 1.901141e-03 1.761057e-03 1.620973e-03 4.102461e-03 3.742245e-03 1.006604e-02 1.198719e-02 3.942365e-03 2.541525e-02 1.062638e-02 3.562137e-03 5.423254e-03 3.582149e-03 1.066640e-02 7.744647e-03 3.762257e-03 1.280768e-02 6.603962e-03 3.522113e-03 3.121873e-03 2.641585e-03 2.961777e-03 5.783470e-03 5.643386e-03 1.392836e-02 1.963178e-02 6.043626e-03 1.667000e-02 7.624575e-03 1.821093e-03 2.361417e-03 1.620973e-03 6.323794e-03 4.342606e-03 2.261357e-03 6.523914e-03 3.462077e-03 2.541525e-03 1.721033e-03 1.660997e-03 1.721033e-03 3.301981e-03 3.582149e-03 8.865319e-03 1.122674e-02 3.321993e-03 7.324395e-03 1.701021e-03 6.003602e-04 1.260756e-03 8.004803e-04 3.502101e-03 1.640985e-03 8.204923e-04 2.881729e-03 9.005403e-04 5.603362e-04 6.003602e-04 4.402642e-04 5.403242e-04 1.140684e-03 7.204323e-04 1.921153e-03 3.061837e-03 7.804683e-04 2.841705e-03 9.205523e-04 2.801681e-04 5.603362e-04 2.601561e-04 1.440865e-03 4.602762e-04 4.602762e-04 1.120672e-03 3.201921e-04 5.003002e-04 8.004803e-05 1.200720e-04 3.402041e-04 7.404443e-04 2.401441e-04 1.360816e-03 1.360816e-03 2.801681e-04 1.380828e-03 3.402041e-04 8.004803e-05 1.801081e-04 2.001201e-05 3.402041e-04 1.600961e-04 1.200720e-04 5.603362e-04 2.201321e-04 1.600961e-04 6.003602e-05 6.003602e-05 8.004803e-05 3.001801e-04 1.801081e-04 4.802882e-04 5.203122e-04 1.801081e-04 7.004203e-04 1.801081e-04 1.000000e-10 1.000000e-10 2.001201e-05 2.601561e-04 2.001201e-05 4.002401e-05 1.600961e-04 8.004803e-05 6.003602e-05 4.002401e-05 2.001201e-05 2.001201e-05 1.600961e-04 1.000600e-04 3.201921e-04 2.801681e-04 4.002401e-05 3.802281e-04 6.003602e-05 2.001201e-05 4.002401e-05 1.000000e-10 8.004803e-05 1.000000e-10 8.004803e-05 1.200720e-04 8.004803e-05 4.002401e-05 4.002401e-05 1.000000e-10 6.003602e-05 8.004803e-05 6.003602e-05 1.801081e-04 4.202522e-04 1.400841e-04 2.001201e-04 6.003602e-05 1.000000e-10 2.001201e-05 1.000000e-10 1.600961e-04 2.001201e-05 6.003602e-05 1.801081e-04 6.003602e-05 6.003602e-05 2.001201e-05 8.004803e-05 4.002401e-05 1.801081e-04 8.004803e-05 2.601561e-04 8.004803e-05 1.000000e-10 1.801081e-04 6.003602e-05 1.000000e-10 2.001201e-05 1.000000e-10 1.000000e-10 1.000000e-10 2.001201e-05 1.200720e-04 4.002401e-05 4.002401e-05 8.004803e-05 6.003602e-05 1.000000e-10 1.000600e-04 1.200720e-04 8.004803e-05 8.004803e-05 1.000000e-10 1.500901e-03 5.603362e-04 2.001201e-05 1.200720e-04 6.003602e-05 1.000600e-03 4.802882e-04 7.004203e-04 1.761057e-03 7.804683e-04 5.603362e-04 5.203122e-04 8.204923e-04 6.403842e-04 2.061237e-03 7.604563e-04 1.380828e-03 1.741045e-03 1.280768e-03 2.721633e-03 1.060636e-03 1.200720e-04 1.801081e-04 4.002401e-05 1.460877e-03 6.804082e-04 1.020612e-03 4.202522e-03 1.881129e-03 1.200720e-03 9.605763e-04 1.000600e-03 1.260756e-03 3.061837e-03 1.300780e-03 2.601561e-03 2.621573e-03 2.401441e-03 1.420853e-03 3.001801e-04 8.004803e-05 2.401441e-04 6.003602e-05 4.202522e-04 6.003602e-05 1.000600e-04 6.203722e-04 4.202522e-04 6.003602e-05 4.002401e-05 1.200720e-04 1.600961e-04 3.602161e-04 1.200720e-04 5.603362e-04 7.604563e-04 2.601561e-04 2.141285e-03 1.500901e-03 1.801081e-04 3.802281e-04 1.000600e-04 2.241345e-03 9.805884e-04 1.380828e-03 3.382029e-03 1.821093e-03 1.000600e-03 9.005403e-04 9.405643e-04 8.204923e-04 2.061237e-03 7.204323e-04 2.741645e-03 4.362618e-03 2.041225e-03 6.003602e-04 2.401441e-04 2.001201e-05 4.002401e-05 1.000000e-10 4.002401e-04 2.201321e-04 2.801681e-04 1.280768e-03 6.804082e-04 4.202522e-04 4.002401e-04 3.201921e-04 3.201921e-04 5.403242e-04 3.201921e-04 1.640985e-03 1.460877e-03 9.005403e-04 3.001801e-04 1.000000e-10 2.001201e-05 1.000000e-10 1.000000e-10 1.000600e-04 4.002401e-05 1.000000e-10 1.600961e-04 1.000000e-10 1.000000e-10 6.003602e-05 1.000000e-10 1.000000e-10 2.001201e-05 4.002401e-05 6.003602e-05 8.004803e-05 2.001201e-05
 3.682209e-03 2.001201e-05 1.801081e-04 8.004803e-05 2.001201e-04 1.817090e-02 2.145287e-02 8.365019e-03 1.304783e-02 1.136682e-02 1.260756e-02 4.292576e-02 5.575345e-02 4.522714e-03 1.733040e-02 5.099059e-02 2.535521e-02 9.405643e-04 1.000000e-10 6.003602e-05 1.000000e-10 4.002401e-05 4.322594e-03 5.283170e-03 2.041225e-03 3.001801e-03 2.621573e-03 2.641585e-03 1.424855e-02 2.125275e-02 7.404443e-04 4.442666e-03 1.464879e-02 6.203722e-03 1.701021e-03 4.002401e-05 8.004803e-05 2.001201e-05 1.000000e-10 6.804082e-03 9.565739e-03 3.482089e-03 4.922954e-03 4.642786e-03 5.083050e-03 2.059236e-02 3.029818e-02 1.520913e-03 6.684010e-03 1.921153e-02 9.385631e-03 1.060636e-03 2.001201e-05 2.001201e-05 8.004803e-05 8.004803e-05 5.763458e-03 6.904142e-03 2.681609e-03 3.622173e-03 3.842305e-03 4.642786e-03 1.789073e-02 2.571543e-02 1.400841e-03 5.483290e-03 1.851111e-02 8.204923e-03 2.301381e-03 1.000000e-10 6.003602e-05 6.003602e-05 1.200720e-04 8.345007e-03 1.078647e-02 3.782269e-03 6.283770e-03 6.183710e-03 6.663998e-03 2.697619e-02 3.846308e-02 2.001201e-03 7.884731e-03 2.341405e-02 1.200720e-02 9.605763e-04 4.002401e-05 4.002401e-05 1.000000e-10 4.002401e-05 4.442666e-03 5.983590e-03 1.941165e-03 3.942365e-03 3.001801e-03 3.422053e-03 1.675005e-02 2.449470e-02 1.300780e-03 4.662798e-03 1.414849e-02 7.024215e-03 3.402041e-04 1.000000e-10 1.000000e-10 2.001201e-05 1.000000e-10 1.480889e-03 2.021213e-03 6.403842e-04 9.605763e-04 1.280768e-03 1.120672e-03 5.543326e-03 8.905343e-03 1.801081e-04 1.681009e-03 5.603362e-03 1.761057e-03 1.600961e-04 1.000000e-10 2.001201e-05 1.000000e-10 1.000000e-10 4.202522e-04 6.403842e-04 1.400841e-04 3.802281e-04 3.201921e-04 4.202522e-04 3.041825e-03 4.042425e-03 1.200720e-04 7.604563e-04 2.701621e-03 8.405043e-04 1.000000e-10 1.000000e-10 1.000000e-10 1.000000e-10 1.000000e-10 1.801081e-04 3.602161e-04 8.004803e-05 1.400841e-04 1.801081e-04 2.401441e-04 1.020612e-03 1.380828e-03 4.002401e-05 3.402041e-04 1.240744e-03 2.601561e-04 2.001201e-05 1.000000e-10 1.000000e-10 1.000000e-10 1.000000e-10 4.002401e-05 1.801081e-04 2.001201e-05 2.001201e-05 4.002401e-05 8.004803e-05 4.402642e-04 7.404443e-04 2.001201e-05 1.200720e-04 5.603362e-04 2.201321e-04 1.000000e-10 1.000000e-10 1.000000e-10 1.000000e-10 1.000000e-10 1.801081e-04 6.003602e-05 2.001201e-05 6.003602e-05 6.003602e-05 6.003602e-05 3.602161e-04 4.602762e-04 2.001201e-05 1.400841e-04 4.002401e-04 1.200720e-04 1.000000e-10 1.000000e-10 1.000000e-10 1.000000e-10 1.000000e-10 4.002401e-05 8.004803e-05 1.000000e-10 1.000000e-10 4.002401e-05 6.003602e-05 1.200720e-04 5.203122e-04 1.000000e-10 1.000600e-04 5.603362e-04 1.000600e-04 1.000000e-10 1.000000e-10 1.000000e-10 1.000000e-10 1.000000e-10 4.002401e-05 8.004803e-05 1.000000e-10 2.001201e-05 1.000000e-10 4.002401e-05 2.001201e-04 4.602762e-04 1.000000e-10 1.000000e-10 1.200720e-04 6.003602e-05 1.600961e-04 1.000000e-10 1.000000e-10 1.000000e-10 1.000000e-10 8.405043e-04 7.804683e-04 1.600961e-04 5.603362e-04 3.402041e-04 3.001801e-04 3.902341e-03 5.443266e-03 1.600961e-04 7.004203e-04 2.261357e-03 1.340804e-03 3.001801e-04 1.000000e-10 1.000000e-10 1.000000e-10 1.000000e-10 1.240744e-03 1.721033e-03 4.602762e-04 1.000600e-03 1.240744e-03 1.020612e-03 6.043626e-03 9.445667e-03 4.202522e-04 1.681009e-03 3.722233e-03 2.021213e-03 4.002401e-05 1.000000e-10 1.000000e-10 1.000000e-10 1.000000e-10 1.801081e-04 3.001801e-04 1.400841e-04 2.401441e-04 1.801081e-04 2.201321e-04 8.805283e-04 1.260756e-03 6.003602e-05 5.803482e-04 1.500901e-03 6.003602e-04 2.001201e-04 2.001201e-05 1.000000e-10 1.000000e-10 1.000000e-10 1.240744e-03 1.180708e-03 4.602762e-04 7.804683e-04 9.805884e-04 7.204323e-04 2.461477e-03 3.682209e-03 2.601561e-04 3.642185e-03 1.292776e-02 1.721033e-03 1.400841e-04 1.000000e-10 1.000000e-10 1.000000e-10 1.000000e-10 5.203122e-04 6.804082e-04 1.600961e-04 2.601561e-04 2.801681e-04 2.401441e-04 8.004803e-04 1.480889e-03 4.002401e-05 1.360816e-03 3.882329e-03 5.603362e-04 1.000000e-10 1.000000e-10 1.000000e-10 1.000000e-10 1.000000e-10 6.003602e-05 2.001201e-05 2.001201e-05 2.001201e-05 6.003602e-05 2.001201e-05 8.004803e-05 3.201921e-04 2.001201e-05 2.001201e-05 2.201321e-04 4.002401e-05
 2.291775e-01 5.723434e-03 4.762858e-03 7.304383e-03 4.622774e-03 9.765860e-03 5.483290e-03 1.260756e-03 4.282570e-03 2.321393e-03 1.701021e-03 1.480889e-03 1.100660e-03 3.802281e-04 2.601561e-04 2.781669e-03 3.201921e-04 2.401441e-04 2.341405e-03 1.358815e-02 5.563338e-03 1.452872e-02 8.725235e-03 8.565139e-03 6.844106e-03 8.224935e-03 3.882329e-03 3.081849e-03 1.200720e-03 1.340804e-03 3.802281e-04 1.160696e-03 4.002401e-05 4.802882e-04 2.201321e-03 3.602161e-04 4.202522e-04 1.540925e-03 1.765059e-02 2.115269e-02 1.208725e-02 1.252752e-02 1.434861e-02 1.618971e-02 5.363218e-03 4.062437e-03 5.503302e-03 1.160696e-03 1.801081e-03 1.701021e-03 1.380828e-03 3.402041e-04 4.802882e-04 2.701621e-03 1.000600e-03 1.500901e-03 2.381429e-03 1.707024e-02 8.805283e-03 8.264959e-03 1.276766e-02 1.743046e-02 1.959176e-02 3.902341e-03 3.201921e-03 6.343806e-03 1.020612e-03 1.620973e-03 7.404443e-04 9.805884e-04 2.201321e-04 3.602161e-04 6.403842e-04 9.605763e-04 7.404443e-04 1.000600e-03 2.023214e-02 1.350810e-02 1.400841e-02 2.663598e-02 2.011207e-02 3.031819e-02 4.982990e-03 4.782870e-03 8.184911e-03 1.520913e-03 2.161297e-03 9.605763e-04 1.420853e-03 1.801081e-04 3.802281e-04 1.220732e-03 1.240744e-03 1.000600e-03 1.841105e-03 1.602962e-02 4.282570e-03 7.684611e-03 1.202722e-02 1.382830e-02 1.809085e-02 3.141885e-03 1.761057e-03 6.263758e-03 1.801081e-03 1.660997e-03 7.404443e-04 7.604563e-04 2.001201e-05 2.801681e-04 6.003602e-04 5.803482e-04 7.404443e-04 1.500901e-03 7.704623e-03 4.722834e-03 1.941165e-03 2.121273e-03 2.121273e-03 2.241345e-03 7.004203e-04 7.804683e-04 1.280768e-03 6.003602e-04 2.201321e-04 1.200720e-04 2.401441e-04 2.001201e-04 3.001801e-04 1.020612e-03 1.120672e-03 7.604563e-04 2.921753e-03 1.460877e-03 1.420853e-03 1.000600e-03 7.204323e-04 8.204923e-04 7.404443e-04 3.602161e-04 1.801081e-04 4.802882e-04 1.801081e-04 2.801681e-04 2.801681e-04 3.402041e-04 3.402041e-04 6.804082e-04 6.603962e-04 1.440865e-03 1.480889e-03 7.804683e-04 1.440865e-03 2.801681e-04 2.201321e-04 3.402041e-04 3.402041e-04 7.404443e-04 1.801081e-04 1.600961e-04 6.003602e-04 2.601561e-04 3.802281e-04 6.003602e-05 4.002401e-05 4.002401e-05 2.001201e-05 8.004803e-05 4.002401e-05 1.000600e-04 8.004803e-05 5.803482e-04 6.003602e-05 2.001201e-05 8.004803e-05 2.001201e-05 8.004803e-05 8.004803e-05 6.003602e-05 2.601561e-04 3.201921e-04 6.003602e-05 2.001201e-04 4.002401e-05 1.400841e-04 4.002401e-05 4.002401e-05 8.004803e-05 1.400841e-04 4.002401e-05 3.602161e-04 6.003602e-05 4.002401e-05 6.003602e-05 1.000600e-04 8.004803e-05 1.000000e-10 1.000000e-10 1.600961e-04 6.003602e-05 1.200720e-04 1.400841e-04 1.200720e-04 6.003602e-05 2.001201e-05 8.004803e-05 1.400841e-04 1.400841e-04 4.002401e-05 4.002401e-05 2.001201e-05 2.001201e-05 1.000000e-10 1.000000e-10 1.000000e-10 1.000000e-10 1.000000e-10 4.002401e-05 1.200720e-04 1.400841e-04 1.400841e-04 8.004803e-05 2.401441e-04 1.400841e-04 1.000600e-04 6.003602e-05 2.801681e-04 6.003602e-05 1.801081e-04 2.001201e-05 2.001201e-05 4.002401e-05 1.000000e-10 4.002401e-05 2.001201e-05 2.001201e-05 4.002401e-05 2.001201e-05 6.003602e-05 2.001201e-05 4.002401e-05 4.002401e-05 4.002401e-05 1.000000e-10 1.000600e-04 2.001201e-04 2.001201e-05 8.004803e-05 1.000000e-10 4.002401e-05 2.001201e-05 1.000000e-10 1.000000e-10 4.002401e-05 1.000600e-04 1.000600e-04 1.600961e-04 3.001801e-04 5.003002e-04 1.400841e-04 2.401441e-04 4.002401e-05 7.604563e-04 6.083650e-03 7.164299e-03 2.001201e-05 2.001201e-05 6.003602e-05 1.000000e-10 1.000000e-10 2.001201e-05 2.001201e-05 2.001201e-05 2.201321e-04 6.003602e-05 6.003602e-05 3.602161e-04 6.003602e-04 2.601561e-04 1.400841e-04 8.004803e-05 7.604563e-04 1.052632e-02 1.628977e-02 8.004803e-05 1.480889e-03 4.402642e-04 2.401441e-04 4.002401e-05 1.000600e-04 2.001201e-04 2.201321e-04 2.401441e-04 1.000600e-04 1.400841e-04 2.001201e-04 1.400841e-04 2.001201e-05 9.005403e-04 2.601561e-04 8.805283e-04 6.003602e-05 4.002401e-05 3.201921e-04 1.801081e-04 1.400841e-04 6.003602e-05 4.002401e-05 6.003602e-05 1.400841e-04 3.001801e-04 7.804683e-04 1.000600e-04 4.202522e-04 3.402041e-04 3.402041e-04 6.804082e-04 1.250750e-02 1.234741e-02 4.202522e-04 1.801081e-04 1.000000e-10 4.402642e-04 1.000000e-10 2.001201e-05 2.001201e-05 2.001201e-05 1.000000e-10 1.000000e-10 4.002401e-05 1.801081e-04 8.004803e-05 6.003602e-05 1.801081e-04 8.004803e-05 2.801681e-04 3.101861e-03 5.963578e-03 1.000000e-10 1.000000e-10 2.001201e-05 2.001201e-05 1.600961e-04 1.000000e-10 4.002401e-05 2.001201e-05 4.002401e-05 2.001201e-05 8.004803e-05 6.003602e-05 6.003602e-05 6.003602e-05 4.002401e-05 4.002401e-05 6.003602e-05 1.000000e-10 1.000000e-10 2.001201e-05 2.001201e-05 8.004803e-05 4.002401e-05
 3.241945e-03 2.001201e-05 1.000600e-04 4.002401e-05 2.001201e-04 1.154693e-02 2.267360e-02 8.785271e-03 1.518911e-02 1.418851e-02 1.172704e-02 4.706824e-02 5.281169e-02 5.263158e-03 2.031219e-02 5.315189e-02 1.973184e-02 2.661597e-03 1.000000e-10 2.001201e-05 2.001201e-05 6.003602e-05 3.141885e-03 7.764659e-03 2.141285e-03 4.782870e-03 4.402642e-03 2.981789e-03 1.174705e-02 1.460877e-02 9.205523e-04 6.043626e-03 1.546928e-02 5.723434e-03 5.023014e-03 1.000000e-10 2.001201e-05 1.000000e-10 2.001201e-05 4.982990e-03 1.004603e-02 3.301981e-03 5.643386e-03 6.263758e-03 4.622774e-03 1.785071e-02 2.495497e-02 1.741045e-03 9.665799e-03 2.173304e-02 8.164899e-03 3.782269e-03 2.001201e-05 1.000000e-10 2.001201e-05 4.002401e-05 4.642786e-03 8.485091e-03 3.422053e-03 5.203122e-03 5.503302e-03 4.162497e-03 1.486892e-02 1.923154e-02 2.181309e-03 7.784671e-03 1.885131e-02 7.724635e-03 6.063638e-03 1.000000e-10 6.003602e-05 2.001201e-05 1.000600e-04 6.543926e-03 1.260756e-02 5.123074e-03 7.984791e-03 7.404443e-03 6.083650e-03 2.219332e-02 3.049830e-02 2.881729e-03 1.020612e-02 2.683610e-02 1.072644e-02 3.121873e-03 1.000000e-10 1.000000e-10 2.001201e-05 4.002401e-05 3.342005e-03 8.104863e-03 3.061837e-03 4.582750e-03 4.822894e-03 3.702221e-03 1.306784e-02 1.644987e-02 1.721033e-03 6.904142e-03 1.685011e-02 6.403842e-03 1.340804e-03 1.000000e-10 1.000000e-10 2.001201e-05 1.000000e-10 1.600961e-03 2.821693e-03 7.804683e-04 1.801081e-03 1.480889e-03 1.060636e-03 3.842305e-03 5.223134e-03 7.204323e-04 2.201321e-03 6.003602e-03 2.641585e-03 3.201921e-04 1.000000e-10 1.000000e-10 1.000000e-10 1.000000e-10 7.204323e-04 1.260756e-03 2.001201e-04 5.603362e-04 4.002401e-04 4.802882e-04 1.260756e-03 2.301381e-03 1.600961e-04 1.460877e-03 3.862317e-03 1.020612e-03 2.001201e-04 1.000000e-10 1.000000e-10 1.000000e-10 1.000000e-10 2.601561e-04 6.003602e-04 1.801081e-04 3.402041e-04 2.001201e-04 1.400841e-04 3.602161e-04 1.100660e-03 2.001201e-05 4.802882e-04 1.160696e-03 4.202522e-04 4.002401e-05 1.000000e-10 1.000000e-10 1.000000e-10 1.000000e-10 1.600961e-04 3.201921e-04 4.002401e-05 6.003602e-05 1.000600e-04 1.200720e-04 3.802281e-04 1.600961e-04 2.001201e-05 2.201321e-04 5.803482e-04 3.001801e-04 2.001201e-05 1.000000e-10 1.000000e-10 1.000000e-10 1.000000e-10 6.003602e-05 1.000600e-04 4.002401e-05 8.004803e-05 6.003602e-05 2.001201e-05 2.001201e-04 3.201921e-04 1.000000e-10 2.201321e-04 6.403842e-04 1.801081e-04 1.000000e-10 1.000000e-10 1.000000e-10 1.000000e-10 1.000000e-10 6.003602e-05 1.000600e-04 2.001201e-05 6.003602e-05 6.003602e-05 2.001201e-05 1.400841e-04 3.001801e-04 1.000000e-10 1.000600e-04 6.403842e-04 1.200720e-04 4.002401e-05 1.000000e-10 1.000000e-10 1.000000e-10 1.000000e-10 4.002401e-05 8.004803e-05 1.000000e-10 4.002401e-05 1.000000e-10 1.000000e-10 1.200720e-04 8.004803e-05 1.000000e-10 1.600961e-04 4.002401e-04 6.003602e-05 6.003602e-05 1.000000e-10 1.000000e-10 1.000000e-10 1.000000e-10 5.403242e-04 8.204923e-04 2.401441e-04 5.203122e-04 5.803482e-04 3.001801e-04 2.301381e-03 3.141885e-03 1.600961e-04 1.520913e-03 5.683410e-03 1.080648e-03 2.401441e-04 1.000000e-10 1.000000e-10 1.000000e-10 1.000000e-10 9.605763e-04 2.041225e-03 5.803482e-04 1.180708e-03 1.400841e-03 9.605763e-04 4.542726e-03 4.682810e-03 3.602161e-04 2.661597e-03 8.625175e-03 2.081249e-03 1.000600e-04 1.000000e-10 1.000000e-10 1.000000e-10 1.000000e-10 3.001801e-04 4.802882e-04 1.000600e-04 2.001201e-04 1.600961e-04 2.001201e-04 5.403242e-04 1.080648e-03 6.003602e-05 4.602762e-04 2.061237e-03 4.402642e-04 1.600961e-04 1.000000e-10 2.001201e-05 1.000000e-10 1.000000e-10 8.805283e-04 1.681009e-03 6.003602e-04 1.360816e-03 1.500901e-03 8.405043e-04 5.103062e-03 8.164899e-03 1.600961e-04 1.821093e-03 6.383830e-03 1.600961e-03 6.003602e-05 1.000000e-10 1.000000e-10 1.000000e-10 1.000000e-10 4.402642e-04 5.403242e-04 1.801081e-04 4.002401e-04 4.402642e-04 3.001801e-04 1.881129e-03 2.761657e-03 8.004803e-05 6.804082e-04 2.161297e-03 4.802882e-04 1.000000e-10 1.000000e-10 1.000000e-10 1.000000e-10 1.000000e-10 4.002401e-05 1.000600e-04 1.000000e-10 2.001201e-05 4.002401e-05 2.001201e-05 6.003602e-05 1.000600e-04 1.000000e-10 1.200720e-04 2.601561e-04 1.400841e-04
 1.412648e-01 1.118671e-02 7.504503e-03 1.038623e-02 6.984191e-03 1.544927e-02 1.202722e-02 3.101861e-03 1.094657e-02 9.685811e-03 4.822894e-03 5.703422e-03 5.123074e-03 7.704623e-03 3.542125e-03 1.036622e-02 2.541525e-03 3.742245e-03 1.012608e-02 1.196718e-02 5.783470e-03 8.545127e-03 6.263758e-03 4.922954e-03 5.243146e-03 7.884731e-03 4.522714e-03 4.102461e-03 1.881129e-03 1.701021e-03 8.004803e-04 2.121273e-03 1.100660e-03 2.961777e-03 4.062437e-03 1.921153e-03 1.741045e-03 4.022413e-03 1.594957e-02 1.937162e-02 8.585151e-03 8.865319e-03 8.324995e-03 1.164699e-02 6.704022e-03 5.963578e-03 6.423854e-03 2.141285e-03 2.281369e-03 2.921753e-03 3.261957e-03 1.660997e-03 2.621573e-03 4.342606e-03 3.081849e-03 3.382029e-03 4.862918e-03 1.658995e-02 9.105463e-03 5.543326e-03 8.605163e-03 9.525715e-03 1.528917e-02 4.962978e-03 3.862317e-03 9.285571e-03 2.161297e-03 2.841705e-03 1.540925e-03 1.801081e-03 2.001201e-03 2.421453e-03 1.520913e-03 2.261357e-03 3.321993e-03 2.561537e-03 1.999200e-02 1.406844e-02 9.725836e-03 1.767060e-02 1.324795e-02 2.373424e-02 7.304383e-03 6.023614e-03 1.132680e-02 2.461477e-03 3.281969e-03 2.101261e-03 2.641585e-03 1.640985e-03 3.161897e-03 2.521513e-03 4.202522e-03 4.662798e-03 4.262558e-03 1.426856e-02 5.123074e-03 5.803482e-03 8.965379e-03 8.445067e-03 1.416850e-02 3.642185e-03 2.241345e-03 7.804683e-03 2.621573e-03 2.301381e-03 1.681009e-03 1.240744e-03 1.040624e-03 2.381429e-03 1.380828e-03 1.941165e-03 2.961777e-03 3.101861e-03 6.483890e-03 3.942365e-03 1.060636e-03 1.320792e-03 1.020612e-03 1.520913e-03 6.203722e-04 7.604563e-04 1.400841e-03 1.060636e-03 1.801081e-04 3.201921e-04 3.001801e-04 1.420853e-03 1.500901e-03 1.500901e-03 1.821093e-03 1.160696e-03 3.642185e-03 1.180708e-03 5.603362e-04 5.003002e-04 4.202522e-04 6.003602e-04 5.403242e-04 4.802882e-04 1.600961e-04 4.802882e-04 3.802281e-04 2.001201e-04 2.601561e-04 3.201921e-04 1.761057e-03 1.660997e-03 4.202522e-04 1.140684e-03 1.821093e-03 8.004803e-04 1.040624e-03 1.600961e-04 1.600961e-04 4.602762e-04 1.600961e-04 6.603962e-04 1.200720e-04 1.400841e-04 4.602762e-04 2.601561e-04 2.001201e-04 1.600961e-04 4.002401e-05 4.202522e-04 3.201921e-04 1.400841e-04 1.000600e-04 1.801081e-04 1.801081e-04 5.203122e-04 1.000000e-10 1.000000e-10 6.003602e-05 2.001201e-05 8.004803e-05 6.003602e-05 4.002401e-05 2.001201e-04 3.602161e-04 8.004803e-05 1.801081e-04 6.003602e-05 2.601561e-04 8.004803e-05 1.000000e-10 1.000600e-04 1.200720e-04 1.000600e-04 1.801081e-04 4.002401e-05 2.001201e-05 1.000000e-10 4.002401e-05 4.002401e-05 1.000000e-10 1.000000e-10 1.600961e-04 6.003602e-05 1.200720e-04 8.004803e-05 4.002401e-05 4.802882e-04 4.202522e-04 4.002401e-05 4.002401e-05 8.004803e-05 4.002401e-05 2.001201e-05 2.001201e-05 1.000000e-10 1.000000e-10 2.001201e-05 1.000000e-10 1.000000e-10 4.002401e-05 4.002401e-05 6.003602e-05 2.001201e-05 8.004803e-05 1.400841e-04 5.603362e-04 2.001201e-04 4.002401e-05 6.003602e-05 1.600961e-04 2.001201e-05 1.400841e-04 2.001201e-05 2.001201e-05 1.000000e-10 1.000000e-10 1.000000e-10 1.000000e-10 4.002401e-05 1.000000e-10 1.000000e-10 2.001201e-05 4.002401e-05 1.000000e-10 3.201921e-04 2.001201e-04 1.000000e-10 4.002401e-05 6.003602e-05 4.002401e-05 1.600961e-04 4.002401e-05 1.000000e-10 1.000000e-10 1.000000e-10 1.000000e-10 4.002401e-05 3.001801e-04 1.400841e-04 2.801681e-04 4.002401e-04 6.804082e-04 3.201921e-04 9.605763e-04 2.801681e-04 1.060636e-03 5.323194e-03 5.863518e-03 1.200720e-04 2.401441e-04 6.003602e-05 1.000000e-10 4.002401e-05 2.001201e-05 8.004803e-05 2.601561e-04 4.602762e-04 1.200720e-04 1.600961e-04 9.005403e-04 7.204323e-04 5.603362e-04 6.603962e-04 3.402041e-04 9.005403e-04 9.185511e-03 1.428857e-02 2.001201e-04 8.605163e-04 2.201321e-04 8.004803e-05 4.002401e-05 6.003602e-05 4.002401e-05 2.201321e-04 2.001201e-04 1.200720e-04 1.400841e-04 1.801081e-04 1.200720e-04 8.004803e-05 1.941165e-03 6.403842e-04 7.404443e-04 2.401441e-04 4.002401e-05 1.200720e-04 2.001201e-04 1.801081e-04 1.200720e-04 8.004803e-05 1.000600e-04 1.400841e-04 4.202522e-04 1.100660e-03 2.201321e-04 5.603362e-04 6.203722e-04 7.604563e-04 9.805884e-04 1.042626e-02 1.132680e-02 5.403242e-04 6.804082e-04 2.201321e-04 7.004203e-04 1.000000e-10 2.001201e-05 1.000000e-10 4.002401e-05 1.000000e-10 2.001201e-05 2.001201e-05 1.801081e-04 4.002401e-05 1.600961e-04 2.801681e-04 3.001801e-04 2.801681e-04 3.281969e-03 5.143086e-03 6.003602e-05 8.004803e-05 6.003602e-05 8.004803e-05 1.801081e-04 4.002401e-05 1.000000e-10 1.000000e-10 1.000000e-10 8.004803e-05 1.200720e-04 2.001201e-05 1.000000e-10 8.004803e-05 1.000000e-10 1.000000e-10 4.002401e-05 1.200720e-04 8.004803e-05 4.002401e-05 6.003602e-05 1.000000e-10 1.000000e-10
 1.144687e-02 2.161297e-03 3.602161e-04 1.400841e-04 3.241945e-03 1.000600e-03 1.440865e-03 2.527517e-02 1.957174e-02 1.050630e-02 1.098659e-02 1.090654e-02 1.086652e-02 3.313988e-02 4.484691e-02 6.663998e-03 2.185311e-02 4.860917e-02 2.299380e-02 9.365619e-03 6.003602e-04 1.600961e-04 2.001201e-05 1.220732e-03 3.001801e-04 2.001201e-04 6.203722e-03 6.123674e-03 2.381429e-03 2.761657e-03 3.221933e-03 2.661597e-03 8.945367e-03 1.312788e-02 1.660997e-03 5.503302e-03 1.196718e-02 6.063638e-03 1.470883e-02 1.300780e-03 2.201321e-04 4.002401e-05 2.081249e-03 5.203122e-04 6.804082e-04 9.525715e-03 9.065439e-03 3.822293e-03 4.862918e-03 4.622774e-03 3.662197e-03 1.342806e-02 1.835101e-02 3.161897e-03 7.824695e-03 1.689013e-02 9.205523e-03 1.138683e-02 9.205523e-04 8.004803e-05 6.003602e-05 1.520913e-03 4.602762e-04 5.403242e-04 7.504503e-03 7.764659e-03 2.961777e-03 4.062437e-03 3.982389e-03 3.822293e-03 1.150690e-02 1.570943e-02 2.361417e-03 7.684611e-03 1.584951e-02 7.664599e-03 1.819091e-02 1.240744e-03 2.801681e-04 1.000600e-04 2.421453e-03 7.204323e-04 6.603962e-04 1.168701e-02 1.148689e-02 4.662798e-03 6.003602e-03 5.183110e-03 5.303182e-03 1.709025e-02 2.425455e-02 3.402041e-03 1.018611e-02 2.059236e-02 1.178707e-02 9.125475e-03 5.603362e-04 1.600961e-04 2.001201e-05 1.200720e-03 3.201921e-04 4.402642e-04 6.643986e-03 7.224335e-03 2.701621e-03 3.542125e-03 3.161897e-03 3.702221e-03 1.044627e-02 1.472884e-02 1.821093e-03 5.703422e-03 1.340804e-02 7.244347e-03 3.942365e-03 2.801681e-04 2.001201e-05 4.002401e-05 5.603362e-04 1.200720e-04 8.004803e-05 2.741645e-03 2.021213e-03 7.804683e-04 1.040624e-03 1.040624e-03 1.020612e-03 3.502101e-03 4.362618e-03 5.203122e-04 2.381429e-03 5.023014e-03 2.041225e-03 1.620973e-03 4.002401e-05 2.001201e-05 1.000000e-10 1.600961e-04 8.004803e-05 4.002401e-05 1.080648e-03 8.204923e-04 2.401441e-04 5.603362e-04 4.402642e-04 4.002401e-04 1.701021e-03 1.861117e-03 3.201921e-04 1.180708e-03 2.561537e-03 8.805283e-04 4.402642e-04 1.000000e-10 1.000000e-10 1.000000e-10 2.001201e-05 1.000000e-10 1.000000e-10 4.802882e-04 3.201921e-04 2.601561e-04 2.601561e-04 1.600961e-04 1.000600e-04 5.003002e-04 9.405643e-04 8.004803e-05 4.002401e-04 1.080648e-03 4.202522e-04 1.600961e-04 1.000000e-10 1.000000e-10 1.000000e-10 4.002401e-05 1.000000e-10 1.000000e-10 2.001201e-04 1.200720e-04 1.200720e-04 1.000600e-04 6.003602e-05 4.002401e-05 1.400841e-04 5.003002e-04 6.003602e-05 2.601561e-04 5.603362e-04 1.400841e-04 6.003602e-05 1.000000e-10 1.000000e-10 1.000000e-10 1.000000e-10 1.000000e-10 1.000000e-10 8.004803e-05 8.004803e-05 4.002401e-05 1.000000e-10 1.000600e-04 8.004803e-05 3.402041e-04 3.402041e-04 4.002401e-05 2.401441e-04 4.402642e-04 1.000600e-04 6.003602e-05 1.000000e-10 1.000000e-10 1.000000e-10 1.000000e-10 1.000000e-10 2.001201e-05 4.002401e-05 8.004803e-05 6.003602e-05 2.001201e-05 6.003602e-05 2.001201e-05 1.801081e-04 4.202522e-04 4.002401e-05 1.000600e-04 4.602762e-04 6.003602e-05 8.004803e-05 1.000000e-10 1.000000e-10 1.000000e-10 1.000000e-10 1.000000e-10 2.001201e-05 2.001201e-05 2.001201e-05 8.004803e-05 2.001201e-05 1.000000e-10 2.001201e-05 1.400841e-04 1.801081e-04 1.000000e-10 1.600961e-04 2.401441e-04 4.002401e-05 1.861117e-03 6.003602e-05 2.001201e-05 1.000000e-10 1.801081e-04 4.002401e-05 2.001201e-04 1.160696e-03 1.140684e-03 4.402642e-04 6.603962e-04 7.804683e-04 5.203122e-04 1.861117e-03 2.761657e-03 3.402041e-04 1.500901e-03 2.441465e-03 9.605763e-04 3.602161e-03 2.001201e-04 8.004803e-05 1.000000e-10 2.201321e-04 1.200720e-04 8.004803e-05 2.701621e-03 2.581549e-03 8.805283e-04 1.140684e-03 1.200720e-03 9.805884e-04 3.121873e-03 4.542726e-03 7.404443e-04 2.321393e-03 3.742245e-03 2.021213e-03 5.003002e-04 2.001201e-05 1.000000e-10 1.000000e-10 2.001201e-05 1.000000e-10 2.001201e-05 3.402041e-04 3.201921e-04 1.600961e-04 2.001201e-04 2.401441e-04 1.200720e-04 7.404443e-04 9.205523e-04 2.001201e-04 3.602161e-04 1.701021e-03 3.001801e-04 3.422053e-03 1.600961e-04 2.001201e-05 1.000000e-10 1.400841e-04 1.000600e-04 2.401441e-04 1.701021e-03 1.901141e-03 8.605163e-04 1.220732e-03 1.080648e-03 9.405643e-04 3.702221e-03 5.103062e-03 7.604563e-04 3.041825e-03 4.342606e-03 1.540925e-03 1.020612e-03 4.002401e-05 1.000000e-10 1.000000e-10 8.004803e-05 4.002401e-05 2.001201e-05 3.402041e-04 6.603962e-04 3.602161e-04 2.801681e-04 3.602161e-04 3.402041e-04 1.240744e-03 2.281369e-03 1.801081e-04 9.005403e-04 1.741045e-03 5.203122e-04 1.200720e-04 1.000000e-10 1.000000e-10 1.000000e-10 1.000000e-10 1.000000e-10 1.000000e-10 4.002401e-05 6.003602e-05 2.001201e-05 4.002401e-05 1.000000e-10 4.002401e-05 1.000600e-04 1.400841e-04 2.001201e-05 1.200720e-04 1.400841e-04 6.003602e-05
 9.095457e-02 5.003002e-03 3.782269e-03 1.440865e-03 7.884731e-03 7.304383e-03 3.281969e-03 1.062638e-02 1.298779e-02 6.904142e-03 9.485691e-03 5.643386e-03 5.883530e-03 2.023214e-02 2.085251e-02 1.450871e-02 1.957174e-02 2.989794e-02 8.324995e-03 1.380828e-02 2.261357e-03 1.701021e-03 7.604563e-04 2.181309e-03 3.842305e-03 2.421453e-03 3.321993e-03 2.741645e-03 1.961177e-03 1.360816e-03 1.420853e-03 2.481489e-03 2.001201e-03 1.018611e-02 4.582750e-03 9.725836e-03 1.232740e-02 2.281369e-03 2.125275e-02 5.843506e-03 2.181309e-03 1.280768e-03 5.043026e-03 3.562137e-03 2.741645e-03 5.663398e-03 3.001801e-03 2.841705e-03 3.101861e-03 1.861117e-03 2.441465e-03 4.862918e-03 9.505703e-03 6.503902e-03 1.508905e-02 2.253352e-02 3.402041e-03 1.803082e-02 3.041825e-03 1.921153e-03 1.721033e-03 5.723434e-03 2.521513e-03 2.141285e-03 6.603962e-03 2.321393e-03 3.161897e-03 1.640985e-03 1.100660e-03 2.001201e-03 4.782870e-03 1.024615e-02 2.121273e-03 1.404843e-02 1.987192e-02 2.021213e-03 2.583550e-02 4.902942e-03 4.662798e-03 1.821093e-03 9.345607e-03 3.982389e-03 3.702221e-03 9.865920e-03 3.642185e-03 3.682209e-03 3.301981e-03 2.201321e-03 3.101861e-03 4.262558e-03 1.200720e-02 3.762257e-03 2.119272e-02 2.877727e-02 3.502101e-03 1.600961e-02 1.721033e-03 1.941165e-03 1.140684e-03 5.283170e-03 1.380828e-03 1.480889e-03 5.823494e-03 3.602161e-03 2.621573e-03 1.941165e-03 1.400841e-03 1.420853e-03 2.561537e-03 7.964779e-03 1.660997e-03 1.144687e-02 2.001201e-02 2.241345e-03 4.062437e-03 7.804683e-04 2.201321e-04 1.200720e-04 3.402041e-04 3.602161e-04 3.001801e-04 5.603362e-04 9.805884e-04 2.001201e-04 1.200720e-04 6.603962e-04 2.801681e-04 1.540925e-03 4.102461e-03 1.240744e-03 6.583950e-03 7.264359e-03 1.741045e-03 5.403242e-04 2.401441e-04 1.000000e-10 6.003602e-05 6.003602e-05 8.004803e-05 1.200720e-04 2.601561e-04 3.802281e-04 2.401441e-04 1.400841e-04 2.201321e-04 3.001801e-04 1.200720e-03 2.081249e-03 3.602161e-04 2.541525e-03 4.702822e-03 4.602762e-04 4.802882e-04 1.000000e-10 1.000000e-10 1.000000e-10 2.201321e-04 2.001201e-05 1.000600e-04 2.801681e-04 4.202522e-04 1.600961e-04 8.004803e-05 1.400841e-04 1.400841e-04 7.804683e-04 5.603362e-04 8.004803e-05 5.603362e-04 1.260756e-03 1.801081e-04 6.003602e-05 1.000000e-10 1.000000e-10 1.000000e-10 2.001201e-05 1.000000e-10 2.001201e-05 2.001201e-05 3.001801e-04 2.001201e-05 8.004803e-05 1.400841e-04 4.002401e-05 6.003602e-04 2.401441e-04 2.001201e-05 3.201921e-04 5.203122e-04 1.000600e-04 4.002401e-05 1.000000e-10 1.000000e-10 1.000000e-10 1.000000e-10 1.000000e-10 1.000000e-10 1.000600e-04 8.004803e-05 8.004803e-05 4.002401e-05 8.004803e-05 6.003602e-05 2.001201e-04 4.602762e-04 8.004803e-05 2.201321e-04 4.802882e-04 2.001201e-05 1.000000e-10 1.000000e-10 1.000000e-10 1.000000e-10 1.000000e-10 1.000000e-10 2.001201e-05 2.001201e-05 2.001201e-05 4.002401e-05 2.001201e-05 1.000000e-10 8.004803e-05 3.001801e-04 3.001801e-04 2.001201e-05 2.401441e-04 5.603362e-04 1.000000e-10 1.000000e-10 1.000000e-10 1.000000e-10 1.000000e-10 1.000000e-10 1.000000e-10 2.001201e-05 2.001201e-05 6.003602e-05 1.000000e-10 1.000000e-10 4.002401e-05 1.000000e-10 2.001201e-05 1.400841e-04 2.001201e-05 2.201321e-04 4.602762e-04 2.001201e-05 8.004803e-05 1.000000e-10 1.000000e-10 1.000000e-10 1.000000e-10 2.001201e-05 4.002401e-05 6.003602e-05 2.201321e-04 2.601561e-04 5.603362e-04 6.203722e-04 1.400841e-04 8.805283e-04 3.001801e-04 4.202522e-04 5.463278e-03 7.864719e-03 2.001201e-05 8.004803e-05 2.001201e-05 1.000000e-10 2.001201e-05 1.000000e-10 6.003602e-05 1.600961e-04 4.002401e-05 6.003602e-05 2.001201e-04 4.402642e-04 7.004203e-04 1.400841e-04 9.005403e-04 6.804082e-04 6.403842e-04 9.325595e-03 1.673004e-02 1.200720e-04 2.201321e-04 4.002401e-05 1.000000e-10 1.000000e-10 2.001201e-05 6.003602e-05 4.002401e-05 6.003602e-05 8.004803e-05 8.004803e-05 1.200720e-04 1.200720e-04 1.000000e-10 1.580949e-03 1.460877e-03 5.403242e-04 8.605163e-04 8.405043e-04 6.003602e-05 8.004803e-05 1.000000e-10 2.001201e-05 1.000000e-10 2.001201e-05 8.004803e-05 1.600961e-04 8.004803e-05 3.001801e-04 2.001201e-04 2.201321e-04 6.603962e-04 4.802882e-04 1.348809e-02 1.300780e-02 2.001201e-04 7.404443e-04 3.001801e-04 2.401441e-04 1.000000e-10 2.001201e-05 1.000000e-10 1.000000e-10 1.000000e-10 2.001201e-05 6.003602e-05 2.001201e-05 1.400841e-04 2.001201e-05 1.200720e-04 3.001801e-04 6.003602e-05 3.722233e-03 5.643386e-03 1.000000e-10 4.002401e-05 2.201321e-04 2.001201e-05 2.001201e-05 1.000000e-10 1.000000e-10 1.000000e-10 1.000000e-10 4.002401e-05 4.002401e-05 1.000000e-10 4.002401e-05 2.001201e-05 2.001201e-05 1.000000e-10 2.001201e-05 8.004803e-05 1.600961e-04 4.002401e-05 1.801081e-04 2.201321e-04 2.001201e-05
 1.214729e-02 2.679608e-02 4.346608e-02 3.724235e-02 4.904943e-02 2.545527e-02 2.377426e-02 3.748249e-02 9.605763e-04 1.000600e-04 4.202522e-04 1.801081e-04 1.200720e-04 6.003602e-05 1.360816e-03 3.382029e-03 3.482089e-03 1.945167e-02 1.100660e-03 2.027216e-02 4.502702e-03 8.725235e-03 8.345007e-03 1.020612e-02 6.263758e-03 6.283770e-03 1.054633e-02 1.200720e-04 2.001201e-05 1.600961e-04 2.001201e-05 4.002401e-05 4.002401e-05 4.602762e-04 1.220732e-03 8.805283e-04 4.222534e-03 1.600961e-04 3.261957e-02 7.804683e-03 1.338803e-02 1.232740e-02 1.500901e-02 7.704623e-03 1.028617e-02 1.448869e-02 1.200720e-04 4.002401e-05 2.601561e-04 8.004803e-05 2.001201e-05 6.003602e-05 6.203722e-04 1.881129e-03 1.260756e-03 5.863518e-03 2.001201e-04 2.691615e-02 8.084851e-03 1.116670e-02 9.385631e-03 1.184711e-02 5.943566e-03 9.745848e-03 1.328797e-02 2.401441e-04 6.003602e-05 1.200720e-04 4.002401e-05 1.000000e-10 2.001201e-05 5.203122e-04 1.761057e-03 1.320792e-03 5.203122e-03 2.601561e-04 4.102461e-02 1.050630e-02 1.743046e-02 1.432860e-02 1.705023e-02 9.625775e-03 1.354813e-02 1.869121e-02 3.602161e-04 4.002401e-05 1.400841e-04 2.001201e-05 2.001201e-05 1.000600e-04 9.205523e-04 2.501501e-03 1.520913e-03 7.044227e-03 4.202522e-04 2.193316e-02 6.503902e-03 1.054633e-02 7.684611e-03 1.028617e-02 6.023614e-03 8.144887e-03 1.256754e-02 2.601561e-04 6.003602e-05 1.400841e-04 2.001201e-05 1.000000e-10 1.000600e-04 4.402642e-04 1.861117e-03 9.405643e-04 4.462678e-03 2.001201e-04 5.163098e-03 2.241345e-03 3.482089e-03 3.281969e-03 4.602762e-03 2.141285e-03 2.421453e-03 4.622774e-03 4.002401e-05 4.002401e-05 2.001201e-05 4.002401e-05 2.001201e-05 4.002401e-05 3.402041e-04 5.203122e-04 3.602161e-04 2.121273e-03 4.002401e-05 2.381429e-03 8.405043e-04 1.660997e-03 1.460877e-03 2.121273e-03 9.205523e-04 1.160696e-03 1.540925e-03 1.000000e-10 2.001201e-05 1.000000e-10 2.001201e-05 2.001201e-05 2.001201e-05 1.400841e-04 4.802882e-04 6.003602e-05 1.080648e-03 8.004803e-05 8.405043e-04 4.002401e-04 4.402642e-04 5.203122e-04 6.804082e-04 2.801681e-04 5.003002e-04 1.100660e-03 1.000000e-10 4.002401e-05 1.000000e-10 1.000000e-10 1.000000e-10 1.000000e-10 4.002401e-05 2.201321e-04 8.004803e-05 3.001801e-04 2.001201e-05 2.201321e-04 2.001201e-04 1.600961e-04 2.801681e-04 3.402041e-04 1.801081e-04 1.600961e-04 4.602762e-04 1.000000e-10 1.000000e-10 1.000000e-10 1.000000e-10 1.000000e-10 1.000000e-10 2.001201e-05 1.200720e-04 4.002401e-05 3.201921e-04 1.000000e-10 1.600961e-04 1.600961e-04 2.601561e-04 1.400841e-04 3.001801e-04 8.004803e-05 1.600961e-04 3.201921e-04 1.000000e-10 1.000000e-10 1.000000e-10 1.000000e-10 1.000000e-10 2.001201e-05 1.000000e-10 8.004803e-05 2.001201e-05 2.401441e-04 1.000000e-10 1.801081e-04 1.400841e-04 2.401441e-04 1.801081e-04 2.601561e-04 1.400841e-04 1.400841e-04 1.600961e-04 1.000000e-10 1.000000e-10 1.000000e-10 1.000000e-10 1.000000e-10 2.001201e-05 1.000000e-10 6.003602e-05 1.000000e-10 1.000600e-04 1.000000e-10 8.004803e-05 1.000600e-04 1.801081e-04 1.000600e-04 1.400841e-04 4.002401e-05 6.003602e-05 1.000600e-04 1.000000e-10 1.000000e-10 1.000000e-10 1.000000e-10 1.000000e-10 1.000000e-10 1.000000e-10 1.000600e-04 2.001201e-05 1.000600e-04 1.000000e-10 3.382029e-03 1.380828e-03 2.421453e-03 2.401441e-03 3.382029e-03 1.520913e-03 8.204923e-04 7.404443e-04 2.001201e-05 2.001201e-05 1.000000e-10 1.000000e-10 1.000000e-10 1.000000e-10 1.000000e-10 2.001201e-05 8.004803e-05 7.404443e-04 2.001201e-05 7.144287e-03 2.041225e-03 4.822894e-03 3.902341e-03 5.203122e-03 2.521513e-03 1.961177e-03 1.380828e-03 4.002401e-05 1.000000e-10 1.000000e-10 1.000000e-10 2.001201e-05 2.001201e-05 1.000000e-10 2.001201e-05 1.400841e-04 1.060636e-03 4.002401e-05 5.803482e-04 5.003002e-04 5.803482e-04 5.403242e-04 1.140684e-03 6.403842e-04 4.602762e-04 8.605163e-04 1.000000e-10 4.002401e-05 1.000000e-10 1.000000e-10 1.000000e-10 1.000000e-10 1.000000e-10 2.201321e-04 6.003602e-05 5.203122e-04 4.002401e-05 6.103662e-03 2.781669e-03 4.622774e-03 3.762257e-03 5.903542e-03 2.941765e-03 1.681009e-03 1.741045e-03 1.000000e-10 2.001201e-05 2.001201e-05 2.001201e-05 2.001201e-05 4.002401e-05 1.000000e-10 1.200720e-04 1.400841e-04 3.402041e-04 2.001201e-05 1.420853e-03 1.260756e-03 1.941165e-03 1.240744e-03 1.921153e-03 9.805884e-04 8.004803e-04 5.403242e-04 6.003602e-05 1.000000e-10 4.002401e-05 1.000000e-10 1.000000e-10 1.000000e-10 2.001201e-05 4.002401e-05 1.200720e-04 2.001201e-05 1.000000e-10 1.000600e-04 8.004803e-05 8.004803e-05 1.000600e-04 6.003602e-05 1.000000e-10 1.200720e-04 1.600961e-04 1.000000e-10 1.000000e-10 1.000000e-10 1.000000e-10 1.000000e-10 1.000000e-10 1.000000e-10 8.004803e-05 2.001201e-05 1.000600e-04 1.000000e-10
 5.003002e-04 5.803482e-04 2.401441e-04 3.802281e-04 9.405643e-04 6.804082e-04 6.603962e-04 8.605163e-04 9.405643e-04 8.405043e-04 5.803482e-04 1.480889e-03 7.204323e-04 6.647989e-02 1.032419e-01 1.120672e-03 3.552131e-02 6.938163e-02 5.403242e-04 3.081849e-03 1.400841e-04 8.004803e-05 6.003602e-05 6.003602e-05 6.003602e-05 1.000600e-04 1.600961e-04 2.401441e-04 1.801081e-04 1.400841e-04 3.001801e-04 1.000600e-04 2.275365e-02 2.929758e-02 1.600961e-04 7.904743e-03 1.747048e-02 1.400841e-04 4.122473e-03 8.004803e-05 6.003602e-05 1.000000e-10 8.004803e-05 1.000600e-04 1.000600e-04 2.601561e-04 3.602161e-04 2.401441e-04 1.600961e-04 5.003002e-04 1.801081e-04 3.342005e-02 5.051031e-02 1.400841e-04 1.120672e-02 2.231339e-02 1.600961e-04 3.602161e-03 1.400841e-04 6.003602e-05 4.002401e-05 6.003602e-05 1.200720e-04 1.000600e-04 1.600961e-04 3.402041e-04 1.801081e-04 2.201321e-04 3.201921e-04 1.000600e-04 2.729638e-02 4.124475e-02 1.000600e-04 9.885932e-03 2.181309e-02 1.400841e-04 5.123074e-03 1.000600e-04 1.200720e-04 6.003602e-05 1.200720e-04 1.000600e-04 2.001201e-04 2.001201e-04 3.402041e-04 1.801081e-04 3.201921e-04 5.003002e-04 2.201321e-04 4.386632e-02 6.363818e-02 2.801681e-04 1.330798e-02 2.637583e-02 2.601561e-04 2.781669e-03 6.003602e-05 2.001201e-05 2.001201e-05 1.600961e-04 1.000600e-04 1.000600e-04 2.401441e-04 1.801081e-04 1.000600e-04 1.600961e-04 3.602161e-04 8.004803e-05 2.683610e-02 3.662197e-02 1.801081e-04 8.064839e-03 1.598959e-02 1.400841e-04 1.921153e-03 6.003602e-05 2.001201e-05 8.004803e-05 1.600961e-04 1.200720e-04 8.004803e-05 2.001201e-04 4.002401e-05 6.003602e-05 4.002401e-05 1.400841e-04 1.000600e-04 7.644587e-03 1.174705e-02 1.200720e-04 3.001801e-03 5.883530e-03 6.003602e-05 3.982389e-03 1.000000e-10 4.002401e-05 6.003602e-05 2.201321e-04 6.003602e-05 2.001201e-05 1.400841e-04 8.004803e-05 8.004803e-05 2.001201e-05 2.001201e-05 2.001201e-05 2.421453e-03 3.962377e-03 4.002401e-05 9.005403e-04 1.821093e-03 4.002401e-05 4.402642e-04 2.001201e-05 2.001201e-05 2.001201e-05 1.000000e-10 1.000000e-10 2.001201e-05 2.001201e-05 4.002401e-05 1.000000e-10 1.000000e-10 2.001201e-05 1.000000e-10 1.160696e-03 1.781069e-03 2.001201e-05 6.003602e-04 1.280768e-03 2.001201e-05 4.202522e-04 4.002401e-05 2.001201e-05 1.000000e-10 1.000000e-10 1.000000e-10 2.001201e-05 1.000000e-10 1.000000e-10 2.001201e-05 1.000000e-10 2.001201e-05 1.000000e-10 4.202522e-04 5.803482e-04 4.002401e-05 2.801681e-04 6.403842e-04 1.000000e-10 7.404443e-04 2.001201e-05 2.001201e-05 1.000000e-10 8.004803e-05 1.000000e-10 1.000000e-10 4.002401e-05 1.000000e-10 1.000000e-10 1.000000e-10 2.001201e-05 4.002401e-05 1.400841e-04 3.001801e-04 2.001201e-05 1.200720e-04 3.802281e-04 1.000000e-10 8.805283e-04 4.002401e-05 1.000000e-10 2.001201e-05 8.004803e-05 1.000000e-10 1.000000e-10 1.000000e-10 6.003602e-05 1.000000e-10 1.000000e-10 1.000000e-10 1.000000e-10 8.004803e-05 1.400841e-04 1.000000e-10 1.200720e-04 2.001201e-04 1.000000e-10 4.202522e-04 1.000000e-10 1.000000e-10 1.000000e-10 1.000000e-10 1.000000e-10 2.001201e-05 6.003602e-05 4.002401e-05 1.000000e-10 1.000000e-10 1.000000e-10 1.000000e-10 1.200720e-04 2.401441e-04 1.000000e-10 2.001201e-05 4.002401e-05 6.003602e-05 5.803482e-03 8.004803e-05 4.002401e-05 8.004803e-05 2.201321e-04 1.200720e-04 1.200720e-04 1.801081e-04 3.201921e-04 2.001201e-05 8.004803e-05 2.001201e-05 8.004803e-05 3.261957e-03 5.943566e-03 1.200720e-04 1.400841e-04 1.801081e-04 1.200720e-04 7.924755e-03 1.600961e-04 6.003602e-05 1.000600e-04 4.602762e-04 1.801081e-04 8.004803e-05 2.601561e-04 5.803482e-04 8.004803e-05 1.200720e-04 6.003602e-05 6.003602e-05 7.204323e-03 1.172704e-02 2.601561e-04 3.001801e-04 5.603362e-04 1.200720e-04 1.440865e-03 6.003602e-05 2.001201e-05 2.001201e-05 1.200720e-04 8.004803e-05 4.002401e-05 1.801081e-04 1.400841e-04 8.004803e-05 2.001201e-05 2.001201e-05 2.001201e-05 3.402041e-04 8.605163e-04 2.001201e-05 1.000600e-03 1.681009e-03 2.001201e-05 1.226736e-02 2.601561e-04 1.000600e-04 1.200720e-04 3.802281e-04 3.402041e-04 1.000600e-04 5.603362e-04 5.803482e-04 1.000600e-04 3.001801e-04 6.003602e-05 1.400841e-04 5.403242e-04 8.805283e-04 1.801081e-04 4.542726e-03 8.605163e-03 1.600961e-04 4.142485e-03 1.000000e-10 1.000000e-10 4.002401e-05 8.004803e-05 8.004803e-05 2.001201e-05 2.601561e-04 3.201921e-04 1.200720e-04 1.200720e-04 4.002401e-05 4.002401e-05 1.000600e-04 5.403242e-04 1.000600e-04 1.640985e-03 2.621573e-03 1.400841e-04 1.400841e-04 1.000000e-10 2.001201e-05 1.000000e-10 2.001201e-05 1.000000e-10 1.000000e-10 1.000000e-10 1.000000e-10 1.000000e-10 1.000000e-10 1.000000e-10 1.000000e-10 1.801081e-04 1.801081e-04 1.000000e-10 1.000600e-04 2.601561e-04 1.000000e-10
 5.663398e-03 1.580949e-03 1.000600e-04 2.201321e-04 2.761657e-03 1.040624e-03 1.040624e-03 1.506904e-02 8.985391e-03 5.623374e-03 5.863518e-03 7.664599e-03 7.404443e-03 3.602161e-02 5.541325e-02 5.423254e-03 3.678207e-02 7.740644e-02 1.194717e-02 6.824094e-03 2.401441e-04 1.000000e-10 4.002401e-05 6.403842e-04 2.201321e-04 1.000600e-04 3.382029e-03 3.201921e-03 1.580949e-03 2.261357e-03 2.041225e-03 2.041225e-03 7.784671e-03 1.236742e-02 1.560937e-03 1.116670e-02 2.395437e-02 3.081849e-03 9.965980e-03 3.802281e-04 4.002401e-05 1.200720e-04 7.204323e-04 3.602161e-04 3.001801e-04 5.123074e-03 3.822293e-03 2.661597e-03 3.021813e-03 2.841705e-03 2.601561e-03 1.118671e-02 1.612968e-02 2.341405e-03 1.819091e-02 3.930358e-02 4.902942e-03 8.985391e-03 4.802882e-04 1.000000e-10 4.002401e-05 5.603362e-04 2.801681e-04 2.201321e-04 4.582750e-03 3.862317e-03 1.921153e-03 3.121873e-03 2.141285e-03 2.461477e-03 1.050630e-02 1.468881e-02 2.841705e-03 1.534921e-02 2.973784e-02 4.122473e-03 1.198719e-02 3.602161e-04 1.000000e-10 1.000600e-04 7.404443e-04 3.602161e-04 3.201921e-04 5.343206e-03 4.902942e-03 2.721633e-03 3.582149e-03 3.782269e-03 3.402041e-03 1.376826e-02 2.145287e-02 2.761657e-03 2.453472e-02 4.958975e-02 5.603362e-03 7.344407e-03 2.801681e-04 1.000000e-10 6.003602e-05 4.202522e-04 1.000600e-04 3.001801e-04 3.862317e-03 3.161897e-03 1.580949e-03 2.181309e-03 2.161297e-03 2.101261e-03 7.824695e-03 1.236742e-02 2.441465e-03 1.302782e-02 2.943766e-02 3.542125e-03 2.721633e-03 1.600961e-04 2.001201e-05 2.001201e-05 2.601561e-04 6.003602e-05 8.004803e-05 1.781069e-03 1.400841e-03 5.803482e-04 1.180708e-03 7.204323e-04 6.203722e-04 2.281369e-03 3.842305e-03 8.805283e-04 3.802281e-03 9.565739e-03 1.560937e-03 1.981189e-03 1.000000e-10 1.000000e-10 2.001201e-05 2.601561e-04 4.002401e-05 4.002401e-05 1.000600e-03 6.403842e-04 4.602762e-04 3.402041e-04 4.602762e-04 3.001801e-04 8.004803e-04 1.120672e-03 3.201921e-04 1.480889e-03 3.962377e-03 7.804683e-04 3.802281e-04 1.000000e-10 2.001201e-05 1.000000e-10 6.003602e-05 1.000000e-10 1.000000e-10 2.601561e-04 2.001201e-04 1.600961e-04 1.000600e-04 1.200720e-04 2.201321e-04 5.003002e-04 8.605163e-04 1.200720e-04 4.402642e-04 1.640985e-03 3.802281e-04 1.801081e-04 1.000000e-10 1.000000e-10 1.000000e-10 2.001201e-05 1.000000e-10 1.000000e-10 1.600961e-04 1.200720e-04 4.002401e-05 1.000600e-04 4.002401e-05 1.000600e-04 3.201921e-04 3.201921e-04 4.002401e-05 2.601561e-04 5.603362e-04 2.401441e-04 1.600961e-04 2.001201e-05 1.000000e-10 1.000000e-10 1.000000e-10 1.000000e-10 1.000000e-10 1.000600e-04 1.600961e-04 4.002401e-05 4.002401e-05 6.003602e-05 2.001201e-05 1.801081e-04 1.801081e-04 1.000000e-10 2.601561e-04 6.203722e-04 1.000600e-04 2.601561e-04 1.000000e-10 1.000000e-10 1.000000e-10 4.002401e-05 1.000000e-10 1.000000e-10 1.000600e-04 1.200720e-04 1.000000e-10 2.001201e-05 2.001201e-05 2.001201e-05 1.801081e-04 1.200720e-04 1.000000e-10 1.000600e-04 5.003002e-04 1.400841e-04 1.400841e-04 1.000000e-10 1.000000e-10 1.000000e-10 2.001201e-05 1.000000e-10 1.000000e-10 4.002401e-05 1.000600e-04 2.001201e-05 1.000000e-10 2.001201e-05 2.001201e-05 4.002401e-05 6.003602e-05 1.000000e-10 6.003602e-05 4.202522e-04 8.004803e-05 2.421453e-03 4.002401e-05 1.000000e-10 1.000000e-10 8.004803e-05 2.001201e-05 4.002401e-05 1.500901e-03 7.804683e-04 4.402642e-04 4.002401e-04 4.202522e-04 3.402041e-04 2.801681e-04 3.001801e-04 3.402041e-04 2.201321e-03 6.123674e-03 1.220732e-03 4.662798e-03 1.200720e-04 1.000000e-10 2.001201e-05 2.601561e-04 6.003602e-05 1.000000e-10 2.681609e-03 1.761057e-03 8.805283e-04 9.805884e-04 8.004803e-04 5.603362e-04 3.602161e-04 5.203122e-04 6.403842e-04 3.301981e-03 1.084651e-02 1.861117e-03 6.603962e-04 2.001201e-05 1.000000e-10 1.000000e-10 4.002401e-05 1.000000e-10 8.004803e-05 4.002401e-04 2.401441e-04 1.801081e-04 1.801081e-04 1.400841e-04 1.801081e-04 6.003602e-04 1.160696e-03 1.600961e-04 4.802882e-04 1.380828e-03 2.801681e-04 6.643986e-03 3.001801e-04 1.000000e-10 2.001201e-05 3.201921e-04 1.801081e-04 8.004803e-05 2.561537e-03 1.340804e-03 7.204323e-04 6.804082e-04 7.604563e-04 9.805884e-04 4.282570e-03 7.084251e-03 5.003002e-04 4.802882e-04 1.020612e-03 2.301381e-03 2.621573e-03 2.001201e-05 1.000000e-10 1.000000e-10 6.003602e-05 1.000000e-10 4.002401e-05 6.003602e-04 5.003002e-04 1.400841e-04 1.801081e-04 3.001801e-04 2.801681e-04 1.460877e-03 3.121873e-03 2.201321e-04 6.003602e-05 2.801681e-04 5.203122e-04 2.001201e-05 1.000000e-10 1.000000e-10 1.000000e-10 1.000000e-10 1.000000e-10 1.000000e-10 6.003602e-05 1.200720e-04 2.001201e-05 2.001201e-05 2.001201e-05 2.001201e-05 1.400841e-04 6.003602e-05 2.001201e-05 8.004803e-05 3.001801e-04 2.001201e-05
 1.346808e-02 1.542926e-02 1.024615e-02 6.904142e-03 1.797078e-02 8.405043e-03 7.464479e-03 1.626976e-02 9.605763e-03 6.403842e-03 5.343206e-03 5.103062e-03 5.903542e-03 1.979188e-02 4.072443e-02 7.704623e-03 3.047829e-02 4.062437e-02 1.248749e-02 1.546928e-02 2.701621e-03 1.681009e-03 9.605763e-04 3.602161e-03 1.961177e-03 1.360816e-03 3.982389e-03 3.422053e-03 1.961177e-03 1.861117e-03 1.440865e-03 1.220732e-03 6.663998e-03 9.185511e-03 2.301381e-03 7.824695e-03 1.130678e-02 2.841705e-03 2.389434e-02 3.221933e-03 2.841705e-03 1.801081e-03 5.223134e-03 3.702221e-03 1.981189e-03 5.543326e-03 5.703422e-03 2.581549e-03 2.841705e-03 2.701621e-03 2.521513e-03 9.005403e-03 1.376826e-02 3.221933e-03 1.132680e-02 1.562938e-02 4.862918e-03 1.841105e-02 3.021813e-03 2.061237e-03 1.220732e-03 3.582149e-03 2.821693e-03 1.721033e-03 4.442666e-03 4.682810e-03 2.421453e-03 2.561537e-03 2.601561e-03 2.541525e-03 7.484491e-03 1.256754e-02 4.162497e-03 9.885932e-03 1.338803e-02 4.842906e-03 2.931759e-02 4.762858e-03 3.241945e-03 2.081249e-03 5.603362e-03 4.162497e-03 2.201321e-03 6.363818e-03 7.464479e-03 3.161897e-03 3.942365e-03 3.482089e-03 2.801681e-03 1.186712e-02 1.644987e-02 5.643386e-03 1.408845e-02 2.013208e-02 6.263758e-03 1.616970e-02 3.041825e-03 1.620973e-03 9.205523e-04 3.502101e-03 2.501501e-03 1.480889e-03 3.762257e-03 4.462678e-03 1.921153e-03 2.381429e-03 2.321393e-03 1.901141e-03 6.163698e-03 1.076646e-02 3.001801e-03 8.765259e-03 1.244747e-02 3.982389e-03 5.723434e-03 5.003002e-04 7.204323e-04 5.003002e-04 1.761057e-03 7.804683e-04 6.203722e-04 1.260756e-03 1.340804e-03 8.805283e-04 6.003602e-04 6.403842e-04 7.204323e-04 2.601561e-03 4.082449e-03 6.804082e-04 2.781669e-03 4.202522e-03 7.604563e-04 2.561537e-03 3.602161e-04 3.001801e-04 1.000600e-04 4.602762e-04 2.001201e-04 1.801081e-04 6.203722e-04 5.603362e-04 4.002401e-04 3.001801e-04 1.600961e-04 2.001201e-04 1.140684e-03 2.321393e-03 3.602161e-04 1.300780e-03 1.961177e-03 4.402642e-04 7.604563e-04 1.200720e-04 4.002401e-05 1.000000e-10 2.001201e-04 1.600961e-04 6.003602e-05 4.002401e-04 1.200720e-04 1.200720e-04 1.200720e-04 2.001201e-05 6.003602e-05 4.802882e-04 8.805283e-04 1.000600e-04 6.403842e-04 9.205523e-04 2.401441e-04 2.801681e-04 8.004803e-05 2.001201e-05 4.002401e-05 8.004803e-05 1.000000e-10 2.001201e-05 1.200720e-04 1.000600e-04 6.003602e-05 4.002401e-05 2.001201e-05 6.003602e-05 3.001801e-04 5.203122e-04 4.002401e-05 2.201321e-04 4.602762e-04 4.002401e-05 1.000600e-04 1.000000e-10 2.001201e-05 2.001201e-05 6.003602e-05 2.001201e-05 8.004803e-05 6.003602e-05 1.000600e-04 6.003602e-05 2.001201e-05 2.001201e-05 1.000000e-10 2.001201e-04 4.202522e-04 2.001201e-05 3.201921e-04 3.802281e-04 2.001201e-05 1.400841e-04 4.002401e-05 6.003602e-05 1.000000e-10 1.000000e-10 6.003602e-05 2.001201e-05 2.001201e-05 8.004803e-05 6.003602e-05 4.002401e-05 2.001201e-05 4.002401e-05 1.400841e-04 3.402041e-04 1.000000e-10 2.201321e-04 3.001801e-04 4.002401e-05 1.000600e-04 2.001201e-05 1.000000e-10 4.002401e-05 1.000000e-10 2.001201e-05 4.002401e-05 1.000000e-10 6.003602e-05 2.001201e-05 6.003602e-05 1.000000e-10 2.001201e-05 1.801081e-04 2.001201e-04 1.000000e-10 1.400841e-04 1.200720e-04 1.000000e-10 3.622173e-03 3.602161e-04 1.801081e-04 1.000600e-04 5.003002e-04 3.201921e-04 1.801081e-04 9.405643e-04 1.120672e-03 2.201321e-04 2.601561e-04 2.001201e-04 3.201921e-04 1.060636e-03 2.621573e-03 4.202522e-04 1.580949e-03 2.101261e-03 6.804082e-04 7.304383e-03 4.202522e-04 2.601561e-04 1.200720e-04 8.204923e-04 7.204323e-04 4.602762e-04 2.281369e-03 1.801081e-03 8.605163e-04 5.203122e-04 5.203122e-04 7.404443e-04 1.640985e-03 3.742245e-03 1.000600e-03 2.361417e-03 3.101861e-03 1.420853e-03 6.403842e-04 1.600961e-04 1.600961e-04 4.002401e-05 2.201321e-04 1.200720e-04 8.004803e-05 3.001801e-04 2.601561e-04 1.600961e-04 1.000600e-04 8.004803e-05 1.600961e-04 5.003002e-04 1.200720e-03 1.400841e-04 6.203722e-04 9.805884e-04 2.201321e-04 6.283770e-03 5.603362e-04 4.002401e-04 2.001201e-04 1.000600e-03 4.202522e-04 4.602762e-04 1.340804e-03 1.280768e-03 7.204323e-04 5.603362e-04 5.003002e-04 6.804082e-04 1.620973e-03 3.221933e-03 7.204323e-04 3.301981e-03 5.423254e-03 1.360816e-03 1.480889e-03 2.201321e-04 1.000600e-04 2.001201e-05 2.001201e-04 2.201321e-04 1.400841e-04 5.203122e-04 5.203122e-04 3.001801e-04 2.201321e-04 1.801081e-04 3.402041e-04 5.203122e-04 1.220732e-03 3.602161e-04 1.480889e-03 1.821093e-03 5.203122e-04 1.600961e-04 2.001201e-05 1.000000e-10 1.000000e-10 1.000000e-10 1.000000e-10 1.000000e-10 2.001201e-05 8.004803e-05 1.000000e-10 1.000000e-10 2.001201e-05 1.000000e-10 1.400841e-04 1.400841e-04 2.001201e-05 1.400841e-04 1.200720e-04 4.002401e-05
 2.249350e-02 2.947769e-02 4.702822e-02 3.440064e-02 5.245147e-02 2.557535e-02 2.501501e-02 3.692215e-02 6.003602e-04 1.000000e-10 4.002401e-04 8.004803e-05 4.002401e-05 4.002401e-05 4.402642e-04 9.405643e-04 2.381429e-03 7.544527e-03 2.201321e-04 1.458875e-02 6.844106e-03 1.316790e-02 9.325595e-03 1.348809e-02 6.283770e-03 6.583950e-03 8.264959e-03 1.000600e-04 1.000000e-10 1.000600e-04 1.000000e-10 2.001201e-05 1.000000e-10 1.000600e-04 4.002401e-04 3.802281e-04 2.761657e-03 8.004803e-05 2.217330e-02 1.124675e-02 2.043226e-02 1.588953e-02 2.173304e-02 7.564539e-03 9.545727e-03 1.118671e-02 1.000600e-04 4.002401e-05 1.000000e-10 1.000000e-10 1.000000e-10 4.002401e-05 1.801081e-04 4.602762e-04 7.004203e-04 2.701621e-03 4.002401e-05 2.133280e-02 1.028617e-02 1.717030e-02 1.192716e-02 1.699019e-02 6.744046e-03 7.404443e-03 9.765860e-03 1.400841e-04 2.001201e-05 1.000600e-04 1.000000e-10 1.000000e-10 4.002401e-05 1.200720e-04 6.003602e-04 5.403242e-04 2.661597e-03 8.004803e-05 2.679608e-02 1.422854e-02 2.489494e-02 1.863118e-02 2.715629e-02 1.118671e-02 1.220732e-02 1.562938e-02 1.801081e-04 4.002401e-05 4.002401e-05 1.000000e-10 1.000000e-10 2.001201e-05 2.201321e-04 5.803482e-04 6.003602e-04 2.841705e-03 8.004803e-05 1.711027e-02 8.525115e-03 1.484891e-02 1.002602e-02 1.528917e-02 6.463878e-03 7.384431e-03 8.765259e-03 1.000600e-04 1.000000e-10 6.003602e-05 1.000000e-10 1.000000e-10 6.003602e-05 1.600961e-04 4.802882e-04 5.203122e-04 2.321393e-03 6.003602e-05 7.424455e-03 2.341405e-03 4.242546e-03 2.981789e-03 4.722834e-03 2.201321e-03 1.881129e-03 2.861717e-03 4.002401e-05 1.000000e-10 2.001201e-05 1.000000e-10 2.001201e-05 1.000000e-10 1.000600e-04 2.201321e-04 2.801681e-04 2.081249e-03 1.200720e-04 2.501501e-03 6.003602e-04 1.781069e-03 1.240744e-03 2.361417e-03 8.004803e-04 6.003602e-04 1.240744e-03 1.000000e-10 1.000000e-10 1.000000e-10 1.000000e-10 1.000000e-10 1.000000e-10 1.400841e-04 2.401441e-04 1.200720e-04 2.301381e-03 8.004803e-05 1.240744e-03 4.202522e-04 7.804683e-04 6.003602e-04 9.405643e-04 2.001201e-04 1.801081e-04 4.602762e-04 1.000000e-10 1.000000e-10 6.003602e-05 1.000000e-10 1.000000e-10 1.000000e-10 2.001201e-05 4.002401e-05 4.002401e-05 4.802882e-04 1.000000e-10 6.003602e-04 2.001201e-04 2.801681e-04 1.400841e-04 3.602161e-04 2.001201e-04 1.400841e-04 2.201321e-04 1.000000e-10 1.000000e-10 2.001201e-05 1.000000e-10 1.000000e-10 1.000000e-10 1.000000e-10 4.002401e-05 2.001201e-05 2.801681e-04 1.000000e-10 4.002401e-04 4.002401e-05 1.200720e-04 1.400841e-04 2.601561e-04 1.000000e-10 6.003602e-05 2.001201e-04 1.000000e-10 1.000000e-10 1.000000e-10 1.000000e-10 1.000000e-10 1.000000e-10 2.001201e-05 6.003602e-05 1.000000e-10 6.003602e-04 4.002401e-05 1.200720e-04 1.400841e-04 1.600961e-04 8.004803e-05 1.801081e-04 1.200720e-04 1.400841e-04 1.600961e-04 1.000000e-10 1.000000e-10 1.000000e-10 1.000000e-10 1.000000e-10 1.000000e-10 1.000000e-10 2.001201e-05 2.001201e-05 4.802882e-04 1.000000e-10 1.600961e-04 2.001201e-05 4.002401e-05 1.000600e-04 1.600961e-04 2.001201e-05 2.001201e-05 6.003602e-05 1.000000e-10 1.000000e-10 1.000000e-10 1.000000e-10 1.000000e-10 1.000000e-10 1.000000e-10 1.000000e-10 1.000000e-10 4.202522e-04 2.001201e-05 1.400841e-03 1.260756e-03 2.561537e-03 2.281369e-03 3.021813e-03 9.805884e-04 1.300780e-03 2.761657e-03 1.000000e-10 1.000000e-10 2.001201e-05 1.000000e-10 1.000000e-10 1.000000e-10 1.000000e-10 4.002401e-05 1.200720e-04 1.200720e-03 1.000000e-10 2.461477e-03 3.261957e-03 4.702822e-03 3.922353e-03 6.043626e-03 2.301381e-03 2.241345e-03 3.962377e-03 4.002401e-05 1.000000e-10 1.000000e-10 1.000000e-10 1.000000e-10 1.000000e-10 4.002401e-05 4.002401e-05 2.001201e-04 1.060636e-03 4.002401e-05 1.060636e-03 2.601561e-04 8.204923e-04 5.003002e-04 6.603962e-04 1.801081e-04 3.201921e-04 5.803482e-04 4.002401e-05 1.000000e-10 2.001201e-05 1.000000e-10 1.000000e-10 1.000000e-10 2.001201e-05 6.003602e-05 6.003602e-05 1.500901e-03 1.000600e-04 2.801681e-03 2.221333e-03 5.103062e-03 3.882329e-03 5.983590e-03 1.620973e-03 2.341405e-03 5.203122e-03 4.002401e-05 1.000000e-10 2.001201e-05 1.000000e-10 1.000000e-10 4.002401e-05 6.003602e-05 1.400841e-04 1.600961e-04 6.403842e-04 2.001201e-05 1.080648e-03 8.605163e-04 1.841105e-03 1.400841e-03 1.961177e-03 7.004203e-04 5.203122e-04 1.821093e-03 1.000000e-10 2.001201e-05 2.001201e-05 1.000000e-10 1.000000e-10 1.000000e-10 1.000000e-10 4.002401e-05 4.002401e-05 1.000600e-04 1.000000e-10 1.801081e-04 6.003602e-05 1.200720e-04 6.003602e-05 1.400841e-04 4.002401e-05 2.001201e-05 1.000600e-04 1.000000e-10 1.000000e-10 1.000000e-10 1.000000e-10 1.000000e-10 1.000000e-10 1.000000e-10 1.000000e-10 2.001201e-05 1.600961e-04 1.000000e-10
 1.400841e-04 2.401441e-04 5.003002e-04 1.600961e-04 3.602161e-04 2.001201e-04 2.601561e-04 3.802281e-04 4.002401e-05 1.000000e-10 2.001201e-05 4.002401e-05 2.001201e-05 1.000000e-10 3.402041e-04 8.204923e-04 2.001201e-04 2.901741e-03 6.003602e-04 2.961777e-03 5.403242e-04 9.005403e-04 5.003002e-04 8.204923e-04 5.803482e-04 5.203122e-04 1.180708e-03 8.004803e-05 4.002401e-05 1.000600e-04 4.002401e-05 2.001201e-04 2.001201e-05 1.861117e-03 3.522113e-03 6.804082e-04 1.416850e-02 3.101861e-03 2.071243e-02 3.241945e-03 4.542726e-03 3.141885e-03 4.682810e-03 3.562137e-03 2.881729e-03 7.844707e-03 3.802281e-04 8.204923e-04 1.580949e-03 1.240744e-03 2.061237e-03 9.405643e-04 3.522113e-02 5.875525e-02 6.223734e-03 1.411647e-01 6.047629e-02 9.005403e-03 1.580949e-03 2.101261e-03 1.600961e-03 2.521513e-03 1.500901e-03 1.761057e-03 3.301981e-03 1.801081e-04 3.402041e-04 5.203122e-04 3.802281e-04 6.603962e-04 3.602161e-04 1.094657e-02 1.907144e-02 2.781669e-03 5.517310e-02 1.975185e-02 2.633580e-02 3.942365e-03 5.763458e-03 3.902341e-03 6.103662e-03 3.782269e-03 3.642185e-03 8.705223e-03 1.040624e-03 1.100660e-03 2.001201e-03 1.260756e-03 3.021813e-03 1.540925e-03 4.174505e-02 7.310386e-02 7.524515e-03 1.709226e-01 7.810686e-02 1.520913e-03 3.402041e-04 2.801681e-04 3.001801e-04 6.603962e-04 2.601561e-04 3.201921e-04 8.805283e-04 1.000000e-10 6.003602e-05 4.002401e-05 2.001201e-05 6.003602e-05 1.000000e-10 1.040624e-03 1.761057e-03 5.603362e-04 7.824695e-03 1.801081e-03 6.003602e-04 1.400841e-04 1.600961e-04 2.201321e-04 2.801681e-04 2.201321e-04 2.201321e-04 2.401441e-04 1.000000e-10 1.000000e-10 1.000000e-10 1.000000e-10 1.000000e-10 1.000000e-10 3.001801e-04 5.603362e-04 1.000600e-04 2.241345e-03 3.602161e-04
 9.205523e-04 1.600961e-04 6.003602e-05 1.000600e-04 1.000600e-04 2.001201e-04 1.400841e-04 1.600961e-04 1.801081e-04 1.000600e-04 4.002401e-05 6.003602e-05 1.000600e-04 8.605163e-04 2.101261e-03 1.801081e-04 6.203722e-04 9.605763e-04 1.200720e-04 3.982389e-03 7.404443e-04 3.802281e-04 3.802281e-04 2.601561e-04 8.805283e-04 6.603962e-04 4.402642e-04 5.003002e-04 5.603362e-04 3.201921e-04 2.401441e-04 3.402041e-04 4.162497e-03 1.014609e-02 3.201921e-04 2.881729e-03 3.962377e-03 4.002401e-04 4.472684e-02 7.704623e-03 6.343806e-03 7.384431e-03 5.703422e-03 1.064639e-02 7.164299e-03 6.123674e-03 6.924154e-03 6.523914e-03 3.962377e-03 4.902942e-03 4.942966e-03 4.410646e-02 9.295577e-02 5.563338e-03 3.428057e-02 5.075045e-02 5.203122e-03 1.654993e-02 2.721633e-03 1.500901e-03 2.481489e-03 2.221333e-03 4.282570e-03 2.021213e-03 2.841705e-03 2.581549e-03 2.781669e-03 1.600961e-03 1.781069e-03 1.921153e-03 1.801081e-02 3.518111e-02 1.801081e-03 1.196718e-02 1.835101e-02 1.921153e-03 5.657394e-02 9.545727e-03 7.484491e-03 9.085451e-03 7.664599e-03 1.242746e-02 7.684611e-03 7.364419e-03 8.465079e-03 7.264359e-03 4.702822e-03 5.983590e-03 5.803482e-03 5.589354e-02 1.145087e-01 6.563938e-03 4.334601e-02 6.307785e-02 6.203722e-03 1.921153e-03 3.802281e-04 8.004803e-05 1.200720e-04 1.801081e-04 4.802882e-04 2.201321e-04 3.402041e-04 5.803482e-04 3.201921e-04 1.801081e-04 2.401441e-04 1.200720e-04 2.381429e-03 5.663398e-03 1.801081e-04 1.640985e-03 2.361417e-03 2.201321e-04 8.405043e-04 8.004803e-05 6.003602e-05 6.003602e-05 1.000000e-10 1.600961e-04 1.200720e-04 1.400841e-04 2.201321e-04 6.003602e-05 6.003602e-05 4.002401e-05 6.003602e-05 6.603962e-04 1.540925e-03 8.004803e-05 6.603962e-04 6.403842e-04 1.400841e-04
 2.001201e-05 1.000000e-10 1.000000e-10 1.000000e-10 1.000000e-10 2.001201e-05 4.002401e-05 2.401441e-04 3.402041e-04 5.003002e-04 6.603962e-04 5.403242e-04 4.602762e-04 3.402041e-04 8.805283e-04 1.400841e-04 7.604563e-04 1.640985e-03 6.403842e-04 2.801681e-04 6.003602e-05 1.000000e-10 1.000000e-10 4.002401e-05 1.000600e-04 6.003602e-05 1.300780e-03 2.041225e-03 1.981189e-03 2.281369e-03 2.901741e-03 2.021213e-03 2.981789e-03 3.442065e-03 1.100660e-03 3.782269e-03 5.363218e-03 2.101261e-03 2.001201e-03 4.202522e-04 4.002401e-05 1.000600e-04 7.404443e-04 8.204923e-04 2.521513e-03 1.496898e-02 2.515509e-02 2.117270e-02 2.847709e-02 3.129878e-02 2.425455e-02 3.644187e-02 3.460076e-02 1.568941e-02 3.718231e-02 5.891535e-02 2.491495e-02 6.203722e-04 2.401441e-04 1.000000e-10 2.001201e-05 3.001801e-04 2.401441e-04 1.200720e-03 4.962978e-03 9.165499e-03 7.264359e-03 1.044627e-02 1.176706e-02 8.945367e-03 1.312788e-02 1.264759e-02 6.103662e-03 1.428857e-02 2.289374e-02 9.385631e-03 2.621573e-03 9.605763e-04 4.002401e-05 1.400841e-04 1.220732e-03 1.200720e-03 4.082449e-03 1.695017e-02 3.197919e-02 2.783670e-02 3.642185e-02 3.944367e-02 3.109866e-02 4.266560e-02 4.196518e-02 2.061237e-02 4.392636e-02 6.906144e-02 3.165900e-02 1.600961e-04 2.001201e-05 1.000000e-10 1.000000e-10 2.001201e-05 1.200720e-04 8.004803e-05 4.402642e-04 1.080648e-03 1.140684e-03 1.260756e-03 1.240744e-03 1.180708e-03 1.681009e-03 1.640985e-03 8.605163e-04 2.001201e-03 3.942365e-03 8.805283e-04 2.001201e-05 1.000000e-10 1.000000e-10 1.000000e-10 1.000000e-10 1.000000e-10 8.004803e-05 3.802281e-04 3.602161e-04 4.402642e-04 3.201921e-04 3.402041e-04 4.002401e-04 5.803482e-04 6.203722e-04 1.801081e-04 6.403842e-04 1.020612e-03 2.601561e-04
 4.602762e-04 1.000600e-04 1.000000e-10 4.002401e-05 6.003602e-05 8.004803e-05 6.003602e-05 4.402642e-04 5.203122e-04 3.802281e-04 2.401441e-04 1.600961e-04 3.001801e-04 5.803482e-04 1.080648e-03 2.001201e-04 6.603962e-04 1.340804e-03 5.203122e-04 1.901141e-03 3.001801e-04 1.000000e-10 6.003602e-05 3.001801e-04 3.402041e-04 6.403842e-04 2.541525e-03 2.081249e-03 1.300780e-03 9.605763e-04 7.404443e-04 1.200720e-03 1.821093e-03 4.682810e-03 1.040624e-03 4.522714e-03 6.043626e-03 1.300780e-03 3.113868e-02 6.864118e-03 1.100660e-03 2.101261e-03 1.012608e-02 6.603962e-03 8.885331e-03 2.621573e-02 1.931159e-02 1.132680e-02 9.745848e-03 7.904743e-03 1.022614e-02 2.151291e-02 4.908945e-02 1.192716e-02 4.610766e-02 6.303782e-02 1.550931e-02 9.785872e-03 1.420853e-03 2.601561e-04 5.003002e-04 2.561537e-03 1.861117e-03 2.761657e-03 9.945968e-03 7.444467e-03 4.482690e-03 3.402041e-03 3.301981e-03 4.182510e-03 8.645187e-03 1.969182e-02 5.363218e-03 1.799079e-02 2.405443e-02 5.643386e-03 4.122473e-02 8.104863e-03 1.681009e-03 2.901741e-03 1.132680e-02 8.745247e-03 1.120672e-02 3.137883e-02 2.279368e-02 1.406844e-02 1.180708e-02 9.065439e-03 1.214729e-02 2.815689e-02 5.799480e-02 1.522914e-02 5.557334e-02 7.936762e-02 1.983190e-02 1.020612e-03 1.000600e-04 2.001201e-05 6.003602e-05 2.401441e-04 1.400841e-04 2.801681e-04 1.340804e-03 1.040624e-03 5.403242e-04 6.603962e-04 4.002401e-04 5.203122e-04 1.240744e-03 2.521513e-03 5.803482e-04 2.241345e-03 3.602161e-03 1.200720e-03 5.803482e-04 2.001201e-05 2.001201e-05 4.002401e-05 4.002401e-05 1.000000e-10 4.002401e-05 4.202522e-04 2.601561e-04 3.001801e-04 2.201321e-04 2.201321e-04 2.401441e-04 3.402041e-04 8.605163e-04 2.401441e-04 7.204323e-04 8.204923e-04 2.601561e-04
 4.402642e-03 3.001801e-04 6.403842e-04 5.603362e-04 9.405643e-04 2.001201e-04 1.600961e-04 2.001201e-05 1.000000e-10 1.000000e-10 1.000000e-10 1.000000e-10 1.000000e-10 1.000000e-10 8.084851e-03 1.821093e-03 7.624575e-03 3.942365e-03 6.523914e-03 1.961177e-03 1.240744e-03 6.203722e-04 1.000000e-10 1.000000e-10 1.000000e-10 2.001201e-05 1.000000e-10 1.000000e-10 8.375025e-02 3.754253e-02 6.782069e-02 4.540724e-02 7.786672e-02 2.813688e-02 1.104663e-02 7.544527e-03 2.201321e-04 2.001201e-05 6.003602e-05 2.401441e-04 6.003602e-05 1.000000e-10 3.426056e-02 9.605763e-03 2.235341e-02 1.723034e-02 3.195918e-02 1.216730e-02 3.822293e-03 2.101261e-03 1.000000e-10 1.000000e-10 4.002401e-05 1.000000e-10 8.004803e-05 1.000000e-10 1.002401e-01 3.370022e-02 7.946768e-02 6.443866e-02 9.843906e-02 4.402642e-02 1.370822e-02 9.365619e-03 1.801081e-04 2.001201e-05 4.002401e-05 1.000600e-04 1.801081e-04 2.001201e-05 4.822894e-03 8.805283e-04 2.841705e-03 2.461477e-03 4.322594e-03 1.721033e-03 4.202522e-04 2.401441e-04 2.001201e-05 1.000000e-10 1.000000e-10 2.001201e-05 1.000000e-10 1.000000e-10 1.861117e-03 5.803482e-04 1.000600e-03 6.203722e-04 1.080648e-03 2.801681e-04 6.003602e-05 1.600961e-04 1.000000e-10 1.000000e-10 1.000000e-10 1.000000e-10 1.000000e-10 1.000000e-10
 1.200720e-04 4.002401e-05 2.001201e-05 2.001201e-05 1.000600e-04 1.200720e-04 1.600961e-04 2.201321e-04 2.201321e-04 2.601561e-04 2.801681e-04 3.201921e-04 2.201321e-04 1.881129e-03 1.400841e-03 2.201321e-04 5.803482e-04 6.804082e-04 3.602161e-04 1.020612e-03 3.602161e-04 1.600961e-04 1.200720e-04 4.402642e-04 2.801681e-04 7.004203e-04 7.804683e-04 1.400841e-03 1.260756e-03 1.340804e-03 1.921153e-03 1.040624e-03 7.184311e-03 6.223734e-03 1.000600e-03 2.281369e-03 3.101861e-03 1.160696e-03 6.824094e-03 2.961777e-03 1.140684e-03 1.781069e-03 4.002401e-03 5.283170e-03 1.152692e-02 7.164299e-03 1.418851e-02 1.546928e-02 1.691015e-02 2.477486e-02 1.697018e-02 7.088253e-02 6.455874e-02 1.372824e-02 3.295978e-02 3.656194e-02 1.078647e-02 3.201921e-03 1.200720e-03 3.802281e-04 3.802281e-04 1.320792e-03 2.041225e-03 3.642185e-03 2.801681e-03 5.343206e-03 5.643386e-03 6.363818e-03 9.485691e-03 5.843506e-03 2.693616e-02 2.481489e-02 4.962978e-03 1.198719e-02 1.288773e-02 4.082449e-03 9.145487e-03 4.462678e-03 1.861117e-03 2.361417e-03 4.202522e-03 6.643986e-03 1.390835e-02 7.904743e-03 1.769061e-02 1.901141e-02 2.183310e-02 3.255954e-02 2.111267e-02 8.657194e-02 7.760656e-02 1.741045e-02 3.992395e-02 4.460676e-02 1.386832e-02 3.602161e-04 1.801081e-04 2.001201e-05 8.004803e-05 2.201321e-04 2.001201e-04 3.602161e-04 3.802281e-04 7.004203e-04 6.003602e-04 7.004203e-04 9.205523e-04 5.803482e-04 4.302582e-03 3.702221e-03 5.603362e-04 1.681009e-03 1.460877e-03 7.004203e-04 2.601561e-04 1.400841e-04 2.001201e-05 6.003602e-05 4.002401e-05 2.001201e-05 1.600961e-04 1.000600e-04 3.001801e-04 2.201321e-04 1.600961e-04 2.401441e-04 2.401441e-04 1.140684e-03 1.020612e-03 2.401441e-04 6.804082e-04 3.802281e-04 2.001201e-04
 1.000600e-04 6.003602e-05 2.001201e-05 1.000000e-10 6.003602e-05 1.000000e-10 1.000000e-10 1.020612e-03 7.404443e-04 5.403242e-04 5.403242e-04 4.802882e-04 2.801681e-04 4.402642e-04 6.003602e-04 2.801681e-04 4.802882e-04 5.803482e-04 1.000600e-03 1.080648e-03 1.400841e-04 1.000000e-10 1.000000e-10 1.600961e-04 2.001201e-05 1.600961e-04 3.422053e-03 3.241945e-03 1.480889e-03 2.201321e-03 1.640985e-03 2.261357e-03 2.941765e-03 3.902341e-03 1.180708e-03 1.540925e-03 2.861717e-03 3.602161e-03 1.338803e-02 1.020612e-03 1.801081e-04 2.001201e-05 2.281369e-03 1.340804e-03 3.081849e-03 3.816290e-02 3.672203e-02 2.121273e-02 2.457474e-02 1.859115e-02 2.289374e-02 3.315990e-02 3.942365e-02 1.757054e-02 2.043226e-02 2.663598e-02 3.900340e-02 4.202522e-03 4.402642e-04 1.000000e-10 2.001201e-05 6.003602e-04 5.003002e-04 7.204323e-04 1.328797e-02 1.400841e-02 7.164299e-03 9.345607e-03 7.344407e-03 8.365019e-03 1.390835e-02 1.432860e-02 6.984191e-03 6.704022e-03 1.142686e-02 1.426856e-02 1.729037e-02 1.520913e-03 2.201321e-04 2.001201e-05 2.101261e-03 1.801081e-03 3.602161e-03 4.494697e-02 4.680808e-02 2.659596e-02 2.951771e-02 2.401441e-02 2.751651e-02 4.190514e-02 4.682810e-02 2.337402e-02 2.335401e-02 3.356014e-02 4.892936e-02 6.003602e-04 6.003602e-05 4.002401e-05 1.000000e-10 1.400841e-04 4.002401e-05 2.001201e-05 1.640985e-03 1.560937e-03 1.020612e-03 1.640985e-03 8.805283e-04 1.080648e-03 2.021213e-03 2.141285e-03 7.204323e-04 5.603362e-04 1.520913e-03 2.061237e-03 1.400841e-04 2.001201e-05 1.000000e-10 1.000000e-10 2.001201e-05 1.000000e-10 2.001201e-05 4.802882e-04 7.804683e-04 3.802281e-04 5.803482e-04 1.801081e-04 2.801681e-04 5.203122e-04 7.004203e-04 1.200720e-04 2.001201e-04 6.003602e-04 6.203722e-04
 3.402041e-04 2.001201e-04 2.401441e-04 1.400841e-04 2.001201e-04 2.201321e-04 8.004803e-05 2.601561e-04 6.003602e-05 2.001201e-04 1.200720e-04 1.400841e-04 2.401441e-04 1.600961e-03 1.540925e-03 1.400841e-04 6.403842e-04 6.203722e-04 1.400841e-04 2.281369e-03 7.004203e-04 7.404443e-04 3.802281e-04 4.002401e-04 3.802281e-04 4.402642e-04 5.603362e-04 3.201921e-04 4.802882e-04 4.002401e-04 1.080648e-03 8.405043e-04 7.664599e-03 7.804683e-03 8.204923e-04 2.381429e-03 2.981789e-03 7.404443e-04 1.510907e-02 4.762858e-03 4.162497e-03 4.102461e-03 4.342606e-03 4.862918e-03 4.482690e-03 7.744647e-03 4.722834e-03 6.343806e-03 6.864118e-03 1.500901e-02 8.605163e-03 8.793276e-02 8.613168e-02 8.645187e-03 3.422053e-02 4.232540e-02 6.023614e-03 6.684010e-03 2.241345e-03 1.540925e-03 1.781069e-03 2.081249e-03 2.121273e-03 1.761057e-03 2.721633e-03 1.861117e-03 2.541525e-03 2.401441e-03 5.283170e-03 3.422053e-03 3.255954e-02 3.187913e-02 2.961777e-03 1.136682e-02 1.438863e-02 2.801681e-03 1.893136e-02 5.583350e-03 5.603362e-03 5.663398e-03 5.703422e-03 6.303782e-03 5.903542e-03 9.585751e-03 7.304383e-03 8.284971e-03 9.505703e-03 1.811087e-02 1.144687e-02 1.060036e-01 1.045827e-01 1.034621e-02 4.002401e-02 5.283170e-02 8.024815e-03 1.060636e-03 4.202522e-04 4.002401e-04 4.002401e-04 4.202522e-04 3.001801e-04 2.001201e-04 4.802882e-04 2.401441e-04 2.001201e-04 3.001801e-04 6.003602e-04 3.001801e-04 3.982389e-03 4.542726e-03 3.402041e-04 1.340804e-03 1.640985e-03 3.602161e-04 5.003002e-04 8.004803e-05 1.200720e-04 1.801081e-04 1.801081e-04 1.200720e-04 2.401441e-04 1.801081e-04 1.000600e-04 4.002401e-05 1.200720e-04 2.401441e-04 8.004803e-05 9.405643e-04 1.360816e-03 1.600961e-04 3.402041e-04 4.602762e-04 1.000600e-04
 6.003602e-05 1.000000e-10 1.000000e-10 1.000000e-10 1.000000e-10 1.000000e-10 2.001201e-05 8.004803e-05 4.002401e-05 1.200720e-04 1.400841e-04 1.000000e-10 6.804082e-04 1.560937e-03 6.003602e-05 1.540925e-03 2.861717e-03 6.003602e-05 2.161297e-03 2.001201e-05 1.000000e-10 1.000000e-10 1.000000e-10 1.000000e-10 4.002401e-04 5.003002e-04 3.201921e-04 6.403842e-04 5.203122e-04 4.802882e-04 2.861717e-03 4.902942e-03 2.401441e-04 5.563338e-03 1.288773e-02 3.402041e-04 1.530919e-02 4.002401e-05 1.000000e-10 2.201321e-04 8.004803e-05 2.001201e-04 2.841705e-03 4.142485e-03 2.861717e-03 4.842906e-03 6.503902e-03 3.842305e-03 4.050430e-02 6.597959e-02 3.141885e-03 6.451871e-02 1.414449e-01 3.241945e-03 5.963578e-03 1.000600e-04 1.000000e-10 8.004803e-05 1.000000e-10 4.002401e-05 1.300780e-03 1.560937e-03 1.060636e-03 2.141285e-03 2.541525e-03 1.120672e-03 1.452872e-02 2.291375e-02 1.120672e-03 2.333400e-02 5.425255e-02 1.560937e-03 1.909145e-02 6.003602e-05 2.001201e-05 1.600961e-04 2.001201e-05 1.600961e-04 4.342606e-03 5.163098e-03 3.682209e-03 6.043626e-03 9.385631e-03 4.162497e-03 4.918951e-02 8.124875e-02 4.402642e-03 7.970782e-02 1.728637e-01 4.222534e-03 1.160696e-03 1.000000e-10 1.000000e-10 1.000000e-10 1.000000e-10 2.001201e-05 1.200720e-04 2.201321e-04 8.004803e-05 1.600961e-04 2.801681e-04 1.200720e-04 1.620973e-03 2.741645e-03 1.000600e-04 3.342005e-03 7.564539e-03 2.201321e-04 4.602762e-04 1.000000e-10 1.000000e-10 2.001201e-05 1.000000e-10 2.001201e-05 1.200720e-04 1.400841e-04 4.002401e-05 6.003602e-05 6.003602e-05 1.000000e-10 6.603962e-04 1.120672e-03 8.004803e-05 5.603362e-04 2.261357e-03 4.002401e-05
 4.802882e-04 4.002401e-05 1.000000e-10 4.002401e-05 2.001201e-05 6.003602e-05 1.200720e-04 1.200720e-04 2.001201e-04 1.000600e-04 1.600961e-04 8.004803e-05 8.004803e-05 6.603962e-04 1.220732e-03 1.400841e-04 1.560937e-03 1.961177e-03 1.600961e-04 4.902942e-03 8.004803e-04 1.600961e-04 2.801681e-04 4.002401e-05 8.805283e-04 5.603362e-04 4.402642e-04 1.260756e-03 8.605163e-04 5.003002e-04 4.402642e-04 4.202522e-04 2.561537e-03 3.662197e-03 9.405643e-04 4.982990e-03 6.964179e-03 8.805283e-04 7.698619e-02 1.386832e-02 4.522714e-03 8.745247e-03 5.043026e-03 1.987192e-02 9.105463e-03 6.684010e-03 1.424855e-02 8.184911e-03 5.523314e-03 4.062437e-03 4.702822e-03 2.001201e-02 3.526116e-02 9.365619e-03 4.318591e-02 5.789474e-02 8.405043e-03 2.687613e-02 4.502702e-03 1.000600e-03 2.521513e-03 1.020612e-03 5.883530e-03 2.981789e-03 2.561537e-03 6.383830e-03 2.801681e-03 1.721033e-03 2.081249e-03 1.801081e-03 7.444467e-03 1.420853e-02 3.842305e-03 1.592956e-02 2.483490e-02 3.442065e-03 9.731839e-02 1.777066e-02 6.043626e-03 1.076646e-02 7.504503e-03 2.245347e-02 1.020612e-02 8.845307e-03 1.975185e-02 9.145487e-03 5.983590e-03 6.183710e-03 5.783470e-03 2.409446e-02 4.320592e-02 1.188713e-02 4.876926e-02 7.210326e-02 1.140684e-02 2.801681e-03 4.202522e-04 6.003602e-05 6.003602e-05 4.002401e-05 7.204323e-04 2.001201e-04 1.600961e-04 7.804683e-04 3.602161e-04 3.402041e-04 2.001201e-04 1.801081e-04 1.220732e-03 2.321393e-03 4.802882e-04 2.421453e-03 4.062437e-03 6.203722e-04 6.003602e-04 6.003602e-05 1.000000e-10 2.001201e-05 1.000000e-10 1.000600e-04 1.000000e-10 8.004803e-05 2.001201e-04 6.003602e-05 1.000600e-04 6.003602e-05 6.003602e-05 5.603362e-04 1.200720e-03 1.801081e-04 9.405643e-04 1.200720e-03 2.201321e-04
 7.204323e-04 5.003002e-04 1.100660e-03 5.203122e-04 6.203722e-04 4.202522e-04 1.000600e-03 1.560937e-03 4.002401e-05 6.003602e-05 2.001201e-05 2.001201e-05 2.001201e-05 1.000000e-10 6.003602e-05 6.003602e-05 3.602161e-04 1.400841e-04 1.000000e-10 1.100660e-03 2.001201e-03 4.162497e-03 2.761657e-03 3.321993e-03 1.180708e-03 5.683410e-03 9.305583e-03 8.004803e-05 2.001201e-05 1.200720e-04 4.002401e-05 1.000600e-04 8.004803e-05 2.001201e-05 2.001201e-04 9.005403e-04 7.404443e-04 2.001201e-05 1.566940e-02 3.201921e-02 3.978387e-02 2.875725e-02 3.976386e-02 1.837102e-02 4.190514e-02 1.000800e-01 1.360816e-03 7.004203e-04 2.521513e-03 7.004203e-04 8.805283e-04 1.020612e-03 1.861117e-03 2.721633e-03 1.464879e-02 1.544927e-02 1.140684e-03 6.463878e-03 9.505703e-03 1.458875e-02 1.228737e-02 1.673004e-02 8.425055e-03 1.717030e-02 3.718231e-02 9.205523e-04 3.201921e-04 9.005403e-04 2.201321e-04 1.801081e-04 1.801081e-04 4.202522e-04 9.805884e-04 1.981189e-03 4.802882e-03 3.001801e-04 2.095257e-02 2.857715e-02 5.039023e-02 4.656794e-02 5.175105e-02 2.743646e-02 4.880929e-02 1.210726e-01 2.101261e-03 8.004803e-04 3.261957e-03 7.604563e-04 1.120672e-03 1.280768e-03 1.881129e-03 3.942365e-03 9.345607e-03 2.257354e-02 8.805283e-04 7.604563e-04 8.805283e-04 2.441465e-03 2.001201e-03 2.401441e-03 1.460877e-03 2.241345e-03 4.502702e-03 8.004803e-05 4.002401e-05 2.001201e-05 2.001201e-05 1.000000e-10 1.000000e-10 6.003602e-05 1.801081e-04 3.001801e-04 3.602161e-04 1.000000e-10 2.401441e-04 7.004203e-04 8.004803e-04 6.403842e-04 5.003002e-04 2.601561e-04 5.403242e-04 1.240744e-03 4.002401e-05 1.000000e-10 1.000000e-10 2.001201e-05 1.000000e-10 1.000000e-10 1.000000e-10 4.002401e-05 2.401441e-04 3.402041e-04 1.000000e-10
 2.021213e-03 2.401441e-04 2.001201e-05 6.003602e-05 2.001201e-05 3.201921e-04 2.001201e-04 1.000600e-04 7.004203e-04 5.403242e-04 1.801081e-04 3.001801e-04 3.201921e-04 2.201321e-04 2.601561e-04 2.401441e-04 3.201921e-04 6.403842e-04 4.802882e-04 5.703422e-03 1.721033e-03 2.001201e-04 6.403842e-04 1.400841e-04 1.580949e-03 9.405643e-04 9.405643e-04 2.861717e-03 1.560937e-03 1.100660e-03 9.005403e-04 8.004803e-04 6.403842e-04 1.620973e-03 1.100660e-03 3.121873e-03 3.842305e-03 1.640985e-03 6.311787e-02 2.319392e-02 7.744647e-03 1.242746e-02 6.884130e-03 2.881729e-02 1.642986e-02 9.505703e-03 2.845707e-02 1.554933e-02 9.205523e-03 6.884130e-03 6.884130e-03 7.124275e-03 1.566940e-02 1.272764e-02 2.905743e-02 3.954373e-02 1.572944e-02 2.261357e-02 7.364419e-03 1.721033e-03 3.281969e-03 1.500901e-03 1.062638e-02 5.463278e-03 3.261957e-03 1.182710e-02 6.603962e-03 3.762257e-03 3.141885e-03 3.041825e-03 3.061837e-03 5.883530e-03 5.143086e-03 1.154693e-02 1.584951e-02 5.943566e-03 7.444467e-02 3.051831e-02 9.405643e-03 1.669001e-02 9.625775e-03 3.606164e-02 1.909145e-02 1.180708e-02 3.662197e-02 1.933160e-02 1.090654e-02 9.305583e-03 8.004803e-03 8.465079e-03 1.845107e-02 1.606964e-02 3.636182e-02 4.790875e-02 1.879127e-02 3.281969e-03 7.604563e-04 8.004803e-05 2.001201e-04 4.002401e-05 1.120672e-03 4.602762e-04 5.203122e-04 2.041225e-03 1.040624e-03 5.003002e-04 2.401441e-04 2.601561e-04 3.402041e-04 9.005403e-04 7.004203e-04 1.600961e-03 2.601561e-03 8.805283e-04 1.140684e-03 1.200720e-04 2.001201e-05 4.002401e-05 2.001201e-05 4.002401e-04 2.401441e-04 1.801081e-04 5.203122e-04 3.201921e-04 1.600961e-04 8.004803e-05 1.600961e-04 1.801081e-04 4.202522e-04 2.201321e-04 6.403842e-04 5.203122e-04 2.201321e-04
 1.000000e-10 1.000000e-10 2.001201e-05 1.000000e-10 1.000000e-10 3.402041e-04 5.803482e-04 2.001201e-04 3.201921e-04 1.200720e-04 2.001201e-04 9.805884e-04 2.041225e-03 1.000000e-10 3.402041e-04 1.300780e-03 7.804683e-04 1.801081e-04 2.001201e-05 2.001201e-05 1.000000e-10 1.000000e-10 1.480889e-03 2.461477e-03 6.804082e-04 1.320792e-03 9.405643e-04 9.805884e-04 6.063638e-03 8.244947e-03 1.801081e-04 1.600961e-03 5.303182e-03 2.361417e-03 4.422654e-03 4.002401e-05 2.401441e-04 8.004803e-05 1.400841e-04 2.135281e-02 2.503502e-02 9.145487e-03 1.388833e-02 1.298779e-02 1.328797e-02 5.749450e-02 8.437062e-02 3.842305e-03 2.175305e-02 6.503902e-02 2.657595e-02 1.340804e-03 1.000000e-10 2.001201e-05 2.001201e-05 4.002401e-05 6.103662e-03 9.305583e-03 3.081849e-03 5.143086e-03 4.622774e-03 5.543326e-03 2.273364e-02 3.257955e-02 1.841105e-03 7.304383e-03 2.315389e-02 1.078647e-02 5.783470e-03 8.004803e-05 1.400841e-04 1.600961e-04 3.001801e-04 2.371423e-02 2.937763e-02 1.104663e-02 1.783070e-02 1.719031e-02 1.855113e-02 7.280368e-02 1.006204e-01 6.643986e-03 2.549530e-02 7.832700e-02 3.588153e-02 2.601561e-04 1.000000e-10 2.001201e-05 1.000000e-10 1.000000e-10 8.405043e-04 1.060636e-03 2.601561e-04 6.003602e-04 6.804082e-04 7.804683e-04 3.281969e-03 5.003002e-03 2.201321e-04 9.605763e-04 2.641585e-03 1.140684e-03 2.001201e-05 1.000000e-10 1.000000e-10 1.000000e-10 1.000000e-10 4.802882e-04 3.001801e-04 1.801081e-04 1.600961e-04 1.400841e-04 2.601561e-04 1.000600e-03 1.460877e-03 1.000600e-04 2.001201e-04 9.805884e-04 3.602161e-04
 4.402642e-03 4.202522e-04 3.201921e-04 3.602161e-04 2.201321e-04 4.202522e-04 1.200720e-04 1.000600e-04 1.801081e-04 8.004803e-05 6.003602e-05 4.002401e-05 4.002401e-05 1.000000e-10 2.001201e-05 8.004803e-05 1.400841e-04 1.200720e-04 6.003602e-05 1.170702e-02 2.421453e-03 1.320792e-03 2.621573e-03 2.141285e-03 3.762257e-03 1.120672e-03 7.604563e-04 1.120672e-03 4.202522e-04 4.402642e-04 2.401441e-04 3.402041e-04 4.202522e-04 5.003002e-04 5.003002e-04 5.403242e-04 7.004203e-04 5.603362e-04 1.171703e-01 2.389434e-02 2.439464e-02 2.999800e-02 3.091855e-02 3.730238e-02 1.258755e-02 7.324395e-03 1.282770e-02 4.302582e-03 4.742846e-03 3.301981e-03 3.261957e-03 6.724034e-03 7.604563e-03 4.922954e-03 8.885331e-03 1.114669e-02 5.443266e-03 4.622774e-02 8.885331e-03 8.385031e-03 1.066640e-02 1.014609e-02 1.500901e-02 4.402642e-03 3.021813e-03 5.123074e-03 1.240744e-03 1.640985e-03 1.120672e-03 1.060636e-03 2.481489e-03 2.861717e-03 2.141285e-03 2.481489e-03 3.602161e-03 2.241345e-03 1.384831e-01 2.907745e-02 2.919752e-02 3.808285e-02 3.764259e-02 4.594757e-02 1.430859e-02 9.985992e-03 1.687012e-02 5.303182e-03 6.043626e-03 3.882329e-03 4.342606e-03 9.285571e-03 1.082650e-02 7.164299e-03 1.182710e-02 1.528917e-02 6.744046e-03 7.064239e-03 1.200720e-03 9.805884e-04 1.380828e-03 1.080648e-03 2.081249e-03 4.602762e-04 4.402642e-04 6.403842e-04 1.600961e-04 1.400841e-04 8.004803e-05 1.200720e-04 2.601561e-04 3.602161e-04 1.400841e-04 3.402041e-04 3.602161e-04 3.802281e-04 2.341405e-03 3.602161e-04 3.802281e-04 4.002401e-04 3.802281e-04 5.603362e-04 1.600961e-04 1.200720e-04 3.001801e-04 8.004803e-05 6.003602e-05 6.003602e-05 1.000000e-10 2.001201e-05 6.003602e-05 4.002401e-05 1.200720e-04 1.200720e-04 6.003602e-05
 4.002401e-05 1.000000e-10 1.000000e-10 1.000000e-10 1.000000e-10 4.202522e-04 6.203722e-04 1.400841e-04 3.602161e-04 2.401441e-04 3.201921e-04 9.605763e-04 1.180708e-03 6.003602e-05 4.602762e-04 1.961177e-03 4.602762e-04 7.804683e-04 1.000000e-10 1.000000e-10 2.001201e-05 1.000000e-10 1.360816e-03 2.561537e-03 7.804683e-04 1.761057e-03 1.260756e-03 8.805283e-04 5.323194e-03 5.763458e-03 4.002401e-04 2.181309e-03 6.704022e-03 2.061237e-03 8.945367e-03 2.001201e-05 1.400841e-04 4.002401e-05 1.400841e-04 1.574945e-02 3.039824e-02 1.096658e-02 1.683010e-02 1.807084e-02 1.330798e-02 5.199119e-02 6.910146e-02 4.722834e-03 2.661597e-02 6.848109e-02 2.419452e-02 3.662197e-03 1.000000e-10 2.001201e-05 2.001201e-05 4.002401e-05 4.342606e-03 1.056634e-02 3.021813e-03 6.283770e-03 7.164299e-03 5.223134e-03 2.013208e-02 2.483490e-02 2.441465e-03 1.004603e-02 2.641585e-02 9.405643e-03 1.230738e-02 2.001201e-05 6.003602e-05 6.003602e-05 2.601561e-04 1.761057e-02 3.484090e-02 1.318791e-02 2.385431e-02 2.103262e-02 1.713028e-02 6.589954e-02 8.250951e-02 8.485091e-03 3.225936e-02 8.276966e-02 3.163898e-02 4.202522e-04 1.000000e-10 1.000000e-10 1.000000e-10 2.001201e-05 4.802882e-04 1.420853e-03 4.802882e-04 6.603962e-04 1.060636e-03 6.403842e-04 2.541525e-03 3.642185e-03 2.801681e-04 1.260756e-03 3.762257e-03 1.080648e-03 2.801681e-04 1.000000e-10 1.000000e-10 1.000000e-10 1.000000e-10 3.201921e-04 3.001801e-04 2.201321e-04 2.801681e-04 1.801081e-04 2.401441e-04 8.004803e-04 9.805884e-04 6.003602e-05 2.801681e-04 1.440865e-03 2.601561e-04
 2.641585e-03 5.003002e-04 3.001801e-04 3.001801e-04 3.001801e-04 4.602762e-04 3.602161e-04 1.600961e-04 5.003002e-04 2.201321e-04 2.001201e-04 1.000600e-04 1.600961e-04 1.400841e-04 6.003602e-05 2.201321e-04 2.001201e-04 1.600961e-04 2.201321e-04 8.365019e-03 1.781069e-03 1.020612e-03 1.861117e-03 1.600961e-03 3.462077e-03 1.540925e-03 9.205523e-04 2.081249e-03 5.803482e-04 6.003602e-04 7.004203e-04 6.804082e-04 9.805884e-04 9.605763e-04 9.205523e-04 8.805283e-04 1.200720e-03 1.200720e-03 8.204923e-02 2.501501e-02 1.705023e-02 2.243346e-02 2.007204e-02 3.209926e-02 1.632980e-02 1.078647e-02 1.881129e-02 8.865319e-03 7.484491e-03 6.483890e-03 7.044227e-03 1.356814e-02 1.442866e-02 1.032620e-02 1.292776e-02 1.628977e-02 1.260756e-02 3.199920e-02 9.985992e-03 5.583350e-03 8.324995e-03 6.103662e-03 1.266760e-02 6.583950e-03 3.622173e-03 7.824695e-03 2.781669e-03 2.501501e-03 2.521513e-03 2.841705e-03 5.003002e-03 5.203122e-03 4.222534e-03 3.782269e-03 5.583350e-03 4.722834e-03 9.911947e-02 3.123874e-02 2.281369e-02 2.921753e-02 2.449470e-02 3.778267e-02 1.899139e-02 1.290774e-02 2.271363e-02 1.146688e-02 9.225535e-03 8.244947e-03 8.124875e-03 1.747048e-02 1.797078e-02 1.340804e-02 1.644987e-02 1.999200e-02 1.542926e-02 4.942966e-03 1.140684e-03 6.603962e-04 8.204923e-04 6.603962e-04 1.721033e-03 8.605163e-04 6.003602e-04 1.140684e-03 5.603362e-04 4.402642e-04 4.002401e-04 4.002401e-04 5.603362e-04 5.603362e-04 4.802882e-04 5.003002e-04 4.402642e-04 6.804082e-04 2.041225e-03 3.001801e-04 2.201321e-04 2.801681e-04 2.601561e-04 5.403242e-04 2.201321e-04 1.801081e-04 2.401441e-04 8.004803e-05 6.003602e-05 4.002401e-05 1.200720e-04 1.600961e-04 2.001201e-04 1.200720e-04 8.004803e-05 2.801681e-04 1.600961e-04
 2.801681e-04 4.002401e-05 1.000000e-10 1.000000e-10 4.002401e-05 1.000000e-10 1.000000e-10 4.202522e-04 5.803482e-04 1.400841e-04 3.001801e-04 2.001201e-04 1.600961e-04 9.805884e-04 1.320792e-03 2.001201e-04 7.204323e-04 1.320792e-03 5.203122e-04 2.561537e-03 1.000600e-04 1.000000e-10 1.000000e-10 3.602161e-04 6.003602e-05 8.004803e-05 2.181309e-03 2.241345e-03 1.020612e-03 1.000600e-03 9.805884e-04 1.140684e-03 3.482089e-03 5.763458e-03 5.403242e-04 1.781069e-03 6.003602e-03 2.541525e-03 3.285972e-02 2.161297e-03 6.203722e-04 2.001201e-04 5.263158e-03 1.540925e-03 1.701021e-03 2.847709e-02 2.569542e-02 1.158695e-02 1.348809e-02 1.348809e-02 1.204723e-02 4.052431e-02 5.577346e-02 8.104863e-03 2.633580e-02 5.307184e-02 2.667601e-02 1.106664e-02 9.205523e-04 2.001201e-04 2.001201e-05 1.580949e-03 4.402642e-04 4.602762e-04 9.545727e-03 9.485691e-03 4.102461e-03 4.822894e-03 5.303182e-03 4.642786e-03 1.516910e-02 2.185311e-02 2.861717e-03 9.525715e-03 2.195317e-02 9.625775e-03 4.298579e-02 4.242546e-03 5.803482e-04 2.001201e-04 5.703422e-03 1.681009e-03 2.361417e-03 3.566140e-02 3.179908e-02 1.392836e-02 1.723034e-02 1.606964e-02 1.608965e-02 4.894937e-02 6.649990e-02 1.002602e-02 3.131879e-02 6.517911e-02 3.317991e-02 1.260756e-03 1.000600e-04 2.001201e-05 1.000000e-10 1.600961e-04 8.004803e-05 6.003602e-05 1.240744e-03 1.340804e-03 4.202522e-04 5.403242e-04 5.003002e-04 4.802882e-04 2.201321e-03 3.181909e-03 5.403242e-04 1.420853e-03 2.921753e-03 1.260756e-03 1.801081e-04 2.001201e-05 1.000000e-10 1.000000e-10 1.000000e-10 2.001201e-05 2.001201e-05 2.601561e-04 2.001201e-04 1.600961e-04 3.602161e-04 6.003602e-05 8.004803e-05 6.603962e-04 1.040624e-03 1.000600e-04 6.403842e-04 1.560937e-03 2.801681e-04
 7.604563e-04 2.001201e-05 2.001201e-05 1.000000e-10 6.003602e-05 4.002401e-05 6.003602e-05 2.401441e-04 2.201321e-04 1.400841e-04 2.001201e-04 2.401441e-04 1.801081e-04 6.203722e-04 7.404443e-04 3.402041e-04 1.140684e-03 2.021213e-03 1.801081e-04 5.023014e-03 4.202522e-04 3.201921e-04 8.004803e-05 5.403242e-04 4.402642e-04 4.402642e-04 1.600961e-03 1.120672e-03 9.405643e-04 6.403842e-04 5.603362e-04 6.603962e-04 2.181309e-03 3.562137e-03 1.240744e-03 4.582750e-03 6.583950e-03 8.004803e-04 6.888133e-02 9.745848e-03 6.503902e-03 3.682209e-03 1.412848e-02 8.765259e-03 6.143686e-03 1.610967e-02 1.118671e-02 8.184911e-03 8.365019e-03 6.103662e-03 6.864118e-03 2.233340e-02 3.524114e-02 1.274765e-02 4.226536e-02 6.075645e-02 8.685211e-03 2.521513e-02 2.701621e-03 1.701021e-03 6.403842e-04 4.482690e-03 3.201921e-03 1.941165e-03 5.503302e-03 4.002401e-03 3.001801e-03 2.761657e-03 2.201321e-03 2.481489e-03 8.264959e-03 1.416850e-02 5.403242e-03 1.600961e-02 2.549530e-02 3.902341e-03 8.811287e-02 1.078647e-02 7.804683e-03 3.942365e-03 1.644987e-02 1.068641e-02 8.024815e-03 1.895137e-02 1.414849e-02 9.945968e-03 1.022614e-02 7.904743e-03 8.525115e-03 2.873724e-02 4.310586e-02 1.624975e-02 5.131079e-02 7.478487e-02 1.072644e-02 2.901741e-03 1.400841e-04 6.003602e-05 1.000000e-10 3.802281e-04 1.600961e-04 2.001201e-04 7.604563e-04 6.003602e-04 4.202522e-04 5.203122e-04 3.001801e-04 2.401441e-04 1.260756e-03 2.281369e-03 5.603362e-04 2.421453e-03 4.102461e-03 3.602161e-04 6.603962e-04 6.003602e-05 2.001201e-05 2.001201e-05 1.000600e-04 4.002401e-05 4.002401e-05 3.001801e-04 1.600961e-04 1.000600e-04 1.200720e-04 6.003602e-05 1.000600e-04 6.603962e-04 9.205523e-04 2.401441e-04 7.204323e-04 1.200720e-03 1.200720e-04
 8.004803e-04 3.402041e-04 8.204923e-04 7.204323e-04 5.803482e-04 4.202522e-04 9.605763e-04 1.120672e-03 4.002401e-05 1.000000e-10 2.001201e-05 2.001201e-05 1.000000e-10 1.000000e-10 1.200720e-04 2.601561e-04 1.801081e-04 8.004803e-04 2.001201e-05 4.582750e-03 1.941165e-03 4.482690e-03 2.781669e-03 3.842305e-03 1.380828e-03 3.301981e-03 5.843506e-03 6.003602e-05 2.001201e-05 2.001201e-05 2.001201e-05 2.001201e-05 1.000000e-10 1.000600e-04 5.203122e-04 5.203122e-04 2.261357e-03 1.400841e-04 6.812087e-02 3.091855e-02 4.724835e-02 3.530118e-02 4.936962e-02 2.465479e-02 3.023814e-02 4.288573e-02 7.004203e-04 2.201321e-04 3.802281e-04 2.201321e-04 1.400841e-04 1.801081e-04 2.021213e-03 5.323194e-03 5.103062e-03 1.578947e-02 8.405043e-04 2.317390e-02 9.205523e-03 1.586952e-02 1.338803e-02 1.969182e-02 1.012608e-02 1.192716e-02 1.701021e-02 3.602161e-04 4.002401e-05 1.400841e-04 4.002401e-05 2.001201e-05 1.200720e-04 8.204923e-04 2.181309e-03 7.604563e-04 8.385031e-03 3.602161e-04 8.351011e-02 3.265960e-02 5.437262e-02 5.273164e-02 6.279768e-02 3.498099e-02 3.394036e-02 5.065039e-02 1.020612e-03 2.001201e-04 7.604563e-04 1.400841e-04 1.000600e-04 2.201321e-04 1.741045e-03 5.863518e-03 3.682209e-03 2.343406e-02 1.120672e-03 2.161297e-03 9.005403e-04 2.201321e-03 2.001201e-03 2.601561e-03 1.560937e-03 1.440865e-03 2.481489e-03 4.002401e-05 2.001201e-05 1.000000e-10 1.000000e-10 1.000000e-10 2.001201e-05 4.002401e-05 4.002401e-04 1.801081e-04 1.600961e-03 8.004803e-05 3.802281e-04 4.202522e-04 6.203722e-04 4.202522e-04 7.004203e-04 2.801681e-04 4.602762e-04 8.805283e-04 1.000000e-10 1.000000e-10 1.000000e-10 1.000000e-10 1.000000e-10 1.000000e-10 6.003602e-05 1.600961e-04 1.400841e-04 1.080648e-03 4.002401e-05
 1.000600e-04 1.000000e-10 2.001201e-05 1.000000e-10 4.002401e-05 1.000600e-04 2.001201e-05 2.001201e-05 6.003602e-05 6.003602e-05 1.000000e-10 4.002401e-05 4.002401e-05 1.681009e-03 2.821693e-03 6.003602e-05 7.604563e-04 1.380828e-03 2.001201e-05 2.821693e-03 2.001201e-05 1.000000e-10 4.002401e-05 1.000600e-04 1.400841e-04 1.400841e-04 2.601561e-04 2.001201e-04 1.000600e-04 1.400841e-04 8.004803e-05 8.004803e-05 7.664599e-03 1.174705e-02 1.801081e-04 2.681609e-03 5.263158e-03 1.200720e-04 2.059236e-02 7.004203e-04 2.401441e-04 3.602161e-04 1.460877e-03 7.404443e-04 5.403242e-04 1.220732e-03 1.520913e-03 7.804683e-04 7.004203e-04 1.220732e-03 4.202522e-04 8.789274e-02 1.305183e-01 7.204323e-04 3.572143e-02 7.358415e-02 4.802882e-04 8.345007e-03 2.001201e-04 2.001201e-04 1.801081e-04 2.401441e-04 3.001801e-04 2.401441e-04 7.004203e-04 7.604563e-04 2.801681e-04 2.401441e-04 4.802882e-04 3.001801e-04 3.376026e-02 4.868921e-02 5.403242e-04 1.308785e-02 2.455473e-02 4.202522e-04 2.617571e-02 9.005403e-04 4.802882e-04 5.203122e-04 1.280768e-03 7.604563e-04 7.804683e-04 1.420853e-03 1.941165e-03 9.405643e-04 1.100660e-03 1.941165e-03 1.000600e-03 1.074245e-01 1.615369e-01 1.260756e-03 4.438663e-02 8.877326e-02 9.805884e-04 1.460877e-03 2.001201e-05 1.000000e-10 1.000000e-10 4.002401e-05 8.004803e-05 4.002401e-05 1.000600e-04 6.003602e-05 4.002401e-05 6.003602e-05 1.000600e-04 4.002401e-05 4.522714e-03 6.563938e-03 1.000600e-04 1.500901e-03 2.941765e-03 8.004803e-05 5.203122e-04 1.000000e-10 1.000000e-10 2.001201e-05 8.004803e-05 2.001201e-05 4.002401e-05 6.003602e-05 8.004803e-05 8.004803e-05 4.002401e-05 2.001201e-05 2.001201e-05 1.280768e-03 1.681009e-03 4.002401e-05 5.203122e-04 1.120672e-03 2.001201e-05
 3.201921e-04 6.003602e-05 1.000000e-10 1.000000e-10 6.003602e-05 1.000000e-10 4.002401e-05 3.802281e-04 3.201921e-04 1.400841e-04 2.201321e-04 1.600961e-04 1.600961e-04 6.603962e-04 9.605763e-04 2.001201e-04 9.405643e-04 2.301381e-03 3.001801e-04 2.441465e-03 6.003602e-05 1.000000e-10 2.001201e-05 1.600961e-04 6.003602e-05 1.000600e-04 1.620973e-03 1.080648e-03 5.403242e-04 5.403242e-04 4.402642e-04 5.803482e-04 2.961777e-03 4.162497e-03 5.003002e-04 4.582750e-03 1.040624e-02 1.580949e-03 2.573544e-02 1.420853e-03 4.002401e-05 2.801681e-04 2.921753e-03 1.080648e-03 1.040624e-03 1.779067e-02 1.302782e-02 7.404443e-03 8.825295e-03 9.325595e-03 8.825295e-03 3.576146e-02 5.497298e-02 7.724635e-03 4.720832e-02 1.008405e-01 1.538923e-02 1.008605e-02 4.002401e-04 2.001201e-05 8.004803e-05 8.805283e-04 2.201321e-04 2.601561e-04 6.684010e-03 4.742846e-03 2.401441e-03 2.921753e-03 3.041825e-03 3.161897e-03 1.232740e-02 2.007204e-02 2.581549e-03 1.831099e-02 3.966380e-02 5.763458e-03 3.370022e-02 2.041225e-03 1.200720e-04 2.801681e-04 3.141885e-03 1.280768e-03 1.180708e-03 2.093256e-02 1.562938e-02 8.765259e-03 1.106664e-02 1.120672e-02 1.044627e-02 4.502702e-02 6.740044e-02 9.265559e-03 5.797478e-02 1.257755e-01 1.869121e-02 1.100660e-03 1.000000e-10 1.000000e-10 1.000000e-10 1.000600e-04 6.003602e-05 2.001201e-05 8.805283e-04 4.202522e-04 3.402041e-04 4.202522e-04 2.001201e-04 3.201921e-04 1.440865e-03 2.741645e-03 2.401441e-04 2.341405e-03 6.283770e-03 8.204923e-04 3.001801e-04 2.001201e-05 1.000000e-10 1.000000e-10 1.000000e-10 1.000000e-10 1.000000e-10 3.402041e-04 2.201321e-04 1.600961e-04 2.601561e-04 1.801081e-04 2.001201e-04 3.802281e-04 9.005403e-04 1.000600e-04 7.804683e-04 1.580949e-03 2.201321e-04
 5.803482e-04 2.601561e-04 4.002401e-05 4.002401e-05 3.001801e-04 8.004803e-05 1.400841e-04 2.601561e-04 2.401441e-04 2.201321e-04 1.400841e-04 2.201321e-04 8.004803e-05 7.204323e-04 1.260756e-03 2.401441e-04 8.805283e-04 1.160696e-03 3.602161e-04 3.822293e-03 7.804683e-04 6.003602e-04 1.801081e-04 1.140684e-03 8.204923e-04 3.402041e-04 1.480889e-03 1.320792e-03 7.204323e-04 9.605763e-04 7.404443e-04 5.003002e-04 2.661597e-03 4.722834e-03 8.805283e-04 3.482089e-03 5.203122e-03 1.280768e-03 5.297178e-02 1.294777e-02 8.324995e-03 5.783470e-03 1.636982e-02 9.565739e-03 7.164299e-03 1.791075e-02 1.512908e-02 8.164899e-03 8.104863e-03 6.764058e-03 7.804683e-03 2.481489e-02 4.376626e-02 1.126676e-02 3.476086e-02 4.782870e-02 1.514909e-02 1.809085e-02 4.042425e-03 2.661597e-03 1.580949e-03 5.523314e-03 3.342005e-03 2.561537e-03 6.323794e-03 6.063638e-03 3.281969e-03 3.161897e-03 2.941765e-03 2.701621e-03 9.905944e-03 1.857114e-02 3.582149e-03 1.308785e-02 1.941165e-02 5.483290e-03 6.822093e-02 1.656994e-02 1.188713e-02 7.384431e-03 2.069242e-02 1.240744e-02 8.124875e-03 2.097258e-02 1.899139e-02 9.385631e-03 9.005403e-03 9.005403e-03 8.725235e-03 3.091855e-02 5.209125e-02 1.318791e-02 4.266560e-02 5.827496e-02 1.795077e-02 1.981189e-03 4.002401e-04 3.602161e-04 1.000600e-04 6.804082e-04 3.402041e-04 2.601561e-04 1.000600e-03 7.604563e-04 3.001801e-04 3.602161e-04 3.402041e-04 3.402041e-04 1.681009e-03 2.661597e-03 6.003602e-04 2.021213e-03 2.741645e-03 7.204323e-04 2.801681e-04 6.003602e-05 8.004803e-05 1.000000e-10 1.000600e-04 8.004803e-05 2.001201e-05 3.001801e-04 2.201321e-04 2.401441e-04 4.002401e-05 6.003602e-05 1.000600e-04 7.404443e-04 1.440865e-03 1.600961e-04 6.403842e-04 8.805283e-04 1.801081e-04
 1.520913e-03 7.604563e-04 1.180708e-03 1.000600e-03 9.405643e-04 4.202522e-04 6.804082e-04 4.002401e-04 2.001201e-05 1.000000e-10 1.000000e-10 1.000000e-10 1.000000e-10 1.000000e-10 1.000000e-10 4.002401e-05 6.003602e-05 2.001201e-04 1.000000e-10 4.162497e-03 2.681609e-03 5.203122e-03 3.782269e-03 5.483290e-03 1.861117e-03 3.342005e-03 4.142485e-03 2.001201e-05 1.000000e-10 1.000000e-10 1.000000e-10 1.000000e-10 1.000000e-10 4.002401e-05 1.000600e-04 2.601561e-04 7.004203e-04 4.002401e-05 5.303182e-02 3.920352e-02 5.777466e-02 3.772263e-02 5.983590e-02 2.425455e-02 2.899740e-02 4.078447e-02 3.802281e-04 4.002401e-05 3.201921e-04 6.003602e-05 1.000000e-10 6.003602e-05 5.803482e-04 1.640985e-03 3.382029e-03 1.130678e-02 3.402041e-04 1.959176e-02 1.154693e-02 2.053232e-02 1.548929e-02 2.659596e-02 9.865920e-03 9.925956e-03 1.378827e-02 1.801081e-04 2.001201e-05 6.003602e-05 1.000000e-10 1.000000e-10 2.001201e-05 2.401441e-04 6.403842e-04 4.602762e-04 4.482690e-03 1.801081e-04 6.369822e-02 3.624175e-02 7.196318e-02 5.639384e-02 7.640584e-02 3.508105e-02 3.356014e-02 4.918951e-02 7.804683e-04 6.003602e-05 4.602762e-04 2.001201e-05 8.004803e-05 1.600961e-04 7.604563e-04 1.941165e-03 1.901141e-03 1.482890e-02 4.002401e-04 2.821693e-03 1.020612e-03 2.761657e-03 2.561537e-03 3.962377e-03 1.320792e-03 1.120672e-03 1.460877e-03 1.000000e-10 1.000000e-10 4.002401e-05 1.000000e-10 1.000000e-10 1.000000e-10 1.000000e-10 4.002401e-05 1.000600e-04 5.203122e-04 2.001201e-05 1.140684e-03 8.204923e-04 8.004803e-04 6.603962e-04 7.004203e-04 4.002401e-04 3.402041e-04 4.602762e-04 1.000000e-10 1.000000e-10 1.000000e-10 1.000000e-10 1.000000e-10 1.000000e-10 1.000000e-10 1.000000e-10 4.002401e-05 2.801681e-04 1.000000e-10
 8.985391e-03 2.121273e-03 1.120672e-03 2.001201e-03 1.520913e-03 3.422053e-03 1.560937e-03 7.204323e-04 1.941165e-03 1.961177e-03 8.204923e-04 7.004203e-04 7.204323e-04 6.543926e-03 1.130678e-02 9.605763e-04 4.882930e-03 7.524515e-03 1.821093e-03 2.341405e-03 3.402041e-04 1.600961e-04 2.401441e-04 2.001201e-04 4.202522e-04 2.001201e-04 1.600961e-04 3.602161e-04 2.401441e-04 6.003602e-05 4.002401e-05 6.003602e-05 8.405043e-04 1.721033e-03 2.601561e-04 7.404443e-04 1.400841e-03 1.200720e-04 3.962377e-03 5.403242e-04 2.401441e-04 5.003002e-04 2.801681e-04 5.403242e-04 2.601561e-04 1.400841e-04 4.402642e-04 2.801681e-04 1.801081e-04 2.001201e-05 6.003602e-05 1.020612e-03 2.161297e-03 2.001201e-04 1.100660e-03 1.921153e-03 2.401441e-04 2.461477e-03 4.002401e-04 1.400841e-04 2.601561e-04 1.200720e-04 4.202522e-04 3.201921e-04 1.400841e-04 3.802281e-04 2.001201e-04 1.400841e-04 2.001201e-05 4.002401e-05 5.403242e-04 1.560937e-03 2.201321e-04 9.005403e-04 1.200720e-03 2.401441e-04 4.362618e-03 6.203722e-04 2.801681e-04 3.201921e-04 4.002401e-04 6.403842e-04 3.402041e-04 1.600961e-04 7.804683e-04 5.003002e-04 1.400841e-04 6.003602e-05 1.400841e-04 8.004803e-04 2.081249e-03 2.801681e-04 1.160696e-03 1.961177e-03 2.801681e-04 2.841705e-03 4.402642e-04 1.801081e-04 2.001201e-04 1.600961e-04 3.602161e-04 2.801681e-04 1.801081e-04 2.601561e-04 1.400841e-04 8.004803e-05 2.001201e-05 1.400841e-04 5.403242e-04 1.640985e-03 1.801081e-04 8.405043e-04 1.380828e-03 1.200720e-04 2.841705e-03 3.001801e-04 1.600961e-04 2.601561e-04 1.801081e-04 3.201921e-04 1.600961e-04 1.400841e-04 2.201321e-04 2.201321e-04 1.200720e-04 6.003602e-05 6.003602e-05 4.602762e-04 1.240744e-03 2.001201e-04 9.005403e-04 1.580949e-03 1.200720e-04 5.563338e-03 5.403242e-04 3.602161e-04 5.603362e-04 3.001801e-04 7.404443e-04 3.602161e-04 2.601561e-04 4.002401e-04 2.801681e-04 8.004803e-05 2.201321e-04 3.602161e-04 1.260756e-03 3.101861e-03 4.602762e-04 2.861717e-03 4.442666e-03 2.401441e-04 4.602762e-04 1.000000e-10 2.001201e-05 1.200720e-04 2.001201e-05 8.004803e-05 1.000000e-10 1.000000e-10 8.004803e-05 1.000000e-10 2.001201e-05 1.000000e-10 1.000000e-10 1.200720e-04 2.401441e-04 2.001201e-05 2.401441e-04 2.601561e-04 2.001201e-05 6.203722e-04 4.002401e-05 2.001201e-05 1.200720e-04 4.002401e-05 8.004803e-05 1.000000e-10 4.002401e-05 2.001201e-05 8.004803e-05 1.000000e-10 1.000000e-10 1.000000e-10 2.401441e-04 4.602762e-04 2.001201e-05 2.201321e-04 3.802281e-04 1.000000e-10 8.805283e-04 6.003602e-05 2.001201e-05 8.004803e-05 1.200720e-04 1.400841e-04 4.002401e-05 4.002401e-05 4.002401e-05 1.000000e-10 2.001201e-05 2.001201e-05 1.000000e-10 4.202522e-04 1.440865e-03 4.002401e-05 4.202522e-04 4.002401e-04 8.004803e-05 5.003002e-04 6.003602e-05 4.002401e-05 8.004803e-05 2.001201e-05 1.200720e-04 2.001201e-05 2.001201e-05 1.200720e-04 8.004803e-05 4.002401e-05 2.001201e-05 4.002401e-05 3.201921e-04 8.605163e-04 1.000000e-10 2.201321e-04 4.202522e-04 1.000000e-10 7.404443e-04 1.000600e-04 1.000600e-04 1.000600e-04 6.003602e-05 1.801081e-04 1.000600e-04 8.004803e-05 1.600961e-04 6.003602e-05 8.004803e-05 4.002401e-05 2.001201e-05 7.204323e-04 1.801081e-03 1.000600e-04 7.004203e-04 8.004803e-04 4.002401e-05 4.802882e-04 1.000600e-04 6.003602e-05 2.001201e-05 1.000000e-10 1.400841e-04 6.003602e-05 4.002401e-05 1.000000e-10 1.000000e-10 1.000000e-10 2.001201e-05 2.001201e-05 2.601561e-04 5.803482e-04 2.001201e-05 4.002401e-04 6.003602e-04 4.002401e-05 9.925956e-03 1.220732e-03 8.805283e-04 1.100660e-03 9.205523e-04 1.681009e-03 1.060636e-03 1.080648e-03 1.340804e-03 1.000600e-03 1.020612e-03 1.160696e-03 8.405043e-04 4.882930e-03 8.905343e-03 1.961177e-03 2.035221e-02 3.043826e-02 7.404443e-04 1.646988e-02 2.661597e-03 1.801081e-03 2.321393e-03 1.660997e-03 3.221933e-03 2.141285e-03 2.181309e-03 2.721633e-03 1.681009e-03 1.681009e-03 2.301381e-03 1.540925e-03 8.425055e-03 1.510907e-02 3.241945e-03 3.450070e-02 5.081049e-02 1.620973e-03 3.662197e-03 4.602762e-04 3.602161e-04 4.402642e-04 3.201921e-04 3.802281e-04 2.601561e-04 2.201321e-04 3.402041e-04 2.401441e-04 1.200720e-04 8.004803e-05 1.600961e-04 2.341405e-03 6.043626e-03 2.001201e-04 7.804683e-04 1.320792e-03 2.001201e-04 4.084451e-02 8.124875e-03 6.964179e-03 7.464479e-03 6.684010e-03 1.136682e-02 8.064839e-03 8.505103e-03 6.784070e-03 7.844707e-03 4.422654e-03 6.143686e-03 6.944166e-03 6.706024e-02 1.402441e-01 4.642786e-03 1.783070e-02 2.465479e-02 5.963578e-03 1.757054e-02 3.201921e-03 3.001801e-03 3.422053e-03 3.121873e-03 4.802882e-03 2.781669e-03 3.301981e-03 3.021813e-03 2.741645e-03 1.841105e-03 2.321393e-03 2.141285e-03 2.913748e-02 6.151691e-02 1.681009e-03 6.283770e-03 8.545127e-03 2.281369e-03
 2.061237e-03 4.802882e-04 4.002401e-05 1.200720e-04 6.403842e-04 5.203122e-04 6.804082e-04 4.482690e-03 6.063638e-03 3.922353e-03 5.063038e-03 4.542726e-03 3.882329e-03 5.743446e-03 4.582750e-03 3.101861e-03 4.462678e-03 5.783470e-03 5.083050e-03 1.801081e-04 1.000000e-10 1.000000e-10 1.000000e-10 2.001201e-05 8.004803e-05 4.002401e-05 6.203722e-04 9.205523e-04 6.804082e-04 7.604563e-04 7.204323e-04 7.604563e-04 9.005403e-04 8.805283e-04 4.202522e-04 9.605763e-04 1.120672e-03 9.605763e-04 2.401441e-04 2.001201e-05 1.000000e-10 1.000000e-10 1.801081e-04 4.002401e-05 1.000600e-04 7.804683e-04 1.460877e-03 8.004803e-04 9.205523e-04 1.140684e-03 8.805283e-04 1.640985e-03 1.480889e-03 4.402642e-04 9.205523e-04 1.701021e-03 1.540925e-03 1.600961e-04 1.000000e-10 1.000000e-10 2.001201e-05 4.002401e-05 2.001201e-05 1.000600e-04 7.604563e-04 8.605163e-04 5.003002e-04 7.204323e-04 8.605163e-04 7.604563e-04 9.605763e-04 1.120672e-03 3.402041e-04 6.003602e-04 9.605763e-04 1.060636e-03 1.801081e-04 4.002401e-05 1.000000e-10 2.001201e-05 1.801081e-04 8.004803e-05 1.400841e-04 1.100660e-03 1.500901e-03 1.140684e-03 9.205523e-04 1.300780e-03 1.080648e-03 1.420853e-03 2.021213e-03 5.403242e-04 9.205523e-04 1.560937e-03 1.320792e-03 1.000600e-04 6.003602e-05 1.000000e-10 1.000000e-10 1.000000e-10 2.001201e-05 1.200720e-04 6.003602e-04 8.605163e-04 9.005403e-04 5.403242e-04 6.403842e-04 7.804683e-04 1.380828e-03 1.220732e-03 3.602161e-04 7.204323e-04 7.804683e-04 1.020612e-03 8.004803e-05 1.000000e-10 1.000000e-10 1.000000e-10 1.000000e-10 2.001201e-05 2.001201e-05 4.202522e-04 8.204923e-04 6.804082e-04 6.403842e-04 8.004803e-04 6.203722e-04 1.100660e-03 1.180708e-03 4.802882e-04 6.804082e-04 1.000600e-03 1.080648e-03 8.004803e-05 4.002401e-05 1.000000e-10 1.000000e-10 8.004803e-05 4.002401e-05 1.000600e-04 8.004803e-04 1.360816e-03 1.180708e-03 1.821093e-03 1.861117e-03 2.041225e-03 3.061837e-03 2.961777e-03 7.204323e-04 1.681009e-03 2.961777e-03 1.741045e-03 1.000000e-10 1.000000e-10 1.000000e-10 1.000000e-10 1.000000e-10 1.000000e-10 1.000000e-10 1.200720e-04 1.600961e-04 1.600961e-04 8.004803e-05 8.004803e-05 8.004803e-05 3.402041e-04 2.001201e-04 2.001201e-05 6.003602e-05 2.001201e-04 2.201321e-04 1.000000e-10 1.000000e-10 1.000000e-10 1.000000e-10 1.000000e-10 1.000000e-10 1.000000e-10 6.003602e-05 1.400841e-04 8.004803e-05 2.401441e-04 1.200720e-04 2.601561e-04 3.201921e-04 2.801681e-04 6.003602e-05 2.601561e-04 4.002401e-04 1.600961e-04 1.000000e-10 1.000000e-10 1.000000e-10 1.000000e-10 1.000000e-10 2.001201e-05 1.000000e-10 2.001201e-04 2.601561e-04 2.201321e-04 3.001801e-04 3.602161e-04 3.402041e-04 5.003002e-04 5.203122e-04 6.003602e-05 2.201321e-04 9.205523e-04 3.402041e-04 1.000000e-10 1.000000e-10 1.000000e-10 1.000000e-10 1.000000e-10 1.000000e-10 1.000000e-10 6.003602e-05 2.601561e-04 1.400841e-04 3.001801e-04 2.601561e-04 2.001201e-04 2.401441e-04 3.802281e-04 1.000600e-04 3.201921e-04 5.403242e-04 1.801081e-04 1.000000e-10 1.000000e-10 1.000000e-10 1.000000e-10 1.000000e-10 1.000000e-10 2.001201e-05 1.801081e-04 3.001801e-04 3.802281e-04 3.001801e-04 4.602762e-04 2.201321e-04 9.605763e-04 5.603362e-04 2.201321e-04 6.203722e-04 1.240744e-03 5.603362e-04 1.000000e-10 1.000000e-10 1.000000e-10 1.000000e-10 2.001201e-05 1.000000e-10 1.000000e-10 1.000600e-04 1.400841e-04 1.000600e-04 2.001201e-04 2.401441e-04 1.600961e-04 3.402041e-04 5.603362e-04 1.000600e-04 2.601561e-04 5.803482e-04 6.003602e-05 1.400841e-04 8.004803e-05 1.000000e-10 1.000000e-10 1.200720e-04 4.002401e-05 5.803482e-04 2.881729e-03 6.083650e-03 4.902942e-03 6.343806e-03 8.405043e-03 7.184311e-03 1.532920e-02 1.675005e-02 2.741645e-03 5.343206e-03 8.865319e-03 5.683410e-03 4.002401e-04 1.000600e-04 1.000000e-10 2.001201e-05 1.801081e-04 2.401441e-04 1.360816e-03 5.003002e-03 9.845908e-03 8.565139e-03 1.248749e-02 1.370822e-02 1.186712e-02 2.657595e-02 2.963778e-02 5.003002e-03 7.844707e-03 1.368821e-02 1.108665e-02 2.001201e-05 2.001201e-05 1.000000e-10 1.000000e-10 1.000000e-10 4.002401e-05 1.200720e-04 5.803482e-04 1.280768e-03 9.205523e-04 1.420853e-03 1.260756e-03 1.180708e-03 1.400841e-03 1.240744e-03 9.205523e-04 2.621573e-03 3.622173e-03 1.420853e-03 1.460877e-03 7.004203e-04 2.001201e-05 6.003602e-05 6.603962e-04 1.080648e-03 3.642185e-03 1.464879e-02 2.731639e-02 2.467480e-02 3.245948e-02 3.584150e-02 2.549530e-02 2.643586e-02 2.207324e-02 2.029218e-02 5.145087e-02 7.998799e-02 2.615569e-02 6.403842e-04 1.600961e-04 2.001201e-05 2.001201e-05 2.001201e-04 2.601561e-04 1.040624e-03 5.803482e-03 1.042626e-02 1.040624e-02 1.432860e-02 1.490895e-02 1.054633e-02 9.065439e-03 8.144887e-03 8.765259e-03 2.251351e-02 3.678207e-02 1.014609e-02
 4.402642e-04 8.405043e-04 3.402041e-04 5.603362e-04 1.300780e-03 9.405643e-04 1.380828e-03 1.460877e-03 1.080648e-03 7.804683e-04 6.403842e-04 1.260756e-03 1.040624e-03 7.064239e-03 1.739043e-02 1.020612e-03 9.365619e-03 1.286772e-02 1.000600e-03 1.841105e-03 4.002401e-04 4.002401e-05 1.000600e-04 4.202522e-04 1.600961e-04 1.000600e-04 3.201921e-04 1.200720e-04 1.600961e-04 1.200720e-04 1.000600e-04 1.600961e-04 1.220732e-03 1.320792e-03 8.004803e-05 1.380828e-03 1.721033e-03 1.600961e-04 2.661597e-03 3.402041e-04 1.600961e-04 2.601561e-04 5.603362e-04 2.401441e-04 2.801681e-04 4.002401e-04 4.002401e-04 2.001201e-04 1.200720e-04 1.400841e-04 1.400841e-04 1.200720e-03 2.241345e-03 2.601561e-04 2.001201e-03 2.301381e-03 2.601561e-04 1.721033e-03 2.801681e-04 1.200720e-04 1.200720e-04 1.600961e-04 2.401441e-04 1.600961e-04 2.601561e-04 3.802281e-04 1.000600e-04 1.600961e-04 2.401441e-04 4.002401e-05 1.020612e-03 1.520913e-03 1.801081e-04 1.160696e-03 1.761057e-03 1.200720e-04 2.881729e-03 2.801681e-04 2.401441e-04 2.401441e-04 3.402041e-04 3.402041e-04 1.000600e-04 3.402041e-04 4.602762e-04 3.802281e-04 2.001201e-04 1.600961e-04 1.200720e-04 1.721033e-03 2.581549e-03 1.801081e-04 1.560937e-03 3.081849e-03 1.400841e-04 1.480889e-03 3.201921e-04 1.600961e-04 6.003602e-05 2.401441e-04 1.200720e-04 2.201321e-04 1.600961e-04 1.600961e-04 4.002401e-05 6.003602e-05 1.000600e-04 6.003602e-05 1.240744e-03 2.161297e-03 3.402041e-04 1.220732e-03 1.781069e-03 6.003602e-05 2.341405e-03 2.201321e-04 8.004803e-05 2.801681e-04 5.403242e-04 3.201921e-04 1.000600e-04 5.203122e-04 2.401441e-04 3.602161e-04 2.201321e-04 2.001201e-05 1.400841e-04 7.204323e-04 8.605163e-04 6.003602e-05 8.204923e-04 1.480889e-03 8.004803e-05 6.343806e-03 8.004803e-04 3.802281e-04 5.203122e-04 1.220732e-03 7.604563e-04 6.804082e-04 1.180708e-03 9.005403e-04 5.803482e-04 2.801681e-04 3.001801e-04 2.201321e-04 8.405043e-04 1.801081e-03 5.203122e-04 1.941165e-03 2.561537e-03 3.602161e-04 2.201321e-04 2.001201e-05 2.001201e-05 1.000000e-10 4.002401e-05 4.002401e-05 2.001201e-05 1.000600e-04 8.004803e-05 8.004803e-05 4.002401e-05 8.004803e-05 4.002401e-05 1.000600e-04 2.001201e-04 6.003602e-05 2.601561e-04 2.601561e-04 6.003602e-05 4.002401e-04 2.001201e-05 2.001201e-05 1.000000e-10 2.001201e-05 6.003602e-05 2.001201e-05 1.801081e-04 8.004803e-05 6.003602e-05 4.002401e-05 2.001201e-05 1.000000e-10 1.600961e-04 4.802882e-04 6.003602e-05 3.402041e-04 3.802281e-04 4.002401e-05 8.805283e-04 4.002401e-05 2.001201e-05 1.000000e-10 4.002401e-05 2.001201e-04 1.400841e-04 2.401441e-04 1.200720e-04 2.001201e-05 1.000600e-04 4.002401e-05 6.003602e-05 2.401441e-04 4.002401e-04 6.003602e-05 6.203722e-04 9.805884e-04 6.003602e-05 4.002401e-04 4.002401e-05 1.000000e-10 2.001201e-05 6.003602e-05 1.400841e-04 8.004803e-05 1.000600e-04 1.200720e-04 8.004803e-05 1.000000e-10 1.000000e-10 6.003602e-05 1.200720e-04 3.602161e-04 1.400841e-04 5.603362e-04 6.003602e-04 1.000600e-04 8.405043e-04 1.000600e-04 1.000000e-10 4.002401e-05 1.200720e-04 4.002401e-05 6.003602e-05 5.203122e-04 3.201921e-04 1.400841e-04 1.000600e-04 6.003602e-05 8.004803e-05 2.801681e-04 8.805283e-04 1.600961e-04 1.260756e-03 7.404443e-04 2.801681e-04 3.402041e-04 2.001201e-05 1.000000e-10 2.001201e-05 8.004803e-05 1.000000e-10 8.004803e-05 3.802281e-04 2.001201e-04 1.200720e-04 1.000600e-04 2.001201e-05 6.003602e-05 1.400841e-04 3.201921e-04 8.004803e-05 4.202522e-04 4.402642e-04 4.002401e-05 7.084251e-03 2.061237e-03 1.200720e-04 3.201921e-04 3.161897e-03 1.921153e-03 2.401441e-03 8.184911e-03 4.902942e-03 2.681609e-03 2.021213e-03 1.560937e-03 3.001801e-03 8.785271e-03 2.093256e-02 2.561537e-03 6.183710e-03 8.304983e-03 5.143086e-03 1.144687e-02 2.621573e-03 3.001801e-04 6.003602e-04 4.462678e-03 2.441465e-03 3.642185e-03 1.438863e-02 1.106664e-02 4.382630e-03 5.023014e-03 3.542125e-03 5.143086e-03 1.683010e-02 3.468081e-02 5.203122e-03 1.134681e-02 1.172704e-02 8.465079e-03 2.321393e-03 3.001801e-04 6.003602e-05 1.600961e-04 9.605763e-04 3.802281e-04 6.804082e-04 1.100660e-03 7.804683e-04 5.003002e-04 6.403842e-04 3.201921e-04 6.203722e-04 6.203722e-04 2.201321e-03 1.400841e-04 2.341405e-03 3.301981e-03 5.203122e-04 3.522113e-02 7.124275e-03 9.805884e-04 2.201321e-03 9.325595e-03 7.804683e-03 1.046628e-02 3.079848e-02 2.157294e-02 1.408845e-02 1.130678e-02 1.000600e-02 1.230738e-02 1.256754e-02 3.123874e-02 1.548929e-02 5.387232e-02 8.951371e-02 1.813088e-02 7.104263e-03 1.060636e-03 4.002401e-05 1.801081e-04 1.580949e-03 1.620973e-03 3.261957e-03 1.160696e-02 1.040624e-02 7.664599e-03 5.883530e-03 3.822293e-03 5.523314e-03 7.444467e-03 1.430859e-02 7.924755e-03 3.107865e-02 3.436062e-02 9.265559e-03
 6.403842e-04 5.523314e-03 1.490895e-02 8.885331e-03 1.584951e-02 4.042425e-03 4.402642e-03 6.724034e-03 2.001201e-05 1.000000e-10 6.003602e-05 1.000600e-04 1.000600e-04 1.000000e-10 3.161897e-03 7.004203e-04 1.500901e-03 1.080648e-03 1.881129e-03 5.003002e-04 4.602762e-04 7.204323e-04 1.000000e-10 1.000000e-10 1.000000e-10 2.001201e-05 1.000000e-10 1.000000e-10 4.622774e-03 1.040624e-03 2.081249e-03 1.620973e-03 2.361417e-03 9.405643e-04 6.804082e-04 8.605163e-04 1.000000e-10 2.001201e-05 1.000000e-10 4.002401e-05 2.001201e-05 1.000000e-10 2.961777e-03 6.603962e-04 1.701021e-03 8.805283e-04 1.580949e-03 5.803482e-04 6.403842e-04 7.804683e-04 1.000000e-10 1.000000e-10 1.000000e-10 2.001201e-05 4.002401e-05 1.000000e-10 5.263158e-03 7.804683e-04 2.521513e-03 1.801081e-03 2.561537e-03 7.004203e-04 7.604563e-04 1.040624e-03 1.000000e-10 1.000000e-10 1.000000e-10 4.002401e-05 1.000000e-10 1.000000e-10 3.301981e-03 9.005403e-04 1.640985e-03 9.805884e-04 1.360816e-03 4.802882e-04 6.003602e-04 8.204923e-04 1.000000e-10 1.000000e-10 1.000000e-10 1.000000e-10 2.001201e-05 1.000000e-10 2.801681e-03 6.603962e-04 1.741045e-03 1.020612e-03 2.161297e-03 7.004203e-04 2.401441e-04 2.601561e-04 2.001201e-05 1.000000e-10 1.000000e-10 2.001201e-05 1.000000e-10 1.000000e-10 7.324395e-03 1.941165e-03 3.682209e-03 2.661597e-03 4.342606e-03 1.781069e-03 3.602161e-04 4.202522e-04 2.001201e-05 1.000000e-10 1.000000e-10 1.000000e-10 1.000000e-10 1.000000e-10 5.603362e-04 1.000600e-04 1.600961e-04 2.401441e-04 3.001801e-04 2.001201e-04 1.000600e-04 6.003602e-05 1.000000e-10 1.000000e-10 1.000000e-10 1.000000e-10 1.000000e-10 1.000000e-10 7.804683e-04 1.801081e-04 4.202522e-04 2.601561e-04 4.602762e-04 1.801081e-04 4.002401e-05 6.003602e-05 1.000000e-10 1.000000e-10 1.000000e-10 1.000000e-10 1.000000e-10 1.000000e-10 1.400841e-03 4.602762e-04 6.003602e-04 5.003002e-04 7.404443e-04 4.402642e-04 1.000600e-04 2.001201e-05 1.000000e-10 1.000000e-10 1.000000e-10 1.000000e-10 1.000000e-10 1.000000e-10 8.805283e-04 3.001801e-04 4.802882e-04 4.402642e-04 5.403242e-04 2.801681e-04 4.002401e-05 2.001201e-05 1.000000e-10 1.000000e-10 1.000000e-10 1.000000e-10 1.000000e-10 1.000000e-10 1.821093e-03 4.202522e-04 8.605163e-04 9.405643e-04 1.360816e-03 5.403242e-04 6.003602e-05 2.001201e-05 1.000000e-10 1.000000e-10 1.000000e-10 1.000000e-10 1.000000e-10 1.000000e-10 9.605763e-04 2.601561e-04 2.801681e-04 4.402642e-04 6.403842e-04 2.601561e-04 2.001201e-05 1.000000e-10 1.000000e-10 1.000000e-10 1.000000e-10 1.000000e-10 1.000000e-10 1.000000e-10 2.637583e-02 8.164899e-03 1.514909e-02 1.288773e-02 1.859115e-02 8.164899e-03 1.620973e-03 4.202522e-04 4.002401e-05 1.000000e-10 1.000000e-10 1.000000e-10 8.004803e-05 1.000000e-10 4.666800e-02 1.502902e-02 2.593556e-02 2.077246e-02 3.113868e-02 1.334801e-02 3.562137e-03 9.405643e-04 1.200720e-04 1.000000e-10 1.000000e-10 4.002401e-05 6.003602e-05 1.000000e-10 4.422654e-03 1.681009e-03 3.041825e-03 2.341405e-03 4.482690e-03 1.320792e-03 4.202522e-04 3.602161e-04 1.000000e-10 1.000000e-10 1.000000e-10 1.000000e-10 1.000000e-10 1.000000e-10 8.745247e-02 3.289974e-02 7.338403e-02 5.349210e-02 9.219532e-02 3.828297e-02 1.152692e-02 4.902942e-03 1.400841e-04 2.001201e-05 6.003602e-05 8.004803e-05 1.000000e-10 2.001201e-05 3.580148e-02 1.268761e-02 3.163898e-02 2.335401e-02 3.844307e-02 1.572944e-02 4.842906e-03 1.600961e-03 6.003602e-05 1.000000e-10 2.001201e-05 2.001201e-05 1.000000e-10 1.000000e-10
[truncated: 1,116,131 more chars]
