# Supplementary material for: Benchmarking Inverse Statistical Approaches for Protein Structure and Design with Exactly Solvable Models
Source: PLoS Comput Biol. 2016 May 13;12(5):e1004889. doi: 10.1371/journal.pcbi.1004889 (PMC4866778; doi:10.1371/journal.pcbi.1004889)
Supplement: S2 Code — See readme.txt file. (ZIP) [file pcbi.1004889.s003.zip › CodeS2/S_B/align_B_w0lp_pmin0g20.00002t0.07-learnt262.j]

2.374120e+00	1.936668e+00	-1.689432e-01	-1.097568e+00	2.085963e+00	6.616649e-01	2.228139e+00	5.716844e+00	6.237468e+00	5.023399e+00	5.705094e+00	5.174284e+00	5.877884e+00	6.580182e+00	6.585525e+00	4.517467e+00	6.302837e+00	7.741860e+00	6.482892e+00
6.535090e-01	-2.178492e-01	-7.196556e-01	-8.767175e-01	3.090635e-01	-7.028104e-01	-4.963540e-01	3.167816e-01	2.790678e-01	-4.192329e-01	-6.440229e-01	-3.325455e-01	-9.827678e-01	8.329766e-01	7.180352e-01	-6.166259e-01	9.183860e-01	9.550844e-01	-7.700296e-01
2.413002e+00	2.441608e+00	2.751548e+00	2.077303e+00	1.962287e+00	1.512055e+00	2.096513e+00	2.164716e+00	1.877439e-01	1.913144e-02	1.566050e-01	-1.907959e-01	-7.622269e-01	8.637741e-01	4.081410e-01	6.722485e-01	9.167386e-01	-9.968415e-01	-6.914430e-01
3.269446e+00	4.753367e+00	7.178052e+00	6.187744e+00	7.388406e+00	4.169078e+00	3.023014e+00
4.673378e+00	2.219133e+00	3.363108e+00	3.117347e+00	3.636517e+00	2.589534e+00	1.839039e+00	2.126110e+00	-5.239779e-03	-1.277957e+00	-9.236784e-01	-9.823047e-01	-1.090641e+00	-1.080656e+00	-8.611189e-01	-3.240892e-01	7.064755e-01	1.240230e+00	-2.493816e+00
3.474096e-01	4.358115e-01	-3.031008e-01	-1.468257e-01	-6.116412e-01	-6.488206e-02	-4.539042e-01	-8.365932e-01	-2.349080e-01	5.384899e-02	-7.194900e-01	-1.053217e+00	-1.214861e+00	1.467118e+00	1.247324e+00	-1.267110e-01	1.169620e+00	1.156173e+00	-1.623670e-01
4.017735e+00	2.935602e+00	-2.134951e-01	1.019557e+00	3.341622e+00	3.236583e+00	4.193799e+00	6.551743e+00	6.536854e+00	6.267014e+00	6.502394e+00	6.452084e+00	6.388999e+00	6.250852e+00	6.420752e+00	5.947272e+00	6.333909e+00	6.773026e+00	6.665539e+00
2.610479e+00	1.280838e+00	-7.071648e-02	3.908658e-01	1.226832e+00	8.890630e-01	9.828173e-01	1.894091e+00	1.768397e+00	1.336825e+00	1.261138e+00	1.337302e+00	9.091794e-01	1.829185e+00	1.608620e+00	1.264483e+00	1.546835e+00	1.407704e+00	1.485143e+00
6.187709e+00	7.306977e+00	8.273212e+00	6.772259e+00	8.075313e+00	6.845255e+00	6.410114e+00	5.659523e+00	1.864707e+00	-2.479303e-01	5.412860e-01	1.988026e+00	1.405811e+00	-8.089579e-01
1.188149e+00	6.824824e-01	2.427485e-01	1.267964e-01	5.822821e-01	1.110011e+00	1.321132e+00	1.482195e+00	1.765030e+00	1.944707e+00	1.749840e+00	2.132339e+00	1.811552e+00	2.660413e+00	2.484653e+00	2.031591e+00	2.122600e+00	2.436703e+00	1.523063e+00
4.212144e+00	3.265968e+00	1.417470e+00	-5.995268e-01	3.512223e+00	3.123105e+00	4.104440e+00	6.005289e+00	6.670904e+00	6.297130e+00	6.391661e+00	6.730010e+00	6.436979e+00	6.689307e+00	6.237199e+00	5.889268e+00	6.044762e+00	6.922456e+00	6.522077e+00
9.754156e-01	-7.131449e-01	-8.047511e-01	-3.163588e-01	-6.929876e-01	-2.754816e-01	-4.749611e-01	-2.520488e-01	-4.453490e-01	-8.693421e-01	-6.789876e-01	-5.029370e-01	-4.528531e-01	2.758220e-01	5.031604e-01	-5.681911e-01	3.508350e-01	2.123328e-01	-7.966614e-01
4.029673e+00	1.877091e-01	-8.517839e-01	1.419835e+00	-3.058685e-01	1.298461e+00	4.896702e+00	4.831465e+00	4.559811e+00	4.633954e+00	4.833257e+00	4.041113e+00	5.322974e+00	5.773207e+00	3.265889e+00	5.797346e+00	5.846048e+00	4.483288e+00
-1.129045e-01	1.281011e+00	-1.416235e+00	-9.253861e-01	-1.573281e+00	1.038934e+00	-1.312812e-02	-6.501246e-01	1.422890e+00	1.183440e-01	-5.953631e-01	-7.221057e-01	-8.479931e-01	9.477315e-01	1.444625e+00	-5.882629e-01	4.092426e-01	1.899858e-01	1.205379e+00
3.830541e+00	6.329570e+00	7.530801e+00	8.320777e+00	8.087004e+00	6.549545e+00	4.258171e+00	3.161258e+00	1.398633e+00	-4.261110e-01	2.948788e-02	-9.012900e-01	-1.299634e+00	-1.033553e+00	-1.269590e+00	-1.242645e+00	1.219240e+00	-6.169478e-01	-2.670220e+00
1.261729e+00	3.220286e-01	-7.976160e-01	7.101079e-03	-7.360598e-01	7.705253e-01	3.669835e-01	3.657999e-01	8.627561e-01	3.998241e-01	4.706150e-01	-2.748200e-01	2.565779e-01	-5.788080e-02	6.081143e-01	3.219013e-01	4.976738e-01	6.692584e-01	8.406584e-01
2.951338e+00	4.299956e-01	6.721842e-01	3.969895e-01	1.184027e+00	6.883962e+00	6.803912e+00	5.303195e+00	5.685816e+00	5.809912e+00	6.234956e+00	6.527371e+00	6.994985e+00	4.544475e+00	6.388921e+00	7.343101e+00	7.257539e+00
1.034293e+00	7.046883e-01	2.344518e-01	-1.289787e-01	-3.109223e-02	-1.109828e-01	-7.741768e-01	-7.273902e-01	-7.825896e-02	-5.152560e-01	-7.267709e-01	-6.318809e-01	-1.083698e+00	-3.449978e-01	4.939484e-02	-2.425642e-01	4.741713e-01	1.915988e-01	-3.686980e-01
2.659809e+00	-3.666853e-01	1.129128e+00	7.865026e-01	1.674334e+00	6.382574e+00	6.761089e+00	5.983587e+00	6.580303e+00	6.513428e+00	6.613645e+00	6.431732e+00	6.654111e+00	5.127900e+00	6.277150e+00	6.760309e+00	6.848107e+00
1.845487e+00	-5.279837e-01	-1.328443e+00	-1.081426e+00	-1.460152e+00	-4.097841e-01	-9.686988e-01	-1.533735e+00	-7.908931e-01	-4.846582e-01	4.473074e-03	-1.571013e-01	-5.076797e-01	1.778165e+00	1.654356e+00	-7.222969e-01	3.737153e-01	7.697201e-01	-8.759711e-01
2.367360e+00	2.561688e+00	4.132628e-01	-1.124076e+00	2.150175e+00	1.110302e+00	1.526224e+00	4.754536e+00	4.073847e+00	4.097922e+00	4.396808e+00	3.979707e+00	4.092480e+00	4.417704e+00	4.355701e+00	4.160563e+00	4.159618e+00	5.442727e+00	5.136196e+00
1.497609e+00	-2.924243e-01	-1.489489e+00	-1.708674e+00	-5.946284e-01	9.270704e-03	3.054313e-03	1.286160e-01	7.885265e-01	5.406938e-01	4.666237e-01	1.717823e+00	6.105470e-01	4.010808e+00	4.329613e+00	1.369211e+00	2.741575e+00	3.723033e+00	5.950644e-01
4.461977e+00	6.063345e+00	6.718452e+00	6.468076e+00	7.176298e+00	5.321167e+00	5.630324e+00	5.148339e+00	1.757040e+00	1.689189e-01	7.975691e-01	1.496225e-01	2.679446e-01	-6.846237e-01	-1.037329e+00	-1.112872e+00	2.264204e+00	7.530701e-01	-1.337171e+00
3.734254e+00	-1.981748e-01	-7.168554e-01	-6.724420e-01	3.447860e-01	-8.387513e-01	-8.339920e-01	2.603134e-01	1.107558e+00	-2.116882e-01	3.226126e-02	-8.138866e-01	-1.197419e+00	1.453908e+00	1.608356e+00	-3.974068e-01	1.280280e+00	7.019785e-01	-2.998674e-01
6.959519e-01	7.678500e-01	-1.444538e+00	-3.168428e-01	1.133111e+00	8.561962e-01	1.287862e+00	4.211912e+00	4.937876e+00	4.695671e+00	5.175724e+00	5.651081e+00	4.954394e+00	6.858446e+00	6.239756e+00	4.136216e+00	4.979859e+00	6.050799e+00	4.615323e+00
4.723054e-01	1.468840e-01	-2.855494e-01	-1.579884e-01	2.283207e-01	-7.193904e-02	-3.673396e-01	2.624764e-01	3.900983e-01	-2.010938e-02	-1.984546e-01	-1.151176e-02	-2.254421e-01	2.005149e+00	1.737542e+00	1.019496e-01	1.347092e+00	1.548813e+00	4.113555e-01
6.020669e+00	7.222162e+00	8.667244e+00	7.542170e+00	8.565450e+00	6.930237e+00	5.605630e+00	5.116767e+00	2.399777e+00	1.221064e-01	1.542251e+00	-4.921259e-01	-1.982913e-01	5.799604e-01	-4.547124e-01	-1.006550e+00	2.654561e+00	6.769203e-01	-7.897223e-01
1.048998e+00	4.898302e-01	-1.238201e+00	-3.052808e-02	5.141375e-01	7.510455e-01	1.183869e+00	1.071448e+00	1.322619e+00	1.402297e+00	1.429246e+00	1.263639e+00	1.460405e+00	7.199896e-01	7.522046e-01	1.251473e+00	1.008775e+00	9.087913e-01	1.330008e+00	3.712913e-01	-3.253376e-01	-4.849361e-01	-3.764158e-01	-3.000401e-01	3.017611e-01	2.737937e-01	3.432659e-01	1.431269e-01	4.159816e-01	9.436668e-01	1.383170e-01	1.338255e-01	-4.305626e-01	-1.373208e-01	6.011405e-01	-2.697129e-01	-4.347748e-01	-4.565264e-02	-1.714421e-01	-2.477867e-01	-9.241743e-02	-1.425452e-01	5.766530e-02	-2.004899e-01	-1.016600e-01	1.166775e+00	4.735868e-01	3.289790e-01	3.286492e-01	-8.926788e-02	-9.283289e-02	-2.503270e-01	-4.417261e-01	-2.000833e-01	1.943868e-01	-5.361867e-01	1.385159e-01	-6.045695e-02	-2.603005e-02	-9.067447e-03	-1.373326e-02	-3.266362e-02	-2.033212e-02	-1.128240e-02	-4.540881e-02	-2.562525e-02	-1.245214e-02	-1.141917e-02	-9.011615e-03	-9.312948e-03	-2.850964e-02	-6.114502e-02	-2.689372e-02	-1.384952e-01	5.697088e-01	-2.717360e-02	2.214185e-01	-1.090810e-01	-7.859474e-01	-5.900200e-01	-1.013536e-01	-2.474658e-01	9.983791e-02	4.022204e-01	4.230440e-01	8.518690e-01	3.868689e-01	6.281669e-01	-1.604496e-01	-9.211056e-02	5.694133e-02	4.838158e-01	-7.698298e-03	1.881087e-03	3.338732e-01	2.638380e-01	-2.368810e-01	-3.603101e-01	-5.159828e-01	-1.951223e-01	-8.863982e-02	-5.377255e-03	8.034890e-01	-1.088276e-01	-2.711344e-02	4.554660e-04	-2.748571e-01	-2.796623e-01	-2.186225e-01	8.838079e-01	3.326000e-01	7.905974e-02	1.212529e-01	3.907037e-01	3.440385e-01	-5.509807e-01	-2.490238e-01	-3.442258e-01	-3.629834e-01	-1.219835e-01	1.234228e-02	5.566499e-01	9.187820e-01	-3.592897e-01	-3.781224e-01	-2.998565e-01	5.140537e-02	-5.373252e-02	2.330495e-01	1.648053e-01	1.673484e-01	5.276075e-01	1.271234e-01	2.047537e-02	2.104127e-01	1.231960e-01	2.527904e-01	2.322511e-01	8.503941e-02	2.342637e-01	-5.026891e-02	1.735491e-01	2.290107e-01	7.980916e-02	5.009590e-04	1.750849e-01	-2.662211e-02	-2.255248e-02	9.295647e-02	1.742580e-02	-8.463515e-02	8.550277e-02	3.327722e-02	6.277256e-02	5.075801e-01	3.255997e-01	1.131706e-01	2.794036e-02	5.520376e-02	-2.615351e-01	-3.691300e-01	-2.042199e-01	-1.254836e-01	-9.518306e-02	-6.209051e-02	-3.171776e-02	-1.184810e-01	-4.140591e-01	-2.017013e-01	-2.235072e-01	-2.181906e-01	-3.358266e-01	2.070660e-02	5.467921e-01	-1.651537e-01	2.169656e-02	-2.216516e-01	-9.282716e-02	-4.442409e-01	-9.137952e-03	-1.753606e-01	-3.713465e-01	-4.455798e-01	-6.367553e-02	-5.946157e-02	-6.638305e-02	-3.271878e-01	-6.304149e-02	-7.434635e-02	3.319737e-03	-1.440363e-01	2.604062e-01	-8.267283e-02	4.654422e-01	-5.637592e-02	4.237996e-01	8.730731e-03	-5.191042e-01	-4.151468e-01	-3.644687e-01	-3.887869e-01	-5.767113e-03	-1.546659e-01	2.017287e-02	-9.482951e-02	-8.212183e-01	-2.918721e-01	-2.587706e-01	-3.827041e-01	8.132142e-02	1.980414e-01	2.923626e-01	3.768262e-01	3.690605e-01	7.068045e-02	-3.495575e-01	-1.750446e-01	-2.534871e-01	-1.522397e-01	1.751612e-01	1.345378e-01	4.452203e-04	3.600393e-01	2.520381e-01	-1.683410e-01	3.210099e-01	4.803198e-01	-1.402291e-01	-4.632812e-01	8.478942e-02	6.510218e-01	3.207954e-01	3.072616e-02	-8.964473e-02	-2.062993e-01	-2.967631e-01	-4.988285e-01	-4.025825e-01	-5.406211e-02	-2.960533e-01	-5.558384e-01	1.496029e-01	1.847615e-01	-2.359874e-01	2.659945e-01	1.387482e-01	-5.508485e-01	-2.938318e-01	1.077543e-01	1.480650e-01	2.279687e-01	2.375093e-03	-2.013638e-01	-1.021886e-01	-4.304352e-01	-2.780813e-01	-5.676288e-02	-3.029122e-01	7.594646e-02	1.439151e-01	3.111769e-01	1.115409e-01	7.085345e-02	1.424177e-01	1.438518e-01	-8.133017e-02	-5.309577e-01	-6.397881e-02	3.486284e-01	1.861402e-01	-4.460691e-02	-2.618751e-01	-3.792086e-01	-6.401913e-01	-2.594966e-01	-2.279742e-02	-2.211942e-01	-5.509447e-03	-4.921016e-03	9.872560e-02	5.281206e-02	-5.942632e-02	4.812203e-02	3.439235e-02	-1.622898e-01	1.196086e-01	2.035366e-01	-6.770737e-02	2.063284e-01	2.306625e-01	2.030028e-01	2.616166e-01	8.905578e-02	3.989623e-01	4.177809e-02	-5.131484e-01	2.601661e-01	1.646872e-01	1.619741e-01	3.925212e-02	3.255094e-01	8.041493e-02	3.042200e-01	2.133392e-01	-1.767758e-01	1.916781e-02	-7.028315e-02	-1.780081e-01	1.071603e-01	2.054634e-01	-1.133825e-01	-3.960726e-02	-2.709051e-01	-1.898929e-01	2.130739e-01	-4.447506e-03	1.139901e-01	1.947367e-01	-2.793790e-02	-1.076068e-01	4.480374e-02	-1.173951e-02	4.780073e-02	-5.453282e-01	-1.395041e-01	4.717907e-01	-1.475166e-02	-2.852006e-01	-2.203937e-01	-5.620379e-01	-6.973652e-01	-6.078755e-01	-5.359702e-01	-5.117459e-01	-4.418683e-01	-5.034201e-01	-3.713672e-01	-6.438036e-01	-2.523981e-01	-6.199117e-01	-4.847768e-01	-5.213846e-01	-3.373242e-01	-3.960235e-02	2.766560e-01	-5.754709e-02	-3.705052e-01	-3.837625e-01	-2.229859e-01	-6.731732e-01	-7.385062e-01	-7.640562e-01	-6.806172e-01	-5.727634e-01	-3.590139e-01	-3.278278e-01	-5.137259e-01	-6.242419e-01	-4.244288e-01	-5.418283e-01	-5.385833e-01
8.448575e-03	-1.163380e-02	9.948594e-02	4.570322e-03	8.059664e-03	4.436392e-04	1.370049e-01	3.257639e-02	8.226849e-03	3.962682e-05	8.604193e-06	3.802282e-09	1.231981e-07	-7.132257e-02	-1.297751e-01	8.833153e-03	-8.146850e-03	-1.011955e-02	3.037145e-05	1.760442e-03	-2.445338e-02	5.278281e-04	7.466269e-05	4.944436e-03	1.833595e-04	-5.816306e-03	0.000000e+00	0.000000e+00	0.000000e+00	0.000000e+00	0.000000e+00	0.000000e+00	-5.181909e-08	-3.034675e-03	0.000000e+00	0.000000e+00	0.000000e+00	0.000000e+00	3.753814e-04	2.492314e-04	2.510738e-06	0.000000e+00	4.234190e-05	0.000000e+00	0.000000e+00	0.000000e+00	0.000000e+00	0.000000e+00	0.000000e+00	0.000000e+00	0.000000e+00	0.000000e+00	0.000000e+00	0.000000e+00	0.000000e+00	0.000000e+00	0.000000e+00	3.096297e-05	0.000000e+00	0.000000e+00	0.000000e+00	0.000000e+00	0.000000e+00	0.000000e+00	0.000000e+00	0.000000e+00	0.000000e+00	0.000000e+00	0.000000e+00	0.000000e+00	0.000000e+00	0.000000e+00	0.000000e+00	0.000000e+00	0.000000e+00	0.000000e+00	-3.341598e-02	1.806111e-04	2.200465e-04	7.300955e-04	1.075283e-01	-1.188775e-02	-1.449130e-02	0.000000e+00	0.000000e+00	0.000000e+00	0.000000e+00	0.000000e+00	0.000000e+00	0.000000e+00	-9.584323e-03	0.000000e+00	-3.685081e-04	-1.107184e-04	0.000000e+00	6.221369e-04	1.287045e-05	2.021679e-04	5.834922e-05	4.263892e-04	4.807643e-05	1.580262e-05	0.000000e+00	0.000000e+00	0.000000e+00	0.000000e+00	0.000000e+00	0.000000e+00	-1.465505e-08	4.072181e-07	0.000000e+00	0.000000e+00	0.000000e+00	0.000000e+00	3.016317e-03	7.939659e-04	3.206934e-04	-2.763342e-03	3.270782e-03	1.053334e-04	9.228557e-06	5.143011e-07	0.000000e+00	0.000000e+00	0.000000e+00	0.000000e+00	0.000000e+00	-3.002390e-08	-9.551239e-08	2.281369e-08	-1.519980e-04	0.000000e+00	0.000000e+00	-3.341305e-02	1.428526e-02	-8.563515e-03	1.706995e-02	6.153019e-03	2.571678e-02	2.314848e-03	1.212777e-05	4.455815e-03	2.279036e-04	-2.254425e-08	0.000000e+00	-3.913315e-05	-9.918199e-03	6.758879e-02	-2.324127e-02	-1.609272e-02	-7.115769e-03	0.000000e+00	1.710465e-02	-6.261040e-02	-2.288705e-02	-4.145320e-02	5.618975e-03	-1.190402e-02	3.209934e-03	4.101016e-02	4.694926e-02	2.185785e-02	4.200281e-03	-6.190282e-04	-8.835447e-05	3.193104e-02	1.463563e-01	-5.110740e-05	-2.424315e-02	-1.600560e-02	0.000000e+00	8.091766e-03	1.712783e-03	1.894955e-03	-7.830092e-03	2.044015e-03	2.231080e-03	-3.437078e-02	-3.235561e-07	4.328367e-06	1.459417e-07	0.000000e+00	-5.191623e-05	0.000000e+00	-2.823209e-03	7.723798e-02	-3.323702e-05	-1.196544e-02	-1.031220e-02	2.281369e-08	2.061720e-02	1.603134e-03	-4.455096e-02	-1.014982e-01	2.838017e-03	2.794397e-03	7.240170e-04	-6.723606e-07	2.120423e-03	1.796102e-02	1.492024e-04	-1.094899e-04	0.000000e+00	3.037874e-04	-4.347271e-03	-1.353327e-05	-1.238904e-02	4.109806e-02	0.000000e+00	2.428440e-02	-5.079735e-02	-7.911891e-02	2.646401e-03	-1.009998e-02	5.587578e-04	-4.152326e-02	5.416350e-03	6.577334e-05	5.880266e-08	-1.744027e-08	0.000000e+00	9.012400e-07	-5.274498e-05	3.591963e-02	-2.488286e-05	-5.205456e-03	-5.743836e-03	3.802282e-09	1.221189e-02	4.319985e-03	-8.518820e-02	4.744702e-03	3.148174e-03	2.728822e-03	-2.821531e-02	-4.290050e-05	9.623154e-04	2.860399e-07	0.000000e+00	-3.322807e-05	0.000000e+00	-2.621220e-03	-5.493545e-05	-1.274159e-02	9.489244e-03	6.266310e-03	0.000000e+00	3.749902e-02	1.129974e-02	9.925267e-03	7.109370e-03	5.123012e-03	2.972032e-03	7.207981e-03	-3.956281e-03	-3.486989e-02	1.588927e-02	1.787281e-03	-4.244816e-02	-9.065963e-03	-4.646942e-02	-1.697802e-01	5.159321e-03	1.489927e-01	7.852012e-03	1.503599e-04	6.357980e-02	1.466316e-02	1.679921e-02	9.766079e-03	7.552391e-03	4.524339e-03	-5.575027e-03	-1.702986e-02	2.667943e-02	2.418084e-03	-5.167482e-02	-1.953335e-02	-5.883251e-02	-3.947766e-02	-9.684901e-02	2.839043e-04	2.158300e-01	7.681982e-02	1.161757e-03	5.774329e-03	-1.168991e-02	-9.147362e-03	2.436367e-03	-3.541695e-02	1.740536e-03	3.960804e-04	-5.638622e-03	7.928472e-06	0.000000e+00	0.000000e+00	0.000000e+00	0.000000e+00	8.797154e-04	5.694013e-04	2.392885e-07	-4.176523e-03	-5.188206e-04	5.479088e-08	-8.393964e-03	2.437697e-02	2.247965e-02	2.682562e-02	4.512674e-02	2.650682e-02	9.956527e-03	4.733232e-02	4.351620e-05	-5.552397e-06	-4.546611e-03	-5.136197e-03	-4.173222e-04	1.943919e-06	5.691726e-02	-3.267298e-02	-4.025782e-02	-8.225068e-02	-9.535915e-03	1.908405e-02	3.490146e-02	1.299547e-01	3.500022e-02	9.608113e-02	9.515435e-02	2.800002e-02	1.218915e-03	-4.105547e-02	-7.688505e-02	9.727955e-04	-4.031291e-03	4.412764e-04	4.148860e-02	1.014019e-01	-6.568873e-02	-1.596123e-01	-1.351835e-01	9.165720e-06	-2.957487e-02	-1.564299e-02	2.219454e-03	-6.438661e-02	-1.157630e-02	1.813846e-02	2.254346e-03	9.725336e-06	7.220058e-03	3.026759e-04	2.748450e-07	-2.694047e-03	9.417289e-09	8.698860e-02	6.086158e-02	5.128392e-02	-1.734448e-02	-6.454603e-03	0.000000e+00
-1.554599e-01	-2.737694e-02	2.066182e-02	-4.417207e-04	7.418610e-02	-1.010174e-02	-6.665347e-02	0.000000e+00	-1.760419e-02	-7.665582e-02	1.111440e-03	2.894179e-02	-1.714834e-07	0.000000e+00	0.000000e+00	0.000000e+00	-1.870824e-06	0.000000e+00	1.816904e-03	0.000000e+00	0.000000e+00	0.000000e+00	0.000000e+00	0.000000e+00	0.000000e+00	0.000000e+00	0.000000e+00	0.000000e+00	0.000000e+00	-1.204940e-02	3.921281e-02	-1.886397e-04	-5.705399e-04	-2.278165e-02	-1.797805e-07	0.000000e+00	-1.406006e-07	1.693331e-04	-2.877572e-02	3.582479e-02	-1.980248e-07	0.000000e+00	0.000000e+00	-1.030066e-02	6.918915e-03	-4.503950e-07	3.357659e-03	0.000000e+00	0.000000e+00	2.144864e-07	-1.042674e-01	4.269024e-02	-3.841293e-02	-8.886832e-04	-8.937902e-03	-1.063676e-03	-5.720208e-02	-2.892128e-03	-1.414798e-03	-4.233755e-04	-1.506719e-03	-2.146382e-04	-1.685640e-02	-7.355342e-05	-4.901876e-02	-2.158624e-03	-1.089752e-03	-2.423122e-03	-1.680185e-04	-3.761753e-05	-4.877736e-05	-2.642507e-04	-3.111606e-02	-6.531024e-02	2.100453e-02	-8.579202e-03	-4.845281e-05	-2.170789e-02	-1.546280e-04	5.721543e-04	-4.310511e-04	1.785655e-03	-3.277174e-02	-1.491355e-02	-4.887028e-08	-4.383220e-02	2.789532e-03	-1.688021e-02	5.866474e-05	7.873300e-08	-1.494862e-02	1.487573e-02	8.651400e-02	-7.615913e-03	6.972737e-03	8.891141e-03	2.429333e-03	6.013042e-03	1.486794e-01	4.516263e-02	1.075432e-02	4.033970e-02	5.010277e-04	4.773039e-02	3.871457e-02	0.000000e+00	-4.323073e-02	-5.763805e-02	-1.600978e-04	1.518787e-02	-2.007256e-05	0.000000e+00	2.711908e-03	-8.857190e-04	-9.009631e-03	-4.274558e-03	-1.150119e-02	-5.725155e-04	-2.088297e-04	1.030882e-03	2.293639e-02	-1.965403e-02	-7.263966e-03	-2.889318e-02	2.078126e-02	1.279093e-01	-3.195159e-02	-7.415760e-02	-8.451288e-05	1.885062e-03	-8.029188e-04	-3.961484e-02	-1.359411e-02
-8.453760e-02	-2.485681e-02	-7.128115e-02	-1.767116e-01	-3.420720e-02	1.900866e-01	6.351557e-01	2.371600e-01	-4.458532e-02	5.573923e-01	3.653284e-01	1.717491e-01	-9.181111e-03	-2.938750e-02	-3.421330e-01	-2.963109e-01	3.810468e-01	-2.399301e-01	-3.750535e-01	-1.553823e-01	3.290412e-01	-1.393922e-01	3.321569e-01	2.879022e-01	-1.083172e-01	-1.147926e-01	1.751218e-01	-3.495369e-02	-5.699533e-02	-1.861232e-01	2.490470e-01	-3.455100e-01	2.995581e-01	-3.562413e-01	-9.586264e-02	-6.989449e-02	-9.129565e-02	-3.647704e-01	-8.106711e-02	-1.185058e-02	-1.430368e-02	-8.890303e-03	-1.300456e-02	-9.926106e-03	-1.039610e-02	-4.331275e-02	-1.548890e-03	-2.765447e-03	-1.159572e-02	-8.661122e-03	-2.400629e-02	-8.079290e-03	1.996330e-01	-3.004959e-01	-5.989927e-02	7.853568e-01	-3.708977e-01	-2.318053e-02	-3.486513e-03	-4.684644e-03	-3.320906e-03	-4.892301e-03	-2.862962e-03	-3.000741e-03	-1.143095e-02	-5.292539e-04	-6.957207e-04	-2.550180e-03	-2.231615e-03	-4.505862e-03	-1.788425e-03	-4.281906e-02	-6.528621e-02	-1.306921e-02	-4.629436e-02	2.274573e-01	-1.087394e-01	4.201589e-01	-2.772349e-01	-2.133299e-01	1.497670e-01	5.879988e-01	1.232224e-01	4.963438e-01	-8.370150e-02	-1.375273e-01	7.107045e-01	-3.741313e-01	2.947085e-01	-2.751414e-01	-4.377002e-01	-5.196372e-01	1.046100e-01	-3.428265e-01	-5.091264e-01	-6.484795e-02	-7.803326e-02	-8.207370e-02	-6.285219e-02	-8.324336e-02	-6.780447e-02	-6.438657e-02	1.142414e-01	-1.573401e-02	-2.581655e-02	-8.858366e-02	-8.017224e-02	-1.773172e-01	-7.255008e-02	1.334979e-01	-1.172432e-01	5.967240e-01	3.165191e-01	-5.153555e-02	2.967012e-01	-1.447590e-01	1.875363e-01	-1.500267e-01	-2.052246e-01	-1.489122e-01	-1.403639e-01	-7.170668e-03	-3.794855e-02	-4.494791e-02	-9.992241e-02	-9.831311e-02	-1.837173e-01	3.640371e-01	-2.542158e-01	9.036426e-02	-7.624652e-02	2.501225e-01	4.541653e-01	-1.827755e-01	-1.220982e-02	-1.522595e-01	-3.685349e-01	-1.789766e-01	-1.297795e-01	3.760462e-01	1.453517e-01	2.117376e-03	-2.078454e-01	3.280930e-01	2.177768e-01	6.128919e-02	3.873590e-01	-7.846500e-02	-7.286463e-02	1.530224e-01	7.117182e-02	1.599562e-01	-4.642143e-01	-4.543144e-01	6.099074e-02	9.623218e-03	1.450033e-01	-2.320004e-01	1.074488e-01	1.278298e-02	-1.645249e-01	2.929424e-01	3.715091e-01	2.856925e-01	4.474029e-02	1.182482e-01	3.028538e-02	8.142540e-02	1.528519e-01	9.975171e-02	2.209196e-01	-1.183605e-01	-4.250055e-01	7.673830e-01	4.676731e-01	-3.926951e-02	-4.728386e-01	-2.341727e-01	-8.049669e-02	5.102771e-01	-2.491851e-01	9.681010e-02	-4.560669e-01	-2.562699e-01	-4.745554e-01	1.415428e-01	2.099736e-01	-2.417374e-01	2.052911e-01	3.692992e-01	2.020268e-01	-6.312280e-01	-4.169084e-01	3.528539e-01	1.761218e-01	4.148988e-01	1.758828e-01	-3.171807e-01	8.366795e-02	-2.866147e-01	-3.026987e-01	-4.974218e-01	4.567531e-01	2.738863e-01	2.542607e-01	2.150464e-01	-6.753865e-02	6.428442e-03	1.874734e-01	1.733499e-01	-2.336969e-01	2.027232e-01	-1.061867e-01	3.256495e-02	1.223927e-01	-4.512549e-01	-1.578154e-01	2.881591e-02	-3.313039e-01	-1.682578e-02	3.845813e-01	3.568855e-01	-2.150213e-01	2.195588e-01	2.680890e-01	-3.510747e-01	1.184657e-01	2.611074e-01	1.988528e-01	4.532541e-01	1.886860e-01	6.846365e-02	-1.407701e-01	-7.082215e-02	-2.078279e-01	5.543143e-02	3.738837e-02	-3.383759e-01	-4.593200e-01	-6.151705e-02	9.374091e-02	-2.312708e-01	2.891898e-01	4.216075e-01	6.656848e-02	1.511852e-02	-3.532398e-02	4.584056e-02	4.359674e-02	-1.827386e-01	-1.347894e-02	-6.262971e-02	-3.038019e-02	2.338475e-01	1.640048e-01	-4.519727e-02	-2.895391e-02	2.980120e-01	-1.713117e-01	3.868452e-01	-1.516632e-01	1.604634e-01	-9.216503e-02	-1.567278e-01	-8.648390e-02	-6.498626e-02	-1.886108e-01	1.225776e-01	-1.323190e-01	1.663818e-01	-1.930441e-02	4.422355e-02	1.069052e-01	3.224006e-02	8.068895e-02	3.484173e-01	-2.049962e-01	-3.576008e-01	3.043729e-02	-8.432023e-02	-3.761783e-01	-1.872140e-01	-1.768749e-01	-2.193376e-01	-1.162108e-01	1.365950e-01	3.047091e-01	1.235545e-01	1.921593e-01	3.727163e-01	-3.085953e-01	5.557650e-02	1.635063e-02	-2.701463e-01	-2.910605e-01	-5.269288e-01	1.164678e-01	-5.481300e-01	-2.675455e-01	1.799589e-01	2.570646e-01	-2.558923e-01	1.345385e-01	3.225310e-01	3.235530e-01	3.610374e-02	7.628417e-02	-1.223831e-01	-9.248492e-02	1.170412e-01	-1.319249e-01	-1.844734e-01	8.656614e-02	-1.306953e-01	-1.221305e-01	1.134405e-01	1.551279e-01	6.760245e-02	-1.084538e-02	-1.357640e-02	-1.954970e-01	-3.560641e-01	-1.871272e-01	2.037655e-01	2.441493e-01	5.101492e-02	2.884259e-02	-1.527168e-01	2.477409e-02	-1.663350e-01	-1.634489e-01	4.011332e-02	2.389100e-01	2.284260e-01	4.449210e-01	-1.989665e-01	-2.032933e-02	7.940688e-02	2.904362e-02	1.521112e-02	-5.810960e-01	-2.608007e-01	-1.792722e-02	1.354474e-01	-1.097229e-01	-3.076481e-01	-9.958091e-02	1.274408e-01	-2.106076e-01	-2.370717e-01	-2.003450e-01	7.318420e-01	-3.481497e-01	1.315504e-01	-6.808265e-02	3.601575e-01	6.125613e-02	8.307945e-02	2.469910e-01	1.182090e-01	3.306238e-01
-1.648922e+00	-7.999494e-01	-5.204505e-01	-1.350367e+00	-7.565566e-01	-8.083395e-01	-5.775658e-01	-1.181104e-01	-7.011048e-01	7.566418e-02	8.146106e-02	3.744851e-01	1.391952e-01	2.242872e-01	1.144326e-01	-2.546436e-01	1.004605e-01	2.374983e-01	-2.347706e-01	-5.251245e-01	-7.900088e-02	-2.890114e-01	1.342816e-02	-2.655134e-01	-4.036972e-01	-3.661320e-01	-4.515728e-01	-3.460877e-01	3.197792e-01	1.661840e-02	-1.186747e-01	-5.545712e-02	1.168353e+00	6.224287e-01	-1.374208e-01	4.103061e-01	4.265152e-01	-5.336481e-03	-3.046497e-01	3.088133e-01	-8.150617e-02	-8.725946e-02	-6.442656e-02	-1.112766e-01	-1.233432e-01	-1.275470e-01	-7.866197e-02	-8.704926e-02	-7.589068e-02	3.254995e-01	-1.019014e-01	2.568446e-01	1.681509e-01	3.272582e-01	-9.264854e-02	1.211802e-01	-9.303824e-02	4.069339e-01	-2.035153e-02	-1.323582e-02	-1.755520e-02	-1.217095e-02	-2.292461e-02	-1.659715e-02	-1.776499e-02	-1.480241e-02	-1.264418e-02	-1.105994e-02	-1.430784e-02	-1.280357e-02	-1.362855e-01	1.518224e-01	-1.441273e-02	-8.972126e-02	-1.146967e-01	-1.380090e-02	-6.956662e-01	-1.116659e-01	-3.120837e-01	-4.157673e-01	-5.568835e-01	-5.044797e-01	3.085610e-02	-1.924800e-01	-6.441952e-01	-3.063449e-01	-6.278852e-01	3.457047e-01	1.590229e-01	6.007589e-01	3.553329e-01	4.320045e-01	1.819693e-01	5.139359e-02	3.181443e-01	-3.472129e-01	-4.127217e-01	6.833385e-01	-3.271498e-01	-2.582805e-01	-6.968306e-02	7.401672e-01	-1.155822e-01	-3.401482e-01	-3.380300e-01	6.005973e-02	2.714580e-01	7.467375e-03	4.675697e-01	4.214150e-01	2.287876e-01	-8.207836e-02	1.188734e-01	-3.235134e-01	4.215641e-01	-2.676212e-01	-1.113173e-01	1.065896e-01	-5.617105e-02	1.918041e-01	-5.281180e-01	8.942282e-01	1.553592e-01	2.100683e-01	5.394843e-01	-4.548841e-01	-4.111792e-01	1.137672e-01	-1.907652e-01	-1.907265e-01	2.089397e-01	-1.392093e-02	-8.262409e-02	-4.361701e-01	-4.733270e-01	-6.350944e-01	-6.236585e-01	-2.427881e-01	-4.889648e-01	-1.347405e-01	8.386666e-02	-3.727721e-01	-2.393555e-01	-2.787199e-01	4.625950e-01	3.825517e-01	2.601098e-01	4.134449e-01	4.574274e-01	2.084640e-01	1.665469e-01	4.113581e-01	7.522389e-02	3.407113e-01	5.193182e-01	6.311306e-02	4.226134e-01	1.214571e-01	3.260892e-01	4.664464e-01	-1.791632e-01	-2.277241e-01	1.125243e-01	1.738765e-01	6.565702e-01	3.778015e-01	7.706677e-01	5.037398e-01	1.622348e-01	2.321873e-01	-1.146440e-01	1.687882e-01	4.109192e-01	1.913424e-01	1.703392e-01	6.269831e-02	-3.440079e-01	9.965137e-01	1.703205e-01	1.555102e-01	2.136915e-01	1.412649e-01	3.036729e-01	-1.160960e-01	2.233944e-02	1.566097e-01	-3.415525e-01	1.016927e-01	1.280191e-01	-6.540289e-02	4.788172e-02	1.931113e-01	-9.945545e-02	3.427187e-01	4.177592e-01	2.564173e-01	2.865803e-01	-7.595728e-02	-1.791295e-02	6.784646e-02	-1.256148e-01	-3.463663e-01	2.519142e-01	-3.353929e-01	-1.800283e-01	-1.065374e-01	9.489718e-02	-3.063431e-02	-9.044928e-02	6.178552e-01	4.944661e-01	5.274071e-01	9.514733e-01	4.613210e-01	4.051745e-01	4.006595e-01	2.616391e-01	5.076954e-01	-3.992068e-01	2.759556e-01	-5.367647e-01	-5.056953e-01	-3.913001e-01	-2.546270e-01	-2.058013e-01	4.122997e-01	-2.282679e-01	1.662026e-01	5.491059e-01	1.517199e-01	-4.625943e-02	-4.707286e-03	-1.831404e-01	3.973492e-01	1.815557e-01	2.226884e-01	-7.173677e-03	1.295581e-01	-1.576806e-01	-5.716807e-01	-4.515258e-02	5.091167e-02	4.626046e-03	1.777848e-01	-2.460442e-01	-4.928122e-01	-2.274247e-01	5.055417e-01	6.105585e-01	4.575611e-01	5.992186e-01	7.877185e-01	8.245096e-01	1.072494e-01	-5.308128e-02	1.729705e-01	-8.345811e-02	-1.748088e-01	-3.270243e-01	2.054830e-01	2.423053e-01	4.483992e-01	-5.080078e-01	-1.203107e+00	-1.079535e+00	1.866608e-01	5.471383e-01	2.060939e-02	2.152239e-01	2.589697e-01	4.077988e-01	5.548036e-01	-3.640031e-01	-8.548449e-02	5.114385e-01	5.626678e-01	-2.161866e-01	-2.055075e-01	7.593133e-02	4.985247e-01	5.172352e-01	-3.280366e-01	-1.233234e+00	-1.525568e+00	3.521674e-01	2.673119e-01	-1.506129e-01	-2.578138e-02	3.883545e-01	-2.153965e-01	1.758349e-01	-7.609060e-02	-1.381014e-02	4.162002e-01	2.961376e-01	-1.972800e-01	4.929372e-01	3.775743e-01	-6.833735e-01	-2.392033e-01	-2.095816e-01	-1.759870e-01	4.131932e-01	-4.249814e-01	4.014736e-01	2.243890e-02	-3.197034e-02	-9.870026e-02	-2.030270e-02	6.008576e-02	-2.140421e-01	-5.385363e-02	4.839087e-01	2.259236e-02	3.198392e-01	-1.401767e-01	-4.749050e-01	-1.298446e+00	-1.416422e+00	1.444808e-01	1.966146e-01	9.201550e-01	8.316940e-02	3.900527e-01	5.488392e-02	1.405166e-01	1.060910e-01	1.738171e-01	-8.224618e-02	2.135694e-01	-2.444142e-01	2.845761e-01	2.442184e-03	1.786997e-01	-2.291177e-01	-2.228255e-01	-1.512862e+00	-1.595853e+00	2.834400e-01	6.638199e-01	6.504483e-01	3.078216e-01	2.519885e-02	-2.721881e-01	-5.738540e-01	-7.410464e-02	-8.172479e-02	-1.119051e-01	-8.401969e-01	-5.274470e-01	5.543120e-02	-1.403225e-01	1.631705e-01	1.986766e-01	-3.164689e-01	2.396757e-01	2.430812e-01	-2.283834e-01	-1.597180e-02	2.255772e-01	-1.320164e-01
1.736713e-04	1.525503e-02	1.114110e-07	-6.971524e-07	3.626807e-02	1.012559e-01	2.027516e-01	9.984838e-02	-5.462131e-03	5.258007e-02	2.886367e-04	7.909679e-04	7.721240e-04	-1.324789e-02	2.437056e-03	1.203106e-01	-2.511379e-03	-7.985394e-02	1.657082e-02	0.000000e+00	0.000000e+00	0.000000e+00	0.000000e+00	0.000000e+00	0.000000e+00	1.464100e-05	-1.228818e-02	-1.625709e-02	3.770678e-03	-8.413949e-05	9.152538e-04	5.053359e-05	1.863454e-04	2.962853e-04	3.032668e-02	4.145258e-04	1.389070e-04	-2.183764e-02	0.000000e+00	0.000000e+00	0.000000e+00	0.000000e+00	0.000000e+00	0.000000e+00	9.205056e-03	0.000000e+00	0.000000e+00	1.473804e-02	1.737019e-04	-4.510218e-08	0.000000e+00	0.000000e+00	0.000000e+00	0.000000e+00	8.487523e-03	-9.069054e-03	0.000000e+00	0.000000e+00	0.000000e+00	0.000000e+00	0.000000e+00	0.000000e+00	0.000000e+00	0.000000e+00	0.000000e+00	0.000000e+00	0.000000e+00	0.000000e+00	0.000000e+00	0.000000e+00	0.000000e+00	0.000000e+00	0.000000e+00	0.000000e+00	3.059194e-03	0.000000e+00	5.633312e-08	3.802282e-09	0.000000e+00	0.000000e+00	0.000000e+00	1.732219e-05	3.136864e-04	-3.506110e-02	5.009137e-02	1.106432e-03	-2.744869e-02	-2.270023e-02	7.854092e-04	8.972163e-04	-1.249098e-02	-3.283605e-03	-1.316588e-02	3.595696e-02	-5.158623e-02	0.000000e+00	0.000000e+00	0.000000e+00	0.000000e+00	6.844107e-08	0.000000e+00	0.000000e+00	-8.296984e-03	3.831323e-05	1.228111e-05	3.233877e-05	5.178685e-04	9.624536e-06	2.761479e-04	5.174262e-04	1.433656e-06	7.903806e-05	2.623405e-04	-2.524421e-03	0.000000e+00	0.000000e+00	0.000000e+00	0.000000e+00	0.000000e+00	0.000000e+00	0.000000e+00	0.000000e+00	-1.142212e-04	-2.114981e-02	8.052335e-07	1.699025e-02	-1.868929e-02	-4.652727e-06	2.475952e-07	1.130258e-03	7.359382e-04	3.031397e-02	6.855996e-07	-3.937733e-02	-2.334318e-02	0.000000e+00	0.000000e+00	-6.765369e-04	-2.787470e-02	-8.380401e-07	-1.642576e-02	-2.668683e-03	4.503907e-03	-2.481311e-05	2.877057e-02	5.597856e-02	9.120507e-06	-9.616187e-05	-3.139327e-05	-9.514456e-03	-1.964180e-02	-7.609274e-04	-9.173459e-04	-6.202199e-03	0.000000e+00	0.000000e+00	-2.279921e-02	-4.915315e-05	-4.328716e-02	-1.539557e-02	-1.573581e-02	-2.474566e-02	-1.091385e-04	1.911974e-02	-3.759265e-04	-1.303400e-04	4.278301e-02	-3.910713e-04	-7.391391e-05	1.857649e-04	-1.187381e-03	-8.908869e-03	0.000000e+00	0.000000e+00	0.000000e+00	0.000000e+00	0.000000e+00	-7.119183e-05	-1.134895e-03	-8.014549e-04	-4.527046e-04	-5.933963e-04	-4.738683e-04	-6.061889e-03	-1.953083e-04	-5.159739e-04	-3.340343e-04	3.455645e-04	-2.612955e-04	-8.958889e-04	-9.427220e-04	-2.174615e-05	0.000000e+00	0.000000e+00	-9.777218e-05	-4.165525e-05	-2.436752e-02	-6.034638e-04	-7.824948e-04	-4.594562e-02	-5.658875e-02	-4.696473e-02	-1.489708e-03	4.809709e-02	-5.513097e-04	-3.096511e-04	-2.974045e-04	1.090581e-01	-3.692286e-02	0.000000e+00	-1.332574e-05	0.000000e+00	0.000000e+00	-8.436631e-06	0.000000e+00	-2.477213e-05	-2.938202e-04	-3.899613e-04	-2.927051e-04	-1.419922e-04	-2.320517e-04	-4.745190e-02	-3.107523e-04	1.157960e-02	-1.286279e-04	-7.039836e-03	7.696826e-02	-4.152783e-04	-4.081608e-03	-4.045520e-06	0.000000e+00	0.000000e+00	0.000000e+00	0.000000e+00	-6.213036e-05	-3.879115e-02	-1.463910e-04	-7.366179e-02	-5.020003e-05	-4.907098e-07	-5.150269e-05	2.268919e-04	9.662419e-03	-7.745443e-02	4.908977e-03	1.559752e-02	-2.244989e-04	6.767814e-02	2.119313e-05	0.000000e+00	1.872674e-04	-6.119515e-03	-4.235030e-03	-1.158172e-02	3.436675e-03	4.677557e-03	1.040781e-03	1.739416e-03	-1.075151e-03	1.365454e-03	-3.973191e-02	-5.755199e-02	9.247620e-04	4.449500e-02	6.161378e-02	6.073877e-03	9.469413e-03	3.851170e-02	8.139546e-06	5.234943e-06	1.464857e-04	-5.140636e-03	2.114919e-04	5.986367e-03	1.244879e-02	1.870735e-03	2.643927e-03	2.627111e-03	-8.169348e-04	-5.836355e-02	-1.458820e-01	1.582627e-03	2.172694e-02	6.579875e-02	2.029252e-03	-1.499756e-02	0.000000e+00	0.000000e+00	0.000000e+00	-1.860638e-05	0.000000e+00	-4.843888e-03	-1.132606e-02	-2.241760e-04	-8.943634e-05	-7.962283e-02	4.785117e-04	1.264117e-02	-4.140620e-05	-2.513803e-05	-5.071707e-02	-6.709983e-05	-3.362658e-05	4.591232e-05	5.489146e-03	-8.527304e-05	0.000000e+00	-4.854712e-06	-1.574706e-04	1.218779e-03	-3.826832e-03	-1.776384e-03	-2.687313e-03	-3.684454e-03	3.783141e-04	-2.416399e-03	1.391064e-03	-2.733162e-03	7.950176e-02	-1.461302e-03	-6.672223e-02	-1.182066e-01	-2.901118e-03	-9.892862e-04	-1.866653e-04	-1.305565e-08	-1.272649e-05	1.568188e-02	-2.237238e-04	-6.357428e-04	-4.040125e-03	1.440700e-02	-3.497929e-03	-4.384403e-03	-4.221487e-03	-4.038388e-03	8.764569e-02	3.657836e-02	-3.668409e-02	-8.630151e-02	-1.074639e-01	1.399395e-02	-3.551612e-02	0.000000e+00	0.000000e+00	0.000000e+00	-3.692946e-03	-2.107350e-02	-6.117754e-02	-7.767801e-02	-2.327665e-03	-2.056085e-02	7.247275e-02	-6.510290e-02	3.165136e-06	1.480930e-02	2.542051e-03	-2.472432e-06	3.071978e-02	4.755828e-03	-5.837972e-02
-1.903746e-01	9.803814e-04	2.983348e-02	7.412675e-02	1.800051e-02	2.331686e-02	2.515971e-02	-7.831891e-02	1.275443e-04	-6.467298e-04	1.200322e-03	1.323632e-03	1.290548e-03	8.420751e-02	4.920646e-02	-1.770813e-02	1.872356e-03	-8.955545e-03	-8.073800e-02	1.743979e-02	2.217220e-05	0.000000e+00	0.000000e+00	7.216708e-05	-1.290760e-05	0.000000e+00	1.749621e-04	2.773884e-05	1.065645e-04	3.718225e-04	8.268090e-05	2.016943e-05	4.588927e-07	6.049669e-07	-2.118847e-02	1.479557e-04	2.642739e-04	3.176754e-05	1.079430e-07	0.000000e+00	0.000000e+00	0.000000e+00	0.000000e+00	1.380270e-07	0.000000e+00	5.463499e-08	1.424277e-04	0.000000e+00	0.000000e+00	0.000000e+00	0.000000e+00	-8.545436e-09	-3.584961e-07	0.000000e+00	5.408832e-07	3.881605e-05	2.205323e-08	0.000000e+00	0.000000e+00	0.000000e+00	0.000000e+00	0.000000e+00	0.000000e+00	0.000000e+00	1.970004e-07	0.000000e+00	0.000000e+00	0.000000e+00	0.000000e+00	0.000000e+00	0.000000e+00	0.000000e+00	0.000000e+00	0.000000e+00	0.000000e+00	0.000000e+00	9.490941e-02	2.816488e-05	3.255934e-04	1.102662e-08	6.294085e-05	1.063767e-04	1.679294e-04	-4.336316e-02	-2.265988e-02	3.598079e-04	4.241355e-05	-2.919124e-03	-1.150271e-02	-2.287071e-02	4.767997e-04	1.921318e-04	2.454165e-04	4.943348e-04	-1.024438e-03	4.203020e-04	-2.669973e-07	0.000000e+00	1.832377e-03	-4.284614e-07	-1.935741e-08	3.626618e-05	1.385127e-04	-1.240723e-02	8.368488e-06	2.350759e-05	-1.949815e-06	1.420116e-05	-1.073897e-02	9.294453e-08	2.074964e-02	-4.554104e-02	6.945375e-02	-1.237322e-02	1.907941e-03	-1.510898e-07	0.000000e+00	0.000000e+00	8.150659e-08	2.140114e-07	3.941593e-04	3.365511e-04	3.019816e-02	4.048927e-04	0.000000e+00	0.000000e+00	-6.342747e-06	-3.195500e-05	1.994846e-06	-1.384025e-02	-9.718182e-07	4.683491e-04	3.767452e-04	2.116755e-01	6.957455e-02	3.450080e-02	4.684944e-04	2.535501e-02	7.070733e-02	1.249940e-02	1.393013e-03	-2.529236e-02	-2.614089e-02	1.678896e-03	-6.581954e-02	3.060395e-03	-3.738985e-02	-1.711169e-02	1.462515e-03	-4.148987e-02	-4.908599e-02	-4.903777e-02	1.598631e-01	7.459061e-04	1.854359e-06	3.376027e-07	1.470322e-03	1.819847e-03	3.072300e-03	1.008247e-02	-7.061514e-02	-6.718262e-02	-1.787009e-03	-2.554538e-02	-3.168874e-03	-1.321898e-01	-3.047073e-03	2.102907e-03	-3.703663e-03	-2.346317e-02	-3.613915e-02	2.010705e-02	5.617029e-08	0.000000e+00	-9.255656e-09	7.050341e-04	1.229545e-02	-8.819838e-03	6.311356e-03	-6.060580e-02	1.180724e-03	-3.567922e-02	-1.415063e-02	9.209470e-08	1.400035e-02	-2.850879e-03	4.571519e-07	-1.183059e-03	-2.166521e-03	-5.109573e-02	3.435780e-02	-2.502602e-02	-1.184078e-08	2.543964e-06	3.976388e-04	7.235020e-06	-3.723621e-02	9.520874e-04	1.838379e-03	2.957449e-04	-3.556742e-02	1.431213e-03	2.605712e-03	-6.203980e-02	-2.320052e-03	2.553469e-06	-1.744227e-03	-2.437738e-03	-4.057312e-04	3.223240e-04	1.172715e-06	5.610475e-08	-4.388371e-05	-4.557912e-05	-1.340380e-08	-5.405708e-06	7.727225e-03	-5.383298e-02	9.573756e-04	-1.093541e-07	-4.242050e-03	-1.813557e-04	-1.372527e-03	-1.047542e-03	-2.433849e-05	1.798991e-02	-4.324768e-04	-3.836783e-02	5.714876e-02	2.381633e-04	0.000000e+00	7.609126e-09	1.309859e-03	6.520339e-03	6.246332e-03	8.463141e-03	-7.818495e-02	-3.384240e-02	7.912462e-04	-3.288655e-02	-1.137601e-04	-9.839923e-04	-2.933568e-02	7.681579e-04	1.148931e-06	-4.146003e-05	8.047624e-04	-1.165522e-01	2.327869e-03	-1.499439e-03	3.816244e-04	1.537327e-02	1.273420e-03	-1.067159e-02	6.255043e-03	1.350026e-03	-7.186829e-03	6.786689e-04	6.998189e-04	-2.487074e-03	2.235111e-02	5.158350e-02	2.130358e-03	9.365345e-03	6.301306e-02	1.896626e-02	-3.087562e-02	3.672983e-03	3.881319e-04	8.896043e-04	-6.250009e-02	-7.096912e-02	-9.466937e-03	7.788291e-03	2.103710e-02	1.121310e-03	-4.713910e-03	4.266961e-02	1.557168e-03	6.435534e-02	6.560196e-02	3.555756e-03	7.916011e-03	1.304487e-02	3.407731e-02	5.951861e-03	8.302562e-05	0.000000e+00	-2.256348e-07	4.899462e-04	1.218713e-04	2.181188e-06	7.536614e-04	6.532631e-03	1.276504e-03	-1.150843e-02	-2.940425e-02	-9.730607e-03	-9.455045e-03	-5.012285e-04	-3.954443e-02	-6.527321e-03	-1.502649e-04	4.479670e-04	-4.040952e-02	-5.287643e-02	-4.858239e-02	-6.053865e-02	-5.283914e-03	-1.160632e-01	-7.750982e-05	-2.187652e-03	2.335426e-05	1.739626e-02	3.683323e-03	3.362896e-02	3.690985e-02	-3.375756e-03	-4.979502e-03	-6.992756e-06	2.219339e-02	7.460396e-02	8.861146e-04	-7.118677e-02	-4.154872e-02	-8.580951e-02	-1.060981e-02	-8.561321e-02	2.635833e-06	-8.231884e-05	1.644485e-03	1.930327e-04	4.022354e-05	1.470768e-05	2.568267e-03	-3.414702e-05	4.849013e-02	-5.514770e-02	1.201183e-02	1.372973e-01	8.169334e-02	4.732497e-02	1.400062e-01	6.275916e-04	5.654701e-04	-2.436441e-03	1.633240e-03	6.411520e-04	5.663523e-04	1.642578e-02	3.694428e-03	-4.164184e-02	1.588240e-03	-3.474269e-02	-3.272647e-02	-3.237546e-03	-1.038942e-02	1.414508e-03	-7.585782e-03	6.197633e-03	-4.360932e-03
-5.724221e-01	4.957514e-03	1.118054e-01	3.636290e-02	1.445960e-01	6.263674e-03	5.164652e-02	5.074921e-02	2.715219e-05	0.000000e+00	0.000000e+00	1.302314e-05	-5.097118e-09	0.000000e+00	5.980533e-04	-6.205310e-04	6.264786e-04	-9.507775e-04	5.502063e-04	7.204076e-04	-1.684425e-08	-3.840136e-05	0.000000e+00	0.000000e+00	0.000000e+00	0.000000e+00	0.000000e+00	0.000000e+00	-1.777711e-04	-5.222718e-09	1.361607e-02	8.785897e-07	-7.692846e-03	-9.490872e-09	9.116488e-05	0.000000e+00	0.000000e+00	0.000000e+00	0.000000e+00	0.000000e+00	0.000000e+00	0.000000e+00	0.000000e+00	0.000000e+00	3.802282e-09	0.000000e+00	0.000000e+00	0.000000e+00	0.000000e+00	0.000000e+00	0.000000e+00	0.000000e+00	0.000000e+00	0.000000e+00	0.000000e+00	0.000000e+00	-2.293879e-03	4.680129e-04	4.719973e-02	5.273351e-04	2.160413e-04	-3.712176e-02	8.600043e-07	-1.959784e-04	0.000000e+00	0.000000e+00	0.000000e+00	0.000000e+00	0.000000e+00	0.000000e+00	3.214577e-04	3.220722e-05	7.336588e-05	4.710414e-04	7.282701e-04	-6.559421e-03	-8.104773e-03	-5.674020e-06	0.000000e+00	0.000000e+00	0.000000e+00	0.000000e+00	0.000000e+00	0.000000e+00	6.754804e-02	3.375445e-07	-5.845948e-07	1.296266e-05	-2.222281e-02	-1.649359e-02	-8.253639e-06	-7.360202e-04	0.000000e+00	0.000000e+00	0.000000e+00	0.000000e+00	0.000000e+00	0.000000e+00	8.098331e-03	1.906039e-04	2.010138e-03	-1.464898e-04	-1.576848e-02	-8.432045e-02	-1.461213e-03	6.961436e-02	3.590710e-07	0.000000e+00	0.000000e+00	1.392903e-02	0.000000e+00	5.321253e-07	7.121217e-03	1.209446e-03	-5.371096e-02	-1.070260e-03	-1.313669e-02	4.037592e-03	2.967905e-04	9.174903e-02	-1.629070e-07	1.653992e-07	0.000000e+00	-8.737008e-05	0.000000e+00	0.000000e+00	5.943863e-02	-2.858070e-03	-1.146856e-01	-1.130164e-03	-4.690037e-02	1.894695e-02	-2.089920e-03	-3.932975e-03	0.000000e+00	1.368346e-06	0.000000e+00	0.000000e+00	-8.694357e-05	0.000000e+00	3.045329e-02	3.393741e-03	-1.638041e-03	-7.527164e-02	-1.311318e-01	-7.530237e-05	-2.176915e-03	3.464568e-02	0.000000e+00	0.000000e+00	7.186312e-08	0.000000e+00	1.067995e-02	0.000000e+00	1.368352e-01	-2.700423e-04	-6.963910e-02	-4.453376e-04	-3.981273e-02	-6.701044e-02	-6.778459e-04	-1.707119e-03	1.901141e-08	0.000000e+00	0.000000e+00	3.550840e-05	-6.094407e-05	0.000000e+00	1.351377e-01	-1.377118e-02	-1.694201e-01	-1.312749e-04	-3.094674e-05	1.097734e-03	-6.721798e-04	1.058590e-02	0.000000e+00	0.000000e+00	0.000000e+00	0.000000e+00	0.000000e+00	0.000000e+00	1.086879e-01	8.370923e-03	3.794708e-03	3.035463e-03	3.250068e-03	1.748425e-03	-2.196532e-02	-8.917684e-02	3.314862e-07	0.000000e+00	9.008549e-08	-4.115941e-07	-6.478130e-05	0.000000e+00	3.964151e-02	7.551118e-03	5.341151e-03	4.336472e-03	1.407336e-02	1.642431e-02	1.729042e-04	-2.813678e-02	1.684620e-05	0.000000e+00	-1.044544e-08	-2.169565e-07	-3.461955e-05	0.000000e+00	2.007699e-03	-2.743440e-02	-9.563726e-06	-1.714252e-04	6.193705e-04	1.052360e-03	-1.310460e-02	-3.430691e-02	0.000000e+00	0.000000e+00	0.000000e+00	0.000000e+00	0.000000e+00	0.000000e+00	5.600065e-02	-6.749349e-02	-3.062051e-03	-1.309881e-02	3.428603e-02	-4.656208e-04	-1.410295e-02	-1.058412e-01	-1.214944e-05	0.000000e+00	0.000000e+00	-2.253940e-04	0.000000e+00	0.000000e+00	5.360618e-02	-2.864575e-03	5.462607e-03	-6.394986e-03	-3.311522e-03	2.150553e-03	4.406612e-03	-1.659904e-02	-3.540696e-05	0.000000e+00	-9.222238e-06	-1.536356e-02	-1.335826e-03	0.000000e+00	6.675132e-02	-3.904466e-03	-1.642007e-02	-5.744369e-02	-1.643036e-04	2.930151e-03	-8.933099e-04	3.877456e-02	2.248529e-08	0.000000e+00	7.604564e-09	0.000000e+00	-1.335880e-04	0.000000e+00
-6.414708e-01	1.037620e-01	-1.107944e-01	-5.544634e-01	-4.297684e-01	-3.854306e-02	2.499983e-01	-9.415795e-02	2.453038e-01	2.678907e-02	2.534469e-01	4.657713e-01	3.202620e-01	3.615292e-01	4.924436e-01	-4.476948e-02	4.474243e-01	3.722633e-01	-8.068905e-02	1.554161e-01	-1.973829e-01	-8.271899e-02	-1.082159e-01	-2.136527e-01	-4.948137e-01	-9.698074e-02	1.428715e-01	-5.576322e-01	-2.796705e-01	1.400122e-01	-1.770216e-02	-1.801238e-01	6.794176e-01	4.440333e-01	-3.346193e-01	3.341016e-01	6.500176e-01	1.418457e-01	-4.296406e-02	-2.914192e-02	-1.024135e-02	-1.381053e-02	-3.279688e-02	-9.504206e-02	-1.864225e-01	-8.688018e-02	2.037654e-01	-2.364751e-01	-2.459818e-01	-3.268615e-01	1.183718e-01	5.730056e-01	1.675421e-01	2.073240e-01	-3.028972e-01	1.102339e-01	2.468478e-01	-8.338547e-03	-4.550238e-03	-1.827908e-03	-2.200005e-03	-4.997718e-03	-1.242137e-02	-2.607063e-02	-1.258566e-02	-2.989837e-02	-3.687662e-02	-3.913465e-02	-5.803071e-02	-4.085251e-02	5.998962e-01	-1.583558e-01	-2.941006e-02	-5.820932e-02	-5.888344e-02	-2.315639e-02	-4.204386e-01	-3.720923e-01	2.358512e-01	-2.144377e-01	-4.134928e-01	-1.282625e-01	8.704796e-02	-5.056903e-01	5.287255e-01	-1.089617e-01	1.468108e-01	1.665822e-01	-2.163108e-01	6.574358e-01	3.479536e-01	-5.679876e-02	2.801230e-01	3.307921e-01	-6.003544e-01	-1.665037e-01	-1.214598e-01	-4.880616e-02	-6.729209e-02	-1.290999e-01	3.606058e-01	-5.645943e-01	-3.242409e-01	1.862943e-01	3.870688e-01	-5.423141e-03	-6.583305e-02	-3.368902e-02	5.748393e-01	6.967894e-01	-6.189909e-01	4.343501e-01	-4.360996e-01	2.058904e-02	-4.246603e-01	-2.155422e-01	-8.606061e-02	-1.143851e-01	-2.145551e-01	-6.729706e-02	4.836668e-02	1.764783e-01	2.719562e-01	7.201195e-01	-6.882114e-02	2.616010e-01	-2.466872e-01	5.266260e-02	-9.384531e-02	7.567066e-01	1.423746e-01	-1.035540e-01	-6.586252e-01	1.339249e-01	3.709431e-01	-3.372547e-01	-3.542779e-01	-2.438265e-01	1.728614e-01	2.051888e-01	-2.892444e-01	4.161380e-02	-7.356778e-02	2.707126e-01	2.517971e-01	9.548297e-02	-7.894680e-03	1.504963e-01	2.204076e-01	1.249949e-01	1.016334e-01	1.002311e-01	-2.252895e-02	1.475046e-01	-8.659203e-02	4.616705e-01	2.514361e-01	3.047669e-02	1.669308e-01	7.847986e-02	-1.037525e-02	-1.558957e-01	1.028769e-01	6.111620e-02	8.358813e-03	-8.392941e-02	2.912187e-02	1.426247e-01	7.010985e-02	-1.078380e-01	-2.046527e-01	4.767593e-02	-3.906366e-01	-6.747778e-02	-1.686470e-01	4.212085e-01	1.925620e-01	4.983995e-01	8.262473e-02	-2.156844e-01	3.251085e-02	-3.255928e-01	-1.237374e-01	-1.260731e-01	-1.372093e-01	-2.530930e-01	-1.419181e-01	-3.146419e-04	-7.907563e-02	3.917427e-01	2.803130e-01	-7.680660e-01	-3.129098e-01	-1.563667e-01	4.645200e-01	2.404431e-01	2.121413e-01	2.538874e-01	6.675918e-02	1.555312e-01	-4.488524e-02	-3.319048e-04	-7.580682e-02	-9.106083e-02	-3.210723e-02	-3.003586e-02	7.760513e-02	1.457676e-01	2.787249e-01	-3.603545e-02	4.118122e-01	-2.849565e-01	2.732383e-01	-1.175238e-02	-3.471782e-01	5.413271e-02	-2.001822e-01	-6.813093e-02	-1.041699e-01	2.773195e-01	-6.574831e-02	1.487016e-01	-7.426664e-02	-1.502833e-02	4.049748e-01	6.299289e-02	7.818586e-02	7.910148e-02	1.979764e-01	5.184455e-01	-1.566211e-01	8.568877e-02	-1.959602e-02	1.125590e-02	-3.394634e-01	-3.260723e-01	-1.200853e-01	-1.140857e-01	1.698831e-01	-4.359749e-02	1.241689e-01	-1.259150e-01	-8.545448e-02	3.309825e-02	-1.214536e-01	5.045710e-02	-4.249690e-01	4.939325e-01	3.347547e-01	3.510967e-01	5.443382e-01	5.204699e-01	1.183652e-01	6.499501e-02	2.453706e-01	-1.899753e-01	-1.758580e-01	-1.664210e-01	-2.330572e-01	-3.798401e-04	-1.698338e-01	-8.558185e-02	-1.585995e-01	-8.135290e-01	-4.228011e-01	3.808463e-01	3.648127e-01	-1.675253e-01	4.942710e-02	1.377452e-01	2.862693e-01	-1.568597e-01	-7.242896e-02	3.356057e-01	1.603385e-01	-1.725374e-01	-5.432550e-02	-1.936756e-01	-3.194019e-02	-1.325473e-01	-7.940350e-02	-1.928882e-01	-8.244472e-01	-9.845377e-01	2.390926e-01	-5.888473e-02	-3.502990e-01	-3.213545e-01	6.078308e-02	-1.901194e-02	1.524896e-01	-7.181746e-02	2.563614e-01	1.712625e-01	1.006617e-01	-5.729576e-03	-6.444550e-02	2.434138e-01	-3.354154e-01	-5.777212e-02	-3.850569e-01	1.396272e-01	3.073611e-02	1.440697e-01	6.769351e-03	2.552484e-01	7.513881e-01	-4.623368e-02	-1.803190e-01	1.351340e-01	-7.136948e-02	2.167981e-01	-1.032608e-01	-2.494175e-02	-7.099599e-02	1.697220e-01	-4.487003e-02	-9.560775e-01	-7.100252e-01	5.148854e-02	4.752755e-02	2.364645e-01	-1.191613e-02	1.056134e-02	1.758011e-01	4.553803e-01	2.042398e-01	8.774556e-02	-3.697039e-02	-1.903994e-01	-3.688199e-02	-4.257125e-01	-4.535913e-02	-1.689494e-01	-2.492987e-01	-1.300301e-01	-1.021956e+00	-1.002426e+00	1.178161e-01	5.497218e-02	4.647378e-02	1.097693e-01	1.661393e-01	3.022914e-01	6.475244e-02	2.966372e-02	-1.158894e-01	-8.724338e-03	9.538318e-02	1.123020e-01	-6.172737e-02	2.014093e-01	-5.792952e-02	2.033921e-01	1.608171e-01	6.934475e-02	7.910574e-02	1.302363e-01	4.458417e-02	1.968272e-01	-6.609924e-02
-1.560239e-01	-4.085295e-02	-9.779746e-03	0.000000e+00	-5.381635e-02	9.726234e-05	1.107254e-03	4.177297e-02	-8.754597e-05	-2.553639e-03	5.527378e-02	7.686461e-04	4.367779e-02	1.026294e-02	2.434909e-02	-3.657498e-03	1.370491e-02	3.015359e-03	5.792664e-02	4.019270e-05	0.000000e+00	0.000000e+00	0.000000e+00	0.000000e+00	0.000000e+00	0.000000e+00	-2.233133e-02	9.209964e-05	-9.986695e-07	7.512708e-05	1.607737e-05	1.774711e-05	6.404337e-02	1.290573e-02	-2.078644e-02	-2.871404e-04	-2.716612e-05	9.754443e-05	3.577947e-08	0.000000e+00	0.000000e+00	0.000000e+00	0.000000e+00	0.000000e+00	0.000000e+00	7.031775e-05	-4.652658e-08	0.000000e+00	0.000000e+00	0.000000e+00	0.000000e+00	3.726651e-07	3.408469e-04	1.701964e-05	0.000000e+00	0.000000e+00	-1.383244e-07	0.000000e+00	0.000000e+00	0.000000e+00	0.000000e+00	0.000000e+00	0.000000e+00	0.000000e+00	0.000000e+00	5.285172e-08	0.000000e+00	0.000000e+00	0.000000e+00	0.000000e+00	0.000000e+00	0.000000e+00	3.601562e-07	0.000000e+00	0.000000e+00	0.000000e+00	9.092681e-05	0.000000e+00	0.000000e+00	0.000000e+00	0.000000e+00	0.000000e+00	0.000000e+00	-4.414165e-02	-3.283354e-03	9.506741e-05	3.247650e-04	-1.862173e-02	-2.054420e-02	1.252582e-02	8.445022e-02	-2.018518e-02	1.524950e-03	-1.179093e-07	-3.186677e-03	2.504487e-04	0.000000e+00	0.000000e+00	0.000000e+00	5.083271e-08	0.000000e+00	0.000000e+00	3.279148e-05	4.593289e-05	-1.205696e-03	1.826920e-05	2.389245e-05	-1.836308e-02	1.186984e-03	1.234067e-02	-2.251012e-06	9.522313e-05	-6.652209e-04	6.231504e-05	1.017942e-04	0.000000e+00	1.457652e-06	0.000000e+00	0.000000e+00	0.000000e+00	0.000000e+00	-2.105028e-02	6.001749e-04	4.552410e-04	2.857440e-04	-8.157588e-07	4.515839e-04	-1.395111e-07	1.508231e-04	3.589954e-04	-1.006061e-05	2.588811e-03	-6.076565e-05	-1.389493e-01	-3.529735e-02	-9.426378e-08	0.000000e+00	-4.975598e-02	-3.257936e-02	-1.838755e-02	-1.219928e-01	-1.278029e-04	-3.691727e-02	1.087378e-03	-9.162264e-06	1.579066e-03	4.208895e-02	1.116898e-01	2.848192e-04	-4.394222e-04	7.774847e-02	-1.247915e-02	-1.196404e-02	-3.079851e-02	-1.186899e-09	0.000000e+00	-8.463922e-03	-3.177075e-02	-3.196821e-02	-1.587843e-02	-1.906460e-02	-1.042646e-04	-1.734896e-02	-3.281561e-04	-1.860951e-04	7.232198e-02	1.812326e-02	-1.741922e-02	1.543282e-02	4.188363e-02	-5.014496e-05	2.470037e-06	-1.570003e-06	0.000000e+00	0.000000e+00	-3.407187e-03	-5.057187e-03	-1.906507e-02	-3.264515e-02	-2.124548e-04	-2.074595e-04	7.660467e-04	-3.265997e-04	-2.611185e-04	3.135465e-02	7.497421e-04	-1.363407e-04	-1.061590e-03	-1.749567e-03	-7.556151e-02	-4.171494e-02	8.551081e-08	0.000000e+00	0.000000e+00	-1.596895e-02	-1.369806e-05	-2.245586e-05	-4.985276e-03	-1.053937e-01	-8.563509e-02	-2.437204e-04	-3.410090e-04	-2.696710e-04	1.167477e-02	1.162779e-01	-6.100635e-02	-1.624654e-02	-1.467871e-03	8.948947e-05	4.610270e-02	0.000000e+00	0.000000e+00	0.000000e+00	-1.285670e-02	0.000000e+00	-2.188002e-02	-3.074086e-03	-1.613767e-02	-4.041986e-03	3.369332e-03	9.359339e-04	-1.163115e-04	4.725164e-03	6.774798e-03	-3.466707e-05	-5.422359e-04	-1.327282e-04	-1.962681e-02	2.084016e-04	-2.531720e-07	0.000000e+00	0.000000e+00	-1.138947e-02	0.000000e+00	-9.630188e-08	-8.631523e-02	1.559263e-03	-2.839101e-03	8.684391e-03	2.930441e-02	-5.355506e-02	3.225397e-03	-1.589940e-04	-1.117244e-06	-2.570994e-04	-5.095743e-04	7.566486e-04	1.070758e-01	6.087474e-02	5.666317e-04	0.000000e+00	5.730118e-02	5.613887e-04	2.435184e-04	5.995339e-02	6.713327e-03	3.228239e-03	1.541525e-03	1.122445e-03	1.559095e-03	-1.102024e-01	-1.165476e-01	-5.381922e-02	6.036177e-03	2.051006e-02	2.207164e-03	7.779966e-02	3.411682e-02	2.747093e-05	1.174133e-02	1.267302e-01	1.295946e-01	3.592855e-03	2.576107e-02	8.092622e-03	2.392741e-03	-1.037411e-02	1.752855e-03	2.178755e-03	-1.492537e-01	-1.262458e-01	8.223936e-03	2.086569e-02	3.243225e-02	4.311134e-03	-2.245766e-02	0.000000e+00	0.000000e+00	0.000000e+00	6.735906e-07	0.000000e+00	-1.188422e-02	-4.920937e-03	-3.827529e-06	-1.554359e-05	-1.647423e-05	-4.265654e-05	-1.305380e-03	1.169131e-03	3.521345e-02	3.985817e-07	-2.753436e-04	1.653687e-02	-2.713677e-05	6.898054e-02	3.091698e-02	3.940924e-03	0.000000e+00	-8.955876e-05	-9.233794e-07	-1.525248e-04	9.123018e-02	4.429483e-03	-4.119074e-02	-1.564052e-03	-1.752641e-03	-1.482164e-03	2.621950e-03	1.542734e-02	-9.188246e-04	-2.933016e-02	-1.044512e-01	1.015607e-03	6.995955e-02	-1.472807e-04	-3.281391e-05	0.000000e+00	-2.931822e-06	-1.416093e-06	-2.539632e-04	-5.058814e-06	-3.802189e-03	5.195165e-02	1.103807e-02	-3.008873e-02	-2.947613e-03	2.991972e-02	3.167668e-02	3.285692e-02	-1.031613e-01	-7.325743e-02	-3.131756e-03	-5.570210e-02	-5.731791e-03	0.000000e+00	0.000000e+00	-4.000273e-02	-3.608051e-02	-1.743042e-04	-1.516897e-01	2.117546e-03	1.908035e-02	-1.310216e-02	9.210493e-04	-3.893468e-02	6.342416e-02	4.904922e-02	-4.503177e-03	2.382792e-02	5.695275e-02	-8.047364e-02
-3.330463e-01	-1.793904e-01	-4.198055e-01	-4.186384e-01	-5.421600e-01	-3.918927e-01	-3.018363e-01	-2.233233e-01	3.774746e-01	2.192315e-01	3.561085e-01	3.233273e-01	-8.958306e-02	-1.144055e-01	-1.040435e-01	9.725718e-02	2.044835e-01	2.746411e-01	3.203974e-01	-1.101683e-01	-2.451689e-01	9.245090e-02	1.177033e-01	1.175488e-02	7.394513e-02	-3.638448e-01	-2.103931e-01	2.566317e-01	3.353117e-02	2.973723e-01	5.271706e-02	-1.740002e-01	3.935545e-01	3.337152e-01	-5.055527e-01	4.128134e-01	-4.385377e-01	-1.320632e-01	-8.856067e-02	-2.920019e-02	-3.251887e-02	-3.440649e-02	-4.695935e-02	-3.992647e-02	-5.530003e-02	-1.398579e-01	-5.983281e-02	-8.983240e-02	-8.596246e-02	-1.599635e-01	2.984187e-01	3.682072e-01	4.656563e-01	-7.958822e-02	-2.286237e-01	1.561437e-01	-7.381304e-02	-2.238999e-02	-6.267405e-03	-6.851286e-03	-6.997998e-03	-8.614321e-03	-8.096511e-03	-8.686580e-03	-2.182246e-02	-9.717954e-03	-1.454429e-02	-1.443883e-02	-2.990528e-02	-2.181419e-02	1.714540e-01	1.535864e-01	-1.343441e-02	-5.523599e-02	-6.542658e-02	-1.181338e-02	-4.191156e-01	-4.675684e-01	-5.417992e-01	1.079854e-01	3.088107e-01	-5.338642e-01	2.945225e-01	2.027260e-01	5.809329e-01	-2.068184e-02	3.062800e-01	1.703424e-01	-3.477739e-01	2.475569e-01	1.902930e-01	4.325413e-01	2.058721e-01	2.058039e-01	-5.936931e-02	3.459105e-01	-1.601043e-01	2.145632e-01	-1.779319e-01	-2.255288e-01	-2.053266e-01	-2.546202e-01	2.849856e-01	-2.979768e-01	2.428821e-01	-9.164764e-02	4.654705e-01	3.140128e-03	3.744112e-01	-8.705545e-02	-5.475666e-02	3.577152e-01	-1.222618e-01	-3.518691e-01	2.694908e-01	-2.321937e-01	-2.361736e-01	4.736118e-01	-2.619641e-01	-2.828683e-01	-2.807100e-01	7.750106e-02	2.703327e-02	-9.230766e-02	1.690379e-01	4.343850e-02	-2.646907e-01	2.531855e-01	2.325283e-01	-7.730851e-02	-3.220758e-01	2.927207e-01	5.492351e-01	-2.314568e-02	3.414541e-01	8.655643e-02	7.709932e-02	-3.356936e-01	-4.398818e-02	2.105895e-01	-2.607079e-01	3.004330e-01	1.775535e-01	1.819279e-01	1.907305e-01	1.758585e-01	-2.418747e-01	-2.464248e-01	1.168849e-01	1.361950e-04	8.229144e-02	2.746654e-02	1.382257e-01	3.891616e-01	-1.096611e-01	-2.693066e-02	3.843425e-02	-2.935699e-02	2.432896e-01	2.393106e-01	3.347286e-03	2.494190e-01	2.538110e-01	-1.168951e-01	1.271537e-02	-8.071867e-02	-1.661091e-01	2.880247e-01	-2.975828e-02	-1.970008e-01	1.700976e-01	1.107304e-01	-3.441783e-01	3.071735e-02	1.781875e-01	-1.771978e-02	3.221248e-01	1.928152e-01	-3.201333e-01	-2.114266e-01	-3.179096e-01	-1.913014e-01	-6.378088e-01	1.754791e-01	-5.237226e-02	-3.162224e-02	-5.142329e-02	1.894545e-01	2.206695e-01	-2.066496e-01	1.370358e-01	2.183134e-01	4.580227e-02	-4.687037e-01	2.430964e-01	-6.860326e-02	2.430862e-01	1.666554e-01	1.282640e-01	6.846052e-02	-3.359337e-01	-1.159470e-01	1.082079e-01	-2.048549e-01	3.104636e-02	-2.421385e-01	-7.610121e-02	-1.169793e-01	-1.462601e-01	5.426789e-02	1.045944e-01	2.822218e-01	2.626853e-01	4.513003e-02	1.654331e-01	-4.704297e-01	-7.512633e-02	-1.891608e-01	-2.696192e-01	-1.278630e-02	-4.413292e-01	-1.612507e-01	-9.004076e-02	-2.991832e-02	-5.999082e-02	3.466398e-03	-1.955428e-01	-2.627647e-02	-4.094355e-02	-2.259982e-01	2.820914e-01	-6.503021e-02	8.849343e-02	4.596043e-01	5.689189e-01	5.810676e-02	-4.734228e-01	-2.630090e-01	-5.369938e-03	-4.643881e-01	-8.034262e-02	-6.764302e-02	-1.605521e-01	-2.871883e-01	-2.970978e-01	-1.630409e-01	1.555212e-01	-1.633124e-01	1.629415e-01	2.946258e-02	1.552301e-01	2.578224e-01	2.277933e-01	1.735389e-01	-3.570654e-02	2.586907e-02	4.498373e-03	-1.742796e-01	3.044627e-01	8.588809e-02	2.836093e-02	1.814698e-02	8.566900e-02	-2.892240e-01	-2.158994e-01	7.283814e-02	-2.645243e-01	1.566365e-01	1.392713e-02	-8.385373e-02	2.126851e-02	2.763774e-02	2.316039e-01	-3.459098e-02	2.717712e-01	-1.205568e-01	2.814977e-01	2.515740e-01	3.282709e-02	-7.246361e-02	-1.030214e-01	1.894993e-01	-2.936807e-01	-2.701041e-01	2.251143e-01	4.939166e-01	-2.673067e-02	1.934464e-01	1.956981e-02	1.710301e-01	1.005442e-01	-3.495502e-01	-2.752677e-01	-8.095379e-02	-1.129854e-01	-2.593056e-01	1.169717e-01	-4.884094e-03	1.139428e-04	1.309540e-01	-1.111059e-02	3.168759e-01	4.695114e-01	-2.499191e-01	-2.183930e-01	-2.446525e-02	-2.335195e-01	-3.991394e-01	1.166887e-01	-1.072745e-01	-1.082418e-01	2.668509e-01	-3.729455e-01	-2.341891e-02	-4.428613e-01	-6.452757e-02	9.611968e-02	-3.889386e-01	-5.875548e-01	-1.786574e-01	-1.673708e-01	-8.107031e-02	-2.356276e-01	3.914944e-02	2.581856e-01	1.901726e-01	-7.333692e-02	2.244233e-01	1.855069e-01	1.350878e-01	4.887532e-01	1.535090e-02	1.822295e-01	-1.417380e-01	2.857334e-01	2.492092e-01	-1.308242e-01	-9.087541e-02	1.432410e-01	1.166376e-02	4.300643e-02	1.237081e-01	-2.311580e-02	3.602518e-01	1.795323e-01	3.504995e-01	-2.532985e-02	7.237440e-02	-7.561175e-02	-1.241906e-01	-2.387247e-01	2.045417e-01	-2.285772e-02	-9.795480e-02	-7.649503e-03	-1.750945e-01	-2.649890e-01	2.638092e-01	-1.491630e-02	3.625959e-02	-1.010626e-01
4.400319e-01	-6.460567e-02	-2.664054e-02	-1.285361e-01	-6.866163e-02	6.510018e-02	4.647471e-02	1.786670e-01	2.873019e-01	-2.240585e-01	-5.123685e-02	3.785370e-01	-3.149211e-01	-2.040799e-01	3.109056e-01	-3.289462e-01	-2.167171e-01	5.507814e-02	8.051060e-02	-1.974306e-03	-3.560749e-04	-5.571401e-03	-8.352079e-04	-1.321123e-02	-1.136580e-01	-1.982464e-01	8.763674e-01	-4.003638e-01	-5.090044e-01	1.680502e-01	-3.952121e-01	7.577765e-02	1.179951e-01	-1.280062e-02	5.061627e-01	-1.530770e-01	-6.337857e-02	-3.048789e-04	-5.176620e-05	-1.022493e-03	-1.129228e-04	-2.137781e-03	-1.409582e-02	-2.134840e-02	-3.485632e-02	-6.919223e-02	3.431142e-01	-3.387017e-02	1.922710e-01	-3.255742e-01	-4.553305e-02	3.503836e-02	6.480499e-02	-2.160003e-02	-1.913970e-02	-8.256033e-05	-6.283278e-06	-2.084297e-04	-2.068461e-05	-2.732339e-04	-3.370164e-03	-4.211437e-03	-4.849427e-03	-8.710902e-03	-1.198214e-02	-4.695667e-03	-4.479072e-02	-7.401549e-02	-6.051723e-03	2.228396e-01	-4.610337e-02	-3.745720e-03	-1.573948e-01	-3.840164e-03	-6.642676e-04	-9.768083e-03	-1.421320e-03	-2.184871e-02	2.075049e-01	4.026735e-02	-3.238902e-01	-4.691730e-02	-7.547940e-01	-3.479275e-01	-3.225613e-02	6.126625e-02	5.310698e-01	1.643116e-01	6.093598e-01	1.111084e-01	7.706746e-02	-1.679665e-03	-2.378126e-04	-4.260145e-03	-5.760220e-04	-7.887656e-03	-8.191742e-02	-1.345978e-01	-1.571346e-01	-2.798457e-01	-5.410290e-03	-1.378490e-01	-3.438991e-02	2.227029e-01	-1.820737e-01	3.599795e-01	4.918964e-01	-1.113360e-01	3.901816e-01	-6.828771e-03	-5.470947e-04	-1.389809e-02	-2.121419e-03	-1.206132e-02	-1.896845e-01	1.450044e-01	-2.410269e-01	-7.834499e-03	-5.745158e-02	-2.002254e-01	-4.289132e-02	4.334600e-01	-2.731592e-01	1.014657e-01	2.259048e-01	-2.181064e-01	1.238869e-01	-1.123822e-01	-1.548772e-02	1.691588e-01	-5.158624e-02	-3.026325e-01	2.160160e-01	6.806552e-02	2.295567e-01	3.003909e-01	5.822846e-02	1.233561e-01	-2.753059e-01	-1.728847e-01	2.851016e-01	-2.038567e-01	-1.885376e-01	-1.494914e-01	-2.992871e-02	2.881493e-01	-1.458557e-02	1.032582e-01	-4.955707e-02	-2.826348e-01	8.526325e-02	-5.279654e-01	3.708797e-01	1.498753e-01	2.182815e-01	2.052295e-02	-2.170407e-02	2.617480e-03	2.630874e-02	-1.020544e-01	-2.577462e-01	1.064380e-01	8.155199e-02	-5.961318e-02	-5.107014e-03	-1.525149e-01	-2.273882e-02	-8.807050e-02	3.648428e-02	2.674100e-01	-2.054113e-01	1.247700e-01	1.374718e-01	1.808488e-01	8.679574e-02	1.471201e-02	-5.913710e-01	2.733997e-01	2.865521e-01	-3.131956e-01	-9.584424e-02	3.794115e-01	-6.055244e-03	-1.798450e-01	-3.057449e-02	-1.050963e-01	-8.614625e-02	3.481687e-01	-1.948732e-01	3.839511e-01	-9.951235e-02	-5.172164e-01	9.940316e-02	-4.652672e-02	-1.250466e-01	-1.065381e-01	-1.393219e-02	4.573994e-01	-1.565530e-01	-7.615039e-02	-6.564886e-03	5.509239e-01	-2.691113e-02	-1.023231e-01	-1.186486e-01	1.485597e-01	-2.963803e-01	-2.656291e-01	-2.613835e-03	-4.299782e-02	2.692747e-01	1.400254e-01	2.750459e-01	4.853715e-02	1.762194e-01	-4.286072e-01	4.352049e-02	-8.033165e-02	-6.072645e-03	-1.800339e-01	-2.911592e-02	-9.666348e-02	-2.228749e-01	-3.617647e-01	-1.176930e-01	1.740776e-01	-2.140286e-01	-1.688922e-01	3.493976e-01	1.948614e-01	-4.224080e-03	2.710579e-01	2.104294e-01	3.285613e-01	-3.581966e-02	-2.984235e-02	-6.217874e-02	-1.709365e-01	-2.428265e-01	3.576805e-01	3.113344e-01	1.930518e-01	-1.982404e-01	-7.538906e-02	3.977414e-01	1.980429e-01	1.522977e-01	4.764344e-02	-4.446003e-01	-7.300763e-02	-1.605000e-01	-3.055141e-02	1.029263e-01	-3.507324e-01	-1.051535e-01	-3.530964e-01	5.427323e-01	1.655384e-01	5.675328e-02	9.816601e-02	-2.340385e-01	1.988664e-02	3.520534e-01	1.100901e-01	-8.808324e-03	-1.034375e-01	-1.397321e-01	-1.481425e-01	-1.678667e-01	6.020020e-02	1.965316e-01	-3.844578e-02	-5.389239e-03	-1.359844e-01	-2.212397e-02	-1.172413e-01	2.741464e-02	-1.957151e-01	2.122507e-01	1.304796e-01	-2.725226e-01	1.303110e-01	-2.853007e-01	-7.044441e-02	-3.501232e-02	1.497623e-01	1.057354e-01	2.801946e-01	-3.642388e-01	-2.791729e-02	-5.156211e-02	3.026341e-01	-2.043201e-01	3.857288e-01	1.536089e-01	9.128636e-02	2.109267e-01	6.172993e-02	-3.345706e-02	5.482022e-02	2.002633e-01	-1.495759e-02	1.525578e-01	-1.712445e-01	-4.840379e-01	-2.012205e-01	-5.019415e-01	2.960470e-01	3.116984e-01	6.740208e-02	2.537457e-01	4.500610e-01	-1.556556e-01	2.063294e-02	-1.759847e-01	1.249738e-01	4.341722e-02	-1.339795e-01	4.063379e-02	-1.038758e-01	1.428784e-01	-1.226032e-01	-3.207891e-01	-5.947920e-02	1.645358e-02	-1.033295e-01	-1.340208e-02	1.536490e-01	-4.482510e-02	-2.585790e-01	-4.657722e-02	-8.517762e-02	4.350067e-02	-3.699727e-02	5.169636e-02	2.886936e-01	6.738164e-02	-9.885571e-03	4.862630e-02	-1.311044e-01	-2.052591e-01	3.628493e-01
4.412959e+00	8.181353e-01	2.826161e-01	1.079488e+00	5.999895e-01	1.316982e+00	1.091187e+00	-5.588462e-01	9.174710e-01	6.016293e-01	-8.846819e-01	-3.918255e-01	-2.098853e-01	-5.560315e-01	-9.474482e-01	3.067445e-01	-1.430793e+00	-1.636270e+00	2.376441e-01	3.885871e-01	5.406550e-01	6.718602e-01	4.365032e-01	2.213801e-02	5.226396e-01	9.926512e-01	-1.674475e-01	3.296125e-01	-8.039341e-01	-4.236654e-01	-3.968540e-01	-5.540389e-02	-3.538639e-01	-4.990682e-01	-8.057451e-02	-3.626146e-01	-3.880633e-01	3.834578e-01	-1.509654e-01	4.104218e-01	-2.091307e-01	-3.051715e-01	1.525692e-01	8.678870e-01	1.553567e-01	-1.975343e-01	8.471277e-01	-1.830573e-01	-1.438643e-01	-1.380167e-01	-1.297523e-01	-4.785798e-02	-8.715611e-02	-1.564245e-01	-1.302819e-01	-1.410541e-01	-2.638696e-01	-1.271843e-01	-1.048643e-01	-3.458160e-02	-4.935111e-02	-3.691658e-02	-1.006254e-01	-4.234209e-02	-3.742291e-02	3.502126e-01	-3.449201e-02	-2.606604e-02	4.606745e-01	-2.165669e-02	-1.223162e-02	-1.844394e-02	-3.483731e-02	-2.533059e-02	-2.752838e-02	-6.380592e-02	9.099357e-01	5.457040e-01	8.103384e-01	1.019384e+00	6.198014e-01	1.337418e+00	-7.332870e-02	-3.905676e-01	9.904285e-01	-1.517299e-01	-1.912132e-01	-1.054138e-01	-7.463483e-01	-4.472218e-01	-3.068781e-01	-9.278253e-01	-7.249450e-01	-7.340189e-01	2.416711e-01	5.654843e-01	6.420556e-01	-3.525411e-01	-9.448833e-02	7.870301e-02	5.469974e-01	-4.467547e-01	-8.266459e-02	1.385963e-01	-4.519248e-02	-5.172197e-01	-4.910524e-01	-4.541172e-01	-2.265577e-01	-3.365803e-01	7.462966e-01	-1.131260e-01	-1.333491e-01	1.284846e+00	-7.264381e-01	8.986785e-01	3.326915e-01	-3.615312e-01	-3.983354e-01	-7.468263e-02	1.762940e-01	-1.890034e-01	-4.703764e-02	-2.976160e-01	-6.466509e-01	-5.688075e-02	-2.529122e-01	1.729392e-01	2.790765e-02	-7.567700e-02	2.398437e-01	1.075029e+00	8.142203e-01	1.201204e+00	1.054740e+00	1.410110e+00	2.004713e+00	1.591577e+00	1.833502e+00	6.019366e-01	-2.850869e-02	1.350725e+00	7.980661e-01	3.866298e-01	1.197176e-01	-3.609692e-01	-1.160574e+00	-9.002999e-01	-2.559213e-01	-1.161012e+00	-5.173412e-01	-4.109110e-02	7.324548e-01	1.028469e-01	-2.936151e-01	9.383220e-02	7.296930e-02	3.514183e-01	2.252087e-01	-1.452875e-01	7.803990e-01	1.679100e+00	6.143902e-01	5.839730e-01	-1.819165e-01	-1.637119e-01	-1.548811e+00	-7.703699e-01	-2.533863e-01	-7.106584e-02	3.614834e-01	1.296025e-01	1.197659e-01	-4.105385e-02	6.272608e-01	4.064361e-01	3.548387e-01	-1.047441e+00	-4.891347e-02	4.936070e-01	5.861945e-01	4.807527e-01	-7.554442e-02	3.210763e-01	-2.787215e-01	8.153214e-02	1.400383e-01	3.416253e-01	2.405750e-01	1.748087e-01	3.214124e-01	-3.522262e-01	3.172533e-01	-1.715626e-01	-7.187244e-02	-6.851345e-02	-1.157681e+00	-3.058302e-01	3.015726e-01	6.742031e-01	6.107498e-01	6.916786e-01	-1.315157e-01	6.006381e-01	4.581036e-01	5.263288e-02	3.845055e-02	3.209620e-01	-1.332617e-01	-5.929587e-01	-8.064888e-01	-1.099421e+00	-1.264043e+00	-4.866460e-01	-1.103058e+00	-3.413483e-01	-7.758487e-01	-5.230833e-01	3.289114e-01	6.069591e-01	1.867992e-01	6.136255e-01	7.147444e-01	4.952573e-01	-2.891542e-01	-2.535390e-02	7.798092e-01	-1.902708e-01	-1.367222e-01	2.151535e-01	4.962140e-01	-1.579753e-05	3.457566e-01	-2.298456e-01	-8.045719e-01	1.048599e-01	-7.654114e-01	-7.607333e-01	1.599717e-01	-7.701052e-01	7.371981e-02	-4.680402e-01	-2.906727e-01	-7.437864e-01	4.019505e-01	8.184822e-01	3.254027e-01	-2.040474e+00	-2.695588e+00	-1.717546e+00	-1.696409e+00	-1.745267e+00	-2.458475e+00	-1.698050e+00	-6.245280e-01	-1.414705e+00	-4.812615e-01	-4.191028e-02	3.423339e-01	-1.933333e-01	-1.527961e+00	-1.775155e+00	7.578444e-01	2.636926e+00	2.586805e+00	-1.403474e+00	-2.129234e+00	-8.791777e-01	-1.105294e+00	-9.992198e-01	-6.120952e-01	-1.435604e+00	-6.234380e-01	9.391724e-02	-1.724461e+00	-1.567801e+00	3.499878e-01	2.707607e-01	6.196947e-02	-1.538893e+00	-1.191984e+00	6.199014e-01	3.089123e+00	3.535085e+00	-1.294205e+00	7.411104e-01	6.665308e-01	8.640879e-01	-1.330746e-01	-8.217087e-01	-6.848686e-01	7.453827e-01	3.038742e-01	-6.367710e-01	-2.461404e-01	3.678313e-01	2.663730e-01	-5.803622e-01	1.134185e+00	6.944655e-01	1.669714e+00	-2.254069e-01	-1.328554e+00	3.311684e-01	-1.771492e+00	-6.751779e-01	-2.751695e-01	-1.466854e-01	-9.406483e-02	-7.192439e-01	6.180581e-01	1.010097e+00	-9.191596e-01	-1.370780e-01	-9.069116e-03	1.580582e-02	6.879253e-01	2.747736e+00	3.257570e+00	-3.013781e-02	-4.623560e-01	-1.849615e+00	-8.599662e-02	-1.999952e+00	-1.008206e+00	-6.158167e-01	-2.465140e-01	-1.801292e-01	-6.503729e-01	-9.085518e-02	9.433379e-01	-8.799146e-01	-5.118725e-01	-2.506237e-01	-6.163416e-02	1.011270e+00	2.412988e+00	3.385894e+00	-1.161803e+00	-1.915049e+00	-2.306057e+00	-7.612520e-01	6.955373e-01	7.689823e-01	6.423750e-01	3.683962e-01	6.462142e-01	6.185247e-01	1.814736e+00	1.108503e+00	8.808890e-02	6.061158e-01	-3.913145e-01	-4.084844e-01	5.155672e-01	-9.597096e-01	-4.497502e-01	2.511563e-01	2.136662e-01	-9.106006e-02	1.556904e-01
-6.539421e-02	2.553212e-01	3.706983e-01	3.589985e-01	4.055630e-01	2.114978e-01	2.010036e-01	-2.601072e-01	-1.328073e-02	-3.749474e-02	-1.101712e-01	-3.833469e-02	0.000000e+00	-5.715702e-02	-8.655741e-02	-1.285763e-01	-2.545104e-01	-3.996557e-01	0.000000e+00	7.513847e-07	3.242690e-04	1.835096e-02	-2.895104e-02	5.950507e-02	8.606568e-08	9.362959e-05	2.089706e-04	0.000000e+00	0.000000e+00	0.000000e+00	0.000000e+00	0.000000e+00	0.000000e+00	0.000000e+00	0.000000e+00	0.000000e+00	-1.063855e-02	0.000000e+00	0.000000e+00	6.094262e-07	9.115401e-07	2.398699e-04	2.923987e-08	0.000000e+00	-1.417345e-07	1.322904e-05	0.000000e+00	0.000000e+00	0.000000e+00	0.000000e+00	0.000000e+00	0.000000e+00	0.000000e+00	0.000000e+00	0.000000e+00	0.000000e+00	0.000000e+00	0.000000e+00	0.000000e+00	0.000000e+00	0.000000e+00	0.000000e+00	0.000000e+00	0.000000e+00	2.939061e-05	0.000000e+00	0.000000e+00	0.000000e+00	0.000000e+00	0.000000e+00	0.000000e+00	0.000000e+00	0.000000e+00	0.000000e+00	0.000000e+00	0.000000e+00	-7.305556e-02	3.340429e-02	7.928933e-02	5.363101e-04	5.704730e-02	1.048691e-04	2.411269e-04	-9.902581e-02	2.367351e-08	0.000000e+00	0.000000e+00	0.000000e+00	0.000000e+00	2.585998e-06	0.000000e+00	0.000000e+00	0.000000e+00	-2.283572e-02	0.000000e+00	-2.182190e-06	1.194338e-04	2.431971e-02	1.726550e-03	1.383928e-04	0.000000e+00	3.310154e-04	-3.053786e-05	0.000000e+00	0.000000e+00	0.000000e+00	0.000000e+00	0.000000e+00	0.000000e+00	0.000000e+00	0.000000e+00	-4.475614e-06	8.266743e-05	0.000000e+00	-2.777301e-05	0.000000e+00	-7.886643e-08	-1.806396e-06	1.172212e-03	-1.061554e-05	4.090729e-04	1.449823e-02	0.000000e+00	0.000000e+00	0.000000e+00	0.000000e+00	0.000000e+00	0.000000e+00	0.000000e+00	0.000000e+00	-3.950846e-04	-4.161317e-03	0.000000e+00	-1.569973e-02	-3.691662e-02	5.313001e-02	-1.798115e-02	-9.150940e-03	-7.271793e-04	7.861533e-02	1.064877e-01	-4.097676e-02	-1.425517e-02	-2.945844e-02	0.000000e+00	0.000000e+00	-1.661055e-02	-3.201285e-02	-4.046649e-02	-4.422405e-02	-6.416495e-02	1.683514e-04	-8.755143e-03	-5.046711e-02	-9.962142e-03	-4.941427e-02	-3.579975e-02	-4.859036e-02	5.979259e-03	1.086198e-01	2.928628e-04	-1.321916e-02	1.173899e-04	0.000000e+00	1.066166e-05	-1.414650e-02	6.565042e-05	1.210967e-03	6.732745e-04	7.317963e-02	2.356342e-04	-2.094633e-03	-6.287142e-04	-1.164854e-01	-1.517828e-03	-4.897715e-02	-1.124009e-03	-5.248341e-02	8.327001e-02	-8.210148e-03	1.863118e-08	2.935499e-05	6.566160e-08	-5.397743e-10	9.420619e-06	-9.993459e-07	1.666869e-02	5.040593e-04	3.156420e-02	9.006548e-05	-5.043978e-03	-1.446361e-02	-3.109528e-02	-7.569401e-02	-1.355704e-02	-1.826264e-03	3.041855e-03	1.173867e-01	4.544029e-06	0.000000e+00	-1.614698e-02	6.185932e-08	-2.681924e-08	-7.697566e-09	8.907815e-06	2.194407e-05	-2.439753e-03	7.406305e-02	1.296727e-02	-9.714313e-04	-9.446444e-02	1.033903e-04	-7.182002e-04	-2.410130e-03	-4.873716e-04	1.073436e-03	1.891396e-02	2.114317e-06	0.000000e+00	8.568408e-06	0.000000e+00	0.000000e+00	4.593210e-06	1.929662e-03	2.674650e-02	-3.523310e-02	7.217242e-02	2.041485e-02	-1.175758e-03	-7.615961e-02	-5.351887e-02	-2.867885e-04	-8.308973e-02	-1.931334e-04	-1.281085e-02	3.746536e-02	-1.310777e-02	0.000000e+00	1.549862e-05	-8.716427e-09	-1.248065e-06	-3.002041e-04	5.107931e-04	4.338585e-05	1.246227e-03	1.704948e-02	-2.347559e-07	4.277294e-02	-7.645848e-03	-3.683486e-02	-3.283771e-02	-1.258511e-02	-4.729389e-02	-7.353591e-03	1.059635e-02	1.751142e-04	8.649314e-05	1.114774e-01	3.831681e-02	5.643746e-02	3.893549e-04	5.311563e-04	4.102591e-03	2.734574e-03	8.061776e-02	4.657159e-02	4.153843e-02	1.624786e-02	-6.143342e-03	1.451190e-02	-1.258579e-04	2.968607e-02	5.605874e-03	-7.425230e-02	7.601075e-02	4.815955e-02	3.578613e-04	1.566262e-03	4.827439e-04	2.993226e-02	8.055866e-02	5.308466e-03	7.878376e-02	5.525337e-02	6.625853e-02	-4.998815e-04	-2.896368e-04	7.684425e-04	-1.699577e-02	-2.215508e-03	-2.016538e-02	9.640385e-04	1.016637e-01	2.347751e-05	4.680609e-08	3.351561e-05	2.585552e-08	8.825292e-06	0.000000e+00	0.000000e+00	2.189598e-05	-3.629993e-04	-5.097104e-02	3.067118e-05	1.571434e-02	1.429515e-03	-5.165476e-03	-4.833499e-03	-1.366589e-02	-6.077019e-03	6.590961e-03	1.827684e-02	3.121078e-03	8.270641e-06	1.139221e-05	1.719466e-06	8.515769e-06	4.607274e-06	-2.374621e-02	8.694779e-03	2.173388e-04	-8.468910e-02	-1.264869e-02	5.843955e-02	8.198887e-03	-1.268663e-02	-2.665418e-03	-2.636249e-02	1.292730e-02	3.129092e-02	-1.629012e-02	1.184263e-03	7.940634e-03	6.432663e-02	2.122180e-02	1.286651e-05	3.962052e-02	6.998984e-02	8.121639e-02	4.638002e-03	2.637795e-02	2.296288e-05	-9.364443e-03	-4.818137e-05	-5.636807e-02	-2.716217e-02	-5.364543e-02	-1.239137e-01	2.699510e-03	1.719506e-01	-2.473894e-02	-1.189101e-02	1.412593e-04	0.000000e+00	3.313913e-05	-1.354960e-02	2.689889e-05	8.047823e-05	1.979354e-02	7.238098e-02	1.543605e-03
-7.675140e-01	-1.937322e-02	-4.351705e-03	-1.075897e-01	-6.919249e-02	-3.044001e-02	9.145160e-04	8.925637e-02	-2.427199e-03	4.206500e-02	5.840017e-02	9.332320e-02	5.849611e-04	1.918582e-01	1.042317e-01	1.456305e-02	1.315029e-01	1.092996e-01	7.261617e-04	1.830851e-04	0.000000e+00	8.007383e-06	4.295740e-06	0.000000e+00	-3.116510e-02	-1.794827e-02	-9.175681e-03	-1.668440e-04	3.322332e-04	1.057793e-05	4.806129e-05	2.101721e-07	-4.965855e-06	2.406097e-03	-4.622271e-03	2.314006e-02	6.879988e-02	4.345162e-05	1.224989e-04	0.000000e+00	0.000000e+00	0.000000e+00	0.000000e+00	0.000000e+00	0.000000e+00	0.000000e+00	0.000000e+00	0.000000e+00	0.000000e+00	0.000000e+00	0.000000e+00	0.000000e+00	0.000000e+00	0.000000e+00	-2.718948e-07	2.710527e-02	0.000000e+00	0.000000e+00	0.000000e+00	0.000000e+00	0.000000e+00	0.000000e+00	0.000000e+00	5.980952e-07	0.000000e+00	0.000000e+00	0.000000e+00	0.000000e+00	0.000000e+00	0.000000e+00	0.000000e+00	0.000000e+00	0.000000e+00	0.000000e+00	0.000000e+00	0.000000e+00	3.254003e-04	-9.883424e-03	-1.697224e-02	-3.397207e-02	0.000000e+00	-4.503962e-02	-1.448359e-03	-1.673073e-06	-4.449825e-02	-1.332766e-03	2.529692e-05	3.567470e-05	-9.947610e-04	-2.780960e-07	1.736506e-02	2.316025e-04	9.812282e-02	5.961703e-02	2.323365e-04	2.752570e-04	-2.064673e-02	-1.917728e-07	0.000000e+00	0.000000e+00	1.816662e-05	-1.121281e-04	5.467062e-09	4.702928e-05	5.783766e-05	0.000000e+00	3.275043e-07	4.603690e-03	0.000000e+00	2.808696e-07	-2.999326e-03	8.905375e-05	6.126615e-02	-1.423717e-02	6.416703e-02	-2.384011e-02	-5.535780e-07	-4.878754e-07	0.000000e+00	-2.204483e-02	1.339416e-05	-1.110666e-03	3.657952e-04	7.615687e-08	-1.184697e-07	-5.457938e-09	0.000000e+00	-6.821482e-06	-3.353294e-05	2.106875e-05	6.399504e-06	1.419474e-07	9.865025e-10	-2.416826e-02	-1.178345e-02	-5.828189e-02	-1.293135e-01	-5.946467e-02	-1.746446e-01	1.715312e-03	-3.322479e-04	-6.644679e-02	5.116026e-04	-1.758416e-05	1.975346e-05	4.534099e-03	7.467108e-02	1.238824e-01	2.214457e-03	3.088463e-02	9.629945e-02	1.101083e-03	4.064591e-02	-3.814035e-03	1.830340e-04	5.748251e-04	8.800705e-04	2.509194e-03	1.224317e-03	-6.393760e-04	-8.959274e-02	-1.767873e-01	-1.552319e-02	-1.098450e-04	-4.025386e-04	-4.714184e-03	1.404776e-01	1.507428e-03	3.983082e-04	2.136275e-02	-1.140461e-01	5.472975e-02	-6.098796e-05	1.314575e-05	-5.570305e-02	-1.802780e-05	-5.654510e-03	-3.130088e-05	4.904231e-02	-1.843511e-04	-1.267478e-02	-9.150148e-05	-1.258844e-04	-4.153483e-04	-3.389050e-02	-2.587714e-02	-8.391558e-05	-1.383189e-03	5.567917e-03	-6.779888e-02	9.946200e-04	7.472625e-02	-1.472668e-05	-8.213040e-03	-3.332074e-02	-2.868364e-05	5.296370e-02	-4.244965e-02	-2.133373e-04	-6.150191e-02	-2.949465e-02	-4.608035e-02	-2.744602e-04	-1.349484e-03	-2.021747e-03	-1.801470e-02	-1.157541e-03	-1.757200e-04	-1.604957e-04	1.190433e-02	-8.484797e-03	-4.118341e-02	1.030663e-03	6.868650e-08	-2.122735e-03	-7.438153e-08	-1.751505e-04	-3.724598e-05	-2.199187e-02	-5.067088e-02	-3.147839e-02	-4.022275e-02	-4.786854e-04	-9.945561e-04	3.750705e-02	2.091835e-02	3.841735e-03	-7.140259e-04	6.468041e-03	8.068913e-05	-3.054363e-02	-2.270942e-03	1.899870e-04	-4.011638e-03	2.447066e-04	-4.852652e-02	1.108822e-01	-1.432594e-05	-2.305353e-07	6.357910e-05	3.505825e-02	-7.762115e-04	-7.463977e-04	7.548454e-03	8.983658e-03	-6.436166e-03	-6.831616e-02	5.497133e-02	1.518829e-01	3.488483e-02	5.984228e-02	2.283715e-03	1.320531e-01	4.084370e-02	1.996230e-03	1.397918e-03	-9.491018e-03	6.028024e-04	-5.897258e-02	-1.964777e-02	6.844651e-02	8.883824e-02	-3.512092e-02	-2.338902e-01	-2.964832e-01	2.351610e-03	1.000272e-01	2.367581e-03	1.684993e-03	1.058840e-02	1.116203e-02	5.166435e-03	3.306823e-03	7.279897e-04	5.964726e-02	3.817967e-02	9.613566e-04	8.332081e-04	2.982566e-03	9.587275e-02	4.589824e-02	1.294963e-03	-2.270470e-01	-4.382370e-01	3.069883e-02	-4.541952e-02	-3.832634e-02	1.625210e-04	-3.791530e-02	-1.087988e-02	7.623581e-03	-1.040848e-02	-2.323975e-02	3.011103e-02	1.027869e-02	-4.780564e-02	-1.722044e-05	-8.597221e-05	-3.177269e-04	-6.145160e-04	-4.104323e-02	-4.957544e-04	1.475095e-01	-4.308414e-05	2.211736e-01	-3.464273e-06	4.322095e-08	1.531226e-04	-4.576735e-02	6.785579e-05	-1.655300e-02	-1.152601e-03	4.921942e-02	-1.088251e-03	-5.278551e-02	-4.166121e-04	-9.363261e-04	-1.818532e-01	-2.548482e-01	-3.209183e-03	-9.882369e-03	1.976927e-01	-3.013478e-02	1.659247e-01	2.236576e-04	2.605245e-05	6.612778e-05	2.980435e-05	7.596695e-04	-2.887013e-05	-4.945809e-02	-2.812246e-03	-1.835510e-03	1.042310e-03	-8.540356e-02	-2.088162e-03	-1.476737e-01	-3.874526e-01	6.134622e-03	2.153416e-01	2.202484e-02	-1.615342e-03	-1.091419e-02	-1.337643e-02	-4.172305e-02	7.182322e-04	1.187879e-03	-1.715451e-02	-1.514121e-01	-7.930889e-02	1.613290e-03	2.621827e-02	5.035913e-02	5.332474e-03	-8.204503e-04	-7.067042e-04	1.076338e-01	-8.972799e-02	1.912635e-03	1.023002e-01	-8.532205e-02
-4.139918e-01	-1.235717e-01	5.462223e-01	3.353130e-01	3.081411e-01	-9.970942e-02	-2.732843e-01	2.751296e-01	-9.081531e-03	8.625598e-02	6.306865e-02	-1.009630e-01	-1.255969e-01	1.678429e-01	6.169266e-02	-2.417957e-01	-6.063057e-02	7.728043e-01	-1.273168e-02	4.374072e-01	-2.045589e-02	-3.818989e-02	-1.947289e-01	5.269499e-02	-3.976091e-01	-4.902460e-01	-1.311209e-02	7.395971e-02	1.535552e-01	-1.796801e-02	2.605734e-01	3.047245e-01	-6.418744e-01	-1.939831e-01	-1.113125e-01	-1.368610e-03	-5.170616e-03	-2.081967e-03	-4.388570e-03	1.716268e-01	4.691290e-01	-2.002375e-01	3.626220e-02	1.247586e-01	1.180669e-01	-1.364287e-01	-5.026885e-01	-9.693108e-02	-2.510176e-01	2.755967e-01	1.332766e-01	-1.330954e-02	-1.194333e-04	-3.733706e-04	-1.892340e-04	-3.862279e-04	-5.000377e-02	-6.183346e-02	-1.841956e-02	-3.319620e-02	-3.093023e-02	-3.223387e-02	2.789401e-01	1.817142e-01	-1.035396e-02	-3.986312e-02	-1.118881e-01	-6.364411e-02	5.822753e-01	-2.443959e-02	-7.430983e-02	-4.009751e-02	3.787662e-01	1.005063e-01	1.780920e-01	-3.735039e-01	-1.037268e-02	7.536812e-02	-1.862141e-01	-1.947457e-01	-8.430079e-02	3.880888e-01	-6.664880e-02	-7.531685e-01	1.340177e-01	3.232618e-01	-6.100473e-03	-2.073240e-02	-9.830073e-03	-1.979782e-02	5.604766e-01	2.942518e-02	-5.800342e-01	1.261262e-02	-4.771258e-01	5.599635e-01	-1.850950e-01	3.000673e-02	2.515187e-01	-2.770550e-01	-4.453584e-01	2.890960e-01	7.299125e-01	-5.863960e-03	-1.846037e-02	-9.191055e-03	-1.799969e-02	-3.295878e-01	6.753688e-02	1.568955e-02	3.307574e-01	1.226260e-01	-7.621837e-01	-1.083996e-01	4.567492e-01	3.024631e-01	-1.848002e-01	-4.343643e-02	-5.080328e-01	-3.581772e-01	-2.272878e-01	-5.344400e-01	2.421030e-02	-2.248621e-01	-1.070870e-01	6.573929e-02	3.039166e-01	9.824826e-02	1.173854e-01	2.490916e-01	2.277395e-01	2.475283e-01	-8.402074e-03	1.002180e-01	1.132434e-01	1.207648e-01	-6.728088e-01	2.445211e-01	-4.133713e-01	-2.428601e-01	5.065959e-01	-9.026041e-02	8.313029e-02	-3.446370e-01	1.202473e-01	-5.051443e-03	1.772041e-01	1.984628e-01	2.287718e-01	-2.950035e-02	3.530278e-03	1.181131e-01	1.673798e-01	-4.215624e-01	-4.754510e-02	-1.301110e-01	-7.006983e-02	-1.344897e-01	1.716297e-01	4.151866e-02	3.036544e-01	-1.366363e-01	6.610777e-02	-8.582546e-02	6.290589e-02	2.108778e-01	-5.067629e-01	7.463662e-03	4.219122e-01	3.070782e-01	-2.688830e-01	-5.400853e-02	-1.554779e-01	-8.437336e-02	-1.542167e-01	1.097448e-01	-3.562134e-02	2.546182e-01	-1.713119e-02	-6.450044e-02	-1.248499e-01	1.637807e-01	9.852997e-02	7.766722e-02	1.328342e-01	3.330615e-01	-1.364664e-01	-2.560344e-01	4.296997e-01	7.165485e-01	-6.713283e-02	-1.273533e-01	1.179163e-01	-1.584335e-01	2.368044e-01	1.568911e-02	-3.349247e-02	-1.968443e-01	-2.684639e-02	-1.875240e-01	-1.882303e-01	-2.486903e-01	1.453062e-01	-1.594912e-01	2.353153e-01	-5.801604e-02	2.578299e-01	-8.378862e-02	-1.630222e-01	3.372170e-01	8.007482e-02	-6.955372e-02	-1.706874e-02	-2.462833e-01	8.927910e-02	-7.792630e-02	-2.152370e-02	-2.706769e-01	1.243898e-01	7.838175e-02	-1.180797e-01	1.301814e-02	-2.793848e-01	1.936777e-01	-5.600526e-02	-1.257470e-01	-7.892378e-02	2.286696e-02	2.019115e-01	5.363212e-02	1.375811e-01	9.450596e-02	-2.543893e-02	-3.962574e-02	6.196727e-02	-6.531813e-02	1.516871e-01	8.963324e-04	1.869944e-01	1.781538e-01	1.693644e-02	4.070189e-01	5.712548e-02	-8.310280e-02	-5.292811e-02	1.997097e-01	-1.333500e-01	4.451566e-03	6.480096e-02	-1.822370e-01	-1.948993e-01	7.993599e-03	8.129122e-02	3.816768e-02	-4.325922e-02	5.437122e-02	-4.941675e-02	-1.415595e-01	-7.725718e-02	-1.423540e-01	5.765621e-02	-2.069604e-01	1.929313e-01	2.943879e-02	6.374305e-02	-1.529262e-01	-4.862153e-02	-8.544164e-02	-3.318186e-01	2.095184e-01	4.280650e-01	2.514601e-01	8.169533e-02	2.390908e-01	-7.572375e-02	-2.468420e-01	-6.989975e-02	-3.355432e-01	-1.145839e-01	7.759723e-02	2.054540e-01	1.390588e-01	-1.327328e-01	9.114048e-02	6.873876e-02	-1.453373e-01	1.321662e-01	2.017079e-01	6.153435e-02	-4.550219e-01	-1.114744e-02	-4.657328e-01	1.406963e-01	-1.904114e-01	-1.283238e-01	-1.097835e-01	-2.079990e-02	7.001994e-02	1.089644e-01	2.662358e-01	1.122049e-01	1.205215e-01	1.234106e-01	1.332232e-01	1.526333e-01	1.993690e-02	-3.991303e-01	-1.804091e-01	-1.126304e-01	1.167513e-01	1.829002e-01	1.384873e-02	7.351121e-02	1.690768e-02	-1.431464e-02	-5.987865e-02	6.226921e-02	1.797720e-01	1.194347e-01	2.470869e-02	-5.578075e-03	1.406034e-01	-5.506833e-02
-7.628683e-01	3.551283e-03	6.318359e-03	1.208999e-04	2.325598e-03	-7.254714e-04	2.310888e-03	5.412325e-02	3.388623e-03	1.219532e-02	2.172742e-02	1.733098e-02	2.175002e-02	1.611422e-01	2.789346e-01	2.898191e-02	2.747714e-01	2.032353e-01	3.288412e-02	1.115715e-03	4.894129e-05	-1.058392e-03	1.622737e-04	3.010280e-04	2.251884e-04	-1.885958e-02	-3.808347e-03	-1.865326e-02	7.099999e-04	9.810589e-04	1.581003e-05	3.010858e-05	-5.167399e-05	0.000000e+00	1.670796e-05	-9.224664e-06	2.755294e-08	7.475337e-05	4.408629e-04	2.585998e-06	0.000000e+00	1.251373e-07	0.000000e+00	0.000000e+00	1.092700e-07	0.000000e+00	0.000000e+00	0.000000e+00	2.435821e-07	0.000000e+00	0.000000e+00	0.000000e+00	0.000000e+00	0.000000e+00	2.281369e-08	3.802282e-09	4.951030e-06	7.170916e-07	0.000000e+00	5.115325e-06	0.000000e+00	0.000000e+00	0.000000e+00	0.000000e+00	0.000000e+00	0.000000e+00	0.000000e+00	0.000000e+00	0.000000e+00	0.000000e+00	0.000000e+00	0.000000e+00	0.000000e+00	0.000000e+00	0.000000e+00	0.000000e+00	1.494987e-03	6.837595e-03	6.268022e-04	1.428668e-04	-9.392209e-04	-4.272634e-02	4.028168e-04	2.200897e-05	-2.853778e-02	3.120470e-04	3.039723e-05	-1.873654e-03	1.911223e-04	1.382683e-02	0.000000e+00	2.306861e-02	-8.253069e-08	-1.709407e-02	2.888381e-04	6.514955e-04	6.306324e-05	4.098580e-05	5.184889e-05	3.119568e-05	6.745032e-05	1.255618e-04	2.321689e-07	7.991198e-06	2.182236e-07	6.185932e-08	3.882432e-07	1.558298e-04	0.000000e+00	0.000000e+00	3.707368e-08	3.337848e-06	0.000000e+00	0.000000e+00	3.956975e-02	1.670300e-04	1.051742e-04	-1.910882e-02	1.173764e-04	6.018342e-04	1.979268e-04	0.000000e+00	-1.035879e-02	0.000000e+00	3.958175e-08	2.475285e-08	7.604564e-09	-1.035441e-04	-1.965380e-04	4.563627e-09	2.126562e-07	-7.512640e-07	0.000000e+00	2.058911e-02	4.899764e-03	-6.719735e-02	4.565909e-03	3.666708e-03	-1.109386e-01	2.768484e-03	8.428662e-04	1.772587e-03	1.788181e-04	3.716391e-04	2.852559e-04	-8.899809e-03	7.163579e-03	4.550173e-02	5.358344e-02	6.457860e-02	1.804184e-02	-4.689554e-02	1.338399e-02	3.595312e-03	4.063948e-02	6.931842e-03	6.116171e-03	8.729879e-03	-1.864968e-03	-6.797665e-02	-6.044508e-02	-4.572831e-02	-6.104292e-02	7.183295e-03	-5.152951e-03	-2.312184e-02	4.477463e-02	1.912966e-03	3.741552e-02	3.443067e-02	1.187214e-03	2.293611e-02	1.257702e-03	7.758408e-04	2.865090e-03	-7.266729e-02	5.316140e-03	1.556842e-03	-4.010477e-02	-4.315016e-02	1.242014e-05	-2.429797e-02	-9.072403e-03	3.091432e-05	-1.355390e-02	-2.767683e-03	-2.618610e-02	-2.313397e-03	-1.041464e-03	2.700713e-04	2.157550e-02	1.151701e-03	-4.765112e-02	-6.441596e-02	6.282885e-03	3.267890e-03	-2.619245e-02	1.136917e-03	4.359549e-04	1.508117e-04	1.330743e-03	-2.192637e-02	6.803378e-04	-9.600838e-03	-1.150558e-02	7.709528e-04	-2.159708e-02	-2.374459e-03	-5.499848e-04	4.204499e-02	-2.019708e-02	2.266239e-03	3.066661e-03	-4.897832e-02	3.885846e-03	-3.603792e-02	-7.504744e-03	-6.247870e-02	1.099566e-04	1.529532e-04	-1.442700e-02	-5.047019e-03	-1.012982e-02	-6.756364e-03	1.382408e-03	-4.895284e-06	5.576977e-02	3.066089e-04	3.870235e-02	-2.424113e-02	1.294564e-03	-6.303870e-02	1.794225e-02	8.350066e-04	1.518192e-03	1.502082e-03	-4.301356e-02	-1.036473e-02	-3.057877e-02	-2.730078e-03	5.635850e-04	-5.608105e-03	-1.169152e-03	-1.721700e-03	-7.748216e-05	-3.908735e-03	-2.813403e-02	1.147010e-01	5.542666e-03	3.744151e-03	5.526583e-02	6.214209e-02	1.614812e-02	3.380929e-03	2.192841e-03	-1.004705e-02	8.304179e-04	-1.406901e-02	-7.146061e-02	-5.963622e-03	1.024687e-01	8.362154e-02	-6.586674e-02	-2.946026e-01	-3.453653e-01	1.895026e-02	1.148493e-01	7.228478e-03	2.844638e-03	2.907702e-03	2.089483e-04	9.132862e-03	1.438193e-02	1.188714e-02	7.746312e-02	4.506069e-03	4.280169e-03	8.793566e-03	1.501259e-02	1.990688e-01	3.090149e-01	-2.442798e-02	-3.702720e-01	-4.650291e-01	1.134400e-02	4.852395e-03	9.019558e-04	-2.373153e-02	2.340326e-03	6.383173e-04	1.251947e-03	-3.899740e-02	3.646245e-04	1.465647e-03	8.059353e-04	-2.611913e-02	1.513374e-05	3.573162e-04	-5.518570e-03	-4.378895e-03	4.707095e-04	9.767235e-07	7.201894e-03	-2.325232e-02	1.754689e-02	-1.658282e-02	3.559763e-03	8.424287e-03	1.177576e-02	2.255652e-02	2.632541e-03	8.869321e-03	1.383122e-02	5.581318e-02	4.402535e-02	5.855970e-02	1.008457e-02	-2.850484e-01	-3.338135e-01	8.653303e-03	1.000934e-03	6.548336e-02	1.502437e-02	-1.134290e-03	3.031965e-02	1.594033e-02	1.914557e-02	2.755090e-02	4.459182e-02	5.005244e-02	2.926005e-02	5.934936e-02	4.990327e-02	4.249350e-02	1.879030e-02	1.637265e-02	-4.001585e-01	-5.707403e-01	2.773597e-02	1.603836e-01	1.951314e-01	1.920356e-02	-6.486871e-03	3.369551e-03	-2.825543e-02	4.015746e-03	4.890086e-03	1.710182e-02	-1.322306e-01	-8.107393e-02	2.332222e-03	-8.340640e-03	2.079069e-03	7.104430e-04	3.795238e-04	-1.475143e-02	-1.677301e-02	-1.595068e-02	3.910569e-02	1.204619e-01	-5.229237e-02
1.945020e-03	7.170916e-07	1.243676e-04	1.758073e-02	2.221325e-02	1.347693e-01	4.116561e-02	1.165730e-02	4.449433e-03	2.317610e-03	1.814547e-03	-1.537043e-02	-2.025453e-02	1.139786e-01	5.477018e-03	-7.577835e-02	1.095258e-02	2.002935e-02	0.000000e+00	0.000000e+00	0.000000e+00	5.124299e-07	-7.217567e-03	3.771279e-04	1.139815e-05	-5.693886e-03	-2.728705e-02	2.480446e-05	-1.904411e-02	5.418122e-02	3.335050e-07	4.099813e-06	6.504226e-07	1.698545e-04	1.746123e-06	0.000000e+00	0.000000e+00	0.000000e+00	0.000000e+00	0.000000e+00	1.863118e-08	0.000000e+00	7.604564e-09	2.828114e-05	3.802282e-09	-5.365193e-04	3.926922e-05	3.422054e-08	0.000000e+00	0.000000e+00	0.000000e+00	0.000000e+00	0.000000e+00	0.000000e+00	0.000000e+00	0.000000e+00	0.000000e+00	1.501636e-06	0.000000e+00	0.000000e+00	0.000000e+00	0.000000e+00	0.000000e+00	0.000000e+00	0.000000e+00	0.000000e+00	0.000000e+00	0.000000e+00	5.188261e-02	0.000000e+00	0.000000e+00	0.000000e+00	0.000000e+00	7.343379e-05	5.541259e-04	2.408625e-05	3.276276e-04	5.368695e-04	-4.506171e-04	4.070454e-04	-3.882806e-03	2.927469e-05	1.894555e-04	-4.748160e-02	9.681140e-04	1.179577e-03	0.000000e+00	0.000000e+00	0.000000e+00	1.904787e-06	7.537500e-03	2.084643e-04	1.340246e-05	1.273234e-04	-1.222753e-02	-1.081911e-02	3.891519e-04	1.335417e-04	-9.861973e-09	-1.618955e-02	-4.728664e-06	1.234062e-05	5.525184e-04	0.000000e+00	0.000000e+00	0.000000e+00	0.000000e+00	2.843479e-04	2.952242e-03	8.225669e-07	9.581777e-05	4.291857e-05	4.476609e-05	4.892912e-07	4.176370e-04	3.593691e-08	-3.665020e-03	1.469310e-05	8.847118e-05	7.058918e-02	0.000000e+00	0.000000e+00	0.000000e+00	5.467062e-09	1.774377e-02	2.466057e-02	1.442793e-02	1.256478e-02	2.148508e-03	1.970837e-03	-5.047796e-02	-7.869424e-03	8.773021e-03	-2.529816e-02	-2.283650e-02	1.478852e-02	1.239579e-02	0.000000e+00	0.000000e+00	0.000000e+00	0.000000e+00	2.339326e-02	-3.142277e-02	-6.003682e-02	1.465533e-02	8.705086e-06	1.934164e-03	-2.698676e-04	-6.814223e-03	-1.465158e-06	-4.135572e-02	-4.472839e-03	2.027208e-02	1.463091e-04	0.000000e+00	0.000000e+00	0.000000e+00	0.000000e+00	1.814373e-04	1.392385e-03	-3.007409e-02	5.213569e-05	3.069237e-02	-3.149490e-05	-1.291485e-03	-1.807122e-03	-3.096976e-05	-1.451912e-03	-3.375624e-03	-1.102923e-05	1.297299e-06	0.000000e+00	0.000000e+00	0.000000e+00	0.000000e+00	-3.032182e-02	1.241666e-03	-2.947896e-05	-2.523269e-05	-9.819271e-05	2.604526e-04	-7.942745e-04	-1.231743e-02	-2.240830e-05	-4.905002e-02	4.548546e-02	-6.546870e-02	1.389407e-05	0.000000e+00	0.000000e+00	0.000000e+00	0.000000e+00	1.237013e-05	8.143628e-04	-3.394775e-02	-1.188063e-02	-6.891745e-05	-3.862937e-02	3.674074e-03	4.537471e-04	-1.597480e-02	-4.985975e-02	2.227038e-02	-5.083283e-02	3.611919e-03	0.000000e+00	0.000000e+00	0.000000e+00	0.000000e+00	8.714352e-04	-2.429945e-03	9.003584e-04	1.149507e-03	8.777988e-04	3.522597e-05	8.636362e-06	-3.342972e-06	9.955953e-06	-3.202446e-04	-5.644583e-04	2.517087e-03	-3.685205e-02	0.000000e+00	1.251108e-05	0.000000e+00	-1.449700e-06	3.449454e-04	-1.578826e-02	9.986346e-04	1.451962e-03	2.579889e-03	-7.926377e-02	2.539604e-02	2.777633e-02	-1.267478e-01	3.300252e-02	6.229922e-02	1.493632e-03	-3.821397e-03	0.000000e+00	-1.654504e-04	0.000000e+00	4.062658e-06	1.128478e-03	-1.886974e-03	1.111850e-03	-1.220895e-02	1.479722e-03	4.686129e-03	4.566854e-03	1.074321e-02	7.920962e-04	8.374022e-02	6.904143e-02	1.791914e-03	2.029191e-08	0.000000e+00	0.000000e+00	0.000000e+00	0.000000e+00	1.802215e-03	2.040625e-03	-1.798692e-06	-2.562787e-02	-6.379869e-02	4.936172e-06	2.099612e-04	-1.650265e-04	-1.050136e-05	-6.509967e-03	-6.433196e-04	1.801527e-02	-1.173715e-02	0.000000e+00	0.000000e+00	0.000000e+00	0.000000e+00	-1.074922e-02	-6.972580e-02	2.993317e-04	-1.106827e-03	-6.714356e-04	-7.707064e-04	4.881514e-02	5.635691e-02	-2.952859e-02	-2.445829e-03	-5.321423e-03	-1.125289e-02	-4.524338e-02	3.802282e-09	8.391962e-08	-4.747718e-09	-2.113926e-05	-7.271348e-02	-1.396767e-02	-2.321595e-02	-2.025552e-02	5.398230e-02	-1.793426e-03	8.799286e-02	1.301319e-01	-1.004875e-03	-2.121557e-02	2.987878e-02	-2.929255e-02	7.188844e-03	0.000000e+00	0.000000e+00	0.000000e+00	-4.177946e-08	1.225745e-03	2.441522e-02	2.028056e-03	4.122912e-03	1.852972e-03	1.451506e-03	-9.222906e-03	-1.175261e-02	6.200786e-04	-2.829551e-02	-1.710305e-02	1.435118e-02
-2.660016e-01	-7.057533e-02	-3.452525e-02	-1.084430e-02	-1.968369e-02	1.117014e-03	3.425163e-02	-6.715014e-02	8.866643e-04	6.778739e-02	1.210187e-03	3.096238e-02	3.311205e-03	2.043364e-01	1.336577e-01	1.964285e-03	1.333978e-03	-4.075841e-02	5.836189e-04	3.783255e-02	4.833116e-04	4.157052e-05	5.142249e-05	9.913192e-03	4.940034e-03	-2.312936e-02	1.303816e-05	3.287721e-05	-6.239619e-03	2.992278e-05	-5.585518e-03	2.865441e-05	-5.150933e-05	-6.198322e-05	-6.486026e-03	-2.954027e-04	-1.525163e-03	-1.603441e-03	4.710886e-04	1.729698e-05	0.000000e+00	0.000000e+00	0.000000e+00	5.786649e-05	3.327470e-05	0.000000e+00	1.362854e-06	0.000000e+00	0.000000e+00	0.000000e+00	0.000000e+00	0.000000e+00	0.000000e+00	3.824174e-03	0.000000e+00	0.000000e+00	0.000000e+00	2.033036e-04	0.000000e+00	0.000000e+00	0.000000e+00	0.000000e+00	0.000000e+00	0.000000e+00	0.000000e+00	0.000000e+00	0.000000e+00	0.000000e+00	0.000000e+00	0.000000e+00	0.000000e+00	0.000000e+00	0.000000e+00	0.000000e+00	0.000000e+00	0.000000e+00	2.282198e-03	7.849530e-02	4.904551e-05	9.402868e-05	5.598678e-05	1.380027e-04	2.534504e-04	-3.757610e-03	-1.561390e-02	-1.564291e-02	1.443018e-04	3.753076e-05	6.239981e-05	2.962661e-02	-1.431988e-04	1.040172e-04	-1.488944e-02	-7.189262e-02	-1.673814e-03	8.933476e-03	-1.037281e-03	2.653933e-05	2.163115e-05	1.573625e-02	2.763802e-04	3.639760e-03	8.096595e-06	5.454158e-06	8.205973e-05	2.495601e-05	-1.430657e-04	9.273267e-06	0.000000e+00	0.000000e+00	1.369530e-05	2.804354e-05	-1.864272e-02	-1.394541e-02	6.032738e-03	2.169120e-02	2.128258e-05	9.859201e-05	2.754051e-04	6.406794e-04	9.128515e-06	9.068806e-06	5.058506e-05	6.719980e-06	3.546427e-04	-2.756785e-04	3.727191e-04	-1.257416e-04	-1.075829e-04	4.631149e-05	-9.221138e-04	-1.470152e-07	0.000000e+00	1.398413e-02	1.510891e-03	1.378947e-02	4.763977e-02	6.314690e-02	5.406038e-02	4.850555e-02	6.867223e-04	2.245055e-03	-4.746280e-02	8.779749e-04	-5.221800e-03	-7.072795e-02	-2.501472e-02	5.214194e-04	-5.472753e-02	-3.704716e-03	-1.246228e-03	-5.544494e-02	7.842320e-02	1.293713e-03	3.694947e-02	4.957355e-03	8.605844e-04	2.905558e-02	-9.473131e-02	4.337249e-04	-6.251947e-05	-8.955441e-02	3.144104e-03	-3.875580e-02	-1.097010e-02	-1.990673e-02	-1.123056e-02	-6.012179e-02	-1.377264e-04	6.404478e-02	-1.028489e-01	1.024228e-01	1.678435e-03	2.806168e-04	-3.974280e-02	-1.165130e-03	3.467317e-03	-3.021419e-02	-1.268620e-02	-3.222570e-02	2.322288e-04	5.173487e-04	-2.941133e-02	2.641196e-04	-2.299170e-03	-1.259874e-02	-1.437274e-03	-6.123886e-04	1.467571e-03	-5.566254e-02	1.066656e-01	-1.723280e-03	4.252356e-04	8.065581e-04	2.507726e-04	5.693305e-03	-5.148009e-02	1.690246e-04	6.811507e-04	3.721889e-04	-1.047390e-02	4.126561e-04	-3.587873e-02	6.258493e-02	-2.350067e-02	-4.718090e-02	-1.433024e-03	-2.698212e-03	-1.017400e-02	4.208367e-02	1.460721e-03	7.521692e-04	1.274939e-03	8.747273e-04	-1.435688e-02	1.180447e-03	-2.793170e-02	-2.428345e-02	-1.810681e-02	-4.611051e-02	2.463880e-03	-2.609636e-02	-6.265339e-03	-6.925723e-04	9.146778e-04	1.624006e-04	7.989907e-04	-4.054343e-02	3.066000e-02	-3.114369e-02	-3.071828e-02	1.897069e-03	4.836447e-04	1.744282e-03	3.852195e-03	1.126153e-04	4.217699e-03	1.962274e-04	4.401919e-04	7.723672e-04	4.088923e-04	-3.441507e-03	-1.995440e-03	-4.603810e-02	4.204144e-06	-1.020616e-05	-5.227412e-02	-2.921158e-04	8.498130e-02	4.040385e-03	5.351678e-03	5.708966e-03	-2.550576e-02	1.457586e-03	4.876732e-02	-3.528237e-02	3.763154e-03	-1.273733e-02	2.853691e-03	1.087639e-02	-5.345494e-03	6.126643e-02	3.052900e-02	-1.352321e-01	-6.104267e-02	5.067868e-02	-2.490835e-02	4.510335e-02	7.890811e-03	5.774216e-03	1.001900e-02	-7.222338e-03	-3.479448e-02	4.411724e-02	1.926348e-03	1.117336e-01	6.496319e-03	5.975448e-03	5.019639e-02	-1.092704e-02	2.023544e-02	5.305752e-02	-1.297033e-02	-4.415192e-02	1.470905e-01	3.130579e-02	-6.463586e-05	-1.401826e-02	4.965680e-02	7.008492e-04	1.254182e-03	6.911244e-04	2.032074e-04	5.220282e-04	3.413433e-04	4.491241e-04	3.353378e-04	-3.082567e-02	5.603768e-05	-7.316449e-03	-4.866342e-04	-3.733989e-02	9.630494e-04	-3.309975e-02	-1.634035e-02	5.990105e-03	4.788037e-02	-1.647364e-02	3.558533e-03	5.642817e-03	1.694639e-02	1.313234e-01	2.297217e-02	5.335417e-03	8.450942e-02	3.380408e-03	1.769522e-02	-2.110016e-01	-1.600328e-01	1.176178e-02	1.167373e-03	3.586742e-03	1.244199e-01	-1.230952e-01	4.696276e-02	2.245332e-02	2.423343e-02	-6.522590e-03	3.633003e-02	4.713455e-02	4.876498e-02	6.189471e-02	7.068367e-02	3.367977e-02	9.274555e-03	8.181388e-02	-2.083570e-01	-2.027750e-01	1.723736e-01	1.070015e-01	6.699252e-03	4.808281e-02	4.991790e-02	-9.045220e-03	1.149643e-03	4.000905e-02	1.066622e-02	3.436440e-02	-5.985047e-02	-7.801503e-03	2.322488e-03	-4.702830e-02	1.371034e-03	8.300072e-04	-8.446018e-02	-1.435239e-02	-4.456007e-03	-1.746152e-02	4.762203e-05	8.318485e-02	-4.016437e-02
-4.812691e-01	-1.225690e-01	2.857629e-05	0.000000e+00	-1.532571e-01	-5.514351e-02	1.198320e-04	-7.454354e-02	-1.592104e-02	7.156056e-02	6.273517e-03	8.584698e-02	1.347487e-03	1.314958e-01	1.039440e-01	5.642325e-04	1.865031e-01	1.726512e-01	-2.890313e-02	-3.254775e-02	8.504251e-06	0.000000e+00	0.000000e+00	-1.081570e-02	0.000000e+00	3.802282e-09	-1.595510e-02	-3.359738e-02	1.446920e-04	-1.416731e-05	1.613379e-02	3.879667e-05	4.993057e-04	8.951852e-02	0.000000e+00	-1.028242e-02	2.185543e-02	7.459232e-05	0.000000e+00	0.000000e+00	0.000000e+00	0.000000e+00	0.000000e+00	0.000000e+00	0.000000e+00	0.000000e+00	1.658926e-04	0.000000e+00	7.604564e-09	0.000000e+00	0.000000e+00	1.831939e-04	5.499363e-03	0.000000e+00	0.000000e+00	4.949656e-07	0.000000e+00	0.000000e+00	0.000000e+00	0.000000e+00	0.000000e+00	0.000000e+00	0.000000e+00	0.000000e+00	0.000000e+00	0.000000e+00	0.000000e+00	0.000000e+00	0.000000e+00	0.000000e+00	0.000000e+00	0.000000e+00	0.000000e+00	0.000000e+00	0.000000e+00	9.108025e-03	-2.929362e-02	1.139752e-05	0.000000e+00	0.000000e+00	0.000000e+00	0.000000e+00	-1.909457e-05	-8.075747e-02	-3.281831e-02	-3.170970e-02	2.991361e-04	7.506501e-05	5.950507e-05	8.751885e-02	5.542068e-02	-2.478606e-02	1.142054e-08	5.872232e-02	-1.052442e-03	7.506667e-05	0.000000e+00	0.000000e+00	0.000000e+00	-1.607624e-06	0.000000e+00	0.000000e+00	6.109502e-05	4.540629e-05	1.936184e-05	2.036169e-05	9.894787e-05	-1.288699e-02	6.267261e-05	1.210838e-03	0.000000e+00	6.894344e-09	1.608381e-07	3.431497e-04	2.586961e-04	3.018403e-04	0.000000e+00	0.000000e+00	-1.896123e-06	0.000000e+00	0.000000e+00	1.260728e-04	5.916839e-04	6.947872e-04	5.580543e-04	0.000000e+00	-5.064104e-08	1.023010e-06	8.429332e-03	0.000000e+00	-2.173699e-05	2.258827e-05	-2.470398e-02	-2.526880e-01	-1.116130e-01	-2.664987e-02	-4.440186e-07	-1.593217e-01	-4.981225e-02	-8.746578e-03	-1.917752e-01	-2.210696e-02	-7.356360e-04	1.087453e-03	-2.676866e-06	8.177589e-04	1.563849e-01	1.104172e-01	-4.920549e-04	1.174216e-01	9.266818e-02	3.798977e-04	-6.704437e-02	1.382292e-07	-3.319792e-07	0.000000e+00	-9.980592e-05	7.631727e-08	-4.397283e-05	1.618620e-03	-5.787993e-02	-1.327855e-01	-8.903851e-07	-2.704108e-04	1.317558e-03	-1.639888e-03	7.691137e-02	-9.215340e-06	3.463338e-02	-2.598784e-03	1.606433e-03	4.593912e-04	-3.282283e-03	0.000000e+00	0.000000e+00	-1.866863e-02	0.000000e+00	-5.252078e-05	-3.634189e-02	-8.228392e-02	-4.042634e-02	-9.052885e-05	-1.917556e-04	-1.714675e-03	-1.349731e-03	6.249121e-02	-2.318511e-05	-1.513978e-03	-2.001241e-03	1.778280e-06	4.887070e-04	-8.735333e-03	0.000000e+00	0.000000e+00	-1.638898e-05	-8.074207e-06	6.848043e-05	-7.448976e-02	5.259532e-06	-9.112592e-05	-3.731531e-05	-6.252335e-02	-3.133939e-02	-1.432264e-03	-1.242852e-03	-1.075754e-05	-4.301423e-03	-2.131531e-03	8.078934e-06	8.103282e-02	3.038560e-07	0.000000e+00	3.615970e-08	9.541170e-07	0.000000e+00	0.000000e+00	2.573907e-03	1.040418e-03	-4.309647e-04	-1.357034e-03	-1.517918e-04	-1.504707e-03	-7.898064e-04	7.249131e-03	-1.477850e-02	-8.088111e-04	-1.168724e-03	-7.326136e-02	4.788545e-04	2.855461e-07	-4.837763e-08	0.000000e+00	-2.663461e-02	-1.388949e-02	7.086336e-07	-2.475205e-02	-4.494906e-03	-1.425603e-06	-5.871874e-02	-1.154021e-06	7.648238e-05	3.451027e-03	-8.732105e-05	1.009914e-04	5.829166e-03	-5.395962e-04	2.558556e-03	1.848075e-01	4.280205e-02	6.162219e-02	2.574758e-05	9.273337e-02	8.953538e-02	2.659377e-02	1.457704e-01	-1.268813e-02	1.831114e-03	1.772053e-03	6.810940e-04	7.959839e-04	-1.477876e-01	-2.739535e-01	3.074394e-03	1.409198e-02	3.995743e-02	5.540155e-03	2.391576e-01	1.044826e-01	1.173194e-03	2.559060e-02	1.862919e-01	8.774552e-02	1.549467e-03	9.232425e-02	8.801822e-03	5.895860e-03	1.390357e-03	-4.471292e-03	1.386050e-03	-2.535269e-01	-3.004188e-01	7.671281e-03	6.763573e-02	4.051768e-02	3.025316e-03	-1.097459e-02	-2.359270e-05	0.000000e+00	0.000000e+00	-2.212206e-02	-1.972261e-08	-1.207914e-05	7.875673e-04	6.395127e-04	9.831911e-08	5.710512e-05	-2.330320e-05	-9.535881e-06	2.429635e-03	-5.751219e-04	2.406133e-04	6.837380e-03	-4.678112e-04	7.200380e-04	1.185452e-01	-1.901675e-05	0.000000e+00	1.140685e-08	-3.062118e-05	-5.860122e-06	-7.083026e-05	2.440217e-02	1.647004e-02	1.197516e-04	-3.351915e-04	-8.476399e-04	1.987189e-04	1.697708e-02	5.433611e-02	9.590680e-06	-4.912716e-02	-7.618503e-02	6.022139e-03	2.166416e-01	1.395429e-02	-6.036193e-06	0.000000e+00	5.863698e-02	1.132280e-05	-1.364695e-04	3.954424e-02	3.520011e-02	4.118030e-03	4.303563e-05	-1.212153e-03	4.645534e-03	4.330282e-02	4.054383e-02	1.105764e-05	-1.910226e-01	-1.235904e-01	3.298483e-02	-8.449622e-02	-4.071589e-02	-3.222239e-07	-1.709087e-08	-2.577969e-02	-3.222537e-02	-3.386012e-02	9.655972e-04	1.729258e-03	3.523645e-04	7.822058e-04	6.857487e-04	8.703483e-03	1.004500e-01	7.173073e-02	-6.767165e-02	-1.140490e-01	1.849243e-02	-1.035235e-01
2.079073e+00	2.016695e-01	4.787211e-01	4.765055e-01	3.157530e-01	3.770368e-01	-1.231120e+00	-2.059212e-01	-2.881707e-01	-1.171931e+00	-8.225015e-01	-1.563745e+00	-7.604543e-01	-2.087855e+00	-1.889793e+00	-4.034879e-01	-2.271472e+00	-2.166168e+00	-3.648994e-01	1.463031e-01	5.126718e-01	5.001414e-01	5.281865e-01	3.534189e-01	4.886395e-01	-4.766795e-01	-3.252927e-01	-1.138354e+00	-1.930326e-01	-7.435753e-01	-6.768728e-01	-6.979691e-01	-4.526552e-01	-4.805036e-01	-4.381978e-02	-1.229077e+00	-7.927127e-01	-1.098885e-01	1.141307e-01	-2.845532e-01	-1.709223e-01	3.410755e-01	6.859601e-01	-1.937095e-01	2.768283e-01	8.641274e-01	-2.665560e-01	-2.613819e-01	-2.161180e-01	-1.231233e-01	-1.358428e-01	-6.255902e-02	-6.375119e-02	-3.297281e-01	-3.256598e-01	-4.311451e-01	-3.071951e-01	6.310707e-01	-3.391451e-02	-1.847110e-02	-9.699191e-03	-4.133952e-02	-2.458320e-02	-2.073976e-02	-7.213437e-02	-3.971537e-02	-3.844497e-02	-3.211808e-02	-1.984104e-02	-2.263485e-02	-2.089114e-02	-2.083572e-02	-5.018517e-02	-4.975956e-02	-6.974822e-02	-4.461191e-02	5.066684e-01	6.989317e-01	1.087455e+00	1.634144e+00	1.442656e+00	-9.657288e-04	1.838058e-01	6.139862e-01	-9.383895e-01	-6.500031e-01	-6.017451e-01	-8.222594e-01	-6.063990e-01	-4.113399e-01	-4.043218e-01	-1.023078e+00	-1.045884e+00	-1.065625e+00	-3.645200e-01	4.426994e-01	8.773777e-01	3.240472e-01	-3.383194e-01	2.952400e-01	2.032135e-01	1.252290e-01	2.267155e-01	-7.115132e-02	-7.498217e-01	-6.625237e-01	1.597205e-01	-4.543747e-01	-3.347925e-01	-3.392080e-01	5.994090e-01	-2.169101e-01	-4.541128e-01	9.020625e-01	-8.861642e-01	7.058865e-01	-5.801092e-01	7.427257e-01	-5.401878e-01	-2.075698e-01	-6.496329e-01	3.529471e-01	-1.533918e-02	-5.720788e-02	-6.017511e-01	-3.613677e-01	7.889614e-02	-7.742936e-01	1.101168e-01	3.531623e-01	5.034818e-01	5.057005e-01	4.894980e-01	-1.099435e-01	-1.191350e-02	9.008568e-01	7.657598e-01	6.799878e-01	-6.124897e-02	-4.493310e-01	3.460261e-01	7.601090e-02	-5.232193e-01	-5.207402e-01	-7.395196e-01	-6.432450e-01	-9.437174e-01	-1.055142e+00	-1.094464e+00	-1.220388e+00	-9.938828e-01	-6.952509e-01	2.699874e-01	1.204540e-01	-3.503352e-01	-2.095735e-01	2.372148e-01	7.645028e-02	-2.429910e-01	6.102530e-01	1.304378e+00	2.401447e-01	3.977974e-01	1.078699e-01	-7.488230e-02	-1.123711e-01	-9.050276e-01	-3.936010e-01	-1.821704e-01	-4.034448e-02	3.179079e-01	-4.736994e-02	-2.859772e-01	3.235815e-01	-3.596671e-01	-4.054505e-02	-8.837399e-01	-9.705957e-01	7.960314e-02	2.141947e-01	-2.350481e-01	6.806068e-01	1.896499e-01	1.373658e-01	2.719368e-01	4.299204e-01	-3.780825e-02	-8.327685e-03	1.362508e-01	-1.662586e-02	1.068020e-01	-7.078178e-01	-4.536026e-01	-4.298959e-01	-1.367878e-01	-7.795535e-01	-2.268734e-01	2.697824e-01	7.623327e-01	4.745012e-01	8.154344e-01	6.856926e-02	-3.513611e-01	5.310720e-01	2.456632e-01	-9.563478e-02	3.861851e-01	4.457586e-01	-2.110931e-02	-2.729834e-01	-3.047788e-01	-1.138133e+00	-5.717000e-01	-6.282769e-01	-6.400159e-01	1.530278e-03	-1.981461e-01	6.349511e-01	7.648922e-01	5.994594e-01	6.803363e-01	1.028993e+00	7.633482e-01	5.643418e-01	2.771213e-01	2.780573e-01	1.068826e+00	-1.222587e-01	-1.907847e-01	5.363423e-02	-4.519034e-02	-3.075511e-01	-3.231799e-01	-9.764011e-01	2.616296e-01	-5.800329e-01	-2.292425e-01	6.991624e-02	-3.658018e-01	4.061389e-01	3.820649e-02	-4.273143e-01	8.285277e-02	-8.721092e-01	4.141049e-01	9.220857e-01	3.253703e-01	-4.211680e-01	-1.154925e+00	-3.089431e-01	-1.157533e+00	-1.056601e+00	-4.752075e-01	3.699973e-01	3.217987e-02	6.757326e-01	7.623293e-01	9.656514e-01	1.131477e+00	4.198951e-01	-1.975212e-01	-6.433295e-01	1.374761e+00	2.753859e+00	2.572703e+00	-1.357831e-01	-7.975857e-01	-8.801896e-03	1.093087e-01	-1.432936e-01	-4.412400e-01	4.385584e-01	6.961508e-01	-4.228664e-01	-2.333588e-01	6.536465e-01	7.494258e-01	8.697164e-01	6.869385e-01	-2.274660e-01	-9.084625e-01	9.707038e-01	2.861902e+00	3.092504e+00	-2.832279e-01	4.295718e-01	5.776644e-01	-1.982969e-01	-8.250937e-01	-4.855813e-01	5.086373e-01	2.205819e-01	-3.272462e-01	-3.388819e-01	8.376030e-02	1.050653e-01	-1.773944e-01	-6.358566e-01	1.057662e+00	7.473644e-01	1.215322e+00	1.885112e-01	-3.497137e-01	1.145442e-01	-1.032382e+00	-5.966528e-01	-3.183069e-01	1.243441e-01	-1.667692e-01	8.016984e-01	6.270851e-01	-5.292851e-01	-7.111228e-02	6.419321e-01	3.605606e-01	5.707787e-01	7.359862e-01	2.015503e+00	2.249162e+00	1.330331e-01	-1.186304e-01	-1.307725e+00	3.299643e-01	-1.128181e+00	-5.732407e-01	7.736974e-03	-6.602273e-02	-1.464070e-01	1.317558e-01	9.583544e-01	-2.494009e-01	-1.979296e-02	4.417556e-01	3.832656e-01	8.909088e-01	9.555096e-01	1.942265e+00	2.609342e+00	-4.919804e-01	-6.339859e-01	-6.345689e-01	-1.045520e-01	1.832244e-02	2.360393e-01	-1.360391e-01	-2.020766e-01	6.567028e-02	1.253690e+00	5.864527e-01	-4.284222e-01	7.707041e-02	-1.984712e-01	-4.179923e-01	-5.513146e-01	3.530918e-01	-6.147248e-01	-4.500835e-01	-4.793146e-02	-1.970171e-01	-5.772841e-01	1.249371e-01
-4.398956e-02	4.063351e-01	4.184147e-01	3.905027e-01	3.249682e-01	2.688857e-01	7.258998e-01	8.478161e-02	4.673054e-02	-1.677524e-01	-2.796792e-01	-1.381227e-01	-1.523602e-01	-1.121321e-01	-2.581692e-01	-3.888921e-01	-9.563849e-02	-5.328378e-01	-2.147716e-01	-4.038941e-01	1.974358e-01	4.537390e-02	1.307848e-01	3.325806e-01	3.735788e-01	-1.459977e-01	1.205498e-01	-1.087569e-01	-8.717681e-03	-2.034783e-02	-7.736525e-03	-7.376404e-03	-6.323791e-03	-2.110732e-02	-4.852029e-02	-1.450579e-01	-2.168232e-01	-1.456497e-02	-5.021342e-01	-3.817006e-01	-2.515466e-02	2.510716e-01	1.002690e+00	1.722584e-01	-2.461642e-01	-1.801932e-01	-1.268864e-02	-8.555484e-04	-2.184787e-03	-7.981031e-04	-7.030181e-04	-6.323621e-04	-2.209547e-03	-5.903793e-03	-1.582884e-02	-3.517237e-02	-1.527208e-03	-1.286223e-01	-8.320676e-02	2.848283e-01	-1.215222e-01	2.410878e-01	-8.946386e-02	-5.250587e-02	-4.039934e-02	-2.281373e-03	-1.534813e-04	-3.776304e-04	-1.364520e-04	-1.229071e-04	-1.099016e-04	-4.272513e-04	-1.223194e-03	-3.217328e-03	-7.131897e-03	-2.727707e-04	1.259484e-01	2.625281e-01	2.134419e-01	5.768449e-01	4.672636e-01	-9.111503e-03	-2.028670e-01	-5.692030e-01	-1.891581e-01	-1.315738e-02	-3.142255e-02	-1.182258e-02	-1.109948e-02	-9.413602e-03	-2.785032e-02	-5.725601e-02	-1.725130e-01	-2.768699e-01	-2.243166e-02	1.399390e-01	1.902774e-01	3.818848e-01	5.107612e-01	4.439442e-01	-8.419595e-02	-4.260870e-01	-7.489451e-01	-5.933126e-02	-5.343825e-03	-1.191233e-02	-4.538884e-03	-4.152634e-03	-3.615262e-03	-1.278341e-02	-3.217449e-02	-9.837550e-02	-1.366392e-01	-8.179536e-03	-6.559983e-01	1.864565e-02	3.520240e-01	3.395545e-02	-8.522742e-02	6.926644e-01	-2.462609e-01	3.004735e-01	-7.541735e-02	-9.984665e-03	-2.189328e-02	-7.901396e-03	-6.906831e-03	-8.796284e-03	-3.769310e-02	-1.229127e-01	-1.469412e-01	8.221064e-02	-1.432634e-02	3.077504e-01	2.479461e-01	2.549266e-01	2.096909e-01	1.365650e-01	2.029091e-01	4.277160e-01	1.805286e-01	-9.276514e-02	-1.436409e-01	-2.874065e-01	-1.290863e-01	3.126240e-01	-1.060454e-01	-2.540356e-01	-4.364987e-01	-6.200012e-02	-3.379505e-01	-2.009689e-01	2.748874e-01	6.547496e-02	-6.320665e-02	-3.969915e-02	-1.492233e-01	-5.378239e-03	1.226861e-01	1.474898e-01	2.472670e-01	-1.763173e-01	-3.385300e-01	-1.503397e-01	3.014223e-01	-1.191652e-01	-3.188425e-01	1.189110e-01	-1.244833e-01	9.728308e-02	-2.044253e-01	2.247168e-01	2.268836e-01	1.204585e-01	-6.070319e-02	4.754504e-02	1.972331e-02	4.968993e-02	4.036487e-01	-1.537614e-01	-5.601071e-02	-1.314759e-01	-5.267331e-02	-4.334125e-02	-4.301471e-02	2.734811e-01	-3.537854e-01	-9.107806e-03	-2.855785e-01	-9.210180e-02	1.297583e-01	-3.165676e-01	-2.812846e-01	-1.078652e-01	-3.227927e-01	-7.951143e-02	2.981844e-02	8.223584e-02	-5.359262e-02	-7.963986e-02	2.052902e-01	-7.785209e-02	-6.161020e-02	-6.165924e-02	5.892461e-01	1.696161e-01	2.205174e-01	2.614278e-01	-1.514575e-01	1.082013e-02	-6.607021e-02	-1.826725e-01	-1.103178e-01	-7.567861e-02	-2.218940e-01	-9.871262e-02	4.591658e-01	2.913021e-01	-8.809575e-02	-2.157855e-01	-8.628776e-02	-6.523221e-02	-8.019320e-02	-2.522943e-01	5.172681e-01	-3.773367e-02	5.361275e-01	-1.773077e-01	1.242151e-01	-4.761025e-02	-1.213848e-01	-3.162560e-01	-1.386787e-01	4.857604e-02	7.575924e-02	1.892299e-01	-5.004435e-01	-9.078886e-02	-1.745906e-01	-6.945191e-02	-6.170634e-02	-8.314083e-02	6.134189e-02	1.098628e+00	-1.845598e-01	4.037026e-01	-1.140747e-01	-3.191098e-02	-2.022870e-01	-1.899525e-01	-3.101624e-01	-4.360140e-01	-2.234111e-01	-1.405185e-01	-3.585715e-02	1.342504e-01	2.821416e-01	7.175651e-02	4.865533e-01	-2.868039e-01	1.454294e-01	6.580757e-01	3.352002e-01	1.036773e-01	5.792270e-02	-5.437693e-01	6.153410e-02	-4.967147e-02	-1.764705e-01	-1.865890e-01	-3.154354e-01	-1.102071e-01	9.327500e-03	-1.059850e-01	3.152979e-01	5.540612e-01	6.625764e-01	-4.091289e-01	1.347838e-01	3.484886e-01	5.925271e-01	3.335961e-01	2.397129e-02	-3.110109e-01	-3.885271e-01	2.553311e-01	-8.781516e-02	-1.062070e-01	3.687673e-02	-2.029849e-01	-2.366140e-01	2.842258e-01	-9.642263e-02	-1.056224e-01	-5.934549e-02	-1.671943e-01	-7.200979e-02	-5.487735e-02	-4.361271e-02	-1.095999e-01	-2.003524e-01	1.853005e-01	2.179633e-01	6.447283e-01	1.163592e-01	-8.994359e-02	-1.407571e-01	-2.554560e-01	-4.498476e-01	-7.570737e-02	-2.896379e-02	2.770879e-02	6.686145e-02	-6.810803e-02	4.422472e-01	2.511089e-01	-4.554580e-01	2.376328e-01	-4.738340e-01	-1.141696e-01	4.994287e-01	2.070548e-01	6.713157e-01	2.178253e-02	-2.238335e-01	-3.661787e-01	-3.767371e-01	-6.017699e-01	-3.981628e-01	-1.719881e-01	-5.601835e-02	-4.491936e-02	2.804454e-01	2.204252e-01	5.707093e-01	5.885121e-01	5.233969e-02	-4.889272e-02	-9.608274e-01	5.366533e-01	1.487869e-01	9.187284e-01	4.068717e-01	1.929695e-01	2.077325e-02	1.049745e-01	-2.139613e-01	8.702003e-02	2.554374e-01	6.719312e-02	3.390778e-01	-1.422790e-01	9.075209e-02	-1.278576e-01	-1.207423e-01	-1.026999e-01	-3.072818e-01	1.908520e-01	-4.274818e-01	1.085409e-01	-2.016808e-01
-7.673603e-01	-6.146213e-01	-1.415905e-01	-5.811988e-01	-4.856251e-01	-3.635987e-01	-2.187412e-01	1.817590e-01	-4.291601e-02	3.142874e-01	1.855649e-01	3.707767e-01	3.520195e-01	1.078008e+00	1.023254e+00	-3.584373e-01	6.603592e-01	6.425006e-01	-4.282248e-01	-1.287132e-01	-2.781542e-02	-1.640274e-02	-2.132715e-02	-6.669283e-02	-2.399925e-02	-4.649541e-02	-4.183355e-02	-4.938552e-02	-3.203363e-02	-2.093440e-02	-7.591544e-02	-3.455081e-02	6.641856e-01	6.455171e-02	-4.031909e-02	-1.554238e-01	1.109065e-01	-1.985815e-02	-8.590785e-02	-2.090795e-03	-1.356155e-03	-1.846682e-03	-5.283792e-03	-1.789137e-03	-3.800972e-03	-3.703788e-03	-5.288974e-03	-3.151620e-03	-2.496046e-03	-9.653996e-03	-4.990158e-03	-2.967057e-03	3.107454e-01	-4.728451e-03	-1.907628e-01	2.469297e-02	-1.596374e-03	-2.483462e-02	-5.250080e-04	-2.844345e-04	-3.682483e-04	-1.272767e-03	-6.939696e-04	-6.357249e-04	-9.946974e-04	-1.427666e-03	-7.353110e-04	-6.922097e-04	-1.657133e-03	-7.146430e-04	-2.203518e-01	3.690748e-01	-1.091953e-03	-3.971656e-02	-8.174041e-02	-5.960273e-04	-5.446536e-02	-4.781903e-02	-3.556054e-02	-4.646512e-02	-1.346232e-01	-6.113257e-02	-9.114800e-02	-7.647691e-02	-1.120027e-01	-7.255414e-02	-4.681970e-02	-1.616879e-01	-7.468879e-02	7.296539e-01	9.657243e-02	3.513367e-01	2.637866e-02	-8.849992e-02	-3.998843e-02	-5.945549e-02	-1.389232e-02	-7.452977e-03	-1.001270e-02	-3.239544e-02	-1.346351e-02	-2.449279e-02	-2.102339e-02	-3.323132e-02	-1.907522e-02	-1.792330e-02	-5.877638e-02	-2.465370e-02	2.481566e-01	4.096023e-02	-2.737466e-02	1.749627e-01	-6.473791e-02	-1.352042e-02	-1.126070e-01	-2.268617e-02	-1.257771e-02	-1.462261e-02	-5.445097e-02	-2.587667e-02	-3.275338e-02	-4.898563e-02	3.576412e-01	-3.589192e-02	-3.924163e-02	-7.483251e-02	-3.772640e-02	1.424530e-01	-1.766851e-01	-4.487032e-02	3.648757e-02	2.761165e-01	-3.465839e-02	-1.098199e-01	-3.618069e-01	-1.315896e-01	1.012582e-02	-8.056078e-01	1.010630e-01	1.162075e-01	3.139249e-01	9.107406e-02	9.519732e-03	-6.295614e-01	2.654099e-01	1.157412e-01	1.296548e-01	2.208030e-01	3.567090e-01	2.168112e-01	5.068761e-02	2.447656e-01	1.866971e-01	-4.932141e-02	1.830236e-01	-3.073764e-01	-3.224402e-01	2.890595e-01	1.628580e-01	3.443642e-02	-1.237019e-01	-1.726492e-01	1.261805e-01	-2.849992e-01	1.414723e-01	-2.319686e-01	1.511224e-01	7.048143e-03	-8.572753e-02	-1.865778e-02	4.190176e-03	2.327103e-01	-2.175749e-02	5.565560e-01	-2.533314e-01	3.585045e-01	-3.087927e-02	4.025035e-01	-5.895928e-01	1.168286e-01	-3.587341e-01	5.626311e-01	1.313907e-02	-3.314989e-01	-2.537172e-01	-3.593326e-01	1.661653e-01	-5.107372e-02	2.967938e-02	5.847989e-02	1.129014e-01	2.970727e-01	-2.219850e-01	3.746581e-01	-2.928296e-02	4.693651e-01	-2.940150e-01	-1.252005e-01	-7.647852e-01	-7.443305e-02	2.424061e-01	-5.855830e-01	4.101649e-02	-7.867742e-02	-1.153633e-02	-1.781557e-01	2.149345e-01	7.226423e-02	3.361980e-01	2.955532e-01	1.626744e-02	-1.909640e-01	1.475925e-01	8.596803e-01	-3.604863e-01	3.797141e-01	-5.683849e-01	1.880351e-01	-1.026059e-02	-1.310958e-01	3.901340e-02	-3.295391e-01	-3.839016e-01	-1.966272e-01	3.478174e-01	4.242046e-01	1.006786e-01	-3.484263e-01	1.261807e-01	-5.618477e-02	1.421674e-01	-3.109096e-01	-2.194592e-01	3.498937e-02	-4.162766e-01	-9.322087e-03	9.544217e-02	2.454757e-01	6.876064e-01	2.035033e-01	-1.183974e-02	2.811818e-02	8.008425e-02	5.705534e-02	-3.867170e-02	-2.868623e-01	-2.237404e-02	2.649110e-01	7.673233e-01	3.372688e-01	4.373843e-02	3.846856e-01	4.981657e-01	-4.270523e-01	9.723892e-02	2.166917e-02	-3.319834e-01	-1.279673e-01	1.559396e-01	2.818588e-01	2.051830e-02	1.021437e-01	-2.060400e-02	-6.766332e-01	-5.884893e-01	-2.176854e-01	3.566806e-01	1.583716e-01	-8.528593e-02	1.585548e-01	-7.948189e-02	6.641145e-02	1.342430e-01	2.383234e-01	3.840805e-01	9.423387e-02	-1.492767e-01	1.160062e-01	7.366021e-02	6.712714e-02	6.622057e-02	-1.913274e-01	-5.260807e-01	-7.299823e-01	2.655902e-01	-4.682520e-01	2.028715e-01	-2.290553e-01	3.396329e-01	-2.445962e-02	-7.514864e-02	1.228365e-02	6.809433e-01	1.000175e-01	-5.075338e-02	2.156259e-01	-1.103989e-01	-3.418976e-01	-4.635719e-01	-4.402625e-01	-1.856518e-01	-5.645062e-02	1.398863e-01	5.572106e-01	7.011795e-02	-1.575455e-01	3.163586e-01	-1.692841e-01	3.836635e-02	-3.045299e-01	4.207879e-01	2.341881e-01	-7.928927e-02	1.808512e-01	-4.389864e-01	2.427137e-01	3.481167e-01	-7.069825e-01	-5.729067e-01	-4.468424e-01	-2.031113e-01	1.820145e-01	-3.694074e-01	1.687523e-01	2.552051e-01	-7.538279e-02	9.443604e-02	1.311114e-01	-5.085151e-02	2.152843e-01	5.203357e-02	-3.006911e-01	1.576115e-01	-4.019663e-01	4.578744e-02	3.710164e-01	-7.942966e-01	-1.003778e+00	2.946219e-01	2.351140e-01	4.392318e-02	1.743517e-01	-8.039770e-02	-3.208106e-01	-3.898174e-01	5.402515e-01	4.513459e-01	-1.790906e-01	-2.904525e-01	-3.863675e-01	1.203626e-01	1.765327e-01	-6.164450e-03	-4.165620e-02	-5.328302e-01	3.476896e-01	2.322631e-01	-7.739062e-02	-1.710521e-02	1.585915e-01	-1.428708e-01
4.509757e-01	1.699700e-01	-2.092996e-01	-3.597540e-01	8.591607e-01	2.097187e-01	1.315031e-01	6.643562e-02	4.140353e-02	-3.794383e-02	1.418465e-01	-1.322611e-01	3.084723e-02	-2.873434e-01	-3.089003e-01	2.496636e-01	-4.310583e-02	-2.203012e-01	-9.646559e-02	-1.910033e-01	-7.889771e-02	-5.073834e-03	-1.248402e-02	-1.313014e-01	-6.739832e-02	-1.032108e-01	-2.274704e-01	8.384541e-02	4.316034e-01	-1.954130e-01	4.285542e-01	-1.587065e-01	1.842709e-01	2.489327e-01	7.617717e-02	1.480102e-01	9.789632e-02	-4.982609e-01	-2.054929e-01	-2.300294e-02	-1.061683e-03	-3.299513e-03	-3.888733e-02	-1.668794e-02	-2.228743e-02	-1.612215e-01	-1.256204e-01	-1.019266e-01	-1.099192e-01	2.733810e-01	-1.225849e-01	1.757341e-01	-2.758751e-01	2.995094e-01	-1.362884e-02	2.299682e-01	2.493676e-01	-6.212355e-02	-3.288440e-03	-1.346572e-04	-4.144815e-04	-6.030005e-03	-2.415991e-03	-3.195993e-03	4.458708e-01	-2.264519e-02	-1.656114e-02	-1.707292e-02	-2.200427e-02	-1.865209e-02	-8.585097e-02	-1.310551e-01	-1.896762e-02	2.726524e-01	-2.851107e-01	-2.907769e-02	3.485438e-01	-1.609006e-01	-1.061550e-02	-2.817322e-02	-2.231960e-01	6.610232e-01	-2.276882e-01	4.424553e-01	-5.544793e-01	1.288228e-01	-3.259773e-01	1.992906e-01	-3.418220e-01	-2.061751e-01	1.337118e-01	3.558306e-01	7.559194e-02	2.629680e-01	-4.866381e-01	1.486292e-02	3.470247e-01	-4.598013e-03	-1.425588e-02	-1.550150e-01	-6.713357e-02	-9.137849e-02	-5.941363e-01	3.954367e-01	2.670783e-01	-9.367773e-02	-5.351977e-01	-8.011288e-02	1.082277e-01	1.779214e-01	1.800329e-01	-1.127487e-01	1.087081e-01	1.721306e-01	2.711729e-01	-1.513905e-01	-7.833082e-03	-2.773636e-02	8.008886e-02	-1.267769e-01	7.382605e-01	-2.813920e-01	-2.148765e-01	4.997883e-01	-2.468869e-02	-3.043176e-01	-2.747816e-01	-1.428671e-01	9.042567e-02	1.692298e-01	-1.546317e-01	8.998187e-03	-1.083560e-01	3.189637e-01	7.324309e-01	-1.239932e-01	4.938520e-02	-3.073329e-01	-4.305769e-01	6.569881e-01	1.208094e-01	-4.305346e-01	5.211394e-02	2.040010e-01	6.990377e-02	-6.391026e-02	-7.215618e-03	-2.670974e-02	-1.441372e-01	-1.528698e-02	-6.212635e-02	-2.033635e-01	1.152240e-01	-1.115193e-01	7.137716e-01	-4.012357e-01	1.599371e-01	2.077349e-01	2.300355e-02	8.811430e-02	-2.149726e-01	-5.290129e-02	1.901454e-01	-1.800049e-02	1.912790e-01	-1.255562e-01	-1.781893e-01	-1.774868e-01	-2.341965e-01	-2.414326e-01	-1.988338e-01	2.999820e-01	-4.052787e-01	-4.193971e-02	-1.485100e-01	-2.591286e-01	-2.451928e-01	-2.542548e-01	4.757184e-02	-6.127326e-05	-2.180213e-01	1.346036e-01	2.695576e-01	3.042848e-01	6.092851e-03	1.188911e-01	4.096655e-01	-8.061056e-02	6.260163e-02	1.014211e-01	1.080606e-01	4.573372e-01	-5.295771e-02	2.175127e-01	-3.588513e-01	-7.190515e-02	1.139107e-01	1.342128e-01	-8.878673e-02	-6.590480e-02	-2.500328e-01	-2.078166e-01	1.577547e-01	1.019458e-01	-7.443004e-02	-1.227177e-01	-5.399164e-02	8.845334e-02	7.449753e-02	-2.256020e-02	1.361039e-01	-6.249887e-02	1.809003e-01	1.463854e-01	2.718131e-01	-3.216960e-01	-1.063022e-01	1.222923e-01	-4.179459e-02	-5.496830e-02	-1.743603e-01	-6.407399e-02	-7.319104e-02	-2.737784e-01	1.038910e-02	-2.267745e-02	2.835278e-01	1.532170e-01	-2.268726e-01	-2.509221e-01	-6.217383e-02	1.942482e-01	4.084660e-01	9.696077e-02	-9.517958e-02	1.908216e-01	2.998254e-01	-1.935006e-01	2.540493e-01	-6.045634e-01	-1.314791e-01	1.770613e-02	1.686789e-01	-2.596478e-01	-1.428598e-02	-1.483228e-02	3.581955e-01	-4.452846e-01	-2.822424e-02	4.634865e-01	1.321550e-01	-1.101867e-01	-1.478609e-01	-1.717893e-01	-1.200905e-01	2.197409e-01	-7.374986e-02	9.781592e-02	1.561224e-01	7.428101e-02	-4.646852e-02	-5.513945e-02	-1.614365e-01	-4.711993e-02	3.193204e-02	1.347049e-01	-3.247981e-01	1.084949e-01	-1.958144e-03	3.285637e-01	-3.532328e-02	-5.997505e-02	1.659512e-01	-1.875539e-01	1.292217e-01	-1.037931e-01	-1.105984e-01	1.473931e-01	2.263964e-01	1.442060e-01	3.979695e-02	-1.928825e-01	-1.040350e-01	-7.037728e-02	1.743076e-01	-1.250568e-01	-2.898062e-01	-4.326476e-02	2.953978e-01	-3.105681e-01	-5.274237e-01	2.637144e-02	9.932365e-02	2.422191e-01	-4.761590e-02	-2.353920e-01	-1.123718e-02	2.575945e-01	2.017318e-01	3.185117e-02	1.178974e-01	3.125122e-01	2.529437e-02	1.012148e-01	-1.122850e-01	-5.160503e-02	-1.671825e-01	-2.738243e-01	2.105402e-01	9.753647e-02	-9.504398e-02	1.609224e-01	5.041318e-02	-1.717210e-01	2.330795e-01	2.299314e-01	1.019260e-01	3.436320e-02	5.182738e-03	-3.365882e-01	1.388173e-01	-1.094523e-02	-1.067554e-01	-1.591881e-01	-5.318521e-01	-2.943775e-01	1.502922e-01	1.292328e-01	3.941915e-01	-1.118960e-01	-3.477852e-02	9.033411e-02	-3.201389e-01	2.196475e-01	1.185585e-01	2.518127e-01	1.451134e-01	7.592809e-02	-2.072790e-01	2.051673e-01	3.268007e-01	-9.119521e-02	2.467087e-01	1.565507e-01	-9.523883e-02	-2.738880e-01	-5.870683e-02	-1.552204e-01	-3.334478e-01	1.262591e-01	1.445619e-01	1.636771e-01	8.289315e-02	2.123737e-01	-2.357589e-01	-3.501274e-02	-3.612056e-02	-1.432230e-01	5.540352e-02	1.815406e-02	4.705213e-01
-9.799144e-01	-6.333724e-02	-2.348881e-02	-6.532762e-03	-1.838894e-01	-2.199829e-05	1.326154e-01	-2.230428e-02	5.000230e-03	9.102843e-02	7.916708e-02	1.209536e-01	8.089565e-02	2.548603e-01	2.786592e-01	5.114139e-03	1.278272e-01	1.940246e-01	-8.080290e-03	-4.691325e-05	3.955260e-05	1.713243e-05	-1.293548e-02	-2.739018e-02	-3.880838e-04	1.079846e-02	-7.628735e-04	-5.675592e-03	1.025906e-04	-1.100570e-02	2.068702e-02	4.945113e-05	8.178815e-04	1.214024e-02	-1.942872e-02	2.361486e-02	4.235512e-03	-3.502739e-03	-8.520269e-07	0.000000e+00	0.000000e+00	0.000000e+00	0.000000e+00	7.604564e-09	0.000000e+00	0.000000e+00	0.000000e+00	7.604564e-09	0.000000e+00	0.000000e+00	0.000000e+00	7.604564e-09	-2.533007e-08	1.482890e-08	0.000000e+00	2.384093e-02	1.140685e-08	0.000000e+00	0.000000e+00	0.000000e+00	0.000000e+00	0.000000e+00	0.000000e+00	3.411901e-06	0.000000e+00	4.644071e-07	0.000000e+00	0.000000e+00	0.000000e+00	0.000000e+00	0.000000e+00	0.000000e+00	0.000000e+00	0.000000e+00	0.000000e+00	0.000000e+00	-2.695554e-02	-3.712405e-02	-3.543080e-02	-2.599453e-02	-5.259590e-02	-3.332436e-02	1.658981e-05	-3.273067e-02	4.078578e-05	-5.429750e-03	8.848618e-04	7.145273e-03	2.982182e-05	5.335484e-02	4.448531e-03	3.268557e-02	1.125442e-01	8.076843e-03	-2.554428e-02	1.351878e-04	0.000000e+00	-2.271296e-06	0.000000e+00	-1.787175e-02	1.207704e-05	7.695645e-05	3.298177e-05	1.293345e-04	2.364711e-02	9.754540e-05	2.298350e-06	0.000000e+00	2.137513e-05	-1.437743e-02	1.270255e-05	1.274535e-03	1.637324e-04	-1.039655e-02	1.326026e-03	1.426382e-04	2.511511e-05	7.777327e-06	-6.653898e-05	-1.569182e-06	2.609265e-04	1.157367e-04	1.487172e-04	-6.739982e-08	3.016588e-04	1.188412e-08	-5.695438e-09	1.450760e-07	-3.661308e-05	-3.102550e-06	-1.600418e-06	8.560597e-03	-1.702327e-02	-1.708023e-03	-1.473067e-01	-1.243256e-01	-5.504564e-03	-1.980882e-01	2.986546e-04	9.737204e-04	-6.533282e-02	-8.075499e-02	1.451877e-04	3.587427e-04	3.212084e-04	6.755842e-04	8.018104e-03	1.766951e-01	6.633236e-02	9.050707e-02	9.234606e-02	6.884207e-04	6.896231e-02	1.584762e-03	5.575660e-03	1.158636e-03	-3.635164e-03	1.022492e-06	-2.313494e-02	-9.190387e-03	-1.286656e-01	-1.168675e-02	-6.402407e-02	-6.823254e-02	-3.301483e-05	-1.005419e-02	1.455703e-01	7.112498e-04	-2.368062e-03	1.099083e-02	-6.702792e-02	1.259866e-02	-5.048017e-06	-3.065659e-03	3.560941e-09	-8.024743e-05	-2.645110e-05	-1.634588e-04	-2.101609e-02	-8.124210e-02	-1.015202e-04	-1.966356e-05	-2.303036e-02	-4.915683e-02	-1.916675e-03	-3.808172e-03	-8.160476e-05	2.065060e-05	8.880639e-02	7.439313e-07	9.852413e-02	1.137514e-05	1.311627e-06	-4.612470e-05	-9.674825e-05	-4.359577e-05	-2.613778e-02	-8.009234e-05	-2.321560e-05	-6.072073e-02	-4.571362e-02	-1.804500e-02	-1.543181e-02	-2.355719e-03	-4.641568e-03	-4.016309e-02	-1.683341e-03	1.346860e-02	-5.643617e-02	8.417562e-02	1.372515e-03	1.144292e-02	9.664718e-08	-1.203986e-05	-1.229371e-06	-7.770871e-03	2.119740e-03	-5.347543e-02	-3.306840e-02	-1.676026e-02	-4.800601e-02	-3.333209e-02	-6.805465e-02	9.335992e-03	4.167159e-05	-9.866007e-04	1.465409e-04	3.961283e-03	9.167444e-02	-5.778232e-02	7.177929e-04	6.480348e-04	-5.880730e-02	5.242893e-04	-2.863871e-02	1.548236e-03	3.852486e-04	-2.158172e-02	-1.612368e-05	-3.653533e-02	4.319265e-04	-2.838522e-02	8.298151e-02	2.806231e-04	-5.098154e-04	-5.749611e-04	-6.131243e-02	1.560464e-01	9.071712e-02	3.251356e-02	3.640186e-03	1.254550e-01	3.919002e-02	2.820553e-03	4.332761e-03	1.170109e-03	-1.333466e-02	-3.513981e-02	-9.712398e-02	9.501172e-04	3.266538e-02	4.682619e-02	-1.840601e-01	-1.728527e-01	-1.660008e-01	7.578535e-03	1.317433e-01	4.239401e-03	-2.664696e-02	3.227434e-03	1.883520e-02	3.583168e-03	3.367810e-03	7.776546e-02	7.140866e-02	4.307104e-03	1.176543e-03	8.028933e-02	3.223243e-03	7.537491e-02	6.972643e-02	8.451638e-04	-1.697121e-01	-3.306055e-01	5.668139e-03	1.395772e-02	-4.530634e-03	-6.674628e-06	-1.748398e-02	2.130541e-06	7.670693e-08	-1.608788e-02	2.515305e-04	6.428212e-04	-4.861802e-04	-1.752817e-02	2.866303e-07	4.614797e-06	-3.259392e-04	-1.001349e-03	-3.925351e-02	-4.819087e-04	1.535122e-02	-5.473501e-02	1.108258e-01	9.991538e-04	2.875472e-03	-6.551015e-07	3.512558e-02	-6.477169e-05	2.985929e-04	1.069905e-02	4.119696e-02	1.735127e-03	-1.314049e-05	-4.667816e-05	-1.048465e-02	-1.559301e-01	-2.175348e-01	1.773616e-02	-1.556431e-02	1.766454e-01	2.744273e-03	1.519738e-01	7.921405e-02	1.997233e-05	9.125889e-04	3.826274e-02	8.612322e-03	-7.318003e-02	9.249912e-02	1.761673e-02	1.540032e-02	9.864191e-04	1.363958e-03	-3.341095e-05	-1.497716e-01	-4.092806e-01	3.886207e-02	1.389658e-01	3.789241e-02	4.009111e-02	-2.271342e-03	-1.981241e-02	1.368647e-03	8.716209e-04	6.038251e-02	-6.494048e-02	-3.886337e-02	-1.837063e-04	-2.649889e-02	-6.393667e-02	3.435486e-04	-4.146152e-04	-6.135760e-02	-7.919504e-04	5.022807e-02	8.239668e-04	1.955763e-02	5.552343e-02	-4.844287e-02
-2.089631e+00	5.706557e-01	9.199715e-01	8.949344e-01	8.548360e-01	6.057512e-01	7.658390e-01	2.892896e-01	-9.256057e-01	-1.886631e-01	-5.377742e-01	-1.569450e-01	-1.625274e-01	2.740111e-01	-5.363440e-01	5.308860e-02	8.423360e-02	-2.063784e-01	-3.473745e-01	-3.832705e-01	2.915005e-02	7.014944e-01	-9.206930e-02	4.647811e-01	-3.374363e-01	-3.115254e-03	-1.116212e-01	-6.400375e-02	-6.609969e-03	-4.942138e-02	-5.333363e-03	-5.552868e-03	-1.588282e-02	3.551442e-01	-2.291566e-01	9.779748e-02	-2.875941e-01	-5.321162e-02	-8.578348e-02	1.932939e-01	2.399770e-01	2.906549e-01	3.401484e-01	-3.506247e-01	-7.438838e-02	-2.397242e-01	-8.462376e-03	-8.295529e-04	-6.452185e-03	-6.681680e-04	-6.958917e-04	-2.012600e-03	-1.256984e-02	-3.481639e-02	-4.370847e-02	-1.795395e-01	-6.969964e-03	-7.574719e-02	-7.869776e-02	-1.522565e-01	3.379401e-01	2.480413e-01	-5.999414e-02	-7.359124e-02	-1.080179e-01	-1.088652e-03	-1.040438e-04	-8.280766e-04	-8.336649e-05	-8.691815e-05	-2.557984e-04	-1.623917e-03	-4.589526e-03	-5.806657e-03	-2.676318e-02	-8.951080e-04	-3.501579e-01	2.721799e-02	5.094646e-01	6.154777e-02	5.315635e-01	-1.787599e-01	2.592516e-01	1.367508e-01	-1.214472e-01	-1.319901e-02	-9.490590e-02	-1.066373e-02	-1.110011e-02	-3.142905e-02	-1.721643e-01	-3.915124e-01	-4.620938e-01	-1.051516e-01	3.415889e-01	-3.290224e-01	-1.960612e-01	8.598789e-01	8.658230e-01	7.270154e-01	-3.746093e-01	-5.031456e-01	-5.968959e-02	-3.317504e-02	-3.331920e-03	-2.544144e-02	-2.686478e-03	-2.797400e-03	-8.044484e-03	-4.871388e-02	-1.275001e-01	-1.568245e-01	-5.154889e-01	-2.744177e-02	3.764424e-01	-4.834098e-01	2.061369e-01	-1.610494e-01	5.110731e-01	2.257238e-01	-1.678985e-01	-1.083400e-01	-4.921487e-02	-5.015485e-03	-3.787864e-02	-4.045469e-03	-4.212216e-03	-1.207901e-02	-7.176136e-02	2.264675e-01	-2.215811e-01	-1.356376e-01	-4.081839e-02	-1.145606e-01	1.340927e-02	-4.041283e-01	-2.102294e-01	-3.741398e-01	-1.831009e-01	1.197057e-01	1.390100e-01	-2.606624e-01	-1.852866e-01	2.554328e-01	6.547076e-01	-1.595543e-01	-3.725465e-01	5.538947e-01	3.098054e-01	5.003217e-01	2.666578e-01	-3.390594e-01	-3.216322e-02	-1.363965e-01	-4.935420e-01	-5.000742e-01	-5.443052e-01	-4.067896e-01	2.566079e-02	1.246752e-01	4.459370e-02	-1.561463e-01	3.926147e-01	-1.292677e-01	-1.339820e-01	3.637791e-01	3.881994e-01	5.977323e-01	1.999712e-01	4.171167e-01	3.393178e-01	-9.861582e-02	4.460646e-02	-3.828195e-01	-2.821078e-01	-4.586792e-01	-1.451842e-01	-1.037555e-02	2.643628e-01	-3.473490e-01	-4.580570e-02	-2.821410e-01	-3.723264e-02	4.379382e-01	-1.047149e-01	1.002888e+00	4.003988e-01	-1.860829e-01	6.293873e-01	-2.996416e-01	-3.795956e-02	-1.591556e-01	-4.609658e-01	-3.134555e-01	-3.270702e-01	-3.111664e-01	7.939585e-02	7.806195e-02	-3.818018e-01	-5.180266e-02	3.788503e-01	-4.215264e-02	-4.382317e-02	3.183904e-01	-1.897355e-01	9.360295e-01	1.566102e-03	3.549398e-01	3.485332e-01	6.244626e-01	-4.705442e-02	-3.281510e-01	-1.450062e-01	-2.960290e-01	9.423757e-02	2.040288e-02	-8.016413e-02	-3.001778e-01	-3.805464e-02	-2.420942e-01	-3.088871e-02	-3.212676e-02	-8.779714e-02	-6.568622e-02	4.135265e-01	1.015133e-01	3.664167e-01	1.232096e-01	3.989593e-01	-9.572122e-02	-4.654718e-01	-1.528750e-01	-3.796425e-01	8.736312e-02	-1.974644e-01	9.747484e-02	-4.777411e-02	-5.317284e-02	3.682976e-01	-4.327818e-02	-4.499139e-02	-1.205331e-01	7.575761e-02	3.957627e-01	-1.838855e-02	3.305398e-01	1.857551e-02	9.569821e-01	2.546011e-01	-3.783339e-02	1.168879e-01	-8.863700e-02	3.259144e-01	1.140844e-01	-3.822396e-02	4.345450e-01	-2.495074e-01	4.829001e-01	-2.093246e-01	1.789075e-01	-4.803003e-01	-9.127932e-01	-1.259983e+00	1.367639e-01	6.162393e-01	2.010285e-01	9.767356e-01	3.488137e-01	4.817787e-02	2.671122e-01	3.365293e-02	4.164983e-01	1.692846e-01	1.072872e-01	7.996737e-01	6.242121e-01	-2.763778e-01	-2.847026e-01	-2.937960e-01	-3.235999e-01	-1.539696e+00	-2.216332e+00	4.178274e-01	6.363368e-01	8.379120e-01	5.177739e-02	8.577013e-02	-6.161078e-02	-2.291785e-01	-6.019548e-02	3.941974e-01	9.812983e-02	2.480111e-01	5.311824e-02	-3.975028e-02	1.320329e-01	-3.227504e-02	-3.356685e-02	-9.152304e-02	-4.168341e-01	-1.074953e-01	6.953885e-02	3.537272e-01	-2.670296e-01	8.911666e-01	1.447137e-01	1.084209e-01	1.999107e-01	4.402063e-02	4.503758e-01	1.646036e-01	3.493564e-02	7.318321e-01	-1.341851e-01	-6.346439e-01	-1.107094e-01	3.224884e-01	9.222129e-02	4.155747e-01	3.688182e-02	-6.026325e-01	-1.308426e+00	-3.759403e-01	9.168803e-01	-6.010989e-02	-2.465755e-01	-6.715976e-02	-2.233024e-01	3.065030e-01	-4.709563e-02	-1.341558e-01	4.999560e-01	7.145585e-01	6.647381e-01	-2.431819e-01	1.318157e-01	2.738017e-01	5.363411e-01	3.362309e-01	-2.303742e-01	-1.511730e+00	-8.543559e-01	-1.911783e-01	-3.408173e-01	-6.676727e-01	-5.722698e-01	-6.187625e-01	-2.462615e-01	-2.060483e-01	5.849000e-02	5.228908e-03	-1.643373e-01	-4.567348e-01	6.895297e-01	-1.411541e-01	3.404631e-01	6.012208e-01	6.662572e-01	4.372871e-01	5.220660e-01	4.472778e-01
1.062160e-01	7.150644e-03	1.627719e-02	1.018045e-02	3.824982e-02	2.019484e-02	-2.600039e-02	-1.375269e-02	-8.073837e-03	3.889418e-06	-3.647874e-03	-2.697952e-02	-1.974197e-02	-7.638164e-02	-7.105135e-02	-5.246699e-03	-7.374917e-04	-1.189505e-02	9.207540e-08	-2.058592e-02	5.509529e-03	5.875146e-03	5.483194e-03	1.523147e-02	8.691068e-03	2.916908e-03	1.083034e-03	-2.229738e-03	-1.101565e-05	-4.884533e-03	-5.154925e-04	-4.272718e-08	-5.994656e-02	-4.702447e-04	4.578074e-08	-9.774161e-03	-1.114132e-02	8.969785e-05	5.025408e-03	2.451411e-03	1.548080e-02	1.466840e-02	4.577175e-02	1.580300e-02	-3.752244e-02	-1.156461e-02	-6.746245e-03	-1.172293e-07	-4.344286e-06	-2.414926e-03	-9.973458e-04	-5.014071e-02	-5.305942e-02	-1.670711e-02	-5.769034e-02	-5.591551e-02	0.000000e+00	-1.897258e-02	1.098044e-02	4.472118e-02	1.053290e-02	2.451317e-02	1.960642e-02	-4.002453e-03	-1.253952e-02	-1.660896e-02	-6.001767e-03	-6.257543e-04	0.000000e+00	0.000000e+00	-3.093439e-02	-1.696037e-02	-9.421873e-03	-2.935534e-02	-4.935772e-02	0.000000e+00	-5.733830e-02	1.089618e-02	3.596722e-02	3.842153e-02	2.087875e-02	1.228808e-02	7.852659e-03	-4.421269e-02	5.479267e-04	1.035492e-05	5.592777e-06	-1.350654e-02	-2.085886e-03	-1.038371e-02	-4.895883e-02	-4.836726e-02	-1.064085e-01	-1.719933e-02	7.793556e-05	1.144874e-02	-2.357450e-02	1.514084e-02	7.233907e-03	1.654957e-02	1.242790e-02	-3.815585e-02	-3.301119e-06	6.750386e-04	-1.176800e-02	-4.679325e-03	0.000000e+00	0.000000e+00	-5.338591e-03	-1.946432e-02	-1.001099e-04	-2.389146e-02	-1.543860e-02	0.000000e+00	2.599319e-02	4.805125e-03	9.029978e-03	8.734515e-03	1.001614e-02	-1.620084e-02	-6.533027e-02	-6.354674e-07	1.231770e-06	-4.088948e-05	-1.471131e-08	-1.010161e-04	-2.436969e-05	-1.335582e-02	-6.048629e-03	-2.221928e-02	-4.915653e-02	-3.101064e-02	0.000000e+00	1.297519e-02	-4.257042e-03	2.591080e-03	3.358330e-03	1.584144e-02	1.293962e-03	-5.903698e-02	7.816202e-04	-1.024102e-02	2.733991e-06	4.246254e-03	-3.679471e-08	5.467062e-09	-4.851746e-02	-1.282888e-03	2.856971e-06	-4.938291e-03	-3.960010e-03	2.601950e-06	2.138253e-02	3.238747e-03	1.848083e-03	3.881641e-03	2.013622e-03	-5.087574e-03	5.075490e-03	1.952875e-03	7.103571e-05	-1.063734e-05	-2.307027e-03	-1.667107e-05	1.164662e-08	-3.195910e-06	-1.818901e-03	9.468707e-05	-1.216847e-02	1.386884e-02	0.000000e+00	3.204187e-02	3.993739e-03	5.429766e-03	5.449676e-03	2.559013e-02	7.474424e-04	-6.522089e-02	-3.838663e-02	1.175336e-03	1.267178e-07	-1.087468e-03	0.000000e+00	0.000000e+00	-4.383560e-02	-7.582773e-03	-2.153293e-06	-5.266516e-02	-1.162664e-02	0.000000e+00	1.273078e-01	2.369074e-03	3.952875e-03	-1.113544e-01	6.190438e-03	-2.570345e-02	1.685568e-03	-3.534962e-02	-5.833186e-04	1.165575e-08	0.000000e+00	-1.213196e-03	0.000000e+00	-2.812455e-03	4.069619e-02	-4.740607e-04	-7.809088e-03	-1.033690e-02	0.000000e+00	2.722909e-02	4.271232e-03	5.128901e-03	-6.629474e-02	-1.469155e-02	3.329373e-03	1.388075e-03	-3.948711e-03	5.902383e-06	0.000000e+00	-4.382650e-04	-3.751639e-05	0.000000e+00	-5.099299e-03	-1.855703e-03	-2.176763e-02	-5.625665e-03	-8.367947e-03	0.000000e+00	2.198195e-02	2.395734e-03	2.358737e-03	1.283460e-02	-2.465929e-02	3.562491e-03	-3.976409e-02	9.633454e-05	1.391301e-04	-2.274011e-03	0.000000e+00	0.000000e+00	0.000000e+00	-2.160512e-04	3.438511e-05	-1.341520e-04	-8.615597e-03	-7.739931e-03	1.070039e-02	-2.223859e-02	-7.423405e-04	7.275967e-03	-9.132062e-03	-6.160174e-03	5.970892e-03	3.064440e-03	1.636381e-02	1.218416e-02	7.698336e-07	1.920155e-05	1.718431e-02	-1.575218e-08	3.432701e-02	3.726186e-02	-8.259945e-04	1.685414e-01	4.864548e-03	1.147841e-07	-6.435332e-02	-1.761702e-03	2.700030e-03	1.345512e-02	1.932640e-02	4.475494e-02	1.460751e-01	7.531382e-02	4.701795e-03	-8.926550e-05	9.630298e-04	2.525574e-02	-4.407568e-05	2.557682e-03	3.774819e-02	4.522200e-02	8.634193e-02	7.548198e-02	1.749924e-06	4.624561e-02	4.196378e-04	-4.235222e-03	-1.704548e-02	1.291704e-02	-2.580321e-04	-1.032021e-02	3.536683e-04	-1.507157e-03	-3.902142e-05	-5.380247e-07	0.000000e+00	0.000000e+00	4.747864e-06	2.605907e-05	5.347772e-06	-6.175889e-04	-7.843275e-03	3.802282e-09	1.782332e-02	3.842704e-03	3.811677e-03	3.295550e-03	-8.546095e-03	-5.903974e-03	6.114041e-02	6.315035e-02	8.647795e-02	4.534216e-02	6.563681e-06	-1.591076e-02	-1.199465e-06	1.500855e-01	3.713838e-02	1.429153e-04	-1.014171e-02	-6.683086e-03	8.390446e-06	-3.577890e-02	5.008319e-03	-1.327983e-04	2.505469e-02	-4.280244e-03	2.099240e-02	4.866198e-02	1.469322e-02	1.490442e-02	2.329457e-02	3.495132e-04	-1.136124e-02	6.961816e-08	1.259028e-01	7.203995e-02	1.147871e-03	7.858761e-02	-1.001737e-02	6.609536e-03	4.112644e-02	-1.084641e-01	5.089402e-02	1.464591e-03	-1.085956e-02	-7.910842e-03	2.118004e-03	-2.561191e-02	-4.654201e-03	4.284197e-06	2.805750e-05	0.000000e+00	7.365645e-05	5.532127e-04	1.496554e-03	3.894545e-04	8.726736e-03	5.540382e-03	0.000000e+00
7.419446e-07	-1.684614e-02	-3.932059e-05	4.740626e-05	1.201836e-02	-4.537060e-02	-4.715984e-08	1.348250e-04	-8.740796e-02	1.213143e-02	-5.237494e-02	1.867449e-02	-2.312105e-02	-1.392849e-02	-1.892970e-02	-9.879741e-02	-1.684090e-03	-1.480317e-01	-3.251739e-03	-2.674821e-02	-6.130974e-03	-4.778259e-04	-2.691694e-02	1.218326e-04	-1.330349e-01	1.540804e-03	-5.218269e-02	-1.969103e-04	-4.724735e-02	-8.527557e-02	4.091247e-02	-4.563193e-02	6.955526e-04	-6.496333e-05	-7.584130e-06	-3.860911e-05	-3.068383e-02	3.626974e-03	1.140328e-03	-9.830523e-03	-2.210367e-05	-4.123851e-07	3.912059e-04	-3.588041e-04	-4.577861e-03	-1.130462e-01	-5.962320e-04	-2.484966e-04	-5.059716e-05	-3.228877e-02	9.362263e-04	2.324459e-03	5.542961e-03	7.619111e-03	7.791452e-04	1.841634e-02	1.461122e-03	1.107543e-01	-2.054309e-02	3.650870e-03	8.421437e-03	1.107851e-03	4.902375e-05	2.610157e-02	-5.661941e-02	6.804361e-03	-2.215405e-04	-8.332013e-03	-6.863667e-06	3.133900e-07	1.843946e-08	-4.364992e-05	-6.458676e-02	5.601976e-04	4.864312e-03	-4.846475e-07	1.435804e-02	-4.937622e-06	-5.789784e-05	9.000556e-03	-1.966645e-03	-3.268453e-02	-1.588327e-05	-5.643042e-05	3.116696e-04	-2.764256e-06	4.879152e-03	-7.952396e-03	8.917430e-04	-2.070589e-02	-1.586176e-02	-1.937922e-06	-3.360226e-04	1.585697e-02	-2.042530e-03	-5.722987e-03	2.741724e-02	-1.631890e-02	-4.514411e-04	-1.854628e-03	-1.261735e-02	2.299317e-02	-1.761836e-02	-1.559741e-02	-2.304324e-04	5.454511e-05	1.814376e-04	2.360547e-03	8.645385e-04	7.331059e-04	1.557625e-04	2.178186e-05	1.065106e-04	3.287499e-02	-1.518410e-02	4.105491e-02	-2.363345e-03	7.096885e-04	8.847097e-05	4.568473e-03	5.967922e-02	-4.218997e-03	6.176503e-03	-5.536239e-03	4.275065e-02	2.006792e-02	3.187960e-04	8.894599e-02	4.444060e-03	4.326448e-02	-1.671532e-02	1.800554e-04	1.607989e-04
-8.987010e-02	-1.466531e-02	-5.155066e-02	-1.613964e-01	-7.107324e-02	4.180121e-01	1.190097e-01	-4.422734e-01	2.311978e-02	3.420257e-02	1.324133e-02	-1.964767e-01	-1.825163e-01	9.546034e-02	-1.478443e-01	4.961282e-02	1.544003e-02	1.110567e-01	4.766451e-01	6.287446e-03	3.768011e-02	-6.917522e-01	-2.241292e-01	3.398681e-02	1.866790e-01	-3.805021e-03	1.297438e-01	-3.055752e-01	4.453100e-01	-9.153816e-02	3.339137e-01	-3.825108e-01	-2.428715e-01	4.845941e-01	2.654119e-01	-1.886236e-01	4.137465e-02	2.640546e-01	-3.545515e-02	3.117165e-01	2.687795e-01	-1.772048e-01	3.702360e-01	3.055790e-01	4.180578e-02	2.403445e-01	-5.904728e-02	5.038923e-02	-3.347353e-01	-1.328115e-01	-2.708501e-01	-4.832218e-01	8.781362e-03	-3.383665e-02	1.731638e-01	-1.862519e-02	-1.461912e-01	-1.883742e-01	2.045667e-01	2.440443e-01	4.160951e-01	-4.784539e-01	-1.008196e-01	-3.060201e-01	4.622926e-01	-1.086994e-01	1.411652e-01	-2.335399e-01	-5.403830e-01	5.659153e-01	-2.635442e-01	-7.172281e-02	1.146024e-01	1.548921e-01	5.666727e-02	1.300221e-01	8.244768e-03	-2.034142e-02	4.399349e-02	1.521767e-01	-1.109493e-01	-2.239425e-01	-2.651221e-02	-2.594551e-01	1.457250e-01	-1.636190e-01	2.995891e-01	-8.702732e-02	-2.620686e-01	4.602120e-02	4.467547e-02	9.021429e-02	3.591647e-01	1.575033e-02	9.538960e-02	6.758838e-02	-4.340039e-01	5.130574e-03	-3.748783e-02	2.066429e-01	-3.613490e-01	3.103175e-01	1.184155e-01	-9.648904e-03	-2.607510e-01	3.606077e-01	-4.369559e-02	-9.189252e-02	-1.978993e-01	1.114647e-01	1.318899e-01	1.832959e-01	-1.805897e-01	6.848508e-02	6.953362e-02	-3.166285e-01	8.222511e-02	2.509258e-01	-3.012150e-01	3.222933e-01	-7.594941e-02	1.043885e-01	3.762935e-01	1.928145e-01	2.846604e-02	-3.875662e-01	-1.963230e-01	-1.564921e-02	9.625617e-02	2.992700e-01	-1.543396e-01	-2.749304e-01	1.213022e-01	-4.368391e-01	-6.725122e-02	-9.853287e-02	-4.561438e-01	-2.382431e-01	1.688742e-01	1.820945e-02	-1.042283e-02	-4.672712e-01	-1.778075e-01	-2.595520e-02	2.711795e-02	-4.086654e-02	6.520216e-01	8.794542e-02	2.365184e-01	5.015779e-02	7.270424e-02	5.211259e-01	1.705370e-01	-6.277849e-02	1.290702e-01	4.852163e-01	-2.439908e-01	-1.040929e-01	-6.216846e-01	-6.936031e-01	-2.025859e-01	-7.506708e-04	-1.135237e-01	6.846386e-01	1.497774e-01	-2.691817e-01	-7.513986e-02	3.146229e-01	-3.393561e-01	-2.674531e-02	3.871770e-01	-1.782724e-01	-1.042319e-01	1.465397e-01	-3.353344e-01	-2.115651e-01	2.200078e-01	6.893732e-02	2.657472e-01	-1.206082e-01	3.468178e-01	-2.086212e-01	-1.906342e-02	-2.233927e-01	5.585688e-02	-2.798225e-01	7.227422e-02	1.803846e-02	8.071798e-02	6.698528e-01	1.554797e-01	2.590721e-02	-2.816405e-01	1.665271e-01	8.967449e-02	-3.102204e-01	-6.763565e-01	-1.714862e-01	6.969156e-01	-4.263427e-01	4.789800e-02	-1.060943e-02	1.762655e-01	-1.393435e-01	-2.053150e-01	3.381119e-01	-5.383457e-03	3.905206e-02	2.975051e-01	-7.833798e-02	1.791399e-01	-4.987192e-01	-1.736160e-01	6.920362e-02	1.359570e-01	-2.051165e-01	7.322593e-02	5.806084e-01	-1.843115e-02	-5.600813e-01	-4.657992e-01	3.184191e-02	-3.707202e-01	-1.818182e-01	7.141256e-01	3.782934e-01	2.458007e-01	3.704309e-01	-1.819129e-01	1.307047e-01	1.718840e-01	-4.307014e-01	-1.264200e-01	2.861774e-01	-2.698930e-02	-3.062915e-01	1.624200e-01	2.784425e-01	1.562668e-01	2.204293e-01	-6.167078e-02	1.083733e-02	-9.146033e-02	8.558920e-02	-2.996815e-01	-3.973240e-02	3.517728e-01	-4.181528e-01	-2.635818e-02	-6.926474e-02	-4.390211e-02	-4.088241e-01	-3.898813e-01	-1.407088e-01	4.696966e-01	-4.320354e-01	-2.907088e-01	3.133656e-01	5.289139e-01	5.094095e-01	7.241639e-01	-8.500926e-02	2.431605e-01	2.681137e-01	-2.870628e-01	-1.027681e-01	-3.063324e-01	1.204736e-01	-1.680073e-01	1.031495e-01	-3.168776e-01	-9.111222e-02	4.688593e-02	3.308702e-01	-2.907233e-01	-1.386845e-01	2.633367e-01	3.511551e-01	2.528092e-01	4.034728e-01	1.643528e-01	3.211295e-01	2.774883e-01	-7.279335e-01	-5.549682e-01	2.236748e-01	-2.475123e-01	-1.125820e-01	-3.422246e-02	-2.260870e-01	4.855328e-01	-5.002140e-01	1.632401e-01	1.808306e-01	-6.238703e-02	4.409554e-01	4.310560e-03	-4.331634e-02	-3.852102e-01	-3.990508e-01	2.696920e-02	-2.862270e-01	3.366644e-01	9.250372e-01	-1.096540e-01	-2.689945e-02	3.109484e-01	-2.903220e-01	-1.870620e-01	-7.072754e-02	-1.034334e-03	-5.489311e-02	-4.877240e-01	2.923503e-01	1.027908e-01	-2.646861e-01	3.724045e-01	2.200474e-01	-7.445350e-01	-6.142485e-01	1.456985e-01	-1.017448e-02	6.555321e-01	-7.282148e-02	1.902968e-01	1.882742e-01	-1.102731e-01	-5.828262e-02	6.088162e-02	1.317142e-01	1.401329e-01	1.726559e-02	7.462029e-02	8.910884e-02	3.012480e-01	-1.649636e-03	3.026816e-01	-7.621750e-01	-5.440596e-01	3.715696e-01	4.149135e-01	5.671771e-01	2.579037e-01	3.763827e-02	-7.022054e-01	2.708684e-01	-3.793264e-01	-2.649467e-01	-8.708032e-01	-1.319701e-01	-9.935760e-02	-4.634249e-01	1.282875e-01	-7.063804e-02	2.746836e-01	8.485027e-02	2.181442e-01	2.248810e-01	-2.282714e-01	1.060836e-01	7.846243e-01
-9.825126e-01	2.053405e-01	-2.731474e-01	-1.588357e-01	-2.248909e-01	-4.517849e-01	-4.171310e-01	-9.623766e-02	-2.424312e-01	-8.856266e-02	1.323970e-02	2.106718e-01	2.476367e-03	-9.508619e-02	-3.632102e-02	-8.085843e-03	1.109193e-01	-3.112373e-02	-8.722172e-02	-8.736692e-03	3.684847e-01	4.887335e-01	6.024073e-02	4.418369e-01	-3.797294e-01	6.421851e-02	4.059612e-01	-3.256967e-01	-1.965039e-01	-6.255230e-02	5.901918e-01	2.757827e-01	1.820399e-01	3.966411e-01	-3.542131e-02	5.344321e-02	9.752662e-03	6.409285e-02	-1.369865e-01	-6.026401e-02	-5.675226e-03	-2.864805e-01	1.728661e-02	-9.214110e-02	1.906101e-01	-1.173736e-01	-3.270825e-01	1.029119e-01	-3.969333e-01	-1.124739e-01	-4.134550e-01	1.632900e-01	2.141234e-01	5.013088e-02	4.802724e-01	3.232700e-01	7.358832e-01	4.964777e-02	-2.986033e-02	-1.409026e-01	-5.462177e-01	-3.352354e-01	-2.314875e-01	-2.051987e-01	2.960095e-01	-4.483956e-01	-2.429479e-01	1.306405e-02	5.927005e-01	4.793283e-01	2.404114e-01	4.103774e-01	1.649178e-01	3.672152e-01	1.860806e-01	2.972544e-01	-8.595230e-02	-8.938374e-02	-1.238702e-01	1.462277e-01	3.152705e-01	8.026195e-02	-2.405045e-01	-1.106649e-01	-1.084198e-01	-1.081027e-01	2.728933e-01	1.553037e-01	2.873517e-01	7.794298e-02	-2.814346e-03	6.950757e-02	-8.430586e-02	-1.859718e-01	1.041981e-01	2.493857e-01	-3.239277e-01	4.076030e-01	3.472727e-02	3.083525e-01	9.157919e-02	1.020075e-01	-3.865155e-01	1.876780e-02	-1.365416e-01	-3.403516e-01	6.891423e-03	6.543379e-02	-7.982064e-03	2.462562e-02	-1.829285e-02	1.871859e-01	-4.082709e-02	2.138867e-01	3.757127e-01	1.814772e-01	-4.102060e-01	2.941964e-02	-2.520037e-01	1.028289e-02	-4.041750e-01	-1.456518e-01	-6.654116e-02	-1.108546e-02	-2.940724e-01	-3.054798e-02	-5.116294e-01	-1.686009e-01	-9.864163e-02	-9.600495e-02	-2.114989e-01	-4.386007e-01	-2.982088e-01	-1.685066e-01	-1.357625e-01	2.830855e-01	9.819628e-02	2.059655e-01	4.044114e-02	-5.575867e-03	5.596444e-02	7.613318e-02	-9.378528e-02	1.319165e-01	2.422445e-01	4.214729e-01	-3.396696e-02	6.194387e-02	-2.215971e-01	-2.704408e-02	-3.515323e-01	1.786442e-01	2.435982e-01	-1.683006e-01	9.874115e-03	-5.421879e-01	-6.310961e-02	3.522529e-01	-4.814817e-01	-2.812928e-01	3.314410e-01	-7.489633e-02	3.679045e-01	1.231115e-01	2.190931e-01	-3.082078e-01	-1.696577e-01	-8.904073e-02	-3.905212e-02	-2.329125e-01	-1.123046e-01	2.324312e-01	2.252760e-02	3.168294e-01	2.387233e-01	9.701315e-02	-2.221189e-01	7.767672e-03	4.687040e-02	3.950665e-01	-4.818670e-02	-1.581430e-01	-2.306305e-01	6.660825e-02	-2.914388e-03	2.347333e-01	-5.003039e-02	-5.280358e-02	-1.364553e-01	3.522738e-01	3.695583e-01	3.942175e-01	5.393638e-01	3.664109e-01	2.087421e-01	1.773289e-01	2.868536e-01	-1.882363e-01	-9.219958e-02	2.712557e-01	-7.608067e-02	-3.506495e-02	2.440771e-01	-1.812630e-01	-1.711079e-02	2.053107e-01	-1.825595e-01	-1.269403e-01	-3.702691e-01	4.013732e-01	-1.638219e-01	-2.976761e-01	3.126431e-01	3.285971e-02	4.543598e-01	1.204281e-01	-1.455226e-02	4.472423e-01	2.639976e-01	-3.100245e-02	-1.430840e-02	-5.227741e-01	-6.428372e-02	-3.566449e-02	-7.540758e-02	-6.139957e-02	-1.563928e-01	1.148992e-01	5.387277e-01	-1.898708e-01	3.324597e-03	2.652719e-01	8.542533e-02	1.926318e-01	1.097310e-01	1.254289e-01	6.473132e-01	-2.816130e-01	-4.291195e-02	-2.722977e-01	1.720803e-01	-2.044482e-01	6.554085e-02	-2.036733e-01	-4.207104e-03	2.070956e-02	3.201469e-02	6.300413e-01	1.628557e-01	-4.727838e-03	3.191181e-01	9.031762e-02	3.919896e-01	2.533158e-01	-1.672337e-02	3.319189e-01	-1.709555e-01	-9.965515e-02	2.122027e-01	-2.855315e-01	-8.182087e-01	-4.738080e-01	-1.840987e-01	-1.914452e-01	-3.337739e-01	-1.241462e-01	4.520559e-01	-4.416319e-02	-3.701970e-01	3.798707e-02	7.042977e-02	1.864694e-01	6.651640e-02	-3.780717e-02	2.296205e-01	-4.048953e-03	-7.690791e-02	2.509428e-01	-1.325028e-01	-4.827465e-01	-2.703065e-01	-1.512797e-01	-3.534279e-01	-4.180257e-01	-1.724898e-01	2.003609e-01	2.352668e-02	-8.077353e-02	1.550819e-02	4.245180e-01	1.945230e-01	2.043391e-02	-3.251182e-02	2.106241e-01	-2.115738e-01	2.582029e-01	-3.208205e-01	-1.209090e-01	-3.142906e-01	-1.723556e-01	-1.788673e-01	-1.685501e-01	-1.260041e-01	-5.289325e-01	6.257096e-02	4.023789e-03	1.129520e-01	2.331735e-01	1.133977e-01	2.663420e-01	1.410737e-01	3.802698e-02	6.777224e-02	3.893135e-01	1.753367e-01	9.403056e-02	7.068121e-02	-3.357847e-01	-3.886700e-01	-2.766036e-01	-3.264453e-01	-4.161639e-01	-3.606044e-02	-9.819539e-02	1.101600e-01	1.267921e-01	2.001332e-01	8.198414e-02	1.282060e-01	1.209741e-01	-4.175837e-02	-2.107835e-02	3.875084e-01	2.639117e-01	1.177478e-01	2.595395e-01	-4.388150e-01	-5.307699e-01	-3.838855e-01	-4.685612e-01	-4.734294e-01	9.530228e-02	1.302357e-01	4.504832e-02	3.468227e-01	4.261397e-02	1.186304e-02	-2.972378e-01	2.163303e-01	5.091521e-01	3.261645e-01	-1.086350e-01	4.571740e-01	2.155571e-01	1.603826e-02	-1.021871e-01	-4.982604e-02	-6.905544e-01	1.743459e-03	-9.884550e-02	2.610122e-02
-4.253283e-02	-2.073392e-02	0.000000e+00	0.000000e+00	-5.144358e-05	-7.459385e-05	1.125087e-05	-3.027622e-02	-4.806123e-02	4.062884e-06	1.205184e-07	4.560802e-03	7.336136e-05	3.270478e-02	3.904834e-02	-8.672030e-03	7.516330e-04	3.413105e-02	-4.329737e-02	-6.873419e-04	-5.116634e-04	0.000000e+00	0.000000e+00	0.000000e+00	-1.232265e-02	8.212527e-05	-4.635956e-03	-7.544319e-02	1.569991e-03	2.511614e-03	6.737898e-04	2.837988e-03	1.266854e-02	3.802704e-03	1.636557e-03	4.219095e-03	6.399868e-03	-2.936007e-02	-1.983741e-03	-5.531338e-05	0.000000e+00	0.000000e+00	-3.187205e-04	-2.889538e-04	-1.558306e-02	-5.690764e-02	-3.272632e-02	-7.183473e-04	-8.422178e-04	-8.510458e-03	-1.034917e-03	-7.296831e-04	-7.805717e-04	-6.415233e-04	2.817225e-02	1.200569e-03	-8.292919e-02	-1.703652e-04	0.000000e+00	0.000000e+00	0.000000e+00	-2.531518e-05	-4.069981e-05	-2.234565e-05	-6.439414e-02	-6.585809e-03	-2.110746e-04	-2.779184e-04	6.707396e-04	-3.813724e-02	3.561534e-04	-3.637152e-04	-3.954389e-02	-3.540449e-05	-6.684763e-05	-4.404201e-04	-1.600328e-04	0.000000e+00	0.000000e+00	0.000000e+00	-5.155407e-03	-6.907129e-06	-2.027369e-05	-6.897255e-02	-9.520608e-03	-7.379771e-05	-1.106700e-03	1.258978e-02	-4.962218e-05	1.454811e-05	-3.757568e-04	-7.819181e-05	5.603870e-03	1.793222e-02	-1.067447e-01	-1.119576e-04	-1.255181e-05	3.282129e-07	0.000000e+00	-3.751784e-05	-9.427169e-06	-6.738478e-06	-3.146429e-04	-3.017505e-04	1.308699e-04	1.916205e-04	-6.598181e-05	2.636386e-02	1.374006e-02	3.451986e-04	-4.375308e-02	-2.334927e-06	-1.374632e-04	-2.728505e-02	-2.162221e-02	0.000000e+00	0.000000e+00	0.000000e+00	-5.439386e-04	-5.750647e-05	-9.825984e-03	-9.630561e-03	-1.066461e-03	-6.033054e-04	-3.573420e-03	6.101784e-05	-6.705099e-04	-8.266030e-02	-6.796471e-04	3.807489e-02	3.432924e-02	-3.718415e-02	-1.120690e-03	-2.213637e-02	2.690326e-07	0.000000e+00	3.802282e-09	-1.133289e-06	6.777153e-05	1.667370e-04	-2.127833e-02	-7.043047e-03	5.331852e-02	-5.035339e-02	1.201127e-03	2.055600e-03	3.230624e-03	3.239658e-03	2.702716e-03	2.121193e-03	1.563205e-03	-2.777638e-03	-4.742180e-03	-7.204088e-04	0.000000e+00	7.604564e-09	-8.527919e-06	0.000000e+00	7.816068e-02	1.133159e-06	-7.347856e-02	1.742132e-03	-3.457410e-02	2.342019e-03	6.432786e-04	1.677829e-03	1.644619e-03	1.348660e-03	1.039560e-02	1.143265e-03	3.563339e-03	-7.461155e-05	-1.412724e-07	0.000000e+00	0.000000e+00	-1.442659e-05	2.260515e-02	1.832552e-03	-1.769015e-04	-2.421558e-03	-5.532700e-05	-1.101018e-04	-1.268140e-02	-6.249037e-05	-7.904733e-05	-6.807607e-05	1.121292e-03	4.934804e-07	4.016475e-05	-2.352880e-02	-4.242166e-05	0.000000e+00	0.000000e+00	0.000000e+00	-1.455598e-05	-5.683226e-06	2.736918e-02	-4.731168e-03	-5.320011e-03	-4.378791e-02	-9.715346e-05	-7.542110e-06	1.220728e-03	-5.935002e-02	8.332129e-02	-2.152905e-05	-7.226475e-03	1.445647e-05	-2.603828e-04	-1.756901e-02	-8.879052e-06	4.791215e-07	0.000000e+00	0.000000e+00	-6.437065e-06	-2.547307e-03	-2.218318e-04	-2.540030e-03	7.410216e-04	-4.166133e-05	-1.170913e-04	-2.425403e-03	2.932785e-05	2.190360e-03	-2.975521e-02	5.021971e-06	-1.534158e-05	-2.114826e-04	-4.439803e-05	-7.569076e-06	0.000000e+00	0.000000e+00	-1.443577e-05	-1.927551e-05	-4.707939e-04	-5.275842e-03	-4.549258e-02	-4.338963e-02	9.636800e-08	5.154737e-04	1.568069e-04	1.232320e-04	-3.051501e-06	1.173333e-06	6.725224e-03	5.565848e-03	-3.790818e-03	-1.148999e-02	-3.877631e-05	0.000000e+00	9.873878e-03	-3.521048e-05	-4.455618e-04	2.624519e-06	-4.537284e-04	-4.852263e-04	-5.779618e-04	-5.352515e-04	-1.694796e-05	-4.825182e-04	-1.553145e-02	-4.247413e-03	-2.390434e-04	2.434802e-06	2.766068e-02	2.297162e-02	-6.329960e-04	-1.409081e-04	-1.353065e-08	-2.534379e-05	-1.864432e-04	-2.089097e-04	-7.370271e-02	1.951670e-03	6.108912e-02	-3.687124e-03	-2.742932e-03	-2.960838e-03	-3.672778e-03	-1.545541e-02	-9.239056e-03	-2.099831e-03	-1.787451e-03	-3.027675e-02	4.334769e-02	-1.004441e-05	0.000000e+00	0.000000e+00	0.000000e+00	-7.157094e-03	8.356133e-05	7.312737e-05	2.121070e-04	4.475329e-02	4.901699e-04	5.394244e-04	5.767154e-04	4.778259e-04	5.189801e-02	7.121475e-04	-6.598614e-02	-8.670411e-03	-5.130482e-03	4.136301e-04	1.186110e-02	4.033643e-02	0.000000e+00	1.067863e-02	1.809984e-05	3.627718e-05	1.578607e-04	4.056949e-02	1.599550e-02	-4.578992e-04	8.617596e-05	1.379867e-02	7.809310e-04	9.611501e-04	1.564125e-02	-3.895785e-02	-1.598031e-02	1.400505e-02	6.457720e-04	2.701052e-02	7.255938e-05	0.000000e+00	-5.262900e-07	4.328315e-05	2.755910e-05	-2.739029e-02	2.693881e-02	2.375980e-03	2.923723e-03	3.047742e-02	-1.774767e-02	7.528328e-04	-2.508082e-02	-4.381115e-02	1.132150e-03	7.972401e-03	-6.847512e-03	4.919196e-02	2.913030e-02	1.491740e-02	0.000000e+00	0.000000e+00	2.572773e-04	-4.072887e-03	7.146849e-05	6.167283e-02	1.003117e-03	8.505218e-04	9.866428e-04	9.313820e-04	-3.614715e-03	1.723067e-03	6.226365e-04	9.630225e-02	9.305398e-04	7.953707e-04	9.539461e-04
-3.232135e-01	1.039579e-03	-7.812958e-08	4.489317e-04	-1.858468e-02	-1.066750e-02	3.223504e-04	-7.727810e-02	-2.955093e-02	-3.017441e-04	-7.241625e-03	-4.170469e-03	1.183311e-03	1.054152e-02	1.420271e-01	1.594639e-03	7.976627e-02	5.368476e-03	-1.841518e-02	-3.761108e-02	4.497702e-04	4.525650e-08	6.668462e-05	-2.393263e-02	5.180145e-04	5.576098e-04	-2.012373e-02	-3.263024e-02	-2.026327e-02	-1.971033e-02	-1.067067e-02	-1.414445e-02	1.940601e-02	5.747653e-03	4.872033e-04	7.211319e-02	8.942310e-03	-6.480786e-02	-3.527854e-02	-5.857517e-03	-1.640353e-03	0.000000e+00	-1.030912e-02	-2.084033e-03	-3.790521e-05	-1.196484e-02	-3.411214e-02	-2.684800e-02	-3.056621e-05	-7.010858e-05	-5.859224e-05	-2.258215e-03	-2.323010e-03	-6.381845e-05	-1.139430e-03	4.885311e-03	-2.308434e-06	-9.407580e-03	-2.023739e-07	7.259763e-03	-1.524928e-05	-4.906382e-02	4.140504e-07	6.558079e-04	-5.571365e-02	-3.371188e-02	-4.060793e-02	3.722445e-04	-3.838021e-07	-2.618160e-02	-1.507398e-03	-5.795797e-04	-1.588252e-02	1.354190e-02	8.840232e-02	-5.396316e-02	-5.457090e-02	-4.047610e-02	-9.723086e-08	-1.705101e-07	-4.779685e-02	-4.195220e-03	-1.592609e-02	-1.401473e-01	-2.204605e-02	1.705975e-03	-2.600135e-04	1.640494e-06	-1.688328e-02	6.257005e-02	2.295047e-04	3.099910e-03	5.675076e-02	6.049742e-02	-4.827751e-02	-2.649020e-02	1.471449e-05	-9.233594e-05	0.000000e+00	2.480126e-04	-5.027267e-02	-1.334406e-02	-2.275065e-02	-1.354726e-02	8.437137e-03	-3.500065e-02	4.469213e-07	4.837241e-04	-1.346911e-03	2.781507e-02	-4.927051e-02	9.434255e-03	2.454707e-02	-3.059327e-03	-8.006731e-04	-3.304125e-02	-5.946623e-05	-3.189556e-05	-1.302019e-02	-2.201631e-02	-2.289382e-05	-4.082791e-02	-3.475090e-02	3.782926e-06	-3.974084e-06	-1.209698e-04	-1.932567e-05	-3.502690e-03	-2.628346e-03	-4.536932e-05	1.569421e-02	4.719814e-03	-1.307594e-03	2.929384e-03	-1.733433e-03	7.274207e-05	5.436695e-05	-2.329228e-02	6.882106e-04	7.390111e-04	-1.256214e-01	-7.953725e-02	-3.245041e-02	-1.965494e-02	4.838007e-04	7.748964e-04	9.228528e-06	2.900851e-02	8.275641e-04	4.715538e-02	7.307151e-03	-2.788479e-02	-5.740409e-02	2.152386e-04	-2.528541e-06	2.613860e-06	-5.277412e-03	-3.230936e-02	2.622726e-04	-1.338359e-02	-2.144816e-02	9.834034e-04	-5.690868e-03	-2.169866e-02	-4.502980e-02	3.287300e-02	4.176878e-03	1.121863e-03	9.250875e-04	9.716119e-02	-1.647001e-02	1.603648e-04	5.323525e-04	0.000000e+00	-1.873970e-08	1.557984e-05	3.783743e-04	-6.753932e-03	1.029817e-02	-3.967396e-02	-6.215486e-02	-3.502980e-02	-7.164779e-03	8.416060e-04	-8.494855e-04	1.037129e-01	-1.680530e-02	-3.080065e-05	3.368855e-03	-3.278520e-03	3.693189e-05	5.368804e-04	1.380168e-02	0.000000e+00	3.096765e-04	2.797308e-06	-1.788923e-07	-1.185155e-04	-3.964323e-02	5.394069e-04	-2.407462e-03	4.221720e-07	-7.937780e-04	-6.843631e-04	1.155820e-01	4.336604e-04	-1.181155e-03	-4.100566e-02	7.307108e-04	4.904505e-02	1.865527e-03	-1.927598e-08	2.799701e-07	4.032562e-02	-2.700927e-02	-2.409701e-02	1.445021e-03	-3.296683e-03	-6.650094e-02	-4.174552e-02	-3.456793e-02	-3.206446e-02	-2.721921e-03	1.838438e-02	7.408988e-04	-6.794021e-03	6.591479e-03	4.751216e-04	4.879112e-03	7.862663e-04	-3.918276e-08	0.000000e+00	1.987802e-04	2.834565e-04	1.198440e-04	2.415971e-02	-5.169168e-02	-9.461772e-05	-3.514476e-02	-3.715128e-02	-3.610100e-03	-3.840333e-04	-4.553599e-03	-2.966687e-02	1.825841e-03	2.603354e-02	5.298569e-04	7.830581e-02	-4.906026e-04	-3.477908e-03	-4.023650e-02	1.124654e-01	4.364720e-04	1.076772e-03	5.082593e-02	1.147464e-01	2.287457e-02	-4.770539e-03	5.866748e-06	1.775260e-03	-2.170472e-01	-3.820809e-01	3.129607e-04	5.506791e-02	1.465003e-01	1.098174e-03	4.099229e-02	-1.364758e-02	-1.133521e-02	8.791790e-04	-6.229398e-03	-3.830658e-07	-9.428601e-06	6.518849e-02	1.139134e-02	4.021042e-02	1.548852e-02	7.358106e-02	1.387758e-05	-3.577422e-01	-6.033555e-01	2.605938e-02	6.824603e-02	9.820336e-02	5.210419e-02	2.188220e-04	1.110319e-04	-1.266122e-02	4.621224e-05	2.087362e-03	3.190474e-04	8.234957e-03	7.409558e-02	-7.108605e-02	-3.535855e-03	-6.033651e-04	-3.900528e-02	-1.726826e-03	3.228493e-03	1.253433e-01	-1.434017e-02	-1.045243e-01	4.917609e-03	-1.419728e-03	7.717121e-02	1.421868e-02	2.502605e-03	3.045650e-02	2.940723e-02	3.448823e-02	1.320099e-03	5.358774e-03	5.311767e-02	1.225310e-03	1.382973e-02	8.930148e-04	1.218768e-03	1.129573e-01	1.321683e-01	1.429478e-03	-2.684284e-01	-2.943792e-01	2.935316e-02	9.013454e-02	1.823318e-02	7.445649e-03	-1.360137e-03	2.482083e-02	9.239250e-03	9.058080e-03	1.179994e-01	1.052218e-01	1.171409e-02	3.162072e-02	1.132782e-03	3.825180e-02	5.946209e-02	1.187989e-01	1.945602e-03	-3.296534e-01	-4.482775e-01	5.225237e-02	9.244043e-03	-5.460083e-02	-4.409606e-05	-3.953066e-05	3.357429e-04	1.853451e-02	2.468480e-04	-6.318922e-02	-2.006977e-02	-7.080621e-03	6.012513e-04	-2.973295e-02	-3.089316e-02	9.124888e-03	7.825468e-02	-4.011671e-02	2.116187e-02	6.917759e-02	-4.183282e-02
-7.700488e-01	2.544924e-02	8.656475e-02	7.580118e-03	4.449890e-02	5.255550e-02	9.148760e-02	6.472210e-02	5.467062e-09	0.000000e+00	0.000000e+00	1.392972e-02	-1.255212e-04	0.000000e+00	7.668000e-02	7.855001e-03	-2.236071e-01	5.244114e-03	-1.095577e-01	6.296901e-02	-6.642421e-02	-7.366341e-04	0.000000e+00	1.172829e-06	0.000000e+00	-4.244393e-07	-1.222819e-05	0.000000e+00	4.877904e-02	-4.762136e-02	-1.384343e-02	-1.125332e-02	-1.356406e-01	-2.881467e-03	-6.287708e-03	-2.573003e-02	7.298360e-03	0.000000e+00	0.000000e+00	0.000000e+00	-1.330925e-04	0.000000e+00	1.350528e-01	-3.884338e-03	-2.005158e-02	-1.464675e-02	-1.352110e-01	-3.999137e-07	-1.010044e-03	-6.492447e-03	0.000000e+00	0.000000e+00	1.467681e-07	-2.355918e-05	3.092262e-03	2.510115e-05	1.037293e-01	1.295264e-01	-3.311540e-02	-1.116865e-01	-1.988707e-01	-6.799661e-02	-6.311892e-04	6.059831e-02	0.000000e+00	0.000000e+00	0.000000e+00	0.000000e+00	0.000000e+00	0.000000e+00	1.636004e-02	-1.291705e-01	-5.661643e-02	1.316083e-03	-1.561288e-04	6.478005e-02	-5.653781e-04	-4.826757e-03	3.802282e-09	0.000000e+00	0.000000e+00	0.000000e+00	-5.238458e-05	0.000000e+00	1.579827e-01	-1.037691e-01	-1.123075e-01	-1.426578e-02	-6.125103e-02	6.292958e-04	-4.172710e-03	4.552689e-02	7.604564e-09	0.000000e+00	0.000000e+00	-6.379575e-05	-1.362971e-04	0.000000e+00	6.569420e-02	3.871043e-03	7.891299e-03	-2.398328e-01	-1.369865e-02	-9.330052e-02	1.956814e-02	5.231855e-02	0.000000e+00	0.000000e+00	3.802282e-09	-5.464011e-06	0.000000e+00	0.000000e+00	5.340143e-03	-3.089570e-04	4.301550e-03	4.591579e-03	6.440718e-03	-3.609987e-02	-5.011063e-02	1.621503e-03	0.000000e+00	0.000000e+00	9.110286e-03	-1.320783e-05	-2.173554e-05	0.000000e+00	1.603752e-01	-9.088178e-02	-9.726251e-02	-6.121403e-03	-1.035634e-02	-1.351071e-02	3.524687e-02	-1.437505e-03	0.000000e+00	0.000000e+00	0.000000e+00	0.000000e+00	0.000000e+00	0.000000e+00	3.813755e-02	-4.299921e-05	3.875184e-04	1.320767e-03	-1.137860e-02	-4.998602e-02	-4.486183e-04	-1.642384e-03	0.000000e+00	0.000000e+00	0.000000e+00	0.000000e+00	0.000000e+00	0.000000e+00	8.386520e-02	-6.564120e-02	-3.225913e-04	-4.408396e-03	-2.050312e-02	-1.588323e-02	-5.325811e-04	-1.260790e-03	2.661597e-08	0.000000e+00	0.000000e+00	0.000000e+00	0.000000e+00	0.000000e+00	1.031311e-02	-6.181539e-02	-4.976784e-02	9.686856e-05	9.623034e-05	3.169238e-03	-2.966187e-04	4.996130e-03	0.000000e+00	0.000000e+00	0.000000e+00	-1.124395e-05	-3.060446e-05	0.000000e+00	-9.508629e-02	1.522857e-02	-3.269730e-03	-1.024494e-02	2.646018e-02	1.738114e-02	-9.956279e-04	1.623436e-02	-9.495436e-09	0.000000e+00	0.000000e+00	-4.603459e-05	0.000000e+00	0.000000e+00	-3.403396e-02	-2.151521e-03	8.609460e-02	-4.778162e-03	1.910310e-03	1.815310e-05	-4.897303e-03	-2.211149e-02	-1.564260e-05	0.000000e+00	0.000000e+00	-3.111851e-03	-2.695491e-03	0.000000e+00	1.433214e-02	-1.770942e-02	-1.086797e-01	9.344542e-04	1.042453e-02	2.120788e-02	-6.323332e-02	1.137597e-03	1.482890e-08	0.000000e+00	0.000000e+00	0.000000e+00	0.000000e+00	0.000000e+00	7.552683e-04	2.440058e-03	4.371747e-04	5.362703e-03	-1.012350e-02	3.347624e-03	-6.583577e-03	-1.358886e-02	1.143974e-05	0.000000e+00	-1.092044e-08	-2.930502e-03	-8.447138e-05	0.000000e+00	-2.196800e-02	8.938963e-03	8.084995e-02	6.188053e-02	7.565338e-02	-1.217815e-03	1.490077e-04	-8.820744e-02	-2.523097e-07	3.802282e-09	-9.495438e-09	-2.866467e-04	-2.979701e-03	0.000000e+00	3.673140e-02	-1.710185e-03	3.212116e-03	3.638168e-03	2.988042e-03	-8.518558e-02	-5.364756e-02	-3.614191e-05	1.140685e-08	0.000000e+00	0.000000e+00	0.000000e+00	0.000000e+00	0.000000e+00
-5.740655e-01	6.641761e-02	1.308004e-01	-2.341659e-01	7.496533e-02	-2.189908e-01	1.291302e-01	-2.921336e-01	5.925514e-02	6.149497e-02	-5.099552e-02	4.128742e-02	8.043373e-02	3.073813e-01	2.617248e-01	-3.286676e-01	-2.372801e-02	-4.813976e-02	-2.448236e-01	-1.786545e-01	5.155373e-02	-5.016952e-01	-1.033357e-02	1.201382e-01	2.042734e-02	-7.598767e-02	-1.294729e-01	2.766373e-01	6.783292e-03	2.680305e-01	-8.646504e-02	1.481773e-01	2.535674e-01	1.834955e-01	-8.316642e-02	4.037872e-01	1.312894e-01	2.778166e-01	3.533064e-01	2.476151e-01	1.289052e-01	2.896655e-01	1.561766e-01	-4.013509e-02	-1.149154e-01	-6.796463e-03	-1.779597e-01	1.790154e-01	-2.593455e-01	-1.448047e-01	-3.616471e-01	-2.772714e-02	1.338693e-01	-1.488767e-01	-4.190255e-02	7.671542e-02	-2.982598e-01	6.043450e-02	1.586547e-01	2.396408e-01	-8.332267e-02	-3.522246e-02	-2.498822e-01	-1.426805e-01	-2.503730e-01	-5.921510e-02	9.914476e-02	2.433106e-01	-5.283365e-02	-1.311727e-03	1.422982e-01	3.053087e-01	9.424269e-02	1.297390e-01	2.003984e-01	-1.520641e-01	-2.587259e-02	6.477361e-02	2.918308e-01	-2.008507e-01	-4.248299e-01	-2.959680e-02	1.864984e-01	-1.364110e-01	-1.083038e-01	6.368623e-02	1.230550e-01	1.733885e-01	-1.867739e-03	2.059262e-01	1.707796e-01	1.162837e-01	3.291452e-01	1.914959e-01	8.632066e-02	3.699289e-02	-3.349822e-02	-1.623318e-01	-4.759454e-02	1.273860e-01	1.885932e-01	8.857037e-02	-7.808957e-01	1.862999e-01	1.368263e-01	3.193409e-01	-8.459872e-02	-8.011929e-02	4.250778e-01	7.966814e-02	-2.120560e-01	2.501725e-01	-7.506696e-02	2.688975e-01	4.113619e-01	1.532991e-01	-2.321398e-01	-5.155297e-01	-4.986477e-01	-2.526523e-01	-1.468728e-01	1.163034e-01	2.915017e-01	7.634302e-02	-3.148639e-01	8.825151e-02	1.862782e-01	3.009487e-02	-2.226632e-01	-2.897707e-01	1.533903e-01	-2.350126e-02	-2.074738e-01	-8.471445e-01	-2.043776e-01	1.916557e-01	-3.011161e-01	-2.568336e-01	-1.440929e-01	1.831430e-01	1.238080e-01	3.290118e-01	1.906054e-01	3.459734e-01	1.088183e-01	2.162935e-01	3.464204e-01	1.811352e-01	5.625190e-02	1.791353e-01	1.324317e-01	1.658558e-01	-3.383331e-01	-3.506638e-01	-5.872251e-01	-4.562745e-01	-4.251591e-01	-4.172394e-01	-1.017717e-01	1.584228e-01	2.003478e-01	1.152054e-01	1.570361e-01	7.385771e-02	1.675410e-01	1.465386e-01	-5.310725e-02	-9.559025e-02	2.451154e-01	-3.598445e-02	-4.505677e-02	-2.311995e-01	3.785952e-01	-4.772606e-01	1.143371e-01	-3.075392e-02	-1.028888e-01	1.125455e-02	-4.359244e-01	1.994674e-01	-2.521294e-01	-1.989844e-01	1.470258e-02	-9.658588e-02	2.239552e-01	3.243621e-02	-2.816960e-02	-1.367850e-01	-4.936582e-01	-1.766234e-01	-2.427186e-02	-4.465523e-01	-6.791329e-02	-3.355882e-01	2.243144e-01	2.444766e-01	3.847258e-01	2.402340e-01	-1.460173e-01	4.464152e-02	3.522707e-01	-2.448811e-02	1.774231e-01	4.254216e-01	1.706704e-01	-1.798707e-01	9.487086e-02	-2.238656e-01	6.772793e-02	2.762269e-02	4.176039e-01	-3.218838e-01	-5.593515e-01	1.849979e-03	5.328669e-03	3.435764e-02	1.269510e-01	1.978062e-01	2.548488e-01	3.348598e-01	-3.773516e-02	1.557771e-01	1.396948e-01	7.760350e-02	3.421462e-02	-1.761634e-01	-3.200045e-01	2.602257e-02	-4.500804e-02	1.724603e-01	-6.880271e-01	4.594065e-01	3.539680e-01	2.272006e-01	9.905458e-02	-3.739610e-02	2.377303e-02	2.724953e-01	1.812142e-01	-2.501240e-02	-2.125538e-02	1.273359e-02	-1.646203e-01	5.513857e-02	4.780586e-02	3.354896e-02	1.935446e-01	1.961599e-01	-7.939098e-03	2.464926e-01	-4.314020e-01	1.230706e-01	1.540695e-01	7.189714e-03	3.396203e-02	-3.750975e-02	2.944064e-01	1.010975e-01	-4.484846e-02	-5.201534e-02	-4.045660e-01	-6.428535e-01	6.533371e-02	3.693620e-01	2.629567e-01	3.952025e-04	2.432513e-01	3.828169e-02	2.875649e-02	-5.639845e-01	9.424248e-02	2.435068e-02	-3.789747e-02	-1.390697e-02	1.099256e-01	1.678278e-01	1.720061e-01	-1.595152e-01	-1.353816e-01	-3.371896e-01	-5.438913e-01	-1.005512e-01	1.949949e-01	8.797452e-02	-1.372940e-02	-6.375586e-01	-6.192663e-01	-2.299320e-01	3.668925e-01	-2.006863e-01	3.089656e-01	2.999678e-01	-1.358830e-01	3.353504e-01	3.344952e-01	3.312105e-01	9.485912e-02	3.539002e-01	4.586398e-01	3.823355e-01	-9.138347e-02	-1.374068e-01	-4.211191e-01	1.424987e-01	2.976891e-01	-1.042337e-01	1.777599e-01	-1.049667e-01	1.606107e-01	2.397835e-03	3.903468e-01	7.930473e-02	2.793602e-01	8.480329e-02	5.836081e-02	-1.173959e-01	1.018465e-01	3.748671e-01	2.521494e-01	-2.924947e-01	-5.291122e-01	-6.602000e-01	2.965559e-01	2.442918e-01	2.532186e-03	-4.206716e-02	-1.681459e-01	2.719640e-01	1.956378e-01	3.100766e-01	1.598048e-01	3.178259e-01	8.631240e-02	9.457856e-02	-8.071463e-02	2.046127e-01	3.553981e-01	2.725751e-01	-3.042255e-01	-3.632062e-01	-8.452209e-01	2.881714e-01	-1.424958e-01	-1.646860e-01	-5.807798e-01	3.632915e-03	-2.401893e-02	-1.918742e-01	2.522847e-01	-1.654393e-01	8.416854e-02	3.702077e-01	2.840530e-01	1.704768e-01	3.123100e-01	3.500371e-01	1.654103e-01	-2.815414e-02	2.218262e-01	-4.292885e-02	7.445021e-02
-1.495412e-01	2.691966e-08	0.000000e+00	0.000000e+00	3.219054e-03	4.057631e-07	-2.042860e-04	-1.443666e-01	-1.817686e-02	-9.865276e-03	-2.970612e-02	7.771116e-02	-3.264934e-03	1.884589e-02	3.116979e-01	-3.831868e-02	1.644183e-01	1.788588e-01	-1.064330e-01	-3.832550e-02	-3.884229e-04	0.000000e+00	0.000000e+00	-3.047286e-02	1.155247e-04	-3.276189e-02	-1.337845e-01	3.603386e-03	1.995035e-03	6.236038e-03	1.293191e-03	-3.328141e-02	9.481146e-02	1.017077e-01	-1.322813e-01	3.437868e-02	3.949643e-02	-3.711112e-02	6.083795e-06	-2.051280e-06	0.000000e+00	0.000000e+00	-1.172536e-02	-1.294702e-04	-8.506591e-03	-2.536164e-02	3.520806e-03	-3.538914e-04	-4.735832e-04	-2.954128e-03	-4.499987e-02	-1.378785e-03	2.249596e-03	-1.633212e-03	-8.752220e-03	-2.406867e-02	-5.532410e-04	-3.317937e-02	0.000000e+00	0.000000e+00	0.000000e+00	-1.684425e-08	-1.442725e-06	-7.741360e-03	-1.004286e-01	1.891407e-04	7.160244e-05	-2.098055e-03	4.675149e-02	-4.250708e-02	1.290375e-01	7.449112e-03	-8.402135e-05	-6.243333e-04	-7.185595e-03	2.934245e-06	6.682387e-04	-3.353884e-04	0.000000e+00	0.000000e+00	-2.592056e-02	-1.777364e-02	-3.080680e-02	-1.587673e-01	-9.825840e-02	-5.896391e-03	-6.779409e-03	2.574590e-04	-4.930553e-02	2.529291e-01	1.049254e-01	1.598721e-03	-3.535493e-03	7.194508e-04	3.199751e-03	6.216392e-04	1.709534e-07	0.000000e+00	0.000000e+00	-3.619906e-07	-5.774920e-07	-1.507568e-04	6.824580e-03	-8.453533e-02	6.755275e-02	8.012540e-06	-6.283458e-05	4.229389e-02	5.523982e-03	4.242392e-03	-4.913464e-02	-2.228868e-02	-2.223642e-03	-1.751664e-01	5.602201e-03	-2.485676e-03	3.802282e-09	0.000000e+00	9.876423e-06	-6.900390e-03	-4.521206e-05	1.366091e-02	-4.224236e-04	2.400700e-02	-4.384537e-04	-5.411161e-04	-4.751080e-04	-1.429261e-03	-3.253403e-03	-2.173287e-03	-1.250546e-03	-7.756655e-02	-5.727148e-04	1.821694e-02	-5.151235e-03	0.000000e+00	0.000000e+00	-1.754567e-02	5.868012e-05	4.359597e-05	-1.092327e-01	-9.829254e-02	-2.468179e-02	-9.643722e-02	6.756922e-04	2.348739e-03	4.081622e-02	1.665238e-01	1.065394e-03	7.861386e-04	2.321948e-03	1.749410e-03	3.744359e-04	1.323732e-05	0.000000e+00	0.000000e+00	1.729345e-04	3.906961e-05	1.613905e-04	-3.382305e-02	-9.463800e-02	-7.442131e-02	1.309774e-03	1.827934e-03	3.201856e-03	-7.512680e-02	1.131279e-01	2.202548e-02	-3.550453e-05	2.808537e-04	1.863866e-03	2.701512e-04	-1.534700e-03	0.000000e+00	0.000000e+00	-4.433968e-07	-2.240558e-07	9.898970e-07	5.539911e-03	2.938527e-03	2.417272e-06	1.891097e-06	-8.233647e-05	1.601351e-06	-3.181556e-03	2.896511e-03	-7.769975e-03	-2.335600e-02	-6.041144e-04	6.869951e-06	4.938326e-04	0.000000e+00	1.332896e-02	0.000000e+00	7.791627e-04	-3.327515e-08	-2.546002e-07	2.013781e-03	-3.453407e-02	-5.916296e-02	6.459817e-06	-5.190153e-02	-4.796953e-05	-1.743808e-04	9.581959e-05	4.105069e-05	-3.147888e-04	-3.991972e-04	1.701104e-02	4.295599e-04	0.000000e+00	0.000000e+00	0.000000e+00	9.034126e-09	-1.661131e-08	3.757287e-04	-2.217213e-02	-6.727111e-06	-2.958040e-05	-3.039067e-05	-4.197818e-03	-6.475480e-05	-2.913580e-04	-3.437407e-04	-4.652171e-06	1.928681e-04	-5.360597e-04	1.419585e-03	1.964258e-05	-1.732381e-08	4.818711e-03	0.000000e+00	1.640575e-08	-5.126596e-03	-1.695357e-02	5.687827e-03	3.902307e-03	6.145249e-07	2.763290e-05	-5.970856e-02	6.338845e-07	3.169112e-03	3.206724e-03	2.024784e-06	-2.047691e-04	-1.245807e-02	-4.118736e-04	-1.428991e-02	7.829313e-06	0.000000e+00	0.000000e+00	-4.455899e-05	9.991602e-03	3.399649e-02	1.507317e-04	-5.192024e-03	-3.243585e-04	4.366331e-05	-4.286504e-04	1.294465e-01	7.395409e-03	6.138171e-02	8.116153e-06	-7.873724e-02	-2.460577e-02	1.403027e-04	4.570942e-02	-5.965062e-05	-2.796788e-07	0.000000e+00	2.896106e-06	-4.667556e-02	-3.249160e-04	3.248088e-02	1.254482e-01	-1.492548e-03	-2.404999e-03	-2.087334e-03	-2.321296e-03	4.122608e-02	2.180297e-02	-1.433340e-03	-1.586535e-01	-4.257852e-01	7.283656e-02	2.587723e-04	1.438056e-05	0.000000e+00	0.000000e+00	2.951221e-05	-1.524972e-02	3.099350e-05	6.838631e-03	1.902810e-02	3.266599e-04	5.402410e-04	-6.409165e-02	3.456934e-02	7.315907e-04	8.070341e-04	-1.127582e-01	1.222613e-03	2.578691e-04	2.315446e-04	4.686605e-02	5.529755e-05	1.717149e-05	1.640122e-03	1.454657e-04	-2.742211e-02	2.240685e-02	8.449299e-02	3.145091e-03	6.043983e-03	1.830954e-02	2.430634e-02	-1.523804e-04	-2.713849e-01	-2.895546e-01	3.353008e-05	9.553843e-04	1.821227e-01	-5.928431e-03	4.974210e-02	9.107179e-02	7.363721e-06	3.802282e-09	2.325680e-04	1.206362e-01	1.765374e-02	1.090975e-02	-4.109909e-04	6.698603e-03	-4.010175e-04	-3.212177e-02	7.584112e-05	-2.738241e-01	-4.206447e-01	1.924294e-01	1.542772e-01	9.541941e-03	7.623439e-02	3.054538e-04	-6.618111e-03	6.185932e-08	0.000000e+00	-1.921081e-02	1.743947e-05	6.687410e-05	1.347990e-03	4.659563e-04	-3.053373e-03	1.062787e-03	3.742332e-02	5.942180e-04	6.833793e-02	1.111246e-02	-8.725683e-02	-6.089323e-02	2.757726e-03	-1.867565e-02
3.814564e-01	-5.760278e-01	-5.310859e-01	-7.334719e-01	-9.762212e-01	-6.024031e-01	2.286992e-01	8.146631e-02	5.623829e-01	5.116593e-01	6.229654e-01	5.966756e-01	3.408486e-01	7.831072e-01	3.955347e-01	3.227114e-01	9.263785e-02	9.046065e-03	3.723950e-01	-6.591750e-01	1.747448e-01	-1.124396e-01	6.198596e-02	-2.126986e-01	-5.106709e-01	3.489079e-02	7.652398e-02	-5.978464e-01	2.076337e-01	4.396921e-02	-2.105671e-02	-1.520154e-01	4.899735e-01	2.399121e-01	-7.210356e-03	2.601527e-01	6.198559e-02	-2.181882e-02	-7.795817e-02	3.793975e-01	5.437137e-01	1.605976e-01	8.389667e-02	3.515953e-01	-1.846720e-01	-3.982592e-01	3.234276e-02	1.285288e-01	1.659186e-02	-2.617994e-01	-4.064492e-01	-2.721030e-02	-5.666953e-02	6.135423e-02	-1.207016e-01	-1.307918e-01	-2.752255e-01	-1.332215e-01	-2.565907e-01	1.330251e-01	4.559887e-01	3.114007e-01	1.006591e-01	-1.276283e-02	3.362588e-01	-5.098327e-01	-2.129422e-01	-6.888657e-02	-3.521035e-01	-3.739357e-01	4.068052e-01	3.257235e-01	1.139134e-01	3.068974e-01	-1.397032e-02	-2.647141e-01	-5.555355e-01	-4.476180e-01	-7.679185e-02	-1.636756e-01	-5.938111e-01	-4.397466e-01	9.183421e-02	-1.275313e-01	-4.367298e-01	-1.313969e-01	6.960188e-02	-8.547593e-02	-4.141726e-01	2.920401e-02	-9.140945e-02	-2.114742e-01	2.691451e-02	-1.613525e-01	-4.175851e-01	-1.505054e-01	-3.241473e-01	3.718718e-02	-2.732623e-01	-2.777938e-01	-8.863090e-02	-5.615740e-02	-2.646165e-02	-4.639174e-01	3.676208e-02	-6.759091e-02	8.876225e-02	-5.761563e-02	2.380138e-01	-1.218682e-02	2.487314e-01	-1.698277e-01	-2.827885e-01	-2.772111e-01	1.790270e-01	3.981669e-01	1.399905e-01	-1.158621e-01	-2.842904e-01	2.666002e-01	-5.895325e-02	3.534991e-01	5.125179e-02	4.636306e-01	1.786883e-01	-1.198226e-02	7.529634e-02	1.673890e-01	8.809968e-02	-7.060279e-02	1.794204e-01	-5.339540e-02	-3.044837e-01	-7.626810e-01	-3.540210e-01	-2.451852e-01	-4.322857e-01	-3.411296e-01	-3.827086e-01	7.475492e-02	5.918387e-02	4.173467e-02	2.265121e-01	3.715683e-01	-1.452163e-02	3.048970e-02	3.238329e-01	1.990779e-01	1.158114e-01	-7.472511e-03	-2.311339e-01	1.055714e-02	-2.460396e-01	-3.927830e-01	-7.163194e-01	-4.488489e-01	-4.752679e-01	-9.377836e-01	-1.083694e-01	-6.105348e-02	2.810073e-01	-1.541019e-01	2.947933e-01	1.402254e-01	3.035398e-02	3.131417e-01	2.021072e-01	3.179837e-02	1.655237e-01	-1.521915e-02	4.879541e-01	-1.374582e-02	-3.101903e-02	-1.243910e-01	1.110039e-01	-5.987760e-02	9.346882e-02	-1.004218e-01	-1.569145e-01	1.431827e-01	4.951646e-01	-3.004535e-01	7.922219e-02	3.281874e-01	3.515099e-01	2.524527e-01	9.851940e-02	9.176563e-02	-4.114605e-01	9.038663e-02	2.162756e-01	-1.857665e-01	-4.130664e-01	4.579914e-02	-3.439009e-01	2.854941e-01	-6.417996e-01	8.745234e-02	1.880455e-01	-1.665832e-01	2.853021e-01	1.452653e-01	-1.466068e-01	6.507866e-01	2.713669e-01	-1.409709e-01	-4.292084e-02	-1.638902e-01	2.737190e-01	3.505481e-01	3.131683e-01	-3.295429e-01	2.081253e-01	1.158601e-01	-8.394570e-02	-1.972975e-01	-7.298577e-02	-1.035521e+00	-5.311767e-01	2.587608e-01	3.781205e-01	-2.960405e-01	6.518860e-01	1.959087e-01	7.864232e-02	-7.211330e-02	-2.080354e-01	4.916361e-01	-4.979655e-02	-3.765732e-01	-4.618661e-02	-2.873808e-01	-8.162172e-02	1.291058e-01	-2.733199e-01	2.987393e-02	1.754740e-02	1.326993e-03	6.594977e-02	1.079107e-01	3.887631e-02	3.327039e-01	1.515737e-01	2.301450e-01	2.729512e-01	4.202812e-03	2.967856e-01	4.949454e-01	4.069758e-01	3.348366e-03	-1.691924e-01	-4.907558e-01	-2.476407e-01	-1.923317e-01	-3.759884e-01	1.767973e-01	-2.677328e-01	3.824728e-01	3.217771e-01	-4.525858e-01	6.413515e-01	1.151030e-01	5.328604e-01	5.102444e-01	2.876486e-01	2.512812e-01	3.981727e-01	1.155714e-01	9.337739e-02	-8.288859e-02	-3.430682e-01	4.750700e-02	-5.230562e-02	-4.186902e-01	6.210500e-02	1.374867e-02	2.528975e-01	3.991913e-01	-1.740966e-01	3.355425e-01	-1.414281e-01	4.380728e-01	4.633178e-01	2.919556e-01	2.320551e-01	5.042801e-02	2.764902e-01	-1.219726e-01	-3.937397e-01	-8.928064e-04	-5.334623e-01	2.223000e-01	2.149566e-02	-1.729267e-03	4.850916e-02	-5.609965e-02	4.415657e-01	1.358172e-01	1.052871e+00	7.073333e-01	4.168855e-01	-1.034508e-01	-4.583105e-01	5.606645e-02	7.167329e-02	2.009406e-01	-9.497523e-02	-1.921952e-01	-1.843957e-01	-9.153156e-02	-7.979782e-02	-5.431745e-03	1.799726e-01	-1.891977e-01	1.320905e-01	2.756862e-01	1.181443e-01	9.600710e-01	5.886992e-01	-1.248444e-01	-5.207612e-01	-9.742825e-01	4.185185e-01	1.345189e-02	1.661163e-01	3.249733e-02	-1.812494e-01	-3.154765e-01	-4.098651e-02	9.693667e-02	-1.218650e-01	3.730334e-01	1.400336e-01	3.371253e-01	4.129151e-01	1.872966e-01	1.043174e+00	6.922230e-01	7.347512e-02	-2.950647e-01	-6.346116e-01	5.976346e-01	-5.825282e-01	-2.077140e-01	-3.386277e-01	-7.521491e-01	-6.437539e-01	-5.464475e-01	-4.494731e-01	-7.001750e-02	6.656638e-02	-1.234083e-01	1.422036e-01	3.695233e-01	-1.444876e-01	6.933645e-01	3.919821e-01	1.780970e-01	4.057103e-01	2.823282e-01	4.612831e-01
-1.902269e+00	-1.638809e-01	-2.387161e-02	-3.596044e-01	-1.190456e-01	2.820727e-01	2.980453e-02	2.638487e-01	1.700625e-01	-4.796920e-02	1.696228e-01	-1.393898e-01	3.493959e-01	5.171968e-01	7.882264e-02	5.272709e-01	4.795529e-01	4.637713e-03	-3.449727e-01	-8.867245e-02	-1.162194e-02	-1.898841e-01	-6.005012e-02	2.040877e-01	-1.544840e-01	1.966333e-01	-1.291680e-01	1.425101e-01	4.081628e-02	2.862350e-01	1.281969e-01	1.060355e-01	-7.913476e-01	4.641903e-01	3.559835e-01	-9.169159e-02	1.548518e-01	-6.658888e-02	-7.529356e-03	-1.468334e-01	-4.646456e-02	-1.302297e-01	2.981661e-01	-1.055082e-02	1.964887e-01	-8.846244e-02	-5.754661e-02	-6.303079e-01	1.578353e-01	2.290409e-01	-2.064618e-01	2.875061e-01	-1.610759e-02	2.985878e-02	-3.947645e-01	-7.478223e-02	-9.073170e-03	2.476803e-01	-5.723290e-02	-1.539924e-01	-5.517038e-01	5.236640e-01	3.704787e-01	1.266536e-01	-7.518627e-02	-3.894692e-01	7.053164e-02	7.104836e-02	2.758717e-01	1.618525e-01	1.537082e-01	-2.810818e-01	-4.911257e-01	-1.356134e-01	-1.656562e-02	1.064132e-01	-1.027689e-01	1.087339e-01	-6.247991e-01	1.352688e-02	1.740929e-01	3.868372e-02	1.885817e-01	-2.896655e-01	3.341368e-01	3.408169e-01	2.175298e-01	1.961097e-01	1.802221e-01	-2.329250e-01	-2.508514e-01	3.337928e-01	-1.127822e-02	-1.723216e-01	-6.044777e-02	2.254407e-01	2.748320e-01	-1.042059e-01	1.219749e-01	-6.408538e-02	-4.574062e-01	-2.261092e-02	4.126498e-02	2.397119e-01	1.030251e-01	1.234938e-01	1.787796e-01	-4.611001e-01	4.736134e-01	-7.717041e-02	-8.618124e-03	-1.581498e-01	-4.414980e-02	-1.465366e-01	8.998619e-02	-3.867667e-01	-1.237899e-01	4.812771e-01	-1.140176e-02	-2.112587e-01	1.005481e-01	5.328084e-02	3.339397e-01	-5.302989e-02	2.020660e-03	-3.462913e-01	-1.086552e-01	-9.122460e-02	-1.580344e-02	1.897582e-01	-6.833559e-02	7.052532e-01	-4.348186e-01	-5.016728e-01	-2.049843e-01	-5.823637e-02	-8.855461e-02	-4.508124e-02	-1.643411e-01	2.026092e-01	2.024887e-01	3.291926e-01	1.750263e-01	3.286247e-02	-1.763514e-01	-9.724750e-02	-1.379067e-02	-2.220036e-01	3.929094e-01	-2.697231e-01	8.894573e-02	-6.867329e-01	7.533500e-02	2.749814e-01	5.979711e-02	3.196483e-01	-1.884129e-01	4.188616e-01	3.429215e-01	1.058337e-01	7.009187e-02	-4.684773e-01	8.268133e-01	-4.524403e-02	-6.705550e-03	-1.059966e-01	-2.996796e-02	-1.423861e-01	2.913005e-01	-4.038056e-01	1.545320e-01	4.812097e-02	-6.886496e-02	-1.042067e-01	-1.772658e-01	8.093834e-02	-9.132192e-01	2.324825e-01	2.309118e-01	1.498395e-01	1.550159e-01	-6.689110e-02	-6.352707e-03	2.851646e-01	-3.971224e-02	-1.310158e-01	-1.712389e-01	-3.518166e-01	-6.620119e-01	-1.221361e-01	-2.038914e-01	3.093575e-01	-4.555393e-01	2.872564e-02	3.653032e-01	4.363422e-01	3.628424e-01	2.869881e-01	2.993903e-01	-6.642335e-02	-6.674188e-03	-1.473138e-01	-4.031948e-02	-1.324379e-01	6.840583e-01	-1.348930e-01	1.728568e-01	-6.207048e-02	-4.499711e-01	1.550997e-01	-5.164617e-01	-5.684670e-02	-2.418010e-01	2.012890e-01	1.365345e-01	2.276438e-01	4.372533e-01	-5.957303e-02	-7.307168e-03	-1.288639e-01	-3.770877e-02	-1.278235e-01	2.291069e-01	-7.214589e-02	-2.018249e-01	5.287529e-02	-9.401109e-02	1.025821e-01	-3.746123e-02	1.916927e-01	-8.205552e-02	-1.223091e-01	-2.456244e-02	-2.631839e-02	8.634008e-01	1.376108e-01	4.266250e-01	3.699812e-01	2.509390e-01	5.100838e-02	1.371150e-01	2.202488e-01	-1.916524e-01	2.292149e-02	3.136466e-02	-4.847948e-02	-1.740966e-01	2.722955e-01	-2.646669e-01	-1.140628e+00	-1.097800e+00	3.227653e-01	9.192647e-01	1.623025e-01	-8.801781e-02	3.683761e-01	-3.151511e-01	-1.538841e-02	5.881093e-01	5.617247e-01	4.284720e-02	3.026498e-02	-1.508424e-05	2.463275e-02	-1.024819e-01	2.695979e-01	1.037298e-01	-1.231169e+00	-1.559376e+00	5.315257e-01	-1.272781e-01	-9.136900e-02	-1.001912e-02	2.131987e-01	4.165370e-01	-2.104499e-01	-8.506024e-02	1.339152e-01	-4.233738e-01	-2.461545e-01	8.160887e-02	3.754964e-01	-1.192275e-01	3.657068e-01	-2.109929e-01	3.411501e-01	5.482983e-01	-7.890433e-01	5.517855e-01	1.190095e-01	-7.054961e-02	3.570253e-01	9.725184e-02	-6.237449e-01	3.209184e-01	-9.201915e-02	2.891368e-01	1.976152e-01	-4.555005e-02	-5.093429e-02	-1.150677e+00	-8.052223e-01	1.891941e-01	-1.522549e-02	3.335033e-01	2.062827e-01	6.073298e-01	5.233919e-01	-1.014199e-01	-1.454621e-01	-3.408996e-02	9.108587e-03	1.495525e-01	1.551407e-01	2.069024e-01	2.933834e-01	-3.201258e-01	-9.113012e-02	-9.482975e-01	-9.317047e-01	4.775162e-01	3.538295e-01	1.545858e-01	2.114905e-01	-3.270395e-01	-7.648759e-02	-1.218498e-02	-1.869791e-01	-5.316270e-02	1.617192e-01	4.298727e-02	-5.370951e-01	1.994708e-01	3.360488e-01	8.521211e-02	-3.034356e-01	4.591395e-02	2.438997e-01	1.794180e-01	2.004833e-01	3.119844e-01	-2.182980e-01
3.796498e-01	9.555157e-02	4.804563e-01	2.208483e-01	3.514554e-01	3.114659e-01	-2.363637e-01	-2.978007e-01	9.246388e-02	1.538618e-01	-1.456103e-01	1.716933e-01	-3.194519e-02	-1.904766e-01	-5.128989e-01	4.977526e-02	-1.442984e-01	-5.958337e-02	1.809355e-02	4.198716e-01	1.959894e-01	9.729609e-02	2.775411e-01	1.224697e-01	-1.037747e-01	2.700876e-02	-8.900339e-02	3.062820e-02	1.911892e-01	1.021014e-02	1.781207e-01	-6.541102e-02	-1.798032e-01	-2.774249e-01	-4.767299e-02	-5.628160e-02	-1.009715e-01	-2.086526e-01	-4.049305e-01	1.622784e-01	3.428579e-01	8.368773e-02	2.538032e-01	1.351686e-01	-4.813455e-01	6.440313e-02	1.097944e-01	-1.225233e-01	-1.099867e-01	-1.983784e-01	2.822533e-01	-4.828941e-03	4.146913e-02	-2.946497e-01	-9.487394e-02	-1.580965e-01	7.084771e-02	2.054239e-01	2.706976e-01	3.409561e-01	5.412640e-01	3.851912e-01	2.252425e-01	7.392620e-03	-4.817451e-02	1.935259e-01	3.235144e-01	3.246596e-01	3.505893e-01	-3.121283e-01	-2.129599e-01	-1.525460e-01	4.202598e-02	-1.507701e-01	8.728488e-02	-5.247588e-02	3.640004e-01	3.266576e-02	1.215060e-01	1.714271e-01	2.654750e-01	-2.687882e-02	-1.095068e-01	-2.986667e-03	1.467672e-02	-1.646693e-02	1.501721e-02	-2.191845e-01	2.528020e-01	-2.128234e-01	-2.657435e-01	2.702528e-01	-1.978028e-01	-2.084276e-01	-5.571390e-02	6.293758e-01	3.808061e-01	2.910128e-01	4.822492e-01	4.654241e-01	3.685977e-01	-8.488941e-03	1.397903e-01	2.452322e-01	3.674217e-01	1.063668e-01	-3.523313e-01	-3.589785e-01	1.945140e-01	4.987864e-02	1.803843e-01	1.094965e-01	1.104139e-01	-9.675394e-02	9.408296e-01	1.846192e-01	-1.003939e-01	-2.333731e-01	1.616590e-01	2.189187e-01	-3.144286e-01	-7.924627e-02	1.729060e-01	2.037004e-01	-5.474641e-01	7.967425e-02	6.911782e-02	2.767012e-01	2.254835e-01	-2.602502e-01	-9.691873e-02	1.600658e-01	-3.995716e-02	9.771307e-01	1.856262e-01	8.627440e-02	3.534362e-01	2.638005e-02	1.844487e-01	7.687839e-02	-1.955188e-01	1.190985e-01	1.217618e-01	-2.724777e-01	-2.358003e-02	-2.638666e-01	-2.432821e-01	-1.260933e-01	-2.675406e-02	5.357707e-02	3.174799e-02	2.300898e-01	1.016558e+00	-5.465448e-02	-1.459460e-01	2.628176e-01	-3.604092e-01	2.221916e-01	-3.515852e-01	1.013326e-03	3.772511e-01	1.308516e-01	-1.836866e-01	2.934437e-01	-2.679535e-01	1.708934e-01	5.461072e-02	7.906645e-02	1.745504e-01	1.739274e-01	-1.984862e-01	1.035847e+00	-5.893741e-02	-3.562940e-01	2.157101e-01	-2.560068e-01	2.898241e-01	-3.498717e-01	-3.800889e-01	3.750228e-01	7.354882e-02	-9.662627e-02	-7.899924e-01	-5.808733e-01	-4.802230e-02	2.210520e-01	3.436864e-01	3.351836e-01	4.040076e-01	-3.120827e-01	1.002403e+00	-9.424587e-02	-3.968308e-01	-2.619380e-01	-4.654033e-02	1.275379e-01	1.420992e-02	1.294093e-01	-1.933366e-02	5.550327e-02	-2.354814e-01	4.815685e-01	-1.893775e-01	2.187312e-01	1.342986e-01	-1.441717e-01	2.765149e-01	5.426656e-01	1.262811e-01	7.142180e-01	-3.102121e-01	6.706030e-02	-1.263251e-01	-1.744745e-01	9.781088e-02	-4.880194e-01	-1.040769e+00	3.477539e-01	-1.244665e-01	-1.598656e-02	3.529926e-01	-3.541385e-01	1.658752e-01	-2.085351e-02	-8.503741e-02	2.189978e-01	3.377022e-01	9.824138e-02	9.633629e-01	-5.091017e-02	-6.099471e-01	-3.134525e-02	-5.816388e-01	4.568578e-01	-1.184073e-01	-1.657696e-01	-9.526096e-02	2.369504e-01	-1.727161e-01	-2.045031e-01	-2.519377e-01	1.959426e-01	2.865634e-01	3.890751e-01	2.982829e-01	2.957955e-01	1.049352e-01	3.735696e-01	-4.717032e-01	-3.546095e-01	-1.614712e-01	-3.981764e-01	-2.998396e-01	-4.750619e-01	-5.942947e-03	-1.703545e-01	4.153975e-02	-1.605769e-01	-1.060254e-02	1.120299e-01	-6.772724e-02	-6.789591e-02	-2.214170e-01	-4.830102e-01	-4.349843e-01	-5.968664e-02	5.227438e-01	-2.433580e-01	-3.980366e-02	-5.149963e-02	-1.469360e-01	-5.314269e-02	4.242995e-02	1.221906e-01	4.242773e-02	1.780345e-01	3.099454e-01	1.465255e-01	4.116280e-01	1.622514e-01	4.285773e-02	-1.548313e-01	-3.997136e-01	-2.416602e-01	1.850700e-01	1.052737e+00	-3.964916e-02	-4.038262e-01	4.527701e-01	-1.941243e-01	2.864895e-02	-7.250639e-02	-8.439982e-02	3.581651e-02	-1.330349e-01	-5.625203e-01	4.536375e-01	-4.157238e-01	-1.132961e-01	-2.315019e-01	2.869126e-01	3.822648e-01	4.972606e-01	-2.802552e-01	3.540099e-01	-3.767228e-01	-4.588252e-01	-2.996079e-01	-3.446011e-01	-3.230877e-01	-5.633102e-01	-3.403807e-01	-2.635944e-01	-1.890736e-01	8.973547e-02	4.732380e-01	-2.119478e-01	-6.566996e-01	-7.009252e-01	3.172841e-01	7.849707e-02	1.048692e-01	-2.909632e-01	1.584983e-01	-4.239896e-01	-5.743059e-01	-3.801764e-01	-6.628811e-01	-5.355906e-01	-5.608124e-01	-5.078447e-01	-2.887479e-01	-4.420210e-01	-2.970238e-02	2.891878e-01	-2.101453e-01	-9.724100e-01	-9.172016e-01	1.739698e-01	-1.068028e-01	-8.822795e-02	-3.320245e-01	1.004892e+00	-2.135313e-01	-1.406388e-01	-1.013325e-01	-2.964825e-01	2.408638e-01	-3.267900e-01	-2.802411e-01	-2.162423e-01	-3.935515e-02	2.408827e-01	3.352722e-01	-4.990755e-01	1.386040e-02	-6.483494e-02	1.255569e-01	-3.487352e-03	1.382821e-01	-3.323791e-01
3.710616e+00	1.425345e-01	8.609252e-02	-1.298492e-01	-1.447441e-01	1.730225e-01	8.887051e-01	-6.933236e-01	-2.079454e-01	-7.630627e-02	-7.398287e-01	-3.006183e-01	-3.286232e-01	-3.873455e-01	-2.978217e-01	-3.410570e-01	1.464125e-01	-8.884332e-01	-1.431886e-01	5.041173e-01	2.580150e-01	1.084309e+00	-3.993245e-02	2.057294e-01	-3.441970e-01	1.077279e+00	4.613987e-01	2.331702e-01	-3.140837e-01	-3.148390e-01	-2.462516e-01	-2.575601e-01	7.874931e-02	-2.273907e-01	-2.748057e-01	-4.842086e-01	-9.328029e-01	-1.266929e-01	-3.123735e-01	1.101972e+00	6.540311e-01	-2.206004e-02	2.682391e-01	3.843759e-01	2.571271e-01	-1.139328e-01	1.507054e-01	-1.443113e-01	-3.333137e-01	-1.136349e-01	-1.216417e-01	-1.381565e-01	-9.863967e-02	-1.239992e-01	-5.951637e-01	-5.650049e-01	-6.442796e-02	6.476805e-01	5.716648e-01	2.565338e-01	1.976417e-01	8.438144e-01	7.192977e-01	2.508604e-01	-1.890197e-01	-5.258856e-01	-1.762926e-01	-3.775978e-01	-1.379670e-01	-1.436910e-01	-1.634483e-01	-1.229819e-01	-1.517242e-01	-6.574138e-01	-6.137308e-01	-7.951474e-02	3.465860e-01	2.036122e-01	4.378168e-01	5.156601e-01	8.755441e-01	8.697964e-01	1.319408e-01	-2.251618e-01	9.454633e-01	-3.204146e-01	-6.541952e-02	-2.523577e-01	-2.677270e-01	-3.009407e-01	-2.221029e-01	-2.701937e-01	-9.291503e-01	-9.586855e-01	-1.552165e-01	6.173061e-01	1.108892e+00	3.658317e-01	-1.578992e-01	-1.118918e-01	-2.364953e-01	-4.661918e-02	-1.877690e-01	-3.368745e-01	6.398459e-02	-6.188730e-01	-2.520176e-01	-2.736194e-01	-2.818222e-01	-2.234896e-01	-2.692242e-01	3.055533e-01	-9.861319e-03	-1.505967e-01	-6.062767e-01	5.842718e-01	4.111795e-01	-2.734425e-01	1.401447e-01	-6.566383e-02	1.965547e-01	5.962011e-03	-2.371087e-01	-2.988405e-01	-6.421571e-01	7.985029e-02	-2.832973e-01	-3.144958e-01	1.370196e-01	-2.943025e-01	5.372160e-01	3.962802e-01	-2.096481e-01	3.442802e-01	1.878318e-01	2.839217e-01	4.355317e-01	3.364049e-01	7.354948e-01	4.379057e-01	2.429586e-01	4.991179e-01	1.720102e-01	2.094698e-01	-3.569940e-01	-3.760292e-01	-4.419104e-01	-3.416023e-01	-3.852379e-01	-1.006027e+00	-1.211228e+00	-2.119999e-01	1.021698e+00	-2.154066e-01	-5.178573e-01	-7.325236e-01	-7.921398e-01	-2.119403e-02	6.032973e-01	4.703273e-01	9.984949e-01	1.406203e+00	5.625617e-01	-7.275505e-02	-4.307528e-01	-2.096611e-01	-6.963104e-02	-4.434016e-01	-4.905763e-01	-2.062659e-01	-2.453850e-01	3.200116e-01	1.532590e-02	-1.941456e-01	-7.516321e-02	-2.661618e-01	-3.295191e-02	-8.071994e-01	3.524273e-01	4.746193e-01	1.575222e-02	-3.953068e-01	-2.769987e-01	8.807892e-02	1.137254e-02	8.089417e-02	-3.087024e-01	5.001265e-01	-3.674779e-02	-1.417331e-01	4.937963e-01	-9.507969e-01	2.973620e-02	-1.096628e+00	-6.728570e-01	-5.607861e-01	-5.392903e-01	5.168373e-01	3.788003e-01	5.336880e-01	7.156580e-01	3.501212e-01	-3.304803e-01	2.399301e-01	-3.508776e-01	2.987322e-01	6.717953e-01	3.175308e-01	-1.779783e-01	-9.665609e-03	-8.036595e-01	-7.051414e-01	-1.641102e+00	-1.197404e+00	-8.580895e-01	4.002020e-01	6.497384e-01	3.356316e-01	2.216486e-01	6.349038e-01	-2.132625e-02	8.194526e-01	4.564728e-01	2.828718e-01	2.446016e-01	7.149598e-01	1.050947e+00	-2.131370e-01	4.938039e-02	1.891599e-01	6.903229e-02	-5.832755e-01	-5.065973e-01	-5.589936e-01	3.674205e-02	1.122531e+00	-2.817074e-01	3.560549e-02	5.834981e-01	3.613055e-01	-3.155826e-01	-3.420534e-01	-2.591863e-01	-3.154827e-01	-4.705940e-01	8.517935e-01	1.472791e-01	-1.532120e-01	-2.004146e+00	-1.272325e+00	-1.412600e+00	-1.800177e+00	-1.893406e+00	-3.454027e-01	9.813802e-01	-1.870379e-01	9.088560e-01	6.724387e-01	8.133750e-01	9.332009e-01	2.019289e-01	-5.473807e-01	-4.308613e-01	1.528462e+00	2.998265e+00	1.422337e+00	-7.626622e-01	-5.303056e-01	-9.507145e-01	-9.457530e-01	-1.189429e+00	-1.013888e+00	4.553670e-01	1.121334e+00	-6.189583e-01	-7.563898e-01	7.599540e-01	1.441669e-01	4.412648e-01	1.254364e-01	-2.318745e-01	-3.899256e-01	9.557117e-01	3.024838e+00	2.009575e+00	8.614751e-01	3.632042e-01	-3.444022e-04	-1.408067e+00	-1.086469e+00	-9.959567e-01	9.475035e-01	8.848614e-01	-4.622856e-01	-5.208020e-01	-4.878080e-01	2.107075e-01	-9.232895e-02	4.740833e-02	2.896969e-01	-1.886186e-01	1.943661e+00	-1.829938e-01	-1.530029e-01	-1.273049e+00	-1.132843e+00	-1.097392e+00	-1.307013e+00	-1.119287e+00	-1.110419e+00	5.700717e-01	1.229045e+00	-3.980442e-01	-7.109752e-01	3.928049e-01	1.969342e-01	3.604206e-01	7.018732e-01	1.368257e+00	1.792463e+00	3.898443e-01	-1.486345e-01	-6.314981e-01	-1.090300e+00	-1.073234e+00	-9.421670e-01	-1.190962e+00	-1.182514e+00	-8.290823e-01	2.881403e-01	1.494222e+00	-9.339694e-02	6.066934e-01	5.979759e-01	3.856219e-01	1.107206e+00	6.830746e-01	1.316641e+00	2.435807e+00	-2.295326e-01	-1.283855e+00	-5.003573e-01	6.570406e-01	8.622663e-02	1.054491e-01	-8.649428e-01	-4.336329e-01	-7.174454e-02	2.054065e+00	1.366282e+00	-9.056584e-02	-3.876258e-01	-4.654203e-01	-3.156044e-01	-3.242521e-01	2.762459e-01	-2.972467e-01	-3.499123e-01	-3.117735e-02	-3.337942e-01	-1.790359e-01
1.160684e-02	-3.948016e-03	-3.172197e-02	-4.500819e-03	1.177293e-04	2.741750e-03	-9.425519e-03	-1.635603e-02	1.654295e-01	1.651059e-05	-3.533804e-02	-1.542812e-02	-7.215288e-02	-9.805628e-04	8.554461e-02	-1.058154e-02	6.806405e-02	1.191307e-01	-5.106571e-02	1.127081e-01	2.176908e-03	-1.056961e-03	-2.588988e-04	-5.331717e-02	2.613214e-03	-8.130612e-02	9.847220e-04	-5.808059e-03	-2.716431e-02	-4.457466e-02	-4.527952e-02	-5.585875e-02	-1.398861e-02	3.540455e-02	-4.801108e-02	2.851462e-03	9.012153e-02	1.197613e-03	1.918990e-02	-9.679241e-05	-4.849808e-05	-6.430709e-05	1.548970e-03	-1.363434e-04	6.900093e-04	-6.359189e-03	-3.447026e-04	-9.006233e-03	-1.443500e-02	-3.051389e-02	-3.488359e-02	-6.678470e-03	-7.702814e-02	-5.716843e-02	-5.889211e-03	-2.539954e-03	-1.910729e-02	9.912345e-02	6.938372e-07	-3.836504e-06	3.724762e-07	2.720341e-07	7.964860e-07	1.200138e-07	-3.060432e-04	-2.843372e-02	-5.045550e-02	-8.951518e-05	-2.842420e-02	-1.582311e-02	-3.534515e-02	-1.473048e-02	-3.482007e-06	5.794275e-04	7.237299e-03	-5.484691e-02	7.512740e-02	1.398960e-03	-5.209479e-04	-1.926336e-04	-2.753287e-03	9.637380e-03	-1.428252e-03	-5.327422e-02	1.152872e-03	-9.442680e-02	-8.460574e-02	-1.832419e-03	-1.467641e-04	-3.443241e-03	-1.833195e-02	2.122381e-03	3.473103e-03	9.245807e-03	-1.229860e-02	1.511022e-02	1.056192e-03	4.582029e-07	1.559918e-03	2.440359e-07	2.873388e-03	-7.327833e-06	-4.364387e-02	2.648518e-03	5.024424e-06	-2.365376e-05	-1.953958e-03	-3.924297e-02	-2.877671e-03	-1.243380e-03	1.082782e-07	1.494344e-02	-7.008464e-04	7.959882e-06	1.101094e-02	-1.050752e-04	-3.897870e-05	-3.599164e-05	2.802044e-02	2.056173e-02	-1.425045e-02	-8.124554e-03	-2.641719e-04	-1.847781e-02	-3.696993e-03	-1.657123e-02	-3.438701e-04	-1.906989e-03	-7.180135e-03	-4.028164e-02	-1.811021e-03	-2.156077e-03	-2.068668e-02	6.534496e-02	8.623002e-04	8.139808e-04	-6.383186e-02	-2.200891e-02	1.720230e-03	7.699568e-04	2.559010e-04	-3.769448e-03	7.148321e-04	-6.341880e-03	-4.893207e-02	-6.106131e-02	-3.417681e-05	1.973821e-04	-2.010812e-02	8.029145e-02	5.081843e-03	1.863748e-03	6.273340e-03	8.970271e-04	-1.436713e-02	-6.862759e-03	-6.777356e-02	1.815830e-03	1.805349e-03	-5.532767e-03	-3.556915e-03	9.603204e-04	1.121157e-03	1.665675e-04	4.412486e-07	-1.788647e-04	1.449574e-04	1.883252e-03	4.286934e-05	8.847075e-04	1.930420e-02	1.763075e-02	1.261188e-03	-1.234765e-06	5.712986e-04	-5.050310e-03	3.134568e-03	9.923449e-04	-1.250186e-04	1.790016e-05	1.091484e-03	-5.192783e-02	-4.207861e-02	-3.862973e-02	-1.781814e-02	-8.190053e-04	-3.970516e-02	3.588372e-02	-4.281482e-04	-6.055909e-05	5.983493e-03	2.806582e-03	1.216760e-03	-1.431084e-02	-7.432605e-05	1.317658e-03	1.326174e-06	-9.128550e-05	3.139047e-03	5.731604e-06	-1.853384e-05	-5.024269e-03	-5.906545e-05	-5.748687e-04	-7.441570e-04	4.001741e-06	-1.634819e-04	-3.524411e-02	-8.095660e-07	6.706408e-03	1.488939e-03	-3.983241e-05	-3.995100e-04	1.441212e-07	1.336546e-03	-3.244745e-08	-1.054952e-04	1.655083e-05	5.792442e-04	-1.228171e-04	-2.373279e-07	-1.272230e-04	-2.987730e-04	-8.352458e-04	7.948534e-07	-4.503774e-04	-5.173025e-04	-7.243706e-03	-6.828195e-02	3.666578e-03	5.071170e-04	7.381639e-04	-3.604751e-04	3.365204e-03	-4.999436e-03	-1.014772e-04	2.139841e-03	2.600736e-03	2.661853e-06	1.014700e-07	-1.420645e-02	-2.564177e-04	-6.202907e-04	-1.110270e-03	-2.436220e-02	8.308190e-02	4.176552e-05	-1.557658e-01	-6.276426e-02	5.997919e-05	1.346045e-04	9.862286e-05	-7.099413e-03	8.004013e-03	2.852651e-03	8.164153e-05	1.931510e-04	1.022168e-01	3.777555e-02	6.971684e-04	3.111260e-02	1.528595e-02	5.065443e-02	7.457723e-03	9.816295e-03	4.337307e-06	-8.330482e-02	-1.485057e-02	2.435477e-02	2.917268e-05	2.743994e-02	-5.758749e-04	1.254440e-05	-1.398878e-03	-9.131712e-04	-1.179533e-03	6.950621e-03	1.435973e-01	1.425200e-01	1.013719e-02	-9.717901e-03	-6.696465e-04	2.055423e-02	-1.537346e-02	-1.138179e-03	7.438855e-04	4.885194e-04	1.580711e-05	-1.225580e-04	-2.322845e-03	4.772971e-04	2.955431e-04	5.736504e-05	2.131464e-03	2.178075e-02	9.794557e-05	1.885058e-04	1.051710e-04	-1.508212e-05	1.215085e-02	1.853400e-05	6.022833e-04	5.802465e-04	2.527170e-04	-6.457095e-03	1.697027e-03	4.420136e-04	8.857444e-04	5.927844e-04	1.694871e-04	9.953068e-04	2.296245e-04	-3.202268e-03	9.847916e-03	6.299981e-04	4.683652e-04	4.693920e-04	1.689828e-02	5.211061e-02	1.081129e-03	-9.791194e-03	-1.135883e-02	3.333483e-02	2.972491e-05	1.167258e-03	7.865715e-04	1.452340e-02	5.696711e-04	-2.000227e-04	1.282277e-03	9.378624e-03	-5.697639e-04	9.961830e-04	2.564143e-02	6.685919e-04	1.934430e-02	4.241697e-03	4.425730e-02	5.094068e-04	-2.277539e-02	-1.362762e-02	9.794586e-04	1.485557e-03	-1.199863e-02	-5.516161e-02	5.031819e-04	-1.922197e-02	1.150646e-03	5.690551e-04	2.156212e-04	1.118629e-03	8.210126e-04	-8.259317e-03	6.923945e-03	2.060361e-04	6.885318e-02	5.257596e-03	3.938499e-04	1.391261e-02	2.656551e-02	5.942369e-04
4.126088e+00	-2.711168e-01	-3.369094e-01	1.507406e-01	-6.125628e-01	-2.359595e-01	7.741378e-01	-2.464021e-02	6.457469e-01	-5.528534e-01	2.043186e-01	-6.412904e-01	-1.122320e+00	9.835938e-01	-1.634157e+00	-1.583820e+00	2.951381e-01	4.498543e-01	-2.231545e-01	5.094829e-01	5.853778e-01	9.975952e-01	-4.947325e-01	1.368695e-02	1.449733e-01	-8.203412e-02	-5.719475e-01	5.051468e-01	-1.870285e+00	5.039155e-02	7.507290e-01	-5.746630e-01	-4.588065e-01	3.885152e-01	1.595662e-01	1.097597e+00	8.840744e-01	-1.681482e-01	1.672714e-01	-2.705848e-01	-4.379051e-01	-1.079774e-01	6.164216e-01	-6.743637e-01	1.718816e-01	-1.143534e+00	-9.326984e-01	9.527754e-01	-3.141780e-01	-1.768202e-01	1.849376e-01	8.346920e-01	2.888796e-01	9.534861e-01	5.625754e-01	-2.880162e-01	4.518899e-01	-3.877890e-01	5.212970e-01	1.573627e-01	-9.947895e-01	7.505891e-02	-9.333631e-01	-2.073472e-01	-7.256804e-01	-8.109874e-02	-5.770436e-03	-1.838820e-01	5.759937e-01	1.564859e-01	-1.789350e-01	2.296472e-02	-1.390738e-01	5.715702e-01	5.978869e-01	6.510945e-01	3.601678e-01	-3.487526e-01	-1.403225e-01	-1.200517e+00	-7.476255e-01	-1.697453e-01	-3.613048e-01	1.922140e-01	2.444261e-01	2.820644e-01	3.276346e-01	-2.761715e-01	-1.775010e-01	-2.646358e-01	-8.517790e-01	1.853788e-01	-1.619827e+00	-7.824853e-01	-1.626819e-01	-5.730400e-01	-5.471654e-01	4.107180e-01	1.134598e+00	7.401659e-01	5.397019e-01	1.669329e+00	-7.300903e-01	-1.113801e-01	1.346977e-01	-1.542405e-01	-2.406401e-01	-1.768666e+00	-5.437383e-01	-9.472699e-01	1.514286e-02	-1.071299e-01	2.684037e-01	7.330105e-01	8.599937e-01	-1.404960e-01	7.502642e-01	1.437407e+00	5.179240e-01	-5.064336e-01	-2.625425e-01	5.942956e-01	-4.185716e-01	-5.823730e-02	-2.137811e-01	8.871374e-01	4.555063e-01	8.765103e-01	2.221217e-01	-1.288362e-01	3.774139e-01	-4.533507e-01	-4.718483e-01	-7.791524e-01	2.146844e-01	-2.058664e-01	-6.076693e-01	-1.412172e-01	-3.522645e-01	-2.244855e-01	-3.309841e-01	-9.641597e-01	1.625931e+00	2.417092e-01	9.529542e-01	7.654334e-01	-3.320733e-01	8.681332e-01	-5.201209e-01	-1.030728e+00	-4.051051e-02	2.797532e-01	-1.292196e-01	-5.642717e-01	-1.235796e-01	-3.211891e-01	-1.958402e-01	5.552572e-02	-1.543247e+00	1.238309e-01	-1.296592e-01	9.068559e-01	4.666669e-01	6.831674e-02	1.110026e+00	6.194130e-01	-3.730701e-01	1.610084e-01	7.274675e-02	-2.964403e-01	-4.388506e-01	-1.092483e-01	-2.879492e-01	-1.789218e-01	-2.804084e-01	-1.816496e+00	1.236713e-01	2.980678e-01	8.669047e-01	4.988671e-01	-4.476809e-01	1.466614e+00	9.637689e-01	1.639264e-03	-1.920238e-01	5.577300e-01	-9.991477e-01	-5.124289e-01	-7.768589e-02	-1.695237e-01	-1.212701e-01	-1.786454e-01	-2.732016e+00	-1.502573e-01	-1.310681e-01	4.333294e-01	8.554648e-01	6.034078e-01	1.561063e+00	9.963441e-01	-2.915539e-01	-6.327467e-02	9.029043e-01	-9.018140e-01	-6.026133e-01	-8.365492e-02	1.955922e-01	-1.264933e-01	-2.019295e-01	-2.183462e+00	-5.346453e-01	1.099979e-01	-2.221593e-01	1.113368e+00	-3.288655e-01	6.179042e-01	7.106605e-01	-9.308823e-01	8.270739e-01	1.581593e+00	5.724002e-02	-3.957314e-01	-6.799860e-02	-4.371932e-02	-5.977323e-02	-7.377107e-02	-2.281589e+00	-5.537045e-01	-7.575202e-02	3.852328e-01	9.140904e-01	-8.501802e-01	-5.761393e-01	-1.177285e+00	3.357797e-01	2.933450e+00	3.133625e+00	-1.520370e+00	-4.850974e-01	-8.369056e-02	-4.704978e-02	-6.262622e-02	-7.666283e-02	-2.208876e+00	-1.652923e+00	-2.303834e-01	3.724393e-01	5.623581e-01	-3.657076e-01	-8.385344e-01	-1.094551e+00	6.360707e-01	3.220847e+00	4.057799e+00	-1.686664e+00	-4.252760e-01	-1.414613e-01	-4.200412e-01	1.238074e-01	2.081175e-01	-2.252461e+00	-7.535234e-01	-8.098328e-02	4.413858e-01	1.773087e-01	-6.584685e-01	2.187546e+00	1.492549e+00	1.350144e+00	1.521823e-02	-9.318611e-01	-2.376812e-01	-9.353560e-01	-1.749632e-01	-4.380815e-01	8.642354e-02	6.211209e-01	-2.777705e+00	-6.610578e-01	-5.053438e-01	2.239489e-01	3.575281e-01	5.035300e-01	3.974474e+00	4.000801e+00	-4.116782e-01	-8.084292e-01	-2.113610e+00	-7.161313e-01	-9.684071e-01	-1.913860e-01	-4.805873e-01	-3.501530e-01	9.198384e-02	-2.103345e+00	-5.363894e-01	-1.500838e-01	3.436376e-01	1.208407e+00	8.976803e-01	3.949875e+00	4.528908e+00	-1.341622e+00	-2.184313e+00	-1.306679e+00	-1.185971e+00	-8.307413e-01	-1.921103e-01	-1.479136e-01	3.764152e-01	3.758971e-01	-1.761237e+00	3.337604e-01	7.228462e-03	3.036000e-01	3.288907e-01	6.853291e-01	1.650345e-01	-5.412826e-02	4.038144e-01	2.560018e-01	3.828775e-03	-1.522313e-01
-4.540426e-02	5.388005e-02	3.284611e-02	2.236975e-02	9.569232e-03	3.953877e-02	4.130135e-02	2.154165e-03	2.032479e-02	1.449924e-03	1.410324e-03	-1.483529e-02	3.738796e-03	1.980658e-02	-3.059685e-02	3.016911e-03	-9.358751e-02	-7.322654e-02	-9.466225e-04	1.463715e-02	3.269151e-03	-2.291071e-03	3.677593e-03	3.742633e-03	1.006708e-02	2.012066e-03	1.106198e-03	2.361801e-03	6.644172e-04	2.885971e-03	4.443466e-03	4.753378e-04	-8.991237e-03	-5.967559e-02	1.514338e-03	-1.131134e-02	-1.098420e-03	1.325422e-03	1.381426e-02	2.381755e-03	2.538477e-03	1.272606e-03	3.963449e-03	2.413574e-02	2.176078e-03	7.637014e-04	2.018105e-03	2.784092e-04	5.321526e-04	-1.344145e-02	-2.060231e-02	-5.546600e-02	-9.057788e-02	4.634092e-04	-7.027463e-02	-7.174040e-02	7.025663e-04	1.391695e-02	4.075135e-03	1.905949e-03	2.594594e-03	4.122164e-03	5.527553e-02	-2.176947e-03	7.515905e-04	1.134349e-03	2.603437e-04	3.277298e-04	2.204464e-04	-2.254149e-02	-3.175703e-02	-6.735237e-02	8.191057e-04	-8.585171e-02	-1.234058e-02	6.623788e-04	-2.587240e-03	7.977428e-03	8.874172e-03	8.879116e-03	8.478322e-03	7.595191e-03	3.871597e-03	2.303426e-03	-5.654590e-02	-3.621609e-02	3.663428e-02	3.087848e-03	1.401260e-03	-6.705840e-02	-3.905232e-02	-5.984247e-02	-7.942261e-03	-5.022835e-02	5.123646e-03	1.345796e-02	5.123826e-03	2.569776e-03	6.096715e-03	4.265417e-03	1.153718e-02	1.412197e-03	2.107770e-03	2.356326e-03	2.056751e-03	7.198322e-04	3.429830e-04	5.460132e-04	-2.101564e-02	-2.177955e-02	1.242776e-03	-1.689226e-02	-1.417780e-02	-7.584909e-05	2.055368e-02	2.877094e-03	3.441303e-03	6.308921e-03	2.977794e-03	4.076464e-03	-4.565671e-03	1.308880e-03	1.547640e-03	4.887108e-04	5.949763e-04	-2.229198e-02	3.900296e-04	-4.012342e-02	-5.235280e-02	2.974255e-03	-8.652808e-03	-1.038142e-02	2.165817e-03	7.227841e-03	-5.371036e-04	2.142663e-03	-1.123455e-01	3.364712e-03	5.794479e-02	3.538757e-03	-9.076677e-02	-9.492652e-03	-4.416264e-02	-9.387679e-03	6.377484e-04	9.889592e-04	-4.283689e-03	-2.220793e-03	-3.581042e-02	-3.210101e-04	3.800396e-05	9.076396e-02	4.654241e-03	-2.579328e-02	1.642384e-03	2.142030e-03	2.756757e-03	2.976444e-03	-5.872515e-03	1.624801e-03	1.569450e-03	-2.950865e-02	1.753697e-03	6.355783e-04	1.456845e-03	-4.042985e-04	-4.446222e-03	3.679612e-03	-4.118319e-07	7.069666e-03	5.631671e-03	7.636753e-02	4.058075e-03	-1.132369e-02	6.868956e-03	-6.121582e-02	-6.862929e-02	1.150467e-03	-3.254295e-02	4.876403e-02	3.463657e-03	3.777767e-04	-3.805333e-05	-4.863843e-04	-3.328552e-02	-4.552939e-02	1.097303e-03	-3.460571e-03	-2.300923e-03	-2.111285e-02	3.811017e-02	2.280098e-03	1.359563e-03	3.276234e-03	2.342047e-03	2.449227e-03	2.325217e-03	-2.252330e-02	-4.933776e-02	-1.029575e-02	1.753839e-03	-1.463789e-03	4.757674e-04	-3.245429e-02	-8.804921e-03	-9.934420e-04	-2.352987e-03	-1.831868e-03	3.274915e-04	2.648962e-02	1.980500e-03	3.596828e-03	2.262394e-03	3.668409e-03	2.203398e-03	-3.226918e-02	1.589122e-03	-1.107372e-02	1.419510e-04	-3.302943e-02	-4.593152e-04	-3.241321e-03	-1.233091e-02	-1.154771e-02	1.178591e-03	-9.562408e-04	-1.164955e-02	-2.212129e-02	1.859545e-02	1.981425e-03	2.050137e-03	7.160729e-03	7.082551e-03	-5.737938e-02	-3.276698e-02	3.040157e-03	9.189482e-04	-1.821678e-02	-1.134191e-02	-2.653539e-02	9.301862e-04	-7.973230e-03	-1.370696e-02	9.622949e-04	-3.294900e-07	5.977539e-06	-2.311692e-02	-5.180279e-03	7.581242e-03	-5.235924e-04	-9.587898e-03	6.335651e-03	7.987488e-03	1.537137e-03	-8.556006e-03	3.979031e-04	7.669620e-03	6.008372e-03	1.160254e-03	5.981985e-03	5.177506e-02	-5.691696e-03	3.896734e-03	7.830323e-03	7.633172e-02	4.499824e-03	-7.808870e-02	-2.989198e-02	3.735459e-03	1.317127e-02	5.461586e-03	3.482951e-02	3.912295e-03	5.552095e-02	1.938882e-02	1.001296e-01	5.171035e-02	8.879268e-02	1.716402e-02	-5.109384e-02	-3.043724e-02	8.579330e-02	8.810258e-04	5.937921e-03	1.697623e-02	2.398880e-02	-2.158026e-02	2.485302e-04	6.737345e-04	-9.601550e-04	8.155625e-04	3.020385e-04	-5.245527e-04	-1.981342e-03	1.663513e-04	1.286554e-04	7.422529e-05	-1.372959e-02	1.958014e-03	-9.312476e-04	-4.665860e-04	4.233586e-02	2.025196e-05	6.684602e-04	9.020071e-03	1.848369e-03	2.059682e-03	-5.541079e-03	-3.944538e-03	-1.054244e-02	1.211959e-03	8.112851e-03	1.183718e-03	4.378397e-04	5.092839e-04	-5.704576e-02	1.268498e-02	-1.719976e-02	1.706962e-01	1.196536e-02	5.242352e-02	9.951889e-03	7.902907e-03	3.187394e-03	2.548540e-03	1.341570e-03	-1.099014e-03	2.327657e-05	-2.061453e-02	2.043349e-03	1.289323e-03	1.840673e-03	6.352448e-02	4.165795e-03	9.370429e-02	2.009024e-02	7.048473e-02	9.319127e-02	1.205175e-02	8.254378e-03	1.018045e-02	3.928204e-03	8.558172e-03	1.308758e-03	-7.897348e-03	-1.039490e-02	1.313187e-03	1.225907e-03	-5.656098e-03	8.472450e-04	1.058928e-03	-1.541274e-02	2.287607e-04	3.626824e-04	9.380991e-03	-2.380235e-04	2.856153e-02	-3.214062e-02	2.294619e-02	1.178192e-02	8.790827e-04
-1.773862e-01	0.000000e+00	0.000000e+00	0.000000e+00	4.200763e-08	-8.135350e-02	-3.730119e-02	-1.893234e-05	-4.022347e-02	-6.378141e-03	-2.509591e-02	2.604536e-02	8.418030e-02	-5.883410e-02	1.037565e-01	4.700136e-02	-4.850848e-02	4.945268e-05	0.000000e+00	4.942966e-08	0.000000e+00	0.000000e+00	-8.422555e-02	-2.454779e-02	-6.893900e-02	-2.092270e-02	1.510548e-03	-3.666672e-02	1.924557e-01	6.346347e-03	3.297276e-04	1.932390e-03	7.590002e-03	-4.510549e-02	-9.518373e-04	0.000000e+00	0.000000e+00	0.000000e+00	0.000000e+00	-5.966839e-02	-2.100837e-02	-1.744574e-04	-5.109821e-02	-2.384216e-04	-4.140101e-02	8.919308e-02	-1.431069e-03	-3.398127e-03	-8.506419e-03	-3.083597e-03	-7.967229e-02	-7.774533e-05	0.000000e+00	0.000000e+00	0.000000e+00	0.000000e+00	-9.726356e-03	-1.877845e-02	-9.792553e-03	-1.202852e-02	-4.012850e-05	-1.935885e-02	5.082379e-02	1.702173e-02	3.603812e-07	-6.128751e-04	-9.509147e-03	-6.518163e-02	-5.150345e-05	0.000000e+00	0.000000e+00	0.000000e+00	0.000000e+00	-1.532357e-01	-1.013684e-01	-3.446315e-03	-1.585542e-02	-1.502384e-03	-7.347554e-02	1.932330e-01	1.314608e-02	1.056178e-03	1.324783e-06	-4.294828e-05	-6.593511e-02	1.015275e-05	0.000000e+00	4.942966e-08	0.000000e+00	1.244264e-04	-3.872185e-02	-2.354516e-05	3.321461e-03	2.913741e-05	-2.170625e-02	4.390652e-06	6.137796e-02	1.920597e-03	-3.062324e-02	-6.066603e-02	-1.730033e-04	-1.459662e-01	4.591592e-02	0.000000e+00	0.000000e+00	0.000000e+00	0.000000e+00	-1.468687e-03	-3.943815e-04	-2.593078e-03	-1.743319e-04	-2.029851e-04	-2.912870e-02	-4.921489e-04	5.084163e-03	-4.926911e-05	-1.391058e-03	-5.651854e-02	-6.418466e-02	8.017882e-03	0.000000e+00	3.958175e-08	4.338403e-08	9.077048e-06	-8.081412e-02	-1.662987e-01	-2.096216e-02	-6.998388e-03	-7.740581e-02	-1.215271e-03	2.177982e-03	7.290084e-02	5.131241e-04	3.070703e-03	5.245768e-03	2.709217e-03	2.306135e-05	0.000000e+00	0.000000e+00	0.000000e+00	0.000000e+00	-2.116723e-03	-1.556361e-01	-2.054573e-02	-1.309303e-02	-8.394173e-02	-3.698049e-03	1.005708e-03	2.515754e-01	3.569576e-04	5.064341e-04	4.523953e-03	-1.623792e-02	5.066859e-02	0.000000e+00	0.000000e+00	0.000000e+00	0.000000e+00	6.643269e-05	-9.823809e-03	-3.326868e-02	-7.142065e-02	-6.751990e-02	-7.592250e-04	1.337976e-04	-1.295584e-04	9.899133e-07	3.112614e-04	1.059227e-02	3.622491e-05	1.708794e-05	0.000000e+00	0.000000e+00	0.000000e+00	0.000000e+00	-4.297710e-03	-1.118229e-03	9.567856e-06	-2.230174e-02	-4.496366e-02	1.636004e-03	-1.815327e-04	-2.799149e-03	-4.642792e-03	1.368234e-03	2.195955e-03	4.014106e-03	7.219007e-02	4.206810e-05	0.000000e+00	0.000000e+00	0.000000e+00	4.368452e-04	-1.312704e-02	-2.924213e-02	-3.909405e-02	-4.495319e-02	-5.187372e-02	-5.339080e-02	5.653854e-02	1.035837e-06	-3.790624e-04	-8.189318e-04	-6.577121e-04	-1.402820e-04	0.000000e+00	0.000000e+00	0.000000e+00	0.000000e+00	1.717259e-02	-8.289307e-04	-2.561272e-05	1.289936e-05	-7.130502e-02	3.370891e-03	3.003616e-04	1.387001e-02	4.538210e-08	9.323135e-05	-9.023549e-02	2.727715e-05	-4.247180e-02	0.000000e+00	4.454688e-07	3.802282e-09	8.145608e-08	-8.828461e-03	-6.471844e-03	1.197288e-03	5.695266e-05	1.369117e-02	8.444734e-02	6.122302e-02	1.390199e-01	-1.348905e-03	-2.314788e-01	-2.397068e-01	1.299579e-01	-6.954596e-02	0.000000e+00	-1.057326e-06	6.134155e-04	0.000000e+00	8.315474e-02	1.746172e-01	-5.129841e-04	3.561955e-02	3.686649e-02	1.558436e-03	1.280185e-01	1.400044e-01	-6.019601e-04	-3.077501e-01	-5.247682e-01	4.859683e-02	4.950668e-04	0.000000e+00	1.231981e-07	0.000000e+00	3.802282e-09	3.516967e-02	2.653608e-03	-1.097940e-03	6.796243e-04	-2.334413e-02	1.241709e-03	-8.979189e-02	5.502789e-03	-5.604399e-02	1.995630e-03	1.107903e-01	-1.062640e-01	7.463803e-02	0.000000e+00	0.000000e+00	0.000000e+00	-1.844043e-04	7.650185e-02	1.284244e-01	9.570917e-04	6.312809e-02	5.156240e-02	3.351615e-03	-4.066676e-01	-4.692761e-01	3.320493e-04	2.609946e-03	1.819521e-01	2.175374e-03	-2.984928e-03	0.000000e+00	6.159150e-06	-1.629534e-07	2.369741e-05	5.010121e-02	7.376670e-02	7.178673e-02	2.689566e-02	9.318578e-03	1.638040e-02	-3.462087e-01	-5.675303e-01	1.323324e-01	2.445789e-01	1.273240e-01	1.056574e-01	9.498869e-03	9.030080e-07	2.605009e-06	0.000000e+00	0.000000e+00	5.211275e-04	-8.931581e-02	-8.017426e-02	9.023385e-04	-4.297855e-02	-1.036931e-01	5.653716e-02	1.234408e-01	-3.476353e-02	1.321898e-04	5.361231e-02	-9.487962e-02
3.755701e-02	1.593818e-03	1.586103e-03	2.592947e-02	1.504836e-03	3.041807e-02	6.346270e-03	-6.408228e-04	8.610734e-03	1.497522e-03	1.853391e-03	-7.439168e-02	1.344080e-03	9.229462e-03	1.722125e-02	-2.561253e-02	-1.531913e-02	-2.268437e-02	-7.909165e-03	4.501227e-02	1.740440e-03	6.326864e-03	3.892160e-03	1.401962e-01	3.583227e-03	1.870051e-03	-4.153234e-02	1.957177e-03	-1.701705e-03	7.681167e-02	8.204814e-04	-2.476945e-03	-9.627880e-04	-4.827418e-04	-1.865437e-02	-3.384626e-02	-6.558750e-02	-1.781271e-02	-1.587551e-02	1.251690e-02	5.816617e-02	2.810289e-02	2.257177e-02	-3.537125e-02	2.490495e-02	6.473591e-03	1.603226e-03	5.343819e-04	-9.621707e-03	4.062230e-04	1.597260e-04	-1.014116e-01	-2.649431e-02	2.974733e-04	-9.698626e-03	-5.640969e-02	4.760815e-04	-2.962350e-02	2.715731e-03	-3.649771e-02	7.085076e-02	1.165163e-03	6.337502e-03	5.160000e-03	3.028069e-03	1.832195e-03	4.716904e-04	7.652433e-04	2.590966e-04	6.609380e-04	-2.200904e-02	-1.623639e-02	-4.039417e-02	-4.224830e-03	2.840494e-03	-1.133901e-03	7.383955e-03	4.922485e-03	4.715817e-03	3.321052e-02	3.588643e-03	8.807874e-03	2.388015e-03	2.116513e-03	3.285101e-03	-1.952440e-04	-5.587440e-04	9.108009e-04	-1.760787e-03	-2.031536e-02	-1.867975e-02	-1.124863e-03	2.879101e-05	4.560236e-03	-1.127447e-02	8.377674e-03	2.036975e-03	4.778705e-03	3.552895e-02	4.706280e-03	2.725419e-03	4.318569e-03	8.672934e-04	1.775434e-03	1.299306e-03	6.196700e-03	1.219708e-03	6.308017e-04	-3.332876e-02	-2.749988e-02	-5.987965e-03	1.842840e-06	5.796530e-03	-4.641641e-02	1.205918e-04	2.174872e-03	8.976003e-04	5.946941e-03	2.229623e-03	6.050036e-03	3.390589e-03	1.919945e-03	1.722214e-02	-2.449143e-03	1.588996e-03	-3.494458e-05	-3.739990e-02	-2.176802e-02	-5.345914e-02	5.006631e-04	-4.706609e-04	-4.904776e-02	2.522972e-03	3.867848e-02	2.031322e-04	7.032406e-04	9.488252e-04	7.839384e-04	1.207811e-03	1.818865e-03	-1.590642e-02	9.452599e-04	1.292671e-03	-1.127702e-03	1.107830e-03	9.028909e-03	3.920981e-02	1.336530e-02	-2.992089e-02	-2.817116e-02	-1.258972e-02	-3.839431e-02	2.411266e-02	7.695211e-04	5.643346e-04	-9.503373e-04	1.025865e-03	1.446647e-03	2.088562e-03	-3.010172e-02	-6.124442e-02	1.586525e-03	8.756260e-04	1.684926e-03	1.430974e-03	-1.843883e-03	-1.336550e-03	2.033199e-03	1.615457e-04	1.190016e-04	5.917747e-04	1.814179e-02	2.383486e-02	4.096030e-04	3.770305e-03	1.148478e-03	8.176232e-03	2.771034e-03	1.446376e-04	1.888380e-02	1.099195e-03	6.668439e-04	-4.979728e-02	6.639257e-04	-5.548249e-02	-8.430593e-02	1.036691e-03	-2.599073e-02	-1.768855e-02	-3.688402e-02	1.783607e-02	1.512098e-03	-7.279892e-02	2.140292e-03	2.192171e-04	1.962247e-03	3.618791e-03	1.193372e-04	-4.851879e-02	4.891069e-04	-2.549746e-02	1.122958e-03	1.484300e-04	8.858637e-03	3.986501e-02	1.859777e-03	-2.023944e-03	-4.961332e-05	3.501793e-04	7.668338e-03	1.019622e-02	3.867897e-02	-3.513052e-02	-5.870359e-02	2.980168e-03	-4.446080e-04	1.693103e-03	-4.029071e-02	6.759110e-04	3.515568e-04	1.872420e-03	1.265741e-03	-2.127546e-02	1.532940e-02	-6.233648e-03	-3.183976e-04	-1.364492e-05	7.502964e-04	1.478533e-04	3.864087e-03	2.214451e-03	-2.232965e-02	3.040129e-03	-1.204138e-03	2.787482e-03	1.190338e-03	6.039575e-03	-2.971105e-02	6.017594e-04	9.500671e-04	7.328720e-04	-1.104902e-02	-5.924443e-02	1.215869e-03	4.665792e-06	-7.884972e-06	3.021485e-02	-1.185923e-01	-2.309619e-04	2.685694e-03	1.108664e-03	1.960859e-03	-2.780134e-02	5.379141e-03	3.378055e-02	9.531270e-03	1.463288e-03	4.602237e-03	7.310269e-02	2.167827e-02	-8.197129e-03	-9.211677e-03	1.061212e-01	1.114716e-01	3.871549e-02	2.062537e-03	-5.664930e-02	8.234632e-03	4.823403e-03	-5.161312e-04	3.480323e-03	1.018007e-02	3.760600e-02	3.929033e-02	1.990025e-02	2.308054e-02	7.524739e-02	7.365161e-02	1.025547e-02	-7.758704e-02	-9.851076e-02	4.346448e-02	1.053264e-01	9.311620e-02	3.168611e-02	6.246608e-02	4.374379e-04	3.168856e-04	3.379679e-04	-9.859337e-04	-1.575602e-02	-1.193871e-03	-7.761822e-04	-7.660727e-04	-4.565648e-02	-5.849563e-05	1.689828e-04	-3.313726e-02	1.804556e-02	9.199633e-02	3.679712e-04	-1.018262e-04	1.552046e-04	3.055766e-04	-8.424902e-03	1.438471e-02	1.444116e-03	2.937977e-04	4.819975e-04	2.053875e-02	-1.832241e-03	9.912585e-03	-3.389696e-03	1.077999e-03	1.808181e-03	-2.811432e-02	1.492845e-02	1.066608e-01	1.036410e-01	1.100460e-03	2.293379e-04	4.819750e-04	1.297920e-03	-1.084965e-02	8.305015e-03	2.090976e-03	1.645768e-03	1.869172e-02	-2.152580e-02	-1.281748e-02	2.116316e-03	2.047439e-03	1.690817e-03	2.657188e-03	3.736724e-03	3.236079e-03	1.571294e-01	7.581500e-02	5.724958e-03	2.380843e-04	-6.346757e-04	2.105255e-02	3.458643e-02	-9.081178e-03	-5.382145e-03	-1.943338e-03	-1.697220e-02	2.987774e-03	-3.006346e-02	-1.461649e-02	-2.529146e-03	-3.149997e-02	-4.535462e-02	2.960840e-03	-1.179406e-04	2.398239e-02	3.689250e-03	4.306229e-02	2.438170e-02	1.161404e-02	6.097909e-04
-2.988009e-01	-1.212338e-03	1.530435e-05	0.000000e+00	-2.943643e-03	-1.254147e-03	4.640327e-04	-1.839049e-02	-8.714577e-03	-1.364440e-03	1.418629e-04	7.888893e-02	2.602480e-04	3.062041e-02	6.365509e-03	1.304533e-04	6.553661e-02	7.026289e-02	-2.380413e-02	1.235789e-03	1.889210e-04	-1.382226e-05	2.243346e-08	-3.853416e-02	-7.298749e-04	6.789863e-05	-1.311680e-03	1.141777e-03	9.579749e-04	-8.146736e-03	6.420221e-04	4.186460e-04	2.037889e-02	1.710989e-02	-9.997927e-03	3.789597e-03	9.890748e-04	-2.090103e-02	2.424298e-02	0.000000e+00	0.000000e+00	0.000000e+00	-1.409675e-05	0.000000e+00	2.276212e-03	-3.846823e-05	-2.674803e-05	-3.530436e-04	-1.114724e-04	-2.035401e-03	-3.023699e-02	-1.183451e-03	-2.312109e-03	-1.765720e-03	-1.882845e-02	-6.911456e-02	-6.984967e-03	6.783245e-03	1.937634e-07	0.000000e+00	0.000000e+00	-5.570557e-04	-4.057746e-03	-3.751615e-06	-1.374428e-03	1.219656e-03	-1.110806e-02	-1.415814e-02	-6.676210e-05	1.536721e-07	8.974767e-04	-4.372272e-02	6.099032e-08	-3.749699e-03	-4.682361e-03	1.019868e-03	-3.855394e-03	2.394424e-04	-3.242425e-04	0.000000e+00	-3.806528e-02	8.474700e-09	-2.661506e-05	-1.413997e-02	-4.315628e-04	-5.355098e-02	-6.538055e-03	6.052679e-02	2.508290e-03	3.467748e-03	1.859216e-02	-1.312233e-03	-7.223896e-04	-2.827623e-02	3.493174e-04	1.408978e-03	-5.509457e-05	0.000000e+00	1.140685e-08	1.442254e-06	7.846626e-09	-1.053514e-05	8.911106e-04	1.211307e-03	9.350824e-07	-7.139818e-03	-5.525316e-02	3.951705e-06	4.341331e-03	1.268851e-02	-4.034948e-05	-3.157243e-04	-1.102292e-02	-7.958912e-02	1.053014e-01	-1.978928e-03	0.000000e+00	0.000000e+00	-2.075865e-05	-4.860019e-06	0.000000e+00	-5.015114e-05	-3.001163e-05	-1.296618e-02	-3.907988e-02	-2.875787e-02	-8.110395e-05	2.141423e-02	1.692096e-03	-5.941760e-05	-6.795713e-02	-3.023882e-02	-4.845149e-05	1.882177e-03	-3.479577e-02	1.245439e-05	0.000000e+00	-4.478945e-02	1.226258e-03	5.637145e-05	-3.302457e-02	-3.004243e-02	2.961121e-04	-1.773100e-03	5.942727e-04	-2.924553e-03	-7.090473e-03	2.911626e-02	4.911205e-05	5.654335e-02	3.825342e-02	-1.601374e-02	5.340560e-02	3.230843e-05	0.000000e+00	1.161282e-04	1.119996e-02	2.967593e-05	-1.841531e-02	-1.782730e-04	-1.292447e-01	-6.135321e-04	-5.962080e-03	-3.492067e-03	-9.155555e-05	3.088386e-02	3.156786e-02	-5.530865e-03	1.196260e-03	1.802226e-02	-5.905284e-03	1.408489e-02	1.117390e-08	1.491127e-02	0.000000e+00	-3.610822e-07	0.000000e+00	-5.167827e-07	9.746457e-05	1.326613e-03	-4.198429e-02	-5.749309e-08	-5.577234e-02	-1.434548e-02	6.135479e-04	4.238094e-03	-1.267347e-02	-5.359019e-04	1.376954e-02	-9.013242e-04	3.016671e-04	-4.104210e-05	0.000000e+00	0.000000e+00	-2.419556e-04	-5.652122e-04	-1.053095e-02	1.078686e-03	1.062546e-03	-3.685256e-02	-3.181007e-03	-4.132301e-02	-4.017864e-06	1.733911e-04	4.481395e-03	4.498332e-08	1.888577e-03	9.534376e-04	1.373494e-04	1.716384e-03	7.609126e-09	0.000000e+00	0.000000e+00	1.853273e-07	0.000000e+00	0.000000e+00	4.381217e-03	-2.105746e-02	-4.474023e-02	3.520567e-07	-3.569402e-02	-3.702904e-02	-2.552502e-04	-4.192841e-04	4.361315e-08	-5.732739e-04	4.526659e-03	1.200314e-03	9.514661e-02	-8.292610e-08	0.000000e+00	0.000000e+00	-1.492079e-02	0.000000e+00	-6.370548e-08	6.017024e-04	9.532033e-04	-2.403536e-02	-1.740397e-02	3.589528e-07	-2.337380e-02	-7.666435e-05	7.898709e-02	2.175095e-04	-4.102339e-04	-2.541598e-02	-5.413703e-02	1.166966e-02	8.585352e-03	-4.761088e-07	0.000000e+00	9.760936e-04	1.860686e-07	-9.690743e-06	5.611512e-03	-1.118764e-01	3.108504e-03	5.445157e-04	-9.996177e-04	3.592291e-03	2.761140e-02	1.806564e-01	5.430926e-04	-1.270674e-01	-1.488576e-01	3.513828e-02	-6.532545e-02	-1.718336e-05	-6.892457e-06	0.000000e+00	1.277374e-02	-1.975909e-03	-1.473178e-04	1.658356e-02	2.639867e-02	-1.157664e-04	5.116653e-04	-9.945805e-04	1.197796e-05	9.976958e-02	1.306778e-01	2.123341e-03	-1.439410e-01	-1.507479e-01	1.025836e-02	-5.813891e-04	5.534053e-05	-4.897021e-06	2.965780e-08	-2.050243e-03	2.315050e-04	1.959782e-05	-1.087119e-02	-1.435051e-04	-1.299635e-02	-1.112069e-05	2.229136e-04	1.428175e-04	-1.733191e-03	4.037457e-03	5.531054e-05	1.436785e-02	1.378011e-01	-2.431661e-02	9.078066e-03	7.406496e-03	2.888783e-03	3.207112e-05	1.680318e-03	2.335054e-04	1.953116e-04	1.493838e-03	2.157775e-02	1.848558e-02	1.669189e-03	3.196655e-02	1.018427e-03	-1.671047e-01	-1.858599e-01	4.679700e-04	3.816250e-02	2.122035e-01	7.352760e-03	-4.603537e-03	1.493544e-03	3.798940e-03	6.129760e-05	4.631228e-03	1.964739e-02	4.123086e-04	3.380822e-03	3.936113e-04	1.537982e-02	8.516693e-02	6.322845e-04	-1.106764e-04	-1.197353e-01	-1.845627e-01	1.102785e-01	1.554513e-01	1.790877e-01	1.787184e-03	1.147419e-03	7.000005e-05	-6.125034e-07	0.000000e+00	1.075313e-04	-1.420416e-02	-1.410251e-03	2.115872e-02	-1.101456e-04	-4.910933e-04	-2.309993e-02	-2.927636e-02	3.436002e-04	9.372899e-03	2.979147e-02	-4.654483e-03	2.320511e-03	1.136703e-02	1.141043e-03
-2.987031e-01	1.495523e-01	7.204341e-02	1.484861e-01	8.815650e-02	-3.712018e-02	-3.805068e-01	6.572640e-03	-1.401489e-01	-2.969823e-02	-2.947232e-01	-7.827716e-01	-4.272916e-01	-2.586125e-01	-4.555840e-02	1.350638e-02	7.397512e-03	9.175808e-02	-1.351108e-01	-4.131962e-01	-2.627586e-01	5.315389e-02	8.465520e-02	-1.006547e-01	-5.199051e-01	-5.404306e-03	-2.499132e-01	-2.629027e-01	-5.032324e-01	-1.228234e-01	-1.290320e-01	-4.390389e-01	-6.870231e-01	-3.530890e-01	-1.777157e-01	-3.616547e-01	-3.714661e-01	-6.243746e-01	1.909919e-01	9.046672e-02	5.009310e-01	3.403391e-01	-3.455466e-01	2.696061e-01	-4.218741e-01	3.167517e-01	2.021056e-01	-2.684845e-01	-3.893755e-02	-2.615017e-01	-4.001435e-01	-4.168905e-01	-5.582879e-01	-1.133373e-01	-8.031373e-02	-5.876825e-02	2.554863e-01	4.042441e-02	1.987194e-01	-1.953933e-01	1.307679e-01	2.321000e-01	1.455160e-01	-1.824614e-01	2.011659e-01	1.107375e-02	1.110728e-01	-1.347829e-01	-3.909830e-01	-1.538582e-01	-5.320851e-02	-1.224363e-02	-7.364063e-02	-2.195914e-01	-9.204392e-02	1.091108e-01	-2.627410e-01	-3.260179e-02	7.203191e-02	3.897479e-01	-6.406676e-02	-1.269391e-01	-2.712586e-01	-1.461211e-01	-9.266376e-02	-5.301445e-01	-2.377190e-01	-5.180194e-02	-2.990776e-01	-4.748114e-01	-1.069413e-01	-3.799472e-01	-3.528099e-01	-2.813644e-01	-3.154821e-01	-8.546250e-02	1.952714e-02	-1.074287e-02	5.391282e-01	3.401374e-01	-1.192164e-01	-3.285974e-01	-2.054283e-01	-2.020805e-01	-5.630906e-01	-4.256613e-02	-1.527160e-01	-1.667853e-01	-2.438445e-01	-5.301139e-02	1.287213e-01	1.785298e-01	-1.000833e-01	-2.859143e-01	-8.809833e-02	1.631764e-01	-5.000824e-01	-2.815095e-01	-6.195327e-02	1.779498e-03	-1.170130e-01	-2.683949e-01	-6.247734e-01	1.262176e-01	3.489319e-01	1.240683e-01	-8.218855e-02	1.693568e-01	2.664583e-01	1.595799e-01	1.364325e-01	3.969240e-01	1.245286e-01	-2.115430e-01	5.851571e-02	8.446132e-02	9.678289e-02	-1.057108e-01	-1.489020e-01	-1.650309e-03	-5.833801e-02	-7.245327e-02	6.147467e-02	-1.869813e-01	-1.282746e-01	-1.455771e-02	-2.474533e-01	-2.589417e-01	-7.711367e-02	-1.750271e-02	1.308395e-01	-6.585007e-02	-3.512827e-01	-1.813859e-01	2.675530e-02	1.167839e-02	-3.284403e-01	4.272402e-02	1.490620e-01	-1.346697e-01	1.547545e-01	1.144909e-02	9.364543e-02	-2.917479e-01	-1.296533e-01	-7.898203e-03	1.356507e-01	-1.698460e-01	2.336444e-02	-1.377905e-01	-6.462858e-03	-2.321392e-01	-6.167040e-01	-7.739668e-02	-1.700774e-01	-3.236697e-01	2.758286e-02	-3.704119e-01	-3.501909e-01	-3.004268e-02	-5.166757e-02	2.636700e-01	2.570202e-01	-1.458939e-01	8.073602e-02	3.634904e-01	-1.777609e-01	1.036022e-01	5.072998e-02	-1.207870e-01	-4.027555e-01	-1.041816e-01	-6.361666e-02	-3.837624e-01	-3.124917e-01	-3.821321e-01	-1.116489e-01	1.933899e-02	-2.074656e-01	2.354343e-01	1.788021e-02	4.466332e-01	1.630978e-01	1.886169e-01	3.721177e-01	3.229093e-01	1.339454e-01	3.130141e-01	8.041356e-02	-3.621741e-01	-1.401850e-01	-4.119583e-01	-3.380841e-01	-2.193488e-01	2.040539e-01	5.327864e-01	6.088853e-02	2.084885e-01	4.492167e-01	1.935155e-02	1.489496e-01	-1.734927e-01	1.334017e-01	4.788483e-01	7.211040e-02	3.078242e-01	3.619357e-01	-6.235574e-01	-1.471835e-01	-5.512829e-01	-4.035620e-01	-3.356801e-01	-1.592505e-03	1.161894e-01	2.898834e-01	7.785213e-02	2.997706e-02	-2.469405e-01	-1.793519e-02	-5.570588e-02	5.523814e-01	2.706083e-01	2.493381e-01	4.858288e-01	1.898678e-01	1.610191e-01	1.163673e-01	-1.542647e-01	-7.008529e-02	-1.610146e-01	-5.706628e-01	1.289867e-01	9.147457e-02	4.108657e-01	3.397544e-01	4.704113e-01	-4.613072e-02	5.196668e-01	3.046138e-01	5.600623e-01	1.269091e-01	1.246841e-01	9.111104e-02	1.800273e-01	1.301774e-01	3.042231e-01	-3.727760e-02	1.536749e-01	1.826164e-01	1.488779e-01	3.458304e-01	3.466659e-01	5.512468e-01	5.070494e-01	5.763416e-01	2.222228e-01	4.717565e-01	5.202867e-01	6.446125e-01	3.352025e-01	3.839972e-01	4.489320e-01	1.117537e-01	2.023307e-01	4.460288e-01	-4.045848e-01	-2.431352e-01	-1.220299e-01	-1.318397e-01	-2.102347e-01	1.243097e-01	-9.592533e-02	-3.038646e-01	-1.601196e-01	-5.925475e-01	2.640286e-01	9.429702e-02	-3.256616e-01	-3.276329e-01	3.993294e-02	5.800830e-02	-3.388143e-02	-1.463081e-01	-9.091555e-02	7.467951e-02	9.774318e-02	-8.858482e-02	6.482684e-02	6.272512e-02	7.747474e-02	2.679491e-01	4.045241e-01	2.637973e-01	3.941806e-01	6.952584e-01	4.059279e-01	3.712431e-01	2.191794e-01	4.386128e-01	4.471103e-01	3.275802e-01	3.386899e-01	2.309452e-01	-2.298698e-02	-4.336300e-02	9.474135e-02	-1.285218e-01	8.910256e-03	4.158755e-02	2.158583e-01	2.790602e-01	1.949569e-01	3.705771e-01	4.544893e-01	2.752873e-01	3.380587e-01	1.208720e-01	2.867566e-01	3.592850e-01	2.869053e-01	2.567784e-01	4.283151e-02	-2.783733e-01	-2.201664e-02	7.619484e-02	1.872937e-01	-1.179970e-01	2.048251e-01	1.375871e-01	2.226295e-01	7.110712e-02	2.834267e-01	3.358824e-01	8.677466e-02	2.072115e-01	7.024180e-02	1.507989e-01	2.510190e-01	1.224797e-01	9.684866e-02	1.218049e-01
-1.030480e+00	1.737261e-02	5.998581e-02	5.258225e-06	-8.062656e-04	-1.150523e-03	6.813183e-02	1.433447e-01	3.823288e-07	0.000000e+00	1.037211e-03	-5.284618e-09	0.000000e+00	1.628071e-07	6.640616e-02	7.625796e-02	1.180491e-05	2.513199e-01	2.730978e-02	1.470629e-03	6.650640e-02	-1.618187e-01	-1.081460e-01	-5.027669e-02	2.567735e-03	3.706884e-03	5.944269e-02	3.380529e-07	0.000000e+00	3.429234e-04	0.000000e+00	1.140685e-08	3.802282e-09	1.416610e-02	4.161840e-02	2.275552e-02	6.428836e-02	-1.565808e-02	6.821009e-02	-4.747675e-02	-1.291870e-02	8.935075e-02	-1.884862e-02	-6.103020e-03	-2.649021e-04	1.105319e-02	0.000000e+00	0.000000e+00	-3.552418e-06	-3.632829e-07	0.000000e+00	1.140685e-08	4.612723e-04	-2.117695e-02	-1.176139e-03	-1.506645e-01	-4.453498e-03	5.856127e-04	-1.787261e-02	1.709153e-01	-8.166967e-02	-1.414969e-01	-4.958261e-02	8.597705e-03	2.042870e-02	2.223530e-03	0.000000e+00	0.000000e+00	0.000000e+00	0.000000e+00	0.000000e+00	1.457154e-04	-7.530698e-04	2.974445e-02	-4.475691e-02	-2.951668e-04	2.343433e-03	1.725692e-03	-1.494849e-02	-2.895411e-02	-5.447520e-02	-1.520458e-01	6.422713e-02	1.383813e-01	-1.316350e-05	0.000000e+00	5.467062e-09	0.000000e+00	7.604564e-09	0.000000e+00	4.836996e-02	4.565068e-03	3.025359e-02	-2.069801e-02	-2.439687e-05	-3.301804e-02	-1.062845e-01	-2.238308e-02	-2.586300e-03	-4.598557e-04	-5.839718e-04	1.491047e-02	8.823436e-02	2.497711e-07	0.000000e+00	8.449827e-08	3.390254e-07	0.000000e+00	0.000000e+00	1.135070e-02	3.745467e-02	-1.481639e-03	8.455569e-06	-6.361672e-05	2.043967e-02	-9.594912e-02	-1.365339e-03	-8.394691e-02	-6.874132e-02	-1.733144e-03	1.822462e-03	8.491445e-02	-1.498191e-05	0.000000e+00	-2.150065e-08	0.000000e+00	0.000000e+00	0.000000e+00	8.061449e-03	3.139280e-02	-3.118068e-03	-2.656655e-02	-4.574815e-03	-5.044744e-02	4.696993e-03	-3.351207e-02	-2.201097e-02	-7.126833e-02	-8.355183e-02	1.903768e-02	1.297297e-01	-1.058726e-02	0.000000e+00	0.000000e+00	0.000000e+00	0.000000e+00	0.000000e+00	4.771484e-02	1.047540e-01	3.427049e-04	2.119003e-01	6.153345e-07	-6.235157e-02	-3.256186e-02	-4.872772e-02	-2.249619e-02	2.006045e-03	-4.556749e-03	9.217738e-03	4.421118e-02	1.205747e-09	0.000000e+00	-5.648391e-08	0.000000e+00	1.520913e-08	0.000000e+00	1.027317e-02	1.727337e-01	4.627675e-04	4.185183e-03	1.063830e-06	1.036046e-03	3.974724e-04	2.016824e-04	-9.582772e-02	-5.495334e-02	-4.560136e-04	4.133051e-03	1.051376e-02	0.000000e+00	0.000000e+00	0.000000e+00	0.000000e+00	0.000000e+00	0.000000e+00	1.311554e-03	1.747410e-02	-6.567848e-08	1.635796e-03	-1.638183e-03	4.109552e-04	-2.588950e-02	-7.666636e-02	-9.327706e-02	1.151673e-03	-3.922361e-04	5.521893e-05	7.443579e-03	0.000000e+00	0.000000e+00	0.000000e+00	0.000000e+00	0.000000e+00	0.000000e+00	3.320770e-04	1.059012e-02	0.000000e+00	1.262705e-01	0.000000e+00	1.525324e-01	-2.858041e-03	-5.592875e-02	-2.290624e-03	-1.659209e-02	-4.736380e-04	-5.312634e-02	-9.461272e-06	0.000000e+00	0.000000e+00	0.000000e+00	0.000000e+00	0.000000e+00	0.000000e+00	1.435155e-05	1.666770e-03	-1.525956e-02	2.282733e-02	-1.992351e-03	1.215875e-03	-8.722712e-05	-1.361003e-04	-7.056340e-03	2.300674e-03	-4.710154e-05	-5.302748e-02	3.490155e-03	-1.068294e-08	0.000000e+00	0.000000e+00	0.000000e+00	0.000000e+00	6.626493e-03	2.373380e-02	5.373053e-02	-1.326084e-08	-1.363942e-02	-6.045986e-03	1.893861e-01	1.152758e-01	3.704987e-02	9.296897e-02	1.157284e-01	4.462731e-02	1.027430e-02	-2.451710e-02	-4.113955e-06	0.000000e+00	-2.694339e-02	-1.968038e-02	0.000000e+00	4.816345e-08	6.539133e-02	1.753396e-01	-1.949753e-01	-6.360834e-01	-1.006182e-01	1.359214e-01	-1.616111e-03	8.445180e-02	5.602179e-02	7.490353e-02	8.614190e-02	-6.773002e-04	-4.805464e-03	3.224004e-02	1.335725e-04	-6.037478e-04	-2.409835e-02	-3.203723e-05	2.598773e-02	1.703510e-01	3.042463e-01	-2.518606e-01	-8.171705e-01	-1.782794e-01	-2.575062e-02	-1.194795e-01	-5.367276e-02	-1.811986e-03	4.631007e-04	6.316557e-03	6.357541e-04	2.151688e-02	-2.857256e-04	1.140685e-08	0.000000e+00	1.901141e-08	0.000000e+00	7.604564e-09	1.828694e-04	-3.675401e-02	8.394625e-03	2.077944e-01	3.430511e-02	1.940880e-01	2.630878e-02	5.451758e-03	4.086007e-02	6.471343e-03	1.693192e-02	-9.594348e-02	-1.995714e-01	1.119774e-02	4.556082e-06	3.226048e-04	1.559666e-03	1.688774e-02	-1.210816e-02	-1.711714e-01	-3.960505e-01	9.393658e-02	3.863856e-01	8.346169e-02	1.316661e-01	6.144027e-02	4.245417e-02	2.448240e-02	4.190633e-02	4.333107e-02	-3.847941e-02	-2.964680e-01	1.875883e-02	3.567726e-05	1.301009e-02	9.914770e-08	-1.115338e-08	3.161436e-06	-2.857931e-01	-5.602076e-01	2.006734e-01	4.778469e-01	5.446050e-02	-6.768870e-02	3.914078e-03	-3.521607e-02	5.890901e-03	-2.325387e-02	3.612667e-03	-1.186373e-01	-1.647110e-02	2.635298e-03	0.000000e+00	2.552746e-04	7.604564e-09	0.000000e+00	0.000000e+00	6.395043e-02	1.169588e-01	1.824301e-02	7.195157e-02	2.966338e-04
-1.082588e+00	7.245066e-01	-4.018291e-02	3.674634e-01	2.813319e-01	1.561785e-01	2.063351e-02	-1.834920e-01	-4.049341e-02	-1.442241e-01	-2.733718e-01	-2.715585e-01	-8.188575e-02	-4.689789e-01	-5.891964e-01	-3.410625e-02	-3.958161e-01	-3.481790e-01	3.000383e-01	3.950286e-02	1.256817e-01	-3.169661e-01	2.251394e-01	3.881318e-01	-5.220220e-01	-2.355113e-01	-8.050832e-01	-2.909276e-02	-2.701662e-01	-3.108017e-02	4.170711e-01	3.245958e-01	1.617831e-01	8.636436e-02	3.549683e-01	3.498628e-02	6.010974e-02	-5.296868e-01	3.508776e-02	3.974082e-01	-2.915350e-01	2.481563e-01	2.040578e-01	1.068893e-01	1.781873e-01	1.747193e-01	3.949311e-02	-1.201347e-01	-2.110136e-01	3.227272e-01	-3.735722e-01	1.268739e-01	1.363501e-01	-1.238517e-01	-1.072451e-01	-5.122241e-02	-4.547434e-01	3.117569e-02	1.324315e-01	1.192057e-01	3.155460e-01	-7.072013e-02	6.033754e-01	1.244045e-01	-9.629350e-02	-1.666488e-01	1.056610e-01	-2.925319e-01	-1.057447e-01	-1.551314e-01	-7.885071e-02	-2.081012e-01	-2.537386e-01	-1.265559e-01	-3.145728e-02	7.335526e-03	6.939620e-02	-3.450498e-01	5.055745e-01	-1.853917e-01	-5.288403e-01	-3.393119e-01	5.145764e-02	-1.692567e-01	-5.477710e-02	2.511732e-01	1.263047e-02	1.246285e-02	4.990339e-01	1.839477e-01	5.083781e-02	-7.698429e-02	-3.913693e-02	-8.896404e-02	-2.081466e-01	2.032281e-01	-5.401057e-01	6.925388e-02	-8.320487e-02	-3.789240e-01	1.811491e-01	-1.382131e-01	-5.258021e-01	2.146655e-01	5.353495e-01	5.643866e-02	-7.829572e-01	-6.710430e-02	5.435527e-01	4.484111e-01	1.196098e-01	6.970190e-02	1.892300e-02	4.102473e-01	-1.805043e-01	-1.295445e-01	-2.468116e-01	-3.186144e-01	-3.094383e-01	-4.174681e-01	-8.930089e-02	3.175876e-01	-4.134915e-01	2.838901e-01	5.345478e-02	5.691537e-01	-3.453803e-02	4.241639e-01	3.055411e-01	5.180944e-01	-3.886770e-02	-1.296657e-01	-3.985192e-01	1.852396e-01	5.877732e-02	3.252366e-01	2.213187e-01	4.803076e-02	3.357790e-02	-8.077352e-02	-5.457504e-02	-2.793281e-01	-4.126055e-02	-6.347627e-01	3.244232e-01	4.479914e-01	1.856678e-01	-3.915778e-02	1.888484e-01	1.043052e-01	9.506175e-02	-5.396711e-01	-8.705398e-02	-2.180877e-02	-3.570461e-01	-1.456271e-01	2.389657e-01	1.463417e-01	-5.611531e-02	-1.348620e-01	-9.141764e-02	1.583652e-01	-6.482483e-02	-1.580978e-02	1.164908e-01	3.447708e-01	1.050994e-01	2.053508e-02	-3.036053e-02	-7.168705e-02	-1.111818e-01	-2.393164e-01	-3.659825e-01	-2.140085e-01	-2.805496e-01	2.421192e-02	5.557127e-01	-4.756788e-02	-3.456518e-03	-5.610088e-01	2.555067e-01	5.303325e-01	2.188233e-01	-3.336440e-01	1.084846e-01	2.230496e-02	-1.404447e-01	5.251329e-01	1.649517e-01	2.404337e-02	9.239426e-02	-5.580056e-03	-1.989554e-01	1.623584e-01	-5.043923e-01	2.700259e-01	-4.156177e-01	3.531207e-01	-2.510431e-01	-3.990214e-01	2.994429e-01	-2.206071e-01	-3.242556e-01	1.692921e-01	6.267984e-02	1.846591e-01	8.905018e-02	-3.152675e-02	3.955712e-01	1.604573e-01	-5.208949e-02	1.549363e-01	-3.274297e-01	8.795487e-02	4.499445e-01	-4.317547e-01	-1.176023e-01	1.228946e-01	1.825581e-01	-5.076330e-02	-5.388567e-01	3.619572e-02	-1.367263e-01	-2.753722e-02	1.893622e-01	-2.810730e-02	-2.347577e-01	3.190465e-01	8.895248e-02	-3.872963e-01	-2.152698e-01	4.260961e-01	3.007550e-02	7.412214e-01	2.088419e-01	-3.467214e-01	-3.305100e-01	1.397303e-01	-4.551392e-01	-5.792657e-01	5.637182e-02	2.958363e-01	2.171834e-01	-2.075072e-01	1.075658e-01	1.226617e-01	3.109187e-01	-3.735341e-01	-8.500547e-02	1.563439e-01	1.876462e-01	-5.316691e-01	-2.126135e-01	-2.076391e-01	1.928122e-01	2.590584e-01	2.833826e-01	1.819497e-02	4.515839e-01	-1.508653e-02	9.320036e-02	2.302573e-02	2.344237e-02	-1.661481e-01	-2.619153e-01	1.921458e-01	-3.522682e-01	3.789957e-01	1.507519e-01	-5.840977e-01	-4.089029e-02	4.272040e-04	6.298062e-02	2.707075e-03	1.147338e-01	-1.444630e-01	1.216999e-01	3.958265e-01	6.210719e-01	6.030905e-01	3.819179e-01	1.027083e-01	-1.130824e-01	-2.042993e-01	1.224521e-01	-9.271980e-03	3.355395e-01	-2.615497e-01	4.458891e-02	2.440180e-01	-3.875244e-01	2.631297e-01	-1.629373e-02	2.584418e-01	-2.982804e-01	-2.359622e-01	-2.968936e-01	-4.941727e-01	-9.975573e-03	-1.775916e-01	-2.431018e-01	1.146793e-01	2.299609e-01	4.175757e-01	-2.613342e-01	-8.814360e-01	2.081228e-01	2.004140e-01	2.130531e-01	-5.324926e-01	1.636050e-01	1.919476e-01	-2.398327e-03	-1.447077e-01	-6.023113e-03	7.744626e-02	3.637998e-01	1.897662e-01	1.321675e-02	3.286719e-01	2.160719e-01	2.992501e-01	-1.528942e-01	-1.640618e-01	-2.131224e-01	-1.909818e-02	-2.439402e-01	-9.528184e-02	1.649195e-01	-1.641868e-01	-2.189236e-01	8.279551e-02	6.069757e-03	2.806900e-01	4.666954e-01	-1.324515e-02	1.164994e-01	-1.768587e-02	2.297652e-01	2.407106e-01	1.647442e-01	3.671977e-01	-1.803426e-01	-5.300883e-02	-2.544884e-01	-3.225683e-01	5.751119e-01	-4.200498e-01	3.657726e-01	8.995737e-02	-1.655810e-01	-5.163417e-01	1.017331e-01	2.190339e-01	-9.438847e-02	3.024354e-01	1.147894e-01	-9.144839e-02	3.007055e-01	2.835919e-01	-3.385507e-01
-4.419344e-01	-9.627656e-02	-1.150508e-01	-3.074684e-01	-3.737957e-02	4.366354e-02	1.760682e-01	-2.687947e-01	-1.226636e-01	4.181264e-01	1.097388e-01	-1.349640e-01	2.164032e-01	-1.770354e-01	2.575837e-02	4.891027e-02	1.702823e-01	1.343518e-01	3.415968e-02	3.359995e-01	-3.978043e-01	-6.178522e-02	-2.091875e-01	6.662935e-02	-2.947539e-01	-4.092238e-01	2.628111e-02	3.210365e-01	-4.814172e-02	4.960270e-01	-5.914971e-02	-1.230640e-01	1.287270e-01	1.148224e-01	1.194874e-01	7.712932e-02	5.645296e-02	-6.209086e-02	2.695606e-01	-3.226190e-01	-2.346896e-02	-8.326464e-02	-2.655570e-01	-2.881632e-01	-1.494024e-02	8.901476e-02	3.328450e-01	4.941320e-01	-1.983006e-02	1.590043e-01	-1.237713e-01	-1.927067e-01	-4.424763e-02	-2.387678e-01	-6.220008e-02	1.536437e-01	1.635525e-01	2.245634e-01	-3.672380e-01	-3.143713e-02	-9.556477e-02	-3.579913e-01	-3.698443e-01	1.992175e-01	5.316696e-01	3.633708e-01	6.990597e-02	3.493820e-01	-2.726976e-01	-1.479815e-01	-1.802201e-01	1.747893e-04	3.351163e-01	-6.347357e-02	-1.205106e-02	-1.360753e-01	1.928493e-02	-5.012876e-02	-8.172644e-02	1.382286e-01	-3.851312e-01	-7.211880e-01	2.587716e-01	1.288380e-02	-8.072444e-02	-1.355546e-01	3.420801e-01	1.500249e-01	1.707457e-01	-6.273581e-02	1.969316e-01	8.212518e-02	1.238989e-01	6.312389e-02	2.273003e-02	1.396800e-01	-1.377816e-01	-5.317890e-02	1.530092e-01	-2.111371e-01	2.834372e-01	1.296948e-01	1.986875e-01	-4.789952e-02	1.510973e-01	4.005797e-01	6.041688e-02	-6.834012e-01	-7.083136e-02	9.347292e-02	-1.269458e-01	1.976819e-01	9.806048e-02	-5.058552e-01	-3.585513e-01	-5.483676e-01	-4.270232e-02	-1.785445e-01	2.591072e-01	-1.994435e-01	-4.818279e-01	3.059550e-01	-4.478738e-02	4.332913e-01	1.356491e-01	2.478357e-01	3.152479e-02	-6.129919e-02	2.315967e-01	-1.641051e-01	3.217307e-02	-5.005554e-02	-3.645066e-02	1.844209e-01	-4.688254e-01	-1.102217e-01	6.701046e-02	1.157574e-01	2.170410e-01	3.242728e-01	-2.657600e-01	-1.090631e-01	2.448890e-01	1.022521e-01	-2.531693e-01	1.863717e-01	-8.405478e-02	1.732425e-01	1.103556e-01	2.789576e-02	-7.500848e-02	-1.217349e-01	-5.964873e-02	5.838732e-01	3.670632e-01	1.530739e-01	-2.999849e-01	2.492406e-02	1.418999e-01	-1.270873e-01	8.883088e-02	-1.483729e-01	3.099916e-01	-6.416216e-01	-1.723211e-01	-3.353337e-01	1.957731e-01	-1.559628e-01	1.662672e-01	7.585550e-02	-1.497703e-02	-1.558042e-02	9.462706e-03	-4.628654e-02	2.755291e-01	-1.427040e-01	-1.205708e-01	3.099274e-01	4.105865e-01	-2.854463e-02	5.919083e-02	-1.891526e-01	7.820692e-02	-2.170805e-01	-1.168435e-01	1.083329e-02	-5.128181e-02	-1.279866e-01	-1.401442e-01	9.730380e-02	7.791996e-02	2.579845e-01	-4.205071e-02	-1.440678e-01	-1.042999e-01	1.758641e-01	-4.579197e-01	-1.260904e-01	1.788701e-01	7.066259e-02	-5.717831e-02	1.611548e-01	1.641367e-01	-3.367999e-01	-1.389339e-03	-3.993346e-01	1.910272e-01	2.149994e-01	2.434171e-01	2.040560e-01	3.461927e-01	-4.059817e-02	-1.445055e-01	5.065935e-01	2.390137e-01	-4.323198e-01	7.866664e-02	8.444981e-02	3.688721e-01	-1.251145e-01	-4.081454e-01	-2.469819e-01	-3.951267e-01	-4.040404e-02	-1.963342e-01	-5.317372e-02	-1.316201e-01	4.666614e-01	-8.297630e-02	3.386953e-02	-4.015130e-02	-1.582687e-01	1.468171e-01	-1.312954e-01	1.416896e-01	1.508496e-01	4.570509e-01	3.140594e-02	-2.370613e-01	-1.271356e-01	1.346661e-01	-1.657293e-01	1.886674e-01	-2.152509e-01	9.296835e-02	-5.924314e-02	-1.021428e-01	-7.671644e-02	-2.822782e-02	2.217682e-01	1.585496e-01	4.561719e-02	4.455654e-01	1.901663e-02	2.250705e-01	2.565484e-01	-7.739366e-03	2.533367e-03	-4.144659e-01	1.012651e-01	1.545730e-01	2.988656e-01	-4.117020e-01	-4.497316e-01	-2.655466e-01	3.203752e-01	7.199935e-03	3.026175e-01	-3.181745e-01	-1.133855e-02	1.235317e-01	2.447448e-01	1.840287e-01	2.668532e-01	3.238183e-01	-2.241531e-02	2.356628e-02	-3.722281e-01	1.850367e-02	1.057851e-01	2.842707e-01	-2.078906e-01	-4.848503e-01	-7.119639e-01	1.958243e-01	-3.471082e-02	1.162119e-01	-9.677613e-02	5.125669e-02	1.261560e-01	4.137707e-01	3.110287e-01	6.856516e-02	-7.783671e-02	1.425863e-01	1.442793e-01	-2.935872e-01	-5.612627e-03	-5.630997e-01	-2.275780e-01	-1.185577e-01	2.024229e-01	1.159308e-01	-3.584484e-02	1.732216e-01	3.301638e-01	5.347593e-01	3.073430e-01	3.966120e-01	-4.631579e-02	-3.792912e-02	6.472018e-02	-1.752448e-01	3.706229e-02	-1.413604e-01	-1.726882e-01	-2.376695e-01	-7.224812e-01	-4.694781e-01	2.804681e-01	3.626067e-02	5.451665e-02	-5.303500e-02	2.449956e-01	3.048921e-01	9.539067e-02	1.387512e-02	4.189644e-01	5.105722e-01	3.140965e-01	-5.208290e-03	-6.935068e-02	4.921414e-02	-5.424467e-02	-1.140004e-01	-2.044252e-01	-5.938838e-01	-5.990380e-01	3.021140e-01	2.406142e-01	1.165792e-01	-3.125560e-02	2.295979e-01	6.711316e-01	-8.895310e-02	1.250297e-01	3.635062e-01	-4.402738e-01	-1.067724e-01	8.445181e-02	-1.815650e-01	-8.799240e-02	1.028673e-01	-6.271229e-02	8.411843e-02	-9.911975e-02	2.419481e-02	-4.627642e-01	4.614024e-02	9.995319e-02	-1.216879e-01
-3.588279e-01	-2.335138e-02	9.343051e-04	-1.020021e-02	-1.332039e-02	9.350164e-05	1.251072e-01	-1.876615e-02	-1.151705e-02	9.204977e-05	7.374940e-02	5.695553e-03	7.224583e-02	4.300003e-02	1.088647e-01	1.844952e-04	4.803875e-02	4.702544e-02	2.352275e-03	1.268813e-03	-1.619732e-03	9.110684e-04	-3.709194e-02	-5.720695e-02	-2.408729e-02	8.068016e-04	5.773334e-03	-3.177751e-02	1.925071e-04	8.649644e-04	9.538669e-04	1.568089e-04	7.428543e-05	9.640240e-03	1.848242e-03	6.876809e-03	2.393337e-02	-1.193036e-02	9.035136e-03	-4.405501e-05	-5.885766e-03	7.636251e-08	2.909405e-02	-7.800878e-05	-9.207768e-05	-1.541115e-05	-1.746189e-04	-6.010295e-05	-1.933776e-05	-5.545359e-05	-2.435463e-03	-5.785052e-02	-8.138059e-02	3.348723e-07	-1.681449e-03	-2.090338e-03	-2.169743e-05	5.383683e-03	-2.379455e-04	3.266775e-07	-3.577300e-02	-2.224863e-02	1.459616e-07	-2.636090e-05	-6.005489e-03	2.082551e-06	-6.443199e-03	3.091319e-07	-3.802781e-05	2.128770e-07	-2.984087e-02	-1.172613e-03	6.721843e-04	-5.830558e-04	-5.919978e-04	-2.868671e-03	1.905777e-03	-2.261791e-02	-9.957356e-04	-4.832434e-02	-2.859514e-03	-1.660772e-03	-1.085828e-03	-8.788119e-02	-1.544566e-02	-6.352930e-03	-5.101199e-02	7.619105e-02	1.007797e-03	-5.887690e-04	-8.030040e-03	2.013262e-03	2.533520e-02	5.220159e-02	1.408165e-03	9.506920e-04	6.775313e-04	4.607300e-04	3.424512e-04	-9.169936e-04	-6.130898e-02	-2.480611e-05	-4.531569e-02	-7.736636e-03	-6.296840e-08	3.210063e-04	-3.943369e-02	-1.027159e-02	-6.495532e-04	6.537376e-04	9.202452e-04	3.573753e-03	1.589054e-02	9.552916e-04	1.149973e-01	-4.042381e-05	-3.667935e-05	-2.048952e-05	-1.368980e-04	-1.810199e-02	-1.542893e-04	-4.672320e-05	-2.447707e-05	-3.466376e-02	8.824271e-03	-4.197584e-02	-1.144042e-04	-1.169680e-02	-3.018357e-02	5.624848e-06	-1.657161e-03	8.279681e-03	-7.965143e-02	-4.389221e-02	-4.920337e-02	-9.585209e-02	-7.901485e-03	-1.373329e-02	6.982864e-04	3.292570e-04	-2.291341e-03	-4.569124e-03	-1.309175e-02	-4.892783e-02	-2.203592e-02	3.471421e-04	1.182102e-01	1.278027e-01	4.132816e-04	1.881314e-02	3.813487e-02	6.664080e-04	1.130237e-02	-5.932489e-02	-1.132687e-02	3.791859e-04	-7.391970e-03	3.513273e-04	-1.939314e-02	-5.969404e-02	-7.903557e-02	1.053328e-04	-2.224714e-03	2.523585e-03	4.274269e-04	3.322456e-02	6.189552e-04	4.361101e-04	1.198648e-02	3.819988e-02	-8.621536e-02	4.132591e-02	-2.225480e-02	-4.054562e-07	2.294919e-04	-4.852193e-02	-2.532531e-02	-1.862084e-05	-2.437217e-04	-3.737799e-02	5.718350e-07	-3.690854e-02	-1.693928e-06	-4.894831e-02	5.867824e-02	5.578132e-03	-1.326023e-04	3.844141e-03	8.452257e-03	-2.939242e-02	3.592353e-04	5.559242e-04	-3.415784e-02	-2.381552e-02	3.367402e-07	-4.322505e-02	-3.024588e-02	-3.635096e-03	1.191774e-03	1.820762e-07	-2.911454e-02	-2.961758e-02	9.806355e-07	2.306333e-03	7.210690e-02	5.927040e-04	6.544692e-03	3.260344e-03	5.466314e-04	1.091442e-01	6.268520e-04	-4.462214e-05	-1.437239e-05	9.868485e-08	2.808346e-02	-2.947659e-02	2.990378e-04	-7.431937e-03	-2.374717e-02	-4.251402e-02	1.658905e-07	-2.273639e-02	-5.183381e-04	6.551807e-03	-1.992745e-02	-3.885022e-04	-4.514758e-04	-3.986764e-02	1.055091e-01	-5.775487e-05	1.207301e-06	2.289660e-04	-4.017139e-07	1.603242e-07	-6.134707e-03	-1.041016e-02	-4.680959e-02	-9.125066e-06	-3.158747e-02	5.532669e-07	-4.043740e-02	-5.632298e-03	-1.073507e-02	-1.205065e-02	4.811835e-02	7.752756e-02	5.757062e-04	1.036807e-01	1.465153e-02	4.290856e-03	5.509308e-02	8.394398e-03	-4.471670e-04	-1.268533e-02	3.507907e-03	-1.023632e-03	2.600397e-03	1.336209e-02	-4.565380e-02	1.464152e-03	-3.675922e-01	-3.142357e-01	2.094129e-03	9.025656e-02	1.761091e-01	3.006233e-03	9.718737e-02	9.888548e-03	1.115997e-04	1.283308e-02	4.210751e-03	1.051176e-05	-4.517298e-04	8.518645e-02	1.584019e-01	2.317590e-02	2.231418e-02	8.862411e-03	-5.003982e-02	-3.824870e-01	-4.252354e-01	1.134396e-01	1.406190e-01	1.658449e-01	2.904581e-02	7.319200e-02	-8.761938e-03	2.448339e-04	1.893027e-04	-8.081436e-03	-4.991595e-02	-6.477672e-02	-1.820765e-02	1.730521e-04	-7.902474e-04	1.269167e-04	-4.790054e-05	-4.576459e-02	7.970348e-02	1.633856e-01	-2.230289e-02	2.913961e-03	3.505944e-03	-1.551323e-03	1.066709e-02	1.507590e-03	1.995332e-03	6.346124e-04	2.400695e-02	1.676559e-03	2.220953e-03	6.417317e-02	1.322649e-02	2.588508e-03	6.379237e-04	-1.091329e-04	1.469504e-02	1.538726e-01	1.569656e-01	-3.006817e-03	-1.600925e-01	-2.420646e-01	1.777525e-02	-6.065139e-02	7.197616e-03	1.682044e-03	2.000174e-03	3.354320e-03	1.197062e-02	8.272091e-02	1.874284e-02	2.386404e-02	1.730452e-02	2.237914e-03	5.412029e-04	3.126282e-02	2.308128e-01	1.964433e-01	-8.772198e-03	-2.245672e-01	-2.458822e-01	2.962327e-04	3.581998e-02	-9.035026e-02	3.781072e-04	1.589722e-04	5.497527e-04	5.124443e-02	-2.523846e-03	-1.036311e-04	1.498981e-03	-2.563890e-02	-2.804737e-02	2.732759e-04	3.788612e-04	2.414026e-03	2.063297e-02	3.377523e-04	2.011945e-02	2.517564e-02	-7.163623e-02
-3.865755e-01	6.838651e-03	5.032784e-03	-1.733476e-02	1.516610e-03	2.250223e-02	-1.156975e-02	-1.250871e-02	-3.538294e-07	3.802282e-09	-1.202405e-05	2.215547e-05	3.802282e-09	0.000000e+00	5.902012e-03	1.031701e-01	-2.574126e-04	1.149129e-01	3.843583e-02	8.675010e-03	1.209474e-02	-1.944883e-01	1.661469e-03	7.762752e-03	1.871995e-02	-5.948761e-02	1.074113e-03	1.921194e-07	0.000000e+00	2.550360e-08	0.000000e+00	6.806084e-08	2.990823e-06	1.278747e-02	-2.172493e-05	-5.416242e-03	1.055524e-01	5.175962e-07	-1.331096e-02	-3.744718e-02	-2.908123e-02	-2.401911e-02	-2.040248e-02	-5.839659e-02	9.346433e-03	4.780966e-03	-1.023772e-05	0.000000e+00	-8.089391e-06	0.000000e+00	0.000000e+00	0.000000e+00	-2.119921e-04	2.242767e-02	-1.033383e-03	1.285907e-02	-4.735488e-05	-9.033179e-04	2.505016e-03	2.531409e-03	2.655220e-03	-1.778562e-01	-3.045757e-02	5.839337e-03	-1.760585e-03	-1.804027e-08	0.000000e+00	6.930340e-03	0.000000e+00	0.000000e+00	-4.238205e-08	1.918655e-02	-3.446385e-05	-1.333340e-04	-1.617137e-03	1.028569e-04	3.844016e-03	5.726999e-03	-7.189407e-03	-1.260152e-01	-1.921219e-01	-1.404630e-01	1.432684e-02	1.639479e-02	-5.424808e-03	0.000000e+00	-2.923231e-05	0.000000e+00	0.000000e+00	0.000000e+00	-3.031404e-05	5.054336e-02	2.512045e-02	1.031317e-01	-4.658870e-05	2.264206e-03	-1.471459e-01	9.980637e-04	4.054063e-03	1.435809e-02	3.311054e-03	7.728314e-06	-1.026966e-03	1.691443e-02	0.000000e+00	-3.034533e-05	0.000000e+00	0.000000e+00	-2.160337e-08	-1.645965e-05	-5.188078e-05	-1.317618e-04	-1.122883e-02	-6.379120e-05	4.838417e-02	-9.481793e-02	-8.679088e-02	-7.949527e-05	-1.265783e-04	-4.572542e-05	-3.706874e-04	6.660702e-02	-7.966532e-06	0.000000e+00	-5.130590e-05	0.000000e+00	0.000000e+00	0.000000e+00	-8.746183e-05	-1.628525e-02	-1.193116e-03	-7.963541e-03	-8.840878e-05	6.547689e-02	7.078775e-03	-2.007086e-02	-1.702247e-01	-2.805996e-02	-6.983187e-02	-7.324030e-03	-2.633251e-03	0.000000e+00	0.000000e+00	-6.407938e-09	1.140685e-08	0.000000e+00	0.000000e+00	-8.744313e-08	1.967218e-04	-1.342824e-05	1.314094e-01	4.771923e-07	2.790843e-03	8.176032e-03	-1.906508e-02	3.791963e-03	3.099020e-03	8.574693e-03	-9.259157e-02	7.222932e-05	1.656698e-08	0.000000e+00	0.000000e+00	0.000000e+00	0.000000e+00	0.000000e+00	-2.091805e-03	7.713408e-03	2.246833e-02	-1.308091e-03	1.124899e-03	5.544817e-02	-2.021426e-02	1.532698e-03	1.579552e-03	-9.274463e-02	3.342850e-03	9.552690e-03	4.186750e-02	0.000000e+00	0.000000e+00	-1.006372e-05	0.000000e+00	0.000000e+00	0.000000e+00	0.000000e+00	-1.496079e-02	-1.484931e-04	-5.528711e-02	-2.332023e-05	-5.304718e-04	-7.985539e-02	-9.912542e-03	2.911107e-03	-1.915876e-02	1.406535e-03	4.868380e-02	2.345217e-02	6.188102e-07	0.000000e+00	0.000000e+00	0.000000e+00	0.000000e+00	0.000000e+00	0.000000e+00	0.000000e+00	-4.747639e-05	1.576876e-02	0.000000e+00	-4.839860e-03	-6.082490e-02	-9.071850e-03	5.175493e-03	5.687342e-03	-4.581006e-02	-4.536230e-05	5.936054e-02	0.000000e+00	0.000000e+00	0.000000e+00	0.000000e+00	0.000000e+00	0.000000e+00	-1.822587e-05	0.000000e+00	-1.821209e-04	-3.347162e-03	0.000000e+00	-1.003376e-03	4.948265e-03	-2.079907e-02	-1.090670e-02	4.456775e-03	-2.066217e-03	1.060372e-02	5.075998e-02	0.000000e+00	0.000000e+00	0.000000e+00	0.000000e+00	0.000000e+00	0.000000e+00	0.000000e+00	-3.284718e-03	-5.682779e-05	-2.428246e-02	0.000000e+00	-2.371105e-02	9.046329e-03	4.232234e-03	1.472054e-02	8.292032e-02	-2.855278e-02	3.249618e-04	-1.483299e-03	-4.577996e-07	0.000000e+00	-2.167269e-04	0.000000e+00	0.000000e+00	0.000000e+00	-2.515729e-02	-5.043677e-02	-4.374859e-03	-7.627078e-02	0.000000e+00	-2.011109e-02	2.623195e-02	8.856672e-02	9.715780e-05	3.540054e-02	-5.106950e-03	8.678053e-04	-8.120479e-02	1.085869e-02	6.922399e-03	-6.800113e-03	0.000000e+00	-1.089219e-05	-3.853593e-05	-7.078099e-02	-1.141508e-01	-9.479656e-04	-1.623604e-01	0.000000e+00	3.532892e-04	-1.365906e-03	-1.341641e-01	4.595216e-02	1.644114e-03	2.929849e-03	4.439119e-04	3.593051e-02	-1.059417e-07	0.000000e+00	0.000000e+00	0.000000e+00	0.000000e+00	0.000000e+00	-5.708451e-08	-3.353416e-08	-1.660780e-02	3.178247e-02	9.711959e-08	5.525224e-02	-7.436123e-05	8.666770e-02	3.585458e-02	9.169711e-03	5.946820e-02	-4.204101e-02	-1.131439e-01	3.424933e-05	0.000000e+00	0.000000e+00	0.000000e+00	0.000000e+00	1.117162e-08	-1.314594e-02	-3.314282e-02	-9.586161e-05	-7.212959e-02	-1.332152e-03	-1.201658e-02	4.082112e-02	2.933598e-02	1.804010e-02	1.238331e-02	1.108996e-02	1.824640e-02	-2.581797e-01	8.907197e-05	0.000000e+00	0.000000e+00	0.000000e+00	0.000000e+00	0.000000e+00	-1.867588e-02	0.000000e+00	1.588160e-07	-2.463064e-02	-3.352988e-02	4.752709e-02	-5.651027e-03	-2.311890e-02	1.061218e-01	-9.041957e-03	9.630573e-03	-2.251952e-02	-1.153169e-02	2.423663e-04	0.000000e+00	3.976552e-04	0.000000e+00	0.000000e+00	0.000000e+00	-4.749571e-03	-2.325150e-02	4.977519e-05	9.612569e-03	9.552896e-03
9.856370e-02	1.042480e-02	1.915470e-03	1.237685e-02	-5.945132e-03	2.011150e-02	5.684939e-02	-3.144928e-02	2.127192e-03	3.357944e-02	1.567356e-02	3.084219e-02	6.672724e-04	-5.535798e-02	4.726588e-04	7.455437e-03	9.276686e-04	2.271577e-02	1.724944e-02	5.156311e-02	1.722470e-02	1.301062e-03	4.242857e-02	2.521691e-02	1.269888e-02	2.310316e-02	6.741819e-04	5.595152e-02	2.948589e-04	1.022044e-02	-1.879539e-02	3.993142e-02	1.728852e-02	4.510082e-02	1.497027e-03	-5.003877e-02	5.162304e-02	5.459283e-02	8.173222e-03	1.338560e-02	3.621744e-03	1.053576e-04	3.501322e-04	-3.059006e-03	3.889360e-02	1.629250e-02	5.708839e-03	3.868013e-03	-1.301362e-02	7.538194e-06	1.458744e-03	2.203379e-02	7.083191e-03	1.429315e-02	-1.055134e-03	-7.741405e-03	0.000000e+00	-3.737279e-02	3.933380e-02	-4.278693e-02	5.317744e-02	-2.356022e-04	0.000000e+00	0.000000e+00	-2.120419e-06	6.362970e-04	-3.215572e-02	9.932886e-03	0.000000e+00	0.000000e+00	0.000000e+00	2.690913e-06	1.331760e-04	-2.598092e-03	-1.504874e-04	0.000000e+00	0.000000e+00	0.000000e+00	-1.668953e-02	-7.070470e-03	-2.874983e-02	-2.627839e-02	-1.460294e-03	0.000000e+00	0.000000e+00	0.000000e+00	-8.881151e-03	-4.841939e-04	-1.744500e-02	0.000000e+00	0.000000e+00	-2.505787e-02	-7.735918e-02	3.192822e-02	-1.126769e-01	8.456432e-02	-3.296623e-02	-6.850066e-05	-1.086080e-02	-1.015577e-01	4.972292e-02	-2.181024e-02	1.894356e-01	-8.178708e-02	-2.029049e-02	0.000000e+00	-2.685763e-02	-1.796069e-04	-7.565660e-02	1.318267e-02	-2.995196e-06	-1.685681e-04	0.000000e+00	-3.065356e-02	-6.279276e-03	-4.761832e-02	4.241583e-02	-2.438425e-02	-3.069432e-02	0.000000e+00	-6.692596e-02	-2.862078e-02	-7.747827e-02	1.170963e-01	-3.049869e-02	-1.425010e-02	0.000000e+00	-1.351671e-07	8.247986e-03	-9.028971e-03	2.691946e-03	0.000000e+00	0.000000e+00
-1.614585e-01	-3.347589e-01	-3.182928e-01	-8.375927e-02	-5.229187e-01	-1.256032e-01	-1.893741e-01	-1.188522e-01	-3.001385e-01	2.906784e-01	1.001120e-01	2.629420e-01	2.521031e-01	9.870310e-02	1.931453e-01	3.411433e-02	3.473369e-02	3.117235e-01	4.471524e-01	2.160917e-02	-1.847939e-01	-4.728678e-01	-1.041207e-01	-5.802482e-02	-2.317732e-01	-4.193361e-02	-6.682956e-02	-1.761936e-01	3.744697e-01	-9.821166e-02	4.456698e-01	1.260040e-01	1.132615e-01	1.710215e-01	1.114375e-01	6.934094e-02	5.233461e-01	6.786928e-01	-2.690374e-02	-4.073044e-01	-6.516930e-01	-4.153647e-01	-6.151917e-01	-2.079160e-01	-1.781125e-01	-1.543074e-01	-4.154522e-01	4.218495e-01	4.238423e-01	7.452932e-02	2.969958e-01	4.687128e-02	2.221577e-01	1.678758e-01	3.433492e-02	3.827584e-01	5.854181e-01	1.543960e-01	5.619944e-03	-4.200430e-01	-8.927563e-04	-3.540127e-01	-2.684433e-01	-2.176299e-01	-1.986336e-02	-1.733285e-01	-3.776040e-02	3.901673e-01	-9.483179e-02	1.995490e-01	4.140934e-01	1.162638e-01	1.361336e-01	1.718034e-01	5.016478e-01	7.010996e-01	1.547553e-01	-3.392062e-01	-3.813554e-01	-2.114874e-01	-5.438965e-01	-6.272464e-01	-1.439449e-01	-1.874346e-01	-1.437112e-01	3.103507e-01	4.426431e-01	5.230350e-01	6.131168e-01	1.724081e-01	2.567798e-01	1.393855e-01	2.590861e-01	4.913592e-01	8.364200e-01	2.566273e-01	9.151994e-03	-3.526791e-01	-9.951239e-02	-3.762921e-01	-3.940879e-01	-2.750409e-01	9.643711e-02	-2.299795e-01	-3.422605e-01	-2.149058e-01	1.794310e-01	2.867396e-01	7.746525e-02	1.383635e-01	1.649274e-01	1.776002e-01	5.474857e-01	7.078704e-01	-1.917186e-01	-2.661894e-01	-4.130935e-01	-1.119859e-01	-3.197618e-01	-4.638340e-01	-5.505135e-01	-4.000311e-01	2.030832e-01	1.390251e-01	3.170658e-01	4.289398e-01	4.342743e-02	-1.826244e-02	2.174144e-01	1.850023e-01	-2.364236e-01	3.432436e-01	4.104188e-01	-5.787320e-01	2.667376e-02	-1.247758e-01	8.077116e-02	-5.321819e-01	5.400574e-02	3.044945e-03	-2.785261e-01	7.435094e-01	-8.352657e-02	-2.931537e-01	-4.056755e-01	-2.792258e-01	7.717693e-01	1.323267e-01	3.689324e-01	-2.828859e-01	4.690142e-01	5.442797e-01	2.745197e-01	-5.076444e-02	-5.240032e-03	-2.012126e-01	3.144133e-01	8.105112e-02	2.005909e-01	6.427410e-01	-2.234721e-01	-1.948571e-01	-3.205362e-01	-2.191297e-01	-3.610480e-01	-2.619879e-01	-1.871309e-02	-2.001749e-02	-1.528733e-01	6.876229e-01	6.015051e-03	1.731996e-01	-2.917240e-01	5.242940e-01	-4.285650e-02	4.010268e-01	-1.001170e-01	4.620193e-01	-5.229833e-01	-1.345129e-01	-9.984458e-02	-1.869644e-01	-1.164523e-01	-2.010440e-01	-1.285065e-01	-2.278107e-01	9.745768e-02	2.695275e-01	2.488577e-01	-1.828612e-02	-2.665133e-02	2.662127e-01	8.032881e-02	-2.714677e-01	2.175505e-01	1.062900e+00	-4.119626e-01	2.488521e-01	-1.007205e-01	-6.868700e-02	-1.153358e-01	-7.041950e-02	-1.125129e-01	-8.048571e-02	-8.502580e-02	8.807027e-02	-3.801546e-01	1.149301e-01	-3.550079e-01	-6.672166e-03	1.123070e-01	3.578771e-01	-5.399455e-01	-2.694726e-01	3.684724e-01	3.730146e-02	-3.431419e-01	3.683176e-01	-5.672317e-02	-5.891825e-02	-3.130130e-02	-4.030098e-02	-2.460149e-02	-6.003664e-01	9.516838e-01	4.828368e-01	-8.562008e-02	-6.798965e-01	-1.380814e-01	-5.296766e-02	8.248092e-01	7.644898e-01	6.565271e-01	-4.379170e-01	1.121822e-01	-2.863785e-01	-6.349240e-02	-4.631287e-02	-7.086636e-02	-4.142680e-02	-5.943821e-02	-2.630567e-02	-2.985686e-01	-2.090097e-01	6.577630e-02	-5.652418e-02	-6.735426e-01	-7.926784e-02	3.388175e-01	3.730341e-01	5.935143e-02	4.641050e-01	1.382690e-01	-3.778689e-01	3.362152e-01	2.559029e-01	-3.228272e-01	3.064390e-01	-3.800683e-01	-4.773087e-01	-1.329276e-01	-1.565440e-01	-4.905407e-01	2.164033e-01	2.409407e-01	-8.789298e-02	-3.366940e-01	3.475635e-01	-3.923301e-03	2.098489e-01	1.660856e-01	-2.110846e-03	4.716567e-01	-2.333878e-01	-1.505487e-01	-2.387578e-01	-4.644982e-01	2.220319e-01	-4.420287e-01	-2.503708e-01	-4.386816e-01	-4.077602e-01	1.256679e-01	3.792936e-01	1.073406e-01	-8.377523e-03	-1.422722e-01	2.155892e-01	2.724354e-01	1.273713e-01	-9.917386e-03	3.026773e-01	-3.328942e-01	2.011356e-02	1.347445e-01	4.682318e-02	-1.970818e-01	3.243298e-02	-2.510758e-01	2.407146e-01	3.886702e-01	-9.811244e-02	7.557359e-02	-6.859140e-01	6.111130e-02	3.126916e-01	2.853234e-01	5.065601e-01	3.289776e-01	1.772668e-01	5.389705e-01	6.580823e-01	2.723332e-01	-3.881830e-02	-3.881815e-02	-3.314086e-01	2.047604e-01	-1.381139e-01	5.449398e-01	3.397422e-01	-4.808695e-01	-1.304269e+00	-1.365324e+00	-2.438615e-01	-8.807743e-03	9.936014e-02	4.491895e-01	5.989425e-01	3.292405e-01	2.657636e-01	5.828124e-01	-1.055046e-01	-3.781233e-02	2.783517e-03	-1.392126e-01	1.028744e-01	-2.673678e-01	-1.971359e-01	-9.801077e-02	-5.117996e-01	-1.155420e+00	-5.739731e-01	-5.916924e-01	8.728391e-02	1.491572e-01	-3.005481e-01	1.390992e-01	-3.496062e-01	4.173405e-01	1.870008e-01	4.096254e-01	-4.248463e-02	-6.804139e-02	-4.459578e-02	-7.294598e-02	-5.735575e-02	1.455335e-01	-4.438591e-01	1.341631e-01	4.787560e-01	-1.534047e-01
-1.069939e+00	1.465220e-01	1.396641e-01	1.611307e-01	1.296102e-01	8.127496e-02	5.451073e-02	1.937069e-01	5.826376e-04	-5.624910e-03	4.782899e-02	2.646567e-02	4.232577e-02	-1.489110e-01	1.622689e-02	-4.828093e-02	9.188522e-02	8.759732e-02	4.109362e-02	7.126538e-02	1.951698e-03	-9.154021e-02	-9.417685e-02	8.357648e-04	5.915103e-02	-1.032301e-01	-1.087062e-01	1.643044e-03	6.570031e-04	-5.839973e-02	-6.347946e-04	-5.213111e-02	2.202436e-01	-2.135685e-02	-8.828238e-02	6.693479e-03	9.003288e-03	3.451603e-03	8.335126e-02	-2.478508e-01	-3.694022e-03	-1.229237e-02	8.102492e-04	1.911493e-03	-4.969763e-02	-1.163166e-01	2.542413e-03	4.175761e-04	3.380962e-03	1.405516e-03	-2.749741e-02	3.031370e-02	7.264742e-02	-1.191011e-01	6.533617e-03	2.204052e-03	-4.355857e-02	4.836017e-02	-2.445395e-03	-6.137995e-02	-2.692912e-02	-9.042240e-02	-8.197322e-02	-1.498447e-03	-5.061685e-02	-6.178137e-02	9.228590e-02	-1.837782e-02	1.208456e-01	1.770423e-03	2.158784e-02	1.410553e-02	1.063763e-01	5.071213e-03	7.803857e-03	9.047691e-03	6.243980e-02	-1.144418e-01	-8.269903e-02	-1.556331e-01	-1.612058e-01	-2.844565e-01	-1.133350e-02	-7.657309e-02	-8.262861e-02	7.011361e-03	8.157719e-04	6.092582e-04	9.980953e-04	2.073199e-01	7.420547e-02	1.137451e-01	7.485667e-03	1.100307e-02	1.673380e-02	3.369934e-02	7.282743e-02	-1.151067e-02	-1.238938e-01	-8.952739e-02	-1.236741e-01	-6.764373e-02	-3.709041e-03	-3.562854e-02	-7.303092e-02	-1.980554e-04	-1.213888e-02	1.288763e-03	1.239543e-01	2.584525e-02	1.446603e-01	6.092649e-03	9.181978e-03	5.029061e-03	3.007349e-02	-6.126110e-02	6.681235e-04	2.537398e-02	6.460049e-04	1.368994e-03	1.052277e-01	3.735290e-02	4.648974e-04	1.160096e-04	2.552571e-03	-3.121535e-02	1.147117e-03	1.403355e-02	2.020293e-02	-2.710964e-02	-7.988903e-02	1.127352e-02	-3.672146e-02	1.964752e-01	2.225332e-02	1.891564e-03	3.104540e-03	1.794219e-03	6.027674e-02	2.785567e-04	3.668512e-04	2.381049e-03	-4.398467e-02	-1.850088e-02	9.250512e-04	-7.996239e-04	-8.976387e-02	6.008222e-03	-1.682433e-02	-4.966638e-03	-5.856048e-02	-3.438873e-02	4.957485e-03	7.278746e-04	1.927825e-04	1.900448e-05	9.469351e-05	-2.310053e-02	6.205923e-04	0.000000e+00	1.053527e-05	-7.516823e-03	1.770189e-06	6.200614e-04	5.176770e-04	1.694559e-03	7.098449e-02	5.330190e-06	2.806247e-03	5.070980e-03	-1.576827e-02	1.470600e-05	3.160650e-06	-6.537808e-04	1.190033e-05	1.101097e-05	3.639322e-06	-3.083976e-07	1.779191e-02	-2.231561e-03	3.583031e-09	-7.358849e-08	0.000000e+00	-4.272718e-09	-1.771911e-02	5.387982e-02	1.762872e-07	-9.844588e-04	8.067886e-06	7.207271e-08	1.934604e-03	8.648254e-07	2.407714e-06	-4.321326e-05	-5.026708e-07	-1.147097e-07	1.188412e-08	0.000000e+00	4.358407e-07	-3.627145e-03	-4.035218e-09	5.458799e-04	0.000000e+00	-2.410438e-02	1.160337e-05	-1.092997e-07	-3.604431e-03	1.415736e-04	-5.147659e-04	-3.957683e-04	-4.153033e-03	1.711369e-08	2.272419e-07	-1.607996e-07	-2.632355e-03	2.157594e-07	0.000000e+00	2.402856e-08	-9.363123e-10	0.000000e+00	0.000000e+00	0.000000e+00	-2.907317e-02	-2.234389e-02	-2.638946e-06	-9.758215e-05	-1.632103e-02	-5.616325e-08	1.074904e-06	-1.055734e-08	0.000000e+00	2.194399e-06	0.000000e+00	-8.369330e-06	0.000000e+00	0.000000e+00	7.993420e-08	-9.846776e-08	3.802282e-09	1.520913e-08	0.000000e+00	-1.505579e-02	-5.755037e-02	0.000000e+00	-7.219304e-06	-2.943317e-03	0.000000e+00	9.136226e-02	7.036182e-02	5.021176e-04	2.101769e-02	4.454800e-02	8.501931e-02	7.019767e-02	1.086963e-03	1.494539e-02	2.016456e-05	7.251748e-04	1.869301e-06	6.398770e-06	-1.403894e-01	-7.907245e-02	-1.836665e-02	-8.739530e-02	-1.341083e-01	1.182159e-04	1.376699e-01	2.225228e-03	2.766202e-02	8.047577e-02	4.027377e-04	1.307844e-01	2.951893e-02	4.195269e-04	1.344522e-01	6.033934e-03	9.945829e-04	-4.087771e-02	4.037697e-04	-1.366631e-01	-1.154333e-01	5.329156e-03	-1.237451e-01	-1.857896e-01	2.578876e-03	-1.541179e-02	-2.921572e-03	-1.596755e-06	1.769215e-03	-1.617540e-05	4.829089e-02	-7.452637e-07	7.401694e-07	-2.951541e-04	-2.380203e-08	-3.128658e-09	-1.115338e-08	1.818647e-02	-6.458257e-02	4.187881e-03	-2.083222e-02	-1.912404e-04	-2.780947e-04	-2.545855e-02	1.990411e-01	4.152588e-02	-5.454714e-04	1.751095e-02	5.236752e-03	1.369761e-03	-1.584923e-03	2.614555e-03	-2.490993e-03	-1.865480e-03	1.441945e-03	-7.851950e-04	-6.246624e-04	-1.505046e-01	-1.713239e-01	-2.776586e-03	-1.056460e-01	1.267025e-01	-4.341990e-02	1.024834e-02	-1.397293e-02	-1.995361e-03	-6.662613e-03	-4.249205e-03	-2.152237e-02	-3.817131e-03	0.000000e+00	1.113070e-02	-2.992148e-03	-1.080235e-03	-6.097392e-04	-1.353969e-03	-9.416318e-02	-1.290165e-01	-6.290236e-03	1.195454e-01	-9.664757e-03	-1.359478e-03	1.351924e-06	0.000000e+00	7.604564e-09	1.863118e-08	0.000000e+00	-4.090061e-08	7.604564e-09	0.000000e+00	4.138716e-06	0.000000e+00	3.802282e-09	0.000000e+00	0.000000e+00	1.025487e-03	1.113736e-02	0.000000e+00	-8.965614e-07	8.379854e-06	0.000000e+00
-1.117754e-01	3.431988e-05	0.000000e+00	0.000000e+00	-5.365176e-02	-5.430713e-02	-1.225698e-01	-8.040651e-03	3.864445e-03	3.767704e-03	5.544181e-03	5.506791e-03	5.050552e-03	1.611086e-02	1.841506e-03	8.136388e-04	5.288891e-03	8.942283e-03	3.756521e-03	1.595085e-02	4.539504e-05	0.000000e+00	4.950571e-08	4.713046e-05	4.539837e-04	3.532099e-02	1.023045e-02	8.423287e-03	6.958446e-03	1.092160e-02	-2.750939e-03	7.436115e-03	-1.106031e-04	-4.938078e-02	-7.076035e-02	5.901963e-03	3.328888e-03	1.189350e-02	3.236916e-02	7.012557e-05	3.772166e-07	8.976014e-06	2.551351e-03	1.210682e-02	4.277889e-02	1.096819e-01	7.001868e-03	1.040974e-02	7.032649e-03	4.302053e-03	5.798003e-03	-2.999445e-03	-3.637354e-02	2.993720e-02	2.820476e-03	-1.992471e-02	1.128490e-02	7.313834e-02	7.847382e-05	4.338403e-08	1.111781e-07	6.813354e-03	6.458980e-03	5.639957e-03	1.061139e-02	-2.639209e-04	1.922238e-03	-1.616362e-02	6.228072e-03	3.028189e-03	7.208719e-03	8.123089e-03	4.051027e-03	2.418506e-03	3.871689e-03	9.391429e-03	2.325406e-02	3.210908e-03	9.041968e-05	2.038712e-02	5.818904e-03	5.528204e-02	4.106077e-03	1.331482e-02	1.394766e-02	2.478967e-03	-9.228783e-03	3.855197e-03	3.877791e-03	-2.038773e-02	8.335296e-03	3.159872e-02	2.002040e-03	5.674727e-04	1.047125e-02	-5.491216e-03	4.229610e-05	0.000000e+00	0.000000e+00	1.272540e-03	6.283575e-05	3.609214e-04	2.722456e-03	1.470073e-02	4.388099e-03	5.387993e-03	5.011013e-03	9.220107e-03	6.685237e-03	2.674739e-03	8.008531e-02	2.113110e-03	2.850583e-03	7.437143e-03	3.011346e-03	3.844217e-04	0.000000e+00	1.636592e-03	1.059930e-05	1.532179e-05	6.939281e-04	9.833933e-03	9.935805e-03	4.240014e-03	9.227440e-03	4.456528e-03	4.370876e-03	8.849516e-03	-9.888108e-04	1.539399e-03	2.395899e-03	1.413425e-02	9.703740e-03	1.470339e-05	2.549376e-02	0.000000e+00	3.041825e-08	2.057217e-02	-2.527383e-03	4.226480e-06	-2.562555e-02	-2.864539e-02	4.252829e-03	3.178292e-03	-2.781333e-02	1.213659e-04	8.876046e-03	4.246102e-03	1.791109e-03	9.642126e-03	8.935306e-03	-7.663258e-04	0.000000e+00	0.000000e+00	0.000000e+00	0.000000e+00	0.000000e+00	0.000000e+00	0.000000e+00	-3.694165e-02	1.726851e-03	2.054838e-03	4.477633e-03	1.425404e-02	1.240789e-03	3.458792e-03	3.723610e-05	2.441276e-05	6.775865e-05	1.012413e-01	4.833056e-04	3.527191e-08	0.000000e+00	0.000000e+00	0.000000e+00	0.000000e+00	0.000000e+00	0.000000e+00	3.061314e-08	6.103666e-07	-4.250678e-06	-2.110911e-02	7.332962e-03	1.886802e-06	-2.456017e-02	1.234257e-03	-1.567593e-07	6.549164e-06	5.358707e-02	-2.872773e-06	9.408123e-07	0.000000e+00	0.000000e+00	0.000000e+00	0.000000e+00	0.000000e+00	0.000000e+00	5.001458e-07	-2.336523e-06	-8.989974e-06	-1.433894e-03	9.907953e-07	-1.370349e-02	-1.622720e-06	-1.972357e-02	5.274318e-06	-1.169614e-02	4.288515e-02	1.412496e-06	0.000000e+00	0.000000e+00	0.000000e+00	0.000000e+00	0.000000e+00	0.000000e+00	0.000000e+00	-2.442187e-02	1.771135e-02	-6.607829e-03	8.791011e-03	-1.298067e-02	-1.221897e-04	-1.104241e-04	-1.163746e-03	-1.889037e-02	-9.304053e-03	-2.693317e-02	-1.575077e-04	0.000000e+00	0.000000e+00	0.000000e+00	0.000000e+00	0.000000e+00	0.000000e+00	0.000000e+00	-1.712800e-02	-6.611645e-07	4.842077e-07	1.682172e-02	-1.291765e-02	-1.035541e-02	-1.737321e-02	-1.154595e-05	-1.034754e-02	-5.430542e-09	-6.993737e-03	-5.668988e-07	-6.936898e-03	0.000000e+00	0.000000e+00	0.000000e+00	-1.093315e-04	0.000000e+00	-7.154879e-04	-7.606743e-03	-9.241734e-03	-6.354968e-03	-1.479913e-02	-1.477317e-02	-7.974895e-03	-2.403451e-02	-2.261924e-02	-8.177894e-03	5.752172e-02	1.320639e-01	-1.412554e-02	-1.913100e-02	0.000000e+00	0.000000e+00	0.000000e+00	-9.464213e-04	0.000000e+00	-3.645853e-02	-9.439462e-03	-2.234406e-02	-2.711128e-03	-2.659677e-03	-2.742918e-03	-1.772959e-02	-3.309069e-02	-2.141585e-02	-2.461578e-02	4.805041e-02	1.802729e-01	-1.510507e-02	-1.163178e-02	0.000000e+00	0.000000e+00	0.000000e+00	-1.851131e-08	-7.033762e-10	0.000000e+00	-3.814531e-04	-3.489896e-04	-1.294372e-03	-3.102309e-02	-2.982107e-04	-3.007622e-04	-3.812168e-04	3.742014e-02	-1.830014e-04	8.749749e-06	-1.613324e-04	-1.903611e-02	-3.002105e-03	-1.449722e-02	0.000000e+00	0.000000e+00	-1.615243e-02	-1.096104e-03	-1.330039e-03	-1.792054e-02	-2.343757e-02	-2.315367e-02	-2.793191e-02	-2.003089e-02	-1.993827e-02	6.298496e-02	1.891014e-01	-2.815679e-02	-7.032987e-02	-6.008057e-02	7.423718e-02	-4.623191e-03	-2.058408e-04	0.000000e+00	0.000000e+00	0.000000e+00	-1.168603e-03	-1.367599e-02	-1.742512e-02	-2.194868e-02	-2.667339e-02	-3.593079e-02	-2.052862e-02	-1.689132e-02	1.189055e-01	5.887064e-02	-1.778428e-02	-3.813314e-02	-3.709581e-02	-2.342177e-02	0.000000e+00	0.000000e+00	0.000000e+00	0.000000e+00	0.000000e+00	0.000000e+00	0.000000e+00	0.000000e+00	3.581911e-06	-1.947699e-03	5.748198e-04	1.068780e-05	7.861489e-07	-1.050217e-07	1.588832e-03	0.000000e+00	6.923454e-03	1.301328e-04	7.675011e-07
-9.912456e-01	1.154383e-01	1.806705e-02	1.317414e-02	7.213760e-02	9.358992e-03	1.917469e-01	3.281251e-02	-1.161565e-01	1.182788e-02	1.219613e-03	2.476191e-03	2.732869e-02	-2.922082e-03	3.314317e-02	3.873244e-04	8.387509e-02	6.710003e-02	6.802108e-03	4.927529e-02	4.040366e-04	-3.971138e-02	1.920700e-04	9.697262e-04	-1.356020e-01	-8.651099e-02	1.704844e-02	1.820759e-03	3.050885e-03	2.945633e-03	2.090033e-03	-1.147384e-01	1.352331e-01	1.656580e-02	-1.400538e-01	3.279250e-03	3.611423e-03	-9.359561e-04	1.295447e-01	-2.107651e-01	7.254723e-05	2.453409e-04	-8.358423e-03	1.201419e-03	-6.768053e-02	-5.610403e-02	1.025660e-02	2.370955e-03	-4.484132e-02	1.516382e-03	-8.571806e-02	2.540485e-02	3.455859e-02	-1.498334e-01	6.568620e-02	8.082663e-02	-1.727242e-02	3.243668e-02	-2.301621e-02	1.226839e-04	-5.825011e-02	-1.797039e-01	1.932568e-03	-1.352185e-02	-1.421938e-01	-2.542438e-03	-3.382364e-03	2.777258e-03	6.838013e-03	1.767946e-03	2.846226e-02	6.009108e-02	1.730919e-01	3.333272e-03	3.766990e-02	5.157576e-03	1.753272e-01	-1.672439e-01	-4.798144e-02	3.322731e-04	-1.633119e-01	1.220612e-03	-1.517000e-01	-7.575639e-02	9.052870e-03	-2.941388e-02	1.007427e-03	1.561389e-03	1.952467e-03	5.879792e-02	1.000673e-02	4.615962e-03	1.654794e-02	7.734245e-02	5.307084e-03	4.128729e-02	2.094702e-02	1.470763e-04	-1.420639e-02	-1.036364e-01	9.144254e-04	-7.296899e-03	-1.092658e-01	2.607794e-03	-1.012378e-01	6.697231e-04	9.959414e-04	1.743092e-03	1.162830e-01	1.558579e-02	1.337330e-01	3.172988e-03	3.770583e-03	3.850128e-03	7.865183e-02	4.656502e-04	2.898935e-06	-2.008602e-02	7.350181e-02	7.850408e-02	1.087277e-03	3.356044e-03	2.941003e-03	4.314864e-02	1.126823e-03	6.912714e-04	9.451578e-04	1.496223e-02	1.359787e-02	1.114085e-03	-1.474063e-01	3.325903e-02	-1.652457e-01	1.545768e-01	-2.510564e-06	1.721571e-06	-9.910630e-03	1.657132e-03	8.320896e-04	6.534611e-04	3.528993e-02	3.726421e-03	2.175297e-04	1.099552e-03	-1.932276e-02	-1.897795e-02	-8.118893e-03	4.635138e-03	2.997227e-04	-5.025194e-02	-9.240307e-03	-4.827737e-02	6.375527e-03	2.660629e-03	-4.035218e-09	-4.236943e-05	4.345063e-03	2.917036e-05	7.016219e-04	4.672161e-03	-4.288136e-02	-4.831212e-05	-1.866298e-04	-5.572119e-03	-1.927928e-02	4.079296e-03	1.069692e-02	1.681857e-04	3.580810e-03	1.318831e-02	1.151727e-03	-8.365689e-04	4.543448e-06	-4.985218e-09	0.000000e+00	2.232339e-05	5.041780e-05	6.763888e-06	8.376697e-05	-1.326169e-06	-8.841028e-03	-6.517437e-03	2.051446e-07	1.200656e-06	3.181564e-03	5.499615e-03	7.588483e-06	-9.683847e-03	-1.051925e-02	1.437745e-05	3.550053e-02	2.305575e-08	0.000000e+00	0.000000e+00	-1.290994e-04	-1.411755e-08	0.000000e+00	5.064609e-06	-5.629822e-03	3.634541e-04	0.000000e+00	0.000000e+00	4.033233e-06	-1.635476e-06	-1.463238e-02	0.000000e+00	1.665227e-03	-5.572319e-04	1.528655e-04	-4.093509e-04	-3.061098e-06	0.000000e+00	8.354825e-07	0.000000e+00	0.000000e+00	-1.848795e-07	6.394806e-03	-4.184819e-05	0.000000e+00	-5.860549e-08	6.579156e-07	0.000000e+00	-1.441322e-02	-3.735205e-02	1.840978e-06	-1.837368e-03	-1.815942e-02	0.000000e+00	-1.213801e-06	0.000000e+00	0.000000e+00	3.802282e-09	5.041223e-07	0.000000e+00	0.000000e+00	-4.824930e-08	-4.681241e-08	0.000000e+00	0.000000e+00	0.000000e+00	0.000000e+00	-1.988394e-02	-1.394446e-02	0.000000e+00	-1.246245e-02	-1.777282e-07	0.000000e+00	-4.824310e-03	5.659086e-02	2.391717e-03	9.771906e-07	6.092215e-02	7.793694e-02	2.088666e-05	6.507536e-02	-1.481360e-04	-1.028835e-03	-3.053763e-03	-1.102913e-02	1.100255e-05	-3.089981e-02	1.060956e-01	-1.072569e-02	-1.269619e-01	-1.784224e-01	3.110349e-05	5.011433e-02	7.029504e-02	5.056866e-06	3.292574e-02	1.396595e-02	5.198006e-03	2.224912e-02	3.365298e-02	1.963484e-02	6.830465e-03	6.696029e-05	1.569347e-05	2.245385e-02	5.003325e-02	1.349309e-02	1.362868e-03	-1.745320e-01	-4.639167e-01	7.509058e-03	-2.368962e-02	-4.917141e-03	0.000000e+00	0.000000e+00	3.184717e-02	1.731485e-07	-1.075290e-02	4.501584e-06	2.572750e-02	-1.671842e-02	-1.947033e-07	-1.977436e-02	-6.275330e-04	-5.924415e-03	4.633514e-03	-2.856230e-02	2.129209e-02	-7.775755e-04	-1.657207e-02	9.065607e-03	2.034963e-02	9.481531e-03	1.227591e-02	5.214262e-02	-3.384672e-03	-1.043642e-03	9.417364e-02	-2.495487e-03	-2.150100e-03	-1.354159e-03	-1.958969e-03	3.196127e-02	-1.743488e-01	-2.095028e-01	-1.740978e-03	-1.540401e-02	2.186092e-02	3.817818e-03	-4.187847e-02	-7.540499e-03	0.000000e+00	-3.918637e-03	-3.742591e-03	4.504997e-03	1.818653e-02	3.637187e-03	-7.645823e-03	2.927257e-03	4.541485e-02	2.753908e-02	-3.936458e-03	-9.474562e-02	-1.359121e-01	7.245564e-03	-6.700712e-03	-2.621730e-02	-2.367074e-03	-6.493395e-07	0.000000e+00	0.000000e+00	0.000000e+00	0.000000e+00	0.000000e+00	1.482890e-08	2.794056e-02	4.297276e-06	4.454224e-06	0.000000e+00	9.260424e-05	0.000000e+00	7.580765e-04	1.361470e-03	0.000000e+00	6.264975e-04	-1.929493e-03	0.000000e+00
-6.548475e-01	3.638237e-01	1.790136e-01	2.464351e-01	2.682578e-01	3.321918e-01	1.966459e-01	-1.307768e-01	5.699896e-01	-1.668356e-01	1.957919e-02	-4.972654e-01	-5.574825e-01	3.540747e-01	8.912374e-02	1.008289e-01	1.903434e-01	2.609617e-01	2.584769e-01	3.152480e-01	-4.454388e-02	-2.615820e-01	-4.095689e-02	-6.649250e-02	-1.651147e-01	-8.745096e-02	-3.062157e-01	-3.722637e-02	1.429666e-01	3.156655e-02	1.985637e-02	1.451354e-01	1.380132e-01	1.676670e-01	9.470606e-02	-3.970189e-01	8.196470e-01	-1.071521e-01	-2.631577e-01	-1.304911e-02	-4.386271e-01	-5.827131e-02	1.529585e-01	6.123669e-02	1.558437e-01	1.107535e-01	1.535125e-01	1.736673e-01	4.509710e-02	-2.143523e-01	-1.743814e-01	-8.554202e-02	-2.086502e-01	1.299905e-01	-1.880723e-02	-4.613396e-02	1.975249e-01	1.975078e-01	2.766750e-01	2.515217e-01	2.819912e-01	2.671951e-01	1.449484e-01	-2.053862e-01	-1.567997e-02	-1.100598e-01	-2.602521e-01	-5.684375e-01	-1.209663e-01	-5.986688e-02	1.386596e-01	1.678556e-01	1.790768e-01	2.077130e-01	1.952139e-01	1.844974e-01	5.401026e-02	-7.919557e-02	1.820432e-01	-7.221109e-02	-1.801949e-01	-4.229714e-01	-3.185269e-01	-3.866618e-02	2.746641e-01	-2.387956e-01	2.505204e-01	3.032136e-01	2.791263e-01	3.757204e-01	-1.947619e-01	-2.387259e-01	-1.833654e-01	-2.847995e-02	-8.290704e-02	-2.118651e-01	-1.486996e-01	-1.421888e-02	3.533593e-01	-4.779535e-02	-6.291877e-02	-2.464311e-01	-1.615498e-02	-1.925449e-01	-5.973066e-02	-5.072329e-02	-1.251144e-01	-2.192211e-02	3.696750e-01	-1.763188e-01	-1.342800e-01	-1.005001e-02	3.563960e-01	2.858829e-01	-1.582121e-01	1.132984e-01	7.806611e-02	2.178084e-01	-7.520617e-01	7.341008e-02	-4.754057e-02	-5.407350e-03	-1.631903e-02	-5.161285e-02	-3.227179e-02	-2.738931e-03	2.439256e-01	-9.445723e-02	1.972039e-01	-2.816626e-01	8.457242e-03	-1.719644e-01	2.224899e-01	-1.106058e-02	-2.462893e-02	-3.194406e-03	-1.099358e-02	-3.480334e-02	-2.254178e-02	-1.560390e-03	2.307686e-01	-1.235688e-01	2.186224e-01	-6.127907e-01	-1.177859e-01	1.015135e-02	2.357532e-01	2.482009e-01	-1.957865e-02	-2.616027e-03	-9.331833e-03	-2.702767e-02	-1.710093e-02	-1.232173e-03	9.621345e-02	-3.570517e-01	-1.431289e-01	-4.718223e-01	-8.239192e-02	-4.332135e-03	7.962729e-02	4.619675e-01	-1.891507e-02	-2.949613e-03	-1.246845e-02	4.425103e-01	-2.591844e-02	-1.375556e-03	2.228067e-01	-4.854440e-02	-3.549752e-02	2.223776e-01	-1.391566e-01	-1.928254e-03	-1.643895e-01	-2.944854e-02	-9.760958e-03	-1.515975e-03	-7.034036e-03	-1.433303e-02	-9.908474e-03	-6.777550e-04	-7.130490e-01	2.622799e-01	1.003039e-02	7.207827e-02	7.117908e-04	2.765117e-02	-2.497446e-02	-2.199235e-02	-1.482587e-01	-3.797142e-02	5.744485e-01	1.517481e-01	-1.374715e-01	-1.409894e-02	-5.415931e-01	1.048137e-01	-2.000891e-01	-2.527867e-01	-7.547080e-02	-2.767303e-01	-2.352958e-01	-2.810044e-01	-2.784339e-01	7.982400e-01	4.856896e-01	7.245533e-01	1.255934e-01	-3.094714e-02	-2.174646e-01	-3.372239e-02	-9.562192e-02	9.615707e-02	-3.761878e-01	-2.888813e-01	-4.585339e-02	-1.729528e-02	-6.516089e-02	-9.013022e-03	-2.525206e-02	-1.202454e-01	1.200646e+00	-4.608951e-03	-5.248370e-01	-3.941631e-02	-1.768971e-02	-1.560657e-01	-4.361855e-03	-6.372544e-02	-1.730703e-01	-2.178852e-01	-2.862007e-01	-5.853564e-02	-1.445681e-01	6.682173e-01	9.376348e-01	-3.063540e-02	-6.441645e-01	9.651157e-02	2.202658e-01	5.584169e-02	1.735097e-01	-1.420013e-01	7.324945e-02	-6.991923e-02	-9.869144e-02	-1.743893e-02	-4.611107e-02	1.495202e-01	4.920547e-02	-8.939956e-03	4.980008e-01	-7.755823e-02	-1.178501e-01	-1.108543e-01	1.516190e-01	-1.006049e-01	1.383391e-02	-2.210124e-01	-8.521833e-03	-1.161555e-03	-4.367282e-03	-1.151403e-02	-7.474363e-03	-5.704131e-04
-1.668628e-01	2.320509e-03	1.369369e-02	5.035692e-02	2.218741e-02	2.438439e-02	9.808507e-02	7.065718e-02	-1.889838e-02	3.800886e-02	1.127717e-02	-7.129974e-03	1.713399e-02	-2.404680e-02	1.243561e-02	-1.184654e-02	1.054243e-02	1.363756e-03	3.919063e-03	4.438143e-02	4.701001e-03	4.940917e-06	1.436155e-03	1.606583e-02	-4.564942e-02	-1.392892e-01	1.700975e-02	4.077257e-03	-1.179154e-02	9.781078e-03	7.114807e-03	-5.972037e-02	7.940262e-02	3.225843e-03	1.736085e-03	6.523538e-03	2.241997e-02	3.713067e-03	7.293730e-02	9.700241e-03	1.131248e-02	4.908161e-02	8.101758e-03	1.493503e-03	2.302278e-03	4.605524e-03	5.659099e-02	-3.559051e-02	-4.973211e-02	8.223895e-03	-5.108887e-02	2.249157e-03	1.934906e-02	-1.012923e-01	8.652908e-03	9.634442e-03	-5.903136e-02	5.256494e-02	3.871346e-03	1.311606e-03	2.663859e-03	7.098271e-03	3.812021e-03	2.553598e-03	-6.577493e-02	2.006021e-02	-5.537238e-02	9.595002e-03	1.392407e-01	9.052600e-03	3.514018e-03	3.924687e-03	1.027483e-01	-3.649133e-03	-1.443783e-02	3.605024e-03	8.809373e-02	1.879297e-02	6.675227e-03	3.166573e-03	-9.261534e-03	1.959097e-02	1.258723e-03	-2.619242e-02	1.921783e-02	1.058909e-02	1.422828e-02	3.729069e-03	1.985408e-03	3.866271e-02	-3.694609e-02	6.275423e-02	-2.646109e-02	4.735155e-03	7.974447e-03	5.463340e-02	4.351163e-02	3.594241e-03	1.067007e-03	-3.420366e-02	1.579778e-02	1.860523e-03	2.469016e-03	-3.466122e-02	5.302082e-03	4.871902e-03	9.006838e-03	3.948980e-03	4.222306e-03	3.569220e-03	1.064672e-02	1.035865e-02	6.993831e-03	1.552370e-02	1.950705e-02	-8.509682e-03	2.755282e-03	2.877015e-02	1.151115e-02	2.947071e-02	4.018600e-03	7.629272e-03	3.300466e-03	9.879651e-02	8.671355e-02	4.511533e-03	3.922972e-03	6.027689e-03	-3.809292e-02	-7.802093e-02	-4.973970e-02	-3.695702e-04	-2.467730e-02	-2.119695e-02	6.371893e-06	1.759129e-02	-3.138337e-03	6.446490e-06	4.913023e-06	1.757365e-05	-2.848821e-05	-1.274567e-02	3.390165e-05	-3.571400e-02	3.197760e-03	-5.074522e-03	3.251250e-02	6.817392e-03	1.838655e-04	1.964789e-02	4.960240e-03	1.586039e-04	3.212476e-03	-1.186953e-07	-4.587658e-08	-1.161763e-06	6.189621e-08	2.597708e-06	-2.285356e-02	-1.533571e-02	-2.476461e-02	1.529209e-03	-2.212248e-02	-3.374893e-02	1.608340e-03	2.430649e-02	8.545893e-02	9.104656e-04	3.962964e-05	8.193302e-03	4.475092e-03	4.250480e-04	-3.257239e-07	-9.020438e-09	0.000000e+00	-2.317954e-04	-2.942085e-08	-1.777346e-03	-8.489628e-08	-1.268671e-02	2.849555e-06	-4.222242e-03	-9.069214e-04	5.802240e-03	1.631338e-02	6.738755e-02	-1.381069e-02	-1.619125e-06	2.048311e-06	-1.472964e-02	1.539060e-04	-1.296704e-02	-1.879744e-07	-2.499607e-03	-1.780063e-05	1.214929e-02	4.014147e-07	-1.008299e-02	-2.391852e-02	6.052367e-07	-6.210924e-04	-1.524517e-04	3.015059e-08	1.859398e-05	2.773407e-05	-4.422210e-03	1.819054e-03	2.550030e-05	-1.382355e-02	-5.353447e-03	-1.587574e-04	-1.301074e-05	0.000000e+00	-1.980829e-06	-2.927533e-03	-1.907855e-04	-1.616400e-02	-4.683638e-03	-1.094677e-02	-4.324899e-03	-9.676845e-05	-6.334588e-05	-9.892830e-05	-1.554383e-03	-8.284696e-05	-4.152800e-05	-5.197537e-05	-3.993969e-03	-5.505239e-03	-7.128857e-08	0.000000e+00	-7.573353e-04	-8.027471e-08	2.395532e-09	-2.623345e-03	-8.736530e-07	-1.620256e-03	0.000000e+00	2.372160e-08	0.000000e+00	0.000000e+00	1.717965e-05	-2.978649e-08	-4.189618e-07	-2.504302e-08	4.112856e-08	-2.136797e-03	-4.081340e-02	-1.019136e-03	-5.477938e-03	-4.311673e-03	-7.609147e-03	-1.003965e-02	-1.919289e-03	-1.504464e-02	-1.155351e-02	-4.274047e-03	-1.289290e-02	-2.000780e-03	-5.658411e-03	8.695281e-04	1.545946e-01	-6.703040e-03	-4.923376e-02	-1.225063e-02	4.444277e-02	-5.272408e-02	-1.402184e-02	-2.841989e-02	-9.048188e-03	-7.387309e-03	-6.843074e-03	-2.683483e-03	3.841837e-02	7.872723e-02	-9.580700e-03	-4.295708e-03	-2.315337e-02	7.108811e-04	1.394049e-02	4.567814e-02	7.856483e-03	-3.889183e-02	-5.787961e-02	6.832698e-02	-1.396203e-02	-4.853614e-04	-1.962627e-02	-3.191431e-03	2.322187e-02	-2.031070e-04	-2.762904e-02	-1.463994e-04	-3.418320e-03	-7.309052e-03	-9.544954e-03	-2.786985e-03	5.168699e-04	3.464162e-04	7.091569e-06	-2.750075e-02	1.192760e-02	6.063826e-02	-2.431057e-02	-2.370853e-02	-3.696600e-02	-1.003683e-02	-2.493706e-02	-2.181286e-02	-1.221392e-02	-1.219602e-02	-1.538602e-02	-1.079069e-02	-1.483246e-02	-7.650830e-03	-9.238811e-03	2.518519e-03	-2.735435e-02	-8.263555e-02	-1.479627e-02	1.074300e-03	8.783050e-02	-8.440993e-03	-4.466725e-02	-1.735748e-02	-2.657482e-02	-1.399772e-02	-1.236650e-02	-3.844333e-02	-2.079243e-02	-1.544125e-02	-1.522844e-02	-1.644580e-02	-1.075827e-02	-1.155710e-02	-9.381645e-03	-1.146349e-02	-6.970842e-03	-1.511668e-02	7.195169e-02	5.155231e-02	4.768976e-02	-8.117241e-03	0.000000e+00	0.000000e+00	3.802282e-09	-8.545436e-09	0.000000e+00	-9.732936e-09	0.000000e+00	5.942062e-09	5.853992e-06	-1.363047e-06	-5.906168e-04	1.928788e-04	1.666468e-05	9.795380e-03	-1.069747e-06	5.131684e-06	4.431595e-06	1.460710e-03
-1.687089e-01	-7.864818e-02	1.021181e-05	0.000000e+00	-4.412883e-02	-2.240550e-02	8.346769e-04	-3.784606e-04	3.377028e-03	4.256336e-03	1.362983e-02	1.105791e-02	2.884722e-02	6.383880e-02	6.896181e-02	1.685589e-03	4.434905e-02	1.016563e-01	3.403514e-03	-6.445980e-02	3.240302e-04	3.931827e-05	0.000000e+00	9.484500e-04	6.883008e-05	2.629659e-04	4.212529e-02	5.605413e-03	2.089860e-03	3.995812e-03	2.890604e-03	4.207397e-03	1.110088e-02	8.743485e-03	-7.524137e-04	-1.499491e-03	2.378397e-03	6.195579e-03	5.320707e-02	1.363426e-04	-7.235710e-03	0.000000e+00	1.935135e-03	6.098740e-04	8.616780e-04	3.510247e-03	4.874708e-03	4.893833e-03	5.649340e-03	-6.671558e-04	-5.771912e-02	2.859400e-03	3.416605e-03	7.683381e-03	1.114229e-02	1.419011e-02	4.611343e-03	1.677951e-02	2.501106e-04	4.719795e-04	5.307173e-03	1.497087e-04	4.505671e-04	2.598821e-03	6.614521e-03	4.048978e-03	2.826471e-03	-7.795517e-02	2.298417e-03	4.956735e-03	2.658347e-02	3.020068e-03	1.076320e-02	6.434484e-03	-6.699398e-02	5.962072e-03	6.474366e-02	5.316342e-02	2.211472e-05	0.000000e+00	2.666956e-04	1.346730e-03	3.245777e-04	-4.718805e-03	3.863457e-03	2.270866e-03	2.533179e-03	4.592952e-02	2.496782e-03	3.164631e-03	4.196147e-03	2.959151e-03	1.517364e-02	1.689952e-02	-1.640424e-02	3.181670e-02	8.742317e-05	-1.570522e-06	0.000000e+00	1.146471e-04	9.709539e-05	1.660256e-04	-1.719504e-02	-2.070360e-02	1.376832e-03	1.485516e-03	1.969776e-03	2.423152e-03	2.497127e-02	2.201048e-02	4.486614e-03	2.234993e-02	9.311725e-03	4.241918e-03	3.208406e-02	1.739005e-04	0.000000e+00	0.000000e+00	1.536366e-02	1.056608e-04	1.599211e-04	1.367928e-02	-1.927352e-03	-3.029324e-02	-4.094335e-02	-6.599829e-02	4.378153e-03	2.813092e-03	5.437063e-03	-5.389417e-02	1.810049e-02	1.032993e-02	6.972436e-02	1.179546e-02	-1.629337e-04	6.276245e-03	3.573020e-06	4.038219e-05	1.716825e-03	-3.632976e-05	3.903596e-02	6.074653e-03	2.131887e-03	4.511661e-03	-5.955760e-05	-4.238916e-02	4.505417e-05	3.912053e-05	-4.416009e-03	-4.947888e-02	-8.597266e-03	5.605420e-02	4.212722e-03	0.000000e+00	0.000000e+00	0.000000e+00	-9.978840e-08	0.000000e+00	4.122581e-06	1.447974e-03	8.814561e-03	-3.029555e-02	-2.160126e-02	1.846303e-03	-9.284023e-03	5.647445e-02	7.248178e-03	3.884355e-03	-9.659780e-03	2.228613e-03	8.463651e-03	4.400031e-06	0.000000e+00	0.000000e+00	0.000000e+00	0.000000e+00	0.000000e+00	0.000000e+00	6.128107e-06	5.334576e-06	-1.042833e-06	8.712890e-06	0.000000e+00	1.300307e-02	3.732902e-02	3.763495e-02	-1.036410e-02	-1.453151e-06	7.774800e-08	-3.912730e-04	-2.195833e-05	0.000000e+00	0.000000e+00	0.000000e+00	0.000000e+00	0.000000e+00	0.000000e+00	-5.524912e-03	-5.277080e-04	2.405056e-07	-4.989781e-03	1.831627e-07	-1.844080e-02	6.013838e-03	2.351470e-03	-7.971986e-05	-5.554019e-03	-1.571801e-02	4.803053e-03	1.497619e-08	0.000000e+00	0.000000e+00	0.000000e+00	0.000000e+00	0.000000e+00	0.000000e+00	3.342392e-06	-6.092063e-06	-1.860586e-02	-1.149060e-04	-7.960819e-05	-7.331797e-05	-1.390451e-03	-8.248963e-03	-4.195626e-03	-1.030072e-02	-3.273458e-02	-1.700652e-04	0.000000e+00	0.000000e+00	0.000000e+00	0.000000e+00	0.000000e+00	0.000000e+00	0.000000e+00	-9.462090e-03	7.428969e-07	-1.815728e-04	0.000000e+00	-2.644466e-03	-2.494614e-03	-1.509798e-04	-4.532450e-06	-4.041502e-03	-1.684695e-02	1.328886e-06	3.075446e-06	1.045544e-02	-1.346115e-03	0.000000e+00	0.000000e+00	-1.558295e-02	-9.104474e-03	-5.367421e-04	-4.281941e-05	-8.969355e-05	-1.632448e-03	-6.213459e-03	-2.018765e-03	-9.308816e-03	-3.366380e-02	-5.556114e-02	-2.592219e-03	8.073364e-02	1.069892e-01	3.030777e-02	1.960626e-02	1.140679e-06	0.000000e+00	0.000000e+00	-9.692923e-04	1.240559e-06	-4.063882e-02	-3.052713e-03	7.960701e-02	-1.579144e-05	3.175300e-02	4.233091e-02	-3.153193e-03	-1.075426e-01	-8.670770e-02	-2.226714e-04	3.086339e-02	1.199240e-01	-1.166745e-03	6.779156e-06	-1.666588e-08	0.000000e+00	0.000000e+00	4.375657e-07	0.000000e+00	-8.032168e-08	-9.514127e-07	3.179856e-06	-1.530896e-06	1.238135e-05	-5.663144e-03	-2.183827e-02	6.117527e-02	-4.665346e-04	-2.904524e-03	-4.388088e-03	-3.386962e-02	-3.128774e-02	5.168261e-03	-2.508793e-04	0.000000e+00	0.000000e+00	-3.406387e-04	-2.419439e-04	-9.530376e-04	2.758040e-02	-1.862758e-03	-9.699575e-03	3.839072e-02	-1.447536e-02	-1.215173e-02	-2.055666e-02	-2.272119e-02	-1.595897e-02	-7.516781e-02	-7.084195e-02	-9.444014e-04	-1.288059e-03	-6.284992e-04	0.000000e+00	0.000000e+00	-2.474394e-04	0.000000e+00	-2.740510e-03	-1.226430e-02	-1.752217e-02	1.523376e-04	-8.977421e-03	-1.478578e-02	-1.270847e-02	-2.393758e-02	1.908694e-02	-9.206676e-03	-1.101019e-01	-4.762827e-02	-1.831822e-02	6.675735e-06	0.000000e+00	0.000000e+00	0.000000e+00	0.000000e+00	0.000000e+00	0.000000e+00	1.669100e-04	1.249091e-03	-4.874643e-04	7.476498e-06	0.000000e+00	1.955909e-08	9.835235e-08	3.437954e-06	4.107570e-04	-8.339541e-04	-4.590620e-04	4.810673e-03
-2.371286e+00	-1.204759e-01	2.569024e-01	2.677967e-02	3.227679e-01	4.546251e-02	-9.095445e-02	3.006282e-01	-5.285326e-02	1.460768e-01	1.632648e-01	3.265714e-01	2.069202e-02	7.314461e-01	4.722453e-01	-2.983010e-02	5.014238e-01	4.140266e-01	4.843230e-02	-8.099407e-03	-3.758395e-01	-6.743231e-01	-5.863330e-01	2.267813e-02	-2.343121e-01	-1.001960e+00	-1.493372e-01	1.814591e-01	1.817898e-01	4.198384e-01	6.585382e-01	7.714807e-02	1.157828e+00	5.399429e-01	8.658921e-02	5.653988e-01	5.678058e-01	1.571025e-01	8.994683e-02	-1.155306e+00	-3.520539e-02	-1.674001e-01	-2.185394e-01	-1.862698e-01	-9.434998e-02	4.089417e-01	4.288738e-01	3.504798e-01	4.309267e-01	8.014449e-01	3.817222e-01	1.161688e+00	7.746341e-01	3.100698e-02	7.676433e-01	6.910764e-01	3.167339e-01	5.829123e-02	-3.602319e-01	-1.998454e-01	-4.416873e-01	-9.263116e-01	-1.066064e+00	5.007630e-02	1.504951e-01	4.815744e-01	2.208794e-01	5.363733e-01	7.709712e-01	3.443524e-01	9.970294e-01	6.441676e-01	3.737756e-01	5.043648e-01	4.563711e-01	3.573478e-01	4.057613e-01	-1.295079e-01	1.304227e-01	-3.657347e-01	5.381334e-02	-7.459426e-01	2.304131e-01	5.322955e-01	5.410957e-01	5.171685e-01	8.333454e-01	7.646902e-01	5.738436e-01	1.258396e+00	7.862668e-01	6.574913e-01	6.762261e-01	7.117443e-01	4.237251e-01	1.188384e-01	1.791159e-01	-1.963663e-02	-2.117319e-01	-7.526795e-01	-5.279714e-01	2.152001e-01	5.103796e-01	3.228061e-01	4.469671e-01	5.716804e-01	8.329731e-01	5.098554e-01	1.251592e+00	8.099577e-01	5.832551e-01	7.694081e-01	6.928728e-01	3.950651e-01	-4.712800e-02	-8.377208e-01	-3.157872e-01	-9.269216e-02	3.919455e-01	-5.997001e-01	3.175109e-01	3.270458e-01	-8.134854e-02	3.034266e-01	3.361814e-01	5.743724e-01	-4.573119e-03	6.644015e-01	2.158956e-01	-1.201780e-01	-1.046855e-02	1.606780e-01	-4.022253e-01	1.258552e-02	-6.524817e-01	1.705195e-01	5.529105e-02	2.065397e-01	2.728386e-01	-1.135882e-01	5.717960e-02	1.336374e-01	1.958991e-01	-2.913304e-01	-3.748764e-01	-3.162724e-01	1.631299e-01	-1.169574e-01	-1.671753e-01	-3.492414e-01	-2.821593e-01	-4.339366e-01	-5.143255e-01	4.976398e-01	-4.779470e-01	-4.150966e-01	2.769685e-01	6.238480e-02	-1.031115e-03	-9.219510e-03	-4.086713e-01	-4.699719e-01	-4.576392e-01	2.338307e-01	3.359809e-02	2.877248e-01	5.758443e-01	3.629533e-01	3.999786e-01	1.125645e-01	2.320067e-01	-2.146276e-01	3.243555e-01	-1.695594e-02	5.919514e-01	-2.315699e-01	-3.940550e-02	2.930559e-02	-3.711802e-01	-5.555694e-02	-8.611955e-02	-6.589382e-02	-5.519133e-01	1.460889e-01	-1.623598e-01	3.157490e-01	2.364498e-02	1.013859e-01	1.675049e-01	1.667652e-01	9.631874e-02	4.416223e-01	1.483256e-02	3.515906e-02	-2.257349e-01	8.635284e-02	1.026074e-01	-2.096465e-01	-2.249871e-01	9.126673e-02	-1.616908e-01	-3.292502e-01	-2.663598e-02	-1.619031e-01	5.818392e-03	2.286620e-01	2.132609e-01	-2.457646e-02	-8.865259e-02	3.779518e-01	3.999414e-01	8.181178e-01	4.790970e-01	-5.575579e-01	6.602049e-01	-2.342600e-01	-3.965896e-01	-1.026374e-01	-4.019427e-01	2.765796e-01	-1.745183e-01	-4.525340e-01	-4.392493e-01	-2.472058e-01	-6.341083e-02	-1.754560e-01	-2.962019e-01	6.836013e-02	5.014886e-01	3.505294e-01	1.116447e-01	2.477514e-01	1.024143e-01	3.829046e-01	-9.403787e-02	-3.237899e-01	-3.181055e-01	-2.884009e-01	-2.781874e-01	-3.661077e-01	-3.702319e-01	-2.294717e-01	2.540794e-01	-9.172294e-02	-5.711536e-01	-3.719360e-01	2.263345e-01	6.861708e-02	5.612524e-01	6.655372e-01	-1.458437e-01	6.587159e-01	5.845716e-01	3.680589e-01	4.232401e-01	-4.175118e-01	2.791047e-01	-7.330120e-01	-7.419467e-01	-4.507441e-02	2.506813e-01	4.481815e-02	-7.508316e-01	-1.439685e+00	-1.595752e+00	2.415218e-01	-1.136303e-01	-8.558660e-02	1.029540e-01	2.070275e-01	2.303008e-01	2.013896e-01	-1.196446e-01	-6.713668e-02	1.219157e-01	-3.801993e-01	-6.618939e-01	-3.875738e-01	-3.324947e-01	9.143791e-02	-1.742517e-01	-3.170405e-01	-1.386662e+00	-1.818310e+00	-2.702221e-01	-5.730422e-02	-2.318048e-02	3.303827e-02	4.888018e-01	7.932924e-01	6.389119e-01	9.609120e-02	-5.704563e-01	1.048553e-01	-7.756179e-01	-1.946951e-01	-1.184464e-01	-6.335393e-02	-4.807680e-01	-7.853494e-02	-7.683801e-01	1.037979e-01	4.702653e-01	-5.519351e-01	-5.946375e-02	3.182275e-02	1.153861e-01	-9.949692e-02	2.492116e-01	-5.893010e-03	1.604892e-01	-2.628133e-01	-1.985457e-01	-7.909014e-03	-1.407247e-01	-4.170643e-01	-7.951334e-02	-1.880881e+00	-1.831475e+00	-3.372377e-01	-1.016578e-01	2.226682e-01	-4.316806e-01	-1.445727e-01	-3.443433e-01	2.001348e-02	1.385411e-01	-4.765295e-01	1.527938e-01	8.199838e-02	9.260097e-02	-1.039976e-01	-2.899185e-01	2.655539e-01	-5.974884e-01	-6.010410e-01	-1.346066e+00	-1.357324e+00	-3.562043e-01	5.016395e-01	1.012364e-01	-2.320407e-01	4.132424e-01	1.597223e-01	-3.696696e-03	-5.811873e-02	3.111269e-01	-4.262445e-01	-3.451344e-01	2.723688e-02	-2.980280e-01	3.819847e-01	-3.112877e-01	-1.134874e-01	-6.165736e-02	-3.698970e-01	1.702263e-01	4.425374e-01	-5.535555e-02	5.222923e-01	-4.253145e-02
-1.058607e+00	-4.188459e-01	-1.094344e-01	6.713805e-02	-2.666160e-01	3.656454e-01	-1.233622e-01	1.909268e-01	1.333666e-01	1.942657e-01	3.268705e-01	3.524037e-01	3.257087e-01	1.337482e-01	2.075260e-01	3.160931e-01	1.368724e-01	9.079673e-02	3.297636e-01	-2.292245e-01	-3.366989e-02	-3.753099e-01	-1.239109e-01	-4.504180e-01	-9.800334e-02	7.418094e-02	5.391082e-02	1.257939e-01	6.639875e-02	2.209554e-01	2.192739e-01	1.252868e-01	2.258128e-01	1.856561e-01	8.822116e-02	-5.717719e-02	1.629248e-01	3.588264e-02	-5.286247e-02	9.300223e-02	2.232899e-01	3.550640e-01	-2.411001e-01	1.471768e-01	-1.657811e-02	-2.444775e-01	6.359940e-03	-1.788094e-01	9.940946e-02	-2.723950e-02	1.644695e-01	1.672963e-01	-6.928437e-02	-1.370764e-01	3.927910e-01	4.272492e-01	-4.723437e-02	-4.492638e-01	2.572748e-01	2.201977e-01	-3.008278e-01	2.050662e-02	3.515877e-02	-5.558141e-02	-1.348650e-02	-6.379665e-03	2.850751e-02	-4.963954e-02	2.217273e-01	9.066028e-02	-1.410930e-01	-2.099256e-01	4.591106e-01	-3.387612e-01	-5.925614e-02	-5.227845e-01	-1.959096e-01	-3.850418e-01	3.383343e-01	2.039877e-01	3.847404e-02	1.520348e-01	6.528456e-02	1.156563e-02	2.597093e-01	2.492353e-01	2.992290e-01	1.716039e-01	-4.078537e-02	-1.409114e-01	1.117918e-01	-2.373389e-01	-3.533464e-02	-4.002812e-01	-1.294226e-01	-1.439496e-01	-2.614316e-01	-3.868223e-02	1.520254e-01	9.603736e-02	2.131145e-01	1.474464e-01	3.583694e-01	3.385628e-01	2.101179e-01	1.766120e-01	1.244683e-01	-3.146586e-01	1.081793e-01	2.719137e-01	-1.694917e-02	7.481524e-02	-7.432383e-02	1.262196e-01	-2.182426e-01	-3.080172e-01	7.047289e-02	-4.655846e-01	1.039405e-01	-2.022093e-01	3.533180e-01	2.323964e-01	6.985565e-02	2.646238e-01	2.358755e-02	-2.379266e-01	-6.079743e-02	-1.958634e-01	-1.265093e-02	3.406246e-01	-9.190762e-02	2.578395e-01	2.354030e-01	-1.889867e-01	3.637504e-01	-4.243646e-01	-1.481653e-01	-3.475230e-01	1.902748e-01	-1.090914e-01	-3.328126e-01	3.318700e-01	3.078497e-01	-4.955625e-01	-2.474868e-01	-3.727566e-02	-2.836829e-03	-6.672157e-02	-1.636561e-02	-4.752699e-02	1.587364e-01	5.577950e-02	1.809028e-02	-5.109161e-01	4.707438e-02	-3.388551e-01	2.288194e-01	3.278259e-01	-2.389356e-01	4.083172e-01	5.412585e-01	-2.134493e-01	2.586735e-01	-2.504446e-02	-1.803215e-03	-4.755587e-02	-1.076171e-02	-2.964052e-02	-3.145242e-01	-6.019331e-01	-1.398443e-02	2.992749e-01	-2.135197e-01	-1.100765e-01	3.877606e-01	7.196332e-02	-1.593996e-02	-5.449813e-02	7.432218e-01	-2.678253e-01	-7.451588e-02	-4.139038e-02	-2.281786e-03	-8.151538e-02	-1.755810e-02	-3.232223e-02	3.143254e-01	-7.192803e-02	-4.303518e-01	-3.074446e-01	1.197290e-01	1.792563e-01	-4.575239e-01	1.485559e-01	-6.940619e-02	4.120368e-02	2.658566e-01	5.160013e-01	-6.810032e-01	-6.570704e-02	-2.845461e-03	-1.097441e-01	-2.781524e-02	-3.371634e-02	-1.384887e-01	-1.134386e-01	-1.665670e-01	2.563157e-01	6.593604e-01	5.624555e-01	-4.142440e-01	-1.396393e-02	3.356862e-01	-1.731387e-01	-6.277801e-02	1.341922e-01	-2.592638e-01	-2.675081e-02	-1.452031e-03	-4.847855e-02	-1.121815e-02	-2.203292e-02	5.315780e-01	1.428146e-01	6.743258e-02	1.738120e-01	6.140383e-01	6.117130e-02	-6.992794e-01	-7.379394e-02	-2.952393e-01	-4.472381e-01	2.196910e-01	3.930588e-02	-3.553248e-01	6.958785e-01	-1.898469e-02	-4.586490e-01	2.822992e-01	1.794375e-01	-4.210715e-02	1.194751e-01	-2.743714e-01	2.310702e-01	-1.999864e-01	1.451555e-01	-6.339436e-01	-8.742779e-01	1.161912e-01	2.071336e-01	5.109368e-01	4.043563e-01	-3.161617e-01	2.750580e-01	-2.838600e-02	3.982903e-01	2.158450e-01	-3.034470e-01	8.144848e-02	8.329950e-02	4.875047e-03	-1.231161e-02	-1.195968e-02	-2.262500e-01	-3.607029e-01	-8.590285e-01	-7.215698e-02	4.163552e-01	5.020724e-01	3.294930e-01	-4.515349e-01	-1.079079e-01	-7.175717e-03	1.957586e-01	-4.774459e-02	-1.062822e-01	2.700428e-01	-1.476044e-01	-2.112719e-01	2.259939e-01	-5.591599e-01	-1.295825e-01	4.798983e-01	9.722400e-02	9.337567e-02	-6.903049e-02	6.346622e-02	4.739312e-01	-1.626023e-01	-1.524880e-01	4.395818e-01	5.359506e-01	1.390615e-01	2.575771e-01	1.994479e-01	-3.155585e-01	-8.023615e-02	-1.537316e-01	-3.202129e-01	-1.381298e-01	2.116234e-01	1.788750e-01	-1.052196e-01	-3.083746e-01	-3.122389e-01	1.330091e-01	-1.244873e-01	2.008855e-01	-1.262530e-02	8.971586e-01	-9.093166e-02	-1.644371e-01	1.303650e-01	3.518383e-01	2.621042e-01	1.283785e-03	-6.546238e-01	5.444330e-02	1.008121e-01	2.300116e-01	-8.196652e-01	-6.690680e-01	2.183573e-02	2.785428e-01	1.860242e-01	-9.041356e-03	-7.096158e-04	-1.888999e-02	-3.918376e-03	-1.178420e-02	-3.172229e-01	4.214742e-02	-1.901061e-01	4.027889e-01	3.720914e-01	-2.115595e-01	4.604163e-01	-4.239515e-02	-1.869866e-01	3.678327e-01	-5.507453e-01	-2.860321e-01
-9.953463e-01	4.682068e-01	1.143219e+00	8.932971e-01	1.216670e+00	4.549041e-01	2.901293e-01	4.563760e-01	4.998336e-02	-5.119086e-02	4.547418e-02	-6.437947e-02	-1.335537e-01	-5.081653e-02	-1.597902e-01	-3.253383e-01	1.270575e-01	1.330920e-01	-1.315766e-02	6.560426e-01	2.157399e-02	-3.547681e-01	-3.882802e-02	3.113341e-01	1.645461e-01	-7.727224e-01	-3.669145e-01	-1.650278e-01	-2.703759e-03	-2.137480e-02	2.027669e-01	-3.163591e-01	3.201009e-01	-2.892230e-01	-4.440406e-01	1.198198e-01	1.696634e-01	-2.626209e-01	7.201784e-01	-7.896812e-01	-1.411054e-01	3.509370e-01	2.227058e-01	-8.100405e-02	-2.229284e-01	-4.537133e-01	-2.944392e-01	4.944403e-03	-1.726691e-01	-1.776862e-01	-9.366594e-02	1.397270e-01	-3.128007e-01	-3.707827e-01	1.745670e-01	1.782326e-01	-3.028902e-01	4.190121e-01	-2.887834e-01	-4.421959e-02	-2.057854e-01	-3.827385e-01	-5.838467e-01	-1.760491e-01	-5.038931e-01	-1.078637e+00	-2.963424e-01	-5.691799e-01	-1.389610e-01	-4.280669e-01	-2.559536e-02	-4.929877e-01	5.728128e-02	-1.061685e-01	-1.264001e-01	-3.198333e-01	6.863275e-01	-2.335973e-01	6.697899e-02	-7.686003e-02	2.354880e-01	-5.657909e-01	-1.094719e-01	-5.815923e-01	-5.349027e-01	5.816173e-02	-1.127883e-01	5.101992e-02	-4.257018e-01	1.179838e-01	-3.782709e-01	3.238711e-01	8.375488e-02	1.349701e-01	-8.616509e-02	6.113810e-01	1.503411e-01	2.220969e-01	-1.708445e-01	-1.370946e-01	-4.419869e-01	3.377466e-02	-3.267910e-01	-6.680099e-01	-1.333981e-01	-5.261073e-02	3.049191e-02	-1.399407e-01	1.564083e-01	-4.428222e-01	3.804333e-01	1.951185e-01	1.241274e-01	-1.956201e-01	4.602016e-01	-3.802564e-01	7.964481e-02	5.841346e-01	1.125046e-01	2.592585e-04	4.545883e-01	-2.943453e-02	-4.667088e-01	-4.683582e-01	4.534223e-01	3.065703e-01	-1.371991e-01	2.689591e-01	-2.991611e-01	-1.395616e-01	6.529376e-02	2.297834e-01	-1.281304e+00	4.167611e-01	-3.062197e-01	3.073981e-01	-1.527986e-01	-2.125517e-01	-5.593988e-02	2.425627e-01	3.249726e-01	-2.155156e-01	-3.661879e-01	2.682656e-01	-5.352427e-02	-2.585343e-01	1.542203e-01	-1.898203e-01	3.575728e-01	4.072276e-01	7.529521e-02	-5.135986e-01	4.337243e-01	-3.287016e-01	2.019288e-01	-4.185824e-01	-4.436952e-01	-2.771501e-01	-6.600059e-01	-1.541105e-01	-1.681249e-01	6.317054e-02	-2.125293e-02	4.322470e-02	4.669544e-01	4.140186e-01	3.914263e-01	3.303975e-01	2.700808e-01	5.167084e-01	5.884778e-01	-2.367190e-01	-4.345326e-01	-2.309622e-01	-4.123334e-01	-2.420155e-01	5.744184e-01	-2.666079e-01	3.177585e-01	2.293414e-01	-1.016374e-02	-4.445448e-01	-4.121767e-01	-1.251423e-01	4.102059e-01	7.523098e-01	2.626154e-01	4.852618e-01	3.694036e-01	-1.011818e-01	-7.659538e-02	-1.416553e-01	-2.140988e-01	2.625370e-01	1.679228e-01	-7.951254e-01	2.860642e-01	-4.838052e-01	-2.705518e-03	-5.415348e-01	-8.197643e-02	-3.857527e-01	4.686112e-01	5.102428e-01	2.618632e-01	-6.416931e-01	2.334571e-01	2.991086e-01	8.644530e-01	-4.424455e-01	1.527431e-01	-1.920105e-01	-3.506687e-01	-2.015121e-01	-1.797100e-02	3.568844e-01	4.360366e-01	5.175401e-01	-1.810193e-01	2.724958e-01	-3.505294e-01	-3.854724e-01	-3.546391e-02	1.929828e-01	1.977203e-01	1.295563e-01	2.721442e-01	1.295406e-02	-7.204255e-01	1.365745e-01	-1.329636e-01	-2.525163e-01	-1.399015e-01	-5.701805e-01	-3.633731e-01	3.489855e-02	5.350253e-01	2.890249e-01	1.002238e-01	4.770904e-01	4.311822e-01	-1.637357e-01	-1.382146e-01	4.289334e-01	4.583028e-01	1.997661e-01	-4.186526e-01	3.723729e-01	7.094276e-01	-3.820441e-02	3.785713e-01	5.807007e-01	5.102692e-01	4.903458e-01	3.451310e-01	8.260272e-01	2.235764e-01	3.568548e-01	-3.173755e-02	6.447293e-02	-4.567666e-01	-8.535557e-01	-4.115349e-02	-5.081362e-01	-6.074526e-01	5.284848e-01	5.111443e-01	2.580557e-01	-4.955608e-01	-2.304489e-01	-2.112431e-01	4.022379e-01	6.239452e-02	1.247003e-01	7.758159e-01	6.798466e-01	2.275612e-01	4.029942e-01	8.946100e-02	-4.079067e-01	-9.149486e-01	5.639299e-01	-5.886135e-01	-9.873662e-01	6.366020e-01	-6.624284e-02	-1.009250e-01	3.551926e-01	6.637847e-01	-1.978916e-01	5.704054e-01	1.830843e-01	2.984999e-01	1.227855e-01	1.679753e-01	-5.758312e-01	-5.205757e-01	4.459511e-01	2.643095e-02	3.547546e-01	-7.475349e-01	-1.087834e-01	4.732438e-01	3.096777e-02	2.984719e-01	1.754066e-01	-1.148625e-01	3.549871e-01	-5.346902e-03	3.381290e-01	3.464338e-01	5.173547e-01	6.007781e-01	3.790206e-01	4.433913e-01	2.764570e-01	5.641104e-01	-8.781237e-01	-1.165952e+00	-1.097363e-01	-1.395329e+00	-7.499259e-01	5.185453e-01	-1.635913e-01	-2.217137e-01	-3.546697e-01	-8.171277e-01	-6.086905e-01	2.502974e-01	4.907622e-01	5.780901e-01	7.278943e-01	8.818870e-01	4.243937e-01	4.589497e-01	3.250047e-01	-3.127580e-01	-7.965552e-01	1.018238e-01	-6.490481e-01	-1.373772e+00	1.071254e+00	6.153570e-02	-3.463950e-01	-9.018822e-02	-1.769842e-01	-9.508782e-02	-9.542136e-02	-2.614841e-01	-2.316821e-01	1.402741e-01	-2.655816e-01	-1.937755e-01	2.336007e-01	-1.973744e-01	5.700174e-02	7.144279e-01	3.191581e-02	3.024153e-01	9.103266e-01	-3.048684e-01
4.587710e-02	-5.219445e-03	1.872800e-02	1.433143e-02	7.422366e-03	9.472713e-03	9.199455e-02	-2.689873e-02	1.927591e-04	-2.400784e-03	6.019933e-03	3.775232e-05	-1.748136e-03	1.152664e-04	4.692455e-03	-2.385038e-02	2.235299e-02	1.478273e-03	1.773591e-02	5.780063e-03	1.588314e-02	1.477068e-02	2.313575e-02	-2.906002e-02	9.400766e-03	-1.224017e-03	2.525853e-03	5.096717e-05	2.874471e-05	1.306968e-04	-4.543887e-04	3.581898e-05	1.338601e-04	9.453308e-05	5.379349e-03	3.999897e-05	8.395217e-03	1.033203e-03	1.059123e-01	7.522169e-02	2.503684e-02	2.128094e-02	4.385654e-02	2.936848e-02	-1.500671e-02	-1.549780e-02	-2.125498e-03	-4.225554e-03	-2.120183e-04	-1.755246e-02	6.455803e-05	-6.647195e-04	-5.385529e-02	2.747822e-04	-3.652733e-02	-7.340445e-03	4.637093e-04	6.526040e-03	1.493626e-02	1.996119e-02	1.701829e-02	1.092271e-01	1.146917e-02	-2.452025e-02	8.833603e-03	1.452304e-04	9.529733e-05	-2.965629e-02	5.236465e-05	-2.888082e-03	5.049667e-05	2.405910e-03	2.506990e-04	-1.158948e-01	8.502262e-03	5.422741e-04	4.258352e-02	2.388048e-02	7.096207e-02	3.224421e-02	8.855551e-02	1.903418e-02	-1.220656e-02	-2.880339e-02	1.568906e-04	7.827006e-05	2.612774e-04	5.276931e-05	9.292711e-05	8.024208e-05	1.606724e-04	2.476548e-04	-2.305561e-02	-5.763867e-02	2.067095e-02	8.815301e-03	8.687510e-03	-2.375525e-02	4.213100e-02	5.143565e-02	3.924026e-02	-6.777310e-02	-6.742314e-04	3.741198e-04	2.307103e-02	-3.084344e-02	2.377124e-02	6.894407e-05	-2.514120e-02	9.743020e-05	2.105577e-03	2.544351e-03	1.019122e-02	1.038425e-02	9.757875e-03	-6.925826e-02	8.916882e-03	1.089706e-02	-5.666673e-02	1.960527e-04	2.088944e-03	9.255751e-02	7.826727e-05	1.007950e-05	4.202258e-05	-8.894573e-03	1.445153e-05	1.884816e-05	8.533560e-03	4.868760e-02	1.092142e-02	2.610978e-02	6.783450e-04	-4.470971e-02	-3.316744e-02	-9.943986e-02	-1.280214e-01	6.462430e-04	-6.775656e-03	1.556786e-02	1.345804e-01	3.342203e-03	9.926849e-06	2.390464e-02	0.000000e+00	5.843727e-08	2.243346e-08	2.258454e-02	3.146264e-02	1.144076e-02	6.553233e-02	7.604564e-09	7.178871e-04	1.001414e-03	5.835510e-03	2.053514e-03	1.428373e-03	2.265792e-03	-4.309140e-02	9.042451e-02	0.000000e+00	0.000000e+00	2.291910e-06	3.802282e-09	0.000000e+00	3.802282e-09	1.500599e-02	1.956903e-02	-6.644996e-04	5.584360e-04	0.000000e+00	-1.079610e-02	5.100946e-05	-3.897718e-07	1.084034e-04	-2.108232e-05	1.263630e-06	1.564331e-04	6.626471e-05	1.482890e-08	0.000000e+00	0.000000e+00	1.879087e-07	0.000000e+00	0.000000e+00	0.000000e+00	1.147389e-02	1.276100e-04	4.135676e-06	0.000000e+00	-7.942707e-06	-2.700879e-02	5.220456e-08	1.105784e-05	-5.120985e-02	3.370967e-06	1.817773e-03	2.632805e-02	3.166239e-07	0.000000e+00	0.000000e+00	0.000000e+00	1.191151e-06	0.000000e+00	0.000000e+00	4.958634e-06	3.802282e-09	1.467956e-02	0.000000e+00	-3.030378e-02	-1.395076e-04	-1.366103e-02	-2.318051e-03	-6.318359e-02	-1.812392e-04	2.473448e-03	1.880772e-05	0.000000e+00	0.000000e+00	0.000000e+00	0.000000e+00	0.000000e+00	0.000000e+00	0.000000e+00	0.000000e+00	0.000000e+00	0.000000e+00	0.000000e+00	-4.283428e-03	-5.051409e-04	-3.051207e-03	-2.960394e-02	-2.327563e-03	-2.330554e-02	4.029330e-06	1.308140e-05	0.000000e+00	0.000000e+00	8.885472e-07	0.000000e+00	0.000000e+00	0.000000e+00	0.000000e+00	0.000000e+00	0.000000e+00	8.467301e-08	0.000000e+00	-5.944222e-02	-3.424172e-03	-1.300039e-02	-2.027836e-02	-2.094777e-02	2.240998e-03	7.427062e-02	2.744718e-02	3.802282e-09	0.000000e+00	0.000000e+00	0.000000e+00	0.000000e+00	9.312357e-07	0.000000e+00	0.000000e+00	4.190243e-02	2.004862e-02	9.606504e-03	6.457116e-02	-1.118561e-02	-1.271910e-02	-9.225786e-03	-1.840042e-02	-2.410164e-05	7.427505e-02	1.151962e-01	5.117700e-03	0.000000e+00	2.475285e-08	0.000000e+00	0.000000e+00	0.000000e+00	0.000000e+00	0.000000e+00	3.929228e-02	4.122362e-02	0.000000e+00	1.302468e-05	-2.552104e-03	-4.913911e-02	-3.130547e-02	-4.382704e-02	-7.467976e-03	1.053101e-03	1.409068e-01	7.604564e-09	0.000000e+00	1.763289e-06	0.000000e+00	0.000000e+00	0.000000e+00	0.000000e+00	1.043629e-02	6.031610e-06	6.012933e-06	0.000000e+00	5.235066e-03	-2.237745e-02	-4.316682e-02	-5.617233e-02	-9.142749e-02	-4.178799e-02	7.536908e-02	1.409078e-01	1.630179e-02	0.000000e+00	1.207957e-02	0.000000e+00	0.000000e+00	0.000000e+00	0.000000e+00	2.661597e-08	1.946636e-02	1.571097e-02	0.000000e+00	1.882451e-02	-2.685149e-02	-3.687706e-02	-4.276496e-02	-9.485078e-02	-3.699605e-02	4.742506e-02	1.315530e-05	0.000000e+00	0.000000e+00	0.000000e+00	0.000000e+00	0.000000e+00	0.000000e+00	0.000000e+00	0.000000e+00	7.604564e-09	0.000000e+00	0.000000e+00	-2.267526e-03	-1.370956e-05	-4.467169e-06	1.997551e-02	-1.596306e-02	8.404020e-06	2.309939e-03	3.983684e-03	0.000000e+00	0.000000e+00	0.000000e+00	0.000000e+00	0.000000e+00	0.000000e+00	0.000000e+00	0.000000e+00	3.802282e-09	4.843178e-06	0.000000e+00
-1.008831e+00	8.811946e-02	3.363047e-02	8.756059e-02	7.091394e-02	6.106562e-02	8.873110e-03	1.069584e-01	5.987927e-03	-2.654879e-02	1.886260e-02	1.795780e-02	3.067062e-02	2.739212e-02	8.814341e-02	2.242813e-02	6.245696e-02	7.562869e-02	1.755017e-02	2.500115e-01	2.134098e-03	-1.058509e-01	1.796503e-03	-1.521050e-02	1.066533e-01	-1.994778e-01	-2.055115e-02	4.977119e-03	-1.059709e-02	-9.382510e-02	-4.770356e-03	-6.109858e-03	2.957392e-03	1.024536e-02	-1.786239e-01	6.309448e-02	1.225270e-01	-6.150828e-03	1.835625e-01	-2.292260e-01	3.293620e-02	4.585307e-03	2.284608e-03	4.587711e-03	-4.561944e-04	1.981112e-03	-8.627707e-02	2.370512e-03	1.311624e-03	-1.507057e-02	1.366326e-03	1.313904e-02	6.789776e-02	-1.412836e-02	-1.329676e-02	2.626236e-02	-1.016376e-02	1.340581e-01	3.479983e-03	9.541330e-04	8.211369e-02	8.450144e-04	-8.743853e-02	2.095605e-03	2.841747e-03	-1.762564e-01	-3.202163e-03	-1.981790e-02	-1.350573e-03	-1.215709e-03	3.722539e-03	1.946832e-02	2.486952e-03	1.255074e-01	3.587393e-03	-1.454647e-02	1.378458e-01	-2.275086e-03	4.245680e-03	-9.165043e-03	3.047836e-02	-1.875505e-01	7.819524e-02	-6.010471e-02	-7.151206e-02	2.156070e-03	-7.631974e-02	7.676052e-04	-1.063689e-02	1.081879e-01	4.150865e-02	6.276623e-03	3.981832e-03	4.086608e-02	-5.448801e-04	9.252218e-02	1.246965e-01	7.153907e-04	-1.745550e-01	-2.153294e-02	-1.468494e-01	5.891006e-03	-2.952940e-04	-1.741100e-01	-7.244518e-03	1.280999e-03	4.091152e-04	1.500526e-03	6.386069e-02	2.825260e-02	4.134884e-02	9.290287e-02	4.826738e-02	-2.488251e-02	6.567031e-02	-6.880656e-02	1.173774e-03	1.183084e-02	4.062623e-02	1.725100e-01	7.906553e-02	3.422921e-03	9.480168e-03	-8.391314e-02	-4.950676e-02	7.363609e-04	-1.549285e-02	3.036332e-03	6.721558e-03	-6.574254e-02	-5.274988e-02	3.078473e-03	-1.133175e-01	1.648930e-01	1.605407e-02	1.372457e-03	4.843140e-02	1.551002e-03	1.176078e-01	1.159904e-03	-8.409228e-05	5.505324e-03	-5.335907e-02	1.885155e-02	-4.838146e-02	-5.130838e-02	-1.262567e-02	-4.852016e-02	-4.441529e-02	3.087264e-05	-2.129133e-02	-7.669504e-02	1.409956e-02	1.047123e-03	6.710779e-06	2.118671e-04	-1.997128e-02	5.379020e-05	-2.580957e-05	1.042912e-05	1.171207e-02	1.847991e-05	1.115870e-03	-5.733811e-06	-1.131479e-05	7.417267e-09	3.920489e-03	3.295427e-05	2.667302e-02	6.880812e-03	3.765645e-05	1.354722e-02	2.263105e-05	0.000000e+00	0.000000e+00	-9.179251e-07	1.749627e-03	-1.616270e-02	-3.212003e-04	4.901470e-06	-3.245158e-07	6.894344e-09	9.123758e-12	-2.809632e-03	-1.401813e-02	-7.943265e-07	4.300343e-06	1.786728e-02	1.465173e-03	-1.426926e-02	2.824473e-03	-1.421756e-06	-2.801131e-08	1.140912e-08	0.000000e+00	-1.473999e-06	0.000000e+00	-1.752025e-08	3.841223e-07	1.454875e-07	-8.036299e-08	-1.186588e-08	0.000000e+00	-2.396244e-03	-2.695829e-02	3.499353e-08	-6.104037e-07	3.582877e-02	4.047239e-04	9.828825e-06	-2.423231e-05	0.000000e+00	-9.968461e-04	0.000000e+00	2.347755e-06	-3.181139e-03	-2.868628e-03	8.134262e-07	-1.210564e-04	-3.722132e-07	-2.274583e-03	-3.905427e-05	-1.568186e-02	-1.004902e-02	4.419958e-07	-2.387206e-04	-5.043130e-02	0.000000e+00	1.958633e-04	1.426369e-08	0.000000e+00	-3.109904e-08	0.000000e+00	0.000000e+00	0.000000e+00	-5.733387e-03	2.287687e-07	-2.942591e-07	-5.695438e-09	7.776070e-03	1.978340e-07	0.000000e+00	-6.198480e-03	1.883318e-02	-4.079796e-03	-9.551357e-03	0.000000e+00	1.554575e-02	-5.667793e-02	-5.033953e-02	-6.559727e-02	-3.938263e-02	-4.716085e-05	-8.394335e-05	-2.345575e-03	4.527669e-02	1.520564e-05	8.610353e-06	3.293719e-02	8.839901e-02	-2.915424e-03	6.248893e-02	2.782615e-02	-1.407440e-01	-1.439693e-01	8.207654e-02	8.208327e-03	-1.023602e-01	-7.451468e-02	-1.324935e-01	-8.748874e-02	-6.462229e-02	-3.558471e-02	-3.899804e-03	2.567454e-01	1.350662e-01	8.410068e-02	6.759901e-02	6.678199e-02	4.985098e-02	8.949287e-02	3.675122e-02	-1.273908e-01	-2.740927e-01	1.386586e-01	2.797759e-04	-7.568637e-07	-5.957812e-07	1.783017e-02	-2.070491e-06	-6.980457e-07	-3.773722e-02	-2.527924e-02	3.328903e-02	3.107165e-02	-2.132392e-02	-1.721854e-02	-3.223606e-04	-1.317992e-02	-2.418689e-02	-3.588534e-03	-3.823184e-04	8.594498e-03	-1.338158e-05	-3.290895e-03	-5.104333e-03	-6.581343e-02	-7.364349e-02	-8.460894e-02	1.536816e-04	-4.311567e-03	4.911289e-02	1.298994e-01	9.020516e-02	3.745638e-02	7.186177e-02	-5.663678e-03	-1.533783e-01	-1.225013e-01	-5.827459e-03	-3.739555e-02	-2.236740e-02	9.674272e-02	-9.312605e-03	-5.453671e-02	-3.097899e-02	-4.532815e-02	0.000000e+00	-4.784999e-02	-1.673794e-02	-2.209283e-02	9.538202e-02	4.771931e-02	3.201126e-02	4.403561e-02	-8.121588e-03	-4.048202e-02	-1.061436e-01	-6.048391e-03	7.353872e-02	-3.671963e-02	8.131312e-02	2.965459e-02	0.000000e+00	3.802282e-09	0.000000e+00	0.000000e+00	1.139958e-05	3.346256e-07	0.000000e+00	2.381575e-02	0.000000e+00	0.000000e+00	9.415212e-03	0.000000e+00	0.000000e+00	-4.921556e-03	4.517098e-06	1.209763e-07	3.123639e-06	-1.350455e-07
4.731537e-03	-5.232546e-07	1.804977e-04	2.771060e-05	2.744472e-04	1.512976e-02	1.847625e-02	1.510995e-02	3.811437e-02	2.563065e-02	1.341318e-02	8.560000e-03	-4.172408e-02	3.220391e-02	6.607942e-04	-2.305098e-02	2.377018e-02	1.473011e-03	0.000000e+00	2.165487e-05	0.000000e+00	9.320043e-06	1.310347e-02	5.001702e-03	2.404477e-03	-5.002247e-03	-7.348004e-02	-9.438184e-02	1.393135e-02	5.123356e-02	-5.759301e-02	2.252439e-03	1.867204e-02	8.929344e-03	4.081631e-03	8.879111e-05	1.876344e-05	1.797288e-07	0.000000e+00	3.390128e-02	3.985484e-02	5.454007e-03	3.061835e-03	1.988817e-03	2.211144e-03	4.085621e-03	3.822559e-03	8.314087e-04	6.639906e-03	-3.461201e-02	1.012766e-02	1.493523e-03	4.338403e-08	-3.772973e-03	1.158803e-02	5.207670e-05	7.469580e-02	7.405404e-03	3.448305e-03	-3.648331e-02	5.359526e-04	4.321888e-02	1.738588e-03	3.073030e-03	2.936050e-03	-9.875031e-03	3.100472e-03	1.647341e-02	3.159218e-02	0.000000e+00	1.275219e-05	2.274343e-05	4.239289e-05	5.089819e-02	9.738965e-03	2.501633e-03	3.932636e-03	2.498908e-03	6.322740e-03	-7.975913e-04	1.114650e-04	2.076599e-03	7.380696e-03	-5.010012e-02	1.697921e-02	1.443216e-03	2.592515e-04	8.914097e-06	0.000000e+00	8.740503e-06	1.761169e-02	8.302041e-03	-1.107876e-02	1.259365e-02	-5.921358e-02	1.597581e-03	3.280794e-03	3.578882e-03	5.749175e-03	6.869032e-03	-1.997552e-02	1.977146e-02	8.162276e-04	0.000000e+00	0.000000e+00	1.359051e-06	0.000000e+00	-4.857042e-03	6.225822e-03	-1.066620e-03	-1.425326e-02	4.203676e-03	1.950903e-03	4.697874e-03	6.922594e-02	-4.633422e-02	6.601888e-03	3.454430e-02	-1.039893e-01	3.678449e-04	0.000000e+00	5.098860e-08	0.000000e+00	0.000000e+00	-7.940878e-02	-5.460680e-02	-4.032852e-02	-6.687219e-03	-2.916112e-02	8.617424e-06	9.379894e-02	1.546747e-02	-7.730080e-04	6.387112e-04	1.275672e-01	-2.442852e-02	0.000000e+00	0.000000e+00	0.000000e+00	0.000000e+00	0.000000e+00	-9.168592e-03	3.368399e-03	-6.001780e-05	1.745931e-04	3.612553e-04	2.132531e-03	1.681472e-02	1.467922e-02	3.936136e-07	1.460884e-05	1.641886e-02	-2.663927e-02	6.185932e-08	0.000000e+00	0.000000e+00	0.000000e+00	0.000000e+00	-2.167576e-02	8.915904e-04	-4.124826e-03	-1.669258e-02	-9.531893e-03	9.582980e-07	3.985212e-03	3.489536e-02	-1.936496e-07	-2.890943e-03	1.025021e-06	1.421539e-05	0.000000e+00	0.000000e+00	0.000000e+00	0.000000e+00	0.000000e+00	3.594911e-04	-1.885125e-02	-8.610070e-04	-7.763540e-08	-2.755712e-08	-1.175025e-07	1.614763e-03	-2.235951e-04	-3.041029e-08	1.675124e-08	6.090044e-04	-1.628719e-03	0.000000e+00	0.000000e+00	0.000000e+00	0.000000e+00	0.000000e+00	-2.234414e-02	-5.991515e-03	0.000000e+00	0.000000e+00	-1.029167e-04	-6.983653e-05	-5.021244e-02	-3.230611e-03	0.000000e+00	-2.496539e-03	4.250863e-02	-9.161222e-03	0.000000e+00	0.000000e+00	0.000000e+00	0.000000e+00	0.000000e+00	-7.831791e-03	-3.583607e-07	0.000000e+00	-2.349826e-04	0.000000e+00	-6.287474e-08	-6.593785e-03	7.124686e-06	0.000000e+00	0.000000e+00	-3.334684e-06	-5.168997e-03	-3.345870e-03	0.000000e+00	0.000000e+00	0.000000e+00	0.000000e+00	-3.830264e-02	-7.155477e-02	-5.363643e-02	-7.493088e-03	-4.181282e-02	-6.254092e-02	1.044585e-01	5.903858e-02	-5.314827e-03	-1.007647e-04	1.833613e-02	-1.945827e-02	-6.842392e-03	0.000000e+00	0.000000e+00	0.000000e+00	0.000000e+00	-1.071759e-01	-4.197721e-02	-5.244098e-02	-1.116688e-02	5.404188e-02	-4.172339e-03	1.178197e-02	3.591654e-02	-1.905060e-03	1.009404e-01	6.285828e-02	-4.152835e-02	-1.599957e-07	0.000000e+00	0.000000e+00	0.000000e+00	0.000000e+00	-5.612091e-02	-2.335622e-02	-7.528838e-07	-9.804611e-07	-1.748334e-04	-1.947070e-06	5.837252e-05	2.401959e-03	-2.833186e-04	-1.075981e-03	-2.457951e-03	-2.851862e-06	-1.000822e-03	-9.366080e-05	0.000000e+00	0.000000e+00	0.000000e+00	-5.182381e-02	-4.502907e-02	-1.172273e-02	-2.529764e-02	-9.569015e-03	-1.441718e-02	-1.498635e-02	-2.023224e-02	-1.183680e-02	-2.405865e-02	1.904397e-01	-5.707890e-02	1.427848e-02	0.000000e+00	0.000000e+00	0.000000e+00	0.000000e+00	-2.485688e-02	9.703439e-03	-7.762204e-03	-1.520898e-02	-1.130628e-02	-1.154182e-02	-2.780959e-02	-2.904780e-02	-2.543241e-02	2.496707e-03	4.482246e-02	-3.700219e-02	0.000000e+00	0.000000e+00	0.000000e+00	0.000000e+00	0.000000e+00	7.237013e-06	-3.455586e-03	0.000000e+00	-3.097093e-08	7.074301e-06	-3.987490e-08	-9.883575e-04	2.837196e-02	7.604564e-09	-6.644921e-03	2.820466e-05	-1.584625e-06
4.337751e+00	5.101651e-01	4.803084e-01	7.668131e-01	4.052795e-01	8.517033e-01	9.133863e-01	-6.078028e-01	3.451647e-01	2.837465e-01	-3.539374e-01	2.509153e-01	-1.329812e-01	-5.430279e-01	-1.213404e+00	5.073846e-01	-1.429522e+00	-1.681936e+00	4.058911e-01	9.510860e-01	1.109734e+00	2.206216e+00	1.546595e+00	1.625902e+00	1.044234e+00	1.791081e+00	1.076542e+00	4.945329e-01	-9.419870e-02	-2.094830e-01	-8.135292e-01	3.573220e-01	-1.771792e+00	-2.736548e-01	6.255771e-01	-9.605323e-01	-9.009373e-01	3.793270e-01	6.424748e-01	2.035796e+00	1.599233e+00	1.480541e+00	1.717815e+00	1.494693e+00	9.113553e-01	6.956473e-01	6.481322e-01	-6.049155e-01	-3.486407e-01	1.204394e-01	9.288208e-02	-8.694012e-01	-6.362436e-01	3.633207e-01	-4.770007e-01	-1.033569e-01	3.326364e-01	1.080841e+00	1.535152e+00	1.630957e+00	1.933446e+00	2.348466e+00	2.129952e+00	1.002623e+00	8.611270e-01	1.232591e+00	-2.847024e-01	-3.905523e-03	-2.705109e-01	1.507509e-01	-8.505084e-01	-5.041877e-01	-6.267960e-01	-5.890498e-02	-3.933060e-01	-9.931377e-02	9.070261e-01	1.574810e+00	1.768154e+00	2.280628e+00	2.089946e+00	2.171767e+00	8.372601e-01	8.727986e-01	1.090532e+00	-3.045178e-01	-1.345183e-01	-4.269891e-01	1.234593e-01	-1.292451e+00	-7.575978e-01	-4.180221e-01	-2.050602e-01	-4.957965e-01	9.823200e-02	1.047460e+00	8.052254e-01	1.548138e+00	1.871305e+00	2.105431e+00	2.041949e+00	7.613825e-01	2.498229e-01	1.206208e+00	2.594115e-01	-1.233183e-02	-2.821566e-01	-1.176604e-01	-1.867783e+00	-7.023966e-01	-7.014365e-01	-5.811908e-01	-4.441722e-01	2.866277e-01	7.902488e-01	1.338048e+00	6.189202e-01	5.331248e-01	5.957258e-01	3.344925e-01	-1.779500e-01	-5.852392e-02	1.699185e-02	-3.388169e-01	-1.350392e+00	-1.297633e+00	-7.064756e-01	-6.651363e-01	-3.499741e-01	2.990883e-01	3.875020e-01	-1.981285e-02	1.517944e+00	-5.600056e-01	7.497738e-01	4.967971e-01	1.156825e-01	2.694101e-01	-9.080052e-02	-2.954484e-01	-7.763774e-01	-3.369106e-01	-7.991358e-01	-6.514146e-01	-3.310765e-01	-5.931316e-02	-6.411015e-02	5.446310e-01	2.230457e-01	8.939371e-01	8.416864e-01	5.832455e-01	5.516511e-01	2.236323e-01	3.466700e-02	3.492197e-01	4.080459e-01	8.927777e-01	3.874778e-02	8.813227e-03	9.026067e-01	4.764671e-01	6.258567e-01	-3.946996e-01	-5.060192e-01	-4.848758e-01	-7.247898e-01	-3.896851e-01	-6.493964e-01	-3.000822e-01	-2.396474e-01	2.774435e-01	-5.999874e-01	-8.368354e-01	-3.800257e-01	-8.718010e-01	-5.440122e-01	-1.348315e-01	-3.293194e-01	5.628694e-01	1.136093e+00	-3.775205e-01	8.305924e-01	-2.703584e-01	4.647180e-01	-3.868410e-01	-5.219576e-01	-1.504151e-01	1.837121e-01	-3.873791e-01	6.757741e-03	-4.531515e-01	-5.533263e-01	-3.654050e-01	-3.847436e-02	-3.425313e-01	-7.978425e-01	-8.089624e-01	2.839707e-01	-7.973568e-02	2.726105e-01	5.654672e-01	4.965316e-01	-1.549978e-01	-5.966465e-01	-5.370359e-02	3.497176e-01	2.386867e-01	-2.989926e-01	-1.068964e+00	-6.457243e-01	-6.170217e-01	-8.996757e-01	-8.883542e-01	-1.001665e+00	-6.715996e-01	-6.746781e-01	-4.598390e-01	6.153973e-01	5.502441e-01	7.264761e-01	3.256115e-01	1.048968e+00	4.958764e-01	3.009945e-01	-1.593936e-01	9.239929e-01	1.915924e-02	5.181731e-02	-4.389849e-01	-4.068030e-01	-1.660446e-01	-7.206549e-01	-3.063149e-01	-2.234407e-01	-2.044888e-01	-2.126249e-01	-1.843196e-01	1.529622e-01	-1.888515e-01	1.575111e-01	6.267931e-02	3.072252e-02	-5.520793e-01	5.481703e-01	1.053463e+00	-1.573066e-01	-1.766639e+00	-2.040668e+00	-1.706375e+00	-1.852594e+00	-2.074731e+00	-2.188901e+00	-1.589536e+00	-1.155088e+00	-1.422471e+00	-7.359469e-01	-7.130992e-01	1.487724e-01	-7.851354e-01	-3.705920e-01	-1.443831e+00	3.839011e-01	2.041120e+00	2.143914e+00	-1.594868e+00	-2.071312e+00	-1.342369e+00	-1.790426e+00	-1.794695e+00	-1.644062e+00	-1.787890e+00	-1.562240e+00	-3.570559e-01	-1.401331e+00	-1.073249e+00	-2.332598e-01	6.156214e-01	-4.813514e-02	-4.148110e-01	-8.350953e-01	7.000319e-01	2.991976e+00	3.335424e+00	-9.413558e-01	6.876805e-01	3.598659e-01	-1.053138e-01	-1.157718e+00	-7.504988e-01	-4.296287e-01	1.713064e-01	2.967683e-01	-7.917328e-01	-6.269783e-02	-2.968505e-02	1.720627e-02	-8.504196e-01	1.467288e+00	2.113196e-01	1.526809e+00	-7.233900e-01	-9.594406e-01	6.694917e-01	-1.817700e+00	-1.430028e+00	-1.813829e+00	-1.900841e+00	-1.785675e+00	-1.562825e+00	-3.621059e-01	7.024767e-01	-1.624872e+00	1.320612e-01	-3.125029e-01	-1.000236e-01	5.564548e-01	2.912336e+00	2.832163e+00	-3.232039e-02	-7.206784e-01	-1.960996e+00	2.230821e-01	-1.686772e+00	-1.200510e+00	-1.171420e+00	-1.113779e+00	-1.357597e+00	-1.482170e+00	-6.115604e-01	4.380907e-01	-6.982944e-01	-2.858498e-01	2.886011e-01	-1.800715e-01	8.332938e-01	2.882133e+00	3.442018e+00	-1.045986e+00	-1.038900e+00	-9.367384e-01	-6.735817e-01	-2.849123e-01	-6.841364e-01	-1.054975e-01	-4.189499e-01	-1.344162e-01	-5.395569e-01	4.830243e-01	3.012428e-01	5.485517e-02	3.222055e-01	-2.952371e-02	2.037544e-01	5.183912e-01	-4.215021e-01	-4.456835e-01	-2.067982e-01	-1.818726e-01	4.999082e-01	1.688073e-01
-1.330344e-01	1.482890e-08	2.019985e-05	4.307783e-06	1.231880e-02	5.486654e-04	-1.011073e-02	9.596975e-03	1.677167e-03	-2.673130e-02	2.582161e-02	2.898733e-02	4.150210e-02	2.579547e-02	1.828850e-02	3.717095e-02	-6.884267e-03	5.877006e-03	0.000000e+00	3.958175e-08	1.079890e-07	1.343406e-05	-5.218123e-02	2.533483e-02	-4.694139e-02	1.855380e-02	5.879796e-03	-3.473204e-03	1.014513e-02	3.794450e-03	-9.722667e-02	8.794468e-03	1.937846e-02	2.980092e-03	1.421339e-01	0.000000e+00	2.024720e-08	0.000000e+00	-1.094788e-02	1.848271e-03	6.159496e-03	-3.776455e-02	-5.198241e-02	4.706671e-03	2.131452e-03	4.768514e-03	4.069861e-02	-5.344788e-02	3.578745e-02	1.434819e-02	-2.428437e-02	1.307205e-03	1.631601e-07	0.000000e+00	7.288594e-08	4.587001e-06	1.204339e-03	-4.247937e-02	2.835520e-03	-4.222862e-03	5.094654e-03	3.286056e-03	1.740111e-02	6.625945e-03	1.878242e-02	1.078200e-02	1.458577e-02	4.246763e-03	7.261647e-02	0.000000e+00	1.404524e-05	1.114110e-07	3.535999e-05	1.432112e-03	4.144756e-03	4.782436e-03	3.462000e-03	-4.428105e-03	3.851986e-03	4.780636e-03	3.015207e-02	8.524135e-03	-1.322986e-02	1.052747e-02	3.091742e-03	1.485599e-03	0.000000e+00	0.000000e+00	6.185932e-08	8.261467e-06	-1.121672e-01	4.898536e-03	2.568266e-03	-1.439777e-03	2.799335e-03	3.055751e-03	1.695342e-02	4.105396e-03	1.440550e-03	1.176276e-02	1.186435e-02	-1.837582e-02	-1.097922e-05	0.000000e+00	0.000000e+00	1.033042e-07	0.000000e+00	5.690577e-03	4.626604e-03	-2.689747e-02	4.015551e-03	2.047398e-03	1.112403e-03	1.094142e-02	2.338013e-02	7.016976e-03	5.922337e-03	1.648355e-02	5.585833e-03	-9.869967e-03	0.000000e+00	0.000000e+00	0.000000e+00	0.000000e+00	3.377751e-02	5.239634e-02	-2.892521e-02	5.171618e-04	-3.122874e-02	2.068714e-03	-7.408874e-02	1.379611e-02	6.500727e-06	1.793257e-04	1.927510e-03	1.568626e-02	-6.236474e-08	0.000000e+00	0.000000e+00	0.000000e+00	0.000000e+00	1.236559e-05	2.027199e-03	4.104931e-04	2.226567e-03	8.716106e-05	-8.761556e-04	-5.553265e-02	6.659767e-02	-1.688639e-02	1.005708e-02	1.900457e-02	2.711234e-05	-2.379079e-02	0.000000e+00	0.000000e+00	0.000000e+00	0.000000e+00	-4.602894e-08	2.671929e-04	-5.647208e-07	-6.209289e-03	4.477508e-06	4.890195e-06	3.269800e-03	-6.349476e-02	-4.483018e-07	3.622386e-03	8.474323e-03	6.833298e-04	-5.361574e-03	0.000000e+00	0.000000e+00	0.000000e+00	0.000000e+00	-3.422765e-08	-1.944668e-07	6.654562e-09	1.698804e-07	2.511875e-10	-7.565211e-04	2.197666e-05	2.330412e-03	0.000000e+00	-4.745828e-07	-5.810940e-03	2.724396e-03	0.000000e+00	0.000000e+00	0.000000e+00	0.000000e+00	0.000000e+00	-5.652863e-06	-6.391859e-05	-2.800602e-05	-4.701505e-05	-5.289574e-05	-1.085801e-03	-1.435515e-02	-7.168447e-03	0.000000e+00	-3.834520e-02	-2.068898e-02	-9.790709e-08	-3.668837e-07	0.000000e+00	0.000000e+00	0.000000e+00	0.000000e+00	-8.307938e-09	5.635248e-07	0.000000e+00	-2.437346e-08	0.000000e+00	0.000000e+00	1.070118e-08	-3.306622e-03	0.000000e+00	-3.667580e-03	-3.675545e-02	2.158031e-09	-4.644218e-02	0.000000e+00	0.000000e+00	0.000000e+00	0.000000e+00	4.227359e-03	2.640813e-05	-8.584714e-03	-1.667634e-03	-2.258194e-03	-4.050630e-02	-4.376273e-02	-6.075868e-02	-4.728370e-04	-1.258896e-02	2.012230e-01	7.031978e-02	-4.895469e-02	0.000000e+00	0.000000e+00	0.000000e+00	0.000000e+00	3.722559e-04	7.201782e-02	-1.172953e-05	3.396919e-05	-1.567006e-03	-4.178390e-05	-4.286819e-02	-2.454720e-01	4.133559e-06	-3.879645e-03	1.295737e-01	1.140205e-01	-3.590408e-02	0.000000e+00	0.000000e+00	0.000000e+00	0.000000e+00	-7.469697e-04	-1.133448e-03	-3.878457e-04	-1.348221e-03	-1.468527e-03	-2.923218e-06	-3.927217e-02	2.861569e-05	-1.415371e-04	-9.835802e-03	4.780251e-02	-1.379526e-03	-5.935302e-02	0.000000e+00	-2.706392e-06	0.000000e+00	0.000000e+00	-6.802815e-03	-1.274831e-02	-4.467127e-03	6.099904e-02	5.000479e-02	-7.515818e-03	-1.661271e-02	-1.730206e-02	-4.122233e-02	-9.746626e-02	-7.477520e-02	1.391573e-02	-3.218955e-02	0.000000e+00	0.000000e+00	0.000000e+00	0.000000e+00	3.270136e-02	-1.429494e-02	-5.315029e-03	-8.341583e-03	-8.196313e-03	-7.377855e-03	-6.186420e-03	-3.440887e-02	-4.389717e-03	-3.936697e-02	-7.305664e-02	-1.421021e-02	0.000000e+00	0.000000e+00	0.000000e+00	0.000000e+00	0.000000e+00	3.593262e-09	4.264142e-06	0.000000e+00	-6.861430e-07	4.012481e-06	-4.510218e-09	1.924130e-06	1.766839e-04	0.000000e+00	1.298651e-03	2.497405e-03	1.587758e-02
2.787079e+00	2.525869e-01	2.667351e-01	3.630472e-01	1.475507e-01	5.508272e-01	6.264412e-01	-5.155266e-01	3.458530e-01	3.841529e-01	-2.183454e-01	6.221168e-02	-7.202857e-02	-9.412953e-01	-1.670151e+00	4.271118e-01	-1.067760e+00	-7.916702e-01	3.525900e-01	5.623861e-01	8.630962e-01	1.710386e+00	1.145621e+00	1.050763e+00	7.129257e-01	1.415587e+00	9.922713e-01	5.072151e-01	-5.057524e-02	-5.601888e-02	-6.263871e-01	3.259380e-01	-1.557309e+00	-4.430315e-01	7.553264e-01	-3.098023e-01	-5.442531e-01	6.179044e-01	3.849861e-01	1.662665e+00	1.294121e+00	1.077642e+00	1.167595e+00	1.093464e+00	8.232663e-01	8.390788e-01	5.218076e-01	-3.649387e-01	-1.805670e-01	1.617807e-01	3.141418e-01	-1.565857e+00	-9.881565e-01	3.789287e-01	-2.553783e-01	-3.168414e-01	3.949730e-01	8.977378e-01	1.364197e+00	1.323807e+00	1.525119e+00	1.787189e+00	1.849233e+00	9.842239e-01	8.959459e-01	1.381919e+00	1.113500e-01	5.002526e-01	-5.547966e-03	1.645487e-01	-9.119803e-01	-6.132291e-01	-1.745635e-01	-9.625091e-02	1.675230e-01	2.262277e-01	6.695527e-01	1.410524e+00	1.499766e+00	1.867332e+00	1.733338e+00	1.902013e+00	9.786304e-01	9.529018e-01	1.181502e+00	-1.474123e-01	2.597887e-01	-8.970527e-02	1.428019e-01	-1.516618e+00	-7.113759e-01	-7.004096e-02	1.294929e-01	1.106104e-01	3.402101e-01	6.564410e-01	6.625010e-01	1.240989e+00	1.449318e+00	1.547862e+00	1.658274e+00	5.527076e-01	2.406005e-01	1.089607e+00	1.949818e-01	1.752454e-01	-3.661608e-02	-3.204946e-01	-1.690580e+00	-7.382316e-01	-3.822629e-01	-3.643541e-01	-6.244994e-02	2.970148e-01	7.225469e-01	1.292022e+00	3.745399e-01	3.645498e-01	2.653123e-01	2.714845e-01	-2.880709e-01	-2.291647e-02	2.092019e-01	1.889250e-01	-1.268617e+00	-7.541854e-01	-7.477069e-01	-5.535454e-01	-3.450174e-01	5.087261e-01	4.742297e-01	-1.544886e-01	1.351100e+00	-2.509651e-01	6.623459e-02	3.600623e-01	-1.254839e-02	4.615794e-01	-1.010194e-02	1.066426e-01	-8.211806e-01	-1.826822e-01	-2.020901e-01	-6.427435e-01	-4.567563e-01	-1.027936e-01	2.546200e-01	3.727898e-01	-1.373883e-01	5.409641e-01	8.204089e-01	4.671018e-01	5.773922e-01	-2.652505e-01	8.078871e-02	8.633344e-01	2.478029e-02	9.725364e-01	-3.056460e-01	-9.138389e-02	6.591444e-01	3.105152e-01	1.374423e-01	2.130169e-02	-7.303790e-01	-1.937215e-01	-3.088481e-01	-1.943407e-01	-6.365862e-01	-3.460377e-01	-8.359115e-02	6.570960e-01	-1.015312e+00	-7.979571e-01	-2.476607e-01	-5.788321e-01	-2.636784e-01	-2.347320e-01	-4.353180e-01	4.343082e-01	1.210619e+00	-8.122107e-02	6.163215e-01	-1.261874e-01	-1.295205e-02	-7.312819e-01	-9.302328e-01	-1.366176e-01	-1.534713e-01	-4.868081e-02	6.952862e-02	-2.873910e-01	-3.048981e-01	-6.830974e-01	-8.360797e-02	-3.124986e-01	-6.882006e-01	-6.772327e-01	6.272923e-01	1.494884e-02	5.880847e-01	2.639327e-01	-4.803148e-02	9.684865e-01	9.827738e-01	-2.100961e-01	-3.709188e-01	-1.173511e-01	-2.478565e-01	-9.366182e-01	-4.269447e-01	-5.340294e-01	-6.128694e-01	-2.532619e-01	-7.397274e-01	-6.477770e-01	-1.838054e-01	-2.763730e-01	2.518685e-02	-3.821148e-01	2.467008e-01	9.203838e-01	1.189625e+00	3.773728e-01	-2.019597e-01	-1.313749e-01	4.376199e-01	-4.625045e-01	3.575386e-01	-2.113263e-01	-4.732408e-02	-4.513302e-01	-4.089742e-01	-5.403360e-01	-4.620884e-01	1.422758e-01	-5.579258e-01	-4.872454e-01	-1.369905e-01	1.333012e-01	-4.013087e-01	1.101643e+00	7.926606e-01	-4.913199e-01	-4.310061e-02	9.722872e-02	8.226911e-02	-1.785394e+00	-1.575993e+00	-1.613213e+00	-1.747663e+00	-1.643237e+00	-1.860364e+00	-1.482948e+00	-4.319367e-01	-1.197062e+00	-5.165002e-01	-1.114188e-01	1.158234e-01	-7.779069e-02	-3.841780e-01	-1.124086e+00	6.861180e-01	1.830399e+00	1.791394e+00	-1.157071e+00	-1.753467e+00	-1.608475e+00	-1.774017e+00	-1.588404e+00	-1.615040e+00	-1.450094e+00	-6.683335e-01	-3.103587e-01	-1.507999e+00	-1.161950e+00	4.227701e-01	-1.261312e-01	2.098095e-01	-8.725936e-01	-1.161354e+00	2.829971e-01	2.103180e+00	2.439638e+00	-1.013024e+00	6.531505e-01	1.797441e-01	-2.522096e-01	-7.612837e-01	-4.663098e-01	-9.426006e-01	3.167389e-01	1.822751e-01	-4.028559e-01	-1.574646e-01	1.351938e-01	-1.414879e-01	-2.915723e-01	1.452658e+00	4.739743e-01	1.401308e+00	1.547892e-01	-1.081638e+00	-3.021150e-01	-1.758103e+00	-9.502371e-01	-8.505907e-01	-1.219216e+00	-1.010940e+00	-1.274061e+00	-2.590804e-01	5.343484e-02	-1.174543e+00	-4.335350e-01	-2.320602e-01	-1.128847e-01	3.268330e-01	1.620618e+00	1.638987e+00	-5.582369e-01	-2.775007e-01	-1.438663e+00	-2.281779e-01	-1.712894e+00	-8.935983e-01	-8.824352e-01	-5.043104e-01	-9.271096e-01	-9.513540e-01	-8.746064e-01	-2.590909e-01	-9.384838e-01	-2.033859e-01	3.859768e-01	3.892310e-01	4.198418e-01	1.909822e+00	2.338900e+00	-8.514033e-01	-6.673800e-01	-9.811474e-01	-6.292204e-01	5.606830e-01	4.537008e-02	-3.933567e-01	-4.614781e-01	-4.214597e-01	4.620377e-01	1.003354e+00	-1.252514e-01	-5.573296e-01	5.907027e-01	-4.615666e-01	-4.394158e-01	2.416475e-01	2.627010e-01	5.972048e-02	1.251306e-01	2.133233e-01	-6.538854e-01	-5.136820e-01
-2.388684e-01	-9.308533e-02	-2.496412e-02	4.599963e-05	-2.160013e-01	-5.520588e-02	8.941449e-04	1.431467e-02	6.121780e-03	8.076741e-02	6.828650e-03	5.913190e-02	3.824837e-02	4.095299e-02	3.950524e-02	2.513561e-03	5.809169e-02	8.184544e-02	2.370601e-02	1.217024e-02	7.995380e-04	3.141948e-04	-1.474193e-07	1.760455e-03	2.040259e-04	-3.703638e-02	7.697462e-04	1.718055e-03	-4.184798e-03	-6.043659e-02	3.784448e-03	-1.345970e-02	9.325720e-03	6.790338e-02	-1.301704e-02	5.440564e-03	2.967957e-02	-5.093387e-03	6.410762e-02	7.677783e-02	3.647640e-04	9.009035e-06	5.012296e-02	5.787961e-04	5.124825e-04	-2.336466e-03	-2.529394e-02	1.057822e-03	1.386420e-03	1.758170e-03	-1.246708e-01	3.158652e-03	4.120878e-03	1.061839e-02	3.118179e-02	2.921073e-02	-2.319869e-02	4.447064e-03	3.057640e-03	-7.885694e-04	2.219302e-05	2.125630e-03	6.394126e-04	6.888833e-04	-2.469380e-02	-3.350912e-03	-3.050831e-02	1.627384e-03	1.815423e-03	1.039705e-03	3.282307e-03	9.282134e-03	1.156032e-03	4.014427e-02	4.319084e-02	-2.719596e-02	7.974430e-02	1.457919e-03	7.005652e-04	3.892145e-05	2.600531e-02	2.306690e-04	1.719648e-04	-1.177423e-02	-3.769141e-03	1.017349e-03	1.507693e-03	-6.077081e-02	-2.780780e-03	9.059609e-03	2.934684e-02	9.618996e-04	5.485422e-02	3.545961e-02	-1.765801e-02	-4.144361e-02	-2.058732e-02	1.535096e-04	-2.098975e-06	7.935950e-04	8.846893e-05	1.336223e-04	-2.561745e-02	1.894881e-03	-3.490766e-04	1.348561e-03	-1.090158e-02	2.073209e-03	2.332855e-02	5.538416e-02	-1.642220e-02	2.709983e-02	9.478888e-02	1.851629e-03	1.891265e-02	5.232908e-04	-6.745240e-05	1.250226e-04	2.185311e-03	1.079827e-04	-9.896751e-03	8.785798e-03	-9.097525e-03	-1.628849e-02	-1.047170e-03	1.705275e-03	1.208279e-03	8.993108e-03	3.515069e-03	-3.862798e-02	1.435811e-02	2.594584e-02	-8.062000e-03	3.949575e-02	-1.190735e-02	2.475285e-08	0.000000e+00	5.454083e-04	3.923606e-04	-2.027696e-06	3.998755e-02	6.868075e-03	-3.148916e-02	4.999223e-03	-1.668806e-03	1.220339e-03	7.771399e-04	-1.049126e-02	1.884615e-03	-2.305453e-02	-2.620146e-02	7.668604e-03	-5.198796e-03	0.000000e+00	0.000000e+00	0.000000e+00	-1.012328e-02	0.000000e+00	0.000000e+00	6.891456e-03	6.087931e-04	1.517642e-02	1.739803e-03	2.189280e-05	-1.124253e-02	2.593017e-03	5.241918e-02	-2.916269e-04	1.125970e-05	1.067162e-03	3.356227e-03	4.295798e-04	0.000000e+00	0.000000e+00	0.000000e+00	5.568761e-05	0.000000e+00	0.000000e+00	7.013428e-03	2.278869e-05	4.392830e-03	4.938365e-06	-2.980006e-06	-2.298247e-07	-1.831039e-02	4.493230e-02	2.938818e-06	-4.604210e-06	-1.457717e-04	4.168892e-04	3.659379e-05	0.000000e+00	0.000000e+00	0.000000e+00	0.000000e+00	0.000000e+00	0.000000e+00	6.513135e-06	1.637154e-04	-4.786771e-08	0.000000e+00	3.613907e-06	5.880011e-04	2.099064e-03	9.357008e-05	2.821360e-08	-3.914592e-03	-1.779922e-02	2.076420e-04	6.105522e-06	0.000000e+00	0.000000e+00	0.000000e+00	0.000000e+00	0.000000e+00	3.802282e-09	-7.962949e-04	6.962122e-08	-6.460560e-08	-6.230022e-03	-4.652177e-05	-1.431713e-03	-1.225984e-02	-3.791609e-04	0.000000e+00	-4.553967e-02	-1.705547e-02	-2.705258e-07	1.749425e-04	0.000000e+00	0.000000e+00	0.000000e+00	0.000000e+00	0.000000e+00	0.000000e+00	-3.855906e-03	-4.826860e-05	2.948049e-03	-4.322269e-07	0.000000e+00	-2.058883e-07	-7.120719e-04	-1.680662e-03	0.000000e+00	-2.995580e-03	-1.730641e-02	-2.396925e-08	-6.277743e-02	-1.243287e-02	-5.397118e-09	0.000000e+00	-1.316360e-06	-3.503293e-07	2.574962e-02	3.893301e-03	1.005684e-02	-4.509436e-05	6.475687e-06	2.890105e-03	-9.746026e-06	-2.429276e-02	-2.669640e-02	1.035566e-06	-1.443127e-02	-5.793555e-02	2.065055e-05	-1.840799e-01	-2.220399e-06	5.724366e-06	0.000000e+00	-4.603663e-02	2.360195e-06	-1.881013e-02	6.334001e-02	5.119875e-02	-9.104319e-07	-1.191451e-03	-1.059511e-05	1.084144e-05	-3.184575e-02	-4.149476e-02	1.266937e-03	3.911914e-02	-7.027223e-03	1.145015e-02	7.105275e-03	0.000000e+00	0.000000e+00	0.000000e+00	-5.218065e-07	0.000000e+00	0.000000e+00	3.108338e-03	1.544966e-03	2.443871e-08	-3.369803e-07	-1.200824e-06	-2.436212e-07	4.600748e-07	1.152561e-03	5.904873e-04	-1.138897e-01	-1.724554e-02	1.563233e-05	1.962005e-02	-3.541031e-04	-5.547321e-05	0.000000e+00	-6.876655e-04	1.202662e-04	2.743194e-02	1.143292e-02	3.160967e-02	-3.587690e-03	-8.457080e-04	-7.815598e-03	2.923267e-03	-4.297122e-02	-8.665325e-02	-1.563917e-03	3.470385e-02	-8.555419e-02	-1.317183e-03	8.253280e-03	-3.683797e-04	0.000000e+00	0.000000e+00	-2.865526e-04	-6.600027e-05	-1.871984e-03	-8.468531e-03	2.723503e-02	-3.494878e-03	-6.533898e-03	-8.898563e-03	-2.418825e-03	-4.612151e-02	-3.117289e-02	-4.595312e-03	-4.726850e-02	-5.473900e-02	-4.778815e-03	2.699530e-03	0.000000e+00	0.000000e+00	0.000000e+00	0.000000e+00	0.000000e+00	0.000000e+00	7.957508e-06	1.122227e-04	3.802282e-09	4.075050e-07	0.000000e+00	2.838258e-05	2.513200e-04	2.441475e-05	0.000000e+00	4.877428e-06	-4.796811e-05	1.028250e-04
2.482677e+00	4.882966e-01	7.273971e-01	1.279617e-01	7.412924e-01	7.841122e-01	-1.718774e-01	4.405256e-01	2.136243e-01	1.781159e-01	3.641685e-01	-3.162334e-01	1.426208e-01	-3.824858e-01	-7.646047e-01	5.090092e-01	-6.698917e-01	-6.419734e-01	3.203668e-01	4.725145e-01	3.019785e-01	5.380674e-01	1.042750e-01	7.391404e-02	7.536879e-01	1.407025e-01	-1.050431e-01	-5.960362e-01	-4.440826e-01	-8.294045e-01	-1.034362e+00	-9.372093e-02	-1.961696e+00	-7.856301e-01	3.630419e-02	-7.890671e-01	-9.612157e-01	-2.649082e-01	5.451296e-01	9.542220e-01	5.039088e-01	3.387634e-01	6.239755e-01	4.008016e-01	-1.358087e-02	1.414920e-01	-7.848750e-01	-3.586882e-01	-2.985950e-01	-1.046320e+00	-3.861220e-01	-1.286169e+00	-1.126316e+00	1.051540e-01	-6.412157e-01	-6.376118e-01	-1.497457e-01	8.679295e-01	6.493628e-01	7.099244e-01	9.553911e-01	1.084689e+00	3.862733e-01	6.418224e-02	6.286725e-01	-7.084282e-01	7.490086e-02	-6.009814e-01	-1.226531e+00	-2.556962e-01	-1.045037e+00	-7.568296e-01	-6.731015e-01	-3.822530e-01	-4.474855e-01	-3.338808e-01	5.245778e-01	5.018473e-01	9.834569e-01	4.058042e-01	9.485121e-01	2.278902e-01	-2.581793e-04	4.113183e-01	-8.737415e-01	-3.879486e-01	-5.207228e-01	-1.163400e+00	-4.349225e-01	-1.678642e+00	-1.156772e+00	-7.239737e-01	-5.915464e-01	-6.957773e-01	-4.038456e-01	1.083430e+00	4.074291e-01	1.042326e+00	8.644337e-01	1.330849e+00	1.155571e-01	2.938001e-02	8.298310e-01	4.998194e-02	2.135224e-01	-1.162484e-01	-6.806822e-01	-2.664375e-01	-1.299766e+00	-6.358125e-01	-5.880507e-01	-2.616076e-01	-1.166341e-01	9.113185e-02	1.166308e+00	9.690736e-01	2.357298e-01	2.709425e-02	-9.578748e-03	1.507541e-01	-1.533562e-01	-1.066991e-01	1.336629e-01	-8.140860e-01	-1.179102e+00	-5.577236e-02	-4.440344e-01	-5.455687e-01	3.489073e-02	4.842179e-01	5.778724e-01	2.600560e-01	1.205964e+00	4.120707e-02	6.152175e-01	-7.879249e-01	1.294762e-01	-5.533042e-01	-3.140053e-01	-1.598784e-01	4.310997e-03	7.430324e-02	8.400836e-02	-3.760994e-01	-2.408461e-01	3.953378e-01	4.314050e-02	2.065289e-01	1.299984e-01	4.711275e-01	6.379125e-01	7.255909e-01	5.602566e-01	-7.216048e-01	-5.208771e-01	-4.063117e-01	9.282559e-01	-4.864663e-01	2.009806e-01	6.535201e-01	7.734094e-01	2.933181e-01	-2.437238e-01	-4.262050e-02	2.761809e-01	2.746101e-01	-3.964303e-01	-4.728676e-01	-3.078599e-01	6.812373e-02	4.210877e-01	-3.577026e-01	-4.011535e-01	-2.700814e-01	-2.012577e-01	-1.370602e-01	-4.239412e-01	-1.519331e-01	-3.977074e-01	1.244011e+00	-3.146609e-01	3.541456e-01	6.481787e-01	6.557620e-03	8.111326e-01	-3.422293e-01	-4.854140e-01	1.680371e-02	8.578247e-02	5.767608e-01	-4.201129e-01	-3.449521e-01	-2.288029e-01	-1.689716e-01	-3.988118e-01	-3.654009e-01	-4.097201e-01	5.740100e-01	1.989942e-01	5.019669e-01	3.120357e-02	3.238352e-01	3.554584e-01	3.452090e-02	4.460389e-01	2.794835e-01	-1.323085e-01	1.606633e-01	-2.112477e-01	-6.991252e-01	-2.458036e-01	-1.584161e-01	-1.150769e-01	-2.876246e-01	-2.615914e-01	7.219248e-02	-1.210233e-01	-2.457579e-01	2.492015e-01	-6.684257e-02	-4.830339e-01	8.222828e-01	7.571301e-01	4.254403e-01	-1.927623e-01	3.055903e-01	7.093316e-01	-3.857004e-01	-5.323547e-01	-1.707634e-01	-1.074372e-01	-7.704088e-02	-2.019530e-01	-1.824740e-01	1.899165e-01	3.312215e-02	4.936788e-01	-2.841023e-01	-2.918648e-01	3.115205e-01	-2.579612e-01	-5.977409e-01	1.422311e-01	-2.693887e-02	5.866850e-01	8.863241e-01	9.734559e-02	-9.467343e-01	-7.790950e-01	-5.681504e-01	-4.463885e-01	-8.689202e-01	-5.539714e-01	-4.155033e-01	-5.890461e-01	6.503144e-02	6.259157e-01	1.358133e+00	1.161474e+00	1.796395e-01	2.621152e-01	-1.048232e+00	7.757071e-01	1.751337e+00	1.668837e+00	-8.310478e-01	-1.131889e+00	-6.413853e-01	-6.620076e-01	-2.177670e-01	-9.876205e-01	-2.773541e-01	3.130166e-01	-9.202757e-01	-9.753112e-01	1.803115e-01	8.869648e-01	1.046882e+00	-9.131744e-03	4.956935e-02	-5.148685e-01	9.727914e-01	2.059765e+00	2.181354e+00	-1.959818e-01	7.309172e-02	-7.658995e-02	-4.416360e-01	-3.400551e-01	-4.261266e-01	1.047118e-01	-2.027685e-01	-3.416618e-01	-3.892741e-01	-5.286110e-02	2.163386e-01	2.650237e-02	-8.332290e-01	1.128924e+00	7.101255e-01	1.391113e+00	3.298074e-01	-8.868162e-02	-2.064301e-01	-1.144386e+00	-9.127478e-01	-3.928231e-01	-5.428060e-01	-7.660577e-01	-1.227578e-01	2.862087e-01	-6.277769e-01	1.154293e-01	1.730383e-01	2.271184e-01	1.025256e+00	1.140668e+00	2.376925e+00	2.207656e+00	-1.231476e-01	-3.133720e-01	-1.533864e+00	3.623513e-01	-1.113706e+00	-1.506216e-01	-3.237804e-01	-2.439446e-01	-5.392685e-01	-1.815580e-01	2.582156e-01	-5.042740e-01	3.401360e-01	-4.183192e-01	5.432708e-01	1.203554e+00	1.097643e-01	2.313515e+00	2.431229e+00	-8.586801e-01	-1.398657e+00	-8.166317e-01	-4.042165e-01	-3.071464e-01	-2.006986e-01	-1.275214e-01	-9.192013e-02	-2.363087e-01	5.437665e-01	4.921051e-01	-3.758498e-01	1.422691e-01	2.950983e-02	1.830738e-02	-4.068481e-01	6.766259e-02	-1.272733e-01	1.003697e-01	1.996957e-01	2.718693e-01	1.013641e-01	3.966667e-02
2.763332e-02	3.390200e-02	4.241327e-02	2.618201e-02	2.346400e-02	-7.091112e-03	8.089332e-02	9.820943e-02	6.280290e-02	1.042500e-05	3.849608e-05	1.731298e-05	1.444907e-02	6.499816e-06	1.882722e-02	-4.264083e-03	-7.868828e-03	-2.371926e-02	-3.930455e-03	-2.046832e-02	-1.356605e-02	1.798564e-02	1.883404e-02	2.692681e-02	3.079921e-02	-6.745650e-03	3.315763e-02	1.759546e-04	-9.010064e-07	1.138846e-03	-6.225845e-03	2.396442e-04	8.558044e-06	9.980849e-05	-9.818427e-04	-9.226269e-03	1.975296e-04	-6.862870e-03	-4.224833e-02	9.465592e-03	4.217626e-02	2.672550e-02	3.932108e-02	-3.767841e-02	1.105395e-02	1.895185e-03	-2.466570e-02	4.306304e-06	1.279203e-02	1.358006e-04	-1.339873e-08	1.241716e-05	-7.669271e-04	-3.984315e-03	5.878866e-04	5.222940e-02	-1.200628e-02	-7.305226e-04	2.803683e-02	1.400212e-02	2.076978e-02	3.397844e-02	1.280679e-02	1.053326e-02	1.334081e-03	2.899070e-03	1.277361e-05	1.631654e-04	-2.769639e-05	0.000000e+00	-1.582283e-04	-1.823237e-03	3.932545e-04	-1.058912e-02	2.552989e-04	-5.447668e-03	-8.472303e-02	1.234781e-02	3.861845e-02	3.542060e-02	4.948626e-02	2.744157e-02	9.977238e-03	1.536392e-03	5.675114e-03	-1.871220e-03	-1.448839e-03	-1.564916e-02	-5.692116e-07	3.170483e-05	1.100527e-02	-5.340889e-03	-1.072354e-02	4.237778e-02	4.751169e-04	-3.272904e-02	1.617860e-02	1.418702e-02	-2.828495e-02	2.288285e-02	3.466089e-02	4.345564e-03	3.498024e-02	1.329645e-02	7.159958e-06	3.293941e-04	-5.332019e-05	0.000000e+00	7.018601e-03	-2.738021e-03	3.045924e-02	-8.971865e-04	1.169372e-01	8.275940e-05	4.159191e-02	8.239134e-03	8.640745e-03	4.007664e-03	1.709195e-02	7.009743e-03	3.421780e-03	4.876274e-04	1.518897e-05	9.002233e-06	-2.693068e-03	9.377468e-05	3.307985e-08	9.879223e-06	3.006446e-02	-3.290607e-02	1.757580e-04	6.549448e-03	-1.440195e-02	1.854735e-01	-1.226126e-03	2.998026e-03	5.001101e-03	8.486967e-04	-2.074308e-03	2.513277e-03	-5.995144e-02	0.000000e+00	0.000000e+00	0.000000e+00	1.140685e-08	7.604564e-09	0.000000e+00	1.066732e-05	2.736745e-05	-2.057438e-02	-8.801948e-03	2.908723e-07	3.888056e-02	2.774853e-03	-2.748371e-02	4.688815e-03	7.381958e-03	1.475312e-03	1.880314e-03	1.318988e-02	0.000000e+00	8.507952e-03	0.000000e+00	0.000000e+00	0.000000e+00	0.000000e+00	4.627236e-06	2.684548e-02	3.657485e-06	-6.995008e-02	-5.444327e-07	2.224874e-02	1.653577e-03	-1.128936e-02	3.020859e-03	3.315808e-03	1.878038e-03	2.373022e-05	2.371463e-04	0.000000e+00	0.000000e+00	0.000000e+00	0.000000e+00	0.000000e+00	0.000000e+00	1.863118e-08	1.887173e-02	-6.855198e-08	-5.167025e-02	0.000000e+00	3.429606e-03	2.754498e-06	4.041020e-06	-2.767437e-03	1.248177e-06	-1.887529e-02	8.128502e-07	3.593256e-05	0.000000e+00	0.000000e+00	0.000000e+00	0.000000e+00	0.000000e+00	1.140685e-08	0.000000e+00	1.676453e-06	-1.518508e-07	-1.893556e-06	0.000000e+00	2.911515e-02	-1.432967e-03	-4.519933e-03	-3.822175e-03	-1.416526e-02	-6.970095e-03	-2.788140e-03	-1.361275e-02	0.000000e+00	0.000000e+00	0.000000e+00	0.000000e+00	0.000000e+00	1.901141e-08	0.000000e+00	-1.912885e-06	0.000000e+00	-2.643364e-02	0.000000e+00	1.229241e-03	-6.581524e-08	-5.045817e-06	-1.557994e-03	-1.392162e-02	-2.087682e-02	-9.658223e-03	-2.998771e-02	0.000000e+00	0.000000e+00	0.000000e+00	0.000000e+00	0.000000e+00	0.000000e+00	0.000000e+00	2.201641e-07	3.802282e-09	1.448290e-05	0.000000e+00	1.868668e-02	-4.689304e-03	-3.283213e-02	-1.213979e-02	1.066730e-02	-1.284564e-02	-2.788468e-02	-5.062887e-02	-4.613852e-08	0.000000e+00	0.000000e+00	0.000000e+00	0.000000e+00	0.000000e+00	0.000000e+00	-4.326129e-02	1.223498e-07	4.191370e-02	-2.510947e-08	-4.832391e-02	-1.266618e-02	-2.074499e-02	-1.747125e-03	-1.154396e-02	2.509724e-02	1.118268e-05	-1.264751e-03	-2.093427e-08	0.000000e+00	0.000000e+00	0.000000e+00	3.802282e-09	0.000000e+00	0.000000e+00	-4.331687e-02	2.974045e-07	6.853928e-02	1.315598e-07	6.439919e-02	2.837709e-06	-4.167714e-03	-4.739594e-06	2.380936e-02	1.258712e-02	4.465340e-06	-5.500548e-03	0.000000e+00	7.086735e-03	0.000000e+00	0.000000e+00	0.000000e+00	0.000000e+00	0.000000e+00	3.737451e-03	-4.533645e-03	-1.193766e-01	-5.514893e-03	1.042730e-01	1.027013e-03	-2.248926e-02	3.914357e-02	8.697924e-03	6.506947e-02	-3.406038e-02	-4.196930e-02	0.000000e+00	-6.543936e-05	-1.543957e-03	-1.110432e-03	-7.549357e-05	-4.919974e-05	0.000000e+00	3.157326e-03	-3.934806e-02	-2.129781e-01	-3.509347e-02	9.515622e-03	6.564281e-02	2.663207e-02	-1.938548e-02	-4.193465e-02	-2.317016e-02	-2.567677e-02	-6.849966e-02	6.428777e-03	0.000000e+00	-1.015731e-04	0.000000e+00	0.000000e+00	0.000000e+00	-1.131488e-05	-1.069417e-04	-8.728661e-03	-1.378077e-01	0.000000e+00	5.409907e-03	5.879356e-04	8.219110e-05	4.320908e-04	-3.527483e-04	0.000000e+00	9.786433e-04	1.274888e-05	0.000000e+00	0.000000e+00	0.000000e+00	0.000000e+00	0.000000e+00	0.000000e+00	0.000000e+00	8.524469e-03	3.802282e-09	-5.265429e-07	0.000000e+00
-1.771964e+00	-1.344053e-01	-3.192945e-01	5.453937e-02	-3.962780e-02	1.544172e-01	2.816535e-02	-3.924345e-01	-3.444250e-01	5.900532e-02	-2.237206e-01	1.538958e-01	1.327946e-01	3.904604e-01	1.981586e-01	2.106868e-01	1.246093e-01	8.155469e-03	-3.217595e-01	-4.644293e-01	2.879662e-01	2.459237e-01	1.398284e-02	-6.559032e-01	-3.067607e-01	-4.037009e-02	-2.373911e-01	-2.232728e-01	2.642187e-01	3.068218e-02	2.429505e-01	-1.045696e-01	4.496006e-01	1.444302e-01	-7.882358e-02	2.548635e-01	2.274396e-01	-3.165509e-02	-2.694815e-01	-1.490684e-01	2.195361e-02	-7.441867e-01	-5.294514e-01	-6.455581e-02	-1.021234e-01	8.950609e-02	-5.555517e-02	4.165293e-01	5.241359e-03	5.431051e-01	2.442054e-01	6.335262e-01	5.092415e-01	-3.284015e-01	3.744667e-01	2.399462e-01	-2.204174e-02	-5.342557e-01	2.773627e-01	5.787830e-02	-1.884941e-01	-6.065052e-01	1.215956e-01	-3.350810e-02	-2.349740e-01	5.147062e-02	2.440452e-01	3.934987e-01	3.170429e-01	-1.078791e-01	6.608341e-01	5.495483e-01	-4.640824e-01	5.937773e-01	5.497812e-01	-3.989565e-02	-4.973567e-01	-2.002142e-01	3.495626e-01	-2.265777e-01	-4.624303e-01	-2.065491e-01	3.097608e-01	-3.256360e-01	-2.818989e-01	-1.409930e-02	4.119192e-01	3.650475e-01	2.909391e-01	7.490568e-01	6.098138e-01	1.841862e-03	3.993502e-01	2.609403e-01	2.076648e-01	-3.561553e-01	-1.855920e-01	-3.099493e-01	-3.266983e-01	2.312306e-01	1.708496e-01	4.160041e-02	3.002971e-01	-2.893077e-01	-1.053522e-01	1.956139e-01	4.939234e-01	-1.934660e-01	6.774951e-01	4.570157e-01	2.518337e-02	3.277023e-01	1.713939e-01	9.263321e-02	-5.924089e-01	-4.582711e-02	-2.211721e-01	4.560046e-01	2.645926e-01	4.309539e-01	1.042880e-01	2.714963e-01	-8.384125e-01	-1.534498e-01	-4.027138e-01	1.122889e-01	3.018254e-01	1.817050e-01	4.306760e-02	3.353867e-02	-1.530759e-01	-2.696088e-01	-1.462907e-01	3.966182e-01	-6.249400e-01	1.938642e-01	3.036089e-01	6.229386e-01	1.672008e-01	-3.379144e-01	5.188381e-02	-2.889775e-01	3.227950e-01	-3.603414e-01	-4.401250e-01	-2.841880e-01	-1.477868e-01	-2.597499e-01	-2.289080e-01	-1.880729e-01	-1.789352e-01	-1.524521e-01	3.974321e-02	1.547276e-01	2.656702e-01	2.447965e-01	-4.057274e-01	-2.406854e-01	1.184644e-01	-1.266888e-01	1.142138e-01	-2.539430e-01	-2.614390e-01	3.398725e-02	-2.625090e-01	3.027313e-02	-1.046469e-01	5.612418e-02	3.724521e-01	3.624527e-01	6.117412e-02	-1.279310e-01	5.684918e-01	3.176922e-01	-1.109013e-01	-2.921428e-01	-1.775961e-01	1.923789e-01	-3.332143e-01	-3.156282e-01	2.211964e-01	-2.014192e-01	1.675691e-01	-1.768754e-01	-2.166564e-02	-3.383363e-01	4.544633e-01	2.086677e-01	3.365798e-01	-2.145880e-01	2.828308e-01	1.765825e-01	2.797737e-01	-1.741665e-01	7.120772e-01	-2.777734e-01	-2.083820e-01	1.441615e-01	-4.379253e-01	-2.174591e-01	-1.946765e-01	1.988880e-01	6.153001e-01	-4.953218e-01	-3.914827e-01	1.810386e-01	-3.025879e-01	-6.333251e-02	-2.322180e-01	6.107799e-01	5.945000e-01	-9.891159e-02	3.386909e-01	1.061076e+00	-1.869224e-01	-1.405014e-01	-3.376373e-01	5.360345e-01	-1.754912e-01	-1.771387e-01	-1.744625e-01	-1.316413e-01	-3.722954e-01	-3.486751e-01	-2.177980e-01	-1.217442e-01	-4.490432e-01	-1.957420e-01	3.415406e-01	-1.896044e-01	-1.072093e-01	-1.211125e-01	-3.098460e-01	-1.647389e-01	2.981756e-01	5.818996e-01	3.779711e-01	-1.416014e-01	-1.400435e-01	-1.324600e-01	-1.193021e-01	1.173900e-02	1.092065e-01	-1.427582e-01	-4.805659e-01	-6.616940e-01	9.867283e-01	2.656516e-01	-1.066254e-01	-1.341866e-01	2.722886e-01	2.018170e-01	4.941758e-02	2.821508e-01	-1.000578e-01	3.605159e-01	-5.730340e-01	1.329657e-01	-4.756038e-01	1.377918e-01	4.820085e-01	4.085424e-01	3.284029e-01	-6.435178e-01	-8.372780e-01	2.374349e-01	2.028039e-01	1.506057e-01	-1.502817e-01	1.027021e-01	4.047780e-01	6.216245e-02	-3.147280e-01	-2.049867e-01	5.497984e-01	-2.563592e-01	1.468864e-01	-3.011256e-01	-3.493643e-01	5.440821e-01	3.421652e-01	6.806980e-01	-4.670381e-01	-2.100911e-01	-1.348207e-01	8.037367e-02	1.780592e-01	-7.930047e-02	-1.240668e-01	2.110143e-01	2.863498e-01	7.782260e-02	4.779656e-01	3.693007e-01	4.776266e-01	-2.380351e-01	-2.473528e-01	-7.950360e-02	-4.021538e-01	-2.016040e-02	-4.007155e-01	-9.449174e-02	-3.003931e-01	-2.787835e-01	6.235392e-02	1.994928e-01	-1.034290e-01	-1.259097e-01	-1.230549e-01	2.804714e-01	-2.512755e-01	4.740389e-03	2.080752e-01	-3.992300e-01	5.278386e-01	-5.680876e-01	2.068135e-01	1.133840e-01	-1.201639e-03	-1.912600e-01	2.744976e-01	1.669680e-01	-1.337787e-01	1.924141e-01	-7.803483e-01	-5.855598e-01	-7.822853e-02	-4.840434e-01	1.348660e-02	-3.832861e-01	2.154152e-01	4.340880e-01	4.551022e-01	5.470677e-01	-1.118502e-01	8.273526e-03	-6.848151e-01	1.061524e-01	3.349398e-01	5.246327e-01	2.941641e-01	5.442779e-01	-3.634196e-02	-7.712512e-02	4.265193e-01	-4.308076e-02	3.158859e-01	-7.285325e-02	-6.296624e-02	-1.562998e-01	-1.784395e-01	-8.496782e-02	-8.960939e-02	-9.989958e-02	-6.366518e-02	2.148619e-01	-9.418264e-02	-1.157574e-01	3.304479e-02	3.170497e-01	-9.758066e-02
-1.578189e-01	8.405570e-03	3.407936e-04	7.164464e-04	9.359197e-03	4.374601e-03	6.067359e-03	2.824704e-02	2.254737e-02	1.637201e-02	-5.481034e-03	3.755012e-02	2.865830e-02	5.402215e-02	2.875915e-02	2.319042e-03	1.498659e-02	-3.575045e-03	3.220306e-03	2.563322e-02	1.590367e-04	0.000000e+00	8.697119e-06	4.238901e-03	2.787702e-04	-2.565488e-02	-3.188740e-02	4.352920e-04	2.304093e-03	3.980482e-04	5.054625e-03	4.627763e-03	-3.915249e-03	1.000598e-02	-5.850707e-03	1.028705e-02	1.817444e-02	-4.533871e-02	3.277391e-02	2.709564e-04	1.593905e-05	2.427083e-04	-1.149193e-05	6.071046e-04	2.460320e-04	-3.851737e-04	-7.595099e-02	1.280791e-02	4.618511e-04	5.575633e-03	-3.217837e-02	3.141064e-03	9.258673e-04	-5.079378e-03	2.709136e-02	2.169672e-02	9.774674e-04	1.220001e-02	9.907831e-04	0.000000e+00	7.038123e-06	-3.432991e-03	1.851594e-04	6.945913e-05	-1.260412e-02	3.638017e-04	-7.004839e-03	8.295391e-04	-8.705136e-02	2.292263e-03	1.076541e-02	7.542921e-03	4.838073e-02	8.341356e-02	8.896555e-03	-5.868166e-02	2.951725e-03	-2.026637e-02	0.000000e+00	2.098882e-05	-6.548834e-03	9.721119e-05	9.349420e-05	-7.964337e-02	-2.644960e-02	4.523397e-04	-3.726764e-03	1.070287e-02	4.552541e-03	7.178636e-03	5.724075e-02	-7.393720e-02	7.280624e-02	2.130322e-02	-4.014574e-02	4.094908e-04	-7.421348e-04	0.000000e+00	1.208674e-05	-1.654002e-02	-3.813425e-02	4.774458e-04	-3.000647e-03	2.557880e-04	-3.846694e-03	1.662697e-04	5.756554e-03	3.026630e-03	6.658042e-03	1.136366e-02	1.435533e-02	1.015705e-02	4.715631e-02	-2.352712e-02	1.950246e-04	3.296832e-04	3.882432e-07	6.185932e-08	5.011388e-04	-1.513847e-05	1.257417e-04	2.269701e-03	1.367243e-04	-6.542329e-04	5.542044e-02	2.541326e-03	-2.063601e-02	6.365148e-03	1.652726e-02	3.174525e-03	9.296016e-03	2.910923e-02	2.202878e-04	1.263067e-01	0.000000e+00	0.000000e+00	1.863118e-08	3.842638e-02	6.350994e-07	2.832059e-05	1.633014e-02	4.213496e-04	8.316485e-03	1.087593e-06	4.710948e-05	1.093341e-05	4.281306e-05	-5.053323e-04	3.090909e-05	-1.544745e-02	-1.687753e-02	7.874326e-04	2.420812e-05	0.000000e+00	3.265778e-06	0.000000e+00	1.127392e-04	0.000000e+00	0.000000e+00	1.632264e-04	3.225648e-06	1.108077e-05	-1.813248e-02	9.246502e-06	1.314684e-03	2.952859e-03	1.106253e-02	9.138330e-06	-2.458913e-02	6.363139e-02	1.095048e-03	-1.500408e-05	0.000000e+00	0.000000e+00	0.000000e+00	3.802282e-09	0.000000e+00	0.000000e+00	6.500492e-06	-1.145639e-06	-2.900556e-03	-6.301823e-05	-4.606565e-03	2.149603e-08	1.032970e-04	7.835555e-06	-6.505056e-07	3.750602e-03	9.459554e-03	2.405986e-05	1.744014e-05	1.140685e-08	0.000000e+00	0.000000e+00	0.000000e+00	0.000000e+00	0.000000e+00	1.864070e-06	9.077304e-04	-2.696875e-07	-1.894553e-05	-1.839447e-05	-8.629658e-03	6.237147e-05	-4.686450e-04	0.000000e+00	4.966639e-06	1.280487e-05	-4.108123e-07	3.391318e-04	0.000000e+00	0.000000e+00	0.000000e+00	2.751432e-05	0.000000e+00	0.000000e+00	-1.799852e-07	9.934319e-07	0.000000e+00	-5.742642e-03	-1.722050e-02	-3.064464e-03	-8.646035e-05	-1.559458e-02	0.000000e+00	-2.937141e-02	-2.185835e-02	1.116689e-06	9.903196e-07	0.000000e+00	0.000000e+00	0.000000e+00	7.604564e-09	0.000000e+00	0.000000e+00	-2.230817e-05	6.043053e-04	-1.207318e-07	0.000000e+00	-7.661163e-03	-2.563631e-08	-5.695438e-09	-4.716303e-08	0.000000e+00	-3.698363e-02	-2.052183e-02	4.997081e-07	2.778100e-02	-8.930893e-06	0.000000e+00	0.000000e+00	-1.413981e-02	-3.095882e-06	2.546512e-07	9.789035e-02	5.529649e-03	3.431672e-04	1.164410e-05	-3.828195e-03	1.105153e-05	-8.276242e-02	-1.299371e-01	8.264854e-06	-4.654979e-02	-7.575616e-02	8.496432e-02	6.887945e-02	1.538293e-05	0.000000e+00	-4.035218e-09	-6.220440e-04	-1.604847e-08	0.000000e+00	1.082346e-01	1.200238e-01	3.667828e-02	7.569931e-02	8.701650e-06	4.232774e-05	-1.353077e-01	-1.604243e-01	3.776180e-05	-1.317108e-01	-4.436783e-02	5.380117e-02	-4.450061e-04	-4.035218e-09	0.000000e+00	0.000000e+00	0.000000e+00	0.000000e+00	1.743657e-02	-4.759320e-07	-4.754843e-03	-3.438259e-04	-4.829432e-03	-1.985411e-02	-3.657699e-04	-8.531864e-03	1.144018e-02	-9.451315e-07	3.694195e-07	1.028424e-04	-1.467358e-02	-2.975649e-03	3.240486e-02	0.000000e+00	-1.471994e-05	-1.343165e-02	3.545392e-03	-7.959336e-05	7.178337e-02	-2.612874e-03	-2.869871e-03	-4.643533e-03	-8.475242e-03	-1.238499e-03	-4.261863e-02	-5.788750e-02	-1.514734e-03	-1.302290e-01	-2.171915e-01	1.138079e-01	2.130549e-02	-4.594033e-03	0.000000e+00	0.000000e+00	-2.275585e-02	0.000000e+00	-3.806011e-05	-2.402194e-02	-7.213976e-03	-1.053641e-02	-7.508753e-03	-6.441455e-03	-5.991072e-03	-3.718655e-02	1.308187e-01	-1.485361e-03	-8.719715e-02	-1.151131e-01	-1.345763e-02	-1.303732e-02	0.000000e+00	0.000000e+00	0.000000e+00	0.000000e+00	0.000000e+00	0.000000e+00	3.008369e-06	1.810776e-02	-4.272718e-09	-2.423873e-07	-7.887105e-08	-5.872118e-09	9.604717e-03	-6.316818e-04	0.000000e+00	2.872370e-05	6.713305e-03	-4.187729e-03
-5.033137e-01	1.315478e-01	7.136970e-02	9.347303e-02	6.965616e-02	5.091883e-03	4.085011e-02	9.425174e-03	-9.908295e-02	3.336134e-03	1.911822e-03	-2.028826e-02	2.884040e-03	2.192076e-05	6.335008e-02	2.520651e-03	7.776199e-02	5.846047e-02	5.595626e-03	5.607651e-03	8.463005e-04	-4.003663e-03	-2.159776e-02	3.474735e-03	-7.143687e-03	1.718857e-03	3.239814e-03	-4.587763e-02	2.733695e-03	6.285000e-04	-5.587181e-02	-9.941402e-02	1.041329e-01	2.415683e-02	-5.158404e-02	4.989134e-02	8.825656e-02	-1.040263e-01	4.143351e-03	-8.293838e-02	1.857041e-03	1.940530e-03	2.551223e-03	3.118798e-03	1.719086e-03	-3.667374e-02	-4.080664e-04	-1.154499e-02	5.283186e-04	1.272525e-03	1.426905e-03	9.684136e-02	9.659499e-02	-1.570390e-01	1.808926e-02	4.619559e-03	-3.089209e-02	-4.618371e-03	-2.017777e-02	-8.993436e-03	-1.567361e-02	-7.290098e-02	1.991644e-03	1.890617e-03	-5.254964e-02	-3.262931e-02	2.257411e-03	1.109729e-03	7.459948e-03	8.500641e-03	1.924289e-02	4.976195e-02	5.137934e-02	4.018710e-02	2.491534e-02	2.528954e-03	3.049676e-04	-6.246379e-03	-6.569240e-04	1.092933e-03	-4.435264e-02	1.701420e-03	-3.055146e-02	-8.155682e-02	1.890670e-03	-1.022928e-02	1.031294e-03	9.102577e-04	-3.101818e-02	1.549497e-01	7.522514e-02	1.316056e-03	9.597850e-03	2.817445e-02	-1.549581e-02	2.562183e-03	-1.219791e-03	-6.881513e-02	-7.630018e-02	-1.226805e-02	1.352723e-03	1.567820e-03	-8.190892e-02	1.845865e-03	8.101825e-04	1.836461e-03	1.192517e-02	1.670031e-03	4.376179e-02	1.164126e-01	-5.459327e-04	2.891070e-02	4.662468e-02	8.775323e-04	3.832322e-02	-1.168691e-01	1.141339e-03	8.965358e-04	4.945105e-02	1.216142e-03	2.257563e-03	-5.933933e-02	2.426641e-03	1.380093e-02	7.459975e-04	1.210654e-03	3.012562e-03	1.852949e-02	1.956201e-02	-4.494350e-02	2.473227e-03	1.146956e-02	-1.119833e-01	1.298942e-01	6.344391e-04	1.859292e-03	-3.688572e-04	8.748450e-04	-2.535703e-03	5.903598e-06	7.335666e-03	5.897984e-03	2.839258e-02	5.204634e-03	-6.032301e-03	2.489453e-04	-7.015062e-02	-3.399501e-02	5.382044e-03	-4.105510e-03	3.740437e-05	1.600362e-03	6.701245e-03	1.831502e-05	-1.657909e-02	0.000000e+00	2.783142e-04	1.113249e-03	1.105256e-05	4.060131e-02	-1.864372e-02	2.006321e-04	5.339204e-04	-1.990282e-02	-9.032458e-04	3.301011e-07	8.896688e-05	1.917894e-05	3.933453e-02	6.598066e-02	7.186137e-04	2.739864e-03	2.040773e-04	-7.523614e-07	1.173377e-04	2.280068e-04	0.000000e+00	-2.594551e-07	6.330655e-04	3.411171e-04	3.285028e-04	8.614109e-06	-5.375687e-07	7.253987e-05	-3.718011e-03	-2.683983e-05	7.863267e-06	1.768263e-05	3.955053e-02	-2.073676e-04	1.572089e-04	0.000000e+00	-2.731071e-08	0.000000e+00	4.510014e-07	-2.666213e-07	2.674568e-03	1.915640e-05	2.224383e-03	2.452693e-04	0.000000e+00	-8.495183e-08	0.000000e+00	-2.567837e-02	-2.290292e-02	-1.448005e-08	1.257320e-03	7.293699e-04	-5.589003e-04	8.526874e-04	0.000000e+00	3.018338e-05	0.000000e+00	0.000000e+00	3.172918e-07	-5.645348e-05	-5.913740e-04	4.255953e-07	2.608083e-07	1.022071e-07	-1.970003e-07	0.000000e+00	-3.488342e-02	-4.139722e-02	0.000000e+00	-7.641887e-03	-8.029894e-03	0.000000e+00	2.478243e-04	-4.035218e-09	0.000000e+00	6.115367e-06	0.000000e+00	0.000000e+00	1.337319e-07	0.000000e+00	1.588043e-06	0.000000e+00	1.107816e-02	0.000000e+00	0.000000e+00	-1.324394e-06	-3.436855e-02	0.000000e+00	-7.915976e-04	-2.755759e-02	0.000000e+00	5.896199e-02	-4.685201e-04	-1.205929e-02	-2.043954e-02	-1.835809e-03	-5.222302e-05	-3.952799e-03	5.645892e-02	1.136316e-01	-9.378451e-03	-4.503761e-07	-8.056560e-04	-1.043620e-07	-6.261495e-02	-5.756284e-03	6.113186e-03	-4.166602e-02	-4.242024e-02	5.782251e-02	4.447541e-02	-5.682499e-02	-5.596932e-02	-4.950969e-02	-3.283562e-02	7.500301e-04	-7.799596e-05	2.070243e-01	1.183183e-01	6.510840e-02	1.052173e-05	1.290088e-06	5.955335e-02	-7.328427e-02	3.869378e-03	6.945586e-02	-8.602044e-02	-1.021096e-01	1.279953e-01	6.428863e-03	4.303776e-04	8.667748e-03	-1.746695e-07	2.439420e-03	2.240794e-07	-6.084622e-08	2.449624e-02	3.624851e-03	7.202582e-04	4.431627e-04	2.557513e-10	1.877245e-03	-1.086797e-01	-7.574049e-02	6.773859e-04	1.575000e-04	1.996267e-03	1.236574e-03	1.166419e-01	-1.615601e-03	-1.200241e-03	-2.281212e-03	3.441779e-02	-6.080631e-03	-3.840370e-03	7.663600e-02	3.790325e-02	1.189237e-02	2.329458e-02	-1.381789e-03	2.225746e-02	-1.719484e-01	-1.684533e-01	5.347182e-02	-9.077429e-02	-4.849593e-03	1.322621e-01	-1.676655e-02	-2.506985e-03	-2.864753e-03	-1.376890e-02	-5.483988e-03	-1.969759e-03	-4.589164e-03	5.278481e-02	3.847902e-02	1.794948e-02	8.364872e-03	-1.607931e-03	3.998242e-02	-1.183652e-01	-1.068644e-01	4.715515e-02	-4.405683e-02	-6.156177e-02	6.285539e-02	7.445647e-03	2.855514e-08	0.000000e+00	0.000000e+00	0.000000e+00	0.000000e+00	0.000000e+00	-3.540784e-08	1.289979e-02	0.000000e+00	0.000000e+00	3.802282e-09	0.000000e+00	3.051444e-06	-3.991884e-06	1.482890e-08	5.315870e-03	1.077734e-05	8.168189e-06
-1.703246e-01	6.789093e-02	1.000426e-01	1.184604e-01	1.008435e-01	1.276175e-01	5.805977e-03	2.233914e-02	8.817456e-03	0.000000e+00	2.553405e-04	3.911539e-04	1.619632e-05	-3.367436e-03	-2.502382e-03	-1.957696e-02	-9.413743e-03	1.344204e-02	1.628318e-03	3.316525e-02	-1.205726e-01	-2.335313e-02	6.580361e-03	-3.735194e-02	2.593986e-02	1.562170e-02	1.284963e-02	1.024327e-04	0.000000e+00	5.636339e-04	0.000000e+00	4.144789e-07	0.000000e+00	1.079694e-04	1.411153e-02	4.897190e-04	7.985852e-02	2.145688e-04	1.089877e-01	-5.140317e-03	-4.754191e-02	3.610368e-02	7.016388e-03	-8.423799e-02	2.836654e-03	-8.427776e-03	3.295928e-05	2.011876e-04	0.000000e+00	0.000000e+00	0.000000e+00	1.758884e-05	4.526568e-04	4.941634e-04	2.141437e-02	5.023153e-02	-7.545501e-05	1.073889e-01	1.152459e-02	2.271695e-03	-4.244443e-02	-8.183974e-02	-9.494000e-02	2.016453e-02	6.596643e-02	1.921914e-04	2.192855e-07	4.721546e-04	0.000000e+00	0.000000e+00	5.745681e-05	6.743017e-05	4.699318e-02	1.705227e-02	6.688817e-02	2.071010e-04	8.070544e-02	8.439335e-03	-3.223830e-02	-1.122926e-02	-2.478947e-02	3.219593e-03	4.472340e-02	9.652701e-02	1.821480e-04	9.305485e-05	-4.622313e-03	0.000000e+00	0.000000e+00	3.950381e-08	4.963674e-04	6.135291e-04	1.093867e-03	3.746688e-02	4.882722e-05	4.920054e-02	6.045949e-03	9.212730e-03	-6.402046e-02	-5.615313e-02	-3.443678e-02	8.179893e-02	8.121731e-02	3.565619e-05	0.000000e+00	4.052799e-05	0.000000e+00	0.000000e+00	9.824931e-03	4.814539e-04	2.886608e-02	3.395725e-02	6.904879e-02	4.053425e-05	8.057130e-02	-1.482479e-02	-3.734415e-02	6.262032e-03	1.398074e-02	5.804223e-03	-1.048698e-01	1.090323e-02	1.548298e-05	0.000000e+00	1.983349e-07	0.000000e+00	1.019331e-06	0.000000e+00	4.990398e-04	1.621704e-03	2.193329e-02	1.085617e-01	2.011485e-02	6.192161e-02	-8.079908e-02	1.126953e-02	4.086472e-03	6.360594e-02	2.550722e-03	-3.723805e-02	-6.631565e-02	0.000000e+00	0.000000e+00	0.000000e+00	0.000000e+00	0.000000e+00	0.000000e+00	7.989355e-03	2.261577e-03	2.939467e-08	-1.392100e-02	7.977159e-08	3.572173e-04	9.560055e-04	5.208748e-03	3.777894e-03	8.408384e-03	-4.752874e-02	-1.974017e-02	1.141032e-02	0.000000e+00	0.000000e+00	1.395799e-02	0.000000e+00	0.000000e+00	0.000000e+00	7.604564e-09	1.291400e-06	1.135358e-04	1.667844e-02	0.000000e+00	-3.748612e-05	9.370931e-04	5.741575e-04	-1.287114e-02	1.684361e-03	1.464189e-05	1.218082e-03	3.403404e-03	0.000000e+00	0.000000e+00	1.890494e-07	0.000000e+00	0.000000e+00	0.000000e+00	0.000000e+00	5.704562e-09	0.000000e+00	3.962287e-03	0.000000e+00	2.950435e-02	-1.630460e-02	-1.867879e-02	1.899581e-04	1.424644e-03	0.000000e+00	-6.180370e-06	-1.797907e-04	0.000000e+00	0.000000e+00	0.000000e+00	0.000000e+00	0.000000e+00	0.000000e+00	0.000000e+00	2.682727e-03	0.000000e+00	1.916763e-06	2.565183e-06	-6.752973e-03	3.676726e-04	-4.175034e-03	-8.858771e-03	-1.380386e-03	1.992229e-06	7.842379e-04	-2.842745e-02	0.000000e+00	0.000000e+00	0.000000e+00	0.000000e+00	0.000000e+00	0.000000e+00	0.000000e+00	-3.477624e-03	-2.319489e-04	-3.183109e-02	0.000000e+00	-4.377322e-06	-7.489811e-03	-1.196207e-02	4.207891e-06	2.250175e-05	-1.067377e-03	-1.896365e-05	-1.630787e-02	0.000000e+00	0.000000e+00	0.000000e+00	0.000000e+00	0.000000e+00	0.000000e+00	0.000000e+00	0.000000e+00	0.000000e+00	-2.244989e-02	0.000000e+00	1.746907e-05	3.836860e-05	1.382308e-03	5.435482e-02	3.501332e-03	7.992968e-05	-3.793117e-03	-6.560821e-02	0.000000e+00	0.000000e+00	-6.647718e-09	0.000000e+00	0.000000e+00	0.000000e+00	0.000000e+00	-5.058855e-02	-3.806515e-03	-4.540745e-02	0.000000e+00	2.129608e-03	1.807446e-01	4.202633e-03	2.111976e-04	1.148029e-02	8.367235e-02	-6.952235e-03	-1.632856e-01	-4.949399e-08	0.000000e+00	0.000000e+00	0.000000e+00	0.000000e+00	0.000000e+00	-2.270130e-02	-8.222139e-02	-2.938161e-03	-7.021027e-03	-9.779137e-04	-2.768039e-02	-5.150845e-03	1.055042e-04	5.612826e-06	-1.996030e-03	-2.209606e-02	2.036184e-07	-7.029426e-03	4.072430e-03	0.000000e+00	0.000000e+00	0.000000e+00	0.000000e+00	0.000000e+00	-1.365526e-03	-5.890723e-05	-2.264424e-05	1.641458e-03	1.793611e-02	-8.109390e-02	2.936447e-02	1.747201e-02	5.948247e-02	8.070423e-02	-8.960311e-03	-1.228246e-02	-4.603715e-02	-1.922386e-04	0.000000e+00	-1.927711e-02	0.000000e+00	0.000000e+00	-1.120801e-04	-1.589076e-02	-2.531009e-02	-5.538268e-02	-1.995424e-01	-2.694786e-03	-5.239834e-02	5.112841e-02	3.138397e-02	2.979951e-02	1.689245e-02	3.019760e-02	-3.409084e-02	-4.213330e-02	0.000000e+00	-6.905811e-06	-1.547332e-03	0.000000e+00	0.000000e+00	0.000000e+00	0.000000e+00	-9.991131e-03	-2.530194e-02	-1.284103e-01	0.000000e+00	1.123227e-06	4.045345e-05	3.290491e-04	1.871521e-05	5.499462e-04	2.251447e-06	-7.737989e-07	2.823071e-03	0.000000e+00	0.000000e+00	0.000000e+00	0.000000e+00	0.000000e+00	0.000000e+00	0.000000e+00	0.000000e+00	1.520913e-08	1.259494e-03	0.000000e+00
-7.657190e-02	3.314293e-02	8.324777e-02	1.821306e-03	4.713144e-02	1.732983e-02	4.110002e-02	4.339787e-02	2.409069e-06	0.000000e+00	-2.232491e-07	9.274406e-06	-1.573570e-03	0.000000e+00	-7.406618e-02	-6.895440e-02	1.702498e-03	7.664610e-04	-1.287039e-01	3.227582e-02	3.448407e-02	8.107804e-02	1.550407e-02	5.161757e-02	4.310807e-02	3.980806e-02	9.374429e-02	1.971176e-06	-6.361889e-03	-9.638868e-06	-1.257421e-02	9.866915e-04	-1.521580e-02	-1.410260e-01	-1.474055e-01	3.561232e-03	5.038253e-02	-3.479259e-01	-1.980348e-02	-8.801158e-03	-2.991049e-02	-2.436053e-02	-4.832687e-02	-1.608352e-02	-1.824899e-02	-8.468331e-04	-5.368674e-02	1.031370e-04	8.093868e-03	1.910896e-02	9.415340e-03	3.899460e-03	4.512908e-02	3.105624e-02	5.619622e-03	4.700397e-03	3.290187e-02	-1.015879e-02	5.476390e-05	-3.295527e-03	-1.438513e-03	1.082979e-02	-5.793701e-03	9.844161e-02	1.188517e-02	-1.041021e-02	5.079936e-05	7.175205e-05	1.005449e-03	-1.866892e-03	8.674656e-04	-1.137031e-02	-1.271930e-02	1.387333e-02	1.799079e-02	-9.343063e-02	-1.850534e-02	-4.104041e-02	-3.727171e-02	-3.835938e-02	-6.703392e-02	-8.777796e-02	-3.198554e-02	-1.244947e-01	4.486589e-02	1.094500e-03	1.200191e-02	5.849322e-03	7.011973e-02	9.393434e-02	3.869875e-02	4.381166e-02	-5.522832e-03	-4.606864e-03	1.053655e-01	5.503516e-04	2.786021e-02	-4.794704e-04	1.206866e-04	7.324959e-02	-3.655537e-04	2.904774e-02	1.063694e-01	0.000000e+00	3.322835e-06	-6.352513e-04	-3.156332e-03	-8.623401e-04	0.000000e+00	-8.804505e-02	-1.479260e-01	5.334792e-02	3.811773e-02	-2.156219e-01	1.834997e-02	7.486348e-03	9.514900e-05	3.347003e-02	3.682360e-02	3.275589e-02	3.585554e-02	1.340775e-02	0.000000e+00	0.000000e+00	0.000000e+00	0.000000e+00	0.000000e+00	0.000000e+00	-5.004816e-02	-7.216015e-02	3.048655e-05	2.852406e-03	-1.051442e-01
-2.063246e-05	-2.960056e-07	-1.990955e-02	-1.364509e-02	-6.547379e-04	-1.039146e-03	9.158915e-06	3.496562e-04	5.335815e-06	-8.353337e-05	-5.565816e-03	-1.021103e-06	9.032135e-05	0.000000e+00	3.623236e-03	1.752856e-03	-5.990259e-05	-6.561055e-05	1.481826e-07	-4.127077e-03	1.599345e-03	-3.943841e-02	-6.851670e-02	-7.002052e-02	-1.237173e-03	6.706250e-04	-1.392094e-02	-3.380742e-02	1.286021e-05	2.834629e-04	-3.145454e-02	7.639803e-05	2.249335e-02	2.026270e-01	-2.224164e-02	-1.813512e-04	-7.580935e-04	-1.062178e-03	-1.178546e-02	1.223889e-02	7.178197e-03	5.619769e-03	2.569710e-03	4.266701e-03	1.786443e-02	-1.594620e-02	1.784594e-04	3.510292e-03	1.144897e-02	1.114087e-02	1.374316e-02	-8.442041e-03	-3.711722e-04	5.592239e-03	2.562621e-04	-6.279091e-04	9.631076e-03	-1.936502e-02	-1.075390e-02	-1.478643e-01	-2.092711e-02	1.184473e-03	2.770266e-03	-8.100192e-02	2.949029e-02	5.024759e-05	2.461764e-02	7.335351e-03	4.013184e-03	6.989921e-03	4.973733e-02	3.548084e-03	-3.945655e-06	-1.053633e-03	-5.982159e-04	1.337310e-03	3.028881e-04	1.458956e-02	9.230770e-03	2.272451e-02	3.070337e-02	-4.546321e-03	1.475319e-03	-1.600344e-02	1.044898e-04	-3.089466e-03	9.975327e-03	1.261149e-02	9.466491e-03	-4.909283e-03	-1.745106e-02	1.192018e-02	8.350316e-04	-2.527341e-04	7.964791e-03	-2.986000e-02	2.097579e-06	-5.328174e-02	-6.349922e-02	-3.108104e-02	-3.154014e-05	-2.508826e-02	9.518199e-04	4.787845e-02	4.741613e-06	1.143692e-05	3.937585e-04	-2.834400e-02	2.061509e-04	9.318081e-02	-2.242896e-03	-1.133069e-04	-1.455004e-04	-1.021555e-06	9.930854e-05	-3.131159e-03	-3.879700e-04	-8.506728e-03	0.000000e+00	-2.177696e-08	7.124583e-06	2.888433e-04	2.122394e-02	-1.358286e-03	2.110321e-07	-1.958341e-05	4.058455e-07	0.000000e+00	2.897308e-03	-2.247598e-09	1.774020e-03	-8.460169e-03	1.507750e-03
-8.978767e-05	0.000000e+00	0.000000e+00	0.000000e+00	0.000000e+00	-4.985218e-09	-2.956740e-07	-5.333420e-05	-4.626214e-02	1.827119e-07	7.956265e-07	-6.548617e-04	-3.203183e-07	-8.660089e-02	1.256444e-02	-4.573447e-02	6.072495e-05	7.284304e-02	1.528295e-04	-1.411040e-05	-1.090532e-07	0.000000e+00	0.000000e+00	-3.047826e-03	-8.258386e-08	-4.891640e-02	-2.105175e-04	-1.560567e-02	9.925355e-08	-2.103704e-02	3.012963e-06	-9.547535e-05	-3.511316e-06	9.721403e-02	-7.758422e-02	2.474132e-02	5.261602e-04	-3.259094e-04	-1.000336e-03	-3.975182e-02	5.467062e-09	-3.036580e-08	-3.541438e-04	-1.697686e-04	-5.889030e-02	2.564587e-02	-1.574389e-03	-4.210671e-04	-7.845703e-05	7.577219e-04	-3.506658e-04	1.968424e-02	-1.352079e-04	-4.092290e-05	3.088787e-03	1.070455e-03	-2.024048e-03	-2.801350e-02	-3.265712e-05	0.000000e+00	-1.282630e-06	-9.379440e-05	-8.544113e-03	6.016734e-07	-3.316508e-03	-4.396300e-04	-5.414347e-02	-1.820869e-04	8.460732e-05	-2.317203e-04	1.260448e-05	-1.961329e-04	1.617041e-07	2.146957e-03	2.663602e-02	-2.903055e-04	-1.099370e-03	1.685034e-02	0.000000e+00	2.045696e-08	5.315735e-03	-9.984540e-05	1.464693e-02	-2.659310e-03	-1.536334e-03	1.767695e-04	8.423037e-05	1.231580e-03	6.576943e-05	-9.018531e-05	-3.597401e-04	3.725267e-03	-1.242491e-02	-3.209637e-02	-1.855648e-03	-2.419828e-05	-1.246237e-05	0.000000e+00	0.000000e+00	-7.595696e-05	1.738648e-02	-1.157148e-02	-6.341073e-02	-1.227269e-02	2.273593e-07	-6.271749e-04	-5.007190e-02	-1.771571e-07	-7.354214e-07	-1.701756e-06	1.086924e-07	6.217577e-04	1.729161e-01	-8.364378e-02	-3.718690e-05	0.000000e+00	0.000000e+00	0.000000e+00	0.000000e+00	0.000000e+00	8.379904e-07	3.554855e-02	-3.790023e-05	3.816570e-03	-1.422297e-02	-2.179692e-02	0.000000e+00	6.476811e-08	1.261374e-06	-1.333996e-05	6.033308e-05	2.427304e-03	-2.948039e-02
-3.111488e-02	-2.051086e-05	0.000000e+00	-6.692482e-08	-3.458601e-02	-7.249802e-03	-3.129077e-02	-2.345323e-02	4.279592e-03	1.480638e-02	4.784665e-05	1.280719e-07	1.195076e-03	-9.821707e-05	-1.068355e-04	1.155235e-05	-4.477397e-02	1.162866e-06	4.281590e-02	-1.710253e-01	-5.934795e-02	0.000000e+00	-3.795330e-02	-1.187083e-01	-5.839174e-02	-1.488240e-02	1.917803e-03	3.536248e-02	7.069311e-03	1.385208e-03	5.362110e-04	5.406507e-02	-9.628430e-04	2.972203e-02	4.760735e-04	2.364533e-02	8.206179e-04	6.618229e-04	9.267304e-02	7.381160e-02	-1.625675e-06	2.968122e-05	1.161881e-01	4.384471e-03	5.165564e-03	9.322187e-03	5.031118e-03	-5.251761e-03	2.379355e-03	3.487303e-03	2.652182e-03	-7.182429e-03	-4.920076e-03	-9.824156e-03	3.682750e-03	2.302113e-03	-1.729291e-02	-6.920136e-02	-1.685850e-01	-4.775974e-02	-7.351102e-02	-1.298689e-01	-1.052650e-01	-7.020293e-02	4.843143e-03	3.854761e-03	2.279259e-03	3.647195e-04	4.814571e-03	3.651533e-03	-1.982397e-03	7.145074e-02	8.070373e-02	5.425789e-02	8.455957e-03	-1.753857e-03	1.943800e-01	1.448235e-02	3.869644e-02	5.025397e-03	3.644093e-02	6.664701e-02	1.081610e-02	6.156881e-03	-1.940811e-02	-1.058810e-03	1.515175e-03	-4.217291e-02	-6.834064e-03	-1.630595e-03	-2.372224e-03	7.145457e-03	-2.565611e-03	6.264306e-03	4.226240e-03	-1.115732e-01	-5.205295e-02	-1.034385e-02	-1.016796e-02	-5.263559e-02	-4.512839e-02	-3.728932e-02	9.248483e-04	9.254221e-04	1.192925e-04	2.129891e-02	1.956257e-04	2.798889e-04	-3.468987e-04	1.104599e-04	1.861460e-04	4.706663e-07	3.786125e-02	8.994193e-02	5.083413e-04	-1.952318e-02	0.000000e+00	0.000000e+00	-2.450480e-02	0.000000e+00	-2.222698e-02	1.675514e-04	1.730997e-05	2.730518e-02	6.399580e-05	2.191613e-02	2.973023e-03	-1.239938e-04	-7.916335e-05	3.645287e-04	7.482141e-08	-2.335243e-05	1.871359e-04
4.353160e-01	-5.650890e-02	-1.266519e-01	-7.710124e-02	-1.081460e-01	-8.810760e-02	-4.103755e-04	-2.950702e-02	0.000000e+00	0.000000e+00	0.000000e+00	0.000000e+00	0.000000e+00	0.000000e+00	4.166674e-03	-1.200396e-01	2.313004e-01	-5.434753e-03	-4.106820e-03	-1.344665e-01	3.791303e-02	-3.630403e-03	0.000000e+00	0.000000e+00	0.000000e+00	-3.292244e-05	0.000000e+00	0.000000e+00	-2.853267e-04	2.685868e-01	2.775686e-02	-4.060926e-02	2.618628e-03	-8.006813e-02	-4.813896e-03	5.357321e-02	1.034995e-02	-4.272718e-09	-2.889159e-07	2.419428e-02	-1.068307e-02	0.000000e+00	3.726176e-02	-4.650535e-02	-5.865485e-02	-7.768037e-03	7.412474e-02	1.045753e-02	-3.170963e-03	-9.011653e-02	0.000000e+00	0.000000e+00	1.776005e-07	0.000000e+00	-3.139768e-04	0.000000e+00	1.063085e-02	-5.033400e-02	-3.394489e-02	5.803147e-02	4.709341e-03	1.028159e-01	-3.668059e-03	1.495242e-02	0.000000e+00	-5.822321e-08	-3.441586e-04	-1.190819e-02	-1.145417e-03	3.802282e-09	1.762896e-02	-1.116549e-01	-3.887165e-02	7.597835e-07	1.884552e-02	1.852112e-03	-2.342212e-02	-3.484987e-02	3.802282e-09	0.000000e+00	0.000000e+00	-1.014394e-05	0.000000e+00	0.000000e+00	8.687984e-02	2.022559e-02	-4.844997e-10	-5.766540e-05	-3.336992e-07	-4.228828e-02	-2.751711e-02	-2.773218e-04	0.000000e+00	0.000000e+00	0.000000e+00	0.000000e+00	0.000000e+00	0.000000e+00
-2.909955e-04	-3.559621e-03	-3.266880e-05	-6.911984e-05	-6.293495e-05	-5.760554e-05	-8.473852e-03	1.172820e-04	-6.710363e-03	-3.968319e-05	-4.155115e-05	-4.275902e-02	-2.859668e-02	9.284511e-02	5.468644e-04	-8.461920e-05	-1.146704e-06	-1.522970e-07	1.112821e-02	8.618927e-03	-4.523310e-04	-1.087184e-04	-6.195397e-03	-2.362286e-04	-5.416192e-02	-6.834886e-02	-2.546791e-04	-1.368542e-04	-1.159177e-04	-4.847164e-03	-8.495674e-03	-9.201154e-02	5.710424e-02	1.003353e-02	-2.149378e-02	-2.402526e-02	7.718570e-03	3.746557e-05	-1.127587e-02	-5.231080e-03	-2.008329e-03	-1.105157e-03	4.171169e-02	-1.312743e-03	9.352974e-03	6.722557e-03	-1.685699e-03	4.277789e-03	-3.592461e-04	9.279216e-03	8.522863e-03	1.194760e-02	1.114598e-02	-2.026120e-03	5.633689e-05	2.504085e-04	-1.463223e-03	1.409700e-03	-1.937361e-03	-4.262991e-03	-6.852741e-02	-1.736564e-03	-9.249332e-04	-5.439138e-02	-7.742769e-04	-6.999193e-04	-3.355612e-04	-1.649751e-04	6.619207e-03	-3.659871e-03	5.093592e-03	9.821251e-03	-8.731812e-04	1.310126e-05	1.635427e-05	-5.550727e-04	1.504723e-02	2.767749e-02	5.812242e-02	2.333713e-02	-5.102497e-03	9.921462e-04	8.718339e-04	-1.955243e-02	-1.922622e-03	7.313722e-03	1.201123e-02	2.058274e-02	1.015933e-02	-2.946952e-03	1.660772e-04	1.078867e-02	1.448920e-05	2.897705e-04	-1.254472e-03	-7.992854e-04	-1.845560e-04	-1.291932e-02	-8.492843e-05	-1.324127e-04	-1.345862e-03	-4.547263e-02	-1.752917e-04	-1.379206e-04	-1.950713e-02	-4.004380e-03	-5.995943e-02	-5.303223e-02	9.336080e-02	3.418427e-02	-3.336698e-04	8.372014e-03	-3.227722e-03	2.931376e-04	2.001944e-02	1.296727e-02	-2.251791e-05	1.505273e-07	-5.230000e-04	-1.671585e-02	-3.438272e-08	-8.334040e-05	1.171188e-05	-7.744274e-06	-2.167816e-02	-2.985017e-02	1.215860e-07	2.630133e-04	2.112763e-04	-3.100940e-05	1.679766e-02	-4.151062e-02	1.284782e-08
-4.774209e-02	7.991393e-06	6.045628e-08	0.000000e+00	2.876460e-07	0.000000e+00	0.000000e+00	3.536410e-02	2.411483e-05	1.663137e-03	1.741923e-05	1.289298e-03	-4.531795e-02	-4.789890e-02	-1.633875e-03	-2.106045e-02	-5.263770e-05	-1.303666e-04	9.819946e-03	1.069364e-04	9.455705e-06	0.000000e+00	0.000000e+00	4.660466e-06	-2.570566e-02	-1.096691e-02	1.214769e-03	1.582927e-04	-7.384871e-02	5.344592e-05	-2.230771e-07	3.584023e-03	-2.464513e-04	2.637036e-02	-9.414776e-02	-2.841161e-03	2.769356e-02	1.095386e-03	1.735620e-03	-8.265902e-03	4.794785e-07	0.000000e+00	2.028971e-02	1.398333e-04	1.029980e-02	4.775876e-03	6.483144e-04	1.327263e-03	9.584208e-04	-2.857967e-05	9.450361e-04	-4.310180e-03	2.118018e-02	-1.263553e-02	3.445123e-02	-1.781490e-02	2.493770e-03	-7.116143e-02	1.946088e-05	0.000000e+00	0.000000e+00	-3.093009e-05	2.360634e-05	-6.065510e-02	-4.897320e-04	1.306460e-03	-2.305016e-02	8.654931e-04	2.065201e-06	1.424764e-04	6.329266e-02	-1.359837e-03	8.802490e-04	-4.608697e-03	7.337071e-02	1.196024e-03	5.909725e-02	1.812794e-04	2.707855e-06	0.000000e+00	-4.445212e-02	5.228995e-04	1.301964e-03	-1.995745e-02	3.573477e-03	1.865803e-03	2.507953e-04	3.052693e-06	8.121867e-04	-4.363072e-03	-6.718530e-03	2.804272e-03	-3.458177e-03	-8.216534e-03	1.031451e-03	5.877567e-05	1.426369e-08	5.581671e-04	0.000000e+00	3.234979e-05	-4.216320e-06	-2.867951e-02	-3.848332e-03	-5.259681e-02	1.693095e-05	8.493257e-02	-6.665772e-07	3.131277e-06	3.051424e-02	1.172381e-03	-2.994295e-02	-8.346390e-02	-2.962226e-04	7.270733e-04	-6.081581e-05	0.000000e+00	0.000000e+00	0.000000e+00	-5.477201e-08	0.000000e+00	-4.583462e-06	-2.231038e-06	3.742365e-02	3.016298e-05	4.761727e-02	-2.446058e-02	-4.306251e-06	-4.049484e-05	7.128303e-05	-3.762360e-02	-9.192357e-03	1.839817e-02	2.200311e-05
-1.264430e-03	-2.262916e-06	2.514398e-02	-2.420564e-04	3.954805e-04	1.501368e-02	-3.559227e-07	4.792255e-03	-4.112078e-03	2.365357e-03	1.134415e-04	-3.547865e-02	1.811045e-03	3.749192e-04	-3.036897e-02	1.975344e-04	2.429250e-04	-4.996728e-02	2.097589e-05	5.610995e-02	1.710102e-02	5.883304e-02	-5.935850e-03	-3.999813e-03	-1.931895e-02	9.178801e-06	-4.748479e-03	-3.787761e-02	7.380974e-04	-4.604794e-02	-9.497291e-03	2.624941e-03	1.906949e-03	3.265282e-03	3.793681e-03	-4.445480e-03	-1.109964e-02	4.731419e-03	-5.062832e-02	-1.053270e-02	-2.410553e-02	-3.244676e-02	-3.038431e-02	-5.371215e-02	7.152304e-05	7.379497e-03	-3.336149e-02	1.632550e-02	1.242568e-02	2.702714e-02	1.197622e-02	1.596042e-02	1.330304e-02	2.877377e-02	1.487050e-02	1.533576e-02	-2.956556e-03	-1.996120e-02	-4.655420e-04	-2.803962e-02	-1.258536e-02	-1.978151e-03	-2.044484e-02	3.451235e-05	2.554879e-03	7.447222e-03	9.585064e-03	4.195827e-03	9.033663e-03	1.038045e-02	7.716447e-03	8.212578e-03	8.183362e-03	4.151246e-03	4.656316e-03	1.633386e-02	-5.867011e-02	-4.312399e-02	-6.978291e-03	-2.813676e-02	-2.704308e-02	-5.782000e-02	5.302556e-04	9.782787e-03	5.775655e-02	2.607626e-02	4.581613e-02	2.646416e-02	3.183017e-02	2.090002e-02	1.088726e-02	3.283692e-02	1.483417e-02	2.037850e-02	3.193961e-02	-2.627134e-03	5.213805e-03	1.843928e-02	2.327081e-02	1.486383e-02	-2.809565e-03	-1.753066e-06	1.035720e-03	5.534494e-04	-2.719099e-02	5.864411e-04	6.000762e-04	-3.421407e-02	-4.255763e-03	7.537222e-03	4.265907e-04	7.835456e-05	-9.207882e-03	1.527252e-03	3.741261e-02	-1.554934e-04	-4.262556e-07	1.685099e-02	7.411428e-03	-4.616470e-04	3.900375e-02	5.227416e-04	4.450030e-04	-1.406297e-02	3.155514e-04	4.890198e-04	-1.059694e-03	-4.522899e-02	3.878579e-04	6.790429e-04	-3.887161e-02	-4.125614e-02	1.583375e-05
-6.474570e-02	0.000000e+00	0.000000e+00	0.000000e+00	0.000000e+00	0.000000e+00	-1.429666e-02	-2.038426e-04	-1.544784e-04	-1.957891e-05	5.963258e-06	0.000000e+00	-1.297870e-02	5.715333e-03	-2.021518e-07	1.397733e-02	7.141107e-04	-3.510596e-04	2.239773e-02	-7.957454e-06	0.000000e+00	0.000000e+00	0.000000e+00	0.000000e+00	-1.893655e-03	-4.387548e-04	-1.079310e-04	9.168297e-03	-1.479245e-02	3.381259e-02	-2.199036e-02	-1.471761e-02	-1.921548e-03	-6.209273e-03	3.188317e-03	-1.720052e-03	1.587548e-02	-1.521753e-03	0.000000e+00	-2.598310e-03	4.454132e-03	-6.388848e-05	-2.817194e-02	5.283310e-03	-1.776157e-03	-1.208190e-03	-1.959554e-02	3.989582e-02	2.406945e-02	2.097222e-02	-1.065468e-03	1.477935e-02	1.046525e-03	-1.504505e-02	-1.630167e-02	1.524573e-02	0.000000e+00	-1.332346e-03	0.000000e+00	-8.637935e-05	-1.049014e-02	-4.618140e-03	-6.602560e-04	8.365371e-03	3.232329e-03	-6.619705e-03	9.197448e-04	6.146079e-03	-5.163775e-04	7.917812e-03	2.029258e-02	1.303065e-02	1.238182e-02	-1.363839e-03	-4.209323e-08	-1.132620e-02	-4.271884e-04	-1.770149e-04	2.266925e-02	6.039044e-03	3.395164e-03	-5.494531e-05	3.457858e-02	4.471563e-03	2.578464e-02	2.568659e-02	3.326684e-02	2.006928e-02	-1.724111e-02	-1.088449e-02	7.488930e-03	0.000000e+00	0.000000e+00	0.000000e+00	0.000000e+00	7.604564e-09	-5.555384e-03	-4.873428e-04	-1.615069e-02	-2.385805e-02	-1.594024e-04	-3.993642e-04	-7.177727e-03	-3.982739e-03	-1.523838e-02	3.024782e-03	6.694117e-03	-4.589187e-04	1.541466e-02	0.000000e+00	0.000000e+00	-9.755790e-09	0.000000e+00	1.768061e-07	1.529508e-03	4.837753e-03	-2.534856e-05	-7.364243e-05	-6.412976e-03	0.000000e+00	4.510978e-05	8.545174e-04	2.327509e-07	-7.822751e-02	6.053243e-04	-4.376524e-04
-1.235980e-01	-6.008405e-02	0.000000e+00	-2.975563e-02	-1.985560e-02	-7.460000e-02	-8.709757e-05	-3.156903e-05	-3.204087e-02	-1.233709e-03	2.169261e-05	-5.140534e-08	-2.729826e-05	2.503423e-02	8.016923e-02	-8.405809e-06	1.291847e-01	1.123588e-01	-9.114934e-05	-1.030389e-01	-7.602183e-02	-4.502183e-02	-7.960804e-02	-8.200683e-02	-1.266386e-01	-1.530635e-02	-1.865571e-02	-6.877776e-03	1.306456e-03	2.834475e-06	6.821383e-04	-1.037490e-04	1.159613e-01	2.569157e-02	1.149381e-03	1.042172e-01	9.844456e-02	-2.086086e-04	2.720797e-02	9.721196e-04	3.029713e-03	6.651509e-02	2.747528e-02	9.409757e-02	8.695620e-03	6.873027e-04	-5.057265e-02	8.739543e-03	7.798025e-03	-1.106343e-01	7.267855e-03	-1.450990e-03	7.982692e-05	1.301831e-03	1.246061e-02	-9.237349e-04	-5.762382e-02	-3.718656e-04	-1.173144e-02	-1.036059e-01	-1.751646e-02	-1.468728e-01	-3.120657e-02	-1.322258e-04	1.161733e-03	4.727082e-02	-9.022013e-04	-2.268234e-02	1.634743e-02	2.630790e-03	-5.670672e-04	3.682461e-03	4.366617e-03	6.579125e-03	4.430460e-02	-1.460533e-04	3.645123e-02	5.015788e-02	1.383103e-01	1.080920e-01	2.354458e-01	1.617930e-02	3.289058e-03	1.151529e-02	-2.653355e-02	-5.859183e-02	-8.439993e-02	2.542061e-02	9.252641e-03	-1.137131e-02	-1.077575e-03	8.585270e-03	-3.564651e-02	8.086280e-03	-4.286734e-03	-3.136043e-02	-5.493873e-02	-3.432071e-02	-7.529027e-02	-4.521751e-02	-6.095920e-03	-4.818400e-02	-4.231409e-02	-1.486815e-03	-1.321006e-04	6.072773e-04	-8.699329e-07	-3.966172e-04	8.830419e-05	9.348862e-02	3.177062e-04	7.390831e-03	1.255055e-01	9.893900e-03	-6.837531e-02	-3.525763e-02	0.000000e+00	-2.306692e-02	0.000000e+00	-4.067783e-02	0.000000e+00	-2.419789e-05	-8.510251e-04	-8.527493e-03	9.169316e-08	-1.992947e-08	-2.264877e-05	2.246531e-02	1.124357e-01	1.649775e-04	6.626851e-02	4.134223e-02	2.601125e-05
1.005795e-01	-1.925651e-05	1.861496e-02	-4.253057e-02	-6.408289e-02	-7.113183e-05	7.991192e-03	-1.144625e-01	4.524734e-06	1.028695e-02	-5.395951e-03	1.482890e-08	1.863118e-08	0.000000e+00	1.333687e-05	1.276667e-05	3.854456e-02	-4.143594e-02	0.000000e+00	-7.730214e-02	-3.488983e-02	6.550252e-02	-4.251131e-03	-3.472522e-02	-1.408784e-01	3.005004e-01	3.385668e-02	-1.458766e-02	-1.027592e-02	-2.398407e-02	2.272273e-06	1.803239e-05	1.413969e-05	-2.683009e-02	-1.292379e-05	3.868555e-04	-1.039168e-01	-7.370308e-03	-5.677393e-03	1.807000e-01	-1.562414e-02	-1.386016e-01	-3.269101e-02	-1.056226e-01	-7.782163e-03	1.275471e-02	-5.092173e-02	1.184100e-04	3.386794e-04	1.021705e-04	1.216835e-04	1.734771e-04	8.962676e-02	1.088566e-03	3.986061e-01	1.686034e-02	1.041561e-01	1.841232e-02	-4.556872e-03	-1.269777e-02	-1.691224e-03	5.658512e-02	2.882922e-02	3.956267e-02	1.352817e-03	6.770298e-02	6.014588e-05	1.161116e-04	2.028455e-05	-3.017002e-02	-3.925057e-02	-1.476779e-02	4.661513e-04	-2.652909e-01	-5.898147e-02	4.893735e-03	2.818898e-03	-1.093832e-01	-3.355485e-03	8.211011e-02	-1.077241e-02	3.276461e-02	-7.309732e-02	-7.908595e-03	5.857975e-04	-1.020742e-03	4.856970e-04	9.206874e-05	1.654828e-04	2.204289e-04	3.935541e-04	4.999863e-02	-1.922073e-01	1.692131e-01	1.052770e-02	-3.656682e-04	-9.746990e-02	4.054551e-02	2.115221e-02	1.744599e-03	8.043012e-02	3.052619e-03	-3.521747e-02	1.409763e-05	2.552025e-06	-2.500538e-02	-1.720090e-07	0.000000e+00	0.000000e+00	1.054055e-05	2.967445e-04	-3.935896e-02	-7.461386e-02	0.000000e+00	-1.210726e-04	6.639140e-02	1.921222e-03	3.542589e-04	-3.755386e-02	-1.172107e-04	1.100777e-04	-2.543321e-02	2.591579e-06	0.000000e+00	0.000000e+00	5.083271e-08	0.000000e+00	0.000000e+00	0.000000e+00	8.102347e-06	1.220976e-02	1.226773e-02	0.000000e+00
7.280199e-02	-4.617174e-02	-2.931010e-02	-4.066745e-02	-2.583852e-02	-5.228229e-02	-2.196374e-02	-1.786934e-02	2.876949e-04	4.440697e-02	0.000000e+00	3.390916e-02	3.975536e-02	-5.824094e-05	-2.834339e-04	1.059442e-05	-5.026634e-02	-2.861448e-04	2.932484e-02	1.212884e-03	-5.671589e-02	-9.477328e-02	-9.004312e-02	-1.018394e-01	-1.637598e-01	-8.426728e-02	-1.026627e-04	2.208605e-03	6.121055e-05	3.746695e-02	1.557768e-02	1.554082e-03	-4.909457e-04	1.442529e-02	7.124514e-05	4.679149e-02	-3.047453e-04	4.050325e-03	3.578657e-02	4.689394e-03	1.879210e-02	3.939643e-03	2.774216e-03	6.042573e-03	6.036833e-03	-1.132158e-03	-1.198354e-02	-9.106612e-03	1.725824e-04	-4.956653e-02	-1.371657e-02	-4.820790e-03	-8.200880e-03	8.485555e-04	-6.279088e-03	-7.400746e-03	1.209276e-03	2.844139e-03	-6.759720e-02	-1.584570e-01	-1.743222e-01	-1.679852e-01	2.748270e-03	-2.237369e-03	-8.255120e-03	2.236478e-02	1.624978e-02	2.699091e-03	2.021288e-03	2.198279e-02	2.640650e-02	-4.129942e-03	2.131699e-03	1.276444e-03	4.167478e-02	1.457952e-03	-4.896646e-03	4.800003e-02	1.769141e-02	8.434715e-02	1.114110e-01	7.391216e-03	3.080332e-03	-1.375301e-03	-2.112334e-03	-1.248427e-02	-2.938996e-02	3.093043e-04	-7.504790e-02	-5.968968e-03	-1.022870e-02	1.284150e-03	-7.787667e-03	-1.031762e-02	-2.412940e-02	2.756233e-03	-7.441732e-02	-6.191600e-02	-8.697426e-02	-6.618224e-02	-3.178262e-02	-6.235433e-02	-5.282790e-05	1.214951e-01	4.068464e-02	4.409813e-07	-3.391404e-02	-9.868735e-03	-2.852438e-04	1.617700e-02	9.909021e-05	-1.485091e-04	1.156565e-01	3.288538e-05	1.274078e-02	-5.224214e-02	-2.091238e-02	-3.317651e-02	-1.902133e-02	3.773555e-05	1.278543e-05	-5.442257e-06	7.287922e-05	2.742350e-04	1.094326e-08	-1.921789e-06	6.490138e-07	-4.289404e-05	3.818994e-02	3.529776e-05	4.664784e-02	-1.987254e-04	-6.046210e-08
0.000000e+00	0.000000e+00	1.038403e-07	0.000000e+00	0.000000e+00	-6.144496e-05	3.203660e-04	4.751867e-08	9.387259e-08	-3.759587e-02	-2.132527e-02	-5.427312e-02	2.217481e-02	0.000000e+00	-1.821854e-04	-2.544594e-04	1.749779e-02	-4.087012e-02	3.802282e-08	0.000000e+00	0.000000e+00	0.000000e+00	-8.990887e-03	2.413002e-03	-3.356133e-06	1.731655e-07	-4.167776e-02	-6.656103e-02	1.401024e-02	8.061885e-03	-5.619559e-02	-7.914067e-04	-1.241271e-03	-7.867000e-05	4.868750e-03	-4.845853e-05	3.572246e-04	-2.192487e-10	8.281816e-06	4.115570e-02	8.423770e-03	3.786951e-03	-1.854765e-04	-3.878833e-04	-5.113522e-02	-1.146307e-02	8.513093e-03	-1.284309e-01	9.696861e-03	-8.005478e-03	-5.795930e-02	-3.287821e-02	0.000000e+00	-1.031969e-02	-1.550793e-07	-3.526130e-06	-1.091270e-01	3.940257e-03	5.775468e-04	-1.097394e-07	-7.127047e-03	3.003659e-03	2.507277e-03	5.372635e-03	1.036535e-06	-2.785646e-03	1.347019e-02	1.285013e-03	7.018451e-03	-3.806076e-05	-1.559685e-02	1.244929e-04	4.084220e-04	-1.634412e-02	-2.466192e-02	4.204546e-03	5.021187e-03	8.107332e-03	7.581826e-03	1.640335e-02	2.990078e-04	5.042642e-02	-7.279674e-03	-1.028757e-02	4.888635e-03	4.724462e-04	0.000000e+00	7.604564e-09	0.000000e+00	0.000000e+00	-3.154079e-04	-1.321971e-03	-4.234106e-02	-7.501412e-06	5.107755e-06	6.115694e-04	4.272766e-03	4.479976e-02	-1.279990e-08	-3.879854e-04	-1.261351e-02	-4.787816e-02	-8.608683e-03	0.000000e+00	0.000000e+00	0.000000e+00	0.000000e+00	3.945700e-02	-8.430204e-06	7.801415e-07	-3.204936e-04	-1.743628e-03	1.239066e-05	1.406623e-04	5.427733e-03	1.291922e-07	-2.922837e-02	-1.977280e-04	-4.958884e-05
2.557848e-01	2.676754e-04	5.149499e-05	-1.712666e-02	-6.111796e-02	-4.838456e-02	-1.385676e-02	1.925494e-05	3.063332e-05	4.360396e-05	6.529576e-06	1.947022e-06	3.432932e-08	0.000000e+00	-3.720866e-02	1.346848e-05	-1.105455e-03	-1.774734e-02	-8.117558e-05	5.352436e-02	2.951187e-02	-1.237507e-01	1.347899e-03	-5.884569e-02	6.140947e-02	2.542743e-03	3.399236e-03	1.207939e-03	2.345293e-03	1.598089e-03	3.754228e-04	2.887667e-03	-7.596128e-02	-7.150484e-02	2.335232e-03	-6.805691e-02	-7.947788e-02	4.107473e-03	5.424110e-03	2.065652e-02	2.218477e-02	1.033382e-02	2.715346e-02	8.535321e-03	2.214433e-02	-1.929410e-02	9.596280e-03	2.143015e-02	2.319446e-02	2.491742e-02	2.334433e-02	-8.824930e-02	-1.016765e-01	-2.097730e-02	3.222672e-03	-7.361942e-04	2.191161e-02	2.620362e-02	9.327265e-03	6.246627e-03	4.789872e-03	4.005800e-03	7.853319e-02	5.593601e-03	1.214015e-02	1.019201e-02	-2.464374e-02	4.794082e-03	4.555546e-03	-3.189587e-03	-6.552609e-02	-6.446585e-02	1.291702e-02	-1.187883e-01	-5.486484e-02	1.440351e-02	-3.351304e-02	1.381051e-02	1.822089e-02	1.754379e-02	2.222375e-02	9.804873e-03	1.062426e-02	3.323224e-02	2.436199e-02	2.308396e-02	3.055431e-02	2.315852e-02	3.824775e-02	-3.879928e-02	-2.256326e-02	4.292491e-02	1.937433e-03	2.610543e-02	5.829512e-03	8.669748e-02	1.449563e-03	3.407023e-04	6.375589e-04	-5.333833e-02	4.387661e-02	1.159323e-04	1.900443e-03	7.535690e-04	4.997605e-05	-1.967947e-02	-1.852194e-02	1.703262e-05	-2.411639e-02	-1.338287e-02	-2.978513e-02	-1.173130e-02	-5.467621e-02	6.008594e-03	5.690890e-02	2.784255e-04	3.795346e-04	9.438829e-05	7.264283e-05	1.479126e-04	4.640641e-05	3.938516e-05	2.480827e-02	8.393639e-05	1.204893e-05	2.254375e-05	0.000000e+00	-3.034772e-02	-2.458292e-02	-4.910736e-03	-1.844168e-04	-1.494788e-03	1.958751e-05
-3.770506e-02	0.000000e+00	0.000000e+00	0.000000e+00	0.000000e+00	1.371181e-03	2.891181e-05	-1.096441e-02	1.002288e-05	-2.878045e-02	1.688315e-05	-4.054765e-07	-1.069279e-06	-1.471075e-02	-7.823327e-05	9.252314e-02	-1.382099e-03	-7.430881e-05	0.000000e+00	0.000000e+00	6.045628e-08	0.000000e+00	3.931719e-05	6.812516e-05	-1.760484e-02	1.459724e-03	-6.370616e-02	-7.229470e-02	6.898081e-02	7.001023e-06	-1.782718e-02	-2.906698e-04	2.615235e-02	-2.362125e-04	-7.018563e-03	0.000000e+00	4.930068e-03	-7.771757e-10	1.526755e-05	3.712239e-02	3.219216e-03	6.256165e-03	-4.169300e-02	6.433732e-03	6.281021e-04	8.675024e-04	5.212544e-02	-1.725430e-01	2.257989e-04	-6.405296e-03	-4.899425e-03	1.362690e-02	0.000000e+00	-1.441755e-08	0.000000e+00	-4.266384e-07	-1.405157e-01	1.908407e-04	-1.415794e-01	-1.273750e-02	6.366873e-03	2.822134e-03	1.756113e-03	4.825190e-04	6.448757e-03	2.245435e-04	-1.835022e-03	2.005769e-04	8.423140e-05	0.000000e+00	-1.628729e-06	3.333103e-08	6.485490e-05	-8.281199e-03	-1.143345e-02	4.774708e-03	2.486780e-02	-2.807202e-02	5.646482e-03	4.084424e-03	3.454998e-03	6.566730e-02	-3.040260e-03	-1.746027e-02	5.706419e-04	-2.016343e-05	0.000000e+00	0.000000e+00	0.000000e+00	3.802282e-09	-6.234194e-02	4.073599e-05	2.424817e-05	-5.696722e-02	2.551461e-03	2.356898e-05	1.539802e-04	5.773353e-03	6.767136e-06	-1.573334e-04	2.855106e-03	-1.843602e-02	2.601718e-02	0.000000e+00	0.000000e+00	0.000000e+00	0.000000e+00	1.232400e-03	-3.809137e-02	1.975230e-04	1.321010e-05	-6.277359e-03	1.591923e-05	5.037511e-06	0.000000e+00	-1.933293e-06	-1.480583e-02	8.109306e-02	-2.782873e-02
1.289919e-01	2.101956e-04	8.393553e-05	-3.018381e-02	4.926487e-05	-3.723900e-02	5.564046e-04	4.457155e-05	5.563021e-03	4.631771e-04	6.173201e-04	1.332501e-05	7.980330e-05	-4.487534e-02	-5.981300e-02	1.683669e-04	-9.200381e-07	-3.006478e-02	7.067233e-05	2.285786e-02	-3.622087e-02	-9.174639e-02	6.863285e-04	4.790772e-04	7.485129e-02	1.977816e-03	8.948056e-04	5.923022e-02	-3.700920e-02	7.189901e-04	3.011738e-03	2.150503e-03	-8.865088e-02	-9.185245e-02	7.683367e-04	-3.639869e-02	-2.112647e-02	1.547260e-03	-1.866989e-02	8.461476e-03	5.269511e-03	7.217817e-03	1.701236e-02	9.599516e-03	1.245273e-02	7.314440e-03	6.918925e-03	7.518470e-03	1.683487e-02	1.167915e-02	1.592516e-02	-5.565801e-02	-2.951695e-02	5.207346e-03	-1.825389e-04	1.344516e-02	5.837350e-03	1.088237e-03	5.542724e-02	-3.590303e-02	4.870916e-03	-8.751804e-02	2.056145e-02	3.867692e-02	1.242035e-03	4.472334e-02	-5.050636e-02	3.058030e-03	6.219864e-03	1.268510e-02	-4.314212e-02	-2.627416e-02	1.113478e-02	-8.694207e-02	-8.665837e-03	3.658966e-03	-3.873819e-02	1.175341e-02	6.815324e-02	4.152962e-02	1.868088e-02	-2.440992e-02	-1.015691e-04	3.707197e-03	-1.134559e-02	1.103551e-02	2.252210e-02	1.726411e-02	-2.970326e-02	-4.206699e-02	-3.472939e-02	9.600449e-03	-1.756043e-04	1.198162e-04	7.662661e-04	3.539164e-02	4.532257e-04	-8.743530e-03	-5.859562e-02	-5.828228e-02	1.698467e-03	1.155787e-03	4.469359e-03	1.133225e-02	5.160661e-03	2.162922e-03	1.819581e-03	9.779203e-04	-4.360678e-02	-3.988581e-02	3.428091e-04	-1.028360e-02	-8.177449e-02	8.173965e-04	1.388416e-01	8.590768e-05	4.580279e-05	7.264051e-05	7.723742e-05	4.518933e-04	7.155794e-05	6.119804e-05	6.928939e-05	-2.028277e-04	-1.325815e-04	-1.352403e-02	1.720569e-04	-1.505581e-02	-1.511546e-03	2.118360e-05	-2.569940e-02	3.126718e-06	7.667735e-05
-6.887344e-02	-8.733403e-07	0.000000e+00	0.000000e+00	-1.526168e-02	0.000000e+00	0.000000e+00	-3.443135e-02	4.519165e-04	-1.913410e-02	3.057959e-05	-1.588759e-03	-1.709357e-02	3.235881e-03	1.664408e-03	6.975456e-05	3.336302e-03	-2.786013e-04	1.003837e-04	-1.077101e-03	-3.378013e-02	0.000000e+00	0.000000e+00	8.868473e-05	-1.367775e-02	-1.633825e-02	-5.936592e-03	4.917884e-04	3.602771e-04	-5.657706e-03	-1.329614e-02	3.590877e-04	-2.863927e-04	6.413016e-02	-8.993936e-03	-9.811560e-02	1.263124e-01	9.156539e-03	7.248096e-03	-1.031441e-01	1.037461e-03	3.316556e-04	1.235359e-02	1.590857e-03	1.394483e-06	8.288401e-03	5.222271e-03	2.688108e-03	1.736985e-03	9.081981e-04	-9.451433e-03	-4.174722e-03	-2.871730e-03	1.815953e-03	3.231819e-03	-1.791043e-02	2.767930e-03	-1.121395e-02	4.760310e-04	1.346669e-04	-6.279954e-03	-7.230515e-03	8.890251e-05	-2.869887e-02	-7.880188e-03	3.094147e-03	9.971405e-04	5.627583e-04	7.133319e-03	8.375879e-04	-1.030940e-03	2.160530e-02	5.615109e-04	-3.949518e-03	1.787807e-02	2.533810e-03	2.648715e-02	1.182391e-01	1.293768e-04	5.296660e-05	2.456820e-03	7.172759e-04	1.137950e-02	1.072256e-02	4.878867e-03	2.088684e-03	2.714208e-03	5.367505e-04	3.098544e-03	-7.199094e-03	-1.407798e-02	2.491470e-03	-1.153870e-02	-2.162579e-02	5.291709e-03	-5.034989e-02	-1.101587e-04	-2.190947e-08	0.000000e+00	-2.200858e-02	1.258258e-05	-8.087425e-07	2.476526e-04	6.801202e-04	-2.024073e-02	-3.080674e-03	-3.080489e-02	-1.987161e-02	-2.655201e-05	1.821468e-02	1.717300e-02	-4.522081e-04	-8.556805e-04	2.480685e-04	-5.927999e-02	-1.741055e-06	0.000000e+00	0.000000e+00	0.000000e+00	0.000000e+00	-8.070436e-09	-3.154676e-02	-3.707144e-02	6.943398e-08	3.877189e-02	-3.412582e-02	-2.390739e-02	-1.178701e-05	2.673362e-02	-1.219001e-08	3.169519e-02	1.223853e-01	-3.001155e-03
-9.917534e-02	-3.139807e-02	-2.075220e-02	0.000000e+00	-4.101628e-02	-2.957165e-02	-1.186483e-02	4.670902e-05	1.095132e-04	2.370530e-05	1.343650e-04	1.528086e-02	6.841989e-05	-9.461846e-04	-4.590777e-04	8.374898e-04	2.385771e-02	1.331910e-01	8.664570e-05	-3.445426e-02	-5.588315e-02	-3.390983e-02	-3.832887e-02	-1.047106e-01	-5.419916e-02	4.216566e-05	4.531805e-02	1.800086e-03	9.100824e-03	-4.639390e-04	1.414938e-05	8.813083e-05	-5.553829e-03	-1.214808e-03	1.315270e-03	2.328134e-02	1.352073e-02	5.328763e-04	-4.202231e-04	6.457217e-02	1.374239e-02	5.931715e-02	1.544847e-02	4.305284e-03	2.737351e-03	8.941918e-03	5.117479e-03	4.653187e-03	2.380321e-03	1.327744e-04	1.197438e-03	-1.446153e-02	-1.171067e-03	2.558000e-03	5.118415e-03	3.702706e-03	-2.127094e-03	6.284831e-03	-1.643630e-02	-7.471591e-02	-9.282892e-02	4.866126e-04	2.010712e-03	-2.267712e-02	2.544450e-03	1.918002e-03	2.232035e-03	-4.500024e-03	3.154330e-05	2.914617e-04	-2.284195e-02	1.703485e-02	9.539122e-03	2.162874e-03	6.591379e-02	8.863070e-02	1.240242e-02	3.298858e-03	6.661640e-03	1.457053e-03	5.749540e-03	3.719220e-03	7.790207e-03	2.038050e-03	7.373734e-03	5.193926e-03	2.288398e-03	1.115741e-02	1.456502e-03	-7.671650e-04	-5.020436e-03	5.702049e-03	5.700895e-03	3.712673e-03	4.601179e-04	-1.086303e-02	-5.522091e-02	-4.857644e-02	0.000000e+00	-4.372775e-02	-5.155805e-02	-9.636812e-03	4.551510e-04	5.970017e-04	1.571246e-04	7.342928e-04	8.065739e-06	-2.490872e-03	-3.026319e-03	9.698620e-02	-1.242159e-03	5.563586e-03	1.162154e-01	9.863493e-05	-5.885474e-02	-1.068429e-02	-1.458648e-02	-3.034907e-05	-1.570716e-02	-1.882438e-02	-1.047243e-02	5.415956e-04	3.179358e-05	1.700783e-05	1.803303e-05	-3.717354e-03	8.740149e-06	3.693546e-02	4.205055e-02	3.757086e-04	1.024667e-04	3.746647e-02	3.443163e-05
-2.306053e-02	-5.306226e-02	-5.606596e-03	-1.620397e-05	-1.062018e-01	-1.509797e-02	5.923629e-02	5.367994e-03	2.942901e-06	0.000000e+00	0.000000e+00	3.003803e-08	0.000000e+00	0.000000e+00	1.888526e-02	2.568880e-02	1.885102e-02	5.332344e-02	-3.118276e-05	-2.825171e-02	-8.239939e-02	7.499993e-03	-8.012052e-02	-8.731294e-02	-1.867515e-01	5.505113e-02	2.215211e-01	2.511875e-10	0.000000e+00	-1.058462e-05	-5.472118e-09	0.000000e+00	0.000000e+00	-9.120270e-03	4.870538e-05	3.901497e-02	1.607011e-02	-1.026907e-04	6.537106e-02	1.155492e-01	4.372095e-02	-2.849896e-02	4.145798e-03	-2.113640e-02	2.341078e-02	-4.750533e-03	6.391721e-04	1.348668e-06	-6.556209e-03	-1.981195e-05	5.460619e-05	1.142054e-08	7.381199e-02	1.625556e-03	1.857013e-01	-2.488516e-01	-5.990181e-02	-3.505125e-03	-4.990971e-02	-2.384100e-02	-6.537802e-03	1.919351e-02	5.464238e-03	1.552568e-02	4.861949e-03	8.125004e-03	-1.581210e-06	-8.913446e-07	-5.155539e-03	-6.091276e-07	4.805124e-04	1.838178e-02	2.974186e-03	-1.442525e-01	-7.819387e-03	-1.476960e-02	1.665638e-02	-1.404407e-02	3.747413e-03	1.338542e-01	1.344713e-02	8.631028e-02	-4.331112e-02	-1.145111e-02	1.709194e-02	0.000000e+00	1.053078e-02	-3.153134e-02	-2.627847e-05	2.855020e-08	-1.003941e-02	-1.605762e-02	-1.155456e-01	-6.952626e-02	-5.165243e-02	-1.299316e-01	-9.739146e-02	-2.757157e-05	5.352178e-05	9.015375e-04	7.552066e-03	1.387572e-03	3.534764e-03	5.467062e-09	0.000000e+00	0.000000e+00	0.000000e+00	0.000000e+00	0.000000e+00	-1.002059e-02	5.473033e-03	-2.605897e-05	9.910675e-02	-5.421592e-05	-9.041683e-02	-3.726412e-06	-1.301520e-05	-1.855244e-02	-1.103281e-04	-1.237507e-02	2.736933e-04	1.099245e-02	0.000000e+00	0.000000e+00	0.000000e+00	0.000000e+00	0.000000e+00	0.000000e+00	1.683457e-05	8.134439e-03	6.251328e-03	1.404387e-01	-2.635693e-08
-8.431890e-02	0.000000e+00	0.000000e+00	0.000000e+00	-2.345089e-07	1.817234e-02	0.000000e+00	-4.398421e-04	-6.456820e-05	1.611181e-03	0.000000e+00	2.198294e-06	2.011931e-07	4.587641e-04	8.520815e-03	2.109704e-06	5.036952e-05	4.794822e-04	-8.549680e-08	2.062645e-02	-1.353498e-02	0.000000e+00	-1.279700e-06	-2.411570e-03	-1.142522e-04	5.994216e-03	2.396001e-02	-5.236016e-04	6.689162e-07	1.060952e-03	-8.388623e-03	5.974003e-09	-1.868473e-02	7.912413e-03	6.536920e-03	-8.662091e-03	-1.373933e-02	4.025128e-06	-6.053041e-02	-4.738750e-04	-7.129676e-03	-4.228511e-03	4.239496e-02	-5.777110e-03	4.762721e-06	-1.866690e-02	-1.519697e-02	5.475643e-04	-1.184491e-03	6.898092e-05	-4.579480e-02	2.234759e-02	2.717905e-02	-3.853213e-02	2.312079e-03	2.863174e-02	-4.320694e-02	-3.550211e-02	-1.336764e-03	8.642898e-04	-4.019141e-04	-6.554855e-02	-2.410890e-03	-4.810648e-06	-8.389529e-04	-4.309651e-03	-2.117077e-06	-6.696520e-04	1.951120e-05	2.506921e-05	2.382261e-02	1.220887e-02	1.409682e-02	8.308337e-04	6.870229e-03	1.650350e-02	-7.758306e-02	-1.507011e-04	6.137608e-04	-2.607075e-03	-4.073789e-02	-6.357831e-02	-1.559169e-05	-4.865507e-02	-1.790879e-02	4.345314e-04	4.805186e-03	2.510528e-02	2.910482e-02	2.507479e-02	2.758773e-02	9.586333e-04	2.954970e-03	3.094044e-02	2.167935e-03	-3.451027e-03	-2.834990e-05	0.000000e+00	0.000000e+00	-2.707222e-03	-1.098265e-06	2.201029e-08	-2.837284e-04	-1.504676e-03	-1.086092e-07	-4.073889e-07	8.618042e-06	-2.580302e-08	4.077480e-03	4.900854e-03	1.486975e-04	-1.357204e-03	-4.114898e-03	2.676220e-06	-9.745683e-04	0.000000e+00	0.000000e+00	0.000000e+00	1.167497e-02	-2.573783e-07	6.000530e-06	2.810743e-07	1.329798e-03	1.538993e-02	5.598604e-07	-2.706131e-08	0.000000e+00	3.598976e-04	3.223378e-04	2.180316e-07	6.889819e-06	4.201149e-04	-5.697718e-09
-4.936463e-02	1.560674e-04	0.000000e+00	0.000000e+00	0.000000e+00	0.000000e+00	1.520752e-05	8.309800e-06	3.597648e-06	-5.668260e-08	2.363063e-07	-3.707604e-07	-3.595990e-07	-3.296555e-05	-9.607201e-04	1.334982e-05	1.292571e-04	5.554899e-03	-2.198069e-06	-1.089824e-03	-1.916241e-02	0.000000e+00	0.000000e+00	-1.332114e-02	-5.573102e-06	5.349081e-05	4.915532e-05	-2.193123e-06	-2.780634e-04	-5.675060e-02	-7.998102e-02	-4.178562e-02	-8.787844e-05	-1.495403e-03	-3.365662e-02	3.120819e-03	4.187988e-02	2.096767e-05	-1.650755e-02	1.324613e-03	-4.688389e-06	4.074364e-04	1.771520e-02	1.243203e-03	2.221619e-03	4.120724e-03	-2.236918e-05	1.431406e-02	-1.732945e-03	2.306886e-03	1.393345e-02	6.003264e-04	6.959037e-04	4.132965e-04	6.015824e-03	-2.177510e-02	-1.375681e-03	-4.400406e-03	-3.790893e-02	-5.097118e-09	1.179687e-05	-1.227402e-02	-3.948485e-02	-1.889374e-02	2.399206e-03	-7.402432e-04	-6.198547e-03	-1.391811e-02	-2.956797e-02	4.031199e-05	-1.106202e-03	2.625279e-04	1.217531e-05	1.007374e-02	2.187795e-02	-4.756079e-04	3.899427e-02	3.243291e-03	1.224838e-04	1.929277e-04	-1.108843e-02	1.305332e-03	1.450959e-03	-2.918353e-03	-2.890814e-03	2.054738e-03	6.155651e-03	1.260082e-03	1.088375e-02	1.270407e-03	8.933907e-04	5.818723e-04	7.012812e-03	-1.022821e-04	-1.823232e-03	-7.985477e-03	0.000000e+00	0.000000e+00	0.000000e+00	-2.082680e-05	2.092053e-08	-5.190511e-04	1.737149e-05	-5.199123e-02	-5.512938e-08	-1.628250e-06	-5.852963e-02	-5.833992e-03	-7.967897e-03	2.998176e-02	-2.769976e-02	3.046964e-04	1.361029e-01	6.391354e-06	-2.027133e-02	0.000000e+00	0.000000e+00	0.000000e+00	0.000000e+00	0.000000e+00	0.000000e+00	1.832338e-05	1.212609e-06	1.459247e-05	2.499337e-02	3.288881e-07	6.037173e-04	-4.293909e-02	-4.978969e-05	-3.433912e-08	1.112875e-04	1.612230e-04	-1.536430e-06
-5.682700e-02	1.655235e-04	-3.573789e-02	-2.012139e-02	6.607968e-05	-2.628600e-02	2.204866e-08	-1.409398e-02	2.313716e-05	3.509595e-04	1.770612e-05	7.419934e-04	-1.119333e-02	2.994991e-03	2.138176e-02	6.417910e-05	3.306577e-03	1.253707e-03	3.941033e-04	-3.365797e-02	-7.417723e-02	-2.010078e-02	-7.303857e-02	-4.676308e-02	2.434069e-04	-5.175516e-02	7.573342e-04	2.721644e-04	4.359678e-04	6.655448e-02	7.490514e-04	-5.608474e-03	-1.003467e-03	1.126023e-02	1.834095e-04	2.219433e-03	6.840298e-02	5.578701e-04	1.346715e-02	6.647307e-03	2.493619e-05	5.283723e-03	7.330105e-03	3.573003e-03	6.545273e-03	8.588068e-03	1.738909e-03	4.340800e-03	2.562581e-03	-5.130709e-02	7.352951e-03	-3.074630e-02	-2.098782e-02	2.506576e-03	-6.601371e-03	-1.024393e-02	5.762317e-03	-9.297724e-05	-7.209752e-02	-7.525657e-02	-9.506243e-02	-9.467249e-03	1.209319e-03	2.465741e-03	3.208570e-03	5.572953e-03	2.171480e-02	4.465333e-03	3.170914e-03	1.707864e-03	-8.137909e-03	4.029387e-02	-3.423848e-03	-2.212283e-03	4.487517e-02	2.410300e-03	5.282749e-02	1.224541e-02	5.062115e-02	7.416988e-03	-3.606415e-04	6.817441e-03	1.269522e-03	-1.692185e-02	3.264096e-03	-2.816900e-02	-4.088179e-02	3.632432e-03	3.426046e-03	-3.148968e-02	-5.637380e-02	2.633828e-03	-8.658128e-03	-1.479184e-02	-2.012427e-02	-4.562901e-02	-5.800555e-02	-3.104174e-04	-4.525082e-02	-1.143393e-02	-1.795770e-02	-8.512022e-06	1.273444e-03	1.624288e-04	-1.412047e-04	7.287888e-05	2.917341e-05	1.049793e-06	4.417392e-02	1.026175e-02	6.163614e-04	3.937335e-03	3.750468e-03	3.608851e-04	-8.406539e-02	-3.008169e-02	-6.860181e-05	0.000000e+00	-3.214706e-02	-5.276134e-03	-1.980968e-02	2.256680e-04	2.898800e-05	3.049614e-02	-1.691980e-02	-2.689034e-03	0.000000e+00	5.945122e-02	1.350308e-01	2.645973e-05	-2.391471e-05	4.017184e-04	2.273848e-05
1.019544e-01	1.507992e-03	1.061399e-03	4.481445e-03	-7.948945e-02	-3.779020e-02	3.464166e-03	-9.239184e-02	0.000000e+00	0.000000e+00	0.000000e+00	0.000000e+00	0.000000e+00	0.000000e+00	0.000000e+00	-1.626095e-05	-2.091645e-05	-1.838782e-03	0.000000e+00	-6.908948e-02	-3.622892e-02	4.686388e-03	4.174687e-03	3.228154e-03	-1.156611e-01	1.792114e-01	1.268236e-01	-3.992548e-05	0.000000e+00	0.000000e+00	0.000000e+00	0.000000e+00	0.000000e+00	-9.223175e-04	-2.746081e-03	6.361731e-05	-8.943057e-02	-1.825325e-05	2.244492e-02	1.373719e-01	2.784572e-02	-1.156626e-01	-4.549083e-02	-8.536136e-02	7.246435e-03	-1.823164e-03	-3.257876e-04	-6.667888e-06	-1.864341e-04	2.528018e-07	0.000000e+00	-6.259009e-05	-1.249166e-02	-1.288526e-02	2.255340e-01	-8.300510e-03	-2.268807e-04	2.798883e-02	-1.288450e-02	7.625616e-03	1.148269e-02	1.503180e-01	7.200843e-03	1.056766e-03	-2.324164e-02	3.618331e-08	-1.417408e-07	-7.603183e-03	0.000000e+00	0.000000e+00	-2.885044e-05	-2.498191e-03	-2.960784e-03	-7.745373e-02	-3.969229e-03	-3.959846e-05	-1.195541e-03	-9.118192e-02	3.608528e-02	6.475748e-02	1.196412e-02	6.335281e-02	-1.697493e-02	-2.292689e-02	3.836294e-02	-4.672821e-06	-2.090232e-04	-1.638960e-05	5.195332e-04	-3.416180e-05	-1.210351e-02	-1.851486e-02	-1.467443e-01	4.104727e-02	-2.884232e-04	1.353494e-04	-1.314321e-01	2.180088e-03	6.033273e-02	1.491030e-01	1.104599e-03	-3.024986e-02	-9.982915e-02	0.000000e+00	0.000000e+00	-4.536160e-07	0.000000e+00	0.000000e+00	0.000000e+00	0.000000e+00	-4.600855e-03	-5.660968e-05	-7.744027e-04	-1.046099e-05	5.206987e-02	7.400782e-02	2.399303e-04	6.340435e-04	-4.876188e-02	3.564084e-04	-1.955205e-06	-1.240316e-02	0.000000e+00	0.000000e+00	0.000000e+00	0.000000e+00	0.000000e+00	0.000000e+00	0.000000e+00	0.000000e+00	-1.769364e-05	7.141579e-04	0.000000e+00
-2.899621e-01	6.622455e-02	8.447616e-03	3.714035e-02	1.147882e-01	-2.085489e-01	-2.474530e-01	-4.244514e-02	-7.437176e-02	-9.461501e-02	5.605974e-01	2.238134e-01	5.282265e-01	6.414767e-02	-3.631141e-02	-1.366781e-01	-1.971260e-01	-1.758513e-01	5.208979e-01	-8.161484e-02	5.204224e-02	-1.965482e-01	-1.588540e-01	-3.314682e-02	-7.084442e-02	-3.964387e-02	1.815234e-01	1.187684e-01	-1.870180e-02	-2.499525e-01	-1.650188e-01	-1.647047e-01	-1.002367e-01	-8.464464e-02	4.828581e-01	3.049375e-02	2.918397e-01	-2.266010e-01	1.540684e-01	2.218574e-01	-9.412384e-02	2.633943e-01	4.552478e-02	-1.079572e-01	-6.093768e-02	-1.165443e-01	3.126261e-02	-1.091093e-01	2.146329e-01	-6.500920e-01	-3.485964e-01	-4.883525e-02	-1.137604e-03	-2.179963e-01	-2.696662e-01	-9.952335e-02	5.147121e-02	-1.217117e-01	2.471248e-01	-2.231893e-01	-5.264404e-02	-3.861913e-01	-3.406186e-02	4.053913e-01	1.454895e-01	2.521193e-01	-1.112921e-01	3.191794e-01	-4.352052e-01	-3.000087e-01	-3.682879e-01	-4.266487e-02	1.337905e-01	-3.283144e-01	-4.131017e-01	4.333604e-01	2.695732e-01	2.931168e-01	-9.074732e-03	-1.122245e-01	3.645513e-01	9.770230e-02	9.320890e-02	-1.183758e-01	6.123811e-01	3.767903e-01	-3.312381e-02	-2.748117e-01	1.563300e-01	-5.453665e-01	-2.614595e-01	-4.963115e-02	-4.896706e-01	-3.644559e-01	1.353327e-01	2.519582e-01	3.632252e-01	-1.052262e-02	-1.534761e-01	-1.012207e-01	-6.297990e-02	3.167217e-01	4.098219e-01	-5.798290e-02	-4.050801e-01	-1.142275e-01	-4.927281e-01	5.275183e-01	-1.556034e-01	3.488301e-01	-2.980553e-02	-3.819856e-01	-2.643522e-01	-2.329693e-01	5.319956e-01	2.884507e-01	1.164936e-01	2.759607e-01	3.031756e-01	1.965779e-01	1.492564e-01	1.232102e-01	7.650854e-03	2.241706e-01	1.307480e-01	-7.631171e-02	-2.077161e-01	-4.950140e-01	-2.778828e-01	5.575438e-02	-4.004457e-01	-2.244871e-01	-1.407833e-01	7.335848e-01	1.832366e-01	2.064483e-01	3.380629e-01	1.507698e-01	2.910791e-01	1.958808e-01	-6.326146e-02	-6.055621e-02	-1.384668e-01	-6.741129e-01	2.980019e-01	5.725507e-01	-3.490684e-01	-1.534968e-01	2.167642e-01	1.120651e-01	1.278196e-01	-1.843330e-01	2.454537e-01	-5.778772e-01	-1.195047e-01	8.008560e-01	-9.119008e-02	2.039983e-01	-4.521447e-01	-3.393120e-01	3.969271e-01	-4.464486e-01	9.847450e-02	-1.796494e-01	-2.275270e-01	6.879765e-02	1.888781e-02	-5.064793e-02	4.059706e-01	1.344003e-01	-1.913172e-02	3.940111e-01	-6.898064e-02	-1.749046e-01	6.852992e-01	1.401717e-01	1.144435e-01	-4.605919e-01	2.290092e-01	-3.773792e-01	4.621048e-01	-3.146862e-01	-2.241930e-01	-2.836789e-01	2.026428e-01	1.637571e-01	-1.004794e-01	1.720202e-01	3.421405e-01	-4.246429e-01	7.239827e-01	-8.323931e-02	-3.180186e-01	9.153593e-02	7.025814e-01	2.775249e-01	-9.898132e-02	-9.540052e-02	-3.440853e-01	-7.013396e-01	-1.714115e-01	-5.451458e-02	-4.862574e-01	1.579611e-01	5.430344e-01	-2.482504e-02	2.939253e-01	-1.022139e-01	4.411732e-01	3.386674e-01	2.066961e-02	2.861961e-02	1.527277e-01	-2.692598e-01	2.369459e-01	-2.481602e-01	-3.041669e-01	4.876697e-01	4.387663e-01	2.247447e-01	2.638377e-02	1.546125e-01	-2.427361e-01	-9.568945e-02	-4.838881e-01	2.003520e-01	4.316409e-01	-4.771997e-01	-6.560245e-02	-1.309679e-01	1.624063e-01	-2.401705e-01	-2.324038e-01	-5.385723e-02	1.549850e-01	1.094087e-03	1.660963e-01	-1.940432e-01	2.753382e-01	2.745900e-02	-3.784529e-01	2.851609e-01	3.880426e-01	2.263776e-01	2.251607e-01	-8.572580e-02	-2.281718e-01	3.762808e-01	4.334364e-01	3.319265e-01	-3.508789e-01	-4.758888e-01	5.425906e-01	3.084709e-01	8.349102e-02	-6.427096e-01	-5.210760e-01	-3.921183e-01	3.056745e-02	-5.081492e-02	2.080717e-02	5.935238e-02	-2.549859e-01	3.009062e-01	2.324397e-01	7.772875e-02	-2.857800e-01	-4.839852e-01	-3.083397e-01	-3.579136e-01	9.186194e-03	-2.468760e-01	-1.182087e-01	7.519584e-02	-1.883064e-01	-1.756548e-01	1.317672e-01	4.236199e-01	2.257434e-01	1.826074e-01	3.110569e-01	-3.207230e-02	1.656289e-01	1.097835e-01	-5.378057e-01	-3.914338e-01	-2.746737e-01	-1.736817e-01	-1.983059e-01	2.668896e-02	-2.114804e-01	2.056085e-02	2.359743e-01	-5.300281e-02	-2.037267e-01	1.414783e-01	6.246749e-01	3.425577e-01	2.146263e-01	3.170390e-01	-1.410473e-02	2.561544e-01	1.736545e-01	-3.031511e-01	5.691112e-01	2.972472e-01	4.028952e-01	1.820602e-01	2.195676e-01	-2.346762e-01	1.523989e-01	-1.973597e-01	-8.517295e-02	-8.387913e-02	-1.995531e-01	-2.786266e-01	-1.262748e-01	-1.060649e-01	1.238749e-02	8.828964e-02	-2.599634e-01	-9.955651e-02	5.103578e-02	-3.590470e-01	-1.264424e-01	8.634558e-02	-3.862322e-01	-1.278628e-01	-2.714337e-01	2.307579e-01	3.579408e-02	-3.916781e-01	1.280133e-01	7.802310e-02	6.192419e-01	2.042639e-01	-2.260652e-01	-3.665059e-01	2.321216e-01	-1.781390e-02	-7.640749e-02	1.979940e-01	-5.453075e-01	-2.159647e-01	1.202503e-01	-3.416618e-01	-4.723580e-02	-2.941981e-01	4.356358e-02	6.363355e-02	-3.099224e-01	-7.370839e-03	1.785289e-01	6.810986e-01	2.898918e-02	-6.082515e-02	-2.124906e-01	2.534760e-01	8.672488e-02	-1.758055e-02	1.387395e-01
[truncated: 1,164,684 more chars]
