# Supplementary material for: Benchmarking Inverse Statistical Approaches for Protein Structure and Design with Exactly Solvable Models
Source: PLoS Comput Biol. 2016 May 13;12(5):e1004889. doi: 10.1371/journal.pcbi.1004889 (PMC4866778; doi:10.1371/journal.pcbi.1004889)
Supplement: S2 Code — See readme.txt file. (ZIP) [file pcbi.1004889.s003.zip › CodeS2/S_B/align_B_w0lp_pmin0g20.0001.sce]

1.000000e+00	1.132414e+00	3.662839e+00	9.196091e+02	6.216833e+01	2	378	27
9.523810e-01	1.132414e+00	3.662839e+00	9.196091e+02	6.216833e+01	2	378	27
9.070295e-01	1.132414e+00	3.662839e+00	9.196091e+02	6.216833e+01	2	378	27
8.638376e-01	1.132414e+00	3.662839e+00	9.196091e+02	6.216833e+01	2	378	27
8.227025e-01	1.136062e+00	3.610559e+00	8.815100e+02	6.133805e+01	2	378	28
7.835262e-01	1.136062e+00	3.610559e+00	8.815100e+02	6.133805e+01	2	378	28
7.462154e-01	1.254480e+00	3.364064e+00	2.414643e+02	5.830498e+01	2	378	32
7.106813e-01	1.321578e+00	3.318422e+00	2.503164e+02	5.757851e+01	2	378	33
6.768394e-01	1.321578e+00	3.318422e+00	2.503164e+02	5.757851e+01	2	378	33
6.446089e-01	1.145627e+00	3.265288e+00	2.150605e+02	5.690349e+01	2	378	34
6.139133e-01	1.175178e+00	3.200965e+00	2.201783e+02	5.627589e+01	3	379	37
5.846793e-01	1.175178e+00	3.200965e+00	2.201783e+02	5.627589e+01	3	379	37
5.568374e-01	1.175178e+00	3.200965e+00	2.201783e+02	5.627589e+01	3	379	37
5.303214e-01	1.209628e+00	3.127911e+00	2.332571e+02	5.573315e+01	3	379	38
5.050680e-01	1.209628e+00	3.127911e+00	2.332571e+02	5.573315e+01	3	379	38
4.810171e-01	1.209628e+00	3.127911e+00	2.332571e+02	5.573315e+01	3	379	38
4.581115e-01	1.209628e+00	3.127911e+00	2.332571e+02	5.573315e+01	3	379	38
4.362967e-01	1.428577e+00	3.085163e+00	2.150605e+02	5.527641e+01	3	379	39
4.155207e-01	1.411130e+00	3.033671e+00	1.291652e+02	5.484236e+01	3	379	40
3.957340e-01	5.694193e+00	3.062291e+00	2.020123e+02	5.443457e+01	3	381	43
3.768895e-01	1.123461e+00	2.987696e+00	1.219953e+02	5.442611e+01	3	381	45
3.589424e-01	1.123461e+00	2.987696e+00	1.219953e+02	5.442611e+01	3	381	45
3.418499e-01	1.213736e+00	2.981598e+00	1.264293e+02	5.442409e+01	4	384	49
3.255713e-01	1.213736e+00	2.981598e+00	1.264293e+02	5.442409e+01	4	384	49
3.100679e-01	1.178619e+00	2.963243e+00	1.244079e+02	5.410259e+01	4	384	50
2.953028e-01	1.178619e+00	2.963243e+00	1.244079e+02	5.410259e+01	4	384	50
2.812407e-01	1.172635e+00	2.915350e+00	1.284289e+02	5.380925e+01	4	384	51
2.678483e-01	1.172635e+00	2.915350e+00	1.284289e+02	5.380925e+01	4	384	51
2.550936e-01	1.172635e+00	2.915350e+00	1.284289e+02	5.380925e+01	4	384	51
2.429463e-01	1.132038e+00	2.848020e+00	1.157895e+02	5.330201e+01	4	384	53
2.313774e-01	1.065577e+01	3.179200e+00	2.641600e+02	5.306432e+01	4	385	54
2.203595e-01	6.765246e+00	2.861296e+00	3.499834e+02	5.284102e+01	4	386	57
2.098662e-01	1.359139e+00	2.511718e+00	1.324498e+02	5.262735e+01	4	386	60
1.998725e-01	1.133547e+01	2.720403e+00	2.352684e+02	5.180481e+01	4	389	64
1.903548e-01	1.601238e+01	2.677025e+00	1.285668e+02	5.160533e+01	4	392	69
1.812903e-01	1.867381e+01	2.747459e+00	1.353946e+02	5.123989e+01	4	395	73
1.726574e-01	3.584028e+01	2.999837e+00	1.981691e+02	5.088665e+01	4	399	75
1.644356e-01	1.849033e+01	2.591132e+00	1.133394e+02	5.105263e+01	4	400	80
1.566054e-01	2.331898e+01	2.617111e+00	1.297640e+02	5.105009e+01	4	408	88
1.491480e-01	1.374638e+01	2.654265e+00	1.773479e+02	5.105168e+01	4	413	94
1.420457e-01	2.053280e+00	2.222466e+00	9.179577e+01	5.134847e+01	4	416	102
1.352816e-01	2.455687e+00	2.154754e+00	9.146746e+01	5.121855e+01	4	417	107
1.288396e-01	2.033346e+01	3.337229e+00	3.324491e+02	5.068767e+01	4	429	115
1.227044e-01	4.042153e+01	3.499110e+00	5.490206e+02	5.029364e+01	4	451	130
1.168613e-01	4.638594e+01	3.438510e+00	4.790560e+02	4.992801e+01	5	482	153
1.112965e-01	4.197477e+01	3.881511e+00	8.220434e+02	5.004772e+01	5	492	170
1.059967e-01	5.896366e+01	4.287724e+00	2.057280e+03	4.994613e+01	5	517	191
1.009492e-01	7.501025e+01	5.650383e+00	3.431642e+03	4.963370e+01	5	532	204
9.614211e-02	5.691836e+01	3.044821e+00	6.338631e+02	4.953209e+01	5	546	223
9.156391e-02	5.877929e+01	4.674524e+00	5.990222e+02	4.934304e+01	5	559	235
8.720373e-02	6.125561e+01	6.276586e+00	7.581145e+02	4.970486e+01	5	580	257
8.305117e-02	9.011083e+01	8.662812e+00	1.023671e+03	4.893614e+01	6	621	276
7.909635e-02	9.385879e+01	5.758077e+00	4.791862e+02	4.925811e+01	6	634	294
7.532986e-02	1.185266e+02	4.887283e+00	1.149291e+03	4.902636e+01	6	667	313
7.174272e-02	1.169169e+02	4.713784e+00	8.488850e+02	4.873285e+01	6	682	335
6.832640e-02	1.203731e+02	4.300062e+00	1.933387e+03	4.859018e+01	6	740	365
6.507276e-02	1.191029e+02	4.905929e+00	2.600141e+03	4.878016e+01	6	781	400
6.197406e-02	1.230645e+02	4.639863e+00	6.567702e+02	4.814153e+01	6	822	430
5.902291e-02	1.076767e+02	6.272276e+00	5.293964e+02	4.801657e+01	6	897	460
5.621230e-02	8.007585e+01	1.155659e+01	5.755801e+02	4.818619e+01	6	952	519
5.353552e-02	6.568140e+01	6.931961e+00	4.709871e+02	4.830527e+01	7	1032	595
