# Supplementary material for: Benchmarking Inverse Statistical Approaches for Protein Structure and Design with Exactly Solvable Models
Source: PLoS Comput Biol. 2016 May 13;12(5):e1004889. doi: 10.1371/journal.pcbi.1004889 (PMC4866778; doi:10.1371/journal.pcbi.1004889)
Supplement: S2 Code — See readme.txt file. (ZIP) [file pcbi.1004889.s003.zip › CodeS2/S_B/align_B_w0lp_pmin0g20.0001t0.068.j]

1.932067e+00	1.560315e+00	1.385494e-01	-1.391978e+00	1.888025e+00	1.142104e+00	1.987594e+00	4.757286e+00	5.087040e+00	4.158048e+00	4.577200e+00	4.364488e+00	4.532327e+00	5.283613e+00	5.277092e+00	3.953247e+00	5.210295e+00	6.304077e+00	5.139517e+00
5.713324e-01	-7.050822e-02	-3.435197e-01	-4.458915e-01	2.443115e-01	-4.551556e-01	-2.769541e-01	2.002383e-01	5.975162e-02	-3.800115e-01	-4.924638e-01	-2.492246e-01	-6.084156e-01	6.826098e-01	8.991507e-01	-6.108107e-01	5.162840e-01	7.485847e-01	-5.636382e-01
2.650343e+00	2.715167e+00	2.967594e+00	2.590224e+00	2.682906e+00	2.284851e+00	2.217002e+00	2.237868e+00	9.404732e-01	6.953428e-01	6.832448e-01	4.960189e-01	-1.560861e-03	1.156458e+00	6.189756e-01	1.447210e+00	1.417884e+00	3.618419e-01	-1.547481e-01
3.086753e+00	4.570561e+00	6.995428e+00	6.005065e+00	7.205824e+00	3.986126e+00	2.839630e+00
3.782722e+00	2.005193e+00	2.732408e+00	2.314472e+00	2.721088e+00	2.244115e+00	1.491559e+00	1.640624e+00	2.805881e-01	-1.351047e-01	-5.969123e-02	-1.156979e-02	2.492481e-02	-1.872761e-02	3.809323e-01	6.328207e-01	1.059273e+00	1.794120e+00	-6.572847e-01
1.651173e-01	3.688861e-01	-2.092393e-01	-9.770625e-02	-3.248680e-01	1.019081e-01	-3.540154e-01	-6.513633e-01	-3.127835e-02	-1.581577e-01	-6.144925e-01	-6.343657e-01	-7.467114e-01	1.107980e+00	1.121589e+00	-1.703079e-01	7.932537e-01	8.114144e-01	-1.162942e-01
3.271443e+00	2.103783e+00	-9.884220e-01	1.811178e-01	2.465191e+00	2.449599e+00	3.477420e+00	5.484012e+00	5.807617e+00	5.528791e+00	5.759041e+00	5.741018e+00	5.650848e+00	5.654570e+00	5.657826e+00	5.130660e+00	5.560608e+00	6.006332e+00	5.903425e+00
2.777606e+00	1.436928e+00	2.067289e-01	6.046133e-01	1.575095e+00	1.198781e+00	1.360627e+00	2.212568e+00	2.051796e+00	1.702861e+00	1.586855e+00	1.511303e+00	1.399133e+00	2.097880e+00	1.924305e+00	1.519615e+00	1.826967e+00	1.790840e+00	1.805144e+00
5.123968e+00	6.410209e+00	7.361002e+00	6.389120e+00	7.184472e+00	6.053733e+00	5.280908e+00	4.634055e+00	1.154642e+00	-1.033040e+00	1.352553e-01	1.252485e+00	1.042289e+00	-1.630280e+00
1.431305e+00	1.089408e+00	4.134479e-01	4.520428e-01	9.735878e-01	1.303006e+00	1.640429e+00	1.544009e+00	1.895519e+00	2.074467e+00	1.977719e+00	2.191415e+00	1.853231e+00	2.595599e+00	2.363946e+00	2.041273e+00	2.305499e+00	2.467529e+00	1.788891e+00
3.734746e+00	2.629271e+00	6.954803e-01	-1.287927e+00	2.955705e+00	2.583100e+00	3.440322e+00	5.494172e+00	5.817811e+00	5.477661e+00	5.596658e+00	5.658679e+00	5.560437e+00	5.510142e+00	5.303277e+00	5.183416e+00	5.354717e+00	5.851820e+00	5.852753e+00
7.865281e-01	-2.480276e-01	-3.276160e-01	-1.261560e-01	-2.821853e-01	2.015690e-01	-1.646209e-01	-2.555013e-01	-3.157808e-01	-4.018304e-01	-3.084382e-01	-3.264292e-02	-3.448494e-01	8.143614e-01	7.253383e-01	-2.165025e-01	5.512282e-01	5.829984e-01	-5.185047e-01
3.577641e+00	2.695976e-01	-1.629753e+00	1.288422e+00	-3.655403e-01	1.050626e+00	4.159386e+00	4.067780e+00	3.642663e+00	3.854720e+00	3.888035e+00	3.417634e+00	4.718518e+00	4.797953e+00	2.939350e+00	4.877594e+00	5.214770e+00	3.915690e+00
5.621576e-01	8.349125e-01	-1.285385e+00	-6.459377e-01	-1.314529e+00	7.695574e-01	-1.549309e-01	-6.952847e-01	9.936128e-01	1.562819e-01	-5.789124e-01	-6.839101e-01	-7.859843e-01	8.210228e-01	1.022853e+00	-3.111556e-01	4.614714e-01	5.826805e-01	7.063473e-01
3.666348e+00	5.416897e+00	6.327146e+00	6.519865e+00	6.647737e+00	5.369166e+00	4.256735e+00	3.241511e+00	1.271219e+00	9.055447e-02	6.346396e-01	-1.928459e-01	-2.870090e-01	-2.015528e-01	-2.013372e-01	-1.954917e-01	1.662863e+00	1.845840e-01	-1.111137e+00
1.243630e+00	6.078053e-01	-4.630173e-01	1.963409e-01	-4.256861e-01	8.307094e-01	4.462304e-01	4.208973e-01	9.175935e-01	5.308179e-01	4.141372e-01	-5.316706e-02	3.145297e-01	-5.727505e-03	6.152518e-01	4.496891e-01	6.065649e-01	7.039549e-01	8.599058e-01
2.289431e+00	-1.463122e-01	5.558941e-01	1.852495e-01	7.140968e-01	5.408032e+00	5.548262e+00	4.377863e+00	4.986391e+00	4.990575e+00	5.043846e+00	5.711623e+00	5.959196e+00	3.787256e+00	5.321298e+00	6.360823e+00	5.852763e+00
1.018730e+00	6.870578e-01	4.000730e-01	1.977286e-01	4.458558e-01	2.195741e-01	-4.533236e-01	-3.384104e-01	6.911042e-02	-3.740814e-01	-4.973494e-01	-4.315012e-01	-5.577397e-01	2.998253e-01	5.439318e-01	6.912256e-02	5.222368e-01	3.997938e-01	-1.569809e-02
2.243261e+00	-1.286980e+00	2.944319e-01	-1.097561e-01	9.995688e-01	4.910403e+00	5.657397e+00	4.998064e+00	5.585336e+00	5.637550e+00	5.416864e+00	5.715098e+00	5.664253e+00	4.263157e+00	5.423742e+00	6.014858e+00	5.679846e+00
1.845001e+00	-3.053713e-01	-9.197227e-01	-5.810555e-01	-6.662629e-01	-2.792839e-01	-6.865292e-01	-9.779832e-01	-7.379272e-01	-3.694968e-01	-2.331818e-01	-2.064277e-01	-4.030211e-01	2.374311e+00	2.039724e+00	-3.904041e-01	5.358799e-01	1.023579e+00	-6.340166e-01
2.677331e+00	2.238894e+00	5.250662e-01	-6.110344e-01	2.366288e+00	1.343875e+00	1.657897e+00	4.398234e+00	4.160731e+00	3.812757e+00	4.118857e+00	4.040934e+00	3.974681e+00	4.416321e+00	4.318399e+00	3.679460e+00	4.110403e+00	4.932295e+00	4.710806e+00
1.139467e+00	-1.601855e-01	-8.137140e-01	-1.094489e+00	-2.388071e-01	8.119048e-02	8.463774e-02	1.229112e-01	6.306383e-01	5.118882e-01	5.446691e-01	1.392309e+00	5.316814e-01	3.461919e+00	3.467142e+00	1.136969e+00	2.304574e+00	3.079828e+00	5.064518e-01
4.028211e+00	5.346457e+00	6.021019e+00	5.680462e+00	6.277075e+00	4.934781e+00	5.071779e+00	4.728298e+00	1.980617e+00	4.636514e-01	1.261075e+00	5.641331e-01	2.409157e-01	1.965705e-01	2.878306e-01	2.352381e-01	2.422536e+00	1.066740e+00	3.671499e-01
3.254023e+00	1.931499e-01	-1.936607e-01	-8.944300e-02	6.556182e-01	1.477938e-02	-1.508920e-01	6.955622e-01	1.074349e+00	2.607582e-01	3.848355e-01	1.953878e-01	-2.290417e-01	2.131668e+00	2.029170e+00	3.709878e-01	1.718833e+00	1.627789e+00	1.993416e-01
1.933491e+00	1.557307e+00	-7.466890e-01	3.570756e-01	1.993677e+00	1.548894e+00	1.685779e+00	4.188370e+00	4.459069e+00	4.110421e+00	4.358119e+00	4.738808e+00	4.372851e+00	5.494987e+00	5.255656e+00	3.709827e+00	4.564511e+00	5.443443e+00	4.445932e+00
5.954030e-01	2.267934e-01	-2.229080e-01	-2.336038e-01	2.420934e-01	-1.214596e-01	-2.444030e-01	2.319115e-01	3.524323e-01	3.561769e-02	-1.148756e-01	-2.197213e-02	-1.902232e-01	1.855947e+00	1.729991e+00	1.017266e-03	1.211166e+00	1.375269e+00	4.945514e-01
4.637202e+00	6.248125e+00	7.271395e+00	6.375658e+00	7.170076e+00	5.841410e+00	5.229318e+00	4.918124e+00	2.072943e+00	-3.180744e-01	1.426981e+00	-7.343357e-01	-6.800287e-01	3.132135e-01	1.055039e+00	8.439798e-01	2.698654e+00	1.167704e+00	6.703805e-01
5.249574e-01	-8.840266e-02	-1.289267e+00	-6.049918e-01	-4.168302e-02	1.855855e-01	5.903027e-01	7.549310e-01	9.369707e-01	8.090746e-01	7.725661e-01	5.626263e-01	7.869216e-01	-3.183724e-02	7.302330e-02	7.049027e-01	3.303034e-01	1.682318e-01	9.706579e-01	3.839395e-01	-1.670731e-01	-1.547598e-01	-1.477816e-01	-1.682372e-01	1.268939e-01	7.580165e-02	2.233440e-01	5.615760e-02	1.313762e-01	3.746068e-01	2.119026e-02	1.773409e-02	-1.914361e-01	-9.829054e-02	3.378080e-01	-2.245418e-01	-3.587510e-01	-3.352086e-02	-4.225647e-02	-6.118697e-02	-2.179923e-02	-3.335188e-02	1.637192e-02	-4.651496e-02	-2.519432e-02	4.431884e-01	1.300446e-01	7.085981e-02	7.207208e-02	-2.093350e-02	-2.245358e-02	-7.121300e-02	-1.395083e-01	-5.082328e-02	2.667806e-02	-2.327629e-01	3.444487e-02	-1.546287e-02	-7.126936e-03	-2.533115e-03	-3.801626e-03	-8.956802e-03	-5.358389e-03	-3.183451e-03	-1.080156e-02	-6.655465e-03	-3.139743e-03	-2.885193e-03	-2.428478e-03	-2.758564e-03	-1.066352e-02	-2.334723e-02	-6.072799e-03	-3.190808e-02	1.422317e-01	-7.165258e-03	2.814155e-01	-1.097631e-01	-2.925270e-01	-2.818267e-01	-9.564557e-02	-1.424955e-01	-8.975021e-03	3.147606e-01	2.353521e-01	3.921880e-01	1.101624e-01	1.973376e-01	-1.124905e-01	-1.223159e-01	-4.620705e-02	2.480784e-01	-1.663674e-01	-1.576257e-01	1.646995e-01	1.740586e-01	-1.052005e-01	-1.044986e-01	-1.585476e-01	-9.190175e-02	-4.158612e-02	-2.177244e-02	4.818913e-01	-6.363634e-02	-2.905229e-02	-2.163299e-02	-8.965035e-02	-9.426689e-02	-1.469915e-01	3.066827e-01	9.439029e-02	-6.492601e-02	-3.663917e-02	1.390787e-01	1.855087e-01	-2.145638e-01	-8.480549e-02	-1.231158e-01	-1.769381e-01	-7.731503e-02	-1.993960e-02	2.403936e-01	3.854668e-01	-1.141232e-01	-1.140710e-01	-9.358225e-02	-8.965172e-03	-7.614839e-02	6.321071e-02	2.493330e-02	1.151752e-02	3.069644e-01	4.490327e-03	1.323246e-01	1.859791e-01	-5.027143e-03	2.071236e-01	2.500645e-01	7.706959e-02	1.240511e-01	1.475754e-02	1.488149e-01	1.266986e-01	-1.091982e-02	-9.602961e-02	3.767283e-02	-1.547951e-01	-1.362459e-01	3.759687e-02	-1.298195e-01	-2.262072e-01	4.080454e-02	1.449973e-01	1.026520e-01	3.919683e-01	2.897993e-01	1.648062e-01	6.029903e-02	7.098007e-02	-1.090671e-01	-2.458580e-01	-1.353906e-01	-6.949532e-02	-6.000172e-02	-5.896039e-02	-3.244580e-02	-5.847878e-02	-3.083015e-01	-1.376752e-01	-1.717438e-01	-1.372492e-01	-2.212246e-01	3.660322e-02	3.490774e-01	-1.014321e-01	9.063935e-02	-1.080619e-01	-9.570321e-03	-2.247887e-01	9.587853e-02	-5.886004e-02	-1.640926e-01	-2.119406e-01	-1.632233e-02	-8.455592e-03	4.768748e-02	-1.698779e-01	4.149964e-02	3.263516e-02	7.812506e-02	-4.077632e-02	2.337109e-01	-6.721921e-02	3.580197e-01	-4.544363e-03	3.800726e-01	6.602808e-02	-2.754407e-01	-2.003965e-01	-1.577069e-01	-1.602684e-01	4.752805e-02	-6.814742e-02	6.857692e-02	2.417046e-02	-4.464483e-01	-1.085026e-01	-7.719558e-02	-2.032031e-01	1.424895e-02	4.107872e-02	5.468671e-02	1.460799e-01	2.117222e-01	-2.656654e-02	-2.265078e-01	-1.193164e-01	-1.817786e-01	-1.085243e-01	8.127448e-02	2.784007e-02	-5.640635e-02	1.814783e-01	1.728978e-01	-1.606342e-01	2.012667e-01	3.567387e-01	-1.366935e-01	-2.953637e-01	6.869246e-02	4.219447e-01	2.278661e-01	6.724202e-02	-4.028496e-02	-9.817322e-02	-1.165560e-01	-2.820960e-01	-2.136722e-01	3.053041e-04	-1.612645e-01	-2.998300e-01	1.471132e-01	2.497493e-01	-1.624079e-01	2.517952e-01	1.424480e-01	-3.466796e-01	-2.811754e-01	4.451102e-02	7.610356e-03	1.036405e-01	-4.608997e-02	-1.724369e-01	-4.773831e-02	-3.588393e-01	-2.113188e-01	-1.445297e-02	-2.053735e-01	1.103967e-01	1.358727e-01	3.074898e-01	1.177621e-01	1.087661e-01	3.261357e-01	3.592337e-01	-4.840678e-02	-4.442836e-01	-9.247879e-02	2.331149e-01	1.127267e-01	-7.362947e-02	-1.833752e-01	-2.593540e-01	-5.345589e-01	-1.828323e-01	5.728004e-02	-6.124847e-02	1.095964e-01	4.424295e-02	1.134984e-01	3.488662e-02	6.666281e-02	2.868905e-01	2.927555e-01	-1.018189e-01	2.417551e-02	2.378061e-02	-1.395117e-01	2.602803e-02	7.228119e-02	6.180627e-02	1.131199e-01	4.303311e-02	2.677930e-01	-3.392659e-02	-2.950393e-01	8.223511e-02	2.225909e-02	1.207606e-02	-2.180720e-02	1.594799e-01	-1.861910e-02	1.884086e-01	9.075271e-02	-1.493573e-01	-5.418877e-02	-1.921786e-01	-2.221126e-01	7.199946e-02	1.577764e-01	-5.613257e-02	2.630256e-02	-1.567131e-01	-7.078017e-02	2.608668e-01	3.525171e-02	1.038134e-01	2.241748e-01	6.897233e-02	-5.799736e-02	9.649502e-02	5.761715e-02	6.519681e-02	-3.875278e-01	-3.445684e-02	5.278220e-01	7.428597e-02	-1.374755e-01	-6.117358e-02	-2.552339e-01	-4.381575e-01	-2.995406e-01	-2.096022e-01	-2.005732e-01	-1.721050e-01	-2.645819e-01	-3.514657e-02	-2.829579e-01	-8.285056e-02	-3.871430e-01	-2.934799e-01	-2.967766e-01	-1.106862e-02	2.323695e-01	3.768291e-01	1.475592e-01	-5.649463e-02	-1.228841e-01	4.681455e-03	-3.028535e-01	-3.944510e-01	-4.263502e-01	-3.569288e-01	-2.792545e-01	-1.344535e-01	-1.212991e-01	-2.387209e-01	-3.126579e-01	-1.730955e-01	-2.961746e-01	-2.432305e-01
0.000000e+00	0.000000e+00	0.000000e+00	0.000000e+00	0.000000e+00	0.000000e+00	0.000000e+00	0.000000e+00	0.000000e+00	0.000000e+00	0.000000e+00	0.000000e+00	0.000000e+00	0.000000e+00	0.000000e+00	0.000000e+00	0.000000e+00	0.000000e+00	0.000000e+00	0.000000e+00	0.000000e+00	0.000000e+00	0.000000e+00	0.000000e+00	0.000000e+00	0.000000e+00	0.000000e+00	0.000000e+00	0.000000e+00	0.000000e+00	0.000000e+00	0.000000e+00	0.000000e+00	0.000000e+00	0.000000e+00	0.000000e+00	0.000000e+00	0.000000e+00	0.000000e+00	0.000000e+00	0.000000e+00	0.000000e+00	0.000000e+00	0.000000e+00	0.000000e+00	0.000000e+00	0.000000e+00	0.000000e+00	0.000000e+00	0.000000e+00	0.000000e+00	0.000000e+00	0.000000e+00	0.000000e+00	0.000000e+00	0.000000e+00	0.000000e+00	0.000000e+00	0.000000e+00	0.000000e+00	0.000000e+00	0.000000e+00	0.000000e+00	0.000000e+00	0.000000e+00	0.000000e+00	0.000000e+00	0.000000e+00	0.000000e+00	0.000000e+00	0.000000e+00	0.000000e+00	0.000000e+00	0.000000e+00	0.000000e+00	0.000000e+00	0.000000e+00	0.000000e+00	0.000000e+00	0.000000e+00	0.000000e+00	0.000000e+00	0.000000e+00	0.000000e+00	0.000000e+00	0.000000e+00	0.000000e+00	0.000000e+00	0.000000e+00	0.000000e+00	0.000000e+00	0.000000e+00	0.000000e+00	0.000000e+00	0.000000e+00	0.000000e+00	0.000000e+00	0.000000e+00	0.000000e+00	0.000000e+00	0.000000e+00	0.000000e+00	0.000000e+00	0.000000e+00	0.000000e+00	0.000000e+00	0.000000e+00	0.000000e+00	0.000000e+00	0.000000e+00	0.000000e+00	0.000000e+00	0.000000e+00	0.000000e+00	0.000000e+00	0.000000e+00	0.000000e+00	0.000000e+00	0.000000e+00	0.000000e+00	0.000000e+00	0.000000e+00	0.000000e+00	0.000000e+00	0.000000e+00	0.000000e+00	0.000000e+00	0.000000e+00	0.000000e+00	0.000000e+00	0.000000e+00	0.000000e+00	0.000000e+00	0.000000e+00	0.000000e+00	0.000000e+00	0.000000e+00	0.000000e+00	0.000000e+00	0.000000e+00	0.000000e+00	0.000000e+00	0.000000e+00	0.000000e+00	0.000000e+00	0.000000e+00	0.000000e+00	0.000000e+00	0.000000e+00	0.000000e+00	0.000000e+00	0.000000e+00	0.000000e+00	0.000000e+00	0.000000e+00	0.000000e+00	0.000000e+00	0.000000e+00	0.000000e+00	0.000000e+00	0.000000e+00	0.000000e+00	0.000000e+00	0.000000e+00	0.000000e+00	0.000000e+00	0.000000e+00	0.000000e+00	0.000000e+00	0.000000e+00	0.000000e+00	0.000000e+00	0.000000e+00	0.000000e+00	0.000000e+00	0.000000e+00	0.000000e+00	0.000000e+00	0.000000e+00	0.000000e+00	0.000000e+00	0.000000e+00	0.000000e+00	0.000000e+00	0.000000e+00	0.000000e+00	0.000000e+00	0.000000e+00	0.000000e+00	0.000000e+00	0.000000e+00	0.000000e+00	0.000000e+00	0.000000e+00	0.000000e+00	0.000000e+00	0.000000e+00	0.000000e+00	0.000000e+00	0.000000e+00	0.000000e+00	0.000000e+00	0.000000e+00	0.000000e+00	0.000000e+00	0.000000e+00	0.000000e+00	0.000000e+00	0.000000e+00	0.000000e+00	0.000000e+00	0.000000e+00	0.000000e+00	0.000000e+00	0.000000e+00	0.000000e+00	0.000000e+00	0.000000e+00	0.000000e+00	0.000000e+00	0.000000e+00	0.000000e+00	0.000000e+00	0.000000e+00	0.000000e+00	0.000000e+00	0.000000e+00	0.000000e+00	0.000000e+00	0.000000e+00	0.000000e+00	0.000000e+00	0.000000e+00	0.000000e+00	0.000000e+00	0.000000e+00	0.000000e+00	0.000000e+00	0.000000e+00	0.000000e+00	0.000000e+00	0.000000e+00	0.000000e+00	0.000000e+00	0.000000e+00	0.000000e+00	0.000000e+00	0.000000e+00	0.000000e+00	0.000000e+00	0.000000e+00	0.000000e+00	0.000000e+00	0.000000e+00	0.000000e+00	0.000000e+00	0.000000e+00	0.000000e+00	0.000000e+00	0.000000e+00	0.000000e+00	0.000000e+00	0.000000e+00	0.000000e+00	0.000000e+00	0.000000e+00	0.000000e+00	0.000000e+00	0.000000e+00	0.000000e+00	0.000000e+00	0.000000e+00	0.000000e+00	0.000000e+00	0.000000e+00	0.000000e+00	0.000000e+00	0.000000e+00	0.000000e+00	0.000000e+00	0.000000e+00	0.000000e+00	0.000000e+00	0.000000e+00	0.000000e+00	0.000000e+00	0.000000e+00	0.000000e+00	0.000000e+00	0.000000e+00	0.000000e+00	0.000000e+00	0.000000e+00	0.000000e+00	0.000000e+00	0.000000e+00	0.000000e+00	0.000000e+00	0.000000e+00	0.000000e+00	0.000000e+00	0.000000e+00	0.000000e+00	0.000000e+00	0.000000e+00	0.000000e+00	0.000000e+00	0.000000e+00	0.000000e+00	0.000000e+00	0.000000e+00	0.000000e+00	0.000000e+00	0.000000e+00	0.000000e+00	0.000000e+00	0.000000e+00	0.000000e+00	0.000000e+00	0.000000e+00	0.000000e+00	0.000000e+00	0.000000e+00	0.000000e+00	0.000000e+00	0.000000e+00	0.000000e+00	0.000000e+00	0.000000e+00	0.000000e+00	0.000000e+00	0.000000e+00	0.000000e+00	0.000000e+00	0.000000e+00	0.000000e+00	0.000000e+00	0.000000e+00	0.000000e+00	0.000000e+00	0.000000e+00	0.000000e+00	0.000000e+00	0.000000e+00	0.000000e+00	0.000000e+00	0.000000e+00	0.000000e+00	0.000000e+00	0.000000e+00	0.000000e+00	0.000000e+00	0.000000e+00	0.000000e+00	0.000000e+00	0.000000e+00	0.000000e+00	0.000000e+00	0.000000e+00	0.000000e+00	0.000000e+00
0.000000e+00	0.000000e+00	0.000000e+00	0.000000e+00	0.000000e+00	0.000000e+00	0.000000e+00	0.000000e+00	0.000000e+00	0.000000e+00	0.000000e+00	0.000000e+00	0.000000e+00	0.000000e+00	0.000000e+00	0.000000e+00	0.000000e+00	0.000000e+00	0.000000e+00	0.000000e+00	0.000000e+00	0.000000e+00	0.000000e+00	0.000000e+00	0.000000e+00	0.000000e+00	0.000000e+00	0.000000e+00	0.000000e+00	0.000000e+00	0.000000e+00	0.000000e+00	0.000000e+00	0.000000e+00	0.000000e+00	0.000000e+00	0.000000e+00	0.000000e+00	0.000000e+00	0.000000e+00	0.000000e+00	0.000000e+00	0.000000e+00	0.000000e+00	0.000000e+00	0.000000e+00	0.000000e+00	0.000000e+00	0.000000e+00	0.000000e+00	0.000000e+00	0.000000e+00	0.000000e+00	0.000000e+00	0.000000e+00	0.000000e+00	0.000000e+00	0.000000e+00	0.000000e+00	0.000000e+00	0.000000e+00	0.000000e+00	0.000000e+00	0.000000e+00	0.000000e+00	0.000000e+00	0.000000e+00	0.000000e+00	0.000000e+00	0.000000e+00	0.000000e+00	0.000000e+00	0.000000e+00	0.000000e+00	0.000000e+00	0.000000e+00	0.000000e+00	0.000000e+00	0.000000e+00	0.000000e+00	0.000000e+00	0.000000e+00	0.000000e+00	0.000000e+00	0.000000e+00	0.000000e+00	0.000000e+00	0.000000e+00	0.000000e+00	0.000000e+00	0.000000e+00	0.000000e+00	0.000000e+00	0.000000e+00	0.000000e+00	0.000000e+00	0.000000e+00	0.000000e+00	0.000000e+00	0.000000e+00	0.000000e+00	0.000000e+00	0.000000e+00	0.000000e+00	0.000000e+00	0.000000e+00	0.000000e+00	0.000000e+00	0.000000e+00	0.000000e+00	0.000000e+00	0.000000e+00	0.000000e+00	0.000000e+00	0.000000e+00	0.000000e+00	0.000000e+00	0.000000e+00	0.000000e+00	0.000000e+00	0.000000e+00	0.000000e+00	0.000000e+00	0.000000e+00	0.000000e+00	0.000000e+00	0.000000e+00	0.000000e+00	0.000000e+00	0.000000e+00	0.000000e+00	0.000000e+00	0.000000e+00
-2.677737e-01	-1.671122e-01	-2.545016e-01	-2.888400e-01	-2.573415e-01	-5.877109e-02	2.666262e-01	1.974859e-01	-8.285017e-02	2.318273e-01	3.060556e-01	2.299388e-01	1.045517e-01	4.505697e-02	-1.306083e-01	-1.001513e-01	4.262961e-01	3.561620e-03	-1.096433e-01	-1.001030e-01	5.918036e-02	-4.870914e-02	6.028792e-02	4.689852e-02	-3.486505e-02	-3.531790e-02	5.280607e-02	-9.189816e-03	-1.474170e-02	-4.199672e-02	6.329768e-02	-7.578396e-02	7.141170e-02	-1.335973e-01	-2.104960e-02	-7.367463e-03	1.877402e-01	-9.550918e-02	-4.318959e-02	-6.332281e-03	-8.455458e-03	-6.015294e-03	-8.703241e-03	-5.642953e-03	-5.533360e-03	-1.722363e-02	-1.115344e-03	-1.609843e-03	-4.595323e-03	-3.409536e-03	-7.663714e-03	-2.884679e-03	1.594963e-02	-1.216653e-01	-2.011568e-02	4.067530e-01	-1.554998e-01	-9.095850e-03	-1.199630e-03	-1.718406e-03	-1.220563e-03	-1.837915e-03	-1.144677e-03	-1.062605e-03	-3.274294e-03	-2.107469e-04	-2.860085e-04	-7.287422e-04	-5.708737e-04	-1.207977e-03	-5.094043e-04	-1.666657e-02	-2.752210e-02	-3.157455e-03	-5.152266e-04	5.830639e-02	-1.385775e-01	9.194921e-02	-1.021759e-01	-7.794031e-02	-4.655990e-03	1.148590e-01	1.239359e-02	2.691005e-01	-2.241900e-02	-3.531336e-02	2.503679e-01	-8.402641e-02	1.570060e-01	-5.893051e-02	-1.260792e-01	-2.197595e-01	1.408149e-01	-1.476010e-02	-2.142866e-01	-7.197394e-02	-2.938756e-02	-3.705970e-02	-2.765062e-02	-3.847470e-02	-2.677157e-02	-2.581242e-02	8.211056e-03	-5.929896e-03	-9.007730e-03	-2.535773e-02	-2.013310e-02	-4.424443e-02	-1.654399e-02	6.887185e-02	-9.298009e-02	1.597563e-01	2.829201e-01	-3.044069e-02	9.065393e-02	-4.625753e-02	2.600197e-02	-4.849634e-02	-6.846696e-02	-4.515694e-02	-4.343828e-02	-2.477575e-02	-1.015054e-02	-1.303272e-02	-2.906111e-02	-2.464060e-02	-4.966660e-02	7.696802e-02	-1.148531e-01	6.225558e-02	-4.373138e-02	9.866317e-02	2.342310e-01	-7.510766e-02	-4.844681e-02	-1.630486e-01	-2.841688e-01	-2.135539e-01	-1.626681e-01	1.634415e-01	1.205942e-01	-5.584407e-02	-1.481395e-01	1.428418e-01	1.082372e-01	1.636717e-02	2.032723e-01	4.086816e-02	2.242458e-02	1.324014e-01	1.334845e-01	2.295529e-01	-2.491233e-01	-2.618784e-01	7.414611e-02	-1.050236e-02	1.286945e-01	-1.444068e-01	-9.182481e-04	-2.052253e-02	-8.781847e-02	1.301779e-02	1.123038e-01	7.733731e-02	-2.857900e-02	1.666831e-02	6.728167e-02	9.831775e-02	1.037175e-01	1.141094e-01	2.067217e-01	-3.948368e-02	-1.810102e-01	4.757462e-01	2.456984e-01	-2.855008e-03	-1.979087e-01	-1.305780e-01	-9.189369e-02	1.161349e-01	-8.940806e-02	-1.975178e-02	-1.530319e-01	-1.400781e-01	-1.540335e-01	7.570729e-02	1.397617e-01	-1.848199e-01	9.987174e-02	2.223853e-01	1.520948e-01	-2.670285e-01	-2.286771e-01	1.942483e-01	1.170976e-01	2.120241e-01	5.369323e-02	-2.200928e-01	5.319650e-03	-1.060320e-01	-1.360664e-01	-1.705780e-01	1.713894e-01	6.788404e-02	1.496592e-01	1.130047e-01	-7.215070e-02	-3.760567e-02	1.058028e-01	1.197909e-01	-1.144376e-01	1.542755e-01	-3.610292e-02	8.628061e-02	8.306278e-02	-1.927413e-01	-9.859078e-02	6.399094e-04	-1.093549e-01	-3.651360e-02	1.006820e-01	1.013264e-01	-7.789185e-02	1.075197e-01	1.520383e-01	-2.174461e-01	-2.190399e-02	9.857858e-02	1.408978e-01	2.543513e-01	1.100435e-01	2.263859e-02	-9.586058e-02	-6.370022e-02	-1.338961e-01	6.442448e-03	-2.169961e-03	-1.198148e-01	-1.818002e-01	-3.916655e-02	9.344767e-04	-9.260362e-02	1.075095e-01	2.038263e-01	3.715321e-02	1.626575e-02	-6.202635e-02	7.940474e-02	5.408164e-02	-9.440721e-02	2.677434e-02	1.912362e-02	1.926820e-02	1.280471e-01	1.342071e-01	-5.615677e-02	-8.551863e-02	1.693809e-01	-6.833699e-02	2.351545e-01	-1.216207e-01	6.293909e-02	-1.834258e-01	-9.101452e-02	-9.389676e-03	-4.060183e-02	-3.132247e-02	1.477452e-01	-7.056584e-02	1.547279e-01	3.042292e-02	9.253020e-02	6.290882e-02	6.933159e-02	8.812808e-02	2.874863e-01	-1.664209e-01	-1.354633e-01	-1.275459e-02	-7.049977e-02	-3.482296e-01	-1.358747e-01	-2.610313e-02	-6.986399e-02	-1.322334e-02	2.061286e-02	1.295352e-01	2.993598e-02	1.142331e-01	2.758562e-01	-1.357666e-01	-2.132534e-02	-3.120431e-02	-7.756795e-02	-9.699836e-02	-1.872763e-01	1.362400e-02	-2.253575e-01	-9.751464e-02	1.124213e-01	1.858963e-01	-1.929409e-01	9.195588e-03	1.662141e-01	3.122900e-01	9.108794e-02	1.461387e-01	2.456148e-02	7.609551e-02	2.113770e-01	4.069205e-02	-6.465998e-02	1.558434e-01	-8.771972e-02	-8.752593e-02	-4.543309e-02	8.476333e-02	7.027641e-02	8.901013e-03	-1.804476e-03	-2.173831e-01	-4.233720e-01	-3.429845e-01	1.743031e-01	2.915242e-01	1.389750e-01	1.631730e-01	1.919305e-02	1.157210e-01	5.462094e-02	-4.476504e-02	1.458330e-01	1.738946e-01	1.745502e-01	1.160023e-01	-2.210746e-01	-2.944517e-02	3.001483e-02	-4.197302e-02	-5.529774e-02	-6.550867e-01	-4.335352e-01	4.966202e-04	3.334537e-02	-1.075044e-01	-1.925897e-01	-6.877864e-02	5.997003e-02	-1.699125e-01	-2.096603e-01	-9.320191e-02	2.176567e-01	-2.299215e-01	4.202004e-02	-5.388752e-02	1.760545e-01	1.052117e-01	1.003249e-01	1.550743e-01	1.314425e-01	3.086587e-01
-1.072264e+00	-4.981733e-01	-2.803199e-01	-8.764063e-01	-4.725521e-01	-5.225288e-01	-3.854794e-01	6.896321e-02	-4.545291e-01	8.830442e-02	1.858214e-01	4.606309e-01	2.042629e-01	3.603783e-01	2.725412e-01	-1.071498e-01	2.230219e-01	3.006997e-01	-9.334786e-02	-3.077746e-01	-7.231324e-02	-1.130996e-01	-4.379911e-02	-1.045233e-01	-1.665493e-01	-1.459793e-01	-1.754247e-01	-1.311729e-01	5.228652e-02	-2.205503e-02	-6.519942e-02	-5.729384e-02	7.598205e-01	2.954607e-01	-6.315160e-02	2.092210e-01	2.203112e-01	-3.766244e-02	-1.025524e-01	6.528782e-02	-2.134359e-02	-2.535237e-02	-1.909608e-02	-3.356162e-02	-2.908543e-02	-3.088468e-02	-2.373968e-02	-2.205277e-02	-1.821707e-02	7.246833e-02	-2.402010e-02	1.093552e-01	1.003159e-01	7.293674e-02	-3.716341e-02	9.249095e-03	-2.224883e-02	8.201173e-02	-4.419226e-03	-2.949802e-03	-3.788980e-03	-2.752686e-03	-5.078985e-03	-3.804208e-03	-3.988251e-03	-3.526219e-03	-2.965849e-03	-2.453672e-03	-3.221768e-03	-2.952822e-03	-2.965156e-02	3.652929e-02	-3.429268e-03	-2.181963e-02	-2.976211e-02	-2.943462e-03	-3.561123e-01	-6.236787e-02	-1.285328e-01	-1.607066e-01	-1.922929e-01	-2.126891e-01	-3.415245e-02	-1.123407e-01	-2.341122e-01	-1.373828e-01	-2.113032e-01	1.422062e-01	2.615462e-02	5.237911e-01	3.164496e-01	2.173097e-01	1.590937e-01	3.412238e-02	8.503937e-02	-1.969716e-01	-1.317610e-01	1.771487e-01	-1.087499e-01	-8.445052e-02	-5.405377e-02	2.238020e-01	-5.278285e-02	-1.076137e-01	-9.920041e-02	6.316151e-03	6.442654e-02	-1.986836e-02	2.348143e-01	2.251762e-01	6.549480e-02	-2.653236e-02	8.353734e-02	-9.732789e-02	2.720066e-01	-9.783154e-02	-4.323210e-02	1.410990e-02	-3.311978e-02	3.961776e-02	-1.642260e-01	3.336659e-01	2.591118e-02	4.599845e-02	1.598262e-01	-1.348090e-01	-1.255842e-01	6.266059e-02	-1.692518e-01	-5.783929e-02	9.199668e-02	-4.729323e-02	-3.652992e-02	-3.886882e-01	-3.469079e-01	-4.204008e-01	-4.353102e-01	-1.882674e-01	-3.924776e-01	-1.195304e-01	6.882268e-02	-3.101043e-01	-2.134013e-01	-2.103777e-01	4.214734e-01	2.755809e-01	3.585114e-01	5.062803e-01	4.300043e-01	2.847917e-01	1.872452e-01	3.217422e-01	-2.003302e-01	1.647855e-01	2.897505e-01	-8.712770e-02	1.533619e-01	-4.783492e-02	1.076985e-01	2.435233e-01	-2.705116e-01	-2.912108e-01	-4.605627e-02	-2.300743e-02	3.278919e-01	2.329578e-01	6.225683e-01	2.988828e-01	6.963964e-02	9.854459e-02	-2.145589e-01	9.967960e-03	2.268656e-01	4.880247e-02	1.855679e-02	-5.948490e-02	-3.031275e-01	7.015190e-01	6.145474e-02	5.923031e-03	6.119424e-02	3.711550e-02	1.361947e-01	-1.377935e-01	-3.570365e-02	8.272285e-02	-2.264873e-01	6.561369e-02	5.706156e-02	-9.875858e-02	-5.390614e-02	1.352471e-01	-6.199613e-02	2.273366e-01	2.406314e-01	1.615374e-01	2.112712e-01	-4.382131e-02	-4.626578e-02	1.942378e-02	-8.356236e-02	-2.166001e-01	1.336354e-01	-2.657703e-01	-1.282230e-01	-7.178675e-02	1.399883e-01	-2.166908e-02	-7.392790e-02	3.805542e-01	2.714445e-01	2.775473e-01	6.262409e-01	1.813452e-01	1.839894e-01	2.207641e-01	1.285549e-01	2.340191e-01	-2.729049e-01	9.676530e-02	-3.228165e-01	-3.047143e-01	-3.857481e-01	-2.735955e-01	-1.831691e-01	2.450365e-01	-3.526879e-01	2.285681e-02	4.002534e-01	9.636169e-02	-3.786715e-02	-1.553483e-02	-1.452251e-01	2.853069e-01	1.454637e-01	1.711108e-01	-2.727946e-02	9.365852e-02	-8.095928e-02	-3.301688e-01	-6.779049e-02	5.816445e-02	4.974884e-03	1.525991e-01	-1.199069e-01	-3.588838e-01	-1.688317e-01	3.770425e-01	4.491347e-01	3.806114e-01	4.540345e-01	5.914203e-01	6.435594e-01	1.275786e-01	-4.965339e-02	3.139397e-02	-1.264736e-01	-1.130435e-01	-2.940067e-01	1.124601e-01	1.082542e-01	2.540282e-01	-3.848934e-01	-8.841483e-01	-7.913261e-01	6.837114e-02	4.741143e-01	-7.049336e-02	1.940012e-01	1.683800e-01	2.730599e-01	4.081424e-01	-2.797831e-01	-3.953538e-02	3.992043e-01	5.595715e-01	-1.078787e-01	-1.582816e-01	2.925582e-02	4.087677e-01	3.615470e-01	-1.859213e-01	-8.901562e-01	-1.131064e+00	2.532553e-01	8.917718e-02	-1.151246e-01	-3.266651e-02	2.586033e-01	-1.601348e-01	9.102981e-02	-5.252572e-02	-4.892948e-03	2.719679e-01	1.830152e-01	-1.177943e-01	3.319777e-01	2.325448e-01	-5.292340e-01	-1.560531e-01	-1.392660e-01	-1.592610e-01	3.777956e-01	-2.333316e-01	3.643367e-01	9.422413e-02	1.166078e-02	-6.642133e-02	-1.871258e-02	9.676103e-02	-1.667552e-01	4.761038e-03	4.046558e-01	8.676053e-02	2.492446e-01	-7.914534e-02	-2.632685e-01	-9.838766e-01	-1.112656e+00	9.079032e-02	6.130570e-02	7.286778e-01	8.647396e-02	3.414062e-01	7.407062e-02	1.390650e-01	8.584119e-02	1.258438e-01	-7.851094e-02	1.888140e-01	-1.940366e-01	1.826726e-01	5.084384e-02	1.101996e-01	-1.931708e-01	-1.057410e-01	-1.283134e+00	-1.380584e+00	2.317070e-01	4.929829e-01	4.622337e-01	3.052780e-01	-3.112332e-02	-1.541642e-01	-3.634752e-01	-1.293951e-02	-7.341519e-02	-6.843498e-02	-5.317648e-01	-3.623140e-01	6.974503e-02	-6.408196e-02	1.720252e-01	1.961872e-01	-2.290947e-01	4.142649e-01	3.727174e-01	-1.246079e-01	8.529026e-02	2.944629e-01	-5.461399e-02
0.000000e+00	0.000000e+00	0.000000e+00	0.000000e+00	0.000000e+00	0.000000e+00	0.000000e+00	0.000000e+00	0.000000e+00	0.000000e+00	0.000000e+00	0.000000e+00	0.000000e+00	0.000000e+00	0.000000e+00	0.000000e+00	0.000000e+00	0.000000e+00	0.000000e+00	0.000000e+00	0.000000e+00	0.000000e+00	0.000000e+00	0.000000e+00	0.000000e+00	0.000000e+00	0.000000e+00	0.000000e+00	0.000000e+00	0.000000e+00	0.000000e+00	0.000000e+00	0.000000e+00	0.000000e+00	0.000000e+00	0.000000e+00	0.000000e+00	0.000000e+00	0.000000e+00	0.000000e+00	0.000000e+00	0.000000e+00	0.000000e+00	0.000000e+00	0.000000e+00	0.000000e+00	0.000000e+00	0.000000e+00	0.000000e+00	0.000000e+00	0.000000e+00	0.000000e+00	0.000000e+00	0.000000e+00	0.000000e+00	0.000000e+00	0.000000e+00	0.000000e+00	0.000000e+00	0.000000e+00	0.000000e+00	0.000000e+00	0.000000e+00	0.000000e+00	0.000000e+00	0.000000e+00	0.000000e+00	0.000000e+00	0.000000e+00	0.000000e+00	0.000000e+00	0.000000e+00	0.000000e+00	0.000000e+00	0.000000e+00	0.000000e+00	0.000000e+00	0.000000e+00	0.000000e+00	0.000000e+00	0.000000e+00	0.000000e+00	0.000000e+00	0.000000e+00	0.000000e+00	0.000000e+00	0.000000e+00	0.000000e+00	0.000000e+00	0.000000e+00	0.000000e+00	0.000000e+00	0.000000e+00	0.000000e+00	0.000000e+00	0.000000e+00	0.000000e+00	0.000000e+00	0.000000e+00	0.000000e+00	0.000000e+00	0.000000e+00	0.000000e+00	0.000000e+00	0.000000e+00	0.000000e+00	0.000000e+00	0.000000e+00	0.000000e+00	0.000000e+00	0.000000e+00	0.000000e+00	0.000000e+00	0.000000e+00	0.000000e+00	0.000000e+00	0.000000e+00	0.000000e+00	0.000000e+00	0.000000e+00	0.000000e+00	0.000000e+00	0.000000e+00	0.000000e+00	0.000000e+00	0.000000e+00	0.000000e+00	0.000000e+00	0.000000e+00	0.000000e+00	0.000000e+00	0.000000e+00	0.000000e+00	0.000000e+00	0.000000e+00	0.000000e+00	0.000000e+00	0.000000e+00	0.000000e+00	0.000000e+00	0.000000e+00	0.000000e+00	0.000000e+00	0.000000e+00	0.000000e+00	0.000000e+00	0.000000e+00	0.000000e+00	0.000000e+00	0.000000e+00	0.000000e+00	0.000000e+00	0.000000e+00	0.000000e+00	0.000000e+00	0.000000e+00	0.000000e+00	0.000000e+00	0.000000e+00	0.000000e+00	0.000000e+00	0.000000e+00	0.000000e+00	0.000000e+00	0.000000e+00	0.000000e+00	0.000000e+00	0.000000e+00	0.000000e+00	0.000000e+00	0.000000e+00	0.000000e+00	0.000000e+00	0.000000e+00	0.000000e+00	0.000000e+00	0.000000e+00	0.000000e+00	0.000000e+00	0.000000e+00	0.000000e+00	0.000000e+00	0.000000e+00	0.000000e+00	0.000000e+00	0.000000e+00	0.000000e+00	0.000000e+00	0.000000e+00	0.000000e+00	0.000000e+00	0.000000e+00	0.000000e+00	0.000000e+00	0.000000e+00	0.000000e+00	0.000000e+00	0.000000e+00	0.000000e+00	0.000000e+00	0.000000e+00	0.000000e+00	0.000000e+00	0.000000e+00	0.000000e+00	0.000000e+00	0.000000e+00	0.000000e+00	0.000000e+00	0.000000e+00	0.000000e+00	0.000000e+00	0.000000e+00	0.000000e+00	0.000000e+00	0.000000e+00	0.000000e+00	0.000000e+00	0.000000e+00	0.000000e+00	0.000000e+00	0.000000e+00	0.000000e+00	0.000000e+00	0.000000e+00	0.000000e+00	0.000000e+00	0.000000e+00	0.000000e+00	0.000000e+00	0.000000e+00	0.000000e+00	0.000000e+00	0.000000e+00	0.000000e+00	0.000000e+00	0.000000e+00	0.000000e+00	0.000000e+00	0.000000e+00	0.000000e+00	0.000000e+00	0.000000e+00	0.000000e+00	0.000000e+00	0.000000e+00	0.000000e+00	0.000000e+00	0.000000e+00	0.000000e+00	0.000000e+00	0.000000e+00	0.000000e+00	0.000000e+00	0.000000e+00	0.000000e+00	0.000000e+00	0.000000e+00	0.000000e+00	0.000000e+00	0.000000e+00	0.000000e+00	0.000000e+00	0.000000e+00	0.000000e+00	0.000000e+00	0.000000e+00	0.000000e+00	0.000000e+00	0.000000e+00	0.000000e+00	0.000000e+00	0.000000e+00	0.000000e+00	0.000000e+00	0.000000e+00	0.000000e+00	0.000000e+00	0.000000e+00	0.000000e+00	0.000000e+00	0.000000e+00	0.000000e+00	0.000000e+00	0.000000e+00	0.000000e+00	0.000000e+00	0.000000e+00	0.000000e+00	0.000000e+00	0.000000e+00	0.000000e+00	0.000000e+00	0.000000e+00	0.000000e+00	0.000000e+00	0.000000e+00	0.000000e+00	0.000000e+00	0.000000e+00	0.000000e+00	0.000000e+00	0.000000e+00	0.000000e+00	0.000000e+00	0.000000e+00	0.000000e+00	0.000000e+00	0.000000e+00	0.000000e+00	0.000000e+00	0.000000e+00	0.000000e+00	0.000000e+00	0.000000e+00	0.000000e+00	0.000000e+00	0.000000e+00	0.000000e+00	0.000000e+00	0.000000e+00	0.000000e+00	0.000000e+00	0.000000e+00	0.000000e+00	0.000000e+00	0.000000e+00	0.000000e+00	0.000000e+00	0.000000e+00	0.000000e+00	0.000000e+00	0.000000e+00	0.000000e+00	0.000000e+00	0.000000e+00	0.000000e+00	0.000000e+00	0.000000e+00	0.000000e+00	0.000000e+00	0.000000e+00	0.000000e+00	0.000000e+00	0.000000e+00	0.000000e+00	0.000000e+00	0.000000e+00	0.000000e+00	0.000000e+00	0.000000e+00	0.000000e+00	0.000000e+00	0.000000e+00	0.000000e+00	0.000000e+00	0.000000e+00	0.000000e+00	0.000000e+00	0.000000e+00	0.000000e+00
0.000000e+00	0.000000e+00	0.000000e+00	0.000000e+00	0.000000e+00	0.000000e+00	0.000000e+00	0.000000e+00	0.000000e+00	0.000000e+00	0.000000e+00	0.000000e+00	0.000000e+00	0.000000e+00	0.000000e+00	0.000000e+00	0.000000e+00	0.000000e+00	0.000000e+00	0.000000e+00	0.000000e+00	0.000000e+00	0.000000e+00	0.000000e+00	0.000000e+00	0.000000e+00	0.000000e+00	0.000000e+00	0.000000e+00	0.000000e+00	0.000000e+00	0.000000e+00	0.000000e+00	0.000000e+00	0.000000e+00	0.000000e+00	0.000000e+00	0.000000e+00	0.000000e+00	0.000000e+00	0.000000e+00	0.000000e+00	0.000000e+00	0.000000e+00	0.000000e+00	0.000000e+00	0.000000e+00	0.000000e+00	0.000000e+00	0.000000e+00	0.000000e+00	0.000000e+00	0.000000e+00	0.000000e+00	0.000000e+00	0.000000e+00	0.000000e+00	0.000000e+00	0.000000e+00	0.000000e+00	0.000000e+00	0.000000e+00	0.000000e+00	0.000000e+00	0.000000e+00	0.000000e+00	0.000000e+00	0.000000e+00	0.000000e+00	0.000000e+00	0.000000e+00	0.000000e+00	0.000000e+00	0.000000e+00	0.000000e+00	0.000000e+00	0.000000e+00	0.000000e+00	0.000000e+00	0.000000e+00	0.000000e+00	0.000000e+00	0.000000e+00	0.000000e+00	0.000000e+00	0.000000e+00	0.000000e+00	0.000000e+00	0.000000e+00	0.000000e+00	0.000000e+00	0.000000e+00	0.000000e+00	0.000000e+00	0.000000e+00	0.000000e+00	0.000000e+00	0.000000e+00	0.000000e+00	0.000000e+00	0.000000e+00	0.000000e+00	0.000000e+00	0.000000e+00	0.000000e+00	0.000000e+00	0.000000e+00	0.000000e+00	0.000000e+00	0.000000e+00	0.000000e+00	0.000000e+00	0.000000e+00	0.000000e+00	0.000000e+00	0.000000e+00	0.000000e+00	0.000000e+00	0.000000e+00	0.000000e+00	0.000000e+00	0.000000e+00	0.000000e+00	0.000000e+00	0.000000e+00	0.000000e+00	0.000000e+00	0.000000e+00	0.000000e+00	0.000000e+00	0.000000e+00	0.000000e+00	0.000000e+00	0.000000e+00	0.000000e+00	0.000000e+00	0.000000e+00	0.000000e+00	0.000000e+00	0.000000e+00	0.000000e+00	0.000000e+00	0.000000e+00	0.000000e+00	0.000000e+00	0.000000e+00	0.000000e+00	0.000000e+00	0.000000e+00	0.000000e+00	0.000000e+00	0.000000e+00	0.000000e+00	0.000000e+00	0.000000e+00	0.000000e+00	0.000000e+00	0.000000e+00	0.000000e+00	0.000000e+00	0.000000e+00	0.000000e+00	0.000000e+00	0.000000e+00	0.000000e+00	0.000000e+00	0.000000e+00	0.000000e+00	0.000000e+00	0.000000e+00	0.000000e+00	0.000000e+00	0.000000e+00	0.000000e+00	0.000000e+00	0.000000e+00	0.000000e+00	0.000000e+00	0.000000e+00	0.000000e+00	0.000000e+00	0.000000e+00	0.000000e+00	0.000000e+00	0.000000e+00	0.000000e+00	0.000000e+00	0.000000e+00	0.000000e+00	0.000000e+00	0.000000e+00	0.000000e+00	0.000000e+00	0.000000e+00	0.000000e+00	0.000000e+00	0.000000e+00	0.000000e+00	0.000000e+00	0.000000e+00	0.000000e+00	0.000000e+00	0.000000e+00	0.000000e+00	0.000000e+00	0.000000e+00	0.000000e+00	0.000000e+00	0.000000e+00	0.000000e+00	0.000000e+00	0.000000e+00	0.000000e+00	0.000000e+00	0.000000e+00	0.000000e+00	0.000000e+00	0.000000e+00	0.000000e+00	0.000000e+00	0.000000e+00	0.000000e+00	0.000000e+00	0.000000e+00	0.000000e+00	0.000000e+00	0.000000e+00	0.000000e+00	0.000000e+00	0.000000e+00	0.000000e+00	0.000000e+00	0.000000e+00	0.000000e+00	0.000000e+00	0.000000e+00	0.000000e+00	0.000000e+00	0.000000e+00	0.000000e+00	0.000000e+00	0.000000e+00	0.000000e+00	0.000000e+00	0.000000e+00	0.000000e+00	0.000000e+00	0.000000e+00	0.000000e+00	0.000000e+00	0.000000e+00	0.000000e+00	0.000000e+00	0.000000e+00	0.000000e+00	0.000000e+00	0.000000e+00	0.000000e+00	0.000000e+00	0.000000e+00	0.000000e+00	0.000000e+00	0.000000e+00	0.000000e+00	0.000000e+00	0.000000e+00	0.000000e+00	0.000000e+00	0.000000e+00	0.000000e+00	0.000000e+00	0.000000e+00	0.000000e+00	0.000000e+00	0.000000e+00	0.000000e+00	0.000000e+00	0.000000e+00	0.000000e+00	0.000000e+00	0.000000e+00	0.000000e+00	0.000000e+00	0.000000e+00	0.000000e+00	0.000000e+00	0.000000e+00	0.000000e+00	0.000000e+00	0.000000e+00	0.000000e+00	0.000000e+00	0.000000e+00	0.000000e+00	0.000000e+00	0.000000e+00	0.000000e+00	0.000000e+00	0.000000e+00	0.000000e+00	0.000000e+00	0.000000e+00	0.000000e+00	0.000000e+00	0.000000e+00	0.000000e+00	0.000000e+00	0.000000e+00	0.000000e+00	0.000000e+00	0.000000e+00	0.000000e+00	0.000000e+00	0.000000e+00	0.000000e+00	0.000000e+00	0.000000e+00	0.000000e+00	0.000000e+00	0.000000e+00	0.000000e+00	0.000000e+00	0.000000e+00	0.000000e+00	0.000000e+00	0.000000e+00	0.000000e+00	0.000000e+00	0.000000e+00	0.000000e+00	0.000000e+00	0.000000e+00	0.000000e+00	0.000000e+00	0.000000e+00	0.000000e+00	0.000000e+00	0.000000e+00	0.000000e+00	0.000000e+00	0.000000e+00	0.000000e+00	0.000000e+00	0.000000e+00	0.000000e+00	0.000000e+00	0.000000e+00	0.000000e+00	0.000000e+00	0.000000e+00	0.000000e+00	0.000000e+00	0.000000e+00	0.000000e+00	0.000000e+00	0.000000e+00	0.000000e+00	0.000000e+00	0.000000e+00	0.000000e+00	0.000000e+00
0.000000e+00	0.000000e+00	0.000000e+00	0.000000e+00	0.000000e+00	0.000000e+00	0.000000e+00	0.000000e+00	0.000000e+00	0.000000e+00	0.000000e+00	0.000000e+00	0.000000e+00	0.000000e+00	0.000000e+00	0.000000e+00	0.000000e+00	0.000000e+00	0.000000e+00	0.000000e+00	0.000000e+00	0.000000e+00	0.000000e+00	0.000000e+00	0.000000e+00	0.000000e+00	0.000000e+00	0.000000e+00	0.000000e+00	0.000000e+00	0.000000e+00	0.000000e+00	0.000000e+00	0.000000e+00	0.000000e+00	0.000000e+00	0.000000e+00	0.000000e+00	0.000000e+00	0.000000e+00	0.000000e+00	0.000000e+00	0.000000e+00	0.000000e+00	0.000000e+00	0.000000e+00	0.000000e+00	0.000000e+00	0.000000e+00	0.000000e+00	0.000000e+00	0.000000e+00	0.000000e+00	0.000000e+00	0.000000e+00	0.000000e+00	0.000000e+00	0.000000e+00	0.000000e+00	0.000000e+00	0.000000e+00	0.000000e+00	0.000000e+00	0.000000e+00	0.000000e+00	0.000000e+00	0.000000e+00	0.000000e+00	0.000000e+00	0.000000e+00	0.000000e+00	0.000000e+00	0.000000e+00	0.000000e+00	0.000000e+00	0.000000e+00	0.000000e+00	0.000000e+00	0.000000e+00	0.000000e+00	0.000000e+00	0.000000e+00	0.000000e+00	0.000000e+00	0.000000e+00	0.000000e+00	0.000000e+00	0.000000e+00	0.000000e+00	0.000000e+00	0.000000e+00	0.000000e+00	0.000000e+00	0.000000e+00	0.000000e+00	0.000000e+00	0.000000e+00	0.000000e+00	0.000000e+00	0.000000e+00	0.000000e+00	0.000000e+00	0.000000e+00	0.000000e+00	0.000000e+00	0.000000e+00	0.000000e+00	0.000000e+00	0.000000e+00	0.000000e+00	0.000000e+00	0.000000e+00	0.000000e+00	0.000000e+00	0.000000e+00	0.000000e+00	0.000000e+00	0.000000e+00	0.000000e+00	0.000000e+00	0.000000e+00	0.000000e+00	0.000000e+00	0.000000e+00	0.000000e+00	0.000000e+00	0.000000e+00	0.000000e+00	0.000000e+00	0.000000e+00	0.000000e+00	0.000000e+00	0.000000e+00	0.000000e+00	0.000000e+00	0.000000e+00	0.000000e+00	0.000000e+00	0.000000e+00	0.000000e+00	0.000000e+00	0.000000e+00	0.000000e+00	0.000000e+00	0.000000e+00	0.000000e+00	0.000000e+00	0.000000e+00	0.000000e+00	0.000000e+00	0.000000e+00	0.000000e+00	0.000000e+00	0.000000e+00	0.000000e+00	0.000000e+00	0.000000e+00	0.000000e+00	0.000000e+00	0.000000e+00	0.000000e+00	0.000000e+00	0.000000e+00	0.000000e+00	0.000000e+00	0.000000e+00	0.000000e+00	0.000000e+00	0.000000e+00	0.000000e+00	0.000000e+00	0.000000e+00	0.000000e+00	0.000000e+00	0.000000e+00	0.000000e+00	0.000000e+00	0.000000e+00	0.000000e+00	0.000000e+00	0.000000e+00	0.000000e+00	0.000000e+00	0.000000e+00	0.000000e+00	0.000000e+00	0.000000e+00	0.000000e+00	0.000000e+00	0.000000e+00	0.000000e+00	0.000000e+00	0.000000e+00	0.000000e+00	0.000000e+00	0.000000e+00	0.000000e+00	0.000000e+00	0.000000e+00	0.000000e+00	0.000000e+00	0.000000e+00	0.000000e+00	0.000000e+00	0.000000e+00	0.000000e+00	0.000000e+00	0.000000e+00	0.000000e+00	0.000000e+00	0.000000e+00	0.000000e+00	0.000000e+00	0.000000e+00	0.000000e+00	0.000000e+00	0.000000e+00	0.000000e+00	0.000000e+00	0.000000e+00	0.000000e+00	0.000000e+00	0.000000e+00	0.000000e+00	0.000000e+00	0.000000e+00	0.000000e+00	0.000000e+00	0.000000e+00	0.000000e+00	0.000000e+00	0.000000e+00	0.000000e+00	0.000000e+00	0.000000e+00	0.000000e+00	0.000000e+00	0.000000e+00	0.000000e+00	0.000000e+00	0.000000e+00	0.000000e+00	0.000000e+00	0.000000e+00	0.000000e+00	0.000000e+00	0.000000e+00	0.000000e+00	0.000000e+00	0.000000e+00	0.000000e+00	0.000000e+00	0.000000e+00	0.000000e+00	0.000000e+00	0.000000e+00	0.000000e+00	0.000000e+00	0.000000e+00	0.000000e+00	0.000000e+00	0.000000e+00	0.000000e+00	0.000000e+00	0.000000e+00	0.000000e+00
-4.867159e-01	-3.800351e-02	-8.301189e-02	-2.949208e-01	-3.452726e-01	-9.705676e-02	1.351786e-01	-1.416843e-01	1.711063e-01	-2.809502e-02	1.656442e-01	3.648180e-01	2.235972e-01	3.306501e-01	4.394679e-01	-1.045865e-01	3.634545e-01	2.780567e-01	-1.355259e-01	8.966776e-03	-5.818712e-02	-2.120834e-02	-2.708602e-02	-5.996170e-02	-1.542395e-01	-7.719612e-02	2.454717e-02	-2.387036e-01	-1.585121e-01	1.244750e-02	-8.120626e-02	-1.325427e-01	5.027937e-01	2.631531e-01	-1.676839e-01	1.021628e-01	2.895552e-01	2.307321e-02	-1.660154e-02	-8.978285e-03	-3.236349e-03	-4.025264e-03	-9.378584e-03	-2.291137e-02	-4.860452e-02	-2.285200e-02	4.147958e-02	-6.447920e-02	-6.871935e-02	-9.784733e-02	2.182374e-02	2.724458e-01	5.115240e-02	4.103146e-02	-9.983954e-02	-4.719617e-03	5.127262e-02	-2.902095e-03	-1.379701e-03	-5.176351e-04	-6.304921e-04	-1.448103e-03	-3.016375e-03	-6.454917e-03	-3.282894e-03	-7.449192e-03	-9.180062e-03	-9.890622e-03	-1.459797e-02	-9.783735e-03	1.452353e-01	-3.827773e-02	-7.782929e-03	-1.744778e-02	-1.846802e-02	-5.955689e-03	-1.489653e-01	-1.135720e-01	5.320527e-02	-5.312746e-02	-1.205543e-01	-6.700009e-02	-2.697788e-03	-1.984828e-01	2.827259e-01	-1.159390e-01	2.451284e-02	2.963338e-02	-1.913282e-01	5.213201e-01	2.019766e-01	-7.723039e-02	1.157953e-01	1.525878e-01	-3.056590e-01	-6.145579e-02	-3.912194e-02	-1.447503e-02	-1.822071e-02	-4.023730e-02	8.166222e-02	-2.012742e-01	-9.994413e-02	2.555965e-02	1.198866e-01	-4.618143e-02	-8.853899e-02	-5.698998e-02	3.531168e-01	4.319362e-01	-2.205479e-01	1.576777e-01	-2.240892e-01	-2.334416e-02	-1.306400e-01	-6.169267e-02	-2.327173e-02	-2.973886e-02	-6.257897e-02	-3.443063e-02	-9.560119e-03	3.806330e-02	9.755465e-02	3.617069e-01	-5.654946e-02	1.081291e-01	-1.273844e-01	4.588136e-02	-7.403456e-02	3.174279e-01	2.490963e-02	-1.050437e-01	-2.285228e-01	5.360739e-02	2.032276e-01	-1.788080e-01	-1.918605e-01	-1.938601e-01	1.274910e-01	1.258894e-01	-2.685633e-01	-3.610844e-04	-1.061561e-01	2.009095e-01	1.843068e-01	3.020452e-02	-2.705329e-02	1.249289e-01	1.675117e-01	8.751331e-02	6.138243e-02	5.653122e-02	-7.375179e-02	2.260078e-02	-6.312765e-02	2.231150e-01	1.498240e-01	3.062153e-03	1.239722e-01	3.603773e-02	-8.332342e-03	-1.333717e-01	8.691413e-02	4.361284e-02	-3.915971e-03	-2.987453e-02	6.446196e-02	1.216832e-01	7.756774e-02	-1.011256e-01	-1.955191e-01	-4.230379e-03	-1.924782e-01	-2.469472e-02	-6.711662e-02	2.202237e-01	1.320804e-01	4.089215e-01	5.556834e-02	-1.431679e-01	5.764192e-02	-2.485659e-01	-9.630601e-02	-9.001218e-02	-6.325048e-02	-1.860970e-01	-9.985338e-02	4.321764e-02	-3.432350e-02	3.118772e-01	1.393437e-01	-3.568929e-01	-1.260492e-01	-9.001518e-02	2.467645e-01	1.113356e-01	1.025087e-01	1.308201e-01	3.021490e-02	1.084541e-01	-8.218742e-02	-4.659767e-02	-1.068151e-01	-7.513357e-02	-3.642622e-02	-6.814059e-02	4.845325e-02	1.073039e-01	1.601146e-01	-7.875612e-02	1.632099e-01	-1.147212e-01	7.396389e-02	-4.242426e-02	-2.206541e-01	-1.031303e-02	-1.614947e-01	-4.328056e-02	-8.285719e-02	2.130084e-01	-7.061457e-02	9.265880e-02	-1.637073e-02	1.826831e-02	3.054563e-01	6.637875e-02	6.557203e-02	4.153586e-03	1.336015e-01	3.117253e-01	-5.034633e-02	4.013436e-02	-1.622815e-02	2.972866e-02	-2.484447e-01	-1.939215e-01	-5.728449e-02	-5.284483e-02	1.681217e-01	-1.549514e-02	1.308624e-01	-3.715234e-02	-1.403388e-02	5.646443e-02	-6.124430e-02	8.388746e-02	-2.952340e-01	3.676539e-01	1.859076e-01	1.994590e-01	3.293087e-01	3.224055e-01	1.007165e-01	4.590330e-02	1.592879e-01	-1.423340e-01	-1.156038e-01	-1.353083e-01	-1.702070e-01	2.081725e-02	-5.426611e-02	7.896778e-03	-1.365738e-01	-6.423126e-01	-3.046264e-01	3.081449e-01	3.043613e-01	-1.826475e-01	3.721932e-02	6.418095e-02	1.823346e-01	-8.787713e-02	-2.431265e-02	3.187305e-01	2.616347e-01	-5.144063e-02	3.200713e-02	-7.489465e-02	4.859641e-02	3.923925e-02	7.082972e-02	-1.122611e-01	-5.975569e-01	-7.630802e-01	2.377759e-01	-6.398400e-02	-1.831125e-01	-1.108381e-01	1.638609e-02	-2.171595e-02	9.258640e-02	-7.591941e-02	1.742312e-01	1.560358e-01	1.093444e-01	-2.464054e-04	-5.913229e-02	2.011716e-01	-2.597602e-01	-2.034811e-02	-2.916706e-01	1.611777e-01	5.324476e-02	9.915988e-02	-8.910010e-03	1.302611e-01	3.725039e-01	-9.944799e-02	-1.846393e-01	9.596355e-02	-6.874164e-02	1.688729e-01	-7.096707e-03	1.938244e-02	-1.533964e-02	2.054913e-01	-2.190959e-02	-7.293775e-01	-5.248105e-01	6.527717e-02	1.079192e-01	2.834543e-01	-3.027676e-02	2.593090e-02	1.151642e-01	1.688331e-01	1.558420e-01	1.055248e-01	-2.025715e-02	-1.456450e-01	-3.108448e-02	-2.798351e-01	3.572066e-02	-7.876011e-02	-1.722476e-01	-6.234913e-02	-7.810879e-01	-7.672468e-01	1.845055e-01	1.612702e-01	1.422371e-01	1.178338e-01	6.799689e-02	1.208897e-01	-1.037083e-02	-1.931312e-02	-1.120632e-01	-4.140543e-02	2.008280e-02	4.397754e-02	-8.898776e-02	1.640330e-01	-1.024766e-01	1.312360e-01	9.043811e-02	6.693399e-02	6.033245e-02	7.741011e-02	-5.755819e-04	1.431551e-01	-1.083436e-01
0.000000e+00	0.000000e+00	0.000000e+00	0.000000e+00	0.000000e+00	0.000000e+00	0.000000e+00	0.000000e+00	0.000000e+00	0.000000e+00	0.000000e+00	0.000000e+00	0.000000e+00	0.000000e+00	0.000000e+00	0.000000e+00	0.000000e+00	0.000000e+00	0.000000e+00	0.000000e+00	0.000000e+00	0.000000e+00	0.000000e+00	0.000000e+00	0.000000e+00	0.000000e+00	0.000000e+00	0.000000e+00	0.000000e+00	0.000000e+00	0.000000e+00	0.000000e+00	0.000000e+00	0.000000e+00	0.000000e+00	0.000000e+00	0.000000e+00	0.000000e+00	0.000000e+00	0.000000e+00	0.000000e+00	0.000000e+00	0.000000e+00	0.000000e+00	0.000000e+00	0.000000e+00	0.000000e+00	0.000000e+00	0.000000e+00	0.000000e+00	0.000000e+00	0.000000e+00	0.000000e+00	0.000000e+00	0.000000e+00	0.000000e+00	0.000000e+00	0.000000e+00	0.000000e+00	0.000000e+00	0.000000e+00	0.000000e+00	0.000000e+00	0.000000e+00	0.000000e+00	0.000000e+00	0.000000e+00	0.000000e+00	0.000000e+00	0.000000e+00	0.000000e+00	0.000000e+00	0.000000e+00	0.000000e+00	0.000000e+00	0.000000e+00	0.000000e+00	0.000000e+00	0.000000e+00	0.000000e+00	0.000000e+00	0.000000e+00	0.000000e+00	0.000000e+00	0.000000e+00	0.000000e+00	0.000000e+00	0.000000e+00	0.000000e+00	0.000000e+00	0.000000e+00	0.000000e+00	0.000000e+00	0.000000e+00	0.000000e+00	0.000000e+00	0.000000e+00	0.000000e+00	0.000000e+00	0.000000e+00	0.000000e+00	0.000000e+00	0.000000e+00	0.000000e+00	0.000000e+00	0.000000e+00	0.000000e+00	0.000000e+00	0.000000e+00	0.000000e+00	0.000000e+00	0.000000e+00	0.000000e+00	0.000000e+00	0.000000e+00	0.000000e+00	0.000000e+00	0.000000e+00	0.000000e+00	0.000000e+00	0.000000e+00	0.000000e+00	0.000000e+00	0.000000e+00	0.000000e+00	0.000000e+00	0.000000e+00	0.000000e+00	0.000000e+00	0.000000e+00	0.000000e+00	0.000000e+00	0.000000e+00	0.000000e+00	0.000000e+00	0.000000e+00	0.000000e+00	0.000000e+00	0.000000e+00	0.000000e+00	0.000000e+00	0.000000e+00	0.000000e+00	0.000000e+00	0.000000e+00	0.000000e+00	0.000000e+00	0.000000e+00	0.000000e+00	0.000000e+00	0.000000e+00	0.000000e+00	0.000000e+00	0.000000e+00	0.000000e+00	0.000000e+00	0.000000e+00	0.000000e+00	0.000000e+00	0.000000e+00	0.000000e+00	0.000000e+00	0.000000e+00	0.000000e+00	0.000000e+00	0.000000e+00	0.000000e+00	0.000000e+00	0.000000e+00	0.000000e+00	0.000000e+00	0.000000e+00	0.000000e+00	0.000000e+00	0.000000e+00	0.000000e+00	0.000000e+00	0.000000e+00	0.000000e+00	0.000000e+00	0.000000e+00	0.000000e+00	0.000000e+00	0.000000e+00	0.000000e+00	0.000000e+00	0.000000e+00	0.000000e+00	0.000000e+00	0.000000e+00	0.000000e+00	0.000000e+00	0.000000e+00	0.000000e+00	0.000000e+00	0.000000e+00	0.000000e+00	0.000000e+00	0.000000e+00	0.000000e+00	0.000000e+00	0.000000e+00	0.000000e+00	0.000000e+00	0.000000e+00	0.000000e+00	0.000000e+00	0.000000e+00	0.000000e+00	0.000000e+00	0.000000e+00	0.000000e+00	0.000000e+00	0.000000e+00	0.000000e+00	0.000000e+00	0.000000e+00	0.000000e+00	0.000000e+00	0.000000e+00	0.000000e+00	0.000000e+00	0.000000e+00	0.000000e+00	0.000000e+00	0.000000e+00	0.000000e+00	0.000000e+00	0.000000e+00	0.000000e+00	0.000000e+00	0.000000e+00	0.000000e+00	0.000000e+00	0.000000e+00	0.000000e+00	0.000000e+00	0.000000e+00	0.000000e+00	0.000000e+00	0.000000e+00	0.000000e+00	0.000000e+00	0.000000e+00	0.000000e+00	0.000000e+00	0.000000e+00	0.000000e+00	0.000000e+00	0.000000e+00	0.000000e+00	0.000000e+00	0.000000e+00	0.000000e+00	0.000000e+00	0.000000e+00	0.000000e+00	0.000000e+00	0.000000e+00	0.000000e+00	0.000000e+00	0.000000e+00	0.000000e+00	0.000000e+00	0.000000e+00	0.000000e+00	0.000000e+00	0.000000e+00	0.000000e+00	0.000000e+00	0.000000e+00	0.000000e+00	0.000000e+00	0.000000e+00	0.000000e+00	0.000000e+00	0.000000e+00	0.000000e+00	0.000000e+00	0.000000e+00	0.000000e+00	0.000000e+00	0.000000e+00	0.000000e+00	0.000000e+00	0.000000e+00	0.000000e+00	0.000000e+00	0.000000e+00	0.000000e+00	0.000000e+00	0.000000e+00	0.000000e+00	0.000000e+00	0.000000e+00	0.000000e+00	0.000000e+00	0.000000e+00	0.000000e+00	0.000000e+00	0.000000e+00	0.000000e+00	0.000000e+00	0.000000e+00	0.000000e+00	0.000000e+00	0.000000e+00	0.000000e+00	0.000000e+00	0.000000e+00	0.000000e+00	0.000000e+00	0.000000e+00	0.000000e+00	0.000000e+00	0.000000e+00	0.000000e+00	0.000000e+00	0.000000e+00	0.000000e+00	0.000000e+00	0.000000e+00	0.000000e+00	0.000000e+00	0.000000e+00	0.000000e+00	0.000000e+00	0.000000e+00	0.000000e+00	0.000000e+00	0.000000e+00	0.000000e+00	0.000000e+00	0.000000e+00	0.000000e+00	0.000000e+00	0.000000e+00	0.000000e+00	0.000000e+00	0.000000e+00	0.000000e+00	0.000000e+00	0.000000e+00	0.000000e+00	0.000000e+00	0.000000e+00	0.000000e+00	0.000000e+00	0.000000e+00	0.000000e+00	0.000000e+00	0.000000e+00	0.000000e+00	0.000000e+00	0.000000e+00	0.000000e+00	0.000000e+00	0.000000e+00	0.000000e+00	0.000000e+00	0.000000e+00
-2.203799e-01	-2.055443e-01	-3.234967e-01	-3.126583e-01	-4.049665e-01	-3.562269e-01	-2.253344e-01	-1.290639e-01	3.944521e-01	2.379896e-01	3.851173e-01	3.848195e-01	1.654948e-02	-1.421488e-05	4.098082e-02	1.439718e-01	2.360436e-01	2.904374e-01	3.426967e-01	-8.396537e-02	-7.541500e-02	1.354801e-02	1.900519e-02	-1.800378e-03	2.430034e-03	-1.091606e-01	-7.883671e-02	5.594548e-02	-5.464167e-03	8.142419e-02	-6.153954e-03	-8.242237e-02	2.927503e-01	2.729108e-01	-1.696628e-01	1.971001e-01	-2.547293e-01	-5.748610e-02	-3.725826e-02	-1.136502e-02	-1.137836e-02	-1.144416e-02	-1.349700e-02	-1.403080e-02	-1.571737e-02	-3.380159e-02	-1.680315e-02	-2.396487e-02	-2.402826e-02	-4.694842e-02	6.108542e-02	1.434049e-01	2.066270e-01	-2.451052e-02	-8.540712e-02	-6.547264e-03	-2.036291e-02	-7.185777e-03	-1.942891e-03	-1.927740e-03	-1.951597e-03	-2.173446e-03	-2.378279e-03	-2.237009e-03	-4.514414e-03	-2.367861e-03	-3.395421e-03	-3.525985e-03	-7.145085e-03	-4.851126e-03	3.967905e-02	3.900126e-02	-3.825564e-03	-1.718566e-02	-2.134477e-02	-2.841463e-03	-2.004772e-01	-1.562870e-01	-1.656185e-01	2.161463e-02	1.258127e-01	-1.796633e-01	9.178264e-02	1.043050e-01	2.108804e-01	-4.730545e-02	9.696783e-02	4.132745e-02	-1.962853e-01	1.681149e-01	1.448105e-01	1.529736e-01	4.416219e-02	2.525394e-02	-5.520194e-02	3.933864e-02	-5.340682e-02	3.838207e-02	-5.397301e-02	-6.448375e-02	-6.549071e-02	-7.557109e-02	9.158169e-02	-8.470297e-02	5.864494e-02	-3.365748e-02	1.715289e-01	-7.030138e-03	2.993649e-01	-5.649092e-02	-3.302789e-02	1.240555e-01	-1.161375e-01	-1.018165e-01	1.014291e-01	-7.387074e-02	-7.160615e-02	1.115696e-01	-7.864686e-02	-8.813871e-02	-8.642529e-02	8.027672e-03	-5.208778e-03	-4.013751e-02	3.946205e-02	-7.633249e-03	-9.759967e-02	1.650277e-01	1.728618e-01	-4.694476e-02	-1.849184e-01	1.233814e-01	1.540165e-01	2.035736e-02	1.864209e-01	4.934015e-02	4.941290e-02	-2.118195e-01	-7.421980e-02	1.573796e-01	-1.425315e-01	2.100782e-01	1.674699e-01	1.282502e-01	1.674816e-01	1.658186e-01	-2.322250e-01	-1.644634e-01	4.655673e-02	-9.179298e-03	5.272013e-02	-2.199544e-02	1.235003e-01	2.427553e-01	-1.014092e-01	-1.077644e-02	3.238530e-02	-4.459093e-02	1.303536e-01	2.149038e-01	-3.428759e-02	1.802970e-01	1.857431e-01	-1.318690e-01	-1.523260e-02	-1.021028e-01	-1.331532e-01	1.953132e-01	-5.376581e-02	-2.148507e-01	8.233645e-02	1.199615e-01	-1.756752e-01	3.134566e-02	1.596088e-01	2.496628e-02	2.429389e-01	9.747260e-02	-1.841183e-01	-1.240063e-01	-1.909169e-01	-1.140479e-01	-4.281835e-01	1.356485e-01	-6.653994e-03	4.545775e-02	-5.628215e-02	1.886816e-01	2.186859e-01	-1.335725e-01	1.774440e-01	1.134427e-01	2.989476e-02	-2.223613e-01	1.691741e-01	-2.532712e-02	1.198953e-01	1.262386e-01	7.170228e-02	4.669094e-02	-2.005288e-01	-7.397258e-02	7.727273e-02	-1.614234e-01	7.821235e-02	-1.694121e-01	-2.294179e-02	-5.910723e-02	-1.026887e-01	9.895999e-02	4.010323e-02	1.757677e-01	2.196506e-01	1.343887e-02	9.988002e-02	-2.485418e-01	-4.288489e-02	-8.180273e-02	-1.460431e-01	3.566010e-02	-2.772403e-01	-9.419243e-02	-1.364632e-02	4.764881e-02	-2.599107e-02	7.984834e-02	-9.380323e-02	-7.864482e-03	2.774477e-02	-1.424250e-01	2.076462e-01	-8.908124e-04	7.747761e-02	3.566637e-01	4.060183e-01	8.422207e-02	-2.628589e-01	-1.529204e-01	2.409886e-02	-3.194415e-01	-2.826458e-02	-1.193229e-02	-7.565370e-02	-1.878727e-01	-1.920242e-01	-7.427193e-02	1.052350e-01	-1.620064e-01	6.846277e-02	4.064775e-03	1.308036e-01	1.721532e-01	1.536733e-01	4.955656e-02	-6.067722e-02	-2.329255e-02	-2.076554e-02	-1.903905e-01	2.381544e-01	3.484169e-02	4.086755e-02	4.285750e-02	1.388190e-02	-1.722962e-01	-6.718460e-02	2.212411e-02	-2.173267e-01	6.185379e-02	-6.607884e-03	-8.032889e-02	-3.910774e-02	-4.030743e-02	1.051370e-01	-7.135902e-02	1.977585e-01	-1.352243e-01	2.285358e-01	2.046450e-01	-2.065904e-02	-1.297763e-02	-8.305165e-02	1.042550e-01	-1.463103e-01	-1.102748e-01	1.555416e-01	3.325037e-01	-4.940160e-02	1.020711e-01	2.994584e-02	7.944605e-02	5.375420e-02	-2.094982e-01	-1.993098e-01	-8.114772e-02	-1.194155e-01	-1.817687e-01	4.742072e-02	-5.228462e-02	-3.530255e-02	1.120899e-01	-6.997715e-02	2.482631e-01	3.945670e-01	-1.722972e-01	-8.070139e-02	-2.810024e-02	-1.658074e-01	-2.282998e-01	8.862023e-02	-6.209346e-02	-7.589806e-02	1.768745e-01	-1.990136e-01	-8.364343e-04	-2.625546e-01	-4.887309e-03	7.397308e-02	-1.656540e-01	-3.849885e-01	-1.004242e-01	-7.402788e-02	1.387366e-02	-1.210611e-01	-1.790016e-02	7.635185e-02	7.946653e-02	-8.604537e-02	4.363085e-02	7.735218e-03	-1.909284e-02	2.139096e-01	-2.620156e-02	1.404219e-02	-1.674097e-01	1.476298e-01	4.518293e-02	-3.865048e-02	-8.667711e-03	4.471473e-02	-7.795835e-02	-4.703960e-02	5.041248e-02	1.982412e-02	1.964411e-01	1.279340e-01	2.772674e-01	1.559368e-03	4.920947e-02	-8.095593e-02	-5.418134e-02	-1.916122e-01	1.917435e-01	-1.544866e-02	-6.937041e-02	5.494081e-03	-1.413326e-01	-1.730405e-01	2.019619e-01	-2.130243e-03	4.670346e-02	-1.028871e-01
4.888429e-02	-5.075598e-02	-1.039114e-02	-9.120755e-02	-3.369271e-02	2.250408e-03	-8.595346e-02	1.402677e-01	1.952824e-01	-1.188462e-01	5.990621e-02	2.738483e-01	-1.958513e-01	-7.324103e-02	2.278317e-01	-1.118561e-01	-1.789902e-02	-7.571415e-02	-2.909954e-02	-1.112162e-03	-1.681287e-04	-2.436524e-03	-5.673800e-04	-3.316456e-03	-3.607588e-02	-5.805402e-02	2.171327e-01	-1.257442e-01	-1.644641e-01	2.820646e-02	-1.938675e-01	4.603209e-02	1.218737e-02	-4.666270e-02	4.229268e-01	-4.855476e-02	-3.190471e-02	-1.775151e-04	-2.341316e-05	-4.097678e-04	-8.529151e-05	-4.616920e-04	-6.659808e-03	-8.609602e-03	-9.081657e-03	-1.728910e-02	7.471258e-02	-9.334019e-03	1.019613e-02	-1.325005e-01	-1.086528e-02	4.720977e-02	1.056558e-01	-7.989903e-03	-6.887255e-03	-2.986028e-05	-3.100561e-06	-6.939421e-05	-1.330978e-05	-6.581620e-05	-1.288498e-03	-1.520461e-03	-1.275797e-03	-2.323054e-03	-3.034443e-03	-1.463195e-03	-1.796128e-02	-3.010709e-02	-1.401841e-03	5.807319e-02	-2.818324e-03	-1.412294e-03	-1.055145e-01	-2.085519e-03	-3.170566e-04	-4.429703e-03	-1.060785e-03	-6.107039e-03	2.701420e-02	-1.434145e-02	-1.083442e-01	-5.388136e-02	-2.806156e-01	-1.172843e-01	-6.231833e-02	-9.251843e-03	1.218634e-01	9.664531e-02	5.389376e-01	1.505855e-03	-2.299624e-02	-8.339691e-04	-1.172768e-04	-1.813808e-03	-4.080627e-04	-2.222313e-03	-2.917568e-02	-4.292873e-02	-4.519261e-02	-8.590327e-02	-2.265834e-02	-4.453849e-02	-5.914404e-02	5.400618e-02	-5.480390e-02	1.532905e-01	2.567369e-01	-3.763116e-02	1.180718e-01	-1.526892e-03	-1.696273e-04	-3.343752e-03	-6.664865e-04	-3.111646e-03	-5.626525e-02	2.481305e-02	-6.086670e-02	-1.490228e-02	-3.566823e-02	-5.973712e-02	-1.072455e-01	1.773274e-01	-7.066138e-02	5.129832e-02	1.271161e-01	-6.257334e-02	5.199638e-02	-3.876238e-02	-5.371970e-03	1.265864e-02	-1.947992e-02	-9.069204e-02	8.061543e-02	4.818503e-02	1.130163e-01	2.631069e-01	8.349939e-02	4.823918e-02	-1.865734e-01	-9.238363e-02	1.300325e-01	-8.785173e-02	-8.311515e-02	-1.526853e-01	6.252018e-02	6.053669e-02	-4.538259e-03	1.783201e-02	-1.686602e-02	-7.850956e-02	6.358686e-02	-3.364185e-01	2.489224e-01	8.292841e-02	1.797671e-01	-4.028104e-02	8.634108e-03	3.327180e-02	-1.130529e-02	-4.207578e-02	-2.143191e-01	5.957271e-02	1.396906e-01	-1.309039e-02	-1.408178e-03	-3.068444e-02	-5.799375e-03	-2.398326e-02	3.848800e-02	1.273098e-01	-1.179791e-01	2.327862e-02	7.115763e-03	3.740368e-02	3.972626e-02	-2.339157e-02	-2.537855e-01	1.343444e-01	1.234154e-01	-1.515670e-01	-1.071994e-02	8.197930e-02	-1.681115e-03	-3.838264e-02	-7.219357e-03	-2.821780e-02	-4.605636e-02	1.824444e-01	-1.026293e-01	2.073182e-01	-9.784310e-02	-2.646119e-01	1.020500e-01	-2.618998e-02	-7.413177e-02	-8.672152e-02	-3.129968e-02	2.953048e-01	4.218251e-02	-1.501713e-02	-1.514938e-03	1.566219e-01	-6.396204e-03	-2.601135e-02	-3.144462e-02	6.847290e-02	-1.344510e-01	-1.771380e-01	-6.890846e-02	-4.782013e-02	2.292736e-01	1.311163e-01	1.268518e-01	-2.930559e-02	3.559877e-02	-2.001033e-01	4.336885e-02	-1.654317e-02	-1.692439e-03	-3.743724e-02	-7.190128e-03	-2.819436e-02	-1.299134e-01	-1.985200e-01	-7.539232e-02	6.040928e-02	-1.930700e-01	-1.339264e-01	2.253988e-01	8.798193e-02	-3.853362e-02	1.876503e-01	1.047472e-01	2.046288e-01	-8.729488e-05	2.168229e-02	-1.720582e-02	-3.010325e-02	-6.970748e-02	1.231069e-01	1.662701e-01	1.124585e-01	-9.511316e-02	-1.131633e-01	2.649422e-01	1.366556e-01	2.006992e-01	1.247145e-01	-3.314805e-01	-6.859183e-02	-2.005718e-01	-7.269111e-02	1.291694e-01	-7.879544e-02	-2.862357e-02	-1.625641e-01	1.511593e-01	3.300120e-02	-8.003221e-02	6.399219e-02	-8.582992e-02	1.312456e-02	2.513415e-01	1.009264e-01	9.521378e-02	4.544451e-02	-3.360135e-02	-1.157923e-01	-1.842125e-01	6.038106e-03	1.129608e-01	-1.198170e-02	-1.476532e-03	-2.977002e-02	-5.927274e-03	-2.629906e-02	5.685822e-02	-7.286273e-02	8.917090e-02	4.806792e-02	-1.747819e-01	5.232745e-02	-2.137322e-01	-4.683430e-03	-4.314291e-02	7.816492e-02	1.530684e-02	1.794296e-01	-1.730586e-01	-1.105123e-02	-1.063719e-02	1.549203e-01	-4.573773e-02	1.022433e-01	1.834552e-01	5.359950e-02	1.436879e-01	1.079415e-02	-3.490406e-02	2.787159e-02	1.339591e-01	-5.319155e-02	1.229784e-01	-2.169103e-02	-3.247399e-01	-1.496169e-01	-3.015955e-01	1.128298e-01	7.300492e-02	7.879568e-02	8.168321e-02	1.407412e-01	-6.578300e-02	5.451482e-03	-1.336159e-01	1.011473e-01	7.772991e-02	-8.339633e-02	5.561440e-02	-6.027021e-02	2.211144e-01	2.213475e-02	-1.512895e-01	1.722017e-02	-8.568446e-03	-3.189225e-02	-4.300831e-03	2.584992e-02	-1.581157e-02	-7.378964e-02	-2.344306e-03	-4.645851e-02	2.819633e-03	-5.388436e-02	2.877511e-02	1.396429e-01	6.167062e-02	-1.566879e-02	-4.192403e-03	-4.143323e-02	-1.305622e-01	2.417770e-01
3.913915e+00	4.199404e-01	-2.519207e-02	6.190834e-01	2.481209e-01	8.492576e-01	6.049014e-01	-6.280460e-01	4.925589e-01	1.288461e-01	-7.370564e-01	-4.416840e-01	-3.495202e-01	-4.524149e-01	-7.034877e-01	-3.241756e-02	-9.327648e-01	-1.035531e+00	-2.447961e-03	5.621102e-02	3.284964e-01	3.193881e-01	1.954987e-01	-2.117978e-02	3.191630e-01	5.368979e-01	-1.148097e-01	1.716250e-01	-3.401154e-01	-1.956824e-01	-1.714872e-01	-6.828127e-02	-1.400211e-01	-2.074777e-01	-1.029514e-01	-2.203460e-01	-2.529070e-01	1.588767e-01	-1.290827e-01	1.233704e-01	-5.160695e-02	-7.874078e-02	3.789856e-02	3.438635e-01	2.703434e-02	-5.258179e-02	2.949344e-01	-5.687558e-02	-4.172870e-02	-3.743267e-02	-3.542196e-02	-2.336434e-02	-3.467795e-02	-5.155512e-02	-5.056032e-02	-5.884215e-02	-8.315797e-02	-3.795912e-02	-1.976731e-02	-6.297101e-03	-9.613494e-03	-6.733173e-03	-2.084577e-02	-9.021664e-03	-7.065062e-03	7.860254e-02	-8.100287e-03	-5.717296e-03	9.460531e-02	-4.644370e-03	-4.250478e-03	-5.526984e-03	-7.657947e-03	-7.169438e-03	-8.312964e-03	-1.304010e-02	4.819565e-01	2.644235e-01	3.914600e-01	5.722440e-01	2.518775e-01	9.707346e-01	-1.732765e-01	-2.730781e-01	6.363165e-01	-2.203045e-01	-1.936284e-01	-1.422119e-01	-3.329726e-01	-2.034669e-01	-2.128141e-01	-4.445351e-01	-3.914247e-01	-4.241604e-01	9.312153e-04	2.018759e-01	3.535618e-01	-1.379380e-01	-7.550758e-02	6.567020e-03	2.840463e-01	-1.965665e-01	-6.224431e-02	3.868239e-02	-7.725987e-02	-1.858037e-01	-1.693837e-01	-1.569047e-01	-9.746378e-02	-1.401517e-01	2.366858e-01	-1.184761e-01	-1.444709e-01	6.546738e-01	-4.792947e-01	6.342814e-01	1.058314e-01	-1.624483e-01	-1.492473e-01	-4.433448e-02	4.930613e-02	-1.002908e-01	1.237954e-02	-1.455432e-01	-2.268142e-01	-4.015203e-02	-1.068349e-01	-5.188530e-04	-5.471780e-02	-6.526359e-02	1.213417e-02	4.195684e-01	5.207168e-01	7.627720e-01	7.508480e-01	1.032560e+00	1.587559e+00	1.207806e+00	1.500527e+00	2.037947e-01	-3.303292e-01	1.051158e+00	3.334052e-01	-2.680210e-02	-1.895272e-01	-5.394628e-01	-8.428468e-01	-8.433479e-01	-4.894139e-01	-1.026039e+00	-7.742400e-01	-2.491141e-01	5.404160e-01	1.159695e-01	-2.737114e-01	1.230121e-02	2.596566e-02	3.357140e-01	1.221454e-01	-1.976181e-01	8.128102e-01	1.493685e+00	4.144816e-01	4.375298e-01	-2.470660e-01	-2.854049e-01	-1.061818e+00	-6.840537e-01	-4.276463e-01	-3.473709e-01	3.841761e-01	5.519066e-02	9.203142e-02	-8.245345e-02	4.426412e-01	2.466303e-01	2.838421e-01	-7.112157e-01	-1.260371e-01	4.898654e-01	3.640185e-01	2.350323e-01	-1.242972e-01	9.773692e-02	-3.462404e-01	-1.642471e-01	2.441407e-02	4.434746e-02	-7.123092e-02	1.664450e-01	2.712721e-01	-2.705614e-01	2.222397e-01	-1.722320e-01	-7.393696e-02	-4.871950e-02	-7.469970e-01	-2.686558e-01	3.588070e-01	4.957425e-01	3.864962e-01	4.784960e-01	-1.698388e-01	2.618080e-01	1.462055e-01	-9.568816e-03	-1.372624e-01	1.952116e-02	-6.319136e-02	-3.537065e-01	-4.739484e-01	-5.358917e-01	-7.014394e-01	-2.391569e-01	-7.035594e-01	-1.553508e-01	-4.477986e-01	-1.930872e-01	3.776560e-01	5.582913e-01	2.115282e-01	5.307014e-01	5.279541e-01	3.362246e-01	-1.274034e-01	-7.592965e-02	5.837074e-01	6.130262e-02	1.368617e-02	3.452367e-01	4.755744e-01	5.922765e-02	3.458897e-01	-7.179162e-02	-5.252833e-01	1.139178e-01	-4.703815e-01	-5.211768e-01	1.076563e-01	-4.606817e-01	4.781752e-02	-3.253009e-01	-2.536671e-01	-5.011912e-01	2.113855e-01	5.537624e-01	4.959197e-01	-1.431870e+00	-1.859403e+00	-1.027558e+00	-1.091061e+00	-1.054921e+00	-1.690653e+00	-1.102676e+00	-2.741463e-01	-7.985709e-01	-1.324604e-01	1.549602e-01	5.725590e-01	4.878919e-02	-9.353473e-01	-1.151117e+00	1.027902e+00	2.582447e+00	2.459272e+00	-8.594991e-01	-1.637110e+00	-5.797512e-01	-7.687811e-01	-7.266471e-01	-4.509652e-01	-1.045694e+00	-3.543046e-01	2.317685e-01	-1.233836e+00	-1.183400e+00	3.657798e-01	3.393883e-01	1.214464e-01	-1.034862e+00	-8.833289e-01	7.189132e-01	2.839336e+00	3.204898e+00	-9.106511e-01	5.547239e-01	5.332692e-01	5.925813e-01	-2.079818e-01	-5.213383e-01	-6.120073e-01	4.548590e-01	7.140556e-02	-5.291363e-01	-3.112648e-01	1.043793e-01	6.678504e-02	-4.173975e-01	5.405536e-01	1.901330e-01	1.345699e+00	-3.253784e-01	-8.105367e-01	2.324795e-01	-1.475337e+00	-5.794260e-01	-2.408703e-01	-2.054358e-01	-1.534133e-01	-6.133964e-01	4.832454e-01	7.704772e-01	-7.044888e-01	-1.551072e-01	-5.981921e-02	-9.227044e-03	4.311950e-01	2.156035e+00	2.671299e+00	-2.030632e-02	-4.680638e-01	-1.258944e+00	-5.133069e-03	-1.554767e+00	-7.322492e-01	-3.973931e-01	-1.597564e-01	-1.107203e-01	-4.105636e-01	-9.381961e-03	9.038988e-01	-5.177521e-01	-3.296905e-01	-1.191667e-01	6.423309e-02	9.613268e-01	2.029010e+00	3.005990e+00	-8.094865e-01	-1.313812e+00	-1.562260e+00	-4.786646e-01	4.084802e-01	6.327580e-01	4.235002e-01	1.326771e-01	4.264659e-01	4.583420e-01	1.532485e+00	8.089158e-01	-1.150378e-02	3.175307e-01	-5.188994e-01	-4.675111e-01	1.989221e-01	-7.929821e-01	-5.986779e-01	1.820635e-02	-1.612054e-01	-4.520996e-01	4.359572e-02
0.000000e+00	0.000000e+00	0.000000e+00	0.000000e+00	0.000000e+00	0.000000e+00	0.000000e+00	0.000000e+00	0.000000e+00	0.000000e+00	0.000000e+00	0.000000e+00	0.000000e+00	0.000000e+00	0.000000e+00	0.000000e+00	0.000000e+00	0.000000e+00	0.000000e+00	0.000000e+00	0.000000e+00	0.000000e+00	0.000000e+00	0.000000e+00	0.000000e+00	0.000000e+00	0.000000e+00	0.000000e+00	0.000000e+00	0.000000e+00	0.000000e+00	0.000000e+00	0.000000e+00	0.000000e+00	0.000000e+00	0.000000e+00	0.000000e+00	0.000000e+00	0.000000e+00	0.000000e+00	0.000000e+00	0.000000e+00	0.000000e+00	0.000000e+00	0.000000e+00	0.000000e+00	0.000000e+00	0.000000e+00	0.000000e+00	0.000000e+00	0.000000e+00	0.000000e+00	0.000000e+00	0.000000e+00	0.000000e+00	0.000000e+00	0.000000e+00	0.000000e+00	0.000000e+00	0.000000e+00	0.000000e+00	0.000000e+00	0.000000e+00	0.000000e+00	0.000000e+00	0.000000e+00	0.000000e+00	0.000000e+00	0.000000e+00	0.000000e+00	0.000000e+00	0.000000e+00	0.000000e+00	0.000000e+00	0.000000e+00	0.000000e+00	0.000000e+00	0.000000e+00	0.000000e+00	0.000000e+00	0.000000e+00	0.000000e+00	0.000000e+00	0.000000e+00	0.000000e+00	0.000000e+00	0.000000e+00	0.000000e+00	0.000000e+00	0.000000e+00	0.000000e+00	0.000000e+00	0.000000e+00	0.000000e+00	0.000000e+00	0.000000e+00	0.000000e+00	0.000000e+00	0.000000e+00	0.000000e+00	0.000000e+00	0.000000e+00	0.000000e+00	0.000000e+00	0.000000e+00	0.000000e+00	0.000000e+00	0.000000e+00	0.000000e+00	0.000000e+00	0.000000e+00	0.000000e+00	0.000000e+00	0.000000e+00	0.000000e+00	0.000000e+00	0.000000e+00	0.000000e+00	0.000000e+00	0.000000e+00	0.000000e+00	0.000000e+00	0.000000e+00	0.000000e+00	0.000000e+00	0.000000e+00	0.000000e+00	0.000000e+00	0.000000e+00	0.000000e+00	0.000000e+00	0.000000e+00	0.000000e+00	0.000000e+00	0.000000e+00	0.000000e+00	0.000000e+00	0.000000e+00	0.000000e+00	0.000000e+00	0.000000e+00	0.000000e+00	0.000000e+00	0.000000e+00	0.000000e+00	0.000000e+00	0.000000e+00	0.000000e+00	0.000000e+00	0.000000e+00	0.000000e+00	0.000000e+00	0.000000e+00	0.000000e+00	0.000000e+00	0.000000e+00	0.000000e+00	0.000000e+00	0.000000e+00	0.000000e+00	0.000000e+00	0.000000e+00	0.000000e+00	0.000000e+00	0.000000e+00	0.000000e+00	0.000000e+00	0.000000e+00	0.000000e+00	0.000000e+00	0.000000e+00	0.000000e+00	0.000000e+00	0.000000e+00	0.000000e+00	0.000000e+00	0.000000e+00	0.000000e+00	0.000000e+00	0.000000e+00	0.000000e+00	0.000000e+00	0.000000e+00	0.000000e+00	0.000000e+00	0.000000e+00	0.000000e+00	0.000000e+00	0.000000e+00	0.000000e+00	0.000000e+00	0.000000e+00	0.000000e+00	0.000000e+00	0.000000e+00	0.000000e+00	0.000000e+00	0.000000e+00	0.000000e+00	0.000000e+00	0.000000e+00	0.000000e+00	0.000000e+00	0.000000e+00	0.000000e+00	0.000000e+00	0.000000e+00	0.000000e+00	0.000000e+00	0.000000e+00	0.000000e+00	0.000000e+00	0.000000e+00	0.000000e+00	0.000000e+00	0.000000e+00	0.000000e+00	0.000000e+00	0.000000e+00	0.000000e+00	0.000000e+00	0.000000e+00	0.000000e+00	0.000000e+00	0.000000e+00	0.000000e+00	0.000000e+00	0.000000e+00	0.000000e+00	0.000000e+00	0.000000e+00	0.000000e+00	0.000000e+00	0.000000e+00	0.000000e+00	0.000000e+00	0.000000e+00	0.000000e+00	0.000000e+00	0.000000e+00	0.000000e+00	0.000000e+00	0.000000e+00	0.000000e+00	0.000000e+00	0.000000e+00	0.000000e+00	0.000000e+00	0.000000e+00	0.000000e+00	0.000000e+00	0.000000e+00	0.000000e+00	0.000000e+00	0.000000e+00	0.000000e+00	0.000000e+00	0.000000e+00	0.000000e+00	0.000000e+00	0.000000e+00	0.000000e+00	0.000000e+00	0.000000e+00	0.000000e+00	0.000000e+00	0.000000e+00	0.000000e+00	0.000000e+00	0.000000e+00	0.000000e+00	0.000000e+00	0.000000e+00	0.000000e+00	0.000000e+00	0.000000e+00	0.000000e+00	0.000000e+00	0.000000e+00	0.000000e+00	0.000000e+00	0.000000e+00	0.000000e+00	0.000000e+00	0.000000e+00	0.000000e+00	0.000000e+00	0.000000e+00	0.000000e+00	0.000000e+00	0.000000e+00	0.000000e+00	0.000000e+00	0.000000e+00	0.000000e+00	0.000000e+00	0.000000e+00	0.000000e+00	0.000000e+00	0.000000e+00	0.000000e+00	0.000000e+00	0.000000e+00	0.000000e+00	0.000000e+00	0.000000e+00	0.000000e+00	0.000000e+00	0.000000e+00	0.000000e+00	0.000000e+00	0.000000e+00	0.000000e+00	0.000000e+00	0.000000e+00	0.000000e+00	0.000000e+00	0.000000e+00	0.000000e+00	0.000000e+00	0.000000e+00	0.000000e+00	0.000000e+00	0.000000e+00	0.000000e+00	0.000000e+00	0.000000e+00	0.000000e+00	0.000000e+00	0.000000e+00	0.000000e+00	0.000000e+00	0.000000e+00	0.000000e+00	0.000000e+00	0.000000e+00	0.000000e+00	0.000000e+00	0.000000e+00	0.000000e+00	0.000000e+00	0.000000e+00	0.000000e+00	0.000000e+00	0.000000e+00	0.000000e+00	0.000000e+00	0.000000e+00	0.000000e+00	0.000000e+00	0.000000e+00	0.000000e+00	0.000000e+00	0.000000e+00	0.000000e+00	0.000000e+00	0.000000e+00	0.000000e+00	0.000000e+00	0.000000e+00	0.000000e+00
0.000000e+00	0.000000e+00	0.000000e+00	0.000000e+00	0.000000e+00	0.000000e+00	0.000000e+00	0.000000e+00	0.000000e+00	0.000000e+00	0.000000e+00	0.000000e+00	0.000000e+00	0.000000e+00	0.000000e+00	0.000000e+00	0.000000e+00	0.000000e+00	0.000000e+00	0.000000e+00	0.000000e+00	0.000000e+00	0.000000e+00	0.000000e+00	0.000000e+00	0.000000e+00	0.000000e+00	0.000000e+00	0.000000e+00	0.000000e+00	0.000000e+00	0.000000e+00	0.000000e+00	0.000000e+00	0.000000e+00	0.000000e+00	0.000000e+00	0.000000e+00	0.000000e+00	0.000000e+00	0.000000e+00	0.000000e+00	0.000000e+00	0.000000e+00	0.000000e+00	0.000000e+00	0.000000e+00	0.000000e+00	0.000000e+00	0.000000e+00	0.000000e+00	0.000000e+00	0.000000e+00	0.000000e+00	0.000000e+00	0.000000e+00	0.000000e+00	0.000000e+00	0.000000e+00	0.000000e+00	0.000000e+00	0.000000e+00	0.000000e+00	0.000000e+00	0.000000e+00	0.000000e+00	0.000000e+00	0.000000e+00	0.000000e+00	0.000000e+00	0.000000e+00	0.000000e+00	0.000000e+00	0.000000e+00	0.000000e+00	0.000000e+00	0.000000e+00	0.000000e+00	0.000000e+00	0.000000e+00	0.000000e+00	0.000000e+00	0.000000e+00	0.000000e+00	0.000000e+00	0.000000e+00	0.000000e+00	0.000000e+00	0.000000e+00	0.000000e+00	0.000000e+00	0.000000e+00	0.000000e+00	0.000000e+00	0.000000e+00	0.000000e+00	0.000000e+00	0.000000e+00	0.000000e+00	0.000000e+00	0.000000e+00	0.000000e+00	0.000000e+00	0.000000e+00	0.000000e+00	0.000000e+00	0.000000e+00	0.000000e+00	0.000000e+00	0.000000e+00	0.000000e+00	0.000000e+00	0.000000e+00	0.000000e+00	0.000000e+00	0.000000e+00	0.000000e+00	0.000000e+00	0.000000e+00	0.000000e+00	0.000000e+00	0.000000e+00	0.000000e+00	0.000000e+00	0.000000e+00	0.000000e+00	0.000000e+00	0.000000e+00	0.000000e+00	0.000000e+00	0.000000e+00	0.000000e+00	0.000000e+00	0.000000e+00	0.000000e+00	0.000000e+00	0.000000e+00	0.000000e+00	0.000000e+00	0.000000e+00	0.000000e+00	0.000000e+00	0.000000e+00	0.000000e+00	0.000000e+00	0.000000e+00	0.000000e+00	0.000000e+00	0.000000e+00	0.000000e+00	0.000000e+00	0.000000e+00	0.000000e+00	0.000000e+00	0.000000e+00	0.000000e+00	0.000000e+00	0.000000e+00	0.000000e+00	0.000000e+00	0.000000e+00	0.000000e+00	0.000000e+00	0.000000e+00	0.000000e+00	0.000000e+00	0.000000e+00	0.000000e+00	0.000000e+00	0.000000e+00	0.000000e+00	0.000000e+00	0.000000e+00	0.000000e+00	0.000000e+00	0.000000e+00	0.000000e+00	0.000000e+00	0.000000e+00	0.000000e+00	0.000000e+00	0.000000e+00	0.000000e+00	0.000000e+00	0.000000e+00	0.000000e+00	0.000000e+00	0.000000e+00	0.000000e+00	0.000000e+00	0.000000e+00	0.000000e+00	0.000000e+00	0.000000e+00	0.000000e+00	0.000000e+00	0.000000e+00	0.000000e+00	0.000000e+00	0.000000e+00	0.000000e+00	0.000000e+00	0.000000e+00	0.000000e+00	0.000000e+00	0.000000e+00	0.000000e+00	0.000000e+00	0.000000e+00	0.000000e+00	0.000000e+00	0.000000e+00	0.000000e+00	0.000000e+00	0.000000e+00	0.000000e+00	0.000000e+00	0.000000e+00	0.000000e+00	0.000000e+00	0.000000e+00	0.000000e+00	0.000000e+00	0.000000e+00	0.000000e+00	0.000000e+00	0.000000e+00	0.000000e+00	0.000000e+00	0.000000e+00	0.000000e+00	0.000000e+00	0.000000e+00	0.000000e+00	0.000000e+00	0.000000e+00	0.000000e+00	0.000000e+00	0.000000e+00	0.000000e+00	0.000000e+00	0.000000e+00	0.000000e+00	0.000000e+00	0.000000e+00	0.000000e+00	0.000000e+00	0.000000e+00	0.000000e+00	0.000000e+00	0.000000e+00	0.000000e+00	0.000000e+00	0.000000e+00	0.000000e+00	0.000000e+00	0.000000e+00	0.000000e+00	0.000000e+00	0.000000e+00	0.000000e+00	0.000000e+00	0.000000e+00	0.000000e+00	0.000000e+00	0.000000e+00	0.000000e+00	0.000000e+00	0.000000e+00	0.000000e+00	0.000000e+00	0.000000e+00	0.000000e+00	0.000000e+00	0.000000e+00	0.000000e+00	0.000000e+00	0.000000e+00	0.000000e+00	0.000000e+00	0.000000e+00	0.000000e+00	0.000000e+00	0.000000e+00	0.000000e+00	0.000000e+00	0.000000e+00	0.000000e+00	0.000000e+00	0.000000e+00	0.000000e+00	0.000000e+00	0.000000e+00	0.000000e+00	0.000000e+00	0.000000e+00	0.000000e+00	0.000000e+00	0.000000e+00	0.000000e+00	0.000000e+00	0.000000e+00	0.000000e+00	0.000000e+00	0.000000e+00	0.000000e+00	0.000000e+00	0.000000e+00	0.000000e+00	0.000000e+00	0.000000e+00	0.000000e+00	0.000000e+00	0.000000e+00	0.000000e+00	0.000000e+00	0.000000e+00	0.000000e+00	0.000000e+00	0.000000e+00	0.000000e+00	0.000000e+00	0.000000e+00	0.000000e+00	0.000000e+00	0.000000e+00	0.000000e+00	0.000000e+00	0.000000e+00	0.000000e+00	0.000000e+00	0.000000e+00	0.000000e+00	0.000000e+00	0.000000e+00	0.000000e+00	0.000000e+00	0.000000e+00	0.000000e+00	0.000000e+00	0.000000e+00	0.000000e+00	0.000000e+00	0.000000e+00	0.000000e+00	0.000000e+00	0.000000e+00	0.000000e+00	0.000000e+00	0.000000e+00	0.000000e+00	0.000000e+00	0.000000e+00	0.000000e+00	0.000000e+00	0.000000e+00	0.000000e+00	0.000000e+00	0.000000e+00	0.000000e+00	0.000000e+00
-2.634972e-01	-4.306554e-02	2.710895e-01	1.046935e-01	1.338025e-01	-7.035512e-02	-1.726852e-01	2.577707e-01	4.972971e-02	1.230035e-01	8.545674e-02	-8.230717e-02	-1.448319e-01	1.915260e-01	4.782576e-02	-2.335351e-01	-1.991515e-02	5.033785e-01	-2.556706e-03	9.112074e-02	-4.530409e-03	-8.316622e-03	-1.053663e-01	1.042004e-01	-1.544973e-01	-2.033706e-01	1.278056e-02	4.126020e-02	1.480522e-01	-2.902181e-02	1.254876e-01	9.688542e-02	-4.940090e-01	-9.002743e-02	-2.586676e-02	-2.727763e-04	-8.842941e-04	-4.807584e-04	-9.045292e-04	6.818515e-02	2.111205e-01	-4.348036e-02	2.065318e-02	3.383249e-02	2.961880e-02	-4.818476e-02	-1.962452e-01	-2.266539e-02	-8.289157e-02	2.521773e-02	4.014025e-02	-3.161654e-03	-3.085318e-05	-9.889315e-05	-5.485167e-05	-1.033360e-04	-1.331510e-02	-1.603723e-02	-4.991637e-03	-8.517834e-03	-7.483946e-03	-7.998358e-03	6.420640e-02	4.785563e-02	-2.708182e-03	-1.134600e-02	-3.365219e-02	-1.731744e-02	4.398152e-01	-5.231927e-03	-1.653320e-02	-9.262054e-03	8.121292e-02	6.774285e-02	2.037321e-01	-2.020041e-01	2.653182e-02	7.557527e-02	-1.066130e-01	-8.618738e-02	-1.064241e-02	2.105095e-01	-1.024451e-01	-6.260274e-01	1.012004e-01	1.197439e-01	-1.397361e-03	-4.501072e-03	-2.467438e-03	-4.610205e-03	2.856006e-01	1.635118e-02	-1.896567e-01	3.276485e-04	-1.767457e-01	2.434933e-01	-1.000083e-01	3.868736e-02	6.861878e-02	-1.263104e-01	-2.616435e-01	1.185707e-01	2.913489e-01	-1.367246e-03	-4.324209e-03	-2.406550e-03	-4.483133e-03	-1.754884e-01	7.547444e-02	-1.486537e-02	1.495055e-01	4.412462e-02	-2.712082e-01	-5.549449e-02	3.971827e-01	7.496345e-02	-1.148392e-01	-9.417713e-02	-2.700430e-01	-2.334165e-01	-5.625669e-02	-1.619576e-01	-5.286881e-03	-8.194694e-02	-5.981411e-02	8.368469e-02	2.058518e-01	4.871928e-02	3.505103e-02	1.725468e-01	6.683026e-02	5.761700e-02	-3.510548e-02	-8.805522e-03	-2.863108e-02	1.273565e-01	-4.322163e-01	5.928680e-02	-1.096517e-01	-6.370389e-02	1.529133e-01	-9.710225e-03	1.344931e-01	-3.415741e-01	9.970540e-02	-4.415766e-02	1.391289e-01	1.420984e-01	1.532819e-01	-1.095174e-02	-2.826828e-02	6.446184e-02	1.938104e-01	-2.084750e-01	-1.005405e-02	-3.103442e-02	-1.755539e-02	-3.265786e-02	1.279823e-01	1.423816e-03	1.402854e-01	-1.506642e-01	-7.938162e-03	-1.178334e-01	-6.594298e-03	1.235640e-01	-2.657167e-01	-4.952098e-02	3.300833e-01	2.293090e-01	-1.161639e-01	-1.139807e-02	-3.539710e-02	-2.001541e-02	-3.687911e-02	1.163534e-01	-4.979592e-02	1.257848e-01	-5.619241e-02	-9.895483e-02	-1.353996e-01	6.165626e-02	-3.163934e-03	4.148906e-02	1.006841e-01	2.954282e-01	-1.205338e-01	-8.788916e-02	9.021370e-02	1.667033e-01	-1.559508e-02	-2.892475e-02	1.369216e-01	-1.124734e-01	1.473775e-01	2.703404e-02	-3.037414e-03	-1.318051e-01	5.874639e-02	-9.534496e-02	-8.890259e-02	-1.450992e-01	2.636609e-01	-1.300444e-01	1.544093e-01	-1.176466e-02	6.004908e-02	-2.044048e-02	-3.820976e-02	3.149419e-01	4.267893e-02	-9.854202e-02	-3.589073e-02	-2.089893e-01	5.251276e-02	-2.090260e-02	2.816224e-02	-1.541252e-01	8.256177e-02	4.193746e-02	-1.304606e-01	3.550137e-02	-7.278359e-02	4.637542e-02	-3.348801e-02	-5.177856e-02	-1.396933e-01	-1.550999e-02	1.076661e-01	2.551903e-02	1.211065e-01	7.346927e-02	1.233537e-01	9.034395e-02	3.092426e-02	-1.594830e-01	3.008591e-02	-6.095736e-02	2.273388e-01	5.581649e-02	-1.386310e-02	1.279684e-01	2.713512e-02	-1.111768e-01	-5.101697e-02	1.487114e-01	-1.148548e-01	3.590731e-02	8.866886e-02	-2.081840e-02	-3.263887e-02	1.965180e-02	-2.755090e-02	-7.745314e-02	-6.014222e-02	6.156208e-02	-1.091748e-02	-3.390239e-02	-1.913351e-02	-3.516348e-02	3.013692e-02	-1.830160e-01	7.616304e-02	-9.174616e-03	1.555864e-02	-1.560513e-01	-9.053209e-02	-1.377381e-01	-1.923025e-01	1.531033e-01	3.932191e-01	1.940052e-01	8.165040e-02	5.569630e-02	-2.860789e-02	-6.864894e-02	-3.232621e-02	-3.279540e-01	-1.253698e-01	1.018616e-02	1.835474e-01	1.307466e-01	-1.642147e-01	-2.768959e-02	-7.545060e-02	-1.192336e-01	2.816768e-01	2.956832e-01	3.448280e-02	-3.739486e-01	4.577264e-03	-1.564999e-01	2.958559e-02	-8.346387e-02	-1.357492e-01	-1.257254e-01	-6.977245e-02	6.339621e-02	9.832183e-02	2.129213e-01	-3.551509e-02	2.644491e-02	1.371006e-01	2.364780e-01	2.410649e-01	3.090967e-03	-2.266861e-01	-3.928629e-02	-2.728488e-02	2.556193e-02	5.583326e-02	1.198545e-01	1.080670e-01	-2.983651e-02	-2.550347e-02	-9.405784e-02	3.949997e-02	1.015848e-01	1.651864e-02	4.469244e-02	-4.143605e-02	8.006418e-02	-4.272102e-03
0.000000e+00	0.000000e+00	0.000000e+00	0.000000e+00	0.000000e+00	0.000000e+00	0.000000e+00	0.000000e+00	0.000000e+00	0.000000e+00	0.000000e+00	0.000000e+00	0.000000e+00	0.000000e+00	0.000000e+00	0.000000e+00	0.000000e+00	0.000000e+00	0.000000e+00	0.000000e+00	0.000000e+00	0.000000e+00	0.000000e+00	0.000000e+00	0.000000e+00	0.000000e+00	0.000000e+00	0.000000e+00	0.000000e+00	0.000000e+00	0.000000e+00	0.000000e+00	0.000000e+00	0.000000e+00	0.000000e+00	0.000000e+00	0.000000e+00	0.000000e+00	0.000000e+00	0.000000e+00	0.000000e+00	0.000000e+00	0.000000e+00	0.000000e+00	0.000000e+00	0.000000e+00	0.000000e+00	0.000000e+00	0.000000e+00	0.000000e+00	0.000000e+00	0.000000e+00	0.000000e+00	0.000000e+00	0.000000e+00	0.000000e+00	0.000000e+00	0.000000e+00	0.000000e+00	0.000000e+00	0.000000e+00	0.000000e+00	0.000000e+00	0.000000e+00	0.000000e+00	0.000000e+00	0.000000e+00	0.000000e+00	0.000000e+00	0.000000e+00	0.000000e+00	0.000000e+00	0.000000e+00	0.000000e+00	0.000000e+00	0.000000e+00	0.000000e+00	0.000000e+00	0.000000e+00	0.000000e+00	0.000000e+00	0.000000e+00	0.000000e+00	0.000000e+00	0.000000e+00	0.000000e+00	0.000000e+00	0.000000e+00	0.000000e+00	0.000000e+00	0.000000e+00	0.000000e+00	0.000000e+00	0.000000e+00	0.000000e+00	0.000000e+00	0.000000e+00	0.000000e+00	0.000000e+00	0.000000e+00	0.000000e+00	0.000000e+00	0.000000e+00	0.000000e+00	0.000000e+00	0.000000e+00	0.000000e+00	0.000000e+00	0.000000e+00	0.000000e+00	0.000000e+00	0.000000e+00	0.000000e+00	0.000000e+00	0.000000e+00	0.000000e+00	0.000000e+00	0.000000e+00	0.000000e+00	0.000000e+00	0.000000e+00	0.000000e+00	0.000000e+00	0.000000e+00	0.000000e+00	0.000000e+00	0.000000e+00	0.000000e+00	0.000000e+00	0.000000e+00	0.000000e+00	0.000000e+00	0.000000e+00	0.000000e+00	0.000000e+00	0.000000e+00	0.000000e+00	0.000000e+00	0.000000e+00	0.000000e+00	0.000000e+00	0.000000e+00	0.000000e+00	0.000000e+00	0.000000e+00	0.000000e+00	0.000000e+00	0.000000e+00	0.000000e+00	0.000000e+00	0.000000e+00	0.000000e+00	0.000000e+00	0.000000e+00	0.000000e+00	0.000000e+00	0.000000e+00	0.000000e+00	0.000000e+00	0.000000e+00	0.000000e+00	0.000000e+00	0.000000e+00	0.000000e+00	0.000000e+00	0.000000e+00	0.000000e+00	0.000000e+00	0.000000e+00	0.000000e+00	0.000000e+00	0.000000e+00	0.000000e+00	0.000000e+00	0.000000e+00	0.000000e+00	0.000000e+00	0.000000e+00	0.000000e+00	0.000000e+00	0.000000e+00	0.000000e+00	0.000000e+00	0.000000e+00	0.000000e+00	0.000000e+00	0.000000e+00	0.000000e+00	0.000000e+00	0.000000e+00	0.000000e+00	0.000000e+00	0.000000e+00	0.000000e+00	0.000000e+00	0.000000e+00	0.000000e+00	0.000000e+00	0.000000e+00	0.000000e+00	0.000000e+00	0.000000e+00	0.000000e+00	0.000000e+00	0.000000e+00	0.000000e+00	0.000000e+00	0.000000e+00	0.000000e+00	0.000000e+00	0.000000e+00	0.000000e+00	0.000000e+00	0.000000e+00	0.000000e+00	0.000000e+00	0.000000e+00	0.000000e+00	0.000000e+00	0.000000e+00	0.000000e+00	0.000000e+00	0.000000e+00	0.000000e+00	0.000000e+00	0.000000e+00	0.000000e+00	0.000000e+00	0.000000e+00	0.000000e+00	0.000000e+00	0.000000e+00	0.000000e+00	0.000000e+00	0.000000e+00	0.000000e+00	0.000000e+00	0.000000e+00	0.000000e+00	0.000000e+00	0.000000e+00	0.000000e+00	0.000000e+00	0.000000e+00	0.000000e+00	0.000000e+00	0.000000e+00	0.000000e+00	0.000000e+00	0.000000e+00	0.000000e+00	0.000000e+00	0.000000e+00	0.000000e+00	0.000000e+00	0.000000e+00	0.000000e+00	0.000000e+00	0.000000e+00	0.000000e+00	0.000000e+00	0.000000e+00	0.000000e+00	0.000000e+00	0.000000e+00	0.000000e+00	0.000000e+00	0.000000e+00	0.000000e+00	0.000000e+00	0.000000e+00	0.000000e+00	0.000000e+00	0.000000e+00	0.000000e+00	0.000000e+00	0.000000e+00	0.000000e+00	0.000000e+00	0.000000e+00	0.000000e+00	0.000000e+00	0.000000e+00	0.000000e+00	0.000000e+00	0.000000e+00	0.000000e+00	0.000000e+00	0.000000e+00	0.000000e+00	0.000000e+00	0.000000e+00	0.000000e+00	0.000000e+00	0.000000e+00	0.000000e+00	0.000000e+00	0.000000e+00	0.000000e+00	0.000000e+00	0.000000e+00	0.000000e+00	0.000000e+00	0.000000e+00	0.000000e+00	0.000000e+00	0.000000e+00	0.000000e+00	0.000000e+00	0.000000e+00	0.000000e+00	0.000000e+00	0.000000e+00	0.000000e+00	0.000000e+00	0.000000e+00	0.000000e+00	0.000000e+00	0.000000e+00	0.000000e+00	0.000000e+00	0.000000e+00	0.000000e+00	0.000000e+00	0.000000e+00	0.000000e+00	0.000000e+00	0.000000e+00	0.000000e+00	0.000000e+00	0.000000e+00	0.000000e+00	0.000000e+00	0.000000e+00	0.000000e+00	0.000000e+00	0.000000e+00	0.000000e+00	0.000000e+00	0.000000e+00	0.000000e+00	0.000000e+00	0.000000e+00	0.000000e+00	0.000000e+00	0.000000e+00	0.000000e+00	0.000000e+00	0.000000e+00	0.000000e+00	0.000000e+00	0.000000e+00	0.000000e+00	0.000000e+00	0.000000e+00	0.000000e+00	0.000000e+00	0.000000e+00	0.000000e+00	0.000000e+00	0.000000e+00
0.000000e+00	0.000000e+00	0.000000e+00	0.000000e+00	0.000000e+00	0.000000e+00	0.000000e+00	0.000000e+00	0.000000e+00	0.000000e+00	0.000000e+00	0.000000e+00	0.000000e+00	0.000000e+00	0.000000e+00	0.000000e+00	0.000000e+00	0.000000e+00	0.000000e+00	0.000000e+00	0.000000e+00	0.000000e+00	0.000000e+00	0.000000e+00	0.000000e+00	0.000000e+00	0.000000e+00	0.000000e+00	0.000000e+00	0.000000e+00	0.000000e+00	0.000000e+00	0.000000e+00	0.000000e+00	0.000000e+00	0.000000e+00	0.000000e+00	0.000000e+00	0.000000e+00	0.000000e+00	0.000000e+00	0.000000e+00	0.000000e+00	0.000000e+00	0.000000e+00	0.000000e+00	0.000000e+00	0.000000e+00	0.000000e+00	0.000000e+00	0.000000e+00	0.000000e+00	0.000000e+00	0.000000e+00	0.000000e+00	0.000000e+00	0.000000e+00	0.000000e+00	0.000000e+00	0.000000e+00	0.000000e+00	0.000000e+00	0.000000e+00	0.000000e+00	0.000000e+00	0.000000e+00	0.000000e+00	0.000000e+00	0.000000e+00	0.000000e+00	0.000000e+00	0.000000e+00	0.000000e+00	0.000000e+00	0.000000e+00	0.000000e+00	0.000000e+00	0.000000e+00	0.000000e+00	0.000000e+00	0.000000e+00	0.000000e+00	0.000000e+00	0.000000e+00	0.000000e+00	0.000000e+00	0.000000e+00	0.000000e+00	0.000000e+00	0.000000e+00	0.000000e+00	0.000000e+00	0.000000e+00	0.000000e+00	0.000000e+00	0.000000e+00	0.000000e+00	0.000000e+00	0.000000e+00	0.000000e+00	0.000000e+00	0.000000e+00	0.000000e+00	0.000000e+00	0.000000e+00	0.000000e+00	0.000000e+00	0.000000e+00	0.000000e+00	0.000000e+00	0.000000e+00	0.000000e+00	0.000000e+00	0.000000e+00	0.000000e+00	0.000000e+00	0.000000e+00	0.000000e+00	0.000000e+00	0.000000e+00	0.000000e+00	0.000000e+00	0.000000e+00	0.000000e+00	0.000000e+00	0.000000e+00	0.000000e+00	0.000000e+00	0.000000e+00	0.000000e+00	0.000000e+00	0.000000e+00	0.000000e+00	0.000000e+00	0.000000e+00	0.000000e+00	0.000000e+00	0.000000e+00	0.000000e+00	0.000000e+00	0.000000e+00	0.000000e+00	0.000000e+00	0.000000e+00	0.000000e+00	0.000000e+00	0.000000e+00	0.000000e+00	0.000000e+00	0.000000e+00	0.000000e+00	0.000000e+00	0.000000e+00	0.000000e+00	0.000000e+00	0.000000e+00	0.000000e+00	0.000000e+00	0.000000e+00	0.000000e+00	0.000000e+00	0.000000e+00	0.000000e+00	0.000000e+00	0.000000e+00	0.000000e+00	0.000000e+00	0.000000e+00	0.000000e+00	0.000000e+00	0.000000e+00	0.000000e+00	0.000000e+00	0.000000e+00	0.000000e+00	0.000000e+00	0.000000e+00	0.000000e+00	0.000000e+00	0.000000e+00	0.000000e+00	0.000000e+00	0.000000e+00	0.000000e+00	0.000000e+00	0.000000e+00	0.000000e+00	0.000000e+00	0.000000e+00	0.000000e+00	0.000000e+00	0.000000e+00	0.000000e+00	0.000000e+00	0.000000e+00	0.000000e+00	0.000000e+00	0.000000e+00	0.000000e+00	0.000000e+00	0.000000e+00	0.000000e+00	0.000000e+00	0.000000e+00	0.000000e+00	0.000000e+00	0.000000e+00	0.000000e+00	0.000000e+00	0.000000e+00	0.000000e+00	0.000000e+00	0.000000e+00	0.000000e+00	0.000000e+00	0.000000e+00	0.000000e+00	0.000000e+00	0.000000e+00	0.000000e+00	0.000000e+00	0.000000e+00	0.000000e+00	0.000000e+00	0.000000e+00	0.000000e+00	0.000000e+00	0.000000e+00	0.000000e+00	0.000000e+00	0.000000e+00	0.000000e+00	0.000000e+00	0.000000e+00	0.000000e+00	0.000000e+00	0.000000e+00	0.000000e+00	0.000000e+00	0.000000e+00	0.000000e+00	0.000000e+00	0.000000e+00	0.000000e+00	0.000000e+00	0.000000e+00	0.000000e+00	0.000000e+00	0.000000e+00	0.000000e+00	0.000000e+00	0.000000e+00	0.000000e+00	0.000000e+00	0.000000e+00	0.000000e+00	0.000000e+00	0.000000e+00	0.000000e+00	0.000000e+00	0.000000e+00	0.000000e+00	0.000000e+00	0.000000e+00	0.000000e+00	0.000000e+00	0.000000e+00	0.000000e+00	0.000000e+00	0.000000e+00	0.000000e+00	0.000000e+00	0.000000e+00	0.000000e+00	0.000000e+00	0.000000e+00	0.000000e+00	0.000000e+00	0.000000e+00	0.000000e+00	0.000000e+00	0.000000e+00	0.000000e+00	0.000000e+00	0.000000e+00	0.000000e+00	0.000000e+00	0.000000e+00	0.000000e+00	0.000000e+00	0.000000e+00	0.000000e+00	0.000000e+00	0.000000e+00	0.000000e+00	0.000000e+00	0.000000e+00	0.000000e+00	0.000000e+00	0.000000e+00	0.000000e+00	0.000000e+00	0.000000e+00	0.000000e+00	0.000000e+00	0.000000e+00	0.000000e+00	0.000000e+00	0.000000e+00	0.000000e+00	0.000000e+00	0.000000e+00	0.000000e+00	0.000000e+00	0.000000e+00	0.000000e+00	0.000000e+00	0.000000e+00	0.000000e+00	0.000000e+00	0.000000e+00	0.000000e+00	0.000000e+00
0.000000e+00	0.000000e+00	0.000000e+00	0.000000e+00	0.000000e+00	0.000000e+00	0.000000e+00	0.000000e+00	0.000000e+00	0.000000e+00	0.000000e+00	0.000000e+00	0.000000e+00	0.000000e+00	0.000000e+00	0.000000e+00	0.000000e+00	0.000000e+00	0.000000e+00	0.000000e+00	0.000000e+00	0.000000e+00	0.000000e+00	0.000000e+00	0.000000e+00	0.000000e+00	0.000000e+00	0.000000e+00	0.000000e+00	0.000000e+00	0.000000e+00	0.000000e+00	0.000000e+00	0.000000e+00	0.000000e+00	0.000000e+00	0.000000e+00	0.000000e+00	0.000000e+00	0.000000e+00	0.000000e+00	0.000000e+00	0.000000e+00	0.000000e+00	0.000000e+00	0.000000e+00	0.000000e+00	0.000000e+00	0.000000e+00	0.000000e+00	0.000000e+00	0.000000e+00	0.000000e+00	0.000000e+00	0.000000e+00	0.000000e+00	0.000000e+00	0.000000e+00	0.000000e+00	0.000000e+00	0.000000e+00	0.000000e+00	0.000000e+00	0.000000e+00	0.000000e+00	0.000000e+00	0.000000e+00	0.000000e+00	0.000000e+00	0.000000e+00	0.000000e+00	0.000000e+00	0.000000e+00	0.000000e+00	0.000000e+00	0.000000e+00	0.000000e+00	0.000000e+00	0.000000e+00	0.000000e+00	0.000000e+00	0.000000e+00	0.000000e+00	0.000000e+00	0.000000e+00	0.000000e+00	0.000000e+00	0.000000e+00	0.000000e+00	0.000000e+00	0.000000e+00	0.000000e+00	0.000000e+00	0.000000e+00	0.000000e+00	0.000000e+00	0.000000e+00	0.000000e+00	0.000000e+00	0.000000e+00	0.000000e+00	0.000000e+00	0.000000e+00	0.000000e+00	0.000000e+00	0.000000e+00	0.000000e+00	0.000000e+00	0.000000e+00	0.000000e+00	0.000000e+00	0.000000e+00	0.000000e+00	0.000000e+00	0.000000e+00	0.000000e+00	0.000000e+00	0.000000e+00	0.000000e+00	0.000000e+00	0.000000e+00	0.000000e+00	0.000000e+00	0.000000e+00	0.000000e+00	0.000000e+00	0.000000e+00	0.000000e+00	0.000000e+00	0.000000e+00	0.000000e+00	0.000000e+00	0.000000e+00	0.000000e+00	0.000000e+00	0.000000e+00	0.000000e+00	0.000000e+00	0.000000e+00	0.000000e+00	0.000000e+00	0.000000e+00	0.000000e+00	0.000000e+00	0.000000e+00	0.000000e+00	0.000000e+00	0.000000e+00	0.000000e+00	0.000000e+00	0.000000e+00	0.000000e+00	0.000000e+00	0.000000e+00	0.000000e+00	0.000000e+00	0.000000e+00	0.000000e+00	0.000000e+00	0.000000e+00	0.000000e+00	0.000000e+00	0.000000e+00	0.000000e+00	0.000000e+00	0.000000e+00	0.000000e+00	0.000000e+00	0.000000e+00	0.000000e+00	0.000000e+00	0.000000e+00	0.000000e+00	0.000000e+00	0.000000e+00	0.000000e+00	0.000000e+00	0.000000e+00	0.000000e+00	0.000000e+00	0.000000e+00	0.000000e+00	0.000000e+00	0.000000e+00	0.000000e+00	0.000000e+00	0.000000e+00	0.000000e+00	0.000000e+00	0.000000e+00	0.000000e+00	0.000000e+00	0.000000e+00	0.000000e+00	0.000000e+00	0.000000e+00	0.000000e+00	0.000000e+00	0.000000e+00	0.000000e+00	0.000000e+00	0.000000e+00	0.000000e+00	0.000000e+00	0.000000e+00	0.000000e+00	0.000000e+00	0.000000e+00	0.000000e+00	0.000000e+00	0.000000e+00	0.000000e+00	0.000000e+00	0.000000e+00	0.000000e+00	0.000000e+00	0.000000e+00	0.000000e+00	0.000000e+00	0.000000e+00	0.000000e+00	0.000000e+00	0.000000e+00	0.000000e+00	0.000000e+00	0.000000e+00	0.000000e+00	0.000000e+00	0.000000e+00	0.000000e+00	0.000000e+00	0.000000e+00	0.000000e+00	0.000000e+00	0.000000e+00	0.000000e+00	0.000000e+00	0.000000e+00	0.000000e+00	0.000000e+00	0.000000e+00	0.000000e+00	0.000000e+00	0.000000e+00	0.000000e+00	0.000000e+00	0.000000e+00	0.000000e+00	0.000000e+00	0.000000e+00	0.000000e+00	0.000000e+00	0.000000e+00	0.000000e+00	0.000000e+00	0.000000e+00	0.000000e+00	0.000000e+00	0.000000e+00	0.000000e+00	0.000000e+00	0.000000e+00	0.000000e+00	0.000000e+00	0.000000e+00	0.000000e+00	0.000000e+00	0.000000e+00	0.000000e+00	0.000000e+00	0.000000e+00	0.000000e+00	0.000000e+00	0.000000e+00	0.000000e+00	0.000000e+00	0.000000e+00	0.000000e+00	0.000000e+00	0.000000e+00	0.000000e+00	0.000000e+00	0.000000e+00	0.000000e+00	0.000000e+00	0.000000e+00	0.000000e+00	0.000000e+00	0.000000e+00	0.000000e+00	0.000000e+00	0.000000e+00	0.000000e+00	0.000000e+00	0.000000e+00	0.000000e+00	0.000000e+00	0.000000e+00	0.000000e+00	0.000000e+00	0.000000e+00	0.000000e+00	0.000000e+00	0.000000e+00	0.000000e+00	0.000000e+00	0.000000e+00	0.000000e+00	0.000000e+00	0.000000e+00	0.000000e+00	0.000000e+00	0.000000e+00	0.000000e+00	0.000000e+00	0.000000e+00	0.000000e+00	0.000000e+00	0.000000e+00	0.000000e+00	0.000000e+00	0.000000e+00	0.000000e+00	0.000000e+00	0.000000e+00	0.000000e+00	0.000000e+00	0.000000e+00	0.000000e+00	0.000000e+00	0.000000e+00	0.000000e+00	0.000000e+00	0.000000e+00	0.000000e+00	0.000000e+00	0.000000e+00	0.000000e+00	0.000000e+00	0.000000e+00	0.000000e+00	0.000000e+00	0.000000e+00	0.000000e+00	0.000000e+00	0.000000e+00	0.000000e+00	0.000000e+00	0.000000e+00	0.000000e+00	0.000000e+00	0.000000e+00	0.000000e+00	0.000000e+00	0.000000e+00	0.000000e+00	0.000000e+00	0.000000e+00	0.000000e+00	0.000000e+00	0.000000e+00
0.000000e+00	0.000000e+00	0.000000e+00	0.000000e+00	0.000000e+00	0.000000e+00	0.000000e+00	0.000000e+00	0.000000e+00	0.000000e+00	0.000000e+00	0.000000e+00	0.000000e+00	0.000000e+00	0.000000e+00	0.000000e+00	0.000000e+00	0.000000e+00	0.000000e+00	0.000000e+00	0.000000e+00	0.000000e+00	0.000000e+00	0.000000e+00	0.000000e+00	0.000000e+00	0.000000e+00	0.000000e+00	0.000000e+00	0.000000e+00	0.000000e+00	0.000000e+00	0.000000e+00	0.000000e+00	0.000000e+00	0.000000e+00	0.000000e+00	0.000000e+00	0.000000e+00	0.000000e+00	0.000000e+00	0.000000e+00	0.000000e+00	0.000000e+00	0.000000e+00	0.000000e+00	0.000000e+00	0.000000e+00	0.000000e+00	0.000000e+00	0.000000e+00	0.000000e+00	0.000000e+00	0.000000e+00	0.000000e+00	0.000000e+00	0.000000e+00	0.000000e+00	0.000000e+00	0.000000e+00	0.000000e+00	0.000000e+00	0.000000e+00	0.000000e+00	0.000000e+00	0.000000e+00	0.000000e+00	0.000000e+00	0.000000e+00	0.000000e+00	0.000000e+00	0.000000e+00	0.000000e+00	0.000000e+00	0.000000e+00	0.000000e+00	0.000000e+00	0.000000e+00	0.000000e+00	0.000000e+00	0.000000e+00	0.000000e+00	0.000000e+00	0.000000e+00	0.000000e+00	0.000000e+00	0.000000e+00	0.000000e+00	0.000000e+00	0.000000e+00	0.000000e+00	0.000000e+00	0.000000e+00	0.000000e+00	0.000000e+00	0.000000e+00	0.000000e+00	0.000000e+00	0.000000e+00	0.000000e+00	0.000000e+00	0.000000e+00	0.000000e+00	0.000000e+00	0.000000e+00	0.000000e+00	0.000000e+00	0.000000e+00	0.000000e+00	0.000000e+00	0.000000e+00	0.000000e+00	0.000000e+00	0.000000e+00	0.000000e+00	0.000000e+00	0.000000e+00	0.000000e+00	0.000000e+00	0.000000e+00	0.000000e+00	0.000000e+00	0.000000e+00	0.000000e+00	0.000000e+00	0.000000e+00	0.000000e+00	0.000000e+00	0.000000e+00	0.000000e+00	0.000000e+00	0.000000e+00	0.000000e+00	0.000000e+00	0.000000e+00	0.000000e+00	0.000000e+00	0.000000e+00	0.000000e+00	0.000000e+00	0.000000e+00	0.000000e+00	0.000000e+00	0.000000e+00	0.000000e+00	0.000000e+00	0.000000e+00	0.000000e+00	0.000000e+00	0.000000e+00	0.000000e+00	0.000000e+00	0.000000e+00	0.000000e+00	0.000000e+00	0.000000e+00	0.000000e+00	0.000000e+00	0.000000e+00	0.000000e+00	0.000000e+00	0.000000e+00	0.000000e+00	0.000000e+00	0.000000e+00	0.000000e+00	0.000000e+00	0.000000e+00	0.000000e+00	0.000000e+00	0.000000e+00	0.000000e+00	0.000000e+00	0.000000e+00	0.000000e+00	0.000000e+00	0.000000e+00	0.000000e+00	0.000000e+00	0.000000e+00	0.000000e+00	0.000000e+00	0.000000e+00	0.000000e+00	0.000000e+00	0.000000e+00	0.000000e+00	0.000000e+00	0.000000e+00	0.000000e+00	0.000000e+00	0.000000e+00	0.000000e+00	0.000000e+00	0.000000e+00	0.000000e+00	0.000000e+00	0.000000e+00	0.000000e+00	0.000000e+00	0.000000e+00	0.000000e+00	0.000000e+00	0.000000e+00	0.000000e+00	0.000000e+00	0.000000e+00	0.000000e+00	0.000000e+00	0.000000e+00	0.000000e+00	0.000000e+00	0.000000e+00	0.000000e+00	0.000000e+00	0.000000e+00	0.000000e+00	0.000000e+00	0.000000e+00	0.000000e+00	0.000000e+00	0.000000e+00	0.000000e+00	0.000000e+00	0.000000e+00	0.000000e+00	0.000000e+00	0.000000e+00	0.000000e+00	0.000000e+00	0.000000e+00	0.000000e+00	0.000000e+00	0.000000e+00	0.000000e+00	0.000000e+00	0.000000e+00	0.000000e+00	0.000000e+00	0.000000e+00	0.000000e+00	0.000000e+00	0.000000e+00	0.000000e+00	0.000000e+00	0.000000e+00	0.000000e+00	0.000000e+00	0.000000e+00	0.000000e+00	0.000000e+00	0.000000e+00	0.000000e+00	0.000000e+00	0.000000e+00	0.000000e+00	0.000000e+00	0.000000e+00	0.000000e+00	0.000000e+00	0.000000e+00	0.000000e+00	0.000000e+00	0.000000e+00	0.000000e+00	0.000000e+00	0.000000e+00	0.000000e+00	0.000000e+00	0.000000e+00	0.000000e+00	0.000000e+00	0.000000e+00	0.000000e+00	0.000000e+00	0.000000e+00	0.000000e+00	0.000000e+00	0.000000e+00	0.000000e+00	0.000000e+00	0.000000e+00	0.000000e+00	0.000000e+00	0.000000e+00	0.000000e+00	0.000000e+00	0.000000e+00	0.000000e+00	0.000000e+00	0.000000e+00	0.000000e+00	0.000000e+00	0.000000e+00	0.000000e+00	0.000000e+00	0.000000e+00	0.000000e+00	0.000000e+00	0.000000e+00	0.000000e+00	0.000000e+00	0.000000e+00	0.000000e+00	0.000000e+00	0.000000e+00	0.000000e+00	0.000000e+00	0.000000e+00	0.000000e+00	0.000000e+00	0.000000e+00	0.000000e+00	0.000000e+00	0.000000e+00	0.000000e+00	0.000000e+00	0.000000e+00	0.000000e+00	0.000000e+00	0.000000e+00	0.000000e+00	0.000000e+00	0.000000e+00	0.000000e+00	0.000000e+00	0.000000e+00	0.000000e+00	0.000000e+00	0.000000e+00	0.000000e+00	0.000000e+00	0.000000e+00	0.000000e+00	0.000000e+00	0.000000e+00	0.000000e+00	0.000000e+00	0.000000e+00	0.000000e+00	0.000000e+00	0.000000e+00	0.000000e+00	0.000000e+00	0.000000e+00	0.000000e+00	0.000000e+00	0.000000e+00	0.000000e+00	0.000000e+00	0.000000e+00	0.000000e+00	0.000000e+00	0.000000e+00	0.000000e+00	0.000000e+00	0.000000e+00	0.000000e+00	0.000000e+00	0.000000e+00	0.000000e+00
2.150908e+00	4.643225e-01	6.538386e-01	6.088705e-01	5.551629e-01	5.378512e-01	-7.847156e-01	9.315925e-02	-1.617836e-01	-7.990351e-01	-5.707241e-01	-9.624569e-01	-4.662422e-01	-1.344147e+00	-1.195949e+00	-1.375059e-01	-1.639776e+00	-1.638419e+00	-1.081629e-01	2.601918e-01	4.011347e-01	2.906749e-01	2.370561e-01	3.002201e-01	2.835985e-01	-1.593579e-01	-1.226179e-01	-4.505205e-01	-7.187148e-02	-2.909714e-01	-2.197344e-01	-2.341491e-01	-1.438933e-01	-1.529523e-01	2.938822e-02	-5.097934e-01	-4.229268e-01	-8.292447e-03	6.969072e-02	-6.846403e-02	-3.951533e-02	7.547292e-02	1.934090e-01	-5.016906e-02	5.908599e-02	3.111315e-01	-7.607932e-02	-6.622641e-02	-5.904401e-02	-3.481815e-02	-3.777195e-02	-3.413757e-02	-3.271691e-02	-8.702053e-02	-9.172450e-02	-1.291293e-01	-7.761064e-02	1.460516e-01	-8.645010e-03	-4.785976e-03	-2.636194e-03	-1.097376e-02	-6.608176e-03	-5.060513e-03	-1.661241e-02	-1.043156e-02	-8.439429e-03	-7.690823e-03	-4.861787e-03	-5.430524e-03	-7.740534e-03	-7.134249e-03	-1.109368e-02	-1.172981e-02	-1.680889e-02	-1.024723e-02	4.095560e-01	4.548476e-01	6.524702e-01	9.848066e-01	1.152453e+00	-7.067087e-02	3.999694e-02	4.358398e-01	-5.244572e-01	-3.784730e-01	-3.525002e-01	-3.326568e-01	-2.838961e-01	-1.731835e-01	-1.730291e-01	-5.724334e-01	-6.130382e-01	-7.076217e-01	-2.586668e-01	2.573210e-01	4.210575e-01	7.562988e-02	-1.029636e-01	9.454091e-02	2.654034e-02	9.943312e-03	9.345558e-02	-8.682209e-02	-2.784591e-01	-2.490242e-01	1.703776e-02	-1.619103e-01	-1.271333e-01	-1.252051e-01	2.586139e-01	-1.528918e-01	-2.794342e-01	4.422324e-01	-5.395862e-01	3.801249e-01	-1.891851e-01	2.373291e-01	-2.230473e-01	-9.343832e-02	-2.107353e-01	2.614932e-01	-2.861977e-02	-3.665597e-02	-2.362614e-01	-1.332461e-01	1.076714e-02	-2.864507e-01	1.918270e-02	1.833810e-01	2.178051e-01	2.382930e-01	2.900030e-01	1.841535e-01	1.952668e-01	1.018850e+00	8.582540e-01	8.551297e-01	7.512325e-02	-2.551337e-01	5.482925e-01	1.608134e-01	-3.276843e-01	-3.679546e-01	-5.114507e-01	-4.642576e-01	-6.629581e-01	-7.535107e-01	-7.973614e-01	-9.371691e-01	-7.704045e-01	-4.552775e-01	2.675978e-01	9.134550e-02	-3.641280e-01	-2.215599e-01	2.024538e-01	-1.127281e-02	-2.407381e-01	5.923010e-01	1.133438e+00	1.545978e-01	2.555685e-01	3.775153e-02	-1.578646e-01	-1.067195e-01	-7.754099e-01	-3.864950e-01	-2.182288e-01	-8.893565e-02	2.888461e-01	3.656209e-02	-1.872072e-01	2.310041e-01	-1.994596e-01	-1.158840e-03	-5.724165e-01	-5.583025e-01	1.382923e-01	1.368437e-01	-1.904035e-01	5.337363e-01	1.038439e-01	5.275267e-02	1.593819e-01	2.918811e-01	-1.635151e-02	-6.921909e-02	4.347325e-02	3.705104e-02	1.108424e-01	-5.094961e-01	-3.329525e-01	-2.596085e-01	-1.301839e-01	-5.554566e-01	-1.962826e-01	2.499836e-01	5.712536e-01	3.223421e-01	5.779655e-01	-2.624819e-02	-3.102434e-01	3.567140e-01	8.985862e-02	-1.150631e-01	2.173307e-01	2.680120e-01	-2.417596e-02	-3.283931e-01	-2.891252e-01	-5.889532e-01	-3.073222e-01	-5.115626e-01	-4.853320e-01	-1.131234e-01	-2.147699e-01	3.708030e-01	4.833351e-01	3.089652e-01	3.660901e-01	6.954459e-01	4.521674e-01	2.798921e-01	9.786510e-02	4.695141e-03	7.083198e-01	-1.537185e-01	-2.910334e-02	1.316801e-01	-5.357396e-03	-1.553316e-01	-1.799820e-01	-6.024321e-01	2.344345e-01	-3.773730e-01	-1.767893e-01	8.235746e-02	-2.717923e-01	3.347149e-01	1.883077e-02	-3.404560e-01	8.021835e-02	-6.128310e-01	3.354416e-01	8.248319e-01	3.956966e-01	-5.220304e-01	-9.753371e-01	-4.500170e-01	-6.938207e-01	-9.312237e-01	-5.653024e-01	1.169454e-01	-6.655310e-02	3.996663e-01	4.335004e-01	5.958008e-01	7.497566e-01	1.135117e-01	-3.584444e-01	-6.259704e-01	1.027388e+00	2.205196e+00	2.003198e+00	-2.033331e-01	-8.863779e-01	-1.427321e-01	-1.859571e-01	-3.311468e-01	-4.954404e-01	1.989698e-01	4.230537e-01	-5.175282e-01	-4.832125e-01	3.205269e-01	3.775050e-01	4.804158e-01	3.582247e-01	-3.681623e-01	-8.083101e-01	6.126825e-01	2.295391e+00	2.508989e+00	-3.439486e-01	3.521365e-01	4.374634e-01	-2.084476e-01	-4.248478e-01	-4.348730e-01	2.872518e-01	7.906313e-02	-2.963810e-01	-3.823874e-01	-4.181069e-02	-4.758244e-02	-1.953563e-01	-4.705311e-01	7.708682e-01	4.595211e-01	1.000190e+00	1.499606e-03	-4.051446e-01	3.580078e-02	-9.801800e-01	-5.434643e-01	-3.530513e-01	-1.340290e-02	-2.816370e-01	5.051324e-01	3.315614e-01	-5.140598e-01	-2.347203e-01	3.730584e-01	7.876382e-02	2.250574e-01	4.189704e-01	1.484470e+00	1.780414e+00	4.100851e-02	-2.278461e-01	-8.965537e-01	1.917960e-01	-1.020422e+00	-5.149346e-01	-7.462594e-02	-1.356207e-01	-2.389336e-01	-7.123350e-02	7.016114e-01	-2.183934e-01	-1.475525e-01	2.390941e-01	1.424696e-01	5.708936e-01	6.768596e-01	1.336660e+00	2.108219e+00	-4.694849e-01	-5.847623e-01	-6.227012e-01	-1.745473e-01	1.555196e-01	2.979216e-01	-1.106660e-01	-1.523028e-01	1.318696e-01	1.200475e+00	5.492188e-01	-3.128602e-01	3.553766e-02	-1.739255e-01	-3.832039e-01	-4.379623e-01	2.722544e-01	-5.495484e-01	-4.050447e-01	6.305921e-03	-1.634015e-01	-5.345416e-01	1.806047e-01
2.632717e-02	3.274701e-01	3.413627e-01	3.604422e-01	2.977861e-01	2.613464e-01	5.170378e-01	-2.930218e-01	-9.825815e-03	-8.133322e-02	-1.615749e-01	-7.692706e-02	-6.120927e-02	-7.170212e-02	-1.770406e-01	-2.656820e-01	-2.465473e-01	-4.406058e-01	-1.485103e-01	-2.981339e-01	1.272021e-01	1.647860e-02	7.002815e-02	3.019416e-01	2.591697e-01	-1.420674e-01	-6.538780e-02	-2.781693e-02	-3.747202e-03	-9.181691e-03	-3.606845e-03	-2.621622e-03	-3.437194e-03	-1.173194e-02	-2.385796e-02	-5.119023e-02	-9.415952e-02	-8.660231e-03	-2.109196e-01	-1.289212e-01	-4.596379e-02	6.484827e-02	4.824758e-01	3.920791e-02	-8.929693e-02	-7.184598e-02	-3.347459e-03	-4.530638e-04	-1.140818e-03	-4.382166e-04	-3.121198e-04	-4.200630e-04	-1.512391e-03	-3.296120e-03	-6.678738e-03	-1.468771e-02	-1.097725e-03	-3.733959e-02	-1.958246e-02	6.333756e-02	-2.772635e-02	5.652327e-02	-1.950215e-02	-1.355007e-02	-1.100133e-02	-4.609176e-04	-6.242215e-05	-1.579424e-04	-6.011570e-05	-4.264548e-05	-5.796637e-05	-2.143415e-04	-4.781254e-04	-9.545616e-04	-2.152450e-03	-1.528793e-04	3.376814e-02	9.637224e-02	8.637103e-02	4.494666e-01	4.114429e-01	-2.972349e-02	-2.472645e-01	-4.018444e-01	-4.913837e-02	-6.306299e-03	-1.528922e-02	-6.104648e-03	-4.462345e-03	-5.735849e-03	-1.833370e-02	-3.500590e-02	-7.706724e-02	-1.331623e-01	-1.434215e-02	3.261988e-02	2.720899e-02	2.068810e-01	2.401646e-01	2.600038e-01	-9.486719e-02	-1.969143e-01	-3.001977e-01	-1.657771e-02	-2.303352e-03	-5.645678e-03	-2.203616e-03	-1.589227e-03	-2.105249e-03	-7.386070e-03	-1.549055e-02	-3.271659e-02	-6.112576e-02	-5.304103e-03	-4.720713e-01	-2.966181e-02	2.765397e-01	-1.914039e-02	-6.367688e-02	4.215864e-01	-1.193223e-01	1.669506e-01	-2.081602e-02	-3.297171e-03	-8.028276e-03	-3.053252e-03	-2.177768e-03	-3.156785e-03	-1.226464e-02	-2.921807e-02	-4.465053e-02	-7.016249e-06	-7.390379e-03	2.505312e-01	2.202150e-01	2.614170e-01	2.437835e-01	2.117585e-01	2.549329e-01	2.278668e-01	-1.158948e-01	-4.212396e-02	-6.340193e-02	-1.400745e-01	-6.104384e-02	4.976045e-02	-5.761751e-02	-1.567577e-01	-2.539910e-01	-2.172362e-01	-3.914247e-01	-1.261644e-01	3.111650e-01	9.070697e-02	3.815054e-03	4.044886e-02	-1.699140e-02	9.334688e-02	6.818477e-02	3.602654e-02	2.430872e-01	-6.200954e-02	-1.373495e-01	-5.812222e-02	5.322979e-02	-5.568149e-02	-1.635927e-01	-6.754585e-02	-1.738985e-01	-9.447629e-02	-1.182947e-01	1.375486e-01	1.429833e-01	9.803420e-02	-5.682494e-02	9.317092e-02	2.261266e-02	-4.946614e-02	2.423681e-01	-4.872668e-02	-2.046674e-02	-5.000445e-02	-1.986691e-02	-1.410545e-02	-1.898827e-02	2.860536e-02	-1.314816e-01	-6.738489e-02	-1.844347e-01	-4.760897e-02	1.829315e-01	-2.443994e-01	-1.803974e-01	-9.837867e-03	-1.676146e-01	1.822398e-02	1.899952e-02	9.192652e-02	7.704841e-03	-2.470022e-02	3.204485e-02	-2.426892e-02	-1.698012e-02	-2.297072e-02	1.081214e-01	1.437261e-02	7.238046e-02	2.663713e-01	-6.217502e-02	-7.081041e-02	-1.058544e-01	-1.789170e-01	-1.213742e-01	-5.285841e-02	-2.238612e-01	-1.344983e-01	4.910212e-01	1.013994e-01	-2.648550e-02	-6.696139e-02	-2.555703e-02	-1.754884e-02	-2.618717e-02	-9.382833e-02	1.789818e-01	-4.229627e-02	5.457020e-01	-6.938221e-02	6.673110e-02	-5.000717e-02	-7.793344e-02	-2.590349e-01	-4.160889e-02	7.192912e-02	3.804233e-02	1.660944e-01	-1.619263e-01	-2.951643e-02	-6.577533e-02	-2.572382e-02	-1.880767e-02	-2.932435e-02	-2.399759e-02	5.379719e-01	-1.320516e-01	1.561931e-01	-5.758714e-02	-8.486115e-02	-1.434912e-01	-7.581798e-02	-2.213923e-01	-2.845518e-01	-1.535812e-01	-4.221377e-03	1.723766e-01	2.322277e-02	1.050925e-01	-8.085067e-02	9.392387e-02	-1.039502e-01	7.301230e-02	6.947971e-01	5.818895e-01	5.891452e-02	-2.507010e-01	-3.404058e-01	-7.432461e-02	-4.272146e-02	-9.106143e-02	-1.363072e-01	-2.011823e-01	-8.172419e-02	8.730581e-02	4.021210e-02	8.740113e-02	3.162901e-01	2.474675e-01	-2.432413e-01	2.550303e-02	2.968502e-01	5.997551e-01	5.238599e-01	-1.025732e-01	-5.763050e-01	-3.877219e-01	2.510601e-01	-5.542427e-02	-6.105654e-02	2.006751e-02	-1.426569e-01	-2.218189e-01	2.213915e-01	-1.149162e-01	-4.285115e-02	-2.073904e-02	-5.509142e-02	-2.217148e-02	-1.516076e-02	-1.882540e-02	-5.635528e-02	-9.843588e-02	1.066981e-01	2.543716e-01	1.265632e-01	-1.002493e-01	-1.080322e-01	-1.678044e-01	-2.776825e-01	-4.106660e-01	-1.799388e-01	-6.630022e-02	8.785988e-02	-4.008656e-02	-5.409106e-02	3.067634e-01	1.140187e-01	-1.220035e-01	3.569699e-02	-2.705294e-01	-2.376052e-01	5.751141e-01	5.853098e-01	4.847996e-01	-7.413824e-02	-1.984126e-01	-3.491568e-01	-3.575160e-01	-5.206945e-01	-4.410944e-01	-1.497291e-01	6.328648e-02	-1.348301e-01	3.893999e-02	2.637862e-01	4.234419e-01	2.941049e-01	-3.427516e-02	-2.658860e-01	-6.092103e-01	7.031856e-01	6.220153e-01	9.112252e-01	3.424306e-01	2.306580e-01	7.012409e-02	1.680878e-01	-9.001652e-02	1.375047e-01	1.434706e-01	-8.670399e-02	1.606900e-01	-5.646104e-02	-3.799396e-02	-5.410305e-02	-4.027240e-02	-5.109236e-02	-1.556998e-01	-4.320364e-02	-2.867871e-01	-1.460706e-01	-1.143221e-01
-3.995254e-01	-2.406835e-01	-6.465306e-02	-2.023946e-01	-2.667573e-01	-1.665509e-01	-1.248188e-01	-3.443337e-02	-9.604511e-02	8.880506e-02	-8.881330e-04	8.667384e-02	7.244422e-02	6.542277e-01	6.482135e-01	-1.798064e-01	3.221537e-01	3.122071e-01	-1.851935e-01	-9.481586e-02	-7.848709e-03	-4.308204e-03	-5.804421e-03	-1.716260e-02	-8.202190e-03	-1.030029e-02	-1.261802e-02	-1.447187e-02	-9.070303e-03	-6.914057e-03	-2.286371e-02	-9.493001e-03	4.260943e-01	-3.728565e-02	-1.109956e-02	-1.327132e-01	6.107290e-03	-6.310715e-03	-4.375296e-02	-1.193435e-03	-6.351454e-04	-8.618688e-04	-2.669172e-03	-1.326939e-03	-1.325686e-03	-2.138785e-03	-2.417368e-03	-1.350575e-03	-1.174504e-03	-3.136632e-03	-1.406383e-03	4.147051e-03	1.964890e-01	-1.709574e-03	-7.342515e-02	-5.821866e-02	-1.011530e-03	-9.281347e-03	-2.235013e-04	-1.167485e-04	-1.548042e-04	-5.007707e-04	-2.745609e-04	-2.192128e-04	-4.215651e-04	-4.843781e-04	-2.551138e-04	-2.375699e-04	-5.357218e-04	-2.308607e-04	-5.392584e-02	1.029693e-01	-3.318096e-04	-1.575943e-02	-3.346123e-02	-2.055688e-04	-1.220978e-01	-1.596780e-02	-8.900931e-03	-1.226516e-02	-3.606207e-02	-1.795134e-02	-2.137827e-02	-2.498377e-02	-2.959083e-02	-1.864214e-02	-1.367651e-02	-4.732000e-02	-1.947499e-02	5.342553e-01	-2.255430e-03	7.451522e-02	-4.589651e-02	-1.298734e-01	-1.276931e-02	-7.315889e-02	-5.864064e-03	-3.004150e-03	-4.093774e-03	-1.269094e-02	-6.424053e-03	-6.561814e-03	-9.544083e-03	-1.106126e-02	-6.466261e-03	-5.627248e-03	-1.638124e-02	-6.629345e-03	1.900213e-01	6.268000e-02	-8.007944e-03	3.452518e-02	-9.002790e-02	-4.941366e-03	-3.982465e-03	-8.528800e-03	-4.644745e-03	-5.748438e-03	-1.825210e-02	-1.019756e-02	-9.286024e-03	-1.666548e-02	7.511130e-02	-1.053392e-02	-1.061284e-02	-2.154880e-02	-1.032495e-02	1.413808e-01	-7.213821e-02	-1.316576e-02	-5.908088e-02	9.353784e-02	-9.622492e-03	-2.697927e-02	-1.361849e-01	-3.873560e-02	4.770131e-03	-3.146436e-01	9.140932e-03	1.075033e-02	1.120992e-01	4.707932e-02	-2.004223e-02	-2.134790e-01	7.208312e-02	6.745549e-03	4.448206e-02	1.885894e-01	1.734157e-01	1.366098e-01	-1.084565e-02	5.627450e-02	1.651278e-01	3.990618e-03	5.584950e-02	-8.024587e-02	-1.026115e-01	1.296971e-01	3.993629e-02	1.222040e-02	-4.968715e-02	-6.971964e-02	3.804165e-02	-1.617712e-01	3.770460e-02	-2.116031e-01	2.078023e-01	1.271568e-02	-5.162366e-02	2.544120e-02	-1.475202e-02	1.992713e-01	-2.767295e-03	1.411206e-01	-6.223486e-02	1.454524e-01	-1.561950e-02	1.011153e-01	-1.709114e-01	6.453636e-02	-9.945507e-02	1.724757e-01	-1.936240e-02	-8.914658e-02	-1.363961e-01	-1.890798e-01	4.834285e-02	-4.793692e-02	4.110978e-02	1.008179e-02	1.546999e-01	7.494512e-02	-5.688762e-02	1.079865e-01	1.019696e-02	1.922533e-01	-9.038887e-02	-3.985911e-02	-2.281675e-01	-3.004802e-02	6.406130e-02	-2.057948e-01	-5.500545e-03	-1.208721e-01	-2.792051e-02	-6.294103e-02	1.502099e-01	2.933740e-02	8.612193e-02	1.548917e-01	-8.497882e-03	-5.367953e-02	2.786937e-02	3.035429e-01	-1.145693e-01	9.344954e-02	-1.901921e-01	8.119326e-02	-1.911432e-02	-3.752099e-02	-1.333363e-02	-9.696582e-02	-2.808018e-01	-8.870338e-02	1.043508e-01	3.121141e-01	2.318102e-02	-1.017672e-01	1.262813e-01	-1.997047e-02	3.333483e-02	-7.655604e-02	-7.087175e-02	2.660780e-02	-1.095236e-01	-2.680902e-02	2.660951e-02	6.127935e-02	2.312915e-01	4.568694e-02	-1.671886e-02	-4.743984e-02	4.478652e-02	1.997393e-02	4.251580e-02	-1.738508e-01	-1.349383e-02	1.745584e-02	4.285073e-01	1.621688e-01	-1.953364e-02	2.403840e-01	2.456056e-01	-2.172247e-01	3.079948e-02	-7.987890e-02	-1.608317e-01	-2.235965e-02	9.614450e-02	1.530122e-01	-4.739751e-02	5.181458e-02	2.474669e-02	-3.415545e-01	-1.847493e-01	-1.352253e-01	1.457125e-01	-1.601878e-02	-6.836299e-02	4.494558e-02	-1.299144e-01	-5.108685e-02	1.999640e-01	1.638190e-01	2.184119e-01	1.478301e-01	-4.306694e-02	5.845647e-02	-9.661249e-03	-1.599937e-02	1.985978e-03	-1.157166e-01	-1.899282e-01	-3.009196e-01	2.179793e-01	-1.548516e-01	7.467486e-02	-5.458924e-02	1.099970e-01	1.891578e-02	2.232781e-02	4.052913e-03	2.928807e-01	5.349402e-02	-2.247218e-02	6.750686e-02	-5.162490e-02	-9.346607e-02	-2.755142e-01	-2.126655e-01	-5.424460e-02	-5.131361e-02	1.444788e-01	1.775719e-01	1.730352e-02	-1.156990e-01	1.647567e-01	-7.478968e-02	-1.012885e-02	-1.603363e-01	1.689775e-01	1.582208e-01	8.456031e-02	8.129525e-02	-8.113748e-02	2.318825e-01	1.194753e-01	-3.879669e-01	-2.345731e-01	-2.380756e-01	-9.744444e-02	2.834581e-01	-1.703954e-01	1.555962e-02	1.141381e-01	-8.950992e-02	5.300797e-02	-1.611068e-03	-3.487232e-04	8.341611e-02	-6.823465e-02	-1.675167e-01	6.546495e-02	-1.073687e-01	6.413600e-02	1.593110e-01	-3.976423e-01	-5.590316e-01	2.744545e-01	2.560131e-01	7.273075e-02	1.846634e-01	-1.177960e-02	-1.110382e-01	-1.085707e-01	1.979249e-01	2.750302e-01	-6.902884e-02	-1.071827e-01	-1.627491e-01	4.191691e-02	3.216475e-02	-2.202061e-02	-8.171287e-02	-1.856297e-01	1.963700e-01	1.371248e-01	-3.872448e-02	-5.823920e-02	1.190452e-01	-7.220744e-02
-1.969597e-02	-1.257845e-01	-7.511393e-02	-1.722052e-01	2.779130e-01	-1.657103e-02	9.253658e-02	-8.820292e-02	4.320615e-02	5.476630e-02	1.457356e-01	1.048564e-02	7.784989e-02	-8.156412e-02	-1.019769e-01	2.533220e-01	9.629279e-02	-9.014481e-02	-1.169094e-01	-1.785897e-01	-3.150307e-02	-1.724703e-03	-4.980676e-03	-5.402338e-02	-2.130519e-02	-3.063113e-02	-1.627456e-01	-2.603501e-02	1.118954e-01	-8.894769e-02	1.626037e-01	-8.586931e-02	1.162774e-01	1.591224e-01	9.124323e-04	2.116570e-01	1.644562e-01	-2.198585e-01	-7.061875e-02	-5.669353e-03	-2.718139e-04	-8.430833e-04	-1.031437e-02	-3.643978e-03	-4.806724e-03	-5.327874e-02	-3.665105e-02	-2.543839e-02	-2.943523e-02	6.054901e-02	-3.119546e-02	4.598805e-02	-1.007970e-01	6.745866e-02	2.082944e-02	1.344936e-01	4.705708e-02	-1.230432e-02	-7.364611e-04	-3.479345e-05	-1.117507e-04	-1.406959e-03	-5.175777e-04	-6.234014e-04	9.079124e-02	-5.516486e-03	-3.692551e-03	-4.150312e-03	-4.974287e-03	-4.457886e-03	-2.144522e-02	-3.329681e-02	-4.048123e-03	6.613900e-02	-6.561888e-02	-7.253895e-03	-3.698543e-02	-5.873180e-02	-3.393478e-03	-9.751085e-03	-9.431359e-02	1.492240e-01	-6.180851e-02	4.436724e-02	-2.471288e-01	3.955197e-02	-1.536928e-01	1.224025e-01	-1.568015e-01	-5.936981e-02	1.839296e-01	1.881156e-01	1.391205e-01	2.925535e-01	-2.505983e-01	-7.543875e-02	7.205912e-02	-1.276461e-03	-3.928517e-03	-4.559333e-02	-1.660208e-02	-2.267960e-02	-2.156333e-01	1.009067e-01	6.645673e-02	-4.156805e-02	-1.602020e-01	-4.393504e-02	3.638793e-02	8.509169e-02	4.988594e-02	3.747590e-03	1.835287e-01	4.642872e-02	2.339916e-01	-3.785246e-02	-1.865817e-03	-6.117839e-03	2.135352e-02	-2.721261e-02	1.654227e-01	-1.105157e-01	-7.638799e-02	1.810675e-01	-1.381791e-02	-1.096781e-01	-9.938191e-02	-8.146558e-02	6.088354e-02	6.989333e-02	-9.213770e-02	6.905714e-03	-5.732901e-02	1.248567e-01	2.652304e-01	-3.805654e-02	-1.448812e-02	-2.956171e-01	-2.081043e-01	3.916830e-01	-4.535404e-02	-3.752186e-01	6.936677e-02	1.338487e-01	1.296800e-01	-5.561181e-02	1.177315e-01	1.110095e-01	-6.885680e-02	9.336400e-02	-2.097738e-03	-2.253239e-01	1.160869e-01	-6.682386e-02	1.578670e-01	-1.056702e-01	9.443157e-02	1.194473e-01	2.324105e-02	5.903146e-02	-2.176164e-01	-9.338180e-03	1.292285e-01	1.660520e-02	1.657147e-01	-1.806651e-02	-5.105433e-02	-5.789897e-02	-7.503810e-02	-1.078614e-01	-1.672482e-01	2.409961e-01	-1.329623e-01	-1.184796e-02	-3.837762e-02	-1.296323e-01	-7.651058e-02	-9.252176e-02	-5.135935e-03	-5.288475e-02	-1.662640e-01	5.604810e-04	1.228736e-01	1.419034e-01	-5.567549e-02	8.728429e-02	2.870963e-01	-1.179187e-01	-9.310243e-03	6.986545e-02	1.494294e-01	2.258591e-01	-1.345778e-02	5.208031e-02	-1.450613e-01	-1.386099e-02	4.940622e-02	1.515948e-01	-8.648008e-02	-2.243493e-02	-2.125547e-01	-1.835452e-01	7.464425e-02	1.072907e-01	-2.232251e-02	-6.864449e-02	-8.532147e-02	3.357378e-02	7.629398e-02	1.665324e-01	1.152842e-01	-1.428673e-02	4.735141e-02	1.605460e-01	1.281306e-01	-9.967906e-02	5.972118e-03	6.772139e-02	7.420059e-04	-8.471122e-02	-1.970217e-01	-8.467260e-02	-1.032988e-01	-2.473961e-01	4.235033e-02	-1.210515e-01	1.312565e-01	1.545863e-01	-8.169360e-02	-1.026994e-01	-1.591582e-02	4.297207e-02	2.398731e-01	4.633934e-02	-4.478325e-02	1.838362e-01	2.269972e-01	-1.175461e-01	1.422522e-01	-4.234394e-01	-1.545454e-01	-7.228297e-02	8.121691e-02	-1.430699e-01	-5.284712e-04	-2.485584e-02	2.874044e-01	-2.461717e-01	5.299088e-02	1.886171e-01	1.014902e-01	4.677846e-02	-2.673923e-04	-1.322490e-01	4.598570e-02	2.415507e-01	4.412614e-03	1.013574e-01	8.149676e-02	3.057614e-02	-2.392170e-01	-1.998373e-01	-3.086611e-02	-7.601015e-02	-4.964910e-02	1.659303e-01	-1.892502e-01	1.081201e-01	1.768981e-02	1.926211e-01	5.187963e-02	1.265975e-02	4.953063e-02	-6.185247e-02	1.457531e-01	-2.271643e-02	-9.453517e-02	8.500032e-02	1.633817e-01	1.293609e-02	-8.642815e-02	-7.550246e-02	-1.189989e-01	-1.357491e-01	1.596548e-01	-4.614636e-02	-1.045005e-01	-1.140035e-02	6.001562e-02	-1.402986e-01	-1.563992e-01	-2.126941e-03	1.080782e-01	1.882713e-01	-1.461300e-02	-2.014030e-01	-5.430576e-02	1.280814e-01	1.757316e-01	3.911258e-02	2.315328e-02	1.476601e-01	-1.120588e-01	3.384511e-02	-3.143382e-02	9.839219e-02	-5.054188e-02	-9.070887e-02	1.288499e-01	-7.036191e-03	-3.656903e-02	1.518309e-01	4.428953e-02	-4.278019e-02	1.643444e-01	1.708193e-01	4.675518e-02	9.183686e-02	4.242023e-02	-2.388586e-01	-6.510282e-02	-2.197099e-01	-9.811375e-02	-1.195074e-01	-2.297125e-01	-1.017028e-01	4.310894e-02	4.256244e-02	2.014271e-01	-5.354411e-02	-5.956012e-02	7.948623e-02	-1.818130e-01	1.676238e-01	5.980715e-02	1.884970e-01	1.368521e-01	4.448624e-02	-1.115046e-01	3.192951e-02	1.281037e-01	-7.995259e-02	1.513593e-01	-1.659363e-02	-2.938970e-02	-8.666419e-02	-1.166903e-01	-8.816736e-02	-1.691131e-01	3.713108e-02	5.106245e-02	1.337212e-01	-3.248168e-03	1.716087e-01	-2.429174e-01	2.105736e-02	2.571390e-02	-1.298387e-01	9.668746e-02	3.609169e-02	2.540572e-01
0.000000e+00	0.000000e+00	0.000000e+00	0.000000e+00	0.000000e+00	0.000000e+00	0.000000e+00	0.000000e+00	0.000000e+00	0.000000e+00	0.000000e+00	0.000000e+00	0.000000e+00	0.000000e+00	0.000000e+00	0.000000e+00	0.000000e+00	0.000000e+00	0.000000e+00	0.000000e+00	0.000000e+00	0.000000e+00	0.000000e+00	0.000000e+00	0.000000e+00	0.000000e+00	0.000000e+00	0.000000e+00	0.000000e+00	0.000000e+00	0.000000e+00	0.000000e+00	0.000000e+00	0.000000e+00	0.000000e+00	0.000000e+00	0.000000e+00	0.000000e+00	0.000000e+00	0.000000e+00	0.000000e+00	0.000000e+00	0.000000e+00	0.000000e+00	0.000000e+00	0.000000e+00	0.000000e+00	0.000000e+00	0.000000e+00	0.000000e+00	0.000000e+00	0.000000e+00	0.000000e+00	0.000000e+00	0.000000e+00	0.000000e+00	0.000000e+00	0.000000e+00	0.000000e+00	0.000000e+00	0.000000e+00	0.000000e+00	0.000000e+00	0.000000e+00	0.000000e+00	0.000000e+00	0.000000e+00	0.000000e+00	0.000000e+00	0.000000e+00	0.000000e+00	0.000000e+00	0.000000e+00	0.000000e+00	0.000000e+00	0.000000e+00	0.000000e+00	0.000000e+00	0.000000e+00	0.000000e+00	0.000000e+00	0.000000e+00	0.000000e+00	0.000000e+00	0.000000e+00	0.000000e+00	0.000000e+00	0.000000e+00	0.000000e+00	0.000000e+00	0.000000e+00	0.000000e+00	0.000000e+00	0.000000e+00	0.000000e+00	0.000000e+00	0.000000e+00	0.000000e+00	0.000000e+00	0.000000e+00	0.000000e+00	0.000000e+00	0.000000e+00	0.000000e+00	0.000000e+00	0.000000e+00	0.000000e+00	0.000000e+00	0.000000e+00	0.000000e+00	0.000000e+00	0.000000e+00	0.000000e+00	0.000000e+00	0.000000e+00	0.000000e+00	0.000000e+00	0.000000e+00	0.000000e+00	0.000000e+00	0.000000e+00	0.000000e+00	0.000000e+00	0.000000e+00	0.000000e+00	0.000000e+00	0.000000e+00	0.000000e+00	0.000000e+00	0.000000e+00	0.000000e+00	0.000000e+00	0.000000e+00	0.000000e+00	0.000000e+00	0.000000e+00	0.000000e+00	0.000000e+00	0.000000e+00	0.000000e+00	0.000000e+00	0.000000e+00	0.000000e+00	0.000000e+00	0.000000e+00	0.000000e+00	0.000000e+00	0.000000e+00	0.000000e+00	0.000000e+00	0.000000e+00	0.000000e+00	0.000000e+00	0.000000e+00	0.000000e+00	0.000000e+00	0.000000e+00	0.000000e+00	0.000000e+00	0.000000e+00	0.000000e+00	0.000000e+00	0.000000e+00	0.000000e+00	0.000000e+00	0.000000e+00	0.000000e+00	0.000000e+00	0.000000e+00	0.000000e+00	0.000000e+00	0.000000e+00	0.000000e+00	0.000000e+00	0.000000e+00	0.000000e+00	0.000000e+00	0.000000e+00	0.000000e+00	0.000000e+00	0.000000e+00	0.000000e+00	0.000000e+00	0.000000e+00	0.000000e+00	0.000000e+00	0.000000e+00	0.000000e+00	0.000000e+00	0.000000e+00	0.000000e+00	0.000000e+00	0.000000e+00	0.000000e+00	0.000000e+00	0.000000e+00	0.000000e+00	0.000000e+00	0.000000e+00	0.000000e+00	0.000000e+00	0.000000e+00	0.000000e+00	0.000000e+00	0.000000e+00	0.000000e+00	0.000000e+00	0.000000e+00	0.000000e+00	0.000000e+00	0.000000e+00	0.000000e+00	0.000000e+00	0.000000e+00	0.000000e+00	0.000000e+00	0.000000e+00	0.000000e+00	0.000000e+00	0.000000e+00	0.000000e+00	0.000000e+00	0.000000e+00	0.000000e+00	0.000000e+00	0.000000e+00	0.000000e+00	0.000000e+00	0.000000e+00	0.000000e+00	0.000000e+00	0.000000e+00	0.000000e+00	0.000000e+00	0.000000e+00	0.000000e+00	0.000000e+00	0.000000e+00	0.000000e+00	0.000000e+00	0.000000e+00	0.000000e+00	0.000000e+00	0.000000e+00	0.000000e+00	0.000000e+00	0.000000e+00	0.000000e+00	0.000000e+00	0.000000e+00	0.000000e+00	0.000000e+00	0.000000e+00	0.000000e+00	0.000000e+00	0.000000e+00	0.000000e+00	0.000000e+00	0.000000e+00	0.000000e+00	0.000000e+00	0.000000e+00	0.000000e+00	0.000000e+00	0.000000e+00	0.000000e+00	0.000000e+00	0.000000e+00	0.000000e+00	0.000000e+00	0.000000e+00	0.000000e+00	0.000000e+00	0.000000e+00	0.000000e+00	0.000000e+00	0.000000e+00	0.000000e+00	0.000000e+00	0.000000e+00	0.000000e+00	0.000000e+00	0.000000e+00	0.000000e+00	0.000000e+00	0.000000e+00	0.000000e+00	0.000000e+00	0.000000e+00	0.000000e+00	0.000000e+00	0.000000e+00	0.000000e+00	0.000000e+00	0.000000e+00	0.000000e+00	0.000000e+00	0.000000e+00	0.000000e+00	0.000000e+00	0.000000e+00	0.000000e+00	0.000000e+00	0.000000e+00	0.000000e+00	0.000000e+00	0.000000e+00	0.000000e+00	0.000000e+00	0.000000e+00	0.000000e+00	0.000000e+00	0.000000e+00	0.000000e+00	0.000000e+00	0.000000e+00	0.000000e+00	0.000000e+00	0.000000e+00	0.000000e+00	0.000000e+00	0.000000e+00	0.000000e+00	0.000000e+00	0.000000e+00	0.000000e+00	0.000000e+00	0.000000e+00	0.000000e+00	0.000000e+00	0.000000e+00	0.000000e+00	0.000000e+00	0.000000e+00	0.000000e+00	0.000000e+00	0.000000e+00	0.000000e+00	0.000000e+00	0.000000e+00	0.000000e+00	0.000000e+00	0.000000e+00	0.000000e+00	0.000000e+00	0.000000e+00	0.000000e+00	0.000000e+00	0.000000e+00	0.000000e+00	0.000000e+00	0.000000e+00	0.000000e+00	0.000000e+00	0.000000e+00	0.000000e+00	0.000000e+00	0.000000e+00	0.000000e+00	0.000000e+00	0.000000e+00
-2.088476e+00	3.909467e-01	8.329608e-01	7.781061e-01	7.470162e-01	2.949820e-01	6.324871e-01	4.861355e-01	-4.289482e-01	-5.909154e-02	-2.542703e-01	-4.261059e-02	-4.253050e-02	6.149724e-02	-3.356997e-01	-1.177879e-01	-1.066903e-01	-3.902604e-01	-2.004816e-01	-2.789658e-01	-2.878793e-02	5.773995e-01	-7.864908e-02	3.680811e-01	-2.193906e-01	-4.409315e-02	-9.312105e-02	-1.761306e-02	-1.702653e-03	-1.228247e-02	-1.208161e-03	-1.205796e-03	-3.534528e-03	7.399233e-02	-6.374348e-02	1.384298e-02	-1.468786e-01	-1.314787e-02	-4.224243e-02	4.484558e-02	8.578731e-02	9.135353e-02	1.332703e-01	-1.032388e-01	-3.463499e-02	-9.112773e-02	-2.283833e-03	-2.173481e-04	-1.585139e-03	-1.540316e-04	-1.537289e-04	-4.523834e-04	-3.081873e-03	-8.602337e-03	-1.074361e-02	-4.888080e-02	-1.698132e-03	-1.896624e-02	-1.896906e-02	-3.624298e-02	7.335217e-02	5.582772e-02	-1.468787e-02	-1.783637e-02	-2.655623e-02	-2.975530e-04	-2.787315e-05	-2.062638e-04	-1.962552e-05	-1.958609e-05	-5.849687e-05	-4.019580e-04	-1.128150e-03	-1.411695e-03	-6.639368e-03	-2.210197e-04	-3.666630e-01	-6.149565e-02	4.157112e-01	3.095876e-03	4.267900e-01	-2.072446e-01	1.571052e-01	1.313779e-01	-3.580376e-02	-3.518771e-03	-2.510238e-02	-2.498303e-03	-2.493419e-03	-7.289872e-03	-4.777529e-02	-1.242121e-01	-1.513060e-01	-1.301058e-01	7.046811e-02	-2.418659e-01	-1.777725e-01	5.273674e-01	4.753275e-01	4.223980e-01	-2.249809e-01	-2.867239e-01	-1.434290e-01	-1.053596e-02	-1.011843e-03	-7.331587e-03	-7.177764e-04	-7.163700e-04	-2.102256e-03	-1.417655e-02	-3.881796e-02	-4.813343e-02	-1.961931e-01	-7.850886e-03	1.677316e-01	-2.679936e-01	1.426574e-01	-1.070833e-01	3.952861e-01	7.469013e-02	-1.242700e-01	-1.068505e-01	-1.329395e-02	-1.280016e-03	-9.258507e-03	-9.081205e-04	-9.063417e-04	-2.658516e-03	-1.787076e-02	4.656738e-02	-6.017182e-02	-7.898179e-02	-9.912940e-03	-5.814591e-01	2.118079e-02	-3.224973e-01	-2.137836e-01	-4.117552e-01	-2.956221e-01	3.761429e-01	5.785096e-01	-1.602908e-01	-4.898188e-02	9.003891e-02	1.574118e-01	-3.515780e-02	-9.707060e-02	3.077736e-01	1.998696e-01	4.953365e-01	2.255212e-01	-1.467509e-01	-3.919005e-01	-7.416824e-02	-3.457594e-01	-3.687018e-01	-4.119124e-01	-3.847149e-01	1.740504e-01	3.864990e-01	-1.396139e-02	-3.846461e-02	1.588049e-01	-2.758173e-02	-2.752914e-02	1.075608e-01	2.045698e-01	4.657235e-01	1.610440e-01	4.040298e-01	1.409154e-01	-1.882044e-01	6.083129e-02	-2.713354e-01	-1.834294e-01	-3.452492e-01	-1.346030e-01	1.035486e-02	3.559777e-01	-1.039012e-01	-1.085202e-02	-7.424079e-02	-7.721434e-03	9.154893e-02	-2.230898e-02	3.740657e-01	1.782709e-01	-9.634178e-02	5.079308e-01	-7.915068e-02	-1.383669e-01	-9.037860e-02	-3.083984e-01	-1.811928e-01	-1.887412e-01	-2.454852e-01	1.197664e-01	1.714584e-01	-1.129963e-01	-1.189738e-02	1.028563e-01	-8.467780e-03	-8.451326e-03	7.312431e-02	-6.072307e-02	5.607808e-01	1.614232e-04	2.945601e-01	9.656680e-02	5.327246e-01	-6.057372e-02	-2.498348e-01	-9.759840e-02	-1.609520e-01	3.885189e-02	-6.783043e-03	-1.351186e-01	-9.073940e-02	-9.367236e-03	-6.460782e-02	-6.662127e-03	-6.649159e-03	-1.928636e-02	-3.013402e-02	1.589351e-01	1.965305e-02	2.216179e-01	2.439650e-02	3.140217e-01	-6.201790e-02	-3.458375e-01	-6.342456e-02	-2.683146e-01	7.597448e-02	-1.588101e-01	1.312857e-01	-2.998544e-02	-1.259298e-02	9.763479e-02	-8.964648e-03	-8.947237e-03	-2.584153e-02	1.620120e-02	1.877383e-01	-2.165267e-02	2.489521e-01	4.300552e-04	1.005706e+00	3.250272e-01	-3.587434e-02	1.999315e-01	-2.118285e-02	2.906802e-01	-2.892872e-01	-7.036571e-01	1.461411e-01	-7.296618e-02	2.010586e-01	-5.280931e-02	4.210597e-02	-1.416535e-01	-4.853645e-01	-8.438707e-01	-2.254254e-02	4.882946e-01	5.369366e-02	1.115808e+00	3.509121e-01	-1.680124e-02	2.441475e-01	-2.263589e-02	2.962146e-01	-2.836843e-01	-7.178014e-01	4.048653e-01	1.590279e-01	-2.105963e-01	-7.891904e-02	-7.877569e-02	-1.216249e-01	-7.817704e-01	-1.302898e+00	1.726571e-01	5.423973e-01	4.807139e-01	-1.399071e-01	3.129512e-02	-4.260803e-02	-2.003311e-01	1.651674e-02	2.839980e-01	3.589973e-02	1.945391e-01	-6.460416e-03	-1.010015e-02	2.389470e-02	-7.184907e-03	-7.170928e-03	-2.077952e-02	-1.274549e-01	-7.629144e-02	-5.466286e-03	1.913639e-01	-7.399236e-02	9.264871e-01	8.712577e-02	1.358333e-01	2.128118e-01	7.947761e-02	4.253756e-01	-1.791265e-02	-2.519294e-01	2.800043e-01	-3.610820e-02	-2.191582e-01	-2.587520e-02	7.159124e-02	2.059563e-02	1.705098e-01	-3.651556e-02	-4.224654e-01	-1.134631e+00	-1.512431e-01	1.006799e+00	-6.379054e-02	-1.049897e-01	8.043980e-03	-9.667931e-02	3.789654e-01	-1.252016e-01	-3.894080e-01	2.434562e-01	1.952197e-01	3.802615e-01	-5.780567e-02	3.665194e-02	1.014603e-01	4.257924e-01	3.108485e-01	-2.499493e-01	-1.436095e+00	-3.670533e-01	-4.482742e-01	-2.622326e-01	-5.088763e-01	-4.220000e-01	-4.689654e-01	-2.073229e-01	2.180257e-02	4.049106e-01	-2.670210e-02	-4.009091e-02	-1.593099e-01	1.652024e-01	-2.870598e-02	1.038485e-01	3.556479e-01	5.426698e-01	3.751853e-01	5.231150e-01	2.016699e-01
0.000000e+00	0.000000e+00	0.000000e+00	0.000000e+00	0.000000e+00	0.000000e+00	0.000000e+00	0.000000e+00	0.000000e+00	0.000000e+00	0.000000e+00	0.000000e+00	0.000000e+00	0.000000e+00	0.000000e+00	0.000000e+00	0.000000e+00	0.000000e+00	0.000000e+00	0.000000e+00	0.000000e+00	0.000000e+00	0.000000e+00	0.000000e+00	0.000000e+00	0.000000e+00	0.000000e+00	0.000000e+00	0.000000e+00	0.000000e+00	0.000000e+00	0.000000e+00	0.000000e+00	0.000000e+00	0.000000e+00	0.000000e+00	0.000000e+00	0.000000e+00	0.000000e+00	0.000000e+00	0.000000e+00	0.000000e+00	0.000000e+00	0.000000e+00	0.000000e+00	0.000000e+00	0.000000e+00	0.000000e+00	0.000000e+00	0.000000e+00	0.000000e+00	0.000000e+00	0.000000e+00	0.000000e+00	0.000000e+00	0.000000e+00	0.000000e+00	0.000000e+00	0.000000e+00	0.000000e+00	0.000000e+00	0.000000e+00	0.000000e+00	0.000000e+00	0.000000e+00	0.000000e+00	0.000000e+00	0.000000e+00	0.000000e+00	0.000000e+00	0.000000e+00	0.000000e+00	0.000000e+00	0.000000e+00	0.000000e+00	0.000000e+00	0.000000e+00	0.000000e+00	0.000000e+00	0.000000e+00	0.000000e+00	0.000000e+00	0.000000e+00	0.000000e+00	0.000000e+00	0.000000e+00	0.000000e+00	0.000000e+00	0.000000e+00	0.000000e+00	0.000000e+00	0.000000e+00	0.000000e+00	0.000000e+00	0.000000e+00	0.000000e+00	0.000000e+00	0.000000e+00	0.000000e+00	0.000000e+00	0.000000e+00	0.000000e+00	0.000000e+00	0.000000e+00	0.000000e+00	0.000000e+00	0.000000e+00	0.000000e+00	0.000000e+00	0.000000e+00	0.000000e+00	0.000000e+00	0.000000e+00	0.000000e+00	0.000000e+00	0.000000e+00	0.000000e+00	0.000000e+00	0.000000e+00	0.000000e+00	0.000000e+00	0.000000e+00	0.000000e+00	0.000000e+00	0.000000e+00	0.000000e+00	0.000000e+00	0.000000e+00	0.000000e+00	0.000000e+00	0.000000e+00	0.000000e+00	0.000000e+00	0.000000e+00	0.000000e+00	0.000000e+00	0.000000e+00	0.000000e+00	0.000000e+00	0.000000e+00	0.000000e+00	0.000000e+00	0.000000e+00	0.000000e+00	0.000000e+00	0.000000e+00	0.000000e+00	0.000000e+00	0.000000e+00	0.000000e+00	0.000000e+00	0.000000e+00	0.000000e+00	0.000000e+00	0.000000e+00	0.000000e+00	0.000000e+00	0.000000e+00	0.000000e+00	0.000000e+00	0.000000e+00	0.000000e+00	0.000000e+00	0.000000e+00	0.000000e+00	0.000000e+00	0.000000e+00	0.000000e+00	0.000000e+00	0.000000e+00	0.000000e+00	0.000000e+00	0.000000e+00	0.000000e+00	0.000000e+00	0.000000e+00	0.000000e+00	0.000000e+00	0.000000e+00	0.000000e+00	0.000000e+00	0.000000e+00	0.000000e+00	0.000000e+00	0.000000e+00	0.000000e+00	0.000000e+00	0.000000e+00	0.000000e+00	0.000000e+00	0.000000e+00	0.000000e+00	0.000000e+00	0.000000e+00	0.000000e+00	0.000000e+00	0.000000e+00	0.000000e+00	0.000000e+00	0.000000e+00	0.000000e+00	0.000000e+00	0.000000e+00	0.000000e+00	0.000000e+00	0.000000e+00	0.000000e+00	0.000000e+00	0.000000e+00	0.000000e+00	0.000000e+00	0.000000e+00	0.000000e+00	0.000000e+00	0.000000e+00	0.000000e+00	0.000000e+00	0.000000e+00	0.000000e+00	0.000000e+00	0.000000e+00	0.000000e+00	0.000000e+00	0.000000e+00	0.000000e+00	0.000000e+00	0.000000e+00	0.000000e+00	0.000000e+00	0.000000e+00	0.000000e+00	0.000000e+00	0.000000e+00	0.000000e+00	0.000000e+00	0.000000e+00	0.000000e+00	0.000000e+00	0.000000e+00	0.000000e+00	0.000000e+00	0.000000e+00	0.000000e+00	0.000000e+00	0.000000e+00	0.000000e+00	0.000000e+00	0.000000e+00	0.000000e+00	0.000000e+00	0.000000e+00	0.000000e+00	0.000000e+00	0.000000e+00	0.000000e+00	0.000000e+00	0.000000e+00	0.000000e+00	0.000000e+00	0.000000e+00	0.000000e+00	0.000000e+00	0.000000e+00	0.000000e+00	0.000000e+00	0.000000e+00	0.000000e+00	0.000000e+00	0.000000e+00	0.000000e+00	0.000000e+00	0.000000e+00	0.000000e+00	0.000000e+00	0.000000e+00	0.000000e+00	0.000000e+00	0.000000e+00	0.000000e+00	0.000000e+00	0.000000e+00	0.000000e+00	0.000000e+00	0.000000e+00	0.000000e+00	0.000000e+00	0.000000e+00	0.000000e+00	0.000000e+00	0.000000e+00	0.000000e+00	0.000000e+00	0.000000e+00	0.000000e+00	0.000000e+00	0.000000e+00	0.000000e+00	0.000000e+00	0.000000e+00	0.000000e+00	0.000000e+00	0.000000e+00	0.000000e+00	0.000000e+00	0.000000e+00	0.000000e+00	0.000000e+00	0.000000e+00	0.000000e+00	0.000000e+00	0.000000e+00	0.000000e+00	0.000000e+00	0.000000e+00	0.000000e+00	0.000000e+00	0.000000e+00	0.000000e+00	0.000000e+00	0.000000e+00	0.000000e+00	0.000000e+00	0.000000e+00	0.000000e+00	0.000000e+00	0.000000e+00	0.000000e+00	0.000000e+00	0.000000e+00	0.000000e+00	0.000000e+00	0.000000e+00	0.000000e+00	0.000000e+00	0.000000e+00	0.000000e+00	0.000000e+00	0.000000e+00	0.000000e+00	0.000000e+00	0.000000e+00	0.000000e+00	0.000000e+00	0.000000e+00	0.000000e+00	0.000000e+00	0.000000e+00	0.000000e+00	0.000000e+00	0.000000e+00	0.000000e+00	0.000000e+00	0.000000e+00	0.000000e+00	0.000000e+00	0.000000e+00	0.000000e+00	0.000000e+00	0.000000e+00	0.000000e+00	0.000000e+00
0.000000e+00	0.000000e+00	0.000000e+00	0.000000e+00	0.000000e+00	0.000000e+00	0.000000e+00	0.000000e+00	0.000000e+00	0.000000e+00	0.000000e+00	0.000000e+00	0.000000e+00	0.000000e+00	0.000000e+00	0.000000e+00	0.000000e+00	0.000000e+00	0.000000e+00	0.000000e+00	0.000000e+00	0.000000e+00	0.000000e+00	0.000000e+00	0.000000e+00	0.000000e+00	0.000000e+00	0.000000e+00	0.000000e+00	0.000000e+00	0.000000e+00	0.000000e+00	0.000000e+00	0.000000e+00	0.000000e+00	0.000000e+00	0.000000e+00	0.000000e+00	0.000000e+00	0.000000e+00	0.000000e+00	0.000000e+00	0.000000e+00	0.000000e+00	0.000000e+00	0.000000e+00	0.000000e+00	0.000000e+00	0.000000e+00	0.000000e+00	0.000000e+00	0.000000e+00	0.000000e+00	0.000000e+00	0.000000e+00	0.000000e+00	0.000000e+00	0.000000e+00	0.000000e+00	0.000000e+00	0.000000e+00	0.000000e+00	0.000000e+00	0.000000e+00	0.000000e+00	0.000000e+00	0.000000e+00	0.000000e+00	0.000000e+00	0.000000e+00	0.000000e+00	0.000000e+00	0.000000e+00	0.000000e+00	0.000000e+00	0.000000e+00	0.000000e+00	0.000000e+00	0.000000e+00	0.000000e+00	0.000000e+00	0.000000e+00	0.000000e+00	0.000000e+00	0.000000e+00	0.000000e+00	0.000000e+00	0.000000e+00	0.000000e+00	0.000000e+00	0.000000e+00	0.000000e+00	0.000000e+00	0.000000e+00	0.000000e+00	0.000000e+00	0.000000e+00	0.000000e+00	0.000000e+00	0.000000e+00	0.000000e+00	0.000000e+00	0.000000e+00	0.000000e+00	0.000000e+00	0.000000e+00	0.000000e+00	0.000000e+00	0.000000e+00	0.000000e+00	0.000000e+00	0.000000e+00	0.000000e+00	0.000000e+00	0.000000e+00	0.000000e+00	0.000000e+00	0.000000e+00	0.000000e+00	0.000000e+00	0.000000e+00	0.000000e+00	0.000000e+00	0.000000e+00	0.000000e+00	0.000000e+00	0.000000e+00	0.000000e+00	0.000000e+00	0.000000e+00	0.000000e+00	0.000000e+00	0.000000e+00
2.830241e-01	6.806153e-03	-1.722340e-02	-1.214277e-01	-1.873719e-02	3.503379e-01	1.451293e-01	-4.367609e-01	3.175389e-03	4.302870e-02	6.237366e-03	-1.561150e-01	-1.259646e-01	4.748991e-02	-1.216993e-01	-9.297277e-02	-5.218160e-02	8.095338e-02	2.537416e-01	-9.208941e-02	-1.000719e-02	-4.255559e-01	-1.570750e-01	5.452611e-02	7.150406e-02	1.079450e-02	8.273984e-02	-1.076067e-01	1.928320e-01	-6.458761e-02	1.406241e-01	-1.979612e-01	-1.216003e-01	4.704418e-01	1.914223e-01	-1.668335e-01	6.009725e-02	9.520950e-02	-1.349812e-02	1.958215e-01	2.225720e-01	-9.361038e-02	3.648172e-01	1.851034e-01	2.800907e-02	1.260752e-01	-2.428235e-02	1.389441e-02	-1.313195e-01	-5.708867e-02	-1.179400e-01	-1.601833e-01	-1.719106e-02	-1.471668e-01	6.067420e-02	-8.724876e-02	-2.858829e-01	-1.209109e-01	1.388274e-01	1.684283e-01	2.510167e-01	-2.390822e-01	-7.123519e-02	-1.561578e-01	3.218788e-01	-4.385118e-02	5.491523e-02	-1.161311e-01	-1.845308e-01	2.631688e-01	-1.094212e-01	-5.883122e-02	2.062570e-02	3.160550e-02	1.248231e-02	-8.365895e-02	5.271920e-03	-1.936514e-03	5.534856e-02	9.224731e-02	-9.361044e-03	-1.831523e-01	2.401536e-02	-2.092992e-01	5.421607e-02	-5.959700e-02	1.552557e-01	-7.125847e-02	-1.607681e-01	-1.684115e-02	1.057927e-01	9.212139e-02	2.622679e-01	1.682461e-02	-7.396157e-02	6.727435e-02	-2.463207e-01	1.846388e-03	-3.867090e-02	1.985238e-01	-2.488499e-01	2.424803e-01	8.613059e-02	-7.620964e-03	-8.995616e-02	1.876623e-01	-3.791039e-02	-4.506862e-02	-9.949345e-02	8.663641e-02	9.411654e-03	1.384040e-01	-1.292906e-01	-6.613699e-02	8.585269e-02	-1.652257e-01	8.410093e-02	1.750643e-01	-1.383936e-01	1.900245e-01	-2.462989e-02	4.892431e-02	1.261010e-01	6.865290e-02	6.894733e-03	-1.295474e-01	-9.150887e-02	-3.414104e-02	6.482913e-02	1.489612e-01	-7.899299e-02	-2.424358e-01	-1.686767e-02	-3.365637e-01	-6.107835e-02	-6.694757e-02	-2.808798e-01	-1.220337e-01	9.654868e-02	4.713033e-02	-1.393706e-02	-1.638516e-01	-8.619156e-02	-4.297884e-02	-6.316820e-03	-3.975306e-02	3.043775e-01	1.328882e-01	1.756273e-01	8.880658e-03	1.044824e-01	3.220038e-01	8.216288e-02	-5.758355e-02	1.023508e-01	3.466863e-01	-1.191867e-01	-9.031085e-02	-3.124885e-01	-4.884509e-01	-5.101174e-02	-1.421208e-02	-7.601989e-02	3.595775e-01	8.694104e-02	-1.370888e-01	-8.954284e-03	2.955355e-01	-2.367522e-01	1.916200e-02	2.283745e-01	-9.685214e-02	-5.987181e-02	1.191512e-01	-1.548065e-01	-6.038713e-02	1.405438e-01	7.423426e-02	1.788447e-01	-3.328141e-02	1.003516e-01	-1.035764e-01	-2.470150e-02	-1.182956e-01	-6.934844e-03	-1.985206e-01	-4.289563e-02	-4.348365e-02	1.385431e-02	3.845385e-01	1.569902e-01	3.317675e-03	-1.428386e-01	1.046460e-01	1.047995e-01	-1.599483e-01	-2.617722e-01	-1.221208e-01	2.475863e-01	-1.287772e-01	2.417656e-03	-8.891860e-03	6.064772e-02	-5.974095e-02	-1.711010e-01	1.744074e-01	-1.637118e-02	6.163710e-02	1.097143e-01	5.512083e-02	7.648129e-02	-2.515585e-01	-7.479044e-02	9.500524e-02	6.682010e-02	-9.537313e-02	-3.732174e-02	1.760965e-01	-2.641422e-02	-1.985218e-01	-1.477565e-01	-2.887407e-02	-1.279480e-01	-2.357602e-01	4.241196e-01	1.607351e-01	1.412213e-01	7.597127e-02	-6.429701e-02	6.632328e-02	1.352565e-01	-2.033493e-01	-1.053603e-03	1.741868e-01	1.906055e-02	-2.188233e-01	5.432360e-02	9.278428e-02	4.621192e-02	6.369075e-02	-4.767147e-02	-2.332030e-02	-3.611017e-02	5.337635e-02	-1.848777e-01	-3.034140e-02	1.710191e-01	-3.236204e-01	-5.373658e-02	-6.660866e-02	-9.065048e-02	-2.971327e-01	-3.436913e-01	-1.029877e-01	3.971611e-01	-1.622735e-01	-8.889082e-02	1.252821e-01	2.300309e-01	3.044318e-01	3.913311e-01	3.394206e-03	2.312236e-01	2.343548e-01	-1.181737e-01	-2.209981e-01	-2.360284e-01	5.727131e-02	-1.631225e-01	3.282640e-02	-2.257299e-01	-1.516734e-01	1.972059e-02	2.698018e-01	-9.901507e-02	1.160989e-02	1.299874e-01	1.714648e-01	1.215921e-01	1.755731e-01	2.084204e-01	2.926063e-01	3.405081e-01	-4.680625e-01	-5.559342e-01	7.295338e-02	-1.657949e-01	-8.070729e-02	1.834215e-03	-9.678670e-02	2.947517e-01	-2.334168e-01	9.709465e-02	7.840157e-02	-4.408447e-02	1.774015e-01	-3.244795e-02	-7.101097e-02	-1.535438e-01	-3.177127e-01	-1.274629e-01	-2.900158e-01	3.113923e-01	6.758504e-01	-9.450574e-02	3.838230e-02	3.222997e-01	-9.139892e-02	-2.007732e-03	-2.350471e-02	1.345565e-01	-3.018226e-02	-1.951724e-01	1.458181e-01	4.994895e-02	-1.870773e-01	2.915674e-01	9.507183e-02	-6.075478e-01	-6.885262e-01	1.075260e-01	4.369986e-02	5.042490e-01	-2.028626e-01	1.763740e-01	1.505006e-01	-1.184757e-02	2.793296e-02	9.551226e-03	2.132822e-01	9.577638e-02	9.872171e-02	-5.122138e-02	-3.616284e-02	1.804265e-01	-1.015124e-01	1.059936e-01	-6.679798e-01	-6.471358e-01	2.162506e-01	3.664760e-01	3.155524e-01	-1.370674e-04	-5.836346e-03	-4.125890e-01	1.761609e-01	-2.138421e-01	-1.743393e-01	-4.283249e-01	-1.024820e-01	-3.216219e-02	-1.735282e-01	3.608623e-02	-3.586855e-02	1.676734e-01	1.775638e-03	2.900970e-01	2.516186e-01	-1.988016e-01	1.118842e-01	5.711753e-01
-8.669050e-01	1.907658e-01	-1.921710e-01	-1.268077e-01	-1.955071e-01	-3.480021e-01	-2.228407e-01	1.559928e-02	-2.097001e-01	-6.942244e-04	8.562295e-02	2.379005e-01	7.229585e-02	2.794868e-01	2.380716e-01	1.181142e-01	2.019285e-01	1.089555e-01	-3.642706e-03	-1.189887e-01	1.644477e-01	2.264116e-01	-6.216208e-02	1.787088e-01	-3.489707e-01	-1.891001e-02	2.248535e-01	-2.993751e-01	-1.614591e-01	-1.035266e-01	3.333779e-01	9.549181e-02	1.560566e-01	3.083037e-01	-2.322727e-02	4.715676e-02	5.812415e-02	-3.443367e-02	-1.460063e-01	-7.519286e-02	-5.541892e-02	-1.773258e-01	-4.477093e-02	-9.342876e-02	8.150677e-02	-9.403444e-02	-1.956623e-01	5.007991e-02	-1.886412e-01	-1.109092e-01	-2.130245e-01	1.696537e-01	1.639842e-01	9.825300e-03	3.613066e-01	2.752609e-01	4.103705e-01	-1.611892e-02	-5.751067e-02	-1.173974e-01	-3.041330e-01	-2.137393e-01	-1.727088e-01	-1.358250e-01	1.326467e-01	-2.702533e-01	-1.356741e-01	-3.286490e-02	2.800193e-01	2.029032e-01	1.935615e-01	3.056130e-01	1.022431e-01	2.560072e-01	1.324306e-01	1.228830e-01	-1.649083e-01	-1.128842e-01	-1.448914e-01	3.812223e-02	1.278191e-01	-1.696644e-04	-1.685824e-01	-8.067034e-02	-1.424838e-01	-7.983747e-02	1.870450e-01	8.261805e-02	2.002949e-01	1.819823e-01	4.845872e-02	1.396938e-01	3.081144e-02	-1.277611e-02	5.903224e-02	1.470849e-01	-2.403930e-01	2.209697e-01	-2.513319e-02	1.291970e-01	1.008008e-02	2.001352e-02	-2.614317e-01	-4.456703e-02	-7.832363e-02	-2.061513e-01	-5.452265e-02	3.608471e-03	7.767671e-02	6.037724e-02	1.059409e-02	1.970017e-01	3.521044e-02	1.019080e-01	3.308191e-01	1.752481e-01	-2.116754e-01	4.627647e-02	-1.414548e-01	3.731378e-02	-2.053341e-01	-5.500459e-02	-3.210150e-02	5.447544e-02	-1.270472e-01	-2.191772e-02	-2.478865e-01	-7.973839e-03	4.647735e-03	5.911202e-02	-6.564807e-03	-1.581974e-01	-1.310035e-01	-3.460924e-01	-1.346932e-01	1.625475e-01	1.577636e-02	6.537774e-02	-4.111237e-02	-1.986958e-02	3.799605e-02	-1.974071e-02	-1.048252e-01	5.411055e-02	1.588526e-01	3.052018e-01	1.020532e-01	1.105084e-01	-9.075430e-02	6.408112e-02	-1.963073e-01	1.220904e-01	9.862356e-02	-1.103728e-01	1.486513e-02	-3.632583e-01	-6.900301e-02	2.710747e-01	-2.834980e-01	-1.683364e-01	2.167099e-01	-6.044162e-02	2.341219e-01	6.666144e-02	1.657790e-01	-1.356248e-01	-5.087895e-02	2.876927e-02	7.369835e-02	-5.792992e-02	-6.111040e-02	1.266686e-01	-1.681505e-02	1.555162e-01	1.177387e-01	8.622714e-03	-1.964211e-01	-1.386793e-02	-4.727755e-03	1.996757e-01	-6.229647e-02	-1.245847e-01	-1.891950e-01	-1.435019e-02	7.827226e-03	1.871953e-01	1.578560e-03	-2.524732e-02	-5.706066e-02	1.848262e-01	2.191415e-01	2.127050e-01	2.770395e-01	1.565681e-01	4.726940e-02	3.512999e-02	1.532337e-01	-1.349167e-01	-1.309564e-01	1.192098e-01	-8.839665e-02	-8.632814e-02	1.047711e-01	-1.035290e-01	4.077140e-03	1.344221e-01	-1.817292e-01	-9.825079e-02	-2.145822e-01	3.343591e-01	-1.111137e-01	-1.806741e-01	1.756721e-01	-1.478071e-02	3.094014e-01	7.860275e-02	-3.303625e-02	2.355033e-01	1.291294e-01	-6.520454e-02	-8.493534e-02	-2.791447e-01	-3.221042e-02	-5.210292e-02	-1.763229e-02	-8.132844e-02	-1.597140e-01	3.983406e-02	3.725094e-01	-1.459886e-01	-4.029098e-02	1.203437e-01	-1.547287e-02	7.247226e-02	1.527479e-02	4.253235e-02	3.731021e-01	-1.632093e-01	-6.117307e-02	-2.073413e-01	4.380148e-02	-1.697191e-01	1.943675e-02	-9.713009e-02	1.527311e-02	9.456710e-02	-1.066194e-02	5.791536e-01	1.927352e-01	3.128350e-02	2.607906e-01	2.635179e-02	3.424931e-01	1.764475e-01	-1.552894e-02	2.292152e-01	-7.751063e-02	-6.968610e-02	4.915804e-02	-2.515906e-01	-8.069030e-01	-6.526597e-01	-2.989883e-02	-2.210039e-02	-1.057913e-01	-8.717779e-02	4.541600e-01	3.636172e-02	-2.629235e-01	3.889528e-02	4.579514e-02	1.843980e-01	4.081482e-02	-4.276232e-02	1.750565e-01	6.650349e-02	-3.102360e-02	9.127655e-02	-1.523226e-01	-6.113577e-01	-4.914076e-01	3.596999e-02	-1.444304e-01	-1.347792e-01	-1.146423e-01	1.759533e-01	4.515331e-02	-6.176307e-02	6.023969e-03	3.442411e-01	1.687676e-01	4.822855e-02	2.081217e-02	1.475233e-01	-1.298184e-01	1.447734e-01	-2.417672e-01	-7.731022e-02	-9.295234e-02	3.746139e-04	-5.867797e-02	-1.873518e-01	-1.443356e-01	-3.125510e-01	1.136464e-01	3.974323e-02	1.201436e-01	2.222105e-01	1.229007e-01	2.586932e-01	1.873820e-01	7.746360e-02	4.819387e-02	3.497767e-01	7.688017e-02	-1.112878e-03	2.974213e-02	-1.373238e-01	-2.438540e-01	-1.457826e-01	-5.304837e-01	-5.987783e-01	-8.538942e-03	-6.457265e-03	1.599139e-01	1.503693e-01	2.044074e-01	1.255373e-01	1.659581e-01	1.868928e-01	1.161476e-02	-2.095155e-02	3.739867e-01	1.681856e-01	3.216012e-02	2.286250e-01	-2.336822e-01	-3.701809e-01	-2.396845e-01	-6.847403e-01	-6.802037e-01	1.287571e-01	-6.239329e-02	-1.150014e-02	2.203868e-01	-8.010546e-03	-4.529449e-02	-2.767315e-01	1.410058e-01	3.960893e-01	1.806857e-01	-1.109270e-01	2.699193e-01	9.042072e-02	-4.192691e-02	-1.819626e-02	-4.118238e-02	-4.286976e-01	5.560504e-02	1.749949e-02	-2.379376e-02
0.000000e+00	0.000000e+00	0.000000e+00	0.000000e+00	0.000000e+00	0.000000e+00	0.000000e+00	0.000000e+00	0.000000e+00	0.000000e+00	0.000000e+00	0.000000e+00	0.000000e+00	0.000000e+00	0.000000e+00	0.000000e+00	0.000000e+00	0.000000e+00	0.000000e+00	0.000000e+00	0.000000e+00	0.000000e+00	0.000000e+00	0.000000e+00	0.000000e+00	0.000000e+00	0.000000e+00	0.000000e+00	0.000000e+00	0.000000e+00	0.000000e+00	0.000000e+00	0.000000e+00	0.000000e+00	0.000000e+00	0.000000e+00	0.000000e+00	0.000000e+00	0.000000e+00	0.000000e+00	0.000000e+00	0.000000e+00	0.000000e+00	0.000000e+00	0.000000e+00	0.000000e+00	0.000000e+00	0.000000e+00	0.000000e+00	0.000000e+00	0.000000e+00	0.000000e+00	0.000000e+00	0.000000e+00	0.000000e+00	0.000000e+00	0.000000e+00	0.000000e+00	0.000000e+00	0.000000e+00	0.000000e+00	0.000000e+00	0.000000e+00	0.000000e+00	0.000000e+00	0.000000e+00	0.000000e+00	0.000000e+00	0.000000e+00	0.000000e+00	0.000000e+00	0.000000e+00	0.000000e+00	0.000000e+00	0.000000e+00	0.000000e+00	0.000000e+00	0.000000e+00	0.000000e+00	0.000000e+00	0.000000e+00	0.000000e+00	0.000000e+00	0.000000e+00	0.000000e+00	0.000000e+00	0.000000e+00	0.000000e+00	0.000000e+00	0.000000e+00	0.000000e+00	0.000000e+00	0.000000e+00	0.000000e+00	0.000000e+00	0.000000e+00	0.000000e+00	0.000000e+00	0.000000e+00	0.000000e+00	0.000000e+00	0.000000e+00	0.000000e+00	0.000000e+00	0.000000e+00	0.000000e+00	0.000000e+00	0.000000e+00	0.000000e+00	0.000000e+00	0.000000e+00	0.000000e+00	0.000000e+00	0.000000e+00	0.000000e+00	0.000000e+00	0.000000e+00	0.000000e+00	0.000000e+00	0.000000e+00	0.000000e+00	0.000000e+00	0.000000e+00	0.000000e+00	0.000000e+00	0.000000e+00	0.000000e+00	0.000000e+00	0.000000e+00	0.000000e+00	0.000000e+00	0.000000e+00	0.000000e+00	0.000000e+00	0.000000e+00	0.000000e+00	0.000000e+00	0.000000e+00	0.000000e+00	0.000000e+00	0.000000e+00	0.000000e+00	0.000000e+00	0.000000e+00	0.000000e+00	0.000000e+00	0.000000e+00	0.000000e+00	0.000000e+00	0.000000e+00	0.000000e+00	0.000000e+00	0.000000e+00	0.000000e+00	0.000000e+00	0.000000e+00	0.000000e+00	0.000000e+00	0.000000e+00	0.000000e+00	0.000000e+00	0.000000e+00	0.000000e+00	0.000000e+00	0.000000e+00	0.000000e+00	0.000000e+00	0.000000e+00	0.000000e+00	0.000000e+00	0.000000e+00	0.000000e+00	0.000000e+00	0.000000e+00	0.000000e+00	0.000000e+00	0.000000e+00	0.000000e+00	0.000000e+00	0.000000e+00	0.000000e+00	0.000000e+00	0.000000e+00	0.000000e+00	0.000000e+00	0.000000e+00	0.000000e+00	0.000000e+00	0.000000e+00	0.000000e+00	0.000000e+00	0.000000e+00	0.000000e+00	0.000000e+00	0.000000e+00	0.000000e+00	0.000000e+00	0.000000e+00	0.000000e+00	0.000000e+00	0.000000e+00	0.000000e+00	0.000000e+00	0.000000e+00	0.000000e+00	0.000000e+00	0.000000e+00	0.000000e+00	0.000000e+00	0.000000e+00	0.000000e+00	0.000000e+00	0.000000e+00	0.000000e+00	0.000000e+00	0.000000e+00	0.000000e+00	0.000000e+00	0.000000e+00	0.000000e+00	0.000000e+00	0.000000e+00	0.000000e+00	0.000000e+00	0.000000e+00	0.000000e+00	0.000000e+00	0.000000e+00	0.000000e+00	0.000000e+00	0.000000e+00	0.000000e+00	0.000000e+00	0.000000e+00	0.000000e+00	0.000000e+00	0.000000e+00	0.000000e+00	0.000000e+00	0.000000e+00	0.000000e+00	0.000000e+00	0.000000e+00	0.000000e+00	0.000000e+00	0.000000e+00	0.000000e+00	0.000000e+00	0.000000e+00	0.000000e+00	0.000000e+00	0.000000e+00	0.000000e+00	0.000000e+00	0.000000e+00	0.000000e+00	0.000000e+00	0.000000e+00	0.000000e+00	0.000000e+00	0.000000e+00	0.000000e+00	0.000000e+00	0.000000e+00	0.000000e+00	0.000000e+00	0.000000e+00	0.000000e+00	0.000000e+00	0.000000e+00	0.000000e+00	0.000000e+00	0.000000e+00	0.000000e+00	0.000000e+00	0.000000e+00	0.000000e+00	0.000000e+00	0.000000e+00	0.000000e+00	0.000000e+00	0.000000e+00	0.000000e+00	0.000000e+00	0.000000e+00	0.000000e+00	0.000000e+00	0.000000e+00	0.000000e+00	0.000000e+00	0.000000e+00	0.000000e+00	0.000000e+00	0.000000e+00	0.000000e+00	0.000000e+00	0.000000e+00	0.000000e+00	0.000000e+00	0.000000e+00	0.000000e+00	0.000000e+00	0.000000e+00	0.000000e+00	0.000000e+00	0.000000e+00	0.000000e+00	0.000000e+00	0.000000e+00	0.000000e+00	0.000000e+00	0.000000e+00	0.000000e+00	0.000000e+00	0.000000e+00	0.000000e+00	0.000000e+00	0.000000e+00	0.000000e+00	0.000000e+00	0.000000e+00	0.000000e+00	0.000000e+00	0.000000e+00	0.000000e+00	0.000000e+00	0.000000e+00	0.000000e+00	0.000000e+00	0.000000e+00	0.000000e+00	0.000000e+00	0.000000e+00	0.000000e+00	0.000000e+00	0.000000e+00	0.000000e+00	0.000000e+00	0.000000e+00	0.000000e+00	0.000000e+00	0.000000e+00	0.000000e+00	0.000000e+00	0.000000e+00	0.000000e+00	0.000000e+00	0.000000e+00	0.000000e+00	0.000000e+00	0.000000e+00	0.000000e+00	0.000000e+00	0.000000e+00	0.000000e+00	0.000000e+00	0.000000e+00	0.000000e+00	0.000000e+00	0.000000e+00	0.000000e+00
0.000000e+00	0.000000e+00	0.000000e+00	0.000000e+00	0.000000e+00	0.000000e+00	0.000000e+00	0.000000e+00	0.000000e+00	0.000000e+00	0.000000e+00	0.000000e+00	0.000000e+00	0.000000e+00	0.000000e+00	0.000000e+00	0.000000e+00	0.000000e+00	0.000000e+00	0.000000e+00	0.000000e+00	0.000000e+00	0.000000e+00	0.000000e+00	0.000000e+00	0.000000e+00	0.000000e+00	0.000000e+00	0.000000e+00	0.000000e+00	0.000000e+00	0.000000e+00	0.000000e+00	0.000000e+00	0.000000e+00	0.000000e+00	0.000000e+00	0.000000e+00	0.000000e+00	0.000000e+00	0.000000e+00	0.000000e+00	0.000000e+00	0.000000e+00	0.000000e+00	0.000000e+00	0.000000e+00	0.000000e+00	0.000000e+00	0.000000e+00	0.000000e+00	0.000000e+00	0.000000e+00	0.000000e+00	0.000000e+00	0.000000e+00	0.000000e+00	0.000000e+00	0.000000e+00	0.000000e+00	0.000000e+00	0.000000e+00	0.000000e+00	0.000000e+00	0.000000e+00	0.000000e+00	0.000000e+00	0.000000e+00	0.000000e+00	0.000000e+00	0.000000e+00	0.000000e+00	0.000000e+00	0.000000e+00	0.000000e+00	0.000000e+00	0.000000e+00	0.000000e+00	0.000000e+00	0.000000e+00	0.000000e+00	0.000000e+00	0.000000e+00	0.000000e+00	0.000000e+00	0.000000e+00	0.000000e+00	0.000000e+00	0.000000e+00	0.000000e+00	0.000000e+00	0.000000e+00	0.000000e+00	0.000000e+00	0.000000e+00	0.000000e+00	0.000000e+00	0.000000e+00	0.000000e+00	0.000000e+00	0.000000e+00	0.000000e+00	0.000000e+00	0.000000e+00	0.000000e+00	0.000000e+00	0.000000e+00	0.000000e+00	0.000000e+00	0.000000e+00	0.000000e+00	0.000000e+00	0.000000e+00	0.000000e+00	0.000000e+00	0.000000e+00	0.000000e+00	0.000000e+00	0.000000e+00	0.000000e+00	0.000000e+00	0.000000e+00	0.000000e+00	0.000000e+00	0.000000e+00	0.000000e+00	0.000000e+00	0.000000e+00	0.000000e+00	0.000000e+00	0.000000e+00	0.000000e+00	0.000000e+00	0.000000e+00	0.000000e+00	0.000000e+00	0.000000e+00	0.000000e+00	0.000000e+00	0.000000e+00	0.000000e+00	0.000000e+00	0.000000e+00	0.000000e+00	0.000000e+00	0.000000e+00	0.000000e+00	0.000000e+00	0.000000e+00	0.000000e+00	0.000000e+00	0.000000e+00	0.000000e+00	0.000000e+00	0.000000e+00	0.000000e+00	0.000000e+00	0.000000e+00	0.000000e+00	0.000000e+00	0.000000e+00	0.000000e+00	0.000000e+00	0.000000e+00	0.000000e+00	0.000000e+00	0.000000e+00	0.000000e+00	0.000000e+00	0.000000e+00	0.000000e+00	0.000000e+00	0.000000e+00	0.000000e+00	0.000000e+00	0.000000e+00	0.000000e+00	0.000000e+00	0.000000e+00	0.000000e+00	0.000000e+00	0.000000e+00	0.000000e+00	0.000000e+00	0.000000e+00	0.000000e+00	0.000000e+00	0.000000e+00	0.000000e+00	0.000000e+00	0.000000e+00	0.000000e+00	0.000000e+00	0.000000e+00	0.000000e+00	0.000000e+00	0.000000e+00	0.000000e+00	0.000000e+00	0.000000e+00	0.000000e+00	0.000000e+00	0.000000e+00	0.000000e+00	0.000000e+00	0.000000e+00	0.000000e+00	0.000000e+00	0.000000e+00	0.000000e+00	0.000000e+00	0.000000e+00	0.000000e+00	0.000000e+00	0.000000e+00	0.000000e+00	0.000000e+00	0.000000e+00	0.000000e+00	0.000000e+00	0.000000e+00	0.000000e+00	0.000000e+00	0.000000e+00	0.000000e+00	0.000000e+00	0.000000e+00	0.000000e+00	0.000000e+00	0.000000e+00	0.000000e+00	0.000000e+00	0.000000e+00	0.000000e+00	0.000000e+00	0.000000e+00	0.000000e+00	0.000000e+00	0.000000e+00	0.000000e+00	0.000000e+00	0.000000e+00	0.000000e+00	0.000000e+00	0.000000e+00	0.000000e+00	0.000000e+00	0.000000e+00	0.000000e+00	0.000000e+00	0.000000e+00	0.000000e+00	0.000000e+00	0.000000e+00	0.000000e+00	0.000000e+00	0.000000e+00	0.000000e+00	0.000000e+00	0.000000e+00	0.000000e+00	0.000000e+00	0.000000e+00	0.000000e+00	0.000000e+00	0.000000e+00	0.000000e+00	0.000000e+00	0.000000e+00	0.000000e+00	0.000000e+00	0.000000e+00	0.000000e+00	0.000000e+00	0.000000e+00	0.000000e+00	0.000000e+00	0.000000e+00	0.000000e+00	0.000000e+00	0.000000e+00	0.000000e+00	0.000000e+00	0.000000e+00	0.000000e+00	0.000000e+00	0.000000e+00	0.000000e+00	0.000000e+00	0.000000e+00	0.000000e+00	0.000000e+00	0.000000e+00	0.000000e+00	0.000000e+00	0.000000e+00	0.000000e+00	0.000000e+00	0.000000e+00	0.000000e+00	0.000000e+00	0.000000e+00	0.000000e+00	0.000000e+00	0.000000e+00	0.000000e+00	0.000000e+00	0.000000e+00	0.000000e+00	0.000000e+00	0.000000e+00	0.000000e+00	0.000000e+00	0.000000e+00	0.000000e+00	0.000000e+00	0.000000e+00	0.000000e+00	0.000000e+00	0.000000e+00	0.000000e+00	0.000000e+00	0.000000e+00	0.000000e+00	0.000000e+00	0.000000e+00	0.000000e+00	0.000000e+00	0.000000e+00	0.000000e+00	0.000000e+00	0.000000e+00	0.000000e+00	0.000000e+00	0.000000e+00	0.000000e+00	0.000000e+00	0.000000e+00	0.000000e+00	0.000000e+00	0.000000e+00	0.000000e+00	0.000000e+00	0.000000e+00	0.000000e+00	0.000000e+00	0.000000e+00	0.000000e+00	0.000000e+00	0.000000e+00	0.000000e+00	0.000000e+00	0.000000e+00	0.000000e+00	0.000000e+00	0.000000e+00	0.000000e+00	0.000000e+00	0.000000e+00	0.000000e+00	0.000000e+00
0.000000e+00	0.000000e+00	0.000000e+00	0.000000e+00	0.000000e+00	0.000000e+00	0.000000e+00	0.000000e+00	0.000000e+00	0.000000e+00	0.000000e+00	0.000000e+00	0.000000e+00	0.000000e+00	0.000000e+00	0.000000e+00	0.000000e+00	0.000000e+00	0.000000e+00	0.000000e+00	0.000000e+00	0.000000e+00	0.000000e+00	0.000000e+00	0.000000e+00	0.000000e+00	0.000000e+00	0.000000e+00	0.000000e+00	0.000000e+00	0.000000e+00	0.000000e+00	0.000000e+00	0.000000e+00	0.000000e+00	0.000000e+00	0.000000e+00	0.000000e+00	0.000000e+00	0.000000e+00	0.000000e+00	0.000000e+00	0.000000e+00	0.000000e+00	0.000000e+00	0.000000e+00	0.000000e+00	0.000000e+00	0.000000e+00	0.000000e+00	0.000000e+00	0.000000e+00	0.000000e+00	0.000000e+00	0.000000e+00	0.000000e+00	0.000000e+00	0.000000e+00	0.000000e+00	0.000000e+00	0.000000e+00	0.000000e+00	0.000000e+00	0.000000e+00	0.000000e+00	0.000000e+00	0.000000e+00	0.000000e+00	0.000000e+00	0.000000e+00	0.000000e+00	0.000000e+00	0.000000e+00	0.000000e+00	0.000000e+00	0.000000e+00	0.000000e+00	0.000000e+00	0.000000e+00	0.000000e+00	0.000000e+00	0.000000e+00	0.000000e+00	0.000000e+00	0.000000e+00	0.000000e+00	0.000000e+00	0.000000e+00	0.000000e+00	0.000000e+00	0.000000e+00	0.000000e+00	0.000000e+00	0.000000e+00	0.000000e+00	0.000000e+00	0.000000e+00	0.000000e+00	0.000000e+00	0.000000e+00	0.000000e+00	0.000000e+00	0.000000e+00	0.000000e+00	0.000000e+00	0.000000e+00	0.000000e+00	0.000000e+00	0.000000e+00	0.000000e+00	0.000000e+00	0.000000e+00	0.000000e+00	0.000000e+00	0.000000e+00	0.000000e+00	0.000000e+00	0.000000e+00	0.000000e+00	0.000000e+00	0.000000e+00	0.000000e+00	0.000000e+00	0.000000e+00	0.000000e+00	0.000000e+00	0.000000e+00	0.000000e+00	0.000000e+00	0.000000e+00	0.000000e+00	0.000000e+00	0.000000e+00	0.000000e+00	0.000000e+00	0.000000e+00	0.000000e+00	0.000000e+00	0.000000e+00	0.000000e+00	0.000000e+00	0.000000e+00	0.000000e+00	0.000000e+00	0.000000e+00	0.000000e+00	0.000000e+00	0.000000e+00	0.000000e+00	0.000000e+00	0.000000e+00	0.000000e+00	0.000000e+00	0.000000e+00	0.000000e+00	0.000000e+00	0.000000e+00	0.000000e+00	0.000000e+00	0.000000e+00	0.000000e+00	0.000000e+00	0.000000e+00	0.000000e+00	0.000000e+00	0.000000e+00	0.000000e+00	0.000000e+00	0.000000e+00	0.000000e+00	0.000000e+00	0.000000e+00	0.000000e+00	0.000000e+00	0.000000e+00	0.000000e+00	0.000000e+00	0.000000e+00	0.000000e+00	0.000000e+00	0.000000e+00	0.000000e+00	0.000000e+00	0.000000e+00	0.000000e+00	0.000000e+00	0.000000e+00	0.000000e+00	0.000000e+00	0.000000e+00	0.000000e+00	0.000000e+00	0.000000e+00	0.000000e+00	0.000000e+00	0.000000e+00	0.000000e+00	0.000000e+00	0.000000e+00	0.000000e+00	0.000000e+00	0.000000e+00	0.000000e+00	0.000000e+00	0.000000e+00	0.000000e+00	0.000000e+00	0.000000e+00	0.000000e+00	0.000000e+00	0.000000e+00	0.000000e+00	0.000000e+00	0.000000e+00	0.000000e+00	0.000000e+00	0.000000e+00	0.000000e+00	0.000000e+00	0.000000e+00	0.000000e+00	0.000000e+00	0.000000e+00	0.000000e+00	0.000000e+00	0.000000e+00	0.000000e+00	0.000000e+00	0.000000e+00	0.000000e+00	0.000000e+00	0.000000e+00	0.000000e+00	0.000000e+00	0.000000e+00	0.000000e+00	0.000000e+00	0.000000e+00	0.000000e+00	0.000000e+00	0.000000e+00	0.000000e+00	0.000000e+00	0.000000e+00	0.000000e+00	0.000000e+00	0.000000e+00	0.000000e+00	0.000000e+00	0.000000e+00	0.000000e+00	0.000000e+00	0.000000e+00	0.000000e+00	0.000000e+00	0.000000e+00	0.000000e+00	0.000000e+00	0.000000e+00	0.000000e+00	0.000000e+00	0.000000e+00	0.000000e+00	0.000000e+00	0.000000e+00	0.000000e+00
-4.075931e-01	9.029195e-02	1.182388e-01	-6.227602e-02	8.703923e-02	-1.406662e-01	9.560679e-02	-1.813901e-01	1.121931e-02	1.050636e-02	-9.408298e-02	8.266379e-02	7.422558e-02	2.922853e-01	2.923424e-01	-1.974334e-01	-4.401997e-02	1.506546e-02	-2.106878e-01	-1.798452e-01	3.628730e-03	-2.148857e-01	2.145203e-02	4.231777e-02	-1.713317e-02	-1.583796e-01	-1.098338e-01	1.172415e-01	-1.207401e-01	1.131276e-01	-1.241177e-01	4.429517e-02	1.140904e-01	1.091905e-01	-5.729493e-02	3.422127e-01	1.657523e-01	1.663626e-01	3.352075e-01	1.760942e-01	6.144948e-02	1.957125e-01	1.156136e-01	2.427286e-03	-9.993493e-02	5.726765e-02	-1.662715e-01	1.012529e-01	-2.357407e-01	-9.192341e-02	-2.746882e-01	-1.558792e-01	4.428480e-02	-2.906360e-02	-2.303338e-02	1.806944e-01	-1.970347e-01	4.984594e-02	8.303290e-02	9.460191e-02	-8.394984e-03	-3.164916e-02	-1.523479e-01	-1.621142e-01	-1.505084e-01	-1.286276e-01	-1.052739e-02	1.105126e-01	-6.432610e-02	-5.497665e-02	3.114066e-02	2.433063e-01	1.201142e-01	7.870264e-02	2.452372e-01	-1.477346e-01	-2.772612e-02	2.017003e-02	1.506475e-01	-8.104565e-02	-2.991104e-01	-4.917199e-02	6.720397e-02	-1.126661e-01	-2.096041e-01	-6.350669e-02	-9.986499e-03	1.284793e-01	-8.122551e-02	5.054238e-02	7.398670e-02	1.415280e-01	2.997430e-01	2.651756e-01	9.983530e-03	3.058190e-02	-3.543176e-02	-6.977544e-02	7.828455e-03	5.815159e-02	1.186346e-01	-5.847039e-03	-4.815216e-01	5.695237e-02	1.256787e-02	1.752660e-01	-1.026669e-01	-1.319482e-01	2.986698e-01	2.430850e-02	-1.434489e-01	1.870853e-01	-1.972463e-02	1.725198e-01	3.928078e-01	1.118224e-01	-7.293281e-02	-1.678941e-01	-2.324081e-01	-1.293617e-01	-1.303853e-01	1.378162e-01	1.978690e-01	1.633051e-02	-2.911331e-01	1.123785e-01	1.499894e-01	-7.361360e-02	-2.354781e-01	-1.494612e-01	1.633652e-01	1.104425e-01	-1.509130e-01	-6.455333e-01	-1.728687e-01	9.332081e-02	-1.435422e-01	-2.133875e-01	-1.427066e-01	5.877971e-02	9.081964e-02	1.716344e-01	4.300272e-02	1.900506e-01	7.013684e-02	1.123213e-01	2.157530e-01	1.168498e-01	7.215029e-02	1.026564e-01	1.603012e-01	7.359160e-02	-2.145130e-01	-1.987887e-01	-2.296587e-01	-1.734652e-01	-2.471484e-01	-2.611442e-01	-1.110232e-01	1.881672e-01	1.301802e-01	5.220053e-02	9.209208e-02	1.129023e-01	1.434641e-01	9.910975e-02	-4.059432e-02	1.071731e-02	2.703266e-01	9.350856e-02	-3.589540e-02	-9.014534e-02	2.770217e-01	-1.474274e-01	1.207560e-01	1.182175e-02	-2.057947e-02	1.264015e-02	-2.124421e-01	1.508835e-01	-2.107639e-01	-1.739625e-01	8.115733e-02	-5.623011e-02	2.094421e-01	8.740718e-02	9.559016e-02	-7.603896e-02	-3.038935e-01	-1.023274e-01	-2.379136e-02	-2.153117e-01	-2.932827e-02	-1.127227e-01	9.464771e-02	1.284992e-01	2.083476e-01	1.561711e-01	-2.002617e-01	-7.019933e-02	1.789151e-01	-6.062384e-02	6.990658e-02	2.841513e-01	1.006860e-01	-1.218433e-01	1.629420e-02	-1.898767e-01	-6.365377e-03	3.979295e-02	2.260636e-01	-1.054210e-01	-1.820159e-01	-1.244785e-02	-5.582347e-03	-3.547815e-02	9.176223e-02	6.927431e-02	1.140169e-01	1.843928e-01	-5.033888e-02	7.201635e-02	3.519937e-02	3.712926e-02	6.436410e-02	-1.912641e-01	-2.324274e-01	-1.903215e-02	-3.406000e-02	8.031918e-02	-2.236671e-01	2.618271e-01	1.855224e-01	1.297892e-01	-9.246457e-04	-2.550132e-02	-7.745291e-02	1.199560e-01	4.533917e-02	-5.406356e-02	-8.276761e-02	-1.067078e-01	-2.165798e-01	7.283661e-02	-6.104606e-03	8.204221e-02	9.709265e-02	1.979934e-01	4.854477e-03	1.855016e-01	-2.107427e-01	9.354506e-02	1.346431e-01	-5.595150e-02	7.496802e-02	-1.086324e-01	2.023768e-01	1.897834e-02	-2.936113e-02	-1.112312e-01	-7.217093e-01	-8.795596e-01	1.659458e-01	5.415779e-01	5.621027e-01	-2.370443e-02	3.303964e-01	9.749919e-02	8.599895e-02	-3.092076e-01	1.276392e-01	6.817851e-02	-1.109376e-01	8.565781e-02	6.903457e-02	1.366536e-01	1.380460e-01	-9.195491e-02	-2.204598e-01	-8.879568e-01	-1.044492e+00	1.381047e-01	5.346995e-01	5.597764e-01	-3.137368e-02	-4.401536e-01	-3.550515e-01	-1.055208e-01	2.460691e-01	-1.519485e-01	2.012018e-01	1.548502e-01	-1.104524e-01	1.705042e-01	1.692201e-01	1.690733e-01	4.235388e-02	2.344195e-01	3.954249e-01	3.875660e-01	-6.966860e-02	-3.017329e-01	-4.858002e-01	5.030825e-02	3.306916e-01	-7.594198e-02	1.754109e-01	2.315054e-02	1.577004e-01	2.895519e-02	3.344024e-01	1.330889e-01	2.046664e-01	9.022989e-03	-1.558543e-02	-9.707883e-02	7.972808e-02	4.361738e-01	4.053030e-01	-3.431050e-01	-9.586014e-01	-1.095208e+00	2.777311e-01	2.498639e-01	6.601603e-03	-5.271804e-03	-3.247132e-02	2.602343e-01	2.130269e-01	2.652884e-01	2.083396e-01	2.459356e-01	9.815816e-03	1.258946e-02	-8.414490e-02	1.843684e-01	4.355475e-01	4.336823e-01	-3.565194e-01	-9.141235e-01	-1.362322e+00	2.803795e-01	-1.856091e-01	-1.568068e-01	-2.547619e-01	1.639941e-02	-7.651529e-02	-1.716225e-01	1.150074e-01	-1.474300e-01	-5.347526e-02	2.038302e-01	1.267889e-01	1.604206e-01	1.962846e-01	2.147164e-01	9.743619e-02	-9.353286e-03	1.623936e-01	-4.550472e-03	-1.137683e-02
0.000000e+00	0.000000e+00	0.000000e+00	0.000000e+00	0.000000e+00	0.000000e+00	0.000000e+00	0.000000e+00	0.000000e+00	0.000000e+00	0.000000e+00	0.000000e+00	0.000000e+00	0.000000e+00	0.000000e+00	0.000000e+00	0.000000e+00	0.000000e+00	0.000000e+00	0.000000e+00	0.000000e+00	0.000000e+00	0.000000e+00	0.000000e+00	0.000000e+00	0.000000e+00	0.000000e+00	0.000000e+00	0.000000e+00	0.000000e+00	0.000000e+00	0.000000e+00	0.000000e+00	0.000000e+00	0.000000e+00	0.000000e+00	0.000000e+00	0.000000e+00	0.000000e+00	0.000000e+00	0.000000e+00	0.000000e+00	0.000000e+00	0.000000e+00	0.000000e+00	0.000000e+00	0.000000e+00	0.000000e+00	0.000000e+00	0.000000e+00	0.000000e+00	0.000000e+00	0.000000e+00	0.000000e+00	0.000000e+00	0.000000e+00	0.000000e+00	0.000000e+00	0.000000e+00	0.000000e+00	0.000000e+00	0.000000e+00	0.000000e+00	0.000000e+00	0.000000e+00	0.000000e+00	0.000000e+00	0.000000e+00	0.000000e+00	0.000000e+00	0.000000e+00	0.000000e+00	0.000000e+00	0.000000e+00	0.000000e+00	0.000000e+00	0.000000e+00	0.000000e+00	0.000000e+00	0.000000e+00	0.000000e+00	0.000000e+00	0.000000e+00	0.000000e+00	0.000000e+00	0.000000e+00	0.000000e+00	0.000000e+00	0.000000e+00	0.000000e+00	0.000000e+00	0.000000e+00	0.000000e+00	0.000000e+00	0.000000e+00	0.000000e+00	0.000000e+00	0.000000e+00	0.000000e+00	0.000000e+00	0.000000e+00	0.000000e+00	0.000000e+00	0.000000e+00	0.000000e+00	0.000000e+00	0.000000e+00	0.000000e+00	0.000000e+00	0.000000e+00	0.000000e+00	0.000000e+00	0.000000e+00	0.000000e+00	0.000000e+00	0.000000e+00	0.000000e+00	0.000000e+00	0.000000e+00	0.000000e+00	0.000000e+00	0.000000e+00	0.000000e+00	0.000000e+00	0.000000e+00	0.000000e+00	0.000000e+00	0.000000e+00	0.000000e+00	0.000000e+00	0.000000e+00	0.000000e+00	0.000000e+00	0.000000e+00	0.000000e+00	0.000000e+00	0.000000e+00	0.000000e+00	0.000000e+00	0.000000e+00	0.000000e+00	0.000000e+00	0.000000e+00	0.000000e+00	0.000000e+00	0.000000e+00	0.000000e+00	0.000000e+00	0.000000e+00	0.000000e+00	0.000000e+00	0.000000e+00	0.000000e+00	0.000000e+00	0.000000e+00	0.000000e+00	0.000000e+00	0.000000e+00	0.000000e+00	0.000000e+00	0.000000e+00	0.000000e+00	0.000000e+00	0.000000e+00	0.000000e+00	0.000000e+00	0.000000e+00	0.000000e+00	0.000000e+00	0.000000e+00	0.000000e+00	0.000000e+00	0.000000e+00	0.000000e+00	0.000000e+00	0.000000e+00	0.000000e+00	0.000000e+00	0.000000e+00	0.000000e+00	0.000000e+00	0.000000e+00	0.000000e+00	0.000000e+00	0.000000e+00	0.000000e+00	0.000000e+00	0.000000e+00	0.000000e+00	0.000000e+00	0.000000e+00	0.000000e+00	0.000000e+00	0.000000e+00	0.000000e+00	0.000000e+00	0.000000e+00	0.000000e+00	0.000000e+00	0.000000e+00	0.000000e+00	0.000000e+00	0.000000e+00	0.000000e+00	0.000000e+00	0.000000e+00	0.000000e+00	0.000000e+00	0.000000e+00	0.000000e+00	0.000000e+00	0.000000e+00	0.000000e+00	0.000000e+00	0.000000e+00	0.000000e+00	0.000000e+00	0.000000e+00	0.000000e+00	0.000000e+00	0.000000e+00	0.000000e+00	0.000000e+00	0.000000e+00	0.000000e+00	0.000000e+00	0.000000e+00	0.000000e+00	0.000000e+00	0.000000e+00	0.000000e+00	0.000000e+00	0.000000e+00	0.000000e+00	0.000000e+00	0.000000e+00	0.000000e+00	0.000000e+00	0.000000e+00	0.000000e+00	0.000000e+00	0.000000e+00	0.000000e+00	0.000000e+00	0.000000e+00	0.000000e+00	0.000000e+00	0.000000e+00	0.000000e+00	0.000000e+00	0.000000e+00	0.000000e+00	0.000000e+00	0.000000e+00	0.000000e+00	0.000000e+00	0.000000e+00	0.000000e+00	0.000000e+00	0.000000e+00	0.000000e+00	0.000000e+00	0.000000e+00	0.000000e+00	0.000000e+00	0.000000e+00	0.000000e+00	0.000000e+00	0.000000e+00	0.000000e+00	0.000000e+00	0.000000e+00	0.000000e+00	0.000000e+00	0.000000e+00	0.000000e+00	0.000000e+00	0.000000e+00	0.000000e+00	0.000000e+00	0.000000e+00	0.000000e+00	0.000000e+00	0.000000e+00	0.000000e+00	0.000000e+00	0.000000e+00	0.000000e+00	0.000000e+00	0.000000e+00	0.000000e+00	0.000000e+00	0.000000e+00	0.000000e+00	0.000000e+00	0.000000e+00	0.000000e+00	0.000000e+00	0.000000e+00	0.000000e+00	0.000000e+00	0.000000e+00	0.000000e+00	0.000000e+00	0.000000e+00	0.000000e+00	0.000000e+00	0.000000e+00	0.000000e+00	0.000000e+00	0.000000e+00	0.000000e+00	0.000000e+00	0.000000e+00	0.000000e+00	0.000000e+00	0.000000e+00	0.000000e+00	0.000000e+00	0.000000e+00	0.000000e+00	0.000000e+00	0.000000e+00	0.000000e+00	0.000000e+00	0.000000e+00	0.000000e+00	0.000000e+00	0.000000e+00	0.000000e+00	0.000000e+00	0.000000e+00	0.000000e+00	0.000000e+00	0.000000e+00	0.000000e+00	0.000000e+00	0.000000e+00	0.000000e+00	0.000000e+00	0.000000e+00	0.000000e+00	0.000000e+00	0.000000e+00	0.000000e+00	0.000000e+00	0.000000e+00	0.000000e+00	0.000000e+00	0.000000e+00	0.000000e+00	0.000000e+00	0.000000e+00	0.000000e+00	0.000000e+00	0.000000e+00	0.000000e+00	0.000000e+00	0.000000e+00	0.000000e+00	0.000000e+00
4.818900e-01	-5.191994e-01	-4.413047e-01	-5.556313e-01	-6.590456e-01	-4.824037e-01	1.685561e-01	2.372886e-02	5.675300e-01	4.002792e-01	5.075515e-01	3.711200e-01	3.179358e-01	4.631155e-01	7.223881e-02	1.694029e-01	-2.144245e-01	-2.281244e-01	1.515701e-01	-5.617923e-01	1.636134e-01	-2.143785e-02	1.550162e-01	-4.372088e-03	-2.720000e-01	7.338075e-02	1.584424e-01	-3.901144e-01	1.814801e-01	-5.049353e-02	-1.068815e-01	-7.408315e-02	1.613619e-01	1.276369e-01	-6.231504e-02	2.601267e-01	1.739200e-01	-8.590071e-02	-6.199538e-03	3.216380e-01	5.325811e-01	2.321003e-01	2.514276e-01	3.799638e-01	-6.761317e-02	-2.209645e-01	2.237128e-02	8.431888e-02	-5.660722e-02	-2.664510e-01	-2.364444e-01	-3.747525e-01	-2.471625e-01	-5.483023e-03	-1.264546e-01	-3.080257e-02	-2.096101e-01	-9.671527e-02	-1.588544e-01	1.307069e-01	4.434936e-01	4.064497e-01	1.373785e-01	6.263622e-04	3.337678e-01	-3.021286e-01	-1.621515e-01	-1.420721e-01	-3.674388e-01	-2.517938e-01	-3.648718e-02	1.503212e-01	-6.076222e-04	2.187834e-01	3.341117e-02	-2.371632e-01	-3.866116e-01	-2.203346e-01	1.232080e-01	1.101632e-01	-1.764276e-01	-1.342947e-01	2.499570e-01	1.415222e-01	-2.360223e-01	6.604519e-02	7.677369e-02	-5.499915e-02	-1.923357e-01	-2.989228e-01	-1.013642e-01	-1.346718e-01	1.475667e-01	9.416297e-02	-3.026930e-01	-2.979629e-02	-1.665291e-01	1.611158e-01	-6.553582e-02	-3.666549e-03	7.390905e-02	6.706626e-02	1.306220e-01	-2.729996e-01	9.653262e-02	-9.570183e-02	3.301677e-02	4.854387e-02	-9.523963e-02	-6.637394e-02	2.055646e-01	-1.351342e-01	-1.311409e-01	-2.252126e-01	1.734051e-01	2.994815e-01	1.293626e-01	-2.166297e-02	-8.186829e-02	2.738358e-01	-3.934806e-02	2.787871e-01	-5.265907e-03	3.011628e-01	4.467780e-03	-1.451966e-01	5.073004e-02	-2.838436e-01	-1.944054e-01	-1.485405e-01	7.899080e-02	-2.588568e-02	-2.761826e-01	-6.973439e-01	-2.290647e-01	-1.039876e-01	-2.120123e-01	-8.207510e-02	-1.755850e-01	1.416621e-01	1.897536e-01	6.564605e-02	3.191299e-01	2.685331e-01	-7.819427e-02	1.198092e-01	-3.514488e-03	1.346836e-01	6.579040e-02	2.125803e-03	-9.718748e-02	-4.591191e-02	-1.636921e-01	-2.400608e-01	-4.073097e-01	-2.130171e-01	-1.848575e-01	-5.226330e-01	-1.827674e-02	1.171655e-02	2.493260e-01	-1.082826e-01	1.735586e-01	5.836989e-02	1.011531e-01	6.859929e-02	1.181724e-01	-1.249095e-02	1.727893e-01	1.664498e-01	3.489867e-01	-4.847224e-03	-2.861830e-02	-5.667087e-02	1.353359e-01	7.255454e-02	1.260529e-01	-5.534534e-02	-1.081220e-01	6.870865e-02	3.684017e-01	-2.799481e-01	-5.542295e-02	2.758082e-01	5.160403e-02	9.304497e-02	-1.318437e-02	-3.624538e-03	-3.412676e-01	-2.791428e-02	2.137412e-01	-1.078811e-01	-2.009583e-01	8.546468e-02	-1.139540e-01	2.602929e-01	-3.138024e-01	7.367418e-02	1.006389e-01	-1.301430e-01	1.013171e-01	8.785894e-03	-8.552022e-02	3.579416e-01	1.276439e-01	-1.598098e-01	-1.334036e-01	-1.534733e-01	1.009154e-01	3.234356e-01	1.847327e-01	-1.629045e-01	1.784741e-01	1.678254e-01	-8.795702e-03	-1.057466e-01	-5.427046e-02	-4.700188e-01	-3.267673e-01	6.920496e-02	1.778537e-01	-1.909512e-01	3.420299e-01	3.138295e-02	-2.763383e-02	-1.358503e-01	-1.582389e-01	2.362549e-01	-2.924477e-02	-2.164253e-01	-7.293096e-04	-1.205696e-01	5.260869e-02	1.497214e-01	-1.478660e-01	2.848472e-02	-8.753992e-03	-2.987598e-02	-4.976805e-02	-2.556651e-02	4.322247e-02	-2.017600e-02	-7.365347e-03	9.055807e-02	1.941040e-01	1.056148e-01	1.160933e-01	4.031182e-01	2.790097e-01	-4.102155e-02	-1.403343e-01	-3.352216e-01	-2.038102e-01	-2.200845e-01	-4.308016e-01	2.838576e-02	-3.460581e-01	1.617888e-01	1.357841e-01	-4.518664e-01	3.093250e-01	-2.885256e-01	3.570075e-01	6.789042e-01	6.049567e-01	2.176937e-02	4.062941e-01	9.226871e-02	1.217166e-01	8.406005e-03	-1.945265e-01	1.395024e-01	-1.015379e-01	-5.450181e-01	-7.478699e-02	-1.713910e-01	5.114083e-02	2.288268e-01	-2.957717e-01	-1.251943e-01	-7.041276e-01	2.960698e-01	6.898733e-01	6.823080e-01	7.004934e-03	-6.500991e-02	1.522314e-01	-8.608353e-02	-2.364443e-01	7.467592e-02	-3.257534e-01	1.405855e-01	-1.531891e-02	-5.562271e-02	-3.590523e-02	-1.770156e-01	2.171145e-01	8.698002e-02	7.857872e-01	6.459106e-01	2.088772e-01	-2.857994e-01	-5.298967e-01	-8.482887e-02	8.317876e-02	2.141431e-01	-1.324566e-02	-5.300468e-02	2.559046e-02	4.710064e-02	-2.105563e-02	-4.584568e-02	1.563628e-01	-2.798124e-01	-9.871629e-03	1.545765e-01	1.619716e-01	8.656218e-01	6.650499e-01	-2.346940e-01	-9.031229e-01	-1.290880e+00	3.133052e-01	-1.213880e-02	1.384377e-01	1.774349e-02	-8.852085e-02	-1.634354e-01	5.102165e-02	1.015013e-01	-2.238170e-01	2.919526e-01	-7.048171e-02	1.332284e-01	2.313119e-01	1.815440e-01	9.599319e-01	7.283242e-01	-1.523550e-01	-8.178186e-01	-1.169932e+00	4.495044e-01	-5.438141e-01	-1.618114e-01	-2.128929e-01	-4.345148e-01	-3.438869e-01	-3.289791e-01	-2.868733e-01	-3.607430e-02	4.629969e-02	-1.117729e-01	1.736098e-02	2.543072e-01	-7.748761e-02	4.374221e-01	3.581411e-01	8.088311e-02	4.253122e-01	4.147537e-01	2.929629e-01
-1.234966e+00	-4.553351e-02	-5.835671e-03	-9.716151e-02	-2.453868e-02	7.646689e-02	7.633145e-02	2.628183e-01	6.544417e-02	-9.780796e-02	7.599637e-02	-1.244002e-01	1.986382e-01	2.160194e-01	-1.246476e-02	3.286767e-01	3.192041e-01	7.077221e-02	-2.819311e-01	-2.361916e-02	-2.906127e-03	-5.054224e-02	-1.236547e-02	4.226506e-02	-1.191184e-01	1.028461e-01	-1.115481e-01	1.986012e-02	1.921108e-02	1.825005e-01	1.428153e-01	3.195461e-03	-3.945509e-01	3.156190e-01	2.554883e-01	-6.557645e-02	1.030188e-01	-1.545114e-02	-1.649163e-03	-3.448796e-02	-7.662097e-03	-2.992880e-02	1.557160e-01	-1.218229e-02	7.590299e-02	-9.064856e-02	-5.392603e-02	-2.835549e-01	1.239050e-01	7.513983e-02	-1.119862e-01	1.692260e-01	-7.442403e-02	2.144042e-02	-2.540116e-01	-1.762252e-02	-2.013089e-03	5.688881e-02	-9.168087e-03	-3.653373e-02	-2.405799e-01	3.217641e-01	1.742073e-01	3.028983e-02	-5.420771e-02	-1.896730e-01	8.718091e-02	-1.679288e-02	1.217696e-01	5.576764e-02	8.055437e-02	-9.496580e-02	-3.311776e-01	-3.356596e-02	-3.942754e-03	2.037391e-02	-1.764242e-02	2.308937e-02	-3.567324e-01	3.320453e-03	7.545936e-02	-3.039754e-02	1.533798e-01	-1.993041e-01	3.107172e-01	2.103327e-01	1.151357e-01	9.871691e-02	1.197377e-01	-1.286599e-01	-1.532933e-01	7.451992e-02	-2.596689e-03	-4.738127e-02	-1.131264e-02	4.941670e-02	1.065476e-01	-3.938931e-02	5.616043e-02	-6.043481e-02	-2.799248e-01	2.353006e-03	4.916281e-02	1.216900e-01	5.323818e-02	1.131700e-01	2.039135e-01	-2.214629e-01	2.786848e-01	-1.845237e-02	-2.023333e-03	-4.062619e-02	-8.925457e-03	-3.545462e-02	-1.238132e-02	-2.200839e-01	-7.688412e-02	2.915422e-01	1.656179e-02	-1.151323e-01	1.249988e-01	-3.956216e-02	1.392208e-01	-7.343880e-02	9.775523e-03	-2.058484e-01	-8.713112e-02	-2.842797e-02	-3.896918e-03	3.289531e-02	-1.579123e-02	2.051721e-01	-2.387380e-01	-2.882655e-01	-1.364723e-01	-8.340606e-02	-3.254830e-02	-6.344342e-03	-7.937828e-02	1.622507e-01	1.150852e-01	2.820102e-01	1.956592e-01	3.795563e-02	-1.365490e-01	-2.635958e-02	-3.310445e-03	-5.773825e-02	8.465598e-02	-6.294660e-02	2.714670e-02	-3.668490e-01	1.935601e-02	1.429833e-01	5.525734e-02	2.118150e-01	-1.892340e-01	2.946206e-01	2.000995e-01	3.615521e-02	3.755177e-02	-2.442264e-01	4.047679e-01	-1.399353e-02	-1.680933e-03	-3.077577e-02	-7.190420e-03	-3.194260e-02	5.063743e-02	-2.231713e-01	3.840512e-02	-3.459187e-02	-4.009019e-02	-6.137397e-02	-6.278421e-02	5.752743e-02	-3.690654e-01	1.295497e-01	1.787652e-01	2.616401e-02	7.688295e-02	-1.430706e-02	-1.523667e-03	6.502524e-02	-6.922055e-03	-2.844727e-02	-1.016848e-01	-1.660619e-01	-2.697530e-01	-1.100483e-01	-1.307969e-01	1.702720e-01	-3.138798e-01	-5.641698e-03	1.361893e-01	2.924476e-01	2.732117e-01	1.415977e-01	1.295146e-01	-1.483336e-02	-1.572884e-03	-3.314242e-02	-7.202745e-03	-2.905473e-02	3.533199e-01	-6.577396e-02	6.643743e-02	-6.543446e-02	-2.381177e-01	9.338447e-02	-3.433072e-01	-5.733202e-02	-1.290857e-01	1.304543e-01	1.027377e-01	1.152016e-01	2.072594e-01	-1.506281e-02	-1.736806e-03	-3.347905e-02	-7.590498e-03	-3.079170e-02	6.882586e-02	-7.463837e-02	-1.033970e-01	-6.367869e-03	-3.967081e-02	6.150094e-02	8.328065e-03	1.231874e-01	-6.717767e-02	-9.067301e-02	2.650653e-02	-1.737799e-02	4.593815e-01	2.212417e-02	9.007248e-02	9.850064e-02	5.917951e-02	3.292473e-02	2.621498e-03	1.809362e-01	-3.764922e-02	1.045102e-01	2.046497e-01	6.756622e-02	-4.488290e-02	2.539761e-01	-1.672714e-01	-7.577735e-01	-7.251296e-01	2.097318e-01	5.239416e-01	1.954382e-02	-2.010020e-02	1.155710e-01	-8.160319e-02	-3.091305e-02	3.509847e-01	4.228404e-01	1.035629e-01	4.269493e-02	1.182278e-01	6.940313e-02	-6.141621e-02	1.759919e-01	7.589766e-02	-8.780763e-01	-1.206423e+00	3.784678e-01	-1.380344e-01	-2.111074e-02	-2.472412e-03	5.049346e-02	8.846135e-02	-4.735241e-02	-5.740725e-02	1.214225e-01	-2.413771e-01	-2.152429e-01	4.582401e-02	2.212765e-01	-1.300999e-01	1.558560e-01	-1.665222e-01	2.329953e-01	4.784675e-01	-3.610032e-01	2.715443e-01	2.526428e-02	-1.788332e-02	1.677000e-01	1.992803e-02	-1.978019e-01	2.179234e-01	-5.180469e-02	1.896384e-01	1.316547e-01	6.507250e-02	-1.458260e-02	-7.845048e-01	-6.079136e-01	1.035933e-01	2.071724e-03	3.596205e-01	1.308720e-01	2.955517e-01	1.861233e-01	-2.729898e-02	-9.009751e-02	-1.839431e-02	3.353800e-02	-6.861624e-03	1.404752e-01	1.012391e-01	2.077976e-01	-2.157805e-01	-5.114618e-02	-6.300632e-01	-7.481708e-01	3.708941e-01	3.485825e-01	1.447399e-01	1.277265e-01	-2.998647e-01	-2.277487e-02	-3.050352e-03	-4.932499e-02	-1.237597e-02	3.778071e-02	-2.136488e-02	-2.930822e-01	9.336510e-02	1.752997e-01	7.443835e-02	-1.951593e-01	8.548494e-02	1.715383e-01	5.542745e-02	1.069552e-01	2.565062e-01	-1.383854e-01
2.233007e-01	2.010626e-01	4.834931e-01	1.831902e-01	3.662719e-01	3.593553e-01	-4.267729e-02	-1.905741e-01	9.628166e-02	1.340638e-01	-1.052715e-01	3.795089e-02	1.179627e-02	-2.073305e-01	-6.564945e-01	-4.117564e-02	-3.015327e-01	-1.937260e-01	5.773662e-02	6.315054e-02	2.793771e-01	1.390201e-01	2.419437e-01	1.715425e-01	-6.619100e-02	2.159567e-01	-6.717315e-03	1.271644e-02	1.390201e-01	1.656290e-02	3.792515e-02	-1.736139e-02	-1.286528e-01	-2.182055e-01	-9.677880e-02	-1.255273e-01	-2.289368e-01	-1.383171e-01	-7.334888e-01	1.908856e-01	2.645907e-01	4.415283e-02	2.140692e-01	1.175157e-01	-2.077930e-01	1.194975e-01	1.093587e-01	-8.546704e-02	-3.985957e-02	-1.365572e-01	2.153687e-01	7.872258e-02	1.756997e-01	-2.046164e-01	-9.123991e-02	-1.716254e-01	1.072699e-01	-3.221558e-01	2.417139e-01	2.287792e-01	3.614995e-01	2.713107e-01	1.404718e-01	7.977510e-02	-2.346707e-02	1.098653e-01	1.782167e-01	1.861912e-01	1.082396e-01	-1.856725e-01	-1.997022e-01	-1.390384e-01	-6.324234e-02	-2.266962e-01	-5.693511e-02	-5.696308e-02	1.813107e-02	1.366216e-01	1.809120e-01	1.837660e-01	3.265325e-01	3.836218e-02	7.345260e-02	7.944436e-02	4.085773e-02	-3.426315e-02	3.203135e-02	-2.343837e-01	2.524152e-01	-1.412999e-01	-1.848529e-01	1.642925e-01	-3.093460e-01	-3.775719e-01	-5.520737e-04	1.574253e-01	2.643404e-01	1.589649e-01	2.657489e-01	3.035313e-01	2.218083e-01	1.188872e-02	7.846231e-02	1.010168e-01	1.655636e-01	4.274729e-03	-3.110915e-01	-2.518730e-01	1.088077e-01	-5.002745e-03	-5.297064e-03	-9.287282e-02	-1.306034e-01	-1.340318e-01	5.303054e-01	1.298281e-01	-6.152445e-02	-2.189070e-01	9.725427e-02	1.123752e-01	-1.569483e-01	-3.437368e-02	9.241937e-02	8.063056e-02	-2.885775e-01	-3.820257e-02	3.538800e-02	2.586993e-01	2.396311e-01	-2.320207e-01	-1.923194e-01	-1.573366e-02	-3.162361e-02	8.865200e-01	1.929943e-01	8.900224e-02	2.792572e-01	3.631876e-02	1.551467e-01	1.678781e-01	-1.190634e-01	4.895391e-02	3.828012e-02	-2.120246e-01	-1.275854e-01	-1.825157e-01	-2.520083e-01	-2.165751e-01	-1.221783e-01	-1.456741e-01	-2.404855e-01	2.130301e-01	8.689914e-01	-7.138817e-02	-1.042796e-01	1.310920e-01	-2.496141e-01	1.170937e-01	-2.047672e-01	2.349640e-02	2.561620e-01	2.782305e-02	-1.463430e-01	8.240345e-02	-1.757964e-01	1.441921e-01	4.582180e-02	-3.467911e-02	-5.379944e-03	-6.699165e-02	-1.641108e-01	6.936305e-01	-7.628442e-02	-1.907662e-01	7.077822e-02	-1.537925e-01	1.517498e-01	-1.833809e-01	-2.156424e-01	2.286260e-01	-1.936795e-02	-7.647039e-02	-3.791233e-01	-2.772122e-01	-5.619632e-02	2.039010e-01	1.512765e-01	2.241816e-01	2.539366e-01	-2.150851e-01	5.710850e-01	-1.181632e-01	-2.089944e-01	-2.390473e-01	-5.016893e-02	-7.113350e-03	4.284752e-02	7.761194e-02	-1.110224e-01	-4.369866e-02	-1.486345e-01	1.616913e-01	-1.115093e-01	1.471779e-01	9.735992e-02	-1.717650e-01	1.479607e-01	3.688992e-01	5.436899e-02	3.130708e-01	-2.221664e-01	4.517952e-02	-1.260868e-01	-8.750482e-02	2.321238e-02	-2.346056e-01	-4.759824e-01	2.323340e-01	-1.143219e-01	-1.368068e-02	1.194563e-01	-1.601090e-01	1.601457e-01	2.041509e-02	-1.033867e-01	2.212454e-01	3.575632e-01	7.814037e-02	5.617249e-01	-8.225173e-02	-3.002082e-01	-1.054139e-01	-3.088183e-01	2.831397e-01	-4.294119e-02	-1.023925e-01	-1.653423e-01	8.023369e-02	-1.203360e-01	-1.714291e-01	-1.410077e-01	1.565340e-01	2.609230e-01	1.706692e-01	1.698572e-01	1.233712e-01	4.571434e-02	-2.038155e-01	-3.366975e-01	-1.489562e-01	-1.222135e-01	-1.892871e-01	-3.153513e-01	-1.733873e-01	2.423899e-01	-1.156073e-01	1.185545e-01	-1.182001e-02	-9.145250e-03	3.078380e-01	3.697209e-01	5.720006e-01	-1.500891e-01	-4.071688e-01	-4.020433e-01	1.114419e-01	-9.165674e-02	-2.485084e-01	-5.282314e-02	-1.864829e-01	-1.478707e-01	-2.020239e-01	2.007566e-01	3.095831e-01	5.665581e-03	1.412149e-01	3.138852e-01	1.524569e-02	6.117090e-01	5.122393e-01	6.098877e-01	-2.326977e-01	-6.519531e-01	-5.396783e-01	2.880069e-01	7.118166e-01	-4.502655e-02	-2.442381e-01	2.999429e-01	-1.291555e-01	-5.046194e-02	2.441190e-02	-3.212791e-02	-3.970929e-02	-1.584350e-01	-3.413226e-01	2.026944e-01	-2.433166e-01	-1.699929e-01	-3.200775e-01	1.428662e-01	3.937284e-01	4.972063e-01	-2.099289e-01	4.841571e-02	-3.038707e-01	-2.784147e-01	-2.885260e-01	-2.074722e-01	-3.860561e-01	-2.974415e-01	-1.152890e-01	-2.263691e-01	-9.149801e-02	2.326906e-01	4.809275e-01	-3.736937e-02	-6.647255e-01	-8.825707e-01	5.462534e-01	6.460796e-01	5.936695e-01	-1.040007e-01	-1.852228e-01	-3.557779e-01	-3.832778e-01	-3.963397e-01	-4.875804e-01	-6.179716e-01	-3.258727e-01	-2.284502e-01	-2.349741e-01	-2.847674e-01	1.738759e-01	4.316090e-01	2.033146e-02	-8.766405e-01	-1.017854e+00	5.161733e-01	5.900448e-01	5.332614e-01	-9.803968e-02	9.308259e-01	-1.498330e-01	-5.975715e-02	-1.137628e-01	-1.726074e-01	1.970529e-01	-1.373641e-01	-1.423692e-01	-2.141282e-01	-5.655900e-02	2.036800e-01	1.617496e-01	-2.827617e-01	6.075753e-02	-8.112129e-03	5.456146e-02	-3.151603e-02	3.023673e-02	-2.212041e-01
3.202219e+00	2.490642e-02	8.006889e-03	4.961908e-03	-9.750628e-02	1.610119e-01	4.559834e-01	-1.033554e+00	-2.221398e-01	-1.031966e-01	-3.876047e-01	-1.525574e-01	-1.737633e-01	-1.893919e-01	-1.798407e-01	-2.249832e-01	-2.260068e-01	-5.939587e-01	-1.106401e-01	3.729725e-02	1.561631e-01	9.878632e-01	9.540411e-02	2.545062e-01	-2.849307e-01	6.661376e-01	6.016142e-02	2.197312e-02	-1.231491e-01	-2.009548e-01	-1.042588e-01	-1.174007e-01	-3.692253e-02	-1.197933e-01	-1.552813e-01	-4.559670e-01	-5.034756e-01	-7.947746e-02	-3.876813e-01	9.229514e-01	5.215859e-01	7.690191e-02	3.034109e-01	3.306884e-01	-1.181870e-01	-4.486561e-01	5.146434e-04	-5.554423e-02	-1.412521e-01	-4.766091e-02	-5.439201e-02	-5.768280e-02	-5.353489e-02	-7.002022e-02	-3.602434e-01	-2.856785e-01	-3.898859e-02	1.374152e-01	3.886770e-01	1.082645e-01	2.565351e-01	8.127932e-01	6.289588e-01	-1.474673e-01	-5.379396e-01	-2.040665e-01	-6.998017e-02	-1.713188e-01	-6.010936e-02	-6.794659e-02	-7.212413e-02	-6.819404e-02	-8.852518e-02	-4.175251e-01	-3.295159e-01	-4.917225e-02	-9.464911e-02	9.575455e-02	3.330010e-01	6.276063e-01	9.054088e-01	8.537972e-01	-2.257362e-01	-5.832913e-01	4.123624e-01	-1.328487e-01	-1.469270e-01	-1.135377e-01	-1.281434e-01	-1.350613e-01	-1.241113e-01	-1.582286e-01	-6.397506e-01	-5.431661e-01	-9.533614e-02	2.653051e-01	1.098490e+00	3.816714e-01	8.566065e-02	5.597978e-02	-8.515809e-02	-2.739148e-01	-4.440885e-01	-1.574572e-01	-1.787435e-02	-2.550173e-01	-9.394126e-02	-1.069584e-01	-1.098254e-01	-1.041957e-01	-1.331369e-01	1.603514e-02	-1.623075e-01	-7.767185e-02	-5.055423e-01	5.969401e-01	4.406202e-01	-9.644396e-03	3.146400e-01	9.283247e-02	-5.264531e-02	-2.805554e-01	-1.039983e-01	-9.639687e-02	-2.590305e-01	-3.145794e-03	-1.039270e-01	-1.064359e-01	-8.808236e-03	-1.279783e-01	1.789610e-01	-4.741308e-03	-9.325068e-02	-4.028452e-02	1.621067e-01	2.609847e-01	6.296478e-01	4.436316e-01	8.054014e-01	1.218331e-01	-1.148741e-01	2.004994e-01	-1.125243e-02	-5.253930e-02	-1.522780e-01	-1.725462e-01	-1.864688e-01	-1.761352e-01	-2.189892e-01	-7.386039e-01	-6.854799e-01	-1.246505e-01	7.359167e-01	-8.641960e-02	-3.788719e-01	-3.676500e-01	-5.059991e-01	2.106521e-01	4.444493e-01	2.361542e-01	6.914563e-01	5.860405e-01	1.716401e-01	-7.280835e-02	-1.802596e-01	-1.150725e-01	-1.044219e-01	-2.305771e-01	-4.525650e-01	-2.945451e-01	-1.287190e-01	1.286878e-01	1.522915e-01	-4.500362e-02	2.842892e-01	1.967484e-02	2.103812e-01	-7.610336e-01	1.247131e-01	2.270496e-01	-1.354076e-02	-1.781812e-01	-8.917479e-02	-1.153119e-02	-2.367112e-02	-2.662232e-02	-1.442834e-01	2.284326e-01	-1.393070e-01	-6.724886e-02	3.728431e-01	-5.931664e-01	2.670831e-01	-5.557501e-01	-2.631665e-01	-1.717319e-01	-4.970825e-01	3.696212e-01	2.211248e-01	1.591725e-01	3.092781e-01	8.555627e-02	-1.087112e-01	5.549496e-02	-1.271949e-01	1.485472e-02	4.377836e-01	7.578434e-02	-7.424298e-02	-2.070646e-03	-4.475584e-01	-3.877451e-01	-9.591335e-01	-6.967054e-01	-3.861373e-01	3.457197e-01	5.248588e-01	2.190926e-01	6.833911e-02	2.938971e-01	-9.932101e-03	2.391384e-01	1.388287e-01	4.806354e-02	1.134931e-02	5.194921e-01	6.418802e-01	-8.280102e-02	-7.254823e-02	2.874914e-01	1.672451e-01	-2.296477e-01	-2.335323e-01	-2.687517e-01	-1.282107e-01	8.217563e-01	-1.064590e-01	-7.867160e-03	1.835515e-01	8.304342e-02	-1.077762e-01	-1.084093e-01	-9.774732e-02	-1.267755e-01	-3.746463e-01	2.977552e-01	-9.129431e-03	-1.375443e-01	-1.587497e+00	-9.961324e-01	-9.210867e-01	-1.339693e+00	-1.351851e+00	-4.038332e-01	8.102626e-01	-4.251552e-02	5.145239e-01	4.198770e-01	4.969417e-01	4.997664e-01	7.982717e-02	-2.686561e-01	-2.372754e-01	1.283172e+00	2.483649e+00	7.923731e-01	-7.656773e-01	-3.748279e-01	-7.927572e-01	-5.756727e-01	-8.139457e-01	-6.665415e-01	2.656804e-01	8.384087e-01	-4.318859e-01	-4.501478e-01	4.458466e-01	2.138650e-02	1.315126e-01	6.341275e-03	-2.424133e-01	-2.988479e-01	5.654215e-01	2.240502e+00	1.285260e+00	5.857558e-01	4.217930e-01	7.400570e-02	-9.912094e-01	-8.075495e-01	-6.977509e-01	6.804709e-01	5.578105e-01	-2.361393e-01	-1.808670e-01	-2.876239e-01	1.841465e-02	-9.289714e-02	-4.583229e-02	-9.527178e-03	-2.095513e-01	1.594547e+00	-2.455394e-01	-9.025488e-02	-1.062230e+00	-7.791464e-01	-7.655266e-01	-7.252633e-01	-6.416862e-01	-6.433300e-01	5.234184e-01	1.078327e+00	-1.905766e-01	-3.773429e-01	3.227229e-01	1.401637e-01	1.012290e-01	5.255767e-01	1.004146e+00	1.069600e+00	3.484164e-01	3.720856e-03	-3.757900e-01	-9.876123e-01	-8.089987e-01	-7.304424e-01	-6.985986e-01	-8.236822e-01	-4.701592e-01	1.777674e-01	1.293079e+00	-7.733264e-03	5.453476e-01	4.441068e-01	2.534965e-01	6.819544e-01	4.552605e-01	8.956403e-01	1.636321e+00	-3.023918e-01	-1.028977e+00	-4.229774e-01	2.077929e-01	2.777984e-02	4.434246e-02	-6.446738e-01	-3.442589e-01	-9.139987e-03	1.733563e+00	9.382770e-01	-1.090219e-01	-1.476570e-01	-2.645982e-01	-1.266320e-01	-1.429326e-01	1.759044e-02	-1.469791e-01	-1.889459e-01	-2.498009e-01	-3.743603e-01	-1.019707e-01
0.000000e+00	0.000000e+00	0.000000e+00	0.000000e+00	0.000000e+00	0.000000e+00	0.000000e+00	0.000000e+00	0.000000e+00	0.000000e+00	0.000000e+00	0.000000e+00	0.000000e+00	0.000000e+00	0.000000e+00	0.000000e+00	0.000000e+00	0.000000e+00	0.000000e+00	0.000000e+00	0.000000e+00	0.000000e+00	0.000000e+00	0.000000e+00	0.000000e+00	0.000000e+00	0.000000e+00	0.000000e+00	0.000000e+00	0.000000e+00	0.000000e+00	0.000000e+00	0.000000e+00	0.000000e+00	0.000000e+00	0.000000e+00	0.000000e+00	0.000000e+00	0.000000e+00	0.000000e+00	0.000000e+00	0.000000e+00	0.000000e+00	0.000000e+00	0.000000e+00	0.000000e+00	0.000000e+00	0.000000e+00	0.000000e+00	0.000000e+00	0.000000e+00	0.000000e+00	0.000000e+00	0.000000e+00	0.000000e+00	0.000000e+00	0.000000e+00	0.000000e+00	0.000000e+00	0.000000e+00	0.000000e+00	0.000000e+00	0.000000e+00	0.000000e+00	0.000000e+00	0.000000e+00	0.000000e+00	0.000000e+00	0.000000e+00	0.000000e+00	0.000000e+00	0.000000e+00	0.000000e+00	0.000000e+00	0.000000e+00	0.000000e+00	0.000000e+00	0.000000e+00	0.000000e+00	0.000000e+00	0.000000e+00	0.000000e+00	0.000000e+00	0.000000e+00	0.000000e+00	0.000000e+00	0.000000e+00	0.000000e+00	0.000000e+00	0.000000e+00	0.000000e+00	0.000000e+00	0.000000e+00	0.000000e+00	0.000000e+00	0.000000e+00	0.000000e+00	0.000000e+00	0.000000e+00	0.000000e+00	0.000000e+00	0.000000e+00	0.000000e+00	0.000000e+00	0.000000e+00	0.000000e+00	0.000000e+00	0.000000e+00	0.000000e+00	0.000000e+00	0.000000e+00	0.000000e+00	0.000000e+00	0.000000e+00	0.000000e+00	0.000000e+00	0.000000e+00	0.000000e+00	0.000000e+00	0.000000e+00	0.000000e+00	0.000000e+00	0.000000e+00	0.000000e+00	0.000000e+00	0.000000e+00	0.000000e+00	0.000000e+00	0.000000e+00	0.000000e+00	0.000000e+00	0.000000e+00	0.000000e+00	0.000000e+00	0.000000e+00	0.000000e+00	0.000000e+00	0.000000e+00	0.000000e+00	0.000000e+00	0.000000e+00	0.000000e+00	0.000000e+00	0.000000e+00	0.000000e+00	0.000000e+00	0.000000e+00	0.000000e+00	0.000000e+00	0.000000e+00	0.000000e+00	0.000000e+00	0.000000e+00	0.000000e+00	0.000000e+00	0.000000e+00	0.000000e+00	0.000000e+00	0.000000e+00	0.000000e+00	0.000000e+00	0.000000e+00	0.000000e+00	0.000000e+00	0.000000e+00	0.000000e+00	0.000000e+00	0.000000e+00	0.000000e+00	0.000000e+00	0.000000e+00	0.000000e+00	0.000000e+00	0.000000e+00	0.000000e+00	0.000000e+00	0.000000e+00	0.000000e+00	0.000000e+00	0.000000e+00	0.000000e+00	0.000000e+00	0.000000e+00	0.000000e+00	0.000000e+00	0.000000e+00	0.000000e+00	0.000000e+00	0.000000e+00	0.000000e+00	0.000000e+00	0.000000e+00	0.000000e+00	0.000000e+00	0.000000e+00	0.000000e+00	0.000000e+00	0.000000e+00	0.000000e+00	0.000000e+00	0.000000e+00	0.000000e+00	0.000000e+00	0.000000e+00	0.000000e+00	0.000000e+00	0.000000e+00	0.000000e+00	0.000000e+00	0.000000e+00	0.000000e+00	0.000000e+00	0.000000e+00	0.000000e+00	0.000000e+00	0.000000e+00	0.000000e+00	0.000000e+00	0.000000e+00	0.000000e+00	0.000000e+00	0.000000e+00	0.000000e+00	0.000000e+00	0.000000e+00	0.000000e+00	0.000000e+00	0.000000e+00	0.000000e+00	0.000000e+00	0.000000e+00	0.000000e+00	0.000000e+00	0.000000e+00	0.000000e+00	0.000000e+00	0.000000e+00	0.000000e+00	0.000000e+00	0.000000e+00	0.000000e+00	0.000000e+00	0.000000e+00	0.000000e+00	0.000000e+00	0.000000e+00	0.000000e+00	0.000000e+00	0.000000e+00	0.000000e+00	0.000000e+00	0.000000e+00	0.000000e+00	0.000000e+00	0.000000e+00	0.000000e+00	0.000000e+00	0.000000e+00	0.000000e+00	0.000000e+00	0.000000e+00	0.000000e+00	0.000000e+00	0.000000e+00	0.000000e+00	0.000000e+00	0.000000e+00	0.000000e+00	0.000000e+00	0.000000e+00	0.000000e+00	0.000000e+00	0.000000e+00	0.000000e+00	0.000000e+00	0.000000e+00	0.000000e+00	0.000000e+00	0.000000e+00	0.000000e+00	0.000000e+00	0.000000e+00	0.000000e+00	0.000000e+00	0.000000e+00	0.000000e+00	0.000000e+00	0.000000e+00	0.000000e+00	0.000000e+00	0.000000e+00	0.000000e+00	0.000000e+00	0.000000e+00	0.000000e+00	0.000000e+00	0.000000e+00	0.000000e+00	0.000000e+00	0.000000e+00	0.000000e+00	0.000000e+00	0.000000e+00	0.000000e+00	0.000000e+00	0.000000e+00	0.000000e+00	0.000000e+00	0.000000e+00	0.000000e+00	0.000000e+00	0.000000e+00	0.000000e+00	0.000000e+00	0.000000e+00	0.000000e+00	0.000000e+00	0.000000e+00	0.000000e+00	0.000000e+00	0.000000e+00	0.000000e+00	0.000000e+00	0.000000e+00	0.000000e+00	0.000000e+00	0.000000e+00	0.000000e+00	0.000000e+00	0.000000e+00	0.000000e+00	0.000000e+00	0.000000e+00	0.000000e+00	0.000000e+00	0.000000e+00	0.000000e+00	0.000000e+00	0.000000e+00	0.000000e+00	0.000000e+00	0.000000e+00	0.000000e+00	0.000000e+00	0.000000e+00	0.000000e+00	0.000000e+00	0.000000e+00	0.000000e+00	0.000000e+00	0.000000e+00	0.000000e+00	0.000000e+00	0.000000e+00	0.000000e+00	0.000000e+00	0.000000e+00	0.000000e+00	0.000000e+00	0.000000e+00	0.000000e+00
3.571638e+00	-7.424094e-02	-1.360138e-01	4.091656e-02	-2.184158e-01	2.556101e-01	7.253361e-01	-3.672579e-02	3.588020e-01	-6.423345e-01	1.332608e-01	-9.513646e-01	-1.233779e+00	7.582908e-01	-1.311419e+00	-1.501963e+00	3.560693e-01	1.444005e-01	-4.598221e-02	2.042688e-01	1.933965e-01	4.411150e-01	1.696318e-01	1.531656e-01	2.742069e-01	-1.725073e-01	-5.156019e-01	5.842578e-01	-1.456979e+00	-1.739491e-01	6.791055e-01	-4.976261e-01	-5.343524e-01	6.043179e-01	-2.749350e-03	2.740081e-01	2.317588e-01	-3.287873e-02	4.043489e-02	3.917775e-01	-2.288525e-01	3.406967e-02	4.572468e-01	-4.973484e-01	2.589934e-01	-8.669223e-01	-7.529576e-01	7.948100e-01	-2.448550e-01	-2.520415e-01	4.108783e-01	3.535002e-01	7.387688e-02	2.987022e-01	1.506581e-01	-6.936183e-02	1.094019e+00	-2.103643e-01	5.998700e-01	4.277192e-02	-7.267681e-01	1.599334e-01	-8.256785e-01	-3.434517e-01	-4.238432e-01	-7.796250e-02	-1.216420e-01	4.730006e-02	1.830397e-01	4.842364e-02	-4.904252e-02	1.293988e-02	-4.409280e-02	1.132736e+00	6.447856e-01	6.779333e-01	1.545867e-01	-3.884788e-01	-1.038768e-01	-1.155046e+00	-8.497960e-01	-1.883599e-01	-3.909289e-01	-1.741371e-02	3.840093e-01	-2.443082e-03	7.397046e-02	-7.229895e-02	-4.166727e-02	-7.240613e-02	-3.028001e-01	1.804998e-01	-9.687866e-01	-7.464028e-01	-2.566854e-01	-4.819213e-01	-7.039993e-01	3.717204e-02	8.547999e-01	5.332696e-01	2.558126e-01	1.735734e+00	-3.281188e-01	-2.197243e-02	2.945225e-02	-3.669922e-02	-6.426219e-02	-1.013801e+00	-4.599425e-01	-6.390767e-01	-1.952554e-01	-2.155933e-01	2.109687e-01	2.634566e-01	4.606231e-01	-1.732715e-01	5.214848e-01	1.101999e+00	5.816940e-01	-4.235934e-01	-5.991339e-02	2.908398e-01	-1.062942e-01	-1.549877e-02	3.568250e-01	9.143912e-01	4.830637e-01	6.397333e-01	9.739681e-02	-1.097338e-01	-4.723841e-02	-7.050641e-01	-4.330451e-01	-7.377518e-01	-4.227472e-03	-6.885791e-02	-3.609477e-01	-3.505683e-02	-1.046672e-01	-6.090866e-02	-1.031116e-01	-4.385247e-01	1.552455e+00	1.931186e-01	6.284248e-01	5.324544e-01	-3.508622e-01	3.501484e-01	-7.493809e-01	-7.196816e-01	-1.985209e-01	-2.617933e-02	-6.608126e-02	-3.036141e-01	-2.562040e-02	-8.069444e-02	-4.537111e-02	1.104859e-02	-8.513015e-01	1.442730e-01	-7.027015e-02	6.326447e-01	3.033778e-01	5.988037e-02	6.019385e-01	2.213759e-01	-2.997280e-01	3.662362e-02	-1.487288e-01	-1.594350e-01	-2.471324e-01	-2.198310e-02	-7.098473e-02	-3.989862e-02	-7.253016e-02	-1.026077e+00	1.203734e-01	2.689754e-01	5.643417e-01	3.033557e-01	-3.789633e-01	9.165450e-01	5.068331e-01	-7.942966e-02	-2.497213e-01	2.906007e-01	-7.624065e-01	-2.325666e-01	-1.739210e-02	-4.969508e-02	-3.062656e-02	-5.246801e-02	-1.400418e+00	-1.582816e-01	-1.175162e-01	1.327522e-01	5.909287e-01	4.900665e-01	9.491955e-01	4.894384e-01	-2.543165e-01	-1.923500e-01	5.676128e-01	-6.954599e-01	-2.703536e-01	-1.876462e-02	3.958787e-02	-3.213556e-02	-5.611667e-02	-1.213006e+00	-4.614113e-01	8.749393e-02	-3.809424e-01	8.604143e-01	-3.021030e-01	1.160396e-01	2.738757e-01	-5.379295e-01	5.656838e-01	1.220287e+00	1.261767e-01	-1.946964e-01	-1.967939e-02	-3.433173e-02	-2.763989e-02	-3.860638e-02	-1.250622e+00	-5.236234e-01	-1.279842e-01	5.578202e-02	6.123951e-01	-7.143341e-01	-7.523724e-01	-1.006222e+00	2.947918e-02	2.538574e+00	2.646500e+00	-1.161199e+00	-2.374278e-01	-2.322544e-02	-3.802137e-02	-3.087581e-02	-4.198219e-02	-1.304427e+00	-1.243367e+00	-2.699198e-01	1.907876e-02	2.501720e-01	-4.116491e-01	-9.213521e-01	-1.011966e+00	2.575005e-01	2.809761e+00	3.553407e+00	-1.319496e+00	-2.992367e-01	-3.500557e-02	-1.167204e-01	2.833564e-02	5.529640e-02	-1.361983e+00	-6.328805e-01	-2.497742e-02	2.149194e-01	4.642348e-02	-5.585639e-01	1.644686e+00	1.022688e+00	1.143382e+00	-5.912846e-02	-9.350747e-01	-9.277398e-02	-5.063417e-01	-4.717759e-02	-1.458007e-01	6.276823e-03	1.796272e-01	-1.740778e+00	-6.541236e-01	-4.735837e-01	-8.655459e-02	9.983492e-02	3.819314e-01	3.257388e+00	3.353345e+00	-4.256703e-01	-7.865282e-01	-1.728391e+00	-6.203992e-01	-5.671060e-01	-5.722372e-02	-1.763911e-01	-1.093874e-01	-2.104598e-02	-1.442710e+00	-6.329548e-01	-2.581592e-01	-6.561054e-02	8.378138e-01	6.780604e-01	3.127840e+00	3.790883e+00	-9.703317e-01	-1.547563e+00	-1.389011e+00	-1.120167e+00	-4.570547e-01	-4.896355e-02	-5.508602e-02	9.778096e-02	1.097376e-01	-1.008166e+00	4.169744e-01	1.087646e-01	1.370585e-01	2.334891e-01	7.200935e-01	-2.221223e-01	-3.462720e-01	3.173488e-01	1.780394e-01	-1.708269e-01	4.676135e-02
0.000000e+00	0.000000e+00	0.000000e+00	0.000000e+00	0.000000e+00	0.000000e+00	0.000000e+00	0.000000e+00	0.000000e+00	0.000000e+00	0.000000e+00	0.000000e+00	0.000000e+00	0.000000e+00	0.000000e+00	0.000000e+00	0.000000e+00	0.000000e+00	0.000000e+00	0.000000e+00	0.000000e+00	0.000000e+00	0.000000e+00	0.000000e+00	0.000000e+00	0.000000e+00	0.000000e+00	0.000000e+00	0.000000e+00	0.000000e+00	0.000000e+00	0.000000e+00	0.000000e+00	0.000000e+00	0.000000e+00	0.000000e+00	0.000000e+00	0.000000e+00	0.000000e+00	0.000000e+00	0.000000e+00	0.000000e+00	0.000000e+00	0.000000e+00	0.000000e+00	0.000000e+00	0.000000e+00	0.000000e+00	0.000000e+00	0.000000e+00	0.000000e+00	0.000000e+00	0.000000e+00	0.000000e+00	0.000000e+00	0.000000e+00	0.000000e+00	0.000000e+00	0.000000e+00	0.000000e+00	0.000000e+00	0.000000e+00	0.000000e+00	0.000000e+00	0.000000e+00	0.000000e+00	0.000000e+00	0.000000e+00	0.000000e+00	0.000000e+00	0.000000e+00	0.000000e+00	0.000000e+00	0.000000e+00	0.000000e+00	0.000000e+00	0.000000e+00	0.000000e+00	0.000000e+00	0.000000e+00	0.000000e+00	0.000000e+00	0.000000e+00	0.000000e+00	0.000000e+00	0.000000e+00	0.000000e+00	0.000000e+00	0.000000e+00	0.000000e+00	0.000000e+00	0.000000e+00	0.000000e+00	0.000000e+00	0.000000e+00	0.000000e+00	0.000000e+00	0.000000e+00	0.000000e+00	0.000000e+00	0.000000e+00	0.000000e+00	0.000000e+00	0.000000e+00	0.000000e+00	0.000000e+00	0.000000e+00	0.000000e+00	0.000000e+00	0.000000e+00	0.000000e+00	0.000000e+00	0.000000e+00	0.000000e+00	0.000000e+00	0.000000e+00	0.000000e+00	0.000000e+00	0.000000e+00	0.000000e+00	0.000000e+00	0.000000e+00	0.000000e+00	0.000000e+00	0.000000e+00	0.000000e+00	0.000000e+00	0.000000e+00	0.000000e+00	0.000000e+00	0.000000e+00	0.000000e+00	0.000000e+00	0.000000e+00	0.000000e+00	0.000000e+00	0.000000e+00	0.000000e+00	0.000000e+00	0.000000e+00	0.000000e+00	0.000000e+00	0.000000e+00	0.000000e+00	0.000000e+00	0.000000e+00	0.000000e+00	0.000000e+00	0.000000e+00	0.000000e+00	0.000000e+00	0.000000e+00	0.000000e+00	0.000000e+00	0.000000e+00	0.000000e+00	0.000000e+00	0.000000e+00	0.000000e+00	0.000000e+00	0.000000e+00	0.000000e+00	0.000000e+00	0.000000e+00	0.000000e+00	0.000000e+00	0.000000e+00	0.000000e+00	0.000000e+00	0.000000e+00	0.000000e+00	0.000000e+00	0.000000e+00	0.000000e+00	0.000000e+00	0.000000e+00	0.000000e+00	0.000000e+00	0.000000e+00	0.000000e+00	0.000000e+00	0.000000e+00	0.000000e+00	0.000000e+00	0.000000e+00	0.000000e+00	0.000000e+00	0.000000e+00	0.000000e+00	0.000000e+00	0.000000e+00	0.000000e+00	0.000000e+00	0.000000e+00	0.000000e+00	0.000000e+00	0.000000e+00	0.000000e+00	0.000000e+00	0.000000e+00	0.000000e+00	0.000000e+00	0.000000e+00	0.000000e+00	0.000000e+00	0.000000e+00	0.000000e+00	0.000000e+00	0.000000e+00	0.000000e+00	0.000000e+00	0.000000e+00	0.000000e+00	0.000000e+00	0.000000e+00	0.000000e+00	0.000000e+00	0.000000e+00	0.000000e+00	0.000000e+00	0.000000e+00	0.000000e+00	0.000000e+00	0.000000e+00	0.000000e+00	0.000000e+00	0.000000e+00	0.000000e+00	0.000000e+00	0.000000e+00	0.000000e+00	0.000000e+00	0.000000e+00	0.000000e+00	0.000000e+00	0.000000e+00	0.000000e+00	0.000000e+00	0.000000e+00	0.000000e+00	0.000000e+00	0.000000e+00	0.000000e+00	0.000000e+00	0.000000e+00	0.000000e+00	0.000000e+00	0.000000e+00	0.000000e+00	0.000000e+00	0.000000e+00	0.000000e+00	0.000000e+00	0.000000e+00	0.000000e+00	0.000000e+00	0.000000e+00	0.000000e+00	0.000000e+00	0.000000e+00	0.000000e+00	0.000000e+00	0.000000e+00	0.000000e+00	0.000000e+00	0.000000e+00	0.000000e+00	0.000000e+00	0.000000e+00	0.000000e+00	0.000000e+00	0.000000e+00	0.000000e+00	0.000000e+00	0.000000e+00	0.000000e+00	0.000000e+00	0.000000e+00	0.000000e+00	0.000000e+00	0.000000e+00	0.000000e+00	0.000000e+00	0.000000e+00	0.000000e+00	0.000000e+00	0.000000e+00	0.000000e+00	0.000000e+00	0.000000e+00	0.000000e+00	0.000000e+00	0.000000e+00	0.000000e+00	0.000000e+00	0.000000e+00	0.000000e+00	0.000000e+00	0.000000e+00	0.000000e+00	0.000000e+00	0.000000e+00	0.000000e+00	0.000000e+00	0.000000e+00	0.000000e+00	0.000000e+00	0.000000e+00	0.000000e+00	0.000000e+00	0.000000e+00	0.000000e+00	0.000000e+00	0.000000e+00	0.000000e+00	0.000000e+00	0.000000e+00	0.000000e+00	0.000000e+00	0.000000e+00	0.000000e+00	0.000000e+00	0.000000e+00	0.000000e+00	0.000000e+00	0.000000e+00	0.000000e+00	0.000000e+00	0.000000e+00	0.000000e+00	0.000000e+00	0.000000e+00	0.000000e+00	0.000000e+00	0.000000e+00	0.000000e+00	0.000000e+00	0.000000e+00	0.000000e+00	0.000000e+00	0.000000e+00	0.000000e+00	0.000000e+00	0.000000e+00	0.000000e+00	0.000000e+00	0.000000e+00	0.000000e+00	0.000000e+00	0.000000e+00	0.000000e+00	0.000000e+00	0.000000e+00	0.000000e+00	0.000000e+00	0.000000e+00	0.000000e+00	0.000000e+00	0.000000e+00	0.000000e+00	0.000000e+00
0.000000e+00	0.000000e+00	0.000000e+00	0.000000e+00	0.000000e+00	0.000000e+00	0.000000e+00	0.000000e+00	0.000000e+00	0.000000e+00	0.000000e+00	0.000000e+00	0.000000e+00	0.000000e+00	0.000000e+00	0.000000e+00	0.000000e+00	0.000000e+00	0.000000e+00	0.000000e+00	0.000000e+00	0.000000e+00	0.000000e+00	0.000000e+00	0.000000e+00	0.000000e+00	0.000000e+00	0.000000e+00	0.000000e+00	0.000000e+00	0.000000e+00	0.000000e+00	0.000000e+00	0.000000e+00	0.000000e+00	0.000000e+00	0.000000e+00	0.000000e+00	0.000000e+00	0.000000e+00	0.000000e+00	0.000000e+00	0.000000e+00	0.000000e+00	0.000000e+00	0.000000e+00	0.000000e+00	0.000000e+00	0.000000e+00	0.000000e+00	0.000000e+00	0.000000e+00	0.000000e+00	0.000000e+00	0.000000e+00	0.000000e+00	0.000000e+00	0.000000e+00	0.000000e+00	0.000000e+00	0.000000e+00	0.000000e+00	0.000000e+00	0.000000e+00	0.000000e+00	0.000000e+00	0.000000e+00	0.000000e+00	0.000000e+00	0.000000e+00	0.000000e+00	0.000000e+00	0.000000e+00	0.000000e+00	0.000000e+00	0.000000e+00	0.000000e+00	0.000000e+00	0.000000e+00	0.000000e+00	0.000000e+00	0.000000e+00	0.000000e+00	0.000000e+00	0.000000e+00	0.000000e+00	0.000000e+00	0.000000e+00	0.000000e+00	0.000000e+00	0.000000e+00	0.000000e+00	0.000000e+00	0.000000e+00	0.000000e+00	0.000000e+00	0.000000e+00	0.000000e+00	0.000000e+00	0.000000e+00	0.000000e+00	0.000000e+00	0.000000e+00	0.000000e+00	0.000000e+00	0.000000e+00	0.000000e+00	0.000000e+00	0.000000e+00	0.000000e+00	0.000000e+00	0.000000e+00	0.000000e+00	0.000000e+00	0.000000e+00	0.000000e+00	0.000000e+00	0.000000e+00	0.000000e+00	0.000000e+00	0.000000e+00	0.000000e+00	0.000000e+00	0.000000e+00	0.000000e+00	0.000000e+00	0.000000e+00	0.000000e+00	0.000000e+00	0.000000e+00	0.000000e+00	0.000000e+00	0.000000e+00	0.000000e+00	0.000000e+00	0.000000e+00	0.000000e+00	0.000000e+00	0.000000e+00	0.000000e+00	0.000000e+00	0.000000e+00	0.000000e+00	0.000000e+00	0.000000e+00	0.000000e+00	0.000000e+00	0.000000e+00	0.000000e+00	0.000000e+00	0.000000e+00	0.000000e+00	0.000000e+00	0.000000e+00	0.000000e+00	0.000000e+00	0.000000e+00	0.000000e+00	0.000000e+00	0.000000e+00	0.000000e+00	0.000000e+00	0.000000e+00	0.000000e+00	0.000000e+00	0.000000e+00	0.000000e+00	0.000000e+00	0.000000e+00	0.000000e+00	0.000000e+00	0.000000e+00	0.000000e+00	0.000000e+00	0.000000e+00	0.000000e+00	0.000000e+00	0.000000e+00	0.000000e+00	0.000000e+00	0.000000e+00	0.000000e+00	0.000000e+00	0.000000e+00	0.000000e+00	0.000000e+00	0.000000e+00	0.000000e+00	0.000000e+00	0.000000e+00	0.000000e+00	0.000000e+00	0.000000e+00	0.000000e+00	0.000000e+00	0.000000e+00	0.000000e+00	0.000000e+00	0.000000e+00	0.000000e+00	0.000000e+00	0.000000e+00	0.000000e+00	0.000000e+00	0.000000e+00	0.000000e+00	0.000000e+00	0.000000e+00	0.000000e+00	0.000000e+00	0.000000e+00	0.000000e+00	0.000000e+00	0.000000e+00	0.000000e+00	0.000000e+00	0.000000e+00	0.000000e+00	0.000000e+00	0.000000e+00	0.000000e+00	0.000000e+00	0.000000e+00	0.000000e+00	0.000000e+00	0.000000e+00	0.000000e+00	0.000000e+00	0.000000e+00	0.000000e+00	0.000000e+00	0.000000e+00	0.000000e+00	0.000000e+00	0.000000e+00	0.000000e+00	0.000000e+00	0.000000e+00	0.000000e+00	0.000000e+00	0.000000e+00	0.000000e+00	0.000000e+00	0.000000e+00	0.000000e+00	0.000000e+00	0.000000e+00	0.000000e+00	0.000000e+00	0.000000e+00	0.000000e+00	0.000000e+00	0.000000e+00	0.000000e+00	0.000000e+00	0.000000e+00	0.000000e+00	0.000000e+00	0.000000e+00	0.000000e+00	0.000000e+00	0.000000e+00	0.000000e+00	0.000000e+00	0.000000e+00	0.000000e+00	0.000000e+00	0.000000e+00	0.000000e+00	0.000000e+00	0.000000e+00	0.000000e+00	0.000000e+00	0.000000e+00	0.000000e+00	0.000000e+00	0.000000e+00	0.000000e+00	0.000000e+00	0.000000e+00	0.000000e+00	0.000000e+00	0.000000e+00	0.000000e+00	0.000000e+00	0.000000e+00	0.000000e+00	0.000000e+00	0.000000e+00	0.000000e+00	0.000000e+00	0.000000e+00	0.000000e+00	0.000000e+00	0.000000e+00	0.000000e+00	0.000000e+00	0.000000e+00	0.000000e+00	0.000000e+00	0.000000e+00	0.000000e+00	0.000000e+00	0.000000e+00	0.000000e+00	0.000000e+00	0.000000e+00	0.000000e+00	0.000000e+00	0.000000e+00	0.000000e+00	0.000000e+00	0.000000e+00	0.000000e+00	0.000000e+00	0.000000e+00	0.000000e+00	0.000000e+00	0.000000e+00	0.000000e+00	0.000000e+00	0.000000e+00	0.000000e+00
0.000000e+00	0.000000e+00	0.000000e+00	0.000000e+00	0.000000e+00	0.000000e+00	0.000000e+00	0.000000e+00	0.000000e+00	0.000000e+00	0.000000e+00	0.000000e+00	0.000000e+00	0.000000e+00	0.000000e+00	0.000000e+00	0.000000e+00	0.000000e+00	0.000000e+00	0.000000e+00	0.000000e+00	0.000000e+00	0.000000e+00	0.000000e+00	0.000000e+00	0.000000e+00	0.000000e+00	0.000000e+00	0.000000e+00	0.000000e+00	0.000000e+00	0.000000e+00	0.000000e+00	0.000000e+00	0.000000e+00	0.000000e+00	0.000000e+00	0.000000e+00	0.000000e+00	0.000000e+00	0.000000e+00	0.000000e+00	0.000000e+00	0.000000e+00	0.000000e+00	0.000000e+00	0.000000e+00	0.000000e+00	0.000000e+00	0.000000e+00	0.000000e+00	0.000000e+00	0.000000e+00	0.000000e+00	0.000000e+00	0.000000e+00	0.000000e+00	0.000000e+00	0.000000e+00	0.000000e+00	0.000000e+00	0.000000e+00	0.000000e+00	0.000000e+00	0.000000e+00	0.000000e+00	0.000000e+00	0.000000e+00	0.000000e+00	0.000000e+00	0.000000e+00	0.000000e+00	0.000000e+00	0.000000e+00	0.000000e+00	0.000000e+00	0.000000e+00	0.000000e+00	0.000000e+00	0.000000e+00	0.000000e+00	0.000000e+00	0.000000e+00	0.000000e+00	0.000000e+00	0.000000e+00	0.000000e+00	0.000000e+00	0.000000e+00	0.000000e+00	0.000000e+00	0.000000e+00	0.000000e+00	0.000000e+00	0.000000e+00	0.000000e+00	0.000000e+00	0.000000e+00	0.000000e+00	0.000000e+00	0.000000e+00	0.000000e+00	0.000000e+00	0.000000e+00	0.000000e+00	0.000000e+00	0.000000e+00	0.000000e+00	0.000000e+00	0.000000e+00	0.000000e+00	0.000000e+00	0.000000e+00	0.000000e+00	0.000000e+00	0.000000e+00	0.000000e+00	0.000000e+00	0.000000e+00	0.000000e+00	0.000000e+00	0.000000e+00	0.000000e+00	0.000000e+00	0.000000e+00	0.000000e+00	0.000000e+00	0.000000e+00	0.000000e+00	0.000000e+00	0.000000e+00	0.000000e+00	0.000000e+00	0.000000e+00	0.000000e+00	0.000000e+00	0.000000e+00	0.000000e+00	0.000000e+00	0.000000e+00	0.000000e+00	0.000000e+00	0.000000e+00	0.000000e+00	0.000000e+00	0.000000e+00	0.000000e+00	0.000000e+00	0.000000e+00	0.000000e+00	0.000000e+00	0.000000e+00	0.000000e+00	0.000000e+00	0.000000e+00	0.000000e+00	0.000000e+00	0.000000e+00	0.000000e+00	0.000000e+00	0.000000e+00	0.000000e+00	0.000000e+00	0.000000e+00	0.000000e+00	0.000000e+00	0.000000e+00	0.000000e+00	0.000000e+00	0.000000e+00	0.000000e+00	0.000000e+00	0.000000e+00	0.000000e+00	0.000000e+00	0.000000e+00	0.000000e+00	0.000000e+00	0.000000e+00	0.000000e+00	0.000000e+00	0.000000e+00	0.000000e+00	0.000000e+00	0.000000e+00	0.000000e+00	0.000000e+00	0.000000e+00	0.000000e+00	0.000000e+00	0.000000e+00	0.000000e+00	0.000000e+00	0.000000e+00	0.000000e+00	0.000000e+00	0.000000e+00	0.000000e+00	0.000000e+00	0.000000e+00	0.000000e+00	0.000000e+00	0.000000e+00	0.000000e+00	0.000000e+00	0.000000e+00	0.000000e+00	0.000000e+00	0.000000e+00	0.000000e+00	0.000000e+00	0.000000e+00	0.000000e+00	0.000000e+00	0.000000e+00	0.000000e+00	0.000000e+00	0.000000e+00	0.000000e+00	0.000000e+00	0.000000e+00	0.000000e+00	0.000000e+00	0.000000e+00	0.000000e+00	0.000000e+00	0.000000e+00	0.000000e+00	0.000000e+00	0.000000e+00	0.000000e+00	0.000000e+00	0.000000e+00	0.000000e+00	0.000000e+00	0.000000e+00	0.000000e+00	0.000000e+00	0.000000e+00	0.000000e+00	0.000000e+00	0.000000e+00	0.000000e+00	0.000000e+00	0.000000e+00	0.000000e+00	0.000000e+00	0.000000e+00	0.000000e+00	0.000000e+00	0.000000e+00	0.000000e+00	0.000000e+00	0.000000e+00	0.000000e+00	0.000000e+00	0.000000e+00	0.000000e+00	0.000000e+00	0.000000e+00	0.000000e+00	0.000000e+00	0.000000e+00	0.000000e+00	0.000000e+00	0.000000e+00	0.000000e+00	0.000000e+00	0.000000e+00	0.000000e+00	0.000000e+00	0.000000e+00	0.000000e+00	0.000000e+00	0.000000e+00	0.000000e+00	0.000000e+00	0.000000e+00	0.000000e+00	0.000000e+00	0.000000e+00	0.000000e+00	0.000000e+00	0.000000e+00	0.000000e+00	0.000000e+00	0.000000e+00	0.000000e+00	0.000000e+00	0.000000e+00	0.000000e+00	0.000000e+00	0.000000e+00	0.000000e+00	0.000000e+00	0.000000e+00	0.000000e+00	0.000000e+00	0.000000e+00	0.000000e+00	0.000000e+00	0.000000e+00	0.000000e+00	0.000000e+00	0.000000e+00	0.000000e+00	0.000000e+00	0.000000e+00	0.000000e+00	0.000000e+00	0.000000e+00	0.000000e+00	0.000000e+00	0.000000e+00	0.000000e+00	0.000000e+00	0.000000e+00	0.000000e+00	0.000000e+00	0.000000e+00	0.000000e+00	0.000000e+00	0.000000e+00	0.000000e+00	0.000000e+00	0.000000e+00	0.000000e+00	0.000000e+00	0.000000e+00	0.000000e+00	0.000000e+00	0.000000e+00	0.000000e+00	0.000000e+00	0.000000e+00	0.000000e+00	0.000000e+00	0.000000e+00	0.000000e+00	0.000000e+00	0.000000e+00	0.000000e+00	0.000000e+00	0.000000e+00	0.000000e+00	0.000000e+00	0.000000e+00	0.000000e+00	0.000000e+00	0.000000e+00	0.000000e+00	0.000000e+00	0.000000e+00	0.000000e+00	0.000000e+00	0.000000e+00	0.000000e+00	0.000000e+00	0.000000e+00	0.000000e+00	0.000000e+00
0.000000e+00	0.000000e+00	0.000000e+00	0.000000e+00	0.000000e+00	0.000000e+00	0.000000e+00	0.000000e+00	0.000000e+00	0.000000e+00	0.000000e+00	0.000000e+00	0.000000e+00	0.000000e+00	0.000000e+00	0.000000e+00	0.000000e+00	0.000000e+00	0.000000e+00	0.000000e+00	0.000000e+00	0.000000e+00	0.000000e+00	0.000000e+00	0.000000e+00	0.000000e+00	0.000000e+00	0.000000e+00	0.000000e+00	0.000000e+00	0.000000e+00	0.000000e+00	0.000000e+00	0.000000e+00	0.000000e+00	0.000000e+00	0.000000e+00	0.000000e+00	0.000000e+00	0.000000e+00	0.000000e+00	0.000000e+00	0.000000e+00	0.000000e+00	0.000000e+00	0.000000e+00	0.000000e+00	0.000000e+00	0.000000e+00	0.000000e+00	0.000000e+00	0.000000e+00	0.000000e+00	0.000000e+00	0.000000e+00	0.000000e+00	0.000000e+00	0.000000e+00	0.000000e+00	0.000000e+00	0.000000e+00	0.000000e+00	0.000000e+00	0.000000e+00	0.000000e+00	0.000000e+00	0.000000e+00	0.000000e+00	0.000000e+00	0.000000e+00	0.000000e+00	0.000000e+00	0.000000e+00	0.000000e+00	0.000000e+00	0.000000e+00	0.000000e+00	0.000000e+00	0.000000e+00	0.000000e+00	0.000000e+00	0.000000e+00	0.000000e+00	0.000000e+00	0.000000e+00	0.000000e+00	0.000000e+00	0.000000e+00	0.000000e+00	0.000000e+00	0.000000e+00	0.000000e+00	0.000000e+00	0.000000e+00	0.000000e+00	0.000000e+00	0.000000e+00	0.000000e+00	0.000000e+00	0.000000e+00	0.000000e+00	0.000000e+00	0.000000e+00	0.000000e+00	0.000000e+00	0.000000e+00	0.000000e+00	0.000000e+00	0.000000e+00	0.000000e+00	0.000000e+00	0.000000e+00	0.000000e+00	0.000000e+00	0.000000e+00	0.000000e+00	0.000000e+00	0.000000e+00	0.000000e+00	0.000000e+00	0.000000e+00	0.000000e+00	0.000000e+00	0.000000e+00	0.000000e+00	0.000000e+00	0.000000e+00	0.000000e+00	0.000000e+00	0.000000e+00	0.000000e+00	0.000000e+00	0.000000e+00	0.000000e+00	0.000000e+00	0.000000e+00	0.000000e+00	0.000000e+00	0.000000e+00	0.000000e+00	0.000000e+00	0.000000e+00	0.000000e+00	0.000000e+00	0.000000e+00	0.000000e+00	0.000000e+00	0.000000e+00	0.000000e+00	0.000000e+00	0.000000e+00	0.000000e+00	0.000000e+00	0.000000e+00	0.000000e+00	0.000000e+00	0.000000e+00	0.000000e+00	0.000000e+00	0.000000e+00	0.000000e+00	0.000000e+00	0.000000e+00	0.000000e+00	0.000000e+00	0.000000e+00	0.000000e+00	0.000000e+00	0.000000e+00	0.000000e+00	0.000000e+00	0.000000e+00	0.000000e+00	0.000000e+00	0.000000e+00	0.000000e+00	0.000000e+00	0.000000e+00	0.000000e+00	0.000000e+00	0.000000e+00	0.000000e+00	0.000000e+00	0.000000e+00	0.000000e+00	0.000000e+00	0.000000e+00	0.000000e+00	0.000000e+00	0.000000e+00	0.000000e+00	0.000000e+00	0.000000e+00	0.000000e+00	0.000000e+00	0.000000e+00	0.000000e+00	0.000000e+00	0.000000e+00	0.000000e+00	0.000000e+00	0.000000e+00	0.000000e+00	0.000000e+00	0.000000e+00	0.000000e+00	0.000000e+00	0.000000e+00	0.000000e+00	0.000000e+00	0.000000e+00	0.000000e+00	0.000000e+00	0.000000e+00	0.000000e+00	0.000000e+00	0.000000e+00	0.000000e+00	0.000000e+00	0.000000e+00	0.000000e+00	0.000000e+00	0.000000e+00	0.000000e+00	0.000000e+00	0.000000e+00	0.000000e+00	0.000000e+00	0.000000e+00	0.000000e+00	0.000000e+00	0.000000e+00	0.000000e+00	0.000000e+00	0.000000e+00	0.000000e+00	0.000000e+00	0.000000e+00	0.000000e+00	0.000000e+00	0.000000e+00	0.000000e+00	0.000000e+00	0.000000e+00	0.000000e+00	0.000000e+00	0.000000e+00	0.000000e+00	0.000000e+00	0.000000e+00	0.000000e+00	0.000000e+00	0.000000e+00	0.000000e+00	0.000000e+00	0.000000e+00	0.000000e+00	0.000000e+00	0.000000e+00	0.000000e+00	0.000000e+00	0.000000e+00	0.000000e+00	0.000000e+00	0.000000e+00	0.000000e+00	0.000000e+00	0.000000e+00	0.000000e+00	0.000000e+00	0.000000e+00	0.000000e+00	0.000000e+00	0.000000e+00	0.000000e+00	0.000000e+00	0.000000e+00	0.000000e+00	0.000000e+00	0.000000e+00	0.000000e+00	0.000000e+00	0.000000e+00	0.000000e+00	0.000000e+00	0.000000e+00	0.000000e+00	0.000000e+00	0.000000e+00	0.000000e+00	0.000000e+00	0.000000e+00	0.000000e+00	0.000000e+00	0.000000e+00	0.000000e+00	0.000000e+00	0.000000e+00	0.000000e+00	0.000000e+00	0.000000e+00	0.000000e+00	0.000000e+00	0.000000e+00	0.000000e+00	0.000000e+00	0.000000e+00	0.000000e+00	0.000000e+00	0.000000e+00	0.000000e+00	0.000000e+00	0.000000e+00	0.000000e+00	0.000000e+00	0.000000e+00	0.000000e+00	0.000000e+00	0.000000e+00	0.000000e+00	0.000000e+00	0.000000e+00	0.000000e+00	0.000000e+00	0.000000e+00	0.000000e+00	0.000000e+00	0.000000e+00	0.000000e+00	0.000000e+00	0.000000e+00	0.000000e+00	0.000000e+00	0.000000e+00	0.000000e+00	0.000000e+00	0.000000e+00	0.000000e+00	0.000000e+00	0.000000e+00	0.000000e+00	0.000000e+00	0.000000e+00	0.000000e+00	0.000000e+00	0.000000e+00	0.000000e+00	0.000000e+00	0.000000e+00	0.000000e+00	0.000000e+00	0.000000e+00	0.000000e+00	0.000000e+00	0.000000e+00	0.000000e+00	0.000000e+00	0.000000e+00	0.000000e+00	0.000000e+00	0.000000e+00
-3.636958e-02	2.947444e-01	1.815140e-01	1.979650e-01	2.376133e-01	1.960075e-02	-3.006616e-01	7.307299e-02	-9.541953e-02	3.113171e-02	-2.959582e-01	-5.877216e-01	-3.430727e-01	-2.815783e-01	-1.226828e-01	8.999171e-03	3.840554e-02	1.181060e-01	-5.699064e-02	4.938052e-02	-2.150814e-02	2.231296e-01	1.813383e-01	1.367815e-01	-2.737732e-01	1.447983e-01	-6.922035e-02	-6.677956e-02	-2.299220e-01	-1.230477e-02	4.071622e-02	-2.007311e-01	-4.026515e-01	-2.384074e-01	-2.729037e-02	-1.713613e-01	-1.942860e-01	-3.385006e-01	2.988291e-01	7.114949e-02	3.202827e-01	1.374480e-01	-2.371991e-01	1.902748e-01	-2.240108e-01	2.285022e-01	1.597916e-01	-1.358772e-01	-5.286646e-02	-1.255610e-01	-2.087853e-01	-1.514150e-01	-4.189164e-01	-1.054350e-01	-4.447443e-02	-2.768522e-02	2.190668e-01	2.616239e-01	1.658337e-01	-1.328308e-01	3.950702e-02	1.987625e-01	8.864628e-02	-1.256017e-01	1.377170e-01	-1.001321e-03	1.084949e-01	-1.362659e-01	-2.342784e-01	-1.062990e-01	-2.166311e-04	-7.303826e-02	-8.407567e-02	-1.714170e-01	-6.209973e-02	9.118052e-02	1.332743e-01	1.165755e-01	1.792790e-01	3.893044e-01	8.539692e-02	-1.595129e-02	-1.361793e-01	-4.733976e-02	1.655010e-02	-3.121014e-01	-1.653174e-01	5.152676e-02	-1.527091e-01	-2.747951e-01	-3.668519e-02	-2.639010e-01	-2.353977e-01	-1.765033e-01	-1.546930e-01	1.406668e-01	8.335074e-02	3.362383e-02	4.003651e-01	3.757499e-01	-7.056280e-02	-2.108452e-01	-1.623178e-01	-1.421376e-01	-3.529593e-01	-6.922580e-02	-9.293449e-02	-1.016988e-01	-1.210924e-01	-4.905537e-02	8.850168e-02	1.709260e-01	-9.250708e-02	-1.800137e-01	8.062129e-02	1.576535e-01	-2.861849e-01	-1.461735e-01	-1.899241e-02	-1.258323e-02	-1.086257e-01	-2.355516e-01	-4.398670e-01	6.675632e-02	1.498217e-01	3.004920e-02	-9.145927e-02	2.485343e-01	2.043427e-01	4.365919e-02	2.126006e-02	2.569667e-01	8.063399e-02	1.261237e-01	1.578140e-01	1.532494e-01	1.260877e-01	5.183483e-03	-1.007499e-01	-1.007144e-02	-2.967004e-02	-5.867989e-02	7.762228e-02	-2.216578e-01	-1.215008e-01	-2.493157e-02	-1.931500e-01	-3.220724e-01	-9.536895e-02	-6.583614e-02	6.006805e-02	-1.342213e-02	-7.311133e-02	-5.411188e-02	1.045641e-01	5.796680e-02	-1.942183e-01	6.927357e-02	1.040622e-01	-9.234826e-02	1.436140e-01	3.463591e-02	1.249842e-02	-2.223626e-01	-1.090652e-01	1.371503e-02	4.542352e-02	-1.580198e-01	-1.062418e-02	-1.772826e-01	3.324870e-02	3.886090e-02	-3.321417e-01	2.723301e-02	-4.718841e-02	-1.488054e-01	5.209574e-02	-2.184062e-01	-2.348274e-01	-1.134775e-02	-9.713678e-03	1.396584e-01	1.627688e-01	-1.004423e-01	6.994575e-02	2.299851e-01	-1.379701e-01	1.113949e-01	5.925702e-02	-5.607797e-02	-1.857284e-01	-3.063007e-02	-9.117484e-03	-1.730297e-01	-1.879246e-01	-2.574514e-01	-1.084326e-01	-4.521281e-03	-1.778015e-01	1.419187e-01	-7.419089e-02	2.379926e-01	5.417803e-02	1.053196e-01	1.733144e-01	1.759623e-01	4.831338e-02	2.539331e-01	4.411687e-02	-2.072298e-01	-8.444506e-02	-2.250127e-01	-1.575117e-01	-1.479588e-01	1.011664e-01	2.814207e-01	-3.582510e-03	9.348033e-02	2.800588e-01	-7.735917e-02	3.450258e-02	-1.470466e-01	4.703112e-02	2.593684e-01	-2.439075e-02	2.166138e-01	2.888112e-01	-3.814609e-01	9.605098e-04	-3.496087e-01	-2.432122e-01	-1.765885e-01	1.099890e-03	4.822221e-02	1.285682e-01	4.274424e-03	-3.415483e-02	-1.847848e-01	-1.045976e-01	-8.563768e-02	3.296539e-01	2.317088e-01	1.180222e-01	2.992883e-01	7.710702e-02	4.352929e-02	4.680739e-02	-1.411741e-01	-1.306952e-01	-2.191822e-01	-4.707713e-01	4.240762e-02	-1.014806e-02	3.099739e-01	1.866151e-01	3.441246e-01	-1.052333e-01	2.997834e-01	1.841375e-01	4.717860e-01	1.005952e-01	5.507013e-02	-6.919262e-02	-6.364357e-02	-1.628140e-01	2.046451e-01	-1.239822e-01	-1.807354e-02	-1.934657e-02	-8.271266e-02	1.601106e-01	1.273791e-01	3.374972e-01	2.510978e-01	3.449445e-01	4.075190e-02	1.371848e-01	2.985487e-01	4.357907e-01	2.619256e-01	2.638789e-01	5.076109e-02	-2.628331e-01	-2.394512e-01	2.480237e-01	-1.035005e-01	-5.810604e-02	2.273235e-02	-1.269735e-02	-3.723584e-02	1.883472e-01	-3.451902e-02	-1.877701e-01	-8.157520e-02	-3.584330e-01	2.116383e-01	1.181991e-01	-1.995648e-01	-3.042139e-01	-1.200540e-01	1.083338e-01	7.928750e-02	-2.747649e-02	9.938294e-03	-1.011845e-01	-5.420728e-02	-2.424150e-01	-1.120541e-01	-1.437299e-01	-9.838935e-02	7.350848e-02	2.222243e-01	8.266585e-02	2.673033e-01	4.350516e-01	2.268515e-01	1.731467e-01	-5.025994e-02	1.385385e-02	2.799063e-01	2.758034e-01	2.642524e-01	8.381076e-02	-1.016583e-01	-1.344880e-01	-1.693291e-02	-2.398315e-01	-1.275453e-01	-7.744753e-02	9.656845e-02	1.698548e-01	8.311187e-02	3.229670e-01	2.800156e-01	1.807126e-01	2.195926e-01	-1.105802e-01	-5.524409e-02	2.697205e-01	2.467042e-01	2.468506e-01	-2.577190e-02	-1.023973e-01	-1.429610e-02	4.631575e-02	1.045610e-01	-1.013933e-01	1.189138e-01	1.071648e-02	1.347216e-01	-3.066706e-02	1.696314e-01	1.191630e-01	-3.440813e-02	6.873425e-02	-7.395150e-02	-6.836378e-02	1.006106e-01	-3.260027e-02	-1.030855e-01	4.306716e-02
0.000000e+00	0.000000e+00	0.000000e+00	0.000000e+00	0.000000e+00	0.000000e+00	0.000000e+00	0.000000e+00	0.000000e+00	0.000000e+00	0.000000e+00	0.000000e+00	0.000000e+00	0.000000e+00	0.000000e+00	0.000000e+00	0.000000e+00	0.000000e+00	0.000000e+00	0.000000e+00	0.000000e+00	0.000000e+00	0.000000e+00	0.000000e+00	0.000000e+00	0.000000e+00	0.000000e+00	0.000000e+00	0.000000e+00	0.000000e+00	0.000000e+00	0.000000e+00	0.000000e+00	0.000000e+00	0.000000e+00	0.000000e+00	0.000000e+00	0.000000e+00	0.000000e+00	0.000000e+00	0.000000e+00	0.000000e+00	0.000000e+00	0.000000e+00	0.000000e+00	0.000000e+00	0.000000e+00	0.000000e+00	0.000000e+00	0.000000e+00	0.000000e+00	0.000000e+00	0.000000e+00	0.000000e+00	0.000000e+00	0.000000e+00	0.000000e+00	0.000000e+00	0.000000e+00	0.000000e+00	0.000000e+00	0.000000e+00	0.000000e+00	0.000000e+00	0.000000e+00	0.000000e+00	0.000000e+00	0.000000e+00	0.000000e+00	0.000000e+00	0.000000e+00	0.000000e+00	0.000000e+00	0.000000e+00	0.000000e+00	0.000000e+00	0.000000e+00	0.000000e+00	0.000000e+00	0.000000e+00	0.000000e+00	0.000000e+00	0.000000e+00	0.000000e+00	0.000000e+00	0.000000e+00	0.000000e+00	0.000000e+00	0.000000e+00	0.000000e+00	0.000000e+00	0.000000e+00	0.000000e+00	0.000000e+00	0.000000e+00	0.000000e+00	0.000000e+00	0.000000e+00	0.000000e+00	0.000000e+00	0.000000e+00	0.000000e+00	0.000000e+00	0.000000e+00	0.000000e+00	0.000000e+00	0.000000e+00	0.000000e+00	0.000000e+00	0.000000e+00	0.000000e+00	0.000000e+00	0.000000e+00	0.000000e+00	0.000000e+00	0.000000e+00	0.000000e+00	0.000000e+00	0.000000e+00	0.000000e+00	0.000000e+00	0.000000e+00	0.000000e+00	0.000000e+00	0.000000e+00	0.000000e+00	0.000000e+00	0.000000e+00	0.000000e+00	0.000000e+00	0.000000e+00	0.000000e+00	0.000000e+00	0.000000e+00	0.000000e+00	0.000000e+00	0.000000e+00	0.000000e+00	0.000000e+00	0.000000e+00	0.000000e+00	0.000000e+00	0.000000e+00	0.000000e+00	0.000000e+00	0.000000e+00	0.000000e+00	0.000000e+00	0.000000e+00	0.000000e+00	0.000000e+00	0.000000e+00	0.000000e+00	0.000000e+00	0.000000e+00	0.000000e+00	0.000000e+00	0.000000e+00	0.000000e+00	0.000000e+00	0.000000e+00	0.000000e+00	0.000000e+00	0.000000e+00	0.000000e+00	0.000000e+00	0.000000e+00	0.000000e+00	0.000000e+00	0.000000e+00	0.000000e+00	0.000000e+00	0.000000e+00	0.000000e+00	0.000000e+00	0.000000e+00	0.000000e+00	0.000000e+00	0.000000e+00	0.000000e+00	0.000000e+00	0.000000e+00	0.000000e+00	0.000000e+00	0.000000e+00	0.000000e+00	0.000000e+00	0.000000e+00	0.000000e+00	0.000000e+00	0.000000e+00	0.000000e+00	0.000000e+00	0.000000e+00	0.000000e+00	0.000000e+00	0.000000e+00	0.000000e+00	0.000000e+00	0.000000e+00	0.000000e+00	0.000000e+00	0.000000e+00	0.000000e+00	0.000000e+00	0.000000e+00	0.000000e+00	0.000000e+00	0.000000e+00	0.000000e+00	0.000000e+00	0.000000e+00	0.000000e+00	0.000000e+00	0.000000e+00	0.000000e+00	0.000000e+00	0.000000e+00	0.000000e+00	0.000000e+00	0.000000e+00	0.000000e+00	0.000000e+00	0.000000e+00	0.000000e+00	0.000000e+00	0.000000e+00	0.000000e+00	0.000000e+00	0.000000e+00	0.000000e+00	0.000000e+00	0.000000e+00	0.000000e+00	0.000000e+00	0.000000e+00	0.000000e+00	0.000000e+00	0.000000e+00	0.000000e+00	0.000000e+00	0.000000e+00	0.000000e+00	0.000000e+00	0.000000e+00	0.000000e+00	0.000000e+00	0.000000e+00	0.000000e+00	0.000000e+00	0.000000e+00	0.000000e+00	0.000000e+00	0.000000e+00	0.000000e+00	0.000000e+00	0.000000e+00	0.000000e+00	0.000000e+00	0.000000e+00	0.000000e+00	0.000000e+00	0.000000e+00	0.000000e+00	0.000000e+00	0.000000e+00	0.000000e+00	0.000000e+00	0.000000e+00	0.000000e+00	0.000000e+00	0.000000e+00	0.000000e+00	0.000000e+00	0.000000e+00	0.000000e+00	0.000000e+00	0.000000e+00	0.000000e+00	0.000000e+00	0.000000e+00	0.000000e+00	0.000000e+00	0.000000e+00	0.000000e+00	0.000000e+00	0.000000e+00	0.000000e+00	0.000000e+00	0.000000e+00	0.000000e+00	0.000000e+00	0.000000e+00	0.000000e+00	0.000000e+00	0.000000e+00	0.000000e+00	0.000000e+00	0.000000e+00	0.000000e+00	0.000000e+00	0.000000e+00	0.000000e+00	0.000000e+00	0.000000e+00	0.000000e+00	0.000000e+00	0.000000e+00	0.000000e+00	0.000000e+00	0.000000e+00	0.000000e+00	0.000000e+00	0.000000e+00	0.000000e+00	0.000000e+00	0.000000e+00	0.000000e+00	0.000000e+00	0.000000e+00	0.000000e+00	0.000000e+00	0.000000e+00	0.000000e+00	0.000000e+00	0.000000e+00	0.000000e+00	0.000000e+00	0.000000e+00	0.000000e+00	0.000000e+00	0.000000e+00	0.000000e+00	0.000000e+00	0.000000e+00	0.000000e+00	0.000000e+00	0.000000e+00	0.000000e+00	0.000000e+00	0.000000e+00	0.000000e+00	0.000000e+00	0.000000e+00	0.000000e+00	0.000000e+00	0.000000e+00	0.000000e+00	0.000000e+00	0.000000e+00	0.000000e+00	0.000000e+00	0.000000e+00	0.000000e+00	0.000000e+00	0.000000e+00	0.000000e+00	0.000000e+00	0.000000e+00	0.000000e+00	0.000000e+00
-6.266182e-01	4.278228e-01	1.915295e-02	2.342352e-01	2.130071e-01	1.014820e-01	8.941757e-02	-1.472301e-02	1.475106e-01	-5.610675e-02	-7.282267e-02	-1.005889e-01	-8.020630e-03	-2.206480e-01	-2.754485e-01	8.453295e-02	-3.050239e-01	-2.401615e-01	1.786196e-01	-9.790215e-02	1.230973e-02	-8.967633e-02	6.001834e-02	1.383600e-01	-1.693275e-01	-8.357523e-02	-2.754907e-01	-1.405348e-02	-1.054259e-01	-2.537602e-02	1.953821e-01	8.728067e-02	8.092787e-02	8.121187e-02	1.136679e-01	4.837934e-02	1.161676e-01	-1.703964e-01	6.361488e-02	1.327765e-01	-6.757111e-02	9.045023e-02	1.138173e-01	3.687717e-02	5.492210e-02	9.396574e-02	6.941616e-03	-5.131945e-02	-5.981334e-02	9.113358e-02	-1.120869e-01	-8.008910e-02	8.279198e-03	-4.586796e-02	-7.590252e-02	-3.237996e-03	-1.321195e-01	-9.109236e-03	4.055259e-02	2.355933e-02	8.861821e-02	-3.105697e-02	2.018632e-01	3.973999e-02	-2.170485e-03	-3.904562e-02	2.249493e-02	-7.792281e-02	-4.126117e-02	-4.574072e-02	-3.031754e-02	-7.974328e-02	-7.539689e-02	-7.124744e-02	4.376423e-02	1.885355e-02	2.187754e-02	-1.324574e-01	1.428475e-01	-6.860503e-02	-2.220284e-01	-1.381630e-01	1.511139e-02	-6.719340e-02	-3.928711e-02	6.739849e-02	2.942475e-02	-3.390810e-04	1.786974e-01	9.841403e-02	5.482047e-02	5.380277e-03	3.129831e-02	4.390524e-02	-7.727856e-02	1.002796e-01	-1.613298e-01	1.093399e-02	-1.989892e-02	-1.455824e-01	2.359234e-02	-5.976950e-02	-1.858883e-01	3.977185e-02	1.606338e-01	-5.876682e-04	-2.981369e-01	-5.086941e-02	2.721225e-01	2.527919e-01	9.553368e-03	2.607121e-02	2.993210e-03	1.057879e-01	3.887317e-02	-4.178135e-02	-6.699193e-02	-8.440324e-02	-1.095711e-01	-1.303004e-01	-3.476151e-02	1.524005e-01	-1.617186e-01	9.460527e-02	1.301811e-02	2.030698e-01	-3.111326e-02	1.225852e-01	6.081775e-02	1.870725e-01	-2.890260e-02	-8.465272e-02	-1.284464e-01	-1.821158e-02	-7.058873e-03	7.875491e-02	4.918872e-02	-2.540813e-02	-1.622084e-02	-3.201813e-02	-5.329842e-02	-1.512938e-01	-4.294671e-02	-2.130643e-01	1.410517e-01	1.408146e-01	1.767174e-01	2.575605e-02	6.875674e-02	7.998584e-02	1.003570e-01	-1.815263e-01	-4.122163e-02	-5.562909e-03	-9.508822e-02	-3.557266e-02	6.319993e-02	1.100012e-02	-1.132583e-02	-5.362179e-02	-6.833133e-02	4.792407e-02	-2.986980e-02	-3.666624e-02	1.204883e-02	2.308413e-01	6.413548e-02	1.790470e-02	-1.347616e-03	2.574747e-03	-6.933251e-02	-3.089443e-02	-1.044420e-01	-5.527468e-02	-7.095391e-02	-2.221416e-04	1.590072e-01	-1.941296e-02	-1.411309e-02	-1.927848e-01	5.663336e-02	1.454471e-01	3.946208e-02	-1.008872e-01	4.130224e-02	3.064380e-02	-7.305912e-02	2.871771e-01	-2.854211e-02	-1.442807e-02	1.377332e-01	-8.511702e-04	-4.940323e-02	3.343779e-02	-1.529437e-01	7.870535e-02	-1.019434e-01	9.389852e-02	-9.841251e-02	-1.106831e-01	7.479792e-02	-9.182811e-02	-9.135685e-02	1.299026e-01	9.724277e-02	3.744357e-02	-1.952681e-02	-1.081613e-01	8.803404e-02	1.939586e-01	-1.069158e-02	4.051431e-02	-7.107052e-02	6.370347e-02	1.540753e-01	-1.066273e-01	-2.778165e-02	4.053450e-02	5.640609e-02	-2.306127e-02	-1.793305e-01	-2.396082e-03	-1.140457e-01	5.642382e-02	3.262535e-02	-3.780693e-02	-1.935862e-01	7.732839e-02	9.182469e-02	-1.098255e-01	-5.703338e-02	1.143865e-01	-7.048329e-04	2.343303e-01	6.572562e-02	-1.180111e-01	-1.286947e-01	3.865954e-02	-1.333466e-01	-2.076201e-01	-8.865265e-03	6.520859e-02	4.851409e-02	-8.651482e-02	6.052886e-02	1.175907e-01	6.868553e-02	-1.967916e-01	-7.422126e-02	3.566273e-02	7.028618e-02	-2.796226e-01	-8.565857e-02	-1.061024e-01	1.495013e-01	2.285553e-01	2.388429e-01	8.536087e-02	2.234149e-01	-8.637326e-02	-3.888878e-02	-1.014217e-01	-1.901372e-02	-4.659765e-02	-4.573098e-02	9.808902e-02	-1.214314e-01	1.986315e-01	2.695605e-02	-3.106229e-01	-2.997311e-02	3.982379e-02	-1.845488e-02	4.537442e-02	1.374141e-01	-9.590203e-02	1.415983e-01	1.071614e-01	2.186036e-01	2.277447e-01	3.479500e-02	-2.982101e-02	-7.807518e-02	-1.143413e-01	4.084959e-02	-4.218573e-02	1.129745e-01	-7.537687e-02	-2.981260e-03	7.312243e-02	-1.331342e-01	9.574083e-02	-1.759684e-02	9.873041e-02	-8.749825e-02	-7.605500e-02	-1.253837e-01	-1.490591e-01	1.491842e-01	4.388686e-02	-1.053454e-01	-2.540925e-02	3.647905e-02	1.094828e-01	-1.264678e-01	-3.975192e-01	1.276672e-01	1.468649e-01	2.150749e-01	-2.949855e-01	1.305383e-01	1.899466e-01	-3.938165e-03	-6.938907e-02	-6.389939e-02	-5.562094e-02	2.405990e-01	1.978681e-01	9.947713e-02	9.915166e-02	-1.534498e-01	-9.991992e-02	-1.247434e-01	-6.763196e-02	-2.047062e-02	-1.926737e-02	-1.526690e-01	-7.366467e-02	1.876973e-01	-1.108747e-01	-1.780050e-01	4.566780e-02	4.066824e-02	1.188847e-01	2.269081e-01	-3.337160e-02	1.651088e-01	7.348362e-02	4.192350e-02	-1.160577e-01	-2.059568e-01	2.606350e-01	-2.197432e-01	-4.551146e-02	-7.667815e-02	-9.721283e-02	1.830141e-01	-1.405488e-01	1.049991e-01	2.195537e-03	-9.966865e-02	-1.699984e-01	3.722773e-03	5.007062e-02	-5.511514e-02	2.218632e-01	1.107524e-01	-6.676569e-02	1.942199e-01	2.178734e-01	-1.302686e-01
-4.345746e-01	-9.816643e-02	-3.221280e-02	-9.936791e-02	-7.640313e-02	-1.314487e-02	9.626884e-02	-2.658221e-01	-1.293822e-01	3.299596e-01	4.616099e-02	7.384786e-03	2.241729e-01	-3.683009e-02	1.022712e-02	4.477012e-02	2.159850e-01	1.814467e-01	-4.230341e-03	1.918567e-01	-1.743789e-01	-1.797430e-02	-5.993058e-02	-1.802130e-02	-1.172530e-01	-1.546247e-01	-7.576757e-02	1.588147e-01	-1.266792e-01	2.794759e-01	-1.320506e-02	-1.095661e-01	1.688254e-01	4.280957e-02	8.546974e-02	4.119207e-02	3.786071e-02	-1.017656e-01	1.030202e-01	-1.088226e-01	-7.025835e-03	-2.394846e-02	-1.183390e-01	-8.587773e-02	-1.234005e-02	-5.772661e-02	1.515830e-01	2.102736e-01	-8.563779e-02	1.489925e-01	-7.003997e-02	-1.209109e-02	1.572621e-02	-1.268009e-01	-9.226667e-02	1.187996e-01	6.209562e-02	9.557956e-02	-1.380158e-01	-9.665544e-03	-3.159095e-02	-1.714121e-01	-1.161306e-01	4.163967e-02	2.311017e-01	1.738980e-01	-2.093957e-02	1.520858e-01	-1.196517e-01	-9.330997e-02	-3.643040e-02	2.274846e-02	2.330419e-01	-5.407106e-02	1.396309e-02	-1.567225e-01	-3.270565e-03	-7.416277e-02	-2.329411e-02	1.789253e-02	-2.067765e-01	-2.496462e-01	8.847392e-02	-3.382213e-02	-1.177904e-01	-1.654959e-01	1.841287e-01	1.901036e-01	1.288904e-01	1.330008e-02	1.463369e-01	6.839502e-02	7.055328e-02	2.865386e-02	-1.534375e-02	1.395180e-01	-6.289470e-02	-1.456839e-02	4.117014e-02	-1.023768e-01	8.184168e-02	4.502463e-02	1.307790e-01	-8.435549e-02	4.216131e-02	2.364801e-01	1.099560e-01	-4.218351e-01	3.171295e-02	7.531526e-02	-6.576685e-02	1.442518e-01	7.017204e-02	-3.711882e-01	-2.734745e-01	-1.898285e-01	-1.201946e-02	-4.408851e-02	8.933709e-02	-7.461521e-02	-1.551193e-01	1.932787e-01	-8.249486e-02	2.469004e-01	4.335578e-02	2.453078e-01	2.126481e-02	-1.837834e-02	1.438691e-01	-7.487232e-02	-9.793108e-03	-6.812543e-02	-5.906030e-02	5.175769e-02	-2.318042e-01	-2.946386e-02	-1.517618e-03	5.235152e-02	6.973721e-02	1.463344e-01	-2.651733e-01	-1.285391e-01	1.469017e-01	2.476419e-02	-1.280160e-01	1.768996e-01	9.204635e-04	1.240673e-01	1.258585e-01	8.878460e-02	-5.047241e-02	-1.128544e-01	-4.551617e-02	2.235467e-01	7.681828e-02	2.599495e-02	-1.640101e-01	2.290615e-05	5.108917e-02	-1.092820e-01	8.525425e-02	-1.330454e-01	2.442050e-01	-3.858955e-01	-9.006711e-02	-1.608623e-01	2.469272e-01	-6.779065e-02	1.537149e-01	8.843284e-02	1.291878e-03	-1.531243e-03	-1.937511e-02	-1.168951e-02	5.671874e-02	-8.410457e-02	-5.263309e-02	9.938221e-02	3.217084e-01	-4.153649e-02	-4.317792e-03	-1.484586e-01	1.308397e-01	-1.192856e-01	-2.005788e-02	-1.006358e-02	1.054019e-02	-8.618217e-02	-8.144318e-02	8.316346e-02	6.618447e-02	7.228749e-02	-1.054603e-02	-3.657566e-02	-6.444207e-02	4.021656e-02	-1.381050e-01	-1.133483e-01	1.009132e-01	-1.011522e-02	-8.160505e-02	1.435948e-01	1.141661e-01	-2.349641e-01	-5.941120e-02	-2.099050e-01	9.629326e-02	1.451931e-01	1.982419e-01	1.806425e-01	8.426772e-02	-1.044481e-02	-3.683960e-02	2.074944e-01	4.566988e-02	-1.326875e-01	4.644514e-02	5.936367e-02	2.029701e-01	-1.013402e-01	-2.104846e-01	-1.393788e-01	-2.412380e-01	-8.045218e-02	-9.622379e-02	-5.216458e-02	-1.072565e-01	3.989365e-01	-4.225109e-02	-1.322840e-02	-1.108276e-02	-4.015829e-02	4.306967e-02	-5.858198e-02	2.808162e-02	8.901592e-02	3.163813e-01	-2.686248e-02	-1.877133e-01	-3.073965e-02	1.048034e-01	-8.842574e-02	1.322926e-01	-1.039977e-01	5.919301e-02	-6.524520e-02	-8.591952e-02	-2.623333e-02	-3.343827e-02	3.928771e-02	5.263211e-02	6.039516e-02	3.206654e-01	-5.897424e-02	1.821854e-01	1.737632e-01	-3.352216e-02	-2.046380e-02	-2.545329e-01	1.165842e-01	1.738233e-01	2.032727e-01	-2.426178e-01	-4.923895e-01	-3.702634e-01	3.165191e-01	5.000429e-02	1.948965e-01	-1.090188e-01	-5.592339e-03	1.150270e-01	1.796975e-01	1.491423e-02	2.181514e-01	2.555146e-01	-3.567903e-02	-6.859979e-03	-1.956097e-01	5.353362e-02	1.655954e-01	2.389513e-01	-5.738978e-02	-5.271480e-01	-7.287263e-01	2.041728e-01	-2.074799e-02	2.708164e-02	-2.260687e-02	1.487580e-02	4.222966e-02	1.424791e-01	1.232834e-01	7.270604e-02	-5.419421e-02	6.773282e-02	1.034065e-01	-1.618814e-01	5.921861e-02	-3.740016e-01	-2.453754e-01	-5.946269e-02	1.945967e-01	1.346522e-01	-1.204723e-03	1.826391e-01	2.255440e-01	1.985866e-01	1.894108e-01	2.286818e-01	-1.422507e-01	-6.765163e-02	1.263782e-01	-9.235957e-02	3.395873e-02	-9.426723e-02	-3.808132e-02	-8.646207e-02	-5.749217e-01	-5.050955e-01	3.137223e-01	3.674099e-02	8.420259e-02	3.506224e-02	2.231201e-01	1.979839e-01	3.420011e-02	9.452979e-04	2.247158e-01	2.400754e-01	1.905166e-01	1.611825e-02	-4.019298e-02	-4.288471e-03	-6.149893e-02	-3.882135e-02	-1.028460e-01	-5.140871e-01	-6.594462e-01	2.873842e-01	1.889469e-01	9.748742e-02	8.819675e-03	1.243372e-01	2.906043e-01	-2.388146e-02	1.543215e-02	1.688610e-01	-1.785525e-01	-5.858366e-02	2.743612e-02	-1.800792e-01	-1.313576e-01	3.287156e-02	3.202492e-02	9.890332e-02	3.092650e-02	3.525709e-02	-3.034582e-01	4.931213e-02	1.164807e-01	-9.666111e-02
0.000000e+00	0.000000e+00	0.000000e+00	0.000000e+00	0.000000e+00	0.000000e+00	0.000000e+00	0.000000e+00	0.000000e+00	0.000000e+00	0.000000e+00	0.000000e+00	0.000000e+00	0.000000e+00	0.000000e+00	0.000000e+00	0.000000e+00	0.000000e+00	0.000000e+00	0.000000e+00	0.000000e+00	0.000000e+00	0.000000e+00	0.000000e+00	0.000000e+00	0.000000e+00	0.000000e+00	0.000000e+00	0.000000e+00	0.000000e+00	0.000000e+00	0.000000e+00	0.000000e+00	0.000000e+00	0.000000e+00	0.000000e+00	0.000000e+00	0.000000e+00	0.000000e+00	0.000000e+00	0.000000e+00	0.000000e+00	0.000000e+00	0.000000e+00	0.000000e+00	0.000000e+00	0.000000e+00	0.000000e+00	0.000000e+00	0.000000e+00	0.000000e+00	0.000000e+00	0.000000e+00	0.000000e+00	0.000000e+00	0.000000e+00	0.000000e+00	0.000000e+00	0.000000e+00	0.000000e+00	0.000000e+00	0.000000e+00	0.000000e+00	0.000000e+00	0.000000e+00	0.000000e+00	0.000000e+00	0.000000e+00	0.000000e+00	0.000000e+00	0.000000e+00	0.000000e+00	0.000000e+00	0.000000e+00	0.000000e+00	0.000000e+00	0.000000e+00	0.000000e+00	0.000000e+00	0.000000e+00	0.000000e+00	0.000000e+00	0.000000e+00	0.000000e+00	0.000000e+00	0.000000e+00	0.000000e+00	0.000000e+00	0.000000e+00	0.000000e+00	0.000000e+00	0.000000e+00	0.000000e+00	0.000000e+00	0.000000e+00	0.000000e+00	0.000000e+00	0.000000e+00	0.000000e+00	0.000000e+00	0.000000e+00	0.000000e+00	0.000000e+00	0.000000e+00	0.000000e+00	0.000000e+00	0.000000e+00	0.000000e+00	0.000000e+00	0.000000e+00	0.000000e+00	0.000000e+00	0.000000e+00	0.000000e+00	0.000000e+00	0.000000e+00	0.000000e+00	0.000000e+00	0.000000e+00	0.000000e+00	0.000000e+00	0.000000e+00	0.000000e+00	0.000000e+00	0.000000e+00	0.000000e+00	0.000000e+00	0.000000e+00	0.000000e+00	0.000000e+00	0.000000e+00	0.000000e+00	0.000000e+00	0.000000e+00	0.000000e+00	0.000000e+00	0.000000e+00	0.000000e+00	0.000000e+00	0.000000e+00	0.000000e+00	0.000000e+00	0.000000e+00	0.000000e+00	0.000000e+00	0.000000e+00	0.000000e+00	0.000000e+00	0.000000e+00	0.000000e+00	0.000000e+00	0.000000e+00	0.000000e+00	0.000000e+00	0.000000e+00	0.000000e+00	0.000000e+00	0.000000e+00	0.000000e+00	0.000000e+00	0.000000e+00	0.000000e+00	0.000000e+00	0.000000e+00	0.000000e+00	0.000000e+00	0.000000e+00	0.000000e+00	0.000000e+00	0.000000e+00	0.000000e+00	0.000000e+00	0.000000e+00	0.000000e+00	0.000000e+00	0.000000e+00	0.000000e+00	0.000000e+00	0.000000e+00	0.000000e+00	0.000000e+00	0.000000e+00	0.000000e+00	0.000000e+00	0.000000e+00	0.000000e+00	0.000000e+00	0.000000e+00	0.000000e+00	0.000000e+00	0.000000e+00	0.000000e+00	0.000000e+00	0.000000e+00	0.000000e+00	0.000000e+00	0.000000e+00	0.000000e+00	0.000000e+00	0.000000e+00	0.000000e+00	0.000000e+00	0.000000e+00	0.000000e+00	0.000000e+00	0.000000e+00	0.000000e+00	0.000000e+00	0.000000e+00	0.000000e+00	0.000000e+00	0.000000e+00	0.000000e+00	0.000000e+00	0.000000e+00	0.000000e+00	0.000000e+00	0.000000e+00	0.000000e+00	0.000000e+00	0.000000e+00	0.000000e+00	0.000000e+00	0.000000e+00	0.000000e+00	0.000000e+00	0.000000e+00	0.000000e+00	0.000000e+00	0.000000e+00	0.000000e+00	0.000000e+00	0.000000e+00	0.000000e+00	0.000000e+00	0.000000e+00	0.000000e+00	0.000000e+00	0.000000e+00	0.000000e+00	0.000000e+00	0.000000e+00	0.000000e+00	0.000000e+00	0.000000e+00	0.000000e+00	0.000000e+00	0.000000e+00	0.000000e+00	0.000000e+00	0.000000e+00	0.000000e+00	0.000000e+00	0.000000e+00	0.000000e+00	0.000000e+00	0.000000e+00	0.000000e+00	0.000000e+00	0.000000e+00	0.000000e+00	0.000000e+00	0.000000e+00	0.000000e+00	0.000000e+00	0.000000e+00	0.000000e+00	0.000000e+00	0.000000e+00	0.000000e+00	0.000000e+00	0.000000e+00	0.000000e+00	0.000000e+00	0.000000e+00	0.000000e+00	0.000000e+00	0.000000e+00	0.000000e+00	0.000000e+00	0.000000e+00	0.000000e+00	0.000000e+00	0.000000e+00	0.000000e+00	0.000000e+00	0.000000e+00	0.000000e+00	0.000000e+00	0.000000e+00	0.000000e+00	0.000000e+00	0.000000e+00	0.000000e+00	0.000000e+00	0.000000e+00	0.000000e+00	0.000000e+00	0.000000e+00	0.000000e+00	0.000000e+00	0.000000e+00	0.000000e+00	0.000000e+00	0.000000e+00	0.000000e+00	0.000000e+00	0.000000e+00	0.000000e+00	0.000000e+00	0.000000e+00	0.000000e+00	0.000000e+00	0.000000e+00	0.000000e+00	0.000000e+00	0.000000e+00	0.000000e+00	0.000000e+00	0.000000e+00	0.000000e+00	0.000000e+00	0.000000e+00	0.000000e+00	0.000000e+00	0.000000e+00	0.000000e+00	0.000000e+00	0.000000e+00	0.000000e+00	0.000000e+00	0.000000e+00	0.000000e+00	0.000000e+00	0.000000e+00	0.000000e+00	0.000000e+00	0.000000e+00	0.000000e+00	0.000000e+00	0.000000e+00	0.000000e+00	0.000000e+00	0.000000e+00	0.000000e+00	0.000000e+00	0.000000e+00	0.000000e+00	0.000000e+00	0.000000e+00	0.000000e+00	0.000000e+00	0.000000e+00	0.000000e+00	0.000000e+00	0.000000e+00	0.000000e+00	0.000000e+00	0.000000e+00	0.000000e+00	0.000000e+00
0.000000e+00	0.000000e+00	0.000000e+00	0.000000e+00	0.000000e+00	0.000000e+00	0.000000e+00	0.000000e+00	0.000000e+00	0.000000e+00	0.000000e+00	0.000000e+00	0.000000e+00	0.000000e+00	0.000000e+00	0.000000e+00	0.000000e+00	0.000000e+00	0.000000e+00	0.000000e+00	0.000000e+00	0.000000e+00	0.000000e+00	0.000000e+00	0.000000e+00	0.000000e+00	0.000000e+00	0.000000e+00	0.000000e+00	0.000000e+00	0.000000e+00	0.000000e+00	0.000000e+00	0.000000e+00	0.000000e+00	0.000000e+00	0.000000e+00	0.000000e+00	0.000000e+00	0.000000e+00	0.000000e+00	0.000000e+00	0.000000e+00	0.000000e+00	0.000000e+00	0.000000e+00	0.000000e+00	0.000000e+00	0.000000e+00	0.000000e+00	0.000000e+00	0.000000e+00	0.000000e+00	0.000000e+00	0.000000e+00	0.000000e+00	0.000000e+00	0.000000e+00	0.000000e+00	0.000000e+00	0.000000e+00	0.000000e+00	0.000000e+00	0.000000e+00	0.000000e+00	0.000000e+00	0.000000e+00	0.000000e+00	0.000000e+00	0.000000e+00	0.000000e+00	0.000000e+00	0.000000e+00	0.000000e+00	0.000000e+00	0.000000e+00	0.000000e+00	0.000000e+00	0.000000e+00	0.000000e+00	0.000000e+00	0.000000e+00	0.000000e+00	0.000000e+00	0.000000e+00	0.000000e+00	0.000000e+00	0.000000e+00	0.000000e+00	0.000000e+00	0.000000e+00	0.000000e+00	0.000000e+00	0.000000e+00	0.000000e+00	0.000000e+00	0.000000e+00	0.000000e+00	0.000000e+00	0.000000e+00	0.000000e+00	0.000000e+00	0.000000e+00	0.000000e+00	0.000000e+00	0.000000e+00	0.000000e+00	0.000000e+00	0.000000e+00	0.000000e+00	0.000000e+00	0.000000e+00	0.000000e+00	0.000000e+00	0.000000e+00	0.000000e+00	0.000000e+00	0.000000e+00	0.000000e+00	0.000000e+00	0.000000e+00	0.000000e+00	0.000000e+00	0.000000e+00	0.000000e+00	0.000000e+00	0.000000e+00	0.000000e+00	0.000000e+00	0.000000e+00	0.000000e+00	0.000000e+00	0.000000e+00	0.000000e+00	0.000000e+00	0.000000e+00	0.000000e+00	0.000000e+00	0.000000e+00	0.000000e+00	0.000000e+00	0.000000e+00	0.000000e+00	0.000000e+00	0.000000e+00	0.000000e+00	0.000000e+00	0.000000e+00	0.000000e+00	0.000000e+00	0.000000e+00	0.000000e+00	0.000000e+00	0.000000e+00	0.000000e+00	0.000000e+00	0.000000e+00	0.000000e+00	0.000000e+00	0.000000e+00	0.000000e+00	0.000000e+00	0.000000e+00	0.000000e+00	0.000000e+00	0.000000e+00	0.000000e+00	0.000000e+00	0.000000e+00	0.000000e+00	0.000000e+00	0.000000e+00	0.000000e+00	0.000000e+00	0.000000e+00	0.000000e+00	0.000000e+00	0.000000e+00	0.000000e+00	0.000000e+00	0.000000e+00	0.000000e+00	0.000000e+00	0.000000e+00	0.000000e+00	0.000000e+00	0.000000e+00	0.000000e+00	0.000000e+00	0.000000e+00	0.000000e+00	0.000000e+00	0.000000e+00	0.000000e+00	0.000000e+00	0.000000e+00	0.000000e+00	0.000000e+00	0.000000e+00	0.000000e+00	0.000000e+00	0.000000e+00	0.000000e+00	0.000000e+00	0.000000e+00	0.000000e+00	0.000000e+00	0.000000e+00	0.000000e+00	0.000000e+00	0.000000e+00	0.000000e+00	0.000000e+00	0.000000e+00	0.000000e+00	0.000000e+00	0.000000e+00	0.000000e+00	0.000000e+00	0.000000e+00	0.000000e+00	0.000000e+00	0.000000e+00	0.000000e+00	0.000000e+00	0.000000e+00	0.000000e+00	0.000000e+00	0.000000e+00	0.000000e+00	0.000000e+00	0.000000e+00	0.000000e+00	0.000000e+00	0.000000e+00	0.000000e+00	0.000000e+00	0.000000e+00	0.000000e+00	0.000000e+00	0.000000e+00	0.000000e+00	0.000000e+00	0.000000e+00	0.000000e+00	0.000000e+00	0.000000e+00	0.000000e+00	0.000000e+00	0.000000e+00	0.000000e+00	0.000000e+00	0.000000e+00	0.000000e+00	0.000000e+00	0.000000e+00	0.000000e+00	0.000000e+00	0.000000e+00	0.000000e+00	0.000000e+00	0.000000e+00	0.000000e+00	0.000000e+00	0.000000e+00	0.000000e+00	0.000000e+00	0.000000e+00	0.000000e+00	0.000000e+00	0.000000e+00	0.000000e+00	0.000000e+00	0.000000e+00	0.000000e+00	0.000000e+00	0.000000e+00	0.000000e+00	0.000000e+00	0.000000e+00	0.000000e+00	0.000000e+00	0.000000e+00	0.000000e+00	0.000000e+00	0.000000e+00	0.000000e+00	0.000000e+00	0.000000e+00	0.000000e+00	0.000000e+00	0.000000e+00	0.000000e+00	0.000000e+00	0.000000e+00	0.000000e+00	0.000000e+00	0.000000e+00	0.000000e+00	0.000000e+00	0.000000e+00	0.000000e+00	0.000000e+00	0.000000e+00	0.000000e+00	0.000000e+00	0.000000e+00	0.000000e+00	0.000000e+00	0.000000e+00	0.000000e+00	0.000000e+00	0.000000e+00	0.000000e+00	0.000000e+00	0.000000e+00	0.000000e+00	0.000000e+00	0.000000e+00	0.000000e+00	0.000000e+00	0.000000e+00	0.000000e+00	0.000000e+00	0.000000e+00	0.000000e+00	0.000000e+00	0.000000e+00	0.000000e+00	0.000000e+00	0.000000e+00	0.000000e+00	0.000000e+00	0.000000e+00	0.000000e+00	0.000000e+00	0.000000e+00	0.000000e+00	0.000000e+00	0.000000e+00	0.000000e+00	0.000000e+00	0.000000e+00	0.000000e+00	0.000000e+00	0.000000e+00	0.000000e+00	0.000000e+00	0.000000e+00	0.000000e+00	0.000000e+00	0.000000e+00	0.000000e+00	0.000000e+00	0.000000e+00	0.000000e+00	0.000000e+00	0.000000e+00	0.000000e+00	0.000000e+00	0.000000e+00
0.000000e+00	0.000000e+00	0.000000e+00	0.000000e+00	0.000000e+00	0.000000e+00	0.000000e+00	0.000000e+00	0.000000e+00	0.000000e+00	0.000000e+00	0.000000e+00	0.000000e+00	0.000000e+00	0.000000e+00	0.000000e+00	0.000000e+00	0.000000e+00	0.000000e+00	0.000000e+00	0.000000e+00	0.000000e+00	0.000000e+00	0.000000e+00	0.000000e+00	0.000000e+00	0.000000e+00	0.000000e+00	0.000000e+00	0.000000e+00	0.000000e+00	0.000000e+00	0.000000e+00	0.000000e+00	0.000000e+00	0.000000e+00	0.000000e+00	0.000000e+00	0.000000e+00	0.000000e+00	0.000000e+00	0.000000e+00	0.000000e+00	0.000000e+00	0.000000e+00	0.000000e+00	0.000000e+00	0.000000e+00	0.000000e+00	0.000000e+00	0.000000e+00	0.000000e+00	0.000000e+00	0.000000e+00	0.000000e+00	0.000000e+00	0.000000e+00	0.000000e+00	0.000000e+00	0.000000e+00	0.000000e+00	0.000000e+00	0.000000e+00	0.000000e+00	0.000000e+00	0.000000e+00	0.000000e+00	0.000000e+00	0.000000e+00	0.000000e+00	0.000000e+00	0.000000e+00	0.000000e+00	0.000000e+00	0.000000e+00	0.000000e+00	0.000000e+00	0.000000e+00	0.000000e+00	0.000000e+00	0.000000e+00	0.000000e+00	0.000000e+00	0.000000e+00	0.000000e+00	0.000000e+00	0.000000e+00	0.000000e+00	0.000000e+00	0.000000e+00	0.000000e+00	0.000000e+00	0.000000e+00	0.000000e+00	0.000000e+00	0.000000e+00	0.000000e+00	0.000000e+00	0.000000e+00	0.000000e+00	0.000000e+00	0.000000e+00	0.000000e+00	0.000000e+00	0.000000e+00	0.000000e+00	0.000000e+00	0.000000e+00	0.000000e+00	0.000000e+00	0.000000e+00	0.000000e+00	0.000000e+00	0.000000e+00	0.000000e+00	0.000000e+00	0.000000e+00	0.000000e+00	0.000000e+00	0.000000e+00	0.000000e+00	0.000000e+00	0.000000e+00	0.000000e+00	0.000000e+00	0.000000e+00	0.000000e+00	0.000000e+00	0.000000e+00	0.000000e+00	0.000000e+00	0.000000e+00	0.000000e+00
-1.225394e+00	-1.239729e-01	-1.267675e-01	-6.468703e-02	-1.819469e-01	-4.728563e-02	-1.594618e-01	4.741797e-02	-4.921744e-02	1.897050e-01	1.750298e-01	1.898963e-01	3.117135e-01	2.339639e-01	3.092802e-01	1.476775e-01	-5.475209e-02	1.235568e-01	2.426621e-01	-1.041139e-01	-2.774207e-01	-4.671373e-01	-2.951983e-01	-1.702749e-01	-3.184221e-01	7.882124e-03	8.476325e-02	-9.525670e-02	2.056381e-01	-1.184495e-01	2.375235e-01	5.113304e-02	1.088980e-01	3.031256e-01	2.461840e-01	1.061302e-02	3.781137e-01	4.542840e-01	-9.817625e-02	-3.832081e-01	-5.900801e-01	-5.125515e-01	-5.661737e-01	-2.889555e-01	-8.730214e-02	2.607839e-02	-1.776819e-01	3.234887e-01	3.284733e-01	4.639548e-02	2.315905e-01	5.674371e-02	3.883622e-01	2.989526e-01	7.736797e-02	3.473858e-01	4.593876e-01	-5.929123e-02	-1.067639e-01	-4.384400e-01	-3.135478e-01	-4.319857e-01	-4.114987e-01	-1.033012e-01	1.493997e-01	-8.604711e-02	-2.675563e-02	2.491404e-01	-8.346755e-02	1.125153e-01	2.894829e-01	2.481086e-01	2.414466e-01	1.806882e-01	3.610558e-01	4.727988e-01	-5.100295e-02	-4.060638e-01	-4.535788e-01	-5.048282e-01	-6.225633e-01	-6.834602e-01	-4.854392e-02	-3.214941e-02	-9.180336e-02	2.025160e-01	2.887513e-01	3.696863e-01	4.583678e-01	9.839686e-02	3.721279e-01	2.261506e-01	2.592313e-01	3.408992e-01	5.836465e-01	4.357170e-03	-1.034831e-01	-3.605264e-01	-3.419979e-01	-4.148965e-01	-4.586099e-01	-1.350489e-01	2.604490e-01	-1.139524e-01	-1.890354e-01	-1.661836e-01	1.035305e-01	2.011339e-01	5.208071e-02	2.804612e-01	2.864800e-01	2.135599e-01	4.349784e-01	5.066415e-01	-1.873589e-01	-1.180708e-01	-2.371722e-01	-7.917851e-02	-1.363466e-01	-2.763232e-01	-3.323609e-01	-2.287939e-01	1.325354e-01	2.506573e-02	1.606709e-01	1.726817e-01	-8.124955e-03	-1.345870e-02	3.062081e-01	2.638857e-01	-1.686857e-01	2.887135e-01	3.129567e-01	-1.294560e-01	8.114761e-02	-1.152772e-03	1.449808e-01	-2.700537e-01	1.902578e-01	-2.707412e-02	-2.291490e-01	2.884734e-01	-6.091384e-02	-1.384884e-01	-1.577394e-01	-1.641393e-01	1.898761e-01	-8.060601e-02	1.138736e-01	-1.969922e-01	2.343033e-01	3.069165e-01	-6.164382e-02	-6.432612e-02	-2.518140e-02	-1.441524e-01	1.301460e-01	-2.099300e-02	8.912592e-02	4.201107e-01	-5.686822e-02	-6.206623e-02	-9.972441e-02	-6.815860e-02	-1.188048e-01	-7.486245e-02	8.036408e-03	1.355812e-02	-9.879220e-02	4.340763e-01	-1.579416e-01	2.806845e-02	-1.061753e-01	2.911390e-01	-2.582384e-02	2.003767e-01	-4.592243e-02	1.637990e-01	-1.965468e-01	-3.181669e-02	-3.442303e-02	-5.395458e-02	-3.633139e-02	-6.284920e-02	-3.953729e-02	-1.578059e-01	6.546271e-02	7.109782e-02	7.166742e-02	-7.640873e-02	1.258595e-01	9.758512e-02	7.027012e-02	-7.716162e-02	1.260582e-01	5.364912e-01	-1.276541e-01	4.991319e-02	-2.360599e-02	-2.509316e-02	-3.742418e-02	-2.499830e-02	-4.209681e-02	-2.746766e-02	-1.301410e-01	-3.182705e-02	-1.211995e-01	-8.492169e-02	-2.343808e-01	3.395795e-01	5.548095e-02	2.156141e-01	-1.259170e-01	-4.157785e-02	2.019634e-01	-1.824676e-03	-1.335300e-01	8.132125e-02	-1.800599e-02	-2.580210e-02	-1.734115e-02	-2.774766e-02	-1.786529e-02	-3.146790e-01	2.664249e-01	9.836518e-02	-2.220118e-01	-3.009599e-01	1.307468e-01	2.689338e-03	3.751285e-01	2.724903e-01	2.811498e-01	-9.768873e-02	2.533592e-02	-1.001265e-01	-1.236075e-02	-1.310343e-02	-2.105005e-02	-1.422665e-02	-2.289475e-02	-1.294861e-02	-2.012542e-01	-2.497564e-01	1.316955e-02	-7.850068e-02	-2.702849e-01	3.544374e-01	3.670822e-01	4.591713e-01	2.572052e-01	3.058146e-01	2.187319e-01	-2.518227e-01	-1.311981e-01	9.917038e-02	-1.555529e-01	4.338532e-02	-1.917685e-01	-2.693959e-01	-1.338751e-01	-4.875333e-01	-6.788260e-01	2.635212e-01	1.454920e-01	-1.127937e-01	1.630105e-01	5.052597e-01	2.490929e-01	5.621439e-01	1.306492e-01	2.177341e-01	3.417632e-01	-4.858444e-01	-1.916683e-02	-1.802386e-01	-2.701582e-01	-8.677621e-02	-3.535235e-01	-2.197759e-01	-7.090621e-01	-8.054051e-01	3.328154e-01	3.633822e-01	1.295901e-01	3.115358e-02	4.091580e-03	2.306872e-01	2.390004e-01	3.423948e-01	1.618621e-01	1.100710e-01	-2.161572e-01	1.219858e-02	8.383842e-03	-2.553401e-02	-7.793682e-02	-3.757004e-02	-9.281730e-02	6.547032e-03	1.694323e-01	-1.277691e-01	-1.835178e-01	-4.978723e-01	2.329603e-01	3.906411e-01	4.430629e-01	6.235725e-01	5.290606e-01	4.447601e-01	3.513094e-01	2.983046e-01	1.114177e-01	-1.134175e-01	-1.655329e-01	-2.217140e-01	-1.216081e-01	-2.192794e-01	1.423408e-01	5.874525e-02	-4.547131e-01	-1.238301e+00	-9.186031e-01	1.167290e-01	8.163163e-02	2.714396e-01	4.730286e-01	7.163382e-01	5.821319e-01	1.597635e-01	3.068947e-01	-3.282189e-02	-3.983085e-02	-6.943156e-02	-1.032599e-01	-7.723071e-02	-1.409028e-01	-3.151485e-01	-1.787760e-01	-3.121395e-01	-1.008515e+00	-5.487717e-01	-1.246079e-01	1.741520e-02	6.033526e-02	-7.560773e-02	5.087761e-02	-8.380393e-02	1.198216e-01	6.072467e-02	8.690095e-02	-1.300495e-02	-2.040568e-02	-1.388578e-02	-2.463471e-02	-1.500141e-02	1.175147e-01	-1.396374e-01	1.888043e-02	1.324607e-01	-1.495634e-01
0.000000e+00	0.000000e+00	0.000000e+00	0.000000e+00	0.000000e+00	0.000000e+00	0.000000e+00	0.000000e+00	0.000000e+00	0.000000e+00	0.000000e+00	0.000000e+00	0.000000e+00	0.000000e+00	0.000000e+00	0.000000e+00	0.000000e+00	0.000000e+00	0.000000e+00	0.000000e+00	0.000000e+00	0.000000e+00	0.000000e+00	0.000000e+00	0.000000e+00	0.000000e+00	0.000000e+00	0.000000e+00	0.000000e+00	0.000000e+00	0.000000e+00	0.000000e+00	0.000000e+00	0.000000e+00	0.000000e+00	0.000000e+00	0.000000e+00	0.000000e+00	0.000000e+00	0.000000e+00	0.000000e+00	0.000000e+00	0.000000e+00	0.000000e+00	0.000000e+00	0.000000e+00	0.000000e+00	0.000000e+00	0.000000e+00	0.000000e+00	0.000000e+00	0.000000e+00	0.000000e+00	0.000000e+00	0.000000e+00	0.000000e+00	0.000000e+00	0.000000e+00	0.000000e+00	0.000000e+00	0.000000e+00	0.000000e+00	0.000000e+00	0.000000e+00	0.000000e+00	0.000000e+00	0.000000e+00	0.000000e+00	0.000000e+00	0.000000e+00	0.000000e+00	0.000000e+00	0.000000e+00	0.000000e+00	0.000000e+00	0.000000e+00	0.000000e+00	0.000000e+00	0.000000e+00	0.000000e+00	0.000000e+00	0.000000e+00	0.000000e+00	0.000000e+00	0.000000e+00	0.000000e+00	0.000000e+00	0.000000e+00	0.000000e+00	0.000000e+00	0.000000e+00	0.000000e+00	0.000000e+00	0.000000e+00	0.000000e+00	0.000000e+00	0.000000e+00	0.000000e+00	0.000000e+00	0.000000e+00	0.000000e+00	0.000000e+00	0.000000e+00	0.000000e+00	0.000000e+00	0.000000e+00	0.000000e+00	0.000000e+00	0.000000e+00	0.000000e+00	0.000000e+00	0.000000e+00	0.000000e+00	0.000000e+00	0.000000e+00	0.000000e+00	0.000000e+00	0.000000e+00	0.000000e+00	0.000000e+00	0.000000e+00	0.000000e+00	0.000000e+00	0.000000e+00	0.000000e+00	0.000000e+00	0.000000e+00	0.000000e+00	0.000000e+00	0.000000e+00	0.000000e+00	0.000000e+00	0.000000e+00	0.000000e+00	0.000000e+00	0.000000e+00	0.000000e+00	0.000000e+00	0.000000e+00	0.000000e+00	0.000000e+00	0.000000e+00	0.000000e+00	0.000000e+00	0.000000e+00	0.000000e+00	0.000000e+00	0.000000e+00	0.000000e+00	0.000000e+00	0.000000e+00	0.000000e+00	0.000000e+00	0.000000e+00	0.000000e+00	0.000000e+00	0.000000e+00	0.000000e+00	0.000000e+00	0.000000e+00	0.000000e+00	0.000000e+00	0.000000e+00	0.000000e+00	0.000000e+00	0.000000e+00	0.000000e+00	0.000000e+00	0.000000e+00	0.000000e+00	0.000000e+00	0.000000e+00	0.000000e+00	0.000000e+00	0.000000e+00	0.000000e+00	0.000000e+00	0.000000e+00	0.000000e+00	0.000000e+00	0.000000e+00	0.000000e+00	0.000000e+00	0.000000e+00	0.000000e+00	0.000000e+00	0.000000e+00	0.000000e+00	0.000000e+00	0.000000e+00	0.000000e+00	0.000000e+00	0.000000e+00	0.000000e+00	0.000000e+00	0.000000e+00	0.000000e+00	0.000000e+00	0.000000e+00	0.000000e+00	0.000000e+00	0.000000e+00	0.000000e+00	0.000000e+00	0.000000e+00	0.000000e+00	0.000000e+00	0.000000e+00	0.000000e+00	0.000000e+00	0.000000e+00	0.000000e+00	0.000000e+00	0.000000e+00	0.000000e+00	0.000000e+00	0.000000e+00	0.000000e+00	0.000000e+00	0.000000e+00	0.000000e+00	0.000000e+00	0.000000e+00	0.000000e+00	0.000000e+00	0.000000e+00	0.000000e+00	0.000000e+00	0.000000e+00	0.000000e+00	0.000000e+00	0.000000e+00	0.000000e+00	0.000000e+00	0.000000e+00	0.000000e+00	0.000000e+00	0.000000e+00	0.000000e+00	0.000000e+00	0.000000e+00	0.000000e+00	0.000000e+00	0.000000e+00	0.000000e+00	0.000000e+00	0.000000e+00	0.000000e+00	0.000000e+00	0.000000e+00	0.000000e+00	0.000000e+00	0.000000e+00	0.000000e+00	0.000000e+00	0.000000e+00	0.000000e+00	0.000000e+00	0.000000e+00	0.000000e+00	0.000000e+00	0.000000e+00	0.000000e+00	0.000000e+00	0.000000e+00	0.000000e+00	0.000000e+00	0.000000e+00	0.000000e+00	0.000000e+00	0.000000e+00	0.000000e+00	0.000000e+00	0.000000e+00	0.000000e+00	0.000000e+00	0.000000e+00	0.000000e+00	0.000000e+00	0.000000e+00	0.000000e+00	0.000000e+00	0.000000e+00	0.000000e+00	0.000000e+00	0.000000e+00	0.000000e+00	0.000000e+00	0.000000e+00	0.000000e+00	0.000000e+00	0.000000e+00	0.000000e+00	0.000000e+00	0.000000e+00	0.000000e+00	0.000000e+00	0.000000e+00	0.000000e+00	0.000000e+00	0.000000e+00	0.000000e+00	0.000000e+00	0.000000e+00	0.000000e+00	0.000000e+00	0.000000e+00	0.000000e+00	0.000000e+00	0.000000e+00	0.000000e+00	0.000000e+00	0.000000e+00	0.000000e+00	0.000000e+00	0.000000e+00	0.000000e+00	0.000000e+00	0.000000e+00	0.000000e+00	0.000000e+00	0.000000e+00	0.000000e+00	0.000000e+00	0.000000e+00	0.000000e+00	0.000000e+00	0.000000e+00	0.000000e+00	0.000000e+00	0.000000e+00	0.000000e+00	0.000000e+00	0.000000e+00	0.000000e+00	0.000000e+00	0.000000e+00	0.000000e+00	0.000000e+00	0.000000e+00	0.000000e+00	0.000000e+00	0.000000e+00	0.000000e+00	0.000000e+00	0.000000e+00	0.000000e+00	0.000000e+00	0.000000e+00	0.000000e+00	0.000000e+00	0.000000e+00	0.000000e+00	0.000000e+00	0.000000e+00	0.000000e+00	0.000000e+00	0.000000e+00	0.000000e+00	0.000000e+00	0.000000e+00
0.000000e+00	0.000000e+00	0.000000e+00	0.000000e+00	0.000000e+00	0.000000e+00	0.000000e+00	0.000000e+00	0.000000e+00	0.000000e+00	0.000000e+00	0.000000e+00	0.000000e+00	0.000000e+00	0.000000e+00	0.000000e+00	0.000000e+00	0.000000e+00	0.000000e+00	0.000000e+00	0.000000e+00	0.000000e+00	0.000000e+00	0.000000e+00	0.000000e+00	0.000000e+00	0.000000e+00	0.000000e+00	0.000000e+00	0.000000e+00	0.000000e+00	0.000000e+00	0.000000e+00	0.000000e+00	0.000000e+00	0.000000e+00	0.000000e+00	0.000000e+00	0.000000e+00	0.000000e+00	0.000000e+00	0.000000e+00	0.000000e+00	0.000000e+00	0.000000e+00	0.000000e+00	0.000000e+00	0.000000e+00	0.000000e+00	0.000000e+00	0.000000e+00	0.000000e+00	0.000000e+00	0.000000e+00	0.000000e+00	0.000000e+00	0.000000e+00	0.000000e+00	0.000000e+00	0.000000e+00	0.000000e+00	0.000000e+00	0.000000e+00	0.000000e+00	0.000000e+00	0.000000e+00	0.000000e+00	0.000000e+00	0.000000e+00	0.000000e+00	0.000000e+00	0.000000e+00	0.000000e+00	0.000000e+00	0.000000e+00	0.000000e+00	0.000000e+00	0.000000e+00	0.000000e+00	0.000000e+00	0.000000e+00	0.000000e+00	0.000000e+00	0.000000e+00	0.000000e+00	0.000000e+00	0.000000e+00	0.000000e+00	0.000000e+00	0.000000e+00	0.000000e+00	0.000000e+00	0.000000e+00	0.000000e+00	0.000000e+00	0.000000e+00	0.000000e+00	0.000000e+00	0.000000e+00	0.000000e+00	0.000000e+00	0.000000e+00	0.000000e+00	0.000000e+00	0.000000e+00	0.000000e+00	0.000000e+00	0.000000e+00	0.000000e+00	0.000000e+00	0.000000e+00	0.000000e+00	0.000000e+00	0.000000e+00	0.000000e+00	0.000000e+00	0.000000e+00	0.000000e+00	0.000000e+00	0.000000e+00	0.000000e+00	0.000000e+00	0.000000e+00	0.000000e+00	0.000000e+00	0.000000e+00	0.000000e+00	0.000000e+00	0.000000e+00	0.000000e+00	0.000000e+00	0.000000e+00	0.000000e+00	0.000000e+00	0.000000e+00	0.000000e+00	0.000000e+00	0.000000e+00	0.000000e+00	0.000000e+00	0.000000e+00	0.000000e+00	0.000000e+00	0.000000e+00	0.000000e+00	0.000000e+00	0.000000e+00	0.000000e+00	0.000000e+00	0.000000e+00	0.000000e+00	0.000000e+00	0.000000e+00	0.000000e+00	0.000000e+00	0.000000e+00	0.000000e+00	0.000000e+00	0.000000e+00	0.000000e+00	0.000000e+00	0.000000e+00	0.000000e+00	0.000000e+00	0.000000e+00	0.000000e+00	0.000000e+00	0.000000e+00	0.000000e+00	0.000000e+00	0.000000e+00	0.000000e+00	0.000000e+00	0.000000e+00	0.000000e+00	0.000000e+00	0.000000e+00	0.000000e+00	0.000000e+00	0.000000e+00	0.000000e+00	0.000000e+00	0.000000e+00	0.000000e+00	0.000000e+00	0.000000e+00	0.000000e+00	0.000000e+00	0.000000e+00	0.000000e+00	0.000000e+00	0.000000e+00	0.000000e+00	0.000000e+00	0.000000e+00	0.000000e+00	0.000000e+00	0.000000e+00	0.000000e+00	0.000000e+00	0.000000e+00	0.000000e+00	0.000000e+00	0.000000e+00	0.000000e+00	0.000000e+00	0.000000e+00	0.000000e+00	0.000000e+00	0.000000e+00	0.000000e+00	0.000000e+00	0.000000e+00	0.000000e+00	0.000000e+00	0.000000e+00	0.000000e+00	0.000000e+00	0.000000e+00	0.000000e+00	0.000000e+00	0.000000e+00	0.000000e+00	0.000000e+00	0.000000e+00	0.000000e+00	0.000000e+00	0.000000e+00	0.000000e+00	0.000000e+00	0.000000e+00	0.000000e+00	0.000000e+00	0.000000e+00	0.000000e+00	0.000000e+00	0.000000e+00	0.000000e+00	0.000000e+00	0.000000e+00	0.000000e+00	0.000000e+00	0.000000e+00	0.000000e+00	0.000000e+00	0.000000e+00	0.000000e+00	0.000000e+00	0.000000e+00	0.000000e+00	0.000000e+00	0.000000e+00	0.000000e+00	0.000000e+00	0.000000e+00	0.000000e+00	0.000000e+00	0.000000e+00	0.000000e+00	0.000000e+00	0.000000e+00	0.000000e+00	0.000000e+00	0.000000e+00	0.000000e+00	0.000000e+00	0.000000e+00	0.000000e+00	0.000000e+00	0.000000e+00	0.000000e+00	0.000000e+00	0.000000e+00	0.000000e+00	0.000000e+00	0.000000e+00	0.000000e+00	0.000000e+00	0.000000e+00	0.000000e+00	0.000000e+00	0.000000e+00	0.000000e+00	0.000000e+00	0.000000e+00	0.000000e+00	0.000000e+00	0.000000e+00	0.000000e+00	0.000000e+00	0.000000e+00	0.000000e+00	0.000000e+00	0.000000e+00	0.000000e+00	0.000000e+00	0.000000e+00	0.000000e+00	0.000000e+00	0.000000e+00	0.000000e+00	0.000000e+00	0.000000e+00	0.000000e+00	0.000000e+00	0.000000e+00	0.000000e+00	0.000000e+00	0.000000e+00	0.000000e+00	0.000000e+00	0.000000e+00	0.000000e+00	0.000000e+00	0.000000e+00	0.000000e+00	0.000000e+00	0.000000e+00	0.000000e+00	0.000000e+00	0.000000e+00	0.000000e+00	0.000000e+00	0.000000e+00	0.000000e+00	0.000000e+00	0.000000e+00	0.000000e+00	0.000000e+00	0.000000e+00	0.000000e+00	0.000000e+00	0.000000e+00	0.000000e+00	0.000000e+00	0.000000e+00	0.000000e+00	0.000000e+00	0.000000e+00	0.000000e+00	0.000000e+00	0.000000e+00	0.000000e+00	0.000000e+00	0.000000e+00	0.000000e+00	0.000000e+00	0.000000e+00	0.000000e+00	0.000000e+00	0.000000e+00	0.000000e+00	0.000000e+00	0.000000e+00	0.000000e+00	0.000000e+00	0.000000e+00	0.000000e+00	0.000000e+00	0.000000e+00	0.000000e+00
0.000000e+00	0.000000e+00	0.000000e+00	0.000000e+00	0.000000e+00	0.000000e+00	0.000000e+00	0.000000e+00	0.000000e+00	0.000000e+00	0.000000e+00	0.000000e+00	0.000000e+00	0.000000e+00	0.000000e+00	0.000000e+00	0.000000e+00	0.000000e+00	0.000000e+00	0.000000e+00	0.000000e+00	0.000000e+00	0.000000e+00	0.000000e+00	0.000000e+00	0.000000e+00	0.000000e+00	0.000000e+00	0.000000e+00	0.000000e+00	0.000000e+00	0.000000e+00	0.000000e+00	0.000000e+00	0.000000e+00	0.000000e+00	0.000000e+00	0.000000e+00	0.000000e+00	0.000000e+00	0.000000e+00	0.000000e+00	0.000000e+00	0.000000e+00	0.000000e+00	0.000000e+00	0.000000e+00	0.000000e+00	0.000000e+00	0.000000e+00	0.000000e+00	0.000000e+00	0.000000e+00	0.000000e+00	0.000000e+00	0.000000e+00	0.000000e+00	0.000000e+00	0.000000e+00	0.000000e+00	0.000000e+00	0.000000e+00	0.000000e+00	0.000000e+00	0.000000e+00	0.000000e+00	0.000000e+00	0.000000e+00	0.000000e+00	0.000000e+00	0.000000e+00	0.000000e+00	0.000000e+00	0.000000e+00	0.000000e+00	0.000000e+00	0.000000e+00	0.000000e+00	0.000000e+00	0.000000e+00	0.000000e+00	0.000000e+00	0.000000e+00	0.000000e+00	0.000000e+00	0.000000e+00	0.000000e+00	0.000000e+00	0.000000e+00	0.000000e+00	0.000000e+00	0.000000e+00	0.000000e+00	0.000000e+00	0.000000e+00	0.000000e+00	0.000000e+00	0.000000e+00	0.000000e+00	0.000000e+00	0.000000e+00	0.000000e+00	0.000000e+00	0.000000e+00	0.000000e+00	0.000000e+00	0.000000e+00	0.000000e+00	0.000000e+00	0.000000e+00	0.000000e+00	0.000000e+00	0.000000e+00	0.000000e+00	0.000000e+00	0.000000e+00	0.000000e+00	0.000000e+00	0.000000e+00	0.000000e+00	0.000000e+00	0.000000e+00	0.000000e+00	0.000000e+00	0.000000e+00	0.000000e+00	0.000000e+00	0.000000e+00	0.000000e+00	0.000000e+00	0.000000e+00	0.000000e+00	0.000000e+00	0.000000e+00	0.000000e+00	0.000000e+00	0.000000e+00	0.000000e+00	0.000000e+00	0.000000e+00	0.000000e+00	0.000000e+00	0.000000e+00	0.000000e+00	0.000000e+00	0.000000e+00	0.000000e+00	0.000000e+00	0.000000e+00	0.000000e+00	0.000000e+00	0.000000e+00	0.000000e+00	0.000000e+00	0.000000e+00	0.000000e+00	0.000000e+00	0.000000e+00	0.000000e+00	0.000000e+00	0.000000e+00	0.000000e+00	0.000000e+00	0.000000e+00	0.000000e+00	0.000000e+00	0.000000e+00	0.000000e+00	0.000000e+00	0.000000e+00	0.000000e+00	0.000000e+00	0.000000e+00	0.000000e+00	0.000000e+00	0.000000e+00	0.000000e+00	0.000000e+00	0.000000e+00	0.000000e+00	0.000000e+00	0.000000e+00	0.000000e+00	0.000000e+00	0.000000e+00	0.000000e+00	0.000000e+00	0.000000e+00	0.000000e+00	0.000000e+00	0.000000e+00	0.000000e+00	0.000000e+00	0.000000e+00	0.000000e+00	0.000000e+00	0.000000e+00	0.000000e+00	0.000000e+00	0.000000e+00	0.000000e+00	0.000000e+00	0.000000e+00	0.000000e+00	0.000000e+00	0.000000e+00	0.000000e+00	0.000000e+00	0.000000e+00	0.000000e+00	0.000000e+00	0.000000e+00	0.000000e+00	0.000000e+00	0.000000e+00	0.000000e+00	0.000000e+00	0.000000e+00	0.000000e+00	0.000000e+00	0.000000e+00	0.000000e+00	0.000000e+00	0.000000e+00	0.000000e+00	0.000000e+00	0.000000e+00	0.000000e+00	0.000000e+00	0.000000e+00	0.000000e+00	0.000000e+00	0.000000e+00	0.000000e+00	0.000000e+00	0.000000e+00	0.000000e+00	0.000000e+00	0.000000e+00	0.000000e+00	0.000000e+00	0.000000e+00	0.000000e+00	0.000000e+00	0.000000e+00	0.000000e+00	0.000000e+00	0.000000e+00	0.000000e+00	0.000000e+00	0.000000e+00	0.000000e+00	0.000000e+00	0.000000e+00	0.000000e+00	0.000000e+00	0.000000e+00	0.000000e+00	0.000000e+00	0.000000e+00	0.000000e+00	0.000000e+00	0.000000e+00	0.000000e+00	0.000000e+00	0.000000e+00	0.000000e+00	0.000000e+00	0.000000e+00	0.000000e+00	0.000000e+00	0.000000e+00	0.000000e+00	0.000000e+00	0.000000e+00	0.000000e+00	0.000000e+00	0.000000e+00	0.000000e+00	0.000000e+00	0.000000e+00	0.000000e+00	0.000000e+00	0.000000e+00	0.000000e+00	0.000000e+00	0.000000e+00	0.000000e+00	0.000000e+00	0.000000e+00	0.000000e+00	0.000000e+00	0.000000e+00	0.000000e+00	0.000000e+00	0.000000e+00	0.000000e+00	0.000000e+00	0.000000e+00	0.000000e+00	0.000000e+00	0.000000e+00	0.000000e+00	0.000000e+00	0.000000e+00	0.000000e+00	0.000000e+00	0.000000e+00	0.000000e+00	0.000000e+00	0.000000e+00	0.000000e+00	0.000000e+00	0.000000e+00	0.000000e+00	0.000000e+00	0.000000e+00	0.000000e+00	0.000000e+00	0.000000e+00	0.000000e+00	0.000000e+00	0.000000e+00	0.000000e+00	0.000000e+00	0.000000e+00	0.000000e+00	0.000000e+00	0.000000e+00	0.000000e+00	0.000000e+00	0.000000e+00	0.000000e+00	0.000000e+00	0.000000e+00	0.000000e+00	0.000000e+00	0.000000e+00	0.000000e+00	0.000000e+00	0.000000e+00	0.000000e+00	0.000000e+00	0.000000e+00	0.000000e+00	0.000000e+00	0.000000e+00	0.000000e+00	0.000000e+00	0.000000e+00	0.000000e+00	0.000000e+00	0.000000e+00	0.000000e+00	0.000000e+00	0.000000e+00	0.000000e+00	0.000000e+00	0.000000e+00	0.000000e+00	0.000000e+00
-6.043381e-01	3.530620e-01	1.289215e-01	2.306877e-01	2.362364e-01	3.222285e-01	1.394967e-01	-3.653566e-01	2.517685e-01	-4.665005e-02	-4.654501e-02	-2.316100e-01	-2.567707e-01	7.124476e-02	2.044377e-01	5.626864e-02	8.362476e-02	1.801837e-01	1.724695e-01	2.442150e-01	-1.783669e-01	-3.889510e-01	-4.296861e-02	-1.681428e-02	-5.344519e-02	-5.016862e-02	-1.142866e-01	-9.298483e-03	2.784866e-01	1.986915e-02	-3.809447e-02	1.125582e-01	1.018020e-01	1.455979e-01	-2.958027e-03	-4.480316e-01	2.839403e-01	-2.646226e-02	-8.289065e-02	-3.850461e-02	-1.705531e-01	-1.458404e-02	2.930168e-01	4.246718e-02	8.561746e-02	7.824919e-02	1.103974e-01	1.513034e-01	-8.993711e-02	-3.435772e-01	-7.843558e-02	-2.123429e-02	-6.677283e-02	3.928553e-03	-5.252102e-02	-1.168021e-02	2.670974e-01	1.211051e-01	1.549534e-01	1.633885e-01	1.857947e-01	1.897536e-01	-4.325152e-02	-3.987334e-01	-5.343159e-02	-2.941574e-02	-9.094262e-02	-2.188622e-01	-1.028057e-01	-1.623565e-02	2.500133e-01	1.054537e-01	6.891448e-02	1.327769e-01	1.160254e-01	1.248022e-01	-1.107313e-01	-2.656069e-01	2.719599e-02	-1.845842e-02	-5.843247e-02	-1.466314e-01	-1.232009e-01	-1.013847e-02	3.407347e-01	-3.139305e-01	1.039367e-01	1.622641e-01	1.394723e-01	2.390134e-01	-2.125868e-01	-2.078827e-01	-5.670843e-02	-6.845308e-03	-2.263712e-02	-6.039459e-02	-4.952767e-02	-3.708042e-03	3.051898e-01	-5.463212e-02	-7.422195e-02	-2.265394e-01	-3.510103e-02	-1.856851e-01	5.533655e-02	1.811749e-01	-3.364647e-02	-4.143212e-03	8.399750e-02	-3.845708e-02	-3.168115e-02	-2.207013e-03	3.806991e-01	1.540599e-01	-2.345568e-01	4.729672e-02	-3.501418e-03	1.434986e-01	-4.051048e-01	-2.359124e-02	-1.130702e-02	-1.268824e-03	-4.265444e-03	-1.190939e-02	-9.663649e-03	-6.871592e-04	2.660187e-01	-1.051156e-01	1.063445e-01	-2.224859e-01	-6.868769e-02	-1.168843e-01	1.119063e-01	6.123937e-02	-5.663671e-03	-6.485198e-04	-2.224003e-03	-6.286812e-03	-5.099911e-03	-3.493915e-04	1.625066e-01	-1.055482e-01	1.472678e-01	-3.554751e-01	-1.240559e-01	-1.249494e-02	1.198751e-01	1.936178e-01	-4.485195e-03	-5.164410e-04	-1.778556e-03	-4.974203e-03	-4.028690e-03	-2.772825e-04	-8.889087e-02	-1.941300e-01	-6.807868e-02	-2.593950e-01	-8.822013e-02	-1.924971e-02	1.139038e-01	5.292901e-01	-4.230221e-03	-4.987924e-04	-1.764234e-03	9.457748e-02	-4.069912e-03	-2.670228e-04	9.592059e-02	-5.474921e-02	-5.246270e-02	1.057712e-01	-1.218468e-01	-2.239245e-02	-2.697364e-02	8.766680e-02	-2.371484e-03	-2.760365e-04	-9.725964e-04	-2.648771e-03	-2.159064e-03	-1.476509e-04	-6.895187e-01	1.168559e-01	1.478161e-02	7.312640e-02	-1.534789e-02	-2.319171e-03	1.466076e-01	2.755321e-01	-4.341170e-02	-5.913937e-03	1.710235e-01	4.166691e-02	-4.025302e-02	-2.991014e-03	-5.980500e-01	8.452892e-02	-6.340520e-02	-1.065146e-01	5.722493e-02	-1.499548e-01	6.888410e-02	1.491647e-01	-8.056674e-02	1.859929e-01	2.355715e-01	2.600296e-01	1.799299e-02	-5.816769e-03	6.633240e-02	8.832986e-03	-4.918563e-02	7.868463e-02	-3.555336e-01	-2.551675e-01	7.408815e-02	2.165106e-01	-1.499490e-02	-1.736699e-03	-5.804574e-03	-1.786784e-02	2.806925e-01	-9.414908e-04	-5.511297e-01	-5.384595e-02	-2.445256e-02	-9.665977e-02	-3.877164e-02	-2.127765e-01	-9.665929e-03	1.760364e-01	-8.781851e-02	-1.153978e-02	-3.734438e-02	3.873914e-01	6.278709e-01	-6.288301e-03	-6.209378e-01	4.626230e-02	1.566648e-01	7.693740e-02	9.112140e-02	-2.800467e-01	1.859633e-01	3.029319e-01	-2.763916e-02	-3.440952e-03	-1.136734e-02	5.758402e-02	5.401654e-02	-1.867174e-03	2.268618e-01	-2.672649e-02	-8.522006e-02	-7.280900e-02	5.134409e-02	-5.484344e-02	8.551512e-03	-3.912024e-02	-2.028073e-03	-2.333625e-04	-8.044829e-04	-2.239035e-03	-1.822670e-03	-1.256618e-04
0.000000e+00	0.000000e+00	0.000000e+00	0.000000e+00	0.000000e+00	0.000000e+00	0.000000e+00	0.000000e+00	0.000000e+00	0.000000e+00	0.000000e+00	0.000000e+00	0.000000e+00	0.000000e+00	0.000000e+00	0.000000e+00	0.000000e+00	0.000000e+00	0.000000e+00	0.000000e+00	0.000000e+00	0.000000e+00	0.000000e+00	0.000000e+00	0.000000e+00	0.000000e+00	0.000000e+00	0.000000e+00	0.000000e+00	0.000000e+00	0.000000e+00	0.000000e+00	0.000000e+00	0.000000e+00	0.000000e+00	0.000000e+00	0.000000e+00	0.000000e+00	0.000000e+00	0.000000e+00	0.000000e+00	0.000000e+00	0.000000e+00	0.000000e+00	0.000000e+00	0.000000e+00	0.000000e+00	0.000000e+00	0.000000e+00	0.000000e+00	0.000000e+00	0.000000e+00	0.000000e+00	0.000000e+00	0.000000e+00	0.000000e+00	0.000000e+00	0.000000e+00	0.000000e+00	0.000000e+00	0.000000e+00	0.000000e+00	0.000000e+00	0.000000e+00	0.000000e+00	0.000000e+00	0.000000e+00	0.000000e+00	0.000000e+00	0.000000e+00	0.000000e+00	0.000000e+00	0.000000e+00	0.000000e+00	0.000000e+00	0.000000e+00	0.000000e+00	0.000000e+00	0.000000e+00	0.000000e+00	0.000000e+00	0.000000e+00	0.000000e+00	0.000000e+00	0.000000e+00	0.000000e+00	0.000000e+00	0.000000e+00	0.000000e+00	0.000000e+00	0.000000e+00	0.000000e+00	0.000000e+00	0.000000e+00	0.000000e+00	0.000000e+00	0.000000e+00	0.000000e+00	0.000000e+00	0.000000e+00	0.000000e+00	0.000000e+00	0.000000e+00	0.000000e+00	0.000000e+00	0.000000e+00	0.000000e+00	0.000000e+00	0.000000e+00	0.000000e+00	0.000000e+00	0.000000e+00	0.000000e+00	0.000000e+00	0.000000e+00	0.000000e+00	0.000000e+00	0.000000e+00	0.000000e+00	0.000000e+00	0.000000e+00	0.000000e+00	0.000000e+00	0.000000e+00	0.000000e+00	0.000000e+00	0.000000e+00	0.000000e+00	0.000000e+00	0.000000e+00	0.000000e+00	0.000000e+00	0.000000e+00	0.000000e+00	0.000000e+00	0.000000e+00	0.000000e+00	0.000000e+00	0.000000e+00	0.000000e+00	0.000000e+00	0.000000e+00	0.000000e+00	0.000000e+00	0.000000e+00	0.000000e+00	0.000000e+00	0.000000e+00	0.000000e+00	0.000000e+00	0.000000e+00	0.000000e+00	0.000000e+00	0.000000e+00	0.000000e+00	0.000000e+00	0.000000e+00	0.000000e+00	0.000000e+00	0.000000e+00	0.000000e+00	0.000000e+00	0.000000e+00	0.000000e+00	0.000000e+00	0.000000e+00	0.000000e+00	0.000000e+00	0.000000e+00	0.000000e+00	0.000000e+00	0.000000e+00	0.000000e+00	0.000000e+00	0.000000e+00	0.000000e+00	0.000000e+00	0.000000e+00	0.000000e+00	0.000000e+00	0.000000e+00	0.000000e+00	0.000000e+00	0.000000e+00	0.000000e+00	0.000000e+00	0.000000e+00	0.000000e+00	0.000000e+00	0.000000e+00	0.000000e+00	0.000000e+00	0.000000e+00	0.000000e+00	0.000000e+00	0.000000e+00	0.000000e+00	0.000000e+00	0.000000e+00	0.000000e+00	0.000000e+00	0.000000e+00	0.000000e+00	0.000000e+00	0.000000e+00	0.000000e+00	0.000000e+00	0.000000e+00	0.000000e+00	0.000000e+00	0.000000e+00	0.000000e+00	0.000000e+00	0.000000e+00	0.000000e+00	0.000000e+00	0.000000e+00	0.000000e+00	0.000000e+00	0.000000e+00	0.000000e+00	0.000000e+00	0.000000e+00	0.000000e+00	0.000000e+00	0.000000e+00	0.000000e+00	0.000000e+00	0.000000e+00	0.000000e+00	0.000000e+00	0.000000e+00	0.000000e+00	0.000000e+00	0.000000e+00	0.000000e+00	0.000000e+00	0.000000e+00	0.000000e+00	0.000000e+00	0.000000e+00	0.000000e+00	0.000000e+00	0.000000e+00	0.000000e+00	0.000000e+00	0.000000e+00	0.000000e+00	0.000000e+00	0.000000e+00	0.000000e+00	0.000000e+00	0.000000e+00	0.000000e+00	0.000000e+00	0.000000e+00	0.000000e+00	0.000000e+00	0.000000e+00	0.000000e+00	0.000000e+00	0.000000e+00	0.000000e+00	0.000000e+00	0.000000e+00	0.000000e+00	0.000000e+00	0.000000e+00	0.000000e+00	0.000000e+00	0.000000e+00	0.000000e+00	0.000000e+00	0.000000e+00	0.000000e+00	0.000000e+00	0.000000e+00	0.000000e+00	0.000000e+00	0.000000e+00	0.000000e+00	0.000000e+00	0.000000e+00	0.000000e+00	0.000000e+00	0.000000e+00	0.000000e+00	0.000000e+00	0.000000e+00	0.000000e+00	0.000000e+00	0.000000e+00	0.000000e+00	0.000000e+00	0.000000e+00	0.000000e+00	0.000000e+00	0.000000e+00	0.000000e+00	0.000000e+00	0.000000e+00	0.000000e+00	0.000000e+00	0.000000e+00	0.000000e+00	0.000000e+00	0.000000e+00	0.000000e+00	0.000000e+00	0.000000e+00	0.000000e+00	0.000000e+00	0.000000e+00	0.000000e+00	0.000000e+00	0.000000e+00	0.000000e+00	0.000000e+00	0.000000e+00	0.000000e+00	0.000000e+00	0.000000e+00	0.000000e+00	0.000000e+00	0.000000e+00	0.000000e+00	0.000000e+00	0.000000e+00	0.000000e+00	0.000000e+00	0.000000e+00	0.000000e+00	0.000000e+00	0.000000e+00	0.000000e+00	0.000000e+00	0.000000e+00	0.000000e+00	0.000000e+00	0.000000e+00	0.000000e+00	0.000000e+00	0.000000e+00	0.000000e+00	0.000000e+00	0.000000e+00	0.000000e+00	0.000000e+00	0.000000e+00	0.000000e+00	0.000000e+00	0.000000e+00	0.000000e+00	0.000000e+00	0.000000e+00	0.000000e+00	0.000000e+00	0.000000e+00	0.000000e+00	0.000000e+00	0.000000e+00
0.000000e+00	0.000000e+00	0.000000e+00	0.000000e+00	0.000000e+00	0.000000e+00	0.000000e+00	0.000000e+00	0.000000e+00	0.000000e+00	0.000000e+00	0.000000e+00	0.000000e+00	0.000000e+00	0.000000e+00	0.000000e+00	0.000000e+00	0.000000e+00	0.000000e+00	0.000000e+00	0.000000e+00	0.000000e+00	0.000000e+00	0.000000e+00	0.000000e+00	0.000000e+00	0.000000e+00	0.000000e+00	0.000000e+00	0.000000e+00	0.000000e+00	0.000000e+00	0.000000e+00	0.000000e+00	0.000000e+00	0.000000e+00	0.000000e+00	0.000000e+00	0.000000e+00	0.000000e+00	0.000000e+00	0.000000e+00	0.000000e+00	0.000000e+00	0.000000e+00	0.000000e+00	0.000000e+00	0.000000e+00	0.000000e+00	0.000000e+00	0.000000e+00	0.000000e+00	0.000000e+00	0.000000e+00	0.000000e+00	0.000000e+00	0.000000e+00	0.000000e+00	0.000000e+00	0.000000e+00	0.000000e+00	0.000000e+00	0.000000e+00	0.000000e+00	0.000000e+00	0.000000e+00	0.000000e+00	0.000000e+00	0.000000e+00	0.000000e+00	0.000000e+00	0.000000e+00	0.000000e+00	0.000000e+00	0.000000e+00	0.000000e+00	0.000000e+00	0.000000e+00	0.000000e+00	0.000000e+00	0.000000e+00	0.000000e+00	0.000000e+00	0.000000e+00	0.000000e+00	0.000000e+00	0.000000e+00	0.000000e+00	0.000000e+00	0.000000e+00	0.000000e+00	0.000000e+00	0.000000e+00	0.000000e+00	0.000000e+00	0.000000e+00	0.000000e+00	0.000000e+00	0.000000e+00	0.000000e+00	0.000000e+00	0.000000e+00	0.000000e+00	0.000000e+00	0.000000e+00	0.000000e+00	0.000000e+00	0.000000e+00	0.000000e+00	0.000000e+00	0.000000e+00	0.000000e+00	0.000000e+00	0.000000e+00	0.000000e+00	0.000000e+00	0.000000e+00	0.000000e+00	0.000000e+00	0.000000e+00	0.000000e+00	0.000000e+00	0.000000e+00	0.000000e+00	0.000000e+00	0.000000e+00	0.000000e+00	0.000000e+00	0.000000e+00	0.000000e+00	0.000000e+00	0.000000e+00	0.000000e+00	0.000000e+00	0.000000e+00	0.000000e+00	0.000000e+00	0.000000e+00	0.000000e+00	0.000000e+00	0.000000e+00	0.000000e+00	0.000000e+00	0.000000e+00	0.000000e+00	0.000000e+00	0.000000e+00	0.000000e+00	0.000000e+00	0.000000e+00	0.000000e+00	0.000000e+00	0.000000e+00	0.000000e+00	0.000000e+00	0.000000e+00	0.000000e+00	0.000000e+00	0.000000e+00	0.000000e+00	0.000000e+00	0.000000e+00	0.000000e+00	0.000000e+00	0.000000e+00	0.000000e+00	0.000000e+00	0.000000e+00	0.000000e+00	0.000000e+00	0.000000e+00	0.000000e+00	0.000000e+00	0.000000e+00	0.000000e+00	0.000000e+00	0.000000e+00	0.000000e+00	0.000000e+00	0.000000e+00	0.000000e+00	0.000000e+00	0.000000e+00	0.000000e+00	0.000000e+00	0.000000e+00	0.000000e+00	0.000000e+00	0.000000e+00	0.000000e+00	0.000000e+00	0.000000e+00	0.000000e+00	0.000000e+00	0.000000e+00	0.000000e+00	0.000000e+00	0.000000e+00	0.000000e+00	0.000000e+00	0.000000e+00	0.000000e+00	0.000000e+00	0.000000e+00	0.000000e+00	0.000000e+00	0.000000e+00	0.000000e+00	0.000000e+00	0.000000e+00	0.000000e+00	0.000000e+00	0.000000e+00	0.000000e+00	0.000000e+00	0.000000e+00	0.000000e+00	0.000000e+00	0.000000e+00	0.000000e+00	0.000000e+00	0.000000e+00	0.000000e+00	0.000000e+00	0.000000e+00	0.000000e+00	0.000000e+00	0.000000e+00	0.000000e+00	0.000000e+00	0.000000e+00	0.000000e+00	0.000000e+00	0.000000e+00	0.000000e+00	0.000000e+00	0.000000e+00	0.000000e+00	0.000000e+00	0.000000e+00	0.000000e+00	0.000000e+00	0.000000e+00	0.000000e+00	0.000000e+00	0.000000e+00	0.000000e+00	0.000000e+00	0.000000e+00	0.000000e+00	0.000000e+00	0.000000e+00	0.000000e+00	0.000000e+00	0.000000e+00	0.000000e+00	0.000000e+00	0.000000e+00	0.000000e+00	0.000000e+00	0.000000e+00	0.000000e+00	0.000000e+00	0.000000e+00	0.000000e+00	0.000000e+00	0.000000e+00	0.000000e+00	0.000000e+00	0.000000e+00	0.000000e+00	0.000000e+00	0.000000e+00	0.000000e+00	0.000000e+00	0.000000e+00	0.000000e+00	0.000000e+00	0.000000e+00	0.000000e+00	0.000000e+00	0.000000e+00	0.000000e+00	0.000000e+00	0.000000e+00	0.000000e+00	0.000000e+00	0.000000e+00	0.000000e+00	0.000000e+00	0.000000e+00	0.000000e+00	0.000000e+00	0.000000e+00	0.000000e+00	0.000000e+00	0.000000e+00	0.000000e+00	0.000000e+00	0.000000e+00	0.000000e+00	0.000000e+00	0.000000e+00	0.000000e+00	0.000000e+00	0.000000e+00	0.000000e+00	0.000000e+00	0.000000e+00	0.000000e+00	0.000000e+00	0.000000e+00	0.000000e+00	0.000000e+00	0.000000e+00	0.000000e+00	0.000000e+00	0.000000e+00	0.000000e+00	0.000000e+00	0.000000e+00	0.000000e+00	0.000000e+00	0.000000e+00	0.000000e+00	0.000000e+00	0.000000e+00	0.000000e+00	0.000000e+00	0.000000e+00	0.000000e+00	0.000000e+00	0.000000e+00	0.000000e+00	0.000000e+00	0.000000e+00	0.000000e+00	0.000000e+00	0.000000e+00	0.000000e+00	0.000000e+00	0.000000e+00	0.000000e+00	0.000000e+00	0.000000e+00	0.000000e+00	0.000000e+00	0.000000e+00	0.000000e+00	0.000000e+00	0.000000e+00	0.000000e+00	0.000000e+00	0.000000e+00	0.000000e+00	0.000000e+00	0.000000e+00	0.000000e+00	0.000000e+00	0.000000e+00	0.000000e+00
-1.966453e+00	-6.192780e-02	1.972593e-01	-5.222828e-02	2.425382e-01	-2.518068e-01	-1.889677e-01	5.050954e-01	-2.274561e-01	1.881373e-01	5.712008e-02	1.439863e-01	-4.564206e-03	3.735075e-01	4.233067e-01	-1.160634e-01	4.139430e-01	3.413254e-01	1.618592e-02	-1.391747e-01	-3.334350e-01	-5.865138e-01	-5.161885e-01	-1.314270e-01	-3.071242e-01	-7.782383e-01	-2.643760e-01	7.814198e-02	6.273078e-02	2.651389e-01	4.619557e-01	2.220803e-02	9.667179e-01	4.543099e-01	5.859793e-02	4.401882e-01	4.562027e-01	9.930835e-02	-1.572577e-01	-9.466867e-01	-2.668562e-01	-3.417322e-01	-4.188342e-01	-3.886255e-01	-2.442982e-01	1.309073e-01	2.834484e-01	1.466037e-01	2.192039e-01	5.619896e-01	2.354643e-01	8.679217e-01	6.055555e-01	-5.502005e-02	5.348629e-01	4.609921e-01	1.735629e-01	-1.759987e-01	-3.848224e-01	-3.334934e-01	-4.849310e-01	-8.207896e-01	-9.155844e-01	-1.017667e-01	-6.983691e-02	3.201191e-01	5.964096e-02	3.483771e-01	5.987478e-01	2.401813e-01	7.386985e-01	5.156641e-01	3.462750e-01	3.331146e-01	2.798395e-01	2.964164e-01	-1.737733e-02	-3.663476e-01	-2.422956e-01	-5.814331e-01	-3.304207e-01	-8.630674e-01	-9.770445e-02	1.263012e-01	3.086271e-01	2.170464e-01	5.670815e-01	4.981508e-01	3.496858e-01	9.376139e-01	5.457064e-01	5.480103e-01	3.642282e-01	3.995147e-01	2.486447e-01	-2.125519e-01	-5.584695e-02	-2.732745e-01	-3.854704e-01	-7.435115e-01	-6.281912e-01	-5.806284e-02	1.481693e-01	5.647105e-02	1.510876e-01	2.569353e-01	5.172255e-01	2.775512e-01	8.798829e-01	5.621199e-01	4.209552e-01	4.519669e-01	3.778150e-01	1.834259e-01	-7.778462e-02	-5.348691e-01	-2.647618e-01	-7.539978e-02	2.482034e-01	-4.368949e-01	2.403282e-01	1.911991e-01	-1.089741e-01	2.030180e-01	2.083149e-01	3.956637e-01	-2.058573e-02	4.530855e-01	1.585993e-01	-9.705795e-02	-9.340834e-02	6.615061e-02	-3.235750e-01	2.620678e-01	-3.146780e-01	1.693774e-01	1.437204e-01	2.063870e-01	3.313442e-01	-6.963645e-03	4.006978e-02	1.108519e-01	1.432572e-01	-1.884517e-01	-3.023969e-01	-1.706466e-01	-6.052224e-03	-1.062555e-01	-6.133551e-02	-3.106093e-01	-2.713839e-01	-2.422928e-01	-3.261173e-01	3.346844e-01	-2.076843e-01	-1.741532e-01	1.152215e-01	3.120931e-02	-1.650025e-02	-5.806312e-02	-1.936550e-01	-2.291151e-01	-2.291428e-01	3.767608e-02	-1.407963e-02	2.944700e-02	4.096330e-01	1.997445e-01	2.330464e-01	1.132634e-02	1.088736e-01	-7.582694e-02	2.314200e-01	3.882622e-03	3.335177e-01	-7.997096e-02	1.020732e-02	1.510823e-02	-1.459384e-01	-3.523572e-02	-5.101138e-02	-4.969246e-02	-2.480387e-01	4.362517e-02	-2.512585e-01	1.373277e-01	1.408718e-02	1.096085e-02	6.144831e-02	6.707043e-02	2.764330e-01	2.875030e-01	3.850640e-02	8.113794e-02	-4.977168e-02	1.115769e-01	5.374264e-02	-8.671449e-02	-8.049738e-02	7.170848e-03	-7.627531e-02	-1.640975e-01	-3.273261e-02	-2.609202e-01	-1.424310e-01	8.469482e-02	3.460139e-02	-9.560926e-02	-3.409596e-02	4.906540e-01	1.997115e-01	3.317592e-01	2.173426e-01	-1.685232e-01	3.246988e-01	-7.324847e-02	-1.301060e-01	-4.664008e-02	-1.263642e-01	5.204996e-02	-1.032280e-01	-1.498628e-01	-3.360010e-01	-2.691382e-01	-2.397079e-02	-1.134904e-01	-1.700684e-01	1.069206e-02	4.442985e-01	1.977528e-01	6.015817e-02	1.286399e-01	5.611699e-02	1.877697e-01	-1.947642e-02	-9.803002e-02	-9.247913e-02	-8.949905e-02	-8.956863e-02	-1.389810e-01	-1.149659e-01	-2.181004e-01	1.990195e-02	-3.910683e-02	-2.521728e-01	-2.309446e-01	6.397462e-02	2.411176e-01	6.084056e-01	5.743325e-01	-6.020363e-02	5.680572e-01	6.649421e-01	4.505401e-01	2.707978e-01	-2.926374e-01	1.296598e-01	-4.681691e-01	-5.846109e-01	-3.476103e-02	-1.318829e-01	-1.305649e-01	-4.895994e-01	-9.398243e-01	-1.027883e+00	1.574080e-01	2.304499e-01	2.291463e-01	2.691266e-01	4.506673e-01	3.659420e-01	5.763586e-01	3.088292e-01	6.145851e-02	2.115021e-01	-2.343878e-01	-4.686432e-01	-3.978284e-01	-1.352466e-01	-3.214267e-01	-3.086942e-01	-1.930749e-01	-1.045279e+00	-1.238042e+00	-1.092646e-01	5.192260e-02	8.630403e-02	4.264675e-02	4.359130e-01	6.204426e-01	5.682557e-01	5.327472e-02	-2.824799e-01	1.082783e-02	-3.425281e-01	-1.385790e-01	-1.655406e-01	-7.425521e-02	-5.512661e-01	-2.633961e-01	-3.703884e-01	2.451411e-02	3.393938e-01	-2.682991e-01	3.389823e-01	4.435946e-01	3.766842e-01	3.144711e-01	4.047419e-01	4.146074e-01	2.731848e-01	-2.440593e-01	-1.680439e-01	-4.763224e-02	-1.666665e-01	-4.524785e-01	-1.246627e-01	-1.382987e+00	-1.363980e+00	-2.336243e-01	-1.563805e-01	2.165567e-01	-3.173676e-01	2.697711e-01	4.496737e-02	2.172746e-01	4.954810e-01	-1.630766e-01	5.239612e-01	1.847240e-01	1.622791e-02	-6.037686e-02	-1.848780e-01	8.866466e-02	-4.284059e-01	-3.378852e-01	-9.642845e-01	-9.817680e-01	-1.945286e-01	3.104813e-01	2.309848e-02	-1.015026e-01	1.598035e-01	6.748249e-02	7.369117e-05	-1.036670e-02	8.798287e-02	-1.145405e-01	-8.992159e-02	-2.731190e-03	-8.121495e-02	9.579343e-02	-8.825544e-02	-5.589569e-02	-2.261642e-02	-2.295295e-01	6.224847e-02	1.432753e-01	-5.415645e-02	2.071323e-01	-1.064033e-02
-1.271930e+00	-2.076607e-01	-2.833499e-02	-1.014995e-01	-1.079549e-01	1.724012e-01	-3.140326e-01	-5.742895e-02	2.036867e-02	1.244757e-01	3.597221e-01	3.327998e-01	3.658791e-01	2.867249e-01	3.876190e-02	3.919151e-01	3.205165e-01	-1.069624e-01	-1.756312e-02	-8.035719e-02	-9.252632e-03	-1.592159e-01	-3.827991e-02	-1.445943e-01	-3.688551e-01	-1.408299e-01	-4.463762e-02	5.621917e-02	9.398494e-02	1.549701e-01	2.063347e-01	2.341789e-01	7.127030e-02	2.850160e-01	2.543109e-01	-2.611613e-01	-8.785305e-02	-2.335609e-02	-1.346895e-02	-5.478512e-02	3.977912e-02	1.224684e-01	-4.807998e-01	-1.311978e-02	-2.495152e-02	-1.789465e-01	1.480031e-01	-1.018346e-01	1.946100e-01	1.778582e-01	1.058253e-01	3.815337e-01	2.145162e-01	-2.866670e-01	4.935585e-02	7.911496e-02	-1.203070e-02	-1.957603e-01	4.615443e-02	6.590409e-02	-4.974786e-01	-1.288581e-01	1.620606e-02	-1.986616e-02	1.164446e-01	4.096639e-02	1.265659e-01	1.668443e-01	1.533104e-01	3.004428e-01	1.284444e-01	-3.267550e-01	4.751346e-02	-1.345857e-01	-1.658164e-02	-2.532410e-01	-6.650599e-02	-1.591084e-01	-1.736534e-01	-7.046252e-02	-4.874293e-02	9.695598e-02	1.232845e-01	-3.731374e-02	2.218879e-01	3.131082e-01	1.763666e-01	3.167989e-01	1.700947e-01	-3.670856e-01	-1.457473e-01	-8.300789e-02	-9.666497e-03	-1.639967e-01	-3.976383e-02	-6.435008e-02	-4.502533e-01	-2.317340e-01	4.333695e-02	4.028724e-02	2.290013e-01	6.395333e-02	2.684930e-01	3.621536e-01	8.020311e-02	3.049125e-01	3.085211e-01	-4.189412e-01	6.583302e-03	5.820396e-02	-4.021125e-03	1.176805e-02	-1.729539e-02	2.588639e-02	-1.770363e-01	-2.948201e-01	9.654678e-03	-3.383751e-01	1.031373e-01	-1.591602e-01	2.429403e-01	2.237487e-01	-1.199852e-02	3.831655e-01	1.993556e-01	-2.065869e-01	2.188876e-01	-2.831410e-02	-2.485199e-03	1.255980e-01	-1.180645e-02	5.462128e-02	3.306478e-01	-7.095274e-02	2.107990e-01	-2.479809e-01	-1.597999e-01	-2.022683e-01	-2.261412e-03	-2.072440e-01	-1.895235e-01	1.923874e-01	1.873322e-01	-2.568914e-01	-1.678470e-01	-7.540678e-03	-7.347778e-04	-1.652450e-02	-3.287214e-03	-1.284165e-02	2.256492e-02	-2.671117e-02	-3.384601e-02	-2.227743e-01	-3.729752e-02	-1.439018e-01	7.840732e-02	2.515268e-01	-1.170706e-01	2.107360e-01	3.675570e-01	-1.211000e-01	1.986670e-01	-4.194989e-03	-3.895167e-04	-9.296234e-03	-1.787756e-03	-6.779323e-03	-9.560222e-02	-2.002562e-01	-2.231894e-02	7.435579e-02	-1.018037e-01	-4.324724e-02	2.060006e-01	4.838180e-02	-2.334547e-02	-2.237848e-01	3.069542e-01	-9.026393e-02	2.063059e-01	-4.600949e-03	-3.900350e-04	-1.032948e-02	-1.882249e-03	-6.683842e-03	2.624057e-01	2.320524e-02	-1.106022e-01	-8.777208e-02	1.000910e-02	5.240707e-02	-3.088417e-01	6.564833e-02	-2.219062e-02	-1.991148e-01	-1.403909e-01	2.834655e-01	-2.879779e-02	-4.957726e-03	-3.921105e-04	-1.108938e-02	-1.970102e-03	-6.598266e-03	9.270082e-02	8.222619e-02	-1.907195e-02	1.592026e-01	1.998251e-01	2.314701e-01	-2.739992e-01	-8.223312e-02	1.508005e-01	-2.892928e-01	-3.750619e-01	1.862829e-01	1.297997e-01	-2.478268e-03	-2.112333e-04	-5.529600e-03	-1.016330e-03	-3.656104e-03	3.140596e-01	1.297350e-01	2.967326e-02	7.638034e-02	1.748045e-01	2.557747e-02	-3.436171e-01	-2.118725e-01	-6.643435e-02	-2.843455e-01	-2.184641e-02	6.430581e-02	-2.866971e-02	2.476961e-01	-3.283756e-03	-8.470473e-02	8.229627e-02	4.137600e-02	1.847120e-01	2.606036e-01	-1.305514e-01	2.335526e-01	-1.985653e-01	8.485414e-02	-7.687807e-01	-9.958188e-01	1.103356e-01	7.727017e-02	4.321162e-01	5.028914e-01	-5.759946e-03	1.284668e-01	-5.265385e-03	2.223932e-01	7.252095e-02	-8.379874e-02	2.820796e-01	2.088312e-01	2.202283e-02	1.627928e-02	-1.077280e-01	-1.779452e-01	-6.517000e-01	-1.050093e+00	-3.205158e-02	3.246742e-01	4.818157e-01	4.191280e-01	-1.781704e-01	-1.456494e-02	-1.289647e-03	6.424351e-02	-6.078277e-03	-2.205429e-02	3.583050e-01	2.843397e-02	-7.950741e-02	1.392259e-01	-2.767288e-01	-5.764444e-02	3.087570e-01	5.204337e-02	1.229162e-02	-3.675121e-01	-3.439878e-01	4.131305e-01	2.331344e-01	1.963617e-02	9.305271e-02	3.465393e-01	6.632091e-02	8.150665e-02	5.254624e-01	-5.616053e-02	1.776047e-02	-3.932933e-02	-2.806604e-01	-5.400929e-02	1.754784e-01	2.100799e-01	-4.762920e-02	-7.336905e-01	-8.405458e-01	3.558591e-01	2.091796e-01	7.122780e-02	-2.189683e-03	3.169387e-01	-1.067302e-02	-3.638659e-02	2.966349e-01	5.020831e-01	1.864528e-01	4.592647e-02	-3.537624e-01	4.693079e-02	3.069216e-02	1.933092e-01	-3.484678e-01	-8.095377e-01	-6.233166e-01	3.231726e-01	6.835254e-02	-1.687104e-03	-1.587886e-04	-3.750638e-03	-7.233987e-04	-2.786562e-03	-7.945799e-02	1.433081e-03	-4.930068e-02	1.034416e-01	9.578323e-02	-5.679755e-02	2.010911e-01	-2.796894e-02	-5.019112e-02	1.905056e-01	-3.103627e-01	-7.658303e-02
-1.351961e+00	6.786849e-01	1.203623e+00	9.712530e-01	1.242594e+00	6.344957e-01	2.420241e-01	3.807798e-01	8.567073e-02	-2.174930e-01	-7.563028e-02	-2.411178e-01	-1.857003e-01	-6.869560e-02	-9.498002e-03	-5.463452e-01	-1.783418e-01	-2.202988e-01	-7.354064e-02	7.092782e-01	7.627558e-02	-2.978831e-01	-1.039148e-01	1.519319e-01	1.617691e-01	-6.554880e-01	-2.875376e-01	-1.403820e-01	-2.325886e-02	-2.614818e-02	1.632112e-01	-2.167188e-01	3.694617e-01	-2.544599e-02	-3.703674e-01	2.404387e-01	2.617682e-01	-2.503802e-01	8.393647e-01	-6.406421e-01	-1.519787e-01	2.699592e-01	1.027599e-01	-6.477600e-02	-1.982917e-01	-3.564470e-01	-2.609050e-01	4.052600e-03	-1.403397e-01	-1.505274e-01	-1.199043e-02	1.835045e-01	-7.130605e-02	-2.928105e-01	3.219257e-01	3.038337e-01	-2.790912e-01	5.948045e-01	-1.092138e-01	-1.908577e-03	-1.445068e-01	-3.007883e-01	-4.498343e-01	-5.980747e-02	-3.064910e-01	-8.735136e-01	-1.717010e-01	-3.856837e-01	-2.009959e-02	-2.092822e-01	1.691656e-01	-9.724373e-02	2.155631e-01	1.591946e-01	1.152689e-01	-1.918625e-01	7.993212e-01	-1.632604e-01	-4.084161e-03	-1.319503e-01	9.911242e-02	-5.384955e-01	-1.063702e-01	-4.870192e-01	-5.157574e-01	4.879372e-02	-9.678976e-02	4.721715e-02	-3.160512e-01	1.592739e-01	-1.797196e-01	3.640257e-01	2.325745e-01	2.579557e-01	-9.478582e-02	6.363154e-01	1.840855e-01	1.171352e-01	-2.160852e-01	-1.968911e-01	-4.236410e-01	1.650294e-02	-2.590476e-01	-6.237418e-01	-1.398691e-01	-5.231875e-02	1.524716e-02	-7.053511e-02	1.866883e-01	-2.338318e-01	3.970630e-01	3.348630e-01	2.356266e-01	-1.938058e-01	2.178320e-01	-2.899852e-01	-1.176315e-02	3.785489e-01	-2.033026e-02	-2.800941e-02	3.437379e-01	-2.681045e-02	-3.961938e-01	-3.906725e-01	3.337385e-01	1.954099e-01	-8.513800e-02	2.640150e-01	-7.538063e-02	-1.222899e-01	2.033605e-01	4.035478e-01	-8.710371e-01	4.844509e-02	-2.101886e-01	9.258529e-02	-1.544294e-01	-1.463771e-01	-8.165692e-02	1.191668e-01	2.043930e-01	-1.794733e-01	-2.690275e-01	1.313738e-01	-6.893855e-02	-1.449854e-01	1.388943e-01	1.298441e-02	2.527651e-01	4.760048e-01	2.269217e-01	-3.593727e-01	7.824845e-02	-2.027826e-01	2.396897e-02	-2.026152e-01	-1.631559e-01	-2.284067e-01	-3.077180e-01	-1.070698e-01	-1.687699e-01	-4.394262e-02	-5.899329e-02	-3.425160e-02	1.699697e-01	2.212822e-01	4.262778e-01	1.109645e-01	1.666638e-01	3.756977e-01	2.444384e-01	-3.541899e-01	-1.885611e-01	-7.526673e-02	-1.504670e-01	-8.338071e-02	2.001674e-01	-1.298204e-01	7.064043e-02	3.796794e-02	-5.409514e-02	-1.541043e-01	-1.417257e-01	-6.112268e-02	1.571289e-01	6.691327e-01	4.977921e-02	2.648861e-01	1.747802e-01	-8.926649e-02	-2.078932e-01	-7.080665e-02	-6.354436e-02	4.713659e-02	2.269913e-02	-3.028903e-01	6.670724e-02	-1.531292e-01	-3.570160e-02	-1.859225e-01	-4.355807e-02	-1.207635e-01	1.363274e-01	2.319988e-01	2.525770e-01	-2.226856e-01	1.321375e-01	2.034324e-01	3.323273e-01	-3.611009e-01	4.077026e-02	-5.489230e-02	-1.117659e-01	-6.093590e-02	-3.791613e-02	9.458179e-02	1.266948e-01	2.188527e-01	-7.741411e-02	6.325988e-02	-1.050590e-01	-1.097168e-01	-3.718294e-02	2.109580e-01	4.974939e-02	7.474444e-02	1.985238e-01	-2.123313e-02	-3.960612e-01	3.457192e-02	-3.592338e-02	-7.449463e-02	-3.995870e-02	-1.870294e-01	-1.078303e-01	1.743450e-03	1.975760e-01	6.828224e-02	1.621534e-02	1.159696e-01	1.121638e-01	-7.133573e-02	-1.138593e-02	1.265342e-01	2.865043e-01	1.544951e-01	-1.277743e-01	7.622794e-02	5.691808e-01	-1.000116e-01	1.080147e-01	1.977125e-01	3.578019e-01	2.775066e-01	1.889910e-01	7.388514e-01	6.357059e-02	1.659732e-01	-1.033545e-01	1.020072e-05	-4.640354e-01	-7.268115e-01	-6.163292e-02	-3.996360e-01	-4.889990e-01	3.243720e-01	2.499552e-01	2.223344e-01	-3.363135e-01	-2.891747e-01	-2.342609e-01	2.744801e-01	-1.579745e-02	7.503009e-02	7.847570e-01	5.425074e-01	1.343708e-01	2.809508e-01	6.444032e-02	-4.784943e-01	-8.567308e-01	6.537789e-01	-4.577021e-01	-8.571565e-01	5.089695e-01	-3.215091e-01	-9.629093e-02	7.910111e-02	2.405288e-01	-1.052738e-01	3.117609e-01	2.493888e-02	1.034032e-01	1.600092e-02	1.485720e-02	-2.517508e-01	-2.273911e-01	1.826887e-01	6.959009e-04	5.745998e-01	-3.760955e-01	-1.332889e-01	3.718907e-01	-5.408053e-02	-1.123398e-01	1.893599e-01	-1.482195e-01	1.304261e-01	-1.195843e-01	3.180115e-01	2.855967e-01	5.871622e-01	6.737276e-01	3.639675e-01	3.430508e-01	1.828607e-01	6.601242e-01	-6.334257e-01	-6.342524e-01	-1.782251e-01	-1.308430e+00	-9.916884e-01	5.248832e-01	-3.842821e-01	-1.545686e-01	-1.768577e-01	-4.304007e-01	-2.797816e-01	1.706513e-01	3.143066e-01	4.116303e-01	6.798260e-01	6.763267e-01	2.372726e-01	2.445860e-01	2.186937e-01	-2.213348e-01	-4.181787e-01	1.832248e-02	-6.102489e-01	-1.145068e+00	9.165540e-01	-1.191072e-01	-1.125502e-01	-2.850465e-02	-5.955662e-02	-3.173226e-02	-6.617274e-02	-8.673975e-02	-7.193558e-02	3.707565e-03	-8.874798e-02	-6.112275e-02	3.870914e-02	-5.841186e-02	-2.403977e-02	3.846825e-01	-1.827004e-02	7.918120e-02	4.705888e-01	-1.031471e-01
0.000000e+00	0.000000e+00	0.000000e+00	0.000000e+00	0.000000e+00	0.000000e+00	0.000000e+00	0.000000e+00	0.000000e+00	0.000000e+00	0.000000e+00	0.000000e+00	0.000000e+00	0.000000e+00	0.000000e+00	0.000000e+00	0.000000e+00	0.000000e+00	0.000000e+00	0.000000e+00	0.000000e+00	0.000000e+00	0.000000e+00	0.000000e+00	0.000000e+00	0.000000e+00	0.000000e+00	0.000000e+00	0.000000e+00	0.000000e+00	0.000000e+00	0.000000e+00	0.000000e+00	0.000000e+00	0.000000e+00	0.000000e+00	0.000000e+00	0.000000e+00	0.000000e+00	0.000000e+00	0.000000e+00	0.000000e+00	0.000000e+00	0.000000e+00	0.000000e+00	0.000000e+00	0.000000e+00	0.000000e+00	0.000000e+00	0.000000e+00	0.000000e+00	0.000000e+00	0.000000e+00	0.000000e+00	0.000000e+00	0.000000e+00	0.000000e+00	0.000000e+00	0.000000e+00	0.000000e+00	0.000000e+00	0.000000e+00	0.000000e+00	0.000000e+00	0.000000e+00	0.000000e+00	0.000000e+00	0.000000e+00	0.000000e+00	0.000000e+00	0.000000e+00	0.000000e+00	0.000000e+00	0.000000e+00	0.000000e+00	0.000000e+00	0.000000e+00	0.000000e+00	0.000000e+00	0.000000e+00	0.000000e+00	0.000000e+00	0.000000e+00	0.000000e+00	0.000000e+00	0.000000e+00	0.000000e+00	0.000000e+00	0.000000e+00	0.000000e+00	0.000000e+00	0.000000e+00	0.000000e+00	0.000000e+00	0.000000e+00	0.000000e+00	0.000000e+00	0.000000e+00	0.000000e+00	0.000000e+00	0.000000e+00	0.000000e+00	0.000000e+00	0.000000e+00	0.000000e+00	0.000000e+00	0.000000e+00	0.000000e+00	0.000000e+00	0.000000e+00	0.000000e+00	0.000000e+00	0.000000e+00	0.000000e+00	0.000000e+00	0.000000e+00	0.000000e+00	0.000000e+00	0.000000e+00	0.000000e+00	0.000000e+00	0.000000e+00	0.000000e+00	0.000000e+00	0.000000e+00	0.000000e+00	0.000000e+00	0.000000e+00	0.000000e+00	0.000000e+00	0.000000e+00	0.000000e+00	0.000000e+00	0.000000e+00	0.000000e+00	0.000000e+00	0.000000e+00	0.000000e+00	0.000000e+00	0.000000e+00	0.000000e+00	0.000000e+00	0.000000e+00	0.000000e+00	0.000000e+00	0.000000e+00	0.000000e+00	0.000000e+00	0.000000e+00	0.000000e+00	0.000000e+00	0.000000e+00	0.000000e+00	0.000000e+00	0.000000e+00	0.000000e+00	0.000000e+00	0.000000e+00	0.000000e+00	0.000000e+00	0.000000e+00	0.000000e+00	0.000000e+00	0.000000e+00	0.000000e+00	0.000000e+00	0.000000e+00	0.000000e+00	0.000000e+00	0.000000e+00	0.000000e+00	0.000000e+00	0.000000e+00	0.000000e+00	0.000000e+00	0.000000e+00	0.000000e+00	0.000000e+00	0.000000e+00	0.000000e+00	0.000000e+00	0.000000e+00	0.000000e+00	0.000000e+00	0.000000e+00	0.000000e+00	0.000000e+00	0.000000e+00	0.000000e+00	0.000000e+00	0.000000e+00	0.000000e+00	0.000000e+00	0.000000e+00	0.000000e+00	0.000000e+00	0.000000e+00	0.000000e+00	0.000000e+00	0.000000e+00	0.000000e+00	0.000000e+00	0.000000e+00	0.000000e+00	0.000000e+00	0.000000e+00	0.000000e+00	0.000000e+00	0.000000e+00	0.000000e+00	0.000000e+00	0.000000e+00	0.000000e+00	0.000000e+00	0.000000e+00	0.000000e+00	0.000000e+00	0.000000e+00	0.000000e+00	0.000000e+00	0.000000e+00	0.000000e+00	0.000000e+00	0.000000e+00	0.000000e+00	0.000000e+00	0.000000e+00	0.000000e+00	0.000000e+00	0.000000e+00	0.000000e+00	0.000000e+00	0.000000e+00	0.000000e+00	0.000000e+00	0.000000e+00	0.000000e+00	0.000000e+00	0.000000e+00	0.000000e+00	0.000000e+00	0.000000e+00	0.000000e+00	0.000000e+00	0.000000e+00	0.000000e+00	0.000000e+00	0.000000e+00	0.000000e+00	0.000000e+00	0.000000e+00	0.000000e+00	0.000000e+00	0.000000e+00	0.000000e+00	0.000000e+00	0.000000e+00	0.000000e+00	0.000000e+00	0.000000e+00	0.000000e+00	0.000000e+00	0.000000e+00	0.000000e+00	0.000000e+00	0.000000e+00	0.000000e+00	0.000000e+00	0.000000e+00	0.000000e+00	0.000000e+00	0.000000e+00	0.000000e+00	0.000000e+00	0.000000e+00	0.000000e+00	0.000000e+00	0.000000e+00	0.000000e+00	0.000000e+00	0.000000e+00	0.000000e+00	0.000000e+00	0.000000e+00	0.000000e+00	0.000000e+00	0.000000e+00	0.000000e+00	0.000000e+00	0.000000e+00	0.000000e+00	0.000000e+00	0.000000e+00	0.000000e+00	0.000000e+00	0.000000e+00	0.000000e+00	0.000000e+00	0.000000e+00	0.000000e+00	0.000000e+00	0.000000e+00	0.000000e+00	0.000000e+00	0.000000e+00	0.000000e+00	0.000000e+00	0.000000e+00	0.000000e+00	0.000000e+00	0.000000e+00	0.000000e+00	0.000000e+00	0.000000e+00	0.000000e+00	0.000000e+00	0.000000e+00	0.000000e+00	0.000000e+00	0.000000e+00	0.000000e+00	0.000000e+00	0.000000e+00	0.000000e+00	0.000000e+00	0.000000e+00	0.000000e+00	0.000000e+00	0.000000e+00	0.000000e+00	0.000000e+00	0.000000e+00	0.000000e+00	0.000000e+00	0.000000e+00	0.000000e+00	0.000000e+00	0.000000e+00	0.000000e+00	0.000000e+00	0.000000e+00	0.000000e+00	0.000000e+00	0.000000e+00	0.000000e+00	0.000000e+00	0.000000e+00	0.000000e+00	0.000000e+00	0.000000e+00	0.000000e+00	0.000000e+00	0.000000e+00	0.000000e+00	0.000000e+00	0.000000e+00	0.000000e+00	0.000000e+00	0.000000e+00	0.000000e+00	0.000000e+00
0.000000e+00	0.000000e+00	0.000000e+00	0.000000e+00	0.000000e+00	0.000000e+00	0.000000e+00	0.000000e+00	0.000000e+00	0.000000e+00	0.000000e+00	0.000000e+00	0.000000e+00	0.000000e+00	0.000000e+00	0.000000e+00	0.000000e+00	0.000000e+00	0.000000e+00	0.000000e+00	0.000000e+00	0.000000e+00	0.000000e+00	0.000000e+00	0.000000e+00	0.000000e+00	0.000000e+00	0.000000e+00	0.000000e+00	0.000000e+00	0.000000e+00	0.000000e+00	0.000000e+00	0.000000e+00	0.000000e+00	0.000000e+00	0.000000e+00	0.000000e+00	0.000000e+00	0.000000e+00	0.000000e+00	0.000000e+00	0.000000e+00	0.000000e+00	0.000000e+00	0.000000e+00	0.000000e+00	0.000000e+00	0.000000e+00	0.000000e+00	0.000000e+00	0.000000e+00	0.000000e+00	0.000000e+00	0.000000e+00	0.000000e+00	0.000000e+00	0.000000e+00	0.000000e+00	0.000000e+00	0.000000e+00	0.000000e+00	0.000000e+00	0.000000e+00	0.000000e+00	0.000000e+00	0.000000e+00	0.000000e+00	0.000000e+00	0.000000e+00	0.000000e+00	0.000000e+00	0.000000e+00	0.000000e+00	0.000000e+00	0.000000e+00	0.000000e+00	0.000000e+00	0.000000e+00	0.000000e+00	0.000000e+00	0.000000e+00	0.000000e+00	0.000000e+00	0.000000e+00	0.000000e+00	0.000000e+00	0.000000e+00	0.000000e+00	0.000000e+00	0.000000e+00	0.000000e+00	0.000000e+00	0.000000e+00	0.000000e+00	0.000000e+00	0.000000e+00	0.000000e+00	0.000000e+00	0.000000e+00	0.000000e+00	0.000000e+00	0.000000e+00	0.000000e+00	0.000000e+00	0.000000e+00	0.000000e+00	0.000000e+00	0.000000e+00	0.000000e+00	0.000000e+00	0.000000e+00	0.000000e+00	0.000000e+00	0.000000e+00	0.000000e+00	0.000000e+00	0.000000e+00	0.000000e+00	0.000000e+00	0.000000e+00	0.000000e+00	0.000000e+00	0.000000e+00	0.000000e+00	0.000000e+00	0.000000e+00	0.000000e+00	0.000000e+00	0.000000e+00	0.000000e+00	0.000000e+00	0.000000e+00	0.000000e+00	0.000000e+00	0.000000e+00	0.000000e+00	0.000000e+00	0.000000e+00	0.000000e+00	0.000000e+00	0.000000e+00	0.000000e+00	0.000000e+00	0.000000e+00	0.000000e+00	0.000000e+00	0.000000e+00	0.000000e+00	0.000000e+00	0.000000e+00	0.000000e+00	0.000000e+00	0.000000e+00	0.000000e+00	0.000000e+00	0.000000e+00	0.000000e+00	0.000000e+00	0.000000e+00	0.000000e+00	0.000000e+00	0.000000e+00	0.000000e+00	0.000000e+00	0.000000e+00	0.000000e+00	0.000000e+00	0.000000e+00	0.000000e+00	0.000000e+00	0.000000e+00	0.000000e+00	0.000000e+00	0.000000e+00	0.000000e+00	0.000000e+00	0.000000e+00	0.000000e+00	0.000000e+00	0.000000e+00	0.000000e+00	0.000000e+00	0.000000e+00	0.000000e+00	0.000000e+00	0.000000e+00	0.000000e+00	0.000000e+00	0.000000e+00	0.000000e+00	0.000000e+00	0.000000e+00	0.000000e+00	0.000000e+00	0.000000e+00	0.000000e+00	0.000000e+00	0.000000e+00	0.000000e+00	0.000000e+00	0.000000e+00	0.000000e+00	0.000000e+00	0.000000e+00	0.000000e+00	0.000000e+00	0.000000e+00	0.000000e+00	0.000000e+00	0.000000e+00	0.000000e+00	0.000000e+00	0.000000e+00	0.000000e+00	0.000000e+00	0.000000e+00	0.000000e+00	0.000000e+00	0.000000e+00	0.000000e+00	0.000000e+00	0.000000e+00	0.000000e+00	0.000000e+00	0.000000e+00	0.000000e+00	0.000000e+00	0.000000e+00	0.000000e+00	0.000000e+00	0.000000e+00	0.000000e+00	0.000000e+00	0.000000e+00	0.000000e+00	0.000000e+00	0.000000e+00	0.000000e+00	0.000000e+00	0.000000e+00	0.000000e+00	0.000000e+00	0.000000e+00	0.000000e+00	0.000000e+00	0.000000e+00	0.000000e+00	0.000000e+00	0.000000e+00	0.000000e+00	0.000000e+00	0.000000e+00	0.000000e+00	0.000000e+00	0.000000e+00	0.000000e+00	0.000000e+00	0.000000e+00	0.000000e+00	0.000000e+00	0.000000e+00	0.000000e+00	0.000000e+00	0.000000e+00	0.000000e+00	0.000000e+00	0.000000e+00	0.000000e+00	0.000000e+00	0.000000e+00	0.000000e+00	0.000000e+00	0.000000e+00	0.000000e+00	0.000000e+00	0.000000e+00	0.000000e+00	0.000000e+00	0.000000e+00	0.000000e+00	0.000000e+00	0.000000e+00	0.000000e+00	0.000000e+00	0.000000e+00	0.000000e+00	0.000000e+00	0.000000e+00	0.000000e+00	0.000000e+00	0.000000e+00	0.000000e+00	0.000000e+00	0.000000e+00	0.000000e+00	0.000000e+00	0.000000e+00	0.000000e+00	0.000000e+00	0.000000e+00	0.000000e+00	0.000000e+00	0.000000e+00	0.000000e+00	0.000000e+00	0.000000e+00	0.000000e+00	0.000000e+00	0.000000e+00	0.000000e+00	0.000000e+00	0.000000e+00	0.000000e+00	0.000000e+00	0.000000e+00	0.000000e+00	0.000000e+00	0.000000e+00	0.000000e+00	0.000000e+00	0.000000e+00	0.000000e+00	0.000000e+00	0.000000e+00	0.000000e+00	0.000000e+00	0.000000e+00	0.000000e+00	0.000000e+00	0.000000e+00	0.000000e+00	0.000000e+00	0.000000e+00	0.000000e+00	0.000000e+00	0.000000e+00	0.000000e+00	0.000000e+00	0.000000e+00	0.000000e+00	0.000000e+00	0.000000e+00	0.000000e+00	0.000000e+00	0.000000e+00	0.000000e+00	0.000000e+00	0.000000e+00	0.000000e+00	0.000000e+00	0.000000e+00	0.000000e+00	0.000000e+00	0.000000e+00	0.000000e+00	0.000000e+00	0.000000e+00	0.000000e+00	0.000000e+00	0.000000e+00
0.000000e+00	0.000000e+00	0.000000e+00	0.000000e+00	0.000000e+00	0.000000e+00	0.000000e+00	0.000000e+00	0.000000e+00	0.000000e+00	0.000000e+00	0.000000e+00	0.000000e+00	0.000000e+00	0.000000e+00	0.000000e+00	0.000000e+00	0.000000e+00	0.000000e+00	0.000000e+00	0.000000e+00	0.000000e+00	0.000000e+00	0.000000e+00	0.000000e+00	0.000000e+00	0.000000e+00	0.000000e+00	0.000000e+00	0.000000e+00	0.000000e+00	0.000000e+00	0.000000e+00	0.000000e+00	0.000000e+00	0.000000e+00	0.000000e+00	0.000000e+00	0.000000e+00	0.000000e+00	0.000000e+00	0.000000e+00	0.000000e+00	0.000000e+00	0.000000e+00	0.000000e+00	0.000000e+00	0.000000e+00	0.000000e+00	0.000000e+00	0.000000e+00	0.000000e+00	0.000000e+00	0.000000e+00	0.000000e+00	0.000000e+00	0.000000e+00	0.000000e+00	0.000000e+00	0.000000e+00	0.000000e+00	0.000000e+00	0.000000e+00	0.000000e+00	0.000000e+00	0.000000e+00	0.000000e+00	0.000000e+00	0.000000e+00	0.000000e+00	0.000000e+00	0.000000e+00	0.000000e+00	0.000000e+00	0.000000e+00	0.000000e+00	0.000000e+00	0.000000e+00	0.000000e+00	0.000000e+00	0.000000e+00	0.000000e+00	0.000000e+00	0.000000e+00	0.000000e+00	0.000000e+00	0.000000e+00	0.000000e+00	0.000000e+00	0.000000e+00	0.000000e+00	0.000000e+00	0.000000e+00	0.000000e+00	0.000000e+00	0.000000e+00	0.000000e+00	0.000000e+00	0.000000e+00	0.000000e+00	0.000000e+00	0.000000e+00	0.000000e+00	0.000000e+00	0.000000e+00	0.000000e+00	0.000000e+00	0.000000e+00	0.000000e+00	0.000000e+00	0.000000e+00	0.000000e+00	0.000000e+00	0.000000e+00	0.000000e+00	0.000000e+00	0.000000e+00	0.000000e+00	0.000000e+00	0.000000e+00	0.000000e+00	0.000000e+00	0.000000e+00	0.000000e+00	0.000000e+00	0.000000e+00	0.000000e+00	0.000000e+00	0.000000e+00	0.000000e+00	0.000000e+00	0.000000e+00	0.000000e+00	0.000000e+00	0.000000e+00	0.000000e+00	0.000000e+00	0.000000e+00	0.000000e+00	0.000000e+00	0.000000e+00	0.000000e+00	0.000000e+00	0.000000e+00	0.000000e+00	0.000000e+00	0.000000e+00	0.000000e+00	0.000000e+00	0.000000e+00	0.000000e+00	0.000000e+00	0.000000e+00	0.000000e+00	0.000000e+00	0.000000e+00	0.000000e+00	0.000000e+00	0.000000e+00	0.000000e+00	0.000000e+00	0.000000e+00	0.000000e+00	0.000000e+00	0.000000e+00	0.000000e+00	0.000000e+00	0.000000e+00	0.000000e+00	0.000000e+00	0.000000e+00	0.000000e+00	0.000000e+00	0.000000e+00	0.000000e+00	0.000000e+00	0.000000e+00	0.000000e+00	0.000000e+00	0.000000e+00	0.000000e+00	0.000000e+00	0.000000e+00	0.000000e+00	0.000000e+00	0.000000e+00	0.000000e+00	0.000000e+00	0.000000e+00	0.000000e+00	0.000000e+00	0.000000e+00	0.000000e+00	0.000000e+00	0.000000e+00	0.000000e+00	0.000000e+00	0.000000e+00	0.000000e+00	0.000000e+00	0.000000e+00	0.000000e+00	0.000000e+00	0.000000e+00	0.000000e+00	0.000000e+00	0.000000e+00	0.000000e+00	0.000000e+00	0.000000e+00	0.000000e+00	0.000000e+00	0.000000e+00	0.000000e+00	0.000000e+00	0.000000e+00	0.000000e+00	0.000000e+00	0.000000e+00	0.000000e+00	0.000000e+00	0.000000e+00	0.000000e+00	0.000000e+00	0.000000e+00	0.000000e+00	0.000000e+00	0.000000e+00	0.000000e+00	0.000000e+00	0.000000e+00	0.000000e+00	0.000000e+00	0.000000e+00	0.000000e+00	0.000000e+00	0.000000e+00	0.000000e+00	0.000000e+00	0.000000e+00	0.000000e+00	0.000000e+00	0.000000e+00	0.000000e+00	0.000000e+00	0.000000e+00	0.000000e+00	0.000000e+00	0.000000e+00	0.000000e+00	0.000000e+00	0.000000e+00	0.000000e+00	0.000000e+00	0.000000e+00	0.000000e+00	0.000000e+00	0.000000e+00	0.000000e+00	0.000000e+00	0.000000e+00	0.000000e+00	0.000000e+00	0.000000e+00	0.000000e+00	0.000000e+00	0.000000e+00	0.000000e+00	0.000000e+00	0.000000e+00	0.000000e+00	0.000000e+00	0.000000e+00	0.000000e+00	0.000000e+00	0.000000e+00	0.000000e+00	0.000000e+00	0.000000e+00	0.000000e+00	0.000000e+00	0.000000e+00	0.000000e+00	0.000000e+00	0.000000e+00	0.000000e+00	0.000000e+00	0.000000e+00	0.000000e+00	0.000000e+00	0.000000e+00	0.000000e+00	0.000000e+00	0.000000e+00	0.000000e+00	0.000000e+00	0.000000e+00	0.000000e+00	0.000000e+00	0.000000e+00	0.000000e+00	0.000000e+00	0.000000e+00	0.000000e+00	0.000000e+00	0.000000e+00	0.000000e+00	0.000000e+00	0.000000e+00	0.000000e+00	0.000000e+00	0.000000e+00	0.000000e+00	0.000000e+00	0.000000e+00	0.000000e+00	0.000000e+00	0.000000e+00	0.000000e+00	0.000000e+00	0.000000e+00	0.000000e+00	0.000000e+00
3.927663e+00	1.004353e-01	7.339184e-03	2.945441e-01	-1.420116e-01	4.035602e-01	6.404961e-01	-6.508786e-01	1.527418e-01	3.839470e-01	-1.778895e-01	2.179720e-01	-1.437356e-01	-6.483863e-01	-9.988087e-01	3.088739e-01	-1.219116e+00	-1.370470e+00	2.136114e-01	3.662783e-01	4.972330e-01	1.529081e+00	8.792528e-01	8.858064e-01	4.335518e-01	1.340192e+00	7.284586e-01	1.298265e-01	-8.495508e-02	-1.712073e-01	-6.974868e-01	1.342436e-01	-1.281922e+00	-6.069216e-01	2.907104e-01	-1.024010e+00	-1.023982e+00	6.317787e-02	9.525116e-02	1.452611e+00	9.494110e-01	8.464248e-01	1.008084e+00	9.122157e-01	5.142886e-01	4.015110e-01	3.118214e-01	-4.840686e-01	-2.637965e-01	5.587319e-02	-6.246210e-02	-1.025018e+00	-8.979189e-01	9.523635e-02	-7.444435e-01	-4.858470e-01	5.864060e-02	4.098455e-01	8.536664e-01	8.833958e-01	1.194503e+00	1.533508e+00	1.439557e+00	5.012309e-01	4.607497e-01	7.777005e-01	-2.940852e-01	-4.807425e-02	-3.561750e-01	-8.855530e-02	-9.462933e-01	-7.749673e-01	-7.974733e-01	-4.533357e-01	-7.326368e-01	-3.884073e-01	2.736030e-01	9.421014e-01	1.065994e+00	1.590003e+00	1.330997e+00	1.537449e+00	4.007580e-01	5.290346e-01	6.946640e-01	-2.581265e-01	-1.119388e-01	-4.475230e-01	-6.872576e-02	-1.228121e+00	-9.836358e-01	-6.230933e-01	-5.453012e-01	-7.995897e-01	-1.828019e-01	4.558785e-01	2.130057e-01	8.745851e-01	1.206551e+00	1.367771e+00	1.430863e+00	3.451130e-01	-3.552808e-02	8.309605e-01	2.690935e-01	2.959917e-02	-2.883862e-01	-2.332730e-01	-1.276196e+00	-8.395569e-01	-7.777839e-01	-7.460973e-01	-6.780017e-01	1.428905e-02	4.467158e-01	9.676398e-01	2.189573e-01	1.510385e-01	1.574047e-01	6.176616e-03	-2.789642e-01	-9.831058e-02	-6.592721e-02	-1.018666e-01	-7.667279e-01	-7.261023e-01	-4.485846e-01	-5.898005e-01	-4.035285e-01	1.892756e-01	2.213050e-01	-1.623281e-01	1.337635e+00	-6.880362e-01	3.607781e-01	1.237806e-01	-1.962153e-01	-7.785700e-02	-3.409871e-01	-3.317648e-01	-5.316890e-01	-3.276469e-01	-4.238086e-01	-2.835882e-01	-1.124537e-01	2.901350e-02	-1.421562e-01	3.458750e-01	1.815282e-01	8.067765e-01	7.050361e-01	4.470577e-01	2.629437e-01	-5.490415e-02	-1.667105e-01	1.189794e-02	2.331807e-02	4.630437e-01	-6.605557e-02	-2.766334e-02	6.158140e-01	3.648974e-01	5.635711e-01	-1.397237e-01	-1.984875e-01	-2.454468e-01	-3.303597e-01	-2.226031e-01	-3.442440e-01	-2.239873e-01	-1.660957e-01	9.133783e-02	-3.483324e-01	-4.160130e-01	-2.673465e-01	-4.440035e-01	-3.509452e-01	-8.804971e-02	-1.173034e-01	3.460402e-01	8.002309e-01	-7.079433e-02	5.109524e-01	-6.281421e-02	2.566404e-01	-1.127895e-01	-1.901405e-01	-5.071443e-02	9.631484e-02	-1.443536e-01	-7.258537e-02	-2.570931e-01	-2.747854e-01	-2.270977e-01	-8.947959e-02	-2.380575e-01	-3.030441e-01	-2.704482e-01	1.620616e-01	3.663816e-03	2.149638e-01	3.490274e-01	2.839262e-01	-2.139632e-02	-1.770330e-01	1.601285e-02	2.263284e-01	1.632482e-01	-9.204674e-02	-6.215526e-01	-3.344351e-01	-3.006664e-01	-3.978792e-01	-3.873834e-01	-4.588702e-01	-2.700165e-01	-2.395347e-01	-2.006734e-01	2.604537e-01	3.154643e-01	3.803835e-01	1.573921e-01	6.250658e-01	2.812926e-01	1.276605e-01	-5.086238e-02	5.840434e-01	7.100070e-03	-4.007864e-02	-1.970376e-01	-1.754386e-01	-1.152417e-01	-2.721461e-01	-1.709671e-01	-9.701917e-02	-7.073728e-02	-7.249624e-02	-4.235664e-02	1.092337e-01	-2.038993e-02	7.266848e-02	3.389112e-02	2.902920e-02	-1.568783e-01	2.501500e-01	5.832266e-01	-5.022725e-02	-1.104606e+00	-1.079448e+00	-9.469188e-01	-1.022051e+00	-1.088643e+00	-1.180696e+00	-7.818635e-01	-5.246117e-01	-7.474585e-01	-2.357176e-01	-9.195473e-02	4.600516e-01	-2.282173e-01	-1.005558e-01	-6.148158e-01	5.373258e-01	2.307345e+00	2.346234e+00	-6.841718e-01	-1.235530e+00	-9.139388e-01	-1.022756e+00	-1.050159e+00	-1.016260e+00	-1.115363e+00	-8.329832e-01	-2.378874e-01	-8.207414e-01	-4.778477e-01	4.477599e-02	6.113430e-01	6.192525e-02	-2.815910e-01	-4.659425e-01	5.472040e-01	2.847612e+00	3.181930e+00	-5.116592e-01	3.102622e-01	7.363821e-02	-2.212992e-01	-6.988069e-01	-5.525758e-01	-4.351718e-01	-2.004975e-02	1.207308e-01	-4.655555e-01	-5.417263e-02	5.325998e-02	2.243729e-02	-3.487224e-01	1.244187e+00	1.558845e-01	1.149418e+00	-4.076299e-01	-5.421482e-01	3.539049e-01	-1.329631e+00	-9.950337e-01	-1.100313e+00	-1.146208e+00	-1.104038e+00	-1.093912e+00	-3.383790e-01	4.525063e-01	-9.544250e-01	7.266457e-02	-1.312177e-01	1.537963e-02	5.262406e-01	3.041621e+00	3.003601e+00	-6.427038e-02	-5.305650e-01	-1.073364e+00	8.747009e-02	-9.790481e-01	-7.081649e-01	-6.604262e-01	-6.521311e-01	-7.210327e-01	-8.189253e-01	-4.013448e-01	7.109644e-02	-4.429215e-01	-2.151103e-01	9.789111e-02	-1.150229e-01	4.393516e-01	2.526043e+00	3.240527e+00	-4.896088e-01	-5.035734e-01	-5.304114e-01	-3.687698e-01	-7.358196e-02	-2.472638e-01	-7.088918e-02	-1.742823e-01	-8.953122e-02	-2.214074e-01	1.682987e-01	1.123368e-01	3.674798e-02	1.502122e-01	4.304265e-02	8.639646e-02	1.799686e-01	-1.109841e-01	-1.157055e-01	-5.381621e-02	-5.927071e-02	1.705793e-01	5.200120e-02
0.000000e+00	0.000000e+00	0.000000e+00	0.000000e+00	0.000000e+00	0.000000e+00	0.000000e+00	0.000000e+00	0.000000e+00	0.000000e+00	0.000000e+00	0.000000e+00	0.000000e+00	0.000000e+00	0.000000e+00	0.000000e+00	0.000000e+00	0.000000e+00	0.000000e+00	0.000000e+00	0.000000e+00	0.000000e+00	0.000000e+00	0.000000e+00	0.000000e+00	0.000000e+00	0.000000e+00	0.000000e+00	0.000000e+00	0.000000e+00	0.000000e+00	0.000000e+00	0.000000e+00	0.000000e+00	0.000000e+00	0.000000e+00	0.000000e+00	0.000000e+00	0.000000e+00	0.000000e+00	0.000000e+00	0.000000e+00	0.000000e+00	0.000000e+00	0.000000e+00	0.000000e+00	0.000000e+00	0.000000e+00	0.000000e+00	0.000000e+00	0.000000e+00	0.000000e+00	0.000000e+00	0.000000e+00	0.000000e+00	0.000000e+00	0.000000e+00	0.000000e+00	0.000000e+00	0.000000e+00	0.000000e+00	0.000000e+00	0.000000e+00	0.000000e+00	0.000000e+00	0.000000e+00	0.000000e+00	0.000000e+00	0.000000e+00	0.000000e+00	0.000000e+00	0.000000e+00	0.000000e+00	0.000000e+00	0.000000e+00	0.000000e+00	0.000000e+00	0.000000e+00	0.000000e+00	0.000000e+00	0.000000e+00	0.000000e+00	0.000000e+00	0.000000e+00	0.000000e+00	0.000000e+00	0.000000e+00	0.000000e+00	0.000000e+00	0.000000e+00	0.000000e+00	0.000000e+00	0.000000e+00	0.000000e+00	0.000000e+00	0.000000e+00	0.000000e+00	0.000000e+00	0.000000e+00	0.000000e+00	0.000000e+00	0.000000e+00	0.000000e+00	0.000000e+00	0.000000e+00	0.000000e+00	0.000000e+00	0.000000e+00	0.000000e+00	0.000000e+00	0.000000e+00	0.000000e+00	0.000000e+00	0.000000e+00	0.000000e+00	0.000000e+00	0.000000e+00	0.000000e+00	0.000000e+00	0.000000e+00	0.000000e+00	0.000000e+00	0.000000e+00	0.000000e+00	0.000000e+00	0.000000e+00	0.000000e+00	0.000000e+00	0.000000e+00	0.000000e+00	0.000000e+00	0.000000e+00	0.000000e+00	0.000000e+00	0.000000e+00	0.000000e+00	0.000000e+00	0.000000e+00	0.000000e+00	0.000000e+00	0.000000e+00	0.000000e+00	0.000000e+00	0.000000e+00	0.000000e+00	0.000000e+00	0.000000e+00	0.000000e+00	0.000000e+00	0.000000e+00	0.000000e+00	0.000000e+00	0.000000e+00	0.000000e+00	0.000000e+00	0.000000e+00	0.000000e+00	0.000000e+00	0.000000e+00	0.000000e+00	0.000000e+00	0.000000e+00	0.000000e+00	0.000000e+00	0.000000e+00	0.000000e+00	0.000000e+00	0.000000e+00	0.000000e+00	0.000000e+00	0.000000e+00	0.000000e+00	0.000000e+00	0.000000e+00	0.000000e+00	0.000000e+00	0.000000e+00	0.000000e+00	0.000000e+00	0.000000e+00	0.000000e+00	0.000000e+00	0.000000e+00	0.000000e+00	0.000000e+00	0.000000e+00	0.000000e+00	0.000000e+00	0.000000e+00	0.000000e+00	0.000000e+00	0.000000e+00	0.000000e+00	0.000000e+00	0.000000e+00	0.000000e+00	0.000000e+00	0.000000e+00	0.000000e+00	0.000000e+00	0.000000e+00	0.000000e+00	0.000000e+00	0.000000e+00	0.000000e+00	0.000000e+00	0.000000e+00	0.000000e+00	0.000000e+00	0.000000e+00	0.000000e+00	0.000000e+00	0.000000e+00	0.000000e+00	0.000000e+00	0.000000e+00	0.000000e+00	0.000000e+00	0.000000e+00	0.000000e+00	0.000000e+00	0.000000e+00	0.000000e+00	0.000000e+00	0.000000e+00	0.000000e+00	0.000000e+00	0.000000e+00	0.000000e+00	0.000000e+00	0.000000e+00	0.000000e+00	0.000000e+00	0.000000e+00	0.000000e+00	0.000000e+00	0.000000e+00	0.000000e+00	0.000000e+00	0.000000e+00	0.000000e+00	0.000000e+00	0.000000e+00	0.000000e+00	0.000000e+00	0.000000e+00	0.000000e+00	0.000000e+00	0.000000e+00	0.000000e+00	0.000000e+00	0.000000e+00	0.000000e+00	0.000000e+00	0.000000e+00	0.000000e+00	0.000000e+00	0.000000e+00	0.000000e+00	0.000000e+00	0.000000e+00	0.000000e+00	0.000000e+00	0.000000e+00	0.000000e+00	0.000000e+00	0.000000e+00	0.000000e+00	0.000000e+00	0.000000e+00	0.000000e+00	0.000000e+00	0.000000e+00	0.000000e+00	0.000000e+00	0.000000e+00	0.000000e+00	0.000000e+00	0.000000e+00	0.000000e+00	0.000000e+00	0.000000e+00	0.000000e+00	0.000000e+00	0.000000e+00	0.000000e+00	0.000000e+00	0.000000e+00	0.000000e+00	0.000000e+00	0.000000e+00	0.000000e+00	0.000000e+00	0.000000e+00	0.000000e+00	0.000000e+00	0.000000e+00	0.000000e+00	0.000000e+00	0.000000e+00	0.000000e+00	0.000000e+00	0.000000e+00	0.000000e+00	0.000000e+00	0.000000e+00	0.000000e+00	0.000000e+00	0.000000e+00	0.000000e+00	0.000000e+00	0.000000e+00	0.000000e+00	0.000000e+00	0.000000e+00	0.000000e+00	0.000000e+00	0.000000e+00	0.000000e+00	0.000000e+00	0.000000e+00	0.000000e+00	0.000000e+00
2.308856e+00	-3.006022e-02	-1.429395e-01	-3.471688e-02	-2.608986e-01	1.451920e-01	3.966552e-01	-6.658222e-01	1.184750e-01	5.061088e-01	-1.347149e-01	1.559235e-01	2.784733e-02	-6.291691e-01	-1.292125e+00	4.280827e-01	-9.968986e-01	-7.002573e-01	3.312042e-01	2.126094e-01	4.221118e-01	1.169964e+00	6.360916e-01	5.314042e-01	2.122588e-01	1.021236e+00	6.566868e-01	1.629041e-01	-1.523804e-01	-1.387938e-01	-6.223682e-01	1.710713e-01	-1.353643e+00	-4.282464e-01	4.547255e-01	-4.652628e-01	-6.591549e-01	3.411759e-01	6.867076e-02	1.251305e+00	7.950691e-01	6.022171e-01	6.822192e-01	6.213169e-01	4.756675e-01	5.504005e-01	2.147029e-01	-4.144049e-01	-2.289513e-01	8.850957e-02	1.971486e-01	-1.415543e+00	-9.072527e-01	1.314335e-01	-4.047864e-01	-4.496501e-01	1.594387e-01	4.206615e-01	7.861556e-01	6.543461e-01	8.767252e-01	1.126273e+00	1.207349e+00	4.660599e-01	4.354711e-01	8.922588e-01	-1.234694e-01	2.582413e-01	-2.079384e-01	-8.742770e-02	-9.606862e-01	-6.857773e-01	-5.169000e-01	-3.907836e-01	-1.425106e-01	-1.539296e-01	2.316771e-01	8.810582e-01	8.781472e-01	1.264031e+00	1.123019e+00	1.307352e+00	5.086836e-01	5.397302e-01	7.439236e-01	-3.254987e-01	7.482171e-02	-2.497441e-01	-6.785918e-02	-1.436773e+00	-7.598353e-01	-3.992621e-01	-1.429076e-01	-1.520326e-01	-7.078980e-03	3.262346e-01	2.501962e-01	7.271707e-01	9.533520e-01	1.043325e+00	1.167700e+00	1.981417e-01	-4.236591e-02	7.580664e-01	9.462467e-02	9.547039e-02	-1.005836e-01	-3.790378e-01	-1.429192e+00	-6.646773e-01	-5.620922e-01	-4.895507e-01	-2.094368e-01	5.657810e-02	6.325398e-01	9.529892e-01	1.441983e-02	2.018538e-02	-7.263645e-02	-6.767897e-02	-4.158493e-01	-1.478968e-01	2.199512e-02	1.694004e-01	-8.287390e-01	-5.294495e-01	-5.450979e-01	-3.650369e-01	-1.863092e-01	3.305044e-01	3.292376e-01	-2.009560e-01	1.153604e+00	-3.011696e-01	-1.297304e-01	4.957261e-02	-2.161702e-01	1.330396e-01	-2.308517e-01	-4.267185e-02	-5.505055e-01	-2.204435e-01	-9.614527e-02	-3.801632e-01	-2.437686e-01	-6.729799e-02	4.065533e-01	5.043293e-01	-1.631114e-01	3.714931e-01	6.917649e-01	3.171866e-01	4.011510e-01	-2.733509e-01	-1.017236e-01	4.258822e-01	-1.318787e-01	5.486048e-01	-2.405452e-01	-1.036480e-01	3.809975e-01	2.233392e-01	1.181134e-01	4.475736e-02	-3.121980e-01	-1.975104e-03	-9.449520e-02	-1.519569e-01	-3.648133e-01	-2.279040e-01	-8.498926e-02	4.015794e-01	-4.321658e-01	-3.335862e-01	-1.803088e-01	-2.789427e-01	-2.072509e-01	-1.365433e-01	-1.741012e-01	2.156598e-01	8.368009e-01	8.709480e-03	3.753976e-01	-3.043624e-02	1.143091e-01	-2.902934e-01	-3.458528e-01	-7.925977e-02	-7.374108e-02	-1.643233e-02	-1.014084e-01	-1.924017e-01	-1.780878e-01	-3.021956e-01	-1.172735e-01	-2.247061e-01	-2.738862e-01	-2.474282e-01	2.311997e-01	-8.951019e-04	2.468607e-01	1.092270e-01	-3.470887e-02	7.712350e-01	7.341899e-01	-1.161106e-01	-1.879241e-01	-9.077331e-02	-1.276938e-01	-4.826418e-01	-2.120126e-01	-2.162363e-01	-2.555446e-01	-1.487101e-01	-3.155096e-01	-2.379335e-01	-6.488463e-02	-1.335768e-01	2.902500e-02	-1.154255e-01	1.319901e-01	3.883954e-01	9.899053e-01	2.494975e-01	-8.566053e-02	-8.539301e-02	2.063985e-01	-1.704509e-01	6.437814e-02	-1.232539e-01	-6.604940e-02	-1.819926e-01	-1.620750e-01	-2.258617e-01	-1.641918e-01	2.358078e-02	-1.992217e-01	-1.412838e-01	-4.350652e-02	4.977687e-02	-1.176716e-01	7.448165e-01	4.485778e-01	-1.629399e-01	-4.559875e-02	5.487756e-03	4.242257e-04	-1.105317e+00	-8.345906e-01	-7.616179e-01	-8.482883e-01	-7.891312e-01	-9.472744e-01	-7.351607e-01	-1.853077e-01	-6.477631e-01	-1.581195e-01	6.101271e-02	3.741377e-01	3.445212e-02	2.184029e-02	-5.734457e-01	6.387626e-01	1.730635e+00	1.731810e+00	-5.925757e-01	-1.142682e+00	-9.082389e-01	-8.731203e-01	-8.643390e-01	-8.453816e-01	-8.759194e-01	-4.021231e-01	-1.232535e-01	-8.465380e-01	-5.697996e-01	4.837956e-01	1.542897e-01	2.348131e-01	-5.026100e-01	-6.552106e-01	2.538830e-01	1.938214e+00	2.297717e+00	-5.701279e-01	3.505660e-01	-7.957319e-02	-2.818933e-01	-4.924982e-01	-3.710022e-01	-6.004060e-01	5.439535e-02	5.120657e-02	-3.108253e-01	-8.043045e-02	7.751278e-02	-6.713157e-02	-1.642821e-01	1.364758e+00	3.826319e-01	1.000114e+00	-1.687966e-03	-5.779025e-01	-2.213766e-01	-1.180160e+00	-6.633606e-01	-5.867885e-01	-7.677573e-01	-6.677495e-01	-8.210618e-01	-1.914173e-01	2.760981e-01	-6.904882e-01	-9.107752e-02	3.469612e-02	1.715984e-01	4.426745e-01	1.616004e+00	1.697917e+00	-2.577569e-01	-1.227214e-01	-8.500509e-01	-2.746591e-02	-9.043624e-01	-4.810346e-01	-4.269229e-01	-3.434137e-01	-4.498609e-01	-5.129834e-01	-4.341387e-01	-1.097800e-01	-4.612807e-01	-5.956136e-02	2.784320e-01	3.140790e-01	2.678650e-01	1.601679e+00	2.112819e+00	-4.095766e-01	-4.049854e-01	-5.056759e-01	-3.300801e-01	2.081536e-01	-3.030078e-02	-1.437057e-01	-1.726605e-01	-1.537984e-01	1.041366e-01	3.458340e-01	-5.032140e-02	-1.878619e-01	2.139805e-01	-1.220579e-01	-1.140445e-01	7.000337e-02	1.630379e-01	5.652197e-02	2.132803e-02	5.757641e-02	-2.128344e-01	-1.588582e-01
0.000000e+00	0.000000e+00	0.000000e+00	0.000000e+00	0.000000e+00	0.000000e+00	0.000000e+00	0.000000e+00	0.000000e+00	0.000000e+00	0.000000e+00	0.000000e+00	0.000000e+00	0.000000e+00	0.000000e+00	0.000000e+00	0.000000e+00	0.000000e+00	0.000000e+00	0.000000e+00	0.000000e+00	0.000000e+00	0.000000e+00	0.000000e+00	0.000000e+00	0.000000e+00	0.000000e+00	0.000000e+00	0.000000e+00	0.000000e+00	0.000000e+00	0.000000e+00	0.000000e+00	0.000000e+00	0.000000e+00	0.000000e+00	0.000000e+00	0.000000e+00	0.000000e+00	0.000000e+00	0.000000e+00	0.000000e+00	0.000000e+00	0.000000e+00	0.000000e+00	0.000000e+00	0.000000e+00	0.000000e+00	0.000000e+00	0.000000e+00	0.000000e+00	0.000000e+00	0.000000e+00	0.000000e+00	0.000000e+00	0.000000e+00	0.000000e+00	0.000000e+00	0.000000e+00	0.000000e+00	0.000000e+00	0.000000e+00	0.000000e+00	0.000000e+00	0.000000e+00	0.000000e+00	0.000000e+00	0.000000e+00	0.000000e+00	0.000000e+00	0.000000e+00	0.000000e+00	0.000000e+00	0.000000e+00	0.000000e+00	0.000000e+00	0.000000e+00	0.000000e+00	0.000000e+00	0.000000e+00	0.000000e+00	0.000000e+00	0.000000e+00	0.000000e+00	0.000000e+00	0.000000e+00	0.000000e+00	0.000000e+00	0.000000e+00	0.000000e+00	0.000000e+00	0.000000e+00	0.000000e+00	0.000000e+00	0.000000e+00	0.000000e+00	0.000000e+00	0.000000e+00	0.000000e+00	0.000000e+00	0.000000e+00	0.000000e+00	0.000000e+00	0.000000e+00	0.000000e+00	0.000000e+00	0.000000e+00	0.000000e+00	0.000000e+00	0.000000e+00	0.000000e+00	0.000000e+00	0.000000e+00	0.000000e+00	0.000000e+00	0.000000e+00	0.000000e+00	0.000000e+00	0.000000e+00	0.000000e+00	0.000000e+00	0.000000e+00	0.000000e+00	0.000000e+00	0.000000e+00	0.000000e+00	0.000000e+00	0.000000e+00	0.000000e+00	0.000000e+00	0.000000e+00	0.000000e+00	0.000000e+00	0.000000e+00	0.000000e+00	0.000000e+00	0.000000e+00	0.000000e+00	0.000000e+00	0.000000e+00	0.000000e+00	0.000000e+00	0.000000e+00	0.000000e+00	0.000000e+00	0.000000e+00	0.000000e+00	0.000000e+00	0.000000e+00	0.000000e+00	0.000000e+00	0.000000e+00	0.000000e+00	0.000000e+00	0.000000e+00	0.000000e+00	0.000000e+00	0.000000e+00	0.000000e+00	0.000000e+00	0.000000e+00	0.000000e+00	0.000000e+00	0.000000e+00	0.000000e+00	0.000000e+00	0.000000e+00	0.000000e+00	0.000000e+00	0.000000e+00	0.000000e+00	0.000000e+00	0.000000e+00	0.000000e+00	0.000000e+00	0.000000e+00	0.000000e+00	0.000000e+00	0.000000e+00	0.000000e+00	0.000000e+00	0.000000e+00	0.000000e+00	0.000000e+00	0.000000e+00	0.000000e+00	0.000000e+00	0.000000e+00	0.000000e+00	0.000000e+00	0.000000e+00	0.000000e+00	0.000000e+00	0.000000e+00	0.000000e+00	0.000000e+00	0.000000e+00	0.000000e+00	0.000000e+00	0.000000e+00	0.000000e+00	0.000000e+00	0.000000e+00	0.000000e+00	0.000000e+00	0.000000e+00	0.000000e+00	0.000000e+00	0.000000e+00	0.000000e+00	0.000000e+00	0.000000e+00	0.000000e+00	0.000000e+00	0.000000e+00	0.000000e+00	0.000000e+00	0.000000e+00	0.000000e+00	0.000000e+00	0.000000e+00	0.000000e+00	0.000000e+00	0.000000e+00	0.000000e+00	0.000000e+00	0.000000e+00	0.000000e+00	0.000000e+00	0.000000e+00	0.000000e+00	0.000000e+00	0.000000e+00	0.000000e+00	0.000000e+00	0.000000e+00	0.000000e+00	0.000000e+00	0.000000e+00	0.000000e+00	0.000000e+00	0.000000e+00	0.000000e+00	0.000000e+00	0.000000e+00	0.000000e+00	0.000000e+00	0.000000e+00	0.000000e+00	0.000000e+00	0.000000e+00	0.000000e+00	0.000000e+00	0.000000e+00	0.000000e+00	0.000000e+00	0.000000e+00	0.000000e+00	0.000000e+00	0.000000e+00	0.000000e+00	0.000000e+00	0.000000e+00	0.000000e+00	0.000000e+00	0.000000e+00	0.000000e+00	0.000000e+00	0.000000e+00	0.000000e+00	0.000000e+00	0.000000e+00	0.000000e+00	0.000000e+00	0.000000e+00	0.000000e+00	0.000000e+00	0.000000e+00	0.000000e+00	0.000000e+00	0.000000e+00	0.000000e+00	0.000000e+00	0.000000e+00	0.000000e+00	0.000000e+00	0.000000e+00	0.000000e+00	0.000000e+00	0.000000e+00	0.000000e+00	0.000000e+00	0.000000e+00	0.000000e+00	0.000000e+00	0.000000e+00	0.000000e+00	0.000000e+00	0.000000e+00	0.000000e+00	0.000000e+00	0.000000e+00	0.000000e+00	0.000000e+00	0.000000e+00	0.000000e+00	0.000000e+00	0.000000e+00	0.000000e+00	0.000000e+00	0.000000e+00	0.000000e+00	0.000000e+00	0.000000e+00	0.000000e+00	0.000000e+00	0.000000e+00	0.000000e+00	0.000000e+00	0.000000e+00	0.000000e+00	0.000000e+00	0.000000e+00	0.000000e+00	0.000000e+00	0.000000e+00	0.000000e+00	0.000000e+00	0.000000e+00	0.000000e+00	0.000000e+00	0.000000e+00	0.000000e+00	0.000000e+00	0.000000e+00	0.000000e+00	0.000000e+00	0.000000e+00	0.000000e+00	0.000000e+00	0.000000e+00	0.000000e+00	0.000000e+00	0.000000e+00	0.000000e+00	0.000000e+00	0.000000e+00	0.000000e+00	0.000000e+00	0.000000e+00	0.000000e+00	0.000000e+00	0.000000e+00	0.000000e+00	0.000000e+00	0.000000e+00	0.000000e+00	0.000000e+00	0.000000e+00	0.000000e+00	0.000000e+00
1.535669e+00	1.096961e-01	2.511233e-01	-1.955116e-01	3.293930e-01	5.236768e-01	-2.073499e-01	2.830066e-01	4.190305e-01	2.009039e-01	5.052957e-01	-1.559811e-01	1.467471e-01	-2.976783e-01	-6.566626e-01	4.904738e-01	-7.286349e-01	-7.117301e-01	2.979663e-01	5.670966e-01	2.216080e-01	3.453301e-01	4.745641e-02	-2.366772e-02	7.758773e-01	3.666505e-01	4.428703e-02	-1.944761e-01	-1.184452e-01	-4.414471e-01	-5.453734e-01	1.940691e-01	-1.548838e+00	-4.492244e-01	2.550010e-01	-5.036657e-01	-6.702454e-01	-6.248888e-02	6.360917e-01	7.985884e-01	2.480080e-01	1.871807e-01	4.305563e-01	3.566929e-01	1.463894e-01	2.085571e-01	-4.526620e-01	-1.159327e-01	-4.214420e-02	-6.466966e-01	-1.580306e-01	-1.124137e+00	-8.733963e-01	2.442882e-01	-4.335231e-01	-4.384638e-01	-3.099823e-02	7.335845e-01	4.101532e-01	3.689111e-01	6.924784e-01	8.097024e-01	2.735484e-01	1.590680e-01	6.148615e-01	-4.382920e-01	2.319891e-01	-3.730386e-01	-8.339850e-01	-9.612050e-02	-8.855085e-01	-5.420086e-01	-5.536146e-01	-2.431924e-01	-3.009568e-01	-2.636773e-01	5.881565e-01	3.901251e-01	7.532205e-01	2.916316e-01	8.027126e-01	2.320815e-01	2.018950e-01	5.158603e-01	-5.062246e-01	-1.039586e-01	-2.140923e-01	-7.267055e-01	-1.655128e-01	-1.478663e+00	-8.879482e-01	-5.132738e-01	-3.409905e-01	-4.393561e-01	-2.351316e-01	8.343269e-01	8.050197e-02	5.788835e-01	4.960323e-01	9.439180e-01	-7.407627e-02	2.397323e-02	7.053106e-01	1.761249e-01	2.611898e-01	-2.499403e-02	-4.497480e-01	-1.986498e-01	-1.232481e+00	-5.682933e-01	-5.617042e-01	-2.255665e-01	-7.427132e-02	3.294366e-02	7.519773e-01	4.832237e-01	-1.181605e-01	-1.393034e-01	-2.891408e-01	-7.264063e-02	-1.545117e-01	-2.195422e-01	1.665569e-01	-5.420746e-01	-7.120922e-01	4.011086e-02	-3.249408e-01	-4.584766e-01	6.712031e-02	3.409236e-01	5.178651e-01	2.218112e-01	9.801480e-01	-2.732742e-01	1.558097e-01	-3.927044e-01	-4.458842e-02	-4.315978e-01	-2.590784e-01	-1.235764e-01	-1.176301e-01	7.275370e-02	3.542184e-02	-2.146771e-01	-1.006990e-01	2.284001e-01	7.904223e-02	2.276927e-01	1.202290e-02	4.073103e-01	6.242498e-01	4.237331e-01	1.363216e-01	-3.261970e-01	-2.329141e-01	-1.559225e-01	3.179127e-01	-2.397427e-01	6.041360e-02	3.058008e-01	5.745878e-01	1.439046e-01	-1.122497e-01	1.715398e-02	1.220510e-01	2.715609e-01	-2.837286e-01	-2.770882e-01	-2.910749e-01	1.456858e-02	1.665843e-01	-3.231375e-01	-1.666905e-01	-1.142577e-01	-7.374857e-02	-1.200234e-01	-1.602849e-01	-6.841971e-02	-1.904026e-01	7.265865e-01	-1.197054e-01	1.189003e-01	3.038899e-01	-1.876188e-02	6.627333e-01	-2.249225e-01	-2.141894e-01	-7.367457e-02	-2.697317e-02	1.771425e-01	-2.929177e-01	-1.323896e-01	-8.985255e-02	-5.752356e-02	-1.619638e-01	-1.271533e-01	-1.224924e-01	1.780720e-01	8.682567e-02	1.740039e-01	7.054869e-03	1.415310e-01	1.092585e-01	3.876211e-02	3.524339e-01	7.741725e-02	-1.228531e-01	1.033635e-01	-8.983512e-02	-3.491525e-01	-1.022153e-01	-6.874700e-02	-4.369274e-02	-1.258002e-01	-9.806582e-02	-3.317421e-03	-8.541678e-02	-9.558059e-02	5.035206e-02	-3.817521e-02	-1.454559e-01	2.376247e-01	4.325901e-01	2.208696e-01	-1.020472e-01	7.906590e-02	4.255886e-01	-1.358574e-01	-2.454987e-01	-6.710878e-02	-4.464151e-02	-2.813085e-02	-8.321348e-02	-6.429830e-02	3.216272e-02	-2.485360e-02	1.427829e-01	-8.307807e-02	-8.372447e-02	8.412089e-02	-7.537750e-02	-2.441426e-01	3.000232e-02	-3.670571e-02	2.538514e-01	5.667795e-01	1.281761e-03	-8.454503e-01	-4.311281e-01	-3.149631e-01	-2.156163e-01	-5.047225e-01	-3.476954e-01	-2.658392e-01	-4.526887e-01	-7.257357e-02	2.398930e-01	8.440998e-01	8.333247e-01	-2.931465e-02	6.549542e-02	-9.130025e-01	3.110244e-01	1.449011e+00	1.426766e+00	-4.699846e-01	-9.721073e-01	-4.362715e-01	-3.720040e-01	-1.794763e-01	-5.833808e-01	-2.918592e-01	2.283884e-02	-6.068200e-01	-5.816187e-01	-2.116780e-02	4.875795e-01	7.888485e-01	-1.270783e-01	-9.882311e-02	-6.247638e-01	4.993795e-01	1.775908e+00	1.971206e+00	-2.701313e-01	-2.576690e-01	-1.469093e-01	-2.115833e-01	-1.407703e-01	-2.819830e-01	-6.109293e-02	-1.248840e-01	-2.553825e-01	-2.157105e-01	-7.080293e-02	5.932837e-02	1.941164e-03	-3.279421e-01	1.027686e+00	6.084665e-01	8.473720e-01	1.265946e-01	-2.201434e-01	-1.672449e-01	-9.819268e-01	-5.078286e-01	-3.046610e-01	-2.618363e-01	-5.274351e-01	-2.363132e-01	1.540441e-02	-5.068151e-01	-4.024841e-02	-2.975141e-02	1.455221e-02	7.216634e-01	6.217563e-01	2.530836e+00	2.107363e+00	-2.712721e-01	-5.880587e-01	-1.387751e+00	1.877703e-02	-7.172046e-01	-1.804820e-01	-1.821666e-01	-1.201387e-01	-3.104331e-01	-1.706319e-01	-5.867523e-03	-3.306998e-01	3.725727e-02	-2.343302e-01	1.198377e-01	5.953294e-01	-5.869443e-02	2.083635e+00	2.146869e+00	-4.314943e-01	-9.681331e-01	-8.563529e-01	-2.571227e-01	-1.674031e-01	-6.758786e-02	-4.496710e-02	-2.833935e-02	-8.379864e-02	1.220590e-01	1.250462e-01	-1.150136e-01	5.487058e-02	8.335265e-03	7.627282e-03	-9.747310e-02	1.677566e-02	-2.958563e-02	8.602660e-02	4.985210e-02	1.394871e-01	5.400711e-02	5.970558e-04
0.000000e+00	0.000000e+00	0.000000e+00	0.000000e+00	0.000000e+00	0.000000e+00	0.000000e+00	0.000000e+00	0.000000e+00	0.000000e+00	0.000000e+00	0.000000e+00	0.000000e+00	0.000000e+00	0.000000e+00	0.000000e+00	0.000000e+00	0.000000e+00	0.000000e+00	0.000000e+00	0.000000e+00	0.000000e+00	0.000000e+00	0.000000e+00	0.000000e+00	0.000000e+00	0.000000e+00	0.000000e+00	0.000000e+00	0.000000e+00	0.000000e+00	0.000000e+00	0.000000e+00	0.000000e+00	0.000000e+00	0.000000e+00	0.000000e+00	0.000000e+00	0.000000e+00	0.000000e+00	0.000000e+00	0.000000e+00	0.000000e+00	0.000000e+00	0.000000e+00	0.000000e+00	0.000000e+00	0.000000e+00	0.000000e+00	0.000000e+00	0.000000e+00	0.000000e+00	0.000000e+00	0.000000e+00	0.000000e+00	0.000000e+00	0.000000e+00	0.000000e+00	0.000000e+00	0.000000e+00	0.000000e+00	0.000000e+00	0.000000e+00	0.000000e+00	0.000000e+00	0.000000e+00	0.000000e+00	0.000000e+00	0.000000e+00	0.000000e+00	0.000000e+00	0.000000e+00	0.000000e+00	0.000000e+00	0.000000e+00	0.000000e+00	0.000000e+00	0.000000e+00	0.000000e+00	0.000000e+00	0.000000e+00	0.000000e+00	0.000000e+00	0.000000e+00	0.000000e+00	0.000000e+00	0.000000e+00	0.000000e+00	0.000000e+00	0.000000e+00	0.000000e+00	0.000000e+00	0.000000e+00	0.000000e+00	0.000000e+00	0.000000e+00	0.000000e+00	0.000000e+00	0.000000e+00	0.000000e+00	0.000000e+00	0.000000e+00	0.000000e+00	0.000000e+00	0.000000e+00	0.000000e+00	0.000000e+00	0.000000e+00	0.000000e+00	0.000000e+00	0.000000e+00	0.000000e+00	0.000000e+00	0.000000e+00	0.000000e+00	0.000000e+00	0.000000e+00	0.000000e+00	0.000000e+00	0.000000e+00	0.000000e+00	0.000000e+00	0.000000e+00	0.000000e+00	0.000000e+00	0.000000e+00	0.000000e+00	0.000000e+00	0.000000e+00	0.000000e+00	0.000000e+00	0.000000e+00	0.000000e+00	0.000000e+00	0.000000e+00	0.000000e+00	0.000000e+00	0.000000e+00	0.000000e+00	0.000000e+00	0.000000e+00	0.000000e+00	0.000000e+00	0.000000e+00	0.000000e+00	0.000000e+00	0.000000e+00	0.000000e+00	0.000000e+00	0.000000e+00	0.000000e+00	0.000000e+00	0.000000e+00	0.000000e+00	0.000000e+00	0.000000e+00	0.000000e+00	0.000000e+00	0.000000e+00	0.000000e+00	0.000000e+00	0.000000e+00	0.000000e+00	0.000000e+00	0.000000e+00	0.000000e+00	0.000000e+00	0.000000e+00	0.000000e+00	0.000000e+00	0.000000e+00	0.000000e+00	0.000000e+00	0.000000e+00	0.000000e+00	0.000000e+00	0.000000e+00	0.000000e+00	0.000000e+00	0.000000e+00	0.000000e+00	0.000000e+00	0.000000e+00	0.000000e+00	0.000000e+00	0.000000e+00	0.000000e+00	0.000000e+00	0.000000e+00	0.000000e+00	0.000000e+00	0.000000e+00	0.000000e+00	0.000000e+00	0.000000e+00	0.000000e+00	0.000000e+00	0.000000e+00	0.000000e+00	0.000000e+00	0.000000e+00	0.000000e+00	0.000000e+00	0.000000e+00	0.000000e+00	0.000000e+00	0.000000e+00	0.000000e+00	0.000000e+00	0.000000e+00	0.000000e+00	0.000000e+00	0.000000e+00	0.000000e+00	0.000000e+00	0.000000e+00	0.000000e+00	0.000000e+00	0.000000e+00	0.000000e+00	0.000000e+00	0.000000e+00	0.000000e+00	0.000000e+00	0.000000e+00	0.000000e+00	0.000000e+00	0.000000e+00	0.000000e+00	0.000000e+00	0.000000e+00	0.000000e+00	0.000000e+00	0.000000e+00	0.000000e+00	0.000000e+00	0.000000e+00	0.000000e+00	0.000000e+00	0.000000e+00	0.000000e+00	0.000000e+00	0.000000e+00	0.000000e+00	0.000000e+00	0.000000e+00	0.000000e+00	0.000000e+00	0.000000e+00	0.000000e+00	0.000000e+00	0.000000e+00	0.000000e+00	0.000000e+00	0.000000e+00	0.000000e+00	0.000000e+00	0.000000e+00	0.000000e+00	0.000000e+00	0.000000e+00	0.000000e+00	0.000000e+00	0.000000e+00	0.000000e+00	0.000000e+00	0.000000e+00	0.000000e+00	0.000000e+00	0.000000e+00	0.000000e+00	0.000000e+00	0.000000e+00	0.000000e+00	0.000000e+00	0.000000e+00	0.000000e+00	0.000000e+00	0.000000e+00	0.000000e+00	0.000000e+00	0.000000e+00	0.000000e+00	0.000000e+00	0.000000e+00	0.000000e+00	0.000000e+00	0.000000e+00	0.000000e+00	0.000000e+00	0.000000e+00	0.000000e+00	0.000000e+00	0.000000e+00	0.000000e+00	0.000000e+00	0.000000e+00	0.000000e+00	0.000000e+00	0.000000e+00	0.000000e+00	0.000000e+00	0.000000e+00	0.000000e+00	0.000000e+00	0.000000e+00	0.000000e+00	0.000000e+00	0.000000e+00	0.000000e+00	0.000000e+00	0.000000e+00	0.000000e+00	0.000000e+00	0.000000e+00	0.000000e+00	0.000000e+00	0.000000e+00	0.000000e+00	0.000000e+00	0.000000e+00	0.000000e+00	0.000000e+00	0.000000e+00	0.000000e+00	0.000000e+00	0.000000e+00	0.000000e+00	0.000000e+00	0.000000e+00	0.000000e+00	0.000000e+00	0.000000e+00	0.000000e+00	0.000000e+00	0.000000e+00	0.000000e+00	0.000000e+00	0.000000e+00	0.000000e+00	0.000000e+00	0.000000e+00	0.000000e+00	0.000000e+00	0.000000e+00	0.000000e+00	0.000000e+00	0.000000e+00	0.000000e+00	0.000000e+00	0.000000e+00	0.000000e+00	0.000000e+00	0.000000e+00	0.000000e+00	0.000000e+00	0.000000e+00	0.000000e+00	0.000000e+00	0.000000e+00	0.000000e+00
-1.321970e+00	5.894802e-03	-1.219465e-01	8.979589e-02	-1.576027e-02	1.066721e-01	1.230723e-01	-2.814621e-01	-2.756907e-01	1.619020e-01	-1.543219e-01	2.527471e-01	1.792623e-01	2.164318e-01	1.628793e-01	2.431847e-01	1.526953e-01	1.118678e-01	-1.717923e-01	-3.076024e-01	1.109369e-01	8.167790e-02	-1.939179e-02	-3.371403e-01	-1.782310e-01	-3.932118e-02	-1.600904e-01	-1.191389e-01	1.192308e-01	-2.039029e-02	1.309869e-01	-6.608612e-02	3.418637e-01	9.723021e-02	-5.355232e-02	1.898934e-01	2.464244e-01	-7.065656e-03	-2.312625e-01	-1.360955e-01	-3.630296e-02	-2.888711e-01	-3.300861e-01	-1.146147e-01	-1.074263e-01	-2.122618e-02	-4.675616e-02	1.819037e-01	-6.223548e-02	3.352920e-01	8.223854e-02	4.342299e-01	3.621707e-01	-2.162978e-01	2.311074e-01	1.816715e-01	-3.873851e-02	-4.128096e-01	7.084793e-02	-1.720574e-02	-1.164017e-01	-3.556187e-01	-2.575995e-02	-7.297955e-02	-2.056365e-01	-4.381982e-03	6.738344e-02	1.448083e-01	1.113398e-01	-1.058816e-01	4.330546e-01	3.693879e-01	-2.794072e-01	3.725371e-01	4.256013e-01	-5.466511e-02	-4.074930e-01	-1.674155e-01	1.084339e-01	-1.374346e-01	-3.305128e-01	-1.931269e-01	9.223533e-02	-2.752786e-01	-2.116480e-01	-7.880595e-02	1.955628e-01	1.917700e-01	9.628971e-02	5.488714e-01	4.358610e-01	-2.655674e-02	2.394486e-01	1.861426e-01	9.810841e-02	-3.006097e-01	-1.334190e-01	-1.382882e-01	-1.566086e-01	9.702399e-03	-1.486501e-02	-2.949640e-02	8.435020e-02	-2.121812e-01	-1.025379e-01	4.373085e-02	2.607539e-01	-1.272958e-01	4.817440e-01	2.931130e-01	-3.817774e-03	2.001300e-01	1.319902e-01	1.418311e-02	-3.045438e-01	-1.653678e-02	-6.375321e-02	1.636319e-01	1.334691e-01	1.706666e-01	5.679964e-02	1.659588e-01	-3.639735e-01	-6.249109e-02	-1.547924e-01	5.441284e-02	1.272549e-01	9.701627e-02	4.450887e-02	5.457234e-02	-5.607037e-02	-1.007307e-01	-6.209831e-02	4.047931e-01	-1.892701e-01	7.026501e-02	1.254464e-01	3.938075e-01	3.797240e-02	-8.946137e-02	6.812392e-02	-1.391690e-01	1.177260e-01	-1.263081e-01	-1.757702e-01	-8.696496e-02	-1.630568e-01	-1.861594e-01	-8.195917e-02	-1.203897e-01	-8.759148e-02	-4.916373e-02	-1.167256e-02	2.936277e-02	6.050559e-02	5.450632e-02	-1.170761e-01	-7.150040e-02	2.983588e-02	-4.857132e-02	1.761890e-02	-7.307290e-02	-7.600185e-02	-1.183539e-02	-6.464842e-02	-4.086116e-02	-9.270701e-02	3.099480e-03	1.861769e-01	2.571503e-01	1.437219e-02	-1.722877e-02	1.471730e-01	7.481919e-02	-2.569310e-02	-7.571912e-02	-4.697794e-02	5.683615e-02	-8.960338e-02	-9.757171e-02	4.966061e-02	-4.894207e-02	3.270841e-02	-3.753299e-02	-2.946708e-02	-1.867446e-01	1.270407e-01	5.347499e-02	1.893397e-01	-4.824531e-02	2.527389e-01	5.435853e-02	7.532922e-02	-2.727556e-02	2.808428e-01	-5.144901e-02	-3.545729e-02	8.187454e-02	-1.090356e-01	-4.527205e-02	-4.507948e-02	4.069822e-02	1.588850e-01	-2.876638e-01	-2.022059e-01	4.239304e-02	-1.904048e-01	-2.075316e-02	-4.673261e-02	4.837267e-01	1.595037e-01	-1.734357e-02	7.752272e-02	3.130569e-01	-3.981565e-02	-2.650722e-02	-7.552508e-02	1.775633e-01	-3.604490e-02	-3.702925e-02	-4.403970e-02	-2.632347e-02	-2.418783e-01	-2.468612e-01	-4.508157e-02	-8.293927e-02	-2.343647e-01	-3.788526e-02	2.664047e-01	-2.486176e-02	-1.275890e-02	-1.524186e-02	-4.745119e-02	-2.762136e-02	7.799559e-02	2.248960e-01	1.233030e-01	-2.514707e-02	-2.572841e-02	-3.075011e-02	-1.962182e-02	-1.090751e-01	-2.796185e-02	-2.973716e-02	-2.147876e-01	-3.343947e-01	2.643926e-01	3.805430e-01	-1.061392e-03	-2.358010e-03	1.330809e-01	1.734502e-01	5.485069e-02	1.846058e-01	-1.936884e-02	2.240951e-01	-2.146534e-01	1.742155e-02	-2.386235e-01	6.043892e-02	9.331927e-02	1.823440e-01	1.230045e-01	-5.062962e-01	-6.936948e-01	1.230929e-01	3.110679e-01	1.028970e-01	-1.952782e-02	7.582867e-02	3.796204e-01	4.055055e-02	-1.114400e-01	-1.123614e-01	3.725672e-01	-1.499123e-01	1.264545e-03	-2.459838e-01	-1.583716e-01	1.584758e-01	1.374403e-01	3.531044e-01	-4.867250e-01	-4.155215e-01	-5.943180e-02	9.567522e-02	9.616850e-02	3.975085e-03	-1.332993e-02	1.505247e-01	1.396057e-01	4.774510e-02	3.024315e-01	1.655800e-01	1.753806e-01	-8.010220e-02	-1.068251e-01	-2.800770e-02	-4.170481e-01	-1.104664e-01	-1.178985e-01	-5.172761e-02	-1.811666e-01	-7.878304e-02	2.498560e-01	1.811531e-01	2.077374e-02	3.832782e-03	-5.378521e-02	2.472578e-01	-1.037480e-01	1.338980e-01	2.030739e-01	-2.243858e-01	2.820189e-01	-3.766369e-01	6.900942e-02	-2.712355e-01	-2.603264e-01	-1.242438e-01	7.663521e-02	7.989033e-02	-6.601446e-02	2.579594e-01	-2.510238e-01	-1.477667e-01	-2.477439e-03	-1.983273e-01	8.194698e-03	-1.199130e-01	2.140935e-01	2.971922e-01	1.847869e-01	1.930268e-01	-1.181441e-01	-1.914359e-02	-5.907769e-01	-1.556320e-01	8.763138e-02	2.048557e-01	4.907022e-02	2.533702e-01	-2.090928e-02	-1.631181e-02	9.052899e-02	-9.863436e-03	6.762715e-02	-1.827222e-02	-1.384904e-02	-3.635088e-02	-4.234648e-02	-1.829223e-02	-1.911265e-02	-2.454259e-02	-1.385684e-02	7.322661e-02	-1.055118e-01	-2.352660e-02	-8.031441e-03	1.654129e-01	-1.903023e-02
0.000000e+00	0.000000e+00	0.000000e+00	0.000000e+00	0.000000e+00	0.000000e+00	0.000000e+00	0.000000e+00	0.000000e+00	0.000000e+00	0.000000e+00	0.000000e+00	0.000000e+00	0.000000e+00	0.000000e+00	0.000000e+00	0.000000e+00	0.000000e+00	0.000000e+00	0.000000e+00	0.000000e+00	0.000000e+00	0.000000e+00	0.000000e+00	0.000000e+00	0.000000e+00	0.000000e+00	0.000000e+00	0.000000e+00	0.000000e+00	0.000000e+00	0.000000e+00	0.000000e+00	0.000000e+00	0.000000e+00	0.000000e+00	0.000000e+00	0.000000e+00	0.000000e+00	0.000000e+00	0.000000e+00	0.000000e+00	0.000000e+00	0.000000e+00	0.000000e+00	0.000000e+00	0.000000e+00	0.000000e+00	0.000000e+00	0.000000e+00	0.000000e+00	0.000000e+00	0.000000e+00	0.000000e+00	0.000000e+00	0.000000e+00	0.000000e+00	0.000000e+00	0.000000e+00	0.000000e+00	0.000000e+00	0.000000e+00	0.000000e+00	0.000000e+00	0.000000e+00	0.000000e+00	0.000000e+00	0.000000e+00	0.000000e+00	0.000000e+00	0.000000e+00	0.000000e+00	0.000000e+00	0.000000e+00	0.000000e+00	0.000000e+00	0.000000e+00	0.000000e+00	0.000000e+00	0.000000e+00	0.000000e+00	0.000000e+00	0.000000e+00	0.000000e+00	0.000000e+00	0.000000e+00	0.000000e+00	0.000000e+00	0.000000e+00	0.000000e+00	0.000000e+00	0.000000e+00	0.000000e+00	0.000000e+00	0.000000e+00	0.000000e+00	0.000000e+00	0.000000e+00	0.000000e+00	0.000000e+00	0.000000e+00	0.000000e+00	0.000000e+00	0.000000e+00	0.000000e+00	0.000000e+00	0.000000e+00	0.000000e+00	0.000000e+00	0.000000e+00	0.000000e+00	0.000000e+00	0.000000e+00	0.000000e+00	0.000000e+00	0.000000e+00	0.000000e+00	0.000000e+00	0.000000e+00	0.000000e+00	0.000000e+00	0.000000e+00	0.000000e+00	0.000000e+00	0.000000e+00	0.000000e+00	0.000000e+00	0.000000e+00	0.000000e+00	0.000000e+00	0.000000e+00	0.000000e+00	0.000000e+00	0.000000e+00	0.000000e+00	0.000000e+00	0.000000e+00	0.000000e+00	0.000000e+00	0.000000e+00	0.000000e+00	0.000000e+00	0.000000e+00	0.000000e+00	0.000000e+00	0.000000e+00	0.000000e+00	0.000000e+00	0.000000e+00	0.000000e+00	0.000000e+00	0.000000e+00	0.000000e+00	0.000000e+00	0.000000e+00	0.000000e+00	0.000000e+00	0.000000e+00	0.000000e+00	0.000000e+00	0.000000e+00	0.000000e+00	0.000000e+00	0.000000e+00	0.000000e+00	0.000000e+00	0.000000e+00	0.000000e+00	0.000000e+00	0.000000e+00	0.000000e+00	0.000000e+00	0.000000e+00	0.000000e+00	0.000000e+00	0.000000e+00	0.000000e+00	0.000000e+00	0.000000e+00	0.000000e+00	0.000000e+00	0.000000e+00	0.000000e+00	0.000000e+00	0.000000e+00	0.000000e+00	0.000000e+00	0.000000e+00	0.000000e+00	0.000000e+00	0.000000e+00	0.000000e+00	0.000000e+00	0.000000e+00	0.000000e+00	0.000000e+00	0.000000e+00	0.000000e+00	0.000000e+00	0.000000e+00	0.000000e+00	0.000000e+00	0.000000e+00	0.000000e+00	0.000000e+00	0.000000e+00	0.000000e+00	0.000000e+00	0.000000e+00	0.000000e+00	0.000000e+00	0.000000e+00	0.000000e+00	0.000000e+00	0.000000e+00	0.000000e+00	0.000000e+00	0.000000e+00	0.000000e+00	0.000000e+00	0.000000e+00	0.000000e+00	0.000000e+00	0.000000e+00	0.000000e+00	0.000000e+00	0.000000e+00	0.000000e+00	0.000000e+00	0.000000e+00	0.000000e+00	0.000000e+00	0.000000e+00	0.000000e+00	0.000000e+00	0.000000e+00	0.000000e+00	0.000000e+00	0.000000e+00	0.000000e+00	0.000000e+00	0.000000e+00	0.000000e+00	0.000000e+00	0.000000e+00	0.000000e+00	0.000000e+00	0.000000e+00	0.000000e+00	0.000000e+00	0.000000e+00	0.000000e+00	0.000000e+00	0.000000e+00	0.000000e+00	0.000000e+00	0.000000e+00	0.000000e+00	0.000000e+00	0.000000e+00	0.000000e+00	0.000000e+00	0.000000e+00	0.000000e+00	0.000000e+00	0.000000e+00	0.000000e+00	0.000000e+00	0.000000e+00	0.000000e+00	0.000000e+00	0.000000e+00	0.000000e+00	0.000000e+00	0.000000e+00	0.000000e+00	0.000000e+00	0.000000e+00	0.000000e+00	0.000000e+00	0.000000e+00	0.000000e+00	0.000000e+00	0.000000e+00	0.000000e+00	0.000000e+00	0.000000e+00	0.000000e+00	0.000000e+00	0.000000e+00	0.000000e+00	0.000000e+00	0.000000e+00	0.000000e+00	0.000000e+00	0.000000e+00	0.000000e+00	0.000000e+00	0.000000e+00	0.000000e+00	0.000000e+00	0.000000e+00	0.000000e+00	0.000000e+00	0.000000e+00	0.000000e+00	0.000000e+00	0.000000e+00	0.000000e+00	0.000000e+00	0.000000e+00	0.000000e+00	0.000000e+00	0.000000e+00	0.000000e+00	0.000000e+00	0.000000e+00	0.000000e+00	0.000000e+00	0.000000e+00	0.000000e+00	0.000000e+00	0.000000e+00	0.000000e+00	0.000000e+00	0.000000e+00	0.000000e+00	0.000000e+00	0.000000e+00	0.000000e+00	0.000000e+00	0.000000e+00	0.000000e+00	0.000000e+00	0.000000e+00	0.000000e+00	0.000000e+00	0.000000e+00	0.000000e+00	0.000000e+00	0.000000e+00	0.000000e+00	0.000000e+00	0.000000e+00	0.000000e+00	0.000000e+00	0.000000e+00	0.000000e+00	0.000000e+00	0.000000e+00	0.000000e+00	0.000000e+00	0.000000e+00	0.000000e+00	0.000000e+00	0.000000e+00	0.000000e+00	0.000000e+00	0.000000e+00	0.000000e+00	0.000000e+00
0.000000e+00	0.000000e+00	0.000000e+00	0.000000e+00	0.000000e+00	0.000000e+00	0.000000e+00	0.000000e+00	0.000000e+00	0.000000e+00	0.000000e+00	0.000000e+00	0.000000e+00	0.000000e+00	0.000000e+00	0.000000e+00	0.000000e+00	0.000000e+00	0.000000e+00	0.000000e+00	0.000000e+00	0.000000e+00	0.000000e+00	0.000000e+00	0.000000e+00	0.000000e+00	0.000000e+00	0.000000e+00	0.000000e+00	0.000000e+00	0.000000e+00	0.000000e+00	0.000000e+00	0.000000e+00	0.000000e+00	0.000000e+00	0.000000e+00	0.000000e+00	0.000000e+00	0.000000e+00	0.000000e+00	0.000000e+00	0.000000e+00	0.000000e+00	0.000000e+00	0.000000e+00	0.000000e+00	0.000000e+00	0.000000e+00	0.000000e+00	0.000000e+00	0.000000e+00	0.000000e+00	0.000000e+00	0.000000e+00	0.000000e+00	0.000000e+00	0.000000e+00	0.000000e+00	0.000000e+00	0.000000e+00	0.000000e+00	0.000000e+00	0.000000e+00	0.000000e+00	0.000000e+00	0.000000e+00	0.000000e+00	0.000000e+00	0.000000e+00	0.000000e+00	0.000000e+00	0.000000e+00	0.000000e+00	0.000000e+00	0.000000e+00	0.000000e+00	0.000000e+00	0.000000e+00	0.000000e+00	0.000000e+00	0.000000e+00	0.000000e+00	0.000000e+00	0.000000e+00	0.000000e+00	0.000000e+00	0.000000e+00	0.000000e+00	0.000000e+00	0.000000e+00	0.000000e+00	0.000000e+00	0.000000e+00	0.000000e+00	0.000000e+00	0.000000e+00	0.000000e+00	0.000000e+00	0.000000e+00	0.000000e+00	0.000000e+00	0.000000e+00	0.000000e+00	0.000000e+00	0.000000e+00	0.000000e+00	0.000000e+00	0.000000e+00	0.000000e+00	0.000000e+00	0.000000e+00	0.000000e+00	0.000000e+00	0.000000e+00	0.000000e+00	0.000000e+00	0.000000e+00	0.000000e+00	0.000000e+00	0.000000e+00	0.000000e+00	0.000000e+00	0.000000e+00	0.000000e+00	0.000000e+00	0.000000e+00	0.000000e+00	0.000000e+00	0.000000e+00	0.000000e+00	0.000000e+00	0.000000e+00	0.000000e+00	0.000000e+00	0.000000e+00	0.000000e+00	0.000000e+00	0.000000e+00	0.000000e+00	0.000000e+00	0.000000e+00	0.000000e+00	0.000000e+00	0.000000e+00	0.000000e+00	0.000000e+00	0.000000e+00	0.000000e+00	0.000000e+00	0.000000e+00	0.000000e+00	0.000000e+00	0.000000e+00	0.000000e+00	0.000000e+00	0.000000e+00	0.000000e+00	0.000000e+00	0.000000e+00	0.000000e+00	0.000000e+00	0.000000e+00	0.000000e+00	0.000000e+00	0.000000e+00	0.000000e+00	0.000000e+00	0.000000e+00	0.000000e+00	0.000000e+00	0.000000e+00	0.000000e+00	0.000000e+00	0.000000e+00	0.000000e+00	0.000000e+00	0.000000e+00	0.000000e+00	0.000000e+00	0.000000e+00	0.000000e+00	0.000000e+00	0.000000e+00	0.000000e+00	0.000000e+00	0.000000e+00	0.000000e+00	0.000000e+00	0.000000e+00	0.000000e+00	0.000000e+00	0.000000e+00	0.000000e+00	0.000000e+00	0.000000e+00	0.000000e+00	0.000000e+00	0.000000e+00	0.000000e+00	0.000000e+00	0.000000e+00	0.000000e+00	0.000000e+00	0.000000e+00	0.000000e+00	0.000000e+00	0.000000e+00	0.000000e+00	0.000000e+00	0.000000e+00	0.000000e+00	0.000000e+00	0.000000e+00	0.000000e+00	0.000000e+00	0.000000e+00	0.000000e+00	0.000000e+00	0.000000e+00	0.000000e+00	0.000000e+00	0.000000e+00	0.000000e+00	0.000000e+00	0.000000e+00	0.000000e+00	0.000000e+00	0.000000e+00	0.000000e+00	0.000000e+00	0.000000e+00	0.000000e+00	0.000000e+00	0.000000e+00	0.000000e+00	0.000000e+00	0.000000e+00	0.000000e+00	0.000000e+00	0.000000e+00	0.000000e+00	0.000000e+00	0.000000e+00	0.000000e+00	0.000000e+00	0.000000e+00	0.000000e+00	0.000000e+00	0.000000e+00	0.000000e+00	0.000000e+00	0.000000e+00	0.000000e+00	0.000000e+00	0.000000e+00	0.000000e+00	0.000000e+00	0.000000e+00	0.000000e+00	0.000000e+00	0.000000e+00	0.000000e+00	0.000000e+00	0.000000e+00	0.000000e+00	0.000000e+00	0.000000e+00	0.000000e+00	0.000000e+00	0.000000e+00	0.000000e+00	0.000000e+00	0.000000e+00	0.000000e+00	0.000000e+00	0.000000e+00	0.000000e+00	0.000000e+00	0.000000e+00	0.000000e+00	0.000000e+00	0.000000e+00	0.000000e+00	0.000000e+00	0.000000e+00	0.000000e+00	0.000000e+00	0.000000e+00	0.000000e+00	0.000000e+00	0.000000e+00	0.000000e+00	0.000000e+00	0.000000e+00	0.000000e+00	0.000000e+00	0.000000e+00	0.000000e+00	0.000000e+00	0.000000e+00	0.000000e+00	0.000000e+00	0.000000e+00	0.000000e+00	0.000000e+00	0.000000e+00	0.000000e+00	0.000000e+00	0.000000e+00	0.000000e+00	0.000000e+00	0.000000e+00	0.000000e+00	0.000000e+00	0.000000e+00	0.000000e+00	0.000000e+00	0.000000e+00	0.000000e+00	0.000000e+00	0.000000e+00	0.000000e+00	0.000000e+00	0.000000e+00	0.000000e+00	0.000000e+00	0.000000e+00	0.000000e+00	0.000000e+00	0.000000e+00	0.000000e+00	0.000000e+00	0.000000e+00	0.000000e+00	0.000000e+00	0.000000e+00	0.000000e+00	0.000000e+00	0.000000e+00	0.000000e+00	0.000000e+00	0.000000e+00	0.000000e+00	0.000000e+00	0.000000e+00	0.000000e+00	0.000000e+00	0.000000e+00	0.000000e+00	0.000000e+00	0.000000e+00	0.000000e+00	0.000000e+00	0.000000e+00	0.000000e+00	0.000000e+00	0.000000e+00	0.000000e+00	0.000000e+00	0.000000e+00
0.000000e+00	0.000000e+00	0.000000e+00	0.000000e+00	0.000000e+00	0.000000e+00	0.000000e+00	0.000000e+00	0.000000e+00	0.000000e+00	0.000000e+00	0.000000e+00	0.000000e+00	0.000000e+00	0.000000e+00	0.000000e+00	0.000000e+00	0.000000e+00	0.000000e+00	0.000000e+00	0.000000e+00	0.000000e+00	0.000000e+00	0.000000e+00	0.000000e+00	0.000000e+00	0.000000e+00	0.000000e+00	0.000000e+00	0.000000e+00	0.000000e+00	0.000000e+00	0.000000e+00	0.000000e+00	0.000000e+00	0.000000e+00	0.000000e+00	0.000000e+00	0.000000e+00	0.000000e+00	0.000000e+00	0.000000e+00	0.000000e+00	0.000000e+00	0.000000e+00	0.000000e+00	0.000000e+00	0.000000e+00	0.000000e+00	0.000000e+00	0.000000e+00	0.000000e+00	0.000000e+00	0.000000e+00	0.000000e+00	0.000000e+00	0.000000e+00	0.000000e+00	0.000000e+00	0.000000e+00	0.000000e+00	0.000000e+00	0.000000e+00	0.000000e+00	0.000000e+00	0.000000e+00	0.000000e+00	0.000000e+00	0.000000e+00	0.000000e+00	0.000000e+00	0.000000e+00	0.000000e+00	0.000000e+00	0.000000e+00	0.000000e+00	0.000000e+00	0.000000e+00	0.000000e+00	0.000000e+00	0.000000e+00	0.000000e+00	0.000000e+00	0.000000e+00	0.000000e+00	0.000000e+00	0.000000e+00	0.000000e+00	0.000000e+00	0.000000e+00	0.000000e+00	0.000000e+00	0.000000e+00	0.000000e+00	0.000000e+00	0.000000e+00	0.000000e+00	0.000000e+00	0.000000e+00	0.000000e+00	0.000000e+00	0.000000e+00	0.000000e+00	0.000000e+00	0.000000e+00	0.000000e+00	0.000000e+00	0.000000e+00	0.000000e+00	0.000000e+00	0.000000e+00	0.000000e+00	0.000000e+00	0.000000e+00	0.000000e+00	0.000000e+00	0.000000e+00	0.000000e+00	0.000000e+00	0.000000e+00	0.000000e+00	0.000000e+00	0.000000e+00	0.000000e+00	0.000000e+00	0.000000e+00	0.000000e+00	0.000000e+00	0.000000e+00	0.000000e+00	0.000000e+00	0.000000e+00	0.000000e+00	0.000000e+00	0.000000e+00	0.000000e+00	0.000000e+00	0.000000e+00	0.000000e+00	0.000000e+00	0.000000e+00	0.000000e+00	0.000000e+00	0.000000e+00	0.000000e+00	0.000000e+00	0.000000e+00	0.000000e+00	0.000000e+00	0.000000e+00	0.000000e+00	0.000000e+00	0.000000e+00	0.000000e+00	0.000000e+00	0.000000e+00	0.000000e+00	0.000000e+00	0.000000e+00	0.000000e+00	0.000000e+00	0.000000e+00	0.000000e+00	0.000000e+00	0.000000e+00	0.000000e+00	0.000000e+00	0.000000e+00	0.000000e+00	0.000000e+00	0.000000e+00	0.000000e+00	0.000000e+00	0.000000e+00	0.000000e+00	0.000000e+00	0.000000e+00	0.000000e+00	0.000000e+00	0.000000e+00	0.000000e+00	0.000000e+00	0.000000e+00	0.000000e+00	0.000000e+00	0.000000e+00	0.000000e+00	0.000000e+00	0.000000e+00	0.000000e+00	0.000000e+00	0.000000e+00	0.000000e+00	0.000000e+00	0.000000e+00	0.000000e+00	0.000000e+00	0.000000e+00	0.000000e+00	0.000000e+00	0.000000e+00	0.000000e+00	0.000000e+00	0.000000e+00	0.000000e+00	0.000000e+00	0.000000e+00	0.000000e+00	0.000000e+00	0.000000e+00	0.000000e+00	0.000000e+00	0.000000e+00	0.000000e+00	0.000000e+00	0.000000e+00	0.000000e+00	0.000000e+00	0.000000e+00	0.000000e+00	0.000000e+00	0.000000e+00	0.000000e+00	0.000000e+00	0.000000e+00	0.000000e+00	0.000000e+00	0.000000e+00	0.000000e+00	0.000000e+00	0.000000e+00	0.000000e+00	0.000000e+00	0.000000e+00	0.000000e+00	0.000000e+00	0.000000e+00	0.000000e+00	0.000000e+00	0.000000e+00	0.000000e+00	0.000000e+00	0.000000e+00	0.000000e+00	0.000000e+00	0.000000e+00	0.000000e+00	0.000000e+00	0.000000e+00	0.000000e+00	0.000000e+00	0.000000e+00	0.000000e+00	0.000000e+00	0.000000e+00	0.000000e+00	0.000000e+00	0.000000e+00	0.000000e+00	0.000000e+00	0.000000e+00	0.000000e+00	0.000000e+00	0.000000e+00	0.000000e+00	0.000000e+00	0.000000e+00	0.000000e+00	0.000000e+00	0.000000e+00	0.000000e+00	0.000000e+00	0.000000e+00	0.000000e+00	0.000000e+00	0.000000e+00	0.000000e+00	0.000000e+00	0.000000e+00	0.000000e+00	0.000000e+00	0.000000e+00	0.000000e+00	0.000000e+00	0.000000e+00	0.000000e+00	0.000000e+00	0.000000e+00	0.000000e+00	0.000000e+00	0.000000e+00	0.000000e+00	0.000000e+00	0.000000e+00	0.000000e+00	0.000000e+00	0.000000e+00	0.000000e+00	0.000000e+00	0.000000e+00	0.000000e+00	0.000000e+00	0.000000e+00	0.000000e+00	0.000000e+00	0.000000e+00	0.000000e+00	0.000000e+00	0.000000e+00	0.000000e+00	0.000000e+00	0.000000e+00	0.000000e+00	0.000000e+00	0.000000e+00	0.000000e+00	0.000000e+00	0.000000e+00	0.000000e+00	0.000000e+00	0.000000e+00	0.000000e+00	0.000000e+00	0.000000e+00	0.000000e+00	0.000000e+00	0.000000e+00	0.000000e+00	0.000000e+00	0.000000e+00	0.000000e+00	0.000000e+00	0.000000e+00	0.000000e+00	0.000000e+00	0.000000e+00	0.000000e+00	0.000000e+00	0.000000e+00	0.000000e+00	0.000000e+00	0.000000e+00	0.000000e+00	0.000000e+00	0.000000e+00	0.000000e+00	0.000000e+00	0.000000e+00	0.000000e+00	0.000000e+00	0.000000e+00	0.000000e+00	0.000000e+00	0.000000e+00	0.000000e+00	0.000000e+00	0.000000e+00	0.000000e+00	0.000000e+00	0.000000e+00	0.000000e+00
0.000000e+00	0.000000e+00	0.000000e+00	0.000000e+00	0.000000e+00	0.000000e+00	0.000000e+00	0.000000e+00	0.000000e+00	0.000000e+00	0.000000e+00	0.000000e+00	0.000000e+00	0.000000e+00	0.000000e+00	0.000000e+00	0.000000e+00	0.000000e+00	0.000000e+00	0.000000e+00	0.000000e+00	0.000000e+00	0.000000e+00	0.000000e+00	0.000000e+00	0.000000e+00	0.000000e+00	0.000000e+00	0.000000e+00	0.000000e+00	0.000000e+00	0.000000e+00	0.000000e+00	0.000000e+00	0.000000e+00	0.000000e+00	0.000000e+00	0.000000e+00	0.000000e+00	0.000000e+00	0.000000e+00	0.000000e+00	0.000000e+00	0.000000e+00	0.000000e+00	0.000000e+00	0.000000e+00	0.000000e+00	0.000000e+00	0.000000e+00	0.000000e+00	0.000000e+00	0.000000e+00	0.000000e+00	0.000000e+00	0.000000e+00	0.000000e+00	0.000000e+00	0.000000e+00	0.000000e+00	0.000000e+00	0.000000e+00	0.000000e+00	0.000000e+00	0.000000e+00	0.000000e+00	0.000000e+00	0.000000e+00	0.000000e+00	0.000000e+00	0.000000e+00	0.000000e+00	0.000000e+00	0.000000e+00	0.000000e+00	0.000000e+00	0.000000e+00	0.000000e+00	0.000000e+00	0.000000e+00	0.000000e+00	0.000000e+00	0.000000e+00	0.000000e+00	0.000000e+00	0.000000e+00	0.000000e+00	0.000000e+00	0.000000e+00	0.000000e+00	0.000000e+00	0.000000e+00	0.000000e+00	0.000000e+00	0.000000e+00	0.000000e+00	0.000000e+00	0.000000e+00	0.000000e+00	0.000000e+00	0.000000e+00	0.000000e+00	0.000000e+00	0.000000e+00	0.000000e+00	0.000000e+00	0.000000e+00	0.000000e+00	0.000000e+00	0.000000e+00	0.000000e+00	0.000000e+00	0.000000e+00	0.000000e+00	0.000000e+00	0.000000e+00	0.000000e+00	0.000000e+00	0.000000e+00	0.000000e+00	0.000000e+00	0.000000e+00	0.000000e+00	0.000000e+00	0.000000e+00	0.000000e+00	0.000000e+00	0.000000e+00	0.000000e+00	0.000000e+00	0.000000e+00	0.000000e+00	0.000000e+00
0.000000e+00	0.000000e+00	0.000000e+00	0.000000e+00	0.000000e+00	0.000000e+00	0.000000e+00	0.000000e+00	0.000000e+00	0.000000e+00	0.000000e+00	0.000000e+00	0.000000e+00	0.000000e+00	0.000000e+00	0.000000e+00	0.000000e+00	0.000000e+00	0.000000e+00	0.000000e+00	0.000000e+00	0.000000e+00	0.000000e+00	0.000000e+00	0.000000e+00	0.000000e+00	0.000000e+00	0.000000e+00	0.000000e+00	0.000000e+00	0.000000e+00	0.000000e+00	0.000000e+00	0.000000e+00	0.000000e+00	0.000000e+00	0.000000e+00	0.000000e+00	0.000000e+00	0.000000e+00	0.000000e+00	0.000000e+00	0.000000e+00	0.000000e+00	0.000000e+00	0.000000e+00	0.000000e+00	0.000000e+00	0.000000e+00	0.000000e+00	0.000000e+00	0.000000e+00	0.000000e+00	0.000000e+00	0.000000e+00	0.000000e+00	0.000000e+00	0.000000e+00	0.000000e+00	0.000000e+00	0.000000e+00	0.000000e+00	0.000000e+00	0.000000e+00	0.000000e+00	0.000000e+00	0.000000e+00	0.000000e+00	0.000000e+00	0.000000e+00	0.000000e+00	0.000000e+00	0.000000e+00	0.000000e+00	0.000000e+00	0.000000e+00	0.000000e+00	0.000000e+00	0.000000e+00	0.000000e+00	0.000000e+00	0.000000e+00	0.000000e+00	0.000000e+00	0.000000e+00	0.000000e+00	0.000000e+00	0.000000e+00	0.000000e+00	0.000000e+00	0.000000e+00	0.000000e+00	0.000000e+00	0.000000e+00	0.000000e+00	0.000000e+00	0.000000e+00	0.000000e+00	0.000000e+00	0.000000e+00	0.000000e+00	0.000000e+00	0.000000e+00	0.000000e+00	0.000000e+00	0.000000e+00	0.000000e+00	0.000000e+00	0.000000e+00	0.000000e+00	0.000000e+00	0.000000e+00	0.000000e+00	0.000000e+00	0.000000e+00	0.000000e+00	0.000000e+00	0.000000e+00	0.000000e+00	0.000000e+00	0.000000e+00	0.000000e+00	0.000000e+00	0.000000e+00	0.000000e+00	0.000000e+00	0.000000e+00	0.000000e+00	0.000000e+00	0.000000e+00	0.000000e+00	0.000000e+00	0.000000e+00
0.000000e+00	0.000000e+00	0.000000e+00	0.000000e+00	0.000000e+00	0.000000e+00	0.000000e+00	0.000000e+00	0.000000e+00	0.000000e+00	0.000000e+00	0.000000e+00	0.000000e+00	0.000000e+00	0.000000e+00	0.000000e+00	0.000000e+00	0.000000e+00	0.000000e+00	0.000000e+00	0.000000e+00	0.000000e+00	0.000000e+00	0.000000e+00	0.000000e+00	0.000000e+00	0.000000e+00	0.000000e+00	0.000000e+00	0.000000e+00	0.000000e+00	0.000000e+00	0.000000e+00	0.000000e+00	0.000000e+00	0.000000e+00	0.000000e+00	0.000000e+00	0.000000e+00	0.000000e+00	0.000000e+00	0.000000e+00	0.000000e+00	0.000000e+00	0.000000e+00	0.000000e+00	0.000000e+00	0.000000e+00	0.000000e+00	0.000000e+00	0.000000e+00	0.000000e+00	0.000000e+00	0.000000e+00	0.000000e+00	0.000000e+00	0.000000e+00	0.000000e+00	0.000000e+00	0.000000e+00	0.000000e+00	0.000000e+00	0.000000e+00	0.000000e+00	0.000000e+00	0.000000e+00	0.000000e+00	0.000000e+00	0.000000e+00	0.000000e+00	0.000000e+00	0.000000e+00	0.000000e+00	0.000000e+00	0.000000e+00	0.000000e+00	0.000000e+00	0.000000e+00	0.000000e+00	0.000000e+00	0.000000e+00	0.000000e+00	0.000000e+00	0.000000e+00	0.000000e+00	0.000000e+00	0.000000e+00	0.000000e+00	0.000000e+00	0.000000e+00	0.000000e+00	0.000000e+00	0.000000e+00	0.000000e+00	0.000000e+00	0.000000e+00	0.000000e+00	0.000000e+00	0.000000e+00	0.000000e+00	0.000000e+00	0.000000e+00	0.000000e+00	0.000000e+00	0.000000e+00	0.000000e+00	0.000000e+00	0.000000e+00	0.000000e+00	0.000000e+00	0.000000e+00	0.000000e+00	0.000000e+00	0.000000e+00	0.000000e+00	0.000000e+00	0.000000e+00	0.000000e+00	0.000000e+00	0.000000e+00	0.000000e+00	0.000000e+00	0.000000e+00	0.000000e+00	0.000000e+00	0.000000e+00	0.000000e+00	0.000000e+00	0.000000e+00	0.000000e+00	0.000000e+00	0.000000e+00	0.000000e+00
0.000000e+00	0.000000e+00	0.000000e+00	0.000000e+00	0.000000e+00	0.000000e+00	0.000000e+00	0.000000e+00	0.000000e+00	0.000000e+00	0.000000e+00	0.000000e+00	0.000000e+00	0.000000e+00	0.000000e+00	0.000000e+00	0.000000e+00	0.000000e+00	0.000000e+00	0.000000e+00	0.000000e+00	0.000000e+00	0.000000e+00	0.000000e+00	0.000000e+00	0.000000e+00	0.000000e+00	0.000000e+00	0.000000e+00	0.000000e+00	0.000000e+00	0.000000e+00	0.000000e+00	0.000000e+00	0.000000e+00	0.000000e+00	0.000000e+00	0.000000e+00	0.000000e+00	0.000000e+00	0.000000e+00	0.000000e+00	0.000000e+00	0.000000e+00	0.000000e+00	0.000000e+00	0.000000e+00	0.000000e+00	0.000000e+00	0.000000e+00	0.000000e+00	0.000000e+00	0.000000e+00	0.000000e+00	0.000000e+00	0.000000e+00	0.000000e+00	0.000000e+00	0.000000e+00	0.000000e+00	0.000000e+00	0.000000e+00	0.000000e+00	0.000000e+00	0.000000e+00	0.000000e+00	0.000000e+00	0.000000e+00	0.000000e+00	0.000000e+00	0.000000e+00	0.000000e+00	0.000000e+00	0.000000e+00	0.000000e+00	0.000000e+00	0.000000e+00	0.000000e+00	0.000000e+00	0.000000e+00	0.000000e+00	0.000000e+00	0.000000e+00	0.000000e+00	0.000000e+00	0.000000e+00	0.000000e+00	0.000000e+00	0.000000e+00	0.000000e+00	0.000000e+00	0.000000e+00	0.000000e+00	0.000000e+00	0.000000e+00	0.000000e+00	0.000000e+00	0.000000e+00	0.000000e+00	0.000000e+00	0.000000e+00	0.000000e+00	0.000000e+00	0.000000e+00	0.000000e+00	0.000000e+00	0.000000e+00	0.000000e+00	0.000000e+00	0.000000e+00	0.000000e+00	0.000000e+00	0.000000e+00	0.000000e+00	0.000000e+00	0.000000e+00	0.000000e+00	0.000000e+00	0.000000e+00	0.000000e+00	0.000000e+00	0.000000e+00	0.000000e+00	0.000000e+00	0.000000e+00	0.000000e+00	0.000000e+00	0.000000e+00	0.000000e+00	0.000000e+00	0.000000e+00	0.000000e+00	0.000000e+00
0.000000e+00	0.000000e+00	0.000000e+00	0.000000e+00	0.000000e+00	0.000000e+00	0.000000e+00	0.000000e+00	0.000000e+00	0.000000e+00	0.000000e+00	0.000000e+00	0.000000e+00	0.000000e+00	0.000000e+00	0.000000e+00	0.000000e+00	0.000000e+00	0.000000e+00	0.000000e+00	0.000000e+00	0.000000e+00	0.000000e+00	0.000000e+00	0.000000e+00	0.000000e+00	0.000000e+00	0.000000e+00	0.000000e+00	0.000000e+00	0.000000e+00	0.000000e+00	0.000000e+00	0.000000e+00	0.000000e+00	0.000000e+00	0.000000e+00	0.000000e+00	0.000000e+00	0.000000e+00	0.000000e+00	0.000000e+00	0.000000e+00	0.000000e+00	0.000000e+00	0.000000e+00	0.000000e+00	0.000000e+00	0.000000e+00	0.000000e+00	0.000000e+00	0.000000e+00	0.000000e+00	0.000000e+00	0.000000e+00	0.000000e+00	0.000000e+00	0.000000e+00	0.000000e+00	0.000000e+00	0.000000e+00	0.000000e+00	0.000000e+00	0.000000e+00	0.000000e+00	0.000000e+00	0.000000e+00	0.000000e+00	0.000000e+00	0.000000e+00	0.000000e+00	0.000000e+00	0.000000e+00	0.000000e+00	0.000000e+00	0.000000e+00	0.000000e+00	0.000000e+00	0.000000e+00	0.000000e+00	0.000000e+00	0.000000e+00	0.000000e+00	0.000000e+00	0.000000e+00	0.000000e+00	0.000000e+00	0.000000e+00	0.000000e+00	0.000000e+00	0.000000e+00	0.000000e+00	0.000000e+00	0.000000e+00	0.000000e+00	0.000000e+00	0.000000e+00	0.000000e+00
0.000000e+00	0.000000e+00	0.000000e+00	0.000000e+00	0.000000e+00	0.000000e+00	0.000000e+00	0.000000e+00	0.000000e+00	0.000000e+00	0.000000e+00	0.000000e+00	0.000000e+00	0.000000e+00	0.000000e+00	0.000000e+00	0.000000e+00	0.000000e+00	0.000000e+00	0.000000e+00	0.000000e+00	0.000000e+00	0.000000e+00	0.000000e+00	0.000000e+00	0.000000e+00	0.000000e+00	0.000000e+00	0.000000e+00	0.000000e+00	0.000000e+00	0.000000e+00	0.000000e+00	0.000000e+00	0.000000e+00	0.000000e+00	0.000000e+00	0.000000e+00	0.000000e+00	0.000000e+00	0.000000e+00	0.000000e+00	0.000000e+00	0.000000e+00	0.000000e+00	0.000000e+00	0.000000e+00	0.000000e+00	0.000000e+00	0.000000e+00	0.000000e+00	0.000000e+00	0.000000e+00	0.000000e+00	0.000000e+00	0.000000e+00	0.000000e+00	0.000000e+00	0.000000e+00	0.000000e+00	0.000000e+00	0.000000e+00	0.000000e+00	0.000000e+00	0.000000e+00	0.000000e+00	0.000000e+00	0.000000e+00	0.000000e+00	0.000000e+00	0.000000e+00	0.000000e+00	0.000000e+00	0.000000e+00	0.000000e+00	0.000000e+00	0.000000e+00	0.000000e+00	0.000000e+00	0.000000e+00	0.000000e+00	0.000000e+00	0.000000e+00	0.000000e+00	0.000000e+00	0.000000e+00	0.000000e+00	0.000000e+00	0.000000e+00	0.000000e+00	0.000000e+00	0.000000e+00	0.000000e+00	0.000000e+00	0.000000e+00	0.000000e+00	0.000000e+00	0.000000e+00	0.000000e+00	0.000000e+00	0.000000e+00	0.000000e+00	0.000000e+00	0.000000e+00	0.000000e+00	0.000000e+00	0.000000e+00	0.000000e+00	0.000000e+00	0.000000e+00	0.000000e+00	0.000000e+00	0.000000e+00	0.000000e+00	0.000000e+00	0.000000e+00	0.000000e+00	0.000000e+00	0.000000e+00	0.000000e+00	0.000000e+00	0.000000e+00	0.000000e+00	0.000000e+00	0.000000e+00	0.000000e+00	0.000000e+00	0.000000e+00	0.000000e+00	0.000000e+00	0.000000e+00	0.000000e+00	0.000000e+00
0.000000e+00	0.000000e+00	0.000000e+00	0.000000e+00	0.000000e+00	0.000000e+00	0.000000e+00	0.000000e+00	0.000000e+00	0.000000e+00	0.000000e+00	0.000000e+00	0.000000e+00	0.000000e+00	0.000000e+00	0.000000e+00	0.000000e+00	0.000000e+00	0.000000e+00	0.000000e+00	0.000000e+00	0.000000e+00	0.000000e+00	0.000000e+00	0.000000e+00	0.000000e+00	0.000000e+00	0.000000e+00	0.000000e+00	0.000000e+00	0.000000e+00	0.000000e+00	0.000000e+00	0.000000e+00	0.000000e+00	0.000000e+00	0.000000e+00	0.000000e+00	0.000000e+00	0.000000e+00	0.000000e+00	0.000000e+00	0.000000e+00	0.000000e+00	0.000000e+00	0.000000e+00	0.000000e+00	0.000000e+00	0.000000e+00	0.000000e+00	0.000000e+00	0.000000e+00	0.000000e+00	0.000000e+00	0.000000e+00	0.000000e+00	0.000000e+00	0.000000e+00	0.000000e+00	0.000000e+00	0.000000e+00	0.000000e+00	0.000000e+00	0.000000e+00	0.000000e+00	0.000000e+00	0.000000e+00	0.000000e+00	0.000000e+00	0.000000e+00	0.000000e+00	0.000000e+00	0.000000e+00	0.000000e+00	0.000000e+00	0.000000e+00	0.000000e+00	0.000000e+00	0.000000e+00	0.000000e+00	0.000000e+00	0.000000e+00	0.000000e+00	0.000000e+00	0.000000e+00	0.000000e+00	0.000000e+00	0.000000e+00	0.000000e+00	0.000000e+00	0.000000e+00	0.000000e+00	0.000000e+00	0.000000e+00	0.000000e+00	0.000000e+00	0.000000e+00	0.000000e+00	0.000000e+00	0.000000e+00	0.000000e+00	0.000000e+00	0.000000e+00	0.000000e+00	0.000000e+00	0.000000e+00	0.000000e+00	0.000000e+00	0.000000e+00	0.000000e+00	0.000000e+00	0.000000e+00	0.000000e+00	0.000000e+00	0.000000e+00	0.000000e+00	0.000000e+00	0.000000e+00	0.000000e+00	0.000000e+00	0.000000e+00	0.000000e+00	0.000000e+00	0.000000e+00	0.000000e+00	0.000000e+00	0.000000e+00	0.000000e+00	0.000000e+00	0.000000e+00	0.000000e+00	0.000000e+00	0.000000e+00
0.000000e+00	0.000000e+00	0.000000e+00	0.000000e+00	0.000000e+00	0.000000e+00	0.000000e+00	0.000000e+00	0.000000e+00	0.000000e+00	0.000000e+00	0.000000e+00	0.000000e+00	0.000000e+00	0.000000e+00	0.000000e+00	0.000000e+00	0.000000e+00	0.000000e+00	0.000000e+00	0.000000e+00	0.000000e+00	0.000000e+00	0.000000e+00	0.000000e+00	0.000000e+00	0.000000e+00	0.000000e+00	0.000000e+00	0.000000e+00	0.000000e+00	0.000000e+00	0.000000e+00	0.000000e+00	0.000000e+00	0.000000e+00	0.000000e+00	0.000000e+00	0.000000e+00	0.000000e+00	0.000000e+00	0.000000e+00	0.000000e+00	0.000000e+00	0.000000e+00	0.000000e+00	0.000000e+00	0.000000e+00	0.000000e+00	0.000000e+00	0.000000e+00	0.000000e+00	0.000000e+00	0.000000e+00	0.000000e+00	0.000000e+00	0.000000e+00	0.000000e+00	0.000000e+00	0.000000e+00	0.000000e+00	0.000000e+00	0.000000e+00	0.000000e+00	0.000000e+00	0.000000e+00	0.000000e+00	0.000000e+00	0.000000e+00	0.000000e+00	0.000000e+00	0.000000e+00	0.000000e+00	0.000000e+00	0.000000e+00	0.000000e+00	0.000000e+00	0.000000e+00	0.000000e+00	0.000000e+00	0.000000e+00	0.000000e+00	0.000000e+00	0.000000e+00	0.000000e+00	0.000000e+00	0.000000e+00	0.000000e+00	0.000000e+00	0.000000e+00	0.000000e+00	0.000000e+00	0.000000e+00	0.000000e+00	0.000000e+00	0.000000e+00	0.000000e+00	0.000000e+00	0.000000e+00	0.000000e+00	0.000000e+00	0.000000e+00	0.000000e+00	0.000000e+00	0.000000e+00	0.000000e+00	0.000000e+00	0.000000e+00	0.000000e+00	0.000000e+00	0.000000e+00	0.000000e+00	0.000000e+00	0.000000e+00	0.000000e+00	0.000000e+00	0.000000e+00	0.000000e+00	0.000000e+00	0.000000e+00	0.000000e+00	0.000000e+00	0.000000e+00	0.000000e+00	0.000000e+00	0.000000e+00	0.000000e+00	0.000000e+00	0.000000e+00	0.000000e+00	0.000000e+00	0.000000e+00	0.000000e+00
0.000000e+00	0.000000e+00	0.000000e+00	0.000000e+00	0.000000e+00	0.000000e+00	0.000000e+00	0.000000e+00	0.000000e+00	0.000000e+00	0.000000e+00	0.000000e+00	0.000000e+00	0.000000e+00	0.000000e+00	0.000000e+00	0.000000e+00	0.000000e+00	0.000000e+00	0.000000e+00	0.000000e+00	0.000000e+00	0.000000e+00	0.000000e+00	0.000000e+00	0.000000e+00	0.000000e+00	0.000000e+00	0.000000e+00	0.000000e+00	0.000000e+00	0.000000e+00	0.000000e+00	0.000000e+00	0.000000e+00	0.000000e+00	0.000000e+00	0.000000e+00	0.000000e+00	0.000000e+00	0.000000e+00	0.000000e+00	0.000000e+00	0.000000e+00	0.000000e+00	0.000000e+00	0.000000e+00	0.000000e+00	0.000000e+00	0.000000e+00	0.000000e+00	0.000000e+00	0.000000e+00	0.000000e+00	0.000000e+00	0.000000e+00	0.000000e+00	0.000000e+00	0.000000e+00	0.000000e+00	0.000000e+00	0.000000e+00	0.000000e+00	0.000000e+00	0.000000e+00	0.000000e+00	0.000000e+00	0.000000e+00	0.000000e+00	0.000000e+00	0.000000e+00	0.000000e+00	0.000000e+00	0.000000e+00	0.000000e+00	0.000000e+00	0.000000e+00	0.000000e+00	0.000000e+00	0.000000e+00	0.000000e+00	0.000000e+00	0.000000e+00	0.000000e+00	0.000000e+00	0.000000e+00	0.000000e+00	0.000000e+00	0.000000e+00	0.000000e+00	0.000000e+00	0.000000e+00	0.000000e+00	0.000000e+00	0.000000e+00	0.000000e+00	0.000000e+00	0.000000e+00	0.000000e+00	0.000000e+00	0.000000e+00	0.000000e+00	0.000000e+00	0.000000e+00	0.000000e+00	0.000000e+00	0.000000e+00	0.000000e+00	0.000000e+00	0.000000e+00	0.000000e+00	0.000000e+00	0.000000e+00	0.000000e+00	0.000000e+00	0.000000e+00	0.000000e+00	0.000000e+00	0.000000e+00	0.000000e+00	0.000000e+00	0.000000e+00	0.000000e+00	0.000000e+00	0.000000e+00	0.000000e+00
0.000000e+00	0.000000e+00	0.000000e+00	0.000000e+00	0.000000e+00	0.000000e+00	0.000000e+00	0.000000e+00	0.000000e+00	0.000000e+00	0.000000e+00	0.000000e+00	0.000000e+00	0.000000e+00	0.000000e+00	0.000000e+00	0.000000e+00	0.000000e+00	0.000000e+00	0.000000e+00	0.000000e+00	0.000000e+00	0.000000e+00	0.000000e+00	0.000000e+00	0.000000e+00	0.000000e+00	0.000000e+00	0.000000e+00	0.000000e+00	0.000000e+00	0.000000e+00	0.000000e+00	0.000000e+00	0.000000e+00	0.000000e+00	0.000000e+00	0.000000e+00	0.000000e+00	0.000000e+00	0.000000e+00	0.000000e+00	0.000000e+00	0.000000e+00	0.000000e+00	0.000000e+00	0.000000e+00	0.000000e+00	0.000000e+00	0.000000e+00	0.000000e+00	0.000000e+00	0.000000e+00	0.000000e+00	0.000000e+00	0.000000e+00	0.000000e+00	0.000000e+00	0.000000e+00	0.000000e+00	0.000000e+00	0.000000e+00	0.000000e+00	0.000000e+00	0.000000e+00	0.000000e+00	0.000000e+00	0.000000e+00	0.000000e+00	0.000000e+00	0.000000e+00	0.000000e+00	0.000000e+00	0.000000e+00	0.000000e+00	0.000000e+00	0.000000e+00	0.000000e+00	0.000000e+00	0.000000e+00	0.000000e+00	0.000000e+00	0.000000e+00	0.000000e+00	0.000000e+00	0.000000e+00	0.000000e+00	0.000000e+00	0.000000e+00	0.000000e+00	0.000000e+00	0.000000e+00	0.000000e+00	0.000000e+00	0.000000e+00	0.000000e+00	0.000000e+00	0.000000e+00	0.000000e+00	0.000000e+00	0.000000e+00	0.000000e+00	0.000000e+00	0.000000e+00	0.000000e+00	0.000000e+00	0.000000e+00	0.000000e+00	0.000000e+00	0.000000e+00	0.000000e+00	0.000000e+00	0.000000e+00	0.000000e+00	0.000000e+00	0.000000e+00	0.000000e+00	0.000000e+00	0.000000e+00	0.000000e+00	0.000000e+00	0.000000e+00	0.000000e+00	0.000000e+00	0.000000e+00	0.000000e+00	0.000000e+00	0.000000e+00	0.000000e+00	0.000000e+00	0.000000e+00	0.000000e+00	0.000000e+00
0.000000e+00	0.000000e+00	0.000000e+00	0.000000e+00	0.000000e+00	0.000000e+00	0.000000e+00	0.000000e+00	0.000000e+00	0.000000e+00	0.000000e+00	0.000000e+00	0.000000e+00	0.000000e+00	0.000000e+00	0.000000e+00	0.000000e+00	0.000000e+00	0.000000e+00	0.000000e+00	0.000000e+00	0.000000e+00	0.000000e+00	0.000000e+00	0.000000e+00	0.000000e+00	0.000000e+00	0.000000e+00	0.000000e+00	0.000000e+00	0.000000e+00	0.000000e+00	0.000000e+00	0.000000e+00	0.000000e+00	0.000000e+00	0.000000e+00	0.000000e+00	0.000000e+00	0.000000e+00	0.000000e+00	0.000000e+00	0.000000e+00	0.000000e+00	0.000000e+00	0.000000e+00	0.000000e+00	0.000000e+00	0.000000e+00	0.000000e+00	0.000000e+00	0.000000e+00	0.000000e+00	0.000000e+00	0.000000e+00	0.000000e+00	0.000000e+00	0.000000e+00	0.000000e+00	0.000000e+00	0.000000e+00	0.000000e+00	0.000000e+00	0.000000e+00	0.000000e+00	0.000000e+00	0.000000e+00	0.000000e+00	0.000000e+00	0.000000e+00	0.000000e+00	0.000000e+00	0.000000e+00	0.000000e+00	0.000000e+00	0.000000e+00	0.000000e+00	0.000000e+00	0.000000e+00	0.000000e+00	0.000000e+00	0.000000e+00	0.000000e+00	0.000000e+00	0.000000e+00	0.000000e+00	0.000000e+00	0.000000e+00	0.000000e+00	0.000000e+00	0.000000e+00	0.000000e+00	0.000000e+00	0.000000e+00	0.000000e+00	0.000000e+00	0.000000e+00	0.000000e+00	0.000000e+00	0.000000e+00	0.000000e+00	0.000000e+00	0.000000e+00	0.000000e+00	0.000000e+00	0.000000e+00	0.000000e+00	0.000000e+00	0.000000e+00	0.000000e+00	0.000000e+00	0.000000e+00	0.000000e+00	0.000000e+00	0.000000e+00	0.000000e+00	0.000000e+00	0.000000e+00	0.000000e+00	0.000000e+00	0.000000e+00	0.000000e+00	0.000000e+00	0.000000e+00	0.000000e+00	0.000000e+00	0.000000e+00	0.000000e+00	0.000000e+00	0.000000e+00	0.000000e+00	0.000000e+00	0.000000e+00
0.000000e+00	0.000000e+00	0.000000e+00	0.000000e+00	0.000000e+00	0.000000e+00	0.000000e+00	0.000000e+00	0.000000e+00	0.000000e+00	0.000000e+00	0.000000e+00	0.000000e+00	0.000000e+00	0.000000e+00	0.000000e+00	0.000000e+00	0.000000e+00	0.000000e+00	0.000000e+00	0.000000e+00	0.000000e+00	0.000000e+00	0.000000e+00	0.000000e+00	0.000000e+00	0.000000e+00	0.000000e+00	0.000000e+00	0.000000e+00	0.000000e+00	0.000000e+00	0.000000e+00	0.000000e+00	0.000000e+00	0.000000e+00	0.000000e+00	0.000000e+00	0.000000e+00	0.000000e+00	0.000000e+00	0.000000e+00	0.000000e+00	0.000000e+00	0.000000e+00	0.000000e+00	0.000000e+00	0.000000e+00	0.000000e+00	0.000000e+00	0.000000e+00	0.000000e+00	0.000000e+00	0.000000e+00	0.000000e+00	0.000000e+00	0.000000e+00	0.000000e+00	0.000000e+00	0.000000e+00	0.000000e+00	0.000000e+00	0.000000e+00	0.000000e+00	0.000000e+00	0.000000e+00	0.000000e+00	0.000000e+00	0.000000e+00	0.000000e+00	0.000000e+00	0.000000e+00	0.000000e+00	0.000000e+00	0.000000e+00	0.000000e+00	0.000000e+00	0.000000e+00	0.000000e+00	0.000000e+00	0.000000e+00	0.000000e+00	0.000000e+00	0.000000e+00	0.000000e+00	0.000000e+00	0.000000e+00	0.000000e+00	0.000000e+00	0.000000e+00	0.000000e+00	0.000000e+00	0.000000e+00	0.000000e+00	0.000000e+00	0.000000e+00	0.000000e+00	0.000000e+00	0.000000e+00	0.000000e+00	0.000000e+00	0.000000e+00	0.000000e+00	0.000000e+00	0.000000e+00	0.000000e+00	0.000000e+00	0.000000e+00	0.000000e+00	0.000000e+00	0.000000e+00	0.000000e+00	0.000000e+00	0.000000e+00	0.000000e+00	0.000000e+00	0.000000e+00	0.000000e+00	0.000000e+00	0.000000e+00	0.000000e+00	0.000000e+00	0.000000e+00	0.000000e+00	0.000000e+00	0.000000e+00	0.000000e+00	0.000000e+00	0.000000e+00	0.000000e+00	0.000000e+00	0.000000e+00	0.000000e+00
0.000000e+00	0.000000e+00	0.000000e+00	0.000000e+00	0.000000e+00	0.000000e+00	0.000000e+00	0.000000e+00	0.000000e+00	0.000000e+00	0.000000e+00	0.000000e+00	0.000000e+00	0.000000e+00	0.000000e+00	0.000000e+00	0.000000e+00	0.000000e+00	0.000000e+00	0.000000e+00	0.000000e+00	0.000000e+00	0.000000e+00	0.000000e+00	0.000000e+00	0.000000e+00	0.000000e+00	0.000000e+00	0.000000e+00	0.000000e+00	0.000000e+00	0.000000e+00	0.000000e+00	0.000000e+00	0.000000e+00	0.000000e+00	0.000000e+00	0.000000e+00	0.000000e+00	0.000000e+00	0.000000e+00	0.000000e+00	0.000000e+00	0.000000e+00	0.000000e+00	0.000000e+00	0.000000e+00	0.000000e+00	0.000000e+00	0.000000e+00	0.000000e+00	0.000000e+00	0.000000e+00	0.000000e+00	0.000000e+00	0.000000e+00	0.000000e+00	0.000000e+00	0.000000e+00	0.000000e+00	0.000000e+00	0.000000e+00	0.000000e+00	0.000000e+00	0.000000e+00	0.000000e+00	0.000000e+00	0.000000e+00	0.000000e+00	0.000000e+00	0.000000e+00	0.000000e+00	0.000000e+00	0.000000e+00	0.000000e+00	0.000000e+00	0.000000e+00	0.000000e+00	0.000000e+00	0.000000e+00	0.000000e+00	0.000000e+00	0.000000e+00	0.000000e+00	0.000000e+00	0.000000e+00	0.000000e+00	0.000000e+00	0.000000e+00	0.000000e+00	0.000000e+00	0.000000e+00	0.000000e+00	0.000000e+00	0.000000e+00	0.000000e+00	0.000000e+00	0.000000e+00	0.000000e+00	0.000000e+00	0.000000e+00	0.000000e+00	0.000000e+00	0.000000e+00	0.000000e+00	0.000000e+00	0.000000e+00	0.000000e+00	0.000000e+00	0.000000e+00	0.000000e+00	0.000000e+00	0.000000e+00	0.000000e+00	0.000000e+00	0.000000e+00	0.000000e+00	0.000000e+00	0.000000e+00
0.000000e+00	0.000000e+00	0.000000e+00	0.000000e+00	0.000000e+00	0.000000e+00	0.000000e+00	0.000000e+00	0.000000e+00	0.000000e+00	0.000000e+00	0.000000e+00	0.000000e+00	0.000000e+00	0.000000e+00	0.000000e+00	0.000000e+00	0.000000e+00	0.000000e+00	0.000000e+00	0.000000e+00	0.000000e+00	0.000000e+00	0.000000e+00	0.000000e+00	0.000000e+00	0.000000e+00	0.000000e+00	0.000000e+00	0.000000e+00	0.000000e+00	0.000000e+00	0.000000e+00	0.000000e+00	0.000000e+00	0.000000e+00	0.000000e+00	0.000000e+00	0.000000e+00	0.000000e+00	0.000000e+00	0.000000e+00	0.000000e+00	0.000000e+00	0.000000e+00	0.000000e+00	0.000000e+00	0.000000e+00	0.000000e+00	0.000000e+00	0.000000e+00	0.000000e+00	0.000000e+00	0.000000e+00	0.000000e+00	0.000000e+00	0.000000e+00	0.000000e+00	0.000000e+00	0.000000e+00	0.000000e+00	0.000000e+00	0.000000e+00	0.000000e+00	0.000000e+00	0.000000e+00	0.000000e+00	0.000000e+00	0.000000e+00	0.000000e+00	0.000000e+00	0.000000e+00	0.000000e+00	0.000000e+00	0.000000e+00	0.000000e+00	0.000000e+00	0.000000e+00	0.000000e+00	0.000000e+00	0.000000e+00	0.000000e+00	0.000000e+00	0.000000e+00	0.000000e+00	0.000000e+00	0.000000e+00	0.000000e+00	0.000000e+00	0.000000e+00	0.000000e+00	0.000000e+00	0.000000e+00	0.000000e+00	0.000000e+00	0.000000e+00	0.000000e+00	0.000000e+00	0.000000e+00	0.000000e+00	0.000000e+00	0.000000e+00	0.000000e+00	0.000000e+00	0.000000e+00	0.000000e+00	0.000000e+00	0.000000e+00	0.000000e+00	0.000000e+00	0.000000e+00	0.000000e+00	0.000000e+00	0.000000e+00	0.000000e+00	0.000000e+00	0.000000e+00	0.000000e+00	0.000000e+00	0.000000e+00	0.000000e+00	0.000000e+00	0.000000e+00	0.000000e+00	0.000000e+00	0.000000e+00	0.000000e+00	0.000000e+00	0.000000e+00	0.000000e+00	0.000000e+00	0.000000e+00	0.000000e+00
0.000000e+00	0.000000e+00	0.000000e+00	0.000000e+00	0.000000e+00	0.000000e+00	0.000000e+00	0.000000e+00	0.000000e+00	0.000000e+00	0.000000e+00	0.000000e+00	0.000000e+00	0.000000e+00	0.000000e+00	0.000000e+00	0.000000e+00	0.000000e+00	0.000000e+00	0.000000e+00	0.000000e+00	0.000000e+00	0.000000e+00	0.000000e+00	0.000000e+00	0.000000e+00	0.000000e+00	0.000000e+00	0.000000e+00	0.000000e+00	0.000000e+00	0.000000e+00	0.000000e+00	0.000000e+00	0.000000e+00	0.000000e+00	0.000000e+00	0.000000e+00	0.000000e+00	0.000000e+00	0.000000e+00	0.000000e+00	0.000000e+00	0.000000e+00	0.000000e+00	0.000000e+00	0.000000e+00	0.000000e+00	0.000000e+00	0.000000e+00	0.000000e+00	0.000000e+00	0.000000e+00	0.000000e+00	0.000000e+00	0.000000e+00	0.000000e+00	0.000000e+00	0.000000e+00	0.000000e+00	0.000000e+00	0.000000e+00	0.000000e+00	0.000000e+00	0.000000e+00	0.000000e+00	0.000000e+00	0.000000e+00	0.000000e+00	0.000000e+00	0.000000e+00	0.000000e+00	0.000000e+00	0.000000e+00	0.000000e+00	0.000000e+00	0.000000e+00	0.000000e+00	0.000000e+00	0.000000e+00	0.000000e+00	0.000000e+00	0.000000e+00	0.000000e+00	0.000000e+00	0.000000e+00	0.000000e+00	0.000000e+00	0.000000e+00	0.000000e+00	0.000000e+00	0.000000e+00	0.000000e+00	0.000000e+00	0.000000e+00	0.000000e+00	0.000000e+00	0.000000e+00	0.000000e+00	0.000000e+00	0.000000e+00	0.000000e+00	0.000000e+00	0.000000e+00	0.000000e+00	0.000000e+00	0.000000e+00	0.000000e+00	0.000000e+00	0.000000e+00	0.000000e+00	0.000000e+00	0.000000e+00	0.000000e+00	0.000000e+00	0.000000e+00	0.000000e+00	0.000000e+00	0.000000e+00
0.000000e+00	0.000000e+00	0.000000e+00	0.000000e+00	0.000000e+00	0.000000e+00	0.000000e+00	0.000000e+00	0.000000e+00	0.000000e+00	0.000000e+00	0.000000e+00	0.000000e+00	0.000000e+00	0.000000e+00	0.000000e+00	0.000000e+00	0.000000e+00	0.000000e+00	0.000000e+00	0.000000e+00	0.000000e+00	0.000000e+00	0.000000e+00	0.000000e+00	0.000000e+00	0.000000e+00	0.000000e+00	0.000000e+00	0.000000e+00	0.000000e+00	0.000000e+00	0.000000e+00	0.000000e+00	0.000000e+00	0.000000e+00	0.000000e+00	0.000000e+00	0.000000e+00	0.000000e+00	0.000000e+00	0.000000e+00	0.000000e+00	0.000000e+00	0.000000e+00	0.000000e+00	0.000000e+00	0.000000e+00	0.000000e+00	0.000000e+00	0.000000e+00	0.000000e+00	0.000000e+00	0.000000e+00	0.000000e+00	0.000000e+00	0.000000e+00	0.000000e+00	0.000000e+00	0.000000e+00	0.000000e+00	0.000000e+00	0.000000e+00	0.000000e+00	0.000000e+00	0.000000e+00	0.000000e+00	0.000000e+00	0.000000e+00	0.000000e+00	0.000000e+00	0.000000e+00	0.000000e+00	0.000000e+00	0.000000e+00	0.000000e+00	0.000000e+00	0.000000e+00	0.000000e+00	0.000000e+00	0.000000e+00	0.000000e+00	0.000000e+00	0.000000e+00	0.000000e+00	0.000000e+00	0.000000e+00	0.000000e+00	0.000000e+00	0.000000e+00	0.000000e+00	0.000000e+00	0.000000e+00	0.000000e+00	0.000000e+00	0.000000e+00	0.000000e+00	0.000000e+00	0.000000e+00	0.000000e+00	0.000000e+00	0.000000e+00	0.000000e+00	0.000000e+00	0.000000e+00	0.000000e+00	0.000000e+00	0.000000e+00	0.000000e+00	0.000000e+00	0.000000e+00	0.000000e+00	0.000000e+00	0.000000e+00	0.000000e+00	0.000000e+00	0.000000e+00	0.000000e+00	0.000000e+00	0.000000e+00	0.000000e+00	0.000000e+00	0.000000e+00	0.000000e+00	0.000000e+00	0.000000e+00	0.000000e+00	0.000000e+00	0.000000e+00	0.000000e+00	0.000000e+00	0.000000e+00	0.000000e+00
0.000000e+00	0.000000e+00	0.000000e+00	0.000000e+00	0.000000e+00	0.000000e+00	0.000000e+00	0.000000e+00	0.000000e+00	0.000000e+00	0.000000e+00	0.000000e+00	0.000000e+00	0.000000e+00	0.000000e+00	0.000000e+00	0.000000e+00	0.000000e+00	0.000000e+00	0.000000e+00	0.000000e+00	0.000000e+00	0.000000e+00	0.000000e+00	0.000000e+00	0.000000e+00	0.000000e+00	0.000000e+00	0.000000e+00	0.000000e+00	0.000000e+00	0.000000e+00	0.000000e+00	0.000000e+00	0.000000e+00	0.000000e+00	0.000000e+00	0.000000e+00	0.000000e+00	0.000000e+00	0.000000e+00	0.000000e+00	0.000000e+00	0.000000e+00	0.000000e+00	0.000000e+00	0.000000e+00	0.000000e+00	0.000000e+00	0.000000e+00	0.000000e+00	0.000000e+00	0.000000e+00	0.000000e+00	0.000000e+00	0.000000e+00	0.000000e+00	0.000000e+00	0.000000e+00	0.000000e+00	0.000000e+00	0.000000e+00	0.000000e+00	0.000000e+00	0.000000e+00	0.000000e+00	0.000000e+00	0.000000e+00	0.000000e+00	0.000000e+00	0.000000e+00	0.000000e+00	0.000000e+00	0.000000e+00	0.000000e+00	0.000000e+00	0.000000e+00	0.000000e+00	0.000000e+00	0.000000e+00	0.000000e+00	0.000000e+00	0.000000e+00	0.000000e+00	0.000000e+00	0.000000e+00	0.000000e+00	0.000000e+00	0.000000e+00	0.000000e+00	0.000000e+00	0.000000e+00	0.000000e+00	0.000000e+00	0.000000e+00	0.000000e+00	0.000000e+00	0.000000e+00	0.000000e+00	0.000000e+00	0.000000e+00	0.000000e+00	0.000000e+00	0.000000e+00	0.000000e+00	0.000000e+00	0.000000e+00	0.000000e+00	0.000000e+00	0.000000e+00	0.000000e+00	0.000000e+00	0.000000e+00	0.000000e+00	0.000000e+00	0.000000e+00	0.000000e+00	0.000000e+00	0.000000e+00	0.000000e+00	0.000000e+00	0.000000e+00	0.000000e+00	0.000000e+00	0.000000e+00	0.000000e+00	0.000000e+00	0.000000e+00	0.000000e+00	0.000000e+00	0.000000e+00	0.000000e+00	0.000000e+00
0.000000e+00	0.000000e+00	0.000000e+00	0.000000e+00	0.000000e+00	0.000000e+00	0.000000e+00	0.000000e+00	0.000000e+00	0.000000e+00	0.000000e+00	0.000000e+00	0.000000e+00	0.000000e+00	0.000000e+00	0.000000e+00	0.000000e+00	0.000000e+00	0.000000e+00	0.000000e+00	0.000000e+00	0.000000e+00	0.000000e+00	0.000000e+00	0.000000e+00	0.000000e+00	0.000000e+00	0.000000e+00	0.000000e+00	0.000000e+00	0.000000e+00	0.000000e+00	0.000000e+00	0.000000e+00	0.000000e+00	0.000000e+00	0.000000e+00	0.000000e+00	0.000000e+00	0.000000e+00	0.000000e+00	0.000000e+00	0.000000e+00	0.000000e+00	0.000000e+00	0.000000e+00	0.000000e+00	0.000000e+00	0.000000e+00	0.000000e+00	0.000000e+00	0.000000e+00	0.000000e+00	0.000000e+00	0.000000e+00	0.000000e+00	0.000000e+00	0.000000e+00	0.000000e+00	0.000000e+00	0.000000e+00	0.000000e+00	0.000000e+00	0.000000e+00	0.000000e+00	0.000000e+00	0.000000e+00	0.000000e+00	0.000000e+00	0.000000e+00	0.000000e+00	0.000000e+00	0.000000e+00	0.000000e+00	0.000000e+00	0.000000e+00	0.000000e+00	0.000000e+00	0.000000e+00	0.000000e+00	0.000000e+00	0.000000e+00	0.000000e+00	0.000000e+00	0.000000e+00	0.000000e+00	0.000000e+00	0.000000e+00	0.000000e+00	0.000000e+00	0.000000e+00	0.000000e+00	0.000000e+00	0.000000e+00	0.000000e+00	0.000000e+00	0.000000e+00	0.000000e+00	0.000000e+00	0.000000e+00	0.000000e+00	0.000000e+00	0.000000e+00	0.000000e+00	0.000000e+00	0.000000e+00	0.000000e+00	0.000000e+00	0.000000e+00	0.000000e+00	0.000000e+00	0.000000e+00	0.000000e+00	0.000000e+00	0.000000e+00	0.000000e+00	0.000000e+00	0.000000e+00	0.000000e+00	0.000000e+00	0.000000e+00	0.000000e+00	0.000000e+00	0.000000e+00	0.000000e+00	0.000000e+00	0.000000e+00	0.000000e+00	0.000000e+00	0.000000e+00	0.000000e+00	0.000000e+00	0.000000e+00
0.000000e+00	0.000000e+00	0.000000e+00	0.000000e+00	0.000000e+00	0.000000e+00	0.000000e+00	0.000000e+00	0.000000e+00	0.000000e+00	0.000000e+00	0.000000e+00	0.000000e+00	0.000000e+00	0.000000e+00	0.000000e+00	0.000000e+00	0.000000e+00	0.000000e+00	0.000000e+00	0.000000e+00	0.000000e+00	0.000000e+00	0.000000e+00	0.000000e+00	0.000000e+00	0.000000e+00	0.000000e+00	0.000000e+00	0.000000e+00	0.000000e+00	0.000000e+00	0.000000e+00	0.000000e+00	0.000000e+00	0.000000e+00	0.000000e+00	0.000000e+00	0.000000e+00	0.000000e+00	0.000000e+00	0.000000e+00	0.000000e+00	0.000000e+00	0.000000e+00	0.000000e+00	0.000000e+00	0.000000e+00	0.000000e+00	0.000000e+00	0.000000e+00	0.000000e+00	0.000000e+00	0.000000e+00	0.000000e+00	0.000000e+00	0.000000e+00	0.000000e+00	0.000000e+00	0.000000e+00	0.000000e+00	0.000000e+00	0.000000e+00	0.000000e+00	0.000000e+00	0.000000e+00	0.000000e+00	0.000000e+00	0.000000e+00	0.000000e+00	0.000000e+00	0.000000e+00	0.000000e+00	0.000000e+00	0.000000e+00	0.000000e+00	0.000000e+00	0.000000e+00	0.000000e+00	0.000000e+00	0.000000e+00	0.000000e+00	0.000000e+00	0.000000e+00	0.000000e+00	0.000000e+00	0.000000e+00	0.000000e+00	0.000000e+00	0.000000e+00	0.000000e+00	0.000000e+00	0.000000e+00	0.000000e+00	0.000000e+00	0.000000e+00	0.000000e+00	0.000000e+00	0.000000e+00	0.000000e+00	0.000000e+00	0.000000e+00	0.000000e+00	0.000000e+00	0.000000e+00	0.000000e+00	0.000000e+00	0.000000e+00	0.000000e+00	0.000000e+00	0.000000e+00	0.000000e+00	0.000000e+00	0.000000e+00	0.000000e+00	0.000000e+00	0.000000e+00	0.000000e+00	0.000000e+00	0.000000e+00	0.000000e+00	0.000000e+00	0.000000e+00	0.000000e+00	0.000000e+00	0.000000e+00	0.000000e+00	0.000000e+00	0.000000e+00	0.000000e+00	0.000000e+00	0.000000e+00	0.000000e+00
0.000000e+00	0.000000e+00	0.000000e+00	0.000000e+00	0.000000e+00	0.000000e+00	0.000000e+00	0.000000e+00	0.000000e+00	0.000000e+00	0.000000e+00	0.000000e+00	0.000000e+00	0.000000e+00	0.000000e+00	0.000000e+00	0.000000e+00	0.000000e+00	0.000000e+00	0.000000e+00	0.000000e+00	0.000000e+00	0.000000e+00	0.000000e+00	0.000000e+00	0.000000e+00	0.000000e+00	0.000000e+00	0.000000e+00	0.000000e+00	0.000000e+00	0.000000e+00	0.000000e+00	0.000000e+00	0.000000e+00	0.000000e+00	0.000000e+00	0.000000e+00	0.000000e+00	0.000000e+00	0.000000e+00	0.000000e+00	0.000000e+00	0.000000e+00	0.000000e+00	0.000000e+00	0.000000e+00	0.000000e+00	0.000000e+00	0.000000e+00	0.000000e+00	0.000000e+00	0.000000e+00	0.000000e+00	0.000000e+00	0.000000e+00	0.000000e+00	0.000000e+00	0.000000e+00	0.000000e+00	0.000000e+00	0.000000e+00	0.000000e+00	0.000000e+00	0.000000e+00	0.000000e+00	0.000000e+00	0.000000e+00	0.000000e+00	0.000000e+00	0.000000e+00	0.000000e+00	0.000000e+00	0.000000e+00	0.000000e+00	0.000000e+00	0.000000e+00	0.000000e+00	0.000000e+00	0.000000e+00	0.000000e+00	0.000000e+00	0.000000e+00	0.000000e+00	0.000000e+00	0.000000e+00	0.000000e+00	0.000000e+00	0.000000e+00	0.000000e+00	0.000000e+00	0.000000e+00	0.000000e+00	0.000000e+00	0.000000e+00	0.000000e+00	0.000000e+00	0.000000e+00	0.000000e+00	0.000000e+00	0.000000e+00	0.000000e+00	0.000000e+00	0.000000e+00	0.000000e+00	0.000000e+00	0.000000e+00	0.000000e+00	0.000000e+00	0.000000e+00	0.000000e+00	0.000000e+00	0.000000e+00	0.000000e+00	0.000000e+00	0.000000e+00	0.000000e+00	0.000000e+00	0.000000e+00	0.000000e+00	0.000000e+00	0.000000e+00	0.000000e+00	0.000000e+00	0.000000e+00	0.000000e+00	0.000000e+00	0.000000e+00	0.000000e+00	0.000000e+00	0.000000e+00	0.000000e+00	0.000000e+00
0.000000e+00	0.000000e+00	0.000000e+00	0.000000e+00	0.000000e+00	0.000000e+00	0.000000e+00	0.000000e+00	0.000000e+00	0.000000e+00	0.000000e+00	0.000000e+00	0.000000e+00	0.000000e+00	0.000000e+00	0.000000e+00	0.000000e+00	0.000000e+00	0.000000e+00	0.000000e+00	0.000000e+00	0.000000e+00	0.000000e+00	0.000000e+00	0.000000e+00	0.000000e+00	0.000000e+00	0.000000e+00	0.000000e+00	0.000000e+00	0.000000e+00	0.000000e+00	0.000000e+00	0.000000e+00	0.000000e+00	0.000000e+00	0.000000e+00	0.000000e+00	0.000000e+00	0.000000e+00	0.000000e+00	0.000000e+00	0.000000e+00	0.000000e+00	0.000000e+00	0.000000e+00	0.000000e+00	0.000000e+00	0.000000e+00	0.000000e+00	0.000000e+00	0.000000e+00	0.000000e+00	0.000000e+00	0.000000e+00	0.000000e+00	0.000000e+00	0.000000e+00	0.000000e+00	0.000000e+00	0.000000e+00	0.000000e+00	0.000000e+00	0.000000e+00	0.000000e+00	0.000000e+00	0.000000e+00	0.000000e+00	0.000000e+00	0.000000e+00	0.000000e+00	0.000000e+00	0.000000e+00	0.000000e+00	0.000000e+00	0.000000e+00	0.000000e+00	0.000000e+00	0.000000e+00	0.000000e+00	0.000000e+00	0.000000e+00	0.000000e+00	0.000000e+00	0.000000e+00	0.000000e+00	0.000000e+00	0.000000e+00	0.000000e+00	0.000000e+00	0.000000e+00	0.000000e+00	0.000000e+00	0.000000e+00	0.000000e+00	0.000000e+00	0.000000e+00	0.000000e+00	0.000000e+00	0.000000e+00	0.000000e+00	0.000000e+00	0.000000e+00	0.000000e+00	0.000000e+00	0.000000e+00	0.000000e+00	0.000000e+00	0.000000e+00	0.000000e+00	0.000000e+00	0.000000e+00	0.000000e+00	0.000000e+00	0.000000e+00	0.000000e+00	0.000000e+00	0.000000e+00	0.000000e+00	0.000000e+00	0.000000e+00	0.000000e+00	0.000000e+00	0.000000e+00	0.000000e+00	0.000000e+00	0.000000e+00	0.000000e+00	0.000000e+00	0.000000e+00	0.000000e+00	0.000000e+00	0.000000e+00
0.000000e+00	0.000000e+00	0.000000e+00	0.000000e+00	0.000000e+00	0.000000e+00	0.000000e+00	0.000000e+00	0.000000e+00	0.000000e+00	0.000000e+00	0.000000e+00	0.000000e+00	0.000000e+00	0.000000e+00	0.000000e+00	0.000000e+00	0.000000e+00	0.000000e+00	0.000000e+00	0.000000e+00	0.000000e+00	0.000000e+00	0.000000e+00	0.000000e+00	0.000000e+00	0.000000e+00	0.000000e+00	0.000000e+00	0.000000e+00	0.000000e+00	0.000000e+00	0.000000e+00	0.000000e+00	0.000000e+00	0.000000e+00	0.000000e+00	0.000000e+00	0.000000e+00	0.000000e+00	0.000000e+00	0.000000e+00	0.000000e+00	0.000000e+00	0.000000e+00	0.000000e+00	0.000000e+00	0.000000e+00	0.000000e+00	0.000000e+00	0.000000e+00	0.000000e+00	0.000000e+00	0.000000e+00	0.000000e+00	0.000000e+00	0.000000e+00	0.000000e+00	0.000000e+00	0.000000e+00	0.000000e+00	0.000000e+00	0.000000e+00	0.000000e+00	0.000000e+00	0.000000e+00	0.000000e+00	0.000000e+00	0.000000e+00	0.000000e+00	0.000000e+00	0.000000e+00	0.000000e+00	0.000000e+00	0.000000e+00	0.000000e+00	0.000000e+00	0.000000e+00	0.000000e+00	0.000000e+00	0.000000e+00	0.000000e+00	0.000000e+00	0.000000e+00	0.000000e+00	0.000000e+00	0.000000e+00	0.000000e+00	0.000000e+00	0.000000e+00	0.000000e+00	0.000000e+00	0.000000e+00	0.000000e+00	0.000000e+00	0.000000e+00	0.000000e+00	0.000000e+00	0.000000e+00	0.000000e+00	0.000000e+00	0.000000e+00	0.000000e+00	0.000000e+00	0.000000e+00	0.000000e+00	0.000000e+00	0.000000e+00	0.000000e+00	0.000000e+00	0.000000e+00	0.000000e+00	0.000000e+00	0.000000e+00	0.000000e+00	0.000000e+00	0.000000e+00	0.000000e+00	0.000000e+00	0.000000e+00	0.000000e+00	0.000000e+00	0.000000e+00	0.000000e+00	0.000000e+00	0.000000e+00	0.000000e+00	0.000000e+00	0.000000e+00	0.000000e+00	0.000000e+00	0.000000e+00	0.000000e+00
0.000000e+00	0.000000e+00	0.000000e+00	0.000000e+00	0.000000e+00	0.000000e+00	0.000000e+00	0.000000e+00	0.000000e+00	0.000000e+00	0.000000e+00	0.000000e+00	0.000000e+00	0.000000e+00	0.000000e+00	0.000000e+00	0.000000e+00	0.000000e+00	0.000000e+00	0.000000e+00	0.000000e+00	0.000000e+00	0.000000e+00	0.000000e+00	0.000000e+00	0.000000e+00	0.000000e+00	0.000000e+00	0.000000e+00	0.000000e+00	0.000000e+00	0.000000e+00	0.000000e+00	0.000000e+00	0.000000e+00	0.000000e+00	0.000000e+00	0.000000e+00	0.000000e+00	0.000000e+00	0.000000e+00	0.000000e+00	0.000000e+00	0.000000e+00	0.000000e+00	0.000000e+00	0.000000e+00	0.000000e+00	0.000000e+00	0.000000e+00	0.000000e+00	0.000000e+00	0.000000e+00	0.000000e+00	0.000000e+00	0.000000e+00	0.000000e+00	0.000000e+00	0.000000e+00	0.000000e+00	0.000000e+00	0.000000e+00	0.000000e+00	0.000000e+00	0.000000e+00	0.000000e+00	0.000000e+00	0.000000e+00	0.000000e+00	0.000000e+00	0.000000e+00	0.000000e+00	0.000000e+00	0.000000e+00	0.000000e+00	0.000000e+00	0.000000e+00	0.000000e+00	0.000000e+00	0.000000e+00	0.000000e+00	0.000000e+00	0.000000e+00	0.000000e+00	0.000000e+00	0.000000e+00	0.000000e+00	0.000000e+00	0.000000e+00	0.000000e+00	0.000000e+00	0.000000e+00	0.000000e+00	0.000000e+00	0.000000e+00	0.000000e+00	0.000000e+00	0.000000e+00	0.000000e+00	0.000000e+00	0.000000e+00	0.000000e+00	0.000000e+00	0.000000e+00	0.000000e+00	0.000000e+00	0.000000e+00	0.000000e+00	0.000000e+00	0.000000e+00	0.000000e+00	0.000000e+00	0.000000e+00	0.000000e+00	0.000000e+00	0.000000e+00	0.000000e+00	0.000000e+00	0.000000e+00	0.000000e+00	0.000000e+00	0.000000e+00	0.000000e+00	0.000000e+00	0.000000e+00	0.000000e+00	0.000000e+00	0.000000e+00	0.000000e+00	0.000000e+00	0.000000e+00	0.000000e+00	0.000000e+00
-3.555292e-01	-1.468744e-02	-2.157520e-02	-7.529740e-03	3.378445e-02	-1.206114e-01	-1.794305e-01	-9.549080e-02	-8.792816e-02	1.787715e-02	2.588132e-01	1.650833e-01	2.310303e-01	2.816325e-01	3.448443e-02	-9.188290e-02	-2.222968e-02	2.316173e-03	3.514199e-01	-9.609543e-02	6.087995e-02	-7.791046e-02	-5.363657e-02	1.084447e-02	3.855898e-02	-2.931899e-02	6.961468e-02	1.450173e-01	5.339299e-02	-1.344181e-01	-1.266491e-01	-1.161459e-01	4.098760e-03	-7.055892e-02	2.685671e-01	-4.997518e-02	1.602694e-01	-1.079829e-01	6.804590e-02	1.735445e-01	-4.177195e-02	2.243607e-01	3.816856e-02	-1.687514e-02	-3.702450e-02	-9.199359e-02	6.612095e-02	-2.490791e-03	9.882404e-02	-3.019016e-01	-2.068469e-01	4.428852e-02	1.101054e-02	-1.227255e-01	-1.625344e-01	-2.020915e-02	5.756285e-02	-1.489415e-01	1.875262e-01	-1.092506e-01	-4.829034e-03	-1.870017e-01	3.677330e-02	2.702094e-01	4.649689e-02	2.063298e-01	-1.074959e-02	1.362166e-01	-1.996481e-01	-1.617978e-01	-2.018047e-01	-1.641267e-02	1.041267e-01	-1.405646e-01	-2.261834e-01	2.587095e-01	7.016680e-02	2.054294e-01	-1.326729e-02	-1.037777e-01	2.351234e-01	8.423330e-02	2.361149e-02	-1.078321e-01	4.874494e-01	3.353800e-01	-5.377829e-02	-1.912949e-01	5.777987e-03	-2.947172e-01	-1.648724e-01	-2.211870e-02	-3.089813e-01	-2.150657e-01	9.156798e-02	1.051391e-01	2.593800e-01	1.523629e-03	-9.383463e-02	-5.110180e-02	-1.813325e-02	1.756048e-01	1.714691e-01	-2.559475e-02	-1.705735e-01	-7.034882e-02	-2.183348e-01	1.830327e-01	-9.768451e-02	2.123805e-01	-9.342876e-03	-1.904193e-01	-1.042774e-01	-1.048154e-01	4.108963e-01	1.369212e-01	4.016006e-02	1.477867e-01	1.194437e-01	9.879459e-02	2.732259e-02	4.860470e-02	-1.052407e-02	1.427388e-01	5.419285e-02	-8.068672e-02	-1.130084e-01	-3.165973e-01	-2.424144e-01	3.938573e-02	-2.362977e-01	-9.809506e-02	-6.107822e-02	6.374580e-01	5.751073e-02	8.720711e-02	2.079921e-01	7.144476e-03	1.769541e-01	4.059089e-02	-8.707339e-02	-9.959854e-02	-1.284387e-01	-3.862445e-01	4.589791e-02	3.037255e-01	-3.111659e-01	-2.274132e-01	9.504512e-02	5.529287e-02	5.393449e-02	-1.292867e-01	1.485316e-01	-1.867257e-01	-3.848771e-02	3.214818e-01	-3.772471e-02	8.276798e-02	-1.358376e-01	-1.010646e-01	1.477171e-01	-1.316974e-01	1.380473e-02	-6.185127e-02	-7.168025e-02	-1.490386e-02	-9.934345e-02	-3.529367e-02	1.892989e-01	1.562575e-02	-1.508531e-02	2.067211e-01	-5.820906e-02	-6.873826e-02	2.679287e-01	1.688230e-02	2.618151e-02	-1.585593e-01	4.387754e-02	-1.406970e-01	1.563184e-01	-9.786770e-02	-8.041654e-02	-9.395667e-02	1.031568e-01	2.715253e-02	-6.245127e-02	2.637769e-02	1.327636e-01	-1.314979e-01	4.330856e-01	-8.245938e-02	-1.340000e-01	8.965419e-03	2.433193e-01	9.935651e-02	-7.541872e-02	-6.500769e-02	-1.551957e-01	-2.484156e-01	-7.545676e-02	-6.274878e-02	-1.719133e-01	2.646400e-02	3.156671e-01	-4.945558e-02	1.682323e-01	-1.245659e-01	1.321851e-01	1.114206e-01	-1.713454e-02	-8.811090e-03	6.177954e-02	-1.052298e-01	1.077422e-01	-1.011908e-01	-1.003589e-01	2.034878e-01	1.338665e-01	5.018147e-02	-2.700432e-02	3.426862e-02	-6.934816e-02	1.138243e-02	-1.642706e-01	4.662259e-03	1.657253e-01	-1.507104e-01	-1.023904e-01	-8.401221e-02	5.563688e-02	-9.087774e-02	-1.108375e-01	-2.746006e-03	3.811203e-02	-2.031066e-02	9.880578e-02	-9.867035e-02	8.970326e-02	-4.694262e-02	-1.585203e-01	1.624668e-01	2.225733e-01	6.576238e-02	2.044281e-01	-4.513977e-02	-1.015622e-01	8.770845e-02	1.378915e-01	8.763501e-02	-1.359520e-01	-1.602754e-01	2.188911e-01	6.897056e-02	1.019639e-02	-2.282502e-01	-1.722440e-01	-1.215571e-01	-1.993217e-02	-3.241885e-02	4.930324e-02	4.693883e-02	-1.100356e-01	1.631666e-01	1.312400e-01	1.679366e-02	-2.629884e-01	-3.854930e-01	-1.936483e-01	-2.536729e-01	-1.717817e-02	-1.683908e-01	-1.095097e-01	4.344407e-02	-1.592780e-01	-8.495702e-02	9.583658e-02	2.526321e-01	9.635993e-02	1.803223e-01	1.953102e-01	-1.194912e-02	2.726576e-01	2.232111e-01	-3.346952e-01	-4.068536e-01	-2.476386e-01	-1.149818e-01	-1.517413e-01	-2.969048e-02	-1.655692e-01	-3.485022e-02	1.437375e-01	-7.992374e-02	-1.689335e-01	5.280281e-02	3.951473e-01	1.500916e-01	1.782283e-01	1.731962e-01	-5.274480e-02	2.887963e-01	2.081889e-01	-1.978029e-01	4.695427e-01	1.976635e-01	2.523871e-01	1.566466e-01	1.154748e-01	-1.635921e-01	4.204499e-02	-1.155924e-01	-4.253512e-02	-9.066863e-02	-1.195147e-01	-2.213116e-01	-9.805507e-02	-4.162746e-02	2.266321e-02	1.641794e-03	-2.103414e-01	-7.462821e-02	3.671120e-04	-3.669557e-01	-8.305303e-02	1.123103e-01	-2.331097e-01	-7.333687e-02	-1.330107e-01	2.101681e-01	1.314877e-01	-2.581381e-01	1.366237e-01	8.054387e-02	3.945311e-01	2.299228e-01	-7.039081e-02	-2.388530e-01	1.058190e-01	-6.082233e-02	-1.072267e-01	1.628423e-01	-4.881776e-01	-1.416889e-01	1.564710e-01	-1.667871e-01	2.359001e-02	-1.364256e-01	3.857723e-02	1.347780e-01	-1.612842e-01	6.488431e-03	1.662979e-01	4.158891e-01	2.700668e-02	9.307578e-02	-8.538040e-02	1.185184e-01	1.472615e-02	-6.682889e-02	1.201398e-01
0.000000e+00	0.000000e+00	0.000000e+00	0.000000e+00	0.000000e+00	0.000000e+00	0.000000e+00	0.000000e+00	0.000000e+00	0.000000e+00	0.000000e+00	0.000000e+00	0.000000e+00	0.000000e+00	0.000000e+00	0.000000e+00	0.000000e+00	0.000000e+00	0.000000e+00	0.000000e+00	0.000000e+00	0.000000e+00	0.000000e+00	0.000000e+00	0.000000e+00	0.000000e+00	0.000000e+00	0.000000e+00	0.000000e+00	0.000000e+00	0.000000e+00	0.000000e+00	0.000000e+00	0.000000e+00	0.000000e+00	0.000000e+00	0.000000e+00	0.000000e+00	0.000000e+00	0.000000e+00	0.000000e+00	0.000000e+00	0.000000e+00	0.000000e+00	0.000000e+00	0.000000e+00	0.000000e+00	0.000000e+00	0.000000e+00	0.000000e+00	0.000000e+00	0.000000e+00	0.000000e+00	0.000000e+00	0.000000e+00	0.000000e+00	0.000000e+00	0.000000e+00	0.000000e+00	0.000000e+00	0.000000e+00	0.000000e+00	0.000000e+00	0.000000e+00	0.000000e+00	0.000000e+00	0.000000e+00	0.000000e+00	0.000000e+00	0.000000e+00	0.000000e+00	0.000000e+00	0.000000e+00	0.000000e+00	0.000000e+00	0.000000e+00	0.000000e+00	0.000000e+00	0.000000e+00	0.000000e+00	0.000000e+00	0.000000e+00	0.000000e+00	0.000000e+00	0.000000e+00	0.000000e+00	0.000000e+00	0.000000e+00	0.000000e+00	0.000000e+00	0.000000e+00	0.000000e+00	0.000000e+00	0.000000e+00	0.000000e+00	0.000000e+00	0.000000e+00	0.000000e+00	0.000000e+00	0.000000e+00	0.000000e+00	0.000000e+00	0.000000e+00	0.000000e+00	0.000000e+00	0.000000e+00	0.000000e+00	0.000000e+00	0.000000e+00	0.000000e+00	0.000000e+00	0.000000e+00	0.000000e+00	0.000000e+00	0.000000e+00	0.000000e+00	0.000000e+00	0.000000e+00	0.000000e+00	0.000000e+00	0.000000e+00	0.000000e+00	0.000000e+00	0.000000e+00	0.000000e+00	0.000000e+00	0.000000e+00	0.000000e+00	0.000000e+00	0.000000e+00	0.000000e+00	0.000000e+00	0.000000e+00	0.000000e+00	0.000000e+00	0.000000e+00	0.000000e+00	0.000000e+00	0.000000e+00	0.000000e+00	0.000000e+00	0.000000e+00	0.000000e+00	0.000000e+00	0.000000e+00	0.000000e+00	0.000000e+00	0.000000e+00	0.000000e+00	0.000000e+00	0.000000e+00	0.000000e+00	0.000000e+00	0.000000e+00	0.000000e+00	0.000000e+00	0.000000e+00	0.000000e+00	0.000000e+00	0.000000e+00	0.000000e+00	0.000000e+00	0.000000e+00	0.000000e+00	0.000000e+00	0.000000e+00	0.000000e+00	0.000000e+00	0.000000e+00	0.000000e+00	0.000000e+00	0.000000e+00	0.000000e+00	0.000000e+00	0.000000e+00	0.000000e+00	0.000000e+00	0.000000e+00	0.000000e+00	0.000000e+00	0.000000e+00	0.000000e+00	0.000000e+00	0.000000e+00	0.000000e+00	0.000000e+00	0.000000e+00	0.000000e+00	0.000000e+00	0.000000e+00	0.000000e+00	0.000000e+00	0.000000e+00	0.000000e+00	0.000000e+00	0.000000e+00	0.000000e+00	0.000000e+00	0.000000e+00	0.000000e+00	0.000000e+00	0.000000e+00	0.000000e+00	0.000000e+00	0.000000e+00	0.000000e+00	0.000000e+00	0.000000e+00	0.000000e+00	0.000000e+00	0.000000e+00	0.000000e+00	0.000000e+00	0.000000e+00	0.000000e+00	0.000000e+00	0.000000e+00	0.000000e+00	0.000000e+00	0.000000e+00	0.000000e+00	0.000000e+00	0.000000e+00	0.000000e+00	0.000000e+00	0.000000e+00	0.000000e+00	0.000000e+00	0.000000e+00	0.000000e+00	0.000000e+00	0.000000e+00	0.000000e+00	0.000000e+00	0.000000e+00	0.000000e+00	0.000000e+00	0.000000e+00	0.000000e+00	0.000000e+00	0.000000e+00	0.000000e+00	0.000000e+00	0.000000e+00	0.000000e+00	0.000000e+00	0.000000e+00	0.000000e+00	0.000000e+00	0.000000e+00	0.000000e+00	0.000000e+00	0.000000e+00	0.000000e+00	0.000000e+00	0.000000e+00	0.000000e+00	0.000000e+00	0.000000e+00	0.000000e+00	0.000000e+00	0.000000e+00	0.000000e+00	0.000000e+00	0.000000e+00	0.000000e+00	0.000000e+00	0.000000e+00	0.000000e+00	0.000000e+00	0.000000e+00	0.000000e+00	0.000000e+00	0.000000e+00	0.000000e+00	0.000000e+00	0.000000e+00	0.000000e+00	0.000000e+00	0.000000e+00	0.000000e+00	0.000000e+00	0.000000e+00	0.000000e+00	0.000000e+00	0.000000e+00	0.000000e+00	0.000000e+00	0.000000e+00	0.000000e+00	0.000000e+00	0.000000e+00	0.000000e+00	0.000000e+00	0.000000e+00	0.000000e+00	0.000000e+00	0.000000e+00	0.000000e+00	0.000000e+00	0.000000e+00	0.000000e+00	0.000000e+00	0.000000e+00	0.000000e+00	0.000000e+00	0.000000e+00	0.000000e+00	0.000000e+00	0.000000e+00	0.000000e+00	0.000000e+00	0.000000e+00	0.000000e+00	0.000000e+00	0.000000e+00	0.000000e+00	0.000000e+00	0.000000e+00	0.000000e+00	0.000000e+00	0.000000e+00	0.000000e+00	0.000000e+00	0.000000e+00	0.000000e+00	0.000000e+00	0.000000e+00	0.000000e+00	0.000000e+00	0.000000e+00	0.000000e+00	0.000000e+00	0.000000e+00	0.000000e+00	0.000000e+00	0.000000e+00	0.000000e+00	0.000000e+00	0.000000e+00	0.000000e+00	0.000000e+00	0.000000e+00	0.000000e+00	0.000000e+00	0.000000e+00	0.000000e+00	0.000000e+00	0.000000e+00	0.000000e+00	0.000000e+00	0.000000e+00	0.000000e+00	0.000000e+00	0.000000e+00	0.000000e+00	0.000000e+00	0.000000e+00	0.000000e+00	0.000000e+00	0.000000e+00
[truncated: 1,140,230 more chars]
