# Supplementary material for: Benchmarking Inverse Statistical Approaches for Protein Structure and Design with Exactly Solvable Models
Source: PLoS Comput Biol. 2016 May 13;12(5):e1004889. doi: 10.1371/journal.pcbi.1004889 (PMC4866778; doi:10.1371/journal.pcbi.1004889)
Supplement: S2 Code — See readme.txt file. (ZIP) [file pcbi.1004889.s003.zip › CodeS2/S_B/readme.txt]

The inputs file for the cluster expansion are generated from the .msa file by the program: WriteCMSAlatticeplm.m

The cluster expansion code is  availble at https://github.com/johnbarton/ACE/tree0c092187547191689f678b0de8812daa544ff778

To run the cluster expansion
./bin/sce -d ../tests/LatticeProt-B-lp  -i align_B_w0lp_pmin0 -o align_B_w0lp_pmin0g20.0001 -b 50000 -g2 0.0001

To run the Monte-Carlo learning refinement
 ./bin/qls -d ../tests/LatticeProt-B-lp -i align_B_w0lp_pmin0g20.0001t0.068  -o align_B_w0lp_pmin0g20.0001t0.068-learn -c align_B_w0lp_pmin0 -b 50000 -g2 0.0001&
30492

 
%For a MC-sampling of the inferred model and test the higher order correlarions
./bin/qgt -d ../tests/LatticeProt-B-lp -i  align_B_w0lp_pmin0g20.0001t0.068-learnt821 -o align_B_w0lp_pmin0g20.0001t0.068-learnt821 -c align_B_w0_pmin0lp -m align_B_w0_pmin0lp -b 50000 -g2 0.0001 -p3red &


%To generate 10000 new sequences with their energies with a MC-sampling of the inferred model 
./bin/qgt -d ../tests/LatticeProt-B-lp -i  align_B_w0lp_pmin0g20.0001t0.068-learnt821 -o align_B_w0lp_pmin0g20.0001t0.068-learnt821mcb10000 -c align_B_w0_pmin0lp -m align_B_w0_pmin0lp -b 50000 -g2 0.0001 -mcb 100000 -msaout &
