# Supplementary material for: Benchmarking Inverse Statistical Approaches for Protein Structure and Design with Exactly Solvable Models
Source: PLoS Comput Biol. 2016 May 13;12(5):e1004889. doi: 10.1371/journal.pcbi.1004889 (PMC4866778; doi:10.1371/journal.pcbi.1004889)
Supplement: S3 Code — See readme.txt file. (ZIP) [file pcbi.1004889.s004.zip]

Archive with 92 entries (85 files):
- CodeS3/
- CodeS3/.DS_Store
- __MACOSX/
- __MACOSX/CodeS3/
- __MACOSX/CodeS3/._.DS_Store
- CodeS3/README.txt
- __MACOSX/CodeS3/._README.txt
- CodeS3/S_C/
- CodeS3/S_C/align_C.faa
- __MACOSX/CodeS3/S_C/
- __MACOSX/CodeS3/S_C/._align_C.faa
- CodeS3/S_C/align_C_w0lp_pmin0.cmsa
- __MACOSX/CodeS3/S_C/._align_C_w0lp_pmin0.cmsa
- CodeS3/S_C/align_C_w0lp_pmin0.cons
- __MACOSX/CodeS3/S_C/._align_C_w0lp_pmin0.cons
- CodeS3/S_C/align_C_w0lp_pmin0.errapp
- __MACOSX/CodeS3/S_C/._align_C_w0lp_pmin0.errapp
- CodeS3/S_C/align_C_w0lp_pmin0.freq
- __MACOSX/CodeS3/S_C/._align_C_w0lp_pmin0.freq
- CodeS3/S_C/align_C_w0lp_pmin0.ind
- __MACOSX/CodeS3/S_C/._align_C_w0lp_pmin0.ind
- CodeS3/S_C/align_C_w0lp_pmin0.indcons
- __MACOSX/CodeS3/S_C/._align_C_w0lp_pmin0.indcons
- CodeS3/S_C/align_C_w0lp_pmin0.indgauge
- __MACOSX/CodeS3/S_C/._align_C_w0lp_pmin0.indgauge
- CodeS3/S_C/align_C_w0lp_pmin0.indgrouped
- __MACOSX/CodeS3/S_C/._align_C_w0lp_pmin0.indgrouped
- CodeS3/S_C/align_C_w0lp_pmin0.p
- __MACOSX/CodeS3/S_C/._align_C_w0lp_pmin0.p
- CodeS3/S_C/align_C_w0lp_pmin0.q
- __MACOSX/CodeS3/S_C/._align_C_w0lp_pmin0.q
- CodeS3/S_C/align_C_w0lp_pmin0.qgrouped
- __MACOSX/CodeS3/S_C/._align_C_w0lp_pmin0.qgrouped
- CodeS3/S_C/align_C_w0lp_pmin0.wgt
- __MACOSX/CodeS3/S_C/._align_C_w0lp_pmin0.wgt
- CodeS3/S_C/align_C_w0lp_pmin020.0001.sce
- __MACOSX/CodeS3/S_C/._align_C_w0lp_pmin020.0001.sce
- CodeS3/S_C/align_C_w0lp_pmin020.0001t0.0015-learn.fit
- __MACOSX/CodeS3/S_C/._align_C_w0lp_pmin020.0001t0.0015-learn.fit
- CodeS3/S_C/align_C_w0lp_pmin020.0001t0.0015-learnt40.j
- __MACOSX/CodeS3/S_C/._align_C_w0lp_pmin020.0001t0.0015-learnt40.j
- CodeS3/S_C/align_C_w0lp_pmin020.0001t0.0015.j
- __MACOSX/CodeS3/S_C/._align_C_w0lp_pmin020.0001t0.0015.j
- CodeS3/S_C/letter2number.m
- __MACOSX/CodeS3/S_C/._letter2number.m
- CodeS3/S_C/readme.txt
- __MACOSX/CodeS3/S_C/._readme.txt
- CodeS3/S_C/WriteCMSAlatticelp.m
- __MACOSX/CodeS3/S_C/._WriteCMSAlatticelp.m
- __MACOSX/CodeS3/._S_C
- CodeS3/S_D/
- CodeS3/S_D/align_D.faa
- __MACOSX/CodeS3/S_D/
- __MACOSX/CodeS3/S_D/._align_D.faa
- CodeS3/S_D/align_D_w0_pmin0.wgt
- __MACOSX/CodeS3/S_D/._align_D_w0_pmin0.wgt
- CodeS3/S_D/align_D_w0lp_pmin0.cmsa
- __MACOSX/CodeS3/S_D/._align_D_w0lp_pmin0.cmsa
- CodeS3/S_D/align_D_w0lp_pmin0.cons
- __MACOSX/CodeS3/S_D/._align_D_w0lp_pmin0.cons
- CodeS3/S_D/align_D_w0lp_pmin0.errapp
- __MACOSX/CodeS3/S_D/._align_D_w0lp_pmin0.errapp
- CodeS3/S_D/align_D_w0lp_pmin0.freq
- __MACOSX/CodeS3/S_D/._align_D_w0lp_pmin0.freq
- CodeS3/S_D/align_D_w0lp_pmin0.ind
- __MACOSX/CodeS3/S_D/._align_D_w0lp_pmin0.ind
- CodeS3/S_D/align_D_w0lp_pmin0.indcons
- __MACOSX/CodeS3/S_D/._align_D_w0lp_pmin0.indcons
- CodeS3/S_D/align_D_w0lp_pmin0.indgauge
- __MACOSX/CodeS3/S_D/._align_D_w0lp_pmin0.indgauge
- CodeS3/S_D/align_D_w0lp_pmin0.indgrouped
- __MACOSX/CodeS3/S_D/._align_D_w0lp_pmin0.indgrouped
- CodeS3/S_D/align_D_w0lp_pmin0.p
- __MACOSX/CodeS3/S_D/._align_D_w0lp_pmin0.p
- CodeS3/S_D/align_D_w0lp_pmin0.q
- __MACOSX/CodeS3/S_D/._align_D_w0lp_pmin0.q
- CodeS3/S_D/align_D_w0lp_pmin0.qgrouped
- __MACOSX/CodeS3/S_D/._align_D_w0lp_pmin0.qgrouped
- CodeS3/S_D/align_D_w0lp_pmin020.0001.sce
- __MACOSX/CodeS3/S_D/._align_D_w0lp_pmin020.0001.sce
- CodeS3/S_D/align_D_w0lp_pmin020.0001t0.0079-learn.fit
- __MACOSX/CodeS3/S_D/._align_D_w0lp_pmin020.0001t0.0079-learn.fit
- CodeS3/S_D/align_D_w0lp_pmin020.0001t0.0079-learn.j
- __MACOSX/CodeS3/S_D/._align_D_w0lp_pmin020.0001t0.0079-learn.j
- CodeS3/S_D/align_D_w0lp_pmin020.0001t0.0079.j
- __MACOSX/CodeS3/S_D/._align_D_w0lp_pmin020.0001t0.0079.j
- CodeS3/S_D/letter2number.m
- __MACOSX/CodeS3/S_D/._letter2number.m
- CodeS3/S_D/WriteCMSAlatticelp.m
- __MACOSX/CodeS3/S_D/._WriteCMSAlatticelp.m
- __MACOSX/CodeS3/._S_D
- __MACOSX/._CodeS3
