# Supplementary material for: Benchmarking Inverse Statistical Approaches for Protein Structure and Design with Exactly Solvable Models
Source: PLoS Comput Biol. 2016 May 13;12(5):e1004889. doi: 10.1371/journal.pcbi.1004889 (PMC4866778; doi:10.1371/journal.pcbi.1004889)
Supplement: S3 Code — See readme.txt file. (ZIP) [file pcbi.1004889.s004.zip › CodeS3/S_C/align_C.faa]

LRDITLSFDDSELTFLERSFNVNQVNM
FKKFPFDAEDKEFDMFENKIEQKEWNF
LPELDFKCKWAPFHCLHREMQMCQIKI
FMKMAVKFGENRIDHLIQEQDFSDFRF
FEDMDTHPKAPGIKVLRKQLDVDVIKI
LDNKDVPGNNSDLDWLRQKSDCKEIKY
LDKCYVTLKWSDLRMIRHKFHKDELKL
LESCNVGMRQSMIRYLRETCEVEGFNF
IDKFDLDLDFQEISFFSEKIDGNACNL
FTKSEIDCQSNEFQVIHNKMNISTLQF
FKEVKLRVEMKRMEIIDRQVQLNHLEI
LNGIKWRLDTRDLPMLSPPIEFDHFEL
ICEMDADLHCPKFPSFCRDWKAEKYEF
FVDYDMDGPMRHMEWFYKDFDEKRVRF
CKKFNCECKHDDFRFCYTKTGCHRCQF
MSKYPFERTDEGLKDLTHRVTVDKMEI
FTNHNLEMAPDELRWIWRRSNQEKMNF
ITDIGITWNHTSLEMLNTDTDVKHFSI
LERADLPVRKSKLKLFYPEKDTGVIRW
IGSGNMDVDMSRLDLLQSEMRYRYFEI
FDDFDIHVPPREIDCLHKSLKLRQFDL
LRRMTVDLDGSRFNFLDWEIECKQISM
VAKLKVTCDFGNLGMLFEDNRIQCLEF
FKQLGVNMQHRRVEIFDAPLKIKTLAI
FCKDEMDDCCRGINHFCETIDREHIKM
FQTWDLKYNRNRIDQLWYNCQETELRI
LKEIRMGQDEARFTVLWRDERCSGIDI
VKDYDLPWEGPDLWALYRDVQYPYLDF
LTNMTIEWTHEDVDMIGSKSPARKLHF
FPDMSIKWTKNKLDMFYREFNPKIVCF
LRSVSLDFHCRRFDMIDEEVGFPYLPL
FDEYRCDGRPDHLDLFRKGVRMKSIEW
FADIEMDCPDRDVEIIRNQVPLSKWQL
IYDDKMDHREKEMEYFRREANLAKLEF
LRNVQYDVHHSDLELVHNNWQVKRMRL
FEKPDIDFHHTDINVLDYRWEMQCIKF
FEEPEADIKPEGLRFFSNGVDKDPVKF
FPNVECKWQPTKWGHFWSEYQNTECKL
INSYHLPVRSEKLRMLHGEVKCTWLEL
LGQWEITMGVETFNIFGPRIDWSGIRI
LKTCNVEWGQPGLSYLTTTMRVSKLDI
LDQCELTVKREHMKWITNEFEAKWLKF
IHSFKMDKHETDFTILRKGMRFRHFEF
FEDCSFDFAGQEFPCFRRRYSMNKFHI
FEEMSVGQREDKIEYLRRPYDLKALGF
LPDMPIDRNENHFDWIFKPMECRGLKF
IQEMSCSVDSSEVEFLERKMELQEIQL
FQSIKAKFRDERMRFMYEEVHGESIDL
INRWKMNADKENFRFITDSARCEEVEL
LEKGQVQRKDGEFRYIQAKIGMDEFDM
LEELPLDARCDDFKCLRCNVSIDTMAF
FREFQFSLDVKPFEMLYREMPHHDCQF
FCEVNFDMGDHNLSHFMRDAKVEDFDI
FKEIDCPIDHHKVGFLYQEVRVNIMDL
LREQNFEPDPKELGYLWWSVTMDRLEI
FCRYKWHMGKDGIQWFCDKVKGTEFEF
IKSCKIGFDMTNFELFNNNMTFRVIEF
VENSDLSLQQRELEWFRDKAEMRKFKM
FPKWTSNFESEDFNWLKQKLEMKPIKL
LNQLKMQIEEQDWNFFRAKCRPPGWDL
LNNIRVELEKDPLGMVYGQIHWKYFDM
ITDHEMEEHGSPLERVCNDVDVKEIHL
LTEVEFSVGITEFGCLYKRMDIQDINF
FEKCQFRFRISQITWLVDKVELGGLKF
LCSFEVPITPKSMEFLNEHFEVKMIKM
FTEVSCQARNSSIPFLHKEFDCPCFNF
FAEISIHMACQELEALLSDCKWKHFEF
LDKMKAEHKCTKLNLLGDNIPMPRFSF
FHNFKLEARDKDLQWLREKVPWKRLWF
IPKWKMDQNKPELREIWEKTQSDKLNI
LPEFENKFNHSELGLILKKGNLGNINI
FNECHMKFENPQITYLDKEIKLSDMDL
FQKVSVGLQDHNISLFRDDWKIGPMEI
LDEFRVDHDYYEFGLLRTKFDLAELNV
IGKMRIQHETESLKMLGQNIQLEYLDI
MDKQDMDVTNRDLPGLRYEAQVPKIKF
LRDARAGFDWYNLQMFYGQFKIAQLEF
LKKMSSKVERDRFGLLDDEIKAWEIQM
LKEAKPRARPDKMSLFEREYRIQGFDM
LQNFKVGISTENVRLIQTNVRYHALDI
LGDCKVEYSTKVMNILHKKLRCHKFDL
LQETKYNAPYSKIEWLGKEFRIDQIEF
LKSLDFNIEYRPFDLLENNPEWRDCSL
FKDFKVKFQCGDIQMFWRNTRITYFEF
LWEFRPNEPLSKITRFFREDRCNDVDM
FKKLGHDWQTCPLCIFFEKAKWHRIDF
FPKWDLRVEEDDIKLLRDKFYSEDFTF
VDELRMEMNYVELNFLRKKLPVDKLDI
FEDFQLDWTWQNWNILQQNVKMDRVEI
LGKPDCGCDRSYLGWLNEEMQMTPLNL
FNRAEMEHSKKHVEWLNSRCPWRRFRI
INDCNINCQDSKIDFINHEYDFSQLHL
LAEAPASGDDQKIDYLEKELDLKHLDF
FNKVPFSTDNKKCEDLYEECTCKDVAM
FGSWDVRVSEPDFTYMTTKWQGNDLKM
FKRVRCQVETSEWNCFNDKPNFKTMEF
LKDMPLTVPPRELELMYRKLHFRELTW
FRNWRWSMDASKFDFFVGDHPWRCFEM
MDKVPVGQRDERFRVMHNDWTLEAVGI
LYDCKLKWEAPGFTMLPKSVKCDEFEM
LPRARVDRHGAGIKDLCPRPRWQKMDC
LGDARPHVGADAFKIFYRKVKHDQFEI
LSEQRIKWSKDGVRFVDKDINCEYCNF
LDEYPAEHGRPKIGVIEKDVKGARLPL
FEEYSVTTNQGRLDFMRKEMPISGVGI
FHEMGMSLDIHNFDLFYRGCQERPLTF
LGDADINLPNRVLDFLAPEMDPNPLKI
FEKQQHAQKPDEMKCLNTKFEAGPLRM
LDEAEVKFQWGSIGYLYHQVEMKELRF
IQKLEMQMKDQQLSILRHGCETGRFKI
FTKVDIQCQMHEIPWFYQKLDMSRFKV
FESENANHKAGDLDFIHTNFDCGTIKF
FDEMKIRIEDQWLKLLRRPFNMGDVEI
IGECKWKFTVERFRLLTPESRFEWIEW
LKNVKVNFEYKECDHFYYDGKCASCEI
FRKMKMGFDCTRVGLFTDDWRLNQVDM
FHKARMKRDQQHIKYIEEKVKANTFEL
LSELNLHVDGPELHFLTWEFKCDHFEM
FSKYNMDADTKQFDCLSCEMRFKSLSL
LNSIGIDAPFNDMDWLHEKLEFHKLRI
LKKYTCSCDHGEVDFITEKGACSHCPL
FQKFDVNLEHDEIGWLTYKRTMDNVHF
LNDMTLQQNKDAISYLWKKCSVHEISI
LPRTRAKGHHDKCKRLTSDWSADDLDL
LARLRFKHQPEKMKYLTDEAKFDEVYV
LHDRRVDAAPKEMGWLHCSFKIERFEF
FQKLGFDRNLACVDWLCENLGIDKFPM
LRKMEPGFQTRDLDLIIEKIDLKKYKI
LEDCEISIEERDMHCIRHKYELQHIRI
FGETNMGFGPPCLELFCSKAEAKSLKL
FDRVEPEPKPNDFAGFREKMPCDGCRF
LNEHEINITSKDIDILHPQFEAQTLRI
LCRMEVRIQKKDLQWIHERMQINQLSF
FKEVNAPLNYGEVSFIQKKARLSGINI
LDKFEITKKPKHMDYFHYDWDCSTLHL
LSEYEINWKRKRMEIFYQDFSMSGIHL
MNKHEFKMDDKSCEMLYTNVEGKLIKI
ISKVELKHKFRSLECLPSEAPLRNLRL
MKKLSLEGENNELTLLRDKIGMSRLRM
FQEAGVNAQTKNLEMLQKKTSFTQVGI
IDDVDCQARQDDLTMIKRKIDHPSIKF
LEGCALTCKPQKLKCISTDMSVEHVGI
LEKAQAKFKDDSFKFLWEQCQTDILNL
FYKPTISFTWENLKCFCEDVKFESLEM
FTDRKHKVSMNKFNLIVREFQSKIFNM
FKRWKMGFNKDSFRVVYEEFRVEHLNI
LKKFHAPMDSRDFELFDDHTHMNVIDF
FNKVGTGHKLSELHFLIEKPEFECIQL
IDRCQCTAPKSSFSILDENWPIGAFPL
IYKVDLRLEEEPFKHFMCDIKMYEFEL
IRDMKWSCKIDSMKIIVQDQKFEDIEV
FKEIKQRHEKGEIAMLSKSIRITAIEI
WRKCEMTWNKTRIEYFEWPVPIKKWSC
MRRYKPPFTNHRIDYFEESIKANRFEF
ITEPACKGKSDDLKGFGRRISVENCAW
VRDLKCHLEKDNIKIFYGDAKQDAIDF
MDECHCEQTQKEFEIFRYGCEGRKIHF
FPECKCNCSSRDIDMLHKKFDCKKVHI
LNQCKVKLPHDKFRFLEGSMSTDYLEM
LSKIKYRVARAKFKLIDWELHMQRFDL
INEIKMSVDMEKVKILEQELPIEIFTL
LEEVSFELNQTDFSILLYRICFEKFCL
LTDTNLKWPGSNINFLNKEFGVQEIQL
VSDCGMRVAAKNMNVLTKNLDWKYWRF
FDNSQMEVRYTDMELFRNKANCDMCNF
FNKVDAGMGRNRLDFCDEEIELPRFKI
FGKWAMEVPCKEIECLCVDVEAKHLTL
IKEIQVSIDPKAIDCFHKNMQLSCVQL
FKKCSHPHEQQDLPFLTETSAWPWVAI
FDRWEQACGEDTLRLVREEFDQDNWKI
FEKGSFTYKISNFGFLRPDLDPQGFKF
MKKISHNCNDDRLSCFYEDWKWACFDL
FEEGRLNWRPQRLTVFYSDLGCPACDL
VRDMPLGLDRPDLRVFETKLGWEGMNV
IKNATVKIGHEYVRFIENDVACNECNF
FYDCEHSPPPDGLKRFMKKQEASEMKC
IAEWDMNCPEYKLDAFGNDFEIKGMKF
FDEIAVKCQPTEFKFFQRKISMSTFPF
LYDVTMKMKNDELKVFRRKMPVSGVKI
LSHARWDAKNEDFKLITPKQQAQRLDL
FQEIQHPMGGNDFEWLCNSVEYRDFKL
LHECDRDQHSNELEWVHKKAPLREFQI
LDGYEYGMKATNINFIYNDNDVQGLRF
FGDRDCKWKKGEMPNLFPKTDVTELRI
IKEPEIKWEDEQLEHLYGKFEMMEIRM
LQNLDVPFPRSELELLQKRIDVNLFKL
LHRFNMEFSQHSCPILRERCDCRYFKL
FENMKVDQQKAPLYEIYTRYGCRRIQF
LKRSKIDKEKKDFQFIVDKVKVEHFEL
LNGMKMEITKRRVQFIEHSARWDWLEL
LKKKNLKLDRNNINMLDKNSGVDEIDF
CNKLPCRIKREEMKFIHNKSSGDSFPL
LPRPDWEPQDEEFKYIASKIPSEKLGF
IQKLEFSRRGKGIDDFVEGVSCRKWSI
FCNCKMTNPTSRFETFLEEGKVKKLEM
FPSMSHGVTDSRIKCFNDEITLECLEL
LKKFGMGCDTNKIQVIIDEVGLRGLGW
FRRCPIDFEKPKFEFLYPDVKYNKFDI
ISDFNCKDDIEGVKLMLNGCKFESLEF
INKAKFNWQREALKPFGDPISPEPLDL
LSKYEWTRPDKGMEWVRENWEIQKLKF
ISEVSMNGKGNTLQWFGKKWNYPHLKL
LNELRFQIPSCKMSILDREGRQADLDL
LHKAKFDYPDRELRPLRDNAALEKLEW
ITNLKLRPAGTSLRYIDEEVNVDEFEI
IDQVDHEVNQQRMTLLRTDLKWQAFDV
LSNQKLRVDPDNLKMIKHQWKCEDVDF
LPKFNVKVEIGRIGLMINEHDPPELNF
IYNADCECARTRLNWLDQDLNFTPINF
FKKADLSLEIKKLEYLEVPAKCRPLNI
LNPPDLKIDDGKFGFLYKEATMHDLTF
LEQSDIKQSTNRMGTLYSDYECREFKF
VPKSESKLGSGDIRYLHENFEGEQFKV
LDEFDATFRYEEFPLLKGRWNPGGIKF
FDSVTITIKKDRCTIFDRTIKCGVLQI
IKKWSCEADWGEIDYLYEDLRVSHCDI
LCKINCDPPYRGFNWLGQDCKMQKFPL
LDDQTCEFNDKECDVMHHECECHQLAF
LEELSFNIKWERFSLLHKEQNFDQCQV
FHDCSMKLDYPRISLFHGDVRCNSFDI
ITRCKWATSQTKLGYLMDEKKPQKFEL
FDKCEVSCRKEEIKVLNENMQMPELKI
IEEISLQVRMRRIDMLSYEIASKPIGL
IDKPSGGCRQNELKVLRESHNEDWITL
LDNMTFKYGWGELPVLRHKLQAWSLKI
LDNVDWDFQEKYLTFLRHSMPFEWLPL
FNHVRCQFDEHDLKWIRDEWKFDGLEL
LDGDRVDISDDEIKMIKYALELEHLEL
IKKVRFQCRFCGIRLLYNKVKPERLEI
LPNYKQKYGLQDLNYFFSDVKADDMEL
LKDAPISLEIKSLGVLYYQMKVKCISL
LEEVDIRGKKCYICWLIRESSPCDVNF
LDEMGCRMKQEEFSMLRWRPNWDYCTL
FYSQSMEFKKKKLQYFERDCHWTRIQF
LETMNIELNPDSIGWFGAECKDQKLDL
LDKAAWDLNDQECPCLRERIEHTHMHI
CDKNKCQCGNTSFKMVRSGMRMECLDL
LNKKKFPKDRNAITWLTYQTKAAQLEL
LQPPHVRVRKDKFKCLTQEMKTGSFEF
FTELKVACTMSYMNFFNKPGKCPCFEL
LRDIRVGIGFGQFNFLERPLPCYGFDF
LRDITMPWTRTKMDCIDHSVTMKTLPL
FNDGTPKVQSSKLSYLCKDFKLQQLDL
LDDMKMQINDQKVGYLQHEIKKDGFEL
LREVDVKCAHRKLECFENEIPDTCLHL
LERREINARGDRFKWIYDEIEFYQLKF
MTELKFNTEHDRFRHLAREFGADHFDV
VRKWETELDCNKVECFEDEFAVKYITW
VTDIKIDGGKNNLDSLDKNCPLKRIPV
FKRYPCQTEHNRLNWLEEEYQCNECAF
IESCNLETKMQEIPFLNRSFKLPRLQI
FDKVTMSWECEYIKIIHDSLPMDGFRL
IDEWNDKCKTSKMSILTKEWGAKDFSF
LEEESAGWKPDRLKYINREGSWDCIHL
CQDFRCGWKWETLRFLKKSWRCDVCEY
IKNARVPFTGKRLECLDDHLNVKQIDF
CTNFDVKCQDANLGWIHQKVSIGQIRI
IHSMDYSLSIDDFRLLMQRMKGDNLKF
IEDASFNIRNPEFRLFRGKIPTGMLHL
FDDAKLPCQCQELRCLRCKARCPHLPL
LQNIKIDVDYKKFPLVPYDFKFHHLEL
LQEFNKDIPEDDLTVLRKKMKWNKFTF
LRGMGVPLEENNFNIFQIQCQFHTLGF
FRNYAGDYQMKDFELIFGKLDAPKLRF
LPEYRVDWRKKELSGFEKKARANGFQF
LRETPFEGDNDRLRFLHRDMNCDNITL
IEEMNVECPTHHLHCLYRDADCAKFQF
LWDHHVNEPERKFERIWKDWEATEFRI
IYNARMDCREKDFGVFRSEWQCDRLEM
LKDYKARMENRSVNWLNGPVKCERIDL
FRKCETRWNAEELRAWWENMEVDEVKI
FEKGTMEQPKNNLKELMDGAELERFNW
IDKYDWQVKGNEWRIFKESCERNYLRL
CNDCECGCNKKHFEFMVKSIPKKPFRF
LRSSSINDECKRLECCVSEFRCKGCNL
LKEVNVRVDLADLEICCRSLKMKEVEV
FCPITIPPPPQNLGWFCWKVKEKPFEF
FSRQKMKMQKNGLQILDQEMRAKDVDI
IRTMECKFTKSGVNIIDPRWQMRYIKF
FMKPDFDTPNDEMEWLPEKMEVRNIRI
LHKPKIKYNRRDLRDIYQKMTMNNISM
FTKATVERKEREFRWFHEEIPREKMDL
LKRWRIDLEADKFGWMYEDVSCAPCGF
LKRYKFSIDHPRIRVVDDEVRLGHVEL
IDRFAAHVKDPNFRFFRRQFSMAGLTI
LPSVEVKMQNNELHYFREKAEVNHLKV
IKRPKMEHSHTDWKFLKEKWSMERFNL
LDKTDTNCKTRNLDFLQYEMDLKQLSF
LKDCNAPENSQDIDKLLTKAKRSNIDI
LEDLQLSQKDDELNLIRRKIDMEIIWL
LWQTELTQPWKCIDRLLHSREFRNIKL
LEKMDWRITRNKMDILLQDVEYREFRL
FHDREKPLDPADVGFLHSNFEQPGIKF
FVRFEPNMPADKLKMLIEDVGVSAFKF
IREYKLKWSAKRIDILWKDIEMGTFYF
LGKSEMKIPWHRIPLFMDKVEEKEIRF
FAEVECQPSAKRLDRIVGEVDVKECKM
LNDMDLKVDNRKLELINKQMKVHTMNW
FCNAEMRMPGYDLKMLCGRVQKDDVDL
LGKWEIQVGEEDIRFFHERQEWDHMNW
FRKTNVEMERNRLPIFEWKCRVRWIQF
FHDSKVGPTKYKLRYFEYDEKWDEIEI
LKDPSMKMPAKKIHYFEKEVKMHDWSV
LHDLRLELDLGRIPMLEKEIRMQMLEM
IKDCKFTISYKRCQFLETEFRWKMIEV
LRTHKITCEDEALKRLFSSHKTDDVEY
IEDVKVRTKHNRVGHFERDVKLKQWEF
LPDVKIHGRPKRMDMLHKDPSVHTVTL
LQELDFTFDLDKCQFFYNECKVKIFAF
FKEIEMDMTANKCEFLEKNVEHTPFRV
CNKCDCPTNIGRMELLNEELELRTCNL
LSDIPHKIQRSKFHYFEKDMNHHDFKL
LPRYKCQFRKKKIPVIEDDFKGRHLDI
LESPDFDLKGTHFKVLCNDMDIPSMKL
LRECNADHDQNYVEYLNKPFKAGRLDM
IKEMAYSFEKHQIPWLDSRTGCHDVSF
WNDHNMKPNPNKLDHIYHECPVKDFKL
FGEIDVPLKPTDFHFFGTNMNMDGLDF
LRTTRIEYEVNQFKYLYGQFRLDHLEI
LDRWQFECNDAELSCLHDDVQTTDLKI
LSDDEISWNDHEFPWIREKVQAHDVKF
LDKMSTGVADDEMNVFRGRLEREYLSF
VEEADVHLNEHDFQMLNYRMDFTHLKI
IEKWSYELKMECLRFVWDKWEVENIHI
IKKAGWDMDDKNFDFLWWGKQIRHLTL
LAKMNMPVNINKFDVFLTDIDAQQFNF
FKEFENRISGKKVDFLDKEPEVRDVRM
LSDINVSIEPRSFEYFWNRVRRKGFPL
LGDWPLQCGGTHLSCIVRDLKLSLLEF
FKNVTMHCDVNEFSMIYAKMKRGYLTI
LRDCPFKEDYEAIKKFCRQQKSEEMPF
IEELDFGIKEEEWNFFRSKSGPNILAL
LKEHRTGFEHSRLEILYSGCKLHVIEF
LRKFRVAIPTGGLGFIDENLNLECFEM
FKRTKVRFNYHQLNMLDRKFKLGNIDI
IESTECNVNTKKMELIYTDISCTMCEL
FKKAQCKKNKQKFKNLEEHQSADDFNM
FCELRFSCSYGDIECIIKKIHIRCFDF
LDKLGHGIQNDNLNVFNENAGIEQMGI
MDKIPWRAQHTRFQIFEEEVGLDDMHM
FTKVKYDSEEGSFSMFSVNTKIDHFDL
IKQWRISPDANNITFLESDYRVREVEF
LDPIELHPRQKCLDLMRPTVDFKHIKF
LGRMEPTATEQHLDYLWDDCEVTGMKI
FIEGKCEMQAKNLEILYRELEVRSLGI
FRDCNYKVAATKIDWVLKDMPVKEFGC
LHKWGMQCDVRRFDCMINDQTMRCWSF
LCPWDVKNSYRKLDKICHEAELREIKI
LGDPQIKDANGTLDHFLKPLKFQDLEM
LNECDIAINCDHFTWLHKHMDCGPMKL
FENFKFGSNPQSLTWLDRQIRLARMEI
LRDFNCKMERPRLNMVWHELNWSYFDF
FRDESVNIDHNRIEIFDWDVAVKFLDF
FCEIKQKNPANRLKKIFREVNYDEFPI
FSKSRYKIQKESLNYFTGTVRLQDLEF
FNEHKIGVSMAKFNFVFKDTSPPTFEI
INEVKCRMNHQSWDHLDREMKHRTIEL
LSDWKDKYEHSTLDWFNCEVKAQQIEL
LPKQRLKTQTTKFKLFEYEHKVESIDM
FRKNDCTFDRRNFPLLEERIPQEIVHI
VAECRCTISGDRLRYLDKEVHYEGCPL
LTEWKVKDQQGGIGRLYSECHECEIEI
FAEAKCSASKSPITILHKEIRFGMFEM
FYNAKLEFNKRRIRYFLHDLRWDKLEF
LKEQKMTATSEKVKRLCQDARATDIEI
LQNLTANIPGDDFKLFTKRLSCDELPI
LETTAIDVHDTELRILRNNMGWEKVAV
FDDSKFKPSSHSISAFRRTMKLNAFEF
IDDYRDEVATSPLDFLSKDLSVKRFDF
FNEPKMDASGNRFKCLYGELHIESLEL
LPNVTQDTGNETFKVCFNSLRMDEFDL
VRDMGLQLDARKLDLMWRDLDCACCDF
FRRGKLNYECRTFECIMKSFKMKCFDF
FKQADAKINHPKMNFIEGDFRIEEIQL
IRDHQVEWEDSRCGHFDRKCKCNRVQF
LRSYRADFEQQCFEMLWHPCKIKRLEL
LSEMNTNITWRSLEMFIRDFRMKEIDI
FNRWKCDCTPDDVRFLKETWAMEPIDM
LKGQKIDWNYREMKFFDKKFNNEALEF
LKDSRVEQQYEDMNMFETHIRLNHLDF
LKSQKIKFSNDNIRRLMPQMRLNEVDI
LRKMNCKFECQDIQIFNARINVEVIGF
FDQPNMECNCGNFNFFGSDYTWPRFDF
ITDRPFKMNDPGIYRLGRSANVNDMHF
IADVDCSMTWRDLGFIRRKINAKCCNF
LRKFSCYKEPKDVEYLDERVPVNDICL
LGKLNVNMDETDCDMLKERCPCKGMRI
MKDHNCDMEKKNMEHLDDKVSCTRCTF
FREGDQHDQRSKVQRLEREAGCPDIDL
LHSCKVRWQGSNFTGLHQEYDVSDIDL
MKNFGFGIEKSHLELLEMGGQWSCLDV
CTEHRCKVSAHEVRAINKKLKMDQWEI
VSDHKVKLGNSGFDMICRGMEGQELEW
FGELSIEATQGPLGLMYKDIGLDRLGF
IKGEKFRMNPDSFKWFSGDKTWQEFDL
IHEIKCKGSCNGIEHLCREFSPKELGL
FCEMNFKCTFQRITLLYRRLKISDCDF
LDPRDFRIKSHKFNTIWCDMSAGDLKI
LDKQECKNNYGDLHVLKQRVEWRNLKI
LDKQRCRARYEDFRMFYNNNECTECGL
FDKAKMDEHAEYFKMFRGDVEVDSLRL
LNSYKMPYSNQGIKYMTPGCRLEDLDL
FKEHRMAPNTNRFEWFDQDQNYTALDL
VDEQDLKGKGSNWDILYTDCECHEIRV
LENVDCPIDNHHFPFLHADVEAKTIRL
LHEKKQPIPCQKFNCMCKELNPEHLEI
FHDIGMRNHPDKVHRLWQSVQFREISI
IRQQNIGVDPRDLELLWPGCSCEFFDI
IDNGACDMKDEGFRLLHCDCQMDGMGM
IEKWSVAYKTEDCKFLDERASPECFQI
LNKHKGTFDAERLNLLEDDHKTDFLEF
LDKFPMKRNDDEWRWFRENCGVNDLAL
MEDTQPNMKDENFKLLTREVGFYCIGI
LGDITWSCKQSKFPCFYKNVEHRGMQL
FYNMRAGCKNSYLTFLQTQCKWTRIEF
FRRANAAVETAHLELLDDGFKLNSVEI
LKGLKVKFEGKRVEVLDQDIDVKSIEI
FKDSHVGFERENFRCLDDSMSIESLAF
FNRHKAGWNDDKFSCIEDEVPMDYIEF
ITSAKMNLRPPPLKYICHDFSIEYLDF
IEDCNIDARSHKLPWLRDEIQTQRLNI
IGKTEHRLKCCRIGILTQQLQIKDFKL
FDSMECKFKRGKVDWFWQEWDARTCRC
FDRKTMEVRQEDLKVFHPNTDMYHFRL
LPGCQVSPQPNEMKHFWARGEIESLKI
FDKLKPSWRCEDIRMFHQKFKGKYLDI
FDECEVKRKLRGLPILRQHIEIGMVRV
LEDCENGVKWKDLDIMRHGFHLSQFKL
FQQAGCKSKDNDLKIVRKKIQMQHCGL
LASAEMGARDTTLDRLWTNFETGDFKL
LDSCEIQGRDPDFDYFTPAIEWREMRI
LDKINIKGQTDSIRFICDKAPWPELKF
LGPKPVRLGCERFNCLMVQVTMYELEL
LKSMNLKVNTDGFRWIHARFKMGGFQL
FCDFKNDMPCDDINCLCHRVDPPNMGF
FKDIEYEFEVRKIDFVFAEFKMNMLAL
FRKGDTKYDEADFSRMSDNPEHDELKI
INKLDCDPQFKECEMLKNKMEIHTLRF
FDEVKVGLKHDEFDCVYRKVHQKGISF
FADWKLKHDNSRFEMVVADLKIKYFEM
FPELDCQARPPKLELLYPEGRDKRIDF
FREMGMTIRWAKLELFERDLDVGNFSV
LHERRVAPTGREMDLLYKRTEYRTLTF
CRNWSCDCGIDELHFIYYKYACTRCEF
LNEWQVNVDGDKFDLLDYEMTPGVVGF
IRDTSLPMPKQHLKFLGEDVKWSHLEI
LEDIKFEHKHQEFPWFHHKCEGSIMDF
LEDQDGGINPQDLECFRRRLEIKTCRI
LDNAKWKWNKPGIPIFEKDIKAGEVEW
LTEMSVSCGHIDLECIVSKFRAKTLDF
LDDRDYPCKPTEMDFMRTKCEYANCKI
IEDAEVKIHEDDFSCFKTKYEMAGLKM
FEGMSMKFRDQGVPLLRNDWELGTMKF
IAKFKLKLNCKRLECLCEDATVKTLQW
FDKFDMSCGAQEITFFKNKGSVRPLKF
FDRADANWHNTDFGVFHDKIGGDGLAL
FHGTEFSMDERQIDPLRPGMNCKGMKM
FGENECRGKDAYLGWMRKDYELGEVKF
IGEINIRTPCCRMCGLIKQFEYHEMKL
IRDITLRFDYEKFRHIMNDVSMHDLEL
IEKARCERERNDIKDFYEKLDFENIGI
FHRVRADHSPNDLNYIREKWTATHLDL
LKDIHYSCEGSTFRFFYRKVCVEQLCI
FCDHEMEGGKRRIEDLYNDCTFSKIKI
IPPVSMEANFRPFDVMMWGMHLKRIGF
IERAQPACHQKEFPCLKDKVGMPGLKF
IRDCEWDPEPRQLPIFEKKAGVQTINL
LDECDLGCHTAHFTCLHKNMDWQQISL
IEEVSLQARPERVHGLYDDEKCPDIDI
FKKIELHMGGKKLQMLEEEADTRSFTF
LQKCRRGFQHTRFDMIECDPKMKSLDL
LKDWNMTFESTKFNYFDRTQKWRGFEW
FNKQDCGVSRDRFNYFDESISMPQINM
FSSCQMRQAMTAIHWLVDKVNFHEFKL
FGKMPMTIGVRTLRILQPDFKWEQFQF
IQKMDKKMKQDQFSLLNEKCQYKLWRF
IESYERTISCWDIKCFKERLDMECIKF
LDDVEVDANPEDVHLFKTKQDIATMKL
LEDRDAGVDNDEMQVIHWKFELEWVKL
VYKNEVEVTFDPMKLLQEKFEWDPCKW
IRKLETSCEGGNFGFLDDRFNVPWFRL
WRENECTGQWQNIEIMQKQFECKNCRI
FAKMDMSLRIKEVGFLGDKWEFSALRL
LDKWQLQCGSNELKLIRGDVAFDRMNF
FAQCDCEWSLSKLEMFDNEIDGKEFRF
VEKHTVEIKWSDCDVITDNYNCKRLSF
FEKVHFEMHGSRLNLFHDEWSADKVPL
LDRWECNINDDDFTWFRMSAELTPVKI
LYEIEGGLTQREFDYMIQKFDYKPLKL
FKSYSRDWNKSGLQLLETSIKFRQFNI
LRGIRIEYPWKDMEFIVTKWNWHKIHL
LKDYGIESECADFTCIDSKMPLDNMGF
FERWRCKYKDKEIKWIRPRIPSEKCEV
IGPSQINLAEDEFSLLKQKMSIPKLRL
LEEMKVEVSGNTVDFLGPEVNWKQLEL
LKECPITMKNKQIDIIGKPCALKCMPL
FEEIDMNAKDNSFSIFSVQMEAKNMRF
FEDQPIRIKFDKINCFQREANAANFQF
MEDREFPFKGDRIGVFNNEVELQAMKW
FDKFEMERKHDWLTWFHMSVDCKIMKM
FEDNQFEYKDGNLGHFRHTHQMPRFKF
LKDHRYKPNMDKLGCFFHECNLTDIDL
FKDMNGRFDFANFAFFYRRYQAADIHF
LSEAESEHPWRELTVFKKKPDCHSLRF
IPKYEMNITTPELPWFGDKVEIADLRI
LEGIDMRMHDYHVPWIRCDFETSELRV
LEKPDMACTDQNLNLLHPKRDLEWIRW
LRQLELELNEDHIRFIHENMNLEHLKI
LDECGIDNEGREFELFSRKMRCRKIAF
FNECGFKIEYAGLGMFRSPCELNYFKC
FPKMRVDFNIHEIHLMCGKVEYDRLNV
VKNMGMDFDDKSVDILDGKANWKKLPI
IIKLQVKIQVAKIGILYKDFECNDLRL
FNRYDVPCSCADMSIFHHKCEGSLLKF
FDKIERALNDCDFNWIRSQYESTGFKL
LKKTSQKVEKRSLRYLYENKQLQDLTF
LCKMSCELNFNTFHLFHDNVHVNKCAF
LEKPTIEVRPQDIHWFHENPKKNRVNI
ITDIKLRQSAGAFKYVWYNMRFEQFEF
LGNFQRAIPHEKVRFVWDDCRAEALEL
LKHPKVGLDNRPFDYFYSGFKRQNLDF
LQEGSVQLAYPKLPILDQEIKIQELDF
LDRMKVQCNNSHIRVFNEDAGYDAFDW
LKSTRGECGQCRFKCVIEEIKMERFEL
LRDIKVSVEMNPCDIFHRSCRVQFLEY
LPEQKCKATGPTIPGLRRDCKQENVEL
MEEYDLAIKFGNLDLFSKDVDFKAIHF
LDEKRPGHRKRRCRMLEKDNRCDVMDY
CDECDCNCKFNKLQVFPTEAKARTLEI
IPEVRTRQYKARMGYLEKDPKITDLDM
LSETEMKDDEDRLGRVYREWKFQDFNV
FDDATMNYNSKRFDMLGNDVALKWFGF
LYDWEIKCKMNQISFLASNFELSHIKF
LGDFTLNVGCKNFEIICKDYGEKPVPL
FRDQNESVENTGLEHLDHNMQYKHLDI
FKHPKVGFERGAFRLIVDKVKREGLDF
LNRMSVQRDEERYKYLRRDFRAEPLEF
LNKIDMQNGDDDLNALRESVQCDPFHV
LRDLRGNCDGNEIHCIYKHTKVRDIEL
VDDFKLTIKIDNLKVMYRDFRIPGFPF
LQEMQFQVQWHGFTMLGRNAKMETLEL
FESVKLDAKGEGLRFMGCTNKCDPLEF
LGNIKLDLDVEDMKMIWAHFRMDWLDL
FYRVKFPLSQQEMKFLNEKSDFEPFTV
IPKMTVQVSPDEIRYVWNEFAFEEFGF
LTDWEFKMKIRCIDYILHGNEVKGLRF
CGKYEWECPQTKLSCIQYDVKLNTLRF
LPDLAVRKGWRMLEIIMQQCDLKRLKF
IDEAECSWNPAQFGMLNRNLEYATWKL
LSEVEAEVRDNEWSLMRSKWDRAQFKF
LKRCDAECDYKDIDLFQHGASVKGFKF
LRSTGPNLEHKQLDMFDDKLERRMLRI
LVEFEIPPTMKALEYFIPDHECTGVRF
LERCDPSIRPTCFKYFYAPFDLPSFKF
LRKCKARPDDEGFHTFMDNMPVPSFEF
FERGEMRKKCDELKMMAERVEMKEFRI
LSKCDYKCHQTRMHVLDDDGEFSQLRL
FCNHECSMGDDDIDILHTKCELQGWRV
FKEIKIHMEKQDVGFLNSKIRPTIFDL
LDKLDIEWQKESLHIFDSSYPIDKMGL
FGKSEFPFSDRQVDWFKEHAEINPMKM
INEWEGTFSRKDLDFLHKKVPFKTFKL
FGRTEMNCKIECFHMMVAHLEYSGMKI
FKEDRVKHNDDTFRHFHRGAHMEEFDI
ITSCDWKINTGPLYKLVPKFDCGELKW
FKDSDIDMECSHIGLLYARLGVPIFKL
FEREEVPLRDPDIAVLREKASLQYVRM
FGPAELEVTCSDWDCLRTNMEFPSLRF
LDNAKYKSKDPELRCFYKKLTYPILEI
LHRASIDWHTEDWKCLSEKYDMDSIGL
LREPKGRFRVQKFRVVFRNFRAGEIEL
LTGIRVSFGFKDLELIHSDWEWRQFEL
LNKAQMDIEDEDLKSFHERVGIEYCGW
LPNPDAKIKPNNLDTLCHELDWKDFHF
MHEVGFRWHHEALDPLLNSMGLREIGL
LCEYEFGYKCKNMQRFCRKFDFPDVRM
LCKGRIRWSHPSLHMICTDYRINDLDV
MEEAKWPCHCDRLEWLHKELGIRTFNV
WQEIKVEPSLQDFRWVYNKATIDSFDF
LKRVPMTIDCSNFDWVCEPIAHRSFKL
LDKCELDPSPRHLPSFYEDVDCSKCSL
LDKMEIAKRDDQMGLFNETWDAACFRF
FDEQSWRCKSGDINMVHRKMPLRYLGF
FHNPDLNIDRKPFEIIWPKITMSYLKF
FYRIRVGGDSGKMRLFAEDLKFTPLEF
LVGIKLGFPESHFKCFYGDPRVDVLDW
IDRVNIPLKRNHFRFFHWDMAWDPMSI
IPGFDLGMKAETLKVFCPKLELSSIKI
FAGAPIEMRCNELKFLYDKLDFEKLRF
FDKQDHEWRLTQLPIFSDDWPIERFPM
FKEASWNWGMEEFHHLYRKCEWDDFKW
FQEIGCKLPRNRFKAFYKEDQFDELEL
LGEMQMRIPCTDLKCICPGFSTDDISF
FKDPALEFDHRGFEIFMTPIDERVLSL
IQELKLQINPKDFDLLGWKGHFTTIEI
MSEIQFPWGLKDFKLFRKKLSKDCFAL
LGNMNIPIRNQDIKILRRKQPWQQLSF
LNDFDWDLPVKSFELFHWTFDPKDLKM
LRDYEIKHECTNLPHMLTSAEYAEFKV
LDSGEWKWQRQHLNIFYCRIEMGDFRF
FPNMKCTHDHERLRHFFAEVPIRELGI
FRKMEWGWDQDRFQLFTEQLDLSMVRF
LRRLKIGCELDVMKFFVEPLSHDMLEL
FYDIDMKEKCGPFPKLCTEWPMGDFSI
LGEKRFKKKHEKFKYFSRQMKHQPLDF
IKGLKVAPEHEQMKCFEQSHRFDCLEY
FGGWRLRMDRNKITVLDKETPFDEIDF
FENNDVSVKHDTVGCFDHNVELGSIKW
LEKGECGNKDDECNKLKEKWEAATMRI
FDKANLDFKTGSLTFLWCEFDLNRVNL
FDDCELRLDERQMEVLRDNCQIKEVTC
FGRFSADFTPDHVRFLSEGVDLETLSL
FTEIKHNCTQDQLRFLDKKVTLDHFPI
VRDVNMDVDVARITLFQKEVKMERWNL
LKPYKWGVELGKFEVFETEFNFCTFDV
FADQDLDCSHRQFDYIYGDPDLRKVHF
ISDYDYDEDSQELGRIREKVSISDMRL
LSDVQIEASCSDCRWCCGKMQWEHINF
FIDIKVKFDHRDLEHLYKRTPPKEIQI
LHDVNWPLPWQDIGMLHKHLDVGYMDL
FDKWEKRWHKCKIHILYNQCNYKDFRM
LEKITCGGKWTTFQPFIENRDYDGLKF
LTKWEASIGDCDITLIHDNLDASKIKF
FSKFNFNMNCRDIDIFGEGCDFGPMKI
IGDMDWKYPWNKIDWLSSDMEQKECRW
IGEFDVSCSEAEFGCFRHKAEVDCLRA
IPDCGITPNPRRFETLWYGMNMKGIPF
LQEVAMKCEHHEIDCIWTKAEMKCLNL
IDEKTANMREPNFKWIKKTFPCEPCPM
FFDLDINCSCTDLKCIHREVYIECLGI
INELKAKEKPDTFSWLNTELNMDPIEF
LKRMQPETDTPHLTALMENVNIERIDF
FGDWRVTVSSKKLEVFTCEVHMKCFEM
LKRSKAEWDNDRIHLLDDNLNSDGIDL
IKEVSMDGERRPCDMFDRGIKWRKLEW
LTEVRCDFPDNDFAHLHRRPNPGRLEI
IRSINWTADHNEFDGLWGKYQLKTMNI
VRDLRCSIEHGRLDMFERSIAQKQCDV
VGDCGLKFAQTKLNMLENEIGAGQMGF
VRKVDFNWEYSKFGCFYEEMKHTDMSV
MKKCKITWPKRDWPVLDDKHSMKVISL
MKKYNFRRQKHKIEYVEEGAKISQIDI
VRKWKLSCSQAKLGCLTYDFRAGMMDI
FSDCKPKSNISALSMLIHDCKMSWIEI
FSDWKLGVSQQSMKIFYKTLKMDSLEL
LMNIRLKVNFPHVRYLMEDWKLEEIDM
VRENELPFQRHELGMLDKKIAISYVKV
VTEHDIPFQSKDVEILSREFGEKGLGL
FSKVDLNCKDSRMDFFYTDLKNNNLNF
LSDRNVHVHYEKVRFLHRELRFPQMDW
LQECKFGPSMDKFHMLYSDIRADDLEL
LDEIKLDFAMYSFPCFYRNHKLTHVEF
LSGLNWNCPERDFEFVRTDARCRPFDF
FDDATCGLKKYKFKFLDTEVNFQEFSV
IWEMSVHVRPRKFRRFWKDIKLPDLHF
LPEKDVKYSTGRFWKLMKDVDYCELKV
FMQFDHSLGWQRMECLLNDWNMKQFKF
LSEQTVNGSWTSFDYICHNMDQKELKF
FHKWDMPQDLRDWTVVCDKIEPAPIKL
LRNFQIRCEPGDLGFIRNKVEPREVRF
IDEYEITTRGGHLGLFNRDVDNNSVKL
LKDMKLECNMKDIPHFHKQVKFDKLDV
LRKLRVDKKGYNFKTLWSKCKWQKVDV
IDEVNEKCKNTTFRILSRNMNLQAMRL
FNDMQHPLNQIDLAFILRKCEVGQFKF
FDGMEFGYSYTDVEYFKGDCEMKGMSL
LDNRQAPWRQPDLRIIRSNCDGGYMRF
LHDYKGDWDHEDIQWIHNRLKYARCDL
IWRCTFDEKRPDLWYFIENCKWVRLEL
FDKVEMGKADRECYELQDRCPCRKLRI
LQKDEMDWGQKNFDVIGDDFNIKKLKF
LLNQEVKWSSSNFEILWDDQEIKELRL
FHDVGMGPNHKRLDHLQRKWNVNDLSL
FGEHSMSWGHQDLDCVCKKYQFKDLNL
LDKEPVEMNYKRLPVLTEEAGQQKIGI
VDKWDGTMPNGKLDLFHDEVEMGSLNL
IDSVRCPLKRANLDFLNSRCEMKRFRF
LTNINLDLECKNLHFICAKDKRTRIDF
LEDPKFRCKNAGLACFYKNWSVPGLDI
LKDVRMKLETHYLDYLWQSWPWKDLGV
IGDIKAAFRPTQLRLLGKRPELGWIKL
FKQAQMDTNHWEIDVLYRKWPAKSLGL
FQNMQMDKRFRYFEMLAGQVDMRKLRI
LEEAETHFKHRQIELIYCNMEFRVIRI
IAKQGLGYQERKLEKLLQNCEVKEIKI
FRDAGCEYRHKEIEWLTSKVECATCTL
VEDVKCDLHKPNVDMLNREWKCGHMEL
IRRANVNIEHHRMEVIEDEINCGQCRI
CRKCKCGIQEQRVPILEDSLQMGWFDI
LHSIKQGMNAGDFRWMIDSHKHEKLEW
FEDFQIKFNPCKFPFLWKDAEVREMSI
LEKMDFKHKPSNITLFKNSPTMNDMRF
LKTQAVNMESAEIGYIHEKWDCKDIRM
INRVDIQVGFKYFQCFYEKCTMRPMRV
LPRWDIDYAWSEMDMLWEKIECRWIRL
FRRAERDNTSNDMEFIYEKYAKKTLKL
FKKLQHKCENNSFEILEEPCSIHNMEF
INNTRWDVESRELEILQERINFYNMEI
IHQMDVNWNTEQMRMLHYRCEFNWMKF
LNDVEVDVHRQELDYFTNKMEFHHLRC
FKNAEMKSPWNGFHRFNNKCEWDDIKF
FEDCELSEKIQNLEVLVRKMEMRAIRM
FQEKSFDFQETDFEMLRSRCECKQCKF
MDEWDLAGKYKELTLFQKRWTMQVLKM
IDELDIDCKDKQLEWVHKQPDLKPLGM
MDERPIKCKWDEMKCIRRKQHFEALEI
FKEHAMKVDHKNFSYLDKEGKWTELQM
LTERKFAVAMDGLKLLHNTLKLDFFEF
LPNGRCKLDNPKLGVIYKEVTMGDFHF
IDDFSLNHSPNSFEFLGRKMGIRMIRF
LSQGDVDVSGSHLDLFCMGCDMSRLRL
LRKPNYSCPHRELDILDEPVNISQLKF
LWKVGVTMPWEEIRFLYEQKTHDWFGL
FHNLELSSKDEHFNRLYSNVPVGEIKF
FYSMAWGLSHDEIRVIIDKIGADGLAF
FDEAEISWKRTEFTFLERNFEMDILRF
FDDPSAKFKWKWIDYVHREISARDLAF
IPEIDIPTREPKIDRIYKNTNWRSLKL
LKGVDHAFQCQRIECLENPTEWKDFKL
FQKVEIGPPNEAIPWFHYKMEVSNMKL
LDRAELKVKPRHFECFSQDNDGRGIRF
FNGVEIAIGEKEMDIIRGRVERMALKI
LRDGNCRPTMRHLDWFMRKFRFSPFDL
LQKAGPDFECKDLEVLFEGCEINTFNL
INKFDYDVPEHDFHLIYERVESGNLKF
FQDFEVQDSCDRLEHVCKDCDIKYLRV
IKKVAWEVEKKNFDFFDQGLDVRELRI
LKNAAIQDDDKRLECFEKDNTMQCMAL
FKNQHLDIDHKDLECLYQDFNAQSIDI
FWELSMGWPKNNCKFLDKGQKCEAWEV
LDRAKLKCSKEQFKWMQDGCKADECEW
INKMGHPVPTQDFKLLHSKAQREYFSL
FRPIKFKNEHGAFSFLTSGFRIGYFEL
FQEARMRHQASTLGMFTSQCKGDWFDL
FGDTKEPADIEGFRVFGHEFKDEVYEF
FHNSKAEREQANLPDLHHGCNAQRLEV
FHESEFKFHMKRFPVLHKEWEMHELNF
LTEYNMTHQEHDFNWLKKSHYMNGLKI
LTPWEIRHKPWEIQFIYDKVEQNNLKF
LREPKVSWNEQNLDMLRKSMPLSHFTL
INGVDVRITRRALEYIYCRIEATYLRL
FEKMEAKDNWSYVRHFFEGVDREEFKF
LQKMGTQKGRPQLDDIWEQVPWKKLGI
LDRWDVEMNCQHIDCFCPDLRVRTCEM
FCDLDCTYPIMNLELFHKNVECKGFRI
LGDIDVKTNANWLDYIFVKLEFNHLKL
IKNTSMHMGASKIKLLYSDLRCGRIDF
LEEFEMRMQYQKVDWLDRDRPCEEFNL
IHKFRSSLSACRLALMWNDVKISKFEL
LWEFPIQLACQSLELCCKDMRVRELEF
LSEMRASISGACCTLFCRDCRGQKLDW
LNDQKIKVTHTQIEAFYYEAKARGLEL
LSKPRCQCNSRQLHWLDNNFRWHCIDL
IQEWRVRSKLPKFSYVIKEPEFTEIRI
MKDQKAKFNYKKIQFFEREHHFHYLDC
LPDFPLKIPRKKCEHLWQECNCRSVDL
LSQVNVNAEKKTFTIIEQGMEEKCLRL
FAKLELDWGPSDLGWLRDKVNMQQIQL
LNECGADKPDHELQYLTTKLDYNKIHV
FEDQKARYDCPKFNFMYTEYHVGQLEL
FNNSELETDVKKVELFYHDLELRALKL
LRDVKIPVQMTAIAVLYREWPIQWLDI
LKRWKVEIPTARIPILEHECHCPGFDC
LTKITFDAPQDYFRVLRNDFKMDSMEL
IKEWRVGFDEKTIDKLVKEISIKDLTL
LAEFEFKMQCYDFRCFCKSMQWKDFRL
IEKPPTPFKIDPFKCLKEQAPYDCCPL
ISDCQVSCSNADINYIHAKFEFTQLKL
FCDLDQNPGPKCIDYFCYHIELQHYKI
LVNAEANIHPRPFDCFWGHWEYKCIKF
LADWDCTWKLEDLRMLDKKMESEQCKV
FDEHPWELNERSLQYLRRQMNVERINI
FDEVQVPQRETEITMLKQTWGMDCFGF
LQEPKVDLQDHNLGFLDRNLNFQHVEL
FKRMKIECEYNFLGVFWDQIRVSRFEI
LRSFKWGIEPCKLRCMYDDYRPECWEI
LQQAKIKAKCNRFPMLWAELRIHYLPF
LADGELDAGEKSFDYVLQPFDYKKLRI
LYNINIRVGCRKLDFVFGEVSQKWIDL
LQECKQDCREKKVNWFAKEYSCHRFQL
LDDCERRCRIDYFGWFFKRFDVADYRM
LVEFKFRCGWPSFNMMFRDFREKWLDL
LGEVNWRIGCRDINCVHKNMDLEGLQF
FHNMKPEMETQHFPILEYECNFTSLDL
LYNMKMRQQWGKIGGIVRECKWGSFEC
LDDTPVAASFQHLNWLWREVKSPVLEL
LHEPKCQTHSAKVNYLTREIKETKLEI
LKDMTISCDFKEFSMLCRKYKIKALDI
LKNFGCQMDFKRIELFEKERDLRQWGV
LKEWTVGMSKRTVGLFDHDMKFHAMDM
LPPANYRLPQHKFDIFFSETKFRQIDV
FEKWHWTVKYQKFKLIRGEWHITGMDM
IDDSAIHVKKQPLGYLYYGCEISDLNF
LQNHKFQHKAGRLGWVLNEFKGQYLEL
FQQMKCDSSENHIGNIFNDWKTGKFEW
LRGDRFHHERPRIHFLDGPFNMEHLDI
LEKYKCDQGCGEFPDLYDETNIEKMEF
MGDIDIPCGEAKFECLERNMNAKCFDF
IHDIEFDYTMKDWEFFHNNLDPNNLGL
LRNLTLKVDYKRLPLLEKNFPCQVMDF
LPSCKCRLDCRKLQHFYSDFRMTGCEM
FREISIKFQGRRLEWFETEVTIRALPV
LPQMDMKQRMRKFDHIWTDMRQNDLSF
IERWGVDCNPEKLTCLEYEMGYGSFDM
FVECPWDMGVMSLPFLLKNVEAGGIRL
CGEGECNARPKHLDYFCKDISMRSCKI
IEDVQPEQNNNRLEDFYKNMDMKRMSI
LGGWDCEIGSKDLRMFYGSMKVDMINF
FEKFNFSMRNGKIPLLNYEQEFYGVNL
LKRANIKQDGRSFSILEHRMDPKWLTF
LDEFTFNVKTDKLKVLWNEMAWKAFTF
FPDMQMRMRDEQFNRLFREFKVPEIEL
LNRWRFKAQKTKLPMLDTHFRMSVIDM
IKKVDYTAERSDLHLIEEKFTQHNISV
LCEIEFRAAQGNLTYICWECEMSEIKL
LGEMAISQSDKYMEWFSKKADLKKVKF
LQQINMKFHIKKFRYLLCDWRCDWLDL
FGNCRCPFKKGQLGVFDKEMRLRNMEI
IRESRVNVSTAPITILDTNCNLDPIEF
LQSINIKVQRDRCPILTTDMEMGYLRI
FADIDIQLKYYEIEMLMYQAECKWLKL
LWEQEVSFHPQTIDWMMKGPEMRDLRF
VDKVQTQCHCADLAVFWENFDVNRFKL
FEEFRCAVKTGDLNFLHKRANYACLDF
IEKLKFEIHRNDMRLISWKFRQDCLEI
LKRMNMEIDRGNCSMLEDNCGCTHIEM
LKKSTLDVEFRQLDLLWETMHFRCFCF
IREIPVNINNQKLEHFIREPNVKTIDW
LVDLNIKFGCDTFKYILSEMKVEPCEL
FMDAKYRFNATSFCMFFKGCKPGPLEL
LTNMKINVKKQQLKEIGGKVQVDRLEI
MDKYEHPMAGHQCQLLKDGCECNGMKL
LENMDAKMKNQHIKLLYQDMETEDCSF
IDPFKMRLKENDYKFLRSRMDLDIMTF
FGEDSARCQIEDFRYFYKKLDSEELRL
LDKVENPMKANSLRLFNEDGEWPGFRL
FHEIGVSAENKNFELFDYDLSAKYIEL
LQELDYDATSKTLEFFNRKWDVRQVKI
IKDMRANYKGPDVPVLPRKISCKNITF
FQKYRVEAPHKDFNYLHDDWNCQKLEI
FPEYRWNWPREAFKYLSKNYKMDKCEV
LQDAHVDQKWKKLGMIYKEFAVRRWAI
IREWTMKIETRDLTLVYRSAAWGEISI
LDDFEVKIKPDRLHYIIHDLPHPEIAL
FEKFEIKNHWQRIQYIMTDLNMNEFQF
FKETKWKNNCQRFNVLEEEAKYDHFEI
LTSPRIGFKAPEIKFLDDKIKIEWIEF
LDKCGFSLKYEQIKFIYEEPKLENMGC
LPECSFQRRYHDFDLFHKNFNIKPLRF
LTSVRFSPPWWKIRFLMKDSKVTRLDL
LKSWKVTVNQRQLPMLDQDIGFGWIPL
FRKMRKDMDSKEFNCVYAKFQCQTVNL
FTQMEIEFGPQQFSWMYQKIDIHKMRF
LERYTFEWRWPEFRLLGYSLNVEKLEL
IVDLNPSVRPDDCRIIRNKCHCGVLHI
LDKANVDWTTDEFKLWRDSISFEPIDI
CDEIDIDLTGEDLNIFRRDIGLDKIKM
INNARMKMSKKDVKLIRKKIKYGPWEV
LKQVKADLNWNQLKYVIAEQKGERLEF
LEGVKISQRSDCWRGICAGVRMEPLEF
FWEMKEQVHSDRIKYFPSDPRIDNLEL
IVRMDLTLAFNPLHMLWERFKIDAITF
LNEIEMKAEDSRMDVLRQDMEVTGLSL
LPNIELGIGPRRMYWLYEDQELTQLKM
LGNPDFEVAGGKFDWFDENLRMTNMDM
FRSLKLPIPVNEFRLIITPMHWEPIDF
FKPIKDRLSTPDLRFIARSVKFERMEM
FHEMKMQFTWKIFEMFEKPCQCKPISL
CNKISCPPKTDGFRIFREDHDIEPLKF
VDKAETNFTENKLEWVWEEIYIRNLKL
LAKVGVDWGHRQVESIFWKKKVRRLTL
MRKSSFSVELKNFDMVWEKVKMPGFGL
LHKMEHEVESREIDWLSETANMNRWRI
LHRVKCDNHWDSLRCLHNDLDMQRINL
LAEFKINYNFYRFQFICKDLKMPTLDV
MNDFKVDWGIQELSWIYQKYRHEKCDL
CEKMPCPCKKARLDCLNDKFHIRSFHL
LTGIDMPYSVKKFDMFENEWTSRMFNM
FKNADCKHEQPRIPFFEREAEQDTVRI
LNGQRMAAKDQKMKILTTEVRREWFDF
LDKCRQEMKWMKFGMFVDECRSQKLSL
IGRANVEIKHDKVNMLGNDMKINTIPF
LWPFKINLPVPGLGMLICSPKTSHIEI
LKPAKMQVDRNDIQWIEWNLPVSDIEF
LDDNKVEWTDQHMDLFHDDLKWHRFEI
IKDMSVPMECDEFNCFGRKHSVGYLGF
FTNFKVNCERKGIYELWNNNRAQKVEF
FNEMKIPATAADMPILNKSIKYDWWEW
FRNLKMNCERREFSCLHVKCNANPIDF
IHKCKHQLCCDDIKFMHDRFKSETFDI
CDRVSCPCRWDCIKFIQDSIKIGWVDL
IKKAEKNVDRSDMDFFKDKYSYRGIKF
LGKFDLKFRWPEFKMCVEKIDIEHCRF
LDKCNINQSDTSFYQFHEDMPADNLGW
LDRCSVTFRNNRFNLLRTDMSSPSLNI
IEDNSYTWQHDRIDWLYNDLSIKELDF
LPDGKMPIDMKEWEFICSSLRAKFVEF
LEKFNFRSTHNKLPMLYEDVNAGTMDL
FQGCKLKANDPSLQIFDPDWNMPDIEL
FYQSQVNQGVDRIRMLPKEAKIEWVDL
FDKLDLEFPNEEIKWLREECKWDTIKV
IEKFGGGLKVDRLKMFYDEWRFENFAF
LQGMACRCCEEDFDWIRANMDITDIKL
LNKCEVPGDEKGIDLLRNNCDMTTFKV
FDDAKMDLRFGDLGFFSTRLQFSHFRI
IDNMKLRQKQDNIRVFHGTFNIDAFDF
LDQVQVKVNYEKMQRFWADPQGPEMEL
LEKVHCKFRGCRINMLRNEFRMPTIEL
ICESRVETPPKVFQWLCRPLRYKRFEI
IDEIDARTKDKNIEFLSRQAGIKRMHI
MSDLDMKLGDYDINTFHAGMDLKDFRI
FKKCDATFTEKEIHWLRDNCQIDRFGC
LEKHEAEFKRDNFKVLQRDMDCNTIKM
FDDSDLSCRETAIQFFRTNVNVGAIKI
FTDIRVACQTRRLTCIDRAIRLNCMEF
IKEFKVQVDPPRMNCFQKSPHIGNFEF
IEDMEYHMKHHTMDFIRNGIDYRWIKL
CRNIDCNCEQGKITIFDDQITCKQCRF
FRECSPDYQTGKFECFEKEMGYRNIEI
LQEGDCSVNHREIEMMGKKATIKPCRF
LDSVEGQVGRTEMDWFHSKMHVDPVRF
LEDMNQAIRYPEFEFFRNKSDFHNIKF
FRPMQFNMDVGILGWFYHKMEYKNIKF
IRKVKCEFDKSQIDWVWEDMSARNCPL
FREARTDCEKEYMNCLDRQVKEPCWDL
LRELGCGIETDHLPLIDDNVNLEVIDL
FENFDISQGDEEINFMRERWDLSPFKM
LESMDIKPNEEPLQCLREDVDFTQLNI
LEDCKIDFDHSQFEQIYTNMKYANLDF
LKSTKWHAGSEYFKCFEDRARLDNMEI
LRSWRMRVHRQNIKMIDSQQRCSDIEF
LYKIKWEIKKTRIPFFEWDGKWGHMGF
LADVQFKFPMENFTIMFKEQKFHDFDF
IHDVKLGMNSQPIRYFHRQSRVDHIEI
FESMDVTFNTREFKMFHANMTVEELSF
IPRLKLGVEQANFRFLRDGSKLEPINF
VKKATMDAETRDLEFLSDNYEVKKFDI
FHENHPRLDDKSLELIHRDIKWRQIEI
FPKFKSDMGLEHLQMIIGDMKIDHLEI
IPDINLKLARRRLTIFDKEVKWNELNM
IKDMTAEIEPEQLEWIVPQCKLKHIDV
FAKPNYEAGYGHFPELLEDHQLRRLNF
CEKWTPEHRDERIKFCRETLSKEWVKI
LRKQDYELDFKHFDLFNQSLTCRILRF
FEKCDLSVDYRALECFWQDVEIECFKI
FEKANCKPRPDYFHFVYEKLDCDYCNL
FEKSEKNKKENEMHFFKDKASWNKVRF
FDENPADSKDKTLQFLRRGHEPKRITL
LQDVTISTPNQKFRHFWGEGEWEDFNI
LMRADIEFEIKELDYLMERVPFEKFSI
LNKQKCDIHWNPLNLLIQNLKIHKIDI
FRPQKFKMARDRISCFEREENIPDFDF
FEDVQMEYEPGDIGWFYSNIGFGRWTI
LRKWNVDMQMPEVRELYQRGKVQKIEF
FKDENAPLDRHRIKWFEHPMNFGGLDF
LGDPKYPVGDDKLRFLYSDKTEEWIEI
FEPVDHQPRIPKLEWFYYSVEGHHIRF
IAEGGTEYSAQRFDYFVREHNCKKIGL
LSDQEFRMTDKSLDWLHRDLDYTEIRI
FRKAPLQMDCGRIPILMEDSKIRPICF
LKDYGVRCEIKELTFIYLKVRFPWLGF
FKKWDYDHNTKKVDCVEHEVKFKCLEV
IDKISAKWRKPRFAGFYYDAGMTEMTV
IAKKEAKIHQNSFDRLSNNAEVNEFRM
FQKITMNVHETDWRFIRERCRMDGLNI
FESKEFKIKRAKFRVFRTQATCHAMRL
LENIPVNIKMSGFKFICQELGQEVLGI
LKSMKLKLDGQPFRLLPTDMPLKILNF
FPTVTMEMPVARMGILVHELNEARLDL
LESQKWEVKCEELRLLRNKHNIEPVRF
IYECDCTVELRELDYILKRYSITPCSM
FGEVQIEIGFRKCELCDNDCNCKHCSC
LRRGDCRIQRAKVPYLETDCKWRPVNL
FDDGRIAMRMPPIPFLHKDLNGCSIDL
CQDYRCEVKAGKLDICTQDLKFHKLEL
CDKSRCRCHYDYVKHLHEEINLEHVEL
LFKQNFDVSVEAWKFLIEKPDPEPWHY
FDKWTCQARVDGLKIMGTQCQMEMLKF
LEGIEFRIKNEWLNFIRRNINIEDFKL
LEKTECHMREKEFQWFRTNGDWQNMKI
LDRCNVRFDFGEISILRSKFEADHFRL
FGEAQHDADPRNLEGLASKMRLKHVDF
FKECKPNMDCNEIKFLFKRFRANAFTL
FQEMRVEFRFDEIRWWMKKVDFARIHL
IQKVDAEINWSDFKYVISKCDIEKIHL
FDKLNISFSEDHLKWIRERFSVEGMHV
LGKTPMQSSCEQMKWIGDKCHCEPWHI
LKELEWKMPSNKIDFLERKLKDKSIAL
LYPLHLQMKHDYISYLIDDIKVTEIEI
LRDLKLPNDNRKFSMFQTQAKCPSIEI
LDRWKPNITADKLTILSEELQQTQMPF
FERLPAHVNHDEFSMLRERLQVGQIPI
LESSSQPFQFEEFKVIWDNMEIEWLTL
LEKINIKVRGGSLPCFFFEEEMHDIKL
ITDSNIKGEDRRWDWLDRDMKWTDMEM
MNETRFNINKGKIGLLSKEMNIGALDL
IGDINVRFSHSSFGYVCREFRFRKLPL
IPKVKLKVNYDKWKLFTTDEECDCVRI
FDKLSTTMTGQRLRWLTEEWPSQGMTF
LQEPEVHVRPKQLRCFCKKVEIEKIKW
FDSPKVDENNNELDNMRTKHKIKRLEL
ISQREVEPQTWDMEWLRPKWQWKNIKI
LQDVDVSIKLEWFGMIFSKWETKTWKL
FSEYHMHCDKEEMKCLEKKVQQNTLDF
FCRWTMKGPCRSLRLLCDKQPCEDLWL
IQKLKIEVHMEGVRMFYHDAKADWLDF
LTGADLSINYDWFRVFRTGMRFDALGL
FPSVKVNEQDPNLTRLWGPVSMPDMDF
LSDIKWECQMNHMGVLHKELQWPKMYL
FEDFNWGVDPSKFDWLGRQMAINAIDL
FKDYKHEMDQKSIEFFTKALKFGYIEL
FKEAHIPDEEQKVQHLDQDMAVDHLEL
FPQQEFENEEGEIGDLWDKQDAGRFTI
IANMNLTIEVRRIDWLYYDFKMNPFEF
LAEQRIRITWAKFTMFLKDFKVKMFEM
LRPFRVGLDTSKFSLIMYECSYNTFEF
FSGIEMNWKGRRLDTLCQEFPCKPMRL
LGEFQTGLKPKHINYLCKDTRPQRFPL
FEKMKQPWKIERFGIIFEDMKIDVFDF
FGEIDMEMGDRHIRFLDTDANMQTLDI
LKPGNFQLETSSIGVLEWECRIAWFEC
FQKMEMSYNKDEFNEFADKWELARMRC
LDSAEPEWRHKHLDLFHTDMYTAHMRL
CREAPCRMPRNKWQYLQRDPKPKSLQI
LRSFQLEIDRSGIDLLDRKWSAKRIKM
MEKMRIDLKYEDCTLIKEDMQCSAISF
FEQMPMSIKHDRLRILPKEISVKVVKL
VDEHGIDIKDPSFAMLRNDLDFAWVGF
FKSGHMKPEKNKWRNLESDVHMDEFDF
LYEWNVKCKKEHFHYFMQKFNCSELPF
FMRMRCKMPIEAIKLFLHEVNMDVMDF
LNECKDRGNSDTLRRLGKEANPAEIDL
LYDLNWKMPCDCFKIFQYSCGMEDLDL
LCEKKITAGKHTFDFFENPVKCRAMEF
FADVAMHFAPRKLDWMFHEKSVRGLTL
FAEMQSKNARGRLNWLDKDARTHDCEW
IKEWRLRLQKQRCDVLNKEFKVPGFEF
FNECSCRWDPENFKILDSKAKLDECNI
MSKMNCKTPNGDFRQFYDKVEWGRCKL
FEKCHMGMRTQEFQMLRNHCEMSGLSL
IGRASFKIHDERIHMLNEDCPAQELPL
FERQKCDNNNNDIGDLKEKYRADKVQI
LDNLDIEYKMSDVHFLRNRMSLDTVPI
FADMKVKCRDPDINWLRHKFQLQNLRF
FDKIDMPIRQSEIKMLRHNLTIGKFKL
LQTTKIQWKSDKLKLLHNEFKYNHLEL
FRDPKHHVDCGGLSVFWKTFKVAQFEV
IPKYTMPCSDDRFKCLYNDVSWDCVNI
LCSPDMECTGNNIDMLGKTLEVKKVRL
LHRCSLRVHGGECDFLTERCETRQIKL
FQEGPAEGSDKTIEQLRRPAQHHRIKI
LYKMEFDVQGADLDYLTNSWPWNKFRM
MNNFDCTWEKRPFDYFEQNLALRPCCL
IEEFKMRVRQESFKLLKKKWRSSKLGM
IRDLDFTNPDRDIEWFRKGYDISGLRI
MRDCSFRFSNKKLDFFNKESAFRYLPC
INDMTAKMKDQQLHLLTKNVNWRIFKF
LEKADIPMRWTDFSEFHYDMECERLKW
LHRAEVDRQEHNCEWLNHQWDCKTIKF
LDKLQFEWGPQRFGMLDESCDMENIRF
ITEMGIKSDSQEFKCFHKNMPYQDMSF
LHGMNMELDKSELDWLRGKWHVNRVGL
MKKCSLEADDPDFCMFHERLSASRLNM
LKRANVRLEPKSLAFIYKDARLTPVDF
LRECSLEVEEKEFTMLYLQIKLTCLEM
LKELNIEMEHSEFSFLPKKVAPPQLSI
LEKITIKADKGSLGLVYDEFPFQNLGL
IDNQKLAVSFEDMRCLRGPFNLDTLQF
LNRVEFKIDEHPFNVIREHYEISSCKF
LYKSDASMKWADCSVLRNDCECNSMKF
LDRGPKECRERSFQCFRMSFQAGKLKL
LKKGEVGIDRDTLDVFPDQMNLSCFKL
LRKLKYPLDTPTLRWLFGGCKMDRFQI
LPEVEFQYSDQGIDKLGQEAEWRDWKV
LASVPMEPGHNKLDYCCTNKEFKKFRV
LDEADYQIREPDLNALKGKMELDEFRM
IDKFNVEPHCTPFRWFSDNCHVEKLHI
FEKPEIDHKARGFGFITDGFDFEGLNI
IQSYRIEVECERLRCMIDDWRTDSIDF
LARAEFTCRAYKVACLCNEVDLKSFRF
IDRFDMQIRHWELRVLRDQTDKQKMKI
IDGFEKDLRPTDFTWLMNRFDLTSLKI
LAKCKWHCAFEKFQLLYPECDMRGLDC
LWKGDCDFSVQELCILLCKYDCGHLRI
LPNVNVKWPIDWFRCLWASLKIDDFDI
FKNVKMTCENKRLDGLDADYTVQNLDI
LMEVKAQVAMTDINFFLTKMKPDWLEL
LIKAPAEWTGDSLRFLCENFRVESLYF
LAPFEFPVPSHRVELIMQDSEFRWLKL
LKDGHARAQKHKLDALEQDSSVREFPI
LHEGRVKWSFPDIKVLFHRISWDEVGL
LADVNMPIAIRYLDMIVMKFECSPFKI
LYDPDRSWKEQEVNMLRGRMDVTYIRL
LDKKSCQMNPDEMRFLHDRMSHPDFSL
FSDERFGCGNAEFEWLSHRCNMGALDL
LERFDFKMRMEDLNWFRGKNDAGNVRM
LRDQELNPEASDFDWMLKRHTMRGFRF
MKDHEAGFGGRDIEYLYRRMYFKKIKL
LDQARWSFKYNKCDWLNKEASCRCVEF
LEKLDPRLKWVKLKLVMGEVELDVFKL
LHNAKFKCGCKDLQCFYRDVKFTILDW
FANIKWNFDDDELKVFRQKWRWQWIDC
LAKQRQGASKESFSEFWAKLKLGNFDF
FKKGHASFPCTKWGCFDEELKTATIEM
ITEWKCEQNEPELTWLRNRTSLGHFQF
LEEWRQQVKNEHFKYIMKNMEWSGIRI
FTKTHMDLSPNKLDVLAEEVSLHEFNF
VRKWRANREKHPFHWIEDSCPYDTVEF
LKDFQYGVDHSKLSLFDREVHFTMIKL
LRDFHMKIGFYSIPCLLRDYKLQPLDL
FNDYEPSPDHKKVEFLDPEVTGHGLKF
FRRWAVKKESDDFRELYDTVGWQEVGL
ICELSYNLAMNSFRIIMRDFRYEPFEL
MHEWKVTIDSSRFKLFEKDIKFEDFGC
LNKKNSKAGKHKLEILESDISMRSFGW
IKDWEAAFDYKRIEMLTTDARVKSIKI
LSDVEVEVDSRAFEVIRWRMRFKAIKL
IENMGFEKSEQEFEFLKNKHPITGFGC
LEGMEHGVHEHDLRILRNKWGSDKMGM
IQEHECNAPDETIKRLRDPADIQDCQF
FDKKQNKWKEDDIKMLRDRNEAYKVHI
FEPARWNCPWGELHFLRQKLAMNEMGL
LENIDIKSKQGRIGLFYGDWRFNEVHM
FKKLNCDIERRGFPFFDNTGKMQNCEI
CGKIQLDCKDKKFDVLRDEIGCKHIPF
FRKLGVRWEWNRLHFLINDFKCRHFQL
IKKFKIKIRGPKLHLLDYSIKIHWIEM
LNDLKWPHKNESFTLLGKEHKPDILEM
FWDVKMKVPCKKLRIFCSDTKVDSMEW
LKEADIERDMRWLDWVFRPESVNKLRF
LPDIGIGFHDSKVPLLYRDGKFTCVEF
FFDCEFRLGVDGIRIIWYDFKIEELDF
LNEATGTAQHRRIDWIEKEQKCKNVEM
FWEVQIKQPYGQIRHLLKSCKWGDLEI
LREVKAEYGKSHLSYLGKTVKLNELDI
LTPMRLNFGNDEMKYINNKPRVDEVDF
LSEVKCGWSKHKMGLMEKNAKIPQFDM
FEKMSWAAKEQNLTYLHDDYDCTDFKF
MKDQNLEWDRKEFEMFEQKLDPGHFNM
LREANIKVEMPDIKLLQANCKADALEV
LGKVRWAPGWQDLSIMTEKIKFKTLDL
FDGMRIEWSSSRIKYFRSEFSFERVEV
MGDVSLNCAGAKMDCLDRELRCKCWDI
FASLKIQLQWGEFKIFVHKFPFEALEF
LQEGKMHPRCEKMKHLAKEMRYASLEF
LNDAPMKCEFQDIDCFNKGLQLREFTI
FSDKNLEVDPYDLEYLRTRWQITKLEL
FDKWSRSVNGDSLKMITQGWDVDHLGL
IDKLRAQLSDERFKVFTEDFEAEMLTF
LRSMQFPCECSRITCLESSVNKTWFTF
LDDVDVSMGADHFHFFHSDLDFEDVQF
FGDIRISTRCDRVSFVHKQTRLTALEL
IEKHNVKLNLDHVRILAWDWTMDEIDI
FGRFNLEMNHRQCDFWMDKVECKTIRL
FTRAKWEKSKSDIKEMIDKIKRDKCQL
IEKADCEKTLESLQYLYEKLQIARCNI
LYKPEWEPPKDELNDLYETWGFGRINI
FEKTQCQIRVAQLKLFFEKPNCDGCKI
LDKLRHQIKHPDIGVFGERLDLYTMRL
LNGVRVPFTEDPLKFFYCTMKFEFIDV
LDPIKADFGFYHMSVLHHDVSAEKVDL
LRSHGCDKDRNYLQEFWQAWKIPRVDM
LHKYAMQIDLAEFKYMFYRARLEKLEF
IPNQEASCPGDSIRGIWGRANVDGINL
ISKCDLRLEMRRLHCLYQDMELQDIGF
LKEINFDVTEADIECLEKNVACKTMNL
IHEVTAQATVEDFNMFRRKCHIDTIPF
IDQMDFSVSDTTFRCLRNDHEWTYLKW
VDKMGLGMKPNEVKVLRERFTKDSFGF
LTRIDHDIGGSQMTYFGDKCEMNTMKL
LDDMNFKFELKHLQMLYGDMEVNELDL
LHKLRFKWPKPRVNCLEPELRITDIDF
LEDMPVKVQRQKCDFLDSEWNSRPLQF
IEKIPVDANFMALHFLMEEVRCPRFQI
FEEHSIRAQPDMFRIIWRNWKPNDLDI
VNEMQVQVKDGNLQCLGRGCQVPCMDI
FDKMEFNYTQEDFRFLNPKFDMWGFKI
FRRCRMHHDGDNLKCIWYKWEFDHLKI
ITEATAKIPHHRIDRFYTNCEISEVNC
LASIEIRLQHDRFDHILKELEGRDWRL
FKDAHLRLDNSRIEMFDQRVRIQELSM
LTDFAWEPSHKEFPWLHHSMNMPRIGL
LTEKEAPMSTSDIGVFIPKFDVGSLKF
LHDPDVNSNGRGIDALMRKLKPRPFDL
IRDVDPTLGQGEIGFMMRKMEISMFKF
CKKMKCEHENADLAWLYESIPFGMMHI
LEPLQINIKSTRLHVLFWNLSCTSLDF
MDDCRGAVKDHDLRMFTRQATVEAFEM
LDKADLDARCTSIDLVAEPYEMDRLKL
FHKCKINCHYNELDTIHQKLEIRNLKL
CDDCDMDLKHRKMEFLHKDQEGKSWRW
FTKWDTSMSMECLRYICCPFDARKIRM
ITPFELKCGHDNLHCLHWSIEVNQMRF
FKKFEISVEKTDFRIFYGKAHFATFTF
LNNPDFNCNMDEFKAFYEKMRLQELNF
LEDVEIKYRHNHIKILRHTQECNDLKF
LCKEEVTASMPQVEVFWERVDMRSFRF
LSRMQVQVDHKRCDLIPIDCECKHWKL
LKTWRLPWQRRKLDVFDTEKKVTGIDC
FRTWNLKYECYGFECFMSDFNMKDFGM
IKECNVDMEDKDFEYFLMKITMTNIPI
ITDPECRDQHQELNHLRHKMSLKDIKL
CDEHTCEVSPPDLQVMRRKVEVSQMNL
LKEGNARESKKQFSYFERKPPLGDMQM
FKEPRMKYDTKKVDCFEKGVRGCGWEW
IKRRRMHVDKRNIRYLEQQISVSHLDM
FKDATCSWDKNKFEVLENEASTKKCNF
LPDIGLDCKKDKLQWLDDEIGDEPVGL
LEKVKVNYKDRNLKCFKCKMKKPGLEL
IHKYNCGVSAQKFEWLEGEWDFRPFQI
LNRGDIQRNEQEIPWLHWRLDTQGMKI
FKDVPWGSEHEDFHFIWKRVSTPSFGI
FRNCSIKARSKKLQMLENDVETKEWTM
IRELSIRLDQTNIKMLDTKHSVDEFDF
LKRGKLRCEESQFGCIYDSLNVGGIDF
LRNYQWQCNSHDLSCLKEKFDVQCIKI
LRDQSFQFENKELDCLITSSGFRCFSL
FRKVSMPMEHDEINFLHQKVHIDHMRV
LHPADLGVSFKEINFIHWRYRLNAISF
FKRFDIHFEFGQVTVLHEKLPVSRVRL
ISRVGITMCEDRFKLFHEDVQVDEIPI
IDDADFTWKYTEIRLMHRRVPMDIFKL
LDETGISIREKRLDFFDKEVNKSSMGL
WDDMELPMSTNDIDFIGRKDELDSVRV
FEETGYTMKKKELTLMYRSIDCSWFSL
FEKIDMEVKGDSVGCLEMDIKFSCLGF
LPNANFEISNESFSFFRQNLNVTRMKL
FSEVSCTCAEDDMKWLRKNISVNNISF
FDEITFQMRKDRFECLYNEVGSKHFAI
FKKVKVNIDRKKWEMMEKDPRHRNLPM
LYEIKCEYKDDKLRYFPKSARAEHWEL
CRKFPCKVDEHNIDIFDEQVGVKFFSM
LDKMKLDVRVNGLKFLQSPWKLDGIEL
VTKVKYQMDMQELKWFGESMRLDCWEF
FKEVTIKGAKDKLRSLYKTIRIDDVDF
IQNRKLGFEGENLKWVCGESKDEGIEI
MTKVKPSPDCPKIQWLDHDIRFEGFEI
LREMRIDLTMNEVSILQRKADAETIDF
LPDVECEVGPPEIQWLKSQMDCKWCKI
LARLSLEYKCQPLTIVCDKMDFRRMRL
CRKADCELGLQDIDILWDKLKVPSCNL
LKKKRLAIDKNHFNCIEDSFKASCLGL
FDQLEFKHNMQKLDHLIKKMDWNEMKL
IPKVEMKFGHKRMDFLPDDHDLHQIKL
FSEMEQDFEESDLSFLRPSLDQKHLKL
FSDYSIRWKCRMLEIMCKKKDRKNVKL
LDRCQFDIRMHWIEILIPKWDMKKLKC
LEKDEIDMSHKPVDFVPSEIQLRRIKF
FDPHKPDMREQHLRLIRWPMELQKYNM
FEKIEPRSKACDLSSLREKYEPEDMKL
IEDVSLGMRSARCGFFRRECSPTHMKV
LKKCKLSFDPERMDGFYSDPHIRGIEC
FEEITWKMNYPRLRMFMREMESDGLRL
VEDISIQLREDQLHILRHEVQIETMGI
LEQCELPVKLDTMNLIRCESEFPQVKL
IGDIKIHMNHQKIKIINRDMRMSTIEM
FREWHWPCEFRSMDCLYRELGTPCVSI
INDMDISVEYDELKILDSRWDMDEMDF
INNHKVRAPDPKFKRICSTQKYEDLEM
FGKPRAEKDCDPISIIMDKAKIDNLEL
FCDQEMQLQPDELRCLWHRAEIDTLML
FHDASIDVAADEIKLLDNKFEPENITI
FQKYDVDFQQDDLKFFPEDQKIERISF
LDQWGADLKETDFDIIRPTVSIDIVGL
LNDVKVECGSNTFDCISRSFTFKVLKF
IYKVGVEKHTEDFKDLHQTPDMHRFNM
LEKIKFERPKNSIKEFSDPMKIQKVEC
IYDIPLGVKGTEIRVLWKRYPLDGIYL
LDEMEMERQQAEVTDLRTKGDWGKIRI
FEQKEWPFPESPIEALNNRMEIRALKF
FDNEDHPIGQKGFNALRDSIDMNGLKI
LDDVEWQIRSCELEVLSDSLEDKYLKL
FEQVKFKSKSTQLKVLWCPCKREFLDF
LGKVNIKVSPDDCKVLHYNCRAYAVDL
CAKCPCDMGDKELEMVGERPDYKTCSW
ITKRDYGLSWTDLPCLHDKFEFGVVRW
LQNPPVNLQDDHLRCIRDPVELAGFRL
FHDPRHPMKRPHLDLFDRDLKMRQFQL
LENWTVDWKQKHIDMVYTDVDSKWLPL
LEQLTVSLKYTEIPMIRYGIDMCGIKI
FDKWHRRAQPDELRMLRWDMGCEDLPL
IEKVPGQTRYQELNMLRTNINWNPLNL
FDGVTMELKCGQFQLFRHNYQIGKMPL
FRKASCTPHRKGFGYLDQKVKAPEIRL
LDKCGCNRDHAEIGFIRERMGLDNLTF
LEKLSVPARREDLKLLEHTWGIACLNF
LDKCQSEARNDCFKYLRCPMQAEQYKC
FEDCDVSMKLCDIGVLIGKPEMPRLRF
LEKPQYKFKNDDFKHLYERHSGEELRC
IEKINIECHWSSLRIIYDNFDVPYLGL
MGKYNFDIKADGLKVFGVKLDGDCMPL
IGKWKPPTGSNTFRELGEQEKWDKFEI
FADCPVTESCQTLTHICNDVELEDVRL
IKPWSFSISSQSIKLLEWGQRADYIQF
FDDQRANFQDERLEYLRTECGLNNVPF
LNDHQMDFDERHMEYLDKEVRWDRIEV
IDRMRFDMKDTELPWLHDKIAIEKVAV
FDEWRGEVKEEDLKLFNKSIPFELIPM
LKNVRLDCNCPDLQVIYERMALRSFGF
IKDRRYSMEGQDLKILSKRPTFSAFQF
FHNVRFGLPTKDLEGLYHKFKIKCLDL
LKECRIPFDREKFSWLDARIRFVAIEF
LKEVDVGIERQTFGIFDPSWNMNNFKL
FSKFDLPCKHDRFGCLFKDTSESCFRF
LTDMNVHVALQKIEMVIREAQCKDLKL
FYDADMRCGRDRITCLDRDVRVMQFNL
FGEISMEHPAHRCDLFINECKPGKFDM
ITEMEPRIETNKMDVILREADPNEWNL
VKDAECKCDSSEIRLIEHQVDFQELDI
LQKCRPDGDEKDLGWIRDTPAFAKLDI
FGDWQCSAPCKRLEALFGEVTINGINL
FRDMQEEWHYHDLTMLPREISADKLEL
IEDPKYEWDESSFDCLRREFRPQQLDL
FTDCSHEPNRSNFEYIDHNIKFRDFEV
LQEIEWEAKPRSMDALFCKYEKKRLRF
CNKCGCDRQYNNLNWFNEPWPLTRCAM
FGKPDCNMPHCKLGYFYEEPPINNIQF
FGDFPFALETKRVEILYSDFRIHIIDL
FPEVKLKYDLHKIELFIKEPRVRCFDL
LREIDCKFERNDLDLIEREGRAGDIDW
MKNYEIPMEAHEIEILQSKAQPQQFKI
LGQLPLNWPIKGLDLFTSKMSCKTIKF
FFKMDWSFEANDLEFFLSKPELRRLKF
FDDPEYPIANSEFGIINQKLDVKQFRL
FRRHDGACDTTNISILHEQIDWGGLKF
ITKAEVERKDNEFNYLRLKYTSATLRI
FDEPGFNTTKRKLDELYRNIETKKFPM
FHKFKWDVDQGTFPVLTNPMKRHKLEI
LKKGTGGKERPDLSMFQEKWGPTSLPF
LDKFKLDVKPNPIAILQDRLPLPRINV
FHKFNMQMKKTQLPEFFDKFNPQKWKI
IDKIDMDFKSAEFCDFHESYDYPRIRV
FRKWQCQLTCRDLEILADKATFRWVKL
LHKHSFDFRPDNFKVLGDRMEWEVLNF
LTGIKANCEGDYFGVFAGEWEMTNFQF
LWQVRVQAKFKRYDMFFRDKNIKAFDW
LGPVEVSVKCKDLEGLWVNHGVRNLKF
IQELDYGFRNKHCEMFPHHCSCRWLKF
LWKLNLDIDKQDLEWLNDRRTLKRIKW
LYEFDFSMKSGDFPLFRSKLEMANLRV
MSETDWKVSDKDMGFFKTKMQPKNLKL
LNTVNIQLPNKNIDWFHQKMDLKPVRF
FDEMNIRLGHWPLRLIHRRLQLHYLKI
LTNYEPSMSHPDITLFSDKYELKGFRF
LYNLDYNCQHADVDLFHSKVEITRFKI
FHKLGMGAPGEYLKFMYAKIEAKALRL
LENIEMEIRGQEFQILNMKYDCKVFKI
LNRVRCTTQVNDFKIFRQRVSKDCIGL
LKSIKFDPGPPSLNWFEATMRIDNMDY
FKRMRWDMTKPEFQFLDSDWKLPGMDI
LSELDLGFTGADMDLLNKESKWQPIDL
LPDMPMDMQMSKVEILEHDLPIKDFGF
LAPIRLEMEPAHIQHIFSSAKPPKIDL
CRKVKMECHNQKIRMLEQEIRLNTFEI
IHNCQWRIDPSNFGYFWESVKHPEIEF
LGKWGPTMSVPGINFFCENIELTYLRF
LMKLEWPLQCQPLRCMYAKCKFNCMKF
FESCEIPFKVEVIRVLLGPVEEELFKW
MDKMSPEYRDSKLNYLGENLAYQRISI
CEKSPCNVKDQEFEFWHERAEANQLRL
LRSVELQYQDPDIEFLGAQFDFNDLKL
FDNHEWEIANNELQFFNSKVSANKLRI
LTGVEMGYTNKEVGVLNDKCEMTPLRI
FYPVKARHKKNVIKDFFCSIRMQNLEI
IDNMECKVEHKELEFINDKLRASGWKI
FKNYDIHCECKNFDCFWQSWPAACMGM
LREVQITFETGKLKLFYRDIGCTGIGL
INEYDMKVERHKCEFLDRDIPLPDWQM
IRKWKMQAKRSDFHGLWGKVKRHRLDL
CNKVEFKCRGDEVDFLNNKLQLTEMKI
FDENELEWKFQEFPVLYSEPPFPTLRF
INNLRLQINCGELRCMYKKLKFEPISF
IEDTQVDFENDEFRHLYDKIGFDKVCF
LQKADPKYKWYDLSILRDKPDHNRFKI
LCKVDQESHNNELNDFWEKVENMKFNF
LQKMKCDTEKQEFTELYQRMRFESCEW
FKDHKCKFQRGAIRMFVCSCKCSYCDF
MDDIGIPYRCGRFTFFDREQKIKMMTF
IDTVEVYHRDSYLPIIRGKPEMRKLKV
LHRVGVDANWNDLQMLHTSFNVAKLGI
FTKKDVGISCEDFNCFIQKYRITCLKI
LKSMPWRFEAYELELIYGKPEIDWCRW
FADQTLRDNHDTIKYFYKEIPVDDLAL
LDTQNPGVNEGDFNMMKDRCEMQSIKL
FRRVEWNMNQNDLGLFDERWQAAPMRI
IKKCPVDINGHEFDMMLEKREIAKLRV
ISKTEVKPDITDFKWLRNRFEIEWIRM
LEGASVSKRDTDLEWLKGSWEGQDLKF
FNNIDADWKGKGLQMLNCNYECPRIKF
LDDQEVQWKVQDFNFLGQELECDDLRF
VSEINLRIRAKDFGMLTKRFDKRWLRM
MHDNSFGWNHDNFRLMWHECRIDPLDF
IDNFKFDYKAAKFSMIVQEVPLQYFEI
VNEYNVPVDDPRFGVIERDIKCRSLEI
MENIKCEWKSEKLGFIFDEAKAGQIDI
LQKHRCKWKKTKFKFLYRDWKLGSIHF
FREPKGDHDWKELAHLRKKMKMKRFRF
LTRLEFDLHDNKFKLLAEDYDIEKITL
LDQMSQSAREQQLKIFHRKFERDCLNL
LNPADIKWESNGLPMFGWGIRCAQFQI
LGKCPFSTPGRDLQWLSERQDVRSIKI
IPKYEVKGECSRFDEFWEGPDMKELKM
CSRPSFQCDDKEIDYFKESKEVNKMHY
FREFDLDVESEDMGFFSQRFDLAKISF
LGDYEFRMNNKGIDILRWGLDMNQIKL
MEKLNMDTHHDGIDMLREGVKARHIDI
LDRTETPLKKSDMSMLTDKIEQKFLKF
IHEVQHEVPDRDLECLYKKMNFDILGL
LKGCRLEVTEQKLTLLEPEWNHGFFDM
LKDVKIGVDRKQFEGLNTDIRTTNLEW
LPKAKANANCDDFEEFWPKLRFKRIDF
LNKYQFDMDKDPLSFLETQLKMNPFEI
IDDITVSLNNGRISILDREMTIAWVGF
FKEVTVKWDCHRFELLWKEPGFNQVPL
FKETKHSVQHKDIDVLQTKQRYSGLDF
LKELKKSWSCGYLDCLGRGVKWKAVEM
LPDPKVGAKPEHIKAMCREIDADCIDL
LPNFKIKAGLQQIKIIYGSHKGESFEW
FYEYNCSLKVHNIQLLMKKFTCKDCGF
LNDVRVNVNRGDIGYFQRQIEFSKLDI
LGDFKCHWHHDQFHMISKSAKMDGIDL
FKQQRVKMSDDDLTRLYRRYEVPDFDL
IRDTNVDMNDNRCEFCDKSCGCAHLNC
FKKIDIPVKMKRFDVIEESFRVKWMHL
LDDNRCEAKATKISAFRHEMKFSSCEW
LRKVSWTVNSPKLGFVDDDEGCTHCDI
FNRVKLEHDKRNLSHFDTKAPIEKWQL
FHECQVNISDGNFGTLHYDAAVGDFQF
FANGDWRFGKGECPFLYDKCECRELRI
LDTVNLDYQDDDLDFFKESIDFNSVQL
VPKLHCGLNCQRIDCLCGDVEYRCFRI
LTPWEPKVHHSSLDTFVQGVQVREFKF
FEDMQAAESRTRLGYFHKDIPLHDLQF
ISNSKMGCGTPKFPMLTKEVPYRQFPL
FRNMKLHVDRRSFHWLEMQLRTSPLEI
MKKITLGWERTQMSLFEENLKIAAFEL
LKKCHCAMEHRRMQWLEAEWKLNECDF
IPGSDFEYPRNGFDRLYNKINMKDLRI
LHKMERKMQDSHFPWIHNPVEYQELKV
FNNLELKAKRSEVTMIWKKFDAAEIRF
LHGPDHKWTERGFEKLYPPLELRPLRL
LYEVRVTMEEYEFELLMQEVTEKCFDL
LDKPDVRMSDDRLKFVTDDWAMAYLQF
IKKIDCPAQTDDLPVINDKFQPTAFKL
FDKAELNASNDEFKFVRPQAELEVIKC
IERGSISCKCKELQFIHEKISLKNMKF
LDKMDMKVNTSRFNLFGQDPQYKEWSM
LHRFRCGQPLDHFKHLIDEGKLERFEF
FHKMKCELENGTIGDLAWRGKMPRLEM
FKKRELGMPKGTFSLIEEKCAIAALKI
IVKLDAKMAWNWLDKFMYKIEWKDIRV
ISEREINFGNRYLQVITTKLDIKQIKI
LVEYPLKNAMEKFRWMFNEMTPQELGF
FDSMKLACRPETVKCLRKECRASSFDW
IKDPKVRADNRDMTVFNGKYRFDYLQM
IAEIQIRGNCHKFDLFHHEWGVKSLGL
LREATIQSDTQKFDCLHREGQIKDLGW
LRKQNIRRQPTKLQMFYSEFQVGDLEF
FRNIKTRIDPKTFSWLYDDVEFSELQL
LNNQEMQMNPRPIDLMTAPIEVRYIKI
LDNMECPLSSDHLDFLESDVKVDYIEF
LAKDDLPCGCQKFGCLVSEHEYRWLKF
LKEVRATAGDTDMNHLTKKFRCSGFDV
IEDVKMSTKRKHWNNFHRECKCPQIEV
IEDYEHSIEEPDFNILKKKAECTSCRI
LHRYELDTDDDQLDYIRDEAELKGIHF
LQKGNLKFGQGELSFLWGKCEVNQLKL
LRRHDMRGTSAEFGPLTERREFGEFRF
IEKLECDWKEKELEILKQKQDCEHWRV
FEELSLKHKIRNLRLIWGNFGNESLGL
FDEVKASLKHQDIDIIHHSAYLQYFEL
LKPHKLKYDHTGLQRLVKKMNGDEWEF
LKNMKVRAEKAHLRFLHSNWSIEPMTF
LDNLEMSMPHEGLEWFNDPVQYRDFKV
FTEKEVSCRAQHLTIVHRRIDLKSIKW
LEDFSCDLRSTAFRFFRPKWELDSMKM
LEDIKKGFSPHHLDMLHRGLQYGALQL
FKNVEFDQESSKFPLLEGDIKASMLKL
MHDVEMPCTDSDITWFNRRCGMANLRL
INDWRAGFNTKEMDCLRWKIKQKGLEL
LRNLEMKARYKAIEIVCAKFEVRTFKL
CRKCEANWERGNFPIFEEQMEQKMIKV
FREKKLHWDKTKWDNFEKDIKYPDFEF
IKNLRMNIEYQKIQFIETDIQNQQWEV
IEDHEIQVQGTDFDYFYERVEISAVRF
IAKINCKSSPQQFDWIFKNADIRECRF
FGDVAMHHPNCNLDHLGRDQNAKDFNV
LQDINFSYNKRCLELICEPFDFRQFKL
LPQIEWPINGRGFDVMTRAADMRPFKF
FHRLEWSLGTRDVEVLHEKINCQNLRV
FNKMRPEFNRGEFKLFTYKVGADRFDL
LQNVDFNSGVEEFRSFIERFQQPDLKL
FPSMEITCTHGEVNMFRGKVQHNTLKL
LHDTAQQMACNEFDCICKKNEWRRITL
LGKIKFNLDHGGIKHLTYDLKLEKVDL
LNKTKIDVKQERLNFLDYPMACEQVDL
LDEREMHIKTRDMTLFKMGVEEQCMKI
INKLECGMEWDDYKMFRPKPSIECVTL
IDKTEWDTNEDECKLCKENCDHEAITC
FWKLDRSFPCCDFPCILEQFECPHLKF
LDDGTIEISDRPLQMLKQEVECKYLKI
FKGIEMGMDMKDLDFLNVRPKIYALEL
LWRMSCDMHDDTLRYLRDDLRCGRLEV
LEDCGGTYPDEDFNIFKRSAKMPKFEL
FEKFSVQAKHPKVNFLRWEFGCDCCNM
IYKQDLSVPQEDVKFINDSIPLDYLQF
LHDIKCPPQHNRFTLCLRESKNNKCEF
FNDARFGSAPHKFKCFHKEMNWSGFEL
FKKLKNDWDNCEIDLIQESGKQNRFDM
LREAKIDHEFGKIEIVWKNLRTKYLDF
VKDPPFKCEDNNFDCLVTQFDWKCFHF
LDEFGMPHSWSELEFLKRNLELRQWGI
FHELRCDFNWREIRMFAYKFRIESWDL
CDEGKCNLRDCDFSILKKRQPHDKFQL
LHKMQFSEETKRFEYFEYQMKMRRWNF
LKEINLNFEASSVDLFDRSFGYAHLEF
INNMRITMQIIKFAFLWWDMKLGCFEI
FHKIGFRFGSTPIPLMYEKLNVKELRL
LDKVEMDCKFRRLEWVPYDVGRTGIKF
LSDFKAQRGSGRVTDLVKEIKCPDCEM
FSQLKWDVAKEGLNIFTMEVKAQKMEL
FSDIKFEFTMKVLNMLAKSLKIDRMNI
IEKTNPPFKFEYLRIIHPNTEKDVFRL
LERFDMDNRDNELGLIKEQISLTTFKL
LDDWEANVKTQNWRIFRNNINMETIGM
FQDMEFDLKKKRLAIFYRKTEFKKMKF
LGSLELHIPMDEFELLIPKADFRPIKF
LQGFPIEIAHGDCDLLRDRCKHSPIEI
FAKIDIKCNEEELKLFTSKWQCDCMRF
FQKVSVECPDAKMRWFNNEHKIRRITF
IHELNGKMDPDYLRCLMYKVGPGDYTV
FPRWQLDSGKAKFVELWDDAKCEKMEL
LANAGYTCTWKRFELIYREYRLQNLEF
IEDLKVTVHFQPFKVIHGPYRCDQVEI
LHDMKINVAHDKMRWFCKDFKAQNIEY
LKDVKCRTQPNKVGAVWHEIRFSSFDF
FGEWECDTEEKGLDQLNQPAEVKDLRF
IDDAEMRFSGHEIDLLAHKYEMRECKI
LCNVPVKLGKMHIEFICKNKEVKDLKL
LPDQDIGGEKKNMEVLCRKMEMRFFRL
MYDVKMSCSADDMGCLSSNYRFTCFDL
LGEWQVDCGQDDVGTFRPNCEIRSIKM
LTEMDINCHDEYFHWLRWKYEMGPWKF
LKDRQPEMEDSEINILKRKAPCKNIHI
ITKPELECSCRDFRCLRHKPNCDGLTF
FNELKNDFDFNEIDFLHSRFKTRPLDL
IYKPKLPKKRGDLTYFEESLKFHKIQF
FHKFTCEVDDDEFSDLYEKFPVEKIQM
FRSLGVEIPSRDLDFLNCPCNIHKIEC
IEKCRFDMNMDDLRMIRSKYKWDYLPF
LQNVEVSVEHPQMQHFWMKLDHKDIRF
LNRYERKIDGSHLDYLAEGWEFQEFKL
LEDKEMDLKQGDLDWFHKKWAIKCFKL
IQKFNLDCPCEELRCLHYSATMDRVNF
IGKGSGKMPQQEFKILKIQMRFEECEL
MRDAKWDMPYEDLKILARDKKMDHLEM
LEEVDINLKGGDFGCLWAKFPHETIDI
LHEMDPNLCMTEIEILVKKIDCNTFKL
LSKMEPQIDTSDVTAFRYKVDLNQYRW
IEDSSGPCRENRLGMFRKEYNATQFDF
FDEANCDCPMEDFEIFHERISIKKCNM
IDNYEINDRGCDLHFLSSRHEWCTLRF
LDDVDLGIDERDCDILKTQCQVEVMTI
FEKTDMHFRRSDIGILRWRGDVSPVKC
FDRPRVHMRTPNIRFLRVDWRFAPFEL
LTDLKIRTELQDFDFITSNIKFRGFEL
IRDVELGGRRTDLDVFDRKPGLKGLNI
LGEFECDMNKQKCPYLERECQCHAFHI
FGDQRVPTKFGKLGIFGSDLQFTHLEF
LNGMRIALSPDKMRILDHDYNADVMEF
ISDVECDFAEHEIEFLRNRFPKRHCNI
FWKTSMEMRVDGFDFVLDDVKWEKFDI
LPRFKVPMGYNWLRLVDEPMRMEYLEM
IAKIKHEFPCKNLSIFCSRKRYTKFDI
INEVNCQLKPTDLDCFHRKMEDKPLKM
LNNCDTKMSDSEIEIFKQRISISELKI
LQDMDIPIDPHELDWFNGKIEFGHLKA
FNEVEMKIQDDNLQRMNHKLEIREVRV
LAKAQWARTWEQLKAMIWKIEMDGFRF
IEKATIEQRHECIRYLHEEADVDPLDV
IDEMNFSYSCKQFEFFWRPMEKGALKF
LTPPPAQLHMPPFDFIICKCELRELKL
LAETGIQWPENGFDHLYSDFPYKCLGF
FQEARAKQSIKCLEMICKEYKVSYFEL
FQEARVTHNVDTMQIIIREFKMQSIDM
FREASFRCEAREIECLQHKMRCRCCGW
LKDVKMRPDRDELDYLDSQCKQQYFEL
WHNSDINCKHKEIECLRQSFEIRCVRI
IERVQFQIQKEDWRLLYDKCDGHGLGI
LKKLRFRCDRPDFKFLEGKFKANYVPI
IKDAQCNLDKKSIPVFDHGMSFRCVSL
LDNAQVEIKHNKVTFLDEEVECPQLKV
IKKCEYNMEYRCFDFMIEDLNMRPLRI
FYKVTFEHREKELEWIRYKQDMKRCRF
LDKMPMPLKLDDVRLINEDLDCSSMSI
LPKSGRDQQENELKMFKEKVAPPHIPM
FEKIEFKFRQKKFDFWYEDVDFRYIRL
LHDLDMKVHPRKFDRLFREAKMSDINV
CWEWDCGANARRFERLLTNMECKDFKI
VCKCDVRYPYHKCEPFLEECQHKTMRL
LRKLSFEIQCTELELFQTDVNIRRINI
LDKVEPSMRADYLSIFAGEHEVTMFKF
LDEPDWKVGEDSMHFLKHEVECCDLKI
LGQMELKYKDNKVGHFHTEMTITDIKL
IEEGPMRVTNGDFGMIHHGHDITEFKM
LPDFGAPFGHARLTIIWRSLEITYLKF
FHEGNWDEDCGDIDMVCYDYKVSGLDL
LWDAKVKMSTETLRFLCTQVNRDMFDL
ISKQKKKWSNEDWKFFRKKKRIESFEF
LEDLKCKYSDNRLKHFYKDAKFEECNI
FTDGDVPYNNSNLEILRKDVHFKYFKL
LHPVKANVNHDKVNFCEDEVSGKMCDF
IDNLKVACDQHQLSCLGSQVSINCIEF
LTQWKLEYSDDDFHMLRYGWKIAPIEM
LPNCNCEKSRNDFHDIYEKWKCNTWPF
FKSPSMELQGKDVEVLTTGANWRKWGI
ICDMRAEQPCGSLNWMCEEHKVPKLDF
LQNLSCDNEEDDIHWLRSSIRYGHFDV
LSDATLQITNKDCDMIYKNCTVKRFKF
IAKMDVGIEMQNIEYFIQEMDLKPMKF
FPTWAMTPAVKNFEMLMSKRELRRIKI
FSKVQPDTPDGDLTYIHEHVHVKKVRL
VNRVKLDCSDSTFKQIYDSAPAERLEF
IENHKMTVTPDELNYLYNKWKCSHVEF
LKEISVDAEPSEIRIITKKQRMEKLDF
LKKGKCTFEDSDFDSIYYKWSVSSLEM
LTSPDVDMRDKDFEYLACKGDIKHLRC
MEKMTARIRYNDCGMCKDKCDMTYIRC
IRRMGMDVEFQEFKLLTERKRFQWFHF
IDDAEIDNQRAEIPELYHDGTVGKFKF
FVDLKNEMGCWDLEFIFSDLRGEKFEI
LYEVQIQVPCSKWNCLFKEGPITCLHL
FEDRQVDMSADHIKLLCYDLNMDKFEL
FGEMKVNFHIHRFPMLGKEIKITKLEL
FRDARMEIKHEAWDMFDSELKVGQLDF
FPEYKCKWNYQKFRPLIPEHKMSGLDF
LEKAKYSPSENEFSCLHERAQLEHLRI
LGRITVGVRCSAIECICHNMDAKTLRF
LPDFDTSLERYHFEILWCTVTGKTFRF
FKKIDFKFEENPLDCLYVTMSKRDFGF
FKDSNVRLEASKISMLERDMNCDQVDW
FGDNKAPCGPRRIPWLTPQLKFHPFEI
LKDASIKDQGNQLEYINRNSHVRDLNF
IGRGDVKCGHKRFNCIDSECKKDPVNF
INKQSMEIENTELRYLRNKTPVHRLGF
LRKVKMKEPMPNLNRLIGSLSAEEFEL
VEKFAIKHAEQDFQWFHDKFAVEELAL
FKNMDIEVNYRNMDLMYASEEWSTIRF
LAKISIEWKPYGFDDLMEKIECHKVKL
LGQITIDADCQEIPCVCYKYQRHSLGF
IEKVQFQMNSPNFKFVWDKKEFENFKI
IQKASCRMNADNFKMLKQNSEWDYFKF
IDKTDVEPKDQEIERLREKWDKTRCNL
LMKVETNFNLDALRYLVVNFNYDKFRL
CEEFRCHCQGNKISIFTTEMRFPWFDI
LRGVQYQWQKRQLEILEKELQIAGIEL
IWEWKFQLTKTKLAIIYREINQGPFDL
FDSSDMDCKQNDLGWLGSRLEAKMFRL
IEKLQAETKEDPIGYLNEDMEFANIKM
FEDIEHQMHPNDVNCWRNKLDIDPIRF
LYNPDMSYKVKSFDLIMKGVTFQGFNL
FRKMKINCESKGLDAMFQKTKLKNLDF
LKRYSCQHERDKLNCFEYNISINSIDL
FSDLRHPMDCTDLGLFPESIRCGVIEF
VKKMRVETDYPNFRDLWNSLNVEKLEL
LDRTNLPFKESKLNFLKETIERSPMKF
FTKLNTKIKCTNFGFLPEQMEPTPIRI
LRPPDFKPPKNYFKWFEWNMKVDDMTM
FKDLPAEMDTNRISFLEHSLNHHHMQL
LGRYELDMDGGSFGWFTLPWDLTKIRL
LEGMPWDYKGEELTVFWGKFTCMKMNL
ISNIGAKMSDDQIRMLDPDMKIETLDI
LNGMKWGLGVSGMRCLCCGLRLDWLEI
LKKYEMGCEQDGLKILGENAAWEGLDL
FYESKMTCPSPDVRFLKKRHRLETFEF
LWEVRVEIPMKKVTLIYANCKFDNMEL
LNDAKLGAGNNSFNILNRDTKWDMIEL
MEEYKAHGRDDQLKNFKKNPSMQDINM
FCEKSLPWPCQPIPMFCKSVNLSALNF
LCELRVNQDCKCFYWLCHQLRIENLDM
LPPVDYSMNDTDISHFRGKCEVKDLRY
MKDYRFDMSRENIEWFYKDIHCKQFDF
IDEVATRCRHNTISCFSKDCEFAQFRL
IKDFKLEPDIHPLDWFENQVKGKGIEW
FRKFDCHLSTATFAFIYEKQNLAHFKF
FSDCRVTFNHREFNWFYKDWNQGGLEF
LKDRRMKCQGRKFQFIYRDAKMPTFQV
IADTKFRFNKSDYTMLDRRFKQDWMEL
VNDMEFPFGPHEWEILKKNCDPRVLRY
FDDAKVEFKLPEIGALHHDLKHDRIQF
LDGSKIDAKCHHLDTLHNDVRANRMEF
FDNMKADMKSPRMAVLYHDCRFQPFEF
LPEVSVGVGYDSFKLIYKEMNANGFDL
IHKITFDLQWYRFEILMEDYETKSLSL
LMEYEIQTREEKCHRVIPGCDCHDCKF
LWEFDFREHDGGMKRLWHGVQFEEFPI
LGQCKLEMDCRGFDVFHMHCSLRKLDF
LHDLRCDIARYEFTFITRKYTYSRFEF
LHRPEHDRKCKEIDDLWDKVTPNHLRL
LDRCGMKFKEDRLRWFQHEAAMADFGC
FRQHKGKVDKSSFKWFYKSFQAEDLDF
CNDCDCEVHRHEVDVIHRKMRQQRMDI
IEGWELNFARQDINLLRGNLEFHTFRC
FDKPECQTSAEEITLFYDSFEAATFRM
CKKVTCNCGMDEFRLILYKCAAEQCGI
LGSQDFEMPDHEMDIFKPKVRWGKMKM
LKKLEMGCDTRKFSCFDNGTNLGCLSF
FKDWKISWQRHKISIFEKEPPTKALPW
FSEMRIRMEWNNMQYFDKDLKARPLDL
LNDPRVRYPMHALHIFLKEFDIDSLEI
IQDMRVECKCANVACLWRKYKPPKFDI
LPDVRSEIPKQKFQMIYREFKSKKIEL
LIKREIQVGGQGLSMLCDSVDMKEIRL
FRNMKLSVEWREWSAFYAKIGHEVMEI
FGPADFRMKWENLKQICYRIEGEEVKM
LREWPCNSEHATINFFDHKIKGDHVDL
FKDVQLTAEAHGIEMVMRGIKFKSFTL
LDKANCSIRSDNIRGLDTKCKCEGFHF
FENQEVNCTDHGLNWLKTPITFSAFRF
ILKCELGAPWHEFDYILQRQDVRQIKM
LDRPSMECTEGDITVIYQKCDCKKIRL
LEQKEVGVQCNNLPIFHNNLDMGVIRF
WKKVSVTVECRSLDMLDEEITFQFIGM
FKDYPFNMEKKKLEFLEARMSVRSLHL
IKDVNANMDKKKVEYMDPNMALKMFRL
LEKMQCGMKHDELDDIFDKQEAKNINL
IDDYRMEGKEADLGFIRKESNEGTLGF
LERMDLAARYSELSYLKYKPTCGPLSM
LGNIDLNQGDEKLRRFYSDRGVDDMTF
LNNMQMECKHRKIDFFSHDCDYTRFDF
FKDCACQDDEKTLQHIFKSCGMKHLGL
LWKVKAETNHQDIRDIYQKCTIDRFEF
FKKVEAEQDERHISTLRDDAEWRRFRI
LHPCSIKWHETRLPHFYWPNSLSELNF
FLKFHMKPGIDAIKYFWYNIRLEEMEM
LKKRTTKMNRDRCRMMDPECKHSELDM
LRKVRAPFQVRKMNFIEEDLNCGWVEL
LPQCRMKIAQKNIELLYWEANLRNFEM
FDNKTVRCSYHEIKCFRPSMAFTCLKF
INELRAELSDNEIPILRGKMHCGAVHL
LDDADLDCNQSEFGWLKHNHQHKNFKM
FHSIELKYDEKPFEVLWNKMPCRSIKF
FNKIKMNCKYDGISCLSRKCDFACFRL
IKDIEISLSCGDIDVLNGRIEMSTIRI
MNKWDWNIRGGDFSFLKYRCDIDTMKL
LGEMDMTIGRQDLKIFRSKCASKKLRF
MEKCELEPRDNDCQTFKTSCHCTRCRI
LEKFEAPLSNCNFPYFYEELEYKGFKF
IDKKEAQWQGRNMDVLAEGAEWGEFRL
LANCKIKCHGDSLKMITRQMKCGYLDL
LEKMNIQGPEEEFRLLRDQVEKDQFHL
LTEVNIKIDCKDLNCFYRRLNPPGWNI
LDPAQMPIRQDKLGLIHYPFTAAYFKF
ISKPEVGCDWKQYECINQDMDIQALKF
LWEVKITIRDNRVTWFHKEMHLGQIEW
FADCKARWEHSSLTLIHQELKYDGLEL
LQEHRIEFPKHKLEMLSNDMRCDKLDF
FNDVPVKLPDPPLAIMWRPIECTEFTL
FQTQRMNVNSKSFECLPNQIRVRYIDL
MEEGEINFQHPEIDCLKHSANNKCFRI
FDKWNLQISEEYFKWFWYPVDVGRLRF
IPSYELPMQDMQIECLYDSVELQPFKL
FRDMKQNFDHGQLTVFYYSIGLPYIDL
FHEPKMDPDSRHLEHFYTNWSIKQLEL
IKDYKWKCQISKVKCIQNEARFGWIDV
LLDVRFHISERAIDMLIKKIKWHHFEL
LKDMKLEVEHPVLRIMDDKFKLERIDW
FDKYTIDTNNTELNVFQEKFSMEKIQF
LPRVQVEHHDQEFKHLSTKCQGDYFKL
INDMEISWPRTQFDLLRHKVSSRVLRL
LDDQHFKGRGTNLQWFCYKIDANDIRL
LEKNDTEVRDDDLNYINDKISCNQFNF
FGKTEFKWGNKNLTFFGSDMHIEQLHI
LEDQDIRPPNETINYIYRRIEWKDMKF
IGKWEAEFPDQELSYIGYKIEYPHVRF
LEDYNQAIKPAKFDCFNRQVEWKDIKF
FRECRYKGDDKRFPRFYTEVELEDFEM
FADMTWKCAAHRLSWLLRECDMKEFTF
IPGMDMNLSKNNCTILESECDCQVMKF
FWDVDFQVGWNRLSMFYKDVTVHWFRL
IRKTEYDHGHEKLTHLDEKINKAHLKL
LNTWQVPWSESDIEWFRDKVHMRGFRM
LDKIRFKLNASKFKIFEHELSFGELEC
FDPHTCSMKESDMRIFHWKAHFETMHF
FEDARVRTTAPAIKHLMKNVNFDDLDF
FPKPHWGMHREKLKFMYETCKFQGFEW
LGKVDTDCPIPDLTMIATKFNIDKLPL
LDKKPISVKTCELNVFRERFHMHNLKF
LDKSQISSDSTDCEMLREDFDCQGCRL
LKKKNVKYEDRKMPHFELDNPFKDLGM
IEDAAWKPSERKLDKFFRSGDWKDLTF
FQPSRMHRSGDQLKPLVGECDLDDLEL
LDGLRMHAKKDAFRFLGHDFKVYRLDL
LKDYKVKFNVMTFRIFAKKWQCEEVEL
LQKTKVKLKTDKFRWMEEEYEWEGIEL
FEDWKCPMRRRGFDHLDKNVGIQSIEF
LKDGPIKVQQRRLDMIETNVPLTPFGV
IKEIDWSQDWSDFSFLEKRYHVQWLRL
LTELRMRFECKALEVLIKDANDREWEL
FCDARMRSGARKMEVLCRELSWKGMEV
FPDMNQQVHPRQLDCLTRDVNAKCMGI
IEDASCNVRENDMQWMRKRKKMPPMGF
FTDCQFKVNDQQFQRFRRQVKAKDVTC
LKECKVPFEEEDFQWIHRKMTAEQIDI
FAKPDLKVENHELRTFIDKFDGESMRF
FCKIDMRQPWADLPVICGHVDKPGIKI
LCKIEWQMSHQNLPWLTQTLEIYPWRL
LDTTNFKVKERDMKILRSRWQMEALKC
LMEFKVKCGCETLKHLINQAKHEDMEL
LENGKARMKMEPLRYVYTQSRAEDVEV
LCDMKFCLNTNNWKIICYDPRIDFIEW
LVELEVETPWKKLDCICRQLDINTISF
LSNIDLKFGFEKLRMLNDEINIDWMEI
FYEVDLPCQQDKWECFEKDMAFRWMNF
LNDVNLSCNNKKFDCLGEEPGWNSLGI
LQKMRMTRPREKLKIMTYECHVDKFDI
FDRWSIRAKAKRLNCMWEEIQWNWLDI
LPDITYDMEKEDLWYLYQKWGVNHICL
FYKWRHDIKHDTIKYIFAKPKTEKFNL
INKFNVDKQGQEFRYFNSRMRVEKIQF
FKNKKWKKSQDQIKHICGEMKCDDLEM
FCEFQPNLSTNKFGLFCRELKLANFEV
FNEMKMNYQHPNVDCFDNDCGWKALSI
IDDHGVDFQDPTLQHFHRDCDINDVGI
FTKMSYSFNCPALPVFAWKTDFKTLRF
MDKFKPSWRREKFRMFDEEAHFRWMQL
LKEYHITVGWERLKCFVYDMKWECFDF
LKEMNYSIDVRTLECLYPEASLTCLGF
FNNQNTAMPENTFKFFCNDMKYDTLDL
LRKVKLPCSHRRVSWLDIDYKLEPMQL
FREVRIKVDNKEIKCLENKGHWPCMEM
LRNCKIQCESEKFRWFDTYAKQDNMEL
FKDARCTVNKNRVNILEYELNLPGCTL
LAQIRAEVTIPCFGILCCRSRMTKMDF
INDVNMDFEDDEMHFLNASVEWNHLPL
LHNIKIEMEQTKISFFSSTMRWGHMEL
LEGIKMGKKSGDLRFFKSKWDMSTIQF
FGRMGWPWNYEDCKLFMEKCDPESIKI
LNGMDFPCPLGNFDVFMDKQEGRGLKI
LHKTDIKENSQKVDRLWWEFEVQDISF
LNSWDVQFGSKKVEVLEQELTFRGMRF
LKSEKCTITRNNFEIIEAGLKINCIEI
LEKWGLSIGWSRFKCFWEDCTQEDIGF
FGDRNIRFKNEDIRYLGRNIDFEDWRI
LKEEKMGMPWHDIDFLNRKTKFQVLEI
FAEEKENFKVENLRVFCHTIRMEGLEF
MNKWRCSWQNEALREFIDRMRYENIEF
LGRMPVSFAKPDFPLLSDKFSMGAIPL
LENVDITSKFRDFDMIHKKVTMQQMKF
FDTQEYKMKRGRLNLLNIDYQAGDFRM
FPTHRCKINRPPLQLLSKEMKCKECEL
MSDVNFKESHNTVGRLITNIKIGDLPI
LQKIPLKAPQEWFKFIRSPADCEALTF
FRKMKTKPNNGNCSGLDQDCSCKQCNF
LDDATFNVSKPKLKFLDTDVKIYWIEF
FYRVQMNMEDPDLGCLRDKITMQCFQM
IPDVNVHVACTDLGCLHRKMEVRHIAL
VKEVEVELDDEEFRYIQEKMAVEIIGF
LKDYKITLKHKELDMIYGQFKPARLDF
LRENKWPPEKDSLDYIDPTWKANVIEF
IWNGKMHAPCDDIRFILGSWRWDHFEL
IRDIECHCECPEVECIGNRCRMNCCEL
IKDCHMKTERAEIAVLTQKYKFGPFEI
LEEDEAQIGEHKLGHLYNEFSMHDLNL
LNKMKMRIKWNDLTLLYQRAGCSTFDI
LPDLNLKNGLNRFHLFWRNLKLRTIDL
FNRAEIGVKRQKIAYLEDEFTCDACEL
ITELDVKADTGGFQFLTHGIPTKEMQL
LANAPCKLKQGTFGRLVTPIDYSDFRI
LDNLHCKWHDENVNLLKNECGCNWCSL
FTRAHLEMSEADCNYLRSRMNCERVNF
IKKCRVRHTEQRLKHLEYDGTWEDLDV
FHKMRMPFPHDSLRLLEEQGKVSIFDI
FCKCGFQCGTEYLKCLLEKFDVDGLKF
IQRPHCECRAGEFKYFGEKVTSEKMHM
FQEWEMKVNDSQFDFFQRDLEAEDLKL
LIKMEQKGDGKDISVLCDKYEANQFRL
LEKLTHDMHWTECNYIRERCGCRKLSI
FSNCKIKLQSPRCGQLDKDCSCGELKI
LKRYNVGKESGKFPIFEEECKCAAVGF
FHDMKCDFPMERFSVLDYDMGMNMFDI
IERCEWRYKIGNMKYLKDRTELETFKW
INKFSVRPQQQKFRWLYNKCDREPFRL
FGKIDAEVNAKEIPLFPSKLEMQNLRL
LTNIEMPYPMRRFDPFMSDFNCRRIKM
LKKYQFSAQKRNLEIIEYNMTCKTFQF
IPRFKIDVPHKRVDFVDDEAQFRELPF
FHKVEITMNFSQLTLIFDDLNLSNIKI
LPEHDLKSEDGEVNRLWKKLESSELKI
VDKCKCHIKCDRLRLLEYRMKIQCMEW
FRSCDINPARARLGFIDTQVNFGHLKL
LKDTGIEAEENRLPFFYAEMNFNVFGF
INEIGFNLQKRDFEMIEKSWPIRGLDL
INDWEADINLHRLDFMYEECELKTFRF
FENPEIQKRVGRLGLLTEEKEIPRLKI
FSDLKGCCDPVELKCLMKRYHAECFDL
LMNFDLDMQMSDLCFLYDNLSISRLNM
IQKYRISCEHQDLKYLYPRLKANKVDI
FNDTEMGWQSKNFDYFTNDFKAGDIEI
LEEARTSLKWAHINILHKTMRYEQMDI
LDDAEWDCKDEKLQALHKDVEVECFPI
LDEENFKEKHSEINHLRKDVNCGEIKI
FTDEKTPAHWDPLRLLDRKPRVDWLEL
FYKCKMKIGVEYFKAFMVDMKHDYWDF
FNRVACNFDPERFRMFHEDFQADSFGL
FEKIQAKWSEDTINFLRRGINVGMLQL
IQQVDLKWKNNQLEFLRNELRVKEIGI
ISECRLDGPPTDLSYIRKEVSWQPLDI
FHEVNMKASISNIGVLHKDVELGQMGL
LPKEEVDYQCHEMTCIYYKEEVTHLRM
IGKCECDCKTQYLDILIAKHEVRSVKC
IDKVDSNLRMTNINILKQQVDIRNFKF
LHEADWKIPQENCKVVQPTCDCENFRI
FPDCNIQCSPAEVNHIYRKVQAHHLDF
LKGYSPEIDSHNVEWLDKEFRIRRFDW
LKGYRIGLEDDHMKFLSPTCKWGVVDF
LPKVSIEIPFEEFRVLHETHECASLKF
LNRACTPYTEDELKYIKDKLDQDRCHL
FQEVEYPLNNPELDLLRRKFDVPRMKV
LVRVECKQPWHSFPHLYDSFEMVDCKF
INKVNVPVNGKDVPCLKPRNDIDCVKV
FDEVEMDMAWGDFSIFKKRGDSDRLRL
LEGFDLSWKWGGLPIIGDNMDVGHIRL
FEDEELNLTHADLQFLHCGAEMGQLRL
FHDMRYTYTHIDLRVIWKKMRCEQFDF
LQKIKQEREGEQIRYLSWGVRTDNVEF
LEDLKASMKLCELHFLWTRVKMHDLEM
FRKTKLEFDHTRINVIDHEVRYGRVEI
LSHPNVKFPMDKFRYIYSQCKINQVEL
FEKTSQRIKYVRLRVLHEEPKLGQLEI
LREMGLKYEHKCLNGLYRPVEMQGISI
ISDFKCPWEKAKLTELYRDMDFSKLNW
LEKVAVNFKHNQLDCLPDKVPWHSLKI
IPKLSVEHKKKDLEELWEPANVKKLYM
LEDVNIPIQGKKFEWVYRQFAQKPMNI
LDDFDCNTRLEKLNILYRDIRLPALNL
LRKWGMDISRDELKFLYDKFGPPKIPF
VKEVQAKLHKNNFTMLEREFRVAEVDF
LSDVHIAINENRLKMLYRQFGMSELCF
IDNFKFTCKTDNIRIFDSDLNFQCIQI
LDDCDMGWNDTPFNMLRYGMDYDCINF
FDDAQVGGKMKEFDAMHKRYNFKGLKI
LDEYTWTVHDQNFQVLHYQIELNQFRI
INNPDVSIRQNNIDRLHNKTELKTIKF
INRQDKQAHITQCGMFRDKCDCDYIKF
FAKINLKPKMDGIKHFWNPVPREECGL
FGSWNIKKEEGEIPYLHGQMGWHEFGF
LHEMNPPIHCKRFPLICKKLEFHWLKF
FHKWDVQTSDDEFKWLRIKSRLECLSL
IRKISCEFDSKEIQHFWEKVKAEHLEF
LRKINVGIEVADFEIMYNRCELSTIHF
FWDVNMAHHCRKFSHLINELKVAELDL
LREHKFGVEGNSIKILERDCKQKAVDM
LGDCKLALQSKELRLIRKTIHLPPLEL
LDNLNIPFQHTSLTFFHEEFSVGAIGM
IEDIPLDIADSEMRLFRKKCDCPNIGW
FDEHNWRAKQQELNIFSTKIDMNMFHL
FPKDDCECKPNDLSVIHPRPDWPSFKW
FHQYSCSMERSDLGIIYYKADHSGFKF
IQPMKCECQLNKFYLLYPDANYKRMDF
LHSLNWKLKNDRISFVFGDCRVSCIDL
FDRYEAGKTCEDVNCIREKVDHRTCKF
FDDMEMGWQYAEFTVIYCRYKFDAFQI
IKDAQVRHDHEGLTHLWRKCDLEDFKI
LREFDIRWDEKCFDRFWHPLNHADFQM
CKEMRVNCTSNKCDLLETECECDPLEM
LNQRRIRNPHTRLQMLHKEVTVPGLNI
LTDMSMEMGDDKVNILYHELRWDRFEF
LRDCKFKCTSNKMGVLTHDWNMTALPI
LEDARMQYKDNELKFIRGNMSAQRVSW
LRECRAHGDDEDLSNVYKRVKYHKFDI
LKQMHLSFKRTKITWLDGEMSLKKVDI
LTEVNVQGACEQMRMFLKDFRQDQIDL
VRDCGAKVDKKKMAYIERDINMDEFDM
FDDITPNPRHQNLDHLYKNIPPHHWTL
FNKTDWKMREREVRHIKLKIEWEQFKF
LPDVDISLKGRQFNMIMQKANFAPLKI
FKKPDIRVETDGVGMLNQKLDAHHVKL
FERQEHKNKTSEMSMIKDKWEGDNVKI
LAKTGADCTEPEMNCLTEKWSMNKFRF
LSDARCNRANDDLDYLYKKWKWKKLPL
FSELKVDKKINKFKYFASDIKIYTLEF
FEEIDARADRNRFDLFDREIGWRHIEL
LYEVKISCGPKKCDCINKELGCKGFGY
LEDMKLEIRTNKFKLLSGDWEMTHIQL
FNDWEIQLNTRDFPLFTKSIRVQYFNL
LDQPDWSMKGESLRLMSPTSDATTLRF
LPTVEVECKCDTLTCVHATVPVRCIKV
VRKTQCKQENNKFSGLDEDMQHDQIPF
LHHVEIDADEPDWEILRMRMNNKGYKF
FDPMEATLTYKNLDMLRDGMEHGGLKF
IHDQTCKANYNKLELIDKEVTVREVDF
LDRAECPMSRQRLNFLDRTVNIEWLKL
LCKLEMKPNKKKLDYVYTELNVNPLSI
LERESMDLKEPKFPFLESEFRMPKIDM
LCKLQCNPSGDDFKYLYDKINMDNITV
FDEFTVKYPKADMALMYERLQRAEFKF
FHRCECPITEDDWGLFQTRPDHNALRI
VEKLEVESNHQPLEDLWYEQGMRNLKL
FNKLDAQKGEDDCKLLSEDMGCDNVDF
LRGVRMEFEWDKIHHFFGEQRMCEFEL
IRQAKLNVTKNKVGYIDASMKFSAMEL
ISRCTLDARWPKLHFLPEEYKMGTVEF
FEKQDCEVENSNFEYLTYKYQMEKIRM
FRGGKVKMKMNNFKWLEKDWRFESLDM
LDDWDASLKDKEIDWLKTRMSYKPIEL
FKDFNFEMESRNFEALTWDMGMRQVGI
FKNLKIPLDCDGITVFVTKAKVPWIDI
FRDMRFSNQEEKFPGLYNECHAQDIDF
IRDISWDVPYGEFQVLRNKLGIQEITF
IEKLEIPIGMEEFRFIRERWDVPQIHV
FNKVESTVDKDKLDMLDERAHIRWLRM
LNRCDCQCEDSDIGEFYESAEIKKIRL
LNEVECGQQQEDFQLLPGKKEITSLKI
IYEQKLDLKPTHFSVLHPTQRVKSIDW
ITDNDCKFQHQEIDFFERKDGFKYVSL
LKKMEWGGEWTGFDMLDEQIDMKRWRI
FYKLELNCEAWPFKVLMEHLSVEGIKF
VDNVEWKLNNKDLNCLRPRVEMDKMRM
LEKFGGDRRDRDFQWLRSRHEQSPIKV
LEKVTMKFENEDLRCLKPDATVNQVGI
FDNLQMAEDGQDLKIFRNKMDWDSIKM
ISKADKRDGPGNIDRLAQSSNVKELRF
LNDMQHPLRWWRIAVLWKEASAATISL
LDDMRNKVGCNSLRFLCRQANHNEFDL
VAEAKLKEGVKKMDRFIKSPSFSELNI
FSKAEQRIKDPAIKYLSGGCDIQDMKC
FQKMNWQSNCDSLKIICEKIHHEILTL
FNRANAEWTWEEFRILTDKVRFDNIDF
LQQMKMAFKKSDFKCIYKALKLECIDF
FDKWATSCKCRTLYCLIDRAESQCLKF
FKRMEWKWEDSRFRILLDQYDICDFRL
FKQSRFRCEKCKLHYFINECRWDELDF
LDEVKCQFQSEALRHFSRQVRIEWIDL
MEESNPACKTTKLSCMWRQVSADCWDF
LPQESIQWQFEDFKMIWGKIPQDEFTL
LNNQEVEMNEHPLPRFYPKLEYHDIKM
LEKIHFDPRDTQFPWFRTPHKLGHINF
LEKVDPSLKENKLGLFKDDVKMAQLGF
LDDFQVKWKGDKIGFFDGEMRWSNVGI
MNKYNLSMQHSKMNYLETEMKVGNMEF
LGSVNNNFGRTRLDWIDEDYRIREFDW
INDLDCEIDTRNFDFIQPKWQYKTLKF
LEPFDFELKSGDFQVLSEREDIEQFSI
LDEATPHANADYFGLFYREVSMPEFGL
MENWEISFKFPRLDVLHSHWTVRALRF
FKKPQGRIEHGRVTLLDDNLKMTWFPF
FRDKNVSGEWNQFGYLEERVKAADVEL
MNNQHWRLDTNTLNIFHGDLKIESLEF
LNKMKANKPCQRLGTLCEPFRYGRIEF
LKRISVDLDQSTLGVLYEEFHPAKLDW
FRDQRSEHEKRAVEMLLRGIKNPKFDF
FDDVQLSMKRNSIHFLDRQLGYTSIKF
IEEVKVRRQENNFGFLQRKMGIGEIGI
LKEFAADGQQYKCDLLWHDCKCKTFEL
LKSCHINVSKRRFEWFEKTLSAKDMHI
LSEMQCPWKEKKINRIWRQCDCTQCTF
LKNFSWEWSHCELQILYERIKWPWMEI
IRDYNADISCNKIPCLWNDLRIPSFDM
FRDCKCSSGQTKFTWFEKDNKAKDIEF
LEEYGCTVNDSDLNIIKKNMAPRPMGF
LKSCKVDCTPNDLNVISHSRKFKHLEF
LGDVTIDCGPEDMRVINNEGQFETLDW
MDDCRFSIRNSKFPLFDREKRWGTVDC
IKDCDLKLEENNFNMIHEEVQMQELNI
IKDVKAEAEKDNIQDLHTSCKWRRCEV
FQEFKGEWGNCELQFLWKRLRWEKFQL
FQDYKQPASRPHIPELEREAKYARLEW
FTEWKMEAKRSEFGQFYYQCTLGRIEM
FEKGNFNCKTEKIRVIMAEIKISSITL
IDKTKQGLRMYKLKFIWEEVCVDSLDF
IHNLKLDLEFVHLPFFCGDGKLPSMEV
LNSYDAQLECTEMPCFHEKIDLGWWKW
LDKCDCDIGDTDLPIFRLDFDPRAYKI
VEDWDCKANNHDMEYFTKKPEPNNCRL
LNELALDCQWRPIELMWPQMPFKRLGF
LTRFKMRATHRRIDLLEPELPFNDLNL
LREVTINNHREHFRYFDTPIKCGQMEL
LSDVKLELRTHPINYLHNGIKLRKVQL
LGECGINMNCRSLEWWGHDVKLKDVDC
FREWQMEIDKKKLGIFEESFRISCIEM
IKEAKIKFNNHRFRFFDREVSFSIMTF
LSDGKLPVKKQRLNILDNPPNLEWIEM
FDDFEMHMGVGDLSFFNDRCEANEIKF
LGEQDCSCSVSDLSVIWKKPEVRNLKF
FPSYRFRHPMKELAWLYQKCEMSEVRL
FQEKEFRHKFTEFGWFIRKCNVAEINF
IHQFEWRMNAPHCTYLWNDCEHRELKI
FEEVEMSAPESDLGYLQRNQEWGNVKL
INDYPLSCDGEDLNCLRNQMHIKCIYL
LDGGEAEMRPNEIRYIRSKYHWERLTF
FRDAEIRFEDTHVNVLHGKFEVADLQI
FHEFKFGPGKSCLGYFYYPLKCAGFEM
FGEAKFTFQCKHFHCLWRPIKMRWFEV
FEDLGMHVSQENIKFLNRNLSLVHIEI
LESFEWKTKYDNLGLLKDDLDWNCLKI
LKDRPLKEEHTKVEMLDTPVDLKYMKL
FAKNKFSCSKQSLRILDDEWKFNFFDY
LREAKVRHPDQKISGLTRDVSADDFEI
LKKVRVKSDHEKMKYFEHEMPVDHADI
FDEWTPGAGQDKIRMFEHDISPDWFDF
LESLKFNIPEDGFKFLKTGMGVDNIHV
FEKSDIERRDQELCYIREPFGVMRLSI
LKECKINFKHADLQMLDKSLGLEDLNI
FDKTQMTWNEEDVRFLRDRFTGQLIGF
FHKADWSASADQVKVFGEKVNREHLNL
FRRVDMDHDQRKWHIFEESMAPTKVTL
IQEYKVQLEQNKIDCFTHGVRVRFIDF
LRNTKFPMEKGDCSLMDYRCGMDMFEL
LHKLSMEPNRGKFGWYYDECAMARLEL
MRNHEITPEPDNFDVLEDEMQWKPLSL
FHEPKCHHDRSPLDRLMRSVGIRELDL
LHESRCKASRKELDLFRKKCRVPMFEI
FDDLKTDFGWENLAIFRRKLNCAKCDI
LTPLEVEAKPSTIDYFQWTLQLKHIKI
FKNSNVNFQKGSIDMFEYTIAMREFKL
LKEVSCTADDSRMDFFNTDMRNKVMTI
LKGKKTKCDYNKISFIERECQCPELDW
FKEWKVTADWGRMGVFSSDDRVGGLEL
IGDLRFNWGNSDLSFLTHTIDMEHFDI
FRKWSNPVPAKRLDIIIDDCSLRYLNF
FDSYELSNQPKNVEWLHEKINARNFRL
LKEAQHQMEYKTIDALQGRCEWKSIKI
LNPVRYKHQKDKLRFIEGEMKQDIIDM
FREIDVDAEHKSIECFDSSIQWEPIPI
LDKWDFNASPPSVECLTDDQPVKCLRF
LPRFNVPWAYNDVKMLKEKVGIERCKL
FKDLTDRVEHMRFQFFEDQVKCKDIEL
FKDLKFPAYPKKWEWIDSNQRVKRFEF
LRECNATIDDGHCDIFENECPCKNCQI
LHKPTCKAGIGRLDFLWNEAPWKEINL
IENIEVHARIGQISILRNKMGSEWISF
LEETRPEFPHPSIGLLRHEYKMRKVDL
FEKYRQSCRAEVLKMLMYPIRLETVDL
FDDFEVNKKCEDLKLMHNKVNLDSLSI
IDKRECNWAEKHFDAFRHNVDVHQFKL
FPELRLNLDYRDLQIIWKNLELEWIRF
FREYNIRSDCNPLSCIWTQIEWGGVQI
LKDDEWRIDPQNINYMYKQMRANDFNF
LREMSLTVNVGDFGMIYREMSLDTINF
LKNMKLSNDTKEFGELYRHIKIQRLEF
VDKLEGSINYKDFTLIHEKIEMPGWKW
FDDCDWDFPQKQLEYFRTTFSVTKFRW
VTKRDVGVPKKDIDILQDKIECNMLKM
FQDMHIESPENEVKYLYARLPLEKVGM
LEDARMNVNYGGFSCLTGEWKPECVEL
FHNVKLKFPFDGFKVMCRKCKPEEFEL
LNKCSCAVDGEDFKLFNQKYRIQYCDV
FQPHKVGADRHDIGDFDYKWRTTKVDF
VHELKVDFDVHRFNALCKDMKIQTVEM
MPEIKQPCPHTRLAIMYKDYKAGSWEL
INDTKIDFRSKKIGFIQHEYTLGRLEF
FEQHRAGIKENEMKCLHAEMRLETMEL
FHDWDVKFQKTKCHRLDRSCKMHELDL
LPEHKLSLPFAGIKVMWKQLQCETIEF
LQDCTIKWAQHKMDGLYNECQWKQMSL
FHDGSIEAEVPELPIMHHRLRVDILDF
LKNMSCGANHTELEILEERFDAQDLGI
VKECRISPEWHDLNVLHKRVGWSQFPL
FSKRKMKASCQTLSMFAENQRIEQLEI
LSDFKHNFEKNHLPYLHQSVKFPQFEV
LNEWRIDVPAMEFDCIMRNQKENHFEF
MEECQVQCKEKDIGCLKKPMGVDGFPF
LNEAEPEFNHHDINMFGKKEDRAQFRI
IPEMKIKWKYKEIDLLRKKPKWKFFGI
IDETGAAYKEENLKFFRRNHGITCLGM
LSELEWDPKGKCLEYLCQACQIRRVRL
FRDWRWKFQLAKFHLLYCEFKHGLIEI
VDDHKVQIRTRKMSVLARDMKGRQLDF
FSGPQIQMGRTRFDLFDRDFQYPDFDM
FDKMPPDHRANKFELLYLEMQIRCINF
IKKLKLGMECDEFRIFQYNIKQNFFDF
FDKMKCDIQAPDIQLLRDRTEMHACKF
FPNPNLKMPHGKINMLENECNITHINV
LGNVQCQMHNDRLGMLDQEVKETGIEF
FKDLTMNINPPYLPWMYNKCKMHPFAI
IMEYKCNIPDEHMDQFYKDVNCRNMEL
LSDCAMTTSRKKFELVDKDMPQKGIQV
FTDIELEPQSRCIDFFNSQWDVSHLKL
LTRWDVDFNYNEFKHLTWKFSIDDIRF
FGKMEIDLKCPDMKLLSQKYELDSFKI
LDSQDWRIGGSDFRVLRKKMNIATIRI
IYKFGCKLKIQDFKCCMSRAGSQCCGF
CRKCRCNIDMEKFRFMLGEYKVTKCNF
FEKLGHKRKFDRIRFLYNQFQYEWCSV
FDKQSCKYRHDRIKFVTDEYSGDEISM
FTKQDWELSVQHVPLFYEDFDQNRMRI
LKKTTGPEDNRRIRWIEDDWNIEPLDF
LGELGIELGAHHIECICRDVQFARLNL
LLDKKISAAFRKWDCLMREYKPKPIDL
LAEANVPENQTNIRKLCKDTKIDDLNI
INKYGIKLQAEHIKCLYENWSFKDLTI
IHKWEMGLEPTELPVVMYKMEMPCLKM
LTKCDLNVGEEKCRWLEDTCGMGVVKC
FCDFPVGNPHHQLEHLCRRIRIQKVQI
IRDWEAKIRPRKMELFDHNFDIKNCSF
FDEPPFEYTGDDLTWFNSKYNFSRLKW
FAKADCEYTLGEMAYLLEKHKCHKCDM
LDNIKINLKHPRLQWLRQEGNVRTINL
FRERKMETEQNHMGFLEYNCRLAYFEM
IQDFKLRFKDHNCRLFKKKGRCNKMEM
IDQVRATYKKQRIKMVSKECRVDNIEL
IKSIRCTWNHKNIDFLDSSYHCKHCDM
MHDYPFNTPQKDLEGLYKQLNVKSVTI
FDDREMSMQHGEMGIFNKKMQIQDVKL
FDKINMPPTEQDIKWFKVKIQNEAFKV
FMKSQCDTRISQLDYFIERVECSKLKI
ITKAEMDVESDSIKMFHVDMNPEKWQL
LQRMKIGVERSAFRYFVYNLNCECLDL
LRRMRQNMEGEQFNFLDWDFALQGIEF
LGNCPLKMDFKKIEMMIQDRDMRDFNL
MKNVGLKLSHRSLELIDPKCKPKQIPC
LKKSKCDFNKPNCALIEDECDCVNCDL
ITNVQIDWQKPKISWFEDNIKMSKCEF
FNKVAFEWGPQKFDCIFEDQDDKRLTL
LEEWDARCRSCKFGWLYKPIPQGDFGF
LNPVSIEMHHKKLYCLDYEMRIECVEL
LKDTRLNQTKHKFNCLEKSCGTKQIQL
LNRMKWHLNRSRCKVLDESVKCEKFEI
LNRCRIRVNHEYFRIFAHKMKVSVLEW
LWDFGVETKGTNLPIFMKNNKVSRLDF
FNDFNMRPNWPTLERLYNGFRLKEMDL
LKEYTCNADHRDLTWFERDCRMDEIEL
LTDARFSMAKQRCSWLDYECGFEPMDL
IRDFTLQAEFNSFTILYRGMRFSPLEV
FRNMQADFDDNDFKIMYETHQAESIEF
MCKWDFSFTSEDMKFLYERIDWAAFKF
LRDVNFNEPNPTLERIYNGARMKDCDI
LKKRNFSMEKRAFRVLEQGMPADQMQW
LHPADFPAEKSHMGIFHWELDWGWIRI
ICDYGCPFSSKGVEYIIKDCDLKQMRF
LRKFSCSVQGKRIDILREDQRMKHFKM
LQKWEITANVSDMTVFADKYEVCSFKI
LCNVGADMGPPEIEYLSERAEVRPFRI
FDEASIEIHDSELQCLNRKVPPTHWSL
FAKCQIQVAEHDLDFFKEGASVSKFNF
CHKQDWKCTHNELRFCWEKNTFPEIKW
FRKWEWECDMSGIEVLIQDFEARYLTF
IEKWTFQCQQHHLHFFTEDVEFQRIQL
FNNANHQLTHKKLDWLHEQLGAKMLSF
LDETDIAGGENNIDIISKNMEERDFKL
IDEHEMKPSDTTLHWFRKQIEYPNMSI
LKKTSYQWSNCDISFLYERCNVGHIKL
LAKIEIRLTVCNFAFFLQKRESNDIKF
FPKWGIEPKETNVPWIHDNMDAGRVRL
FLNWRMRAQFRRLDMLLKDYTFKQLDI
IENVGTELKWRKLDMLVQNADYRTINI
LTSNEISIEQDEVEFLKQRLGVKQFRF
FRSMHMPPSRSDLGLLERKMNIPMFNF
IDNISMEPRPNELNLLKWKVTTKRLGV
LCKIDVSYRAQSLNFCVDEMEAKTLKL
LHSLDVKIPMDDCRWFHTKCSCCELKV
LEEVEANLRGSNFRLFSTNGELPNLKV
FRKWSFKMDMSRFGVLYYECNPQSFAM
VEDGKMRAKSDGIRMLYKKIQLEPISV
FKKCSMSAERARLPMLYEDVTSPHIEF
VKDHEVQVEVNDLDILTHKLECQWIRM
ITDIEWQWSNRKIDYLDYNLQQKPLKL
MHDMQVKWRTKKIDLLHQEQQIRGVPF
LQNVKVNPARNRIRPIEKEAKMDGFEW
LNKMKRNFEKSKFSFLYEDAAVATLDF
IKKVGAEVTEKKIGLLNKEITMNRVDI
IGQMEVTMQGKEFTIITGNLELAHLKF
LPSVDLKEKTHRLDSFVPPHEYKEIRF
FEKYEPHVREPKLGYIYDNIEYAGIRI
VNDAQWECTSRRFDCIDREFGLRHVNW
LENLKRSIKWADIKLFRNSATMNSMGL
FEELRYDVNGDYIKFVHTNITIETFDL
LTNMEMKIAKPNMDYFETSMTCKWFKI
LHELSFEANKKRLQWLETNMGMPPFEI
LPEFDWKVQFGQLEYLWWNVQCSDLDI
FKEPGYNIPDNQFKWMYRKMKLEKLQF
LTSIKMKPEHDKLKLCWTEVQSDEFEV
LSHAKVDVPNNYFDAFMSEKRAGNLEL
LQDGEVRYPEKRLEFIWHPVDRQEISF
FKQMDWAWDKKRFNMFEDEFRPCPIEL
LRKMRIKVQYHKMPFFERSFKQTEMDM
IDSWEVKREDPEFPWIREEVTSGEVRI
LDKWPLKKKDNKLGFFRADMHLRGFKL
LSKLDIEPDNSHFEHFHEEHGVKHLGI
LREMKFNPDLSGLRCMITNVNWEPLEI
FEERKAPVKIAELQIVVRKLDANELDF
LYDQRADCKPKDINVLYKKCKMNPLNF
IKDQEVKLECSTISCVHRDIGCKDIGF
LSRIECDTKCTKIPWFTEGCELGHIRL
FQRYDVGFKETEIPVLKDTVPGEGLRI
FDKCESGGPDAELDRFKNTCELRTFKC
FDKSDCDRREGRFGRFRDNFECAQCHF
FMDVKWRGPPYRVRLLMREMKAEDMEF
FGEAECKPPWNTFERVIREMNMKDIGL
IEKSQWPCRNDEINWFRENMSLQKIHF
FPNIKYDHKHCQLNWLPNNFSFKKIDF
FGKINPQGSCEELKWLHDRINCESWNF
LERYDAGCKERYMPVLRGKVEMPAVRF
FRKFRVEHDKHEIRILHDRVNCRKVHL
IPKADLSFRCAGFGVLWFPMQIKTFRI
IEDYDVSLKIRSCDVIKKNIEWPKMKI
LSNVDFDMDDKPLDWLQPNVEFSMFKV
IDDGDLGAKDNEFNFLRRKWYPRHCKL
FDDLRMRRKCDEFQCLRRKVPIGHLTF
LPNFECGIKNNEVKIFNGKFDNDCMRL
LHNVEFEATMQELSLWWDKMERNYMKF
LQKFKAPCDHDDFGLIEERGKLGHLEW
FRESKISCQPSDWKILHRKFKAAQFEF
FDKCNWKMNWENWKIFHSTGPMNELGI
LHSAEVPCQMPDLKILWDKIPGDPLNF
LDESKIGWPDEDFKMFRQQLETDAFRF
LERIKVPHRMGHLSMWWEDFNVTTIDL
FQKPKVQLQRHKLSYLYHEFQFSRLEW
LGEQGQNVPGRDLDLLAQREEAKGFKI
LHKIPIDQDHQALHMIYENLTVTRLGL
FKDHSVKVEERKINRLMAELGKDDFGV
IDEWGADMNHKRIEPFWTEGSIKDLGF
FCQMRFRIHCWHIKLLCSDLSENEFDL
LPSCKIKVRTEDMKAMTTRCKFDEFEL
IKQIRMNMEFNSVRHLCKDWKIDKWEL
FEQVHSDVNERSLRWLRTSWPWDNFTL
FTPAEMAIPYRELEVLAHRCELPGFKI
FGRVEIEMKSRGLGFIAETVELQAIKV
FCPMDFHVHAQSVEYFCHDIEFHDLHL
FKEIGCDMNGREFPLLHFRFNYNKMKL
IEDVSMSLPQRECEVLRKKCKWDAMGF
VPDMNLEQPRRNIEMLEHNIEMRWLQF
FKGGPIQMQEKKMDMFPGEYDGKYLRL
LKKIKVGIDLGGLSILDDQMSMAWLDI
LRSMKVELDGRHIPTLYYEYKGGKVNL
FQKLNFEMDPEKIRWLENELSGDFCGL
LSEMKFKWKYDKCKFIDMDVTCEACEL
IEECRHPIKDNDLHWLNNKLYIDCMPL
LEDVEARPEANHIGMFYHEIEINSFKF
FEDTEMYCTGNDFPCIYDHAEVYPIKL
IDNPPLRCSQDQIKFFKRNCDVDSMRW
FQEPDVKCSPNEINCFQPRADLAQLRY
CDKTNMSCGSEDMRLFHEKKSKEMLNM
FNRLDPKLKDNPIKLVYDKLQEEYWKI
LPKPPWGCHDDQVRVLRENLQVDNIKW
CKRCKCGCGMWRLGCLIQRFKINCFEF
FKPCGCKISMDGLKLVMWNEKVEEFDF
LEEHGLAMRKDRIRWMYKTVSVDGLEL
FADVKLKAQHTPLCRIFRSFRCQDIDF
IREHKSSMDCDKITCMCRDIKVSDWDW
FRGIKCRMERNSIQWMYGSLKVKHITL
INKIDARCSNDRFGFINDELHPGGFNF
FWKWDMKCHCTKFPWMFARLDMQDFKV
FEEFELEDKGSPIDMFYTELDWKRITF
LTSFDMNCQIKQVEGIFSRVDPRHWRF
FSEPNYNLDSRKLEFLDKEMTSRHMNI
IIDIEVNFNSKRFEWLYYESNFRSIGL
LNRPKFTWTFDPIRCIWYQWRIQCLDV
LKDHKAETTRHRITLLEAEAKPNPFEV
FNEIKWQWNANKLKILNKEMSCTTMDL
FDTWKMGLRYTHLNFMGNDVKAGGFDF
LKHCPMQKQKRTLQDFYEAVPVGKFGL
LYEHSLDVSWAEFPAFMSKFNVPNVSF
LDKCSRDMHSEEMKLIKEAFEGEHVSF
LQKVRGKHKNNSIRYIEPKIHVDQVDV
IDRFNMGFGENHLRFLRDTIPWDKLDL
FEKYDQDCKNTRLDMLREDWNIGRINM
LTKVEMEHEKKGLEMFPNAVTFKKMKI
LNSIEAKVQCDCFDMICGGCELHEFRC
LKDFELDWDGNEVDILHKKTEVKPLRL
LWDIHFTPERSELECFYNNIGLKCIGF
LKDVDQHGHKSEIGFLESKVHAGMFAL
LKKVHVDVPKEDLKLLDWAANYDDFEL
LGKNKFEFKGTNIAMLCYRWKLGKVEF
LGKYKCEANGRKLQAFDENYRVGKLEF
FRDFTMNMDRRKIDLCERNLSAKMFGI
FKPYKLEADHKPLEFFQYPCKCKKVDV
IKQLKTEMDGKDIQYLGPKMPLRHINL
FDNARHTLKPNECKWLKNKCSFSSFQL
LGGVELEITDKELDFIWGQLDTSNMKL
LEGVDVKWKRQHLQWLSCPCDKTWLKC
LHSNDFRGAMNQVDLIMTQAEVKDFRL
FGRVKWDQPHREVHWMHWKVSMDKLQV
MQKWKMGLNNSDCSILKDKCSWDALGI
MDKIQVEWHEQEVNWFKVDIHLDHFDF
LQDCSFRESRGSFDYFERDMEIRNLDL
LKDWHFGPPNNRFEWLDSQFKVKGIEV
IKDCEIDPECMEFQCLSGKFSHRNFKV
FQKASIKIEDARFDRLYWEGNIKDFHM
ITDWDISIKCAEFNVLAHRADLGAVRF
LEKYDPPAEDDDIYQFHDKLDAVPMKI
FEDADCEMRYGKFPLMDREIGSGRISL
VEKFRFSLKCGDVRVIYYRFQFDTMDV
IPRADCDCENKPINLLWDKLHWKTIHL
IEEPEAEVRQRCFEIFHYGVGVHKFKM
LEEYKYEMNDTDFDYMTKQWDWPDFNL
LSKIKLDMDFDKFNMLEEDASIDNWDV
VEKVEMNFRCPPLRHFWDNANLDNISI
LDKANFRWSPTKLKFIEEECNLDHFSF
IKKGEFQDEKRRVEYIEEEIEVKCMPM
LPPIPMKASNEKCDILDGDHDCDELSC
IRPTRLNVQNPKFTMLEEEMRMESFEV
FTDMTIQLHTRRIHLFDKECKLSCVEW
LRKPRIKIHKSKFKMVDDDMRMEQVGW
IYKFSWDMKLTHFTLMCEDVDCNKCQI
ISECTAQHSETHLARLYHEMTVQEINF
VHDFKPRIDWEDLKLLNPQINCSYCEF
LDNMGFELKPDPVNFVTDDAEVNNIKI
IGKMRVRVRGETFKIFTKSWQVQVIRF
FDDWEFRYRDNRLDRMPQDQNMNEFKF
FDKPPVPADADRWRLIGENMSPSVLGF
IPEAEVDAEGKDFELWCTKVDVAKLKL
FDGMKLTHKNEDFPWFYGRIDAQTFAL
LNQVKADCEDKELPCFWTTCKFHRIEF
FDEHKVNKRKEEWSELNSKAKPPSCDF
LAGCNVDLKEKEFKVMTGKMQWEPFRM
FKEWKIRWERNDFNIFSSKQSPKPLRF
FDNWEINLREEHLNIIRGNIDIRRYKF
LNNYKMNVKCEHLKALYNDCTLKTLQL
LNKCEMKWDNERLKMFSGQAPFDTLKI
FDSGKQEWKMSELKMLRTKKPLDNLQV
LSEADIKWGNGNVGYFDWEFDVEEISF
LNDWKVGGPQPDLSWIHKRFQCDGVQI
FKDDEVDMEQRDMEVWYNKPEMQPLKM
FWRWEMTWPWRPLEIMMDPCDMKQLNC
LSKKEVNHDKDKMEYIQAETEVRDIKV
LPKMDVGVHIGKIDCIMEDANIKSMKL
LDEWKCNCNTENWKPLNKQMRMNAFDV
MDDDNVPWKGRKIEVFSKNVENKAFKL
FQDTDLEPRNKRFEDLSRDCKFDRVNL
LDSWDFPVRENEFRQLHDNLDVEDLRF
LPKIEISKTRNDIKDLWDPMPVEDMKF
ICEWGTEFDCDGIKLICNKLGAERLGI
LPKYHWEFQDRKLGDLYYEVTINKFSF
FDKVEEAATEDRLTMLSDELEIHSIKF
LNKVPPRIEDSNIKYFYVDAGFDDFGV
LDKASLRIRPGKLGILHHDMQIEYFGF
LKKLDMSWTPPRFRGFWDEFQCDNLNF
VRDLTVPCEKKNCNYFEREISLPGIDF
IDNMKCQIHNEKIKLLEPEGRLDNLEC
LRECGCDMNYHTLEFLQRPWKLKFLEL
LKKCDVPQDKRRFQQLYSNTKLRTLTF
LRDRPVACTGDEMRLIHNKFDADTLRF
FGDLECQISQTKFPFLYKQMDVPQFRF
LPDCKLKVTCNALDWLCRQWEAKEVRF
LSESNAKEDHQCLERFWKGVGCREVNL
LKKIQVGMDYRTFDMIQDNADLQPFPL
FEKYDVESKGKCVDELMEDIPVGKVRM
FQKQDVDIQDDDVRYFRESARKDPVEL
IGELKMGVTLNDVAMLYRKTETGYFKL
IEDQEVRQKEKRFSKLRRNGRYKELRM
FKECGKRMNNPKLPFFDKETQLASLGF
FDETRFKVTRTRLDHLEKDIKMKDWNL
LREIKPPYDVGDFGCMVNDMRWNAFDF
IRKIGVNVDPQRFTCFEERIGFNNVSM
LTKQNVTYEKESIKFVEEEVRCDHMDL
LEGHDVEVSMEELQFFYGKLGVQQFHL
IDKMNMAIRQDQIRMFGMSMDFEWLRV
LTSVDFKLGTRQFRFFQEGMEPEWFKI
LENLDFPAKQEKFKMLYDDASISAMRF
FEKQKMDIPEESLDFLRPSKRLRQFEF
FNDADVKITPTRIDLLDGEFQAAEVNI
LRQKQAKIDRRKWELIEADMKQKETDI
LRRAKVEIEGSRLEIFEGSAKYTCIDF
CPECNINCPMKRIQWIQKDIPWTRLNI
FDETDVQVKWETIDCIHKDVKMEHINL
LGEEDIKCNPTTLEWFGWDVDIKWLKV
LNEWDFDIGWTRFEIFHWTITFRHIKF
LKDGDVRCDIRTLELLEDELDGKDYHL
INESEAKGPQPECDWIKKRPEMHEFKV
LTKVHVGVTQKDLRWLFYKMDMERFRL
LWKMRINCPGSYIPWLLNDKRYQKIEI
LKDERMGIRKKDIQLIYKKVNHKYLSI
LDGERMGTQCDEIKLICNKFSMEHLDF
LPQFKIKTKVDEIKIVWKGLKLPYMEM
IEDQSCPFRPSKFKMIYRKLSLECLQF
LHECAGNEQEDKLDKILKENSCRDIGF
FTEMTMKVAPKKVRFFQKDMRCDEWSI
LKDADMKFDSKRFNWVDSQCKIQELSM
IKSVSMPIEHKTLPCLDPSVPINCVGM
FQEMNFEWSQKSIEYVTKSFNMKNLQI
LDEVKMSMNNDRMHWLSYDHTLHHLEL
LREVRIPPQMTTLNCLHKNAKWTSIDL
LNRHRWRCDKTKWNLIETDLKPQAMDI
LEKMSVESSMEDLKWVFDEFRCEGIEF
MRNVQMGWDCTPFKCLQSSVQHECLEL
FEKIRIRIRQAQLKIFTQDMNSDVIEL
FRKVKIEQEHEKLQYLWDDLGLERFDI
LGGAKMPVTHEDVRLFKCPIKFPRMEV
LKDHKTSGDSTNCRFLEEQCRIEYLEC
LGQVKCTKAGQDLNQLGPNPKVKQIEL
FRPCRLKLTNDKMKVFYWGCKIAWIDL
LKKMHVTKDNNRLGWIEEEVKWPRFDM
LREYQVPMDCNQLDHLYKNHGVRPISL
IHEGRVKMCWEKINFLERDLKVNMIDY
LSEWKFEIAPHKLAVLEKDHRLHRFEI
LQEIRTKLKPAALHMFGKDCKMDQIEF
INEYNCPPKYSHLGWIWREFKWADIQI
FKSIKIDMDHPQLSLFYKNGRFGKFDV
FKRMKLEVDRNGINYIDQKWKMDHVDI
LEEWKVDYKWKAIDRLLHDLKFAGFEF
LHDLEVEANGSDIEMLWQRISLDKIKL
WDKLGPDCKREELKLLNDQIQYGCIKF
FKRLDMEMTNPNLQFIEDRVDNQRLKV
FPEYGFKTDHEPLHELYHKMRLDDIDV
FKSTKVNFEKQRFPYLEKQWSVGTLDF
LKKCEVGCEYGHFPCFHDDMPWQGFGI
FKDSRCSQQKKQLPYFDRTCKVQELSF
FEKIQIGRKGQQFNCLYYPCDLGGLQL
FEEYEIHPSQNSIEMLRKDCDARCLKL
IENWEISFRHRDLKFFCNQVDAEDLKF
LRNCEANVSNKRIDQLNHEYPVSNIKI
FKNIGWDFEKHSLDMFDTPVHINYLNV
IDTRGMEMSEDELTHFRSKIEIGSFPV
VKDVQLRMEMAEIPIFYRKTKLQGWDF
FKKIAVSGPQDDFKYFYNKVPYHPFQI
IPDRQIKYQVQSLDHLCRKIEYSDIKI
LRDVEGKHDNNNLPIFDDEFKVKDLPF
VWKFNGSAPTERLPLLPDELRVPGVDV
LDDVSMSFKPRSFQMLQHQFRWKHLSF
FVDLRIQTKKHKLTLLYRERKIPCIDM
LGDGCVRGQNEHFKLLVNRYCMEEICL
FEDLKMEMKDDHIRLLSWEVDWQTLSI
LGPWRVRVTADELKLLNGRSRLTNLEF
LIRITFEMGLENIKIFIDRWKFEKLGF
LCRMRITACWSMFKVFFYEMKTDYIEF
FAQMNWEVTCTGFEVMWGGFDTRPMEF
LHDCRADEDTNELDVMIKRYRHPSFDL
FHKMTVKYPHTNLKIFYDKPNFEQLGF
LRNLERKVDHGNVRLLSNKIDFSQLKI
LDNWDVKFEEPNIQMIRNPQEMGYINF
IRKMNGKMQKSRLKWIDQDIRWNAMTF
LEKVEITATEQEFTCFKAKVHIRGLNL
FTDWGQTVEAEDVEIFHKKLSLKTLTL
VPDTKVEEKDEHCKIVHRSCRVGRVEV
LEDAKYNCRDSNIGYFRDEMRMTRFPF
LEEARQRWQQEEIDMFSKKMRAQQMDL
LKNMKADLQNSHFNFLNAKFRLQQIDL
IPKMDPKCQCSDLGMLTDSVTIGYINL
IDDGSWAMTYQELKWMHRRASIENFAI
LDEIDMNLRAAELQFLNKRVNPSHMNI
IQKCKMPAGKDKLPGFEEECTPGGLEL
LDKVKRNIRMEKFKLLRANITFQLVNI
LNKFAWDIEGGEIQFFQQKWEWQSCTL
LHKWKMPLDKKDFEFFDWEYQVKWIDM
FGEFALTRGWKEFEMLRKTCRTKRIKI
LSEGNLNTDMSDFAWIYRKVQVAQIKF
LTQARFELPWSRWDMLDSEPRMHRLQV
IDKADCQLKFSKLSYLHTDREVDHVKI
FHNFEFNMPESDIHFLHDPVEWRTIKI
FTRLSPRNDDHKLEHLLDEMNIKDLPF
FDDMELNLPNRAVDWLDKPPDVSGVRF
IGDYEISIPWDKLDVIGQDWEMGDIKL
LKDGKMECTQKRIQCLYQDFKMRNFEM
LEKVDWERKFDCLHYFIWNYNMRKMKI
LNDCKLNLRGDNLDWLGSDCDMSRLEF
INQHSISTDRRKIDWLDREWSPNGIEL
LGKFDLGMRDHRIAFFYDDTDTKQFRL
FCDMEVKYSCDHIHMFCCSVQFREIQI
FEDMKCGYRWKKLGIFNKDISARCCPF
LKRGGMKTEIPKLRMLDEDYKQDGIDF
LPDVKTEIPMTYFHWLITKCRMDRFEI
LHDVELKQPVKGLQWFTRDMEWDDFRL
LDDMDLQYKDNKLQRLARSMEMGNVRW
LSQWKLSCPREDFRMFDPRLKAEWIEM
LNELTWTLGCSRFEWVCKEFRFTTVEI
LCDCRAGVQLDKWELIVSEMDAKVMDF
LHKMGFKCSVNRMKVLYEEVTGEYVDL
MDKYNFPITRPRIQMFRDEVEFQTFNF
MSRWSMPVHKERVKVLDDEMENEWFTI
LCPIAYSLCREEWRFLCYKVGREPIGL
FNKARMPIGQERLNWIEERVKITHFDL
FKDPPFEGNMKALEVLFHSIKQKRIDI
LKKWHCGLAGDDMKWLGYKWQFEPFHM
IENRKCEVKDDDIKLFKWPKDVSSFEY
FNRAKAPARCETLKVFTDQARFEMCEI
LNPCEADMDSRDLPWFKIKYQCKRITL
ISKMSMRLEPGEFDMLRDNCGFQPIGL
FDDAELRLNESEMGVIKDKQNLNEVKW
LDEYPANCRNHEMECIRKSFSMKWVNI
FYDVSVDLPSRQLEMLNKQVTDKHLTL
LEDWDIHTNDSTLDCLRQSMQARSFKL
FQDSGCKYRNDKFDKLYKDVCCYECTF
IYEMKARAQCDQFGLIWKNMRQDYVEF
LKEANMKCDCGSLGILDHNAPAQDIQL
LPDAGDKLKQEKLRFVFRDIRWNKLPL
LDSIKWKLGRDTLRLLEENIRIQDVEL
FGNRRCPEPGKKWQWIGNEKKVKPLEI
IRNLKFRFDFNTFKFLEDDCGPEDMEL
FINHKMECATTYLKMFLRRFRVDKFDL
LHGHKIEHHEDGVKYLSNSQRLAKLEM
FERQNVTIPGERFSYMYIEVSVDEISF
FHDAGMRMASGNIKYLDRRWQLQQIGL
INDHNLPAGEREFEWFWRKYPMPRLDL
LKNQRVSWDRADFDFIAPSFKLTQLDL
LPKLKFHMEPTELRWLGNDVKCTNIDL
LDRSRFDAKWNEIRLLRENFKMHKCEF
LRKTKLNCEMPKLYCFLCNIRFKHIDI
LHSIRLGLRGNKFKCVFYDANSGRLDI
FSKADHKVKCHRFRMLCEELRSTGFEF
FPNVGRNWSFDDVKIIHTKIRCEGLEF
FHKWSPNQECQELGWFLDNCEFGDFRL
LDKVDINMNTEKLHFFRDDFETEFMKF
LHDADCEISLRQFELIHSRMEFRDLKV
IKKYDMPYDNRKFSWFSDDCRLPHFEC
IDKISAKMRTSDFNFIKQKMNLAGLKF
FDSIKIDTNADEFKLLKGTMNMSHCDL
IDRIQIQREENEFTWFKDKIKLQKMGF
FHKLSMDAPGDHLKVFGGDVQFENFRI
LDGHKIQVTEDGIKFFRQSKRAERFDY
LPPCNIDIGHDYIPYLHWRADLGRFDM
FSRWQFDIEGPKFTMLNEELRVPNVDM
FEDLKLDWNDRCVYALWKDVSFARLEF
LRDFKLEFSFTHFGVLHKEMKIGKCDI
FPEAQVEIRPSALDWIWYPWKGKHCEL
LKNPKFSLPHDGLGMIDYPIKTSTLEF
LQKMSFPTRHRKIGGFMTEVKIGGMDI
LRKMALKLEHPHFQMLEEEMQMRDYPY
IHKKKLSHSKGDCSELWQKWQCAKLNM
IERTELQHKIEDIKELCERMDVEHIRV
FGRLSQGVPGDDLKCLYDKHQFECVGI
FDDFNFGCKDDDVKFFRRKCGCHGLTF
FEEMKFSDNSSDFTLFRRRLKWPKVDI
FRKHDMKAEDTNFGYFSSQMELREWKF
LSDIDVRIEDDAFQWFKQDMSLSDLGF
LDREDIQGKFKDLDLMIHKTEATKFRF
FEEPPIKMTDTEVQFFRKKRPLREIPM
LCKAEMRGACQHVNFLCHDLELEELRF
IYKFNMESEIRPCDYFWDNISMKKFGL
FWDHNCGIPVSYLEFFIKDAEIKQFKL
LPSYEPDCTDGDLDVVRGKADIRGIRF
FQNQTVQVKCTHLECMMNEKNLRPLQL
MHDATFDQHRKSLDFFDRPMSNKRMTF
LEDPKLGITTPEFQFIYKKLQVQGMDF
IRSMKIELDRDTIGYLEHGMQLGWVQW
WKDCRPRIGKDRIRMLETDMKEESWEC
FRRVSFHMNGRRIEFLETDLQWHHLAI
LRDERVALEGSEFDLFNHPLKCHSFEM
LADYRLPFPLDRITIVVSDMKWEEFEL
FCESRMAVQGETLRRLIRQYKFNEFDF
FCELKVHMCPAKLEYVYKDSRTKNFEV
IRPQKVELDEPNIKVLTRPVSLGKFEI
FRGSNVNFTMHELHWIYWKVRVPHLDL
LNEVQVDWDNRPLELVNKNVHFRKMNL
LGSVDLKLDAKTLDIFNGKWNFRWMKI
IYNIELELEFDNLDILPDNLDYNIINL
LTPVTISMRSKDIEIISAKIELMGLKI
FQRIQLQLPYGDFHLLREKVDFPYFNV
MRKMKCDAEHERIKYFEQRMKAGQLDV
VRKCQGPTEKSHLGMFYEEMRCQCLDM
WRKITMGPDCRSIEYLYDKVPPKQIKL
LEEMTCKVSWEQLGLFQKKLDFTYWNL
ISEVRAECECGHFKCMDKTAGMQHFDF
IQEMRVQINMRYFKWMFAQMKIDNIEF
MFDCKLKIRSKRLQVLYKDVKMTWVDW
FVDCKFGYKCNTLKGILRTCRCEGMEI
FHNWKITAQVESVRFIPTGVRADSIEI
LVDYKLDIGFPRWQLFFKEVKCNRWEV
LDKINMEWKPGRLTMFAQEFKIVSIEF
FEECPMEHNCDDLSILKRHMTIDMMGI
FCKFQIRVGAPGCNLLCVPCKCEECDI
LKEVQCKFEPRGWDMFDKQVAMKFLGF
LEEININCEDTHLDMLHREISLQNIDF
MRDWRMNFNRKSFNIFEHDAPMNGLQI
LKDGSLRSERRKLEYITQEAKCHQVEM
FREMRCDLDWRDFRMIRIKWAVEYFEL
MDDYDGEFDGGDLQFIRHNLDVQKVRV
FKDAGMTHGVRDVDCLYARRELKDMKL
FHKTPYEKGLRELEYFWHKAGVRQLHF
IQDWPVQITADKLDILQRDLPINCVGI
ISNWKLDFPNSYIRLLWRPMKFPRIDL
LQGCKFPCRRYKINWLDWEARMDSIEM
IKKNKWRCDRSSIRFLDWRVRMAWLDL
LTEMKTREGGRKCEMLARECTCREMDV
FEKTEVEMRCKPIEIFRPTLQYSRLKI
LESYDLTIKETRFTWLRSEVQLQKIHM
FRGKQMKWDDKDLGPFRGKVGIGDFEF
LDTVEVGYSEQEMDPLRNNNQVNGMKM
FDKGEVNLNGGDVSVFHENADLNWLRF
LHKIKISGQNEEFKTLWDNYKREDLSL
LPKLEIKAGDETMKLFSDNWEIPDIKM
LNDRTMSPNCRHFEMIVGSMDEKHIKL
FDGARMELGETRIKCFTLDMGTDTLEL
LSEMKWHIGPRPLDLLEKDFSPHCLEL
LKEIKLGMELWSLNLVYHKIRSDSIEL
CKKCDCGYDRNKLSDIEEEVGIHRIGM
IKKVDCDVNTKEFEVIDENIEMAEFRL
FRNSEMDVACKKFECLEREMGYASFRF
LEKVDLEYKRKNLNLLKEPYDMKVIKI
LDEVEFPPSLDQFTMFGKKMEFPPFRF
FYSWDLEMQEHALEYFFYHARIRKLHI
FEQEGQEVREKTIEWFHNNMALRRMSF
LGNCQANFKKRSVDLLEKEVPLKGIGL
IKDWNCRVEQRKLDILEQDVQSPACTM
FKQPSMGHSKRSVEYVEHKLNCKGCSV
LKSVGVEIEMTKMEMLYRDFNPRIISM
FSTFRVKCPAAKLKILLVEIRMRNLEI
LENFRMDGSVATLKTFLGGFRFEKMEL
IKKFDCKVDHEHCKCLQDDVKMEGCDI
LQQMKWEVKRVHFAVLMTHMRQAKLDM
FKQNGVEMQPSDCPIMYERCPCPRLHM
FNQMRAEPDSTPLTLIVAPMKIAGIEL
LHDYECSWPHDDLGYIDDNAEFSDWKF
IDKMGWECECGEIHWFWDKLEMNKCRL
FSKEQLEIDVKRLDMLCEDANLNKFPI
LNDMQMPWQSNNLDVITHDMNLHGLSF
FNDADFDFGAKPFEMMWQQMEYTPFRI
LYQMEATGEQSTIEYLWQDVEMKGFKL
LHNTSASTDPDQFDGLCYNMDLKDFRL
FDRTECHMQMEKVRFFYNEVDCSHFRI
LDNASIKRDQHDCNMIRRKCEGQDIRI
WHKWRPKVTRGKCQILEQDCHCNVFEF
LRSIDCQIEEKDLELLEDKERIQEMEF
LENINMEYKATRLDMFCQELSGSRLNI
IHEQKAESQRCRLGIFHKDVRPGNFEI
FREQSMQPSDNRLPVFEDDCKVHPIEI
FQSMRAEPTHEHFYQFFSTAKMGKFEF
FPEIKAYMPFNPIKWIHRSLKAEPLDF
LQEWNWEQQWDDIQMIHYKLSLGQLNL
FPRIDFDIHVKALKLMLIKMDIENMKF
FQRMGYTMNCNNLDCIQDKHQVGCFSF
LCKRGFKCHFRPFGFFCRKLEMAYFRL
WRDMQFPCEQKECEVITRRGQCHAIGW
FKKFDADYEATDLSLFDDSCTYDNLSV
LRPVDCKLEKQCMNFLEQDFKLDWIQF
ISKMKVKPETTKIQWLDVQCKMNYVEC
FENTHVDYRDNEIKRFRKTVSVDYCDF
LEEQGVSPRHEKLELLRQEVGVHDLGL
LHSVRHNKKSDDLRDLYKRRTNEKLDL
FTNCSVEKDFGNLRDFVSNVKVEKIEL
LCDHRIPVGCDCLGGFCRQMNLDGMDY
LYKYSADTNTRYFDMLVEKVRMRGFDF
FNELECRIGRGEMYFLYKKLHCEWCHF
FEDKNMEVNHNDLRILRTKLEPTNFTV
CGDVDCSWAERDVDMISKRLDKHECRV
IDDWNAKWREDKFDLLIHEAEFKSFKI
FREIRARCQKVQFPFLWKKLQWNTIDL
IMDLNVGIDPQHFDYIWGDLTCKDLGI
IKETKFPPDSRDLKVLERRVKWQNFDW
MNKVKVDFSPGEIKFIWYNLKVESLTI
LDKSDCKSKGTEFPILNEKFNAWHLRL
FKDPEMGMSCHECDIMWRKGEHRALKL
LQDWELPWKKHTIDIITPGCNAKYLKV
CRECEGTCHMKTLECLNKKIEMKHCRI
INEHRFTWNHDHIRFLRTGWRVDVLDF
IDKLKLNKDSQSLRILRYEFSIGGMEM
FDKYEFSPDSTRLTVLDDDIGCGGFPI
INKMNAHLDTDRMRIFDEDLNAEDLEI
LDDHKVDCKHQNIGHMTSPVKCQRMEF
LDNVEIKPKRTRLEWIEGRWGCKDFSL
IRDYGVKVPNSDIHYIDSRPGLDEVGF
FKKARFDQNWQKLKLIEASCTMEQLDF
FREWKFDCDHQRIGLILNDVRVNEVEI
LTPSKIGQTCSQFDAFCHEASLRGIEF
LPDFKHKFEKEDLNFCYRKLRWRMLEL
LQSMSVYRQRQNIDEIWHNTGIKKLDF
ITSIEVPFQSDPMEMLCSEADIKFLKF
FEGWEFGWKFRAIDLLHGTLQAAIFRF
ISKTTRRMQNKDIPLFTYKAELAQLKL
FERMQWKPQYEQLRIFYDEGQWEDFQF
FQKCKMGCPGDKFPFLECNIHLQQFDI
LSKARIDREYNYFYDLYDKARPPKMEI
LEKGPLETQDKDFQFFRTSCEPRKFTI
FGNRDFAFGQSDIPCLHERIECPKIKF
LRNINQKYDQNRFNFFERDFAMADLPL
MKEMTMQLSPKSVDVLERRLRVQCLEI
LKRPRMQVQKRSLQLIDSSMQMQYLDL
LPRMWCKSKCEPLKFLMETIEVNDLKL
LDKMGVEIHNYKLEAFYHDFGMKNLGF
LENMQFSVKHQRFDLLHPDSQMPNLNL
FCGVDIKYPWNCLEWICWSFEIDECKV
IQQADVELQYRGCDIISKGITMKKLRF
FDRVDMTIRFDNVKLLNMQLKVDWFQL
FDDMKYKADCHPVHCFCRSIRVYTLEI
LEEVKANASGDKWKIIDRSPQLDAFEI
IDEFKCRVNDNKLQFIPNEIHATECEM
LSETKVRWDLGQIDFFPKESKLRRFEL
IKSLRWSVPYTRLSLFDEDIPQADLEI
LADIKFRVAPGKFQVFLHDHTLPEFDL
LCENNVPYHSDKLEFLMRGMKYKQFEF
VHEVRFKVPTGRMGCIHKEMTGECMDI
IGDVGFEFDYKQIDWFFKKVQFSPINL
FSKCDCSWEKKRIEYLDDPCPITPVGF
FKEMKFKFSTKDIGFFNVRITISHINL
IRKIEMDCHPQRINFFDQRCEVKVFKL
MSECEWSCPLNKFEWLNRDYEVKDLRI
LDKHSLQIKDQQLQLLRIRAEVYTIKI
IGSIGWNITPERCRWLGFEWNCEDWGM
FEKWEFTQSEKELDELRQGYQCKKLKF
FRDYGMSVEEHELHVFNQKPERDELQL
IKQVKMNLEISKISLLLPGFRLGWIEI
IRQDKVKLDTQSVEYLEYECKFQCLEF
IDDLDVEMTYSDFDFFRDSTDCGKLEF
MEKCTCDCKRQEFKWMYDKHTLSKFTM
FYETDHECGWTEFRWLMRKLKQDRMTV
FGKVALRWKGESFKLLTAEYSYDEIHI
LEKCERQWDETEWNVLKQKVQESTFRV
IERFDMEQKGRELPYLWEQIEVGECRL
LYQAEVEMQSQECSYIKQRCEIRKIKM
FQDVDARWKGGKLERLYRETQFTSLRI
LWELEGGFKPEDLKYLANKFTFESIKL
FEKPDQSCRCDNFRCFQEKMNRPSMKV
LEKGKYEIEDEKLRILTSDAKMEKFDL
LGNWKLDGSCQDFKWITNDIKTDHIQL
FLDASWEMAVQTITLLFRECRFQNMEL
LGGVKFGWTKETLRVLDDSPKSNPMEI
FVNAKMNHACDTLRYVLNRVKIDKFEF
CHDCRFECRQNNIRGLYHKFKYDRWEL
VHDYSLSFPQRHMERFCHNMDMRDMKL
LTKMDVAKDWNDCECLLDKCDPKYLKM
LQNVDMKFENEEITFLHDRADACAFRF
VESCDLQLKHEEIPFLTDKSELCTLRL
CDKWDFGAREKELGIFKNKFNVPRWSV
FAKVGCDHGLAELGMLINRMDCSHFKL
WGKGDIEKSGPELHWMGQKITAHRLKI
FEKYQWDIKYEGFAMLKEQLEIKKIRI
FEPGEVPIRLKKMDFFYVDMECAGVRI
LEKYEWKMRKTRWDFLRYDHEMKNVKF
LNKLQIDCDGDYIKVLPEHVHPEVFPF
FYDMKLEEQQSRMHYLTRDVKFSKMEL
FRSPKMGYEGDKIDWFESEPKCCSLEV
FREAPFEYQKGNFNYLWRKDRWQKFHF
FDKCEYDQSEGDMSEIKYKYEFQKLKI
IDDCELRMKSQGMDFLRQTWDVRGLRI
FKKHNLSCAYGEIKWIYSKCNLEHLKF
LSDVDHDIGGKWLECFAAKVNCNHFTI
LWNWEMPVHCAYFGFIIGKFDHQGFKI
LGNKEIELGQHYFDFMLAGCRLKRLRL
LDKNDHEKQKKEIEELIEGTQAKRMNL
IWKLGMDCRSRNMEILLENPDLNKLSL
FVKQDSEMGWNKLTWLMQDADLSKLHL
FPSCDAGMQMGQLDYILTPTEKKSIRL
MQDYDWKESKNRFDYMDRNAQWRDMKL
LKNIEAPVDYREYEVLEEKAEGRCVYL
FDEMRMEWPDMEITCLRRDQKASKWEF
FNDFKLAQKHQDLAFLHKQVNVKFLDF
MQDMEFSPSSKDVNILNSKIEMDMMRL
VGKSKCKVRDDEWRILKPRHPHEQLNF
IERAERHASKGDINFLNDKMENNDFRF
IRDPDGHIHHRGMEMLDRKYDMRTFKI
FGKCRYEPKIKKIDWVVTDTTLRHLDI
LDDLKVAVNQAKWTFLHRDFNTPILEF
FKGMGVPLDRPGLDVLQGKIAVRHLRL
LYEQKADAPQDGFPVFMHGHKVYGLEM
IRRDKIPFEYNGIKFLPDGVRAPHIEW
LHNMNVRNPYEGFERFLESHNCNELDL
FKSKRRRWECNQLNVVVPKMKYKPLDL
LETVGLNVKEGDLKIFREKVRYNCVNI
LDGWTIRAKKEKVKYFYCSCSVDHFHC
FEKFNAHCKWEDCKCFRPRWNVDPWTM
IDERNCDCRYDDLKIFRRRASNQGFHF
LDGADCKVKDDEVNVLHPKHEVQECTF
INKLGMRRDCGDFNILHERWGFGRLGI
LESMKYDWKRSNLNDLFYNASGAKVDF
INKNNVKCNHERIKHLTGEMDYADMKL
LDTANIRASKDEFKMLKSKCDHNTVRF
LPREDLETQFDELKLFHDKKRVERVNF
FCNCDIKCATGDVHMLRDKIDASGFRI
IDSANFPPHDQQFNLLRHNIAIHVLSL
IDSMDVGIRWQNMNMLHYDYEVNVVTI
FDQFEFPAQDNEFDMFHESCGFSGLKF
LDDVEMDMGFEDCKFLRMKHDQEGFRM
LYKMPFQPKAEEIRWIFDRMSVTRLSF
IKKVSVKWTHDQIKFLNDRMACDGMPL
MKKQRLQIGRKNCRMFEDDCKWPGLDL
FRKATMKLEREQFKELYEEIKCATIDI
LGNISCKSAKERLKFFEQEFKCQVCEF
FWKIDCKTSERGLRLVYDKCDVDPIKI
LEKHDSQVKACDVGVLHNKIRLQPLRF
LDDLGCQVRTHTVSLLDREVKVARLQI
LHEIHLDQDFNDFEFMWKTVGCKTLSF
LMDIKWTAAHSRLRWFWDDMKPEQFDL
FDNINIEMDQENIKLLHDEVQFDRLAL
IKEPRVAASEAKFYKFYRDWRPPTLDW
LNDVKCKYAGWTLEFLGRSIKLQTIDL
IKSPKASCTKSQLNFLECRARNDCLEF
FYKVKWELPLDRFGFLDNEVRWARIEL
IKNARGTCESRALEFLEGDIKFHSFNL
FRSWTMTLPEDNLKYLQERVKWDKWDI
FKSHRMQGNSNEIRFISTKCRIHHFDF
LRGFRMSIHKNQFRLVYHEARCDTFDF
IAEAKRRIARNRVNHLDKDVPWHHMEL
FNKVKMSRQHGEFKYVGDEIKFEKLDL
LDSISISHEPNNLNWFHDENTIQPLEF
LRDISFNLENQNIKMLDYGCNADGVEM
FRKVSSDPEERKVDRLYSECKLDSISI
FKDWGMNMDEKHFQFLDRDMKSQAMTM
LREFRVNSDCQRLEMLSKDLGNRHLEF
FEDQKFPMKDDPLSMFRRQAPMNRLPF
LEDWKVKWPNSNLNFLNKDVHHHVLDF
FKDMDLPFELSRLELLFANINVKVVNF
FRKCDFDIEPYELQYLRYKPEIGTLKC
LTEVEMQLKPRRLDFLNYDADWGNLEF
LKKMKFEKNNKEFPVIDDKMAVGSLQF
FKRWELEVQCKEWEMFYENVGFSKISL
LNDRDEKAKPDKLHGLYSTCEAHDIKL
LEELEVGWKFPKLQLLNHECHLKKITC
INRVSMECKIENIKFLQDQVKAEMFTI
VEETKCNCKGEDFRIFNYKNRPDALPM
LDEYQCDLNTADLPIIRQNVESPDCNL
FDKWEINGNGPGLSWVIERMSIPRLKM
FHRWQIDWTADDVKMFYEKCECNGVHI
FKKLKMSPQASKFDWFDEDSDCRCIEL
LEEIKIPVRSESVNFMHTELGLDCFSI
FSEFGMRMRLDKLTFLYKDFSIHEVTM
LSSCKFQIGDDQFGMLWSEIKWGELEF
CEDAKAKCDWNTFRRLIRDLNADEFDF
FDPWPMDASPQDLNYFYCRARIKNIDI
LSDIKTGCDCPNFKILAKDAKPEPMDL
FSEVGWNGDAKRLEFFEKDMKVAHFEL
FDEMEMEEQPEDFDLLSTKIDWAWFKL
LHEWKVKFADDELKIINRRPKLQDFQF
LDSVDQGLPDSDLGLINSKLQIGIVRL
LKQCSWEAPCAKFQLLEKEVRGGQFEL
ISKDKLHYTKSKIRFIENDIRAQHFDL
IHRIKVKMTREKITFVEEDFGLSTFDV
IHDHKIAMDPHKLGCLAKEYTLNCFEI
FRNTNMKPNPSQFKHLWVEIKAADFEI
LLDYHMHVAHEKIKHLIREMTVDHLQF
LDNTGMSKSNEAIKDLFEQMDMEDFGI
LDKLDQPCRCRDFRCWYDKYDGDVFKM
LTRCELEGEHNQLQELYENADTSKIKI
FTKTALSVQKENLKWLEEDVNVTGLKF
LHKADPPCDETKFHLLDGELRAEIIDL
FERIEIQCQNQRFDFLKDDWALTNIRI
LDRMDARLKHQYFDMLSTDMTGRWLRF
INKFEVPCPGRSIEMLQYKQDVKILRF
FSSWDIKYDHSNFEFLFWELEFKQFKF
LDGWEAEIHRQGLDMLYPTIESPKLKL
LRNVKTPIENDDLGWLHEKVSYKMVAI
LKQHRGKVDKSSFQIVDYGAKYNEVEW
CKDAEVRCETQAFEIIQKKVQFREVKV
IGETKMRAKREHVNVIYKEAKVDDVDV
LDDLDIPPKDEEFKWLKAHLQFHGISI
LEQAGAEAKFNRLQMVWKEMDFKQLRL
FRDDKVPCDARRFDIFDWEFRIYDFDM
FWDMKLTEQNKRCQYFDREARCDHCEL
FETWRMHCKPTKLKMFSSDPRNDHMDV
FEDVKLEPKEQELRYFRGEHTPEKLQC
FHNPDMRFEKTYFNYLENEVDLGDFHV
FNRFEWKPPVHPINILYYQIEIRTLKF
LNRWKLQCAHGKVNIIHDDMKASRIDL
LNEYRCQVEKRRIDLFWKSLKFYALEL
LEDVRVQATKYRMHYLYYEAKYDDIDI
LEGASLTVKEPDLKWLHGSMEQYDFKI
IQKSRIPPDRDNLKLLEEDMRHDWIDL
LPSMSIRYDENSFKRFFYSVKPEEWEI
FSEMKMPVEASYLKIMWYEIRMDPFDI
LVDMHIGCACRWIEIICHGVKARWFDF
FKEVDFKLKKEKFSVFERDMNCRWHSL
FDEQDVTYTISGFEWFDKSIEVKSIRL
IEDYEWECREHNFEIIWSEAKGRKLNL
IVESKLKIVCQRFPYLLREDKCGDFDM
IQKNRCDYKKCRFIEFWEELRQAKFDF
FRKLPFSFDYNRLPMLEPDFNQCPFQI
FRESRLELESTCISFLCSSTRKGHIEF
LRNWEREFEVKRFEVILEQWSMRKWNF
IENSDVTCRKKNFNCLMNEMTFKCLSF
LDDMNCEFREPDLHYLKKKVHLNKCTY
MHEIKLDIAVGRIPGFHRDVRVERMEI
FEKATVTFKEQDMDYLRDDLNCSEVQM
FEEYSVEMKNKEWSHFRKKYHPSRISI
LNNNDFDIKIDEMNVLLDKMDFGNIKI
FYGCQVDCETNQFDWFWYNFDLKRIKF
FHKAEQHIQHTEIQYFYYKMEVSDLKI
LEKWEMDIEGKKLGCLTEEPDLPTFKY
IHKCDLDISVHDINFLAENFELPVLRI
MNKYGFSMPHTELTWLTNKISVNTIAI
FQNVDLRVKWSTFHCFMNRDEAPDIKL
VTEVTLDVHWKELDFFRRRCYVKPIKF
FDDEPMDMKEPDLPIIRHKIVIEDFAC
MEDWDFGLKAEQLKWLRKNLDQSWCRV
MEDGEFAFRDWEINILRRRGTKAAMKI
FSKMQVELKGKRFDYICTNKDIRKLPI
LHRTKMTLYSGKVDFFEDEIRFRSLEF
LDESDFDDPTRVFEHLAKQWEVKRFKI
FDKKEIEFSETHLDFLKVHVEAHHLRF
LGSATCNLKLREFYYFWAKAEVGSLKF
IYDVPVNWSMKKMECFGKDSKPKCLTL
IGEWRIRCGHTKLDCVYKENGEKEFGM
INEMDYPVNHKTVDIISGEAEFKYMKL
LCPLDISASGWKFPFLCYDSDWTTMKF
CNDCKCKAAWQQLKMFMKSVRVEEMQF
MDEIKFKMRHPHIGWFGSPITFTEIDV
FHDCKFPIDGNNFDCLGNECHFTTFEC
IPEARPGCPHSDVGCIWKQVPFACIDL
LDDKDCQNKWNTFDLLKTRVDWGPIKV
FSKTEAKAKPNHFEYLPSKVELRDVRF
LKECAPDWEDHRLGHFNKEVAWKELGF
LDNCEIKVEYEDFRFFHWKANWDGLRC
FDEQEHDGRQKQLEALKNKINATRLRI
LKECSVNAEEKEFELIWRPAGVHNFNI
FKEWSFNVDRKNLELIEPECRIHGFGC
IKRWQCDHEKGDLNMFNDKLDWTRFKL
FDNWELKCPQRDVEMWRKKFSCHAFRM
LQECQYKMKFDHIRVVFKDLRLDGMEL
FNEINFEMTHGTMGFITNHWKVAKLEF
LEDVPCHAKWTKFEILPGEVACRHLGF
LYDCECAMKYKDLNAFWHNYELNGFTF
LGDFDIRIKKPHMHYFPHRLEFHELKF
LPKVAWQYGPQRIRMFWEDCKGERFPF
IRKYPYGCDCQQIDCLIEQIAYRCFWF
IRKFKWDKEFEEFTGLWDKYKQEAFDF
CSECECKCNHSNIRWFWKKSDMDSIRF
FDKLDADFNWKMLNFLHPEVSMDAIKF
IIKFEISCTMRNLDCIFEKFGVKPLGM
FHECELRCHSGDLNFVENKADVTEVKF
LQSVELKFQKARFGWLDEEISWNSLRL
FHKSGMKPNRNRLGWMYSEIGLGHLTI
LEEMRWGINCAQFKILNRGMKFGSLEI
LEKRDISKTFDDFKIFREKMHTDSMPV
LDDLNVRVNFASLKLLYNESHCQEVDF
LPRSRVDWAPGRFTWVWNEPRAQHFDL
IGKIKLEAQVRGIQYFWEDCSFNKLEF
IDKAQFEVHPTDFRWLNEDFGMDKIPV
LEKFEYPPKHKEFSCIMQKLSNNYLRL
FDERRAPCTDTRWSCFKKELRRTCWDY
LGDPEERVTNPKLGYFTKEVECYDFRL
IKDCRLSLGQKRLSYLDSDFQCRNIQI
LPRWGGDSEFKHLDCIWDHIDAKGLGF
LDNIECSEKDERMKKLNQEQTVEEVKF
FAGLTMRYHTKHFDRLLCEAGMRDISI
LSDPNVRMEHYALDHFCGTAEPRELKM
LEKHQCELTHSDLRWFRNEFEFEKIPM
LSQTKWPIPDENFKWLKGKETLEPIDL
VDKWPFNRKEEEFGMFRYKCPCNCIHM
LDGMQMGIEENSLSIFRMSWEGGNLKL
FNEIEVDIGTNDFDVLNKEIPNGSMSL
IEELRVGMTHWEFNFLRKRFAHGSINV
FTKRQMKEESEKFKRLVDSIGVSDFEL
LDTVQVHPKFEDIKWIRGGPEADSLRL
LDDTNMKCKTNELNLFRHRCEQEGFKI
IKETNFSINSNSLSWFDRKVKCNNINF
FGNQRIHLEKRDLEMFGGQLRMSGFEL
LRNLKCKCNFRTLELIDNNLGWKYCDV
FRECKLPHDGKNLEHLYTNCSMRRIEI
IKECNITAENKEFEMLPRSITKKSIKL
LEDFNVHYRENDFRILHNKGEKENFRL
IEKCGKTCTDKELNFFRDKWPMQHLKL
VDKVKCTIGEERCKYFRGDCDIETIKL
LEECEFQCKGNGFEVIYWSVDIEGFDF
FYDMRMAFHMSECHFFFRKCDHSVIKL
FQDFDPQFTYREFQMLNGKWELHAIRL
LKKDECSQERHECDNCVDKCGCKNFRI
LNNIEVDLGDSRIDCINQNLHVKYVRL
LTKVRFKRKDEQFRWLSWACEWDALTL
LDKHDMPLPTGEMNFLREKFGYRTLSF
FEDDNCPCKEEKWKCMKRDMSADCCPM
LKGTKRNLQCWSFKIMLTRMRMTKFEF
FDKWNLNFKRDDVRWMHESASVQPFGI
LNKVSCSTNFDSLKTLIYRAKFENCDV
LNKMECPIEQHQLGVFADKIQCGSWRI
FKKGDVSWEHRRFECLEDQMQKHALNW
LKDIGCDIKKNTIEFMDHRWGLRHIGL
FDKYEFDVPNTTFHWLRQDSEVEGLKW
CDKCHCHCRTRKFKVLNYECRAATFRL
FESGSFEQRTPTFYYLYFGFKFDRFDF
FEDVQWNCKQQDLKCVTHRFRVGSINL
LSHHDINVGYKSFEAICPNPDLRNFKF
MDKAHFRIDKNRIRFINEELAMEEFGL
ICKMEPPRKPNCINDFCEEWEIANFKF
CGKIDCRYTKTEFPVLREKVDARKIRL
FTKADIDISFSKVDILSEDVSVHSIEL
FEDYEWDIQECDMNFFRDKVESGHCRW
LGDWELSPTVGKLGFFYKNCEFTEFKL
LENRKITLSDDDFKIFKKRPELEPFGM
FTKIDMPFRMEQVRMLCEDIQHEWIRF
VEDGPLAFSDKDLEFLYRKMSYDYLGI
LGDIQVDFPCHKFEMLWDDLHIHHFEI
INEYDADYGERRMDFLEAKFEIKSFKI
LHKLGVKADRKEINICWDKIEMRSCRI
CLRCDCNCYIDQLRLLLEKIENSKCRF
LPKLSMNTDPEHLRFVWERLKHATLDL
LKGVGVNIEMKPFEFLYWEMKDKHFGF
LPQCDVTYGIKDFDFIYNKWPFEKFHF
FEQMEVPHKSNQIGCLHQNLSLKGIKL
IENMSMDWREDDINILRESLETNWLPI
IRRAKLEQRTDKLGPLDDDVQCGTVEL
INDHRVAGNSCRLGLLDRDFRINKLDM
LTDFKARVESENIQILENKASLNDFNM
ISDMAVKEGPNTFNRMLKRHAPPDLGF
LDDIPVEGREPDLNMFRNTWNMQSMHL
FDEMECGPNLGEVPLIRHRMDLKVVKC
IDKQDVTAKGGEVNPLKKKCDFDNFKF
WDKFALDMKRDDFTWLRSRFEFKALKC
FKEHKVNCENRDMECITHRGKWKVCEI
LKGRSLNVESKKLRFFYRDIRWTSVEF
LDRYEYQIRPHRFQILWDDWGINTLHL
FCKIDPSMSIRALDVFIDSWDANPVRF
LRETHWKFDRRKLDIVYGTVKVRTFNL
LRPCRFKIEKKKLQFLDCDAYMPLLGL
FRDVNWEVQHKNFDLLDYNIWVRLFPL
FKEADCDDSKRNFEYVDKGTPAKYLQL
FQDIRFGWQCQNLRCVTHDVNAEAMEF
FNDVRASVEPNRFECFHEEIGANCVDF
IRKVDFGMDRQELKWLDENLNRSPVQF
FTKMHMSMETEEWTFLAERLDPQCFRI
FLKVHMKHPHQTLKHLMDDTRIEDINF
IETMNVSVPETSLPLFRNDADFGVLHM
FDSFKTEMKTKTLKWLYGDSKCDKMEL
LNKLKYRVPKQDINMLDRKCRTPGFEV
LNDRKITYNKNKISFLEEEWRVAMVDW
LREITAECTRNRIPFFDRTVKVNPMQL
IKDVKVPFSEKRFSLVDKDMHLQNFDM
FRGARMGIENQDINVMWTSKKWDSFDF
LDDLPFNLTFDDIRFVYPDADVEKIDL
LCNTNISCQCDNISYLCSDVDYQEFRI
FREIKLGMQMDDWKFFQYKMQKEILDF
VKDGPVSMEKEDLDYITPTCDFKDVPC
LQDLKMDNPPKTWDWIGRSMRARGIQF
FDEAELRGRKAKFNCIWYDQNWKDLKF
LSEVGMPENERRFDRIYKDMTVKPMAI
FSEIEHEFNNYELEMMYRSADIRQFKF
FDDPTIDKKDEEVNYIRRHVKVDKFQC
FDEAPMEHQIEDFHVFRKKMPMEDINM
FPKLDHSWGEDNIGWLRQRCQATNFKM
FYKIDMRPKAEKCKCFTYEVTCQHWKI
FYNASVPFQKRDCDMLYQKCSCPFFHI
FKNINIAPEKKHFELLEQEGSIKDITL
FDKFEMKTREQEWNVFRYKANPQAWPM
MDNQDLSIQNRQMDIIRSKMEYKCVKF
IKNVDSEIESQEIQWFWDKLDVHAMKF
CDKLDPTMRYTELRMIHEKASMEHMQV
FDKFKMDPKHDDIRCLHNHMDVQKVKL
IGDPEVNCSFKDFQVLHHKFGLTKIKF
LYKVQLKLKDQDIRYFRWNYGVNSMKL
LYETDISISQTDLTLFRYKYTFTAIKL
LKQVELKCEECDFNILNERVEMKDMKL
IESWELKYRDNDFHVIHKGINCDEIKL
LEKISMEINSDQLQVFNEKFEVGDIKL
FKNAQFKCSSYKFSVFYDELKLGEVDL
FSDARIKGKNSKLQCFFRDCRLTNFEF
FANWKMRIAMSHFSFMIEDYRLSNFEL
IWEAGCKARYQRITILIKEGGCSDCNI
LFDYSLACAWRNFDCLMRRGKHHCFTV
LMKLGLSRRKNNVDYIYQKLKYRRLGF
LERGSIDMRTDKLRVFHDECDYTSFKW
IENCRIKTTPHKLPYMYQEIEFGHFEF
FMDCKYENGLDYIRYMISKLKCDRLDW
LPDIKLSCQLSDFDFMYHKCKGSKWEF
IKRPHMNFEKTKLTFFEDNFNYDNFSL
IDRAKMQYSHERLSLLDDECQYGDLTI
WHDFGPGMDKRKLELIEREFQCRTMDM
IKECKFTLEIHRINMLYRDMRANPMDC
IDEVPLQCRRTRIEFLDPELRGSPVTM
MREGKFNIEGDDFEVIGKRLKGGCLDL
FWEESCTVPTYKFPIFLRDVRFQILEL
LHEVSCESPKQAFRDLVSGLKFNKLEM
LRGFKMEITECELQVLYASIKYHRFEM
FPEMKAELQPKQWSMFYTECKPTWLDI
VDECRMDVSHHDFDVLNKNIKCHAMEI
LKRCSPKVQKSNLDVIDYEQDMRTWHL
FRKYPADWQFQDFDFMYENIKWGPFDL
LHRLEIGVQRKHVSVLHESFSLTSLNI
LKKAQGNWGPNQLKWFYERMKYEDVEF
FDEWKYKDKHQKIDKLWKQMTTNELDV
LDQANLTVKPDTLPLFHRNWKASPIEW
LTKFEIPWNPTKLNWICMDCPLKNLKF
FDEIDVKPKANKISILNKDLEHSCIKF
IDNFKPQYRHRTISWLGKNLRAEKLDL
LERHKLQWKIEKFRWVYSEARRNPFDF
FDESNIKSKRHRVDYFDKEFTMPDMQL
FDKFPCSIRWKEINFLHDKKDTQKFCL
LDDIPMQITESDFRWLRKKYGFHEVTF
LDEPDVDIRNRDMECLRHTCDKSHIRL
ITKMQIKMKQEDLKYLNARCNVRRFNM
LKKTQAEIDSEKLKFFWENYRVQRIEF
MNDITIRLTATSFKMFFNDMQIEELPF
FKKYRFTWSKGGFKILEQSITMEVIEM
IRNHSLQCDSARIQCLYEEIGDKQLNM
FRKMEMSPDRADIGYFHQKCSAKSVKM
FEKFECGVKSDDYRYMYERWDVPGMKF
FKDVQGKMDKKQFEFICHNVDFHQLRL
LEKIEPNLAYSDFKMLKEKAPIDKIRW
LKEIEATPDESKFARLYKETDNAEWKI
LSNWELPMRASQFDVFSPEFEYKSLKF
LDDSDASISIYKVEFLAREFDLRDIRL
LERPDQDIKDNKLKVFFDEINFSKLRL
FQEVKWNWRLDSIHYLFSKSDVKDLKL
FDDKEVPWSEEDVRMLTHKLNKDNIRF
FEDCRENKKDSGVGFLRRPIEIHTFRI
LDPTDFAAPEQHLEIIRQKWEIKCIKL
LNTETIDLGQKELEMLKEKQQMRHISL
LEELKHPFKDQEIPLLKKNHNITRMQV
FTNQDMSPHEKKLEWMDGQISVRTLKI
FTKMDYGVNMNDIPWFAQRCQLQALKF
IKDAKQQFSRHKIDWLYRELCCKACSL
FRDHKWPCENKKFNLLDNTINQDMIEL
LGDMKVGAKIHTVDCFYRDIKSDCMEF
FHEGKCDYPMASFAMVFRELKWGDCEL
LGECKGRWRPASFEYFHKNLKFRTLEL
MDKGKVERGGDNIPMMRETHKIAKIEL
FGEFKVSQPDGHFNFFSTDMKCRPVEF
FGKCTQRCARNDIKYIDEKLKSEPITI
FTKMPAQFNANEFKVLHMRFGQNKLGF
LPSREIGATPCDMEILWRRVDTKDLKL
IRDMDTQVDDPRFGMLQSDHEMRNIRL
FPPVSIKMDIERLDMLWWGFERKELQM
LYEMDQPQGSKDLECFLRGIGRKCLRL
LEKAEIDIGEPTFQLFGQDMDFGKWKV
FDGIEVKFKEHEIDFIHGRVACNMLKC
LGDIRLGVHCYQLEFVCRNVNQHGFDV
LESTPASFRDDDFKWIRQGQDTSGFNL
FRSEKQDREDAEFGNLRGKKGGPNCGF
FCKMEIKCCCEMVKHFWYPLEQEDLSM
FPEVRLDWACDSLNIMMKDGKCDHLDL
LNKGKVEFTPEPFYLIFQDSKWPRIDF
LRETKIPIDFGHFEFLMKSMGVPSLDM
IGEYNVPWSYKRLQFFYKEIKVDWIDI
LKELKHPGEHNELGCIPKKMRIRRIEI
LCQWHFEMGWDDMKLLNTKIKWEWLEL
LERAGWGKQCEDIKCFSDSESVESVGF
MHNFTMTVHGDKLKLFDRNFTVDMLQL
INKAQCEFNMQAIPYLAPNVEIKRIKL
LDDCRMKWHDCNLRMFHHTQTLEQIDL
LSDLSADEPHYKFCHFFNDTRVQNLDF
ISEMNMSSSPNALKWLVNKVKLDHFEL
LRRVRIGTGSEQIKHIWENVRRSNVEI
FCDYRFKCQCRDFDIWWKDWGMNEMDM
FGESRAKMKTEKMNQLVKEVKHNTIEV
LQEPTVTWEWDKFKHLFKDCNMQDWEF
FDECECEVKSDRIKILHKNIKCEKCTW
CRSWECECQHRKFSMCYTEMGWGRIDF
IRDRRIAPEKDHLNFLDSNVSFAQFDF
LGKMKLKVGRHNIKIIGYKCKCTNLEL
LNKRECHQGCRDIPIFYEKHEWACFKF
LRRISVEQNNRDIEELMENCDVKRLSF
LQDKRVKGSDDPLRTFRRSHKKQELEF
LRGIRVNAERYEISTFYPKINGSEMDL
LNDWDLNAPIYEFQILYKKAEVQEFKL
LESITIEVREPEFWLFRDKFEEDRWPF
LDELEVGPRHRDMELFKDRWEMEQVRL
FRDIGNGAEERDIEILGRRLGRKQINL
FRKSRMSREIKELEWLAFKAKFKKFPL
ICEMGTSLASHQLDILNREMSQRRIGL
VEEMEFKFTCRFLDCLCKKIELRNIKF
MNDLDMGLNDPELDWLRDRMHCSAIHF
VDKITADAKISDMDVFNNKLPIKKVAF
FCNYEFPMTSSEFPVMCKKFDWGQLKF
FDEMGMKEKVTQLRRLMSRKGSEEFSL
IMDIHCQLEHRKIDFVWEEVKCQHIDL
LNKIEYSVDYHDMDMFKDPPEFATVKL
LNQLKIQWGGDKFDLLQPEMRPRCMDW
IEDMGFKVDVRRIEWIYKELPMREFPL
FTESKPRFQRERFTCLEKEMSHQCLEL
LRDMSYHWGCPELECFCRSATVKHFNF
ITEMKTKIRTPRITMLDKDCKLHTVDV
FHNMKAGFEKERLKWFDQDISVHQMDL
IRDMKLQCRNNNLEWLEFSLAFKCLGL
FHDFSFRCSMAELSFFYRKCPCGTFPF
WEKDGMKRRHADIGDLREKMTMSKFPW
CRDVDTSCPCTEIECWHKKMAIKPLHI
LHEYRWQLRVDNFQVIYKSIRMQPIDL
LRDAKITVRNDSFKSLTRRMKMNKLEI
FYKVRMKCECKSFECFQMKVKIKAIEF
LWDCKYGLKRSKVSILEKEMSCCMLEI
ISKGDLGLSPDEMKCFWEKYDLPHFRM
LEDMRFRPHDDKFKILAPEMGADDFTF
LAEMNCKLNGQELPYLNNRMEIGKFRF
LQNFNKDIQDQDFEFFNSSMRMSKLDF
FREQKFGFNVHKFNCIEYGMKHTGIDL
MKNMPGELEKKKMPMLEDEFDVASIRM
LNEPKLQCKDEKLPIINKNCKIDGLDF
LWDWRAELPFEDLRMLISRTEVESVEF
FEDDDLGCRYGPIECIRGEMPWKCVKL
FDKPEIKATMGGIELWHTSFEITELKF
FHKYDYGVDNEQIRILTEGWGKECWRF
LNKLECHLDHTDFQWIHDKKNHHTIKL
VERMQWNCSDERIRCIYDDAELRCIKL
IKQISFKIAKHGLEHIYRGMDFRQIKL
LGEMKINMKMREFKLFTRRVKAEAWDL
LDEYRAQYNIEPLGLVYKQLGFGDFDF
LSDIKVQQSGAGLNLFTKDIKLKPIDL
LPDCKCAENDNPFSRIFQNVKYDDVDF
IKDCKFEMDNKRLDGITKPYKGRKIEL
LEDCGFQLKGTKINVFYGEVDIKPMRI
LNDAEVNVGVSDVDCLTRKADVSQMRF
LGDLEVPWRDNDMRCFRKKYHFPYMPL
LHEMGVTCCKRDLDWLSKRAHIRRLKL
FCKMGWEMTHDELNFFCVKFDTHRFGL
LAPREVGVGHPEIQHLWQRVQIEDINF
IDEITMEHQKSDLGDLYKKCRTDRFPM
LHKAPFGGHCGKCHMIIEECPCQPLSF
LYNIKISVQKESVKWLDPTARWDYIEF
IDKPKCQKNTEDITELYSNMKCDRIDL
LSNGDITVETNDISWMTDRFDFSGLKF
MDDIGMSITERNCDMLRDRCNFKRFTC
LDKLEMNIKDRHLNHFHIKKDINHIRV
FNEMEIDVNEATLSMLPKQIECERLRF
FREANMNINARRLSALHRQFKLSGINF
LDRPGKQKKNDEIRFLRDKKAASNFGM
FDDSGARSNTNELRFLRKKVAATEFKI
LEKTEAPLKCDEMKCIRDKFGVEDLTL
FMEMHMNLRLEKIKYVLRESKDENIEL
LDKFRHDCQDYRLNLITGEMRVEYIDF
LERQNIHHDVDDINILREKIPVNQLGI
LDSSTWEGNGQELKCVRGQATIENMDF
LEQGAWQCRDDDWHCMRPKFELRGVSL
ISKLQVDIPTYDFEILSEDIDQNKMNF
FAKIDFSNGSEKIRSLWEEWEIYHFRI
LDSAAVPQKDRDLRCLRNRCDVDMLSF
LSKYEVDVKFKRFDYLHGSMDVPRWKI
FKKLKFEWTEGKLRLFNQNAKVDQMDV
FAKIQLEWPIHNMRLFDDKFKFEKLDL
FDGPKVDCAHTEMNELHKKFKAENFDI
ISKFQLEASQNDVDIMYQRCDVRSFKF
IENVEVNCKCDKMNCIYNNIRQQCVEL
LSKMELQCKDQQFGHFHEDANLHSLSF
LEGVENELHHTNFELFRSQYDCKPIRF
LAKAEHNITCEWFRILCWKMNYDTLEF
FDRWELEMRMGELKFMMAKIKMRKLNL
LRNMSAATEQQEFRWLYDKSHIYPVTF
LHKCDQHSDDDDIPLLREKHEGQNFKW
LKKLNWQLEDSPFDCLYWKIQWKCLRI
LSDRKIKTPREKFRLFEHDCSMDAWDI
LDDVSVDCRKERIPIFNKGVKMNWFEF
LHKAKLTYNHDGLRHLCGSIAWEKIDL
VEDCDIDFKHSNFDFISSDCDLEPLNL
FKKPKCSWDCQRMGCISEDMRPKCCNF
IEETDFDYGYRELPMFKRNMAFHHIKL
LSEPNFKNRTGKLGTLERPQRITDFDW
FRSHHGRIEKQRMQVLEGEISVRPFGL
IKRMRVDKRKAEFHYFNDRCGIDKLDL
LRRIKLEFHHSRMTFLDEDCSWKMFTM
MENWGMRFKAPRLRLLREEMQEDTWPM
FNKVSCGSQMEGLRLIMEGANMDTLNF
FEKDNFGQRCDKLKIIHEDAGLDTFQL
INKISVDMKATNLGIFADDVDLSRMNV
FGKMEWPCNGGNFNWFSDQLRVEMLQF
VQDCNMDCPEGKVHILNNEINLHTLDI
FDKAKSDLPSDHIRMFREPAPCEKCDF
IDDRTMKKHHKDIQNLRKRMKIQQINW
LRNPKINYETTGFHCLMMDMKLHKLEF
IEKCQLQLKNRKLDQFSYDMTCRRIKF
LKRGGITLQPERFKFFYEEFQFENFTL
LERYEVTYNSKDFKILRDKMQSQDLRF
LQSCELSWRLKEMEIFYDKPDVRQIKW
VDECHANIKCPWLEVLCKKMNGKGMDL
IGKFDLEAGNQDFGLMWNKMPLKTFRF
LSNIDFGMNSADISMFHNKMEKKAFKF
LDDGEFKIRFKDLNIIRHNWQHDGVKM
FPDVEVSARETGFDYCHNAIELKGFKF
IDKMPMKNRRTRVNYIDGDIPVKDVPM
LDKVDCSLDEQEFSVFREKWTLGHVYL
LREMDVEMEHEDLSFINRNFDEDPIQL
LKEYRCQIQYEELNILHRKYPLKDLDL
FQSREVNVQDGEFDCLKAKQEMAGWRL
FCDMNLHMKTERLRHLCAQMNVDWLHF
FKKPSVEADDNNIPCLGDSVPVAKIGL
LRKMNADWDMRELKVLHENLAWNKYGL
LADARFKVKYSRFNICFREQNINEMDV
LKDTKMKNQPCALEWIFRSCKYKDIDI
LIDFGIRAPQQNFKWFYNTVGAEEFNL
FAKFGLGCPGPYFDCLMEDQSLKDFGI
CKKPRCKCANRHIEWIEASIKLKVIDL
FGKIKCQFPYDALSIIRDDWSVSMLDL
FEKMSMNMEEEDIHYFRQKWEFTEVKF
FKDDQNQLSERELDLFKKRQDLKWLRF
FRDCEFAQRPKKLEVFESEVSLDCLHL
LNKVDMPCNHNHLRCLAEELNLDNWTF
LEKVGMGFKKSEIYELHDNAGCKRIGL
LTSLKKNMPCMKLEFICQDLKSKGIDF
FEDHGCEIRSSRFPLLEREPKTGPCDL
IEETKMDLESDYFHCLSYPPNLTCIDL
LERPEFGPNYYDIQYFFDKVEAKAFKF
IEDIEADMRPKELSCIRKKISFCRVKM
LKGTEMPIDCERVDCLDMDVDRKHYKF
FKDAKVEMTMQHFEIVYKDITMKILNF
FKRFSMSCSYRRLEMLQQDKQCRHLKL
FDDNEFQFARYGIELLHEGFESKTLKW
FDEPDFTCHCHSITCVFKDIDADGVRL
LDESKRGPNHNELKFFWKSAKANSIEF
LDDHRRGLNPDEFKILKRKMGTEGLDL
FEKMKCGGSQTDMRGFIEKYSCEACDI
FHKTTMKSGGDKLKTLCLKGKMDELDF
IPNIRCKVEATTFRVIYTNMNFEECPL
FRQKPMKMEWHEFRVFHTRAKMDECEL
LRRCNFSIERQTINLIEDQCPMTQLSC
LRSWAVNFDKRSIDFFECDQSKKAINI
LKKYKIGMKWTHFSWFETEMKESPVEI
IGDYDLPIEHKGFECFYGPWSSRCFRM
FKDCGVHCQHNRLHCLERELDQNSLQV
FRPAKFKMGNQDINFLDSKPNFAGFEL
FGEHDWKFGTENLSIIGRQVAIDDMDL
IGDVGFKRDHQHLNTLMKQYRLQQLGF
LAEVKMEHKKTPIQYLTANMKLRKFDI
LRNSNVETDAQYMKDFIPKWRIPRIDL
ISNLKIPVHIHPFHLIWNNWDFTYLKL
FHEADFKYCDNKFTKLWTDLSAQDFRI
IDDIKMDLDRPPIPILHSKLKVNGLEL
FDEQDMNWRFDKLEWLAKEVDLGELDF
IKDCSMHIEAKKLEMLDNEMKDSCFTL
FGSMDKRYSAKGLHILVHDMDIQDLRF
LTKCEWQTDRSTFNVWDDKCEFTRMKC
LAKCDWKMNSDDIKTLIAKFELEGVKF
IHKWGFRTDREKLKTLDDHMSIEEIAC
LPEMKNEVGMDEFRVMCNKDKPERWEF
FNEGKANCGHEQFRCVDHRQQFTGLEF
LKECKISMGPPHINWFDRQLTLPCIEL
FDSWRMDHKASIMHILVRSFKQDRFEI
LSKIPVRIQTQDFKFMYCKVELDWFKL
CSKCKCQCEATRFDFLNEEIHPHFFDL
FASMKVRKGCDTLQYMCNNLKYTGLEL
LRNIKASVGIPGIHLLLGHLKWHLFEL
IDKVDCAPRNDCLHELYGGVEFDRLRL
INRTEMDVPRQEFEYLGEQVEVRNMRI
LDRAGLGNNDEELRTFRDKQDVDPMKC
LDKMKGKQKVSQITFIGHKVKLTHFEL
FEPVELEFKQGDLSFFRSSVKCWNLSF
FERCEMNHQEDNLDIIREQGKIHGFNI
LDNCEIDIRNKKLEYLDWSWGVTYLRF
FDNYELQPRRKNIEMLHKQWPVRRLRI
LPRREVPAETQGFECIMASFNVRSLKI
LQPAEFSHTESQCDMLKPSMDMKPIKW
LYRGEVGMQVNDVHVIIDKLDRGPFRL
IEGMQMQVTYKNCRFLRGQMDCNRLRL
LKEVRLNTDNQDIHLFENKFQADQLPL
LDDVDHNAGCYELEILIEQFEQDQFRF
IEKAEWTAHENAMNVFKVTMDMRNFKI
FEKADMPKKAHEVDGIREPPEQRPLRI
LKEMKQSFHKEQFNVLERHCSLEQFDF
FGECKYQEGLSRLNILGRDVSMKFVEI
IEEFTCNWRSQNFNVIARDYEWGPCHL
VGDYDWRFKTNGFDMLGKGIEHKEMRI
FYDLEYEVGHREFEWLMGKEDKSNIKV
LQKHEVPLRHKRFEFLQWDLEMNKFKI
LHRADIPRQENDFKLLRERNEFKMVKF
FYEFDKQHRADKFHRLFKDPEWHEIKF
LDRCDYRYSDTKITHLNDQVQSAEVKC
LCDVKIRQHMEALRAFWPKISIEDISL
LRNCRVKKNAQPMKYFGNGFNWEDVEV
VNKYKICWDKQYLRWLDESAKIECVEM
FDKMGIDFKQQRFSLIPEQVNTERFDI
LDGMEVEIPEEDIDVLRTRFHYNKVPF
FDEVEWDCRNADLEMLHSKEDMKPMRV
INEAECHTDGSDWGLLDKNAEPACLKL
MDKIKCNKESSDISMLHDRAELDALQL
FPKMTFTLEPTKLEWIWYEVRVQVFEF
LKEKDMKWPPRSLEWLCTEVSVKDFKF
IREANVSEQRNPFEYFHRKFEVRKFKL
LRKRTLNMDNSEIGCLYERLNINCFGM
ITDQRFRYNMNRLKQLVRECAMDEFDI
FYDWKFPIHMTNCSILWRQCRCPYLDF
IHEIKIEFDYAAVGFFSKDMSVNKLEW
LTECKVQMGSKNFSIINKNCNFDRLDV
FQEYRMSCGVHHLHCLTRNVKMEQFEL
FSKMKMSTNLAEFKMFCDKFQGAYIRF
LGSMTPRFGEKELDWIRSKMQKRELRL
FENCPIGYRNKDCKFIRSKHSCEACGI
FSRCNVGMQEGDVSYFKHKAEWGNIKV
VNKPSCNLHQNEVQCLSERLDLRPLKF
LGNFEVDIHAHPIESFIQQIPVNKLRF
ISEPEVDWAEQEIEMFKHDIRAKRFEF
FDEAKIKFKDQRLSWFYKDCKLEDFQI
IPEPEMNYKHKKVGFLDKDVRFHQIDF
LDKVDSKLQYDEMNIFKYKKDACPFKM
MDDSEMGDKDQPFDSFKRQMQFKGIKL
LEKMEYGTECKDFPFVFDKFECMSIRL
FDKGNIDLRQHDIKVIRETANIECVRF
LDQYGLNIRPDDLSYIRESVPYAPFQL
CARCEITCTYDEVKICHNKLEYYALKI
LNRANSNAEQYDLDALREKIETKGVRL
LEDIDMDTTEDDINVMRRRQGCPNLKF
LRKNNAHGDNKNLKLLNEKYDLQDFKF
LGRQDWEMKENDIHYLGQKLTIDRMSF
FREINAPWPCEELKCLWKKSSVACIKL
LDRKNFTFRTNEFRCLRSKINPQGLPF
LHRITCSVRDNKITILHDEAKIKALAF
INKPNLGVKKDTIHIFDESLPCEVVTW
FEQAEIQPKDDGMNYIHNNIDQKELRI
LEDVTIGAKQHPLRFLKRHHDADAIGI
FKKFEKKVSSPHIHVLYEPCGIEDVRF
IGKCDMDADTKGFPFLLAKWNITRFRF
FPNGDITYKVRSFEFFGSDAEFKNFRI
LNEADIQVDCNGLSVICKEHRLNTIEF
LPKVGIKWGNEKMSIIEDEMYLEEIDI
IKKLNINMQGHRLRCFQEDVHLDCMPM
CKKIRLNCDDDELRYLNEDIDWPQMDW
IKEHAITCDRKQLDCLEPGIQMRAIKF
LRDTHMEADAQHCPLIDKTCRPARFEV
LEDLRHPATGSRVRIFHKEGRFDMIEI
LEQRDVELPWTEMDFIRYDCRLGRIEF
LDDMEIGVQKRDITFIYSSMDCQSMRF
FDKCHYGSKEEEMKILKRKWDKDYFGV
FQQVKLAWQAGRFGYLNGECKFTDFEI
LEKVEAEKKYPNFTYFRERVTFTKLRI
FDKFDIKWKFQSMPMLCEKFDSHQFKL
FTKIDMNCTSKTMTCLAWSLNFRCMRL
LQRYSFTCNIRDIEVFCDRIDPKMMKL
LDDPGWEKSRKDMEFLDKRWAHHKFGF
LHDLRMNLDIGNFDLLHMDIHCTQMEF
FDKVRHKFSVETLRIFLPSHKANEMEL
ITKINISYDYDKFKFLREQLSLDLIGF
IDKCEFELRGGGLKVLRQKVSQEKCGL
IDKLQFEFRQSEFQIMRDKIACNWCGI
MNKASCDRDNEELDMIREKWQPRCFKF
CERISCDCQPTRIECLMEDMALRTMAI
IADLRWKAPINNFEHILRDARLKDVDI
LGDFKLKCGVKSISWIGGDANFECLEI
LAEQDWKVPKKKMNLFTKQISWNWLRF
LRNCNIKCPQGRFSLIDCEFGYTYLDL
LQPAKADVNQDRFSYFEGEQNINHIDW
LWELRCGIKKEKFAFIYVELRHTMCEL
LNRIEHGGTTPKCGWFDEEGECSEFKI
FPKADMKRTMNPFDVFCYPVDMKGFRF
FNDCKWETDPKWLEQLWRQWHLQKVDL
LASWRAPVAPEPIKWVNSNAKVEKFDF
LTKVNWRPDKNKITMFNENVKWGPFNL
LDKCEFNCNFHSFEVLSENLDAQSFRI
LDDVDCKIRPEDITIIRNRSGCAELNV
LEPQEINIRTDDVRIINSKMGTPVLTF
FHKWSCHHQHESVKGIYNKVDVGNLRI
ITKWECGCSMKYVEWIIYKTECKGCQM
MGQIKCRFQKGNLEWFDNDVQCKDCDF
FYDWRIGVEKKKLEAFDNDWKWNNMEV
LHNLRAHCDWRELEFVFQQVKLKRLDL
LTDCNLKCDGNRLEILFKDPKSKEYEC
LGEMRIHVGWVPFGALWKQQEWGDFEF
FSEAPCKEPERTFHRLQKHGAHHECKL
FSDASFEEDPKYLDRFWHRWEIKQLEF
IPEEDLDMGENDLNMLTRDFDCTGLKL
INRMRVSWEWPNIDLFQDECDWRCIKL
IQDWEIEWSKSALDVFYRGVTFKWFRL
VWDPKIQCPVEGWRTILANMKADDVEL
LRDIRMNPCKSKLKLIEHQFKWSQIDF
IWKLRCKFTADNCRMCMQNAKCDECEV
FRKYDIQPEAPDIRCIYPKWQITPIRF
LRDWACQCEEARLGWIYKEVARSYLGF
FEGVELKVSTRCLELFSMDTELKEVKL
FEEPEMHQKDKNLDMIRNHQTVNCLKF
LEQAELRCEGGEIPVFKNKFSAKDFKF
ISEPQMSIEGRALDCLIKTFRAHCIEI
FKQQDITVQWKELECLENSVQVKQVNL
LQRSDFRVPDDEFNCFRDNAEMSCMKL
LRERGFKIDATEIKICYTRWKVEEMGL
LDEMDVGYRDQSLHLMYTKFSCHGFKL
IEQHEVQLNMRSMEWFWNRLDVKCFKL
IDNLDKKIAPNTWRILHTKFDLEEVKV
FPPQDFTVRIRDLDVFHMRFEISPLRI
LEKTDVHCKPPEIKCLKPQFDPQDFKI
LPKAEPEVGQPEWDFIRPRWTPKKLKM
LNECRFEVNHSPLSFFPHTCPFQKMEC
LDEGQAKFKAEELPLLHSRVDQYDLRL
IHECTVPDNESSLQKFYKQFDVNELKM
LKNPQAKCPEAKIEVIDGSCEFKDFKF
LKKPKFGLEQKKVEVFEQECRVTGICF
LTDSQVRMEKKNFDIFNRDFEHKCFKL
LKKMECEPGKKNLTFLEDKFHLELIHL
FRNANCNFETGDVSMLDRKWNIDPIGF
LGDVKVQLKHGSLTWICKNPPVNKLEF
FPKMKFEFEYNGLRYMCPECKCDRLEM
FQEIRWTLDLPNFNILTKECKMAEMEL
LRGMEPELHSNKCEVLETSCNYKSMRF
FQEAGLNWSHNRFEFIDDEPAIKCIGI
LQDAQYPNKDPRLNRLYHEFKYGTFEV
FENKDFTVRGDSLKFFSQSLEMYPFKF
LEGFDMPIRVTDLDFIHIKMEVGKMKF
IDNAQATVEGSEFTFLRPKMQADRFRF
FCDTDIEHNPRDLDWLCAQMAIRFVKI
FNKLGIDHSPKDFDMFHYEIGMTTLPL
IDNSKLKAKFERFHQLVREANVEDFEV
FDNCEWDINEKAFNVFTQSMEYTKMKM
FRESDIREDEHKLGHIIYDVEVAQIKL
LDPVDYRTKYARFDFLRWHCEARDMKV
FCDAGGKAPCKHFEKLCRPKDMREFNV
FDSARVELKSKKFTWLRNDVKMANIEL
FNNMKFEYPWSDLGLLGGEFRKDAFEL
LDEMSWNCRNRDIELLYKKADMRAIPF
CNDAKCSCRKENWKCFQKKCKFEWLYM
LRSVEVNQNGNDFQMITGKLDARQLRF
LRKQEYSQDRKDLELINHKCKLKELRI
FHDIEADWPDPTLDFFTDPFDIHKLKF
IHKMTVDGKFNNLNFLSEKPRVDHVEI
ISKEELEMQMCEMCLLFEKFSCHKLNL
LDKYNYECKTDEMSCFKDKLNMGCFSF
VKKIPRDPDNRDLEWIHEKYEIDHLGL
MSKGKWSKRKRSLREISERPNHEKLDL
IEKVKIRRSMENFKVVHDSMACQWIQL
LDDFYMEVQCECIRVFCYEFRVEGLDF
LGDLSFDLEENTLDILIDNCNFGNLDF
LKDPDHEIESSEFDFLEKKMEWCHVKF
FREMALRADKQSLPILEDDWPAEDLAF
IRKLEPSCDWGDFNMLWERCQTPSLKI
LERAEVKVSRHKVHILHDPVDIHCIKF
IDDQTIPGNGQKLGCLYSDVRWPCMEI
LDKDKPDCKQEDFRILHDSVHCDGIEY
LKNMGVEWDKKNLALLDKSPRIKKINF
LRDRNARPDDKELPALDRKWPPKDWSL
FTDVEVGWSEREFEYLTNKVSHEDVNV
FEEAGIETGEKELEYLKHKKEMQKWQF
LHKVEKDMSTREIGMVHSRMDLKHFRI
LSDVKYELQENNLQWFNRHIKWHKCDI
FWNFTVDVCCNEMQCFCQKIKHDRFDI
LHKNKMNAKTEDWKLMNDRCTPQQFDL
FSKGDHKLEKDKLGYLDDEFTEADLPL
LDEEKGKCSCERLRILYKTVPANEFQF
LEDCEAPVSDEKFELFRGEHNWHAFGW
LKNHNIDWECTRMDFLENEIKQQVIDI
ICKMKMGSPCDGLRTLCQNQKQEKMDI
LQKMNFNCAYQEFNFIHDKMGVQEIPF
LTEADFKATRKYWEWMTSGCETKEIKF
CDDCDLELRAQYLEICFNKRDVQRIRC
CNDRECKCHRKYIECVRKTVERKCLKL
IEDQSLDFTEHDLKYLKNRMGCNRCDI
IANFEIGENHQHMKRLCESMNYEEIQF
FCQDEAKLPRWRITYLLRDVDLNDFRL
LAGFDQKLSCRHFQILGPNCDLREVRW
LHRVEIEVHDREFAWFHERLQTAELRI
VKDLDVGVDPNELSCIYHRCELPGLYL
LTKLAVHQGVEDFKWMVETVKMDCFDL
VDKVKYELAETEFPWLREKFAQNHWAV
FEKMKMTHNFGEYRLFKPKKEMDAFSL
LCQMSLDWKQEHFKFLCADYDTDWVNL
IKKLETKLERQHFGFLEDSFEIAEWRI
IDKANFDVSGQKIPWLEEDMPYDHWPI
FGDYNMSFDKRPFECLGRQYRVNCLDL
LGDARVTARTTRIQIFTKDMRCKAMEV
LNSAQVEMSQRCLSLLYADFKLDSLDI
LKQVHVGYEYKKLEDIFYNWPMRRLRF
INSVELGIPEEDWESLHPRCDFKSIRI
LHDHRINLSGKHIQIFGRDYNMEELDW
IDNVKVKTKREKFKVIQKNTNCDQVQM
IEEQHCNWREDPFKWFKRDMQIEKCTF
FSEWKIDVSWTKVKMFSRSFKIDPFDL
FNGCRASVSKGKFKIFDQEMYVPSFEF
LRRPGITIETTRWEWLDSECGRRPIGC
LKECRVRMEKKKMSILQREMRGRFVQL
FDKMENPIRGRDLEVVWEKADSKSIKI
LSKVQFQWSMTDLPLMFDKVEFDVLKF
LYDTSLKVGFRRLEIIYNDADVPEWRL
FHEACFECDNKKLEMIYDEVPYRHLGL
LENAECKLNHEEIKYLKNDVDMSGCRL
LTQCEIKVTVHDVSMMHCRAGMTEMKC
MDKVDMQYKGPNMRVFREDMPCQELRF
LDEGDLDGHYKKMEHLHSDQELPGIKF
LSKCRFEVNREDMKWFRIRFNTEMVKM
FKGWRMGHQQDRFSRFLPDIKMQRLEF
LNQVRMKMRRDRLRCLEEDIAGDGCEV
FKKMGCNASKNHITFLEEPPKMSHLDL
VQKLGFKYSSNKISFLYDECEMSGMKL
IEEVEVQVQCHGFECICKKHNMKIIHF
LRDLKLKWEEKSLAVFYSNMRVSWIEI
LWKVKIRLNEQDFKMLHEKYSMTDMGL
LVTLDMGIRFRVWDMIIGRFECNACKM
LDECDHKIKSHNIHLLMKDASAPSIRL
LSGVRCKKSTSNFNYFTCDVRLNQLEL
INDVRLEAEGKDITALYHKQNCGNVDF
FEDFKITPTDENIRWIRTDMRFDVLDF
IEQQGFGLNWDNLKILCEDRHLEPLDL
INKFDSKCKGQRFGMIAYEVDMTPLRL
IRGLKLQLSCFKFNFFIGEQRWNKLDL
CDEMPCKWRDREIHFVRRRCEFAELSW
IDEQSCPFQPDNFEWFYSDCSWTHLEL
MRNMQVGLDCNSLTCFTEEAQVDCISL
LGKMEWRVNMYGLGWILHKIDCSDFKL
IEKVELKWKYPKVPYLEEETDASNFKV
VDKLGSGMKEGRLAILREDIPPSMMGM
LWKIPFKLPMDDFRLLIDKINAPPLKF
FEGPELRWRAEYCGWIRGECDWKPIKL
LPKYRVRPTPNYLTWVWYEVHVETIEI
FRRCRIGFDNRAFPLFTGQCRYGQMEC
FRGQKFSWNHHHIKWFDNQISADRIEL
LMNVNIKIPCDSLHCLWSRLNLGEISI
FRDVRQRAERSKLKVFEHDANPNDMEM
LKNVEMPAQTNDFDLLDPRVDMRNFNF
INKFKVDCECPRIRGFCQERKQGKVEF
FKDCKMNGDHKKLNCIMNELQADHLNF
FDKHTIGGKNDNVRGLYEEVSLNGLHI
LGKYRIECPDPNIPHLRCEVEGSSFDI
FPQVTAEWRFHDCHLLHRRVDCDKMRI
FRGCNLRPEMSRLGLVYGQYRGGELDF
LSKMQLSPSCGSFECLLESVPMRDFKF
FEKYRMKGSRRCLKTLWRTFKLGELDF
FSDTRHKIEHPDLNMFETHATIEDLEI
FAELKGDPGEESLQHLLREVSVNNLTL
FTKVEMEGDNNDIGTFHFKHDLDKLKM
FDKVNCNIKQEEVRFFRQSFKIGRINM
LDKVEHHCREDNLNFVKNHAEHTHIKI
ISKWQIPCERQDLKYLCNKINVEEVNF
FRDFRCKQDVCKVSMFDKEIRCSNMDM
FGKMRMHHGLERLRMFCYNISKDWFEL
FKPYKMEANMGGIRMLPHDLRADHLDF
FRDARIQLENCNIGLIERKARCDGFEI
CDDCSIQCDRHKIQWFYREWKAPELDW
LKNGEVQMQNSRLEMIEAEMKVRKLNF
LANIEFGANMRKMDIIIYEFNVKCIGL
VNKCEVPVQPEKFPYLYQDCKFKNLTF
IDEVNCKFNCPHLGCIPKDFEADEVEI
FGDQNCRMSHDRVTYLETDADAQEFKI
LCKRDLEFCIQNFGLFAEHPDIGRLKF
LEKHNCDSRQEEIRFFKETTAFDKIQM
LNDWKLRPKRQSLDILSRNCEVDELKL
FDKMPIQIQFEKLRIFCPEIAVELFAF
FPDHRCAWQMENFRFFYSSMKSEVLEL
FDNMQWRCKSSYFGFIRKECRCDHFDL
LYRCEQEMGGDPLRIIWEGLEADWVKF
VGNVGCPFGSKTIQVFSDEISLQWFDF
FDKSQCQHKKEPIKMFRENAEAARFKV
FTEAQMELNNKGIEFLEQELKLKSMDL
IKEMRLSVDGQNITILGTDASLDPFEL
FGEPKMELRMARIQILYVEIKINRIDF
LTEYKWKNSHAHIPTFHRDFKFGEMQF
IDNRKFDVNQPECKVLTNTVRCEGCDL
LEECPIDVCGGEMDWLKREFEINTLPL
ISDKRFKCDKRHFDCFHHEFEMKCMTL
LEKLEIRCEDQDFPCMKYDLEHPDFDL
ITNFEFKYGEHDFPWLRRKPEISQLKI
LQHPELQVPDKDLQLLRFSIEMSVFKF
MEKFDCDPNEDDIHWLKETIEAKRCSF
IDQYNCTARKESMRILRKKMDWGMLHL
FEDCKLGMKWYPFKFLWQNYNWQGLEM
LNGVKIKMQDQSLHYLHCEYNADEFDF
IDNCDMKIQCEHLKMIHDDWSVEELSL
LGKPTTEVNWNELEAFWEKMEHRRIRL
LRKQKLPCEIHYFGWFLYKHEKNPIKF
LDKTELSMEEKDVDLVRGTAEISNVHL
LDEYKWDYTDDELNCLNKTCGVSNLDI
IDDCQVYMSDKHFEYLHSHFEWRRIQI
LENIDLQWKDPEFPMMKHDPEFGNIKI
LNTWELGIKPKGIEYLHCSSEMRGFRI
FERQDANAAPQELRILRHTFEVDCFRF
FGKVAVTCTCNSIPCFCEKMDTEPIGF
LDRGDLPLRRQDLGLLRAKASIRTFKL
LWQCDVKCPLSDFNMLASNIDVGDFRF
ICDVPFEVSCPHFPMMCNEQNIQRLYI
INEVRVKFDWGNLQYFYHEFELRPLDI
LEDLGFRVRMTQIKFFSWNWGLDELGM
LQKVSYPYDHKSLQVFHENVNISWLQL
LQKVEQDNDWQTFRFLMEELSHEQFTI
FEKMDITMKNEWMKFFREKPPWESVKV
LDQIPMRCRVRQLKLITQDLKQDEFEF
LREKKVSVENDQLSLLWKDPKCTPIEV
LNECKPDVKSNRMEFLQQEIQWNPFDI
LRNQNVKVSDDPLKWFDQTMKREEFDM
LYEMNMQGDFPDFDYLMKSFDHEPFDL
FKEWKFQSEKKPINWLETNVNMPYLEI
LWDVKDKLACGKFPCLMREIRVPQIEW
IEDWEPDWKDQDMELIKYSWPMTRISL
LSDMEWEFSADDFNWLRDKLHCPAFKL
LKRWEIRAPQPDITWFNGKINVTDFRF
FEKRDGPAPIDDCRILRQTCETPYIKW
LRQCKVKVPGRKLKIFDNEGSPKYWDL
IKEFKIKLKREGFRWLEHEVKLSMVDM
LHRTKHHVNGRDLNCIPEKFQIECFNF
FRDGNQSCNTKRFEFFDKDGTAKCFAL
FRNTNMKTEDHRLDVIWQEWNVQNFTL
LRKIQLDISSKSLEFLEDPYSLKWFEI
FRKTSMQLEHKRFEYLDGDNKFYQFDV
IDNIDIGMQPKDFQIFSGRLEIEGMRV
LEDVGFQCRKENIACLYRQWGNTCWGL
FCKMKLDGPHYGFGHFWGDFNVNRLDF
IEEGRFKHREETFKHIRRKLEFEECKL
IPNQRAKVAHEPIKYLMQQVHCDDCPL
ISKCGVKTDNQRLSTLEEDWEHDDIKI
FKSTSIDMEHSKIELFDCECHCRNMEF
LKNMKLEVKGRRFDYITHRWRLKTLNF
LCDLNITVDPYPFQCFCNDVKFGGIEF
LDECTMTFTDQDVSFFSRNWRVEGLEL
VNEIRCGFQITRVPLLEKDVTLDVMEL
FGEMRCTMQMCKLCHFMREKKVGDFEV
FADMYKRYGYPKLKFMMKETRIEELDF
LRKFKCKVGEDAFTVFWWEIQVNEIDF
IKEFDFNIDRRELDFLNPKWGYTPFDM
LKKSAGQLEACKLSMVVEEFKFCSLDL
LHDVPLPLHSGDLECLDKDQSYKCIPL
LTDTNMNDNEETCRKLLESCKFEEFEI
FNEGKFTHACPGIRIFTRPVKWEGMEF
LSPMDNKVKRKNVDVFDHGLSWKECTF
LKSCRYPIDNGRFQCLDTECTFEDFEC
FQKFRTRIKPEQFRVIFPNARIDELEL
LNNCSQDMGGDEIKMIAEQIDLEQVRL
FEPCGIAFKEDDFHYFKKRLQYHGLGC
FNKVSVKEESEGLRYFVNQWTIDELPL
IDDARLGGHQNSLNWLTKDLHRDALDI
FEDWGIDMHDKNLEFLTKQVSQQGLNL
LNDYRRDVKTQDIKLIHGQMKTEKLEF
LHRIGYDAEEPELKYIWEKAPMGKFSL
FEQGETDVTDSEMAIIHQKCDWGRLKL
FDDMKAGVRIEHLKMCWRNVKINSINW
FQECRFDGKREQLRMLYKQCRLQRVEM
LDDRKVKFSDGELSLLHKDTEVDWLEI
LQECEAEIQWKYIECVDKEMDAKHLNF
FRDQEFEDSDGDLEPFYHHLEMKHIKF
FGKFDCNWRMNKLQMLADELSMQGIEL
FDDLGMPLTSKRMEILEREDRGRYWDM
LYGANFSWPDSRLDILTGEMRMKEIEF
LRTFKINVNEKELGYLRGHFKFGHIEM
IPPLKIHVEGSKLNLIDHDYHGKWLEF
IPNIKCSLQCRNVEIIRKDWRPNTLEL
LKNIQARVEYKDLDFFYSRFSPRWFYL
FGDIDVSYHGHNVERFGKEVPFKGIKF
IKKFEAKIEYYKVGILEYDVRIDEINI
FPRYSISNQEDSLHWIYDELSVNDIGF
LEDWAQHIRCKDIEVLLRKLGRTSFAL
LKDMRPAVRSGRIQFLEKDAGFTQLQL
FEDLPMHFRVTRVPFLYKEKRASFLDF
LQSLNIGMHRKRLDIFTDDWPVRILQF
ICDVDFNFGERGLEWLCKRVQGTRFKI
LAEQNLNHECATLDVICKDMRLRTLDF
LGDYKIQQNQKTLDIIAKKMKWENIDL
ITDCDMQGSWQDLNWVYQDVDWSDFKF
FWRIELEKQVDDLRLFHERIPIDSLKL
LCNWQISISFETFKLFCCGVDLPPFKF
LRGLDVRWEVSDLQYLTGKGDLKDLRF
ITEVRSKIDDSDISWFNKTVKAQDVDL
IGELREKAGETRFCMLWKDMNVHELHI
FKDRDWHMDKKNFEILEPKIEMRPFRM
FDDEEAKVHQEPLQLLREGIEWPTFKL
IERGDVELRNTQFQLFNEKLPFNSLSL
IKPTNFKIDKGDLRFLWSKMNVEEISL
LERPSIEPKTSEFNIFKQKWTCGDFNF
FKDFDWQADSNDLDLITPGVEVRCMKF
FQGAKIQYTASEFHNLYGKIHWDNLEI
FSNMSMRIGNQHIKVFHNNVPMEYFDL
LDEEQFDAKYGRIELLRKDLNIRRFAI
FDQLRCQFTLEELKIFKPKMDWEFCHW
LERHEYNGKYTSLELLYESAPEKHLKL
LEQMRVEVKGQGIDCIWWDRSIQTIEL
FEQYNIDHKGDSFRVLRTKHAHERFAI
FKDKRVQLHCQLFKCLIYRLHLECLDF
FESFGTSARWDKFRIMVTDSGFEQFTF
FESSSYDFKDESLRFIKTKCQCTKFGF
LDNFSMHVKKERFKLLNSGCNFDHIDV
LKQINIHINRERCKVFDRDMQCSHLNL
FGEVEMKLGVAHFRVFWKPYPLEEFTL
ITEVTFPFSCMRFNFICRDFKMQMLDL
LKENKVTCDYERLRCMFKNFRIKQCEF
IEEWEVEMATREIDDLYKPIEVRSFKF
LGKAKLKSACHKMRCLCEDHDIENLNL
FPQLEVPHAMSEFSHIFYRCEMADLKL
FWEASVKIQRHKWELFDKEATPKEFTV
FRDASSKQNVQKLKLVIRECSCEECSL
LEDVKCDTEEETIYHFRKDVGMGGCEL
LEDWALPWNDRSISILRRDYNMKAFAL
LEPSGMHAKEKEFELVRPKWGLNYLNI
LSDLKMDAEDNEMQIFKSSIPCKCINI
IGNYDAQLKERDCDVLKQKVEINKLKF
FNEAAFDCGHEDFRWLHRKRKLAKFEF
FNKWEMREKAKHFDLLWTRFERAELKL
LEKFRIRKRATKMSYIYQELSVTPLPL
LHKAGTNLSLKKFQIFGEEFKVSMIGL
FEKCDCTCKNHKITAFNSEMKCDGLDL
IPDEKLNMGMQRCSFLDKDCECGNCEF
ITEGDWPMKYNDFNWLRQQMDLGYVKF
LEQLDVDLSTYDFSLFHTKFNIQPVKF
FENMEFQMRVQDYELFRDNIDCNGIRL
LRRYRIEFDANDIPMLYWNFSTDRIDL
LTDCRYAVRGSKFRLLEKQVKFNAIEL
VDDIEFKPTANSLEMFQRDVSFKEMDV
FDEQEFTCKHCGFGFITKSPDMGEIKF
FEDCDMKMKSDKCHLIQSEVDINEWKL
LPDMKTGCEAPGIECLFRDPSMKGFDL
IGKHPCTKDSDELRIIHERIHTEPLQF
LNNWSLREGRDQLRHFYAKLPLEELHM
FCNIDVSMHYKCFTWVCGKIDKREFRL
INEWQCHAGERDFDYLRKTVTVRDWAL
IDDCKGTIKHARIGMLRKEIGFNIFEW
LRNHEMDMDPKDLTFLSAKMNFRKYKF
LEDCQLDMKNKHCDLINSPIELKRVRV
FGNLKMGVKCDELKIVWWSLPIEIFHL
FNNGDMNYEHKDFEWFHQNVNLEHIRL
LWKMEFRFGGDCWKVVCESFDPHEWRL
INEWAIKEKDQGIEIFQKDVEWKEMGF
ISEWPMDMPDHKLDLFDKEGDITPLDI
LTDQKWRPGHRTIGWLFKGVRCPEFEF
LRTAELKTSDHALTRIITGFECNEMRM
LDPIEKSLKIPEVPLLIHKCEMCEFKI
LGRPEPKKPYEEYHFLREKLEWPPLKL
FHKRQYKAHCCDFTCFHERAEVKEMKL
CYKNRCEHKYPEIKLFRERLHVERLRM
FDDMAVHMQEEEMQLFHRKINCAQLKL
LHNAGVKLTCDEMRCITPKARMEQIGL
MKKYKMAMDWEELNIWVEKHNLGCFDF
LKRYRVKVESQNFNMLDWENRGSAFDM
LAKWDIKPPSDEWRIIKDKCGMDEVGF
IDEADFRINCEEVNCIRAKMGVQCIEI
LNNMELKASTKSFEWIDKQIPWRPLKL
LEDMESNMHDHDFNFLRTKMAFEQLSF
LKTPNWKMDEKEIDYLLMKTDCSELKI
LSRIKVQVDMDWLKVFGNRVTFEPVQL
FGKIKIEFNEDSCKWLKENYTFEMIEM
FKNMTMPMEYKSLEILEMKTTIRAWDI
MKEIRFQCEQPKMDCFDQDMALHCISL
FDEIKDHFSPQEVNFLRRDINCGTIDL
LQEVKYRMKHNCIKHFHKSWKCQSWDI
LSNMSFDITFDDIRILDDKIKTEELDL
FDNVNIEHKGNEIRWLNHSCKFDAMEI
IDDSQCHIKCSEFNVLHKKGNMQVLKV
MNKMEFKYKYKQLTLIHEKIPVNSFRV
CEKAECDIKKKNLGMCWWRVNIKRCRF
IAEVEARIGQKNFDYLNKPVEWKECHI
LHNPDCRFDHHNIYILMDNVEQQELKF
LRQCDAHIDGKECEMLDDHCHIHMLSC
LNKSDLQYRPENIKLVTENCNIEVIRI
VEKGRMELHQGDCRCLKQRINCDRFEL
LSKFENRLPNYGLDILHNKLQMPEFKL
MQEAEMKVKSNEIQIFKKQVQFGPMKL
IEKPTFERKNPEITWFYQNCELSHFKF
IDQVNFTCRSNELQFIRKQLQCDWMRL
LEKPELQIREADFDLLKRRSDSTDFKV
LCKLDFGINNNAFEVLGEDMDWRDIRL
LDRAPGDLKKEPFKILYDSWPSEQFNF
LDRYGAEYDCKKIEDFIEEVQCQRFNL
FDQFTFRIRYTKFELLYADIDPRNMSL
LKKDDSEVNLKYLEVIYDPIKPKRINI
IPEARISVGDHKLELLDHEVGIHSIDL
LSGYEINMKCAKLRLFAGEWQFDKMKM
FMDFEIERHCKQFDLICKNIKFKQVEL
FEDQKWNPRLTKFPCFGRNWRSSCLEI
LGNITVDHTKESFRYFDCSVRVDHIDI
LNEIKHKIESRKIGLLDRSPSPNEIEF
FYNQDCAMNKQNFEFVLRNVEMRSFKL
FTNWNFKPKTHRIDGLYTNCEVRNIKL
LDQCEATMGSDDFKIIRMNWYKEMFKM
LDEENLPLRPKDCECFRRRWACKWVTV
LHPIKADLEPRECDWFWPKIEVSYIRL
LEDTKATVQWSEMGFFRHKCTSNSLEF
LKRYRIDADPPSFHVIGEEHSMEKVDF
MDDFTCNWKEEKFAFIYKQFGCGACSL
VPEATVKCRGEGIKCVMQGMAMEDFNI
FRQCNWTCDEQDLGCLKTRMDLQCVKM
YRKHDIRPEKGTLPWFDEKWSINDLRM
LRNFKMRHDVENVKILGGDFKVGSVEM
LTDMEMEITDTEVALFRYKASGQRYRM
LQKPDCKYPVNDFNLIRQKCDVDQLKC
LRDADVGANFPKFKMMYKETRMNTFEL
LWDWNLRWKYDTLRRLFKAFSCDDCEF
INEMPINMAKERMRVLDRDIRFSNLQF
WKKAKCKCEQEHFRNLESRYPFEDFDL
LKNCRVEIGQASLTVLDKDCRMNHIDF
LTEIKPPPDCQQIRWIMKNFPLERIEL
IEEVECKISPTDFHLCHKPCDCHPCKF
LQRMEWEGAEPSLGMLRAPMDFHKIKF
FEKCEVKAKHKKLPPLHGNCDRPELKM
IEETKWKCKEYQFGWLRKSLEWGGFQI
IPEWDFPIPCARLNCLTKEMGPKWLKL
FEQNELKMSTGEMCCLHKQLEVADLKF
LRECPFTVDQKRLNFFEKTCKINAMCC
LNNASVPMDQDRLRILDQSMKFQHVEF
VQKVEINASGKDLRCVSQRIDLDCLRM
FDKTEGCVRQHDLGMLRDKHQQSCFKF
FQRLDHDMGDNEIEWLRDTLDIHHVTL
FPGWDCEYTYYEMPMLHSKADLAYLRL
LEKVDCDTKINQFNWMLEQVDHPKWRV
FESCQMSPEREELRYIRGKCQGEPIKL
LNDCQLHPDGRPLEMIVSDWGLSEIGF
FPDMKIQPDEESVKLMNKTWRVDMLEL
LNSLKFKFPMPSLSCFHKDIQINTIEV
LRNRRIRWDTAELKYLVTDVKVEDLEV
FTKCNMRKPKNKFRYLENNCDMDALHC
FKKPKIDWDDEDLSWIDPRLKFNPFEI
LTKLEMELEQHDCEYLWERLNCPRCGF
IRDSDVAFETGDLDMLRHHWKPKWVTF
FPKQTCGMSDEDMRYFRYKHSCNHCRV
IDKHGQKPKTEGFRCFRDGVEIGHIKF
LETHDFEVKPAHFGVLCTDEDAGKVKF
FSSEELEYNLSHLDVFHNGIELNKIRF
FQKVEVAFCGSELDWMYDKTEWRKFKL
VEDADITVRHSGVDFFRSPLDVSCLNF
LGETKYGMSLRSLEVICKGFTTKWMSL
LEKREPKWREPRLGLIYYDLKTADVEL
IDKCGADGPQSDIPLLKEDVKYYHLDL
FDKVNGDTSHDEMKLLRHRFEADNFRM
FEKCELNYKLEHFRLFNDDDDGAGVKI
VDKVEYGLKMPQFYWLREKMDKDYYRV
LRDFEVEDHQHTLDTFYRGQQLRRIRL
FQEVQCDGKMDDWKWFKRKIELDKMGL
FHETKPSASTAKLNLLHKDKRLPDIEL
FDNIEYELKTNDMDIFSRKCNLKCWKI
FEKITMNIHENEMALMRQKIEMHVFKF
LSKQSARRRRYGLRYLWDPLSYEDFDL
FWKVDRNVRFKSLSVCFEKIPFSTFRI
FRKWQSKSPREKFTFFETEWRMNNFDM
CGELNCDIQWRGCELLPREIRARRVPL
FKSIKMKAEFPPLGFIECRPKIGVLEC
FKNVKMPYEIQGFNIMVKGIRMNQLDW
LHNIKVAMTCERFKLMISEFRMSGIEL
CRRWKCSCEWHKIDCLDEEFTRSCFAV
FDKPTMSAGHEEIKCLRASLPIESIYL
LWKFEAEWDCGDWPMFCEKNDMGQMHM
VWKCKIEWRGDQLRYIHQQMRIEWLDV
LKDAKLSVQNRSIRLIECNIKFSPFEC
LDNCKTKARNEDLHMLTASCRVETLEF
FRQWKLERNPRDIAQLHQHIKCDKLDM
FENFRFDFKERDCEYLKTECPCKEINF
LDSCSVEYREEYIQFLRANLETNMWRL
LEGLDMGMSPEEFTWIRGPTELTSLRF
LHSFDLDAPCEPIEVLHMKHEVKGLKF
LDKWERKVSYNDWTCLKGKHDLTQLRF
LEEVSVRGGYNEIRLFKRRMESPPFRI
IKKKTGNCDPADVTWIREKIPAKQIRM
MYKIQFGIQHRGFQWLHEKVNISGLRI
LDSPEIELHDSGLGCLHDQVQFSRFRL
FSPWSISFEQGHLKLLPWEVRHDGVEL
LDKMEWPVPLTEFSVIYEKLTRDNLGF
IHNCSANVERSDIKELHQRPQMDNFPI
LKHRSLSVERSKFRWLYYEMKWYAFDL
LDEWRININDTSFHCLQQECTMTDFDL
FDRGSIPMKDDYFNIFRSRMEVELFHL
LDEFDMYIAAHDLEILRHRCDYTGLRM
FTDMKMKTSDDKLKCFDHNLPIEQVDF
FHRNKMSCSETNFKCFWQSAQMETLEL
FNQFKARLELGTLKWLTLESSIEYFDF
FNKTRLRPTKEDIKMFEERLSYDHFPL
ILKHDHDMNNHDIRWFCEKIEMERFKV
FKKCDCQMDIEACNFCVEEGDHDPCKC
LCSWKIRIAFTRLRLLFNDAKTKYFDL
LSEVGQDWAFRKVDFLSKDLPYNNFGI
VKDCQMDVDENNIDIISRELQLKKFDW
FKKGQVDHGHKNLDCVDDTCKHECLEF
FKEVHIECDTSNIPLLDKNTHVSYLEL
IDNGNCRLKQKNLDMLKQDASVESFQI
LANWKAHLESPNFRHIYQECNIDDLEL
FRELEYDMDDSDLTRLYARMSMEEIEF
LTQPNWKCEKDDLNLIDSNVSNPELEL
FRSCNIQMRCKCLEIFEHGMNIKKLRF
LQEIKIEYERHKFDLIEKELGRSSLSL
LSKADVKPNTNRFTPLCGEFEVPNIRM
FHQVEMKHSDNKFRLLHYDLDPHEFKI
LDNLSFSMNIAKFNFLEQDMNASEFEF
IEDTDCKWKTNDITGLNASADLHDVRI
LHNWRMKDRDENIKRFTENMTLEYFQL
ITSLDLRLKVNKLNHLISEPDWEDLRF
FKELNMQVEWKHFELLQQTAQNRCFTI
FRDYDGRVDYKKLDIFEKQLNCAHCPL
FQQCPMKMSYEWIKFLNRSADIDELQF
VSELPCDCSMSEFDFLWKKQDWHKWRL
FHETDLKGDHTDLNWLTKKMEVHHIRM
FNSWDAEYRRKGWDWLVHKMTWKRIKF
LEQPCVPAKENDIKFIRPKVQLCYLKL
IENRDTEMKYDRLDFLKNDIDHRRLKL
IENAGMSLKPPDFEFMYERVKQKHLSL
LDKLKLQVSSECIRFMSESISYDPINI
FYKFHNDWPGNNITVIYEDVKCGRFDI
LHNRNVSRGCKEFNHLCDEMKLGNVEI
LRDFKVQIAWDRMRMFRHDMKWGTFDL
LDKTSGEIKDSEFRYLRERCPSESIAF
FENWELKFGHDDLPMFRCNLDMPYFTL
FDDISANFREENLHFLRKDPDWECFQI
VERYDVPARSTNLEMVYDKFDVNHVRL
LKEWRLQCNVWKLAVLWKDMRVPNFDW
FHEAHAQEDSEKVRKFIREMNVEAFDF
FDNAEYSCKDSKFGCMWNEPDSGSLPI
LDDGDVKIRDARFPRFTSSIDFQEMSF
LKDMRVKVGGQRLPWLLSEVKDKEFDC
VREFPVDVDCKKWPIFDKECTMQKICM
IWNSGIPEGDEKVKRLGTEWSLEDLGI
LDKPQCKVNEDGIRKFREPWQGQELKF
FRKGNADKERPPWDELWDKKEGRSMKL
LNKWTLSANHDHLKFLDEPSRMDPIDL
IDKHNKSCDEEELKHFRDKLKIPNLTW
LKEYKFAVDWDELKVLITKFRIEAIDW
LDDMGVRARKERLKAFQREGQFDGVQL
IEKAQMKIRMYRMQMLPDDAECNPVKI
LERLDAKFEYRNLQMLQNGCDIEQIKF
LKESGCGLDRARMQFLESDLRVNSCDM
LSKCKPEFEMPQLPIMLGKWRAGRWDV
FRDSKIGIEPKSIQLIMRGAKVSSMEY
IYDGNIDSKCAKLGYFCKEQKIGRLDF
FGNFKPRIQHDGLRFFICTMKANEFDL
FKKIGVKPNEGNISMFDNQVPLTQFGL
FKDPKMGLEMKNLDILVHGPNERHFEM
LKKFRYECEGHELPILHQRVKQMRIEL
FDDIQCDWKRGELKLLRRHIALQRCGL
LKDRRVEVNSPKMGTLYRSMRYPRMEL
LHEMSMRCQAKRLECLELELALKTIGV
LKETNCRCDRGKISFLEATVNCKYLQV
FREIRFKEELPRMGLFLHDQKWHEWEL
MPDFKMQFKKAGLKELMRRCDMEKFDM
FGQYRLNFTINKISMLMYDKKLTEFDF
FTDIKADLEDGHLSVIYQDLKFGEFEF
LKDVSLRLRPRRFDFLHKEVDLHDMKL
ISRLETDIRDKDMEIFHEEFTVSKMNL
IDKADLRWESTGLGYLHERMDAGAMRF
LEEFDESCNETEFEWIKYKTEWGPYRL
LCSYECKMKVRPFRMLLCKQEISTLKI
IYKCEPQMSHNQLKWLPYRIEAGPMKC
CDKVEHRCKWDGMKIFRDGVEHDMLKL
LYKQQLKHALDHINYFLEEMEFEDLKL
LDKWNMDCGVKEWDVLRMKVENRRWKC
LDKVHHDCTEPDIAMLKDPVDMPHFSL
VEKAEVHVKQKMFSFLKAQYEISVFKW
LENPEATMQTEDLQLFKDGMTMTNFRL
LKSKNMEMSKTKMSWFESEIALKIFGF
MKDWSINFQPPRLEWLDQETQMNELDV
FEKWKGQHSHPRLECFSEEWRLKRIEL
FSKLKVKWETDHLRSLHQEVRWDYIEF
LHKQPIDHDPSWLEWFCEEVRWQALEL
LKNPQINMTPPKFQFFHNEMKFQRLEL
IREVRWACDREKVDILDNDAKIKCVEL
IDDVRMSFRKGDFKFLKHSMRTEPCDI
LNDGDYNSEQRDFPTFRRKWEFQGFRL
FKKGEFDMDGKDLEMFNDNCSIKSVHW
FQECNFELADKEIGYIRKGAPLSKLQL
LEEYSLDFRDPNITILRRRCDAKRIPV
LHECDWPHTCTDFGMLWKRMDMQWMRV
LMDQEVQAGFNKLDHILSEMTMRELGL
FGDAEFDLSSRGFEYFACSVDIRNFHV
FSNRTMNPTCRTFEVICNNIHMQKFQL
INDVKLQVTAERITVLNNEVQYSWLEI
IPEVRLEPPDKHFNTLMYKCKLEKIDF
LDSCKLDATSDHFKLISTTVTPEKFEL
FDSQEMKYKHSNFTWIRGEYEVTYFRV
LAQPDIRYSGPQFQWVVRKMEKKEIRL
IGNCSVENQQSDCNRLPNKCDCKEIKW
LDEKPPRTKHDRVRKLLRNCQVEDIDI
LKETKWRIEEDRFRFILNEAKYYELEL
LNEVGCRYGESGFTIIVRSMACRECGF
LTDINLKINKECLKWIYRDFTVDHMDL
FEQPQVKLKDESFRYLTWDCNCEYLGV
ITEFRVHWHVKKFNILFKNVKCDFLEL
FDEHGHKVRLRQFDLLFKEIGARGFCF
LASCRVDYDIPDFAELAESMKVNKLEI
ITEHDAEVTGKEIDMCHKKVEYSTIKC
FDNHEIGPRQQDLKIFRFNITVDGMSF
FGKHPHDFNPDSIKWVAEECQVERINL
IQEVNMNADQKEIDILRKKCKCRQWAV
LEKVNIPHTHKEFTFLTEKFDMSWFNI
FGEPGFKLQRKDIHYFTRNVSFDDIGI
LKTGKVKMDRPTMKIIEGDLQIDWMEF
VEEVKLEVEFGHIQCLWRDIKVEFVEF
FREGPMKWGKDKFEAFDKEYRMRDFNF
LKDDRIDIDNGEFNVIIHEYKFGRIDM
INEWNKGVGRKDLDLMSKKIDIDHMKL
LTKVKYHSNEEAIKFFMEPMRREHFDL
LAKMEIGWGHDRIKMLGADYKLDTVDL
LVKMDLGWTDKKLEHLSPECEMKNMKV
LQEVEIKVPSTEVNCLNKRIGMSQWRF
LQDGELQVKTNDLDMFHQPLELTGIKF
INEWDFNCETSNFDVIAKNWDGKYIKI
IHEGHTNHHFKRFEGIVKNCEMKNVKL
FARWKAEHGRMELTYLNEKITTARVEL
LQQARCEMGLADVGFIIPRLKWGKCEI
FQPCNISFEPHHLEWFPGDCGLKEIKI
LDKMQAEHKINWFDWFLWPFDCKRIKM
LGGFDLRGQIRGFEYLVGHMDGKDIRM
FGRATHDFACIDFDCFCRRMETKHMRL
FGGAELKSPSQYLPRFMGRAKIDDMKV
LEETEYQIRPQHLDQFHSDCEVNTINI
LDSLEIGYKPQELAVFRGDCEVQQWRL
LDDVEYNWHGDKLGCFYSDLEAGPVRI
LQDPKMKLDVSHFGMMVRDWSASELDI
LHEWDQKEQPSPLDHFFRGIQWRDIRV
LCDPEVSPDFRSMDLLCHDQRLSGLDF
FNNVRWTVATDKVNVMDWDMRINGMEF
FNEGQMRMEKSRLDWIEKDVKYTGVEL
VDDPKVQDQEDKVHRLHQELKIEYLEI
ISDWHLRQDKEKWKYLTYEHRVQDVDM
LHGNKMEVGARRFEWFLNEPRWARLEF
LEEVHSDAKKKHIDWLHRELQARRFNV
LEKWDETIKDSQMNLMREPIDMKQFRL
LNDRSIDAKCREFDCIRKKFKAKSFDL
LPDWDFNGTHQNFEPIWARSDWKSIKL
FDEYDFQMKIKSLDWFHRTMNFNAFTF
LDEVKLTRQTSPLKWFMRGVRVDQIEF
FPRMGLEMGSADWSLFTEKLNRERFGI
LRQLPIKWDMVQLSWVFKELKLSDMEL
LMNFNLPLKDEHLRLFLHEMKIEHLEI
FDKGKWKLTDPRLKCMHGEVRLGGFEL
IHEANVNQNETRIERFHRETNYKSINF
FCKVRAGCGCEGFKMFCSEIQGQGFYL
FEQGDCDIQEDDIKYFKEEWACNKCNW
LEKQDLPLKERWFQFLRKSLEHSMLRV
LNKCQIEKKNNKFGELPPEAGMSKLQC
FMKLRCETTRETIKYFIDELKIDHCDV
LTKAKIDMGYNDWPILTAKIKFNRIEL
FKEIRIPQEPPPVNFIWHDIKFSPLDM
FENCEMAPKWENFRCIDGQCEMPCLKF
FRPYYMPIDEKDVELLRAQMTPRHIKM
FSKPGQDVSKRRLDVLDEDCGMGPVPV
LANVHLNLDKRPMEYLLHEFKINKIEF
LKNANPPVEKPRVPHIEPEAQANELPF
LRRMDFGMGYNYVEALQDKMEFRAIRL
IDNGRYNWHRNSIKWINSDCKMERFEI
LTSMTVPPTVRRIDFVCREMKERWLNL
IEKVEMDLQNTEMSFIRESGSYGPIKL
IPKKDKEAPEHDIDPLRQRWDINTFKI
MSKPSIDFDMDDFKIIHERMDMESFKV
CRECPCDCYGRDVDLFNTTVDLRRLPL
FSKMGWDFKRKKLEMMDQDFKIRAFEM
LREINPKITQHKLGILESEMGQRDWNF
LKEIEMTDESRSIDRIVRNMNHREFHV
CNEAQAGCKEQRFEWVYKDVQLKNLGL
LMEFKFELPEERLDTLYRDVEVENMDV
VKKARANFDNEKIKHLMMEAKLGDFDC
FRSHSCDLEYRKVAIFEKDFRCGKFDF
LKDVKVEIDQKSINTLYREVRVPGIQI
LKKWECSIERQRFDIFEDEYTTDCVHI
MKDVEWHMDGNPVQLFDGGLEIKVIKL
WKDKEVKIGWKKIEFLERPIDFRACKF
LNNGRCNCDQYRFECFYGDWNVKGLTF
ILDWKLCVADNSLRLLHNEIRFDCLEL
VEKLAMDPNNHELTMFRDKRQVDRFTL
FDKHEWQRELGDLGWVLYKLEIPPIRF
LEKVECALQNDEIRLLDDKLAAEKFGL
LHRVKIDFGGQPFHWLMQSSKFDRIDV
FEKQTMQMSDEEFKVMKESMHLDVIHF
LPKARLDITCMRFTLLCPDHRLKKLDF
LERWDCHVKCDDFGLMRESCSQRWLKF
FERYDYTIKLQEFTLFKQRWELQWFNL
FKEMDIDLDNKYFGYFGKKFPIKKIPI
FTEVSYNHKPKDMEMITKKIDFKCVRI
LGDADTRIRASSFACICKDIEFKQFKI
MDKCEIKNSGKKFDYLHESVNVSALRF
LDKVDFQMKDHPFGLFQEPAEIKAFKL
FPKCDAESPHAQLSELCESIKFTKVDI
FEDCDFPWDPGRINFFRSELEQGWWNL
FCNPKLECGMRMFYFFFGKLDWKKIRF
FDRCDCDSSERDFRMFREDIGWPHWGV
FQKVPVRRAQQRFNWLPEEWGVDELGI
FKTHKWQMGKERFGQLDSELKQSNIDF
LPKVDMQIDLKDVDVLYEKGDAPCLHF
LEHVKCRVRICNFHLIVTDSKMAYIEL
LNEIQAKHKEKKLSMLRRDIGMHPMTL
LKEYDFRIEKNWLEFFEVPVRINDLNV
IESQTFGLSEQDLDIFHSKFGMKEFSF
LDDVDHKMHTQELSILRNKWELGTFKF
IDECPIKMKQNEISMMRKKVDQPQVSC
FESMQFSYRAPDIRFLRQKLTLRHIPI
LDEKQVPHKNTDMGMLRRPLRFDHFGF
FRPLNCNLDWQEITLLHRKIPLEKVQF
LTKGNVDAKCSKFEFFNQEQSAKKIHF
ITDFQMSGTETELEWFRGRVDMRPIKV
LEECDCEMPDREFDVMKGGMDQRNFKL
LSEVRFTCQGKKLNILAKEIPQNELEF
ISDSKIKWENTDIKAILRKMKADDIEF
VKDNKASFEGSRFGHIWNEQKVPGLEY
LENMGIKASAGNLNMLTGDFEADPIKF
LDNKELEHREENWRWIHCDCDIANFRC
LDRCDWKIKSDTVQMLTENMGVSEMKI
IPSKECKCGREEVSMLRHKLDVEELKI
LADFQVDTCCRELPHLHTRMQVGKLKL
LSNIEIPVPYKEFELLRVSSGLKIFKF
FDNEELPSPTGEFDFMWNKFEANELKW
IARMEHSCTGPNMPDLIEDQEMRRLKF
LDKCDVNPPDPDFDMLRPRMQQKPFKW
LSEAHVPVPPGEMNWFYKEWRYTPLEM
LDGVKMGFRDTSLHFFNTTFRIQQLEL
IEKMSIAIRSEEFECLKKNASIKCLPI
ISKARMSCSHEPFKCVSHHMGYECLGL
LYKCTLEWGETEFDMFRDKIHPKRFKV
FEDIGLNIKPDDYALFRRDVDDSWFRL
IDDWRAPMHDNNFNMFRQTMDVTGFKI
LRQIRVDMKVRRVDVLWKNFSFKKFGF
IKKWPMGHNVTSFDIIYEKMGFRALRF
FQKLKCSIGSKHCELITETIHCRTCEI
FKECRPTSHIGRFNFLDRDLKPEALDL
FDEFKFTLTDEDIRFLKHTLQHNVIEL
FSSAKMRASRENFKYFTSQQNIKEFSF
MKDIPFRVEQKELEWFFKKCEAGPFKL
LKEPEAQIDDHKLEMIEREIHIKFLQF
LPELDQKYQPTRIALVWREPDAHEIRI
IDDWRWDLKTQTVHWLTHGAKMERIEF
IENATIKMSIERFKCLREEANLDPVGF
FNDPRVKTEPDTFKHFLRSISEEDWNL
LCDYKPAINARKLDLMYSEVKLKRFEF
LHNMRYDCEKERWSCLFADMRVKGFEL
FYKASYKMEKPRLQYLDVEMKMNDLEC
FREMKPRCGFKELDLLYKPCKIRSINF
FPEMRLKVAPNSFDLLYKDMNGKQWDL
FRENRMPLEYTNLNILPWSIKMPGLDF
IKKCQWRVEKREFAIVYEKHRVPTIRI
LDKADYPVRWTKFDFLHDGLQCSAVKF
IENVSLECSEEPIQLLRSSINFPRFTF
FMGLEFPVGANTCEFVLSNLQCRGLKF
LNQAEWDADTTSLETLFYKLETKGLRL
LVEPDIDWTCSHIECLCRRPQIRNMSW
MHDISCKWDNTDISMFYNTVNVQWLDF
LYDCHFKWHQPNLKYIYKDCKFEEMDM
FYKMNMKRSINVFKYFLPPWGMEDITF
FDEYGFKFRADYFKLVYPPVPHDALGF
FGECDAKWKSGHISHLGPRMETADVKL
FNKTNMKSNDEKIHRFTQECPGTEIQL
ISKMEMRVKCWNLTMFCYDWDVRYIKM
FGQYEYNWQQTKLECMYPEMEMRNIKF
FCGARLGLGHHCLKMLCCDTKVGRVEF
FAEPRVEFPNKKFEMFSKERSCTAVEY
IRDIKLQFPSQEISMFHKKNRMEYIDW
FEEGGPKLKGSSIRVLGKKLELDYWRL
FDKLDCKWREGEMDILREKVGCKVFHF
IDERKMGMTEKDIDFMKKEAGRKTLEF
CNECPASCEKHPLDVIDTSIKYGAIEL
LDDWNMSCRPHKMDWLEEELRLDGMDL
FRSNHAEYERNKFQVFDAEIRCPHFEF
LPQPSMGVPPDKIPFIYPEYRLPWFDF
FRNLRMDFSPNYFHWLVTEMKIESLDF
FTEVQLACDHGTLKCIMKNMKFEEIEF
IKSMNIECELQYLSVILNNMRAGRIEL
FAEVSVSASRNTIEDLLVDAKLKRCEM
LHDIKCGCEATCLSVIWSSFNMGWFEF
FGKMEATRTLREMERLRSRWEFREVKF
FDPWECEMHVDQINYIHGECDLHRFRM
FQDIDMALDERDLDIFAKRIKCKALNF
MDKEETPPKCTDMDCFHDKIECTPFKV
LGEMDAEMGCRGIDLIQHSFDLKYLNI
LRKMNIEINYDEIDLLHEKLDLHGLAI
LEKVYENVKGGELSWLYEKLEMSEFKI
LDDANCEVHDSDLEFFKSTLEVTNVRI
FKKNKQPVDHKKFECFEGSCHARGIEL
LEDLTVNIKIHQFPILWGPVNAQYFDI
LYERRVALSPKRFNFFNKEMKETQLEL
FGEFSQDCNIDTFNYLLREIRLDDFEF
IPKWDTEFTPEHFRILWEEVQAEQIHL
FSDPGYSLSEEEIHWLRDKMDVQEFKW
FDEGEMDWVECEIGILKRDIEGGKLKL
LRKVEIAWQMQEVQFFMEKVDTRRLKV
LTKMEMPHQEEDMSYFKDKMDRHQFRF
FGKNDVEIQFKEINVFHEKCQVTKIKF
LDKLDVNVDPGDIKWFNENLTLGPFSF
LHEWDLTINNRRLDHFHTNCRLKTFKF
WTKLKMEREHSHVDDFTQDYPMPKFEI
FVKMTHDMECNDLEHFMEDLSLKDFRL
LENFDCDGQIKDFELIHDGCSNRGLRF
LTQKELELGCKEIEIFHNNLHMRGFRL
IDECNWACRHKCLDVLRHHLDIKALKF
LPQWKFDWQYTDLGFFHPDFKANSIDL
FPKPGFKSTFEWLKTLCARPEIDEFRL
IDKADHQMSEKDIQLLKHKIECNPVRI
LEKRNPNAKAEDFKTIHERVEVEKIKW
LMKIDCSIGPRTFSLLYETIDFSILRF
LHDPSIQARDTDVNCMRYKWELKPIKL
LTKFGADVGLHELKFFITKHTMDKFAF
LEDCDVGLRETDFSFFRGTYPVDMIRF
VQDVNIRWGQEEFECFRRKPGLKDLTV
LEKWSFRGKETEMKVFRNRFTFDDLNM
LSPVEHDLTHGSVGYLTWSVEIQNWHI
FDQSDMRFRDPGFGHLYENAGVPEFGF
LPPWEIGIPDHEFRRLHGKIDAHEIKM
FEKLGVKQNANEWRVLRQKITCEGFHL
FHKVGCDCDHEEFRVFDGDIRFDPMSL
FYKMSWDFTPNYLRWFQENCGWERMGV
IRKYSVKYDQKQINMLEEQLRCNWFPM
FRGARIKCDYPRLKLLEGRFNADSISF
LCKVPLPHSCGSFDMICANMEINYLKF
FGRPNCDEDRNRLDDLYETYKVDRIEF
LRRAKLRMDVPRLNLFEYSVRFQMIEM
LKETKSAIAAKKCGYFDKECRCGHFDI
LRSPKINVERPKFPLIEREHKYAWMEI
LADWKISMTYTRFDRFYHEFKSQEMDL
LKEVDVSVDDRPVDRIRTPAKCKNVQL
IEKPEARCKGPSLGHFRPNVNQQHCKL
FAGCEFPLKKERFDYWWGEMEWKTFKF
FEKMSVKKRDPEFRNIRESPDTEHLRF
FDRYDMPMDFDDIKIIGERLDCDNFRV
LHKVDLNKPRPSFCELCEKLTACKLNI
LWKIHEDRERGDVDDLVDKVHIRKMTL
FSKCDPENSNRDLNVLHQHEEIGKIKL
FCGWQRQIPVKKLDFFCATTDIKRIRL
IDKFDARMKGNPLGMFSHRHTIPWIKF
LSTFRLDISPKKINLIYQNARCYTIDF
IVSVKLHMPNNKMGWLEADVKFAPFDL
LAEMTIAIKCEKLRVICHEMDISAVTF
FQNLKCEWGSDDIKNFWVKCQIDKLEF
IRELDLTMDNTSFDLLESSIPNKCIDL
CKKIPCSCEDQQLKWMRDRLNVAPISF
ITKTDVDCDRSDMGYLQDKWNPAPINI
MKKWRPPKENQGFNRLYEPCKCDEFEM
LYQIKDEADDSKMAWLWCDYNIAHLDF
LDKVQSAYQWNDIDMLREKAEGRYFPL
FGKTPMECQSDDFRWLPENFNLGKFKF
IWKLEINCSADDYKCLSDKIKWECFEV
FDDESMCGHESDVRCLRQKPGKECFAW
VSKVDCDSSEDQFGDLYEKVKMNKLQW
LSKPEIDITAEPFHLLYAQMEWDKIRI
LDSMDLHPRFDEFPIIRNSFDCGVIKL
FKKIEMPIGVTELQLITDKISCPIVRF
LSDVELPAKEAELHCLNQNLEMKCLRL
INECNIPCTYNEFRFMRKKMHADCFNI
FPDMTFTPQGRNLDHFCKGIGCKEFKF
FSEWDCQWRNKKLDGLAEECGLKPLRI
IPKRDCNIGKDKFNFFDEDWAFQSLSF
FTKYDASCKMDNFRHLHEKIEIKGFRL
LNEMRDQCTDTRCDLLDRECKDSGLDF
LKELPHKLEHKRFELVWYEKDQRSFKL
ISDFEVDLEQQYLEIIHWEVDQKKVRF
IGEVEFQCGNNKIEQLEKQAEAKSVKI
FKSITYNHESKSLEHLVDGFKVQKLGF
FEGKSCGRTENNFEFFKARMDLRNLKL
FTSIEMGWDEDDFKIIRPSIDADWMRF
LQDQEADMGQTDVEFLKAKGDMQHIKM
LNDAEIPFNFDDMELIQPKVSVKWFRF
LSKPAMKPSEPDFTWFREKARHTTFHL
FNKMDYEDDWDRIKHLCEECPLNKLSC
LTRAGIEQNNEALKWVGDQQKFDHIDI
FDRFPGSMRDQDLKVIYEKVSSEGFKL
LSKAEISRDCDYLKMLDENCRTEPFDL
MRKWSWEISSENVRMFDEKCDFDTFGL
FCREKFEAHSPQIKFLCNKGNLEKMDF
LHGWDISVDQQDLGCLRVKIGLGCINF
LENVDFGAKKSDMPLFSQKMSTNILKI
LDSFDVEWKYMDFSWLHCQVEWSSIKL
LGSCTWRCSTDKFKVMVGNEKFSDLDI
IHKMKIKCPTDSLKFITASMKIEVVEL
ISDEKIKWDQQNFPIFNKDCGASTLDW
LREFKVPLEWTRVSLFEDEYTVAYLEL
LRQWRFRLRKQTVNFFENSIKIRALEI
LAERKWGVKSSNLKAMFQDQKLEGIEI
FRECNAQYEPNKLEHLERDMSLEELEI
LCEEKHNWSVGNLEVLCKSIKVPAFEL
LRGLKFQVEYGRLGIFDHKQRPRMFDW
FDKFKWSMNTGDLGFLGETTKKARVEM
FERFKMSCRRDNLKCFTLQLRMCGIDL
FYKYDTDMPDPSLGKLNEDAEMQDLKL
LYQIDMKMRVAKIAWFWREIKFKECDI
LRGIDLQVSCEKLSCMWNDIDAKYISF
FAPVDVSIHFDFMDWLIAQFDYRGFKI
LKEADVRDGHPDLNVLDTKIQINEFKL
FYEWRAGCNWGTLECIPREIRAKCIEF
FPDTHMTAGRKKIDVLQKEYDWRGMKL
LHDIKLPADAPRFECVYRECETNGFDL
LGNIHFDCKHGKIEFFFPEWGLRKFNF
LHRQDAQLPLNRIELMWDDLQAKKLKF
FQKVEWSAPNHSFNGLTEPADFKGFKF
LGELEVKLKCQWLRILYSNIDVNEFSI
IEEIKVQLRMKHMQVLYSEFDFKVLGF
LDKMRCQIKDRKVDLLKYQLSTKWLGF
LQNINLNVKTEELSFLHTKRELEWFHL
LNNVEVECKWSSLRVFWDTFDIEGIKI
LEETPAQMTPEEIRWLKSSGGITNMGI
LQNLSLEIEKKTMELLHATIQLRKMGL
FKETRWQPPSRRIDMLENTCSISGIDF
LDDFKLAASTETLKWLYKELKPDIFEL
IKNGAIKCDHNQLDSFFGKIEMKDFQL
FAPPQMNFAFNHIELLAWEVDLKALRF
FGERELTGKHPDLRFLCRKRQYEGLKL
CEDGTAECGDTEMESIRRKLDYNKIRL
FRRVKHELGPNELKIFQDRGKHEKWEV
LWSFKVEKPKAYIRFMFHKHKVERLEL
LESARIELKPQRIGLLWDDIQVGMMEL
FWKHRFQPKKPKVAWLDQELTLSKLDC
IYDLKLGWKGAEFGCFIRRPSGGRFNL
IKNMKLNMDYESIKWFGTKCGIDEIDC
LRDCKAPIDRQKFKLFDHSQRLPGVDW
IKELQAGCEDPDLELLNTQVRLKLFQM
LSDVGFAVALREFEFFGRRSPMRSIGF
LQEIRVEWERDDLKFIEKKQKCSKVDL
FGDYKVEFPCSTLSFICHHYKANRIEL
FRKHKCKRTWPGLKFINTAMKCETCEF
LWDMKITIHCRSWDCLCTSRRFGCVEF
LREHKVKFGPEHFPYFESEWGVGEIDF
LKDWRIKMGKARIRVLEKECKAETMPC
IYDMSLKMKDTRFGILERDFEFDEVPI
ISKCQYNIGRENFKFLGQRCEYDQMKL
FYKADMKKQMTKIGWLFEEVDLHDFRL
LRKLEFDLDEGDMSVFREPIENNCLRF
IGKANCGVPKKEVDFVIEKLEAKSLRI
FKKLDPDMEPAGVHIFWEKLKAGRFRL
LKDYSMGVEVEKIEVFWNDLRIPTMDF
IDDLDKKVKESSIGFIRTPVPIKNIRV
LYEVEVNMPHDDMNWIHQNIDFQEVSI
FGEWNAGVGWRRCEIIRSDFRCKNVEL
IDDANCGVKDADLKWWRKTGRMDGMQL
IHEQRFNVNRDKVHILWWDMKVGRIDL
VHKLNCDFNQNNFKYLWQKYRFEKFDM
LCKWNIECHFTKLNYVYEDLKCEKLAM
FDKYQYPCKGHDINMLWETWEAPELKF
LWKAELSCKRKQFDCINNPINMKWLKL
LTSVNINMNYRQMEWIAGKFEIRQMRF
LQGMDCDIQQDNFEVLNWKGDSRKCKW
FERMDYNISTVPLPFVFDGMEIPHMKF
LGDWEIKQPDRGINQIYHQVEARELRF
LESIKLNQRKDIFRLFYTPFRWENVDC
IESKSVKMRPGCLRFFCRQWEAEQFKW
FEGFDCRVRKAEWDYFQPRWGCKDCKF
LDEGNFDCHWSDIGCLRPKPTMRRIKF
VDKTNVTCKNPDFKCISESLTMDNLTV
FRDANFQPHHNNLGFLEKKMRVGPLDF
IKDPKAGIRRQRIRWVERTMRIGGLSF
MKEAKLKEQRERLEWFEKKTKQSDVEF
FGRMPLDVPRQKIGVLEREVNIGRLEL
FGKQNVKPACDRFNLVCDDMELQNLNF
FWRFEWTMAQNRIKFIFEECDWTTIRL
FEDVTMNFRTNQIEWLRTDVSWNKITL
LEEMRLTTRFTKFDVLWKQLNWGGIDL
LGERRAEAGCKPLPILGREHHIQRFEF
LEKMEMDVHDKKVDYLRDEVDIHSVHL
FDKCEMEMKDDSIRLVTDDAGLDRIDC
LKKLQISWNNQRFNMFYQDFSSTTLHF
LKDSRCSFEGDRFQCLDSSLKWSGVDF
LRGIRMKVRHNRIHRLWSTPKLRELDF
FKEGGMSIPEKTLEYLEKPFGVHRLDF
IKEARAPWPDDKLPVIERDIKWDDIEF
LSDCKFGSDKGKIDLLERENRLTEVEC
IEGGKVQATDEELRDFRQNWEMEKISV
LDDMDGETKGDEIPYLRPRLDFCPLKI
IERPSCDIKTPQISYFNNKVDMSKVSF
FESYDMKATDSDLSGFREKNDIKDFKM
LPNMEAGCNYSEIRHLCSNMDINGLRF
MRKTPMEKDRSNLEELDENMRLNKLNL
VDEMNCKIKRSNIRLLDHRANVDYINL
IDDVQIDFEEKKIEFLNRELGWECWPF
FKNFEIKCTPQKMQIFDTQASFREMKF
LEKCEFSIPYAQVPFLNDEIETGAMKI
FDSWEAGPHHMDFSCFNNRVEVRGLRI
LPKWPMSISRNDLKTLCHRVEFNTFRF
LPDPRIPMKDEKIRHIWTDCRFQTFEF
FKQLKIPTDFNGFDELYQQVRMRRIEL
ICNMGVKAPWQKFNCFCSELGMDEITF
LHKIEQKYQKHGLPIICYPNSFQELKL
LQELKWEPQCSELGMLMTKLHKAQFEL
IKQQNVECPKYELDFLENPLKFKQVDF
LREAGLKIPEPRIPMFDSEVPMHYMAF
IEKMECNAKHEHIKWFEDDGSIDNVEF
LRELDCPFDDNKITWIYVDIKLEMITL
IGDAKLKVKRRWVKFLDNKYKMDAFEL
IHEWKLPCTFRNLTCLWKEIKWAHLEF
LCEMKQDLQMGDFGLMLKSFKKDNIDL
FSQEGVKFRPRKFDWFQRDCGVKEVSL
LRQMRVRARMKNFECLMKKFDWKDIHF
MSDTTQRQPDPNCERLTRDCECHDIQI
FKDVTLKHHEPRFHHLWRDGTIRDLEL
LQSQEFPYKKGKLNWLIGEMEFTQLRF
FRDMKNRVNSNRLQYIFCEIHIDDFEL
IPDVKMKFRHKRLTCLSREMKTDEMEI
FNPAQLNMNDTRFNWLPTDVKLSDMEF
FCEMKLTVNSGDFNMMCPQFTVNPIEF
FSKKKAKIECEQLRCLLGQMRMDPWEL
LRDLKIRVESPALHALMNGTKAEDIDL
FRKLDIKLDRNSLKLIYSGFSFEELTM
LKEPKCPMEINEIQCIWTSLNYNCLEL
LDEPKFSVKHHPFPVFWKRVHLPQVDI
LNNIKMPAQCRSFEQLCTNGQFKHIEI
FQKFNCDTEWDNFRPFMADMTSEKCDM
LDDIQMKHNQEEIKCIRREVSAENVKL
LHEIKVQCGGNELACLHRNLHVRIIDF
LTEIKAKQNRQTFKPFFKRMPVYDLNL
LCSQRCKMGADWLRIMVRDPKLDEIEW
FPGCPMKTPGETFNRMITNMKYDEIEF
LHDAKCDYDFERFDMFSPDLRVGEIEI
LQEMNVSWQPQDCGWLTYECECGDIKF
LQQARVQVRLAELGVLYSKIEWGHFRV
IDKEEVGVSSQNLKVIRPKFSISAFKW
IDEMEWGVKPQSLAHFHKDVDIGSLSF
LTEVKIPAKNKHLKFINKQVNFTSLEI
CQKMRCGSEESNFKLCSNQARMEDCEI
LDRIKITVKGGKLRLITEGWRREVIDL
LDQIEIELKHSTISMLREKMQLQQLNL
FQECKPKWNRPKLCEFYDEITVPDFEI
IERANADVPFKDMELFYDKVDVDRFKI
LKNASMRINRNRFDLFDPDYEGTQFPL
LNDADCRWDCPRVNVFDKEWKVHEFDI
FKEDKMPLEADQVGWIDCDCKVDQFEL
IDKVNLKLKVDKIQCLANECELTTVRF
LGRAQGTISPDSLKILWERIEINNIKL
FHDPSSGFGHGDLPVFHRDVKIYTIDL
FENHDGECKHDEIKIFRRKLGLDHLRM
IEKWDLGARDTPFAYLHVDMDFAELDF
IEDMDIRIRNSGLELFWYDLDVHYIHI
FREWQCKMEEKKISWFEHDGEMADLSF
LQRVSVDPDEGKFHWLREEANLANWDF
IDRVHLHVKCDELKLVHYRMNCNWLHF
LEKFDFNHKADKVYLIWEEFELSHLKF
MEKCEFGWQEREMDMLRERCATGVLRC
LCEIPIKLECKHFEVFCPTWSMRWIAF
ICDFKAQCPYRGFSCFCRTAKFKNWDL
VNEQRISIKLRRFDAMWHDFRIRTFEI
LDNIKLGMKPGRIRLIRAETEMHGIKL
LDEWNCGIRWDDFSIIYRNCEAGDFRM
LDRMTVNLRHDEIKCIHEKTQFRGLHI
LENYDLNWRDGDVGLIREKIDYSELKI
LRNGEVKAGETDFSWLKSKVNANEFKC
LQGSEVRFNGAEFPWIFSRQECHDFRF
LRGCKLGMDQNDFSIIHASTPFNAIQF
FEEMKVRHKWKNFEPLIKGCHGRTLDI
FQKCRLKCTHERFKVLYEKIRFDKIEF
IRDVKIEWDGSHFEMLDHQIECKKLQM
LQDNEVKMPSDEMGIFNKRADCKWLKL
FKNASWDPSNSKFSIFDGQMRLQSMDI
LRKQRAQMGKPRLQIFEWDCRNGQLDI
LVGIAYTWGWDKLKMVIGNMEAQHLKL
LNDWSWNFKCEDFNGFCKKFRPRGFDL
LRKRNGKIDNPQLNCLQDKINFGEVQI
IRELKFRLQGNGLPMLPKSCHFSSFDI
FKDIAIEEECRSIEFLCASGKITYLEC
FKDIKYSCDEDWIKCLTQAWKAEAFDI
LHEDKVEESTPKLAYFMNDCKGARLEL
VEKWKFPVRRDKLRVIQDDWKIERMEW
LGDWRIDCPGRRLEWFPSEMSEKSIDI
LDDQNFSQRSADLQFLKHRCERPCFKL
FTRIELGQSLPMLGYIIDQFDLSKIRM
FDDWKFETSSKEIDWLNKKIEIKRLTV
IRDTPLDWEPPEFGWVYKQVEFNPFSL
FRDIAVSFDEKQLDMLWKNRKFHHLEV
LPPYNVQLKRDALKYLGPNIKFDKLDV
FKPTKCDMDYNEIPMLDNKLKIQKFEL
FGKIRFPLPAPRFDLFSGEVKFKFFDF
ISDWSIECSSKKLDIIEKDWEMKEWTM
IKSLNVKLETQHVPLIYAEYNVKLLTF
LKDIRCRGQKTQVTWLDRQWTITNFDL
FTNAKCKCQHKKLEPIHRQMKWKTFDL
LPEWDIKVKYGGLGPLYWDVSIRGVKL
LEEMDVRIRRKDLDEFRNNAGFDSLSF
LANMEIPCTAKGIHCLNQSIEIEWVKF
LLKIKIKMQADSFKILVHDCGMELLDW
LHSCTIQVDHNEINWLHTRWNCGPFNW
LDEAEPEVSWRHLEILTKEVEYTKFKI
LEECDCQIKDTELDILTRNADTPACRI
CEKPHCQIKDESLRDLYEKAGCTRMGM
CHRMKCDCPPPSLSIMEEECRFEKLEV
LHKLKWRLKCNTFRYLHHKLRCGPMEF
IGKVSMSFNWDDFRMIHARAERNCWKF
LSKSDWGLDDREFCILYDKIECNCMKF
CEDLNPQLREEHFKLLRNSVKDEVVYL
VEKIDVPFAWENLKLFREHVQAEAMKM
FDGISHTCRIDSLRLFRKPVSIEHFGF
CDECGMRIRHTEIGWFYKKSERREFKC
LQECNCGCGNTRMTRLYKEYRVQQLGI
IADQDVNLSCKRFEIFTRQIPMKAMRL
IGKFEIHYGEDDINRLQEKVELNGLRF
FSKNEGSEDDSGVKRVCDQWEVPELKL
LEKPDWRVRYGHMSWFREPLEMEWIKM
LEKVEHNMATNDFDCFSDSMAFKHMKL
LGKVEHKKDITQFKQLFGKVSRGNFKL
IDKYQFGGSKEQFRIINYKWQMHALPI
IDKPNADCPNDEFKICRDKFKMPNLNL
LRRMNFNCSYKRYECIEEEMTARPFGL
LKEMSCDCEDKDWGMLNKKCNHKTLHF
FQECEAEQKCADLGFIWHKHDCTYFKF
CDKCYAECKTGDVRYLTENMEAEELRL
LSECPIDLSKKRLGMIERDWQFSTLPM
FRKKEHHWERKKLDMFEIKITPKYIKI
FKDLTANYDIGHLDLMYNECKCRKMDF
FCEMKADLPVRRLDIICHELDKREVDL
IKDAEVNIYGARLSLLETDWHMSPIDF
IEKLSLGFKRHKFRLLYADGTADALQL
FGEHHAGYQSKRLETLDKQARIKGLGI
LEKMELNLNKQRFPILDEDHSYRGLNF
LHKYECTVEDPEFGVLWEKVEARHLSL
LKQMEWNYDPDSIEYLWDTMEWRNIKF
LGEFELQMRWSTIGFLRHSIEVTVLKL
LDRAKFDANDKNISILREKCELQNFRC
ICDPDMEFAYEDIDMLTKKMDYKEFHF
CDEIRCSWNGKTFKIFPKEMHMGAFDL
ITEVGTGCNHHDFDCLDREMHADPMDL
LCQMPFNCGEDRWKCLYKEEKVQCINI
LEDIKWHSKMQELKLLRSKVAANKVAL
IRDVSCRADHHKFNILDTEMWLREIDL
FRGANFRAPKDRFKLFEGDPTLEHLQL
LREDPPTDPREDIKHLDRKYKWEDLGF
FDGCPFTRKWQDFRLFRKRMAMDPWGL
VNKINFPHEYEEMRILTERMSTDCIQI
LKRWHTTIDGHYFNCLYYNMHIDCIDF
LKQWQVTEEPKKFEWLDHDHKANPLGF
FNECQVEISYHDMDLLRHSWKHRKLNW
FYEFKFSLQNREMTLFRRKFTCASFNI
FQDVECNADSKKLEVFWNDVGITTLTF
LKDERWDFDTKGVELMYKDCNIKKVDF
IGKWDASVKSRKWDVIYGEGESKCIRM
FKEVHEKFDPENLQRLWKSCRFTDMEL
LGECEITPTLYELTVLITKPECKSLKL
FYDRNMRHPGTELEHFYNKYDIRELNL
LSRIDYNLDFPYIEVLTPECDCRALRF
LADVRIDFGPKDMKFFTRKLAFDSLTV
FSKHKFAFGEDYMKIFRYKWQCDCFNF
LTNWKCPMPWKKFSHFYNEMRCGGWDF
ISDDKWKAKSRRFDVFENECGFSTFGC
LKKSEFSPEHSSLGWLWSNFQLPHIDF
LQKAGLQYQHYSIRYFYEEVGCDGIPL
FNTVECNFDHQRCELIDQPLDCQWCKL
MDKFHFDVAYEDFKMFHDRKEHEKINL
FYKARLDNSKEPLRYFWEKIQFTKFDF
FPNYRAEGNKERLREIIGRCSATRIDL
FDNTTIRMDMNKLNMIYAEVKASGLEI
FDEWSVEANESEVPYFRMKFQFGKLNW
LPDCDMDCPNWDISCLGHKCERRRLKL
VGKWTCDHSETRIKYLKEDANCDHCDV
LHQVNMGLEHSEIGCLWEKVDPPGVKI
VRKIEFSFEDSKIKWLTDDVDIDTIRI
FAKWDPKVEDSKLQFLHEDISARNIKL
LDEWPVQCQLGKLGCIYHDMPYCELTF
LESFQLGVRRDGFHLMWYQVSFHSVEL
LSEINAEIQQRHIPWLNQNIGCPHFEL
ISDVQLECGTYELEMLSTQFQLKWVKF
LKDGEVKPYRSKLNYFDRNYNLSEFTI
IENVGFSLKAGEISFFRQKIQFSCFPL
LEDMYCNVKRDHLHFFDRDITVKHIDF
FRKMRLRWTHESLRMFDGDGQCEWIDL
LGNFDCNCAESEIHWLKDRVDVSSVNI
FQQISMQCGSSEIDLFRHKAELPKLRV
FDKDDKKMSTSEIGVFRQRVEITYIRF
IDDLSLKMRPNELKLLKDRPSMEPVRI
FDRCEYPMSGEDLKLLRGRFKQHKIKC
IQKFECDVQETRFRWIREEAQPNKLKM
IYKSDAAVGQNDLGCLSESCNLSCFKL
LADMKVKENHSTLSRILTHCPTEDLDF
LFDMHVAAPLEDFKVLCKSIEMDFFRL
LEPWDAGYTHPEFGVLHTRMECDRVKF
LQKEDMACNRDDLKCIYQKCEIDPMRF
LDRANISCGSDSFTCLGDEWELDSFSL
IAKTDCSANETRITWLFEDFECKGCHF
LEKLKCPGKDPELTFFRNSEDFPYVRF
FEKIEMKMKDANVTYFHPKLQMPSITI
LQSCELQVNEEEVEILKTRMQPKMLKF
LHDYDFKIEDDHIHYFYCQFEVPEVHW
LPQVPLKCSSRWFKYLMSKCKPDEFQL
LGNINFKFENDWLRFIMDNAKHDDMEI
LEKMRCEKRCSKLGFIQENGDIARFEL
IEDCDVKCGDNKINHIRTEVNMTELGL
LDEYSMKSKTRKLRFFNKEWKYEWLDM
FEKMGVEVRKHEFRELYDQIGCENFPF
LEPMDVNYPDRDMEWIRWKLTCKKISI
MDKYEWKCKVTDCNCLTPKCEVNTCRW
LDKSEMQQRSPELGYFRDSVSNPKFKC
IDKPDVKWRNGDVSFIKDKVNMSYFSL
FEETDIDCKYDDLHCFRKHLKAHPWEF
IKEIHYKLESKSVDFIDRNHDQKYMHL
FSQAKFDSRKKPMDDIYWDWKLRKVQL
LKEMSSAWNPKHWELLQKEMRPQSVDL
IKDERMGLSWERLPVLYKDMSTQSIDI
LRDCHCTMHKTKFSLLDSDIKQNYVDC
ITNMSTEIHVHKLPFLVDEMGCQRLPF
LADVKFKVGTYELKFFTSRMKVGNFEI
LDEAKFEMPMKELNCLDRGMELNCFEL
FEEWHWSAREKKFDVLRREHNLRDMDI
LENLELGWDWTDLGFFKPKFDMRSFKI
FHEPGWQVHFEELRMLHHRIKVSALNL
LHNMEWRFPLAEFAALFSRKEASSFKL
INNWEANFKFYEWKLLNHKFEIQCLKI
LENPELSIKETKLGFIKEQWEQGILKW
LERCNFNQRDGPLNYIRQKFALHKLTL
INKWGVPCSQKDLNWLHDKCGCDMLKF
INRAEHAMSAPDFDWLRETCESHGFKI
FPSTEIDPDHREIEWLRIKADLKHFNF
FCKYRSQISPEDLKVVTDKVDCEKLNF
FCKVNCDYTMTCFKYFCYQMEKEKINI
LEEIECHYHHPRIEMIYYEREFRSFKL
LCEFGITWCGGDIDVFCHKFEYKQVKF
LGQVEHEMDPKPFDLLAPKDESKHIKF
IEEFKCGPTRAPLHDFYKGARAGTIDI
FGETKIEWDERNLDFIHRDLSCPKLEI
LADVKFKQSMAEISCMFRDLRCSCFDI
LKPWKMTINAPYFGLFDTECRANHIEF
FCPVHLRLDCKHFRCICWDCKFPQLEL
FKRYTFKPYKEKVNLFEDTIDVNEITL
LKKCKIDFDHDCINWVCQGCKIGRMQI
LSKCKFKWDPNKINMFEGEWGTEYMDC
IRDYGIKGEGGNLPCLTKEFGVNEFQF
FSPYQLNMPHEDVNWLSYKWSCERVNF
FTPTTAHCKDKDFDILKYKFDRSTVRM
LDEHSMSKRKDPLDELSYGCSIKKFQF
FSDGKQHMSKDKLSWIQKEVDVGHLDL
LHKHEITAQKERLRIVWDQINVKGIRF
LDSIDYPIKDDKFDYIYCDWGVHTINI
FHRYQMKFHVSKIEIMMSNFDARDFKF
LTEIDHALKDKELELLRRKVALTFLRV
MPEIHCNFHEKDMELFRRKSDPKNFHM
LSKHQWKMTDRTFDCLPSSPEFKDLRL
LKGGKANVEQPHLDCLTTQVKQRQVDL
FKKLSLDHERRKVHVLDENATMSRCGV
IKNYDLEMNKRGFDVLDQSAKMKYLSF
LREQDISYEGDRFNVFDAEVRLDGIEV
LRKLKTKCGQSDFRLLYNKHKCETLEF
INDVKCEVEYGDIGLLHNKYSCGAITF
LEDANLEMKDDDVTILSRKWSWPSLGW
IMDWEIDMDWRTFEWILQHMEIKRCKF
IHKMRYTMGDDRIRFITEDMGVGNLSL
MQKAELDTKAKNFDGFSEDADARSMKF
LTDFKFGMANQRFNFLENEMALTTLEM
FPEVRWKLPKRRLTLLWPEYNVPELDI
ISGVKLNETDNCLNRLCSPYDMQDLSM
FFEADLKQDNKNIERILRNIDANDIRL
IEEAEVSCKNAKLGMFSRDYNCEAFHI
FERCKMDPSENDIKHFKTKYGLQKFNL
LGRWRSRINFDDINYLCTRVDLDDFHL
LEKVDVEWDQDELKLVYAKIAMEKLRL
FKSPKVKCDDEHVRVIHTKWKREGLDM
VGEWEFQADVKDFEFLNRRIDCKIVRI
FDKNDVGPKQRGFEFLSPQGDVRWFRM
FDSCSVNVKETDLNIIYPNCDMGLLSM
FQSMGIPWNDEKIKWLQSEINWYHLSF
FEKVKWEEKVGEFDFMYEKCKMARLNF
LKKMKMPFEEKDINMFYTNMEVRQFRL
LQEFDVSWEMKTIELLLPDEDCRGVHM
LRKPDFTGQCTGINWLCENVDVEHLKF
IYKVPMNPDNNHLNFLEEDCALQMLAL
FDEVNAECPHTELQCFWTKADFGNITF
FDEIDNKVSVTYFPLLPRPMDFAQVRI
LPSKRLKFPIDKVRCIVMDWKCAWLEF
FAPMSMEFGTNEIDVLSQKQGWKHLQL
IAKAKLDPDWAEITELWEGPNLEKIEM
LEGAKIPAHETDLQFFRGRLSMPRLSL
LQDPRGSCAGPEIPCIKKKVAHTHLSI
IRKQHVSMEKRSFDCLDDDWQLDCLEL
IEQQDMGLKHERFSCFQEEQRVNGFEM
LYQFKIKCKTDKLKMFMKELKIPYFEM
IGKHKIPVDRDNLRILTHELKLEPLEI
LKDAKGKPQWYNLDMWYRKARYKECDI
CWECEINAPSWPFEWVYKNWELKDVRM
FDSWDVQLKPRHMEWFRWGFDAKMCKM
FDRTDMATREQELRSLRPRTSMPGFKI
FDRGDCQHRGNDVKLIGDKLDPNDMRI
IYKIDISWDCGEFPMMWEKVQQTHIPL
LKNAEAKCEPKEMEWLQNKVSFHYVGL
IGRVDADVKPGELGIIWDKVRFHKVSF
FYSQDVKFNRTQCPFLRTKIQCTYLKI
CRKADTDCEKNAVNWFEEPVDFDNINL
LDKLEVKWRLAKISVIGNEMQMDEVHL
LCPVEIEEGCETFTRFCDEVDNPDIKL
LAGLELEPTGRCVEWFHRPMDAKKMKF
LWRAEVTVEYDEWSTFFYKPDPGGVKM
IEESTVSAKERECSWIRREFPCSPVPF
LRDVECDFEHDEIHVFSHRYNCTGMKF
LRRLEVACDSHKLECFDTEQEVQAIRF
LEQNDMTCNWKLLDCIIPALDQPHLKL
ISEMDASVNSDEFEWFRKKWDKKTWKL
LEEARVPKKMGDLSLLRRDVKFETLQL
LMRFKCQQASSRIKPLLDDIKLNRLEW
IHNINVTMDKDKVHFLENEMGGDVLSV
FKEEACAVDPRSFDFFEHTMPMRWFGI
FKDWNIQVDHNKLKVFYQDAKMPMLDM
LREIRMRYEIRYLNRMFKGMKHQDFDI
LQDKQCKFPCDKFHCFLKEEQMTDINW
LYEATVRGKCHKITHLYKEVKFPTFEI
FNQARAHEQKNRIKTLDKDLKADGLQL
IREPQYPCATRKFDFIDTDCTVPQFEF
LKNVRIQVDGPKFSLFTGEFKVHKVDI
FCDYRAAMEWYDIPVICNDYKYEAFDM
CDEWRCSFKWDKLHICCRDGKIHTCDI
INDIKCPTTAARVGVFDKEIKASKIEI
LRKMNLDMKFSRFPFLDPDVHFPAIHI
FDNSQFPMDVSEIELFRTRMDMNWWRL
MKESEFGEEQRNFDIITKELDFKWMKI
LEKAQLTCKGANFRWFTSKLEWRAFKM
FNNMQCHCQDRSFGLLRGGQECTWCKL
IAEARLQMGVPRFELFIKESSLTQFEF
FYQHKIPFRWATFRCLIYDIKMDWLDI
VGDLRAQVTSQRIYHFYKEAKVNNFEV
LYKVELKIDTKTFDPLMGDGDMKEFNF
FKDSYHDVEQKDFEILSKSCDQNKLKL
INDTHCQGDVKELEVLWRKYDQKPMRL
VKDNNVACEYSQIDFIYQPITPRFLSL
FKPWHWDFESRRFPMLYCDLDVRHLHV
LPRAEIDVEARPFDPLWEQCDWSTLHM
LKRWDKDVEARPFEFCYDELEFRSVRL
LYKRRVKAQTDKLGIIIDEDKWPDLDL
FKQMKWRLERPRFPVIDQTVNCQAMEV
CRKCECGCEHNRITMIHEDMGLHPCQM
LNKHQQNMNKDELDWLDQKVDLQEVKF
LKSCDFDSEKQKFELLEEEMSHNPLNF
IEKADAKMGNNKLNFLMPEFGPDDLGL
IEDKGLPIRSGGINFFRSGMEIDRMSF
IQDGEFKKSRDGLTWFNKNCEASELKV
LEDVDFNMQMPGLEWVHHSVNLRSVKL
LTKMEMDVDMNEVEMMVQKYQARAFRF
FEKCESNFKINEFRMIYCKVTYGRVKV
LSKIKCQIDKDQYRYFEERARCEICDL
LGEFGASAGREKLNWFDSQVGCQQLNL
FEKYDWDHRWKDLSWFYSTIESPKCRL
LNPLELPLDYSDVELIKMPMEIKNLKF
FERYDMETSIGDVGLIKDNWGLKNFRF
IRKANHELQREGITMLNEEVRVRYFNL
MHDCDVQPEEKSLEKLTDEWQYQELEF
LKKLDTDHDVAPFDTFFSKMQMKRLKF
IDKGQIESNSSEFGALRNRCEMKHLRC
LSNIDLSVNYENIQYILQKPEIPDLKF
LKDQQIKMNHDQIEWLNHDMEFTEFKI
LQEVDVQCSMKELDMLKNKMEIDYFRL
FDKAQYEFHCQDVKMINDKADMDVFTF
ISDTECKLEFEEFKIFRSKQQMDDLKM
FHKMKQRLRMPNFKVVWPECNVDPLDF
FNKCEPRLGTKECRFISEKVEFPPMKL
IRKVGVSIEPRDFHYLWSRWDCHKLKL
FTNIQIQLDVKKLELLNGDAPMKMFDL
IKEVGLRPSHPRFSHLFKDITMNEMAF
LHEIKMAFTCSHLQCLGPDFKFEHLEF
LSGIKIKMRKENCTWLDGEIKCELCSL
LDKKEAPTRYNEFKMFRWRVQVDALKC
LENVETEMKEHRFDVLRQTCSWQSFQL
VEDIKLSVKDKSLNHLTRELTCDCLQL
LKDMDLGPEMQELSWLWSNSNIAHLSF
LKNVGAKPEDRNLSYFWSSFHVAELTL
IKKFTTDLEGRQLHFLYYKMRCNHCGI
IESCEARFKQGRFQMIRHSMGFHKVKC
FEEIKMSPKNKPLDLVMRQMEVRDFSF
WDEANVSHKQTKIDMIYKDIHMRNFRL
LYEMEMRWQRRKMDVLPTKFEIKCIKF
LKEMPITVEQKRFEMIDKDDKVRYLTL
LYKMRLEGEPQKFKIIPSEVKWDAIEF
FSRTKCHFPSTQLKYIHHKVRFNDFEF
LSQCKINAEHEGFRHFVRGFQMDDVEI
ISKVQVHGDDPRINRLWRECRHEDIDL
FAQCEVRMSVPQLKYLIGNCTFDELKI
MEKCEWRMKGTDFPMLHTNVDSRILKL
VTDCDLDVQGADLDLIRKKMDVKSVKV
IHNVNADIQPSDLGYVWTKFEWHRLKV
LDKMQAEFKTEQVRYLNDKWDVNKIRM
INEMPFHVGAKDFDLFYSKSESKAFHF
IRNRKATLERHEFEFVENRMGIRQIDF
LRNMHVNWELTKLPMLVPELKCNWIEV
LHQWNVAINYAEFGLMWYNSRVNVLEF
LWDIKNECGDPGVCCLWRQVKPCHWEI
ITETDVTGKDEEISYVYHRFEMATLKM
LADYDIKANCPELACLMSKWERDGLKI
LDEIKVKKKGSHFNMFHRNMQCYALNM
FRNCDVRSQQNKIDMLDTKGDLKDMKM
LKEVRIQLEGTNFEILQQSMSAKGMQL
LAKCRIPWAANDVKLIWGSFKADRLDF
FPEVKFEYSTEQLKYLDRKPHFDNFDF
FENIALECEEGDIRWFRNKHSIQPITV
IEQAKLHANTDDLRIINKRFRSDDVEI
VKEVKFDLGCDDCRVINRKMHCHQIQL
LDDAEVGAQGHALEYFRKPPSSKKIKF
VKDIRCSIGPDKIHWFQNEMNLNDIEM
FEDFDLNPREDKIAWWYSELEAPPFRL
FCKIEMKAVCHAMDNFCGGGEIKEFKM
LHKLDWSPSFHELQHFMEKAEVPDFRV
LDNIEPQRQPNSMEWIHSTWELKYLKF
LTKIEFSIKQYSIHCLYTTIQWHSLRL
LRNWEPGFEEGSIEYIYGSINLKSFRF
FGRMDKSFGVDDFDWMHTRFEIKALKF
FDKSHAEFNSNDISLVYESIPCHKFPF
IKRISKKWECHCLDWICESINTREFHL
CQKVNTNCDDKDIRYLAEKMACENLGL
LTRIQIKMQQDDLGIIYTKIQVAPINL
LANVDARVPCQPLHRLVTPFEWEELKL
LQRTDIAVDPKECEVLGYKCDHTMFRL
FEEFNMGFQDEDIRVLRKDLRGQIMEL
FREVRYEFQGHSIEMVWRQFEPKRWDI
LKDISKNVDKGDIDWLDSNVGTRYFDV
FKKNDMRPERAAFAYFDEGFTCAPFKM
MDKVEWDFNRQELKVLHAKFALANFSI
IEDVECACSEKEITHVRRRWQCSDFKI
LEKPEGEFRNARLKMFQGEHNMETLRL
LDKIKLSCNGQELRIIHPHSDIERVSV
LRNMKVQVDHGTIDCLYWKWNWRYLSF
LRNASWKFEMPRLEFFWSDARVKEFNF
FDNVSFQWQIDEFRMLYAQTTLEYLTL
LHKCNFNFNIDHIRCCWEDCSMEKFDC
FNNGKFEIKEEQLRIFTGRGKCQWIEW
LDETSMPISENNLNLLRTGMSPNCFHF
LTGPKCTMRNSRLRYLENPCNLEQLDL
LGEYKSHGPLTTFKWLVKEPRMEKLEF
LYSGGMKQSDEAVRRLWAGCDITEINI
LPKYGWKYEDESLRRLLIGWSVEEFEI
LAKQDGDKNMHGLKWVFETLEIDHFKI
LKEVDFGFEWEELNMLWWKLDKEAFTI
LRNWKAKVEHTHVRSIYKKCKLEDIEC
FSNVQLPYNFQDFRLVYARLEVDMLNI
LRDIKLSLDFSELRIFWGKVGTDILNL
FTNWQIEVGYQELRWFYTKIAVNKLAF
FRDGKMKIDMRELPCFHRKIDWNIMGW
FSERNHGWEEKEFDIFQHKVEFYGFKI
FREYTMECEHGELPCLHRKEKHQRLTV
INDIDADFATEEFKFVRKKFDYEKVRF
IDRAEGRVNHEKMKFLHDDLGCGDCRI
WRKVKCSPEAHTFCILYEELKWPNLEF
LATIGLGMTFKKFDVLYSDMDFRKFHI
LRQLKFPIETKKMEYLDPNWHMCGIDL
LREIRVGCGNCQLQLFPKNVHHGTFEL
FRKMEVRVEAHSINVMSEDYKITQINW
LEKQDVDWNFNDINMLYESFQLDGVDL
IKDVEEKAAMRRIDFLEREATLQYISL
VADWDIPFSCKDIDCFCRNLNIRWLQV
IEKVSVNCKKQDLSCLHNKMDAECVKF
FPRIPKGCNDTNFKCLHYKVNVEPFNL
LDSADVQLSTDRCKYIRKDCKIEKVQF
VEKASSEFKEDEIHLLREDFTMPKVAV
FEKFDQPSKQQEFGLFRDRRPSAVLNI
FTSCDYNLSNRDFKWITSSVDIDQLRF
LDRCDDEINQNDLPYFRERVPTAKLPL
IEEMSMRCTDGNLSHLWCKIEVTELRL
FGEYNPRLGDGDFSRFGKHIEYHEMRL
LQDPGLPCAHQKLYCFFNDVDISPLKL
LKRQNVRWDHDKLHMLYNEIGAKQLGI
FREVDYEWDLRQLEWFYQTIGIPSINL
LAECEWNVHPCSFDYLYREWEARRVRI
FDNRSAEWKNGDLAHFRQKYKCEKCHI
LEKSGHPKSTPEMHMLRERIEVHQFRF
FRSPQMRAQDEGIKRIHINMDVEDIPF
FSEMQHQQGENELEHLRKRIKYKNLNI
LYKVDCSLPGSDLGFIQWKGECKHFRL
LVDLTCRLGQKKIEMVWRQMQFKTIKL
LGDYGYQWPNKECEHLYRKCNCTKIKI
IDRMKIGARQANLNVFQDQWPTDHLDF
IDDCSLKCKPDKVRVLWKDMTITILPM
IKDCRVEMARTRLEHLDKDVSPSHFDV
LKDSKMRCEKETLHCFDVQSKFEHFEW
FEDVKFQCKVDTLHIMMRQFRMQRIEV
LREFSLDQQMTEFRFLWNRLSWDYVAL
LCSYEVKVEHGECGWLHNKWTVNPLKW
LKKCGLSVDNSRFKMIENELKCQPVEV
IGSLNVRRRGDKLDYLYKDVKVKYLEF
CDKTRCRFSATRVRLLREELKIQYCEL
LDECKCKWDCEHIPFLYKECNTHMFDL
VRDLKIHLEDDGIKKLPKDSKFNEFEL
FKSMKIRLDRGDMPMMWCKQKVKQLQF
LRHASLSYEDSDMPIIRNKIEFRSLKV
IDEVSVQSRRGRIDWLEKQINWATVSI
LKEMGVKKDVTDIGAFWRNVRCSEVDI
LGKCKFGCNRPKIKSFEDKHNFESFDL
LDNMRCPLKCTDFRMVYGPLSMDPWDF
FRNQNMKCDVPDLHCVFWKLKIDSFDM
LHKTKWCLPSTEFKFLFQNAKGECLEL
FYKMHIEGEKRELKYIWTKNSINKLSL
IDKLDMSVPNKNIQFLREDIQAPHLRL
LNDQNLHMDDNDINWFHRRVAFTYIKL
FNEVKMKAPPDPIAVFHNDLRFDEWDI
FDDVPVKMQQQDFKFINRSCPINNLNF
FNKPSMSYRSDEISLLRPRISGNRLTL
FQKFSIEAPWPEFHFFYQKVHTGKLHL
FNDARADMDYPDLGLLQRKVRLGQVQW
LDEKEIQYRYNEIDELRKKCDVHRIRI
VYKIEVKCGFGKFDPLIEEHSLKPLKL
FNDDKFTCKYNKWGMFDRDLRHDCLDL
FDKWGPDTEEGDITIFRDRCSASKIGC
FDSCELKTPDGDVGELRSQVENNNFKI
LEDWDIKLKGDALPLIRNKVDMAVWRF
LNGFECRCPKKRMDMMDGNFPWKWFRL
LHPLEMSMACREMEFLNNKCEQRTMRV
LNPPKFDHEMDRLQWLPSDIRVNEIEF
IGKFRVPRGNSEITWLGTKLKFNSIEL
FGESKIDCHHNDIKHLNKNTSFDHIEF
LEDMELDVNDRQLERLHARVNMKRFTF
FKDVDVAVEHKTFDFLEYRVSLAGLDL
ITDAKFQCDSTRVQHLEKDITWPDMQL
LKDKRISCTPPRIGCFYRDFNLPSMGL
LKNMKINEEENPLTKLYEDAPFTDLDL
LTEASIKFEHEHFRMLDKECTMPSFGF
FSEMPFSFNDREFNMLSKKIQMQALDF
LEEPEANMRIHDLNWIRKRMNINRISF
FAEWDVKMGENECDFCKSKVGWQECRF
LEDPHCEMRHKDLKMLNSKPEFGRVRI
FDDWGQPCRIRELEFFHKRLSMRQLSI
LYEINLGLERAGFSYLMKDMNMDSIDL
IDEQNVAAKENEFNRLRRRTAIQAIDF
IREAQMNMTDRDIEFLDRKACVTRLAV
IHDYGVNVDIKKLDWLEGEWSAPPLTI
FPDYQAACGEKYLELMIRRIELKCFKF
LGNMGCQYANRNLDLLDNKVHWSECPF
VNEMKCNFKQDELSWFNRKGDCAECQI
FQKCKQRPGPEELKWLKSRVKITEIEF
IDKVSLSPGIDELRMVWWKVDHEHFNL
FHKHEVEHHAANIPFIIQKVSLQKIHF
LQNLDFEAELQEFSLCYGRCDISEFRV
LTGFDVDVTDNYVELLHNRVDGKIFRI
LSKVTTDKKDSEFEYLRDSMDYQGVSF
LHEQEWKVNRKQFEHITKKNDMSDIKW
FGESKMKVGCGFIDLFCRDAKLSEVDL
IREFRMKLNMTDLGCFWMKWRSDGLDM
FHEFTFTCDYKDFPWFTRKLKIDRMDM
LNKCKRKHSDANIKTLYNDCKLPDMEC
LGEIRLAVAQTKFNTFIREWKPETFDL
LEKIDFNAKDKTFKLLKNKCRLKFIKI
LDEVDAKVKGADFAVFKKKGSWANIKL
LHDTDAELEVKPLEILYTKTEFSVLKI
FDRCSIDVGAMKLEWLYEEWHAKRITV
FEEYDCKDRSPPFGALYKEFEQPDVRI
MDDQKFEISDNHFARMHKELKCDRVDF
LHRNTLPMYWKKINIVYEDWKLTCLEL
LHNLRIKCDSPPLRCLHPDVKYDYFEL
FRSQKMACEFPHFHVLIATHKMGPFEL
FRECNHRGEQKRINFIEKQPKVQEFDW
LGEVKHACQTGNFDCFGKDHKFYCFEV
LGKMPMKCGRTPLKCFDQRMTWEDVNF
LQKIRCDRKKSDLKYLNWKVQCKHVPL
LNKISATGQDDDFKWMREQMEMEWLRF
LHRAESRMQHHTLHWIHGQVDCENLKL
LDNYPVRHAGREVECLKKKWDLQNLRF
LGEWKFDHSDKECSHFKKKMPHEKVQI
IKPVDANMEQKNFHFLEQNFKQSNVEL
LKKMRLPGQCHNFDLFESPCKLSGLEF
LRDVNFSGEGRRLHRLFKNPKYHELEV
IDEIKQRMSCYGMKCMHKKHRFDTFEF
IEKFDHECKKQDWQCCYQTPEVTSVKL
LANTEFDCGEGKLQWVYYDWPIRRLRL
LGQSECKQKDKDMNDLHCKCDWPNFRC
FEDIEFSRRNHGIHFLRPSLDYDGLKL
LRKIQWDMNKRHFGILEQNFRTSGFEL
FRDQKCDVDWDDFHIFHISFPYGAIEF
LCKLNMKYQFNEFNVLWGKFEIEDIKF
IKRSPGGIDEPEIEVFHENLNLRGLPF
LQKIEWDCKRPDFPVLDSKFNMPDMKL
LDNVEGPIQEKDIEFFHNECNYTNFKL
LKKIELSCEYKKFDMFEYNIDMDDIKI
LGGLKISWQWDRCNLIQQDCKCRLWDI
FGEIRLTIGIESFNLLPVSLKVTAFDL
LSDARGRVGYPKIHSLGRECKMTDVDV
LDDGEIDASTSHIDIFSRKMEDKHIKL
FRPAKGGIPHSHFGYFETTVRAAGLEF
IKKSKVGVEHHEIDVMYDQMQVRHLNF
INEVKLPMSNRRIELLDHEMSIKYLCW
LNDHNFKIQPQDLDILWYAIKAREVDL
LDDWQIQCGQEDFHLLRNGTEVSVLNF
LDKGSLPPRNPELTFFHERWDKHWLKF
IKKIDQGANRQDVTILDTRFSLNRFRI
IKECSCEMEMKTIDMIDYDMPVKWCEW
IDDMKVEADWWDLPMVHRRFKHSKIEL
LKEWDVHCDDSKLNWLEKSMRCNELDI
LANYELDVGDDDFSFLHTKVDQSRFKF
LDSVPAHAHPKDFELMRHKVDFPKLKL
LEEWRWSAKQTYLGLFTKRFKMTHLDV
LEKVQVDHNWKECQYLKQKFTIKKMRV
LSNSQLDLSENDLGVLRDNVPLEPVNF
LNEVEAGQACTDFEYLHKPCDITNFKI
LDKFEVHRKTHEMDLISWKWEFPALKF
LWRYEIEVDPDEMNMFMDKFEGQELKF
LEEWECTARMHDLTVLYCRWDHKSFKI
FREIEVRVNQSSITLLYSKDECPEFKF
FKTVNFKMDERDVEFLTNRLRFKYMTL
FWEYRIEMAQAKIGYIYKDCTASRWEI
FCDWSHKHPNENVNYFLYDIRVSELEI
LDRFKWHVSTEQMRILNEEIAWDTMEF
IDEYHMQMDEGDIPLIRYSARGQQFDI
FQKCKIRGQDEDLKFLEDHANWDELEI
LTDMGGKENNERLKFLDKEMTITEINL
LRNKEMGVDHGRIPCLDSRMAMACVNL
IPEVQLTMPNKRLECFQSPAQLKNFKF
FGDMSVRWGMDNCNWIYKNMKCPRFEL
MADVKIKVGMDPLQWIWKRIRFNEIDM
LNSVKIKPEPGHFTTIMHDANGNEIDL
MCKMKFQLEHKKFKVLPDEMGVDVIGF
VHDIELPVDCKTIEMVHRKFQMKPFHL
LRDVACKCNRTKLEIFERGLRASPLGF
LYRLEIKFKWARLDLFMTNQDCKSVKI
FQPYKINIQNDGLEMFGPAVNINQLEF
LDPIELNCRSGPIGLFRGHQNIKCVKV
FDSPPVNITGDEIKLFNGKYKISGFDF
IWELEMRLSNQRIDYVMNQLTLKEFKV
INKPDHRMDVDDIKQILHKGDQEDMKF
FKKIEHDVDNQGIEIVTEKKEIKPLKI
LPKANFPWQAERIKCFGAEMSWEQLDF
LRQASADCEERNFEWFDTSVSMKRFKM
IYDCDIPFPPHGIEVITKGCDLKCLRC
FPQIPMNLRQSPFEFIWCSVDAKSFNL
IDKAQFQLNSTNFSVLDEKCQWHAFKI
LRSVRIKIDHENLHCIHTTIPFEPITL
LKDAEVGCDNKKLQWIPSDIHFTGLNL
IEKVSVQMRSNSIGHLKQNMEFAHLRM
IDRQEMDMKLNEFDFIHEKVTARKIGL
LYEPNLDNRMPGLTIVFKKVKIQAFDL
FPEMKIACSWSSLDMICRDINASILNF
LDQGNITFRASEISFLHNNAKLAMFEL
FEKMNVDREDSDLSLLRWKVYITRVNM
LERVNGPCTEQEFPFVRETYENGMLKI
LYECDVRDEDEQINRFHKEASCKDLHL
FQEFEAPMANDELTFLKKKCAFRTLHL
FREQKTQMQEKRLGMFYKELGCSDCDF
LDKDEAPVPIKNFDLLAEGMTNKQFKF
LSENNVQLGGGDIDWLGRKIHLKDLKI
VEDEKCKLPHSEISFFSRKIALDQLEF
LHDCSWPYPDNKFDGLYAEVPVGDFTI
IQEQPIRYQYRKFDKFFKDSECNDCQL
LGDYGEHHTDDKCDRIWKECGCKQFTL
LMKASLTFPCDKLKWLYDDWDMNGMYL
IMDRKVGLQLDKWKMIWKDTRLEYLDM
FEEAHTKCTLEKFKMIFKECKAQQVEL
FADIRLGWEPPTLKRLCRQLKFEELDL
FTKSKVQLHFDSMRFFSTNWKADVLEM
IREFQGHLTQHKLDIIDKEPKLAEFEF
LKNTPMPAECKELDCIVEKHKWPSMHF
LGQYKWQCPESRFACIWQNVKMTQIEI
LAPDKVKPQCNRMRCFVHNKKMPQFEL
FREWDIDWDCENLDCLYTDQSAPCLQI
IDKADQNQQDKWIHHLHEPLDFPKLRF
FVRIECDPACNNFDLLSEDIDLKHIKV
FPQMTVDASGNRLDFWWKEWHVRGLGF
LPEFHVKGPPHQIDGFVKDIRCKNVDF
LEDWNCKVNGQAFPAFWRQHSPGEIDM
FNKWEIGMKPRQFDLIYEPVESTMLRF
LQGVGMDYNNQNFEELYDEPRISKIEM
LHEVGMEIRKRSFETLCKQTEPKRIKI
FNKMEMPWEDPEIGIVRDSMEQNMFRF
LAKYEYKEGDGTVNRLYHNIEWMEMKL
FQKVDISIEKQGLEWFNQSVGLTPFQL
LKSVGPNMSPHKVELLDQDLRLKMYEI
LQRVRMDVDRDSIGMFDEGMEMTGIDF
FRDMRFNSDKGHIPCWDKSLKICNVEF
FGDFTMTIAVKKLEWVFKDPGCRPMSF
MKKMTHNPEPGDMECLNEKVEPRDMKL
LETIDLQIQVHDFKIFRHNCEVDGMKI
LHDANLEFPDKPIEVLMGGLNCTKIDL
FKNCDVRQEKSNVADLETKMKGKKLRL
IRKMKTRLEGYDLNIMYWRMNCPDLDF
FKEYQYRHDRTRLAHLDRRMKIPEISW
IEDIKCTLKPGYCNWLYRNCKCNLVEI
LCDLRAKACRERFSIIVNEGEMPDFEF
LRKWNYSCPNDDLQYLNQKWNIPDVKL
IYRAKCKYKEDELPYFKEKPDFPNCTM
LHNFDVQLNSRDIDIIRARVQVKFFKI
LQNHQIEMEHKPLYHFYGECRLERLSF
LRDITLNFEKSRWELIEKDMRPQCFDL
IDNQDFSPDRDKFKLLDNELSWQSIDF
LRKAEPQVDARYLEVVIDNLKAQKWEF
FCRMPVDVTTRQFHYLCSPMNFERMQF
LDNMSFEWNCDIFGFVCQEFKMSPFEL
FRKMQLQCEDDDMRFFHPKWKSTVINM
FGNPKFQHGKNCFREIFRAVKIENIDF
IDNQEFKCRDDDFRWIRKKYPWGEMNM
FQKLRVEARSGDIKFMYEKLRCEKWEW
LKDPKASVESRDIEIFHYKMQFNNFEL
LNDIKVTMAKDTINFIDEGMRVSQFEF
ISSLEVKVNEDPIKRLMSSLNWEDLHV
IQSHNARIPHQELKVLNPKWDVNYFSI
VDELDVNIRYADLEWLHQRIQFGTFKL
FDETPFQVRDENVKFFRTPVDFGILSI
FEKFKMKMRTEEVRILRGNFNCREFKM
FPKCDHKYQGQTIPLFHQQLEQRDIKL
IKQMDVEVETRECDLLDMHCQWKMLTF
LDRIGIRRKDEHLRYIYDGVDGNQFGI
LEDNDADAATNDLQFIRENVENPTLKF
LNGWDIQATGSSFEFFDGRMETSTFRF
LSNWTAKVTEKRFELFSDEITFTRLDF
VRKLDCPWPMSKLKLIEDEMDFDWLPI
FRRMDVDWQSRRLDIIEEQMDLHPFPF
FEKCKWKHSDENLKYMRNSHEAQTIQL
FDPYDYDYNYGDIKILKARMKAEDMNL
IAELEMKTYDHSLDKLVKTIDWKEFRF
FHNSDMEERDKQMGWIYGNWEHKKIRI
LQKVDTKFNFKDFDCIASKHNAKCIRL
IKRVNARVEWRNFSLFEYNFPMDALGI
FREMNCQVEKGEFSVFEKSSNFGELSF
FQELDMNHPEQPMDRLHATWEIREMKM
FVEAEAKEKHQKMKKFFKGRQCKECRF
FKDQNWKADCNRLDVFWSDQEISDMSM
LDRNTMQCKSEKLPFLQDEVEMPYMDF
IRKFEITCEKRKITCLEMSHNMHGMTL
LKNRSIKREKTDLNFIEGSVGTKEIGL
FHENDCGIEPHELDMFRNKVENKAFNF
LGRYSMQQGYNDLKWIRENRAVQPLGL
FWGFRWHMGHNRLRHLMTDIRLECWEL
IDQIKIDMNPGKFDLLYPDGTCNKLSF
LRDCRLEVDQSSFTWCLCDTRLTNLEC
FDELRVEMTVGWMTILGRHLKESKLEL
IRERKLPGDRTDLNCMYRNVKMACVDW
FRNMKMTATACRLRMIYAEWKVEPLDW
IKNERLQCPKYKIGVLNSNIKCGHIEL
FQKQNFKCKAKDIRCMYDKFPIPCFHF
IYDLDFNHKERDMDCLKKKLDPSQMKF
CRQTNCRCRRTRLKILDKGVQVRDWKL
LQKIGFTKDEQKFHYFYDDLNVGEFGL
IDKPDMPINRNKFNWFDEKVDHDGLRL
ISKCPLSRQNRKIDQLYDEVEDKEIRL
LDEAHYEGGCKHFEVLHKNFACRRWGL
LPDWEIGMECMDFDCVCTRLDLKVLRF
LDKGEWNTEKTDFDILTEKWPFRAFKL
IGSCECDWGGKEFEILGGNINIEKFKW
LDQHERDMRITSLKIFKPKIEVDHFRI
VEELNVPCNHTKIQFINRECTFKIFTL
LHNMKIGIDRNDIKWIDDKNKIEHVGF
LANCRPRLDPDELRVIMNSCSFDNMDL
LTDVHQKVHAEALRVFINEVGFDEIDL
IYDMKWKVPVSHLEIILRDAQTKDCEL
FKDPPMQCNCRRLDCLEREWHAMEIDF
LRDFKCRMDTKKVGFLDREAHGAELEI
LKRCQFTPDHAKIPLFEEEVTPQMMPL
FRKMNDKWEPDKMRCLYESFQWPDFTI
LYDVHIKFEYDNLNHIFSNGDINEVGL
FADFRMQFPHKSLDCLLHPLNLKCFDI
FKEGRKSYPWSRFSHIYKNWKIGEFEF
LDKVNPKVKHGRLNVFDGDCRVEGFHI
FREIDHPWRINPIDCIVKPMEYKDCKF
LEDLEVSLTLNTLDLLRTTVDWGCIKL
LWKIDMKNRCRHFGFLMAEYEANMFRF
MEEASFTMKETDLDGLRKKVEWGDCQV
FPKVSGNGKEDEMKILREKLKFDGFHF
LEEMEMRVSTYSLDVLSKGIDLSEWKV
LSKNEWRGGWDHLSLLCQSVEWADMRL
LQKHELNGRCCELPCLSEKHEHAPFKW
FPKFDFNCQHKDFQFLNARMNWKHINF
FHEMQCRMTQKRIDIIERNINLSQLEF
FRRWGFGIRNEDFEVFRDKFEDKGIKL
ILKFRFTGKCEKLKYFCYEYSIHHLTI
LDNGRAEHRRMQFPWVWQKYRINKLDF
WSKCGIDQAEEDLKWLKDSMKIQKIDI
VDSQDWSITEQEFKMIKKKPYMDSFKF
FEKMNTHVEESEMAIFRYKFGCGCLNF
IKRVNPNVESSNIEMFYDKISFHPFNL
LEELQGEIRTNEMSLFKVNCGFNKMRF
LWDVAVPLANQECQVLNKRCSCSPLPI
IEETKGNCKTNHINCIWKNLSCSHLDL
LANWSVEGAPDDLDLMYKKVACKRFSF
LKGMDMEIDGKQFEIIPSKMSCKQCHL
FKDIPCPTEHRRFDLFDRDMQLSECPL
LEPMEIPARDQDIDCLKNSSNKRGFKI
LKPVKMKCERPYVRGFVQNYKWDDLEL
LDRRKVPMGINEIHILRDKIKVGTLEI
LKEPKYDMPNKQFDMLETQCGMYRFDL
FKDQSMNLDGDDMKLLEHNFKHDMLEI
LERMDCKFRIPDCNAFRRRAACGYCRI
MKKWNWEMGNQNIRVLDDQMKCQCVDF
FQKWHIDFSFDKIRWLWESAKIENVSF
FDRCEMSVNETPLRFIHGGVDLSCFRL
LCKIKISWSQNELKYLTEKLTNERVNF
FQKLPGEFKPRTFQVMFDKWDAEKWRL
LDNFDAGATFRELDIIYRKSDAGQMRF
LSKFQWEMEKAELSELWYRMSFPKFEL
LNDQKLHFEQDGIRYFWTNVKFDAIDL
IYKFKFPANYQDFRWFWNTVNMDHFEL
LRTPKLTWEANWLRILPSPFRLAHVEF
FCNHEIECQEREFHILTQKWERHWIKF
LHNMEIEFDQKRWEYFTPEFEVPTIKF
IDNWGIKVNDDTLRYLRCQVDFPKMEI
FDDFDPTLSDEDLTHFRQKLEPPDIKF
IRDAEMEGTMKEFPWMIHRYEMSPWKI
CYEANCQMTDPELPYCRRKPDAQDISV
LRRLKCEKAESDINDLRDRADCNSCDI
FKDIQVKFEHNPIDFLDWDMSLPLVPL
FKDHECSLPRKDMEWLDNKLNQSPFRI
IKKLEFCIDGRDVEVFGEKSSVRCVRV
LEPSDLPFSSPRIDFFRWSCEIKGIKF
FKEVKMRWPNHKFPWIQSEAKTCDMEV
IRRFKLRVRYHKLRLLDEQWRINIMDL
LNEVKAHFKPQHLNWLDHEMETDTVEF
LPEIRFEIKCRHIECLGKRLDVKWFGF
LDKFEFTQRNARMGFFREDVEMDRLHL
LQKVPCHMAHQRLKYIYEDMTIDSLEL
LQKVAIKVAKDKLDYLEQDADVHTLNV
LKEYKFTLEPGRLDIIQKDASINCLDM
FHNAKIEWSYKDIGILHPKVKMHRFNI
MDDWGLKGSDKEIEIIKRKVTWKGLRC
LNKADIACDRPNLEILWENYTGRCLSI
IEKWQCGETQEDIKKLDEDVGCNELPL
FEKQEVGCNLDKFRILYEEVKADYLSL
LRKYDMPIGWDNLKIFCDSLSLTAIRF
LKRGDVGTKNKKLDVLQDSFRMKTFHF
FERTGMQFREDEWSILRDKLDDDAVKI
LDKLNKSRRHHNLHWFREGVPLQHVRV
LKDHRYSCNEDKLTHFNREVSVSRIDM
IYNIKCKMGCNDIRWLQPKCNVDNCQL
LKDLRWNCDNHSFKCFDKSHNLTGWEF
LQQAKGPLKRTRFNLLDYDERMQPIEF
FHKLKLERAWGQVHLIHGNAKVPKLDI
FSDISQNCRKNKVDFIEREMPLKTFPL
FDDNEMTLKFNDIGMLRKNLDHNTFRI
LHDANFGYKMQDIKFINKKLDYQGVKV
FDDLDLDVHSSDLGLLRDRMERNQFHM
VDDHEAAVRNEKYDILHHEWERRVFKF
IRDNEVQIDPPDLDMFPEKEDFGPLKI
LTKIEMSLDGAHWGVLSNSMNPTQFRL
FEKLEWDYRFKKFKMIMVEKEIDRFKV
FDGVGFGVRDTEIEFLKCKLGAKMIRL
IKDCGFEWERREWELLFSKPRITKIVF
LPKWELNHRPEQLPMLCPTIEIDPLKL
LPDKDYKIDSKDFDPFHSKIDFNEVKL
FNEMEFDLSEKEIDDLQTNAELNNVKF
FSEMQYKVRHARVGMLDTECGGGEMKF
LRDTKSKIECDDFRMLWHPCKASRIEF
FADLRMRQTCRKFSHFIVEGKVEDFEV
MNKWKWGCDDNTLHWLMEQVKVPPIDL
LDKMNIKVSHTNLTLFHNEMAFEHLNL
FDKQHLEGRQDDIKMIRGPMHCDLVNF
LNNLKQESQETPLPWLWHSARIERLDF
LREGKCRVHCSAIATFYRDWKMSDFEM
LTDAKLPVQANNLDILSRQAKFSCLEM
LPEPKWGEPCRWFEKLCHEFKTDGFEF
IWDCKWEFSVDHMGYFMRETRAAKWEI
ICDIAMSVTWNYLEIFPNEVKVNAFEL
LPGFKIHVHENKIQRIWGSFKHKDFEM
LEHIDLELKHPKIDHFWDHIPMKHLKI
LNECRMNPKKDYLNYLYWPWKIQDWDV
IQEKKFEYKGRRVDLFNKEMQTSRFEF
IEECKGGCNPPPLQVFQHQFKITGLEM
LESADISQKANELQFFHNKVDYNRWKM
LRDWKANLNDTELGAFRKKCTFRSLQM
ICKLEADISIEDLKMFNTKIDFEHMRM
LTDANIHVEGNQFNMLHEKCRMDSLDF
ITKTEVPIDRDKLRCLDENVEAEGIPI
LNDHNCSRKGDDIRIIKYKIGIDSLNL
LCDIKIGPRFENFRVVWRTIRCDSFEF
FKRPKFQMDKKKVTYIDWQVHVHTIEC
LRKVNVEIKKSKFNWLDYNFNIKSFNL
LEDRQVNIRNSKLEQFEHEAGADDIGW
LRSNQMHVPQHRLNFLDQELRCSTFEF
LHEVNANYGPETFYYFMKNMKIDQVDF
IKDPDAQPEAKQLNLFDRRWDRQCFRL
LDKVEVSMRDDRIAYLYYDCGVKNLAC
CQDCECSCDWKSLDFFWTDMALRHFKF
LGDVDLDVPEGNLGYFHFKVESYSFKL
LKETRMPMEWEQLNCVVTDLRTGHIEL
LNRVKKDMKDDKLSCLTEEVAINHINF
LPELKVDCKWKHFDALIKDPESKQLEI
INSAKAHMPYCKLGFLEQDFKASWIDL
IKKCTHDGDKSNIEMVDEQFKFRQVQL
LYDTDLPCRPKRLELIPNDMNFRVFHF
FDDFRWHMQGDSFRWIGNDAPFDWFEI
LYDWNQKFPPCKLGWLYRDIRKDDLDL
LERPRGEIRVDTCHLLVREGKCHKCEF
LRKVAVEIAKHSMDWFEEPSKIQKMDM
LRDLDANMDDQQFDILNPPMDVHPLKI
FKKGECRPDRNDIGDFDPRAECAGIRL
LHKVQVDIDWTNFGIFHDGMQYNRWHF
FREWPLKDQRRKIQYLDRDFDYKQMPL
VDDMNINLKNTKVRCLTREHKIQNMQW
IKDQNINAEHRRLECISCQIQGKCFRF
MEEMGCTLKHKEVDVIYRKVKIRDFEL
LSNSEMTWQEGEFGCLRDKMDYNHFNL
FEKMSIPLREGRLKRLHDNIPVEEVSC
IEKTDRPAKEGKLGLLKEDFKRHVIRM
FQKLDSEFDDDEFNWLRDNMNGAKVNL
FHKCERRCTKKKMEIMEGECNWRQIKF
LSKVSLEIPSGGIGILRNKWELNKLKI
FEDTDMDQKPNDFDMLHVKPPCRGFGL
FQEGKMDGECAKLGVWYYDWRGRRFEF
LDDCRWYMREGRFGWLSREFKASRIDF
INKTEPRWQQDDVRILKEKLEVSDMRM
IDKRDLRFTCREVGLFRDRVEWAWFKY
LEEFDYSMKEGDFGFFRRELDVNFVRI
IHNVEVQLKFYEFKALCDKLDYNEVKI
LRDASVKHDYSKVQRLYQDGGCGEVGI
LAEVQLRFSQGELGYFCYSFSVTELNL
IGKGELAVSHREIDLFRDKCQFYGLKI
FENHPPGMKDNEIHCIRCRYEKAAMKM
FDQKNCQMKDDNFKLLRKDKGCGTCGY
FEPARYRLKITNMRVFSKNVRHDQLDL
INTYRVGISQAKLKCLEDPCRLECLDM
LTEQRMSWHHNKLDWLERDFKHKTLEF
LDDMKVTYHVSKLTVLCKDKHIPIIDI
LRDCHANAEKKNLDFLEENVTQKYISF
FNDLNSPCSCSKLPCLWKEAGAQNIQF
FRNIQCEWDCPHLTYVFDEAKFHKLDF
FEDMNARISENQFELLRKDHKLAEIEV
LEKMDIKLNWWRIHMLWSECDSPDFRC
CNKCNWGCSPQTINMIGERFEVQEIKL
LQKIELQDKSKVLEHLWEEADAKGIKM
LDKCEQRINTKDMTILRCKVDFTLMKC
FRRCKLEKNHQEIRELPDKPHVSRFGL
IKKVNPEGPPRDLPWFRDKVAFTKFPL
FHKWAMDHDFDPFRQLCEQFKVQRFGL
FKKIKFDWENDNMHILEENMRYHGLEI
FKKNKCDMQLRELDFLITRHKQRHIEF
VYETNLQISKKRVEHLYKEVKFKDFSI
LKEVSMNAGGKALHYLDRRVKIHQIQF
LKRYDVNCEDAKLACIWMSAKVMNLNL
FCGFKFEVQCTNIPFICAEKSMSWLEL
LQEWDWSVSQQELRLLKGKMEVDVLHV
LDNLHMEIQDQEVDLFRWRSQFRKLHV
LDRASFTCEFWKFGCIYEEFGMSHLDF
LQDLDQRFQSPDVEMFCQKIDYKELKL
LEDMEANHRDSPFPMVRKDHNCAHLKF
LSECEISQSDQQLGWFNDKIETGGMKM
MSKIEYEWSCNFLNVFCEQMNFNKMKM
IVDFQIKAPHRSFEHIWAEMNFNELQL
LTKVQTTISKSDLAEFYQKLNLPRLQL
FEKFSHDPQMHDLTWIIDRCSLARFSC
LTDVSCNTSRYKLEWIEKTGKCKDMDI
FRDTNMPIRYDKIKCFEKEVKIDHVDF
FHKYRLAMPKPKMHIFEDEGKMKVFDY
IADMKVKSPCEHMKWVISDCKAYDVEI
FRDVKLKWPDKTFRRICKSAHMDEIDF
FDDAKPEFRTENLSCFHNDIRWDNFEL
LNSMQIEAQWPRLNIVQHDCKMSRLDL
VDKFEVKLRNPKVGFLYGECEQPFIKL
FKEAKCEMTGKKIDSILPDKKLSKLDL
LDGMTMKSNIHRIAVFWGEQDVAEISL
LCDKGLRAARRRFEALYKDKRLKDLTL
FSNMDYAVSIRNIEVFYRNVDFKCLKF
LNEVSCDPECRDFDVIHTRLEWYACGL
LEEAHMKLKPDKIKLVHRDCQFEQVTL
LDNWSMHVQDNEFKWFRRKCDCEEFNM
LNDMNIEFNKGQIDILESQCGLEELGL
LRNMKWKQETERFPYFEREWKCSNCGF
LNKPNMTVESKRLDILNPEYASKCFPF
LKKIDVQFDNKEFEFCYCQIEARYMKC
FEEVDPNFNEKEVTVFKRPLPWNHMHI
FTEHSCHWPEEPFERIWREMGCNDCGI
INKISVRSQSEKMKFIAENIGIDHLRL
MKKVECEHTCKPIECIYEKVDCGCMRL
FTDLQHSVTEQDWNLFRNKRDIGHMKF
FAEIDVDFEQREFEMLNHKANMDWFKV
IRDDDCKVDYSHIDVFESPGEVKEFRF
FEEWDLQEDEASISKLYHSLEITELRF
MQEFKFGFEQDEIRHLWEKLNLPGLEL
FDTVEVKCSERYIDYLNSKVEPKPLRV
LAKMECEAKMGQIGNIIDKLDSSSCRL
FSKYEHDCKNTNVPHLKQDVEMSRCKL
LSNVDCQAGAQDVDFLTTKFECNDLNI
LKDMGFTVNPKKLEYFYREATHKQFSI
CKDSDCEHAVKHLEPLGRDVEVKKCKW
FPEANVQVTMKNLEFIYGEAQVKYITF
LQDAGWSKTRDQLEDLYKPVKYRDIGF
FNDLNIGMNDCKLPWLNRDYPIKRLKL
FREQAFPCEWAHLSLFFHDVKLEQFDL
FHESKHKQEPGPLSNLWRTMGNHEFDI
IDSLKIGMKDSKIRMIYKDIKWPTVDL
IHDYKLQLDMGKMQFLDNDLKPACVDF
FRQVHVSDDCPDLKCICNRVREASIDL
ISECRVEYNFQTMDMLSNDCRVKYIEI
LGRCKMNNNEDELHFIYHRVQMHMFEF
FDEWDIQQKKKDLQFIRGSISVNDIKI
LKEMKVPCERKNWEWVDHDMKRRALNM
FTDMKYGFSHTHVPWFEKQVRFYGFEI
IRKVRCNGNKCRLHYLEGELRADDLEF
FRNKQVPMDNGKCGHLDRECGINGVDW
INNGNAPMKKKDFEFIDKKLALNIVGI
IEKIEYEWKTTDCDVCRDKYQMASWKL
LENCECPPSEQDFNWFNWKWEFHKMRL
LGNMNTPVQIKEIDCLWQTFEANWLNF
FNEYDISCQRSRFPVLYRNLKMKTLRF
LDEMRQSVQATRISLLCRDQKCTALEL
FPSPKWKFASNHINFFHTEVDTNELEV
FCRVDLKAPPKAFEHCCEDIEMKELRM
FDEYELDVHCEGFEVFSSQAEMTGIRL
FHDIDLNSNDYKFECLGHNGEIRDLKL
VKKYPMKCERGKFSNLDDDPRCHELDW
VRDPPVKIDHNRLEMLERSINLGEWKL
LGEVQCHEGTGGFPRFVRDFDYNHLKI
FDDVALSCKDEDIGCLKVDVTVGCCGL
FDKAEWPGKMHGFAALMEKCEMGAFKM
FEKMHARWKHPSFSFMYYTFEQTQLKF
FCEVNENASHNYFQMLCRDSEMRNIRL
LAKHKCEFAQGQVEELYYKAKVKKCEV
LEKVPIERPRQDINELHDKMGNGKMGI
LKKAAMEIDWRGIEFLPQPHDMTKFSI
CEDVSMKCKTRKMDMFRRHMDLKILSF
LEEAGCRHSLNKLKHLYHDFGMEHIGL
FGDCNWKQPTNEFRYFYRKPRADEIDV
IREVHCGLDHEKFKLLQKEQRQPPLNL
FRETDIELDREKFSMFDGDPNFNWINF
FQKLEMAMPGREIDWIYWRWDMHSIKM
MREFELHIDICEIDMLWNRTELRHIKM
LDDWDASQKDGELTMLRRTADIAAVHM
IDRLNLNFKAYQCKIFRQPCESEQLRC
LEKFNINITQSDIQFIRDKCQYDSLKC
LENNDMTIRSRELEFLRKKCECNWIRL
CKDAQCSHQNDDVEWIYKDLDFRDCRL
LKDYPIREQANKINHIVKDIQAKELTI
LEKMSISYRCNPLGFIHPGIELSQLKI
FPEAPVEEEYRRIEILDRDARPKKMEI
IKKMKLKWQVKDFNCLDRRFSMESLEL
LGETRVDMPCNKLEILPNDVEGKHLEI
IAEAPHEWKCKKFECLCREYNYTCWDL
LEKMTCKGPSTKFHFISEDISFDWLTL
FKKPTSSWDQEELKYFMEKMRFDDCEW
ISRMPSGCTKKDLNFLDERIGMQQLDL
LDEVGAKVQWAEINVIHNKLGLSEVHL
LYKYECSAPCDDFRVLFSKHEYDTLRI
IDKVEIQCPTQNMSLFRDNKEFHAFRW
LSNADFEVAADQLDILIDNVDMKQIKI
FNSHKISHHPDKFQHFCTQLKLKDFEI
INDVNCKLQQETMNFFEHEGKFDQCDF
FGDAQAEMSSSEFNWIWRRCKRNKLEL
LRDWKLQEEHDRIAWFESEWKARSLEM
LKEGDFDFEPRKVGLLYRELPLHRVSL
IGPASLPISSHKLQFLDPEMDVQCLDW
IEEWRAKTSKNPITDFYRKAKMHTLEF
CDKCNVTMTKERIKHIDDNVDLSPLQF
LKKRSVQYGKPRFAPLYEEWPCATISF
VDENKWDCGDEECSILRRDCNWEHVEV
IENKPCEANDRNFEWVYKDLPQKKLTF
LRDVSCRFSKEHVNMIEKGFSCSWIEF
LKEGKANLKRRRCDIMEPECSLKIFGW
IHDVKVQQRCDKITVLTRDCNVSTFEC
FTEISFDMGSKNLSMMHHNLRADRFEF
LLKMRCNQPMQDVKWLIPKVPCDGCWF
FHDPRCKVPFTEMGLLRHKLKHPTVNF
FWNMELEGEPGDIGCLAPNIETQCFKI
LKQPDVDVNDHDFSCLDDRCQYSPIKL
IREIDFEFEHVNLECLYDDLSPRHVTV
ITDVGMRFKHKKLTMFWRDFDCKCFSL
INRVSINFQKNTIQYIEQKFKCNKIDI
FKPARITFEWNKLRLLEAEVRAQGYEM
FSDCQMGMKKRKFDLIYKDHHFTCFEL
VKDLNLKVNTARLSVLDKDMYVCSLEI
FSEVETNAHMRKFEVLFQELEPRKIRL
IKEKEVNESEHDMERISGKIDWHDLKL
FQNVEMNYDDAQFYRLIKRMEHREFRL
LTRFPGDIKYGPLGIMISKMELRKFKL
LQDGEARTPEKQWEHMLTECECRDIKL
LNEHTMTLEKDRCKWLERECKFEQLEF
FGDGKLEWNGNNIDMLSREISCHTFDF
FDEVGYQQQRRRFEGFDKDYKYQDMDM
VEKWEPECKHGNLRFLKDPLSIDKIQI
FDEGTCEFRDDPIGMLRGKCTVSWLPL
ISSPNMRMKRSDIRYIRNKMAMPDMKF
FGDKRMPCQHDNVKCFNNDVKDECIEY
IKNCAAGLDHPKVPFLWRDFKWTHLEL
IQNIRIKCPPTRFNLLYQEKGVTEFQF
LTDIKCKPENDSIRFFERKMEVNDWKI
FHESKAQVHEPELNWLRGRASLRPIGL
LDDMDVPFKHKWFPFFRTRIDLDGITL
LDDLERDMPDKEINILKRKLKGTKLTL
LEKGECRSTSDHLKLIREKVDPAHIKL
FNKVDVRINFSDLHAIFEKTDFHEFKL
FEDVEPNIRQDPINIVRRGYDFGQVKL
FDKAGPKWSNPELELLTPKADWNYVKF
FRGCGMQVEHSDVRVLHPKWTVENIGF
IKKLSIEVNIKEFELFAEKIGISRLKF
LRKIKLNKESEPLKNFMESAPVQSLPI
FNEPNVEMDLYKIDILSREVECKGFKV
FNTFEVEVSCRTLGFLGSKIELGYFRI
IPKVGCTWADDDLRQFHERVEIRSLRL
LEEFNAEGPDQEVYYLRRSFGWNQINF
IQEIDFELKPTGIDWLTKRWTVRKIGF
LEKWEQAHRQGELHILKEKPDGHMVRI
LSNVPVPIREKNFQWLTPKFECTHCTL
IGKVKCQVSLRDVTYLYNKHPCNKCDI
FRKGNMDRNRGKIHQLDEEINMRRIKL
LKNINMDVSQYKLEILEDDAPVTGIEI
IEHIDVQLKPSHLEWLHPPVEVKHFSF
IQQYKVEWPKNRLDVLDGEVSMRHFHL
LREVSTSCNRNRIDLFDKELTCRVLGL
ITDHTFELGRNHLEILVHSFDLKKLHL
VRDRDTHIHKVRFKWLEKDFKCNPIDF
IKDATVSMDSKDLECFWREIAAGCVTF
LRNVALSIEREDVRIFEQRIRCKVVGL
FEKLEAQWKNGDFDMFKQKIEKRTFGM
LEKGDVSVRMEEFGLFRYSAPSGCLRL
IDKSKMGRKYENVKMMRYNGKLGGLDI
FKKINFGCQHDEFKIIEDKITCDYVQL
LADAKMDLKCARFKWLYQEWRADAFEL
WPDMRLQFRRAKFQCLYRELKFRTLEF
VSEWDVPVSQKNFELMSYRMEWKEMRF
FEQPDFSMKAENLRILTWEYECQVMRV
FRKLEWECAGEHLPVLTEPLDCGKLKL
IKEYKVPAAPGKCECMDKDYKTKHMQL
LAGAGVELECRTLDFVCAKVPIYKIPL
LERMDVKVNPERLEILREDFKVKDIKF
VRKVDAECDEPKLDSLDEPCKVRSFEW
LRDMKTNMDKTNYNLMEKQMRPNTVEL
FDELSVSWSDEDLGLLRYSAQHNSLNI
LDNAKAQMPGTKIRVLDHDCEVDPVEM
LRRVRFDFEVPNLGVLRDSIRFHKLPI
FHKADIEFPKNHLDDLDESADTNRVRI
LEDFEFENRQRPLELLISTVEESGIKL
IPDCSCKLSSDRFEFFDEDLKLDSCDF
MDEVDGGCRGTRLGCFDKNLHPRGMKL
LERADSPMKYHELPFMREKAEYRQMKF
LGEVTIEMPYNDMGYLRKKFHAKKCRF
LRHVKLRLEDDAFKFVYTGNKGEIIEW
FTKLRAKQHLEPLKIFWADLSEEELDF
FNEIKMDINYPNLQVMWHEVKQSKFEL
IREHDGKLEYKRIPILDPDCPCSMIHL
FKDLKARFKRKNWTWFERDCKTGEVEL
LYNVPLHVDIESFKFVLNSVRVEYIEI
LQGVKLQIKGDDFKLFRMKLDIEKFAL
FKRHGMGHPRNNISWLDEKMDLGAISF
LEKREHRGHSHKFDGLLDEMEMNSFKI
LEKQTIQFKYTRIKLLQYDMDIQALKL
IEDVKFGCQDEDFSWLRKHLPTHPMYI
LQDIHIKCPCRKWEHFVKDPSMRNLEM
LQEYECSFDGREFEIFGCRPNMHCLKF
FDKPELDWKYQEMDCLREKRAIRSLQL
FEDYRGPLKANDMTCLWRRLNSDGLEL
FQKDGGEAESQRLAPLMEELRCPKLDI
LKDLRPGIHHTGCPFIYRKCKLQTIEL
LRKVDCKCDSANFGLLRYNLSLTRIRL
FRKHKIEWEVANFKFFLDDFKHDMVDM
FPKCEIPYAMSKIDPLYDQAEINRVRC
WHKADCDGRDQDLVEFHSNIECHRCKV
LEKWHAKIHNESMKVFREQMDMENLPI
LKKFEADVGHPNIDMLPEKVEHKAFRL
FGESNVTPRFKNFDYLARRCQVRGLKF
FNNMDADMDTHHCPFMHEECECGAIKF
LDEMAPDEKTRDLDIFRHPCSGNRFGF
VDELRYRLNSEDFPFFARKVAMPEFAL
FGEAQIEADYHDFEIISKKQRCHKIDI
IPECDWAAQDEDIRILTKKMHIEPFYF
LRDMHVKGEDWELHCLYRSAAYTQLDF
IEKPKGSYNWDHLKYLMDQMRLEDLEW
IRDMKVSMEGRRVRLLPKEFGVDVLSF
LDNCRKQCKPSEVKIFKQKCEHEMFGF
LNKMSIQISHNSLKMFHKSLRIYYLEW
LKDFEYQMEKKNFDFLEKKVKTTGLNV
IENAGVDLKDDELEFFYDRVPFDGFPL
LHSCDYKCEDSHIGYLYTTLELGDMRV
FVKFDFRVEPQRLGYLIWDSDINQIRM
LRKYGIPCQCNRLACLEQDITNGCLTM
IKKHTGETQLRSIDILLNKYKVKRLEL
LKKTDGKPPRSRFQVFEWEPSFKEITM
FYQVDVSWSDEPLTHFMNGMDFGDLRF
FNDTELAIHDRDLRVLSSKIEYEQFKF
IDKGPMNIGYDDMRILNSKFAVQAITI
IRKMARTMEKDYFGFFEEQFKIASVSL
LHGCKYRVKAVRFRVFYGNFEVEELEL
FKDVNFEHEAADCRILIKKGRLDRIEI
FKNYRVGTDRPEMPLLDKRWRCAGLDW
FCKMKFPLPLTWIRMFFEDCKIENMEI
LCKIGIKPSKGALRQLCQSWGFDNFGI
FERTSAPCRNEDLKLLQEDITLECLAF
LAETEIAESWRDFEHVIKKHDAHRLKF
LEDTECQPRDDEINYLTEKCSMSPFQL
ITKMDGDTNGSDLDFLSSKVQLRTLRF
LPRHECSSQMDRIDIWCDEMDCRGCKI
LREERLPLEKTDFQFIYNRPRCNQIDL
LREARHQIEHHKCTTLEKKCRHGPFDI
FNEHGMGSGPRSLEGLQHDQRIKPLDL
FCDCGCHVGGKKFQFFFHEIQVKDFNI
INEAPIEFETHRLDMFDHEMEIRNLSW
FRRTNVEFGGVRLTMFYGGVKMEKFEL
LQKWEIEARDQHLSHFRTDMDYSKWRL
IKEADLKYGCEELTCVCGKWQASELNL
FRRFDSNPHPGEFGMLWEKVKFHKINL
FEECAVESRHNELGELYPDQHCQKLGF
LDEIKHDLKHHRLPLLGKDYSINKLDF
FEGWDVDIKKQNWDLLQPKPEHRTMKF
FDEVKGEAYDNELSNLRTNCGVERVNF
FDKANCSCKEYKLKCLYNEIDLDALNM
LGPCRLRFGANKIECLYNEVRFKHIEI
LREFPCSLQCKRMEMFIREHRCNPFEM
FKKTDVNAEKNKLQYFYEDCGGTDCHL
LKECPCKVEPNRLGILIREPNFREITL
LCNKDWKLGCDRLHMICPEYRIQEVKV
IKDVGFDCSMKYLDCVWDKWDVQQLSL
IGKAPVENEMGGLGWVWENLRVPHLNI
LDNHEYEWTQQDITVIRTKIDRHTMKM
LQKVDAKIGWSSLSYLNERMDVDNLRV
LPDFEAGWPVKDWDFLPEKPDMKNMRF
MGKFDCTISNKELQLFYERLECRNCKL
LNKINCEMQDEGIPILKWTVECKRCTL
LDKHDCHVKYQEWSLLKESMEICPMKF
LSKFDSDCTHTECSLLHDKIDIKNIRM
CDEGECGCNTRELELFPEQVECSDWRF
CESVSCTCRNKELEMLRENLAKKLITL
VREWDVTAGPRCFEWLCHPNEVKPFKM
IQKWGLKWPDTEFTFLRDKMPIEVIHL
MGDYKFKMAHNRFPFFPKELPHPYLQI
LNDSKLRSQAHKISCLWKDYNFARFDL
FDDFKAELKWGECPFFRRPCQWEKVDW
FDELKFKVKHTEINILHKRLSCCTIHI
IDKATMKCNHEDFRHLRRKVAPGEVNL
LTEWKINADCPKLGCFIIELDFRSMGF
FKKMTCPMDKDTIRYLEMDWKPRYLGF
FKPAKLHSEYDRFDWFVWDAKYRTLDF
FEKVNYGYKDEAFKYMMYKCTFEGISL
LQRGKFDINPARIPLLEETFNAQHLEI
FHRAKLQFENKKIEFLEESVHTKCFDL
LRNVKCNCHRGKLEYIDTDATAAQFEF
LTKLEYPVQIKQIDCLLENFHGKCFHI
FQKIRMDFAKEDLKFFQGKRRADRFDF
LDEPECGVRQTDFQFFRYKWPMNGCKF
FDEIEMNLKREDFKILYRRRHMTWFKL
VDEMRLDCRKEGLKMLDRSWPLPNISW
LMQVGFQVEPKSMEILYEECGFKFLTI
IMEVKIDLPHKEVETLWTNVRYKHVDI
LDKLEFKVDTDELNFFREQWEQTWMRM
FGKQEAKPGGYDVTVLASKYEINSVKF
LHKLEYRFTNSDLSILNEPMAVGDIKI
MNKLNMSMKPRRIDCLHEEMKARGIRI
LPEAPKKLHMNRLTIIWRDCNIPDLHL
FRSMDRDIQYNEFNMLNESMSLNHVRF
FDSFKVDHKYNDIRWLRSKLQPEKFKW
LWECEPNCNYPEIEHIVKKFQIKEVKF
MQDWECRFRKPNLGLLTKQFRMGDLRL
FTKWNCKSHNEKLKTIIGEPKFSNFEL
FDKLKIRVKNEKMKLIHDEHDCHQLQL
LKRVGMDMEKRNLPWLGPKLRAHCISL
FDKFEPGVSGQTITLFHDDLEMGPFRM
LPKYSVTVQVSDMEVFWDEYDFRSFNL
LKEMDFKCNHPYLGVFCHKIDVTDFRI
VKKGGVSSEDQKLRHLDEKMAWDQLGL
FNKFEVENTNPYIDWFYDKISLQHLRL
IREQKVTTTNSRLSCIDKENRIKYVDM
VGECKLEWRRHEMRWLSKRFAMPKLDV
FGKDNPELGIQDFRLMCYRFENETWTF
CEKLECECAFEEFKIIRDKVQPDQMGV
LRSPRCSVDCDRLNILWNDTTTQALDF
IQNADISCEHGRFSHLDCQMRYHELDV
FTDLKFNISARNLDVIWKDFKTKKVDI
LPDEDVNGQDKKIEVMWDDVDCKDFKI
FDKSTPDNRNSKFNDFNEDVNFERFQV
FRKGDKQMDYNELDGLWEKFQAKHINI
LPKFKVEIDCHDFDYFFMKVAFQKIDF
FEDWSVNNSEGELDCFYKNIEFSGFKI
MKDFDIGWNRSDLQFFDNKFDGSVLPF
FENIPIEGQTGEFNWLRTPMGFNRLKV
LYKMTMDNHENDLNTFRSKMDVPKIKL
FMDLRISLSRRNCDLLWNKCKVRSITL
LPDIKGDMSRKQVEIFTNEMQFRSFDF
LSDNKLPLEFDNVHMICKTFKFEQIEW
FKEPKGTAASARVDLIEPDCPWKPLDL
LDQPQITHRQQKIEFLSDEMDIKQLRL
LWTFKMNIPCSGFGCIMDDLDMNCFKF
LWKWQFGCRDHKIHCLMASADFRCIKI
FPTYDISCSQQEFKCLWNKLDFSGLKI
IERITCQPSDDEIRFLKDKVHLENCPM
FDQVEMNANPGKWRWFQTEMNFEQMNL
FKRLRVKYVKDRWGLIEEEMKCGGIEF
LKDFRMKIQRKKVAMFEDELRLNWCDL
LTEHDPKFPKKKLQYFEAQCAIDEWHC
LEEFSMNMKYERLKFVECSCEHESFNF
LTQPRINWNIDCIRWILSNLRVSHFEF
LKHVKFKLEDDNFRTLYWDASVPDLDV
FSPFEFDMERRRFDYMYYEFSAKDCNL
IHKVEWEFSKTNVSVLYIKVDASKLRL
IDKVNATFKHPDIRMLHNRCPLQRFWL
LETYDMNAKESELQVFKPNGGYDTLSV
IKEGGADCNNKSMQWLEKKLKWNKFAI
FDDMKISINSNHIQCVCRDWKYHSIEL
MSDTDFSFKMRSIDIVYRECRFRAVEI
IADLDCSVGHDELGWLHIKFKVPNIQF
VDKTDFRCKEQQLAYFREDMYMREFKI
FDDMEAGWPEKDLDYFHKKYPCTQLKI
IESMECPKRQAEFQWFRSRLTLPTLKL
LGPWELSMDMTGVNFLWYNCECKEIKL
IKDCSNSVQRKRLEYLYRDFATRRWKF
FVDIPQHMGTKCFEHFMRSVGYKDLTL
FREARVNIPHSHLEFFDSHLKMRNFEI
FEDVDPSWQWKDIDCISRRWEWRCFKF
INRVNFSVKENDLTCVHEDFEFEDLKI
IERAQLEKEWNRLKMLHEELHVTRFDF
LSRTDVSHDHEELTMFNDKPDVYPFRW
LVEVKFSRSHNNMKWICRRHKWPRFEF
LNEWRVDATCERITVLYHDIRFPGFDI
LTRFEADIEDEPLPHLRDDFNIEDLEI
FRRESMKSGSQRIQSLEEDVKCKEMHI
FRKVAMAGTCERFKCIIEETRFEIFSL
IREFQCDMQKQRCDVFEKECRCGQFGF
LDRMDFEAKYAHLDVLHGKFSYTKFRL
FEKAQCTYRMGTLDFCYDRIEVKRFKI
LYQIQASMESRNIDLLLENLEMRPLKI
LHKCQFEVRITKFGIIIWDHNPSKMKM
LRSIHWEMEITYLGWLLYDFDENRFHF
LVEWDCSAPVKSFETIIKNMEFRNVKW
LGNWQMNRPCDDMRYLTDKFEWDNLPF
LDSRDWRMKLTSIKWLATKTEPGEWKI
FDKVQMEMKSSKFSLLHNDLKFSPMHL
LRDPKFSCNTQDFKWFRYRPKMDRFNM
LKKLNVPAQKNDMRILEMKWKLTTFRL
LNGMTLSINTQDMKLLPDRWKFENLDL
ICKADADAQNEPIKEFWENCTIERMEL
WKKWEFDVSCKELGCFYEKQRLRRIHM
IDNAAPPYKDNDIPHLKDKMDLTSFKM
FNNHNAEVQMKQLELMFNSMEQRKIKF
LDPGEKPAKNDTFPLLSWTMEWQGVRF
FEERRPTVREQTFTLLYKNLEIHRFRF
LDNEESEPKAYQLPCLCPELEIHPFRV
IHEWKMSCNSKRIDVLDSNFNWKPLDL
FNEIKMPVPNTHWGLLNKNHRATHIEF
IHEAKTNIHHNHCSWFDREINCEAFDF
ICEVRVRSSERPIETFMKRVKYRGIEF
LRSLKTRIPKGKIPMIEKDWQWTDIDV
LRNMECEMQSERVEFFDNEPDVSWFQF
IEDSQVGAGNKEIDCFKYRFEMDCFKF
IKEVRAECEHKNIPCMWRKMRVQHLGI
LKSFDAEQDAKPIEFLVNQFDSNPLKL
LGDIEMPLSDHDFNCLRKNPQPPCLGV
LSETELNISGREFDFLNYNLNLNPLNM
LDDMELQVKLENLGVLTEKIDIAGIRW
IDNQQARMGEDELKCMRQECSIECLGF
LDELTIRVKCEECKCFRMKIPCEWLAF
INKCRVTVPRHNIRILQHGYKFESVEI
ISDCNFPAQCSDVNMLGPNCKLEWLEI
IHDHKINVGCEDLKYLYPDVKVEGIDI
IEKWRLNFNNGEIKFLRTSAGLGMVDI
MDKVSYDFNKENIKMLCDEIRAETFEI
LKQIDFNSQNSRISFLEEERRVAGMEW
LEECRLNWKKPKFNIISKEMKKTTLEF
LENCRVKVRGNHLRLFHWEAKPPQFEC
IDRMSIEWSSGPINVLGEDPHLEKVEF
MERVNLELDTEEIRIFRDKIHIARFKW
LDNSENQMPRKDFDLFRDKSPAHTLKL
LSSYDVPIKIREFGILRSGADYGCLKL
LRGTKMDLDGSEIEILYSKCQVQKMQF
IGNKQVSCAPHDFELMGPKLEVRELRW
LNDLKCKLGHKKFGYLEKDASIPPCHL
VKEASLPLDLSNFEILYRKINIKLLRI
LCETNVKVAKSRMKLFEKNLGWQQLDI
LSPVRIRLRREHFHSLYCECKLNDIEI
IGRVNFELGMKNFEIFGDGFDRKKYQF
FNKWECYCTETEFPCLTERMEFPELRF
LCKMSVHHSIERLKWLCEEHEMNSIRL
LRRFSWQCEKGSFSLFDGKIGMKMLAF
FNEPGCDHGTKKFEILQREIKQTGWDL
LKDYKMNMDGKELQVVYHHVKWDALEF
LEKCGLRVEDAHFQLFREDCTWDNFTC
LKEIRCSPDWNDLNMLDHTCNIAGMEV
LSKRDVQCTERQMELLNENCDLEVLRL
LEKTDIRMRLWTIPILHETMDFGQFRI
LRRVQIKWDPQSMEMFDDEMSGKWIGF
FRRMTIKLDTGKVGLFQEELTDGEMEF
FKEYQLSVDDREIETLYKKPQVKSIQL
FTDFDADFKNHGLEFVTHEFEFRYLRL
LGKVEWSVTEQDFTILVQHIDLTDFKL
FPKHESTLPWEPLKFMWEPWDTDDVRF
LLKQKFTMGGTRFKWIWDEFRLEYFDL
FDEMKMPGQRDRLQLVYRETRCKSFQL
IEDCEMSCHEESLQWIRKRLDVKRVKI
FSEWECPSNWYGVDRLMRTCEGKDCRL
FSDAGFKVERDNLKVMDRQCDLNEIKI
FNEMKFKTSPQRMSWLNREVKWPPCDI
IADIQTGCQCKRWECLYSEPQAKGIWF
LEKMDLETKCRSIDWLMENAGRPKLQF
ICNPEVDFSPDSIDWVCNHANAKKFRV
MEDPDAKFPYGDCYILRNKMECNVVSF
ITNCDIDCKQRNLEMFDMQVSGRPVRV
IRKLDVSFERTTMHWFRDKFEVPTIRM
VSKVNVQCNYDHFRILQEKVPIDWLPI
LHRTDVECSFKDIRLLYEKAKVNKVHI
FDEGAMEWKEKRINFLRHNTKMTKFEI
FDEMRVSYNGNELNMFTRRFNLSCLSL
MNKATMSGYSERCKIFDEECPCEPVQM
LNKYELEFDDSDFDAFREKCPCKPVHV
FENWKGAMRNEDVKWLKTSAEQDGINI
LRKVDKRCRMSEFKFVTEKADKGALRL
LEDHEFDFQIEEISWLASKFDMAQLKV
FESWPFKCKPSSIKWLHISIDVDPLNI
FCKWGMNMCINHIKVIWERLSWDYFGF
LTDPNMDIRNGGLKLFGYPFKMNKFDL
FQKCDCKWKDEKVQKFTPEIQVNDYKF
LTKLQCKFEYGKFGRFLTNWEMPDFKF
LSDANMEWDQKCFEMLTWPMKVTGIDL
LGSPKYKPQCQEIQIMCSKHKFNNLDL
FRRKNLEKDPESLQYFYERCKMWRFEF
IKENEMPFGKKEFNVLQHRHDITSFRM
LKDIECSMHLKRMDLFMKNADIKSMKL
ITSTGVKLKKPSFRIFDPSMPMTQMQM
FPKVGCQMGQQDFRMLHDRMRMDCVEL
FDKVKVKAGVEDVKWLRPRLRINAVRF
IDDMKCRCKQNEIKLMRSNAQAPTIQI
FREITMSPEDDDFSFMRRNMDIGTFHF
LPEYRWEFEMKWLECIMSKGNFKNIDL
FNEVSAKCQHRPLDFFRHDVSCKGLTF
LKKYELTIDSRMVDMFYQSIQMKPFRL
LTDTDISCNLDELRFIFWNMEIEALRF
FEDLDLKVQWDELEYIRHKISMGEFKL
LNDLEIDFKDNDFDYFGTDMDWDHLHI
FDKTDMRKRIQKFRLIHMQVDADYMKV
LNNVEFNWNMPDWHWFRWKLNCPHIKL
FGRCSIRCHCHTLTCFGEKVDLKNWRF
LCNPQPPIADNEIHFLHQKSDVRALRF
LEQKETSCKEPTFSLLKHNTSLTHLKF
IHDGDCEVDWDSINLVHEDVNCDQCKF
IHDIRMKYDPTDLKYFHHKCDFDEWHM
LGEHDFNDSDNKLGRISKEATFDEMPL
LDPVQQDINKHRFHILEREVSMANMNL
FPGFKCEIKEGKLGIIWGDFKMHIIDI
FRPQESKLEPPEIEIMWWQDNAREFKF
LKEHQMNKQYRKLDILERPCPMRMFNF
FCNWEIRLGPHPLDGFWQDAEFTDVKF
FHECELKNSYTALTFMIKKFDKKDLRF
IDEYGCKFNDKELSYIRTEFDCCDIKL
FDEITVEASWPEFDIFRKPTSVHRLHF
FKEAGIQTEGWNLKYLERGYRFDQIDF
FNELDVTLNFKELDWLMDKQDVHELRM
LQEHQMKGEGNELNFFVHNLQLQEFKF
LHEAAQTWHPRKCDVLWDDCECHTLQI
LHKMDWRPTTQCVPGLYQGCELHDLRI
FAQDDIKIRATTFDCMIDDWEWKDFRF
LDRPELDMRTSELDFLRWGLEICHIHF
FEKLEFEHSRQEFCLFYAKFPACRLKV
FRDTDFKIETPPITILPREMSMKDIKI
LQEIRMHWGCTKFQWLLKDWKWAHIDL
FEDQNWKHPKKNMEFLERRIHCKQLSF
LYEINTRMPAEKLGFLWREWKGNELDF
LHKWGINCARSTLTWLDEQSQLQDFSI
FKNMKLDIAKENVRVLDDPVNFDHFDV
LRRGRIEKQHQRLQMFEREARIKMLDC
MTRASIAFPKEKIHMLQDELKCHYLSI
ITDHEVRIAKGRFSCLDHDQSVKEIRF
LENARCGVKMTRMEPLWTEPKFKGFDF
FTEIKVKWADTRLESLWKEYTVKTIDW
INNCSMEVPYRDLDIFYERVTINELTF
INEFRFKFGEQDFSLLKKDPEVDVISL
VDEMNPQVKERKFEVLTRDMQLNELHI
IKNANIGMESTEFEMIYNKFQIKLLGF
LAELTIKHSYENFKHLIGQMDMNNIKL
FEDWEIQCKNDHISILRGGFEMKLLRM
FDDCNIRMRQYKMKYFHCQCQIEEFNC
IGENNTKDPVTRIKRLVKDWRKEEMDF
FPEISMEMSWSKIEVFFRECDWRAFNI
CYKTTCGWPNTRFKYFQEDMKWDGCQF
CRKCECPYPEDNLRICYENLQVENCPM
FYSGEARMTDTNIGILRGKIDFDCLKL
LEKCNADWNHDHFNHLYDSLTLQRLKI
LEKLEWSIKPEKMKYVWYNIQFTDLNI
LSDQDCQEDEHKLQKLYCEVGAKSLGL
FSNLKIERSYPPIRYLCKSIRMKRFEF
IKDYKFGHEDKSLDHITKEIPAGSVDF
FPDHTQRIGHGDINWFHKRAQIDDLPF
LNDLKMAMSPSKMNWIDREWQLDPYDL
LRQVRYDGHKKDIQWLNKKFKAAGVEL
LWKAKARMKHEDLKILKEKLNVETLGI
FTKPEMRKDEPDLTYLRTSCPFSPLKF
FDRAEVGCSDANLWCFFEQINIPWLNI
VDKVEIQLEHGECDWLHDKWDIPMLHM
LNKLKVHQEANKFDWLIQDIPLNDLDL
INECECRPDDVEFERLYKDHECRDCRL
LNDANFKMKNKEIEIIRRKFNAQEISW
LKEYKTDMDPREVHWLYQKTRCNRLDL
IKEAEVRVETSNFKFINSKPEMYEIKL
LKDWRVDCQRQDMQCFESRPKVKWLGM
LKKADIDMDNKRLDFFEDRCSFTGFKF
FSRLNMEFDAPPLGMLVDEFNVPRLSF
LIKVENRIPWEEVRLIWGRFDMHAFKL
LTKCDIKWKCCGMALLCTTVEWPEMKF
LQGVEISCKQDSIRCIHYEMAMDCVNF
LPKVNLQQPMPQLHRLFENCKYEDIEM
LEKFDYAIKGGKLAALFEEPPINGLTF
LDGTPVELKIPDWHWLRFKFDRDKVNV
LDRQEAPWSAADFGFLRERPNMNQMKY
LTKRTVDISPQEMDYFREKAKYKRFGL
IKEAEFPVGGGDIQWLKRSYDVPNVKI
IDNWRYQAKRGDLGWFREKVEQGRVKI
LGEVEARVKPNNLNWFGQSVPVPEVNI
LDDMNIPCRMSPIACFYDEFDLSWLSI
LNNYRYQLQGNKFSCLQHERQFTPLEL
LNKSRWEVARPKCRYFEEECRADHYDW
LDEVDWDYRDRDLQFFTQHMPFAHMKL
FDDPDFDCEDRWLQFFRRKCDPHGFKL
LRKTQWDFSQEEFRLIDERNDIEYISL
LDDTSVNVDDKDCQWLRTRWGCGHVGY
FHRHGFEWNYNEVGIIHEELKAQKFDL
LNNVRVQDSPASFHWFGEGMKLTHVEL
LATVRMKRNASNFSMFANKFKMAYFEL
LNSIRFSVDKGQFNYFFTNARLDRMDI
CKDCKYKCEVKKIDRLWRDWRHKSMDV
LKDFKVQVERTEIQVLQTRARPNVMDL
LGKCRGDIPSDELTFFIDEFKVERLEL
FQKHPIEQNHADLRYLCERIDIDKFRM
LEKMSQGFREARIRMIRQDVNRPGMRF
VDKVHAELKSKNFELFADKAKHPKFQI
FHKVKCGGDYGSISWLWEKARFESFEI
FENVRMPSKQGELKGLITRVPIEDLHL
FDDYDLSFNHEDMRCLRSQADHQCMRV
FEKVALTFHHDQFKCLRWDYEVDQLKL
LENIDQPPKEDGLSYLTDGLDIRELRF
LNTIDCDPKCTELNVFMGKIECKKWRF
FHKKEMERKMASFGTLFEKVKLKRIRI
FEKTKKDHNDADIRYIREDLRGEKFEI
CEKIGVECKEKHFNCFHQEVRLNRWDC
FDKQEMEIGTRNLDCFSEELPWSHFRL
LKDYPCAHEHKDIEHLNRPMGHKRLQF
IYDVQCPWECRRIDMLIQDVRIPVLEL
LSNSAMDMRSHKISYFEGEVKASGLGL
FKREQLTCDDNDLSLLEDKAPFKGLNL
FSKVDTNVHDTDIRYIYSRLEIDPLRL
LDNWDLSLGHTNLGCLHKSFDMQTVRL
LRRISVSVDRDDLDILRDECDYPVLQI
LDDIDFNMGRGDIDLLHDKCSVSHISI
LPDWAIPITQTHFEVLNRHHDIKRVKI
FKEYDCRFPPRTLPFFNQKVDIKELKF
VKDVEIKIAHNKCNWFESDCKMDYLEW
IDDGHMTIKQPKLKFFDTEATYDDWEM
LCQMPFHIQWKDLGILCNKPDMGPLSL
LGETDPSLPKPELEWFHRPCEVRCLRL
LPSSPFPVSDKDLEIIYRKTAWKHLGL
FQKHEFTITTNHVEILYTRIDCKNFKI
LHELDPGLQWKKWEVMYWEITPRCWKF
IHNFKLGIEEDEFPLLYQKIPMPILKF
LKDVDCRLEMGPLPLIHHQVDITEWHF
FNKMDMKVGEHKVDILAYNGEVKYFKM
CEKDDCQPRIKDWEFLKYNPDHAAFKI
LKDCNMRCDRKTFNLLEKNQDVKMIKI
LHKLKIPPDPTDWKLMHEKVRMRCFDF
LDKLPKTASIEDFKILRERGRMGTFQI
ISKWKIGVSDDDIRLIHEKITKSSCPM
FRKVGAGQEPNEVKIIMHKFKRDGIEL
FDDVRLSQRCPGINMFGHQIKIENLEF
FTKCKNTAEMYKFKCLLSEGSLDCFDF
LTQWDMDVRPKALNELIPNFRFQRLSL
FCDMRMSQSPKYFEYVMRDSRVQDVEF
ISETKAHMNLDYFKWVMKKFTWENLQL
LSEIHWRKGKSRFKLFSKDMNFDQLEF
LSDVKVGVEWYNFECFCRNKKQKNLEL
LKDIRSKMETQCFDMLCCDYKTREVDI
LKQIEVSLEKKQLEWIDYRFKSRHFKM
IAEWERDCADCQLGVFHKKLDMPNLKF
LYDAKVRVEYKEIEMMFGRMNLKGFPF
LPEFKWQCKIDDLKWFWRKVQCYNCDI
CERPEAACRDGQVGCLRENAELHCINW
LEKVQMKYADEELDWVREHWDVDEITL
IHEIDVEIKQPHFDIFTRELGVKKFDL
LTKCEYTAEEQPIGRFEDNPDCGEFKL
LPDFETKCKCKEFDIVVDKYDFSDIRI
FSDMDIEWGSSDIGYFHHKMPVQKMRF
IDKLECACGYEPLRCIHGHWNMECMKL
FEECEVDIKDHSVDCISRTGQPKHIKL
LNELDIEASACEFPFLNRKVDWRDWKF
FTEWEPEQKDDDMHTFRKRCSCSSCKL
LDETPVDCGEHELKFIHTRLEYQHIKI
VRSCKVGMYRGTFEIFEDGFKYRAIDF
MCKVKIDLNSSELRFFNERIGIDVVEI
ICKFRHALSSEEIKFLCERRACEYCAL
VKRYKCHFEKEKCKVITDDCAPEPFEF
LIKLKIGLKSERIRCLLHDWNEESMEF
FHDARFKCNVSDFGCFLKKKDLGEFNF
LPDLDCRASWNRIETLFKDMALKELRL
FNNKRQNMKPERISVLYRDVKVSGLDL
LNKDKAGCHASKMNIFNKECKFNHLEI
FKREDVDDEYKKLNVLEDPAAVPRVNI
LKDMRLTMNTPDFTIFNKETRIPTLDY
INDAKWECKENDCRCFPRRIRSEKMEL
LNRPSVEAKEEEINHLNEKAATGRLKV
MEKIQCDIKHSTINFFTYQVTCSNCHF
FEKWDTDLPGGDFPWMHYEIDCDRWKF
LEDSPINWKDPEIKVLGKKMDWDDVGF
LDKGNMTMKYDDFKCLRFRIDMPGMNC
IDEWKVDHTSTDLGELTKKPKVAKIDC
LRKCNTRWEDSKLSTLENQPKVDDLQM
VEKMGFDKNSSDVTDLHQNVKFNKIDL
FKEIKVGCNINRFHCFEIDFHITALNF
FKEFSLHVDANEFRVIWASQKLEVLDL
CRDCRCAVDAHKFHVLDSDCRWHVLEI
FSDIRVNLGIETLQFLHKGINIPRMDL
LNKIKNNSQLDKIKWLEYELRCNNIDF
LKEYKIGFEGGNLSLLYKEFKHSVIDF
LSNAKVSIEHTSLEMIHGSLKMKCLSL
LPDLNAPVEEGTLSLLTTSQRLNWFEF
LREFEITVEDTTINFLDKGIKAHYFEF
CTEFKCGCQKKNLKWLDKDESQQPMEY
IHRPTIKVHRNKIKYIDPDANLQELQL
LKETKLKSNRGKFHFFERDCDLKYITF
FKNWSISANRDRLHWLEWNITFTSIGI
LPKVKVSRPGDPIRNFWQKWGCDNFDL
FEDQGWKMRIDELKLFRWNLGMDNLGF
FGKINFNCAETDIKCIRSKLQGDAIPL
LDSLDCYVRFKSFEFFRSRTEYRWVKI
LKKCNLRMERTTIKHLSPRCQKDDVTV
VDDSRAQLRACNIKIFGNEAKVDYIEM
FKDQRCPCEAQDLTLLIHRNRMKAIEW
FSKMQMEIDCHDIPWLCVQIDMGKINF
LRRLEYRRDWAGFSFMCDRMERQSFKL
LEPFDGHWRVDILKLIIQEVEVDELRL
FTRMDCNSKHDGLTDIVENKDVKDIRL
MDDWDLGIREGEIEFLKRGMNVTSINI
FRQVGPHIQGKDIDFFELKVYIRTFGL
FKQAPHDVTHTNIKLLDKKCRWEHMEL
LNEWKYHCSVRNLRFFARDFPNEAFEF
LRGHKVEGEDKQFDRFTSDQKLNNVDF
FCEARADPACRTVEWVCSSITYKKIEM
LKEWATKNSEKKIDHLWRNVRIQDLTI
FKEWEWSIEYKQFDLFEPNFPITHFDI
LNERTLAVEHRDLDMLHTKVKICPLNI
LQEHPCKISYGKFDFLWRQLNTKECGM
FRNYRVAVDRKQVEGIYHNIDMKGFNF
LGNVKHKVGRETLSLFHGDIKPETWEL
LDDVEFKFRHTRLRILEKEVGPTQLRL
LGGYDMKLSVKWFNCIMPPVDIQALKF
ITEFSVKCKLETIRHFYTDVDIEDFDF
IPNMSLKMKFEHLKALMCELKTPDMDI
FEEAKFRGRIAKFNWLTRSKRLKEIEI
LNEWDIHVPDKRFEFMWKDMEFQCVKF
ITRDNASASEYDLGVLREKCELQAFKI
FRKPNVRQEHKELRWVYNKITPDELNL
LEKCNFSMKETGFKFLIYGHGYEELSF
LRPTKVEIEVGDVGLFNTDFKVGKLDL
FANWRLSRGAENMRWLVSGCKWDGFDM
FHDPRVNHKRRKFAHLYTELKMTTIDL
LDEAQAKVNPKKMEHLDKESGWKDMKL
FDKWKMAQRVARVQYMVEELKMEKFEI
VDEWNMPGNDKNFHLLRKEFEHEMIKL
VDNADIKVRTDRFELFSATNEMRAVKI
LSEIEFPAQEKSIECLRYDIDFHTLKL
FGDFEMSRNVDELSYLWNKYNLNDLKL
IGDWPIRESHPRLEVLSKELSMQEIPV
CGDSECRSQEKKINKLVRDVQAQDVPF
FQEADGKFREHRFSGLRNDMDFPELRL
LRDCSMDIEWAELRMIFNKIKIRHLDV
FHELKLEFPCHNIPMLHKDPKIASLDI
ITEQPCESNVKRFEMLTREFETKLCKF
FHDISFRLDANRIEVIFYDQRCKIMDV
LKEWDLKFTGHQIECLNKQLRIKGVDI
FSNYNTSFGVQELEWLWSRYEAKKIKM
LWKMNGNPHDCRLGHLLQENELNDLRF
IRNMDMDMKRKGVDFIYKSIDIRCFRI
LCSVDYEMPMREIDFICPEWEEKRLHM
FGKIDCGASLDDCDFLWEKCEPSSIKI
LEEISIEGQNCELSCLYKRLDVTSLNI
LKKFDLNMDDKRLDFMDDSHRVRQFDC
LKEWNEQMDNKTIEYLDKHCAAKDMNC
LSEWEIEYKTKDVEMLTRSGPPKHMHL
LDEAHYDCGCTEFTCIPKRIDFGHMDI
LDHMDLNADEGYIDIIRRSFSAKDVKL
IDDLDIKCQEREVQMLRSRANCKYLKF
LTSCDLRCGSKQLEVLHGKCDNRWFKF
FNEVDVKVETGHLHLIMKDTDCKEFRL
LKERKRNKDDEEFGRFNKKLPVGEMEF
FYEVTVEFGRDECKWFNKKMRLDRCDM
IKEWSLNMPPRTFELLERHVRHKCIDI
FQQSKFKFNCQDLRALAIRVNIEEIDI
IMDMKIDWRWNDFNMLGRRAKLDRIEM
MEEIDCDGRENSFEYFPSEMEHSRCKI
FRKIELSADPSRFDILHDDSRYKLLRI
FERPSNDPRTTEMELFREKHEQANMKL
FDRWNCSIPDEDMQFVREKFNRKKCKF
IKKVSVKHSETKFKILTEDCTLQELSL
IHKVDKPLEYAEFDMLGEKKESTHIRV
LKSIDLPVEPSEFHFLGQKLPPSRIRI
MQEVNIHIKGKYLDCLMRRMDIRCIRL
IRKYEHEANPTDLAMMYERVHSCKFKL
IRKVKMKVEYHEFPVFTNKLNLAYFSV
LWKMTHSGPSEEIHTFIEKMTANTFSI
LEKHESGFRENDFDIFRSRISTRKIRW
IEDMDFEVKPPNLSVLTQQADAATFNW
FDRVEANCKEQEIDLIRTKIENHQFHI
LPDNKMGLPKEDWKCLWKKVKWESLEL
FHKSKFSAEGEKLKCCIEQIKRQSLEL
ITKVEKQMQSNDFKVLHENAECSHLKL
FEKCRCRMSMDDLRLFHEPISKDDVNL
CGKWEPQCGVKKFEDCIDEYNARKFKI
FDSMETNCKDHDFSLIRCEFQISRLKL
INDSELSCPIKKIEMIWSDGESKQVKV
LSRIDNKADGKDFNVFREKKGCYSMRL
LKKMSMRCKKQTFKWLNLRVKLPSLKF
MDDVQCNTKMSDVKIIRRKIKVEQISI
FDDADWNEHEQKLGHFRREGNFAGMRL
VRRSDIQWERQKFGFIQDEARAGMLEL
LKKAAVEADNKEFDLFEGKIQERNIPL
LEKLTGTCRHEELKCITEKVQPQCMAI
IDKPKIHCSNDPVRCIYYALKAECFDW
LHEGKMDANWRRLDFFHKEMHLQYLEL
IRSAEIPIDFRRVSLLDEEFRFNQLEI
FGSFKMECPIRKFDCFLDDINHNQFEF
FTDTKCPVNERDISILHKNMDISTIEL
LESYQPNIKDNELSVFHWNADCEHVKF
FKNGNAKCPRDRLGTMEYECQWREIKF
FKKFDHDMDHREITWFWQNIPIPNIKL
INNMDLDVGADDMRLIDEKCEFPHVKC
FCNMEFKCCGDKMTHIMKENEPTDFRL
CQEQDCKEPSGDLNRIHKKPNVNEIDI
FDDIKFHCRAQKLNCMTKEEKYSTFDY
LWDPNFKANMEVLKHLLNKMNLDDLTW
LHKPSISFQCDQIRILCCEANMESFQL
LRKAKMPCDWERLKCFETNVKVTGVQV
MEDFDWGIREHQIGIFRNNFDCNGIGM
LVKMSVDFSYKDVNMLRENMTIKYIGF
LKDIHCAAEQKQMEFMYRKGRGKWIHW
FQEEKNRMPCQKLPHLCKAVKLQELEI
IEDQDWKVRDRGLDHLKYGMPVNEIHM
FREISFNMEVDRLELVEQEQKGHALEF
LDDIKHKLNGDNIKFLRRQGKGAELEL
LRRIKIKFDGNTFPVLEANVDCGELDF
IRSAEVDVDKSTFDLFELDVSSRSIRL
LTDCPCNTDTSDFDVLQRNGKMSEIDI
FEDQRVKLRRSRLDWLENEVPYKCVEI
MHDASVKLKASKFRCLWRDLPFPQIEL
LHQAKLRRNDTRLRYLDTQAAVQQFNF
FRDHKLPMEIQQLEWLYKSFSNKHIDL
LKDYKQNMETSAFTIIEKGVKQRGIDV
FSDETWDMNHKRLEYFDKDIDLEHLQF
LEKIDHRVGYNRLNVFMYDMDEADYKL
LEGVEFGLRDRAVDWLNYSMESRAFKW
LEEIEVGWKAPTLEMMTHSWECSELKF
FNDSSVEFPPKGFDILHPKFPFKKFAF
FKKVKITCQRPAFECLENTCSYKPLTI
FEKGSVSCQHTKFQCLREDHDIKHMRL
LNGLDIKQNLERFHMIYAECEMGDIKF
LGEFPFKCSCDNLDCVMSELQMRGLQF
LHDWRIEYKWAKFPFCYQEVRAKYLDI
LQPVKYSWSRNSFEFIAPECRFKPFEL
FCEMRFRFKINSIKLFVKRLKHDSIQF
IHSMKVKCHTEKMKVLEKEIKVDHLTM
LGRAECPIQFPNFELMGHTVEMKHVKL
LKDTNLRVELKEFDCLSRSAEHKTIRI
LKEVNMELQIRWLEFVVWGIRLKRIGL
FREPKCGVGLTEMGLFERRFNISVFGW
IHDLGLRSDISDITVLMRKFQYPDLSL
FENLEVPWRHNDLSCLCGKFDVTHLKM
VDDIECQYNDPEVQFFRQRCDVGNCKC
CNKCEVDQKYDKIGMCEDDIELPGVKW
FEEKQDSLKGDEMTWFRNKVEVADIRF
LEHFEITCNDQDFTFLRDSAGCGAFKC
FRELRMTWHGEKIKCIDHSVKLYGLQI
LDEYRVKIKDDKLSILRNEMNLRSWDM
LDNGSADKERKDFEDIYCKMHCKNLSI
LEEQKVCPRSQKISCFNKDWDIDPFSM
FDGAAWNIRDDNLKVFRAEIGLEKWAL
INKVPCRCNGSRFDWIDGDVKCPQLDF
FRKSRVTMPMDRLTIFEYEPRHEALDL
ISKSNVTASGERFRWLQDDIRWQGVEF
LDDPRYSVECTDLDCMCSGMKINTLNF
FKDARCREDQRTLNWLERTCRWNTFEI
CNECECHCSTKGVECCIHDMDARHLRF
FWDERVEFPFQVIEMLMRTFNLSHIDW
LAEVKVRHQEDKLECLVYECKSKGLDI
IREMPLGGEKTYMSIFERKFAIENIGM
LKDATFELEMRHFDLFNKNIRIGPIEI
IADMNVQFSWQDFHMLYHRMRINTLEF
LHPVNIDMEVRDMDIIMAKWKCDRMEF
IEESEAEWHPNQFEMFRNAMECKIMRF
FGECEPKFNMREISILRRKVGITDWRV
LEEIGAKVSERNIQIFRKDAGAHNMQF
IKESHSKIQSRRMDWLDKDPGCKTFAF
LQNAEIEMKSPDISCLKGRVGATCCSL
LHNRNVSISSKKIDCFFHELSTRHLDL
FGDMDYKYGYKRMEFFTGEFKFTFLDF
LHDQNFHFEMSELEFIYNTLKWEMLDI
LDSNKLDWKEEMLKLMTPTMEVEHLEF
IRDNRAEVEDRGLDILWHEVKVRWFEW
LKEWKVAVDCRKFEILCRDYPQKVVDM
ITDPEEQIQGNHFEFVYRDVELHTIKL
IYEVQCRWKTPHITRIWYDLESTDCRI
FKKFEMTCDFTNFAWFYDKCDLNRYRI
LKEMRWSADSNHLSMLEHKLQLPPIDI
IKDYQVKIEKDQLSFLDCKHKIHWVEL
FGKSAAQYNQQEFKYLMEKYECDRLHF
FGEIEMDYNPAEIRWLWTKIDIEFIKF
LTTLEIQMNWKCLEWLAMDQEWRWLKF
LTDFRPPCDHRDIQCIHPSVKFGTLDW
FRKENFKTDRTRFNILDYDANVRYCQI
FDNDQMKHHDNDLHWLRQEFGCPEMGL
LRKIGGEFHHRGFDLIFEKESAKKFRF
FRQIRMPCESRRLKLIDRDYHSDGVDL
LSDPRQGADKQKFRIIERDFKVQCMDI
LDKWKWGMQLTWLHLVWDELRLEALDL
FGDWSWTYPGDKFHHLARDCPLRELQL
LQKHSYTKSLDEFKMFQDKLRPESFDI
FRKFDVPADCKQVNLLYGKLEFDVFKI
LSQHDCDIEDPELEWLRAKLGYNCFGF
FDKIELAWSPTGFDMLQEGLDFNTFHI
IKKCPANLDSRDLGFLDDKIGYPYLAM
IADAEANCQMKELECLYRKQEFAGVNF
LPNAKVDHKIHGLKILGGRMNWEKMQF
LGNWNAKTDDTDLRKFTNNPSIEEIPI
CDKVEIECDDDKMHIISEDLPFHDLNF
FGKSKHKYNEQVFRRLYYALEPDDVDF
FSSMGIKEKMDTLKKLWPKVGWEDIPW
LNRIPIHVSTKKLDLFNSELSAPMLGF
IKDERTAVEHYKLSILEANMKAPCLEI
IHDVSCKLDRSSMELLDTACDWKVCKF
LEKVNADEKCGPLKRFYEKATVETFEL
LEKMQFTFNGQTFRFLKEPMQASRLKF
FDKIQMKVKYEGLKLLREDFPVNYIRF
LPKWEFEKKDRHLNYFWGNMECSRCRI
LTRLEVDCRFNYFSCIYSKMQLACIKL
LEKISVDWKEGEFNLLKNKIAYDYITM
FRTVEMGFSHKHFDMIHHTVGSKRFKF
FSRVSMDAKCYRFQMIWEELKWRRFNI
IRKAHVQIQRKKFSLFEQEHKLGCVEI
IDGADMPMRCDNFEFLYSNFSLKAFRF
FNDQRYQFEYKDMDILKRRGNFNTIDI
FWEWDINFDVKDMDHFTKKLDVKSVRY
LRDVPMPQQSSDIDVLSGKERIKRLDL
LDDGQVQVGPEDLNYLHKNWKMSRLPL
LSPWRVSYGPHRFRYFWGDVRVNDVEL
FREFNPPIDHAKIAFMIDEFKCPQCDF
ISKTEIDWDERDLGCLHYRFGCSGIRL
FMRMEVKFPCYYMRFLFVKCEMETFRC
FDKQEREREHQNLQYISEECEVDKLKI
LWKSSKGLPAREIDCFLQRWQIKGFRL
LGKMQFSCPIPDMTLVADKCDFDKMRF
LKNAKYGMTEKKCEFIEADCEDRPLEL
LNKMGGDIDFGRLNLLPEDVGLNKIRF
ICDLEWRCDMTPLPYLMKGMDIAELKL
LRNMQPSIERKKLTIFDSHLEFNWLKL
FRDFELELEGREMNIFWENWEINKIKF
FNRIQCNPNISHFSFIHYDSECGNCKI
ITDFSVPDPWNTLRPLIRGIKLEQVEV
FTSMKISCDGERLQMIEGDAQIEHLEV
LTETTCQWHRGKFNLFDRDWKSDEMDF
FPEVKWGFGHYRFNLICNEWKFEALDL
CNEGTCDCEHGELDWLNKKMDWDPLDI
LDKWHFQAKDEEISLLNTKLTMAMINI
ISDVPCEARERNLEVLTRQYEFKNCPF
LKREEMDMQFYQLGVLMDRWEWHKWKI
LHKHKIKIKSPKINIFENEMTIKYLNW
LQRWSVEVKPEEIRVITQKCGLPALSF
LEKYKVKIRIEKVKLMQTDLQTECIEF
LRKHTWTIERPEIAMFRNKFPLSNFGF
FHRQECQMAGKSFNLFTDKYTFKRFRI
LNKVKLSFTTDEWRMFHVKIECTMLKL
FNDCRASLKGTQFRLLNRHCRKEPIEC
LSRVPLRLPEDKFKMINEDMRWEEIEF
LNSQECKCNRPRLRSLDHSWDHEEWKI
LDKFKPELRNETVKEFHPSLSCEKCNF
LREVKWEVDRKRLQALEPDSQVSKMEF
MKEEDADAEDRTMEWLEKDVQNRHISF
LQKFELSVNCSSFEVLTEDMDFKYIRI
LDKATAPRQQNGMNMLKEKCDCHSIKF
LRDMNCQVTRTDFNLLDKTVTFSPCDL
FHEQELCCPKRKWDCIFQEVKQRCLNF
ISKMRWQLSETKFTIFYYEMKYNEFDL
FGEIQASHGMEWFRWLCKKMSSDDLAF
LVEQHFKSHSRELELLVQKKDCRELKL
WDKRDLEMHSEDIKCLRWRCESNVLKI
FKDVQLTQEQNKIECIYGDCESRAFTL
LRETKFKYEMHKLDFLEKDYTAKCMGW
LDEARPSLRDYQLQWLRKQQSATCIEI
IDDVRCEISQDGLRMFRPQMNTEKLEL
LESCRWQMHAGELKALTTKSSWDTFDL
LIKWHMDAQSNEIKALLERIQWERFEV
LHNLTCDLDEEQISFLRNEIETNSIHF
FCKVEVTMDPENMRYLWAKIQWEPMNL
FCNVTWRYPCERIKWFCPDRDFNNMKF
LWSMDLGIGVKHIELICCNLKLRAIYL
LEEMDGSVKHQDFPLIREKIKMADMEL
LDDVKMDVHDHQFAILNKQVKIDQLEL
FDKVPLQKPFENLKLISEELNMEMIHL
FHDLKFDIPGCTIQYLVRDMKWDNIEI
FVDMKFKVAVNRWDYMIWEMKPPEFDF
MHKHRCEWQRNEIREFNSQMRMTKIEF
MDKAPLDLKEGDLGVFHGNFEIPYMRM
LEDAKKSCNESELNFFKRSIPCKCIQL
LKECDAKNEFRRFEMLYHRLAVRGVTL
LEETQAGCTCTKFGCFTHEVELHPFKI
FRKCRLRLENEKFTMFDDKMRKPDLEF
FRNYSIDMEYSRLQFFETDYTERGFPL
FQRAKLKCKRYSMDRFYGKCKWKEVNF
LKEVPFKTSYKKVDLMDRSCKWRPFPI
VKKFKLPVETKGFEMLQNDITLHQVEL
MQKFKINWAKKKIKEFSEEMRQDKLEM
INKAKISTTTQKIRMLEDEGQIQPLDW
FRDIPMSTEWKKFEFMETDFQESCFDL
IHDAKLDLSVAPFHFFSTDVRFDRLEI
IHDYKVPLDSKDLDCVYSDFNQECVDF
IYDINVTAEEEPFNRLMNGVGYDDIDV
VSEYRCNNEANNFTYFYREMKFGDFDL
LRKVKIGCTIDRFQCIEGDYKFNEMEM
IEDPDVDCKIYKITCIYEEMSLKVLSF
MKDWHMNGEPQQLEMFWREAKMKQVEF
FTRMGMELKLASINIIVYDVRPPKFPF
LRDEDLDVEGKHFEVFDTEPPCKDFQW
LYNMKFEMPPDVIKWLGADMNVERVDM
IKKIPISSEVDSIRLIGEPLRLNVLEI
FKEMKITIQCKSFNLIDDEFKCSGVDF
INQFRARWASRDMKIIDNSARFEQIEI
IDRMDMEFKLDSINLCVYEFDANKFRL
VDKIPANIKYESIRWLTDKREWQQFRL
LDNCTKNVSCERLKLLAAELKCDRVEL
FRNLKMQHPIPSLKMLIHSQKAEPFEI
FKECKMELAKKKITVLERNVRADRLDM
LMGFNINFEDRPIDYLWCELDMKRVTF
LTGCSVQCEHGKFQNLVSDIKFKKLDL
FYDWPLRVDKRSFEILEREMKLKLVSI
FKEMNWTVDFDSLDVMIRGMDFKSIRF
IEDVQINVKMQEFGIIRSKHQHSYCNL
FHKMSFNGNNEDLSWLQDHIDVAQISF
LEKLRIGCKGEELQFLRMRMHVASFDI
LCTVRFDWQWPTFPCLMHEPKQEHLEI
LSSLDCDMKDTSIDWIHEEMTGTKCNF
FPRCNLEHGMNGMAELMDKCDAPKFRC
LDKSKVDADPAEFACFYPKMTPACLNF
LKKQKLECSKAKWTCFDADMKVQEFEV
FTEKSPSMRDGEIGCLKKKAEFGGLRF
MSEVDMPYTLGDLDVLPKKNPVRPFTL
WEECRVGYKRKGMQEFHKDIHIQKLDM
LKNLKHRINHDKLKMLEDNVNYQTLDL
LYGVKIQVQFDTFRWIMGRNGMDNIDL
FKEMPMEQDAPGFPMFMTPFKMHKFDI
LKGHTFPIDARDLEVIHNRVKCTPIDF
VQECDAEIHGKDLELIYKGPQCKKFKF
LDKFNVDMGPHDFDWLRYDRNWQRMNF
FKECKPELEIKQLETVIRKWKMKKLEM
MKDVKLKYEMNKFGMFERNCRVNVFQI
IKEARFHGDNDSINHLDHSVRLTEMEM
LQEVNCQYKQNKLEWLEHGVKEQTIDF
IKSMDFNFDRANLELFEDKTGLTDVSL
FKDRQIPFDPRRMELIYANCQHKPLKV
IKDVSMNLGQRNMEIVYSQCPYKPLRL
FESIELDWKTKGIDFFKGGMAYKQIRF
FEEHDPSIRDRQITIIRDHVDAAGLKL
FHPWKLKMEATRFTIMFCDFDVSDFAF
LHKVRLRMNLGKMKFLGESWRFDELDI
LQKAEHSFRAKHFNLLWDDINWNLFKL
FHGWDYNVTENRMYRLWSDYEMKELKF
LMERKWKNQVPHFTIFWKEMRMAEMEI
MKDRRMKFETGRIGKLLRQVNMSDFEI
FRKWKHPIDSGKLNMLDGDSREPPIDI
INDPDCPMDHRELGEFHTKPEANKVKY
LYKPQVRCKYDDLKVIHHKFEIHEVKM
LSSMRIEPKMPDLPLVYSKPPPNRLDL
LNGIDFRVKWSKLEWFYTEVNIRNFKL
FDGVNLDVSHSDLGMLHGQADYRNLHV
FRNCDPDHDPEKLRYFDGNFKLPKMNI
VWKWDLDLQNPDLGVFHEKVTIKNLRI
FDDAEYQPQNRDIDMLGSHVEQHQFRI
LRKWDFKCQDQDIQWITEKLDLKNLKI
IHKANFPFHQGEFGMFRERFNVSAMNL
LNNEEMEVNEKRVDILHNNLDENVLRL
LPKPPCKVHEAPFSRLWQNPECKEFKL
FEKFGIDIKEDRIDIVISDIETRWLKL
IEKCPLERPDDSIRWVREDWEFARIKC
FDKADVEFKHNTFGFLTAGCECDWFRV
LEKMDVKVSIGTITLFFEKMEKPTFKL
WQKVEMKCSCRRFQCMDYQCEVKCMKV
LPEFKAELHSDQLQLILWNAKMKKLEF
VERPKLEINYDQFSFFNDECKLPRIEL
LPDRQCKVPANKVPYIYRKLKLNDCEL
LNDSRSRANAEKLGAILREMKYNDFEL
FRNNRIRFAAAKFTVMCHEMKLTSIEF
LHQCRVTMDHKKIGILEMDGRCKAIEL
MMDYSLKFNIDGLRYLCANVKVDQLEL
LTDMRVECKKRRIQHFYKNIKNKRFEW
CHECKLTCRFQEWTVLIKKMRIQNLDI
IHKWKFNMNFPNIRVVINSMKCERLDI
LATIRIGYSFHTLKMFWKELPFDKLDL
FRDGNCNFDTGKINILQRDYRLQACDL
LNKIRLHVPYDKFKLIDDEAYHDQMDI
FHRYKFPMCGDRITWFDDEFQLEQLTL
MRELGITFDNRPLEYFYKKCPVRNVAV
FKTLSCNLEHRDIDMIHPKIKWQYIGW
LDNPSVQVRCDDFHILKEKPKAETFSV
LEDCRHDYKENDCKMIRKDCNPEKCGI
VDDLEMNCREEKIGCVRKGLEVGTLKL
LEDAEVKYKIRELDFLTKRTDFPHFNL
FDKIEATMKKKQIECLGEQADVSCVKV
FHDPPLEIDDKEFSVFRYPPTWEKISF
IWDFDLTLKFQEFGLFCHKFELSWFKF
LDDGDCKQKNADLNLLNNNFQWSNLRL
LDEMQCKIKREELGFLDPKCTCSALGF
LDRGESRRTEANFGHFRETVESCDLKW
LDQNDLHVRRQDLDLVYERIGISTIKL
FNEAEQSFKESEFHMIRTKVGRSAFRF
IENMKHPFDKKDVDWIRNKIQWKMFNL
INDMKGPLRRRSFELFDTEARLRVFDL
IREIKFDLDDDRLPIWHKELRVAPMEL
LRESRHTGNKPKLAMLEKDFKCRHIEM
FKDYPVTLEQNDFSFFNHRYEVKHFKF
FQDWQMSVNEQSLTLLRRNVDFPQFSI
FYESNFKMKFKILHWFFRKVDRKELRV
IWEMGAKVRLPHLKLIMKDMPAREVNF
FNEMSFSVRKRGFEFLFKKFKHKSIDF
FAKFNVNQQCQGWDRFCTSMELKELRM
LSKFEIKPPVDQFSLICPKWDMEILTF
LDRVEISPADGKIGRLTEELDCGELKM
LRKEECPADCHEFNLFRPRVEQNPLRL
MNKVPWEYDDDDFRQFTEDMHMDNITV
VDKADMDMQMTDFKFFRENMAVSCWKI
FTKAELDLKWQRLTCLYESFQVRHVRL
LKDFNMDVDDGGFEHLSSKCGVKRVSF
FTEMNMPCNQKSIDILSPKLSMEVFGF
VDEQEVNVKDKGMDFFNNGLPYRYLNF
LTELECGVSDTEFTFFKRHFGLSHCRL
LDDCEVQYEVDDFYQLYNKLEMRTLKF
LKQLDIRHDTKQICMLMNELEVADVRI
FKKYRCNWQKTDIKDFYEKCSTQDMGI
LAKNNIEPAPTDLKEFFDKYKKEKLGF
FDSYELGMGDPPLQWFNTGKELNAMRV
LDNCDFPWKVDELDIIQDHQELTAFKF
FKKWEMGGEEHEFSWLEDSVERPPFRV
LDHQEMDVKGDDLNIINDKFNCSSCKV
ISEFKMTCQDKNMHCISNEMRLENIEI
FDQWKWRVSKTKLGMLSREVRMQWVEL
LKDMRAEWEHKTIEWLYFQYKMRSLDM
LEEYTAEFSNPQLRVLYREAKVHRVEL
ITEIRLDLEAEQLKVFHPQVKLDSFEL
IRRFKLTVESATWTLFDEEVKPTALDI
LPEMNFPVPHDGIGMICQNWKTGWMEL
LEEAQVYFKENDFQFFRPRPEMAHIRF
LERAHIEKKSENFRYLKNNGQAKKIKV
FGNFRVSLKMDYIKIIHAKLDMNAMKL
FHKLDIDWPGNEFDFLQYKFGAHALNF
FEKAEVDVAPEEIRFFNDRVGMEGFHF
IKDINPKFDEPNLWKFMKDMSVREFGF
FEDVDISAGFGEINVFMRRVEQGGFRF
LQECQFDFQGGHFGYFTKDMNPDRVNI
FRKCNNRIDKHEIHFFDDRYNVPDLDL
LKGARMQVNKNYFKIFWGPMTTETFEF
FRKCPIKIEATDLTVLTEKMEFSKLKF
LHRAKVRVGESRLDWIHDPMHVHEIQL
LCEMEFDVNWNEFKVFLAKQRIDCFDF
FKEHDFKLGPEEIDFLNKRCQMQYIKF
LKKQKIKSDYHELTCIYDKWDLQNLKI
LQKVDHRRDCDNFRWLNENLDVTDYRI
LYKIDIKTHMGTLNWLFDRLQAQDIRI
IPKFKVRGPVQGVRRLLNDCDWDEFRL
LCDCQMTEPPNELHRIWKKPEPKEFKV
FESMRWDSREGELHYLRTRMNAHKITF
FKKSPMTMEQNKLEMFDQDPKLRDLSI
LERIEIHCKFSDLSVFYARIEAYRWKL
LEDIDVQLREETLTLLKNSMQVSWWKW
LETYEMNVGGSQLEILNVNLDQNDFKI
LCQVDIECRCHEFHHLCMKKDLSHVSF
LDDGSMALACRRIQCFHKDITWTCLSF
LDTFEWQGAEADVGLFRSKYDATPMKL
LKNTKVRLERDEMSFFSNRYPIQDLDL
IKDIKCEVDSTDMGFVYRNVTLSYLEL
FWRFNFEMNPPDFKWIYASCKPEKFQV
FDDCEMELTNHGFELFRKKLDMKQIKM
LPDMDINPKQEELWNLIQKLDAAPVKL
LPDAQCKWDHERLSHIAKEADMSELDM
LTEVDFKEPNESFPKFYRPAEVAELHL
FSDCRVNFNKNKFNWLEYHMRIRWFEI
LKNVRINFESKDIAFFAEKMKWHGFEI
LKEAAIGHDKRDMELIDKRTKFQPLDF
LREIPMGFEDRGMSFLSHQLKWSVLSL
LRDWQARAGEKQLQTLYKGFDCADCHL
FEDWDIEYPEKDIYYLRRKGNFGKIYV
FNDGKCECEETDFDEFQKKMKPSKCDM
LRDPRVGFQSGKFRWFDKEMKCPRCDC
LQRPTISVDKKDFEWFDDNMRWKALSF
LKDYGIGCPRKDFEWLHSDVKFKFVEF
FNEFKCQVDMKRTDLLERDAKRPICEY
IEEATIELKHDRLTMLHTERNMSWLNF
LQDFEGHLNVGDLELLFRKVDWRAFRL
MDEVELKWRGPWLKYIWRKLQLHEFKV
LHGLELQMENTGLDFFYGAYEVKQIKL
LYKYDIECAAAELELFHDKMDIESLKW
LQKFDYDMDSNELTWFFESLSLSKIKL
LEKIDVGLHCTPIAIIMYQVDCDSLKF
INKIKWELQDPTLSWLQEDVPFDRMQI
LPDFKLRYTKDHFGMLDRKLSQDEFDL
LDDVESSVSETDLKFFRKRIDKTDMRV
MSKIDWPLKIKDYDLFPSKFEKSGFRV
FKKTDWQAGQKEIEFLHNKQEIKRMRL
LHNAKWNGEEEEVHIIHHKFKLNPIEL
LNSLKWNIAATNMKVFHEDHKMESMEF
LDEMKVKLNSRGLNVLCKSMPVTEFDI
MQKCKWKTEYNNLRHFWNEVNYDEFDI
FDKCKVKFHSPKIDCFEGEVNQRAIDL
LKEAPAKLQEKKISYFEKQIELGEMDF
MDKAKFKAEKPKIKFFDSEIQCSPFKI
IRKISHELPSPRVSVFDYDMKQSRFEL
IRKMRWHIENRKITFFEEDFNCGRCNL
FKDLNFHFEGDDFQMLWAEGKLSHMDI
LEKSDVKLQHQDMSFLRSKSSIPEIHL
IKEFAQDVESRHLGFLDPNVKFPPMDL
LQKMKMGIEIEAIKALYDEYRREAFEF
FEEWQCGCKESRFGCLTKECEQDGLRF
FNDQTVEGDDNEIDRFDRKSSMNEITM
IRDVKIPPDKDHVKFLDRDPSINGFDL
FKDVKMRRAHKKFTHMEKNIKFGDWEI
IRQMNMKMDRPKVNFFEADAPLDCMQF
LQDIKWRKKPRGLRWICKSAKLHNFEL
LEKLKMHRKSDPFTTFMTGMKHPRFDL
LQKFDFESRCRRVDFIIEDINPTKLNI
FDKMQMTWHQRTIKYLNDKMDMEKFPI
FNNCPFRHNHDKLSFLEGDYNTEDFSF
FREPDVKTDQGRFARFMRKYKSAEFDF
VREVNFDIELSNCDFLPKDCGCRHLPL
FREPKVTGQVKKFEIWWKEYQPATLEF
FTEVRAEAGTNEFEAIIKDCKWRKFDL
FKDTGWRQGRHNFDDLYREAKIRTFEL
IEPIGIQMEFEAIKFLRYELPLEWVGF
LDEFSCPIKEDHIEYFRQEVNMRGIRF
CHKLECPCGPKQFQAFWYRMEPPDCKF
LEERDVHVHERNCELFKASHDCRCFRF
FDKEEIGQSPSDLKYFRDNVAVEPLPL
VDDMRLGCNPHEIHCLHKKVNFPQLGV
IEGGPHDIRIDQLNWLRGRVNMDKINL
FDDMDPQCNEGELEIIRREYQYGPFKL
FDDDDVKARNGEFTVFDRNHDFAEFRF
FQDIDDDLERKEMEWFYTQIDYNHIRL
FRKMNGNCGRHEFELMDEKRAMRQFNF
FKENHISRDMHEFQWLFKKESFDSLPF
FANGDQNMGDDGLKRLVSQMAFEDMSF
ITEFKLKWSRNPLNYVWHNCSSGDLDI
LRGWRINFTYAHCHLLHSECKNDNIEI
LPELKCEAAWYDFDYLRKKQRLQHLEL
IERADPNGRMSDLDLLREKMGIDALKV
IEQVQFEDKNKDIAFLRDKMDINNVRI
VDDATFKYKSKDIEFLYKNLDKTYIRL
LSRPEYEAECWQFGIFVEKIDSSKLKL
IWEFDVQAKCKYFGCLCKRPNMRQFKI
LPGSKLEIPGPEVHVMWPKFTNDRMEF
VDKLPFDCKLEDCRCLTDKASMESISL
LEKWSVQMRTDPIRFLKQHAQVNMVNF
LDSVSVRPDNAEFRSLHEKMKMEELEF
LEKLDINMKSQNMKFFHDQIPFEWMEF
FDKVEPSCQCSEFRCITDPLKLDGIKI
MDEWEFPFPRPNLEIFTRNFERTMLRM
VKEDEVKCPHARVDGLYNEFDCKSFKF
LEDPRCRVKGTGLHHLYNNMKANDFDL
LDDFNWRVSSERVRLFGNDHKVEEFDL
IGDLKLRIEPRTFSYIHRDARCDELEI
INDFKVETSSYPFGELHHDVKCGKFEW
FSDWDFDYPEGEVAVLRDKLDMGKVNF
IGKWDIPMTETQMHMLKENIEWCHFRF
FQKANAEWKLGELDWIHNKWEGTNLKL
LEEMQVDISGDHLEVFGRNIQCNELKL
FDDATIDMEYEDFEWLHNRMDVQPLGI
FNKHKLRKNDQGLAYLAETVECTDCDF
FRKIRFGLEGWKLSVFWPEVSMDSFQI
LEKWDCDLSGDDINYLYCKVGIDKFSI
IRDFKMQLPFKDFKMLASGLKVEHFDI
LEKPEVSFKMAPLQPFYQNQDCKGLRI
LDEIKMPLNTDDMNVLHQKTTFNVVDI
IQKCEMKIRWHNMNYLPNKVHIRELRI
LKNIELQIEHGRFPFLTEDFTLPYIDL
LNNLNIRIPMGGFRWIINGVRFDDIDI
FEETGAGFNEHECNWFRYRWQCRHCNF
IREFSANAKIQECRVLKRRCGCEAIQI
MNEENWNWERTKVKVFENNIKIDDFDL
LYKAGIRKSQTRIRILWEDLKVEELGL
FFRAELPFQGDKVGFFIDEVEMSQIRI
LQGEECTVQEYEVQWFRDKRELNSFKY
IDKMELPPKKNKLPMLEQDMPPKCFKF
IKDYNVSDDRKGLDWIDNSVRYDHVDV
IKESEIKQNAGDVPILGKKFPQAEFRL
FERSDLSWKSKSWQCLYWKLDPGTLKL
FEKCDMSPEEQRIERVINDTSFREFKL
IKKARLDLDASDIPLFHCKIACTSFTL
IRDTPVDIDKNNMDYLEGDIEAKHIAV
LRNMSVKCSRTKLEWIEGNWTITNVGM
LNNCDLSVQKKDFDIFEKRFDRTQLRL
FDNVDMPVDCEELDIICNKYEPKVFRW
LEDIEFTFREPDLHMIRTNCEPQPMKM
LEKAECGFQEDELHCLYDKIHVHCITL
LSQFEIALKTGDLDFFHGKCSVKWLRF
IKQIRLEASCWDLRCFFPQVKADRFEW
LAEADLEFGGGDITIVYKKLTAGNIRI
FCEVDIKSKTNCIGHFMKTIEWAELKF
FDEWECRERDNQLGKFRHAISMREMKW
IKKASLDFQMSDMNLLINRFECEHCKL
INKWPSTARNDKFDVLNTEFSMNNFPI
LNNIEVERSERQLDWMWGSVQIRHLRF
ISDIELNWRDPEFTFLRWKMEIGHMRM
FRQFKVGREQKEFEYIWRKLTFKPIPL
LYKIEWRLTRKTLGYLREPVDFDPFKF
INELELEATEQDIDIIRHQMTHNPLKF
ISEIEMECEESDVEFLTHKAEARIVRV
LRHPQATADQRNIEVLDDKMHAGYLPF
FKEITIEYSYGDIKFLERSLNMETVEI
LKNMNIEWNKGSFPLLDQDAELGAFNL
LDEFDVDLKDNHMQLLQRDINMGHMTV
FTDADFNVTWNKVELLEPEPPLRGLTF
FRNWTMKIARNRLRIFETESKVQGLQF
IHKWQAKCDRGKVQVFEEECDQDELPF
IIKMDPKLGRKEMPWLRDKFDCTSIRM
LEKVPCDWKDRDFSWLKNEWTTNRMSL
LEDWNWKFKDEDCHMIRRHFTCDWWTL
IQDYKIQQHWEQIKPLIKDYGLEGLDL
MQELKNNIRRAKLEFLHKELSVRQWTF
LRGTTMNISNGKINMLDDDMHVSKWEV
LSKIDAKMSSENVPHFMGNLDMADFKI
FDKFDCKIEWANFGVFTDTYDIADCRF
VKKIHAQVDVNELSCLCSKVDYNPIRL
LDEHQFGITTDNLRFFHREFDIPKMRL
FNKASVEAQLDDMKWLREKWDGDQFAW
LRKMNIDWDHNNIQMFDCQIKTRSMEF
FREVEAPIATRKLEVLEWEWRRTPIDL
LNSYRMGMETNRLQYLDYSWGVNPVDF
FTDFTITCDTKDVDLIQRKWRLNQLGL
LDEMKFKFTLDPLHFLYRQHDVHQLDI
LDNYHQEFHDREFEFLHSKMPPPYLNL
IEELKIHVNYDQIKLLRSNLELQCFEI
FKDVRIGANHQRVGALYGDIKSSSLEM
LPNVTEKVPRNRFGLLYQEIRVEQFDL
FYDFRFDFAYDNIKLFPSEVKMSALDF
FTNVNMRVKREDLKFLGQKQNVTCFEF
MMDPDMKMNYHELEQFYKKIDVKEFKL
FREHQYDLEWGELGIFEYSMGCGKVPF
FPEADVEMEHKNVEIIDRNIDLAYLRF
VRDCRFKLDPKEINWIWKSMKVKECEF
FHEKNLRPNTNHFRHFMRSWKMEDLSL
FNNYKCNYPKGRLNYLTRDFSLNKVEL
FTEYSFDYSETDFQHLFRKCSIGKLSL
FNDQTCPIRTSRFGVFEHDIEIKTFNF
FNKLETQTQLSDLEWLGENVEIKRVHL
MRDIEFEVQPERFEFLNGEIEGKRIRV
LETLDMKFKWGDIKLIRQEPNVDPIRF
LDTMDLEFKLGDVSFFRGRCPIQILRM
LESMSMDCKEAELKIIRSKKGSGHLTI
IDKVHADVKWPDFRILYARHECDHVKL
LEQLKVTWRQDDIRFMRTNMDPEYVSV
LDKMACDSKDDEMQIFRWKPGWGYCRF
FEKVEFQKEEQEWHTFRDKPSGSSIRI
LPKMDVRMNKNHLHVLFEKEDAAEIRF
FDEPKCEIRFKEIGLITMQFKCSRFEF
FCRWNMQLAHSRFGWLYYDFGFSELNI
FWNYRISIPHDRIGYLERNFKCAPFDI
CDDCRAHCNNGRIRAFHKEVTCTHVEM
FQEVKATLPFQPLPVLIKDCRCREFEI
LYNVKFNVTDDRVECLERDMRIRNMEL
FPKGPARVRNEKIKRFREEVNFPEFSF
FHNVSLEKEARQLDWFHHKVALKRIAF
VTKMEWSVTNSDIQFLKDKWENKPLRV
MEKCGPKVKYQEIHMFKIKWNLEYFSC
LQKIKMRPRCEEVKIFFERVGPDGFTL
VCEMEPPIPAREFDLVCRSGDLKSMRF
IQDMGITAGCQKLECLCHDIEHRGMKI
FTDGEMKYDEDDLTVIGNSMDLQEFRW
IGEMAIRIGYSRLNILTKEVGFTELTL
LAQMHVHIPVDHMKVLMKDQGVDELEF
LDHVDMSLNESDFGLFRHHIHWARIHF
LDKCKNKRQNGHFGELRGDCDMTRMKC
IQKAKLDFNRTHLHWLDDGCSFDSFNC
LKDLDFNISQDKFQLLDHDMTLHYIRF
LWNVNIDHDEKDFDELRDDVEWNKIPL
LDRCELKLKLHELNILRETCDWKKFRI
IQDVKQDMNYRQLGFLVREIKINGFEI
FAEFKGNIEWYELRLFFSKLKMDQLDF
IKEMKMNFRKPGVEYFEVSLKVRGVEI
IRDEQCAVGRTTLDIFDKNMKTRALDW
IKDWHWKFEIQDMNILETNIGMDDFDI
ITDARAPVAMKQLEFLQNSPKIEQVDF
LRRIRIQHDQRGFDFIMENIKWRNLNF
FANTEMEMDCDQISCLCVKMKMRPISI
FRKCRQDVSGSYIPFLEWGVRLAPIEF
FSSCRVKWDTDEFKMIDDSWKHDQLEC
LPKFKLSHQCTELRLIWTRPSLDFLQF
LQDTDQKAPGPDFGWFRSKSEFPKLKF
LNRAAMDTNITSLSYFMEKIGCQRLAL
LTRTHIPISPYGFRLIVQNCKHEIFDL
CNDRTCDCNGSDLSCFGRKWNMARLQF
FDDTDMGMPEPKIDFIRAEVAISCLNF
LDEYEIRMKNNECDLCRKQCDVPTCRC
LEDWGVSGHEQDWEGFRKTCDCRNISI
IEDIRMDMGYHDWEILRREIHFNKMDI
FENMQHQVKGGELRFVKEKIPFQRLKL
LHKIDMEIKLGPFGLLCVNFEMQRFPF
LSQCEANSDPTNLGYLHYDCKCKNLQL
FRKERFKMSHQRLRIMETDYKASYIEF
FKNMKMNGSSERMRCFDTELRANSLNI
IRDMKLDPDMIGLHVLWRGAKLNGLEI
ICDWKIEVGMRWFEYLWTKTKIERIEI
IRTYKWDWEDSHLGFLEQEHKLGHMDF
LEDRQMKYKPDKFKIFYKEMRMADWPI
IDECEFKLTDRGFTFFRDRFDSTYMKL
LQQPDVRIKKEDLGQIYYKMEWPDMKM
FNKIDMEMDSDDFSVLRWNHQFGKIRF
LEDSELDWQQDDFKILRIKLDFEALRF
LKELKLKMEFGWWKWIMRRMRIDEVDV
LEEGPIRVKSNDFDILEHRPPADEVGW
LHRWEVDADLPRFGLLEEELPMSKYKF
FWKFRLERPYNPFKLMMDNIAVGKIEL
ITKHKCPMKLGELKYLNSRLKPEKWEF
LCKMEITPHVESLKIICYSCKAESLDL
LGEIKCSIGHSHLDIVDQTIRVSGLEL
FCDVDVQVTIKMMEWWCKTLELRALKW
LPQWEIKINDADFEFINYNMDWNDLKV
LDQLAVCARQYDIECIFRKAEAKCLKL
FDNCDMSAGDGNLGHFRPDVYIPDFRL
FEEADIPVRRRELDVLHVPVDYSRFRL
FAKIQVNCGIQSFRCLIYTMGGECINF
LPECEIGAPDSNLDRLNRQTNIGELHV
LQEFHFGPRIEKFKCLIREQGMTCVPF
IKNCHWQVEIRECEMILNKVDCKMFRL
LNDWQFQMKDESLRVFTHDCECDELKM
FEHSKAGFKDDDFKCMREKWDGEYLTL
LTSWRVKPDDSEVKWFQDNGKIDELDM
LKEHRCQFECDDLRMLQKKGDINCLDF
FRRVECNMGGMRLAFIYEDVKIAQLGI
FNNMEVEFTHNDLGFLREDMHPKRISL
IERIKHECRQPKLRILYDKLPCSRVPI
FHKCSMQMHGNDVDIIHQQADMKKFKI
ITNFELPCGCRKLNMFMQESDGSMIKF
FVRVEVKMGRQRFGYLWDENRCGQFDI
FNDYETHVQYKNFHMLQTKMEFKHLKL
LVKMEWRCNDGALHRLCYKMELNDIRF
IQDNDINAECDGINIMCRSVDQKELRF
LDNYGIKAKGDGFRFLRGSIPMETFDM
LNKASFKVDNVNFRFFYENIKWTNMDL
LCNVELNQPTSGFDRFCAGMTVQDIRI
LCDRDFKFEVDQIEVFWHNTDFKEVRL
LQNVEWPYTHRGFEYLYGAFEVYGLKF
LYDYSADQDQSELDWLYKKAEFRNLRL
CHEVGARCHMKNLDCMMRTTDFKDMRL
LDSVGYTRRPDNLDIFHQSIDMNGFKL
LDKGNIRIRISPMAIFWMQCDFNTLKC
FEEFDAEVKKRSMSLLRRKLDVQQLKL
LGKNDVQLDRHGLDCFWEPLELGPLKF
FDKMDLDMKWSSIRLIHAEWRLSKIRI
VKKAEADMQWQYLDMLCDSVQASRCKI
VTKVDLDKASQWLTDLYEKIPMGRFNV
FEDIDISAKTNSVSVIRTDVNCPPMKI
MEEMKDDFKNQDCKFCMKRARCQHCDI
IGKIKLPLGWDVFKMLYSEARMDTFDF
LPKWTMDVSDHGLHYFGEKFTTEKFDM
IDKVSVTFSNKDVQMLHNQIECSSMKI
FTSFECQIGDTDFEVLGREIEMKYLKL
LASPEIREPEPRLDRIIPELAVKEVKM
FDGVRMKVRDQQFDYFNGDWNHEDFDF
LKDCDMQWKGSGFTVLAKKMENKFFKI
LEPADMDSKTAHIQCLTQDIPLKGVRL
FRSHSFGINCNPFNCIWSQIGMTCLSF
LCTRDVAFNCRSLDWFCGRMDEKGVRL
ISKWEVALGDRKIDIFNEKWQTKVIRI
IRKINVKLEHYELRLMWYKVNSEGIDL
LRDIGCHCDDEELDMVHQKSEVKDFKI
LKRQDANYEHDTLNHFDESAKHDDCDI
FPEIGCHLTRRKLTIFWRDLRATSFDL
IKEQRFKGHKSRVRGFERTCKPEDWQM
LKNCELNWDRSRIEPFQKDCKVRSLDC
LRSAPLRLYKDRMTLFEGDVKVDGMDL
LDEMDVNMGPHHFDWVWYDYDANDLSL
FEKNEHRVKCEEFKCLRENWEEQCWHM
FKKYDAQCPYQDVHPLYEKYEVHRLKW
FKPTDWEPDGRALDYMLWKCGCRKFRL
LEEFDATMRMAEFDWLRKKHQLTPVQF
IEDWGVSWKWTNFPLFRQKMDPQELNM
FDSCKMKMKENEFNYLKVSYDVDWITV
MDKFRLPCSEQTFQFFREGNSIDHFDF
FERCKTDCDEHDITSLRYKCDYQKLEV
FEDPTTHYKDENMKYLRRDWSYENIDF
LHDCKLEVPPTHLEVLPSQMKFNRVNL
FDQVPCEFKDNDLPFFRPARNLKKMGI
FEDAKMPVQRDDFRFLRRKVEVDWLAL
LPDRKCNANAGKLQLFDHELKMRDMDM
ISESNIKMSSRRIDYIHKPFKLKKIDL
LKECSIKHNKSKISVLEKNCSVGNWDW
ISDFTFTLEWHKIRMIMRDIRWGHFEL
IDDVGAPFKTDHFKCLHNSITKQCLQI
FQQLAMELKQEDFKLLHGKVECDRVCV
FGRCEHRQQTEDIKLFNEKVTPQELKF
LGKGEIKPGCCKFGWMWTELEWQQLKF
LTKINFGCETEDVSMFSTKAELTWLRV
LGNEELGVDQGEIDFLNPKVDWNMLKL
LDPTDIPFPDEDFKILRNKFGGTSMKV
FDKADIKLKERPVEIFREKCGVPHFRV
VEEGGVEVKRSEIQWLRYKYAVTKFPC
FQDSDAQFTLKDFEMFRSKPQWTCMKI
FPKIEVNAQFTELQWLRDKFQIRKLRW
LNKMPRKVSCQELRCMLVKYNFEQFHF
LARIKCNIDVEELRLIFWRRNQEPIDF
LVNFDNKLKSEDIKILHNPLDLESMRF
FDSFEWEQQTGELNLIHDKIKISTMKF
FKEQQLSWEAHELTWFTKRQKFQKLEF
WKKHKMKCEFKHVSVVESEFKLEPLDM
IHKFKASCDCPRLEIVHYNCKLRQIEL
LKQLKFECEFGPINVLWSNTKLSRLDF
IYKMKCDFQMEGFKIVPDTMHMDSCEI
LRKANMSREMKYLNHFLAKAEMKYLKF
LDKPDGRVNMDDLKIFRHSCTWPRMKC
LHSVHIPIEEEEVNILTPRINAEWVTV
FNKWRPQYTRSDIKIFDYNVSWENCDF
LQESKVRFSHPEVRWIQHRFKADPIDF
FKNVGHRWETSDFRCIHRNCAMRCFGL
FRKYGMDKDRQTMGEFDQSCTLTRLGF
IENCDCPLRDRKIRYLNSEMNGDRCNL
ITDGQIGFQKQRLPYFYSQVRLGSFEL
FKKANKDFQCRYVEWLHNKLSMKKFGL
LEKFDVSWKPDGFRMIYSKVQITVVRL
LEQQDCPMKDHDIDMLRKGCDISYFGL
LAEMEIRPGTGQIGWLMRPMECADMRL
LQEAGMQIPEGDLNWINKPMNLRDINF
IHKVDMGVEEDQLNIIFEKYEFEDLKF
LKKCTREYEPKELTVILEKYNDGRWNF
LENWEVGWRFGRWQFLRNECDMKQVRM
LEDNECKWHERELNLMRHKIEKPTLKC
IDKFEAACRHTNLECFDHDMQHKTLKI
LDGVSMKLDRRDLEVFRGDCEYKFLQF
LCDVEFKNSCGNIDQFCGKFESSEMRM
LRDCDVHHDKQRFNDLEEQMRMPKLDL
LRNVNVGFQESDFNFFDDDARVPHVDL
FGEKKMRTGGHTMDFFLKDCKIKDLYF
FREVKIKMYNYRWEWIDKDATARDVNI
FEGMDARCKEEYLTWLKSQREKDPIRV
LEQGDVSLKWSEISLMYKRITCGPLRI
FENTSMERKVREFNLVRRRAKLPKLEF
LTKMNLSVKFSDVKWLHQSMGVEEMSF
FPKIEIPCKSDAIRCIHYKLYLRCLKM
IEQWELEARNPDFSFLKNKCATDPISC
LDNTDINMRTNEVNVFHDKVEAQWIKI
IPRINMDVDPNNLNLLHDQFEVQSFRF
FHDNKLNVEPPDISMIRRKWDVQNINL
LQSGGVEFGRGKLDWFEDELGFQNVAL
FKDFRPECERNRMDCLWRNIHIKRFDF
IGKWRVQVAHRRLHCLGNDMHLDSIEL
IPKGKCSQEHDYLRGLFPPLRIDKCEF
FGKMKCKCSTNKLKILFWDIRMQPVDF
LNEHKVSCTIGDCGVFYMKCKGDWLDF
FDEVEGRVQDEDFRLIRNKFDWDGAKI
ITDIKIKIEIQEIDFMPHRIKASHFEF
LKEAGLGCTQNKFEFFYRNFGYRRFKF
LSDIRCQINYDDVHFLEKKCRISMLSL
LDKCHWKCKWDPVRIIRESKGYEEFGI
FWKMHINQGCCDLSMLCEKYEIDNLPL
LDKYDIARRDKSLNFFRSATDYKLLRI
VNELPCSVRSGSVTFLDKKFNLSYCSF
FTEVNMSHQVHRFDCFANELGMGCFDL
LKKAGICCEEETMKWLDETYNWECVDW
FDKSQFECRGEDFNFLKEKYEFNAIPF
LNDIRLQINVGGMSLFPRGWQFPMFEF
LDEYTIRLKTKDLDFLTREIPSNMFGI
MTKANLSCDMEDVKWLQSKIPLEAIRV
FRPNDIGMDRKKLDIFGTQLDLKPMKL
LEKMEPECHSCDMNFFRENINPPKLSL
FEKNRVDLKERKFPYFQEGVNFHRFEL
LDGPEMGLRHDALQMVMSKVQVKGLKM
FEKMAANHHHDGVNCFSEEFNLDGIPF
IHEAELNANGEWFDCLHAKFQARCVKL
LTNVNLPIKNKSFDSLFPDFDFKHIKL
IEEPELQIEWKDLECLRHNFKYHSFEW
FTNWTIECPTDKFEWFGEEVPFKKWQL
LEKIPCEMHMARFGMLYSEITAPQVNF
LSQWECQMDENGFSFLTNPWDWPPFKF
LYEIGIQLDFNHLEYILQNCNFKHMGL
FMGANCRYEEERLNYFWGNVECCECKF
LAKCEFKLRIARFKLWVGDADMDVMKF
FEKYDAAIKQPDMSFFKGRRDMEALRW
LTNCEMRISCRDMEYFHTKQEVADFKI
FAEMQLELPPSCFELLCIQVECKRWRI
LRNHRVEQELKRCEAFEGECSPHKCGC
IDDPPVKIKTNKVKTFRKECAWNELSW
FDDHRVDDKEPRFWRIWGDYNVEELEF
IADAKFKTDWEKLSHLMKNIPMHDFEI
FCRKELGVCCNDLELFCDQYSRKTLNF
LHDQGLRVQHKRFEFFHNSPKFKHFGF
IREPKCKGEQKGMEHFEKGCDVHDFDV
LEGQDLNMKPHDLQFIYTGSDCGGIRF
LEKLQGKVKYSTLRIFRTSVEPQMMKL
IRKMTMRVDCSNIQIITYDVSARWLNF
FEKMSMDNRQGTLKVFRENRNQDKFEL
FDKCGCNHGNKDLDDFTESVRSQKIDV
FDSFKFKLESDNITVFQGGLKMNWLEL
FEELKFEITPTRINMLDRHLTLGHLDF
IHEWKWNAETSNLSLLDREVDMGPLEL
VTKMKVDCGFNNLRMMQYSAKIDTFEF
LQQIEIATNIREIDCLVDKFHLQTLHF
LRHVDYKLEHQSLSFLDNHADIEQLRF
LDNYGLKPKEPNINWLRHQINTNQIGF
FGKFDFDRGCDSFGFMAEPINVPKFKM
FCKLSAEHSKVRFCELWEEAKRAKLDW
LNKADRECKDKKLPIFLYEVDIGKIGF
LPKYSYEKRPKQLYYFWEKIDFPRVKF
ILKIGMQVRCERLECFWDDIPMDCFNL
LSDLKYPQHPASMPWLCKDTRFWPFDI
FSGIKVDCGCCPFTCLCGNVNYGRFDL
FTRPRWQGSRPKFGYVEDEIRCHHFDL
FRETNVNFSKGRLNLFEKDPRLPMVDF
FTDHPVAMGLKRFDIVYKDISLRPFSF
IGEENIRMTKESLRFFYKRLPCEEINL
IEDLKWRMHKGGMDWFTKSVRVGELEI
FCNFKFHCSNQDIKYVYTKCKFPKFDL
LDESKARGKNRKLQCIYREINLEWFDV
LRSMKVKIESAGFTYIGREVRINSLDF
LDDAYVDLKATDFHLLAYDHKIDDVEF
IRDVKMKQQHGSFSSLNNEPKINEFDW
FRNMQASADQKKFEFFETDMRYKFFCL
LKDMHVEYEVQTFGYLGTRWKWRRVDI
CPKITCDFSVKRIEMLTEELSCNRCEV
MWDVELKSPQREWDILMRKCEPQEMRF
FREFSGKFEWTELEALMKPWKWKELEL
LDRIDCEQRENEVQVLRKDMSCPRFRF
LNKRQVRRNNYKLGMLYWDIEIADFKL
LYTVDIELSRRQIDVLHCNIELHCLRL
LKSMNLKISHESLKFLENKWKGKSFDF
LKKMDQTCEADDLNIIEDHMSFSCLDF
LDKVRWEATVEDFRFITNRWDWDSVGL
LKEAERHIEENEFNVMHDKQEIQSFKF
IEDIDFGMKESDFRVVRGRLGPNGFKM
FQENEIGMNNHDFNLFRQNFDLQCMKF
LGGGPFNMQREELRWMWAKVPTEHISL
IDDWRVDVEHDYFKVLQPQFHLEGVEL
FRKMSGKIDCQRLKIFGDEIDLEQVRF
FQEYKSACKKKRLPLLEHDFKTTNVDI
FDRVKSDFKDRPLKMLQSKFKAEPIEI
FNSHRFKFNPEPIRFLGGPFRLAPVEL
VKESKLRVECKEIKILHHKTKIEQFNL
FQEWSMKFEQAGLDHLYRDCDWREIRI
IDDFELGFKPRNLEVFIQGMTFKSFRF
LCELKFQDQVQALGRLCKGANVQEIEI
LQERKCKKNVDTFHFFLKPVRLDMLEW
IHNMKAHAHMNKIGGLWSDMKKDALEF
LRPRRVELNKDHFRILEYHIRVGSFDL
WDDQKSGMKGTNFSCLPKEMKADDIEL
FQDIELNMYMKGLEFFGKAWECSELRL
FDSVDTSMKGHSFDYLGSDMTVRKLNL
LKEIGLSCDHTDLDYLHYKLHHKNFHI
LESCKVSWNDYDVRWLRNHSRGDNIEF
LHDMEPPAEHQSFPILCRKMDEKWIKL
IDDAHIERRSKDMDFLHRNHNPKNITL
FKNHHANCDKKYMQWLDEQFKIRNVDW
IKKQNLKITKPKLEVIEEDIQPKHLHF
FRKMHMHCDFEEIKALIEKCDTDYIRI
LNDTSIKHNCEELHCLQDKMDVKDVSL
LGNVDISCGYEQLKPIFEHCEMDELKW
FTRARIQIPMDNVKWVVEKRKADKLEW
FDNRDCKCRGQKLKCIYKNCHWGHCRL
LDETGIRIRPNKFNYLYKEMSRSQIAF
MDDIKLPTKYTDLPMFRKNVEWDHFQM
FDEWEVDWKYEYFKFLAADFSMEKVRI
LKDNKIHANNDDFRCCYKKSRPECLDW
LDNEELDMDDDEMDVLRQNCEMCDIRL
ITKMDPDVDRQDLTLLHPKPDPQMFKW
LENMECDVKLGDWGLFPVKMEKGVLKL
FDKADCNGKKRNWEEFSEKWEGKKIKV
LDKGPLDYPIKYLEWMFEPCEIKNIRL
IDSSEWDYKDKGLDLLREKVKCRHLRI
LEKWALDLRNDRISFFNEQANMCNLKL
LEKSQMENKMTNIKWLHNKADCKYFRI
LRNMPYEIEFGELPLLFEKRDVGRINL
FTPFKVRVTHEHLRFLDTEFDHEALQL
FAEHNMKPNKKPLDTVWKKYDLREFRF
FCKVELEWSGRKIEQFWMELSARRLKF
FKKIEVDSPHKHFERLMHRVDMKEVKV
LQKFAMGLNCRTVECVCQKIDLNWFRW
FNKARWHCPFHKIPHLMYDVKVGDLDI
IKDMKAKVKHNALKMIYATARIEDLDI
FPEVSWDCNKNMFRWFWIKYKWDRMDF
LKDQPGKQGRRQFEWLENAMQMRPMTI
FKEIEIPVDYRKIDLFNQECQTKAVNI
LDEADLNIPPKMFEVFYWNYDMKNFRM
LHKMDVHRPHAELDDIHEKLTVGHLKI
FKDWKVPWDCDRLKMLDGKVAVDEINL
LRKIRMNWDRKNIDIIEAKITSQDFDI
FDEMGCDAPDTEIGILRKKMHVQSVSL
FSKVEWDSRGQDLQMFSDKMEAGQLKL
IDECDMSDRYGEIQYFDRKCNMPNWRC
FKKRNMRMENNNFSWLGGDWQMGQLEV
FQSMHVRLRTDKLKILYGEARCDVMHL
LDKAQRQCKGERLRCFTEETAFNHLDM
FTSMRFRMTMDTFKWLAGSLTVEPFSL
LGEWDWSFTPARLKWLWQDVKAEHLNF
MEKLKCDMRPEDIRWMTESIKMNRIEW
FMKLNSKVGVYKLPIFLHEFKMNQFEF
FQDFKFEVQTNRINFFQIDMKVGTLEL
LEDVRVSAKRHNVSTIYPNVKTEGLDL
LDSFECNLDTQELGFLKTKCCVGSCTM
FEEQDMDSKRGELNLIRRTPAIHNIRI
FRKLAVTFDSKDFGFIGDRIDFRPIKL
LTNWDVDVPHTQMPWLRDQIEWGRIKV
LPQFDVNWNFSKLDRFFCGCDISELKM
VEKCPVKDSYPSCHRFYEKHDCREIRC
FSGMDMKMRHKRIQWFSTEWGIGALKF
FNDGQLNHQCDELSMICRKMNVGEISL
IKRVTCNWDGRRCTMVYEPCNCNQCHL
FQSCEEKVNHHDIDFIRDKVEMNQWKL
LGNCEASVSEKEFEYVRGTIEWDAFRF
FDQMRVESKAEHFRFFRNQFPAECLGM
IEEYPMKARNNHFHYLHNSFNMDNWNL
INDIECKMEGSVIEYLGYPMECHECNL
IRDSECGVESKPLDVLDRGFQHTCIKI
LKEWDPEEYDKSWDRLYKPVDCKDVKF
IDNGELEVRPWEFDWFYNRLDSRKFKW
FSDYGCGTQQKHLNYFTKEIEVHGLRF
FEDFDIPMSEEDIDIVSKRMDVNGVKV
LGHMPCNINSKKLDYLDQGVEIRECHV
FTKLNCGAHVPWCWVLLDQCDCTKCRL
FDKCPYDMSKADLQMLYEKADYKGLKV
LHDWNLRFPGDKFDGLWAEYPLKNIRF
FPKMEATNNWRRMDCLCQQLDWRELKL
FDEIELKIKKEDIHMLRSHCTLHGMRF
IKNGKWGIEPEELKFIRNKYSKEKIGF
LQGVKINLKAKDINIFGPRMAMKQISL
FNKWGVEWDTREFDYFQLQMDLKKVKF
FPKWPHSVPEDELKWVVDKYNCERINF
LNEVNYNIRTGELTILRKKVNVPMIKF
FHKMNTGLSYEDFRFLGDNVDLDKLRL
FDKIRIGKKIPDIRFLKQQFTYECIPF
ISRISISLEETRFSFLRDECSMEQIDI
IDEMQAGVKDRALQWLRRPYEYKMIKY
LDDEEVNAKEKRIDWFPPECGLKNLKF
IRKQDFQLEGREMDGLWYKYDMGRLKF
LDKTEADHSVADLGCMRESLDVSDIRI
LDDKPVGVTETEVDVLRRTINPKWLKL
FHEANVEPEHEEYRDFRKRMSVDRLGF
FDEPDIPCQANGFECMGNAIDSRCLKL
FYRASCDLEHKSCDVMYDKCNIRRLGF
LDKHQLGSSEQELNHLREQVHIDDFKM
IREIKMRFDKDRFPLIECEVKVSFVEL
LKDGDCHCDSKDFDLIDGSLEANCMTF
INKQEAHCQTKQIECFEEKCEIGPIRY
LGKVSVDVRRYNIKMIDEKVGTNKVKL
FKNIPFEFDFNGFELLQDGFEWKRVNL
IRKGKGDLEWTELEFVLQRGDFKKLKF
FYKCKLNIPLEWFKIMYIGVRVEDFEC
IEDLESSMRGMGIKFLRSGCDAQHLKL
FKKIEMSENHKKIDWLDYECCMHTFNF
FEDANPAIKSTSIGFFRHSVNHDSIKL
LERVDLGLEDGNFDFMREDCKVNAFDF
FPEQRVEWSHSSFSYLTRNFRMDKVEF
IANLKMKINGMKLSVLVSDFDIRELSI
LCNMQLPFGDHRFHLLWRDFRWDHLEL
LCDLKQAVHIYTLEIICKELNRRALSL
LSDLRCDMRAQRIDMMLKETNMAQFDL
VRKFRVPCHMDRFGCLYGDLTFSGIEI
FSKIKVTMGKRWLSWFDWNLKMDNIDF
FAECDIEFGGHSLEIMIHDWKWRSLEF
FDKWTFECNNKNLEIITQDLTMHNVNL
VDKCNIEKNDGDMNEIRQRAARSKFQI
LDDHEREVDFGDFPLLKRRVQHGTVKI
LQGPELKFSPRTMDMFTCNHDPKWIRL
FMEYAIDSECRDLEFFCRKLEMKHMTF
LHTAEVDLGCQALPLLCEKVEMHGVKF
FERGDLECQCTNINCFCESFELTRIRI
LDRMEFKLARNTCELIRYSCDGKEMKL
LDKRSYPIGNEDFSIFRERQEISCFKL
LDQVQVSVKGADIQFFRHKFDDQGFDL
LDDPQLKQNEHRLDHLRTEMQAHEVKI
LRRLEWPWDIRNLSFLGDGMDINPWRL
VEEISMGIKCMKLSCFLQEPKISGLDM
LDNRDVKAPSESLKMFFTGMKVDDIEI
LQDADYNMPSRKIEFLQRDWSVHQVQL
LGEPDFKPSGSDIEFIGNRYDIAQINF
LSERQLKYKFERFRVIFRDQKMCEIEF
LAGPQCEINIEDLKVVRDSMPMDKCTF
FHDCGMQEHKTDMDLLDRKWPMKNIPL
LARFECPIGATRFGYMIDELDAPRCKF
LPNRDIKHSNAKLEYFQHEHQVRDLKF
IDRVHVSIPGENMKILSDPMHWDCIRL
ISKVEVNLKEQDIHLLKENKDFPQMKW
IRRVEYQAECTQIPMIIEKSDTKSFKL
VEKCDATVQQDDMEFIKNKYEFTTVRW
LDKCQAEVSFHDIDIVYEKVPVQHIQF
FDGCNMKDRDAELGRFRQSCPCGEIEL
FESFDVTVRKDCLRFLRVCMEVDCMNF
LPEVDVECKNAGIHYLWRKTKISQLDL
LKSPRTGVDTNRFQCLEVDPSHKDVEF
ITSRRLGLQYHKMEFLYSEYNIDGLDF
LQKLDMDIHVPEFCHLYVRVQCGHFKL
LYRGRMSWEHEALRIMMNGIKVDSFDL
CARVRCGCPAENFKVIISSWRVPSCEI
IENLEIQIKYQRFKCIWYNLHYNGLKF
LQKHNMRVAGKKFECITNDCRAKDFPL
IKRGKCNCPPRRIQCIEQEKKCRTCEI
WRKAGFGPDRTKIGVFEEDLNIQPMYI
FNKMDIKTRAGRLRIFDAEIDITDFGI
LENTQLHQKMERIHCLHQDQDVGCIKF
FQDVHMDIEQSRFDWLERDMTMNPWEL
FGDLRMEIKGGDVTILCKDWSAPRFDI
FGKTKIEARWGNFSWLYSEFNVERFDF
IHDIRCEAELQKLDMVYGEFTIRNIHL
IPKPQTACRYDDMRIFHDKMDQEAIKF
LKDITLTWDCSKLGLLWHDGTMPMFHL
ITKRECQMQPPDCRLFQDREQCDMCRF
FGDIDCPSKNRRFEILPGEMDMRAMKF
IDNTDISIKDPNWDSFKTECEVKDFKI
LDDGELDARVEDFQFLKSRKPMRRVKI
IEDVEIDYKISDIGIFHQRGHCGRLDL
LDDIKVGLKDEQIRWFNQQYNVESWDL
FEQCSMEMTQTDINYFRTRMNMDKYEC
LQKQEWERKINRFNWIIEDISWKRIKF
LQKAELNHRCRKFDCFCDNIQYKKIRF
LASFRIKFNCQRLDCFCPEVEFRNIHI
ISKNDGKANRYNLEMLGEKIDIRGFKI
FDRQDCNNKASNLDYFHQKAQIRKLRF
LQDMTWDFPGEDVSLLNREMPVGTVEF
LDDPQIGCQTGRFPCLSHDQEAQHLRF
MTEVEMRIGYADISFLRKKLEACDLKI
IEEMKAKFRESDFGILTKNWTHGAFQI
MEDCSIQAKDEPLQHFRTKVNCATIKL
IERVRMRSKFERIKMFSEDCKWDPLDF
LDEVKCHMKIENIKIITGDQNDDELEL
IDKIKNKFKKEKMRCMDNQWKHECFDL
ICEKPLKDQRSRIQRLWREVKFNEMEL
IRGMEVAIRQRTVDILETNTDLRAVRF
FNEMPVGDQDNRFDHVSRELEARDIKI
FDNSNCKLKCWEIAVLWTKVDLDWIKI
FKGIDIKIDHQSVTMLDDKFEAKYVRI
LIKAEVEFRLVPLHFLLGPADLNKFKI
FYKTALPHPHKDFDFLEEKAELKMFKF
LDEGTVEYREKDMDTIRRSYRQGRIEI
FHDAKMRNNYKPCKTVFRNCKCERVEC
LTEHRCGLNFTNLGIFMRECKCSTFEW
LMSVTLKIPSDKVGWLCGEIEAHDIKF
CEECGCNCPDSNVEIFKNSFEFRHFDF
IQDMTEEFGCQEFKMICHRFEFQRIKF
FGSYEASGPTREIGWLRDTWEMGPIKL
FNRIEIKLPPDNIKFVEQGAEPEYLKF
IDKMGVGAREDSVRHLHTNLAIEGCPV
LSGMKIGIQGESLRYFGDRLKLDIFEL
FDRSKCERTCGCISGFCENCKIENFEM
LSSLQVPADCDEFKCLLDKMGPESWAF
LDKCKFDCSKAQLHFITDDMQHEKVDL
FKDCNWTGDVKHFEFVERHVKCHPMDV
FCKYKWELGDNDLRCLRERIRFDKVPL
IEKHSCGTQTHEVGFLQEKIEGPPFRF
LGDCDCPVGWSDFDYLYNKQEVTKLRW
FKKIQCKFDHPQINFMPDKMHIRQIKL
FKSSRVSISQERLKYLDRKSRVCPLEF
FEECNLKLDGDDITHLYRDADAGDLNF
LQEAKAKISRDQLGMIWRNVRMGQLQF
VGDVRPDVDKKRMDLLDKQFSAEHVDL
FNEYQAKIGRDNFRFFWQRMKFDEMDF
LNKVSADHNPNGLKYIRDRVNADGIDL
FDDRKMDLRQDNIKCLHKPAKFNKIDM
LDEGKCTYKDRDMNVLNKSMHCDSCDL
FDNYAWKAEEAELTWLRQNVGWTDFGL
LDDWRMQLKDNGFGWLWSSLPFPRLDF
LEKWDWKCRSDRLKCMRIEWQAEHIKF
LRKVEHKWETGKMQILNQECEFKCIKI
LGKYGAEFPSKECQFFDQKADFRRFKF
IASIPPEYALKDVEMLYDRIDCKKCKI
FISLKLEVRKANLKFLYTPVRYDHIDF
IGKQDIQCDHDTVRCFHDEVKVDPLEI
FTEANWQYNCDSFKLAFQEPKAENLEL
FWNGRVKIKHEKFNCLIKDIKLPCLYI
FQRLEFDPPYRRLPWLEEEPELRKLRF
LRTFKLDSDVSEISSLLPKCDQERVDV
FDKMGTQARLGDCTVLKDRFDCEYLHW
FDEFKFDSSQHRITFLYKEIPPHKFEV
LGKLNQRLGSRKLELLDEDVDTRCIQL
IQKWKANRSRTAFHDITDSLKMHRIEC
LRKYDWRVNDQGCPIFYEDWDCRDCRF
LASIEIKIEESYVDWIWEPCDIKYVRI
IDDSTLDFNNEDFNLFKQKSQCERMGM
FRPCKLSFDMNGLDFIDWGIPFKCFDI
LPRVKASVSKPTMRYLYHNTRIDSFEI
LTKCRLEIQQDQVRAFYQNRRLEKIDL
LQNVSAKTQHENVRCIDEKIKLQQLPL
MRKGKAKFQQESIRWFTEKLRADSLEF
IYDVRVEWSGPNIGYLVNEMKPGKVEF
FQKCEGPRPQADVNNLYEKCETPQIKI
FHEMGYDWPMDELNRLFNKCNVPDIGI
LSDFNVKAGVYPLNILYNELRIKSVEL
IPQGDLKVKCDRLTALYPEVEVNNFTF
FEDFSQKLRDGGFPLLRQDFRMYEIDM
FRNCKYRCGKENIKSFEPQPTWTDFEI
FRDWKWQCDTSGLHCIIRKMKKPCIDL
CEDGSCHLKAEKLRVLERDIQHEGIPL
LTEPQIDCPTSGINILYKPVRVDTLDF
LIEPGVRENVKKMDIFYREWQFRDFGM
LKEITMHVQFSRLAMICKDYSMPWFEL
FSEFSFRVPPHKLTIIYKDVNFQNLDL
FRELKKRAREDKIQRLFKECKSNDIEI
LGDRKMPVPPKSLECLNNELRVRAFEI
LERCKIEIRNSKIPDLYAEWRHPKIDI
FQELKIRYKWTGFHCLCRGFKKTEWEI
MANMEIHCQMNKIDFIMSDLKARDLQF
FTKTKMTWNIAKFGWFYEEMTLSGVDF
IAKYQFEWDGEPFRIMADGVKMDHFEF
LHKWPCTISWERLRWLIDDIKLDGITL
IEKMEGKAPDTEVKWIRWKIPREQIQF
IEEQDARQKTTELKMMRRRVDTNHLKW
LDNNDVAVRREDCHFLYKRCEYHVFKV
FDTMGIPMYPRDVEMIRSGMDIRPFKL
LDDFPFRFNDNEFHLLKRKMDCHPIKF
IEKVTCEFKEDEFRIFKDGIAVKRISI
FDKHPFKFTKTDFKLLRDKWSMCKFQF
FPRHDCRIKWECIRVLSDKMDKEELRF
LDKWDIPTHQQELKVFNWNLDFDYFKF
LSDGEPNFSNGEFCRLYRQMEYSEFRF
LDKSEYPFSWTDINWIRDRADLYGFKF
FEEMKIKWKYNRFRFFWRSMSPNGFEL
IQNLKIRGKNGKLGIIGKQAKISDIEI
IHKCKVKLSAKTLKYLEDDWSADHIEC
LNEYDVPWDGDDVQMFGQKFDSHSIRM
LEESDLNVKFQDFDYFKQNFEFKDLRC
FDRFNCNMKETSVEFIRDDGEADGVNL
FREISLSMDSSSLRVLDKPFKTEAMEL
IAECSVQQSCQHVKYIMRSCKLENIDL
FSSYPPEIKCEYIKYLVCKWQVEKLGF
FGKIPVQSSEGGLKRFWDQMDVETLSF
FQNFDLSMGYDGITWVWQGAEVDGLRF
MNDCTFQIGWAEFKFFRHKQEASTFKC
FNNGEVDTKESEMDCFKEKVEKPSVRV
LKNIKVKIDGDEMKYLKCKIKWSHVQV
FMKMQQKLGIDTFKIILQKWKLQELQF
LGDAGCKPEHVELHHLLKKRKWDDLNF
ISDDQFEPADHPLDRFRKHVDIRRLKF
FNKAEISQKDHDFGILRENCPFKVIKL
LDSIEVDCRSTDWPFIRCRFQLPNFNM
LDRESVDHNCQDIRCFSEKLEYEGMKW
LSKIKCHVERTKFGLLENEMGRHDLGL
FDKESFDFGHHRFSLLGDEMKHQRMDF
LQKCEFDVNEHDVRWIRENVKIQGFKI
LKKKKIQCNHEGMKFLDENVNYDYLDL
MAKIDGKMEYEKIRHFWEEVDTDHFGI
CSDMDMQCKPKKIESLVKEWDLKTIKM
IEDTTCEIKGSEFEFFGNHMPFRRLGL
FTEKDLNPRPKSLEMIRAKVTIKCLSL
LYKTEVETPRHNCSYIHWSCNCKKLRW
LDSYNMAYKPDDIKLLSHRAECQWFSI
INDCPVDFSDSDFEWFKREGDFHHVKF
FQGHDRKWRYKEFKMLKSKFNPDELKF
IGDVNAATGDRRWEKFYYDMKRPELEI
IPQCRVSMSDEDVHFLKMRLKREFLEI
FDKMKVESKMDPIKTFFQKAKINKCTF
FDSCGMSQGMEDMRVFRQRIRTDAFGI
LDNVKVRNNATDFKIIRHKWRCNNLDF
LESKQFGIKIDDFKFMMGSIQIEVFQF
INKIEMRNEPEEFRQLYERAECENVRM
LEKWNLASKDGYFKYLRERSECYQLKL
VDKVDIEIKEKTFQFFRWDHRCERFQC
FTDAPWGVNGNEFRALRKKCTHDTFHI
FCKNEMELSCKCVEFICPEFDERFFKY
LDNYSYRVKQEKFGLLNQSIDYPEINL
FDDQECPMRPAELTFLRETVETHCIKI
FDDWETSIQNRDFHWLHRKLQTEPVRL
LEERRVAMSQRELEVLSRSWSVQKLDI
FRKASMPMHKERFKFFDWHFKWDPLSM
LNNIELNIRTDKLSMLDGELPIAYLHM
IKDVKVGMHEPGLRWLDKEFHYEGIDV
IKEQKWNLPGPCFNTFVRQMKFTDMDW
FRECRYECDDEDLNYLDSRARIHTLQV
LKEGNMSCDPAKMGCFGRNTRIASLEL
IKDMKLNINKADFSIMDDKPKINAFDM
IKEIEPRSEVRRFDFFVRDTKMGNFDM
FPQAEVGQDWHTVEPILKSANVKQLRF
FKDHPLTLDGKKIEILEKEADFKEIHM
LAKAKLDIPRTHFNYLECEMRIDSVEF
FSDFNQNITHSKLPILEHEMKFQTMQL
LYNHDVHMERNEFDWFEPRFEIKDVKF
IRECKASPDHRKFEIVYREMHCTAIYL
IKNAKWKAPTKKIDRLDTECTVSNWDV
FGDGNMDLGQSKFDILDSEIRERTLEL
FEKLRFRLQPQQFHWIYDPVTMTHFEL
FGRCDVDMSIDNMNVIQDKMPFERVGF
LGNGNAEMKKEKIKFIDPNCKCPHIPV
FTKLHHKVSYDKVRLVFQEVKVYDLEF
FSDCNMGHRYEKISHLDAEWSIPGIEV
FHETRWNMHRPKLKWFQKNCKEDGIDI
LDNCKIKIEYDKLGCIYPEFRATNLEL
INEVKEECDLKSMDCIGRSIRVKWLEL
IRETKVEIDANEIGCIYEKANYPSIEI
ISKQKVKREDQSFKIINDDCNSDQFDL
LNNCRLNIDRECLEYLYEDVSFTQFEI
FKRQKLPSQQNTMKYFQDSCRFQKLDI
LPGVEFPVQPHEIHLIWKKAETDMLSL
FCRGSCTSNCPDFPIICEKLKFGPLEI
FDDWEMAMGENKFQWLRIEYDFQKFRI
IPDWQQDMNKPRIRCFERDMSMEHLEF
LKSWEFGWEHKDVEMLSDKLDVAGLQF
FDKMGAKWKDEQLSFLKEEGPCSYLGV
LEQYDLEQQATKFPVLYNDAQMNSFNF
IRRVNLQASFDRLEMLEQEISTRQMNI
FRDMPLNAERQQIEYLDSGVRAHDVNC
LKNVDVSIGKDNCDYLDGDLNCHYLDL
IEDLEVTFQPDDIDIFHHPAKIKILSF
ITNYKMEASYKQIELMGDNAKFKRFEI
LEEISCDFRHQDLDFIHANARFQQWEI
LDRVEFKARKDPLKLFSYKCEMEELHF
FQDCEVGFRHPHIDVIHKKYDFGGVKL
LPKLDLSCQESYFACVWEQVDVPYIRV
INQLPLDCPWHDIRYFWPRVDLDKLKL
FEDMNDDYKAPELGFIPKKLDHDRCKL
CTDWECEFSDDYFGWLRHRMAINPCKM
IEQCSLQMPDHRVEILRKPLDFKAVKI
MEEMEFKLREKRFEILNRDLMMRCLKF
CGDCQVRCGPKRLTMMWRDGDQREIKC
IDDGNLDACDPEIKDLRHRANMEKIGF
LDDVCFSWKEGDLRMFRKNYQEETITL
FREVNVRDECKKFQKLWHSLKLDDMDV
CRDTKCPHSKGKLEFVPKSLKMKMFDL
FKDASVNAEECKFPMLYREFRSNYVDV
LCKVEVKYQNQNLNYLYQKVEVPDWHF
LNEVRCDIGHNQIDVLPQGCNFGRIEV
LHDERIPWENREIHWLHKKAPTSPVEL
LDEPSMKVKEDPIRILQGGVQIEDFDI
LSECKCDFPMNEVHMVYKKAELDEIDL
MEEDQMHVKSSEIALLSKKIETTHIKW
FQEQDIKNSPSDIDWLNKRMDGSELRM
FGSVESKLEVPALNRFIGKGEIPELKF
LAETDNALAAKDLEFLHKKQDYRAFKL
LNDCDCEWPHEGINLVDHNLKPGTVDF
IKDMKFSLGKANFNILEIEMSPDCMEF
FKDHSIGLPSGRISLLERDCDVPRLDC
FREKKTNMTRRRLDHFDRDCKFPDMTF
LRDAQMDGKPYKLDRIWKEAALRNFDL
FWKCRVQMPKWKLPNFYPEWKFQNLDI
FKSVKVSLEKKKIEMMNGTMPWRPFQF
FKDLKWPFAMRRFDMIEHEYHLKTFEV
LKEAKMHPETPGIKWIDKNCKKDNFEI
VKELKFGWEPRTLQFMYRSIRVKSIDV
FRQTDWTFDHTWLSHLYWKVQFAHIRI
LNDTNVDFQQGDLHMLRGRCPLDQLEI
FNDHKIDLKVGRLSILVWEQRLAKVDF
LQKVQFEQDDPPIHGLWSEIKHDRFDF
LYRLPAEISGSQLNVLWDNHPATKIWF
LDKVALECNFRWLEFLMESISPKKFHL
FNNIDVSIQDDDFHVFRGKIYNSTFRF
LNKCSVDCNKQAFKDLFEKDRVDNMDF
LENIKWSYKQGSLGYLTGSWEFPKVDV
MDDIEFGWKYEKWDCLRRENDPKDFKF
FGDIGPRQGHHRFQFLDRDHPIRTIGF
LVDKRVAYGETRMHMFLREHRWPTFDW
FSDLSVPMNLANLKYLVKKVSCDRIRL
LKDMRAEAEENEFSVLFKKPPPDYIEL
LKDLKMKFEMKTIQILDPSLRLGWCDV
LRQVKFPMNRDRIKWLTRDYKLPSFEL
LNELRPGINWDKMEFLNSEWRWRGFEI
LQQMHAESPFGQLRILHKDEKFEKLEL
IEEMKAKLQEDNIGFFTKQMQCPQWEL
FPEGRLKPPKSNFGFLVQNMKLAYIDF
LKKASPPVEQNELDFVFERMNVNNLPF
FTKHSIDVGWDEFRMMYWRFDMDWLNF
FWKCRIGCQGDHLKLLQSSLTVDPFDF
LYKCEFSAQGKHFEYLHTDPKVRDIEI
LKKFDMKQNNRGFEHLWESIEMTNWRL
LTKIPMKANAQHFPFFIQEADMKDFGL
LRDIKMSFEFEGFPLIYREFRFAELEW
LNDWRVGAEAAQFQIMFSNPKPDTFEF
LKDWSIKPTNPRLSRIYKDWRMKEIGF
LRDIEITIDQGGLPFFYNKFEFQEFRI
FCKCNIPCKRDDLKGLYNKVNIGPVNI
FEGYDLRMRATECKMLRPKVDCELMQL
IDDMDINMKEDDFNWLKGSVEWTHMNM
FEEGRMQWKDDEFKRFRKNPEPENFQF
LEDHRMRWKERQLHIFYREASITEFDM
LSGFEFKCRIGNFDIFYGKFQIRMLKL
IMKLEFGVHLGALTCFVYNMEFSCIKI
IDKASIESRQNDFKELRYGYKRNRINF
IEDTRIEYNCPGLQEFCGTMPADKLDF
LPNNSAEMAEDDVRMFTQRWRIEKLDI
LTDIECHVPDERFTFLDRDAKTRCCDF
LMQWKVSLACTNLRMFWYNWQVDELTF
ITDCKFRIKFKQFDLLTRDMQLKHFDL
LKECKNTIDFRKVDCMIHERKVKGFDI
FREHKLNCDNDTFEVIDRALRWNLFEF
LCEFKAGLEHDQLAHLVHRFKIAHLEF
LKSMRAKRDIPDLRIVITKIHADQLEF
FEEMRMGMKSQDLHMCYKDLRYDGCDI
LEHMKYKLREDDIKMLRNRLDGDTIHL
FDEQEMPVRRQKLNMIERSVDIKWVNL
LEDINIPIKEHELKVFYADVDAECLSF
LYNNSLPFKWTDLKCFWHKEEMECIRM
IPNDDHDVAGNDLDVFGHRCECNGFKC
FASKRISMGCEGFRCITDNMRFEELEL
FRQGDLKMNFEGIKIVMPNVSMDDIKI
LEKSTTEVKMEELKFLTSRCGVYQLGF
LRQLEAQFEPPVLQMLVDKMNMKEFKF
FGNCSWKCKDNDLPHLRQEYDCHDMRL
FYNGNVKIAWNQMEIVYREYEFKELRF
MWKVEFDGPWPDLPYIMEDKEINKFKF
LDKADPNIRHCEMSIMREKLEYNTLKI
FGENDVGAQCDCVNCLCHNIEFRYLKF
LPGGEMKVHMNKLPIVWDDVQFADFKL
LDNVEVKMPFQRMDIIEMPMDCNEVRI
FQKMQQQCKWSEINHLYEKLEPNELKF
FMKMDFNLHYDECSCLHEKCEMKELKL
IWKANMDANCVNIPCLIERFTARRFRL
LESLEIQVKDGPLDIFRMSGDFEWVKL
LTELEIGIADQDFNFLRRTPESRCLHI
FREHSADVNYKKVQMFEQELRMPKLDL
FTNNKIGHPFQNMKYFTPQWKCDNIEL
LKDAKYDIEGRNLNMFGCGVHIAKLEL
FQEWGISCAKKELELIRSDCEVKPLRF
FDDWHLNYKDSDLSWLRRHLSYEHMNL
IDERKVEIHMDYFRFMHRDIKADHMEL
FRDPNLNWERENVKYIDPKMRVDYLDL
IDEMQVEMEDDDMNIFRRKCKWPHVHL
IGEYKIPYKAQECKVMWKKMRSEGMEF
IKDDKIAIECEKMKWFFKEVRHDLFDF
MEDEETDFRNADIPCFHSKADERGLKV
LSDCRVKVKCHELPIFFSRARFPHLDL
VKEAKCPMGSNSMKVFNKDMRFNPCDL
FKTNEYPVERTKLNVFETNGADKGFRL
FENQEMRWKRRKFGRLYGEAQYDEMSV
FPELKLPMPPSRVNNLWREGRFDWVEL
LKKWKSKVGDDNLHYFSENAKLPDWEL
LYKEKIEMEDERIKDLDDDYQWEKMEY
LKDKKFNIEPKHFEFLGKECHTSQFEV
LRPAQVRFKPHQIDWLDGTVQLGEINL
LGEVDCGQDTHRLDHFINDSSMKDIRI
IRETKLNANTKNFDVIEKDWSLSHFGF
FPEGEVSERQKTMEQILKSVEHKGFKL
FSEIKAGCSMHSLKAFLNEFKFEHFEV
FDECNMAMNQSQVRVLYWPVTVDGLEI
LEDWSVRGTLDEFGFLWHTLNLNEIKF
IKDTNVKCEYSSIEMFETKCGVKELGV
FDKCEMTLGFKELDCLRDTVEWPALKV
VNKLETNLEDKEINWFRDKVRQEKCRL
LSKQEAEYTNPEFGYFRDKHDAAYLKL
VEKIEIGAKETDFQIFHQNVNLQCMKI
CMKCGCDIKPRRWELCWHDLGCKHCRI
FPRWEVVCHKPECDCMYEKCEFRHLKF
LDDIELHINFCDLGMIRRHMELNMLKI
LDDFDIEMTPANIGFLKDGCPASRVRI
LEKIEHTMRSNDYPLFKEKFDMGWFKW
IEEAEAPVRVYDLEFFRQTMEIDYLKI
IDDAEIELSDEDLEILTGEAHLAKFDF
FRELGCNFPRNKFHWLYKDFKEHKLEL
LAECKLPLEPGNIDLLHWDVKMTMFEV
FKDYRSEWDKTRFRWFESDVPEHRFDL
LREVRIHCQCQDFAVIYKKMTQAVLPF
FKEISFGLEERKVECFDRHINVKCVNM
FRDMKKKPDRSNLEYFYKKAKIRGVDM
LKEANFRIDKKRFQLLEMPPKVDGLNF
LSEVRFSQRMPKIWWLWREYRMPTVEF
LTSFGIPIQPQRIEWLDNDANVPQLAL
LCEINTNVSIKSWEMMCKDMNGQEFDF
FHDVTQNLDSNNFQIFHHRCDMKFLKF
FTEVNVDADDKPFELLPWGCGFKRFPF
LKSVDIQYDRRNFEWLDWGVKLRYFKF
FERHECPAQETTLTLFKGKPDKRAMKF
LPRKGVGISHEDVRFVYDNVSCEGLTL
LEKISIGVRNERLKYIYQDMEMASWTF
FDRCDCDMSDGQLAAFTWNVEATSFRM
FENWEYKLRGDDLEMLNDKVDYQDLKL
FRRQSLSMDHKNFELLTCKASFKTLKI
LYNFSRNRKLKQLSYFLQKMELKEVKL
IPKVDMQWGWDRVGNLWDDAQWTDIKV
LCQAETNFGIRKFELVCEEIKMSDIEW
LQNFEWEWQTSEFEELFDNLKFSRINL
FSSAKVTMNEHKMKFLEADLKVDSLEM
INELKFQGNGKALKWIGRGLRFEPMDV
IKELPLDYDCNEIDFLIRDPKLKNIDL
FQDIKSRMQQREFELLERRIRGKGFDF
IRNAKRRLEANDFGILYKNAKFSWWEV
LKRWQWECDGHDFKMFQQRMDSEKFRM
LENQERPVGDSNIQLIRRDAQCPSFKL
FTDCKCDAACNQLEWLYRRVQCDKCPL
FRKWNHAVELKKCEVLEQSIACKSCNL
LNDIGFSLNFNNIDVIHNPCGIRVISL
FHKWSSSMPETDIDIMHETAEFPRFKI
LSKAPVRYSSQGINWVTEKCEIQHLRV
LSKFEKEIRTEGLNCMVYKMDMRRFRF
IHEGDGGCGENDLQCIRRRCGAQHLRL
IHRIKVEIGGTDLRVLCENRHWEKLEL
LEKWGVEMKQDFFRVIWERLGVDWFGI
FESFELNIRIPALPLLCFSFDWGYLKI
FDDSSMPFKQEEMHVFRSRMGTDLFGI
ISNAKATYDPDDLKLFRTRLTAERLPF
FDKVKFDLSGEDLKIIAGRYKRERFDI
LDKKHVKITEQDCSLLRNKCDLNEMSM
FESYEASMNYEHLDFLRADASCSNMRI
LDKMDSGARAAHMQVIRDKCDMQGMKI
IAEYKADMASSELSWIHKKVKSGAFDL
IEEVDVPPKSTEMTHLRHKCDWASMHI
IQSVNIKWNVPELHLLKGKVDLPTFRI
IREARCGHEWNELTYLYRKDPVEPIEI
IKEMRMQGSIKEMDCFYKKMTGPCWRL
FHRCDMPIRTTHIQVLCGNVQFKMLKL
LTNMELKVHHAGIQLLVEHMELKEVKI
LDDGECSISRSNLDWFHHQWEAKAMRF
FCKFECKLHNAKVSFMYEEAEWRQWRF
VTDTEMNASPKNMEMLGNEWEIKWFKM
LDTQSVKFENEEFRDLHGSCDFEELKF
IRKVDIKINVAQIRIFQYKMGHEELSF
FNDKQVHPTQEEFKMFRRKFCCEEICM
LSDVSLKVNIQKIPAFINDVRMPEFEI
LEKWETSITCQNIACLPEKMERRCLKF
FEKQNLESKEKDLDMLQEENEVSHFQF
IDDMDIDISQGDIPMLNRNMGPTNLQL
VQDIKVNWEKKNFEYIGTNVTWSDVEL
VTKTKCNVSRKKFNYFQQDVKMSSLEM
LSDLHVQCNQNKIDMFWKDLRLKTWDF
IEKLEMNVKKEKFPMLDDDLQAQCFPI
FREKKAANDLSKIRCLGKEWRRQCLEF
FNDCKLDIEWRTLDYLRRNVKFKPFSL
LEEANCEPKHPSIPWFHQGVGIDKIPV
IKEFKIQLGRNKMSHLENDPKFKTLNL
IGDFRVRCDRREMHWFDTKISFTDLGM
LYDCKVDMKVEELRTLICKPGVERFPC
FEDPSYSMKEETFSMLKKRVQVAHFNL
LDKLGMRMKSTDCQLFKEKHDVDKIRI
LQKLGFQMGDDKLKWFGDEIDLEHIAL
FRKMHVNIDKQKVNCLEQEARGGCVTF
INRCKVKIQKSRIHVMEEEVHIDCVTF
LDDIRWNCAEEDFKCLKTEPPCDNLDF
FPKYRPQAPREDMKVLTERCRATTVDF
IKEARINWDFNEFGCIYKKMTMERLQL
FDELTMKQNHGDLTLFYYKFEMNGFHF
FGKDEMNQGNKHLDPLMYEVECRHFRF
LEEAECKQKWNHFGVFFTDIEWGEIRL
IDRMDLNTRRDEIRFFKEKADNQIFRC
IYKVDCSRNPSDMSALYDKLEVQHFKI
FEKMEQKCPTDPFKILRPDADHQTFKF
LERIELEFDEDELQMLKEKINPTAWNV
IKSIDPNWEQAEFEMLNKKGETRDFKV
FDDFDTRWTPVELSFMRDRVEPSEFKF
LEKINVNHQVEDLKVIRDKIEADSMRL
FDPMELGHDERDLTCLRDKIDANCYRL
FERSDAQVNPDEMKMVHEKIDGDPVRL
FHDGKCNTTDREMRILRKKAELDTVRL
IDELRMEMGRSAMNYFYRGFTCNKFEI
FHKVQISMSPDYLRCIMDKINNRSIRF
LEEKDIGGTTKRLDMFSQEPQLNGIRF
FYDVGCRCHISKFDMVLREMKRKNCEF
VWENKMSVKCEELRTICKKFDIGDLDL
LPKMKCETARTELSEMWPRSKAYKIEF
WEKVNCKRRRNNMTEIQERMGIEKFGF
MNKHAMDLKKEVFKVLTEKMRMARFGF
IPEFKVPAPENEIKYFKRKVPVPHMKF
LRKIQVTCEIDDMQILSERWPFPALPL
FRKPSHECEWKEIEMMYERLTCKKIAV
LKEVKCEMTLETFDIIEREMQCHCLEF
FNEAKFPFEDDKVSILDCECRMGHMDV
IPEWDFEMKFRNLENLWKEVDYRHISL
IDETKIPVSVNRFRILLRDGRHDVFEI
MWKMEFQHHGDNFKWLTDKMEWEPINI
FEECHWRVSCCHFSVIYREVHMEDFDL
IGDMTMTCTEERVQCLYHDCQVPAIPF
LKKPSVRQSTENIKHLTSDVGITEFRL
IKTMTCHWAKQRIKVLEPDFRWEELDV
IQKWDIKLTPHEFDVLTWRWDLAYLRI
LRKPEIELDSKTLRWLHGKFKVPKIKL
IRKCKIQVDQKEMELFDEKWRSKMVPL
LQEEKPPVKRQKFRLLEREMDQGHVDI
LEDVRMEFHYEDFTMLRRDGDVQSFHL
LGGWQCDPKEYDLNYLRSRAQKERVKL
CREGDVDCDDKNFDCLNRPMRPKCIEI
IGSWGADMASDKIKWFEHNCSVEDLSM
FGSAKLNARRDQIRILNRDCRFQNLEW
FYRHPVPCDENDCKMFKERCHCDWLTF
FDKMKVKIDQEECKDLKDKIPCERCNV
FPKIKYEVGKREIRDLIGKSHMDKLEV
IRNAKMNIDANAFGYLVNDPKIQHLEI
LPSCKVKGPSYKFCPLFEQLKMPEFDL
LHDIKAGVQSEHLHVIHKPMQFDKLDV
LGKAGYEYPACKLCPLWEEASWANLDI
LKQAPVRQNPGRLRFIEQEMRIDHLTL
MGKFKWKHNGDKIKICNDDMKIRWCEC
ISDWKLDMDNTKCTLFSRECRQSVIEM
LERAEFHFKCPRFTCLWDELPWPCMKI
LQKPDTRHSGGNCGYIQDNWECNDCKI
FEKRTIELRCHDLPCFRGKIEWKCINF
ITSPNFDVSGRSFEWFCSKMDFSDLKL
LQDCNLKPTNRCLELLGRPMSKREFNL
IRNANCKVRDSKMHRFEHPTNCKECRL
LKDCDAKYTNHKLDHLDPPPTCREIKL
LKSANSKWDPTNIEILDNDARVQVIEL
LSDHKAKCQQAKMSYFEKEMQWEEMTF
LKPPESRVEKDKIDIFDAHVQVSPVKI
FSEWDYSTGTNELGVICRNLEIGELKI
FKKPRREAEPTDLTDFCYNVRFKRFEL
FKSFGMAWEKCRLDLIEPEGKLTALNL
MREHKYKPPKDNWKAFDRDSKMESMDI
LEDGPLRLKGAKFQWLWRDVRCPDMEM
FRDMDIKIAQNEMGILYPRAEMGEFKW
INDFEAAFDAWELDFIRRKCETKMFKF
LPSCEMDFKKKDLGLINEKFPLGSLRL
FKKAQMKKDQTEFHYLMEKIECNTFKI
CKEVDCQCEKEEVNYLDGRWDCKRLRM
LKKCRAECERQKFGYFDPEVAITKISW
FDKCRLEAKLRDLKMFTPRCGMQKMGW
IEQMTVTLKSERMKFWWRDWDIESLTM
LDEWDLSNKCDNFEFLHKQGHKKFFRF
LTKPCCEWTETRLEMFKEDMDSKKCNL
INKCTPRYTHSRVDYVYEDVECKDINL
IEEVDIKYKHCNFGLVIKQMEPGPMKL
FDEYPIKVKDPSVAMFRKEVTIDDLHM
MEDIEMRFSDSDFNMLRKHSYMPVFKL
LEEMNFPAKDEELEILHKPIDAHYVNF
FRTLPIGFTHDNLKFLHDDITIQYLNL
FSEAPAEVKPDTLRVLTPRAPCDRINL
FGDAQVKMTMEDLSFFNSNIDVHWLKF
LRRVDMKLEWGDMELFDWSINIRYWRI
LTDLEVRMACQQIEIVGTNANMKEIKI
LCSVTVKITAHYLNVFIASVEQKEIKI
ISRATFQWPDDELSYIYDKIEISDLSI
CPEGECTGKQNTWDFLRKSPECRICKW
LDEWDMRCKDNDFGLIKKKATITVLTL
LPECSWPCNWTELDLLRSSMDVRQIRI
LNNMRTECPTDTIKWVAPNARIDRFDW
LHSTRLNMHRCDFQWLHGSVKMKSWEI
FRDLKWEMDKPKVAVFDRGIKCTNIDL
IWRYGCGFKPEELRMFIERQSIDPVCL
FGKSQVKKDISGIKVIVENVDMEDFNL
FEKIRMKCSHDAFRMLRWAFEPEPIEL
IPEAGLHVTPSRIQWLWREFKCQHVYV
FREQKWSCYGHRCDLLDHNWKCRMMEF
CEETECECHEEQVNTFRRKAKVYKFSL
CKKWRCACDGHRLDHLMEDYPVRACDI
VQKLNLRIGGDKVKWLYDDVGIPTMGF
LGRMSFKAQWDVLKVLMIRMRKEEIDI
VKKYDIKQTNNSITRFYEDCEAPEVRM
IKKIPLDWTCTDLGLFHEKLSWAKVRF
FDQIDATFRHADLHMLRPRMTTDGLPI
IKSADVSLQQKDMTCMYKKNEWSTFRW
FRRMNCNCEMHTFTFFTTKLEATPFKL
FDEHEFGMDEDGLSFFTKQVEDKPLKF
MPDVRAAIKNAKFAHFYRETKMREIEM
FADARGSMGCDPLKFVIRPIKPEKMEL
LSDVDVNMKEDDLHFVHQKAEMGQLQL
IDEMEVNTGTPSLGSFHHGCDVTGLRM
LSDVEIRLGYNDFEFLGKKVNYDEMRI
ISKMGCRFAHADVEMLHYNLNAKEISL
FGKLELQRGARRFALLCFEVDFQRMRL
LPKFNVQNPSNRFPVLTEEVPAQGLEF
LGDVKLTVPCTPLKMFARKVEIEDFQL
FRDWDMKGTVEYVKFLDYRLSVNVFNL
LKNISVSPSKSYLKWLEYQMKAKPIEM
FRDPKMPSRPNTLQFFENSMKYPAMEM
LRDCGLPWDSAELTPIYKKWSIKKLDL
IDDMTFRVAYNKVEIFDRDMRIDELGI
LSKIKIRMSRNKFDLLEDEAEFNDIQW
LSDIRIPMHEDQIKFVSRPLRCEHIEL
IPKIDAPFTPKDFDLVYEKQGMPKFGF
LKEVEMETEHKDVSLFDCKVQFAEVRL
LNKISLQAQEPTFHILHEGMPFPKLNI
LTKITIDPDENDCKCFHYRCACENFHF
LNPWKVKINKPTLKYLDMHYQFEHIDL
LDKMKCQNRYEHFKLIHQSTHWEPIDL
LNRASTDVEDNDLKCLGQRPRTERLDL
FTRTKIEINGYYLKFFSEDCRLDKVDL
LHDMECQMSRTRFEWVYKEMACRGWTF
LQQHKLPIKPNNFKWLRHHVRVECLEI
FYSARINISLGKFGYLLEDMRGAKLEI
LAGFEAKMDFYKIQFLIANFDGPDVKL
LPKGEVKCQFKKIELMMGEIRVRMIKL
LCDMSMKISDKNIDYICQQLSQREFKI
LHEMQFKIPWTRFNYLTHEIEASECNF
FDDVDMDAPSQDIEYFKRRCEVAEVKM
LGDIEMKLQETEFPAIRDKIDMDCLKV
FDNGNMNCKTEDIRWLRCNFGTNNFSF
FDKMRYNHRQGDVPIFRQDVEITTVRL
LDEGEVDLKGREFECIHHKAEFKKIQF
IEKPDAEMRGNSLNFLTDEVDLTSLQV
FEEHEMQFKEPEIGMLRKQIDHAWVTL
FDRVTISMNEDDVRIFRCPTQLDHISV
LDDERQECSNEQCKCFKRKCAWERLGL
LVDMRLNGAENAMKRLLNQCNTDDIDC
FWRMDLKMATRELEFIMCKGDVTDFKI
FRKVARRQDNAEFSMLHDRMEHPELKF
IEDCEWRAKAPGLQWITRNINMEWMKI
ISERKMQCDPEDLQWFRRRIGVRYLDF
FGNVDFSVSSSQFECLNQRWSVQCLKF
LRECKLPVHRTTWSFLEKNCRSPCIDM
FREYKWTVHKTGLTLFEKQFSMPGLDL
ITDVSIPMRGKKCDWLDKTCKHKGIGV
CREIKMKFNTGRMSMLEKDCKYTEWDF
FRNFGISYDRERLKHFETKHRVADLGI
LTKWEVSQNPDRIKWLEEDMGIAHMTF
LKSHRWDLDKRNMQLIECKWKMTYVEL
FRRVKAHCEKGDINWFDQNPGVNQVSL
LQSCTMKETERPVGKLFTNAEHGDVKL
FSKAEMECSCPEFTCFTYRVPAPCMKL
FKECDMNMQWTTMEMFEQNCKCKNFSV
LRKVRWGFEDQNMDLFYYTCKWKNMEF
MPDPKAKEKCHEINRLCRKMSCTELTL
FDKIQLNPGEADIHILHNRIRLHQITL
LANVELHWACKKFNMLWGEVESKDLRI
LPKRDVRLSPDDIKAIWDHPDWDDVRF
FYKMDPDVDPRECDWMWEKWQQRRCKL
LQDGEVDFNNKDWDMFGQKFEWRTFKL
LRNYSVELEGQEIEFLSNKMRPKPLSL
VDKVRFKVHPEEIRILRDQVEMDPFYL
LGKQECKATEDPFSNFYERQQAHDLRF
LHKCEHGCTTQEIQVIDEKTEPQALKL
VGDMPFKVPWEPIRWLCSRVNLDPISI
LQEQDINWKDTRWERINKDPTCKGCNL
LKDIRRSIPFRRFECLCKEYTGKNFNI
LKDGNSGVECQKWNMLEPEISARAIGL
LHETRVDASGHDLPQLCYSLRLGKLDF
LDRKNLPIRSHDFNFLRERVSKGCFQI
VEDYDINWRDHSFQFLRSGVDVGYFKI
LGDVKFGCPEKDISMFKNKDSMQGFEF
FENMGASAKSHRIKFMEEDWKVDAFEM
LESMKFEAKWPEVNVIRTDMNVDRFQW
LNEWELGFPDKRWQVLHKEAEINAFRI
INEAEMGAESDTLDFIDKAMTWKWFKL
LNDIEIECTGRQLEMLRSDAKQKKLKL
ITKLRFKAACPALGWLGDQLNMGNLDL
IHNMDMGLQGPKLDVFHTDIQMKAITL
LSDLRFNVQCGRFPWFDRDLKLKHFDF
FKEMSCNTDFDKCNMIEQECKCGGMEH
FRKGSLHLQKEHLRYLEHKIQCDDLDF
FKKQKFDMKIQDFSFLNEKAGWDHIDL
LDSWKVKCRHDELKYVYQPMNCEELEF
IRNMRVTGDLRQWRCLYTDFRMDVLEI
LPRADIDWSVATLPCFWDNVDLRRIRI
LNPYEFEADYQDLDFLATTVGCKRLKF
IDSGEFNASCDEFTIFTDKWDTQEIRW
LPKVEMEMEKKGLDFILQGAGWHNFKI
IDKWNAGMKDQKIRILYTEITFRKLKL
LEKIDCTVKYNEYQLLKSRFEADTVKF
LEKGEWENRPSGFQEFVEAPEVNKMKW
VDKIQVTCPDKDIDLIKENRSAQHLRL
FSKVNVEPTKKRMPMIDEDCGCGKCDM
VKKSKFELDFKRLHLIIEDHKLTRIDL
IRDVHLDIDDDELKILRHKPPAGRVPF
LRNCGIKWEDKQLENLRKPCNPKSMRI
LNRMELDIENADLACFYQKIPLSKLKF
LHDYECGCQWKELNLFYNKYNTKNFKL
FDNMDCEMENHDLEWLQSRCEFKKLSM
FDKYEYEPNNNEMHTFRPNHDPRKMRV
FGKCCPEAKEEEFKFLRDKISHERCGM
LKRLQCKAGKARIKLLESDLQLNLINF
LKKKNFKVDVNKFQVLLQDIKMHYFDW
IRKPQCSYEGAKWDVFEDDMHMKAVGW
LRDIRGSPARYRLKMLEHPARPASFEF
IQDINCDARFGRINVLYRDCEMGACKL
LRNLQCELGPNHFEFFPDDLKFARFTF
LDDVGHTFKQTEFKMIKYKIDMDNMRV
FDNWDVTISDDQLGCFNGPHELTCLKM
IDNFEIPSPEPDVGYLRENPEIMKFRI
FESYDFEMKIDDLKFIRTTFQYDSYNF
LRQIRVPLQHGRFTMIWMESRCNSFEI
LRKQKMGSDHQDMSILQDKHKCEQLEI
IPERKCNWTIDRFGLFVTEWRMGPLEM
FDELTISFKHRWFQLLCREPQMKRLNL
LKRVKMERDYKDMEMFTIRLSHKRFSI
FQDGNMKCKNRKFEFLDPQFSVKSLDM
MKDWDMDMDSSEIECLSNNCQLKCVKI
LGSLHYRCPMEEIRIILPKHESEDFNL
FEEIKLNFEWEELKWFRRNCQYEPIQI
FKEFDADMSWREMEVFGRKIYLKAFHF
LEEMPCNLKSRDIDVLGRKQQCSNFPL
LKETKDDFEQRTLDWFSKGWTGGPFDL
FVSISLSMAFGGLRYLMVGKHIEDLDF
LDRMRVCVRMDRLRILHSDLKYGCMDF
LTSARFKWQAERLKFMVCDGKMDDVDV
FHECRWTIYWTKWKCLEKDLKMSSFEI
LDDAKADPTCDPINFVPKNIRCNGIEF
LEEPQVKYKECDLQLLRIRMEVPDFRF
FEKDEFKMKEADLGYFRDHFAYHQFTI
MIKVEVECTDDEFHMLYDKMHMRYIKI
LDKNDLSRKCDELRFMLPRLHVEQIGL
LRKIKIRCPFDNIKFIWVKIKPNWWEV
MYDFKFSFPLTTIECFIRDVPCRTIEF
LDDTKLKMDSKRFDMMERDLKCKTFEL
LREPKWKADRERLKMLEKQCRYKAIQI
FPDMEMPWKNPEIRLLTRNMDCDKCKI
LKEVDLDLEHDEFGMLALKHDCTHVNL
FRNIRFPREEREFEHLYYRIDTRYINI
FEKCECQMQCDEFSMCHSKWEIARCKI
FEKHDVNSSHHDLDDLWQRMEMQNIRF
FKEVEVAMGDKAIEYMYRSHTCKPLRF
IEKMDITLTEGQFEIFKGKFEMGSIKL
LEGQKFRFKKESIKQLIMQLNVDDIDF
FKDMGIDIKREHIKILEHPCPFDCIGL
LYNTRIKIAMERFNFLWKETPLQDMRL
LNQARVEGEPKKLGCIEDEIRAQSIEL
LGEWKISIKKPKVPFWEKEFDCTNFDF
LRELQFGVEAEQIKWFVHEQKCPDFDF
LHQMKLNVEMQELKILTERIQPDTMDI
VKKVNAKIDRGEIQFLRQRCEMKVITI
FKDINFDCECNQIECLIRNARYAGFEI
MDDVKWSCRCGDFRCFRKKWSLETIQL
LKGLGLNFPKKDFNVFYGKCHLRTLKV
FNKMEIKHSFPGIPHLWERISISDLKM
IVKIKVSMPEDNLKHLYNGVESDHCKI
LERHDWDWSEDPIKKLYDDMQIDELRF
FSSFRIEPGCKVFTWLIWPIHIGKFDF
ITGVKLRLNCQHCDCIHREWKMHEFEF
LKDIKTQMERPRFHMIQRNYKYQPIEL
LYDFRCKFQVTAFRVFVRQVSMEEMEF
LRNPSLRPEHDGFRWLGESYTWDDVDL
LKQAAFNADCRHLECLHKEINLDHFQI
FAKHGMEYNFQKFTLFMEDCSYNKLTM
LYKQRMEVEGHEITYIWEKCKYPRLDC
VRKMKFTHDQGELTCFTEKITYEQFEM
FRNTKMAMTDNRCGHLDKECKPHRIDL
FKEVKGKPSSRYFEFLERKANDKMLEF
FRRVNIQLEMYSMGVLWDKTDLNGLGI
FEDSDCRWKHNSLTMFRGGVDHQQFNF
LGRPNFDFNPSSCDWLRDNCKCERLQF
FRKMSVDVDADELGMFHIRRDIGNLRW
IPDVKMPCNYNKFKILYKDSHMDVFEF
LQKVKVNLEVDRMNFFHEDIKANSCNM
FDTWKMQWQEDELTCLRDGYHFECVEF
FDEYELPCTSSKIDLLHHPLEPKTFKF
FCGGEQKHKLHEFPHFLGKMEIKELKV
VKDARCRAEHDKCKHLERDVEVADIEF
LKDCNGRIDHQTLPHLDSDVNVGEFQI
LNRIKIGVTKGKIAWIDREVNFPGCDI
LAQFQISVPGDKFDLLHNEMRFKELSL
LSEAKWSWSTTKVPYFQKECQVPNLEF
FKSHRMKWEQNQLEFLCTEMEFSEWEF
FKDLHIGLDTKKVEIFQTEVRIKFWQF
IKNIDITFDENRIQMLWYDCEVHEINL
LERFHFNVRKSRFEIIDNEIKLRGIPF
LNECRCKWDWHHFNVFPSDFKSDALDL
LRQVNFEAGHRTFRFLEPRIKMPKMDC
LKTAGCKFEQRHLDFCFGETRFRECTC
LGDANCGLSNRKFEMLSKEFHPGTCDF
FADFTYKFPVTKFGCLIRDMKKETVDF
LPQAEIGCSSSGIELFGPKVNLKAFQF
FKRWKKDIEMGGMDVMHVGWKQKRYEL
LWEMYVDAGNKCIDFICNSLEAKHIPF
FEQWEADLEYQELTFLRANITISNLPF
FDKGDFDTNWQEFRMLRDKAAIEELNV
LDKCHAKFQDQCLPYLHEPMELAEIRC
FNERNMGCHHGECSCIRKKCPMTCVSL
LGSYKPQLDAGDLNVLNCSINPEKFEL
FTDERIPWGKNGLEMFYRGPKLRWLEY
LSGWRPTICKWKIKYFEGDVKGEGLEL
FTEGEANASRKRCPAFEKECSCRWLDM
FQESNYRAPDHRFEHLFREDDIRELDF
LNEHAVKDEQKRLERLVHDMKHDEWDF
LAKVRHPIDMARFAFFYSQFKHTQFDL
FKEWRLSIDTKHFNYISHDVSVTRLEI
IHEGKIAAKLQPLDLFHKDLKIQYLEL
FEQPSGDWKDKHFNWLHRAMEMRKIKI
IDKWQIEWTCGRMGCLWDEGDHGQFNI
LKELKMNFSTGYLRVLNKPVSGGQFEV
FRGVNFKVNKGRLKFIDYDWRWPEMNF
IADENMKAHPAKFGHIYREATAREISL
FQDPKWKMQHDPIRLLNGPFKVDIIDF
FQGMKPQFNETELKWVKTQASLEHLEL
INEYKAGLGECRIQFLHKDVQAPSFEL
FKKLEMQCQPDKVSMLDDEMKGAYMSF
FHEMNIGCHKGNINLLDKGLELQQLKI
FDDFDLAMRLDPFRFLRRDWDIEGFNW
FQKHHCDHRDEPLKYFRNTQQVEKLPM
ITNVKIDMNDDRIAYLDKDIRLTKMDW
IEDGSMKHRVSRLTFLVRDVRINNIDI
IREQHYHRSRASMNDLEKTYKWQDFDF
IEDWKGKCKEQEFACVHKNFKAATFEM
LKDVRFKIGGAKIDWLQKEIQLDWIEL
IGDWKMNLPDQKWDLLQREVNVNELEF
LKEFPFSKDEGEFTVLYKKAGPKNIRL
VNELRIKCNNDGVNFLNHRVNVSYIDL
LSDPKLNMGTEYLKLINTGLNEEWIEV
FEEIGFQAKGSSFNCFDKEVAFDQMAV
LKKIKYPCDEPNMPLLNNKLRPERFEF
LEDCRPSIRMPRIRLVFKEMRARFVDF
FKKYDIKGEIDSWEVVYETWEVREVRL
IVKCSANIAFKRIEFFMYDCNVRDVKI
LTNPNVSPPCHKIDLFEKEFRRKYLEF
IHDSEVSTNMQRIPLFCHEIKLGSFEL
IRDLRIAWPFNKFPIVYRDMKGSRLEL
IEEVEMHLQVKDVDCFKKKITFQNFSL
FDRTNWNMKWEGIRVLKYKMGCQKVRI
FDKMDHGMRNEDVGWMREQIDLTPLKW
FNEMEVRINRKNFNFFDKQIEQRSMRL
IEDRKVGWDSERLKALYHEFTCDGCEL
FDKWNGEPHGENLPFFHQNLSVSNLGL
FSDMRCEVRCRPFRAFCAQQKADRMDF
IDDRRFRWRKTYFKMIYSPMSSECLEL
FGKAKWESRQTEVREMGPQNKCDKLEW
ITDCDCNWKDHDISVLHKKVDFTRFRF
LNKYGITHDRSEIHWLDQKVECCEFTL
IGDYEQECRGQELSCLRGKLEFEHCHL
FCECKWSLGFQCINYLCRKLKVDTMDL
FDDVRMRCTPGDLRMLTRTLEPEWFRL
LGKVSRKWGEGPLPNLFERCDPQEIRL
FNRIKCSCTPEEMKWVREKAEAEYLKL
FRPIKCNMDNEDLSIIRARMKLSCFEW
FCKMNHQIPVNPIRFLCAQVKFEPWEV
FKSQKLKMGHDRFPWMYYQFRSAELDI
FKEWRVPMPTKGLELFDRDLYLAYLDF
LEKWQMAISFNKLSLLYEQFQVCQLDF
LDQCEVECPCGQFRCMWDNGRIERVDF
MSDIRVQCKNADLRYFNKRIGIEPISL
LADMQMRQESPRLCRFLNEARWEEFEL
LRGQKLREEKDKIQCFERELKAHEIEY
IPEATVRDTWTYLTRFYKDVTPDDCQL
FMECNMRCNEHKLTKLYKEAQVNELAM
LDDGNLKAHNHEFDILRRECAFTDIGL
CREPPIECEDKNWDHIDKDVDLKRMTY
FEDAEMDFKCKKLGMLHKDITFRWLNI
LDRCPMKIHTTNLRLVRDKIETGNIRI
FDDMGPNLNEEDVKFLRNNINMPILSI
FDKIKCQVNYVPLKFFTDDYKWDTCEL
FHEADTQMHRAKLNLFDDDDKFPNFEF
LQKAKLNKDRSDISWFSYKLKWGRWEL
LKPWKVNIPPEKFRMLDYTMDWPHLEL
LTDTGCKIQMERMRIFVREPKHDDCDV
LDNGQCKVSRNDLTMLYVDIKEDECEF
LEKPRVNVRIGSFKFMIETCNYENWDC
IDDWQMQFKKQRVKYFYHNIKYEAFEI
VHSIELPITLQDLQVLYSKQECEWMKF
CDEHEIQFNIRPLELVTRQIEVKKLKF
LKDLPAEIEKDNLPMFYESMEAQKIQF
FNDWPSKMKKGKIDWLNREVRFKKLPI
LRDSKMEAELHDIDVIYYGLTLTAIEL
LQSPEQDVSEAEFDVLRWKMQMKNYKL
FENFEYNYRGNQFDGFFHKAEVRQFRF
MENVEHDMHDNTFDFLQNDVECNKFKL
FNDFQIEFKKKTLDWLDYDWDAKHIRV
LHDLKINCQMGHLPLFHHDVGVTYVEV
ISKWRISLDPAKFKWLDPEGKLDRIEL
IYEHRISIQRRRFDWLWRDMGCRGLEF
IRPVRCKFQSDPFKAFYPAMPHDDIEF
LRRENVDYDTKDIEWVDDKPAVKPIGL
LASLEVRVANTKMEMFWAEVEFHDFRL
FMDAQGRCPIEQFKYLWRDLNYPELTI
FNSTKVSWHTEKMKIFTNEYKIDAIEL
LQEWQQKVQCEWLTFICKKVEFQQLHL
MRKFKPPAEEDPFKLLEDPMELEMVNI
FATCKLEFPLSNFTVLSTEWRAHRLEF
LCQPTQGVPDDHLNIVCREYKMNALDL
LGKCKMDVPRCKFTLFEENIRTEKLDF
FSKMKMKHALSTLRMCVNDCSADYLDC
LKEMHVNWQLADVGMLYHRIDRGTLRL
IDNTQVEVNHDELDFLRARVYCGHFRV
FMKLGVSIGCQSLKYLMDELRGEKFSF
IHNLKIGFNFREIGLFTDKIEMAGLNI
FEKMGAEFRSRYIELLPWSQGVKKIKF
LNECRPECDCTNFDLFGKSYSVRKWDL
ITDPKWRIQRTDIEYVYRKMTVRDVDF
FDNPRVTYRDTKFSHLEEQCSVGDIDF
LRKFKWSFPMKKWTFFSTDFKPNKMDF
IQKCRFGFNDDRMHFFYEDSRLRTVDF
LERSECKVKHTELNFVWRRADVEEVKF
ITNCESDLDSNNFDYLQSDMDWKRVKV
ISQFRMEVEKKKISWLERPYKLRHLDL
IRKADYRLDKCKFEVLDDDCNYAGIEI
IKSHQMGMERQSLEIFENKCNFRTLGI
IEKFDFNVKFQGLKLIHYSIRMDWIDL
INECKLKLEKSDCSHFERNFKCADMEY
FSPVKFDEQCKCCGWMCYDIKISKVEI
IGNFSIGLQRKEVELFEPKPECRTFKF
LERLEFPFPAHEYDVFREKMDPRGCKI
LDEFEVQAGGAPIGVFKEQTEIGTLRM
MDKKGPACKTDQLRIFKEDLEVRVIRF
FDRMNYAIKNDNFRTLREKVEIAELRI
FEKKDIRIKPGHLSVFAPPCEIPTVKW
FDGMGIGMGLQKCEIFQPEWDIKAIGW
LKKHKVCLETDDVRIIWERATAYCLNL
LEKKAMNIRNDDFKVFRYRWVVDDFAI
LSNPRMSIDCGQIQIVCTDIEVKCLRF
FDDCDLSGKFKEFEALAHKLEQSSLRF
LDQEKIHIKCKHFKCLPTSAQFESLEI
FNKCDRKWTMERLKILQSEVTMAWFKF
IWKVHVPVPISQIKVFIEKKKREALDL
FEDCGCNAKWERLKFVYRDMEPDDWKF
FADWRCEFTFNGLQYLSNGCKIKKLNL
LEKCEFKPKSENLTIFTWHNEVTDIRV
IEEADMHCRQEKMNFINRDWEYSVFNL
IRKPSWDMGSTKFEIIDNDGRLNSMDL
IEEMRVAYKMSRLHFLRKDMEVHMIQL
IKKMPMECSEHKLERFESNHRLKDITI
FRDCKMSGPWHEVEIVYKKLTIDDLSL
FGTVPIKLGAQECEFLWEKCELKELKI
FEKMRMQYTHEDLKVLRQTMHQDRFNI
FGHMRMRVNMEGVKFLTCKITIDHFGI
LKDQGARPPSEKCKYFESEWNMKEFGF
FEKYDVHQKTSNFSYFRSEATVAELNL
IEEWEIDVTQDDLSIFRRRITRPSISF
FEKYECQMGDDEWTHFREKVQIPQLRL
LERTDWACRNDWFKCIREKMTHNNFRI
CYEMKCHCKFNKISILMYEVKPSDLEF
LNKYKTDWKMKSFPWLYNEMKMQHFEI
LSKMAATMSRHRMSLFTDEHKMYQIEF
FKECNFKLDWKKIDLFENECAHRAFGC
VDKLGLDLEHRHLDWLHTDIPIGPVGM
LKKMAYTYDYNECDMLREKWGLKFLGL
LYEQTLETKTNDLSFICKKLEVPTLKL
CSKCDPSCEETDISCFKEKYTRPDFKL
ISKLRVGCTWDDLKCLATRFNPEWFSL
FSDYNCEPNAKKIEHVMPEAAVRRLPL
FKGIKLSYEYSKFTVLESEMTLPPWDF
LKNMPMRINRQSISVLEDKFPINYIPL
VRDFNMNEDWPRFNKFIRDINCGPIEF
FEEIKYRFKGANLAIFYRDIKIVSLDW
LRNVDIRIEEEKIPVFETEFGMRPFGL
FSKLQMQVKNKKFDFFGNECRIRTITL
FDDPKWEFEQQDFGLFHKRFQFGYFNF
LNRCETGIGNNDIKYLRAKFTFGSIRI
FNETNPSCQEEKFERLEDPANMKDMDI
LSEMKCAFEKSDVSMITQSVKAEDIEF
LKNVNVPDEKRKMNYIETEWRCRAIDM
LNEANVKFKNGRLHFFHNEWRITEMDI
FHGMNLQCQRDKFTMLDTDVKVAPVAI
IPEQRWAFPKRSLSDFYKDFKVDSLEL
LWPYRLKVPWDYLRLIWRQNKLDDFDW
FDGLRYAIQSETWKLMHGEPNMDCLEL
FHDMSTTIHLSTIELMCSGVQWKYFTF
INECSVDVSGHQIDVLNRKYSIHRISF
IENMNCKITKDRVKMLEKELHLDECPF
LKNVKYPWDGPNFQCLTDDMKLDPLDV
FRRGRMEIGPSQISWFYNECKWSKLDL
FPDCNIESGNKKFDPFLRELKAKRFGL
FSKFEWGIEINNLHVLIYDIKPTALDL
LRSRKIGYSNPQFKWLHTQQKMDGFEI
LCNCRGSLKLETFKWIVTKVPMDRFDL
MRKCRMGCQRSHMKCFDNDFKFTSFEL
MPDFKAPLSTKNLQYWMREIKLSKIEI
FANMKLKQGMEPFRQLFGNLKMEEIEI
MERVKFGMKDEEFNTFHDDREVGNMDL
FDTMGLKLKRDAFSMLAHGCDFPGFKF
LMNVDLQCRWRRFECFYNEFEERHIKI
FQKCQMELKGQDVDCLHDPFDVRSLKF
FRSLNIERNGKDWDMLYHKCNHKKLQL
FERFKMDVKTPRFGLFREDRKLSCLNW
FSDATMQEPEKQFERLTRAMGLREIKL
FREYPMKCEKNEFSVLEHEMTYEEFDV
FDNLEIGLECKGFSIICCNVEHDNFKL
IHKMDVDVDHDEIDLITQNCEIKSVRL
IYKMEFRWRAKQLGVLHQRLDIGNLKF
LDECDIGCGMGSLQWLTNQWEAEPFKF
LDEWEAKVRQKKWDCIEYSMEPKDLKV
FSRHQVQIKPEGLKFLYPNWKVDGLWF
LSKGPIEMSNQNFKWLLEEVSGERFSF
FNNHDQKVDRDKLSFFEQTIGCKEINI
LEKVESKDTNEKFGRLYDNWPCHDISL
IDKSNSNAQENELARLRNKIGVTDIHF
FDEVNCGKPMGEIPIIRKKMGVNQFKI
FYDIKAEVKLQEVTVLWRRMKLQHIDI
LREARMGVDESGFNVLCRRIKPDQFEI
FKSSKMPIDNDTVHLLDGQVSCTVLDF
LDEIKMHLGPQEVNWLRRKWGSGCFGI
FEDLDWHVKLDKFRFLWADYPLKTIPF
LNELQFPARCRCLNCLWHGVKFDCIQL
FQDCQFKAPCPPIDHIMNDIEVREFRC
LKEYKVALHKRRITLFEKEYTLPCLEF
LCDRPWKICCGRLDWLCKEIPMKDFNL
FKDMDISCDIRRLNVLYKEVSAGVLTL
IKKLEVEFDHRDLDWLENDVGFQRVQF
LARGECNVTMRALERFIGTLDPKDMKF
LEEIDFKVKWTRITILRTKIDRTWLSL
VKKVEFQVTKKQMNFLEDKCNATHIKW
LQKKEWAMPICEFECLFDKADNRGIKI
FNKCECKFNRNEMTFLWYSWECRKCKF
FQKFRHTCNNDKIKCFQYDARFEAFEM
FTKHTGNLKWHNLRFMHTKLEVTKWKF
LRQIHFPWDGHKWAFLDFEPKLTVIEL
LQDYGETIPEEKFKIFYREMGSEALHF
LNQYKINAQVEKIRVFASDPKMDGFDL
LRGVTVKYEDNGLKIIGGDVRIDWFEI
LSNYKIKSKCHRFTVLYQDHKPSTIDF
IRRFRCDVEYGNFCLLIEPIRMPTLEF
LNDAQDDIGKTRIGILQRDVPVGRIEF
FDSYPSEAQDHECNLMRDKIDCKKCNL
MDKIKGDFGDENLRFFKDKYDCNHFAF
FRRVPATMERGDFELLNDKWEETSFSF
FKSVDYPVDEGELDVFKPRAATTALRF
FEDTTCQYRDQDFQHLRTPCDLENVKV
IDSFEVKVEHHDCELFHNKCNAPNMKF
LRSWKINVNASGFRCLTTGVGHNCFPL
LDKRKRQTKSTSLPGICQEVKVDPLEL
LDNQDANHRDKYLDRLHHPHDISDIRF
FTEMGMPGNKSSLQYIYRKAGMKHLSF
LQKWDIKMKGGELNLFWMRLEMDSFKM
FDRCPIKMNHKDVDFLHDKMDMWNLRI
LSNLRIPVETKKVDVLQTNLRVTTLEV
VEETKLTFHMGYMNCLMRKAKMNCIEL
IWDKKCKVQPDKLSWLYRDFNWNYVQI
ISECNIPASLDKFRMLGKPIKPEWLNL
LGDCKKSVSGWSLKILRRPVKFQSWEI
LTSAKLRCGQENCKCITPNFKWEDFEW
FDDLKFDFETDDLKILKDNLPLDKFGF
LNQPNFETGPQELKMLQRKVKVTHIDI
LTDWGPDVQCDGFKVLCHRLEFNRFQL
FDSCNIKANFEYIRVLRSKIDCGDINV
FRRTDCQISYRKMEILEDDINVRDFHF
LDKMDIDHNIQRVTILESDFELNSFNI
FDSWGCEYKPTKIPELYQEVKEAKITI
LDKFDVEWRRSDLSMMYKKVQFSHFRF
IEKWDCPIRGQECSMCYRRWECHWCRF
FEDIEQTCKNSQIDHLHGKVEPKHVRI
FENEQIEIHHSDCKFLHESCPCENVQI
FQNADCSASDPDFGGIRGRINMGPFNF
IPKQKYEADMEDFSCVYDKVKMGCIEF
LKKQGLNMEKHKIGFLDYNCSIKSMTM
LRKLDNEVQRKDFPFIENSFHIRSLDL
LNDVRFEMEQPHLQLLNGEIDPPQINL
LPKFKFPLPAERCKVLIKDCKSACVEL
FRKVEHKLESNDIPVLDQSISFSDMEL
FDRFGPHAHQDDLRFLREQCYTEPLNI
LDKIEWEYKEREMPVMRQKFSWARCRF
FQHCDCECKDNQIAYLRDQCRMTKWQF
LTNPEFEPRDKDFNYMRRNHPADKITL
FPTVDLKMGWGDLNLFTCKLPFKGFKL
IDKAQAGINWPDLRQLRDKWECDNIKF
IRKMECNLDQPTFEFVYERVDVPHCKL
LRKYHANVEAKDIQMFHSKLNCTACKF
LGEWTIKIGGSDLDMLTHRHDIKELRL
CMKINGECSTKEIETLHDKIDQKRMRF
LPGIDIKYDHKRLNLIDTQIDLKYVKF
FAEFGLNWPTKRWDMLCTEKDMRKLRF
IEERNCPLKWPQFELMCSNFEVRALRF
FESCGIQTTGDDIKYIHYKIPIDALTI
WYKVDVDLKNKDCEYFREKAELQKVQM
FADMNLENQLEEIKNLFKKIKTDSFDL
IESANMGVKNERLQYLDHEWEVATFEM
FKDVKIEMEERTISYIYRGMRLGRVGI
IADLEMPWQHTGFECLDSRFEAKVLKF
CNEVPCNCGDSKMQMFDKDLTFRRIRI
VEKENLDCRYEKLSMLNNDMTIGWFHL
FKPVSCNWYKAKIKFLEEEFRASQLDL
IRRTKLSFEAERCTCIWNDLRCKCMEV
LEEINFKPRKRKIYWFYRPLNFPDMGM
LHDAKYPAEAREIYTIYREMKIDGFEL
LEETGVGWKWSGFECFGKAVPLKGVRL
FWGSDLEAPFGHFEILMPTVQWRKLKV
FSSWEMTFKFKKIDFINRNIELNIMRL
LNGIKLKDETEELPYLWSKFQICEIQL
LHRFELSMDFKELCILMYKCDKSCVKL
WEKHEMTCKWPDLQIVKNKVDCNYIRF
FRKIKHNCERHDVPWLEDKLDSSEMNI
LASAEVHLPGPKMDKIYADHDFKDLRI
MDRFHFSFNEDKFNFLYEEMASQGLHF
LSKMDCSFNGKELGFLGYNMEFGIFRI
ISKKQPSWTCQNLNCLWYNVRIECLDL
MHKAPFDPAHDELNIILEKARFDKFDI
LRKGRVSRELPDLGMLYRKSRLDAIEF
LDEFKPPLRTDDLRIMHRRYSFDALSI
FDNCEVRQDESGVEVLHDKCQVREVKC
LDRVDIKVKSKQIGFLAQNIEINSMRL
LDRYSIRAKRDQIRVLHGKLDCDAIKV
LGEKQCKLKDSEIEFFSKSLDCKHCRL
LDEVRAKMTSNNVNLLDKTMSLSNFDF
LNDGPQRVDFPRIQVIMREIKCNDVEI
FQKPKFPFEIEEISILWDKWTFENFDL
LENLDCDMRCGNIHWLNSKLSCEKCNV
CCKIHCKTPKEPFRELLDKIKVEQMDF
FYKMGLSHEHDEFRWFHNNTTLSRLGL
FHKAKAEVSEQDFKLIYWKMHMEKVHL
FWNMGVEMPAKEIEALIQKYDWKRVNC
LYRADMKCPTNDFSLIHPKVACRPFKL
LNKHHPDGQFREIEMLAEKISSHKLGF
FGRLDIRIDFDSFKWMYWPLDVTHFKI
FQGCRFPIPYDRVHFIYHDARCATLDF
LDPVRLKFREEKCKMLDPEFHCEYWEF
FRQISMKFGWTRYEMLECDAKQKYWDC
IKKVKIEAQPARIAGFYHELRFRKMEL
FCDMNLGVNFATLKYIIPDIRMNGIEL
LKEQRISMNRDKFRFLDWPQKWPPMEM
LKKPKAPCDCKKINCIEWEMNLPCYGL
FSSVKIECHLEGWKWFLNRVKNERVEF
FKEFRCYCEQDNVKRLFKEHKLDDLDF
FGDVSERFKYSKLSIVYKDMKLDDLDL
LEDAQLTIKISEFGCFKKQMTVSGIQF
VYRCYCEIKTRDWDMLFEKNDHKHFRF
LGEAEIDEGYSQFDHFCTTGDFQHLKL
LKPFDWNFEQNDMEFFQWPLEEREFKL
LESFEAAVKRSTLEWLHPRWEANMLKM
FEEVDWQWNMSDLNWVLRKVDGPGLRI
MQKFDRQHSHWEFECFMEKLPVKDFRF
IGNHELKCNQEPIEWMYHEFEVRALRF
LLKIDIQFDYQDLPWLWDKVDRGCFRV
ISELGLTMQKRKHDFFEKDWNCKHCPF
FNECNPDMTYGDFPMLNEQMSLPRLDL
VNEEQLPVRDRDFEFVRKKIPQRTFTI
LREATIEADHGNMDIFDDQMTLRTVSI
IKDKSLKLDWRNIECFWRDMGWKWIPW
LREMKWADGGHRIDFMDKDGRVTRFDW
LSNCQQKYDITRFNIIIHDVRWPDLDL
LGEYGVSHKPKHIQYVWKDFQMAPIKL
IPEAKLKGKDEYLPHLHRDCKLWDIDL
LQEFRFHWPFEGIKWIIQNPKLAPLDL
LEDCPCGQKRDDFRFFYSNYQIDTIAI
LGNMNLNVSEGELEFLHDKIDTRTFKM
LEQRDFNPKWPDLKPFVPKMDMNPFKL
LEDTSVPTSHNDVDLLHTKYEASMFRF
ISRLDYKMQGNHLDYLVEKFDIKHFKL
FRDLKLEADPYGFRCLVKGAKAPSMDV
LSNIKSNYQRDKCREFEYDAQCDRCDI
LNKIKAGHGRQDFPDLTSNFKQHRFDF
IEEWKMDLRSGDISWLHYKMTFPRCNM
IEKEKGEADGDKLKFVSPEFKPSKLDL
FRGFAFRHDCARIQCLWKEMRVNDVWL
LDKHKIPWTQSEFGLLRENMENSSLDF
FEKSKLGATLETLRIFMGNIKADMFEV
LTKRKMELDPRKLATLYNEYKIARVEL
CPKFKCECSHKWVDCIPTEARAGKFEI
FGECELNWQGRKIDYFDREWQLETISF
LRDLRINMDQPNLDVMVKSIKATGFEF
LCEQKVQQSCNEVDCVCNKTDIRDLRF
LCPHNLEICLEELRFLCNKVGGEKMDI
FNKATFEMKERNFNYLQVDCSPNKIEC
LENIGAGLKENNWEWIKPNMDMRHIKV
LKEMEWKCHNKNLDVLDRRPDNHQMRL
CNEPPLHCKYETFRLLNRNMSMDIFTF
LWKFDIKMKCHPIHCLCMKVELHSWRV
FHSVDMRWHVQQWPIVWQKYDPRDFKL
FGPMDINLGPDRFDCLEFDLHLKEFRF
FGKMNPERTSHTLGDFVEKMPIRRWRM
LDNWDFEFEWEDIGMLRNSAEARKIRW
FEQAEMGWRTNEVRVFRPKVPMDGLSM
LKKFEVSWEKDHISIIEERWHLAQLQF
LKEPKPTIPLKHFGVIVRPCKMPGVEL
LKDCRIAVQKKGFDFLTKNMHHRMFYI
LKKVSWKYEKYNFRWIDEGGNQTDLKL
LGEPKFRVKHQQLKVMYHKLRVERIGI
FRDLKATVACTEIGCLHKSWSFGTLEL
IREWRMDADCGDVNWVQKKCKIDSFEY
FQDCKMGCKWYNFQCFWHEMSTEVLEF
LDEVGVTCNQRKIKCIYKEFDFEHVAL
FDKVRLSVNGGKFTVMYDEAGFGVFPI
LHEPSVKCTRENIKWWERKLGAEEFGW
LRDFNLSIEDNPIGLFHQNCDIGPFKM
IDKIGLKVSGDRFKLLNDPSDLGKFKI
FPQLDFDGNVRHFDVLWRNVECPRIKL
LNDCDWHIQLGDLSCLRGRFESECLKM
LKKPKWNMDSTKMHFLEANVRMQLFDL
MDECDIEWKGQKFTFLTKELSSNTMTI
LCEIKHEFSRSKFPMIWKEGKISYIEL
FKGIKHEISAGQFSVMYASVKFDRWPL
LSELKYNCESTNWACFNRTMKPANLEL
FKGWQIRIDTTKFSFFDGEFHCGVVNF
FKNFQFRVDKQNITFLEKDPSVRCLGL
LQKHDTEVEDNEFKWIKENPESEAIKL
LPKWETTIKHNEFHDLWPRVELPSFKI
LNKLDINGDNSELSLLKMPQEFGAIKF
LQKWKCQRNATQFRDLVPSHKAERWEW
FPGMAMGSGESNFKRLWEDLGADEIAI
ISKCKVPSGDGRFRRLRNKCRADQIEI
FNKWRMPCEPNRIKVFNLQCHIECIDI
LSKGDKRWGDQDFARLRDGGHATELKF
LKKVEAKPADCKLNILNEKFGISDLRL
LPKCEVEHNPRGFSELWHGGEPGKLRF
FTNQKMDAATKKLNFMDDEVAFEQFEL
LAEANCQMKHDTLHYIFMKIDFDRLGF
FKDGKFRVSAEPVKVIHRNVKIDTLDI
LWSWKFNVPCDYFGCIFRNFNIQPFEF
LRNFKINIGNRKIDVLESDFGCVELEF
LGNMSMKCQSQKIQVIDSDTSMHELEL
CSECPCHVPDKSFEWLSKRWNLGDCQM
LGDWTFDVSPKLLDWLWKPIDMQTIDL
LNKGEVTYEFDELEWVHEHVDARPIKW
FNNFNWKVKQSTVKLLRCKCEADAVKC
LGKWECDYENSDLEYLNYKCDTEKLRI
LNDTSFRADRNKLEVLDHELRVKVFEW
LRDTKVSWYKTKLSFFESDIRWKTCEV
FHKAPVPMPPDRIRMLPDDKDCDKIKL
FPQMNVKVEFKRLGLLWVDIDFGVFKL
CEKCELKCTSDPWKMCHEDMTADEIGC
FEKGKIKYKHETMKLMTENMNYDELDL
ISKVKIQVDKDNVKCFSENTKTDYFEW
LEQANFPVKDPDIPLLRYSQHVDWLTF
FDDVDFKVKETNCEFLNKKCDLRVLRV
FIEFKFEMQQEEFKFVFRKWKDQRIEL
MHKWDHSLPPTECGYFHSKCPCNDCGF
LTNMKCRPDVDEFKLMFSKMTWDYFSF
FPESKTKVPFEGFRLLCRDLTVNPLQF
IGPAECRIGGEQINRLMPKKNIHDFKI
INNVPIKKKEDRLKMLTPPCSVTELKF
LSELECDLGHSDLSLFREKMGIAHCRL
LERFEMEVPEPTLPLFREDIEIGHMRV
INRQEQSVTGRDMDVVADSMDVKGLRF
FCKVETEINNDDLEYLFERMYIKKFKI
FDRWKWTCNDQEIQFFHEKMCIGHLNF
FGPCDHEMGCRELELFRWDCHWHKMEL
FNKMEMPHPGCDFSHLYYRLDTRPLKF
LQKFQVSIQDTSVNLFKEHADVASVKL
LDEMRADSRPQECYFLYKKGNCEQCDM
LWEMRGPPEQQECNNMMKKCSCHQFGF
CEKLDCRCQDGKFPIFRYECTYNNMNF
IENYDISPQEPDFGFFRYPWDITAFKF
LDEVEIEGRHEDCKVLRQKWQVPAIKF
LEDISCGQSDNRFKYLRREYNAERMSL
LHKIKVHIPRSNFGLMRQDVRLGSFEF
FEDPKMDQSVRKVEMLHLDFRCKRMEL
IKEVTWDWEASSLPMLRKNPRIPQLDL
LTDYECNAGSRDVEFVRKSIEVTKVKV
MHDQRIKFDEENMNCFHRKIKFDGIQI
FHKVPLDIDPATFDWIYQELDCDGVNL
LWEWQIEMPYGYLDWLMHDGKPTKFEV
FSKPKMDSEGEDINLFADNVEMDCFEF
FRKIPAEVQRCDFHIFDNKMGLTTIGL
IEDFECACRNAKISVLYKDLNWCHINF
LEKFEVDPNDKELHMLHDSCNASCLRI
FDKETISAKGGRFGILRNDMHMGAFQI
LQKFQCENKENELDWIRDKFKLSKCYC
FGKIKMSFGKKDFKLLSNKAEYESFNL
LDKWEHNFNSEDVRLFRESMHIPEIKF
LPDVKVKVRWGDWDMFWKSLRVHVLDF
FKEIGPPMEKKDFEFWEKKMGITIMNF
FKKAEVEFECNELRVFHTKLKIDAFEF
LDKRDGSINAGCFPFLSDKMETKPLRF
LGKRKPPCPLQSLRVIFDEFRAPQLEW
ICDMTVNFKTTTLKMICSEARMEWVDI
FDDCELNHNEGNFSWIYGKFNIAEVKI
LTDFDLSVHEGDCGILKRRLDGGAIRM
IEDTEIEWQWQDFDCLRSGCSLKKWRI
LAGIEIQYQDRDMDHFHHKCSCRGMKL
LNRAPFEGEANEFDIFGEKFDINSIKM
FENQEAAIHHAELSIFNPRLETPCLRF
FGRQDLEQPESNLNWLRESAETSRFRI
FRKTTVSSEDDQMKNLDEKMEIQDIRF
IQDWSCAASQEDFRVFYRKWETTSFRF
IDKLQWHCKDGTLGCLRWNSEANHLNV
MEKNQFPCKRKEIQLFRERMNPGPFKW
VDKVDFSARHDKMNCLDEGIEFKPMKW
LNNCEVKIEANDLPVLNGNHDFPECKL
LGEHEIKAKARAMHCLRKKYEIPCFKI
FDKINLDMHIKRLQIFNEEMGFKRFKF
IGKASAGCQSEDVKPLWQKPSVDGFDI
FQKLNLEPRSDRLRFLPVDWHVDKFNL
FTKFKLQKTGQDFKMVRDRLQWECIPL
FEEMACNMKEEKLGIITKEFNPGHWPL
LSEIRHRCKISDLKMITAKFPVDQLQL
FQEAPPNMKSQDLKVIKKRVKKEHFQL
LSPVRVRLSFDDIKFLAERRRLEHLDL
LEDMKVNMKHDKFPSFNIEANLGDVDF
FKKCRMGNQTPKFGCFHQDARFDRFEL
LYETRYDFETGDLNHLPKHMKIERLDI
LDKFRLKAPAAKLRAIIYDARVTDMDL
LQNAQMKEECDCIDYLCNQLDFKEWRI
LHETHPRSKDEGIRKVHKPAEVSEFKL
LRKFRFEIEWKEMDWFYATMSLKRMEW
LREPDISVNHREFEILDSGCRMYAFDL
FDEVKYTMNRDRMNFVDKEWNWERLDF
LYKVNLGCNHNEFSCFPENLEVACWKI
FGKYEWGMPTRTWDIFTESWEPKAVKI
FDEVEWNFKGGSLPVLKYSCDISPLKW
IDDVNGNVRRPRLRMLDRDMETNDVNL
FTRPDRRIQYHYFDMMMGRFDCKEWRF
ICSPEWNCACNHLELFLKEFNLKRIRF
IDDVSMPCGHQNFDMFSRNMPCKTFRI
LDEHEVKVKDAEIEFIRRKPKTREITI
LDECHHDAKERDFGIFKKETGPVRMHF
LWELKWKCSCGDMNFFCSKWKIDLFEF
FRSVKLQIDMQKMKILHCDIKYECIEM
FDDIKVRIDDDYISIVYRELRITCLEL
IREAGVELQDRHIELLYKSPQLRKFQI
IREISWTVERKNCYLFYKNCDMHLFQL
LNKMGIQYPNTEIEWFWERCEFRPLKM
LQPVDCEVRHHEISLLDDSVECSHCRL
VDDIPIPVQRREIGWVYSKSNMPYLGF
LEECDLNPRPGNFGWWHHDWEMGTFKW
FDEWAHNQSDNSIDWFRKDIAVRHMPF
LPDQNARYEKNSIDRLYRQLQVREINI
LKDMNFKYDREKCQMLEAEVEMRDISI
FMNWDMSMGFDDISVLHGSIQVSILKM
LEGMKMSTTPGGIRMLRSAVKTPGFEF
FREWTTDPDRNTIPILEREVKFCHFEI
FKNCPMKCNCKRFTCLERDMGMPPIPV
FDDVKAPQKFPRMDFFSKELEPSGFEL
FNQIRVRFPEEQMNWFRDDFPCDPLQL
FYNAKVKIARRKLEHIESQMKNHDIEI
FNDMRQKWDYEELKRFYKDTGVEDMGM
FPKCPMNWHPSRLKLFNEQVKLDEVDL
IGDIQLECAMDELQLFRTKVTGEQMNL
FRRHQANQERKDFQTFEEKWDMSHIKW
ITKVQITCSLNDLKFWYEKWSTESINI
FDDWEWDPKKASFNWMYKKISAQGCRL
LYDFKMDMRPEPLKMLRRNMRMGRISL
LKGCEIKFNDDELQYLWSKCNVNDFRC
LCDGDLHKACKPIEGFCWKMDTKGFRF
FTKWEVPIPHQCLDHLMTPIEFREFKF
MNNWSCSVNDTRIKWLQDDVGLEDFDI
IKDISGRAEKGHIPMLENPVRFWDLDL
FAQWHWTVSVENIRIIAPEGKVEHIEM
FKDVKSEMDNDWIDCLWRDVKWQCIEF
LADVPVRYSFRKIDFFVSDFDFHEITL
LQKVQWELKDDKLDALYDELTMQSVNI
LSPYNIGNDQDRFTMLLSDCRCPPLEF
LPQSDYQATFKKLDLLYHEMNCRNFRF
FENAELPIKLPAIPLIAQNLDLHNLRL
ITKLEFDYPFRDFEFLREKANASVMKM
FEQVSAKIKMAEFPVFYPKCQWADLTL
LDRYKLNIQNEDITFFRSQCGFDCFGF
FNRCKYKMKGEEVRMLDDKLSKSALDI
WDRIEVPIRYQEWPMLKDKPGTSWIKM
LPKVDANISTETFKFLQEQHSHEYFRF
LNENNIPCNLPDLDCFYTSMEVRCLRL
FESADAAMKEEELNVLRQSLDPDRFNL
INEWDCTCSNQEFGFFRRDLDVAKCRM
LQPANVQSKTNKLGFLDWDITITHINI
MDDFPMKNKATEVSFLGRRIGCSECPL
LCKFEVSAYCPMFNVICDRIQVDTIRL
ISDWAARINCKVLDCLCRPLDIRNVSF
LDKVETSAKAGSLNFITSRWDVKCIRF
LRDQDSPPNKKYIDFFDSKLDPKEFRL
LNNYGISHKHNDIHCLTKRTSVKCLNF
IHEHEASMDSWEVGIFHQKVDLPWIRL
LHNYEFNVDCKDCELLCHTHELKVFKW
LNNQDAPITEQKIRIFEEQVEIAYFKL
LQEQHARCPGGRLSMIIKDFQFREFDL
WDKMHFKMKSGKINILQYNVKIQYINF
FHNLTIEWDKKDMDYLYNRASIKHLSL
LTSMKIGPTWDSLKWLEKSMKCQHLDL
IAKPNCEVTPDYIRYLLEQWNWDHMEL
FNEVPVPMKNKNLDFFRRKCDKTWLKI
FRDWEHELDHTDVPLLGSKMEASRLRL
FKKVEPDLEHNDLDVMYEKHKFCHFQF
FTDGEVKIDQAAFGLFGGNIDMKDFKI
LDSAECSNGMNELDWFRDQFDIQAVKF
FVEYDYKNSLRRIERFLNDMKCNEMEF
LRGKRLKVRRKELEIIDSRCHWRQMTF
IKEYTITMKHGGIDFLDRSIGQKQIPL
LQDQAADMHFESLKCLLRKLEIEHLKL
FPSHRCHMNCEELKFIGKRMRIDPLDI
LKEYRCDVEGPQFPLLNTSSKLQYLDF
FPDCDCRISQKGLDLFEQKMKAKGLDF
FDPLEIKVPWPNVEVIHDSMGLKDLKF
FDDPDLKPGAMALKLLIRKISLEELKL
LRETNMRIESGSLGFLPKRLGIAEVGL
LDEIRFAIHLNKLNILEEDMKCDPLEL
IKEVKIELDYNQFQFLEITLGFKCLSF
LRKYNVEREDKEIDLVHESWTVTRLQF
FNRFNMGFEGEEFNCIYWREDMGCFSL
LSENQMGYSEEDLNFFNTKMEAKQIKL
IRSANRNVPQEELEYLYSNISLKKFTL
VKKMEIKQPNHKMTCFEYDQEWSAMKF
FDKRNMKMRQQEIKLFNDKLECGRMQI
IVEHKWGVGPKRMDMLINDFNYKQFDW
LRSVNMSYDNRKLEMLECNLQCRVLSV
LTDWQCKANNQSLHKLIHRMEPRDCKL
LQNIEAGLKGNQFPIIRQKTDIDVLKF
LRECKFGCDKNELNIVDGRPTTNQIEC
LGESKFNLPCSEWGLLIRRMKMDCLDF
LDRYEYPVNVQKFECITDEVKLDCFDL
LTNLRVTTGYMRFAILYQDPKVGRFEF
IHGLKIPLSAQKLNIFPCETKFHYFDL
FKDHNFQIDNREFEFLYNELHFKHMNF
LDQMPVKCRVDSINILKPSLDFSSFRF
LAKHPQKWGPKKIDALMEDQGIREFGF
FHRFQMGFDISRFSLMLERHNAQYIKF
FNDCEQAWAWGEFKMIHNKVELSQFKL
IEDFEQGMKHSKLDLLDTEFDNDVMKF
LNPFEMELHWHEFDFFMWKVPISSFKF
FDDVTLHMNDPHFQFIHRPVPWTAVGI
IDNVGQGLHQSEVTFLREKMTVSILRF
VYEIRCKAESRRFERFWQEFQHKDFSM
FPSFEISFKKRRLEHIWPECSFRKFKC
IGECGVSCGYRKFEVLQQEYRCGPLQF
IDKQKIKWAKPKLRCVHNDQRMDGVEW
IDDCTMKFKKERLNHLYSEINCEECYV
LRECRVRADMKPLEGFMRSIEYKDLDC
FSRMRLSMGAERCRLIGAECRMEIMDC
LERWGCKVRGTKLHMIYDEWEADELEL
FRDQRLNEQNAHLGLIWKEFRWTKLDV
MKKMQITDTRNRMKHFDEECPWDPVTI
LSKPRLPFEICKFAMFLQEASFGSIEI
LNQCEAGWDQQELPLFRNKCPRTSLRV
IMKLDVNMECYPFDCLPEEMDLKQIKF
LEQHELPMRDKRVEYMRFDAGLKQIKW
FKDLEMHMETRKLELVYREMHSKSMDL
FRQHTHDVPDKELDWFYTKVAARNMRL
LDEVNVRIQLHDMSCFRKRLQLGQVEI
ICQLKVEVCCHTLSTLCSKKKFDNIDL
FCKVRARCSGPSLKCFMSEARGDPLEF
FRQVNQNGDERKFEFLEKGFSCRHLEI
IKELPMSYEQRHVEFVNKNMKLKTLSM
IRRFDGHCEEPQFDCLYEKMHYNCFRI
LKDLDFNTDGRDFQWCYNNMDVKNLRF
FNDCDMQHDEKEFDAFMTKIDYKEIRF
CPETSCRCKDQQLRHIQKPVKLEPFEM
FCNMKFEPEYANLGYLCSKWRSGKLDL
LTELSVEWSLNCMHYFAKDFKCHKMDL
LWEPKVSGKHDSLNHLAKEVQCGDIEL
LGNAHINLNYPELHFLMEKMDFDDLHI
LDNVDWPVKENRLEWLRYSPEVTGLNI
LCPMDIQVACQRIDCLCADPTLRDINW
FGEIDMKSKTPSFGHLMKGMEITEITI
IDKFPLKFKRGKFQFLGDDVHVKQLHL
MHEHTWKAPRKNIDIVEKEGEYKEMHC
FNDLEFQLDHDDIQIFREKMTIAVMQI
IHSCSLPVDEKTLEYLHAPVSIKCMSW
FKGCDVDLDNKDLEWIRDKGSIRSLGI
LEKIPLRVKDQEIPILRMKLGACRIAL
LEKCGFKVSPKEISWIRPRFELPNMKC
IERASANVKHERFRFLHESQHVDQLPF
FNKYEIKLSRNEMRLFNEKFSGDTLKF
FNQHEWTFSRHCIEIFIYGWEMKDFKF
LDEIEIQCNQSRIDYLFYEFEVQSLRF
LDDTDFKITCEYFQYLCIPLDMNDIRV
LPTPNLDATDTDVSYLKGRCDLKHLRW
INDADVDIGNECCKYLQYDCQCGRIRL
LSDIECGVDNSNFEVIDRPCDPKDFQF
FHQMKLEVTKQDFSCIHTSGKFPGIEI
LCEAKLRWDNNGLDYLMRDVRNSPLEI
MREFQFEFEKPDIAYFYPRVRVTKITM
FKKLDMDREQSWIDWLYMKLNFRKMNI
LRDFGLTLETNNFQIIFRNIRWDVFDL
FPDDKCKVDPPKLGCWWANIKIGDMEI
FKDKKIPVTSRKMQCFNHDCRWPSFEF
LEESDIQAATKKLDVFNREHQLKRLSL
LFKIHVGVSARKFDLFFCETDARRFRF
LDDVKHKIRATKLGIIYREPNWKPIGL
LPEHNVSMKIKELEYIYREMEITELQF
FKSHQAHYDTKDLEMLWDRIGVSDLNF
FEETEFELKEEHLRFLKKRISMARISI
LDKGDLEWAPQEVRFLREEFDLNTVRM
INDCGMPMGRAEISYLNRKLETQDLKI
ISKTNWDVSDSELGIIREKLPGTKLPC
LEKPGIDFKTRQLEVFRDGMNHHKLSL
CKKWSCACEWDQFKCFQDRLKFDTMTL
LDEFQLDIHDKPLELFRRDIANTHFPM
LNECPYEIQWKYFEVLYADVEFRNFNI
LKKTTMNGDTKQLEMFVYRYPFKHIHI
LRNFDMQAQGGEMELLRSKMEPGNFKF
IDDWGVPFRDTKLSFLAREYRLGSLNL
LKNVKVGMEWNRIKILYHQFRVYVLDI
IGNVSISIKCRKFEAFCQELKSSALDF
LGNAKLEFEKDNFRNFYGECKLPHLEV
LKEVSTDWDFKRFGMLEYDFQMPHCNI
FKESKLKRSGTRFRVLNRDCKLDQMDW
IRKCSYRVDKHNLEALYEQFSCREFNM
VYNVKVQLRVDSIRYLIYGVKFEMIDL
LPEHRVHNDVSKIKFVLRELHAASLEF
LPNWDVKERRRKVDHFDEEARISEISL
LTKPQCDMSEPSLEFFKDDWQCKHLNI
LKQMGMDVEHHNIEWLQDEGQVKRFSL
FVKFEIGLKLHKVGYLLTEAELRVLKV
LQKLDMRCGWPKVKCFDEQVPAEDIRV
LIKVQLKRGSEKMRCLIEKIKYEELPI
LQGIRLDCNGHQLNVFFANMRATKVDL
FGGYRINKTYKWINELIWPLRYNKLEF
FAKLSVDTEFENIRPLLESCKFERIDF
FEEVNINFKWDGLRILNGGMKAEKFDF
MNSSRWSLNRGRIEIWDSDVKMKDMDI
FKECTLREDMEPLSICYREWGFREISC
IEECNVQSKHPEIRFVHRKLSYQWFRI
LNQPEIKIEQDDIAIFRHKCECGYFTL
LEKVGVSVKSKDIDVIYSQYDARALKL
LNDAEYAVQTHHIDWLTWRWETKWLKF
LDEQRFDLAYYKFEMFQYDQTQRHLEF
FDKADWPWDKDEFNDFYERIPFSKFHI
LDEASGNHKHKDFPFLRHNINLATVGV
FHNMHIQIKTQELRILTRKITVERVPL
IHNPDMKIDKKDLEVINGKINVESFRM
LEHNDIKIKTDDVRYLRCPLEVWEIRC
LGSWRFKVHWDEVKLLKCNVNSEYFNM
MHKCDCKCDKQRWRVFEEDFKCDYIQL
IRDYKVGYEKNRVNHFERDAEVQTFGL
IHEYQVQVRKKKVDFLEKDATVNILDF
IKDVPFQLDESKFDYLHGDSNIRGLTF
IESVELDAKEEKLPGLHCECRVTRLRF
FDNSPTKVKNEDWKIIHGKFDIKDIRL
LTKVECEVSDDQMHIIYDQCESNVLKM
VEKREVPIRIDDLHMLKDTHDMDWIKY
FNEFDARVKPRELYVLWRRMELQCLHL
IRECNWKVDKSDLQMLERRIRMREMTW
IEKHKLDCTHGDLKCFKWKYQFEHMDW
LDKMDPQCTEENVKYLNSGIDVEQMQF
LEKLPCSAPCDGVKWLTYNLDPECWRL
LSKIGPGVTLKDVTFIHEKCELESVRL
INKADANMRCKSMEILKRGCSFKRLRF
LMNIQVGQPGKCWDNFCNGFERRNVKL
LSKCSAKWNHDRFSHIVENMQWRDMKI
IHDVEAEMPEDDLDHIRSKCKVKGMEL
LEDWKMYCKEKHLDLMHKHTDWAKFDF
LTDTRPTFKDHNIRWLKREQKVDPFDF
FKEPKFALERTNIPMIDHEWALTPIDI
ITDFRYECDKEKFPILDRDMTLGRISF
FHQMQIEMQEGDCNLIHHKCELRALRV
IKDLRFQREFHDLTLFPRHMRMGPLEL
FRQCNAKSEKENLNWIEYRFKCTNFDI
FAEANVKMSRRSFQYFSRKMDLTDMRI
IHSMHADFSNRDFEILHNKVQIQGIHI
LDKVDSKWQSNSFGMLSNRISLPEFKF
IQDANMKAQNDEFHFLRHKCPFKVLPI
LGECKSRLAWNRLKFLDREPRMRMLDW
FYDLKMTCENKKLTLFQRDVHLPNIDI
VEDVKLNMKNNHFKYVHKDVQWENLSL
ISDFEMSCALKELELFQRKIEMRTMKF
ITKIEKKGDHTNLESFWNEIEWKDWRF
FRKVQVQFECDEFPCLYEKLDMKVLQF
LKKRDCEITMAEFGFMFEKHSVNQLTF
LTSWNMAMDHNHLQCLHEDFQLDCFEM
LRKIRLKFEEHPMHYFYNDMKLTSFEL
LDNAHIGGHSEELKWVRETGQIDQIPL
VDECKAGWSPSPINFIRRKIKWQTFEI
IENCGFNLKDENFRYLRKEKQCNCLNF
IHDMKMHPTREKFPYFENEIHMSGFNI
LGDEGLDCQPSDIEFFGKRMELTKLNI
LEDCKSEEKAGELPYFRKKVDKENLEL
FGDAKLSTTRGKMSCLWKEFRYSHLDL
LNEMKLHLKGTPLRHLFKGKKFDSMEW
VRDLKWQADADQFHLLENEARADMIEW
FKDMSWRYAEDKIRHFIREMWAEEVDF
LQEVHVAFRHQGLKMLWREFRLNTLDI
FHKPKYKTNKEELKELYDQLKIDEMEL
FDNWRIEIKKPTLKLLSNNPKINYMEM
FQEYKHKFNRPKMSWITRNFKTSEFDF
MDEHKLHYPSNKFDLLQRELKMASIEI
ITNVGFPYDENRLDFLHKELRVKWLDL
LPERKMEVPRTQIQYFMRPLKMAKFDV
IPEPNIEVRASELNIFRKRVTSGKMSI
FTDLHLDGESDEFGFFTQRMKWQWLEL
FGKVQVSIKNRNFSWFNTKVNWHHFKL
VDEQSFSCRQEELKMLKRRAGVHHLSW
LYNVDVRSNDQKIGRFHQDWEAQEFNL
LSELRIRPEIDYFPRFMKEMKLPDLEL
LNDAAMEVSNKNLEYLGHPQELQRIKI
IYKIDKGLNYTEVQFLLQKLEYKHLKI
IDDATLNLSRHDIELFTKKMDYKKLKL
IHDARISHTGRSFEHLHRQIKWQNFDI
IREIKCNLEMPELPWFYRKCRMKGYGC
VRDCTMSLESKGIELIERPMNMNCFGF
LGEYKWECSQRKLTVFDSEAKCNKFDL
FDEFEVGTSNRNLDFINRQCTVCPISI
MEDFNIGCKDTEFDLLKRDWQFTGLQI
IEGSSAPINDHKLKRLYQENSIEDVSF
FTDCEWDLSDTEMELLRQKMAQNRMKF
LEKGDWQFKTETFNSFTDKCEFSTMKC
LETVELDMKEGEMTLFNGNIDTDWFRL
LEKVTIDIYITECKILMDKHECEWFKW
LDKYDVPLKWGALRMLHETIRKEYLRL
LAHVKIGVQHDNWRIFTSNIKLERLEL
LPPMKVQFTTQGIKFLGSSIHCEKFDL
VEEVNIQWRQQDFNLLRNQVDCEAISF
LKEGHCQFDTKYFDYLERQADMNECHM
FPKISIGFSEEDIKWLNEKFKVSDMTL
ITNFKAGIGFEDFKMLIEDTKMEHIEV
LHPVKADCHHEDFKMIHKNHKTDKWEF
VYKNEVDPDDEDCGYIREKHEMRPLKL
IDNANWKCKNERIKMLQKSMRMDVMNL
LNSMDAQCSQPEISWLTDKIQVARLNF
LTDRTMKMHEKEMDIFRHQFEYPNFRI
LDDLELDLEEECLDWLYWHLDVRRVGF
LSNPNVGLECPDFEFMCNNGHMKMFEF
LTNCRIRMKPHRLTLLIKDTKVKNLEI
LNRKDMEWGYPDIPDLHDKWELQKMKF
LNKHEMPGPMSQVDIILERAEVHCFKW
LEKVEYQAQWGEVRIFKEKHELNSFKM
IQDTQCGLEETELSWFKRKMSGEHFGF
FRDHKCPMGYHKMDFLERGCSFHQLDW
LVDWKASQAWEHLYRLLRDFGCRDLGI
LDDAPVELDFNEINVFYNKMELEPLSF
IEKMSLNVDDNQFHYLKESCSLRRVNF
LNDAKQEAEQRNIDMITPEMRCKHMDV
LHNQKFQRRYGDLGEIITSNNAGKVEL
LYEINLDYKQRCFDYIIKAISVKRFQL
IDRCDMQSNVRDLDLIKDRITINYVRF
LEEMDVDMKERHIDIITGPWEAEHLHI
IKSLDINVDPAEFKLFHEKQTSETLSF
FENAEAKRKQTGINTLLKKTEQKNLKF
LDDADADVEDTTVDYIRQSFEAQCIKM
FNSMDAKCKWDGFSFFADRWDMEDMRF
LCEWDFQINANNVQFFCPKFDIDDLRF
MRDMTFSFPREDIHIFDKKLTSNVIQL
FKEYRIKLETNDIGWLASTIKTSPIDL
FGDMESQIKGDKITAIGHQIDLKQIRF
FEKLDMPKKFSDLHWIYERIYINYWKL
FDKMDLERSQPELQIFHDKGEIANIRI
FEKMEVDFRGKNINDFVEETPAKKIKI
FNQMEIEPSWNGIDHFICEVECSNIRF
FENFTCGFSRPEIEILRWSLEVNAFQL
FTKFEISANHKEIPFLDDNWEFNVLRF
INKMTFPVDHDNLNFLDPKAQIEFLPF
IYKLELKLQDERLRTFYPDLHLEQLDL
LKTVTVDWERYAFQLLDPGVKLKRMEF
LSDLKCAMKCWHFGCIWAEPKLKCIEV
LCDLDCRSEDTAFERFIGGHNCSDCDM
IRDFTFGMQENECDFIYSHCDCKMCKM
IDERQTTMRPAKCTLLYSECKCQIVQL
CRDASVNCECKEFACMDKRLRINPLEF
FSELEMNQNVKYIECLWRGFTMKCFSF
LTHHDMAAEPRDLEMLNERWEAKALSF
LHKFEMHCGHGQLTCMMEKNEHHSFRL
IHDCNIKFTKHHIELFYREIDFRDLDL
IHKHQCALQFKKIEVLWQDFGFRILAI
INHWSLGVNGHKIHILDHEISIQCVEI
LPKCKIDMQEANLSVIFDPFRWEKIEI
LSDKKTAANRGDLPWLDRDVQIPQIEF
LHDCRSDGPNDDLKTLMNDCKWDRLEF
LSDLRMGRPCEEFKSLVNDMRCDNFDV
FKEWHIKMEKDDFRFLDKRWSQSDMGM
FSKAKLTIDHHRMPWLDYEWDWHEFNL
FRDCQLQWSKGKFTIFEHEFAMDHIQI
FDEDSVKTKNKSFEYLERGVSAQELSL
ICEMNINVTWKCIDRLCKPFQMKNYGY
LKERSDKMDLKRFDLFVKEPQLSQIQI
LREIRFSVECRQLEAIWKRCKCRQIDM
FRPWPMTFSDPRMTILYGDIKCCHLDI
LDGIRFNERPMRLGLMWPDARIGNLDL
LHDLEINMDEQEVDVLHHDCKAQALEM
LTKWKCRCAREAFKHLMHNLKMDEVEL
LRECRPNCPPEEVKTFWYKVRPDHMEL
LHKHNIPFDDRAFDILWDNIDLGSFKI
LNKWELPMECKLFEWIWNQISLKYLRL
FERWAIGLATKDLEFFHNRFALRQLKF
LQSVPIQCRDNEFHCFRHKKQLHKIRF
LHNVEAPVHMKDCEWCYKKVECPQIKL
LPQTRMEGECTDLECLWGPFALKKINL
FAEAHHRWKSRRMEVFGREVPFREFEI
IDDVRMNRKCNKLGLFDRDINCKGFNF
LTEYRIDMTDPRLKYFEHEYNCDHLDV
FDEFPMTYDDSNLPWFRWECHLPGFQL
FCKKEPDQAMREVDVIYYRVEPRGWKI
FKKMDVQLDTRDIDIVIPRPEMNHMKL
FHNVECSYDFSAIYQLFPSIEHRDLKL
LKKWETPCEQKALEKLYEDIDIHELKF
FEGTKMAVGDDEINYIRSKVPCCPLQF
FKSAKMPMENENFNWLDHDPHMADLEM
LGETDCGMSCRKLDWVIHEVKAKCLHF
IMDVNCGAQTDSFGALFREYKMASFDF
FTKHKPGQQWNKFNVWFEEVRQDSFDF
ICKVNLDYNDTKLPYLHEETKFNRIGL
IDKFEWKVSVDNIKCLNDDMTVANMKI
IDKGEFQINSKECELISDKGEMRMWRW
LRDIPFDTDDKDLDIFWDDMRVKKVDF
LEEFSCRMNWDGLGWMASDLSAGECEF
FNEMSLNMGCTGIDLLPRDIRITHFDF
FRQNDTRHPWGNFNHLFKKPQVAELKL
FAEIECKWNDDKFGRLMKEEPMHDLNF
FQDWSMRLNWSHLGMICSDMNYDEIEF
FDDCSIKMSHEDVRFLRSKANHYHLGF
LDQHDVPWKDPDIGYLRGNCARPWLKC
FDKMECDTDVHDMEFVRPSFDWTHWKF
FWDMKMEHGVNDFSYLVCRIKVNRFDL
IDKYNANMSHWKFDMFDEEKKVKQFDF
LPSMTCKLQPDKLSFFYREWNWDNIHM
LPEWESKLEPPPLNWIFRPLQANDLRF
FVGFNLRMNCEGLRCIFSSFEHQEVKF
LKNWGMKVEKDEFKYFVQKGSHEDLDL
FHKMDRECSCEEMKCFWWKIEVTRLKF
LDEREWEYEERDFECLHWRVEFHDLKF
LGEWDWKLEVDDFTVVCSRIDVEEMRI
WKELGFSVEDKTWEVFQHPFNQKVFGF
LEESSVTFKESKIPWLNKEMTFQGISF
FHDCGQDCSHNKFDWFDKDIQHKHLPV
FDETDAPVTKANLTWLHRHVECKHLKI
FKDPYCRLEHRDLELLMTNIQFSDLYF
IRDFGCAMEPHKWDMFEHDFKARALGM
IKDWPTTVDKRNLDYLEQNISCSPMQL
LKELNPKVDTDEFGLFDRNLNLGNVEF
FRDWSAGWDPGRFPCFYRELNMSCWPV
FDKMKMPGDCDELNCVHEKQGPDGFDF
LSSMRLSVAGKEFSWFDTKFSLDSLDF
FDPCDVTAHPSEWRFLRNRLKKDQFNL
LENREIKVHEPRMGYINAEIDMKEMKV
LEKCHLEFSEHKVGMFWEEVQTDKLPF
LERHDKEFKHPGLQIIMQDFKLERIDF
LWKVGMQWPHRRVEHIHNEFNPKDFRI
FYDFKIEQQPKTFDYLYREMGDKRLNF
IEDLSLSIQDHNISWFRKECGCNHLGI
IEDFKCPCSGNRWACLYRDISCTFFDL
ITEMDVPLQRGEFAWLHQRFEWSTLRL
LTELECELNEKDLAYLSKRMNLQKIGL
IHECSVDVHPGDIPWLHMKVNTNRVQF
LKKRDCEMDMRKLDLIDEDLDLPRVNM
FQKVDLKQKDNRITAFHQNCGVGDLRF
IGKAEGSCGWKWITFLGEKWDCRSFKI
LEECDLNPPYEELTMLKRKLTWEQLAF
CSDVQCTFGIEEIKIMIKKIQLEQFPL
FDEVSMTCKHDDIKMMNKRVSIDEIGV
LPDIQVGIQHSEFGMIWRKWQLDQLGL
IDDIKFRVKVSSFHVFCRKLREPVMEF
IDEYKWHAAKNKCSAIRKDIKCDPCEF
FDKFEIEHRAKELNFMRDKASFYCLGF
IRKLKSKLNNRRFKLFDDEITPSNIEV
LSEFGINLPAGQLDMFYKDFQLRGMSL
IREMQAKHQYAPFDRIWKDHTMHELGF
IHECDVSETLGPISRFWQKIRVRELNL
LDKGACNKHDNEIHTLREKCTKASIQL
FEECEASCEENDLPMLKRKHPVKGIYF
IGEKNMRVGRTKLGCLTRDFHWGDFHI
FKDVNFRVERDRFNLIDRDVEMQYFKI
IRKAKVPYQDNPFKIIDENWNMNQFQF
INECRVKLTDTKLQHLYHPVKYNDLEI
FREVKCQHDRARFTQIDHSVRVAKLEL
FGDHTDKLPPNRLEIVFYEIDQRDVKF
IKQVQWRCEVNVLECLARDVKVKDIQL
FNDWECPMNGPDLDVIQRRMGMHRLRF
MHKWDADIACTELPLLMDKMEIPRLRV
LHKCSMKWKTDGFKLLKGDCEADPIKC
FQDSKCKIGEPEIPYLRRKTEVEECNY
FEKANAHEGENECGYFRDKGEVSNLRI
FNDVRMDWQWGDINCLHKNPEAPHLQL
IEKPQAEANWYELKYFRERYTIEKLGL
IEPCKIGSRQPEFQFLRNRVNYSALQM
LRNCDFNMGCQDFTLFDDRMDLSSLKL
LRKCRMDRECGGFHYLCEDFNVNTVDL
CHDHNCSCDQEEFRCLNNSMQIEAVKF
CEDVEWHVSDSDMHLLRKRMECHMFRW
LEKWALTYSMDNFRFIYEEVEIDSLDL
LPPCELSVGPGRIEVIWGSQEWRGLRL
FPRMELDNGNETLSQFLESVEAVKVKI
FPSQDFRHGIGTLDYFISPWDLSQFRF
IKEMEMNAECKRIEYLQKNYHMKNMKL
LKDFKVEWDQGTIPVFQGQINAAKFQM
LKKISLTIERADIGFFQQKMRWGSLDI
IENCDCGLKDQDLGFLKDKQERGVLRC
FGDWTCTMAEGQFNFFRNEWDMQHFKL
FDSLGMEIHAKKWEFLYQQVGGSKVGI
ITENKCEVTPHEFNMMRNNVNMDRCEL
FPDGDFDVNKREFEIMRKQWSLKYLNF
FSGVEMNFKHHAVTMLHGSCDFRYIKL
VDKMNVPWKAENMTWFNDKVEGTPCRF
LGNEDASKSRPDLKEIYARVGCENFNL
FTKIETDVECQKMNIIAEDIDPRYLKI
IPSWEMSLEHTECQVIWYKCDCDMFKV
LAGADVDWKDREVEGLHNEVNLNRLKM
LSQSSIKLPHRKLEVIGTNAQLRELKL
LRKGDLKFQTDKLRFFDENCKWSEWSF
LGNIHFGMKQEHFKFFRNNVDKEFLKL
FNGMPLGYSRTRFDLLYGEPSMTTLTF
FDKYEMDHRGDDVHYLGNSFEVPKLHI
LQKASARVNNECFKWFPIPMQMEEFTV
LNKIQASFKFGECPMLLEKCEYPELKL
LRKVHFNAGNSELRWIYYKINLRKIDL
FNDNPLDCNCTQLRCLTRKIKFTHLGL
LAEARIPVTFKEFDHIYHDMHCHRVDF
LPEIKVRCQYGKMSWFYYDCKPPEIDF
LDRDSLDYRWDSFKFLKEDVQCARMTI
FSDSKFEVEETEIGCFRGKVRLQCFTI
WNDCDMPYNERRFERFHKQHDLKMIRC
FKEFHLTCERTNCEIFEKKARGKFIDI
LRDMRCKAHKNKLSFLERELQMKEFNC
LKGMNFRLEKHKFSFIEGPARKNDMDC
LKGYDISANQKKFEIMESEQHARACNM
FHDANIKTDSRRFECLDRECSWRKFNI
IENWDLGCNTSELQCFHDKIQQTWMKF
FDNQDVTYRWSEFKWFAKKWEWEDIKL
FDDIRFDLGYGDFKLLRSKYPGEKIRF
IEDYEFEWSNADISCIYHNQEVGRVKF
MDKCQLGASFEEFRVIMDKIRMNTVEF
LDEVHLEISAHYMEILHNGFNFKVLHL
IPDTDVTPTETDCTYLRCKCDSKHVRF
FCKEPGDYAEDQLKWMCEEWALDKISL
LSEMDGNAGFGEIPCVMNKYDLSGIKF
MTKINMDLKPTDLDWLHQNVDVHPVKL
MNKMPFAFQRPRIQFFDTESHWTWLDF
LRGNNFEEHKGKFAYLYDELPIAKFEF
FNREDFQRGCSDFRCMCDDLEFDRLKF
CGRCECHCQIRRFPVFTEEMELQYVKI
FDETPVRQGLKRIDLFWKEMNLGPIEI
LVNIRPKVAAECCKRLCSPMRCTEMEI
FRDTPMEMEKQDCQMLDRQCKVAKLNF
FREMQMGYDCQSFEMVWRECKCRGFEV
FNDPNIKMRFKDFEMFRRKCPQKSLQF
INGWDLEFRCKRFEWLHNDHSPKRIRL
LNELSWKMQRKKIEVLDKEITCTGFPV
IEKVRIGPTTPKIRLLDEEFSCSCLDM
LDQFNHEFKDGDLGFLWEKFYWGRFRL
LNSFEWEGQDTDMQLFRESAAYKRFKL
LDNFAVEPQPNDIEWLRRKVEWSPIRL
FHNCSCEFDRKDLEYLYANFPCDKWNV
FKRMRVHPTSHRFHWLDDGVRPHDFNI
LNNWETKMNERRVEYFNDEMEVRMFKM
FDNKGFTFPDEKLNWLRDECNFDKIGC
LRKFDMKMEDEDIKWLKYHFSFEHWRV
FKDIRVQANHSEFRCFDKKCSAKPIDF
FRSVTLEWRFKQIDLLYSNQDLKRIKL
LERLRVDARQYDLRLLRSSCRVESIEF
LKDIKVAADKTELRCVYNRMSATCLGV
IQDGRVKVNNDRIELFENNWKCKEVEL
IYRMRVSAKNDNIRVLCESKKLDYFEY
FGDINVSCGVQNFKCVIRNYGFNYLDL
FRNVEVPFQQKGLDCLGNSMAITGIRL
IKEGECNPNHPDLPHLAKKVPIQDFKI
FGSGKVDLKCTNINCVYAEQKMSHLEI
IDEEKPTYKCDQVNCIGRNWNLECMEF
LCQMDMSSHAEWIRSLIPPFSWESVGL
FGDHRVKMSPKKLNYLNKEFPMKEFSI
LDSMPLKIKGEHFRWLICGIDCEECEL
FNEVRFTFKCDKLRLFMKEHNCPVMDF
LKKNDIRVEKKNFAILDDGIAFGDMTL
MEKAEASITEAKFGWMYEEIDIPHFNF
FNKERRDASPGDFNYVWDKVPVERLSF
FSEYRCEFSAEDLRYFATRWRAEKCEW
LQEIGWRWPFTELGCLYRQITIKDFAF
FDDCELKFRFKEFQFLRPKVQLGTMKL
FSEFDIQLSAGHLELFWKDFNWRILEF
FKDAKASGNNKKVNHLDRDVDATGFHF
FHNMNLKVERDRIAMFENEVKVDQIPW
LRDHEANCEKGSIQCLENDLNMNPVTF
LCDAKIDYDKRDFPELARRWKPASMDI
LKSVNIGVDSPDFPVFYVSVNLVALNL
LRKQPGEEEAHDLAWLVDKLGWARIGL
FGQCDADLQDRELSYLKKNTDCEKMKL
LCDYKVKVKCELVHWLCKGPKAGHLEY
LWEPKFHYTAEELKRLVKHVNGDDMEL
LTPTRWSIQNSRITMFGWECKQNHIDL
LREWNCKFATSRVGMLDNQVRVRWFSM
LEDCHIGDHDGRLDRIYQELEAKEVKC
IGNADCRFGWDTMQMLQMKYDWREFRL
FEDVDAQFKPSDLECLTSPVEHEPFKI
LEKWDRSFKVGSLGFICENGDFATFRL
LSSINIDNELKPIEHLWFSCKIQQIDF
IDKLEVSCKSTSFGCINPNHQKKCVRF
LREVEWKAEYNDFNVFQNRCEAGKFRF
IYKLEHRTDHPHFEMLFDDLGMRELSI
LNKCEAHFDKQNFKVIEERFDMTTIKF
FEECDVGMKDKNLWHLWKDVEYQRIKC
FDDIDCDMNFREMDFFNARLDTSQFQF
FHQQPCAHHYKEIDELIDKFNFTRIRF
FTDFQTRVNRKPFELLYHDVEIKQIRI
FEKLHMEFKIPNFRLLYGDAGCRVFPI
VEDVEVHISCCELTCLYRSFDIECLKM
IEDIRVDFGEDNWKMLKYDHTIETIDV
LNPWEMNTKYHRIHCLYHDVEGNDLKI
LWDCEFGLGDREIDIFRENVNAKCMKM
LKNMEIERGPHDFECLQQRCGLRKITL
LYNPEFNLTEWDIECLRWSLEPKCFKV
LKKLEFRPDCKPFGCFYVKLKWMHFRL
FGRHAVQWSWGDVKMMHERAEVPPLKF
MTDIPCDPRDTDLDVLRKKAEVDRCPI
FKKIKWGVERTEIPIFEDPCSTGGMEM
FDDSHAQLDPEELRMMYNDVKVEPLDF
LWECKAPRKKCDLPELIRTPKADKLEM
LSDWKVKVNESNFSIMHNGFKMDEVDL
LSKSKLECNHPKFHCFSPEFKWNKLEV
IKSYEMQIPPRNFDVLPHRVDFRKLKF
FRDAEMPIQMKHFEVIPRGMPMKPFKL
FPKCDMNPDGPDIKMLGEKGGIEQLTM
IEKPNHNCPKEKIKCLNTDYQIEQLSL
FRKCNMHWDNERLGIMEEDCSMAWWDW
LRKLTASLQSKRLNFFPEEMAVKEMAF
FEEVRMSVDTRHFDGLCHELHPRGWEI
LSDFEVHWTINNIDCFYRQIDYRCLKF
FKSIERKLDLSNVEVVFSECETREMRL
FPRCRIKMKEDEIRLIRDKTDWQEFRC
LDDHPCASSEADLPFFHRKMDHQCLKF
FDEYGSGWNGKDLELFHKKCDIKPLHF
VSDGKINYTHGEIKMIQNKHRVQGLEF
LYGLRIDVDIQSFGLLVCQMKMGKFEL
LKRIKWELARQQLTILDQDFACDEFEF
LREATYKQGKKNFDILEKNLGPGQIDI
LERNDCRAPYDPLNFIREGAECKQCKI
MRKRRADHETRGCEFLMDRCDCKRVNF
FCNGDFGISYNTWDYFCKSFEIRELKW
ISSAEMPLKANPLDQFVHNVEMKKVKL
FTKVPVKCGWDELTCLRYRVDSKNFRF
LEEVEIDCKSNNMDNLKGKMEGSSFRL
FCEPNMKLPWHCLPYLFRNFECNDIKM
FKSVDFSFGMPPLESLYSGAEYRNFKL
IPEAKLKIKVTPIDLLQKKCEMRYIKM
LDKMDSNIHISPFTLLAESVEWPPLRI
FEEQGMNFQCEDLQCLYKNYNIADIPF
FHDTKCQIRRDEINVIRKRCQVDKCNM
FPNVNMHSNYDRVKYLGDDVKIDGFEM
IRRCSTDWEYYELTWIYENVNMEKVNL
FPNVPMRVRSTRCKVLEARCKCDELSI
IDKIKMKWSRPNLSILDHPVRQSEIDL
LRKMGLRWEYDKCGMFYYQCKCQAMDM
FRKVNMEIEEDNLKVIHGEFEFTGFKF
FGELECSCGANRFELFAVDADYKNMKM
LHKFEMKMPCEHLNLFFHNHELKEIKM
LTDCDPRFEDDDMGHLNDKLDNDEFKC
LDHAESKLKEKDLGLLNERAEETWVKL
LQEPNFPWSPSEITCFGRKIRLEAFQF
IKKCEVDCQAKNFQLINDRLSMNKLKI
IDPWEIQIQGHDWRFLRPQHEHETFKI
FQNQDQKYGEHTFPKLVTSPECPDIKL
IEKSDVDLNNDEMKILRKKFEAQHISF
LNKQEVHLSCSEWRMLSLKCDRDCIRL
LCECSVPINCHTINLVCKELSTDWFEV
LRKHTREPDDTEMPWLREKCPIEKFCL
FRKSDMNIEYQDCDILRESWETQGVRM
LDPMSFKIRCEKFGVICPDMHCNGFTF
LGKFSFDIDHHHIHLFHDNLEWEAIRI
IRDYSLEYDDRDLQWFRQRLALSALTF
FNEMRANVETRRFDVLQREWQGQWIEI
LRKMDFELDHRRFDFIENPWEPPDLKF
IDSCKSEIKHERIRLLHREIKDTWITF
LRRIKFQIESNRFQMLEEDNNAMPLTL
LRQGKAGLEESKFELFTTEFPVRGFDF
LGESNMKVGNYKIHMLWKEVSQREFKL
FVDMCCKPAKRALDYLIRDWGHRNMCL
IRNCKFSIEMKDINIFYKKVTIGRIEF
LQKCKVQVRTPKLKVLDNTVPADTVEC
ILNFSCPVKKENCRVLYPNFKCAWCEF
LRKFKCQLPVKELEVFMEKVNTSSCPL
FDKFEVQMRISSLELCCGSMGYKKLRF
FHKCRCEINTAEFKIVYEKLDLPCIRF
LDKIKVETKFNCLGFMFEQIEFNNISF
IDKIDISISLNKLQMLGEEINCAQIRI
FDELSMQLNPSKIPFIHKEVNVNMVTI
LKDMRFECDARDFELFEATQPVDGLEF
ISRPSASIPNSRLGFINDDVKIPHLEL
IDKCDCEKKNRRLEYFYHKINIRACHF
FEKTHMDHKEDYFRRLKDEHEIDPIRV
LDQMGMGLKEDRIRFMRTECSGDGFTC
FDPMDLQIKDHECGFWKQKWECPWCRF
LKRYNMNREKEDFEYMYEKVQPKWLTF
IIKVELKCKHYRIHCLYSDAEMTWWKL
MPKCECSSPNDELRGFKNKCTADDVKI
FGEREAATGIRDIEMLHRRINVPALRM
VDKVDKRIPPREISCFHDKFSMNCIRL
MDELDGKWRDNEWKVFRRRMGFGLLRW
LRTIQIPFEDRDYDVLHNKYDHKRLKV
IHDMTYQIEHKDFDMLHHKIGPKAMGV
FENYDLTLDHNDIPIFYYKFEMHAIKM
LRNPDIQVTYEDLTCLRMKLDMDTIKL
FQECNPDTPARDLDWLRRNVSVRNLGM
FDETQFEGKGKELDMLHADVPVQPIEL
LGNCKVDMSCTELAWLCSKLRTPKINM
FERWGMKCQKQKFRFINQESGGDDFDF
IRDVSINADQKYIPYMYKKIKFHGMAL
LTDFPVTFNKDTLHLLQRSIRIQQLQF
IDNVKCTMKEPGLSLLRRDIEQSIMKF
FEKFDAPCQCTSFTCLGESWDMYCIRL
FPKHQIRWESGKIGRLGEETGFTEFSF
FDDMHMKIHDHDFRWVRKNMQIPDFNL
IRECSVTLDYKKMDFFPVELKPNTMEF
FWKIRIDVKCHAFHWIFYSCKNEKFEI
FKPNKCRCPRQKLNYIEHGPKCPGIEF
LKDNRYQEETGPLGRFAHAPKPNEIEM
LRRMPIPCDWDQLHIFFENMQIEFFNF
FWKNKVDRQFAKFRFMMEDASLDKLEI
FPKVTAKGGCETLRVLCDHIHFEYFDF
FGSPEFKMDDGNMTFFYTRLDWAEMKL
FGDVECRWNEENLQRIMSKFEFRDIHF
IPKVEAKAELGQCPLLMEKLEQREFKF
LYRNDIEFPVRQIDLFWENLSVNKMTF
LSNVDMDMSHQNLPMLGSKVTFRGFSL
FQDMDMSYEDQALEILSKSIEVKNIRI
LPGREVEESSEEIDYIVGKVEMKRFKF
LSGIDMTYDEKTFEIIHNKVEFKGMKF
IDEASISINCTRLDLITPEVGPRVLKL
VEEYDFEPKNEEFSFLKRRFDFGQLTW
FCRLDMSLNYENFSFLQEKMDCNHCRL
LGTMKLSCPHKDIDMINDEYRFGPLEL
LDEMELKPRKDTLPYFRSKMSGGGFRF
FKKWECSQSNREWDFVSEKVDMRDLKI
FCQVECKHEPRNIDHLWPKEDFHDIRI
FWDMRPNMAPPHCGLFMRDCNCPTVEI
MDDIRFEIRATHFKVLPHEFKIQRFDW
FRDIQPGVEHGDLSFIDYEYRLEPVEI
LRDVRIGYDGKNIDLIDTNEKHSAIEI
LDEEDFSPTCRRIDCFNQELDYSYINL
LKNFNLDVPIHNFSCFYEKVSAKRIKL
FRKPRFKCTCKKFDCCLEDLQCKTVDL
LWDVPIKLQKRRCDFCWKEIKCKVFGI
LPNCQMNTQPVPFPLVWQKYEAKTLKL
LDEADWECDEQELCWFRNKQEGAGLKF
FDSWDIHSRYGELGFLKDSVPASGLHL
LSKVDFSVPEEEIEWLHDKLQCRSIYI
LKKAEPPPEVANFGWFREKRDCKHWRL
FNKQEMEINANGIGVLCEKFEMAKLSF
LNRVSLDYKNKSFDVIHPTQHMKRFQI
LDKHEVGCDGVDMECFGDHMETRCIKW
LRSNEFDRQENDFQIFRSRSPMKGFRL
LKDWEWPMNPTDFNWFAHKCDQTHFKL
LERGNFSMKCEDYRCMCDKKEFGNLKY
IENFQVDVKMGDLKMLHTKCEIDDYRC
FQRMEMEAPKRELEVIIDNLQQRTIKF
IDKVTHEVGEGEFRVFKDNKNYEKLSW
LEKGNVSGREEEIRHVRWSAQIESFRC
FAKHQHRTNETECRYMYEKCECDDMTI
LKKVRLTVDGGNFNFMWYKSRLEMFDI
MKDPKVECEHNPLDHLRKQCKADALEI
FKEVKMPMSSTNVKCFQRNVAPNGFDI
FKPCSVAWERRRIDHFWQEERAQSLEF
IKKWRVTRESQKLKLWEETMKVHAIDM
INDIDFECDSKEIEIFTQRVGPRYFKM
MDELDCRWKQYQFTMLYKRGEVAYVRF
FPRYDARNPPKYIERMFTEHERKDWKF
IIKVEVNMTNEKFDWLYENWTFKGFTL
LPKFEFTVKQSEITAFMENVEVSQCKI
IEDAELDDKEDKLNRIQHDWGMGEIHC
LRKIRFNDEDKNLDWFDEGVTLKWMEF
INDAQCSVKESQCYYLKRNCDAKSCRF
IDKIEESFSTTNLQILAENFEANRIKV
FRDVDLQFDEGDLAFIYRSLEYPWFRV
LSNAELGNKHHDCECFHKKCEAASVKV
LDKAECPMSDDSIHFLNVQCEEGWLKI
LKEAGYNGDTDKLKGFEPDWTVDDFTF
LKEARIDFDTAGMTILDNKARMEVIEL
IGELRPHCSTERYKCFGSDGNPECFEF
LHSCKLRIACKKFELFHSDHSVHELAF
LGKINLQAGSSKLKMIDTQIEMTTLKL
LRKWEYDNEFGDFPEFFERMQASKLKL
IEKIKCRRDGDDFRGLRTKHNHHNCNF
IPKTTCQRGKKELKEIYNKQNYTKIEF
LDDMNINMKRTELNFLRHKAGIMPLSI
FGENDLDTPQPDLTDLWKSADIAKLKL
FCSLKINPHVEKLPVMVDECRTPTLEF
FQKFKMRIGKYKLRILTPQLKMNPLEF
IGNVKIEMDFYELSMLHDKKNIERLEV
IKSGETQTDVREIEFLTDKMEPDPFKF
LDGHDIDVKQGELSMLTGKRDCSQFRV
INKCDFDANINTIEALLQKVKWKRISL
IEDLHVRIKVDGVKILFRNVSVQWLPL
FRECDAKVDDSGLSILRMELEWNQVNL
LDDWGVKFERTQLQYIDKDVSIEQIGI
IGETSVQLAEQEVHIIRRKLSVCPIGF
LEKANITIQINECKMLRQKVDHSVLKM
LEKIAVTCKSQYFHFFREKVDFDSVRV
IEKCGCRCRTERWKVLYEDFKPELWDV
FHKIKPEYSRNYLRYLDVDFSLEKFEI
FKGASIPFDMNECRILLAKFKHECFEL
LRNNRIKVDTKNLTIFDREPKCRDFEM
LREVDAEWQSREFEVLTKHAHMNKVEI
VMKVNINLHEGKVNFLEEEVRIQVMEF
LTKLGIKQKCDWLKFLCHRIKSDDLQF
IWRQKLQISGQRLTYLMDEMKLDSIEI
FEGLSFPMRHNELSMFHGKVDTDWIAL
FCDCKYDHDNKEMTYFPKKWKAQRVEV
MDELKYQTKRVNIGFLWRSSKVDMLEV
ISDLDIQINEKELTWFRRDLPAAKIQL
IDQHNCQMKDKDIEMLRHSVSTRTLKF
LENCDVDCSERDVPLFRGNWRQDRLQM
IDDKPLGTKIQDLRLLRKSVKCRCFAL
VHKPEVEVDKNAMDWFCEKCDFKQLRW
FTDAKINLSNQYVKMLHKRMHYEKIEI
FCGKKMDQRMDSVKVFCGKIRFNALEI
FDGRDFDQSHNRLPVLHANLEVGSLKL
LLDVDVSCTVEVIQLLVSKLEMRYLRF
IIEFSMKPPYKKIEWLIREFTVRYITL
IRQRHVKATVRRVEMVVKDVKAKSVEF
LDDNKCRMSSPKIGHLNREIKYKDWEW
WEDGKFGMQKNKVDYMYHELRFKPLEC
LGETSYEAQCTKFDLFCGEWKTSYFEF
IRKCNLKLHVERFKHLYMGMTFNEFNF
MCDCELQITPNQVDMFQRKCDLKWFRL
FEKQDCKYRQREIRLCREKQESQECRM
LSKWTWDLTNEDIKFLTNKVDKERVKI
FDNKDYKMGSGELKFIGGKVSVGEFRV
MKDAEYHFDHDEFNYIYHRSQCAEIKL
LRKIPHRIDKDKFQWFEENPNVAEITV
VSKGSLPMKDDDFRILREKLAMEKIAI
LEEMTCSVEDEQCKLIRTTCDCEVITI
MEEMEWNWNQTEMELFRSKMEINRCRV
LKGWEFKIEIPTFARLYSPVDMKEMKF
LDGAELECTKPDISIIHGRFPVHRIKL
FKDMRMKLESRKLGMIVQTCKISGLEI
LAEVGMKNGNEVVRRLIVTAHCEDFCI
MEDQKPRVSMGKFHLFWDEPKCPPFEF
FEKVQCRQKLEEMKWIRQKPPMTPFKF
FDNMQCGIPFTEFQMLRERVDGAKCKL
LGEWGLTPQWTKLDCFLRQFQVRNITF
LYDPGVGLPWKKLEYVMREVHWRGFPL
FTNVECKIQLDCFRFFLTRPECDEVRF
LNDARHDIREADFGFLNKRWRIPNVDF
FEDHGVGMKYESIQILKSEIRVRTIEI
LENMSLKPKDEEFPFFKTSHPAPNLKF
IESCPIKMKYETIQLLKFEFTMPYLKF
IQKVESDCRWTDLEWLREKIETGPFRF
LQKLEVNQNNPRIPYLDYNWPFNRLRL
IDGIKIDFNDPDISIFNPDFTFGRVDF
IEDSELQPKLQRINLLCYNIDIKDLKL
MDNYEMGLPGQELTVIRDKIYVSAIKF
FENCEHDVRDASFEYFTTNVGLTRMKC
FCSHEVKHPHHELYMIMSKVDCPEIRI
FREARWGCDENPLNCFNWRWNMKCLPL
FDDVEVPAEDEDLKYIRQSFEVHHFKM
LRKFDLSMPQGDMKYFAGKIEWEKIKI
LGSCEIEIGAEELGAFTASCEINRIKV
LEKIEWAINNEDWKFFRRKMHCCGMRF
LDRASIACKEKRLDFLKWSVEFDCLKM
LDKATASPRYDRFKFMHTDWTVSTFKF
LRESSANLDENTLRYLVHSMPIDELSF
INDFKLEIDGADLTWLSPELRCNNIDI
IPELKTKFTYSRFQIFPKDPRCKHCEL
LTDMKVRNDDDRFRRVFPTWHMDEIEW
LCKVKIDHSMHKYEWFCYEMKKRGLEM
FCNWKLQAHCQKIKVLCTEFTPERMDF
FHDYKINLDFNGIEMFCYNAKATSIEF
MQECTIGLKPNKFKFCFRECKVEYFEC
FKEWKWKMQAQRCNALDKEARFSNLDW
LSKTKLKANHCRLRLMWSDIRWDTLEV
FSDLKWSMRVDCFRWVCAGLDIEPVDI
IPNIEQNLGPSKIQFLWGNLRMDKFQL
ISDCSINWEDGDLTFIPNKVRINQLEF
FDEAQVRWRIKGVNCMHRTLEARCMKW
LDKVEVATNDTDFECLRMKIEARRWRW
FDRAELEWTSQPLEMLNDQWEFTRMKF
FNTMDFKLGDQNVPILQEKHEIGEFKL
WNKFDLEPKCQPITYICEPCEAERVRF
VTEWKMDFNDTQVSWIRRKMKIDPFDL
LRTARIPLTCEEIKFFNPHCGIDMLEI
FDNANFQCKATPFRFLRYHMDHEAMKL
LRKPGMSRDDEDIRNFRDRCKWEHMGL
FQDPRMTCEHNEFSCLHPDPKMDQIEF
FERYQMRKRHEEVKYIRGNANFEQFEI
LPEWRFNHNMQKLGILCKDYTVDRLEL
LEKRKMDLACAEFAMFHIKMHVEHLEF
FAKSKYEIDQPGFGFFVYEMNTPRFDF
FDQPDIQARQKDLEVFRHEAACKPIKF
FVDAGLKCNCQSFCCFCKNLRVGEVEL
FNKCKVEHNRHKCDLIDNEGSCNGIEF
LWTIKLGFPKNRIQYLDGQGKCKNCDF
LNGSKIEFSECNLQMLNSNITLSYIEI
FKDCSIGFQNTRFSMFDNEMKHRAIEM
IDDVDWKTGSQKFPSLYRELKTDSMDL
FHSGQADIEQRTLEYFWEEVKIPKIDF
IRDMQLRWNKSKFNMLNPQVGMRYFGI
LEKLEIENNVKEIELIHASMGVKKLQL
LSEKGFTLSFKRIDMVFSDLRFRQITF
LKPIKCNIEKQKFDFLDWEHAMRAVEF
LEDYSVQCRGHDLTCLRDKCHTKQLGF
FKKHEFGLDLNDLDLIWQHFSWKSLKF
LRDIRFHAEKPDLNVLEDRWGMAAFDV
FGKFKVKMGAWKFHMFIYEFKYDYFDV
LPKINCQWGDPHFHRFRDEVNMNDFKV
VRRQTISFEHYKFPMLEDEQSHPAMGI
FNKVTVRLKNANIKIFQEKIGWEDFHL
IDKPPVKEHNEYMKPFHEKAGPEEFGF
LLGQDRKFAFETFRLFLSQAEYDEFHF
LDRFELTLGSYNIEFFHDELDSDAFRF
FRGISWGVPHKPLEFVCGNLGLRTIGF
LKEINIDCESSNLQWFDDKMNAPEIQI
FNQMKLKFSQKGLEILDGQIKFSIVDI
FKEFRIDWSYPNMKLFEKKIHWEPLTL
FHRKKMNAESEGLSLLMYKLKCDGLDF
LRKQGFEYDARDIEWFRKSVALKRFPL
LHRVTIDRGENEMGWFYEKFNWQKCNF
LQKCEIPFGCQDFDFMHDKYDVNVFHW
FQKHELTVTGSKWDCFTEDPHLACISW
IKKAKWNWGEDRFSKIEPDCTASEFEL
MRDWEFHFDWRRIDWLYKDCKVRSFKL
LEDYNIDWKADKLNHLMTDINYGHMNL
LNNYKIPISGKSIKCLHQTITLECISF
LRDVKQKTNMPCLEHFMHPVRMKDMQF
LGECKLPPTEPRLNHIDKELDMNGIEL
LEKGELDAKDTKVSFLHSECEYRGIKL
LNKMEAPVGGPDWEMLDTSPDDRWIKW
LRNIECDVQGGSLEFMDDNIDTRKIKF
CEETTIPCKDADMDMFKRRVEPKMLKL
LDRLSITLSARRFEIFWRDWDFRTFSL
FKEMGVSNDVRRIDLLEREFTIKPMSF
LHRVDQEHSQRPLEILMDSCEVKKLYF
FHSRDFNVQDKDIEVMHGRVDCNDFRF
LQESTVDTKWEEFKWLRAKHRCDRFEF
LKNFKPSINNQRFPLLGHPHKIHQLEF
IDRIRVDVDKDRIRLMDEDVDQDQFDV
FGDIKITITTKHFDFFFQQVRHNPFDF
FDETGWACRDQDVETLRRALDVKAIHI
VSKWAIQATNGELKYLNEKLGVEEWSL
LSRISMPLPISDLKLITDDAKCNQLEF
FRQQKIDRNHNRIRMFHRDIKYDKVDF
LPELKAKYEDHAFTYLYRSVKAGELEI
IQKLRIGCKCSRLPCICKDANMTWFRI
LPKAKVCVQKEKLNMIWEDFHIPHLNL
LQEIKLECPPEPMKCFPIGIKANCVDI
MRDPGMKWPFESFHRFWKSMNPEEWGL
IRDQRLPAEPKSLELFANGMKSKTFDM
FVEHQFSEAEHKIERIMNDGEVKDFGF
LDKMDTPRKEGSWRWIRENAEFESIRW
VKKKEVKATEQHFNKLDDRYDVSEIRF
LKDFKCKMKTKNLDLIHRKMPGKDCTF
LTKSDIDMKETDLGFFRQRMDLSTCRF
IDKYDCAPKMDEMNVLDDKMTCHGIRF
FEEWQATQPDSRLPYLHKEVSPAQFSI
FEQWDCRVRWHDLHLLREKCPCDPLSM
FKDAKVRITIAEFDMMWKSCRHKVFDM
CGDCPLECNYKGLEYIMRDGDLKKIRF
IDENKLDAKHEQLKIFNYKLTIEGIEL
WDKREMGRSAGELRFMVNKLEIEYFKY
FEDHQQTYSEPEIKWLKGKQEVDPIRM
LRKQQCKCEGEDFKVLDEHMGEEHVSF
FRKVKLNFDHDKFYCFYYNQKMPTLQL
LRKWGHDAPRKQLDLLDSDLSEKRWTF
VRNANCRVPHTRCKVLEKEAKCQNVEI
FKPIRAGIDSKRFNFIDFSCKMKNLDI
INDTSIELPHKRFGVLHHDIRLWRIDF
LKEWTGNTEFKRVDVFDRDIRWRHLTI
FEENDCGHKPKDIDWFDTECEGRGFKL
LAKQEINFKMGEIHFFAPRCEVRPIRL
FESPGQPYSDDDCRYFKEHCECDNVKM
LDTAEWQMKGADFRLWYERVSLETIKL
FEKYDMPPRFDFLQVFYTQVDLKWFKI
LQRIDLKITTSTLSIFPDDMEFDTFKM
LRQPELKVEEKDFDCFHPTMQVHEIKY
VDEVDAGLGSREFACIVKKMEKAAIKF
ICRVDVRLDYSDITIFCHRLDLNFIKI
IDRMGITVRHDEVRILGEKVSKDAMHF
LKQFRYPHDEMTLKMFYDQLKIGWFDF
IKDFGFHCETKEWSFLQGKCRPGWFTV
LRDVKFDVQQPDMKFLKRNCHMEHIDI
LEDCEFDFRDTDLQVFRCDCQVPPIGI
IERADFKIKPHDCDMIREDLEPPEMKI
IDDMDLQCTQHEVQLLKKRVKVDPFRI
LMEINLEFSTPTLTIIFPKARLEKLQL
LYEMKLNVKCNGFQCLCRHFNAKEVDF
FGRVDWSWTPEYVRCLSETLGIQCLKI
LHEYQMKCKPKAIDNFLRKMQCKNLQF
LHRWNCNINIRKFEAFWHDNRHKKFNL
ISKLRFDIDGREISVFPSKLRLKALEF
LDQCQAKIRGEELRMFHHQLELRNLKF
FEEYDMDHKEDNVDLIKHDAELTDMKI
FDDMNSNAKSAKLRVLNKDHKVTALQL
LDKWDFDVQSETVKMISDEIDFGDLRI
VDKVAVDWRIWHIPFLHDDKNLAKLSF
IDEHECNFRDNEVELLKTKLDMYDLRW
FEECDFKMHYHEFGFIRWKYDVNQIRW
FMPWRMDMATDELKCLWCPIKQEQFEL
LDPRDLKMQVTKINYIWGDAEANEFKI
LEKPNWNKNEDDIKELRGNAGMTNLKM
FDSFSMGMNCEYLKCFCDNLQVEHVGF
VQKFKFQCNQSNFKFIYQEVRLDPVEF
FKDLHMGMGKREFELLESHVPLQTLTF
FGECRSHLKNKKFGMLNKDLRGRCIEL
IPNCEFGASIQNIGYLYGTLELRPFKL
LSESNFEIGYHGFELFNRQGNIRRMDL
FKKSSFDVSQKEFKFMHDKWKIDRINI
FRDANVTDDFRDFDMMIHNMNFRDLGF
LKSEKFTIENTNFPILETQWNQSHMDF
IHQCKFAVSKSKLEFFDEDVAWSTFEL
LRQARMSWDQEELNMFENSDKVEQFDV
IWDFRLAIAFDHWNVLCQEGKMDVLDI
LCKMKFQAGYNDFNLLWESARYPCLEL
VRDTRLECEPNSLNCFWKNIKCKPCEL
IKDCRMRIDPRELDYFEYDFNCPELDF
LPQAKVRRPRAKFHRLMPNTRVADLDF
LRDVEVDIEGKNFQYLETKYQVSSLNL
LEKLHMHWKENEFQVLRISCEFVQFRI
FEKREVSLKATEMTFVYTKIERADFKF
FREAESPHQAGDLSMFSRRVEHKYMKI
FDKWDMDAKEEGIKFMAYPMPFDNLQF
INEQDLKLSHPRFPYIYKDMAGDEVQL
FTEMTRKFTVGKFDYLVRKLSCKDFSF
FKEVSWKSENTTWERFDKDPTHRDCSI
FGKMGVDLSQRRFELFDENFHAQQIDF
FCEVNVSCGLNRIEVFIRKCRKKTFDL
CTDCKMSVKATRMPFLQRDCNLRMFGC
FTDLHMGPERERWRLLEPDWQHDTLDL
LDKWDQSEKIPNLKPICDKVEPEQFKL
IEKLHRGMREKDLNVLRNKMYANPVHI
LDDWDVQVKAYDWQILHKSFDIRKLKI
FQEIEEPRKEHEFGFLRRKVDATKIKV
LNEVDMDDEDKEFNYFYNSLEWDHFHI
LNKMDVRPTPDRVKFFRDDVSAGMFSI
LAKARCNCASEKLKILGNQFSLPEVEF
LHDYHIKMPPTWIKWLPHPMKLQGVDF
FKEQSPDGEKSKIAWLERPMKMSNFEF
LSEIGWQLQHDKFSFIHKQQKCQPMDL
LKEQKAEWEGREIEWFAPKCKIQHMEL
LRGVKLNLESSTFEYIDGKANFKHWEV
LRNNKPRAERTNLGHLDGEVAIPELDL
FEDLGYDWRFKDVDMLYKQLHVKNFQL
LNDADIGQGCKDWEYFNSKVSFKHMKV
FDKHDWDSRHKNFECLRNRWNMSNLKM
CADIKCEMQENYVDIIHKNLNANKMDF
MRDVSITFDTESMGILDYRMRCSALDL
LGEASLRDHDQKFERLARKMTMPELRF
LWEIKVPVKNNQMNWLNREIKCECMDI
IDDAKFAYKYDNISIFRKDMGVKWMGM
IEDVKYEARNADWPWFSKRHRVQGFEL
IRKCKKAFETQPLNFVYDHCKIQSYDC
WHKARFECDCQDFRCFLAKADHECVSL
LEKVHMKLRDTELNVLKDKPTMGELHW
LQEWNAKSNEAELPLLKDKYECPNWKI
IRNVDCDHKGRQVDHLYNSVEAKNIKF
FGEHELQTSQNEFGLLPKKPDIRGFRW
LHNMEVTPEPDDFALLSEKFDPKVLKI
IIDSSFRLTWDDFKFFWSKMNVDLLDF
IYKFKCKYAAHTLKMLMQQVKAENFEF
MDEIEAGMKMRTIECIHNSMYFRCFSF
FRDFTLGMSKRGFELLARDFSMKKFHF
FCDLPMDMQCDTVEFICGEIDCKNLYF
LSDCKEKFQYNKLEFLMHEMDQKDINL
IDDIHLPCRDKQLEIVYREMRLTQIEI
LKDARIAYQHRDFSLLAKKNKAPNLEL
MREWKWSMNTTTIDVFYRKFKCRNMEL
LCNIHLDMCCESFKMLCRSLDFQHIRF
FNKFGGHVADMEFSLLREKVEEPMVKL
LDKYPVPPKENDMRALKEKAESDAVKF
LNEVRLGFDFHEIDLFPHTFSLTTIDF
IHKFNGQFEIDKVRFIEEDVEQEPFTI
LEGWRVDLKENTIKLLTRDIHVDNIHM
LQDYENKIGDGDLNCLKSSMEYRDIKM
LGKIEFKAADESFHFLQDSIEENQFKL
IDECNINVRQGQFGYIRRNVPIGKLRW
LEELDYGAKSGKLRLLNNGVDVERFKM
LADIEVELSDTYFDYFYVPYQLRPLKM
LDGLDIPFKIGEMQILHHNMECQCLKF
FDEMGVKGRDDEIHAFRTNMSLEDVGL
LNKPDMEYKVKELDICMEKFAMRKCGM
FEKIDYDMRGDDIKLCVERCEMDEIKC
CQEHKYDCKDNMFAVLRRSMKLSRLEY
LNDVTFQFKWHRLDVFMREGDCKTIAL
LSQVTCRIGDDRWNYFRKDCQCKRCPF
LEEARYEGKTRDWECLRRKMDTHAINL
LCNVRIDDDWKPFERFWHSQKHRTLEL
LGNADMEHDQHDLDCLTWKIALRCISL
LDDVGAEIGNGDVEWLYDKVEVRKMRI
FSGLDLDIQPQGIDYLTYNISWRRMDF
LNDCKFNCYDKEIPILRGRIPFRTMNL
LTEVNVDPKGNDFKFIKRRFASEKLKL
LDNCECGARDGKLHALRPDCEADAWKM
IKQHSMGQDRKDIEILESTMSAKAIKF
LEDHKFNWKGDEFRIFKCKMESDQLQM
LIEMDFDLTDKTCEVCMKNCEPKNWRC
IGDLKASMQFSRFEILDPEFKMNMIEF
LTDPSVNDSCNSFQLMMRDAKFSGLEW
LNSVKISFNAKGLEWIGYGPRGKPLDI
IKNASMEIARHDLELLYAGCKPRRWEI
FSSIPLKWEHDRLGLLEEECNAREVTL
FDSARAHMRPSGFSYLYCGLKMDIFEF
LRNKNVRIQTKKMPFFDQEITFTMINF
MQKCSCKIDGDDFRLIQNKLAVESINF
LCRERMQHERGRFGDLIDDIQMCKLEI
LGKTKLQTGTSSFRVIGNSTKYQTFEL
LDDVNRDVRGEEINVLHRKLASESFNL
LRKSPFDNENKQFEYLMDHLKLKRLNL
LPDWKIPFSGRKFSLLYDEPKMEQLEI
FKKCRIACEMESLKWIMVSCRCNPFDV
IKKVRIDVENNNLDVIEDSQRCRGISI
IKELRCGMENKHFKMLNSGCKIGPLEV
FGSPKCEHRKHGIRWFGTGLKIDRMEM
LDKIDGRSKRQELKYFFNSFQCEDFKF
CHDCRCNWSHRQMKYCWNKLRCEPCDI
FENMNMEMQCDPIKCFCCRMEFEYMDF
LKRMGVSLDCEGFHCFYDSLDLECINM
LQDCQCKFKDGNFTQLHTEVEMTEIKF
LPKTDSKVPKNSFKWINERMEVQELRF
FHEAECKQQDAGLTNLHIRLDIPDFRI
LPDMDPRWGQHEMHMLRGKCDIKEIKL
FQQTEMGLGIRCFEVFYRPHEHRGMKI
LESFDVDAPQSTIDLIRDDCTVPRWKF
LDEANIPWATKELEMIYRQWTLVQLDL
LDKFKVDCRIADFSLLHQKPGLNYVDF
LRKCDMPIEPQQIRCLTDDWDHDAFRF
IVDCECEMPPEEVQWLASKCNIPYVKC
IDEFEPSWTQKQCDACFKKCSCRNLKV
LDKEDKQLKGGDMNIFRESVQAQGIRI
FENMDMDIKYKRLKMFQSDMDWTHCRL
IWDLEIAIQGGTLEWLMTKYEVKGFHL
IEEVEGSQHPAGIDDLLRPMDCKKCKF
INDVEARPPMADFSLLKSRLDVSGFRL
IDDCKFRMRSSKVSRIWRESSAHDMEI
MRDTDWKVDGNKYDVIDKEVRIKSLPI
LGDIQAKNGNNRFSWLWRDVNLSKFKL
FQECGCPIAHRQLEHLWRDCGGRDFTF
LEKGNVRRKEDQFRWLKLGHDLDDLRL
IRKPGAPHDDDRIRCFETDLPYDCMEL
FSKGKMNFQMEGLRLIAKQWKSDWIDF
LREVKGEGERPSMSYFHKNGRSTRLDF
FTETSHPMPCRRLECFENQFKHRCWEL
FRDFKMGMAQGEFGFFQRTCHMGGLEL
LKDVKISPDNERLRHFYRDIHCDKFEF
IDKFSLSRRETRFKWMYEDCSFDDFQI
FSTPNCGVGITTFRAMLKDARLETWEW
FDKMKRHWNQNRLSIFGEDLHATPFEI
IRDSRWPIDHKRFSFMWHEMRCGGCDC
LKECQFRAKPSKVGWIWKEFRMGDMEF
FHEADAELENDDIQILRNRCGFQDIPL
IEDGTFEIKHGSIGLLRHDCELPSMHI
LEENEMGCETDKLDCLGCQFDFQCFKI
LVDVEASLSPTDLTHLWTKCELQDLKI
LTEVNLQVKMEYIKCFWRNITIEPMDF
LHEMEVNFSQYHFRILTKNHDCRTLKI
IENAELACSPKSIDYFRGGINMKKFKI
FGEQEEGCGGSDLEWFERTIEARPFKM
FDQREFGLRVKGWEFFGENVDVRILKL
LDDAEFNNNPETMEWFKWGFELKELKM
FTRPPLQAGSNELKFVLDRCRFEYLDL
FKKMRTSFQTDRFGLIDQQSKFEALDF
LKDQRASWEHCTLQCMYKDVRKGHFEV
LADCRMPMGPADLKLLTRRIGEDYFTI
MKDPNFTFELGNIDLLEKQMSVRMITL
LSEIHYKTRPRRFEVLYKDMDHQPLTL
LSKVQFKTECTAFDAFCHSMETSDIKF
FDDWTLKYGLNVFKWFYCSCRIEEMEL
IKEMDIPLEMDDIKCIDHKLTGECCDF
LKSWGVRKQHTELPRLFGKWDASEFKF
LQRVKQAKKHENLRWFSDDMNLEAIDL
LPNIELNFDCRDVEMFHHDLDPKGIRF
IEEPPLSCREEEVRYLHYKVPFTTFGL
INKGEYEVCSRDVDYFHDHLEFRKMKV
FNKWEMEIDDGGIGWIYEDVAVTDLSL
WDDVKFDCKESTFTLLKNKVHIPRLNL
FTEADMSCPKRKCDWLMRECRFYNLDI
LPDTSMKFGSHKIELFHQEFTIKEIQF
MPDYRWEIGSYKFNCLSREMKPTPVEI
ISNAHWTMNERRFEWFYTEVQINGMEL
IHEWNCASHKEKFEYLEKDFKAKMCDF
LTECTFTITGRKFELFHRDLGFREVPF
FHDWHMEQPMTKLDMFGKELPIKKVQL
FMSHRMDYGARRIDLVFSDIKMPRFDI
IASAKMDCTGEEIKCIKSRARFEWMEW
LSKTRMTWTYEILRMLLEGGKMDALDM
FRKAQFKLGGETIRLIHERVELDNMNL
FKQNKVKCSWAKLPFLDDNCKPDYVEF
IGKVKWGIDSSRMNYLDQDFKFQGIGI
LQEFKCDCTYNTIPCFYSGMNVQCIDF
LRRIPNDFSQKPMEWFWEELKYKRLDL
LNNLKMEMNSRSCDIFGKDCRCEKFPI
IDESEVPMEHNPIDYIHNEFDISQFKI
LDKFELRAKTDWLGILHEDMRVDELQM
FHNFKFKFNEEPLRFLYFEIDFEEMEF
MDDYKCNFKMERVKVLYNEMPASVCQY
FHEMRFGCGDDQMSILHRQNKIAGLDL
LRDVKSTMERPQMRCLDSKVNVDSIDI
FNEVKLQIERQELTMLDQNYDCGAIEI
FVEWKCAFGFNHLDFLYKDFQVQALEV
LKEMTASYEAQSFEHFYHNCRAPNLDF
IHRWRGQWHSDDVRLLHDRLAVELFSI
IGKWKMGVGYKDVSLISERVEFDVFNF
LSNMEMEFQTKEVDCLTNKVKLKPCKI
LDNAPRDIKIKDIERFHQKIEQKNFKM
LEKYDLDINTEDLKQLQPRWELNNFRL
FGKCKVSQPYPDFEFLRERWDVRTLTL
FNDWRNEIPEKDIEFFRSKTEIRRFNI
FCKCDYEPSSEECRWICDKFQCDKINM
FDSSQHDAQDDDLRMFKSNVKWDTLNL
VWKVGMHLGIDEFKIVFDRPDFEDFHL
FGRQQFTMEREEMRCFWERIAWEEFGF
LHKWEFKVPEQYLRIIREKVGYEQVGL
FWKLKTQLQKQKFTIFEDELKMPRLDC
LRKGGPKFPNPNVRVFDDKAKLEHFGI
LEDEDCKVKDKDLKFLHRKLDTEEFQW
MREWQWNLEKDSFSILDRPWRVECFEL
LNKCKMPLTLTRLRLLYQEKKWETLDF
FHDLQFTFDMRKCELIHKEMKDRQINL
CSEIELKCPCDKFKHFYREVQISDIQL
LAQSQLRYKEEHFKRIYTDMDVEEVDL
IKEARIKADSGNINILCKKLNMQDLTL
ICKAKVKIQPEPLQALCWTCRVNGIEI
LYEVNCENEGQHIHRLWREIKFGDFDL
FQEGRIQIDCESFQILCHDYKADSLDI
FCKFGFEWSHWNFKEFFENFKTDKFDL
FEEISISHNRNDFKLLNRRFNKEPIDF
LDDMEYQAKEDGLRVFCRNFKYDCVEF
VEDVDLGWRDEQISCINRESELRGLKL
FNSRKMGCPWGRWDCIDKDFRPKFIEF
IGDVKQSFGHPRLHFWYREARIDTLEL
LGKIKPSCDGQHLKIIEQNWEFEALSL
FRNAPWRYQGKGFDFLWKDLKYKQFEF
IERTNVEVNENRLDWLRYELHYHKFDF
IDRVGIPVRNEDIKFFRENVYCDIWRL
FRKLKVNCDPRDLTIMYERLNFNKFNV
IDDKGFGMRPREFDCLKKHMDWNAFTF
IEDCKLKTKEHTIDRLRKSMPCQDVEV
LCDWTIKMGWRRIDMLENDWTCTPINM
LKDWRVPKSVSGVDTLVSNIKCQQLDF
IQDCRAKFEENDLRYIRKNIQYQGLNL
LTNCKIKKHDQKFRLLSRTMKQDDMEF
LDRCKIQLTCQKFHLIHEDSNMAYVEF
IMNIKCGLKEERWKLLYKDCNQDVFEI
FTKFSMRMQKDRMTYLDDGFKMQDWQL
ITQPRLSLPCTSFTCLSDNMKKEHIEI
FGDIKLPISCAYIKIMCKPVGLERLDI
FDRHRASCKGERFSIFQHEPSCKCLEW
LWKLNHSIPHEDFRILLDKEGAEKFGL
LQNGQVRFEESDISWFREKWEWGHLSI
LSECELKIRSRGFKFLNRHCDASYIRF
FKTWEINMDKHKCDFFEDECPPSTMNL
LRKGDNGFEWGDFPIWFEKMDQAPFRL
LTKVDVNWNITTFSLFTEKMDIQWFKV
LARVHFNVKLAEFSLMLDKMDKTPFRF
LRDMKATMNNEELDWLYKKCKAATIQF
FSKIRVNCNEEKCKWIRPQCKFEAFDF
FGKWQPNLSGDRCKVLGEEIDCDYFPI
IDNASVPMGNPDMQMLHTDMKFNHLDI
LEGMDLSMKHKSVNMIHWRLDMQCIRM
FDGKPVKRGQEEMRMIRPKCKMDDLKL
FEKIQWRIKVENWNWFFYQPEQSDFKF
FPRCDPNCDKKTIGLLYERLDPGPWRI
LEELEFSAKGREFTPFRQKVDMHSLKC
LDNVQIQVSNSDVHCLHDKYEYKDFKM
LEGCSLDMRATEVDVFHCQCDINRVRF
IDKPEIDMHPKRMDEFNDDCEFKRFRL
LTGVACNWPRRKIEYIDGSLEWKGFHV
IRKCRMTVSTDNMKFFDDKFRIQKFDM
LRKMSTRITKDNIKVIEQQVGWKCISL
FQDYRPGHPREEFKEFARSWRMQSLDL
VEDFEWEMPCNELECFYRKIGIDSCHI
LQDAGWDAGNDQLEHIYKDLPIKEVGI
LKSNKLNLSSDNLTCLYQNFRVQHLDL
FADKKAEISRKAMGYLVRNWRMTKMDW
FKNCSYDMDKRKLDFLDNSIRLSPVDI
LKEPKHTINHKTLEMVDHGWKAKHFEL
LKKVKVNIDGNALRCFFPKWKLQCIQL
FDEMKYELRYKQINILKREWSVEAFDL
LKKINVELSCAELDLFWEKWPTKSVSL
FKKWEVTWEPGQLCWLYASIEICGIKL
LCKVDVNRSMTHLQFLWNDFDAKDVRF
IETAKVQVGSDRFNWIRGELDLNELNI
LSNARMPLNKDKLRCLDNECKVSCIPW
INEFRLQQGRKRLPFFDRELSYTCFNL
IKDMKFNVEPGEFDFLHKRAGIRDMQI
FKQAKQSHEKDKLELFYNEVRDKYMDF
IRKSKAQFENEKLGCFWEEASPGNISI
LSSVKMPKQWDTLKYLIDSIQEDNLEF
FCRNQWPVNCDNVRCFCDNGRIESLDI
LYDVRVRFQCGYIDWIFGELHVNDIEI
LGEVKMEMSMPKIRFLFKEHKYETMEL
MRDHQFPMSHKRLEWFERSFKGASLDF
LEKLDLNVPVQGWGMLRESLEMGAMKW
ISKQEPSLDCADVDCLTDRVELKHFRY
LHKHDWEMNRRDLEPLYERIDMQPFRM
LEKVECGPNVDNWPVLREDIDTNGFKL
LDKVEFRAKHKEFDVLHWKLCLHNFKV
ISEVQFGAKSKRFDRLLWDIELRDFRI
LQESAWKSEPDEFKWLWKRMGVREIAF
FDEVSVHMASREMEIMRRRWDLKGLNL
LEDIKITISCHHVHWFMKDIHVDPLDL
IHDFKITKEGNDFRDLHRKMHYERIDF
LKDPDSKAEQGPFPFMYKNFHMTEIHM
IDERDFKMTPKQLQHLRKEVELTGIKL
LGKHDIDPNAQRLRCLVDDMSLPKIRF
LNKAHFGCPEGEFHCFTDNLELRNIRL
LPKEDRTAGEKDFKLVREKHEMQHLKF
VKESEVKHDEGRIEHFEREVEFRYIKI
MTDADAKWKHDRWTLLHREPQMRYFKL
FREFQMTAEARWFDLMPRKCNLNALEL
LKDCAVAVKRKEFEVFERNAKMKSFDM
LKDLNFKWEENRIEILETEVCPRECCL
VGDVEVKLDTEGCKLLKRKLKCGDCKV
IEEIRNKMKHGTFKMMMRDLDIEEWNF
ISEINFNAKTGHIGMLYREAKIPWLTL
FVSCKSRCPPAKIDWFLKEKRAKPMDL
LDDQQLEEKEKWLEYIHRQVGYHRIKF
LKQVKLECTFGEFGIMHGKIKFGKFNF
FEKHGCKWKDGELKWFKNRLGWHYFKF
IKKMDITVNAPELQLIIKKMDLGKLKF
LKKQDVKEEGEPFQTFGETNEMPDMKF
LCKVNYNDCHGKLGHLCEQLEFKELQL
IDKTPLQKKSEYLKYLRETCQLNRFHW
LKKADYTMDQTGFGMLTQDIKMDNIEI
ISEVRPQATVKKWDIMAKQVKCRRVEL
FSKIKWNLQIRKFGCLYYEYRWAKIEF
IEECTVELDFHRIEFLYRDVECQTCNL
MEDGTIKLRQDRCRLFDSDCQVEEISF
FKEFECRWGTNPVNLLEKQLKIGMCEV
LTEPKYNIKSNNVNFVNRSCKLTPMEW
LTEPSVNFGVDCIKYVCGRFKIEKLDM
LWELKPHDPQKTVERIIRSLTIRELEL
LDEIKIQYKTQEFPWIRKKCGVGKLHL
FKKPDVRWDIKDLEFLRDRCGLRDFSL
IKDSEAGTETQNIEPLWHSAGVKSLKL
LENWDWNEKCIQLTCLCDNMEFDNMKF
FLDFEMRWAHKKWQRFWGNFEMKEFRV
LCSIDAGIGVDDFNFMIDNWEIHSFKF
LDDQAMEYPSEDIKMIHTRLALEWLNL
FDDQEHDCRPQNLNIFQKKFNYRHIRL
LESWQAEFKAPKLPLIYDDWDLTWFKV
IEKTEINLRRNQFKIFNDRASCQDFKF
FKKSDAEIGNNELDFLWESLDFGSFRI
LDKLDIGFKGPNMPFLHGKVELAILRL
LDKFDLDVSVTHLNLLREKVKRPHLKL
LDKPRMEKHAEEVKYLNTKLEWDWLSL
FHGAEMQVPHDDLKLLQPKPNAEQIRV
LDKFEWKISMDKLKLLSPDIPWNAFSM
VDDFDLRIRFGRFTFIHTQCHVEFFHL
IPNGGVKTSYGKFGKFYTEMQMKQFKL
LNPVEWECDKNNLEVLHCRCEFRVLHV
FRDFKVRMDYKRFEFVDPTVSMKCIHL
LREVQYKADGKSLEWFTSDFQWNEIPF
VDEWEFKVRQQNVGILTRKLGVDCIPL
IDEQSGELRNTNLAWLYKDLQIVRFEL
LRGNQLNFDRNEMECFERKFDWSCFRF
LRKIKARHDKHKFKWLDKPWRRKEWDF
FCKFRWKMNHNPLKYFCDPINCEPFDM
FCKMSPDRPTRQFTEVCETMEVSKVRI
FREMRWEMEWGDLNFVLNRVSTPWIDL
FMDMSVQAQCETLRWVVKNSKLARVDF
LKDFRIPIENRSISWLPTNPKARRIEF
LKEANVRISRTSFKALFKELKYDPFDF
MRNVKLSCSSDKLDCLEDDVYVKSIEI
FRDDKVGCDPCKMDCLEEQCKWRGFEV
VREINIPIGHRSLDMFDKDIKIPGVSM
FRDMRVDLHSTKMGCFEREPRGPCWDW
FERTSMTSRISRLKVMHEEAPVDDFGI
LEKGEINLRQERIKFIFEGIEFADLKI
FKRYEINMESRMLEFVVEPIELGYIKI
CKDWDCNQNRPKLECFDKNQNVRSVRL
LDEAKFGFPNSNLEHLDRNVEGRGFEL
FHDGKMQVDMKSMQLLHKTCNMGALDM
LPRCGLDLDQTNFTLMFDEVKAGKLNL
LCELSPEITMKSLDLFCRREKIKKFSL
LKSMAAPVPGRKIDYLWSELPGKQLNF
IYDHSCKFRRGKFERIWNDHNFKDMSF
LSEWKMDYPNKKFEFIEKNFDYRSLRM
LDPGQIDTSPTHIEFFHQDFEIRKFNL
LTKCRFQIKWEDLRVMMEKMDVQKIRW
LKPQRIKMESEELKILECKKHVEEVPC
MSRYQLQFAPHEMRLLREKVDQENIKV
FKGCGVGMNHDSFKCFDGHMKMECLPI
FFKIELKVNTEPWPYFMEDWEAKELRL
ITGEELEPANHEIDMLCDKLEEKRLRF
FKDGDSDIDEHECDLLRRKCPCDTLSC
IGKHNHRVGCENLRILPSQFKLDWINL
LEKMPTDSKGEYLKILWEQFPPDRMHF
LNKYDKDFAYSEVEMLRDKVHLKKWHI
LNNIDANFTPRALDMLFDNVECNRFRL
LDKGDVKEDDESLKYVRDTMAVTDFKV
FHDYDLPCSNTNLECLYIQVDERWFKL
LENWECQFKGNWLHVIRHGCEVNHVKF
LAKYRIRGKIEHVKMLVKDMRMEALDW
FSKIGMKCQPDKMKMISASVQIEELGI
LGHCDIAVPPKDIELLSANCEWKCFSL
ISECPVAFKIRDFEFFQTRFERKVLKM
LHDADWKMHDQRLDFLDGQVNLPPLEL
FHELGYSWGISRLELVVKEFRWKTIEI
VDDCHLKVGLRKITFLFREVRLSFLEF
LNENEVGGSHQKFNLLYRKNEHKNFKL
LRKVNARVNGDNWKFLSVKCRIEDMTF
MPKTKMEFSQDQFKCFNEKCRMEGLNI
FDNIQWGIGESDLTMFRENRNVPAIRL
LAKFRCNCSMEKFKWISDQMKPEDLDL
FKKLSIECDGQEISIVYEKFEYKSIGF
VNDCNFPVQGPSLDWLHKKVDYKGMKL
FQDYQPNHHDREFQQFRKKVGMRKFKL
LREVKCKREKECIKNLDKQMRASQFDL
CHEPRCDTDPDKLNFLMRESSCSRCEL
FHEGKMWWHKHNVHWLDRDVDVEPLEI
LQDIKCNLPTEKIKCFEKNIKYNTIEI
FRDPHAAFEPSTLDCFDKHWKVHSIEF
LREQKDGCTEPKFPCLSRQIKCDRFEL
FGNVDVSESMRPIDYMCKPWQVAKFKL
FSEPSIPCSERRIECFFKNAPVRCINF
LGTIKFDITDADWEMLSHRCRWKKLEI
LRGLKVEVDSEYLRILWPSGKQEALEL
LQPHSMGVKEDQFRVLIYNTKMEGFEI
LNRITYHMDSRDFECLHERFDISWLPL
FEKFDLNLKCKYFHMFRQGLQMGCIKL
LHRVEMGCGMHECNFLHERCESSMFKM
FKKCSYPLERNQLRYLDEGINYTDLGL
LKNCQCNWTPKRLEYFEDPMNFKDLEC
LRTRSTDADAKKVEIMYEDCRYSKFDL
IRKFEIGVEYKTMNLIEESTNCNVCKF
LDQRQAPLKCTDIKLISPSLEDDGLKM
VDRMEMPFDKGEIDVLKDKMTGSALHF
FHRMRLGNPTEELKWIYESLQIETLPL
LSHASMPVNQENLRMLTHKVACERCGL
LKEAKISCRSVDIPIFTKRFKSANFDL
LDRVECDPKNSDLQILRQEISRKKVKM
LDNVDWDITDKEMEILKGPWNQKKFKV
LENMSIRYKNEKFHLINQDMAHQYLKF
LHKNDGPVNDENFSCFHDKMEWNWFKF
ITKCNYTIRHDKLRYCEEEIHWEGFDC
FPDLRFNLTFQAWKMFWKDWKMEYWEV
IADVNFKQANVKFNRFWRDMRTADLDI
LDKCNWKMQYENIRCLGSEWRKDEFDC
FDDLTVDYDRDEVRWLHRRAGYDRVPL
MHECQIRAPKSEMRGLYRKFKPDYINI
IWKVTMRGNHERFKYLCEEMSAKYFSL
LDDIKVPYHSEKLRALEKDIDVDDIPL
FENASFNIKFNRINMFLTDASMKFFGL
IDKPKPECKYDDFDFFRDDFDGTRFDF
LTKYPVELNQDDFHMLRDKRDHTKWNF
FREGHLDADPKPVECFWKGARQKRLNV
FEQAEINMKYRTFEWVLTSIDWRYIRL
LRQIDYSLEGQDFNWLRNNMSFNKFTL
LEKPQCKGHKPDWKGFRDKYGPDDLTM
FRKLSWNKQKREMTYIYEKWSYPRVSI
FEDTGHTLKEHECHVLRNKVERRRIRI
LCNMDIQIDCRWLNFFCWRVEVNFLHL
FMDLQLKEEVGDFGIFCAEMELGEIRF
FPRVEAHFNMGWMKWLWEKVEWKNLKI
IDQLGIKCKHTNLHWFHGDCEMDTMSF
LHGYDVKKDWNQLNILPNNMEWQEFRF
FERADSEATTNEFNIFREKHQHPYFHF
LAQYSIQQACWELKCLSNKPRMECLDF
LDEMKNRVDESELAVLRWKRDVAGISL
LDEIKCPWKPDELNFLRQKIDAAMWGV
IVEVDLNLAFKHFDYFFREYRFKKLSI
FEEGDLPMSCKKFECVCSEFQTPGVPL
IDKGDHEPNSADLDELRGRYQCKRVRF
IEKVEAQAKGYGFEVLSDDCERKKIRM
FGKHDFSLHLDRFEYLWDECDHKKMNM
FKKMQRDMEKKKFGLMDDGCSNPVLEF
VQKWEVAPEWERLHWFEDNFDVAPLSF
LERLALAFRQEKVRFLLDEFGCQVLGM
LEKYNCQITYHKISWMYESLDFARIKI
ICKAPVESQNDCLRDFCEQLNNEKFAL
LRKQRPNTERQRMAIFEHDHKWEIMEM
FRNCRQDPSKHNLGWVYKSLKFPKMDF
LKKIDISLEHTNMRCFEYEVKGECWEL
VEKMTFPFKFADFRWLRQKAQMDNLHI
IGKGGMKTRVEKFKFLIEERNMDSFQL
LDKPKFAWDMDKLRYLYEGAKWDRIEI
FDENDWGCKIKQLDLLKKTLERTPFKV
FEGCDCECTQRMLEYLFGNLGFKKWKI
FGKWDMDAQPMKLEWVLDEFEMRRFRV
FNDYELGCDCKAFECLHRGYDIKHIRW
FREHDHHVDRRNLDILWKSVGNKDMRF
FDKVNLNCKYNKLSCFMEDCGVRPINL
FERIEIKQRMPRIPFIREDIGFSILKF
LQEMEMDLSTQDVGVFSKKCEGPDIKC
IRDATCKTARKRCDSLEGECDCYDLAF
IKEWRGKCDGSEIPVVWNKVDINEISL
FGNCDIPHTLKDFEWMAQGMSINPFSF
LKQHRVDAQFRRFEIFQKETKIHKVEL
ICDHKVENSSQGLEDLITSFKCKRMEF
FQNWKFRSGKEEWRTLQGKCKCADMEF
INRGKVQISNDHLRMFGDDPKMTMFEW
LQSVKMQLNKERLKIWDHGVHFSPLDF
FKQVKVPVEGDSLTFLYRSIKADWFQF
LTKINISYDPTRLEWIGQEMTVKQLNL
IEKPQYDSRDHEIHLIREDVGEAKFGV
LPHMQIRAGCSELKCLWDNIHFDALEF
LHSVRMRQSFEWLKMLASKVRVPEVEL
FNKIRIRCDRRNIRCITCKVKVPPIEF
FEEPNIEYQENEIPVLKKPCDLASVKL
FDNCNVPCRKRDVEWIHGKLDCDYLKF
LDDLENPFRASDINCLRPRAELDMFKF
FYRVEVQGTYKRVDYFRDNIECKQLRL
IHKIRIKPEKPNIGYLEEKPDVGTVDL
LRKMKMDMDNTDFSFLQYKASACNLSL
LKKVGCRMDWDDLTIFFETVEREDFNL
LDKEEINWRERDLDFIRHHVGQPHLRF
FDEAQIKFSTKDLEMFRTSYNFQEVHF
LDDLEITCDPREFELVVNRMEWREVKL
LRKLERELSSAKIPCFEDDVQCTRCRF
FHEWGFKWAPARFGRVFKDTECSEFKL
LTESQCDMKDADFKVLNRKVQCDHLKL
LEEMNVRIHPSSFKVFQKSCHMELFDL
LKEFGVTRTPKKFEKFYKDWNYKDLQM
FTECELKSNVNKFEVFYKEFQYKVCKM
LEGKHLRIGMGKINWFWKDMKVKDIEI
LYDLKCKCPRKKINLLERDFNPTQWGI
FPGMKVEYSKAEIGGLWWQMECGKLEF
FEKLNVQCKGNEFRHLWDRVSMGTIPL
MHDVECQTPMKHCDKLWRDIDAREVKY
VPDVSSKARHASVAHIWKNFDVHEVKI
FCKVQVAWEIEGFRFMCNGMDLDNFSF
LDEMNYTWSSSDCKYLNRNQRCEEFEM
FGDYEVKGNTKAFDRLAQQIPMKEIKF
IQDMDYKYTTRKFQMLANDFTMQELNL
LHDFRCKPEDECLTYIHHSLDVRDCDL
LTKSDCDCGQHELQFLKEKVSPGHMRL
LKKVGVTCAQADFSVLYEKGSFTKFTF
IQKADVHAPDHDLDHFNEDGDITQIRM
FDDSSFDVKEEDFKLFRTRMETTWLAI
LDSSDIRCKFDTFKMFFDAMTMQEFRL
VHETGMQAPRRDLDILSRKMAPNGFHL
LDKLKDEAPREDINLIRDNLRCKKCDL
IDKYKLEVDFTPFPLLHFDGNPEHIEI
LNNSRLGMDPQPLKLLHTEVRWDQFDF
FEDMNPDIQGESISFFEKDVRVNHLPL
FNKMEIEPQADDLGIVYERMKPSRFQL
FRDWQFDTQVNEFDLFWRQCEVTNFKL
LDRWDMNMTHDNFRAFHYKMEAQQLKL
LGEHQASWQHPDMGMLHKRISPGQLKL
INDCKFRVQMQQFRWLCRDMNMEDLDM
LREAGMGMEQDDVNVLEPKVQLNPIGI
LQNFKMEYQGSDWRMFYNKMKPQRWEF
LKENRYRWEAADFGVFYHQSQFATIDF
LEKSSLGMSMSELPMLTEKWDMNWMRF
FNSMDRQIDEKDFDLFRDPVEHKNYKI
FQKWKMQLKAQKFHFFGLEVGFKMFPL
LKKCPWQMNNKKCHQFDPECEAKNIRC
ICPMEANLKMKNFEYLFYNFQMRPLSF
LKDCQWELDMKQIEYIYANWRAPRCDF
LPDVSFQFGIAKLELLFRDFTCTTFSL
LGKMKWDWSDRKFHHFGVDFRCAKMEC
LARCAVENGWRPLESLFEDIRMQRLEI
LANQQMKCGRDTLRYIVNGFKEEPFEL
IRQCKIQASGGRFGYFDNDCKPQNFEL
IIKVQCEKQTGGLSEFFQKCRCSKCDL
LHKITVDWDRRQLEWFHGPMRKRKLRL
FKQASMEINCSKVGCFDQDAHVKCFDM
IESLEMEANDTDLQLLKDDLNITPIKL
LPKMEITYRAEPVSIFWWKWEMKHFRF
INKFDAPVRKTKFQFLEMEMDYKGIPL
IIKAQFRTTGERLKGLIDEMKPQDMEF
LRDFSWRIHPSKIKFLEGQCKCEDLAM
FDEHGWSWKDDEFYFFTKTMAMRAMCF
LEEENQRMKWEKFRFFARPMSFDGIDI
LPSLKMQRNYDAIKFLHDSISCEECDI
FKEFKFSHDYEDVEYLPRKVRMPYFDF
LKESKWKAELQIFNCLVKKCKWRSMDF
LNKMRWQATQHDLRVLGPKMNVDNLEF
ITDWKMSCDADQLSVIDREIQMHGFDI
LDDMTASVKHESFTFFDNNMQLGHIHL
IPKVEGQVGTNKFSIIHEEAKCTTFNF
FKDSGVTMNKPKFTYFDKDFTLPSLDI
LGDKRMNFSTAKFPILTYDTKVEGMDL
FHRVPYELPHERLRHFMWEVPIDDLSL
FEDLPMHRRESKLNYMYKTMAISDLTL
FTDINLKTETETFQRFIRQFKMNEFNL
FQEVKLTWRKHKLTMLDKDWKHDCYEL
LREVKCQVEFPELGVVYHQFTMPDFEF
FGDQDFEYEDSDFPYFHTRVEMSNLSF
LTEYKMDFSEQEMNYLKKDIRADTIDL
FDNIRFEFKDSDLDFLNTGLTAYHMEL
WEKLGKTCKCDDFKMLIERPKQEQFNL
LQRISWNVNCEHVRCFCWEAQFENLTL
FPDVNMDLNCRDLSCLWHKIEFENFHI
FPNMDVRLTAANFGFVWKKHNATTLKL
LHKSKIGYNNKEFKWIYERCSINCLDL
LNSCEINMDHSDLQFIAPKIDYRFLKL
IRSMHIQVDWNRLEWIYSEFRWKYIGF
LAEVGITENYDRIRHVINEYKGDDFNF
IQKREMKSKEACLKRLISGADWEEFRV
LDNCDLKITRQRFPMLDAEINLSAVNI
FKDRNIACEGKEVEIFHRKCGLNAFNI
IENVTAQMHPEKLRYFYYEWTIAKFGF
LYTTTVDVKDDEFNYLRTSVTIDSIDF
LGKFDVKAQRQDITIFYNNLSVNELRI
LGNMRLRPQCDKLSGFCHDLKATDLTF
FERVKMQFKTSDLGCFHENRNFGCLEW
LQKNDWECAQEEVKMLRCKCDPTYLKI
LEKHQAPVKQKDIDFINDKCESKAFKF
IDKRETKAKYGELAVLRTKIGMKRLKI
IQSWNMSFNLQQVDLLPGNIEMRSFKI
LDKIHIEENCSEFKYICGRMRVDRVNL
LDNDNMEAKDDTLRHIRCQPDGETLTC
LADGDFDVQPRDMDCLGCKMEFTRVRC
FQRLDMSMEKWDIEMLYEKVNNRHLKL
MDNMDMKWRGDSLTGLYDKLDACDMKI
LQQCGVRWNAAPFERLMNQMGRREINF
LNSPKFEIANKRFDILENEMPFDGFEI
LSKNDVRVPKQRIDFIEDNLNPKGIQL
LGKCDIGSSKKDFNFLNYNIEIPWLRF
LDDPKCKMKDQDLTFFRKNMKFDNMTF
LHEYKVEMQEQTFSQFWRTSKFPKFEL
LHRWKVRLRPSRIGMMWHDVKIGYLDM
LSKMKDKCSHEDYRCMHYNLKYDVLEF
IINCSLQFDRRDFDWLYSKTQINPFGL
IKKFEMAIDMGDWKCLYYRMRISCFKL
LEKMHVNSKKSKIGIFDQDVEWGKLEW
LQDISMELNRTTFPLIYRRFPFDKFDF
FWKFDFQMQCKTWEPLCQEPDMDQLRF
FTNLTLDRNMCDLEFLCEKIEFRMIRF
FEQSDMTLKNANMSLFRDPIQFGKFRL
IEDTDCDPDMDDVNCLYGKLETDSIKL
LTEWRTGVERAEFSWIDWKPKLNPIEL
LRRHRGPFEGYKFNCIYNQHKLACLEF
LADENVDMPRKDMEVWIDKCEFKKVRF
FDNYPMEFRDGELDWFKRNAPVMKFQF
FYKFEIQMRDHDCPWFRSRANCNAVKI
IFEYSCTLPCKELECLVKRMDIRQIKI
LREGKVSMTCTELGCCWKKIRVNPIEV
IDGPKVDWSEEYFDMLHGDLEWRGISF
FPDYQYTQKDNAMDKLAKECDARDLKI
FKKLQCDYDWADLPLLDSKGTWKKCKI
LENFQISVKMRELRFFITKYETDMFTL
FENSKMKIKQKDINFMRRRMTCEDFNF
LEKREMNIPENEIKFIRERCNFDLFRC
IQKFRMEAPCEDIRWIYYKINCNTCNL
FPKQTLEWRLEEIRLFWEKVECSSVRI
FKKLQWGAQFSECNLCLERCEAKNWKC
LHDMQVEGDCNEIDFFSKKCEAYELKL
FDDVRVDCKGKDFSTLRGNADFSKIRL
LRPCHMAMPSEKFKLVEEEMKTEPIEF
LTKLPIGMTHERLSLFEYELKVEDLGL
LENPECEVKSEELNIIRSSWAFASFKI
FDDLACSCNREEITWFRRSLDMGPCRF
IENYNLDIKMCEVKVFTQKIDPNRFRI
LNSIEYRWEGDSFDCFFGEPEWKNLRL
VEKYEWGAKQHSMEFLKNENTCKALRL
FTRCDMPWGCHEIDCLSEKCEDQCLRL
LHEAKLGSNKKHINYFEKRMELDKFEL
FGDINIGVNWNTLDFFWREAKFNNVDL
LRRIEWPCSDEKFNLIYDGHEYAWLKI
CDDLGCNARDKDMEVFRKTGAFRVFRF
MNDHDFPCNTYNFTIFRKKMEQPAIKF
LESARAPMKMADIGFLHGKGSLMHLSL
INDCNVKENISDCQFLDNSCKCEWMQL
FGESREPCPARRLEFFVRDMRKKYIEF
IYSVDCELERTELEYLYCRINIRQIAV
ISDPEMETHWSDVDALRDKIRMKKLKM
LQDIKMTIEKTSLGELFKNMKPRKVEM
FYNYKYERPKQDLCEFLGQCKCCKLQF
LKKLNADIEPHGIDMIMSQVKGRPLQI
LRRVNADCSRNHLQWLHDEYNLRPITF
FHSMNMPFDEDEFDVLHNNMQCKPLGL
FKDVKSKLDMADFKWFYQRIKWDQCEF
FWKLKYNMQHYPFRWLCYERKTDKWEL
LKEVDLGFSNRHLEYLPWNFDIKDVNI
LTKMRVEFEDTDVTLIHSRVNCSRVDF
LTEFSCQIQERDLEWLRNNFPVTNCKI
FEKITWGISRPDWELFREKFNCKNCTL
VPKVHCGPAGEELKFLHDKLELEWFKL
FPKVKYTKQTDYIKTLLAHIRFEPFEL
LASLKLETGPREIRCVMSRRRIDKVDI
FQDCKCTSKHENFKYFRRKVPCNHLKL
LEGIRLDIRSSELRVFYTRSQIEHFSF
LETEAFEFKWDWLKMLMERVPMDKFNF
LTNVRIEKHPAGFQWLMQGCRAAKLDC
LDKQRANVKEDPLKAVWPNCDFERFEL
FERCNCSAKWYSLKMILHEMKFNTLEF
IEDHNYTFKTDEFNIIIRRYNPGVFQF
FMGMKVEMNNNSIKFMFGPLKGDKLEL
FCDIKLEDAATQCRFIIRKARCEHLEF
FEKVQGHIKESDIPFIRNKMTIESLTF
LEDVDFPIRNSKLDMIYNEYSCPYMDL
LPDCSVRQKVKHFEMVWKDISIKWVTI
VDDPDMNCRTEEMDLFTRKADFHWMKV
FMDVKWRLTIRKVRLLYKTIRIPEFEL
LRNFKYRAEATHMHCLWGNCKITGIEF
LKRWRANCDDDEFNVFYWRVEVAQFEF
FRKCEWPNDSDEWGGFWCKFEYRQMKL
WSKLQIDPNAQDFEWLHDQLKQRKLEI
LDKAQIECKRKEFEVFDWHTEMKWLRI
FNDSDVDPRDKEFEPFLTRMEYKGLKI
FANGDFKASSVKIDLFCQEEEAKEFKF
IDRLDVQYHEAEINWIREKGECSHFKW
LNKGSIPPDDKDLDWIKETKPVKHVPV
WRKCRLPCDRRKFTFFEAQLNWGVFEW
FTRITADPQWNKIPIFEEDIKMHHIDM
FNDTKHKMNYRQIEYIYKDCKMKEFDC
LTSQKQEWDQKEFDFFAGQMQMTKIEL
FFNVPVDLSVTRIDWLVWGLDIKRFRF
LIQADINIEAYSIEFFITTVEMKDFKL
LTEFNMKGDCKAIDGLIKKCKIKKFDV
MTECPLNNEPQEFEYLIKKMDARDINI
LDSISMNHTHYEFGFIRGKIDVDSLSL
FEDVNIEMRHTAIPFVYCGIDFPRLSI
MQDVDMQFKSPDLDILNRKVGKPTFGI
LQEWELNYTDHELHKLWKKYDFGEFSL
WEKTEMDMKEPEFGWIKVSLAFGRMRI
IDNMDMTCNEDDLHYLKQKFQVYGFSF
FKDTQCQCDGKDLNMFSSKLDEQYWKL
LEKVENDQNVSDLHVLRQSHECQGIKL
IDKKNRSLKHEEIKMLSEKVPWQNFKV
IYKLEFEASGSDFGCLYDKFTAAYFHL
LEEASVGFNGNTLQFIHREAEIAALGF
MEEVNLKCRADDFSCFRHHLSFPCIAI
FKKPKLGMQYTRIKILEWDHRLNPIDF
FEKWNCGWRHDKWKHIWEDFRKDGFEF
LNSYKAEIDRRNFTYFEGQLRIGRWEI
WKKAKVPAELSDFRFIWEKHKIGTIDF
IKKYKMTVNAGRWSLVMEDRKHDCFEI
FGEQQMPCEKEELKYIGKNFRWDHFDF
LNKLDCGMPQNKFPMLEEDITLDPMRI
LKDCKVQADGKSFELFGFDWNERLLEC
IRDFKVEAETRKCNILNKDMPCRSCDF
FHGYECKFTSDNLTYLHGSLDLQHLRL
LNRVDVRCNCAGLNLLSIRVDPSEWRL
FEKCQWRSQCEDWKFLRKKAEADGLKF
FGKIGLEYQKRSLNWLTDNFDLKRVNF
FKGCPAKVDSHDITFLWNKLDCQEIGF
FQPKELDHSLTKLEYFLRSMDVRRIKF
MKDCQGSAQRERFSFLDKEINATGLDF
LSGVKFGFRHRKMDYFDKEMRTRPYDI
LEKNEFGVQDGHFTIFHENSEFQTVKW
LDEAGVRIKNDQIRIIRKHLEMQYLKV
FNKYDISCNQKSFECLKNPYGVRTMKM
FKEIEARIDHGDFEYFDYRMDIREIHF
LSGGEADYQNGRIERLPDEIELHDIRL
IRDFPAEMGNRECEFFDHRLGCKSIQV
LTNAKLAASHNSFEWIECDCKIKAFEW
IGDADCRVKKQKLEAFDREVKGRGWGI
FQKLKMTSKWNTISFLHTEIRVQNFEI
FCDWHLTVQPGHISIIWRDYRYNIMDF
LAQMKIGAQKPEFKQFVIRCKMPQVEF
MKDMRFNLECSKLACFGPDVKPHCVEL
FKNHDMGQDHSKLPMIDRDIRVAHVQF
LKDSNVSCERGKLYRLERDMQMDDLTM
FSSVHCKYSDNSLRRLYRACGIDEVHF
INKGKVPENKRKFRFIEEEPKAGAVEY
LEEHKVKWDINRMNLVVHDFKVRNLDF
FYDAKMNIKIKMISVMMCEMKADPWEF
LEEANMKCKKTKLKMLDPEYTFDEVDC
LDDVKWRCKMERINYIMHEAKWGDVEC
IRQAKINGDSSNVHWLDGQMRMSKIDW
FDKYSWDYRVARLAVLHEEADYSKFDV
LHKVEIAVDTTDFPIFNQKVESGSIRL
FFDTDCKMAPRKLEWLLADYRLRDVNL
ISKVKCNMANRDFRRLTQEWGVDDLDF
IDELRYDLPSGKCGMLERECRTQSFEL
FRQLKIPPTWAPCAHFYKSCRCGHCEL
FDSQKFKPRRNKFQCIDSEMHVHGLEW
LNDFTVRWGKHKFECIYREMRVRGMEW
IQDVGFTLNEKKFQCLTREMQYNPLTL
FKSMELPAGRKTMELFDEPFTDKVLRM
LRKCKHSAEGNEFKWMHEKWSLDRWNF
LHKTPFNQPREEMKFLHDKYKATQIPI
MQRIQWPFNVYDMRWFYDKYEGEQFNF
LEKFQVDLKRQDCNWFKYKKDCGGIKV
FEPLSIGVSREKCQILEWKCDCQAMKM
FEKPPMKLKDDEFRMFKNRLQVNSWNM
FKDNKMSMEFRELEILDCNLPMKGFDM
LKEYKFRCDKKDINVIAKRCTASEMQV
FTNWQVQNNDDEIRTFWGKIAWENINI
LEGIECGLSMHKVHVLYYSIQWAMFKL
LDELEPECRIGELAILKKRCNYHQVKF
MDRLGCGLRVQDWGLFRSKVNRNFCGI
IHRMQMELPRQDMNYLRIKMDAGKFKL
FEQWQAEWTEHEFQLFKRKLDCASWKV
FDPADCEMDIENMTLFRWNAEIKVWKV
FRQAEPNCDESHFDILTTHLDCKEVRI
FTDWEMEISPKSLSYVGCSIEMRRFKV
IKNVTMRWESNDINMFDDKADMNQFRF
ISEMAVKLNNKRLDLLDPDFNFGEIEF
INSCHFKWTKDRIDMFDTEVGWKQMGL
LCETGFPAQPKEMDHLWKHAGCRHIGL
MDECDLATREEPFDWFHKQVDPKCMRI
IHKWNMPISHNDISLFRERCETGYLKI
INNFSIAMPHGDLSLFHNKAQCSQLRL
FDSAELSWQGDTLRMLDEQADCEQVKI
FAKIECELPWRDFSLIHDKFSCSVMKV
FPKIELGLCFRDVSFIRQKIELGGLRL
FDEHDFEVKHGNFDLFTTPWEVHKFRI
FQDWKFKHTHKDWPWLDKRIKMEYIQF
FDELKCDCKTEDFKCFNKKLPVENCDY
LPKKDIRFQGQTLRFFGQDIGIPDFKF
FDDADHEMKCGKIDMLTTDWELGWFNL
IDDNEVSSQWNDCTFIRQQCDFQPIKF
FEQADPHVKWRDFDLFRSKLPAKFCRF
LEEADMAWRHSELGGFRHRMDARPLKM
FRSENWGLENQEIGILNSRMDFNGIKM
LAKWRIHLNATELHLIYDKVDVTNLPF
IDEMSWSFSVGNIKLIGKNMKMDQVEF
LNQCKVEVPSKHIKFFEHNVRCDKVDW
LSKAPMKPGREKLPWIEHELKFPECDW
FKDLQCPPEPKRIEWCWSDIQPRGWGL
FSDGKFRITKKRVEYFGTDIEWREIEM
LSRRKMTCDGHDINVFHENLPWHAFGL
FNDHQLKVDQDNFNWLQGNASMSEITF
FEDVECKQKGNDIQFFRSKCKITPMGF
LDNRNIKHKMAQLRWFYTQWSLHELQF
LGNMGIKEAFNGFQHLMQDITIEDLAF
IYDCDFDCEDKALEIFRPGFDVPAFKL
LRDTTMQLTKARIPWLERPPKIRCFDF
FKKVKINGDRDRIHTIEQPYHATTIEF
IKKPPLKYNKRKISYFERDVNLHEMQC
LWRCDLRAPQEKITWFHEGAEANPLKF
MNKMEWRTEGQRMHLFDEEMRHGDMDL
FDSADLDHKMKTIELLHVKMNTKRMNL
LQEWPMEEDHCDLDWLTDEVQVNRIDL
LENYTWKVRRKHLSFIHKDIDQRNMSL
ISDVDVGISQKHFQILHRDFQNRYLKI
FHEWKHEVDSNDFGWFNRRMAMRKVQL
IKRWPWRCDRDSFHLFDYPCKIPGLQL
IHECRVEMAPQNIEICHRGMKLRRVDI
FKRKKVGKNMREMRIFIGKYKIDLLDF
LEDAKLEIKLTGLECLPNDVKPKPIEF
FPDIRIKDSCRNLRHLLKNFNIKEIQI
FSEVDLKLEHEEWRFLDRRCEFDEWQL
MEKSEVEISPNEMDYFKEKCPVKHFTI
LNQNKASIKGTHMKWLTAQVKWDGLEL
FKDIRMGMEKERFNLLQADHKNSQLEM
FKEWSFTIDYEKLNRLYKEIEATDISF
FCDFQVEGSCKHIDFMCRKLETGSLKV
IDDMDSGIKDEQFRMFKDNMTPDQLHL
FDGFEMEEKPGGIERFYWAVERKDFRL
FEKFPWDIRLNELELLTDHPQLKQIKL
FTKFEATINYHDFEVFHNRPEFSPFRL
LTDAEVEINHEGVSVLSNGLELEAIKF
IKPKGLEMTSKDIEILSCTMDFKKLKL
LEKAEVQHRSADLKFFRRSADCSRIKI
INSQRVKVTSDGCKYLKTGCECADFRI
LCEPNIGFTCNRLDMICHEEGFRMLKI
FPDSEVRNGIPYFDYILQEAEGNDLKF
LKDVDPGLPPASLQWIYRNVDLKPFHL
IETANLEIKSNRVSLLENDCHFSVFDI
IHELEIYQQVQEIDYIMRKVGAKEIKF
IDDPACHCKKRKMQWIDKEFSIAPLTL
FNDWKMNCRKNNFGCLDKKVAASGVQV
IRKYNARAEKDPLKWLWEQMRSADLDI
LPKFSMERGWPHLRMLCANTKFDKFGF
FVNAKIGGPKDDLKELITRCKPQKMEV
FDEIDVTPRERHLEMLDKSVDISSLTL
LNDIRLGCNMAKIGLFYHEMSYGFLHF
IDEVKMSWRKEYFRILHKPWKSRAMEV
FEDFSFSMSHEGIKFFTPDTRCGTMEF
LDDKSLRFKMDALSLFCTKVGWQYIGL
LRKWTFTIENEPIKVFSQKLPLEALPL
CNEGSCHCEQQKYGILEKEFRFPHFNI
FTDCNLSYQTRRLDMFDNEGQLKRMQC
LEKCKMDFKENQLGWLRDRQKFPRMPF
IKDREFSCRDRDVEIIHKRITMKCVRL
FDQYNWNMKRTGFKLFYKNFGFEVIPL
FGSQDMKINKNQLKVLDSKVDMVGLRF
WDKPGCEPKEQAIKRIREPMQLERIHL
LQKQEVELRPKKMDWIYGEMDFAHVRF
IDKRNCPLEERDFNLLRCKMDPDCIKW
FGKWDMGCDEGNFGWFNERTEMQNWRI
FGEMPISMKYRDIDYLKKNVPFHQIQI
FENAQPKYKNDDMTVLSWNQKCDECDL
FEEVQVNSKPSGIGHLHKNWPWPDFPF
FARYKCSMDREEFRTLIRERKCQTCEW
FHSVKCKQGDKPLNNLHGSYKLGQCDI
LDRAPLEWRDTWINYLYYPLSVEKISV
FKEMKLDHAMNNCKFFERSCQCDDCDL
LCSTTLKIPCKNLDFLCTNVPWNKIRI
IDDVRCQSGDNEFKIMRRNYRMDSLDL
MRKDECTCEYSKVACLDPNVDAGCLKF
FDEADVSPSDNSFDDLRADANIPSFKI
LEKLNITCKEKELEVIRDEMGYKRMGI
LHKMKLNPEPDNCPYIDDEMKFHPVEF
FEDANFTVKFSKWDMLYREVNFTHLNI
LSNYRLKMGKDKIKFLDWGVDMGGLEV
FERPEAPCAHHELRCFREPRQIEGCRF
IRRLELELQNAEFGWIREKWDCGHWRM
FEKVKPEYKKPSVTLFKSKANMTRWRF
IDDIETTINYHEFTFLRNRFTPGGFRV
LKNIDSQVNFYELDFWLSKIEIAQIKL
LEDWPFKLRDDWIRWFRHPCRFDYIHF
FHGVNLQMQHRKLEFFDAECRPRWVGC
LDDNSLGYKWQEITMFRHQMEAAPVRF
LENLDLGWSFKEFTFFYGKLPPQRFKL
FTEIEFTCPCTEFACLCRPVEAVGIKI
LTKLRINCRLHEFKFLVYRTDPDKLKL
FDKIQMQINEDGLRIFRCTVSTQKFEI
IEKAECDLKQKSFHFLRSRLEGDHCKI
LENAEVDWKEEDLKWIRQKVGYHQCTF
FNKLRIKFPCSRIGWFWEEIDIHDLTL
FAKRDADFGDQCLNRLCDKCDLTDLKW
LNDVQFNEKNERFNRLHRNLDMSDLKF
FRDCGSTMEHERIKFLDRDIPWSAFTI
LNRFECQAKIRGIEFVVEKVDCKGFHL
IHDRQVGIKHRKLETIWKEQAFKGFPL
ICNIELQHCCKNFDMMCGNHDMKNIKF
FYKAEPPTGCNSWNLVCERFEPPYLKL
LSRIEWKMRPERLPLVYDQYEPNEFRL
FREIQWSVDSNSIECLERDYDMRDMQV
ISECKDNMADGKIDLVSKEMKIHGFEI
LGRVNFPCACECLRCIWDEIKAPWLEI
FHNLKLRFDDERLKYLEHDIRCEQLDV
FTKLKAKATCDRLRIWFKEMRIDDVDL
FSPPRIKMRKDRVKWLDHPVRVTQVSI
FPKHDIDFESCDVDFFHNRCDPRKLKL
LNRCEGNMGEDQLELIKPRLDIKRFKF
FRKMECGWEHAEVTCVYEKCEVNVCKL
MKSLEVKIETKRLELFDTQIDWRIISM
FDKNEVDKKGNQFDWFIEKSEFTHVKL
LEQGGMTIDRKELEWLTYRIEITNLKI
LEPAELNMRQTRIPCIYEEVGVNNFKL
FDSAEADMNQADLGMFGASVPAGWFRI
IDKCDAYLKWNSITVLRYTMEWSRIRM
LTRWEVKVRGAGINLFNGGTEYKNLKM
FPDCEATPQYSTIERLMHDIDQHEVKL
IQEWDVKDGGGKLGRMVHDIDMYDFDF
IEEIEVNIRETHFKWLRNKVNGDALNL
IKEMQHSVDPTQLEVLEKKINIKNFNI
FNDYRTGYNYMRFEMLHRDIKTRMLEL
IEKYNAYVHPSDLKCFREKVCTDDLPF
LEKIKIKCRLGKLRFFTQKMKRSMIDL
VNDNRVNWNRPDMKWIDHKMQHDPMEL
IDDVHFEMELPQFGFLYIEVKWNRMEL
ITDTTMQCSRQKMPCLDRDPKFPNLNM
IKKIDRQIDRRNLDLLDYDHPINFIGI
INDFRCKLQKSKLHWFETEIPMQGWGL
LKNIKFSVDEDGFRKFFRPPKYDDCDI
LNSIRIRISSTDLKCLCCHLRVNDLDF
LDNTRRTLKNQDFKFFKHHIKCDSIDF
FEKMDADFGDKPFSCFREQWNFERLQI
LGGIRFSLPRQRLKCFYSEINCDDLGL
FHKMKYRMKPDKIRLFVGECGMESFDC
LHEYEVEAPSDGLGLLYWKMDVRRIKL
LERGEAKVRKEKFKLLHPEATIWELKF
FQQQRFQCPPHRLSYLYCEYRISGFEI
LNEMHVKISIYQLRILWHKMRYNYLDF
LGKATMRAPTESLKFIAESTTMDFFNL
FADMRMDMTQTPFEWLHNSLRLKTCEF
LQDKPMALGKRKCETLEPECHCKSLPF
LSGFNPKTDCKKLECMCPEFSQRELPM
IHSFQCGLDQNRIEILPTDLSMKALGF
LRDGSCKFQGKKIEVLWYDIHIKGFAI
LSNLKLGMSRGHVRMFERGITIESLEI
IRKCRRDASQEKLRVVLSDCRMERFDC
ITKYNCRYDLQKMRLLEQDLRWEQFDW
FKKMEVRIQLKPLNIMYESFPWAELRF
FKDIDVDIESTTLQFLDPNMNVKSMGM
LRDMRLGLEYNNLNFFSRPASYSGIEF
LGKLEMAINDNDCSYLKLKCQCDYWKI
LRKFEFKWNDGNWSLLRTKCGMKCLRL
FEEANDNFNYQELKIIRKRLDITKFRI
FENMEVPMKRRGFNYIYCPAEFNRLSI
IRDFEVKFEWGKLQFFYHEIGIEGITF
IEPQNCEMRHQHLSFIHGDASISRLEF
WDDMQMELGHNTVHMLQRDIRIDHLEI
FPKAEFKDKGNSLQDLYEDQDPPDMRI
LCKVNLQKGCATLTWLCDQYNHARIKI
FKRMEFNCNDNDLKCFNLDLKNDGMNI
MKERNGRADDNPFNFMFRKIEQKEIRF
LKEMDCEMEDKPLDWIKHRPPIQCLRF
IEDFQADVSDREFDWFRSRVWAGYIRF
FGKIEFKHPFREFDHFCNTIDAKDIRL
LENSWVKTKDPGIHHLRGGWELQEIKL
FEKANVRMKPQHLKIFRLTANWDGLGL
IEKMELGAQCSEVDLFRDKCGLEWFPI
LGEHRMKDSKEECKYIVNKQQCHDFDF
IDEVNMPCKTKPFDCFSKDVSMSRFSL
IDNADFRVKEHDCPIFRPKCDHQEISV
LDSMDVTMTGGSLNMFSDEFNMEEIHL
LGEVDFGMALNGFDILGKNFSHGCFKL
LRRENFSIDKRRIDCFGRQARAKCIDI
LKKTEWDRDWRDFPFFCNKSDFPSMKL
FPKVNATTEETNLKDFWDKMDIQRVKL
LSKLTCNWSEEEFRFLHERCDAHNLGI
LDKVNVSGTYGDFKLMTDQLKADRLEL
LEEHNVPYNEDECHILKTKLGIEWVPL
VPDAEMPLQDNEFDLLRRKVHIRNVKV
IKDIRWEMENERLNCINKPVSAGKLDV
LQDTKIRRGKTRFEDLGREMRVNRVDW
FDEVAMADGIDRIKHMFKEMSRDDFDL
WEKLNADKRQQEIRYLREQVNADTLGW
FEQMKMQIHHEKFDMLQREVAFTTFDW
LGDLKFNANMQPFKGIWGEWQVEDIDM
LDEMSMQTKEGGLDFLKKNSTMRKFKL
LGKPDIQMGNEPFKFLGQTHENEHLKI
LKELKFSLTNKNWHWFDTDWKVDVMDV
LKENKCSHQNRPVSMLTKRVKPNHLDL
LSEYNCPYTAAEMNGIYHKWKVQPLDF
LPSARMEMQCNSMTCICAKIKNSHYDI
LEDLKMKCKNNDFNCFKKDAQHSGMEM
IDRENWQIKETYLGIIRHSFDVSHLKF
LGDSELEHPPGDINLLYRKFQLGRLKL
LPKYELTYGVKCIEWIFDKADLRPVKI
LPRCESDKPKNELKDIMDRCNINRLKF
LQRVGCEQNNAGCDYIYESYECTRVRF
LRKFECSPHDPELGILRHKANFTGLKL
FSKMECAWEHDDVHFVREKWDVSICKW
LQNVEVGVNGNRMPCIYNEKEFKCFKL
FGKSEMQRANTNVSALCYKLDIKDFKI
FAKVEWPPDTTEFSFLSEKMDPDQMKM
LNDFKTDMDKSHFTYFDGEFKFPNYEL
LNDMKLEWKTPKVQLVGKDFRFEYMEL
IEDCDFEGRVEDVHWLRYDCKMENMDL
LQDAEGELRDQDFNWIDCRIDFEEFKL
LEEGDTEFREGELSFFYSTMTANKIRL
LDKCDIDVAPDDIKLMGEHFDWPRFRC
FESYNLKSREDKVSWFHDEAAFDELGF
LKKVGCEVNDEPVHRLFETVNCPECNL
LTNTKMRCDCTKLQIFCDDFPMGELEI
FEKYDMAPNKPDIDCFRFGVEHKAFRI
LPDHEVNPSMTHFEVFMKRLDVREIKL
LPKHEVPWDDKRVDYLHQQVKVKEVRF
FCKNGIKWQWKCFEVLCFQIEMRGWKL
LMECNISFQQKRIDIIWHEPSCTTLGF
LKRLDHGINESKMTFLENEINHRGLKI
FKDCKQSLECTNLEFLEKELQVKGVNI
LRDMKHDYDCTKFEVIESSMKSKACEL
LSRHKLSVRDPELKFLNDNLKLSHFEF
LHEMKWPCQKQKMRCFEREDGWTCVNI
MKDVRWNCENKNMSPFNTEIKLQNIDF
LREAQVKLKHSEFTFIRKKCGLPGLGF
LSKPNIRLGSDEMNILRNKIDFKGIKM
LTRVDWDANQETLKTLRENIEMETFRV
LEDLELNCKLQTLRLFHDDVEQDFFKF
CDKWECHYKIKDFDLLGTKVEMKIFRL
FDQCDFEIKDGDFPFLSDGLDHEKLSL
MNERRCTLKREKFKCFHKEYRMPCLEY
LTDIKIAWSANTLDGLCKQVKWRSFEF
LKEMRMRGERKRIEMIDRPVRYRPCQF
FGERDLKMKVKRFDCLPRNLDMRDMKV
IRDVGYKLDDDGLDYLESGVELRGMTL
IPNAGLKIPFRRFDALQQEVKFKNIDL
LKKTDFGVDVREFTWVYQKANFSGMQI
FEKARVGWGPEDIRIIRNKIDCECLDF
IQETNMDNRWGECTYLKQKCRVGRIEI
MDDANIENKPHDIGLIRRRMQARAFKL
LEKCKIEGTKSEFEWFRWTGRWQRLDI
FRTCKCAIHRWKFDYLEKDVRMPKFDV
IQDVKVRTSNNPMNRIWKKLKTQELDL
IDDGKIPTKYTRLHFFHKDSKANMFEF
FNEVEVKWNVDALKRLFPRAGFEEIDF
ISKMKAECKKHNLHVFNPSIRAAPIEI
LSTAEVEYERRNLDWLHGKLKDHRFQL
FPRLDLDVNLGDFKILGANFGIEKLNI
LNSATVDMDKERIRVIDVQCTCDRCDL
FPSMDSGWGDPHFTTFHEDCDWNDLKI
LQKGELGFKPHPFPWMMYQADAKNFRI
LREIKPPVDMKEVEAFYKKSTCKGLTL
LEDGNADMDERWIDWLHYEFNCQKIPI
LKKAKCEHDAQSLHMVFDNMGQDRCDI
FRDLDCGYETKEMDLFDHTWDQHTCHL
LREHSFEMDGNSLEYMDYEFKMQKLDM
IEQDSIKCKTPHISFFHRDLKVPCFNF
FPRMSVEHTEERFKLMYDQMNVERLHL
LYDLEQGINCPTLTWLCRKFELKDLRL
LERTDLNLPCQSVECLIPSMDIKDLKF
LYKLDAQPEPQDFGWFHAKLDCGNITI
IEEIRVECKSQEFHYFGPKAKAPKLEI
FGPYKHDYEWEHFRYMCWDVNLDKIEL
LNRWGISIQNDTFRVLNENLKHDMWNL
MGRLGSELNDDDMRMFHDQQTAEHFAI
FEKPPWKWSEDRLRYFTERADLGPLRF
FKKCDIKQNHKSLRYLDQKVKCPEWQI
LGKMDVDMSDHKLTWITEPMEHPQLKM
LDSFALDYNRREVEWFHQKLGMSKMNF
FDDIEFSAQIKRCDWFYKDTECKHIKV
LQKFDKKPQTDVIKHLCDPMDCEEIRL
LEKIDGTWREQNFKLVRDDTDVEYLRL
LDRAGLEWREENLGFLQEKCDMDHIKL
LDPQQVEMKADELKFFRVNKHMDVIEL
FDKVGVDAKCTNMGCFREELQAPTFTI
LNKVQCDLGSKRLPMLGNDVPMPRIHF
LQDMGPKFPETDMQWFRKNIDVNDCKL
ISDAEWSWDDSNIEKLHTNCDFGEMKI
FSEGKISMRANQLGVLAKDLRVASFDI
ILDIDLPVPWKNMDIFYKDQDFRSFGI
IRDCSFGPDKRCFEYFEHPFKMRNMDV
FEECKLDPNISECEICWQKCQTRRLDC
VTKVKVRSANRKMKRLEDDFKCDHCEM
CDRVQITCKMGRIGCIHDEWKAQSMDL
FDKVDSQCNDEKCRCLNEKVPGTILRF
FNQMRAGCQDSYLTCLDADMKAAHLEF
LDGCKMAVKHPQFRFLTNGLRIEWFEI
MKQQKWQLQNTKVNCFEEEQKLPPIEI
LCNWNVACQCRSVEVFCYDKRAKPLEM
LCETKVKSHFNNIQRLCKGADVNDLDL
LNEIEMSVRQSNIEIFRRDKELKKVKF
FNEVTAPFKCSELECVWRKFKQHNLEL
ISEFKMELNWRDLEMFHHGVNANNLDV
FKEVHFNLDQKQLEYLFSRCNIKRVEF
FEDVDFSWNHPNMYCLYDGIDIKPLRF
FNKMDTDAEWHDMPIINNKNEPTRMKF
FDDIKLGISEPKMKCLHKNINQDRIEF
LKNQRLGIPNGRFSVLATDSNMPGFEL
FDDEGTPWRNNNVKFLRRQVGKQYWGL
FDEGTMENRFTKMDIMYHEFSFRKFDI
IFDVDFKGDQQKWDHLFYNMDIKDIRM
LTNIECHRRDNEIEYLRSKVPTKKFRL
FEKAHAKFKQNQIDALYVDAEMKDFHV
FHEAEFEITAEDFDVVSEKMEFNELKI
LDECQYSQRETQIGTVYRNADMPHLRI
FEKMEMRTKDPSLGYLLFECDAGWLRL
FNKKTCKPSNDDMNMFNDRCQLDYIKF
LREPDIPCGFQEVNFFYDKCECGEIRI
LGNIDIKLGSSHFDFFENNCETTDMRW
FGGANVKNNEENLRTISGNANKEELKL
FFKLDLPLGYQEMKMIWERWQITCFKF
LETCSLRMKRKWFNMFYAPWEFTWFKI
FQRAQCEMNRKKIDLLNRGFEMRSVKL
FKKVQCSLDRKQWEIFDEHMGVRMMTL
IENPNWKYKDQKIKHMHKDVGYTEMKF
LSRVQHNMPCDSIKLINEQLELNWVKF
LEGMEQNAGHHDFEMLRGRCQMRKFPF
LQDLDIPCKKEEFHCFNRKVDHHCFGL
LYDWPCDISDNDLQYFRHKPQLQKLSL
LGEREHQLAHKDLEWIWPKAPLNNFRL
FNPGGMQWKHEDVKILCNKLDISRLKL
LKEVDMDWESHNFELVESDWNCRGIKF
FKKSEMKVDNPELGGFYQKIEHQRIKL
LVKWKLNMACNEFKYFWGNRNWEHLDL
IEERPMRFKESELHMIKKRVQFHPMAF
LCSMNLGRNCGELPMLCSQMNVGGVDF
FDNYDIGMSQCSINLLYYKIDWQTFKL
LDRIRPSVPENDFNMIHESCRMDGWEM
MKKWSTRWQNGRLPWFEDDCKVTGIDI
IPKMDVEVHPSTCDPIPVECDCRRIRF
LNGLDVRCSDRDWEYLKGGWSFKSFKM
LQTVQYGIPSREISVFMDKLECSGIRI
ISDMDWDLRCTQIDVLCHNLDLAYIHF
LDSVEMNIRSDNVHMLWCKLEKKQLRF
FDKFDYDLKTGHLTFISEKSELTRIKW
LQDLGMPHHPQKLELVWREIQLKFFTL
IERVEPQCTEADLHCFTEKIEYARFKF
LDDYERKVNEEDMNWFKDSMEWGEISF
LGKFKFELRVAHLGIILHEFECKHIYL
FERRQVKHEEKKFDMLQDEMNICELEF
FKKGKLYVESGNIRYLDEQWKSGEFEM
LYKMKFRPNKNRLNWIDCDVKSNRLDI
LAKRQMQVGCTELRAIMSKLQIENLEF
FHKMDFPFSWANIACLCTRQDLKHLKI
FKKPAPDLEHAQFGMINENYKLGKLRL
IKPVNAKIDEPRIELLDHEFKIPGLPL
LEKQEAKCQQAEISHLRESWKVEDVEI
LEQVKGNVRYAEWRVLRRKQKPENIDI
IERIERSMKDSDFPILTERYGVRTFKI
LKKLEMNDECKPLGTLYDKYNLHSFKF
FYKANCEMKYDGMRIIHQNFSGDKCPL
LEKVDLKTQQEPVKIIHEGIEMYTLKM
FEKGEWPAGPSEIEYLRDQMSCRWIKL
LPKMKIKFDRPEIKALTDKRNLEQINF
LSKATIEIRLPRFKLFSHDCRFERLHL
LVDWGAECPYHMLEWLFNQYGIKKLGM
VEKHDFNLSHEDLSFLKTNMPFCHLRF
LDRAAPRCRTNDLRFLKQDCDMEDWRF
FTKLDLPQEVGEFHLVWSKLEQHRLKL
FSTADWKCPCRELDVLRPRQELESMKM
IWEVDLRKHHGNLDHLIRQVKCKDFRL
LRDWNCQQSHKEIDFMWNEAQARTINF
IKEAHWRVNRGKFSFFDKEYKASKMDL
LCRYDVKSGFRPIRFFCDKVDVQMFKI
LASLPIELGWSELQMLWDKMDVEHVNI
FTKGEYPMSTYEFHIFHERLEHDYMKM
FKDCSVESQTGRLDIFDTDCRVANFEM
LHKCDIEQDLRTLEMFPDEMSYKWFSL
LERMSADCNDRKMEWFYYECGFKPVAI
FKKCDHGGEKHHCHYCYEECQWSPLKC
FQKLELDYELQTFDALLEEMDWRDMAI
LPKCKLQVGGVEFRWLYDDASWEHMEL
INDPRFACPKTKINYLNKEVPMDTLEW
IHEAKMNCRKTKITCIEDDIQCSPFPL
IGEVKVPCPKHTFNCIYRHVSCRCLEF
FHDPRVRCNDTNFRCLHKEVKPPNIEV
LRDMKTSCSGDEMKYINRRWKLQAVDL
IEDYKFDCREEEFDCLRHGASWTCFGL
LQDIEIRMGNKDFNMLRRTIDTTSFRL
VPDMECQLPKEKVKVLEKNVDISNCKL
VTDGDVKAKKNTLDWFEKKCDLKEVSI
FNEMQGGADVSKISIIVKEYDDSCLKL
LSSAKIKFETPDLNYFHTNVRIEKIDF
FNQVHIHMNDGSLRWIYPEMKLQHLEL
LKDVNITFRPHEMDMFQTKFPWRHIQL
LWEFEFHRTSNQLDDLVSNEEPRNFRI
LAKIEWKLGQPRIPVFHEEWGVKQFKL
IKDFNWNLTGKPLDLIGHTVRFKWMPL
FKDVTMEMQRPRFEYLDHEMAANKMQL
LPQIGAEVQAEDIKMVYQKHQLEYFSI
LSEAKPPIKQSKLPFFAKDFKCQYVEV
LPPEKVDVPPKGLDSLCHGARLQKLEW
FDTASIECNGQTVGCLSGEAKVNCLDL
IKRVKFKKEFDELKCIWGPPKLEEWEL
IKKAKVKFEVNNFRYLNTKCSLEWLDF
FADFEARPNHDSLKTILGQVKVDEMEI
FKKTTATKDPEELKYFYDKFAVQDWRL
LDKWSGEIRGQDMPLLREKLEGNQLRV
FTEWKLQFTCPRFQCFWRDIRAKIMDI
FSKAEADNRMPKFNMIQQDFEANGFKF
FEKVDADMRTDDFDMFRYDAEPQHVDL
FPDVSFDLGSTKFGVFGDEYKISHWEL
LKDTKLHVHCQNVSCIHKPFRITPFEV
FEKHQMGAKTGKISFICEDVESPAFRF
LPDFKFSMDKQEFGELVNKGEMSKFSL
LHSMSMEKHEEPFRDLMSGYKITKLDL
LEDSGMHPSIQRLPYIYRDVSENHFPL
LNDCSFDIQLRDLDYVWYKHRWNNLDF
IHKMKLNAPGHKLTMILDESKFEGLDL
LIKADFNCSCHSFGCFIYDVELQCLEL
IAEHGAGCQAHSLEAILHTVQLKGLKF
LYKIEVDFEDTMFGFVFDTLEMPKMKL
IIKMECEMQRATVGYILEQLDLEKVKL
FEKPNVQPHRNDIKWMRNHMRYDKLSF
ISRMDVDVKKDKIRWLEINMHVKKIRC
FDKCKLKINKNRIGMLSPDYRMEKFEI
FTDGEYNFRGTEIDWFGGKIDCPAFKI
LAKCEVYMTDQDLDYFPYEIELREIKI
LDDPKVGVTVPNIHLLAHDTKFWGLEF
FEDVNIRQKWQKFKWLRNNTNCDGFGI
IKEGKLKLTKKKVQWIERDVKHPHCEY
LRKVSININKEDLRVLYDKTTWQSMPL
IKEMRVRCNDKEFTCITKKPQHGQLEL
LCECKVAEKCRKFNCFCKEFDFGCLKL
LRQIDVEISERDFEMMWQKCQGRDLKL
LSKAQVACQWKDLEFFRERVDMGMMRM
IDEFSMDIPLGDIEFLRPRLDLRNVQF
LRQIEFNIEKEGLPWLYEKCGAQNIRL
LARTEHEAAHRPIDICWNRVDWRQFKI
CEEADCECKDKEIDIFMSRIEMQDFHI
IKTTHMSIQMKKMEVFQPEWSMKNFDI
FKEVKPDCNHGTLNMLDSDLSVTRWEF
FKDSKWGAHQHRLRIFEHDIQMGGMDF
IGDMTVSVADRGIERFYREIHVREIAF
IPSFKFNCQSREIGCLFTKRKFNKVDL
IDKLDAECRYPDFTIFRDEVAIKAMRF
IEKAQISCRTEEFKWMRSSWSGNCWNF
LKTMRLACECQDMKCWCGRNSFDCVEW
LSSWSAKVNPGELTWLYHSVQLGDISL
LQQMHIGMSMDRLGFLCRDYKYNVLEL
LEECKVGPRDDQLNWLRKQQRYHALEV
LTDIDLPFNCREVEMFSNKGDQRCIKV
LRDLEVHIQFCEFQILMYKTECSDLRV
LTKCEMPFDSSECDVFQDKCELRMFKF
IEKREVPISDDNIDYIHESPDIGGIRL
LCKHKIQHPHENIQCMCEKMKKGTLEF
LRDLKFHDEATPMNRFYSDCSVGDIEL
FTKHKVDCEYTGFQCIIVKMRPQRIEL
LEEASAQVKYNKFNLFQKEFNWATIPM
IDRAEVRLKPHGWQCMYQKIEDKTLKL
LCSIKMEKACPDVPFWCQKLRLNHFEM
FKEAGVKYQPNWLSALWHKLDCTDITL
IWECACDWPFKSLEMLFRKEPIKRIVI
LPNCNIEDSHYDLKFIHAKIEPEKVKM
FNKGQPNTNREDFKWIEDRWDWANLKF
FKRWNLEMENGRVACIDEGIKAGRWQM
LRDVQWSFERDKVKLLEDPAALQELEI
FNDHKFDNDNKELDDLHKDLSLSRFGF
FDTCGMTMGDQDMDIFNERCNPGTVKC
MRKIERKHEPPDWNFFRDKFNCPDMKF
IDKVHTGVKGGHFEVLRQDVEWRGLTL
LQRWSVGTGHRNIECINEKAEKKVLRL
FKKPEMDCQCKDVDCLNEKYDNKQVRI
FNGCRMKFNNEPFKILSTPFKWDGIEV
MRDARVKPGKDKFKYLGKDFEADELQF
LSEIRMPPRCVKFSCLMKECNARCLTF
FDSGKMSVREKKIPAFKHECDFSSFEC
LQEISLEFDVNQLGVLIKNIKGKSFEF
FKECGMSVDKNRISIFEGPINLHSWPF
LNDLKVDEQRTRISIIDPEIRFSTLEF
FKDWRWEWPKQKLHQFYSGMKIHTLDL
FDEVKLENRGDDLKLMRKHAKWDGFDV
FSKFKLKMDGSWFQWLYANCPIEEIEC
LRSYNCKIEGKDLEYLKHDASLDDVNM
FHEYKIHQTCKRFDRLCKDLRRSTLNL
FNGCTIDQTADDFKLFRCRFPAEQLNF
FAKPEWKSAGSPFRHFVEPHELDEIRL
FHKCSLKARLHRIPWIYNEVPVRPLPF
LHNTKWPFTYCKITMLYTEFKHSALDL
FNETSCRMPSEHVRFLSKELGVDYCGL
IHKIKLECPKDGMRWFNDQRKVERIDI
FRNRGMRNEKHNLEELDDNCSVAEFDI
LSKPRCNIEQERLSNFDDEYKMDNMDF
LGGHKVNMGDEGIRVLNSEWSVDIVDF
LWKLKVDDGLGYLPWFFNKCKLGRVEV
ICKVGMRPPENEVKDLHEKFDFDSVQV
LAKIDWDINGQEFPPLFERMEWSDMKL
LCGPDVQFNGTQFDWLCDQLEWGRLRI
LNKLDMEVRWSECAFVWHKCDITKLRC
FDKMRFEAKIGKLSILYYDMDPKKFTF
LEKSEVDWQMPDIKVIRDKMEQYALKI
LDSWGAEWRHSNFSFIRGSVSCCRLGL
FGRNKHSCNGNRLRLLPIEARMSPFDV
IFKINLGPHFGRLAYLVEEVDMGKIQI
FKKKEMESEQKNLQGFVDKGELGRLKF
ICKVEIDVPYDEMKIFCNRAEYENWRF
LEENQMEYQDRDIERFRSKRGMPPIDI
IQNWKIKLKRYPCQYFDYQMKCQPCDL
LSKKKCSCDKYPLRYLVNTMKIEKCEF
IDDQKVEWKDSALRMISKKIQMERVEM
FHEGRMPHPINNITCIWRRLRFEEIDI
FEDQKVSERNHKLSMFQREYRAKHFEW
LDDTKMPARNDELKFVKTRMDMEWWKF
IDKHKLRKRSQDLKLFRNKPERERVKM
ISQYEVNCNCPGLPCFGNGMPTRDLKF
LEKFQISMKKPDVEWFRYKWEANGVKY
CDKCNVSIQEEQLHMFYETMEVEAVRF
LEKCDYEHQVEEWKICAEKIEHEMWRC
LDESDLQFRMDGIKLIRHNMSMDFIRF
FERRECECRDQDINMFHNDIPAPGFRL
LEDGDAQLRENEWELLRCGCDHTPLKC
IEKQDFQPRWKEWPVLRQNMDFAYMRF
LDKPNIKVNVDPFTMFRTKIEIHGLRF
LGNIDVRQHPKSFDYFGGKCDMSDWKI
IVDIDFKHGMEGCRHFCRNCETQEFRC
FREFGASCEKRPMDFLDRPFNAKECSM
ISEWEFDMRGQKINLLYKSFETGHFKF
ITDLDFQADQRHLGWLNRKLDVPGLRV
FKTMRLQTEKSDLGLFYGRVDKPNIYL
LNRMRITCQNHRIECLDDGQNMNCIDL
LADPDWKLSASRLKGLLWEVELKDIRF
LWQYEVKPNKSRVETLVSDQDCKEVRM
IDKGEWRIRQTDLNLIHYKVDYQEFKV
FDKPELAFSTQPFKIFRPNLDLPWFKW
LEEPELEGGSNELQCFRNRCEQEPLKL
FHNFPVGCNFQHLDCLYNRMEVRCLRL
LTEMDLKIKPEKWSFLYLDFECNDVRL
CDECDARIRPTYFGLFRKGVEWKIMKY
ISEAGCDGGYNEFKYFRRKINYCKFKL
CDKCKCPCQYEEVRLCKEKPTGDMFKV
IPKQEISHGYTEFNDFFQKPEHSHLRM
FNKVELNVGMGDWGIFTPSCELSQLKF
LKKHDCPVEHHEFEIFEHSIDGKYMHF
LDDGDMKWRERRIGCLYKGFQYTDFRV
LENCDLHIKNANLPIFRSKVEMPDMKM
LPEFEVNLSMRRLDCWWKDFDAHPIKM
FCDQKWQMPDKKLAFICRECDIPQIDF
FDNLRPPMKWGRLNMFWDSLKEECLEF
LADVNMPFGGQRLKHILKEMEVESLTL
IEGAEVRWPNDVFKHLWAPLDNEDIRL
LRNMDCNMQLSEIPFLMDKKDCPWMKF
FREYEVQCESRKFDVIPRDMKWKHLQL
LEDLKLPVKCENCSVICHKEKLNWMEW
LCDNHLEMCCKQMDHLCENRKYSRLDW
LTKVEWSTNPREISYLHWKTEIAPFKL
LHEMRMSMYAPSMNMICRDLRIGNLEL
FDDIQVPIKEKDFRIFRKNAKAETMHV
MKKCPPAMQQQKFNIFEDDVRWTRFEV
FQTQKFDVGRKRINYLRSSMRMSKLDL
FENAPFEFDKAQLEWLYNPAKFKRMEL
FHDNKVSVGCNTLQLFHPDVRLGAFDL
FEDWRMNGRTTHIPGFVKEAHCPDLDM
FSKIKNNVSHWRIRLLQDECKSDTFEW
IKNQTMAWEHTRLECLDDDVSAQGIAV
MKEHEVQMDDNDIDWFTQKCHQRPVTC
FEEIEYQLNYDEFPMFRRSLDLRMLKF
FEDCRLPFKSSPFKILSKQTDWDALGL
IMEIPMRINEPKVERLYNEARVRDFEF
FYKADTEYPFKDLGLIYDKTEPTRLKI
IDSEDMDLGSKKMDLLSSPCDFRRMKL
LTEGELKHACSEFQMFCHKFEQKEFRF
IDSVEVRFGAQQLNLLTDNCELNCIRL
LSKADLQQNVMRLALFLYELEVRHLRF
FDKFEMSASYSNLPILHDDTDLKRFRV
IGDRDVDCTRRRLDEFFNELRDKKIDF
FNKERIRVTKGRFSYFESEIQVSHLDL
LNDCDLSMAKSEVDMLDRHVDWKQLRF
FKDWDCNMCKRRIEILDYNIEASTFKF
FKKHGFKCTKNRFNPLENEIPWQTMGW
LNKPQHEYQPKDIELFKENVSHRHMNL
LEDWSFDIQDDEFKYIRKQFQMKRMHF
LSELKFSCDDNDLQIFRHKFKLQCLDV
LSPTEVKSDKQYLEYLWWPVTGKDLRI
LKEASCPFGPRWFDFIYKSCSCSWWDF
LSQWKVDLNQERLKLIDKDVDFSKMEF
FQDMKMDLKWQSFSMFEKSVQQDHYEL
FCNHKMSIPQTGLRIICRDGRYEQFEF
FDDMEYKCSPSYFRCLKDKLSFDDLQL
LNNVSMEFECYEISCFCDKWNVSHFSF
LKKVDVQTDDNGLGWLHEECKLGNLDW
FNDWNMRANFKKFDMMPREIHIKDFPL
LQNPDCKFNFKPLELLYEEWEHPEFKL
ISKIQMPCNPRQLRCFWHKVELEGLRM
FDSGEYERAQWEFEVFHERFDVRNLKL
FKDTKMPLNTDKCNCMENECTPKTMDI
FRDMKVDYEPDELDIIETKLRIGWCDF
FNEAHIKAGKKHLEWVPKNFKLKDIDV
FRPMEFNQPYSRLSKLWWDITNTEMKF
LKQCDVPWHDRGLERLDDTWDLGEVRI
FKKGEANTGNNSLTCLEDPVPFQTLTF
FDSYPNKVNEQDIRWLSNKCECEQIRL
LERMKVGQRLDQFRCIWERLNVSGLSI
LHKLDVQCNPEDLRVFRSKAAIDGISM
LNNPKWEVKSHEVGYLTVKAHLGRIDF
FGKCTMNYQKHDFRIVYHKCEAEQFKI
FQKFHVEVSQDDIRWLRQNSHLERFHM
FEKQEVQSKEEELRLIRESQEFPSLKI
ICDMDFQLPWQEIDLLKKRIDLNCFRW
FDKHDMAIKTDEFHLLREKIAAYCFHF
CGKCRCGCSTDTFRFLSEEYKHGWMEF
LGDIDIEHQHHDLRDLMYRPSFEKLHM
LGKAEQPWTKDGLHLLQEDLEVAPFRF
LKRMRLPCEGENLKLFDEQAHSDLFDI
IDDYKASYKSSPLPYMHHDPKFSQFEL
FRDMGFKMEETGINRLWRKTQSAEFEF
LNKIRFHCKGDDLKCLYDKPKPAQIDW
LEKYPLDCNDKQLDWLRQDCRAQSIDF
IRDHRFKCSYEQLKFLDKNMKCGGFQL
IQEIKFYLKTDDFSVLSRKMQLQPLKF
FWDSEQPPGFGQLEWLFPKCDFKPIRF
LGDPELKVHPKELDIIKRNAEFRWMRL
MENSDCNLKQGEFRLFYRKREISPLRF
INKYNSHLGSHDIPFLNEKNEVKHFKL
IEQPDMEMKFQCLEMIQREFELKKFKL
FDELSCEVRENEFDLFKSKVQYQKMNF
LENLTWRFKLECLKIMYKPFNIEYMRI
IHNMRVKNDKDTLDRFCNDVRAKDIDM
IRSIPFPIDSKKVDFFSHDCKLPWLDV
LRDMKGQGNKPHLTHIYRPMKARSMDF
LRQTQASFDRSPLDHLPKRAGMRDIRL
LYDEELDIAEGRLDCFHDEIDYRALKI
FGNWSMKPDGSDISWLHSKLELEMIHL
ITDNDFKLACDSFGYLCGKMECDEIKL
FDESEFDGREDEVNRLRPDFEIQQMKF
LEKVETKPRLPKFSFFFDNVEMTNIRI
LENFKLDGKQDKLQWIYTNIDIKKISF
LEKLGVSYPHDEFKILSSRICLEDIPF
MKKLQLSLNLEKCKFWYEDCRNSAMPL
IRNCRLKKDGKKWRYFSTEMKWEDLEV
FADVRHKAARSRLSVFYKTFNFNEMDV
FMDPRAKFQMASMWVFFRSWEEPELDW
IGDRRVSVGFTHWNLIMHELKIPVLEF
IQEYQVRFRRDPFTHLERECRVSDLNL
FQKKTISFSHDGFRFFCEKINNQHLAL
CGKASIHCPIEKFSWFYEDMRIKPLRM
FKPMKHKISACTLHVMIQKVRMTDYDF
LKEKRLEMERKELSCFQKPVHVPPIDL
FPDYKKKMKPGWLAWLVKPWRLQQFDI
LREKDWKGEKADLSYLSYRWPLTEFNF
LAKWEIKRAMKPLGYFVDSMETPDFKI
FEKMRAPGQNQEIKIIKHNIELDKLRW
FENYKMGCDSEGFKILTNSVNMEALPF
LRRWSVETGLNDLQILYQKVGVQKLNF
LSRCSGEFECKDFEWLHSRINWKRFGF
LSDGEIDIEPGDFGFVYDKADLDSIRF
LDKIEFDIGWSEMNWLRESFSFSNLKY
CDEQEMACDDDEVHMVKRRVDMQGLRF
IQKIDVAWKKSDLDYLSEHQELKTFRV
LGPVHIKMGRNNFEMLYGEAKIKYLSL
LNDCEMRERMKALDWLFKDFSMRGLSL
FDDVNMSFTGHRIPLFGDEVKIEALDL
LEENNMEYSESDCSFLRKRCNASNLKC
LDRWEVTKKYDYFNFLRRQASVRGLRV
LKSIRLQFNKERMTYFENDAKIARFEL
LYEISLNVGEGKLEYLYKEISMHSIGL
LREPGMGFHPRGLELFERKFNFKWFSF
FVKWELTSTKSYFNELVEQIRTEKFEL
VSKFHPDITKDHCELLEEDPQCRRLGF
LREVKLNFDAGKIRWMDSDIQMEHWEC
VKEAQIPMEYSDVDVLDRNIKWASIEI
IAQARVKVAPWKFSLFYRELKMNVIDM
FRKFQYKIDPHRLDFIYYESQCRECQM
FKKREGDTECAELPIIHERFKLGKVDI
FKNVKFTVTKGEIDMIYGKTSISRLEF
LDDCGVSWKEPTFDLLQKDQECDVLSF
FDEDRIQINCSSFECLCHPITLQTLEF
LKERKQAMQNAKFSVFENGMKMKPLDF
LYKAGWDVKLKHLGWIVENLEFRNLRL
MEKFDMQLKEGEVNLIKSDITPDWFSL
FEEHRMEAKTHKFGMFEDDVNTGRFDL
FDSCGYDWGDSDITFLRVKYSVPKFDI
LYDVSCGQEFNDCDLLHRPCDCTACNL
LRDCDLRMSPRPFDYFWHGLNIEDLSI
LKEQRTKSESGKMGTLQNTWKVPEIDI
LHPIKPDIDPTPFSMLWQDYRGGKCDI
LRPVRMKVQWPEVRLITHKVNCDYFDI
IQKWKLNKKYDDIKLLHPRVGVDLFTL
LEDPNAKCASKELEWFRYRLNCQCITF
LDNYEHNCAYSELGMFKDRADTGKFRF
LRSGNIQWEDNSIPRIHAKLEAQELEV
FGEYRRKCGGVKLNLFQREAKMGEIDI
IDKYKVHVKPSKMPWLDQEPTWSPVDM
LNDQKLNFNYRRLDFFEYELPSHVFEL
LCEPKAPSHAARFGCVLKDHKPDSIDW
LKTAHLDASDHRFDFLDDRVKIPTLEL
LPEFGMACGQYRFTIILRDKKCQMFEL
IGDTELKVRLPKFKFLAGECKFEDLSL
LTDINFPMHNPKLDMLQKNIQMTHLQF
LDNVGINVKPAELRCLRKEVEGQSFKI
LWEPEIRGPDKVFDLIPRKSDMREFKI
FTKKEVHVPYPDWTLLGEKMECPSIKL
LKNMTEGWERGKFQFLDSSQRICRLEF
LKKWRGTFDWDQLDFMEDAIKFRVFEF
FKKMTCGVEKNRCHFLDEEIGCEIWSI
MDKFPFELKNEQLRMLHSDIPCDFIQM
LHKISIDWDENRLSHLEDEVKAQHFDI
FDECRIPYKKRKLQICYRNVTIRWINL
LSEARMNWPQTNIHYLQRQLGCDKFDI
IHDMRVKSPGECIRHLCKDPDIEQIDF
LRGAKFKWETDTFKFLPHQFGINEVDF
LKEHGYRMGKARFGFFDRDVKLGHMTI
FKSYEVPAENKKFGFVYDEIDIRAFKF
IEDVRGGFKHQKIRILNRECTIPNFDC
MSKGKWACTDTRVRYFDDDCGADRFDW
LKKWNLQPDTNEIRLLREKCGLQHWSL
LHSQPMKYSTEEIRAICTKMTISDLEF
ITDFSLKMKHRRLQWLLKPLKFRDIQF
FSKMEGKVQVPGINVVVEDPALQEVRF
IEDFRWELDEEGIRLLQPGFSGETIEF
IDGGRFDVHAGWLKFIAGGWKYDKIEV
LRRCPHDWDGNDFKLFTEKCPLEQFQF
FQRYKMTLNEEKFRVFYREMNLACFNL
FPGVQHQCKSDEFKLVRYRFALEQFPF
LYKKKIKTKIDKLKGLLMEVHFDQMEF
FKRPKPAMEMDFVKIIFPKRRMDVFEF
LQPMRMRMTEQNFRMICWDMPAEELDI
LPNVELQIRARKIELMLNEVAHRSFNL
LPRIKFDFQMGRLNFVWGEVDFHSIEI
CEEGDFKQRFSEFSLCYRKLDLDGFHI
LQGYKLDWDRGDIAWLYSKLEFEGLNI
FDKIKLGIKMHRFNFLWDDYPLEGVEI
LEKLKFDVPMPDLNFIRDKYSYCKMKF
FTESEIRYEMREFEWFLKNTEFPDLKL
LKKCPVSLEMRKFELIEEPLPFHRLGI
LSDFRANARIKRLEMIEKDMQLKAVDI
IDDLSLGATRKRFEYLDKQVTPKQMPI
LERCKLSGKIDNFKIIKAGVSIEAINF
IKDVRINHTVKRLNFVVKELRVAKLDV
CKDMTISCETRSMDCMNRKFNMKPIHV
FRSPDFHMDQKGLEVLEITISLKAFKL
LTNGSWRCKAETFKVIHNSINTEGLGF
FESINIHYKKKEFKLIWTKAQVDHLKM
LTKLKAEAPDQEIGYLYTKLDFPTISL
IEKPDWEMKMSYIGCIYNRLDFDWVRL
MDKVDWRFKQSQFNIIYDKLPWEEFRF
LNNVGISQDFEEIRLLHVKLNMDEFPV
FKKVQIEMYKTECAYLYGKVKCHNFRI
FQQCNLEFQGKQMEWIMEQMRFKKMDL
CQDWKCACANRHIPCFYSDTKVQNLEF
LRRAKLSCDCENMKLLPYDCNIDYLQF
LEKVNMPKKSDGLKYFTDGLALQWLPI
FAEQNYQCKCRGLDCVWKPYSIHAFRF
FDDMKAPVTMRHIECIHRDIDCKCIEI
FNDWNMEQKEHDLKELRAQMPQEKFSL
FQEPRWNVKVTHMSMLFTDGKYETFEL
LKTLRWDPGPVKLKFIYNEFSAQYIEL
FDDMQLEGNQHDLEMFKNKMRVRTFQF
LHGWEVSLPPRKFEWFTGDSSMQNLKF
ISKTNAECRENEITPFRNKCESKKYKL
LDEHDSDPRQGDCQYLKYKCDAERFSI
IDSTELKISQSPFKWLHEKQDCQEIKF
FEDLDYEMKNNNMDCFRRQFDFSCLTI
FEKAPSDRRDHDLQMLRDRVNHHNFKL
IEKVDFEIEEKEMDYLKDKYTVSKFGC
IRKVDPNHEIKTLERFLEEVEYKDMKI
FEKMQCELKEDEFRIFRFRCSCEAFAI
FDDFQVEMRREDLEFFEKRCQLYNLNV
INKVEIRCTGSKFTMFNDEQNMKELTM
IDKMTFGIQKAHISILHEQIESDCFKI
IAKLGVKCTQEDFKCLNERKDWKCMKI
LNEPHWGLKGQDIKVIYHKATCEKLHF
FKEIEWPEEPWEIKWLWKKCNLSNFRI
LDDAKYAYKEDRLKMFKKEMCCEYISF
IANVSLPSTDETIRKLIEQVKLEDVDL
LENKRISHKPSKFNMLEREVTIQAFEW
IDELNYNINDKDLDIFHTTVPMTMMTI
FPGWEHNMQGTDLEMLRWKTDMKPLKI
LRDIDAKAPCRHMEGIWHEMKWKTIKL
LYKVDHQPPSNDFPGLMERFDPGSMKI
LDKLKNKCRFQEMRILREKVHADYLAL
LEDIQIDMRYDEFKWLESKIGLDKLPC
LRDYKMQASRNKFTWFEGDVKYRGIEC
LRDMTIGCDMGELQCLYRKIDMAYLHW
FSEWKMPSPNKPISNLYRGYNASNLQM
MKEQSVEPSRPDLPYLDKTVEVGSISF
VGDGKLHESQEKFKKFIRDSHFEDIEF
LGDYDMDKDCSKVTYICHEFKRERIEF
FPKIRAEHPRDNLRFVQDKCAVNKVDF
INKWRWEFKDDGIKVFNTGVKVHKIEF
FGDFSYKVGSGKMTLFDAEDKIKELEL
VKNYNIQLEPDDVRMLEPKVNVTDLKL
FAPLGAKITLSSLRYLFHGLGYEDFNF
FWKAKFEAGNSEFAELYESSKWDKIDW
FQDISWKTTSTKVPFLDREWAGQWLDL
FSDYKMGADENEIHVMHSRARFDTLEV
FTGMEMNIDPKRVDWFWSDGNVKGVKF
INDYEVSCDVSRFECFMGDIRLKCITF
LSKISCDCSHEQIRWLFSKIRWPKFGL
FDNCNHRMKCQDLHCLRNRVPNEDLSI
FEKWEKQCKNKNMHWLRDDFQFAHFRF
VEKFDMGFRTRYCDIFKWTCDCKRLKW
LDGCDVELKNRRLEFLHTKAQMYPFKV
LPDVSCSPPKDRINDLDHDIKMQKFNI
FHRMDVDFPINGFTMFLYSVKIEHFEF
FDSNKLQPKAQCFKFLHCCWQIESMEF
LNEQNIPCNPGDFSWLHHKCQWDGVNF
IQDISFPMKEKELSFFRSKADARMFSF
FGEFECEYHQSDLELIGRRWQCHPCNI
LEKVRCHCKADELKFIWCKIRCEIWDF
VEKVRIRCTEENLKWIRDERHMAHFEL
LQDMEIDAEETEMGILKTKDDAGACRL
LCKMDFDKNHQNLDTLMWRMPVSRLRF
LQELQMKYNGAAIEWFLSDVDWKDIKF
LEPSDIPMQSPRIQCIYAECELPCFRL
LDKMETPIKINEVTVFHYRHEVDLIRF
FNDCNHDIQEAELEWFRQKIEITYVRC
LEDCDVRNKLTCLGILIREINAPEIDL
IEECKINWKNRKFCMFNREMKGGGIEF
FTELKLEPDNTGIGWLYKDWGSPTLDI
FRDHPVGCDEGTIGILEYEVGFDMFGL
FEDMSWENRRSRLQWFERDYTMSRFAL
LSPVTMEVRPQDFNIVYSKCDWNRVRF
IDEWNMTPGWDDINFFRHKWDIESLRV
FREFKGKMSHDKIHCICKELKIDGWDL
LKKQECKWEPERFSWIELDLQVSEFKM
FEKQSMQAKFDDLKMFHQRYKQDFLEM
IESLDCNMRMPDIHFIHHRWKCEELNL
ISDWELEFTWQNFEEFYHKLTIKKLRL
VSKLEFPMGGNSWDLFDQGMDPRHIKL
LRKCRIDCNNNPLNVLHYTMPVDKINF
FTEFNLPQEFRECDMIVYKWNCGGCTL
LDNPDVKENNRRLDHLSDELDTRDVKI
CNKMTCECEGNNIQCIPEKVQMHKMSL
IPEVKIDMDRREVDHLNRNCRMERFEF
LQDVKLKYPWNRFKPFFRNWRMQEMEI
FGDVRHNVPKRRLDVFERTVAVRSIDL
IRKWKLKNNNKKLGLLDWDICMSYFDF
FGKWRANFEREKMRCFDYELHHESFEI
LNDWKCEVQPSDMTWLNRKCGCPPCNV
IKDHKIQVSQRHVEMLYRKWKCQCIDM
FDECRMPCTKKKIDCLDKSEGFPQLEF
FTKARFDMQKDGIKIMNPETNVERLDC
LRRGKFNMQREKLKLWDHEANGNNFEF
IGKMQCKYSGETIRHLYESLELNNCSM
VEGLDLQLRCDGLSLLHDKVDMHMFKW
LEESRGSPSDEEIREIRTNGGVDKMDF
LASYEIDYGHYDVNWFYQKSEFDNLKM
IHKGDIDIEGQAIPLLIQDVEFKNLKF
ICNKHWKISLGQLGLLCTEMKWGELEF
IEECDVNWNENHIHKLRHNMQVEDLRC
FHKGKLELESNPINVLEEQWKIGTLEF
LWEWSMDLPHTWLKYIMNDVDIDKLEL
FGEARHSLTMNTLKVFLRSARCAGFEI
IQEVRLEGEGPEFQYLAHKHKASRIEI
FKSWDNEIEFTEFAAFMDKCDMGRLRF
LETCDVDLNSSDFDFLHPSFEYDSLRI
FEDMRMERKQEEFKFFKAPAQITPVRM
FPEMKFGTQKQELTYLFKKYKCPKMDF
FKKQKFEVAESHLDVIQDEVRVSHLDL
FDDFKFPCNEGKIEYLYTDAECKNLSL
LRGVRCEKEKEELNWLDGNFAGAPMDF
FDSMPFEMDDTDFPLVRDKMNYAKFTI
LNDMRQTFQVCDFPVFYRKLQQQDFDF
FCRVSWSVAHQALKFMCDKIRFEHMHI
LDNMGIPVRKTELPLFTQKIAMPYLNF
VEENEMRCRDADMPIFRRQIDFKSIRL
LGECKWKGGTTKLDMIFKEFSCKNMGL
IQKWRWNQGPDELRSLWQKMKIEEIDF
LIKYKAAMAQESFRFLIDQMRQGPLDL
FDGCGINLKHEQFRVFYGTYQIRHLKF
FDKQEHGWQMEDVRMIREQCDIDGMRL
FDKHQYDWKCRDMDILNDNMERDKVSF
LDKIGYTGSSGEFSLLREKRHASCFRL
LRKFRIGPDLGPFRIFYEGLNMAQLEI
LCDFSIGLPPKHIDFFWSDMSVHGIKL
LKSFGLRFEHNGLHWVYKKFRVHEVGF
FKSVKMDSTKNRFQILDRGWTMKCFDL
LNDVRCQKPNHRMNDVYKDAKWNRIEI
LRKVRCNHTDNKIGYIEEDVKWNTVEL
FGKFTIDVNTETFKFLPPQWRLDFLEW
LAPLRCSMHFDNMKLLIWRCRMETFDI
FKEVKMRISKRRCPFLEGDCKDKWHDM
LSEADYNCPDQRFQTLDFDLEPNNIKL
LEKAKMGTQQNDIRVFRNRAEIPGWKM
FEKFEFGFKWSNFGCLMYKIEIRTIKM
INKLEIRPSHSNFDMLNGKMECRWIKM
LEKWGWPMGQDDINVFRDTVDIPGIKL
LANMHMGIDENDIDWLQKRISLRPITL
FSQWQHEMNSSDLGWFRKDAETPKMKL
LDDEDMTFEPQEIGVLHSKVGFGDINL
FSKFNWGCDEPELTYLRDKAQLERFQL
LDKMPVRIPFSPFRMFTDSIKCGDIDF
MHETNIHCNTEEIECFHKKFSRKDIGF
FDECGVSWRGHDVDCLNTSLKASCLQI
FPDVPMEIHNRDLDFIKRRLPFSNFKF
IDDMECTLKPEDIKIWYNNAEIGTVKF
LDKIGVKAKADSFRIFSEEIDFHEWQI
LSSWKIEMDQQYFQIITHPMKPSKVEV
LMEPQVSCGKNSCKCLYHNCKCECLSW
LGPIKMTIGTNKIDIMPHEYRVAPFEM
FADVKGQHHADGLKHIVRKWRWSEIEL
LWKIRPGLNYMRFKVLLEEMKYNWIEL
FRNENAEIPKTKMPVFEKNIKLVKFQM
LQDYKFQIQYKELDCIRRKARMAKMDF
LPDEKVEAERMEVQGFWNKRKAERLEF
LNKVPCDTNEDTFHMLNEQIDCAEIQL
FGEAGIDCSYREVEWLRMDWDLKKLPF
FPSNKMRMNFQKLDMMYYEIPPHHFEF
LGSCDLNIGDEPLQWICDRAEFTNIKI
FKDWQINMDRKSMELFSKELGWAWINF
LDNVQINASEKDIEILNPNPEMRTLNF
FGEYQCKRSAKHIDTFVRNIELKHVKI
VRKCPCSCERSRLSTFDNKIRIKKFTL
FEKVDFQVRHRKLPMLYMELRCNGMEI
FANCKFEMPKKMCDEIITDVKPPKWEL
LAEYKWRCDCDYFNWLCTKAKWEDCEL
LKDWRCNCPGQHFKILTHDFRFPEVEM
LHRWPISINIDRMKLLVDNIKWESLYL
FDSFNQAMKKRDMPWFYTRFDAPPLTV
FKDWRMDMPNRRFKMFDKDIRMNRLPI
FDEMNVPCGEGRFYQFYHDIEVPQIEF
FRECKMKIERTELPGIERSCKVNNVEL
FPDFKWKMGIRCLHLMWRQVKCKDCEV
LEDMKVKAKFSDINWVYGKHNCEGLEL
IQDIKVEIPGSDFRIFKTDIKYTKMEF
LKTWRVSPDKHQLQVFDSTCKLMGLEF
IWDLGCKPQIKKIEMFMHECEPRGLHI
LKRMRMKGNGHRISFLDEDLGLSYLPV
LDDFGIPNKFENIDMLAKDIKLPPLPF
LSSMKWPVEDDNLKYIDDDPTVSECEV
LVDWSCPIKPSDIKIVYRKCACDWCAL
LKNCKVQRQHESMHWFHPSWKIGNIEF
FSDVSTPMQMYKFDCFIDDVGVRGLDF
FNKCAMDVEKKHLDLMNEDVSVRCFTF
LRRLGLRQENEGLEMLWDGASKKDLAL
IPRASCNKNRPNLHDIYDKTDAASMRF
LWQADIRGGMKEIEGIVCTIEYKDIRL
LDDISFRIKTKRIELLHQDVKWKGIQF
CDKLDCECRCEQLRLWYTSAEVDRCRF
LGSMEAGIDCQDLHCLRTKWGFTHIRI
IDKWELDCHCATFGLLHNEIQSDRLKF
FMKPDHDLQLHAFDMLCDPVDMRAFSF
LNDLNMDINKRGCDLLMHSCPLKKITC
CWKTKCECPEQALKLVHEHMKVEKFEM
INNCRLSLDGRRFEVLDYDVKFRPIPL
FRDQPLEYDYRRIEDLWNEYRLKRIEL
FRKVHWEIEWRSLEWFGDPFDIKSCHI
LQRIEPGIDCEDMDCITDKEDFNCMKF
LNDPEIKFTNASFDIFQNPWDWQELKW
IERQEMRAKHEDFKCFHHKFSWEKLNL
LCSQNVEPPMQRLKWIFTGVKYEKFDI
ISETQASWGDKRFNYLYREMRWGWMDI
LREWRARLDKRKMQIVEKDFRPNPLTI
FDNYDWACSRRDFDWLNNKVPAPCINL
LDDGGMERNWRDLSVFKRKWPVNKFSF
LDDANPEIHNPDFDWFYRKIQPHKWDL
LTNAGFGLSPKHIELLNWDLSPKMLGI
IKDFRIRADKNKLSLIDRQAHVKSLPI
MTDVKNELDFRQFDVLCRDARPKKFDI
LPDVRVNMRAKRIEIIQKNFHLRPIDF
FHKVNFSVPCERFRYIGWEIKIDGVDM
LKKFKCKAEGGSFTLFDDDFQHRAFEM
LCQIKWDAGPYDLDYICHSANFRRCDF
LDKAGWNVHGQDLQVFREKTNLEQFKL
VRKWRCEFGGTECGFIYQRCDNDKLRL
FGDGPYQFGDHEIEILRRKLSYEKFDL
FQKREIGMQRKELRVFNDKIEANRLKL
INDTKIAADKDNFRIIYRNIHAEIFSL
LNHIPVRAELDEMRIIFSKGKWEILEL
FCDQDIQLKCNEISIICRRVELSPVQL
FGEHQFGMSFNKLELCVSEASVKNIEF
IHDLKFPVQRRYMEILYKKWSPSGLDF
FRDTKLKLERPRFDLVYEDINCKAFDV
IHEMELKDDDQGLNKLWRTFPMCEFRL
LRDMKIKLNRKELQMFDGKLSGNNIQL
ISDFEIRFRSPQITYFCTDQEFGELRL
FQRMECRAAGRKLDVFDEDRTCKTCRL
LHDYKMQVQIRTCQLLQKECKCNRCDV
LNRLKLETNCENFHMIGDEMRHETWEF
IRKWRCDWSKSNIPFVEDDCKVPHIDY
LKEVKTRAEFRNLEFIEWNLTIQCCEL
LKEEKVPTNKDHITMLEGDCRFPLVEC
LHRSKCDYHHQHIKICNTNHRCEKCDF
MDNKQVGCESRKLNCFHDNIDFSCLRL
FDKVQYELKSPKLGFFGDEWEVDDVTL
FRRLPSGAENSPIDVFWESMDVRGLKM
LKKCEIPFTATPFTMVYEQIRFDHIDL
LGNTDCEATERNLELLTGNFELKVIKF
FQKLKIGRTWPNLKHIWEKFEVDPFKI
FKEIEFKGERGGFQILDKDPRIPGIDM
IRDWKARIGVKRLEFFYNEVRCRDINI
FCEIQAEHSFRELTHFVRKVSVTKLNL
IRDFQMKLNDAKLKRLYGSLEYEEWPL
LGKFKCSPDLRKIEVCLDDYKCHPCEF
IREAGCTVDRDNINSLEHNWKCNTIEF
LHEMTIQFSGSEIDLLAMKIECGECRL
LCKIKITYEHTDIKHLMQRADIENLSI
FHKDKCGPRKERFKYFDGENKFEDFEF
LEKMNVPAKYEKMKLIYHEFPTDFVNF
FDDVSTGVRFNTFTFFHREIRWPAINL
MRDWEYKVDHKKVGILDDECRVQEIQC
FSGVQSEYSGGRLAWLENDLKFARIEL
FKNMRCDTENSELRYFGATFSMERIDF
IDDCKCDIRIPKFHIFHMEFQAPKLDL
LTKYRYEIDLPDLGLLFYRLRMGRFEF
FKKVRQQMQYARIQYLDYDVRAYKMEF
FREIPVKAPNGHFAWLDRDLQFNDIGI
FKKNDCKCEIKRLPILYFQLHIHTVTF
FMEVEMTLHFKELPMIINRPEFPSFRL
FNRMSIDKDHKKVDFLDNPVEIKWIRI
LKEVKADMDGQELKTMYRKLNCQSCTL
LDKQGMEWKHSEFREFMYKMEVERMRI
FEQMRFNVQCNDFKVISNRISCEGMDL
FHDAEFPMQCYEFNMFCRRCEMTEIKL
LEKAEWEITTKHFELFKDDCEMRTVKI
LPRVKFRFPCDPLRFICGNTRCSNVEL
LGDITCGVSNRQLEFIYSEMRCQYCEF
IWDLPCRVKENDFSRLYKRMEYNDLPL
FDEQGCDIPENEFQWFRYRAAHERMAF
LPKADVDKNAQECNTLRPKCEMKKYRF
FAKIQVEYQKDAFHDFCEKCEVSRMRV
LDKFKITCRCDPIECLHIQLNVKCFHL
IEKHEVSCTHDDMEWFKDNVELNGWKF
FDKPTWEMGFDTFRMLIEPMSHEQMSF
IKKYQLKFQKPDVHFFDENFDPSEMKI
LRDMPNKLDKRQIEYFEHKMTPKELRM
INSVTLKLSQTRFPFLSKEFPVPTIGI
IGDMPPQIGRRELDFFDRDVRLSHIEF
FRDGKAEEDNATFDYIYGPYKCCKVDM
LQKPKADANYQDLTILTNKWRLHKFEI
IKELPCDMEIKVLDMFWNNAGFKKMTF
FEECGERPKDMKFELLRKELGRSEFGI
FKNQAANMERQRLDRLIPDMGIQDFQI
FCDWELEGPYNRLDKFIHDIQWRDMSF
FVKIELKQHDDAFDKFIPGQDLKDLRI
FANYEPRQGSKRIDTLIKDMDMQEWTF
LGDYDVRVQEEHLHIFRMKLEMPAFKL
IDDVEVTCQWSDMKCFKHGYDWGQLKW
LNPVQITLGDRDLSILRWNWDIKMIKL
FRKNQLGMQGNDLDLIREKMSMTCLKW
ITKMKFDVSMDPLKCLPDKLDIKNLKL
FDKAGIALTVNDVDWMYDKLEVKHLRF
LNKRSFKMNNEDIRCLGMNVKVHNINF
FDTYQIGMPHSDCSWLHGKLDWGNFRV
LENVDCRMKTHDLKFIHDNMTKDRLSF
MEKYKQDAKIDEVKFLHEKVEKQRITM
FEQIEIDMKGKGMDHLSVQCGMKKIRV
LEEIEITMHWDDVPYLRHNMDIQDIRW
FESCKIDARLGDLRFLRTRCQYTPLNV
FKDRRHPADDHNVSMMNRQCRASQLEL
IRKPKSDAEFSRLPVLESDLKMQKFNC
LARYKLECQEYHLQYLSTDVKCSKIEL
LKDLKCEIDHAELDWIWWRSGSGRCDI
LKDVRVRVEYKCIEMFGKEFKFSVIEY
FREVSFRCDDKKFGCFDQDMSYKCISV
LRDAEFNLALKELDFINNRIEHDPLRL
FNDNEVQMQDKNFEYFQSNWDMKTLKL
FKDMELKCGPNPFSCFGGNCDIGDIRL
LNEWDLHMYWKDVGFFRKKPQAKHLKF
LHKVDWKLDEDEIRMLHDRVQWDQCHL
LESLKFNIRQEAMRIFVTNFNCDTLEI
VKRAKVPCEKPDLKCVEEGMSLSYVDF
LEQCRWRIPSGNFRYFNGEMKYDDIEF
LNGLGCAVECERFNLLCCDYKVGIFEI
FDEHKSPPKRQKLTFLSNQVRWAQFDL
LKNVGLKTSEAEFSMLRRKIHLNNIHL
IEKYKREGKLDNLKLLTDDVSVQKVDW
VTKAKLGAHDQRFKCIYQDCAFDSLEM
LRTARFPFDKTKFKIFDHDAPIEHLSI
FVEVQDSVQCSRLECLFKDASSKAFPF
FKKHRMRTDRGRMNHFDQDLKQGHCDV
INETKLDMSAQRFTMLYHDYRWQTLDF
FSNARIDIGEQKMNVFEKEFNCHNMDI
FNDYRRPMQEQPIPLLHKGKKFTSLEL
LCKMDCDAAGNDIKDFAEGTDVDKVRL
FREIRYQVDMEEMQWVIRKHKIENIEI
MRDFRFSFDTKDLQIFYRSMKFKPIDV
IPELTFKCHFDKITCLWGDLRCEELDI
INEVKAESDIQKFPFLDSDLRFAHCEL
IRDMRCEMDPQKWGWFEKEVKYTPCEL
LSGARFKLRDSRLKCLHGEKKFEDLGW
ICDYKVKVPFHVFRIFFKKLKINTWEF
FRNCDVHQPEEKIYYLYGDCDQRDFHC
LPRVDWNMSFSRINMIYWEIEMTEFRF
LVKFEIPMQCRVIEWLPEKIDARPMKL
LEKISTKFRGSHFKALWQKIDIEQLTF
LYRVDIETASRDCQLFREKVDMSHFKI
CDKCDPPCQESDVHLFKDKAGPRAVKI
FNPWEANMGERELDYLRNSVNMHPFKF
FDEKSVEYNYPGITILHHSCKCSKLDF
LGNPKVNMANPRISYFNNDVRVPKLDV
FNEVALKKDGEKVDNFVKECTGRDICL
CEDMGCEIKWSTINYFMRKTTCDRCGL
IASLKIDWSHQNLNIFDTEWRFTPVEF
LRDCKVPDKKQSIKILDHPLRLEQFEM
MDDLNWTTSKGEFDLFYRNVEVANFKI
IRETKMPVQSKDFSLIHKKAHIGSLEM
IKEPRCTAEKDHIHLLDKEWRHQVCEF
FDRANLDFRKSKLKMLQSEIPIQKMTM
LEECKMQVHMCRIPVLYPEMKDDGLDL
VRKLTCSADHKKFEFVEQTMRCAPCEM
FNKIKVSFRDDRCQHLNPEVDCRTFGF
IDKMDMDKSKGDVSELCEKGEVTRIHF
FKKVTHKWGTKEVGMFQEKITMPEFRL
FNKGDMNPGARQFEFFQDSFEIRTLRF
LTEFEAPMSVRCFEIMCRGLEIKTLKL
FTEQSVEINHRGIEYFSRGVRIQRVQI
LHNFEMNLHRQDVGYLHSKLGVAGIKI
FKDLRMAFAHDKLRCFEREISIHCIEM
LKQCGVKYPRQNFEYLEPGCSCRDVAM
IHEPPFDNPDKDLDSVYKQVDINKFRL
LCDFHCEKAVNEMQYFLSKYNPSKFDF
IDDFDFNSKCDKINILHRDLKFPGLPL
LQKLDLPLTYNECSLMHGKCDCTALRW
FHKLGLAMTSNELECIREKSSFRPINI
INKMEARLQWTHLGMMFDKAENKDLRF
VRKVQVHGDTNKFSMLGYDMDFRRLKF
IRDCQVRIYWKKFEMFEEEANYKRFPC
IDEPDGSMSETPLEFIHKGWDIRYMKL
IKDWSFGIEHNSFDFLSTRYSFKPFSF
IGDMNMNLEWKDLNCLCKKMGFNMFNF
LPSAECQYETSRLRELYVNMPMEKLGI
CERDTCDCRPQRFDWLLEDLPIDKITF
LERMEPARSEDEMNVIRDKCDLAVLKF
LEDSELKFKLQWLPMFFSNCEVNYVRF
MDKIKIKVNYADWRFVHEKAECDYWKI
LNKMEMDIDPDTISWFNSGLKPGRWKF
FEKKKKDQRYSEFKFFRTKGNPARWKF
FEDAECSVPNPEVKVIRRRMSFEKCNF
MSDLEFPCEGGDLGIFRKKIRGDAWKF
LDNMENQLKFPDLEFLHDQYECRVMKF
FSKIEFPLTCSDLDCFWEPFTVNCLKF
LKKIDAQSGPAKFDRFPEESNTRDIRF
IWDYDPTMGWDTIDYFIRDIDIKEWRL
FDNMKVDGKEADFGLLHCQFALSRFQL
IDSVNAELDTKRFQILHYDSDLGIFDF
LDRIEAPLKIQKFRLLETNLDYQHMKI
IDRCECECNLSEVSHLRDKVKLGSFRF
LYKIQVNMQWEAFNYFWQSANCDDCSL
LHNTSCKFPRKSISWLDKKLKCRSCDM
FNDIRLQMKGKEIGLLKCRVRIACLEI
LSDMRFRLRHDKLRVLHTSANCEQLDI
FEKAAVSCRYDNMKVFRQPFEYSVLNI
IHTADMGCAIKPMDILWETVEWKIFKL
IEEFDINFRDADITLLRKKMNMRPMNF
VEKFNPGVPWCEFKLLREKFRAQNINL
FPRADCQCGIGDMKVLTDKAKKECIKF
FKEMKATCRGESFKCFKRGIKWECLEW
LDKMDFECSEKEVHCLRPNLDVECIAW
FNKHDLPCKFREFNCFLMQLDVTCLHF
LHDCKIPRKMDEITYLHSKVPCEELQL
LKKWEVEDERKELETVCQNLEMRSFKF
LSDAECGCDSRTFEKLHSEWEFQDFKL
LEKYKCPKRDRKFEYLHVNVDANKWKL
LRSIRWDCNSDDLRVFYTQVKREKMNF
LCQISVPVPRGDFKYFCNDFPVEPVEF
LAKFKMQLDGQNIPYFVEELKVQQIEM
FKNCKFNLDQRNLTLLTHSVRWPMWDL
LEDIHLRCKQTDLKILSRHWSAETLGL
LTKCDKDCSERPFDLMGEHVEVAHFKF
LEQAEFSLRDNSIDMLKSEAEWRQFRI
LEKLDPQGRMHEIPLLYEKMDIADVRL
LRNWEAEWEWRSLDMIEESWPMRHINV
LKENKWSCERGPMAAFYKECKWNGCEL
LDDMGMGYKMEDINLLRKGMSASGMAL
FEDQDVELRHKDLRVLSQNIDFDRLRL
VYRAQLGCKEPDLKMLKDRPEAEPFRI
LEKISYKVKEGDIKLVRHNREWEMINV
IGNWEINVARQDLRVIHNKISRDGINF
IEEGDLKSKDGPLAHLWKHFEWPECSM
FHPLEIKFTKQHFNYLCRKLNMADFRL
LKNMEFNVTLTKLSVFDPEAEFRALNL
LKNFQVNWDKKDFDIFETRREFRCIRL
FEEWDMGLKTSEWNCIRRKAKPKSWKM
LKELNMRLDITDLTVLYKRFSIYEIDF
LTGVSIKLAVQQFHWIICNLDVDELRF
LHEGDMGVDEKEFTWFHRSCELSSLTL
FREMDVGCETNKLDICWPEVHIKWFTL
LEKVQFQARPDELGALWNKVNVGCLTF
LKNMSIPMDHRKLEWIGKEMEISELTL
IDKEKLECNEPGFAWFWNDLDLQRIQL
LRGLKFGWTLEYLTYLWNQVKCNKFEF
LRDINMEYDRRSLENLHASYRLRNIEV
LDNAEFHIDGNEMHFFKWRCEFSYLRI
FRKMKIDVDLGPLTILTEDIGGDLLDF
INEAQQKVKPGHIGRLYKEMRVRDFGL
LKDCNMKYDKQEFQQLYSHPKPQDMEV
IKEVPWDQSCKRIDLLDKEISVTRMQV
LHEFKFRCDPNKIDFLGRECNLNLLGI
IDDMSKEASESDLTLLRHGMELQHLHL
FDNVECQIRHDRLNMVYPECSWQDISL
IAKRERECHCHRMECMYEDCQWKGLRI
IDKCKITFKIEDCNHFRYKCQCRQLNL
LENCSAKLRFDPFKFFPHGCEQEVWRC
IDKWDLRCKTTEFQMLREKIALKGMSL
IENRTCREKWRDINRLWGKFEFNELKF
ITDWQMEASGADLNYLTAKADYPKLKF
FTNCDQAISKRDLEIFDEKYDVKGLKL
FEDDDCDWNHSDCKGLHRKIDCDNCKL
FDDISMDVKNEDFTLFYCSLHQDHFPF
LPKMQMSPEGDRLKYLVFDFHLEHLCL
CTDCGCPYHLDEFSFVAKKMRASNIDF
LKQVRRHCNCREFKCFHKKERKEQFDI
MKELNHSFERGDINFIENGVKKTAFDL
IRKMPAEFDKNDMAWLDYKVSMARFPV
WSKIGWNMSKRAIEYLNNKLPLKRIRL
LRDVKYNMNKQAVPFLDSGVRTHWFEF
LPRFQLDVGWTSLSVFMDKIPIDKVRI
LRNKKIDASYRGMEWLDRNVKVRRFEL
IKNTGKQVNQKKLEMIYSDMTSRHLSF
FRSVGFDQGEKNFEFFPSGTKIRRLGF
IKRMTPELEMSSLDYMYEKHTISKLGM
IHKFGSELERNDCSIIHEKRKCQKISL
LRKCHLRLDAKSMDLIANSLNCRRLKF
LNDFELGFGYSHIDFLGNTPDMNCVKL
WGKPKIGGDPNEWKDLHEKVKLDTFDW
FHKFQLDLAFKDFKILRERIQIGKVKF
FDQMEAPVSDSDLALFRGKAEHCAWKI
LQKCPFDCTGQDFPLFRHRMPHSRLTL
FDKLECGLTERDFDYFNEKGDVPGINM
LKKENMQADEDGFSWINEKWEQDGFKL
LQSWKWGCDCPALRCLCDSKNLEQVEI
LRKGKVTCDTDSLKCLNPQMRVESLDL
LCSFGLRVPFCKLDMLLKEADWKEMRL
IKDYEFTMSKQDINVLSKSMDFKCFRL
IEEVDLTRKQSELNFFKKSFDMGYLRL
IHKEDLKFDCDNFKVVCMDYTLEEIHL
LGETRMKVGGPQLKCLSRDVQAECVDF
FPKQEMTFQYEEMNVFRHKIQNRAFKM
LEDMGVQRKHAELKWIYKKNNFQRFRF
LRESKFKYDVVPLAILWRTYKMGEMEV
LKGGKYKLDHKRLNFWEGQYKCREVDV
FNQLRWGIGMERLNFFTRQVRIGPFEI
FSDMDMPVDNRPLDILGTPHHMRVFNF
LYGFNVGMRVNKMECIWNEMPLQCLGL
FDKEDVGGNHERFKVLREDWPVSAFNF
FSRVKYTMDPENLTVIGDDLRVESFEV
FQNLGISFGGHKIDLFYAEAKAKPLDI
FKEWRVNAEHYKLRHLSEDLKVDRIEI
CDKYRCSTRNRKVSLIQEDAKIARVEL
FKQVPMKADNGKINCLEREMGCPDMNL
FHSTRIDVTAKNLEVFGCNFRVPKLDL
FTEFKVNAECDDLDVFTSNWKMDPLEI
LHGIRMTIDNKNVELINCSIKTKTMEV
FGDVGMRIKNPQLTILYKKASWHDFSI
LEDVNVSNRDRDLDFVRNEIPCSKMDF
LENQNPKFDCYELGLLIDKVEAHDFRL
ISDANIGCSQHDIDHFNRDCEVKSVKL
LRRGRVTVEWQEFNLLRGEIRANFLDF
IWDFKCKVKGQSFKCVMRNHKWEEVEL
LRDCKLEHNDSHFDLLTRDAKESKLDF
LRRMQVPGESDKMSFFDEDWQGNGVAI
IETVKAKITRTRINMLQRDVRIRNINI
FQEWQYDCKHENFPFLHKKWTIAGFNF
LKNINASGDFSRWHCIYTECKMYALDI
FRSFRCSMDMTQLDYLFKKWKPKPCDM
IPEANLSCRWPRFDKLCNEVEAKDMKI
FQEHGVSWPDKRVEWLQKEAGCHSLGM
LRKVRCDIEENKFYALYNEMTGRYCNF
LDEIAINVKAEALKILGKKYDVYTMTL
FNEVRWEGENKSFEWLHKDLSWQNLEI
FETINCEAAETDMGLFKEGWDKSQIRF
FKPMRLEKESDGWSLLDWNRKVNKVEM
FDDYQVQVGRKKFDYLDSSYKINGLEW
FHESTGHCGGNRLEALDKELKCKSLEI
FNDIKMSCKKKDMECFSKKFKCRHFQV
IDSQNLGFRERDLDWLRPKFRTNHFDF
LREWDCAADYNEINFLNYKLRCPACRL
LDDHRIEANDQDMRMLHKPWRIVRLDF
FDDCKERPKFEKVSRLYADLSLGEIDF
LQSMNLKLKNQKLGVLYATWDISYFKF
LVRPEVDLTSTKFGLCWDDCEQGRFKC
FDESNVEVEEDELGVLKWPMPMGNVNF
VEKMDKSIKYGDFPVVNDKMEFAQLKL
IDDYDVQYRWTDLDFIRNTLEVSHIRW
VEDWEIQMTWAELPVLRQKWDTPGLNL
FDKGETNFQCTTLKLISEKYEINYLKF
IDEEPLDVRHDELKLFWRKADSQHIKL
LEEQRLSPQINKLGCFALDFKLGCMEF
LNDVEFDIRNNKFDLIDNDVDWPNLSL
FKEARFSMRQDKLGFLDKDIGFDVFPF
IEDSQVTCKDRHLGYIRRNCELSNIKI
CDDHEWDCTWEEFQLLRSKLDLSKCKI
WGDQEASMGQRDINGFYQKVEVETVKI
FSKMSGKPERHEICYFLDKLEICNLRF
FCESEHHVGIASLDLIVRDFEVRMFKL
FHDAEFKATGRQFDALCRKVDLHTFSL
LKKPQYKMAKDKIRCLETDVQVDHCNL
IANMDVPWSKTNLSYLSQKFECTEWKF
FKKFAIDAESGDLNVLFDKLDDSKLAL
IHSMDWSVDNNDIDCFNDKVQPSAFNI
FSNFTWDLDKKKLDILEPHINVNIFDF
LEEMNVDAHLHRFDFIEKELTIKRFSI
FQRHELDFRYKLLEVLLYKVDVRNVKF
LDETQTQCGDGDVAFFRKKVEMAKLKV
FDDFKSRMRDREMEIFKRKAQITGCQI
LYDLQCRADLDCIQILFKDLPVQEFQI
FSEQRPRAPTECLKLLCKTVHVSDIDF
LSEAQLSIECTNFNIICKDVRMQQWEL
FDKFKLNWKLSKLSMLSDNIKVEYVEF
VRRVKFRADRADLRFFSERIRADNVDM
LRPQDAKDEQKKFSGLFPEGDHPDLKF
LETLKIKMKKTTFRFLTQDCRHPAFEI
FKKDRCGCDKRTIHIFDGRARCDVLEM
IEDFHWNLRRGKVELLYQDLGCKKIPF
FGDWKWRMTAEGWKLFTTPCNHECFEF
LENWPWDCQSEDIRCVRRKVTFESISW
LTKVEFPLGRDDFGFFQEKCRWDGIHL
FHRRKVSKDNGEISPIWEKINMANLDV
LKNLKVTIDRQRMYLFENKDKHPAVEV
IDRLQMEMPESDFDLFREQARDTKWRF
LKSRSCEVEGRKMEIMDEEHACSQCAL
VCKANQDRAQESIREICEGPKYDKFDI
FREYRVSQDAEEWGPFMQKVKRTALEF
FEKMNCKFKEQDFRYIREDLDISNLDF
IDRADMRGKEDGITCLSENWEIQTLRL
FWTCNCKMACKTFEYFIQKWEMRDIKI
VYDREFKYEGKECEILGRKCEWRELKY
LCPWDIEPTQDRLKYFCGEMEIEHFTF
LENPPIHIRFQQLKILWRNISPEHLNI
IEKINVNIRWTRFRFFWETFQPTRIKL
LESAELKNKCAAFGLLYATADVKPIRI
FEKLEPEWSMNDFPLIHEGFNNDVMKF
LDKIDMGIKDTGLPWFRERIEKTHFRY
FDKWSCNLRNDTLHWFKDKVGVARVTF
FSSMKPGMPPRKFEMFCYDWKAKIIEF
FEKGEMNTNCAEFKCLHEPWEMGSWRF
WEDSEFHMRWCDIQFFKKKFSFKQLRF
LHDWKWTMGSSDLNVFSKRFRLGKVDL
CDEMDCKCPIQEIHLLYRKVDASTIRW
LGTVEVKVRPAQLDFFCAQAEFKSLKI
FEEFEHPIRNCQLAIIRKKAQVGCVKI
MEDMAMDATTQELRVFRRKGHPDHLGI
LYDNECRWEGSEIDWIKRKWTLRDLKM
CNKPSCPCDYEYLTMLKDKVPVRMLPF
MVKFPMELADEDLHWLNDSAEVHRFSF
LHKPPAPADKQDLQMIYDKTQWGWFRI
FKECQMRPDRGPLGWIWKRIPVRHIPI
FDDHKESMKDQNLKLLQKKLRHTDWDL
LDKWNVQCTMEKIKCIHAQIKMENWPI
FQKGTFGYGWDDLRILVEQWKFEDFEF
LTSMTWGMEPHKFDLIYHDWNVHYLDL
LEKTEINFRGGQFRVLTDPIDMEYMRF
LQDYDFPMTNNEFNWLTEKITHSPIPL
FNNSEVQMNVREFDLLTKRLRVQGLNL
LKKFHCDAGNERLKLINDRLTCSHCSM
FDKWKCAFEENSFKTFKDQSSMDGLEF
FQNPNFDMKHKQLEMLRKKIHAKYFRL
FAKMEMQMKSRCVEYVSGRVEIKKIKF
ITNADIECTIKNMDWLNSNMSERRLRF
LIDLTVPASMKNMELLISKFDWRWIRI
FTDAKMKQGWHGFDRIVKNPRKRELEF
LEKADQQIKVDDVKWIRDNISGTKIHW
ICNISYAATWDEFKYMWDRVDVNDFKF
LRENGVKLQSTEVGCFHAKWEWGQIKL
LSKTDFSAREQRFHWLYESFEIDGIKF
LNEMGFELDANWLEILWNELTARQLGL
VDDFHLNPQSHKLGWLYRDAKMTSIEM
LEEAEIQCKHGTLGCFHLEVTEDQMSL
LRKWQVEMPFKRLGFIDQELELNRIPM
LCPYEFGIAIAKFGFICTELDMRALKI
LEKQDQELTEGDLGMLRDRCWIGKLGC
LNSADIGTHTNEINEFHTRVDVEKIKI
LHECSFQVRQKNLEVFHHEVNAPGLNF
FYPVNLKATWNKLDCLMVEPKPKNIDI
FVSCPWDMKDRNLEYFYHQLRIPQMDF
LQDSRAETRCGRMGCICREIKTQDIDF
FREINLKCDLPRLHCFWRSNQTCDMNF
IWNITIAVPCPRIHWIWEDFKVNMLEI
LKSWRYTVDNSTLELITADMRFSYLEI
LNEIDFEVPETKFEWLQWDCPWRKMNL
LPPMEMDVQHNWFEWFMHKAGLKHIKF
LKKLDFPFEKSSISIFDPSMQADALDM
FQKMDYSVGIKPLSLLREPLDFPWFKL
LHEQEVTGGFKDFECCVKRMERPHLKF
LNNQQVDCDYRDFEFLGDQVNHYKIQI
LRDWRCDASSTNLQIFSGGLRVETFEL
LEDEEMDVKKRELSLLDGKTDAECLRV
FRQWNMDPNRREITVIYGKCAFKRLHL
LCEMRHSGQISYLEIFIKEIKCSGLEI
FGDIQVDLAAQNFDFLQKGVHWKYMDL
LVECKVGNEDEQIGDLIYDFKINNLEF
FTKYKVTHEFAELSVVYERVRMNCVEI
FTSANVTWGIKRWEMFDKEMRFKNFDF
IRDPKLQCSKKTLNDFEGEMPVAKLDW
FPDCTFDYSTKEFDVLVKKLNVSRFEL
LKDIGMETERKGLELLIRNVAPRNFDL
LKRNEFSFEPHHIDVMWENIDTRPFRL
FAKPELKCATKQLEIIHDKGEYRVFKW
FGSCEMTFKKKCLDFITDGIHCKHLRL
LGDINISSPHKFLECLFHSVRWHCLQF
VEKFEVAIEEKYVEYLKENFDCRWFRL
FWEFSIELRNQPLEFFYRRYDCKRMKF
LRSFKIDMDRENFSFLPCDCKPPQFDC
FGDGDLPFHGKRFELLHRNAEFQYLKV
INDCEYQLSEDSFPYIYNSYEMSELKL
MNKMDIDFRVHNCPVCYDDCDWQGVKC
LPKWEASMNKKDCDFCENKMEVTGFKM
LSRFELRGGSPCLGMLCEKLGVKEVRI
IYKFGYDTGLKEVDVLYESIGVEKLGL
FYKFGAHSPKQYLKELIEKLQSDRFGI
FPKVTCERSKNEMDEIYEKVDMTKCRI
IHKQPVGIESYELKYITEKIEYQSFKF
LEDMQLRIRRRPMELIWKEFRWPRVEF
LTNQAVPWRDDDIKWLTSSCQCDGIPF
CKKMTCSINSRRISLIEDEIPITECDW
LKKDTLDPQEAELTFMMDKIKKGHLDV
FCDMEFRFHPCELEWLVNKLDYNHFKL
FRKQKMPIDADELRLFSKKVKFPAIDL
INDTKVGIQKYKINMLEGTSKYQWLDL
FIKYRLDEACEHIRYLIDNVRYDKLEI
LKKYKITSEIEGIKAIIEGHDQEAIDL
LNNFKIQMRKRRFSIFYMECSVTWLDL
LRDMNFDMDATRFTLLPDDWRVKTLDF
IYKMKLEGEGAHIAWLIYELQCERIEF
ICDFKCGFPDKQLHMLCKELRIKWLDI
FGKIPFKMDRQTFKILGEGIRFVEFDI
FRKCKMAWNLEHIKLLICRCKVAAIDC
MDKCKFQPKDEKLRFLPAQMSLEYLPI
FEDWGLEARTNECEVIYQNFGCRYLAL
INKLELEWEIQEFTLFMEKCGHQNFKI
LHKADFNVHVTSIELLGENMQMRNLRL
LESFDMRLPCAGIACFHETFDTSNLKF
VDEVNLHINWSDMAMLRRKCDRSAISV
LEQISFGATQDRFNFLRTNMETNVLSF
FDKAETSIRERDLDWIHETWGADSLRM
LEKMTLKAKDQPFTFIRPNFDITYFKL
LKDCTCNAEMRQIDLINSQLKARAINC
FKDCKVNPDHDKLTMLEPEVSCQCMGC
IRRFEFSCDKTEIGFIEDKIQNRMWKF
IYKVEMKCEHDYIPCFWARGECTDVKI
IDRVKIKPKDQRFKMLDYPQNAERLEL
LRDPKIEFPADRWGLIDSEGRPDKFDF
FEDVDFHIKPRCLDFVCSQCGVRSLGV
FPDSKQNIGMEKWKVFQHDVKVETFEI
FDNNKWEWSKEDFRVLHYKHSVEQIDL
LRKPEWEPDNKDIGLFQEKMDPGHMRL
VGNYEVECEYQDCPMLREKCECYPVRL
FDNMKCGYKEDKFRFLNDELDFPRFPI
VPKVSSPCDRERMRHLDEDMPCEDLNI
FCNSRWGMCQDKIRIMVAEPKRDGFEF
LREGQARWPTRKFDIFGKECQIRMIHF
IREFQWECEGDHFEVLFNDVDYRWFNL
FDKIKCDVKNDRFGILDSQMDAYRFKL
LDTNEVSYRDWDIPLLRDRKEIVKLKC
IEEMPMPAKEQNVKCLRKKMPTDPVSF
LKTWRWRVERTSLKMLDQSYNIQWFDF
LPKFPVEVNCKSIGFLHHRARVGHLQF
FNEMKGSVNPRPIELFDNPVKCKRIEF
LREPNLDYDMTDLHAFHNKVKIQGFDL
IKKVDCPCARTSLDMLEQEFRVNPIPL
LSHVKLNVGANKITLIDNEQKATSLDW
LWKYEMDVPLGDFKVFRQGGEQDGFKI
IHRVELELNMPDIDMFHEKLTSRHMRW
LKKIDRNISSNKVQLFEENLDLKDMRI
LPKSRAKHPMDEVKIMYNKPKKDEVEF
FEGCTIDKKNNDIREFRVGCQIDSFQL
FDKLDCNHEMPDMSCFYDRIDLDACRI
MNDISFGPDFGDMDVLWRKIEHKPFKI
LHEIGFPQECRKIDFIVNDWRWRMFEV
FSKCTMKAPREKFKIFDVDHKVENVGL
FDNCKLSLRKTNMEIFSCNMECKKLRL
IKKWNVPKDRNSFTDFYTKFNYGKFRL
FDRPKMNIRAATLKCFSDKYKIDQLEL
LEEIEFEADERHFEFLNPNMEISHLRV
IDKYHVDCKTERMKCLQEEAPFPSLEM
FEEAKFKIRESGFEFLGHPMQITDLEF
MQEMKIGAKNPRLAMLDKDVHITIIDI
FKETTAARDHRRFNWFYREFKCKLIDF
LPNVDVSYDKKYFDQLYKKWNVKPVTF
FDKMELKWNDDDFQMLHDKPDWDECKL
IDEYRFNCTDTPIRCFHKEIEMENLEF
FHNMECKVDSKKIEWLESKFPMAGCKF
INDLGCGVPHSKFDMLHEDFKMKGMNL
FCKYSFPWSLDKLKYLYPDLRVETLDL
LNELRGKISKEHLKFLENKMSIPDFGF
LSKYGFEYSYDEMRMIHDKLEMHPMRL
FNSCEPRAQHRKLPIFGSEEEWHDLRF
FENWDCRWQSKGLDLLNNAVDNQVFKL
FDGYEMKFQHTRVTRLIVEFEPQDIKI
VQKRDMHGKGRKLEWLTEELKTSHFSL
FGNCEIKLRCAGIDLFGWTYQARELKF
LEREEVTLKCGEWNCLHPNMEWGIVRW
LPKEDFQLKKRGLDYFIWSYEMNKLRL
MKKQKMGWEQTRIEICVDEAKCRKFEC
IDDQKINLRREKLNLFGHDKKMHSLEW
LTEAKCSVTYSHIDYIMKPIKCSRVEL
LQDNKVAINDNHLRVVMHPMRLQNIEF
LKEFGGKGQAKDFEMLHKKMPIRWFNF
FNKAELKMTHEGFERLYQPKNFRDLKV
IHSGDLRFPEEDMNMLRSHWDIKDLRF
INSMGFELTQKQFELLTDPMEVRHFRF
IPEWQISMPYRRLEFIDRDAGFADFPI
LHDYDYQVDVRTLDVMVPEDEYKHFKF
LKKGSAEIDGDGFNLIPEEMDITGLNF
FRECRIEPRISDFGMIIDRFKIDKLEI
FNEQNVAIDVKQFDILSYQCRWGAFEL
IDNMDCSTRTPKVDWLHTEMDCRMLKI
FNDVKLRWSNRHLNILEQEAHCEWIDL
LHPFEIRESLHHFDMLVWDMKIRGLEL
FQDPRINMSRNRIQWLDKGISLCAIEL
IDDFKISVNWKDIDLLRRNLEVSTMQV
LDRLGCNCRYGDLHLLRQNKQCMRCKI
LRDSEVSVKAEDIRAVYRRVDVNDFKF
LHKIQFDIASNEIGCFKQKCNFTKLKL
FKDMELGLSRREFEMIDCHHGMKPLKI
LKNVHVKIDKHKIEMIYDDWRAKPLGL
IRDINRRLDLRDLEIFFKKPSHKWIHI
IKDLRASCDHSELPCLDKRLPLAAVHF
VNEVRFSWKCDELNFCLKKAKCDTFDV
LSELSVKLRVGKFGLFAHEYNMGQFDF
LTEEKVDESIGQWRFMVKKMSIDALEF
LGELGCPMQEKEVDYIRRKCHLKDVSC
LNKLSVQLEANNLKCFNDPVKLDCLEF
LRPSKIRFEKTHIRYLDPNMNVRDLEC
LTHAKFSIQRTSLKWIEDDPKQESCEW
IGKYKCDGTADKFKYLFWECNVTRLEF
FNEAQVPIKNDEFQLIRRKISLTTVGL
LNELKIEMDYKGIEIWYKQLKRNRIEL
FDDVRCSTKRDKCRDIYNDMKCGRCNL
FDSNDMSRKRGQFTSLTGKREVPDLRL
VDKPELQMRCQSLQMLCSPIELNYISV
ITEAEVHIQDNKLPFLRKEMRIGTFKL
IDEVETHVEGTDVNWIWKKLEIKDLKL
LQDIRFEVGPGPFSWLWDDISVHSLDF
LVELDVEVACSTFACLFNNFSFGKLGL
VDRHQLPLRMPECSFLCDKLEIPSMKF
LSSCEFSVRQDEFSLLKSKFPPDCMRV
FEDPDWRWKKQDLDYIREKFDQRNLKL
LEKQPFPFKPTQLTLLRNPMNVEHFGF
LGDIQAQVRRNKFRHLWQDVDMQSLKF
LGKYECKMKENRWRHIMWRLEMPDCKF
IEDNDITCKQEELRCFRHKDDPEAITI
FRPLKMGMTLTRVSILTQEVRLQPLDV
LSEIPWQWNFNRLEFVFQEMDGKMFHF
IEDGKITVQDKDFDMLKTKLPAHALRL
FTKYNCDCKGDDFRTFGERRNMERLTW
IPEARLDVEPNACTFIAKQCKCPKIDM
IKDCEMACEKNSIPHLEPKWKFETFNF
FDDFSCSWRSQTLQYFRKNVALGRLRI
FREPKCELGHQEIGVIERRCHFPKLEL
IKEVKVNLDKDNLEYLWGDLKLGQVDF
LNEYKLSVQSNTCQALDKKCRWDYMEL
LKSRNVHVSCETFRVLNRSMRFDSFEF
LHGRKCGFNGGHVDYLATDVKCNKLEL
IGDFRITFDHRDLGWLTTDVKLDAFEL
FWDMEANMAKRRIEFFERDFNATHIEL
IRDATFKFQHGQISWLQGKVGCKDCKV
IKKTSCDYEMRKLHLFWDEFNIRNFNF
LKQLNMDCHKDKWQVLENEVKCHPIGI
LKEEGVKVWKRRMEILERDLQWPDFTL
LCDIKLNCEVRLFECIFRTVQMKDMEL
LCKVEPTECWPKFSRLMEEQEVHHFKL
VHKEKLPFPYTRLKLIHDDVKWDMIEM
LRQAKVKWEYRSISMFYWEWRATQLEF
LHGCKMEMQSKEFPVFSSKMSVPRLTF
MPKDDCECGDEDCNNITEKPDCAKIKI
LGKVQFHAGFEEFRVLMERWPCPHFGF
FTNTDYHWPERDFEFLRQTFEGAHLKF
LDKPDCSYKEAYFQILRNPAEMPVIKF
FDKHDRQATHEELKFLRARINSYQFKI
IDKLDAQVKMTTWSLFRQEFEGDAIRL
LDQFDCKIRMDSFRFITEGVDWTECRF
LSECDTKWDWAPFPMFARQMNFDEVQV
LNEFECPITGREIQLIYTKIHPKWFKF
FPEWGMSMGAARFELIVKDHGFRVLRF
ITDPSFKNTPAKFSGLFKDFDCGEFDL
IGGTGFKEQEPRCHRIWTNCNWDEMSI
FAEYSAKMPHSSMPHFCKSAKLGDLDM
IKGCKWRCQRDEFQIIEPKLKPSHFEI
FPQRELRWQSRDLGFFKQKVTLSQFKL
LNSRKLTFTPSPFNFLTQPMKIHSFEL
LPDFKVTVRYDSIKVLDRNCRFEGFEM
LDDLKMALNTEELKMVRDGYDHECFDI
FEKKQFPCRHDRLACLYDDAGFNFFQL
FRKMEYEWECRQFECVCERYDMQAVKV
LDDAGVHTSRKEFCWLWKRFELCHIKV
IDDHPLDVGATDMDWFHHKMELKPFHF
IDDMKAKAPQSRLACLHKTVSVDEWDL
FCDCAMKEHDNGLDKLVRKWDCYDLNW
FREWRCKMTLSKLKVVVHELRCEECEL
LDEVKMNVTADKLKYLDKDVNAEHWPV
FEESHWDLRPHRVHCFWKEGKACKVDL
FKEQKIHMDTDQLGHFWNEAQFQDFDL
LQETPFRMGKVPLPYLYRPARCTDLEI
LSDVRDRCAGKGLDILSKPFNANDIDF
LHEVKFTAPCQTITIFMRPLKFAALEF
LQDWPMKFKPDAVRWLNRDAKLDMWGF
FREKHWKPDCNKLRCMITEIRYQQLEF
FGNMTWEVGDQRLGIFSKELPKQRMNL
LDDWGQKVDKQQLDWFHKNIDITEFGL
IRERKMGCDNKNIDILQPSPRSEVFEM
IGDMKVTVAKEGFNMFQKPFKFRTLDF
LGNIRMRFQKHKLDCIYNEQKENSWEL
LKEQRCHFEGNTLELLWKDVECTEIDL
FTKFKVPHTRREMRWLREKFDWDWLHV
IESTSVRMHDESLKMLRGTVNFEPFPV
LGTRKMPVSTNPCKIIGGPIKWEIMEF
LGEAKHEVANEKLKALEEDWNEEKFEF
LEQMECTIRREKVKCFQKEISMEGWKF
LEKQNVTGRDENLKLFRSKCDLNNLPC
FDSMDHRMKTEEVRILRTKWPMERLTL
FCNIKYPYTDENMKMFCNGHKFDEMEL
FNDWRGEIRAGRCKLLQRECRCGRFDW
FNDVECGCECYQLDCLEHKVEYKGWRF
LRNLKITPQCSRIDLLDYTFSITCLDI
IGSVQCKVRHGRFPLLDKEVQWDEIPF
FTDLRIPHSNTKFCWLYQEYRFGKLEV
LKRSRIDMRSGRLKWLTDGCRKQRMEC
VKEAKLELENDSCKCLEWQGKTDSIEM
MKELHCPCQQRTVDLLDKQVKFNMLHI
LKKGDMKLDWKSLGCVYESFDMHDFRV
INELDMKDGPRRVQHLWEDFDTNELRF
FRDTKSKHTTTKIRCFDKKLRYDPIEL
FRSKKWKLEDQKMKWLNTDGKIPDWEL
FKSYKEALEISNLEIFYGEIRHRLIEF
IGNSSVSMDGKDLEMIANKITWKRFSF
FNQCGIKIEPKDLEILHCKIEKKAVKC
LREYGVGVEDKDVEMLQKKYDCSQMRM
LEGIKMDTEPSEIKNFVHKYKPERMDL
LCHAKMDIGIGRFNILCEQFKHNKCEM
FKTYKLDYEKSGLEEFDNRVPLRKVEM
LKPMRRQPDQARCNFLDSKCKCNRLEF
LGNQEMECPVQSLELISPQCEMKAFKL
CDRWDCNMNYGELRVCYEKSNVHALKI
FPNIETPFPPRDFDIIRHKCEAPSLRC
IDTADLEFRFHPFELLHNQWEFPQVKL
LNKMDLQFATRTIEFFSYAFQLKELKF
IHTVDVKLTCTRFSCFHEEWEVKAVKI
LGRVHVKFAMDKIKFIVEPLKYTQLDL
LMEVDIRLKMKRFTLMFNDPNFEDMQF
LEKVDFQMARDKIKILREDTKMDSLRL
LKTMSMDFEHATLSMFWPTISMNHIEI
FRECKVKCHGKSWRPFGKKCKCPELDM
IKEVPCDLDTRDLEFLDTKFEQQWMRI
LRKERCAWDPNRLSCVYEDVNYSYLDI
VERLDATVTCQAWSIFTDDLEVEVLKF
IEEVNVPINSANFSVIRKKMPAGYISL
FNKHDHDVQPWEIDCLNDKVELNKIKL
FEETGWACKEGDISLLRNTVAYGCFAV
MERPKLQGNNEDMKLLKDTWEGDIIAI
MDDWTMPFKNESFTVIYRSYGWGHFDL
FQNWDVDHEMHKLGYFYWEVNFGRLQI
IKDARAELDDNRINMLHREIRPQNIDF
LEQFEPGWKMNDLSCVHEKCNLNCVRM
FNDCTVTMPMQDFRFFPGKVKIDTLEF
LHRVKVRKEVQKLPHLHPDWEVQDVQF
VNEYNFKERQKKFCRFVKQGDMPEFRF
LEDMQFPTKISELKCLYGRFRMEPIQL
FDRPECEWNLSDICFLYNRWHLARLHL
FNKFSSTTRPDDIRMLQEKHDIENFKF
FPNLDIRFNEDHLSKLYRKPDIKDMKI
LTKADFKLGCDTIKVLSEQFEAEELRV
ISKNKLTCEIEKFKILTEELKNNGIEI
CKKAKHEWDHKNCEFCQESCRIKKFDC
LCKMGVNTGWARFAYLWTDLKWGKIDF
FEKVPCPAKAADLKMIWVKLKAEGIEI
LQPIHARNKAPDLRYFLHKLKPEQFNL
FESWALGMKHSSLKIIYHNWHYEALNM
LKDIRIPMDLGTMRCFFKKFKWEGMDV
LRKIGWPVDVRQFDMMFEELEMKWFNI
IEKADFPCPCGTLNCLSEKLQVKCLRL
LTEFNFELPHDDLERLHRDVPIREMGL
LYDVGMGLHCSPLDYLCRQADVRDLTL
LKNSNIKCEWHDIDCLHYNVQMKQMDF
LRNIRANFEHGELRWFGTRFDYDELEL
LDDCKIPVKCKELNLFRHRFKAETVGM
IDDKAWEMTEGDFGFFRWRVTQGKFDL
FAKFSQSKGLEEFRWVIENMKAPYFDF
FGKYRWTAPNDHFTVIDDDPKLHTIEL
LQSWEVRMKTNDFKILSCQIDQEGMKV
LAKIDFEMSCSPLTHLWDKFTFRHLKL
FRDPKISIDCNKLDCLNGELEWKGCNF
LGGGEITYNEHRVDHFWSDLEMQNFHI
LANIELGSQLKDLEWIWHKLQIKCMRF
LPQNPIECQNRYFEVLHHNCSLRKLSL
FQEPEVESTKRGVDDFYNRYEFRTLRL
LDKIGCKLHDRRFDLFWEDMRYTIIDF
LSNADAKKTLEPFKFITQTMQWDELNL
LDKNHCKMPDEDLKYLREHINGMDCEF
VEKPDVAWGDEDIRVFRESFQISPLKF
FYKFEWSVRGESFHLFHERFELNNIKF
ICKFDLKMEVHELPVLCEKLAIEFVTL
ITKGNLDLEYRKFQVFEQEFDMNCFHF
LQDIRDKMSGDRFDIIVNQQRMKEIDL
FNEWDMECENRYFECFDHDVQLRNIGI
LREINYRIDRQTFRMIENNINVNDVGL
FRKAEMKYKRATIGWFEERVNMKPFPI
INDWPIKATETKIPCLEKEVTVTDIHM
VDKFDLSMKWEDMKIIRERITKPALGL
FKQMGCEWDMKDFDVIYPQCKCSRCNF
IEEQDLDFKEDEINLLRPRWRMGKWNC
FDKLAPQWRWENLRFLHQRIPCSSCQF
CDKMKVEAKERDLEMLDDEIKADPVDF
FGDCQVEITHKYIEYLGKELDTQKLRI
FCRMDFNYSPHAVTWFCDNWELPEMKL
LETVDFEMKAHEFHFLRSRYEIRHMKC
FTKIEFDMNEPRIPWMYEDLQLEILNI
MDSIQWGVEDADLHWLRDDMDLEHMNL
VYKTRIDMQDGNFQWFNDSMQSERVDL
LTELTHKIGSPKFKLFHKQMKADNVEF
IRKFRAAVEMRKIEILGTDLKCKGISL
FEKCEMELDENDLELLRGQFNYKSIPI
IGEMDLQFELEELRIFNRKCGVPNLNL
LRNPRVQIERDDITFLEYRLQANYCSL
IHEVPMQIPESEIEIVQKKWHCKGLNI
FKTIPCDHEKKRLEMFYEEYHYRNCTL
IKKTDCDAEKPEMHLFHEKPSYRKLKI
LRKVDWRMDSKKMNFMGEDFPFTDLSL
FDESDVECKANYLKIIHCKWECGYLKF
IHRIKVACQPEKMKCFTQDLKYEYFEL
FKKHKCKSDWTKIRFLWVDPRADHIEW
LGDYKAPMGDNNFKYLNWNTKYDGIDF
LRDAKIPTPTCKIPYLHKPMRWASVDI
ISEAKIRGKTPKMKWLDKEVKINHLEM
LTDIKISMELKYIELVIKNAKQRCLEI
FKERRVKGHKRALSKIMRHCKLAELDF
LTEYGCKVDRPKIHILEKKFRPHELGL
FAETKQKIQPWKIPCVYKDCKLGSIEI
LRNDQMQVDDDDFSWLDQQWSMANFEI
LNPWEITVDYDDLQIFRWNIDFRSMTI
LPDYEGQWGSTDVKIVRSKIEIDMIKF
LDEWEVEGEEPQLGSLRKEPNCAKLNW
LEDVKHTFRNTNITWFHRSQKVGRFEF
VDDINLRWKPDEWKMIMRKGKVDHLDV
LNGSEMDFDKHKLDMFDQEFSTHGIEF
LEDMPFRVTGRDLPILMRRNQWGDFHL
VDDVNIQIDRDKMQMFEYEIKLQTFDL
FRESKVQPEMKHVGWFEWEMKFPCMEI
FPDRTWPCPPKPLEAFWKPMKLRHLNL
ISEQRLDISYREMEMLRKKMHITTIGF
FQKFKAGWKCDDFRCVLQKSSRQQFEF
IDKFDVGLRVDDCKFLTEKIQMWPLNF
LSEMNQSCDCKKIDCFMKDLPVRCWGV
LRKKNAALDITRLAIIYDEVQFGFFNI
LKKTKWTVEETGLPVLTDQCTVGSLEI
VDKVECSVGVDEMKYIRENCEWQNVRL
IDDFPFDFHVSDFPFFRKSVDMKTLKL
FDKPQHESKDEGFHRFRETASFDRMPL
IENLECTVQDDEYKILTHKRDKSCLKF
IGKFDMAMPCEDCRALAEKCTCPEFRM
FEKFEYEMKVTPLPLFWESVEAPRLTC
INKMGMRCGYDEIRWLHYKVPWTPMAL
FPKADMEWEDDEFGMLTWKFDIHTFRF
FSNMRVDLDPMEFRVLQNKAAVDKLDL
LEKLNVGIKGEDFRWLKQRCQPERYHI
LEDKGCAMKDEELKYFRNKMDYRGCWY
LSEWALGPSESDLPVFRRRIALDKMAF
LKDCGYDIEVRDFDLITERIEFKRLKF
LVDNKLKIPCKRVEWVCKDYAVKYIGL
LQKIRVNARRRKFELFHQDKSISNFEF
LYKIRCEIQPEAFRYYIPSYKMGRCEF
LMNMKLKYPFREIGIIIDRMECTELKL
LSDHEAEARERDCEICKKKTNCGRIKI
FNKANMDFSRQPINLIHEEMQVKKIQL
IEKHEVKLSDDDFNYIRFKARYKPLKM
LKSVEFEIDENDLNWFNANATWQDCSL
FDRPKWPTNNEEVRFVRETVTLDCIDM
MKDVKINIDRKKMQVFNRDVTINSVEM
VDDTKFQWKTSEIDVFRKKPEWTAFSF
LNRQDMPMNNTHLNLFHEDIEMHMLKL
IDKVPVKVKEDGFKWFSQPMPFRYMKF
LAGCKMKLNWEYVKHFVCKCPFDNFAC
LRDVRCKIEPTNFKFLDGDCHFENFNI
LRKSTFKLSHQKMRYFEQNWRFDDWDW
INEFNVSFKKPDIEFLQNKVPPKMVSI
ITDHSFKVGKKKIEIISNNIDIKPMKM
LSNMDVKVKFAQFSMFHWKQDPQEVKF
FDKPSIKIKWNNIKILKMKAEFQEIRC
LYKCSVKFKGDQFKFFGPNSEVDHLRI
FERCACEKKEQELQYLRVNLKFPRFNC
LSNQEIKADKDKLKMLETQWSLDNLTF
IRRFKIGVPHSDLRFFDNGAKIEVFEV
LKQAKAKPDPTGFGWLQRKAAIGDFEI
LKDVEMKVSYTDIRFFEQRPEMHGIRL
LDDKDVNQNPHDFNILQNSMNLDGISF
LKDYKVQNKWRGLDWIHRGWPIRKFDF
FKDCPMNCECNNLDVIETDARLKTLGM
FENMTVQHRPSHLAMLMKDMRMIPIEF
FNNVDLTFNGQRFHMFDDEIEMPSLNL
LARFKCEIPFDAFGYLLEEIRVENWEL
FDDIKYTPKDANFKWFTKDVSCKPWDL
LSEPKVGQSKDRIRYLYNDNHLQDLEW
LRDARVPVGKSNCTVIERRCAWNIIEC
FKEYKMNWEMTDFKIFAKKAKESKWEF
FSKTGCDPDDKPIEHLVNPCGMRRIGL
FDDMEHNCACRDIPCLHNKQDVMHWRL
LDDFRIAMKVGGLGLICSGLAIGPLEI
IGDCHWGWSTERLRILSKDVRLKYFPF
IKEYHIHWEREQIKWLENHIRWEPMNF
FRRARWNFEPRKFELLDTEIRCYYIEV
FKKADIDWENDHMERLEEDQSMRDLAV
LHDIKMGTDMKEFDELWAKINCASIGL
IKDCDFNCNTKDWDLLSWRCKMKAWQC
LTEVDTNPRKSTFDYIYKEFNMKNLRF
LREYRCHCSPKPFQWVYRRFNSNPIEL
IKRIKYSLDKGSFNILDERFRIAMMEL
LNDIRTEFKDCKLGCIYNSMKVGQMDL
MDDSKLNVRKKNLDWFERNFSFKRLDL
LDEKESSVGQTEMTALKKKMEGNNFRF
INEQKFDISYGRFNLFTKEVAMEHLDL
MKDYDGKWERQKFTFFEKSAEFGTMKI
INRQRIGMQRNSFRYFEHEMKQQNVEI
MDEFSFDVKPRDMDLFGHRMDPKWIKF
FDKISMTMPVEDFKMIFENFGMEHLTI
LGKERIPIPIEEIRVFREKVKRHAVEI
LQELDYDVPIGDFGVLYSNMEISQWRI
FYQAQVDFDMPHMECLCGDMDVKCLRI
IEKIEFEMRAQNLKYLKDPHEVEPLKI
FDKAEMSPRCTSLDWLIDHIELNFIKF
LNKIGASWDQEDVKFFDQKVRCSDMEL
ITEVKLEADHPSLQCLNMSAKVQSMDI
FDDVRWPWNFDSLKFIQKQANIEPLQI
LEEMKADTRSKCCYVFMRSFKCEKVDF
FQEMKCKYDQSRLPMLNTELRVTWVQI
INDANFKWEHNRLQFISKDIKWSYLDL
FKKCNCRFERHQIPLFEAKPKVPELKC
LDPHEIRMKCPRIHCFAKDMAVNEVQM
LQKVEYDMDMQYLSCLLEGANIGNVRI
FSKVPVGCDSRDVGLFHQKFTLGGIKF
LNNIEFDVGEHHFPLLRQPLEDKNLKI
LGNTQFEWNSKNFDMLGWTMQPNWFKL
FWEGEMNCPYQPLTCIIRKLELNSFKF
LNKVSVHIHANRFRFFTNEFGTPEIGM
FTEFSVEMSLNRVEYLYSDVGLKWFDI
FNKTKLGFESGEWKILREKMRCWGMDF
LPRVDCNFAEEDINLLREKQDMPPFGM
LWDVEWDFQGTDFGCLRRGYEFPALKL
LNSMDCEWEWQDVDLLKTNLNIRRCPW
FNKVESKPTAEGLRYILNQISIRDLRL
IGKMDIKCRHNELECFRGKGEMRGMKW
LDKHERNAASQDYEWLRDRFEKHGLKM
FQDLKIHHQGRYLNRLWKPMELSDIDF
LCKMDFAVQSNKLEFVWPGWDIRVLKL
LREVDLQGDPDELGAIWKKIDIKTFKF
LGDVEQGCGPKKIDYFHHTVEFHRVRV
LDNMAIQCPCTRVPCIENELEAECFDF
ICNMKVDAKNDKVNFLEKDCRAGTIEL
FKDCKPNLDMDWFRFIYHRAKRDQIEI
ISRMKIEMKDPNFKILNPQIDCGKVSI
FETCDVNWDEQELNFFPSKMEPPTLRF
LDGNDMDQDDGELKHIKSKFHLEQFHV
FYKIQYPIPDDEMKVFREKATNDVVNI
FQKGTMEGPNGELGCLREKFELARIQF
FGKAGVKFSFRTVDHIWDDAELRNMRL
FDDCQFNWRDKDLDIFSKTPGVTHFQL
IDHIEVKCRERAISCLYHKINLADITL
IDRFDLAAADAELGIFRAQREICCLKF
LEDENMKCKNNEFHMIRRGGQVGEFKF
WNKAECRHNDDEIQMLRNKYDCTHLRF
FTEFSQSFNMRDFEIVFTSVDAKCFNL
FEEQGQQVRPPELNYFHNKCDLGRLSF
FDDIDLGGKLRQLEIIRGNITFTRIKL
MEDYNWTCKTDDVRFFRKKGGVYMISF
LEKWNFDSYEREFQIFKDSCQYSRLKL
LPKPECAVEDDEMREFTEKWDVEKLPF
LNKCDIACGWEEFRMLQGNMELQSIRF
LNNWELQFNKDSINLLNRQCDVHELKL
IHKVEVGLSSQNINWFSDKWDVKSWKL
IRKVPCTAECQDIPLFYEKVEHPCFGI
FGKEKQDKPWGKFGHLVEEWNIHKFDF
FKKFNMRVDGEQLHWFNHKFRLECFDL
MEKHRIQWRRENLRWLYNRQAIEYIGF
LDDIACHCKPNTLPCLHKRLKFKWVGL
LDDHDVGIRFQRLKFIWQEWSQECLHI
IKDRKVPGDCRRFPCLQRDFKWQEIEM
LKKLEWECENTRIGWFEYRWSCKYINM
LGNIRYSMGSQQFRWFYCRAKCDGFEL
FHKKNVPFHNEEIKVFYYKHKFDYLYL
FEKQEHQHKPASFGVLRDSVNRGGWKF
FDRQEAGVKIAELPVFRPKFDIQVIRI
ISKGQIDMSDSDVGWLHDKIPLQRVDM
IHKYEIDWRCDSINCLHDDLKPQGLKF
LDRCEQDMRIYTLQILTDRLDWNNFKI
INECNGNCDNERIHYLDRDVTWQEIEL
LNEAPFDMGCQQLTCLARDLNVECIGL
LKEIPADCSDRPLELLNMSISVKYWRI
FRKVNCKSQHKRLEFFDEGIRRREFTL
MHDTSWAWPRKDIDFVHKKAAARQFPI
LDNFSCEFHCNTLEFLANGVRKKQFEI
FTDIRFKMPTSRLKLLSNDATWGTFDF
FDKWQMQAKPSQIKWCHNQCRAEPFEC
IKQMDFGLEGDDFNVFENGIRYNVMDL
FREYRSHHERREINWLEKKASLCSLQF
LDELNWNVHEDEFGFLKPRMDMECFSI
LYKQGAPVNLKEFELIMERLPIKPLAF
LDDWNTEWRAKHLQLLWYSIKCAKMDL
LVRFQLQKQKEKLNEFFDEFNFRKFQF
FGSTRFNLKKKQLEYLYAGCNMKKMGL
FKELKIPHSKTDFHWLNRNFTVPPFTI
FKEMRFTVHNGHFGLLDRDCSMREFEV
IGESDMRYPVCELHVLIKKPNFEDFRW
LREFRYHIEKSGFSMLDKSFYMTHLEF
IPKCGMKVGLRRIDRFYWDVDVKDIHM
FHKSTMEISEDDLRCFSERLDLPQLKL
LDPCDLQVQPEELRCLRDSWPGEGLSI
FREVRMKLRTHNLKILRKNMRIQVFDF
LPRADVKVDREKFTMVYDDYKITALNW
LVSIKLQVGLYKFHFIMNEHRWTRFEL
LANMKVSTNEDKFELVLTEMRMNILDF
IQDCNGDVNKTKFPWVDKQAKWARLEF
IKDCQFSGDKGKFSVLEKDYKSGTFTL
FKKSKGELNMHQMHIFVDNGRCHKCEI
LQRTTIQHKRDDLRWLEERCTIEQFQL
FEKMGCQHKDATVRCLRQNFEVSTVKF
LKGIELKIRNRNFQMIGCNLNIKWFKI
LDKYEMSCNWHEFHLIFEEYEHQCFKF
IHQVPVEAEWSEFNVLMTKMDLNQITL
LDKSEIRGENEDIRIFKEGVEFCAMRL
LCKADYRAQMDNMRYFCCKPEPHEIRL
FDDMEYNAHCQTFRVLCRKIKMDNMSI
FRDANYKYEKQKVPILERERKGSQLQL
FRTAKMKVEHSNLEMIHQEPKPNEFDI
LTNMQCRGPEERLKHLLQSHGWDDLKF
FRELQVGIESNKFHVLDYEVRFPHIEI
FNEFKMTHGMHKMQIFERQIKCNNCEL
ISEMKCRCNTAELNIFDRRFKANRIEF
FGEKKQEMGCQMLAMFCHKYKLPKFDI
VKEIRVNCQRTELGMIHKELNADELEF
LNDCGAGFDCRNFDCFWHTMHFGTFEF
FPENKMKYKQGELNIFIKRTNANEFEF
FKEVNADHERKELSRFWYKFKVGSFQL
IRDMRPGIESEDLQLLPKKMGFKAFRL
FGRMECNWGTYNINYLQDSLEVKGIKF
FGKCSIGVNRQQFQWMWENAEHRGFRF
LVSLGFEMQVSCMHYLCDTLSWHKMGL
IPKMAPNYPQDTIRRFYEPIELTEFKF
FKDGNVRMEPDQIQRLYRPWPARDVKI
FHKFELKMDADKLDYLYPECSMGEIYF
FPRQPVNHQHEYLKCCFEKIKFEHLEL
IIGKKLGITSERFKFFLYSLKWEGVEL
IHDIRCRLQADHMKFFGSDLRMEYWEV
IYKFKVDFEPEDCRWFRSKCTPQPVGV
FEGQDFDLGERHCGVFRNECECKAVRF
MKDMNLNFPCPKLEMFEHDFDPKQLGL
LDEIGIPVRGKTMNILCKEPRPDVIDL
FKEATCQMKKTRMTHFDREAKVQGMDY
LPDIRFNMPGKRFNFIDTEWGFTGFEM
FEDISFTYNYERINIFNNDVNVTPLEI
LDEPKMQVERSHCHLIHPDMKIDNVEL
MRDCRCKVEKESFDVMENDVSLGGIEI
IEKCDADHNDKAMHNFYEGFEFQDFKW
IDEYEARARQHGFPFINRDCQLRPLKL
LEEKSVKPQEEDIKGLRKKKKCQDFTW
LSEFEMNIREGEIGYFNWKIDWGECRM
INNLQWPMEPDDFKCIYQKIKKDGWGL
FNKMKMEYQKGECQDMNGKCKSSKLNC
LGNQKMHVTYNNLRLIPNKAKRDPFDF
CKKMRPKVGKDKLRLLEEGMHVNIVEI
LKKLTVKLAHEDFRWLWNRIQQDDIQF
LKGEEFPWDLDELSVFAGKFEANAIKF
MTDMEMTISNNDFDWFKRRWEIRSLRV
LDDEDMCVHGHELDLFRSRTSPRGFNI
LDNSDVGWKWPEFSFLRNGFKCAALKF
LPGFDCKIQQNRFGRIWCQFEMQDFRL
IEELDVTMTERPFEWFWKNAALTGIRL
LADWKLQCEENDIGWLRWRLDWDSLNV
INESSAPCRPNKFRFLTKEWSVAGLEI
FERRDMKANENNIQIFKGPWGWGQFNL
ISKGDMDFDWREISFFNSRMRCRRFSL
VDEISLNCRLKNFGVLHMDLDAGAMQL
LRKMKVNRPPHRFSHLEYDARLQTLDL
IRRAKLEWDDEDVKMLNDRIAIQMIQL
FSEVGLEANERDLNYMHRDLGVPRFKL
FQTIELRMNWTDLNMIMEKCEIPWLKF
LPKSEAKAGPRWLHYFVEQWSVSDIKF
LSDIHMEIDDKSFDLLRKECPQSTMPL
FDKVGMGAGSEELQLLQEHLDIGRFGL
FAKFDMEMAQGEMDFFTYKGNIKKIRL
LRKCEANSNFQKLDYLFPEYEIRNFRL
LRGTGLPEGRSNLECLDHTMPTKWLGF
FKKRDMKVQKKRLKMLETSVRCSDLTI
LKDCQHKLPKNKFKWFEHDVKHAPMQF
IPKGKAKQSDQRWNLCYDECKSDDVDC
LSKPRFKKNGGDFKYLSMRCKCATIEF
IHDMKCEDRDSKFTNLIRESSHAKFEL
MRDFKYKPDHTQLDNFMKPGKVQDLEM
LREAKVSMEMSRFDMFHKDWPLKAIQI
IDKIQATIGAERLKILREEFPVNCFSF
FYEMKVPMACTDLECLERNFNANPFEI
LKKQDIECDRGNLGWFADRINVGHVKI
LGKLDWSVTTEPLRVFGENKGVQKLRF
LEKARVSVRHRSFKVFRYTMHMDVITF
IRKIGLEHELRGLSYFWQDAPFHRIGL
LKKIEARLNNRQFSIFDEDMYMDLFKI
LSKPDCTLDPPKVQWLHDDLNWKSFRF
FNKMTRDAQHSDLRLCCDKLPWQKMKF
LADVRCTWSRDKLSYLGKDIRGEQCNI
FRDVKLKAECTEWTIFHYKNKQQCLEL
FTDRSFEPTQTRIKYFNYNVRLERVEL
LHKGDVKHQRGPFNYVWSKMKIQEIEF
LYSWKIPVQSRDMNIFHREFKWEQLEF
FGDHKMSVARERISYIEREVQFPDLEC
LEKQNTPAREGEINILKEKFPPQEMRM
IQKIEMPPDPYGLPCIYDKVDLKGIRL
IRKMQIEMDEQYLPWIHYKVQWQTIEL
LNNVNANANHQNLGMFTQDLELKNLPL
FSQPKLKMDREKLSYFDKDIRWQAIQM
FDDFRIRAKQEEIRCLRRRLQADCVEL
IKNCRLKHDFEKLKMLDSNSKHPEVEC
FWKVRRPVGPGDLNAFFQKQNVEDLDF
LHEVKYQVSIRIIEFIYKNMKLKDLEI
MKDIPWSMEGKELQYLYRKVPCKAIPF
FWKIHVKREDEECRMFREKYDCDCVRI
IEKWQMEMKVDDLDILKENFNQETFNL
LENITLEIKFEQFHLFRIKCSFEKWGF
FSRWDFKMSVWNFEIFYTNMDMKYIKF
FRDLEIPMETSDFEFMNKDVPWQCFPF
LTDFSMDFDCHELEFLHKKATFSHMHI
FQDFNIDFTNKNFDYLWRQMKVQSLEL
IRKEDCEWEDNNLEMFGQNVKMKTWEL
FSEFEIQPDKRNFEYINKRCNPKDVQI
FANVRFPVNSQKLDMFCNEIKIKYIDV
IPRFALKLGKSRLHLLEDEVGFNNLTF
FDEEDMEITAHALPVLATKYEMNRFRI
FKQVDTRMDRRSVHFFERGVEPREFKL
LANIDLEYTWTEIPILCHRLEYGRIKF
LTEANFETDRRGLDDLYPPYALSKIQI
FPELSFDISEKPFDWFRCKMTIKPFRF
FCSWSVTVGINWCDLICANVEQKMIRL
FNKADANLNCTEFDAVWDKFDLNHIKI
FGNWEWTLDAEDIDYISSKMQIRQFRF
FTRERLTVELKRFNLLLEDCRCQQLDL
IRDSKITVQQDKMRLFQQEVKQNVFEI
LSQAKMEMPNTDIRLLPTSLDMEKFQV
LRGMEVQMENKHWEILPTDPGQKVLKL
FNEPTMDSPRRDCDMLDNKCNVKQLGV
VSNCGLKVRRQKWHYFDDEPRLQDLSL
LTDWKYGCEEDKCKWFSKDCRMDYYEV
FHDIKRECPIRTIHCLFRKLKIDYIEF
LNQAKIDVHHYGCRVLDRKCKHPRFDL
LDEREVPTRTTGFDMMRRKKDVSNLKL
LQKVEMKDPSAGLEHFADQAERKDFKW
IKKIELSLQRRNMDVLDYRIGKKPMKF
FENHKCSYKSAKISILDKDMKWGSLQL
FDKMNWNEKSERITIFEGDLQVDDMGI
FQDARCEQKIEDITLFQQKIECNKCSF
LKGVQCHIENKEMEWLEVKQQIQPINM
FSEFECNITADWFHWFIRKLQFEGLKL
MENREVKYKNDKLTMFHSDYQVRDVRM
FGDCECTIGWGNIGIVFHDFQVQHLNL
IQPVEIPLKSRNLPIFNSKYEGDALKI
FQDVSIKFKKNKFNWITKECTHGNMQF
LQEAQYKMNCPKLCTFWREGKMHELSI
IKDPGCTIHFKRFDLIYREFGFSTLNL
LCQFEESIEEGDLDLVLGKVEIRPFKL
LRRCDVKQGSRKMQFIEQNYPLKEVKL
LGKGEVGTPQTEIDPFLEKFELAHFKF
IHDGKMNFEENDLTLLHEKFNMPRLNI
LESADMDDRADPFDGFWDTPEHKNLKF
LDKMDINCKLDPLSCIAEKVTLKPLKM
LPRVDTQCPGATVACFTDQWEAKHFKL
LVKIDIQMGHRDMTFMWNNVDWHPLRL
FEKWKVDTTNYPFPQFWENVKWDSLDF
FDDPHAKVKADEMKMIKSKIAVSYLQF
LNEWKISAHWETLDIFGKSWRQKNFEI
FDDVQFSYKWSSLSFLSKNCEQDGVKF
LGEVDAKAKTASLQFVYYDADIEDFKF
FCDVGAPEAETSFRKLWKNSTVDEIEF
LHSIEQKCTLEKFSLIYTEFNIGYINL
FDEWRLKMSPPRCTWFWTECACSDMEM
IPEKRIQAHFEAFKRLWRGMRSDNVDY
LKEVSCRVNNDNFNRFMKNVQYPDFEL
IREARAGAEEDPMRIIERNCRAEHVEI
IGNATMPMGMDHLKMILQHIKFETFDL
ITKLACGMNPGKLEYLWYEIPITNFGL
VKKCKINIEWAHLNMVESDCSLGHLEC
LRRIRIKGQGPKFQCLVWECNMRSFHF
FADMECDHKIKGIENLVERVDLKTCTF
FYKIELPWSMNTVNFICENIDPQMFKL
LESCNWSAKEGELRWLRTRSDQGKLSI
IDNLRMPMKQHEFKFFYAKCECEGVKF
FTEKKLHMSEDDMPWLRRKFNVKHIGV
FEDIKLDIRIAEFSIIRYKARWNAVDL
FGTMEYSMGYNYCSFIREDAECDMFRL
LDKPEINPNMNKVTMIQAEIDIKWLRF
MRDLDMKEEPGPFEKFLRQCEATEVKL
LGNPEMPHGRSDCHEFRYKCKCRKWKM
INKMECKADHDNMNVFNEKMDVEPVRL
LLKHEFSITTGEIACLHEKWDIGFFKW
LGKVEFEHSRDEIGEITEKLQFKSMKI
MNSVRLEMELEMIRLLQSDLRIDKIEF
FYEWKAEFNSEEITVLRYKFKVNCINM
FCSARMDVPCNDIKLLLYTFKIECLEI
LESHDWPVHQADMGALRRKCDVQSIRL
ITKGDSECGMQTFTILGEKLEQSNIKF
LDKIDSDYTREDVSMLDPKLEIKGMKL
FNSMDMAARDSDLQILRKKTGVEKLRI
LEEIEVNFDPEDLNMLRYKLGWGCIQI
IYKLSIKYKVDEFRYIISKMTIRDLSF
FMKFQFSHEHEALKDLFVDMGVDGVPL
IKECKCEWGCKEFRYMYHKLRMQRFEL
LEKFRMEGRQRGLKEFFNDIRMEKFEM
FRECRMEVTWTEMPVLHGQCAVGKLDC
FQKWGFKAPNTRLRCFDNDVKASDMNL
INDKDIDWSESRFQRFQRDCKFPDVSL
MTDWKYTPGRDKITRFERDVKKGEFDV
FTDFQCRPHIRTCEMFAPKCGCKDCQL
LDEGQVQHNDKEMDNIRWEHDWRDIRL
FDKMNADLKTPPFGILRNDCNMNKVPF
VDKINLDMKEHECDWVHENCSVTGISM
IDEMKMHIRWERLRVLPKSVRATSLQF
FEQKHATIRPEKLRWIWQEVGPEHFGF
ITKVDYSIEKTELGYLHEQFDFPSINI
LHKPQFNQHESRIKKLFGECECADINF
LDEKDLGQRRRTFEWFYTNMDPSGLHF
FEDGTTRCNHTEFPMLYKRIDMGEISL
FHELQMSADVGTFDIVMKKMDPGELRW
LPKANYKFQQHPIDCMIQKLEKRNLKI
IEDWDMPWKNDALNWFRKKTDMHGFRM
FDQHEVEFKYEDLNCLTSKMTLDYLNL
INKADWRCPEPDIKSFRDPLELQEFKF
FDKAEFEHTHQEMNVLHYKCDCTRVKI
ICEQDLDMGERSLEYFHNDIELKSYKW
LGDVQMEVQSNNCDLFNRDMDIERFGF
VYKVKVTRRPGNMKEFHDKHRFEKMDC
FDPNSLKCRSNQIKRLYGKLEVEDFSI
FDSVKCNHRDKMMKTLHSSCKVEKVQV
VRRLECDLDPTEIQLLYDQLRCPVCDW
FEDPDIDAGGPDIEMIKNKVEVHRLRL
MHKLRFQCDGEAIKFFDTSLQIECLEI
LNSNKVQCRRNDFRFLRKDFRMDKIDV
LRGYTINVSREDWKMLYDKMGVNNLNL
LTEMRAECPNERWKFFDRDMKCQTIDL
FPDLRMHFGVRRMEAFLRESNMKMLEL
ITELKVNLHIDRIQFLWMDFRFTSLDL
MEEWHWRLKNNRMRSFWKDHKIESFEW
FEECPCECKESDIKHIRENAEITHFQF
FDDVKWPLKHQNLNIILKDFKWNAFEF
MKDLRCSVDKTDYKLFDKNPRASVIEW
FPDPGWGMNKRDIEILDQRTGIKAMGF
LKKVGCQGEQHKIEWFEYEANYTNMQL
FHEMRIKMDGQQFNHFDREPNVTEIEF
FNEWDQKVQKRALELLNRPFHIKYIRL
LYPYEFKFPFDDCTCIRPKCSCSGCRL
LYNGDIRFGMTQWTMIFVKIEPKELKI
LHEDECGGDHRGIDRLMTDAEMRNIKL
FHDLNMKEPEPTLNRFMAECTCDEINL
LAEYNLEMSIGTIDIFVTDHDVRKLRF
MRERKLKPDNGEIGGFQRRWKMKTLEC
FKEIRLSCERYTIGCLYKNIRGQSMDW
FAEQNLKCTMSKVNTLWRELPIEDLGI
LWDVRAKKAWERITRLCREGNLPEIEV
FDPHEFGIKGNPLTCFRKNTDYHCMKL
FCEMTLQFGCADCNMICRRWKFSHFDL
LEEQNVKTKDPKIQHLHHEMKIEEIDV
LEDFHMDIKGEQFRVLWKNLPWDHVPI
LDEWNFKPKSGRLTYFNPDWGFTDCGM
LDEPNLKPSYAHLPMLYRNFGVDEVTF
LKEFRMKVNNSNMNLFDRQFRLTVIEF
IKELTFRISKDKMDYLDRPCQLRECTL
LGKPEGDDPNDELDRLFENPEMRNFKF
CDKQEHEGNEYDIGTLRDDCDPGTFRI
FDKCEVNWQAQEFQWINEKLECNHVRF
VDDVDVNCRRKHMGWLYKKFNWQCIHM
FQQKSMNFKMKRIEILQKDWSCRGLEF
FRDCSHSMTRKPIEVLTNKYRMHTFDL
LSELKVNMSRKKMNMIYKEVPVGDFEV
LMDVAFKYHMDNVSRFWKEIQFKDISI
LQDLKMTVDVGSVGWMCHDHKMDRFEF
LEKCSVKIACDNLRVLHQDMEANSMTL
ISKMELTLDPKEFRLLHERCGCNVFRI
CKRCRCECQKGGLKMFSQKNNAEKLNW
LSGEKWDYTGNGLRDLCDGWEIDKFEI
LNKMKISWYGDHLRLLSSPIKIEVIDF
LSKMKVKPEAEDLRFFDERIRADAYDM
FPSWQCSLRDNKMRLLHTEIKFDKLDI
IEEYRLACGGTDLPWFHRSFNFNCFDL
IKDIRVRLEPNELRYMYGRTKPDDFEL
IAKRNIKASGPDIHALPDRIKIESIEF
CDECPCGCSLENLKMINNKMKVGSFEF
LQELPMKLDEEDWNVIRKNCGFKVLQF
LGDVNDKMALSTFDVIFKDVNVKEFPL
FQRCNVDMSCTGFRIFGEKFKQENMKM
LNEINVEYDEDRIGRLNKDHGVGDFEL
IGTMKCGGDWTHWRFLNEDFKAEYIDI
FPDPSPALSCRKVNFICKEAKIHNFEL
FDKAQCEQKTDDMKDFREKPSCQPCDL
FHEMDMTWDDNPLPKFHTPCEIEEFKI
FSPMKAKPADEKLRLLSWECKTEQFEI
FPQMRMPCKHNRLALLRKELKWGQFDL
FNKPSLQFRHGRFKLINSECKWDRFDF
IHDARLEMDCNDIDYFQKKVQMDKMEF
FDNPQLPFKSEELKYIRTKMSMVQFTV
FQSNDAGYPDRDLEGMRPGIDIKDIKF
FPDSNVNIPMRYLEYFWHKNKVKKFQF
FFEMDVQFAIKSFDCLVESLTYRCFKF
LCRAEIPGSVCGFGYFLWDMEMNKLRF
VKKVEAKAEAGRMGLFADDAEVKVIRM
LKEVHWKISKSKFKALEKTCKLQDMDC
FDQQRLEAKNHKLTMLTCDQSVRKLDF
FDNNDVDMNHDRFNWLDLEMRIHPLDL
FQKYKVTRPGSDFGYFWKRVKITQFEL
LEGPQFKKTHQDVKDFHEKHGVEHLTL
LCKIKYSAPCVDLRWVCQKFDKNGFNI
LQECTLKCARYKFKFMEKDPQFGEIEW
FDEWRIDIKANNIRILKFDVKIDKWEM
IKKFGATFDKRTFEFIDEHCPMSSFPF
LGGVDVKVQPKDCGLIRQKAERGYLKF
FGDREAPIKPRRMECVVQDGDVKWIKF
LRESNVSPEYNKIDCVFKQLQLRNLKL
MEKHDIKMKQGEFKIIMERWDIQTLKV
LKKMEFSLGMRNFGCLYYKWEMNCLNL
FWKINVNWTDEYCEYFREEIDCSDFKL
IDKVKASPHFNEFPPLYERCSMEKLGL
FWKISVSVPDEELRIMMDKLTEDWLTF
LDTLTVKLRDHEITFLRSKLDTPWIAV
LGRVQFGVTNKNLECFYHNLEWNCFRF
FCNSDVAMGCRNLEVLINNEDIRTVHF
IYRVDFGPDEKEFDWIREKSDQTAISL
CDKMEWSCRKGNLKILGEKMEVSTCRW
LDSWDANIRPPDIGVIRHKGDWQGMRF
FCKKQMTWGNEELKHFADKIDFNPFKF
FDKMGCEQKFERFRVLHEGCHLERIQW
IQKMDMQGPDQKIPAFTDEVECPDCKL
IKECQVQFEGTTFEILPAEIRSNMLEI
LDEQNVEASQQELEMIKKRLDWKSIKW
IPKIDLDQEESEFTFFRYRFELAWIRM
LANVNWRMNHESCKCFSNDIRLDPFDL
FTPLSLQCQTGKFRFMYGEVHPDCLDL
LCRIRMQVCNQSWKFLDDEMRIETLDF
IHDVRPDVKERRLNVLDTDVNLEGFDV
FCELRVEIPDAGFGLFAKKWRIQTFEF
LKEWTVQFDCQRFECFASECGIRPLGV
FGKWKGEMDPYDLKILYGRIKKQKMQI
FSRWETKYEPKEISFLTDKMSIAEMRI
VKRCDLKYDRNDFKMLHDKWQQDSVNL
FNKWALKIDMDEMQLFKERLELKEVTL
FNKMEWEWEDHTLQYFADSITCSKFHL
FGRIRCEMHRRKIQVLYTDLRCANIEI
FAGPKFTIDMNEFKLLWGRTRFEEVDW
LDKMAFDMNEKQLRWLRCTMRLTKIDF
WDDQKVNCHEGELKIFKRRYTCDAIEL
LRKANCPTENKELTMIWGRVRMSPFSL
VHEGNIPFNTGDLNLFHKKLNSNRFHL
IADEDMPWTPRNIDVMARDREIRGLKF
FSDFPINSRHRKLDDLYKDMGATHMTL
IKKMKLKVGLNRFDIIEPDFRMGMCDC
IHEVKIEARIERIRWIMRESRVENLDF
FPDNKATQKGANFKDLMKSVKVEKLEV
LENLDIRSKSDELTFLKRDVGLSHLKI
IDRADWKVKEQHVNFIRDSCSVQHLGI
LTDVHFGCGRQYFKCLYFDFKFECIDF
IKEFRCACDKVKLEFLESEQKIRHLDV
IPEWRVPTRRTALANLWRNARIASIDF
FQKVQGDANQERVRYFYAKVKCDRCEF
IKDAKFNTDKDEMNEFMNKIRMNQFEV
FKKYKPRIDGAKLGALEEDPQSPGMEF
LSKETYDVEEQEVGWIYEKWSMGRFTF
LQEVDFEMPDRDFEYLRCALDGRNVRF
FRDVDFKPDWKKLEWVPRDAECKKIKI
VYEVEFSLPHRQIECLWRDLTLKPMSV
LEKWPMEFRRKRFDLLENEAPMHSFGC
FRDYGWQMETKKLEVMYRDTNHRPFDL
WKKWDCDYNNKSWEFFDEGMTLRAVRF
FPDVEFEGSWSTLGYLPNEIECQRIKL
ITNANCRLQTSSFTWFAERIEMNDLKL
LRKLRMNCEFADVAFFYEKTSATWFNF
IDRWSVPCRLENWKCLREPHEIACITM
LDDVKQGMNDQEMDFLHRNLGYDAFSI
FGKIEFEWRCADIKCMCEKMSWDRIHI
FHEGRIDCKDNKIPHLEREIDVKHFTV
LRKVGAEIQTCNLELFHGRVKFKRFEL
FDEQQCNASNNKLDMFTHDCDANQISL
FTQFKINWGEEELKFWHGKCQCEQFEL
IEDIKAPCHKLRLRFFYKEMKQEQVEI
LRDTKCDVESNELKVVDNKFKLEGCPL
LAKFNWEKKIKKMEELFVNVDFRRFGV
FQNWDWDINEAQIGYFYIRMTLSRMKL
IMEVKLKLECQEFGCLHKRGRMRGVDV
FKEHRLQHDCYDLKFVWNRFRFTGIDI
LHRIEVDADDEGFPYLADDLKFERVEW
FPEIRPQIGHEPFSCLHKGLKFPVLDI
LTNSKIEHSTWRLRWVYKRVRIPRLEF
LDNMQCAIDERRLDHLYYEFDFNDVKF
IDKWQFPLNSSEMNVFTEKLDYEWMPL
LKKCRIKADNHKFKYLLVDMPIEQLWI
FRDASLKIENPELRLLEHQMPIDEIAV
INDSSFRVTHDKLSWFQKEIKLQEFSF
IHKPEIKCKPNRVEFIACRFELKWVKF
IKECEWGMANQYINCLDKKVRWPGMRV
CDEPGCPPKEKQLERCAKEMKMTQCDI
IDKRPASVEETDFGIIRYRCDLNRMKW
FDDWKAKVDVENFKGLLIEMRQEDVDL
VKDGTVAFEQRDIRIINAHLRLEVLEI
FRKFDFKMAHDKMRFFEDTCNVNEYSL
FRESGPKIDKTTFELFELGWGQKEVKV
MGEIRLRPGGSEFDFLGKKVPMNVLHL
LDQPRIAPREQELHCLRARFNIEGIQF
FERCKGNCSRDELKDFRDKWGMHKFGV
FQDKKSKGGKKRLTVLDRDTRGSEIEW
LTKVKPERECAPIKDFCPKMKWEKLPI
LAKADFPASFGELDFIIDKVDGHQLRI
FHKWDVRQRTKKFYRFIQQINIKDLRI
LFNVELNIALDELEFFMCQADCKNIKI
FDEGEWDLKQGELGWLTAKITWKRFKF
LESMEGRYKEQDFEVMKHKPDVQGFKV
FCKVDSKMKCAKISLLFSELECTQLKI
FRSLKIKVEVPGFTFVWTDIRFADIDL
IDECSPKCRLRNFTIFHRNPDLKEFKF
LPDRNMKWQNEECRELYSKCPWDEMAI
LEDAEMDMNHENLGWLNHSLDQSDFRL
LWDTEIDFPFNDFEYFMHKVDMQALRI
FDEIQIEFKSKRFTMLSRDYQMAYFNM
FEECKCPFKGQKLPVLYREWTQDPIEF
IEEIEWGLRFCDFQLLHQKWDLKQCKL
IEEVKWECPEREINYFRRNNPVNHLEL
VDEWGWKFKDDGFPYIRREMQCAEVGI
ISNMKFDVHTSRFDLLDKELDLKIMDL
FANASWKVTMTRLSLVLPDWDISELTF
LGGADVQMQMSGWSRFCCDMEIHELRF
IKKNECRGQQHDCNLFHDKIECEECKF
FQKWQIPLKTRELDWFCTKLDMTQLKM
IKRCALSCNYKSFEVLEHKYPSKCIGF
FKNVEINFTVAEVELLSDKWENKKLKI
IERAEPDLELKHFEALVESCDLKNLKL
FTELDMQWQWQDVYLFYNKVNPKAFKL
MDKSGVSKKCDDMRCLYEKHQYSCFPF
LDNATARVEIEKLSWIEYNIKISEFEF
FTKYDMRHHGKKLSHFSTENQVGEIRF
LPKSDGQYPCRCLDLLCETVHTSRLRI
FMKMEVSLPFKWLDCLLGRFDIQCVKM
ITNFDIPFQATEVKLLEEKFDWSAFKF
FSKIGISMQEWDVNWIRDKYERTPIKL
IEKIPWEVALDDFRVFREKQGKESFKI
LDTIQIPMPEEELRLLRDRNSFDALPY
LEQQKLDWKDDNIKWIRVDPELDTMNF
MNEFEFKWPQGDCRVFKTKCDCEEVQM
LDNIEIAINSQSIEFLRSQASVRILKI
IREPDCKQDIDELDVIMRKVSFSELHI
FSNIQMNIDWQPLEMFMTGLEAKCLRI
LKKFKIPFKKSGLQILDQDISWNYIGL
FPPVKMEQRSTPLQEICSEIKLDKFDV
LYKEKQEVNSADLDWMFEDLNMNKFDF
FKKLKLEWPRNQFTYIFAGWKIDRIDL
LEEKRLGCQEETFTFMYKDCTLPPLDI
FDEMKWPCAWDRIKCMSRDTSFEPINL
FDEFKYRCEQEKLKCFMQEVRMSDLEI
LGKVKMDQAKEWCRWLNDGCNCEAMEF
WRKFRANPEKDNMSFFEQDIKLKCCEW
LSKSETERSCPGLPGIVEKAETSGLKL
IQSGEVPLSNSELNVIQGKMEMDWIKV
IARWDLDMGCDPFKFLWDTMDWDKVGL
IEEMEVRMKPKQIEWISYNFEVHNLKM
MDEKKMNCKEKEVRGIRKKVHHDGFTV
INNANLKLHDTDLKVLRQKWQMESYRL
FERCEVEVQNRGLEVFTYPFEMKRFTI
MDDVRMSYKSQDFPVLRGKFEMPTISM
LEELKLRAKHERLQVLVKEFRLRDFDV
LEEWKTQVSEKNFELMRREFQVKGLEF
IRDWEMKWDQKECGFCLKKMNCSWLKL
LQDFKVKPNMEELKTLHAKWKKDDMEV
LEEQDIKMRRPELGFFTTRLSCASLHI
LGDFGYNLNSDEIRFICRKSRRDMFDI
VDKYAVEIRDSHFGWLRDRLDCDRWHF
IQDVKIRCQHNTVHHVHNDCQVDDFEL
VWDTSMGPGGNRLNGLYKEVRVGPIEI
FGKDQMRMSSQELRLVYERWNYEELNF
FKKMPLRHPGEHFKWIYERICIEELQI
CDKAECPCKITQLNLLRSRMNCTVMKY
FDKSEWKLKNNQMPVLHEPPEANELRF
FDDNEHNPSEGELDWLHAPVDYDGFKF
LEGWRAEVHDDDLSVIRDRLDPERVTV
LRDPGTKGDKDDFKYIEHGCECQELGI
FCKQTCEGNEPDLTWMCERWEAGRLKF
FYKIDLRMRGKKFDWLTVDCDYRRMKI
FGKMDSELQTEEIKVFQDQFEIDWLKF
LSDRTLSIGVKDFECIRRRSQHRGVNF
LPEIEIHRGGNRLENFMKESNVKTLKI
IRECGCKFGDHTFQILDKKWQIKDLGM
VDEMEFPLQHQTFDFINRNAELPQLKI
LCDLNVHCHCHCLEHLCAGMEVTELKL
IRDVSLEPPRNNLDWLESRICLQRIAV
LDEANDQFREQDFTWIRKRFEAQQLNI
LKELDINWDGNDFSMFYQRIEISWFHI
LPENSLEIKHDEIHIVWPRPEMDRLQL
LNNIKMDINMQRVKCFHPEPKPDSIEL
FHGCRIDFECSHFEYLWCQCTCPHVDC
FEKWHCRAPDEDIKILRPRIDLEDFQF
LHKLRCKDPTSNVRFFDNELNADDCDL
CGQPKCDCNLPKLGLFTRDMRVPDIDF
FGSQSLNQTPGRLPMLGTECKCGQLEF
FCTFQIRMCCSGIQFFCSDLDFNHWKL
FNKAELKMSPREIKLVRERSEAGSIKI
FEDRTWSCKDEELPWLKQKLQCHSVKI
LKEIEMEVEIQAFDMIHASVDVGQVKI
LPKAELTWKIHRIEQLWHEMEAKNLRM
LERFKCGIKAEKLRFLYEDVDVGWFSF
IKRVKSNCQHEDLRCLREPVDVDQFDL
FSKAKISNSYNSLQMMCEDVHIPTLDI
LCSHRAQLKFDCLKVICWGLKDDKLDF
FNDIKMKCNCENMNCIVSPVKLHEVEL
IFEVKLKWSMHWMHWFMKKAKSNPMEL
FKEVRWGFEESDLNFFDKKWAFQIFDL
IKGCDLKVEWKYVQFLPAELQLPILRF
IPEANADLKYDDINMLHKKMQNNHFGL
VNDCGLPPEDDDLDYIKKNYECRNFQF
FADIKPPAKTPRFVKFLRSCKAAEMEL
FEKAKLGCKGDNFRCLVNKVSVECLEF
FENQQSEVREEEWKALKEKFRPEKFQI
IENWRFPCKEQPIRCFKKDKDIGCFTM
LDKWGLRMNQTRFEWFYNDYDSRPIGF
MTEHKFRFHCENLRIWCKNIDVEELNV
ICECKVYTQLDNLKAIFKDAKLDALEF
LKEWTGDFDQKNIGFFEKEIKFRKFTF
LEGYDFATKNSTFDCIWNKMDITTIRF
FTRTSIPVTFNKFQCIMDEVEMPCFKL
FTEMSMKWNTNKLGMFEQEVNPSGFSV
FRRWKCRVESKKLKYFDCDVNIARVNL
LKDLSGEMGKDKLNIIEKEVDWQDCHV
FGDVQVSMGVESLGWFLANCRYGHLEL
IREYNPKYDIKKFEWLYRDIRPRCYDF
IEEYRINLKIRDFDMLRYEMKHHNMEF
LESLTLGPQCRQLDCIYKPFDMKCLHF
FKKCKFSLECRELECLDDKQEQRCCQV
LRDVNIGTEWKFLDYLCRQMKMHHLDM
IMKCKVDCSFSTLKYMYNDAKFDKIDC
FSKIKHHMSNNRLKIINDECSANDCDL
FCKTGMSVQPNELKALYEKFPNEDITI
LDSMKFKIQPGHLKAFYGHVKNPDIDI
LKGFRLESTIRYFDLLFRKYKARRLDL
INDFDLNMNDKPFDYLGHGCSYRRIHM
LNKFKLNLNNDHFGILDDNIHGTGMEM
FEKFNWGRRRQDLTVLRERHEFHHMKL
FTDSRIPVHDNRFNVLTRDFKCHGIDL
LRDVEINIEPRKLHFLESQIKIDNVNL
LNKTSQEYSTEDLKILDEKFYIEMLTI
LDNCDWRMRFTELHLFMNKADREFLRL
IQNTNPKCEKEDIRWLRDRAHLEDVTF
LKDHKIDMDSDNFRFIENNWHLPDWEF
LERWNMKWRHDPIRLFHEPCDAEWLNV
FERWGADGKQAKFRFISEECGLEKIRM
FKDYRIDPNVANFSYMWADWKIRRLEI
LNRMKLDGGLKELDFIEDKLPCKNMEF
LHDPGWTCERREIELLDRTYEMKTLKF
FDTPEVSYDCYNIECFHENISVKQFKF
LCQKRTDVCVKTIEIFCNSARINRMEV
FSGCNVEMHCNDMTYFPRKIKIQKLDL
LRDHNQPFECKEFNCLVMRIKIQMLDI
IDEVDLKGGWEMFRRLPRDCEFDEIRL
LPKGNVEVGGEDFRLWWEKWHFEIFSI
FDNCTIKWKVDYVRWLVSKVETEDLQL
LNGIDIAVNMREIPMFWAKMELDLLKV
FPKVDLHLTWTDIDMIREKIEYKVIKI
LEENNISCHMGEWGCFRMKPSIGCINW
LERTGMRFKVESFKWFNEKMGFGRFGL
IDKCDYTWKDANFNHFRDEYELQNLRF
LDKINVQFKFADWGVFHPDIQMHKLQL
FINIDMSMQNKGLEMIWPNFEIKPLTL
FCEVQVKWPTNMLSCICKEIKYNEFDF
FRQNNWKQSEEHLKYLWCHIELEELQW
LARWELNGGKEEFSDFYERPSANRMKM
LYRCDVEVDPDELSYFLDNLSMEKFGF
FREMKCTFDPTYINGLRKPMKVPGIEL
LDNWKFEIKQGEIRWITGKMDIEHLDI
LQKTRLGCKCEQFRCMCEKERHEILDI
FRRPKITFDADVIKYLWQGAKSEPIEI
ISDCNWKYPQERFKKFWRGMEHSDFKM
FYKFRIKATCGRFTYFWGEIRLRRIDF
IKKINCHLETNHITVLYPEVSLSCFQL
FRSMEMEMHTHRMDMLESDCSVRYIQF
FRKWKWDREKHNVDSLEDNCPYKKFAC
LREHQVKVETKDIECFDKRQKMTWIGL
LEKPGYEMKQSDIHLIRNSMSETKIKL
LSDFDINVDWADLEFLATKMDCQCFSL
LESVEWSVETDDMRIFKAKCALDKMHF
LTKTNIDIDFPNLKIVHDKVQLERWRF
LSDLDLEFKTPKLEFLEPNMNIRWLGF
LPPCRIEIQHKSMDVLTHNFRWKHLDL
LGKQSLDIPKTRLELFDDEVAYSKCDI
LKDFRFSMNRRELRLFDRNQPCGVLGF
LPQFPYKMGRRKLEFVYRGFAFKELQL
LPKMSIDKDESDIKLFKDNCDGQHIRL
FGQIPAEAPMSKFDILNQEIGSRSFGI
IDDMKFDMQHENIELFNSDQSVEQIDI
LCEMKAACGGANMDGIWKEVKLDCLEF
FKEMKQKLDHPRLNWFDRKCRCGTVEC
INDAGCTMDHPDLEMMYSKFDIKDFGL
IRDYQPPGEGRDFDVFARSVEMRGFHL
LTECRVTMGTRAIDFFGNDVKCNKFEM
LNKAKWEWGDHEIDGLRTGTKIKKFDI
FQDFKVKERRDTIYRFFYGLRAEDIEF
FRDKKLAVDQNQITVFTHQAKLGCIEL
FRDWQGNMESREIEVFFKKITWHPLKI
FEKYESDTRHGKFRIFQEKMDWEKIRM
LDNFPVRVKQQTFNIIRKTIPFQYFTF
FRDWNVEVETSEMNYLETKWKFSRIGV
LAQITMGFSNREFGVFWRRMDFGSIKF
FGNDRFKVDDEHFQVIYPDCKLNEVEF
FWKMPMELNLKWINVFMWSVKKDKFEF
FTKQKAEHTIRGLNMIVCPCKYNKIEC
LHEIQMNPDRSRLDYFDSDCSCKMWDI
FRKVRLNLEEENLRWIYQDCKLRHINV
LSNLPLEAEQQQLEWIYRKMDLKKISF
LNNLELELSEDKCNLLDDECPFHAFQC
FEDWGVDVGNKSIEYFNKCVKIHRIDF
IDRLNIQVKDTSIAFLKDELKVDCFQF
LKKVEIPMGQKRIPHLNYELNMRRFKL
FRKAEWPCDRATFTILYEDLSWQYFKF
LRGIDVPVNHRKWEYIYSEIQIRRFRM
LEGIEMEMEENYIELLSGDHDVQCFKL
INKIEVKPDGTRCGWFDENFECQWCKV
IQKLHLKLNNDHIKYLYEQCNANDIQI
VHKVPVDPEDPDLQQLYEKMDIQMLRV
LDQPQCDMQDRRFPYLRGEYECGKCGL
MENHGMQMSEEHIKVLRDHQGFEIIAL
LQNVNIRFERSELKWMTDKFEGESIQI
MNKYEGPCEDHNMDILQEKAQTRQLKI
VEKPDWDWHQNDMKILRERWPPPAFRI
IKKVQVDVGKPEFGIIYEKADGQVFRI
FDKVDVGYKEPEIRWVHDKCEWERMRA
FVKHESQCAPREFECFWENEDWNCVKY
LEDMRLEWHPQEFNCFYRTFKFNCWDF
VGDIQMKWGAREFKFLRHKLPCEGCTI
FKKRDMQMNTSDFKFLDDHIRLDCIDF
IDKFKWKGSGADFRCFKEKKDCDDMSF
FKDPKFKFKGTGFHCLGVSVRLDCLEF
LERHACKCRDPQFKCLRHGFEQDFIKF
IDEWEIQLTTQRCNFLDKDANCPWLSF
CRDGSMKCERKDMNTFDRKVKFGPFDY
LHESDVALGSNDINLLSKKPENPPFRL
LTKLDVQLQGGDISFMWWKIEYQNFRM
LRRLDLTPEMSQVHWFAERWDLMHLKL
MDRCRCEFTSNNISLIRDRMKFDKWNF
FRDLHGGMDDEVVKWFHKGIKLEHLDL
LMKGKLNVSMKEWKLLWQRMRVDKLDM
LWRLDTDVGHNELGLIFQRVGRGKFKI
FHDWNVERHHTGIEYFDRDLRVERLEI
FGQARMNVGGSQLNFFTCQWKFQHLDI
LGDLHVSGKLRPLEYIIRNIRWNHFHL
IKDYHIKGEKESLPGLDNDWRFHDMDL
LSSYKYEHPNNEFRNFCARWTYDKMEI
FAEMRVDIPCKYIDLLCYDIRFHRIEI
FDNVNYNINLEEIKFLKEKTGWSEFPI
FCEHNMEVTWGEFAVLCSKMKMGAWDF
LGDIESNYSYKNFEWIVGEGEVRQLKL
LQKVEYDMDSKPLEYFSENYEFKQVRV
IPKVRCKLRTGRFKMLIEDMDLEGLEL
FKKHKMAYNRPGFRIIWAPCRMDVFDM
FEPVKLALKEGDLKVIRLKCPMDFFQI
FRRGGIGCDNKDINVLYEKWRHPGLHF
LARGGIELTKDEIKYFSERVDLTNFGW
LQEIDIQVTLEEVKIFKSRFNVDMVKF
FNNVQYQYGFDEVKFFYDKVNWEDFDI
FWECKIKCSHTHLDYFWNDYPLSEINF
VKKYPADLEKNDCDVLEGKGECKEVPM
MEKVECPFQDSDLTIVRQNAEGGACKF
LDRKQCPTGDPEITCLTDKLELTALKL
LPSTDCRWGDDTLRRIYAQVEMSEFPL
ISRASMAIEYDEYKFLWDKSRRELFDI
LEKAGGELAQPEIRYLKEKVEPEPCRL
VHDLKMGCSAQRLKVFERDIHHEGYDL
LGSCKMQFNSHKMDLIDGECRTNTLDC
LHEFGCDLKTRHMTLLHRDLEWPRVGL
FDDMDLTFTEQDFNWLRCHVDLGRFRF
LENWEVNIKQGELQVLRQDCNRSHIQI
LMDCEVGCHEPDIDFLHGKADIHAVRM
FRDVGVECTTRSWEWLDNRMKCRKFSI
FEEGSIDCAHKEFEFIYKRLNGNCFKL
LDDWDVQFPHKYIEMLHHKADARYIKW
IGKHHMSQGCNEFNCICEKGEVAHIKF
FNKWDTEHKCPDLTFLTDRIPKPKFKF
IEKINKEFKAQELPCFKQTWDMDKLKL
LCHIELQFRPYAFDIFCHKLDQKHLKL
LRRATFEIEKRDCEMLEDKMHCKTFQV
FRKTGHSFENKQLEVLSENPPIRVMRI
LHDVKCNRTGQQIDTLNKQWKCTHCEI
IHEHKFDPEREYIKWLIDEARFEHIEL
LYDITISCQWDKFHVIMHDLSMSELAI
LDNLDGQLKDQKLNIVYHQIPYRYMGF
IDDFEFEFKGQDFTILTAKFTGAYISF
FSDAHEEVQDPECAWLHGKMHCGRLEF
LGKFEMKVPLDDCKVVSEKCDCDKCRL
LYKMKRKCRLEYLKIFIIQLRADTMDV
LTNMKMDFKRERLRFMCTGLRMDKFDF
LAGCELDCSFSNCEWIFNQCECKRVRL
IEETKVQWTPPRVNYVYHDWSVHRLDF
LSSMKFGVKMRHIEIFNQEVKWQPIEL
CRELSCRADFQHCEICYPEISCEACGM
IDQYDVPLQISDFEVFHYNIGLGGMKF
FDKGDIPQHEQGFEFLSDSGEVRWLRL
FEKCEPTFKITELHLFRETFQPDVMKC
LEDVNYEVRCPDLDVLCSTLDARDLKL
IGDFSVTPTCQSFETLCADMRMHNLEI
FKKEKPNWGVDHFRMVLESCNCDEIEI
LDEANVRMRHCRLSFFHREPNMNDLQL
MDKFEGKIKYEKIRMFFNDLAVNEFRF
FNGVKCGLEKNRLKVLDNEAHAEMCDV
IRDYKVPIDPGKLNMLGAEMSMNSLEM
LKEMRVNSQCDSIHCFWTKFRCNGVEF
IRKVNWEGTDQDLNWFRQSMDMERIDL
LEKHDCPGNKREIDYIRYKLDITMLKF
IDKWNLGCKRKTLEWFYYNCSCSNINI
IQKCSVAWKVDDLPFLTDKVHLTQLKI
FDNAPCPIADGDFKYFREKYEFANFDI
INKFTLSTRCHKLQCILEENEIKDLRF
FDKREMHARCPNFGTLREQMEASTLKI
FHNVDMENEPQPIEIFHARFNWKRLKI
FNKGTYSLRLDTFRFMVEKFEFEPLRF
IEQYDAKLRDRSFDYIRTAMDCNHCKL
LKKLNIECEDREMEIIYAKLQVTRMHL
IDTQDVDLKDGDIHILRHRCDISRMKI
IEEVEIAIKRKECTLLRKKTSPSGFNI
FERPKCECQNKDLGWLKEKPEVERVSM
LKKMGCEMQSEEFRFLTGKMKSDHFSL
VDKYELKPKPGTLNIITDSIDCRVLRV
FDKWHMKSHMDELKFIKERIQMDHFNL
LVKAKIHAQQDDFRWIMDKFDCDHIYL
INSTDVQISGEDIKHLRAKMEFKTVKI
IPKPQCDVHDESIDILSQDLECRKLKL
FEEYGFQMKDANFGILRKPMTVAVFSI
FWEASLNGSDSDIGYLVRRAKLGQIEL
INKISVKPENSNLGWLWSNVNVAEIKV
MSDTKMGFKQDNWKFFTRDYRAEVFEM
LVDCKWKFPDPKLPWFAHDCKMHAMEC
IKKMKVEASGQNLHVFNSQLKVYRLDV
FHEFKHQCGSPKVEFFGRESKFNPMEI
LYDIKVGVPVTRCNVCLNDCQIGSVEC
FSEWKMEADDDEIPFLSNKLRIENVDF
VEECDIRINDPTMQFIHKGLPFGDMQF
LPDFQIAIPIDKIHVFYKELQSTGLTF
LKDMKVKLEHDDWDVIESNMNINSVEF
LRDFKVKMNMHYIKYMLSSLKCDEVDF
LYKMTMPMKPQGLKWFWEPMTIDWMTL
FSEGRCRPKSRHLDLLTRKCRLRYIDF
IYKLKLKWNDGKFQYLYYTINMNYFDL
LEKVKVRINCEDMRMFHQDCPWDCIPL
FNKMKCKWQRRRWQFFDEDCKPPPIDF
LRDAEIKVEAKTIELLEREYKLGVVHF
LCDLNFPFSKEKLGMLLREGKINWVDW
FPGMNVKASKKTFDWLHKSFNLRKLRL
LHDMSEEWPLRTLEFILSNCGNRKWGF
LDRAHHEMKCANLACFCDTMGFARMDL
IEEHDCRARVPEIPILTHKSEMADIKF
FPKIKCSNHKDDMRDLYTRWAFDRFGF
LKKARCKIDPRKCRWFYTECKCQYLEM
IKEWTVRIDKGEITFLYHNITVGSFDF
FKEIRMNVEWKDINLLDPKFAKEVFEI
FDQMNVGFRCSWISWLHARVDARGVKL
LTKNELDFDDQAFNYLRERADQAKLKI
FNSWNIDPTGGELRVLRDKLNHQRLDL
LYDIQADPHDKDMPWLKKNIGFEPFGL
IKEYAMRVDRDKFRWLDKNINVYDFDI
FDKFEMSPTECKLPRFHYDKRIQDIRV
FDKGNVEHREKDFNYFKFQKHWGKLDL
LPQYRIESGFHTFHVLIEEFNCPRLDL
LCRIQFPNTKKEFEYFYDKPTFKYFSL
LREIGMKYDSDRLQILENDLNWEYYGL
LRENSAKEDVSRWQILERECGPKWLGF
IGDPPWKVEKKKIEMLDKEERMRDLDI
LRDLPMPVTKHKIGLLEHGVRPGGIGF
IREYKCAMDNSHVPFFEGKLKCNYFEL
FQDCKFKPNQGHLPYFPRDMGISDFDL
ITSFHINMEREEFKWLYSKMHFDNIQI
FGDVKMHFKKQAIKYFTRTWHIQHFEF
FTKINYGPKWQEIGCLKYKLNVDCMPM
LAKNDLQMQYKECNFFRERFPCTPCSF
LDTVDLDVKEDEVNWLESKVEGDGCKI
LSRMECKGKAVKMGILGEEIEWNGCRL
IPEFSMNPSIKTIELLAQSFERRPFRM
LENGNVKPSDESLRQLRNSANFGGLQI
IDRWQFQWNHEKCRYLSGDFKIDDIEV
LHKFKWKPPEDHLRRFAHSCQRSDMEF
LFKMACRKGADPLKYVFDSVALDDVGL
LTKSDIDCEMDEFGCIHEKYDMNYLHF
IDDWKCTCKCNYFHWLYHDMDVNTLSF
FKGFTFQCEQNKFECFWPEWDLRCFEF
IDDMPAKAQTSKVGVFHQDVKIAYIDL
LHDVKDSPEFQELNCLDKDARADCFDF
LENYSVNCSAVEISCLYRKFPVQGIGV
FQKWDIKSKDDDFHTLHERPALEDLNM
LESCDVETKDQTFDYVRNSARCSKIKL
LTKLPTDGEMWELSFFWEKWNFTRLKF
FSDCSFQFDFKELPMLHNKITVNRFNL
LGKYSVPYDNDSFRYLHDSIDCEHITL
IEESSMDPRHTQLNWLRKDYRINRMNL
FDNFGMGVKWDKFRFIHPQCQMRCFSV
FRKQNIPWEESKVEFFEEEPNYDQFDY
IDKGQWPARYTQIKMVRDKADLNYIRF
FKKMEFQADYKNIDCMMTPMDEKRWRF
FNNIQCHLDWNRFDVIAREPKVRSLEF
LEDLGVEIRSTDLDFLKHRSDIAGVSI
MHDLDVDMTLKDFEMFRTKIQVSTFHL
LDRVDLKMKNDALQLFKEGVACQWFSL
IHKMEYRMAFNPISVLVEPLEFNEMKL
FEDHNFETDDTDLECLRDHFTFKKVTF
LEKICHEMSDPDFRWFRENFGVEKCAI
INKSKMTVDRPEIRYFEDTVDIDELQF
LSKIKLDTEMNDINFLDEKFSVQHIQI
LKEVKAESKSHNLHFFQKRWKAYHIQF
ISKWRMRVHCGRLKCLNNDIQFDTIEF
FHPFKIDMHRRDCKFLHRSAKAEYLEV
LRNTKFNHDNKDCNFIHQRCPCESLEI
FEKRNAGPKHETIKCLCWDGNLECLDI
FGRLRVPWSTEDFKYVYEKIQWDWIRI
FDTGDAQMNDSDIEWLRQHSESRKMKF
LKKTDEKCDKKEISCFWEKVSMCCFKL
FQRIQLRFPMDDIKLFRLELQFDVFPF
LDPFDWQISDHELSIFHKRCEVKAVKL
IEKYNCTMQCSHINIFSDKVDMNILKL
IKDVSWPWESDEFEMLGKKRDVTPMTF
FDDWNLNCHETDLEIFRKRLKVSRVDL
LKDWDVNVDSSKIDVIDRDLAINAFTI
LAEIDCRPRGKGLEHFMHSFNYRPLRM
FERYEAQWKRNGLTYFDEGINCHKWRM
LPELDMGYPDQDLTFLNRNIEISDFEL
IQNTRLALRPDYIKCLMNEMKIETMDF
LEQAGIDLKPEEWKMMRQKPHASKLDF
LRKGDVKVEMNCFGLICYKHEIGNLRL
IRESSLGANIREMECLQRKITERGMSF
LDEFEYGARFDKINILHKNTNPQVLNF
LRESSLEIEYHDVSLVHKKMQCGPLSF
LDKRKWPPPAEDIRCLTQRIDSDCMKF
FDDLPIAPRCQDLNLFTKSCDIEWLRF
MDDLQCDFQNDELRFIHSKSHFDRMCI
IDEVEVNVACEDVAMLHGKVDTNWLKV
LEKPQYKIPTEDLKLLNARVGVEIVHF
FARVRMKIGTDELKVLMTGIKYDDFEF
IEEMDFKVNAEELRIIKHKVAIEVLRF
FEECDVSSNESEFSILKKNWGMDALSC
FRDASYNNPRGELQYMYRRVEVGQIKI
FSDCEIGWNNEECECFQHKCDWKPLRF
IRSIQCDVDGKKLEIIDCDYGIGYFPM
FMEFDFDLQPHDIEMLRSSGEYRRMRM
LTKNEWEPGDKHFETLTDDSDVRKFQW
LNKLEVPPGEGKVEMLNEDTQCKSISI
LWDYDFEVENSEIGWLWQTLSLQRFGL
FYDMNLDVEESRLDMLDKELNLNGVEF
VKECDIDVQMGRFQLFEKDYNLRKLPW
CWKCKCSPPIEKFQVLIDDYKCERCEI
FNDLKRKFRNEYISYFWRDWRIPDIEI
MNKIEVSLPRDDFKILDDQRQVEQFKI
IKDIEARVQGKNFDIFDKTMSFGHISM
LASWNMRAKGKALETLVPKIDGRSLKL
LRKVDVAVECKNFEFFCQTADMAWIKL
LEPANVQMKSKEINCIRNKFSWKPIQL
LDEWSRDAHESCLEWFRKGVPIKRFKL
LDELKHEWRSRQLDIFRRQMRMSSMNI
VDKAEMRCTGEEWQCVRSKLDCQDVKF
FKEIAMHIQPNHFEILEGRMDMRDLKV
IDKMKFSRTSGHISLLHDPPKLSQLEF
VEEADVDVQQRWFEFLRHPVSKKALGI
LDNWRWDIDDNDLEFLRTEVEFPPMQM
FEKGRMDIRCEKFHVLLVEWKWSKLEV
IKDWQHGVKRSNIHILDKNWHWHAFPI
ITDWGVGMGRGSVQWLDYSMPLKPFGF
LKEAKNTMDRNRVKFFEHDVKDSVFEL
LKDFNVTYECKKISVFQREMRVAYLDW
LKKFDVDIDHPEFNFIMQNHRMQRLTI
VRDHKLEYEHKEMELLDRRFRMQMFDC
IKDSNMPAEGNKLKIVVHSTRFSWLDF
FYKMRIKHDADGFKWLFVDMKGSDVEI
LDPPSITVKKQELKLFRHRYNIEAFSM
FHESPVEFECGNFGMLSRKMQLPRLKL
FTNLNLEFNIHQCTYLMDKVKCDKIEL
FAKSRCNCAKTNFREFYANIKCRKMEI
LENLDVTMRRNKVKFISAQFDAEMFHL
LWQINAPCPINWFEWLIPKWDWRQLSL
CKEEGVSCEKRRIEVIDKELNINALPV
FNDPPMKCDYEYIKMFHSTVKVEDVSF
FEDSDSRCKIEDMKWLKQKCEGYPLSM
LDDMPAEVDDKDLDWLKENTPLRKLGL
LNKCDITPGESDFARLWGRMDFSDFRW
LKGIEISFDQRKVECILGDLDATSIRI
FWDIGIRTSPRKCEIFHRDLGCKSVGM
IGDCTFKANREKIEICYREWRSKTMQC
LTGFRVPSRANRFDHLINEIDLKHFEI
IHEVEAGDKCKRLRHLWQEFKYDSLDM
VDNTPLEFNQTKFEVLNSDMPVKEMPL
LKDIKFPVDHSHFDSLWKNLRFHRLEI
LVEIDIGGKVKKLTILFRDCDFQSFRF
FEKMEKELQHSDLKFFNDQMQIDYLPF
FHDMSVSGKRKRCDYLEKECSAEDFAF
IDKEKCGMNRDKMRLIDCDWRMSWFEM
LYNLKCDGECNDLRALLQRMTCEDCDI
LEEVNCPWKRQKLPWMYRDMNVDPVDI
LDECRHHLNCDSIRVILKGLRWPKFEL
FRKIRQSIPETNLKFIYQSIRITHIDL
LKEHKVNWERDAFAHIERKMGITSLEW
LTPWKIKVGRERLKLLHDGVKMPEMEV
FGRTKCERKEDPWSEFWNDVRVSKFDF
LVEARIDISDRQWDHLVRTLGCRHLGI
LWRFEHDMPIEDVQFLLDNAEQNQWRI
LEDTETKGAETSLGWLRRDHDFNEVRF
FNNGNHKFDCYTIEILNDGLDVKWWKL
IKEMTAGSDNREMPIFNKRLHFGGLHF
LHRINRTIDRSSVRCIIEKLRWDCLSL
FREAKIQIGDNKFTMFDKDINGHQFDL
LSRREIDVKDEKINWFEEDVRIENMTI
LRDPKFGCGKRQIHCLENSMKPHSFEI
VRDLTIEIPKPRVEVLERKVTMKRFQV
FYDAKVTIKLNRIKIVMRDAHKNQIEI
FTKYGFKLADDEIRYLKQKHNIEGLDF
LCRIDVRANCGHINMFCYRQDVQEFRL
FKKNDPPMQKRSVTILDEDMRLDCWTF
FHDCKVEWSDTACTYICTDCRCNRLEF
LQEKKVQTKMHKVHIIIRDLRMHWFEW
FDDAGYSWRDKEIDLLHKKLECNNVRL
FPELELRLGWPEVNIFRTKFDCGTFKF
LDKKEMGPSQSELGFFRTKANSGRVKV
FGRVEQSMTGDEMPFLVEKSELKTFRL
LEEVKMQFKDGSLKMFKGNAQCPNINI
FDKSDMDCKDTNFKFLRHQIQMPKFKC
FKGTKKTLELEELRMFFGACRCEHLEF
LKPLRINVDTPTMKMLSPGVKAEDVDF
LDEHKAGWRKRDLDVFHHSVQLQSFDF
LPNCEIKIGKDRLSMLERDCDLRMVKL
LTKITLSIDDTELDILYEKQEKKHFHI
LAKCEIDMTMNWINMFSDELDCKPIRF
IEKRDFNCSHREIECLSENISFRPWKV
LAKINFRYGLQECHMMIERTGCDECSF
LAKVRHSLAIEEMRLLIEKNRWPQWEW
LRKFKVKIEKHELKWFENKWKFPDLHL
IRNMDLRIDTNPIDLFPHPIEGKQMRF
LKELQASSERKRMTLLDKEPTNHCIGI
LGDMHAEWSEDDLQMLYQDFRTNQIEF
LKNCTLEKEKGTIEEIVEPCHEKRMHF
LHKLRITVDHAKIHMLHEEVSCQECGI
LDEFNPEWSQEKFTLLNHDVTNSPWDI
IDEAPLKGKLEPLKCICRHFKMNHLKL
LGSCNIEWSPDSIRHIWYNIKYDTLEI
FWKWKVEWQPQHLPYVMKDVKLPRIEV
FKDMKMDLNTRKIDWLDKNARYNFIEW
FPKVSQKMDRDPFNWMWEDYNVTDIEL
LPPGTVKYYPRKMERFYRDCTQREFNI
LCNPEKEIKCTNIQMLFHNIEINRLKF
LDKNEFSLNEDELHLIRYENEHPGFKL
FQGVDFRIKWQWFRMLPGPVEIECFRV
WHKMEHDWKDDRIGILSEEVEQGACKL
LFEMRWKGKCDKIRWFMKDQEFEPMDI
VGEARVKAGPQHFTIFYKEFRCPPFEL
ITNCKVEPGHHQIDWIPDEYKIDRLDI
FQDMRWDMGLPELNFCIHKGKTNHLEC
LRSVNIDREEEDLRFLHRKAAFGRLPI
LKQIGVECGIGEFTFWLPRWDWGQIRL
LCDIKAEWTEYNLDHFFREAPIKRLEV
VKRFDLKCDNPELEVIREKMNIKAFRL
VGDGNCDASDRDIDWLKRRMHMKKCNL
LHDVEAPEPAKKLDNVMAEIPMKNLKL
LTDVKADCHPHHMDYLSPSLRLKKIDL
MDEFDFNVRLNNIELVYKEWDSKPLKF
IDDWRCSLKYDPFRLVTWKLNSEPLEF
IGDHDAPMSVARLELLPPDVEAKQLKL
ITKMTMDIQEPEIRLFRENLEVNNLHF
IKKTKPAVERRDIALLSEKPKVTILEV
LKNVDFELDGDELSILPMKFSPDYINI
LEGVNLGFKPEKIKIWLYDFDMEPLSF
LPDLKFKSQHDYINRLWSKVKFADLHL
FSDIEPSNNTGDLAEFYSDMEIPDLKL
LRQCNLEMSNRQLNWLHKNIDCGKIKL
VKKIDVDIDGKYLEYMLERFDAKGLTL
CNKCEFDCNTEDFRLWPDRMPLSRIKC
FDQVNAEFQEQDVDLLRPDCACKHCNL
LDRPDADVQEQKLDCLRRDLNPSHFNL
LHGLEVKMGDDEFAWIHQKFDKAEFRF
LEKGSLQLKGDDIRMFHEKCNWEYMTF
FHSHQLKLDWPDYGVLHSKQEKPVFKF
LESYDLQAQNNELEFLTPKWNIRPLSL
LDDLTLEPRMADLDIFHHKLPVTWIQF
LHNYEVEITERDWKIVRNKVSFPKIRF
VDDMSVGFKYGEIKVFHRKCPTDAFDI
VDKLPIDVPREDMRLLNQPWEIQRLHF
VGKWDVQCNNSGLHIFGDKADLKMLKL
FCRMDMRMPCTTFDYMIQNNQAKNFRW
IREWDYHCACNYFECLGYQIKQKCFNL
FRKLNHNIQKNNIDVLDKNMPWKHFRL
FREHRCEFESSEISLLGKKMKWSSIDI
CRKYSCQCQASEFKICYEPMRFDVIEL
MRKWRCQMQREKIKIFEDNWQCRGCSF
LYEVTCEARIQKLEMVLKEMRVRRWDL
INRIGMEMPFHPLDWLAEQIKLRKVSM
LTKINIKMHYTRLDIFHEELRFRAFDF
FEQESIEMNTQEFKMFKRRIEMESLKW
FEDCRTDFKDTELKFIKYTCTQGHVQI
LEKTGVEKTRNEMTYIRDSFKPTKLGI
IDKYDCPIKSNPINIFHQRKEMGTFKL
IDTPRWKMREENMKYLKQDWDVEQMEF
FNKAECEMQDDKLKILQYECEMTTLRF
FEKLDWDYRETDFDMFYDGCEFCHFKI
FEKAECQHNSAEFTTFSDRVDPPNLKI
IKNADIDAEMNWFDWFVQPMTQKEFKI
FDEQEIGANPKDVEFCSNKAEAKPVKL
FPDHSVSPQLQGFDYLLRPWRCPDLDI
FLELKMEAPWTTLEVFLHEMKTRKLEW
LDEGNIEVSEPNFDYLYGNARAHRIDF
FKGHKFDWQKNDLGMFSSQVRHQHLEM
LHKPEITLQCREFSVLNEKLQMKHIKF
FARNEMDAAMSELHYLIEKFQHDKLKI
LYQPEVPPPRNTIDWLPWTCDIKEIRL
FYNMEIHLSWSGLTFFFGQCEAKHLKL
MNECDCKCEERPLDLLRKPIAKKAIGF
LNDSEVELNTKRIEMLDPEADCGRIKF
FCSIKMRAEVRDFDAFCGSIRQTGFEF
FRESKMPCNGGRFGVFEREMKCVHVEV
IQDFKIEMTWGKLQWFETEMACGKCEI
FRKMDIEASFSRFDWMWEECSAKKLDF
LGDFSVQVNERELKIFKTKVGYDMLTI
LEDFRFSMTDPWFKYFRSQMTVEKFEL
LERMACDFKQSNFSLIRDPLEFQNCHV
LKNGDFDRDHKAIDHLINGWQWRRIGL
LEDVPLNIQDQKIELLNHDAKAKFIQF
FEDAKVHCKNNKMDCFDHDCKRNWVDL
FTGAHIEADGKKVEWLEKDLHVKGLDM
FDDQNAEMRGDQLHVIYHQLGCERFTL
MKDFRIQGEMPDFTLFQTKFEMSRIGL
IDNVEVDATQENFELFNNEAKARYFDL
FSDMKNEIAYQWCGLFMRRCKGPYLEF
LGDAKLNVSEKKLEIFNKPLKLAPIDF
FRSVEVKIARNRFNFLDGEITGDPLQF
IADEKLEIADERFNWFSKEIAYGKMEY
LCDAKLSMSNCDLGYLCKKVGIDNFDL
IHDWDFTVTSNELGILTRKTTVCNLKF
IVKARMSCGDDDFRCFDDKLHLECLDI
LQDVSMKMKQAKVNFLDKEMHQKSIEI
IDDMRSPIRQSRMPIFDKEIDTKMLDF
FKNGRARMNSGRFGLFDESCNITELEL
LQDFAITIKSENLRILMKSPSVDTISF
LKRNEVPCNRGRIRWIEEDVEAQVLKL
FCKPNPAACINDIKLFHDKLSTEWFGI
LDKASMNMQTDEIRLFRCRCSVNPVRI
FDEGELEPRCDELGILRNTFECTPLRM
FHNINFGVNTNEFQWLDQKINLKPFSI
IQKAELNHSQTDFDWLREKFSLRGISM
FRNVEMNVNAKRFDWVDQGFQFKPVRF
LEKPNIKFSCGPFKMISDNAEYDDLRF
LQQWDMNCGFSEMRCLRPRLEQQCLKW
IPDVDFRGSHDEFDFLPRKWEGREFKL
IDKVEVAISLEDLNIIAEREENDMLRL
FGDQKIDVPCRAFECLNKQVEVKCFNL
LGKLKLPMPKRELRVLFHKRTKDGITL
FEKLQCKLSWDKLRMFYDEPHMDTCHM
LNECSINCKVAKFPVLEKELAIGPITF
LDDHKWNFRRQKFGWVLRDARCSHFDL
FADNKLRLKRHRVTIFGKDLRWNWFEM
IKNAKMEADNGDMKVIDPNMKLDFIEI
LSKYKFRCQMDRIHCMASDVKMTAFNL
FEDCGAQPKNNYFKLLKSKTGMQRIRC
FDRRELNWRHNNLNCIRYEKQARTIKF
IERQDVTMSDGDITVFRDRCHWRQVKF
IEKVDLSFSIPPFGCLWENFPINCFKL
LCKLDTKYGCAEMKYICEKLDHENTRL
LEQVSMTARHNVLSMLCSSIDVHPFKL
IENGNKHFKEYEISFLKGNVELPKLKI
MEKVEHDHSQHRWKFFREPCEMDWLKI
LRKGAFRMANDRLKKLYCRCKFNEFSC
LYEVEFQVKCEHLDCMCAHIDKRAMRV
FFEANMESSIEEFRILMPNKKMERLGL
IADIECDYKGPNFQWIYRDLDIAYCRI
LGDFDIRAHYGKITIFWKDVKMNSFDI
LQKCKCQIKFDDFKLLYQNCSGKMCDC
FNGHPLEMDHVELGYFWTSCELGKIDL
FGSMKIDKTYKGVPEIGGKGDVSRVEF
MEKIPIDYKDPRIRLFCEELDIDYFHI
LHPPSAQATTENFRFFEWSFRPEQVDL
FNDDNMKVDREKLSPLMREVAWADLDF
CEDCQFKLHNEHFGWIHRQVEVPELTL
MADPKCQPDKTDLQEFHKNIKVDNCDM
LGDCKLSMPMKRFDFLLCSCKHRHIEC
IDNCKFALKARGIPFIYTSCRYEILEC
FREVSIEIDSPKFGLLINEQKIGTLDF
IEQYDVPVKPDGLHFLNGEMTLDPIHF
LDNKDFKMKSDDMSILNPKIQGGEYKF
FDEMNAKTKGLRFECFSKDCGLKDLKF
FADFRIPHGINKFSCMLSDFPFGWLQF
LRELAMGCTDKKCECLSKDCDLSCVGM
INELQVGVEYEGIKFIYKSFKIRTFNL
LPKVEVEVAFSDLEVLRDKYKFKRCTF
FDDPEMDQKVTDINFLRKSVEFKHMKL
ICEMQVKFARRKMDMLCTEMSLNEFSI
LNEQQLNIPGRKLDLFGRDLQIHAMPL
FHKMGEHCPFKRLNCLMDETNWDDIDI
ISRVGAGMDPNELTIFHDKKPLSVLGF
LPPHKISVGHENFKCLYLNSNFECVEL
INKMEVTCRIQSFHCFDDKMDCEAIRL
IHDVKCNWGSRELEMFRKNWDMRPFPL
FKEENMEMDQNNLECFTRQMGWRKFSL
ISDVDMSQQDTEFDRFRRDCQIDRFRL
ISEFDQPFGNQEFTCFRRKFDFKGISL
LEQLKKSFKKKDLGMLHRKLGVARLAL
LWEMGADKNNQHLEYFMKPPPAKKLGV
ISECGCSIKRKKLEYIDRNFRHQEFQI
IGERDFEVRQEEFTMFRKKVEGQRLRL
IRDCKEGIAKSELRLLPRKFTMDRFGF
LKECHVKWDRTRITMFEKRVKPREFSM
LHNMEIKISQEQISIFDYRCDSRDVKF
FQEWSWKVNGASFSVLWQESDIGEFHF
FKNQTMHAEVDWIRFLFCKFKLDPFEF
FNKCKCSLRHSKVDFLDAEVNMHRMDF
LKPWRMGTSRNNFQMLDPRCKSSPLEI
FPETKVDLDDKEFGHFYKNSKRHRLEI
LKNVKMGCQSYKMSVFDNTMRMDGFDI
LWDVGMREPDRKFNRLHPEAKVREVDM
IREMTMKFEKQQIPVFDQRMEARELHI
FRKLDWHTNCQGFEFIGERLNWKTLKL
FDRFKPGAKYNALKLFRQKASFDCFSM
IRNERFDRDHRNFDHLDNPAKMTKLDI
LGSSELKIKICEIGILISRADLDDLKI
LAEKTLKLDGGNFSYLIKDWQQGELPF
FKPARQDCDSKNIDWIDPPVPVRRMTL
LNELQCKFHDTKLEFVTNEAEWKEFKL
FEKVDCKVEPCKVEMITEDFDCKDCKV
LCRQESELGASDMDVFCNKWDLSVLKM
FDNCEVSMNGSTFAFFHRKCDLPTFKF
IRECDFKCSRAKLKYLEWSWTLDEMKM
FTKMNVKYERHELRWWYQRGKNDELEF
LQEMEISQSGSEFEFCYTKMGFNGIRF
FKDARMHFDNNRLGWLDKNCSVQSVGV
IQDVGVEYPRKDFGILYRRYAMPYLAL
FGNWKFKIPKNEFRFFNGKCKAPEVSI
IMRIQIPCKNPDIRLLTEKYDQEWVRV
MSKRDVPCGERDLDVLRDKREFQVYKY
FNNLGVQYAPNELKIFYVKISCDDLAL
FTDAPWKPNPQRFDCFENEFNLNEMSF
LEPRERTIKYNNIEMFKKAVELKHIRI
LEKRDFGIKGKDFTFLQTKANMGCLHF
LGKFKVDMKLYDLHFLPEKCSTEKVEW
IDRMPVEMRHKNIDWMHENKEMPRIHF
FEKVDMDLQEDMFKCVREGLDFECFDF
LRGVDVTLRSRKLEMFEKSFEWSTFRF
FEKCQTNCKEDAFRLLKDEMEYDQMNF
FDSPNWQSKEATFQILRTQFEANCLKF
LDDQDCNIHGDQFPALRKECQMPGFKL
LNRLDLDISGQELEMLHGRHDIPSLKF
LTKCNVHMKFDKIHFLTWEYNVEHITM
IGEPKVTWGNQGFDRFCKSAKPRTLEW
FAKLEWELPLKDMQLFIDKIDCGSVKF
IGRWDATCNAARMYSFWEEMEISNIKF
LIKLNVESPEQEFSFLREKMECNKMNW
VEKQDAKSKDGNFHSLTEKMAVDDIPW
LDKKEARYQHSELRCFYPKFQVEGIRF
FEDFDVNMRSDSVDYINKSINAKGIKI
LDDYSWSIKESELELIYKKPDRETFRF
MDDAHMPMRQHKMSFFKNEIDLAAMRL
LDDYGVAFRLCDFGLFRKDPTVTVIGF
WKKMEPPLDQREFPMLRDKMPIAMLKY
LDKINMETRSPNFQFFHYDQDFEKMGM
LDKVEVPFHMEELKLLRWNKEITEVKF
LHRCKCTMDHQSLQWLHEECSVTSIAF
CPKLSCKPQFRRFDWIWYEMSVRDCKF
FGQHTIKVNADCLRYLASKVESQDLRF
FDKTEREMTYTDLKWLHNKIGVEAFKF
MDKVHMDMNPKRLPLLHTDIKMAKCQL
LEKINYTVKEQDFNCFRWDCEMEYFDF
FSDYKMKPGWHGITRLVKTVKCEELSF
LSDWKVRVNGQHLSMLWRKADLNYLKV
FRRIEYEHKTGDLDLFQEKASDRKFKI
LNRVEPNCDDRNLQLFNEKSEHTSLKW
FSSFDMGIKIKQISLLNCTMQPKVWRL
FHKFKLKPRGGRIQRFCCDVKIHDLNM
FENISMEMTPGDLDMMYTDISRRKITI
LDKCDVDMRHNDLAIVYNKFEFTSIKL
FTKMQCGHPPKAFKQLVEGWEMNTIKM
WPDCEADMNDKRIDRFYSDVKWRDIGL
LHDMRMPIGGEECKCFYRRSECDWFYF
INGIKFGQERRDIKELRPKLKPESMDF
FSDFEFDCRWDCFRCIVGPMRMDTFYL
FSRYTSNCRQEDLKWFHDKWECTGFKI
LDGVGCSVRDKDVSVIRASIQWECCTL
LESHELHVKGEYIKVLRCPVDDDFLKL
IDEFKCNVKQKDFDMIRKRLSAKGCGV
IEEPECNIGPTNCDFFKRHCDCRPCRI
LDRYQVNRREQQVPWLKDKIEWRMVKF
FDRPKMEHTDQALTLFRDDIKHSRYDF
VQKCELDSNRYDCKWIREKCAIGRIKI
LRNHNSEISNQRFEFLYKESPFKKLPL
IPEIKVALQVQRFTFLWRDRKNGNIEL
FNKYNVGVKFNKFQAIYSEVKVEDLEF
IRDYEMEFGWKPLECLQRPVKWTNIQL
FDEEPLDAPESDIDIFHRHFAVNRLNF
FDNGDISMKLKIFDFFLPDYDCSSLRL
LYEIDQSLKNNEFDVFGKKFGLKPFKL
IRDWNINLESKEINIIPSKAQYNSIGC
MEEFQMEFDRRKLDHFYRSVRCGEFEL
LESMRLDVHQKDFQFLRMDVNVDKFDL
VHECRIDAPSKNWDQLWRDHHIKRLTF
LQRHKCEIGHDEIRDLPEKRSCEKCQF
LNDGGIEVPAPDIELLNYKIGWKTLTF
IEKATHDCRFKGIEMFWPNVHLKRLPL
LRKVHLDHHWWRIGMLWEDVRKSKFEL
LSDCDTEMRGDDFSALGHRCDCGNIKF
MEETTMPMRWSEFDMFRKKWKMSHMQF
FDDVEISSSSKDLQILRKKFQNPQLRI
MDDMKFDMAFKDVECLNKGVEPRKINI
IKEGGVDGDPNQFEVFFDKFEMKHFRF
IDEAGLDWKAKRCDMFNKEMSCHRVPF
FQKWDKETGVADMQIFRQKFDPRNFRL
FPKVDPKMQCDALKCFWGDIPAEVMRL
FVDMRMECGPDNIRHFMSDFTLEKLDL
IDDPRISWHNPKIKVLTPEWKGDRLDL
IDNLTMACKTDELKAIFKRVGVDPWGF
FTKPNVGVSIENVKIFMEEMGTECIGF
IRRFQLPLDNKKMDFLERDFKPKSFEI
FKRFQIGLEMGRMTFFEYEFSFDMFEI
FKEFDMQTDPKGFDIWYHKWRPRVFTM
FKECKFEIERAYFEYFDKKCRCRQVEL
LKNLKVDWEKKKISCVDGRMRIDSLEF
LDQVKCRPRHNRIHYVYRPMRCPSLEL
FRDFKWDSDCRRLDCLHKEFHMGQFDF
IADLEVRCGAQQFNHFYNKFDCEEYKV
FDKSEPEMQCSEMSCIQQKGEFNRVKL
IRKCRIQKEMNDLGYFYERLNCAPLGL
FRKWGMKITFDDIKCLNAKLSIESIKI
FRKCSPDAQEDEMKIMWEKYDCGDCKL
FDRVGASPQLEEFRMFFTKAAWDNLGL
FNKMDCTKTYYDLDFVRERMEAPGVKL
VDKINIKPKTRKLGMIDNSVEMHQFRF
LCDAEMHWPDHKLSKLARNAEYNELKF
LEKAKLEISAADFDILHDNASPRKLDI
LNSWKVDMSLPKFNIFNTDVREERFDF
FEDYPIDMTDKELTCFREKFRWTKMPI
FNDAKMKYNWEEMKELNCRGNFEDVEC
IEEADYPLKARTFRLIIGNLKSDSFNL
VCRFKVRIPFDRFKFIWERLRKEMIEF
LDNMNIKMSPETFRMFAYNARIDYLEI
LQKLQMQYKPDSFRRLCQEKDMEDLTF
LYKIELRDQDTPIGHFAESMDADEIKI
IHRYECRLTCDYFRFICEPIEFSDLRI
MDDYEYNVRCQDLPMFCSNLDFGRMRV
LEKVTGEIDEDEFKIFKHRWDVGRMRW
FNELKVNMGKEDFPYFHRRMHKNKMEL
FDEWKVKIKPGTMGYLQRNVKGGYIEI
LREIQVDVTKKRFEFIDDKMSVKDIKF
IKEASVEGESDKFHVLDQNFQFGVFDF
ITDTDVKGQCNNVSCIHHKLDIKEFKM
LESLDVRNGQNKLQTFWGEISVANIKL
FDDCDMGWQEANFQIFRNSFDPNSMKI
MDKWDFEFNNSSFQLLTSGIDLECLKF
INDARMNASSQPINWLHYTVKMNRLEL
LAPDDFKVTCDYLKVFCWNMECQELKL
FEDVKLEFPVEDFQLFSASMTLSVLDF
LKKYDIEIPKNRIGDFEEKATINKINF
FEGMTIRSKKARIQFLEQECDSKEFNF
LREQRVKTDNNHLARFMRHAGITDFTM
LGPREIRCNKDTIKELFSGFKIDDIDL
LTEIRVKGQPEGMRTFMRSAKPDGMDL
LDGMNLTIKQKTIDLLDWDYKMSYFEI
FQNMEFRINLNEITFISEKAEMDWWKW
FRRGHQKMECSRLSCFHEDMEFEQIKL
LADIKMTPNIDKLRMVVREEKFDWVEV
LENIKMTMTHDHLKIFNSDCGCDHLPV
IHDCRMEVDTGECRMFQHDLRCEKMEM
LQEIKLNIPKRTFEILHKGERIRILDL
IGELQFPCHHKNIEFLSKNYGFRCLRL
LDKGDIQCEESAIDFLRQALNPSFFKL
ISQVEYDVEEGHFEWLTETCEMPGMRL
IRDFGLNMETERFDLFDMDLHFRDMEM
LNDKDAPEPGQEFNCIGKDFETSCIKF
FDRVGVHCNQRDLRMFRDGMNMSFLKF
FTECKFEMSEPDLSWLRRRFNIAKLNF
LDNCRAPRRPDPFQDLMQGMKCTPLEL
LESLTWDLHDEDLNFLKDEVPAHSIDF
FERAEQDQREKRLDYLQEDCAWSHVSI
VDDPEMSIHRQQVKFIRNDADITGLKF
FDRYEQDLNWEELKILGGKIDYDHVRL
FDEIRVNVDIQEIQFLRTKTEFPYLDF
VHEPEADCTNPNLECFDRDFDVNHIRI
FPQMDFKCDLAKMDFFQDDADLSEFRF
LQDCDISARNSEMDLINKQWELKEWRC
LREFSCKEQRRKAEFLEREMKHEHCEI
FSEWEVPCPNKNLEVIAISVEPKYLKL
FEDSPVQPSDRNFDWFRDSLDRQPLKL
FDNIALNMGRRKFEFVYHNWGVKNFSF
IQRLPCKWEADNLKLFYPEIRLEQLDF
LRTCRVHHEFEPFKWLYTDMKFYCIDL
MLEFRITFQWRTLDLILKDTKVKQLEM
LDELEPGVNNDDLSLFSKNIHCDAMKL
ITKMDYDAKTEYIQWFHDSIDVKPFRF
FEKFRCEMKQKDLDLMYHRYHCGRWGF
LREHEVGLQRGKIDMLDKNNEVHTIRL
FERNEFDIRNPQFNVLKTNVQCSGCKF
LNKIDHELKPTRIAVLFPEFKKPRFQI
LHKMNAEFPQKRFDIIHSDWHFGKFDI
LTGTRFEMDASDLGLLAARFRWDKMEM
FRSATIEMTDNDLDYIRHKLDFTRMKV
FPEVKFDGQPYRFEFFWKELNQRYLTV
FADGQIQYGAQKLEQFLHDTKMKDFEV
FSEHKCGVDLKEVDVMWKRFKCKILEF
LKNVTINFEKRSWEFFYNKHDQRNVKI
LHGMSLNVRRQDFTILHHKGQPSGFNF
FCKQEYPVQRQEISVFWDKPEAKPFKM
LTKFELKLGPRHLDYLSQHGKIHEFKC
LGDGPIQDTRRRFEHLEHESNVKDLRL
LNNVTIEIEDEDFKLVQNRPDIQSFSL
LNKFSISFRGQPLKCLYAPWRAECMQF
LDEHKAASHPEDVKMFRKKIAVEFLAV
FHKSKPSCPRTKITVIEYEYHCDALDL
INEVKCSHEQERFQLLDWEVSQNDLEL
FREFNQSAPKAKFDFFDKDIKCRNYDM
MRDAKWCLEQNHMQLFERDMKMCNFEF
FKNVRWNMTLDKVRMLEPEARVEWLQF
IDDYDCAVRFEDCKLLRYKCKCSAFPL
LDDVSVKIRRQNLGFLHKKQNHKILNL
FKELPPGMDNNNMNFVQKDVKCTGIEI
IAEYKMDADRSPFNCIVRQMRMNKVEM
IPEVSANLQPCSMEILDKDINFSDIDL
FKKYEHKMESRGLEILYFKMHMKSLHF
LTKVNLRWPTDHFRMLCWPQEMDYFRI
FEKMDMKMHEPQIPLLKPTMERRALKL
LEKVEINPSETQMDQFREEMGPSHIKL
FDNKSWEWKEAHLSIFRKEIAFDKFGL
MDDVKMRFHQQKIGMIYRDEQVSEISI
LDNVKVRIQWKELQYLRDDPNCTEFEI
LHQGHCKGDRKNFELFDDQFTMKSIDF
FDKCKCNSSWHELTMLRNKFTRPRFDL
LKELKAEVPHHDIGCLRKRWTRHTLSL
FRDISVRIELNELEMCYTKMDCKQMAF
FNKVNCSITLPELNWFYHKWECGECKF
LTEIDIDISDNELTYLHTTTNMAKFKL
FHEVDITCGRKNLECLIPKYDVKDFKM
VKDLKVPIGMHGIELIEHAMKFKWMNF
LNQIPANHKHENINLLNPPLEVNHIKL
IERIPVSIRDDYFKCLYEKFDASQWSL
LDDCNVEFSYQDLEWFRDRCTDPRLSF
IWNRQLNVEPRKFDLLYQEYQAKGIGL
FGRIKIQAQRKKMSFIDDEFKAHNVEL
CEDWEISFKEKSFEYFTRGMENKKMTF
CRDTDCGCHNKLLDVVWKQFEVRKLKF
LCKVGIPTQCKKLDIFCEESGVSRVGL
FQEWEMSFNNRDITMLWNSLEFQGFKL
LETQDLHVRPGELPFLHKRIEPKWIKM
IKDAKLNTEMDDMKALNSKAKAGQVEM
IQDDKGECEWKKFDMLERDVGIKDWDV
CRDQGCKQQFRKFEIFYKDLTQKYVPF
FEKTQFQCENQNLECFHDDMNVECINF
FKDIKYEFERNNFPCFDRQYKWDELDW
IGEHKFKCPRQDLNFLNRSWRWQALEL
FHEVHLKLNVASFTLFLKDWKVDVLDL
IDEVQFNQKWRNMPMIYKKLKHGTLEL
FEDPPMRVKRTKLDMIERECQVSDVEC
IREFNVGMERKEMEVLCKKCSMPPLEI
LSDCQFQIGKRELEVIYGQEGFRGFNL
LKSVSFSPGNTRMEWFDCDYQVKRINL
IKDLECRVERNDVPFVSYKISVKEVRF
FKEFKPEIESCRIEHFYRECQVRKLDM
LEDCKLAMRRHKIDILVKEQGYTCLGL
LHDIDYKIDGTQLEVILHNWDCKDCRM
ITEQSVRGGDDRLSRLDKDFSVEDLTF
LNEIKVKIRKGKLSLIYKDWNYCWFEF
IDEWKIDTKTKDMNIMHRDFRTDQLEM
ISELRISWNCYGCKILCREGKCEQIEF
IQEVQGSWDGDKLKIIMREAKIDDVEL
IFDAKLEMACEDISALWRHAKMGKLEI
LNENHVNCKSGEISLIWRKLDAEKLGL
LEGTNVECRGKKLNTIYGPVKTNKIDF
LDSLKVEFNEKTVDYFHRAWAIGKIDL
LDDPDLSLEEHNCAWFHGNMDCAEIRW
FDKWETAAPQKDLDFMYEPIEFAHLKF
IKKWGWDFEANNWDLLEQELSERAMTL
FDKITMNHRAPQLKMLTCECDWSNLRL
LQDKEMKVTDRSFQHMYPSCDVEEINF
FKDHRHQFKKHDVHLVYRRTKATTLEW
FKRVRIDFPTTSFGILYTQFKMQKFDM
MNEIGCDLNYQDINWFTKEVGVDRCGI
LRGIGCQIQSDELKLLDNRWRCPSCDL
IHDIKLGVEHKPFEWIPYKIKAKSFNF
LKSARIEGQPQTIPYLENRAHIRKIEV
FGEHNLGMNRYDLQFLTRNCQCKHLNF
LREWKISADTNQFDCMLKEMSKQCIQF
LSPVKVDIHPGQVDWLCMGLKRNRIEL
FKSDNVNCSTRKIDMFDQQIKVSYIEY
FVDHKMGCYVTSVECMIRGAKLDGFEL
MRKWEREVEGSEFSCFQQKVPPGGWRF
LNRCDFELKQDKFKYFQEEVPIGRMHV
LDPYEVEARGQELPPIHPSPEVGHVKM
CTKCKCHCGQNDLKVFTKKFQIEAINL
CQETRCRCPTSTFNILQKKMEWNECDL
FKDTPHSDEEPDLQRFNKKSEIKDWRF
FMEWKPQLQPGHLPWLWKDLNLSNLSI
LGNANLAVRIKKFEFLAHQWEPKILKF
IGKYEISSDTSKFQGFCEEPQHRNLKI
LDKPEFNMGERALRFLRTKCDMPKFRM
LEDIKLNLSGEECKLITSRCGLEVLGI
MRDFRMQMTRQSLHFLDKDFTMSSLDI
FNEGRERGDCMSFYCLFKDLNHNDLDL
FKEKRIKGETSSFGTLENDARMGNFDY
FKDYAADMEWHKIDRFWAEIRIGQLDF
LKKHKHGGEVKRLEIFQENVRFRIFGF
LTNMDMSYGHKECTFFSGRIECAPLRI
FDSHQMHKKDTDLGELRTRRGKRKLKL
FEGQDMANQHKELEDIYHEVEVKAFKL
LDKVECRCKSSDYPCFRQNFDGQCISL
IEKYDWGVQHQDIEVLHDGIDFATIKF
LDDIKCKFKEEGIKFITKKTSYEMLTI
LDNAKVKVKHTKIGIFESDWGAKEIGM
LHDLKAQCDHENFRFMHRNIREENIPL
FADWGIELPHGDLSCFGGRIDVSCFNL
FDDCEWNQKESSFRLLRPNCAMRMMKL
IKDADITMSAGELSMIMTKVDRGTFKL
FTKCEKPIERREIAVLWDKINVSGLRF
FWRFHVGWEWNKLQCFLEEIEYQCMHL
LGKMEATYGPSPFPRLMDPLECREIKL
MKESAFSLPRGDLGYLRKKIAAGNMNF
IPEVQLHSNCNEFDVLCKKFELSPIPL
FDPYEVHARCRRIECLHWNLEKRHIHM
LSKIDMKMSIPKLKILQEDMHLDMLPF
LEDVKIKVRTQSINLFRQDLNTEFFEF
LDEGNYDCDNQNLDCIRKEFDVHHLHF
LKEMRFSVEHDWLRFMWREIKTNYMEL
FKDFRADFEHDNLSMLDHSCQQAQINF
LRQANIKLGNAKIKLFEKNAQLSQLDI
IKDSKLQHDNNSVPWLEKNFNFGCIEL
LHRVPVPAEGTHLEWFHEDVRVNRVEI
IHKMRWAHDSQGIRYMIENARIENLEF
LKEMKCGCNDNQVTCFYREPSMPSWDL
FCKYEMGVATSELSVFCEQLSGGPLRF
LYNIEVSSAEQDLDYIRHNFDYRPVKL
LENMDMNVTINGWDIFRQSMEFRAFRL
FNKSDIKYRDNKLNHLYEDIDLHDIRI
VKKWRLEWETKHITVLEEKPTMHHIDL
VYKIDIERKDSNLTWIHEEIELNKYRL
IRKVKFQCDKSKMDAIDWGAKHRPFNL
FQEASCNQHERDFDRLRWEMEMEDCTV
LKQVGVEVNCKQLDLLPMNLKWRTVGL
FKGVEMQIQRRPFELFEIDCPWKNLSF
LKDYKCSFDVRTIYVLVHQFSCNTCEW
LEDADYEFKKKNCEILYHKCQRRLIKC
LGDWDCPIQENNLGILRKDPDATAIRL
FTDWSESHPTQPLRHMLKEIKWNDFEF
LGDGQASATGDELKIIEHECKFETFDL
LRNIKLDLEGGKLGYIGNEPQVDTLDL
FDRMDQEAAWKDVDGMFEDGEVKKFKL
LYKGELELKPPNIRMLVDKCGMDKIRC
FKSVQISIEEDGFTYLTNDCKLKDITI
IEDLQMKPYQPDLEWLRRKFNVRQINI
VKECKVDISKKDVQWFNKSMAVNHVDF
LKDLKCQIGRPKIRIIDKNLRNHVCDM
FKGHKQDISHQRVNWLDGDPRMSKCEC
FSKMKVSAERAQLRWFEGKANIEPISF
LKRVNCRIEPTDLTFLTERVSINYFAI
FKNVKLRANSDQLKILGTSLKMSWIEL
LKSCKFSAQPDNMNIVYRNFRCSPIEI
FYEWKADFAQHEVHWFMIKYKIDRIEM
ITKMECSLNYGQLSMIAEKIQCRPCKW
MKKATCQRSRKKMTDFEEPADPKNCKL
IDDIPMDKRNRQLEYLINGMPYAKLHL
FKRVDPPAEGQDFRWLREKATWPKVKL
IGPVQVEFTERMLHYLYYEVDADKWNI
FHKFSIEFADRDLNMFHDQTDLTSLRF
FRKIRLTSDRGKFTIFENHPKPRPFEL
LTDIAQRVHQQKLKWVFNERGIDEFGF
IKEGEITWETPDIRMFNRRANPQEMRF
LTKLKVKIDADPLRLLQGNVDIHIMRI
LQKFQCTASHKEFEMMYNKMEWNNLKF
FDKNDMKIHDAQLTILRVGIDQGDWRL
LGNSNADCDDGELSYIRSKCQANPLRF
IDGINIKLNDNQMDLLHKPFDFPEVRF
LTDLQWKYQERAFSRLWGRLEFRDVKV
LQKLSGDLQKDKIHYFEDEIKVDPWAL
IDDSRCRMKCDKLRVFIKNQNVTDLDW
MEDLDFRHRFQKIAHFYKSLRIGEMKI
FHDGSFNWNPDHIKWFDRDISVEEFSI
FGPATAKVNYDGLKHFMAGVDWEDVNL
FGRYRVSQPFEDIKCFPGRIKWEGIDF
FSKCELPYQPAYCRWVFGSCDWDPLKC
LEKAEMSARETRFPYMYGEYDTNKFRM
FPKMECNMEIDGMRYFWESLDYDQMRF
IERFEMAWHLAEFNLLRERYQPQCLKL
FDKREWPLEKRDWYIFYERCEGPYLRI
LTDFEFATGGNPIERLCKKYSWRDMKI
LRDMNPKIKGTSFGFMLTKMECQEVKF
IKEIKLDFEVDKLELFGKERHLRGMDM
FRGMNFKMRRGNLGIFYTNFSCNEMTI
WGEVKFRPSMSNFELFDRNAKLRELEV
FCDYGLDDPGETLKSLCGQVNLNRFTF
FREEHVEGGKKTIGMLDRNPKFGPLEF
LKDWHWHCEAEKVNVLYHEIKVHDLDL
FTDHSCREAEEHITRFVRDMGLPDFDF
LDSMGLEPPDAELGCLREELDVGTITF
IEDNQAPMKDAEMGGLRKDMEVQGMNF
FDNSQLTCHYKNCDILRDKHECKVMRL
FDKFNHRRTRDRFHLFDEQFHYGEFDF
MDKMELPATDGKINIFNDDLEYPAFKI
FNDMDFPVHTSDLNMLSKKIKFQIVSL
FDKIECGHRERHLQFIRGEAEFSTMKV
MDKFRFPIKENDIKWLKMKLPSSVMRI
FQDKKCKCTREDWKYFYHSARLDEFDF
LRDLEWHDRGRKMDRLWHEITFKDIQF
LDDPEINLRKKEIEVINRKATTSGLKV
LAKCTIQFQWKTLSMFVESCDLTPFRC
LPDCKEEVGHDTLDLLDHDLRFTKFDL
LDKCKMDLQFPHLQMFTDEFKMHSFDF
LCEVAVQLSPPEMKYIVRKFRWEKIPW
LQKADPKHEQAEMKRIRNKCDMEELRI
FDNYEWPAKCSDWDCLTGDIQNRCWRL
FCEMQHEWAMKELEWMIRRQHFRRFKL
LTKMDIQIDDKSMDLMSESIEYSGWRI
VHKGDWQIPSQDVTVLEESFEWQGIRF
IERVEAECRPQSFEILWTGSEVKHLKL
LDEQDLQNRDENMEHLKPGFELGTIKF
LREHSIGCHYREFDLLTKKLNYDGIKI
FMEAEFPMPDAALERFIREDDWKEMRI
FEKQKVRIPSNGFKHMYHGHDIEHLEF
LDNANYKIGDDEFRMLKGEQSIDPLTL
FNNCSCKVQYTKIEILEHEWPIRVFEF
LERCTCNARHGRLPMFHDEIQLGMIAL
LGKCRIQIGKSDLRMFPEKLSIAGLNF
LYDVKVHAERKAFEWIIRTVRSEPIEL
FNETSHQLEGQEIEFIMKKISARNLSL
FDKCGMSSSYDSFKVLNDDLYVDALDF
LDGFNLEVDCQRFRFLGAESKVPDFEF
FDRMKVDCAKPEIKCIRDQQQMNKFEI
IDRPTMNINKNHLDYLGEEIKIKGFSF
LPEVEVTISDNDWEWVHSKHDYRPCKF
FSKMEVRHNSNALDNLGYDVGIKDLKF
WEDCQPKLRTGDFGRLNKKQEMTDFKV
FPNMEMREDYEDLNWIHQKAKMEPFGF
FHKPDANPEDNEFRHLREKFGKEKIRF
VDKIQFEPQPQELPWFTEGATMPRMDF
FASCDYSDSTEHFKYIGDKMEVEDLKL
WKKIRINPDKMRFNIMEEEMKMPEFEL
LRKYHAKADPRNFSHFWSPMDMHQLRF
MDDQHIAGTQQEIEVLRRKISHEALDF
IKDSKVRCKNPRFQHLQKEWKFNEVEM
FGRAPFSGPNEKIKFLDEQMSVNHITF
LYRMKASCDHGQVSCLDSKMKSDCMEL
FENWPLKHRPEKFEIMYNELQWNDIGI
LKSLKMDMEYTNIDFLQQKMHFPNIDF
LEDPGINARYNDLDCIHSRLSARGLSF
VSKVQWHLGWNEMKFIREKTEFETMKI
LHKWQPNMEKNDLDYFNEKVTQKDCRV
LESLTLDWSVQKLQWLYPQMQAKRFGF
LSEAKWDAAKRDLTVLQKDVKFMKLEI
IHECKFPVQVHSVSLFPKSARLSAVEL
LPGVQCDLAEEDLHILRGRIQMYHLTL
LNSVRIDIKVGELCILWDKTKPARLDI
CKKVPCDPEPEDIRYMYEKADTDMCGL
LKKWRIKWDDDSLKYMRERVSHQELTF
LEDMNLDYTQSSLEFLKKDPTCNSVEF
LYGVDLKPELESVKYICSNFKYEEIKF
LEEIGHTIKVEAFKLLLKSMKLENFWF
VQDFRWEVNMSEINMCYRKVKCDKIEF
LNRCRVAMHRWNLHFLEEQIKMEALEF
LGTPRPKMGDDEVRHLYNTINAEEVEF
LCENRHRVKHKDLDHFYKKPKMRDIEL
FQSMKWKVNHQQLKFIHRKCRFQSMEF
FQDANPENNQRGFRYWYREAKFERIEF
CERSPCEVKQREFDWFREGPTGKRVTF
VQKMNVDYDNENMNWLRDDMDVTRIQF
FSKMEMSMEWTELEVFRMRWDRRTIKL
FDKCQIKISKEPFKIIGEKTNVQQLSI
FENYKSEAEDPEFRVLTQTMHPEKCDL
FDKRNADHSVEDFRAIIEKMDRENLDF
LEQCQINAKIEILRMIWCRIKVDHFTV
FRDEKMDIRSEYFRVFDYNVRVDVMEI
FKSIRFTMPQHPIDIIERNHRIKILDL
FHKEKMGIQCKTLDLLCDSRKFGLLEI
ITNGKVEVEEPYCRNFLGKCKVERFEW
LHDWKVRCNDQSFGYFYKDCKINPLGF
IYDMDREVPHHDFDCVMRKAQRHGLKL
FPEVSMKMEHDALHNLMRPIDITDVSM
IGNVEVTESNHKLDYFHDDFGIEELGF
IDDCPFSLEQWELHVLRKKCDYKCLRI
LDEAELKAEESRFEALRKGVDMKEIQI
LHEMSFTLSCRTLEVLCKNQKFSAFSI
VEEGDCDCKDTDLQALRKRVRCTPWKW
LEEPNCKATDKDFTCFRRNWPLYDIAF
FCDYPVRACCQHLAILCTEYKVSELYF
FPEMKVQFRHNEFRVIRNKFRAEGLEL
FESHRMSVRRTTFKMIRNSIKWNCLEF
VEDWSIEYKADEFSFFRQRFDLGNIRM
LDNHDMDVKNKDMELVRENAGCRKIQF
FSRVGVSIEESDMDVFKEQFEIHSVKM
FDDVSPRMSYQDLTLFRRKIQMCQCRL
LDDVNYQPRERNIQCLKRRVTFAGFTV
FDDWSFNYSWDKFEVLESEMQVKEVPI
FRRHGLKVDCGKWPIMFDEKEMGEMKF
IKKCDMTMEHTHLTWLSQDWPFQHFNL
IRDMKVHCDVSDMTCITMKISCTTLDL
LEKLKCDMNCNIIDILPQEFKLHRIEI
FREAKCHFRYRRMNMLERDWNFTTFDI
IRNPRWGIENEKISVLTCPMKYNGIEI
IDDYKANMTPGRWGIISGDCKWPTIEL
MNKYPFKVGEEQIRVFPENCNCQELSF
LPKVEYSDEGTKFDRLWEECDQEEFDI
LMRVGIEMYCECFKCICENLEIEGLAI
FDRADPDLRDPELDFFKTNTDMQKCKF
LDSCEIGMGDPDMAFLKEHIEFETMKC
IKDTKFDCPQSELECMMYKLKMQNFDL
LRQCKIGMDKNSFDYFNHKCRIDMLDF
IQEPDLGLEMQDIEMFYKKCDMGCFTF
FDEFKLRIQCEPCKIFHGDCEVDQMEL
LQKCQMEMNHDRVKWMFEECNAGPLDC
LGKIEPTVGCPNLHFIGNKVEMWHIKI
IGNFDIGICQEEIKFIRSPYEIESLKM
LRGSKLKFEREELKELDGRNNPETLEM
INDMQMQMTFKNIECLNHEARCKGCEF
FEKVRLDFKVQKLNIIWDSFGCHHFGL
VEKVDVQQRHSEFCELHDKHNVPRFNV
FENAKMNLHEEWLRLIRDKIKWDRIEV
LSDCDRGFNEDSIQYLKKSMQFNQLRF
FDDSQSNFKDEDLRWLHSNLDFEYMDF
FNEIKCQCKCQDMACFYRSPKGDCWDI
FGSYKFDGAPGDFTFLWGKLHSEKFDL
FPKSSVKMGATAFTWMWDELKFQELDF
LQKVKWERGEKPFGYLGHRWRMDRIDM
LTSVKYNPHVDDFKYVARQHKVEKFEF
LEKADCSHGMEDLNLVYDNFSVGGLKL
IDKPEIDMRGTELNMIHNNLQVDHIRW
IKSWECEITPRPFDYLWNGCDTHRCKI
LDEYECGVGHQDWPFLTHRCEFQLLRW
LGKYELDFDFSKLSWVLEDMKADRVQI
IDKCQVDPRGTTLRVIYYSCDKERFHI
LTRSKVPVAGDTWKILRDDIKGESCEI
FEEGQCQVRTEQFSTFNRNMDCTNCRW
LENQSMAMSDNEFNCFHEKFSWQCLPL
INEMSFSMAATDFELMYKKTNCQEFDI
LNDAKAHVGGSKMQCFEKELKYGPVDM
FTKSKISPPTGDCPAFSDECKCGEIEC
FMKGQMRSPYHECNHLMEKCDPAELKW
VPKWEVQRPQGEIEGIYDKCEQRQFRC
FGSNNMRIQPDAFKIMWCSVKVEQLEL
IMEFKAKLKINRMKCLVADMKMDGLEW
LEEITVRFKIPKMTCFLKEIDCDPCDL
IDDADWEQQNQDFNQFHHRYQASKIRM
FPEVRAKMPRDKVEHLDQKAKFHEVEI
IGDLRFSFTKQSIDVLDNEVRVEAMEF
LTDYRIRPGWNRVHRLYRDHRVGDVEI
FHELRIKVDGDDMKCFQNSCNAEGLEL
LNDGSCNIKKRKLSLIPRDVGFNKMDL
INSGHVKMGRDEMRWIERKVRFDHLEV
FRRPKWNADNDQFRCLDENATNTQFDL
LWKVPCDLGRKKVDWLEEELNVKDMKI
IKECTMKPEPNHLAKLWKSCQIRELRL
LPNNGVTMRDNRLPWLYRDVQLGEFEF
FESYGFNWKHNKFRIFWKEQKMEKIDF
FERGKCRCREAKFKFFRNEFGVDSIDL
IEKLRVGTSPDEIKFIKDPHGIESLTF
IKDWDCSEEHTGFCRLYCPVNYSDFNV
LNQYKFKTPSSRFGILEKEITARDLSI
LKKFDYPLDTDDLNWFQEKVALQPMKM
LDNANANVKCEGMQVLHMEIDFEAVTL
MNDWDLEFKDDPFKLLRKQMNVDYIKM
VREAELRPDTSHVEVFEKQWNMREINM
LEDMRVRGRNPKFHCLNREWQWHQFDF
IEKCKVTAEPQNVSWFSEESKLDPMDF
IDKPEWSITDNDFTMLREGVEIHTWKF
MDKASWSHRHRDIHYIRDKLTFEQLAL
FGEYQIKTKGDELGHLCRKVTVENLNL
FRKYEQKVPKTALEVLETNVSMKGFTI
IKQVPIACEEKDFECLGKRWKLKCIPV
FAKVECHVKEKHFDYFKCQMECHPIRL
LGNGTMDLGEQDLDMIRGNAECKRFRL
LPDCNMRWGADEFKRFMHRIESDELKC
FSGMEFPMDGKHLEILDSKGEDRGFKL
FGSYQVDTSRREFEELLGKWEETRMKL
LLDIRLQRTHTDIGMLWRRWKQGRFEL
FREQKCGMEFAEIHMFIRKGKFGCLDM
FDEVGMHIRMPRFQYLHTELDLKEVNF
FEKFHVGTKYGELGLIRQKIGCNSMTV
LGQHDIPWASSDIKFFRPHFEFDPVKL
MHKCDMRTQEEKLRRIFDPLEAQDIKF
FHKVPMQGNSRTLELIDYDIAHKPFPL
CYECPCRLSIRRLDRIWKDKPAREIPF
LNEWDCYANYKDLEYLSKRCETHKIKF
IENIEFECRPNPLDYVMADVALRSLSL
FEDVELEIRMNGMDFIWQDFPIRCVYI
LEETDTKVEKNDFPWFYRSMSFPEFRV
LCKINWHISYGNIGMLWQKIEKNHLKI
LNELEVKIDSNQLDFFYTQMNWKALKF
LDEADMKVRDTYMELLKKDQEWRTVRY
FEEMEAGFHIHQWHLFRKKYECPYIRL
VDKVNLEVRGNNISLINEKCDIGKLQF
LEKIDMKVKIDRMKYMRADRDFDGFKM
IDNAKCEKQNHEMPEFNQKADGSQCGL
FNSMKFTIRKNELKLLRGKFDFKEFSF
LYKADVNAQGDEMRGLLDEMRLNGIDI
FSKFETNLDDDELRYFKAKCQAESCKF
FKSADLHIDVNEISLLPARIEVEIIKL
LDNPSIGCSQHKMDVLHDEIPFKCLTF
WEDYDLPPRNGDLEMIHRRPDDKWFRF
FQDWDATIKDNRLGCLDRDVKFDGFTI
MEESGVTFPDYDFKWMRKKVECEGITL
FENCPCEFSDDPISMLRGEIDCGYFGF
INPAELSITEPEFPFLRWRLQINNFNI
LWKMDNKCPGDQVRWLPDRWELQALKI
FDSMDVSFRQNKLDWLETEYDMKDVYF
FGRIKVPHNRQRIHYLYEDVTFQPLQI
LREISTGVDHRRVELMDKSAKCSTMEI
ITNMQVEWEPTDIQWIWQDADIQKFTL
LNKQDYAPPIQDLEMLTESLDRRYFKF
FWKCRFKHKVDKFKIFRQQCSFPVLRI
VQKPDNPCQQEDIKMLPEKWSIEFLHF
LDKREMANHPNDLRLFRDRVECSIFKY
FNKLDTKCSWWELSCFREKMSHDGMKF
IGKCELNTSENDWKWFRDRPDCRCLRI
IEKVDWEITSPDFAWFHEKMNCVPFTF
IAKWEAKGQVDRLSWFYDDIECDGVKM
FDRCQHAMKTTDMSWFKRKWEVNHWRL
ISRCECQWKHREWELFPDKCGVKALKL
LESYDMEWNNDEFRCLRSTVEVVNFKF
LYKIDGSVPMHYVTWLIEKVEWDDCKV
LDKIGMTMRCEKMRLIESEVNCECCGL
LHKPGWDIKESRLGLFQEEQDISKFGF
MRKGPYGCAKHRLDYIDEEIPVKDLKL
LRKWRREFGNKAINYLAAQMKWDKMEL
IPECKLKAKPNRFQPFCREMKPDAMEF
LRKMKANIGHEQLECFDSKRKFKRFEL
IEDASWNVNEQDIATIHKRVKVAEFEL
FADWRHKLGRDKLEVLEKQPRIHCFEL
LYEFKIEPNKRKFKYLWRNVKPQSFEL
LDDAGIDMHYGAIDYFDRDVDVNDLGI
IPDANVECQSNDMGCLERKLSTDKMDF
FKNVRVGCDKRRISRLEQDWKTRSFDI
IQDRGVTTTESNLDHFRRDVGCKDCTI
WYRWKFEWGHRKLNYLPEEMKIEKLDL
LHKGEVDPRWHWIHYFMEQLQHKKLKI
LEDMNIDYNSQDLGWFRRDVSVPDISM
FSKSKVQGDWHELDLFHDRVECYPIKF
LPQLEWKIKLRTLDVWWGKIDTREVKI
FCNVDLRVGMRPIGMLCMDFDINDCRF
LCQYEVEVRHGDFTVFCPQFEVGKIRI
LSKMEMSFDMSQLNMLYENLENTTIRW
FGKEQIKVNNDDWGILSDRLDMAQWRL
FKKAASQWESDKITIVEDDIPVGNIGF
FHKHGLEGDWHELPMFYDKVCMPKIGF
LTKTSYEINDKHFEIFHEGASPKKWKF
FSRMKMDREAGNLTNLYDDVKYSQFEI
LVEQKYDFTMTHLGLLIRECKMKDIEL
LDQLKISFRRRPFEMLYKPLNPEYIEI
LDDANCDYKEKEFDLVQNDIEMPYIDL
LAKNEMKGEKEALNNFMAKVDLNEFRF
IRDWQGPISQHRLEFFEKEMHRKGVEF
LADCPVTFGYHKLDLLVRECKTRELDI
ITELGMRFPAGRCTLLSRECEPREFSI
IRDFGAELDMKGLDMLYHDADAKSVTV
IGDFNVNFSYNDFDFLGGSLKVRHVNL
FDNWDYHLETKDFGFLRRNITISSLKI
LPRMDWECDENDLDLLRTPIAFKYIQL
LNKVNFEFRYPRLQFVLNDFKYAKFNI
FHPMEMKQEFAVFNWLMWKVERTDIKV
LEEFQINWRESYLPMFTREFDAGGLQL
IEEMPWKWKGTNLKHFFRTPDFQELGF
INGHGVPLPRTKLNILEREMHCTMIDF
LKKRNIRQQCSKLKGLMEECRIHGLDW
IKDATFDNSNPELGWLDKRLQVGQFEI
LWKIEGRVPDHYVRFFREKCSIPRVKI
LENKDIKGNAEEFKFIRRKASMTSIKL
IRKAGLRKPEDEMRYLYEKLSPDDVHI
LWKVDMKYEDEQIKKLYGNCELSEFQF
LDKYDYTIRYEKFHGIYWEMQWHRLKL
FNELGIQMRKEKLRILTKPCKIECFDI
FHRFQMKATHSSIDFLRGDFEKKQFKF
LRSCAFTLDKNNMRILDDEPKWPVIEI
ICDYGMRMHPSRIGWIHKECKIPEFEF
CREISCSCDCDKWSCIEKEMNPEGFEL
LRDKTSDPEHAKLNWFHDELKIGHVEF
MKEIPLTPSERKLEYFDRDFTMQQIDF
LERISIGWKFGDVRLFRDKVNKGNFEI
LHDCKLEVPNRNLPIFNRGYKGAPFDI
VENFNMDLKDQNFHVLKTEWDVQGFQV
FNQLETNISNNDWKILDPKIEMDSVRF
LEDNEIKIKCNEWSCFKKKQEPCGIKF
FDKMDVEANWSRFDFFRVEGQLKYLKL
IKKANMPVAQRPFDLFDDTCECPPFKI
FQECELTMKEKNFDLLYRDGDTKQFNL
LGKFELKIKHKDLGYLHDNVDNNGWRI
LHNMPIKWTRTKLRILDNNFKVGQLNF
LHDVDLDWEMDRFDFFTYEMQFRAFTL
IRDSKIGHEYKEFSWIHRHIKLCNLEL
LKDIKATYDSKKFNWLEKEAGWGSIDF
IDNPECTVPKDNMEMINGGMECKNCRM
LDKCGIQIDSDKLKYLSEQMSLDMFRI
IKKWRIEGQPERLKWFPENANVDKFEI
LWPGEIDFKCEPFKFLFCGFTFESFEI
FREVKYDIQKASFTLLLHPLRFDRMDI
LEKWNMAVDPKRIDMFYEDVDARAFGL
LIEFSIDSSWEQMQYLMTNWKFEKVEL
FGEMKVRCSKPKLDLLTWDLRFSNLDL
IHQVSCAWASPDLEVLRKKWTFKGIKL
LESIDLPFKQKRLDLFQHELGHKNFKI
MCKYQVRLGQHKMDRFWNEIPWRELNI
LQEISFGCPRQELEHLYHKVGWPDFSF
FYNVDVHCPCSCVDIICQNCEIKLLRI
LPQADLKVTGHPFGMFWQNFELQYIKF
LGPRKIDQSGEDFRHVCGKVKGDHMEI
FKQIKVPMQKHHLRLFDCNLKLSYCEL
FEEAEFPIPTKKVEWLNREAEGTPFSI
IEECSAHIKETNIDWLHRNIDYTPFRF
FEDMEMRMKKQNMRMFYRGCEWPNMRL
CDNCDCGCSAQHFRLLRTEWEVESIGL
FDKMSFTCKLDTFDCLYFNFTCKNIRL
LKQVKVRFDGKGVGLLWPELRLSWVDF
FQDLRMPTKPPNFAFLWKPLRQKMFDI
IGEAPVRDTKPKLPDLYKEAKVDDLPF
LDDMDVQPKHKNIGMLHRQMDWAHFRL
FTEYDMPMGQSSLEIFYKNFRMPTFNF
FENHNCGPSNKEFEYFYNKMSYNKISI
LRKVDVAVEEKDINYFRGNIPCRVCRL
FEKWDYGLKNSTISMLSYNLNASGFSI
CTKFKWSCNNQKIKFIDEEAGGEPISI
FRTCKWKPDRNKIKDMWASVNWEQFEL
FTGARCDMQHPTFQWLSTKIAFQKLDL
LSKVKLKHTTDRLQMLYQECNGEALNF
LKQLNINVEPAKFEWIENETNCKNCKI
LAGVRFNFTWDEINLLKRRMKMEMIEI
LGKCHIKHDNQDIRFVTEQLKRDWLEI
FDNVKMTCGATSLKCLPYNMQVEYFEF
FDDCSIDWNRNDFTYLHRSAKCDKIDF
FEQSDIKVKLHNLNMIRTDCNVDQMNF
LKSQTLSIEKSNLSWLDGKMPASEVQI
LRPVRINCEKPNIHHIYWRVKCGSLNL
FKDLSAGVEKGNLQFIDYRVPMHNIGI
LNGMSFDKKFKEVRFLRPKLNFPRIRI
MPEVDVKCPKKPLEQFYNPGQAKELKF
LTEREVQCKWEDFDMVMGSLECKYFRL
LLKMGTEKSKYEFEELYDKIACRKCRI
FEECEYNLQESELGFIHSRPELPHIRV
IDKGEVGYKGSNFPMFRNEMDLQKFKL
LRNWPIPSDRDDMQIFDTKFELRVFKM
LRDVNLRWESSKFDCLPRNVKLKRFSI
FNKPDMDWEKSGFGVINDKCRFSSLPV
LKRWSWKIDHRRFDLIDDRMGHKILSI
FHEMSYKMKQGPIGYIYRKMTLRDMQI
LESIRCQLKQNEIRLIRDNVDGGMIRL
MDKHDREIKYKDLGIIRYKQPVNRCRV
LDQWKCDATDASIGWIANNVRRGRLDL
LRDRKFKVDSKRLDTIDWDWEMKQLKL
LHDVQWDMHIKGFEFFWDQFDFKGLRI
FDDRDSDLSFNWFDFLMNPCEATRLKI
FYKWDFDMGTKRFQWLYEDLTAHRLPI
IKKKDKEADITNFDILIEDFGWKKFPL
VHKIEVSPNCEDLEQLHEDYQVKDFRF
FVDIELGMGWKDLEIFYANFNISVLRF
IKEAQVDSNDSELETLYNNFDMHYIRL
IDPVNMNLKLDDLRILKHEFGANQFRL
FTKIEFKVQHNRFNAFFEEVKLHDVDF
LKDYRVGASWDNFELMARDMRYPYIEF
FSQMDAKMDSKSMTLLDTEVKVGEMDL
LNRSKITGNEEYVRWIWYKFKFDCLDF
MKEWKHDVSPQNIRLIAKNAKAERYDI
FPNTEVALNIRGIEYLGKNIECKVIRL
LSDEDYNYDTRDLDMMEDKCEPKSLKF
LCRVYVKFACRQVDMLCSPVGCKEIGL
LVEWDGGQCVSRIDLILNDAKMKQLNL
FKETKMECQSDEIREFWRKFRFENLDL
LCDIKRNVNGDDWRVITRKPKEQCVDL
MNEWRLKVNTDELKMIPRSVDCDEFTL
LSNADMKHAIKKWERLVSENDKQDFKI
MNDMNWRMPCKVFPYLLRKMDMPEIKF
LHEFQITVSCRKLSVLWRDVDTSIFKI
LKKRDVDVENQSLHLLHEEVRMPGIGL
LTDERFGVSWERFQLLLKEIKVGYLEY
LEDLHVCIQQGSLGCIYSEIDAGCIHF
LKECSVEVEHQQMNLFEYNLKTETLDV
MRKYGHSCEKNRLKWLEDEVRQDYFGM
ITEDNFGLGVRNFEVIMTELGWKGITL
FKKADKPWDTRNFDFFGQDWALKWLQL
LNKHDAGVKSEKFRYIVPEWTWDRLNF
FSKYRIECPQRDLTCFNERIEAHGLKL
FKETDFGMGCHELTCIYQRFRVRCLHL
FEPPPLSMKENTVKYLKHTIQIQKLKF
LHPMKLSCSIERMRCAFQNFKFDPVDI
LWKVPCDLKSKTLNYMIEKMTFQRLEF
LRSQGIDMEDGDFEWLAQKVKWKKLKL
FKQCDMQMGQKEWEFFSPKFSWSHFRF
IDDIHVDIHHKMLEYLWKPMRHRHLSI
LEDMGMHYRYEQLGLFRTPCDCAPFKL
LEKCEIERDSHELDTFRGKAAIKHLKI
FNKIGMSFQENDFQIFRSDCQYPAFTL
MEELDHEMKARDLSILSKKMSVEHLHL
FDNAPIEMKDSEIELFGTKCGANHFSL
LQDPEFRISEQEVGVITKRMDMGDFRM
LDRARVPARDQGIKLVKNDCSIENLEV
LQRVNRDVGPEDVKVFYDKNQATAFRF
FEKQEHKIKEHKFGLLTDDLHEGEFNI
LHNWDIEANDADFELFHHKHQPNRMNL
IDKAKAPKKSAKLREFYQKARVERYNF
FAEWKLPCGCPQFGWIAQEFKCSCLEM
FKDMRMDHSHNKLDHLYGEFQVKPMDL
ITNMEMTSDNRNLENLFTDGDVKTLRL
LWECSCTARGRKLEVLYHEFSGNTIDL
FKEQNCNPEDQALSKFWKELEIPEVKM
MDEFEWRVRCPELAIVYKKYECQEFRL
VREIAFTIQRRDFDFIENKINGKPFGL
LNNVKLECKCKSLSILIMEVRWSKVEL
LSRCRADLEEGKLGMVHNDVKVNHFDI
FKEFQMSGEDTRLGNLYQRFKITGLNI
FESVQMPLSDKGLNMFRSQMEVPPIRF
MNEFRMGVQEQKIKLIEKEIDMESIDF
LKELKENTGRGRFPFLERRMRWAYLEL
FNEWEMRLQRKNLEFFPKNCKMKSLSF
LRNYETGIKMGEISFMYDKMNMQSLKI
LCKANPGMGRKEIKFLWERIEDENLRL
FEKTDQNWEEDDCGRFRYRMECDNCKI
LNKAEPPMGRDTIKLFRDGWDREMLKL
LDRVEVGVRCKDVNILRHHAQCECMRF
LEEYSPSDKDTNLGRFAKSDEIAELKI
FMKVEIGWDCKQYYCLMDNMDNRCFKF
IEKIQSEMKSETLRFLTLKLKQDKIEV
LEKLQFHMKLEPFKWLRNSCEVGCLHL
IQEADCEFRNRDFNFFQKKHDCKSMKI
LDQADCEGSDNDMDILRDGVDCEPFRI
ITDMEAGVPYQQFEVLEGRVQHRAFNF
LKKVKVPVDISPFSIVWSQARMKGFEL
FDQMKFGLQIAKIAVLADEQRMAPMDL
FRSEGIGMDERGFEILNTDVAMKILTI
FEDITIKFKNGSMKMFNREADINWLSL
CHDMECACNEDDLENLHAGIELNGCKV
IPKREPRARCGNFDRLVAKHNCKEMKI
IDNIDQGYSTEKLPLLHNEFQWPMFQL
LGSWEVSCPGERLKYIQSDSSAESLRF
LDDEPVQFSNGDMNFFNRKYKVTHLNL
INEFQIEIQCAELTFLHYKMSGTPFPF
LHKWEAENGNEDLEQLGEGYDPNKIKI
LTEMPVGYKVKKFDIVWKDVQWPAMPF
LNETPFKCTDKNLDIFNRGFGVSELRL
LDEVEAAQNERELDYIRKRCNVRYFTL
FEDPTFNGNEGDLPVLRRKLNISSFPI
FNKPKCEYSGDHFKVLGDKMKLKKCNF
LPDMTMKMNTEEVKLMDRKCSPDQMDF
FDDVPFKSNVTHCKSLWYDCKWEDMDV
LDKLKIKCKCADIRLLHSKLGHDNIEI
IKGATVQVNTQDINVLDKDVNIDNLDF
FRDMPIRIHRTRIDYFDHDVGLTEYQC
FGKWEVDMGPSDIDYFHIHVEFSRLKV
IGRIDLSVAFEKIEFICEDLEEQFIKF
MDDCQIKINDAYLPYLKYNVELRNLRC
LDNMDMELRDEDWNMLKNKVRSEHLPI
LEKHPLDLNYDDIKFIRARCEPRKLKF
LGKMTLGCKGKEFDLLGERCHCCAIHL
LSDFKVNMDDTELRWINTKWEHSPIDF
LHDLHMRAESDDLKYLHAKVAFEPLGI
LDEVDMRCQGSHIDYLDRDCGLNEVQV
IGDYKLKDKKGKMGSFGREMPCGDWEM
LHNCQMEFDEDKLGMIFEEWEVGWFRL
LHQQEVDLHCAGLDCIWYDSEARYFRF
FYNMRLDLKKDRFRCFDKDWKVNGIGF
LQDYHVSVGRNRLNLMYKDYRISSLDF
IDSCTMACRDEDVKCISSGWESEGLKL
CDKGECNMKCAKLRLFSYTVEEDKIRL
LKEAKVPWRVDKFSMCVKEMRVHSFEW
LTEMKVKPDNKPLDHLYTDSKVDEFEF
LQRYELTIKHKDIQCLRYGHPITSLKL
LNSGGVRPNQRDIEQFHKKWKCRDIQM
FRDTQMKAEGYKMRMLDHDMHIDEWEM
FKKPGMSANKTKCPCVDEDWSCSNIPL
LRKVKMDQDSQKMDWFDEDMNMSCMSL
MDKWKYDWTESTITFLKEDPSIDSFEL
FPKMPMEIGFEWLKCFMEPAGIEQLSL
FRRQRCDFEEPGFHVIYEGYRWEQCEI
LSPLKLDVDHDMFRFVCCNATVDTIDI
LTQIRIKLHTHEFPMLHKKFRMEPLDF
FHDFKWQFPVEKLKNFIKDVRVGNFEI
IADTKMSCKQEGIRCFDHKARVQSFDF
IRRTRVRLERPEMHLLEQRFSCDRLEL
LKKAERRPEQCNIPYLEQDVGHQEWNL
VNKWPVQFKYDPLRLIHENIAWNMLAL
IDKTRVNVKYNDLRIIKYRMNRQSFNF
IEKYYIDAKDKDFEYFRTAWQMRKWRL
FDRWNWEMQSETVKVVSEKVRMEHVEI
IAELKVRVGKREFTCLHKKFRTGHLDI
LDDGTYGVKQPELGFFTRKAEGQPLPI
FDRAPMDINDDEFKMVRSRIRAERMNL
LEQVYVGVKSREMHVFRKKVDHEGLNI
IHENQMSTGENDIDYFRRKFGFKQIRW
FDDLSMDFREDAIEFIRHDFDMKKLHW
FREIKVSMNRQNFDFIDKEANISCVEL
IAEMNVKCSRSKMSCVDRDADFKEVPF
LHEMRPAADHKNFDHLGTTCKIKDIDI
IRRRQFGPDERTLHWLEEPWRVPGMEW
CDKINCSIKDGNLNLIREDITRKGCSM
LRKADMPLDDSYISILHWRMQIKAIKI
FGKVQMRVECSEMAFLCERIDNQIFKL
FAKFELGCAPRKFNCLVIEMKHETMDL
LPSTQMKMGHNSLNVLHRGWDINVIKL
FVKPHFPMAGRDLEYLAERHDIRSLKW
LSNWDCDWSMPELEWIIHSFEMRHFRL
FGKMRIKRQHNNIRCIMQPLKADAFDF
LENWNMQFRDKRVQMVWNEFRVPRLEL
FPEMKHNSAWARLHALIKDWKWHGLDL
FPKVNMPFSCEKIRCLMLDVALEPFPF
FLKVGARYYVDMCKLILESCNCEEVTL
LNRCPADMEEQEIECLRDKESMKRLNI
IEEHNGGQKDNRISYISKEWECEQCSL
LEKYDLKLSAKKMEVLYGNVHFKTLRF
LKSCNLSKDFKKFDVVIEQMHLRGLDF
FTDYGFAVGTSKFDCIFKDSQPQCINL
IKEWSLTYEWRDLSFLEQGFNLQPLGF
LYKNNLNCGQREFECFTLKMDCRSVRF
LCKVELPQAFQPFHWIMESVDIQPFRL
LQRVELQVEMHEIEFFTSQLDLQHVKF
LHQVEWRMEMTQLDWIYCQIDWSEVKI
LTQVEIAVSCSYLDLFCWKYDFRPFRF
FEEVKCKEKYATFHAFVRDAQSHDFDV
FRKIGVYATRHKLNWMEQDIKFNNLGF
FRKLGAPWDNEKLKFLESEIDWHTVEF
IRDVPLELRKRSLELIWHTWGSKHLGL
LGKHKLECGGDDLGCLTESREISRLKF
IDKMSVDPKHDKIGYINYDAELSHVTL
LSDYKYKCPPQELNGFWHQMKWTDLEL
FDEFKATHRQNHINEILREYGCGKLEL
FRNGKYPVDDREIPFLWSELKVSCFEM
LENFRAGPQHANISWLHQKMRLEKIEL
LRRTSFKCDKNYIPFIEDKLSWEYMDL
IKKYKVGCYAQRFRCIPEDSRFPTIEF
FHTARIPMTENEFNWFRKRMKAHHFEF
LVSAEWEFQSYDCDYMFHKCDCGKMRF
LPKMDKEVSGGELELLGWKIGCQAIKF
LERAKLPLRNYYFKFLRSHFKMDFFDF
LDRCGIDWKEQSVEYIRSNCQYPRIPC
LKQCALKCECKTFECLCDSLSVHCLGL
LHDIHLHCEKKKWECLYNEYSGKCFTM
LSNANIRVNTDRFSVIDKDMGMKPLQL
LHDPQWKHDIEKIQPLFREMRVTEVEW
FQEFKMNYKHYTIPGLWSDVKCPGLDF
FTNMKVDISKRRWDYMHMEFKMKKCEL
FNSCEFSLKNRNLDCINRKIDIRSLKL
LKEWDASIDGRNIECIYNRMSLRMIKL
IPKIRLKLNPDRMRIFGEEFRQDSLSL
FKKWKFDCGFPGLNLICYSISIDRFEF
LPPCNIRVGFKQFDFIYSDCSLKDLGI
LEKRSCGGKYDDIRFLKDRIHITSFPL
LDEFTMRPKPPNMGWFYKEANWCPFPF
FGKGNLEFNEEEMKLLKIKMDYEIIKF
LDDLNLEIKDTEFTFIRTKIDFEAIQW
LKDVEVRMGSQEFSIFTRNITVPYFNL
LPEASCPVPTRNLDVINKEFDCKNCGF
LRTESCNVDKNKFEWLEDETKFKFMDC
FESPNIQLKMDAIRMLCIDIDDEHIRL
IAKLQVDTGDDDFKHLYNKIEFNHMKL
FDEQRPPCRVQAVGLFQKDFKCGWWEI
IPEKQMNHDCADLGCLGYRFKIANIEL
LNETNCPCTRKTFDQLWKEIRCKHIDL
LQDLKHHKRNGKIGNLFKEWKIPPFEL
ISEMQCQFEPDPFDWLFDDHRIKPLDF
FEKYKMNTREGGVWRLCQEVKCPDLEI
FSKPEVKVSDEHFHLLHPDPKMDNFSW
LDRCDPDMPEGSVAYLRDEVACQRLKV
LDPDDVKVRNAPFKVLWHSMEVNGIKF
LNKFKVQMEWKDVDMLHQRADVKTIHL
LREHSIAFEPGRMDVIYYDCTMKVINF
FNQVKIRAGHMRLQFFWPELHWKSLNF
FKKWDHDIEKSRLAVFDEELTASSWGF
LPKVEAKLHEMDLSFFREKVDIAGIRF
LQKIDCKWKCANIKWFYPQARIGHLRL
IHKAKFGMGIEDCRMMREKCEVDCLKF
LYRCEFNLQPYDLKFLWDRHPAESLQL
LTEVEARINHTDITVLWKKFDWNTLKL
IQDWEVGEDQQDLPYLHSRLEVVHFRF
FEKGTAKFHNQEIKLLRPRFPAQYLKL
LEDLEVTWQTGNCTLFRRGCELNNFKL
FDNSDLTVRDDYFRVFHCSIEGDAFNF
LVDRPEGCAMEALRCLFKGIKSDCCEI
LQQTKTQIRTEDCKVFRGPCHADMIDL
FSELKCSVDTKEMELLDRQVSIKCLNI
LGDHNVSMDGNDVTFLGGRQRVEILQF
FDKARIDVRAGYLPVLRDKIRQHKISI
IDEDDVAASPHHLEGFWRRLELGGIRL
FRDRPFNKGRKNIEWLDRDCVFRDLPL
FPEWSPGYSWKDFEHIITKFEFKKFKL
LHKWEFDRTTGPFQDFWSDCEYKRIKF
CGKCDCQLKGRNFEMLGDDVEHNRCKI
MERPEWAMRPNHIRLMRENMQFEWIKL
FDDHQMNQRGDDLKLINRKWRVEGFTI
LADQKFEPKCSSLEILCTDMKQKPLDL
LESYNVEHPPKELDLIKHKAALDTLKI
FEKMQMGCEDDALKILEEPVPCDAFDF
LPKVDLEWPCRYLSCLIEKHNIGTISW
IDKIDMQVPGEHMDCFSEDCEFTPFTL
FHRFGMEGTEWRLKIFWSDCNCDKIDL
IKDAKFTRQKGKIADFWREEKLGRLEF
FHDAAMSQDRHKLEFMEKEIHDKCFTL
FKSCRMVMQKRRMEIFEYEGKNRTLDF
IAKFKKKCNKDRLRHFEEQMQMVELDF
IEKASVNIRMSRIKLLTQDTQMEKINI
IRKYSVSAEPPEIHWIHGKVTARQIKL
VRKWTLNIDNSSVNYLEESVNIESMGF
LNKWELDSKQSGLRTLTESVTFDRIKI
FDNCNADLPLPEFGMLRDNNPISKLNI
ICDADFPVPPENLEYLAKNPDVSDIKV
FDTLDMQAKPKVFELLHSTMGVRKFNL
FGKHNAPCQKKHIQCLDYKVEWRPFKV
LEKAERDYSHERLNYIYEECENGKVRL
FRDANCKIEKNNLSVIEYQVTEQQCGI
LPGGKMNMAWQKFEFIYRDIRMGQIDF
LDRVKCDCREGNLKCCYEKHKIDRCEM
FDRTRMPCRWDYIKCLHGTATMECFKL
IKKMKLGGNKERIRSLEEELHHDHLDF
LPKVQYDVPDDRVRCLSDESKLYQLDF
FAPVKLPITMKLFDYFWGQMKVNSLEF
LEEEEINCNGSEMSLIRKRAEFNDMKF
FTDHEMSMQKSDCEFMNQKLDMKEFRI
IGDSQMPCGGRNLEMIPHKMEKRPLKF
FKDWDYGVPARECDICTKTMQCREMKF
FKRLAQDCDKTEFTFFYEKCPVNQVGL
FDKFNCNARLGNLHLFREKMDIPQCHI
LPDIKFRFKAKHLPMIHGEIRIRWWEL
LPDCAVSFKPDPFKHLWTNMPCDEVAI
LKEMGSGFEQREINMLWHKMGLDYLPF
FYEVGISCKQSTLKIFYKKYEANTLGF
LHRLEWSIGCKDLEMMWEKFQCQEMKL
LGKLDVSAAPDSLPILNYRCDIQGLKI
LESLNLKITTRDIRWIRYHVNVEGIRL
LKSNEIAFERKSLQWFDFKLEIHDLKL
LQEAKFQCPEDAIPMLDRSMRIEWIEF
IDEVKVSMRSETFRFLNKSFKAPYVEV
LTKLSWEVEYETFKRFCEKLALEDLTM
CSEAACKWPNSDLDTFKRRYAMREFTL
LRNEEVQGNPTRLSWLENDWKVASIEM
IEKQEMQLKGKRVTCLYVKFEFNWLRV
FSTMDPDCKPGGLGVIVKPVDRNRLKL
ISKEEYGLQFKQFDIFYETCDYEAVRI
LHNLTIGCHQNPLECLTQQIDLRCLDI
FWDVGMRLRVKQFDLIFRKAAAKTFTF
LDEMKVDLKNDNIEMLHSGMEITKVNF
LKSWSTDIEYPNLRILWAPARAERIDI
LAKYQLNCPHRRFSYVMEDMKLSSFNL
LNTWEMDWEHRELDFIKSTMEIKNFKI
FESYDIKLPACRLTLFYGDWRIEQMDF
FREVPTKWTSCDIGFIDKKWKAGNLEL
IGECHWQMAKKKIEWIEKDMQMRHFGL
FQNMNYAMKKNRLGYFNKEVQMDALEL
FRPPQAGIEKRPLELFEYDQRVNAVDW
FDSLKLNLRVDTLTILRTSFKVDVMEL
VASMNVSLNHHRLRMMMDDAKMDHLEI
FGSVKFKFQCSPLKIWVREVKLDMLDL
ITNVDISWQVDNLEMVFTDQDWKNLRL
LQQHEHQANKHDIPWIRSKMEAYEFKF
FNKPEIEHKKKPIEEFDCHSELHKLRF
LNEWEWGPSYKCIEIFTPQLDVKSMRF
LNNFQMSFAKGKLSYLEENIKISHWDL
IPNSDCKYEGPNFDYLTSEIEFGEMKI
IREVHFDWDKENLQYLEDSCNIRDIGF
FEEVEMDFAYHTFDFFKQSAHFKRFKF
FPECGFSMHCQQFEVMVRDGDMKPMNL
LSDSNMRIRMPPLRVLWGNVKVEFIDF
MKELKMAYEDGEFGCFIRRMAVQGLQF
LKNLQPKVDRCNFRILYHNVGIGDVNL
LSELRVDMGESRLDYIYDDWKCRHMEL
IRDIRMPVTRDRVAILDRDITMTCFSF
IRDLKFPMRRGTIPHFEHSCNVTDIEW
FDDSNWSYGRGRMDLFDTEWQYRAMEF
IREWDAPFTRNKMDWIDRECRFKDIKF
FREVQYPCETRKMEFFEDDIKMVRFEF
VRDEGLGCEHESLKWLDSEYNADGIPM
LYKLKVDSQITFLRYFMERVKIEKVDV
LCKLGYNFQMDSFKIFWDDMSIEKMCF
INRKRVKFQCERCHIIYDENKCEGIDF
FEDAKVGCQSENLKIFPRGIAVSDIDL
FDEPKARWRKERLTIVYKNIRVNWMEL
FESFDFGMPYSHMDLMYPDWEVQCLRF
FGSFRIPREKRQMDDFYSKVRVRKFTF
FSDLKVSIKRQRLPVLENDMRTPNLDM
LAEWKPESNHSGFTELLKAMKYPRFEF
LDRPPVGMKYDRFNFVHDETDKNALRM
FPQVHFEMPYQRLNLLEEEFRVGHLDF
LHECDIKIDWKTLNPLCKNFDVKHFKF
FTSMEMPIQPSCLDLLSMGCDLRGFRF
ITKMEITLNLSHLTVLMGRAEANSLKW
IDDVELGMKDKDCEYLRCNADPKPVSM
LGPVNMNAGDTEIDHLRSRAGVKEISI
LCDSQRKLRCESIGCFCHKIDCGEWKF
FPDMAIRVQPKHIDMLYKDHEIRRLRF
FSDCNVPMAWTRIELLDSEVKVAQIEV
VDEIDGSMKHETIPWLHKNVDAQMMRW
IPRFELPVHNAPVTMIWTRTDVKWLKF
VHKISLAVECEDLEFLYEEADYNLLNL
LRKCEQEMENGQYNLLEEKVDAKSIKI
LKSAGLQAEKNELKYLEWRCPAERMTC
CKSCRCKCEGAEFNICAQKLKKNQLEI
LNKWRYDLNTTPFSYLNWGAGIDKLEL
FRQLKQNCTEAHIHHLWKSCKASDFEL
CYEPDCNVERHNIELINKDLNMRQCQI
MRDQDCPFEKSRLEFLERGARPAGCRV
LHSQQIDLDEGQLGHFWYKMNVGNIPF
LDNVDEKMQCEHLRFVHENVNFEYLKL
FNDMRWDWDNGALDIWLKDFRIPTLEF
FKEMTIRVEGPSLELIVRGAHVRYISI
FKSCEIDPTFGEIQLVYEKYDAGSLKL
LGQCNPNFQEKDIPHLRYSMEAERLKF
VNNWDLRIGAKEWEWITDKCEMREIKC
FASSRAHFPMESFKHLCCKMKMEDWEI
FTDFKLGMPPDSLSCLGKPMGLASIEW
MEEINVKDKHDKLDWLVKDTDSRDFKL
IWEFPPKCPCQKIQCLWKEVGCNQMCL
LRKANMDCQKPKFEFLEQDVDPKKFGI
LDDVSFEGNENEFDVIHRKCTCRALSL
FKECKIAFDSTRLDFVEEEPRCRPLDI
FKDVKCPPGPDEITHLHTKVKLHSVEI
FRGSRFAAEKKRFTFLDDEFHYSIVEW
LNDAKPRGRSDKMSKFESNYKVSEMEM
IYKCKQDMPDEKLRMFHTDFSLDTFEL
IKNMKWEYEMVSLTVILSSQKQQKWDL
LRECRFEMGHQRLDYFDTDLGYNRMEW
FNQCELKHSSDRIKWFYCEADMENFNL
IYKMSCTIGVTKLRICLDENDCEHCTL
FGDCDWGFGTEEIDYLGGKWDYTTFKM
FKQCNWKVSREEFNWMWGKKKAGEMDL
FNNWNKSMKCAELHCFCANMDMEDFRF
LQRLDVRPKCDKIDWLMSDVGVKPLSF
LGKPDMSLKMHSLELLAKKVGHRKFRL
LCEENVQLHNGGIEYIATNFDLKDLKL
LNKFECQLQPRHFDAVFDPASWKGFRI
FEKAEWQMNQKPVEWLQTKWEAKGIKL
LRRPEIDAEKDTFGFFSDKMTIRRLKL
LKEYKVKLEPKGFSIWNRSCRIDSCEW
IRNTKWPVSLHQLNIIYSSAKWKWIDI
LHELKLNADRQKISVFNYGLKVTCFEL
LTSFDMKFGNAKLKMLNNDIEVGGINF
FDQPNLEKGERDLRLMRDKLDVTWLKW
FQEYDMHARAPDMQIIWSRMDWPDFRI
INKSDWPAKCKDLNVMHTKFDMGRWKC
FGNWQCNFGPPELELFTEKLNVKDFTL
IENIKLETKGGDIGILHESCRVPRVDF
LEGRKLTITGGEIPMLRSKVNATEFQL
IPKVGDEVQPRDLELLTDRHDLKRLRI
FSKIKWSWDDEDWRFLKEKYDKHGLNL
LQNHALKMEEDEFNYIYQKAGCPELTV
IHERRCSLDPNEIPWLHKKAQARPMGF
FGGMQFSFNRKQFDLLGPGRSMKYFNI
LKNNNARLNKQKLKLIEPGSKCQEWEI
LTELKMDFDDYDLGVINQKIRYGGIEM
IDKGQIDKKVADINFIPEKVNWSSLKL
IKKWTVSIERREFQILEERPTVMGLNM
LEKCEFDAKFNGFTFLRYNVPLEGWNI
LDRVDVKLKEAPFSIFRECMQGEFLKL
LNKQDGRVGPNRVERIWEEVTVRDWQI
LKEASMGFSTNKFDHLDSDWRGSDLDI
LKNCPTPVDWNHLSMLHKDVRAKGISL
FKKFRSDMQRQNFNILESKFRHGRMGV
LKSEEFEPEYNQLELLYGTADCTKIKF
LNDMEMRMQMEGVNFIHSKCEAKYLKC
LDNVGLRIPIREFEMFRDKINVSSMKI
FTDCKMEYEWGTIGELMWQTNVDRVDM
FADLQLQMGNRRMELFQKDMKWHQFEM
LEDMKCPLNVDPFKALVYSGKFDWVEF
FTNMDYELSVAEFHVIVESLKADRWDL
LDQMECDARQEEIKVLRPTAQIQNLQL
LAKLSCRWQKYRLKMLQEDRTLDHIDI
[truncated: 980,561 more chars]
